# Supplementary material for: Neuroblastoma signalling models unveil combination therapies targeting feedback-mediated resistance
Source: PLoS Comput Biol. 2021 Nov 4;17(11):e1009515. doi: 10.1371/journal.pcbi.1009515 (PMC8604339; doi:10.1371/journal.pcbi.1009515)
Supplement: S1 Table — (CSV) [file pcbi.1009515.s020.csv]

Drug	Slope	IC50	Residual	Cell_line	Target
Sorafenib	-21.1153744050332	-5.06984153559354	0.0464903947694115	CHP212	RAF
AZD6244	-11.4415619337503	-7.64896291050871	0.0420674944094498	CHP212	MEK
MK2206	-1.20205196147285	-5.25766969040438	0.0491989424145617	CHP212	AKT
Rapamycin	-0.189842334786791	-6.72536097838692	0.0150248105893999	CHP212	mTORC1
TAE684	-2.63266318243859	-8.56793718600343	0.209997964440908	CHP212	ALK
AZD6244	-2.22937461100485	-4.17053981701373	0.0386135771124356	IMR32	MEK
MK2206	-21.6832401288663	-5.90024731579308	0.0423953326019576	IMR32	AKT
Rapamycin	-0.435036824742517	-4.74890877998886	0.358169076511374	IMR32	mTORC1
LY294002	-2.86697991614275	-6.71719155160567	0.0218698184187568	IMR32	PI3K
Sorafenib	-22.3811079245186	-5.00638359087558	0.679008403733316	IMR32	RAF
TAE684	-24.7214533799962	-5.79312590092996	0.0949516593190702	IMR32	ALK
AEW451	-0.959107087954872	-4.78454939317868	0.646963240190821	IMR32	IGFR
Rapamycin	-0.307910639135716	-4.24991270474687	0.131740299718272	KELLY	mTORC1
AZD6244	-0.568855067371287	-4.92686294031302	0.0180257929641085	KELLY	MEK
MK2206	-20.3988446604399	-4.99413086575944	0.100938102597226	KELLY	AKT
TAE684	-11.5282616083741	-7.6626236717073	0.0432880605034702	KELLY	ALK
LY294002	-3.91694728170197	-5.13869786112654	0.0827653888118765	KELLY	PI3K
Sorafenib	-19.5556188920487	-5.87301637323749	0.12167654906983	KELLY	RAF
Sorafenib	-21.6170839806481	-5.45376572120301	0.255239326413108	LAN6	RAF
TAE684	-3.11874592262785	-7.58852662699752	0.161246614006248	LAN6	ALK
MK2206	-19.5267106893339	-5.98138170321682	0.176817781798706	LAN6	AKT
Rapamycin	-0.279870882083683	-3.71909933967616	0.205632906198139	LAN6	mTORC1
AZD6244	-2.39757690804074	-7.58058766652924	0.153733379194309	LAN6	MEK
LY294002	-19.475620048763	-4.98269308680177	0.0564628830169188	LAN6	PI3K
Rapamycin	-0.741429019643741	-3.99882476965887	0.875256444164013	N206	mTORC1
AZD6244	-0.594902820111906	-3.24876660513932	0.0129601334256637	N206	MEK
MK2206	-17.8603797869182	-4.94864835852556	0.045844804962905	N206	AKT
TAE684	-14.9471414006701	-7.37607000159858	0.046882870824975	N206	ALK
LY294002	-4.1250385291030804	-5.03449311306824	0.0521581402730423	N206	PI3K
Sorafenib	-5.31519850448804	-5.46046686453225	0.041351903453594	N206	RAF
AEW451	-1.14662000383008	-5.82984317162382	0.479129950830201	N206	IGFR
AZD6244	-3.4727419520197	-7.29389292182626	0.248554872097642	NB-EBC1	MEK
MK2206	-20.1373210796234	-4.9589249762128	0.218966922202096	NB-EBC1	AKT
TAE684	-12.7901232443995	-5.4804068979791	0.223559283770154	NB-EBC1	ALK
Rapamycin	-23.5369476652164	-4.88856411391932	0.146609871998837	NB-EBC1	mTORC1
LY294002	-3.47941434363136	-6.11594778096208	0.169656689742856	NB-EBC1	PI3K
PF4708671	-21.3937181730198	-5.63567025212995	0.082413910757001	NB-EBC1	S6K
Sorafenib	-22.9965038678639	-5.68608375712976	0.129205880356088	NB-EBC1	RAF
AZD6244	-0.898787928692852	-5.10272158673137	0.083460367376283	NGP	MEK
LY294002	-21.1087701488498	-4.97857519937434	0.136015323526749	NGP	PI3K
Rapamycin	-20.468911054737	-4.9130316712148	0.079938369902084	NGP	mTORC1
MK2206	-22.2726289426266	-5.86003307025303	0.0548120719269186	NGP	AKT
Sorafenib	-3.76052505624942	-4.4443125713318	0.173164857457364	NGP	RAF
TAE684	-0.974423667369555	-7.22891943507283	0.185757687289191	NGP	ALK
AZD6244	-0.952652043271151	-3.80566919154109	0.208557692130261	SHSY5Y	MEK
LY294002	-2.31447303330693	-5.24724514268724	0.200336689839263	SHSY5Y	PI3K
Rapamycin	-0.46715247663424	-4.91596026025174	0.955241117498244	SHSY5Y	mTORC1
MK2206	-2.95993679267876	-5.66159059486772	0.311257369192609	SHSY5Y	AKT
Sorafenib	-69.4649974811596	-5.69151441830914	0.212518847868069	SHSY5Y	RAF
TAE684	-60.9739451564495	-7.70543534964713	0.155616245688554	SHSY5Y	ALK
AZD6244	-3.14200841769979	-4.63380099908102	0.114047371046093	SK-N-SH	MEK
LY294002	-3.13907500738401	-4.31967333734073	0.112364100508316	SK-N-SH	PI3K
Rapamycin	-0.14379423065015	-0.975938905184321	0.127624912299955	SK-N-SH	mTORC1
MK2206	-20.5366747475956	-4.94305872782535	0.0756067021463413	SK-N-SH	AKT
Sorafenib	-21.6191263791937	-4.93945806019459	0.0303337055712687	SK-N-SH	RAF
TAE684	-19.577696282140302	-6.03057370161157	0.0548862278897264	SK-N-SH	ALK
MK2206	-5.17706945207962	-5.60716625308411	0.0653086257977167	SKNAS	AKT
Rapamycin	-0.499220191042602	-1.22987601133142	0.0426250746994751	SKNAS	mTORC1
AZD6244	-1.80839579510304	-5.18118465483754	0.0979546712094689	SKNAS	MEK
LY294002	-21.7972880769887	-4.92635232920372	0.0537722870340881	SKNAS	PI3K
Sorafenib	-21.3005966274878	-5.00529123747588	0.0576207225759682	SKNAS	RAF
TAE684	-18.4611438742811	-6.0797078596131	0.0372513707022807	SKNAS	ALK
