# Supplementary material for: Neuroblastoma signalling models unveil combination therapies targeting feedback-mediated resistance
Source: PLoS Comput Biol. 2021 Nov 4;17(11):e1009515. doi: 10.1371/journal.pcbi.1009515 (PMC8604339; doi:10.1371/journal.pcbi.1009515)
Supplement: S2 Table — (XLSX) [file pcbi.1009515.s021.xlsx]

## Sheet: N206
Accession	Name	Nº Markers	Score	Amel	CSF1PO	D2S1338	D3S1358	D5S818	D7S820	D8S1179	D13S317	D16S539	D18S51	D19S433	D21S11	FGA	Penta D	Penta E	TH01	TPOX	vWA	#Description: 'N206';Data set: 'Cellosaurus release 32.0';Run on: '2019-Nov-22 16:18:15 UTC+0';Tool version: '1.4.3';Species: 'Homo sapiens';Algorithm: 'Tanabe';Scoring mode: 'Non-empty makers';Score filter: '60';Min markers: '8';Max results: '200';Include Amelogenin: 'false'
NA	Query	NA	NA	X	10,12	17,20,23	14,16,19	11,12,13	9,10	13,14	10,11,14	9,11,12,13	16,17	12,13,15.2	28,30,32.2	20,21,22,25			6,9.3	8,10,11	16,18
CVCL_0650	Hs 14.T	8	83.33%	X	10,12			11,12	9,10		10,11	9,12							9.3	8,11	16,18
CVCL_2092 Best	Kelly	13	73.68%	X	12		14,16	11,13	9	14	10,14	12,13	14,17		28,30	20,21	9,14	12,16	9.3	8,10	16,18
CVCL_2092 Worst	Kelly	13	69.09%	X	12		14,16	11,13	9	14	14	12,13	14,17		28,30	20,21	9,14	12,16	9.3	8,10	18
CVCL_S506	HD-MB03	8	72.22%	X,Y	10,12			11	9,10		11,12	9,11							6,9.3	8,11	18,19
CVCL_0695	Hs 222.Sp	8	72.22%	X	10,12			11,12	9,11		9,11	12,13							6,9.3	11	16,18
CVCL_0528 Best	SK-N-BE(2)	15	71.88%	X	10	17,23	19	12	9,10	13,14	11	9,11	16	12,13	30,32.2	22,25	13,14	14,18	6	8,11	18
CVCL_0528 Worst	SK-N-BE(2)	15	68.66%	X,Y	10	17,23	19	12	9,10	13,14	11	9,11	14,16	12,13	30,31,32.2	22,25	13,14	14,18	6,7	8,11	18
CVCL_1Q86	JMAR	8	71.11%	X	10,12,13			10,12,13	9,10,12		8,11,12	8,9,12,13							6,8	8,10,11	15,16,18
CVCL_9898	SK-N-BE(1)	15	70.77%	X,Y	10	17,23	19	12	9,10	13,14	11	9,11	14,16	12,13	30,32.2	22,25			6	8,11	18
CVCL_0167 Best	SK-N-BE(2)-M17	15	70.77%	X	10	17,23	19	12	9,10	13,14	11	9,11	16,26	12,13	30,32.2	22,25	13,14	14,18	6	8,11	18
CVCL_0167 Worst	SK-N-BE(2)-M17	15	61.29%	X	10	23	19	12	9,10	13,14	11	11	14	12,13	30,32.2	22,25	13,14	14,18	6	11	17,18
CVCL_0802	Hs 571.T	8	70.59%	X	10			11	8,9		10,11	11,12							6,9.3	8,11	18
CVCL_2287	3A sub E	8	68.57%	X	10,12			11,13	10		11	9,12							9,9.3	8,11	16,17
CVCL_2820	3A(tPA-30-1)	8	68.57%	X	10,12			11,13	10		11	9,12							9,9.3	8,11	16,17
CVCL_U616	CHLA-03-AA	8	68.57%	X	10			11	9,10		10,11	11,12							6,9	8,9	16,18
CVCL_0809	Hs 58.Fs	8	68.57%	X,Y	10,12			11,12	9,10		10,11	11							6,9.3	8	15,17
CVCL_1022	Hs 919.Sk	8	68.57%	X	10,12			12	10		11,12	11,13							6,9.3	8,11	16,17
CVCL_1023	Hs 919.T	8	68.57%	X	10,12			12	10		11,12	11,13							6,9.3	8,11	16,17
CVCL_3171	STC 1	8	68.57%	X,Y	10,12			12,13	9,10		12	9							6,9	8,11	16,18
CVCL_VD44	ESi054-A	9	66.67%	X	10,11			11,12	9,10		12,14	9,12			30.2,32.2				6,9.3	10,11	15,16
CVCL_2331	CCD-1069Sk	8	66.67%	X	10,12			9,11	9,10		8,11	12,13							6,9	8	16,18
CVCL_2394	CCD-39Lu	8	66.67%	X	10,12			11,12	9,12		11	11,13							6,9.3	8,11	14,17
CVCL_2395	CCD-39Sk	8	66.67%	X	10,12			11,12	9,12		11	11,13							6,9.3	8,11	14,17
CVCL_1862	COLO 677	8	66.67%	X,Y	12			11,13	9,10		11	9							8	8,11	16,18
CVCL_VT08	EDi022-A	8	66.67%	X,Y	10			11,12	9,10		12,14	11,12							9.3	8	18
CVCL_2899 Best	FHs 74 Int	8	66.67%	X	10,11			11,12	9,10		11,12	11,12							7,9.3	8	16,18
CVCL_2899 Worst	FHs 74 Int	8	64.86%	X	10,11			11,12	9,10		11,12	11,12							7,9.3,11	8	16,18
CVCL_0986	Hs 892.T	8	66.67%	X	10,12			11,12	9,11		10,12	9,13							7,9.3	8	16,18
CVCL_0995	Hs 898.T	8	66.67%	X	10,12			11,12	9,11		10,12	9,13							7,9.3	8	16,18
CVCL_3732	KR-12	8	66.67%	X,Y	10,12			10,11,13	9,10		11,12	9,11							8,9,9.3	8	16,18,19
CVCL_2593	Mero-48a	8	66.67%	X,Y	12			11,12	9,10		11	9,11							9.3	8	17,18
CVCL_1641	PF-382	8	66.67%	X	10,13			11,12	9,10		11,12	9,12							6,9.3	11	16,17
CVCL_1665	RPMI-6666	8	66.67%	X,Y	12,13			11,12	9,10		11	11,12							6,9	10,11	14,18
CVCL_8009	VLN3G2	8	66.67%	X,Y	11,12			11,12,13	9,10,11,14		9,11	11,12,13							8,9.3	8,11	16,17,20
CVCL_RZ79	XYFMGG18B	8	66.67%	X,Y	10,12			12,13	9		11,13	9,13							6,9	8,11	17,18
CVCL_3797 Best	SVG p12	8	65.22%	X,Y	10,11,12			11,12,14	10,12,13		8,13,14	10,11,12							6,7,9.3	8,10,11	15,16,18,19
CVCL_3797 Worst	SVG p12	8	63.83%	X,Y	10,11,12			11,12,14	10,12,13		8,13,14	10,11,12							6,7,9,9.3	8,10,11	15,16,18,19
CVCL_WP80	ESi071-A	9	65.00%	X,Y	10			11,12	9,10		9,11	12,13			28,31				6,9	10,11	18
CVCL_EG16	JVE015	9	65.00%	X	12			11,12	9,11		11,12	9			30,32.2				6,9.3	8,11	17,18
CVCL_UC23	LM-MEL-8	9	65.00%	X,Y	10,12			11,12	10		10,12	9,13			29,30,31				9.3	11	16,18
CVCL_C256	ATCC-HYR0103	8	64.86%	X,Y	10,11			11,12	7,10		11,12	12,13							6,9.3	8,10	16,19
CVCL_X500	ATCC-HYS0103	8	64.86%	X,Y	10,11			11,12	7,10		11,12	12,13							6,9.3	8,10	16,19
CVCL_2340	CCD-1090Sk	8	64.86%	X	10,11			11,12	10,12		8,11	9,11							7,9.3	8,11	16,18
CVCL_2350	CCD-1100Sk	8	64.86%	X	10,11			12,13	7,9		9,11	9,11							6,9.3	8,10	17,18
CVCL_2357	CCD-1118Sk	8	64.86%	X	11,12			12,13	9,10		11,12	11,13							6,9	8,11	16,17
CVCL_F009	Dch1	8	64.86%	X,Y	10,12			12,13	10,12		11,13	9,13							6,9	8,11	17,18
CVCL_2432	Detroit 548	8	64.86%	X	10,13			10,12	9,10		10,11	11,12							6,9.3	8,11	14,19
CVCL_0927	Hs 815.Pl	8	64.86%	X,Y	12			11,12	8,10		11,13	11,12							6,9	8,11	14,16,18
CVCL_0613	Kasumi-4	8	64.86%	X	10,12			11,12	8,10		10,12	9,13							8,9	8,11	16,18
CVCL_1866	KOPN-8	8	64.86%	X	10,12			9,11	8,10		8,11	9,11							6,10	8,11	16,18
CVCL_4W67	Onda 7	8	64.86%	X,Y	10,12			10,12	9,10		10,11	9,13							9,9.3	8,9	17,18
CVCL_VG99	(L)PC6	8	64.71%	X	12			11,12	8,12		11	9,11							6	8,11	16,18
CVCL_2864	B2-17	8	64.71%	X	11,12			11,12	10,12		10,11	12							9.3	8	16,18
CVCL_2338	CCD-1086Sk	8	64.71%	X	10,12			11,13	9,12		12	11,12							6,9.3	8	18
CVCL_2366	CCD-1129Sk	8	64.71%	X	12			10,12	10		10,11	9,11							6	8,11	17,18
CVCL_2941	HFb16d	8	64.71%	X,Y	10,12			10,13	9,10		11	12,13							6	8	14,16
CVCL_3290	HIAE-65	8	64.71%	X	10,11			12	9,12		11,14	11,13							6	8	16,18
CVCL_3294	HIVE-65	8	64.71%	X	10,11			12	9,12		11,14	11,13							6	8	16,18
CVCL_0675	Hs 2.We	8	64.71%	X,Y	10,12			12,13	8,9		11	13							9,9.3	8	16,18
CVCL_1318	JVM-13	8	64.71%	X,Y	10,12			11	9		9,11	11							6,7	10,11	16,18
CVCL_8486	Kasumi-7	8	64.71%	X	12			12,13	9,10		8,10	9							6	8,11	14,18
CVCL_2800	KNS-89	8	64.71%	X	11,12			11,12	10,12		10,11	12							9.3	8	16,18
CVCL_B325	TK-1 [Human astrocytoma]	8	64.71%	X,Y	11,12			11,12	10,12		10,11	12							9.3	8	16,18
CVCL_J269	U-251MG-Luc	8	64.71%	X,Y	11,12			11,12	10,12		10,11	12							9.3	8	16,18
CVCL_0529	SK-N-BE(2)-C	8	64.52%	X	10			12	9,10		11	9,11							6	11	18
CVCL_3664	CLNH11.4	8	63.64%	X,Y	10,11,12			10,11,12,13	9,11		11	9,11,12							6,7,8,9.3	8,11	14,17,19,20
CVCL_IZ02	PER-784A	9	63.41%	X	10,12			11,12	11,13		11,12	11,13			27,30				9.3	8,10	16,18
CVCL_8975	SA13	8	63.41%	X,Y	11,12			12,13	9,10,12		11,12	11,12							8,9.3,10	8,10,11	16,17,20
CVCL_DP56	AR230-r	8	62.86%	X	10,12			11,13	10,11		8,10	9,13							6	11	16,20
CVCL_UC13	AR230-s	8	62.86%	X	10,12			11,13	10,11		8,10	9,13							6	11	16,20
CVCL_2335	CCD-1076Sk	8	62.86%	X,Y	11,12			11	10,11		8,11	11,13							6,9.3	8	16,18
CVCL_2346	CCD-1097Sk	8	62.86%	X	12			10,12	8,10		11,12	11,12							6,9.3	8,11	16
CVCL_1166	D-566MG	8	62.86%	X,Y	12,13			11,12	9,10		11	9,10							7,9.3	8,11	16
CVCL_0648	Hs 132.T	8	62.86%	X,Y	10			11,12	7,10		11	9,13							6,9.3	8,11	14,15
CVCL_0672	Hs 193.Sp	8	62.86%	X,Y	10,12			11,12	8		11,12	11,13							6,9	8,11	16
CVCL_0678	Hs 202.Sp	8	62.86%	X,Y	11,12			12,13	9,10		11,12	12							9.3	8,10	15,18
CVCL_0679	Hs 202.Th	8	62.86%	X,Y	11,12			12,13	9,10		11,12	12							9.3	8,10	15,18
CVCL_0765	Hs 456.Bt	8	62.86%	X	10,12			11,13	10		12,13	9,12							9.3	8,11	17,18
CVCL_0766	Hs 456.Sk	8	62.86%	X	10,12			11,13	10		12,13	9,12							9.3	8,11	17,18
CVCL_0778	Hs 5.T	8	62.86%	X	9,11			11,12	10,12		11	9,11							6,9.3	8	16,18
CVCL_0826	Hs 617.Mg	8	62.86%	X	10,11			11,12	10		11,12	9,12							6	8,10	16,19
CVCL_0860	Hs 704.Sk	8	62.86%	X	10,12			11,12	8,10		11,12	11,12							9.3	8,9	16
CVCL_0861	Hs 704.T	8	62.86%	X	10,12			11,12	8,10		11,12	11,12							9.3	8,9	16
CVCL_0318	HT-144	8	62.86%	X,Y	12			11,13	11		11,12	12,13							6,9	8,11	16,18
CVCL_8881	HTLA230	8	62.86%	X,Y	10,12			11,12	10,12		11,14	12							6,9	11	16,19
CVCL_3052	NCC-RbC-67	8	62.86%	X	11,12			8,12	10		11	9,12							6,7	8,11	16,18
CVCL_1478	NCI-H1573	8	62.86%	X	10,12			11,13	9,11		11,13	12							6	8,11	17,18
CVCL_B362	Relicell hES1	8	62.86%	X	10,11			11,12	9,12		10,11	11,12							9	10,11	18
CVCL_1686	SCCH-26	8	62.86%	X	11,12			11,12	10		11,12	11,12							6,7	8,11	16
CVCL_3602	SV7tert	8	62.86%	X	10,12			11,13	11		8	9,11							6,9.3	8,11	17,18
CVCL_C573	SV7tert PDGFtu1	8	62.86%	X	10,12			11,13	11		8	9,11							6,9.3	8,11	17,18
CVCL_0F40	SV7tert PDGFtu2	8	62.86%	X	10,12			11,13	11		8	9,11							6,9.3	8,11	17,18
CVCL_1739	TE 115.T	8	62.86%	X,Y	10,12			11,13	9,11		11	11,13							9.3	8,9	18,19
CVCL_E082	WA27	8	62.86%	X	11,13			11,12	10		11	12,13							6,8	8,10	16,18
CVCL_1792 Best	WERI-Rb-1	8	62.86%	X	10,12,13			11,12	10,13		14	13							9.3	8,11	17,18
CVCL_1792 Worst	WERI-Rb-1	8	57.14%	X	11,12			11,12	10,12,13		14	13							9.3	8,11	17,18
CVCL_3702	HET-1A	8	62.50%	X,Y	10,12			11,12	9		11	9,11							7	11	16
CVCL_5987	JHU-012	8	62.50%	X,Y	10			12,13	9,10		11	12							6	8	14,16
CVCL_5991	JHU-022	8	62.50%	X,Y	10			12,13	9,10		11	12							6	8	14,16
CVCL_5985	JHU-06	8	62.50%	X,Y	10			12,13	9,10		11	12							6	8	14,16
CVCL_S457	Fsp 62891	8	62.22%	X,Y	7,10,12,13			12	8,9,11,12		8,11,14	11,12,13							6,7,8,9.3	8,9,11	16,19
CVCL_8176	C99	9	61.90%	X	10,11			11,12	9,11		8,14	11,13			28,30				8,9.3	8,10	16,17
CVCL_WP79	ESi070-A	9	61.90%	X,Y	11,12			12,13	9,11		11,12	9,11			27,28				8,9.3	8,11	16,18
CVCL_2690	PEO4	15	61.54%	X	10,12	20,21	16	11,12	10	13,14	10	9	16,17	13,15	30,32.2	20	9,14	11,12	9.3	9,11	15,16
CVCL_VD59	ESi053-A	9	61.54%	X	10,11			11,12	10		11,13	11,12			28				6,9.3	11	16,17
CVCL_UC66	LM-MEL-75	9	61.54%	X,Y	10,12			12,13	9,10		8,13	9,12			28				9.3	8	17,18
CVCL_UC69	LM-MEL-97	9	61.54%	X	10,12			12,13	10		12,13	12,13			28				9	8,11	16,18
CVCL_VA38	ULUNDi004-A	9	61.54%	X	10,12			11	9,10		11,12	11,12			28,33.2				6,8	11	16
CVCL_RV28	ULUNDi006-A	9	61.54%	X	11,12			11,12	10		11	9,12			30,31				9.3	8,11	18,19
CVCL_1047	380	8	61.11%	X,Y	10,11			11,13	9,11		11,12	11,12							6	8,11	16,17
CVCL_3643	Amdur II	8	61.11%	X,Y	10,11			9,13	9,12		10,11	9,12							6,9	8,11	16
CVCL_JH20	AP78P	8	61.11%	X,Y	10,12			10,11	10		8,11	11,12							6,9	8,10	14,18
CVCL_2337	CCD-1079Sk	8	61.11%	X,Y	12,13			11,12	12		11,12	9,11							6,9.3	10,11	17,18
CVCL_2347	CCD-1098Sk	8	61.11%	X,Y	11			9,12	9,10		8,11	9,13							6,9	10,11	16,18
CVCL_3297	CCD-1102 KERTr	8	61.11%	X	11,12			11,12	10		12	9,13							7,9.3	6,8,10	16,18
CVCL_2352	CCD-1108Sk	8	61.11%	X,Y	10,12			12,13	12		10,11	9,12							6,9	8,10	14,20
CVCL_2361	CCD-1123Sk	8	61.11%	X	11,12			11,12	9,10		11	11,12							8,9.3	9,12	16,18
CVCL_3666	Co88BV59-1	8	61.11%	X,Y	10,11			10,12	8,10		11	9,11							6,9.3	8,11	15,16
CVCL_3667	Co88BV59H21-2	8	61.11%	X,Y	10,11			10,12	8,10		11	9,11							6,9.3	8,11	15,16
CVCL_3668	Co88BV59H21-2V67-66	8	61.11%	X,Y	10,11			10,12	8,10		11	9,11							6,9.3	8,11	15,16
CVCL_1213	EW-18	8	61.11%	X	10,12			11,12	7,12		10,13	11,12							9.3	8,11	16,17
CVCL_K263	GM2-1TKB	8	61.11%	X	9,12			12,13	10,12		9,10	9,12							6	8,11	17,18
CVCL_1242	HAL-01	8	61.11%	X	11,12			12,13	10,12		11	9,11							6,8	8,11	16,17
CVCL_AT93	HBMEC-4	8	61.11%	X,Y	10,12			11,13	9,10		9,11	11,12							7	9,11	15,18
CVCL_0645	Hs 115.Lu	8	61.11%	X	10,11			11,12	8,10		11,13	12,13							9.3,10	10,11	16
CVCL_0753	Hs 412.Lu	8	61.11%	X,Y	10,11			12,13	10,11		9,11	12							8,9.3	8,11	16,18
CVCL_0F27	HUVEC-CS	8	61.11%	X	11,12			11,12	8,12		9,11	11,12							6,9.3	8,11	16
CVCL_RH84	ISMMSi003-A	8	61.11%	X,Y	12,13			11,12	12		11,12	9,11							6,9.3	10,11	17,18
CVCL_F945	IT832	8	61.11%	X,Y	10,12			12,13	10,13		9,11	10,11							6,7	8	16,18
CVCL_3019	Marcus	8	61.11%	X	12,15			11,12	9,11		11	12,13							9,9.3	8,11	17,18
CVCL_X915	NCH690	8	61.11%	X	10,11			11,12	8,9		10,13	9,12							9,9.3	8,11	18
CVCL_2142 Best	NK-92	8	61.11%	X,Y	11,12			12,13	10,11		9,12	11,12							6,9.3	8	16,18
CVCL_2142 Worst	NK-92	8	57.14%	X,Y	11,12			12,13	10,11		9,12	11,12							6,9.3	8	18
CVCL_U271	NK-92CI	8	61.11%	X,Y	11,12			12,13	10,11		9,12	11,12							6,9.3	8	16,18
CVCL_1881	OCI-Ly7	8	61.11%	X,Y	12,13			11,12	10		11,12	12,13							6,9.3	8,12	15,18
CVCL_XD21	OCUG-1-Luc#5	8	61.11%	X	10,12			10,12	10,11		8,11	9,13							7,9.3	8,11	16
CVCL_X507	PL18 [Human pancreatic adenocarcinoma]	8	61.11%	X	10,12			10,12	10,11		8,11	9,13							7,9.3	8,11	16
CVCL_3773	PMC2	8	61.11%	X,Y	10,12			11,12	10,11		12,14	12,13							6,7	8	18,19
CVCL_3775	PWR-1E	8	61.11%	X,Y	10,12			11,13	9,11		12	12,13							8,9.3	8,11	14,16
CVCL_B347	SA001	8	61.11%	X,Y	10,13			12,13	8,10		11,12	12,13							9.3	8,9	16,18
CVCL_2209	SUP-M2	8	61.11%	X	11,12			11	8,12		10,11	11,12							8,9.3	8,10	16,18
CVCL_1Q88	T409	8	61.11%	X	10,12			10,13	9,12		8,11	12,13							6	8,11	15,18
CVCL_4912	Tu 167	8	61.11%	X	10,12			10,13	9,12		8,11	12,13							6	8,11	15,18
CVCL_0043	U-2197	8	61.11%	X	10,11			11,12	9,10		13	10,13							6,9.3	10,11	17,18
CVCL_7852	UT-SCC-45	8	61.11%	X	10,12			11,12	11,12		11,14	9,13							7,9.3	11	18,20
CVCL_VN81	YS-1	8	61.11%	X,Y	12,13			11,12	9,11		10,13	9,12							6,7	8	16,18
CVCL_0195	C8166/45	13	61.02%	X,Y	10,11		15,16	12	9,10	11,14	10,11	12,13	14,17		27,30	21,22	11,15	7,11	6,9.3	11	15,16
CVCL_B163	HUES 31	13	61.02%	X	11,12		16,17	11,12	8,13	13	10,12	9,11	14,17		28,30	20,21	9,13	13,20	6,9.3	8	16,18
CVCL_2434	Detroit 551	10	60.87%	X	10,12		14,16	12,13	10,12		11,12	12,13				22,24			9,9.3	8	18
CVCL_A119	Ma-Mel-06	10	60.87%	X,Y	10,12		14,15	12,13	10		11,13	12,13				22,26			9.3	8,9	16,18
CVCL_1128 Best	COLO 668	8	60.61%	X	10			11	8,10		10,11	11,12							9	8,11	16
CVCL_1128 Worst	COLO 668	8	56.25%	X	10			11	8.2,10		10,11	11,12							9	8	16
CVCL_1274 Best	HEC-1	8	60.61%	X	10,12			11,13	11		11	11,12							6,7	11	18
CVCL_1274 Worst	HEC-1	8	58.82%	X	10,12			11,13	11		11,16	11,12							6,7	11	18
CVCL_0825	Hs 616.T	8	60.61%	X,Y	12			11	10		11,13	12,13							8,9.3	8,11	16
CVCL_2087	JURL-MK2	8	60.61%	X,Y	12			12	10,13		11	11,12							8	8,11	16,18
CVCL_3749	MeT-5A	8	60.61%	X,Y	10,12			12	10		11,13	12							6,9.3	8	15,18
CVCL_4364	NCI-H1622	8	60.61%	X,Y	10			12	10,12		11	11,12							6,9.3	8,9	16
CVCL_M465	PaCaDD-159	8	60.61%	X,Y	10,12			11	9		11,14	12,13							7	8	14,16
CVCL_2809	U-251MG (KO)	8	60.61%	X	11,12			11	10,12		10,11	12							9.3	8	16,18
CVCL_Y032	PEO1-CDDP	13	60.38%	X	10,12		16	11,12	10	13	10	9	16,17		32.2	20	14	11,12	9.3	9,11	15,16
CVCL_0936	Hs 832(C).T	13	60.00%	X	10,12		14,16	10,11	8,9	12,13	11,12	11,12	16,17		28,32.2	24,26	12,13	7,12	6,9.3	8	16,17
CVCL_WV13	SJG-26	13	60.00%	X,Y	10,11		16	11,12	9,10	13,14	8,10	9,12	17,20		28,31	21,22	9,10	7,14	7,9.3	9,11	17,18
CVCL_VF55	WISCi008-A	13	60.00%	X,Y	7,11		14,16	12,13	9,10	14,16	12,14	12,13	15,16		28,30	25,26	10,13	7,16	9,9.3	8	16,18
CVCL_VF56	WISCi008-B	13	60.00%	X,Y	7,11		14,16	12,13	9,10	14,16	12,14	12,13	15,16		28,30	25,26	10,13	7,16	9,9.3	8	16,18
CVCL_VF57	WISCi008-C	13	60.00%	X,Y	7,11		14,16	12,13	9,10	14,16	12,14	12,13	15,16		28,30	25,26	10,13	7,16	9,9.3	8	16,18
CVCL_2468	HCA46	9	60.00%	X	11,12			11,12	10,14		10,11	11,13			30				6,9.3	8,9	17
CVCL_WP96	ICCSICi010-A	9	60.00%	X,Y	11,12			11,13	9		12	11,13			30,33.2				6,9	8,11	16,18
CVCL_UC46	LM-MEL-40	9	60.00%	X	10,12			11,12	8,12		11,13	11,13			27,28				9.3	8,11	16
CVCL_5215	PMC42	9	60.00%	X	10,12			11,12	7,9		14	9,11			30,31.2				6	8,11	15,19

## Sheet: SKNSH
Accession	Name	Nº Markers	Score	Amel	CSF1PO	D2S1338	D3S1358	D5S818	D7S820	D8S1179	D13S317	D16S539	D18S51	D19S433	D21S11	FGA	Penta D	Penta E	TH01	TPOX	vWA	#Description: 'SKNSH';Data set: 'Cellosaurus release 32.0';Run on: '2019-Nov-22 16:18:15 UTC+0';Tool version: '1.4.3';Species: 'Homo sapiens';Algorithm: 'Tanabe';Scoring mode: 'Non-empty makers';Score filter: '60';Min markers: '8';Max results: '200';Include Amelogenin: 'false'
NA	Query	NA	NA	X	-*	-*	15,16	12	7	15	11	8,13	-*	13,14	31,31.2	-*			7,10	8,11	14,18
CVCL_0F47	SH-EP1	8	88.00%	X	11			12	7,10		11	8,13							7,10	8,11	14,18
CVCL_0019	SH-SY5Y	15	75.00%	X	11	17,19	15,16	12	7,10	15	11	8,13	13,16	13,14	31,31.2	23.2,24	10,12	7,11	7,10	8,11	14,18
CVCL_0531	SK-N-SH	15	75.00%	X	11	17,19	15,16	12	7,10	15	11	8,13	13,16	13,14	31,31.2	23.2,24	10,12	7,11	7,10	8,11	14,18

## Sheet: SKNAS
Accession	Name	Nº Markers	Score	Amel	CSF1PO	D2S1338	D3S1358	D5S818	D7S820	D8S1179	D13S317	D16S539	D18S51	D19S433	D21S11	FGA	Penta D	Penta E	TH01	TPOX	vWA	#Description: 'SKNAS';Data set: 'Cellosaurus release 32.0';Run on: '2019-Nov-22 16:18:15 UTC+0';Tool version: '1.4.3';Species: 'Homo sapiens';Algorithm: 'Tanabe';Scoring mode: 'Non-empty makers';Score filter: '60';Min markers: '8';Max results: '200';Include Amelogenin: 'false'
NA	Query	NA	NA	X	10,12	17,23,24	14,16	11,12	11,13	13,14	9	14	12,14,15	12,14	30,31,32.2,33.2	20,22			6,7,9.3	11,12	16,17
CVCL_RR29	SK-N-ASrOXALI4000	8	92.86%	X	10,12			11,12	11,13		9	14							9.3	11,12	16,17
CVCL_AQ53	SK-N-RA	15	88.14%	X	10,12	17,24	14	11,12	11,13	13,14	9	14	14,15	12,14	32.2,33.2	20,22			9.3	11,12	16,17
CVCL_1700	SK-N-AS	13	88.00%	X	10,12		14	11,12	11,13	13,14	9	14	14,15		32.2,33.2	20,22	9	7,14	9.3	11,12	16,17
CVCL_0659	Hs 168.Fs	8	68.97%	X,Y	10,12			11	8,11		9,12	10,12							7,9.3	11,12	17
CVCL_0695	Hs 222.Sp	8	66.67%	X	10,12			11,12	9,11		9,11	12,13							6,9.3	11	16,18
CVCL_4683	HUC-Fm2	8	66.67%	X,Y	10,12			11,12	11		9,10	9,10							6,7	8,12	14,17
CVCL_1358	KYSE-170	8	66.67%	X	10,12,13			11,12	11,12		9	9,10							7,9	11	16,17
CVCL_T023	CS-1 [Human chondrosarcoma]	8	64.29%	X,Y	10,12			12	10,11		9	13,14							7,9.3	8	17,18
CVCL_JG50	HSC-5-Luc	8	64.29%	X,Y	10,11			11	8,11		9	9,12							6,7	11	16,17
CVCL_C548	FR-M-204	9	62.50%	X	12		14,16	12	11		9,11					19,22			7,9.3	8,10	17
CVCL_T037	SNU-1528	9	62.07%	X	9,10		16	11,12	11		9					24			9.3	11	17
CVCL_1091	BPH-1	8	62.07%	X,Y	10,12			11,12	10,11		11,12	9							6,7	8,12	17
CVCL_RH14	CLC4	8	62.07%	X,Y	10,12			11,12	11,12		9	9							6,9	8,12	16,18
CVCL_J253	HCC1419-Luc	8	62.07%	X	10,12			10,12	11		9,12	11,12							6,9.3	8	16,17
CVCL_S251	Hs 444(B).T	8	62.07%	X,Y	11,12			11,12	8,11		9	12							7,9.3	8,11	16,18
CVCL_1041	Hs 97.Fs	8	62.07%	X,Y	10,12			11,12	10,13		12,13	12							7,9.3	8,11	16
CVCL_8524	KasumiA-554	8	62.07%	X	10,12			11,12	11		12	9,12							6,9	11,12	16,18
CVCL_DH14	OCI-P1a	8	62.07%	X	12			11,13	11,12		9,13	12,14							9.3	11,12	16,20
CVCL_5907	ZL5	8	62.07%	X,Y	10,11			12	10,11		9,13	12							6,9.3	8,11	16,17
CVCL_VN74	OARSAi009-A	13	61.54%	X,Y	10		14,16	11,12	7,13	13,15	11,13	11,12	13,14		30,31	20,22	9,12	13,20	6,7	11	16,18
CVCL_J244	BT-20/CMV-Luc	8	61.54%	X	12			12	10		11	11,14							7,9.3	11	16,17
CVCL_T330	WS3RGB	8	61.54%	X	10,12			11,12	12		8	11							7	11	16,17
CVCL_3243	XP2SA	8	61.54%	X	10,12			11,12	11		8,9	9							6	11	18
CVCL_6190	SK-RC-40	15	60.00%	X,Y	10,12	17,25	16	11,12	10,12	13,14	9,11	9,11	12,14	13,14	30,32.2	21			6,7	8,12	17
CVCL_8072 Best	701-LCL	8	60.00%	X,Y	10			11,12	11,13		11,12	10,11							6,9	11	16,17,18
CVCL_8072 Worst	701-LCL	8	53.33%	X,Y	10			11,12	11,13		11,12	10,11							6,9	7,11	16,18
CVCL_6364	9D10	8	60.00%	X,Y	10,12			11,12	8,11		9,13	11,13							6,7	8	14,17
CVCL_1805	ALL-SIL	8	60.00%	X,Y	10,12			11,13	11,12		9,12	10,12							7,9.3	10,11	17
CVCL_2383	CCD-25Lu	8	60.00%	X,Y	10,12			12	8,11		10,14	9,11							6,7	11,12	17,18
CVCL_2384	CCD-25Sk	8	60.00%	X,Y	10,12			12	8,11		10,14	9,11							6,7	11,12	17,18
CVCL_2388	CCD-32Sk	8	60.00%	X,Y	11,12			11,12	8,11		8,12	11,12							7,9.3	11,12	16
CVCL_2389	CCD-33Co	8	60.00%	X,Y	10,11			11,12	11,13		11	11,13							6,9.3	9,11	15,16
CVCL_2390	CCD-33Lu	8	60.00%	X,Y	10,11			11,12	11,13		11	11,13							6,9.3	9,11	15,16
CVCL_0752	Hs 410.We	8	60.00%	X,Y	10,12			12	9,11		9,10	10,12							6,7	11,12	14,18
CVCL_0960	Hs 864.Sk	8	60.00%	X	10,12			11,12	10		9,13	10,11							6,9	8,11	16,17
CVCL_0961	Hs 864.T	8	60.00%	X	10,12			11,12	10		9,13	10,11							6,9	8,11	16,17
CVCL_6661	JHSK-rec	8	60.00%	X	11,12			11,12	10,11		9	11,13							6,7	8,12	14,16
CVCL_1851	RCH-ACV	8	60.00%	X	10,11			11,12	10,11		9,14	11							6,8	8,11	16,17
CVCL_K067	SF8413	8	60.00%	X	10,12			10,11	9,11		8,13	10							6,7	11,13	16,17
CVCL_K083	SF8655	8	60.00%	X	10,12			11,12	11,13		8,11	9,10							6,8	11	17,18
CVCL_1692	SH-4	8	60.00%	X	11,12			11,12	13		9,12	11,12							8,9.3	8,11	16,17
CVCL_3248	XP39OS	8	60.00%	X	12			11,12	11,12		9,11	10,12							6,7	8,11	17,18
CVCL_3249	XP39OSTERT	8	60.00%	X	12			11,12	11,12		9,11	10,12							6,7	8,11	17,18
CVCL_9S66	XP39R	8	60.00%	X	12			11,12	11,12		9,11	10,12							6,7	8,11	17,18
CVCL_1927	YNH-1	8	60.00%	X,Y	11,12			11,12	11,13		8,13	9							6,9	11,12	14,16

## Sheet: NBEBC1
Accession	Name	Nº Markers	Score	Amel	CSF1PO	D2S1338	D3S1358	D5S818	D7S820	D8S1179	D13S317	D16S539	D18S51	D19S433	D21S11	FGA	Penta D	Penta E	TH01	TPOX	vWA	#Description: 'NBEBC1';Data set: 'Cellosaurus release 32.0';Run on: '2019-Nov-22 16:18:15 UTC+0';Tool version: '1.4.3';Species: 'Homo sapiens';Algorithm: 'Tanabe';Scoring mode: 'Non-empty makers';Score filter: '60';Min markers: '8';Max results: '200';Include Amelogenin: 'false'
NA	Query	NA	NA	X,Y	12	19,20	17	10,12	12,14	11,13	11,12	12	15,20	14,15	27,32.2	24,25			6,9.3	8	17,19
CVCL_E218	NB-EbC1	15	98.04%	X,Y	12	19,20	17	10,12	12,14	11,13	11,12	12	15,20	14,15	27,32.2	24,25			6,9.3	8	17
CVCL_2427	Detroit 510	8	71.43%	X	11,12			10,12	8,12		11,12	11,12							7,9.3	8	15,17
CVCL_2558	LB253	8	71.43%	X,Y	10,12			11,12	8,12		11,12	9,13							6,9.3	8	17,19
CVCL_0E37	MV522/MDR1	8	69.23%	X	12			11,12	10		11,12	11,12							6	8,9	17,19
CVCL_0E38	MV522/MRP	8	69.23%	X	12			11,12	10		11,12	11,12							6	8,9	17,19
CVCL_1560	NCI-H378	8	69.23%	X	11,12			11,12	12		11	12							6,9.3	8,9	16,19
CVCL_L559	AW-EBV-LCL	8	66.67%	X	10,12			7,10	11,12		11,12	9							9,9.3	8	17,19
CVCL_2346	CCD-1097Sk	8	66.67%	X	12			10,12	8,10		11,12	11,12							6,9.3	8,11	16
CVCL_3300	CCD-1106 KERTr	8	66.67%	X,Y	10			11,12	8,12		11,12	8,12							6,9.3	8	16,17
CVCL_J253	HCC1419-Luc	8	66.67%	X	10,12			10,12	11		9,12	11,12							6,9.3	8	16,17
CVCL_0887	Hs 742.Sk	8	66.67%	X	10,12			12	8,9		9,12	11,12							6,9.3	8	17,19
CVCL_0888	Hs 742.T	8	66.67%	X	10,12			12	8,9		9,12	11,12							6,9.3	8	17,19
CVCL_1369	LB771-HNC	8	66.67%	X	12			12	7,12		11,12	11,13							9.3	8	19
CVCL_2211 Best	T2	8	66.67%	X	11,12			12,14	10,11		11,12	10,12							6,7,9.3	8,12	17,19
CVCL_2211 Worst	T2	8	56.25%	X	11,12			12,14	10,11,15		11,12	10,12							6,7,9.3	8,12	14,17,20
CVCL_A191	Ma-Mel-56	9	64.29%	X	10,12		17	10,12	10,11		11					25			8,9.3	8	17
CVCL_6348	20H11	8	64.29%	X,Y	12,14			12	10,11		8,12	11,12							6,9.3	8,11	17,19
CVCL_0F60	CCD-973Sk	8	64.29%	X	11,12			12,13	8,11		11,12	11,12							6,9.3	8	14,17
CVCL_3519	Hs 207.T	8	64.29%	X	10,12			12	11,12		11,12	11,12							6,7	8,10	17,18
CVCL_0833	Hs 67	8	64.29%	X	11,12			12	8,12		11,12	11,13							6,9.3	8,12	16,17
CVCL_0859	Hs 701.T	8	64.29%	X	10,12			10,12	11,12		11,12	11							6,9	8,11	17,18
CVCL_1327	KE-37	8	64.29%	X,Y	10,12			12,13	8,12		8,12	11,12							6,9.3	8	17,18
CVCL_6413	KMA	8	64.29%	X,Y	10,12			12,13	11,12		11,12	12,13							6,9	8,9	17
CVCL_7204	MV-522	8	64.29%	X	11,12			11,12	10		11,12	11,12							6,9	8,9	17,19
CVCL_DH09	OCI-E1p	8	64.29%	X	12,13			11,12	11,12		11	11,12							6,9.3	8,12	14,19
CVCL_0803	Hs 573.Lu	8	64.00%	X	12			12,13	11,12		10,11	9,12							6	8	17
CVCL_0804	Hs 573.T	8	64.00%	X,Y	12			12,13	11,12		10,11	9,12							6	8	17
CVCL_4Y09	MDA-MB-361-Luc#1	8	64.00%	X	12			10,11	9,12		11	11,12							9.3	8,11	17
CVCL_4073	NCC-RbC-60	8	64.00%	X,Y	12			10,13	11		11,12	12							6,9.3	11	17,18
CVCL_1727	SW756	8	64.00%	X	11,12			11,12	10,12		11	12,13							9.3	8	17
CVCL_UR68	ESi073-A	9	62.07%	X	11			10,12	10,12		11	12			29,30				6,9.3	8	15,17
CVCL_UC48	LM-MEL-42	9	62.07%	X,Y	10,12			10,12	10,11		11	12			29				6,9.3	8	17,18
CVCL_2723	Shmac 5	8	62.07%	X,Y	11,12			12,14	7,12		12,13	11,12							6,9.3	8,12	15,17
CVCL_K164	sNF94.3	8	62.07%	X	11,12			10,12	9,14		11,12	9,12							7,9.3	11,12	17,18
CVCL_2345	CCD-1096Sk	8	61.54%	X	12			12	8,12		11,12	9,13							9.3	8,11	16,17
CVCL_2356	CCD-1117Sk	8	61.54%	X,Y	12			10,11	12		10,11	10,12							6,9.3	8,11	16
CVCL_6263	LCL 721.221	8	61.54%	X	11,12			12	10,11		11,12	12							9.3	8,12	14,17
CVCL_3539	LNZTA3WT11	8	61.54%	X,Y	11,12			12	10,12		11	9,12							9.3	8,9	15,17
CVCL_3540	LNZTA3WT4	8	61.54%	X,Y	11,12			12	10,12		11	9,12							9.3	8,9	15,17
CVCL_8800	OCI-Ly3	8	61.54%	X,Y	10,12			12	11,12		11	11,12							7,9.3	8,12	17
CVCL_S581	VMM17	8	61.54%	X	10,12			12	9,10		11,12	12							9.3	8,11	14,17
CVCL_7904	T1	8	60.00%	X	11,12			12,14	10,11,15		11,12	10,12							6,9.3	8,12	14,17

## Sheet: NGP
Accession	Name	Nº Markers	Score	Amel	CSF1PO	D2S1338	D3S1358	D5S818	D7S820	D8S1179	D13S317	D16S539	D18S51	D19S433	D21S11	FGA	Penta D	Penta E	TH01	TPOX	vWA	#Description: 'NGP';Data set: 'Cellosaurus release 32.0';Run on: '2019-Nov-22 16:18:15 UTC+0';Tool version: '1.4.3';Species: 'Homo sapiens';Algorithm: 'Tanabe';Scoring mode: 'Non-empty makers';Score filter: '60';Min markers: '8';Max results: '200';Include Amelogenin: 'false'
NA	Query	NA	NA	X,Y	11,12	24,25	17	11,12	11	11,12	8,12	8,11	15,16	13,13.2	32,33.1	19,23			9,9.3	6,9	16,21
CVCL_HG08	N_N20R1	13	100.00%	X,Y	11,12		17	11,12	11	11,12	8,12	8,11	15,16		32,33.1	19,23	8,10	11,15	9,9.3	6,9	16,21
CVCL_2141	NGP	8	96.55%	X,Y	11,12			11,12	11		8,12	8,11							9	6,9	16,21
CVCL_1809	CAL-78	8	69.23%	X	12			11,12	11		8,12	8,11							6	8	16
CVCL_1721 Best	SW1710	8	68.97%	X	11,12			12	8,11		12	8,11							7,9.3	9,11	16,17
CVCL_1721 Worst	SW1710	8	62.07%	X	11,12			12	8,11		12	8,11							7,10	9,11	16,17
CVCL_2388	CCD-32Sk	8	66.67%	X,Y	11,12			11,12	8,11		8,12	11,12							7,9.3	11,12	16
CVCL_1315	ITO-II	8	66.67%	X,Y	12			12	11		8	9							9	9	16,21
CVCL_EE38	SIGi001-A	8	66.67%	X	10,12			12,13	8,11		8,12	11,12							9,9.3	8,9	16
CVCL_2712	RPMI-7666	8	64.52%	X,Y	11,12			11,12	8,11		8,12	9,11							7,9.3	8,11	14,16
CVCL_2313	BICR 56	8	64.29%	X	12			11,12	8,12		12	11							9,9.3	8,9	15,16
CVCL_2327	CCD-1059Sk	8	64.29%	X	11,12			11	11,12		12	9,11							9,9.3	8	16,18
CVCL_2024	DOGUM	8	64.29%	X	11,12			12	11,12		8	11,12							9,9.3	11	16,17
CVCL_2076	IGR-39	8	64.29%	X,Y	11,12			11,12	10,11		12	11							9	8,11	17,21
CVCL_8159	SKG-II-SF	8	64.00%	X	12			12	11		8	11							9	8,9	16,18
CVCL_0751	Hs 409.We	8	62.07%	X	11,12			12	10,11		10,12	8,11							7,9.3	8	16,17
CVCL_1432	MUTZ-2	8	62.07%	X,Y	11,12			11,12	10,11		9,12	10,11							9.3	8	16,17
CVCL_3163	SF-TY	8	62.07%	X,Y	11,12			11	11		8,12	9,11							8,9	8,11	16,17
CVCL_1714 Best	SUP-T1	8	62.07%	X,Y	10,11			11,12	11		11,12	9,11,12							9.3	9	16,18
CVCL_1714 Worst	SUP-T1	8	54.55%	X	10,11			10,11,12	11		10,11,12	9,10,11							9.3	8,9	16,18,19
CVCL_1833	MEGAL	8	61.54%	X	10,12			9,12	11,12		12	11							9.3	9	16
CVCL_1652	RERF-LC-Ad2	8	61.54%	X,Y	12			10,12	11		8,12	11							6,9	8	16
CVCL_A098	KYSE-1170	8	60.87%	X	11			11	10		8	11							9	9	16
CVCL_C376	I 3	8	60.00%	X	11,12			11,12	10,11		12,14	11,12							7,9	8	16,17
CVCL_9825	MHH-TALL-2	8	60.00%	X,Y	11,12			10,12	8,11		12,14	11,12							9	9,11	16,17
CVCL_2600	MKL-1	8	60.00%	X,Y	11,12			11,12	8,11		8,11	10,12							9,9.3	8	16,18
CVCL_1877	NU-DUL-1	8	60.00%	X	11,12			12,14	11,13		8,13	11,13							9,9.3	8	16,17

## Sheet: LAN6
Accession	Name	Nº Markers	Score	Amel	CSF1PO	D2S1338	D3S1358	D5S818	D7S820	D8S1179	D13S317	D16S539	D18S51	D19S433	D21S11	FGA	Penta D	Penta E	TH01	TPOX	vWA	#Description: 'LAN6';Data set: 'Cellosaurus release 32.0';Run on: '2019-Nov-22 16:18:14 UTC+0';Tool version: '1.4.3';Species: 'Homo sapiens';Algorithm: 'Tanabe';Scoring mode: 'Non-empty makers';Score filter: '60';Min markers: '8';Max results: '200';Include Amelogenin: 'false'
NA	Query	NA	NA	X	11,12	18,19	15	10,12	11,12	13,14	12	10,12	16	14	30,32.2	18,21			6	8	14,16
CVCL_1363	LA-N-6	15	100.00%	X	11,12	18,19	15	10,12	11,12	13,14	12	10,12	16	14	30,32.2	18,21			6	8	14,16
CVCL_1817	Granta-452	8	81.48%	X,Y	11,12			10,13	10,12		12	10,12							6	8,11	14,16
CVCL_VF96	149RCa	8	72.00%	X,Y	10,11			10	12		9,12	12							6,9	8	14,16
CVCL_VL37	149RM	8	72.00%	X,Y	10,11			10	12		9,12	12							6,9	8	14,16
CVCL_2470	HCA7 colony 11	8	71.43%	X	11,14			9,12	11,12		9	10,12							6,7	8,10	14,16
CVCL_2476	HCA7 colony 30	8	71.43%	X	11,15			10,12	11,12		9	10,11							6,7	8,10	14,16
CVCL_1206	ETK-1	8	69.57%	X	12			10	11		12	10,12							7	8	14,17
CVCL_W914	MDA-T41	8	69.23%	X,Y	11,12			9,12	8,12		9,12	12							6	8	15,16
CVCL_1775	TUR	8	69.23%	X	12			12	9,11		10,12	12							6,9.3	8,11	14,16
CVCL_6531	305M	8	66.67%	X	11,12			11	11		8,12	10,12							6,9	8,11	14,17
CVCL_J253	HCC1419-Luc	8	66.67%	X	10,12			10,12	11		9,12	11,12							6,9.3	8	16,17
CVCL_1039	Hs 941.T	8	66.67%	X,Y	10,12			12,13	11,12		12	9,10							7	8,11	14,16
CVCL_1652	RERF-LC-Ad2	8	66.67%	X,Y	12			10,12	11		8,12	11							6,9	8	16
CVCL_4902	SSP-25	8	66.67%	X	12			10	11		12	10,12							7,9.3	8	14,17
CVCL_7904	T1	8	66.67%	X	11,12			12,14	10,11,15		11,12	10,12							6,9.3	8,12	14,17
CVCL_Z065	TeloHAEC	8	66.67%	X	11,12			12	10,11		9,12	12,13							6,8	8	15,16
CVCL_Z066	TeloHAEC-GFP	8	66.67%	X	11,12			12	10,11		9,12	12,13							6,8	8	15,16
CVCL_3802	Tep Be	8	66.67%	X,Y	11,12			11,12	11,12		8	12							6,9.3	8,9	14,18
CVCL_2211 Best	T2	8	64.52%	X	11,12			12,14	10,11		11,12	10,12							6,7,9.3	8,12	14,17,20
CVCL_2211 Worst	T2	8	60.00%	X	11,12			12,14	10,11		11,12	10,12							6,7,9.3	8,12	17,19
CVCL_L558	AT-PDH1TKB	8	64.29%	X,Y	11,12			11,12	8,12		8,12	9,12							6,7	8	16,17
CVCL_0F60	CCD-973Sk	8	64.29%	X	11,12			12,13	8,11		11,12	11,12							6,9.3	8	14,17
CVCL_2471	HCA7 colony 24	8	64.29%	X	11,14			8,12	11,12		9	10,11							6,7	8,10	14,16
CVCL_2472	HCA7 colony 26	8	64.29%	X	11,14			8,12	11,12		9	10,11							6,7	8,10	14,16
CVCL_2474	HCA7 colony 29	8	64.29%	X	11,14			8,12	11,12		9	10,11							6,7	8,10	14,16
CVCL_2475	HCA7 colony 3	8	64.29%	X	11,14			9,12	11,12		9	10,11							6,7	8,10	14,16
CVCL_2477	HCA7 colony 6	8	64.29%	X	11,14			8,12	11,12		9	10,11							6,7	8,10	14,16
CVCL_AR98	KMF-1	8	64.29%	X	9,11			12,13	11,12		8	10,11							6,7	8,11	14,16
CVCL_1433	MUTZ-3	8	64.29%	X,Y	12,13			12,13	10,12		8,12	12							6,9.3	8,11	14,16
CVCL_2142 Best	NK-92	8	64.29%	X,Y	11,12			12,13	10,11		9,12	11,12							6,9.3	8	16,18
CVCL_2142 Worst	NK-92	8	59.26%	X,Y	11,12			12,13	10,11		9,12	11,12							6,9.3	8	18
CVCL_U271	NK-92CI	8	64.29%	X,Y	11,12			12,13	10,11		9,12	11,12							6,9.3	8	16,18
CVCL_L557	OTCD1TKB	8	64.29%	X,Y	11,12			12,13	11,12		11,12	10,11							9	8,11	16,17
CVCL_5370	TAD-2	8	64.29%	X	12,13			11,12	10,12		12	10,12							6,7	7,8	13,16
CVCL_6738	TN-1	8	64.29%	X	11,12			10,11	11,12		8,13	11,12							6	8,11	14,19
CVCL_0571	UROtsa	8	64.29%	X	11,12			12,13	11,12		11,13	11,12							6,9.3	8,9	16
CVCL_2344	CCD-1095Sk	8	64.00%	X	11			10,12	10,11		12	10,11							9.3	8	14,18
CVCL_1811	CRO-AP6	8	64.00%	X,Y	11,12			13	11,12		12	11							6,8	8	14,15
CVCL_1297	HuO-3N1	8	64.00%	X	10			10,12	11,12		9,10	12							7	8	14,16
CVCL_2091 Best	KCL-22	8	64.00%	X	12			10,11	11,12		8,12	12							7,9	8	14
CVCL_2091 Worst	KCL-22	8	58.33%	X	12			10,12	12		8,11	12							7,9	8	14
CVCL_4W61	KCMC-1694	8	64.00%	X	9,12			10	11,12		12	11,12							7,9	8	14
CVCL_8436	PL519	8	64.00%	X	12			9,12	12,13		10	10							6,9	8	14,16
CVCL_8533	STR-428	8	64.00%	X,Y	11			10,13	11		11,12	9,12							6,9	8	14
CVCL_AS03	UTA-SF2-2	8	64.00%	X	10,12			12	10,12		12	12,13							6	8	15,16
CVCL_4W94	HCC827-Luc	8	63.64%	X	11			12	11,12		9	12							6	8	18
CVCL_K229	T47D-KBluc	8	63.64%	X	11,13			12	11		12	10							6	11	14
CVCL_C733	SHhES2	9	62.50%	X,Y	10,11			10,12	8,11		8,12	10,12				21,24			6,9	8,10	17
CVCL_1134 Best	COLO 792	13	62.22%	X,Y	11,12		16	10,12	10,11	13,16	11,12	12	13,17		28,32.2	18,21	8,13	10	6,9	8,11	16,17
CVCL_1134 Worst	COLO 792	13	59.09%	X,Y	11		16	10,12	10,11	13,16	11,12	12	13,17		28,32.2	18,21	8,13	10	6,9	8,11	16,17
CVCL_WV40	DH-My6	9	62.07%	X,Y	12			10,12	10,12		8	12,13			30				6,7	8	14,17
CVCL_0029	EFO-21	9	62.07%	X	11,12			10,12	9		9	12,13			31,32.2				6	8,9	16
CVCL_IT47	JHH-DIPG-1	9	62.07%	X,Y	11,12			12,13	11,12		12	11			30				6	8,12	18,19
CVCL_EG18	JVE059	9	62.07%	X	11			11,12	11,12		12	12			29,30.2				6,7	8	14,15
CVCL_2385	CCD-27Sk	8	62.07%	X,Y	11,12			11,12	8,10		11,12	10,12							7,8	8,12	14,16
CVCL_1871	MEC-2	8	62.07%	X,Y	11,12			10,12	7,11		11,12	9,11							6,8	8,11	16,17
CVCL_LC40	MK-37c	8	62.07%	X	10,12			10,11	10,12		8,12	10,12							6,9	8,11	16,18
CVCL_4730	NCU-F6	8	62.07%	X,Y	11,12			10,12	8,11		10,12	9,11							6,9	8,11	14,17
CVCL_1610 Best	NOS-1 [Human osteosarcoma]	8	62.07%	X	9,13			10,12	8,12,13		9,12	10,12,13							6	11	14,16
CVCL_1610 Worst	NOS-1 [Human osteosarcoma]	8	57.14%	X	9,13			10,12	8,13		9,12	10,12,13							6	11	14,16
CVCL_9785	WA24	8	62.07%	X,Y	11,12			11,12	11,12		10,12	9,12							7,9.3	8,11	15,16
CVCL_1G03 Best	HROC57	9	61.54%	X	10			12	11		12	9,12			30				6	8	14,17
CVCL_1G03 Worst	HROC57	9	59.26%	X	10			11,12	11		12	9,12			30				6	8	14,17
CVCL_1966	BL-2	8	61.54%	X,Y	11,13			12	8,12		11,12	12							6	8,11	15,16
CVCL_2356	CCD-1117Sk	8	61.54%	X,Y	12			10,11	12		10,11	10,12							6,9.3	8,11	16
CVCL_2374	CCD-1139Sk	8	61.54%	X,Y	11,12			12	10,12		9,14	11,12							6	8	14,17
CVCL_F284	Hs 804.Sk	8	61.54%	X,Y	12			9,12	11,12		11	11,12							6,8	8,10	16
CVCL_2082	JOSK-I	8	61.54%	X	12			12	9,11		10,12	12							6,9.3	8,11	14,15
CVCL_1368	LB647-SCLC	8	61.54%	X,Y	11,12			12	12		9,13	11,12							9.3	8,11	14,16
CVCL_6263	LCL 721.221	8	61.54%	X	11,12			12	10,11		11,12	12							9.3	8,12	14,17
CVCL_1424	MOLT-16	8	61.54%	X	11,12			11,12	12		12	9,10							9,9.3	8,11	16
CVCL_2125 Best	MOLT-17	8	61.54%	X	11,12			11,12	12		12	9,10							9,9.3	8,11	16
CVCL_2125 Worst	MOLT-17	8	37.50%	X	9,10,12			12,13	11,12,13		10,11,12	9,14,15							9	8	17,18,19
CVCL_5671	NALM-33	8	61.54%	X,Y	11,12			9,12	11,12		9,11	10,12							7	8	17
CVCL_3047	NCC-RbC-39	8	61.54%	X,Y	12			9,10	11,12		8,10	12							6	8,11	16,17
CVCL_1560	NCI-H378	8	61.54%	X	11,12			11,12	12		11	12							6,9.3	8,9	16,19
CVCL_T986	RCC BA85#21	8	61.54%	X,Y	10,11			12	10		12	10,12							6,8	8,10	14,18
CVCL_9997	SAML-1	8	61.54%	X	12			12	9,11		10,12	12							6,9.3	8,11	14,15
CVCL_1441	SJNB-10	8	61.54%	X,Y	11,12			11	11,12		11	11,12							6	8,10	16,17
CVCL_2810	U-937 cl1-14	8	61.54%	X	12			12	9,11		10,12	12							6,9.3	8,11	14,15
CVCL_2811	U-937 cl1-22	8	61.54%	X	12			12	9,11		10,12	12							6,9.3	8,11	14,15
CVCL_2Z95	U937-DC-SIGN	8	61.54%	X	12			12	9,11		10,12	12							6,9.3	8,11	14,15
CVCL_T332	UN7RGB	8	61.54%	X,Y	11,12			11	12		8,10	10,12							6,8	8	14,20
CVCL_8771	XPL 20	8	61.54%	X,Y	13,14			9,12	11,12		12,14	10,13							6	8	14
CVCL_B531	IPS-1	13	60.87%	X,Y	10,11		15,16	11,14	11,12	13,14	12,14	10,11	15,16		30,31	18,26	11	13	6,10	8	16,18
CVCL_B533	IPS-2	13	60.87%	X,Y	10,11		15,16	11,14	11,12	13,14	12,14	10,11	15,16		30,31	18,26	11	13	6,10	8	16,18
CVCL_B536	IPS-5	13	60.87%	X,Y	10,11		15,16	11,14	11,12	13,14	12,14	10,11	15,16		30,31	18,26	11	13	6,10	8	16,18
CVCL_B537	IPS-7	13	60.87%	X,Y	10,11		15,16	11,14	11,12	13,14	12,14	10,11	15,16		30,31	18,26	11	13	6,10	8	16,18
CVCL_8708	HOTHC	8	60.87%	X	10,11			12	8		8	12							6	8	14,16
CVCL_8709	HOTHC-SF	8	60.87%	X	10,11			12	8		8	12							6	8	14,16
CVCL_4849	LMSU	8	60.87%	X	12			11,12	11		12	10							6,7	9	16
CVCL_3337	TE-4	8	60.87%	X	11			10	11		11	9,10							6	8,11	14
CVCL_4036	UACC-1179	8	60.87%	X	10			12	8,11		12	10,13							6	8	16
CVCL_F328	IST-MELA 16	9	60.61%	X,Y	12,13			12,13	11,12		11,12	10,13,14			29,30				6,7	8	16,18
CVCL_VT28	JHH-136	9	60.00%	X,Y	11			10,13	9,11		12	12			29,30				6,7	8,9	14,18
CVCL_UC16	LM-MEL-1a	9	60.00%	X	12,14			11	10,12		9,12	10,12			28,30				6,9.3	8	16
CVCL_UC70	LM-MEL-98	9	60.00%	X,Y	9,11			11,12	11		10,12	10,12			30				8	8	15,16,18

## Sheet: CHP212
Accession	Name	Nº Markers	Score	Amel	CSF1PO	D2S1338	D3S1358	D5S818	D7S820	D8S1179	D13S317	D16S539	D18S51	D19S433	D21S11	FGA	Penta D	Penta E	TH01	TPOX	vWA	#Description: 'CHP212';Data set: 'Cellosaurus release 32.0';Run on: '2019-Nov-22 16:18:15 UTC+0';Tool version: '1.4.3';Species: 'Homo sapiens';Algorithm: 'Tanabe';Scoring mode: 'Non-empty makers';Score filter: '60';Min markers: '8';Max results: '200';Include Amelogenin: 'false'
NA	Query	NA	NA	X,Y	12	22,25	15,17	10,12	11	11,13	8,13	13	14,16	12,15	27,29	20			6	8,11	15,18
CVCL_1125 Best	CHP-212	13	100.00%	X,Y	12		15,17	10,12	11	11,13	8,13	13	14,16		27,29	20	9,10	5,15	6	8,11	15,18
CVCL_1125 Worst	CHP-212	13	95.24%	X,Y	12		15,17	10,12	11	11,13	8	13	14,16		27,29	20	9,10	5,15	6,7	8,11	15,18
CVCL_Y008	CE146T/VGH	8	69.23%	X	12			10,12	8,11		8	9,12							6,9	8,11	14,18
CVCL_0705	Hs 238.Sk	8	69.23%	X	12			10,13	11,13		11,14	11,13							6	8,11	15,18
CVCL_1Q88	T409	8	66.67%	X	10,12			10,13	9,12		8,11	12,13							6	8,11	15,18
CVCL_4912	Tu 167	8	66.67%	X	10,12			10,13	9,12		8,11	12,13							6	8,11	15,18
CVCL_0981	Hs 889.Sk	8	64.29%	X,Y	10,12			7,12	11,12		12,13	10,13							6,9	8,11	15,17
CVCL_0982	Hs 889.T	8	64.29%	X,Y	10,12			7,12	11,12		12,13	10,13							6,9	8,11	15,17
CVCL_3083	OCUG-1	8	64.29%	X	10,12			10,12	10,11		8,11	9,13							7,9.3	8,11	15,16
CVCL_3145	Ran Nor	8	64.29%	X,Y	10,12			11,12	11,12		8,12	12,13							6,7	8,11	15,17
CVCL_3091	OUMS-36	8	64.00%	X	12			10,12	11		8,11	9,10							6,9	8	18,20
CVCL_3092	OUMS-36T-1	8	64.00%	X	12			10,12	11		8,11	9,10							6,9	8	18,20
CVCL_3093	OUMS-36T-1F	8	64.00%	X	12			10,12	11		8,11	9,10							6,9	8	18,20
CVCL_3094	OUMS-36T-2	8	64.00%	X	12			10,12	11		8,11	9,10							6,9	8	18,20
CVCL_3095	OUMS-36T-2F	8	64.00%	X	12			10,12	11		8,11	9,10							6,9	8	18,20
CVCL_3096	OUMS-36T-3	8	64.00%	X	12			10,12	11		8,11	9,10							6,9	8	18,20
CVCL_3097	OUMS-36T-3F	8	64.00%	X	12			10,12	11		8,11	9,10							6,9	8	18,20
CVCL_3098	OUMS-36T-4	8	64.00%	X	12			10,12	11		8,11	9,10							6,9	8	18,20
CVCL_3099	OUMS-36T-4F	8	64.00%	X	12			10,12	11		8,11	9,10							6,9	8	18,20
CVCL_3100	OUMS-36T-5	8	64.00%	X	12			10,12	11		8,11	9,10							6,9	8	18,20
CVCL_3101	OUMS-36T-5F	8	64.00%	X	12			10,12	11		8,11	9,10							6,9	8	18,21
CVCL_3102	OUMS-36T-6	8	64.00%	X	12			10,12	11		8,11	9,10							6,9	8	18,20
CVCL_3103	OUMS-36T-6F	8	64.00%	X	12			10,12	11		8,11	9,10							6,9	8	18,20
CVCL_3104	OUMS-36T-7	8	64.00%	X	12			10,12	11		8,11	9,10							6,9	8	18,20
CVCL_3105	OUMS-36T-7F	8	64.00%	X	12			10,12	11		8,11	9,10							6,9	8	18,20
CVCL_3106	OUMS-36T-8	8	64.00%	X	12			10,12	11		8,11	9,10							6,9	8	18,20
CVCL_3107	OUMS-36T-8F	8	64.00%	X	12			10,12	11		8,11	9,10							6,9	8	18,20
CVCL_3147	RB24KY	8	64.00%	X,Y	12			9,10	9,11		8,15	9,13							6,9	8	18
CVCL_3216	TK [Human B-cell lymphoma]	8	64.00%	X	12,13			10,12	11		8	9,11							6,9	8	16,18
CVCL_F948	KPK13	8	63.64%	X	12			12	11		8	9,16							6	8	14,18
CVCL_A160	Ma-Mel-23	9	61.54%	X,Y	12		15,16	12	9		8,11					21			6	8,11	18
CVCL_EP74	28SC-ES	8	61.54%	X	10,12			10,12	9,11		10,12	12							6,9.3	8,11	15
CVCL_2396	CCD-42Sk	8	61.54%	X,Y	10,12			12,13	11		8,13	9,11							7,8	8,11	15
CVCL_3680	EL 1	8	61.54%	X	10,12			10,12	9,11		10,12	12							6,9.3	8,11	15
CVCL_0663	Hs 174.We	8	61.54%	X,Y	12			10,12	11,12		8,13	12,14							7	8,11	17,19
CVCL_L107	PH [Human]	8	61.54%	X	10,12			10,12	9,11		10,12	12							6,9.3	8,11	15
CVCL_6444	SC	8	61.54%	X	10,12			10,12	9,11		10,12	12							6,9.3	8,11	15
CVCL_A975	chHES-60	13	60.87%	X	11,12		15	9,10	11,12	13,16	8,12	11,13	14,15		29,31	20,24	12,13	14,16	6,7	8,11	17,18
CVCL_5511	H-111-TC	8	60.87%	X	9			12	8,11		8	10							6	8,11	17,18
CVCL_3521	Hs 51.T	8	60.87%	X,Y	12			10,12	8,13		11	13							6	8	15,16
CVCL_1652	RERF-LC-Ad2	8	60.87%	X,Y	12			10,12	11		8,12	11							6,9	8	16
CVCL_3243	XP2SA	8	60.87%	X	10,12			11,12	11		8,9	9							6	11	18
CVCL_8788	SNU-1272	9	60.00%	X	11,12		16	10,12	11,12		8,10					21			6,7	9,11	15,18

## Sheet: KELLY
Accession	Name	Nº Markers	Score	Amel	CSF1PO	D2S1338	D3S1358	D5S818	D7S820	D8S1179	D13S317	D16S539	D18S51	D19S433	D21S11	FGA	Penta D	Penta E	TH01	TPOX	vWA	#Description: 'KELLY';Data set: 'Cellosaurus release 32.0';Run on: '2019-Nov-22 16:18:15 UTC+0';Tool version: '1.4.3';Species: 'Homo sapiens';Algorithm: 'Tanabe';Scoring mode: 'Non-empty makers';Score filter: '60';Min markers: '8';Max results: '200';Include Amelogenin: 'false'
NA	Query	NA	NA	X	12	17,20	14,16	11,13	9	14	14	12,13	14,17	12,15.2	28,30	20,21			9.3	8,10	18
CVCL_2092 Best	Kelly	13	100.00%	X	12		14,16	11,13	9	14	14	12,13	14,17		28,30	20,21	9,14	12,16	9.3	8,10	18
CVCL_2092 Worst	Kelly	13	95.24%	X	12		14,16	11,13	9	14	10,14	12,13	14,17		28,30	20,21	9,14	12,16	9.3	8,10	16,18
CVCL_2338	CCD-1086Sk	8	66.67%	X	10,12			11,13	9,12		12	11,12							6,9.3	8	18
CVCL_1502	NCI-H1870	8	66.67%	X	12			11	9,12		14	11							9,9.3	8	18
CVCL_0678	Hs 202.Sp	8	64.00%	X,Y	11,12			12,13	9,10		11,12	12							9.3	8,10	15,18
CVCL_0679	Hs 202.Th	8	64.00%	X,Y	11,12			12,13	9,10		11,12	12							9.3	8,10	15,18
CVCL_1739	TE 115.T	8	64.00%	X,Y	10,12			11,13	9,11		11	11,13							9.3	8,9	18,19
CVCL_RZ77	XYFMGC10S	8	64.00%	X,Y	11,12			10,11	9,11		9,14	11,13							7,9.3	8	18
CVCL_1462	NCI-H1304	8	63.64%	X	12			11	9,12		14	11							9,9.3	8	15,18
CVCL_UM39	FRIMOi001-A	13	62.22%	X,Y	10,12		14,17	11,13	8,11	11	8,12	12,13	14,17		32.2,33.2	20,21	11,12	8,11	6,9.3	8,10	15,18
CVCL_3019	Marcus	8	61.54%	X	12,15			11,12	9,11		11	12,13							9,9.3	8,11	17,18
CVCL_3775	PWR-1E	8	61.54%	X,Y	10,12			11,13	9,11		12	12,13							8,9.3	8,11	14,16
CVCL_WZ01	17249	15	60.87%	X	12	17,18	16	11,13	9,13	10,14	12	12	14	12,13	28,29	19	10,13	14	9.3	8,10	15
CVCL_2375	CCD-1140Sk	8	60.87%	X,Y	11			11,12	9		12	12,13							9.3	8,11	15,18
CVCL_2428	Detroit 525	8	60.87%	X	12			11,13	12		12,13	11,13							9.3	8	17,18
CVCL_VT08	EDi022-A	8	60.87%	X,Y	10			11,12	9,10		12,14	11,12							9.3	8	18
CVCL_M465	PaCaDD-159	8	60.87%	X,Y	10,12			11	9		11,14	12,13							7	8	14,16
CVCL_1715	SW1088	8	60.87%	X,Y	10,12			11	9		12	12,13							7,9.3	8	16,17
CVCL_UN01	LVNC-FiPS-MIB1VF2	9	60.00%	X,Y	11,12			11,13	8,9		12,13	12,13			29,30				8,9.3	8	14,16
CVCL_A469	NCI-H1045	8	60.00%	X	12			11	9		13	10,13							9.3	8	17

## Sheet: IMR32
Accession	Name	Nº Markers	Score	Amel	CSF1PO	D2S1338	D3S1358	D5S818	D7S820	D8S1179	D13S317	D16S539	D18S51	D19S433	D21S11	FGA	Penta D	Penta E	TH01	TPOX	vWA	#Description: 'IMR32';Data set: 'Cellosaurus release 32.0';Run on: '2019-Nov-22 16:18:15 UTC+0';Tool version: '1.4.3';Species: 'Homo sapiens';Algorithm: 'Tanabe';Scoring mode: 'Non-empty makers';Score filter: '60';Min markers: '8';Max results: '200';Include Amelogenin: 'false'
NA	Query	NA	NA	X,Y	11,12	23,24	16	11,12	9,10	13	9	8	12,15	14,15	30,31	21,24			7,9.3	11	15
CVCL_0346 Best	IMR-32	15	100.00%	X,Y	11,12	23,24	16	11,12	9,10	13	9	8	12,15	14,15	30,31	21,24	11,12	7,15	7,9.3	11	15
CVCL_0346 Worst	IMR-32	15	93.88%	X,Y	11,12	23,24	16	11,12	9,10	13	9	8,10	12,15	14,15	30,31	21,24	11,12	7,15	7,10	11	15
CVCL_1306	IMR-5	8	100.00%	X,Y	11,12			11,12	9,10		9	8							7,9.3	11	15
CVCL_C661	UKRV-Mel-22a	9	75.86%	X,Y	11,12		15,16	11,12	9		9,12					21,24			9.3	8,11	18
CVCL_C662	UKRV-Mel-22b	9	66.67%	X,Y	11,12		15,16	11,12	ND		9,12					24			9.3	8,11	18
CVCL_2391	CCD-34Lu	8	64.00%	X	11,13			12	10		9,13	8,13							7,9	11	15,16
CVCL_2392	CCD-34Sk	8	64.00%	X	11,13			12	10		9,13	8,13							7,9	11	15,16
CVCL_C058	UPCI-SCC-152	8	64.00%	X,Y	11,12			11,12	9,10		11	12,13							7,9.3	8	17
CVCL_WP97	ICCSICi009-A	9	62.50%	X,Y	11,12			11,13	9,10		8,9	11,12			30,31				6,9.3	10,11	17,19
CVCL_RV28	ULUNDi006-A	9	62.07%	X	11,12			11,12	10		11	9,12			30,31				9.3	8,11	18,19
CVCL_JL69	H9 RM	9	61.54%	X	11			11,12	9,11		9	12,13			30				9.3	11	17
CVCL_1166	D-566MG	8	61.54%	X,Y	12,13			11,12	9,10		11	9,10							7,9.3	8,11	16
CVCL_S251	Hs 444(B).T	8	61.54%	X,Y	11,12			11,12	8,11		9	12							7,9.3	8,11	16,18
CVCL_UC74	HuLa-PC	8	61.54%	X,Y	9,11			11,12	9,10		9,12	9,11							7,9.3	8	16
CVCL_AR99	KMRC-21	8	61.54%	X,Y	11,12			11,13	10,11		10	9,13							7,9.3	11	15,20
CVCL_3010	Lu Rob	8	61.54%	X	10,12			11,12	9,10		9,12	12							9.3	9,12	15,16
CVCL_S142	NCI-H2280	8	61.54%	X	11			11,12	10,11		9	11,12							6,9.3	11,12	15,19
CVCL_1545	NCI-H2286	8	61.54%	X	11			11,12	10,11		9	11,12							6,9.3	11,12	15,19
CVCL_DH21	OCI-P8p	8	61.54%	X	11			11,13	9,10		11,12	9							7,9.3	9,11	15,17
CVCL_DD59	A6-iPSC	9	60.00%	X	12			11	9,11		9,11	11,12			30,31.2				7,9.3	8,11	15,18
CVCL_F204	ND27760	9	60.00%	X	12			11	9,11		9,11	11,12			30,31.2				7,9.3	8,11	15,18
