# Supplementary material for: Neuroblastoma signalling models unveil combination therapies targeting feedback-mediated resistance
Source: PLoS Comput Biol. 2021 Nov 4;17(11):e1009515. doi: 10.1371/journal.pcbi.1009515 (PMC8604339; doi:10.1371/journal.pcbi.1009515)
Supplement: S1 File — (ZIP) [file pcbi.1009515.s022.zip]

Archive with 22 entries (22 files):
- TNB_characterisation/README
- TNB_characterisation/data_characterisation_TNB.R
- TNB_characterisation/data_characterisation_TNB.html
- TNB_characterisation/KEGG_ABC_TRANSPORTERS.txt
- TNB_characterisation/WES_TNB_mafs_snvs/BE2C_S10.maf
- TNB_characterisation/WES_TNB_mafs_snvs/CHLA20_S3.maf
- TNB_characterisation/WES_TNB_mafs_snvs/CHP212-AGS.maf
- TNB_characterisation/WES_TNB_mafs_snvs/GIMEN_S4.maf
- TNB_characterisation/WES_TNB_mafs_snvs/IMR32_S11.maf
- TNB_characterisation/WES_TNB_mafs_snvs/KAN_S12.maf
- TNB_characterisation/WES_TNB_mafs_snvs/KELLY_S5.maf
- TNB_characterisation/WES_TNB_mafs_snvs/LAN1_S13.maf
- TNB_characterisation/WES_TNB_mafs_snvs/LAN6_S6.maf
- TNB_characterisation/WES_TNB_mafs_snvs/N206-AGD.maf
- TNB_characterisation/WES_TNB_mafs_snvs/NBEBC1_S14.maf
- TNB_characterisation/WES_TNB_mafs_snvs/NGP_S9.maf
- TNB_characterisation/WES_TNB_mafs_snvs/SHEP_S1.maf
- TNB_characterisation/WES_TNB_mafs_snvs/SH-SY5Y_S8.maf
- TNB_characterisation/WES_TNB_mafs_snvs/SKNAS_S2.maf
- TNB_characterisation/WES_TNB_mafs_snvs/SKNSH_S7.maf
- TNB_characterisation/TNB_RNASeq_matrix.csv
- TNB_characterisation/TNB_ic50.csv
