# Supplementary material for: Neuroblastoma signalling models unveil combination therapies targeting feedback-mediated resistance
Source: PLoS Comput Biol. 2021 Nov 4;17(11):e1009515. doi: 10.1371/journal.pcbi.1009515 (PMC8604339; doi:10.1371/journal.pcbi.1009515)
Supplement: S1 File — (ZIP) [file pcbi.1009515.s022.zip › TNB_characterisation/data_characterisation_TNB.R]

#!/usr/bin/Rscript
#'
#'---
#'title: "Data characterisation TNB"
#'author: "Mathurin Dorel"
#'output:
#'  html_document:
#'    toc: true
#'    toc_depth: 3
#'    theme: cerulean
#'    highlight: null
#'---
#'<style type="text/css">
#'.main-container {
#'    max-width: 70%;
#'}
#'</style>

#+ libraries, echo=FALSE, message=FALSE
library(tidyverse)
library(ggrepel)
library(magrittr) # for extract and extract2
library(ComplexHeatmap)
library(circlize)
library(knitHelpersSTASNet)
library(STASNet)
library(processMIDAS)
library(stringdist)
library(ggpmisc)
theme_update(plot.title = element_text(hjust = 0.5), axis.text.x = element_text(angle=30,hjust=1,vjust=1.0)) # Center ggplot titles, tilt the x-labels
library(knitr)
knitr::opts_chunk$set(fig.width=12, fig.height=9, fig.show="hold", hightligh=TRUE, echo=FALSE, dpi=100, error=FALSE, cache.path="cache/")
library(dendextend)
library(ggdendro)
library(ggpubr)
bettercortest <- function(c1, c2, ...) {
    notna = which(!is.na(c1) & !is.na(c2))
    if (length(notna) < 3) {
        return(cor.test(1:3, c(1,100,1), ...)) # cor=0, p=1
    } else {
        return(cor.test(c1, c2, ...))
    }
}
theme_set(theme_classic(base_size=12))

#'# Data characterisation TerminateNB{.tabset}
#'
#'## Loading data {.tabset}

#'### Load IC50 data
#+ loading_IC50, echo=FALSE, message=FALSE
    ic50s = read_csv("TNB_ic50.csv") %>% mutate(Cell_line=gsub("-", "", Cell_line)) %>%
        mutate(Drug = str_replace(Drug, "GDC0941", "LY294002")) %>% # Other PI3K inhibitor used for CHP212
        mutate(Target=case_when(Drug=="AZD6244"~"MEKi", Drug=="Sorafenib"~"RAFi", Drug=="GDC0941"~"PI3Ki", Drug=="TAE684"~"ALKi", Drug=="MK2206"~"AKTi", Drug=="GS4997"~"ASK1i", Drug=="Rapamycin"~"mTORC1i", Drug=="LY294002"~"PI3Ki", Drug=="AEW451"~"IGFRi", Drug=="PF4708671"~"S6Ki")) %>%
        mutate(Annotated_Drug=paste0(Drug, "\n(", Target, ")")) %>%
        filter(Cell_line != "SHSY5Y")
        #mutate(Cell_line=case_when(Cell_line=="SHSY5Y"~"VARIMR32", TRUE~Cell_line))
    mapk_drugs = c("AZD6244", "LY294002", "Sorafenib", "MK2206", "Rapamycin", "TAE684") # GS4997 and BI78D3 also have complete data
    initial_lines = c("CHP212", "LAN6", "SKNAS", "SKNSH", "KELLY", "IMR32")
    perturbed_ic50s = ic50s %>% filter(Cell_line %in% initial_lines, Drug %in% mapk_drugs)

#'### Mutations from WES data
#+ loading_wes, echo=FALSE, message=FALSE
# select(Hugo_Symbol, Variant_Type, Cell_line, Gene, Consequence, SYMBOL, HGVSp_Short)
    mutations = list.files("WES_TNB_mafs_snvs", full.names=TRUE) %>%
        lapply(function(fname) {
                   cell_line = gsub(".*/([^_]*)[_-][^_-]*\\.maf", "\\1", fname)
                   read_tsv(fname, skip=1) %>%
                       mutate(Cell_line=cell_line) %>%
                       select(Hugo_Symbol, Variant_Classification, Variant_Type, Cell_line, HGVSp_Short) %>%
                       dplyr::rename(Protein_Change=HGVSp_Short) %>%
                       mutate(Variant_Type=gsub("SNP", "SNV", Variant_Type))
        }) %>% bind_rows %>% mutate(Cell_line=gsub("-", "", Cell_line)) %>%
        filter(Cell_line != "SHSY5Y")
        #mutate(Cell_line=case_when(Cell_line=="SHSY5Y"~"VARIMR32", TRUE~Cell_line))

    occurence_mutations = sapply(mutations %>% distinct(Hugo_Symbol) %>% .$Hugo_Symbol, function(mm) { sum(mutations$Hugo_Symbol==mm) })
    frequent_mutations = occurence_mutations[occurence_mutations>=3]

#'#### Genes of interest
#+ hl_genes
    tnb_receptors = c("ALK", "EGFR", "IGF1R", "IGF2R", "PDGFRB", "NGFR", "NTRK1")
    erbb_family = c("EGF", "EGFR", "ERBB2", "ERBB3", "ERBB4")
    adaptors = c("GRB2", "GAB2", "GRAP", "GRAP2", "IRS1", "IRS2", "IRS3", "IRS4", "NCK1", "NCK2", "PI3KAP1", "SHB", "SRC", "SHC1", "SOS")
    rasraf = c("HRAS", "KRAS", "NRAS", "RAF1", "ARAF", "BRAF", "CRAF")
    pi3k = mutations %>% filter(grepl("PIK3", Hugo_Symbol)) %>% distinct(Hugo_Symbol) %>% .$Hugo_Symbol
    dna_damage = c("ATR", "ATM", "TP53", "ATRX")
    rps6k = mutations %>% filter(grepl("RPS6K", Hugo_Symbol)) %>% distinct(Hugo_Symbol) %>% .$Hugo_Symbol
    map3k = mutations %>% filter(grepl("MAP3K", Hugo_Symbol)) %>% distinct(Hugo_Symbol) %>% .$Hugo_Symbol
    other_mapk = c("MAPK10", "MAPK9", "MAPK12", "MAPK8", "MAPKAPK2") # JNK3, JNK2, JNK1, p38, MK2
    # mutations %>% filter(grepl("MYC|AURK", Hugo_Symbol)) yields only 2 entries for MYCBP2 in CHP212 and MYCBPAP in LAN6
    # Genes used in Ackerman et al. 2018 for the classification
    ackermann_P53 = c("ATM", "TP53", "ATR", "PRKDC", "CDKN2A", "MDM2")
    ackermann_RAS = c("ALK", "HRAS", "NRAS", "KRAS", "NF1", "CCND1", "CDK4", "ERBB3", "RET")
    P53_lines = mutations %>% filter(Hugo_Symbol %in% ackermann_P53) %>% group_by(Cell_line) %>% summarise("P53 pathway mutation"=TRUE)
    RAS_lines = mutations %>% filter(Hugo_Symbol %in% ackermann_RAS) %>% group_by(Cell_line) %>% summarise("RAS pathway mutation"=TRUE)
    mutations %>% distinct(Cell_line) %>% left_join(RAS_lines) %>% left_join(P53_lines) %>% mutate_at(vars(matches("pathway")), ~!is.na(.)) -> ackermann_status
        #add_row(Cell_line="CHP212", "P53 pathway mutation"=FALSE, "RAS pathway mutation"=TRUE) -> ackermann_status # Add CHP212 which is not sequenced for TNB but has NRAS Q61K according to ExPASy/CCLE -> confirmed in our sequencing
    ackermann_status %>% mutate(`RAS pathway mutation`=case_when(`RAS pathway mutation`==TRUE~"RAS", `RAS pathway mutation`==FALSE~""), `P53 pathway mutation`=case_when(`P53 pathway mutation`==TRUE~"P53", `P53 pathway mutation`==FALSE~"")) %>% mutate(Class=paste(`RAS pathway mutation`,`P53 pathway mutation`, sep="+")) %>% mutate(Class=gsub("^\\+|\\+$", "", Class)) %>% select(Cell_line, Class) %>% mutate(Class=case_when(Class==""~"WT", TRUE~Class)) -> ackermann_class
    # ackermann_status %>% mutate(Class=`RAS pathway mutation`|`P53 pathway mutation`) -> ackermann_formal_class
    signalling_genes = c(rasraf, "MTOR", "RICTOR", "DEPTOR", "PIK3CA", "AKT1", dna_damage, other_mapk, "ALK", ackermann_P53, ackermann_RAS) %>% unique
    signalling_mutations = mutations %>% filter(Hugo_Symbol %in% signalling_genes)
    signalling_mutations %>% arrange(Hugo_Symbol) %>% kable

    sapply(unique(signalling_mutations$Cell_line), function(cl) { signalling_mutations %>% filter(Cell_line==cl) %>% .$Hugo_Symbol })

    mutations %>% group_by(Cell_line, Hugo_Symbol) %>% group_modify(function(x, y){ x %>% summarise(Variant_Type=paste(Variant_Type, sep=",", collapse=",")) }) %>% ungroup -> mutated_genes # Collapse mutations hitting the same gene in the same cell line
    mutated_genes %>% filter(Cell_line %in% ic50s$Cell_line) %>% group_by(Hugo_Symbol) %>% group_modify(function(x, y){ x %>% summarise(n=n()) }) %>% filter(n >= 2 & n <= 5 & Hugo_Symbol %in% c(ackermann_P53, ackermann_RAS)) %>% pull(Hugo_Symbol) -> diffmut_ackerman # List of genes that could explain IC50

#'### Load RNAseq data
#' Generate a matrix to annotate the mutation and perturbation heatmaps with RNAseq data
#+ loading_RNAseq, echo=FALSE, message=FALSE
    rnaseq = read_csv("TNB_RNASeq_matrix.csv") %>% select(-SY5Y)
    rnaseq %>% filter(Hugo_Symbol%in%c("TERT", "MYCN")) -> tert_mycn #  %>% gather(Cell_line, expr, -Hugo_Symbol)
    rnaseq %>% gather(Cell_line, RPKM, -Hugo_Symbol) %>% filter(Hugo_Symbol=="MYCN", RPKM>100) %>% pull(Cell_line) -> mycn_amplified

    # Look at most variable genes
    rnaseq %>% mutate(Hugo_Symbol=make.names(Hugo_Symbol, unique=TRUE)) %>% group_by(Hugo_Symbol) %>% group_modify(function(.xx, .yy){ .xx %>% mutate(sd=sd(., na.rm=TRUE)) }) %>% ungroup -> varseq
    varseq %>% arrange(desc(sd)) %>% head(n=1000) %>% dplyr::select(-sd) -> top1000_varseq
    top1000_varseq %>% column_to_rownames("Hugo_Symbol") %>% head(10) %>% t %>% pairs(main="Most variable genes are mitochondrial") # Most variable genes are mitochondrial and they correlate with each other
    varseq %>% filter(!grepl("^MT.", Hugo_Symbol)) %>% arrange(desc(sd)) %>% head(n=2000) %>% dplyr::select(-sd) -> top2000_varseq # Remove mitochondrial RNAs as they are 

    # Use saved data retrieved with biomaRt (because biomaRt tends to crash and the queries are long)
    #library(GO.db)
    #library(biomaRt)
    #ensembl = useMart("ensembl",dataset="hsapiens_gene_ensembl")
    #transduction_genes <- getBM(attributes=c('hgnc_symbol'),filters = 'go', values = GOBPOFFSPRING[["GO:0007165"]], mart = ensembl)
    #write_csv(transduction_genes, "signal_transduction_genes.csv")
    transduction_genes = read_csv("signal_transduction_genes.csv")$hgnc_symbol
    varseq %>% filter(Hugo_Symbol %in% transduction_genes & sd > 0) %>% select(-sd) -> tg_rnaseq # Only variable transduction genes
    varseq %>% filter(!grepl("^MT.", Hugo_Symbol)) %>% filter(!Hugo_Symbol %in% transduction_genes) %>% arrange(desc(sd)) %>% select(-sd) %>% head(2000) -> nontg_top2000_varseq

    #pdf("/home/dorel/TNB_signalling_paper/Supplement/pca_rnaseq.pdf");
    library(gridExtra)
    rnapca <- function(rnapcadata) {
        rnapcadata %>% filter_at(vars(-Hugo_Symbol), all_vars(!is.na(.))) %>% column_to_rownames("Hugo_Symbol") %>% select(one_of(colnames(tocor_ic50s))) %>% {apply(., 1, sd)->tmp; .[tmp>0,]} %>% t %>% scale %>% prcomp -> rnapcadata
    }
    rnapcaplot <- function(rnapcadata, pca_title="PCA", components=c(1,2)) {
        plot_list = list()
        second_components = components
        for (cx in components[-length(components)]) {
        second_components = second_components[-1]
            for (cy in second_components) {
                xx = paste0("PC", cx)
                yy = paste0("PC", cy)
                plot( rnapcadata %>% {.$x %>% as_tibble(rownames="CL") %>% left_join(ic50s %>% filter(Drug=="AZD6244") %>% dplyr::rename("IC50\nAZD6244"=IC50), by=c("CL"="Cell_line")) %>%
                    ggplot(aes(get(xx), get(yy), label=CL, col=`IC50\nAZD6244`)) + geom_point() + ggtitle(pca_title) + geom_text_repel() +#size=8) +
                    xlab(paste0(xx, " (", signif(.$sdev[cx]^2/sum(.$sdev^2), 2)*100, "%)" )) + ylab(paste0(yy, " (", signif(.$sdev[cy]^2/sum(.$sdev^2), 2)*100, "%)" ))} +
                    #theme(legend.direction="horizontal", legend.position=c(0.1, 0.9), legend.text=element_text(size=10), axis.text=element_text(size=20), axis.title=element_text(size=20)) +
                    scale_color_gradient(low="blue", high="red")
                ) -> plot_list[[length(plot_list)+1]]
            }
        }
        #do.call(plot_grid, plot_list) # Does not work, xx and yy are evaluated during plotting
    }
    pca_pair_plot <- function(pca_data, ic50s, pca_title="PCA", drug="AZD6244", components=1:ncol(pca_data$x)) {
        ic50s %>% filter(Drug==drug) %>% select(IC50, Cell_line) %>% column_to_rownames("Cell_line") %>% magrittr::extract(rownames(pca_data$x),) -> pca_ic50s
        color_range = seq(min(pca_ic50s), max(pca_ic50s), 0.1); pca_ic50s %>% findInterval(., color_range) -> pca_int_ic50s
        pca_data$x[,components] %>% pairs(upper.panel=function(xx, yy, ...) {text(xx, yy, labels=rownames(.), ...)}, #points(xx, yy, ...); 
                            text.panel=function(x, y, labels, ...){ text(x, y, cex=1, labels=paste0(labels, " (", (100*pca_data$sdev^2/(sum(pca_data$sdev^2)))[which(colnames(pca_data$x)==labels)] %>% signif(2), "%)"))},
                            pch=20, col=colorRampPalette(c("blue", "red"))(length(color_range))[pca_int_ic50s] )
    }
    
    # Correlation mRNAseq/IC50
    ic50s %>% dplyr::select(Drug, IC50, Cell_line) %>% pivot_wider(names_from=Cell_line, values_from=IC50) %>% filter(Drug %in% mapk_drugs) -> tocor_ic50s

    # Transduction genes do not separate the AZD6244 sensitivity
    #pdf("/home/dorel/TNB_signalling_paper/Supplement/transduction_genes_pca.pdf", height=6, width=6);
    tg_rnaseq %>% rnapca %>% pca_pair_plot(ic50s, components=1:6)
    #pdf("/home/dorel/TNB_signalling_paper/Supplement/variable_genes_pca.pdf", height=6, width=6);
    top1000_varseq %>% rnapca %>% pca_pair_plot(ic50s, components=1:5)
    #top1000_varseq %>% rnapcaplot("PCA 1000 most variable genes")
    #top2000_varseq %>% rnapcaplot("PCA 2000 most variable genes")
    #nontg_top2000_varseq %>% rnapcaplot("PCA 2000 most variable non transduction genes")
    #nontg_top2000_varseq %>% bind_rows(tg_rnaseq) %>% rnapcaplot("PCA transduction and 2000 most variable genes")

    top1000_varseq %>% dplyr::select(one_of(colnames(tocor_ic50s))) %>% apply(1, function(rr){ tocor_ic50s %>% dplyr::select(-Drug) %>% apply(1, function(ic){bettercortest(rr, ic)$p.value}) %>% unlist }) %>% t -> seq_ic50_corp
    seq_ic50_corp %>% p.adjust("BH") %>% matrix(nrow=nrow(seq_ic50_corp), ncol=ncol(seq_ic50_corp)) -> adj_sic # Multiple testing correction
    rownames(adj_sic) = rownames(seq_ic50_corp) = top1000_varseq$Hugo_Symbol
    colnames(adj_sic) = colnames(seq_ic50_corp) = tocor_ic50s$Drug
    #tg_rnaseq %>% dplyr::select(one_of(colnames(tocor_ic50s))) %>% apply(1, function(rr){ tocor_ic50s %>% dplyr::select(-Drug) %>% apply(1, function(ic){bettercortest(rr, ic)$p.value}) %>% unlist }) %>% t -> tg_ic50_corp
    tg_ic50_corp %>% p.adjust("BH") %>% matrix(nrow=nrow(tg_ic50_corp), ncol=ncol(tg_ic50_corp)) -> adj_tic # Multiple testing correction
    rownames(adj_tic) = rownames(tg_ic50_corp) = tg_rnaseq$Hugo_Symbol
    colnames(adj_tic) = colnames(tg_ic50_corp) = tocor_ic50s$Drug
    #sum(seq_ic50_corp < 0.05) # 227
    #sum(adj_sic < 0.05) # 0
    #adj_sic[apply(adj_sic, 1, function(rr){ any(rr < 0.05) }),] # Empty, not a single significant p-value
#    seq_ic50_corp[apply(seq_ic50_corp, 1, function(rr){ any(rr < 0.05) }),] %>% Heatmap
    #pdf("/home/dorel/TNB_signalling_paper/Supplement/rna_ic50_bestcors.pdf", height=9, width=8);
    seq_ic50_corp %>% as_tibble(rownames="Gene") %>% pivot_longer(-Gene) %>% filter(value < 0.01) %>%
        left_join(top1000_varseq %>% pivot_longer(-Hugo_Symbol, names_to="Cell_line", values_to="TPM"), by=c("Gene"="Hugo_Symbol")) %>%
        left_join(tocor_ic50s %>% pivot_longer(-Drug, names_to="Cell_line", values_to="IC50"), by=c("name"="Drug", "Cell_line")) %>%
        ggplot(aes(IC50, TPM)) + geom_point() + geom_smooth(method="lm") + facet_wrap(name~Gene, scales="free")# + ggtitle("Best IC50/mRNAseq correlation for 1000 most variable genes")
    seq_ic50_corp %>% p.adjust('BH') %>% range
    #pdf("/home/dorel/TNB_signalling_paper/Supplement/rna_ic50_bestcors_gost.pdf", height=11, width=8);
    tg_ic50_corp %>% as_tibble(rownames="Gene") %>% pivot_longer(-Gene) %>% filter(value < 0.002) %>%
        left_join(tg_rnaseq %>% pivot_longer(-Hugo_Symbol, names_to="Cell_line", values_to="TPM"), by=c("Gene"="Hugo_Symbol")) %>%
        left_join(tocor_ic50s %>% pivot_longer(-Drug, names_to="Cell_line", values_to="IC50"), by=c("name"="Drug", "Cell_line")) %>%
        ggplot(aes(IC50, TPM)) + geom_point() + geom_smooth(method="lm") + facet_wrap(name~Gene, scales="free", ncol=6)# + ggtitle("Best IC50/mRNAseq correlation for GO transduction genes")
    tg_ic50_corp %>% p.adjust('BH') %>% range


#'### Load perturbations data
#+ loading_perturbations, echo=FALSE, message=FALSE

    #cell_lines = list.dirs("../Perturbations_data/", full.names=FALSE, recursive=FALSE)
    #cell_lines = cell_lines[grepl("^[A-Z0-9]+$", cell_lines)]
    cell_lines = c("CHP212", "IMR32", "KELLY", "LAN6", "SKNAS", "SKNSH")
    pert_data = list()
    input_pert_tibble = tibble()
    for (cc in cell_lines) {
    try({
        #pert_data[[cc]] = extractMIDAS(list.files(paste0("../Perturbations_data/", cc), "^merged_.*withoff", full.names=TRUE)) # Data with AKT upon AKTi set to NA for the model
        pert_data[[cc]] = extractMIDAS(list.files(paste0("../Perturbations_data/", cc), "^merged_.*withakt", full.names=TRUE))
        matrix_data = pert_data[[cc]] %>% readMIDAS
        input_pert_tibble = matrix_data %>% as.tibble %>% mutate(Treatment = rownames(matrix_data), Cell_line=cc) %>% gather(Readout, Value, -Treatment, -Cell_line) %>% bind_rows(input_pert_tibble)
    })
    }
    input_pert_tibble %>% filter(Readout != "p90RSK", !grepl("BI78D3|JNKi|blank", Treatment)) %>% mutate(Value=log2(Value)) -> input_pert_tibble
    input_pert_tibble = input_pert_tibble %>% filter(!(Readout == "AKT" & Treatment=="MEKi" & Cell_line=="LAN6" & Value < -1)) # Probably aberrant value
    readouts = input_pert_tibble %>% distinct(Readout) %>% .$Readout
    measured_lines = input_pert_tibble %>% distinct(Cell_line) %>% .$Cell_line
    # Compute the mean
    pert_tibble = input_pert_tibble %>%
        group_by(Treatment, Readout, Cell_line) %>%
        summarise(Mean=mean(Value, na.rm=TRUE), SD=sd(Value, na.rm=TRUE), n=n()) %>% mutate(SE=SD/sqrt(n), tCI=SE*qt(0.975, n-1), CI=SE*qnorm(0.975)) %>%
        mutate(Treatment=case_when(Treatment=="MEKi+EGF"~"EGF+MEKi", TRUE~Treatment)) %>%
        ungroup() %>% filter(Cell_line != "SHSY5Y")
        #mutate(Cell_line=case_when(Cell_line=="SHSY5Y"~"VARIMR32", TRUE~Cell_line))
    pert_data$IMR32 %>% mutate(TR.mTORC1i = case_when(TR.PI3Ki==1~0, TRUE~as.double(TR.mTORC1i))) -> pert_data$IMR32

    pert_data[c("IMR32", "KELLY", "CHP212", "LAN6", "SKNAS", "SKNSH")] -> fig2_pert # Subset for initial figure
    fig2_pert %>% lapply(filterMIDAS, c("p90RSK", "BI78D3", "JNKi", "blank")) -> fig2_pert # Don't use some readouts and perturbations

    # Make a list of matrices with the same perturbations from the heterogenous list of MIDAS
    # Note: makeDataSet consider LY294002 and GDC0941 identical because they both have PI3Ki and Rapamycin makes mTORC1i a shared column
    # The call only makes matrices with the same number of rows because the perturbation scheme is the same.
    fig2_pert %>% do.call(what=makeDataSet, args=.) -> tmp_fig2_pert
    tmp_fig2_pert %>% lapply(colnames) %>% reduce(intersect) -> concensus_col_order
    tmp_fig2_pert %>% lapply(function(one_pert) {
                        one_pert[,concensus_col_order] %>%
                            readMIDAS %>%
                            as_tibble(rownames="Treatment") %>%
                            mutate_at(vars(-Treatment), log2) %>%
                            group_by(Treatment) %>%
                            summarise_all(mean) %>%
                            column_to_rownames("Treatment")
                        }) %>%
        lapply(as.matrix) -> unified_fig2_pert # rownames in the same order from the summarise/grouping (and because LY294002=PI3Ki+mTORC1i and not the other way aroud)

# TODO, weird inconsistencies
# input_pert_tibble %>% filter(Treatment=="IGF1", Readout=="AKT", Cell_line=="KELLY") # 10 values ??
# pca_data %>% filter(Treatment == "IGF1", Readout=="AKT")
# pert_tibble %>% filter(Treatment=="IGF1", Readout=="AKT", Cell_line=="KELLY")

#'
#'### Summary of data available {.active}
#+ summarise_data_tnb, echo=FALSE, message=FALSE, fig.width=12
    mutations %>% distinct(Cell_line) %>% mutate(Mutation=TRUE) -> status_mutation
    rnaseq %>% gather(Cell_line, RPKM, -Hugo_Symbol) %>% distinct(Cell_line) %>% mutate(RNAseq=TRUE) -> status_RNAseq
    ic50s %>% distinct(Cell_line) %>% mutate(IC50=TRUE) -> status_ic50
    pert_tibble %>% group_by(Cell_line) %>% distinct(Treatment) %>% summarise(n=n()) %>% mutate(Complete_perturbation=case_when(n>40~TRUE, TRUE~FALSE), Partial_IGFfb_perturbation=TRUE, n=NULL) -> status_perturbations
    tnb_status = status_mutation %>% full_join(status_RNAseq) %>% full_join(status_ic50) %>% full_join(status_perturbations) %>% mutate_at(vars(-Cell_line), list(~case_when(is.na(.)~FALSE, TRUE~.)))
    # Heatmap showing the characterisation status of the cell line (with unicode ticks !)
    # Get a nice order (to regenerate if more data are acquired)
    tnb_status %>% mutate_all(as.character) %>%
        column_to_rownames("Cell_line") %>%
        #magrittr::extract(c("KELLY", "IMR32", "LAN6", "SKNAS", "SKNSH", "SHSY5Y", "NGP", "NBEBC1", "CHLA20", "BE2C", "GIMEN", "KAN", "LAN1", "SHEP", "N206", "CHP212"),) %>%
        magrittr::extract(c("N206", "CHP212", "KELLY", "IMR32", "LAN6", "SKNAS", "SKNSH", "NGP", "NBEBC1", "CHLA20", "BE2C", "GIMEN", "KAN", "LAN1", "SHEP"),) %>% #, "VARIMR32"),)
        Heatmap(col=list("TRUE"="#44CC44", "FALSE"="#EE4444"), column_names_side="top", column_names_rot=30, cell_fun=function(j,i, x, y, w, h, f){ grid.text(ifelse(.[i, j], "\U2714", "\U2717"), x, y, gp=gpar(fontsize=20)) }, column_title="Terminate Cell line data status", name="Data available")
        #tnb_status %>% mutate_all(as.character) %>% column_to_rownames("Cell_line") %>% Heatmap(col=list("TRUE"="#44CC44", "FALSE"="#EE4444"), column_names_side="top", column_names_rot=30, cell_fun=function(j,i, x, y, w, h, f){ grid.text(ifelse(.[i, j], "\U2714", "\U2717"), x, y, gp=gpar(fontsize=20)) }, clustering_distance_rows=function(x,y){ sapply(1:length(x), function(ii){ stringdist(x[ii], y[ii]) }) %>% sum })


#'### Functions to annotate mutation heatmaps
#+ functions_complex_heatmap, print=FALSE, echo=FALSE
type_col = c(SNV = "#55FF55", DEL = "red", INS="blue") # Set colors for the oncoPrint
class_col = c(Missense_Mutation="#66FF66", Frame_Shift_Del="#6666FF", Nonsense_Mutation="red")
gen_alter <- function(alter) {
    return( function(x, y, w, h) {
               grid.rect(x, y, w*0.9, h*0.9,gp = gpar(fill = type_col[alter], col = NA))
    })
}
alter_fun = list(
    background = function(x, y, w, h) {
        grid.rect(x, y, w-unit(0.5, "mm"), h-unit(0.5, "mm"), 
            gp = gpar(fill = "#CCCCCC", col = NA))
    },
    # big blue
    INS = function(x, y, w, h) {
        grid.rect(x, y, w-unit(0.5, "mm"), h-unit(0.5, "mm"), 
            gp = gpar(fill = type_col["INS"], col = NA))
    },
    # big red
    DEL = function(x, y, w, h) {
        grid.rect(x, y, w-unit(1, "mm"), 0.33*h, 
            gp = gpar(fill = type_col["DEL"], col = NA))
    },
    # small green
    SNV = function(x, y, w, h) {
        grid.rect(x, y, w-unit(1, "mm"), h*0.33, 
            gp = gpar(fill = type_col["SNV"], col = NA))
    }
)
class_fun <- list(
                    background = function(x, y, w, h) { grid.rect(x, y, w*0.9, h*0.9, gp = gpar(fill = "#CCCCCC", col = NA)) },
                    Missense_Mutation = function(x, y, w, h) { grid.rect(x, y, w*0.9, h*0.9, gp = gpar(fill = class_col["Missense_Mutation"], col = NA))},
                    Frame_Shift_Del = function(x, y, w, h) { grid.rect(x, y, w*0.9, h*0.9, gp = gpar(fill = class_col["Frame_Shift_Del"], col = NA))},
                    Nonsense_Mutation = function(x, y, w, h) { grid.rect(x, y, w*0.9, h*0.9, gp = gpar(fill = class_col["Nonsense_Mutation"], col = NA))}
                    )
text_cell_fun = function(j, i, x, y, width, height, fill) { # Heatmap(cell_fun=text_cell_fun) to add text in the cells
    grid.text(sprintf("%.1f", small_mat[i, j]), x, y, gp = gpar(fontsize = 10))
}


#'## Plotting {.tabset .active}

#'### Transcriptomics {.tabset}

#'+ receptors_expression_initial_line, echo=FALSE, message=FALSE
    #pdf("/home/dorel/TNB_signalling_paper/Supplement/receptors_expression_6lines.pdf", width=6, height=4);
    rnaseq %>% gather(Cell_line, Value, -Hugo_Symbol) %>% filter(Cell_line %in% initial_lines, Hugo_Symbol %in% tnb_receptors) %>% group_by(Hugo_Symbol) %>% group_modify(function(xx, yy){ xx %>% mutate(Relative=Value/max(abs(Value))) }) %>% ggplot(aes(factor(Cell_line, levels=initial_lines), factor(Hugo_Symbol, levels=tnb_receptors), fill=Relative)) + geom_tile() + scale_fill_gradient(low="white", high="red", breaks=c(0, 1), labels=c("min", "max"), name='TPM scaled by\nmax TPM') + geom_text(aes(label=signif(Value, 2))) + ylab("Gene") + xlab("Cell line") + theme(axis.text.x=element_text(angle=45, hjust=1))
    #pdf("/home/dorel/TNB_signalling_paper/Supplement/adaptors_expression_6lines.pdf", width=6, height=4);
    rnaseq %>% gather(Cell_line, Value, -Hugo_Symbol) %>% filter(Cell_line %in% initial_lines, Hugo_Symbol %in% c(erbb_family, adaptors)) %>% group_by(Hugo_Symbol) %>% group_modify(function(xx, yy){ xx %>% mutate(Relative=Value/max(abs(Value))) }) %>% ggplot(aes(factor(Cell_line, levels=initial_lines), Hugo_Symbol, fill=Relative)) + geom_tile() + scale_fill_gradient(low="white", high="red", breaks=c(0, 1), labels=c("min", "max"), name='TPM scaled by\nmax TPM') + geom_text(aes(label=signif(Value, 2))) + ylab("Gene") + xlab("Cell line") + theme(axis.text.x=element_text(angle=45, hjust=1))# + ggtitle("Adaptor & ERBB familly expression")

#'+ selection_transcriptomics, fig.height=10, echo=FALSE, message=FALSE
    rnaseq %>% filter(Hugo_Symbol %in% c("IRS1", "IRS2", "GRB2")) %>% kable

#' ATB-Binding Cassette transporters can make cell lines drug resistant by pumping the drug out of the cell
#'+ abc_transporters
    #pdf("/home/dorel/TNB_signalling_paper/Supplement/abc_transporters_expression.pdf");
    abc_transporters = read_table("KEGG_ABC_TRANSPORTERS.txt") %>% pull %>% .[-1]
    rnaseq %>% filter(Hugo_Symbol %in% abc_transporters) %>% arrange(desc(IMR32)) %>% column_to_rownames("Hugo_Symbol") -> abc_expressions
    abc_expressions %>% plotHeatmap(scale_rows=T)
    abc_expressions %>% .[,c("IMR32", "KELLY", "N206")] %>% plotHeatmap(scale_rows=T)
    abc_expressions %>% apply(1, rank) %>% t %>% as_tibble(rownames="Hugo") %>% filter(IMR32 > 11) %>% kable
#' Candidates for IMR32 resistance are
#'    - ABCA5 (also higher in CHLA20 and LAN1)
#'    - ABCD2 (also higher in BE2C, and a bit in LAN6)
#'    - ABCA10 (also higher in SHEP, KAN, CHLA20 and sensitive CHP212)
#'    - ABCC12 (not that high but exclusive)
#' not ABCA7 (high in sensitive LAN6) or ABCD3 (high in sensitizable KELLY)
#' MRP1/ABCC1 is expressed by all cell lines and thus not a targeted drug resistance marker (which could have been expected from Haber2005, Norris1996 and Handerson2011)
#' MDR1/ABCB1 is highly expressed in BE2C, CHLA20 and NBEBC1

#'
#'### Mutations {.tabset}

#'#### Quality control

#' Most mutated genes
#+ overview_mutations, fig.height=10, echo=FALSE, message=FALSE
    # Merge different alterations on the same on gene
    mutations %>% select(Hugo_Symbol, Cell_line, Variant_Type, Variant_Classification, Protein_Change) %>% group_by(Hugo_Symbol, Cell_line) %>% summarise(Variant_Types=paste(Variant_Type, collapse=";"), Variant_Classifications=paste(Variant_Classification, collapse=";")) %>% ungroup -> merged_variants
    merged_variants %>% group_by(Hugo_Symbol) %>% summarise(n=n()) -> counts_variants
    merged_variants %>%
        select(Hugo_Symbol, Cell_line, Variant_Types) %>% left_join(counts_variants, by="Hugo_Symbol") %>% spread(Cell_line, Variant_Types) %>% arrange(desc(n)) %>%
        column_to_rownames("Hugo_Symbol") %>% select(-n) %>% head(n=50) %>% oncoPrint(alter_fun=alter_fun, col=type_col)
    exome_lines = merged_variants %>% pull(Cell_line) %>% unique
    # 
    variants = merged_variants %>% select(Hugo_Symbol, Cell_line, Variant_Types) %>% filter(Hugo_Symbol %in% signalling_genes) %>% spread(Cell_line, Variant_Types) %>% column_to_rownames("Hugo_Symbol")
    variants = matrix(NA, nrow=nrow(variants), ncol=length(exome_lines[!exome_lines %in% colnames(variants)]), dimnames=list(rownames(variants), exome_lines[!exome_lines %in% colnames(variants)])) %>% cbind(variants) # Add missing cell lines (those with no mutations on the filtered genes)

    class_variants = merged_variants %>% select(Hugo_Symbol, Cell_line, Variant_Classifications) %>% filter(Hugo_Symbol %in% signalling_genes) %>% spread(Cell_line, Variant_Classifications) %>% column_to_rownames("Hugo_Symbol")
    class_variants = matrix(NA, nrow=nrow(class_variants), ncol=length(exome_lines[!exome_lines %in% colnames(class_variants)]), dimnames=list(rownames(class_variants), exome_lines[!exome_lines %in% colnames(class_variants)])) %>% cbind(class_variants) # Add missing cell lines (those with no mutations on the filtered genes)

#' Check on initially perturbed lines are here.
#'
#+ wes_perturbed, message=FALSE, echo=FALSE
    variants[,colnames(variants) %in% initial_lines] %>% oncoPrint(show_column_names=TRUE)

    tert_mycn %>% column_to_rownames("Hugo_Symbol") %>% .[,colnames(.) %in% colnames(variants)] -> tert_annot
    missing_names = colnames(variants)[!colnames(variants)%in%colnames(tert_mycn)]
    matrix(NA, nrow=nrow(tert_annot), ncol=length(missing_names), dimnames=list(rownames(tert_annot), missing_names) ) %>% cbind(tert_annot) %>% .[,colnames(variants)] %>% t -> tert_annot

    #variants %>%
    #    mutate_all(~gsub("SNV[;SNV]*", "SNV", .)) %>%
    #    Heatmap(
    #            row_split=c(rep("signalling", 2), rep("others", 10)),
    #            col=structure(c("blue", "green", "violet"), names=c("INS", "SNV", "SNV;INS")),
    #            column_title = "Variant_Types",
    #            top_annotation=HeatmapAnnotation(MYCN=anno_points(tert_annot[,"MYCN"]%>%log1p), TERT=anno_points(tert_annot[,"TERT"]))
    #            )

#'#### Paper figures {.active}

#' WES oncoplot on signalling genes by type or classification of mutation
#+ paper_fig1_wes, message=FALSE, 
    #pdf("/home/dorel/TNB_signalling_paper/Images/fig1_characterization_tnb_cell_lines.pdf");
    #pdf("/home/dorel/TNB_signalling_paper/Images/tmp_oncoplot_50.pdf");
    variants %>%
        # %>% bind_rows(data.frame(TEST=rep(NA, ncol(.)), row.names=colnames(.))%>%t%>%as.data.frame) # To add non mutated genes
        rownames_to_column("Gene") %>% gather(Cell_line, mutation, -Gene) %>% filter(Cell_line %in% ic50s$Cell_line) %>% spread(Cell_line, mutation) %>% column_to_rownames("Gene") %>%
        oncoPrint( alter_fun=alter_fun, col=type_col, show_column_names=TRUE, top_annotation=HeatmapAnnotation(MYCN=tert_annot[colnames(.),"MYCN"], TERT=tert_annot[colnames(.),"TERT"], TERT_TEXT=anno_text(signif(tert_annot[colnames(.),"TERT"],2), rot=0, just="bottom", location=unit(1.5, "npc")), col=list(MYCN=colorRamp2(c(0, 300), c("white", "red")), TERT=colorRamp2(c(0, 2), c("white", "red"))), gp=gpar(col="black") ), column_title="Variant types with MYCN/TERT annotations", pct_side="right", row_names_side="left" ) -> onco_mat
    print(onco_mat)
    onco_mat@column_names_param$labels[onco_mat@column_order] -> onco_lines_order
    onco_mat@row_names_param$labels[onco_mat@row_order] -> onco_genes_order
    # LaTeX table of mutations
    #mutations %>% filter(Hugo_Symbol %in% signalling_genes, Cell_line %in% ic50s$Cell_line) %>% group_by(Cell_line) %>% group_map(function(xx, yy){ paste(yy$Cell_line, paste(xx$Hugo_Symbol, gsub("p.", "", xx$Protein_Change), sep='\\_', collapse=', '), sep=' & ') }) %>% unlist %>% paste(collapse=' \\\\\n') %>% cat
    #variants %>% oncoPrint( alter_fun=alter_fun, col=type_col, show_column_names=TRUE, top_annotation=HeatmapAnnotation(MYCN=tert_annot[,"MYCN"], TERT=tert_annot[,"TERT"], col=list(MYCN=colorRamp2(c(0, 300), c("white", "red")), TERT=colorRamp2(c(0, 6), c("white", "red"))), gp=gpar(col="black") ), column_title="Variant types with MYCN/TERT annotations", left_annotation =  rowAnnotation(rbar=anno_oncoprint_barplot(axis_param=list(direction="reverse"))), right_annotation=NULL ) # Alternative with percentages and bars on the right
    #dev.off()
    class_variants %>% oncoPrint( alter_fun=class_fun, col=class_col, show_column_names=TRUE, top_annotation=HeatmapAnnotation(MYCN=tert_annot[,"MYCN"], TERT=tert_annot[,"TERT"], col=list(MYCN=colorRamp2(c(0, 300), c("white", "red")), TERT=colorRamp2(c(0, 6), c("white", "red"))), gp=gpar(col="black") ), column_title="Variant classes with MYCN/TERT annotations" )

    # comparison with Jörn oncoPlot
    merged_variants %>% filter(Hugo_Symbol %in% c("MUC16", "ALK", "ATM", "ATRX", "NF1", "TP53", "MTOR", "APC", "BRCA2", "KIF1B", "LIN28B"))  %>% select(-Variant_Types) %>% spread(Cell_line, Variant_Classifications) %>% column_to_rownames("Hugo_Symbol") %>% oncoPrint(show_column_names=T, column_title="Comparison with Jörn", alter_fun=class_fun)

#' Ackerman classification, exact mutations
#+ ackermann_genes, echo=FALSE, message=FALSE
    merged_variants %>% filter(Hugo_Symbol %in% c(ackermann_P53, ackermann_RAS)) %>% mutate(Category=case_when(Hugo_Symbol%in%ackermann_P53~"TP53", Hugo_Symbol%in%ackermann_RAS~"RAS")) -> genes_ackermann
    genes_ackermann %>% select(Hugo_Symbol, Cell_line, Variant_Types) %>% spread(Cell_line, Variant_Types) %>% column_to_rownames("Hugo_Symbol") %>%
        oncoPrint(alter_fun=alter_fun, show_column_names=TRUE, col=type_col) +
        HeatmapAnnotation(Category=genes_ackermann %>% distinct(Hugo_Symbol, Category) %>% {setNames(object=extract2(., "Category"), nm=extract2(., "Hugo_Symbol"))}, which="row", col=list("Category"=setNames(c("#FF9900", "#2299FF"), c("RAS", "TP53"))) )


#'### IC50 plots {.tabset}

#'#### IC50 with cell name

#+ ic50s_plots, fig.width=12, echo=FALSE
    cc=c(-4, -5, -6, -7); c_used=data.frame(x=c(rep(-Inf, 4), rep(Inf, 4)), y=cc, cutoff=factor(cc)) # Lines for measured values
    perturbed_ic50s %>% select(IC50, Drug, Cell_line) %>% ggplot() + geom_text(aes(Drug, IC50, label=Cell_line), size=5) + scale_y_continuous(limits=c(-9, -1), breaks=-9:-1) + ylab("log(IC50) (M)") + geom_hline(aes(yintercept=y, linetype="Measurements"), c_used, colour="grey") + theme(axis.text=element_text(size=15), axis.title=element_text(size=15)) + ggtitle("IC50 of MAPK drugs")
    # IC50 plot with MYCN and TERT annotations
    tert_mycn %>% gather(Cell_line, RPKM, -Hugo_Symbol) %>% spread(Hugo_Symbol, RPKM) %>% right_join(ic50s, by="Cell_line") %>% left_join(ackermann_class) %>% mutate(Class=case_when(is.na(Class)~"NA", TRUE~Class)) -> all_input_ic50_plot
    tert_mycn %>% gather(Cell_line, RPKM, -Hugo_Symbol) %>% spread(Hugo_Symbol, RPKM) %>% right_join(perturbed_ic50s, by="Cell_line") %>% left_join(ackermann_class) %>% mutate(Class=case_when(is.na(Class)~"NA", TRUE~Class)) -> input_ic50_plot

    # Initially perturbed lines, MAPK drugs
    #input_ic50_plot %>% ggplot() + geom_hline(aes(yintercept=y, linetype="Measurements"), c_used, colour="grey") + geom_point(aes(Drug, IC50, label=Cell_line, col=log1p(MYCN), size=TERT, shape=Class), alpha=0.8) + scale_y_continuous(limits=c(-9, -1)) + ylab("log(IC50) (M)") + theme(axis.text=element_text(size=15), axis.title=element_text(size=15)) + ggtitle("IC50 of MAPK drugs for 6 cell lines with MYCN/TERT annotations")

    # All cell lines, only MAPK drugs
    # pdf("/home/dorel/TNB_signalling_paper/Images/fig1_mapk_drugs_6lines_ic50.pdf", width=12);
    #all_input_ic50_plot %>% mutate(Class=factor(Class, levels=c("WT", "P53", "RAS", "NA", "RAS+P53"))) %>% filter(Drug %in% mapk_drugs) %>% ggplot() + geom_hline(aes(yintercept=y, linetype="Measurements"), c_used, colour="grey") + geom_point(aes(Annotated_Drug, IC50, label=Cell_line, col=log1p(MYCN), shape=Class), alpha=0.8, size=5) + scale_y_continuous(limits=c(-9, -1), breaks=-9:-1) + ylab("log(IC50) (M)") + theme(axis.text=element_text(size=15), axis.title=element_text(size=15)) + ggtitle("IC50 of MAPK drugs, all cell lines with annotations") + scale_color_gradient(low="blue", high="red") + scale_shape_manual(values=c(16, 15, 17, 3, 18)) + geom_text_repel(aes(Annotated_Drug, IC50, label=Cell_line), data=input_ic50_plot%>%filter(Drug=="AZD6244"), force=10, nudge_x=-0.3)
    all_input_ic50_plot %>% mutate(Class=factor(Class, levels=c("WT", "P53", "RAS", "NA", "RAS+P53"))) %>% filter(Drug %in% mapk_drugs) %>% ggplot() + geom_hline(aes(yintercept=y, linetype="Measurements"), c_used, colour="grey") + geom_point(aes(Annotated_Drug, IC50, label=Cell_line, col=log1p(MYCN), shape=Class), alpha=0.8, size=5, position=position_jitter(width=0.2, seed=3L)) + scale_y_continuous(limits=c(-9, -1), breaks=-9:-1) + ylab("log(IC50) (M)") + theme(axis.text=element_text(size=15), axis.title=element_text(size=15)) + ggtitle("IC50 of MAPK drugs, all cell lines with annotations") + scale_color_gradient(low="blue", high="red") + scale_shape_manual(values=c(16, 15, 17, 3, 18)) + geom_text_repel(aes(Annotated_Drug, IC50, label=Cell_line), data=input_ic50_plot%>%filter(Drug=="AZD6244"), position=position_dodge(), force=10) # Labels doesn't work with jitter because only a subset of the variables is labelled
    all_input_ic50_plot %>% filter(Drug=="AZD6244") %>% ggplot() + geom_text(aes(log1p(MYCN), IC50, label=Cell_line)) + ggtitle("AZD6244 sensitivity vs MYCN expression")
#list(aa=factor(1:25), bb=1:25) %>% as_tibble %>% ggplot(aes(aa, bb, shape=aa)) + geom_point(size=10) + scale_shape_manual(values=1:25) # All shapes available

    # pdf("/home/dorel/TNB_signalling_paper/Images/fig1_mapk_drugs_ic50_heatmap.pdf", width=12); # TODO annotate Resistant and Sensitive at the extremities of the color scale
    all_input_ic50_plot %>% distinct(Cell_line) %>% filter(!Cell_line %in% onco_lines_order) %>% pull(Cell_line) %>% {c(onco_lines_order, .)} -> aii_onco_ordered # Lines ordered by onco_lines_order, plus missing in the end
    all_input_ic50_plot %>% filter(Drug %in% mapk_drugs, IC50 < 0, IC50 > -9) %>% select(Annotated_Drug, Cell_line, IC50) %>% spread(Cell_line, IC50) %>% gather(Cell_line, IC50, -Annotated_Drug) %>% group_by(Annotated_Drug) %>% group_modify(function(x, y) { x %>% mutate(MeanDistance=(IC50-mean(IC50, na.rm=TRUE))) }) %>% ggplot(aes(factor(Cell_line, levels=aii_onco_ordered), Annotated_Drug, fill=MeanDistance, label=signif(IC50, 2))) + geom_tile() + scale_fill_gradient2(low="blue", mid="white", high="red", na.value="grey") + ggtitle("IC50 of MAPK drugs, all cell lines")


    # All cell lines, all drugs
    #all_input_ic50_plot %>% ggplot() + geom_hline(aes(yintercept=y, linetype="Measurements"), c_used, colour="grey") + geom_point(aes(Drug, IC50, col=log1p(MYCN), size=TERT), alpha=0.8) + geom_text(aes(Drug, IC50, label=Cell_line)) + scale_y_continuous(limits=c(-9, -1), breaks=-9:-1) + ylab("log(IC50) (M)") + theme(axis.text=element_text(size=15), axis.title=element_text(size=15)) + ggtitle("IC50 of (really) all drugs, all cell lines with annotations") + scale_color_gradient(low="blue", high="red")
    #pdf("/home/dorel/TNB_signalling_paper/Supplement/supp_all_drugs_ic50_annotated.pdf", width=12)
    all_input_ic50_plot %>% filter(Drug %in% mapk_drugs, IC50 < 0, IC50 > -9) %>% ggplot() + geom_hline(aes(yintercept=y, linetype="Measurements"), c_used, colour="grey") + geom_point(aes(Drug, IC50, col=log1p(MYCN), size=TERT), alpha=0.8) + geom_label_repel(aes(Drug, IC50, label=Cell_line)) + scale_y_continuous(limits=c(-9, -0.8), breaks=-9:-1) + ylab("log(IC50) (M)") + theme(axis.text=element_text(size=15), axis.title=element_text(size=15)) + ggtitle("IC50 of all drugs, all cell lines with annotations") + scale_color_gradient(low="blue", high="red")
    # All drugs with enough measurements
    all_input_ic50_plot %>% filter(!Drug %in% c("GDC0941", "PF4708671", "AEW451")) %>% ggplot() + geom_hline(aes(yintercept=y, linetype="Measurements"), c_used, colour="grey") + geom_point(aes(Drug, IC50, col=log1p(MYCN), size=TERT), alpha=0.8) + geom_label_repel(aes(Drug, IC50, label=Cell_line)) + scale_y_continuous(limits=c(-9, -0.8), breaks=-9:-1) + ylab("log(IC50) (M)") + theme(axis.text=element_text(size=15), axis.title=element_text(size=15)) + ggtitle("IC50 of all drugs, all cell lines with annotations") + scale_color_gradient(low="blue", high="red")


#'#### IC50 vs selected genes expression
#+ ic50s_vs_expr
    rnaseq %>% filter(Hugo_Symbol == "NF1") %>% gather(Cell_line, RPKM, -Hugo_Symbol) %>% left_join(ic50s) %>% filter(Drug=="AZD6244") -> nf1_input
    lm_nf1 = summary(lm(RPKM~IC50, nf1_input))
    rnaseq %>% filter(Hugo_Symbol == "ALK") %>% gather(Cell_line, RPKM, -Hugo_Symbol) %>% left_join(ic50s) %>% filter(Drug=="TAE684") -> alk_input
    lm_alk = summary(lm(RPKM~IC50, alk_input))
    # pdf("/home/dorel/TNB_signalling_paper/Supplement/supp_nf1_vs_azd6244.pdf", width=4, height=2.5)
    nf1_input %>% {ggplot(., aes(IC50, RPKM, label=Cell_line)) + geom_point() + geom_text_repel() + ylab("NF1 expression (RPKM)") + xlab("AZD6244 IC50 (log10(M))") + geom_smooth(method="lm") + annotate('text', x=-7, y=2, label=paste("R2=", signif(lm_nf1$r.squared, 2), "\np-value=", signif(lm_nf1$coefficients["IC50", "Pr(>|t|)"], 3)))}
    # pdf("/home/dorel/TNB_signalling_paper/Supplement/supp_alk_vs_tae684.pdf", width=4, height=2.5)
    alk_input %>% ggplot(aes(IC50, RPKM, label=Cell_line)) + geom_point() + geom_text_repel() + geom_smooth(method="lm") + ylab("ALK expression (RPKM)") + xlab("TAE684 IC50 (log10(M))") + annotate('text', x=-6, y=15, label=paste("R2=", signif(lm_alk$r.squared, 2), "\np-value=", signif(lm_alk$coefficients["IC50", "Pr(>|t|)"], 3)))

    # pdf("/home/dorel/TNB_signalling_paper/Supplement/supp_tpm_ic50_ras.pdf", width=8, height=11)
    rnaseq %>% filter(Hugo_Symbol %in% c(ackermann_RAS)) %>% pivot_longer(-Hugo_Symbol, names_to='Cell_line', values_to='TPM') -> ackermann_tpms_ras
    ic50s %>% select(Drug, Cell_line, IC50) %>% filter(Drug %in% mapk_drugs, IC50 < 10) %>% left_join(ackermann_tpms_ras) %>% ggplot(aes(IC50, TPM)) + geom_point() + stat_smooth(method='lm') + facet_grid(Hugo_Symbol~Drug, scales='free') + stat_poly_eq(aes( label=paste(stat(rr.label), stat(p.value.label), sep="\n") ), formula=y~x, parse=F, output.type='LaTeX', size=3, rr.digits=1, p.digits=2)
    # pdf("/home/dorel/TNB_signalling_paper/Supplement/supp_tpm_ic50_p53.pdf", width=8, height=8)
    rnaseq %>% filter(Hugo_Symbol %in% c(ackermann_P53)) %>% pivot_longer(-Hugo_Symbol, names_to='Cell_line', values_to='TPM') -> ackermann_tpms_p53
    ic50s %>% select(Drug, Cell_line, IC50) %>% filter(Drug %in% mapk_drugs, IC50 < 10) %>% left_join(ackermann_tpms_p53) %>% ggplot(aes(IC50, TPM)) + geom_point() + stat_smooth(method='lm') + facet_grid(Hugo_Symbol~Drug, scales='free') + stat_poly_eq(aes( label=paste(stat(rr.label), stat(p.value.label), sep="\n") ), formula=y~x, parse=F, output.type='LaTeX', size=3, rr.digits=1, p.digits=2)

#'#### IC50 vs mutations
#+ ic50s_vs_mutation
    mutated_genes %>% filter(Hugo_Symbol %in% diffmut_ackerman) %>%
        spread(Cell_line, Variant_Type) %>% mutate_at(vars(-Hugo_Symbol), funs(case_when(is.na(.)~0, TRUE~1))) %>% gather(Cell_line, Mutation, -Hugo_Symbol) -> treated_diffmut
    #pdf("/home/dorel/TNB_signalling_paper/Supplement/supp_mut_vs_ic50.pdf", width=8, height=6.5)
    ic50s %>% select(Drug, Cell_line, IC50) %>% filter(Drug %in% mapk_drugs, IC50 < 10) %>% full_join(treated_diffmut) %>% filter(!is.na(Hugo_Symbol) & !is.na(Drug)) %>% mutate(Mutation=factor(case_when(Mutation==1~'Mut', TRUE~'WT'), levels=c('WT','Mut'))) %>% ggplot(aes(Mutation, IC50)) + geom_point() + facet_grid(Drug~Hugo_Symbol, scales="free") + theme(axis.text.x=element_text(angle=45, hjust=1)) + stat_compare_means(comparisons=list(c('WT','Mut')), vjust=1.5)
    #pdf("/home/dorel/TNB_signalling_paper/Supplement/supp_selected_mut_vs_ic50.pdf", width=8, height=6.5)
    ic50s %>% select(Drug, Cell_line, IC50) %>% filter(Drug %in% c("AZD6244", "Rapamycin"), IC50 < 10) %>% full_join(treated_diffmut) %>% filter(!is.na(Hugo_Symbol) & !is.na(Drug)) %>% ggplot(aes(Mutation, IC50)) + geom_point() + facet_grid(Drug~Hugo_Symbol, scales="free") + geom_smooth(method="lm") + scale_x_continuous(lim=c(0, 1), breaks=0:1, labels=c("WT", "Mut")) + stat_poly_eq(aes( label=paste(stat(rr.label), stat(p.value.label), sep="\n") ), formula=y~x, parse=F, output.type='LaTeX', size=3, rr.digits=1, p.digits=2) + theme(axis.text.x=element_text(angle=45, hjust=1))

    ic50s %>% select(Drug, Cell_line, IC50) %>% filter(Drug %in% mapk_drugs, IC50 < 10) %>% full_join(treated_diffmut) %>% filter(!is.na(Hugo_Symbol) & !is.na(Drug)) %>% ggplot(aes(Mutation, IC50)) + geom_boxplot(aes(group=Mutation)) + facet_grid(Drug~Hugo_Symbol, scales="free") + geom_smooth(method="lm") + scale_x_continuous(lim=c(-0.5, 1.5), breaks=0:1, labels=c("WT", "Mut")) + ggtitle("IC50 vs mutation, boxplots")

    mutated_genes %>% filter(Cell_line %in% ic50s$Cell_line) %>% group_by(Hugo_Symbol) %>% group_modify(function(x, y){ x %>% summarise(n=n()) }) %>% filter(n >= 2 & n <= 5) %>% pull(Hugo_Symbol) -> extended_diffmut
    mutated_genes %>% filter(Hugo_Symbol %in% extended_diffmut) %>% spread(Cell_line, Variant_Type) %>% mutate_at(vars(-Hugo_Symbol), funs(case_when(is.na(.)~0, TRUE~1))) %>% gather(Cell_line, Mutation, -Hugo_Symbol) -> treated_mut
    ic50s %>% select(Drug, Cell_line, IC50) %>% filter(Drug == "AZD6244", IC50 < 10) %>% full_join(treated_mut) %>% filter(!is.na(Hugo_Symbol) & !is.na(Drug)) %>% ggplot(aes(Mutation, IC50)) + geom_point() + facet_wrap(~Hugo_Symbol) + geom_smooth()

#'### Perturbations plot {.tabset}
#'#### PCA of perturbation data
#' The main variability between the cell lines is due to different receptor expressions (as evidence with the PCA on ligand only stimulations). However, different inhibitors responses also yield an important variability. Overall 3 cell lines (LAN6, SKNAS and CHP212) display similar responses while KELLY, IMR32 and SKNSH each have a unique behaviour.
#+ perturbation_pca, fig.width=6, fig.height=4
    pca_and_plot <- function(input_data, title="") {
        input_data %>% mutate(cond=paste(Treatment, Readout, sep="_")) %>% select(-Treatment, -Readout) %>% column_to_rownames("cond") %>% t %>% prcomp -> pca
        print( pca %>% {.$x %>% as_tibble(rownames="CL") %>% ggplot(aes(PC1, PC2, label=CL)) + geom_point() + geom_text_repel() + ggtitle(title) + xlab(paste0("PC1 (", signif(.$sdev[1]^2/sum(.$sdev^2), 2)*100, "%)" )) + ylab(paste0("PC2 (", signif(.$sdev[2]^2/sum(.$sdev^2), 2)*100, "%)" ))} )
#        print( pca$rotation %>% as_tibble(rownames="Condition") %>% filter(abs(PC1) > 0.1) %>% kable )
        invisible(pca) 
    }
    pca_data = unified_fig2_pert %>% names %>% lapply(function(cl) { as_tibble(unified_fig2_pert[[cl]], rownames="Treatment") %>% mutate(Cell_line=cl)  }) %>% bind_rows %>% mutate(Treatment=gsub("PI3Ki\\+mTORC1i", "PI3Ki", Treatment)) %>% gather(Readout, Value, -Cell_line, -Treatment) %>% spread(Cell_line, Value) %>% filter_all(~!is.na(.)) %>% filter(!grepl("blank", Treatment))
    # pdf("/home/dorel/TNB_signalling_paper/Images/umap_pert.pdf", width=12, height=10);
#    library(umap)
#    umapconfig = umap.defaults
#    umapconfig$n_neighbors=2
#    pca_data[,3:8] %>% t %>% umap(umapconfig) %>% .$layout %>% as_tibble %>% mutate(Cell_line=pca_data[,3:8]%>%t%>%rownames) %>% ggplot(aes(V1, V2, col=Cell_line)) + geom_point() + ggtitle("umap n=2")
#    umapconfig$n_neighbors=3
#    pca_data[,3:8] %>% t %>% umap(umapconfig) %>% .$layout %>% as_tibble %>% mutate(Cell_line=pca_data[,3:8]%>%t%>%rownames) %>% ggplot(aes(V1, V2, col=Cell_line)) + geom_point() + ggtitle("umap n=3")
    # pdf("/home/dorel/TNB_signalling_paper/Images/fig2_PCA_signalling_tnb.pdf", width=12, height=10);
    print( pca_data %>% mutate(cond=paste(Treatment, Readout, sep="_")) %>% select(-Treatment, -Readout) %>% column_to_rownames("cond") %>% t %>% prcomp %>% {.$x %>% as_tibble(rownames="CL") %>% left_join(ic50s %>% filter(Drug=="AZD6244") %>% dplyr::rename("IC50\nAZD6244"=IC50), by=c("CL"="Cell_line")) %>% ggplot(aes(PC1, PC2, label=CL, col=`IC50\nAZD6244`)) + geom_point() + geom_text_repel(size=8) + ggtitle("PCA from perturbation data") + xlab(paste0("PC1 (", signif(.$sdev[1]^2/sum(.$sdev^2), 2)*100, "%)" )) + ylab(paste0("PC2 (", signif(.$sdev[2]^2/sum(.$sdev^2), 2)*100, "%)" ))}  + scale_color_gradient(low="blue", high="red") + theme(legend.direction="horizontal", legend.position=c(0.1, 0.9), legend.text=element_text(size=10), axis.text=element_text(size=20), axis.title=element_text(size=20)) )
    pca_data %>% pca_and_plot("PCA from perturbation data") -> raw_pca
    raw_pca %>% extract2("rotation") %>% as_tibble(rownames="Condition") -> outpca
    outpca %>% ggplot(position="dodge", alpha=0.5) + geom_histogram(aes(PC3), fill="blue", alpha=0.5) + geom_histogram(aes(PC1), fill="red", alpha=0.5) + geom_histogram(aes(PC2), fill="green", alpha=0.5)
    outpca %>% arrange(desc(abs(PC1))) %>% filter(abs(PC1) > 0.15) %>% select(Condition, PC1) %>% kable
    outpca %>% arrange(desc(abs(PC2))) %>% filter(abs(PC2) > 0.12) %>% select(Condition, PC2) %>% kable
    outpca %>% arrange(desc(abs(PC3))) %>% filter(abs(PC3) > 0.13) %>% select(Condition, PC3) %>% kable
    # pdf("/home/dorel/TNB_signalling_paper/Supplement/supp_PCA_rotations.pdf", width=12, height=10);
    outpca %>% mutate(color=case_when(abs(PC1)>abs(PC2) & abs(PC1)>abs(PC3)~"PC1", abs(PC2)>abs(PC1) & abs(PC2)>abs(PC3)~"PC2", abs(PC3)>abs(PC1) & abs(PC3)>abs(PC2)~"PC3", TRUE~"NA")%>%as.factor) %>% filter(abs(PC1) > 0.15 | abs(PC2) > 0.12 | abs(PC3) > 0.13) %>% ggplot(aes(PC1, PC2, label=Condition, col=color)) + geom_text_repel() + geom_point() + ggtitle("Dominant loadings in principal components PC1, PC2 and PC3")
    outpca %>% arrange(desc(abs(PC1))) %>% head(10) %>% select(Condition, PC1) %>% dplyr::rename(Condition_PC1=Condition) -> top_pc1
    outpca %>% arrange(desc(abs(PC2))) %>% head(10) %>% select(Condition, PC2) %>% dplyr::rename(Condition_PC2=Condition) -> top_pc2
    outpca %>% arrange(desc(abs(PC3))) %>% head(10) %>% select(Condition, PC3) %>% dplyr::rename(Condition_PC3=Condition) -> top_pc3
    top_pc1 %>% bind_cols(top_pc2) %>% bind_cols(top_pc3)

    raw_pca$x %>% as_tibble(rownames="Cell_line") %>% dplyr::rename_at(vars(-Cell_line), ~ paste0(., "(", 100*signif(raw_pca$sdev[as.numeric(gsub("PC", "", .))]^2/sum(raw_pca$sdev^2), 2),"%)") ) %>% gather(PC, Loading, -Cell_line) %>% ggplot(aes(1, Loading, label=Cell_line)) + geom_point() + geom_text_repel() + facet_wrap(~PC)


    pca_data %>% filter(grepl("IGF1$|EGF|PDGF$|NGF$", Treatment)) %>% pca_and_plot("PCA from ligands only data")
    pca_data %>% filter(!grepl("PDGF\\+", Treatment)) %>% pca_and_plot("PCA without PDGF stimulation")
    #pca_data %>% filter(!grepl("IGF1[^i]|IGF1$", Treatment)) %>% pca_and_plot("PCA without IGF1 data")
    pca_data %>% filter(Treatment=="IGF1") %>% pca_and_plot("PCA from IGF1 alone data")
    pca_data %>% filter(grepl("IGF1[^i]|IGF1$", Treatment)) %>% pca_and_plot("PCA fromIGF1+inhibitors data")
    pca_data %>% filter(!grepl("blank|control|IGF1[^i]|EGF|PDGF|NGF", Treatment)) %>% pca_and_plot("PCA from inhibitors alone data")
    pca_data %>% filter(Treatment=="PI3Ki") %>% pca_and_plot("PCA on PI3Ki treatment")
    pca_data %>% filter(Treatment=="MEKi") %>% pca_and_plot("PCA on MEKi treatment")
    #dev.off()

    # pdf("/home/dorel/TNB_signalling_paper/Images/fig2_clust_signalling_tnb.pdf", width=12, height=10);
    pca_data %>% mutate(TR=paste(Treatment, Readout, sep="_")) %>% select(-Treatment, -Readout) %>% column_to_rownames("TR") %>% t %>% dist %>% hclust %>% as.dendrogram -> pert_dendro
    pert_dendro %>% dendro_data %>% {ggplot() + geom_segment(aes(x, y, xend=xend, yend=yend), data=.$segments) + geom_text(aes(x, y-0.5, label=Cell_line, col=IC50), data=.$labels %>% dplyr::rename(Cell_line=label) %>% left_join(ic50s %>% filter(Drug=="AZD6244"), by=c("Cell_line")), hjust=1, angle=90) + ylim(-3, max(.$segments$y)) + scale_color_gradient(low="blue", high="red") + theme_classic()}
    #pert_dendro %>% as.phylo %>% plot(type="fan")
    #dev.off()

    #pdf("/home/dorel/TNB_signalling_paper/Supplement/pca_pairs.pdf", width=12, height=8);
    raw_pca %>% pca_pair_plot(ic50s, components=1:4)

    # MEK inhibition data
    pca_data %>% filter(Treatment=="MEKi") %>% select(-Treatment, -Readout) %>% t %>% prcomp %>% {.$x %>% as_tibble(rownames="CL") %>% ggplot() + geom_text(aes(PC1, PC2, label=CL)) + xlab(paste0("PC1 (", signif(.$sdev[1]/sum(.$sdev), 2)*100, "%)" )) + ylab(paste0("PC1 (", signif(.$sdev[2]/sum(.$sdev), 2)*100, "%)" ))} + ggtitle("PCA MEKi only")
    pca_data %>% filter(grepl("MEKi", Treatment)) %>% select(-Treatment, -Readout) %>% t %>% prcomp %>% {.$x %>% as_tibble(rownames="CL") %>% ggplot() + geom_text(aes(PC1, PC2, label=CL)) + xlab(paste0("PC1 (", signif(.$sdev[1]/sum(.$sdev), 2)*100, "%)" )) + ylab(paste0("PC1 (", signif(.$sdev[2]/sum(.$sdev), 2)*100, "%)" ))} + ggtitle("PCA ligands with MEKi")
#    pca_data %>% gather(Cell_line, Value, -Treatment, -Readout) %>% group_by(Treatment, Readout) %>% summarise_at("Value", sd) %>% filter(Value > 0.3) %>% unite("cond", Treatment, Readout) -> variable_filter
#    pca_data %>% unite("cond", Treatment, Readout) %>% filter(cond %in% variable_filter$cond) %>% select(-cond) %>% t %>% prcomp %>% {.$x %>% as_tibble(rownames="CL") %>% ggplot() + geom_text(aes(PC1, PC2, label=CL)) + ggtitle("PCA with variable data (sd>0.3)") # Pretty robust to the variability threshold (tested 0.1 to 1.2, changes with threshold > 1.4) + xlab(paste0("PC1 (", signif(.$sdev[1]/sum(.$sdev), 2)*100, "%)" )) + ylab(paste0("PC1 (", signif(.$sdev[2]/sum(.$sdev), 2)*100, "%)" ))}

    # Matrix to compare all cell lines together
    unified_fig2_pert %>% lapply(function(dd){ dd %>% as_tibble(rownames="Treatment") %>% gather(Readout, LFC, -Treatment) %>% mutate(Condition=paste(Treatment, Readout, sep="_")) %>% select(Condition, LFC) }) -> tmp
    tmp %>% names %>% lapply(function(nn){ tmp[[nn]] %>% mutate(Cell_line=nn)}) %>% bind_rows %>% spread(Cell_line, LFC) %>% filter_all(~!is.na(.)) %>% filter(!grepl("blank", Condition)) %>% column_to_rownames("Condition") -> pert_clust_heatmap
    pert_clust_heatmap %>% Heatmap

#'#### Overview of perturbation data {.active}
#+ perturbation_overview, warning=FALSE
    # Extract the individual perturbations
    stopifnot(unified_fig2_pert %>% sapply(rownames) %>% apply(1, function(pp) { all(pp==pp[1]) }) %>% all)
    perturbations = unified_fig2_pert$LAN6 %>% rownames
    treatments = perturbations %>% strsplit("\\+") %>% unlist %>% unique
    inhibitors = treatments[grep("i$", treatments)]
    used_inhibition = perturbations %>% strsplit("\\+") %>% lapply(function(xx){ out=paste0(xx[xx%in%inhibitors], collapse="+"); ifelse(out=="", "DMSO", out) }) %>% unlist
    stimuli = treatments[grep("[^i]$", treatments)]
    used_stimuli = perturbations %>% strsplit("\\+") %>% lapply(function(xx){ out=paste(xx[xx%in%stimuli], collapse="+"); ifelse(out=="", "BSA", out) }) %>% unlist
    pert_annot = data.frame(Stimuli=used_stimuli, Inhibition=used_inhibition)
    pert_to_stiminhib = perturbations %>% enframe(value="Treatment") %>% bind_cols(data.frame(Stimuli=used_stimuli, Inhibition=used_inhibition)) %>% select(-name) # To easily convert
    # Reorder the perturbations to group by inhibitors and remove the 'blank' and 'control' rows
    order_inhibs = c("DMSO", "PI3Ki", "AKTi", "mTORC1i", "ALKi+IGF1i", "RAFi+PDGFi", "MEKi", "ASK1i")
    #inhibs_first_order = paste0(pert_annot$Inhibition, "+", pert_annot$Stimuli) %>% order
    pert_annot %>% pull(Inhibition) %>% sapply(function(ii){ which(order_inhibs==ii) }) %>% order -> inhibs_first_order
    unified_fig2_pert %>% lapply(function(dd){dd[inhibs_first_order,] %>% magrittr::extract(!rownames(.) %in% c("blank", "control"),)}) -> uniordered_fig2_pert
    pert_annot = pert_annot[inhibs_first_order,] %>% magrittr::extract(!pull(., Stimuli) %in% c("blank", "control"),)

    pert_annot$Inhibition %>% factor(levels=order_inhibs) -> pert_annot$Inhibition
    pert_annot$Stimuli %>% as.factor -> pert_annot$Stimuli
    pert_annot %>% group_by(Inhibition) %>% group_map(~order(.x$Stimuli)) -> group_sorted_stim
    rownames(pert_annot) = 1:nrow(pert_annot)
    group_sorted_stim %>% sapply(length) %>% cumsum %>% {c(0,.[-length(.)])} %>% { lapply(1:length(.), function(id){ .[id] + group_sorted_stim[[id]]}) } %>% unlist -> all_sorted
    uniordered_fig2_pert %>% lapply(function(dd){ dd[all_sorted,] }) -> uniordered_fig2_pert
    uniordered_fig2_pert = uniordered_fig2_pert[c("CHP212", "LAN6", "SKNAS", "SKNSH", "KELLY", "IMR32")]
    pert_annot[all_sorted,] -> pert_annot


    # Define visible colors for the heatmap annotations
    hcolors = list(#Stimuli=setNames(c("#E69F00", "#56B4E9", "#009E73", "#F0E442", "#0072B2", "#D55E00", "#CC79A7"), used_stimuli %>% unique),
                    Stimuli=setNames(RColorBrewer::brewer.pal(length(used_stimuli%>%unique), "Set2"), used_stimuli %>% unique),
                    Inhibition=setNames(RColorBrewer::brewer.pal(length(used_inhibition %>% unique), "Set1"), used_inhibition %>% unique) )
    hcolors$Inhibition[order_inhibs]->hcolors$Inhibition
    hcolors$Stimuli[1] = "#555555"
    hcolors$Inhibition[1] = "#555555"
# Better for the eye ?
#    hcolors = list(Stimuli=setNames(RColorBrewer::brewer.pal(length(used_stimuli%>%unique), "Set2"), used_stimuli %>% unique),
#                    Inhibition=setNames(RColorBrewer::brewer.pal(length(used_inhibition %>% unique), "Set1"), order_inhibs) )
    #hcolors$Stimuli %>% plot(x=seq(1,10, length.out=length(.)), y=seq(1,10, length.out=length(.)), col=., pch=20, cex=10) # Check colors
    # Assemble and plot the Heatmaps with legends
    #pdf("/home/dorel/TNB_signalling_paper/Images/fig2_signalling_initial_data_tnb.pdf", width=10);
    legend_scale = seq(-4, 4, length.out=5)
    uniordered_fig2_pert %>% lapply(X=names(.), function(nn, obj) {
            #ackermann_status %>% filter(Cell_line == nn) %>% column_to_rownames("Cell_line") %>% as.matrix %>% matrix(data=rep(., ncol(extract2(obj, nn))), ncol=ncol(extract2(obj, nn)), nrow=ncol(.), dimnames=list(colnames(.), NULL), byrow=FALSE) # For unknown reasons, doesn't work with 'byrow=FALSE' but works without. It puts the . as the first argument in the first case despite 'data=' being provided
                                        ackermann_status %>% filter(Cell_line == nn) %>% column_to_rownames("Cell_line") %>% as.matrix -> tmp
                                        #matrix(data=rep(tmp, ncol(extract2(obj, nn))), ncol=ncol(extract2(obj, nn)), nrow=ncol(tmp), dimnames=list(colnames(tmp), NULL))%>%t -> annot_nn
                                        matrix(data=rep(tmp, ncol(extract2(obj, nn))), ncol=ncol(extract2(obj, nn)), nrow=ncol(tmp), dimnames=list(paste(nn, colnames(tmp)), NULL))%>%t -> annot_nn
                                        #matrix(data=rep(tmp, ncol(extract2(obj, nn))), ncol=ncol(extract2(obj, nn)), nrow=ncol(tmp), dimnames=list(paste(nn, gsub(" pathway mutation", "", colnames(tmp))), NULL))%>%t -> annot_nn
                                        Heatmap(extract2(obj, nn), cluster_rows=FALSE, cluster_columns=FALSE, name=nn, column_title=nn, show_row_names=FALSE, heatmap_legend_param=list(at=legend_scale), show_heatmap_legend=FALSE, row_split=pert_annot$Inhibition, row_gap=unit(0, "cm"),
                    top_annotation = HeatmapAnnotation(which="column", df=annot_nn,col= setNames(lapply(colnames(annot_nn), function(cn){ c("TRUE"="black", "FALSE"="gray") }), colnames(annot_nn)), show_legend=rep(FALSE, 2), show_annotation_name=FALSE), row_title="Treatment")#, show_annotation_name=(nn==uniordered_fig2_pert %>% names %>% magrittr::extract(length(.))) ) )
                    }, obj=.) -> hl
# args=lapply(pert_annot, function(xx){anno_text(xx, which="row")}); args$which="row"
# ss+do.call(HeatmapAnnotation, args)
# for testing
#obj=uniordered_fig2_pert; nn="CHP212"; Heatmap(extract2(obj, nn), cluster_rows=FALSE, cluster_columns=FALSE, name=nn, column_title=nn, show_row_names=FALSE, heatmap_legend_param=list(at=legend_scale), show_heatmap_legend=FALSE, row_split=pert_annot$Inhibition, row_labels="right", row_gap=unit(0, "cm"))
    ss=c(); for (hh in hl){ ss=ss+hh }
    ss = ss+HeatmapAnnotation( df=pert_annot, which="row", col=hcolors )
    draw(ss, heatmap_legend_list=Legend(legend_scale, col_fun=colorRamp2(c(-4, 0, 4), c("blue", "white", "red")), title="log2 fold-change"), column_title = "Readouts", column_title_side="bottom", annotation_legend_list=lapply(c("RAS pathway mutation", "P53 pathway mutation"), function(cc){Legend( labels=c("TRUE", "FALSE"), legend_gp=gpar(fill=c("black", "gray")), title=cc) }) ) #, row_title = "Treatment"
    #draw(ss, heatmap_legend_list=Legend(legend_scale, col_fun=colorRamp2(c(-4, 0, 4), c("blue", "white", "red")), title="log2 fold-change"), column_title = "Readouts", column_title_side="bottom", annotation_legend_list=lapply(c("RAS pathway mutation", "P53 pathway mutation"), function(cc){Legend( labels=c("TRUE", "FALSE"), legend_gp=gpar(fill=c("#FF6666", "#77EE77")), title=cc) }) ) #, row_title = "Treatment"
    decorate_annotation("IMR32 RAS pathway mutation", grid.text("RAS pathway mutation", 1.05, gp=gpar(col="black"), just="left"))
    decorate_annotation("IMR32 P53 pathway mutation", grid.text("P53 pathway mutation", 1.05, gp=gpar(col="black"), just="left"))
    pert_annot %>% pull(Inhibition) %>% unique %>% {lapply(1:length(.), function(ii){ decorate_annotation("Inhibition", slice=ii, grid.text(.[ii], rot=-90) ) })} -> null
    #dev.off()

    pert_annot %>% group_by(Inhibition) %>% summarise %>% pull(Inhibition) %>% as.character
    inhibs = pert_annot %>% distinct(Inhibition) %>% pull %>% as.character
    null=lapply(1:length(inhibs), function(ii) {decorate_annotation("Inhibition", grid.text(inhibs[ii], rot=-90), slice=ii)  })
    # Names for mutation annotations
    null=lapply(ackermann_status %>% select(-Cell_line) %>% colnames, function(cc) { decorate_annotation(paste(uniordered_fig2_pert %>% names %>% magrittr::extract(length(.)), cc), grid.text(cc, x=unit(1.1, "npc"), just="left")) })
    # WT/MUT in mutation annotation tiles
    null=lapply(names(uniordered_fig2_pert), function(nn) { lapply(c("RAS", "P53"), function(mm) { decorate_annotation(paste(nn, mm, "pathway mutation"), grid.text(ifelse(ackermann_status %>% filter(Cell_line == nn) %>% column_to_rownames("Cell_line") %>% as.matrix %>% magrittr::extract(,paste(mm, "pathway mutation")), "MUT", "WT"))) }) })

# Doesn't work, can't annotate the columns of a list of heatmap by rows
#    uniordered_fig2_pert %>% lapply(X=names(.), function(nn, obj) { ackermann_status %>% filter(Cell_line == nn) %>% column_to_rownames("Cell_line") %>% as.matrix %>% matrix(data=rep(., ncol(extract2(obj, nn))), ncol=ncol(extract2(obj, nn)), nrow=ncol(.), dimnames=list(colnames(.), NULL))%>%t -> annot_nn; rownames(annot_nn) = rep(nn, nrow(annot_nn)); annot_nn }, obj=.) %>% do.call(what=rbind, .) -> ackermann_annot
#    draw(ss+HeatmapAnnotation(df=ackermann_annot, col=setNames(lapply(colnames(ackermann_annot), function(cn){ c("TRUE"="blue", "FALSE"="red") }), colnames(ackermann_annot))), heatmap_legend_list=Legend(legend_scale, col_fun=colorRamp2(c(-4, 0, 4), c("blue", "white", "red")), title="log2 fold-change"), row_title = "Treatment", column_title = "Readouts", column_title_side="bottom")

#'### Comparison perturbation/IC50 {.tabset}

#'#### Readouts upon MEKi vs AZD6244 IC50
#' MEK upon MEKi looks promising but the error bars are too big for some cell lines (only 2 replicates)

#+ comparison_pert_ic50, warning=FALSE
    fig2_pert %>% do.call(what=makeDataSet, args=.) -> unified_pert; unified_pert %>% names %>% lapply(function(cl) { unified_pert[[cl]] %>% readMIDAS %>% as_tibble(rownames="Treatment") %>% mutate_at(vars(-Treatment), log2) %>% mutate(Cell_line=cl)  }) %>% bind_rows %>% mutate(Treatment=gsub("PI3Ki\\+mTORC1i", "PI3Ki", Treatment)) %>% gather(Readout, Value, -Cell_line, -Treatment) %>% mutate(Treatment=case_when(Treatment=="MEKi+EGF"~"EGF+MEKi", TRUE~Treatment)) -> samples_pert
    # Try to determine conditions with correlated IC50 vs signal
    # pert_tibble %>% left_join(ic50s, by="Cell_line") %>% group_by(Treatment, Readout, Drug) %>% filter(!is.na(IC50), !is.na(Mean)) %>% group_map(function(.x, .y) { .y %>% mutate(res=lm(IC50~Mean, data=.x, na.action=na.fail)$coefficients[2]) }) %>% bind_rows

    function(data, title="") {
    }

    #pdf("/home/dorel/TNB_signalling_paper/Supplement/supp2_meki_response_vs_ic50.pdf", width=12);
    samples_pert %>% filter(grepl("MEKi", Treatment)) %>% filter(!grepl("IL1b", Treatment)) %>% left_join(ic50s, by="Cell_line") %>% filter(Drug=="AZD6244") %>% ggplot(aes(IC50, Value, group=1, col=Cell_line)) + geom_point() + facet_grid(Treatment~Readout, scales="free") + ggtitle("All readout vs AZD6244 IC50 for MEKi perturbations,\nIndividual replicates of initial cell lines") + geom_smooth(method="lm", col="black") + stat_poly_eq(aes(label=paste0(stat(rr.label), "*\", \"*", stat(p.value.label))), parse=T, formula=y~x) # Single samples
    #pdf("/home/dorel/TNB_signalling_paper/Supplement/supp2_mean_meki_response_vs_ic50.pdf", width=12);
    pert_tibble %>% filter(grepl("MEKi", Treatment)) %>% filter(!grepl("IL1b", Treatment)) %>% left_join(ic50s, by="Cell_line") %>% filter(Drug=="AZD6244") %>% ggplot(aes(IC50, Mean, col=Cell_line, group=1)) + geom_point() + facet_grid(Treatment~Readout, scales="free") + ggtitle("All readout vs AZD6244 IC50 for MEKi perturbations,\nMean of replicates")+ geom_smooth(method="lm", col="black") + stat_poly_eq(aes(label=paste0(stat(rr.label), "*\", \"*", stat(p.value.label))), parse=T, formula=y~x)
    pert_tibble %>% filter(grepl("MEKi", Treatment)) %>% mutate(MatchingPert = gsub("\\+?MEKi\\+?", "", Treatment)) %>% left_join(pert_tibble %>% dplyr::rename(MatchMean=Mean), by=c("Cell_line", "MatchingPert"="Treatment", "Readout")) %>% mutate(MatchMean = case_when(is.na(MatchMean)~0,TRUE~MatchMean)) %>% mutate(MEKi_effect = Mean - MatchMean) %>% filter(!grepl("IL1b", Treatment)) %>% left_join(ic50s, by="Cell_line") %>% filter(Drug=="AZD6244") %>% ggplot(aes(IC50, MEKi_effect, col=Cell_line)) + geom_point() + facet_grid(Treatment~Readout, scales="free") + ggtitle("All readout vs AZD6244 IC50 for MEKi perturbations,\nNet effect of MEK inhibition")
    input_pert_tibble %>% filter(grepl("MEKi", Treatment)) %>% mutate(MatchingPert = gsub("\\+?MEKi\\+?", "", Treatment)) %>% left_join(pert_tibble %>% dplyr::rename(MatchMean=Mean), by=c("Cell_line", "MatchingPert"="Treatment", "Readout")) %>% mutate(MatchMean = case_when(is.na(MatchMean)~0,TRUE~MatchMean)) %>% mutate(MEKi_effect = Value - MatchMean) %>% filter(!grepl("IL1b", Treatment)) %>% left_join(ic50s, by="Cell_line") %>% filter(Drug=="AZD6244") %>% ggplot(aes(IC50, MEKi_effect, col=Cell_line)) + geom_point() + facet_grid(Treatment~Readout, scales="free") + ggtitle("All readout vs AZD6244 IC50 for MEKi perturbations,\nNet effect of MEK inhibition, single - control_mean")

    pert_tibble %>% filter(grepl("MEKi", Treatment)) %>% filter(grepl("EGF|IGF1|NGF|PDGF|^MEKi$", Treatment)) %>% left_join(ic50s, by="Cell_line") %>% filter(Drug=="AZD6244") %>% ggplot(aes(IC50, Mean, col=Cell_line)) + geom_point() + geom_errorbar(aes(ymin=Mean-CI, ymax=Mean+CI)) + facet_grid(Readout~Treatment, scales="free") + scale_y_continuous(limits=c(-2, 6))

#+ focus_comparison_pert_ic50, fig.width=6, fig.height=5
    # MEK upon MEKi looks promising but the error bars are too big for some cell lines (only 2 replicates)
#    pert_tibble %>% filter(Treatment=="MEKi", Readout=="MEK") %>% left_join(ic50s, by="Cell_line") %>% filter(Drug=="AZD6244") %>% ggplot(aes(IC50, Mean, col=Cell_line)) + geom_point() + facet_grid(Readout~Treatment, scales="free") + ggtitle("MEK upon MEKi")
#    pert_tibble %>% filter(Treatment=="MEKi", Readout=="MEK") %>% left_join(ic50s, by="Cell_line") %>% filter(Drug=="AZD6244") %>% ggplot(aes(IC50, Mean, col=Cell_line)) + geom_point() + geom_errorbar(aes(ymin=Mean-CI, ymax=Mean+CI)) + facet_grid(Readout~Treatment, scales="free") + ggtitle("MEK upon MEKi (with CI)")

    # Same thing with IGF1+MEKi
#    pert_tibble %>% filter(Treatment=="IGF1+MEKi", Readout=="MEK") %>% left_join(ic50s, by="Cell_line") %>% filter(Drug=="AZD6244") %>% ggplot(aes(IC50, Mean, col=Cell_line)) + geom_point() + facet_grid(Readout~Treatment, scales="free")
#    pert_tibble %>% filter(Treatment=="IGF1+MEKi", Readout=="MEK") %>% left_join(ic50s, by="Cell_line") %>% filter(Drug=="AZD6244") %>% ggplot(aes(IC50, Mean, col=Cell_line)) + geom_point() + geom_errorbar(aes(ymin=Mean-CI, ymax=Mean+CI)) + facet_grid(Readout~Treatment, scales="free")

    # Same thing with IGF1
#    pert_tibble %>% filter(Treatment=="IGF1", Readout=="MEK") %>% left_join(ic50s, by="Cell_line") %>% filter(Drug=="AZD6244") %>% ggplot(aes(IC50, Mean, col=Cell_line)) + geom_point() + facet_grid(Readout~Treatment, scales="free")
#    pert_tibble %>% filter(Treatment=="IGF1", Readout=="MEK") %>% left_join(ic50s, by="Cell_line") %>% filter(Drug=="AZD6244") %>% ggplot(aes(IC50, Mean, col=Cell_line)) + geom_point() + geom_errorbar(aes(ymin=Mean-CI, ymax=Mean+CI)) + facet_grid(Readout~Treatment, scales="free")

#'#### Readouts vs AZD6244
#+ azd6244, warning=FALSE
    # Look at MEK and AKT specifically, with and without error bars
    lines_order = c("CHP212", "LAN6", "SKNAS", "KELLY", "SKNSH", "IMR32", "N206")
    fix_labels <- function(dd) {
        dd %>% mutate(Cell_line = factor(Cell_line, levels=lines_order)) %>% mutate(Cell_line=gsub("(CHP212|LAN6)", "\\1\n(sensitive)", Cell_line)) %>% mutate(Cell_line=gsub("(SKNSH|SKNAS|IMR32|KELLY|N206)", "\\1\n(resistant)", Cell_line))
    }
    #pdf("/home/dorel/TNB_signalling_paper/Images/fig4_akt_mek_after_meki.pdf", width=10);
    pert_tibble %>% mutate(Cell_line = factor(Cell_line, levels=lines_order)) %>% filter(Readout == "AKT" | Readout == "MEK", Treatment=="MEKi", Cell_line %in% initial_lines) %>% ggplot(aes(Cell_line, Mean)) + geom_col(position=position_dodge()) + geom_errorbar(aes(ymin=Mean-CI, ymax=Mean+CI), position=position_dodge()) + facet_wrap(~Readout, scales="free") + ggtitle("MEKi")
    pert_tibble %>% mutate(Cell_line = factor(Cell_line, levels=lines_order)) %>% filter(Readout == "MEK", Treatment=="MEKi") %>% ggplot(aes(Cell_line, Mean)) + geom_col(position=position_dodge()) + geom_errorbar(aes(ymin=Mean-CI, ymax=Mean+CI), position=position_dodge()) + facet_wrap(~Readout, scales="free") + ggtitle("pMEK after MEKi (95% CI)") + ylab("log2 FC pMEK\nMEKi vs control")
    ic50s %>% filter(Drug=="AZD6244", Cell_line %in% lines_order) %>% arrange(IC50) %>% select(Cell_line, IC50) %>% column_to_rownames("Cell_line") %>% t %>% plotHeatmap(scale_rows=T)

    multiple_treatments = pert_tibble %>% filter(grepl("MEK", Readout)) %>% select(-n) %>% group_by(Treatment) %>% summarise(n=n()) %>% filter(n>2) %>% pull(Treatment)
    pert_tibble %>% left_join(pert_to_stiminhib, by="Treatment") %>% filter(!is.na(Stimuli) & !is.na(Inhibition) & Treatment != "control" & Treatment != "blank") %>% left_join(ic50s, by="Cell_line") -> stiminhib_pert

    stiminhib_pert %>% filter(grepl("MEK", Readout), Treatment %in% multiple_treatments) %>% filter(Drug=="AZD6244") %>% ggplot(aes(IC50, Mean, col=Cell_line)) + geom_point() + facet_grid(Stimuli~Inhibition, scales="free") + ggtitle("MEK vs AZD6244")
    #stiminhib_pert %>% filter(grepl("MEK", Readout), Treatment %in% multiple_treatments) %>% filter(Drug=="AZD6244") %>% ggplot(aes(IC50, Mean, col=Cell_line)) + geom_point() + geom_errorbar(aes(ymin=Mean-CI, ymax=Mean+CI)) + facet_grid(Stimuli~Inhibition, scales="free") + ggtitle("MEK vs AZD6244 (with error bars)")

    stiminhib_pert %>% filter(grepl("AKT", Readout), Treatment %in% multiple_treatments) %>% filter(Drug=="AZD6244") %>% ggplot(aes(IC50, Mean, col=Cell_line)) + geom_point() + facet_grid(Stimuli~Inhibition, scales="free") + ggtitle("AKT vs AZD6244")
    #stiminhib_pert %>% filter(grepl("AKT", Readout), Treatment %in% multiple_treatments) %>% filter(Drug=="AZD6244") %>% ggplot(aes(IC50, Mean, col=Cell_line)) + geom_point() + geom_errorbar(aes(ymin=Mean-CI, ymax=Mean+CI)) + facet_grid(Stimuli~Inhibition, scales="free") + ggtitle("AKT vs AZD6244 (with error bars)")

    stiminhib_pert %>% filter(grepl("S6K", Readout), Treatment %in% multiple_treatments) %>% filter(Drug=="AZD6244") %>% ggplot(aes(IC50, Mean, col=Cell_line)) + geom_point() + facet_grid(Stimuli~Inhibition, scales="free") + ggtitle("S6K vs AZD6244")
    #stiminhib_pert %>% filter(grepl("S6K", Readout), Treatment %in% multiple_treatments) %>% filter(Drug=="AZD6244") %>% ggplot(aes(IC50, Mean, col=Cell_line)) + geom_point() + geom_errorbar(aes(ymin=Mean-CI, ymax=Mean+CI)) + facet_grid(Stimuli~Inhibition, scales="free") + ggtitle("S6K vs AZD6244 (with error bars)")

    stiminhib_pert %>% filter(grepl("ERK", Readout), Treatment %in% multiple_treatments) %>% filter(Drug=="AZD6244") %>% ggplot(aes(IC50, Mean, col=Cell_line)) + geom_point() + facet_grid(Stimuli~Inhibition, scales="free") + ggtitle("ERK vs AZD6244")
    #stiminhib_pert %>% filter(grepl("ERK", Readout), Treatment %in% multiple_treatments) %>% filter(Drug=="AZD6244") %>% ggplot(aes(IC50, Mean, col=Cell_line)) + geom_point() + geom_errorbar(aes(ymin=Mean-CI, ymax=Mean+CI)) + facet_grid(Stimuli~Inhibition, scales="free") + ggtitle("ERK vs AZD6244 (with error bars)")

#'#### Readouts vs other drugs
#+ other_drugs, warning=FALSE
    drug_target_pairs = list("MK2206"="AKT", "Rapamycin"="mTORC1", "AZD6244"="MEK", "Sorafenib"="RAF", "TAE684"="ALK", "LY294002"="PI3K")
    for (dd in names(drug_target_pairs)) {
        print( stiminhib_pert %>% filter(grepl(paste0(drug_target_pairs[[dd]], "i"), Treatment), Drug==dd) %>% filter(IC50 < 0) %>% ggplot(aes(IC50, Mean, col=Cell_line)) + geom_point() + facet_grid(Treatment~Readout, scales="free") + ggtitle(paste0(dd, " IC50 vs readouts after ", dd, "(", drug_target_pairs[[dd]], "i) treatment")) )
    }

#'### Comparison perturbation/expression {.tabset}
    rnajoin = rnaseq %>% gather(Cell_line, Value, -Hugo_Symbol)
#    pert_tibble %>% select(Treatment, Readout, Mean, Cell_line) %>% filter(Treatment=="IGF1", Readout=="AKT") %>% left_join(rnajoin %>% filter(Hugo_Symbol=="IGF1R"), by="Cell_line") %>% dplyr::rename(Relative_phosphorylation=Mean, RPKM=Value) %>% ggplot(aes(RPKM, Relative_phosphorylation)) + geom_point() + ggtitle("AKT upon IGF1 vs IGF1R expression")
#    pert_tibble %>% select(Treatment, Readout, Mean, Cell_line) %>% filter(Treatment=="IGF1", Readout=="AKT") %>% left_join(rnajoin %>% filter(Hugo_Symbol=="IGF2R"), by="Cell_line") %>% dplyr::rename(Relative_phosphorylation=Mean, RPKM=Value) %>% ggplot(aes(RPKM, Relative_phosphorylation)) + geom_point() + ggtitle("AKT upon IGF1 vs IGF2R expression")
#    pert_tibble %>% select(Treatment, Readout, Mean, Cell_line) %>% filter(Treatment=="PDGF", Readout=="AKT") %>% left_join(rnajoin %>% filter(Hugo_Symbol=="PDGFRB"), by="Cell_line") %>% dplyr::rename(Relative_phosphorylation=Mean, RPKM=Value) %>% ggplot(aes(RPKM, Relative_phosphorylation)) + geom_point() + ggtitle("AKT upon PDGF vs PDGFRB expression")
#    pert_tibble %>% select(Treatment, Readout, Mean, Cell_line) %>% filter(Cell_line %in% initial_lines, Treatment == "EGF", Readout=="S6K") %>% left_join(rnajoin %>% filter(Hugo_Symbol=="EGFR"), by="Cell_line") %>% dplyr::rename(Relative_phosphorylation=Mean, RPKM=Value) %>% ggplot(aes(RPKM, Relative_phosphorylation)) + geom_point() + ggtitle("AKT upon EGF vs EGFR expression")
#    pert_tibble %>% select(Treatment, Readout, Mean, Cell_line) %>% filter(Treatment=="NGF", Readout=="AKT") %>% left_join(rnajoin %>% filter(Hugo_Symbol=="NGFR"), by="Cell_line") %>% dplyr::rename(Relative_phosphorylation=Mean, RPKM=Value) %>% ggplot(aes(RPKM, Relative_phosphorylation)) + geom_point() + ggtitle("AKT upon NGF vs NGFR expression")
#    pert_tibble %>% select(Treatment, Readout, Mean, Cell_line) %>% filter(Treatment=="NGF", Readout=="AKT") %>% left_join(rnajoin %>% filter(Hugo_Symbol=="NTRK1"), by="Cell_line") %>% dplyr::rename(Relative_phosphorylation=Mean, RPKM=Value) %>% ggplot(aes(RPKM, Relative_phosphorylation)) + geom_point() + ggtitle("AKT upon NGF vs NTRK1 expression")

    #pdf("/home/dorel/TNB_signalling_paper/Supplement/ligand_vs_rnaseq.pdf", width=10, height=8)
    pert_tibble %>% select(Treatment, Readout, Mean, Cell_line) %>% filter(Treatment=="IGF1", Readout=="AKT") %>% left_join(rnajoin %>% filter(Hugo_Symbol=="IGF1R"), by="Cell_line") %>%
    bind_rows( pert_tibble %>% select(Treatment, Readout, Mean, Cell_line) %>% filter(Treatment=="IGF1", Readout=="AKT") %>% left_join(rnajoin %>% filter(Hugo_Symbol=="IGF2R"), by="Cell_line") ) %>%
    bind_rows( pert_tibble %>% select(Treatment, Readout, Mean, Cell_line) %>% filter(Treatment=="PDGF", Readout=="AKT") %>% left_join(rnajoin %>% filter(Hugo_Symbol=="PDGFRB"), by="Cell_line") ) %>%
    bind_rows( pert_tibble %>% select(Treatment, Readout, Mean, Cell_line) %>% filter(Treatment=="NGF", Readout=="AKT") %>% left_join(rnajoin %>% filter(Hugo_Symbol=="NGFR"), by="Cell_line") ) %>% 
    bind_rows( pert_tibble %>% select(Treatment, Readout, Mean, Cell_line) %>% filter(Treatment=="NGF", Readout=="AKT") %>% left_join(rnajoin %>% filter(Hugo_Symbol=="NTRK1"), by="Cell_line") ) %>%
    bind_rows( pert_tibble %>% select(Treatment, Readout, Mean, Cell_line) %>% filter(Cell_line %in% initial_lines, Treatment == "EGF", Readout=="AKT") %>% left_join(rnajoin %>% filter(Hugo_Symbol=="EGFR"), by="Cell_line") ) %>%
    dplyr::rename(Relative_phosphorylation=Mean, RPKM=Value) %>% ggplot(aes(RPKM, Relative_phosphorylation)) + geom_point() + facet_wrap(~Hugo_Symbol, scale="free") + ggtitle("AKT upon stimulus vs associated receptor expression")

    pert_tibble %>% select(Treatment, Readout, Mean, Cell_line) %>% filter(Treatment=="IGF1", Readout=="AKT") %>% left_join(rnajoin %>% filter(Hugo_Symbol=="IGF1R"), by="Cell_line") %>%
    bind_rows( pert_tibble %>% select(Treatment, Readout, Mean, Cell_line) %>% filter(Treatment=="IGF1", Readout=="AKT") %>% left_join(rnajoin %>% filter(Hugo_Symbol=="IGF2R"), by="Cell_line") ) %>%
    bind_rows( pert_tibble %>% select(Treatment, Readout, Mean, Cell_line) %>% filter(Treatment=="PDGF", Readout=="AKT") %>% left_join(rnajoin %>% filter(Hugo_Symbol=="PDGFRB"), by="Cell_line") ) %>%
    bind_rows( pert_tibble %>% select(Treatment, Readout, Mean, Cell_line) %>% filter(Treatment=="NGF", Readout=="AKT") %>% left_join(rnajoin %>% filter(Hugo_Symbol=="NGFR"), by="Cell_line") ) %>% 
    bind_rows( pert_tibble %>% select(Treatment, Readout, Mean, Cell_line) %>% filter(Treatment=="NGF", Readout=="AKT") %>% left_join(rnajoin %>% filter(Hugo_Symbol=="NTRK1"), by="Cell_line") ) %>%
    bind_rows( pert_tibble %>% select(Treatment, Readout, Mean, Cell_line) %>% filter(Cell_line %in% initial_lines, Treatment == "EGF", Readout=="AKT") %>% left_join(rnajoin %>% filter(Hugo_Symbol=="EGFR"), by="Cell_line") ) %>%
    dplyr::rename(Relative_phosphorylation=Mean, RPKM=Value) %>% ggplot(aes(RPKM, Relative_phosphorylation, label=Cell_line)) + geom_text() + facet_wrap(~Hugo_Symbol, scale="free") + ggtitle("AKT upon stimulus vs associated receptor expression")
    
     pert_tibble %>% select(Treatment, Readout, Mean, Cell_line) %>% filter(Treatment=="NGF") %>% left_join(rnajoin %>% filter(Hugo_Symbol=="NTRK1"), by="Cell_line") %>% dplyr::rename(Relative_phosphorylation=Mean, RPKM=Value) %>% ggplot(aes(RPKM, Relative_phosphorylation)) + geom_point() + ggtitle("Readouts upon NGF vs NTRK1 expression")+ facet_wrap(~Readout, scale="free")
     pert_tibble %>% select(Treatment, Readout, Mean, Cell_line) %>% filter(Treatment=="EGF") %>% left_join(rnajoin %>% filter(Hugo_Symbol=="EGFR"), by="Cell_line") %>% dplyr::rename(Relative_phosphorylation=Mean, RPKM=Value) %>% ggplot(aes(RPKM, Relative_phosphorylation)) + geom_point() + ggtitle("Readouts upon EGF vs EGFR expression")+ facet_wrap(~Readout, scale="free")

    pert_tibble %>% select(Treatment, Readout, Mean, Cell_line) %>% filter(Treatment=="IGF1", Readout=="S6K") %>% left_join(rnajoin %>% filter(Hugo_Symbol=="IGF1R"), by="Cell_line") %>%
    bind_rows( pert_tibble %>% select(Treatment, Readout, Mean, Cell_line) %>% filter(Treatment=="IGF1", Readout=="S6K") %>% left_join(rnajoin %>% filter(Hugo_Symbol=="IGF2R"), by="Cell_line") ) %>%
    bind_rows( pert_tibble %>% select(Treatment, Readout, Mean, Cell_line) %>% filter(Treatment=="PDGF", Readout=="S6K") %>% left_join(rnajoin %>% filter(Hugo_Symbol=="PDGFRB"), by="Cell_line") ) %>%
    bind_rows( pert_tibble %>% select(Treatment, Readout, Mean, Cell_line) %>% filter(Treatment=="NGF", Readout=="S6K") %>% left_join(rnajoin %>% filter(Hugo_Symbol=="NGFR"), by="Cell_line") ) %>% 
    bind_rows( pert_tibble %>% select(Treatment, Readout, Mean, Cell_line) %>% filter(Treatment=="NGF", Readout=="S6K") %>% left_join(rnajoin %>% filter(Hugo_Symbol=="NTRK1"), by="Cell_line") ) %>%
    bind_rows( pert_tibble %>% select(Treatment, Readout, Mean, Cell_line) %>% filter(Cell_line %in% initial_lines, Treatment == "EGF", Readout=="S6K") %>% left_join(rnajoin %>% filter(Hugo_Symbol=="EGFR"), by="Cell_line") ) %>%
    dplyr::rename(Relative_phosphorylation=Mean, RPKM=Value) %>% ggplot(aes(RPKM, Relative_phosphorylation)) + geom_point() + facet_wrap(~Hugo_Symbol, scale="free") + ggtitle("S6K upon stimulus vs associated receptor expression")
