# Supplementary material for: Neuroblastoma signalling models unveil combination therapies targeting feedback-mediated resistance
Source: PLoS Comput Biol. 2021 Nov 4;17(11):e1009515. doi: 10.1371/journal.pcbi.1009515 (PMC8604339; doi:10.1371/journal.pcbi.1009515)
Supplement: S1 File — (ZIP) [file pcbi.1009515.s022.zip › TNB_characterisation/WES_TNB_mafs_snvs/BE2C_S10.maf]

#version 2.4
Hugo_Symbol	Entrez_Gene_Id	Center	NCBI_Build	Chromosome	Start_Position	End_Position	Strand	Variant_Classification	Variant_Type	Reference_Allele	Tumor_Seq_Allele1	Tumor_Seq_Allele2	dbSNP_RS	dbSNP_Val_Status	Tumor_Sample_Barcode	Matched_Norm_Sample_Barcode	Match_Norm_Seq_Allele1	Match_Norm_Seq_Allele2	Tumor_Validation_Allele1	Tumor_Validation_Allele2	Match_Norm_Validation_Allele1	Match_Norm_Validation_Allele2	Verification_Status	Validation_Status	Mutation_Status	Sequencing_Phase	Sequence_Source	Validation_Method	Score	BAM_File	Sequencer	Tumor_Sample_UUID	Matched_Norm_Sample_UUID	HGVSc	HGVSp	HGVSp_Short	Transcript_ID	Exon_Number	t_depth	t_ref_count	t_alt_count	n_depth	n_ref_count	n_alt_count	all_effects	Allele	Gene	Feature	Feature_type
ATAD3B	0	.	GRCh38	chr1	1495785	1495785	+	Missense_Mutation	SNP	C	C	T	rs9792879		BE2C_S10	NORMAL	C	C																c.1915C>T	p.Pro639Ser	p.P639S	ENST00000308647	16/16	469	332	137				ATAD3B,missense_variant,p.Pro639Ser,ENST00000308647,NM_001317238.1,NM_031921.5;ATAD3B,non_coding_transcript_exon_variant,,ENST00000472194,;ATAD3B,non_coding_transcript_exon_variant,,ENST00000474481,;ATAD3B,non_coding_transcript_exon_variant,,ENST00000485748,;	T	ENSG00000160072	ENST00000308647	Transcript
PRAMEF1	0	.	GRCh38	chr1	12795729	12795729	+	Missense_Mutation	SNP	A	C	C	rs1052908		BE2C_S10	NORMAL	A	A																c.1158A>C	p.Arg386Ser	p.R386S	ENST00000332296	4/4	283	0	283				PRAMEF1,missense_variant,p.Arg386Ser,ENST00000332296,NM_023013.4,NM_001291380.1;PRAMEF1,non_coding_transcript_exon_variant,,ENST00000400814,;	C	ENSG00000116721	ENST00000332296	Transcript
PRAMEF11	0	.	GRCh38	chr1	12827720	12827720	+	Missense_Mutation	SNP	T	G	G	rs2486717		BE2C_S10	NORMAL	T	T																c.404A>C	p.Lys135Thr	p.K135T	ENST00000619922	3/4	711	4	707				PRAMEF11,missense_variant,p.Lys135Thr,ENST00000619922,NM_001146344.2;RP5-845O24.8,upstream_gene_variant,,ENST00000438401,;	G	ENSG00000239810	ENST00000619922	Transcript
PRAMEF2	0	.	GRCh38	chr1	12861482	12861482	+	Nonsense_Mutation	SNP	C	A	A	novel		BE2C_S10	NORMAL	C	C																c.1128C>A	p.Cys376Ter	p.C376*	ENST00000240189	4/4	374	23	351				PRAMEF2,stop_gained,p.Cys376Ter,ENST00000240189,NM_023014.1;	A	ENSG00000120952	ENST00000240189	Transcript
PRAMEF4	0	.	GRCh38	chr1	12882298	12882298	+	Missense_Mutation	SNP	T	C	C	rs61781964		BE2C_S10	NORMAL	T	T																c.431A>G	p.Lys144Arg	p.K144R	ENST00000235349	3/4	564	0	564				PRAMEF4,missense_variant,p.Lys144Arg,ENST00000235349,NM_001009611.4;	C	ENSG00000243073	ENST00000235349	Transcript
PRAMEF10	0	.	GRCh38	chr1	12893335	12893335	+	Missense_Mutation	SNP	T	T	G	novel		BE2C_S10	NORMAL	T	T																c.1006A>C	p.Asn336His	p.N336H	ENST00000235347	4/4	477	263	214				PRAMEF10,missense_variant,p.Asn336His,ENST00000235347,NM_001039361.4;	G	ENSG00000187545	ENST00000235347	Transcript
PRAMEF10	0	.	GRCh38	chr1	12893437	12893437	+	Missense_Mutation	SNP	C	C	G	rs61780549		BE2C_S10	NORMAL	C	C																c.904G>C	p.Asp302His	p.D302H	ENST00000235347	4/4	229	65	164				PRAMEF10,missense_variant,p.Asp302His,ENST00000235347,NM_001039361.4;	G	ENSG00000187545	ENST00000235347	Transcript
PRAMEF7	0	.	GRCh38	chr1	12920302	12920302	+	Missense_Mutation	SNP	C	C	G	rs866190349		BE2C_S10	NORMAL	C	C																c.1314C>G	p.Asn438Lys	p.N438K	ENST00000616979	4/4	527	281	246				PRAMEF7,missense_variant,p.Asn438Lys,ENST00000616979,NM_001012277.4;PRAMEF7,missense_variant,p.Asn438Lys,ENST00000330881,;RNU6-1072P,upstream_gene_variant,,ENST00000384703,;	G	ENSG00000204510	ENST00000616979	Transcript
PRAMEF7	0	.	GRCh38	chr1	12920307	12920307	+	Missense_Mutation	SNP	T	T	C	rs1832597		BE2C_S10	NORMAL	T	T																c.1319T>C	p.Leu440Pro	p.L440P	ENST00000616979	4/4	510	272	238				PRAMEF7,missense_variant,p.Leu440Pro,ENST00000616979,NM_001012277.4;PRAMEF7,missense_variant,p.Leu440Pro,ENST00000330881,;RNU6-1072P,upstream_gene_variant,,ENST00000384703,;	C	ENSG00000204510	ENST00000616979	Transcript
PRAMEF6	0	.	GRCh38	chr1	12938859	12938859	+	Missense_Mutation	SNP	G	G	A	rs6604961		BE2C_S10	NORMAL	G	G																c.1247C>T	p.Pro416Leu	p.P416L	ENST00000376189	4/4	887	485	402				PRAMEF6,missense_variant,p.Pro416Leu,ENST00000376189,NM_001010889.2;PRAMEF6,missense_variant,p.Pro416Leu,ENST00000415464,;	A	ENSG00000232423	ENST00000376189	Transcript
PRAMEF6	0	.	GRCh38	chr1	12939075	12939075	+	Missense_Mutation	SNP	A	A	G	rs6604962		BE2C_S10	NORMAL	A	A																c.1031T>C	p.Leu344Pro	p.L344P	ENST00000376189	4/4	124	72	52				PRAMEF6,missense_variant,p.Leu344Pro,ENST00000376189,NM_001010889.2;PRAMEF6,missense_variant,p.Leu344Pro,ENST00000415464,;	G	ENSG00000232423	ENST00000376189	Transcript
PRAMEF9	0	.	GRCh38	chr1	13176324	13176324	+	Missense_Mutation	SNP	C	G	G	rs200707086		BE2C_S10	NORMAL	C	C																c.377C>G	p.Ser126Cys	p.S126C	ENST00000415919	3/4	50	0	50				PRAMEF9,missense_variant,p.Ser126Cys,ENST00000415919,NM_001010890.2;	G	ENSG00000204505	ENST00000415919	Transcript
PRAMEF9	0	.	GRCh38	chr1	13176384	13176384	+	Missense_Mutation	SNP	A	G	G	rs199741513		BE2C_S10	NORMAL	A	A																c.437A>G	p.Gln146Arg	p.Q146R	ENST00000415919	3/4	33	0	33				PRAMEF9,missense_variant,p.Gln146Arg,ENST00000415919,NM_001010890.2;	G	ENSG00000204505	ENST00000415919	Transcript
PRAMEF9	0	.	GRCh38	chr1	13178750	13178750	+	Missense_Mutation	SNP	C	T	T	novel		BE2C_S10	NORMAL	C	C																c.1055C>T	p.Ala352Val	p.A352V	ENST00000415919	4/4	67	0	67				PRAMEF9,missense_variant,p.Ala352Val,ENST00000415919,NM_001010890.2;	T	ENSG00000204505	ENST00000415919	Transcript
PRAMEF9	0	.	GRCh38	chr1	13178835	13178835	+	Missense_Mutation	SNP	T	G	G	novel		BE2C_S10	NORMAL	T	T																c.1140T>G	p.Phe380Leu	p.F380L	ENST00000415919	4/4	135	1	134				PRAMEF9,missense_variant,p.Phe380Leu,ENST00000415919,NM_001010890.2;	G	ENSG00000204505	ENST00000415919	Transcript
PRAMEF9	0	.	GRCh38	chr1	13178951	13178951	+	Missense_Mutation	SNP	G	A	A	novel		BE2C_S10	NORMAL	G	G																c.1256G>A	p.Arg419Gln	p.R419Q	ENST00000415919	4/4	486	1	485				PRAMEF9,missense_variant,p.Arg419Gln,ENST00000415919,NM_001010890.2;	A	ENSG00000204505	ENST00000415919	Transcript
PRAMEF18	0	.	GRCh38	chr1	13223363	13223363	+	Missense_Mutation	SNP	G	A	A	novel		BE2C_S10	NORMAL	G	G																c.1415C>T	p.Ser472Phe	p.S472F	ENST00000624297	3/3	17	0	17				PRAMEF18,missense_variant,p.Ser472Phe,ENST00000624297,NM_001099850.2;	A	ENSG00000279804	ENST00000624297	Transcript
PRAMEF18	0	.	GRCh38	chr1	13223492	13223492	+	Missense_Mutation	SNP	A	G	G	novel		BE2C_S10	NORMAL	A	A																c.1286T>C	p.Leu429Ser	p.L429S	ENST00000624297	3/3	46	0	46				PRAMEF18,missense_variant,p.Leu429Ser,ENST00000624297,NM_001099850.2;	G	ENSG00000279804	ENST00000624297	Transcript
PRAMEF18	0	.	GRCh38	chr1	13223511	13223511	+	Missense_Mutation	SNP	T	C	C	novel		BE2C_S10	NORMAL	T	T																c.1267A>G	p.Asn423Asp	p.N423D	ENST00000624297	3/3	34	0	34				PRAMEF18,missense_variant,p.Asn423Asp,ENST00000624297,NM_001099850.2;	C	ENSG00000279804	ENST00000624297	Transcript
PRAMEF18	0	.	GRCh38	chr1	13223594	13223594	+	Missense_Mutation	SNP	G	C	C	novel		BE2C_S10	NORMAL	G	G																c.1184C>G	p.Ala395Gly	p.A395G	ENST00000624297	3/3	8	0	8				PRAMEF18,missense_variant,p.Ala395Gly,ENST00000624297,NM_001099850.2;	C	ENSG00000279804	ENST00000624297	Transcript
PRAMEF18	0	.	GRCh38	chr1	13223849	13223849	+	Missense_Mutation	SNP	T	A	A	novel		BE2C_S10	NORMAL	T	T																c.929A>T	p.Glu310Val	p.E310V	ENST00000624297	3/3	10	0	10				PRAMEF18,missense_variant,p.Glu310Val,ENST00000624297,NM_001099850.2;	A	ENSG00000279804	ENST00000624297	Transcript
PRAMEF18	0	.	GRCh38	chr1	13225068	13225068	+	Missense_Mutation	SNP	A	A	G	rs61780078		BE2C_S10	NORMAL	A	A																c.659T>C	p.Leu220Pro	p.L220P	ENST00000624297	2/3	689	389	299				PRAMEF18,missense_variant,p.Leu220Pro,ENST00000624297,NM_001099850.2;	G	ENSG00000279804	ENST00000624297	Transcript
PRAMEF18	0	.	GRCh38	chr1	13225359	13225359	+	Missense_Mutation	SNP	A	G	G	rs201492352		BE2C_S10	NORMAL	A	A																c.368T>C	p.Leu123Pro	p.L123P	ENST00000624297	2/3	468	0	468				PRAMEF18,missense_variant,p.Leu123Pro,ENST00000624297,NM_001099850.2;	G	ENSG00000279804	ENST00000624297	Transcript
PRAMEF18	0	.	GRCh38	chr1	13225408	13225408	+	Missense_Mutation	SNP	T	T	A	rs201369259		BE2C_S10	NORMAL	T	T																c.319A>T	p.Met107Leu	p.M107L	ENST00000624297	2/3	266	148	118				PRAMEF18,missense_variant,p.Met107Leu,ENST00000624297,NM_001099850.2;	A	ENSG00000279804	ENST00000624297	Transcript
PRAMEF18	0	.	GRCh38	chr1	13226028	13226028	+	Missense_Mutation	SNP	C	C	T	novel		BE2C_S10	NORMAL	C	C																c.85G>A	p.Val29Ile	p.V29I	ENST00000624297	1/3	550	304	246				PRAMEF18,missense_variant,p.Val29Ile,ENST00000624297,NM_001099850.2;	T	ENSG00000279804	ENST00000624297	Transcript
PRAMEF18	0	.	GRCh38	chr1	13226052	13226052	+	Missense_Mutation	SNP	T	T	C	novel		BE2C_S10	NORMAL	T	T																c.61A>G	p.Arg21Gly	p.R21G	ENST00000624297	1/3	449	248	201				PRAMEF18,missense_variant,p.Arg21Gly,ENST00000624297,NM_001099850.2;	C	ENSG00000279804	ENST00000624297	Transcript
PRAMEF18	0	.	GRCh38	chr1	13226098	13226098	+	Missense_Mutation	SNP	G	G	T	novel		BE2C_S10	NORMAL	G	G																c.15C>A	p.Phe5Leu	p.F5L	ENST00000624297	1/3	336	196	140				PRAMEF18,missense_variant,p.Phe5Leu,ENST00000624297,NM_001099850.2;	T	ENSG00000279804	ENST00000624297	Transcript
PRAMEF18	0	.	GRCh38	chr1	13226100	13226100	+	Missense_Mutation	SNP	A	A	G	novel		BE2C_S10	NORMAL	A	A																c.13T>C	p.Phe5Leu	p.F5L	ENST00000624297	1/3	322	187	135				PRAMEF18,missense_variant,p.Phe5Leu,ENST00000624297,NM_001099850.2;	G	ENSG00000279804	ENST00000624297	Transcript
PRAMEF5	0	.	GRCh38	chr1	13260365	13260365	+	Missense_Mutation	SNP	A	A	G	rs58114990		BE2C_S10	NORMAL	A	A																c.431A>G	p.Gln144Arg	p.Q144R	ENST00000622421	3/4	169	49	120				PRAMEF5,missense_variant,p.Gln144Arg,ENST00000622421,NM_001013407.2;	G	ENSG00000270601	ENST00000622421	Transcript
PRAMEF5	0	.	GRCh38	chr1	13260431	13260431	+	Missense_Mutation	SNP	G	G	A	novel		BE2C_S10	NORMAL	G	G																c.497G>A	p.Cys166Tyr	p.C166Y	ENST00000622421	3/4	106	37	69				PRAMEF5,missense_variant,p.Cys166Tyr,ENST00000622421,NM_001013407.2;	A	ENSG00000270601	ENST00000622421	Transcript
PRAMEF5	0	.	GRCh38	chr1	13262927	13262927	+	Missense_Mutation	SNP	C	T	T	novel		BE2C_S10	NORMAL	C	C																c.1247C>T	p.Pro416Leu	p.P416L	ENST00000622421	4/4	6	0	6				PRAMEF5,missense_variant,p.Pro416Leu,ENST00000622421,NM_001013407.2;	T	ENSG00000270601	ENST00000622421	Transcript
PRAMEF8	0	.	GRCh38	chr1	13281477	13281477	+	Missense_Mutation	SNP	A	A	G	novel		BE2C_S10	NORMAL	A	A																c.1319T>C	p.Leu440Pro	p.L440P	ENST00000357367	4/4	25	12	13				PRAMEF8,missense_variant,p.Leu440Pro,ENST00000357367,NM_001012276.3;PRAMEF8,missense_variant,p.Leu440Pro,ENST00000621519,;PRAMEF8,missense_variant,p.Leu440Pro,ENST00000614831,;RNU6-771P,upstream_gene_variant,,ENST00000384780,;	G	ENSG00000182330	ENST00000357367	Transcript
PRAMEF8	0	.	GRCh38	chr1	13281482	13281482	+	Missense_Mutation	SNP	G	G	C	rs9328936		BE2C_S10	NORMAL	G	G																c.1314C>G	p.Asn438Lys	p.N438K	ENST00000357367	4/4	24	12	12				PRAMEF8,missense_variant,p.Asn438Lys,ENST00000357367,NM_001012276.3;PRAMEF8,missense_variant,p.Asn438Lys,ENST00000621519,;PRAMEF8,missense_variant,p.Asn438Lys,ENST00000614831,;RNU6-771P,upstream_gene_variant,,ENST00000384780,;	C	ENSG00000182330	ENST00000357367	Transcript
PRAMEF33P	0	.	GRCh38	chr1	13306141	13306141	+	RNA	SNP	C	C	A	rs143344715		BE2C_S10	NORMAL	C	C																n.187C>A			ENST00000437300	1/3	91	58	33				PRAMEF15,intron_variant,,ENST00000613530,;PRAMEF33P,non_coding_transcript_exon_variant,,ENST00000437300,;	A	ENSG00000237700	ENST00000437300	Transcript
PRAMEF33P	0	.	GRCh38	chr1	13306172	13306172	+	RNA	SNP	C	C	T	rs200261441		BE2C_S10	NORMAL	C	C																n.218C>T			ENST00000437300	1/3	94	61	33				PRAMEF15,intron_variant,,ENST00000613530,;PRAMEF33P,non_coding_transcript_exon_variant,,ENST00000437300,;	T	ENSG00000237700	ENST00000437300	Transcript
PRAMEF33P	0	.	GRCh38	chr1	13307108	13307108	+	RNA	SNP	G	A	A	rs138755724		BE2C_S10	NORMAL	G	G																n.758G>A			ENST00000437300	2/3	13	0	13				PRAMEF15,intron_variant,,ENST00000613530,;PRAMEF33P,non_coding_transcript_exon_variant,,ENST00000437300,;	A	ENSG00000237700	ENST00000437300	Transcript
PRAMEF33P	0	.	GRCh38	chr1	13308468	13308468	+	RNA	SNP	A	C	C	rs2637920		BE2C_S10	NORMAL	A	A																n.1006A>C			ENST00000437300	3/3	13	0	13				PRAMEF15,intron_variant,,ENST00000613530,;PRAMEF33P,non_coding_transcript_exon_variant,,ENST00000437300,;	C	ENSG00000237700	ENST00000437300	Transcript
PRAMEF33P	0	.	GRCh38	chr1	13308474	13308474	+	RNA	SNP	C	G	G	rs201960966		BE2C_S10	NORMAL	C	C																n.1012C>G			ENST00000437300	3/3	9	0	9				PRAMEF15,intron_variant,,ENST00000613530,;PRAMEF33P,non_coding_transcript_exon_variant,,ENST00000437300,;	G	ENSG00000237700	ENST00000437300	Transcript
PRAMEF19	0	.	GRCh38	chr1	13369423	13369423	+	Missense_Mutation	SNP	C	C	G	novel		BE2C_S10	NORMAL	C	C																c.877G>C	p.Gly293Arg	p.G293R	ENST00000376101	3/3	479	345	134				PRAMEF19,missense_variant,p.Gly293Arg,ENST00000376101,;	G	ENSG00000204480	ENST00000376101	Transcript
PRAMEF19	0	.	GRCh38	chr1	13371759	13371759	+	5'Flank	SNP	A	G	G	novel		BE2C_S10	NORMAL	A	A																			ENST00000376101		83	0	83				PRAMEF19,upstream_gene_variant,,ENST00000376101,;	G	ENSG00000204480	ENST00000376101	Transcript
FAM131C	0	.	GRCh38	chr1	16058547	16058547	+	Missense_Mutation	SNP	G	G	A	rs77667563		BE2C_S10	NORMAL	G	G																c.733C>T	p.Arg245Trp	p.R245W	ENST00000375662	7/7	107	49	58				FAM131C,missense_variant,p.Arg245Trp,ENST00000375662,NM_182623.2;CLCNKB,downstream_gene_variant,,ENST00000375679,NM_000085.4;CLCNKB,downstream_gene_variant,,ENST00000375667,NM_001165945.2;CLCNKB,downstream_gene_variant,,ENST00000619181,;CLCNKB,downstream_gene_variant,,ENST00000431772,;FAM131C,non_coding_transcript_exon_variant,,ENST00000494078,;	A	ENSG00000185519	ENST00000375662	Transcript
NBPF1	0	.	GRCh38	chr1	16564103	16564103	+	Missense_Mutation	SNP	T	T	A	rs2990550		BE2C_S10	NORMAL	T	T																c.3260A>T	p.Tyr1087Phe	p.Y1087F	ENST00000430580	29/29	1337	544	793				NBPF1,missense_variant,p.Tyr1087Phe,ENST00000430580,NM_017940.4;NBPF1,missense_variant,p.Tyr1068Phe,ENST00000432949,;NBPF1,downstream_gene_variant,,ENST00000392963,;	A	ENSG00000219481	ENST00000430580	Transcript
NBPF1	0	.	GRCh38	chr1	16564107	16564107	+	Missense_Mutation	SNP	T	T	G	rs2990551		BE2C_S10	NORMAL	T	T																c.3256A>C	p.Met1086Leu	p.M1086L	ENST00000430580	29/29	1326	935	391				NBPF1,missense_variant,p.Met1086Leu,ENST00000430580,NM_017940.4;NBPF1,missense_variant,p.Met1067Leu,ENST00000432949,;NBPF1,downstream_gene_variant,,ENST00000392963,;	G	ENSG00000219481	ENST00000430580	Transcript
NBPF1	0	.	GRCh38	chr1	16564149	16564149	+	Missense_Mutation	SNP	C	C	T	rs2992339		BE2C_S10	NORMAL	C	C																c.3214G>A	p.Val1072Ile	p.V1072I	ENST00000430580	29/29	986	696	290				NBPF1,missense_variant,p.Val1072Ile,ENST00000430580,NM_017940.4;NBPF1,missense_variant,p.Val1053Ile,ENST00000432949,;NBPF1,downstream_gene_variant,,ENST00000392963,;	T	ENSG00000219481	ENST00000430580	Transcript
NBPF1	0	.	GRCh38	chr1	16569139	16569139	+	Missense_Mutation	SNP	T	T	G	rs11581926		BE2C_S10	NORMAL	T	T																c.2548A>C	p.Lys850Gln	p.K850Q	ENST00000430580	23/29	1171	527	644				NBPF1,missense_variant,p.Lys850Gln,ENST00000430580,NM_017940.4;NBPF1,missense_variant,p.Lys850Gln,ENST00000432949,;NBPF1,3_prime_UTR_variant,,ENST00000392963,;	G	ENSG00000219481	ENST00000430580	Transcript
NBPF1	0	.	GRCh38	chr1	16575215	16575215	+	Missense_Mutation	SNP	C	C	G	rs3901680		BE2C_S10	NORMAL	C	C																c.2134G>C	p.Asp712His	p.D712H	ENST00000430580	20/29	666	431	235				NBPF1,missense_variant,p.Asp712His,ENST00000430580,NM_017940.4;NBPF1,missense_variant,p.Asp712His,ENST00000432949,;NBPF1,3_prime_UTR_variant,,ENST00000392963,;	G	ENSG00000219481	ENST00000430580	Transcript
NBPF1	0	.	GRCh38	chr1	16577417	16577417	+	Missense_Mutation	SNP	T	A	A	rs61772344		BE2C_S10	NORMAL	T	T																c.1804A>T	p.Asn602Tyr	p.N602Y	ENST00000430580	18/29	290	0	290				NBPF1,missense_variant,p.Asn602Tyr,ENST00000430580,NM_017940.4;NBPF1,missense_variant,p.Asn602Tyr,ENST00000432949,;NBPF1,splice_region_variant,,ENST00000392963,;	A	ENSG00000219481	ENST00000430580	Transcript
NBPF1	0	.	GRCh38	chr1	16582562	16582562	+	Missense_Mutation	SNP	A	A	C	rs202075504		BE2C_S10	NORMAL	A	A																c.1288T>G	p.Phe430Val	p.F430V	ENST00000430580	14/29	68	53	15				NBPF1,missense_variant,p.Phe430Val,ENST00000430580,NM_017940.4;NBPF1,missense_variant,p.Phe430Val,ENST00000432949,;NBPF1,3_prime_UTR_variant,,ENST00000392963,;	C	ENSG00000219481	ENST00000430580	Transcript
MST1L	0	.	GRCh38	chr1	16758473	16758473	+	RNA	SNP	G	G	C	rs2761533		BE2C_S10	NORMAL	G	G																n.1507C>G			ENST00000624762	11/15	711	414	297				MST1L,non_coding_transcript_exon_variant,,ENST00000624762,;MST1L,non_coding_transcript_exon_variant,,ENST00000455405,;MST1L,non_coding_transcript_exon_variant,,ENST00000544155,;CROCC,intron_variant,,ENST00000466256,;MST1L,downstream_gene_variant,,ENST00000545160,;MST1L,non_coding_transcript_exon_variant,,ENST00000442552,;	C	ENSG00000186715	ENST00000624762	Transcript
MST1L	0	.	GRCh38	chr1	16758932	16758932	+	RNA	SNP	T	T	C	rs2002186		BE2C_S10	NORMAL	T	T																n.1264A>G			ENST00000624762	10/15	912	475	436				MST1L,non_coding_transcript_exon_variant,,ENST00000624762,;CROCC,intron_variant,,ENST00000466256,;MST1L,upstream_gene_variant,,ENST00000455405,;MST1L,upstream_gene_variant,,ENST00000544155,;MST1L,downstream_gene_variant,,ENST00000545160,;MST1L,non_coding_transcript_exon_variant,,ENST00000442552,;	C	ENSG00000186715	ENST00000624762	Transcript
MST1L	0	.	GRCh38	chr1	16759069	16759069	+	RNA	SNP	A	A	G	rs3851921		BE2C_S10	NORMAL	A	A																n.1157T>C			ENST00000624762	9/15	1016	482	534				MST1L,non_coding_transcript_exon_variant,,ENST00000624762,;CROCC,intron_variant,,ENST00000466256,;MST1L,upstream_gene_variant,,ENST00000455405,;MST1L,upstream_gene_variant,,ENST00000544155,;MST1L,downstream_gene_variant,,ENST00000545160,;MST1L,non_coding_transcript_exon_variant,,ENST00000442552,;	G	ENSG00000186715	ENST00000624762	Transcript
MST1L	0	.	GRCh38	chr1	16759944	16759944	+	RNA	SNP	C	C	T	rs199717911		BE2C_S10	NORMAL	C	C																n.660G>A			ENST00000624762	6/15	113	81	32				MST1L,non_coding_transcript_exon_variant,,ENST00000624762,;CROCC,intron_variant,,ENST00000466256,;MST1L,upstream_gene_variant,,ENST00000455405,;MST1L,upstream_gene_variant,,ENST00000544155,;MST1L,downstream_gene_variant,,ENST00000545160,;MST1L,non_coding_transcript_exon_variant,,ENST00000442552,;	T	ENSG00000186715	ENST00000624762	Transcript
MST1L	0	.	GRCh38	chr1	16759955	16759955	+	RNA	SNP	C	C	G	rs2761540		BE2C_S10	NORMAL	C	C																n.649G>C			ENST00000624762	6/15	104	52	52				MST1L,non_coding_transcript_exon_variant,,ENST00000624762,;CROCC,intron_variant,,ENST00000466256,;MST1L,upstream_gene_variant,,ENST00000455405,;MST1L,upstream_gene_variant,,ENST00000544155,;MST1L,downstream_gene_variant,,ENST00000545160,;MST1L,non_coding_transcript_exon_variant,,ENST00000442552,;	G	ENSG00000186715	ENST00000624762	Transcript
MST1L	0	.	GRCh38	chr1	16759969	16759969	+	RNA	SNP	T	T	C	rs2761541		BE2C_S10	NORMAL	T	T																n.635A>G			ENST00000624762	6/15	95	44	51				MST1L,non_coding_transcript_exon_variant,,ENST00000624762,;CROCC,intron_variant,,ENST00000466256,;MST1L,upstream_gene_variant,,ENST00000455405,;MST1L,upstream_gene_variant,,ENST00000544155,;MST1L,downstream_gene_variant,,ENST00000545160,;MST1L,non_coding_transcript_exon_variant,,ENST00000442552,;	C	ENSG00000186715	ENST00000624762	Transcript
MST1L	0	.	GRCh38	chr1	16760767	16760767	+	RNA	SNP	C	C	T	rs2926375		BE2C_S10	NORMAL	C	C																n.322G>A			ENST00000624762	3/15	667	302	365				MST1L,non_coding_transcript_exon_variant,,ENST00000624762,;CROCC,intron_variant,,ENST00000466256,;MST1L,upstream_gene_variant,,ENST00000455405,;MST1L,upstream_gene_variant,,ENST00000544155,;MST1L,downstream_gene_variant,,ENST00000545160,;MST1L,non_coding_transcript_exon_variant,,ENST00000442552,;	T	ENSG00000186715	ENST00000624762	Transcript
MST1L	0	.	GRCh38	chr1	16760970	16760970	+	RNA	SNP	G	G	A	rs11260924		BE2C_S10	NORMAL	G	G																n.200C>T			ENST00000624762	2/15	874	596	278				MST1L,non_coding_transcript_exon_variant,,ENST00000624762,;MST1L,non_coding_transcript_exon_variant,,ENST00000545160,;CROCC,intron_variant,,ENST00000466256,;MST1L,upstream_gene_variant,,ENST00000455405,;MST1L,upstream_gene_variant,,ENST00000544155,;MST1L,non_coding_transcript_exon_variant,,ENST00000442552,;	A	ENSG00000186715	ENST00000624762	Transcript
MST1L	0	.	GRCh38	chr1	16760979	16760979	+	RNA	SNP	C	C	T	rs60783416		BE2C_S10	NORMAL	C	C																n.191G>A			ENST00000624762	2/15	877	611	266				MST1L,non_coding_transcript_exon_variant,,ENST00000624762,;MST1L,non_coding_transcript_exon_variant,,ENST00000545160,;CROCC,intron_variant,,ENST00000466256,;MST1L,upstream_gene_variant,,ENST00000455405,;MST1L,upstream_gene_variant,,ENST00000544155,;MST1L,non_coding_transcript_exon_variant,,ENST00000442552,;	T	ENSG00000186715	ENST00000624762	Transcript
MST1L	0	.	GRCh38	chr1	16761047	16761051	+	RNA	DEL	GTGCT	GTGCT	-	rs113982165		BE2C_S10	NORMAL	GTGCT	GTGCT																n.119_123delAGCAC			ENST00000624762	2/15	840	588	252				MST1L,non_coding_transcript_exon_variant,,ENST00000624762,;MST1L,non_coding_transcript_exon_variant,,ENST00000545160,;CROCC,intron_variant,,ENST00000466256,;MST1L,upstream_gene_variant,,ENST00000455405,;MST1L,upstream_gene_variant,,ENST00000544155,;MST1L,non_coding_transcript_exon_variant,,ENST00000442552,;	-	ENSG00000186715	ENST00000624762	Transcript
MST1L	0	.	GRCh38	chr1	16761087	16761087	+	RNA	SNP	G	G	A	rs10907280		BE2C_S10	NORMAL	G	G																n.83C>T			ENST00000624762	2/15	728	277	451				MST1L,non_coding_transcript_exon_variant,,ENST00000624762,;MST1L,non_coding_transcript_exon_variant,,ENST00000545160,;CROCC,intron_variant,,ENST00000466256,;MST1L,upstream_gene_variant,,ENST00000455405,;MST1L,upstream_gene_variant,,ENST00000544155,;MST1L,non_coding_transcript_exon_variant,,ENST00000442552,;	A	ENSG00000186715	ENST00000624762	Transcript
PADI2	0	.	GRCh38	chr1	17092468	17092468	+	Missense_Mutation	SNP	C	T	T	rs139964224		BE2C_S10	NORMAL	C	C																c.595G>A	p.Glu199Lys	p.E199K	ENST00000375486	6/16	169	0	169				PADI2,missense_variant,p.Glu199Lys,ENST00000375486,NM_007365.2;PADI2,missense_variant,p.Glu199Lys,ENST00000375481,;	T	ENSG00000117115	ENST00000375486	Transcript
ALDH4A1	0	.	GRCh38	chr1	18877457	18877457	+	Missense_Mutation	SNP	C	T	T	rs41306567		BE2C_S10	NORMAL	C	C																c.1096G>A	p.Gly366Arg	p.G366R	ENST00000375341	10/15	555	3	552				ALDH4A1,missense_variant,p.Gly366Arg,ENST00000375341,NM_003748.3;ALDH4A1,missense_variant,p.Gly366Arg,ENST00000538839,NM_001319218.1;ALDH4A1,missense_variant,p.Gly366Arg,ENST00000290597,NM_170726.2;ALDH4A1,missense_variant,p.Gly306Arg,ENST00000538309,NM_001161504.1;RP13-279N23.2,3_prime_UTR_variant,,ENST00000494072,;	T	ENSG00000159423	ENST00000375341	Transcript
AKR7A3	0	.	GRCh38	chr1	19288646	19288646	+	Missense_Mutation	SNP	G	A	A	rs770231469		BE2C_S10	NORMAL	G	G																c.64C>T	p.Arg22Cys	p.R22C	ENST00000361640	1/7	206	0	206				AKR7A3,missense_variant,p.Arg22Cys,ENST00000361640,NM_012067.2;	A	ENSG00000162482	ENST00000361640	Transcript
VWA5B1	0	.	GRCh38	chr1	20348344	20348344	+	Missense_Mutation	SNP	C	T	T	rs780231031		BE2C_S10	NORMAL	C	C																c.2861C>T	p.Ser954Leu	p.S954L	ENST00000375079	18/22	141	0	141				VWA5B1,missense_variant,p.Ser955Leu,ENST00000289815,NM_001039500.2;VWA5B1,missense_variant,p.Ser954Leu,ENST00000375079,;VWA5B1,non_coding_transcript_exon_variant,,ENST00000525343,;VWA5B1,missense_variant,p.Ser382Leu,ENST00000467486,;VWA5B1,3_prime_UTR_variant,,ENST00000485375,;	T	ENSG00000158816	ENST00000375079	Transcript
KIF17	0	.	GRCh38	chr1	20664696	20664697	+	Frame_Shift_Ins	INS	-	-	G	novel		BE2C_S10	NORMAL	-	-																c.2977dupC	p.Gln993ProfsTer4	p.Q993Pfs*4	ENST00000247986	15/15	181	100	81				KIF17,frameshift_variant,p.Gln993ProfsTer4,ENST00000247986,NM_020816.3;KIF17,frameshift_variant,p.Gln992ProfsTer4,ENST00000400463,NM_001122819.2;KIF17,frameshift_variant,p.Gln893ProfsTer4,ENST00000375044,NM_001287212.1;DDOST,upstream_gene_variant,,ENST00000415136,NM_005216.4;DDOST,upstream_gene_variant,,ENST00000375048,;DDOST,upstream_gene_variant,,ENST00000602624,;DDOST,upstream_gene_variant,,EN…	G	ENSG00000117245	ENST00000247986	Transcript
UBXN11	0	.	GRCh38	chr1	26282352	26282352	+	Missense_Mutation	SNP	C	A	A	rs6667693		BE2C_S10	NORMAL	C	C																c.1510g>T	p.Gly504Cys	p.G504C	ENST00000374222	16/16	81	0	81				UBXN11,missense_variant,p.Gly384Cys,ENST00000314675,NM_001077262.1;UBXN11,missense_variant,p.Gly504Cys,ENST00000374222,;UBXN11,missense_variant,p.Gly471Cys,ENST00000374217,NM_145345.2;UBXN11,missense_variant,p.Gly504Cys,ENST00000374221,NM_183008.2;UBXN11,missense_variant,p.Gly471Cys,ENST00000357089,;UBXN11,missense_variant,p.Gly261Cys,ENST00000374223,;CEP85,downstream_gene_variant,,ENST0000045142…	A	ENSG00000158062	ENST00000374222	Transcript
UBXN11	0	.	GRCh38	chr1	26282361	26282361	+	Missense_Mutation	SNP	G	A	A	rs61775089		BE2C_S10	NORMAL	G	G																c.1501c>T	p.Pro501Ser	p.P501S	ENST00000374222	16/16	78	0	78				UBXN11,missense_variant,p.Pro381Ser,ENST00000314675,NM_001077262.1;UBXN11,missense_variant,p.Pro501Ser,ENST00000374222,;UBXN11,missense_variant,p.Pro468Ser,ENST00000374217,NM_145345.2;UBXN11,missense_variant,p.Pro501Ser,ENST00000374221,NM_183008.2;UBXN11,missense_variant,p.Pro468Ser,ENST00000357089,;UBXN11,missense_variant,p.Pro258Ser,ENST00000374223,;CEP85,downstream_gene_variant,,ENST0000045142…	A	ENSG00000158062	ENST00000374222	Transcript
AIM1L	0	.	GRCh38	chr1	26344556	26344556	+	Missense_Mutation	SNP	T	C	C	rs199647245		BE2C_S10	NORMAL	T	T																c.2102A>G	p.Asp701Gly	p.D701G	ENST00000308182	2/20	249	0	248				AIM1L,missense_variant,p.Asp701Gly,ENST00000308182,NM_001039775.3;AIM1L,upstream_gene_variant,,ENST00000527815,;AIM1L,downstream_gene_variant,,ENST00000475866,;AIM1L,intron_variant,,ENST00000374207,;	C	ENSG00000176092	ENST00000308182	Transcript
AIM1L	0	.	GRCh38	chr1	26345199	26345199	+	Missense_Mutation	SNP	A	A	G	rs112674559		BE2C_S10	NORMAL	A	A																c.1459T>C	p.Ser487Pro	p.S487P	ENST00000308182	2/20	542	404	138				AIM1L,missense_variant,p.Ser487Pro,ENST00000308182,NM_001039775.3;AIM1L,upstream_gene_variant,,ENST00000527815,;AIM1L,downstream_gene_variant,,ENST00000475866,;AIM1L,intron_variant,,ENST00000374207,;	G	ENSG00000176092	ENST00000308182	Transcript
CD164L2	0	.	GRCh38	chr1	27382530	27382530	+	Missense_Mutation	SNP	C	T	T	rs2504779		BE2C_S10	NORMAL	C	C																c.226G>A	p.Val76Met	p.V76M	ENST00000374027	2/5	214	0	214				CD164L2,missense_variant,p.Val76Met,ENST00000374027,NM_207397.3;CD164L2,missense_variant,p.Val76Met,ENST00000374030,NM_001330448.1;CD164L2,non_coding_transcript_exon_variant,,ENST00000374025,;	T	ENSG00000174950	ENST00000374027	Transcript
CD164L2	0	.	GRCh38	chr1	27382554	27382554	+	Missense_Mutation	SNP	C	T	T	rs2474297		BE2C_S10	NORMAL	C	C																c.202G>A	p.Gly68Arg	p.G68R	ENST00000374027	2/5	211	0	211				CD164L2,missense_variant,p.Gly68Arg,ENST00000374027,NM_207397.3;CD164L2,missense_variant,p.Gly68Arg,ENST00000374030,NM_001330448.1;CD164L2,non_coding_transcript_exon_variant,,ENST00000374025,;	T	ENSG00000174950	ENST00000374027	Transcript
IQCC	0	.	GRCh38	chr1	32206229	32206229	+	Missense_Mutation	SNP	G	A	A	rs765250474		BE2C_S10	NORMAL	G	G																c.358G>A	p.Val120Ile	p.V120I	ENST00000537469	2/5	223	0	223				IQCC,missense_variant,p.Val120Ile,ENST00000537469,NM_001160042.1;IQCC,missense_variant,p.Val40Ile,ENST00000291358,NM_018134.2;CCDC28B,downstream_gene_variant,,ENST00000421922,NM_001301011.1;DCDC2B,upstream_gene_variant,,ENST00000409358,NM_001099434.1;CCDC28B,downstream_gene_variant,,ENST00000373602,NM_024296.4;RP4-622L5.7,non_coding_transcript_exon_variant,,ENST00000421616,;RP4-622L5.7,upstream_g…	A	ENSG00000160051	ENST00000537469	Transcript
RNF19B	0	.	GRCh38	chr1	32964501	32964501	+	Missense_Mutation	SNP	T	G	G	rs113840389		BE2C_S10	NORMAL	T	T																c.185a>C	p.Gln62Pro	p.Q62P	ENST00000373456	1/9	8	0	8				RNF19B,missense_variant,p.Gln62Pro,ENST00000356990,NM_001127361.2;RNF19B,missense_variant,p.Gln62Pro,ENST00000373456,NM_153341.3;RNF19B,missense_variant,p.Gln62Pro,ENST00000235150,NM_001300826.1;	G	ENSG00000116514	ENST00000373456	Transcript
GJA4	0	.	GRCh38	chr1	34794607	34794607	+	Missense_Mutation	SNP	C	T	T	rs61777220		BE2C_S10	NORMAL	C	C																c.394C>T	p.Arg132Cys	p.R132C	ENST00000342280	2/2	444	0	444				GJA4,missense_variant,p.Arg132Cys,ENST00000342280,NM_002060.2;GJA4,missense_variant,p.Arg132Cys,ENST00000450137,;SMIM12,intron_variant,,ENST00000426886,;	T	ENSG00000187513	ENST00000342280	Transcript
TEKT2	0	.	GRCh38	chr1	36086947	36086947	+	Missense_Mutation	SNP	C	A	A	novel		BE2C_S10	NORMAL	C	C																c.649C>A	p.Gln217Lys	p.Q217K	ENST00000207457	6/10	180	0	180				TEKT2,missense_variant,p.Gln217Lys,ENST00000207457,NM_014466.2;ADPRHL2,upstream_gene_variant,,ENST00000373178,NM_017825.2;TEKT2,upstream_gene_variant,,ENST00000473120,;RP4-665N4.4,upstream_gene_variant,,ENST00000446354,;TEKT2,3_prime_UTR_variant,,ENST00000469024,;	A	ENSG00000092850	ENST00000207457	Transcript
OXCT2	0	.	GRCh38	chr1	39769776	39769776	+	Missense_Mutation	SNP	C	C	T	rs150795467		BE2C_S10	NORMAL	C	C																c.1480G>A	p.Asp494Asn	p.D494N	ENST00000327582	1/1	185	131	54				OXCT2,missense_variant,p.Asp494Asn,ENST00000327582,NM_022120.1;BMP8B,intron_variant,,ENST00000372827,NM_001720.3;	T	ENSG00000198754	ENST00000327582	Transcript
FOXO6	0	.	GRCh38	chr1	41382388	41382388	+	Missense_Mutation	SNP	C	T	T	rs12092825		BE2C_S10	NORMAL	C	C																c.1187C>T	p.Ala396Val	p.A396V	ENST00000372591	2/2	95	0	95				FOXO6,missense_variant,p.Ala396Val,ENST00000372591,NM_001291281.2;	T	ENSG00000204060	ENST00000372591	Transcript
C1orf228	0	.	GRCh38	chr1	44724145	44724145	+	Missense_Mutation	SNP	G	A	A	rs75696348		BE2C_S10	NORMAL	G	G																c.748G>A	p.Val250Ile	p.V250I	ENST00000458657	8/13	212	0	212				C1orf228,missense_variant,p.Val250Ile,ENST00000458657,;C1orf228,missense_variant,p.Val250Ile,ENST00000535358,NM_001145636.1;C1orf228,missense_variant,p.Val117Ile,ENST00000434068,;RNU5F-1,upstream_gene_variant,,ENST00000362507,;C1orf228,non_coding_transcript_exon_variant,,ENST00000444751,;C1orf228,non_coding_transcript_exon_variant,,ENST00000421398,;C1orf228,non_coding_transcript_exon_variant,,ENS…	A	ENSG00000198520	ENST00000458657	Transcript
CCDC17	0	.	GRCh38	chr1	45623643	45623643	+	Nonsense_Mutation	SNP	G	A	A	rs56364098		BE2C_S10	NORMAL	G	G																c.184C>T	p.Gln62Ter	p.Q62*	ENST00000528266	2/13	188	0	188				CCDC17,stop_gained,p.Gln62Ter,ENST00000421127,NM_001190182.1;CCDC17,stop_gained,p.Gln62Ter,ENST00000528266,NM_001114938.2;CCDC17,intron_variant,,ENST00000445048,;GPBP1L1,downstream_gene_variant,,ENST00000355105,NM_021639.4;GPBP1L1,downstream_gene_variant,,ENST00000290795,;NASP,downstream_gene_variant,,ENST00000350030,NM_002482.3;NASP,downstream_gene_variant,,ENST00000537798,NM_001195193.1;GPBP1L1…	A	ENSG00000159588	ENST00000528266	Transcript
MKNK1	0	.	GRCh38	chr1	46558636	46558636	+	Missense_Mutation	SNP	C	T	T	rs34881418		BE2C_S10	NORMAL	C	C																c.1337G>A	p.Arg446Gln	p.R446Q	ENST00000371946	14/14	214	0	214				MKNK1,missense_variant,p.Arg446Gln,ENST00000371946,NM_003684.5;MKNK1,missense_variant,p.Arg405Gln,ENST00000371945,NM_001135553.2;MKNK1,missense_variant,p.Arg310Gln,ENST00000341183,;MKNK1,3_prime_UTR_variant,,ENST00000524749,;MKNK1,downstream_gene_variant,,ENST00000428112,NM_198973.3;MKNK1-AS1,intron_variant,,ENST00000602433,;MKNK1,non_coding_transcript_exon_variant,,ENST00000342571,;MKNK1,downstr…	T	ENSG00000079277	ENST00000371946	Transcript
MKNK1	0	.	GRCh38	chr1	46558745	46558745	+	Missense_Mutation	SNP	G	T	T	novel		BE2C_S10	NORMAL	G	G																c.1228C>A	p.Arg410Ser	p.R410S	ENST00000371946	14/14	217	30	187				MKNK1,missense_variant,p.Arg410Ser,ENST00000371946,NM_003684.5;MKNK1,missense_variant,p.Arg369Ser,ENST00000371945,NM_001135553.2;MKNK1,missense_variant,p.Arg274Ser,ENST00000341183,;MKNK1,3_prime_UTR_variant,,ENST00000428112,NM_198973.3;MKNK1,3_prime_UTR_variant,,ENST00000524749,;MKNK1-AS1,intron_variant,,ENST00000602433,;MKNK1,non_coding_transcript_exon_variant,,ENST00000342571,;MKNK1,downstream_…	T	ENSG00000079277	ENST00000371946	Transcript
SPATA6	0	.	GRCh38	chr1	48471960	48471960	+	Missense_Mutation	SNP	A	T	T	rs770359337		BE2C_S10	NORMAL	A	A																c.49T>A	p.Ser17Thr	p.S17T	ENST00000371847	1/13	125	0	125				SPATA6,missense_variant,p.Ser17Thr,ENST00000371847,NM_019073.3;SPATA6,missense_variant,p.Ser17Thr,ENST00000396199,NM_001286239.1;SPATA6,missense_variant,p.Ser17Thr,ENST00000371843,NM_001286238.1;SPATA6,splice_region_variant,,ENST00000463938,;SPATA6,splice_region_variant,,ENST00000471975,;SPATA6,missense_variant,p.Ser17Thr,ENST00000487543,;	T	ENSG00000132122	ENST00000371847	Transcript
FAF1	0	.	GRCh38	chr1	50567180	50567180	+	Missense_Mutation	SNP	C	T	T	rs777037091		BE2C_S10	NORMAL	C	C																c.1165G>A	p.Val389Met	p.V389M	ENST00000396153	13/19	183	19	164				FAF1,missense_variant,p.Val389Met,ENST00000396153,NM_007051.2;FAF1,missense_variant,p.Val229Met,ENST00000371778,;FAF1,non_coding_transcript_exon_variant,,ENST00000472808,;FAF1,missense_variant,p.Val195Met,ENST00000494400,;	T	ENSG00000185104	ENST00000396153	Transcript
ADGRL2	0	.	GRCh38	chr1	81950312	81950312	+	Missense_Mutation	SNP	G	T	T	novel		BE2C_S10	NORMAL	G	G																c.1322G>T	p.Ser441Ile	p.S441I	ENST00000319517	6/20	98	0	98				ADGRL2,missense_variant,p.Ser441Ile,ENST00000370728,;ADGRL2,missense_variant,p.Ser441Ile,ENST00000370730,NM_001330645.1;ADGRL2,missense_variant,p.Ser441Ile,ENST00000370717,;ADGRL2,missense_variant,p.Ser441Ile,ENST00000627151,;ADGRL2,missense_variant,p.Ser441Ile,ENST00000370715,NM_001297705.1;ADGRL2,missense_variant,p.Ser441Ile,ENST00000319517,NM_012302.3;ADGRL2,missense_variant,p.Ser441Ile,ENST00…	T	ENSG00000117114	ENST00000319517	Transcript
SPATA1	0	.	GRCh38	chr1	84520687	84520687	+	RNA	SNP	C	A	A	novel		BE2C_S10	NORMAL	C	C																n.404C>A			ENST00000370638	3/6	141	0	141				SPATA1,non_coding_transcript_exon_variant,,ENST00000370638,;SPATA1,non_coding_transcript_exon_variant,,ENST00000490879,;SPATA1,non_coding_transcript_exon_variant,,ENST00000431031,;SPATA1,non_coding_transcript_exon_variant,,ENST00000485121,;SPATA1,upstream_gene_variant,,ENST00000473108,;SPATA1,splice_region_variant,,ENST00000554297,;	A	ENSG00000122432	ENST00000370638	Transcript
RBMXL1	0	.	GRCh38	chr1	88983707	88983707	+	Missense_Mutation	SNP	T	T	C	rs112636230		BE2C_S10	NORMAL	T	T																c.120A>G	p.Ile40Met	p.I40M	ENST00000399794	3/3	310	207	103				RBMXL1,missense_variant,p.Ile40Met,ENST00000399794,NM_001162536.2;RBMXL1,missense_variant,p.Ile40Met,ENST00000321792,NM_019610.5;RBMXL1,missense_variant,p.Ile40Met,ENST00000413769,;KYAT3,intron_variant,,ENST00000260508,NM_001008661.2;KYAT3,intron_variant,,ENST00000370491,NM_001008662.2;KYAT3,intron_variant,,ENST00000370486,;KYAT3,intron_variant,,ENST00000446900,;	C	ENSG00000213516	ENST00000399794	Transcript
RBMXL1	0	.	GRCh38	chr1	88983751	88983751	+	Missense_Mutation	SNP	T	T	C	rs2893084		BE2C_S10	NORMAL	T	T																c.76A>G	p.Thr26Ala	p.T26A	ENST00000399794	3/3	275	204	71				RBMXL1,missense_variant,p.Thr26Ala,ENST00000399794,NM_001162536.2;RBMXL1,missense_variant,p.Thr26Ala,ENST00000321792,NM_019610.5;RBMXL1,missense_variant,p.Thr26Ala,ENST00000413769,;KYAT3,intron_variant,,ENST00000260508,NM_001008661.2;KYAT3,intron_variant,,ENST00000370491,NM_001008662.2;KYAT3,intron_variant,,ENST00000370486,;KYAT3,intron_variant,,ENST00000446900,;	C	ENSG00000213516	ENST00000399794	Transcript
CDC14A	0	.	GRCh38	chr1	100468052	100468052	+	Missense_Mutation	SNP	G	G	A	rs369245990		BE2C_S10	NORMAL	G	G																c.935G>A	p.Arg312Gln	p.R312Q	ENST00000361544	10/15	451	232	219				CDC14A,missense_variant,p.Arg312Gln,ENST00000336454,NM_003672.3;CDC14A,missense_variant,p.Arg312Gln,ENST00000361544,NM_001319210.1,NM_033312.2,NM_001319212.1;CDC14A,missense_variant,p.Arg254Gln,ENST00000635056,NM_001319211.1;CDC14A,missense_variant,p.Arg312Gln,ENST00000370124,NM_033313.2;RP5-837M10.4,intron_variant,,ENST00000432210,;	A	ENSG00000079335	ENST00000361544	Transcript
NBPF6	0	.	GRCh38	chr1	108459067	108459067	+	Missense_Mutation	SNP	G	G	A	rs201936153		BE2C_S10	NORMAL	G	G																c.986G>A	p.Ser329Asn	p.S329N	ENST00000495380	9/15	10	7	3				NBPF6,missense_variant,p.Ser329Asn,ENST00000495380,NM_001143988.1;NBPF6,missense_variant,p.Ser329Asn,ENST00000294652,;NBPF6,missense_variant,p.Ser358Asn,ENST00000370040,NM_001143987.1;NBPF6,missense_variant,p.Ser358Asn,ENST00000531446,;	A	ENSG00000186086	ENST00000495380	Transcript
PSRC1	0	.	GRCh38	chr1	109280915	109280915	+	Missense_Mutation	SNP	G	G	A	rs76057315		BE2C_S10	NORMAL	G	G																c.766C>T	p.Pro256Ser	p.P256S	ENST00000369909	6/8	429	220	209				PSRC1,missense_variant,p.Pro286Ser,ENST00000409138,;PSRC1,missense_variant,p.Pro256Ser,ENST00000369909,NM_001032291.2,NM_032636.7;PSRC1,missense_variant,p.Pro256Ser,ENST00000409267,;PSRC1,missense_variant,p.Pro256Ser,ENST00000369907,;PSRC1,missense_variant,p.Pro256Ser,ENST00000369903,;PSRC1,missense_variant,p.Ala222Val,ENST00000369904,NM_001005290.3;PSRC1,missense_variant,p.Pro88Ser,ENST000004741…	A	ENSG00000134222	ENST00000369909	Transcript
SORT1	0	.	GRCh38	chr1	109397850	109397850	+	Missense_Mutation	SNP	G	G	A	rs150163924		BE2C_S10	NORMAL	G	G																c.43C>T	p.Pro15Ser	p.P15S	ENST00000256637	1/20	58	33	25				SORT1,missense_variant,p.Pro15Ser,ENST00000256637,NM_002959.6;SORT1,upstream_gene_variant,,ENST00000538502,NM_001205228.1;PSMA5,downstream_gene_variant,,ENST00000271308,NM_002790.3;PSMA5,downstream_gene_variant,,ENST00000538610,NM_001199773.1,NM_001199774.1,NM_001199772.1;SORT1,upstream_gene_variant,,ENST00000482236,;SORT1,upstream_gene_variant,,ENST00000633956,;PSMA5,downstream_gene_variant,,ENS…	A	ENSG00000134243	ENST00000256637	Transcript
SPAG17	0	.	GRCh38	chr1	118099772	118099772	+	Missense_Mutation	SNP	A	A	T	rs141025497		BE2C_S10	NORMAL	A	A																c.663T>A	p.His221Gln	p.H221Q	ENST00000336338	6/49	344	186	158				SPAG17,missense_variant,p.His221Gln,ENST00000336338,NM_206996.2;	T	ENSG00000155761	ENST00000336338	Transcript
PFN1P2	0	.	GRCh38	chr1	120436639	120436640	+	5'Flank	DEL	AG	AG	-	novel		BE2C_S10	NORMAL	AG	AG																			ENST00000604437		668	361	307				PFN1P2,upstream_gene_variant,,ENST00000604437,;NBPF8,non_coding_transcript_exon_variant,,ENST00000583271,;PFN1P2,upstream_gene_variant,,ENST00000621347,;	-	ENSG00000270392	ENST00000604437	Transcript
NBPF8	0	.	GRCh38	chr1	120441298	120441298	+	RNA	SNP	A	A	T	novel		BE2C_S10	NORMAL	A	A																n.757A>T			ENST00000583271	5/25	69	32	37				NBPF8,non_coding_transcript_exon_variant,,ENST00000583271,;	T	ENSG00000270231	ENST00000583271	Transcript
NBPF8	0	.	GRCh38	chr1	120441486	120441486	+	RNA	SNP	T	C	C	rs61810898		BE2C_S10	NORMAL	T	T																n.945T>C			ENST00000583271	5/25	28	0	28				NBPF8,non_coding_transcript_exon_variant,,ENST00000583271,;	C	ENSG00000270231	ENST00000583271	Transcript
NBPF8	0	.	GRCh38	chr1	120449388	120449388	+	RNA	SNP	G	G	A	rs587605093		BE2C_S10	NORMAL	G	G																n.1957G>A			ENST00000583271	11/25	508	206	302				NBPF8,non_coding_transcript_exon_variant,,ENST00000583271,;	A	ENSG00000270231	ENST00000583271	Transcript
NBPF8	0	.	GRCh38	chr1	120449395	120449395	+	RNA	SNP	C	C	G	rs587738688		BE2C_S10	NORMAL	C	C																n.1964C>G			ENST00000583271	11/25	454	289	165				NBPF8,non_coding_transcript_exon_variant,,ENST00000583271,;	G	ENSG00000270231	ENST00000583271	Transcript
NBPF8	0	.	GRCh38	chr1	120452200	120452200	+	RNA	SNP	T	G	G	rs587735550		BE2C_S10	NORMAL	T	T																n.2158T>G			ENST00000583271	13/25	201	0	201				NBPF8,non_coding_transcript_exon_variant,,ENST00000583271,;	G	ENSG00000270231	ENST00000583271	Transcript
NBPF8	0	.	GRCh38	chr1	120453410	120453410	+	RNA	SNP	G	G	T	novel		BE2C_S10	NORMAL	G	G																n.2328G>T			ENST00000583271	14/25	208	93	115				NBPF8,non_coding_transcript_exon_variant,,ENST00000583271,;	T	ENSG00000270231	ENST00000583271	Transcript
NBPF8	0	.	GRCh38	chr1	120460584	120460584	+	RNA	SNP	G	G	A	novel		BE2C_S10	NORMAL	G	G																n.2796G>A			ENST00000583271	18/25	889	492	397				NBPF8,non_coding_transcript_exon_variant,,ENST00000583271,;	A	ENSG00000270231	ENST00000583271	Transcript
NBPF8	0	.	GRCh38	chr1	120461348	120461348	+	RNA	SNP	A	T	T	novel		BE2C_S10	NORMAL	A	A																n.2931A>T			ENST00000583271	19/25	137	19	118				NBPF8,non_coding_transcript_exon_variant,,ENST00000583271,;	T	ENSG00000270231	ENST00000583271	Transcript
NBPF8	0	.	GRCh38	chr1	120466058	120466058	+	RNA	SNP	T	T	A	novel		BE2C_S10	NORMAL	T	T																n.3649T>A			ENST00000583271	25/25	653	289	364				NBPF8,non_coding_transcript_exon_variant,,ENST00000583271,;	A	ENSG00000270231	ENST00000583271	Transcript
NBPF8	0	.	GRCh38	chr1	120466107	120466107	+	RNA	SNP	C	C	G	novel		BE2C_S10	NORMAL	C	C																n.3698C>G			ENST00000583271	25/25	699	417	282				NBPF8,non_coding_transcript_exon_variant,,ENST00000583271,;	G	ENSG00000270231	ENST00000583271	Transcript
FCGR1B	0	.	GRCh38	chr1	121088716	121088716	+	Missense_Mutation	SNP	A	G	G	rs201922049		BE2C_S10	NORMAL	A	A																c.115A>G	p.Ile39Val	p.I39V	ENST00000369384	3/5	26	0	26				FCGR1B,missense_variant,p.Ile40Val,ENST00000616817,;FCGR1B,missense_variant,p.Ile39Val,ENST00000623603,NM_001244910.1;FCGR1B,missense_variant,p.Ile39Val,ENST00000369384,NM_001017986.3;FCGR1B,missense_variant,p.Ile16Val,ENST00000369178,;FCGR1B,intron_variant,,ENST00000369383,NM_001004340.3;RP11-439A17.10,intron_variant,,ENST00000426275,;RP11-439A17.9,downstream_gene_variant,,ENST00000457996,;FCGR1…	G	ENSG00000198019	ENST00000369384	Transcript
SRGAP2C	0	.	GRCh38	chr1	121374827	121374827	+	Missense_Mutation	SNP	A	G	G	novel		BE2C_S10	NORMAL	A	A																c.704A>G	p.His235Arg	p.H235R	ENST00000367123	7/10	233	0	233				SRGAP2C,missense_variant,p.His235Arg,ENST00000367123,NM_001271872.1,NM_001329984.1;SRGAP2C,missense_variant,p.His82Arg,ENST00000304465,;SRGAP2-AS1,intron_variant,,ENST00000437515,;	G	ENSG00000171943	ENST00000367123	Transcript
ANKRD35	0	.	GRCh38	chr1	145872994	145872994	+	Missense_Mutation	SNP	T	C	C	rs41315701		BE2C_S10	NORMAL	T	T																c.1775A>G	p.Gln592Arg	p.Q592R	ENST00000355594	10/14	206	0	206				ANKRD35,missense_variant,p.Gln592Arg,ENST00000355594,NM_144698.4;ANKRD35,missense_variant,p.Gln502Arg,ENST00000544626,NM_001280799.1;	C	ENSG00000198483	ENST00000355594	Transcript
ANKRD35	0	.	GRCh38	chr1	145873487	145873487	+	Missense_Mutation	SNP	G	G	A	rs6670984		BE2C_S10	NORMAL	G	G																c.1282C>T	p.Pro428Ser	p.P428S	ENST00000355594	10/14	650	333	317				ANKRD35,missense_variant,p.Pro428Ser,ENST00000355594,NM_144698.4;ANKRD35,missense_variant,p.Pro338Ser,ENST00000544626,NM_001280799.1;	A	ENSG00000198483	ENST00000355594	Transcript
HFE2	0	.	GRCh38	chr1	146018393	146018393	+	Missense_Mutation	SNP	G	G	A	novel		BE2C_S10	NORMAL	G	G																c.965C>T	p.Pro322Leu	p.P322L	ENST00000336751	4/4	610	345	265				HFE2,missense_variant,p.Pro322Leu,ENST00000336751,NM_213653.3;HFE2,missense_variant,p.Pro209Leu,ENST00000357836,NM_145277.4;HFE2,missense_variant,p.Pro96Leu,ENST00000497365,NM_001316767.1,NM_202004.3;HFE2,missense_variant,p.Pro96Leu,ENST00000475797,NM_213652.3;HFE2,missense_variant,p.Pro96Leu,ENST00000636675,;HFE2,downstream_gene_variant,,ENST00000421822,;HFE2,downstream_gene_variant,,ENST0000063…	A	ENSG00000168509	ENST00000336751	Transcript
NBPF10	0	.	GRCh38	chr1	146067225	146067225	+	Missense_Mutation	SNP	C	C	A	novel		BE2C_S10	NORMAL	C	C																c.11099G>T	p.Arg3700Met	p.R3700M	ENST00000583866	89/90	423	294	129				NBPF10,missense_variant,p.Arg3700Met,ENST00000583866,NM_001302371.1,NM_001039703.5;NBPF10,missense_variant,p.Arg1144Met,ENST00000617010,;NBPF10,intron_variant,,ENST00000610925,;NBPF10,intron_variant,,ENST00000622244,;NBPF10,intron_variant,,ENST00000613557,;NBPF10,intron_variant,,ENST00000616399,;NBPF10,intron_variant,,ENST00000613224,;	A	ENSG00000271425	ENST00000583866	Transcript
NBPF10	0	.	GRCh38	chr1	146069569	146069569	+	Missense_Mutation	SNP	C	C	T	novel		BE2C_S10	NORMAL	C	C																c.10784G>A	p.Arg3595His	p.R3595H	ENST00000583866	86/90	546	365	181				NBPF10,missense_variant,p.Arg3595His,ENST00000583866,NM_001302371.1,NM_001039703.5;NBPF10,missense_variant,p.Arg1039His,ENST00000617010,;NBPF10,intron_variant,,ENST00000610925,;NBPF10,intron_variant,,ENST00000622244,;NBPF10,intron_variant,,ENST00000613557,;NBPF10,intron_variant,,ENST00000616399,;NBPF10,intron_variant,,ENST00000613224,;	T	ENSG00000271425	ENST00000583866	Transcript
NBPF10	0	.	GRCh38	chr1	146109091	146109091	+	Missense_Mutation	SNP	A	A	G	novel		BE2C_S10	NORMAL	A	A																c.4523T>C	p.Val1508Ala	p.V1508A	ENST00000583866	36/90	16	10	6				NBPF10,missense_variant,p.Val1508Ala,ENST00000583866,NM_001302371.1,NM_001039703.5;NBPF10,5_prime_UTR_variant,,ENST00000617010,;NBPF10,intron_variant,,ENST00000610925,;NBPF10,intron_variant,,ENST00000622244,;NBPF10,intron_variant,,ENST00000613557,;NBPF10,intron_variant,,ENST00000616399,;NBPF10,intron_variant,,ENST00000613224,;RP11-458D21.5,downstream_gene_variant,,ENST00000612520,;	G	ENSG00000271425	ENST00000583866	Transcript
NBPF10	0	.	GRCh38	chr1	146125478	146125478	+	Missense_Mutation	SNP	G	G	T	rs200946158		BE2C_S10	NORMAL	G	G																c.2065C>A	p.Pro689Thr	p.P689T	ENST00000583866	15/90	196	124	72				NBPF10,missense_variant,p.Pro689Thr,ENST00000583866,NM_001302371.1,NM_001039703.5;NBPF10,5_prime_UTR_variant,,ENST00000617010,;NBPF10,3_prime_UTR_variant,,ENST00000616399,;NBPF10,intron_variant,,ENST00000610925,;NBPF10,intron_variant,,ENST00000622244,;NBPF10,intron_variant,,ENST00000613557,;NBPF10,intron_variant,,ENST00000613224,;RP11-458D21.5,intron_variant,,ENST00000612520,;	T	ENSG00000271425	ENST00000583866	Transcript
NBPF12	0	.	GRCh38	chr1	146964988	146964988	+	Missense_Mutation	SNP	T	T	A	rs375255631		BE2C_S10	NORMAL	T	T																c.662T>A	p.Ile221Asn	p.I221N	ENST00000617931	10/36	648	315	333				NBPF12,missense_variant,p.Ile221Asn,ENST00000617931,;NBPF12,missense_variant,p.Ile221Asn,ENST00000617844,NM_001278141.1;NBPF12,missense_variant,p.Ile221Asn,ENST00000611443,;NBPF12,missense_variant,p.Ile221Asn,ENST00000579935,;NBPF12,missense_variant,p.Ile221Asn,ENST00000617614,;NBPF12,intron_variant,,ENST00000613714,;NBPF12,intron_variant,,ENST00000617864,;NBPF12,intron_variant,,ENST00000439206,;	A	ENSG00000268043	ENST00000617931	Transcript
NBPF12	0	.	GRCh38	chr1	146971204	146971204	+	Missense_Mutation	SNP	A	A	C	novel		BE2C_S10	NORMAL	A	A																c.1401A>C	p.Glu467Asp	p.E467D	ENST00000617931	15/36	574	309	265				NBPF12,missense_variant,p.Glu467Asp,ENST00000617931,;NBPF12,missense_variant,p.Glu467Asp,ENST00000617844,NM_001278141.1;NBPF12,missense_variant,p.Glu467Asp,ENST00000611443,;NBPF12,missense_variant,p.Glu196Asp,ENST00000613714,;NBPF12,intron_variant,,ENST00000579935,;NBPF12,intron_variant,,ENST00000617614,;NBPF12,intron_variant,,ENST00000617864,;NBPF12,intron_variant,,ENST00000439206,;	C	ENSG00000268043	ENST00000617931	Transcript
NBPF12	0	.	GRCh38	chr1	146974762	146974762	+	Missense_Mutation	SNP	C	A	A	rs587721117		BE2C_S10	NORMAL	C	C																c.1825C>A	p.Leu609Ile	p.L609I	ENST00000617931	17/36	58	1	57				NBPF12,missense_variant,p.Leu609Ile,ENST00000617931,;NBPF12,missense_variant,p.Leu609Ile,ENST00000617844,NM_001278141.1;NBPF12,missense_variant,p.Leu609Ile,ENST00000611443,;NBPF12,missense_variant,p.Leu338Ile,ENST00000617614,;NBPF12,missense_variant,p.Leu338Ile,ENST00000613714,;NBPF12,intron_variant,,ENST00000579935,;NBPF12,intron_variant,,ENST00000617864,;NBPF12,intron_variant,,ENST00000439206,;	A	ENSG00000268043	ENST00000617931	Transcript
NBPF12	0	.	GRCh38	chr1	146976941	146976941	+	Missense_Mutation	SNP	A	A	G	novel		BE2C_S10	NORMAL	A	A																c.2132A>G	p.Asp711Gly	p.D711G	ENST00000617931	19/36	88	60	28				NBPF12,missense_variant,p.Asp711Gly,ENST00000617931,;NBPF12,missense_variant,p.Asp711Gly,ENST00000617844,NM_001278141.1;NBPF12,missense_variant,p.Asp711Gly,ENST00000611443,;NBPF12,missense_variant,p.Asp440Gly,ENST00000579935,;NBPF12,missense_variant,p.Asp440Gly,ENST00000617614,;NBPF12,missense_variant,p.Asp440Gly,ENST00000613714,;NBPF12,missense_variant,p.Asp169Gly,ENST00000617864,;NBPF12,intron_…	G	ENSG00000268043	ENST00000617931	Transcript
NBPF12	0	.	GRCh38	chr1	146991176	146991176	+	Missense_Mutation	SNP	T	T	G	rs200504525		BE2C_S10	NORMAL	T	T																c.3687T>G	p.Cys1229Trp	p.C1229W	ENST00000617931	32/36	277	81	196				NBPF12,missense_variant,p.Cys1229Trp,ENST00000617931,;NBPF12,missense_variant,p.Cys1229Trp,ENST00000617844,NM_001278141.1;NBPF12,missense_variant,p.Cys883Trp,ENST00000579935,;NBPF12,intron_variant,,ENST00000611443,;NBPF12,intron_variant,,ENST00000617614,;NBPF12,intron_variant,,ENST00000613714,;NBPF12,intron_variant,,ENST00000617864,;NBPF12,intron_variant,,ENST00000439206,;	G	ENSG00000268043	ENST00000617931	Transcript
BCL9	0	.	GRCh38	chr1	147624774	147624774	+	Missense_Mutation	SNP	G	G	C	rs75460229		BE2C_S10	NORMAL	G	G																c.4096G>C	p.Ala1366Pro	p.A1366P	ENST00000234739	10/10	495	243	252				BCL9,missense_variant,p.Ala1366Pro,ENST00000234739,NM_004326.3;ACP6,downstream_gene_variant,,ENST00000609196,;	C	ENSG00000116128	ENST00000234739	Transcript
NBPF11	0	.	GRCh38	chr1	148117755	148117755	+	Nonsense_Mutation	SNP	G	G	A	novel		BE2C_S10	NORMAL	G	G																c.1123C>T	p.Arg375Ter	p.R375*	ENST00000615281	12/24	106	60	46				NBPF11,stop_gained,p.Arg375Ter,ENST00000615281,NM_183372.5;NBPF11,stop_gained,p.Arg375Ter,ENST00000614015,NM_001101663.4;NBPF11,stop_gained,p.Arg340Ter,ENST00000614785,;NBPF11,stop_gained,p.Arg300Ter,ENST00000613531,;NBPF11,stop_gained,p.Arg300Ter,ENST00000614506,;	A	ENSG00000263956	ENST00000615281	Transcript
NBPF11	0	.	GRCh38	chr1	148126846	148126846	+	Missense_Mutation	SNP	T	T	C	rs57784339		BE2C_S10	NORMAL	T	T																c.158A>G	p.Asn53Ser	p.N53S	ENST00000615281	5/24	491	252	239				NBPF11,missense_variant,p.Asn53Ser,ENST00000615281,NM_183372.5;NBPF11,missense_variant,p.Asn53Ser,ENST00000614015,NM_001101663.4;NBPF11,synonymous_variant,p.Gln52=,ENST00000614785,;NBPF11,synonymous_variant,p.Gln12=,ENST00000613531,;NBPF11,synonymous_variant,p.Gln12=,ENST00000614506,;PFN1P4,upstream_gene_variant,,ENST00000450970,;	C	ENSG00000263956	ENST00000615281	Transcript
NBPF14	0	.	GRCh38	chr1	148536354	148536354	+	Missense_Mutation	SNP	C	C	G	novel		BE2C_S10	NORMAL	C	C																c.8259G>C	p.Leu2753Phe	p.L2753F	ENST00000619423	67/71	16	8	8				NBPF14,missense_variant,p.Leu2753Phe,ENST00000619423,NM_015383.2;NBPF14,missense_variant,p.Leu2584Phe,ENST00000614999,;NBPF14,intron_variant,,ENST00000621066,;NBPF14,intron_variant,,ENST00000581201,;NBPF14,intron_variant,,ENST00000621070,;NBPF14,intron_variant,,ENST00000620240,;NBPF14,intron_variant,,ENST00000614329,;NBPF14,intron_variant,,ENST00000616120,;NBPF14,intron_variant,,ENST00000611826,;	G	ENSG00000270629	ENST00000619423	Transcript
NBPF9	0	.	GRCh38	chr1	149056585	149056585	+	Missense_Mutation	SNP	C	C	T	novel		BE2C_S10	NORMAL	C	C																c.3019G>A	p.Gly1007Arg	p.G1007R	ENST00000615421	28/29	4	1	3				NBPF9,missense_variant,p.Gly1007Arg,ENST00000615421,;NBPF9,missense_variant,p.Gly877Arg,ENST00000621645,;NBPF9,missense_variant,p.Gly1007Arg,ENST00000584027,NM_001277444.1;NBPF9,missense_variant,p.Gly838Arg,ENST00000613969,NM_001037501.2;NBPF9,missense_variant,p.Gly838Arg,ENST00000613595,NM_001037675.3;NBPF9,missense_variant,p.Gly763Arg,ENST00000621074,;NBPF9,missense_variant,p.Gly838Arg,ENST0000…	T	ENSG00000269713	ENST00000615421	Transcript
NBPF9	0	.	GRCh38	chr1	149075700	149075700	+	Missense_Mutation	SNP	G	G	C	novel		BE2C_S10	NORMAL	G	G																c.943C>G	p.Leu315Val	p.L315V	ENST00000615421	11/29	986	605	381				NBPF9,missense_variant,p.Leu315Val,ENST00000615421,;NBPF9,missense_variant,p.Leu315Val,ENST00000621645,;NBPF9,missense_variant,p.Leu315Val,ENST00000584027,NM_001277444.1;NBPF9,missense_variant,p.Leu315Val,ENST00000613969,NM_001037501.2;NBPF9,missense_variant,p.Leu315Val,ENST00000613595,NM_001037675.3;NBPF9,missense_variant,p.Leu315Val,ENST00000621074,;NBPF9,missense_variant,p.Leu315Val,ENST000006…	C	ENSG00000269713	ENST00000615421	Transcript
NBPF9	0	.	GRCh38	chr1	149075770	149075770	+	Missense_Mutation	SNP	G	G	C	novel		BE2C_S10	NORMAL	G	G																c.873C>G	p.Ile291Met	p.I291M	ENST00000615421	11/29	890	589	301				NBPF9,missense_variant,p.Ile291Met,ENST00000615421,;NBPF9,missense_variant,p.Ile291Met,ENST00000621645,;NBPF9,missense_variant,p.Ile291Met,ENST00000584027,NM_001277444.1;NBPF9,missense_variant,p.Ile291Met,ENST00000613969,NM_001037501.2;NBPF9,missense_variant,p.Ile291Met,ENST00000613595,NM_001037675.3;NBPF9,missense_variant,p.Ile291Met,ENST00000621074,;NBPF9,missense_variant,p.Ile291Met,ENST000006…	C	ENSG00000269713	ENST00000615421	Transcript
MRPS21	0	.	GRCh38	chr1	150308112	150308112	+	Missense_Mutation	SNP	T	C	C	rs10480		BE2C_S10	NORMAL	T	T																c.148T>C	p.Cys50Arg	p.C50R	ENST00000581066	2/2	409	0	409				MRPS21,missense_variant,p.Cys50Arg,ENST00000581066,NM_018997.3;MRPS21,missense_variant,p.Cys50Arg,ENST00000614145,NM_031901.5;AC242988.1,upstream_gene_variant,,ENST00000624245,;	C	ENSG00000266472	ENST00000581066	Transcript
THEM4	0	.	GRCh38	chr1	151889366	151889366	+	Missense_Mutation	SNP	C	C	G	rs73009658		BE2C_S10	NORMAL	C	C																c.294G>C	p.Lys98Asn	p.K98N	ENST00000368814	3/6	530	276	254				THEM4,missense_variant,p.Lys98Asn,ENST00000368814,NM_053055.4;THEM4,non_coding_transcript_exon_variant,,ENST00000477437,;THEM4,3_prime_UTR_variant,,ENST00000471464,;THEM4,non_coding_transcript_exon_variant,,ENST00000483207,;	G	ENSG00000159445	ENST00000368814	Transcript
HRNR	0	.	GRCh38	chr1	152213665	152213665	+	Missense_Mutation	SNP	C	T	T	rs41266128		BE2C_S10	NORMAL	C	C																c.7964G>A	p.Arg2655His	p.R2655H	ENST00000368801	3/3	306	67	239				HRNR,missense_variant,p.Arg2655His,ENST00000368801,NM_001009931.2;FLG-AS1,intron_variant,,ENST00000420707,;FLG-AS1,intron_variant,,ENST00000593011,;	T	ENSG00000197915	ENST00000368801	Transcript
HRNR	0	.	GRCh38	chr1	152214290	152214290	+	Missense_Mutation	SNP	G	G	A	rs4845747		BE2C_S10	NORMAL	G	G																c.7339C>T	p.Arg2447Cys	p.R2447C	ENST00000368801	3/3	3150	1945	1205				HRNR,missense_variant,p.Arg2447Cys,ENST00000368801,NM_001009931.2;FLG-AS1,intron_variant,,ENST00000420707,;FLG-AS1,intron_variant,,ENST00000593011,;	A	ENSG00000197915	ENST00000368801	Transcript
HRNR	0	.	GRCh38	chr1	152215334	152215334	+	Missense_Mutation	SNP	G	A	A	rs145371085		BE2C_S10	NORMAL	G	G																c.6295C>T	p.Pro2099Ser	p.P2099S	ENST00000368801	3/3	277	0	276				HRNR,missense_variant,p.Pro2099Ser,ENST00000368801,NM_001009931.2;FLG-AS1,intron_variant,,ENST00000420707,;FLG-AS1,intron_variant,,ENST00000593011,;	A	ENSG00000197915	ENST00000368801	Transcript
HRNR	0	.	GRCh38	chr1	152216579	152216579	+	Missense_Mutation	SNP	G	C	C	rs4845749		BE2C_S10	NORMAL	G	G																c.5050C>G	p.Arg1684Gly	p.R1684G	ENST00000368801	3/3	803	1	800				HRNR,missense_variant,p.Arg1684Gly,ENST00000368801,NM_001009931.2;FLG-AS1,intron_variant,,ENST00000420707,;FLG-AS1,intron_variant,,ENST00000593011,;	C	ENSG00000197915	ENST00000368801	Transcript
HRNR	0	.	GRCh38	chr1	152217146	152217146	+	Missense_Mutation	SNP	T	A	A	rs775251752		BE2C_S10	NORMAL	T	T																c.4483A>T	p.Ser1495Cys	p.S1495C	ENST00000368801	3/3	361	1	357				HRNR,missense_variant,p.Ser1495Cys,ENST00000368801,NM_001009931.2;FLG-AS1,intron_variant,,ENST00000420707,;FLG-AS1,intron_variant,,ENST00000593011,;	A	ENSG00000197915	ENST00000368801	Transcript
HRNR	0	.	GRCh38	chr1	152217731	152217731	+	Missense_Mutation	SNP	G	A	A	novel		BE2C_S10	NORMAL	G	G																c.3898C>T	p.His1300Tyr	p.H1300Y	ENST00000368801	3/3	88	2	86				HRNR,missense_variant,p.His1300Tyr,ENST00000368801,NM_001009931.2;FLG-AS1,intron_variant,,ENST00000420707,;FLG-AS1,intron_variant,,ENST00000593011,;	A	ENSG00000197915	ENST00000368801	Transcript
HRNR	0	.	GRCh38	chr1	152217976	152217976	+	Missense_Mutation	SNP	T	C	C	rs140247939		BE2C_S10	NORMAL	T	T																c.3653A>G	p.His1218Arg	p.H1218R	ENST00000368801	3/3	27	0	27				HRNR,missense_variant,p.His1218Arg,ENST00000368801,NM_001009931.2;FLG-AS1,intron_variant,,ENST00000420707,;FLG-AS1,intron_variant,,ENST00000593011,;	C	ENSG00000197915	ENST00000368801	Transcript
HRNR	0	.	GRCh38	chr1	152223254	152223254	+	Missense_Mutation	DEL	T	-	-	novel		BE2C_S10	NORMAL	T	T																c.1delA			ENST00000368801	2/3	435	4	403				HRNR,coding_sequence_variant,,ENST00000368801,NM_001009931.2;FLG-AS1,intron_variant,,ENST00000420707,;FLG-AS1,intron_variant,,ENST00000593011,;	T	ENSG00000197915	ENST00000368801	Transcript
FLG	0	.	GRCh38	chr1	152313036	152313036	+	Missense_Mutation	SNP	T	T	C	rs545357465		BE2C_S10	NORMAL	T	T																c.1850A>G	p.Gln617Arg	p.Q617R	ENST00000368799	3/3	1247	631	616				FLG,missense_variant,p.Gln617Arg,ENST00000368799,NM_002016.1;FLG-AS1,intron_variant,,ENST00000420707,;FLG-AS1,intron_variant,,ENST00000593011,;FLG-AS1,upstream_gene_variant,,ENST00000392688,;	C	ENSG00000143631	ENST00000368799	Transcript
FLG	0	.	GRCh38	chr1	152313037	152313037	+	Nonsense_Mutation	SNP	G	G	A	rs559407887		BE2C_S10	NORMAL	G	G																c.1849C>T	p.Gln617Ter	p.Q617*	ENST00000368799	3/3	1247	638	609				FLG,stop_gained,p.Gln617Ter,ENST00000368799,NM_002016.1;FLG-AS1,intron_variant,,ENST00000420707,;FLG-AS1,intron_variant,,ENST00000593011,;FLG-AS1,upstream_gene_variant,,ENST00000392688,;	A	ENSG00000143631	ENST00000368799	Transcript
FLG	0	.	GRCh38	chr1	152315381	152315381	+	Missense_Mutation	SNP	C	C	T	rs73007748		BE2C_S10	NORMAL	C	C																c.76G>A	p.Asp26Asn	p.D26N	ENST00000368799	2/3	185	107	78				FLG,missense_variant,p.Asp26Asn,ENST00000368799,NM_002016.1;FLG-AS1,intron_variant,,ENST00000392688,;FLG-AS1,intron_variant,,ENST00000420707,;FLG-AS1,intron_variant,,ENST00000593011,;	T	ENSG00000143631	ENST00000368799	Transcript
FLG2	0	.	GRCh38	chr1	152352178	152352178	+	Missense_Mutation	SNP	A	A	G	rs73007784		BE2C_S10	NORMAL	A	A																c.5608T>C	p.Ser1870Pro	p.S1870P	ENST00000388718	3/3	771	389	382				FLG2,missense_variant,p.Ser1870Pro,ENST00000388718,NM_001014342.2;FLG-AS1,intron_variant,,ENST00000392688,;FLG-AS1,intron_variant,,ENST00000445097,;FLG-AS1,intron_variant,,ENST00000629331,;	G	ENSG00000143520	ENST00000388718	Transcript
CRNN	0	.	GRCh38	chr1	152409968	152409968	+	Missense_Mutation	SNP	T	T	C	rs76914091		BE2C_S10	NORMAL	T	T																c.1114A>G	p.Arg372Gly	p.R372G	ENST00000271835	3/3	339	174	165				CRNN,missense_variant,p.Arg372Gly,ENST00000271835,NM_016190.2;FLG-AS1,intron_variant,,ENST00000411804,;FLG-AS1,downstream_gene_variant,,ENST00000628475,;	C	ENSG00000143536	ENST00000271835	Transcript
MTX1	0	.	GRCh38	chr1	155208991	155208991	+	Missense_Mutation	SNP	T	T	A	rs760077		BE2C_S10	NORMAL	T	T																c.187T>A	p.Ser63Thr	p.S63T	ENST00000368376	1/8	355	172	183				MTX1,missense_variant,p.Ser63Thr,ENST00000368376,NM_002455.4;MTX1,missense_variant,p.Ser63Thr,ENST00000316721,NM_198883.3;THBS3,upstream_gene_variant,,ENST00000541576,NM_001252607.1;THBS3,upstream_gene_variant,,ENST00000368378,NM_007112.4;THBS3,upstream_gene_variant,,ENST00000541990,;THBS3,upstream_gene_variant,,ENST00000457183,NM_001252608.1;MTX1,upstream_gene_variant,,ENST00000609421,;MIR92B,do…	A	ENSG00000173171	ENST00000368376	Transcript
ASH1L	0	.	GRCh38	chr1	155480112	155480112	+	Missense_Mutation	SNP	T	T	C	novel		BE2C_S10	NORMAL	T	T																c.2758A>G	p.Ser920Gly	p.S920G	ENST00000392403	3/28	564	293	271				ASH1L,missense_variant,p.Ser920Gly,ENST00000368346,;ASH1L,missense_variant,p.Ser920Gly,ENST00000392403,NM_018489.2;ASH1L,downstream_gene_variant,,ENST00000548830,;	C	ENSG00000116539	ENST00000392403	Transcript
ARHGEF2	0	.	GRCh38	chr1	155950335	155950335	+	Missense_Mutation	SNP	C	C	A	rs56794580		BE2C_S10	NORMAL	C	C																c.2851G>T	p.Gly951Cys	p.G951C	ENST00000361247	21/22	389	206	183				ARHGEF2,missense_variant,p.Gly996Cys,ENST00000462460,;ARHGEF2,missense_variant,p.Gly951Cys,ENST00000361247,NM_001162383.1;ARHGEF2,missense_variant,p.Gly923Cys,ENST00000313695,NM_004723.3;ARHGEF2,missense_variant,p.Gly950Cys,ENST00000313667,NM_001162384.1;ARHGEF2,missense_variant,p.Gly218Cys,ENST00000470541,;ARHGEF2,3_prime_UTR_variant,,ENST00000368315,;MIR6738,downstream_gene_variant,,ENST0000061…	A	ENSG00000116584	ENST00000361247	Transcript
C1orf61	0	.	GRCh38	chr1	156407169	156407169	+	Missense_Mutation	SNP	G	G	C	rs757842789		BE2C_S10	NORMAL	G	G																c.334c>G	p.Leu112Val	p.L112V	ENST00000368243	6/7	330	171	159				C1orf61,missense_variant,p.Leu112Val,ENST00000368243,NM_006365.2;C1orf61,missense_variant,p.Leu144Val,ENST00000368242,;C1orf61,missense_variant,p.Leu112Val,ENST00000615748,;C1orf61,missense_variant,p.Leu125Val,ENST00000357975,;C1orf61,intron_variant,,ENST00000310027,;C1orf61,intron_variant,,ENST00000400991,;C1orf61,non_coding_transcript_exon_variant,,ENST00000488498,;C1orf61,non_coding_transcript…	C	ENSG00000125462	ENST00000368243	Transcript
HAPLN2	0	.	GRCh38	chr1	156624008	156624008	+	Missense_Mutation	SNP	C	C	T	rs143721728		BE2C_S10	NORMAL	C	C																c.287C>T	p.Pro96Leu	p.P96L	ENST00000255039	4/7	762	387	375				HAPLN2,missense_variant,p.Pro96Leu,ENST00000255039,NM_021817.2;HAPLN2,missense_variant,p.Pro96Leu,ENST00000456112,;HAPLN2,upstream_gene_variant,,ENST00000494218,;HAPLN2,downstream_gene_variant,,ENST00000487988,;HAPLN2,downstream_gene_variant,,ENST00000482204,;	T	ENSG00000132702	ENST00000255039	Transcript
ARHGEF11	0	.	GRCh38	chr1	156937266	156937266	+	Missense_Mutation	SNP	T	T	G	novel		BE2C_S10	NORMAL	T	T																c.4423A>C	p.Lys1475Gln	p.K1475Q	ENST00000368194	39/41	458	252	206				ARHGEF11,missense_variant,p.Lys1475Gln,ENST00000368194,NM_198236.2;ARHGEF11,missense_variant,p.Lys1435Gln,ENST00000361409,NM_014784.3;LRRC71,downstream_gene_variant,,ENST00000337428,NM_144702.2;MIR765,upstream_gene_variant,,ENST00000390226,;ARHGEF11,non_coding_transcript_exon_variant,,ENST00000487682,;ARHGEF11,non_coding_transcript_exon_variant,,ENST00000492592,;LRRC71,downstream_gene_variant,,EN…	G	ENSG00000132694	ENST00000368194	Transcript
OR10R2	0	.	GRCh38	chr1	158479944	158479944	+	Missense_Mutation	SNP	G	G	T	novel		BE2C_S10	NORMAL	G	G																c.67G>T	p.Ala23Ser	p.A23S	ENST00000368152	1/1	422	231	191				OR10R2,missense_variant,p.Ala23Ser,ENST00000368152,NM_001004472.1;RP11-144L1.4,non_coding_transcript_exon_variant,,ENST00000419738,;RP11-144L1.4,intron_variant,,ENST00000426251,;	T	ENSG00000198965	ENST00000368152	Transcript
PIGM	0	.	GRCh38	chr1	160030698	160030698	+	Missense_Mutation	SNP	G	G	C	rs201082832		BE2C_S10	NORMAL	G	G																c.1042C>G	p.Pro348Ala	p.P348A	ENST00000368090	1/1	440	216	224				PIGM,missense_variant,p.Pro348Ala,ENST00000368090,NM_145167.2;KCNJ10,intron_variant,,ENST00000637644,;RP11-226L15.5,upstream_gene_variant,,ENST00000562313,;	C	ENSG00000143315	ENST00000368090	Transcript
ATP1A2	0	.	GRCh38	chr1	160130168	160130168	+	Missense_Mutation	SNP	C	C	A	novel		BE2C_S10	NORMAL	C	C																c.1528C>A	p.Arg510Ser	p.R510S	ENST00000361216	12/23	381	221	160				ATP1A2,missense_variant,p.Arg510Ser,ENST00000361216,NM_000702.3;ATP1A2,missense_variant,p.Arg221Ser,ENST00000447527,;ATP1A2,missense_variant,p.Arg510Ser,ENST00000392233,;ATP1A2,non_coding_transcript_exon_variant,,ENST00000472488,;ATP1A2,downstream_gene_variant,,ENST00000468587,;	A	ENSG00000018625	ENST00000361216	Transcript
FCGR3A	0	.	GRCh38	chr1	161548424	161548424	+	Missense_Mutation	SNP	T	T	C	rs148181339		BE2C_S10	NORMAL	T	T																c.424A>G	p.Ile142Val	p.I142V	ENST00000367969	3/5	843	620	223				FCGR3A,missense_variant,p.Ile142Val,ENST00000367969,NM_001127592.1,NM_000569.6;FCGR3A,missense_variant,p.Ile106Val,ENST00000443193,;FCGR3A,missense_variant,p.Ile106Val,ENST00000436743,NM_001127596.1,NM_001127595.1,NM_001127593.1;FCGR3A,missense_variant,p.Ile106Val,ENST00000367967,;FCGR3A,missense_variant,p.Ile123Val,ENST00000426740,;FCGR3A,missense_variant,p.Ile105Val,ENST00000442336,;FCGR3A,non_…	C	ENSG00000203747	ENST00000367969	Transcript
GPA33	0	.	GRCh38	chr1	167073489	167073489	+	Missense_Mutation	SNP	G	G	A	rs776167274		BE2C_S10	NORMAL	G	G																c.94C>T	p.Arg32Trp	p.R32W	ENST00000367868	2/7	347	186	161				GPA33,missense_variant,p.Arg32Trp,ENST00000367868,NM_005814.2;GPA33,5_prime_UTR_variant,,ENST00000632571,;GPA33,non_coding_transcript_exon_variant,,ENST00000527955,;GPA33,missense_variant,p.Ser54Leu,ENST00000534512,;	A	ENSG00000143167	ENST00000367868	Transcript
ADCY10	0	.	GRCh38	chr1	167837313	167837313	+	Nonsense_Mutation	SNP	C	C	A	novel		BE2C_S10	NORMAL	C	C																c.3013G>T	p.Glu1005Ter	p.E1005*	ENST00000367851	22/33	247	156	91				ADCY10,stop_gained,p.Glu913Ter,ENST00000367848,NM_001297772.1;ADCY10,stop_gained,p.Glu1005Ter,ENST00000367851,NM_018417.5;ADCY10,stop_gained,p.Glu852Ter,ENST00000545172,NM_001167749.2;ADCY10,intron_variant,,ENST00000485964,;	A	ENSG00000143199	ENST00000367851	Transcript
SCYL3	0	.	GRCh38	chr1	169855940	169855940	+	Missense_Mutation	SNP	C	C	T	rs140724273		BE2C_S10	NORMAL	C	C																c.1330G>A	p.Val444Ile	p.V444I	ENST00000367772	12/14	336	178	158				SCYL3,missense_variant,p.Val444Ile,ENST00000367772,NM_181093.3;SCYL3,missense_variant,p.Val444Ile,ENST00000367770,;SCYL3,intron_variant,,ENST00000367771,NM_020423.6;SCYL3,intron_variant,,ENST00000423670,;C1orf112,downstream_gene_variant,,ENST00000286031,NM_018186.3;C1orf112,downstream_gene_variant,,ENST00000359326,NM_001320048.1,NM_001320047.1;C1orf112,downstream_gene_variant,,ENST00000413811,;RN…	T	ENSG00000000457	ENST00000367772	Transcript
FMO2	0	.	GRCh38	chr1	171208951	171208951	+	Nonsense_Mutation	SNP	C	T	T	rs6661174		BE2C_S10	NORMAL	C	C																c.1414C>T	p.Gln472Ter	p.Q472*	ENST00000209929	9/9	414	0	414				FMO2,stop_gained,p.Gln472Ter,ENST00000209929,NM_001460.4;RP1-127D3.4,intron_variant,,ENST00000422841,;RP1-127D3.4,intron_variant,,ENST00000445909,;RP1-127D3.4,intron_variant,,ENST00000445290,;FMO2,downstream_gene_variant,,ENST00000489354,;FMO2,3_prime_UTR_variant,,ENST00000529935,;FMO2,non_coding_transcript_exon_variant,,ENST00000488431,;	T	ENSG00000094963	ENST00000209929	Transcript
KIAA0040	0	.	GRCh38	chr1	175160819	175160819	+	Missense_Mutation	SNP	G	G	T	rs3208835		BE2C_S10	NORMAL	G	G																c.195c>A	p.Asn65Lys	p.N65K	ENST00000545251	3/3	242	122	120				KIAA0040,missense_variant,p.Asn65Lys,ENST00000423313,NM_001319231.1,NM_014656.2,NM_001162893.1;KIAA0040,missense_variant,p.Asn65Lys,ENST00000444639,NM_001162894.1,NM_001319230.1;KIAA0040,missense_variant,p.Asn65Lys,ENST00000545251,NM_001162895.1;KIAA0040,5_prime_UTR_variant,,ENST00000619513,;KIAA0040,downstream_gene_variant,,ENST00000567124,;KIAA0040,downstream_gene_variant,,ENST00000563563,;	T	ENSG00000235750	ENST00000545251	Transcript
TEDDM1	0	.	GRCh38	chr1	182399797	182399797	+	Missense_Mutation	SNP	C	C	A	novel		BE2C_S10	NORMAL	C	C																c.689G>T	p.Ser230Ile	p.S230I	ENST00000367565	1/1	478	254	224				TEDDM1,missense_variant,p.Ser230Ile,ENST00000367565,NM_172000.3;	A	ENSG00000203730	ENST00000367565	Transcript
LAMC1	0	.	GRCh38	chr1	183110594	183110594	+	Missense_Mutation	SNP	C	C	T	rs142614579		BE2C_S10	NORMAL	C	C																c.961C>T	p.Pro321Ser	p.P321S	ENST00000258341	4/28	393	237	156				LAMC1,missense_variant,p.Pro321Ser,ENST00000258341,NM_002293.3;LAMC1,missense_variant,p.Pro26Ser,ENST00000484114,;LAMC1,non_coding_transcript_exon_variant,,ENST00000479499,;	T	ENSG00000135862	ENST00000258341	Transcript
LAMC1	0	.	GRCh38	chr1	183121905	183121905	+	Missense_Mutation	SNP	G	G	A	rs147401305		BE2C_S10	NORMAL	G	G																c.2173G>A	p.Ala725Thr	p.A725T	ENST00000258341	12/28	743	376	367				LAMC1,missense_variant,p.Ala725Thr,ENST00000258341,NM_002293.3;LAMC1,upstream_gene_variant,,ENST00000466964,;LAMC1,downstream_gene_variant,,ENST00000479499,;	A	ENSG00000135862	ENST00000258341	Transcript
LAMC2	0	.	GRCh38	chr1	183207997	183207997	+	Missense_Mutation	SNP	G	G	A	rs146325169		BE2C_S10	NORMAL	G	G																c.196G>A	p.Glu66Lys	p.E66K	ENST00000264144	2/23	494	245	249				LAMC2,missense_variant,p.Glu66Lys,ENST00000264144,NM_005562.2;LAMC2,missense_variant,p.Glu66Lys,ENST00000493293,NM_018891.2;	A	ENSG00000058085	ENST00000264144	Transcript
CAMSAP2	0	.	GRCh38	chr1	200849248	200849248	+	Missense_Mutation	SNP	G	G	C	novel		BE2C_S10	NORMAL	G	G																c.2512G>C	p.Asp838His	p.D838H	ENST00000236925	12/18	341	181	160				CAMSAP2,missense_variant,p.Asp827His,ENST00000358823,NM_203459.2;CAMSAP2,missense_variant,p.Asp838His,ENST00000236925,NM_001297707.1;CAMSAP2,missense_variant,p.Asp811His,ENST00000413307,NM_001297708.1;CAMSAP2,intron_variant,,ENST00000447701,;	C	ENSG00000118200	ENST00000236925	Transcript
IGFN1	0	.	GRCh38	chr1	201209837	201209837	+	Missense_Mutation	SNP	A	A	G	rs12758143		BE2C_S10	NORMAL	A	A																c.4944A>G	p.Ile1648Met	p.I1648M	ENST00000335211	12/24	2642	1817	825				IGFN1,missense_variant,p.Ile1648Met,ENST00000335211,NM_001164586.1;IGFN1,intron_variant,,ENST00000295591,;IGFN1,upstream_gene_variant,,ENST00000412892,;IGFN1,intron_variant,,ENST00000437879,;IGFN1,upstream_gene_variant,,ENST00000473483,;IGFN1,downstream_gene_variant,,ENST00000444705,;	G	ENSG00000163395	ENST00000335211	Transcript
LAD1	0	.	GRCh38	chr1	201386507	201386507	+	Missense_Mutation	SNP	G	G	T	novel		BE2C_S10	NORMAL	G	G																c.854C>A	p.Thr285Lys	p.T285K	ENST00000391967	3/10	259	157	102				LAD1,missense_variant,p.Thr285Lys,ENST00000391967,NM_005558.3;LAD1,missense_variant,p.Thr299Lys,ENST00000367313,;LAD1,downstream_gene_variant,,ENST00000633953,;LAD1,upstream_gene_variant,,ENST00000503578,;LAD1,downstream_gene_variant,,ENST00000632743,;LAD1,downstream_gene_variant,,ENST00000631576,;LAD1,upstream_gene_variant,,ENST00000488842,;LAD1,upstream_gene_variant,,ENST00000475136,;	T	ENSG00000159166	ENST00000391967	Transcript
CHIT1	0	.	GRCh38	chr1	203217067	203217067	+	Missense_Mutation	SNP	G	G	A	novel		BE2C_S10	NORMAL	G	G																c.1223C>T	p.Pro408Leu	p.P408L	ENST00000367229	11/11	650	370	280				CHIT1,missense_variant,p.Pro408Leu,ENST00000367229,NM_003465.2,NM_001270509.1;CHIT1,missense_variant,p.Pro389Leu,ENST00000255427,NM_001256125.1;CHIT1,intron_variant,,ENST00000484834,;CHIT1,intron_variant,,ENST00000479483,;CHIT1,downstream_gene_variant,,ENST00000506427,;CHIT1,3_prime_UTR_variant,,ENST00000491855,;CHIT1,3_prime_UTR_variant,,ENST00000503786,;	A	ENSG00000133063	ENST00000367229	Transcript
PLEKHA6	0	.	GRCh38	chr1	204223531	204223531	+	Missense_Mutation	SNP	G	G	A	rs145148095		BE2C_S10	NORMAL	G	G																c.3086C>T	p.Ala1029Val	p.A1029V	ENST00000272203	22/23	175	80	95				PLEKHA6,missense_variant,p.Ala1029Val,ENST00000272203,NM_014935.4;PLEKHA6,missense_variant,p.Ala1153Val,ENST00000637508,;PLEKHA6,missense_variant,p.Ala1049Val,ENST00000414478,;	A	ENSG00000143850	ENST00000272203	Transcript
NUAK2	0	.	GRCh38	chr1	205305239	205305239	+	Missense_Mutation	SNP	C	C	G	novel		BE2C_S10	NORMAL	C	C																c.915G>C	p.Gln305His	p.Q305H	ENST00000367157	6/7	446	227	219				NUAK2,missense_variant,p.Gln305His,ENST00000367157,NM_030952.2;	G	ENSG00000163545	ENST00000367157	Transcript
SLC26A9	0	.	GRCh38	chr1	205931898	205931898	+	Missense_Mutation	SNP	C	C	T	rs146704092		BE2C_S10	NORMAL	C	C																c.514G>A	p.Val172Met	p.V172M	ENST00000367134	5/22	296	162	134				SLC26A9,missense_variant,p.Val172Met,ENST00000367135,NM_052934.3;SLC26A9,missense_variant,p.Val172Met,ENST00000367134,NM_134325.2;SLC26A9,missense_variant,p.Val172Met,ENST00000340781,;RP4-681L3.2,upstream_gene_variant,,ENST00000421166,;SLC26A9,upstream_gene_variant,,ENST00000491127,;SLC26A9,upstream_gene_variant,,ENST00000469392,;	T	ENSG00000174502	ENST00000367134	Transcript
AVPR1B	0	.	GRCh38	chr1	206116320	206116320	+	Missense_Mutation	SNP	C	C	G	rs33990840		BE2C_S10	NORMAL	C	C																c.571G>C	p.Gly191Arg	p.G191R	ENST00000367126	1/2	452	245	207				AVPR1B,missense_variant,p.Gly191Arg,ENST00000367126,NM_000707.3;RP11-38J22.3,upstream_gene_variant,,ENST00000425896,;AVPR1B,intron_variant,,ENST00000612906,;	G	ENSG00000198049	ENST00000367126	Transcript
LAMB3	0	.	GRCh38	chr1	209634530	209634530	+	Missense_Mutation	SNP	G	G	A	novel		BE2C_S10	NORMAL	G	G																c.481C>T	p.Arg161Cys	p.R161C	ENST00000391911	5/22	530	290	240				LAMB3,missense_variant,p.Arg161Cys,ENST00000391911,NM_001017402.1;LAMB3,missense_variant,p.Arg161Cys,ENST00000356082,NM_000228.2;LAMB3,missense_variant,p.Arg161Cys,ENST00000367030,NM_001127641.1;LAMB3,missense_variant,p.Arg161Cys,ENST00000415782,;	A	ENSG00000196878	ENST00000391911	Transcript
FLVCR1	0	.	GRCh38	chr1	212888562	212888562	+	Missense_Mutation	SNP	A	A	T	rs749159963		BE2C_S10	NORMAL	A	A																c.1381A>T	p.Thr461Ser	p.T461S	ENST00000366971	7/10	497	288	209				FLVCR1,missense_variant,p.Thr461Ser,ENST00000366971,NM_014053.3;FLVCR1,missense_variant,p.Thr260Ser,ENST00000419102,;FLVCR1,non_coding_transcript_exon_variant,,ENST00000483790,;FLVCR1,downstream_gene_variant,,ENST00000474693,;	T	ENSG00000162769	ENST00000366971	Transcript
TLR5	0	.	GRCh38	chr1	223110495	223110495	+	Missense_Mutation	SNP	T	T	C	rs5744177		BE2C_S10	NORMAL	T	T																c.2537a>G	p.Asp846Gly	p.D846G	ENST00000540964	4/4	404	225	179				TLR5,missense_variant,p.Asp846Gly,ENST00000540964,;TLR5,missense_variant,p.Asp846Gly,ENST00000366881,NM_003268.5;TLR5,downstream_gene_variant,,ENST00000407096,;	C	ENSG00000187554	ENST00000540964	Transcript
TLR5	0	.	GRCh38	chr1	223111102	223111102	+	Missense_Mutation	SNP	T	T	A	rs5744175		BE2C_S10	NORMAL	T	T																c.1930A>T	p.Ile644Phe	p.I644F	ENST00000540964	4/4	478	248	230				TLR5,missense_variant,p.Ile644Phe,ENST00000540964,;TLR5,missense_variant,p.Ile644Phe,ENST00000366881,NM_003268.5;TLR5,downstream_gene_variant,,ENST00000407096,;	A	ENSG00000187554	ENST00000540964	Transcript
TLR5	0	.	GRCh38	chr1	223111573	223111573	+	Missense_Mutation	SNP	G	G	T	rs5744171		BE2C_S10	NORMAL	G	G																c.1459C>A	p.Leu487Ile	p.L487I	ENST00000540964	4/4	457	235	222				TLR5,missense_variant,p.Leu487Ile,ENST00000540964,;TLR5,missense_variant,p.Leu487Ile,ENST00000366881,NM_003268.5;TLR5,downstream_gene_variant,,ENST00000407096,;	T	ENSG00000187554	ENST00000540964	Transcript
DNAH14	0	.	GRCh38	chr1	225147099	225147104	+	Splice_Site	DEL	AAAAGA	AAAAGA	-	novel		BE2C_S10	NORMAL	AAAAGA	AAAAGA																c.4744-5_4744delAAAAGA		p.X1582_splice	ENST00000430092	30/84	165	135	30				DNAH14,splice_acceptor_variant,,ENST00000430092,NM_001373.1;DNAH14,splice_acceptor_variant,,ENST00000439375,;DNAH14,intron_variant,,ENST00000445597,;DNAH14,downstream_gene_variant,,ENST00000328556,;DNAH14,downstream_gene_variant,,ENST00000495456,;	-	ENSG00000185842	ENST00000430092	Transcript
OBSCN	0	.	GRCh38	chr1	228307411	228307411	+	Missense_Mutation	SNP	G	G	A	rs201877667		BE2C_S10	NORMAL	G	G																c.15217G>A	p.Glu5073Lys	p.E5073K	ENST00000570156	57/116	395	200	195				OBSCN,missense_variant,p.Glu5073Lys,ENST00000570156,NM_001271223.2;OBSCN,missense_variant,p.Glu5073Lys,ENST00000366707,;OBSCN,missense_variant,p.Glu4116Lys,ENST00000422127,NM_001098623.2;OBSCN,missense_variant,p.Glu4116Lys,ENST00000636875,;OBSCN,missense_variant,p.Glu4116Lys,ENST00000284548,NM_052843.3;OBSCN,intron_variant,,ENST00000483539,;RP5-1139B12.4,upstream_gene_variant,,ENST00000602778,;OB…	A	ENSG00000154358	ENST00000570156	Transcript
OBSCN	0	.	GRCh38	chr1	228338877	228338877	+	Missense_Mutation	SNP	T	T	A	rs144372515		BE2C_S10	NORMAL	T	T																c.19980T>A	p.Ser6660Arg	p.S6660R	ENST00000570156	80/116	173	100	73				OBSCN,missense_variant,p.Ser6660Arg,ENST00000570156,NM_001271223.2;OBSCN,missense_variant,p.Ser6660Arg,ENST00000366707,;OBSCN,missense_variant,p.Ser5703Arg,ENST00000422127,NM_001098623.2;OBSCN,missense_variant,p.Ser5703Arg,ENST00000636875,;OBSCN,missense_variant,p.Ser5703Arg,ENST00000284548,NM_052843.3;OBSCN,missense_variant,p.Ser319Arg,ENST00000636476,;OBSCN,intron_variant,,ENST00000483539,;	A	ENSG00000154358	ENST00000570156	Transcript
PCNX2	0	.	GRCh38	chr1	232986426	232986426	+	Missense_Mutation	SNP	G	G	A	rs151123406		BE2C_S10	NORMAL	G	G																c.5906C>T	p.Thr1969Met	p.T1969M	ENST00000258229	33/34	554	293	261				PCNX2,missense_variant,p.Thr1969Met,ENST00000258229,NM_014801.3;PCNX2,missense_variant,p.Thr621Met,ENST00000344698,;NTPCR,downstream_gene_variant,,ENST00000366628,NM_032324.1;PCNX2,upstream_gene_variant,,ENST00000496675,;PCNX2,upstream_gene_variant,,ENST00000462762,;PCNX2,3_prime_UTR_variant,,ENST00000462233,;	A	ENSG00000135749	ENST00000258229	Transcript
LYST	0	.	GRCh38	chr1	235777139	235777139	+	Missense_Mutation	SNP	G	G	A	rs41269379		BE2C_S10	NORMAL	G	G																c.5384C>T	p.Pro1795Leu	p.P1795L	ENST00000389793	17/53	448	269	179				LYST,missense_variant,p.Pro1795Leu,ENST00000389793,NM_000081.3,NM_001301365.1;LYST,3_prime_UTR_variant,,ENST00000389794,;LYST,non_coding_transcript_exon_variant,,ENST00000489585,;	A	ENSG00000143669	ENST00000389793	Transcript
KMO	0	.	GRCh38	chr1	241590076	241590076	+	Missense_Mutation	SNP	C	C	T	rs139031464		BE2C_S10	NORMAL	C	C																c.1163C>T	p.Ala388Val	p.A388V	ENST00000366559	13/15	367	175	192				KMO,missense_variant,p.Ala388Val,ENST00000366559,NM_003679.4;KMO,missense_variant,p.Ala375Val,ENST00000366558,;KMO,missense_variant,p.Ala74Val,ENST00000366555,;KMO,intron_variant,,ENST00000366557,;OPN3,downstream_gene_variant,,ENST00000366554,NM_014322.2;OPN3,downstream_gene_variant,,ENST00000463155,;OPN3,downstream_gene_variant,,ENST00000462265,;KMO,downstream_gene_variant,,ENST00000431245,;OPN3…	T	ENSG00000117009	ENST00000366559	Transcript
SDCCAG8	0	.	GRCh38	chr1	243426495	243426495	+	Missense_Mutation	SNP	G	G	T	novel		BE2C_S10	NORMAL	G	G																c.1922G>T	p.Arg641Ile	p.R641I	ENST00000366541	16/18	131	69	62				SDCCAG8,missense_variant,p.Arg641Ile,ENST00000366541,NM_006642.3;SDCCAG8,missense_variant,p.Arg342Ile,ENST00000435549,;SDCCAG8,non_coding_transcript_exon_variant,,ENST00000463042,;	T	ENSG00000054282	ENST00000366541	Transcript
OR1C1	0	.	GRCh38	chr1	247758244	247758244	+	Missense_Mutation	SNP	G	G	A	rs200700400		BE2C_S10	NORMAL	G	G																c.163C>T	p.Leu55Phe	p.L55F	ENST00000408896	1/1	369	186	183				OR1C1,missense_variant,p.Leu55Phe,ENST00000408896,NM_012353.2;	A	ENSG00000221888	ENST00000408896	Transcript
OR2T8	0	.	GRCh38	chr1	247921162	247921162	+	Missense_Mutation	SNP	T	C	C	rs11204564		BE2C_S10	NORMAL	T	T																c.145T>C	p.Trp49Arg	p.W49R	ENST00000319968	1/1	388	34	354				OR2T8,missense_variant,p.Trp49Arg,ENST00000319968,NM_001005522.1;	C	ENSG00000177462	ENST00000319968	Transcript
OR2T8	0	.	GRCh38	chr1	247921552	247921552	+	Missense_Mutation	SNP	A	A	G	rs4584426		BE2C_S10	NORMAL	A	A																c.535A>G	p.Thr179Ala	p.T179A	ENST00000319968	1/1	112	56	56				OR2T8,missense_variant,p.Thr179Ala,ENST00000319968,NM_001005522.1;	G	ENSG00000177462	ENST00000319968	Transcript
OR2T12	0	.	GRCh38	chr1	248295374	248295374	+	Missense_Mutation	SNP	T	C	C	rs6678138		BE2C_S10	NORMAL	T	T																c.205A>G	p.Met69Val	p.M69V	ENST00000317996	1/1	252	0	252				OR2T12,missense_variant,p.Met69Val,ENST00000317996,NM_001004692.1;	C	ENSG00000177201	ENST00000317996	Transcript
OR2T12	0	.	GRCh38	chr1	248295415	248295415	+	Missense_Mutation	SNP	C	G	G	rs12745228		BE2C_S10	NORMAL	C	C																c.164G>C	p.Arg55Thr	p.R55T	ENST00000317996	1/1	354	0	354				OR2T12,missense_variant,p.Arg55Thr,ENST00000317996,NM_001004692.1;	G	ENSG00000177201	ENST00000317996	Transcript
OR2T34	0	.	GRCh38	chr1	248573958	248573958	+	Missense_Mutation	SNP	C	G	G	rs1770107		BE2C_S10	NORMAL	C	C																c.800G>C	p.Arg267Pro	p.R267P	ENST00000328782	1/1	150	0	150				OR2T34,missense_variant,p.Arg267Pro,ENST00000328782,NM_001001821.1;	G	ENSG00000183310	ENST00000328782	Transcript
OR2T35	0	.	GRCh38	chr1	248638291	248638291	+	Missense_Mutation	SNP	C	T	T	rs78622116		BE2C_S10	NORMAL	C	C																c.968G>A	p.Gly323Asp	p.G323D	ENST00000317450	1/1	333	0	333				OR2T35,missense_variant,p.Gly323Asp,ENST00000317450,NM_001001827.1;	T	ENSG00000177151	ENST00000317450	Transcript
OR2T35	0	.	GRCh38	chr1	248638301	248638302	+	Frame_Shift_Ins	INS	-	CA	CA	rs370874670		BE2C_S10	NORMAL	-	-																c.956_957dupTG	p.Ile320Ter	p.I320*	ENST00000317450	1/1	335	0	335				OR2T35,frameshift_variant,p.Ile320Ter,ENST00000317450,NM_001001827.1;	CA	ENSG00000177151	ENST00000317450	Transcript
OR2T35	0	.	GRCh38	chr1	248638309	248638309	+	Missense_Mutation	SNP	G	A	A	rs150878651		BE2C_S10	NORMAL	G	G																c.950C>T	p.Ala317Val	p.A317V	ENST00000317450	1/1	340	0	340				OR2T35,missense_variant,p.Ala317Val,ENST00000317450,NM_001001827.1;	A	ENSG00000177151	ENST00000317450	Transcript
OR2T35	0	.	GRCh38	chr1	248638310	248638310	+	Missense_Mutation	SNP	C	T	T	rs143981271		BE2C_S10	NORMAL	C	C																c.949G>A	p.Ala317Thr	p.A317T	ENST00000317450	1/1	343	0	343				OR2T35,missense_variant,p.Ala317Thr,ENST00000317450,NM_001001827.1;	T	ENSG00000177151	ENST00000317450	Transcript
OR2T35	0	.	GRCh38	chr1	248638644	248638650	+	Frame_Shift_Del	DEL	CAGCACG	-	-	rs143010547		BE2C_S10	NORMAL	CAGCACG	CAGCACG																c.609_615delCGTGCTG	p.Cys203Ter	p.C203*	ENST00000317450	1/1	674	0	674				OR2T35,frameshift_variant,p.Cys203Ter,ENST00000317450,NM_001001827.1;	-	ENSG00000177151	ENST00000317450	Transcript
OR2T35	0	.	GRCh38	chr1	248639168	248639168	+	Missense_Mutation	SNP	C	T	T	rs1782218		BE2C_S10	NORMAL	C	C																c.91G>A	p.Val31Ile	p.V31I	ENST00000317450	1/1	35	0	35				OR2T35,missense_variant,p.Val31Ile,ENST00000317450,NM_001001827.1;	T	ENSG00000177151	ENST00000317450	Transcript
OR2T27	0	.	GRCh38	chr1	248650526	248650526	+	Missense_Mutation	SNP	T	T	C	rs1782241		BE2C_S10	NORMAL	T	T																c.359A>G	p.Tyr120Cys	p.Y120C	ENST00000344889	1/1	112	58	54				OR2T27,missense_variant,p.Tyr120Cys,ENST00000344889,NM_001001824.1;	C	ENSG00000187701	ENST00000344889	Transcript
LYPD8	0	.	GRCh38	chr1	248745207	248745207	+	Missense_Mutation	SNP	T	C	C	novel		BE2C_S10	NORMAL	T	T																c.410A>G	p.His137Arg	p.H137R	ENST00000590317	6/7	423	0	423				LYPD8,missense_variant,p.His137Arg,ENST00000590317,NM_001291283.1,NM_001085474.1;XX-CR54.1,downstream_gene_variant,,ENST00000611154,;LYPD8,missense_variant,p.His25Arg,ENST00000566597,;	C	ENSG00000259823	ENST00000590317	Transcript
APOB	0	.	GRCh38	chr2	21007033	21007033	+	Missense_Mutation	SNP	T	C	C	rs12720854		BE2C_S10	NORMAL	T	T																c.9835A>G	p.Ser3279Gly	p.S3279G	ENST00000233242	26/29	1541	0	1541				APOB,missense_variant,p.Ser3279Gly,ENST00000233242,NM_000384.2;	C	ENSG00000084674	ENST00000233242	Transcript
ITSN2	0	.	GRCh38	chr2	24208254	24208254	+	Missense_Mutation	SNP	C	T	T	rs138517130		BE2C_S10	NORMAL	C	C																c.4661G>A	p.Arg1554His	p.R1554H	ENST00000355123	37/40	299	0	299				ITSN2,missense_variant,p.Arg1554His,ENST00000355123,NM_006277.2;ITSN2,missense_variant,p.Arg1527His,ENST00000361999,NM_019595.3;ITSN2,missense_variant,p.Arg1537His,ENST00000622089,;ITSN2,missense_variant,p.Arg22His,ENST00000449392,;ITSN2,3_prime_UTR_variant,,ENST00000427234,;ITSN2,non_coding_transcript_exon_variant,,ENST00000479575,;ITSN2,upstream_gene_variant,,ENST00000478720,;	T	ENSG00000198399	ENST00000355123	Transcript
CGREF1	0	.	GRCh38	chr2	27101486	27101486	+	Missense_Mutation	SNP	C	C	T	rs1057391		BE2C_S10	NORMAL	C	C																c.745G>A	p.Glu249Lys	p.E249K	ENST00000402394	6/6	135	94	41				CGREF1,missense_variant,p.Glu249Lys,ENST00000402394,NM_006569.5;CGREF1,missense_variant,p.Glu249Lys,ENST00000312734,;CGREF1,missense_variant,p.Glu371Lys,ENST00000404694,;CGREF1,missense_variant,p.Glu249Lys,ENST00000405600,NM_001166239.1;CGREF1,intron_variant,,ENST00000402550,NM_001166240.1;CGREF1,intron_variant,,ENST00000260595,;KHK,downstream_gene_variant,,ENST00000260599,NM_000221.2;KHK,downstr…	T	ENSG00000138028	ENST00000402394	Transcript
IFT172	0	.	GRCh38	chr2	27483586	27483586	+	Missense_Mutation	SNP	G	G	T	novel		BE2C_S10	NORMAL	G	G																c.476C>A	p.Thr159Lys	p.T159K	ENST00000260570	6/48	319	172	147				IFT172,missense_variant,p.Thr159Lys,ENST00000260570,NM_015662.2;IFT172,missense_variant,p.Thr159Lys,ENST00000359466,;IFT172,missense_variant,p.Thr138Lys,ENST00000416524,;IFT172,non_coding_transcript_exon_variant,,ENST00000507184,;IFT172,non_coding_transcript_exon_variant,,ENST00000476264,;IFT172,non_coding_transcript_exon_variant,,ENST00000511842,;IFT172,downstream_gene_variant,,ENST00000475476,;	T	ENSG00000138002	ENST00000260570	Transcript
BIRC6	0	.	GRCh38	chr2	32515687	32515687	+	Missense_Mutation	SNP	C	T	T	rs367790330		BE2C_S10	NORMAL	C	C																c.11266C>T	p.Arg3756Cys	p.R3756C	ENST00000421745	55/74	389	0	389				BIRC6,missense_variant,p.Arg3756Cys,ENST00000421745,NM_016252.3;BIRC6,downstream_gene_variant,,ENST00000496555,;BIRC6,upstream_gene_variant,,ENST00000461788,;	T	ENSG00000115760	ENST00000421745	Transcript
BIRC6	0	.	GRCh38	chr2	32617828	32617828	+	Missense_Mutation	SNP	G	A	A	rs151018053		BE2C_S10	NORMAL	G	G																c.14498G>A	p.Gly4833Asp	p.G4833D	ENST00000421745	74/74	322	0	322				BIRC6,missense_variant,p.Gly4833Asp,ENST00000421745,NM_016252.3;BIRC6,non_coding_transcript_exon_variant,,ENST00000471232,;	A	ENSG00000115760	ENST00000421745	Transcript
CYP1B1	0	.	GRCh38	chr2	38071060	38071060	+	Missense_Mutation	SNP	G	C	C	rs1056836		BE2C_S10	NORMAL	G	G																c.1294C>G	p.Leu432Val	p.L432V	ENST00000610745	3/3	563	2	561				CYP1B1,missense_variant,p.Leu432Val,ENST00000610745,NM_000104.3;CYP1B1,missense_variant,p.Leu432Val,ENST00000614273,;CYP1B1,missense_variant,p.Leu61Val,ENST00000494864,;RMDN2,downstream_gene_variant,,ENST00000234195,NM_144713.4;CYP1B1,downstream_gene_variant,,ENST00000490576,;CYP1B1-AS1,upstream_gene_variant,,ENST00000626582,;CYP1B1-AS1,upstream_gene_variant,,ENST00000630542,;CYP1B1-AS1,upstream_…	C	ENSG00000138061	ENST00000610745	Transcript
NRXN1	0	.	GRCh38	chr2	50091425	50091425	+	Missense_Mutation	SNP	T	C	C	rs751778015		BE2C_S10	NORMAL	T	T																c.3736A>G	p.Ile1246Val	p.I1246V	ENST00000404971	20/24	158	0	158				NRXN1,missense_variant,p.Ile1206Val,ENST00000406316,NM_004801.4;NRXN1,missense_variant,p.Ile1198Val,ENST00000625672,;NRXN1,missense_variant,p.Ile1246Val,ENST00000404971,NM_001135659.1;NRXN1,missense_variant,p.Ile1206Val,ENST00000401669,;NRXN1,missense_variant,p.Ile1194Val,ENST00000405472,;NRXN1,missense_variant,p.Ile1198Val,ENST00000630543,;NRXN1,missense_variant,p.Ile171Val,ENST00000342183,NM_13…	C	ENSG00000179915	ENST00000404971	Transcript
EML6	0	.	GRCh38	chr2	54962550	54962550	+	Missense_Mutation	SNP	G	A	A	rs202192837		BE2C_S10	NORMAL	G	G																c.4996G>A	p.Gly1666Arg	p.G1666R	ENST00000356458	35/41	95	0	95				EML6,missense_variant,p.Gly1666Arg,ENST00000356458,NM_001039753.2;EML6,non_coding_transcript_exon_variant,,ENST00000490828,;EML6,downstream_gene_variant,,ENST00000481376,;EML6,upstream_gene_variant,,ENST00000488611,;EML6,upstream_gene_variant,,ENST00000472965,;	A	ENSG00000214595	ENST00000356458	Transcript
FAM161A	0	.	GRCh38	chr2	61842347	61842347	+	Missense_Mutation	SNP	G	A	A	rs145199539		BE2C_S10	NORMAL	G	G																c.197C>T	p.Thr66Ile	p.T66I	ENST00000404929	2/7	163	0	163				FAM161A,missense_variant,p.Thr66Ile,ENST00000404929,NM_001201543.1;FAM161A,missense_variant,p.Thr66Ile,ENST00000405894,NM_032180.2;FAM161A,missense_variant,p.Thr62Ile,ENST00000418113,;FAM161A,missense_variant,p.Thr66Ile,ENST00000456262,;FAM161A,3_prime_UTR_variant,,ENST00000307507,;FAM161A,upstream_gene_variant,,ENST00000496369,;	A	ENSG00000170264	ENST00000404929	Transcript
ZNF638	0	.	GRCh38	chr2	71369953	71369953	+	Missense_Mutation	SNP	C	T	T	rs146178620		BE2C_S10	NORMAL	C	C																c.2213C>T	p.Thr738Met	p.T738M	ENST00000409544	8/28	128	0	128				ZNF638,missense_variant,p.Thr738Met,ENST00000409544,NM_001252612.1;ZNF638,missense_variant,p.Thr738Met,ENST00000264447,NM_014497.4,NM_001014972.2,NM_001252613.1;ZNF638,missense_variant,p.Thr738Met,ENST00000410075,;ZNF638,downstream_gene_variant,,ENST00000494621,;ZNF638,downstream_gene_variant,,ENST00000466330,;ZNF638,downstream_gene_variant,,ENST00000464375,;ZNF638,downstream_gene_variant,,ENST00…	T	ENSG00000075292	ENST00000409544	Transcript
TET3	0	.	GRCh38	chr2	74047545	74047545	+	Missense_Mutation	SNP	T	G	G	novel		BE2C_S10	NORMAL	T	T																c.1628T>G	p.Val543Gly	p.V543G	ENST00000409262	3/11	101	0	101				TET3,missense_variant,p.Val543Gly,ENST00000409262,NM_001287491.1;TET3,missense_variant,p.Val450Gly,ENST00000305799,;TET3,non_coding_transcript_exon_variant,,ENST00000475405,;	G	ENSG00000187605	ENST00000409262	Transcript
DNAH6	0	.	GRCh38	chr2	84517989	84517989	+	Missense_Mutation	SNP	C	T	T	rs112166113		BE2C_S10	NORMAL	C	C																c.163C>T	p.His55Tyr	p.H55Y	ENST00000389394	2/77	61	0	61				DNAH6,missense_variant,p.His55Tyr,ENST00000389394,NM_001370.1;DNAH6,missense_variant,p.His55Tyr,ENST00000237449,;DNAH6,non_coding_transcript_exon_variant,,ENST00000468661,;DNAH6,non_coding_transcript_exon_variant,,ENST00000476689,;DNAH6,non_coding_transcript_exon_variant,,ENST00000494025,;	T	ENSG00000115423	ENST00000389394	Transcript
PTCD3	0	.	GRCh38	chr2	86111126	86111126	+	Missense_Mutation	SNP	G	A	A	rs78436829		BE2C_S10	NORMAL	G	G																c.208G>A	p.Val70Ile	p.V70I	ENST00000254630	4/24	162	0	162				PTCD3,missense_variant,p.Val70Ile,ENST00000254630,NM_017952.5;PTCD3,missense_variant,p.Val70Ile,ENST00000409783,;POLR1A,upstream_gene_variant,,ENST00000263857,NM_015425.3;POLR1A,upstream_gene_variant,,ENST00000409681,;PTCD3,downstream_gene_variant,,ENST00000627371,;PTCD3,non_coding_transcript_exon_variant,,ENST00000465560,;PTCD3,non_coding_transcript_exon_variant,,ENST00000488801,;PTCD3,3_prime_U…	A	ENSG00000132300	ENST00000254630	Transcript
ANKRD36C	0	.	GRCh38	chr2	95855549	95855549	+	Missense_Mutation	SNP	T	T	C	rs5005869		BE2C_S10	NORMAL	T	T																c.4712A>G	p.Asn1571Ser	p.N1571S	ENST00000456556	63/67	132	81	51				ANKRD36C,missense_variant,p.Asn1571Ser,ENST00000456556,;ANKRD36C,downstream_gene_variant,,ENST00000295246,;ANKRD36C,upstream_gene_variant,,ENST00000612359,;ANKRD36C,non_coding_transcript_exon_variant,,ENST00000488721,;ANKRD36C,downstream_gene_variant,,ENST00000531153,;ANKRD36C,downstream_gene_variant,,ENST00000534304,;	C	ENSG00000174501	ENST00000456556	Transcript
ANKRD36C	0	.	GRCh38	chr2	95891707	95891707	+	Missense_Mutation	SNP	T	T	A	rs768682466		BE2C_S10	NORMAL	T	T																c.2815A>T	p.Asn939Tyr	p.N939Y	ENST00000456556	46/67	6	4	2				ANKRD36C,missense_variant,p.Asn939Tyr,ENST00000456556,;ANKRD36C,missense_variant,p.Asn372Tyr,ENST00000295246,;ANKRD36C,3_prime_UTR_variant,,ENST00000534304,;ANKRD36C,non_coding_transcript_exon_variant,,ENST00000531153,;	A	ENSG00000174501	ENST00000456556	Transcript
ANKRD36C	0	.	GRCh38	chr2	95935492	95935492	+	Missense_Mutation	SNP	G	G	A	rs62153752		BE2C_S10	NORMAL	G	G																c.1697C>T	p.Ala566Val	p.A566V	ENST00000456556	24/67	221	72	149				ANKRD36C,missense_variant,p.Ala566Val,ENST00000456556,;ANKRD36C,5_prime_UTR_variant,,ENST00000295246,;ANKRD36C,3_prime_UTR_variant,,ENST00000534304,;ANKRD36C,3_prime_UTR_variant,,ENST00000528268,;	A	ENSG00000174501	ENST00000456556	Transcript
ANKRD36C	0	.	GRCh38	chr2	95938843	95938843	+	Missense_Mutation	SNP	A	G	G	rs62154561		BE2C_S10	NORMAL	A	A																c.1619T>C	p.Leu540Pro	p.L540P	ENST00000456556	22/67	1315	252	1061				ANKRD36C,missense_variant,p.Leu540Pro,ENST00000456556,;ANKRD36C,intron_variant,,ENST00000295246,;ANKRD36C,intron_variant,,ENST00000534304,;ANKRD36C,intron_variant,,ENST00000528268,;	G	ENSG00000174501	ENST00000456556	Transcript
ANKRD36C	0	.	GRCh38	chr2	95938884	95938884	+	Missense_Mutation	SNP	A	T	T	rs62154562		BE2C_S10	NORMAL	A	A																c.1578T>A	p.Ser526Arg	p.S526R	ENST00000456556	22/67	1296	279	1015				ANKRD36C,missense_variant,p.Ser526Arg,ENST00000456556,;ANKRD36C,intron_variant,,ENST00000295246,;ANKRD36C,intron_variant,,ENST00000534304,;ANKRD36C,intron_variant,,ENST00000528268,;	T	ENSG00000174501	ENST00000456556	Transcript
ANKRD36C	0	.	GRCh38	chr2	95941196	95941196	+	Missense_Mutation	SNP	C	C	T	rs78739183		BE2C_S10	NORMAL	C	C																c.1495G>A	p.Gly499Arg	p.G499R	ENST00000456556	20/67	69	24	45				ANKRD36C,missense_variant,p.Gly499Arg,ENST00000456556,;ANKRD36C,5_prime_UTR_variant,,ENST00000295246,;ANKRD36C,missense_variant,p.Gly28Arg,ENST00000534304,;ANKRD36C,missense_variant,p.Gly499Arg,ENST00000528268,;	T	ENSG00000174501	ENST00000456556	Transcript
ANKRD36C	0	.	GRCh38	chr2	95944647	95944648	+	Frame_Shift_Ins	INS	-	-	A	rs147285461		BE2C_S10	NORMAL	-	-																c.1470dupT	p.Glu491Ter	p.E491*	ENST00000456556	19/67	176	142	34				ANKRD36C,frameshift_variant,p.Glu491Ter,ENST00000456556,;ANKRD36C,5_prime_UTR_variant,,ENST00000295246,;ANKRD36C,frameshift_variant,p.Glu20Ter,ENST00000534304,;ANKRD36C,frameshift_variant,p.Glu491Ter,ENST00000528268,;	A	ENSG00000174501	ENST00000456556	Transcript
ANKRD36C	0	.	GRCh38	chr2	95945173	95945173	+	Missense_Mutation	SNP	T	T	G	rs62154594		BE2C_S10	NORMAL	T	T																c.1364A>C	p.Asn455Thr	p.N455T	ENST00000456556	18/67	134	46	88				ANKRD36C,missense_variant,p.Asn455Thr,ENST00000456556,;ANKRD36C,upstream_gene_variant,,ENST00000295246,;ANKRD36C,missense_variant,p.Asn455Thr,ENST00000528268,;ANKRD36C,upstream_gene_variant,,ENST00000534304,;	G	ENSG00000174501	ENST00000456556	Transcript
ANKRD36C	0	.	GRCh38	chr2	95953940	95953940	+	Missense_Mutation	SNP	T	T	G	rs74946480		BE2C_S10	NORMAL	T	T																c.1202A>C	p.Glu401Ala	p.E401A	ENST00000456556	14/67	338	137	201				ANKRD36C,missense_variant,p.Glu401Ala,ENST00000456556,;ANKRD36C,missense_variant,p.Glu401Ala,ENST00000528268,;	G	ENSG00000174501	ENST00000456556	Transcript
ANKRD36C	0	.	GRCh38	chr2	95953986	95953986	+	Missense_Mutation	SNP	C	C	T	rs62154618		BE2C_S10	NORMAL	C	C																c.1156G>A	p.Ala386Thr	p.A386T	ENST00000456556	14/67	476	161	315				ANKRD36C,missense_variant,p.Ala386Thr,ENST00000456556,;ANKRD36C,missense_variant,p.Ala386Thr,ENST00000528268,;	T	ENSG00000174501	ENST00000456556	Transcript
ANKRD36	0	.	GRCh38	chr2	97142657	97142657	+	Missense_Mutation	SNP	C	C	G	rs62153044		BE2C_S10	NORMAL	C	C																c.817C>G	p.Pro273Ala	p.P273A	ENST00000420699	7/76	139	103	36				ANKRD36,missense_variant,p.Pro273Ala,ENST00000420699,NM_001164315.1;ANKRD36,missense_variant,p.Pro273Ala,ENST00000461153,;ANKRD36,missense_variant,p.Pro273Ala,ENST00000620383,;	G	ENSG00000135976	ENST00000420699	Transcript
ANKRD36	0	.	GRCh38	chr2	97162102	97162102	+	Missense_Mutation	SNP	G	G	A	rs199729690		BE2C_S10	NORMAL	G	G																c.1393G>A	p.Gly465Arg	p.G465R	ENST00000420699	18/76	28	18	10				ANKRD36,missense_variant,p.Gly465Arg,ENST00000420699,NM_001164315.1;ANKRD36,missense_variant,p.Gly465Arg,ENST00000461153,;ANKRD36,intron_variant,,ENST00000620383,;	A	ENSG00000135976	ENST00000420699	Transcript
RGPD3	0	.	GRCh38	chr2	106424116	106424116	+	Missense_Mutation	SNP	T	C	C	rs3870235		BE2C_S10	NORMAL	T	T																c.3851A>G	p.His1284Arg	p.H1284R	ENST00000409886	20/23	197	0	197				RGPD3,missense_variant,p.His1284Arg,ENST00000409886,NM_001144013.1;RGPD3,missense_variant,p.His1278Arg,ENST00000304514,;	C	ENSG00000153165	ENST00000409886	Transcript
RGPD8	0	.	GRCh38	chr2	112388237	112388237	+	Missense_Mutation	SNP	C	T	T	rs17041523		BE2C_S10	NORMAL	C	C																c.4708G>A	p.Gly1570Arg	p.G1570R	ENST00000302558	20/23	244	7	237				RGPD8,missense_variant,p.Gly1570Arg,ENST00000302558,NM_001164463.1;RGPD8,missense_variant,p.Gly1430Arg,ENST00000409750,;RGPD8,downstream_gene_variant,,ENST00000330575,;RGPD8,downstream_gene_variant,,ENST00000522286,;	T	ENSG00000169629	ENST00000302558	Transcript
RGPD8	0	.	GRCh38	chr2	112389871	112389871	+	Missense_Mutation	SNP	T	T	C	novel		BE2C_S10	NORMAL	T	T																c.3074A>G	p.Asp1025Gly	p.D1025G	ENST00000302558	20/23	34	9	25				RGPD8,missense_variant,p.Asp1025Gly,ENST00000302558,NM_001164463.1;RGPD8,missense_variant,p.Asp885Gly,ENST00000409750,;RGPD8,downstream_gene_variant,,ENST00000330575,;RGPD8,downstream_gene_variant,,ENST00000522286,;	C	ENSG00000169629	ENST00000302558	Transcript
RGPD8	0	.	GRCh38	chr2	112390089	112390089	+	Missense_Mutation	SNP	C	A	A	novel		BE2C_S10	NORMAL	C	C																c.2856G>T	p.Arg952Ser	p.R952S	ENST00000302558	20/23	12	0	12				RGPD8,missense_variant,p.Arg952Ser,ENST00000302558,NM_001164463.1;RGPD8,missense_variant,p.Arg812Ser,ENST00000409750,;RGPD8,downstream_gene_variant,,ENST00000330575,;RGPD8,downstream_gene_variant,,ENST00000522286,;	A	ENSG00000169629	ENST00000302558	Transcript
CNTNAP5	0	.	GRCh38	chr2	124025707	124025707	+	Missense_Mutation	SNP	G	T	T	rs755238579		BE2C_S10	NORMAL	G	G																c.57G>T	p.Trp19Cys	p.W19C	ENST00000431078	1/24	200	0	200				CNTNAP5,missense_variant,p.Trp19Cys,ENST00000431078,NM_130773.3;AC079154.1,upstream_gene_variant,,ENST00000438816,;CNTNAP5,non_coding_transcript_exon_variant,,ENST00000423939,;	T	ENSG00000155052	ENST00000431078	Transcript
CNTNAP5	0	.	GRCh38	chr2	124914189	124914189	+	Missense_Mutation	SNP	G	T	T	novel		BE2C_S10	NORMAL	G	G																c.3822G>T	p.Met1274Ile	p.M1274I	ENST00000431078	24/24	134	12	122				CNTNAP5,missense_variant,p.Met1274Ile,ENST00000431078,NM_130773.3;	T	ENSG00000155052	ENST00000431078	Transcript
MYO7B	0	.	GRCh38	chr2	127590114	127590114	+	Missense_Mutation	SNP	C	A	A	rs148645893		BE2C_S10	NORMAL	C	C																c.1877C>A	p.Pro626His	p.P626H	ENST00000428314	16/47	116	0	116				MYO7B,missense_variant,p.Pro626His,ENST00000428314,NM_001080527.1;MYO7B,missense_variant,p.Pro626His,ENST00000409816,;	A	ENSG00000169994	ENST00000428314	Transcript
MYO7B	0	.	GRCh38	chr2	127622034	127622034	+	Missense_Mutation	SNP	C	T	T	rs61745260		BE2C_S10	NORMAL	C	C																c.3500C>T	p.Ala1167Val	p.A1167V	ENST00000428314	27/47	194	0	194				MYO7B,missense_variant,p.Ala1167Val,ENST00000428314,NM_001080527.1;MYO7B,missense_variant,p.Ala1167Val,ENST00000409816,;MYO7B,missense_variant,p.Ala20Val,ENST00000409090,;MYO7B,missense_variant,p.Ala20Val,ENST00000437387,;RP11-286H15.1,downstream_gene_variant,,ENST00000609697,;MYO7B,non_coding_transcript_exon_variant,,ENST00000496841,;MYO7B,non_coding_transcript_exon_variant,,ENST00000491278,;	T	ENSG00000169994	ENST00000428314	Transcript
POTEF	0	.	GRCh38	chr2	130074554	130074554	+	Missense_Mutation	SNP	C	C	T	rs200243409		BE2C_S10	NORMAL	C	C																c.2918G>A	p.Gly973Asp	p.G973D	ENST00000409914	17/17	47	33	14				POTEF,missense_variant,p.Gly973Asp,ENST00000409914,NM_001099771.2;	T	ENSG00000196604	ENST00000409914	Transcript
POTEF	0	.	GRCh38	chr2	130074719	130074719	+	Missense_Mutation	SNP	T	A	A	rs62165871		BE2C_S10	NORMAL	T	T																c.2753A>T	p.Tyr918Phe	p.Y918F	ENST00000409914	17/17	128	16	112				POTEF,missense_variant,p.Tyr918Phe,ENST00000409914,NM_001099771.2;	A	ENSG00000196604	ENST00000409914	Transcript
POTEF	0	.	GRCh38	chr2	130074785	130074785	+	Missense_Mutation	SNP	T	C	C	rs2599793		BE2C_S10	NORMAL	T	T																c.2687A>G	p.His896Arg	p.H896R	ENST00000409914	17/17	49	0	49				POTEF,missense_variant,p.His896Arg,ENST00000409914,NM_001099771.2;	C	ENSG00000196604	ENST00000409914	Transcript
CCDC74B	0	.	GRCh38	chr2	130142231	130142231	+	Missense_Mutation	SNP	T	C	C	rs2599972		BE2C_S10	NORMAL	T	T																c.446A>G	p.His149Arg	p.H149R	ENST00000310463	3/8	115	0	115				CCDC74B,missense_variant,p.His149Arg,ENST00000310463,NM_207310.2;CCDC74B,missense_variant,p.His149Arg,ENST00000392984,;CCDC74B,missense_variant,p.His191Arg,ENST00000457413,;CCDC74B,intron_variant,,ENST00000409943,NM_001258307.1;CCDC74B,intron_variant,,ENST00000409128,;CCDC74B,downstream_gene_variant,,ENST00000409234,;CCDC74B,downstream_gene_variant,,ENST00000441670,;MED15P9,downstream_gene_varian…	C	ENSG00000152076	ENST00000310463	Transcript
TUBA3E	0	.	GRCh38	chr2	130194181	130194181	+	Missense_Mutation	SNP	G	T	T	rs13000249		BE2C_S10	NORMAL	G	G																c.661C>A	p.Arg221Ser	p.R221S	ENST00000312988	4/5	277	0	277				TUBA3E,missense_variant,p.Arg221Ser,ENST00000312988,NM_207312.2;MZT2B,downstream_gene_variant,,ENST00000281871,NM_025029.3;MZT2B,downstream_gene_variant,,ENST00000409255,;MZT2B,downstream_gene_variant,,ENST00000425361,;MZT2B,downstream_gene_variant,,ENST00000457492,;MZT2B,downstream_gene_variant,,ENST00000455239,;MZT2B,downstream_gene_variant,,ENST00000480182,;	T	ENSG00000152086	ENST00000312988	Transcript
TUBA3E	0	.	GRCh38	chr2	130194465	130194465	+	Missense_Mutation	SNP	G	A	A	rs13000721		BE2C_S10	NORMAL	G	G																c.377C>T	p.Ala126Val	p.A126V	ENST00000312988	4/5	95	0	95				TUBA3E,missense_variant,p.Ala126Val,ENST00000312988,NM_207312.2;MZT2B,downstream_gene_variant,,ENST00000281871,NM_025029.3;MZT2B,downstream_gene_variant,,ENST00000409255,;MZT2B,downstream_gene_variant,,ENST00000425361,;MZT2B,downstream_gene_variant,,ENST00000457492,;MZT2B,downstream_gene_variant,,ENST00000455239,;MZT2B,downstream_gene_variant,,ENST00000480182,;	A	ENSG00000152086	ENST00000312988	Transcript
POTEI	0	.	GRCh38	chr2	130463126	130463126	+	Missense_Mutation	SNP	C	C	T	rs199773105		BE2C_S10	NORMAL	C	C																c.2918G>A	p.Gly973Asp	p.G973D	ENST00000451531	15/15	265	144	121				POTEI,missense_variant,p.Gly973Asp,ENST00000451531,NM_001277406.1;POTEI,downstream_gene_variant,,ENST00000631234,;POTEI,downstream_gene_variant,,ENST00000615053,;	T	ENSG00000196834	ENST00000451531	Transcript
POTEI	0	.	GRCh38	chr2	130488140	130488140	+	Missense_Mutation	SNP	C	G	G	rs2259528		BE2C_S10	NORMAL	C	C																c.1301G>C	p.Ser434Thr	p.S434T	ENST00000451531	9/15	23	1	22				POTEI,missense_variant,p.Ser434Thr,ENST00000451531,NM_001277406.1;POTEI,3_prime_UTR_variant,,ENST00000631234,;POTEI,intron_variant,,ENST00000615053,;	G	ENSG00000196834	ENST00000451531	Transcript
POTEJ	0	.	GRCh38	chr2	130656603	130656603	+	Missense_Mutation	SNP	C	C	T	rs62165276		BE2C_S10	NORMAL	C	C																c.1843C>T	p.Arg615Trp	p.R615W	ENST00000409602	15/15	337	196	141				POTEJ,missense_variant,p.Arg615Trp,ENST00000409602,NM_001277083.1;	T	ENSG00000222038	ENST00000409602	Transcript
NEB	0	.	GRCh38	chr2	151579498	151579498	+	Missense_Mutation	SNP	T	G	G	rs62174690		BE2C_S10	NORMAL	T	T																c.16544A>C	p.Lys5515Thr	p.K5515T	ENST00000618972	105/183	270	0	270				NEB,missense_variant,p.Lys5515Thr,ENST00000618972,NM_001271208.1;NEB,missense_variant,p.Lys5515Thr,ENST00000397345,NM_001164508.1;NEB,missense_variant,p.Lys5515Thr,ENST00000427231,NM_001164507.1;NEB,missense_variant,p.Lys5515Thr,ENST00000603639,;NEB,missense_variant,p.Lys5515Thr,ENST00000604864,;NEB,missense_variant,p.Lys245Thr,ENST00000413693,;NEB,intron_variant,,ENST00000409198,NM_004543.4;NEB,…	G	ENSG00000183091	ENST00000618972	Transcript
NEB	0	.	GRCh38	chr2	151594102	151594102	+	Missense_Mutation	SNP	C	C	T	novel		BE2C_S10	NORMAL	C	C																c.14422G>A	p.Asp4808Asn	p.D4808N	ENST00000618972	93/183	45	24	21				NEB,missense_variant,p.Asp4808Asn,ENST00000618972,NM_001271208.1;NEB,missense_variant,p.Asp4808Asn,ENST00000397345,NM_001164508.1;NEB,missense_variant,p.Asp4808Asn,ENST00000427231,NM_001164507.1;NEB,missense_variant,p.Asp4808Asn,ENST00000603639,;NEB,missense_variant,p.Asp4808Asn,ENST00000604864,;NEB,intron_variant,,ENST00000409198,NM_004543.4;NEB,intron_variant,,ENST00000172853,;	T	ENSG00000183091	ENST00000618972	Transcript
NEB	0	.	GRCh38	chr2	151629586	151629586	+	Missense_Mutation	SNP	C	T	T	rs753256008		BE2C_S10	NORMAL	C	C																c.9784G>A	p.Ala3262Thr	p.A3262T	ENST00000618972	68/183	194	1	193				NEB,missense_variant,p.Ala3262Thr,ENST00000618972,NM_001271208.1;NEB,missense_variant,p.Ala3262Thr,ENST00000397345,NM_001164508.1;NEB,missense_variant,p.Ala3262Thr,ENST00000427231,NM_001164507.1;NEB,missense_variant,p.Ala3262Thr,ENST00000603639,;NEB,missense_variant,p.Ala3262Thr,ENST00000604864,;NEB,missense_variant,p.Ala3019Thr,ENST00000409198,NM_004543.4;NEB,missense_variant,p.Ala3019Thr,ENST00…	T	ENSG00000183091	ENST00000618972	Transcript
HAT1	0	.	GRCh38	chr2	171976274	171976274	+	Missense_Mutation	SNP	T	C	C	rs73976541		BE2C_S10	NORMAL	T	T																c.941T>C	p.Val314Ala	p.V314A	ENST00000264108	9/11	185	0	185				HAT1,missense_variant,p.Val314Ala,ENST00000264108,NM_003642.3;SLC25A12,intron_variant,,ENST00000472748,;SLC25A12,intron_variant,,ENST00000484227,;SLC25A12,intron_variant,,ENST00000464063,;HAT1,3_prime_UTR_variant,,ENST00000457761,;HAT1,3_prime_UTR_variant,,ENST00000412731,;HAT1,non_coding_transcript_exon_variant,,ENST00000494601,;HAT1,non_coding_transcript_exon_variant,,ENST00000392584,;	C	ENSG00000128708	ENST00000264108	Transcript
TTC30A	0	.	GRCh38	chr2	177617366	177617366	+	Missense_Mutation	SNP	C	T	T	rs28630685		BE2C_S10	NORMAL	C	C																c.1336G>A	p.Val446Ile	p.V446I	ENST00000355689	1/1	109	0	109				TTC30A,missense_variant,p.Val446Ile,ENST00000355689,NM_152275.3;AC073834.3,non_coding_transcript_exon_variant,,ENST00000357045,;	T	ENSG00000197557	ENST00000355689	Transcript
TTN	0	.	GRCh38	chr2	178654748	178654748	+	Missense_Mutation	SNP	C	T	T	rs755415340		BE2C_S10	NORMAL	C	C																c.38203G>A	p.Glu12735Lys	p.E12735K	ENST00000589042	191/363	52	0	52				TTN,missense_variant,p.Glu12735Lys,ENST00000589042,NM_001267550.2;TTN,missense_variant,p.Glu11507Lys,ENST00000591111,;AC010680.1,intron_variant,,ENST00000615779,NM_001256850.1;TTN,intron_variant,,ENST00000342992,NM_133378.4;TTN,intron_variant,,ENST00000460472,NM_003319.4;AC010680.1,intron_variant,,ENST00000342175,NM_133437.4;AC010680.1,intron_variant,,ENST00000359218,NM_133432.3;TTN,intron_varian…	T	ENSG00000155657	ENST00000589042	Transcript
FSIP2	0	.	GRCh38	chr2	185793362	185793362	+	Missense_Mutation	SNP	C	A	A	rs74508015		BE2C_S10	NORMAL	C	C																c.6493C>A	p.Leu2165Met	p.L2165M	ENST00000343098	16/23	157	0	157				FSIP2,missense_variant,p.Leu2165Met,ENST00000343098,;FSIP2,missense_variant,p.Leu2076Met,ENST00000424728,NM_173651.3;FSIP2-AS1,intron_variant,,ENST00000436557,;FSIP2-AS1,intron_variant,,ENST00000429929,;FSIP2,upstream_gene_variant,,ENST00000415915,;	A	ENSG00000188738	ENST00000343098	Transcript
FSIP2	0	.	GRCh38	chr2	185796672	185796672	+	Missense_Mutation	SNP	A	G	G	rs115715789		BE2C_S10	NORMAL	A	A																c.9803A>G	p.Asn3268Ser	p.N3268S	ENST00000343098	16/23	260	2	258				FSIP2,missense_variant,p.Asn3268Ser,ENST00000343098,;FSIP2,missense_variant,p.Asn3179Ser,ENST00000424728,NM_173651.3;FSIP2-AS1,intron_variant,,ENST00000436557,;FSIP2-AS1,intron_variant,,ENST00000429929,;FSIP2,missense_variant,p.Asn686Ser,ENST00000415915,;	G	ENSG00000188738	ENST00000343098	Transcript
DNAH7	0	.	GRCh38	chr2	195864259	195864259	+	Missense_Mutation	SNP	G	A	A	rs149065769		BE2C_S10	NORMAL	G	G																c.7396C>T	p.Arg2466Cys	p.R2466C	ENST00000312428	41/65	381	0	381				DNAH7,missense_variant,p.Arg2466Cys,ENST00000312428,NM_018897.2;	A	ENSG00000118997	ENST00000312428	Transcript
KCTD18	0	.	GRCh38	chr2	200490279	200490279	+	Missense_Mutation	SNP	C	C	G	novel		BE2C_S10	NORMAL	C	C																c.1102G>C	p.Asp368His	p.D368H	ENST00000359878	7/7	436	215	221				KCTD18,missense_variant,p.Asp368His,ENST00000359878,NM_152387.3,NM_001321550.1;KCTD18,missense_variant,p.Asp368His,ENST00000409157,NM_001321548.1,NM_001321547.1;KCTD18,downstream_gene_variant,,ENST00000468413,;	G	ENSG00000155729	ENST00000359878	Transcript
AOX1	0	.	GRCh38	chr2	200668643	200668643	+	Missense_Mutation	SNP	G	A	A	rs368816835		BE2C_S10	NORMAL	G	G																c.3638G>A	p.Gly1213Glu	p.G1213E	ENST00000374700	33/35	433	0	433				AOX1,missense_variant,p.Gly1213Glu,ENST00000374700,NM_001159.3;AOX1,missense_variant,p.Gly53Glu,ENST00000439380,;AOX1,intron_variant,,ENST00000260930,;AOX1,non_coding_transcript_exon_variant,,ENST00000485106,;AOX1,non_coding_transcript_exon_variant,,ENST00000465297,;	A	ENSG00000138356	ENST00000374700	Transcript
ZDBF2	0	.	GRCh38	chr2	206306326	206306326	+	Missense_Mutation	SNP	G	A	A	rs192447754		BE2C_S10	NORMAL	G	G																c.1798G>A	p.Val600Ile	p.V600I	ENST00000374423	5/5	604	0	604				ZDBF2,missense_variant,p.Val600Ile,ENST00000374423,NM_020923.2;ZDBF2,missense_variant,p.Val598Ile,ENST00000611847,NM_001285549.1;	A	ENSG00000204186	ENST00000374423	Transcript
MDH1B	0	.	GRCh38	chr2	206755226	206755226	+	Missense_Mutation	SNP	G	G	C	novel		BE2C_S10	NORMAL	G	G																c.693C>G	p.Ser231Arg	p.S231R	ENST00000374412	5/12	459	250	209				MDH1B,missense_variant,p.Ser231Arg,ENST00000374412,NM_001039845.2,NM_001330224.1;MDH1B,missense_variant,p.Ser231Arg,ENST00000454776,NM_001282940.1;MDH1B,missense_variant,p.Ser133Arg,ENST00000449792,;MDH1B,intron_variant,,ENST00000432911,;MDH1B,intron_variant,,ENST00000436472,;MDH1B,downstream_gene_variant,,ENST00000471988,;	C	ENSG00000138400	ENST00000374412	Transcript
IHH	0	.	GRCh38	chr2	219055586	219055586	+	Missense_Mutation	SNP	G	A	A	rs140093604		BE2C_S10	NORMAL	G	G																c.857C>T	p.Pro286Leu	p.P286L	ENST00000295731	3/3	515	0	515				IHH,missense_variant,p.Pro286Leu,ENST00000295731,NM_002181.3;MIR3131,downstream_gene_variant,,ENST00000583592,;	A	ENSG00000163501	ENST00000295731	Transcript
DNER	0	.	GRCh38	chr2	229512805	229512805	+	Missense_Mutation	SNP	A	A	C	novel		BE2C_S10	NORMAL	A	A																c.1125T>G	p.Asn375Lys	p.N375K	ENST00000341772	6/13	542	314	228				DNER,missense_variant,p.Asn375Lys,ENST00000341772,NM_139072.3;	C	ENSG00000187957	ENST00000341772	Transcript
EIF4E2	0	.	GRCh38	chr2	232566872	232566872	+	Missense_Mutation	SNP	G	G	A	rs749786793		BE2C_S10	NORMAL	G	G																c.419G>A	p.Arg140Gln	p.R140Q	ENST00000258416	5/7	543	269	274				EIF4E2,missense_variant,p.Arg140Gln,ENST00000409514,NM_001282958.1,NM_001330203.1;EIF4E2,missense_variant,p.Arg140Gln,ENST00000409098,NM_001276336.1;EIF4E2,missense_variant,p.Arg140Gln,ENST00000258416,NM_004846.3;EIF4E2,missense_variant,p.Arg95Gln,ENST00000409167,;EIF4E2,missense_variant,p.Arg135Gln,ENST00000454501,;EIF4E2,missense_variant,p.Arg140Gln,ENST00000409495,;EIF4E2,missense_variant,p.Ar…	A	ENSG00000135930	ENST00000258416	Transcript
COL6A3	0	.	GRCh38	chr2	237340608	237340608	+	Missense_Mutation	SNP	C	T	T	novel		BE2C_S10	NORMAL	C	C																c.8308G>A	p.Val2770Met	p.V2770M	ENST00000295550	38/44	408	0	408				COL6A3,missense_variant,p.Val2770Met,ENST00000295550,NM_004369.3;COL6A3,missense_variant,p.Val2564Met,ENST00000353578,NM_057167.3;COL6A3,missense_variant,p.Val2564Met,ENST00000409809,;COL6A3,missense_variant,p.Val2163Met,ENST00000472056,NM_057166.4;COL6A3,missense_variant,p.Val2162Met,ENST00000347401,;COL6A3,non_coding_transcript_exon_variant,,ENST00000491769,;COL6A3,upstream_gene_variant,,ENST00…	T	ENSG00000163359	ENST00000295550	Transcript
UBE2F	0	.	GRCh38	chr2	238016607	238016607	+	Nonsense_Mutation	SNP	G	T	T	novel		BE2C_S10	NORMAL	G	G																c.256G>T	p.Glu86Ter	p.E86*	ENST00000612130	5/10	387	0	387				UBE2F,stop_gained,p.Glu86Ter,ENST00000612130,NM_001278305.1;UBE2F,stop_gained,p.Glu54Ter,ENST00000414443,NM_001278307.1;UBE2F,stop_gained,p.Glu86Ter,ENST00000272930,NM_080678.2;UBE2F,stop_gained,p.Glu64Ter,ENST00000409332,;UBE2F,stop_gained,p.Glu62Ter,ENST00000409953,NM_001278306.1;UBE2F,stop_gained,p.Glu86Ter,ENST00000409633,NM_001278308.1;UBE2F,stop_gained,p.Glu86Ter,ENST00000434655,;UBE2F,stop…	T	ENSG00000184182	ENST00000612130	Transcript
OR6B3	0	.	GRCh38	chr2	240045930	240045930	+	Missense_Mutation	SNP	G	A	A	rs13030992		BE2C_S10	NORMAL	G	G																c.143C>T	p.Thr48Ile	p.T48I	ENST00000319423	1/1	349	2	347				OR6B3,missense_variant,p.Thr48Ile,ENST00000319423,NM_173351.1;PRR21,upstream_gene_variant,,ENST00000408934,NM_001080835.1;	A	ENSG00000178586	ENST00000319423	Transcript
AQP12B	0	.	GRCh38	chr2	240676702	240676702	+	Missense_Mutation	SNP	T	T	C	rs1807128		BE2C_S10	NORMAL	T	T																c.767A>G	p.His256Arg	p.H256R	ENST00000407834	3/3	32	16	16				AQP12B,missense_variant,p.His256Arg,ENST00000407834,NM_001102467.1;AQP12B,missense_variant,p.His244Arg,ENST00000621682,;AQP12B,non_coding_transcript_exon_variant,,ENST00000459806,;AQP12B,3_prime_UTR_variant,,ENST00000414322,;AQP12B,3_prime_UTR_variant,,ENST00000413999,;AQP12B,downstream_gene_variant,,ENST00000452886,;RP11-118M12.1,downstream_gene_variant,,ENST00000615796,;	C	ENSG00000185176	ENST00000407834	Transcript
AQP12B	0	.	GRCh38	chr2	240682452	240682452	+	Missense_Mutation	SNP	G	A	A	rs74882485		BE2C_S10	NORMAL	G	G																c.386C>T	p.Thr129Met	p.T129M	ENST00000407834	1/3	240	0	240				AQP12B,missense_variant,p.Thr129Met,ENST00000407834,NM_001102467.1;AQP12B,missense_variant,p.Thr117Met,ENST00000621682,;AC011298.2,upstream_gene_variant,,ENST00000407635,;AQP12B,upstream_gene_variant,,ENST00000459806,;AQP12B,synonymous_variant,p.Asp32=,ENST00000414322,;AQP12B,synonymous_variant,p.Asp32=,ENST00000413999,;AQP12B,synonymous_variant,p.Asp32=,ENST00000452886,;	A	ENSG00000185176	ENST00000407834	Transcript
AQP12A	0	.	GRCh38	chr2	240692422	240692422	+	Missense_Mutation	SNP	G	G	A	rs12477907		BE2C_S10	NORMAL	G	G																c.508G>A	p.Ala170Thr	p.A170T	ENST00000429564	2/4	163	57	106				AQP12A,missense_variant,p.Ala170Thr,ENST00000429564,;AQP12A,missense_variant,p.Ala158Thr,ENST00000337801,NM_198998.2;AC011298.2,downstream_gene_variant,,ENST00000407635,;AQP12A,upstream_gene_variant,,ENST00000474778,;AQP12A,upstream_gene_variant,,ENST00000471878,;AQP12A,upstream_gene_variant,,ENST00000460527,;	A	ENSG00000184945	ENST00000429564	Transcript
C2orf54	0	.	GRCh38	chr2	240895763	240895763	+	Missense_Mutation	SNP	T	C	C	rs574116147		BE2C_S10	NORMAL	T	T																c.235A>G	p.Met79Val	p.M79V	ENST00000388934	1/5	417	1	416				C2orf54,missense_variant,p.Met79Val,ENST00000388934,NM_001085437.2;C2orf54,missense_variant,p.Met79Val,ENST00000414499,;C2orf54,missense_variant,p.Met69Val,ENST00000454476,;C2orf54,upstream_gene_variant,,ENST00000307486,NM_001282921.1;C2orf54,upstream_gene_variant,,ENST00000402775,NM_024861.3;	C	ENSG00000172478	ENST00000388934	Transcript
PASK	0	.	GRCh38	chr2	241126627	241126627	+	Missense_Mutation	SNP	G	A	A	rs150014507		BE2C_S10	NORMAL	G	G																c.2288C>T	p.Thr763Met	p.T763M	ENST00000358649	10/18	550	0	550				PASK,missense_variant,p.Thr763Met,ENST00000403638,NM_001252124.1;PASK,missense_variant,p.Thr763Met,ENST00000405260,;PASK,missense_variant,p.Thr763Met,ENST00000544142,NM_001252120.1;PASK,missense_variant,p.Thr763Met,ENST00000234040,NM_001252122.1,NM_015148.3;PASK,missense_variant,p.Thr763Met,ENST00000358649,NM_001252119.1;PASK,downstream_gene_variant,,ENST00000459710,;PASK,non_coding_transcript_ex…	A	ENSG00000115687	ENST00000358649	Transcript
FANCD2	0	.	GRCh38	chr3	10046634	10046634	+	Nonsense_Mutation	SNP	A	A	T	novel		BE2C_S10	NORMAL	A	A																c.1189A>T	p.Lys397Ter	p.K397*	ENST00000287647	15/43	227	168	59				FANCD2,stop_gained,p.Lys397Ter,ENST00000287647,NM_033084.4;FANCD2,stop_gained,p.Lys397Ter,ENST00000419585,NM_001319984.1;FANCD2,stop_gained,p.Lys397Ter,ENST00000383807,NM_001018115.2;FANCD2,non_coding_transcript_exon_variant,,ENST00000483276,;FANCD2,non_coding_transcript_exon_variant,,ENST00000464934,;FANCD2,upstream_gene_variant,,ENST00000421731,;	T	ENSG00000144554	ENST00000287647	Transcript
FANCD2	0	.	GRCh38	chr3	10046659	10046659	+	Missense_Mutation	SNP	A	A	G	rs73126218		BE2C_S10	NORMAL	A	A																c.1214A>G	p.Asn405Ser	p.N405S	ENST00000287647	15/43	223	164	59				FANCD2,missense_variant,p.Asn405Ser,ENST00000287647,NM_033084.4;FANCD2,missense_variant,p.Asn405Ser,ENST00000419585,NM_001319984.1;FANCD2,missense_variant,p.Asn405Ser,ENST00000383807,NM_001018115.2;FANCD2,non_coding_transcript_exon_variant,,ENST00000483276,;FANCD2,non_coding_transcript_exon_variant,,ENST00000464934,;FANCD2,upstream_gene_variant,,ENST00000421731,;	G	ENSG00000144554	ENST00000287647	Transcript
STT3B	0	.	GRCh38	chr3	31600375	31600375	+	Missense_Mutation	SNP	G	T	T	novel		BE2C_S10	NORMAL	G	G																c.793G>T	p.Gly265Cys	p.G265C	ENST00000295770	5/16	44	0	44				STT3B,missense_variant,p.Gly265Cys,ENST00000295770,NM_178862.2;STT3B,non_coding_transcript_exon_variant,,ENST00000453168,;STT3B,non_coding_transcript_exon_variant,,ENST00000423527,;STT3B,non_coding_transcript_exon_variant,,ENST00000462235,;STT3B,non_coding_transcript_exon_variant,,ENST00000436236,;	T	ENSG00000163527	ENST00000295770	Transcript
OSBPL10	0	.	GRCh38	chr3	31830086	31830086	+	Missense_Mutation	SNP	C	T	T	rs146089422		BE2C_S10	NORMAL	C	C																c.683G>A	p.Arg228Gln	p.R228Q	ENST00000396556	4/12	185	0	185				OSBPL10,missense_variant,p.Arg228Gln,ENST00000396556,NM_017784.4;OSBPL10,missense_variant,p.Arg7Gln,ENST00000428241,;OSBPL10,intron_variant,,ENST00000438237,NM_001174060.1;OSBPL10,upstream_gene_variant,,ENST00000429492,;OSBPL10,non_coding_transcript_exon_variant,,ENST00000467647,;OSBPL10,non_coding_transcript_exon_variant,,ENST00000466604,;OSBPL10,non_coding_transcript_exon_variant,,ENST000004679…	T	ENSG00000144645	ENST00000396556	Transcript
STAC	0	.	GRCh38	chr3	36443458	36443458	+	Missense_Mutation	SNP	T	G	G	rs146456817		BE2C_S10	NORMAL	T	T																c.206T>G	p.Met69Arg	p.M69R	ENST00000273183	2/11	252	0	252				STAC,missense_variant,p.Met69Arg,ENST00000273183,NM_003149.2;STAC,missense_variant,p.Met69Arg,ENST00000457375,NM_001292049.1;STAC,missense_variant,p.Met58Arg,ENST00000434649,;STAC,non_coding_transcript_exon_variant,,ENST00000476388,;STAC,non_coding_transcript_exon_variant,,ENST00000486143,;STAC,intron_variant,,ENST00000427486,;	G	ENSG00000144681	ENST00000273183	Transcript
TOPAZ1	0	.	GRCh38	chr3	44243954	44243954	+	Missense_Mutation	SNP	A	G	G	rs17076541		BE2C_S10	NORMAL	A	A																c.1448A>G	p.Gln483Arg	p.Q483R	ENST00000309765	2/20	301	0	301				TOPAZ1,missense_variant,p.Gln483Arg,ENST00000309765,NM_001145030.1;	G	ENSG00000173769	ENST00000309765	Transcript
NCKIPSD	0	.	GRCh38	chr3	48678879	48678879	+	Missense_Mutation	SNP	C	A	A	novel		BE2C_S10	NORMAL	C	C																c.1790G>T	p.Gly597Val	p.G597V	ENST00000294129	11/13	306	0	305				NCKIPSD,missense_variant,p.Gly597Val,ENST00000294129,NM_016453.3;NCKIPSD,missense_variant,p.Gly590Val,ENST00000416649,NM_184231.2;NCKIPSD,missense_variant,p.Gly53Val,ENST00000413374,;NCKIPSD,downstream_gene_variant,,ENST00000439518,;NCKIPSD,downstream_gene_variant,,ENST00000426678,;NCKIPSD,downstream_gene_variant,,ENST00000453349,;NCKIPSD,downstream_gene_variant,,ENST00000415281,;NCKIPSD,splice_r…	A	ENSG00000213672	ENST00000294129	Transcript
DNASE1L3	0	.	GRCh38	chr3	58201011	58201011	+	Missense_Mutation	SNP	G	A	A	rs367846709		BE2C_S10	NORMAL	G	G																c.532C>T	p.Arg178Cys	p.R178C	ENST00000394549	5/8	278	0	278				DNASE1L3,missense_variant,p.Arg178Cys,ENST00000483681,;DNASE1L3,missense_variant,p.Arg148Cys,ENST00000486455,NM_001256560.1;DNASE1L3,missense_variant,p.Arg178Cys,ENST00000394549,NM_004944.3;DNASE1L3,missense_variant,p.Arg52Cys,ENST00000477209,;DNASE1L3,downstream_gene_variant,,ENST00000460422,;DNASE1L3,downstream_gene_variant,,ENST00000461914,;	A	ENSG00000163687	ENST00000394549	Transcript
DNASE1L3	0	.	GRCh38	chr3	58210795	58210795	+	Missense_Mutation	SNP	C	G	G	rs148208826		BE2C_S10	NORMAL	C	C																c.112G>C	p.Asp38His	p.D38H	ENST00000394549	1/8	149	0	149				DNASE1L3,missense_variant,p.Asp38His,ENST00000483681,;DNASE1L3,missense_variant,p.Asp38His,ENST00000486455,NM_001256560.1;DNASE1L3,missense_variant,p.Asp38His,ENST00000394549,NM_004944.3;DNASE1L3,missense_variant,p.Asp38His,ENST00000460422,;DNASE1L3,missense_variant,p.Asp38His,ENST00000461914,;DNASE1L3,non_coding_transcript_exon_variant,,ENST00000463694,;	G	ENSG00000163687	ENST00000394549	Transcript
FRG2C	0	.	GRCh38	chr3	75664413	75664413	+	Missense_Mutation	SNP	T	T	C	rs13073018		BE2C_S10	NORMAL	T	T																c.34T>C	p.Cys12Arg	p.C12R	ENST00000308062	1/4	705	484	221				FRG2C,missense_variant,p.Cys12Arg,ENST00000308062,NM_001124759.1;FRG2C,missense_variant,p.Cys12Arg,ENST00000464571,;DUX4L26,upstream_gene_variant,,ENST00000489078,;	C	ENSG00000172969	ENST00000308062	Transcript
FRG2C	0	.	GRCh38	chr3	75665147	75665147	+	Missense_Mutation	SNP	A	A	G	rs74714110		BE2C_S10	NORMAL	A	A																c.278A>G	p.Gln93Arg	p.Q93R	ENST00000308062	3/4	411	254	157				FRG2C,missense_variant,p.Gln93Arg,ENST00000308062,NM_001124759.1;FRG2C,missense_variant,p.Gln92Arg,ENST00000464571,;DUX4L26,upstream_gene_variant,,ENST00000489078,;	G	ENSG00000172969	ENST00000308062	Transcript
FRG2C	0	.	GRCh38	chr3	75665186	75665186	+	Missense_Mutation	SNP	T	T	G	rs73840323		BE2C_S10	NORMAL	T	T																c.317T>G	p.Ile106Ser	p.I106S	ENST00000308062	3/4	557	329	228				FRG2C,missense_variant,p.Ile106Ser,ENST00000308062,NM_001124759.1;FRG2C,missense_variant,p.Ile105Ser,ENST00000464571,;DUX4L26,upstream_gene_variant,,ENST00000489078,;	G	ENSG00000172969	ENST00000308062	Transcript
FRG2C	0	.	GRCh38	chr3	75665551	75665551	+	Missense_Mutation	SNP	A	A	G	rs62247157		BE2C_S10	NORMAL	A	A																c.359A>G	p.Asn120Ser	p.N120S	ENST00000308062	4/4	554	357	197				FRG2C,missense_variant,p.Asn120Ser,ENST00000308062,NM_001124759.1;FRG2C,missense_variant,p.Asn119Ser,ENST00000464571,;DUX4L26,upstream_gene_variant,,ENST00000489078,;	G	ENSG00000172969	ENST00000308062	Transcript
FRG2C	0	.	GRCh38	chr3	75665674	75665674	+	Frame_Shift_Del	DEL	G	G	-	rs373728386		BE2C_S10	NORMAL	G	G																c.483delG	p.Arg161SerfsTer5	p.R161Sfs*5	ENST00000308062	4/4	864	675	189				FRG2C,frameshift_variant,p.Arg161SerfsTer5,ENST00000308062,NM_001124759.1;FRG2C,frameshift_variant,p.Arg160SerfsTer5,ENST00000464571,;DUX4L26,upstream_gene_variant,,ENST00000489078,;	-	ENSG00000172969	ENST00000308062	Transcript
FRG2C	0	.	GRCh38	chr3	75665948	75665948	+	Missense_Mutation	SNP	T	T	A	rs2118760		BE2C_S10	NORMAL	T	T																c.756T>A	p.Asp252Glu	p.D252E	ENST00000308062	4/4	498	288	210				FRG2C,missense_variant,p.Asp252Glu,ENST00000308062,NM_001124759.1;FRG2C,missense_variant,p.Asp251Glu,ENST00000464571,;DUX4L26,upstream_gene_variant,,ENST00000489078,;	A	ENSG00000172969	ENST00000308062	Transcript
ZNF717	0	.	GRCh38	chr3	75736885	75736885	+	Missense_Mutation	SNP	A	A	C	rs113748085		BE2C_S10	NORMAL	A	A																c.2588T>G	p.Phe863Cys	p.F863C	ENST00000478296	4/4	847	623	224				ZNF717,missense_variant,p.Phe863Cys,ENST00000478296,NM_001290209.1;ZNF717,intron_variant,,ENST00000477374,NM_001324026.1,NM_001290210.1;ZNF717,downstream_gene_variant,,ENST00000468296,;ZNF717,downstream_gene_variant,,ENST00000471541,;MIR4273,upstream_gene_variant,,ENST00000582824,;ZNF717,intron_variant,,ENST00000491507,;	C	ENSG00000227124	ENST00000478296	Transcript
ZNF717	0	.	GRCh38	chr3	75736922	75736922	+	Missense_Mutation	SNP	C	C	G	rs140806462		BE2C_S10	NORMAL	C	C																c.2551G>C	p.Glu851Gln	p.E851Q	ENST00000478296	4/4	842	602	240				ZNF717,missense_variant,p.Glu851Gln,ENST00000478296,NM_001290209.1;ZNF717,intron_variant,,ENST00000477374,NM_001324026.1,NM_001290210.1;ZNF717,downstream_gene_variant,,ENST00000468296,;ZNF717,downstream_gene_variant,,ENST00000471541,;MIR4273,upstream_gene_variant,,ENST00000582824,;ZNF717,intron_variant,,ENST00000491507,;	G	ENSG00000227124	ENST00000478296	Transcript
ZNF717	0	.	GRCh38	chr3	75737230	75737230	+	Missense_Mutation	SNP	T	T	C	rs3009024		BE2C_S10	NORMAL	T	T																c.2243A>G	p.Lys748Arg	p.K748R	ENST00000478296	4/4	320	147	173				ZNF717,missense_variant,p.Lys748Arg,ENST00000478296,NM_001290209.1;ZNF717,intron_variant,,ENST00000477374,NM_001324026.1,NM_001290210.1;ZNF717,downstream_gene_variant,,ENST00000468296,;ZNF717,downstream_gene_variant,,ENST00000471541,;MIR4273,upstream_gene_variant,,ENST00000582824,;ZNF717,intron_variant,,ENST00000491507,;	C	ENSG00000227124	ENST00000478296	Transcript
ZNF717	0	.	GRCh38	chr3	75737519	75737519	+	Missense_Mutation	SNP	G	G	A	rs112822201		BE2C_S10	NORMAL	G	G																c.1954C>T	p.Pro652Ser	p.P652S	ENST00000478296	4/4	705	383	321				ZNF717,missense_variant,p.Pro652Ser,ENST00000478296,NM_001290209.1;ZNF717,intron_variant,,ENST00000477374,NM_001324026.1,NM_001290210.1;ZNF717,downstream_gene_variant,,ENST00000468296,;ZNF717,downstream_gene_variant,,ENST00000471541,;MIR4273,upstream_gene_variant,,ENST00000582824,;ZNF717,intron_variant,,ENST00000491507,;	A	ENSG00000227124	ENST00000478296	Transcript
ZNF717	0	.	GRCh38	chr3	75737530	75737530	+	Missense_Mutation	SNP	G	G	A	rs111677009		BE2C_S10	NORMAL	G	G																c.1943C>T	p.Pro648Leu	p.P648L	ENST00000478296	4/4	767	372	395				ZNF717,missense_variant,p.Pro648Leu,ENST00000478296,NM_001290209.1;ZNF717,intron_variant,,ENST00000477374,NM_001324026.1,NM_001290210.1;ZNF717,downstream_gene_variant,,ENST00000468296,;ZNF717,downstream_gene_variant,,ENST00000471541,;MIR4273,upstream_gene_variant,,ENST00000582824,;ZNF717,intron_variant,,ENST00000491507,;	A	ENSG00000227124	ENST00000478296	Transcript
ZNF717	0	.	GRCh38	chr3	75737586	75737586	+	Missense_Mutation	SNP	A	A	T	rs78297221		BE2C_S10	NORMAL	A	A																c.1887T>A	p.Asn629Lys	p.N629K	ENST00000478296	4/4	1151	533	618				ZNF717,missense_variant,p.Asn629Lys,ENST00000478296,NM_001290209.1;ZNF717,intron_variant,,ENST00000477374,NM_001324026.1,NM_001290210.1;ZNF717,downstream_gene_variant,,ENST00000468296,;ZNF717,downstream_gene_variant,,ENST00000471541,;MIR4273,upstream_gene_variant,,ENST00000582824,;ZNF717,intron_variant,,ENST00000491507,;	T	ENSG00000227124	ENST00000478296	Transcript
ZNF717	0	.	GRCh38	chr3	75737622	75737622	+	Missense_Mutation	SNP	T	T	A	rs76175438		BE2C_S10	NORMAL	T	T																c.1851A>T	p.Arg617Ser	p.R617S	ENST00000478296	4/4	1618	1119	499				ZNF717,missense_variant,p.Arg617Ser,ENST00000478296,NM_001290209.1;ZNF717,intron_variant,,ENST00000477374,NM_001324026.1,NM_001290210.1;ZNF717,downstream_gene_variant,,ENST00000468296,;ZNF717,downstream_gene_variant,,ENST00000471541,;MIR4273,upstream_gene_variant,,ENST00000582824,;ZNF717,intron_variant,,ENST00000491507,;	A	ENSG00000227124	ENST00000478296	Transcript
ZNF717	0	.	GRCh38	chr3	75737651	75737651	+	Missense_Mutation	SNP	G	G	A	rs77826574		BE2C_S10	NORMAL	G	G																c.1822C>T	p.Arg608Cys	p.R608C	ENST00000478296	4/4	1626	1143	483				ZNF717,missense_variant,p.Arg608Cys,ENST00000478296,NM_001290209.1;ZNF717,intron_variant,,ENST00000477374,NM_001324026.1,NM_001290210.1;ZNF717,downstream_gene_variant,,ENST00000468296,;ZNF717,downstream_gene_variant,,ENST00000471541,;MIR4273,upstream_gene_variant,,ENST00000582824,;ZNF717,intron_variant,,ENST00000491507,;	A	ENSG00000227124	ENST00000478296	Transcript
ZNF717	0	.	GRCh38	chr3	75737737	75737737	+	Missense_Mutation	SNP	C	C	T	rs1615736		BE2C_S10	NORMAL	C	C																c.1736G>A	p.Arg579His	p.R579H	ENST00000478296	4/4	1111	748	363				ZNF717,missense_variant,p.Arg579His,ENST00000478296,NM_001290209.1;ZNF717,intron_variant,,ENST00000477374,NM_001324026.1,NM_001290210.1;ZNF717,downstream_gene_variant,,ENST00000468296,;ZNF717,downstream_gene_variant,,ENST00000471541,;MIR4273,upstream_gene_variant,,ENST00000582824,;ZNF717,intron_variant,,ENST00000491507,;	T	ENSG00000227124	ENST00000478296	Transcript
ZNF717	0	.	GRCh38	chr3	75737898	75737898	+	Missense_Mutation	SNP	C	C	A	rs62250106		BE2C_S10	NORMAL	C	C																c.1575G>T	p.Lys525Asn	p.K525N	ENST00000478296	4/4	745	441	304				ZNF717,missense_variant,p.Lys525Asn,ENST00000478296,NM_001290209.1;ZNF717,intron_variant,,ENST00000477374,NM_001324026.1,NM_001290210.1;ZNF717,downstream_gene_variant,,ENST00000468296,;ZNF717,downstream_gene_variant,,ENST00000471541,;MIR4273,upstream_gene_variant,,ENST00000582824,;ZNF717,intron_variant,,ENST00000491507,;	A	ENSG00000227124	ENST00000478296	Transcript
ZNF717	0	.	GRCh38	chr3	75737906	75737906	+	Missense_Mutation	SNP	G	G	A	rs62250107		BE2C_S10	NORMAL	G	G																c.1567C>T	p.His523Tyr	p.H523Y	ENST00000478296	4/4	667	379	288				ZNF717,missense_variant,p.His523Tyr,ENST00000478296,NM_001290209.1;ZNF717,intron_variant,,ENST00000477374,NM_001324026.1,NM_001290210.1;ZNF717,downstream_gene_variant,,ENST00000468296,;ZNF717,downstream_gene_variant,,ENST00000471541,;MIR4273,upstream_gene_variant,,ENST00000582824,;ZNF717,intron_variant,,ENST00000491507,;	A	ENSG00000227124	ENST00000478296	Transcript
ZNF717	0	.	GRCh38	chr3	75737948	75737949	+	Frame_Shift_Del	DEL	CT	CT	-	rs146514807		BE2C_S10	NORMAL	CT	CT																c.1524_1525delAG	p.Glu510LysfsTer4	p.E510Kfs*4	ENST00000478296	4/4	756	720	36				ZNF717,frameshift_variant,p.Glu510LysfsTer4,ENST00000478296,NM_001290209.1;ZNF717,intron_variant,,ENST00000477374,NM_001324026.1,NM_001290210.1;ZNF717,downstream_gene_variant,,ENST00000468296,;ZNF717,downstream_gene_variant,,ENST00000471541,;MIR4273,upstream_gene_variant,,ENST00000582824,;ZNF717,intron_variant,,ENST00000491507,;	-	ENSG00000227124	ENST00000478296	Transcript
ZNF717	0	.	GRCh38	chr3	75738116	75738117	+	Frame_Shift_Del	DEL	CT	CT	-	rs776210532		BE2C_S10	NORMAL	CT	CT																c.1356_1357delAG	p.Glu454LysfsTer7	p.E454Kfs*7	ENST00000478296	4/4	631	573	58				ZNF717,frameshift_variant,p.Glu454LysfsTer7,ENST00000478296,NM_001290209.1;ZNF717,intron_variant,,ENST00000477374,NM_001324026.1,NM_001290210.1;ZNF717,downstream_gene_variant,,ENST00000468296,;ZNF717,downstream_gene_variant,,ENST00000471541,;MIR4273,upstream_gene_variant,,ENST00000582824,;ZNF717,intron_variant,,ENST00000491507,;	-	ENSG00000227124	ENST00000478296	Transcript
ZNF717	0	.	GRCh38	chr3	75738551	75738551	+	Missense_Mutation	SNP	C	C	G	rs62250110		BE2C_S10	NORMAL	C	C																c.922G>C	p.Glu308Gln	p.E308Q	ENST00000478296	4/4	551	392	159				ZNF717,missense_variant,p.Glu308Gln,ENST00000478296,NM_001290209.1;ZNF717,intron_variant,,ENST00000477374,NM_001324026.1,NM_001290210.1;ZNF717,downstream_gene_variant,,ENST00000468296,;ZNF717,downstream_gene_variant,,ENST00000471541,;MIR4273,downstream_gene_variant,,ENST00000582824,;ZNF717,intron_variant,,ENST00000491507,;	G	ENSG00000227124	ENST00000478296	Transcript
ZNF717	0	.	GRCh38	chr3	75738575	75738575	+	Missense_Mutation	SNP	G	G	A	rs1962893		BE2C_S10	NORMAL	G	G																c.898C>T	p.Arg300Cys	p.R300C	ENST00000478296	4/4	505	139	366				ZNF717,missense_variant,p.Arg300Cys,ENST00000478296,NM_001290209.1;ZNF717,intron_variant,,ENST00000477374,NM_001324026.1,NM_001290210.1;ZNF717,downstream_gene_variant,,ENST00000468296,;ZNF717,downstream_gene_variant,,ENST00000471541,;MIR4273,downstream_gene_variant,,ENST00000582824,;ZNF717,intron_variant,,ENST00000491507,;	A	ENSG00000227124	ENST00000478296	Transcript
ZNF717	0	.	GRCh38	chr3	75738577	75738577	+	Missense_Mutation	SNP	C	C	T	rs75074846		BE2C_S10	NORMAL	C	C																c.896G>A	p.Arg299His	p.R299H	ENST00000478296	4/4	493	362	130				ZNF717,missense_variant,p.Arg299His,ENST00000478296,NM_001290209.1;ZNF717,intron_variant,,ENST00000477374,NM_001324026.1,NM_001290210.1;ZNF717,downstream_gene_variant,,ENST00000468296,;ZNF717,downstream_gene_variant,,ENST00000471541,;MIR4273,downstream_gene_variant,,ENST00000582824,;ZNF717,intron_variant,,ENST00000491507,;	T	ENSG00000227124	ENST00000478296	Transcript
ZNF717	0	.	GRCh38	chr3	75738859	75738859	+	Missense_Mutation	SNP	A	C	C	rs3009006		BE2C_S10	NORMAL	A	A																c.614T>G	p.Val205Gly	p.V205G	ENST00000478296	4/4	773	0	773				ZNF717,missense_variant,p.Val205Gly,ENST00000478296,NM_001290209.1;ZNF717,intron_variant,,ENST00000477374,NM_001324026.1,NM_001290210.1;ZNF717,downstream_gene_variant,,ENST00000468296,;ZNF717,downstream_gene_variant,,ENST00000471541,;MIR4273,downstream_gene_variant,,ENST00000582824,;ZNF717,intron_variant,,ENST00000491507,;	C	ENSG00000227124	ENST00000478296	Transcript
ZNF717	0	.	GRCh38	chr3	75739007	75739007	+	Missense_Mutation	SNP	G	G	C	rs3009004		BE2C_S10	NORMAL	G	G																c.466C>G	p.Leu156Val	p.L156V	ENST00000478296	4/4	559	305	254				ZNF717,missense_variant,p.Leu156Val,ENST00000478296,NM_001290209.1;ZNF717,intron_variant,,ENST00000477374,NM_001324026.1,NM_001290210.1;ZNF717,downstream_gene_variant,,ENST00000468296,;ZNF717,downstream_gene_variant,,ENST00000471541,;MIR4273,downstream_gene_variant,,ENST00000582824,;ZNF717,intron_variant,,ENST00000491507,;	C	ENSG00000227124	ENST00000478296	Transcript
ZNF717	0	.	GRCh38	chr3	75741293	75741293	+	Missense_Mutation	SNP	G	G	A	rs1971517		BE2C_S10	NORMAL	G	G																c.110C>T	p.Pro37Leu	p.P37L	ENST00000478296	3/4	514	287	227				ZNF717,missense_variant,p.Pro37Leu,ENST00000478296,NM_001290209.1;ZNF717,missense_variant,p.Pro87Leu,ENST00000477374,NM_001324026.1,NM_001290210.1;ZNF717,missense_variant,p.Pro87Leu,ENST00000468296,;ZNF717,missense_variant,p.Pro37Leu,ENST00000471541,;MIR4273,downstream_gene_variant,,ENST00000582824,;ZNF717,non_coding_transcript_exon_variant,,ENST00000491507,;	A	ENSG00000227124	ENST00000478296	Transcript
ZNF717	0	.	GRCh38	chr3	75741362	75741362	+	Missense_Mutation	SNP	T	C	C	rs2918519		BE2C_S10	NORMAL	T	T																c.41A>G	p.Tyr14Cys	p.Y14C	ENST00000478296	3/4	324	0	324				ZNF717,missense_variant,p.Tyr14Cys,ENST00000478296,NM_001290209.1;ZNF717,missense_variant,p.Tyr64Cys,ENST00000477374,NM_001324026.1,NM_001290210.1;ZNF717,missense_variant,p.Tyr64Cys,ENST00000468296,;ZNF717,missense_variant,p.Tyr14Cys,ENST00000471541,;MIR4273,downstream_gene_variant,,ENST00000582824,;ZNF717,non_coding_transcript_exon_variant,,ENST00000491507,;	C	ENSG00000227124	ENST00000478296	Transcript
ZNF717	0	.	GRCh38	chr3	75741646	75741646	+	5'UTR	SNP	C	C	T	rs147946451		BE2C_S10	NORMAL	C	C																c.-3G>A			ENST00000478296	2/4	299	225	74				ZNF717,missense_variant,p.Val50Met,ENST00000477374,NM_001324026.1,NM_001290210.1;ZNF717,missense_variant,p.Val50Met,ENST00000468296,;ZNF717,5_prime_UTR_variant,,ENST00000478296,NM_001290209.1;ZNF717,5_prime_UTR_variant,,ENST00000471541,;MIR4273,downstream_gene_variant,,ENST00000582824,;ZNF717,non_coding_transcript_exon_variant,,ENST00000491507,;	T	ENSG00000227124	ENST00000478296	Transcript
ZNF717	0	.	GRCh38	chr3	75741659	75741660	+	5'UTR	INS	-	-	T	rs768997736		BE2C_S10	NORMAL	-	-																c.-17_-16insA			ENST00000478296	2/4	321	241	80				ZNF717,frameshift_variant,p.Leu46ProfsTer24,ENST00000477374,NM_001324026.1,NM_001290210.1;ZNF717,frameshift_variant,p.Leu46ProfsTer24,ENST00000468296,;ZNF717,5_prime_UTR_variant,,ENST00000478296,NM_001290209.1;ZNF717,5_prime_UTR_variant,,ENST00000471541,;MIR4273,downstream_gene_variant,,ENST00000582824,;ZNF717,non_coding_transcript_exon_variant,,ENST00000491507,;	T	ENSG00000227124	ENST00000478296	Transcript
ZNF717	0	.	GRCh38	chr3	75741687	75741687	+	5'UTR	SNP	C	C	T	rs113991634		BE2C_S10	NORMAL	C	C																c.-44G>A			ENST00000478296	2/4	411	309	102				ZNF717,stop_gained,p.Trp36Ter,ENST00000477374,NM_001324026.1,NM_001290210.1;ZNF717,stop_gained,p.Trp36Ter,ENST00000468296,;ZNF717,5_prime_UTR_variant,,ENST00000478296,NM_001290209.1;ZNF717,5_prime_UTR_variant,,ENST00000471541,;MIR4273,downstream_gene_variant,,ENST00000582824,;ZNF717,non_coding_transcript_exon_variant,,ENST00000491507,;	T	ENSG00000227124	ENST00000478296	Transcript
OR5K4	0	.	GRCh38	chr3	98354118	98354118	+	Missense_Mutation	SNP	G	G	A	rs111341876		BE2C_S10	NORMAL	G	G																c.265G>A	p.Asp89Asn	p.D89N	ENST00000354924	1/1	682	357	325				OR5K4,missense_variant,p.Asp89Asn,ENST00000354924,NM_001005517.1;RP11-325B23.2,intron_variant,,ENST00000508616,;	A	ENSG00000196098	ENST00000354924	Transcript
DCBLD2	0	.	GRCh38	chr3	98799379	98799379	+	Missense_Mutation	SNP	A	A	T	rs200752492		BE2C_S10	NORMAL	A	A																c.2321T>A	p.Ile774Asn	p.I774N	ENST00000326840	16/16	109	54	55				DCBLD2,missense_variant,p.Ile774Asn,ENST00000326840,NM_080927.3;DCBLD2,missense_variant,p.Ile788Asn,ENST00000326857,;ST3GAL6,downstream_gene_variant,,ENST00000394162,NM_001323365.1,NM_006100.3,NM_001323364.1;ST3GAL6,downstream_gene_variant,,ENST00000613264,NM_001323363.1,NM_001271145.1;ST3GAL6,downstream_gene_variant,,ENST00000265261,NM_001323366.1,NM_001323360.1,NM_001271147.1,NM_001323358.1,NM_…	T	ENSG00000057019	ENST00000326840	Transcript
IMPG2	0	.	GRCh38	chr3	101319635	101319635	+	Missense_Mutation	SNP	C	C	G	novel		BE2C_S10	NORMAL	C	C																c.283G>C	p.Glu95Gln	p.E95Q	ENST00000193391	2/19	452	236	216				IMPG2,missense_variant,p.Glu95Gln,ENST00000193391,NM_016247.3;SENP7,downstream_gene_variant,,ENST00000394095,NM_020654.4;SENP7,downstream_gene_variant,,ENST00000314261,NM_001282801.1;SENP7,downstream_gene_variant,,ENST00000394094,NM_001077203.2;SENP7,downstream_gene_variant,,ENST00000394091,NM_001282803.1;	G	ENSG00000081148	ENST00000193391	Transcript
BBX	0	.	GRCh38	chr3	107773045	107773045	+	Missense_Mutation	SNP	G	G	A	rs138961599		BE2C_S10	NORMAL	G	G																c.1324G>A	p.Ala442Thr	p.A442T	ENST00000325805	11/18	437	224	213				BBX,missense_variant,p.Ala442Thr,ENST00000415149,NM_020235.6;BBX,missense_variant,p.Ala442Thr,ENST00000402543,;BBX,missense_variant,p.Ala442Thr,ENST00000406780,;BBX,missense_variant,p.Ala442Thr,ENST00000325805,NM_001142568.2;BBX,missense_variant,p.Ala442Thr,ENST00000402163,;BBX,intron_variant,,ENST00000416476,NM_001276286.1;BBX,upstream_gene_variant,,ENST00000473542,;BBX,downstream_gene_variant,,…	A	ENSG00000114439	ENST00000325805	Transcript
MORC1	0	.	GRCh38	chr3	109000589	109000589	+	Missense_Mutation	SNP	C	C	G	rs35276036		BE2C_S10	NORMAL	C	C																c.2155G>C	p.Asp719His	p.D719H	ENST00000232603	21/28	173	121	52				MORC1,missense_variant,p.Asp719His,ENST00000232603,NM_014429.3;MORC1,missense_variant,p.Asp698His,ENST00000483760,;	G	ENSG00000114487	ENST00000232603	Transcript
CASR	0	.	GRCh38	chr3	122262251	122262251	+	Missense_Mutation	SNP	A	A	G	novel		BE2C_S10	NORMAL	A	A																c.1216A>G	p.Thr406Ala	p.T406A	ENST00000498619	4/7	536	269	267				CASR,missense_variant,p.Thr406Ala,ENST00000498619,NM_001178065.1;CASR,missense_variant,p.Thr406Ala,ENST00000490131,NM_000388.3;	G	ENSG00000036828	ENST00000498619	Transcript
ADCY5	0	.	GRCh38	chr3	123303105	123303105	+	Missense_Mutation	SNP	C	C	T	rs200673681		BE2C_S10	NORMAL	C	C																c.2674G>A	p.Asp892Asn	p.D892N	ENST00000462833	14/21	235	137	98				ADCY5,missense_variant,p.Asp892Asn,ENST00000462833,NM_183357.2;ADCY5,missense_variant,p.Asp525Asn,ENST00000491190,;ADCY5,missense_variant,p.Asp542Asn,ENST00000309879,NM_001199642.1;ADCY5,missense_variant,p.Asp451Asn,ENST00000466617,;ADCY5,non_coding_transcript_exon_variant,,ENST00000468683,;ADCY5,non_coding_transcript_exon_variant,,ENST00000474577,;	T	ENSG00000173175	ENST00000462833	Transcript
ZNF148	0	.	GRCh38	chr3	125313522	125313522	+	Missense_Mutation	SNP	C	C	G	rs141167020		BE2C_S10	NORMAL	C	C																c.119G>C	p.Gly40Ala	p.G40A	ENST00000360647	4/9	606	325	281				ZNF148,missense_variant,p.Gly40Ala,ENST00000360647,NM_021964.2;ZNF148,missense_variant,p.Gly40Ala,ENST00000485866,;ZNF148,missense_variant,p.Gly40Ala,ENST00000484491,;ZNF148,missense_variant,p.Gly40Ala,ENST00000492394,;ZNF148,missense_variant,p.Gly40Ala,ENST00000495019,;ZNF148,missense_variant,p.Gly40Ala,ENST00000465763,;ZNF148,intron_variant,,ENST00000468369,;ZNF148,downstream_gene_variant,,ENST…	G	ENSG00000163848	ENST00000360647	Transcript
CFAP100	0	.	GRCh38	chr3	126418471	126418471	+	Missense_Mutation	SNP	G	G	T	novel		BE2C_S10	NORMAL	G	G																c.432G>T	p.Glu144Asp	p.E144D	ENST00000352312	6/17	148	78	70				CFAP100,missense_variant,p.Glu144Asp,ENST00000352312,NM_182628.2;CFAP100,missense_variant,p.Glu145Asp,ENST00000505024,;CFAP100,downstream_gene_variant,,ENST00000510833,;CFAP100,upstream_gene_variant,,ENST00000507830,;CFAP100,downstream_gene_variant,,ENST00000533201,;CFAP100,non_coding_transcript_exon_variant,,ENST00000503905,;	T	ENSG00000163885	ENST00000352312	Transcript
PLXNA1	0	.	GRCh38	chr3	126988922	126988922	+	Missense_Mutation	SNP	G	G	A	rs151164953		BE2C_S10	NORMAL	G	G																c.329G>A	p.Ser110Asn	p.S110N	ENST00000393409	1/31	591	303	288				PLXNA1,missense_variant,p.Ser110Asn,ENST00000393409,NM_032242.3;	A	ENSG00000114554	ENST00000393409	Transcript
MCM2	0	.	GRCh38	chr3	127615934	127615934	+	Missense_Mutation	SNP	G	G	A	rs13087457		BE2C_S10	NORMAL	G	G																c.1501G>A	p.Gly501Arg	p.G501R	ENST00000265056	9/16	357	202	155				MCM2,missense_variant,p.Gly501Arg,ENST00000265056,NM_004526.3;MCM2,missense_variant,p.Gly433Arg,ENST00000491422,;MCM2,upstream_gene_variant,,ENST00000468414,;MCM2,3_prime_UTR_variant,,ENST00000474964,;MCM2,3_prime_UTR_variant,,ENST00000477668,;MCM2,upstream_gene_variant,,ENST00000473785,;	A	ENSG00000073111	ENST00000265056	Transcript
COL6A5	0	.	GRCh38	chr3	130440696	130440696	+	Missense_Mutation	SNP	C	C	T	rs200667807		BE2C_S10	NORMAL	C	C																c.6346C>T	p.Arg2116Cys	p.R2116C	ENST00000265379	36/43	584	294	290				COL6A5,missense_variant,p.Arg2116Cys,ENST00000265379,NM_153264.6,NM_001278298.1;COL6A5,missense_variant,p.Arg372Cys,ENST00000512836,;COL6A5,missense_variant,p.Arg63Cys,ENST00000373157,;COL6A5,upstream_gene_variant,,ENST00000512482,;COL6A5,missense_variant,p.Arg2120Cys,ENST00000312481,;	T	ENSG00000172752	ENST00000265379	Transcript
C3orf36	0	.	GRCh38	chr3	133928368	133928368	+	Missense_Mutation	SNP	G	G	C	rs77299600		BE2C_S10	NORMAL	G	G																c.436C>G	p.Pro146Ala	p.P146A	ENST00000408895	1/1	424	216	207				C3orf36,missense_variant,p.Pro146Ala,ENST00000408895,NM_025041.2;SLCO2A1,downstream_gene_variant,,ENST00000310926,NM_005630.2;	C	ENSG00000221972	ENST00000408895	Transcript
XRN1	0	.	GRCh38	chr3	142422603	142422603	+	Missense_Mutation	SNP	T	T	C	novel		BE2C_S10	NORMAL	T	T																c.946A>G	p.Thr316Ala	p.T316A	ENST00000264951	8/42	232	109	123				XRN1,missense_variant,p.Thr316Ala,ENST00000264951,NM_019001.4;XRN1,missense_variant,p.Thr316Ala,ENST00000392981,NM_001282857.1;XRN1,missense_variant,p.Thr316Ala,ENST00000463916,NM_001282859.1;XRN1,downstream_gene_variant,,ENST00000477237,;RNU1-100P,upstream_gene_variant,,ENST00000365255,;XRN1,3_prime_UTR_variant,,ENST00000486211,;XRN1,non_coding_transcript_exon_variant,,ENST00000472697,;XRN1,down…	C	ENSG00000114127	ENST00000264951	Transcript
IGSF10	0	.	GRCh38	chr3	151445177	151445177	+	Nonsense_Mutation	SNP	C	C	A	rs79363433		BE2C_S10	NORMAL	C	C																c.4804G>T	p.Glu1602Ter	p.E1602*	ENST00000282466	4/6	640	339	301				IGSF10,stop_gained,p.Glu1602Ter,ENST00000282466,NM_178822.4;IGSF10,upstream_gene_variant,,ENST00000489791,;IGSF10,upstream_gene_variant,,ENST00000495443,;IGSF10,upstream_gene_variant,,ENST00000493841,;	A	ENSG00000152580	ENST00000282466	Transcript
MLF1	0	.	GRCh38	chr3	158592529	158592529	+	Missense_Mutation	SNP	G	G	T	novel		BE2C_S10	NORMAL	G	G																c.191G>T	p.Arg64Ile	p.R64I	ENST00000392822	2/8	381	233	148				MLF1,missense_variant,p.Arg23Ile,ENST00000619577,;MLF1,missense_variant,p.Arg23Ile,ENST00000359117,NM_001130156.2;MLF1,missense_variant,p.Arg48Ile,ENST00000355893,NM_022443.4;MLF1,missense_variant,p.Arg64Ile,ENST00000392822,NM_001195432.1;MLF1,missense_variant,p.Arg23Ile,ENST00000618075,;MLF1,missense_variant,p.Arg23Ile,ENST00000478894,;MLF1,missense_variant,p.Arg23Ile,ENST00000471745,NM_00119543…	T	ENSG00000178053	ENST00000392822	Transcript
SEC62	0	.	GRCh38	chr3	169966855	169966855	+	Missense_Mutation	SNP	C	C	G	rs138379777		BE2C_S10	NORMAL	C	C																c.33C>G	p.Ile11Met	p.I11M	ENST00000337002	1/8	346	172	174				SEC62,missense_variant,p.Ile11Met,ENST00000337002,NM_003262.3;SEC62,missense_variant,p.Ile11Met,ENST00000480708,;RP11-379K17.4,upstream_gene_variant,,ENST00000483289,;RP11-379K17.4,upstream_gene_variant,,ENST00000469301,;RP11-379K17.4,upstream_gene_variant,,ENST00000600502,;RP11-379K17.4,upstream_gene_variant,,ENST00000487580,;SEC62,non_coding_transcript_exon_variant,,ENST00000461933,;SEC62,misse…	G	ENSG00000008952	ENST00000337002	Transcript
PIK3CA	0	.	GRCh38	chr3	179221061	179221061	+	Missense_Mutation	SNP	G	G	A	rs866824713		BE2C_S10	NORMAL	G	G																c.2091G>A	p.Met697Ile	p.M697I	ENST00000263967	14/21	330	212	118				PIK3CA,missense_variant,p.Met697Ile,ENST00000263967,NM_006218.3;PIK3CA,non_coding_transcript_exon_variant,,ENST00000462255,;	A	ENSG00000121879	ENST00000263967	Transcript
PEX5L	0	.	GRCh38	chr3	179809662	179809663	+	Frame_Shift_Ins	INS	-	-	AAAAAAAA	novel		BE2C_S10	NORMAL	-	-																c.1160_1161insTTTTTTTT	p.Leu387PhefsTer4	p.L387Ffs*4	ENST00000467460	12/15	257	214	43				PEX5L,frameshift_variant,p.Leu387PhefsTer4,ENST00000467460,NM_016559.2;PEX5L,frameshift_variant,p.Leu279PhefsTer4,ENST00000392649,;PEX5L,frameshift_variant,p.Leu352PhefsTer4,ENST00000485199,NM_001256752.1;PEX5L,frameshift_variant,p.Leu385PhefsTer4,ENST00000263962,NM_001256750.1;PEX5L,frameshift_variant,p.Leu344PhefsTer4,ENST00000476138,NM_001256754.1;PEX5L,frameshift_variant,p.Leu195PhefsTer4,ENS…	AAAAAAAA	ENSG00000114757	ENST00000467460	Transcript
PEX5L	0	.	GRCh38	chr3	179809671	179809672	+	Splice_Region	INS	-	-	A	novel		BE2C_S10	NORMAL	-	-																c.1155-4_1155-3insT			ENST00000467460	12/15	196	9	142				PEX5L,splice_region_variant,,ENST00000467460,NM_016559.2;PEX5L,splice_region_variant,,ENST00000392649,;PEX5L,splice_region_variant,,ENST00000485199,NM_001256752.1;PEX5L,splice_region_variant,,ENST00000263962,NM_001256750.1;PEX5L,splice_region_variant,,ENST00000476138,NM_001256754.1;PEX5L,splice_region_variant,,ENST00000468741,NM_001256756.1;PEX5L,splice_region_variant,,ENST00000472994,NM_00125675…	GCACCTGA	ENSG00000114757	ENST00000467460	Transcript
ATP11B	0	.	GRCh38	chr3	182845486	182845486	+	Missense_Mutation	SNP	C	C	T	novel		BE2C_S10	NORMAL	C	C																c.733C>T	p.Arg245Cys	p.R245C	ENST00000323116	9/30	231	120	111				ATP11B,missense_variant,p.Arg245Cys,ENST00000323116,NM_014616.2;ATP11B,missense_variant,p.Arg46Cys,ENST00000498086,;ATP11B,non_coding_transcript_exon_variant,,ENST00000482794,;RP11-225N10.3,upstream_gene_variant,,ENST00000604149,;	T	ENSG00000058063	ENST00000323116	Transcript
ABCF3	0	.	GRCh38	chr3	184186854	184186854	+	Missense_Mutation	SNP	T	T	C	novel		BE2C_S10	NORMAL	T	T																c.280T>C	p.Ser94Pro	p.S94P	ENST00000429586	3/21	387	188	199				ABCF3,missense_variant,p.Ser94Pro,ENST00000429586,NM_018358.2;ABCF3,missense_variant,p.Ser88Pro,ENST00000292808,;AP2M1,downstream_gene_variant,,ENST00000382456,NM_001025205.1;AP2M1,downstream_gene_variant,,ENST00000439647,;AP2M1,downstream_gene_variant,,ENST00000292807,NM_004068.3;AP2M1,downstream_gene_variant,,ENST00000411763,NM_001311198.1;AP2M1,downstream_gene_variant,,ENST00000621863,;AP2M1,d…	C	ENSG00000161204	ENST00000429586	Transcript
AHSG	0	.	GRCh38	chr3	186617345	186617345	+	Missense_Mutation	SNP	C	C	T	novel		BE2C_S10	NORMAL	C	C																c.568C>T	p.Leu190Phe	p.L190F	ENST00000411641	4/7	209	99	110				AHSG,missense_variant,p.Leu190Phe,ENST00000411641,NM_001622.2;AHSG,missense_variant,p.Leu191Phe,ENST00000273784,;RP11-573D15.8,intron_variant,,ENST00000630178,;RP11-573D15.8,intron_variant,,ENST00000628505,;RP11-573D15.8,intron_variant,,ENST00000625386,;AHSG,non_coding_transcript_exon_variant,,ENST00000478441,;	T	ENSG00000145192	ENST00000411641	Transcript
TP63	0	.	GRCh38	chr3	189889363	189889363	+	Missense_Mutation	SNP	C	C	A	rs148076109		BE2C_S10	NORMAL	C	C																c.1531C>A	p.Pro511Thr	p.P511T	ENST00000264731	12/14	184	101	83				TP63,missense_variant,p.Pro511Thr,ENST00000264731,NM_003722.4,NM_001329964.1,NM_001329148.1;TP63,missense_variant,p.Pro417Thr,ENST00000354600,NM_001114980.1;TP63,missense_variant,p.Pro507Thr,ENST00000440651,;TP63,missense_variant,p.Pro413Thr,ENST00000456148,;TP63,missense_variant,p.Pro511Thr,ENST00000392460,NM_001114978.1;TP63,missense_variant,p.Pro332Thr,ENST00000449992,;TP63,missense_variant,p.…	A	ENSG00000073282	ENST00000264731	Transcript
MUC20	0	.	GRCh38	chr3	195721015	195721015	+	Missense_Mutation	SNP	G	G	C	rs7627924		BE2C_S10	NORMAL	G	G																c.8G>C	p.Cys3Ser	p.C3S	ENST00000447234	1/4	245	167	78				MUC20,missense_variant,p.Cys3Ser,ENST00000447234,NM_001282506.1;MUC20,missense_variant,p.Cys3Ser,ENST00000436408,;MUC20,missense_variant,p.Cys3Ser,ENST00000320736,;MUC20,upstream_gene_variant,,ENST00000445522,;LINC00969,intron_variant,,ENST00000600197,;LINC00969,intron_variant,,ENST00000627609,;LINC00969,intron_variant,,ENST00000627471,;LINC00969,intron_variant,,ENST00000630197,;LINC00969,intron_…	C	ENSG00000176945	ENST00000447234	Transcript
MUC20	0	.	GRCh38	chr3	195725928	195725928	+	Missense_Mutation	SNP	C	C	T	rs2550232		BE2C_S10	NORMAL	C	C																c.1325C>T	p.Thr442Ile	p.T442I	ENST00000447234	2/4	316	168	148				MUC20,missense_variant,p.Thr407Ile,ENST00000445522,;MUC20,missense_variant,p.Thr442Ile,ENST00000447234,NM_001282506.1;MUC20,missense_variant,p.Thr442Ile,ENST00000436408,;MUC20,missense_variant,p.Thr271Ile,ENST00000320736,;MUC20,upstream_gene_variant,,ENST00000423938,;LINC00969,intron_variant,,ENST00000600197,;LINC00969,intron_variant,,ENST00000628392,;LINC00969,intron_variant,,ENST00000629721,;LI…	T	ENSG00000176945	ENST00000447234	Transcript
MUC20	0	.	GRCh38	chr3	195726080	195726080	+	Missense_Mutation	SNP	G	G	C	rs2688542		BE2C_S10	NORMAL	G	G																c.1477G>C	p.Asp493His	p.D493H	ENST00000447234	2/4	672	338	334				MUC20,missense_variant,p.Asp458His,ENST00000445522,;MUC20,missense_variant,p.Asp493His,ENST00000447234,NM_001282506.1;MUC20,missense_variant,p.Asp493His,ENST00000436408,;MUC20,missense_variant,p.Asp322His,ENST00000320736,;MUC20,upstream_gene_variant,,ENST00000423938,;LINC00969,intron_variant,,ENST00000600197,;LINC00969,intron_variant,,ENST00000628392,;LINC00969,intron_variant,,ENST00000629721,;LI…	C	ENSG00000176945	ENST00000447234	Transcript
MUC4	0	.	GRCh38	chr3	195763438	195763438	+	Missense_Mutation	SNP	C	C	T	rs74507812		BE2C_S10	NORMAL	C	C																c.14248G>A	p.Val4750Ile	p.V4750I	ENST00000463781	12/25	174	87	87				MUC4,missense_variant,p.Val4750Ile,ENST00000463781,NM_018406.6;MUC4,missense_variant,p.Val4698Ile,ENST00000475231,;MUC4,missense_variant,p.Val514Ile,ENST00000346145,NM_004532.5;MUC4,missense_variant,p.Val463Ile,ENST00000349607,NM_138297.4;MUC4,downstream_gene_variant,,ENST00000486425,;MUC4,missense_variant,p.Val4750Ile,ENST00000478156,;MUC4,3_prime_UTR_variant,,ENST00000466475,;MUC4,3_prime_UTR_v…	T	ENSG00000145113	ENST00000463781	Transcript
MUC4	0	.	GRCh38	chr3	195780623	195780623	+	Missense_Mutation	SNP	C	C	T	rs200217182		BE2C_S10	NORMAL	C	C																c.10957G>A	p.Asp3653Asn	p.D3653N	ENST00000463781	2/25	1472	723	749				MUC4,missense_variant,p.Asp3653Asn,ENST00000463781,NM_018406.6;MUC4,missense_variant,p.Asp3653Asn,ENST00000475231,;MUC4,intron_variant,,ENST00000346145,NM_004532.5;MUC4,intron_variant,,ENST00000349607,NM_138297.4;MUC4,missense_variant,p.Asp3653Asn,ENST00000478156,;MUC4,missense_variant,p.Asp3653Asn,ENST00000466475,;MUC4,missense_variant,p.Asp3653Asn,ENST00000477756,;MUC4,missense_variant,p.Asp365…	T	ENSG00000145113	ENST00000463781	Transcript
MUC4	0	.	GRCh38	chr3	195781292	195781292	+	Missense_Mutation	SNP	T	T	G	rs200073211		BE2C_S10	NORMAL	T	T																c.10288A>C	p.Thr3430Pro	p.T3430P	ENST00000463781	2/25	3356	2410	942				MUC4,missense_variant,p.Thr3430Pro,ENST00000463781,NM_018406.6;MUC4,missense_variant,p.Thr3430Pro,ENST00000475231,;MUC4,intron_variant,,ENST00000346145,NM_004532.5;MUC4,intron_variant,,ENST00000349607,NM_138297.4;MUC4,missense_variant,p.Thr3430Pro,ENST00000478156,;MUC4,missense_variant,p.Thr3430Pro,ENST00000466475,;MUC4,missense_variant,p.Thr3430Pro,ENST00000477756,;MUC4,missense_variant,p.Thr343…	G	ENSG00000145113	ENST00000463781	Transcript
MUC4	0	.	GRCh38	chr3	195781790	195781790	+	Missense_Mutation	SNP	A	A	G	novel		BE2C_S10	NORMAL	A	A																c.9790T>C	p.Ser3264Pro	p.S3264P	ENST00000463781	2/25	873	537	333				MUC4,missense_variant,p.Ser3264Pro,ENST00000463781,NM_018406.6;MUC4,missense_variant,p.Ser3264Pro,ENST00000475231,;MUC4,intron_variant,,ENST00000346145,NM_004532.5;MUC4,intron_variant,,ENST00000349607,NM_138297.4;MUC4,missense_variant,p.Ser3264Pro,ENST00000478156,;MUC4,missense_variant,p.Ser3264Pro,ENST00000466475,;MUC4,missense_variant,p.Ser3264Pro,ENST00000477756,;MUC4,missense_variant,p.Ser326…	G	ENSG00000145113	ENST00000463781	Transcript
MUC4	0	.	GRCh38	chr3	195782558	195782558	+	Missense_Mutation	SNP	A	A	G	rs28542401		BE2C_S10	NORMAL	A	A																c.9022T>C	p.Ser3008Pro	p.S3008P	ENST00000463781	2/25	2572	905	1667				MUC4,missense_variant,p.Ser3008Pro,ENST00000463781,NM_018406.6;MUC4,missense_variant,p.Ser3008Pro,ENST00000475231,;MUC4,intron_variant,,ENST00000346145,NM_004532.5;MUC4,intron_variant,,ENST00000349607,NM_138297.4;MUC4,missense_variant,p.Ser3008Pro,ENST00000478156,;MUC4,missense_variant,p.Ser3008Pro,ENST00000466475,;MUC4,missense_variant,p.Ser3008Pro,ENST00000477756,;MUC4,missense_variant,p.Ser300…	G	ENSG00000145113	ENST00000463781	Transcript
MUC4	0	.	GRCh38	chr3	195783346	195783346	+	Missense_Mutation	SNP	A	G	G	rs145853807		BE2C_S10	NORMAL	A	A																c.8234T>C	p.Val2745Ala	p.V2745A	ENST00000463781	2/25	1272	42	1230				MUC4,missense_variant,p.Val2745Ala,ENST00000463781,NM_018406.6;MUC4,missense_variant,p.Val2745Ala,ENST00000475231,;MUC4,intron_variant,,ENST00000346145,NM_004532.5;MUC4,intron_variant,,ENST00000349607,NM_138297.4;MUC4,missense_variant,p.Val2745Ala,ENST00000478156,;MUC4,missense_variant,p.Val2745Ala,ENST00000466475,;MUC4,missense_variant,p.Val2745Ala,ENST00000477756,;MUC4,missense_variant,p.Val274…	G	ENSG00000145113	ENST00000463781	Transcript
MUC4	0	.	GRCh38	chr3	195783765	195783765	+	Missense_Mutation	SNP	C	C	G	rs368501323		BE2C_S10	NORMAL	C	C																c.7815G>C	p.Gln2605His	p.Q2605H	ENST00000463781	2/25	856	607	248				MUC4,missense_variant,p.Gln2605His,ENST00000463781,NM_018406.6;MUC4,missense_variant,p.Gln2605His,ENST00000475231,;MUC4,intron_variant,,ENST00000346145,NM_004532.5;MUC4,intron_variant,,ENST00000349607,NM_138297.4;MUC4,missense_variant,p.Gln2605His,ENST00000478156,;MUC4,missense_variant,p.Gln2605His,ENST00000466475,;MUC4,missense_variant,p.Gln2605His,ENST00000477756,;MUC4,missense_variant,p.Gln260…	G	ENSG00000145113	ENST00000463781	Transcript
MUC4	0	.	GRCh38	chr3	195783836	195783836	+	Missense_Mutation	SNP	T	T	G	rs142559357		BE2C_S10	NORMAL	T	T																c.7744A>C	p.Thr2582Pro	p.T2582P	ENST00000463781	2/25	2345	1639	704				MUC4,missense_variant,p.Thr2582Pro,ENST00000463781,NM_018406.6;MUC4,missense_variant,p.Thr2582Pro,ENST00000475231,;MUC4,intron_variant,,ENST00000346145,NM_004532.5;MUC4,intron_variant,,ENST00000349607,NM_138297.4;MUC4,missense_variant,p.Thr2582Pro,ENST00000478156,;MUC4,missense_variant,p.Thr2582Pro,ENST00000466475,;MUC4,missense_variant,p.Thr2582Pro,ENST00000477756,;MUC4,missense_variant,p.Thr258…	G	ENSG00000145113	ENST00000463781	Transcript
MUC4	0	.	GRCh38	chr3	195785133	195785133	+	Missense_Mutation	SNP	T	G	G	rs148317288		BE2C_S10	NORMAL	T	T																c.6447A>C	p.Glu2149Asp	p.E2149D	ENST00000463781	2/25	3296	0	3295				MUC4,missense_variant,p.Glu2149Asp,ENST00000463781,NM_018406.6;MUC4,missense_variant,p.Glu2149Asp,ENST00000475231,;MUC4,intron_variant,,ENST00000346145,NM_004532.5;MUC4,intron_variant,,ENST00000349607,NM_138297.4;MUC4,missense_variant,p.Glu2149Asp,ENST00000478156,;MUC4,missense_variant,p.Glu2149Asp,ENST00000466475,;MUC4,missense_variant,p.Glu2149Asp,ENST00000477756,;MUC4,missense_variant,p.Glu214…	G	ENSG00000145113	ENST00000463781	Transcript
MUC4	0	.	GRCh38	chr3	195785171	195785171	+	Missense_Mutation	SNP	T	C	C	rs6805660		BE2C_S10	NORMAL	T	T																c.6409A>G	p.Thr2137Ala	p.T2137A	ENST00000463781	2/25	3984	0	3982				MUC4,missense_variant,p.Thr2137Ala,ENST00000463781,NM_018406.6;MUC4,missense_variant,p.Thr2137Ala,ENST00000475231,;MUC4,intron_variant,,ENST00000346145,NM_004532.5;MUC4,intron_variant,,ENST00000349607,NM_138297.4;MUC4,missense_variant,p.Thr2137Ala,ENST00000478156,;MUC4,missense_variant,p.Thr2137Ala,ENST00000466475,;MUC4,missense_variant,p.Thr2137Ala,ENST00000477756,;MUC4,missense_variant,p.Thr213…	C	ENSG00000145113	ENST00000463781	Transcript
MUC4	0	.	GRCh38	chr3	195785236	195785236	+	Missense_Mutation	SNP	T	A	A	rs374495657		BE2C_S10	NORMAL	T	T																c.6344A>T	p.Asp2115Val	p.D2115V	ENST00000463781	2/25	4448	0	4447				MUC4,missense_variant,p.Asp2115Val,ENST00000463781,NM_018406.6;MUC4,missense_variant,p.Asp2115Val,ENST00000475231,;MUC4,intron_variant,,ENST00000346145,NM_004532.5;MUC4,intron_variant,,ENST00000349607,NM_138297.4;MUC4,missense_variant,p.Asp2115Val,ENST00000478156,;MUC4,missense_variant,p.Asp2115Val,ENST00000466475,;MUC4,missense_variant,p.Asp2115Val,ENST00000477756,;MUC4,missense_variant,p.Asp211…	A	ENSG00000145113	ENST00000463781	Transcript
MUC4	0	.	GRCh38	chr3	195785374	195785374	+	Missense_Mutation	SNP	T	C	C	rs62282486		BE2C_S10	NORMAL	T	T																c.6206A>G	p.Asn2069Ser	p.N2069S	ENST00000463781	2/25	4183	15	4165				MUC4,missense_variant,p.Asn2069Ser,ENST00000463781,NM_018406.6;MUC4,missense_variant,p.Asn2069Ser,ENST00000475231,;MUC4,intron_variant,,ENST00000346145,NM_004532.5;MUC4,intron_variant,,ENST00000349607,NM_138297.4;MUC4,missense_variant,p.Asn2069Ser,ENST00000478156,;MUC4,missense_variant,p.Asn2069Ser,ENST00000466475,;MUC4,missense_variant,p.Asn2069Ser,ENST00000477756,;MUC4,missense_variant,p.Asn206…	C	ENSG00000145113	ENST00000463781	Transcript
MUC4	0	.	GRCh38	chr3	195786809	195786809	+	Missense_Mutation	SNP	A	A	T	rs7372250		BE2C_S10	NORMAL	A	A																c.4771T>A	p.Ser1591Thr	p.S1591T	ENST00000463781	2/25	3398	2420	975				MUC4,missense_variant,p.Ser1591Thr,ENST00000463781,NM_018406.6;MUC4,missense_variant,p.Ser1591Thr,ENST00000475231,;MUC4,intron_variant,,ENST00000346145,NM_004532.5;MUC4,intron_variant,,ENST00000349607,NM_138297.4;MUC4,missense_variant,p.Ser1591Thr,ENST00000478156,;MUC4,missense_variant,p.Ser1591Thr,ENST00000466475,;MUC4,missense_variant,p.Ser1591Thr,ENST00000477756,;MUC4,missense_variant,p.Ser159…	T	ENSG00000145113	ENST00000463781	Transcript
MUC4	0	.	GRCh38	chr3	195786908	195786908	+	Missense_Mutation	SNP	C	C	T	rs3103959		BE2C_S10	NORMAL	C	C																c.4672G>A	p.Ala1558Thr	p.A1558T	ENST00000463781	2/25	2442	1754	675				MUC4,missense_variant,p.Ala1558Thr,ENST00000463781,NM_018406.6;MUC4,missense_variant,p.Ala1558Thr,ENST00000475231,;MUC4,intron_variant,,ENST00000346145,NM_004532.5;MUC4,intron_variant,,ENST00000349607,NM_138297.4;MUC4,missense_variant,p.Ala1558Thr,ENST00000478156,;MUC4,missense_variant,p.Ala1558Thr,ENST00000466475,;MUC4,missense_variant,p.Ala1558Thr,ENST00000477756,;MUC4,missense_variant,p.Ala155…	T	ENSG00000145113	ENST00000463781	Transcript
MUC4	0	.	GRCh38	chr3	195787238	195787238	+	Missense_Mutation	SNP	C	C	A	rs12489838		BE2C_S10	NORMAL	C	C																c.4342G>T	p.Ala1448Ser	p.A1448S	ENST00000463781	2/25	183	118	65				MUC4,missense_variant,p.Ala1448Ser,ENST00000463781,NM_018406.6;MUC4,missense_variant,p.Ala1448Ser,ENST00000475231,;MUC4,intron_variant,,ENST00000346145,NM_004532.5;MUC4,intron_variant,,ENST00000349607,NM_138297.4;MUC4,missense_variant,p.Ala1448Ser,ENST00000478156,;MUC4,missense_variant,p.Ala1448Ser,ENST00000466475,;MUC4,missense_variant,p.Ala1448Ser,ENST00000477756,;MUC4,missense_variant,p.Ala144…	A	ENSG00000145113	ENST00000463781	Transcript
PCYT1A	0	.	GRCh38	chr3	196239629	196239629	+	Missense_Mutation	SNP	A	A	G	novel		BE2C_S10	NORMAL	A	A																c.815T>C	p.Ile272Thr	p.I272T	ENST00000292823	9/10	429	240	189				PCYT1A,missense_variant,p.Ile272Thr,ENST00000292823,NM_005017.3;PCYT1A,missense_variant,p.Ile272Thr,ENST00000431016,NM_001312673.1;PCYT1A,missense_variant,p.Ile272Thr,ENST00000419333,;PCYT1A,missense_variant,p.Ile272Thr,ENST00000411591,;SLC51A,intron_variant,,ENST00000415111,;PCYT1A,intron_variant,,ENST00000441879,;PCYT1A,downstream_gene_variant,,ENST00000430755,;PCYT1A,downstream_gene_variant,,E…	G	ENSG00000161217	ENST00000292823	Transcript
UVSSA	0	.	GRCh38	chr4	1355132	1355132	+	Missense_Mutation	SNP	G	A	A	rs116741007		BE2C_S10	NORMAL	G	G																c.1063N>A	p.Gly355Arg	p.G355R	ENST00000389851	7/14	276	0	276				UVSSA,missense_variant,p.Gly355Arg,ENST00000389851,NM_001317935.1,NM_020894.3,NM_001317934.1;UVSSA,missense_variant,p.Gly355Arg,ENST00000511216,;UVSSA,missense_variant,p.Gly355Arg,ENST00000507531,;AC078852.1,upstream_gene_variant,,ENST00000504748,;AC078852.2,upstream_gene_variant,,ENST00000515842,;UVSSA,non_coding_transcript_exon_variant,,ENST00000505716,;	A	ENSG00000163945	ENST00000389851	Transcript
CRIPAK	0	.	GRCh38	chr4	1394710	1394713	+	Frame_Shift_Del	DEL	CACA	CACA	-	rs763834024		BE2C_S10	NORMAL	CACA	CACA																c.199_202delNNNN	p.Thr68ValfsTer121	p.T68Vfs*121	ENST00000324803	1/1	1617	1351	266				CRIPAK,frameshift_variant,p.Thr68ValfsTer121,ENST00000324803,NM_175918.3;	-	ENSG00000179979	ENST00000324803	Transcript
CRIPAK	0	.	GRCh38	chr4	1394806	1394834	+	Frame_Shift_Del	DEL	CACGTGCCCATGTGGAGTGCCCGCCTGCT	CACGTGCCCATGTGGAGTGCCCGCCTGCT	-	rs558358960		BE2C_S10	NORMAL	CACGTGCCCATGTGGAGTGCCCGCCTGCT	CACGTGCCCATGTGGAGTGCCCGCCTGCT																c.295_323delNNNNNNNNNNNNNNNNNNNNNNNNNNNNN	p.Cys110ArgfsTer288	p.C110Rfs*288	ENST00000324803	1/1	1253	781	472				CRIPAK,frameshift_variant,p.Cys110ArgfsTer288,ENST00000324803,NM_175918.3;	-	ENSG00000179979	ENST00000324803	Transcript
CFAP99	0	.	GRCh38	chr4	2449967	2449967	+	Missense_Mutation	SNP	C	C	T	rs3108494		BE2C_S10	NORMAL	C	C																c.757N>T	p.Arg253Cys	p.R253C	ENST00000616117	7/15	244	131	113				CFAP99,missense_variant,p.Arg253Cys,ENST00000635017,;CFAP99,missense_variant,p.Arg253Cys,ENST00000616117,NM_001193282.2;CFAP99,upstream_gene_variant,,ENST00000506607,;CFAP99,non_coding_transcript_exon_variant,,ENST00000511731,;CFAP99,non_coding_transcript_exon_variant,,ENST00000514556,;CFAP99,non_coding_transcript_exon_variant,,ENST00000515732,;	T	ENSG00000206113	ENST00000616117	Transcript
SH3BP2	0	.	GRCh38	chr4	2818245	2818245	+	Missense_Mutation	SNP	C	C	T	novel		BE2C_S10	NORMAL	C	C																c.22N>T	p.Pro8Ser	p.P8S	ENST00000503393	1/13	9	7	2				SH3BP2,missense_variant,p.Pro8Ser,ENST00000503393,NM_001145856.1;SH3BP2,5_prime_UTR_variant,,ENST00000511747,;SH3BP2,intron_variant,,ENST00000442312,NM_001145855.1;SH3BP2,intron_variant,,ENST00000435136,;SH3BP2,intron_variant,,ENST00000452765,NM_001122681.1;SH3BP2,intron_variant,,ENST00000508385,;SH3BP2,intron_variant,,ENST00000502260,;SH3BP2,intron_variant,,ENST00000512014,;SH3BP2,intron_variant…	T	ENSG00000087266	ENST00000503393	Transcript
HGFAC	0	.	GRCh38	chr4	3442889	3442889	+	Missense_Mutation	SNP	C	C	G	rs199767749		BE2C_S10	NORMAL	C	C																c.275N>G	p.Ser92Trp	p.S92W	ENST00000511533	2/15	376	222	154				HGFAC,missense_variant,p.Ser92Trp,ENST00000382774,NM_001528.3;HGFAC,missense_variant,p.Ser92Trp,ENST00000511533,NM_001297439.1;RGS12,downstream_gene_variant,,ENST00000344733,NM_198229.2;RGS12,downstream_gene_variant,,ENST00000336727,;RGS12,downstream_gene_variant,,ENST00000338806,NM_198227.1;RGS12,downstream_gene_variant,,ENST00000509772,;RGS12,downstream_gene_variant,,ENST00000504194,;HGFAC,upst…	G	ENSG00000109758	ENST00000511533	Transcript
EVC2	0	.	GRCh38	chr4	5628622	5628622	+	Missense_Mutation	SNP	C	C	T	rs145693546		BE2C_S10	NORMAL	C	C																c.1823N>A	p.Arg608His	p.R608H	ENST00000344408	12/22	575	305	270				EVC2,missense_variant,p.Arg528His,ENST00000310917,NM_001166136.1;EVC2,missense_variant,p.Arg608His,ENST00000344408,NM_147127.4;EVC2,missense_variant,p.Arg528His,ENST00000475313,;EVC2,3_prime_UTR_variant,,ENST00000509670,;	T	ENSG00000173040	ENST00000344408	Transcript
EVC	0	.	GRCh38	chr4	5731509	5731509	+	Missense_Mutation	SNP	C	C	G	rs146729456		BE2C_S10	NORMAL	C	C																c.469N>G	p.Pro157Ala	p.P157A	ENST00000264956	4/21	461	258	203				EVC,missense_variant,p.Pro157Ala,ENST00000264956,NM_153717.2,NM_001306090.1;EVC,missense_variant,p.Pro157Ala,ENST00000509451,NM_001306092.1;	G	ENSG00000072840	ENST00000264956	Transcript
SH3TC1	0	.	GRCh38	chr4	8228167	8228167	+	Missense_Mutation	SNP	G	G	A	rs866627114		BE2C_S10	NORMAL	G	G																c.2473N>A	p.Val825Met	p.V825M	ENST00000245105	12/18	490	243	247				SH3TC1,missense_variant,p.Val825Met,ENST00000245105,NM_018986.4,NM_001318480.1;SH3TC1,downstream_gene_variant,,ENST00000514274,;SH3TC1,upstream_gene_variant,,ENST00000507801,;SH3TC1,3_prime_UTR_variant,,ENST00000515682,;SH3TC1,3_prime_UTR_variant,,ENST00000502669,;SH3TC1,non_coding_transcript_exon_variant,,ENST00000506360,;SH3TC1,upstream_gene_variant,,ENST00000502559,;SH3TC1,upstream_gene_varian…	A	ENSG00000125089	ENST00000245105	Transcript
PROM1	0	.	GRCh38	chr4	16018429	16018429	+	Missense_Mutation	SNP	C	T	T	rs748149698		BE2C_S10	NORMAL	C	C																c.896N>A	p.Arg299Gln	p.R299Q	ENST00000510224	9/28	302	2	300				PROM1,missense_variant,p.Arg290Gln,ENST00000505450,NM_001145848.1;PROM1,missense_variant,p.Arg290Gln,ENST00000508167,NM_001145847.1;PROM1,missense_variant,p.Arg299Gln,ENST00000510224,;PROM1,missense_variant,p.Arg299Gln,ENST00000447510,NM_006017.2;PROM1,missense_variant,p.Arg299Gln,ENST00000540805,NM_001145851.1,NM_001145849.1;PROM1,missense_variant,p.Arg299Gln,ENST00000539194,NM_001145852.1,NM_00…	T	ENSG00000007062	ENST00000510224	Transcript
SEL1L3	0	.	GRCh38	chr4	25790562	25790562	+	Missense_Mutation	SNP	T	T	C	rs114149293		BE2C_S10	NORMAL	T	T																c.1969N>G	p.Thr657Ala	p.T657A	ENST00000399878	12/24	161	77	84				SEL1L3,missense_variant,p.Thr657Ala,ENST00000399878,NM_015187.4;SEL1L3,missense_variant,p.Thr622Ala,ENST00000264868,NM_001297592.1;SEL1L3,missense_variant,p.Thr504Ala,ENST00000502949,NM_001297594.1;	C	ENSG00000091490	ENST00000399878	Transcript
CCKAR	0	.	GRCh38	chr4	26483282	26483282	+	Missense_Mutation	SNP	G	G	A	rs41267457		BE2C_S10	NORMAL	G	G																c.628N>T	p.His210Tyr	p.H210Y	ENST00000295589	4/5	237	110	127				CCKAR,missense_variant,p.His210Tyr,ENST00000295589,NM_000730.2;	A	ENSG00000163394	ENST00000295589	Transcript
UBA6	0	.	GRCh38	chr4	67619119	67619119	+	Missense_Mutation	SNP	C	C	A	rs111757763		BE2C_S10	NORMAL	C	C																c.3037N>T	p.Val1013Leu	p.V1013L	ENST00000322244	33/33	187	104	83				UBA6,missense_variant,p.Val1013Leu,ENST00000322244,NM_018227.5;UBA6,3_prime_UTR_variant,,ENST00000514261,;	A	ENSG00000033178	ENST00000322244	Transcript
UGT2B10	0	.	GRCh38	chr4	68830712	68830712	+	Missense_Mutation	SNP	C	C	T	rs200109225		BE2C_S10	NORMAL	C	C																c.1420N>T	p.His474Tyr	p.H474Y	ENST00000265403	6/6	608	312	296				UGT2B10,missense_variant,p.His474Tyr,ENST00000265403,NM_001075.5;UGT2B10,missense_variant,p.His390Tyr,ENST00000458688,NM_001144767.2;RP11-468N14.3,downstream_gene_variant,,ENST00000512503,;	T	ENSG00000109181	ENST00000265403	Transcript
UGT2B11	0	.	GRCh38	chr4	69208379	69208379	+	Missense_Mutation	SNP	G	G	T	rs755449934		BE2C_S10	NORMAL	G	G																c.974N>A	p.Ala325Glu	p.A325E	ENST00000446444	3/6	543	293	250				UGT2B11,missense_variant,p.Ala325Glu,ENST00000446444,NM_001073.1;RP11-704M14.1,intron_variant,,ENST00000505646,;RP11-704M14.1,intron_variant,,ENST00000504301,;UGT2B11,upstream_gene_variant,,ENST00000513315,;	T	ENSG00000213759	ENST00000446444	Transcript
FRAS1	0	.	GRCh38	chr4	78432433	78432433	+	Missense_Mutation	SNP	C	C	G	rs35219594		BE2C_S10	NORMAL	C	C																c.5046N>G	p.Asp1682Glu	p.D1682E	ENST00000512123	38/74	589	316	273				FRAS1,missense_variant,p.Asp1682Glu,ENST00000512123,NM_025074.6;FRAS1,missense_variant,p.Asp1682Glu,ENST00000325942,NM_001166133.1;FRAS1,missense_variant,p.Asp132Glu,ENST00000510944,;FRAS1,intron_variant,,ENST00000264899,;	G	ENSG00000138759	ENST00000512123	Transcript
STPG2	0	.	GRCh38	chr4	98134399	98134399	+	Missense_Mutation	SNP	C	C	A	novel		BE2C_S10	NORMAL	C	C																c.170N>T	p.Ser57Ile	p.S57I	ENST00000295268	2/11	302	176	126				STPG2,missense_variant,p.Ser57Ile,ENST00000295268,NM_174952.2;	A	ENSG00000163116	ENST00000295268	Transcript
ADH6	0	.	GRCh38	chr4	99213682	99213682	+	Missense_Mutation	SNP	C	C	A	novel		BE2C_S10	NORMAL	C	C																c.186N>T	p.Leu62Phe	p.L62F	ENST00000394899	3/9	310	174	136				ADH6,missense_variant,p.Leu62Phe,ENST00000394897,;ADH6,missense_variant,p.Leu62Phe,ENST00000394899,NM_001102470.1;ADH6,missense_variant,p.Leu62Phe,ENST00000237653,NM_000672.3;ADH6,missense_variant,p.Leu62Phe,ENST00000508558,;RP11-696N14.1,intron_variant,,ENST00000500358,;RP11-696N14.1,intron_variant,,ENST00000506454,;RP11-696N14.1,intron_variant,,ENST00000506160,;ADH6,upstream_gene_variant,,ENST0…	A	ENSG00000172955	ENST00000394899	Transcript
SLC39A8	0	.	GRCh38	chr4	102304412	102304412	+	Missense_Mutation	SNP	G	G	C	rs147912552		BE2C_S10	NORMAL	G	G																c.745N>G	p.Pro249Ala	p.P249A	ENST00000394833	5/8	509	303	206				SLC39A8,missense_variant,p.Pro249Ala,ENST00000424970,NM_001135147.1;SLC39A8,missense_variant,p.Pro249Ala,ENST00000394833,NM_022154.5;SLC39A8,missense_variant,p.Pro249Ala,ENST00000356736,NM_001135146.1;SLC39A8,non_coding_transcript_exon_variant,,ENST00000510255,;SLC39A8,non_coding_transcript_exon_variant,,ENST00000512337,;SLC39A8,downstream_gene_variant,,ENST00000502903,;SLC39A8,downstream_gene_va…	C	ENSG00000138821	ENST00000394833	Transcript
SLC9B1	0	.	GRCh38	chr4	102901326	102901327	+	Frame_Shift_Del	DEL	AC	AC	-	rs753242024		BE2C_S10	NORMAL	AC	AC																c.1338_1339delNN	p.Leu447ArgfsTer47	p.L447Rfs*47	ENST00000296422	12/12	406	257	149				SLC9B1,frameshift_variant,p.Leu447ArgfsTer47,ENST00000296422,NM_139173.3;SLC9B1,intron_variant,,ENST00000394789,NM_001100874.2;SLC9B1,downstream_gene_variant,,ENST00000511253,;SLC9B1,non_coding_transcript_exon_variant,,ENST00000512651,;SLC9B1,non_coding_transcript_exon_variant,,ENST00000509614,;SLC9B1,3_prime_UTR_variant,,ENST00000504216,;SLC9B1,intron_variant,,ENST00000514972,;SLC9B1,intron_vari…	-	ENSG00000164037	ENST00000296422	Transcript
SLC9B1	0	.	GRCh38	chr4	102911454	102911454	+	Nonsense_Mutation	SNP	G	G	A	rs75599926		BE2C_S10	NORMAL	G	G																c.913N>T	p.Arg305Ter	p.R305*	ENST00000296422	8/12	218	164	54				SLC9B1,stop_gained,p.Arg305Ter,ENST00000296422,NM_139173.3;SLC9B1,stop_gained,p.Arg305Ter,ENST00000394789,NM_001100874.2;SLC9B1,stop_gained,p.Arg248Ter,ENST00000514340,;SLC9B1,stop_gained,p.Arg30Ter,ENST00000511253,;SLC9B1,intron_variant,,ENST00000512651,;SLC9B1,upstream_gene_variant,,ENST00000509614,;SLC9B1,3_prime_UTR_variant,,ENST00000514972,;SLC9B1,3_prime_UTR_variant,,ENST00000503584,;SLC9B1…	A	ENSG00000164037	ENST00000296422	Transcript
CENPE	0	.	GRCh38	chr4	103132874	103132874	+	Missense_Mutation	SNP	T	T	C	rs750708896		BE2C_S10	NORMAL	T	T																c.6743N>G	p.Glu2248Gly	p.E2248G	ENST00000265148	42/49	100	54	46				CENPE,missense_variant,p.Glu2248Gly,ENST00000265148,NM_001813.2;CENPE,missense_variant,p.Glu2211Gly,ENST00000611174,;CENPE,missense_variant,p.Glu2127Gly,ENST00000380026,NM_001286734.1;	C	ENSG00000138778	ENST00000265148	Transcript
CENPE	0	.	GRCh38	chr4	103140345	103140345	+	Missense_Mutation	SNP	T	T	C	novel		BE2C_S10	NORMAL	T	T																c.5824N>G	p.Lys1942Glu	p.K1942E	ENST00000265148	37/49	14	12	2				CENPE,missense_variant,p.Lys1942Glu,ENST00000265148,NM_001813.2;CENPE,missense_variant,p.Lys1942Glu,ENST00000611174,;CENPE,missense_variant,p.Lys1917Glu,ENST00000380026,NM_001286734.1;CENPE,downstream_gene_variant,,ENST00000515478,;	C	ENSG00000138778	ENST00000265148	Transcript
AIMP1	0	.	GRCh38	chr4	106328150	106328150	+	Missense_Mutation	SNP	A	A	G	novel		BE2C_S10	NORMAL	A	A																c.370N>G	p.Thr124Ala	p.T124A	ENST00000394701	4/7	381	193	188				AIMP1,missense_variant,p.Thr124Ala,ENST00000394701,NM_001142416.1;AIMP1,missense_variant,p.Thr100Ala,ENST00000442366,NM_001142415.1;AIMP1,missense_variant,p.Thr100Ala,ENST00000358008,NM_004757.3;AIMP1,missense_variant,p.Thr100Ala,ENST00000510207,;	G	ENSG00000164022	ENST00000394701	Transcript
CFI	0	.	GRCh38	chr4	109746329	109746329	+	Missense_Mutation	SNP	T	T	C	rs41278047		BE2C_S10	NORMAL	T	T																c.1322N>G	p.Lys441Arg	p.K441R	ENST00000394634	11/13	288	153	135				CFI,missense_variant,p.Lys441Arg,ENST00000394634,NM_000204.4,NM_001331035.1;CFI,missense_variant,p.Lys449Arg,ENST00000394635,NM_001318057.1;CFI,missense_variant,p.Lys434Arg,ENST00000512148,;CFI,intron_variant,,ENST00000618244,;CFI,non_coding_transcript_exon_variant,,ENST00000504853,;CFI,upstream_gene_variant,,ENST00000515512,;	C	ENSG00000205403	ENST00000394634	Transcript
QRFPR	0	.	GRCh38	chr4	121380440	121380440	+	Missense_Mutation	SNP	C	C	A	rs55693553		BE2C_S10	NORMAL	C	C																c.208N>T	p.Val70Leu	p.V70L	ENST00000394427	1/6	579	292	287				QRFPR,missense_variant,p.Val70Leu,ENST00000394427,NM_198179.2;QRFPR,missense_variant,p.Val70Leu,ENST00000334383,;QRFPR,missense_variant,p.Val70Leu,ENST00000507331,;QRFPR,non_coding_transcript_exon_variant,,ENST00000512235,;	A	ENSG00000186867	ENST00000394427	Transcript
QRFPR	0	.	GRCh38	chr4	121380442	121380442	+	Missense_Mutation	SNP	A	A	C	rs34270076		BE2C_S10	NORMAL	A	A																c.206N>G	p.Val69Gly	p.V69G	ENST00000394427	1/6	591	301	290				QRFPR,missense_variant,p.Val69Gly,ENST00000394427,NM_198179.2;QRFPR,missense_variant,p.Val69Gly,ENST00000334383,;QRFPR,missense_variant,p.Val69Gly,ENST00000507331,;QRFPR,non_coding_transcript_exon_variant,,ENST00000512235,;	C	ENSG00000186867	ENST00000394427	Transcript
KIAA1109	0	.	GRCh38	chr4	122315623	122315623	+	Missense_Mutation	SNP	T	T	G	novel		BE2C_S10	NORMAL	T	T																c.10474N>G	p.Ser3492Ala	p.S3492A	ENST00000264501	61/86	359	184	175				KIAA1109,missense_variant,p.Ser3492Ala,ENST00000264501,;KIAA1109,missense_variant,p.Ser3492Ala,ENST00000388738,NM_015312.3;KIAA1109,missense_variant,p.Ser108Ala,ENST00000438707,;KIAA1109,missense_variant,p.Ser1450Ala,ENST00000419325,;KIAA1109,missense_variant,p.Ser99Ala,ENST00000421930,;	G	ENSG00000138688	ENST00000264501	Transcript
FAT4	0	.	GRCh38	chr4	125468676	125468676	+	Missense_Mutation	SNP	C	C	T	rs138019311		BE2C_S10	NORMAL	C	C																c.12064N>T	p.Arg4022Trp	p.R4022W	ENST00000394329	11/17	375	174	201				FAT4,missense_variant,p.Arg4022Trp,ENST00000394329,NM_024582.4,NM_001291303.1,NM_001291285.1;FAT4,missense_variant,p.Arg2285Trp,ENST00000335110,;	T	ENSG00000196159	ENST00000394329	Transcript
MAML3	0	.	GRCh38	chr4	139889910	139889921	+	In_Frame_Del	DEL	TGCTGCTGCTGC	TGCTGCTGCTGC	-	rs774201781		BE2C_S10	NORMAL	TGCTGCTGCTGC	TGCTGCTGCTGC																c.1515_1526delNNNNNNNNNNNN	p.Gln507_Gln510del	p.Q507_Q510del	ENST00000509479	2/5	269	128	141				MAML3,splice_acceptor_variant,,ENST00000398940,;MAML3,inframe_deletion,p.Gln507_Gln510del,ENST00000509479,NM_018717.4;MAML3,intron_variant,,ENST00000502696,;	-	ENSG00000196782	ENST00000509479	Transcript
SMARCA5	0	.	GRCh38	chr4	143521589	143521589	+	Missense_Mutation	SNP	T	T	C	rs751905457		BE2C_S10	NORMAL	T	T																c.413N>C	p.Val138Ala	p.V138A	ENST00000283131	3/24	121	74	47				SMARCA5,missense_variant,p.Val138Ala,ENST00000283131,NM_003601.3;	C	ENSG00000153147	ENST00000283131	Transcript
FREM3	0	.	GRCh38	chr4	143696862	143696862	+	Missense_Mutation	SNP	C	C	A	rs370903425		BE2C_S10	NORMAL	C	C																c.3814N>T	p.Asp1272Tyr	p.D1272Y	ENST00000329798	1/8	491	237	254				FREM3,missense_variant,p.Asp1272Tyr,ENST00000329798,NM_001168235.1;RP13-578N3.3,upstream_gene_variant,,ENST00000499587,;	A	ENSG00000183090	ENST00000329798	Transcript
KIAA0922	0	.	GRCh38	chr4	153604362	153604362	+	Missense_Mutation	SNP	A	A	T	rs137968809		BE2C_S10	NORMAL	A	A																c.3350N>T	p.Asn1117Ile	p.N1117I	ENST00000409959	25/35	323	150	173				KIAA0922,missense_variant,p.Asn1116Ile,ENST00000409663,NM_015196.3;KIAA0922,missense_variant,p.Asn1117Ile,ENST00000409959,NM_001131007.1;KIAA0922,missense_variant,p.Asn894Ile,ENST00000240487,;KIAA0922,downstream_gene_variant,,ENST00000497247,;	T	ENSG00000121210	ENST00000409959	Transcript
FAT1	0	.	GRCh38	chr4	186707265	186707265	+	Missense_Mutation	SNP	C	C	T	rs180820128		BE2C_S10	NORMAL	C	C																c.2563N>A	p.Gly855Arg	p.G855R	ENST00000441802	2/27	589	305	284				FAT1,missense_variant,p.Gly855Arg,ENST00000441802,NM_005245.3;FAT1,missense_variant,p.Gly855Arg,ENST00000614102,;FAT1,downstream_gene_variant,,ENST00000509647,;	T	ENSG00000083857	ENST00000441802	Transcript
FAT1	0	.	GRCh38	chr4	186707598	186707598	+	Missense_Mutation	SNP	G	G	C	novel		BE2C_S10	NORMAL	G	G																c.2230N>G	p.Leu744Val	p.L744V	ENST00000441802	2/27	662	338	324				FAT1,missense_variant,p.Leu744Val,ENST00000441802,NM_005245.3;FAT1,missense_variant,p.Leu744Val,ENST00000614102,;FAT1,downstream_gene_variant,,ENST00000509647,;	C	ENSG00000083857	ENST00000441802	Transcript
AHRR	0	.	GRCh38	chr5	427880	427880	+	Missense_Mutation	SNP	C	C	T	rs533891130		BE2C_S10	NORMAL	C	C																c.848C>T	p.Pro283Leu	p.P283L	ENST00000316418	9/12	380	204	176				AHRR,missense_variant,p.Pro283Leu,ENST00000316418,NM_020731.4;AHRR,missense_variant,p.Pro121Leu,ENST00000506456,;AHRR,missense_variant,p.Pro265Leu,ENST00000505113,NM_001242412.1;AHRR,missense_variant,p.Pro111Leu,ENST00000512529,;AHRR,upstream_gene_variant,,ENST00000511487,;AHRR,upstream_gene_variant,,ENST00000507048,;AHRR,downstream_gene_variant,,ENST00000510910,;	T	ENSG00000063438	ENST00000316418	Transcript
ZDHHC11	0	.	GRCh38	chr5	837441	837441	+	Missense_Mutation	SNP	T	T	G	rs28449575		BE2C_S10	NORMAL	T	T																c.824A>C	p.Asn275Thr	p.N275T	ENST00000283441	6/13	758	174	584				ZDHHC11,missense_variant,p.Asn275Thr,ENST00000283441,NM_024786.2;ZDHHC11,missense_variant,p.Asn50Thr,ENST00000511193,;ZDHHC11,downstream_gene_variant,,ENST00000511539,;ZDHHC11,non_coding_transcript_exon_variant,,ENST00000503758,;ZDHHC11,non_coding_transcript_exon_variant,,ENST00000508951,;ZDHHC11,missense_variant,p.Asn136Thr,ENST00000507800,;ZDHHC11,downstream_gene_variant,,ENST00000505815,;ZDHHC…	G	ENSG00000188818	ENST00000283441	Transcript
ZDHHC11	0	.	GRCh38	chr5	843608	843608	+	Missense_Mutation	SNP	C	C	A	rs3863148		BE2C_S10	NORMAL	C	C																c.620G>T	p.Arg207Met	p.R207M	ENST00000283441	4/13	1348	511	837				ZDHHC11,missense_variant,p.Arg207Met,ENST00000283441,NM_024786.2;ZDHHC11,splice_region_variant,,ENST00000511539,;ZDHHC11,5_prime_UTR_variant,,ENST00000511193,;ZDHHC11,intron_variant,,ENST00000508951,;ZDHHC11,upstream_gene_variant,,ENST00000503758,;ZDHHC11,downstream_gene_variant,,ENST00000512775,;ZDHHC11,missense_variant,p.Arg68Met,ENST00000507800,;ZDHHC11,non_coding_transcript_exon_variant,,ENST…	A	ENSG00000188818	ENST00000283441	Transcript
BRD9	0	.	GRCh38	chr5	878410	878410	+	Missense_Mutation	SNP	T	T	A	rs508016		BE2C_S10	NORMAL	T	T																c.1216A>T	p.Met406Leu	p.M406L	ENST00000467963	11/16	797	370	427				BRD9,missense_variant,p.Met406Leu,ENST00000467963,NM_001317951.1,NM_023924.4;BRD9,missense_variant,p.Met353Leu,ENST00000483173,NM_001009877.2;BRD9,non_coding_transcript_exon_variant,,ENST00000494422,;BRD9,non_coding_transcript_exon_variant,,ENST00000519838,;BRD9,missense_variant,p.Met27Leu,ENST00000519112,;BRD9,missense_variant,p.Met11Leu,ENST00000518251,;BRD9,3_prime_UTR_variant,,ENST00000490814…	A	ENSG00000028310	ENST00000467963	Transcript
IRX1	0	.	GRCh38	chr5	3599250	3599250	+	Missense_Mutation	SNP	A	A	G	novel		BE2C_S10	NORMAL	A	A																c.302A>G	p.Asn101Ser	p.N101S	ENST00000302006	2/4	311	183	128				IRX1,missense_variant,p.Asn101Ser,ENST00000302006,NM_024337.3;CTD-2012M11.3,intron_variant,,ENST00000559410,;	G	ENSG00000170549	ENST00000302006	Transcript
PRDM9	0	.	GRCh38	chr5	23527130	23527130	+	Missense_Mutation	SNP	C	C	G	rs6875787		BE2C_S10	NORMAL	C	C																c.2042C>G	p.Thr681Ser	p.T681S	ENST00000296682	11/11	522	266	256				PRDM9,missense_variant,p.Thr681Ser,ENST00000296682,NM_020227.3;PRDM9,downstream_gene_variant,,ENST00000635252,;	G	ENSG00000164256	ENST00000296682	Transcript
PRDM9	0	.	GRCh38	chr5	23527528	23527528	+	Missense_Mutation	SNP	A	A	C	rs61051796		BE2C_S10	NORMAL	A	A																c.2440A>C	p.Ser814Arg	p.S814R	ENST00000296682	11/11	943	516	427				PRDM9,missense_variant,p.Ser814Arg,ENST00000296682,NM_020227.3;PRDM9,downstream_gene_variant,,ENST00000635252,;	C	ENSG00000164256	ENST00000296682	Transcript
RANBP3L	0	.	GRCh38	chr5	36255526	36255526	+	Missense_Mutation	SNP	G	G	A	rs145127212		BE2C_S10	NORMAL	G	G																c.1043C>T	p.Thr348Met	p.T348M	ENST00000502994	12/15	483	289	194				RANBP3L,missense_variant,p.Thr323Met,ENST00000296604,NM_001323277.1,NM_001323280.1,NM_145000.4,NM_001323273.1,NM_001323278.1,NM_001323279.1;RANBP3L,missense_variant,p.Thr348Met,ENST00000502994,NM_001323274.1,NM_001323276.1,NM_001323275.1,NM_001161429.2;RANBP3L,downstream_gene_variant,,ENST00000515759,;	A	ENSG00000164188	ENST00000502994	Transcript
PLK2	0	.	GRCh38	chr5	58454672	58454672	+	Missense_Mutation	SNP	G	G	T	novel		BE2C_S10	NORMAL	G	G																c.1969C>A	p.Leu657Met	p.L657M	ENST00000274289	14/14	465	247	218				PLK2,missense_variant,p.Leu657Met,ENST00000274289,NM_006622.3;PLK2,missense_variant,p.Leu643Met,ENST00000617412,NM_001252226.1;PLK2,intron_variant,,ENST00000502671,;PLK2,downstream_gene_variant,,ENST00000515415,;PLK2,downstream_gene_variant,,ENST00000514306,;PLK2,downstream_gene_variant,,ENST00000503713,;PLK2,downstream_gene_variant,,ENST00000504196,;PLK2,downstream_gene_variant,,ENST00000510629,…	T	ENSG00000145632	ENST00000274289	Transcript
HTR1A	0	.	GRCh38	chr5	63961638	63961638	+	Missense_Mutation	SNP	T	T	C	rs1799921		BE2C_S10	NORMAL	T	T																c.82A>G	p.Ile28Val	p.I28V	ENST00000323865	1/1	411	206	205				HTR1A,missense_variant,p.Ile28Val,ENST00000323865,NM_000524.3;HTR1A,missense_variant,p.Ile28Val,ENST00000506598,;RP11-158J3.2,intron_variant,,ENST00000502882,;	C	ENSG00000178394	ENST00000323865	Transcript
HEXB	0	.	GRCh38	chr5	74685474	74685474	+	Missense_Mutation	SNP	C	C	T	rs147155126		BE2C_S10	NORMAL	C	C																c.214C>T	p.Leu72Phe	p.L72F	ENST00000261416	1/14	239	130	109				HEXB,missense_variant,p.Leu72Phe,ENST00000261416,NM_000521.3;HEXB,intron_variant,,ENST00000511181,NM_001292004.1;HEXB,non_coding_transcript_exon_variant,,ENST00000513079,;HEXB,non_coding_transcript_exon_variant,,ENST00000515528,;	T	ENSG00000049860	ENST00000261416	Transcript
CKMT2	0	.	GRCh38	chr5	81251257	81251257	+	Missense_Mutation	SNP	G	G	T	novel		BE2C_S10	NORMAL	G	G																c.125G>T	p.Arg42Leu	p.R42L	ENST00000424301	3/11	303	173	130				CKMT2,missense_variant,p.Arg42Leu,ENST00000424301,NM_001825.2;CKMT2,missense_variant,p.Arg42Leu,ENST00000254035,;CKMT2,missense_variant,p.Arg42Leu,ENST00000437669,NM_001099735.1,NM_001099736.1;CKMT2,missense_variant,p.Arg42Leu,ENST00000511719,;CKMT2,missense_variant,p.Arg42Leu,ENST00000505060,;CKMT2-AS1,intron_variant,,ENST00000501927,;CKMT2-AS1,intron_variant,,ENST00000500148,;CKMT2-AS1,intron_v…	T	ENSG00000131730	ENST00000424301	Transcript
VCAN	0	.	GRCh38	chr5	83541882	83541882	+	Missense_Mutation	SNP	T	T	C	rs375803329		BE2C_S10	NORMAL	T	T																c.8879T>C	p.Ile2960Thr	p.I2960T	ENST00000265077	8/15	490	253	237				VCAN,missense_variant,p.Ile2960Thr,ENST00000265077,NM_004385.4;VCAN,missense_variant,p.Ile1973Thr,ENST00000343200,NM_001164097.1;VCAN,intron_variant,,ENST00000342785,NM_001164098.1;VCAN,intron_variant,,ENST00000512590,;VCAN,intron_variant,,ENST00000502527,NM_001126336.2;VCAN,downstream_gene_variant,,ENST00000513960,;VCAN-AS1,intron_variant,,ENST00000513899,;VCAN-AS1,intron_variant,,ENST0000051209…	C	ENSG00000038427	ENST00000265077	Transcript
RIOK2	0	.	GRCh38	chr5	97177829	97177829	+	Missense_Mutation	SNP	C	C	A	novel		BE2C_S10	NORMAL	C	C																c.225G>T	p.Leu75Phe	p.L75F	ENST00000283109	3/10	477	261	216				RIOK2,missense_variant,p.Leu75Phe,ENST00000283109,NM_018343.2;RIOK2,missense_variant,p.Leu75Phe,ENST00000508447,NM_001159749.1;CTD-2215E18.1,intron_variant,,ENST00000504578,;RNU1-73P,upstream_gene_variant,,ENST00000383971,;RIOK2,non_coding_transcript_exon_variant,,ENST00000508991,;RIOK2,downstream_gene_variant,,ENST00000510384,;RIOK2,downstream_gene_variant,,ENST00000511920,;	A	ENSG00000058729	ENST00000283109	Transcript
CHD1	0	.	GRCh38	chr5	98876463	98876463	+	Missense_Mutation	SNP	T	T	G	novel		BE2C_S10	NORMAL	T	T																c.3333A>C	p.Lys1111Asn	p.K1111N	ENST00000614616	24/36	610	308	302				CHD1,missense_variant,p.Lys1111Asn,ENST00000614616,;CHD1,missense_variant,p.Lys1111Asn,ENST00000284049,NM_001270.2;CHD1,upstream_gene_variant,,ENST00000514344,;CHD1,upstream_gene_variant,,ENST00000508756,;CHD1,downstream_gene_variant,,ENST00000511628,;	G	ENSG00000153922	ENST00000614616	Transcript
YTHDC2	0	.	GRCh38	chr5	113535666	113535666	+	Missense_Mutation	SNP	T	T	C	rs200293288		BE2C_S10	NORMAL	T	T																c.970T>C	p.Phe324Leu	p.F324L	ENST00000161863	7/30	134	76	58				YTHDC2,missense_variant,p.Phe324Leu,ENST00000161863,NM_022828.3;YTHDC2,missense_variant,p.Phe324Leu,ENST00000515883,;YTHDC2,3_prime_UTR_variant,,ENST00000503857,;	C	ENSG00000047188	ENST00000161863	Transcript
LOX	0	.	GRCh38	chr5	122077510	122077510	+	Missense_Mutation	SNP	G	G	T	rs41407546		BE2C_S10	NORMAL	G	G																c.476C>A	p.Pro159Gln	p.P159Q	ENST00000231004	1/7	626	353	273				LOX,missense_variant,p.Pro159Gln,ENST00000231004,NM_002317.6;LOX,upstream_gene_variant,,ENST00000513319,;LOX,upstream_gene_variant,,ENST00000505593,;SRFBP1,downstream_gene_variant,,ENST00000504881,;LOX,upstream_gene_variant,,ENST00000503759,;LOX,upstream_gene_variant,,ENST00000508067,;	T	ENSG00000113083	ENST00000231004	Transcript
ADAMTS19	0	.	GRCh38	chr5	129527820	129527820	+	Missense_Mutation	SNP	C	C	T	rs371700173		BE2C_S10	NORMAL	C	C																c.1141C>T	p.His381Tyr	p.H381Y	ENST00000274487	5/23	124	76	47				ADAMTS19,missense_variant,p.His381Tyr,ENST00000274487,NM_133638.3;CTC-575N7.1,intron_variant,,ENST00000503616,;ADAMTS19,3_prime_UTR_variant,,ENST00000505791,;ADAMTS19,3_prime_UTR_variant,,ENST00000502709,;	T	ENSG00000145808	ENST00000274487	Transcript
P4HA2	0	.	GRCh38	chr5	132198261	132198261	+	Missense_Mutation	SNP	C	C	T	rs192638050		BE2C_S10	NORMAL	C	C																c.1316G>A	p.Arg439Gln	p.R439Q	ENST00000401867	13/16	413	210	203				P4HA2,missense_variant,p.Arg439Gln,ENST00000401867,;P4HA2,missense_variant,p.Arg439Gln,ENST00000379104,NM_004199.2;P4HA2,missense_variant,p.Arg439Gln,ENST00000166534,NM_001142599.1;P4HA2,intron_variant,,ENST00000379100,NM_001017973.1;P4HA2,intron_variant,,ENST00000360568,NM_001017974.1;P4HA2,intron_variant,,ENST00000379086,NM_001142598.1;P4HA2,upstream_gene_variant,,ENST00000506807,;P4HA2,upstrea…	T	ENSG00000072682	ENST00000401867	Transcript
SHROOM1	0	.	GRCh38	chr5	132823496	132823496	+	Missense_Mutation	SNP	C	C	G	rs373258051		BE2C_S10	NORMAL	C	C																c.1980G>C	p.Lys660Asn	p.K660N	ENST00000378679	9/10	265	145	120				SHROOM1,missense_variant,p.Lys660Asn,ENST00000378679,NM_001172700.1;SHROOM1,missense_variant,p.Lys660Asn,ENST00000617339,;SHROOM1,missense_variant,p.Lys660Asn,ENST00000319854,NM_133456.2;SHROOM1,missense_variant,p.Lys591Asn,ENST00000378676,;SHROOM1,downstream_gene_variant,,ENST00000440118,;SHROOM1,non_coding_transcript_exon_variant,,ENST00000488072,;SHROOM1,downstream_gene_variant,,ENST0000049568…	G	ENSG00000164403	ENST00000378679	Transcript
PSD2	0	.	GRCh38	chr5	139813598	139813598	+	Missense_Mutation	SNP	C	C	T	rs141578086		BE2C_S10	NORMAL	C	C																c.661C>T	p.Pro221Ser	p.P221S	ENST00000274710	3/15	465	235	230				PSD2,missense_variant,p.Pro221Ser,ENST00000274710,NM_032289.2;	T	ENSG00000146005	ENST00000274710	Transcript
PCDHB3	0	.	GRCh38	chr5	141101254	141101254	+	Missense_Mutation	SNP	C	G	G			BE2C_S10	NORMAL	C	C																c.605C>G	p.Pro202Arg	p.P202R	ENST00000231130	1/1	373	0	373				PCDHB3,missense_variant,p.Pro202Arg,ENST00000231130,NM_018937.4;PCDHB2,downstream_gene_variant,,ENST00000194155,NM_018936.3;PCDHB2,downstream_gene_variant,,ENST00000622947,;PCDHB3,upstream_gene_variant,,ENST00000624513,;PCDHB2,downstream_gene_variant,,ENST00000624994,;AC005754.7,intron_variant,,ENST00000607216,;AC005754.7,intron_variant,,ENST00000625128,;AC005754.7,intron_variant,,ENST00000625066…	G	ENSG00000113205	ENST00000231130	Transcript
PCDHB8	0	.	GRCh38	chr5	141180015	141180015	+	Missense_Mutation	SNP	G	G	T	rs2697541		BE2C_S10	NORMAL	G	G																c.1981G>T	p.Val661Leu	p.V661L	ENST00000239444	1/1	289	143	146				PCDHB8,missense_variant,p.Val661Leu,ENST00000239444,NM_019120.4;PCDHB16,upstream_gene_variant,,ENST00000609684,NM_020957.3;PCDHB7,downstream_gene_variant,,ENST00000231137,NM_018940.3;PCDHB16,upstream_gene_variant,,ENST00000625044,;CH17-140K24.5,upstream_gene_variant,,ENST00000623884,;CH17-140K24.2,intron_variant,,ENST00000624192,;CH17-140K24.7,downstream_gene_variant,,ENST00000624549,;CH17-140K24…	T	ENSG00000120322	ENST00000239444	Transcript
PCDHB8	0	.	GRCh38	chr5	141180333	141180333	+	Missense_Mutation	SNP	C	C	T	rs2740583		BE2C_S10	NORMAL	C	C																c.2299C>T	p.Leu767Phe	p.L767F	ENST00000239444	1/1	322	174	148				PCDHB8,missense_variant,p.Leu767Phe,ENST00000239444,NM_019120.4;PCDHB16,upstream_gene_variant,,ENST00000609684,NM_020957.3;PCDHB7,downstream_gene_variant,,ENST00000231137,NM_018940.3;PCDHB16,upstream_gene_variant,,ENST00000625044,;CH17-140K24.5,upstream_gene_variant,,ENST00000623884,;CH17-140K24.2,intron_variant,,ENST00000624192,;CH17-140K24.7,downstream_gene_variant,,ENST00000624549,;CH17-140K24…	T	ENSG00000120322	ENST00000239444	Transcript
PCDHB9	0	.	GRCh38	chr5	141188034	141188034	+	Missense_Mutation	SNP	T	T	C	rs11167743		BE2C_S10	NORMAL	T	T																c.716T>C	p.Val239Ala	p.V239A	ENST00000316105	1/1	617	288	329				PCDHB9,missense_variant,p.Val239Ala,ENST00000316105,NM_019119.4;PCDHB9,intron_variant,,ENST00000624909,;PCDHB16,downstream_gene_variant,,ENST00000609684,NM_020957.3;PCDHB10,upstream_gene_variant,,ENST00000239446,NM_018930.3;PCDHB16,downstream_gene_variant,,ENST00000625044,;CH17-140K24.5,downstream_gene_variant,,ENST00000623884,;CH17-140K24.7,intron_variant,,ENST00000624549,;CH17-140K24.2,intron_v…	C	ENSG00000177839	ENST00000316105	Transcript
PCDHB10	0	.	GRCh38	chr5	141194181	141194181	+	Missense_Mutation	SNP	A	A	C	rs702386		BE2C_S10	NORMAL	A	A																c.1629A>C	p.Arg543Ser	p.R543S	ENST00000239446	1/1	247	140	107				PCDHB10,missense_variant,p.Arg543Ser,ENST00000239446,NM_018930.3;PCDHB9,downstream_gene_variant,,ENST00000316105,NM_019119.4;CH17-140K24.7,intron_variant,,ENST00000624549,;CH17-140K24.2,intron_variant,,ENST00000624192,;CH17-140K24.6,upstream_gene_variant,,ENST00000625144,;	C	ENSG00000120324	ENST00000239446	Transcript
PCDHB15	0	.	GRCh38	chr5	141247628	141247628	+	Missense_Mutation	SNP	G	G	T	rs141743374		BE2C_S10	NORMAL	G	G																c.2050G>T	p.Asp684Tyr	p.D684Y	ENST00000231173	1/1	269	116	153				PCDHB15,missense_variant,p.Asp684Tyr,ENST00000231173,NM_018935.3;PCDHB15,downstream_gene_variant,,ENST00000623671,;CH17-140K24.8,downstream_gene_variant,,ENST00000624396,;CH17-140K24.2,upstream_gene_variant,,ENST00000624560,;PCDHB19P,downstream_gene_variant,,ENST00000625133,;	T	ENSG00000113248	ENST00000231173	Transcript
ARAP3	0	.	GRCh38	chr5	141673696	141673696	+	Missense_Mutation	SNP	C	C	A	rs760092314		BE2C_S10	NORMAL	C	C																c.811G>T	p.Asp271Tyr	p.D271Y	ENST00000239440	5/33	431	203	228				ARAP3,missense_variant,p.Asp271Tyr,ENST00000239440,NM_022481.5;ARAP3,missense_variant,p.Asp193Tyr,ENST00000626478,;ARAP3,missense_variant,p.Asp193Tyr,ENST00000508305,;ARAP3,missense_variant,p.Asp271Tyr,ENST00000504448,;ARAP3,upstream_gene_variant,,ENST00000513878,;ARAP3,upstream_gene_variant,,ENST00000524066,;	A	ENSG00000120318	ENST00000239440	Transcript
SPINK5	0	.	GRCh38	chr5	148123915	148123915	+	Missense_Mutation	SNP	A	A	G	novel		BE2C_S10	NORMAL	A	A																c.2621A>G	p.Tyr874Cys	p.Y874C	ENST00000359874	27/34	397	212	185				SPINK5,missense_variant,p.Tyr874Cys,ENST00000359874,NM_001127698.1;SPINK5,missense_variant,p.Tyr874Cys,ENST00000256084,NM_006846.3;SPINK5,missense_variant,p.Tyr874Cys,ENST00000398454,NM_001127699.1;SPINK5,missense_variant,p.Tyr855Cys,ENST00000508733,;SPINK5,downstream_gene_variant,,ENST00000507988,;	G	ENSG00000133710	ENST00000359874	Transcript
PCYOX1L	0	.	GRCh38	chr5	149358081	149358081	+	Missense_Mutation	SNP	G	C	C	rs2291814		BE2C_S10	NORMAL	G	G																c.13g>C	p.Ala5Pro	p.A5P	ENST00000274569	1/6	42	0	42				PCYOX1L,missense_variant,p.Ala5Pro,ENST00000274569,NM_001301054.1,NM_024028.3,NM_001301057.1;GRPEL2,downstream_gene_variant,,ENST00000329271,NM_152407.3;PCYOX1L,upstream_gene_variant,,ENST00000514349,;GRPEL2-AS1,upstream_gene_variant,,ENST00000521295,;GRPEL2,downstream_gene_variant,,ENST00000507562,;PCYOX1L,missense_variant,p.Ala5Pro,ENST00000511945,;PCYOX1L,missense_variant,p.Ala5Pro,ENST0000050…	C	ENSG00000145882	ENST00000274569	Transcript
PDE6A	0	.	GRCh38	chr5	149921660	149921660	+	Missense_Mutation	SNP	G	G	C	rs61733363		BE2C_S10	NORMAL	G	G																c.908C>G	p.Ser303Cys	p.S303C	ENST00000255266	5/22	270	159	111				PDE6A,missense_variant,p.Ser303Cys,ENST00000255266,NM_000440.2;PDE6A,missense_variant,p.Ser222Cys,ENST00000613228,;PDE6A,missense_variant,p.Ser222Cys,ENST00000617647,;PDE6A,non_coding_transcript_exon_variant,,ENST00000508173,;	C	ENSG00000132915	ENST00000255266	Transcript
TIGD6	0	.	GRCh38	chr5	149996174	149996174	+	Missense_Mutation	SNP	G	G	A	rs9324636		BE2C_S10	NORMAL	G	G																c.175C>T	p.Arg59Trp	p.R59W	ENST00000296736	2/2	524	281	243				TIGD6,missense_variant,p.Arg59Trp,ENST00000296736,NM_030953.3;TIGD6,missense_variant,p.Arg59Trp,ENST00000515406,NM_001243253.1;HMGXB3,upstream_gene_variant,,ENST00000613459,;HMGXB3,upstream_gene_variant,,ENST00000503427,;HMGXB3,upstream_gene_variant,,ENST00000502717,NM_014983.2;SLC26A2,downstream_gene_variant,,ENST00000503336,;TIGD6,downstream_gene_variant,,ENST00000532987,;	A	ENSG00000164296	ENST00000296736	Transcript
TCOF1	0	.	GRCh38	chr5	150396504	150396504	+	Missense_Mutation	SNP	A	A	G	rs55980697		BE2C_S10	NORMAL	A	A																c.4004A>G	p.Lys1335Arg	p.K1335R	ENST00000377797	24/27	422	228	194				TCOF1,missense_variant,p.Lys1335Arg,ENST00000377797,NM_001135243.1;TCOF1,missense_variant,p.Lys1258Arg,ENST00000323668,NM_000356.3;TCOF1,missense_variant,p.Lys1259Arg,ENST00000445265,NM_001135245.1;TCOF1,missense_variant,p.Lys1335Arg,ENST00000513346,;TCOF1,missense_variant,p.Lys1298Arg,ENST00000439160,NM_001135244.1,NM_001195141.1;TCOF1,missense_variant,p.Lys1335Arg,ENST00000504761,;TCOF1,missens…	G	ENSG00000070814	ENST00000377797	Transcript
SYNPO	0	.	GRCh38	chr5	150649101	150649101	+	Missense_Mutation	SNP	A	A	G	rs148505175		BE2C_S10	NORMAL	A	A																c.1558A>G	p.Ser520Gly	p.S520G	ENST00000394243	3/3	318	170	148				SYNPO,missense_variant,p.Ser520Gly,ENST00000394243,NM_001166208.1;SYNPO,missense_variant,p.Ser276Gly,ENST00000307662,NM_007286.5;SYNPO,missense_variant,p.Ser520Gly,ENST00000522122,NM_001166209.1;SYNPO,missense_variant,p.Ser276Gly,ENST00000519664,NM_001109974.2;SYNPO,downstream_gene_variant,,ENST00000518872,;	G	ENSG00000171992	ENST00000394243	Transcript
FAT2	0	.	GRCh38	chr5	151507259	151507259	+	Missense_Mutation	SNP	G	G	A	rs144848990		BE2C_S10	NORMAL	G	G																c.12412C>T	p.Arg4138Trp	p.R4138W	ENST00000261800	22/23	523	286	237				FAT2,missense_variant,p.Arg4138Trp,ENST00000261800,NM_001447.2;FAT2,missense_variant,p.Arg911Trp,ENST00000520200,;CTC-251D13.1,upstream_gene_variant,,ENST00000606930,;	A	ENSG00000086570	ENST00000261800	Transcript
FAT2	0	.	GRCh38	chr5	151529287	151529287	+	Missense_Mutation	SNP	G	G	A	rs116738754		BE2C_S10	NORMAL	G	G																c.9917C>T	p.Thr3306Ile	p.T3306I	ENST00000261800	14/23	679	366	313				FAT2,missense_variant,p.Thr3306Ile,ENST00000261800,NM_001447.2;FAT2,missense_variant,p.Thr165Ile,ENST00000520200,;	A	ENSG00000086570	ENST00000261800	Transcript
KIF4B	0	.	GRCh38	chr5	155015668	155015668	+	Missense_Mutation	SNP	G	G	T	novel		BE2C_S10	NORMAL	G	G																c.1809G>T	p.Gln603His	p.Q603H	ENST00000435029	1/1	386	212	174				KIF4B,missense_variant,p.Gln603His,ENST00000435029,NM_001099293.1;	T	ENSG00000226650	ENST00000435029	Transcript
TIMD4	0	.	GRCh38	chr5	156919501	156919501	+	Missense_Mutation	SNP	C	C	T	rs7731575		BE2C_S10	NORMAL	C	C																c.1093G>A	p.Val365Met	p.V365M	ENST00000274532	9/9	452	259	193				TIMD4,missense_variant,p.Val365Met,ENST00000274532,NM_138379.2;TIMD4,missense_variant,p.Val337Met,ENST00000407087,NM_001146726.1;TIMD4,missense_variant,p.Val67Met,ENST00000406964,;APOOP1,upstream_gene_variant,,ENST00000604695,;	T	ENSG00000145850	ENST00000274532	Transcript
SOX30	0	.	GRCh38	chr5	157651972	157651972	+	Missense_Mutation	SNP	G	G	T	novel		BE2C_S10	NORMAL	G	G																c.107C>A	p.Pro36His	p.P36H	ENST00000265007	1/5	250	122	128				SOX30,missense_variant,p.Pro36His,ENST00000265007,NM_178424.1;SOX30,missense_variant,p.Pro36His,ENST00000311371,NM_007017.2;SOX30,intron_variant,,ENST00000519442,NM_001308165.1;	T	ENSG00000039600	ENST00000265007	Transcript
FAM153B	0	.	GRCh38	chr5	176106582	176106582	+	Missense_Mutation	SNP	C	C	T	rs62389255		BE2C_S10	NORMAL	C	C																c.623C>T	p.Pro208Leu	p.P208L	ENST00000515817	15/20	1160	698	462				FAM153B,missense_variant,p.Pro208Leu,ENST00000515817,NM_001265615.1;FAM153B,missense_variant,p.Pro285Leu,ENST00000253490,;FAM153B,missense_variant,p.Pro208Leu,ENST00000510151,;FAM153B,missense_variant,p.Pro76Leu,ENST00000512862,;FAM153B,missense_variant,p.Pro76Leu,ENST00000611539,;FAM153B,non_coding_transcript_exon_variant,,ENST00000393522,;FAM153B,missense_variant,p.Pro208Leu,ENST00000508296,;	T	ENSG00000182230	ENST00000515817	Transcript
HK3	0	.	GRCh38	chr5	176887059	176887059	+	Missense_Mutation	SNP	C	C	G	rs61749650		BE2C_S10	NORMAL	C	C																c.1800G>C	p.Gln600His	p.Q600H	ENST00000292432	13/19	337	179	158				HK3,missense_variant,p.Gln600His,ENST00000292432,NM_002115.2;HK3,upstream_gene_variant,,ENST00000514058,;HK3,non_coding_transcript_exon_variant,,ENST00000506834,;HK3,downstream_gene_variant,,ENST00000504910,;HK3,downstream_gene_variant,,ENST00000509717,;	G	ENSG00000160883	ENST00000292432	Transcript
RGS14	0	.	GRCh38	chr5	177370990	177370990	+	Missense_Mutation	SNP	G	G	A	rs770662818		BE2C_S10	NORMAL	G	G																c.1213G>A	p.Glu405Lys	p.E405K	ENST00000408923	11/15	333	175	158				RGS14,missense_variant,p.Glu405Lys,ENST00000408923,NM_006480.4;RGS14,missense_variant,p.Glu276Lys,ENST00000511890,;RGS14,upstream_gene_variant,,ENST00000506944,;RGS14,downstream_gene_variant,,ENST00000503110,;RGS14,non_coding_transcript_exon_variant,,ENST00000425155,;RGS14,non_coding_transcript_exon_variant,,ENST00000514102,;RGS14,non_coding_transcript_exon_variant,,ENST00000502731,;RGS14,downstr…	A	ENSG00000169220	ENST00000408923	Transcript
FAM153A	0	.	GRCh38	chr5	177737043	177737043	+	Missense_Mutation	SNP	G	A	A	rs200041092		BE2C_S10	NORMAL	G	G																c.401C>T	p.Thr134Met	p.T134M	ENST00000440605	10/20	69	0	69				FAM153A,missense_variant,p.Thr134Met,ENST00000440605,NM_173663.3;FAM153A,missense_variant,p.Thr211Met,ENST00000614127,;FAM153A,missense_variant,p.Thr134Met,ENST00000510276,;FAM153A,intron_variant,,ENST00000513554,;FAM153A,intron_variant,,ENST00000393518,;FAM153A,intron_variant,,ENST00000505531,;FAM153A,downstream_gene_variant,,ENST00000504518,;FAM153A,splice_region_variant,,ENST00000512612,;FAM15…	A	ENSG00000170074	ENST00000440605	Transcript
HNRNPH1	0	.	GRCh38	chr5	179616895	179616895	+	Missense_Mutation	SNP	C	C	A	novel		BE2C_S10	NORMAL	C	C																c.1181G>T	p.Ser394Ile	p.S394I	ENST00000356731	10/13	634	379	255				HNRNPH1,missense_variant,p.Ser394Ile,ENST00000356731,;HNRNPH1,missense_variant,p.Ser394Ile,ENST00000393432,NM_001257293.1;HNRNPH1,missense_variant,p.Ser394Ile,ENST00000442819,NM_005520.2;HNRNPH1,missense_variant,p.Ser394Ile,ENST00000329433,;HNRNPH1,missense_variant,p.Ser269Ile,ENST00000521173,;HNRNPH1,missense_variant,p.Ser62Ile,ENST00000523449,;HNRNPH1,missense_variant,p.Ser188Ile,ENST0000052392…	A	ENSG00000169045	ENST00000356731	Transcript
BTNL8	0	.	GRCh38	chr5	180950146	180950146	+	Missense_Mutation	SNP	G	G	A	novel		BE2C_S10	NORMAL	G	G																c.1105G>A	p.Val369Met	p.V369M	ENST00000340184	8/8	488	241	247				BTNL8,missense_variant,p.Val369Met,ENST00000340184,NM_001040462.2;BTNL8,missense_variant,p.Val185Met,ENST00000533815,NM_001159710.1;BTNL8,missense_variant,p.Val244Met,ENST00000400707,NM_001159709.1;BTNL8,missense_variant,p.Val244Met,ENST00000610640,;BTNL8,missense_variant,p.Val162Met,ENST00000505126,;BTNL8,missense_variant,p.Val253Met,ENST00000511704,NM_001159707.1;BTNL8,3_prime_UTR_variant,,ENST…	A	ENSG00000113303	ENST00000340184	Transcript
CDYL	0	.	GRCh38	chr6	4935589	4935589	+	Missense_Mutation	SNP	G	G	A	novel		BE2C_S10	NORMAL	G	G																c.766N>A	p.Ala256Thr	p.A256T	ENST00000397588	3/7	351	144	207				CDYL,missense_variant,p.Ala310Thr,ENST00000328908,;CDYL,missense_variant,p.Ala124Thr,ENST00000343762,NM_001143971.1;CDYL,missense_variant,p.Ala256Thr,ENST00000397588,NM_004824.3;CDYL,missense_variant,p.Ala124Thr,ENST00000449732,NM_001143970.1;CDYL,missense_variant,p.Ala36Thr,ENST00000440139,;CDYL,non_coding_transcript_exon_variant,,ENST00000472453,;CDYL,non_coding_transcript_exon_variant,,ENST000…	A	ENSG00000153046	ENST00000397588	Transcript
RIOK1	0	.	GRCh38	chr6	7405302	7405302	+	Missense_Mutation	SNP	T	T	G	rs200129596		BE2C_S10	NORMAL	T	T																c.1150N>G	p.Phe384Val	p.F384V	ENST00000379834	12/17	408	277	131				RIOK1,missense_variant,p.Phe384Val,ENST00000379834,NM_031480.2;RIOK1,non_coding_transcript_exon_variant,,ENST00000264874,;RIOK1,downstream_gene_variant,,ENST00000475351,;RIOK1,downstream_gene_variant,,ENST00000484626,;	G	ENSG00000124784	ENST00000379834	Transcript
DSP	0	.	GRCh38	chr6	7576386	7576386	+	Missense_Mutation	SNP	G	G	T	rs142494121		BE2C_S10	NORMAL	G	G																c.2723N>T	p.Arg908Leu	p.R908L	ENST00000379802	19/24	226	91	135				DSP,missense_variant,p.Arg908Leu,ENST00000379802,NM_004415.3;DSP,missense_variant,p.Arg908Leu,ENST00000418664,NM_001319034.1,NM_001008844.2;	T	ENSG00000096696	ENST00000379802	Transcript
CAP2	0	.	GRCh38	chr6	17541090	17541090	+	Missense_Mutation	SNP	C	C	A	novel		BE2C_S10	NORMAL	C	C																c.944N>A	p.Ser315Tyr	p.S315Y	ENST00000229922	9/13	201	122	79				CAP2,missense_variant,p.Ser315Tyr,ENST00000229922,NM_006366.2;CAP2,missense_variant,p.Ser232Tyr,ENST00000616440,;CAP2,missense_variant,p.Ser232Tyr,ENST00000611958,;CAP2,missense_variant,p.Ser289Tyr,ENST00000378990,;CAP2,missense_variant,p.Ser203Tyr,ENST00000489374,;CAP2,missense_variant,p.Ser251Tyr,ENST00000465994,;CAP2,intron_variant,,ENST00000493172,;CAP2,3_prime_UTR_variant,,ENST00000479291,;C…	A	ENSG00000112186	ENST00000229922	Transcript
ZNF322	0	.	GRCh38	chr6	26637568	26637568	+	Missense_Mutation	SNP	C	C	A	rs3750554		BE2C_S10	NORMAL	C	C																c.986N>T	p.Gly329Val	p.G329V	ENST00000622479	5/5	179	104	75				ZNF322,missense_variant,p.Gly329Val,ENST00000622479,NM_001242797.1;ZNF322,missense_variant,p.Gly329Val,ENST00000415922,NM_024639.4;ZNF322,missense_variant,p.Gly329Val,ENST00000607204,NM_001242798.1;ZNF322,missense_variant,p.Gly329Val,ENST00000456172,NM_001242799.1;ZNF322,missense_variant,p.Gly329Val,ENST00000471278,;ZNF322,downstream_gene_variant,,ENST00000480036,;ZNF322,downstream_gene_variant,,…	A	ENSG00000181315	ENST00000622479	Transcript
HLA-A	0	.	GRCh38	chr6	29943469	29943469	+	Missense_Mutation	SNP	C	C	T	novel		BE2C_S10	NORMAL	C	C																c.545N>T	p.Ala182Val	p.A182V	ENST00000396634	5/10	200	125	75				HLA-A,missense_variant,p.Ala182Val,ENST00000396634,;HLA-A,missense_variant,p.Ala182Val,ENST00000376806,;HLA-A,missense_variant,p.Ala182Val,ENST00000376809,NM_002116.7;HLA-A,missense_variant,p.Ala182Val,ENST00000376802,;HLA-A,non_coding_transcript_exon_variant,,ENST00000496081,;HLA-A,non_coding_transcript_exon_variant,,ENST00000495183,;HLA-A,non_coding_transcript_exon_variant,,ENST00000461903,;HLA…	T	ENSG00000206503	ENST00000396634	Transcript
TRIM10	0	.	GRCh38	chr6	30154241	30154241	+	Missense_Mutation	SNP	C	C	T	rs150484077		BE2C_S10	NORMAL	C	C																c.1174N>A	p.Gly392Arg	p.G392R	ENST00000449742	7/7	250	171	79				TRIM10,missense_variant,p.Gly392Arg,ENST00000449742,NM_006778.3;TRIM10,intron_variant,,ENST00000376704,NM_052828.2;	T	ENSG00000204613	ENST00000449742	Transcript
TRIM15	0	.	GRCh38	chr6	30168373	30168373	+	Missense_Mutation	SNP	G	G	A	rs61738774		BE2C_S10	NORMAL	G	G																c.551N>A	p.Arg184Gln	p.R184Q	ENST00000376694	3/7	230	147	83				TRIM15,missense_variant,p.Arg115Gln,ENST00000619857,;TRIM15,missense_variant,p.Arg184Gln,ENST00000376694,NM_033229.2;TRIM15,missense_variant,p.Arg21Gln,ENST00000433744,;TRIM15,intron_variant,,ENST00000376688,;TRIM15,upstream_gene_variant,,ENST00000477944,;	A	ENSG00000204610	ENST00000376694	Transcript
TRIM15	0	.	GRCh38	chr6	30172238	30172238	+	Missense_Mutation	SNP	C	C	G	rs142991113		BE2C_S10	NORMAL	C	C																c.1287N>G	p.His429Gln	p.H429Q	ENST00000376694	7/7	278	197	81				TRIM15,missense_variant,p.His360Gln,ENST00000619857,;TRIM15,missense_variant,p.His429Gln,ENST00000376694,NM_033229.2;TRIM15,intron_variant,,ENST00000376688,;TRIM15,downstream_gene_variant,,ENST00000433744,;TRIM15,downstream_gene_variant,,ENST00000477944,;	G	ENSG00000204610	ENST00000376694	Transcript
MDC1	0	.	GRCh38	chr6	30713300	30713300	+	Missense_Mutation	SNP	G	G	T	rs144222920		BE2C_S10	NORMAL	G	G																c.642N>A	p.Phe214Leu	p.F214L	ENST00000376406	5/15	415	154	261				MDC1,missense_variant,p.Phe214Leu,ENST00000376406,NM_014641.2;MDC1,3_prime_UTR_variant,,ENST00000613547,;MDC1,upstream_gene_variant,,ENST00000417033,;MDC1,downstream_gene_variant,,ENST00000422266,;MDC1,downstream_gene_variant,,ENST00000416571,;MDC1,downstream_gene_variant,,ENST00000425072,;MDC1-AS1,downstream_gene_variant,,ENST00000442150,;MDC1,upstream_gene_variant,,ENST00000494654,;	T	ENSG00000137337	ENST00000376406	Transcript
MUC21	0	.	GRCh38	chr6	30986592	30986592	+	Missense_Mutation	SNP	C	C	G	rs9262324		BE2C_S10	NORMAL	C	C																c.417N>G	p.Asp139Glu	p.D139E	ENST00000376296	2/3	586	390	196				MUC21,missense_variant,p.Asp139Glu,ENST00000376296,NM_001010909.3;MUC21,5_prime_UTR_variant,,ENST00000486149,;	G	ENSG00000204544	ENST00000376296	Transcript
MUC21	0	.	GRCh38	chr6	30986952	30986952	+	Missense_Mutation	SNP	G	G	C	rs111834205		BE2C_S10	NORMAL	G	G																c.777N>C	p.Glu259Asp	p.E259D	ENST00000376296	2/3	612	300	312				MUC21,missense_variant,p.Glu259Asp,ENST00000376296,NM_001010909.3;MUC21,5_prime_UTR_variant,,ENST00000486149,;	C	ENSG00000204544	ENST00000376296	Transcript
MUC21	0	.	GRCh38	chr6	30987132	30987132	+	Missense_Mutation	SNP	C	C	G	rs9262380		BE2C_S10	NORMAL	C	C																c.957N>G	p.Asp319Glu	p.D319E	ENST00000376296	2/3	537	348	189				MUC21,missense_variant,p.Asp319Glu,ENST00000376296,NM_001010909.3;MUC21,5_prime_UTR_variant,,ENST00000486149,;	G	ENSG00000204544	ENST00000376296	Transcript
MUC21	0	.	GRCh38	chr6	30987142	30987142	+	Missense_Mutation	SNP	A	A	G	rs41288679		BE2C_S10	NORMAL	A	A																c.967N>G	p.Thr323Ala	p.T323A	ENST00000376296	2/3	511	362	149				MUC21,missense_variant,p.Thr323Ala,ENST00000376296,NM_001010909.3;MUC21,5_prime_UTR_variant,,ENST00000486149,;	G	ENSG00000204544	ENST00000376296	Transcript
PSORS1C2	0	.	GRCh38	chr6	31139016	31139016	+	Missense_Mutation	SNP	T	T	C	rs148095595		BE2C_S10	NORMAL	T	T																c.11N>G	p.Asn4Ser	p.N4S	ENST00000259845	1/2	310	92	218				PSORS1C2,missense_variant,p.Asn4Ser,ENST00000259845,NM_014069.2;PSORS1C1,intron_variant,,ENST00000259881,NM_014068.2;PSORS1C1,intron_variant,,ENST00000547221,;PSORS1C1,intron_variant,,ENST00000481450,;CCHCR1,downstream_gene_variant,,ENST00000396268,NM_001105564.1;CCHCR1,downstream_gene_variant,,ENST00000376266,NM_019052.3;CCHCR1,downstream_gene_variant,,ENST00000451521,NM_001105563.1;CCHCR1,downs…	C	ENSG00000204538	ENST00000259845	Transcript
HLA-B	0	.	GRCh38	chr6	31356323	31356323	+	Missense_Mutation	SNP	G	T	T	rs1050654		BE2C_S10	NORMAL	G	G																c.463N>A	p.Arg155Ser	p.R155S	ENST00000412585	3/8	334	62	272				HLA-B,missense_variant,p.Arg155Ser,ENST00000412585,NM_005514.7;HLA-B,missense_variant,p.Arg166Ser,ENST00000434333,;MIR6891,upstream_gene_variant,,ENST00000618788,;HLA-B,non_coding_transcript_exon_variant,,ENST00000474381,;HLA-B,non_coding_transcript_exon_variant,,ENST00000498007,;HLA-B,upstream_gene_variant,,ENST00000497377,;HLA-B,upstream_gene_variant,,ENST00000481849,;HLA-B,upstream_gene_varian…	T	ENSG00000234745	ENST00000412585	Transcript
HLA-B	0	.	GRCh38	chr6	31356431	31356431	+	Missense_Mutation	SNP	G	G	T	rs12721829		BE2C_S10	NORMAL	G	G																c.355N>A	p.Leu119Ile	p.L119I	ENST00000412585	3/8	199	144	55				HLA-B,missense_variant,p.Leu119Ile,ENST00000412585,NM_005514.7;HLA-B,missense_variant,p.Leu130Ile,ENST00000434333,;MIR6891,upstream_gene_variant,,ENST00000618788,;HLA-B,non_coding_transcript_exon_variant,,ENST00000474381,;HLA-B,non_coding_transcript_exon_variant,,ENST00000498007,;HLA-B,upstream_gene_variant,,ENST00000497377,;HLA-B,upstream_gene_variant,,ENST00000481849,;HLA-B,upstream_gene_varian…	T	ENSG00000234745	ENST00000412585	Transcript
HLA-B	0	.	GRCh38	chr6	31356433	31356433	+	Missense_Mutation	SNP	G	G	A	rs12721827		BE2C_S10	NORMAL	G	G																c.353N>T	p.Thr118Ile	p.T118I	ENST00000412585	3/8	198	142	56				HLA-B,missense_variant,p.Thr118Ile,ENST00000412585,NM_005514.7;HLA-B,missense_variant,p.Thr129Ile,ENST00000434333,;MIR6891,upstream_gene_variant,,ENST00000618788,;HLA-B,non_coding_transcript_exon_variant,,ENST00000474381,;HLA-B,non_coding_transcript_exon_variant,,ENST00000498007,;HLA-B,upstream_gene_variant,,ENST00000497377,;HLA-B,upstream_gene_variant,,ENST00000481849,;HLA-B,upstream_gene_varian…	A	ENSG00000234745	ENST00000412585	Transcript
SLC44A4	0	.	GRCh38	chr6	31874510	31874510	+	Missense_Mutation	SNP	G	G	A	rs768863028		BE2C_S10	NORMAL	G	G																c.479N>T	p.Thr160Ile	p.T160I	ENST00000229729	7/21	315	195	120				SLC44A4,missense_variant,p.Thr84Ile,ENST00000544672,NM_001178045.1;SLC44A4,missense_variant,p.Thr160Ile,ENST00000229729,NM_025257.2;SLC44A4,missense_variant,p.Thr118Ile,ENST00000375562,NM_001178044.1;SLC44A4,missense_variant,p.Thr156Ile,ENST00000414427,;SLC44A4,downstream_gene_variant,,ENST00000465707,;SLC44A4,downstream_gene_variant,,ENST00000462671,;SLC44A4,upstream_gene_variant,,ENST0000047977…	A	ENSG00000204385	ENST00000229729	Transcript
STK19	0	.	GRCh38	chr6	31972492	31972492	+	Missense_Mutation	SNP	T	T	G	rs756455861		BE2C_S10	NORMAL	T	T																c.411N>G	p.Asp137Glu	p.D137E	ENST00000375333	2/8	426	285	141				STK19,missense_variant,p.Asp137Glu,ENST00000375331,NM_004197.1;STK19,missense_variant,p.Asp137Glu,ENST00000375333,NM_032454.1;SKIV2L,downstream_gene_variant,,ENST00000375394,NM_006929.4;DXO,upstream_gene_variant,,ENST00000375349,;DXO,upstream_gene_variant,,ENST00000337523,NM_005510.3;DXO,upstream_gene_variant,,ENST00000375356,;SKIV2L,downstream_gene_variant,,ENST00000491994,;DXO,upstream_gene_var…	G	ENSG00000204344	ENST00000375333	Transcript
AL645922.1	0	.	GRCh38	chr6	32009751	32009751	+	5'Flank	SNP	C	C	G	rs4959086		BE2C_S10	NORMAL	C	C																			ENST00000623068		153	117	36				AL645922.1,upstream_gene_variant,,ENST00000623068,;CYP21A1P,downstream_gene_variant,,ENST00000342991,;TNXA,non_coding_transcript_exon_variant,,ENST00000507684,;CYP21A1P,downstream_gene_variant,,ENST00000354927,;STK19B,upstream_gene_variant,,ENST00000512515,;	G	ENSG00000279546	ENST00000623068	Transcript
TNXB	0	.	GRCh38	chr6	32042746	32042746	+	Missense_Mutation	SNP	A	A	G	rs200958358		BE2C_S10	NORMAL	A	A																c.1298N>C	p.Met433Thr	p.M433T	ENST00000451343	8/13	20	15	5				TNXB,missense_variant,p.Met4004Thr,ENST00000375244,NM_019105.6;TNXB,missense_variant,p.Met1722Thr,ENST00000611016,;TNXB,missense_variant,p.Met433Thr,ENST00000451343,NM_032470.3;CYP21A2,downstream_gene_variant,,ENST00000418967,NM_000500.7;CYP21A2,downstream_gene_variant,,ENST00000435122,NM_001128590.3;CYP21A2,downstream_gene_variant,,ENST00000478281,;CYP21A2,downstream_gene_variant,,ENST0000047167…	G	ENSG00000168477	ENST00000451343	Transcript
HLA-DQB1	0	.	GRCh38	chr6	32666529	32666529	+	Missense_Mutation	SNP	A	A	T	novel		BE2C_S10	NORMAL	A	A																c.79N>A	p.Ser27Thr	p.S27T	ENST00000374943	1/6	194	150	44				HLA-DQB1,missense_variant,p.Ser27Thr,ENST00000399084,;HLA-DQB1,missense_variant,p.Ser27Thr,ENST00000374943,NM_001243961.1;HLA-DQB1,missense_variant,p.Ser27Thr,ENST00000434651,NM_002123.4;HLA-DQB1,missense_variant,p.Ser27Thr,ENST00000399079,;HLA-DQB1,missense_variant,p.Ser27Thr,ENST00000399082,;HLA-DQB1,upstream_gene_variant,,ENST00000443574,;HLA-DQB1,missense_variant,p.Ser27Thr,ENST00000484729,;H…	T	ENSG00000179344	ENST00000374943	Transcript
HLA-DQB2	0	.	GRCh38	chr6	32757848	32757848	+	Missense_Mutation	SNP	T	T	C	rs9276572		BE2C_S10	NORMAL	T	T																c.682N>G	p.Ser228Gly	p.S228G	ENST00000437316	4/6	351	241	110				HLA-DQB2,missense_variant,p.Ser228Gly,ENST00000435145,;HLA-DQB2,missense_variant,p.Ser228Gly,ENST00000437316,NM_001300790.1;HLA-DQB2,intron_variant,,ENST00000411527,NM_001198858.1;HLA-DQB2,intron_variant,,ENST00000427449,;	C	ENSG00000232629	ENST00000437316	Transcript
HLA-DQB2	0	.	GRCh38	chr6	32759026	32759026	+	Missense_Mutation	SNP	C	C	T	rs1049110		BE2C_S10	NORMAL	C	C																c.470N>A	p.Arg157Gln	p.R157Q	ENST00000437316	3/6	346	248	98				HLA-DQB2,missense_variant,p.Arg157Gln,ENST00000435145,;HLA-DQB2,missense_variant,p.Arg157Gln,ENST00000437316,NM_001300790.1;HLA-DQB2,missense_variant,p.Arg157Gln,ENST00000411527,NM_001198858.1;HLA-DQB2,missense_variant,p.Arg156Gln,ENST00000427449,;	T	ENSG00000232629	ENST00000437316	Transcript
PSMB8	0	.	GRCh38	chr6	32842253	32842253	+	Missense_Mutation	SNP	G	G	T	novel		BE2C_S10	NORMAL	G	G																c.418N>A	p.Leu140Met	p.L140M	ENST00000374882	4/6	333	220	113				PSMB8,missense_variant,p.Leu136Met,ENST00000374881,NM_004159.4;PSMB8,missense_variant,p.Leu140Met,ENST00000374882,NM_148919.3;PSMB8,missense_variant,p.Leu116Met,ENST00000395339,;TAP2,upstream_gene_variant,,ENST00000374897,NM_001290043.1;TAP2,upstream_gene_variant,,ENST00000620123,NM_000544.3;TAP1,downstream_gene_variant,,ENST00000354258,NM_000593.5,NM_001292022.1;XXbac-BPG246D15.9,upstream_gene_v…	T	ENSG00000204264	ENST00000374882	Transcript
HLA-DMB	0	.	GRCh38	chr6	32938824	32938824	+	Missense_Mutation	SNP	A	A	G	rs142107957		BE2C_S10	NORMAL	A	A																c.197N>C	p.Phe66Ser	p.F66S	ENST00000418107	2/6	478	317	161				HLA-DMB,missense_variant,p.Phe66Ser,ENST00000418107,NM_002118.4;XXbac-BPG181M17.5,missense_variant,p.Phe98Ser,ENST00000429234,;HLA-DMB,upstream_gene_variant,,ENST00000414017,;HLA-DMB,upstream_gene_variant,,ENST00000438510,;HLA-DMB,non_coding_transcript_exon_variant,,ENST00000498020,;HLA-DMB,upstream_gene_variant,,ENST00000477537,;HLA-DMB,upstream_gene_variant,,ENST00000487996,;	G	ENSG00000242574	ENST00000418107	Transcript
HLA-DPB1	0	.	GRCh38	chr6	33084959	33084959	+	Missense_Mutation	SNP	G	G	A	rs1126537		BE2C_S10	NORMAL	G	G																c.374N>A	p.Arg125Lys	p.R125K	ENST00000418931	3/6	475	361	114				HLA-DPB1,missense_variant,p.Arg125Lys,ENST00000418931,NM_002121.5;HLA-DPB1,missense_variant,p.Arg92Lys,ENST00000416804,;HLA-DPB1,missense_variant,p.Arg102Lys,ENST00000428835,;HLA-DPA1,upstream_gene_variant,,ENST00000419277,NM_001242525.1,NM_033554.3,NM_001242524.1;HLA-DPA1,upstream_gene_variant,,ENST00000453337,;HLA-DPA1,upstream_gene_variant,,ENST00000417724,;HLA-DPB1,non_coding_transcript_exon_…	A	ENSG00000223865	ENST00000418931	Transcript
DNAH8	0	.	GRCh38	chr6	38857626	38857626	+	Missense_Mutation	SNP	G	G	T	novel		BE2C_S10	NORMAL	G	G																c.5842N>T	p.Asp1948Tyr	p.D1948Y	ENST00000327475	42/93	297	108	189				DNAH8,missense_variant,p.Asp1948Tyr,ENST00000327475,NM_001206927.1;DNAH8,missense_variant,p.Asp1731Tyr,ENST00000359357,;DNAH8,missense_variant,p.Asp1948Tyr,ENST00000449981,;	T	ENSG00000124721	ENST00000327475	Transcript
LRFN2	0	.	GRCh38	chr6	40392526	40392526	+	Missense_Mutation	SNP	G	G	A	rs200804161		BE2C_S10	NORMAL	G	G																c.1787N>T	p.Pro596Leu	p.P596L	ENST00000338305	3/3	170	57	113				LRFN2,missense_variant,p.Pro596Leu,ENST00000338305,NM_020737.2;	A	ENSG00000156564	ENST00000338305	Transcript
TREML4	0	.	GRCh38	chr6	41228478	41228478	+	Nonsense_Mutation	SNP	C	C	A	novel		BE2C_S10	NORMAL	C	C																c.51N>A	p.Cys17Ter	p.C17*	ENST00000341495	1/6	134	102	32				TREML4,stop_gained,p.Cys17Ter,ENST00000341495,NM_198153.2;TREML4,stop_gained,p.Cys17Ter,ENST00000448827,;TREML4,upstream_gene_variant,,ENST00000461240,;	A	ENSG00000188056	ENST00000341495	Transcript
C6orf132	0	.	GRCh38	chr6	42106633	42106633	+	Missense_Mutation	SNP	G	G	A	rs201270853		BE2C_S10	NORMAL	G	G																c.1279N>T	p.Pro427Ser	p.P427S	ENST00000341865	4/5	152	48	104				C6orf132,missense_variant,p.Pro427Ser,ENST00000341865,NM_001164446.2;	A	ENSG00000188112	ENST00000341865	Transcript
C6orf132	0	.	GRCh38	chr6	42107266	42107267	+	Frame_Shift_Ins	INS	-	-	A	novel		BE2C_S10	NORMAL	-	-																c.645_646insT	p.Pro216SerfsTer67	p.P216Sfs*67	ENST00000341865	4/5	67	41	26				C6orf132,frameshift_variant,p.Pro216SerfsTer67,ENST00000341865,NM_001164446.2;	A	ENSG00000188112	ENST00000341865	Transcript
XPO5	0	.	GRCh38	chr6	43533927	43533927	+	Missense_Mutation	SNP	G	G	A	rs35794454		BE2C_S10	NORMAL	G	G																c.2423N>T	p.Ala808Val	p.A808V	ENST00000265351	21/32	176	100	76				XPO5,missense_variant,p.Ala808Val,ENST00000265351,NM_020750.2;POLR1C,downstream_gene_variant,,ENST00000304004,NM_001318876.1;XPO5,3_prime_UTR_variant,,ENST00000398835,;XPO5,non_coding_transcript_exon_variant,,ENST00000612911,;RP3-337H4.6,downstream_gene_variant,,ENST00000402069,;	A	ENSG00000124571	ENST00000265351	Transcript
TCTE1	0	.	GRCh38	chr6	44287596	44287596	+	Missense_Mutation	SNP	G	G	C	novel		BE2C_S10	NORMAL	G	G																c.230N>G	p.Pro77Arg	p.P77R	ENST00000371505	2/5	255	170	85				TCTE1,missense_variant,p.Pro77Arg,ENST00000371505,NM_182539.3;TMEM151B,intron_variant,,ENST00000438774,;TCTE1,upstream_gene_variant,,ENST00000371504,;RP11-444E17.6,intron_variant,,ENST00000505802,;	C	ENSG00000146221	ENST00000371505	Transcript
ADGRF5	0	.	GRCh38	chr6	46900073	46900073	+	Missense_Mutation	SNP	T	T	A	novel		BE2C_S10	NORMAL	T	T																c.113N>T	p.Glu38Val	p.E38V	ENST00000283296	3/21	469	259	210				ADGRF5,missense_variant,p.Glu38Val,ENST00000283296,NM_001098518.1;ADGRF5,missense_variant,p.Glu38Val,ENST00000265417,NM_015234.4;RP3-365O12.2,upstream_gene_variant,,ENST00000451135,;	A	ENSG00000069122	ENST00000283296	Transcript
MLIP	0	.	GRCh38	chr6	54189901	54189901	+	Missense_Mutation	SNP	C	C	G	rs35722245		BE2C_S10	NORMAL	C	C																c.2576N>G	p.Ser859Cys	p.S859C	ENST00000502396	10/14	206	128	78				MLIP,missense_variant,p.Ser848Cys,ENST00000514921,NM_001281746.1;MLIP,missense_variant,p.Ser859Cys,ENST00000502396,NM_001281747.1;MLIP,missense_variant,p.Ser324Cys,ENST00000274897,NM_138569.2;MLIP,missense_variant,p.Ser220Cys,ENST00000370877,;MLIP,missense_variant,p.Ser168Cys,ENST00000370876,;MLIP,missense_variant,p.Ser178Cys,ENST00000509997,;MLIP,missense_variant,p.Ser253Cys,ENST00000514433,;MLI…	G	ENSG00000146147	ENST00000502396	Transcript
FAM83B	0	.	GRCh38	chr6	54941444	54941444	+	Missense_Mutation	SNP	G	G	T	novel		BE2C_S10	NORMAL	G	G																c.2473N>T	p.Asp825Tyr	p.D825Y	ENST00000306858	5/5	345	211	134				FAM83B,missense_variant,p.Asp825Tyr,ENST00000306858,NM_001010872.2;RP3-523K23.2,upstream_gene_variant,,ENST00000562834,;	T	ENSG00000168143	ENST00000306858	Transcript
EYS	0	.	GRCh38	chr6	65304713	65304713	+	Intron	SNP	T	C	C	rs2653987		BE2C_S10	NORMAL	T	T																c.1767-8594N>G			ENST00000370621		238	0	238				EYS,intron_variant,,ENST00000503581,NM_001142800.1;EYS,intron_variant,,ENST00000370621,NM_001292009.1;EYS,upstream_gene_variant,,ENST00000370615,;EYS,upstream_gene_variant,,ENST00000447127,;RP11-74E24.2,non_coding_transcript_exon_variant,,ENST00000398578,;	C	ENSG00000188107	ENST00000370621	Transcript
EYS	0	.	GRCh38	chr6	65353488	65353488	+	Missense_Mutation	SNP	A	A	G	rs190219726		BE2C_S10	NORMAL	A	A																c.1429N>C	p.Phe477Leu	p.F477L	ENST00000370621	9/44	317	130	187				EYS,missense_variant,p.Phe477Leu,ENST00000503581,NM_001142800.1;EYS,missense_variant,p.Phe477Leu,ENST00000370621,NM_001292009.1;EYS,missense_variant,p.Phe477Leu,ENST00000393380,NM_001142801.1;EYS,missense_variant,p.Phe477Leu,ENST00000342421,NM_198283.1;	G	ENSG00000188107	ENST00000370621	Transcript
CD109	0	.	GRCh38	chr6	73783814	73783814	+	Missense_Mutation	SNP	C	C	T	rs138465270		BE2C_S10	NORMAL	C	C																c.2213N>T	p.Thr738Ile	p.T738I	ENST00000287097	19/33	381	232	149				CD109,missense_variant,p.Thr738Ile,ENST00000437994,NM_001159587.2;CD109,missense_variant,p.Thr661Ile,ENST00000422508,NM_001159588.2;CD109,missense_variant,p.Thr738Ile,ENST00000287097,NM_133493.4;	T	ENSG00000156535	ENST00000287097	Transcript
ELOVL4	0	.	GRCh38	chr6	79916753	79916753	+	Missense_Mutation	SNP	A	A	G	rs148594713		BE2C_S10	NORMAL	A	A																c.800N>C	p.Ile267Thr	p.I267T	ENST00000369816	6/6	190	129	61				ELOVL4,missense_variant,p.Ile267Thr,ENST00000369816,NM_022726.3;	G	ENSG00000118402	ENST00000369816	Transcript
EPHA7	0	.	GRCh38	chr6	93245417	93245417	+	Missense_Mutation	SNP	A	A	C	novel		BE2C_S10	NORMAL	A	A																c.2763N>G	p.Asp921Glu	p.D921E	ENST00000369303	16/17	175	80	95				EPHA7,missense_variant,p.Asp921Glu,ENST00000369303,NM_001288629.1,NM_004440.3;	C	ENSG00000135333	ENST00000369303	Transcript
ARMC2	0	.	GRCh38	chr6	108928200	108928200	+	Missense_Mutation	SNP	A	A	T	novel		BE2C_S10	NORMAL	A	A																c.1463N>T	p.Lys488Met	p.K488M	ENST00000392644	11/18	263	193	70				ARMC2,missense_variant,p.Lys323Met,ENST00000368972,NM_001286609.1;ARMC2,missense_variant,p.Lys488Met,ENST00000392644,NM_032131.5;ARMC2-AS1,upstream_gene_variant,,ENST00000426737,;	T	ENSG00000118690	ENST00000392644	Transcript
TRAF3IP2	0	.	GRCh38	chr6	111591438	111591438	+	Missense_Mutation	SNP	G	G	T	rs139282334		BE2C_S10	NORMAL	G	G																c.649N>A	p.Pro217Thr	p.P217T	ENST00000368761	2/9	373	257	116				TRAF3IP2,missense_variant,p.Pro217Thr,ENST00000368761,NM_147686.3;TRAF3IP2,missense_variant,p.Pro226Thr,ENST00000340026,NM_147200.2;TRAF3IP2,missense_variant,p.Pro217Thr,ENST00000359831,NM_001164281.2;TRAF3IP2,missense_variant,p.Pro226Thr,ENST00000392556,;TRAF3IP2-AS1,intron_variant,,ENST00000532353,;TRAF3IP2-AS1,downstream_gene_variant,,ENST00000442928,;TRAF3IP2-AS1,downstream_gene_variant,,ENST…	T	ENSG00000056972	ENST00000368761	Transcript
FAM229B	0	.	GRCh38	chr6	112099312	112099312	+	Missense_Mutation	SNP	G	G	A	rs55897192		BE2C_S10	NORMAL	G	G																c.29N>A	p.Arg10Lys	p.R10K	ENST00000368656	3/4	464	298	166				FAM229B,missense_variant,p.Arg10Lys,ENST00000368656,NM_001033564.2;FAM229B,missense_variant,p.Arg10Lys,ENST00000604268,;	A	ENSG00000203778	ENST00000368656	Transcript
TSPYL1	0	.	GRCh38	chr6	116279453	116279453	+	Missense_Mutation	SNP	C	C	A	rs61746508		BE2C_S10	NORMAL	C	C																c.378N>T	p.Gln126His	p.Q126H	ENST00000368608	1/1	220	101	119				TSPYL1,missense_variant,p.Gln126His,ENST00000368608,NM_003309.3;DSE,intron_variant,,ENST00000430252,;DSE,upstream_gene_variant,,ENST00000452085,NM_001080976.2;RP1-93H18.1,upstream_gene_variant,,ENST00000449314,;RP1-93H18.1,upstream_gene_variant,,ENST00000453463,;DSE,non_coding_transcript_exon_variant,,ENST00000607094,;	A	ENSG00000189241	ENST00000368608	Transcript
TAAR9	0	.	GRCh38	chr6	132538470	132538470	+	Nonsense_Mutation	SNP	A	T	T	rs2842899		BE2C_S10	NORMAL	A	A																c.181N>T	p.Lys61Ter	p.K61*	ENST00000434551	1/1	450	0	450				TAAR9,stop_gained,p.Lys61Ter,ENST00000434551,NM_175057.3;	T	ENSG00000237110	ENST00000434551	Transcript
VNN3	0	.	GRCh38	chr6	132724846	132724846	+	3'UTR	SNP	C	C	A	rs535005835		BE2C_S10	NORMAL	C	C																c.*137N>T			ENST00000367927	5/7	472	311	160				VNN3,3_prime_UTR_variant,,ENST00000425515,;VNN3,3_prime_UTR_variant,,ENST00000367927,NM_001291703.1,NM_001291702.1;VNN3,3_prime_UTR_variant,,ENST00000509351,;VNN3,3_prime_UTR_variant,,ENST00000392393,;VNN3,3_prime_UTR_variant,,ENST00000519686,;VNN3,3_prime_UTR_variant,,ENST00000414302,;VNN3,3_prime_UTR_variant,,ENST00000275223,;VNN3,3_prime_UTR_variant,,ENST00000427187,;VNN3,3_prime_UTR_variant,,…	A	ENSG00000093134	ENST00000367927	Transcript
NHSL1	0	.	GRCh38	chr6	138431158	138431158	+	Missense_Mutation	SNP	G	G	A	novel		BE2C_S10	NORMAL	G	G																c.3199N>T	p.Pro1067Ser	p.P1067S	ENST00000427025	5/7	222	127	95				NHSL1,missense_variant,p.Pro1067Ser,ENST00000427025,NM_020464.1;NHSL1,missense_variant,p.Pro1063Ser,ENST00000343505,NM_001144060.1;NHSL1,downstream_gene_variant,,ENST00000342260,;MIR3145,downstream_gene_variant,,ENST00000580727,;	A	ENSG00000135540	ENST00000427025	Transcript
ADGB	0	.	GRCh38	chr6	146815191	146815191	+	Frame_Shift_Del	DEL	A	A	-	novel		BE2C_S10	NORMAL	A	A																c.4978delN	p.Lys1662ArgfsTer35	p.K1662Rfs*35	ENST00000397944	36/36	115	79	36				ADGB,frameshift_variant,p.Lys1662ArgfsTer35,ENST00000397944,NM_024694.3;ADGB,frameshift_variant,p.Lys620ArgfsTer35,ENST00000367490,;ADGB,3_prime_UTR_variant,,ENST00000493950,;ADGB,3_prime_UTR_variant,,ENST00000480328,;	-	ENSG00000118492	ENST00000397944	Transcript
RAET1L	0	.	GRCh38	chr6	150022075	150022075	+	Missense_Mutation	SNP	A	G	G	rs912565		BE2C_S10	NORMAL	A	A																c.254N>C	p.Met85Thr	p.M85T	ENST00000367341	2/5	298	0	298				RAET1L,missense_variant,p.Met85Thr,ENST00000367341,;RAET1L,missense_variant,p.Met85Thr,ENST00000286380,NM_130900.2;	G	ENSG00000155918	ENST00000367341	Transcript
PLEKHG1	0	.	GRCh38	chr6	150734012	150734012	+	Missense_Mutation	SNP	C	C	A	novel		BE2C_S10	NORMAL	C	C																c.331N>A	p.Leu111Ile	p.L111I	ENST00000358517	2/16	229	74	155				PLEKHG1,missense_variant,p.Leu111Ile,ENST00000358517,NM_001029884.1,NM_001329800.1,NM_001329801.1,NM_001329799.1,NM_001329798.1;PLEKHG1,downstream_gene_variant,,ENST00000367326,;	A	ENSG00000120278	ENST00000358517	Transcript
AKAP12	0	.	GRCh38	chr6	151351503	151351503	+	Missense_Mutation	SNP	C	C	T	rs138220637		BE2C_S10	NORMAL	C	C																c.3112N>T	p.Arg1038Trp	p.R1038W	ENST00000402676	4/5	468	326	142				AKAP12,missense_variant,p.Arg1038Trp,ENST00000402676,NM_005100.3;AKAP12,missense_variant,p.Arg1038Trp,ENST00000253332,;AKAP12,missense_variant,p.Arg940Trp,ENST00000354675,NM_144497.2;AKAP12,missense_variant,p.Arg933Trp,ENST00000359755,;AKAP12,downstream_gene_variant,,ENST00000490177,;	T	ENSG00000131016	ENST00000402676	Transcript
SYNE1	0	.	GRCh38	chr6	152330282	152330282	+	Missense_Mutation	SNP	C	C	A	novel		BE2C_S10	NORMAL	C	C																c.14403N>T	p.Gln4801His	p.Q4801H	ENST00000367255	78/146	423	185	238				SYNE1,missense_variant,p.Gln4801His,ENST00000367255,NM_182961.3;SYNE1,missense_variant,p.Gln4730His,ENST00000423061,NM_033071.3;SYNE1,missense_variant,p.Gln4531His,ENST00000341594,;SYNE1,5_prime_UTR_variant,,ENST00000448038,;SYNE1,non_coding_transcript_exon_variant,,ENST00000490135,;SYNE1,downstream_gene_variant,,ENST00000471834,;	A	ENSG00000131018	ENST00000367255	Transcript
SYNE1	0	.	GRCh38	chr6	152353314	152353314	+	Missense_Mutation	SNP	C	C	G	rs761089261		BE2C_S10	NORMAL	C	C																c.11202N>C	p.Lys3734Asn	p.K3734N	ENST00000367255	69/146	367	132	235				SYNE1,missense_variant,p.Lys3734Asn,ENST00000367255,NM_182961.3;SYNE1,missense_variant,p.Lys3719Asn,ENST00000423061,NM_033071.3;SYNE1,missense_variant,p.Lys3688Asn,ENST00000341594,;SYNE1,non_coding_transcript_exon_variant,,ENST00000471834,;	G	ENSG00000131018	ENST00000367255	Transcript
SYNJ2	0	.	GRCh38	chr6	158084036	158084036	+	Missense_Mutation	SNP	G	G	A	rs139862615		BE2C_S10	NORMAL	G	G																c.3070N>A	p.Asp1024Asn	p.D1024N	ENST00000355585	22/27	276	104	172				SYNJ2,missense_variant,p.Asp1024Asn,ENST00000355585,NM_001178088.1,NM_003898.3;SYNJ2,missense_variant,p.Asp109Asn,ENST00000367112,;SYNJ2,missense_variant,p.Asp367Asn,ENST00000367122,;	A	ENSG00000078269	ENST00000355585	Transcript
FNDC1	0	.	GRCh38	chr6	159239552	159239552	+	Missense_Mutation	SNP	C	C	T	rs774015435		BE2C_S10	NORMAL	C	C																c.4216N>T	p.Leu1406Phe	p.L1406F	ENST00000297267	14/23	237	147	90				FNDC1,missense_variant,p.Leu1406Phe,ENST00000297267,NM_032532.2;FNDC1,missense_variant,p.Leu1302Phe,ENST00000329629,;FNDC1-IT1,upstream_gene_variant,,ENST00000419703,;	T	ENSG00000164694	ENST00000297267	Transcript
PNLDC1	0	.	GRCh38	chr6	159800829	159800829	+	Missense_Mutation	SNP	G	G	T	novel		BE2C_S10	NORMAL	G	G																c.134N>T	p.Ser45Ile	p.S45I	ENST00000392167	2/19	173	118	55				PNLDC1,missense_variant,p.Ser34Ile,ENST00000610273,NM_173516.2;PNLDC1,missense_variant,p.Ser45Ile,ENST00000392167,NM_001271862.1;MRPL18,downstream_gene_variant,,ENST00000367034,NM_014161.4,NM_001318817.1;PNLDC1,splice_region_variant,,ENST00000609334,;MRPL18,downstream_gene_variant,,ENST00000480842,;MRPL18,downstream_gene_variant,,ENST00000476826,;MRPL18,downstream_gene_variant,,ENST00000479638,;P…	T	ENSG00000146453	ENST00000392167	Transcript
LPA	0	.	GRCh38	chr6	160595441	160595441	+	Missense_Mutation	SNP	G	G	C	rs199532848		BE2C_S10	NORMAL	G	G																c.3382N>G	p.Leu1128Val	p.L1128V	ENST00000316300	21/39	376	262	114				LPA,missense_variant,p.Leu1128Val,ENST00000316300,NM_005577.2;LPA,missense_variant,p.Leu375Val,ENST00000447678,;	C	ENSG00000198670	ENST00000316300	Transcript
TCP10L2	0	.	GRCh38	chr6	167179036	167179036	+	Missense_Mutation	SNP	T	C	C	rs2989545		BE2C_S10	NORMAL	T	T																c.683N>C	p.Leu228Pro	p.L228P	ENST00000366832	6/8	244	0	244				TCP10L2,missense_variant,p.Leu228Pro,ENST00000366832,NM_001145121.1;TCP10L2,missense_variant,p.Leu228Pro,ENST00000283507,;TCP10L2,downstream_gene_variant,,ENST00000464222,;	C	ENSG00000166984	ENST00000366832	Transcript
UNC93A	0	.	GRCh38	chr6	167303969	167303969	+	Nonsense_Mutation	SNP	C	C	T	rs145360877		BE2C_S10	NORMAL	C	C																c.676N>T	p.Arg226Ter	p.R226*	ENST00000230256	5/8	130	97	33				UNC93A,stop_gained,p.Arg226Ter,ENST00000230256,NM_018974.3;UNC93A,stop_gained,p.Arg184Ter,ENST00000366829,NM_001143947.1;	T	ENSG00000112494	ENST00000230256	Transcript
RP3-470B24.5	0	.	GRCh38	chr6	167976200	167976201	+	RNA	INS	-	-	G	rs368066294		BE2C_S10	NORMAL	-	-																n.739_740insC			ENST00000538528	1/1	309	134	175				AFDN,downstream_gene_variant,,ENST00000400822,;AFDN,downstream_gene_variant,,ENST00000392112,NM_001207008.1;RP3-470B24.5,non_coding_transcript_exon_variant,,ENST00000538528,;RP3-470B24.5,downstream_gene_variant,,ENST00000441716,;	G	ENSG00000235994	ENST00000538528	Transcript
RP3-470B24.5	0	.	GRCh38	chr6	167976202	167976203	+	RNA	INS	-	-	T	rs775809885		BE2C_S10	NORMAL	-	-																n.737_738insA			ENST00000538528	1/1	309	137	172				AFDN,downstream_gene_variant,,ENST00000400822,;AFDN,downstream_gene_variant,,ENST00000392112,NM_001207008.1;RP3-470B24.5,non_coding_transcript_exon_variant,,ENST00000538528,;RP3-470B24.5,downstream_gene_variant,,ENST00000441716,;	T	ENSG00000235994	ENST00000538528	Transcript
ADAP1	0	.	GRCh38	chr7	955368	955368	+	Missense_Mutation	SNP	G	G	T	rs147829246		BE2C_S10	NORMAL	G	G																c.40N>A	p.Pro14Thr	p.P14T	ENST00000539900	1/11	376	195	181				ADAP1,missense_variant,p.Pro14Thr,ENST00000539900,NM_001284308.1;ADAP1,5_prime_UTR_variant,,ENST00000435943,;ADAP1,upstream_gene_variant,,ENST00000265846,NM_006869.3;ADAP1,upstream_gene_variant,,ENST00000477906,;COX19,intron_variant,,ENST00000457254,;	T	ENSG00000105963	ENST00000539900	Transcript
SDK1	0	.	GRCh38	chr7	4245763	4245763	+	Missense_Mutation	SNP	C	C	G	rs530887928		BE2C_S10	NORMAL	C	C																c.6339N>G	p.Ser2113Arg	p.S2113R	ENST00000404826	44/45	326	194	132				SDK1,missense_variant,p.Ser2113Arg,ENST00000404826,NM_152744.3;SDK1,missense_variant,p.Ser2113Arg,ENST00000615806,;SDK1,missense_variant,p.Ser2093Arg,ENST00000389531,;SDK1,non_coding_transcript_exon_variant,,ENST00000466611,;SDK1,non_coding_transcript_exon_variant,,ENST00000476701,;	G	ENSG00000146555	ENST00000404826	Transcript
TNRC18	0	.	GRCh38	chr7	5376201	5376201	+	Missense_Mutation	SNP	C	C	T	rs371926621		BE2C_S10	NORMAL	C	C																c.2632N>A	p.Val878Ile	p.V878I	ENST00000430969	9/30	117	53	64				TNRC18,missense_variant,p.Val878Ile,ENST00000399537,;TNRC18,missense_variant,p.Val878Ile,ENST00000430969,NM_001080495.2;TNRC18,missense_variant,p.Val280Ile,ENST00000413081,;	T	ENSG00000182095	ENST00000430969	Transcript
FSCN1	0	.	GRCh38	chr7	5605311	5605311	+	Missense_Mutation	SNP	C	C	T	rs17850070		BE2C_S10	NORMAL	C	C																c.1319N>T	p.Ala440Val	p.A440V	ENST00000382361	5/5	213	114	99				FSCN1,missense_variant,p.Ala440Val,ENST00000382361,NM_003088.3;FSCN1,downstream_gene_variant,,ENST00000447103,;FSCN1,downstream_gene_variant,,ENST00000444748,;FSCN1,downstream_gene_variant,,ENST00000405801,;FSCN1,non_coding_transcript_exon_variant,,ENST00000473330,;	T	ENSG00000075618	ENST00000382361	Transcript
CCZ1	0	.	GRCh38	chr7	5919854	5919854	+	Missense_Mutation	SNP	G	G	A	rs200812052		BE2C_S10	NORMAL	G	G																c.994N>A	p.Val332Ile	p.V332I	ENST00000325974	12/15	810	593	217				CCZ1,missense_variant,p.Val332Ile,ENST00000325974,NM_015622.5;CCZ1,3_prime_UTR_variant,,ENST00000628813,;CCZ1,upstream_gene_variant,,ENST00000496860,;CCZ1,non_coding_transcript_exon_variant,,ENST00000474507,;	A	ENSG00000122674	ENST00000325974	Transcript
CCZ1	0	.	GRCh38	chr7	5923508	5923508	+	Missense_Mutation	SNP	A	A	T	rs62453634		BE2C_S10	NORMAL	A	A																c.1228N>T	p.Met410Leu	p.M410L	ENST00000325974	13/15	26	16	10				CCZ1,missense_variant,p.Met410Leu,ENST00000325974,NM_015622.5;CCZ1,3_prime_UTR_variant,,ENST00000628813,;RSPH10B,downstream_gene_variant,,ENST00000405415,;RSPH10B,downstream_gene_variant,,ENST00000404406,NM_173565.3;RSPH10B,downstream_gene_variant,,ENST00000337579,;RSPH10B,downstream_gene_variant,,ENST00000539903,;RSPH10B,downstream_gene_variant,,ENST00000535104,;CCZ1,upstream_gene_variant,,ENST0…	T	ENSG00000122674	ENST00000325974	Transcript
RSPH10B	0	.	GRCh38	chr7	5943432	5943432	+	Missense_Mutation	SNP	C	C	T	rs148485394		BE2C_S10	NORMAL	C	C																c.1650N>A	p.Met550Ile	p.M550I	ENST00000405415	14/20	496	322	174				RSPH10B,missense_variant,p.Met550Ile,ENST00000405415,;RSPH10B,missense_variant,p.Met550Ile,ENST00000404406,NM_173565.3;RSPH10B,missense_variant,p.Met550Ile,ENST00000337579,;RSPH10B,3_prime_UTR_variant,,ENST00000539903,;RSPH10B,non_coding_transcript_exon_variant,,ENST00000535104,;	T	ENSG00000155026	ENST00000405415	Transcript
RSPH10B	0	.	GRCh38	chr7	5943439	5943439	+	Missense_Mutation	SNP	T	T	C	rs11765019		BE2C_S10	NORMAL	T	T																c.1643N>G	p.Tyr548Cys	p.Y548C	ENST00000405415	14/20	495	359	136				RSPH10B,missense_variant,p.Tyr548Cys,ENST00000405415,;RSPH10B,missense_variant,p.Tyr548Cys,ENST00000404406,NM_173565.3;RSPH10B,missense_variant,p.Tyr548Cys,ENST00000337579,;RSPH10B,3_prime_UTR_variant,,ENST00000539903,;RSPH10B,non_coding_transcript_exon_variant,,ENST00000535104,;	C	ENSG00000155026	ENST00000405415	Transcript
GLCCI1	0	.	GRCh38	chr7	7969649	7969649	+	Missense_Mutation	SNP	C	C	T	rs545986371		BE2C_S10	NORMAL	C	C																c.299N>T	p.Ala100Val	p.A100V	ENST00000223145	1/8	109	47	62				GLCCI1,missense_variant,p.Ala100Val,ENST00000223145,NM_138426.3;GLCCI1,upstream_gene_variant,,ENST00000430798,;GLCCI1,upstream_gene_variant,,ENST00000414914,;UMAD1,downstream_gene_variant,,ENST00000482067,;AC006042.7,intron_variant,,ENST00000428660,;RP11-505D17.1,intron_variant,,ENST00000469183,;GLCCI1,upstream_gene_variant,,ENST00000474269,;GLCCI1,upstream_gene_variant,,ENST00000470583,;GLCCI1,u…	T	ENSG00000106415	ENST00000223145	Transcript
ARL4A	0	.	GRCh38	chr7	12688292	12688292	+	Missense_Mutation	SNP	C	C	G	rs138127053		BE2C_S10	NORMAL	C	C																c.38N>G	p.Ser13Cys	p.S13C	ENST00000396663	2/2	184	96	88				ARL4A,missense_variant,p.Ser13Cys,ENST00000396663,NM_005738.4,NM_001195396.1;ARL4A,missense_variant,p.Ser13Cys,ENST00000396662,;ARL4A,missense_variant,p.Ser13Cys,ENST00000356797,NM_001037164.2;ARL4A,missense_variant,p.Ser13Cys,ENST00000396664,NM_212460.3;ARL4A,missense_variant,p.Ser13Cys,ENST00000439721,;ARL4A,missense_variant,p.Ser13Cys,ENST00000404894,;CTD-2320J21.1,downstream_gene_variant,,ENS…	G	ENSG00000122644	ENST00000396663	Transcript
STEAP1B	0	.	GRCh38	chr7	22493352	22493352	+	Missense_Mutation	SNP	T	T	A	rs186888506		BE2C_S10	NORMAL	T	T																c.569N>T	p.Tyr190Phe	p.Y190F	ENST00000404369	3/5	254	124	130				STEAP1B,missense_variant,p.Tyr190Phe,ENST00000404369,NM_001164460.1;STEAP1B,missense_variant,p.Tyr171Phe,ENST00000406890,NM_207342.2;STEAP1B,missense_variant,p.Tyr190Phe,ENST00000424363,;STEAP1B,missense_variant,p.Tyr190Phe,ENST00000439708,;STEAP1B,non_coding_transcript_exon_variant,,ENST00000483679,;	A	ENSG00000105889	ENST00000404369	Transcript
STEAP1B	0	.	GRCh38	chr7	22493833	22493833	+	Missense_Mutation	SNP	C	T	T	rs6966841		BE2C_S10	NORMAL	C	C																c.88N>A	p.Glu30Lys	p.E30K	ENST00000404369	3/5	312	0	312				STEAP1B,missense_variant,p.Glu30Lys,ENST00000404369,NM_001164460.1;STEAP1B,missense_variant,p.Glu30Lys,ENST00000424363,;STEAP1B,missense_variant,p.Glu30Lys,ENST00000439708,;STEAP1B,intron_variant,,ENST00000406890,NM_207342.2;STEAP1B,non_coding_transcript_exon_variant,,ENST00000483679,;	T	ENSG00000105889	ENST00000404369	Transcript
CBX3	0	.	GRCh38	chr7	26206407	26206407	+	Missense_Mutation	SNP	G	G	A	rs371590498		BE2C_S10	NORMAL	G	G																c.64N>A	p.Val22Ile	p.V22I	ENST00000337620	3/6	214	113	101				CBX3,missense_variant,p.Val22Ile,ENST00000337620,NM_007276.4;CBX3,missense_variant,p.Val22Ile,ENST00000396386,NM_016587.3;CBX3,missense_variant,p.Val22Ile,ENST00000409747,;CBX3,missense_variant,p.Val22Ile,ENST00000456948,;CBX3,missense_variant,p.Val14Ile,ENST00000462165,;CBX3,non_coding_transcript_exon_variant,,ENST00000497498,;CBX3,non_coding_transcript_exon_variant,,ENST00000481300,;HNRNPA2B1,u…	A	ENSG00000122565	ENST00000337620	Transcript
ELMO1	0	.	GRCh38	chr7	36855696	36855696	+	Missense_Mutation	SNP	T	T	G	novel		BE2C_S10	NORMAL	T	T																c.2039N>C	p.Asp680Ala	p.D680A	ENST00000310758	22/22	383	177	206				ELMO1,missense_variant,p.Asp680Ala,ENST00000310758,NM_001206480.2,NM_014800.10;ELMO1,missense_variant,p.Asp680Ala,ENST00000442504,NM_001206482.1;ELMO1,missense_variant,p.Asp680Ala,ENST00000448602,;ELMO1,missense_variant,p.Asp200Ala,ENST00000396045,NM_130442.3;ELMO1,missense_variant,p.Asp200Ala,ENST00000396040,NM_001039459.2;ELMO1,non_coding_transcript_exon_variant,,ENST00000487843,;ELMO1,non_codi…	G	ENSG00000155849	ENST00000310758	Transcript
TRGC1	0	.	GRCh38	chr7	38260126	38260126	+	Missense_Mutation	SNP	T	T	C	rs138027161		BE2C_S10	NORMAL	T	T																c.483N>G	p.Arg162Gly	p.R162G	ENST00000443402	3/3	955	532	423				TRGC1,missense_variant,p.Arg162Gly,ENST00000443402,;TRGJP2,upstream_gene_variant,,ENST00000390334,;	C	ENSG00000211689	ENST00000443402	Transcript
NPC1L1	0	.	GRCh38	chr7	44520797	44520797	+	Missense_Mutation	SNP	G	G	A	novel		BE2C_S10	NORMAL	G	G																c.3104N>T	p.Ser1035Phe	p.S1035F	ENST00000289547	14/20	394	194	200				NPC1L1,missense_variant,p.Ser1035Phe,ENST00000289547,NM_013389.2;NPC1L1,missense_variant,p.Ser989Phe,ENST00000546276,;NPC1L1,missense_variant,p.Ser1035Phe,ENST00000381160,NM_001101648.1;	A	ENSG00000015520	ENST00000289547	Transcript
PKD1L1	0	.	GRCh38	chr7	47866430	47866430	+	Missense_Mutation	SNP	A	A	C	novel		BE2C_S10	NORMAL	A	A																c.4081N>G	p.Phe1361Val	p.F1361V	ENST00000289672	25/57	157	73	84				PKD1L1,missense_variant,p.Phe1361Val,ENST00000289672,NM_138295.3;HUS1,intron_variant,,ENST00000436444,;	C	ENSG00000158683	ENST00000289672	Transcript
PKD1L1	0	.	GRCh38	chr7	47877562	47877562	+	Missense_Mutation	SNP	G	G	T	novel		BE2C_S10	NORMAL	G	G																c.3590N>A	p.Ala1197Asp	p.A1197D	ENST00000289672	22/57	342	188	154				PKD1L1,missense_variant,p.Ala1197Asp,ENST00000289672,NM_138295.3;HUS1,intron_variant,,ENST00000436444,;	T	ENSG00000158683	ENST00000289672	Transcript
ZNF679	0	.	GRCh38	chr7	64266328	64266328	+	Missense_Mutation	SNP	G	G	T	rs767569456		BE2C_S10	NORMAL	G	G																c.695N>T	p.Arg232Ile	p.R232I	ENST00000421025	5/5	411	205	206				ZNF679,missense_variant,p.Arg232Ile,ENST00000421025,NM_153363.2;ZNF679,missense_variant,p.Arg232Ile,ENST00000255746,;	T	ENSG00000197123	ENST00000421025	Transcript
ZNF679	0	.	GRCh38	chr7	64266366	64266366	+	Missense_Mutation	SNP	T	T	C	rs34967493		BE2C_S10	NORMAL	T	T																c.733N>C	p.Cys245Arg	p.C245R	ENST00000421025	5/5	331	180	151				ZNF679,missense_variant,p.Cys245Arg,ENST00000421025,NM_153363.2;ZNF679,missense_variant,p.Cys245Arg,ENST00000255746,;	C	ENSG00000197123	ENST00000421025	Transcript
ZNF680	0	.	GRCh38	chr7	64521918	64521918	+	Nonsense_Mutation	SNP	G	G	T	novel		BE2C_S10	NORMAL	G	G																c.836N>A	p.Ser279Ter	p.S279*	ENST00000309683	4/4	237	126	111				ZNF680,stop_gained,p.Ser279Ter,ENST00000309683,NM_178558.4;ZNF680,downstream_gene_variant,,ENST00000447137,NM_001130022.1;ZNF680,downstream_gene_variant,,ENST00000476563,;ZNF680,downstream_gene_variant,,ENST00000470847,;	T	ENSG00000173041	ENST00000309683	Transcript
TYW1B	0	.	GRCh38	chr7	72728896	72728896	+	Nonsense_Mutation	SNP	C	C	T	rs3015858		BE2C_S10	NORMAL	C	C																c.1118N>A	p.Trp373Ter	p.W373*	ENST00000620995	9/14	584	344	240				TYW1B,stop_gained,p.Trp373Ter,ENST00000620995,NM_001145440.2;TYW1B,stop_gained,p.Trp211Ter,ENST00000612372,;TYW1B,stop_gained,p.Trp308Ter,ENST00000610600,;	T	ENSG00000277149	ENST00000620995	Transcript
TYW1B	0	.	GRCh38	chr7	72728899	72728899	+	Missense_Mutation	SNP	A	A	C	rs117110249		BE2C_S10	NORMAL	A	A																c.1115N>G	p.Leu372Trp	p.L372W	ENST00000620995	9/14	578	344	234				TYW1B,missense_variant,p.Leu372Trp,ENST00000620995,NM_001145440.2;TYW1B,missense_variant,p.Leu210Trp,ENST00000612372,;TYW1B,missense_variant,p.Leu307Trp,ENST00000610600,;	C	ENSG00000277149	ENST00000620995	Transcript
TYW1B	0	.	GRCh38	chr7	72744551	72744552	+	Frame_Shift_Ins	INS	-	-	A	novel		BE2C_S10	NORMAL	-	-																c.1014_1015insT	p.Glu339Ter	p.E339*	ENST00000620995	8/14	743	406	337				TYW1B,frameshift_variant,p.Glu339Ter,ENST00000620995,NM_001145440.2;TYW1B,frameshift_variant,p.Glu177Ter,ENST00000612372,;TYW1B,frameshift_variant,p.Glu274Ter,ENST00000610600,;	A	ENSG00000277149	ENST00000620995	Transcript
POM121	0	.	GRCh38	chr7	72942704	72942704	+	Missense_Mutation	SNP	A	A	C	rs437678		BE2C_S10	NORMAL	A	A																c.1916N>C	p.His639Pro	p.H639P	ENST00000395270	14/16	32	23	9				POM121,missense_variant,p.His639Pro,ENST00000395270,NM_001257190.2;POM121,missense_variant,p.His639Pro,ENST00000627934,NM_172020.4;POM121,missense_variant,p.His639Pro,ENST00000358357,;POM121,missense_variant,p.His904Pro,ENST00000434423,;POM121,missense_variant,p.His639Pro,ENST00000446813,;NSUN5P2,downstream_gene_variant,,ENST00000602348,;	C	ENSG00000196313	ENST00000395270	Transcript
ABHD11	0	.	GRCh38	chr7	73736992	73736992	+	Missense_Mutation	SNP	T	T	C	rs782333441		BE2C_S10	NORMAL	T	T																c.752N>G	p.Gln251Arg	p.Q251R	ENST00000222800	5/6	328	170	158				ABHD11,missense_variant,p.Gln251Arg,ENST00000222800,NM_001321382.1,NM_001321383.1,NM_148912.3;ABHD11,missense_variant,p.Gln244Arg,ENST00000437775,NM_148913.3;ABHD11,missense_variant,p.Gln194Arg,ENST00000395147,NM_001145364.2;ABHD11,intron_variant,,ENST00000458339,NM_001301058.1;ABHD11-AS1,downstream_gene_variant,,ENST00000427153,;RN7SL265P,upstream_gene_variant,,ENST00000486808,;ABHD11,downstream…	C	ENSG00000106077	ENST00000222800	Transcript
GTF2IRD1	0	.	GRCh38	chr7	74518306	74518306	+	Missense_Mutation	SNP	C	C	T	rs782658937		BE2C_S10	NORMAL	C	C																c.685N>T	p.Arg229Cys	p.R229C	ENST00000455841	5/27	331	169	162				GTF2IRD1,missense_variant,p.Arg197Cys,ENST00000476977,;GTF2IRD1,missense_variant,p.Arg197Cys,ENST00000265755,NM_016328.2;GTF2IRD1,missense_variant,p.Arg229Cys,ENST00000455841,NM_001199207.1;GTF2IRD1,missense_variant,p.Arg197Cys,ENST00000424337,NM_005685.3;GTF2IRD1,non_coding_transcript_exon_variant,,ENST00000489094,;	T	ENSG00000006704	ENST00000455841	Transcript
GTF2IRD2	0	.	GRCh38	chr7	74797024	74797024	+	Missense_Mutation	SNP	G	T	T	rs142434912		BE2C_S10	NORMAL	G	G																c.2488N>A	p.Gln830Lys	p.Q830K	ENST00000451013	16/16	100	0	100				GTF2IRD2,missense_variant,p.Gln830Lys,ENST00000451013,NM_173537.3;GTF2IRD2,downstream_gene_variant,,ENST00000625377,;GTF2IRD2,downstream_gene_variant,,ENST00000610955,;	T	ENSG00000196275	ENST00000451013	Transcript
GTF2IRD2	0	.	GRCh38	chr7	74797697	74797697	+	Missense_Mutation	SNP	G	C	C	rs707394		BE2C_S10	NORMAL	G	G																c.1815N>G	p.Asn605Lys	p.N605K	ENST00000451013	16/16	476	0	475				GTF2IRD2,missense_variant,p.Asn605Lys,ENST00000451013,NM_173537.3;GTF2IRD2,downstream_gene_variant,,ENST00000625377,;GTF2IRD2,downstream_gene_variant,,ENST00000610955,;	C	ENSG00000196275	ENST00000451013	Transcript
GTF2IRD2	0	.	GRCh38	chr7	74798013	74798013	+	Missense_Mutation	SNP	G	A	A	rs200619072		BE2C_S10	NORMAL	G	G																c.1499N>T	p.Ser500Leu	p.S500L	ENST00000451013	16/16	70	0	70				GTF2IRD2,missense_variant,p.Ser500Leu,ENST00000451013,NM_173537.3;GTF2IRD2,downstream_gene_variant,,ENST00000625377,;GTF2IRD2,downstream_gene_variant,,ENST00000610955,;	A	ENSG00000196275	ENST00000451013	Transcript
RCC1L	0	.	GRCh38	chr7	75073650	75073650	+	Missense_Mutation	SNP	C	C	T	rs6955671		BE2C_S10	NORMAL	C	C																c.88N>A	p.Gly30Arg	p.G30R	ENST00000610322	1/11	164	91	73				RCC1L,missense_variant,p.Gly30Arg,ENST00000614461,NM_148842.2;RCC1L,missense_variant,p.Gly30Arg,ENST00000610322,NM_030798.4;RCC1L,missense_variant,p.Gly30Arg,ENST00000618035,NM_001281441.1;RCC1L,intron_variant,,ENST00000615250,;RCC1L,non_coding_transcript_exon_variant,,ENST00000616051,;	T	ENSG00000274523	ENST00000610322	Transcript
TRIM73	0	.	GRCh38	chr7	75399315	75399315	+	Missense_Mutation	SNP	G	G	A	rs199603365		BE2C_S10	NORMAL	G	G																c.382N>A	p.Val128Ile	p.V128I	ENST00000323819	2/5	25	16	9				TRIM73,missense_variant,p.Val128Ile,ENST00000323819,NM_198924.3;TRIM73,missense_variant,p.Val128Ile,ENST00000430211,;TRIM73,missense_variant,p.Val128Ile,ENST00000447409,;TRIM73,missense_variant,p.Val128Ile,ENST00000437796,;TRIM73,5_prime_UTR_variant,,ENST00000450434,;STAG3L1,downstream_gene_variant,,ENST00000619870,;AC006014.8,upstream_gene_variant,,ENST00000275590,;STAG3L1,downstream_gene_varian…	A	ENSG00000178809	ENST00000323819	Transcript
SPDYE5	0	.	GRCh38	chr7	75501512	75501512	+	Missense_Mutation	SNP	G	G	C	rs62477724		BE2C_S10	NORMAL	G	G																c.906N>C	p.Lys302Asn	p.K302N	ENST00000625065	6/8	803	474	329				SPDYE5,missense_variant,p.Lys302Asn,ENST00000625065,NM_001306141.1;SPDYE5,missense_variant,p.Lys302Asn,ENST00000455862,;SPDYE5,intron_variant,,ENST00000624640,;PMS2P3,downstream_gene_variant,,ENST00000529061,;	C	ENSG00000170092	ENST00000625065	Transcript
AKAP9	0	.	GRCh38	chr7	92052726	92052726	+	Missense_Mutation	SNP	T	T	G	rs151021935		BE2C_S10	NORMAL	T	T																c.5369N>G	p.Val1790Gly	p.V1790G	ENST00000356239	22/50	211	101	110				AKAP9,missense_variant,p.Val1790Gly,ENST00000356239,NM_147185.2,NM_005751.4;AKAP9,missense_variant,p.Val1801Gly,ENST00000359028,;AKAP9,missense_variant,p.Val1743Gly,ENST00000358100,;AKAP9,upstream_gene_variant,,ENST00000491695,;	G	ENSG00000127914	ENST00000356239	Transcript
PEX1	0	.	GRCh38	chr7	92510952	92510952	+	Missense_Mutation	SNP	T	T	C	rs144942544		BE2C_S10	NORMAL	T	T																c.1579N>G	p.Thr527Ala	p.T527A	ENST00000248633	8/24	24	15	9				PEX1,missense_variant,p.Thr527Ala,ENST00000248633,NM_000466.2;PEX1,missense_variant,p.Thr527Ala,ENST00000428214,NM_001282677.1;PEX1,missense_variant,p.Thr205Ala,ENST00000438045,NM_001282678.1;PEX1,missense_variant,p.Thr161Ala,ENST00000422866,;PEX1,non_coding_transcript_exon_variant,,ENST00000484913,;PEX1,non_coding_transcript_exon_variant,,ENST00000476923,;PEX1,upstream_gene_variant,,ENST00000496…	C	ENSG00000127980	ENST00000248633	Transcript
PEX1	0	.	GRCh38	chr7	92511008	92511008	+	Missense_Mutation	SNP	T	T	G	novel		BE2C_S10	NORMAL	T	T																c.1523N>C	p.Glu508Ala	p.E508A	ENST00000248633	8/24	25	17	8				PEX1,missense_variant,p.Glu508Ala,ENST00000248633,NM_000466.2;PEX1,missense_variant,p.Glu508Ala,ENST00000428214,NM_001282677.1;PEX1,missense_variant,p.Glu186Ala,ENST00000438045,NM_001282678.1;PEX1,missense_variant,p.Glu142Ala,ENST00000422866,;PEX1,non_coding_transcript_exon_variant,,ENST00000484913,;PEX1,non_coding_transcript_exon_variant,,ENST00000476923,;PEX1,upstream_gene_variant,,ENST00000496…	G	ENSG00000127980	ENST00000248633	Transcript
PPP1R9A	0	.	GRCh38	chr7	95250108	95250108	+	Missense_Mutation	SNP	G	G	T	novel		BE2C_S10	NORMAL	G	G																c.2249N>T	p.Arg750Ile	p.R750I	ENST00000433360	10/20	282	169	113				PPP1R9A,missense_variant,p.Arg728Ile,ENST00000456331,NM_001166162.1;PPP1R9A,missense_variant,p.Arg728Ile,ENST00000433881,;PPP1R9A,missense_variant,p.Arg728Ile,ENST00000340694,NM_001166163.1,NM_017650.2;PPP1R9A,missense_variant,p.Arg750Ile,ENST00000433360,NM_001166160.1;PPP1R9A,missense_variant,p.Arg728Ile,ENST00000424654,;PPP1R9A,missense_variant,p.Arg728Ile,ENST00000289495,NM_001166161.1;	T	ENSG00000158528	ENST00000433360	Transcript
PDK4	0	.	GRCh38	chr7	95592889	95592889	+	Missense_Mutation	SNP	T	T	C	rs144262262		BE2C_S10	NORMAL	T	T																c.400N>G	p.Met134Val	p.M134V	ENST00000005178	4/11	744	388	356				PDK4,missense_variant,p.Met134Val,ENST00000005178,NM_002612.3;AC002451.3,upstream_gene_variant,,ENST00000432265,;AC002451.3,upstream_gene_variant,,ENST00000416502,;PDK4,upstream_gene_variant,,ENST00000473796,;PDK4,downstream_gene_variant,,ENST00000473301,;PDK4,upstream_gene_variant,,ENST00000498190,;	C	ENSG00000004799	ENST00000005178	Transcript
NYAP1	0	.	GRCh38	chr7	100486975	100486975	+	Missense_Mutation	SNP	C	C	T	rs548123597		BE2C_S10	NORMAL	C	C																c.223N>T	p.Arg75Cys	p.R75C	ENST00000300179	3/7	352	172	180				NYAP1,missense_variant,p.Arg75Cys,ENST00000300179,NM_173564.3;NYAP1,missense_variant,p.Arg18Cys,ENST00000454988,;NYAP1,upstream_gene_variant,,ENST00000496985,;NYAP1,upstream_gene_variant,,ENST00000489641,;	T	ENSG00000166924	ENST00000300179	Transcript
ZAN	0	.	GRCh38	chr7	100773851	100773851	+	Missense_Mutation	SNP	A	G	G	rs78193191		BE2C_S10	NORMAL	A	A																c.5765N>G	p.His1922Arg	p.H1922R	ENST00000613979	31/48	210	0	210				ZAN,missense_variant,p.His1922Arg,ENST00000613979,NM_003386.2;ZAN,missense_variant,p.His1922Arg,ENST00000618565,;ZAN,missense_variant,p.His1922Arg,ENST00000620596,NM_173059.2;ZAN,missense_variant,p.His1922Arg,ENST00000546292,;ZAN,missense_variant,p.His1922Arg,ENST00000542585,;ZAN,missense_variant,p.His1922Arg,ENST00000538115,;ZAN,missense_variant,p.His1922Arg,ENST00000546213,;ZAN,non_coding_trans…	G	ENSG00000146839	ENST00000613979	Transcript
ZAN	0	.	GRCh38	chr7	100773854	100773854	+	Frame_Shift_Del	DEL	G	-	-	novel		BE2C_S10	NORMAL	G	G																c.5768delN	p.Cys1923PhefsTer18	p.C1923Ffs*18	ENST00000613979	31/48	196	0	196				ZAN,frameshift_variant,p.Cys1923PhefsTer18,ENST00000613979,NM_003386.2;ZAN,frameshift_variant,p.Cys1923PhefsTer18,ENST00000618565,;ZAN,frameshift_variant,p.Cys1923PhefsTer18,ENST00000620596,NM_173059.2;ZAN,frameshift_variant,p.Cys1923PhefsTer18,ENST00000546292,;ZAN,frameshift_variant,p.Cys1923PhefsTer18,ENST00000542585,;ZAN,frameshift_variant,p.Cys1923PhefsTer18,ENST00000538115,;ZAN,frameshift_va…	-	ENSG00000146839	ENST00000613979	Transcript
MUC3A	0	.	GRCh38	chr7	100951933	100951933	+	Missense_Mutation	SNP	G	G	T	rs73163748		BE2C_S10	NORMAL	G	G																c.154N>T	p.Asp52Tyr	p.D52Y	ENST00000379458	2/12	371	259	112				MUC3A,missense_variant,p.Asp52Tyr,ENST00000379458,NM_005960.1;MUC3A,missense_variant,p.Asp52Tyr,ENST00000483366,;	T	ENSG00000169894	ENST00000379458	Transcript
MUC3A	0	.	GRCh38	chr7	100951943	100951943	+	Missense_Mutation	SNP	G	G	A	rs73163749		BE2C_S10	NORMAL	G	G																c.164N>A	p.Gly55Glu	p.G55E	ENST00000379458	2/12	409	282	127				MUC3A,missense_variant,p.Gly55Glu,ENST00000379458,NM_005960.1;MUC3A,missense_variant,p.Gly55Glu,ENST00000483366,;	A	ENSG00000169894	ENST00000379458	Transcript
MUC3A	0	.	GRCh38	chr7	100951952	100951952	+	Missense_Mutation	SNP	T	T	A	rs73163750		BE2C_S10	NORMAL	T	T																c.173N>A	p.Leu58His	p.L58H	ENST00000379458	2/12	418	294	124				MUC3A,missense_variant,p.Leu58His,ENST00000379458,NM_005960.1;MUC3A,missense_variant,p.Leu58His,ENST00000483366,;	A	ENSG00000169894	ENST00000379458	Transcript
MUC3A	0	.	GRCh38	chr7	100952057	100952057	+	Missense_Mutation	SNP	A	A	G	rs77036391		BE2C_S10	NORMAL	A	A																c.278N>G	p.Asn93Ser	p.N93S	ENST00000379458	2/12	951	530	421				MUC3A,missense_variant,p.Asn93Ser,ENST00000379458,NM_005960.1;MUC3A,missense_variant,p.Asn93Ser,ENST00000483366,;	G	ENSG00000169894	ENST00000379458	Transcript
MUC3A	0	.	GRCh38	chr7	100952063	100952063	+	Missense_Mutation	SNP	C	C	T	rs78164286		BE2C_S10	NORMAL	C	C																c.284N>T	p.Pro95Leu	p.P95L	ENST00000379458	2/12	1002	563	438				MUC3A,missense_variant,p.Pro95Leu,ENST00000379458,NM_005960.1;MUC3A,missense_variant,p.Pro95Leu,ENST00000483366,;	T	ENSG00000169894	ENST00000379458	Transcript
MUC3A	0	.	GRCh38	chr7	100952147	100952147	+	Missense_Mutation	SNP	C	C	T	rs73714227		BE2C_S10	NORMAL	C	C																c.368N>T	p.Ser123Leu	p.S123L	ENST00000379458	2/12	1321	776	545				MUC3A,missense_variant,p.Ser123Leu,ENST00000379458,NM_005960.1;MUC3A,missense_variant,p.Ser123Leu,ENST00000483366,;	T	ENSG00000169894	ENST00000379458	Transcript
MUC3A	0	.	GRCh38	chr7	100952233	100952233	+	Missense_Mutation	SNP	G	G	A	rs74193966		BE2C_S10	NORMAL	G	G																c.454N>A	p.Ala152Thr	p.A152T	ENST00000379458	2/12	979	610	369				MUC3A,missense_variant,p.Ala152Thr,ENST00000379458,NM_005960.1;MUC3A,missense_variant,p.Ala152Thr,ENST00000483366,;	A	ENSG00000169894	ENST00000379458	Transcript
MUC3A	0	.	GRCh38	chr7	100952295	100952295	+	Missense_Mutation	SNP	T	T	G	rs73714229		BE2C_S10	NORMAL	T	T																c.516N>G	p.Ser172Arg	p.S172R	ENST00000379458	2/12	958	586	372				MUC3A,missense_variant,p.Ser172Arg,ENST00000379458,NM_005960.1;MUC3A,missense_variant,p.Ser172Arg,ENST00000483366,;	G	ENSG00000169894	ENST00000379458	Transcript
MUC3A	0	.	GRCh38	chr7	100952302	100952302	+	Missense_Mutation	SNP	T	T	C	rs73714230		BE2C_S10	NORMAL	T	T																c.523N>C	p.Ser175Pro	p.S175P	ENST00000379458	2/12	975	592	383				MUC3A,missense_variant,p.Ser175Pro,ENST00000379458,NM_005960.1;MUC3A,missense_variant,p.Ser175Pro,ENST00000483366,;	C	ENSG00000169894	ENST00000379458	Transcript
MUC3A	0	.	GRCh38	chr7	100952339	100952339	+	Missense_Mutation	SNP	C	C	T	rs73398717		BE2C_S10	NORMAL	C	C																c.560N>T	p.Thr187Ile	p.T187I	ENST00000379458	2/12	1063	658	405				MUC3A,missense_variant,p.Thr187Ile,ENST00000379458,NM_005960.1;MUC3A,missense_variant,p.Thr187Ile,ENST00000483366,;	T	ENSG00000169894	ENST00000379458	Transcript
MUC3A	0	.	GRCh38	chr7	100952498	100952498	+	Missense_Mutation	SNP	C	C	T	rs73714233		BE2C_S10	NORMAL	C	C																c.719N>T	p.Thr240Met	p.T240M	ENST00000379458	2/12	958	609	349				MUC3A,missense_variant,p.Thr240Met,ENST00000379458,NM_005960.1;MUC3A,missense_variant,p.Thr240Met,ENST00000483366,;	T	ENSG00000169894	ENST00000379458	Transcript
MUC3A	0	.	GRCh38	chr7	100952788	100952788	+	Missense_Mutation	SNP	A	A	C	rs4729627		BE2C_S10	NORMAL	A	A																c.1009N>C	p.Thr337Pro	p.T337P	ENST00000379458	2/12	749	343	406				MUC3A,missense_variant,p.Thr337Pro,ENST00000379458,NM_005960.1;MUC3A,missense_variant,p.Thr337Pro,ENST00000483366,;	C	ENSG00000169894	ENST00000379458	Transcript
MUC3A	0	.	GRCh38	chr7	100954331	100954331	+	Missense_Mutation	SNP	A	A	G	novel		BE2C_S10	NORMAL	A	A																c.2552N>G	p.Asn851Ser	p.N851S	ENST00000379458	2/12	935	441	494				MUC3A,missense_variant,p.Asn851Ser,ENST00000379458,NM_005960.1;MUC3A,missense_variant,p.Asn851Ser,ENST00000483366,;MUC3A,upstream_gene_variant,,ENST00000414964,;	G	ENSG00000169894	ENST00000379458	Transcript
MUC3A	0	.	GRCh38	chr7	100955225	100955225	+	Missense_Mutation	SNP	T	T	A	novel		BE2C_S10	NORMAL	T	T																c.3446N>A	p.Leu1149His	p.L1149H	ENST00000379458	2/12	659	339	320				MUC3A,missense_variant,p.Leu1149His,ENST00000379458,NM_005960.1;MUC3A,missense_variant,p.Leu1149His,ENST00000483366,;MUC3A,upstream_gene_variant,,ENST00000414964,;	A	ENSG00000169894	ENST00000379458	Transcript
MUC3A	0	.	GRCh38	chr7	100955480	100955480	+	Missense_Mutation	SNP	C	C	A	novel		BE2C_S10	NORMAL	C	C																c.3701N>A	p.Thr1234Lys	p.T1234K	ENST00000379458	2/12	739	411	328				MUC3A,missense_variant,p.Thr1234Lys,ENST00000379458,NM_005960.1;MUC3A,missense_variant,p.Thr1234Lys,ENST00000483366,;MUC3A,upstream_gene_variant,,ENST00000414964,;	A	ENSG00000169894	ENST00000379458	Transcript
MUC3A	0	.	GRCh38	chr7	100956382	100956382	+	Missense_Mutation	SNP	A	A	G	novel		BE2C_S10	NORMAL	A	A																c.4603N>G	p.Ile1535Val	p.I1535V	ENST00000379458	2/12	863	619	244				MUC3A,missense_variant,p.Ile1535Val,ENST00000379458,NM_005960.1;MUC3A,missense_variant,p.Ile1535Val,ENST00000483366,;MUC3A,upstream_gene_variant,,ENST00000414964,;	G	ENSG00000169894	ENST00000379458	Transcript
MUC3A	0	.	GRCh38	chr7	100956404	100956404	+	Missense_Mutation	SNP	C	C	A	novel		BE2C_S10	NORMAL	C	C																c.4625N>A	p.Pro1542His	p.P1542H	ENST00000379458	2/12	935	643	292				MUC3A,missense_variant,p.Pro1542His,ENST00000379458,NM_005960.1;MUC3A,missense_variant,p.Pro1542His,ENST00000483366,;MUC3A,upstream_gene_variant,,ENST00000414964,;	A	ENSG00000169894	ENST00000379458	Transcript
MUC3A	0	.	GRCh38	chr7	100956539	100956539	+	Missense_Mutation	SNP	G	G	C	novel		BE2C_S10	NORMAL	G	G																c.4760N>C	p.Ser1587Thr	p.S1587T	ENST00000379458	2/12	1871	1209	662				MUC3A,missense_variant,p.Ser1587Thr,ENST00000379458,NM_005960.1;MUC3A,missense_variant,p.Ser1587Thr,ENST00000483366,;MUC3A,upstream_gene_variant,,ENST00000414964,;	C	ENSG00000169894	ENST00000379458	Transcript
MUC3A	0	.	GRCh38	chr7	100956697	100956697	+	Missense_Mutation	SNP	C	C	T	novel		BE2C_S10	NORMAL	C	C																c.4918N>T	p.Pro1640Ser	p.P1640S	ENST00000379458	2/12	1126	572	554				MUC3A,missense_variant,p.Pro1640Ser,ENST00000379458,NM_005960.1;MUC3A,missense_variant,p.Pro1640Ser,ENST00000483366,;MUC3A,upstream_gene_variant,,ENST00000414964,;	T	ENSG00000169894	ENST00000379458	Transcript
MUC3A	0	.	GRCh38	chr7	100956991	100956991	+	Missense_Mutation	SNP	A	A	G	novel		BE2C_S10	NORMAL	A	A																c.5212N>G	p.Lys1738Glu	p.K1738E	ENST00000379458	2/12	1083	732	351				MUC3A,missense_variant,p.Lys1738Glu,ENST00000379458,NM_005960.1;MUC3A,missense_variant,p.Lys1738Glu,ENST00000483366,;MUC3A,upstream_gene_variant,,ENST00000414964,;	G	ENSG00000169894	ENST00000379458	Transcript
MUC3A	0	.	GRCh38	chr7	100956998	100956998	+	Missense_Mutation	SNP	C	C	A	novel		BE2C_S10	NORMAL	C	C																c.5219N>A	p.Thr1740Asn	p.T1740N	ENST00000379458	2/12	1097	747	350				MUC3A,missense_variant,p.Thr1740Asn,ENST00000379458,NM_005960.1;MUC3A,missense_variant,p.Thr1740Asn,ENST00000483366,;MUC3A,upstream_gene_variant,,ENST00000414964,;	A	ENSG00000169894	ENST00000379458	Transcript
MUC3A	0	.	GRCh38	chr7	100957015	100957015	+	Missense_Mutation	SNP	T	T	C	novel		BE2C_S10	NORMAL	T	T																c.5236N>C	p.Ser1746Pro	p.S1746P	ENST00000379458	2/12	1138	807	331				MUC3A,missense_variant,p.Ser1746Pro,ENST00000379458,NM_005960.1;MUC3A,missense_variant,p.Ser1746Pro,ENST00000483366,;MUC3A,upstream_gene_variant,,ENST00000414964,;	C	ENSG00000169894	ENST00000379458	Transcript
MUC3A	0	.	GRCh38	chr7	100958000	100958000	+	Missense_Mutation	SNP	T	C	C	novel		BE2C_S10	NORMAL	T	T																c.6221N>C	p.Leu2074Pro	p.L2074P	ENST00000379458	2/12	3933	900	3031				MUC3A,missense_variant,p.Leu2074Pro,ENST00000379458,NM_005960.1;MUC3A,missense_variant,p.Leu2074Pro,ENST00000483366,;MUC3A,missense_variant,p.Leu13Pro,ENST00000414964,;	C	ENSG00000169894	ENST00000379458	Transcript
MUC3A	0	.	GRCh38	chr7	100958024	100958024	+	Missense_Mutation	SNP	C	C	G	novel		BE2C_S10	NORMAL	C	C																c.6245N>G	p.Thr2082Ser	p.T2082S	ENST00000379458	2/12	4144	2901	1242				MUC3A,missense_variant,p.Thr2082Ser,ENST00000379458,NM_005960.1;MUC3A,missense_variant,p.Thr2082Ser,ENST00000483366,;MUC3A,missense_variant,p.Thr21Ser,ENST00000414964,;	G	ENSG00000169894	ENST00000379458	Transcript
MUC3A	0	.	GRCh38	chr7	100958135	100958136	+	Frame_Shift_Del	DEL	TG	TG	-	novel		BE2C_S10	NORMAL	TG	TG																c.6356_6357delNN	p.Met2119ThrfsTer16	p.M2119Tfs*16	ENST00000379458	2/12	2740	2099	641				MUC3A,frameshift_variant,p.Met2119ThrfsTer16,ENST00000379458,NM_005960.1;MUC3A,frameshift_variant,p.Met2119ThrfsTer16,ENST00000483366,;MUC3A,frameshift_variant,p.Met58ThrfsTer16,ENST00000414964,;	-	ENSG00000169894	ENST00000379458	Transcript
MUC3A	0	.	GRCh38	chr7	100958139	100958140	+	Frame_Shift_Ins	INS	-	-	TG	novel		BE2C_S10	NORMAL	-	-																c.6360_6361insTG	p.Ser2121CysfsTer45	p.S2121Cfs*45	ENST00000379458	2/12	2803	2139	664				MUC3A,frameshift_variant,p.Ser2121CysfsTer45,ENST00000379458,NM_005960.1;MUC3A,frameshift_variant,p.Ser2121CysfsTer45,ENST00000483366,;MUC3A,frameshift_variant,p.Ser60CysfsTer45,ENST00000414964,;	TG	ENSG00000169894	ENST00000379458	Transcript
MUC3A	0	.	GRCh38	chr7	100958195	100958196	+	Frame_Shift_Ins	INS	-	-	AG	novel		BE2C_S10	NORMAL	-	-																c.6416_6417insAG	p.His2139GlnfsTer27	p.H2139Qfs*27	ENST00000379458	2/12	3658	2847	811				MUC3A,frameshift_variant,p.His2139GlnfsTer27,ENST00000379458,NM_005960.1;MUC3A,frameshift_variant,p.His2139GlnfsTer27,ENST00000483366,;MUC3A,frameshift_variant,p.His78GlnfsTer27,ENST00000414964,;	AG	ENSG00000169894	ENST00000379458	Transcript
MUC3A	0	.	GRCh38	chr7	100958447	100958447	+	Missense_Mutation	SNP	G	G	C	novel		BE2C_S10	NORMAL	G	G																c.6668N>C	p.Ser2223Thr	p.S2223T	ENST00000379458	2/12	3841	1453	2388				MUC3A,missense_variant,p.Ser2223Thr,ENST00000379458,NM_005960.1;MUC3A,missense_variant,p.Ser2223Thr,ENST00000483366,;MUC3A,missense_variant,p.Ser162Thr,ENST00000414964,;	C	ENSG00000169894	ENST00000379458	Transcript
MUC3A	0	.	GRCh38	chr7	100958491	100958491	+	Missense_Mutation	SNP	G	A	A	novel		BE2C_S10	NORMAL	G	G																c.6712N>A	p.Gly2238Ser	p.G2238S	ENST00000379458	2/12	4752	785	3963				MUC3A,missense_variant,p.Gly2238Ser,ENST00000379458,NM_005960.1;MUC3A,missense_variant,p.Gly2238Ser,ENST00000483366,;MUC3A,missense_variant,p.Gly177Ser,ENST00000414964,;	A	ENSG00000169894	ENST00000379458	Transcript
MUC3A	0	.	GRCh38	chr7	100958510	100958510	+	Missense_Mutation	SNP	C	C	G	novel		BE2C_S10	NORMAL	C	C																c.6731N>G	p.Thr2244Ser	p.T2244S	ENST00000379458	2/12	4740	1347	3391				MUC3A,missense_variant,p.Thr2244Ser,ENST00000379458,NM_005960.1;MUC3A,missense_variant,p.Thr2244Ser,ENST00000483366,;MUC3A,missense_variant,p.Thr183Ser,ENST00000414964,;	G	ENSG00000169894	ENST00000379458	Transcript
MUC3A	0	.	GRCh38	chr7	100958837	100958838	+	Frame_Shift_Ins	INS	-	-	AG	rs377746492		BE2C_S10	NORMAL	-	-																c.7058_7059insAG	p.His2353GlnfsTer119	p.H2353Qfs*119	ENST00000379458	2/12	1527	1399	128				MUC3A,frameshift_variant,p.His2353GlnfsTer119,ENST00000379458,NM_005960.1;MUC3A,frameshift_variant,p.His2353GlnfsTer119,ENST00000483366,;RP11-395B7.2,downstream_gene_variant,,ENST00000618276,;RP11-395B7.2,downstream_gene_variant,,ENST00000610769,;MUC3A,frameshift_variant,p.His292GlnfsTer119,ENST00000414964,;	AG	ENSG00000169894	ENST00000379458	Transcript
MUC3A	0	.	GRCh38	chr7	100959436	100959436	+	Missense_Mutation	SNP	A	A	G	rs73163757		BE2C_S10	NORMAL	A	A																c.7657N>G	p.Met2553Val	p.M2553V	ENST00000379458	2/12	1135	817	318				MUC3A,missense_variant,p.Met2553Val,ENST00000379458,NM_005960.1;MUC3A,missense_variant,p.Met2553Val,ENST00000483366,;RP11-395B7.2,downstream_gene_variant,,ENST00000618276,;RP11-395B7.2,downstream_gene_variant,,ENST00000610769,;MUC3A,missense_variant,p.Met492Val,ENST00000414964,;	G	ENSG00000169894	ENST00000379458	Transcript
MUC3A	0	.	GRCh38	chr7	100959437	100959437	+	Missense_Mutation	SNP	T	T	C	rs78538898		BE2C_S10	NORMAL	T	T																c.7658N>C	p.Met2553Thr	p.M2553T	ENST00000379458	2/12	1133	815	317				MUC3A,missense_variant,p.Met2553Thr,ENST00000379458,NM_005960.1;MUC3A,missense_variant,p.Met2553Thr,ENST00000483366,;RP11-395B7.2,downstream_gene_variant,,ENST00000618276,;RP11-395B7.2,downstream_gene_variant,,ENST00000610769,;MUC3A,missense_variant,p.Met492Thr,ENST00000414964,;	C	ENSG00000169894	ENST00000379458	Transcript
MUC3A	0	.	GRCh38	chr7	100959449	100959449	+	Missense_Mutation	SNP	T	T	G	rs78584246		BE2C_S10	NORMAL	T	T																c.7670N>G	p.Ile2557Ser	p.I2557S	ENST00000379458	2/12	1146	822	323				MUC3A,missense_variant,p.Ile2557Ser,ENST00000379458,NM_005960.1;MUC3A,missense_variant,p.Ile2557Ser,ENST00000483366,;RP11-395B7.2,downstream_gene_variant,,ENST00000618276,;RP11-395B7.2,downstream_gene_variant,,ENST00000610769,;MUC3A,missense_variant,p.Ile496Ser,ENST00000414964,;	G	ENSG00000169894	ENST00000379458	Transcript
MUC3A	0	.	GRCh38	chr7	100959713	100959713	+	Missense_Mutation	SNP	C	C	T	rs75365561		BE2C_S10	NORMAL	C	C																c.7934N>T	p.Thr2645Ile	p.T2645I	ENST00000379458	2/12	870	624	246				MUC3A,missense_variant,p.Thr2645Ile,ENST00000379458,NM_005960.1;MUC3A,missense_variant,p.Thr2645Ile,ENST00000483366,;RP11-395B7.2,downstream_gene_variant,,ENST00000618276,;RP11-395B7.2,downstream_gene_variant,,ENST00000610769,;MUC3A,missense_variant,p.Thr584Ile,ENST00000414964,;	T	ENSG00000169894	ENST00000379458	Transcript
MUC3A	0	.	GRCh38	chr7	100959889	100959889	+	Missense_Mutation	SNP	T	T	G	rs76249962		BE2C_S10	NORMAL	T	T																c.8110N>G	p.Ser2704Ala	p.S2704A	ENST00000379458	2/12	832	566	265				MUC3A,missense_variant,p.Ser2704Ala,ENST00000379458,NM_005960.1;MUC3A,missense_variant,p.Ser2704Ala,ENST00000483366,;RP11-395B7.2,downstream_gene_variant,,ENST00000618276,;RP11-395B7.2,downstream_gene_variant,,ENST00000610769,;MUC3A,missense_variant,p.Ser643Ala,ENST00000414964,;	G	ENSG00000169894	ENST00000379458	Transcript
MUC3A	0	.	GRCh38	chr7	100959988	100959988	+	Missense_Mutation	SNP	G	G	T	rs62483699		BE2C_S10	NORMAL	G	G																c.8209N>T	p.Ala2737Ser	p.A2737S	ENST00000379458	2/12	772	476	296				MUC3A,missense_variant,p.Ala2737Ser,ENST00000379458,NM_005960.1;MUC3A,missense_variant,p.Ala2737Ser,ENST00000483366,;RP11-395B7.2,downstream_gene_variant,,ENST00000618276,;RP11-395B7.2,downstream_gene_variant,,ENST00000610769,;MUC3A,missense_variant,p.Ala676Ser,ENST00000414964,;	T	ENSG00000169894	ENST00000379458	Transcript
MUC3A	0	.	GRCh38	chr7	100960006	100960006	+	Missense_Mutation	SNP	T	T	C	rs62483700		BE2C_S10	NORMAL	T	T																c.8227N>C	p.Ser2743Pro	p.S2743P	ENST00000379458	2/12	794	469	325				MUC3A,missense_variant,p.Ser2743Pro,ENST00000379458,NM_005960.1;MUC3A,missense_variant,p.Ser2743Pro,ENST00000483366,;RP11-395B7.2,downstream_gene_variant,,ENST00000618276,;RP11-395B7.2,downstream_gene_variant,,ENST00000610769,;MUC3A,missense_variant,p.Ser682Pro,ENST00000414964,;	C	ENSG00000169894	ENST00000379458	Transcript
MUC3A	0	.	GRCh38	chr7	100960283	100960283	+	Missense_Mutation	SNP	T	T	C	rs73714259		BE2C_S10	NORMAL	T	T																c.8504N>C	p.Met2835Thr	p.M2835T	ENST00000379458	2/12	976	674	302				MUC3A,missense_variant,p.Met2835Thr,ENST00000379458,NM_005960.1;MUC3A,missense_variant,p.Met2835Thr,ENST00000483366,;RP11-395B7.2,downstream_gene_variant,,ENST00000618276,;RP11-395B7.2,downstream_gene_variant,,ENST00000610769,;MUC3A,missense_variant,p.Met774Thr,ENST00000414964,;	C	ENSG00000169894	ENST00000379458	Transcript
MUC3A	0	.	GRCh38	chr7	100960306	100960306	+	Missense_Mutation	SNP	T	T	A	rs76244845		BE2C_S10	NORMAL	T	T																c.8527N>A	p.Ser2843Thr	p.S2843T	ENST00000379458	2/12	1013	681	331				MUC3A,missense_variant,p.Ser2843Thr,ENST00000379458,NM_005960.1;MUC3A,missense_variant,p.Ser2843Thr,ENST00000483366,;RP11-395B7.2,downstream_gene_variant,,ENST00000618276,;RP11-395B7.2,downstream_gene_variant,,ENST00000610769,;MUC3A,missense_variant,p.Ser782Thr,ENST00000414964,;	A	ENSG00000169894	ENST00000379458	Transcript
MUC3A	0	.	GRCh38	chr7	100960307	100960307	+	Missense_Mutation	SNP	C	C	T	rs78685360		BE2C_S10	NORMAL	C	C																c.8528N>T	p.Ser2843Leu	p.S2843L	ENST00000379458	2/12	1026	692	334				MUC3A,missense_variant,p.Ser2843Leu,ENST00000379458,NM_005960.1;MUC3A,missense_variant,p.Ser2843Leu,ENST00000483366,;RP11-395B7.2,downstream_gene_variant,,ENST00000618276,;RP11-395B7.2,downstream_gene_variant,,ENST00000610769,;MUC3A,missense_variant,p.Ser782Leu,ENST00000414964,;	T	ENSG00000169894	ENST00000379458	Transcript
MUC3A	0	.	GRCh38	chr7	100960406	100960406	+	Missense_Mutation	SNP	G	G	A	rs73163758		BE2C_S10	NORMAL	G	G																c.8627N>A	p.Ser2876Asn	p.S2876N	ENST00000379458	2/12	978	574	404				MUC3A,missense_variant,p.Ser2876Asn,ENST00000379458,NM_005960.1;MUC3A,missense_variant,p.Ser2876Asn,ENST00000483366,;RP11-395B7.2,downstream_gene_variant,,ENST00000618276,;RP11-395B7.2,downstream_gene_variant,,ENST00000610769,;MUC3A,missense_variant,p.Ser815Asn,ENST00000414964,;	A	ENSG00000169894	ENST00000379458	Transcript
MUC3A	0	.	GRCh38	chr7	100960420	100960420	+	Missense_Mutation	SNP	C	C	A	rs73163760		BE2C_S10	NORMAL	C	C																c.8641N>A	p.Leu2881Ile	p.L2881I	ENST00000379458	2/12	900	516	384				MUC3A,missense_variant,p.Leu2881Ile,ENST00000379458,NM_005960.1;MUC3A,missense_variant,p.Leu2881Ile,ENST00000483366,;RP11-395B7.2,downstream_gene_variant,,ENST00000618276,;RP11-395B7.2,downstream_gene_variant,,ENST00000610769,;MUC3A,missense_variant,p.Leu820Ile,ENST00000414964,;	A	ENSG00000169894	ENST00000379458	Transcript
MUC3A	0	.	GRCh38	chr7	100960528	100960528	+	Missense_Mutation	SNP	A	A	G	rs75471530		BE2C_S10	NORMAL	A	A																c.8749N>G	p.Thr2917Ala	p.T2917A	ENST00000379458	2/12	639	380	259				MUC3A,missense_variant,p.Thr2917Ala,ENST00000379458,NM_005960.1;MUC3A,missense_variant,p.Thr2917Ala,ENST00000483366,;RP11-395B7.2,downstream_gene_variant,,ENST00000618276,;RP11-395B7.2,downstream_gene_variant,,ENST00000610769,;MUC3A,missense_variant,p.Thr856Ala,ENST00000414964,;	G	ENSG00000169894	ENST00000379458	Transcript
MUC3A	0	.	GRCh38	chr7	100960546	100960546	+	Missense_Mutation	SNP	C	C	T	rs73163764		BE2C_S10	NORMAL	C	C																c.8767N>T	p.Pro2923Ser	p.P2923S	ENST00000379458	2/12	694	415	279				MUC3A,missense_variant,p.Pro2923Ser,ENST00000379458,NM_005960.1;MUC3A,missense_variant,p.Pro2923Ser,ENST00000483366,;RP11-395B7.2,downstream_gene_variant,,ENST00000618276,;RP11-395B7.2,downstream_gene_variant,,ENST00000610769,;MUC3A,missense_variant,p.Pro862Ser,ENST00000414964,;	T	ENSG00000169894	ENST00000379458	Transcript
MUC3A	0	.	GRCh38	chr7	100964820	100964820	+	Missense_Mutation	SNP	T	T	C	rs6960868		BE2C_S10	NORMAL	T	T																c.9359N>C	p.Val3120Ala	p.V3120A	ENST00000379458	6/12	398	212	186				MUC3A,missense_variant,p.Val3120Ala,ENST00000379458,NM_005960.1;MUC3A,missense_variant,p.Val3120Ala,ENST00000483366,;MUC12,upstream_gene_variant,,ENST00000379442,;MUC12,upstream_gene_variant,,ENST00000536621,NM_001164462.1;RP11-395B7.2,non_coding_transcript_exon_variant,,ENST00000618276,;RP11-395B7.2,non_coding_transcript_exon_variant,,ENST00000610769,;MUC3A,3_prime_UTR_variant,,ENST00000414964,;…	C	ENSG00000169894	ENST00000379458	Transcript
MUC3A	0	.	GRCh38	chr7	100965345	100965345	+	Missense_Mutation	SNP	C	C	A	rs73714276		BE2C_S10	NORMAL	C	C																c.9446N>A	p.Ala3149Glu	p.A3149E	ENST00000379458	7/12	668	419	249				MUC3A,missense_variant,p.Ala3149Glu,ENST00000379458,NM_005960.1;MUC3A,missense_variant,p.Ala3149Glu,ENST00000483366,;MUC12,upstream_gene_variant,,ENST00000379442,;MUC12,upstream_gene_variant,,ENST00000536621,NM_001164462.1;RP11-395B7.2,non_coding_transcript_exon_variant,,ENST00000618276,;RP11-395B7.2,non_coding_transcript_exon_variant,,ENST00000610769,;MUC3A,splice_region_variant,,ENST00000414964…	A	ENSG00000169894	ENST00000379458	Transcript
MUC3A	0	.	GRCh38	chr7	100965859	100965859	+	Missense_Mutation	SNP	A	A	G	rs73163797		BE2C_S10	NORMAL	A	A																c.9604N>G	p.Thr3202Ala	p.T3202A	ENST00000379458	8/12	573	357	216				MUC3A,missense_variant,p.Thr3202Ala,ENST00000379458,NM_005960.1;MUC3A,missense_variant,p.Thr3202Ala,ENST00000483366,;MUC12,upstream_gene_variant,,ENST00000379442,;MUC12,upstream_gene_variant,,ENST00000536621,NM_001164462.1;RP11-395B7.2,non_coding_transcript_exon_variant,,ENST00000610769,;RP11-395B7.2,intron_variant,,ENST00000618276,;MUC3A,3_prime_UTR_variant,,ENST00000414964,;MUC3A,upstream_gene_…	G	ENSG00000169894	ENST00000379458	Transcript
MUC3A	0	.	GRCh38	chr7	100966916	100966916	+	Missense_Mutation	SNP	T	T	C	rs10258821		BE2C_S10	NORMAL	T	T																c.9895N>C	p.Tyr3299His	p.Y3299H	ENST00000379458	11/12	487	356	131				MUC3A,missense_variant,p.Tyr3299His,ENST00000379458,NM_005960.1;MUC3A,missense_variant,p.Tyr3241His,ENST00000483366,;MUC12,upstream_gene_variant,,ENST00000379442,;MUC12,upstream_gene_variant,,ENST00000536621,NM_001164462.1;RP11-395B7.2,intron_variant,,ENST00000618276,;RP11-395B7.2,upstream_gene_variant,,ENST00000610769,;MUC3A,3_prime_UTR_variant,,ENST00000414964,;MUC3A,non_coding_transcript_exon_…	C	ENSG00000169894	ENST00000379458	Transcript
MUC12	0	.	GRCh38	chr7	100969671	100969671	+	Missense_Mutation	SNP	G	G	A	rs79881008		BE2C_S10	NORMAL	G	G																c.49N>A	p.Val17Ile	p.V17I	ENST00000536621	1/12	187	112	75				MUC12,missense_variant,p.Val17Ile,ENST00000379442,;MUC12,missense_variant,p.Val17Ile,ENST00000536621,NM_001164462.1;MUC3A,downstream_gene_variant,,ENST00000379458,NM_005960.1;MUC3A,downstream_gene_variant,,ENST00000483366,;RP11-395B7.2,upstream_gene_variant,,ENST00000618276,;RP11-395B7.2,upstream_gene_variant,,ENST00000610769,;MUC3A,downstream_gene_variant,,ENST00000414964,;MUC3A,downstream_gene_…	A	ENSG00000205277	ENST00000536621	Transcript
MUC12	0	.	GRCh38	chr7	100969680	100969680	+	Missense_Mutation	SNP	G	G	C	rs78487486		BE2C_S10	NORMAL	G	G																c.58N>C	p.Val20Leu	p.V20L	ENST00000536621	1/12	185	120	65				MUC12,missense_variant,p.Val20Leu,ENST00000379442,;MUC12,missense_variant,p.Val20Leu,ENST00000536621,NM_001164462.1;MUC3A,downstream_gene_variant,,ENST00000379458,NM_005960.1;MUC3A,downstream_gene_variant,,ENST00000483366,;RP11-395B7.2,upstream_gene_variant,,ENST00000618276,;RP11-395B7.2,upstream_gene_variant,,ENST00000610769,;MUC3A,downstream_gene_variant,,ENST00000414964,;MUC3A,downstream_gene_…	C	ENSG00000205277	ENST00000536621	Transcript
MUC12	0	.	GRCh38	chr7	100993127	100993127	+	Missense_Mutation	SNP	G	A	A	rs142190605		BE2C_S10	NORMAL	G	G																c.2564N>A	p.Arg855His	p.R855H	ENST00000536621	2/12	379	0	379				MUC12,missense_variant,p.Arg998His,ENST00000379442,;MUC12,missense_variant,p.Arg855His,ENST00000536621,NM_001164462.1;	A	ENSG00000205277	ENST00000536621	Transcript
MUC12	0	.	GRCh38	chr7	100994998	100994998	+	Missense_Mutation	SNP	T	T	C	rs200820773		BE2C_S10	NORMAL	T	T																c.4435N>C	p.Phe1479Leu	p.F1479L	ENST00000536621	2/12	50	35	15				MUC12,missense_variant,p.Phe1622Leu,ENST00000379442,;MUC12,missense_variant,p.Phe1479Leu,ENST00000536621,NM_001164462.1;	C	ENSG00000205277	ENST00000536621	Transcript
MUC12	0	.	GRCh38	chr7	100995203	100995203	+	Missense_Mutation	SNP	A	A	T	rs199794194		BE2C_S10	NORMAL	A	A																c.4640N>T	p.Lys1547Ile	p.K1547I	ENST00000536621	2/12	191	126	65				MUC12,missense_variant,p.Lys1690Ile,ENST00000379442,;MUC12,missense_variant,p.Lys1547Ile,ENST00000536621,NM_001164462.1;	T	ENSG00000205277	ENST00000536621	Transcript
MUC12	0	.	GRCh38	chr7	100996137	100996137	+	Missense_Mutation	SNP	C	C	A	rs200702634		BE2C_S10	NORMAL	C	C																c.5574N>A	p.Asp1858Glu	p.D1858E	ENST00000536621	2/12	126	66	60				MUC12,missense_variant,p.Asp2001Glu,ENST00000379442,;MUC12,missense_variant,p.Asp1858Glu,ENST00000536621,NM_001164462.1;	A	ENSG00000205277	ENST00000536621	Transcript
MUC12	0	.	GRCh38	chr7	100996138	100996138	+	Missense_Mutation	SNP	G	G	A	rs201905745		BE2C_S10	NORMAL	G	G																c.5575N>A	p.Ala1859Thr	p.A1859T	ENST00000536621	2/12	122	62	60				MUC12,missense_variant,p.Ala2002Thr,ENST00000379442,;MUC12,missense_variant,p.Ala1859Thr,ENST00000536621,NM_001164462.1;	A	ENSG00000205277	ENST00000536621	Transcript
MUC12	0	.	GRCh38	chr7	100996928	100996928	+	Missense_Mutation	SNP	C	C	T	novel		BE2C_S10	NORMAL	C	C																c.6365N>T	p.Thr2122Ile	p.T2122I	ENST00000536621	2/12	7	3	4				MUC12,missense_variant,p.Thr2265Ile,ENST00000379442,;MUC12,missense_variant,p.Thr2122Ile,ENST00000536621,NM_001164462.1;	T	ENSG00000205277	ENST00000536621	Transcript
MUC12	0	.	GRCh38	chr7	101003240	101003240	+	Missense_Mutation	SNP	T	C	C	rs61641217		BE2C_S10	NORMAL	T	T																c.12677N>C	p.Met4226Thr	p.M4226T	ENST00000536621	2/12	154	0	154				MUC12,missense_variant,p.Met4369Thr,ENST00000379442,;MUC12,missense_variant,p.Met4226Thr,ENST00000536621,NM_001164462.1;	C	ENSG00000205277	ENST00000536621	Transcript
MUC12	0	.	GRCh38	chr7	101004095	101004095	+	Missense_Mutation	SNP	C	T	T	rs201694075		BE2C_S10	NORMAL	C	C																c.13532N>T	p.Thr4511Ile	p.T4511I	ENST00000536621	2/12	138	5	133				MUC12,missense_variant,p.Thr4654Ile,ENST00000379442,;MUC12,missense_variant,p.Thr4511Ile,ENST00000536621,NM_001164462.1;	T	ENSG00000205277	ENST00000536621	Transcript
MUC12	0	.	GRCh38	chr7	101004230	101004230	+	Missense_Mutation	SNP	C	C	T	rs78837976		BE2C_S10	NORMAL	C	C																c.13667N>T	p.Thr4556Ile	p.T4556I	ENST00000536621	2/12	9	2	7				MUC12,missense_variant,p.Thr4699Ile,ENST00000379442,;MUC12,missense_variant,p.Thr4556Ile,ENST00000536621,NM_001164462.1;	T	ENSG00000205277	ENST00000536621	Transcript
MUC12	0	.	GRCh38	chr7	101004267	101004267	+	Missense_Mutation	SNP	G	C	C	rs73402837		BE2C_S10	NORMAL	G	G																c.13704N>C	p.Leu4568Phe	p.L4568F	ENST00000536621	2/12	21	1	20				MUC12,missense_variant,p.Leu4711Phe,ENST00000379442,;MUC12,missense_variant,p.Leu4568Phe,ENST00000536621,NM_001164462.1;	C	ENSG00000205277	ENST00000536621	Transcript
SPDYE6	0	.	GRCh38	chr7	102348423	102348423	+	Missense_Mutation	SNP	T	T	C	novel		BE2C_S10	NORMAL	T	T																c.1010N>G	p.His337Arg	p.H337R	ENST00000563237	6/8	4	1	2				SPDYE6,missense_variant,p.His337Arg,ENST00000563237,NM_001146210.2;	C	ENSG00000260097	ENST00000563237	Transcript
POLR2J3	0	.	GRCh38	chr7	102569873	102569873	+	Missense_Mutation	SNP	G	G	C	rs2522917		BE2C_S10	NORMAL	G	G																c.102N>G	p.Ile34Met	p.I34M	ENST00000621093	2/4	742	233	509				POLR2J3,missense_variant,p.Ile34Met,ENST00000511313,;POLR2J3,missense_variant,p.Ile34Met,ENST00000613744,;POLR2J3,missense_variant,p.Ile34Met,ENST00000513506,;RP11-514P8.7,missense_variant,p.Ile129Met,ENST00000514917,;POLR2J3,missense_variant,p.Ile34Met,ENST00000513438,;POLR2J3,missense_variant,p.Ile34Met,ENST00000621093,NM_001097615.2;RASA4,downstream_gene_variant,,ENST00000538869,;POLR2J3,non_c…	C	ENSG00000168255	ENST00000621093	Transcript
FAM185A	0	.	GRCh38	chr7	102749386	102749386	+	Missense_Mutation	SNP	G	C	C	rs28695887		BE2C_S10	NORMAL	G	G																c.179N>C	p.Gly60Ala	p.G60A	ENST00000413034	1/8	165	0	165				FAM185A,missense_variant,p.Gly60Ala,ENST00000409231,NM_001145269.1;FAM185A,missense_variant,p.Gly60Ala,ENST00000413034,NM_001145268.1;FAM185A,missense_variant,p.Gly60Ala,ENST00000418198,;FAM185A,non_coding_transcript_exon_variant,,ENST00000481697,;FAM185A,intron_variant,,ENST00000487807,;FAM185A,upstream_gene_variant,,ENST00000496790,;FAM185A,missense_variant,p.Gly60Ala,ENST00000442873,;FAM185A,m…	C	ENSG00000222011	ENST00000413034	Transcript
HILPDA	0	.	GRCh38	chr7	128457305	128457305	+	Missense_Mutation	SNP	G	G	A	rs143067864		BE2C_S10	NORMAL	G	G																c.37N>A	p.Val13Ile	p.V13I	ENST00000257696	2/2	311	168	142				HILPDA,missense_variant,p.Val13Ile,ENST00000257696,NM_013332.3;HILPDA,missense_variant,p.Val13Ile,ENST00000435296,NM_001098786.1;RP11-155G14.6,splice_region_variant,,ENST00000493710,;HILPDA,intron_variant,,ENST00000481454,;HILPDA,intron_variant,,ENST00000466473,;RP11-212P7.3,intron_variant,,ENST00000462662,;	A	ENSG00000135245	ENST00000257696	Transcript
METTL2B	0	.	GRCh38	chr7	128479460	128479460	+	Missense_Mutation	SNP	G	G	A	rs1065267		BE2C_S10	NORMAL	G	G																c.505N>A	p.Glu169Lys	p.E169K	ENST00000262432	3/9	1612	1126	486				METTL2B,missense_variant,p.Glu104Lys,ENST00000480046,;METTL2B,missense_variant,p.Glu169Lys,ENST00000262432,NM_018396.2;METTL2B,upstream_gene_variant,,ENST00000419443,;Metazoa_SRP,downstream_gene_variant,,ENST00000613842,;RP11-212P7.3,non_coding_transcript_exon_variant,,ENST00000462662,;METTL2B,upstream_gene_variant,,ENST00000473488,;METTL2B,3_prime_UTR_variant,,ENST00000497665,;METTL2B,non_coding…	A	ENSG00000165055	ENST00000262432	Transcript
RP11-309L24.4	0	.	GRCh38	chr7	128866579	128866580	+	Frame_Shift_Ins	INS	-	-	C	novel		BE2C_S10	NORMAL	-	-																c.170_171insC	p.Lys59GlnfsTer43	p.K59Qfs*43	ENST00000609480	1/2	610	517	93				RP11-309L24.4,frameshift_variant,p.Lys59GlnfsTer43,ENST00000609480,NM_001195150.1;ATP6V1F,downstream_gene_variant,,ENST00000492758,NM_001198909.1;ATP6V1F,downstream_gene_variant,,ENST00000249289,NM_004231.3;RP11-309L24.2,upstream_gene_variant,,ENST00000469965,;KCP,intron_variant,,ENST00000492679,;	C	ENSG00000272899	ENST00000609480	Transcript
RP11-309L24.4	0	.	GRCh38	chr7	128866598	128866599	+	Frame_Shift_Ins	INS	-	-	C	novel		BE2C_S10	NORMAL	-	-																c.189_190insC	p.Pro66ThrfsTer36	p.P66Tfs*36	ENST00000609480	1/2	483	318	165				RP11-309L24.4,frameshift_variant,p.Pro66ThrfsTer36,ENST00000609480,NM_001195150.1;ATP6V1F,downstream_gene_variant,,ENST00000492758,NM_001198909.1;ATP6V1F,downstream_gene_variant,,ENST00000249289,NM_004231.3;RP11-309L24.2,upstream_gene_variant,,ENST00000469965,;KCP,intron_variant,,ENST00000492679,;	C	ENSG00000272899	ENST00000609480	Transcript
KLF14	0	.	GRCh38	chr7	130733862	130733862	+	Missense_Mutation	SNP	G	A	A	rs111400400		BE2C_S10	NORMAL	G	G																c.172N>T	p.Pro58Ser	p.P58S	ENST00000583337	1/1	77	0	77				KLF14,missense_variant,p.Pro58Ser,ENST00000583337,NM_138693.3;	A	ENSG00000266265	ENST00000583337	Transcript
KLF14	0	.	GRCh38	chr7	130733894	130733894	+	Missense_Mutation	SNP	G	T	T	novel		BE2C_S10	NORMAL	G	G																c.140N>A	p.Pro47Gln	p.P47Q	ENST00000583337	1/1	73	0	73				KLF14,missense_variant,p.Pro47Gln,ENST00000583337,NM_138693.3;	T	ENSG00000266265	ENST00000583337	Transcript
PLXNA4	0	.	GRCh38	chr7	132508051	132508051	+	Missense_Mutation	SNP	C	C	T	rs142904267		BE2C_S10	NORMAL	C	C																c.643N>A	p.Ala215Thr	p.A215T	ENST00000359827	2/32	733	356	377				PLXNA4,missense_variant,p.Ala215Thr,ENST00000359827,;PLXNA4,missense_variant,p.Ala215Thr,ENST00000321063,NM_020911.1;PLXNA4,missense_variant,p.Ala215Thr,ENST00000423507,NM_001105543.1;PLXNA4,missense_variant,p.Ala215Thr,ENST00000378539,NM_181775.3;	T	ENSG00000221866	ENST00000359827	Transcript
ATP6V0A4	0	.	GRCh38	chr7	138752722	138752722	+	Missense_Mutation	SNP	A	A	G	rs140954628		BE2C_S10	NORMAL	A	A																c.932N>C	p.Met311Thr	p.M311T	ENST00000310018	11/22	600	303	297				ATP6V0A4,missense_variant,p.Met311Thr,ENST00000310018,NM_020632.2,NM_130840.2;ATP6V0A4,missense_variant,p.Met311Thr,ENST00000393054,NM_130841.2;ATP6V0A4,missense_variant,p.Met311Thr,ENST00000353492,;ATP6V0A4,non_coding_transcript_exon_variant,,ENST00000478480,;	G	ENSG00000105929	ENST00000310018	Transcript
PRSS1	0	.	GRCh38	chr7	142750558	142750558	+	Missense_Mutation	SNP	C	C	G	rs200665515		BE2C_S10	NORMAL	C	C																c.44N>G	p.Ala15Gly	p.A15G	ENST00000311737	2/5	738	544	193				PRSS1,missense_variant,p.Ala15Gly,ENST00000486171,;PRSS1,missense_variant,p.Ala15Gly,ENST00000612126,;PRSS1,missense_variant,p.Ala15Gly,ENST00000311737,NM_002769.4;PRSS1,missense_variant,p.Ala15Gly,ENST00000619214,;TRBC2,intron_variant,,ENST00000637077,;TRBC2,intron_variant,,ENST00000610416,;TRBC2,intron_variant,,ENST00000636844,;PRSS1,upstream_gene_variant,,ENST00000492062,;PRSS1,non_coding_tran…	G	ENSG00000204983	ENST00000311737	Transcript
PRSS1	0	.	GRCh38	chr7	142750561	142750561	+	Missense_Mutation	SNP	C	C	T	rs202003805		BE2C_S10	NORMAL	C	C																c.47N>T	p.Ala16Val	p.A16V	ENST00000311737	2/5	741	515	226				PRSS1,missense_variant,p.Ala16Val,ENST00000486171,;PRSS1,missense_variant,p.Ala16Val,ENST00000612126,;PRSS1,missense_variant,p.Ala16Val,ENST00000311737,NM_002769.4;PRSS1,missense_variant,p.Ala16Val,ENST00000619214,;TRBC2,intron_variant,,ENST00000637077,;TRBC2,intron_variant,,ENST00000610416,;TRBC2,intron_variant,,ENST00000636844,;PRSS1,upstream_gene_variant,,ENST00000492062,;PRSS1,non_coding_tran…	T	ENSG00000204983	ENST00000311737	Transcript
PRSS1	0	.	GRCh38	chr7	142750563	142750563	+	Missense_Mutation	SNP	C	C	T	rs770782578		BE2C_S10	NORMAL	C	C																c.49N>T	p.Pro17Ser	p.P17S	ENST00000311737	2/5	758	562	196				PRSS1,missense_variant,p.Pro17Ser,ENST00000486171,;PRSS1,missense_variant,p.Pro17Ser,ENST00000612126,;PRSS1,missense_variant,p.Pro17Ser,ENST00000311737,NM_002769.4;PRSS1,missense_variant,p.Pro17Ser,ENST00000619214,;TRBC2,intron_variant,,ENST00000637077,;TRBC2,intron_variant,,ENST00000610416,;TRBC2,intron_variant,,ENST00000636844,;PRSS1,upstream_gene_variant,,ENST00000492062,;PRSS1,non_coding_tran…	T	ENSG00000204983	ENST00000311737	Transcript
PRSS1	0	.	GRCh38	chr7	142751776	142751776	+	Missense_Mutation	SNP	G	G	A	rs757111793		BE2C_S10	NORMAL	G	G																c.203N>A	p.Arg68His	p.R68H	ENST00000311737	3/5	313	223	90				PRSS1,missense_variant,p.Arg82His,ENST00000486171,;PRSS1,missense_variant,p.Arg68His,ENST00000612126,;PRSS1,missense_variant,p.Arg68His,ENST00000311737,NM_002769.4;PRSS1,missense_variant,p.Arg68His,ENST00000619214,;PRSS1,missense_variant,p.Arg18His,ENST00000492062,;TRBC2,intron_variant,,ENST00000637077,;TRBC2,intron_variant,,ENST00000610416,;TRBC2,intron_variant,,ENST00000636844,;PRSS1,non_coding…	A	ENSG00000204983	ENST00000311737	Transcript
PRSS1	0	.	GRCh38	chr7	142752476	142752476	+	Missense_Mutation	SNP	G	G	C	novel		BE2C_S10	NORMAL	G	G																c.500N>C	p.Ser167Thr	p.S167T	ENST00000311737	4/5	748	497	251				PRSS1,missense_variant,p.Ser181Thr,ENST00000486171,;PRSS1,missense_variant,p.Ser167Thr,ENST00000612126,;PRSS1,missense_variant,p.Ser167Thr,ENST00000311737,NM_002769.4;PRSS1,missense_variant,p.Ser157Thr,ENST00000619214,;PRSS1,missense_variant,p.Ser117Thr,ENST00000492062,;TRBC2,intron_variant,,ENST00000637077,;TRBC2,intron_variant,,ENST00000610416,;TRBC2,intron_variant,,ENST00000636844,;PRSS1,non_c…	C	ENSG00000204983	ENST00000311737	Transcript
PRSS1	0	.	GRCh38	chr7	142752490	142752490	+	Missense_Mutation	SNP	G	G	A	novel		BE2C_S10	NORMAL	G	G																c.514N>A	p.Glu172Lys	p.E172K	ENST00000311737	4/5	779	500	279				PRSS1,missense_variant,p.Glu186Lys,ENST00000486171,;PRSS1,missense_variant,p.Glu172Lys,ENST00000612126,;PRSS1,missense_variant,p.Glu172Lys,ENST00000311737,NM_002769.4;PRSS1,missense_variant,p.Glu162Lys,ENST00000619214,;PRSS1,missense_variant,p.Glu122Lys,ENST00000492062,;TRBC2,intron_variant,,ENST00000637077,;TRBC2,intron_variant,,ENST00000610416,;TRBC2,intron_variant,,ENST00000636844,;PRSS1,non_c…	A	ENSG00000204983	ENST00000311737	Transcript
PRSS1	0	.	GRCh38	chr7	142752505	142752505	+	Nonsense_Mutation	SNP	G	G	T	novel		BE2C_S10	NORMAL	G	G																c.529N>T	p.Gly177Ter	p.G177*	ENST00000311737	4/5	823	532	291				PRSS1,stop_gained,p.Gly191Ter,ENST00000486171,;PRSS1,stop_gained,p.Gly177Ter,ENST00000612126,;PRSS1,stop_gained,p.Gly177Ter,ENST00000311737,NM_002769.4;PRSS1,stop_gained,p.Gly167Ter,ENST00000619214,;PRSS1,stop_gained,p.Gly127Ter,ENST00000492062,;TRBC2,intron_variant,,ENST00000637077,;TRBC2,intron_variant,,ENST00000610416,;TRBC2,intron_variant,,ENST00000636844,;PRSS1,non_coding_transcript_exon_var…	T	ENSG00000204983	ENST00000311737	Transcript
PRSS1	0	.	GRCh38	chr7	142752506	142752506	+	Missense_Mutation	SNP	G	G	T	novel		BE2C_S10	NORMAL	G	G																c.530N>T	p.Gly177Val	p.G177V	ENST00000311737	4/5	828	536	292				PRSS1,missense_variant,p.Gly191Val,ENST00000486171,;PRSS1,missense_variant,p.Gly177Val,ENST00000612126,;PRSS1,missense_variant,p.Gly177Val,ENST00000311737,NM_002769.4;PRSS1,missense_variant,p.Gly167Val,ENST00000619214,;PRSS1,missense_variant,p.Gly127Val,ENST00000492062,;TRBC2,intron_variant,,ENST00000637077,;TRBC2,intron_variant,,ENST00000610416,;TRBC2,intron_variant,,ENST00000636844,;PRSS1,non_c…	T	ENSG00000204983	ENST00000311737	Transcript
PRSS1	0	.	GRCh38	chr7	142752522	142752522	+	Missense_Mutation	SNP	C	C	G	novel		BE2C_S10	NORMAL	C	C																c.546N>G	p.Asn182Lys	p.N182K	ENST00000311737	4/5	880	547	333				PRSS1,missense_variant,p.Asn196Lys,ENST00000486171,;PRSS1,missense_variant,p.Asn182Lys,ENST00000612126,;PRSS1,missense_variant,p.Asn182Lys,ENST00000311737,NM_002769.4;PRSS1,missense_variant,p.Asn172Lys,ENST00000619214,;PRSS1,missense_variant,p.Asn132Lys,ENST00000492062,;TRBC2,intron_variant,,ENST00000637077,;TRBC2,intron_variant,,ENST00000610416,;TRBC2,intron_variant,,ENST00000636844,;PRSS1,non_c…	G	ENSG00000204983	ENST00000311737	Transcript
PRSS2	0	.	GRCh38	chr7	142772055	142772055	+	Missense_Mutation	SNP	C	C	T	rs377017470		BE2C_S10	NORMAL	C	C																c.47N>T	p.Ala16Val	p.A16V	ENST00000633969	2/6	768	498	270				PRSS2,missense_variant,p.Ala16Val,ENST00000633969,NM_001303414.1;PRSS2,missense_variant,p.Ala16Val,ENST00000632998,;PRSS2,missense_variant,p.Ala16Val,ENST00000632805,;PRSS2,missense_variant,p.Ala16Val,ENST00000539842,NM_002770.3;TRBC2,intron_variant,,ENST00000637077,;TRBC2,intron_variant,,ENST00000610416,;TRBC2,intron_variant,,ENST00000636844,;PRSS2,upstream_gene_variant,,ENST00000618750,;PRSS2,n…	T	ENSG00000275896	ENST00000633969	Transcript
PRSS2	0	.	GRCh38	chr7	142772094	142772094	+	Missense_Mutation	SNP	T	T	C	rs201779716		BE2C_S10	NORMAL	T	T																c.86N>C	p.Ile29Thr	p.I29T	ENST00000633969	2/6	1059	671	284				PRSS2,missense_variant,p.Ile29Thr,ENST00000633969,NM_001303414.1;PRSS2,missense_variant,p.Ile29Thr,ENST00000632998,;PRSS2,missense_variant,p.Ile29Thr,ENST00000632805,;PRSS2,missense_variant,p.Ile29Thr,ENST00000539842,NM_002770.3;TRBC2,intron_variant,,ENST00000637077,;TRBC2,intron_variant,,ENST00000610416,;TRBC2,intron_variant,,ENST00000636844,;PRSS2,upstream_gene_variant,,ENST00000618750,;PRSS2,n…	C	ENSG00000275896	ENST00000633969	Transcript
PRSS2	0	.	GRCh38	chr7	142772142	142772142	+	Missense_Mutation	SNP	A	A	C	rs199512312		BE2C_S10	NORMAL	A	A																c.134N>C	p.Tyr45Ser	p.Y45S	ENST00000633969	2/6	1089	810	279				PRSS2,missense_variant,p.Tyr45Ser,ENST00000633969,NM_001303414.1;PRSS2,missense_variant,p.Tyr45Ser,ENST00000632998,;PRSS2,missense_variant,p.Tyr45Ser,ENST00000632805,;PRSS2,missense_variant,p.Tyr45Ser,ENST00000539842,NM_002770.3;TRBC2,intron_variant,,ENST00000637077,;TRBC2,intron_variant,,ENST00000610416,;TRBC2,intron_variant,,ENST00000636844,;PRSS2,upstream_gene_variant,,ENST00000618750,;PRSS2,n…	C	ENSG00000275896	ENST00000633969	Transcript
PRSS2	0	.	GRCh38	chr7	142773267	142773267	+	Missense_Mutation	SNP	C	C	T	rs762157233		BE2C_S10	NORMAL	C	C																c.244N>T	p.Arg82Cys	p.R82C	ENST00000633969	4/6	283	209	74				PRSS2,missense_variant,p.Arg82Cys,ENST00000633969,NM_001303414.1;PRSS2,missense_variant,p.Arg68Cys,ENST00000632998,;PRSS2,missense_variant,p.Arg82Cys,ENST00000632805,;PRSS2,missense_variant,p.Arg68Cys,ENST00000539842,NM_002770.3;TRBC2,intron_variant,,ENST00000637077,;TRBC2,intron_variant,,ENST00000610416,;TRBC2,intron_variant,,ENST00000636844,;PRSS2,splice_region_variant,,ENST00000618750,;PRSS2,d…	T	ENSG00000275896	ENST00000633969	Transcript
PRSS2	0	.	GRCh38	chr7	142773330	142773330	+	Missense_Mutation	SNP	A	A	T	rs755933499		BE2C_S10	NORMAL	A	A																c.307N>T	p.Asn103Tyr	p.N103Y	ENST00000633969	4/6	546	391	155				PRSS2,missense_variant,p.Asn103Tyr,ENST00000633969,NM_001303414.1;PRSS2,missense_variant,p.Asn89Tyr,ENST00000632998,;PRSS2,missense_variant,p.Asn103Tyr,ENST00000632805,;PRSS2,missense_variant,p.Asn89Tyr,ENST00000539842,NM_002770.3;TRBC2,intron_variant,,ENST00000637077,;TRBC2,intron_variant,,ENST00000610416,;TRBC2,intron_variant,,ENST00000636844,;PRSS2,non_coding_transcript_exon_variant,,ENST00000…	T	ENSG00000275896	ENST00000633969	Transcript
PRSS2	0	.	GRCh38	chr7	142773337	142773337	+	Missense_Mutation	SNP	C	C	T	rs768157031		BE2C_S10	NORMAL	C	C																c.314N>T	p.Ala105Val	p.A105V	ENST00000633969	4/6	564	409	155				PRSS2,missense_variant,p.Ala105Val,ENST00000633969,NM_001303414.1;PRSS2,missense_variant,p.Ala91Val,ENST00000632998,;PRSS2,missense_variant,p.Ala105Val,ENST00000632805,;PRSS2,missense_variant,p.Ala91Val,ENST00000539842,NM_002770.3;TRBC2,intron_variant,,ENST00000637077,;TRBC2,intron_variant,,ENST00000610416,;TRBC2,intron_variant,,ENST00000636844,;PRSS2,non_coding_transcript_exon_variant,,ENST00000…	T	ENSG00000275896	ENST00000633969	Transcript
PRSS2	0	.	GRCh38	chr7	142773369	142773369	+	Missense_Mutation	SNP	C	C	T	novel		BE2C_S10	NORMAL	C	C																c.346N>T	p.Arg116Trp	p.R116W	ENST00000633969	4/6	604	447	157				PRSS2,missense_variant,p.Arg116Trp,ENST00000633969,NM_001303414.1;PRSS2,missense_variant,p.Arg102Trp,ENST00000632998,;PRSS2,missense_variant,p.Arg116Trp,ENST00000632805,;PRSS2,missense_variant,p.Arg102Trp,ENST00000539842,NM_002770.3;TRBC2,intron_variant,,ENST00000637077,;TRBC2,intron_variant,,ENST00000610416,;TRBC2,intron_variant,,ENST00000636844,;PRSS2,non_coding_transcript_exon_variant,,ENST000…	T	ENSG00000275896	ENST00000633969	Transcript
PRSS2	0	.	GRCh38	chr7	142773976	142773976	+	Missense_Mutation	SNP	G	G	A	novel		BE2C_S10	NORMAL	G	G																c.554N>A	p.Cys185Tyr	p.C185Y	ENST00000633969	5/6	974	611	363				PRSS2,missense_variant,p.Cys185Tyr,ENST00000633969,NM_001303414.1;PRSS2,missense_variant,p.Cys171Tyr,ENST00000632998,;PRSS2,missense_variant,p.Cys170Tyr,ENST00000632805,;PRSS2,missense_variant,p.Cys171Tyr,ENST00000539842,NM_002770.3;TRBC2,intron_variant,,ENST00000637077,;TRBC2,intron_variant,,ENST00000610416,;TRBC2,intron_variant,,ENST00000636844,;PRSS2,non_coding_transcript_exon_variant,,ENST000…	A	ENSG00000275896	ENST00000633969	Transcript
EPHB6	0	.	GRCh38	chr7	142865498	142865498	+	Missense_Mutation	SNP	G	T	T	rs8177146		BE2C_S10	NORMAL	G	G																c.973N>T	p.Ala325Ser	p.A325S	ENST00000619012	8/20	164	0	164				EPHB6,missense_variant,p.Ala325Ser,ENST00000619012,;EPHB6,missense_variant,p.Ala325Ser,ENST00000422643,NM_004445.5;EPHB6,missense_variant,p.Ala32Ser,ENST00000411471,NM_001280795.2,NM_001280794.2;EPHB6,upstream_gene_variant,,ENST00000476059,;EPHB6,upstream_gene_variant,,ENST00000617632,;EPHB6,downstream_gene_variant,,ENST00000497095,;EPHB6,3_prime_UTR_variant,,ENST00000614832,;EPHB6,3_prime_UTR_va…	T	ENSG00000106123	ENST00000619012	Transcript
TRPV5	0	.	GRCh38	chr7	142912583	142912583	+	Missense_Mutation	SNP	T	C	C	rs4252499		BE2C_S10	NORMAL	T	T																c.1687N>G	p.Thr563Ala	p.T563A	ENST00000265310	13/15	374	0	374				TRPV5,missense_variant,p.Thr563Ala,ENST00000265310,NM_019841.6;TRPV5,missense_variant,p.Thr508Ala,ENST00000439304,;	C	ENSG00000127412	ENST00000265310	Transcript
TRPV5	0	.	GRCh38	chr7	142929454	142929454	+	Missense_Mutation	SNP	T	T	C	rs4236480		BE2C_S10	NORMAL	T	T																c.461N>G	p.His154Arg	p.H154R	ENST00000265310	4/15	483	257	226				TRPV5,missense_variant,p.His154Arg,ENST00000265310,NM_019841.6;TRPV5,missense_variant,p.His154Arg,ENST00000442623,;TRPV5,missense_variant,p.His148Arg,ENST00000439304,;	C	ENSG00000127412	ENST00000265310	Transcript
TMEM139	0	.	GRCh38	chr7	143286132	143286132	+	Missense_Mutation	SNP	C	C	A	novel		BE2C_S10	NORMAL	C	C																c.175N>A	p.Leu59Met	p.L59M	ENST00000359333	2/3	261	143	118				TMEM139,missense_variant,p.Leu59Met,ENST00000359333,NM_001282876.1;TMEM139,missense_variant,p.Leu59Met,ENST00000410004,NM_001242774.2;TMEM139,missense_variant,p.Leu59Met,ENST00000409541,NM_153345.3;TMEM139,missense_variant,p.Leu59Met,ENST00000409244,NM_001242773.2,NM_001282877.1,NM_001242775.2;TMEM139,missense_variant,p.Leu59Met,ENST00000409102,;CASP2,upstream_gene_variant,,ENST00000310447,NM_032…	A	ENSG00000178826	ENST00000359333	Transcript
CTAGE15	0	.	GRCh38	chr7	143572680	143572680	+	Missense_Mutation	SNP	C	C	T	rs1731345		BE2C_S10	NORMAL	C	C																c.863N>T	p.Thr288Met	p.T288M	ENST00000420911	1/1	107	32	75				CTAGE15,missense_variant,p.Thr288Met,ENST00000420911,NM_001008747.2;RNU6-162P,upstream_gene_variant,,ENST00000516228,;	T	ENSG00000271079	ENST00000420911	Transcript
CTAGE15	0	.	GRCh38	chr7	143573079	143573079	+	Missense_Mutation	SNP	A	A	G	rs62484910		BE2C_S10	NORMAL	A	A																c.1262N>G	p.Glu421Gly	p.E421G	ENST00000420911	1/1	516	188	328				CTAGE15,missense_variant,p.Glu421Gly,ENST00000420911,NM_001008747.2;RNU6-162P,upstream_gene_variant,,ENST00000516228,;	G	ENSG00000271079	ENST00000420911	Transcript
TCAF2	0	.	GRCh38	chr7	143719852	143719852	+	Missense_Mutation	SNP	C	C	T	rs62486260		BE2C_S10	NORMAL	C	C																c.793N>T	p.Arg265Trp	p.R265W	ENST00000444908	3/7	29	13	16				TCAF2,missense_variant,p.Arg265Trp,ENST00000441159,;TCAF2,missense_variant,p.Arg265Trp,ENST00000444908,NM_001130025.1;TCAF2,missense_variant,p.Arg265Trp,ENST00000357344,NM_173678.2;TCAF2,missense_variant,p.Arg101Trp,ENST00000411935,;TCAF2,missense_variant,p.Arg101Trp,ENST00000425618,NM_001130026.2;TCAF2,missense_variant,p.Arg80Trp,ENST00000518791,;RP11-298A10.1,intron_variant,,ENST00000636919,;RP…	T	ENSG00000170379	ENST00000444908	Transcript
TCAF2	0	.	GRCh38	chr7	143719990	143719990	+	Missense_Mutation	SNP	T	T	C	rs62486261		BE2C_S10	NORMAL	T	T																c.931N>C	p.Cys311Arg	p.C311R	ENST00000444908	3/7	206	105	101				TCAF2,missense_variant,p.Cys311Arg,ENST00000441159,;TCAF2,missense_variant,p.Cys311Arg,ENST00000444908,NM_001130025.1;TCAF2,missense_variant,p.Cys311Arg,ENST00000357344,NM_173678.2;TCAF2,missense_variant,p.Cys147Arg,ENST00000411935,;TCAF2,missense_variant,p.Cys147Arg,ENST00000425618,NM_001130026.2;TCAF2,missense_variant,p.Cys126Arg,ENST00000518791,;RP11-298A10.1,intron_variant,,ENST00000636919,;R…	C	ENSG00000170379	ENST00000444908	Transcript
CTAGE6	0	.	GRCh38	chr7	143756386	143756386	+	Missense_Mutation	SNP	G	G	A	rs747073118		BE2C_S10	NORMAL	G	G																c.1273N>T	p.Arg425Cys	p.R425C	ENST00000470691	1/1	521	365	156				CTAGE6,missense_variant,p.Arg425Cys,ENST00000470691,NM_178561.4;RP11-298A10.1,intron_variant,,ENST00000636919,;RP11-298A10.1,intron_variant,,ENST00000636123,;RNU6-267P,upstream_gene_variant,,ENST00000516714,;	A	ENSG00000271321	ENST00000470691	Transcript
CTAGE4	0	.	GRCh38	chr7	144185361	144185361	+	Missense_Mutation	SNP	A	A	G	rs199890465		BE2C_S10	NORMAL	A	A																c.1858N>G	p.Thr620Ala	p.T620A	ENST00000486333	1/1	76	26	50				CTAGE4,missense_variant,p.Thr620Ala,ENST00000486333,NM_198495.2;ARHGEF35,downstream_gene_variant,,ENST00000378115,NM_001003702.2;	G	ENSG00000225932	ENST00000486333	Transcript
CTAGE8	0	.	GRCh38	chr7	144267174	144267174	+	Missense_Mutation	SNP	A	G	G	rs62484795		BE2C_S10	NORMAL	A	A																c.2077N>C	p.Phe693Leu	p.F693L	ENST00000487179	1/1	191	0	191				CTAGE8,missense_variant,p.Phe693Leu,ENST00000487179,NM_001278507.1;OR2A1-AS1,intron_variant,,ENST00000463561,;OR2A1-AS1,intron_variant,,ENST00000476560,;OR2A1-AS1,intron_variant,,ENST00000487102,;OR2A1-AS1,intron_variant,,ENST00000478806,;RP4-545C24.1,intron_variant,,ENST00000460955,;OR2A1-AS1,intron_variant,,ENST00000489488,;OR2A1-AS1,intron_variant,,ENST00000461843,;	G	ENSG00000244693	ENST00000487179	Transcript
OR2A1	0	.	GRCh38	chr7	144318627	144318627	+	Missense_Mutation	SNP	C	G	G	rs201568948		BE2C_S10	NORMAL	C	C																c.503N>G	p.Ser168Cys	p.S168C	ENST00000408951	1/1	90	0	90				OR2A1,missense_variant,p.Ser168Cys,ENST00000408951,NM_001005287.1;OR2A1-AS1,intron_variant,,ENST00000463561,;OR2A1-AS1,intron_variant,,ENST00000486094,;OR2A1-AS1,intron_variant,,ENST00000476560,;OR2A1-AS1,intron_variant,,ENST00000487102,;OR2A1-AS1,intron_variant,,ENST00000475089,;OR2A1-AS1,intron_variant,,ENST00000478806,;OR2A1-AS1,intron_variant,,ENST00000488041,;OR2A1-AS1,intron_variant,,ENST00…	G	ENSG00000221970	ENST00000408951	Transcript
ARHGEF5	0	.	GRCh38	chr7	144362670	144362671	+	Frame_Shift_Ins	INS	-	-	TGGAGGCTGAGGAGGCCCAGCG	rs766185415		BE2C_S10	NORMAL	-	-																c.1_2insTGGAGGCTGAGGAGGCCCAGCG	p.Ala10GlyfsTer2	p.A10Gfs*2	ENST00000056217	2/15	359	276	83				ARHGEF5,frameshift_variant,p.Ala10GlyfsTer2,ENST00000056217,NM_005435.3;ARHGEF5,frameshift_variant,p.Ala10GlyfsTer2,ENST00000498580,;ARHGEF5,upstream_gene_variant,,ENST00000474817,;ARHGEF5,upstream_gene_variant,,ENST00000471847,;	TGGAGGCTGAGGAGGCCCAGCG	ENSG00000050327	ENST00000056217	Transcript
ARHGEF5	0	.	GRCh38	chr7	144363193	144363193	+	Missense_Mutation	SNP	A	A	G	rs62485525		BE2C_S10	NORMAL	A	A																c.524N>G	p.Asp175Gly	p.D175G	ENST00000056217	2/15	283	138	145				ARHGEF5,missense_variant,p.Asp175Gly,ENST00000056217,NM_005435.3;ARHGEF5,intron_variant,,ENST00000498580,;ARHGEF5,upstream_gene_variant,,ENST00000474817,;ARHGEF5,upstream_gene_variant,,ENST00000471847,;	G	ENSG00000050327	ENST00000056217	Transcript
ARHGEF5	0	.	GRCh38	chr7	144363709	144363709	+	Missense_Mutation	SNP	C	T	T	rs3823677		BE2C_S10	NORMAL	C	C																c.1040N>T	p.Thr347Ile	p.T347I	ENST00000056217	2/15	95	2	93				ARHGEF5,missense_variant,p.Thr347Ile,ENST00000056217,NM_005435.3;ARHGEF5,intron_variant,,ENST00000498580,;ARHGEF5,upstream_gene_variant,,ENST00000474817,;ARHGEF5,upstream_gene_variant,,ENST00000471847,;	T	ENSG00000050327	ENST00000056217	Transcript
SSPO	0	.	GRCh38	chr7	149783550	149783550	+	Missense_Mutation	SNP	C	C	T	rs188731977		BE2C_S10	NORMAL	C	C																c.2347N>T	p.Arg783Cys	p.R783C	ENST00000378016	16/107	205	105	100				SSPO,missense_variant,p.Arg783Cys,ENST00000378016,NM_198455.2;SSPO,non_coding_transcript_exon_variant,,ENST00000623373,;SSPO,downstream_gene_variant,,ENST00000486824,;SSPO,non_coding_transcript_exon_variant,,ENST00000493502,;SSPO,upstream_gene_variant,,ENST00000475488,;	T	ENSG00000197558	ENST00000378016	Transcript
SSPO	0	.	GRCh38	chr7	149796418	149796418	+	Missense_Mutation	SNP	C	C	G	rs150278929		BE2C_S10	NORMAL	C	C																c.6585N>G	p.Phe2195Leu	p.F2195L	ENST00000378016	43/107	407	211	196				SSPO,missense_variant,p.Phe2195Leu,ENST00000378016,NM_198455.2;SSPO,non_coding_transcript_exon_variant,,ENST00000623373,;SSPO,non_coding_transcript_exon_variant,,ENST00000475488,;	G	ENSG00000197558	ENST00000378016	Transcript
SSPO	0	.	GRCh38	chr7	149818100	149818101	+	Nonsense_Mutation	INS	-	A	A	novel		BE2C_S10	NORMAL	-	-																c.11581_11582insA	p.Tyr3861Ter	p.Y3861*	ENST00000378016	79/107	222	0	222				SSPO,stop_gained,p.Tyr3861Ter,ENST00000378016,NM_198455.2;SSPO,non_coding_transcript_exon_variant,,ENST00000623373,;SSPO,upstream_gene_variant,,ENST00000492965,;SSPO,upstream_gene_variant,,ENST00000488835,;SSPO,upstream_gene_variant,,ENST00000461331,;	A	ENSG00000197558	ENST00000378016	Transcript
TMEM176B	0	.	GRCh38	chr7	150792141	150792141	+	Missense_Mutation	SNP	G	G	A	novel		BE2C_S10	NORMAL	G	G																c.635N>T	p.Ala212Val	p.A212V	ENST00000447204	6/7	193	109	84				TMEM176B,missense_variant,p.Ala212Val,ENST00000447204,NM_014020.3;TMEM176B,missense_variant,p.Ala212Val,ENST00000434545,NM_001101311.1,NM_001101312.1;TMEM176B,missense_variant,p.Ala212Val,ENST00000492607,;TMEM176B,missense_variant,p.Ala212Val,ENST00000429904,;TMEM176B,missense_variant,p.Ala212Val,ENST00000326442,;TMEM176B,missense_variant,p.Ala175Val,ENST00000450753,NM_001101314.1;	A	ENSG00000106565	ENST00000447204	Transcript
FASTK	0	.	GRCh38	chr7	151079833	151079833	+	Missense_Mutation	SNP	C	C	T	rs75507428		BE2C_S10	NORMAL	C	C																c.172N>A	p.Val58Ile	p.V58I	ENST00000297532	2/10	529	257	272				FASTK,missense_variant,p.Val58Ile,ENST00000297532,NM_006712.4;FASTK,missense_variant,p.Val58Ile,ENST00000482571,NM_001258461.1;FASTK,missense_variant,p.Val58Ile,ENST00000540185,;FASTK,intron_variant,,ENST00000353841,NM_033015.3;SLC4A2,downstream_gene_variant,,ENST00000485713,NM_001199692.1;SLC4A2,downstream_gene_variant,,ENST00000461735,NM_001199694.1;SLC4A2,downstream_gene_variant,,ENST000004133…	T	ENSG00000164896	ENST00000297532	Transcript
AGAP3	0	.	GRCh38	chr7	151086831	151086832	+	Frame_Shift_Ins	INS	-	-	GGGG	novel		BE2C_S10	NORMAL	-	-																c.90_91insGGGG	p.Val31GlyfsTer100	p.V31Gfs*100	ENST00000397238	1/18	50	21	29				AGAP3,frameshift_variant,p.Val31GlyfsTer100,ENST00000397238,NM_031946.6;AGAP3,frameshift_variant,p.Val31GlyfsTer100,ENST00000473312,NM_001042535.3;AGAP3,frameshift_variant,p.Val31GlyfsTer100,ENST00000479901,NM_001308304.1;AGAP3,intron_variant,,ENST00000622464,;AGAP3,intron_variant,,ENST00000463381,NM_001281300.1;TMUB1,upstream_gene_variant,,ENST00000392818,NM_031434.3;TMUB1,upstream_gene_variant,…	GGGG	ENSG00000133612	ENST00000397238	Transcript
IQCA1L	0	.	GRCh38	chr7	151192411	151192411	+	Missense_Mutation	SNP	G	G	A	rs539994585		BE2C_S10	NORMAL	G	G																c.1975N>T	p.Arg659Trp	p.R659W	ENST00000615129	17/19	399	218	181				IQCA1L,missense_variant,p.Arg659Trp,ENST00000615129,NM_001304419.1;ASB10,upstream_gene_variant,,ENST00000377867,NM_080871.3;IQCA1L,3_prime_UTR_variant,,ENST00000611102,;ASB10,upstream_gene_variant,,ENST00000415615,;IQCA1L,downstream_gene_variant,,ENST00000613681,;	A	ENSG00000278685	ENST00000615129	Transcript
IQCA1L	0	.	GRCh38	chr7	151195598	151195598	+	Frame_Shift_Del	DEL	C	C	-	novel		BE2C_S10	NORMAL	C	C																c.1375delN	p.Glu459LysfsTer4	p.E459Kfs*4	ENST00000615129	11/19	388	197	191				IQCA1L,frameshift_variant,p.Glu459LysfsTer4,ENST00000615129,NM_001304419.1;IQCA1L,3_prime_UTR_variant,,ENST00000613681,;IQCA1L,upstream_gene_variant,,ENST00000611102,;	-	ENSG00000278685	ENST00000615129	Transcript
KMT2C	0	.	GRCh38	chr7	152229936	152229936	+	Missense_Mutation	SNP	C	C	A	rs28522267		BE2C_S10	NORMAL	C	C																c.2963N>T	p.Cys988Phe	p.C988F	ENST00000262189	18/59	848	341	507				KMT2C,missense_variant,p.Cys988Phe,ENST00000262189,NM_170606.2;KMT2C,missense_variant,p.Cys988Phe,ENST00000355193,;KMT2C,missense_variant,p.Cys144Phe,ENST00000418673,;KMT2C,3_prime_UTR_variant,,ENST00000558084,;KMT2C,non_coding_transcript_exon_variant,,ENST00000473186,;	A	ENSG00000055609	ENST00000262189	Transcript
KMT2C	0	.	GRCh38	chr7	152247986	152247987	+	Nonsense_Mutation	INS	-	-	T	rs150073007		BE2C_S10	NORMAL	-	-																c.2447_2448insA	p.Tyr816Ter	p.Y816*	ENST00000262189	14/59	922	747	175				KMT2C,stop_gained,p.Tyr816Ter,ENST00000262189,NM_170606.2;KMT2C,stop_gained,p.Tyr816Ter,ENST00000355193,;KMT2C,stop_gained,p.Tyr12Ter,ENST00000418673,;KMT2C,stop_gained,p.Tyr816Ter,ENST00000558084,;	T	ENSG00000055609	ENST00000262189	Transcript
KMT2C	0	.	GRCh38	chr7	152273771	152273771	+	Missense_Mutation	SNP	T	T	A	rs10454320		BE2C_S10	NORMAL	T	T																c.946N>T	p.Thr316Ser	p.T316S	ENST00000262189	7/59	800	505	295				KMT2C,missense_variant,p.Thr316Ser,ENST00000262189,NM_170606.2;KMT2C,missense_variant,p.Thr316Ser,ENST00000355193,;KMT2C,missense_variant,p.Thr316Ser,ENST00000558084,;	A	ENSG00000055609	ENST00000262189	Transcript
DPP6	0	.	GRCh38	chr7	154053047	154053047	+	Missense_Mutation	SNP	A	A	T	rs572667303		BE2C_S10	NORMAL	A	A																c.227N>T	p.Asp76Val	p.D76V	ENST00000377770	1/26	131	70	61				DPP6,missense_variant,p.Asp76Val,ENST00000377770,NM_130797.3;DPP6,missense_variant,p.Asp76Val,ENST00000406326,NM_001290253.1;DPP6,intron_variant,,ENST00000404039,NM_001039350.2;AC006019.3,downstream_gene_variant,,ENST00000425591,;	T	ENSG00000130226	ENST00000377770	Transcript
OR4F21	0	.	GRCh38	chr8	166995	166996	+	Frame_Shift_Ins	INS	-	-	G	rs563787219		BE2C_S10	NORMAL	-	-																c.29_30insC	p.Glu11Ter	p.E11*	ENST00000320901	1/1	13	6	7				OR4F21,frameshift_variant,p.Glu11Ter,ENST00000320901,NM_001005504.1;	G	ENSG00000176269	ENST00000320901	Transcript
MYOM2	0	.	GRCh38	chr8	2101041	2101041	+	Missense_Mutation	SNP	G	A	A	rs968381		BE2C_S10	NORMAL	G	G																c.2606N>A	p.Ser869Asn	p.S869N	ENST00000262113	20/37	193	0	193				MYOM2,missense_variant,p.Ser869Asn,ENST00000262113,NM_003970.3;MYOM2,missense_variant,p.Ser294Asn,ENST00000523438,;MYOM2,non_coding_transcript_exon_variant,,ENST00000518203,;MYOM2,non_coding_transcript_exon_variant,,ENST00000519372,;MYOM2,upstream_gene_variant,,ENST00000517520,;	A	ENSG00000036448	ENST00000262113	Transcript
ZNF705G	0	.	GRCh38	chr8	7358172	7358172	+	Missense_Mutation	SNP	A	A	G	rs9693671		BE2C_S10	NORMAL	A	A																c.707N>C	p.Val236Ala	p.V236A	ENST00000400156	7/7	946	597	349				ZNF705G,missense_variant,p.Val236Ala,ENST00000400156,NM_001164457.1;FAM66B,upstream_gene_variant,,ENST00000606573,;FAM66B,upstream_gene_variant,,ENST00000529456,;	G	ENSG00000215372	ENST00000400156	Transcript
ZNF705G	0	.	GRCh38	chr8	7359650	7359650	+	Missense_Mutation	SNP	G	G	A	rs56023905		BE2C_S10	NORMAL	G	G																c.287N>T	p.Thr96Ile	p.T96I	ENST00000400156	6/7	712	487	224				ZNF705G,missense_variant,p.Thr96Ile,ENST00000400156,NM_001164457.1;FAM66B,upstream_gene_variant,,ENST00000606573,;FAM66B,upstream_gene_variant,,ENST00000529456,;	A	ENSG00000215372	ENST00000400156	Transcript
ZNF705G	0	.	GRCh38	chr8	7360315	7360315	+	Missense_Mutation	SNP	A	A	C	rs3989701		BE2C_S10	NORMAL	A	A																c.157N>G	p.Ser53Ala	p.S53A	ENST00000400156	5/7	874	645	229				ZNF705G,missense_variant,p.Ser53Ala,ENST00000400156,NM_001164457.1;FAM66B,upstream_gene_variant,,ENST00000606573,;FAM66B,upstream_gene_variant,,ENST00000529456,;	C	ENSG00000215372	ENST00000400156	Transcript
ZNF705G	0	.	GRCh38	chr8	7361110	7361110	+	Missense_Mutation	SNP	C	C	T	rs3989698		BE2C_S10	NORMAL	C	C																c.139N>A	p.Gly47Arg	p.G47R	ENST00000400156	4/7	905	672	233				ZNF705G,missense_variant,p.Gly47Arg,ENST00000400156,NM_001164457.1;	T	ENSG00000215372	ENST00000400156	Transcript
SPAG11B	0	.	GRCh38	chr8	7450864	7450864	+	Missense_Mutation	SNP	T	C	C	rs1042797		BE2C_S10	NORMAL	T	T																c.251N>G	p.His84Arg	p.H84R	ENST00000398462	3/3	716	0	716				SPAG11B,missense_variant,p.His84Arg,ENST00000398462,NM_058201.2;SPAG11B,missense_variant,p.His84Arg,ENST00000359758,NM_058200.2;SPAG11B,missense_variant,p.His31Arg,ENST00000458665,NM_058207.2;SPAG11B,3_prime_UTR_variant,,ENST00000297498,NM_016512.3;SPAG11B,3_prime_UTR_variant,,ENST00000528168,NM_058206.3;SPAG11B,intron_variant,,ENST00000361111,NM_058202.2;SPAG11B,intron_variant,,ENST00000528943,;…	C	ENSG00000164871	ENST00000398462	Transcript
SPAG11B	0	.	GRCh38	chr8	7462743	7462743	+	Missense_Mutation	SNP	G	G	A	rs138861652		BE2C_S10	NORMAL	G	G																c.178N>T	p.Arg60Trp	p.R60W	ENST00000398462	2/3	217	139	78				SPAG11B,missense_variant,p.Arg60Trp,ENST00000317900,NM_058203.2;SPAG11B,missense_variant,p.Arg60Trp,ENST00000297498,NM_016512.3;SPAG11B,missense_variant,p.Arg60Trp,ENST00000398462,NM_058201.2;SPAG11B,missense_variant,p.Arg60Trp,ENST00000359758,NM_058200.2;SPAG11B,missense_variant,p.Arg60Trp,ENST00000361111,NM_058202.2;SPAG11B,missense_variant,p.Arg43Trp,ENST00000528943,;SPAG11B,missense_variant,p…	A	ENSG00000164871	ENST00000398462	Transcript
PRR23D1	0	.	GRCh38	chr8	7541250	7541250	+	Missense_Mutation	SNP	T	G	G	rs2737502		BE2C_S10	NORMAL	T	T																c.210N>G	p.Asn70Lys	p.N70K	ENST00000533250	4/4	79	0	79				PRR23D1,missense_variant,p.Asn70Lys,ENST00000533250,NM_001282479.1;	G	ENSG00000255251	ENST00000533250	Transcript
PRR23D1	0	.	GRCh38	chr8	7541387	7541387	+	Missense_Mutation	SNP	T	T	A	rs62639821		BE2C_S10	NORMAL	T	T																c.347N>A	p.Val116Glu	p.V116E	ENST00000533250	4/4	40	19	21				PRR23D1,missense_variant,p.Val116Glu,ENST00000533250,NM_001282479.1;	A	ENSG00000255251	ENST00000533250	Transcript
PRR23D1	0	.	GRCh38	chr8	7541464	7541464	+	Missense_Mutation	SNP	G	G	A	rs62639822		BE2C_S10	NORMAL	G	G																c.424N>A	p.Val142Ile	p.V142I	ENST00000533250	4/4	21	10	11				PRR23D1,missense_variant,p.Val142Ile,ENST00000533250,NM_001282479.1;	A	ENSG00000255251	ENST00000533250	Transcript
DEFB107A	0	.	GRCh38	chr8	7815604	7815604	+	Missense_Mutation	SNP	C	C	A	rs200631345		BE2C_S10	NORMAL	C	C																c.25N>T	p.Val9Phe	p.V9F	ENST00000335021	1/2	139	91	48				DEFB107A,missense_variant,p.Val9Phe,ENST00000335021,NM_001037668.1;	A	ENSG00000186572	ENST00000335021	Transcript
DEFB104A	0	.	GRCh38	chr8	7841081	7841081	+	Missense_Mutation	SNP	C	C	T	rs144325550		BE2C_S10	NORMAL	C	C																c.106N>T	p.Arg36Cys	p.R36C	ENST00000314265	2/2	194	134	60				DEFB104A,missense_variant,p.Arg36Cys,ENST00000314265,NM_080389.2;	T	ENSG00000176782	ENST00000314265	Transcript
ZNF705B	0	.	GRCh38	chr8	7950105	7950105	+	Missense_Mutation	SNP	T	A	A	novel		BE2C_S10	NORMAL	T	T																c.212N>A	p.Val71Glu	p.V71E	ENST00000400120	5/7	9	0	9				ZNF705B,missense_variant,p.Val71Glu,ENST00000400120,NM_001193630.1;FAM66E,upstream_gene_variant,,ENST00000533615,;FAM66E,upstream_gene_variant,,ENST00000529252,;	A	ENSG00000215356	ENST00000400120	Transcript
USP17L8	0	.	GRCh38	chr8	7973187	7973187	+	Missense_Mutation	SNP	G	G	A	rs200356234		BE2C_S10	NORMAL	G	G																c.67N>T	p.Pro23Ser	p.P23S	ENST00000527080	1/1	4	2	2				USP17L8,missense_variant,p.Pro23Ser,ENST00000527080,NM_001256872.1;USP17L3,downstream_gene_variant,,ENST00000530484,NM_001256871.1;FAM66E,intron_variant,,ENST00000533615,;FAM66E,intron_variant,,ENST00000529252,;RP11-1195F20.7,upstream_gene_variant,,ENST00000525882,;	A	ENSG00000237038	ENST00000527080	Transcript
ERI1	0	.	GRCh38	chr8	9007965	9007969	+	Splice_Site	DEL	GGTAG	GGTAG	-	novel		BE2C_S10	NORMAL	GGTAG	GGTAG																c.109-5_109-1delNNNNN		p.X37_splice	ENST00000523898		201	155	46				ERI1,splice_acceptor_variant,,ENST00000523898,;ERI1,splice_acceptor_variant,,ENST00000250263,NM_153332.3;ERI1,splice_acceptor_variant,,ENST00000519292,;ERI1,upstream_gene_variant,,ENST00000520332,;ERI1,splice_acceptor_variant,,ENST00000520684,;ERI1,splice_acceptor_variant,,ENST00000521844,;	-	ENSG00000104626	ENST00000523898	Transcript
RP1L1	0	.	GRCh38	chr8	10610142	10610142	+	Missense_Mutation	SNP	G	G	C	rs4840501		BE2C_S10	NORMAL	G	G																c.3956N>G	p.Ala1319Gly	p.A1319G	ENST00000382483	4/4	395	155	240				RP1L1,missense_variant,p.Ala1319Gly,ENST00000382483,NM_178857.5;	C	ENSG00000183638	ENST00000382483	Transcript
RP1L1	0	.	GRCh38	chr8	10610154	10610154	+	Missense_Mutation	SNP	A	A	G	novel		BE2C_S10	NORMAL	A	A																c.3944N>C	p.Leu1315Pro	p.L1315P	ENST00000382483	4/4	375	220	155				RP1L1,missense_variant,p.Leu1315Pro,ENST00000382483,NM_178857.5;	G	ENSG00000183638	ENST00000382483	Transcript
FAM86B1	0	.	GRCh38	chr8	12185523	12185523	+	Missense_Mutation	SNP	C	C	A	rs9774712		BE2C_S10	NORMAL	C	C																c.643N>T	p.Val215Leu	p.V215L	ENST00000448228	6/7	77	53	24				FAM86B1,missense_variant,p.Val215Leu,ENST00000448228,NM_001083537.1;FAM86B1,missense_variant,p.Val249Leu,ENST00000533852,;FAM86B1,missense_variant,p.Arg126Leu,ENST00000534520,;FAM86B1,downstream_gene_variant,,ENST00000524571,;FAM86B1,downstream_gene_variant,,ENST00000533513,;FAM86B1,missense_variant,p.Arg126Leu,ENST00000340537,;FAM86B1,missense_variant,p.Arg78Leu,ENST00000530385,;FAM86B1,splice_r…	A	ENSG00000186523	ENST00000448228	Transcript
FAM86B1	0	.	GRCh38	chr8	12186441	12186444	+	Frame_Shift_Del	DEL	CTGT	CTGT	-	rs777526481		BE2C_S10	NORMAL	CTGT	CTGT																c.548_551delNNNN	p.Asp183AlafsTer4	p.D183Afs*4	ENST00000448228	5/7	298	238	60				FAM86B1,frameshift_variant,p.Asp183AlafsTer4,ENST00000448228,NM_001083537.1;FAM86B1,frameshift_variant,p.Asp217AlafsTer4,ENST00000533852,;FAM86B1,3_prime_UTR_variant,,ENST00000524571,;FAM86B1,intron_variant,,ENST00000534520,;FAM86B1,downstream_gene_variant,,ENST00000533513,;FAM86B1,3_prime_UTR_variant,,ENST00000431227,;FAM86B1,3_prime_UTR_variant,,ENST00000526708,;FAM86B1,non_coding_transcript_ex…	-	ENSG00000186523	ENST00000448228	Transcript
FAM86B1	0	.	GRCh38	chr8	12191811	12191811	+	Missense_Mutation	SNP	C	A	A	rs200411374		BE2C_S10	NORMAL	C	C																c.127N>T	p.Asp43Tyr	p.D43Y	ENST00000448228	2/7	7	0	7				FAM86B1,missense_variant,p.Asp43Tyr,ENST00000448228,NM_001083537.1;FAM86B1,missense_variant,p.Asp43Tyr,ENST00000533852,;FAM86B1,missense_variant,p.Asp42Tyr,ENST00000524571,;FAM86B1,missense_variant,p.Asp43Tyr,ENST00000534520,;FAM86B1,missense_variant,p.Asp43Tyr,ENST00000533513,;AC145124.2,upstream_gene_variant,,ENST00000528514,;FAM86B1,missense_variant,p.Asp43Tyr,ENST00000340537,;FAM86B1,missense…	A	ENSG00000186523	ENST00000448228	Transcript
FAM86B2	0	.	GRCh38	chr8	12428655	12428655	+	Missense_Mutation	SNP	C	C	G	novel		BE2C_S10	NORMAL	C	C																c.720N>C	p.Gln240His	p.Q240H	ENST00000262365	6/8	17	10	7				FAM86B2,missense_variant,p.Gln240His,ENST00000262365,NM_001137610.1;FAM86B2,missense_variant,p.Gln206His,ENST00000527331,;FAM86B2,intron_variant,,ENST00000309608,;FAM86B2,intron_variant,,ENST00000532480,;ALG1L12P,downstream_gene_variant,,ENST00000515046,;	G	ENSG00000145002	ENST00000262365	Transcript
FAM86B2	0	.	GRCh38	chr8	12430448	12430448	+	Missense_Mutation	SNP	C	C	T	rs148629503		BE2C_S10	NORMAL	C	C																c.244N>A	p.Glu82Lys	p.E82K	ENST00000262365	4/8	356	198	158				FAM86B2,missense_variant,p.Glu82Lys,ENST00000262365,NM_001137610.1;FAM86B2,intron_variant,,ENST00000527331,;FAM86B2,intron_variant,,ENST00000309608,;FAM86B2,intron_variant,,ENST00000532480,;	T	ENSG00000145002	ENST00000262365	Transcript
FAM86B2	0	.	GRCh38	chr8	12434084	12434084	+	Missense_Mutation	SNP	C	C	A	rs146321506		BE2C_S10	NORMAL	C	C																c.127N>T	p.Asp43Tyr	p.D43Y	ENST00000262365	2/8	225	134	91				FAM86B2,missense_variant,p.Asp43Tyr,ENST00000262365,NM_001137610.1;FAM86B2,missense_variant,p.Asp43Tyr,ENST00000527331,;FAM86B2,missense_variant,p.Asp43Tyr,ENST00000532480,;FAM86B2,5_prime_UTR_variant,,ENST00000309608,;	A	ENSG00000145002	ENST00000262365	Transcript
C8orf48	0	.	GRCh38	chr8	13567499	13567499	+	Missense_Mutation	SNP	G	G	A	rs543203990		BE2C_S10	NORMAL	G	G																c.508N>A	p.Asp170Asn	p.D170N	ENST00000297324	1/1	588	335	253				C8orf48,missense_variant,p.Asp170Asn,ENST00000297324,NM_001007090.2;DLC1,intron_variant,,ENST00000631382,;DLC1,intron_variant,,ENST00000529018,;	A	ENSG00000164743	ENST00000297324	Transcript
LPL	0	.	GRCh38	chr8	19954222	19954222	+	Missense_Mutation	SNP	G	G	A	rs118204057		BE2C_S10	NORMAL	G	G																c.644N>A	p.Gly215Glu	p.G215E	ENST00000311322	5/10	739	395	344				LPL,missense_variant,p.Gly215Glu,ENST00000311322,NM_000237.2;LPL,downstream_gene_variant,,ENST00000524029,;LPL,downstream_gene_variant,,ENST00000520959,;LPL,downstream_gene_variant,,ENST00000522701,;LPL,downstream_gene_variant,,ENST00000521994,;	A	ENSG00000175445	ENST00000311322	Transcript
PIWIL2	0	.	GRCh38	chr8	22311164	22311164	+	Missense_Mutation	SNP	C	C	T	rs144253085		BE2C_S10	NORMAL	C	C																c.1853N>T	p.Ala618Val	p.A618V	ENST00000356766	16/23	609	351	258				PIWIL2,missense_variant,p.Ala618Val,ENST00000356766,NM_018068.3;PIWIL2,missense_variant,p.Ala618Val,ENST00000521356,;PIWIL2,missense_variant,p.Ala618Val,ENST00000454009,NM_001135721.1;PIWIL2,missense_variant,p.Ala618Val,ENST00000611073,;	T	ENSG00000197181	ENST00000356766	Transcript
NEFL	0	.	GRCh38	chr8	24956428	24956428	+	Missense_Mutation	SNP	G	G	T	rs781658190		BE2C_S10	NORMAL	G	G																c.88N>A	p.Arg30Ser	p.R30S	ENST00000610854	1/4	332	175	157				NEFL,missense_variant,p.Arg30Ser,ENST00000610854,NM_006158.4;NEFL,missense_variant,p.Arg30Ser,ENST00000619417,;MIR6841,upstream_gene_variant,,ENST00000637129,;CTD-2168K21.2,upstream_gene_variant,,ENST00000607735,;NEFL,non_coding_transcript_exon_variant,,ENST00000615973,;	T	ENSG00000277586	ENST00000610854	Transcript
BAG4	0	.	GRCh38	chr8	38176942	38176942	+	Missense_Mutation	SNP	G	G	A	rs61731142		BE2C_S10	NORMAL	G	G																c.73N>A	p.Gly25Ser	p.G25S	ENST00000287322	1/5	155	86	69				BAG4,missense_variant,p.Gly25Ser,ENST00000287322,NM_004874.3;BAG4,missense_variant,p.Gly25Ser,ENST00000432471,NM_001204878.1;LSM1,upstream_gene_variant,,ENST00000311351,NM_014462.2;LSM1,upstream_gene_variant,,ENST00000520755,;BAG4,intron_variant,,ENST00000521282,;LSM1,upstream_gene_variant,,ENST00000522515,;LSM1,upstream_gene_variant,,ENST00000520286,;LSM1,upstream_gene_variant,,ENST00000523511,;	A	ENSG00000156735	ENST00000287322	Transcript
ADAM2	0	.	GRCh38	chr8	39809433	39809433	+	Missense_Mutation	SNP	G	G	A	novel		BE2C_S10	NORMAL	G	G																c.547N>T	p.His183Tyr	p.H183Y	ENST00000265708	7/21	12	10	2				ADAM2,missense_variant,p.His183Tyr,ENST00000265708,NM_001464.4;ADAM2,missense_variant,p.His183Tyr,ENST00000622267,;ADAM2,missense_variant,p.His183Tyr,ENST00000521880,NM_001278114.1;ADAM2,intron_variant,,ENST00000347580,NM_001278113.1;ADAM2,intron_variant,,ENST00000379853,;	A	ENSG00000104755	ENST00000265708	Transcript
PXDNL	0	.	GRCh38	chr8	51409307	51409307	+	Missense_Mutation	SNP	A	A	G	rs771643052		BE2C_S10	NORMAL	A	A																c.2317N>C	p.Ser773Pro	p.S773P	ENST00000356297	17/23	259	130	129				PXDNL,missense_variant,p.Ser773Pro,ENST00000356297,NM_144651.4;PXDNL,upstream_gene_variant,,ENST00000522933,;PXDNL,missense_variant,p.Ser39Pro,ENST00000522628,;	G	ENSG00000147485	ENST00000356297	Transcript
SGK3	0	.	GRCh38	chr8	66847292	66847292	+	Missense_Mutation	SNP	C	C	A	novel		BE2C_S10	NORMAL	C	C																c.1174N>A	p.Leu392Met	p.L392M	ENST00000396596	15/17	347	181	166				SGK3,missense_variant,p.Leu392Met,ENST00000396596,NM_013257.4;SGK3,missense_variant,p.Leu392Met,ENST00000345714,;SGK3,missense_variant,p.Leu392Met,ENST00000521198,NM_001033578.2;SGK3,missense_variant,p.Leu392Met,ENST00000522398,;C8orf44-SGK3,missense_variant,p.Leu392Met,ENST00000519289,NM_001204173.1;SGK3,missense_variant,p.Leu360Met,ENST00000520976,NM_170709.2;SGK3,downstream_gene_variant,,ENST0…	A	ENSG00000104205	ENST00000396596	Transcript
TMEM70	0	.	GRCh38	chr8	73981604	73981604	+	Missense_Mutation	SNP	C	C	T	rs542197363		BE2C_S10	NORMAL	C	C																c.766N>T	p.His256Tyr	p.H256Y	ENST00000312184	3/3	139	72	67				TMEM70,missense_variant,p.His256Tyr,ENST00000312184,NM_017866.5;TMEM70,downstream_gene_variant,,ENST00000517439,NM_001040613.2;TMEM70,downstream_gene_variant,,ENST00000520167,;TMEM70,downstream_gene_variant,,ENST00000416961,;TMEM70,downstream_gene_variant,,ENST00000517614,;TMEM70,downstream_gene_variant,,ENST00000519551,;RP11-367E12.4,upstream_gene_variant,,ENST00000517767,;RPS20P21,upstream_gene…	T	ENSG00000175606	ENST00000312184	Transcript
IMPA1	0	.	GRCh38	chr8	81671002	81671002	+	Missense_Mutation	SNP	G	G	A	rs148950764		BE2C_S10	NORMAL	G	G																c.680N>T	p.Thr227Ile	p.T227I	ENST00000449740	8/10	264	123	141				IMPA1,missense_variant,p.Thr168Ile,ENST00000256108,NM_005536.3;IMPA1,missense_variant,p.Thr227Ile,ENST00000449740,NM_001144878.1;IMPA1,missense_variant,p.Thr193Ile,ENST00000523942,;IMPA1,missense_variant,p.Thr160Ile,ENST00000519964,;IMPA1,missense_variant,p.Thr133Ile,ENST00000521360,;IMPA1,intron_variant,,ENST00000311489,NM_001144879.1;IMPA1,downstream_gene_variant,,ENST00000522997,;IMPA1,downstr…	A	ENSG00000133731	ENST00000449740	Transcript
SLC7A13	0	.	GRCh38	chr8	86217782	86217782	+	Nonsense_Mutation	SNP	C	C	T	novel		BE2C_S10	NORMAL	C	C																c.867N>A	p.Trp289Ter	p.W289*	ENST00000297524	3/4	237	136	101				SLC7A13,stop_gained,p.Trp289Ter,ENST00000297524,NM_138817.2;SLC7A13,stop_gained,p.Trp280Ter,ENST00000419776,;SLC7A13,non_coding_transcript_exon_variant,,ENST00000520624,;	T	ENSG00000164893	ENST00000297524	Transcript
ESRP1	0	.	GRCh38	chr8	94664784	94664784	+	Missense_Mutation	SNP	C	C	A	novel		BE2C_S10	NORMAL	C	C																c.732N>A	p.Phe244Leu	p.F244L	ENST00000433389	7/16	300	152	148				ESRP1,missense_variant,p.Phe244Leu,ENST00000433389,NM_017697.3;ESRP1,missense_variant,p.Phe244Leu,ENST00000358397,NM_001034915.2;ESRP1,missense_variant,p.Phe244Leu,ENST00000423620,NM_001122826.1;ESRP1,missense_variant,p.Phe244Leu,ENST00000454170,NM_001122827.1,NM_001122825.1;ESRP1,missense_variant,p.Phe110Leu,ENST00000519505,;ESRP1,missense_variant,p.Phe103Leu,ENST00000517610,;ESRP1,missense_vari…	A	ENSG00000104413	ENST00000433389	Transcript
LAPTM4B	0	.	GRCh38	chr8	97775937	97775938	+	Frame_Shift_Ins	INS	-	-	GGCGGGCTCCAGGCGA	rs776687962		BE2C_S10	NORMAL	-	-																c.201_202insGGCGGGCTCCAGGCGA	p.Ser75AlafsTer71	p.S75Afs*71	ENST00000445593	1/7	396	232	164				LAPTM4B,frameshift_variant,p.Ser75AlafsTer71,ENST00000445593,;LAPTM4B,frameshift_variant,p.Ser75AlafsTer71,ENST00000619747,NM_018407.4;LAPTM4B,5_prime_UTR_variant,,ENST00000521545,;LAPTM4B,5_prime_UTR_variant,,ENST00000517924,;Y_RNA,downstream_gene_variant,,ENST00000365529,;	GGCGGGCTCCAGGCGA	ENSG00000104341	ENST00000445593	Transcript
DCAF13	0	.	GRCh38	chr8	103415094	103415094	+	Missense_Mutation	SNP	G	G	A	novel		BE2C_S10	NORMAL	G	G																c.104N>A	p.Gly35Glu	p.G35E	ENST00000297579	1/11	577	294	283				DCAF13,missense_variant,p.Gly35Glu,ENST00000297579,NM_015420.6;DCAF13,missense_variant,p.Gly35Glu,ENST00000616836,;SLC25A32,5_prime_UTR_variant,,ENST00000297578,NM_030780.4;DCAF13,upstream_gene_variant,,ENST00000521971,;DCAF13,upstream_gene_variant,,ENST00000618975,;DCAF13,upstream_gene_variant,,ENST00000612750,;DCAF13,upstream_gene_variant,,ENST00000519682,;DCAF13,upstream_gene_variant,,ENST0000…	A	ENSG00000164934	ENST00000297579	Transcript
ANGPT1	0	.	GRCh38	chr8	107321934	107321934	+	Missense_Mutation	SNP	G	G	T	rs141029929		BE2C_S10	NORMAL	G	G																c.770N>A	p.Thr257Lys	p.T257K	ENST00000517746	4/9	577	313	264				ANGPT1,missense_variant,p.Thr257Lys,ENST00000297450,NM_001199859.2;ANGPT1,missense_variant,p.Thr257Lys,ENST00000517746,NM_001146.4;ANGPT1,missense_variant,p.Thr57Lys,ENST00000520734,NM_001314051.1;ANGPT1,missense_variant,p.Thr57Lys,ENST00000520052,;ANGPT1,non_coding_transcript_exon_variant,,ENST00000518386,;ANGPT1,non_coding_transcript_exon_variant,,ENST00000521950,;	T	ENSG00000154188	ENST00000517746	Transcript
CSMD3	0	.	GRCh38	chr8	112301892	112301892	+	Missense_Mutation	SNP	C	C	A	novel		BE2C_S10	NORMAL	C	C																c.8341N>T	p.Ala2781Ser	p.A2781S	ENST00000297405	53/71	273	162	111				CSMD3,missense_variant,p.Ala2781Ser,ENST00000297405,NM_198123.1;CSMD3,missense_variant,p.Ala2741Ser,ENST00000343508,NM_198124.1;CSMD3,missense_variant,p.Ala2612Ser,ENST00000455883,NM_052900.2;CSMD3,missense_variant,p.Ala2051Ser,ENST00000339701,;	A	ENSG00000164796	ENST00000297405	Transcript
C8orf76	0	.	GRCh38	chr8	123226531	123226531	+	Missense_Mutation	SNP	A	A	G	rs61752957		BE2C_S10	NORMAL	A	A																c.917N>C	p.Phe306Ser	p.F306S	ENST00000276704	5/6	413	229	184				C8orf76,missense_variant,p.Phe306Ser,ENST00000276704,NM_032847.2;ZHX1-C8orf76,missense_variant,p.Phe274Ser,ENST00000357082,NM_001204180.1;C8orf76,non_coding_transcript_exon_variant,,ENST00000521310,;C8orf76,non_coding_transcript_exon_variant,,ENST00000519791,;C8orf76,non_coding_transcript_exon_variant,,ENST00000517760,;C8orf76,downstream_gene_variant,,ENST00000518996,;	G	ENSG00000189376	ENST00000276704	Transcript
COL22A1	0	.	GRCh38	chr8	138594184	138594184	+	Missense_Mutation	SNP	A	A	T	rs72727814		BE2C_S10	NORMAL	A	A																c.4448N>A	p.Leu1483His	p.L1483H	ENST00000303045	63/65	311	162	149				COL22A1,missense_variant,p.Leu1483His,ENST00000303045,NM_152888.2;COL22A1,missense_variant,p.Leu1176His,ENST00000435777,;COL22A1,non_coding_transcript_exon_variant,,ENST00000341807,;	T	ENSG00000169436	ENST00000303045	Transcript
SLC45A4	0	.	GRCh38	chr8	141254694	141254694	+	5'Flank	SNP	C	C	T	rs527736345		BE2C_S10	NORMAL	C	C																			ENST00000517878		375	197	178				SLC45A4,intron_variant,,ENST00000520137,;SLC45A4,upstream_gene_variant,,ENST00000517878,NM_001286646.1;RP11-10J21.3,non_coding_transcript_exon_variant,,ENST00000518520,;RP11-10J21.4,upstream_gene_variant,,ENST00000517658,;SLC45A4,intron_variant,,ENST00000521804,;	T	ENSG00000022567	ENST00000517878	Transcript
MROH5	0	.	GRCh38	chr8	141436064	141436064	+	Missense_Mutation	SNP	C	C	T	rs193065808		BE2C_S10	NORMAL	C	C																c.3401N>A	p.Arg1134Gln	p.R1134Q	ENST00000621837	27/31	88	52	36				MROH5,missense_variant,p.Arg1134Gln,ENST00000621837,NM_207414.2;PTP4A3,downstream_gene_variant,,ENST00000329397,NM_032611.2;PTP4A3,downstream_gene_variant,,ENST00000349124,NM_007079.3;PTP4A3,downstream_gene_variant,,ENST00000520105,;PTP4A3,downstream_gene_variant,,ENST00000521578,;PTP4A3,downstream_gene_variant,,ENST00000524028,;CTD-3064M3.7,non_coding_transcript_exon_variant,,ENST00000606664,;MR…	T	ENSG00000226807	ENST00000621837	Transcript
JRK	0	.	GRCh38	chr8	142664633	142664633	+	Missense_Mutation	SNP	T	T	C	rs2976399		BE2C_S10	NORMAL	T	T																c.1426N>G	p.Arg476Gly	p.R476G	ENST00000612905	2/2	362	189	172				JRK,missense_variant,p.Arg476Gly,ENST00000612905,NM_003724.3;JRK,missense_variant,p.Arg476Gly,ENST00000614134,;JRK,missense_variant,p.Arg476Gly,ENST00000615982,NM_001279352.1;JRK,missense_variant,p.Arg476Gly,ENST00000571961,NM_001077527.2;JRK,downstream_gene_variant,,ENST00000503272,;JRK,downstream_gene_variant,,ENST00000591357,;JRK,upstream_gene_variant,,ENST00000506774,;	C	ENSG00000234616	ENST00000612905	Transcript
GPIHBP1	0	.	GRCh38	chr8	143213308	143213308	+	Missense_Mutation	SNP	T	G	G	rs11538389		BE2C_S10	NORMAL	T	T																c.41N>G	p.Phe14Cys	p.F14C	ENST00000622500	1/4	198	0	198				GPIHBP1,missense_variant,p.Phe14Cys,ENST00000622500,NM_001301772.1,NM_178172.5;	G	ENSG00000277494	ENST00000622500	Transcript
TOP1MT	0	.	GRCh38	chr8	143325419	143325419	+	Missense_Mutation	SNP	G	G	A	rs146761712		BE2C_S10	NORMAL	G	G																c.598N>T	p.Arg200Cys	p.R200C	ENST00000329245	5/14	196	105	91				TOP1MT,missense_variant,p.Arg102Cys,ENST00000523676,;TOP1MT,missense_variant,p.Arg102Cys,ENST00000521193,NM_001258446.1;TOP1MT,missense_variant,p.Arg200Cys,ENST00000329245,NM_052963.2;TOP1MT,missense_variant,p.Arg102Cys,ENST00000519148,NM_001258447.1;TOP1MT,missense_variant,p.Arg102Cys,ENST00000519139,;TOP1MT,missense_variant,p.Arg102Cys,ENST00000519591,;TOP1MT,missense_variant,p.Arg102Cys,ENST00…	A	ENSG00000184428	ENST00000329245	Transcript
RHPN1	0	.	GRCh38	chr8	143379829	143379829	+	Missense_Mutation	SNP	G	G	C	novel		BE2C_S10	NORMAL	G	G																c.946N>C	p.Val316Leu	p.V316L	ENST00000289013	9/15	157	77	80				RHPN1,missense_variant,p.Val316Leu,ENST00000289013,NM_052924.2;RHPN1,splice_region_variant,,ENST00000522335,;RHPN1,splice_region_variant,,ENST00000522899,;	C	ENSG00000158106	ENST00000289013	Transcript
ZC3H3	0	.	GRCh38	chr8	143539072	143539072	+	Missense_Mutation	SNP	G	G	A	rs778966440		BE2C_S10	NORMAL	G	G																c.295N>T	p.Arg99Trp	p.R99W	ENST00000262577	2/12	853	445	408				ZC3H3,missense_variant,p.Arg99Trp,ENST00000262577,NM_015117.2;RP11-661A12.5,downstream_gene_variant,,ENST00000530600,;RP11-661A12.4,upstream_gene_variant,,ENST00000517300,;RN7SKP175,upstream_gene_variant,,ENST00000408472,;	A	ENSG00000014164	ENST00000262577	Transcript
ZC3H3	0	.	GRCh38	chr8	143539192	143539192	+	Missense_Mutation	SNP	G	G	A	rs774794644		BE2C_S10	NORMAL	G	G																c.175N>T	p.Arg59Trp	p.R59W	ENST00000262577	2/12	548	288	260				ZC3H3,missense_variant,p.Arg59Trp,ENST00000262577,NM_015117.2;RP11-661A12.5,downstream_gene_variant,,ENST00000530600,;RP11-661A12.4,upstream_gene_variant,,ENST00000517300,;RN7SKP175,upstream_gene_variant,,ENST00000408472,;	A	ENSG00000014164	ENST00000262577	Transcript
FAM83H	0	.	GRCh38	chr8	143726951	143726951	+	Missense_Mutation	SNP	G	G	T	novel		BE2C_S10	NORMAL	G	G																c.2510N>A	p.Ser837Tyr	p.S837Y	ENST00000388913	5/5	309	161	148				FAM83H,missense_variant,p.Ser837Tyr,ENST00000388913,NM_198488.3;MAPK15,downstream_gene_variant,,ENST00000338033,NM_139021.2;FAM83H,missense_variant,p.Ser564Tyr,ENST00000395103,;MAPK15,downstream_gene_variant,,ENST00000484654,;MAPK15,downstream_gene_variant,,ENST00000528175,;	T	ENSG00000180921	ENST00000388913	Transcript
NRBP2	0	.	GRCh38	chr8	143836006	143836006	+	Missense_Mutation	SNP	C	C	T	novel		BE2C_S10	NORMAL	C	C																c.1342N>A	p.Asp448Asn	p.D448N	ENST00000442628	16/18	382	183	199				NRBP2,missense_variant,p.Asp448Asn,ENST00000442628,NM_178564.3;NRBP2,missense_variant,p.Asp59Asn,ENST00000530123,;NRBP2,downstream_gene_variant,,ENST00000530347,;NRBP2,downstream_gene_variant,,ENST00000613182,;RP11-299M14.2,upstream_gene_variant,,ENST00000534006,;NRBP2,non_coding_transcript_exon_variant,,ENST00000533093,;NRBP2,non_coding_transcript_exon_variant,,ENST00000529747,;NRBP2,non_coding_…	T	ENSG00000185189	ENST00000442628	Transcript
EPPK1	0	.	GRCh38	chr8	143859307	143859307	+	Missense_Mutation	SNP	G	G	T	novel		BE2C_S10	NORMAL	G	G																c.13947N>A	p.Asp4649Glu	p.D4649E	ENST00000615648	2/2	26	19	7				EPPK1,missense_variant,p.Asp4649Glu,ENST00000615648,NM_031308.3;EPPK1,missense_variant,p.Asp4624Glu,ENST00000568225,;	T	ENSG00000261150	ENST00000615648	Transcript
EPPK1	0	.	GRCh38	chr8	143865158	143865158	+	Missense_Mutation	SNP	T	T	G	novel		BE2C_S10	NORMAL	T	T																c.8096N>C	p.Glu2699Ala	p.E2699A	ENST00000615648	2/2	3	1	2				EPPK1,missense_variant,p.Glu2699Ala,ENST00000615648,NM_031308.3;EPPK1,missense_variant,p.Glu2674Ala,ENST00000568225,;	G	ENSG00000261150	ENST00000615648	Transcript
EPPK1	0	.	GRCh38	chr8	143866114	143866114	+	Missense_Mutation	SNP	G	G	T	novel		BE2C_S10	NORMAL	G	G																c.7140N>A	p.Ser2380Arg	p.S2380R	ENST00000615648	2/2	13	7	6				EPPK1,missense_variant,p.Ser2380Arg,ENST00000615648,NM_031308.3;EPPK1,missense_variant,p.Ser2355Arg,ENST00000568225,;	T	ENSG00000261150	ENST00000615648	Transcript
PLEC	0	.	GRCh38	chr8	143924850	143924850	+	Missense_Mutation	SNP	C	C	A	novel		BE2C_S10	NORMAL	C	C																c.5490N>T	p.Glu1830Asp	p.E1830D	ENST00000322810	31/32	258	166	92				PLEC,missense_variant,p.Glu1830Asp,ENST00000322810,NM_201380.3;PLEC,missense_variant,p.Glu1693Asp,ENST00000345136,NM_201384.2;PLEC,missense_variant,p.Glu1720Asp,ENST00000436759,NM_000445.4;PLEC,missense_variant,p.Glu1671Asp,ENST00000354958,NM_201379.2;PLEC,missense_variant,p.Glu1693Asp,ENST00000354589,NM_201382.3;PLEC,missense_variant,p.Glu1697Asp,ENST00000357649,NM_201383.2;PLEC,missense_variant…	A	ENSG00000178209	ENST00000322810	Transcript
FBXL6	0	.	GRCh38	chr8	144355665	144355665	+	Missense_Mutation	SNP	C	T	T			BE2C_S10	NORMAL	C	C																c.1486N>A	p.Gly496Ser	p.G496S	ENST00000331890	9/9	152	0	152				FBXL6,missense_variant,p.Gly496Ser,ENST00000331890,NM_012162.3;FBXL6,missense_variant,p.Gly490Ser,ENST00000455319,NM_024555.5;SLC52A2,intron_variant,,ENST00000524541,;SLC52A2,upstream_gene_variant,,ENST00000532887,;SLC52A2,upstream_gene_variant,,ENST00000329994,NM_024531.4;SLC52A2,upstream_gene_variant,,ENST00000527078,;SLC52A2,upstream_gene_variant,,ENST00000402965,NM_001253815.1;SLC52A2,upstrea…	T	ENSG00000182325	ENST00000331890	Transcript
CPSF1	0	.	GRCh38	chr8	144395460	144395460	+	Missense_Mutation	SNP	T	C	C	rs143323351		BE2C_S10	NORMAL	T	T																c.3071N>G	p.Tyr1024Cys	p.Y1024C	ENST00000616140	27/38	456	2	454				CPSF1,missense_variant,p.Tyr1024Cys,ENST00000616140,NM_013291.2;CPSF1,missense_variant,p.Tyr1024Cys,ENST00000620219,;ADCK5,downstream_gene_variant,,ENST00000308860,NM_174922.4;CPSF1,upstream_gene_variant,,ENST00000531727,;CPSF1,upstream_gene_variant,,ENST00000532935,;CPSF1,upstream_gene_variant,,ENST00000401314,;CPSF1,downstream_gene_variant,,ENST00000579254,;CPSF1,downstream_gene_variant,,ENST00…	C	ENSG00000071894	ENST00000616140	Transcript
SLC39A4	0	.	GRCh38	chr8	144414297	144414297	+	Missense_Mutation	SNP	C	G	G			BE2C_S10	NORMAL	C	C																c.1114N>C	p.Val372Leu	p.V372L	ENST00000301305	6/12	267	0	267				SLC39A4,missense_variant,p.Val347Leu,ENST00000276833,NM_017767.2;SLC39A4,missense_variant,p.Val372Leu,ENST00000301305,NM_130849.3;CPSF1,upstream_gene_variant,,ENST00000616140,NM_013291.2;SLC39A4,downstream_gene_variant,,ENST00000526658,;GS1-393G12.14,downstream_gene_variant,,ENST00000607491,;SLC39A4,upstream_gene_variant,,ENST00000531013,;SLC39A4,upstream_gene_variant,,ENST00000527148,;SLC39A4,up…	G	ENSG00000147804	ENST00000301305	Transcript
SLC39A4	0	.	GRCh38	chr8	144415811	144415811	+	Missense_Mutation	SNP	A	G	G			BE2C_S10	NORMAL	A	A																c.473N>C	p.Met158Thr	p.M158T	ENST00000301305	2/12	88	0	88				SLC39A4,missense_variant,p.Met133Thr,ENST00000276833,NM_017767.2;SLC39A4,missense_variant,p.Met158Thr,ENST00000301305,NM_130849.3;SLC39A4,intron_variant,,ENST00000526658,;SLC39A4,upstream_gene_variant,,ENST00000531013,;SLC39A4,upstream_gene_variant,,ENST00000527148,;SLC39A4,upstream_gene_variant,,ENST00000532718,;SLC39A4,upstream_gene_variant,,ENST00000530807,;SLC39A4,upstream_gene_variant,,ENST0…	G	ENSG00000147804	ENST00000301305	Transcript
WASH1	0	.	GRCh38	chr9	16020	16020	+	Missense_Mutation	SNP	A	A	G	rs200006708		BE2C_S10	NORMAL	A	A																c.1084N>C	p.Trp362Arg	p.W362R	ENST00000442898	9/11	32	26	6				WASH1,missense_variant,p.Trp362Arg,ENST00000442898,NM_182905.4;DDX11L5,downstream_gene_variant,,ENST00000421620,;	G	ENSG00000181404	ENST00000442898	Transcript
WASH1	0	.	GRCh38	chr9	24903	24903	+	Missense_Mutation	SNP	T	G	G	novel		BE2C_S10	NORMAL	T	T																c.97N>C	p.Met33Leu	p.M33L	ENST00000442898	2/11	6	0	6				WASH1,missense_variant,p.Met33Leu,ENST00000442898,NM_182905.4;MIR1302-9,upstream_gene_variant,,ENST00000422679,;	G	ENSG00000181404	ENST00000442898	Transcript
SLC1A1	0	.	GRCh38	chr9	4576086	4576086	+	Missense_Mutation	SNP	G	G	A	rs375360666		BE2C_S10	NORMAL	G	G																c.961N>A	p.Ala321Thr	p.A321T	ENST00000262352	9/12	406	193	213				SLC1A1,missense_variant,p.Ala321Thr,ENST00000262352,NM_004170.5;SLC1A1,missense_variant,p.Ala84Thr,ENST00000422398,;SPATA6L,intron_variant,,ENST00000485616,;	A	ENSG00000106688	ENST00000262352	Transcript
IFNA10	0	.	GRCh38	chr9	21207001	21207001	+	Missense_Mutation	SNP	C	G	G	rs10113875		BE2C_S10	NORMAL	C	C																c.97N>C	p.Gly33Arg	p.G33R	ENST00000357374	1/1	516	48	468				IFNA10,missense_variant,p.Gly33Arg,ENST00000357374,NM_002171.2;IFNA7,upstream_gene_variant,,ENST00000239347,NM_021057.2;IFNWP18,downstream_gene_variant,,ENST00000437472,;	G	ENSG00000186803	ENST00000357374	Transcript
IFNA10	0	.	GRCh38	chr9	21207038	21207038	+	Nonsense_Mutation	SNP	A	T	T	rs10119910		BE2C_S10	NORMAL	A	A																c.60N>A	p.Cys20Ter	p.C20*	ENST00000357374	1/1	404	41	363				IFNA10,stop_gained,p.Cys20Ter,ENST00000357374,NM_002171.2;IFNA7,upstream_gene_variant,,ENST00000239347,NM_021057.2;IFNWP18,downstream_gene_variant,,ENST00000437472,;	T	ENSG00000186803	ENST00000357374	Transcript
SPINK4	0	.	GRCh38	chr9	33240218	33240218	+	Missense_Mutation	SNP	C	C	T	rs141303226		BE2C_S10	NORMAL	C	C																c.10N>T	p.Arg4Cys	p.R4C	ENST00000379721	1/4	325	210	115				SPINK4,missense_variant,p.Arg4Cys,ENST00000379721,NM_014471.1;SPINK4,intron_variant,,ENST00000379725,;	T	ENSG00000122711	ENST00000379721	Transcript
KIF24	0	.	GRCh38	chr9	34255990	34255990	+	Missense_Mutation	SNP	A	A	C	rs41274039		BE2C_S10	NORMAL	A	A																c.3617N>G	p.Leu1206Arg	p.L1206R	ENST00000402558	10/12	629	322	307				KIF24,missense_variant,p.Leu1206Arg,ENST00000402558,NM_194313.2;KIF24,missense_variant,p.Leu1072Arg,ENST00000379174,;UBAP1,downstream_gene_variant,,ENST00000297661,NM_001171203.2,NM_016525.4,NM_001171204.2;UBAP1,downstream_gene_variant,,ENST00000359544,;UBAP1,downstream_gene_variant,,ENST00000379186,;UBAP1,downstream_gene_variant,,ENST00000625521,NM_001171201.1;UBAP1,downstream_gene_variant,,ENST…	C	ENSG00000186638	ENST00000402558	Transcript
KIAA1161	0	.	GRCh38	chr9	34372875	34372875	+	Nonsense_Mutation	SNP	G	G	C	rs4879782		BE2C_S10	NORMAL	G	G																c.69N>G	p.Tyr23Ter	p.Y23*	ENST00000297625	2/2	416	230	186				KIAA1161,stop_gained,p.Tyr23Ter,ENST00000297625,NM_020702.4;KIAA1161,upstream_gene_variant,,ENST00000379142,;	C	ENSG00000164976	ENST00000297625	Transcript
FAM205A	0	.	GRCh38	chr9	34723394	34723394	+	Missense_Mutation	SNP	C	C	G	rs759995803		BE2C_S10	NORMAL	C	C																c.3846N>C	p.Lys1282Asn	p.K1282N	ENST00000378788	4/4	435	241	194				FAM205A,missense_variant,p.Lys1282Asn,ENST00000378788,NM_001141917.1;	G	ENSG00000205108	ENST00000378788	Transcript
CCIN	0	.	GRCh38	chr9	36171158	36171158	+	Missense_Mutation	SNP	G	G	T	novel		BE2C_S10	NORMAL	G	G																c.1656N>T	p.Leu552Phe	p.L552F	ENST00000335119	1/1	618	342	276				CCIN,missense_variant,p.Leu552Phe,ENST00000335119,NM_005893.2;	T	ENSG00000185972	ENST00000335119	Transcript
CNTNAP3	0	.	GRCh38	chr9	39078723	39078723	+	Missense_Mutation	SNP	G	G	A	rs753820626		BE2C_S10	NORMAL	G	G																c.3640N>T	p.Arg1214Trp	p.R1214W	ENST00000297668	22/24	70	55	15				CNTNAP3,missense_variant,p.Arg1214Trp,ENST00000297668,NM_033655.3;CNTNAP3,missense_variant,p.Arg1133Trp,ENST00000377656,;CNTNAP3,intron_variant,,ENST00000493965,;CNTNAP3,downstream_gene_variant,,ENST00000477002,;	A	ENSG00000106714	ENST00000297668	Transcript
CNTNAP3	0	.	GRCh38	chr9	39078846	39078846	+	Missense_Mutation	SNP	A	A	G	novel		BE2C_S10	NORMAL	A	A																c.3517N>C	p.Phe1173Leu	p.F1173L	ENST00000297668	22/24	39	27	12				CNTNAP3,missense_variant,p.Phe1173Leu,ENST00000297668,NM_033655.3;CNTNAP3,missense_variant,p.Phe1092Leu,ENST00000377656,;CNTNAP3,non_coding_transcript_exon_variant,,ENST00000477002,;CNTNAP3,intron_variant,,ENST00000493965,;	G	ENSG00000106714	ENST00000297668	Transcript
CNTNAP3	0	.	GRCh38	chr9	39088492	39088492	+	Missense_Mutation	SNP	T	T	A	novel		BE2C_S10	NORMAL	T	T																c.3151N>T	p.Thr1051Ser	p.T1051S	ENST00000297668	19/24	315	147	168				CNTNAP3,missense_variant,p.Thr1051Ser,ENST00000297668,NM_033655.3;CNTNAP3,missense_variant,p.Thr970Ser,ENST00000377656,;CNTNAP3,missense_variant,p.Thr963Ser,ENST00000358144,;CNTNAP3,upstream_gene_variant,,ENST00000493965,;CNTNAP3,upstream_gene_variant,,ENST00000477002,;	A	ENSG00000106714	ENST00000297668	Transcript
CNTNAP3	0	.	GRCh38	chr9	39088549	39088549	+	Missense_Mutation	SNP	G	G	A	novel		BE2C_S10	NORMAL	G	G																c.3094N>T	p.His1032Tyr	p.H1032Y	ENST00000297668	19/24	505	237	268				CNTNAP3,missense_variant,p.His1032Tyr,ENST00000297668,NM_033655.3;CNTNAP3,missense_variant,p.His951Tyr,ENST00000377656,;CNTNAP3,missense_variant,p.His944Tyr,ENST00000358144,;CNTNAP3,upstream_gene_variant,,ENST00000493965,;CNTNAP3,upstream_gene_variant,,ENST00000477002,;	A	ENSG00000106714	ENST00000297668	Transcript
SPATA31A1	0	.	GRCh38	chr9	39358957	39358957	+	Missense_Mutation	SNP	C	C	T	rs10125162		BE2C_S10	NORMAL	C	C																c.1234N>T	p.Leu412Phe	p.L412F	ENST00000377647	4/4	372	198	174				SPATA31A1,missense_variant,p.Leu412Phe,ENST00000377647,NM_001085452.2;RP11-347J14.4,downstream_gene_variant,,ENST00000615174,;SPATA31A1,downstream_gene_variant,,ENST00000473440,;	T	ENSG00000204849	ENST00000377647	Transcript
SPATA31A1	0	.	GRCh38	chr9	39360952	39360952	+	Missense_Mutation	SNP	G	A	A	rs6476797		BE2C_S10	NORMAL	G	G																c.3229N>A	p.Ala1077Thr	p.A1077T	ENST00000377647	4/4	358	0	358				SPATA31A1,missense_variant,p.Ala1077Thr,ENST00000377647,NM_001085452.2;RP11-347J14.4,non_coding_transcript_exon_variant,,ENST00000615174,;SPATA31A1,downstream_gene_variant,,ENST00000473440,;	A	ENSG00000204849	ENST00000377647	Transcript
ANKRD20A2	0	.	GRCh38	chr9	40265272	40265272	+	Missense_Mutation	SNP	T	T	C	rs781171092		BE2C_S10	NORMAL	T	T																c.2279N>C	p.Ile760Thr	p.I760T	ENST00000377601	15/15	18	9	9				ANKRD20A2,missense_variant,p.Ile760Thr,ENST00000377601,NM_001012421.1;RP11-146D12.2,non_coding_transcript_exon_variant,,ENST00000590154,;RP11-146D12.2,upstream_gene_variant,,ENST00000421686,;	C	ENSG00000183148	ENST00000377601	Transcript
ANKRD20A2	0	.	GRCh38	chr9	40265350	40265350	+	Missense_Mutation	SNP	T	T	C	rs746994230		BE2C_S10	NORMAL	T	T																c.2357N>C	p.Met786Thr	p.M786T	ENST00000377601	15/15	36	14	22				ANKRD20A2,missense_variant,p.Met786Thr,ENST00000377601,NM_001012421.1;RP11-146D12.2,non_coding_transcript_exon_variant,,ENST00000421686,;RP11-146D12.2,non_coding_transcript_exon_variant,,ENST00000590154,;	C	ENSG00000183148	ENST00000377601	Transcript
ANKRD20A2	0	.	GRCh38	chr9	40265449	40265449	+	Missense_Mutation	SNP	C	C	A	rs201420500		BE2C_S10	NORMAL	C	C																c.2456N>A	p.Ser819Tyr	p.S819Y	ENST00000377601	15/15	48	22	26				ANKRD20A2,missense_variant,p.Ser819Tyr,ENST00000377601,NM_001012421.1;RP11-146D12.2,intron_variant,,ENST00000421686,;RP11-146D12.2,intron_variant,,ENST00000590154,;	A	ENSG00000183148	ENST00000377601	Transcript
FOXD4L6	0	.	GRCh38	chr9	41127137	41127137	+	Missense_Mutation	SNP	G	G	C	rs2989709		BE2C_S10	NORMAL	G	G																c.1247N>G	p.Pro416Arg	p.P416R	ENST00000622588	1/1	35	21	14				FOXD4L6,missense_variant,p.Pro416Arg,ENST00000622588,NM_001085476.1;CBWD7,downstream_gene_variant,,ENST00000613716,NM_001330339.1;CBWD7,downstream_gene_variant,,ENST00000377391,NM_001085457.1;CBWD7,downstream_gene_variant,,ENST00000456520,;CBWD7,downstream_gene_variant,,ENST00000613125,;CBWD7,downstream_gene_variant,,ENST00000617722,;CBWD7,downstream_gene_variant,,ENST00000610358,;CBWD7,downstrea…	C	ENSG00000273514	ENST00000622588	Transcript
FOXD4L6	0	.	GRCh38	chr9	41127287	41127287	+	Missense_Mutation	SNP	C	C	T	rs62553364		BE2C_S10	NORMAL	C	C																c.1097N>A	p.Arg366Lys	p.R366K	ENST00000622588	1/1	202	115	87				FOXD4L6,missense_variant,p.Arg366Lys,ENST00000622588,NM_001085476.1;CBWD7,downstream_gene_variant,,ENST00000613716,NM_001330339.1;CBWD7,downstream_gene_variant,,ENST00000377391,NM_001085457.1;CBWD7,downstream_gene_variant,,ENST00000456520,;CBWD7,downstream_gene_variant,,ENST00000613125,;CBWD7,downstream_gene_variant,,ENST00000617722,;CBWD7,downstream_gene_variant,,ENST00000610358,;CBWD7,downstrea…	T	ENSG00000273514	ENST00000622588	Transcript
CBWD7	0	.	GRCh38	chr9	41133695	41133695	+	Missense_Mutation	SNP	T	T	A	rs62553375		BE2C_S10	NORMAL	T	T																c.864N>T	p.Glu288Asp	p.E288D	ENST00000377391	12/15	40	22	18				CBWD7,missense_variant,p.Glu252Asp,ENST00000613716,NM_001330339.1;CBWD7,missense_variant,p.Glu288Asp,ENST00000377391,NM_001085457.1;CBWD7,missense_variant,p.Glu269Asp,ENST00000456520,;CBWD7,non_coding_transcript_exon_variant,,ENST00000613125,;CBWD7,non_coding_transcript_exon_variant,,ENST00000617722,;CBWD7,non_coding_transcript_exon_variant,,ENST00000610358,;CBWD7,non_coding_transcript_exon_varia…	A	ENSG00000215126	ENST00000377391	Transcript
CNTNAP3B	0	.	GRCh38	chr9	41938378	41938378	+	Missense_Mutation	SNP	C	C	A	novel		BE2C_S10	NORMAL	C	C																c.2103N>T	p.Trp701Cys	p.W701C	ENST00000377561	14/24	250	173	77				CNTNAP3B,missense_variant,p.Trp700Cys,ENST00000612828,;CNTNAP3B,missense_variant,p.Trp701Cys,ENST00000377561,NM_001201380.2;CNTNAP3B,missense_variant,p.Trp700Cys,ENST00000341990,;CNTNAP3B,missense_variant,p.Trp607Cys,ENST00000617422,;CNTNAP3B,intron_variant,,ENST00000489789,;CNTNAP3B,missense_variant,p.Trp607Cys,ENST00000619138,;CNTNAP3B,non_coding_transcript_exon_variant,,ENST00000618777,;CNTNAP…	A	ENSG00000154529	ENST00000377561	Transcript
CNTNAP3B	0	.	GRCh38	chr9	41953308	41953308	+	Missense_Mutation	SNP	A	A	C	rs62536501		BE2C_S10	NORMAL	A	A																c.1955N>G	p.Leu652Arg	p.L652R	ENST00000377561	13/24	116	58	58				CNTNAP3B,missense_variant,p.Leu651Arg,ENST00000612828,;CNTNAP3B,missense_variant,p.Leu652Arg,ENST00000377561,NM_001201380.2;CNTNAP3B,missense_variant,p.Leu651Arg,ENST00000341990,;CNTNAP3B,missense_variant,p.Leu558Arg,ENST00000617422,;CNTNAP3B,upstream_gene_variant,,ENST00000489789,;CNTNAP3B,missense_variant,p.Leu558Arg,ENST00000619138,;CNTNAP3B,missense_variant,p.Leu559Arg,ENST00000479351,;CNTNAP…	C	ENSG00000154529	ENST00000377561	Transcript
CNTNAP3B	0	.	GRCh38	chr9	41991627	41991627	+	Missense_Mutation	SNP	G	G	A	rs3739620		BE2C_S10	NORMAL	G	G																c.1316N>T	p.Pro439Leu	p.P439L	ENST00000377561	8/24	332	217	115				CNTNAP3B,missense_variant,p.Pro439Leu,ENST00000612828,;CNTNAP3B,missense_variant,p.Pro439Leu,ENST00000377561,NM_001201380.2;CNTNAP3B,missense_variant,p.Pro439Leu,ENST00000341990,;CNTNAP3B,missense_variant,p.Pro439Leu,ENST00000617422,;CNTNAP3B,downstream_gene_variant,,ENST00000276974,;CNTNAP3B,missense_variant,p.Pro439Leu,ENST00000619138,;CNTNAP3B,missense_variant,p.Pro439Leu,ENST00000479351,;CNTN…	A	ENSG00000154529	ENST00000377561	Transcript
CNTNAP3B	0	.	GRCh38	chr9	41991685	41991685	+	Missense_Mutation	SNP	C	C	T	rs62555056		BE2C_S10	NORMAL	C	C																c.1258N>A	p.Val420Ile	p.V420I	ENST00000377561	8/24	582	373	209				CNTNAP3B,missense_variant,p.Val420Ile,ENST00000612828,;CNTNAP3B,missense_variant,p.Val420Ile,ENST00000377561,NM_001201380.2;CNTNAP3B,missense_variant,p.Val420Ile,ENST00000341990,;CNTNAP3B,missense_variant,p.Val420Ile,ENST00000617422,;CNTNAP3B,downstream_gene_variant,,ENST00000276974,;CNTNAP3B,missense_variant,p.Val420Ile,ENST00000619138,;CNTNAP3B,missense_variant,p.Val420Ile,ENST00000479351,;CNTN…	T	ENSG00000154529	ENST00000377561	Transcript
CNTNAP3B	0	.	GRCh38	chr9	41991703	41991703	+	Missense_Mutation	SNP	G	G	T	rs62555055		BE2C_S10	NORMAL	G	G																c.1240N>A	p.Arg414Ser	p.R414S	ENST00000377561	8/24	659	425	234				CNTNAP3B,missense_variant,p.Arg414Ser,ENST00000612828,;CNTNAP3B,missense_variant,p.Arg414Ser,ENST00000377561,NM_001201380.2;CNTNAP3B,missense_variant,p.Arg414Ser,ENST00000341990,;CNTNAP3B,missense_variant,p.Arg414Ser,ENST00000617422,;CNTNAP3B,downstream_gene_variant,,ENST00000276974,;CNTNAP3B,missense_variant,p.Arg414Ser,ENST00000619138,;CNTNAP3B,missense_variant,p.Arg414Ser,ENST00000479351,;CNTN…	T	ENSG00000154529	ENST00000377561	Transcript
CNTNAP3B	0	.	GRCh38	chr9	41996327	41996327	+	Missense_Mutation	SNP	A	A	T	rs62554986		BE2C_S10	NORMAL	A	A																c.949N>A	p.Ser317Thr	p.S317T	ENST00000377561	7/24	420	252	168				CNTNAP3B,missense_variant,p.Ser317Thr,ENST00000612828,;CNTNAP3B,missense_variant,p.Ser317Thr,ENST00000377561,NM_001201380.2;CNTNAP3B,missense_variant,p.Ser317Thr,ENST00000276974,;CNTNAP3B,missense_variant,p.Ser317Thr,ENST00000341990,;CNTNAP3B,missense_variant,p.Ser317Thr,ENST00000617422,;CNTNAP3B,missense_variant,p.Ser317Thr,ENST00000619138,;CNTNAP3B,missense_variant,p.Ser317Thr,ENST00000479351,;…	T	ENSG00000154529	ENST00000377561	Transcript
CNTNAP3B	0	.	GRCh38	chr9	42129032	42129032	+	Missense_Mutation	SNP	G	G	T	rs372133350		BE2C_S10	NORMAL	G	G																c.63N>A	p.Ser21Arg	p.S21R	ENST00000377561	1/24	188	128	60				CNTNAP3B,missense_variant,p.Ser21Arg,ENST00000612828,;CNTNAP3B,missense_variant,p.Ser21Arg,ENST00000377561,NM_001201380.2;CNTNAP3B,missense_variant,p.Ser21Arg,ENST00000276974,;CNTNAP3B,missense_variant,p.Ser21Arg,ENST00000341990,;CNTNAP3B,missense_variant,p.Ser21Arg,ENST00000617422,;CNTNAP3B,missense_variant,p.Ser21Arg,ENST00000619138,;CNTNAP3B,missense_variant,p.Ser21Arg,ENST00000479351,;CNTNAP3…	T	ENSG00000154529	ENST00000377561	Transcript
SPATA31A6	0	.	GRCh38	chr9	42186134	42186134	+	Missense_Mutation	SNP	T	T	G	rs12552679		BE2C_S10	NORMAL	T	T																c.432N>G	p.Asp144Glu	p.D144E	ENST00000332857	4/4	84	44	40				SPATA31A6,missense_variant,p.Asp144Glu,ENST00000332857,NM_001145196.1;SPATA31A6,non_coding_transcript_exon_variant,,ENST00000496386,;	G	ENSG00000185775	ENST00000332857	Transcript
SPATA31A6	0	.	GRCh38	chr9	42187569	42187569	+	Missense_Mutation	SNP	C	C	G	rs11537002		BE2C_S10	NORMAL	C	C																c.1867N>G	p.Arg623Gly	p.R623G	ENST00000332857	4/4	731	381	350				SPATA31A6,missense_variant,p.Arg623Gly,ENST00000332857,NM_001145196.1;SPATA31A6,downstream_gene_variant,,ENST00000496386,;	G	ENSG00000185775	ENST00000332857	Transcript
FOXD4L5	0	.	GRCh38	chr9	65283606	65283606	+	Missense_Mutation	SNP	A	G	G	novel		BE2C_S10	NORMAL	A	A																c.772N>C	p.Cys258Arg	p.C258R	ENST00000377420	1/1	32	0	32				FOXD4L5,missense_variant,p.Cys258Arg,ENST00000377420,NM_001126334.1;CBWD4P,downstream_gene_variant,,ENST00000445695,;	G	ENSG00000204779	ENST00000377420	Transcript
FOXD4L5	0	.	GRCh38	chr9	65284049	65284049	+	Missense_Mutation	SNP	G	G	C	rs201783089		BE2C_S10	NORMAL	G	G																c.329N>G	p.Pro110Arg	p.P110R	ENST00000377420	1/1	214	76	138				FOXD4L5,missense_variant,p.Pro110Arg,ENST00000377420,NM_001126334.1;CBWD4P,downstream_gene_variant,,ENST00000445695,;	C	ENSG00000204779	ENST00000377420	Transcript
FOXD4L4	0	.	GRCh38	chr9	65737152	65737152	+	Missense_Mutation	SNP	C	C	A	novel		BE2C_S10	NORMAL	C	C																c.7N>A	p.Leu3Met	p.L3M	ENST00000377413	1/1	217	157	60				FOXD4L4,missense_variant,p.Leu3Met,ENST00000377413,NM_199244.3;CBWD5,downstream_gene_variant,,ENST00000377392,NM_001286835.1;CBWD5,downstream_gene_variant,,ENST00000382405,NM_001330668.1;CBWD5,downstream_gene_variant,,ENST00000430059,;CBWD5,downstream_gene_variant,,ENST00000429800,;CBWD5,downstream_gene_variant,,ENST00000377395,NM_001024916.3;CBWD5,downstream_gene_variant,,ENST00000489273,;CBWD5,…	A	ENSG00000184659	ENST00000377413	Transcript
FOXD4L4	0	.	GRCh38	chr9	65737974	65737974	+	Missense_Mutation	SNP	G	G	T	novel		BE2C_S10	NORMAL	G	G																c.829N>T	p.Val277Phe	p.V277F	ENST00000377413	1/1	227	100	127				FOXD4L4,missense_variant,p.Val277Phe,ENST00000377413,NM_199244.3;CBWD5,downstream_gene_variant,,ENST00000377392,NM_001286835.1;CBWD5,downstream_gene_variant,,ENST00000382405,NM_001330668.1;CBWD5,downstream_gene_variant,,ENST00000430059,;CBWD5,downstream_gene_variant,,ENST00000429800,;CBWD5,downstream_gene_variant,,ENST00000377395,NM_001024916.3;CBWD5,downstream_gene_variant,,ENST00000489273,;CBWD…	T	ENSG00000184659	ENST00000377413	Transcript
FOXD4L4	0	.	GRCh38	chr9	65737984	65737984	+	Missense_Mutation	SNP	G	G	C	rs10796795		BE2C_S10	NORMAL	G	G																c.839N>C	p.Gly280Ala	p.G280A	ENST00000377413	1/1	239	140	99				FOXD4L4,missense_variant,p.Gly280Ala,ENST00000377413,NM_199244.3;CBWD5,downstream_gene_variant,,ENST00000377392,NM_001286835.1;CBWD5,downstream_gene_variant,,ENST00000382405,NM_001330668.1;CBWD5,downstream_gene_variant,,ENST00000430059,;CBWD5,downstream_gene_variant,,ENST00000429800,;CBWD5,downstream_gene_variant,,ENST00000377395,NM_001024916.3;CBWD5,downstream_gene_variant,,ENST00000489273,;CBWD…	C	ENSG00000184659	ENST00000377413	Transcript
ANKRD20A3	0	.	GRCh38	chr9	66141077	66141080	+	Frame_Shift_Del	DEL	TAAG	TAAG	-	novel		BE2C_S10	NORMAL	TAAG	TAAG																c.775_778delNNNN	p.Leu259LysfsTer34	p.L259Kfs*34	ENST00000611388	6/15	9	5	4				ANKRD20A3,frameshift_variant,p.Leu259LysfsTer34,ENST00000611388,NM_001012419.2;RNU6-538P,downstream_gene_variant,,ENST00000622329,;ANKRD20A3,3_prime_UTR_variant,,ENST00000614733,;	-	ENSG00000276203	ENST00000611388	Transcript
SPATA31A3	0	.	GRCh38	chr9	66986614	66986614	+	Missense_Mutation	SNP	C	C	T	rs759025747		BE2C_S10	NORMAL	C	C																c.3884N>A	p.Arg1295Gln	p.R1295Q	ENST00000428649	4/4	53	23	30				SPATA31A3,missense_variant,p.Arg1295Gln,ENST00000428649,NM_001083124.1;RP11-395E19.2,intron_variant,,ENST00000616253,;	T	ENSG00000275969	ENST00000428649	Transcript
SPATA31A3	0	.	GRCh38	chr9	66987590	66987590	+	Missense_Mutation	SNP	G	G	A	novel		BE2C_S10	NORMAL	G	G																c.2908N>T	p.Leu970Phe	p.L970F	ENST00000428649	4/4	127	90	37				SPATA31A3,missense_variant,p.Leu970Phe,ENST00000428649,NM_001083124.1;RP11-395E19.2,non_coding_transcript_exon_variant,,ENST00000616253,;	A	ENSG00000275969	ENST00000428649	Transcript
SPATA31A3	0	.	GRCh38	chr9	66987648	66987648	+	Missense_Mutation	SNP	C	C	G	rs200314502		BE2C_S10	NORMAL	C	C																c.2850N>C	p.Glu950Asp	p.E950D	ENST00000428649	4/4	236	134	102				SPATA31A3,missense_variant,p.Glu950Asp,ENST00000428649,NM_001083124.1;RP11-395E19.2,non_coding_transcript_exon_variant,,ENST00000616253,;	G	ENSG00000275969	ENST00000428649	Transcript
SPATA31A3	0	.	GRCh38	chr9	66989561	66989561	+	Missense_Mutation	SNP	C	C	G	rs62565521		BE2C_S10	NORMAL	C	C																c.937N>C	p.Glu313Gln	p.E313Q	ENST00000428649	4/4	106	51	55				SPATA31A3,missense_variant,p.Glu313Gln,ENST00000428649,NM_001083124.1;RP11-395E19.2,downstream_gene_variant,,ENST00000616253,;	G	ENSG00000275969	ENST00000428649	Transcript
ANKRD20A1	0	.	GRCh38	chr9	67901030	67901030	+	Missense_Mutation	SNP	C	C	T	rs62542472		BE2C_S10	NORMAL	C	C																c.2035N>T	p.Arg679Cys	p.R679C	ENST00000562196	15/15	204	104	100				ANKRD20A1,missense_variant,p.Arg679Cys,ENST00000562196,NM_032250.3;ANKRD20A1,downstream_gene_variant,,ENST00000622129,;ANKRD20A1,downstream_gene_variant,,ENST00000616155,;RP11-195B21.3,upstream_gene_variant,,ENST00000427989,;	T	ENSG00000260691	ENST00000562196	Transcript
ANKRD20A1	0	.	GRCh38	chr9	67901310	67901310	+	Missense_Mutation	SNP	G	G	A	rs200586073		BE2C_S10	NORMAL	G	G																c.2315N>A	p.Gly772Glu	p.G772E	ENST00000562196	15/15	22	12	10				ANKRD20A1,missense_variant,p.Gly772Glu,ENST00000562196,NM_032250.3;ANKRD20A1,downstream_gene_variant,,ENST00000622129,;ANKRD20A1,downstream_gene_variant,,ENST00000616155,;RP11-195B21.3,non_coding_transcript_exon_variant,,ENST00000427989,;	A	ENSG00000260691	ENST00000562196	Transcript
FOXD4L3	0	.	GRCh38	chr9	68303273	68303273	+	Nonsense_Mutation	SNP	A	A	T	rs7034645		BE2C_S10	NORMAL	A	A																c.322N>T	p.Lys108Ter	p.K108*	ENST00000342833	1/1	15	11	4				FOXD4L3,stop_gained,p.Lys108Ter,ENST00000342833,NM_199135.4;CBWD3,downstream_gene_variant,,ENST00000360171,NM_001291821.1,NM_201453.3;CBWD3,downstream_gene_variant,,ENST00000377342,;CBWD3,downstream_gene_variant,,ENST00000618217,;RP11-561O23.5,upstream_gene_variant,,ENST00000603200,;RP11-561O23.7,upstream_gene_variant,,ENST00000419576,;CBWD3,downstream_gene_variant,,ENST00000614398,;CBWD3,downstr…	T	ENSG00000187559	ENST00000342833	Transcript
PRUNE2	0	.	GRCh38	chr9	76709268	76709268	+	Missense_Mutation	SNP	G	G	T	novel		BE2C_S10	NORMAL	G	G																c.3006N>A	p.Asn1002Lys	p.N1002K	ENST00000376718	8/19	584	309	275				PRUNE2,missense_variant,p.Asn1002Lys,ENST00000376718,NM_015225.2;PRUNE2,missense_variant,p.Asn643Lys,ENST00000428286,;PRUNE2,missense_variant,p.Asn1002Lys,ENST00000443509,NM_001308047.1,NM_001308048.1;PRUNE2,missense_variant,p.Asn324Lys,ENST00000426088,;	T	ENSG00000106772	ENST00000376718	Transcript
SPATA31D4	0	.	GRCh38	chr9	81932464	81932464	+	Missense_Mutation	SNP	A	A	G	novel		BE2C_S10	NORMAL	A	A																c.2303N>G	p.Asn768Ser	p.N768S	ENST00000419782	4/4	3	1	2				SPATA31D4,missense_variant,p.Asn768Ser,ENST00000419782,NM_001145197.1;RP11-383M4.6,intron_variant,,ENST00000585776,;RP11-383M4.2,upstream_gene_variant,,ENST00000427387,;	G	ENSG00000189357	ENST00000419782	Transcript
SPATA31D4	0	.	GRCh38	chr9	81932534	81932534	+	Missense_Mutation	SNP	C	C	G	rs796937489		BE2C_S10	NORMAL	C	C																c.2373N>G	p.Asp791Glu	p.D791E	ENST00000419782	4/4	4	1	3				SPATA31D4,missense_variant,p.Asp791Glu,ENST00000419782,NM_001145197.1;RP11-383M4.6,intron_variant,,ENST00000585776,;RP11-383M4.2,upstream_gene_variant,,ENST00000427387,;	G	ENSG00000189357	ENST00000419782	Transcript
C9orf153	0	.	GRCh38	chr9	86227989	86227989	+	Missense_Mutation	SNP	C	C	A	novel		BE2C_S10	NORMAL	C	C																c.108N>T	p.Glu36Asp	p.E36D	ENST00000339137	3/4	200	103	97				C9orf153,missense_variant,p.Glu36Asp,ENST00000339137,NM_001276367.1,NM_001276366.1;C9orf153,missense_variant,p.Glu36Asp,ENST00000613665,NM_001276368.1;C9orf153,missense_variant,p.Glu36Asp,ENST00000376001,;C9orf153,missense_variant,p.Glu36Asp,ENST00000617985,;C9orf153,intron_variant,,ENST00000469914,;RP11-507D14.4,upstream_gene_variant,,ENST00000604767,;	A	ENSG00000187753	ENST00000339137	Transcript
ZNF484	0	.	GRCh38	chr9	92847943	92847943	+	Missense_Mutation	SNP	G	G	T	novel		BE2C_S10	NORMAL	G	G																c.850N>A	p.His284Asn	p.H284N	ENST00000395505	4/4	493	258	235				ZNF484,missense_variant,p.His246Asn,ENST00000395506,NM_001261459.1,NM_001261460.1;ZNF484,missense_variant,p.His284Asn,ENST00000395505,NM_001261458.1;ZNF484,missense_variant,p.His282Asn,ENST00000375495,NM_031486.2;ZNF484,missense_variant,p.His246Asn,ENST00000332591,NM_001007101.2;ANKRD19P,intron_variant,,ENST00000473204,;	T	ENSG00000127081	ENST00000395505	Transcript
PHF2	0	.	GRCh38	chr9	93660383	93660384	+	Frame_Shift_Ins	INS	-	-	C	novel		BE2C_S10	NORMAL	-	-																c.1521_1522insC	p.Lys510GlufsTer4	p.K510Efs*4	ENST00000359246	12/22	275	187	88				PHF2,frameshift_variant,p.Lys510GlufsTer4,ENST00000359246,NM_005392.3;PHF2,intron_variant,,ENST00000375376,;PHF2,intron_variant,,ENST00000610682,;	C	ENSG00000197724	ENST00000359246	Transcript
PTPDC1	0	.	GRCh38	chr9	94107916	94107916	+	Missense_Mutation	SNP	C	C	T	rs61734082		BE2C_S10	NORMAL	C	C																c.2399N>T	p.Thr800Ile	p.T800I	ENST00000620992	9/9	283	154	129				PTPDC1,missense_variant,p.Thr746Ile,ENST00000375360,NM_001253830.1,NM_177995.2;PTPDC1,missense_variant,p.Thr800Ile,ENST00000620992,NM_001253829.1;PTPDC1,missense_variant,p.Thr798Ile,ENST00000288976,NM_152422.4;PTPDC1,downstream_gene_variant,,ENST00000467049,;	T	ENSG00000158079	ENST00000620992	Transcript
NUTM2F	0	.	GRCh38	chr9	94318545	94318545	+	Missense_Mutation	SNP	C	C	G	rs202219124		BE2C_S10	NORMAL	C	C																c.2191N>C	p.Gly731Arg	p.G731R	ENST00000253262	7/7	115	51	64				NUTM2F,missense_variant,p.Gly731Arg,ENST00000253262,NM_017561.1;NUTM2F,missense_variant,p.Gly716Arg,ENST00000341207,;	G	ENSG00000130950	ENST00000253262	Transcript
HSD17B3	0	.	GRCh38	chr9	96240880	96240880	+	Missense_Mutation	SNP	C	C	A	novel		BE2C_S10	NORMAL	C	C																c.700N>T	p.Ala234Ser	p.A234S	ENST00000375263	10/11	433	229	204				HSD17B3,missense_variant,p.Ala234Ser,ENST00000375263,NM_000197.1;HSD17B3,intron_variant,,ENST00000375262,;HSD17B3,non_coding_transcript_exon_variant,,ENST00000464104,;HSD17B3,non_coding_transcript_exon_variant,,ENST00000494814,;HSD17B3,non_coding_transcript_exon_variant,,ENST00000484816,;HSD17B3,upstream_gene_variant,,ENST00000467499,;	A	ENSG00000130948	ENST00000375263	Transcript
NUTM2G	0	.	GRCh38	chr9	96938428	96938428	+	Missense_Mutation	SNP	G	G	A	rs201544487		BE2C_S10	NORMAL	G	G																c.1505N>A	p.Gly502Asp	p.G502D	ENST00000372322	7/7	340	216	123				NUTM2G,missense_variant,p.Gly502Asp,ENST00000372322,NM_001170741.1;NUTM2G,intron_variant,,ENST00000354649,NM_001045477.2;MFSD14C,downstream_gene_variant,,ENST00000637864,;MFSD14C,intron_variant,,ENST00000637409,;MFSD14C,intron_variant,,ENST00000506067,;MFSD14C,intron_variant,,ENST00000637076,;MFSD14C,intron_variant,,ENST00000637099,;	A	ENSG00000188152	ENST00000372322	Transcript
ALDOB	0	.	GRCh38	chr9	101425504	101425504	+	Missense_Mutation	SNP	C	C	T	novel		BE2C_S10	NORMAL	C	C																c.748N>A	p.Ala250Thr	p.A250T	ENST00000374855	7/9	424	212	212				ALDOB,missense_variant,p.Ala250Thr,ENST00000374855,NM_000035.3;ALDOB,missense_variant,p.Ala250Thr,ENST00000616752,;ALDOB,downstream_gene_variant,,ENST00000468981,;	T	ENSG00000136872	ENST00000374855	Transcript
OR13C5	0	.	GRCh38	chr9	104599179	104599179	+	Missense_Mutation	SNP	G	G	A	rs7025570		BE2C_S10	NORMAL	G	G																c.235N>T	p.Pro79Ser	p.P79S	ENST00000374779	1/1	569	332	237				OR13C5,missense_variant,p.Pro79Ser,ENST00000374779,NM_001004482.1;	A	ENSG00000277556	ENST00000374779	Transcript
ZNF462	0	.	GRCh38	chr9	106925511	106925511	+	Missense_Mutation	SNP	G	G	T	novel		BE2C_S10	NORMAL	G	G																c.1599N>T	p.Met533Ile	p.M533I	ENST00000277225	3/13	436	209	227				ZNF462,missense_variant,p.Met533Ile,ENST00000277225,NM_021224.4;ZNF462,intron_variant,,ENST00000472574,;ZNF462,upstream_gene_variant,,ENST00000374686,;ZNF462,upstream_gene_variant,,ENST00000441147,;ZNF462,upstream_gene_variant,,ENST00000497489,;ZNF462,upstream_gene_variant,,ENST00000480607,;	T	ENSG00000148143	ENST00000277225	Transcript
ZNF462	0	.	GRCh38	chr9	106929010	106929010	+	Missense_Mutation	SNP	G	G	T	rs770876120		BE2C_S10	NORMAL	G	G																c.5098N>T	p.Ala1700Ser	p.A1700S	ENST00000277225	3/13	475	246	229				ZNF462,missense_variant,p.Ala1700Ser,ENST00000277225,NM_021224.4;ZNF462,missense_variant,p.Ala583Ser,ENST00000374686,;ZNF462,missense_variant,p.Ala545Ser,ENST00000441147,;ZNF462,intron_variant,,ENST00000472574,;ZNF462,intron_variant,,ENST00000480607,;ZNF462,upstream_gene_variant,,ENST00000497489,;ZNF462,upstream_gene_variant,,ENST00000479166,;ZNF462,upstream_gene_variant,,ENST00000469433,;ZNF462,…	T	ENSG00000148143	ENST00000277225	Transcript
ZNF462	0	.	GRCh38	chr9	106929166	106929166	+	Missense_Mutation	SNP	G	G	A	rs141348266		BE2C_S10	NORMAL	G	G																c.5254N>A	p.Asp1752Asn	p.D1752N	ENST00000277225	3/13	483	259	224				ZNF462,missense_variant,p.Asp1752Asn,ENST00000277225,NM_021224.4;ZNF462,missense_variant,p.Asp635Asn,ENST00000374686,;ZNF462,missense_variant,p.Asp597Asn,ENST00000441147,;ZNF462,intron_variant,,ENST00000472574,;ZNF462,intron_variant,,ENST00000480607,;ZNF462,upstream_gene_variant,,ENST00000497489,;ZNF462,upstream_gene_variant,,ENST00000479166,;ZNF462,upstream_gene_variant,,ENST00000469433,;ZNF462,…	A	ENSG00000148143	ENST00000277225	Transcript
MUSK	0	.	GRCh38	chr9	110800746	110800746	+	Missense_Mutation	SNP	G	G	A	rs199476083		BE2C_S10	NORMAL	G	G																c.2368N>A	p.Val790Met	p.V790M	ENST00000374448	15/15	594	272	322				MUSK,missense_variant,p.Val782Met,ENST00000416899,;MUSK,missense_variant,p.Val790Met,ENST00000374448,NM_005592.3;MUSK,missense_variant,p.Val704Met,ENST00000189978,NM_001166280.1,NM_001166281.1;MUSK,missense_variant,p.Val704Met,ENST00000374440,;	A	ENSG00000030304	ENST00000374448	Transcript
C9orf84	0	.	GRCh38	chr9	111693948	111693948	+	Missense_Mutation	SNP	C	C	T	rs146978774		BE2C_S10	NORMAL	C	C																c.3124N>A	p.Glu1042Lys	p.E1042K	ENST00000374287	23/25	279	131	148				C9orf84,missense_variant,p.Glu1003Lys,ENST00000394779,NM_001080551.2;C9orf84,missense_variant,p.Glu968Lys,ENST00000394777,;C9orf84,missense_variant,p.Glu1042Lys,ENST00000374287,;C9orf84,missense_variant,p.Glu1042Lys,ENST00000318737,NM_173521.4;	T	ENSG00000165181	ENST00000374287	Transcript
PTGS1	0	.	GRCh38	chr9	122386573	122386573	+	Missense_Mutation	SNP	G	G	T	novel		BE2C_S10	NORMAL	G	G																c.1137N>T	p.Glu379Asp	p.E379D	ENST00000362012	9/11	523	241	282				PTGS1,missense_variant,p.Glu354Asp,ENST00000540753,NM_001271368.1;PTGS1,missense_variant,p.Glu410Asp,ENST00000619306,;PTGS1,missense_variant,p.Glu270Asp,ENST00000373698,NM_001271165.1,NM_001271367.1,NM_001271166.1;PTGS1,missense_variant,p.Glu379Asp,ENST00000362012,NM_000962.3;PTGS1,missense_variant,p.Glu331Asp,ENST00000614910,NM_001271164.1;PTGS1,missense_variant,p.Glu379Asp,ENST00000223423,NM_08…	T	ENSG00000095303	ENST00000362012	Transcript
OR1L1	0	.	GRCh38	chr9	122661876	122661876	+	Missense_Mutation	SNP	G	G	A	rs148392490		BE2C_S10	NORMAL	G	G																c.161N>A	p.Arg54His	p.R54H	ENST00000309623	1/1	484	270	214				OR1L1,missense_variant,p.Arg104His,ENST00000373686,;OR1L1,missense_variant,p.Arg54His,ENST00000309623,NM_001005236.3;	A	ENSG00000173679	ENST00000309623	Transcript
OR1L1	0	.	GRCh38	chr9	122662172	122662172	+	Missense_Mutation	SNP	C	C	T	rs138402441		BE2C_S10	NORMAL	C	C																c.457N>T	p.His153Tyr	p.H153Y	ENST00000309623	1/1	593	282	311				OR1L1,missense_variant,p.His203Tyr,ENST00000373686,;OR1L1,missense_variant,p.His153Tyr,ENST00000309623,NM_001005236.3;	T	ENSG00000173679	ENST00000309623	Transcript
OR5C1	0	.	GRCh38	chr9	122788954	122788954	+	Missense_Mutation	SNP	C	C	T	rs761493265		BE2C_S10	NORMAL	C	C																c.22N>T	p.Arg8Trp	p.R8W	ENST00000373680	1/1	165	89	76				OR5C1,missense_variant,p.Arg8Trp,ENST00000373680,NM_001001923.1;	T	ENSG00000148215	ENST00000373680	Transcript
RC3H2	0	.	GRCh38	chr9	122849799	122849799	+	Missense_Mutation	SNP	G	G	A	novel		BE2C_S10	NORMAL	G	G																c.3404N>T	p.Pro1135Leu	p.P1135L	ENST00000373670	20/20	225	131	94				RC3H2,missense_variant,p.Pro1135Leu,ENST00000373670,;RC3H2,missense_variant,p.Pro1135Leu,ENST00000357244,NM_001100588.1;RC3H2,missense_variant,p.Arg188Trp,ENST00000454740,;RC3H2,downstream_gene_variant,,ENST00000423239,NM_018835.2;RC3H2,downstream_gene_variant,,ENST00000398671,;RC3H2,3_prime_UTR_variant,,ENST00000498479,;RC3H2,non_coding_transcript_exon_variant,,ENST00000495727,;	A	ENSG00000056586	ENST00000373670	Transcript
CRB2	0	.	GRCh38	chr9	123371381	123371381	+	Missense_Mutation	SNP	G	G	A	rs753967204		BE2C_S10	NORMAL	G	G																c.2239N>A	p.Val747Met	p.V747M	ENST00000373631	8/13	212	112	100				CRB2,missense_variant,p.Val747Met,ENST00000373631,NM_173689.6;CRB2,missense_variant,p.Val747Met,ENST00000359999,;CRB2,missense_variant,p.Val415Met,ENST00000460253,;	A	ENSG00000148204	ENST00000373631	Transcript
OLFML2A	0	.	GRCh38	chr9	124804267	124804268	+	Frame_Shift_Ins	INS	-	-	C	novel		BE2C_S10	NORMAL	-	-																c.1093_1094insC	p.Thr366HisfsTer31	p.T366Hfs*31	ENST00000373580	6/8	396	312	84				OLFML2A,frameshift_variant,p.Thr366HisfsTer31,ENST00000373580,NM_182487.3;OLFML2A,frameshift_variant,p.Thr152HisfsTer31,ENST00000288815,NM_001282715.1;OLFML2A,downstream_gene_variant,,ENST00000331715,;	C	ENSG00000185585	ENST00000373580	Transcript
PBX3	0	.	GRCh38	chr9	125962134	125962134	+	Missense_Mutation	SNP	G	G	T	novel		BE2C_S10	NORMAL	G	G																c.1042N>T	p.Gly348Trp	p.G348W	ENST00000373489	7/9	366	249	117				PBX3,missense_variant,p.Gly369Trp,ENST00000373487,;PBX3,missense_variant,p.Gly273Trp,ENST00000447726,NM_001134778.1;PBX3,missense_variant,p.Gly348Trp,ENST00000373489,NM_006195.5;PBX3,intron_variant,,ENST00000342287,NM_001330782.1;PBX3,intron_variant,,ENST00000538998,;PBX3,3_prime_UTR_variant,,ENST00000373482,;PBX3,intron_variant,,ENST00000373492,;	T	ENSG00000167081	ENST00000373489	Transcript
GPR107	0	.	GRCh38	chr9	130079647	130079647	+	Missense_Mutation	SNP	C	C	A	novel		BE2C_S10	NORMAL	C	C																c.404N>A	p.Pro135Gln	p.P135Q	ENST00000372406	5/20	366	227	139				GPR107,missense_variant,p.Pro135Gln,ENST00000372406,NM_001136557.1;GPR107,missense_variant,p.Pro135Gln,ENST00000347136,NM_001287346.1,NM_020960.4;GPR107,missense_variant,p.Pro135Gln,ENST00000372410,NM_001136558.1;GPR107,missense_variant,p.Pro135Gln,ENST00000610997,;GPR107,upstream_gene_variant,,ENST00000462907,;GPR107,3_prime_UTR_variant,,ENST00000493417,;	A	ENSG00000148358	ENST00000372406	Transcript
HMCN2	0	.	GRCh38	chr9	130325648	130325648	+	Missense_Mutation	SNP	G	C	C	novel		BE2C_S10	NORMAL	G	G																c.2971N>C	p.Ala991Pro	p.A991P	ENST00000624552	20/98	495	0	495				HMCN2,missense_variant,p.Ala991Pro,ENST00000624552,NM_001291815.1;HMCN2,missense_variant,p.Ala255Pro,ENST00000611173,;	C	ENSG00000148357	ENST00000624552	Transcript
HMCN2	0	.	GRCh38	chr9	130362925	130362925	+	Missense_Mutation	SNP	G	G	C	novel		BE2C_S10	NORMAL	G	G																c.6164N>C	p.Arg2055Thr	p.R2055T	ENST00000624552	40/98	287	147	140				HMCN2,missense_variant,p.Arg2055Thr,ENST00000624552,NM_001291815.1;	C	ENSG00000148357	ENST00000624552	Transcript
LAMC3	0	.	GRCh38	chr9	131009360	131009360	+	Missense_Mutation	SNP	A	A	G	rs201962705		BE2C_S10	NORMAL	A	A																c.146N>G	p.Gln49Arg	p.Q49R	ENST00000361069	1/28	216	115	101				LAMC3,missense_variant,p.Gln49Arg,ENST00000361069,NM_006059.3;LAMC3,non_coding_transcript_exon_variant,,ENST00000480883,;	G	ENSG00000050555	ENST00000361069	Transcript
PRRC2B	0	.	GRCh38	chr9	131474510	131474510	+	Missense_Mutation	SNP	G	G	A	rs781080972		BE2C_S10	NORMAL	G	G																c.2381N>A	p.Arg794His	p.R794H	ENST00000357304	15/31	488	278	210				PRRC2B,missense_variant,p.Arg794His,ENST00000357304,NM_013318.3;PRRC2B,missense_variant,p.Arg63His,ENST00000456307,;PRRC2B,intron_variant,,ENST00000405995,;PRRC2B,upstream_gene_variant,,ENST00000451855,;PRRC2B,downstream_gene_variant,,ENST00000422467,;	A	ENSG00000130723	ENST00000357304	Transcript
SETX	0	.	GRCh38	chr9	132342716	132342716	+	Missense_Mutation	SNP	A	A	C	rs145438764		BE2C_S10	NORMAL	A	A																c.472N>G	p.Leu158Val	p.L158V	ENST00000224140	5/26	279	168	111				SETX,missense_variant,p.Leu158Val,ENST00000224140,NM_015046.5;	C	ENSG00000107290	ENST00000224140	Transcript
GBGT1	0	.	GRCh38	chr9	133155928	133155928	+	Missense_Mutation	SNP	T	T	C	rs117595304		BE2C_S10	NORMAL	T	T																c.197N>G	p.Tyr66Cys	p.Y66C	ENST00000372040	5/7	215	92	123				GBGT1,missense_variant,p.Tyr66Cys,ENST00000372040,NM_001288572.1,NM_021996.5;GBGT1,missense_variant,p.Tyr66Cys,ENST00000372043,NM_001282629.1;GBGT1,missense_variant,p.Tyr49Cys,ENST00000540636,NM_001288573.1,NM_001282632.1;GBGT1,synonymous_variant,p.Val78=,ENST00000372038,;GBGT1,downstream_gene_variant,,ENST00000372036,;GBGT1,non_coding_transcript_exon_variant,,ENST00000472281,;GBGT1,non_coding_tr…	C	ENSG00000148288	ENST00000372040	Transcript
OBP2B	0	.	GRCh38	chr9	133208141	133208141	+	Missense_Mutation	SNP	T	T	A	novel		BE2C_S10	NORMAL	T	T																c.269N>T	p.Tyr90Phe	p.Y90F	ENST00000618116	3/7	60	50	10				OBP2B,missense_variant,p.Tyr90Phe,ENST00000618116,NM_001288987.1;OBP2B,missense_variant,p.Tyr90Phe,ENST00000372032,;OBP2B,missense_variant,p.Tyr90Phe,ENST00000372034,NM_014581.3;OBP2B,non_coding_transcript_exon_variant,,ENST00000461961,;OBP2B,missense_variant,p.Tyr90Phe,ENST00000473737,;	A	ENSG00000171102	ENST00000618116	Transcript
ABO	0	.	GRCh38	chr9	133258116	133258116	+	Missense_Mutation	SNP	G	G	A	rs512770		BE2C_S10	NORMAL	G	G																c.220N>T	p.Pro74Ser	p.P74S	ENST00000538324	5/9	459	261	198				ABO,missense_variant,p.Pro74Ser,ENST00000611156,NM_020469.2;ABO,missense_variant,p.Pro74Ser,ENST00000538324,;ABO,non_coding_transcript_exon_variant,,ENST00000453660,;	A	ENSG00000175164	ENST00000538324	Transcript
ABO	0	.	GRCh38	chr9	133259834	133259834	+	Missense_Mutation	SNP	C	C	T	rs549446		BE2C_S10	NORMAL	C	C																c.188N>A	p.Arg63His	p.R63H	ENST00000538324	4/9	296	166	130				ABO,missense_variant,p.Arg63His,ENST00000611156,NM_020469.2;ABO,missense_variant,p.Arg63His,ENST00000538324,;ABO,non_coding_transcript_exon_variant,,ENST00000453660,;	T	ENSG00000175164	ENST00000538324	Transcript
ABO	0	.	GRCh38	chr9	133261367	133261367	+	Missense_Mutation	SNP	C	C	A			BE2C_S10	NORMAL	C	C																c.106N>T	p.Val36Phe	p.V36F	ENST00000538324	3/9	326	177	149				ABO,missense_variant,p.Val36Phe,ENST00000611156,NM_020469.2;ABO,missense_variant,p.Val36Phe,ENST00000538324,;ABO,non_coding_transcript_exon_variant,,ENST00000453660,;	A	ENSG00000175164	ENST00000538324	Transcript
SURF6	0	.	GRCh38	chr9	133332096	133332096	+	Missense_Mutation	SNP	G	G	C	rs140866414		BE2C_S10	NORMAL	G	G																c.859N>G	p.Arg287Gly	p.R287G	ENST00000372022	5/5	346	209	137				SURF6,missense_variant,p.Arg287Gly,ENST00000372022,NM_006753.5;SURF6,non_coding_transcript_exon_variant,,ENST00000468290,;	C	ENSG00000148296	ENST00000372022	Transcript
SURF2	0	.	GRCh38	chr9	133360384	133360384	+	Missense_Mutation	SNP	G	G	A	rs12763		BE2C_S10	NORMAL	G	G																c.637N>A	p.Gly213Ser	p.G213S	ENST00000371964	5/6	290	156	134				SURF2,missense_variant,p.Gly213Ser,ENST00000371964,NM_001278928.1,NM_017503.4;SURF4,downstream_gene_variant,,ENST00000618229,NM_001280790.1;SURF4,downstream_gene_variant,,ENST00000613129,NM_001280791.1;SURF4,downstream_gene_variant,,ENST00000371989,NM_033161.3,NM_001280788.1;SURF4,downstream_gene_variant,,ENST00000545297,NM_001280792.1;SURF4,downstream_gene_variant,,ENST00000485435,NM_001280789.1…	A	ENSG00000148291	ENST00000371964	Transcript
ADAMTSL2	0	.	GRCh38	chr9	133554507	133554507	+	Missense_Mutation	SNP	G	G	A	rs35767802		BE2C_S10	NORMAL	G	G																c.1090N>A	p.Val364Ile	p.V364I	ENST00000354484	10/19	373	215	158				ADAMTSL2,missense_variant,p.Val473Ile,ENST00000393061,;ADAMTSL2,missense_variant,p.Val364Ile,ENST00000354484,NM_001145320.1;ADAMTSL2,missense_variant,p.Val364Ile,ENST00000393060,NM_014694.3;	A	ENSG00000197859	ENST00000354484	Transcript
PAEP	0	.	GRCh38	chr9	135565794	135565794	+	Missense_Mutation	SNP	G	G	A	rs143616209		BE2C_S10	NORMAL	G	G																c.536N>A	p.Arg179His	p.R179H	ENST00000479141	6/7	297	165	132				PAEP,missense_variant,p.Arg179His,ENST00000479141,NM_001018048.1,NM_002571.3;PAEP,missense_variant,p.Arg179His,ENST00000371766,;PAEP,missense_variant,p.Arg130His,ENST00000433563,;PAEP,missense_variant,p.Arg179His,ENST00000277508,NM_001018049.2;PAEP,missense_variant,p.Arg142His,ENST00000611414,;PAEP,missense_variant,p.Arg125His,ENST00000454923,;PAEP,missense_variant,p.Arg32His,ENST00000457014,;PAE…	A	ENSG00000122133	ENST00000479141	Transcript
CCDC187	0	.	GRCh38	chr9	136286167	136286167	+	Missense_Mutation	SNP	G	C	C	novel		BE2C_S10	NORMAL	G	G																c.2457N>G	p.Asp819Glu	p.D819E	ENST00000569961	8/10	397	0	397				CCDC187,missense_variant,p.Asp917Glu,ENST00000624277,;CCDC187,missense_variant,p.Asp819Glu,ENST00000569961,NM_001291516.1;CCDC187,missense_variant,p.Asp917Glu,ENST00000563590,;	C	ENSG00000260220	ENST00000569961	Transcript
CCDC187	0	.	GRCh38	chr9	136286366	136286366	+	Missense_Mutation	SNP	A	G	G	novel		BE2C_S10	NORMAL	A	A																c.2258N>C	p.Leu753Pro	p.L753P	ENST00000569961	8/10	348	0	348				CCDC187,missense_variant,p.Leu851Pro,ENST00000624277,;CCDC187,missense_variant,p.Leu753Pro,ENST00000569961,NM_001291516.1;CCDC187,missense_variant,p.Leu851Pro,ENST00000563590,;	G	ENSG00000260220	ENST00000569961	Transcript
CCDC187	0	.	GRCh38	chr9	136291376	136291376	+	Missense_Mutation	SNP	A	A	G	novel		BE2C_S10	NORMAL	A	A																c.943N>C	p.Cys315Arg	p.C315R	ENST00000569961	6/10	387	187	200				CCDC187,missense_variant,p.Cys413Arg,ENST00000624277,;CCDC187,missense_variant,p.Cys315Arg,ENST00000569961,NM_001291516.1;CCDC187,downstream_gene_variant,,ENST00000565954,;CCDC187,missense_variant,p.Cys413Arg,ENST00000563590,;	G	ENSG00000260220	ENST00000569961	Transcript
CCDC187	0	.	GRCh38	chr9	136291438	136291438	+	Missense_Mutation	SNP	C	C	T	novel		BE2C_S10	NORMAL	C	C																c.881N>A	p.Arg294His	p.R294H	ENST00000569961	6/10	342	163	179				CCDC187,missense_variant,p.Arg392His,ENST00000624277,;CCDC187,missense_variant,p.Arg294His,ENST00000569961,NM_001291516.1;CCDC187,downstream_gene_variant,,ENST00000565954,;CCDC187,missense_variant,p.Arg392His,ENST00000563590,;	T	ENSG00000260220	ENST00000569961	Transcript
CCDC187	0	.	GRCh38	chr9	136291574	136291574	+	Missense_Mutation	SNP	A	G	G	novel		BE2C_S10	NORMAL	A	A																c.745N>C	p.Tyr249His	p.Y249H	ENST00000569961	6/10	379	0	379				CCDC187,missense_variant,p.Tyr347His,ENST00000624277,;CCDC187,missense_variant,p.Tyr249His,ENST00000569961,NM_001291516.1;CCDC187,downstream_gene_variant,,ENST00000565954,;CCDC187,missense_variant,p.Tyr347His,ENST00000563590,;	G	ENSG00000260220	ENST00000569961	Transcript
CCDC187	0	.	GRCh38	chr9	136302868	136302868	+	Missense_Mutation	SNP	A	G	G	novel		BE2C_S10	NORMAL	A	A																c.275N>C	p.Met92Thr	p.M92T	ENST00000569961	2/10	314	0	314				CCDC187,missense_variant,p.Met190Thr,ENST00000624277,;CCDC187,missense_variant,p.Met92Thr,ENST00000569961,NM_001291516.1;CCDC187,non_coding_transcript_exon_variant,,ENST00000565954,;CCDC187,missense_variant,p.Met190Thr,ENST00000563590,;	G	ENSG00000260220	ENST00000569961	Transcript
CCDC187	0	.	GRCh38	chr9	136302874	136302874	+	Missense_Mutation	SNP	G	G	A	novel		BE2C_S10	NORMAL	G	G																c.269N>T	p.Thr90Met	p.T90M	ENST00000569961	2/10	332	161	171				CCDC187,missense_variant,p.Thr188Met,ENST00000624277,;CCDC187,missense_variant,p.Thr90Met,ENST00000569961,NM_001291516.1;CCDC187,non_coding_transcript_exon_variant,,ENST00000565954,;CCDC187,missense_variant,p.Thr188Met,ENST00000563590,;	A	ENSG00000260220	ENST00000569961	Transcript
MAMDC4	0	.	GRCh38	chr9	136856947	136856947	+	Missense_Mutation	SNP	G	G	T	novel		BE2C_S10	NORMAL	G	G																c.1878N>T	p.Trp626Cys	p.W626C	ENST00000317446	16/27	698	385	313				MAMDC4,missense_variant,p.Trp705Cys,ENST00000445819,;MAMDC4,missense_variant,p.Trp626Cys,ENST00000317446,NM_206920.2;MAMDC4,non_coding_transcript_exon_variant,,ENST00000485732,;MAMDC4,downstream_gene_variant,,ENST00000481327,;MAMDC4,upstream_gene_variant,,ENST00000479475,;	T	ENSG00000177943	ENST00000317446	Transcript
ADARB2	0	.	GRCh38	chr10	1185019	1185019	+	Missense_Mutation	SNP	G	G	A	rs141253548		BE2C_S10	NORMAL	G	G																c.1885N>T	p.Arg629Cys	p.R629C	ENST00000381312	9/10	266	161	105				ADARB2,missense_variant,p.Arg629Cys,ENST00000381312,NM_018702.3;ADARB2,missense_variant,p.Arg138Cys,ENST00000381310,;ADARB2,missense_variant,p.Arg31Cys,ENST00000381305,;ADARB2,non_coding_transcript_exon_variant,,ENST00000474762,;ADARB2,non_coding_transcript_exon_variant,,ENST00000490172,;	A	ENSG00000185736	ENST00000381312	Transcript
MRC1	0	.	GRCh38	chr10	17849701	17849701	+	Missense_Mutation	SNP	G	G	A	rs606231248		BE2C_S10	NORMAL	G	G																c.1186N>A	p.Gly396Ser	p.G396S	ENST00000569591	7/30	195	70	125				MRC1,missense_variant,p.Gly396Ser,ENST00000569591,NM_002438.3;MIR511,downstream_gene_variant,,ENST00000385203,;	A	ENSG00000260314	ENST00000569591	Transcript
MSRB2	0	.	GRCh38	chr10	23119314	23119314	+	Missense_Mutation	SNP	A	A	C	rs199642000		BE2C_S10	NORMAL	A	A																c.307N>C	p.Lys103Gln	p.K103Q	ENST00000376510	4/5	304	206	98				MSRB2,missense_variant,p.Lys103Gln,ENST00000376510,NM_012228.3;MSRB2,non_coding_transcript_exon_variant,,ENST00000468633,;MSRB2,missense_variant,p.Lys93Asn,ENST00000472663,;	C	ENSG00000148450	ENST00000376510	Transcript
SVIL	0	.	GRCh38	chr10	29490918	29490918	+	Missense_Mutation	SNP	A	A	C	rs199726033		BE2C_S10	NORMAL	A	A																c.4121N>G	p.Leu1374Arg	p.L1374R	ENST00000355867	22/38	515	390	125				SVIL,missense_variant,p.Leu1342Arg,ENST00000375398,;SVIL,missense_variant,p.Leu1374Arg,ENST00000355867,NM_001323599.1,NM_021738.2;SVIL,missense_variant,p.Leu948Arg,ENST00000375400,NM_001323600.1,NM_003174.3;SVIL,missense_variant,p.Leu300Arg,ENST00000632315,;SVIL-AS1,downstream_gene_variant,,ENST00000413405,;SVIL,non_coding_transcript_exon_variant,,ENST00000474106,;SVIL,downstream_gene_variant,,EN…	C	ENSG00000197321	ENST00000355867	Transcript
SVIL	0	.	GRCh38	chr10	29494979	29494979	+	Missense_Mutation	SNP	A	A	G	rs78773460		BE2C_S10	NORMAL	A	A																c.3776N>C	p.Met1259Thr	p.M1259T	ENST00000355867	20/38	320	225	95				SVIL,missense_variant,p.Met1227Thr,ENST00000375398,;SVIL,missense_variant,p.Met1259Thr,ENST00000355867,NM_001323599.1,NM_021738.2;SVIL,missense_variant,p.Met833Thr,ENST00000375400,NM_001323600.1,NM_003174.3;SVIL,missense_variant,p.Met185Thr,ENST00000632315,;SVIL,non_coding_transcript_exon_variant,,ENST00000474106,;SVIL,downstream_gene_variant,,ENST00000491872,;	G	ENSG00000197321	ENST00000355867	Transcript
SVIL	0	.	GRCh38	chr10	29495143	29495143	+	Missense_Mutation	SNP	G	C	C	rs2368406		BE2C_S10	NORMAL	G	G																c.3703N>G	p.Pro1235Ala	p.P1235A	ENST00000355867	19/38	117	0	117				SVIL,missense_variant,p.Pro1203Ala,ENST00000375398,;SVIL,missense_variant,p.Pro1235Ala,ENST00000355867,NM_001323599.1,NM_021738.2;SVIL,missense_variant,p.Pro809Ala,ENST00000375400,NM_001323600.1,NM_003174.3;SVIL,missense_variant,p.Pro161Ala,ENST00000632315,;SVIL,non_coding_transcript_exon_variant,,ENST00000474106,;SVIL,non_coding_transcript_exon_variant,,ENST00000491872,;	C	ENSG00000197321	ENST00000355867	Transcript
SVIL	0	.	GRCh38	chr10	29524552	29524552	+	Missense_Mutation	SNP	G	G	A	rs148785848		BE2C_S10	NORMAL	G	G																c.2506N>T	p.Arg836Trp	p.R836W	ENST00000355867	14/38	477	316	161				SVIL,missense_variant,p.Arg804Trp,ENST00000375398,;SVIL,missense_variant,p.Arg836Trp,ENST00000355867,NM_001323599.1,NM_021738.2;SVIL,missense_variant,p.Arg410Trp,ENST00000375400,NM_001323600.1,NM_003174.3;SVIL,upstream_gene_variant,,ENST00000632315,;SVIL,upstream_gene_variant,,ENST00000464984,;	A	ENSG00000197321	ENST00000355867	Transcript
LYZL2	0	.	GRCh38	chr10	30629620	30629620	+	Missense_Mutation	SNP	G	G	C	rs201069868		BE2C_S10	NORMAL	G	G																c.86N>G	p.Ala29Gly	p.A29G	ENST00000375318	1/5	742	558	184				LYZL2,missense_variant,p.Ala29Gly,ENST00000375318,NM_183058.2;	C	ENSG00000151033	ENST00000375318	Transcript
ZNF33A	0	.	GRCh38	chr10	38054470	38054470	+	Missense_Mutation	SNP	A	A	G	rs151170832		BE2C_S10	NORMAL	A	A																c.400N>G	p.Lys134Glu	p.K134E	ENST00000307441	6/6	400	278	122				ZNF33A,missense_variant,p.Lys134Glu,ENST00000307441,NM_001278173.1;ZNF33A,missense_variant,p.Lys4Glu,ENST00000374618,NM_001278179.1,NM_001278174.1,NM_001324176.1,NM_001278176.1,NM_001324177.1,NM_001278175.1,NM_001324175.1,NM_001278178.1,NM_001278171.1;ZNF33A,missense_variant,p.Lys115Glu,ENST00000458705,NM_006974.2;ZNF33A,missense_variant,p.Lys116Glu,ENST00000432900,NM_001278177.1,NM_006954.1;ZNF3…	G	ENSG00000189180	ENST00000307441	Transcript
BMS1	0	.	GRCh38	chr10	42793852	42793852	+	Missense_Mutation	SNP	G	G	T	novel		BE2C_S10	NORMAL	G	G																c.1090N>T	p.Asp364Tyr	p.D364Y	ENST00000374518	9/23	430	179	251				BMS1,missense_variant,p.Asp364Tyr,ENST00000374518,NM_014753.3;	T	ENSG00000165733	ENST00000374518	Transcript
AGAP4	0	.	GRCh38	chr10	45826456	45826456	+	Missense_Mutation	SNP	C	T	T	rs202104169		BE2C_S10	NORMAL	C	C																c.1451N>A	p.Arg484His	p.R484H	ENST00000448048	7/7	779	104	675				AGAP4,missense_variant,p.Arg507His,ENST00000616763,;AGAP4,missense_variant,p.Arg484His,ENST00000311652,;AGAP4,missense_variant,p.Arg484His,ENST00000448048,NM_133446.3;AGAP4,missense_variant,p.Arg507His,ENST00000618171,NM_001276343.2;AGAP4,downstream_gene_variant,,ENST00000492347,;AGAP4,downstream_gene_variant,,ENST00000430779,;	T	ENSG00000188234	ENST00000448048	Transcript
ANXA8L1	0	.	GRCh38	chr10	46383535	46383535	+	Missense_Mutation	SNP	C	C	T	novel		BE2C_S10	NORMAL	C	C																c.401N>T	p.Ala134Val	p.A134V	ENST00000619162	5/12	92	65	27				ANXA8L1,missense_variant,p.Ala172Val,ENST00000584982,;ANXA8L1,missense_variant,p.Ala72Val,ENST00000613703,;ANXA8L1,missense_variant,p.Ala134Val,ENST00000619162,NM_001098845.2;ANXA8L1,intron_variant,,ENST00000622769,NM_001278924.1;ANXA8L1,intron_variant,,ENST00000611655,NM_001278923.1;ANXA8L1,intron_variant,,ENST00000616785,;CH17-335B8.4,downstream_gene_variant,,ENST00000623463,;ANXA8L1,downstream…	T	ENSG00000264230	ENST00000619162	Transcript
NPY4R	0	.	GRCh38	chr10	46461918	46461918	+	Missense_Mutation	SNP	A	G	G	novel		BE2C_S10	NORMAL	A	A																c.718N>C	p.Cys240Arg	p.C240R	ENST00000374312	3/3	8	0	8				NPY4R,missense_variant,p.Cys240Arg,ENST00000374312,NM_005972.5;NPY4R,missense_variant,p.Cys240Arg,ENST00000612632,NM_001278794.1;ANXA8L1,intron_variant,,ENST00000616785,;	G	ENSG00000204174	ENST00000374312	Transcript
NPY4R	0	.	GRCh38	chr10	46462341	46462341	+	Missense_Mutation	SNP	C	C	A	novel		BE2C_S10	NORMAL	C	C																c.295N>T	p.Ala99Ser	p.A99S	ENST00000374312	3/3	914	611	303				NPY4R,missense_variant,p.Ala99Ser,ENST00000374312,NM_005972.5;NPY4R,missense_variant,p.Ala99Ser,ENST00000612632,NM_001278794.1;ANXA8L1,intron_variant,,ENST00000616785,;	A	ENSG00000204174	ENST00000374312	Transcript
GPRIN2	0	.	GRCh38	chr10	46549400	46549400	+	Missense_Mutation	SNP	C	C	T	rs72780221		BE2C_S10	NORMAL	C	C																c.1337N>A	p.Arg446His	p.R446H	ENST00000374317	3/3	283	119	164				GPRIN2,missense_variant,p.Arg446His,ENST00000374317,NM_014696.3;GPRIN2,missense_variant,p.Arg446His,ENST00000374314,;	T	ENSG00000204175	ENST00000374317	Transcript
GPRIN2	0	.	GRCh38	chr10	46549613	46549613	+	Missense_Mutation	SNP	A	G	G	rs3127822		BE2C_S10	NORMAL	A	A																c.1124N>C	p.Val375Ala	p.V375A	ENST00000374317	3/3	837	0	837				GPRIN2,missense_variant,p.Val375Ala,ENST00000374317,NM_014696.3;GPRIN2,missense_variant,p.Val375Ala,ENST00000374314,;	G	ENSG00000204175	ENST00000374317	Transcript
GPRIN2	0	.	GRCh38	chr10	46550013	46550013	+	Missense_Mutation	SNP	T	T	C	rs3127683		BE2C_S10	NORMAL	T	T																c.724N>G	p.Arg242Gly	p.R242G	ENST00000374317	3/3	981	710	271				GPRIN2,missense_variant,p.Arg242Gly,ENST00000374317,NM_014696.3;GPRIN2,missense_variant,p.Arg242Gly,ENST00000374314,;	C	ENSG00000204175	ENST00000374317	Transcript
GPRIN2	0	.	GRCh38	chr10	46550040	46550040	+	Missense_Mutation	SNP	C	C	A	rs11204659		BE2C_S10	NORMAL	C	C																c.697N>T	p.Ala233Ser	p.A233S	ENST00000374317	3/3	918	663	255				GPRIN2,missense_variant,p.Ala233Ser,ENST00000374317,NM_014696.3;GPRIN2,missense_variant,p.Ala233Ser,ENST00000374314,;	A	ENSG00000204175	ENST00000374317	Transcript
GPRIN2	0	.	GRCh38	chr10	46550133	46550133	+	Missense_Mutation	SNP	C	C	A	rs11204658		BE2C_S10	NORMAL	C	C																c.604N>T	p.Gly202Trp	p.G202W	ENST00000374317	3/3	790	547	243				GPRIN2,missense_variant,p.Gly202Trp,ENST00000374317,NM_014696.3;GPRIN2,missense_variant,p.Gly202Trp,ENST00000374314,;	A	ENSG00000204175	ENST00000374317	Transcript
GPRIN2	0	.	GRCh38	chr10	46550427	46550427	+	Missense_Mutation	SNP	T	T	C	rs3127679		BE2C_S10	NORMAL	T	T																c.310N>G	p.Ser104Gly	p.S104G	ENST00000374317	3/3	640	388	252				GPRIN2,missense_variant,p.Ser104Gly,ENST00000374317,NM_014696.3;GPRIN2,missense_variant,p.Ser104Gly,ENST00000374314,;	C	ENSG00000204175	ENST00000374317	Transcript
GPRIN2	0	.	GRCh38	chr10	46550439	46550439	+	Missense_Mutation	SNP	T	T	G	rs7090312		BE2C_S10	NORMAL	T	T																c.298N>C	p.Thr100Pro	p.T100P	ENST00000374317	3/3	633	457	176				GPRIN2,missense_variant,p.Thr100Pro,ENST00000374317,NM_014696.3;GPRIN2,missense_variant,p.Thr100Pro,ENST00000374314,;	G	ENSG00000204175	ENST00000374317	Transcript
SYT15	0	.	GRCh38	chr10	46584599	46584599	+	Missense_Mutation	SNP	G	G	C	rs3127785		BE2C_S10	NORMAL	G	G																c.927N>C	p.Glu309Asp	p.E309D	ENST00000374321	6/8	506	291	215				SYT15,missense_variant,p.Glu362Asp,ENST00000374323,;SYT15,missense_variant,p.Glu309Asp,ENST00000374321,NM_031912.4;SYT15,missense_variant,p.Glu309Asp,ENST00000503753,NM_181519.2;SYT15,missense_variant,p.Glu99Asp,ENST00000374328,;SYT15,downstream_gene_variant,,ENST00000512997,;RP11-38L15.3,intron_variant,,ENST00000506914,;SYT15,upstream_gene_variant,,ENST00000449358,;	C	ENSG00000204176	ENST00000374321	Transcript
RBP3	0	.	GRCh38	chr10	47348537	47348537	+	Missense_Mutation	SNP	G	G	T	rs864621997		BE2C_S10	NORMAL	G	G																c.53N>T	p.Gly18Val	p.G18V	ENST00000584701	1/4	437	200	237				RBP3,missense_variant,p.Gly18Val,ENST00000584701,NM_002900.2;	T	ENSG00000265203	ENST00000584701	Transcript
AGAP9	0	.	GRCh38	chr10	47502343	47502343	+	Missense_Mutation	SNP	T	T	C	novel		BE2C_S10	NORMAL	T	T																c.1786N>G	p.Thr596Ala	p.T596A	ENST00000452145	8/8	213	139	74				AGAP9,missense_variant,p.Thr596Ala,ENST00000452145,NM_001190810.1;RP11-144G6.4,downstream_gene_variant,,ENST00000434533,;	C	ENSG00000204172	ENST00000452145	Transcript
AGAP9	0	.	GRCh38	chr10	47503470	47503470	+	Missense_Mutation	SNP	G	G	A	rs200283865		BE2C_S10	NORMAL	G	G																c.659N>T	p.Pro220Leu	p.P220L	ENST00000452145	8/8	449	181	268				AGAP9,missense_variant,p.Pro220Leu,ENST00000452145,NM_001190810.1;RP11-144G6.4,downstream_gene_variant,,ENST00000434533,;	A	ENSG00000204172	ENST00000452145	Transcript
FRMPD2	0	.	GRCh38	chr10	48175933	48175933	+	Missense_Mutation	SNP	T	T	C	rs200957845		BE2C_S10	NORMAL	T	T																c.2902N>G	p.Ile968Val	p.I968V	ENST00000374201	23/29	160	113	47				FRMPD2,missense_variant,p.Ile968Val,ENST00000374201,NM_001018071.3;FRMPD2,missense_variant,p.Ile943Val,ENST00000305531,NM_001318191.1;FRMPD2,missense_variant,p.Ile968Val,ENST00000636244,;FRMPD2,non_coding_transcript_exon_variant,,ENST00000474573,;FRMPD2,non_coding_transcript_exon_variant,,ENST00000463706,;FRMPD2,3_prime_UTR_variant,,ENST00000637395,;FRMPD2,non_coding_transcript_exon_variant,,ENST…	C	ENSG00000170324	ENST00000374201	Transcript
FRMPD2	0	.	GRCh38	chr10	48180973	48180973	+	Missense_Mutation	SNP	T	T	C	rs1346694		BE2C_S10	NORMAL	T	T																c.2620N>G	p.Ser874Gly	p.S874G	ENST00000374201	21/29	167	70	97				FRMPD2,missense_variant,p.Ser874Gly,ENST00000374201,NM_001018071.3;FRMPD2,missense_variant,p.Ser849Gly,ENST00000305531,NM_001318191.1;FRMPD2,missense_variant,p.Ser874Gly,ENST00000636244,;FRMPD2,upstream_gene_variant,,ENST00000474573,;FRMPD2,upstream_gene_variant,,ENST00000463706,;FRMPD2,3_prime_UTR_variant,,ENST00000637395,;FRMPD2,non_coding_transcript_exon_variant,,ENST00000486151,;FRMPD2,non_co…	C	ENSG00000170324	ENST00000374201	Transcript
TIMM23B	0	.	GRCh38	chr10	49945053	49945053	+	Missense_Mutation	SNP	G	G	C	novel		BE2C_S10	NORMAL	G	G																c.128N>C	p.Cys43Ser	p.C43S	ENST00000374098	2/7	621	259	362				TIMM23B,missense_variant,p.Cys43Ser,ENST00000451577,NM_001290118.1;TIMM23B,missense_variant,p.Cys43Ser,ENST00000374098,NM_001290117.1;PARG,intron_variant,,ENST00000402038,;PARG,upstream_gene_variant,,ENST00000616448,NM_001303489.1,NM_001303486.1,NM_003631.3,NM_001303487.1,NM_001324381.1;PARG,upstream_gene_variant,,ENST00000611974,;TIMM23B,synonymous_variant,p.Val84=,ENST00000478381,;TIMM23B,intro…	C	ENSG00000204152	ENST00000374098	Transcript
FAM21A	0	.	GRCh38	chr10	50099991	50099991	+	Missense_Mutation	SNP	C	C	A	rs201610656		BE2C_S10	NORMAL	C	C																c.1562N>A	p.Ser521Tyr	p.S521Y	ENST00000282633	17/31	32	23	9				FAM21A,missense_variant,p.Ser521Tyr,ENST00000351071,NM_001291398.1;FAM21A,missense_variant,p.Ser521Tyr,ENST00000314664,NM_001330102.1;FAM21A,missense_variant,p.Ser497Tyr,ENST00000611324,;FAM21A,missense_variant,p.Ser433Tyr,ENST00000399339,;FAM21A,missense_variant,p.Ser521Tyr,ENST00000282633,NM_001005751.2;FAM21A,3_prime_UTR_variant,,ENST00000434114,;	A	ENSG00000099290	ENST00000282633	Transcript
ASAH2	0	.	GRCh38	chr10	50189586	50189586	+	Missense_Mutation	SNP	G	G	T	novel		BE2C_S10	NORMAL	G	G																c.2066N>A	p.Thr689Asn	p.T689N	ENST00000395526	19/20	19	6	13				ASAH2,missense_variant,p.Thr689Asn,ENST00000395526,NM_019893.2;ASAH2,missense_variant,p.Thr654Asn,ENST00000447815,NM_001143974.1;ASAH2,missense_variant,p.Thr635Asn,ENST00000329428,;ASAH2,missense_variant,p.Thr531Asn,ENST00000443575,;ASAH2,missense_variant,p.Thr53Asn,ENST00000489640,;ASAH2,splice_region_variant,,ENST00000474434,;	T	ENSG00000188611	ENST00000395526	Transcript
ANK3	0	.	GRCh38	chr10	60073035	60073035	+	Missense_Mutation	SNP	T	T	C	novel		BE2C_S10	NORMAL	T	T																c.7846N>G	p.Lys2616Glu	p.K2616E	ENST00000280772	37/44	474	170	304				ANK3,missense_variant,p.Lys2616Glu,ENST00000280772,NM_001320874.1,NM_020987.4;ANK3,intron_variant,,ENST00000373827,NM_001204403.1;ANK3,intron_variant,,ENST00000503366,NM_001204404.1;ANK3,intron_variant,,ENST00000610321,;ANK3,intron_variant,,ENST00000355288,NM_001149.3;ANK3,intron_variant,,ENST00000616444,;ANK3,intron_variant,,ENST00000373820,;ANK3,intron_variant,,ENST00000511043,;ANK3,upstream_ge…	C	ENSG00000151150	ENST00000280772	Transcript
AGAP5	0	.	GRCh38	chr10	73674883	73674883	+	Missense_Mutation	SNP	G	G	A	rs201458716		BE2C_S10	NORMAL	G	G																c.1777N>T	p.Arg593Trp	p.R593W	ENST00000374094	8/8	552	387	165				AGAP5,missense_variant,p.Arg593Trp,ENST00000581191,;AGAP5,missense_variant,p.Arg570Trp,ENST00000443782,;AGAP5,missense_variant,p.Arg593Trp,ENST00000374094,NM_001144000.1;RP11-464F9.21,downstream_gene_variant,,ENST00000607450,;RP11-464F9.1,non_coding_transcript_exon_variant,,ENST00000399449,;AGAP5,downstream_gene_variant,,ENST00000607663,;	A	ENSG00000172650	ENST00000374094	Transcript
AGAP5	0	.	GRCh38	chr10	73682785	73682785	+	Missense_Mutation	SNP	C	C	T	rs200625436		BE2C_S10	NORMAL	C	C																c.406N>A	p.Glu136Lys	p.E136K	ENST00000374094	5/8	334	141	193				AGAP5,missense_variant,p.Glu136Lys,ENST00000581191,;AGAP5,missense_variant,p.Glu113Lys,ENST00000443782,;AGAP5,missense_variant,p.Glu136Lys,ENST00000374094,NM_001144000.1;RP11-464F9.1,non_coding_transcript_exon_variant,,ENST00000399449,;AGAP5,upstream_gene_variant,,ENST00000607663,;	T	ENSG00000172650	ENST00000374094	Transcript
NDST2	0	.	GRCh38	chr10	73806782	73806782	+	Missense_Mutation	SNP	T	T	C	rs148558119		BE2C_S10	NORMAL	T	T																c.1123N>G	p.Met375Val	p.M375V	ENST00000309979	5/15	320	102	218				NDST2,missense_variant,p.Met375Val,ENST00000309979,NM_003635.3;NDST2,missense_variant,p.Met375Val,ENST00000299641,;ZSWIM8,downstream_gene_variant,,ENST00000604729,;ZSWIM8,downstream_gene_variant,,ENST00000398706,NM_015037.3;ZSWIM8,downstream_gene_variant,,ENST00000605216,NM_001242487.1;ZSWIM8,downstream_gene_variant,,ENST00000603114,NM_001242488.1;ZSWIM8,downstream_gene_variant,,ENST00000604524,;…	C	ENSG00000166507	ENST00000309979	Transcript
SAMD8	0	.	GRCh38	chr10	75150771	75150771	+	Missense_Mutation	SNP	T	T	A	rs150060591		BE2C_S10	NORMAL	T	T																c.243N>A	p.Asp81Glu	p.D81E	ENST00000542569	2/6	629	432	197				SAMD8,missense_variant,p.Asp81Glu,ENST00000372687,NM_144660.2;SAMD8,missense_variant,p.Asp81Glu,ENST00000542569,NM_001174156.1;SAMD8,missense_variant,p.Asp144Glu,ENST00000372690,;SAMD8,missense_variant,p.Asp81Glu,ENST00000447533,;	A	ENSG00000156671	ENST00000542569	Transcript
SFTPA2	0	.	GRCh38	chr10	79559336	79559336	+	Missense_Mutation	SNP	C	C	G	rs192907309		BE2C_S10	NORMAL	C	C																c.148N>C	p.Val50Leu	p.V50L	ENST00000372325	3/6	265	131	134				SFTPA2,missense_variant,p.Val50Leu,ENST00000372325,NM_001098668.3,NM_001320813.1,NM_001320814.1;SFTPA2,missense_variant,p.Val50Leu,ENST00000372327,;SFTPA2,missense_variant,p.Val50Leu,ENST00000417041,;SFTPA2,missense_variant,p.Val50Leu,ENST00000492049,;	G	ENSG00000185303	ENST00000372325	Transcript
TSPAN14	0	.	GRCh38	chr10	80507312	80507312	+	Missense_Mutation	SNP	T	T	C	novel		BE2C_S10	NORMAL	T	T																c.217N>C	p.Phe73Leu	p.F73L	ENST00000429989	4/9	277	108	169				TSPAN14,missense_variant,p.Phe73Leu,ENST00000429989,NM_030927.2;TSPAN14,missense_variant,p.Phe56Leu,ENST00000372164,;TSPAN14,missense_variant,p.Phe56Leu,ENST00000616406,;TSPAN14,missense_variant,p.Phe73Leu,ENST00000372156,;TSPAN14,missense_variant,p.Phe73Leu,ENST00000372158,;TSPAN14,missense_variant,p.Phe73Leu,ENST00000341863,;TSPAN14,missense_variant,p.Phe43Leu,ENST00000372157,;TSPAN14,intron_va…	C	ENSG00000108219	ENST00000429989	Transcript
NUTM2A	0	.	GRCh38	chr10	87228358	87228358	+	Missense_Mutation	SNP	G	A	A	rs200168540		BE2C_S10	NORMAL	G	G																c.478N>A	p.Ala160Thr	p.A160T	ENST00000381707	2/7	238	44	193				NUTM2A,missense_variant,p.Ala160Thr,ENST00000381689,;NUTM2A,missense_variant,p.Ala160Thr,ENST00000381707,NM_001099338.1;NUTM2A-AS1,intron_variant,,ENST00000451940,;	A	ENSG00000184923	ENST00000381707	Transcript
FGFBP3	0	.	GRCh38	chr10	91908954	91908954	+	Missense_Mutation	SNP	G	G	T	rs371835191		BE2C_S10	NORMAL	G	G																c.16N>A	p.Leu6Met	p.L6M	ENST00000311575	2/2	264	188	76				FGFBP3,missense_variant,p.Leu6Met,ENST00000311575,NM_152429.4;RP11-402D21.2,non_coding_transcript_exon_variant,,ENST00000610263,;	T	ENSG00000174721	ENST00000311575	Transcript
CEP55	0	.	GRCh38	chr10	93515517	93515517	+	Missense_Mutation	SNP	A	A	G	rs143356116		BE2C_S10	NORMAL	A	A																c.641N>G	p.His214Arg	p.H214R	ENST00000371485	5/9	264	93	171				CEP55,missense_variant,p.His214Arg,ENST00000371485,NM_018131.4,NM_001127182.1;CEP55,missense_variant,p.His54Arg,ENST00000445435,;RNA5SP323,upstream_gene_variant,,ENST00000391094,;CEP55,upstream_gene_variant,,ENST00000496302,;	G	ENSG00000138180	ENST00000371485	Transcript
[truncated: 848 more rows]
[truncated: 83 more columns]
