# Supplementary material for: Neuroblastoma signalling models unveil combination therapies targeting feedback-mediated resistance
Source: PLoS Comput Biol. 2021 Nov 4;17(11):e1009515. doi: 10.1371/journal.pcbi.1009515 (PMC8604339; doi:10.1371/journal.pcbi.1009515)
Supplement: S1 File — (ZIP) [file pcbi.1009515.s022.zip › TNB_characterisation/WES_TNB_mafs_snvs/CHLA20_S3.maf]

#version 2.4
Hugo_Symbol	Entrez_Gene_Id	Center	NCBI_Build	Chromosome	Start_Position	End_Position	Strand	Variant_Classification	Variant_Type	Reference_Allele	Tumor_Seq_Allele1	Tumor_Seq_Allele2	dbSNP_RS	dbSNP_Val_Status	Tumor_Sample_Barcode	Matched_Norm_Sample_Barcode	Match_Norm_Seq_Allele1	Match_Norm_Seq_Allele2	Tumor_Validation_Allele1	Tumor_Validation_Allele2	Match_Norm_Validation_Allele1	Match_Norm_Validation_Allele2	Verification_Status	Validation_Status	Mutation_Status	Sequencing_Phase	Sequence_Source	Validation_Method	Score	BAM_File	Sequencer	Tumor_Sample_UUID	Matched_Norm_Sample_UUID	HGVSc	HGVSp	HGVSp_Short	Transcript_ID	Exon_Number	t_depth	t_ref_count	t_alt_count	n_depth	n_ref_count	n_alt_count	all_effects	Allele	Gene	Feature	Feature_type
TTLL10	0	.	GRCh38	chr1	1183032	1183032	+	Missense_Mutation	SNP	C	C	T	rs569439420		CHLA20_S3	NORMAL	C	C																c.1073N>T	p.Ala358Val	p.A358V	ENST00000379290	11/16	274	135	139				TTLL10,missense_variant,p.Ala358Val,ENST00000379290,;TTLL10,missense_variant,p.Ala358Val,ENST00000379289,NM_001130045.1;TTLL10,missense_variant,p.Ala285Val,ENST00000379288,NM_153254.2;TTLL10-AS1,upstream_gene_variant,,ENST00000379317,;TTLL10,non_coding_transcript_exon_variant,,ENST00000460998,;TTLL10,upstream_gene_variant,,ENST00000486379,;TTLL10,downstream_gene_variant,,ENST00000514695,;	T	ENSG00000162571	ENST00000379290	Transcript
ATAD3B	0	.	GRCh38	chr1	1490591	1490591	+	Missense_Mutation	SNP	G	G	A	rs371797847		CHLA20_S3	NORMAL	G	G																c.1534N>A	p.Gly512Arg	p.G512R	ENST00000308647	15/16	511	276	235				ATAD3B,missense_variant,p.Gly512Arg,ENST00000308647,NM_001317238.1,NM_031921.5;ATAD3B,non_coding_transcript_exon_variant,,ENST00000472194,;ATAD3B,non_coding_transcript_exon_variant,,ENST00000474481,;ATAD3B,non_coding_transcript_exon_variant,,ENST00000485748,;	A	ENSG00000160072	ENST00000308647	Transcript
ATAD3A	0	.	GRCh38	chr1	1534043	1534043	+	Missense_Mutation	SNP	G	G	A	rs200240134		CHLA20_S3	NORMAL	G	G																c.1876N>A	p.Gly626Arg	p.G626R	ENST00000378755	16/16	441	218	223				ATAD3A,missense_variant,p.Gly626Arg,ENST00000378755,NM_018188.3;ATAD3A,missense_variant,p.Gly578Arg,ENST00000378756,NM_001170535.1;ATAD3A,missense_variant,p.Gly499Arg,ENST00000536055,NM_001170536.1;ATAD3A,missense_variant,p.Gly564Arg,ENST00000339113,;TMEM240,downstream_gene_variant,,ENST00000378733,NM_001114748.1;TMEM240,downstream_gene_variant,,ENST00000425828,;ATAD3A,downstream_gene_variant,,EN…	A	ENSG00000197785	ENST00000378755	Transcript
SLC35E2	0	.	GRCh38	chr1	1734736	1734736	+	Missense_Mutation	SNP	C	C	T	rs61777509		CHLA20_S3	NORMAL	C	C																c.686N>A	p.Arg229His	p.R229H	ENST00000246421	5/6	319	216	103				SLC35E2,missense_variant,p.Arg229His,ENST00000355439,NM_001199787.1;SLC35E2,missense_variant,p.Arg229His,ENST00000246421,NM_182838.2;RP1-283E3.8,non_coding_transcript_exon_variant,,ENST00000598846,;SLC35E2,non_coding_transcript_exon_variant,,ENST00000475229,;RP1-283E3.4,intron_variant,,ENST00000424604,;RP1-283E3.4,intron_variant,,ENST00000577672,;RP1-283E3.4,downstream_gene_variant,,ENST000004170…	T	ENSG00000215790	ENST00000246421	Transcript
SLC35E2	0	.	GRCh38	chr1	1734812	1734812	+	Missense_Mutation	SNP	G	G	A	rs77655487		CHLA20_S3	NORMAL	G	G																c.610N>T	p.Arg204Trp	p.R204W	ENST00000246421	5/6	374	188	186				SLC35E2,missense_variant,p.Arg204Trp,ENST00000355439,NM_001199787.1;SLC35E2,missense_variant,p.Arg204Trp,ENST00000246421,NM_182838.2;RP1-283E3.8,non_coding_transcript_exon_variant,,ENST00000598846,;SLC35E2,non_coding_transcript_exon_variant,,ENST00000475229,;RP1-283E3.4,intron_variant,,ENST00000424604,;RP1-283E3.4,intron_variant,,ENST00000577672,;RP1-283E3.4,downstream_gene_variant,,ENST000004170…	A	ENSG00000215790	ENST00000246421	Transcript
NPHP4	0	.	GRCh38	chr1	5863351	5863352	+	Frame_Shift_Del	DEL	CT	CT	-	novel		CHLA20_S3	NORMAL	CT	CT																c.4194_4195delNN	p.Arg1398SerfsTer3	p.R1398Sfs*3	ENST00000378156	30/30	319	168	151				NPHP4,frameshift_variant,p.Arg1398SerfsTer3,ENST00000378156,NM_015102.4,NM_001291594.1,NM_001291593.1;MIR4689,upstream_gene_variant,,ENST00000582517,;NPHP4,non_coding_transcript_exon_variant,,ENST00000478423,;NPHP4,3_prime_UTR_variant,,ENST00000489180,;NPHP4,3_prime_UTR_variant,,ENST00000378169,;NPHP4,non_coding_transcript_exon_variant,,ENST00000378161,;NPHP4,non_coding_transcript_exon_variant,,E…	-	ENSG00000131697	ENST00000378156	Transcript
VPS13D	0	.	GRCh38	chr1	12277610	12277610	+	Missense_Mutation	SNP	C	C	T	rs12407578		CHLA20_S3	NORMAL	C	C																c.4022N>T	p.Ser1341Leu	p.S1341L	ENST00000620676	19/70	467	236	231				VPS13D,missense_variant,p.Ser1341Leu,ENST00000620676,NM_015378.3;VPS13D,missense_variant,p.Ser1341Leu,ENST00000613099,NM_018156.3;VPS13D,missense_variant,p.Ser164Leu,ENST00000011700,;	T	ENSG00000048707	ENST00000620676	Transcript
AADACL3	0	.	GRCh38	chr1	12719616	12719616	+	Missense_Mutation	SNP	C	C	T	rs3010877		CHLA20_S3	NORMAL	C	C																c.310N>T	p.Pro104Ser	p.P104S	ENST00000359318	2/4	250	163	87				AADACL3,missense_variant,p.Pro104Ser,ENST00000359318,NM_001103170.2;AADACL3,intron_variant,,ENST00000620146,;	T	ENSG00000188984	ENST00000359318	Transcript
AADACL3	0	.	GRCh38	chr1	12725527	12725527	+	Missense_Mutation	SNP	T	T	G	rs7513079		CHLA20_S3	NORMAL	T	T																c.755N>G	p.Phe252Cys	p.F252C	ENST00000359318	4/4	456	240	216				AADACL3,missense_variant,p.Phe252Cys,ENST00000359318,NM_001103170.2;AADACL3,non_coding_transcript_exon_variant,,ENST00000620146,;	G	ENSG00000188984	ENST00000359318	Transcript
C1orf158	0	.	GRCh38	chr1	12760937	12760937	+	Missense_Mutation	SNP	C	C	T	rs1132185		CHLA20_S3	NORMAL	C	C																c.571N>T	p.Leu191Phe	p.L191F	ENST00000614859	4/4	126	60	66				C1orf158,missense_variant,p.Leu191Phe,ENST00000614859,NM_152290.3;C1orf158,missense_variant,p.Leu153Phe,ENST00000376210,;	T	ENSG00000157330	ENST00000614859	Transcript
PRAMEF12	0	.	GRCh38	chr1	12775725	12775725	+	Missense_Mutation	SNP	C	C	T	rs1812242		CHLA20_S3	NORMAL	C	C																c.470N>T	p.Thr157Met	p.T157M	ENST00000357726	2/3	447	214	233				PRAMEF12,missense_variant,p.Thr157Met,ENST00000357726,NM_001080830.4;	T	ENSG00000116726	ENST00000357726	Transcript
PRAMEF1	0	.	GRCh38	chr1	12794381	12794381	+	Missense_Mutation	SNP	G	G	C	rs1063776		CHLA20_S3	NORMAL	G	G																c.754N>C	p.Glu252Gln	p.E252Q	ENST00000332296	3/4	467	263	204				PRAMEF1,missense_variant,p.Glu252Gln,ENST00000332296,NM_023013.4,NM_001291380.1;PRAMEF1,upstream_gene_variant,,ENST00000400814,;	C	ENSG00000116721	ENST00000332296	Transcript
PRAMEF11	0	.	GRCh38	chr1	12827720	12827720	+	Missense_Mutation	SNP	T	G	G	rs2486717		CHLA20_S3	NORMAL	T	T																c.404N>C	p.Lys135Thr	p.K135T	ENST00000619922	3/4	979	1	978				PRAMEF11,missense_variant,p.Lys135Thr,ENST00000619922,NM_001146344.2;RP5-845O24.8,upstream_gene_variant,,ENST00000438401,;	G	ENSG00000239810	ENST00000619922	Transcript
PRAMEF4	0	.	GRCh38	chr1	12882298	12882298	+	Missense_Mutation	SNP	T	C	C	rs61781964		CHLA20_S3	NORMAL	T	T																c.431N>G	p.Lys144Arg	p.K144R	ENST00000235349	3/4	816	0	816				PRAMEF4,missense_variant,p.Lys144Arg,ENST00000235349,NM_001009611.4;	C	ENSG00000243073	ENST00000235349	Transcript
PRAMEF10	0	.	GRCh38	chr1	12893335	12893335	+	Missense_Mutation	SNP	T	G	G	novel		CHLA20_S3	NORMAL	T	T																c.1006N>C	p.Asn336His	p.N336H	ENST00000235347	4/4	741	0	741				PRAMEF10,missense_variant,p.Asn336His,ENST00000235347,NM_001039361.4;	G	ENSG00000187545	ENST00000235347	Transcript
PRAMEF10	0	.	GRCh38	chr1	12895156	12895156	+	Missense_Mutation	SNP	T	T	A	novel		CHLA20_S3	NORMAL	T	T																c.296N>T	p.Lys99Ile	p.K99I	ENST00000235347	3/4	123	53	70				PRAMEF10,missense_variant,p.Lys99Ile,ENST00000235347,NM_001039361.4;	A	ENSG00000187545	ENST00000235347	Transcript
PRAMEF10	0	.	GRCh38	chr1	12895630	12895630	+	Missense_Mutation	SNP	G	G	A	novel		CHLA20_S3	NORMAL	G	G																c.218N>T	p.Pro73Leu	p.P73L	ENST00000235347	2/4	6	1	5				PRAMEF10,missense_variant,p.Pro73Leu,ENST00000235347,NM_001039361.4;	A	ENSG00000187545	ENST00000235347	Transcript
PRAMEF10	0	.	GRCh38	chr1	12895661	12895661	+	Missense_Mutation	SNP	G	T	T	novel		CHLA20_S3	NORMAL	G	G																c.187N>A	p.Arg63Ser	p.R63S	ENST00000235347	2/4	6	0	6				PRAMEF10,missense_variant,p.Arg63Ser,ENST00000235347,NM_001039361.4;	T	ENSG00000187545	ENST00000235347	Transcript
PRAMEF7	0	.	GRCh38	chr1	12920302	12920302	+	Missense_Mutation	SNP	C	C	G	rs866190349		CHLA20_S3	NORMAL	C	C																c.1314N>G	p.Asn438Lys	p.N438K	ENST00000616979	4/4	837	450	387				PRAMEF7,missense_variant,p.Asn438Lys,ENST00000616979,NM_001012277.4;PRAMEF7,missense_variant,p.Asn438Lys,ENST00000330881,;RNU6-1072P,upstream_gene_variant,,ENST00000384703,;	G	ENSG00000204510	ENST00000616979	Transcript
PRAMEF6	0	.	GRCh38	chr1	12938736	12938736	+	Missense_Mutation	SNP	C	C	T	novel		CHLA20_S3	NORMAL	C	C																c.1370N>A	p.Cys457Tyr	p.C457Y	ENST00000376189	4/4	850	587	263				PRAMEF6,missense_variant,p.Cys457Tyr,ENST00000376189,NM_001010889.2;PRAMEF6,missense_variant,p.Cys457Tyr,ENST00000415464,;	T	ENSG00000232423	ENST00000376189	Transcript
PRAMEF6	0	.	GRCh38	chr1	12938878	12938878	+	Missense_Mutation	SNP	C	C	G	rs201734466		CHLA20_S3	NORMAL	C	C																c.1228N>C	p.Val410Leu	p.V410L	ENST00000376189	4/4	829	257	572				PRAMEF6,missense_variant,p.Val410Leu,ENST00000376189,NM_001010889.2;PRAMEF6,missense_variant,p.Val410Leu,ENST00000415464,;	G	ENSG00000232423	ENST00000376189	Transcript
HNRNPCL2	0	.	GRCh38	chr1	13115967	13115967	+	Missense_Mutation	SNP	C	C	T	rs28713604		CHLA20_S3	NORMAL	C	C																c.434N>A	p.Arg145His	p.R145H	ENST00000621994	2/2	536	266	269				HNRNPCL2,missense_variant,p.Arg145His,ENST00000621994,NM_001136561.3;	T	ENSG00000275774	ENST00000621994	Transcript
PRAMEF9	0	.	GRCh38	chr1	13175471	13175471	+	Missense_Mutation	SNP	G	G	A	novel		CHLA20_S3	NORMAL	G	G																c.191N>A	p.Arg64His	p.R64H	ENST00000415919	2/4	201	133	68				PRAMEF9,missense_variant,p.Arg64His,ENST00000415919,NM_001010890.2;	A	ENSG00000204505	ENST00000415919	Transcript
PRAMEF9	0	.	GRCh38	chr1	13175561	13175561	+	Missense_Mutation	SNP	G	G	A	novel		CHLA20_S3	NORMAL	G	G																c.281N>A	p.Gly94Glu	p.G94E	ENST00000415919	2/4	154	85	69				PRAMEF9,missense_variant,p.Gly94Glu,ENST00000415919,NM_001010890.2;	A	ENSG00000204505	ENST00000415919	Transcript
PRAMEF9	0	.	GRCh38	chr1	13176384	13176384	+	Missense_Mutation	SNP	A	A	G	rs199741513		CHLA20_S3	NORMAL	A	A																c.437N>G	p.Gln146Arg	p.Q146R	ENST00000415919	3/4	96	53	43				PRAMEF9,missense_variant,p.Gln146Arg,ENST00000415919,NM_001010890.2;	G	ENSG00000204505	ENST00000415919	Transcript
PRAMEF9	0	.	GRCh38	chr1	13178951	13178951	+	Missense_Mutation	SNP	G	G	A	novel		CHLA20_S3	NORMAL	G	G																c.1256N>A	p.Arg419Gln	p.R419Q	ENST00000415919	4/4	704	363	341				PRAMEF9,missense_variant,p.Arg419Gln,ENST00000415919,NM_001010890.2;	A	ENSG00000204505	ENST00000415919	Transcript
PRAMEF13	0	.	GRCh38	chr1	13198460	13198460	+	RNA	SNP	G	G	T	novel		CHLA20_S3	NORMAL	G	G																n.734N>A			ENST00000625019	2/3	205	98	107				PRAMEF13,non_coding_transcript_exon_variant,,ENST00000625019,;	T	ENSG00000279169	ENST00000625019	Transcript
PRAMEF13	0	.	GRCh38	chr1	13198698	13198698	+	RNA	SNP	A	A	G	novel		CHLA20_S3	NORMAL	A	A																n.496N>C			ENST00000625019	2/3	323	190	133				PRAMEF13,non_coding_transcript_exon_variant,,ENST00000625019,;	G	ENSG00000279169	ENST00000625019	Transcript
PRAMEF13	0	.	GRCh38	chr1	13199525	13199525	+	RNA	SNP	G	G	T	novel		CHLA20_S3	NORMAL	G	G																n.65N>A			ENST00000625019	1/3	142	80	62				PRAMEF13,non_coding_transcript_exon_variant,,ENST00000625019,;	T	ENSG00000279169	ENST00000625019	Transcript
PRAMEF18	0	.	GRCh38	chr1	13225359	13225359	+	Missense_Mutation	SNP	A	A	G	rs201492352		CHLA20_S3	NORMAL	A	A																c.368N>C	p.Leu123Pro	p.L123P	ENST00000624297	2/3	826	345	481				PRAMEF18,missense_variant,p.Leu123Pro,ENST00000624297,NM_001099850.2;	G	ENSG00000279804	ENST00000624297	Transcript
PRAMEF18	0	.	GRCh38	chr1	13225361	13225361	+	Missense_Mutation	SNP	C	C	A	rs200761485		CHLA20_S3	NORMAL	C	C																c.366N>T	p.Arg122Ser	p.R122S	ENST00000624297	2/3	818	477	341				PRAMEF18,missense_variant,p.Arg122Ser,ENST00000624297,NM_001099850.2;	A	ENSG00000279804	ENST00000624297	Transcript
PRAMEF5	0	.	GRCh38	chr1	13260421	13260421	+	Missense_Mutation	SNP	T	T	C	rs11485247		CHLA20_S3	NORMAL	T	T																c.487N>C	p.Tyr163His	p.Y163H	ENST00000622421	3/4	535	346	189				PRAMEF5,missense_variant,p.Tyr163His,ENST00000622421,NM_001013407.2;	C	ENSG00000270601	ENST00000622421	Transcript
PRAMEF8	0	.	GRCh38	chr1	13281482	13281482	+	Missense_Mutation	SNP	G	G	C	rs9328936		CHLA20_S3	NORMAL	G	G																c.1314N>G	p.Asn438Lys	p.N438K	ENST00000357367	4/4	20	5	15				PRAMEF8,missense_variant,p.Asn438Lys,ENST00000357367,NM_001012276.3;PRAMEF8,missense_variant,p.Asn438Lys,ENST00000621519,;PRAMEF8,missense_variant,p.Asn438Lys,ENST00000614831,;RNU6-771P,upstream_gene_variant,,ENST00000384780,;	C	ENSG00000182330	ENST00000357367	Transcript
PRAMEF33P	0	.	GRCh38	chr1	13306141	13306141	+	RNA	SNP	C	C	A	rs143344715		CHLA20_S3	NORMAL	C	C																n.187N>A			ENST00000437300	1/3	138	69	69				PRAMEF15,intron_variant,,ENST00000613530,;PRAMEF33P,non_coding_transcript_exon_variant,,ENST00000437300,;	A	ENSG00000237700	ENST00000437300	Transcript
PRAMEF33P	0	.	GRCh38	chr1	13306172	13306172	+	RNA	SNP	C	C	T	rs200261441		CHLA20_S3	NORMAL	C	C																n.218N>T			ENST00000437300	1/3	135	67	68				PRAMEF15,intron_variant,,ENST00000613530,;PRAMEF33P,non_coding_transcript_exon_variant,,ENST00000437300,;	T	ENSG00000237700	ENST00000437300	Transcript
PRAMEF33P	0	.	GRCh38	chr1	13306667	13306667	+	RNA	SNP	A	G	G	rs752151122		CHLA20_S3	NORMAL	A	A																n.317N>G			ENST00000437300	2/3	240	0	240				PRAMEF15,intron_variant,,ENST00000613530,;PRAMEF33P,non_coding_transcript_exon_variant,,ENST00000437300,;	G	ENSG00000237700	ENST00000437300	Transcript
PRAMEF33P	0	.	GRCh38	chr1	13308468	13308468	+	RNA	SNP	A	A	C	rs2637920		CHLA20_S3	NORMAL	A	A																n.1006N>C			ENST00000437300	3/3	31	8	23				PRAMEF15,intron_variant,,ENST00000613530,;PRAMEF33P,non_coding_transcript_exon_variant,,ENST00000437300,;	C	ENSG00000237700	ENST00000437300	Transcript
PRAMEF33P	0	.	GRCh38	chr1	13308474	13308474	+	RNA	SNP	C	C	G	rs201960966		CHLA20_S3	NORMAL	C	C																n.1012N>G			ENST00000437300	3/3	15	8	7				PRAMEF15,intron_variant,,ENST00000613530,;PRAMEF33P,non_coding_transcript_exon_variant,,ENST00000437300,;	G	ENSG00000237700	ENST00000437300	Transcript
PRAMEF14	0	.	GRCh38	chr1	13342758	13342758	+	Missense_Mutation	SNP	A	A	G	novel		CHLA20_S3	NORMAL	A	A																c.1195N>C	p.Cys399Arg	p.C399R	ENST00000334600	4/4	489	270	219				PRAMEF14,missense_variant,p.Cys399Arg,ENST00000334600,NM_001024661.2;PRAMEF14,non_coding_transcript_exon_variant,,ENST00000602491,;	G	ENSG00000204481	ENST00000334600	Transcript
PRAMEF19	0	.	GRCh38	chr1	13371759	13371759	+	5'Flank	SNP	A	G	G	novel		CHLA20_S3	NORMAL	A	A																			ENST00000376101		182	0	182				PRAMEF19,upstream_gene_variant,,ENST00000376101,;	G	ENSG00000204480	ENST00000376101	Transcript
PRAMEF20	0	.	GRCh38	chr1	13418237	13418237	+	Missense_Mutation	SNP	C	G	G	rs199886862		CHLA20_S3	NORMAL	C	C																c.403N>G	p.Leu135Val	p.L135V	ENST00000316412	3/4	590	0	590				PRAMEF20,missense_variant,p.Leu135Val,ENST00000316412,NM_001099852.2;PRAMEF20,missense_variant,p.Leu135Val,ENST00000602960,;	G	ENSG00000204478	ENST00000316412	Transcript
KAZN	0	.	GRCh38	chr1	15114532	15114532	+	Missense_Mutation	SNP	A	A	G	novel		CHLA20_S3	NORMAL	A	A																c.2225N>G	p.Tyr742Cys	p.Y742C	ENST00000376030	15/15	264	144	120				KAZN,missense_variant,p.Tyr830Cys,ENST00000636203,;KAZN,missense_variant,p.Tyr742Cys,ENST00000376030,NM_201628.2;TMEM51-AS1,non_coding_transcript_exon_variant,,ENST00000310916,;TMEM51-AS1,downstream_gene_variant,,ENST00000404665,;	G	ENSG00000189337	ENST00000376030	Transcript
SPEN	0	.	GRCh38	chr1	15932261	15932261	+	Missense_Mutation	SNP	T	T	A	rs61749275		CHLA20_S3	NORMAL	T	T																c.6021N>A	p.Asp2007Glu	p.D2007E	ENST00000375759	11/15	404	210	194				SPEN,missense_variant,p.Asp2007Glu,ENST00000375759,NM_015001.2;	A	ENSG00000065526	ENST00000375759	Transcript
FAM131C	0	.	GRCh38	chr1	16058547	16058547	+	Missense_Mutation	SNP	G	G	A	rs77667563		CHLA20_S3	NORMAL	G	G																c.733N>T	p.Arg245Trp	p.R245W	ENST00000375662	7/7	112	77	35				FAM131C,missense_variant,p.Arg245Trp,ENST00000375662,NM_182623.2;CLCNKB,downstream_gene_variant,,ENST00000375679,NM_000085.4;CLCNKB,downstream_gene_variant,,ENST00000375667,NM_001165945.2;CLCNKB,downstream_gene_variant,,ENST00000619181,;CLCNKB,downstream_gene_variant,,ENST00000431772,;FAM131C,non_coding_transcript_exon_variant,,ENST00000494078,;	A	ENSG00000185519	ENST00000375662	Transcript
NBPF1	0	.	GRCh38	chr1	16564103	16564103	+	Missense_Mutation	SNP	T	T	A	rs2990550		CHLA20_S3	NORMAL	T	T																c.3260N>T	p.Tyr1087Phe	p.Y1087F	ENST00000430580	29/29	2438	1079	1359				NBPF1,missense_variant,p.Tyr1087Phe,ENST00000430580,NM_017940.4;NBPF1,missense_variant,p.Tyr1068Phe,ENST00000432949,;NBPF1,downstream_gene_variant,,ENST00000392963,;	A	ENSG00000219481	ENST00000430580	Transcript
NBPF1	0	.	GRCh38	chr1	16564107	16564107	+	Missense_Mutation	SNP	T	T	G	rs2990551		CHLA20_S3	NORMAL	T	T																c.3256N>C	p.Met1086Leu	p.M1086L	ENST00000430580	29/29	2412	1393	1019				NBPF1,missense_variant,p.Met1086Leu,ENST00000430580,NM_017940.4;NBPF1,missense_variant,p.Met1067Leu,ENST00000432949,;NBPF1,downstream_gene_variant,,ENST00000392963,;	G	ENSG00000219481	ENST00000430580	Transcript
NBPF1	0	.	GRCh38	chr1	16564149	16564149	+	Missense_Mutation	SNP	C	C	T	rs2992339		CHLA20_S3	NORMAL	C	C																c.3214N>A	p.Val1072Ile	p.V1072I	ENST00000430580	29/29	1842	853	989				NBPF1,missense_variant,p.Val1072Ile,ENST00000430580,NM_017940.4;NBPF1,missense_variant,p.Val1053Ile,ENST00000432949,;NBPF1,downstream_gene_variant,,ENST00000392963,;	T	ENSG00000219481	ENST00000430580	Transcript
NBPF1	0	.	GRCh38	chr1	16569139	16569139	+	Missense_Mutation	SNP	T	G	G	rs11581926		CHLA20_S3	NORMAL	T	T																c.2548N>C	p.Lys850Gln	p.K850Q	ENST00000430580	23/29	2049	0	2049				NBPF1,missense_variant,p.Lys850Gln,ENST00000430580,NM_017940.4;NBPF1,missense_variant,p.Lys850Gln,ENST00000432949,;NBPF1,3_prime_UTR_variant,,ENST00000392963,;	G	ENSG00000219481	ENST00000430580	Transcript
NBPF1	0	.	GRCh38	chr1	16575215	16575215	+	Missense_Mutation	SNP	C	C	G	rs3901680		CHLA20_S3	NORMAL	C	C																c.2134N>C	p.Asp712His	p.D712H	ENST00000430580	20/29	1113	618	495				NBPF1,missense_variant,p.Asp712His,ENST00000430580,NM_017940.4;NBPF1,missense_variant,p.Asp712His,ENST00000432949,;NBPF1,3_prime_UTR_variant,,ENST00000392963,;	G	ENSG00000219481	ENST00000430580	Transcript
NBPF1	0	.	GRCh38	chr1	16577417	16577417	+	Missense_Mutation	SNP	T	A	A	rs61772344		CHLA20_S3	NORMAL	T	T																c.1804N>T	p.Asn602Tyr	p.N602Y	ENST00000430580	18/29	435	0	435				NBPF1,missense_variant,p.Asn602Tyr,ENST00000430580,NM_017940.4;NBPF1,missense_variant,p.Asn602Tyr,ENST00000432949,;NBPF1,splice_region_variant,,ENST00000392963,;	A	ENSG00000219481	ENST00000430580	Transcript
MST1L	0	.	GRCh38	chr1	16757281	16757281	+	RNA	SNP	C	C	A	rs56318124		CHLA20_S3	NORMAL	C	C																n.2021N>T			ENST00000624762	15/15	337	233	104				MST1L,non_coding_transcript_exon_variant,,ENST00000624762,;MST1L,non_coding_transcript_exon_variant,,ENST00000455405,;CROCC,intron_variant,,ENST00000466256,;MST1L,downstream_gene_variant,,ENST00000544155,;MST1L,downstream_gene_variant,,ENST00000545160,;MST1L,non_coding_transcript_exon_variant,,ENST00000442552,;	A	ENSG00000186715	ENST00000624762	Transcript
MST1L	0	.	GRCh38	chr1	16757377	16757377	+	RNA	SNP	G	G	A	rs61635893		CHLA20_S3	NORMAL	G	G																n.1925N>T			ENST00000624762	15/15	339	206	133				MST1L,non_coding_transcript_exon_variant,,ENST00000624762,;MST1L,non_coding_transcript_exon_variant,,ENST00000455405,;CROCC,intron_variant,,ENST00000466256,;MST1L,downstream_gene_variant,,ENST00000544155,;MST1L,downstream_gene_variant,,ENST00000545160,;MST1L,non_coding_transcript_exon_variant,,ENST00000442552,;	A	ENSG00000186715	ENST00000624762	Transcript
MST1L	0	.	GRCh38	chr1	16758473	16758473	+	RNA	SNP	G	G	C	rs2761533		CHLA20_S3	NORMAL	G	G																n.1507N>G			ENST00000624762	11/15	1257	845	412				MST1L,non_coding_transcript_exon_variant,,ENST00000624762,;MST1L,non_coding_transcript_exon_variant,,ENST00000455405,;MST1L,non_coding_transcript_exon_variant,,ENST00000544155,;CROCC,intron_variant,,ENST00000466256,;MST1L,downstream_gene_variant,,ENST00000545160,;MST1L,non_coding_transcript_exon_variant,,ENST00000442552,;	C	ENSG00000186715	ENST00000624762	Transcript
MST1L	0	.	GRCh38	chr1	16758932	16758932	+	RNA	SNP	T	T	C	rs2002186		CHLA20_S3	NORMAL	T	T																n.1264N>G			ENST00000624762	10/15	1630	621	1008				MST1L,non_coding_transcript_exon_variant,,ENST00000624762,;CROCC,intron_variant,,ENST00000466256,;MST1L,upstream_gene_variant,,ENST00000455405,;MST1L,upstream_gene_variant,,ENST00000544155,;MST1L,downstream_gene_variant,,ENST00000545160,;MST1L,non_coding_transcript_exon_variant,,ENST00000442552,;	C	ENSG00000186715	ENST00000624762	Transcript
MST1L	0	.	GRCh38	chr1	16759007	16759007	+	RNA	SNP	T	T	C	rs2329006		CHLA20_S3	NORMAL	T	T																n.1189N>G			ENST00000624762	10/15	1615	831	784				MST1L,non_coding_transcript_exon_variant,,ENST00000624762,;CROCC,intron_variant,,ENST00000466256,;MST1L,upstream_gene_variant,,ENST00000455405,;MST1L,upstream_gene_variant,,ENST00000544155,;MST1L,downstream_gene_variant,,ENST00000545160,;MST1L,non_coding_transcript_exon_variant,,ENST00000442552,;	C	ENSG00000186715	ENST00000624762	Transcript
MST1L	0	.	GRCh38	chr1	16759069	16759069	+	RNA	SNP	A	A	G	rs3851921		CHLA20_S3	NORMAL	A	A																n.1157N>C			ENST00000624762	9/15	1616	938	677				MST1L,non_coding_transcript_exon_variant,,ENST00000624762,;CROCC,intron_variant,,ENST00000466256,;MST1L,upstream_gene_variant,,ENST00000455405,;MST1L,upstream_gene_variant,,ENST00000544155,;MST1L,downstream_gene_variant,,ENST00000545160,;MST1L,non_coding_transcript_exon_variant,,ENST00000442552,;	G	ENSG00000186715	ENST00000624762	Transcript
MST1L	0	.	GRCh38	chr1	16759590	16759591	+	RNA	INS	-	C	C	rs771454570		CHLA20_S3	NORMAL	-	-																n.811_812insG			ENST00000624762	7/15	16	0	16				MST1L,non_coding_transcript_exon_variant,,ENST00000624762,;CROCC,intron_variant,,ENST00000466256,;MST1L,upstream_gene_variant,,ENST00000455405,;MST1L,upstream_gene_variant,,ENST00000544155,;MST1L,downstream_gene_variant,,ENST00000545160,;MST1L,non_coding_transcript_exon_variant,,ENST00000442552,;	C	ENSG00000186715	ENST00000624762	Transcript
MST1L	0	.	GRCh38	chr1	16760970	16760970	+	RNA	SNP	G	G	A	rs11260924		CHLA20_S3	NORMAL	G	G																n.200N>T			ENST00000624762	2/15	1252	686	565				MST1L,non_coding_transcript_exon_variant,,ENST00000624762,;MST1L,non_coding_transcript_exon_variant,,ENST00000545160,;CROCC,intron_variant,,ENST00000466256,;MST1L,upstream_gene_variant,,ENST00000455405,;MST1L,upstream_gene_variant,,ENST00000544155,;MST1L,non_coding_transcript_exon_variant,,ENST00000442552,;	A	ENSG00000186715	ENST00000624762	Transcript
MST1L	0	.	GRCh38	chr1	16761047	16761051	+	RNA	DEL	GTGCT	GTGCT	-	rs113982165		CHLA20_S3	NORMAL	GTGCT	GTGCT																n.119_123delNNNNN			ENST00000624762	2/15	1205	701	504				MST1L,non_coding_transcript_exon_variant,,ENST00000624762,;MST1L,non_coding_transcript_exon_variant,,ENST00000545160,;CROCC,intron_variant,,ENST00000466256,;MST1L,upstream_gene_variant,,ENST00000455405,;MST1L,upstream_gene_variant,,ENST00000544155,;MST1L,non_coding_transcript_exon_variant,,ENST00000442552,;	-	ENSG00000186715	ENST00000624762	Transcript
MST1L	0	.	GRCh38	chr1	16761087	16761087	+	RNA	SNP	G	G	A	rs10907280		CHLA20_S3	NORMAL	G	G																n.83N>T			ENST00000624762	2/15	992	575	417				MST1L,non_coding_transcript_exon_variant,,ENST00000624762,;MST1L,non_coding_transcript_exon_variant,,ENST00000545160,;CROCC,intron_variant,,ENST00000466256,;MST1L,upstream_gene_variant,,ENST00000455405,;MST1L,upstream_gene_variant,,ENST00000544155,;MST1L,non_coding_transcript_exon_variant,,ENST00000442552,;	A	ENSG00000186715	ENST00000624762	Transcript
CROCC	0	.	GRCh38	chr1	16938425	16938425	+	Missense_Mutation	SNP	C	C	T	rs4463721		CHLA20_S3	NORMAL	C	C																c.1316N>T	p.Ala439Val	p.A439V	ENST00000375541	11/37	274	197	77				CROCC,missense_variant,p.Ala439Val,ENST00000375541,NM_014675.4;CROCC,missense_variant,p.Ala299Val,ENST00000445545,;CROCC,missense_variant,p.Ala333Val,ENST00000467938,;CROCC,intron_variant,,ENST00000467715,;CROCC,non_coding_transcript_exon_variant,,ENST00000466256,;CROCC,intron_variant,,ENST00000492631,;CROCC,upstream_gene_variant,,ENST00000494191,;	T	ENSG00000058453	ENST00000375541	Transcript
CROCC	0	.	GRCh38	chr1	16939065	16939065	+	Missense_Mutation	SNP	C	C	T	rs9435793		CHLA20_S3	NORMAL	C	C																c.1531N>T	p.Pro511Ser	p.P511S	ENST00000375541	12/37	158	102	56				CROCC,missense_variant,p.Pro511Ser,ENST00000375541,NM_014675.4;CROCC,missense_variant,p.Pro371Ser,ENST00000445545,;CROCC,missense_variant,p.Pro405Ser,ENST00000467938,;CROCC,missense_variant,p.Pro113Ser,ENST00000467715,;CROCC,non_coding_transcript_exon_variant,,ENST00000466256,;CROCC,non_coding_transcript_exon_variant,,ENST00000492631,;CROCC,non_coding_transcript_exon_variant,,ENST00000494191,;	T	ENSG00000058453	ENST00000375541	Transcript
CROCC	0	.	GRCh38	chr1	16954783	16954783	+	Missense_Mutation	SNP	G	G	A	rs41272739		CHLA20_S3	NORMAL	G	G																c.3371N>A	p.Arg1124Gln	p.R1124Q	ENST00000375541	23/37	287	151	136				CROCC,missense_variant,p.Arg1124Gln,ENST00000375541,NM_014675.4;CROCC,missense_variant,p.Arg984Gln,ENST00000445545,;CROCC,downstream_gene_variant,,ENST00000467938,;CROCC,downstream_gene_variant,,ENST00000486318,;CROCC,downstream_gene_variant,,ENST00000477773,;CROCC,downstream_gene_variant,,ENST00000498688,;CROCC,downstream_gene_variant,,ENST00000494191,;CROCC,downstream_gene_variant,,ENST00000497…	A	ENSG00000058453	ENST00000375541	Transcript
PADI3	0	.	GRCh38	chr1	17262194	17262194	+	Missense_Mutation	SNP	T	T	A	rs142129409		CHLA20_S3	NORMAL	T	T																c.335N>A	p.Leu112His	p.L112H	ENST00000375460	3/16	206	92	114				PADI3,missense_variant,p.Leu112His,ENST00000375460,NM_016233.2;	A	ENSG00000142619	ENST00000375460	Transcript
ARHGEF10L	0	.	GRCh38	chr1	17697072	17697072	+	Missense_Mutation	SNP	C	C	T	rs768691806		CHLA20_S3	NORMAL	C	C																c.3532N>T	p.Arg1178Cys	p.R1178C	ENST00000361221	29/29	431	220	211				ARHGEF10L,missense_variant,p.Arg1178Cys,ENST00000361221,NM_018125.3;ARHGEF10L,missense_variant,p.Arg1139Cys,ENST00000375415,NM_001319837.1,NM_001011722.2;ARHGEF10L,missense_variant,p.Arg951Cys,ENST00000375408,NM_001319838.1,NM_001328124.1;ARHGEF10L,non_coding_transcript_exon_variant,,ENST00000469726,;ARHGEF10L,3_prime_UTR_variant,,ENST00000167825,;ARHGEF10L,non_coding_transcript_exon_variant,,ENS…	T	ENSG00000074964	ENST00000361221	Transcript
KIF17	0	.	GRCh38	chr1	20664696	20664697	+	Frame_Shift_Ins	INS	-	-	G	novel		CHLA20_S3	NORMAL	-	-																c.2977_2978insC	p.Gln993ProfsTer4	p.Q993Pfs*4	ENST00000247986	15/15	292	207	85				KIF17,frameshift_variant,p.Gln993ProfsTer4,ENST00000247986,NM_020816.3;KIF17,frameshift_variant,p.Gln992ProfsTer4,ENST00000400463,NM_001122819.2;KIF17,frameshift_variant,p.Gln893ProfsTer4,ENST00000375044,NM_001287212.1;DDOST,upstream_gene_variant,,ENST00000415136,NM_005216.4;DDOST,upstream_gene_variant,,ENST00000375048,;DDOST,upstream_gene_variant,,ENST00000602624,;DDOST,upstream_gene_variant,,EN…	G	ENSG00000117245	ENST00000247986	Transcript
CNR2	0	.	GRCh38	chr1	23874605	23874605	+	Missense_Mutation	SNP	G	G	A	rs199612016		CHLA20_S3	NORMAL	G	G																c.1013N>T	p.Thr338Ile	p.T338I	ENST00000374472	2/2	288	187	101				CNR2,missense_variant,p.Thr338Ile,ENST00000374472,NM_001841.2;	A	ENSG00000188822	ENST00000374472	Transcript
RSRP1	0	.	GRCh38	chr1	25246525	25246525	+	Missense_Mutation	SNP	A	A	G	rs34619962		CHLA20_S3	NORMAL	A	A																c.439N>C	p.Tyr147His	p.Y147H	ENST00000243189	2/5	387	195	192				RSRP1,missense_variant,p.Tyr147His,ENST00000431849,;RSRP1,missense_variant,p.Tyr147His,ENST00000243189,NM_001321772.1,NM_020317.4;RSRP1,downstream_gene_variant,,ENST00000568701,;RSRP1,downstream_gene_variant,,ENST00000568996,;RSRP1,downstream_gene_variant,,ENST00000561867,;RP3-465N24.6,upstream_gene_variant,,ENST00000607698,;RSRP1,upstream_gene_variant,,ENST00000569495,;RSRP1,upstream_gene_varian…	G	ENSG00000117616	ENST00000243189	Transcript
UBXN11	0	.	GRCh38	chr1	26282352	26282352	+	Missense_Mutation	SNP	C	A	A	rs6667693		CHLA20_S3	NORMAL	C	C																c.1510N>T	p.Gly504Cys	p.G504C	ENST00000374222	16/16	141	0	141				UBXN11,missense_variant,p.Gly384Cys,ENST00000314675,NM_001077262.1;UBXN11,missense_variant,p.Gly504Cys,ENST00000374222,;UBXN11,missense_variant,p.Gly471Cys,ENST00000374217,NM_145345.2;UBXN11,missense_variant,p.Gly504Cys,ENST00000374221,NM_183008.2;UBXN11,missense_variant,p.Gly471Cys,ENST00000357089,;UBXN11,missense_variant,p.Gly261Cys,ENST00000374223,;CEP85,downstream_gene_variant,,ENST0000045142…	A	ENSG00000158062	ENST00000374222	Transcript
UBXN11	0	.	GRCh38	chr1	26282361	26282361	+	Missense_Mutation	SNP	G	A	A	rs61775089		CHLA20_S3	NORMAL	G	G																c.1501N>T	p.Pro501Ser	p.P501S	ENST00000374222	16/16	145	2	143				UBXN11,missense_variant,p.Pro381Ser,ENST00000314675,NM_001077262.1;UBXN11,missense_variant,p.Pro501Ser,ENST00000374222,;UBXN11,missense_variant,p.Pro468Ser,ENST00000374217,NM_145345.2;UBXN11,missense_variant,p.Pro501Ser,ENST00000374221,NM_183008.2;UBXN11,missense_variant,p.Pro468Ser,ENST00000357089,;UBXN11,missense_variant,p.Pro258Ser,ENST00000374223,;CEP85,downstream_gene_variant,,ENST0000045142…	A	ENSG00000158062	ENST00000374222	Transcript
CD164L2	0	.	GRCh38	chr1	27382530	27382530	+	Missense_Mutation	SNP	C	T	T	rs2504779		CHLA20_S3	NORMAL	C	C																c.226N>A	p.Val76Met	p.V76M	ENST00000374027	2/5	268	0	268				CD164L2,missense_variant,p.Val76Met,ENST00000374027,NM_207397.3;CD164L2,missense_variant,p.Val76Met,ENST00000374030,NM_001330448.1;CD164L2,non_coding_transcript_exon_variant,,ENST00000374025,;	T	ENSG00000174950	ENST00000374027	Transcript
CD164L2	0	.	GRCh38	chr1	27382554	27382554	+	Missense_Mutation	SNP	C	T	T	rs2474297		CHLA20_S3	NORMAL	C	C																c.202N>A	p.Gly68Arg	p.G68R	ENST00000374027	2/5	270	0	269				CD164L2,missense_variant,p.Gly68Arg,ENST00000374027,NM_207397.3;CD164L2,missense_variant,p.Gly68Arg,ENST00000374030,NM_001330448.1;CD164L2,non_coding_transcript_exon_variant,,ENST00000374025,;	T	ENSG00000174950	ENST00000374027	Transcript
AHDC1	0	.	GRCh38	chr1	27550665	27550665	+	Missense_Mutation	SNP	G	G	A	rs748931640		CHLA20_S3	NORMAL	G	G																c.1451N>T	p.Ser484Leu	p.S484L	ENST00000374011	6/7	533	276	257				AHDC1,missense_variant,p.Ser484Leu,ENST00000374011,NM_001029882.3;AHDC1,missense_variant,p.Ser484Leu,ENST00000247087,;AHDC1,downstream_gene_variant,,ENST00000490295,;AHDC1,downstream_gene_variant,,ENST00000487743,;	A	ENSG00000126705	ENST00000374011	Transcript
AHDC1	0	.	GRCh38	chr1	27550705	27550705	+	Missense_Mutation	SNP	C	C	T	rs147276945		CHLA20_S3	NORMAL	C	C																c.1411N>A	p.Val471Met	p.V471M	ENST00000374011	6/7	580	307	273				AHDC1,missense_variant,p.Val471Met,ENST00000374011,NM_001029882.3;AHDC1,missense_variant,p.Val471Met,ENST00000247087,;AHDC1,downstream_gene_variant,,ENST00000490295,;AHDC1,downstream_gene_variant,,ENST00000487743,;	T	ENSG00000126705	ENST00000374011	Transcript
AHDC1	0	.	GRCh38	chr1	27552016	27552016	+	Missense_Mutation	SNP	T	T	G	rs758473342		CHLA20_S3	NORMAL	T	T																c.100N>C	p.Thr34Pro	p.T34P	ENST00000374011	6/7	5	3	2				AHDC1,missense_variant,p.Thr34Pro,ENST00000374011,NM_001029882.3;AHDC1,missense_variant,p.Thr34Pro,ENST00000247087,;AHDC1,downstream_gene_variant,,ENST00000490295,;AHDC1,downstream_gene_variant,,ENST00000487743,;	G	ENSG00000126705	ENST00000374011	Transcript
RAB42	0	.	GRCh38	chr1	28593762	28593762	+	5'UTR	SNP	A	A	G	rs148442336		CHLA20_S3	NORMAL	A	A																c.-38N>G			ENST00000373826	2/2	326	160	166				RAB42,5_prime_UTR_variant,,ENST00000373826,NM_152304.1;RAB42,non_coding_transcript_exon_variant,,ENST00000465518,;TAF12,intron_variant,,ENST00000471683,;	G	ENSG00000188060	ENST00000373826	Transcript
ADGRB2	0	.	GRCh38	chr1	31738875	31738875	+	Missense_Mutation	SNP	G	G	A	rs112847200		CHLA20_S3	NORMAL	G	G																c.2558N>T	p.Pro853Leu	p.P853L	ENST00000373655	16/33	356	221	135				ADGRB2,missense_variant,p.Pro853Leu,ENST00000373658,;ADGRB2,missense_variant,p.Pro853Leu,ENST00000373655,NM_001294335.1;ADGRB2,missense_variant,p.Pro786Leu,ENST00000398542,;ADGRB2,missense_variant,p.Pro853Leu,ENST00000527361,NM_001294336.1;ADGRB2,missense_variant,p.Pro801Leu,ENST00000398556,;ADGRB2,missense_variant,p.Pro786Leu,ENST00000398547,;ADGRB2,missense_variant,p.Pro841Leu,ENST00000398538,;…	A	ENSG00000121753	ENST00000373655	Transcript
SPOCD1	0	.	GRCh38	chr1	31793844	31793844	+	Missense_Mutation	SNP	C	C	T	rs112565608		CHLA20_S3	NORMAL	C	C																c.2437N>A	p.Gly813Arg	p.G813R	ENST00000360482	12/16	464	211	253				SPOCD1,missense_variant,p.Gly813Arg,ENST00000360482,NM_144569.5;SPOCD1,missense_variant,p.Gly813Arg,ENST00000533231,NM_001281987.1;SPOCD1,missense_variant,p.Gly306Arg,ENST00000257100,NM_001281988.1;SPOCD1,missense_variant,p.Gly249Arg,ENST00000452755,;SPOCD1,missense_variant,p.Gly187Arg,ENST00000528579,;RP11-84A19.3,downstream_gene_variant,,ENST00000527035,;SPOCD1,non_coding_transcript_exon_varian…	T	ENSG00000134668	ENST00000360482	Transcript
SPOCD1	0	.	GRCh38	chr1	31814270	31814270	+	Missense_Mutation	SNP	T	T	C	rs112651926		CHLA20_S3	NORMAL	T	T																c.1064N>G	p.Gln355Arg	p.Q355R	ENST00000360482	2/16	177	86	91				SPOCD1,missense_variant,p.Gln355Arg,ENST00000360482,NM_144569.5;SPOCD1,missense_variant,p.Gln355Arg,ENST00000533231,NM_001281987.1;SPOCD1,intron_variant,,ENST00000257100,NM_001281988.1;SPOCD1,intron_variant,,ENST00000529396,;SPOCD1,intron_variant,,ENST00000528791,;SPOCD1,intron_variant,,ENST00000525930,;SPOCD1,upstream_gene_variant,,ENST00000485944,;	C	ENSG00000134668	ENST00000360482	Transcript
SPOCD1	0	.	GRCh38	chr1	31814289	31814289	+	Missense_Mutation	SNP	T	T	C	rs112752591		CHLA20_S3	NORMAL	T	T																c.1045N>G	p.Thr349Ala	p.T349A	ENST00000360482	2/16	205	98	107				SPOCD1,missense_variant,p.Thr349Ala,ENST00000360482,NM_144569.5;SPOCD1,missense_variant,p.Thr349Ala,ENST00000533231,NM_001281987.1;SPOCD1,intron_variant,,ENST00000257100,NM_001281988.1;SPOCD1,intron_variant,,ENST00000529396,;SPOCD1,intron_variant,,ENST00000528791,;SPOCD1,intron_variant,,ENST00000525930,;SPOCD1,upstream_gene_variant,,ENST00000485944,;	C	ENSG00000134668	ENST00000360482	Transcript
SPOCD1	0	.	GRCh38	chr1	31815123	31815123	+	Missense_Mutation	SNP	G	G	A	rs112754928		CHLA20_S3	NORMAL	G	G																c.211N>T	p.Arg71Trp	p.R71W	ENST00000360482	2/16	264	128	136				SPOCD1,missense_variant,p.Arg71Trp,ENST00000360482,NM_144569.5;SPOCD1,missense_variant,p.Arg71Trp,ENST00000533231,NM_001281987.1;SPOCD1,intron_variant,,ENST00000257100,NM_001281988.1;SPOCD1,intron_variant,,ENST00000529396,;SPOCD1,intron_variant,,ENST00000528791,;SPOCD1,intron_variant,,ENST00000525930,;SPOCD1,upstream_gene_variant,,ENST00000485944,;	A	ENSG00000134668	ENST00000360482	Transcript
KIAA1522	0	.	GRCh38	chr1	32771251	32771251	+	Missense_Mutation	SNP	C	C	G	rs115626337		CHLA20_S3	NORMAL	C	C																c.2072N>G	p.Ala691Gly	p.A691G	ENST00000401073	6/7	136	59	77				KIAA1522,missense_variant,p.Ala691Gly,ENST00000401073,NM_020888.2;KIAA1522,missense_variant,p.Ala632Gly,ENST00000373480,NM_001198972.1;KIAA1522,missense_variant,p.Ala643Gly,ENST00000373481,;KIAA1522,intron_variant,,ENST00000294521,NM_001198973.1;YARS,downstream_gene_variant,,ENST00000373477,NM_003680.3;YARS,downstream_gene_variant,,ENST00000469100,;YARS,downstream_gene_variant,,ENST00000487404,;Y…	G	ENSG00000162522	ENST00000401073	Transcript
RNF19B	0	.	GRCh38	chr1	32964501	32964501	+	Missense_Mutation	SNP	T	G	G	rs113840389		CHLA20_S3	NORMAL	T	T																c.185N>C	p.Gln62Pro	p.Q62P	ENST00000373456	1/9	8	0	8				RNF19B,missense_variant,p.Gln62Pro,ENST00000356990,NM_001127361.2;RNF19B,missense_variant,p.Gln62Pro,ENST00000373456,NM_153341.3;RNF19B,missense_variant,p.Gln62Pro,ENST00000235150,NM_001300826.1;	G	ENSG00000116514	ENST00000373456	Transcript
GJA4	0	.	GRCh38	chr1	34794271	34794271	+	Missense_Mutation	SNP	G	G	A	rs777347609		CHLA20_S3	NORMAL	G	G																c.58N>A	p.Val20Met	p.V20M	ENST00000342280	2/2	304	170	134				GJA4,missense_variant,p.Val20Met,ENST00000342280,NM_002060.2;GJA4,missense_variant,p.Val20Met,ENST00000450137,;SMIM12,intron_variant,,ENST00000426886,;	A	ENSG00000187513	ENST00000342280	Transcript
C1orf109	0	.	GRCh38	chr1	37689694	37689694	+	Missense_Mutation	SNP	G	G	T	rs145196420		CHLA20_S3	NORMAL	G	G																c.187N>A	p.Leu63Ile	p.L63I	ENST00000358011	2/5	165	77	88				C1orf109,missense_variant,p.Leu63Ile,ENST00000358011,NM_001303031.1,NM_001303030.1,NM_017850.2;C1orf109,missense_variant,p.Leu63Ile,ENST00000464085,;C1orf109,missense_variant,p.Leu63Ile,ENST00000486637,;C1orf109,missense_variant,p.Leu63Ile,ENST00000461359,;C1orf109,missense_variant,p.Leu63Ile,ENST00000488137,;C1orf109,missense_variant,p.Leu63Ile,ENST00000491981,;C1orf109,missense_variant,p.Leu63I…	T	ENSG00000116922	ENST00000358011	Transcript
MACF1	0	.	GRCh38	chr1	39414347	39414347	+	Intron	SNP	A	A	C	rs78342613		CHLA20_S3	NORMAL	A	A																c.9631-8027N>C			ENST00000361689		364	185	179				MACF1,missense_variant,p.Glu1361Ala,ENST00000530275,NM_015038.1;MACF1,missense_variant,p.Glu55Ala,ENST00000482035,;MACF1,intron_variant,,ENST00000564288,;MACF1,intron_variant,,ENST00000567887,;MACF1,intron_variant,,ENST00000372915,;MACF1,intron_variant,,ENST00000289893,;MACF1,intron_variant,,ENST00000361689,NM_012090.5;MACF1,intron_variant,,ENST00000372925,;	C	ENSG00000127603	ENST00000361689	Transcript
BMP8A	0	.	GRCh38	chr1	39522412	39522412	+	Missense_Mutation	SNP	G	G	A	rs6525		CHLA20_S3	NORMAL	G	G																c.878N>A	p.Arg293His	p.R293H	ENST00000331593	5/7	548	309	239				BMP8A,missense_variant,p.Arg293His,ENST00000331593,NM_181809.3;RP11-69E11.4,non_coding_transcript_exon_variant,,ENST00000331856,;RP11-69E11.4,non_coding_transcript_exon_variant,,ENST00000458207,;RP11-69E11.4,non_coding_transcript_exon_variant,,ENST00000440190,;RP11-69E11.4,non_coding_transcript_exon_variant,,ENST00000450157,;RP11-69E11.4,non_coding_transcript_exon_variant,,ENST00000431553,;RP11-6…	A	ENSG00000183682	ENST00000331593	Transcript
BMP8B	0	.	GRCh38	chr1	39764664	39764664	+	Missense_Mutation	SNP	C	C	G	rs179472		CHLA20_S3	NORMAL	C	C																c.827N>C	p.Ser276Thr	p.S276T	ENST00000372827	4/7	612	329	283				BMP8B,missense_variant,p.Ser276Thr,ENST00000372827,NM_001720.3;OXCT2,downstream_gene_variant,,ENST00000327582,NM_022120.1;PPIE,downstream_gene_variant,,ENST00000372830,NM_001195007.1;PPIE,downstream_gene_variant,,ENST00000356511,NM_203456.2,NM_001319293.1;PPIE,downstream_gene_variant,,ENST00000467741,;	G	ENSG00000116985	ENST00000372827	Transcript
OXCT2	0	.	GRCh38	chr1	39770402	39770402	+	Missense_Mutation	SNP	A	A	C	rs230321		CHLA20_S3	NORMAL	A	A																c.854N>G	p.Leu285Arg	p.L285R	ENST00000327582	1/1	158	113	45				OXCT2,missense_variant,p.Leu285Arg,ENST00000327582,NM_022120.1;BMP8B,intron_variant,,ENST00000372827,NM_001720.3;	C	ENSG00000198754	ENST00000327582	Transcript
YBX1	0	.	GRCh38	chr1	42700959	42700959	+	Missense_Mutation	SNP	G	G	A	rs200741644		CHLA20_S3	NORMAL	G	G																c.919N>A	p.Asp307Asn	p.D307N	ENST00000321358	7/8	195	119	76				YBX1,missense_variant,p.Asp357Asn,ENST00000436427,;YBX1,missense_variant,p.Asp307Asn,ENST00000321358,NM_004559.4;YBX1,downstream_gene_variant,,ENST00000332220,;YBX1,downstream_gene_variant,,ENST00000467957,;	A	ENSG00000065978	ENST00000321358	Transcript
EBNA1BP2	0	.	GRCh38	chr1	43164644	43164644	+	Missense_Mutation	SNP	T	T	A	rs11559312		CHLA20_S3	NORMAL	T	T																c.1034N>T	p.Asn345Ile	p.N345I	ENST00000431635	9/10	275	140	135				EBNA1BP2,missense_variant,p.Asn345Ile,ENST00000431635,NM_001159936.1;EBNA1BP2,missense_variant,p.Asn290Ile,ENST00000236051,NM_006824.2;EBNA1BP2,splice_region_variant,,ENST00000463906,;	A	ENSG00000117395	ENST00000431635	Transcript
LRRC41	0	.	GRCh38	chr1	46285746	46285746	+	Missense_Mutation	SNP	T	T	C	rs755207682		CHLA20_S3	NORMAL	T	T																c.1111N>G	p.Thr371Ala	p.T371A	ENST00000617190	4/10	230	121	109				LRRC41,missense_variant,p.Thr371Ala,ENST00000617190,;LRRC41,missense_variant,p.Thr371Ala,ENST00000343304,NM_006369.4;LRRC41,missense_variant,p.Thr349Ala,ENST00000615587,;LRRC41,missense_variant,p.Thr123Ala,ENST00000617760,;LRRC41,upstream_gene_variant,,ENST00000496156,;LRRC41,missense_variant,p.Thr261Ala,ENST00000472710,;LRRC41,missense_variant,p.Thr349Ala,ENST00000498402,;	C	ENSG00000132128	ENST00000617190	Transcript
CC2D1B	0	.	GRCh38	chr1	52360432	52360432	+	Missense_Mutation	SNP	C	C	T	rs149964496		CHLA20_S3	NORMAL	C	C																c.595N>A	p.Gly199Ser	p.G199S	ENST00000371586	6/24	121	58	63				CC2D1B,missense_variant,p.Gly199Ser,ENST00000371586,NM_032449.2;CC2D1B,missense_variant,p.Gly199Ser,ENST00000284376,;CC2D1B,missense_variant,p.Gly40Ser,ENST00000450942,;CC2D1B,upstream_gene_variant,,ENST00000438021,;CC2D1B,non_coding_transcript_exon_variant,,ENST00000460261,;CC2D1B,upstream_gene_variant,,ENST00000494789,;CC2D1B,non_coding_transcript_exon_variant,,ENST00000491136,;CC2D1B,upstream_…	T	ENSG00000154222	ENST00000371586	Transcript
NFIA	0	.	GRCh38	chr1	61404246	61404246	+	Missense_Mutation	SNP	T	T	A	novel		CHLA20_S3	NORMAL	T	T																c.1353N>A	p.Asp451Glu	p.D451E	ENST00000371189	9/12	220	107	113				NFIA,missense_variant,p.Asp406Glu,ENST00000403491,NM_001134673.3;NFIA,missense_variant,p.Asp54Glu,ENST00000357977,;NFIA,missense_variant,p.Asp406Glu,ENST00000371187,NM_005595.4;NFIA,missense_variant,p.Asp398Glu,ENST00000407417,NM_001145511.1;NFIA,missense_variant,p.Asp451Glu,ENST00000371189,NM_001145512.1;NFIA,missense_variant,p.Asp429Glu,ENST00000371191,;NFIA,missense_variant,p.Asp384Glu,ENST000…	A	ENSG00000162599	ENST00000371189	Transcript
DEPDC1	0	.	GRCh38	chr1	68494670	68494670	+	Missense_Mutation	SNP	C	C	T	rs371164383		CHLA20_S3	NORMAL	C	C																c.74N>A	p.Arg25Gln	p.R25Q	ENST00000456315	2/12	159	85	74				DEPDC1,missense_variant,p.Arg25Gln,ENST00000456315,NM_001114120.2;DEPDC1,missense_variant,p.Arg25Gln,ENST00000370966,NM_017779.5;DEPDC1,intron_variant,,ENST00000525124,;DEPDC1-AS1,upstream_gene_variant,,ENST00000428732,;DEPDC1,upstream_gene_variant,,ENST00000489862,;	T	ENSG00000024526	ENST00000456315	Transcript
ACADM	0	.	GRCh38	chr1	75761161	75761161	+	Missense_Mutation	SNP	A	A	G	rs77931234		CHLA20_S3	NORMAL	A	A																c.1084N>G	p.Lys362Glu	p.K362E	ENST00000370834	12/13	212	110	102				ACADM,missense_variant,p.Lys329Glu,ENST00000370841,NM_000016.5;ACADM,missense_variant,p.Lys293Glu,ENST00000541113,NM_001286042.1;ACADM,missense_variant,p.Lys362Glu,ENST00000370834,NM_001286043.1;ACADM,missense_variant,p.Lys333Glu,ENST00000420607,NM_001127328.2;ACADM,non_coding_transcript_exon_variant,,ENST00000481374,;ACADM,3_prime_UTR_variant,,ENST00000526129,;ACADM,3_prime_UTR_variant,,ENST0000…	G	ENSG00000117054	ENST00000370834	Transcript
RBMXL1	0	.	GRCh38	chr1	88983707	88983707	+	Missense_Mutation	SNP	T	T	C	rs112636230		CHLA20_S3	NORMAL	T	T																c.120N>G	p.Ile40Met	p.I40M	ENST00000399794	3/3	432	303	129				RBMXL1,missense_variant,p.Ile40Met,ENST00000399794,NM_001162536.2;RBMXL1,missense_variant,p.Ile40Met,ENST00000321792,NM_019610.5;RBMXL1,missense_variant,p.Ile40Met,ENST00000413769,;KYAT3,intron_variant,,ENST00000260508,NM_001008661.2;KYAT3,intron_variant,,ENST00000370491,NM_001008662.2;KYAT3,intron_variant,,ENST00000370486,;KYAT3,intron_variant,,ENST00000446900,;	C	ENSG00000213516	ENST00000399794	Transcript
GLMN	0	.	GRCh38	chr1	92288988	92288991	+	Frame_Shift_Del	DEL	AGGC	AGGC	-	novel		CHLA20_S3	NORMAL	AGGC	AGGC																c.555_558delNNNN	p.Lys185AsnfsTer19	p.K185Nfs*19	ENST00000370360	6/19	231	148	83				GLMN,frameshift_variant,p.Lys185AsnfsTer19,ENST00000370360,NM_001319683.1,NM_053274.2;GLMN,upstream_gene_variant,,ENST00000463560,;GLMN,frameshift_variant,p.Lys185AsnfsTer19,ENST00000495106,;	-	ENSG00000174842	ENST00000370360	Transcript
GLMN	0	.	GRCh38	chr1	92288992	92288992	+	Missense_Mutation	SNP	T	T	C	novel		CHLA20_S3	NORMAL	T	T																c.554N>G	p.Lys185Arg	p.K185R	ENST00000370360	6/19	235	151	84				GLMN,missense_variant,p.Lys185Arg,ENST00000370360,NM_001319683.1,NM_053274.2;GLMN,upstream_gene_variant,,ENST00000463560,;GLMN,missense_variant,p.Lys185Arg,ENST00000495106,;	C	ENSG00000174842	ENST00000370360	Transcript
ABCA4	0	.	GRCh38	chr1	94014665	94014665	+	Missense_Mutation	SNP	G	G	C	rs121909207		CHLA20_S3	NORMAL	G	G																c.5338N>G	p.Pro1780Ala	p.P1780A	ENST00000370225	38/50	249	121	128				ABCA4,missense_variant,p.Pro1780Ala,ENST00000370225,NM_000350.2;ABCA4,missense_variant,p.Pro572Ala,ENST00000536513,;ABCA4,upstream_gene_variant,,ENST00000465352,;ABCA4,downstream_gene_variant,,ENST00000460514,;ABCA4,downstream_gene_variant,,ENST00000470771,;	C	ENSG00000198691	ENST00000370225	Transcript
RWDD3	0	.	GRCh38	chr1	95244431	95244431	+	Missense_Mutation	SNP	G	G	T	novel		CHLA20_S3	NORMAL	G	G																c.306N>T	p.Glu102Asp	p.E102D	ENST00000370202	2/4	517	241	276				RWDD3,missense_variant,p.Glu102Asp,ENST00000370202,NM_015485.4,NM_001199682.1;RWDD3,missense_variant,p.Glu102Asp,ENST00000263893,NM_001128142.1;TMEM56-RWDD3,3_prime_UTR_variant,,ENST00000604534,NM_001199691.1;TMEM56-RWDD3,intron_variant,,ENST00000604203,;RP11-57H12.5,intron_variant,,ENST00000624604,;RP11-57H12.5,intron_variant,,ENST00000444665,;RP11-57H12.5,intron_variant,,ENST00000630835,;RP11-5…	T	ENSG00000122481	ENST00000370202	Transcript
NBPF6	0	.	GRCh38	chr1	108459067	108459067	+	Missense_Mutation	SNP	G	G	A	rs201936153		CHLA20_S3	NORMAL	G	G																c.986N>A	p.Ser329Asn	p.S329N	ENST00000495380	9/15	9	6	3				NBPF6,missense_variant,p.Ser329Asn,ENST00000495380,NM_001143988.1;NBPF6,missense_variant,p.Ser329Asn,ENST00000294652,;NBPF6,missense_variant,p.Ser358Asn,ENST00000370040,NM_001143987.1;NBPF6,missense_variant,p.Ser358Asn,ENST00000531446,;	A	ENSG00000186086	ENST00000495380	Transcript
OVGP1	0	.	GRCh38	chr1	111414961	111414961	+	Missense_Mutation	SNP	A	G	G	rs1126656		CHLA20_S3	NORMAL	A	A																c.1540N>C	p.Tyr514His	p.Y514H	ENST00000369732	11/11	184	0	184				OVGP1,missense_variant,p.Tyr514His,ENST00000369732,NM_002557.3;OVGP1,downstream_gene_variant,,ENST00000481495,;OVGP1,downstream_gene_variant,,ENST00000494622,;	G	ENSG00000085465	ENST00000369732	Transcript
MAGI3	0	.	GRCh38	chr1	113622974	113622974	+	Missense_Mutation	SNP	A	A	T	novel		CHLA20_S3	NORMAL	A	A																c.1340N>T	p.Gln447Leu	p.Q447L	ENST00000307546	9/21	175	100	75				MAGI3,missense_variant,p.Gln447Leu,ENST00000369615,NM_152900.2;MAGI3,missense_variant,p.Gln447Leu,ENST00000307546,NM_001142782.1;MAGI3,missense_variant,p.Gln472Leu,ENST00000369617,;MAGI3,missense_variant,p.Gln447Leu,ENST00000369611,;	T	ENSG00000081026	ENST00000307546	Transcript
PFN1P2	0	.	GRCh38	chr1	120436530	120436530	+	5'Flank	SNP	T	T	G	rs9441132		CHLA20_S3	NORMAL	T	T																			ENST00000604437		319	157	162				PFN1P2,upstream_gene_variant,,ENST00000604437,;NBPF8,non_coding_transcript_exon_variant,,ENST00000583271,;PFN1P2,upstream_gene_variant,,ENST00000621347,;	G	ENSG00000270392	ENST00000604437	Transcript
PFN1P2	0	.	GRCh38	chr1	120436644	120436644	+	5'Flank	SNP	G	G	A	rs781975064		CHLA20_S3	NORMAL	G	G																			ENST00000604437		576	326	250				PFN1P2,upstream_gene_variant,,ENST00000604437,;NBPF8,non_coding_transcript_exon_variant,,ENST00000583271,;PFN1P2,upstream_gene_variant,,ENST00000621347,;	A	ENSG00000270392	ENST00000604437	Transcript
NBPF8	0	.	GRCh38	chr1	120449388	120449388	+	RNA	SNP	G	A	A	rs587605093		CHLA20_S3	NORMAL	G	G																n.1957N>A			ENST00000583271	11/25	355	70	285				NBPF8,non_coding_transcript_exon_variant,,ENST00000583271,;	A	ENSG00000270231	ENST00000583271	Transcript
NBPF8	0	.	GRCh38	chr1	120460621	120460621	+	RNA	SNP	C	C	A	rs587696045		CHLA20_S3	NORMAL	C	C																n.2833N>A			ENST00000583271	18/25	510	296	214				NBPF8,non_coding_transcript_exon_variant,,ENST00000583271,;	A	ENSG00000270231	ENST00000583271	Transcript
NBPF8	0	.	GRCh38	chr1	120462952	120462952	+	RNA	SNP	C	C	T	novel		CHLA20_S3	NORMAL	C	C																n.3220N>T			ENST00000583271	21/25	24	12	12				NBPF8,non_coding_transcript_exon_variant,,ENST00000583271,;	T	ENSG00000270231	ENST00000583271	Transcript
FCGR1B	0	.	GRCh38	chr1	121088716	121088716	+	Missense_Mutation	SNP	A	G	G	rs201922049		CHLA20_S3	NORMAL	A	A																c.115N>G	p.Ile39Val	p.I39V	ENST00000369384	3/5	19	0	19				FCGR1B,missense_variant,p.Ile40Val,ENST00000616817,;FCGR1B,missense_variant,p.Ile39Val,ENST00000623603,NM_001244910.1;FCGR1B,missense_variant,p.Ile39Val,ENST00000369384,NM_001017986.3;FCGR1B,missense_variant,p.Ile16Val,ENST00000369178,;FCGR1B,intron_variant,,ENST00000369383,NM_001004340.3;RP11-439A17.10,intron_variant,,ENST00000426275,;RP11-439A17.9,downstream_gene_variant,,ENST00000457996,;FCGR1…	G	ENSG00000198019	ENST00000369384	Transcript
SRGAP2C	0	.	GRCh38	chr1	121374827	121374827	+	Missense_Mutation	SNP	A	A	G	novel		CHLA20_S3	NORMAL	A	A																c.704N>G	p.His235Arg	p.H235R	ENST00000367123	7/10	189	125	64				SRGAP2C,missense_variant,p.His235Arg,ENST00000367123,NM_001271872.1,NM_001329984.1;SRGAP2C,missense_variant,p.His82Arg,ENST00000304465,;SRGAP2-AS1,intron_variant,,ENST00000437515,;	G	ENSG00000171943	ENST00000367123	Transcript
ANKRD35	0	.	GRCh38	chr1	145872994	145872994	+	Missense_Mutation	SNP	T	T	C	rs41315701		CHLA20_S3	NORMAL	T	T																c.1775N>G	p.Gln592Arg	p.Q592R	ENST00000355594	10/14	230	90	139				ANKRD35,missense_variant,p.Gln592Arg,ENST00000355594,NM_144698.4;ANKRD35,missense_variant,p.Gln502Arg,ENST00000544626,NM_001280799.1;	C	ENSG00000198483	ENST00000355594	Transcript
NBPF10	0	.	GRCh38	chr1	146069569	146069569	+	Missense_Mutation	SNP	C	C	T	novel		CHLA20_S3	NORMAL	C	C																c.10784N>A	p.Arg3595His	p.R3595H	ENST00000583866	86/90	559	226	333				NBPF10,missense_variant,p.Arg3595His,ENST00000583866,NM_001302371.1,NM_001039703.5;NBPF10,missense_variant,p.Arg1039His,ENST00000617010,;NBPF10,intron_variant,,ENST00000610925,;NBPF10,intron_variant,,ENST00000622244,;NBPF10,intron_variant,,ENST00000613557,;NBPF10,intron_variant,,ENST00000616399,;NBPF10,intron_variant,,ENST00000613224,;	T	ENSG00000271425	ENST00000583866	Transcript
NBPF10	0	.	GRCh38	chr1	146069630	146069630	+	Missense_Mutation	SNP	G	G	C	novel		CHLA20_S3	NORMAL	G	G																c.10723N>G	p.Leu3575Val	p.L3575V	ENST00000583866	86/90	759	467	292				NBPF10,missense_variant,p.Leu3575Val,ENST00000583866,NM_001302371.1,NM_001039703.5;NBPF10,missense_variant,p.Leu1019Val,ENST00000617010,;NBPF10,intron_variant,,ENST00000610925,;NBPF10,intron_variant,,ENST00000622244,;NBPF10,intron_variant,,ENST00000613557,;NBPF10,intron_variant,,ENST00000616399,;NBPF10,intron_variant,,ENST00000613224,;	C	ENSG00000271425	ENST00000583866	Transcript
NBPF10	0	.	GRCh38	chr1	146069686	146069686	+	Missense_Mutation	SNP	C	C	T	novel		CHLA20_S3	NORMAL	C	C																c.10667N>A	p.Gly3556Glu	p.G3556E	ENST00000583866	86/90	474	309	165				NBPF10,missense_variant,p.Gly3556Glu,ENST00000583866,NM_001302371.1,NM_001039703.5;NBPF10,missense_variant,p.Gly1000Glu,ENST00000617010,;NBPF10,intron_variant,,ENST00000610925,;NBPF10,intron_variant,,ENST00000622244,;NBPF10,intron_variant,,ENST00000613557,;NBPF10,intron_variant,,ENST00000616399,;NBPF10,intron_variant,,ENST00000613224,;	T	ENSG00000271425	ENST00000583866	Transcript
NBPF10	0	.	GRCh38	chr1	146093289	146093289	+	Missense_Mutation	SNP	T	G	G	novel		CHLA20_S3	NORMAL	T	T																c.7043N>C	p.Tyr2348Ser	p.Y2348S	ENST00000583866	56/90	39	8	31				NBPF10,missense_variant,p.Tyr2348Ser,ENST00000583866,NM_001302371.1,NM_001039703.5;NBPF10,5_prime_UTR_variant,,ENST00000617010,;NBPF10,intron_variant,,ENST00000610925,;NBPF10,intron_variant,,ENST00000622244,;NBPF10,intron_variant,,ENST00000613557,;NBPF10,intron_variant,,ENST00000616399,;NBPF10,intron_variant,,ENST00000613224,;	G	ENSG00000271425	ENST00000583866	Transcript
NBPF10	0	.	GRCh38	chr1	146121510	146121510	+	Missense_Mutation	SNP	A	C	C	novel		CHLA20_S3	NORMAL	A	A																c.2746N>G	p.Phe916Val	p.F916V	ENST00000583866	20/90	15	0	15				NBPF10,missense_variant,p.Phe916Val,ENST00000583866,NM_001302371.1,NM_001039703.5;NBPF10,5_prime_UTR_variant,,ENST00000617010,;NBPF10,intron_variant,,ENST00000610925,;NBPF10,intron_variant,,ENST00000622244,;NBPF10,intron_variant,,ENST00000613557,;NBPF10,intron_variant,,ENST00000616399,;NBPF10,intron_variant,,ENST00000613224,;RP11-458D21.5,3_prime_UTR_variant,,ENST00000612520,;	C	ENSG00000271425	ENST00000583866	Transcript
NBPF10	0	.	GRCh38	chr1	146125487	146125487	+	Missense_Mutation	SNP	C	C	A	rs192293322		CHLA20_S3	NORMAL	C	C																c.2056N>T	p.Asp686Tyr	p.D686Y	ENST00000583866	15/90	233	165	68				NBPF10,missense_variant,p.Asp686Tyr,ENST00000583866,NM_001302371.1,NM_001039703.5;NBPF10,5_prime_UTR_variant,,ENST00000617010,;NBPF10,3_prime_UTR_variant,,ENST00000616399,;NBPF10,intron_variant,,ENST00000610925,;NBPF10,intron_variant,,ENST00000622244,;NBPF10,intron_variant,,ENST00000613557,;NBPF10,intron_variant,,ENST00000613224,;RP11-458D21.5,intron_variant,,ENST00000612520,;	A	ENSG00000271425	ENST00000583866	Transcript
NBPF10	0	.	GRCh38	chr1	146135471	146135471	+	Missense_Mutation	SNP	T	C	C	rs3926769		CHLA20_S3	NORMAL	T	T																c.1142N>G	p.Lys381Arg	p.K381R	ENST00000583866	8/90	99	3	96				NBPF10,missense_variant,p.Lys381Arg,ENST00000583866,NM_001302371.1,NM_001039703.5;NBPF10,missense_variant,p.Lys41Arg,ENST00000610925,;NBPF10,missense_variant,p.Lys381Arg,ENST00000622244,;NBPF10,missense_variant,p.Lys381Arg,ENST00000613557,;NBPF10,missense_variant,p.Lys346Arg,ENST00000616399,;NBPF10,5_prime_UTR_variant,,ENST00000617010,;NBPF10,intron_variant,,ENST00000613224,;RP11-458D21.5,3_prime…	C	ENSG00000271425	ENST00000583866	Transcript
NBPF12	0	.	GRCh38	chr1	146972960	146972960	+	Missense_Mutation	SNP	A	A	G	novel		CHLA20_S3	NORMAL	A	A																c.1801N>G	p.Lys601Glu	p.K601E	ENST00000617931	16/36	448	302	146				NBPF12,missense_variant,p.Lys601Glu,ENST00000617931,;NBPF12,missense_variant,p.Lys601Glu,ENST00000617844,NM_001278141.1;NBPF12,missense_variant,p.Lys601Glu,ENST00000611443,;NBPF12,missense_variant,p.Lys330Glu,ENST00000617614,;NBPF12,missense_variant,p.Lys330Glu,ENST00000613714,;NBPF12,intron_variant,,ENST00000579935,;NBPF12,intron_variant,,ENST00000617864,;NBPF12,intron_variant,,ENST00000439206,;	G	ENSG00000268043	ENST00000617931	Transcript
NBPF12	0	.	GRCh38	chr1	146974762	146974762	+	Missense_Mutation	SNP	C	A	A	rs587721117		CHLA20_S3	NORMAL	C	C																c.1825N>A	p.Leu609Ile	p.L609I	ENST00000617931	17/36	75	0	75				NBPF12,missense_variant,p.Leu609Ile,ENST00000617931,;NBPF12,missense_variant,p.Leu609Ile,ENST00000617844,NM_001278141.1;NBPF12,missense_variant,p.Leu609Ile,ENST00000611443,;NBPF12,missense_variant,p.Leu338Ile,ENST00000617614,;NBPF12,missense_variant,p.Leu338Ile,ENST00000613714,;NBPF12,intron_variant,,ENST00000579935,;NBPF12,intron_variant,,ENST00000617864,;NBPF12,intron_variant,,ENST00000439206,;	A	ENSG00000268043	ENST00000617931	Transcript
NBPF12	0	.	GRCh38	chr1	146986469	146986469	+	Missense_Mutation	SNP	A	A	C	novel		CHLA20_S3	NORMAL	A	A																c.3009N>C	p.Arg1003Ser	p.R1003S	ENST00000617931	26/36	322	182	140				NBPF12,missense_variant,p.Arg1003Ser,ENST00000617931,;NBPF12,missense_variant,p.Arg1003Ser,ENST00000617844,NM_001278141.1;NBPF12,missense_variant,p.Arg1003Ser,ENST00000611443,;NBPF12,missense_variant,p.Arg732Ser,ENST00000579935,;NBPF12,missense_variant,p.Arg732Ser,ENST00000617614,;NBPF12,missense_variant,p.Arg657Ser,ENST00000613714,;NBPF12,missense_variant,p.Arg386Ser,ENST00000439206,;NBPF12,3_pr…	C	ENSG00000268043	ENST00000617931	Transcript
NBPF12	0	.	GRCh38	chr1	146988091	146988091	+	Missense_Mutation	SNP	A	A	G	rs200441040		CHLA20_S3	NORMAL	A	A																c.3254N>G	p.Glu1085Gly	p.E1085G	ENST00000617931	28/36	93	55	38				NBPF12,missense_variant,p.Glu1085Gly,ENST00000617931,;NBPF12,missense_variant,p.Glu1085Gly,ENST00000617844,NM_001278141.1;NBPF12,missense_variant,p.Glu1085Gly,ENST00000611443,;NBPF12,missense_variant,p.Glu814Gly,ENST00000579935,;NBPF12,missense_variant,p.Arg813Gly,ENST00000617614,;NBPF12,missense_variant,p.Glu739Gly,ENST00000613714,;NBPF12,missense_variant,p.Glu468Gly,ENST00000439206,;NBPF12,3_pr…	G	ENSG00000268043	ENST00000617931	Transcript
NBPF11	0	.	GRCh38	chr1	148107041	148107041	+	Missense_Mutation	SNP	G	G	C	novel		CHLA20_S3	NORMAL	G	G																c.2152N>G	p.Pro718Ala	p.P718A	ENST00000615281	20/24	106	42	64				NBPF11,missense_variant,p.Pro718Ala,ENST00000615281,NM_183372.5;NBPF11,missense_variant,p.Pro718Ala,ENST00000614015,NM_001101663.4;NBPF11,missense_variant,p.Pro683Ala,ENST00000614785,;NBPF11,missense_variant,p.Pro643Ala,ENST00000613531,;NBPF11,3_prime_UTR_variant,,ENST00000614506,;	C	ENSG00000263956	ENST00000615281	Transcript
NBPF14	0	.	GRCh38	chr1	148566989	148566989	+	Missense_Mutation	SNP	C	C	G	novel		CHLA20_S3	NORMAL	C	C																c.3505N>C	p.Glu1169Gln	p.E1169Q	ENST00000619423	28/71	12	6	6				NBPF14,missense_variant,p.Glu1169Gln,ENST00000619423,NM_015383.2;NBPF14,missense_variant,p.Glu1000Gln,ENST00000614999,;NBPF14,intron_variant,,ENST00000621066,;NBPF14,intron_variant,,ENST00000581201,;NBPF14,intron_variant,,ENST00000621070,;NBPF14,intron_variant,,ENST00000620240,;NBPF14,intron_variant,,ENST00000614329,;NBPF14,intron_variant,,ENST00000616120,;NBPF14,intron_variant,,ENST00000611826,;	G	ENSG00000270629	ENST00000619423	Transcript
NBPF14	0	.	GRCh38	chr1	148567001	148567001	+	Missense_Mutation	SNP	T	T	A	novel		CHLA20_S3	NORMAL	T	T																c.3493N>T	p.Ile1165Phe	p.I1165F	ENST00000619423	28/71	11	5	6				NBPF14,missense_variant,p.Ile1165Phe,ENST00000619423,NM_015383.2;NBPF14,missense_variant,p.Ile996Phe,ENST00000614999,;NBPF14,intron_variant,,ENST00000621066,;NBPF14,intron_variant,,ENST00000581201,;NBPF14,intron_variant,,ENST00000621070,;NBPF14,intron_variant,,ENST00000620240,;NBPF14,intron_variant,,ENST00000614329,;NBPF14,intron_variant,,ENST00000616120,;NBPF14,intron_variant,,ENST00000611826,;	A	ENSG00000270629	ENST00000619423	Transcript
PDE4DIP	0	.	GRCh38	chr1	148977966	148977966	+	Missense_Mutation	SNP	G	G	A	rs34169189		CHLA20_S3	NORMAL	G	G																c.2349N>A	p.Met783Ile	p.M783I	ENST00000369356	18/44	341	232	109				PDE4DIP,missense_variant,p.Met946Ile,ENST00000529945,;PDE4DIP,missense_variant,p.Met920Ile,ENST00000585156,;PDE4DIP,missense_variant,p.Met783Ile,ENST00000369356,NM_001198834.3;PDE4DIP,missense_variant,p.Met920Ile,ENST00000524974,;PDE4DIP,missense_variant,p.Met783Ile,ENST00000369354,NM_014644.5;PDE4DIP,missense_variant,p.Met849Ile,ENST00000618462,NM_001198832.2;PDE4DIP,missense_variant,p.Met946Ile…	A	ENSG00000178104	ENST00000369356	Transcript
PDE4DIP	0	.	GRCh38	chr1	149021033	149021033	+	Missense_Mutation	SNP	C	C	A	novel		CHLA20_S3	NORMAL	C	C																c.5965N>A	p.Gln1989Lys	p.Q1989K	ENST00000369356	37/44	49	33	16				PDE4DIP,missense_variant,p.Gln2125Lys,ENST00000585156,;PDE4DIP,missense_variant,p.Gln1989Lys,ENST00000369356,NM_001198834.3;PDE4DIP,missense_variant,p.Gln2074Lys,ENST00000524974,;PDE4DIP,missense_variant,p.Gln1989Lys,ENST00000369354,NM_014644.5;PDE4DIP,missense_variant,p.Gln1883Lys,ENST00000618462,NM_001198832.2;PDE4DIP,missense_variant,p.Gln146Lys,ENST00000530130,;RP4-791M13.4,intron_variant,,EN…	A	ENSG00000178104	ENST00000369356	Transcript
NBPF9	0	.	GRCh38	chr1	149058931	149058931	+	Missense_Mutation	SNP	C	A	A	novel		CHLA20_S3	NORMAL	C	C																c.2752N>T	p.Val918Leu	p.V918L	ENST00000615421	25/29	17	0	17				NBPF9,missense_variant,p.Val918Leu,ENST00000615421,;NBPF9,missense_variant,p.Val788Leu,ENST00000621645,;NBPF9,missense_variant,p.Val918Leu,ENST00000584027,NM_001277444.1;NBPF9,missense_variant,p.Val749Leu,ENST00000613969,NM_001037501.2;NBPF9,missense_variant,p.Val674Leu,ENST00000621074,;NBPF9,3_prime_UTR_variant,,ENST00000483630,;NBPF9,intron_variant,,ENST00000613595,NM_001037675.3;NBPF9,intron_v…	A	ENSG00000269713	ENST00000615421	Transcript
NBPF9	0	.	GRCh38	chr1	149063750	149063750	+	Missense_Mutation	SNP	C	A	A	novel		CHLA20_S3	NORMAL	C	C																c.1909N>T	p.Asp637Tyr	p.D637Y	ENST00000615421	19/29	146	14	132				NBPF9,missense_variant,p.Asp637Tyr,ENST00000615421,;NBPF9,missense_variant,p.Asp507Tyr,ENST00000621645,;NBPF9,missense_variant,p.Asp637Tyr,ENST00000584027,NM_001277444.1;NBPF9,missense_variant,p.Asp637Tyr,ENST00000613969,NM_001037501.2;NBPF9,missense_variant,p.Asp637Tyr,ENST00000613595,NM_001037675.3;NBPF9,missense_variant,p.Asp637Tyr,ENST00000610300,;NBPF9,3_prime_UTR_variant,,ENST00000483630,;N…	A	ENSG00000269713	ENST00000615421	Transcript
NBPF9	0	.	GRCh38	chr1	149071644	149071644	+	Missense_Mutation	SNP	T	C	C	novel		CHLA20_S3	NORMAL	T	T																c.1339N>G	p.Ile447Val	p.I447V	ENST00000615421	14/29	198	2	196				NBPF9,missense_variant,p.Ile447Val,ENST00000615421,;NBPF9,missense_variant,p.Ile447Val,ENST00000584027,NM_001277444.1;NBPF9,missense_variant,p.Ile447Val,ENST00000613969,NM_001037501.2;NBPF9,missense_variant,p.Ile447Val,ENST00000613595,NM_001037675.3;NBPF9,missense_variant,p.Ile447Val,ENST00000621074,;NBPF9,missense_variant,p.Ile447Val,ENST00000610300,;NBPF9,missense_variant,p.Ile176Val,ENST000004…	C	ENSG00000269713	ENST00000615421	Transcript
NBPF9	0	.	GRCh38	chr1	149071659	149071659	+	Missense_Mutation	SNP	C	T	T	novel		CHLA20_S3	NORMAL	C	C																c.1324N>A	p.Asp442Asn	p.D442N	ENST00000615421	14/29	185	2	183				NBPF9,missense_variant,p.Asp442Asn,ENST00000615421,;NBPF9,missense_variant,p.Asp442Asn,ENST00000584027,NM_001277444.1;NBPF9,missense_variant,p.Asp442Asn,ENST00000613969,NM_001037501.2;NBPF9,missense_variant,p.Asp442Asn,ENST00000613595,NM_001037675.3;NBPF9,missense_variant,p.Asp442Asn,ENST00000621074,;NBPF9,missense_variant,p.Asp442Asn,ENST00000610300,;NBPF9,missense_variant,p.Asp171Asn,ENST000004…	T	ENSG00000269713	ENST00000615421	Transcript
NBPF9	0	.	GRCh38	chr1	149075700	149075700	+	Missense_Mutation	SNP	G	G	C	novel		CHLA20_S3	NORMAL	G	G																c.943N>G	p.Leu315Val	p.L315V	ENST00000615421	11/29	1651	840	811				NBPF9,missense_variant,p.Leu315Val,ENST00000615421,;NBPF9,missense_variant,p.Leu315Val,ENST00000621645,;NBPF9,missense_variant,p.Leu315Val,ENST00000584027,NM_001277444.1;NBPF9,missense_variant,p.Leu315Val,ENST00000613969,NM_001037501.2;NBPF9,missense_variant,p.Leu315Val,ENST00000613595,NM_001037675.3;NBPF9,missense_variant,p.Leu315Val,ENST00000621074,;NBPF9,missense_variant,p.Leu315Val,ENST000006…	C	ENSG00000269713	ENST00000615421	Transcript
NBPF9	0	.	GRCh38	chr1	149075770	149075770	+	Missense_Mutation	SNP	G	G	C	novel		CHLA20_S3	NORMAL	G	G																c.873N>G	p.Ile291Met	p.I291M	ENST00000615421	11/29	1599	871	727				NBPF9,missense_variant,p.Ile291Met,ENST00000615421,;NBPF9,missense_variant,p.Ile291Met,ENST00000621645,;NBPF9,missense_variant,p.Ile291Met,ENST00000584027,NM_001277444.1;NBPF9,missense_variant,p.Ile291Met,ENST00000613969,NM_001037501.2;NBPF9,missense_variant,p.Ile291Met,ENST00000613595,NM_001037675.3;NBPF9,missense_variant,p.Ile291Met,ENST00000621074,;NBPF9,missense_variant,p.Ile291Met,ENST000006…	C	ENSG00000269713	ENST00000615421	Transcript
NBPF9	0	.	GRCh38	chr1	149082016	149082016	+	Missense_Mutation	SNP	A	A	T	novel		CHLA20_S3	NORMAL	A	A																c.124N>A	p.Cys42Ser	p.C42S	ENST00000615421	6/29	901	626	275				NBPF9,missense_variant,p.Cys42Ser,ENST00000615421,;NBPF9,missense_variant,p.Cys42Ser,ENST00000621645,;NBPF9,missense_variant,p.Cys42Ser,ENST00000584027,NM_001277444.1;NBPF9,missense_variant,p.Cys42Ser,ENST00000613969,NM_001037501.2;NBPF9,missense_variant,p.Cys42Ser,ENST00000613595,NM_001037675.3;NBPF9,missense_variant,p.Cys42Ser,ENST00000621074,;NBPF9,missense_variant,p.Cys42Ser,ENST00000610300,;	T	ENSG00000269713	ENST00000615421	Transcript
MRPS21	0	.	GRCh38	chr1	150308112	150308112	+	Missense_Mutation	SNP	T	C	C	rs10480		CHLA20_S3	NORMAL	T	T																c.148N>C	p.Cys50Arg	p.C50R	ENST00000581066	2/2	404	0	404				MRPS21,missense_variant,p.Cys50Arg,ENST00000581066,NM_018997.3;MRPS21,missense_variant,p.Cys50Arg,ENST00000614145,NM_031901.5;AC242988.1,upstream_gene_variant,,ENST00000624245,;	C	ENSG00000266472	ENST00000581066	Transcript
RPTN	0	.	GRCh38	chr1	152156624	152156624	+	Missense_Mutation	SNP	C	C	T	rs200003389		CHLA20_S3	NORMAL	C	C																c.475N>A	p.Gly159Ser	p.G159S	ENST00000316073	3/3	796	580	216				RPTN,missense_variant,p.Gly159Ser,ENST00000316073,NM_001122965.1;PUDPP2,intron_variant,,ENST00000628080,;	T	ENSG00000215853	ENST00000316073	Transcript
HRNR	0	.	GRCh38	chr1	152215334	152215334	+	Missense_Mutation	SNP	G	A	A	rs145371085		CHLA20_S3	NORMAL	G	G																c.6295N>T	p.Pro2099Ser	p.P2099S	ENST00000368801	3/3	281	1	279				HRNR,missense_variant,p.Pro2099Ser,ENST00000368801,NM_001009931.2;FLG-AS1,intron_variant,,ENST00000420707,;FLG-AS1,intron_variant,,ENST00000593011,;	A	ENSG00000197915	ENST00000368801	Transcript
HRNR	0	.	GRCh38	chr1	152216579	152216579	+	Missense_Mutation	SNP	G	C	C	rs4845749		CHLA20_S3	NORMAL	G	G																c.5050N>G	p.Arg1684Gly	p.R1684G	ENST00000368801	3/3	456	1	455				HRNR,missense_variant,p.Arg1684Gly,ENST00000368801,NM_001009931.2;FLG-AS1,intron_variant,,ENST00000420707,;FLG-AS1,intron_variant,,ENST00000593011,;	C	ENSG00000197915	ENST00000368801	Transcript
HRNR	0	.	GRCh38	chr1	152217146	152217146	+	Missense_Mutation	SNP	T	C	C	rs775251752		CHLA20_S3	NORMAL	T	T																c.4483N>G	p.Ser1495Gly	p.S1495G	ENST00000368801	3/3	129	6	123				HRNR,missense_variant,p.Ser1495Gly,ENST00000368801,NM_001009931.2;FLG-AS1,intron_variant,,ENST00000420707,;FLG-AS1,intron_variant,,ENST00000593011,;	C	ENSG00000197915	ENST00000368801	Transcript
HRNR	0	.	GRCh38	chr1	152223254	152223254	+	Missense_Mutation	DEL	T	-	-	novel		CHLA20_S3	NORMAL	T	T																c.-1_1delNNinsA			ENST00000368801	2/3	415	3	369				HRNR,coding_sequence_variant,,ENST00000368801,NM_001009931.2;FLG-AS1,intron_variant,,ENST00000420707,;FLG-AS1,intron_variant,,ENST00000593011,;	T	ENSG00000197915	ENST00000368801	Transcript
FLG	0	.	GRCh38	chr1	152305146	152305146	+	Nonsense_Mutation	SNP	G	G	T	rs150597413		CHLA20_S3	NORMAL	G	G																c.9740N>A	p.Ser3247Ter	p.S3247*	ENST00000368799	3/3	1524	503	1021				FLG,stop_gained,p.Ser3247Ter,ENST00000368799,NM_002016.1;FLG-AS1,intron_variant,,ENST00000420707,;FLG-AS1,intron_variant,,ENST00000593011,;	T	ENSG00000143631	ENST00000368799	Transcript
DAP3	0	.	GRCh38	chr1	155737026	155737026	+	Missense_Mutation	SNP	G	G	C	rs150623601		CHLA20_S3	NORMAL	G	G																c.1074N>C	p.Gln358His	p.Q358H	ENST00000368336	12/13	361	164	197				DAP3,missense_variant,p.Gln358His,ENST00000368336,NM_004632.3,NM_001199849.1;DAP3,missense_variant,p.Gln317His,ENST00000535183,NM_001199851.1;DAP3,missense_variant,p.Gln317His,ENST00000471642,;DAP3,missense_variant,p.Gln358His,ENST00000343043,NM_033657.2;DAP3,missense_variant,p.Gln324His,ENST00000421487,NM_001199850.1;DAP3,missense_variant,p.Gln170His,ENST00000477394,;DAP3,missense_variant,p.Gln1…	C	ENSG00000132676	ENST00000368336	Transcript
RAB25	0	.	GRCh38	chr1	156065975	156065975	+	Missense_Mutation	SNP	G	G	T	rs770343954		CHLA20_S3	NORMAL	G	G																c.108N>T	p.Glu36Asp	p.E36D	ENST00000361084	2/5	649	448	201				RAB25,missense_variant,p.Glu36Asp,ENST00000361084,NM_020387.3;RAB25,non_coding_transcript_exon_variant,,ENST00000463614,;RAB25,intron_variant,,ENST00000487325,;RAB25,intron_variant,,ENST00000473336,;RAB25,upstream_gene_variant,,ENST00000497968,;	T	ENSG00000132698	ENST00000361084	Transcript
RHBG	0	.	GRCh38	chr1	156384556	156384557	+	Frame_Shift_Ins	INS	-	C	C	novel		CHLA20_S3	NORMAL	-	-																c.1264_1265insC	p.Asp425ArgfsTer18	p.D425Rfs*18	ENST00000537040	9/10	229	0	229				RHBG,frameshift_variant,p.Asp425ArgfsTer18,ENST00000537040,NM_020407.4,NM_001256395.1,NM_001256396.1;RP11-139I14.2,upstream_gene_variant,,ENST00000451362,;RHBG,intron_variant,,ENST00000494874,;RHBG,3_prime_UTR_variant,,ENST00000620376,;RHBG,3_prime_UTR_variant,,ENST00000451864,;RHBG,3_prime_UTR_variant,,ENST00000613460,;RHBG,3_prime_UTR_variant,,ENST00000612897,;RHBG,non_coding_transcript_exon_va…	C	ENSG00000132677	ENST00000537040	Transcript
MNDA	0	.	GRCh38	chr1	158844085	158844085	+	Missense_Mutation	SNP	C	C	T	rs148142374		CHLA20_S3	NORMAL	C	C																c.533N>T	p.Thr178Ile	p.T178I	ENST00000368141	4/7	278	124	154				MNDA,missense_variant,p.Thr178Ile,ENST00000368141,NM_002432.1;MNDA,upstream_gene_variant,,ENST00000438394,;MNDA,downstream_gene_variant,,ENST00000491210,;	T	ENSG00000163563	ENST00000368141	Transcript
C1orf204	0	.	GRCh38	chr1	159854997	159854997	+	Missense_Mutation	SNP	G	G	A	rs200952561		CHLA20_S3	NORMAL	G	G																c.92N>T	p.Ala31Val	p.A31V	ENST00000368102	2/6	168	115	53				C1orf204,missense_variant,p.Ala31Val,ENST00000368102,NM_001134233.1;VSIG8,missense_variant,p.Ala334Val,ENST00000368100,NM_001013661.1;C1orf204,missense_variant,p.Ala31Val,ENST00000621242,;SNORD64,upstream_gene_variant,,ENST00000390859,;C1orf204,upstream_gene_variant,,ENST00000491974,;RP11-190A12.7,downstream_gene_variant,,ENST00000537167,;RP11-190A12.7,downstream_gene_variant,,ENST00000536764,;RP…	A	ENSG00000188004	ENST00000368102	Transcript
IGSF9	0	.	GRCh38	chr1	159936468	159936468	+	Missense_Mutation	SNP	C	C	G	novel		CHLA20_S3	NORMAL	C	C																c.604N>C	p.Gly202Arg	p.G202R	ENST00000368094	6/21	363	271	92				IGSF9,missense_variant,p.Gly202Arg,ENST00000368094,NM_001135050.1;IGSF9,missense_variant,p.Gly202Arg,ENST00000361509,NM_020789.3;IGSF9,missense_variant,p.Gly202Arg,ENST00000611023,;IGSF9,non_coding_transcript_exon_variant,,ENST00000476102,;IGSF9,upstream_gene_variant,,ENST00000493195,;IGSF9,upstream_gene_variant,,ENST00000496645,;	G	ENSG00000085552	ENST00000368094	Transcript
CD244	0	.	GRCh38	chr1	160841584	160841584	+	Missense_Mutation	SNP	C	C	G	rs115868021		CHLA20_S3	NORMAL	C	C																c.379N>C	p.Glu127Gln	p.E127Q	ENST00000368033	2/9	603	199	404				CD244,missense_variant,p.Asp127His,ENST00000368034,NM_016382.3;CD244,missense_variant,p.Glu127Gln,ENST00000368033,NM_001166663.1;CD244,missense_variant,p.Glu127Gln,ENST00000322302,NM_001166664.1;CD244,upstream_gene_variant,,ENST00000481677,;CD244,missense_variant,p.Asp127His,ENST00000492063,;	G	ENSG00000122223	ENST00000368033	Transcript
OLFML2B	0	.	GRCh38	chr1	162020101	162020101	+	Missense_Mutation	SNP	G	G	A	rs149753373		CHLA20_S3	NORMAL	G	G																c.256N>T	p.Arg86Trp	p.R86W	ENST00000367940	2/8	592	439	153				OLFML2B,missense_variant,p.Arg86Trp,ENST00000294794,NM_015441.2;OLFML2B,missense_variant,p.Arg86Trp,ENST00000367940,NM_001297713.1;	A	ENSG00000162745	ENST00000367940	Transcript
FMO2	0	.	GRCh38	chr1	171208951	171208951	+	Nonsense_Mutation	SNP	C	T	T	rs6661174		CHLA20_S3	NORMAL	C	C																c.1414N>T	p.Gln472Ter	p.Q472*	ENST00000209929	9/9	489	0	489				FMO2,stop_gained,p.Gln472Ter,ENST00000209929,NM_001460.4;RP1-127D3.4,intron_variant,,ENST00000422841,;RP1-127D3.4,intron_variant,,ENST00000445909,;RP1-127D3.4,intron_variant,,ENST00000445290,;FMO2,downstream_gene_variant,,ENST00000489354,;FMO2,3_prime_UTR_variant,,ENST00000529935,;FMO2,non_coding_transcript_exon_variant,,ENST00000488431,;	T	ENSG00000094963	ENST00000209929	Transcript
KIAA0040	0	.	GRCh38	chr1	175160819	175160819	+	Missense_Mutation	SNP	G	T	T	rs3208835		CHLA20_S3	NORMAL	G	G																c.195N>A	p.Asn65Lys	p.N65K	ENST00000545251	3/3	307	0	307				KIAA0040,missense_variant,p.Asn65Lys,ENST00000423313,NM_001319231.1,NM_014656.2,NM_001162893.1;KIAA0040,missense_variant,p.Asn65Lys,ENST00000444639,NM_001162894.1,NM_001319230.1;KIAA0040,missense_variant,p.Asn65Lys,ENST00000545251,NM_001162895.1;KIAA0040,5_prime_UTR_variant,,ENST00000619513,;KIAA0040,downstream_gene_variant,,ENST00000567124,;KIAA0040,downstream_gene_variant,,ENST00000563563,;	T	ENSG00000235750	ENST00000545251	Transcript
CEP350	0	.	GRCh38	chr1	180011952	180011952	+	Missense_Mutation	SNP	T	T	A	rs202134877		CHLA20_S3	NORMAL	T	T																c.1270N>A	p.Ser424Thr	p.S424T	ENST00000367607	9/38	297	205	92				CEP350,missense_variant,p.Ser424Thr,ENST00000367607,NM_014810.4;	A	ENSG00000135837	ENST00000367607	Transcript
MR1	0	.	GRCh38	chr1	181049076	181049076	+	Missense_Mutation	SNP	G	G	A	rs41268456		CHLA20_S3	NORMAL	G	G																c.92N>A	p.Arg31His	p.R31H	ENST00000614012	3/7	453	330	123				MR1,missense_variant,p.Arg31His,ENST00000614012,NM_001531.2;MR1,missense_variant,p.Arg31His,ENST00000367580,;MR1,missense_variant,p.Arg31His,ENST00000617803,NM_001310213.1,NM_001195000.1;MR1,missense_variant,p.Arg31His,ENST00000434571,NM_001195035.1;MR1,missense_variant,p.Arg31His,ENST00000282990,;MR1,missense_variant,p.Arg31His,ENST00000367579,NM_001194999.1;MR1,non_coding_transcript_exon_varian…	A	ENSG00000153029	ENST00000614012	Transcript
HMCN1	0	.	GRCh38	chr1	186070662	186070662	+	Missense_Mutation	SNP	A	A	C	novel		CHLA20_S3	NORMAL	A	A																c.8044N>C	p.Lys2682Gln	p.K2682Q	ENST00000271588	52/107	311	235	76				HMCN1,missense_variant,p.Lys2682Gln,ENST00000271588,NM_031935.2;	C	ENSG00000143341	ENST00000271588	Transcript
TPR	0	.	GRCh38	chr1	186344065	186344065	+	Missense_Mutation	SNP	C	C	T	rs201004855		CHLA20_S3	NORMAL	C	C																c.3443N>A	p.Arg1148His	p.R1148H	ENST00000367478	26/51	368	133	235				TPR,missense_variant,p.Arg1148His,ENST00000367478,NM_003292.2;TPR,non_coding_transcript_exon_variant,,ENST00000481347,;	T	ENSG00000047410	ENST00000367478	Transcript
CFH	0	.	GRCh38	chr1	196679758	196679758	+	Missense_Mutation	SNP	C	C	T	novel		CHLA20_S3	NORMAL	C	C																c.755N>T	p.Thr252Ile	p.T252I	ENST00000367429	6/22	270	105	165				CFH,missense_variant,p.Thr252Ile,ENST00000367429,NM_000186.3;CFH,missense_variant,p.Thr252Ile,ENST00000630130,NM_001014975.2;CFH,missense_variant,p.Thr188Ile,ENST00000359637,;CFH,non_coding_transcript_exon_variant,,ENST00000466229,;	T	ENSG00000000971	ENST00000367429	Transcript
CACNA1S	0	.	GRCh38	chr1	201076930	201076930	+	Missense_Mutation	SNP	C	C	T	rs142356235		CHLA20_S3	NORMAL	C	C																c.1817N>A	p.Ser606Asn	p.S606N	ENST00000362061	12/44	248	86	162				CACNA1S,missense_variant,p.Ser606Asn,ENST00000362061,NM_000069.2;CACNA1S,missense_variant,p.Ser606Asn,ENST00000367338,;	T	ENSG00000081248	ENST00000362061	Transcript
IGFN1	0	.	GRCh38	chr1	201209837	201209837	+	Missense_Mutation	SNP	A	A	G	rs12758143		CHLA20_S3	NORMAL	A	A																c.4944N>G	p.Ile1648Met	p.I1648M	ENST00000335211	12/24	3200	2317	883				IGFN1,missense_variant,p.Ile1648Met,ENST00000335211,NM_001164586.1;IGFN1,intron_variant,,ENST00000295591,;IGFN1,upstream_gene_variant,,ENST00000412892,;IGFN1,intron_variant,,ENST00000437879,;IGFN1,upstream_gene_variant,,ENST00000473483,;IGFN1,downstream_gene_variant,,ENST00000444705,;	G	ENSG00000163395	ENST00000335211	Transcript
OPTC	0	.	GRCh38	chr1	203503694	203503694	+	Missense_Mutation	SNP	C	C	T	rs56219555		CHLA20_S3	NORMAL	C	C																c.973N>T	p.Arg325Trp	p.R325W	ENST00000367222	7/8	161	48	113				OPTC,missense_variant,p.Arg325Trp,ENST00000367222,NM_014359.3;OPTC,downstream_gene_variant,,ENST00000448911,;	T	ENSG00000188770	ENST00000367222	Transcript
MDM4	0	.	GRCh38	chr1	204549641	204549641	+	Missense_Mutation	SNP	A	A	G	novel		CHLA20_S3	NORMAL	A	A																c.1432N>G	p.Lys478Glu	p.K478E	ENST00000367182	11/11	460	319	141				MDM4,missense_variant,p.Lys478Glu,ENST00000367182,NM_002393.4;MDM4,missense_variant,p.Lys428Glu,ENST00000454264,NM_001204171.1;MDM4,missense_variant,p.Lys380Glu,ENST00000614459,NM_001278517.1;MDM4,missense_variant,p.Lys255Glu,ENST00000612738,NM_001278519.1;MDM4,missense_variant,p.Lys152Glu,ENST00000367183,NM_001204172.1;MDM4,3_prime_UTR_variant,,ENST00000391947,NM_001278516.1;MDM4,3_prime_UTR_var…	G	ENSG00000198625	ENST00000367182	Transcript
LAMB3	0	.	GRCh38	chr1	209630660	209630660	+	Missense_Mutation	SNP	G	G	A	rs368834085		CHLA20_S3	NORMAL	G	G																c.898N>T	p.Arg300Trp	p.R300W	ENST00000391911	8/22	512	364	148				LAMB3,missense_variant,p.Arg300Trp,ENST00000391911,NM_001017402.1;LAMB3,missense_variant,p.Arg300Trp,ENST00000356082,NM_000228.2;LAMB3,missense_variant,p.Arg300Trp,ENST00000367030,NM_001127641.1;LAMB3,downstream_gene_variant,,ENST00000415782,;	A	ENSG00000196878	ENST00000391911	Transcript
DNAH14	0	.	GRCh38	chr1	225381453	225381453	+	Missense_Mutation	SNP	A	A	T	novel		CHLA20_S3	NORMAL	A	A																c.12645N>T	p.Leu4215Phe	p.L4215F	ENST00000430092	79/84	349	220	129				DNAH14,missense_variant,p.Leu4215Phe,ENST00000430092,NM_001373.1;DNAH14,missense_variant,p.Leu4215Phe,ENST00000439375,;DNAH14,missense_variant,p.Leu3207Phe,ENST00000445597,;DNAH14,3_prime_UTR_variant,,ENST00000327794,;	T	ENSG00000185842	ENST00000430092	Transcript
OBSCN	0	.	GRCh38	chr1	228279363	228279363	+	Missense_Mutation	SNP	C	C	T	rs201523143		CHLA20_S3	NORMAL	C	C																c.8602N>T	p.Arg2868Trp	p.R2868W	ENST00000570156	32/116	323	108	215				OBSCN,missense_variant,p.Arg2868Trp,ENST00000570156,NM_001271223.2;OBSCN,missense_variant,p.Arg2868Trp,ENST00000366707,;OBSCN,missense_variant,p.Arg2439Trp,ENST00000422127,NM_001098623.2;OBSCN,missense_variant,p.Arg2439Trp,ENST00000636875,;OBSCN,missense_variant,p.Arg2439Trp,ENST00000284548,NM_052843.3;OBSCN,missense_variant,p.Arg287Trp,ENST00000366706,;OBSCN,upstream_gene_variant,,ENST0000048353…	T	ENSG00000154358	ENST00000570156	Transcript
OBSCN	0	.	GRCh38	chr1	228287703	228287703	+	Missense_Mutation	SNP	T	T	C	novel		CHLA20_S3	NORMAL	T	T																c.10841N>C	p.Val3614Ala	p.V3614A	ENST00000570156	41/116	399	253	146				OBSCN,missense_variant,p.Val3614Ala,ENST00000570156,NM_001271223.2;OBSCN,missense_variant,p.Val3614Ala,ENST00000366707,;OBSCN,missense_variant,p.Val3185Ala,ENST00000422127,NM_001098623.2;OBSCN,missense_variant,p.Val3185Ala,ENST00000636875,;OBSCN,missense_variant,p.Val3185Ala,ENST00000284548,NM_052843.3;OBSCN,missense_variant,p.Val461Ala,ENST00000483539,;OBSCN,downstream_gene_variant,,ENST00000366…	C	ENSG00000154358	ENST00000570156	Transcript
PCNX2	0	.	GRCh38	chr1	233252748	233252748	+	Missense_Mutation	SNP	A	A	C	novel		CHLA20_S3	NORMAL	A	A																c.1875N>G	p.Asn625Lys	p.N625K	ENST00000258229	6/34	402	293	109				PCNX2,missense_variant,p.Asn625Lys,ENST00000258229,NM_014801.3;PCNX2,5_prime_UTR_variant,,ENST00000430153,;PCNX2,missense_variant,p.Asn56Lys,ENST00000475463,;PCNX2,upstream_gene_variant,,ENST00000324142,;	C	ENSG00000135749	ENST00000258229	Transcript
IRF2BP2	0	.	GRCh38	chr1	234609143	234609143	+	Missense_Mutation	SNP	G	G	A	rs148187914		CHLA20_S3	NORMAL	G	G																c.352N>T	p.Pro118Ser	p.P118S	ENST00000366609	1/2	142	97	45				IRF2BP2,missense_variant,p.Pro118Ser,ENST00000366609,NM_182972.2;IRF2BP2,missense_variant,p.Pro118Ser,ENST00000366610,NM_001077397.1;RP4-781K5.2,intron_variant,,ENST00000436039,;IRF2BP2,upstream_gene_variant,,ENST00000491430,;	A	ENSG00000168264	ENST00000366609	Transcript
FMN2	0	.	GRCh38	chr1	240207685	240207685	+	Missense_Mutation	SNP	C	C	T	rs111896385		CHLA20_S3	NORMAL	C	C																c.2873N>T	p.Pro958Leu	p.P958L	ENST00000319653	5/18	136	68	68				FMN2,missense_variant,p.Pro958Leu,ENST00000319653,NM_020066.4,NM_001305424.1;FMN2,downstream_gene_variant,,ENST00000447095,;	T	ENSG00000155816	ENST00000319653	Transcript
FMN2	0	.	GRCh38	chr1	240207775	240207775	+	Missense_Mutation	SNP	C	C	T	rs71646825		CHLA20_S3	NORMAL	C	C																c.2963N>T	p.Pro988Leu	p.P988L	ENST00000319653	5/18	104	65	39				FMN2,missense_variant,p.Pro988Leu,ENST00000319653,NM_020066.4,NM_001305424.1;FMN2,downstream_gene_variant,,ENST00000447095,;	T	ENSG00000155816	ENST00000319653	Transcript
WDR64	0	.	GRCh38	chr1	241683622	241683622	+	Missense_Mutation	SNP	A	A	G	novel		CHLA20_S3	NORMAL	A	A																c.730N>G	p.Ser244Gly	p.S244G	ENST00000366552	6/27	587	206	381				WDR64,missense_variant,p.Ser244Gly,ENST00000366552,NM_144625.4;WDR64,missense_variant,p.Ser15Gly,ENST00000414635,;WDR64,5_prime_UTR_variant,,ENST00000437684,;WDR64,non_coding_transcript_exon_variant,,ENST00000461971,;	G	ENSG00000162843	ENST00000366552	Transcript
OR2T8	0	.	GRCh38	chr1	247921162	247921162	+	Missense_Mutation	SNP	T	C	C	rs11204564		CHLA20_S3	NORMAL	T	T																c.145N>C	p.Trp49Arg	p.W49R	ENST00000319968	1/1	439	46	393				OR2T8,missense_variant,p.Trp49Arg,ENST00000319968,NM_001005522.1;	C	ENSG00000177462	ENST00000319968	Transcript
OR2T12	0	.	GRCh38	chr1	248295374	248295374	+	Missense_Mutation	SNP	T	C	C	rs6678138		CHLA20_S3	NORMAL	T	T																c.205N>G	p.Met69Val	p.M69V	ENST00000317996	1/1	281	0	281				OR2T12,missense_variant,p.Met69Val,ENST00000317996,NM_001004692.1;	C	ENSG00000177201	ENST00000317996	Transcript
OR2T12	0	.	GRCh38	chr1	248295415	248295415	+	Missense_Mutation	SNP	C	G	G	rs12745228		CHLA20_S3	NORMAL	C	C																c.164N>C	p.Arg55Thr	p.R55T	ENST00000317996	1/1	395	0	395				OR2T12,missense_variant,p.Arg55Thr,ENST00000317996,NM_001004692.1;	G	ENSG00000177201	ENST00000317996	Transcript
OR2T29	0	.	GRCh38	chr1	248559206	248559206	+	Missense_Mutation	SNP	C	C	T	rs199706827		CHLA20_S3	NORMAL	C	C																c.286N>A	p.Val96Ile	p.V96I	ENST00000328570	1/1	60	35	25				OR2T29,missense_variant,p.Val96Ile,ENST00000328570,NM_001004694.2;RP11-438F14.3,intron_variant,,ENST00000438623,;RP11-438F14.3,upstream_gene_variant,,ENST00000436515,;	T	ENSG00000182783	ENST00000328570	Transcript
OR2T29	0	.	GRCh38	chr1	248559265	248559265	+	Missense_Mutation	SNP	G	G	A	rs200777722		CHLA20_S3	NORMAL	G	G																c.227N>T	p.Ala76Val	p.A76V	ENST00000328570	1/1	68	44	24				OR2T29,missense_variant,p.Ala76Val,ENST00000328570,NM_001004694.2;RP11-438F14.3,intron_variant,,ENST00000438623,;RP11-438F14.3,upstream_gene_variant,,ENST00000436515,;	A	ENSG00000182783	ENST00000328570	Transcript
OR2T29	0	.	GRCh38	chr1	248559451	248559451	+	Missense_Mutation	SNP	A	A	G	rs768630054		CHLA20_S3	NORMAL	A	A																c.41N>C	p.Leu14Ser	p.L14S	ENST00000328570	1/1	177	122	55				OR2T29,missense_variant,p.Leu14Ser,ENST00000328570,NM_001004694.2;RP11-438F14.3,intron_variant,,ENST00000438623,;RP11-438F14.3,upstream_gene_variant,,ENST00000436515,;	G	ENSG00000182783	ENST00000328570	Transcript
OR2T29	0	.	GRCh38	chr1	248559455	248559455	+	Missense_Mutation	SNP	T	T	A	rs776458271		CHLA20_S3	NORMAL	T	T																c.37N>T	p.Arg13Trp	p.R13W	ENST00000328570	1/1	169	118	51				OR2T29,missense_variant,p.Arg13Trp,ENST00000328570,NM_001004694.2;RP11-438F14.3,intron_variant,,ENST00000438623,;RP11-438F14.3,upstream_gene_variant,,ENST00000436515,;	A	ENSG00000182783	ENST00000328570	Transcript
OR2T34	0	.	GRCh38	chr1	248573958	248573958	+	Missense_Mutation	SNP	C	G	G	rs1770107		CHLA20_S3	NORMAL	C	C																c.800N>C	p.Arg267Pro	p.R267P	ENST00000328782	1/1	222	0	222				OR2T34,missense_variant,p.Arg267Pro,ENST00000328782,NM_001001821.1;	G	ENSG00000183310	ENST00000328782	Transcript
OR2T35	0	.	GRCh38	chr1	248638291	248638291	+	Missense_Mutation	SNP	C	T	T	rs78622116		CHLA20_S3	NORMAL	C	C																c.968N>A	p.Gly323Asp	p.G323D	ENST00000317450	1/1	336	0	336				OR2T35,missense_variant,p.Gly323Asp,ENST00000317450,NM_001001827.1;	T	ENSG00000177151	ENST00000317450	Transcript
OR2T35	0	.	GRCh38	chr1	248638301	248638302	+	Frame_Shift_Ins	INS	-	CA	CA	rs370874670		CHLA20_S3	NORMAL	-	-																c.957_958insTG	p.Ile320Ter	p.I320*	ENST00000317450	1/1	349	0	349				OR2T35,frameshift_variant,p.Ile320Ter,ENST00000317450,NM_001001827.1;	CA	ENSG00000177151	ENST00000317450	Transcript
OR2T35	0	.	GRCh38	chr1	248638309	248638309	+	Missense_Mutation	SNP	G	A	A	rs150878651		CHLA20_S3	NORMAL	G	G																c.950N>T	p.Ala317Val	p.A317V	ENST00000317450	1/1	360	0	360				OR2T35,missense_variant,p.Ala317Val,ENST00000317450,NM_001001827.1;	A	ENSG00000177151	ENST00000317450	Transcript
OR2T35	0	.	GRCh38	chr1	248638310	248638310	+	Missense_Mutation	SNP	C	T	T	rs143981271		CHLA20_S3	NORMAL	C	C																c.949N>A	p.Ala317Thr	p.A317T	ENST00000317450	1/1	361	0	361				OR2T35,missense_variant,p.Ala317Thr,ENST00000317450,NM_001001827.1;	T	ENSG00000177151	ENST00000317450	Transcript
OR2T35	0	.	GRCh38	chr1	248638644	248638650	+	Frame_Shift_Del	DEL	CAGCACG	-	-	rs143010547		CHLA20_S3	NORMAL	CAGCACG	CAGCACG																c.609_615delNNNNNNN	p.Cys203Ter	p.C203*	ENST00000317450	1/1	658	0	658				OR2T35,frameshift_variant,p.Cys203Ter,ENST00000317450,NM_001001827.1;	-	ENSG00000177151	ENST00000317450	Transcript
OR2T35	0	.	GRCh38	chr1	248639168	248639168	+	Missense_Mutation	SNP	C	T	T	rs1782218		CHLA20_S3	NORMAL	C	C																c.91N>A	p.Val31Ile	p.V31I	ENST00000317450	1/1	30	0	30				OR2T35,missense_variant,p.Val31Ile,ENST00000317450,NM_001001827.1;	T	ENSG00000177151	ENST00000317450	Transcript
OR2T27	0	.	GRCh38	chr1	248650526	248650526	+	Missense_Mutation	SNP	T	T	C	rs1782241		CHLA20_S3	NORMAL	T	T																c.359N>G	p.Tyr120Cys	p.Y120C	ENST00000344889	1/1	104	33	70				OR2T27,missense_variant,p.Tyr120Cys,ENST00000344889,NM_001001824.1;	C	ENSG00000187701	ENST00000344889	Transcript
OR2T27	0	.	GRCh38	chr1	248650751	248650751	+	Missense_Mutation	SNP	T	T	A	rs28533004		CHLA20_S3	NORMAL	T	T																c.134N>T	p.Lys45Met	p.K45M	ENST00000344889	1/1	133	63	70				OR2T27,missense_variant,p.Lys45Met,ENST00000344889,NM_001001824.1;	A	ENSG00000187701	ENST00000344889	Transcript
LYPD8	0	.	GRCh38	chr1	248745207	248745207	+	Missense_Mutation	SNP	T	C	C	novel		CHLA20_S3	NORMAL	T	T																c.410N>G	p.His137Arg	p.H137R	ENST00000590317	6/7	495	0	495				LYPD8,missense_variant,p.His137Arg,ENST00000590317,NM_001291283.1,NM_001085474.1;XX-CR54.1,downstream_gene_variant,,ENST00000611154,;LYPD8,missense_variant,p.His25Arg,ENST00000566597,;	C	ENSG00000259823	ENST00000590317	Transcript
LYPD8	0	.	GRCh38	chr1	248750625	248750625	+	Missense_Mutation	SNP	T	T	G	novel		CHLA20_S3	NORMAL	T	T																c.71N>C	p.Gln24Pro	p.Q24P	ENST00000590317	4/7	355	255	100				LYPD8,missense_variant,p.Gln24Pro,ENST00000590317,NM_001291283.1,NM_001085474.1;	G	ENSG00000259823	ENST00000590317	Transcript
NCOA1	0	.	GRCh38	chr2	24697718	24697718	+	Missense_Mutation	SNP	A	A	G	novel		CHLA20_S3	NORMAL	A	A																c.869N>G	p.Asp290Gly	p.D290G	ENST00000406961	11/23	400	238	162				NCOA1,missense_variant,p.Asp290Gly,ENST00000405141,;NCOA1,missense_variant,p.Asp290Gly,ENST00000406961,;NCOA1,missense_variant,p.Asp290Gly,ENST00000288599,NM_147223.2;NCOA1,missense_variant,p.Asp290Gly,ENST00000348332,NM_003743.4;NCOA1,missense_variant,p.Asp290Gly,ENST00000395856,NM_147233.2;NCOA1,missense_variant,p.Asp139Gly,ENST00000407230,;	G	ENSG00000084676	ENST00000406961	Transcript
OTOF	0	.	GRCh38	chr2	26470708	26470708	+	Missense_Mutation	SNP	T	T	G	novel		CHLA20_S3	NORMAL	T	T																c.3908N>C	p.Lys1303Thr	p.K1303T	ENST00000272371	32/47	57	31	26				OTOF,missense_variant,p.Lys1303Thr,ENST00000272371,NM_194248.2;OTOF,missense_variant,p.Lys1303Thr,ENST00000403946,NM_001287489.1;OTOF,missense_variant,p.Lys613Thr,ENST00000402415,NM_194322.2;OTOF,missense_variant,p.Lys536Thr,ENST00000338581,NM_004802.3;OTOF,missense_variant,p.Lys536Thr,ENST00000339598,NM_194323.2;OTOF,downstream_gene_variant,,ENST00000426958,;OTOF,upstream_gene_variant,,ENST00000…	G	ENSG00000115155	ENST00000272371	Transcript
CGREF1	0	.	GRCh38	chr2	27101486	27101486	+	Missense_Mutation	SNP	C	C	T	rs1057391		CHLA20_S3	NORMAL	C	C																c.745N>A	p.Glu249Lys	p.E249K	ENST00000402394	6/6	84	49	35				CGREF1,missense_variant,p.Glu249Lys,ENST00000402394,NM_006569.5;CGREF1,missense_variant,p.Glu249Lys,ENST00000312734,;CGREF1,missense_variant,p.Glu371Lys,ENST00000404694,;CGREF1,missense_variant,p.Glu249Lys,ENST00000405600,NM_001166239.1;CGREF1,intron_variant,,ENST00000402550,NM_001166240.1;CGREF1,intron_variant,,ENST00000260595,;KHK,downstream_gene_variant,,ENST00000260599,NM_000221.2;KHK,downstr…	T	ENSG00000138028	ENST00000402394	Transcript
ALK	0	.	GRCh38	chr2	29209798	29209798	+	Missense_Mutation	SNP	C	C	T	rs113994087		CHLA20_S3	NORMAL	C	C																c.3824N>A	p.Arg1275Gln	p.R1275Q	ENST00000389048	25/29	339	159	180				ALK,missense_variant,p.Arg1275Gln,ENST00000389048,NM_004304.4;ALK,missense_variant,p.Arg898Gln,ENST00000618119,;ALK,missense_variant,p.Arg235Gln,ENST00000431873,;	T	ENSG00000171094	ENST00000389048	Transcript
LCLAT1	0	.	GRCh38	chr2	30640567	30640567	+	Missense_Mutation	SNP	G	A	A	novel		CHLA20_S3	NORMAL	G	G																c.1193N>A	p.Cys398Tyr	p.C398Y	ENST00000309052	7/7	260	21	239				LCLAT1,missense_variant,p.Cys398Tyr,ENST00000309052,NM_182551.4;LCLAT1,missense_variant,p.Cys360Tyr,ENST00000379509,NM_001304445.1,NM_001002257.2;LCLAT1,non_coding_transcript_exon_variant,,ENST00000491680,;LCLAT1,3_prime_UTR_variant,,ENST00000478015,;	A	ENSG00000172954	ENST00000309052	Transcript
THADA	0	.	GRCh38	chr2	43344138	43344138	+	Missense_Mutation	SNP	G	A	A	rs61754254		CHLA20_S3	NORMAL	G	G																c.4327N>T	p.Leu1443Phe	p.L1443F	ENST00000405006	30/38	352	16	336				THADA,missense_variant,p.Leu1443Phe,ENST00000405006,NM_001083953.1;THADA,missense_variant,p.Leu1443Phe,ENST00000405975,NM_022065.4,NM_001345925.1,NM_001345923.1;THADA,missense_variant,p.Leu683Phe,ENST00000407351,;THADA,non_coding_transcript_exon_variant,,ENST00000486735,;THADA,non_coding_transcript_exon_variant,,ENST00000473004,;THADA,non_coding_transcript_exon_variant,,ENST00000497770,;THADA,dow…	A	ENSG00000115970	ENST00000405006	Transcript
RGPD2	0	.	GRCh38	chr2	87784265	87784265	+	Missense_Mutation	SNP	G	G	A	rs199618447		CHLA20_S3	NORMAL	G	G																c.2759N>T	p.Ser920Leu	p.S920L	ENST00000398146	20/23	32	19	13				RGPD2,missense_variant,p.Ser920Leu,ENST00000398146,NM_001078170.2;RGPD2,upstream_gene_variant,,ENST00000494592,;	A	ENSG00000185304	ENST00000398146	Transcript
TRIM43B	0	.	GRCh38	chr2	95480532	95480532	+	RNA	SNP	C	C	T	rs750875154		CHLA20_S3	NORMAL	C	C																n.511N>A			ENST00000432468	3/6	151	58	93				TRIM43B,non_coding_transcript_exon_variant,,ENST00000432468,;	T	ENSG00000144010	ENST00000432468	Transcript
ANKRD36C	0	.	GRCh38	chr2	95891707	95891707	+	Missense_Mutation	SNP	T	T	A	rs768682466		CHLA20_S3	NORMAL	T	T																c.2815N>T	p.Asn939Tyr	p.N939Y	ENST00000456556	46/67	16	9	7				ANKRD36C,missense_variant,p.Asn939Tyr,ENST00000456556,;ANKRD36C,missense_variant,p.Asn372Tyr,ENST00000295246,;ANKRD36C,3_prime_UTR_variant,,ENST00000534304,;ANKRD36C,non_coding_transcript_exon_variant,,ENST00000531153,;	A	ENSG00000174501	ENST00000456556	Transcript
ANKRD36C	0	.	GRCh38	chr2	95935492	95935492	+	Missense_Mutation	SNP	G	G	A	rs62153752		CHLA20_S3	NORMAL	G	G																c.1697N>T	p.Ala566Val	p.A566V	ENST00000456556	24/67	252	130	122				ANKRD36C,missense_variant,p.Ala566Val,ENST00000456556,;ANKRD36C,5_prime_UTR_variant,,ENST00000295246,;ANKRD36C,3_prime_UTR_variant,,ENST00000534304,;ANKRD36C,3_prime_UTR_variant,,ENST00000528268,;	A	ENSG00000174501	ENST00000456556	Transcript
ANKRD36C	0	.	GRCh38	chr2	95938843	95938843	+	Missense_Mutation	SNP	A	A	G	rs62154561		CHLA20_S3	NORMAL	A	A																c.1619N>C	p.Leu540Pro	p.L540P	ENST00000456556	22/67	1025	337	688				ANKRD36C,missense_variant,p.Leu540Pro,ENST00000456556,;ANKRD36C,intron_variant,,ENST00000295246,;ANKRD36C,intron_variant,,ENST00000534304,;ANKRD36C,intron_variant,,ENST00000528268,;	G	ENSG00000174501	ENST00000456556	Transcript
ANKRD36C	0	.	GRCh38	chr2	95938884	95938884	+	Missense_Mutation	SNP	A	A	T	rs62154562		CHLA20_S3	NORMAL	A	A																c.1578N>A	p.Ser526Arg	p.S526R	ENST00000456556	22/67	1040	382	658				ANKRD36C,missense_variant,p.Ser526Arg,ENST00000456556,;ANKRD36C,intron_variant,,ENST00000295246,;ANKRD36C,intron_variant,,ENST00000534304,;ANKRD36C,intron_variant,,ENST00000528268,;	T	ENSG00000174501	ENST00000456556	Transcript
ANKRD36C	0	.	GRCh38	chr2	95941196	95941196	+	Missense_Mutation	SNP	C	C	T	rs78739183		CHLA20_S3	NORMAL	C	C																c.1495N>A	p.Gly499Arg	p.G499R	ENST00000456556	20/67	46	25	21				ANKRD36C,missense_variant,p.Gly499Arg,ENST00000456556,;ANKRD36C,5_prime_UTR_variant,,ENST00000295246,;ANKRD36C,missense_variant,p.Gly28Arg,ENST00000534304,;ANKRD36C,missense_variant,p.Gly499Arg,ENST00000528268,;	T	ENSG00000174501	ENST00000456556	Transcript
ANKRD36C	0	.	GRCh38	chr2	95945173	95945173	+	Missense_Mutation	SNP	T	T	G	rs62154594		CHLA20_S3	NORMAL	T	T																c.1364N>C	p.Asn455Thr	p.N455T	ENST00000456556	18/67	152	65	87				ANKRD36C,missense_variant,p.Asn455Thr,ENST00000456556,;ANKRD36C,upstream_gene_variant,,ENST00000295246,;ANKRD36C,missense_variant,p.Asn455Thr,ENST00000528268,;ANKRD36C,upstream_gene_variant,,ENST00000534304,;	G	ENSG00000174501	ENST00000456556	Transcript
ANKRD36C	0	.	GRCh38	chr2	95953940	95953940	+	Missense_Mutation	SNP	T	T	G	rs74946480		CHLA20_S3	NORMAL	T	T																c.1202N>C	p.Glu401Ala	p.E401A	ENST00000456556	14/67	360	214	146				ANKRD36C,missense_variant,p.Glu401Ala,ENST00000456556,;ANKRD36C,missense_variant,p.Glu401Ala,ENST00000528268,;	G	ENSG00000174501	ENST00000456556	Transcript
ANKRD36C	0	.	GRCh38	chr2	95953986	95953986	+	Missense_Mutation	SNP	C	C	T	rs62154618		CHLA20_S3	NORMAL	C	C																c.1156N>A	p.Ala386Thr	p.A386T	ENST00000456556	14/67	486	256	230				ANKRD36C,missense_variant,p.Ala386Thr,ENST00000456556,;ANKRD36C,missense_variant,p.Ala386Thr,ENST00000528268,;	T	ENSG00000174501	ENST00000456556	Transcript
ANKRD36C	0	.	GRCh38	chr2	95960544	95960544	+	Missense_Mutation	SNP	C	T	T	rs4362598		CHLA20_S3	NORMAL	C	C																c.932N>A	p.Gly311Asp	p.G311D	ENST00000456556	10/67	12	0	12				ANKRD36C,missense_variant,p.Gly311Asp,ENST00000456556,;ANKRD36C,missense_variant,p.Gly311Asp,ENST00000528268,;	T	ENSG00000174501	ENST00000456556	Transcript
RGPD3	0	.	GRCh38	chr2	106433258	106433258	+	Missense_Mutation	SNP	C	C	G	rs62152468		CHLA20_S3	NORMAL	C	C																c.2233N>C	p.Glu745Gln	p.E745Q	ENST00000409886	16/23	421	238	183				RGPD3,missense_variant,p.Glu745Gln,ENST00000409886,NM_001144013.1;RGPD3,missense_variant,p.Glu745Gln,ENST00000304514,;	G	ENSG00000153165	ENST00000409886	Transcript
RGPD4	0	.	GRCh38	chr2	107863031	107863031	+	Missense_Mutation	SNP	A	T	T	rs199689341		CHLA20_S3	NORMAL	A	A																c.2468N>T	p.Lys823Met	p.K823M	ENST00000408999	17/23	75	0	75				RGPD4,missense_variant,p.Lys823Met,ENST00000408999,NM_182588.2;	T	ENSG00000196862	ENST00000408999	Transcript
RGPD4	0	.	GRCh38	chr2	107871510	107871510	+	Missense_Mutation	SNP	A	G	G	rs832357		CHLA20_S3	NORMAL	A	A																c.3506N>G	p.Gln1169Arg	p.Q1169R	ENST00000408999	20/23	22	0	22				RGPD4,missense_variant,p.Gln1169Arg,ENST00000408999,NM_182588.2;	G	ENSG00000196862	ENST00000408999	Transcript
RGPD8	0	.	GRCh38	chr2	112388237	112388237	+	Missense_Mutation	SNP	C	T	T	rs17041523		CHLA20_S3	NORMAL	C	C																c.4708N>A	p.Gly1570Arg	p.G1570R	ENST00000302558	20/23	205	48	157				RGPD8,missense_variant,p.Gly1570Arg,ENST00000302558,NM_001164463.1;RGPD8,missense_variant,p.Gly1430Arg,ENST00000409750,;RGPD8,downstream_gene_variant,,ENST00000330575,;RGPD8,downstream_gene_variant,,ENST00000522286,;	T	ENSG00000169629	ENST00000302558	Transcript
C1QL2	0	.	GRCh38	chr2	119158137	119158137	+	Missense_Mutation	SNP	G	G	A	novel		CHLA20_S3	NORMAL	G	G																c.133N>T	p.Pro45Ser	p.P45S	ENST00000272520	1/2	213	111	102				C1QL2,missense_variant,p.Pro45Ser,ENST00000272520,NM_182528.3;	A	ENSG00000144119	ENST00000272520	Transcript
POTEF	0	.	GRCh38	chr2	130074719	130074719	+	Missense_Mutation	SNP	T	T	A	rs62165871		CHLA20_S3	NORMAL	T	T																c.2753N>T	p.Tyr918Phe	p.Y918F	ENST00000409914	17/17	375	191	184				POTEF,missense_variant,p.Tyr918Phe,ENST00000409914,NM_001099771.2;	A	ENSG00000196604	ENST00000409914	Transcript
POTEI	0	.	GRCh38	chr2	130488140	130488140	+	Missense_Mutation	SNP	C	G	G	rs2259528		CHLA20_S3	NORMAL	C	C																c.1301N>C	p.Ser434Thr	p.S434T	ENST00000451531	9/15	26	0	26				POTEI,missense_variant,p.Ser434Thr,ENST00000451531,NM_001277406.1;POTEI,3_prime_UTR_variant,,ENST00000631234,;POTEI,intron_variant,,ENST00000615053,;	G	ENSG00000196834	ENST00000451531	Transcript
POTEJ	0	.	GRCh38	chr2	130656603	130656603	+	Missense_Mutation	SNP	C	C	T	rs62165276		CHLA20_S3	NORMAL	C	C																c.1843N>T	p.Arg615Trp	p.R615W	ENST00000409602	15/15	469	283	186				POTEJ,missense_variant,p.Arg615Trp,ENST00000409602,NM_001277083.1;	T	ENSG00000222038	ENST00000409602	Transcript
RAB3GAP1	0	.	GRCh38	chr2	135126596	135126596	+	Missense_Mutation	SNP	A	G	G	rs116775947		CHLA20_S3	NORMAL	A	A																c.913N>G	p.Ile305Val	p.I305V	ENST00000442034	11/25	191	14	177				RAB3GAP1,missense_variant,p.Ile305Val,ENST00000264158,NM_012233.2;RAB3GAP1,missense_variant,p.Ile305Val,ENST00000442034,NM_001172435.1;RAB3GAP1,missense_variant,p.Ile261Val,ENST00000539493,;RAB3GAP1,non_coding_transcript_exon_variant,,ENST00000487003,;RAB3GAP1,non_coding_transcript_exon_variant,,ENST00000489858,;	G	ENSG00000115839	ENST00000442034	Transcript
NEB	0	.	GRCh38	chr2	151592126	151592126	+	Missense_Mutation	SNP	T	T	C	rs10909569		CHLA20_S3	NORMAL	T	T																c.14734N>G	p.Asn4912Asp	p.N4912D	ENST00000618972	95/183	1027	669	358				NEB,missense_variant,p.Asn4912Asp,ENST00000618972,NM_001271208.1;NEB,missense_variant,p.Asn4912Asp,ENST00000397345,NM_001164508.1;NEB,missense_variant,p.Asn4912Asp,ENST00000427231,NM_001164507.1;NEB,missense_variant,p.Asn4912Asp,ENST00000603639,;NEB,missense_variant,p.Asn4912Asp,ENST00000604864,;NEB,intron_variant,,ENST00000409198,NM_004543.4;NEB,intron_variant,,ENST00000172853,;	C	ENSG00000183091	ENST00000618972	Transcript
CYTIP	0	.	GRCh38	chr2	157415809	157415809	+	Missense_Mutation	SNP	C	C	A	novel		CHLA20_S3	NORMAL	C	C																c.948N>T	p.Leu316Phe	p.L316F	ENST00000264192	8/8	240	135	105				CYTIP,missense_variant,p.Leu316Phe,ENST00000264192,NM_004288.4;CYTIP,downstream_gene_variant,,ENST00000418920,;CYTIP,downstream_gene_variant,,ENST00000457793,;	A	ENSG00000115165	ENST00000264192	Transcript
SCN1A	0	.	GRCh38	chr2	166058606	166058606	+	Missense_Mutation	SNP	G	A	A	novel		CHLA20_S3	NORMAL	G	G																c.347N>T	p.Pro116Leu	p.P116L	ENST00000303395	4/28	193	18	175				SCN1A,missense_variant,p.Pro116Leu,ENST00000635776,;SCN1A,missense_variant,p.Pro116Leu,ENST00000637988,;SCN1A,missense_variant,p.Pro116Leu,ENST00000303395,NM_001165963.1,NM_001202435.1;SCN1A,missense_variant,p.Pro116Leu,ENST00000635750,;SCN1A,missense_variant,p.Pro116Leu,ENST00000423058,;SCN1A,missense_variant,p.Pro116Leu,ENST00000375405,NM_006920.4;SCN1A,missense_variant,p.Pro116Leu,ENST00000409…	A	ENSG00000144285	ENST00000303395	Transcript
HAT1	0	.	GRCh38	chr2	171976274	171976274	+	Missense_Mutation	SNP	T	C	C	rs73976541		CHLA20_S3	NORMAL	T	T																c.941N>C	p.Val314Ala	p.V314A	ENST00000264108	9/11	269	0	269				HAT1,missense_variant,p.Val314Ala,ENST00000264108,NM_003642.3;SLC25A12,intron_variant,,ENST00000472748,;SLC25A12,intron_variant,,ENST00000484227,;SLC25A12,intron_variant,,ENST00000464063,;HAT1,3_prime_UTR_variant,,ENST00000457761,;HAT1,3_prime_UTR_variant,,ENST00000412731,;HAT1,non_coding_transcript_exon_variant,,ENST00000494601,;HAT1,non_coding_transcript_exon_variant,,ENST00000392584,;	C	ENSG00000128708	ENST00000264108	Transcript
TTC30A	0	.	GRCh38	chr2	177617366	177617366	+	Missense_Mutation	SNP	C	T	T	rs28630685		CHLA20_S3	NORMAL	C	C																c.1336N>A	p.Val446Ile	p.V446I	ENST00000355689	1/1	147	0	147				TTC30A,missense_variant,p.Val446Ile,ENST00000355689,NM_152275.3;AC073834.3,non_coding_transcript_exon_variant,,ENST00000357045,;	T	ENSG00000197557	ENST00000355689	Transcript
OSBPL6	0	.	GRCh38	chr2	178339040	178339047	+	Frame_Shift_Del	DEL	AAATTTGG	AAATTTGG	-	novel		CHLA20_S3	NORMAL	AAATTTGG	AAATTTGG																c.840_847delNNNNNNNN	p.Leu282ThrfsTer9	p.L282Tfs*9	ENST00000392505	10/26	212	138	74				OSBPL6,frameshift_variant,p.Leu282ThrfsTer9,ENST00000190611,NM_032523.3;OSBPL6,frameshift_variant,p.Leu282ThrfsTer9,ENST00000359685,NM_001201482.1;OSBPL6,frameshift_variant,p.Leu282ThrfsTer9,ENST00000392505,NM_001201480.1;OSBPL6,frameshift_variant,p.Leu282ThrfsTer9,ENST00000409045,NM_001201481.1;OSBPL6,frameshift_variant,p.Leu282ThrfsTer9,ENST00000409631,;OSBPL6,frameshift_variant,p.Leu261ThrfsTe…	-	ENSG00000079156	ENST00000392505	Transcript
TTN	0	.	GRCh38	chr2	178604892	178604892	+	Missense_Mutation	SNP	G	G	A	novel		CHLA20_S3	NORMAL	G	G																c.54197N>T	p.Pro18066Leu	p.P18066L	ENST00000589042	281/363	470	303	167				TTN,missense_variant,p.Pro18066Leu,ENST00000589042,NM_001267550.2;TTN,missense_variant,p.Pro16425Leu,ENST00000591111,;AC010680.1,missense_variant,p.Pro16425Leu,ENST00000615779,NM_001256850.1;TTN,missense_variant,p.Pro15498Leu,ENST00000342992,NM_133378.4;TTN,missense_variant,p.Pro9001Leu,ENST00000460472,NM_003319.4;AC010680.1,missense_variant,p.Pro9193Leu,ENST00000342175,NM_133437.4;AC010680.1,mis…	A	ENSG00000155657	ENST00000589042	Transcript
TTN	0	.	GRCh38	chr2	178775484	178775484	+	Missense_Mutation	SNP	T	C	C	rs397517688		CHLA20_S3	NORMAL	T	T																c.6380N>G	p.Tyr2127Cys	p.Y2127C	ENST00000589042	28/363	542	50	492				TTN,missense_variant,p.Tyr2127Cys,ENST00000589042,NM_001267550.2;TTN,missense_variant,p.Tyr2127Cys,ENST00000591111,;AC010680.1,missense_variant,p.Tyr2127Cys,ENST00000615779,NM_001256850.1;TTN,missense_variant,p.Tyr2127Cys,ENST00000342992,NM_133378.4;TTN,missense_variant,p.Tyr2081Cys,ENST00000460472,NM_003319.4;AC010680.1,missense_variant,p.Tyr2081Cys,ENST00000342175,NM_133437.4;AC010680.1,missens…	C	ENSG00000155657	ENST00000589042	Transcript
DUSP19	0	.	GRCh38	chr2	183079088	183079088	+	Missense_Mutation	SNP	G	G	T	novel		CHLA20_S3	NORMAL	G	G																c.155N>T	p.Gly52Val	p.G52V	ENST00000354221	1/4	179	109	70				DUSP19,missense_variant,p.Gly52Val,ENST00000354221,NM_080876.3;DUSP19,missense_variant,p.Gly52Val,ENST00000342619,NM_001142314.1;AC064871.3,downstream_gene_variant,,ENST00000444562,;DUSP19,non_coding_transcript_exon_variant,,ENST00000469344,;	T	ENSG00000162999	ENST00000354221	Transcript
CCDC150	0	.	GRCh38	chr2	196730083	196730083	+	Missense_Mutation	SNP	C	T	T	rs374003366		CHLA20_S3	NORMAL	C	C																c.2947N>T	p.Arg983Trp	p.R983W	ENST00000389175	25/28	137	11	126				CCDC150,missense_variant,p.Arg983Trp,ENST00000389175,NM_001080539.1;CCDC150,missense_variant,p.Arg470Trp,ENST00000409270,;CCDC150,downstream_gene_variant,,ENST00000487663,;CCDC150,downstream_gene_variant,,ENST00000494389,;CCDC150,upstream_gene_variant,,ENST00000461243,;CCDC150,upstream_gene_variant,,ENST00000483877,;CCDC150,3_prime_UTR_variant,,ENST00000431807,;CCDC150,3_prime_UTR_variant,,ENST00…	T	ENSG00000144395	ENST00000389175	Transcript
MAIP1	0	.	GRCh38	chr2	199963803	199963803	+	Missense_Mutation	SNP	T	A	A	rs2118548		CHLA20_S3	NORMAL	T	T																c.868N>A	p.Leu290Ile	p.L290I	ENST00000295079	6/6	235	18	217				MAIP1,missense_variant,p.Leu290Ile,ENST00000295079,NM_024520.2;MAIP1,missense_variant,p.Leu290Ile,ENST00000392290,;MAIP1,intron_variant,,ENST00000435773,;MAIP1,non_coding_transcript_exon_variant,,ENST00000469156,;	A	ENSG00000162972	ENST00000295079	Transcript
SGO2	0	.	GRCh38	chr2	200573543	200573543	+	Missense_Mutation	SNP	A	G	G	rs143703632		CHLA20_S3	NORMAL	A	A																c.3197N>G	p.Glu1066Gly	p.E1066G	ENST00000357799	7/9	296	24	272				SGO2,missense_variant,p.Glu1066Gly,ENST00000357799,NM_001160033.1,NM_152524.5,NM_001160046.1;SGO2,downstream_gene_variant,,ENST00000409203,;	G	ENSG00000163535	ENST00000357799	Transcript
IDH1	0	.	GRCh38	chr2	208243577	208243577	+	Missense_Mutation	SNP	T	C	C	rs34599179		CHLA20_S3	NORMAL	T	T																c.548N>G	p.Tyr183Cys	p.Y183C	ENST00000415913	6/10	219	21	198				IDH1,missense_variant,p.Tyr183Cys,ENST00000415913,NM_001282387.1;IDH1,missense_variant,p.Tyr183Cys,ENST00000345146,NM_005896.3;IDH1,missense_variant,p.Tyr183Cys,ENST00000446179,NM_001282386.1;IDH1,downstream_gene_variant,,ENST00000415282,;IDH1,downstream_gene_variant,,ENST00000417583,;IDH1,downstream_gene_variant,,ENST00000462386,;IDH1,upstream_gene_variant,,ENST00000484575,;	C	ENSG00000138413	ENST00000415913	Transcript
RUFY4	0	.	GRCh38	chr2	218072486	218072486	+	Missense_Mutation	SNP	G	A	A	rs189254591		CHLA20_S3	NORMAL	G	G																c.266N>A	p.Arg89His	p.R89H	ENST00000374155	4/12	191	16	175				RUFY4,missense_variant,p.Arg89His,ENST00000374155,;RUFY4,missense_variant,p.Arg89His,ENST00000344321,NM_198483.3;RUFY4,upstream_gene_variant,,ENST00000463872,;RUFY4,downstream_gene_variant,,ENST00000465568,;RUFY4,downstream_gene_variant,,ENST00000497857,;RUFY4,downstream_gene_variant,,ENST00000480164,;RUFY4,downstream_gene_variant,,ENST00000463618,;RUFY4,downstream_gene_variant,,ENST00000472496,;…	A	ENSG00000188282	ENST00000374155	Transcript
CATIP	0	.	GRCh38	chr2	218357677	218357677	+	Missense_Mutation	SNP	G	A	A	rs761316092		CHLA20_S3	NORMAL	G	G																c.262N>A	p.Val88Met	p.V88M	ENST00000289388	3/10	204	23	181				CATIP,missense_variant,p.Val88Met,ENST00000289388,NM_198559.1,NM_001320865.1;CATIP-AS2,intron_variant,,ENST00000411433,;CATIP,upstream_gene_variant,,ENST00000481940,;CATIP,non_coding_transcript_exon_variant,,ENST00000480532,;CATIP,non_coding_transcript_exon_variant,,ENST00000495773,;AC021016.7,downstream_gene_variant,,ENST00000414167,;	A	ENSG00000158428	ENST00000289388	Transcript
GLB1L	0	.	GRCh38	chr2	219243552	219243552	+	Missense_Mutation	SNP	A	A	T	novel		CHLA20_S3	NORMAL	A	A																c.22N>A	p.Cys8Ser	p.C8S	ENST00000295759	2/17	351	229	122				GLB1L,missense_variant,p.Cys8Ser,ENST00000295759,NM_024506.4,NM_001286423.1;GLB1L,missense_variant,p.Cys8Ser,ENST00000392089,;GLB1L,missense_variant,p.Cys8Ser,ENST00000409640,NM_001286427.1;GLB1L,missense_variant,p.Cys8Ser,ENST00000428427,;GLB1L,missense_variant,p.Cys8Ser,ENST00000432839,;GLB1L,missense_variant,p.Cys8Ser,ENST00000424620,;STK16,upstream_gene_variant,,ENST00000409638,NM_001008910.2…	T	ENSG00000163521	ENST00000295759	Transcript
TUBA4A	0	.	GRCh38	chr2	219250941	219250941	+	Missense_Mutation	SNP	G	G	C	novel		CHLA20_S3	NORMAL	G	G																c.758N>G	p.Thr253Arg	p.T253R	ENST00000248437	4/4	590	303	287				TUBA4A,missense_variant,p.Thr238Arg,ENST00000392088,NM_001278552.1;TUBA4A,missense_variant,p.Thr253Arg,ENST00000248437,NM_006000.2;TUBA4A,missense_variant,p.Thr100Arg,ENST00000398989,;STK16,downstream_gene_variant,,ENST00000409638,NM_001008910.2;STK16,downstream_gene_variant,,ENST00000396738,;STK16,downstream_gene_variant,,ENST00000409260,;TUBA4B,upstream_gene_variant,,ENST00000490341,;STK16,down…	C	ENSG00000127824	ENST00000248437	Transcript
NCL	0	.	GRCh38	chr2	231460218	231460218	+	Missense_Mutation	SNP	G	C	C	novel		CHLA20_S3	NORMAL	G	G																c.974N>G	p.Thr325Ser	p.T325S	ENST00000322723	6/14	119	18	101				NCL,missense_variant,p.Thr325Ser,ENST00000322723,NM_005381.2;NCL,downstream_gene_variant,,ENST00000453992,;NCL,upstream_gene_variant,,ENST00000356936,;NCL,downstream_gene_variant,,ENST00000454824,;NCL,downstream_gene_variant,,ENST00000417652,;NCL,downstream_gene_variant,,ENST00000436894,;SNORA75,upstream_gene_variant,,ENST00000384158,;SNORD20,upstream_gene_variant,,ENST00000384550,;SNORD82,downst…	C	ENSG00000115053	ENST00000322723	Transcript
ALPPL2	0	.	GRCh38	chr2	232408397	232408397	+	Missense_Mutation	SNP	A	A	G	rs1130346		CHLA20_S3	NORMAL	A	A																c.779N>G	p.His260Arg	p.H260R	ENST00000295453	6/11	58	12	45				ALPPL2,missense_variant,p.His260Arg,ENST00000295453,NM_031313.2;	G	ENSG00000163286	ENST00000295453	Transcript
DGKD	0	.	GRCh38	chr2	233464251	233464251	+	Missense_Mutation	SNP	C	T	T	rs149090615		CHLA20_S3	NORMAL	C	C																c.3274N>T	p.Leu1092Phe	p.L1092F	ENST00000264057	27/30	251	24	227				DGKD,missense_variant,p.Leu1092Phe,ENST00000264057,NM_152879.2;DGKD,missense_variant,p.Leu1048Phe,ENST00000409813,NM_003648.2;DGKD,3_prime_UTR_variant,,ENST00000430834,;DGKD,non_coding_transcript_exon_variant,,ENST00000495901,;DGKD,downstream_gene_variant,,ENST00000471764,;	T	ENSG00000077044	ENST00000264057	Transcript
UGT1A6	0	.	GRCh38	chr2	233743766	233743766	+	Intron	SNP	C	T	T	rs750440547		CHLA20_S3	NORMAL	C	C																c.862-23268N>T			ENST00000305139		311	16	295				UGT1A6,intron_variant,,ENST00000305139,NM_001072.3;UGT1A9,intron_variant,,ENST00000354728,NM_021027.2;UGT1A10,intron_variant,,ENST00000344644,NM_019075.2;UGT1A8,intron_variant,,ENST00000373450,NM_019076.4;UGT1A4,intron_variant,,ENST00000373409,NM_007120.2;UGT1A3,intron_variant,,ENST00000482026,NM_019093.2;UGT1A5,intron_variant,,ENST00000373414,NM_019078.1;UGT1A7,intron_variant,,ENST00000373426,NM…	T	ENSG00000167165	ENST00000305139	Transcript
GPR35	0	.	GRCh38	chr2	240630025	240630025	+	Missense_Mutation	SNP	G	A	A	rs35146537		CHLA20_S3	NORMAL	G	G																c.166N>A	p.Ala56Thr	p.A56T	ENST00000430267	2/2	143	4	139				GPR35,missense_variant,p.Ala25Thr,ENST00000438013,;GPR35,missense_variant,p.Ala25Thr,ENST00000319838,;GPR35,missense_variant,p.Ala25Thr,ENST00000403859,;GPR35,missense_variant,p.Ala56Thr,ENST00000430267,NM_001195381.1,NM_001195382.1;GPR35,missense_variant,p.Ala25Thr,ENST00000407714,NM_005301.3;	A	ENSG00000178623	ENST00000430267	Transcript
AQP12B	0	.	GRCh38	chr2	240676702	240676702	+	Missense_Mutation	SNP	T	T	C	rs1807128		CHLA20_S3	NORMAL	T	T																c.767N>G	p.His256Arg	p.H256R	ENST00000407834	3/3	21	9	12				AQP12B,missense_variant,p.His256Arg,ENST00000407834,NM_001102467.1;AQP12B,missense_variant,p.His244Arg,ENST00000621682,;AQP12B,non_coding_transcript_exon_variant,,ENST00000459806,;AQP12B,3_prime_UTR_variant,,ENST00000414322,;AQP12B,3_prime_UTR_variant,,ENST00000413999,;AQP12B,downstream_gene_variant,,ENST00000452886,;RP11-118M12.1,downstream_gene_variant,,ENST00000615796,;	C	ENSG00000185176	ENST00000407834	Transcript
SETMAR	0	.	GRCh38	chr3	4316525	4316525	+	Missense_Mutation	SNP	G	G	A	rs145713958		CHLA20_S3	NORMAL	G	G																c.1334g>A	p.Arg445Gln	p.R445Q	ENST00000358065	3/3	153	98	55				SETMAR,missense_variant,p.Arg445Gln,ENST00000358065,NM_006515.3;SETMAR,missense_variant,p.Arg306Gln,ENST00000425863,NM_001243723.1,NM_001320677.1;SETMAR,missense_variant,p.Arg209Gln,ENST00000358950,;SETMAR,downstream_gene_variant,,ENST00000430981,NM_001276325.1;SETMAR,downstream_gene_variant,,ENST00000462115,;SETMAR,downstream_gene_variant,,ENST00000490691,;SETMAR,3_prime_UTR_variant,,ENST0000041…	A	ENSG00000170364	ENST00000358065	Transcript
FANCD2	0	.	GRCh38	chr3	10046659	10046659	+	Missense_Mutation	SNP	A	A	G	rs73126218		CHLA20_S3	NORMAL	A	A																c.1214A>G	p.Asn405Ser	p.N405S	ENST00000287647	15/43	404	281	123				FANCD2,missense_variant,p.Asn405Ser,ENST00000287647,NM_033084.4;FANCD2,missense_variant,p.Asn405Ser,ENST00000419585,NM_001319984.1;FANCD2,missense_variant,p.Asn405Ser,ENST00000383807,NM_001018115.2;FANCD2,non_coding_transcript_exon_variant,,ENST00000483276,;FANCD2,non_coding_transcript_exon_variant,,ENST00000464934,;FANCD2,upstream_gene_variant,,ENST00000421731,;	G	ENSG00000144554	ENST00000287647	Transcript
SEC13	0	.	GRCh38	chr3	10312699	10312699	+	Missense_Mutation	SNP	C	C	A	rs758798069		CHLA20_S3	NORMAL	C	C																c.334G>T	p.Ala112Ser	p.A112S	ENST00000383801	5/10	452	255	197				SEC13,missense_variant,p.Ala52Ser,ENST00000397117,;SEC13,missense_variant,p.Ala112Ser,ENST00000383801,NM_001136026.2;SEC13,missense_variant,p.Ala52Ser,ENST00000397109,NM_001136232.2;SEC13,missense_variant,p.Ala66Ser,ENST00000350697,NM_183352.2;SEC13,missense_variant,p.Ala69Ser,ENST00000337354,NM_030673.3;SEC13,missense_variant,p.Ala69Ser,ENST00000431352,;SEC13,non_coding_transcript_exon_variant,,…	A	ENSG00000157020	ENST00000383801	Transcript
TGFBR2	0	.	GRCh38	chr3	30691552	30691552	+	Missense_Mutation	SNP	T	T	A	rs112215250		CHLA20_S3	NORMAL	T	T																c.1732T>A	p.Ser578Thr	p.S578T	ENST00000359013	8/8	302	144	158				TGFBR2,missense_variant,p.Ser553Thr,ENST00000295754,NM_003242.5;TGFBR2,missense_variant,p.Ser578Thr,ENST00000359013,NM_001024847.2;	A	ENSG00000163513	ENST00000359013	Transcript
ARPP21	0	.	GRCh38	chr3	35743924	35743924	+	Missense_Mutation	SNP	C	C	T	rs147476882		CHLA20_S3	NORMAL	C	C																c.1994C>T	p.Ala665Val	p.A665V	ENST00000417925	17/19	227	112	115				ARPP21,missense_variant,p.Ala664Val,ENST00000187397,NM_016300.4;ARPP21,missense_variant,p.Ala645Val,ENST00000444190,NM_001267617.1;ARPP21,missense_variant,p.Ala665Val,ENST00000417925,NM_001267619.1;MIR128-2,upstream_gene_variant,,ENST00000384893,;ARPP21,non_coding_transcript_exon_variant,,ENST00000462173,;ARPP21,3_prime_UTR_variant,,ENST00000457165,;	T	ENSG00000172995	ENST00000417925	Transcript
ITGA9	0	.	GRCh38	chr3	37506042	37506042	+	Missense_Mutation	SNP	T	T	C	rs202167408		CHLA20_S3	NORMAL	T	T																c.785T>C	p.Ile262Thr	p.I262T	ENST00000264741	7/28	203	102	101				ITGA9,missense_variant,p.Ile262Thr,ENST00000264741,NM_002207.2;ITGA9,missense_variant,p.Ile262Thr,ENST00000422441,;	C	ENSG00000144668	ENST00000264741	Transcript
PLCD1	0	.	GRCh38	chr3	38008330	38008330	+	Missense_Mutation	SNP	T	T	C	rs182803730		CHLA20_S3	NORMAL	T	T																c.2003A>G	p.Asn668Ser	p.N668S	ENST00000463876	13/15	458	230	228				PLCD1,missense_variant,p.Asn668Ser,ENST00000463876,NM_001130964.1;PLCD1,missense_variant,p.Asn647Ser,ENST00000334661,NM_006225.3;VILL,downstream_gene_variant,,ENST00000283713,;VILL,downstream_gene_variant,,ENST00000383759,NM_015873.3;VILL,downstream_gene_variant,,ENST00000465644,;PLCD1,downstream_gene_variant,,ENST00000479619,;PLCD1,non_coding_transcript_exon_variant,,ENST00000461445,;PLCD1,non_c…	C	ENSG00000187091	ENST00000463876	Transcript
DLEC1	0	.	GRCh38	chr3	38045592	38045592	+	Missense_Mutation	SNP	G	G	A	rs201980264		CHLA20_S3	NORMAL	G	G																c.461G>A	p.Arg154Lys	p.R154K	ENST00000308059	2/37	336	173	163				DLEC1,missense_variant,p.Arg154Lys,ENST00000308059,NM_007335.3,NM_001321153.1;DLEC1,missense_variant,p.Arg154Lys,ENST00000346219,NM_007337.3;DLEC1,non_coding_transcript_exon_variant,,ENST00000440294,;	A	ENSG00000008226	ENST00000308059	Transcript
ZNF619	0	.	GRCh38	chr3	40482341	40482341	+	Missense_Mutation	SNP	T	T	C	rs187871930		CHLA20_S3	NORMAL	T	T																c.290T>C	p.Leu97Ser	p.L97S	ENST00000447116	4/6	245	129	116				ZNF619,missense_variant,p.Leu97Ser,ENST00000447116,NM_001145082.2;ZNF619,missense_variant,p.Leu97Ser,ENST00000521353,;ZNF619,intron_variant,,ENST00000429348,;ZNF619,intron_variant,,ENST00000314686,;ZNF619,intron_variant,,ENST00000456778,NM_001145083.1;ZNF619,intron_variant,,ENST00000522736,;ZNF619,intron_variant,,ENST00000432264,NM_001145093.2;ZNF619,intron_variant,,ENST00000520737,;ZNF619,3_prim…	C	ENSG00000177873	ENST00000447116	Transcript
MST1	0	.	GRCh38	chr3	49688637	49688637	+	Missense_Mutation	SNP	G	G	A	rs62262686		CHLA20_S3	NORMAL	G	G																c.55C>T	p.Pro19Ser	p.P19S	ENST00000449682	1/18	380	264	116				MST1,missense_variant,p.Pro19Ser,ENST00000449682,NM_020998.3;RNF123,upstream_gene_variant,,ENST00000327697,NM_022064.4;APEH,downstream_gene_variant,,ENST00000296456,NM_001640.3;RNF123,upstream_gene_variant,,ENST00000432042,;MST1,upstream_gene_variant,,ENST00000448220,;RNF123,upstream_gene_variant,,ENST00000454491,;RNF123,upstream_gene_variant,,ENST00000629802,;MST1,non_coding_transcript_exon_vari…	A	ENSG00000173531	ENST00000449682	Transcript
UBA7	0	.	GRCh38	chr3	49810371	49810371	+	Missense_Mutation	SNP	C	C	T	rs115185290		CHLA20_S3	NORMAL	C	C																c.1525G>A	p.Val509Met	p.V509M	ENST00000333486	13/24	333	175	158				UBA7,missense_variant,p.Val509Met,ENST00000333486,NM_003335.2;UBA7,upstream_gene_variant,,ENST00000584510,;UBA7,downstream_gene_variant,,ENST00000494212,;UBA7,non_coding_transcript_exon_variant,,ENST00000489826,;UBA7,downstream_gene_variant,,ENST00000460703,;UBA7,upstream_gene_variant,,ENST00000483751,;UBA7,downstream_gene_variant,,ENST00000478688,;UBA7,upstream_gene_variant,,ENST00000488536,;UBA…	T	ENSG00000182179	ENST00000333486	Transcript
SEMA3B	0	.	GRCh38	chr3	50270238	50270238	+	Missense_Mutation	SNP	A	A	T	novel		CHLA20_S3	NORMAL	A	A																c.221A>T	p.His74Leu	p.H74L	ENST00000611067	2/17	95	52	43				SEMA3B,missense_variant,p.His74Leu,ENST00000616701,NM_001290060.1;SEMA3B,missense_variant,p.His74Leu,ENST00000618865,NM_004636.3;SEMA3B,missense_variant,p.His74Leu,ENST00000433753,NM_001005914.2;SEMA3B,missense_variant,p.His74Leu,ENST00000611067,NM_001290061.1;SEMA3B,missense_variant,p.His74Leu,ENST00000621029,;SEMA3B,upstream_gene_variant,,ENST00000456560,NM_001290062.1,NM_001290063.1;SEMA3B,ups…	T	ENSG00000012171	ENST00000611067	Transcript
TLR9	0	.	GRCh38	chr3	52224131	52224131	+	Missense_Mutation	SNP	C	C	T	novel		CHLA20_S3	NORMAL	C	C																c.185G>A	p.Arg62His	p.R62H	ENST00000360658	2/2	392	191	201				TLR9,missense_variant,p.Arg62His,ENST00000360658,NM_017442.3;RP11-330H6.5,missense_variant,p.Arg216His,ENST00000494383,;TWF2,downstream_gene_variant,,ENST00000305533,NM_007284.3;TWF2,downstream_gene_variant,,ENST00000499914,;RP11-330H6.5,3_prime_UTR_variant,,ENST00000478201,;	T	ENSG00000239732	ENST00000360658	Transcript
DNAH1	0	.	GRCh38	chr3	52370162	52370162	+	Missense_Mutation	SNP	A	A	G	rs145673040		CHLA20_S3	NORMAL	A	A																c.6191A>G	p.Asn2064Ser	p.N2064S	ENST00000420323	39/78	322	151	171				DNAH1,missense_variant,p.Asn2064Ser,ENST00000420323,NM_015512.4;DNAH1,non_coding_transcript_exon_variant,,ENST00000486752,;RP11-168J18.6,upstream_gene_variant,,ENST00000495716,;	G	ENSG00000114841	ENST00000420323	Transcript
NISCH	0	.	GRCh38	chr3	52488452	52488452	+	Missense_Mutation	SNP	T	T	G	novel		CHLA20_S3	NORMAL	T	T																c.2960T>G	p.Leu987Arg	p.L987R	ENST00000345716	16/21	552	269	283				NISCH,missense_variant,p.Leu987Arg,ENST00000345716,NM_007184.3;NISCH,missense_variant,p.Leu987Arg,ENST00000479054,;NISCH,downstream_gene_variant,,ENST00000488243,;NISCH,non_coding_transcript_exon_variant,,ENST00000489895,;NISCH,upstream_gene_variant,,ENST00000467594,;NISCH,downstream_gene_variant,,ENST00000460759,;NISCH,downstream_gene_variant,,ENST00000485765,;	G	ENSG00000010322	ENST00000345716	Transcript
NISCH	0	.	GRCh38	chr3	52492208	52492208	+	Missense_Mutation	SNP	G	G	A	rs747428469		CHLA20_S3	NORMAL	G	G																c.4241G>A	p.Arg1414Gln	p.R1414Q	ENST00000345716	21/21	463	246	217				NISCH,missense_variant,p.Arg1414Gln,ENST00000345716,NM_007184.3;NISCH,missense_variant,p.Arg1414Gln,ENST00000479054,;STAB1,upstream_gene_variant,,ENST00000321725,NM_015136.2;NISCH,downstream_gene_variant,,ENST00000488243,;NISCH,non_coding_transcript_exon_variant,,ENST00000489895,;STAB1,upstream_gene_variant,,ENST00000481607,;NISCH,downstream_gene_variant,,ENST00000467594,;STAB1,upstream_gene_vari…	A	ENSG00000010322	ENST00000345716	Transcript
GNL3	0	.	GRCh38	chr3	52689176	52689176	+	Missense_Mutation	SNP	A	A	C	rs770911647		CHLA20_S3	NORMAL	A	A																c.511A>C	p.Lys171Gln	p.K171Q	ENST00000418458	6/15	638	315	323				GNL3,missense_variant,p.Lys159Gln,ENST00000394799,NM_206826.1,NM_206825.1;GNL3,missense_variant,p.Lys171Gln,ENST00000418458,NM_014366.4;PBRM1,upstream_gene_variant,,ENST00000394830,NM_018313.4;PBRM1,upstream_gene_variant,,ENST00000431678,;PBRM1,upstream_gene_variant,,ENST00000420148,;GNL3,downstream_gene_variant,,ENST00000474423,;PBRM1,upstream_gene_variant,,ENST00000439181,;GNL3,downstream_gene_…	C	ENSG00000163938	ENST00000418458	Transcript
DNAH12	0	.	GRCh38	chr3	57384968	57384968	+	Missense_Mutation	SNP	C	C	G	novel		CHLA20_S3	NORMAL	C	C																c.7721G>C	p.Arg2574Thr	p.R2574T	ENST00000495027	49/74	190	110	80				DNAH12,missense_variant,p.Arg2574Thr,ENST00000495027,NM_001291661.1;DNAH12,intron_variant,,ENST00000351747,;	G	ENSG00000174844	ENST00000495027	Transcript
DNAH12	0	.	GRCh38	chr3	57509188	57509188	+	Missense_Mutation	SNP	G	G	T	rs115576589		CHLA20_S3	NORMAL	G	G																c.494C>A	p.Pro165Gln	p.P165Q	ENST00000311202	6/12	219	112	107				DNAH12,missense_variant,p.Pro165Gln,ENST00000495027,NM_001291661.1;DNAH12,missense_variant,p.Pro165Gln,ENST00000351747,;DNAH12,missense_variant,p.Pro165Gln,ENST00000389536,;DNAH12,missense_variant,p.Pro165Gln,ENST00000311202,NM_198564.3;RNU6-1181P,upstream_gene_variant,,ENST00000384191,;DNAH12,non_coding_transcript_exon_variant,,ENST00000613504,;	T	ENSG00000174844	ENST00000311202	Transcript
PSMD6	0	.	GRCh38	chr3	64010930	64010930	+	Missense_Mutation	SNP	C	C	T	rs140886939		CHLA20_S3	NORMAL	C	C																c.1180G>A	p.Gly394Arg	p.G394R	ENST00000492933	8/9	172	85	87				PSMD6,missense_variant,p.Gly394Arg,ENST00000492933,NM_001271779.1;PSMD6,missense_variant,p.Gly341Arg,ENST00000295901,NM_014814.2;PSMD6,missense_variant,p.Gly303Arg,ENST00000394431,NM_001271780.1;PSMD6,missense_variant,p.Gly302Arg,ENST00000482510,NM_001271781.1;PSMD6,synonymous_variant,p.Pro132=,ENST00000480205,;RP11-245J9.5,upstream_gene_variant,,ENST00000607115,;PSMD6-AS2,intron_variant,,ENST000…	T	ENSG00000163636	ENST00000492933	Transcript
FRG2C	0	.	GRCh38	chr3	75665147	75665147	+	Missense_Mutation	SNP	A	A	G	rs74714110		CHLA20_S3	NORMAL	A	A																c.278A>G	p.Gln93Arg	p.Q93R	ENST00000308062	3/4	360	228	132				FRG2C,missense_variant,p.Gln93Arg,ENST00000308062,NM_001124759.1;FRG2C,missense_variant,p.Gln92Arg,ENST00000464571,;DUX4L26,upstream_gene_variant,,ENST00000489078,;	G	ENSG00000172969	ENST00000308062	Transcript
FRG2C	0	.	GRCh38	chr3	75665186	75665186	+	Missense_Mutation	SNP	T	T	G	rs73840323		CHLA20_S3	NORMAL	T	T																c.317T>G	p.Ile106Ser	p.I106S	ENST00000308062	3/4	499	288	211				FRG2C,missense_variant,p.Ile106Ser,ENST00000308062,NM_001124759.1;FRG2C,missense_variant,p.Ile105Ser,ENST00000464571,;DUX4L26,upstream_gene_variant,,ENST00000489078,;	G	ENSG00000172969	ENST00000308062	Transcript
FRG2C	0	.	GRCh38	chr3	75665551	75665551	+	Missense_Mutation	SNP	A	A	G	rs62247157		CHLA20_S3	NORMAL	A	A																c.359A>G	p.Asn120Ser	p.N120S	ENST00000308062	4/4	430	241	189				FRG2C,missense_variant,p.Asn120Ser,ENST00000308062,NM_001124759.1;FRG2C,missense_variant,p.Asn119Ser,ENST00000464571,;DUX4L26,upstream_gene_variant,,ENST00000489078,;	G	ENSG00000172969	ENST00000308062	Transcript
FRG2C	0	.	GRCh38	chr3	75665637	75665637	+	Missense_Mutation	SNP	A	A	C	rs115350381		CHLA20_S3	NORMAL	A	A																c.445A>C	p.Ser149Arg	p.S149R	ENST00000308062	4/4	570	372	198				FRG2C,missense_variant,p.Ser149Arg,ENST00000308062,NM_001124759.1;FRG2C,missense_variant,p.Ser148Arg,ENST00000464571,;DUX4L26,upstream_gene_variant,,ENST00000489078,;	C	ENSG00000172969	ENST00000308062	Transcript
FRG2C	0	.	GRCh38	chr3	75665674	75665674	+	Frame_Shift_Del	DEL	G	G	-	rs373728386		CHLA20_S3	NORMAL	G	G																c.483delG	p.Arg161SerfsTer5	p.R161Sfs*5	ENST00000308062	4/4	642	515	127				FRG2C,frameshift_variant,p.Arg161SerfsTer5,ENST00000308062,NM_001124759.1;FRG2C,frameshift_variant,p.Arg160SerfsTer5,ENST00000464571,;DUX4L26,upstream_gene_variant,,ENST00000489078,;	-	ENSG00000172969	ENST00000308062	Transcript
FRG2C	0	.	GRCh38	chr3	75665948	75665948	+	Missense_Mutation	SNP	T	T	A	rs2118760		CHLA20_S3	NORMAL	T	T																c.756T>A	p.Asp252Glu	p.D252E	ENST00000308062	4/4	443	258	185				FRG2C,missense_variant,p.Asp252Glu,ENST00000308062,NM_001124759.1;FRG2C,missense_variant,p.Asp251Glu,ENST00000464571,;DUX4L26,upstream_gene_variant,,ENST00000489078,;	A	ENSG00000172969	ENST00000308062	Transcript
ZNF717	0	.	GRCh38	chr3	75736885	75736885	+	Missense_Mutation	SNP	A	A	C	rs113748085		CHLA20_S3	NORMAL	A	A																c.2588T>G	p.Phe863Cys	p.F863C	ENST00000478296	4/4	616	443	173				ZNF717,missense_variant,p.Phe863Cys,ENST00000478296,NM_001290209.1;ZNF717,intron_variant,,ENST00000477374,NM_001324026.1,NM_001290210.1;ZNF717,downstream_gene_variant,,ENST00000468296,;ZNF717,downstream_gene_variant,,ENST00000471541,;MIR4273,upstream_gene_variant,,ENST00000582824,;ZNF717,intron_variant,,ENST00000491507,;	C	ENSG00000227124	ENST00000478296	Transcript
ZNF717	0	.	GRCh38	chr3	75736922	75736922	+	Missense_Mutation	SNP	C	C	G	rs140806462		CHLA20_S3	NORMAL	C	C																c.2551G>C	p.Glu851Gln	p.E851Q	ENST00000478296	4/4	624	434	190				ZNF717,missense_variant,p.Glu851Gln,ENST00000478296,NM_001290209.1;ZNF717,intron_variant,,ENST00000477374,NM_001324026.1,NM_001290210.1;ZNF717,downstream_gene_variant,,ENST00000468296,;ZNF717,downstream_gene_variant,,ENST00000471541,;MIR4273,upstream_gene_variant,,ENST00000582824,;ZNF717,intron_variant,,ENST00000491507,;	G	ENSG00000227124	ENST00000478296	Transcript
ZNF717	0	.	GRCh38	chr3	75737024	75737024	+	Nonsense_Mutation	SNP	C	C	A	rs144353922		CHLA20_S3	NORMAL	C	C																c.2449G>T	p.Glu817Ter	p.E817*	ENST00000478296	4/4	355	260	95				ZNF717,stop_gained,p.Glu817Ter,ENST00000478296,NM_001290209.1;ZNF717,intron_variant,,ENST00000477374,NM_001324026.1,NM_001290210.1;ZNF717,downstream_gene_variant,,ENST00000468296,;ZNF717,downstream_gene_variant,,ENST00000471541,;MIR4273,upstream_gene_variant,,ENST00000582824,;ZNF717,intron_variant,,ENST00000491507,;	A	ENSG00000227124	ENST00000478296	Transcript
ZNF717	0	.	GRCh38	chr3	75737101	75737101	+	Missense_Mutation	SNP	G	G	T	rs140641854		CHLA20_S3	NORMAL	G	G																c.2372C>A	p.Pro791His	p.P791H	ENST00000478296	4/4	466	349	117				ZNF717,missense_variant,p.Pro791His,ENST00000478296,NM_001290209.1;ZNF717,intron_variant,,ENST00000477374,NM_001324026.1,NM_001290210.1;ZNF717,downstream_gene_variant,,ENST00000468296,;ZNF717,downstream_gene_variant,,ENST00000471541,;MIR4273,upstream_gene_variant,,ENST00000582824,;ZNF717,intron_variant,,ENST00000491507,;	T	ENSG00000227124	ENST00000478296	Transcript
ZNF717	0	.	GRCh38	chr3	75737230	75737230	+	Missense_Mutation	SNP	T	C	C	rs3009024		CHLA20_S3	NORMAL	T	T																c.2243A>G	p.Lys748Arg	p.K748R	ENST00000478296	4/4	299	2	297				ZNF717,missense_variant,p.Lys748Arg,ENST00000478296,NM_001290209.1;ZNF717,intron_variant,,ENST00000477374,NM_001324026.1,NM_001290210.1;ZNF717,downstream_gene_variant,,ENST00000468296,;ZNF717,downstream_gene_variant,,ENST00000471541,;MIR4273,upstream_gene_variant,,ENST00000582824,;ZNF717,intron_variant,,ENST00000491507,;	C	ENSG00000227124	ENST00000478296	Transcript
ZNF717	0	.	GRCh38	chr3	75737477	75737477	+	Missense_Mutation	SNP	G	G	C	rs3009023		CHLA20_S3	NORMAL	G	G																c.1996C>G	p.Gln666Glu	p.Q666E	ENST00000478296	4/4	441	154	287				ZNF717,missense_variant,p.Gln666Glu,ENST00000478296,NM_001290209.1;ZNF717,intron_variant,,ENST00000477374,NM_001324026.1,NM_001290210.1;ZNF717,downstream_gene_variant,,ENST00000468296,;ZNF717,downstream_gene_variant,,ENST00000471541,;MIR4273,upstream_gene_variant,,ENST00000582824,;ZNF717,intron_variant,,ENST00000491507,;	C	ENSG00000227124	ENST00000478296	Transcript
ZNF717	0	.	GRCh38	chr3	75737530	75737530	+	Missense_Mutation	SNP	G	G	A	rs111677009		CHLA20_S3	NORMAL	G	G																c.1943C>T	p.Pro648Leu	p.P648L	ENST00000478296	4/4	401	255	145				ZNF717,missense_variant,p.Pro648Leu,ENST00000478296,NM_001290209.1;ZNF717,intron_variant,,ENST00000477374,NM_001324026.1,NM_001290210.1;ZNF717,downstream_gene_variant,,ENST00000468296,;ZNF717,downstream_gene_variant,,ENST00000471541,;MIR4273,upstream_gene_variant,,ENST00000582824,;ZNF717,intron_variant,,ENST00000491507,;	A	ENSG00000227124	ENST00000478296	Transcript
ZNF717	0	.	GRCh38	chr3	75737586	75737586	+	Missense_Mutation	SNP	A	A	T	rs78297221		CHLA20_S3	NORMAL	A	A																c.1887T>A	p.Asn629Lys	p.N629K	ENST00000478296	4/4	627	338	288				ZNF717,missense_variant,p.Asn629Lys,ENST00000478296,NM_001290209.1;ZNF717,intron_variant,,ENST00000477374,NM_001324026.1,NM_001290210.1;ZNF717,downstream_gene_variant,,ENST00000468296,;ZNF717,downstream_gene_variant,,ENST00000471541,;MIR4273,upstream_gene_variant,,ENST00000582824,;ZNF717,intron_variant,,ENST00000491507,;	T	ENSG00000227124	ENST00000478296	Transcript
ZNF717	0	.	GRCh38	chr3	75737737	75737737	+	Missense_Mutation	SNP	C	C	T	rs1615736		CHLA20_S3	NORMAL	C	C																c.1736G>A	p.Arg579His	p.R579H	ENST00000478296	4/4	680	396	284				ZNF717,missense_variant,p.Arg579His,ENST00000478296,NM_001290209.1;ZNF717,intron_variant,,ENST00000477374,NM_001324026.1,NM_001290210.1;ZNF717,downstream_gene_variant,,ENST00000468296,;ZNF717,downstream_gene_variant,,ENST00000471541,;MIR4273,upstream_gene_variant,,ENST00000582824,;ZNF717,intron_variant,,ENST00000491507,;	T	ENSG00000227124	ENST00000478296	Transcript
ZNF717	0	.	GRCh38	chr3	75737791	75737791	+	Missense_Mutation	SNP	C	C	A	rs2918517		CHLA20_S3	NORMAL	C	C																c.1682G>T	p.Arg561Ile	p.R561I	ENST00000478296	4/4	746	488	258				ZNF717,missense_variant,p.Arg561Ile,ENST00000478296,NM_001290209.1;ZNF717,intron_variant,,ENST00000477374,NM_001324026.1,NM_001290210.1;ZNF717,downstream_gene_variant,,ENST00000468296,;ZNF717,downstream_gene_variant,,ENST00000471541,;MIR4273,upstream_gene_variant,,ENST00000582824,;ZNF717,intron_variant,,ENST00000491507,;	A	ENSG00000227124	ENST00000478296	Transcript
ZNF717	0	.	GRCh38	chr3	75737898	75737898	+	Missense_Mutation	SNP	C	C	A	rs62250106		CHLA20_S3	NORMAL	C	C																c.1575G>T	p.Lys525Asn	p.K525N	ENST00000478296	4/4	530	281	249				ZNF717,missense_variant,p.Lys525Asn,ENST00000478296,NM_001290209.1;ZNF717,intron_variant,,ENST00000477374,NM_001324026.1,NM_001290210.1;ZNF717,downstream_gene_variant,,ENST00000468296,;ZNF717,downstream_gene_variant,,ENST00000471541,;MIR4273,upstream_gene_variant,,ENST00000582824,;ZNF717,intron_variant,,ENST00000491507,;	A	ENSG00000227124	ENST00000478296	Transcript
ZNF717	0	.	GRCh38	chr3	75737906	75737906	+	Missense_Mutation	SNP	G	G	A	rs62250107		CHLA20_S3	NORMAL	G	G																c.1567C>T	p.His523Tyr	p.H523Y	ENST00000478296	4/4	494	250	244				ZNF717,missense_variant,p.His523Tyr,ENST00000478296,NM_001290209.1;ZNF717,intron_variant,,ENST00000477374,NM_001324026.1,NM_001290210.1;ZNF717,downstream_gene_variant,,ENST00000468296,;ZNF717,downstream_gene_variant,,ENST00000471541,;MIR4273,upstream_gene_variant,,ENST00000582824,;ZNF717,intron_variant,,ENST00000491507,;	A	ENSG00000227124	ENST00000478296	Transcript
ZNF717	0	.	GRCh38	chr3	75738116	75738117	+	Frame_Shift_Del	DEL	CT	CT	-	rs776210532		CHLA20_S3	NORMAL	CT	CT																c.1356_1357delAG	p.Glu454LysfsTer7	p.E454Kfs*7	ENST00000478296	4/4	411	373	38				ZNF717,frameshift_variant,p.Glu454LysfsTer7,ENST00000478296,NM_001290209.1;ZNF717,intron_variant,,ENST00000477374,NM_001324026.1,NM_001290210.1;ZNF717,downstream_gene_variant,,ENST00000468296,;ZNF717,downstream_gene_variant,,ENST00000471541,;MIR4273,upstream_gene_variant,,ENST00000582824,;ZNF717,intron_variant,,ENST00000491507,;	-	ENSG00000227124	ENST00000478296	Transcript
ZNF717	0	.	GRCh38	chr3	75738212	75738212	+	Nonsense_Mutation	SNP	T	T	A	novel		CHLA20_S3	NORMAL	T	T																c.1261A>T	p.Arg421Ter	p.R421*	ENST00000478296	4/4	381	231	150				ZNF717,stop_gained,p.Arg421Ter,ENST00000478296,NM_001290209.1;ZNF717,intron_variant,,ENST00000477374,NM_001324026.1,NM_001290210.1;ZNF717,downstream_gene_variant,,ENST00000468296,;ZNF717,downstream_gene_variant,,ENST00000471541,;MIR4273,upstream_gene_variant,,ENST00000582824,;ZNF717,intron_variant,,ENST00000491507,;	A	ENSG00000227124	ENST00000478296	Transcript
ZNF717	0	.	GRCh38	chr3	75738551	75738551	+	Missense_Mutation	SNP	C	C	G	rs62250110		CHLA20_S3	NORMAL	C	C																c.922G>C	p.Glu308Gln	p.E308Q	ENST00000478296	4/4	446	316	130				ZNF717,missense_variant,p.Glu308Gln,ENST00000478296,NM_001290209.1;ZNF717,intron_variant,,ENST00000477374,NM_001324026.1,NM_001290210.1;ZNF717,downstream_gene_variant,,ENST00000468296,;ZNF717,downstream_gene_variant,,ENST00000471541,;MIR4273,downstream_gene_variant,,ENST00000582824,;ZNF717,intron_variant,,ENST00000491507,;	G	ENSG00000227124	ENST00000478296	Transcript
ZNF717	0	.	GRCh38	chr3	75738575	75738575	+	Missense_Mutation	SNP	G	G	A	rs1962893		CHLA20_S3	NORMAL	G	G																c.898C>T	p.Arg300Cys	p.R300C	ENST00000478296	4/4	424	125	299				ZNF717,missense_variant,p.Arg300Cys,ENST00000478296,NM_001290209.1;ZNF717,intron_variant,,ENST00000477374,NM_001324026.1,NM_001290210.1;ZNF717,downstream_gene_variant,,ENST00000468296,;ZNF717,downstream_gene_variant,,ENST00000471541,;MIR4273,downstream_gene_variant,,ENST00000582824,;ZNF717,intron_variant,,ENST00000491507,;	A	ENSG00000227124	ENST00000478296	Transcript
ZNF717	0	.	GRCh38	chr3	75738577	75738577	+	Missense_Mutation	SNP	C	C	T	rs75074846		CHLA20_S3	NORMAL	C	C																c.896G>A	p.Arg299His	p.R299H	ENST00000478296	4/4	425	302	123				ZNF717,missense_variant,p.Arg299His,ENST00000478296,NM_001290209.1;ZNF717,intron_variant,,ENST00000477374,NM_001324026.1,NM_001290210.1;ZNF717,downstream_gene_variant,,ENST00000468296,;ZNF717,downstream_gene_variant,,ENST00000471541,;MIR4273,downstream_gene_variant,,ENST00000582824,;ZNF717,intron_variant,,ENST00000491507,;	T	ENSG00000227124	ENST00000478296	Transcript
ZNF717	0	.	GRCh38	chr3	75738859	75738859	+	Missense_Mutation	SNP	A	C	C	rs3009006		CHLA20_S3	NORMAL	A	A																c.614T>G	p.Val205Gly	p.V205G	ENST00000478296	4/4	576	0	576				ZNF717,missense_variant,p.Val205Gly,ENST00000478296,NM_001290209.1;ZNF717,intron_variant,,ENST00000477374,NM_001324026.1,NM_001290210.1;ZNF717,downstream_gene_variant,,ENST00000468296,;ZNF717,downstream_gene_variant,,ENST00000471541,;MIR4273,downstream_gene_variant,,ENST00000582824,;ZNF717,intron_variant,,ENST00000491507,;	C	ENSG00000227124	ENST00000478296	Transcript
ZNF717	0	.	GRCh38	chr3	75739007	75739007	+	Missense_Mutation	SNP	G	C	C	rs3009004		CHLA20_S3	NORMAL	G	G																c.466C>G	p.Leu156Val	p.L156V	ENST00000478296	4/4	382	9	373				ZNF717,missense_variant,p.Leu156Val,ENST00000478296,NM_001290209.1;ZNF717,intron_variant,,ENST00000477374,NM_001324026.1,NM_001290210.1;ZNF717,downstream_gene_variant,,ENST00000468296,;ZNF717,downstream_gene_variant,,ENST00000471541,;MIR4273,downstream_gene_variant,,ENST00000582824,;ZNF717,intron_variant,,ENST00000491507,;	C	ENSG00000227124	ENST00000478296	Transcript
ZNF717	0	.	GRCh38	chr3	75739243	75739243	+	Missense_Mutation	SNP	C	C	G	rs201974353		CHLA20_S3	NORMAL	C	C																c.230G>C	p.Arg77Thr	p.R77T	ENST00000478296	4/4	142	106	36				ZNF717,missense_variant,p.Arg77Thr,ENST00000478296,NM_001290209.1;ZNF717,intron_variant,,ENST00000477374,NM_001324026.1,NM_001290210.1;ZNF717,downstream_gene_variant,,ENST00000468296,;ZNF717,downstream_gene_variant,,ENST00000471541,;MIR4273,downstream_gene_variant,,ENST00000582824,;ZNF717,intron_variant,,ENST00000491507,;	G	ENSG00000227124	ENST00000478296	Transcript
ZNF717	0	.	GRCh38	chr3	75741293	75741293	+	Missense_Mutation	SNP	G	G	A	rs1971517		CHLA20_S3	NORMAL	G	G																c.110C>T	p.Pro37Leu	p.P37L	ENST00000478296	3/4	308	116	192				ZNF717,missense_variant,p.Pro37Leu,ENST00000478296,NM_001290209.1;ZNF717,missense_variant,p.Pro87Leu,ENST00000477374,NM_001324026.1,NM_001290210.1;ZNF717,missense_variant,p.Pro87Leu,ENST00000468296,;ZNF717,missense_variant,p.Pro37Leu,ENST00000471541,;MIR4273,downstream_gene_variant,,ENST00000582824,;ZNF717,non_coding_transcript_exon_variant,,ENST00000491507,;	A	ENSG00000227124	ENST00000478296	Transcript
ZNF717	0	.	GRCh38	chr3	75741362	75741362	+	Missense_Mutation	SNP	T	C	C	rs2918519		CHLA20_S3	NORMAL	T	T																c.41A>G	p.Tyr14Cys	p.Y14C	ENST00000478296	3/4	171	0	171				ZNF717,missense_variant,p.Tyr14Cys,ENST00000478296,NM_001290209.1;ZNF717,missense_variant,p.Tyr64Cys,ENST00000477374,NM_001324026.1,NM_001290210.1;ZNF717,missense_variant,p.Tyr64Cys,ENST00000468296,;ZNF717,missense_variant,p.Tyr14Cys,ENST00000471541,;MIR4273,downstream_gene_variant,,ENST00000582824,;ZNF717,non_coding_transcript_exon_variant,,ENST00000491507,;	C	ENSG00000227124	ENST00000478296	Transcript
ZNF717	0	.	GRCh38	chr3	75741659	75741660	+	5'UTR	INS	-	-	T	rs768997736		CHLA20_S3	NORMAL	-	-																c.-17_-16insA			ENST00000478296	2/4	246	189	57				ZNF717,frameshift_variant,p.Leu46ProfsTer24,ENST00000477374,NM_001324026.1,NM_001290210.1;ZNF717,frameshift_variant,p.Leu46ProfsTer24,ENST00000468296,;ZNF717,5_prime_UTR_variant,,ENST00000478296,NM_001290209.1;ZNF717,5_prime_UTR_variant,,ENST00000471541,;MIR4273,downstream_gene_variant,,ENST00000582824,;ZNF717,non_coding_transcript_exon_variant,,ENST00000491507,;	T	ENSG00000227124	ENST00000478296	Transcript
ZNF717	0	.	GRCh38	chr3	75741687	75741687	+	5'UTR	SNP	C	C	T	rs113991634		CHLA20_S3	NORMAL	C	C																c.-44G>A			ENST00000478296	2/4	310	234	76				ZNF717,stop_gained,p.Trp36Ter,ENST00000477374,NM_001324026.1,NM_001290210.1;ZNF717,stop_gained,p.Trp36Ter,ENST00000468296,;ZNF717,5_prime_UTR_variant,,ENST00000478296,NM_001290209.1;ZNF717,5_prime_UTR_variant,,ENST00000471541,;MIR4273,downstream_gene_variant,,ENST00000582824,;ZNF717,non_coding_transcript_exon_variant,,ENST00000491507,;	T	ENSG00000227124	ENST00000478296	Transcript
ZNF717	0	.	GRCh38	chr3	75741709	75741709	+	5'UTR	SNP	C	C	T	rs73117241		CHLA20_S3	NORMAL	C	C																c.-66G>A			ENST00000478296	2/4	330	246	84				ZNF717,missense_variant,p.Val29Met,ENST00000477374,NM_001324026.1,NM_001290210.1;ZNF717,missense_variant,p.Val29Met,ENST00000468296,;ZNF717,5_prime_UTR_variant,,ENST00000478296,NM_001290209.1;ZNF717,5_prime_UTR_variant,,ENST00000471541,;MIR4273,downstream_gene_variant,,ENST00000582824,;ZNF717,non_coding_transcript_exon_variant,,ENST00000491507,;	T	ENSG00000227124	ENST00000478296	Transcript
OR5H14	0	.	GRCh38	chr3	98149680	98149680	+	Missense_Mutation	SNP	A	A	T	rs149199670		CHLA20_S3	NORMAL	A	A																c.295A>T	p.Ile99Leu	p.I99L	ENST00000437310	1/1	462	243	219				OR5H14,missense_variant,p.Ile99Leu,ENST00000437310,NM_001005514.1;RP11-343D2.11,upstream_gene_variant,,ENST00000508964,;	T	ENSG00000236032	ENST00000437310	Transcript
OR5H2	0	.	GRCh38	chr3	98283014	98283014	+	Missense_Mutation	SNP	A	A	G	rs138288586		CHLA20_S3	NORMAL	A	A																c.127A>G	p.Thr43Ala	p.T43A	ENST00000355273	1/1	397	212	185				OR5H2,missense_variant,p.Thr43Ala,ENST00000355273,NM_001005482.1;RP11-325B23.2,intron_variant,,ENST00000508616,;	G	ENSG00000197938	ENST00000355273	Transcript
GRAMD1C	0	.	GRCh38	chr3	113915835	113915835	+	Missense_Mutation	SNP	A	A	C	rs78547874		CHLA20_S3	NORMAL	A	A																c.1087A>C	p.Ile363Leu	p.I363L	ENST00000358160	10/18	133	78	55				GRAMD1C,missense_variant,p.Ile363Leu,ENST00000358160,NM_017577.4;GRAMD1C,missense_variant,p.Ile158Leu,ENST00000440446,NM_001172105.1;GRAMD1C,missense_variant,p.Ile196Leu,ENST00000472026,;GRAMD1C,missense_variant,p.Ile158Leu,ENST00000462838,;GRAMD1C,downstream_gene_variant,,ENST00000488680,;GRAMD1C,non_coding_transcript_exon_variant,,ENST00000479212,;GRAMD1C,3_prime_UTR_variant,,ENST00000472384,;G…	C	ENSG00000178075	ENST00000358160	Transcript
HCLS1	0	.	GRCh38	chr3	121637215	121637215	+	Missense_Mutation	SNP	C	C	T	rs34767273		CHLA20_S3	NORMAL	C	C																c.496G>A	p.Asp166Asn	p.D166N	ENST00000314583	7/14	303	153	150				HCLS1,missense_variant,p.Asp166Asn,ENST00000314583,NM_005335.5;HCLS1,intron_variant,,ENST00000428394,NM_001292041.1;HCLS1,non_coding_transcript_exon_variant,,ENST00000473883,;HCLS1,synonymous_variant,p.Arg147=,ENST00000495491,;HCLS1,3_prime_UTR_variant,,ENST00000464274,;	T	ENSG00000180353	ENST00000314583	Transcript
ZXDC	0	.	GRCh38	chr3	126475489	126475489	+	Missense_Mutation	SNP	G	G	A	rs142692233		CHLA20_S3	NORMAL	G	G																c.377C>T	p.Ala126Val	p.A126V	ENST00000389709	1/10	160	80	80				ZXDC,missense_variant,p.Ala126Val,ENST00000389709,NM_025112.4;ZXDC,missense_variant,p.Ala126Val,ENST00000336332,NM_001040653.3;ZXDC,upstream_gene_variant,,ENST00000515545,;	A	ENSG00000070476	ENST00000389709	Transcript
MCM2	0	.	GRCh38	chr3	127606741	127606741	+	Missense_Mutation	SNP	C	C	A	rs139899850		CHLA20_S3	NORMAL	C	C																c.1025C>A	p.Ser342Tyr	p.S342Y	ENST00000265056	6/16	246	132	114				MCM2,missense_variant,p.Ser342Tyr,ENST00000265056,NM_004526.3;MCM2,missense_variant,p.Ser205Tyr,ENST00000491422,;MCM2,downstream_gene_variant,,ENST00000480910,;MCM2,downstream_gene_variant,,ENST00000472731,;MCM2,downstream_gene_variant,,ENST00000468659,;MCM2,3_prime_UTR_variant,,ENST00000474964,;MCM2,3_prime_UTR_variant,,ENST00000477668,;	A	ENSG00000073111	ENST00000265056	Transcript
COL6A6	0	.	GRCh38	chr3	130574154	130574154	+	Missense_Mutation	SNP	G	G	A	rs189967525		CHLA20_S3	NORMAL	G	G																c.3176G>A	p.Gly1059Asp	p.G1059D	ENST00000358511	7/36	370	201	169				COL6A6,missense_variant,p.Gly1059Asp,ENST00000358511,NM_001102608.1;	A	ENSG00000206384	ENST00000358511	Transcript
CPA3	0	.	GRCh38	chr3	148896685	148896685	+	Missense_Mutation	SNP	A	A	C	rs145833901		CHLA20_S3	NORMAL	A	A																c.1232A>C	p.Tyr411Ser	p.Y411S	ENST00000296046	11/11	214	92	122				CPA3,missense_variant,p.Tyr411Ser,ENST00000296046,NM_001870.3;RP11-680B3.2,intron_variant,,ENST00000488190,;CPA3,downstream_gene_variant,,ENST00000477926,;	C	ENSG00000163751	ENST00000296046	Transcript
TSC22D2	0	.	GRCh38	chr3	150410938	150410938	+	Missense_Mutation	SNP	A	A	G	rs371900281		CHLA20_S3	NORMAL	A	A																c.1588A>G	p.Asn530Asp	p.N530D	ENST00000361875	1/4	237	104	133				TSC22D2,missense_variant,p.Asn530Asp,ENST00000361875,NM_014779.3;TSC22D2,upstream_gene_variant,,ENST00000466814,;TSC22D2,upstream_gene_variant,,ENST00000480589,;TSC22D2,upstream_gene_variant,,ENST00000485421,;	G	ENSG00000196428	ENST00000361875	Transcript
ARHGEF26	0	.	GRCh38	chr3	154122435	154122435	+	Missense_Mutation	SNP	G	G	C	rs778948077		CHLA20_S3	NORMAL	G	G																c.443G>C	p.Arg148Pro	p.R148P	ENST00000356448	2/15	275	132	143				ARHGEF26,missense_variant,p.Arg148Pro,ENST00000356448,NM_001251962.1;ARHGEF26,missense_variant,p.Arg148Pro,ENST00000465093,NM_015595.3;ARHGEF26,missense_variant,p.Arg148Pro,ENST00000496710,NM_001251963.1;ARHGEF26,missense_variant,p.Arg148Pro,ENST00000465817,;ARHGEF26-AS1,upstream_gene_variant,,ENST00000491862,;ARHGEF26-AS1,upstream_gene_variant,,ENST00000467912,;ARHGEF26-AS1,upstream_gene_variant…	C	ENSG00000114790	ENST00000356448	Transcript
MFN1	0	.	GRCh38	chr3	179385564	179385569	+	Splice_Site	DEL	GGCAGC	GGCAGC	-	novel		CHLA20_S3	NORMAL	GGCAGC	GGCAGC																c.1663-5_1663delGGCAGC		p.X555_splice	ENST00000471841	15/18	109	91	18				MFN1,splice_acceptor_variant,,ENST00000471841,NM_033540.2;MFN1,splice_acceptor_variant,,ENST00000263969,;MFN1,splice_acceptor_variant,,ENST00000474903,;MFN1,splice_acceptor_variant,,ENST00000357390,;MFN1,splice_acceptor_variant,,ENST00000480636,;	-	ENSG00000171109	ENST00000471841	Transcript
ACTL6A	0	.	GRCh38	chr3	179576721	179576721	+	Missense_Mutation	SNP	T	T	A	rs34630517		CHLA20_S3	NORMAL	T	T																c.673T>A	p.Ser225Thr	p.S225T	ENST00000429709	7/14	181	98	83				ACTL6A,missense_variant,p.Ser225Thr,ENST00000429709,NM_004301.4;ACTL6A,missense_variant,p.Ser183Thr,ENST00000392662,NM_178042.3;ACTL6A,missense_variant,p.Ser183Thr,ENST00000450518,NM_177989.3;ACTL6A,non_coding_transcript_exon_variant,,ENST00000467615,;ACTL6A,downstream_gene_variant,,ENST00000468767,;ACTL6A,3_prime_UTR_variant,,ENST00000487978,;ACTL6A,non_coding_transcript_exon_variant,,ENST000004…	A	ENSG00000136518	ENST00000429709	Transcript
MUC20	0	.	GRCh38	chr3	195725664	195725664	+	Missense_Mutation	SNP	T	C	C	novel		CHLA20_S3	NORMAL	T	T																c.1061T>C	p.Leu354Pro	p.L354P	ENST00000447234	2/4	24	0	24				MUC20,missense_variant,p.Leu319Pro,ENST00000445522,;MUC20,missense_variant,p.Leu354Pro,ENST00000447234,NM_001282506.1;MUC20,missense_variant,p.Leu354Pro,ENST00000436408,;MUC20,intron_variant,,ENST00000320736,;MUC20,upstream_gene_variant,,ENST00000423938,;LINC00969,intron_variant,,ENST00000600197,;LINC00969,intron_variant,,ENST00000628392,;LINC00969,intron_variant,,ENST00000629721,;LINC00969,intro…	C	ENSG00000176945	ENST00000447234	Transcript
MUC20	0	.	GRCh38	chr3	195725928	195725928	+	Missense_Mutation	SNP	C	C	T	rs2550232		CHLA20_S3	NORMAL	C	C																c.1325C>T	p.Thr442Ile	p.T442I	ENST00000447234	2/4	290	181	109				MUC20,missense_variant,p.Thr407Ile,ENST00000445522,;MUC20,missense_variant,p.Thr442Ile,ENST00000447234,NM_001282506.1;MUC20,missense_variant,p.Thr442Ile,ENST00000436408,;MUC20,missense_variant,p.Thr271Ile,ENST00000320736,;MUC20,upstream_gene_variant,,ENST00000423938,;LINC00969,intron_variant,,ENST00000600197,;LINC00969,intron_variant,,ENST00000628392,;LINC00969,intron_variant,,ENST00000629721,;LI…	T	ENSG00000176945	ENST00000447234	Transcript
MUC20	0	.	GRCh38	chr3	195725934	195725934	+	Missense_Mutation	SNP	T	T	C	rs138659995		CHLA20_S3	NORMAL	T	T																c.1331T>C	p.Leu444Pro	p.L444P	ENST00000447234	2/4	290	125	165				MUC20,missense_variant,p.Leu409Pro,ENST00000445522,;MUC20,missense_variant,p.Leu444Pro,ENST00000447234,NM_001282506.1;MUC20,missense_variant,p.Leu444Pro,ENST00000436408,;MUC20,missense_variant,p.Leu273Pro,ENST00000320736,;MUC20,upstream_gene_variant,,ENST00000423938,;LINC00969,intron_variant,,ENST00000600197,;LINC00969,intron_variant,,ENST00000628392,;LINC00969,intron_variant,,ENST00000629721,;LI…	C	ENSG00000176945	ENST00000447234	Transcript
MUC20	0	.	GRCh38	chr3	195726080	195726080	+	Missense_Mutation	SNP	G	G	C	rs2688542		CHLA20_S3	NORMAL	G	G																c.1477G>C	p.Asp493His	p.D493H	ENST00000447234	2/4	280	83	197				MUC20,missense_variant,p.Asp458His,ENST00000445522,;MUC20,missense_variant,p.Asp493His,ENST00000447234,NM_001282506.1;MUC20,missense_variant,p.Asp493His,ENST00000436408,;MUC20,missense_variant,p.Asp322His,ENST00000320736,;MUC20,upstream_gene_variant,,ENST00000423938,;LINC00969,intron_variant,,ENST00000600197,;LINC00969,intron_variant,,ENST00000628392,;LINC00969,intron_variant,,ENST00000629721,;LI…	C	ENSG00000176945	ENST00000447234	Transcript
MUC20	0	.	GRCh38	chr3	195726378	195726378	+	Missense_Mutation	SNP	T	T	C	rs3828407		CHLA20_S3	NORMAL	T	T																c.1775T>C	p.Met592Thr	p.M592T	ENST00000447234	2/4	428	311	117				MUC20,missense_variant,p.Met557Thr,ENST00000445522,;MUC20,missense_variant,p.Met592Thr,ENST00000447234,NM_001282506.1;MUC20,missense_variant,p.Met592Thr,ENST00000436408,;MUC20,missense_variant,p.Met421Thr,ENST00000320736,;MUC20,missense_variant,p.Met4Thr,ENST00000423938,;LINC00969,intron_variant,,ENST00000600197,;LINC00969,intron_variant,,ENST00000628392,;LINC00969,intron_variant,,ENST00000629721…	C	ENSG00000176945	ENST00000447234	Transcript
MUC4	0	.	GRCh38	chr3	195780623	195780623	+	Missense_Mutation	SNP	C	C	T	rs200217182		CHLA20_S3	NORMAL	C	C																c.10957G>A	p.Asp3653Asn	p.D3653N	ENST00000463781	2/25	1229	635	594				MUC4,missense_variant,p.Asp3653Asn,ENST00000463781,NM_018406.6;MUC4,missense_variant,p.Asp3653Asn,ENST00000475231,;MUC4,intron_variant,,ENST00000346145,NM_004532.5;MUC4,intron_variant,,ENST00000349607,NM_138297.4;MUC4,missense_variant,p.Asp3653Asn,ENST00000478156,;MUC4,missense_variant,p.Asp3653Asn,ENST00000466475,;MUC4,missense_variant,p.Asp3653Asn,ENST00000477756,;MUC4,missense_variant,p.Asp365…	T	ENSG00000145113	ENST00000463781	Transcript
MUC4	0	.	GRCh38	chr3	195781790	195781790	+	Missense_Mutation	SNP	A	A	G	novel		CHLA20_S3	NORMAL	A	A																c.9790T>C	p.Ser3264Pro	p.S3264P	ENST00000463781	2/25	642	416	226				MUC4,missense_variant,p.Ser3264Pro,ENST00000463781,NM_018406.6;MUC4,missense_variant,p.Ser3264Pro,ENST00000475231,;MUC4,intron_variant,,ENST00000346145,NM_004532.5;MUC4,intron_variant,,ENST00000349607,NM_138297.4;MUC4,missense_variant,p.Ser3264Pro,ENST00000478156,;MUC4,missense_variant,p.Ser3264Pro,ENST00000466475,;MUC4,missense_variant,p.Ser3264Pro,ENST00000477756,;MUC4,missense_variant,p.Ser326…	G	ENSG00000145113	ENST00000463781	Transcript
MUC4	0	.	GRCh38	chr3	195782558	195782558	+	Missense_Mutation	SNP	A	A	G	rs28542401		CHLA20_S3	NORMAL	A	A																c.9022T>C	p.Ser3008Pro	p.S3008P	ENST00000463781	2/25	2122	833	1288				MUC4,missense_variant,p.Ser3008Pro,ENST00000463781,NM_018406.6;MUC4,missense_variant,p.Ser3008Pro,ENST00000475231,;MUC4,intron_variant,,ENST00000346145,NM_004532.5;MUC4,intron_variant,,ENST00000349607,NM_138297.4;MUC4,missense_variant,p.Ser3008Pro,ENST00000478156,;MUC4,missense_variant,p.Ser3008Pro,ENST00000466475,;MUC4,missense_variant,p.Ser3008Pro,ENST00000477756,;MUC4,missense_variant,p.Ser300…	G	ENSG00000145113	ENST00000463781	Transcript
MUC4	0	.	GRCh38	chr3	195783346	195783346	+	Missense_Mutation	SNP	A	G	G	rs145853807		CHLA20_S3	NORMAL	A	A																c.8234T>C	p.Val2745Ala	p.V2745A	ENST00000463781	2/25	1023	55	968				MUC4,missense_variant,p.Val2745Ala,ENST00000463781,NM_018406.6;MUC4,missense_variant,p.Val2745Ala,ENST00000475231,;MUC4,intron_variant,,ENST00000346145,NM_004532.5;MUC4,intron_variant,,ENST00000349607,NM_138297.4;MUC4,missense_variant,p.Val2745Ala,ENST00000478156,;MUC4,missense_variant,p.Val2745Ala,ENST00000466475,;MUC4,missense_variant,p.Val2745Ala,ENST00000477756,;MUC4,missense_variant,p.Val274…	G	ENSG00000145113	ENST00000463781	Transcript
MUC4	0	.	GRCh38	chr3	195783730	195783730	+	Missense_Mutation	SNP	A	A	G	rs776617846		CHLA20_S3	NORMAL	A	A																c.7850T>C	p.Val2617Ala	p.V2617A	ENST00000463781	2/25	124	61	63				MUC4,missense_variant,p.Val2617Ala,ENST00000463781,NM_018406.6;MUC4,missense_variant,p.Val2617Ala,ENST00000475231,;MUC4,intron_variant,,ENST00000346145,NM_004532.5;MUC4,intron_variant,,ENST00000349607,NM_138297.4;MUC4,missense_variant,p.Val2617Ala,ENST00000478156,;MUC4,missense_variant,p.Val2617Ala,ENST00000466475,;MUC4,missense_variant,p.Val2617Ala,ENST00000477756,;MUC4,missense_variant,p.Val261…	G	ENSG00000145113	ENST00000463781	Transcript
MUC4	0	.	GRCh38	chr3	195783739	195783739	+	Missense_Mutation	SNP	A	A	G	rs764992987		CHLA20_S3	NORMAL	A	A																c.7841T>C	p.Leu2614Pro	p.L2614P	ENST00000463781	2/25	127	35	92				MUC4,missense_variant,p.Leu2614Pro,ENST00000463781,NM_018406.6;MUC4,missense_variant,p.Leu2614Pro,ENST00000475231,;MUC4,intron_variant,,ENST00000346145,NM_004532.5;MUC4,intron_variant,,ENST00000349607,NM_138297.4;MUC4,missense_variant,p.Leu2614Pro,ENST00000478156,;MUC4,missense_variant,p.Leu2614Pro,ENST00000466475,;MUC4,missense_variant,p.Leu2614Pro,ENST00000477756,;MUC4,missense_variant,p.Leu261…	G	ENSG00000145113	ENST00000463781	Transcript
MUC4	0	.	GRCh38	chr3	195783740	195783740	+	Missense_Mutation	SNP	G	G	T	novel		CHLA20_S3	NORMAL	G	G																c.7840C>A	p.Leu2614Ile	p.L2614I	ENST00000463781	2/25	125	40	85				MUC4,missense_variant,p.Leu2614Ile,ENST00000463781,NM_018406.6;MUC4,missense_variant,p.Leu2614Ile,ENST00000475231,;MUC4,intron_variant,,ENST00000346145,NM_004532.5;MUC4,intron_variant,,ENST00000349607,NM_138297.4;MUC4,missense_variant,p.Leu2614Ile,ENST00000478156,;MUC4,missense_variant,p.Leu2614Ile,ENST00000466475,;MUC4,missense_variant,p.Leu2614Ile,ENST00000477756,;MUC4,missense_variant,p.Leu261…	T	ENSG00000145113	ENST00000463781	Transcript
MUC4	0	.	GRCh38	chr3	195783742	195783742	+	Missense_Mutation	SNP	C	C	T	rs758091975		CHLA20_S3	NORMAL	C	C																c.7838G>A	p.Ser2613Asn	p.S2613N	ENST00000463781	2/25	138	43	95				MUC4,missense_variant,p.Ser2613Asn,ENST00000463781,NM_018406.6;MUC4,missense_variant,p.Ser2613Asn,ENST00000475231,;MUC4,intron_variant,,ENST00000346145,NM_004532.5;MUC4,intron_variant,,ENST00000349607,NM_138297.4;MUC4,missense_variant,p.Ser2613Asn,ENST00000478156,;MUC4,missense_variant,p.Ser2613Asn,ENST00000466475,;MUC4,missense_variant,p.Ser2613Asn,ENST00000477756,;MUC4,missense_variant,p.Ser261…	T	ENSG00000145113	ENST00000463781	Transcript
MUC4	0	.	GRCh38	chr3	195783743	195783743	+	Missense_Mutation	SNP	T	T	C	novel		CHLA20_S3	NORMAL	T	T																c.7837A>G	p.Ser2613Gly	p.S2613G	ENST00000463781	2/25	182	115	67				MUC4,missense_variant,p.Ser2613Gly,ENST00000463781,NM_018406.6;MUC4,missense_variant,p.Ser2613Gly,ENST00000475231,;MUC4,intron_variant,,ENST00000346145,NM_004532.5;MUC4,intron_variant,,ENST00000349607,NM_138297.4;MUC4,missense_variant,p.Ser2613Gly,ENST00000478156,;MUC4,missense_variant,p.Ser2613Gly,ENST00000466475,;MUC4,missense_variant,p.Ser2613Gly,ENST00000477756,;MUC4,missense_variant,p.Ser261…	C	ENSG00000145113	ENST00000463781	Transcript
MUC4	0	.	GRCh38	chr3	195783836	195783836	+	Missense_Mutation	SNP	T	T	G	rs142559357		CHLA20_S3	NORMAL	T	T																c.7744A>C	p.Thr2582Pro	p.T2582P	ENST00000463781	2/25	1584	1069	514				MUC4,missense_variant,p.Thr2582Pro,ENST00000463781,NM_018406.6;MUC4,missense_variant,p.Thr2582Pro,ENST00000475231,;MUC4,intron_variant,,ENST00000346145,NM_004532.5;MUC4,intron_variant,,ENST00000349607,NM_138297.4;MUC4,missense_variant,p.Thr2582Pro,ENST00000478156,;MUC4,missense_variant,p.Thr2582Pro,ENST00000466475,;MUC4,missense_variant,p.Thr2582Pro,ENST00000477756,;MUC4,missense_variant,p.Thr258…	G	ENSG00000145113	ENST00000463781	Transcript
MUC4	0	.	GRCh38	chr3	195783847	195783847	+	Missense_Mutation	SNP	G	G	T	rs80005560		CHLA20_S3	NORMAL	G	G																c.7733C>A	p.Pro2578His	p.P2578H	ENST00000463781	2/25	1636	1172	464				MUC4,missense_variant,p.Pro2578His,ENST00000463781,NM_018406.6;MUC4,missense_variant,p.Pro2578His,ENST00000475231,;MUC4,intron_variant,,ENST00000346145,NM_004532.5;MUC4,intron_variant,,ENST00000349607,NM_138297.4;MUC4,missense_variant,p.Pro2578His,ENST00000478156,;MUC4,missense_variant,p.Pro2578His,ENST00000466475,;MUC4,missense_variant,p.Pro2578His,ENST00000477756,;MUC4,missense_variant,p.Pro257…	T	ENSG00000145113	ENST00000463781	Transcript
MUC4	0	.	GRCh38	chr3	195785133	195785133	+	Missense_Mutation	SNP	T	G	G	rs148317288		CHLA20_S3	NORMAL	T	T																c.6447A>C	p.Glu2149Asp	p.E2149D	ENST00000463781	2/25	2738	0	2737				MUC4,missense_variant,p.Glu2149Asp,ENST00000463781,NM_018406.6;MUC4,missense_variant,p.Glu2149Asp,ENST00000475231,;MUC4,intron_variant,,ENST00000346145,NM_004532.5;MUC4,intron_variant,,ENST00000349607,NM_138297.4;MUC4,missense_variant,p.Glu2149Asp,ENST00000478156,;MUC4,missense_variant,p.Glu2149Asp,ENST00000466475,;MUC4,missense_variant,p.Glu2149Asp,ENST00000477756,;MUC4,missense_variant,p.Glu214…	G	ENSG00000145113	ENST00000463781	Transcript
MUC4	0	.	GRCh38	chr3	195785171	195785171	+	Missense_Mutation	SNP	T	C	C	rs6805660		CHLA20_S3	NORMAL	T	T																c.6409A>G	p.Thr2137Ala	p.T2137A	ENST00000463781	2/25	3230	1	3229				MUC4,missense_variant,p.Thr2137Ala,ENST00000463781,NM_018406.6;MUC4,missense_variant,p.Thr2137Ala,ENST00000475231,;MUC4,intron_variant,,ENST00000346145,NM_004532.5;MUC4,intron_variant,,ENST00000349607,NM_138297.4;MUC4,missense_variant,p.Thr2137Ala,ENST00000478156,;MUC4,missense_variant,p.Thr2137Ala,ENST00000466475,;MUC4,missense_variant,p.Thr2137Ala,ENST00000477756,;MUC4,missense_variant,p.Thr213…	C	ENSG00000145113	ENST00000463781	Transcript
MUC4	0	.	GRCh38	chr3	195785236	195785236	+	Missense_Mutation	SNP	T	A	A	rs374495657		CHLA20_S3	NORMAL	T	T																c.6344A>T	p.Asp2115Val	p.D2115V	ENST00000463781	2/25	3498	0	3498				MUC4,missense_variant,p.Asp2115Val,ENST00000463781,NM_018406.6;MUC4,missense_variant,p.Asp2115Val,ENST00000475231,;MUC4,intron_variant,,ENST00000346145,NM_004532.5;MUC4,intron_variant,,ENST00000349607,NM_138297.4;MUC4,missense_variant,p.Asp2115Val,ENST00000478156,;MUC4,missense_variant,p.Asp2115Val,ENST00000466475,;MUC4,missense_variant,p.Asp2115Val,ENST00000477756,;MUC4,missense_variant,p.Asp211…	A	ENSG00000145113	ENST00000463781	Transcript
MUC4	0	.	GRCh38	chr3	195785374	195785374	+	Missense_Mutation	SNP	T	C	C	rs62282486		CHLA20_S3	NORMAL	T	T																c.6206A>G	p.Asn2069Ser	p.N2069S	ENST00000463781	2/25	3216	6	3210				MUC4,missense_variant,p.Asn2069Ser,ENST00000463781,NM_018406.6;MUC4,missense_variant,p.Asn2069Ser,ENST00000475231,;MUC4,intron_variant,,ENST00000346145,NM_004532.5;MUC4,intron_variant,,ENST00000349607,NM_138297.4;MUC4,missense_variant,p.Asn2069Ser,ENST00000478156,;MUC4,missense_variant,p.Asn2069Ser,ENST00000466475,;MUC4,missense_variant,p.Asn2069Ser,ENST00000477756,;MUC4,missense_variant,p.Asn206…	C	ENSG00000145113	ENST00000463781	Transcript
MUC4	0	.	GRCh38	chr3	195786908	195786908	+	Missense_Mutation	SNP	C	C	T	rs3103959		CHLA20_S3	NORMAL	C	C																c.4672G>A	p.Ala1558Thr	p.A1558T	ENST00000463781	2/25	2065	1441	618				MUC4,missense_variant,p.Ala1558Thr,ENST00000463781,NM_018406.6;MUC4,missense_variant,p.Ala1558Thr,ENST00000475231,;MUC4,intron_variant,,ENST00000346145,NM_004532.5;MUC4,intron_variant,,ENST00000349607,NM_138297.4;MUC4,missense_variant,p.Ala1558Thr,ENST00000478156,;MUC4,missense_variant,p.Ala1558Thr,ENST00000466475,;MUC4,missense_variant,p.Ala1558Thr,ENST00000477756,;MUC4,missense_variant,p.Ala155…	T	ENSG00000145113	ENST00000463781	Transcript
MUC4	0	.	GRCh38	chr3	195787238	195787238	+	Missense_Mutation	SNP	C	C	A	rs12489838		CHLA20_S3	NORMAL	C	C																c.4342G>T	p.Ala1448Ser	p.A1448S	ENST00000463781	2/25	139	87	52				MUC4,missense_variant,p.Ala1448Ser,ENST00000463781,NM_018406.6;MUC4,missense_variant,p.Ala1448Ser,ENST00000475231,;MUC4,intron_variant,,ENST00000346145,NM_004532.5;MUC4,intron_variant,,ENST00000349607,NM_138297.4;MUC4,missense_variant,p.Ala1448Ser,ENST00000478156,;MUC4,missense_variant,p.Ala1448Ser,ENST00000466475,;MUC4,missense_variant,p.Ala1448Ser,ENST00000477756,;MUC4,missense_variant,p.Ala144…	A	ENSG00000145113	ENST00000463781	Transcript
MUC4	0	.	GRCh38	chr3	195787862	195787862	+	Missense_Mutation	SNP	C	C	A	rs201433788		CHLA20_S3	NORMAL	C	C																c.3718G>T	p.Ala1240Ser	p.A1240S	ENST00000463781	2/25	116	78	38				MUC4,missense_variant,p.Ala1240Ser,ENST00000463781,NM_018406.6;MUC4,missense_variant,p.Ala1240Ser,ENST00000475231,;MUC4,intron_variant,,ENST00000346145,NM_004532.5;MUC4,intron_variant,,ENST00000349607,NM_138297.4;MUC4,missense_variant,p.Ala1240Ser,ENST00000478156,;MUC4,missense_variant,p.Ala1240Ser,ENST00000466475,;MUC4,missense_variant,p.Ala1240Ser,ENST00000477756,;MUC4,missense_variant,p.Ala124…	A	ENSG00000145113	ENST00000463781	Transcript
TNK2	0	.	GRCh38	chr3	195888516	195888516	+	Missense_Mutation	SNP	G	G	A	rs370977320		CHLA20_S3	NORMAL	G	G																c.262C>T	p.Arg88Trp	p.R88W	ENST00000381916	2/15	129	58	71				TNK2,missense_variant,p.Arg25Trp,ENST00000333602,NM_005781.4;TNK2,missense_variant,p.Arg57Trp,ENST00000428187,NM_001308046.1;TNK2,missense_variant,p.Arg88Trp,ENST00000381916,NM_001010938.1;TNK2,missense_variant,p.Arg24Trp,ENST00000438207,;TNK2,missense_variant,p.Arg25Trp,ENST00000433111,;TNK2,missense_variant,p.Arg89Trp,ENST00000427576,;TNK2,non_coding_transcript_exon_variant,,ENST00000468819,;TN…	A	ENSG00000061938	ENST00000381916	Transcript
FYTTD1	0	.	GRCh38	chr3	197776957	197776957	+	Missense_Mutation	SNP	T	T	G	rs139214163		CHLA20_S3	NORMAL	T	T																c.687T>G	p.Ile229Met	p.I229M	ENST00000241502	7/9	483	251	232				FYTTD1,missense_variant,p.Ile229Met,ENST00000241502,NM_032288.6;FYTTD1,missense_variant,p.Ile162Met,ENST00000424384,;FYTTD1,missense_variant,p.Ile203Met,ENST00000415708,NM_001011537.2;FYTTD1,missense_variant,p.Ile162Met,ENST00000428738,;FYTTD1,upstream_gene_variant,,ENST00000492360,;FYTTD1,3_prime_UTR_variant,,ENST00000412924,;FYTTD1,downstream_gene_variant,,ENST00000494309,;FYTTD1,downstream_gen…	G	ENSG00000122068	ENST00000241502	Transcript
MYL5	0	.	GRCh38	chr4	681983	681983	+	Missense_Mutation	SNP	A	A	G	rs139852524		CHLA20_S3	NORMAL	A	A																c.511N>G	p.Lys171Glu	p.K171E	ENST00000400159	7/7	245	124	121				MYL5,missense_variant,p.Lys130Glu,ENST00000506838,;MFSD7,missense_variant,p.Phe552Ser,ENST00000322224,NM_032219.3;MFSD7,missense_variant,p.Phe553Ser,ENST00000404286,NM_001294341.1;MFSD7,missense_variant,p.Phe434Ser,ENST00000347950,NM_001294342.1;MFSD7,missense_variant,p.Phe456Ser,ENST00000515118,;MYL5,missense_variant,p.Lys130Glu,ENST00000511290,;MYL5,missense_variant,p.Lys171Glu,ENST00000400159,…	G	ENSG00000215375	ENST00000400159	Transcript
ZFYVE28	0	.	GRCh38	chr4	2304578	2304578	+	Missense_Mutation	SNP	C	C	T	rs750194232		CHLA20_S3	NORMAL	C	C																c.1762N>A	p.Gly588Arg	p.G588R	ENST00000290974	8/13	357	172	185				ZFYVE28,missense_variant,p.Gly588Arg,ENST00000290974,NM_020972.2;ZFYVE28,missense_variant,p.Gly558Arg,ENST00000511071,NM_001172656.1;ZFYVE28,missense_variant,p.Gly518Arg,ENST00000515312,NM_001172659.1;RP11-478C1.7,intron_variant,,ENST00000510632,;	T	ENSG00000159733	ENST00000290974	Transcript
HTT	0	.	GRCh38	chr4	3074932	3074932	+	Missense_Mutation	SNP	A	A	C	rs746852037		CHLA20_S3	NORMAL	A	A																c.107N>C	p.Gln36Pro	p.Q36P	ENST00000355072	1/67	123	57	66				HTT,missense_variant,p.Gln36Pro,ENST00000355072,NM_002111.7;HTT-AS,upstream_gene_variant,,ENST00000503893,;HTT-AS1_2,downstream_gene_variant,,ENST00000621529,;	C	ENSG00000197386	ENST00000355072	Transcript
HTT	0	.	GRCh38	chr4	3074935	3074935	+	Missense_Mutation	SNP	A	A	C	rs61792465		CHLA20_S3	NORMAL	A	A																c.110N>C	p.Gln37Pro	p.Q37P	ENST00000355072	1/67	111	57	54				HTT,missense_variant,p.Gln37Pro,ENST00000355072,NM_002111.7;HTT-AS,upstream_gene_variant,,ENST00000503893,;HTT-AS1_2,downstream_gene_variant,,ENST00000621529,;	C	ENSG00000197386	ENST00000355072	Transcript
HTT	0	.	GRCh38	chr4	3074938	3074938	+	Missense_Mutation	SNP	A	A	C	rs61792466		CHLA20_S3	NORMAL	A	A																c.113N>C	p.Gln38Pro	p.Q38P	ENST00000355072	1/67	98	50	48				HTT,missense_variant,p.Gln38Pro,ENST00000355072,NM_002111.7;HTT-AS,upstream_gene_variant,,ENST00000503893,;HTT-AS1_2,downstream_gene_variant,,ENST00000621529,;	C	ENSG00000197386	ENST00000355072	Transcript
CPZ	0	.	GRCh38	chr4	8612035	8612035	+	Missense_Mutation	SNP	G	T	T	rs147588134		CHLA20_S3	NORMAL	G	G																c.1236N>T	p.Lys412Asn	p.K412N	ENST00000360986	8/11	312	0	312				CPZ,missense_variant,p.Lys275Asn,ENST00000382480,NM_001014448.2;CPZ,missense_variant,p.Lys412Asn,ENST00000360986,NM_001014447.2;CPZ,missense_variant,p.Lys401Asn,ENST00000315782,NM_003652.3;GPR78,3_prime_UTR_variant,,ENST00000514302,;CPZ,3_prime_UTR_variant,,ENST00000515606,;GPR78,non_coding_transcript_exon_variant,,ENST00000513120,;	T	ENSG00000109625	ENST00000360986	Transcript
PROM1	0	.	GRCh38	chr4	16000540	16000540	+	Nonsense_Mutation	SNP	C	C	A	rs767897583		CHLA20_S3	NORMAL	C	C																c.1534N>T	p.Glu512Ter	p.E512*	ENST00000510224	14/28	163	91	72				PROM1,stop_gained,p.Glu503Ter,ENST00000505450,NM_001145848.1;PROM1,stop_gained,p.Glu503Ter,ENST00000508167,NM_001145847.1;PROM1,stop_gained,p.Glu512Ter,ENST00000510224,;PROM1,stop_gained,p.Glu512Ter,ENST00000447510,NM_006017.2;PROM1,stop_gained,p.Glu512Ter,ENST00000540805,NM_001145851.1,NM_001145849.1;PROM1,stop_gained,p.Glu512Ter,ENST00000539194,NM_001145852.1,NM_001145850.1;PROM1,downstream_gen…	A	ENSG00000007062	ENST00000510224	Transcript
PROM1	0	.	GRCh38	chr4	16018477	16018477	+	Missense_Mutation	SNP	T	T	C	rs371887194		CHLA20_S3	NORMAL	T	T																c.848N>G	p.Gln283Arg	p.Q283R	ENST00000510224	9/28	276	133	143				PROM1,missense_variant,p.Gln274Arg,ENST00000505450,NM_001145848.1;PROM1,missense_variant,p.Gln274Arg,ENST00000508167,NM_001145847.1;PROM1,missense_variant,p.Gln283Arg,ENST00000510224,;PROM1,missense_variant,p.Gln283Arg,ENST00000447510,NM_006017.2;PROM1,missense_variant,p.Gln283Arg,ENST00000540805,NM_001145851.1,NM_001145849.1;PROM1,missense_variant,p.Gln283Arg,ENST00000539194,NM_001145852.1,NM_00…	C	ENSG00000007062	ENST00000510224	Transcript
FAM184B	0	.	GRCh38	chr4	17709587	17709587	+	Missense_Mutation	SNP	G	G	A	rs61746445		CHLA20_S3	NORMAL	G	G																c.199N>T	p.Arg67Trp	p.R67W	ENST00000265018	2/18	225	131	94				FAM184B,missense_variant,p.Arg67Trp,ENST00000265018,NM_015688.1;	A	ENSG00000047662	ENST00000265018	Transcript
SLIT2	0	.	GRCh38	chr4	20617111	20617111	+	Missense_Mutation	SNP	G	G	A	rs115629108		CHLA20_S3	NORMAL	G	G																c.4049N>A	p.Ser1350Asn	p.S1350N	ENST00000504154	35/37	247	126	121				SLIT2,missense_variant,p.Ser1350Asn,ENST00000504154,NM_004787.3;SLIT2,missense_variant,p.Ser1260Asn,ENST00000622093,;SLIT2,missense_variant,p.Ser1342Asn,ENST00000503823,NM_001289136.2;SLIT2,missense_variant,p.Ser1363Asn,ENST00000273739,;SLIT2,missense_variant,p.Ser1346Asn,ENST00000503837,NM_001289135.2;SLIT2,intron_variant,,ENST00000512993,;SLIT2,non_coding_transcript_exon_variant,,ENST0000050854…	A	ENSG00000145147	ENST00000504154	Transcript
ADGRA3	0	.	GRCh38	chr4	22436637	22436637	+	Missense_Mutation	SNP	G	G	A	rs764372193		CHLA20_S3	NORMAL	G	G																c.1090N>T	p.Pro364Ser	p.P364S	ENST00000334304	9/19	407	223	184				ADGRA3,missense_variant,p.Pro364Ser,ENST00000334304,NM_145290.3;ADGRA3,missense_variant,p.Pro364Ser,ENST00000502482,;ADGRA3,missense_variant,p.Pro138Ser,ENST00000508133,;ADGRA3,downstream_gene_variant,,ENST00000514129,;ADGRA3,non_coding_transcript_exon_variant,,ENST00000282943,;	A	ENSG00000152990	ENST00000334304	Transcript
SLC34A2	0	.	GRCh38	chr4	25674321	25674321	+	Missense_Mutation	SNP	G	G	C	rs76404281		CHLA20_S3	NORMAL	G	G																c.1242N>C	p.Leu414Phe	p.L414F	ENST00000382051	11/13	275	131	144				SLC34A2,missense_variant,p.Leu414Phe,ENST00000382051,NM_006424.2;SLC34A2,missense_variant,p.Leu413Phe,ENST00000503434,NM_001177999.1;SLC34A2,missense_variant,p.Leu413Phe,ENST00000504570,NM_001177998.1;SLC34A2,downstream_gene_variant,,ENST00000510033,;RPS29P11,upstream_gene_variant,,ENST00000496507,;	C	ENSG00000157765	ENST00000382051	Transcript
TBC1D1	0	.	GRCh38	chr4	38124998	38124998	+	Missense_Mutation	SNP	A	A	C	rs149746733		CHLA20_S3	NORMAL	A	A																c.2999N>C	p.Lys1000Thr	p.K1000T	ENST00000261439	18/20	209	104	105				TBC1D1,missense_variant,p.Lys1000Thr,ENST00000261439,NM_015173.3;TBC1D1,missense_variant,p.Lys688Thr,ENST00000510573,;TBC1D1,missense_variant,p.Lys264Thr,ENST00000615497,;TBC1D1,intron_variant,,ENST00000508802,NM_001253912.1;TBC1D1,non_coding_transcript_exon_variant,,ENST00000407365,;TBC1D1,non_coding_transcript_exon_variant,,ENST00000401554,;TBC1D1,non_coding_transcript_exon_variant,,ENST0000040…	C	ENSG00000065882	ENST00000261439	Transcript
TLR10	0	.	GRCh38	chr4	38773534	38773534	+	Missense_Mutation	SNP	A	A	G	rs143358634		CHLA20_S3	NORMAL	A	A																c.2057N>C	p.Ile686Thr	p.I686T	ENST00000308973	4/4	444	224	220				TLR10,missense_variant,p.Ile686Thr,ENST00000308973,NM_030956.3;TLR10,missense_variant,p.Ile686Thr,ENST00000613579,NM_001195106.1,NM_001195108.1;TLR10,missense_variant,p.Ile686Thr,ENST00000622002,NM_001195107.1;TLR10,missense_variant,p.Ile686Thr,ENST00000361424,NM_001017388.2;TLR10,missense_variant,p.Ile686Thr,ENST00000506111,;TLR10,missense_variant,p.Ile686Thr,ENST00000508334,;TLR10,downstream_ge…	G	ENSG00000174123	ENST00000308973	Transcript
TLR1	0	.	GRCh38	chr4	38798356	38798356	+	Missense_Mutation	SNP	A	A	G	novel		CHLA20_S3	NORMAL	A	A																c.476N>C	p.Ile159Thr	p.I159T	ENST00000308979	4/4	356	195	161				TLR1,missense_variant,p.Ile159Thr,ENST00000308979,NM_003263.3;TLR1,missense_variant,p.Ile159Thr,ENST00000502213,;TLR1,missense_variant,p.Ile159Thr,ENST00000505940,;TLR1,downstream_gene_variant,,ENST00000508364,;TLR1,downstream_gene_variant,,ENST00000515861,;TLR1,downstream_gene_variant,,ENST00000506146,;TLR1,intron_variant,,ENST00000505744,;TLR1,upstream_gene_variant,,ENST00000510552,;TLR1,downst…	G	ENSG00000174125	ENST00000308979	Transcript
APBB2	0	.	GRCh38	chr4	41014398	41014404	+	Splice_Site	DEL	GCTGGGG	GCTGGGG	-	novel		CHLA20_S3	NORMAL	GCTGGGG	GCTGGGG																c.20-6_20delNNNNNNN		p.X7_splice	ENST00000508593	6/18	210	177	33				APBB2,splice_acceptor_variant,,ENST00000295974,NM_001166050.1;APBB2,splice_acceptor_variant,,ENST00000513140,NM_173075.4;APBB2,splice_acceptor_variant,,ENST00000508593,NM_004307.1;APBB2,splice_acceptor_variant,,ENST00000506352,;APBB2,splice_acceptor_variant,,ENST00000509446,;APBB2,splice_acceptor_variant,,ENST00000508707,;APBB2,splice_acceptor_variant,,ENST00000508676,;APBB2,splice_acceptor_varia…	-	ENSG00000163697	ENST00000508593	Transcript
ATP8A1	0	.	GRCh38	chr4	42503510	42503510	+	Missense_Mutation	SNP	G	G	C	rs202148347		CHLA20_S3	NORMAL	G	G																c.2091N>G	p.His697Gln	p.H697Q	ENST00000381668	24/37	77	53	24				ATP8A1,missense_variant,p.His697Gln,ENST00000381668,NM_006095.2;ATP8A1,missense_variant,p.His682Gln,ENST00000264449,NM_001105529.1;ATP8A1,missense_variant,p.His48Gln,ENST00000514372,;	C	ENSG00000124406	ENST00000381668	Transcript
UGT2B10	0	.	GRCh38	chr4	68822284	68822284	+	Missense_Mutation	SNP	T	T	A	novel		CHLA20_S3	NORMAL	T	T																c.881N>A	p.Phe294Tyr	p.F294Y	ENST00000265403	3/6	400	208	192				UGT2B10,missense_variant,p.Phe294Tyr,ENST00000265403,NM_001075.5;UGT2B10,missense_variant,p.Phe210Tyr,ENST00000458688,NM_001144767.2;	A	ENSG00000109181	ENST00000265403	Transcript
HTN3	0	.	GRCh38	chr4	70032094	70032094	+	Missense_Mutation	SNP	A	A	G	rs114647960		CHLA20_S3	NORMAL	A	A																c.89N>G	p.Lys30Arg	p.K30R	ENST00000530128	4/6	56	37	19				HTN3,missense_variant,p.Lys30Arg,ENST00000530128,;HTN3,missense_variant,p.Lys30Arg,ENST00000526767,NM_000200.2;HTN3,intron_variant,,ENST00000381057,;HTN3,non_coding_transcript_exon_variant,,ENST00000529625,;HTN3,non_coding_transcript_exon_variant,,ENST00000533547,;HTN3,downstream_gene_variant,,ENST00000528003,;	G	ENSG00000205649	ENST00000530128	Transcript
ENAM	0	.	GRCh38	chr4	70644746	70644746	+	Missense_Mutation	SNP	G	G	A	rs71599965		CHLA20_S3	NORMAL	G	G																c.3320N>A	p.Ser1107Asn	p.S1107N	ENST00000396073	9/9	453	250	203				ENAM,missense_variant,p.Ser1107Asn,ENST00000396073,NM_031889.2;ENAM,intron_variant,,ENST00000472903,;ENAM,downstream_gene_variant,,ENST00000472597,;	A	ENSG00000132464	ENST00000396073	Transcript
BMP2K	0	.	GRCh38	chr4	78859671	78859671	+	Missense_Mutation	SNP	C	C	T	rs199612830		CHLA20_S3	NORMAL	C	C																c.971N>T	p.Pro324Leu	p.P324L	ENST00000335016	8/16	173	113	60				BMP2K,missense_variant,p.Pro17Leu,ENST00000502613,;BMP2K,missense_variant,p.Pro324Leu,ENST00000628286,;BMP2K,missense_variant,p.Pro324Leu,ENST00000335016,NM_198892.1;BMP2K,missense_variant,p.Pro324Leu,ENST00000502871,NM_017593.3;BMP2K,missense_variant,p.Pro324Leu,ENST00000389010,;BMP2K,non_coding_transcript_exon_variant,,ENST00000515075,;BMP2K,non_coding_transcript_exon_variant,,ENST00000505725,;	T	ENSG00000138756	ENST00000335016	Transcript
GK2	0	.	GRCh38	chr4	79406732	79406732	+	Missense_Mutation	SNP	T	T	C	rs147908480		CHLA20_S3	NORMAL	T	T																c.1469N>G	p.Gln490Arg	p.Q490R	ENST00000358842	1/1	341	188	153				GK2,missense_variant,p.Gln490Arg,ENST00000358842,NM_033214.2;	C	ENSG00000196475	ENST00000358842	Transcript
ADH1B	0	.	GRCh38	chr4	99307864	99307864	+	Missense_Mutation	SNP	A	A	C	rs74990410		CHLA20_S3	NORMAL	A	A																c.1104N>G	p.Ser368Arg	p.S368R	ENST00000305046	9/9	324	177	147				ADH1B,missense_variant,p.Ser368Arg,ENST00000305046,NM_000668.5;ADH1B,missense_variant,p.Ser328Arg,ENST00000625860,;ADH1B,missense_variant,p.Ser328Arg,ENST00000506651,NM_001286650.1;ADH1B,splice_region_variant,,ENST00000515694,;	C	ENSG00000196616	ENST00000305046	Transcript
SLC9B1	0	.	GRCh38	chr4	102901326	102901327	+	Frame_Shift_Del	DEL	AC	AC	-	rs753242024		CHLA20_S3	NORMAL	AC	AC																c.1338_1339delNN	p.Leu447ArgfsTer47	p.L447Rfs*47	ENST00000296422	12/12	292	195	97				SLC9B1,frameshift_variant,p.Leu447ArgfsTer47,ENST00000296422,NM_139173.3;SLC9B1,intron_variant,,ENST00000394789,NM_001100874.2;SLC9B1,downstream_gene_variant,,ENST00000511253,;SLC9B1,non_coding_transcript_exon_variant,,ENST00000512651,;SLC9B1,non_coding_transcript_exon_variant,,ENST00000509614,;SLC9B1,3_prime_UTR_variant,,ENST00000504216,;SLC9B1,intron_variant,,ENST00000514972,;SLC9B1,intron_vari…	-	ENSG00000164037	ENST00000296422	Transcript
TBCK	0	.	GRCh38	chr4	106236769	106236769	+	Missense_Mutation	SNP	G	G	A	novel		CHLA20_S3	NORMAL	G	G																c.1210N>T	p.Leu404Phe	p.L404F	ENST00000273980	14/27	68	47	21				TBCK,missense_variant,p.Leu404Phe,ENST00000273980,;TBCK,missense_variant,p.Leu404Phe,ENST00000432496,NM_001163436.2;TBCK,missense_variant,p.Leu365Phe,ENST00000394706,NM_001163437.2;TBCK,missense_variant,p.Leu341Phe,ENST00000361687,NM_033115.4,NM_001290768.1;TBCK,missense_variant,p.Leu404Phe,ENST00000394708,NM_001163435.2;TBCK,5_prime_UTR_variant,,ENST00000503516,;TBCK,3_prime_UTR_variant,,ENST000…	A	ENSG00000145348	ENST00000273980	Transcript
ALPK1	0	.	GRCh38	chr4	112438645	112438645	+	Missense_Mutation	SNP	T	T	C	rs35756863		CHLA20_S3	NORMAL	T	T																c.3350N>C	p.Leu1117Pro	p.L1117P	ENST00000458497	13/16	212	108	104				ALPK1,missense_variant,p.Leu1117Pro,ENST00000458497,NM_001102406.1,NM_025144.3;ALPK1,missense_variant,p.Leu1039Pro,ENST00000504176,NM_001253884.1;ALPK1,missense_variant,p.Leu1117Pro,ENST00000177648,;ALPK1,splice_region_variant,,ENST00000504745,;ALPK1,splice_region_variant,,ENST00000509722,;ALPK1,splice_region_variant,,ENST00000505127,;	C	ENSG00000073331	ENST00000458497	Transcript
BBS7	0	.	GRCh38	chr4	121843969	121843969	+	Missense_Mutation	SNP	A	A	T	rs146412602		CHLA20_S3	NORMAL	A	A																c.1263N>A	p.Asp421Glu	p.D421E	ENST00000264499	12/19	126	71	55				BBS7,missense_variant,p.Asp421Glu,ENST00000264499,NM_176824.2;BBS7,missense_variant,p.Asp421Glu,ENST00000506636,NM_018190.3;	T	ENSG00000138686	ENST00000264499	Transcript
SCLT1	0	.	GRCh38	chr4	129003874	129003874	+	Nonsense_Mutation	SNP	A	A	T	novel		CHLA20_S3	NORMAL	A	A																c.293N>A	p.Leu98Ter	p.L98*	ENST00000281142	6/21	186	89	97				SCLT1,stop_gained,p.Leu98Ter,ENST00000281142,NM_144643.3;SCLT1,stop_gained,p.Leu75Ter,ENST00000503215,;SCLT1,intron_variant,,ENST00000439369,;	T	ENSG00000151466	ENST00000281142	Transcript
MAML3	0	.	GRCh38	chr4	139889910	139889921	+	In_Frame_Del	DEL	TGCTGCTGCTGC	-	-	rs774201781		CHLA20_S3	NORMAL	TGCTGCTGCTGC	TGCTGCTGCTGC																c.1515_1526delNNNNNNNNNNNN	p.Gln507_Gln510del	p.Q507_Q510del	ENST00000509479	2/5	199	0	199				MAML3,splice_acceptor_variant,,ENST00000398940,;MAML3,inframe_deletion,p.Gln507_Gln510del,ENST00000509479,NM_018717.4;MAML3,intron_variant,,ENST00000502696,;	-	ENSG00000196782	ENST00000509479	Transcript
GYPB	0	.	GRCh38	chr4	143999425	143999425	+	Missense_Mutation	SNP	C	C	T	rs370332485		CHLA20_S3	NORMAL	C	C																c.161N>A	p.Arg54His	p.R54H	ENST00000502664	3/5	151	100	51				GYPB,missense_variant,p.Arg54His,ENST00000502664,NM_001304382.1,NM_002100.5;GYPB,missense_variant,p.Arg21His,ENST00000513128,;GYPB,missense_variant,p.Arg54His,ENST00000429670,;RP11-673E1.4,intron_variant,,ENST00000506982,;GYPB,non_coding_transcript_exon_variant,,ENST00000510196,;GYPB,non_coding_transcript_exon_variant,,ENST00000507009,;GYPB,non_coding_transcript_exon_variant,,ENST00000513677,;GYP…	T	ENSG00000250361	ENST00000502664	Transcript
NPY2R	0	.	GRCh38	chr4	155214210	155214210	+	Missense_Mutation	SNP	A	A	T	novel		CHLA20_S3	NORMAL	A	A																c.271N>T	p.Asn91Tyr	p.N91Y	ENST00000329476	2/2	402	210	192				NPY2R,missense_variant,p.Asn91Tyr,ENST00000329476,NM_000910.3;NPY2R,missense_variant,p.Asn91Tyr,ENST00000506608,;AC097467.2,intron_variant,,ENST00000630664,;	T	ENSG00000185149	ENST00000329476	Transcript
GUCY1A3	0	.	GRCh38	chr4	155711103	155711103	+	Missense_Mutation	SNP	A	A	T	novel		CHLA20_S3	NORMAL	A	A																c.938N>T	p.Asp313Val	p.D313V	ENST00000296518	6/10	305	193	112				GUCY1A3,missense_variant,p.Asp313Val,ENST00000296518,;GUCY1A3,missense_variant,p.Asp55Val,ENST00000393832,NM_001130685.2;GUCY1A3,missense_variant,p.Asp313Val,ENST00000511108,NM_000856.5;GUCY1A3,missense_variant,p.Asp313Val,ENST00000506455,NM_001130682.2;GUCY1A3,missense_variant,p.Asp313Val,ENST00000513574,NM_001130684.2;GUCY1A3,missense_variant,p.Asp313Val,ENST00000455639,NM_001130683.3,NM_001256…	T	ENSG00000164116	ENST00000296518	Transcript
FAM198B	0	.	GRCh38	chr4	158127540	158127540	+	Missense_Mutation	SNP	T	T	C	rs143892979		CHLA20_S3	NORMAL	T	T																c.1451N>G	p.Asp484Gly	p.D484G	ENST00000393807	6/6	255	138	117				FAM198B,missense_variant,p.Asp476Gly,ENST00000296530,NM_016613.6;FAM198B,missense_variant,p.Asp476Gly,ENST00000585682,NM_001128424.1;FAM198B,missense_variant,p.Asp484Gly,ENST00000393807,NM_001031700.2;FAM198B,missense_variant,p.Asp182Gly,ENST00000590648,;FAM198B,downstream_gene_variant,,ENST00000593260,;FAM198B,downstream_gene_variant,,ENST00000592586,;FAM198B,downstream_gene_variant,,ENST0000058…	C	ENSG00000164125	ENST00000393807	Transcript
TLL1	0	.	GRCh38	chr4	166060165	166060165	+	Frame_Shift_Del	DEL	T	T	-	novel		CHLA20_S3	NORMAL	T	T																c.1984delN	p.Phe663LeufsTer38	p.F663Lfs*38	ENST00000061240	15/21	156	86	70				TLL1,frameshift_variant,p.Phe663LeufsTer38,ENST00000061240,NM_012464.4;TLL1,frameshift_variant,p.Phe686LeufsTer38,ENST00000507499,;TLL1,3_prime_UTR_variant,,ENST00000509505,;	-	ENSG00000038295	ENST00000061240	Transcript
SH3RF1	0	.	GRCh38	chr4	169156678	169156683	+	Splice_Site	DEL	CCCTTT	CCCTTT	-	novel		CHLA20_S3	NORMAL	CCCTTT	CCCTTT																c.394-4_395delNNNNNN		p.X132_splice	ENST00000284637	3/12	137	101	36				SH3RF1,splice_acceptor_variant,,ENST00000284637,NM_020870.3;SH3RF1,splice_acceptor_variant,,ENST00000508685,;SH3RF1,upstream_gene_variant,,ENST00000511421,;	-	ENSG00000154447	ENST00000284637	Transcript
ADAM29	0	.	GRCh38	chr4	174977897	174977897	+	Missense_Mutation	SNP	C	C	T	rs151303907		CHLA20_S3	NORMAL	C	C																c.2372N>T	p.Thr791Met	p.T791M	ENST00000615367	6/6	2230	1380	850				ADAM29,missense_variant,p.Thr791Met,ENST00000615367,NM_001278125.1;ADAM29,missense_variant,p.Thr791Met,ENST00000359240,NM_014269.4,NM_001278126.1;ADAM29,missense_variant,p.Thr791Met,ENST00000445694,NM_001130703.1;ADAM29,missense_variant,p.Thr791Met,ENST00000404450,NM_001130704.1;ADAM29,missense_variant,p.Thr791Met,ENST00000514159,NM_001130705.1;ADAM29,missense_variant,p.Thr791Met,ENST00000618444,…	T	ENSG00000168594	ENST00000615367	Transcript
ENPP6	0	.	GRCh38	chr4	184112794	184112794	+	Missense_Mutation	SNP	T	T	A	rs138480459		CHLA20_S3	NORMAL	T	T																c.871N>T	p.Ser291Cys	p.S291C	ENST00000296741	6/8	455	145	310				ENPP6,missense_variant,p.Ser291Cys,ENST00000296741,NM_153343.3;ENPP6,downstream_gene_variant,,ENST00000512353,;ENPP6,non_coding_transcript_exon_variant,,ENST00000510054,;	A	ENSG00000164303	ENST00000296741	Transcript
ZDHHC11	0	.	GRCh38	chr5	843608	843608	+	Missense_Mutation	SNP	C	C	A	rs3863148		CHLA20_S3	NORMAL	C	C																c.620N>T	p.Arg207Met	p.R207M	ENST00000283441	4/13	576	202	374				ZDHHC11,missense_variant,p.Arg207Met,ENST00000283441,NM_024786.2;ZDHHC11,splice_region_variant,,ENST00000511539,;ZDHHC11,5_prime_UTR_variant,,ENST00000511193,;ZDHHC11,intron_variant,,ENST00000508951,;ZDHHC11,upstream_gene_variant,,ENST00000503758,;ZDHHC11,downstream_gene_variant,,ENST00000512775,;ZDHHC11,missense_variant,p.Arg68Met,ENST00000507800,;ZDHHC11,non_coding_transcript_exon_variant,,ENST…	A	ENSG00000188818	ENST00000283441	Transcript
BRD9	0	.	GRCh38	chr5	878410	878410	+	Missense_Mutation	SNP	T	T	A	rs508016		CHLA20_S3	NORMAL	T	T																c.1216N>T	p.Met406Leu	p.M406L	ENST00000467963	11/16	421	285	136				BRD9,missense_variant,p.Met406Leu,ENST00000467963,NM_001317951.1,NM_023924.4;BRD9,missense_variant,p.Met353Leu,ENST00000483173,NM_001009877.2;BRD9,non_coding_transcript_exon_variant,,ENST00000494422,;BRD9,non_coding_transcript_exon_variant,,ENST00000519838,;BRD9,missense_variant,p.Met27Leu,ENST00000519112,;BRD9,missense_variant,p.Met11Leu,ENST00000518251,;BRD9,3_prime_UTR_variant,,ENST00000490814…	A	ENSG00000028310	ENST00000467963	Transcript
PRDM9	0	.	GRCh38	chr5	23527130	23527130	+	Missense_Mutation	SNP	C	G	G	rs6875787		CHLA20_S3	NORMAL	C	C																c.2042N>G	p.Thr681Ser	p.T681S	ENST00000296682	11/11	364	17	347				PRDM9,missense_variant,p.Thr681Ser,ENST00000296682,NM_020227.3;PRDM9,downstream_gene_variant,,ENST00000635252,;	G	ENSG00000164256	ENST00000296682	Transcript
C5orf34	0	.	GRCh38	chr5	43492294	43492294	+	Missense_Mutation	SNP	T	T	A	rs138845538		CHLA20_S3	NORMAL	T	T																c.1501N>T	p.Asn501Tyr	p.N501Y	ENST00000306862	10/13	214	101	113				C5orf34,missense_variant,p.Asn501Tyr,ENST00000306862,NM_198566.3;RP11-159F24.3,intron_variant,,ENST00000505645,;C5orf34,non_coding_transcript_exon_variant,,ENST00000506213,;C5orf34,downstream_gene_variant,,ENST00000503655,;RP11-159F24.3,downstream_gene_variant,,ENST00000504469,;EEF1A1P19,downstream_gene_variant,,ENST00000513637,;	A	ENSG00000172244	ENST00000306862	Transcript
ITGA1	0	.	GRCh38	chr5	52849373	52849373	+	Missense_Mutation	SNP	C	C	T	rs764123493		CHLA20_S3	NORMAL	C	C																c.70N>T	p.Arg24Cys	p.R24C	ENST00000282588	2/29	238	121	117				ITGA1,missense_variant,p.Arg24Cys,ENST00000282588,NM_181501.1;	T	ENSG00000213949	ENST00000282588	Transcript
ZSWIM6	0	.	GRCh38	chr5	61530120	61530120	+	Missense_Mutation	SNP	G	G	A	rs140760439		CHLA20_S3	NORMAL	G	G																c.1906N>A	p.Val636Met	p.V636M	ENST00000252744	8/14	326	153	173				ZSWIM6,missense_variant,p.Val636Met,ENST00000252744,NM_020928.1;	A	ENSG00000130449	ENST00000252744	Transcript
FAM159B	0	.	GRCh38	chr5	64690695	64690695	+	Frame_Shift_Del	DEL	C	C	-	rs780716615		CHLA20_S3	NORMAL	C	C																c.72delN	p.Arg26GlyfsTer43	p.R26Gfs*43	ENST00000389074	1/3	264	135	129				FAM159B,frameshift_variant,p.Arg26GlyfsTer43,ENST00000389074,NM_001164442.1;FAM159B,upstream_gene_variant,,ENST00000512767,;FAM159B,upstream_gene_variant,,ENST00000513930,;FAM159B,frameshift_variant,p.Arg26GlyfsTer54,ENST00000509189,;FAM159B,frameshift_variant,p.Arg26GlyfsTer54,ENST00000506473,;	-	ENSG00000145642	ENST00000389074	Transcript
RAD17	0	.	GRCh38	chr5	69414057	69414057	+	Missense_Mutation	SNP	G	G	A	rs35440980		CHLA20_S3	NORMAL	G	G																c.1811N>A	p.Arg604Lys	p.R604K	ENST00000509734	18/18	286	168	118				RAD17,missense_variant,p.Arg604Lys,ENST00000509734,;RAD17,missense_variant,p.Arg593Lys,ENST00000305138,NM_002873.1;RAD17,missense_variant,p.Arg593Lys,ENST00000354868,NM_133338.2;RAD17,missense_variant,p.Arg593Lys,ENST00000616683,NM_001278622.1;RAD17,missense_variant,p.Arg593Lys,ENST00000361732,NM_133343.1;RAD17,missense_variant,p.Arg593Lys,ENST00000354312,NM_133342.2;RAD17,missense_variant,p.Arg5…	A	ENSG00000152942	ENST00000509734	Transcript
ANKRD31	0	.	GRCh38	chr5	75104499	75104499	+	Missense_Mutation	SNP	C	C	T	rs62622770		CHLA20_S3	NORMAL	C	C																c.4889N>A	p.Gly1630Glu	p.G1630E	ENST00000274361	21/25	449	240	209				ANKRD31,missense_variant,p.Gly1687Glu,ENST00000506364,;ANKRD31,missense_variant,p.Gly1630Glu,ENST00000274361,NM_001164443.1;ANKRD31,non_coding_transcript_exon_variant,,ENST00000504022,;	T	ENSG00000145700	ENST00000274361	Transcript
IQGAP2	0	.	GRCh38	chr5	76590467	76590467	+	Missense_Mutation	SNP	G	G	A	rs147531108		CHLA20_S3	NORMAL	G	G																c.700N>A	p.Val234Ile	p.V234I	ENST00000274364	8/36	174	82	92				IQGAP2,missense_variant,p.Val234Ile,ENST00000274364,NM_006633.3;IQGAP2,missense_variant,p.Val184Ile,ENST00000379730,NM_001285460.1;IQGAP2,missense_variant,p.Val184Ile,ENST00000505766,;IQGAP2,missense_variant,p.Val207Ile,ENST00000514350,;	A	ENSG00000145703	ENST00000274364	Transcript
OTP	0	.	GRCh38	chr5	77636984	77636984	+	Missense_Mutation	SNP	G	G	A	rs148662448		CHLA20_S3	NORMAL	G	G																c.284N>T	p.Ala95Val	p.A95V	ENST00000306422	2/3	299	156	143				OTP,missense_variant,p.Ala95Val,ENST00000306422,NM_032109.2;OTP,non_coding_transcript_exon_variant,,ENST00000515716,;	A	ENSG00000171540	ENST00000306422	Transcript
CMYA5	0	.	GRCh38	chr5	79732944	79732944	+	Missense_Mutation	SNP	G	G	T	novel		CHLA20_S3	NORMAL	G	G																c.4179N>T	p.Lys1393Asn	p.K1393N	ENST00000446378	2/13	305	158	147				CMYA5,missense_variant,p.Lys1393Asn,ENST00000446378,NM_153610.4;	T	ENSG00000164309	ENST00000446378	Transcript
MBLAC2	0	.	GRCh38	chr5	90461391	90461391	+	Missense_Mutation	SNP	T	T	A	novel		CHLA20_S3	NORMAL	T	T																c.616N>T	p.Ser206Cys	p.S206C	ENST00000316610	2/2	485	251	234				MBLAC2,missense_variant,p.Ser206Cys,ENST00000316610,NM_203406.1;	A	ENSG00000176055	ENST00000316610	Transcript
TMEM232	0	.	GRCh38	chr5	110667273	110667273	+	Missense_Mutation	SNP	T	T	C	rs181213936		CHLA20_S3	NORMAL	T	T																c.80N>G	p.Lys27Arg	p.K27R	ENST00000455884	2/14	300	167	133				TMEM232,missense_variant,p.Lys27Arg,ENST00000455884,NM_001039763.3;TMEM232,missense_variant,p.Lys27Arg,ENST00000515278,;TMEM232,missense_variant,p.Lys27Arg,ENST00000511883,;TMEM232,missense_variant,p.Lys27Arg,ENST00000512886,;TMEM232,non_coding_transcript_exon_variant,,ENST00000503527,;TMEM232,non_coding_transcript_exon_variant,,ENST00000512577,;TMEM232,non_coding_transcript_exon_variant,,ENST000…	C	ENSG00000186952	ENST00000455884	Transcript
SHROOM1	0	.	GRCh38	chr5	132823884	132823884	+	Missense_Mutation	SNP	C	C	T	rs144919403		CHLA20_S3	NORMAL	C	C																c.1777N>A	p.Ala593Thr	p.A593T	ENST00000378679	7/10	333	179	154				SHROOM1,missense_variant,p.Ala593Thr,ENST00000378679,NM_001172700.1;SHROOM1,missense_variant,p.Ala593Thr,ENST00000617339,;SHROOM1,missense_variant,p.Ala593Thr,ENST00000319854,NM_133456.2;SHROOM1,missense_variant,p.Ala524Thr,ENST00000378676,;SHROOM1,downstream_gene_variant,,ENST00000440118,;SHROOM1,upstream_gene_variant,,ENST00000488072,;SHROOM1,downstream_gene_variant,,ENST00000495680,;SHROOM1,do…	T	ENSG00000164403	ENST00000378679	Transcript
PROB1	0	.	GRCh38	chr5	139394302	139394302	+	Missense_Mutation	SNP	G	G	C	rs200694387		CHLA20_S3	NORMAL	G	G																c.780N>G	p.Ser260Arg	p.S260R	ENST00000434752	1/1	407	202	205				PROB1,missense_variant,p.Ser260Arg,ENST00000434752,NM_001161546.1;SPATA24,downstream_gene_variant,,ENST00000302091,;MZB1,upstream_gene_variant,,ENST00000302125,NM_016459.3;SPATA24,downstream_gene_variant,,ENST00000450845,NM_194296.1;SPATA24,downstream_gene_variant,,ENST00000512761,;SPATA24,downstream_gene_variant,,ENST00000514983,;MZB1,upstream_gene_variant,,ENST00000503120,;MZB1,upstream_gene_va…	C	ENSG00000228672	ENST00000434752	Transcript
PCDHA2	0	.	GRCh38	chr5	140795384	140795384	+	Missense_Mutation	SNP	C	C	G	rs144974749		CHLA20_S3	NORMAL	C	C																c.420N>G	p.Ile140Met	p.I140M	ENST00000526136	1/4	619	333	286				PCDHA2,missense_variant,p.Ile140Met,ENST00000526136,NM_018905.2;PCDHA2,missense_variant,p.Ile140Met,ENST00000520672,NM_031496.1;PCDHA2,missense_variant,p.Ile140Met,ENST00000378132,NM_031495.1;PCDHA1,intron_variant,,ENST00000504120,NM_018900.3;PCDHA1,intron_variant,,ENST00000394633,NM_031411.2;AC005609.16,intron_variant,,ENST00000624712,;AC005609.16,intron_variant,,ENST00000624176,;	G	ENSG00000204969	ENST00000526136	Transcript
PCDHA9	0	.	GRCh38	chr5	140849019	140849019	+	Missense_Mutation	SNP	A	A	G	rs144148683		CHLA20_S3	NORMAL	A	A																c.524N>G	p.Asn175Ser	p.N175S	ENST00000532602	1/4	292	159	133				PCDHA9,missense_variant,p.Asn175Ser,ENST00000378122,NM_014005.4;PCDHA9,missense_variant,p.Asn175Ser,ENST00000532602,NM_031857.1;PCDHA6,intron_variant,,ENST00000529310,NM_018909.3;PCDHA1,intron_variant,,ENST00000504120,NM_018900.3;PCDHA3,intron_variant,,ENST00000522353,NM_018906.2;PCDHA8,intron_variant,,ENST00000531613,NM_018911.2;PCDHA2,intron_variant,,ENST00000526136,NM_018905.2;PCDHA4,intron_va…	G	ENSG00000204961	ENST00000532602	Transcript
PCDHB3	0	.	GRCh38	chr5	141101254	141101254	+	Missense_Mutation	SNP	C	G	G			CHLA20_S3	NORMAL	C	C																c.605N>G	p.Pro202Arg	p.P202R	ENST00000231130	1/1	300	0	300				PCDHB3,missense_variant,p.Pro202Arg,ENST00000231130,NM_018937.4;PCDHB2,downstream_gene_variant,,ENST00000194155,NM_018936.3;PCDHB2,downstream_gene_variant,,ENST00000622947,;PCDHB3,upstream_gene_variant,,ENST00000624513,;PCDHB2,downstream_gene_variant,,ENST00000624994,;AC005754.7,intron_variant,,ENST00000607216,;AC005754.7,intron_variant,,ENST00000625128,;AC005754.7,intron_variant,,ENST00000625066…	G	ENSG00000113205	ENST00000231130	Transcript
PCDHGC4	0	.	GRCh38	chr5	141487425	141487425	+	Missense_Mutation	SNP	G	G	A	rs116499036		CHLA20_S3	NORMAL	G	G																c.2252N>A	p.Arg751Gln	p.R751Q	ENST00000306593	1/4	425	227	198				PCDHGC4,missense_variant,p.Arg751Gln,ENST00000306593,NM_018928.2;PCDHGC4,missense_variant,p.Arg751Gln,ENST00000617094,NM_032406.1;PCDHGA4,intron_variant,,ENST00000571252,NM_018917.3;PCDHGA6,intron_variant,,ENST00000517434,NM_018919.2;PCDHGA3,intron_variant,,ENST00000253812,NM_018916.3;PCDHGB7,intron_variant,,ENST00000398594,NM_018927.3;PCDHGA12,intron_variant,,ENST00000252085,NM_003735.2;PCDHGB3,…	A	ENSG00000242419	ENST00000306593	Transcript
GRXCR2	0	.	GRCh38	chr5	145872749	145872749	+	Missense_Mutation	SNP	G	G	C	rs151087704		CHLA20_S3	NORMAL	G	G																c.220N>G	p.Gln74Glu	p.Q74E	ENST00000377976	1/3	441	251	189				GRXCR2,missense_variant,p.Gln74Glu,ENST00000377976,NM_001080516.1;	C	ENSG00000204928	ENST00000377976	Transcript
DPYSL3	0	.	GRCh38	chr5	147415766	147415766	+	Missense_Mutation	SNP	T	T	C	rs147541241		CHLA20_S3	NORMAL	T	T																c.763N>G	p.Ile255Val	p.I255V	ENST00000343218	4/14	318	166	152				DPYSL3,missense_variant,p.Ile255Val,ENST00000343218,NM_001197294.1;DPYSL3,missense_variant,p.Ile141Val,ENST00000398514,NM_001387.2;DPYSL3,downstream_gene_variant,,ENST00000512722,;DPYSL3,intron_variant,,ENST00000519672,;DPYSL3,intron_variant,,ENST00000507309,;	C	ENSG00000113657	ENST00000343218	Transcript
CDX1	0	.	GRCh38	chr5	150167303	150167303	+	Missense_Mutation	SNP	G	G	A	rs539576362		CHLA20_S3	NORMAL	G	G																c.427N>A	p.Gly143Arg	p.G143R	ENST00000231656	1/3	91	55	36				CDX1,missense_variant,p.Gly143Arg,ENST00000231656,NM_001804.2;CDX1,missense_variant,p.Gly32Arg,ENST00000616154,;	A	ENSG00000113722	ENST00000231656	Transcript
FABP6	0	.	GRCh38	chr5	160232206	160232206	+	Missense_Mutation	SNP	C	C	T	rs750791777		CHLA20_S3	NORMAL	C	C																c.323N>T	p.Thr108Ile	p.T108I	ENST00000393980	5/7	208	107	101				FABP6,missense_variant,p.Thr108Ile,ENST00000393980,NM_001040442.1,NM_001130958.1;FABP6,missense_variant,p.Thr59Ile,ENST00000402432,NM_001445.2;FABP6,3_prime_UTR_variant,,ENST00000523955,;FABP6,non_coding_transcript_exon_variant,,ENST00000521362,;	T	ENSG00000170231	ENST00000393980	Transcript
FAM153B	0	.	GRCh38	chr5	176106582	176106582	+	Missense_Mutation	SNP	C	C	T	rs62389255		CHLA20_S3	NORMAL	C	C																c.623N>T	p.Pro208Leu	p.P208L	ENST00000515817	15/20	825	477	348				FAM153B,missense_variant,p.Pro208Leu,ENST00000515817,NM_001265615.1;FAM153B,missense_variant,p.Pro285Leu,ENST00000253490,;FAM153B,missense_variant,p.Pro208Leu,ENST00000510151,;FAM153B,missense_variant,p.Pro76Leu,ENST00000512862,;FAM153B,missense_variant,p.Pro76Leu,ENST00000611539,;FAM153B,non_coding_transcript_exon_variant,,ENST00000393522,;FAM153B,missense_variant,p.Pro208Leu,ENST00000508296,;	T	ENSG00000182230	ENST00000515817	Transcript
LMAN2	0	.	GRCh38	chr5	177338572	177338572	+	Missense_Mutation	SNP	G	G	A	novel		CHLA20_S3	NORMAL	G	G																c.349N>T	p.His117Tyr	p.H117Y	ENST00000303127	3/8	508	268	239				LMAN2,missense_variant,p.His117Tyr,ENST00000303127,NM_006816.2;LMAN2,missense_variant,p.His117Tyr,ENST00000515209,;LMAN2,missense_variant,p.His117Tyr,ENST00000502560,;LMAN2,missense_variant,p.His46Tyr,ENST00000513877,;LMAN2,missense_variant,p.His117Tyr,ENST00000514458,;LMAN2,non_coding_transcript_exon_variant,,ENST00000506310,;LMAN2,upstream_gene_variant,,ENST00000502721,;LMAN2,upstream_gene_vari…	A	ENSG00000169223	ENST00000303127	Transcript
FAM153A	0	.	GRCh38	chr5	177737043	177737043	+	Missense_Mutation	SNP	G	A	A	rs200041092		CHLA20_S3	NORMAL	G	G																c.401N>T	p.Thr134Met	p.T134M	ENST00000440605	10/20	69	0	69				FAM153A,missense_variant,p.Thr134Met,ENST00000440605,NM_173663.3;FAM153A,missense_variant,p.Thr211Met,ENST00000614127,;FAM153A,missense_variant,p.Thr134Met,ENST00000510276,;FAM153A,intron_variant,,ENST00000513554,;FAM153A,intron_variant,,ENST00000393518,;FAM153A,intron_variant,,ENST00000505531,;FAM153A,downstream_gene_variant,,ENST00000504518,;FAM153A,splice_region_variant,,ENST00000512612,;FAM15…	A	ENSG00000170074	ENST00000440605	Transcript
ADAMTS2	0	.	GRCh38	chr5	179125043	179125043	+	Missense_Mutation	SNP	C	C	T	rs571385990		CHLA20_S3	NORMAL	C	C																c.2888N>A	p.Arg963Gln	p.R963Q	ENST00000251582	19/22	572	313	259				ADAMTS2,missense_variant,p.Arg963Gln,ENST00000251582,NM_014244.4;ADAMTS2,upstream_gene_variant,,ENST00000518335,;ADAMTS2,upstream_gene_variant,,ENST00000522937,;ADAMTS2,upstream_gene_variant,,ENST00000523450,;	T	ENSG00000087116	ENST00000251582	Transcript
NEDD9	0	.	GRCh38	chr6	11213333	11213333	+	Missense_Mutation	SNP	G	G	T	rs34265420		CHLA20_S3	NORMAL	G	G																c.407C>A	p.Pro136Gln	p.P136Q	ENST00000379446	2/7	307	159	148				NEDD9,missense_variant,p.Pro136Gln,ENST00000379446,NM_006403.3;NEDD9,missense_variant,p.Pro136Gln,ENST00000379433,NM_182966.3;NEDD9,missense_variant,p.Pro136Gln,ENST00000504387,NM_001142393.1;NEDD9,intron_variant,,ENST00000620854,NM_001271033.1;NEDD9,downstream_gene_variant,,ENST00000513989,;NEDD9,downstream_gene_variant,,ENST00000508546,;NEDD9,downstream_gene_variant,,ENST00000397378,;RP3-510L9.…	T	ENSG00000111859	ENST00000379446	Transcript
ZSCAN31	0	.	GRCh38	chr6	28329503	28329503	+	Nonsense_Mutation	SNP	G	G	A	rs761623198		CHLA20_S3	NORMAL	G	G																c.181C>T	p.Arg61Ter	p.R61*	ENST00000414429	6/8	337	175	162				ZSCAN31,stop_gained,p.Arg61Ter,ENST00000414429,NM_001135215.1;ZSCAN31,stop_gained,p.Arg61Ter,ENST00000396838,NM_145909.2;ZSCAN31,stop_gained,p.Arg61Ter,ENST00000439158,NM_001135216.1;ZSCAN31,stop_gained,p.Arg61Ter,ENST00000344279,NM_001243241.1,NM_030899.4;ZSCAN31,stop_gained,p.Arg61Ter,ENST00000453745,;ZSCAN31,stop_gained,p.Arg61Ter,ENST00000446222,;ZSCAN31,stop_gained,p.Arg61Ter,ENST00000434036…	A	ENSG00000235109	ENST00000414429	Transcript
HLA-A	0	.	GRCh38	chr6	29944310	29944310	+	Missense_Mutation	SNP	G	G	T	novel		CHLA20_S3	NORMAL	G	G																c.808G>T	p.Ala270Ser	p.A270S	ENST00000396634	6/10	306	186	120				HLA-A,missense_variant,p.Ala270Ser,ENST00000396634,;HLA-A,missense_variant,p.Ala270Ser,ENST00000376806,;HLA-A,missense_variant,p.Ala270Ser,ENST00000376809,NM_002116.7;HLA-A,missense_variant,p.Ala270Ser,ENST00000376802,;HLA-A,non_coding_transcript_exon_variant,,ENST00000496081,;HLA-A,non_coding_transcript_exon_variant,,ENST00000495183,;HLA-A,non_coding_transcript_exon_variant,,ENST00000461903,;HLA…	T	ENSG00000206503	ENST00000396634	Transcript
HLA-A	0	.	GRCh38	chr6	29944596	29944596	+	Missense_Mutation	SNP	T	T	G	novel		CHLA20_S3	NORMAL	T	T																c.992T>G	p.Met331Arg	p.M331R	ENST00000396634	7/10	236	156	80				HLA-A,missense_variant,p.Met331Arg,ENST00000396634,;HLA-A,missense_variant,p.Met331Arg,ENST00000376806,;HLA-A,missense_variant,p.Met331Arg,ENST00000376809,NM_002116.7;HLA-A,intron_variant,,ENST00000376802,;HLA-A,non_coding_transcript_exon_variant,,ENST00000496081,;HLA-A,non_coding_transcript_exon_variant,,ENST00000495183,;HLA-A,non_coding_transcript_exon_variant,,ENST00000461903,;HLA-A,non_coding…	G	ENSG00000206503	ENST00000396634	Transcript
VARS2	0	.	GRCh38	chr6	30920717	30920717	+	Missense_Mutation	SNP	C	C	T	rs372098497		CHLA20_S3	NORMAL	C	C																c.1537C>T	p.Arg513Cys	p.R513C	ENST00000541562	15/30	221	109	112				VARS2,missense_variant,p.Arg483Cys,ENST00000321897,NM_020442.5;VARS2,missense_variant,p.Arg481Cys,ENST00000542001,;VARS2,missense_variant,p.Arg513Cys,ENST00000541562,NM_001167734.1;VARS2,missense_variant,p.Arg343Cys,ENST00000625423,NM_001167733.2;VARS2,downstream_gene_variant,,ENST00000428017,;VARS2,non_coding_transcript_exon_variant,,ENST00000476162,;VARS2,downstream_gene_variant,,ENST0000046771…	T	ENSG00000137411	ENST00000541562	Transcript
MUC21	0	.	GRCh38	chr6	30986952	30986952	+	Missense_Mutation	SNP	G	G	C	rs111834205		CHLA20_S3	NORMAL	G	G																c.777G>C	p.Glu259Asp	p.E259D	ENST00000376296	2/3	652	397	255				MUC21,missense_variant,p.Glu259Asp,ENST00000376296,NM_001010909.3;MUC21,5_prime_UTR_variant,,ENST00000486149,;	C	ENSG00000204544	ENST00000376296	Transcript
MUC21	0	.	GRCh38	chr6	30987132	30987132	+	Missense_Mutation	SNP	C	C	G	rs9262380		CHLA20_S3	NORMAL	C	C																c.957C>G	p.Asp319Glu	p.D319E	ENST00000376296	2/3	431	279	151				MUC21,missense_variant,p.Asp319Glu,ENST00000376296,NM_001010909.3;MUC21,5_prime_UTR_variant,,ENST00000486149,;	G	ENSG00000204544	ENST00000376296	Transcript
HLA-C	0	.	GRCh38	chr6	31270276	31270276	+	Missense_Mutation	SNP	G	C	C	novel		CHLA20_S3	NORMAL	G	G																c.829C>G	p.Gln277Glu	p.Q277E	ENST00000376228	4/8	139	0	139				HLA-C,missense_variant,p.Gln277Glu,ENST00000383329,;HLA-C,missense_variant,p.Gln277Glu,ENST00000376228,NM_002117.5;HLA-C,missense_variant,p.Thr241Arg,ENST00000415537,;HLA-C,3_prime_UTR_variant,,ENST00000376237,;HLA-C,non_coding_transcript_exon_variant,,ENST00000487245,;HLA-C,non_coding_transcript_exon_variant,,ENST00000470363,;HLA-C,non_coding_transcript_exon_variant,,ENST00000495835,;HLA-C,downs…	C	ENSG00000204525	ENST00000376228	Transcript
HLA-C	0	.	GRCh38	chr6	31271103	31271103	+	Missense_Mutation	SNP	C	C	T	novel		CHLA20_S3	NORMAL	C	C																c.589G>A	p.Glu197Lys	p.E197K	ENST00000376228	3/8	258	185	73				HLA-C,missense_variant,p.Glu197Lys,ENST00000383329,;HLA-C,missense_variant,p.Glu197Lys,ENST00000376228,NM_002117.5;HLA-C,missense_variant,p.Glu197Lys,ENST00000415537,;HLA-C,3_prime_UTR_variant,,ENST00000376237,;HLA-C,non_coding_transcript_exon_variant,,ENST00000487245,;HLA-C,non_coding_transcript_exon_variant,,ENST00000495835,;HLA-C,non_coding_transcript_exon_variant,,ENST00000484378,;HLA-C,upstr…	T	ENSG00000204525	ENST00000376228	Transcript
HLA-C	0	.	GRCh38	chr6	31271153	31271153	+	Missense_Mutation	SNP	A	A	T	rs2308592		CHLA20_S3	NORMAL	A	A																c.539T>A	p.Leu180Gln	p.L180Q	ENST00000376228	3/8	294	133	161				HLA-C,missense_variant,p.Leu180Gln,ENST00000383329,;HLA-C,missense_variant,p.Leu180Gln,ENST00000376228,NM_002117.5;HLA-C,missense_variant,p.Leu180Gln,ENST00000415537,;HLA-C,3_prime_UTR_variant,,ENST00000376237,;HLA-C,non_coding_transcript_exon_variant,,ENST00000487245,;HLA-C,non_coding_transcript_exon_variant,,ENST00000495835,;HLA-C,non_coding_transcript_exon_variant,,ENST00000484378,;HLA-C,upstr…	T	ENSG00000204525	ENST00000376228	Transcript
HLA-C	0	.	GRCh38	chr6	31271180	31271180	+	Missense_Mutation	SNP	A	C	C	novel		CHLA20_S3	NORMAL	A	A																c.512T>G	p.Leu171Trp	p.L171W	ENST00000376228	3/8	268	4	264				HLA-C,missense_variant,p.Leu171Trp,ENST00000383329,;HLA-C,missense_variant,p.Leu171Trp,ENST00000376228,NM_002117.5;HLA-C,missense_variant,p.Leu171Trp,ENST00000415537,;HLA-C,3_prime_UTR_variant,,ENST00000376237,;HLA-C,non_coding_transcript_exon_variant,,ENST00000487245,;HLA-C,non_coding_transcript_exon_variant,,ENST00000495835,;HLA-C,non_coding_transcript_exon_variant,,ENST00000484378,;HLA-C,upstr…	C	ENSG00000204525	ENST00000376228	Transcript
HLA-C	0	.	GRCh38	chr6	31271337	31271337	+	Missense_Mutation	SNP	G	G	T	novel		CHLA20_S3	NORMAL	G	G																c.355C>A	p.Leu119Ile	p.L119I	ENST00000376228	3/8	181	108	73				HLA-C,missense_variant,p.Leu119Ile,ENST00000383329,;HLA-C,missense_variant,p.Leu119Ile,ENST00000376228,NM_002117.5;HLA-C,missense_variant,p.Leu119Ile,ENST00000415537,;HLA-C,splice_region_variant,,ENST00000376237,;HLA-C,non_coding_transcript_exon_variant,,ENST00000487245,;HLA-C,non_coding_transcript_exon_variant,,ENST00000495835,;HLA-C,non_coding_transcript_exon_variant,,ENST00000484378,;HLA-C,ups…	T	ENSG00000204525	ENST00000376228	Transcript
HLA-C	0	.	GRCh38	chr6	31271339	31271339	+	Missense_Mutation	SNP	G	G	A	novel		CHLA20_S3	NORMAL	G	G																c.353C>T	p.Thr118Ile	p.T118I	ENST00000376228	3/8	180	109	71				HLA-C,missense_variant,p.Thr118Ile,ENST00000383329,;HLA-C,missense_variant,p.Thr118Ile,ENST00000376228,NM_002117.5;HLA-C,missense_variant,p.Thr118Ile,ENST00000415537,;HLA-C,splice_region_variant,,ENST00000376237,;HLA-C,non_coding_transcript_exon_variant,,ENST00000487245,;HLA-C,non_coding_transcript_exon_variant,,ENST00000495835,;HLA-C,non_coding_transcript_exon_variant,,ENST00000484378,;HLA-C,ups…	A	ENSG00000204525	ENST00000376228	Transcript
HLA-B	0	.	GRCh38	chr6	31356323	31356323	+	Missense_Mutation	SNP	G	G	T	rs1050654		CHLA20_S3	NORMAL	G	G																c.463C>A	p.Arg155Ser	p.R155S	ENST00000412585	3/8	369	275	94				HLA-B,missense_variant,p.Arg155Ser,ENST00000412585,NM_005514.7;HLA-B,missense_variant,p.Arg166Ser,ENST00000434333,;MIR6891,upstream_gene_variant,,ENST00000618788,;HLA-B,non_coding_transcript_exon_variant,,ENST00000474381,;HLA-B,non_coding_transcript_exon_variant,,ENST00000498007,;HLA-B,upstream_gene_variant,,ENST00000497377,;HLA-B,upstream_gene_variant,,ENST00000481849,;HLA-B,upstream_gene_varian…	T	ENSG00000234745	ENST00000412585	Transcript
HLA-B	0	.	GRCh38	chr6	31356431	31356431	+	Missense_Mutation	SNP	G	G	T	rs12721829		CHLA20_S3	NORMAL	G	G																c.355C>A	p.Leu119Ile	p.L119I	ENST00000412585	3/8	254	163	91				HLA-B,missense_variant,p.Leu119Ile,ENST00000412585,NM_005514.7;HLA-B,missense_variant,p.Leu130Ile,ENST00000434333,;MIR6891,upstream_gene_variant,,ENST00000618788,;HLA-B,non_coding_transcript_exon_variant,,ENST00000474381,;HLA-B,non_coding_transcript_exon_variant,,ENST00000498007,;HLA-B,upstream_gene_variant,,ENST00000497377,;HLA-B,upstream_gene_variant,,ENST00000481849,;HLA-B,upstream_gene_varian…	T	ENSG00000234745	ENST00000412585	Transcript
HLA-B	0	.	GRCh38	chr6	31356433	31356433	+	Missense_Mutation	SNP	G	G	A	rs12721827		CHLA20_S3	NORMAL	G	G																c.353C>T	p.Thr118Ile	p.T118I	ENST00000412585	3/8	251	163	88				HLA-B,missense_variant,p.Thr118Ile,ENST00000412585,NM_005514.7;HLA-B,missense_variant,p.Thr129Ile,ENST00000434333,;MIR6891,upstream_gene_variant,,ENST00000618788,;HLA-B,non_coding_transcript_exon_variant,,ENST00000474381,;HLA-B,non_coding_transcript_exon_variant,,ENST00000498007,;HLA-B,upstream_gene_variant,,ENST00000497377,;HLA-B,upstream_gene_variant,,ENST00000481849,;HLA-B,upstream_gene_varian…	A	ENSG00000234745	ENST00000412585	Transcript
PRRC2A	0	.	GRCh38	chr6	31629679	31629680	+	Frame_Shift_Ins	INS	-	-	C	rs752548960		CHLA20_S3	NORMAL	-	-																c.2093dupC	p.Pro699AlafsTer22	p.P699Afs*22	ENST00000376033	14/31	155	120	35				PRRC2A,frameshift_variant,p.Pro699AlafsTer22,ENST00000376033,NM_004638.3;PRRC2A,frameshift_variant,p.Pro699AlafsTer22,ENST00000376007,NM_080686.2;MIR6832,upstream_gene_variant,,ENST00000616110,;PRRC2A,downstream_gene_variant,,ENST00000469577,;PRRC2A,non_coding_transcript_exon_variant,,ENST00000483470,;PRRC2A,upstream_gene_variant,,ENST00000484787,;PRRC2A,upstream_gene_variant,,ENST00000460302,;PR…	C	ENSG00000204469	ENST00000376033	Transcript
AL645922.1	0	.	GRCh38	chr6	32009149	32009149	+	5'Flank	SNP	C	C	T	rs4959084		CHLA20_S3	NORMAL	C	C																			ENST00000623068		54	15	39				AL645922.1,upstream_gene_variant,,ENST00000623068,;CYP21A1P,downstream_gene_variant,,ENST00000342991,;TNXA,non_coding_transcript_exon_variant,,ENST00000507684,;CYP21A1P,downstream_gene_variant,,ENST00000354927,;STK19B,upstream_gene_variant,,ENST00000512515,;	T	ENSG00000279546	ENST00000623068	Transcript
AL645922.1	0	.	GRCh38	chr6	32009751	32009751	+	5'Flank	SNP	C	C	G	rs4959086		CHLA20_S3	NORMAL	C	C																			ENST00000623068		146	98	48				AL645922.1,upstream_gene_variant,,ENST00000623068,;CYP21A1P,downstream_gene_variant,,ENST00000342991,;TNXA,non_coding_transcript_exon_variant,,ENST00000507684,;CYP21A1P,downstream_gene_variant,,ENST00000354927,;STK19B,upstream_gene_variant,,ENST00000512515,;	G	ENSG00000279546	ENST00000623068	Transcript
TNXB	0	.	GRCh38	chr6	32042795	32042795	+	Missense_Mutation	SNP	G	G	T	rs7742632		CHLA20_S3	NORMAL	G	G																c.1249C>A	p.Leu417Ile	p.L417I	ENST00000451343	8/13	19	13	6				TNXB,missense_variant,p.Leu3988Ile,ENST00000375244,NM_019105.6;TNXB,missense_variant,p.Leu1706Ile,ENST00000611016,;TNXB,missense_variant,p.Leu417Ile,ENST00000451343,NM_032470.3;CYP21A2,downstream_gene_variant,,ENST00000418967,NM_000500.7;CYP21A2,downstream_gene_variant,,ENST00000435122,NM_001128590.3;CYP21A2,downstream_gene_variant,,ENST00000478281,;CYP21A2,downstream_gene_variant,,ENST0000047167…	T	ENSG00000168477	ENST00000451343	Transcript
HLA-DRB5	0	.	GRCh38	chr6	32519381	32519382	+	Frame_Shift_Ins	INS	-	-	CA	rs138885982		CHLA20_S3	NORMAL	-	-																c.640_641insTG	p.Thr214MetfsTer17	p.T214Mfs*17	ENST00000374975	3/6	78	58	20				HLA-DRB5,frameshift_variant,p.Thr214MetfsTer17,ENST00000374975,NM_002125.3;	CA	ENSG00000198502	ENST00000374975	Transcript
HLA-DRB5	0	.	GRCh38	chr6	32519387	32519387	+	Missense_Mutation	SNP	G	G	A	rs111541713		CHLA20_S3	NORMAL	G	G																c.635C>T	p.Pro212Leu	p.P212L	ENST00000374975	3/6	95	70	25				HLA-DRB5,missense_variant,p.Pro212Leu,ENST00000374975,NM_002125.3;	A	ENSG00000198502	ENST00000374975	Transcript
HLA-DRB5	0	.	GRCh38	chr6	32519397	32519397	+	Missense_Mutation	SNP	C	C	T	rs112872773		CHLA20_S3	NORMAL	C	C																c.625G>A	p.Val209Met	p.V209M	ENST00000374975	3/6	112	62	50				HLA-DRB5,missense_variant,p.Val209Met,ENST00000374975,NM_002125.3;	T	ENSG00000198502	ENST00000374975	Transcript
HLA-DRB5	0	.	GRCh38	chr6	32519435	32519435	+	Frame_Shift_Del	DEL	C	C	-	rs41549318		CHLA20_S3	NORMAL	C	C																c.587delG	p.Ser196MetfsTer14	p.S196Mfs*14	ENST00000374975	3/6	141	117	24				HLA-DRB5,frameshift_variant,p.Ser196MetfsTer14,ENST00000374975,NM_002125.3;	-	ENSG00000198502	ENST00000374975	Transcript
HLA-DRB5	0	.	GRCh38	chr6	32519438	32519439	+	Frame_Shift_Ins	INS	-	-	T	novel		CHLA20_S3	NORMAL	-	-																c.583_584insA	p.Arg195GlnfsTer28	p.R195Qfs*28	ENST00000374975	3/6	141	117	24				HLA-DRB5,frameshift_variant,p.Arg195GlnfsTer28,ENST00000374975,NM_002125.3;	T	ENSG00000198502	ENST00000374975	Transcript
HLA-DRB5	0	.	GRCh38	chr6	32521954	32521954	+	Nonsense_Mutation	SNP	G	G	C	rs41554620		CHLA20_S3	NORMAL	G	G																c.321C>G	p.Tyr107Ter	p.Y107*	ENST00000374975	2/6	124	75	49				HLA-DRB5,stop_gained,p.Tyr107Ter,ENST00000374975,NM_002125.3;	C	ENSG00000198502	ENST00000374975	Transcript
HLA-DRB5	0	.	GRCh38	chr6	32521967	32521967	+	Frame_Shift_Del	DEL	G	G	-	rs780328684		CHLA20_S3	NORMAL	G	G																c.308delC	p.Ala103GlyfsTer26	p.A103Gfs*26	ENST00000374975	2/6	76	33	43				HLA-DRB5,frameshift_variant,p.Ala103GlyfsTer26,ENST00000374975,NM_002125.3;	-	ENSG00000198502	ENST00000374975	Transcript
HLA-DRB5	0	.	GRCh38	chr6	32521967	32521967	+	Missense_Mutation	SNP	G	T	T	rs1059598		CHLA20_S3	NORMAL	G	G																c.308C>A	p.Ala103Glu	p.A103E	ENST00000374975	2/6	46	0	46				HLA-DRB5,missense_variant,p.Ala103Glu,ENST00000374975,NM_002125.3;	T	ENSG00000198502	ENST00000374975	Transcript
HLA-DRB5	0	.	GRCh38	chr6	32521978	32521978	+	Frame_Shift_Del	DEL	G	G	-	rs756617144		CHLA20_S3	NORMAL	G	G																c.297delC	p.Asp99GlufsTer30	p.D99Efs*30	ENST00000374975	2/6	64	29	35				HLA-DRB5,frameshift_variant,p.Asp99GlufsTer30,ENST00000374975,NM_002125.3;	-	ENSG00000198502	ENST00000374975	Transcript
HLA-DRB5	0	.	GRCh38	chr6	32521981	32521982	+	Frame_Shift_Ins	INS	-	-	GC	rs776055221		CHLA20_S3	NORMAL	-	-																c.293_294insGC	p.Asp99GlnfsTer31	p.D99Qfs*31	ENST00000374975	2/6	61	29	32				HLA-DRB5,frameshift_variant,p.Asp99GlnfsTer31,ENST00000374975,NM_002125.3;	GC	ENSG00000198502	ENST00000374975	Transcript
HLA-DRB5	0	.	GRCh38	chr6	32521989	32521989	+	Missense_Mutation	SNP	A	T	G	rs696318		CHLA20_S3	NORMAL	A	A																c.286T>C	p.Phe96Leu	p.F96L	ENST00000374975	2/6	54	0	13				HLA-DRB5,missense_variant,p.Phe96Leu,ENST00000374975,NM_002125.3;	G	ENSG00000198502	ENST00000374975	Transcript
HLA-DRB5	0	.	GRCh38	chr6	32522018	32522018	+	Missense_Mutation	SNP	T	A	A	rs144532965		CHLA20_S3	NORMAL	T	T																c.257A>T	p.Asp86Val	p.D86V	ENST00000374975	2/6	42	2	40				HLA-DRB5,missense_variant,p.Asp86Val,ENST00000374975,NM_002125.3;	A	ENSG00000198502	ENST00000374975	Transcript
HLA-DRB5	0	.	GRCh38	chr6	32522076	32522076	+	Missense_Mutation	SNP	A	G	C	rs1059580		CHLA20_S3	NORMAL	A	A																c.199T>G	p.Leu67Val	p.L67V	ENST00000374975	2/6	20	0	13				HLA-DRB5,missense_variant,p.Leu67Val,ENST00000374975,NM_002125.3;	C	ENSG00000198502	ENST00000374975	Transcript
HLA-DRB5	0	.	GRCh38	chr6	32522078	32522078	+	Missense_Mutation	SNP	T	T	A	rs200042906		CHLA20_S3	NORMAL	T	T																c.197A>T	p.Asp66Val	p.D66V	ENST00000374975	2/6	14	2	12				HLA-DRB5,missense_variant,p.Asp66Val,ENST00000374975,NM_002125.3;	A	ENSG00000198502	ENST00000374975	Transcript
HLA-DRB5	0	.	GRCh38	chr6	32522079	32522079	+	Missense_Mutation	SNP	C	A	A	rs707956		CHLA20_S3	NORMAL	C	C																c.196G>T	p.Asp66Tyr	p.D66Y	ENST00000374975	2/6	14	0	14				HLA-DRB5,missense_variant,p.Asp66Tyr,ENST00000374975,NM_002125.3;	A	ENSG00000198502	ENST00000374975	Transcript
HLA-DRB5	0	.	GRCh38	chr6	32522099	32522099	+	Missense_Mutation	SNP	T	T	A	rs41546317		CHLA20_S3	NORMAL	T	T																c.176A>T	p.Asp59Val	p.D59V	ENST00000374975	2/6	13	9	4				HLA-DRB5,missense_variant,p.Asp59Val,ENST00000374975,NM_002125.3;	A	ENSG00000198502	ENST00000374975	Transcript
HLA-DRB5	0	.	GRCh38	chr6	32522100	32522100	+	Missense_Mutation	SNP	C	A	G	rs138849995		CHLA20_S3	NORMAL	C	C																c.175G>C	p.Asp59His	p.D59H	ENST00000374975	2/6	14	0	4				HLA-DRB5,missense_variant,p.Asp59His,ENST00000374975,NM_002125.3;	G	ENSG00000198502	ENST00000374975	Transcript
HLA-DRB5	0	.	GRCh38	chr6	32522114	32522114	+	Missense_Mutation	SNP	C	C	T	rs112906420		CHLA20_S3	NORMAL	C	C																c.161G>A	p.Arg54Gln	p.R54Q	ENST00000374975	2/6	43	18	25				HLA-DRB5,missense_variant,p.Arg54Gln,ENST00000374975,NM_002125.3;	T	ENSG00000198502	ENST00000374975	Transcript
HLA-DRB5	0	.	GRCh38	chr6	32522148	32522148	+	Missense_Mutation	SNP	C	C	T	rs17405212		CHLA20_S3	NORMAL	C	C																c.127G>A	p.Glu43Lys	p.E43K	ENST00000374975	2/6	59	20	38				HLA-DRB5,missense_variant,p.Glu43Lys,ENST00000374975,NM_002125.3;	T	ENSG00000198502	ENST00000374975	Transcript
HLA-DRB5	0	.	GRCh38	chr6	32522150	32522150	+	Missense_Mutation	SNP	T	T	G	rs1136760		CHLA20_S3	NORMAL	T	T																c.125A>C	p.Tyr42Ser	p.Y42S	ENST00000374975	2/6	62	40	22				HLA-DRB5,missense_variant,p.Tyr42Ser,ENST00000374975,NM_002125.3;	G	ENSG00000198502	ENST00000374975	Transcript
HLA-DRB5	0	.	GRCh38	chr6	32522156	32522156	+	Missense_Mutation	SNP	T	C	C	rs1071748		CHLA20_S3	NORMAL	T	T																c.119A>G	p.Asp40Gly	p.D40G	ENST00000374975	2/6	63	0	58				HLA-DRB5,missense_variant,p.Asp40Gly,ENST00000374975,NM_002125.3;	C	ENSG00000198502	ENST00000374975	Transcript
HLA-DRB5	0	.	GRCh38	chr6	32522157	32522157	+	Missense_Mutation	SNP	C	C	G	rs1136752		CHLA20_S3	NORMAL	C	C																c.118G>C	p.Asp40His	p.D40H	ENST00000374975	2/6	61	43	18				HLA-DRB5,missense_variant,p.Asp40His,ENST00000374975,NM_002125.3;	G	ENSG00000198502	ENST00000374975	Transcript
HLA-DRB5	0	.	GRCh38	chr6	32522159	32522159	+	Missense_Mutation	SNP	T	T	A	rs201948867		CHLA20_S3	NORMAL	T	T																c.116A>T	p.Gln39Leu	p.Q39L	ENST00000374975	2/6	63	45	18				HLA-DRB5,missense_variant,p.Gln39Leu,ENST00000374975,NM_002125.3;	A	ENSG00000198502	ENST00000374975	Transcript
HLA-DRB5	0	.	GRCh38	chr6	32522162	32522162	+	Missense_Mutation	SNP	T	T	C	rs17433849		CHLA20_S3	NORMAL	T	T																c.113A>G	p.Gln38Arg	p.Q38R	ENST00000374975	2/6	63	23	40				HLA-DRB5,missense_variant,p.Gln38Arg,ENST00000374975,NM_002125.3;	C	ENSG00000198502	ENST00000374975	Transcript
HLA-DRB5	0	.	GRCh38	chr6	32522163	32522163	+	Missense_Mutation	SNP	G	A	C	rs1071747		CHLA20_S3	NORMAL	G	G																c.112C>G	p.Gln38Glu	p.Q38E	ENST00000374975	2/6	63	0	23				HLA-DRB5,missense_variant,p.Gln38Glu,ENST00000374975,NM_002125.3;	C	ENSG00000198502	ENST00000374975	Transcript
HLA-DRB5	0	.	GRCh38	chr6	32530127	32530127	+	Missense_Mutation	SNP	C	C	T	rs1141741		CHLA20_S3	NORMAL	C	C																c.98G>A	p.Arg33Gln	p.R33Q	ENST00000374975	1/6	195	133	62				HLA-DRB5,missense_variant,p.Arg33Gln,ENST00000374975,NM_002125.3;	T	ENSG00000198502	ENST00000374975	Transcript
HLA-DRB5	0	.	GRCh38	chr6	32530128	32530128	+	Nonsense_Mutation	SNP	G	G	A	rs71549219		CHLA20_S3	NORMAL	G	G																c.97C>T	p.Arg33Ter	p.R33*	ENST00000374975	1/6	197	82	83				HLA-DRB5,stop_gained,p.Arg33Ter,ENST00000374975,NM_002125.3;	A	ENSG00000198502	ENST00000374975	Transcript
HLA-DRB5	0	.	GRCh38	chr6	32530137	32530137	+	Missense_Mutation	SNP	C	C	T	rs76748970		CHLA20_S3	NORMAL	C	C																c.88G>A	p.Gly30Arg	p.G30R	ENST00000374975	1/6	217	128	89				HLA-DRB5,missense_variant,p.Gly30Arg,ENST00000374975,NM_002125.3;	T	ENSG00000198502	ENST00000374975	Transcript
HLA-DRB1	0	.	GRCh38	chr6	32580249	32580249	+	Missense_Mutation	SNP	G	G	C	rs9269744		CHLA20_S3	NORMAL	G	G																c.785C>G	p.Thr262Arg	p.T262R	ENST00000360004	5/6	97	57	40				HLA-DRB1,missense_variant,p.Thr262Arg,ENST00000360004,NM_002124.3;HLA-DRB1,missense_variant,p.Thr262Arg,ENST00000611060,;	C	ENSG00000196126	ENST00000360004	Transcript
HLA-DRB1	0	.	GRCh38	chr6	32581563	32581563	+	Missense_Mutation	SNP	C	C	G	rs33936261		CHLA20_S3	NORMAL	C	C																c.646G>C	p.Glu216Gln	p.E216Q	ENST00000360004	3/6	374	248	126				HLA-DRB1,missense_variant,p.Glu216Gln,ENST00000360004,NM_002124.3;HLA-DRB1,missense_variant,p.Glu216Gln,ENST00000611060,;	G	ENSG00000196126	ENST00000360004	Transcript
HLA-DRB1	0	.	GRCh38	chr6	32581580	32581580	+	Missense_Mutation	SNP	G	G	A	rs200809587		CHLA20_S3	NORMAL	G	G																c.629C>T	p.Thr210Ile	p.T210I	ENST00000360004	3/6	327	192	135				HLA-DRB1,missense_variant,p.Thr210Ile,ENST00000360004,NM_002124.3;HLA-DRB1,missense_variant,p.Thr210Ile,ENST00000611060,;	A	ENSG00000196126	ENST00000360004	Transcript
HLA-DRB1	0	.	GRCh38	chr6	32581584	32581584	+	Missense_Mutation	SNP	C	C	T	rs111739605		CHLA20_S3	NORMAL	C	C																c.625G>A	p.Val209Met	p.V209M	ENST00000360004	3/6	341	232	109				HLA-DRB1,missense_variant,p.Val209Met,ENST00000360004,NM_002124.3;HLA-DRB1,missense_variant,p.Val209Met,ENST00000611060,;	T	ENSG00000196126	ENST00000360004	Transcript
HLA-DRB1	0	.	GRCh38	chr6	32584151	32584151	+	Missense_Mutation	SNP	G	G	A	rs29029549		CHLA20_S3	NORMAL	G	G																c.328C>T	p.His110Tyr	p.H110Y	ENST00000360004	2/6	208	152	56				HLA-DRB1,missense_variant,p.His110Tyr,ENST00000360004,NM_002124.3;HLA-DRB1,missense_variant,p.His110Tyr,ENST00000611060,;	A	ENSG00000196126	ENST00000360004	Transcript
HLA-DRB1	0	.	GRCh38	chr6	32584178	32584178	+	Frame_Shift_Del	DEL	G	G	-	rs758506454		CHLA20_S3	NORMAL	G	G																c.301delC	p.Arg101GlyfsTer28	p.R101Gfs*28	ENST00000360004	2/6	292	226	66				HLA-DRB1,frameshift_variant,p.Arg101GlyfsTer28,ENST00000360004,NM_002124.3;HLA-DRB1,frameshift_variant,p.Arg101GlyfsTer28,ENST00000611060,;	-	ENSG00000196126	ENST00000360004	Transcript
HLA-DRB1	0	.	GRCh38	chr6	32584181	32584182	+	Frame_Shift_Ins	INS	-	-	TT	rs200320734		CHLA20_S3	NORMAL	-	-																c.297_298insAA	p.Ala100LysfsTer30	p.A100Kfs*30	ENST00000360004	2/6	307	247	60				HLA-DRB1,frameshift_variant,p.Ala100LysfsTer30,ENST00000360004,NM_002124.3;HLA-DRB1,frameshift_variant,p.Ala100LysfsTer30,ENST00000611060,;	TT	ENSG00000196126	ENST00000360004	Transcript
HLA-DRB1	0	.	GRCh38	chr6	32584193	32584193	+	Missense_Mutation	SNP	T	T	G	rs17886918		CHLA20_S3	NORMAL	T	T																c.286A>C	p.Ile96Leu	p.I96L	ENST00000360004	2/6	266	190	76				HLA-DRB1,missense_variant,p.Ile96Leu,ENST00000360004,NM_002124.3;HLA-DRB1,missense_variant,p.Ile96Leu,ENST00000611060,;	G	ENSG00000196126	ENST00000360004	Transcript
HLA-DRB1	0	.	GRCh38	chr6	32584213	32584213	+	Missense_Mutation	SNP	T	T	G	rs1059586		CHLA20_S3	NORMAL	T	T																c.266A>C	p.Tyr89Ser	p.Y89S	ENST00000360004	2/6	397	213	184				HLA-DRB1,missense_variant,p.Tyr89Ser,ENST00000360004,NM_002124.3;HLA-DRB1,missense_variant,p.Tyr89Ser,ENST00000611060,;	G	ENSG00000196126	ENST00000360004	Transcript
HLA-DRB1	0	.	GRCh38	chr6	32584222	32584222	+	Missense_Mutation	SNP	T	T	A	rs17885129		CHLA20_S3	NORMAL	T	T																c.257A>T	p.Asp86Val	p.D86V	ENST00000360004	2/6	398	209	189				HLA-DRB1,missense_variant,p.Asp86Val,ENST00000360004,NM_002124.3;HLA-DRB1,missense_variant,p.Asp86Val,ENST00000611060,;	A	ENSG00000196126	ENST00000360004	Transcript
HLA-DRB1	0	.	GRCh38	chr6	32584280	32584280	+	Missense_Mutation	SNP	C	C	G	rs17878614		CHLA20_S3	NORMAL	C	C																c.199G>C	p.Val67Leu	p.V67L	ENST00000360004	2/6	479	326	153				HLA-DRB1,missense_variant,p.Val67Leu,ENST00000360004,NM_002124.3;HLA-DRB1,missense_variant,p.Val67Leu,ENST00000611060,;	G	ENSG00000196126	ENST00000360004	Transcript
HLA-DRB1	0	.	GRCh38	chr6	32584282	32584282	+	Missense_Mutation	SNP	G	A	T	rs707957		CHLA20_S3	NORMAL	G	G																c.197C>A	p.Ser66Tyr	p.S66Y	ENST00000360004	2/6	481	1	202				HLA-DRB1,missense_variant,p.Ser66Tyr,ENST00000360004,NM_002124.3;HLA-DRB1,missense_variant,p.Ser66Tyr,ENST00000611060,;	T	ENSG00000196126	ENST00000360004	Transcript
HLA-DRB1	0	.	GRCh38	chr6	32584353	32584353	+	Missense_Mutation	SNP	C	A	A	rs9269951		CHLA20_S3	NORMAL	C	C																c.126G>T	p.Arg42Ser	p.R42S	ENST00000360004	2/6	97	1	96				HLA-DRB1,missense_variant,p.Arg42Ser,ENST00000360004,NM_002124.3;HLA-DRB1,missense_variant,p.Arg42Ser,ENST00000611060,;	A	ENSG00000196126	ENST00000360004	Transcript
HLA-DRB1	0	.	GRCh38	chr6	32584354	32584354	+	Missense_Mutation	SNP	C	G	G	rs1136759		CHLA20_S3	NORMAL	C	C																c.125G>C	p.Arg42Thr	p.R42T	ENST00000360004	2/6	94	4	90				HLA-DRB1,missense_variant,p.Arg42Thr,ENST00000360004,NM_002124.3;HLA-DRB1,missense_variant,p.Arg42Thr,ENST00000611060,;	G	ENSG00000196126	ENST00000360004	Transcript
HLA-DRB1	0	.	GRCh38	chr6	32584355	32584355	+	Missense_Mutation	SNP	T	A	A	rs1136758		CHLA20_S3	NORMAL	T	T																c.124A>T	p.Arg42Trp	p.R42W	ENST00000360004	2/6	95	0	95				HLA-DRB1,missense_variant,p.Arg42Trp,ENST00000360004,NM_002124.3;HLA-DRB1,missense_variant,p.Arg42Trp,ENST00000611060,;	A	ENSG00000196126	ENST00000360004	Transcript
HLA-DRB1	0	.	GRCh38	chr6	32584360	32584360	+	Missense_Mutation	SNP	G	G	C	rs17878703		CHLA20_S3	NORMAL	G	G																c.119C>G	p.Pro40Arg	p.P40R	ENST00000360004	2/6	97	60	35				HLA-DRB1,missense_variant,p.Pro40Arg,ENST00000360004,NM_002124.3;HLA-DRB1,missense_variant,p.Pro40Arg,ENST00000611060,;	C	ENSG00000196126	ENST00000360004	Transcript
HLA-DRB1	0	.	GRCh38	chr6	32584361	32584361	+	Missense_Mutation	SNP	G	G	A	rs9269955		CHLA20_S3	NORMAL	G	G																c.118C>T	p.Pro40Ser	p.P40S	ENST00000360004	2/6	101	38	56				HLA-DRB1,missense_variant,p.Pro40Ser,ENST00000360004,NM_002124.3;HLA-DRB1,missense_variant,p.Pro40Ser,ENST00000611060,;	A	ENSG00000196126	ENST00000360004	Transcript
HLA-DRB1	0	.	GRCh38	chr6	32584362	32584362	+	Missense_Mutation	SNP	C	C	G	rs9269956		CHLA20_S3	NORMAL	C	C																c.117G>C	p.Gln39His	p.Q39H	ENST00000360004	2/6	101	46	55				HLA-DRB1,missense_variant,p.Gln39His,ENST00000360004,NM_002124.3;HLA-DRB1,missense_variant,p.Gln39His,ENST00000611060,;	G	ENSG00000196126	ENST00000360004	Transcript
HLA-DRB1	0	.	GRCh38	chr6	32584363	32584363	+	Missense_Mutation	SNP	T	T	A	rs17882663		CHLA20_S3	NORMAL	T	T																c.116A>T	p.Gln39Leu	p.Q39L	ENST00000360004	2/6	102	64	38				HLA-DRB1,missense_variant,p.Gln39Leu,ENST00000360004,NM_002124.3;HLA-DRB1,missense_variant,p.Gln39Leu,ENST00000611060,;	A	ENSG00000196126	ENST00000360004	Transcript
HLA-DRB1	0	.	GRCh38	chr6	32584364	32584364	+	Nonsense_Mutation	SNP	G	G	A	rs9269957		CHLA20_S3	NORMAL	G	G																c.115C>T	p.Gln39Ter	p.Q39*	ENST00000360004	2/6	104	47	57				HLA-DRB1,stop_gained,p.Gln39Ter,ENST00000360004,NM_002124.3;HLA-DRB1,stop_gained,p.Gln39Ter,ENST00000611060,;	A	ENSG00000196126	ENST00000360004	Transcript
HLA-DQA1	0	.	GRCh38	chr6	32642710	32642710	+	Missense_Mutation	SNP	C	C	G	rs1048430		CHLA20_S3	NORMAL	C	C																c.714C>G	p.Phe238Leu	p.F238L	ENST00000343139	4/5	504	361	143				HLA-DQA1,missense_variant,p.Phe238Leu,ENST00000343139,NM_002122.3;HLA-DQA1,missense_variant,p.Phe238Leu,ENST00000395363,;HLA-DQA1,missense_variant,p.Phe238Leu,ENST00000374949,;HLA-DQA1,intron_variant,,ENST00000496318,;HLA-DQA1,3_prime_UTR_variant,,ENST00000482745,;HLA-DQA1,non_coding_transcript_exon_variant,,ENST00000460633,;	G	ENSG00000196735	ENST00000343139	Transcript
HLA-DQB1	0	.	GRCh38	chr6	32662158	32662158	+	Missense_Mutation	SNP	C	C	G	novel		CHLA20_S3	NORMAL	C	C																c.470G>C	p.Gly157Ala	p.G157A	ENST00000374943	3/6	288	202	86				HLA-DQB1,missense_variant,p.Gly157Ala,ENST00000399084,;HLA-DQB1,missense_variant,p.Gly157Ala,ENST00000374943,NM_001243961.1;HLA-DQB1,missense_variant,p.Gly157Ala,ENST00000434651,NM_002123.4;HLA-DQB1,missense_variant,p.Gly157Ala,ENST00000399079,;HLA-DQB1,missense_variant,p.Gly67Ala,ENST00000399082,;HLA-DQB1-AS1,downstream_gene_variant,,ENST00000419852,;HLA-DQB1,intron_variant,,ENST00000443574,;HLA…	G	ENSG00000179344	ENST00000374943	Transcript
HLA-DQB1	0	.	GRCh38	chr6	32664917	32664917	+	Missense_Mutation	SNP	C	C	G	novel		CHLA20_S3	NORMAL	C	C																c.260G>C	p.Arg87Pro	p.R87P	ENST00000374943	2/6	756	521	234				HLA-DQB1,missense_variant,p.Arg87Pro,ENST00000399084,;HLA-DQB1,missense_variant,p.Arg87Pro,ENST00000374943,NM_001243961.1;HLA-DQB1,missense_variant,p.Arg87Pro,ENST00000434651,NM_002123.4;HLA-DQB1,missense_variant,p.Arg87Pro,ENST00000399079,;HLA-DQB1,intron_variant,,ENST00000399082,;HLA-DQB1-AS1,downstream_gene_variant,,ENST00000419852,;HLA-DQB1,upstream_gene_variant,,ENST00000460185,;HLA-DQB1,ups…	G	ENSG00000179344	ENST00000374943	Transcript
HLA-DQB1	0	.	GRCh38	chr6	32664923	32664923	+	Missense_Mutation	SNP	T	T	A	novel		CHLA20_S3	NORMAL	T	T																c.254A>T	p.Gln85Leu	p.Q85L	ENST00000374943	2/6	758	514	244				HLA-DQB1,missense_variant,p.Gln85Leu,ENST00000399084,;HLA-DQB1,missense_variant,p.Gln85Leu,ENST00000374943,NM_001243961.1;HLA-DQB1,missense_variant,p.Gln85Leu,ENST00000434651,NM_002123.4;HLA-DQB1,missense_variant,p.Gln85Leu,ENST00000399079,;HLA-DQB1,intron_variant,,ENST00000399082,;HLA-DQB1-AS1,downstream_gene_variant,,ENST00000419852,;HLA-DQB1,upstream_gene_variant,,ENST00000460185,;HLA-DQB1,ups…	A	ENSG00000179344	ENST00000374943	Transcript
HLA-DQB1	0	.	GRCh38	chr6	32666529	32666529	+	Missense_Mutation	SNP	A	A	T	novel		CHLA20_S3	NORMAL	A	A																c.79T>A	p.Ser27Thr	p.S27T	ENST00000374943	1/6	168	96	72				HLA-DQB1,missense_variant,p.Ser27Thr,ENST00000399084,;HLA-DQB1,missense_variant,p.Ser27Thr,ENST00000374943,NM_001243961.1;HLA-DQB1,missense_variant,p.Ser27Thr,ENST00000434651,NM_002123.4;HLA-DQB1,missense_variant,p.Ser27Thr,ENST00000399079,;HLA-DQB1,missense_variant,p.Ser27Thr,ENST00000399082,;HLA-DQB1,upstream_gene_variant,,ENST00000443574,;HLA-DQB1,missense_variant,p.Ser27Thr,ENST00000484729,;H…	T	ENSG00000179344	ENST00000374943	Transcript
HLA-DQB2	0	.	GRCh38	chr6	32757848	32757848	+	Missense_Mutation	SNP	T	C	C	rs9276572		CHLA20_S3	NORMAL	T	T																c.682A>G	p.Ser228Gly	p.S228G	ENST00000437316	4/6	354	21	333				HLA-DQB2,missense_variant,p.Ser228Gly,ENST00000435145,;HLA-DQB2,missense_variant,p.Ser228Gly,ENST00000437316,NM_001300790.1;HLA-DQB2,intron_variant,,ENST00000411527,NM_001198858.1;HLA-DQB2,intron_variant,,ENST00000427449,;	C	ENSG00000232629	ENST00000437316	Transcript
HLA-DQB2	0	.	GRCh38	chr6	32759026	32759026	+	Missense_Mutation	SNP	C	T	T	rs1049110		CHLA20_S3	NORMAL	C	C																c.470G>A	p.Arg157Gln	p.R157Q	ENST00000437316	3/6	340	30	310				HLA-DQB2,missense_variant,p.Arg157Gln,ENST00000435145,;HLA-DQB2,missense_variant,p.Arg157Gln,ENST00000437316,NM_001300790.1;HLA-DQB2,missense_variant,p.Arg157Gln,ENST00000411527,NM_001198858.1;HLA-DQB2,missense_variant,p.Arg156Gln,ENST00000427449,;	T	ENSG00000232629	ENST00000437316	Transcript
HLA-DPB1	0	.	GRCh38	chr6	33084959	33084959	+	Missense_Mutation	SNP	G	A	A	rs1126537		CHLA20_S3	NORMAL	G	G																c.374G>A	p.Arg125Lys	p.R125K	ENST00000418931	3/6	280	0	280				HLA-DPB1,missense_variant,p.Arg125Lys,ENST00000418931,NM_002121.5;HLA-DPB1,missense_variant,p.Arg92Lys,ENST00000416804,;HLA-DPB1,missense_variant,p.Arg102Lys,ENST00000428835,;HLA-DPA1,upstream_gene_variant,,ENST00000419277,NM_001242525.1,NM_033554.3,NM_001242524.1;HLA-DPA1,upstream_gene_variant,,ENST00000453337,;HLA-DPA1,upstream_gene_variant,,ENST00000417724,;HLA-DPB1,non_coding_transcript_exon_…	A	ENSG00000223865	ENST00000418931	Transcript
DAXX	0	.	GRCh38	chr6	33320019	33320019	+	Missense_Mutation	SNP	G	G	C	rs146304558		CHLA20_S3	NORMAL	G	G																c.1457C>G	p.Ala486Gly	p.A486G	ENST00000374542	5/8	214	120	94				DAXX,missense_variant,p.Ala486Gly,ENST00000374542,NM_001141970.1,NM_001141969.1,NM_001350.4;DAXX,missense_variant,p.Ala486Gly,ENST00000266000,;DAXX,missense_variant,p.Ala486Gly,ENST00000620164,;DAXX,missense_variant,p.Ala411Gly,ENST00000414083,NM_001254717.1;ZBTB22,upstream_gene_variant,,ENST00000431845,NM_005453.4;ZBTB22,upstream_gene_variant,,ENST00000418724,NM_001145338.1;DAXX,downstream_gene_…	C	ENSG00000204209	ENST00000374542	Transcript
KIFC1	0	.	GRCh38	chr6	33404029	33404029	+	Missense_Mutation	SNP	G	G	A	rs61736175		CHLA20_S3	NORMAL	G	G																c.656G>A	p.Arg219Gln	p.R219Q	ENST00000428849	6/11	275	143	132				KIFC1,missense_variant,p.Arg219Gln,ENST00000428849,NM_002263.3;KIFC1,downstream_gene_variant,,ENST00000450504,;KIFC1,upstream_gene_variant,,ENST00000494554,;KIFC1,downstream_gene_variant,,ENST00000486695,;RPL12P1,upstream_gene_variant,,ENST00000374520,;	A	ENSG00000237649	ENST00000428849	Transcript
UHRF1BP1	0	.	GRCh38	chr6	34871686	34871686	+	Missense_Mutation	SNP	A	A	G	rs147415559		CHLA20_S3	NORMAL	A	A																c.4084A>G	p.Ile1362Val	p.I1362V	ENST00000192788	19/21	549	282	267				UHRF1BP1,missense_variant,p.Ile1362Val,ENST00000192788,NM_017754.3;UHRF1BP1,missense_variant,p.Ile1362Val,ENST00000452449,;RNY3P15,upstream_gene_variant,,ENST00000516297,;	G	ENSG00000065060	ENST00000192788	Transcript
KCNK5	0	.	GRCh38	chr6	39191296	39191296	+	Missense_Mutation	SNP	T	T	A	rs41273124		CHLA20_S3	NORMAL	T	T																c.1094A>T	p.Lys365Ile	p.K365I	ENST00000359534	5/5	364	188	176				KCNK5,missense_variant,p.Lys365Ile,ENST00000359534,NM_003740.3;	A	ENSG00000164626	ENST00000359534	Transcript
APOBEC2	0	.	GRCh38	chr6	41061555	41061555	+	Missense_Mutation	SNP	C	C	A	rs41273362		CHLA20_S3	NORMAL	C	C																c.359C>A	p.Thr120Asn	p.T120N	ENST00000244669	2/3	374	194	180				APOBEC2,missense_variant,p.Thr120Asn,ENST00000244669,NM_006789.3;OARD1,downstream_gene_variant,,ENST00000479950,;OARD1,downstream_gene_variant,,ENST00000463088,;OARD1,intron_variant,,ENST00000482853,;	A	ENSG00000124701	ENST00000244669	Transcript
ABCC10	0	.	GRCh38	chr6	43432348	43432348	+	Missense_Mutation	SNP	C	C	T	rs41271273		CHLA20_S3	NORMAL	C	C																c.368C>T	p.Ala123Val	p.A123V	ENST00000372530	3/22	257	112	145				ABCC10,missense_variant,p.Ala80Val,ENST00000244533,NM_033450.2;ABCC10,missense_variant,p.Ala123Val,ENST00000372530,NM_001198934.1;ABCC10,intron_variant,,ENST00000372515,;MIR6780B,upstream_gene_variant,,ENST00000610307,;ABCC10,intron_variant,,ENST00000443426,;ABCC10,downstream_gene_variant,,ENST00000502549,;ABCC10,upstream_gene_variant,,ENST00000463024,;	T	ENSG00000124574	ENST00000372530	Transcript
CLIC5	0	.	GRCh38	chr6	46080006	46080006	+	Missense_Mutation	SNP	T	T	A	rs41271277		CHLA20_S3	NORMAL	T	T																c.237A>T	p.Arg79Ser	p.R79S	ENST00000185206	1/6	476	257	219				CLIC5,missense_variant,p.Arg79Ser,ENST00000185206,NM_001114086.1;	A	ENSG00000112782	ENST00000185206	Transcript
DST	0	.	GRCh38	chr6	56614417	56614417	+	Missense_Mutation	SNP	T	T	A	rs183804748		CHLA20_S3	NORMAL	T	T																c.4484A>T	p.Asn1495Ile	p.N1495I	ENST00000312431	34/95	136	71	65				DST,missense_variant,p.Asn1455Ile,ENST00000361203,;DST,missense_variant,p.Asn1455Ile,ENST00000421834,NM_183380.3;DST,missense_variant,p.Asn1495Ile,ENST00000312431,NM_001144770.1,NM_001144769.2;DST,missense_variant,p.Asn1455Ile,ENST00000370788,;DST,missense_variant,p.Asn1129Ile,ENST00000244364,NM_015548.4;DST,missense_variant,p.Asn1129Ile,ENST00000439203,;DST,downstream_gene_variant,,ENST000003707…	A	ENSG00000151914	ENST00000312431	Transcript
RAB23	0	.	GRCh38	chr6	57196547	57196547	+	Missense_Mutation	SNP	A	A	C	rs45479896		CHLA20_S3	NORMAL	A	A																c.301T>G	p.Ser101Ala	p.S101A	ENST00000468148	4/7	192	120	72				RAB23,missense_variant,p.Ser101Ala,ENST00000468148,NM_001278666.1,NM_016277.4,NM_001278667.1;RAB23,missense_variant,p.Ser101Ala,ENST00000317483,NM_183227.2,NM_001278668.1;	C	ENSG00000112210	ENST00000468148	Transcript
EYS	0	.	GRCh38	chr6	65304679	65304679	+	Intron	SNP	A	G	G	rs2653988		CHLA20_S3	NORMAL	A	A																c.1767-8560T>C			ENST00000370621		13	0	13				EYS,intron_variant,,ENST00000503581,NM_001142800.1;EYS,intron_variant,,ENST00000370621,NM_001292009.1;EYS,upstream_gene_variant,,ENST00000370615,;EYS,upstream_gene_variant,,ENST00000447127,;RP11-74E24.2,non_coding_transcript_exon_variant,,ENST00000398578,;	G	ENSG00000188107	ENST00000370621	Transcript
TTK	0	.	GRCh38	chr6	80035318	80035318	+	Missense_Mutation	SNP	C	C	T	rs540538876		CHLA20_S3	NORMAL	C	C																c.1825C>T	p.Leu609Phe	p.L609F	ENST00000369798	16/22	383	201	182				TTK,missense_variant,p.Leu608Phe,ENST00000509894,;TTK,missense_variant,p.Leu608Phe,ENST00000230510,NM_001166691.1;TTK,missense_variant,p.Leu609Phe,ENST00000369798,NM_003318.4;TTK,upstream_gene_variant,,ENST00000504590,;	T	ENSG00000112742	ENST00000369798	Transcript
FAM46A	0	.	GRCh38	chr6	81752026	81752026	+	Missense_Mutation	SNP	C	C	T	rs751115159		CHLA20_S3	NORMAL	C	C																c.116G>A	p.Gly39Asp	p.G39D	ENST00000320172	2/3	162	58	104				FAM46A,missense_variant,p.Gly58Asp,ENST00000369754,;FAM46A,missense_variant,p.Gly39Asp,ENST00000320172,NM_017633.2;FAM46A,missense_variant,p.Gly120Asp,ENST00000369756,;FAM46A,upstream_gene_variant,,ENST00000412306,;FAM46A,upstream_gene_variant,,ENST00000423467,;	T	ENSG00000112773	ENST00000320172	Transcript
MDN1	0	.	GRCh38	chr6	89687373	89687373	+	Missense_Mutation	SNP	C	C	T	rs138233752		CHLA20_S3	NORMAL	C	C																c.11421G>A	p.Met3807Ile	p.M3807I	ENST00000369393	68/102	178	106	72				MDN1,missense_variant,p.Met3807Ile,ENST00000369393,NM_014611.2;MDN1,missense_variant,p.Met3807Ile,ENST00000629399,;	T	ENSG00000112159	ENST00000369393	Transcript
SMPD2	0	.	GRCh38	chr6	109442977	109442977	+	Missense_Mutation	SNP	G	G	A	rs575016330		CHLA20_S3	NORMAL	G	G																c.625G>A	p.Gly209Ser	p.G209S	ENST00000258052	8/10	277	151	126				SMPD2,missense_variant,p.Gly209Ser,ENST00000258052,NM_003080.2;SMPD2,missense_variant,p.Gly106Ser,ENST00000458487,;PPIL6,upstream_gene_variant,,ENST00000521072,NM_173672.4;PPIL6,upstream_gene_variant,,ENST00000424445,NM_001286360.1;MICAL1,downstream_gene_variant,,ENST00000630715,NM_001286613.1;MICAL1,downstream_gene_variant,,ENST00000358807,NM_022765.3;MICAL1,downstream_gene_variant,,ENST00000358…	A	ENSG00000135587	ENST00000258052	Transcript
ZUFSP	0	.	GRCh38	chr6	116666798	116666798	+	Missense_Mutation	SNP	C	C	T	rs140797289		CHLA20_S3	NORMAL	C	C																c.395G>A	p.Ser132Asn	p.S132N	ENST00000368576	2/10	268	134	134				ZUFSP,missense_variant,p.Ser132Asn,ENST00000368576,NM_145062.2;ZUFSP,missense_variant,p.Ser132Asn,ENST00000368573,;ZUFSP,non_coding_transcript_exon_variant,,ENST00000471919,;	T	ENSG00000153975	ENST00000368576	Transcript
CTAGE9	0	.	GRCh38	chr6	131708912	131708912	+	Missense_Mutation	SNP	G	G	T	rs199857750		CHLA20_S3	NORMAL	G	G																c.2106C>A	p.Ser702Arg	p.S702R	ENST00000314099	1/1	511	309	202				CTAGE9,missense_variant,p.Ser702Arg,ENST00000314099,NM_001145659.1;ENPP3,intron_variant,,ENST00000414305,;ENPP3,intron_variant,,ENST00000357639,NM_005021.4;ENPP3,intron_variant,,ENST00000358229,;	T	ENSG00000236761	ENST00000314099	Transcript
CTAGE9	0	.	GRCh38	chr6	131710001	131710001	+	Missense_Mutation	SNP	A	A	C	rs202093315		CHLA20_S3	NORMAL	A	A																c.1017T>G	p.Ile339Met	p.I339M	ENST00000314099	1/1	150	76	74				CTAGE9,missense_variant,p.Ile339Met,ENST00000314099,NM_001145659.1;ENPP3,intron_variant,,ENST00000414305,;ENPP3,intron_variant,,ENST00000357639,NM_005021.4;ENPP3,intron_variant,,ENST00000358229,;	C	ENSG00000236761	ENST00000314099	Transcript
TAAR9	0	.	GRCh38	chr6	132538470	132538470	+	Nonsense_Mutation	SNP	A	A	T	rs2842899		CHLA20_S3	NORMAL	A	A																c.181A>T	p.Lys61Ter	p.K61*	ENST00000434551	1/1	446	230	216				TAAR9,stop_gained,p.Lys61Ter,ENST00000434551,NM_175057.3;	T	ENSG00000237110	ENST00000434551	Transcript
NMBR	0	.	GRCh38	chr6	142078884	142078884	+	Missense_Mutation	SNP	G	G	C	rs148202124		CHLA20_S3	NORMAL	G	G																c.442C>G	p.Pro148Ala	p.P148A	ENST00000258042	2/3	183	92	91				NMBR,missense_variant,p.Pro148Ala,ENST00000258042,NM_002511.3;NMBR,upstream_gene_variant,,ENST00000480652,;	C	ENSG00000135577	ENST00000258042	Transcript
UTRN	0	.	GRCh38	chr6	144490992	144490992	+	Missense_Mutation	SNP	C	C	T	rs779417111		CHLA20_S3	NORMAL	C	C																c.4327C>T	p.Arg1443Cys	p.R1443C	ENST00000367545	31/74	203	97	106				UTRN,missense_variant,p.Arg1443Cys,ENST00000367545,NM_007124.2;	T	ENSG00000152818	ENST00000367545	Transcript
AKAP12	0	.	GRCh38	chr6	151351336	151351336	+	Missense_Mutation	SNP	C	C	T	rs199635181		CHLA20_S3	NORMAL	C	C																c.2945C>T	p.Ala982Val	p.A982V	ENST00000402676	4/5	343	179	164				AKAP12,missense_variant,p.Ala982Val,ENST00000402676,NM_005100.3;AKAP12,missense_variant,p.Ala982Val,ENST00000253332,;AKAP12,missense_variant,p.Ala884Val,ENST00000354675,NM_144497.2;AKAP12,missense_variant,p.Ala877Val,ENST00000359755,;AKAP12,downstream_gene_variant,,ENST00000490177,;	T	ENSG00000131016	ENST00000402676	Transcript
SLC22A1	0	.	GRCh38	chr6	160143584	160143584	+	Missense_Mutation	SNP	G	G	A	rs35956182		CHLA20_S3	NORMAL	G	G																c.1320G>A	p.Met440Ile	p.M440I	ENST00000366963	8/11	393	202	190				SLC22A1,missense_variant,p.Met440Ile,ENST00000366963,NM_003057.2;SLC22A1,missense_variant,p.Met440Ile,ENST00000324965,NM_153187.1;SLC22A1,missense_variant,p.Met440Ile,ENST00000457470,;SLC22A1,3_prime_UTR_variant,,ENST00000539263,;SLC22A1,3_prime_UTR_variant,,ENST00000460902,;	A	ENSG00000175003	ENST00000366963	Transcript
TCP10L2	0	.	GRCh38	chr6	167179036	167179036	+	Missense_Mutation	SNP	T	T	C	rs2989545		CHLA20_S3	NORMAL	T	T																c.683T>C	p.Leu228Pro	p.L228P	ENST00000366832	6/8	251	142	109				TCP10L2,missense_variant,p.Leu228Pro,ENST00000366832,NM_001145121.1;TCP10L2,missense_variant,p.Leu228Pro,ENST00000283507,;TCP10L2,downstream_gene_variant,,ENST00000464222,;	C	ENSG00000166984	ENST00000366832	Transcript
SMOC2	0	.	GRCh38	chr6	168664103	168664103	+	Missense_Mutation	SNP	A	A	G	rs118133242		CHLA20_S3	NORMAL	A	A																c.1348A>G	p.Asn450Asp	p.N450D	ENST00000354536	12/13	338	191	147				SMOC2,missense_variant,p.Asn450Asp,ENST00000354536,NM_022138.2;SMOC2,missense_variant,p.Asn439Asp,ENST00000356284,NM_001166412.1;SMOC2,missense_variant,p.Asn59Asp,ENST00000417208,;SMOC2,5_prime_UTR_variant,,ENST00000535039,;SMOC2,non_coding_transcript_exon_variant,,ENST00000477998,;SMOC2,3_prime_UTR_variant,,ENST00000392100,;	G	ENSG00000112562	ENST00000354536	Transcript
ERMARD	0	.	GRCh38	chr6	169769592	169769592	+	Missense_Mutation	SNP	A	A	G	rs61738268		CHLA20_S3	NORMAL	A	A																c.1112A>G	p.His371Arg	p.H371R	ENST00000366773	12/18	166	91	75				ERMARD,missense_variant,p.His235Arg,ENST00000588451,;ERMARD,missense_variant,p.His371Arg,ENST00000366773,NM_018341.2;ERMARD,missense_variant,p.His371Arg,ENST00000366772,NM_001278531.1;ERMARD,missense_variant,p.His245Arg,ENST00000392095,NM_001278532.1;ERMARD,missense_variant,p.His371Arg,ENST00000418781,NM_001278533.1;RP1-266L20.9,upstream_gene_variant,,ENST00000586101,;ERMARD,non_coding_transcript…	G	ENSG00000130023	ENST00000366773	Transcript
FAM120B	0	.	GRCh38	chr6	170318651	170318651	+	Missense_Mutation	SNP	G	G	C	rs17860761		CHLA20_S3	NORMAL	G	G																c.1330G>C	p.Ala444Pro	p.A444P	ENST00000537664	2/11	991	706	280				FAM120B,missense_variant,p.Ala421Pro,ENST00000476287,NM_032448.2;FAM120B,missense_variant,p.Ala433Pro,ENST00000630384,NM_001286379.1;FAM120B,missense_variant,p.Ala444Pro,ENST00000537664,NM_001286380.1;FAM120B,intron_variant,,ENST00000625626,NM_001286381.1;	C	ENSG00000112584	ENST00000537664	Transcript
ELFN1	0	.	GRCh38	chr7	1744672	1744672	+	Missense_Mutation	SNP	C	C	T	rs370941771		CHLA20_S3	NORMAL	C	C																c.76N>T	p.Arg26Cys	p.R26C	ENST00000424383	3/3	251	85	164				ELFN1,missense_variant,p.Arg26Cys,ENST00000424383,;ELFN1,missense_variant,p.Arg26Cys,ENST00000561626,NM_001128636.2;ELFN1-AS1,upstream_gene_variant,,ENST00000453348,;ELFN1-AS1,upstream_gene_variant,,ENST00000415399,;	T	ENSG00000225968	ENST00000424383	Transcript
RBAK	0	.	GRCh38	chr7	5065438	5065438	+	Missense_Mutation	SNP	C	C	A	novel		CHLA20_S3	NORMAL	C	C																c.1982N>A	p.Ser661Tyr	p.S661Y	ENST00000396912	5/5	517	362	155				RBAK,missense_variant,p.Ser661Tyr,ENST00000396912,NM_021163.3;RBAK,missense_variant,p.Ser661Tyr,ENST00000353796,NM_001204456.1;RBAK-RBAKDN,intron_variant,,ENST00000407184,;RBAK-RBAKDN,intron_variant,,ENST00000396904,NM_001204513.1;RBAK,downstream_gene_variant,,ENST00000476992,;	A	ENSG00000146587	ENST00000396912	Transcript
WIPI2	0	.	GRCh38	chr7	5229729	5229729	+	Missense_Mutation	SNP	A	A	G	novel		CHLA20_S3	NORMAL	A	A																c.1243N>G	p.Thr415Ala	p.T415A	ENST00000288828	12/13	380	268	112				WIPI2,missense_variant,p.Thr415Ala,ENST00000288828,NM_015610.3;WIPI2,missense_variant,p.Thr397Ala,ENST00000401525,NM_016003.3;WIPI2,intron_variant,,ENST00000382384,NM_001033519.1;WIPI2,intron_variant,,ENST00000404704,NM_001033518.1;WIPI2,intron_variant,,ENST00000484262,NM_001033520.1,NM_001278299.1;WIPI2,downstream_gene_variant,,ENST00000488359,;WIPI2,downstream_gene_variant,,ENST00000480238,;WIP…	G	ENSG00000157954	ENST00000288828	Transcript
RSPH10B	0	.	GRCh38	chr7	5943432	5943432	+	Missense_Mutation	SNP	C	C	T	rs148485394		CHLA20_S3	NORMAL	C	C																c.1650N>A	p.Met550Ile	p.M550I	ENST00000405415	14/20	496	281	215				RSPH10B,missense_variant,p.Met550Ile,ENST00000405415,;RSPH10B,missense_variant,p.Met550Ile,ENST00000404406,NM_173565.3;RSPH10B,missense_variant,p.Met550Ile,ENST00000337579,;RSPH10B,3_prime_UTR_variant,,ENST00000539903,;RSPH10B,non_coding_transcript_exon_variant,,ENST00000535104,;	T	ENSG00000155026	ENST00000405415	Transcript
PMS2	0	.	GRCh38	chr7	5973418	5973418	+	Missense_Mutation	SNP	C	C	G	rs1802683		CHLA20_S3	NORMAL	C	C																c.2570N>C	p.Gly857Ala	p.G857A	ENST00000265849	15/15	286	161	125				PMS2,missense_variant,p.Gly857Ala,ENST00000265849,NM_001322013.1,NM_000535.6,NM_001322006.1,NM_001322014.1;PMS2,missense_variant,p.Gly751Ala,ENST00000441476,NM_001322015.1,NM_001322005.1,NM_001322004.1,NM_001322008.1,NM_001322011.1,NM_001322003.1,NM_001322009.1,NM_001322012.1,NM_001322007.1;PMS2,missense_variant,p.Gly456Ala,ENST00000382321,;RSPH10B,upstream_gene_variant,,ENST00000405415,;RSPH10B,…	G	ENSG00000122512	ENST00000265849	Transcript
SNX13	0	.	GRCh38	chr7	17839967	17839967	+	Missense_Mutation	SNP	A	A	G	novel		CHLA20_S3	NORMAL	A	A																c.1199N>C	p.Leu400Pro	p.L400P	ENST00000428135	13/26	337	251	86				SNX13,missense_variant,p.Leu400Pro,ENST00000611725,;SNX13,missense_variant,p.Leu400Pro,ENST00000428135,NM_015132.4;SNX13,3_prime_UTR_variant,,ENST00000409076,;SNX13,3_prime_UTR_variant,,ENST00000444712,;	G	ENSG00000071189	ENST00000428135	Transcript
STEAP1B	0	.	GRCh38	chr7	22493833	22493833	+	Missense_Mutation	SNP	C	T	T	rs6966841		CHLA20_S3	NORMAL	C	C																c.88N>A	p.Glu30Lys	p.E30K	ENST00000404369	3/5	307	1	306				STEAP1B,missense_variant,p.Glu30Lys,ENST00000404369,NM_001164460.1;STEAP1B,missense_variant,p.Glu30Lys,ENST00000424363,;STEAP1B,missense_variant,p.Glu30Lys,ENST00000439708,;STEAP1B,intron_variant,,ENST00000406890,NM_207342.2;STEAP1B,non_coding_transcript_exon_variant,,ENST00000483679,;	T	ENSG00000105889	ENST00000404369	Transcript
ELMO1	0	.	GRCh38	chr7	36878024	36878024	+	Missense_Mutation	SNP	G	G	A	novel		CHLA20_S3	NORMAL	G	G																c.1808N>T	p.Ser603Phe	p.S603F	ENST00000310758	19/22	292	201	91				ELMO1,missense_variant,p.Ser603Phe,ENST00000310758,NM_001206480.2,NM_014800.10;ELMO1,missense_variant,p.Ser603Phe,ENST00000442504,NM_001206482.1;ELMO1,missense_variant,p.Ser603Phe,ENST00000448602,;ELMO1,missense_variant,p.Ser123Phe,ENST00000396045,NM_130442.3;ELMO1,missense_variant,p.Ser123Phe,ENST00000396040,NM_001039459.2;ELMO1,non_coding_transcript_exon_variant,,ENST00000464262,;ELMO1,intron_v…	A	ENSG00000155849	ENST00000310758	Transcript
NME8	0	.	GRCh38	chr7	37888306	37888306	+	Nonsense_Mutation	SNP	T	T	A	rs121918300		CHLA20_S3	NORMAL	T	T																c.1277N>A	p.Leu426Ter	p.L426*	ENST00000199447	15/18	301	102	199				NME8,stop_gained,p.Leu426Ter,ENST00000199447,NM_016616.4;NME8,stop_gained,p.Leu426Ter,ENST00000440017,;EPDR1,intron_variant,,ENST00000476620,;NME8,3_prime_UTR_variant,,ENST00000426106,;	A	ENSG00000086288	ENST00000199447	Transcript
ZMIZ2	0	.	GRCh38	chr7	44765519	44765520	+	Frame_Shift_Ins	INS	-	-	C	rs769296526		CHLA20_S3	NORMAL	-	-																c.2182_2183insC	p.Phe730LeufsTer30	p.F730Lfs*30	ENST00000309315	16/19	469	384	85				ZMIZ2,frameshift_variant,p.Phe730LeufsTer30,ENST00000309315,NM_031449.3;ZMIZ2,frameshift_variant,p.Phe730LeufsTer30,ENST00000441627,;ZMIZ2,frameshift_variant,p.Phe698LeufsTer30,ENST00000433667,;ZMIZ2,frameshift_variant,p.Phe672LeufsTer30,ENST00000413916,NM_001300959.1;ZMIZ2,frameshift_variant,p.Phe704LeufsTer30,ENST00000265346,NM_174929.2;ZMIZ2,frameshift_variant,p.Phe733LeufsTer30,ENST0000061542…	C	ENSG00000122515	ENST00000309315	Transcript
ADCY1	0	.	GRCh38	chr7	45713819	45713819	+	Missense_Mutation	SNP	G	G	A	rs76737937		CHLA20_S3	NORMAL	G	G																c.3184N>A	p.Gly1062Ser	p.G1062S	ENST00000297323	20/20	711	452	259				ADCY1,missense_variant,p.Gly1062Ser,ENST00000297323,NM_021116.2;	A	ENSG00000164742	ENST00000297323	Transcript
ABCA13	0	.	GRCh38	chr7	48314394	48314394	+	Missense_Mutation	SNP	A	A	G	rs188058983		CHLA20_S3	NORMAL	A	A																c.9844N>G	p.Ile3282Val	p.I3282V	ENST00000435803	26/62	278	171	107				ABCA13,missense_variant,p.Ile3282Val,ENST00000435803,NM_152701.4;ABCA13,missense_variant,p.Ile589Val,ENST00000544596,;ABCA13,non_coding_transcript_exon_variant,,ENST00000611776,;ABCA13,non_coding_transcript_exon_variant,,ENST00000484268,;	G	ENSG00000179869	ENST00000435803	Transcript
ERV3-1	0	.	GRCh38	chr7	64991696	64991696	+	Missense_Mutation	SNP	G	G	T	rs185422600		CHLA20_S3	NORMAL	G	G																c.1331N>A	p.Pro444Gln	p.P444Q	ENST00000394323	2/2	434	308	125				ERV3-1,missense_variant,p.Pro444Gln,ENST00000394323,NM_001007253.3;ZNF117,upstream_gene_variant,,ENST00000282869,NM_015852.3;ZNF117,intron_variant,,ENST00000487644,;	T	ENSG00000213462	ENST00000394323	Transcript
TYW1	0	.	GRCh38	chr7	67195255	67195255	+	Missense_Mutation	SNP	A	G	G	rs2949097		CHLA20_S3	NORMAL	A	A																c.1895N>G	p.His632Arg	p.H632R	ENST00000359626	15/16	242	0	242				TYW1,missense_variant,p.His632Arg,ENST00000359626,NM_018264.3;TYW1,missense_variant,p.His568Arg,ENST00000615572,;TYW1,3_prime_UTR_variant,,ENST00000361660,;TYW1,non_coding_transcript_exon_variant,,ENST00000495971,;	G	ENSG00000198874	ENST00000359626	Transcript
TYW1B	0	.	GRCh38	chr7	72728896	72728896	+	Nonsense_Mutation	SNP	C	T	T	rs3015858		CHLA20_S3	NORMAL	C	C																c.1118N>A	p.Trp373Ter	p.W373*	ENST00000620995	9/14	546	1	545				TYW1B,stop_gained,p.Trp373Ter,ENST00000620995,NM_001145440.2;TYW1B,stop_gained,p.Trp211Ter,ENST00000612372,;TYW1B,stop_gained,p.Trp308Ter,ENST00000610600,;	T	ENSG00000277149	ENST00000620995	Transcript
TYW1B	0	.	GRCh38	chr7	72728899	72728899	+	Missense_Mutation	SNP	A	C	C	rs117110249		CHLA20_S3	NORMAL	A	A																c.1115N>G	p.Leu372Trp	p.L372W	ENST00000620995	9/14	537	0	537				TYW1B,missense_variant,p.Leu372Trp,ENST00000620995,NM_001145440.2;TYW1B,missense_variant,p.Leu210Trp,ENST00000612372,;TYW1B,missense_variant,p.Leu307Trp,ENST00000610600,;	C	ENSG00000277149	ENST00000620995	Transcript
TYW1B	0	.	GRCh38	chr7	72744551	72744552	+	Frame_Shift_Ins	INS	-	A	A	novel		CHLA20_S3	NORMAL	-	-																c.1014_1015insT	p.Glu339Ter	p.E339*	ENST00000620995	8/14	874	0	874				TYW1B,frameshift_variant,p.Glu339Ter,ENST00000620995,NM_001145440.2;TYW1B,frameshift_variant,p.Glu177Ter,ENST00000612372,;TYW1B,frameshift_variant,p.Glu274Ter,ENST00000610600,;	A	ENSG00000277149	ENST00000620995	Transcript
ELN	0	.	GRCh38	chr7	74043911	74043911	+	Missense_Mutation	SNP	G	G	A	rs145669576		CHLA20_S3	NORMAL	G	G																c.460N>A	p.Val154Met	p.V154M	ENST00000358929	9/34	299	193	106				ELN,missense_variant,p.Val154Met,ENST00000358929,NM_001278939.1;ELN,missense_variant,p.Val154Met,ENST00000252034,NM_000501.3;ELN,missense_variant,p.Val144Met,ENST00000621115,NM_001278918.1;ELN,missense_variant,p.Val159Met,ENST00000357036,NM_001081754.2;ELN,missense_variant,p.Val159Met,ENST00000429192,NM_001081753.2;ELN,missense_variant,p.Val154Met,ENST00000380584,NM_001278916.1;ELN,missense_varia…	A	ENSG00000049540	ENST00000358929	Transcript
GTF2IRD2	0	.	GRCh38	chr7	74797024	74797024	+	Missense_Mutation	SNP	G	T	T	rs142434912		CHLA20_S3	NORMAL	G	G																c.2488N>A	p.Gln830Lys	p.Q830K	ENST00000451013	16/16	104	0	104				GTF2IRD2,missense_variant,p.Gln830Lys,ENST00000451013,NM_173537.3;GTF2IRD2,downstream_gene_variant,,ENST00000625377,;GTF2IRD2,downstream_gene_variant,,ENST00000610955,;	T	ENSG00000196275	ENST00000451013	Transcript
GTF2IRD2	0	.	GRCh38	chr7	74797697	74797697	+	Missense_Mutation	SNP	G	C	C	rs707394		CHLA20_S3	NORMAL	G	G																c.1815N>G	p.Asn605Lys	p.N605K	ENST00000451013	16/16	413	0	413				GTF2IRD2,missense_variant,p.Asn605Lys,ENST00000451013,NM_173537.3;GTF2IRD2,downstream_gene_variant,,ENST00000625377,;GTF2IRD2,downstream_gene_variant,,ENST00000610955,;	C	ENSG00000196275	ENST00000451013	Transcript
GTF2IRD2	0	.	GRCh38	chr7	74798013	74798013	+	Missense_Mutation	SNP	G	A	A	rs200619072		CHLA20_S3	NORMAL	G	G																c.1499N>T	p.Ser500Leu	p.S500L	ENST00000451013	16/16	62	0	62				GTF2IRD2,missense_variant,p.Ser500Leu,ENST00000451013,NM_173537.3;GTF2IRD2,downstream_gene_variant,,ENST00000625377,;GTF2IRD2,downstream_gene_variant,,ENST00000610955,;	A	ENSG00000196275	ENST00000451013	Transcript
RCC1L	0	.	GRCh38	chr7	75073650	75073650	+	Missense_Mutation	SNP	C	C	T	rs6955671		CHLA20_S3	NORMAL	C	C																c.88N>A	p.Gly30Arg	p.G30R	ENST00000610322	1/11	204	135	69				RCC1L,missense_variant,p.Gly30Arg,ENST00000614461,NM_148842.2;RCC1L,missense_variant,p.Gly30Arg,ENST00000610322,NM_030798.4;RCC1L,missense_variant,p.Gly30Arg,ENST00000618035,NM_001281441.1;RCC1L,intron_variant,,ENST00000615250,;RCC1L,non_coding_transcript_exon_variant,,ENST00000616051,;	T	ENSG00000274523	ENST00000610322	Transcript
SPDYE5	0	.	GRCh38	chr7	75501512	75501512	+	Missense_Mutation	SNP	G	C	C	rs62477724		CHLA20_S3	NORMAL	G	G																c.906N>C	p.Lys302Asn	p.K302N	ENST00000625065	6/8	741	0	741				SPDYE5,missense_variant,p.Lys302Asn,ENST00000625065,NM_001306141.1;SPDYE5,missense_variant,p.Lys302Asn,ENST00000455862,;SPDYE5,intron_variant,,ENST00000624640,;PMS2P3,downstream_gene_variant,,ENST00000529061,;	C	ENSG00000170092	ENST00000625065	Transcript
SRRM3	0	.	GRCh38	chr7	76267275	76267275	+	Missense_Mutation	SNP	G	G	A	rs142979250		CHLA20_S3	NORMAL	G	G																c.848N>A	p.Arg283Gln	p.R283Q	ENST00000611745	11/15	223	149	74				SRRM3,missense_variant,p.Arg283Gln,ENST00000611745,NM_001291831.1,NM_001110199.2;SRRM3,missense_variant,p.Arg27Gln,ENST00000464752,;	A	ENSG00000177679	ENST00000611745	Transcript
CD36	0	.	GRCh38	chr7	80672777	80672777	+	Missense_Mutation	SNP	G	G	T	rs146027667		CHLA20_S3	NORMAL	G	G																c.1133N>T	p.Gly378Val	p.G378V	ENST00000435819	15/17	136	65	71				CD36,missense_variant,p.Gly378Val,ENST00000435819,;CD36,missense_variant,p.Gly378Val,ENST00000447544,NM_001001548.2;CD36,missense_variant,p.Gly378Val,ENST00000309881,NM_001001547.2;CD36,missense_variant,p.Gly339Val,ENST00000433696,NM_001289908.1;CD36,missense_variant,p.Gly378Val,ENST00000394788,NM_000072.3;CD36,missense_variant,p.Gly318Val,ENST00000538969,NM_001289909.1;CD36,missense_variant,p.Gl…	T	ENSG00000135218	ENST00000435819	Transcript
SEMA3A	0	.	GRCh38	chr7	83961778	83961778	+	Missense_Mutation	SNP	G	G	T	novel		CHLA20_S3	NORMAL	G	G																c.1909N>A	p.Arg637Ser	p.R637S	ENST00000265362	17/17	401	281	120				SEMA3A,missense_variant,p.Arg637Ser,ENST00000265362,NM_006080.2;SEMA3A,missense_variant,p.Arg637Ser,ENST00000436949,;	T	ENSG00000075213	ENST00000265362	Transcript
KIAA1324L	0	.	GRCh38	chr7	86926916	86926917	+	Splice_Site	DEL	TC	TC	-	novel		CHLA20_S3	NORMAL	TC	TC																c.1090-1_1090delNN		p.X364_splice	ENST00000450689	9/22	147	124	23				KIAA1324L,splice_acceptor_variant,,ENST00000450689,NM_001142749.2;KIAA1324L,splice_acceptor_variant,,ENST00000444627,;KIAA1324L,splice_acceptor_variant,,ENST00000416314,NM_001291990.1,NM_152748.3;KIAA1324L,splice_acceptor_variant,,ENST00000423294,;KIAA1324L,splice_acceptor_variant,,ENST00000394714,;	-	ENSG00000164659	ENST00000450689	Transcript
ERVW-1	0	.	GRCh38	chr7	92468952	92468952	+	Missense_Mutation	SNP	G	G	A	rs141340741		CHLA20_S3	NORMAL	G	G																c.1430N>T	p.Ser477Phe	p.S477F	ENST00000493463	1/1	259	173	86				ERVW-1,missense_variant,p.Ser477Phe,ENST00000493463,NM_014590.3;ERVW-1,missense_variant,p.Ser477Phe,ENST00000603053,NM_001130925.1;AC007566.10,intron_variant,,ENST00000427458,;ERVW-1,splice_region_variant,,ENST00000604270,;ERVW-1,splice_region_variant,,ENST00000603704,;	A	ENSG00000242950	ENST00000493463	Transcript
PILRB	0	.	GRCh38	chr7	100358821	100358821	+	Missense_Mutation	SNP	A	A	G	rs11761306		CHLA20_S3	NORMAL	A	A																c.196N>G	p.Asn66Asp	p.N66D	ENST00000452089	7/9	346	210	136				PILRB,missense_variant,p.Asn66Asp,ENST00000452089,;PILRB,missense_variant,p.Asn66Asp,ENST00000457519,;PILRB,missense_variant,p.Asn66Asp,ENST00000422808,;PILRB,missense_variant,p.Asn66Asp,ENST00000419749,;PILRB,missense_variant,p.Asn66Asp,ENST00000443526,;PILRB,missense_variant,p.Asn66Asp,ENST00000609309,NM_178238.3;PILRB,missense_variant,p.Asn66Asp,ENST00000438231,;PILRB,missense_variant,p.Asn66A…	G	ENSG00000121716	ENST00000452089	Transcript
ZAN	0	.	GRCh38	chr7	100773851	100773851	+	Missense_Mutation	SNP	A	G	G	rs78193191		CHLA20_S3	NORMAL	A	A																c.5765N>G	p.His1922Arg	p.H1922R	ENST00000613979	31/48	224	0	224				ZAN,missense_variant,p.His1922Arg,ENST00000613979,NM_003386.2;ZAN,missense_variant,p.His1922Arg,ENST00000618565,;ZAN,missense_variant,p.His1922Arg,ENST00000620596,NM_173059.2;ZAN,missense_variant,p.His1922Arg,ENST00000546292,;ZAN,missense_variant,p.His1922Arg,ENST00000542585,;ZAN,missense_variant,p.His1922Arg,ENST00000538115,;ZAN,missense_variant,p.His1922Arg,ENST00000546213,;ZAN,non_coding_trans…	G	ENSG00000146839	ENST00000613979	Transcript
ZAN	0	.	GRCh38	chr7	100773854	100773854	+	Frame_Shift_Del	DEL	G	-	-	novel		CHLA20_S3	NORMAL	G	G																c.5768delN	p.Cys1923PhefsTer18	p.C1923Ffs*18	ENST00000613979	31/48	216	0	216				ZAN,frameshift_variant,p.Cys1923PhefsTer18,ENST00000613979,NM_003386.2;ZAN,frameshift_variant,p.Cys1923PhefsTer18,ENST00000618565,;ZAN,frameshift_variant,p.Cys1923PhefsTer18,ENST00000620596,NM_173059.2;ZAN,frameshift_variant,p.Cys1923PhefsTer18,ENST00000546292,;ZAN,frameshift_variant,p.Cys1923PhefsTer18,ENST00000542585,;ZAN,frameshift_variant,p.Cys1923PhefsTer18,ENST00000538115,;ZAN,frameshift_va…	-	ENSG00000146839	ENST00000613979	Transcript
MUC3A	0	.	GRCh38	chr7	100951933	100951933	+	Missense_Mutation	SNP	G	G	T	rs73163748		CHLA20_S3	NORMAL	G	G																c.154N>T	p.Asp52Tyr	p.D52Y	ENST00000379458	2/12	470	310	160				MUC3A,missense_variant,p.Asp52Tyr,ENST00000379458,NM_005960.1;MUC3A,missense_variant,p.Asp52Tyr,ENST00000483366,;	T	ENSG00000169894	ENST00000379458	Transcript
MUC3A	0	.	GRCh38	chr7	100951943	100951943	+	Missense_Mutation	SNP	G	G	A	rs73163749		CHLA20_S3	NORMAL	G	G																c.164N>A	p.Gly55Glu	p.G55E	ENST00000379458	2/12	492	312	180				MUC3A,missense_variant,p.Gly55Glu,ENST00000379458,NM_005960.1;MUC3A,missense_variant,p.Gly55Glu,ENST00000483366,;	A	ENSG00000169894	ENST00000379458	Transcript
MUC3A	0	.	GRCh38	chr7	100951952	100951952	+	Missense_Mutation	SNP	T	T	A	rs73163750		CHLA20_S3	NORMAL	T	T																c.173N>A	p.Leu58His	p.L58H	ENST00000379458	2/12	506	334	172				MUC3A,missense_variant,p.Leu58His,ENST00000379458,NM_005960.1;MUC3A,missense_variant,p.Leu58His,ENST00000483366,;	A	ENSG00000169894	ENST00000379458	Transcript
MUC3A	0	.	GRCh38	chr7	100952057	100952057	+	Missense_Mutation	SNP	A	A	G	rs77036391		CHLA20_S3	NORMAL	A	A																c.278N>G	p.Asn93Ser	p.N93S	ENST00000379458	2/12	992	531	461				MUC3A,missense_variant,p.Asn93Ser,ENST00000379458,NM_005960.1;MUC3A,missense_variant,p.Asn93Ser,ENST00000483366,;	G	ENSG00000169894	ENST00000379458	Transcript
MUC3A	0	.	GRCh38	chr7	100952063	100952063	+	Missense_Mutation	SNP	C	C	T	rs78164286		CHLA20_S3	NORMAL	C	C																c.284N>T	p.Pro95Leu	p.P95L	ENST00000379458	2/12	1055	559	496				MUC3A,missense_variant,p.Pro95Leu,ENST00000379458,NM_005960.1;MUC3A,missense_variant,p.Pro95Leu,ENST00000483366,;	T	ENSG00000169894	ENST00000379458	Transcript
MUC3A	0	.	GRCh38	chr7	100952147	100952147	+	Missense_Mutation	SNP	C	C	T	rs73714227		CHLA20_S3	NORMAL	C	C																c.368N>T	p.Ser123Leu	p.S123L	ENST00000379458	2/12	1394	750	644				MUC3A,missense_variant,p.Ser123Leu,ENST00000379458,NM_005960.1;MUC3A,missense_variant,p.Ser123Leu,ENST00000483366,;	T	ENSG00000169894	ENST00000379458	Transcript
MUC3A	0	.	GRCh38	chr7	100952233	100952233	+	Missense_Mutation	SNP	G	G	A	rs74193966		CHLA20_S3	NORMAL	G	G																c.454N>A	p.Ala152Thr	p.A152T	ENST00000379458	2/12	1082	637	445				MUC3A,missense_variant,p.Ala152Thr,ENST00000379458,NM_005960.1;MUC3A,missense_variant,p.Ala152Thr,ENST00000483366,;	A	ENSG00000169894	ENST00000379458	Transcript
MUC3A	0	.	GRCh38	chr7	100952295	100952295	+	Missense_Mutation	SNP	T	T	G	rs73714229		CHLA20_S3	NORMAL	T	T																c.516N>G	p.Ser172Arg	p.S172R	ENST00000379458	2/12	1046	587	459				MUC3A,missense_variant,p.Ser172Arg,ENST00000379458,NM_005960.1;MUC3A,missense_variant,p.Ser172Arg,ENST00000483366,;	G	ENSG00000169894	ENST00000379458	Transcript
MUC3A	0	.	GRCh38	chr7	100952302	100952302	+	Missense_Mutation	SNP	T	T	C	rs73714230		CHLA20_S3	NORMAL	T	T																c.523N>C	p.Ser175Pro	p.S175P	ENST00000379458	2/12	1064	592	472				MUC3A,missense_variant,p.Ser175Pro,ENST00000379458,NM_005960.1;MUC3A,missense_variant,p.Ser175Pro,ENST00000483366,;	C	ENSG00000169894	ENST00000379458	Transcript
MUC3A	0	.	GRCh38	chr7	100952339	100952339	+	Missense_Mutation	SNP	C	C	T	rs73398717		CHLA20_S3	NORMAL	C	C																c.560N>T	p.Thr187Ile	p.T187I	ENST00000379458	2/12	1205	685	519				MUC3A,missense_variant,p.Thr187Ile,ENST00000379458,NM_005960.1;MUC3A,missense_variant,p.Thr187Ile,ENST00000483366,;	T	ENSG00000169894	ENST00000379458	Transcript
MUC3A	0	.	GRCh38	chr7	100952498	100952498	+	Missense_Mutation	SNP	C	C	T	rs73714233		CHLA20_S3	NORMAL	C	C																c.719N>T	p.Thr240Met	p.T240M	ENST00000379458	2/12	1039	656	383				MUC3A,missense_variant,p.Thr240Met,ENST00000379458,NM_005960.1;MUC3A,missense_variant,p.Thr240Met,ENST00000483366,;	T	ENSG00000169894	ENST00000379458	Transcript
MUC3A	0	.	GRCh38	chr7	100952788	100952788	+	Missense_Mutation	SNP	A	A	C	rs4729627		CHLA20_S3	NORMAL	A	A																c.1009N>C	p.Thr337Pro	p.T337P	ENST00000379458	2/12	756	213	543				MUC3A,missense_variant,p.Thr337Pro,ENST00000379458,NM_005960.1;MUC3A,missense_variant,p.Thr337Pro,ENST00000483366,;	C	ENSG00000169894	ENST00000379458	Transcript
MUC3A	0	.	GRCh38	chr7	100953551	100953551	+	Missense_Mutation	SNP	C	C	T	novel		CHLA20_S3	NORMAL	C	C																c.1772N>T	p.Ala591Val	p.A591V	ENST00000379458	2/12	785	557	228				MUC3A,missense_variant,p.Ala591Val,ENST00000379458,NM_005960.1;MUC3A,missense_variant,p.Ala591Val,ENST00000483366,;MUC3A,upstream_gene_variant,,ENST00000414964,;	T	ENSG00000169894	ENST00000379458	Transcript
MUC3A	0	.	GRCh38	chr7	100954331	100954331	+	Missense_Mutation	SNP	A	A	G	novel		CHLA20_S3	NORMAL	A	A																c.2552N>G	p.Asn851Ser	p.N851S	ENST00000379458	2/12	1101	359	742				MUC3A,missense_variant,p.Asn851Ser,ENST00000379458,NM_005960.1;MUC3A,missense_variant,p.Asn851Ser,ENST00000483366,;MUC3A,upstream_gene_variant,,ENST00000414964,;	G	ENSG00000169894	ENST00000379458	Transcript
MUC3A	0	.	GRCh38	chr7	100954432	100954433	+	Frame_Shift_Ins	INS	-	-	A	novel		CHLA20_S3	NORMAL	-	-																c.2653_2654insA	p.Gly885GlufsTer9	p.G885Efs*9	ENST00000379458	2/12	792	584	208				MUC3A,frameshift_variant,p.Gly885GlufsTer9,ENST00000379458,NM_005960.1;MUC3A,frameshift_variant,p.Gly885GlufsTer9,ENST00000483366,;MUC3A,upstream_gene_variant,,ENST00000414964,;	A	ENSG00000169894	ENST00000379458	Transcript
MUC3A	0	.	GRCh38	chr7	100954435	100954435	+	Frame_Shift_Del	DEL	G	G	-	novel		CHLA20_S3	NORMAL	G	G																c.2656delN	p.Gly886AspfsTer16	p.G886Dfs*16	ENST00000379458	2/12	775	567	208				MUC3A,frameshift_variant,p.Gly886AspfsTer16,ENST00000379458,NM_005960.1;MUC3A,frameshift_variant,p.Gly886AspfsTer16,ENST00000483366,;MUC3A,upstream_gene_variant,,ENST00000414964,;	-	ENSG00000169894	ENST00000379458	Transcript
MUC3A	0	.	GRCh38	chr7	100955225	100955225	+	Missense_Mutation	SNP	T	T	A	novel		CHLA20_S3	NORMAL	T	T																c.3446N>A	p.Leu1149His	p.L1149H	ENST00000379458	2/12	650	224	426				MUC3A,missense_variant,p.Leu1149His,ENST00000379458,NM_005960.1;MUC3A,missense_variant,p.Leu1149His,ENST00000483366,;MUC3A,upstream_gene_variant,,ENST00000414964,;	A	ENSG00000169894	ENST00000379458	Transcript
MUC3A	0	.	GRCh38	chr7	100955480	100955480	+	Missense_Mutation	SNP	C	C	A	novel		CHLA20_S3	NORMAL	C	C																c.3701N>A	p.Thr1234Lys	p.T1234K	ENST00000379458	2/12	833	323	510				MUC3A,missense_variant,p.Thr1234Lys,ENST00000379458,NM_005960.1;MUC3A,missense_variant,p.Thr1234Lys,ENST00000483366,;MUC3A,upstream_gene_variant,,ENST00000414964,;	A	ENSG00000169894	ENST00000379458	Transcript
MUC3A	0	.	GRCh38	chr7	100956382	100956382	+	Missense_Mutation	SNP	A	A	G	novel		CHLA20_S3	NORMAL	A	A																c.4603N>G	p.Ile1535Val	p.I1535V	ENST00000379458	2/12	899	651	248				MUC3A,missense_variant,p.Ile1535Val,ENST00000379458,NM_005960.1;MUC3A,missense_variant,p.Ile1535Val,ENST00000483366,;MUC3A,upstream_gene_variant,,ENST00000414964,;	G	ENSG00000169894	ENST00000379458	Transcript
MUC3A	0	.	GRCh38	chr7	100956464	100956464	+	Missense_Mutation	SNP	T	T	G	novel		CHLA20_S3	NORMAL	T	T																c.4685N>G	p.Met1562Arg	p.M1562R	ENST00000379458	2/12	1561	1005	556				MUC3A,missense_variant,p.Met1562Arg,ENST00000379458,NM_005960.1;MUC3A,missense_variant,p.Met1562Arg,ENST00000483366,;MUC3A,upstream_gene_variant,,ENST00000414964,;	G	ENSG00000169894	ENST00000379458	Transcript
MUC3A	0	.	GRCh38	chr7	100956476	100956476	+	Missense_Mutation	SNP	C	C	G	novel		CHLA20_S3	NORMAL	C	C																c.4697N>G	p.Thr1566Ser	p.T1566S	ENST00000379458	2/12	1552	1063	489				MUC3A,missense_variant,p.Thr1566Ser,ENST00000379458,NM_005960.1;MUC3A,missense_variant,p.Thr1566Ser,ENST00000483366,;MUC3A,upstream_gene_variant,,ENST00000414964,;	G	ENSG00000169894	ENST00000379458	Transcript
MUC3A	0	.	GRCh38	chr7	100956478	100956478	+	Missense_Mutation	SNP	G	G	C	novel		CHLA20_S3	NORMAL	G	G																c.4699N>C	p.Val1567Leu	p.V1567L	ENST00000379458	2/12	1547	1062	484				MUC3A,missense_variant,p.Val1567Leu,ENST00000379458,NM_005960.1;MUC3A,missense_variant,p.Val1567Leu,ENST00000483366,;MUC3A,upstream_gene_variant,,ENST00000414964,;	C	ENSG00000169894	ENST00000379458	Transcript
MUC3A	0	.	GRCh38	chr7	100956488	100956488	+	Missense_Mutation	SNP	G	G	A	novel		CHLA20_S3	NORMAL	G	G																c.4709N>A	p.Gly1570Asp	p.G1570D	ENST00000379458	2/12	1689	1120	569				MUC3A,missense_variant,p.Gly1570Asp,ENST00000379458,NM_005960.1;MUC3A,missense_variant,p.Gly1570Asp,ENST00000483366,;MUC3A,upstream_gene_variant,,ENST00000414964,;	A	ENSG00000169894	ENST00000379458	Transcript
MUC3A	0	.	GRCh38	chr7	100956539	100956539	+	Missense_Mutation	SNP	G	G	C	novel		CHLA20_S3	NORMAL	G	G																c.4760N>C	p.Ser1587Thr	p.S1587T	ENST00000379458	2/12	1986	1285	701				MUC3A,missense_variant,p.Ser1587Thr,ENST00000379458,NM_005960.1;MUC3A,missense_variant,p.Ser1587Thr,ENST00000483366,;MUC3A,upstream_gene_variant,,ENST00000414964,;	C	ENSG00000169894	ENST00000379458	Transcript
MUC3A	0	.	GRCh38	chr7	100956697	100956697	+	Missense_Mutation	SNP	C	C	T	novel		CHLA20_S3	NORMAL	C	C																c.4918N>T	p.Pro1640Ser	p.P1640S	ENST00000379458	2/12	1220	667	553				MUC3A,missense_variant,p.Pro1640Ser,ENST00000379458,NM_005960.1;MUC3A,missense_variant,p.Pro1640Ser,ENST00000483366,;MUC3A,upstream_gene_variant,,ENST00000414964,;	T	ENSG00000169894	ENST00000379458	Transcript
MUC3A	0	.	GRCh38	chr7	100956991	100956991	+	Missense_Mutation	SNP	A	A	G	novel		CHLA20_S3	NORMAL	A	A																c.5212N>G	p.Lys1738Glu	p.K1738E	ENST00000379458	2/12	1164	783	381				MUC3A,missense_variant,p.Lys1738Glu,ENST00000379458,NM_005960.1;MUC3A,missense_variant,p.Lys1738Glu,ENST00000483366,;MUC3A,upstream_gene_variant,,ENST00000414964,;	G	ENSG00000169894	ENST00000379458	Transcript
MUC3A	0	.	GRCh38	chr7	100956998	100956998	+	Missense_Mutation	SNP	C	C	A	novel		CHLA20_S3	NORMAL	C	C																c.5219N>A	p.Thr1740Asn	p.T1740N	ENST00000379458	2/12	1174	806	368				MUC3A,missense_variant,p.Thr1740Asn,ENST00000379458,NM_005960.1;MUC3A,missense_variant,p.Thr1740Asn,ENST00000483366,;MUC3A,upstream_gene_variant,,ENST00000414964,;	A	ENSG00000169894	ENST00000379458	Transcript
MUC3A	0	.	GRCh38	chr7	100957015	100957015	+	Missense_Mutation	SNP	T	T	C	novel		CHLA20_S3	NORMAL	T	T																c.5236N>C	p.Ser1746Pro	p.S1746P	ENST00000379458	2/12	1205	839	366				MUC3A,missense_variant,p.Ser1746Pro,ENST00000379458,NM_005960.1;MUC3A,missense_variant,p.Ser1746Pro,ENST00000483366,;MUC3A,upstream_gene_variant,,ENST00000414964,;	C	ENSG00000169894	ENST00000379458	Transcript
MUC3A	0	.	GRCh38	chr7	100957181	100957181	+	Missense_Mutation	SNP	C	C	T	novel		CHLA20_S3	NORMAL	C	C																c.5402N>T	p.Thr1801Met	p.T1801M	ENST00000379458	2/12	1042	777	265				MUC3A,missense_variant,p.Thr1801Met,ENST00000379458,NM_005960.1;MUC3A,missense_variant,p.Thr1801Met,ENST00000483366,;MUC3A,upstream_gene_variant,,ENST00000414964,;	T	ENSG00000169894	ENST00000379458	Transcript
MUC3A	0	.	GRCh38	chr7	100957183	100957183	+	Missense_Mutation	SNP	C	C	A	novel		CHLA20_S3	NORMAL	C	C																c.5404N>A	p.Pro1802Thr	p.P1802T	ENST00000379458	2/12	1055	790	265				MUC3A,missense_variant,p.Pro1802Thr,ENST00000379458,NM_005960.1;MUC3A,missense_variant,p.Pro1802Thr,ENST00000483366,;MUC3A,upstream_gene_variant,,ENST00000414964,;	A	ENSG00000169894	ENST00000379458	Transcript
MUC3A	0	.	GRCh38	chr7	100957207	100957207	+	Missense_Mutation	SNP	A	A	G	novel		CHLA20_S3	NORMAL	A	A																c.5428N>G	p.Thr1810Ala	p.T1810A	ENST00000379458	2/12	1203	883	320				MUC3A,missense_variant,p.Thr1810Ala,ENST00000379458,NM_005960.1;MUC3A,missense_variant,p.Thr1810Ala,ENST00000483366,;MUC3A,upstream_gene_variant,,ENST00000414964,;	G	ENSG00000169894	ENST00000379458	Transcript
MUC3A	0	.	GRCh38	chr7	100957214	100957214	+	Missense_Mutation	SNP	G	G	A	novel		CHLA20_S3	NORMAL	G	G																c.5435N>A	p.Gly1812Asp	p.G1812D	ENST00000379458	2/12	1230	912	318				MUC3A,missense_variant,p.Gly1812Asp,ENST00000379458,NM_005960.1;MUC3A,missense_variant,p.Gly1812Asp,ENST00000483366,;MUC3A,upstream_gene_variant,,ENST00000414964,;	A	ENSG00000169894	ENST00000379458	Transcript
MUC3A	0	.	GRCh38	chr7	100957253	100957253	+	Missense_Mutation	SNP	C	C	T	novel		CHLA20_S3	NORMAL	C	C																c.5474N>T	p.Thr1825Ile	p.T1825I	ENST00000379458	2/12	1411	1058	353				MUC3A,missense_variant,p.Thr1825Ile,ENST00000379458,NM_005960.1;MUC3A,missense_variant,p.Thr1825Ile,ENST00000483366,;MUC3A,upstream_gene_variant,,ENST00000414964,;	T	ENSG00000169894	ENST00000379458	Transcript
MUC3A	0	.	GRCh38	chr7	100957418	100957418	+	Missense_Mutation	SNP	T	T	C	novel		CHLA20_S3	NORMAL	T	T																c.5639N>C	p.Leu1880Pro	p.L1880P	ENST00000379458	2/12	1209	896	313				MUC3A,missense_variant,p.Leu1880Pro,ENST00000379458,NM_005960.1;MUC3A,missense_variant,p.Leu1880Pro,ENST00000483366,;MUC3A,upstream_gene_variant,,ENST00000414964,;	C	ENSG00000169894	ENST00000379458	Transcript
MUC3A	0	.	GRCh38	chr7	100958000	100958000	+	Missense_Mutation	SNP	T	C	C	novel		CHLA20_S3	NORMAL	T	T																c.6221N>C	p.Leu2074Pro	p.L2074P	ENST00000379458	2/12	4392	945	3447				MUC3A,missense_variant,p.Leu2074Pro,ENST00000379458,NM_005960.1;MUC3A,missense_variant,p.Leu2074Pro,ENST00000483366,;MUC3A,missense_variant,p.Leu13Pro,ENST00000414964,;	C	ENSG00000169894	ENST00000379458	Transcript
MUC3A	0	.	GRCh38	chr7	100958024	100958024	+	Missense_Mutation	SNP	C	C	G	novel		CHLA20_S3	NORMAL	C	C																c.6245N>G	p.Thr2082Ser	p.T2082S	ENST00000379458	2/12	4637	3054	1582				MUC3A,missense_variant,p.Thr2082Ser,ENST00000379458,NM_005960.1;MUC3A,missense_variant,p.Thr2082Ser,ENST00000483366,;MUC3A,missense_variant,p.Thr21Ser,ENST00000414964,;	G	ENSG00000169894	ENST00000379458	Transcript
MUC3A	0	.	GRCh38	chr7	100958029	100958029	+	Missense_Mutation	SNP	G	G	A	novel		CHLA20_S3	NORMAL	G	G																c.6250N>A	p.Glu2084Lys	p.E2084K	ENST00000379458	2/12	4524	3219	1305				MUC3A,missense_variant,p.Glu2084Lys,ENST00000379458,NM_005960.1;MUC3A,missense_variant,p.Glu2084Lys,ENST00000483366,;MUC3A,missense_variant,p.Glu23Lys,ENST00000414964,;	A	ENSG00000169894	ENST00000379458	Transcript
MUC3A	0	.	GRCh38	chr7	100958135	100958136	+	Frame_Shift_Del	DEL	TG	TG	-	novel		CHLA20_S3	NORMAL	TG	TG																c.6356_6357delNN	p.Met2119ThrfsTer16	p.M2119Tfs*16	ENST00000379458	2/12	2898	1668	1230				MUC3A,frameshift_variant,p.Met2119ThrfsTer16,ENST00000379458,NM_005960.1;MUC3A,frameshift_variant,p.Met2119ThrfsTer16,ENST00000483366,;MUC3A,frameshift_variant,p.Met58ThrfsTer16,ENST00000414964,;	-	ENSG00000169894	ENST00000379458	Transcript
MUC3A	0	.	GRCh38	chr7	100958139	100958140	+	Frame_Shift_Ins	INS	-	-	TG	novel		CHLA20_S3	NORMAL	-	-																c.6360_6361insTG	p.Ser2121CysfsTer45	p.S2121Cfs*45	ENST00000379458	2/12	2912	1714	1198				MUC3A,frameshift_variant,p.Ser2121CysfsTer45,ENST00000379458,NM_005960.1;MUC3A,frameshift_variant,p.Ser2121CysfsTer45,ENST00000483366,;MUC3A,frameshift_variant,p.Ser60CysfsTer45,ENST00000414964,;	TG	ENSG00000169894	ENST00000379458	Transcript
MUC3A	0	.	GRCh38	chr7	100958195	100958196	+	Frame_Shift_Ins	INS	-	-	AG	novel		CHLA20_S3	NORMAL	-	-																c.6416_6417insAG	p.His2139GlnfsTer27	p.H2139Qfs*27	ENST00000379458	2/12	4386	3354	1032				MUC3A,frameshift_variant,p.His2139GlnfsTer27,ENST00000379458,NM_005960.1;MUC3A,frameshift_variant,p.His2139GlnfsTer27,ENST00000483366,;MUC3A,frameshift_variant,p.His78GlnfsTer27,ENST00000414964,;	AG	ENSG00000169894	ENST00000379458	Transcript
MUC3A	0	.	GRCh38	chr7	100958447	100958447	+	Missense_Mutation	SNP	G	G	C	novel		CHLA20_S3	NORMAL	G	G																c.6668N>C	p.Ser2223Thr	p.S2223T	ENST00000379458	2/12	4618	1717	2899				MUC3A,missense_variant,p.Ser2223Thr,ENST00000379458,NM_005960.1;MUC3A,missense_variant,p.Ser2223Thr,ENST00000483366,;MUC3A,missense_variant,p.Ser162Thr,ENST00000414964,;	C	ENSG00000169894	ENST00000379458	Transcript
MUC3A	0	.	GRCh38	chr7	100958491	100958491	+	Missense_Mutation	SNP	G	A	A	novel		CHLA20_S3	NORMAL	G	G																c.6712N>A	p.Gly2238Ser	p.G2238S	ENST00000379458	2/12	5710	898	4812				MUC3A,missense_variant,p.Gly2238Ser,ENST00000379458,NM_005960.1;MUC3A,missense_variant,p.Gly2238Ser,ENST00000483366,;MUC3A,missense_variant,p.Gly177Ser,ENST00000414964,;	A	ENSG00000169894	ENST00000379458	Transcript
MUC3A	0	.	GRCh38	chr7	100958510	100958510	+	Missense_Mutation	SNP	C	C	G	novel		CHLA20_S3	NORMAL	C	C																c.6731N>G	p.Thr2244Ser	p.T2244S	ENST00000379458	2/12	5812	1637	4171				MUC3A,missense_variant,p.Thr2244Ser,ENST00000379458,NM_005960.1;MUC3A,missense_variant,p.Thr2244Ser,ENST00000483366,;MUC3A,missense_variant,p.Thr183Ser,ENST00000414964,;	G	ENSG00000169894	ENST00000379458	Transcript
MUC3A	0	.	GRCh38	chr7	100958837	100958838	+	Frame_Shift_Ins	INS	-	-	AG	rs377746492		CHLA20_S3	NORMAL	-	-																c.7058_7059insAG	p.His2353GlnfsTer119	p.H2353Qfs*119	ENST00000379458	2/12	1829	1699	130				MUC3A,frameshift_variant,p.His2353GlnfsTer119,ENST00000379458,NM_005960.1;MUC3A,frameshift_variant,p.His2353GlnfsTer119,ENST00000483366,;RP11-395B7.2,downstream_gene_variant,,ENST00000618276,;RP11-395B7.2,downstream_gene_variant,,ENST00000610769,;MUC3A,frameshift_variant,p.His292GlnfsTer119,ENST00000414964,;	AG	ENSG00000169894	ENST00000379458	Transcript
MUC3A	0	.	GRCh38	chr7	100959436	100959436	+	Missense_Mutation	SNP	A	A	G	rs73163757		CHLA20_S3	NORMAL	A	A																c.7657N>G	p.Met2553Val	p.M2553V	ENST00000379458	2/12	1277	898	379				MUC3A,missense_variant,p.Met2553Val,ENST00000379458,NM_005960.1;MUC3A,missense_variant,p.Met2553Val,ENST00000483366,;RP11-395B7.2,downstream_gene_variant,,ENST00000618276,;RP11-395B7.2,downstream_gene_variant,,ENST00000610769,;MUC3A,missense_variant,p.Met492Val,ENST00000414964,;	G	ENSG00000169894	ENST00000379458	Transcript
MUC3A	0	.	GRCh38	chr7	100959437	100959437	+	Missense_Mutation	SNP	T	T	C	rs78538898		CHLA20_S3	NORMAL	T	T																c.7658N>C	p.Met2553Thr	p.M2553T	ENST00000379458	2/12	1276	898	378				MUC3A,missense_variant,p.Met2553Thr,ENST00000379458,NM_005960.1;MUC3A,missense_variant,p.Met2553Thr,ENST00000483366,;RP11-395B7.2,downstream_gene_variant,,ENST00000618276,;RP11-395B7.2,downstream_gene_variant,,ENST00000610769,;MUC3A,missense_variant,p.Met492Thr,ENST00000414964,;	C	ENSG00000169894	ENST00000379458	Transcript
MUC3A	0	.	GRCh38	chr7	100959449	100959449	+	Missense_Mutation	SNP	T	T	G	rs78584246		CHLA20_S3	NORMAL	T	T																c.7670N>G	p.Ile2557Ser	p.I2557S	ENST00000379458	2/12	1302	903	398				MUC3A,missense_variant,p.Ile2557Ser,ENST00000379458,NM_005960.1;MUC3A,missense_variant,p.Ile2557Ser,ENST00000483366,;RP11-395B7.2,downstream_gene_variant,,ENST00000618276,;RP11-395B7.2,downstream_gene_variant,,ENST00000610769,;MUC3A,missense_variant,p.Ile496Ser,ENST00000414964,;	G	ENSG00000169894	ENST00000379458	Transcript
MUC3A	0	.	GRCh38	chr7	100959533	100959533	+	Missense_Mutation	SNP	C	C	T	rs78684063		CHLA20_S3	NORMAL	C	C																c.7754N>T	p.Thr2585Met	p.T2585M	ENST00000379458	2/12	1208	904	302				MUC3A,missense_variant,p.Thr2585Met,ENST00000379458,NM_005960.1;MUC3A,missense_variant,p.Thr2585Met,ENST00000483366,;RP11-395B7.2,downstream_gene_variant,,ENST00000618276,;RP11-395B7.2,downstream_gene_variant,,ENST00000610769,;MUC3A,missense_variant,p.Thr524Met,ENST00000414964,;	T	ENSG00000169894	ENST00000379458	Transcript
MUC3A	0	.	GRCh38	chr7	100959649	100959649	+	Missense_Mutation	SNP	G	G	A	rs73714247		CHLA20_S3	NORMAL	G	G																c.7870N>A	p.Val2624Met	p.V2624M	ENST00000379458	2/12	952	711	241				MUC3A,missense_variant,p.Val2624Met,ENST00000379458,NM_005960.1;MUC3A,missense_variant,p.Val2624Met,ENST00000483366,;RP11-395B7.2,downstream_gene_variant,,ENST00000618276,;RP11-395B7.2,downstream_gene_variant,,ENST00000610769,;MUC3A,missense_variant,p.Val563Met,ENST00000414964,;	A	ENSG00000169894	ENST00000379458	Transcript
MUC3A	0	.	GRCh38	chr7	100959664	100959664	+	Missense_Mutation	SNP	G	G	T	rs73398735		CHLA20_S3	NORMAL	G	G																c.7885N>T	p.Val2629Phe	p.V2629F	ENST00000379458	2/12	926	678	248				MUC3A,missense_variant,p.Val2629Phe,ENST00000379458,NM_005960.1;MUC3A,missense_variant,p.Val2629Phe,ENST00000483366,;RP11-395B7.2,downstream_gene_variant,,ENST00000618276,;RP11-395B7.2,downstream_gene_variant,,ENST00000610769,;MUC3A,missense_variant,p.Val568Phe,ENST00000414964,;	T	ENSG00000169894	ENST00000379458	Transcript
MUC3A	0	.	GRCh38	chr7	100959713	100959713	+	Missense_Mutation	SNP	C	C	T	rs75365561		CHLA20_S3	NORMAL	C	C																c.7934N>T	p.Thr2645Ile	p.T2645I	ENST00000379458	2/12	922	649	272				MUC3A,missense_variant,p.Thr2645Ile,ENST00000379458,NM_005960.1;MUC3A,missense_variant,p.Thr2645Ile,ENST00000483366,;RP11-395B7.2,downstream_gene_variant,,ENST00000618276,;RP11-395B7.2,downstream_gene_variant,,ENST00000610769,;MUC3A,missense_variant,p.Thr584Ile,ENST00000414964,;	T	ENSG00000169894	ENST00000379458	Transcript
MUC3A	0	.	GRCh38	chr7	100959889	100959889	+	Missense_Mutation	SNP	T	T	G	rs76249962		CHLA20_S3	NORMAL	T	T																c.8110N>G	p.Ser2704Ala	p.S2704A	ENST00000379458	2/12	824	547	277				MUC3A,missense_variant,p.Ser2704Ala,ENST00000379458,NM_005960.1;MUC3A,missense_variant,p.Ser2704Ala,ENST00000483366,;RP11-395B7.2,downstream_gene_variant,,ENST00000618276,;RP11-395B7.2,downstream_gene_variant,,ENST00000610769,;MUC3A,missense_variant,p.Ser643Ala,ENST00000414964,;	G	ENSG00000169894	ENST00000379458	Transcript
MUC3A	0	.	GRCh38	chr7	100959988	100959988	+	Missense_Mutation	SNP	G	G	T	rs62483699		CHLA20_S3	NORMAL	G	G																c.8209N>T	p.Ala2737Ser	p.A2737S	ENST00000379458	2/12	911	596	313				MUC3A,missense_variant,p.Ala2737Ser,ENST00000379458,NM_005960.1;MUC3A,missense_variant,p.Ala2737Ser,ENST00000483366,;RP11-395B7.2,downstream_gene_variant,,ENST00000618276,;RP11-395B7.2,downstream_gene_variant,,ENST00000610769,;MUC3A,missense_variant,p.Ala676Ser,ENST00000414964,;	T	ENSG00000169894	ENST00000379458	Transcript
MUC3A	0	.	GRCh38	chr7	100960006	100960006	+	Missense_Mutation	SNP	T	T	C	rs62483700		CHLA20_S3	NORMAL	T	T																c.8227N>C	p.Ser2743Pro	p.S2743P	ENST00000379458	2/12	936	599	337				MUC3A,missense_variant,p.Ser2743Pro,ENST00000379458,NM_005960.1;MUC3A,missense_variant,p.Ser2743Pro,ENST00000483366,;RP11-395B7.2,downstream_gene_variant,,ENST00000618276,;RP11-395B7.2,downstream_gene_variant,,ENST00000610769,;MUC3A,missense_variant,p.Ser682Pro,ENST00000414964,;	C	ENSG00000169894	ENST00000379458	Transcript
MUC3A	0	.	GRCh38	chr7	100960283	100960283	+	Missense_Mutation	SNP	T	T	C	rs73714259		CHLA20_S3	NORMAL	T	T																c.8504N>C	p.Met2835Thr	p.M2835T	ENST00000379458	2/12	998	661	337				MUC3A,missense_variant,p.Met2835Thr,ENST00000379458,NM_005960.1;MUC3A,missense_variant,p.Met2835Thr,ENST00000483366,;RP11-395B7.2,downstream_gene_variant,,ENST00000618276,;RP11-395B7.2,downstream_gene_variant,,ENST00000610769,;MUC3A,missense_variant,p.Met774Thr,ENST00000414964,;	C	ENSG00000169894	ENST00000379458	Transcript
MUC3A	0	.	GRCh38	chr7	100960306	100960306	+	Missense_Mutation	SNP	T	T	A	rs76244845		CHLA20_S3	NORMAL	T	T																c.8527N>A	p.Ser2843Thr	p.S2843T	ENST00000379458	2/12	1063	696	367				MUC3A,missense_variant,p.Ser2843Thr,ENST00000379458,NM_005960.1;MUC3A,missense_variant,p.Ser2843Thr,ENST00000483366,;RP11-395B7.2,downstream_gene_variant,,ENST00000618276,;RP11-395B7.2,downstream_gene_variant,,ENST00000610769,;MUC3A,missense_variant,p.Ser782Thr,ENST00000414964,;	A	ENSG00000169894	ENST00000379458	Transcript
MUC3A	0	.	GRCh38	chr7	100960307	100960307	+	Missense_Mutation	SNP	C	C	T	rs78685360		CHLA20_S3	NORMAL	C	C																c.8528N>T	p.Ser2843Leu	p.S2843L	ENST00000379458	2/12	1075	707	368				MUC3A,missense_variant,p.Ser2843Leu,ENST00000379458,NM_005960.1;MUC3A,missense_variant,p.Ser2843Leu,ENST00000483366,;RP11-395B7.2,downstream_gene_variant,,ENST00000618276,;RP11-395B7.2,downstream_gene_variant,,ENST00000610769,;MUC3A,missense_variant,p.Ser782Leu,ENST00000414964,;	T	ENSG00000169894	ENST00000379458	Transcript
MUC3A	0	.	GRCh38	chr7	100960406	100960406	+	Missense_Mutation	SNP	G	G	A	rs73163758		CHLA20_S3	NORMAL	G	G																c.8627N>A	p.Ser2876Asn	p.S2876N	ENST00000379458	2/12	1005	579	426				MUC3A,missense_variant,p.Ser2876Asn,ENST00000379458,NM_005960.1;MUC3A,missense_variant,p.Ser2876Asn,ENST00000483366,;RP11-395B7.2,downstream_gene_variant,,ENST00000618276,;RP11-395B7.2,downstream_gene_variant,,ENST00000610769,;MUC3A,missense_variant,p.Ser815Asn,ENST00000414964,;	A	ENSG00000169894	ENST00000379458	Transcript
MUC3A	0	.	GRCh38	chr7	100960420	100960420	+	Missense_Mutation	SNP	C	C	A	rs73163760		CHLA20_S3	NORMAL	C	C																c.8641N>A	p.Leu2881Ile	p.L2881I	ENST00000379458	2/12	977	570	407				MUC3A,missense_variant,p.Leu2881Ile,ENST00000379458,NM_005960.1;MUC3A,missense_variant,p.Leu2881Ile,ENST00000483366,;RP11-395B7.2,downstream_gene_variant,,ENST00000618276,;RP11-395B7.2,downstream_gene_variant,,ENST00000610769,;MUC3A,missense_variant,p.Leu820Ile,ENST00000414964,;	A	ENSG00000169894	ENST00000379458	Transcript
MUC3A	0	.	GRCh38	chr7	100960528	100960528	+	Missense_Mutation	SNP	A	A	G	rs75471530		CHLA20_S3	NORMAL	A	A																c.8749N>G	p.Thr2917Ala	p.T2917A	ENST00000379458	2/12	654	412	242				MUC3A,missense_variant,p.Thr2917Ala,ENST00000379458,NM_005960.1;MUC3A,missense_variant,p.Thr2917Ala,ENST00000483366,;RP11-395B7.2,downstream_gene_variant,,ENST00000618276,;RP11-395B7.2,downstream_gene_variant,,ENST00000610769,;MUC3A,missense_variant,p.Thr856Ala,ENST00000414964,;	G	ENSG00000169894	ENST00000379458	Transcript
MUC3A	0	.	GRCh38	chr7	100960546	100960546	+	Missense_Mutation	SNP	C	C	T	rs73163764		CHLA20_S3	NORMAL	C	C																c.8767N>T	p.Pro2923Ser	p.P2923S	ENST00000379458	2/12	712	437	275				MUC3A,missense_variant,p.Pro2923Ser,ENST00000379458,NM_005960.1;MUC3A,missense_variant,p.Pro2923Ser,ENST00000483366,;RP11-395B7.2,downstream_gene_variant,,ENST00000618276,;RP11-395B7.2,downstream_gene_variant,,ENST00000610769,;MUC3A,missense_variant,p.Pro862Ser,ENST00000414964,;	T	ENSG00000169894	ENST00000379458	Transcript
MUC3A	0	.	GRCh38	chr7	100960582	100960582	+	Missense_Mutation	SNP	T	T	A	rs75799835		CHLA20_S3	NORMAL	T	T																c.8803N>A	p.Ser2935Thr	p.S2935T	ENST00000379458	2/12	826	525	301				MUC3A,missense_variant,p.Ser2935Thr,ENST00000379458,NM_005960.1;MUC3A,missense_variant,p.Ser2935Thr,ENST00000483366,;RP11-395B7.2,downstream_gene_variant,,ENST00000618276,;RP11-395B7.2,downstream_gene_variant,,ENST00000610769,;MUC3A,missense_variant,p.Ser874Thr,ENST00000414964,;	A	ENSG00000169894	ENST00000379458	Transcript
MUC3A	0	.	GRCh38	chr7	100960598	100960598	+	Missense_Mutation	SNP	G	G	C	rs74529310		CHLA20_S3	NORMAL	G	G																c.8819N>C	p.Arg2940Pro	p.R2940P	ENST00000379458	2/12	921	569	352				MUC3A,missense_variant,p.Arg2940Pro,ENST00000379458,NM_005960.1;MUC3A,missense_variant,p.Arg2940Pro,ENST00000483366,;RP11-395B7.2,downstream_gene_variant,,ENST00000618276,;RP11-395B7.2,downstream_gene_variant,,ENST00000610769,;MUC3A,missense_variant,p.Arg879Pro,ENST00000414964,;	C	ENSG00000169894	ENST00000379458	Transcript
MUC3A	0	.	GRCh38	chr7	100960609	100960609	+	Nonsense_Mutation	SNP	C	C	T	rs79874934		CHLA20_S3	NORMAL	C	C																c.8830N>T	p.Gln2944Ter	p.Q2944*	ENST00000379458	2/12	954	592	362				MUC3A,stop_gained,p.Gln2944Ter,ENST00000379458,NM_005960.1;MUC3A,stop_gained,p.Gln2944Ter,ENST00000483366,;RP11-395B7.2,downstream_gene_variant,,ENST00000618276,;RP11-395B7.2,downstream_gene_variant,,ENST00000610769,;MUC3A,stop_gained,p.Gln883Ter,ENST00000414964,;	T	ENSG00000169894	ENST00000379458	Transcript
MUC3A	0	.	GRCh38	chr7	100960610	100960610	+	Missense_Mutation	SNP	A	A	G	rs75517157		CHLA20_S3	NORMAL	A	A																c.8831N>G	p.Gln2944Arg	p.Q2944R	ENST00000379458	2/12	947	582	365				MUC3A,missense_variant,p.Gln2944Arg,ENST00000379458,NM_005960.1;MUC3A,missense_variant,p.Gln2944Arg,ENST00000483366,;RP11-395B7.2,downstream_gene_variant,,ENST00000618276,;RP11-395B7.2,downstream_gene_variant,,ENST00000610769,;MUC3A,missense_variant,p.Gln883Arg,ENST00000414964,;	G	ENSG00000169894	ENST00000379458	Transcript
MUC3A	0	.	GRCh38	chr7	100964820	100964820	+	Missense_Mutation	SNP	T	T	C	rs6960868		CHLA20_S3	NORMAL	T	T																c.9359N>C	p.Val3120Ala	p.V3120A	ENST00000379458	6/12	435	234	201				MUC3A,missense_variant,p.Val3120Ala,ENST00000379458,NM_005960.1;MUC3A,missense_variant,p.Val3120Ala,ENST00000483366,;MUC12,upstream_gene_variant,,ENST00000379442,;MUC12,upstream_gene_variant,,ENST00000536621,NM_001164462.1;RP11-395B7.2,non_coding_transcript_exon_variant,,ENST00000618276,;RP11-395B7.2,non_coding_transcript_exon_variant,,ENST00000610769,;MUC3A,3_prime_UTR_variant,,ENST00000414964,;…	C	ENSG00000169894	ENST00000379458	Transcript
MUC3A	0	.	GRCh38	chr7	100965345	100965345	+	Missense_Mutation	SNP	C	C	A	rs73714276		CHLA20_S3	NORMAL	C	C																c.9446N>A	p.Ala3149Glu	p.A3149E	ENST00000379458	7/12	786	465	321				MUC3A,missense_variant,p.Ala3149Glu,ENST00000379458,NM_005960.1;MUC3A,missense_variant,p.Ala3149Glu,ENST00000483366,;MUC12,upstream_gene_variant,,ENST00000379442,;MUC12,upstream_gene_variant,,ENST00000536621,NM_001164462.1;RP11-395B7.2,non_coding_transcript_exon_variant,,ENST00000618276,;RP11-395B7.2,non_coding_transcript_exon_variant,,ENST00000610769,;MUC3A,splice_region_variant,,ENST00000414964…	A	ENSG00000169894	ENST00000379458	Transcript
MUC3A	0	.	GRCh38	chr7	100965859	100965859	+	Missense_Mutation	SNP	A	A	G	rs73163797		CHLA20_S3	NORMAL	A	A																c.9604N>G	p.Thr3202Ala	p.T3202A	ENST00000379458	8/12	602	375	227				MUC3A,missense_variant,p.Thr3202Ala,ENST00000379458,NM_005960.1;MUC3A,missense_variant,p.Thr3202Ala,ENST00000483366,;MUC12,upstream_gene_variant,,ENST00000379442,;MUC12,upstream_gene_variant,,ENST00000536621,NM_001164462.1;RP11-395B7.2,non_coding_transcript_exon_variant,,ENST00000610769,;RP11-395B7.2,intron_variant,,ENST00000618276,;MUC3A,3_prime_UTR_variant,,ENST00000414964,;MUC3A,upstream_gene_…	G	ENSG00000169894	ENST00000379458	Transcript
MUC3A	0	.	GRCh38	chr7	100966916	100966916	+	Missense_Mutation	SNP	T	T	C	rs10258821		CHLA20_S3	NORMAL	T	T																c.9895N>C	p.Tyr3299His	p.Y3299H	ENST00000379458	11/12	547	289	258				MUC3A,missense_variant,p.Tyr3299His,ENST00000379458,NM_005960.1;MUC3A,missense_variant,p.Tyr3241His,ENST00000483366,;MUC12,upstream_gene_variant,,ENST00000379442,;MUC12,upstream_gene_variant,,ENST00000536621,NM_001164462.1;RP11-395B7.2,intron_variant,,ENST00000618276,;RP11-395B7.2,upstream_gene_variant,,ENST00000610769,;MUC3A,3_prime_UTR_variant,,ENST00000414964,;MUC3A,non_coding_transcript_exon_…	C	ENSG00000169894	ENST00000379458	Transcript
MUC12	0	.	GRCh38	chr7	100969671	100969671	+	Missense_Mutation	SNP	G	G	A	rs79881008		CHLA20_S3	NORMAL	G	G																c.49N>A	p.Val17Ile	p.V17I	ENST00000536621	1/12	218	107	111				MUC12,missense_variant,p.Val17Ile,ENST00000379442,;MUC12,missense_variant,p.Val17Ile,ENST00000536621,NM_001164462.1;MUC3A,downstream_gene_variant,,ENST00000379458,NM_005960.1;MUC3A,downstream_gene_variant,,ENST00000483366,;RP11-395B7.2,upstream_gene_variant,,ENST00000618276,;RP11-395B7.2,upstream_gene_variant,,ENST00000610769,;MUC3A,downstream_gene_variant,,ENST00000414964,;MUC3A,downstream_gene_…	A	ENSG00000205277	ENST00000536621	Transcript
MUC12	0	.	GRCh38	chr7	100969680	100969680	+	Missense_Mutation	SNP	G	G	C	rs78487486		CHLA20_S3	NORMAL	G	G																c.58N>C	p.Val20Leu	p.V20L	ENST00000536621	1/12	203	109	94				MUC12,missense_variant,p.Val20Leu,ENST00000379442,;MUC12,missense_variant,p.Val20Leu,ENST00000536621,NM_001164462.1;MUC3A,downstream_gene_variant,,ENST00000379458,NM_005960.1;MUC3A,downstream_gene_variant,,ENST00000483366,;RP11-395B7.2,upstream_gene_variant,,ENST00000618276,;RP11-395B7.2,upstream_gene_variant,,ENST00000610769,;MUC3A,downstream_gene_variant,,ENST00000414964,;MUC3A,downstream_gene_…	C	ENSG00000205277	ENST00000536621	Transcript
MUC12	0	.	GRCh38	chr7	100994854	100994854	+	Missense_Mutation	SNP	G	G	A	rs201941728		CHLA20_S3	NORMAL	G	G																c.4291N>A	p.Ala1431Thr	p.A1431T	ENST00000536621	2/12	59	19	40				MUC12,missense_variant,p.Ala1574Thr,ENST00000379442,;MUC12,missense_variant,p.Ala1431Thr,ENST00000536621,NM_001164462.1;	A	ENSG00000205277	ENST00000536621	Transcript
MUC12	0	.	GRCh38	chr7	100997752	100997752	+	Missense_Mutation	SNP	G	G	A	rs62483732		CHLA20_S3	NORMAL	G	G																c.7189N>A	p.Ala2397Thr	p.A2397T	ENST00000536621	2/12	4	1	3				MUC12,missense_variant,p.Ala2540Thr,ENST00000379442,;MUC12,missense_variant,p.Ala2397Thr,ENST00000536621,NM_001164462.1;	A	ENSG00000205277	ENST00000536621	Transcript
MUC12	0	.	GRCh38	chr7	101003752	101003752	+	Missense_Mutation	SNP	C	C	G	novel		CHLA20_S3	NORMAL	C	C																c.13189N>G	p.Pro4397Ala	p.P4397A	ENST00000536621	2/12	776	535	241				MUC12,missense_variant,p.Pro4540Ala,ENST00000379442,;MUC12,missense_variant,p.Pro4397Ala,ENST00000536621,NM_001164462.1;	G	ENSG00000205277	ENST00000536621	Transcript
MUC17	0	.	GRCh38	chr7	101031183	101031183	+	Missense_Mutation	SNP	A	A	G	rs139454683		CHLA20_S3	NORMAL	A	A																c.146N>G	p.Asn49Ser	p.N49S	ENST00000306151	2/13	526	204	322				MUC17,missense_variant,p.Asn49Ser,ENST00000306151,NM_001040105.1;MUC17,missense_variant,p.Asn49Ser,ENST00000379439,;	G	ENSG00000169876	ENST00000306151	Transcript
SH2B2	0	.	GRCh38	chr7	102285204	102285204	+	Missense_Mutation	SNP	C	C	G	rs803074		CHLA20_S3	NORMAL	C	C																c.46N>G	p.Pro16Ala	p.P16A	ENST00000536178	1/9	184	128	56				SH2B2,missense_variant,p.Pro16Ala,ENST00000536178,NM_020979.4;CUX1,downstream_gene_variant,,ENST00000437600,NM_001913.4;CUX1,downstream_gene_variant,,ENST00000622516,NM_181500.3;CUX1,downstream_gene_variant,,ENST00000292538,;CUX1,downstream_gene_variant,,ENST00000547394,NM_001202544.2;CUX1,downstream_gene_variant,,ENST00000425244,NM_001202545.2;CUX1,downstream_gene_variant,,ENST00000393824,NM_001…	G	ENSG00000160999	ENST00000536178	Transcript
POLR2J3	0	.	GRCh38	chr7	102569873	102569873	+	Missense_Mutation	SNP	G	G	C	rs2522917		CHLA20_S3	NORMAL	G	G																c.102N>G	p.Ile34Met	p.I34M	ENST00000621093	2/4	888	320	568				POLR2J3,missense_variant,p.Ile34Met,ENST00000511313,;POLR2J3,missense_variant,p.Ile34Met,ENST00000613744,;POLR2J3,missense_variant,p.Ile34Met,ENST00000513506,;RP11-514P8.7,missense_variant,p.Ile129Met,ENST00000514917,;POLR2J3,missense_variant,p.Ile34Met,ENST00000513438,;POLR2J3,missense_variant,p.Ile34Met,ENST00000621093,NM_001097615.2;RASA4,downstream_gene_variant,,ENST00000538869,;POLR2J3,non_c…	C	ENSG00000168255	ENST00000621093	Transcript
RASA4	0	.	GRCh38	chr7	102584309	102584309	+	Missense_Mutation	SNP	C	T	T	novel		CHLA20_S3	NORMAL	C	C																c.2134N>A	p.Val712Met	p.V712M	ENST00000262940	19/21	14	0	14				RASA4,missense_variant,p.Val712Met,ENST00000262940,NM_006989.5;RASA4,missense_variant,p.Val640Met,ENST00000461209,;RASA4,missense_variant,p.Val666Met,ENST00000449970,NM_001079877.2;RASA4,missense_variant,p.Val640Met,ENST00000462172,;RP11-514P8.7,missense_variant,p.Val82Met,ENST00000514917,;RASA4,upstream_gene_variant,,ENST00000538869,;RASA4,downstream_gene_variant,,ENST00000521822,;RP11-514P8.6,3…	T	ENSG00000105808	ENST00000262940	Transcript
UPK3BL	0	.	GRCh38	chr7	102639174	102639174	+	Missense_Mutation	SNP	C	C	T	rs56365279		CHLA20_S3	NORMAL	C	C																c.511N>A	p.Glu171Lys	p.E171K	ENST00000340457	4/6	797	415	382				UPK3BL,missense_variant,p.Glu171Lys,ENST00000340457,NM_001114403.2;RP11-514P8.6,missense_variant,p.Glu171Lys,ENST00000519541,;RP11-577H5.5,3_prime_UTR_variant,,ENST00000476151,;	T	ENSG00000267368	ENST00000340457	Transcript
FAM185A	0	.	GRCh38	chr7	102749386	102749386	+	Missense_Mutation	SNP	G	C	C	rs28695887		CHLA20_S3	NORMAL	G	G																c.179N>C	p.Gly60Ala	p.G60A	ENST00000413034	1/8	196	0	196				FAM185A,missense_variant,p.Gly60Ala,ENST00000409231,NM_001145269.1;FAM185A,missense_variant,p.Gly60Ala,ENST00000413034,NM_001145268.1;FAM185A,missense_variant,p.Gly60Ala,ENST00000418198,;FAM185A,non_coding_transcript_exon_variant,,ENST00000481697,;FAM185A,intron_variant,,ENST00000487807,;FAM185A,upstream_gene_variant,,ENST00000496790,;FAM185A,missense_variant,p.Gly60Ala,ENST00000442873,;FAM185A,m…	C	ENSG00000222011	ENST00000413034	Transcript
FAM185A	0	.	GRCh38	chr7	102777306	102777306	+	Missense_Mutation	SNP	T	T	G	rs201667800		CHLA20_S3	NORMAL	T	T																c.889N>G	p.Tyr297Asp	p.Y297D	ENST00000413034	6/8	542	382	160				FAM185A,missense_variant,p.Tyr180Asp,ENST00000409231,NM_001145269.1;FAM185A,missense_variant,p.Tyr297Asp,ENST00000413034,NM_001145268.1;FAM185A,non_coding_transcript_exon_variant,,ENST00000481697,;FAM185A,non_coding_transcript_exon_variant,,ENST00000487807,;FAM185A,3_prime_UTR_variant,,ENST00000442873,;FAM185A,3_prime_UTR_variant,,ENST00000420217,;	G	ENSG00000222011	ENST00000413034	Transcript
RP11-309L24.4	0	.	GRCh38	chr7	128866579	128866580	+	Frame_Shift_Ins	INS	-	-	C	novel		CHLA20_S3	NORMAL	-	-																c.170_171insC	p.Lys59GlnfsTer43	p.K59Qfs*43	ENST00000609480	1/2	552	413	139				RP11-309L24.4,frameshift_variant,p.Lys59GlnfsTer43,ENST00000609480,NM_001195150.1;ATP6V1F,downstream_gene_variant,,ENST00000492758,NM_001198909.1;ATP6V1F,downstream_gene_variant,,ENST00000249289,NM_004231.3;RP11-309L24.2,upstream_gene_variant,,ENST00000469965,;KCP,intron_variant,,ENST00000492679,;	C	ENSG00000272899	ENST00000609480	Transcript
CPA5	0	.	GRCh38	chr7	130367551	130367551	+	Missense_Mutation	SNP	G	G	A	rs782437342		CHLA20_S3	NORMAL	G	G																c.1018N>A	p.Val340Ile	p.V340I	ENST00000485477	10/12	280	100	180				CPA5,missense_variant,p.Val340Ile,ENST00000485477,;CPA5,missense_variant,p.Val340Ile,ENST00000466363,;CPA5,missense_variant,p.Val340Ile,ENST00000474905,NM_001127441.1,NM_080385.4;CPA5,missense_variant,p.Val340Ile,ENST00000431780,NM_001127442.1;CPA5,missense_variant,p.Val340Ile,ENST00000461828,NM_001318223.1;CPA5,missense_variant,p.Val340Ile,ENST00000393213,;CPA5,intron_variant,,ENST00000479492,;C…	A	ENSG00000158525	ENST00000485477	Transcript
KLF14	0	.	GRCh38	chr7	130733862	130733862	+	Missense_Mutation	SNP	G	G	A	rs111400400		CHLA20_S3	NORMAL	G	G																c.172N>T	p.Pro58Ser	p.P58S	ENST00000583337	1/1	84	61	23				KLF14,missense_variant,p.Pro58Ser,ENST00000583337,NM_138693.3;	A	ENSG00000266265	ENST00000583337	Transcript
KLF14	0	.	GRCh38	chr7	130733894	130733894	+	Missense_Mutation	SNP	G	G	T	novel		CHLA20_S3	NORMAL	G	G																c.140N>A	p.Pro47Gln	p.P47Q	ENST00000583337	1/1	92	65	27				KLF14,missense_variant,p.Pro47Gln,ENST00000583337,NM_138693.3;	T	ENSG00000266265	ENST00000583337	Transcript
SLC13A4	0	.	GRCh38	chr7	135684254	135684254	+	Missense_Mutation	SNP	G	G	C	novel		CHLA20_S3	NORMAL	G	G																c.1613N>G	p.Thr538Arg	p.T538R	ENST00000354042	15/16	345	231	113				SLC13A4,missense_variant,p.Thr538Arg,ENST00000354042,NM_001318192.1,NM_012450.3;C7orf73,intron_variant,,ENST00000422968,;SLC13A4,intron_variant,,ENST00000491630,;SLC13A4,non_coding_transcript_exon_variant,,ENST00000471405,;C7orf73,intron_variant,,ENST00000509448,;	C	ENSG00000164707	ENST00000354042	Transcript
TAS2R4	0	.	GRCh38	chr7	141778709	141778709	+	Missense_Mutation	SNP	C	C	T	rs2234000		CHLA20_S3	NORMAL	C	C																c.221N>T	p.Thr74Met	p.T74M	ENST00000247881	1/1	362	141	221				TAS2R4,missense_variant,p.Thr74Met,ENST00000247881,NM_016944.1;SSBP1,intron_variant,,ENST00000465582,;	T	ENSG00000127364	ENST00000247881	Transcript
PRSS1	0	.	GRCh38	chr7	142750558	142750558	+	Missense_Mutation	SNP	C	C	G	rs200665515		CHLA20_S3	NORMAL	C	C																c.44N>G	p.Ala15Gly	p.A15G	ENST00000311737	2/5	882	659	223				PRSS1,missense_variant,p.Ala15Gly,ENST00000486171,;PRSS1,missense_variant,p.Ala15Gly,ENST00000612126,;PRSS1,missense_variant,p.Ala15Gly,ENST00000311737,NM_002769.4;PRSS1,missense_variant,p.Ala15Gly,ENST00000619214,;TRBC2,intron_variant,,ENST00000637077,;TRBC2,intron_variant,,ENST00000610416,;TRBC2,intron_variant,,ENST00000636844,;PRSS1,upstream_gene_variant,,ENST00000492062,;PRSS1,non_coding_tran…	G	ENSG00000204983	ENST00000311737	Transcript
PRSS1	0	.	GRCh38	chr7	142750561	142750561	+	Missense_Mutation	SNP	C	C	T	rs202003805		CHLA20_S3	NORMAL	C	C																c.47N>T	p.Ala16Val	p.A16V	ENST00000311737	2/5	907	646	261				PRSS1,missense_variant,p.Ala16Val,ENST00000486171,;PRSS1,missense_variant,p.Ala16Val,ENST00000612126,;PRSS1,missense_variant,p.Ala16Val,ENST00000311737,NM_002769.4;PRSS1,missense_variant,p.Ala16Val,ENST00000619214,;TRBC2,intron_variant,,ENST00000637077,;TRBC2,intron_variant,,ENST00000610416,;TRBC2,intron_variant,,ENST00000636844,;PRSS1,upstream_gene_variant,,ENST00000492062,;PRSS1,non_coding_tran…	T	ENSG00000204983	ENST00000311737	Transcript
PRSS1	0	.	GRCh38	chr7	142751776	142751776	+	Missense_Mutation	SNP	G	G	A	rs757111793		CHLA20_S3	NORMAL	G	G																c.203N>A	p.Arg68His	p.R68H	ENST00000311737	3/5	374	281	93				PRSS1,missense_variant,p.Arg82His,ENST00000486171,;PRSS1,missense_variant,p.Arg68His,ENST00000612126,;PRSS1,missense_variant,p.Arg68His,ENST00000311737,NM_002769.4;PRSS1,missense_variant,p.Arg68His,ENST00000619214,;PRSS1,missense_variant,p.Arg18His,ENST00000492062,;TRBC2,intron_variant,,ENST00000637077,;TRBC2,intron_variant,,ENST00000610416,;TRBC2,intron_variant,,ENST00000636844,;PRSS1,non_coding…	A	ENSG00000204983	ENST00000311737	Transcript
PRSS1	0	.	GRCh38	chr7	142752476	142752476	+	Missense_Mutation	SNP	G	G	C	novel		CHLA20_S3	NORMAL	G	G																c.500N>C	p.Ser167Thr	p.S167T	ENST00000311737	4/5	864	593	271				PRSS1,missense_variant,p.Ser181Thr,ENST00000486171,;PRSS1,missense_variant,p.Ser167Thr,ENST00000612126,;PRSS1,missense_variant,p.Ser167Thr,ENST00000311737,NM_002769.4;PRSS1,missense_variant,p.Ser157Thr,ENST00000619214,;PRSS1,missense_variant,p.Ser117Thr,ENST00000492062,;TRBC2,intron_variant,,ENST00000637077,;TRBC2,intron_variant,,ENST00000610416,;TRBC2,intron_variant,,ENST00000636844,;PRSS1,non_c…	C	ENSG00000204983	ENST00000311737	Transcript
PRSS1	0	.	GRCh38	chr7	142752490	142752490	+	Missense_Mutation	SNP	G	G	A	novel		CHLA20_S3	NORMAL	G	G																c.514N>A	p.Glu172Lys	p.E172K	ENST00000311737	4/5	916	614	302				PRSS1,missense_variant,p.Glu186Lys,ENST00000486171,;PRSS1,missense_variant,p.Glu172Lys,ENST00000612126,;PRSS1,missense_variant,p.Glu172Lys,ENST00000311737,NM_002769.4;PRSS1,missense_variant,p.Glu162Lys,ENST00000619214,;PRSS1,missense_variant,p.Glu122Lys,ENST00000492062,;TRBC2,intron_variant,,ENST00000637077,;TRBC2,intron_variant,,ENST00000610416,;TRBC2,intron_variant,,ENST00000636844,;PRSS1,non_c…	A	ENSG00000204983	ENST00000311737	Transcript
PRSS1	0	.	GRCh38	chr7	142752505	142752505	+	Nonsense_Mutation	SNP	G	G	T	novel		CHLA20_S3	NORMAL	G	G																c.529N>T	p.Gly177Ter	p.G177*	ENST00000311737	4/5	947	623	324				PRSS1,stop_gained,p.Gly191Ter,ENST00000486171,;PRSS1,stop_gained,p.Gly177Ter,ENST00000612126,;PRSS1,stop_gained,p.Gly177Ter,ENST00000311737,NM_002769.4;PRSS1,stop_gained,p.Gly167Ter,ENST00000619214,;PRSS1,stop_gained,p.Gly127Ter,ENST00000492062,;TRBC2,intron_variant,,ENST00000637077,;TRBC2,intron_variant,,ENST00000610416,;TRBC2,intron_variant,,ENST00000636844,;PRSS1,non_coding_transcript_exon_var…	T	ENSG00000204983	ENST00000311737	Transcript
PRSS1	0	.	GRCh38	chr7	142752506	142752506	+	Missense_Mutation	SNP	G	G	T	novel		CHLA20_S3	NORMAL	G	G																c.530N>T	p.Gly177Val	p.G177V	ENST00000311737	4/5	950	629	321				PRSS1,missense_variant,p.Gly191Val,ENST00000486171,;PRSS1,missense_variant,p.Gly177Val,ENST00000612126,;PRSS1,missense_variant,p.Gly177Val,ENST00000311737,NM_002769.4;PRSS1,missense_variant,p.Gly167Val,ENST00000619214,;PRSS1,missense_variant,p.Gly127Val,ENST00000492062,;TRBC2,intron_variant,,ENST00000637077,;TRBC2,intron_variant,,ENST00000610416,;TRBC2,intron_variant,,ENST00000636844,;PRSS1,non_c…	T	ENSG00000204983	ENST00000311737	Transcript
PRSS1	0	.	GRCh38	chr7	142752522	142752522	+	Missense_Mutation	SNP	C	C	G	novel		CHLA20_S3	NORMAL	C	C																c.546N>G	p.Asn182Lys	p.N182K	ENST00000311737	4/5	1027	687	340				PRSS1,missense_variant,p.Asn196Lys,ENST00000486171,;PRSS1,missense_variant,p.Asn182Lys,ENST00000612126,;PRSS1,missense_variant,p.Asn182Lys,ENST00000311737,NM_002769.4;PRSS1,missense_variant,p.Asn172Lys,ENST00000619214,;PRSS1,missense_variant,p.Asn132Lys,ENST00000492062,;TRBC2,intron_variant,,ENST00000637077,;TRBC2,intron_variant,,ENST00000610416,;TRBC2,intron_variant,,ENST00000636844,;PRSS1,non_c…	G	ENSG00000204983	ENST00000311737	Transcript
PRSS2	0	.	GRCh38	chr7	142772055	142772055	+	Missense_Mutation	SNP	C	C	T	rs377017470		CHLA20_S3	NORMAL	C	C																c.47N>T	p.Ala16Val	p.A16V	ENST00000633969	2/6	884	633	251				PRSS2,missense_variant,p.Ala16Val,ENST00000633969,NM_001303414.1;PRSS2,missense_variant,p.Ala16Val,ENST00000632998,;PRSS2,missense_variant,p.Ala16Val,ENST00000632805,;PRSS2,missense_variant,p.Ala16Val,ENST00000539842,NM_002770.3;TRBC2,intron_variant,,ENST00000637077,;TRBC2,intron_variant,,ENST00000610416,;TRBC2,intron_variant,,ENST00000636844,;PRSS2,upstream_gene_variant,,ENST00000618750,;PRSS2,n…	T	ENSG00000275896	ENST00000633969	Transcript
PRSS2	0	.	GRCh38	chr7	142772094	142772094	+	Missense_Mutation	SNP	T	T	C	rs201779716		CHLA20_S3	NORMAL	T	T																c.86N>C	p.Ile29Thr	p.I29T	ENST00000633969	2/6	1316	813	379				PRSS2,missense_variant,p.Ile29Thr,ENST00000633969,NM_001303414.1;PRSS2,missense_variant,p.Ile29Thr,ENST00000632998,;PRSS2,missense_variant,p.Ile29Thr,ENST00000632805,;PRSS2,missense_variant,p.Ile29Thr,ENST00000539842,NM_002770.3;TRBC2,intron_variant,,ENST00000637077,;TRBC2,intron_variant,,ENST00000610416,;TRBC2,intron_variant,,ENST00000636844,;PRSS2,upstream_gene_variant,,ENST00000618750,;PRSS2,n…	C	ENSG00000275896	ENST00000633969	Transcript
PRSS2	0	.	GRCh38	chr7	142772142	142772142	+	Missense_Mutation	SNP	A	A	C	rs199512312		CHLA20_S3	NORMAL	A	A																c.134N>C	p.Tyr45Ser	p.Y45S	ENST00000633969	2/6	1374	992	382				PRSS2,missense_variant,p.Tyr45Ser,ENST00000633969,NM_001303414.1;PRSS2,missense_variant,p.Tyr45Ser,ENST00000632998,;PRSS2,missense_variant,p.Tyr45Ser,ENST00000632805,;PRSS2,missense_variant,p.Tyr45Ser,ENST00000539842,NM_002770.3;TRBC2,intron_variant,,ENST00000637077,;TRBC2,intron_variant,,ENST00000610416,;TRBC2,intron_variant,,ENST00000636844,;PRSS2,upstream_gene_variant,,ENST00000618750,;PRSS2,n…	C	ENSG00000275896	ENST00000633969	Transcript
PRSS2	0	.	GRCh38	chr7	142772174	142772174	+	Missense_Mutation	SNP	C	C	A	novel		CHLA20_S3	NORMAL	C	C																c.166N>A	p.Gln56Lys	p.Q56K	ENST00000633969	2/6	1027	722	305				PRSS2,missense_variant,p.Gln56Lys,ENST00000633969,NM_001303414.1;PRSS2,missense_variant,p.Gln56Lys,ENST00000632998,;PRSS2,missense_variant,p.Gln56Lys,ENST00000632805,;PRSS2,missense_variant,p.Gln56Lys,ENST00000539842,NM_002770.3;TRBC2,intron_variant,,ENST00000637077,;TRBC2,intron_variant,,ENST00000610416,;TRBC2,intron_variant,,ENST00000636844,;PRSS2,non_coding_transcript_exon_variant,,ENST0000061…	A	ENSG00000275896	ENST00000633969	Transcript
PRSS2	0	.	GRCh38	chr7	142773267	142773267	+	Missense_Mutation	SNP	C	C	T	rs762157233		CHLA20_S3	NORMAL	C	C																c.244N>T	p.Arg82Cys	p.R82C	ENST00000633969	4/6	324	232	92				PRSS2,missense_variant,p.Arg82Cys,ENST00000633969,NM_001303414.1;PRSS2,missense_variant,p.Arg68Cys,ENST00000632998,;PRSS2,missense_variant,p.Arg82Cys,ENST00000632805,;PRSS2,missense_variant,p.Arg68Cys,ENST00000539842,NM_002770.3;TRBC2,intron_variant,,ENST00000637077,;TRBC2,intron_variant,,ENST00000610416,;TRBC2,intron_variant,,ENST00000636844,;PRSS2,splice_region_variant,,ENST00000618750,;PRSS2,d…	T	ENSG00000275896	ENST00000633969	Transcript
PRSS2	0	.	GRCh38	chr7	142773330	142773330	+	Missense_Mutation	SNP	A	A	T	rs755933499		CHLA20_S3	NORMAL	A	A																c.307N>T	p.Asn103Tyr	p.N103Y	ENST00000633969	4/6	695	509	186				PRSS2,missense_variant,p.Asn103Tyr,ENST00000633969,NM_001303414.1;PRSS2,missense_variant,p.Asn89Tyr,ENST00000632998,;PRSS2,missense_variant,p.Asn103Tyr,ENST00000632805,;PRSS2,missense_variant,p.Asn89Tyr,ENST00000539842,NM_002770.3;TRBC2,intron_variant,,ENST00000637077,;TRBC2,intron_variant,,ENST00000610416,;TRBC2,intron_variant,,ENST00000636844,;PRSS2,non_coding_transcript_exon_variant,,ENST00000…	T	ENSG00000275896	ENST00000633969	Transcript
PRSS2	0	.	GRCh38	chr7	142773337	142773337	+	Missense_Mutation	SNP	C	C	T	rs768157031		CHLA20_S3	NORMAL	C	C																c.314N>T	p.Ala105Val	p.A105V	ENST00000633969	4/6	728	536	192				PRSS2,missense_variant,p.Ala105Val,ENST00000633969,NM_001303414.1;PRSS2,missense_variant,p.Ala91Val,ENST00000632998,;PRSS2,missense_variant,p.Ala105Val,ENST00000632805,;PRSS2,missense_variant,p.Ala91Val,ENST00000539842,NM_002770.3;TRBC2,intron_variant,,ENST00000637077,;TRBC2,intron_variant,,ENST00000610416,;TRBC2,intron_variant,,ENST00000636844,;PRSS2,non_coding_transcript_exon_variant,,ENST00000…	T	ENSG00000275896	ENST00000633969	Transcript
PRSS2	0	.	GRCh38	chr7	142773976	142773976	+	Missense_Mutation	SNP	G	G	A	novel		CHLA20_S3	NORMAL	G	G																c.554N>A	p.Cys185Tyr	p.C185Y	ENST00000633969	5/6	1028	616	412				PRSS2,missense_variant,p.Cys185Tyr,ENST00000633969,NM_001303414.1;PRSS2,missense_variant,p.Cys171Tyr,ENST00000632998,;PRSS2,missense_variant,p.Cys170Tyr,ENST00000632805,;PRSS2,missense_variant,p.Cys171Tyr,ENST00000539842,NM_002770.3;TRBC2,intron_variant,,ENST00000637077,;TRBC2,intron_variant,,ENST00000610416,;TRBC2,intron_variant,,ENST00000636844,;PRSS2,non_coding_transcript_exon_variant,,ENST000…	A	ENSG00000275896	ENST00000633969	Transcript
PRSS2	0	.	GRCh38	chr7	142774035	142774035	+	Missense_Mutation	SNP	G	G	A	rs61734659		CHLA20_S3	NORMAL	G	G																c.613N>A	p.Gly205Arg	p.G205R	ENST00000633969	5/6	772	561	211				PRSS2,missense_variant,p.Gly205Arg,ENST00000633969,NM_001303414.1;PRSS2,missense_variant,p.Gly191Arg,ENST00000632998,;PRSS2,missense_variant,p.Gly190Arg,ENST00000632805,;PRSS2,missense_variant,p.Gly191Arg,ENST00000539842,NM_002770.3;TRBC2,intron_variant,,ENST00000637077,;TRBC2,intron_variant,,ENST00000610416,;TRBC2,intron_variant,,ENST00000636844,;PRSS2,non_coding_transcript_exon_variant,,ENST000…	A	ENSG00000275896	ENST00000633969	Transcript
EPHB6	0	.	GRCh38	chr7	142865498	142865498	+	Missense_Mutation	SNP	G	T	T	rs8177146		CHLA20_S3	NORMAL	G	G																c.973N>T	p.Ala325Ser	p.A325S	ENST00000619012	8/20	177	0	177				EPHB6,missense_variant,p.Ala325Ser,ENST00000619012,;EPHB6,missense_variant,p.Ala325Ser,ENST00000422643,NM_004445.5;EPHB6,missense_variant,p.Ala32Ser,ENST00000411471,NM_001280795.2,NM_001280794.2;EPHB6,upstream_gene_variant,,ENST00000476059,;EPHB6,upstream_gene_variant,,ENST00000617632,;EPHB6,downstream_gene_variant,,ENST00000497095,;EPHB6,3_prime_UTR_variant,,ENST00000614832,;EPHB6,3_prime_UTR_va…	T	ENSG00000106123	ENST00000619012	Transcript
TRPV5	0	.	GRCh38	chr7	142912583	142912583	+	Missense_Mutation	SNP	T	C	C	rs4252499		CHLA20_S3	NORMAL	T	T																c.1687N>G	p.Thr563Ala	p.T563A	ENST00000265310	13/15	413	0	413				TRPV5,missense_variant,p.Thr563Ala,ENST00000265310,NM_019841.6;TRPV5,missense_variant,p.Thr508Ala,ENST00000439304,;	C	ENSG00000127412	ENST00000265310	Transcript
TRPV5	0	.	GRCh38	chr7	142929454	142929454	+	Missense_Mutation	SNP	T	C	C	rs4236480		CHLA20_S3	NORMAL	T	T																c.461N>G	p.His154Arg	p.H154R	ENST00000265310	4/15	570	0	570				TRPV5,missense_variant,p.His154Arg,ENST00000265310,NM_019841.6;TRPV5,missense_variant,p.His154Arg,ENST00000442623,;TRPV5,missense_variant,p.His148Arg,ENST00000439304,;	C	ENSG00000127412	ENST00000265310	Transcript
KEL	0	.	GRCh38	chr7	142954267	142954267	+	Missense_Mutation	SNP	G	G	A	rs8176059		CHLA20_S3	NORMAL	G	G																c.841N>T	p.Arg281Trp	p.R281W	ENST00000355265	8/19	621	414	207				KEL,missense_variant,p.Arg281Trp,ENST00000355265,NM_000420.2;KEL,downstream_gene_variant,,ENST00000467543,;KEL,downstream_gene_variant,,ENST00000476829,;KEL,downstream_gene_variant,,ENST00000460479,;KEL,non_coding_transcript_exon_variant,,ENST00000479768,;KEL,downstream_gene_variant,,ENST00000494148,;	A	ENSG00000197993	ENST00000355265	Transcript
CTAGE15	0	.	GRCh38	chr7	143571939	143571939	+	Missense_Mutation	SNP	C	C	T	rs780632491		CHLA20_S3	NORMAL	C	C																c.122N>T	p.Ser41Leu	p.S41L	ENST00000420911	1/1	3	1	2				CTAGE15,missense_variant,p.Ser41Leu,ENST00000420911,NM_001008747.2;RNU6-162P,upstream_gene_variant,,ENST00000516228,;	T	ENSG00000271079	ENST00000420911	Transcript
CTAGE15	0	.	GRCh38	chr7	143572280	143572280	+	Missense_Mutation	SNP	G	G	C	rs201542928		CHLA20_S3	NORMAL	G	G																c.463N>C	p.Glu155Gln	p.E155Q	ENST00000420911	1/1	12	3	9				CTAGE15,missense_variant,p.Glu155Gln,ENST00000420911,NM_001008747.2;RNU6-162P,upstream_gene_variant,,ENST00000516228,;	C	ENSG00000271079	ENST00000420911	Transcript
CTAGE15	0	.	GRCh38	chr7	143572680	143572680	+	Missense_Mutation	SNP	C	C	T	rs1731345		CHLA20_S3	NORMAL	C	C																c.863N>T	p.Thr288Met	p.T288M	ENST00000420911	1/1	122	76	46				CTAGE15,missense_variant,p.Thr288Met,ENST00000420911,NM_001008747.2;RNU6-162P,upstream_gene_variant,,ENST00000516228,;	T	ENSG00000271079	ENST00000420911	Transcript
CTAGE15	0	.	GRCh38	chr7	143573079	143573079	+	Missense_Mutation	SNP	A	G	G	rs62484910		CHLA20_S3	NORMAL	A	A																c.1262N>G	p.Glu421Gly	p.E421G	ENST00000420911	1/1	295	1	294				CTAGE15,missense_variant,p.Glu421Gly,ENST00000420911,NM_001008747.2;RNU6-162P,upstream_gene_variant,,ENST00000516228,;	G	ENSG00000271079	ENST00000420911	Transcript
TCAF2	0	.	GRCh38	chr7	143719990	143719990	+	Missense_Mutation	SNP	T	T	C	rs62486261		CHLA20_S3	NORMAL	T	T																c.931N>C	p.Cys311Arg	p.C311R	ENST00000444908	3/7	214	151	63				TCAF2,missense_variant,p.Cys311Arg,ENST00000441159,;TCAF2,missense_variant,p.Cys311Arg,ENST00000444908,NM_001130025.1;TCAF2,missense_variant,p.Cys311Arg,ENST00000357344,NM_173678.2;TCAF2,missense_variant,p.Cys147Arg,ENST00000411935,;TCAF2,missense_variant,p.Cys147Arg,ENST00000425618,NM_001130026.2;TCAF2,missense_variant,p.Cys126Arg,ENST00000518791,;RP11-298A10.1,intron_variant,,ENST00000636919,;R…	C	ENSG00000170379	ENST00000444908	Transcript
OR2A1	0	.	GRCh38	chr7	144318627	144318627	+	Missense_Mutation	SNP	C	G	G	rs201568948		CHLA20_S3	NORMAL	C	C																c.503N>G	p.Ser168Cys	p.S168C	ENST00000408951	1/1	127	0	127				OR2A1,missense_variant,p.Ser168Cys,ENST00000408951,NM_001005287.1;OR2A1-AS1,intron_variant,,ENST00000463561,;OR2A1-AS1,intron_variant,,ENST00000486094,;OR2A1-AS1,intron_variant,,ENST00000476560,;OR2A1-AS1,intron_variant,,ENST00000487102,;OR2A1-AS1,intron_variant,,ENST00000475089,;OR2A1-AS1,intron_variant,,ENST00000478806,;OR2A1-AS1,intron_variant,,ENST00000488041,;OR2A1-AS1,intron_variant,,ENST00…	G	ENSG00000221970	ENST00000408951	Transcript
ARHGEF5	0	.	GRCh38	chr7	144363193	144363193	+	Missense_Mutation	SNP	A	A	G	rs62485525		CHLA20_S3	NORMAL	A	A																c.524N>G	p.Asp175Gly	p.D175G	ENST00000056217	2/15	293	81	212				ARHGEF5,missense_variant,p.Asp175Gly,ENST00000056217,NM_005435.3;ARHGEF5,intron_variant,,ENST00000498580,;ARHGEF5,upstream_gene_variant,,ENST00000474817,;ARHGEF5,upstream_gene_variant,,ENST00000471847,;	G	ENSG00000050327	ENST00000056217	Transcript
ZNF282	0	.	GRCh38	chr7	149207455	149207455	+	Missense_Mutation	SNP	A	A	G	rs1202418		CHLA20_S3	NORMAL	A	A																c.817N>G	p.Met273Val	p.M273V	ENST00000610704	4/8	458	152	306				ZNF282,missense_variant,p.Met273Val,ENST00000610704,NM_003575.3;ZNF282,missense_variant,p.Met273Val,ENST00000479907,NM_001303481.1;ZNF282,upstream_gene_variant,,ENST00000470381,;ZNF282,downstream_gene_variant,,ENST00000462740,;	G	ENSG00000170265	ENST00000610704	Transcript
SSPO	0	.	GRCh38	chr7	149776491	149776491	+	Missense_Mutation	SNP	A	A	G	rs202034436		CHLA20_S3	NORMAL	A	A																c.196N>G	p.Thr66Ala	p.T66A	ENST00000378016	2/107	269	180	89				SSPO,missense_variant,p.Thr66Ala,ENST00000378016,NM_198455.2;ZNF467,upstream_gene_variant,,ENST00000302017,NM_207336.1;ZNF467,upstream_gene_variant,,ENST00000484747,;SSPO,non_coding_transcript_exon_variant,,ENST00000623373,;SSPO,non_coding_transcript_exon_variant,,ENST00000486824,;	G	ENSG00000197558	ENST00000378016	Transcript
SSPO	0	.	GRCh38	chr7	149792452	149792452	+	Missense_Mutation	SNP	G	G	A	rs199795943		CHLA20_S3	NORMAL	G	G																c.5696N>A	p.Arg1899Gln	p.R1899Q	ENST00000378016	36/107	418	286	132				SSPO,missense_variant,p.Arg1899Gln,ENST00000378016,NM_198455.2;SSPO,non_coding_transcript_exon_variant,,ENST00000623373,;SSPO,non_coding_transcript_exon_variant,,ENST00000475488,;	A	ENSG00000197558	ENST00000378016	Transcript
SSPO	0	.	GRCh38	chr7	149818100	149818101	+	Nonsense_Mutation	INS	-	A	A	novel		CHLA20_S3	NORMAL	-	-																c.11581_11582insA	p.Tyr3861Ter	p.Y3861*	ENST00000378016	79/107	278	0	278				SSPO,stop_gained,p.Tyr3861Ter,ENST00000378016,NM_198455.2;SSPO,non_coding_transcript_exon_variant,,ENST00000623373,;SSPO,upstream_gene_variant,,ENST00000492965,;SSPO,upstream_gene_variant,,ENST00000488835,;SSPO,upstream_gene_variant,,ENST00000461331,;	A	ENSG00000197558	ENST00000378016	Transcript
ASIC3	0	.	GRCh38	chr7	151052570	151052570	+	Missense_Mutation	SNP	G	G	A	rs143343782		CHLA20_S3	NORMAL	G	G																c.1534N>A	p.Glu512Lys	p.E512K	ENST00000297512	11/11	276	199	77				ASIC3,missense_variant,p.Glu512Lys,ENST00000297512,NM_020321.3;ASIC3,splice_region_variant,,ENST00000357922,NM_020322.3;ASIC3,splice_region_variant,,ENST00000349064,NM_004769.3;ASIC3,intron_variant,,ENST00000490540,;ASIC3,intron_variant,,ENST00000485929,;ABCB8,downstream_gene_variant,,ENST00000358849,NM_007188.4;ABCB8,downstream_gene_variant,,ENST00000542328,NM_001282293.1;CDK5,downstream_gene_va…	A	ENSG00000213199	ENST00000297512	Transcript
AGAP3	0	.	GRCh38	chr7	151086831	151086832	+	Frame_Shift_Ins	INS	-	-	GGGG	novel		CHLA20_S3	NORMAL	-	-																c.90_91insGGGG	p.Val31GlyfsTer100	p.V31Gfs*100	ENST00000397238	1/18	49	15	34				AGAP3,frameshift_variant,p.Val31GlyfsTer100,ENST00000397238,NM_031946.6;AGAP3,frameshift_variant,p.Val31GlyfsTer100,ENST00000473312,NM_001042535.3;AGAP3,frameshift_variant,p.Val31GlyfsTer100,ENST00000479901,NM_001308304.1;AGAP3,intron_variant,,ENST00000622464,;AGAP3,intron_variant,,ENST00000463381,NM_001281300.1;TMUB1,upstream_gene_variant,,ENST00000392818,NM_031434.3;TMUB1,upstream_gene_variant,…	GGGG	ENSG00000133612	ENST00000397238	Transcript
GALNT11	0	.	GRCh38	chr7	152113391	152113391	+	Missense_Mutation	SNP	A	A	G	rs73161885		CHLA20_S3	NORMAL	A	A																c.1226N>G	p.Glu409Gly	p.E409G	ENST00000434507	10/14	347	224	122				GALNT11,missense_variant,p.Glu409Gly,ENST00000434507,;GALNT11,missense_variant,p.Glu409Gly,ENST00000430044,NM_022087.3,NM_001304514.1;GALNT11,missense_variant,p.Glu50Gly,ENST00000431940,;GALNT11,non_coding_transcript_exon_variant,,ENST00000491061,;GALNT11,downstream_gene_variant,,ENST00000447778,;	G	ENSG00000178234	ENST00000434507	Transcript
KMT2C	0	.	GRCh38	chr7	152229936	152229936	+	Missense_Mutation	SNP	C	C	A	rs28522267		CHLA20_S3	NORMAL	C	C																c.2963N>T	p.Cys988Phe	p.C988F	ENST00000262189	18/59	602	359	243				KMT2C,missense_variant,p.Cys988Phe,ENST00000262189,NM_170606.2;KMT2C,missense_variant,p.Cys988Phe,ENST00000355193,;KMT2C,missense_variant,p.Cys144Phe,ENST00000418673,;KMT2C,3_prime_UTR_variant,,ENST00000558084,;KMT2C,non_coding_transcript_exon_variant,,ENST00000473186,;	A	ENSG00000055609	ENST00000262189	Transcript
KMT2C	0	.	GRCh38	chr7	152247986	152247987	+	Nonsense_Mutation	INS	-	-	T	rs150073007		CHLA20_S3	NORMAL	-	-																c.2447_2448insA	p.Tyr816Ter	p.Y816*	ENST00000262189	14/59	999	771	228				KMT2C,stop_gained,p.Tyr816Ter,ENST00000262189,NM_170606.2;KMT2C,stop_gained,p.Tyr816Ter,ENST00000355193,;KMT2C,stop_gained,p.Tyr12Ter,ENST00000418673,;KMT2C,stop_gained,p.Tyr816Ter,ENST00000558084,;	T	ENSG00000055609	ENST00000262189	Transcript
KMT2C	0	.	GRCh38	chr7	152273771	152273771	+	Missense_Mutation	SNP	T	T	A	rs10454320		CHLA20_S3	NORMAL	T	T																c.946N>T	p.Thr316Ser	p.T316S	ENST00000262189	7/59	721	481	238				KMT2C,missense_variant,p.Thr316Ser,ENST00000262189,NM_170606.2;KMT2C,missense_variant,p.Thr316Ser,ENST00000355193,;KMT2C,missense_variant,p.Thr316Ser,ENST00000558084,;	A	ENSG00000055609	ENST00000262189	Transcript
MYOM2	0	.	GRCh38	chr8	2101041	2101041	+	Missense_Mutation	SNP	G	A	A	rs968381		CHLA20_S3	NORMAL	G	G																c.2606N>A	p.Ser869Asn	p.S869N	ENST00000262113	20/37	122	0	122				MYOM2,missense_variant,p.Ser869Asn,ENST00000262113,NM_003970.3;MYOM2,missense_variant,p.Ser294Asn,ENST00000523438,;MYOM2,non_coding_transcript_exon_variant,,ENST00000518203,;MYOM2,non_coding_transcript_exon_variant,,ENST00000519372,;MYOM2,upstream_gene_variant,,ENST00000517520,;	A	ENSG00000036448	ENST00000262113	Transcript
ZNF705G	0	.	GRCh38	chr8	7358172	7358172	+	Missense_Mutation	SNP	A	A	G	rs9693671		CHLA20_S3	NORMAL	A	A																c.707N>C	p.Val236Ala	p.V236A	ENST00000400156	7/7	617	428	189				ZNF705G,missense_variant,p.Val236Ala,ENST00000400156,NM_001164457.1;FAM66B,upstream_gene_variant,,ENST00000606573,;FAM66B,upstream_gene_variant,,ENST00000529456,;	G	ENSG00000215372	ENST00000400156	Transcript
ZNF705G	0	.	GRCh38	chr8	7359650	7359650	+	Missense_Mutation	SNP	G	G	A	rs56023905		CHLA20_S3	NORMAL	G	G																c.287N>T	p.Thr96Ile	p.T96I	ENST00000400156	6/7	591	430	161				ZNF705G,missense_variant,p.Thr96Ile,ENST00000400156,NM_001164457.1;FAM66B,upstream_gene_variant,,ENST00000606573,;FAM66B,upstream_gene_variant,,ENST00000529456,;	A	ENSG00000215372	ENST00000400156	Transcript
ZNF705G	0	.	GRCh38	chr8	7361110	7361110	+	Missense_Mutation	SNP	C	C	T	rs3989698		CHLA20_S3	NORMAL	C	C																c.139N>A	p.Gly47Arg	p.G47R	ENST00000400156	4/7	588	426	162				ZNF705G,missense_variant,p.Gly47Arg,ENST00000400156,NM_001164457.1;	T	ENSG00000215372	ENST00000400156	Transcript
SPAG11B	0	.	GRCh38	chr8	7450864	7450864	+	Missense_Mutation	SNP	T	C	C	rs1042797		CHLA20_S3	NORMAL	T	T																c.251N>G	p.His84Arg	p.H84R	ENST00000398462	3/3	307	0	307				SPAG11B,missense_variant,p.His84Arg,ENST00000398462,NM_058201.2;SPAG11B,missense_variant,p.His84Arg,ENST00000359758,NM_058200.2;SPAG11B,missense_variant,p.His31Arg,ENST00000458665,NM_058207.2;SPAG11B,3_prime_UTR_variant,,ENST00000297498,NM_016512.3;SPAG11B,3_prime_UTR_variant,,ENST00000528168,NM_058206.3;SPAG11B,intron_variant,,ENST00000361111,NM_058202.2;SPAG11B,intron_variant,,ENST00000528943,;…	C	ENSG00000164871	ENST00000398462	Transcript
PRR23D1	0	.	GRCh38	chr8	7541250	7541250	+	Missense_Mutation	SNP	T	T	G	rs2737502		CHLA20_S3	NORMAL	T	T																c.210N>G	p.Asn70Lys	p.N70K	ENST00000533250	4/4	96	35	61				PRR23D1,missense_variant,p.Asn70Lys,ENST00000533250,NM_001282479.1;	G	ENSG00000255251	ENST00000533250	Transcript
PRR23D1	0	.	GRCh38	chr8	7541387	7541387	+	Missense_Mutation	SNP	T	T	A	rs62639821		CHLA20_S3	NORMAL	T	T																c.347N>A	p.Val116Glu	p.V116E	ENST00000533250	4/4	38	13	25				PRR23D1,missense_variant,p.Val116Glu,ENST00000533250,NM_001282479.1;	A	ENSG00000255251	ENST00000533250	Transcript
PRR23D1	0	.	GRCh38	chr8	7541464	7541464	+	Missense_Mutation	SNP	G	G	A	rs62639822		CHLA20_S3	NORMAL	G	G																c.424N>A	p.Val142Ile	p.V142I	ENST00000533250	4/4	13	4	9				PRR23D1,missense_variant,p.Val142Ile,ENST00000533250,NM_001282479.1;	A	ENSG00000255251	ENST00000533250	Transcript
DEFB104A	0	.	GRCh38	chr8	7836512	7836512	+	Missense_Mutation	SNP	A	A	G	rs2680507		CHLA20_S3	NORMAL	A	A																c.28N>G	p.Ile10Val	p.I10V	ENST00000314265	1/2	137	48	89				DEFB104A,missense_variant,p.Ile10Val,ENST00000314265,NM_080389.2;	G	ENSG00000176782	ENST00000314265	Transcript
RP1L1	0	.	GRCh38	chr8	10610116	10610116	+	Missense_Mutation	SNP	C	C	T	rs141046710		CHLA20_S3	NORMAL	C	C																c.3982N>A	p.Glu1328Lys	p.E1328K	ENST00000382483	4/4	405	307	97				RP1L1,missense_variant,p.Glu1328Lys,ENST00000382483,NM_178857.5;	T	ENSG00000183638	ENST00000382483	Transcript
RP1L1	0	.	GRCh38	chr8	10610119	10610119	+	Missense_Mutation	SNP	T	T	C	rs139405108		CHLA20_S3	NORMAL	T	T																c.3979N>G	p.Thr1327Ala	p.T1327A	ENST00000382483	4/4	392	293	99				RP1L1,missense_variant,p.Thr1327Ala,ENST00000382483,NM_178857.5;	C	ENSG00000183638	ENST00000382483	Transcript
RP1L1	0	.	GRCh38	chr8	10610127	10610127	+	Missense_Mutation	SNP	T	T	C	rs4240659		CHLA20_S3	NORMAL	T	T																c.3971N>G	p.Glu1324Gly	p.E1324G	ENST00000382483	4/4	382	278	104				RP1L1,missense_variant,p.Glu1324Gly,ENST00000382483,NM_178857.5;	C	ENSG00000183638	ENST00000382483	Transcript
RP1L1	0	.	GRCh38	chr8	10610142	10610142	+	Missense_Mutation	SNP	G	G	C	rs4840501		CHLA20_S3	NORMAL	G	G																c.3956N>G	p.Ala1319Gly	p.A1319G	ENST00000382483	4/4	400	102	298				RP1L1,missense_variant,p.Ala1319Gly,ENST00000382483,NM_178857.5;	C	ENSG00000183638	ENST00000382483	Transcript
RP1L1	0	.	GRCh38	chr8	10610143	10610143	+	Missense_Mutation	SNP	C	C	T	rs73201156		CHLA20_S3	NORMAL	C	C																c.3955N>A	p.Ala1319Thr	p.A1319T	ENST00000382483	4/4	396	190	206				RP1L1,missense_variant,p.Ala1319Thr,ENST00000382483,NM_178857.5;	T	ENSG00000183638	ENST00000382483	Transcript
USP17L2	0	.	GRCh38	chr8	12137263	12137263	+	Missense_Mutation	SNP	C	C	T	rs199889083		CHLA20_S3	NORMAL	C	C																c.1498N>A	p.Val500Met	p.V500M	ENST00000333796	1/1	1152	748	404				USP17L2,missense_variant,p.Val500Met,ENST00000333796,NM_201402.2;USP17L7,upstream_gene_variant,,ENST00000530447,NM_001256869.1;FAM66D,intron_variant,,ENST00000434078,;	T	ENSG00000223443	ENST00000333796	Transcript
FAM86B1	0	.	GRCh38	chr8	12186708	12186708	+	Missense_Mutation	SNP	G	G	C	rs201723492		CHLA20_S3	NORMAL	G	G																c.366N>G	p.Phe122Leu	p.F122L	ENST00000448228	4/7	47	29	18				FAM86B1,missense_variant,p.Phe122Leu,ENST00000448228,NM_001083537.1;FAM86B1,missense_variant,p.Phe156Leu,ENST00000533852,;FAM86B1,missense_variant,p.Phe94Leu,ENST00000524571,;FAM86B1,missense_variant,p.Phe122Leu,ENST00000534520,;FAM86B1,missense_variant,p.Phe156Leu,ENST00000533513,;FAM86B1,stop_gained,p.Ser54Ter,ENST00000431227,;FAM86B1,missense_variant,p.Phe122Leu,ENST00000340537,;FAM86B1,missen…	C	ENSG00000186523	ENST00000448228	Transcript
FAM86B1	0	.	GRCh38	chr8	12191811	12191811	+	Missense_Mutation	SNP	C	C	A	rs200411374		CHLA20_S3	NORMAL	C	C																c.127N>T	p.Asp43Tyr	p.D43Y	ENST00000448228	2/7	33	17	16				FAM86B1,missense_variant,p.Asp43Tyr,ENST00000448228,NM_001083537.1;FAM86B1,missense_variant,p.Asp43Tyr,ENST00000533852,;FAM86B1,missense_variant,p.Asp42Tyr,ENST00000524571,;FAM86B1,missense_variant,p.Asp43Tyr,ENST00000534520,;FAM86B1,missense_variant,p.Asp43Tyr,ENST00000533513,;AC145124.2,upstream_gene_variant,,ENST00000528514,;FAM86B1,missense_variant,p.Asp43Tyr,ENST00000340537,;FAM86B1,missense…	A	ENSG00000186523	ENST00000448228	Transcript
FAM86B2	0	.	GRCh38	chr8	12434084	12434084	+	Missense_Mutation	SNP	C	C	A	rs146321506		CHLA20_S3	NORMAL	C	C																c.127N>T	p.Asp43Tyr	p.D43Y	ENST00000262365	2/8	403	168	235				FAM86B2,missense_variant,p.Asp43Tyr,ENST00000262365,NM_001137610.1;FAM86B2,missense_variant,p.Asp43Tyr,ENST00000527331,;FAM86B2,missense_variant,p.Asp43Tyr,ENST00000532480,;FAM86B2,5_prime_UTR_variant,,ENST00000309608,;	A	ENSG00000145002	ENST00000262365	Transcript
KCNU1	0	.	GRCh38	chr8	36834793	36834793	+	Missense_Mutation	SNP	C	C	A	rs776726475		CHLA20_S3	NORMAL	C	C																c.1220N>A	p.Ser407Tyr	p.S407Y	ENST00000399881	12/27	329	176	153				KCNU1,missense_variant,p.Ser407Tyr,ENST00000399881,NM_001031836.2;KCNU1,missense_variant,p.Ser407Tyr,ENST00000522372,;	A	ENSG00000215262	ENST00000399881	Transcript
ADGRA2	0	.	GRCh38	chr8	37834040	37834040	+	Missense_Mutation	SNP	G	G	A	rs369743546		CHLA20_S3	NORMAL	G	G																c.1520N>A	p.Arg507His	p.R507H	ENST00000412232	11/19	263	124	139				ADGRA2,missense_variant,p.Arg507His,ENST00000315215,;ADGRA2,missense_variant,p.Arg507His,ENST00000412232,NM_032777.9;ADGRA2,downstream_gene_variant,,ENST00000428068,;	A	ENSG00000020181	ENST00000412232	Transcript
SPIDR	0	.	GRCh38	chr8	47440392	47440392	+	Missense_Mutation	SNP	T	T	A	rs201125764		CHLA20_S3	NORMAL	T	T																c.947N>A	p.Met316Lys	p.M316K	ENST00000297423	8/20	270	132	138				SPIDR,missense_variant,p.Met316Lys,ENST00000297423,NM_001080394.3;SPIDR,missense_variant,p.Met246Lys,ENST00000541342,NM_001282916.1;SPIDR,missense_variant,p.Met256Lys,ENST00000518074,NM_001282919.1;SPIDR,missense_variant,p.Met5Lys,ENST00000524006,;SPIDR,upstream_gene_variant,,ENST00000519401,;SPIDR,non_coding_transcript_exon_variant,,ENST00000521214,;SPIDR,non_coding_transcript_exon_variant,,ENST…	A	ENSG00000164808	ENST00000297423	Transcript
FABP5	0	.	GRCh38	chr8	81283909	81283909	+	Missense_Mutation	SNP	C	C	T	rs150855563		CHLA20_S3	NORMAL	C	C																c.289N>T	p.His97Tyr	p.H97Y	ENST00000297258	3/4	358	184	174				FABP5,missense_variant,p.His63Tyr,ENST00000396359,;FABP5,missense_variant,p.His97Tyr,ENST00000297258,NM_001444.2;RP11-363E6.3,upstream_gene_variant,,ENST00000518880,;RP11-363E6.3,upstream_gene_variant,,ENST00000517670,;FABP5,non_coding_transcript_exon_variant,,ENST00000481695,;FABP5,non_coding_transcript_exon_variant,,ENST00000486269,;	T	ENSG00000164687	ENST00000297258	Transcript
LAPTM4B	0	.	GRCh38	chr8	97775937	97775938	+	Frame_Shift_Ins	INS	-	-	GGCGGGCTCCAGGCGA	rs776687962		CHLA20_S3	NORMAL	-	-																c.201_202insGGCGGGCTCCAGGCGA	p.Ser75AlafsTer71	p.S75Afs*71	ENST00000445593	1/7	266	131	135				LAPTM4B,frameshift_variant,p.Ser75AlafsTer71,ENST00000445593,;LAPTM4B,frameshift_variant,p.Ser75AlafsTer71,ENST00000619747,NM_018407.4;LAPTM4B,5_prime_UTR_variant,,ENST00000521545,;LAPTM4B,5_prime_UTR_variant,,ENST00000517924,;Y_RNA,downstream_gene_variant,,ENST00000365529,;	GGCGGGCTCCAGGCGA	ENSG00000104341	ENST00000445593	Transcript
ERICH5	0	.	GRCh38	chr8	98089349	98089349	+	Missense_Mutation	SNP	A	A	G	rs770690639		CHLA20_S3	NORMAL	A	A																c.332N>G	p.Glu111Gly	p.E111G	ENST00000318528	2/3	263	154	109				ERICH5,missense_variant,p.Glu111Gly,ENST00000318528,NM_173549.2;ERICH5,intron_variant,,ENST00000545282,NM_001170806.1;	G	ENSG00000177459	ENST00000318528	Transcript
CTHRC1	0	.	GRCh38	chr8	103378208	103378208	+	Missense_Mutation	SNP	T	T	C	novel		CHLA20_S3	NORMAL	T	T																c.554N>C	p.Met185Thr	p.M185T	ENST00000330295	3/4	397	284	113				CTHRC1,missense_variant,p.Met185Thr,ENST00000330295,NM_138455.3;CTHRC1,missense_variant,p.Met171Thr,ENST00000520337,NM_001256099.1;CTHRC1,missense_variant,p.Met55Thr,ENST00000520880,;CTHRC1,downstream_gene_variant,,ENST00000415886,;RP11-1C8.6,downstream_gene_variant,,ENST00000577199,;	C	ENSG00000164932	ENST00000330295	Transcript
COL14A1	0	.	GRCh38	chr8	120231499	120231499	+	Missense_Mutation	SNP	G	G	A	rs114262403		CHLA20_S3	NORMAL	G	G																c.2230N>A	p.Gly744Ser	p.G744S	ENST00000297848	19/48	524	176	348				COL14A1,missense_variant,p.Gly744Ser,ENST00000297848,NM_021110.3;COL14A1,missense_variant,p.Gly744Ser,ENST00000309791,;COL14A1,missense_variant,p.Gly557Ser,ENST00000434620,;COL14A1,3_prime_UTR_variant,,ENST00000537875,;COL14A1,non_coding_transcript_exon_variant,,ENST00000432943,;COL14A1,3_prime_UTR_variant,,ENST00000498051,;	A	ENSG00000187955	ENST00000297848	Transcript
FAM91A1	0	.	GRCh38	chr8	123785674	123785674	+	Missense_Mutation	SNP	G	G	A	novel		CHLA20_S3	NORMAL	G	G																c.895N>A	p.Gly299Arg	p.G299R	ENST00000334705	11/24	145	110	35				FAM91A1,missense_variant,p.Gly299Arg,ENST00000334705,NM_001317917.1,NM_144963.3;FAM91A1,missense_variant,p.Gly299Arg,ENST00000521166,NM_001317918.1;FAM91A1,missense_variant,p.Gly86Arg,ENST00000517912,;FAM91A1,3_prime_UTR_variant,,ENST00000519721,;FAM91A1,downstream_gene_variant,,ENST00000521704,;	A	ENSG00000176853	ENST00000334705	Transcript
FAM91A1	0	.	GRCh38	chr8	123787342	123787342	+	Missense_Mutation	SNP	C	C	A	novel		CHLA20_S3	NORMAL	C	C																c.1160N>A	p.Thr387Asn	p.T387N	ENST00000334705	13/24	12	10	2				FAM91A1,missense_variant,p.Thr387Asn,ENST00000334705,NM_001317917.1,NM_144963.3;FAM91A1,missense_variant,p.Thr387Asn,ENST00000521166,NM_001317918.1;FAM91A1,3_prime_UTR_variant,,ENST00000519721,;FAM91A1,3_prime_UTR_variant,,ENST00000517912,;FAM91A1,downstream_gene_variant,,ENST00000521704,;	A	ENSG00000176853	ENST00000334705	Transcript
JRK	0	.	GRCh38	chr8	142664633	142664633	+	Missense_Mutation	SNP	T	T	C	rs2976399		CHLA20_S3	NORMAL	T	T																c.1426N>G	p.Arg476Gly	p.R476G	ENST00000612905	2/2	293	158	135				JRK,missense_variant,p.Arg476Gly,ENST00000612905,NM_003724.3;JRK,missense_variant,p.Arg476Gly,ENST00000614134,;JRK,missense_variant,p.Arg476Gly,ENST00000615982,NM_001279352.1;JRK,missense_variant,p.Arg476Gly,ENST00000571961,NM_001077527.2;JRK,downstream_gene_variant,,ENST00000503272,;JRK,downstream_gene_variant,,ENST00000591357,;JRK,upstream_gene_variant,,ENST00000506774,;	C	ENSG00000234616	ENST00000612905	Transcript
GPIHBP1	0	.	GRCh38	chr8	143213308	143213308	+	Missense_Mutation	SNP	T	T	G	rs11538389		CHLA20_S3	NORMAL	T	T																c.41N>G	p.Phe14Cys	p.F14C	ENST00000622500	1/4	203	110	93				GPIHBP1,missense_variant,p.Phe14Cys,ENST00000622500,NM_001301772.1,NM_178172.5;	G	ENSG00000277494	ENST00000622500	Transcript
MROH6	0	.	GRCh38	chr8	143570341	143570341	+	Missense_Mutation	SNP	A	A	C	rs768119143		CHLA20_S3	NORMAL	A	A																c.945N>G	p.Asp315Glu	p.D315E	ENST00000398882	6/14	151	72	79				MROH6,missense_variant,p.Asp315Glu,ENST00000398882,NM_001100878.1;MROH6,missense_variant,p.Trp328Gly,ENST00000529971,;NAPRT,downstream_gene_variant,,ENST00000449291,NM_145201.5;MROH6,upstream_gene_variant,,ENST00000533679,;NAPRT,downstream_gene_variant,,ENST00000435154,;MROH6,upstream_gene_variant,,ENST00000524906,;MROH6,upstream_gene_variant,,ENST00000534459,;NAPRT,downstream_gene_variant,,ENST0…	C	ENSG00000204839	ENST00000398882	Transcript
EEF1D	0	.	GRCh38	chr8	143580098	143580098	+	Missense_Mutation	SNP	G	G	A	rs774124635		CHLA20_S3	NORMAL	G	G																c.1819N>T	p.Arg607Trp	p.R607W	ENST00000423316	8/9	334	178	156				EEF1D,missense_variant,p.Arg657Trp,ENST00000532741,;EEF1D,missense_variant,p.Arg607Trp,ENST00000423316,NM_001130053.2;EEF1D,missense_variant,p.Arg607Trp,ENST00000618139,;EEF1D,missense_variant,p.Arg607Trp,ENST00000442189,NM_032378.4;EEF1D,missense_variant,p.Arg241Trp,ENST00000317198,NM_001130057.2;EEF1D,missense_variant,p.Arg241Trp,ENST00000419152,NM_001130055.2;EEF1D,missense_variant,p.Arg241Trp…	A	ENSG00000104529	ENST00000423316	Transcript
EPPK1	0	.	GRCh38	chr8	143859146	143859146	+	Missense_Mutation	SNP	G	G	A	novel		CHLA20_S3	NORMAL	G	G																c.14108N>T	p.Ala4703Val	p.A4703V	ENST00000615648	2/2	47	38	9				EPPK1,missense_variant,p.Ala4703Val,ENST00000615648,NM_031308.3;EPPK1,missense_variant,p.Ala4678Val,ENST00000568225,;	A	ENSG00000261150	ENST00000615648	Transcript
EPPK1	0	.	GRCh38	chr8	143863764	143863764	+	Missense_Mutation	SNP	C	C	T	novel		CHLA20_S3	NORMAL	C	C																c.9490N>A	p.Ala3164Thr	p.A3164T	ENST00000615648	2/2	38	21	17				EPPK1,missense_variant,p.Ala3164Thr,ENST00000615648,NM_031308.3;EPPK1,missense_variant,p.Ala3139Thr,ENST00000568225,;	T	ENSG00000261150	ENST00000615648	Transcript
PARP10	0	.	GRCh38	chr8	143983376	143983376	+	Missense_Mutation	SNP	G	G	A	rs782458070		CHLA20_S3	NORMAL	G	G																c.2213N>T	p.Thr738Met	p.T738M	ENST00000313028	8/11	343	181	162				PARP10,missense_variant,p.Thr738Met,ENST00000313028,NM_032789.4;PARP10,missense_variant,p.Thr729Met,ENST00000524918,;PARP10,missense_variant,p.Thr750Met,ENST00000525773,NM_001317895.1;PARP10,downstream_gene_variant,,ENST00000313059,;PARP10,downstream_gene_variant,,ENST00000525879,;PARP10,downstream_gene_variant,,ENST00000528136,;PARP10,downstream_gene_variant,,ENST00000529842,;PARP10,downstream_g…	A	ENSG00000178685	ENST00000313028	Transcript
SPATC1	0	.	GRCh38	chr8	144039956	144039956	+	Missense_Mutation	SNP	G	G	A	rs199507567		CHLA20_S3	NORMAL	G	G																c.259N>A	p.Glu87Lys	p.E87K	ENST00000377470	2/5	409	224	185				SPATC1,missense_variant,p.Glu87Lys,ENST00000377470,NM_198572.2;SPATC1,missense_variant,p.Glu87Lys,ENST00000447830,NM_001134374.1;	A	ENSG00000186583	ENST00000377470	Transcript
HSF1	0	.	GRCh38	chr8	144312185	144312186	+	Frame_Shift_Ins	INS	-	-	C	novel		CHLA20_S3	NORMAL	-	-																c.1083_1084insC	p.Ser363LeufsTer9	p.S363Lfs*9	ENST00000528838	9/13	176	123	53				HSF1,frameshift_variant,p.Ser363LeufsTer9,ENST00000528838,NM_005526.2;HSF1,frameshift_variant,p.Ser363LeufsTer9,ENST00000400780,;DGAT1,downstream_gene_variant,,ENST00000528718,NM_012079.5;DGAT1,downstream_gene_variant,,ENST00000332324,;HSF1,downstream_gene_variant,,ENST00000533240,;GS1-393G12.12,downstream_gene_variant,,ENST00000525023,;DGAT1,downstream_gene_variant,,ENST00000620428,;DGAT1,downst…	C	ENSG00000185122	ENST00000528838	Transcript
FBXL6	0	.	GRCh38	chr8	144355665	144355665	+	Missense_Mutation	SNP	C	T	T			CHLA20_S3	NORMAL	C	C																c.1486N>A	p.Gly496Ser	p.G496S	ENST00000331890	9/9	222	0	222				FBXL6,missense_variant,p.Gly496Ser,ENST00000331890,NM_012162.3;FBXL6,missense_variant,p.Gly490Ser,ENST00000455319,NM_024555.5;SLC52A2,intron_variant,,ENST00000524541,;SLC52A2,upstream_gene_variant,,ENST00000532887,;SLC52A2,upstream_gene_variant,,ENST00000329994,NM_024531.4;SLC52A2,upstream_gene_variant,,ENST00000527078,;SLC52A2,upstream_gene_variant,,ENST00000402965,NM_001253815.1;SLC52A2,upstrea…	T	ENSG00000182325	ENST00000331890	Transcript
ADCK5	0	.	GRCh38	chr8	144379425	144379425	+	Missense_Mutation	SNP	C	A	A	rs6599528		CHLA20_S3	NORMAL	C	C																c.51N>A	p.Ser17Arg	p.S17R	ENST00000308860	2/15	391	0	391				ADCK5,missense_variant,p.Ser17Arg,ENST00000308860,NM_174922.4;ADCK5,non_coding_transcript_exon_variant,,ENST00000526231,;ADCK5,non_coding_transcript_exon_variant,,ENST00000534714,;ADCK5,downstream_gene_variant,,ENST00000525136,;ADCK5,missense_variant,p.Ser17Arg,ENST00000529654,;ADCK5,missense_variant,p.Ala50Glu,ENST00000533715,;ADCK5,missense_variant,p.Ser17Arg,ENST00000526833,;ADCK5,non_coding_t…	A	ENSG00000173137	ENST00000308860	Transcript
SLC39A4	0	.	GRCh38	chr8	144414297	144414297	+	Missense_Mutation	SNP	C	G	G			CHLA20_S3	NORMAL	C	C																c.1114N>C	p.Val372Leu	p.V372L	ENST00000301305	6/12	431	0	431				SLC39A4,missense_variant,p.Val347Leu,ENST00000276833,NM_017767.2;SLC39A4,missense_variant,p.Val372Leu,ENST00000301305,NM_130849.3;CPSF1,upstream_gene_variant,,ENST00000616140,NM_013291.2;SLC39A4,downstream_gene_variant,,ENST00000526658,;GS1-393G12.14,downstream_gene_variant,,ENST00000607491,;SLC39A4,upstream_gene_variant,,ENST00000531013,;SLC39A4,upstream_gene_variant,,ENST00000527148,;SLC39A4,up…	G	ENSG00000147804	ENST00000301305	Transcript
SLC39A4	0	.	GRCh38	chr8	144415811	144415811	+	Missense_Mutation	SNP	A	G	G			CHLA20_S3	NORMAL	A	A																c.473N>C	p.Met158Thr	p.M158T	ENST00000301305	2/12	131	0	131				SLC39A4,missense_variant,p.Met133Thr,ENST00000276833,NM_017767.2;SLC39A4,missense_variant,p.Met158Thr,ENST00000301305,NM_130849.3;SLC39A4,intron_variant,,ENST00000526658,;SLC39A4,upstream_gene_variant,,ENST00000531013,;SLC39A4,upstream_gene_variant,,ENST00000527148,;SLC39A4,upstream_gene_variant,,ENST00000532718,;SLC39A4,upstream_gene_variant,,ENST00000530807,;SLC39A4,upstream_gene_variant,,ENST0…	G	ENSG00000147804	ENST00000301305	Transcript
ZNF16	0	.	GRCh38	chr8	144931298	144931298	+	Frame_Shift_Del	DEL	C	C	-	novel		CHLA20_S3	NORMAL	C	C																c.1489delN	p.Ala497ProfsTer74	p.A497Pfs*74	ENST00000276816	4/4	190	99	91				ZNF16,frameshift_variant,p.Ala497ProfsTer74,ENST00000276816,NM_001029976.2;ZNF16,frameshift_variant,p.Ala497ProfsTer74,ENST00000611477,NM_006958.2;ZNF16,frameshift_variant,p.Ala497ProfsTer74,ENST00000394909,;ZNF16,downstream_gene_variant,,ENST00000532351,;ZNF16,downstream_gene_variant,,ENST00000527811,;ZNF16,downstream_gene_variant,,ENST00000532811,;ZNF16,downstream_gene_variant,,ENST00000527512,;	-	ENSG00000170631	ENST00000276816	Transcript
ERMP1	0	.	GRCh38	chr9	5801283	5801283	+	Missense_Mutation	SNP	T	T	A	rs147318623		CHLA20_S3	NORMAL	T	T																c.1960N>T	p.Thr654Ser	p.T654S	ENST00000339450	11/15	177	95	82				ERMP1,missense_variant,p.Thr654Ser,ENST00000339450,NM_024896.2;ERMP1,non_coding_transcript_exon_variant,,ENST00000214893,;ERMP1,missense_variant,p.Thr654Ser,ENST00000462592,;ERMP1,missense_variant,p.Thr654Ser,ENST00000489219,;ERMP1,3_prime_UTR_variant,,ENST00000487088,;	A	ENSG00000099219	ENST00000339450	Transcript
FOCAD	0	.	GRCh38	chr9	20990233	20990233	+	Missense_Mutation	SNP	G	G	T	novel		CHLA20_S3	NORMAL	G	G																c.5115N>T	p.Glu1705Asp	p.E1705D	ENST00000380249	44/46	225	100	125				FOCAD,missense_variant,p.Glu1705Asp,ENST00000380249,NM_017794.4;FOCAD,missense_variant,p.Glu1705Asp,ENST00000338382,;FOCAD,missense_variant,p.Glu1141Asp,ENST00000605086,;	T	ENSG00000188352	ENST00000380249	Transcript
IFNA10	0	.	GRCh38	chr9	21206787	21206787	+	Missense_Mutation	SNP	A	A	T	novel		CHLA20_S3	NORMAL	A	A																c.311N>A	p.Leu104His	p.L104H	ENST00000357374	1/1	738	397	341				IFNA10,missense_variant,p.Leu104His,ENST00000357374,NM_002171.2;IFNA7,upstream_gene_variant,,ENST00000239347,NM_021057.2;IFNWP18,downstream_gene_variant,,ENST00000437472,;	T	ENSG00000186803	ENST00000357374	Transcript
LINGO2	0	.	GRCh38	chr9	27949363	27949363	+	Missense_Mutation	SNP	C	C	A	novel		CHLA20_S3	NORMAL	C	C																c.1309N>T	p.Asp437Tyr	p.D437Y	ENST00000379992	6/6	406	214	192				LINGO2,missense_variant,p.Asp437Tyr,ENST00000379992,NM_152570.2,NM_001258282.1;LINGO2,missense_variant,p.Asp437Tyr,ENST00000308675,;LINGO2,missense_variant,p.Asp437Tyr,ENST00000613945,;RP11-438B23.2,upstream_gene_variant,,ENST00000566293,;	A	ENSG00000174482	ENST00000379992	Transcript
PRSS3	0	.	GRCh38	chr9	33796801	33796801	+	Missense_Mutation	SNP	A	A	T	rs200709040		CHLA20_S3	NORMAL	A	A																c.370N>T	p.Thr124Ser	p.T124S	ENST00000361005	2/5	389	290	98				PRSS3,missense_variant,p.Thr81Ser,ENST00000342836,NM_001197097.2;PRSS3,missense_variant,p.Thr124Ser,ENST00000361005,NM_007343.3;PRSS3,missense_variant,p.Thr67Ser,ENST00000379405,NM_002771.3;PRSS3,missense_variant,p.Thr60Ser,ENST00000429677,NM_001197098.1;PRSS3,missense_variant,p.Thr79Ser,ENST00000457896,;UBE2R2-AS1,intron_variant,,ENST00000454429,;PRSS3,splice_region_variant,,ENST00000468152,;PRS…	T	ENSG00000010438	ENST00000361005	Transcript
PRSS3	0	.	GRCh38	chr9	33797993	33797993	+	Missense_Mutation	SNP	G	G	A	rs146966861		CHLA20_S3	NORMAL	G	G																c.536N>A	p.Arg179His	p.R179H	ENST00000361005	3/5	768	576	192				PRSS3,missense_variant,p.Arg136His,ENST00000342836,NM_001197097.2;PRSS3,missense_variant,p.Arg179His,ENST00000361005,NM_007343.3;PRSS3,missense_variant,p.Arg122His,ENST00000379405,NM_002771.3;PRSS3,missense_variant,p.Arg115His,ENST00000429677,NM_001197098.1;PRSS3,missense_variant,p.Arg134His,ENST00000457896,;UBE2R2-AS1,intron_variant,,ENST00000454429,;PRSS3,upstream_gene_variant,,ENST00000495682,…	A	ENSG00000010438	ENST00000361005	Transcript
FAM205A	0	.	GRCh38	chr9	34725072	34725072	+	Missense_Mutation	SNP	T	T	A	rs1755268		CHLA20_S3	NORMAL	T	T																c.2168N>T	p.Glu723Val	p.E723V	ENST00000378788	4/4	421	305	116				FAM205A,missense_variant,p.Glu723Val,ENST00000378788,NM_001141917.1;	A	ENSG00000205108	ENST00000378788	Transcript
FAM205A	0	.	GRCh38	chr9	34725435	34725435	+	Missense_Mutation	SNP	C	C	T	rs77610593		CHLA20_S3	NORMAL	C	C																c.1805N>A	p.Arg602His	p.R602H	ENST00000378788	4/4	5	1	4				FAM205A,missense_variant,p.Arg602His,ENST00000378788,NM_001141917.1;	T	ENSG00000205108	ENST00000378788	Transcript
CA9	0	.	GRCh38	chr9	35680990	35680990	+	Missense_Mutation	SNP	T	T	A	novel		CHLA20_S3	NORMAL	T	T																c.1345N>A	p.Tyr449Asn	p.Y449N	ENST00000378357	11/11	218	116	102				CA9,missense_variant,p.Tyr449Asn,ENST00000378357,NM_001216.2;CA9,3_prime_UTR_variant,,ENST00000617161,;TPM2,downstream_gene_variant,,ENST00000378292,NM_213674.1;TPM2,downstream_gene_variant,,ENST00000378300,;TPM2,downstream_gene_variant,,ENST00000360958,NM_003289.3;TPM2,downstream_gene_variant,,ENST00000329305,NM_001301226.1;TPM2,downstream_gene_variant,,ENST00000607559,;CA9,non_coding_transcript…	A	ENSG00000107159	ENST00000378357	Transcript
CNTNAP3	0	.	GRCh38	chr9	39078846	39078846	+	Missense_Mutation	SNP	A	A	G	novel		CHLA20_S3	NORMAL	A	A																c.3517N>C	p.Phe1173Leu	p.F1173L	ENST00000297668	22/24	27	16	11				CNTNAP3,missense_variant,p.Phe1173Leu,ENST00000297668,NM_033655.3;CNTNAP3,missense_variant,p.Phe1092Leu,ENST00000377656,;CNTNAP3,non_coding_transcript_exon_variant,,ENST00000477002,;CNTNAP3,intron_variant,,ENST00000493965,;	G	ENSG00000106714	ENST00000297668	Transcript
CNTNAP3	0	.	GRCh38	chr9	39088492	39088492	+	Missense_Mutation	SNP	T	T	A	novel		CHLA20_S3	NORMAL	T	T																c.3151N>T	p.Thr1051Ser	p.T1051S	ENST00000297668	19/24	210	91	119				CNTNAP3,missense_variant,p.Thr1051Ser,ENST00000297668,NM_033655.3;CNTNAP3,missense_variant,p.Thr970Ser,ENST00000377656,;CNTNAP3,missense_variant,p.Thr963Ser,ENST00000358144,;CNTNAP3,upstream_gene_variant,,ENST00000493965,;CNTNAP3,upstream_gene_variant,,ENST00000477002,;	A	ENSG00000106714	ENST00000297668	Transcript
CNTNAP3	0	.	GRCh38	chr9	39088549	39088549	+	Missense_Mutation	SNP	G	G	A	novel		CHLA20_S3	NORMAL	G	G																c.3094N>T	p.His1032Tyr	p.H1032Y	ENST00000297668	19/24	332	128	204				CNTNAP3,missense_variant,p.His1032Tyr,ENST00000297668,NM_033655.3;CNTNAP3,missense_variant,p.His951Tyr,ENST00000377656,;CNTNAP3,missense_variant,p.His944Tyr,ENST00000358144,;CNTNAP3,upstream_gene_variant,,ENST00000493965,;CNTNAP3,upstream_gene_variant,,ENST00000477002,;	A	ENSG00000106714	ENST00000297668	Transcript
SPATA31A1	0	.	GRCh38	chr9	39358957	39358957	+	Missense_Mutation	SNP	C	T	T	rs10125162		CHLA20_S3	NORMAL	C	C																c.1234N>T	p.Leu412Phe	p.L412F	ENST00000377647	4/4	297	0	297				SPATA31A1,missense_variant,p.Leu412Phe,ENST00000377647,NM_001085452.2;RP11-347J14.4,downstream_gene_variant,,ENST00000615174,;SPATA31A1,downstream_gene_variant,,ENST00000473440,;	T	ENSG00000204849	ENST00000377647	Transcript
SPATA31A1	0	.	GRCh38	chr9	39360952	39360952	+	Missense_Mutation	SNP	G	A	A	rs6476797		CHLA20_S3	NORMAL	G	G																c.3229N>A	p.Ala1077Thr	p.A1077T	ENST00000377647	4/4	275	0	275				SPATA31A1,missense_variant,p.Ala1077Thr,ENST00000377647,NM_001085452.2;RP11-347J14.4,non_coding_transcript_exon_variant,,ENST00000615174,;SPATA31A1,downstream_gene_variant,,ENST00000473440,;	A	ENSG00000204849	ENST00000377647	Transcript
ANKRD20A2	0	.	GRCh38	chr9	40223596	40223596	+	Missense_Mutation	SNP	A	A	G	rs200348657		CHLA20_S3	NORMAL	A	A																c.200N>G	p.His67Arg	p.H67R	ENST00000377601	1/15	80	61	19				ANKRD20A2,missense_variant,p.His67Arg,ENST00000377601,NM_001012421.1;ANKRD20A2,missense_variant,p.His67Arg,ENST00000611747,;	G	ENSG00000183148	ENST00000377601	Transcript
ANKRD20A2	0	.	GRCh38	chr9	40265272	40265272	+	Missense_Mutation	SNP	T	C	C	rs781171092		CHLA20_S3	NORMAL	T	T																c.2279N>C	p.Ile760Thr	p.I760T	ENST00000377601	15/15	13	0	13				ANKRD20A2,missense_variant,p.Ile760Thr,ENST00000377601,NM_001012421.1;RP11-146D12.2,non_coding_transcript_exon_variant,,ENST00000590154,;RP11-146D12.2,upstream_gene_variant,,ENST00000421686,;	C	ENSG00000183148	ENST00000377601	Transcript
ANKRD20A2	0	.	GRCh38	chr9	40265350	40265350	+	Missense_Mutation	SNP	T	C	C	rs746994230		CHLA20_S3	NORMAL	T	T																c.2357N>C	p.Met786Thr	p.M786T	ENST00000377601	15/15	17	0	17				ANKRD20A2,missense_variant,p.Met786Thr,ENST00000377601,NM_001012421.1;RP11-146D12.2,non_coding_transcript_exon_variant,,ENST00000421686,;RP11-146D12.2,non_coding_transcript_exon_variant,,ENST00000590154,;	C	ENSG00000183148	ENST00000377601	Transcript
FOXD4L6	0	.	GRCh38	chr9	41127137	41127137	+	Missense_Mutation	SNP	G	G	C	rs2989709		CHLA20_S3	NORMAL	G	G																c.1247N>G	p.Pro416Arg	p.P416R	ENST00000622588	1/1	26	14	12				FOXD4L6,missense_variant,p.Pro416Arg,ENST00000622588,NM_001085476.1;CBWD7,downstream_gene_variant,,ENST00000613716,NM_001330339.1;CBWD7,downstream_gene_variant,,ENST00000377391,NM_001085457.1;CBWD7,downstream_gene_variant,,ENST00000456520,;CBWD7,downstream_gene_variant,,ENST00000613125,;CBWD7,downstream_gene_variant,,ENST00000617722,;CBWD7,downstream_gene_variant,,ENST00000610358,;CBWD7,downstrea…	C	ENSG00000273514	ENST00000622588	Transcript
FOXD4L6	0	.	GRCh38	chr9	41127287	41127287	+	Missense_Mutation	SNP	C	C	T	rs62553364		CHLA20_S3	NORMAL	C	C																c.1097N>A	p.Arg366Lys	p.R366K	ENST00000622588	1/1	158	93	65				FOXD4L6,missense_variant,p.Arg366Lys,ENST00000622588,NM_001085476.1;CBWD7,downstream_gene_variant,,ENST00000613716,NM_001330339.1;CBWD7,downstream_gene_variant,,ENST00000377391,NM_001085457.1;CBWD7,downstream_gene_variant,,ENST00000456520,;CBWD7,downstream_gene_variant,,ENST00000613125,;CBWD7,downstream_gene_variant,,ENST00000617722,;CBWD7,downstream_gene_variant,,ENST00000610358,;CBWD7,downstrea…	T	ENSG00000273514	ENST00000622588	Transcript
CBWD7	0	.	GRCh38	chr9	41133695	41133695	+	Missense_Mutation	SNP	T	T	A	rs62553375		CHLA20_S3	NORMAL	T	T																c.864N>T	p.Glu288Asp	p.E288D	ENST00000377391	12/15	47	17	30				CBWD7,missense_variant,p.Glu252Asp,ENST00000613716,NM_001330339.1;CBWD7,missense_variant,p.Glu288Asp,ENST00000377391,NM_001085457.1;CBWD7,missense_variant,p.Glu269Asp,ENST00000456520,;CBWD7,non_coding_transcript_exon_variant,,ENST00000613125,;CBWD7,non_coding_transcript_exon_variant,,ENST00000617722,;CBWD7,non_coding_transcript_exon_variant,,ENST00000610358,;CBWD7,non_coding_transcript_exon_varia…	A	ENSG00000215126	ENST00000377391	Transcript
CNTNAP3B	0	.	GRCh38	chr9	41938349	41938349	+	Missense_Mutation	SNP	G	G	T	rs62536540		CHLA20_S3	NORMAL	G	G																c.2132N>A	p.Ser711Tyr	p.S711Y	ENST00000377561	14/24	168	93	75				CNTNAP3B,missense_variant,p.Ser710Tyr,ENST00000612828,;CNTNAP3B,missense_variant,p.Ser711Tyr,ENST00000377561,NM_001201380.2;CNTNAP3B,missense_variant,p.Ser710Tyr,ENST00000341990,;CNTNAP3B,missense_variant,p.Ser617Tyr,ENST00000617422,;CNTNAP3B,intron_variant,,ENST00000489789,;CNTNAP3B,missense_variant,p.Ser617Tyr,ENST00000619138,;CNTNAP3B,non_coding_transcript_exon_variant,,ENST00000618777,;CNTNAP…	T	ENSG00000154529	ENST00000377561	Transcript
CNTNAP3B	0	.	GRCh38	chr9	41953308	41953308	+	Missense_Mutation	SNP	A	A	C	rs62536501		CHLA20_S3	NORMAL	A	A																c.1955N>G	p.Leu652Arg	p.L652R	ENST00000377561	13/24	62	19	43				CNTNAP3B,missense_variant,p.Leu651Arg,ENST00000612828,;CNTNAP3B,missense_variant,p.Leu652Arg,ENST00000377561,NM_001201380.2;CNTNAP3B,missense_variant,p.Leu651Arg,ENST00000341990,;CNTNAP3B,missense_variant,p.Leu558Arg,ENST00000617422,;CNTNAP3B,upstream_gene_variant,,ENST00000489789,;CNTNAP3B,missense_variant,p.Leu558Arg,ENST00000619138,;CNTNAP3B,missense_variant,p.Leu559Arg,ENST00000479351,;CNTNAP…	C	ENSG00000154529	ENST00000377561	Transcript
CNTNAP3B	0	.	GRCh38	chr9	41964577	41964577	+	Missense_Mutation	SNP	A	A	C	rs141780724		CHLA20_S3	NORMAL	A	A																c.1717N>G	p.Cys573Gly	p.C573G	ENST00000377561	11/24	206	150	56				CNTNAP3B,missense_variant,p.Cys573Gly,ENST00000612828,;CNTNAP3B,missense_variant,p.Cys573Gly,ENST00000377561,NM_001201380.2;CNTNAP3B,missense_variant,p.Cys573Gly,ENST00000341990,;CNTNAP3B,intron_variant,,ENST00000617422,;CNTNAP3B,upstream_gene_variant,,ENST00000491438,;CNTNAP3B,non_coding_transcript_exon_variant,,ENST00000618777,;CNTNAP3B,intron_variant,,ENST00000619138,;CNTNAP3B,intron_variant,,…	C	ENSG00000154529	ENST00000377561	Transcript
CNTNAP3B	0	.	GRCh38	chr9	41991627	41991627	+	Missense_Mutation	SNP	G	G	A	rs3739620		CHLA20_S3	NORMAL	G	G																c.1316N>T	p.Pro439Leu	p.P439L	ENST00000377561	8/24	166	114	52				CNTNAP3B,missense_variant,p.Pro439Leu,ENST00000612828,;CNTNAP3B,missense_variant,p.Pro439Leu,ENST00000377561,NM_001201380.2;CNTNAP3B,missense_variant,p.Pro439Leu,ENST00000341990,;CNTNAP3B,missense_variant,p.Pro439Leu,ENST00000617422,;CNTNAP3B,downstream_gene_variant,,ENST00000276974,;CNTNAP3B,missense_variant,p.Pro439Leu,ENST00000619138,;CNTNAP3B,missense_variant,p.Pro439Leu,ENST00000479351,;CNTN…	A	ENSG00000154529	ENST00000377561	Transcript
CNTNAP3B	0	.	GRCh38	chr9	41991685	41991685	+	Missense_Mutation	SNP	C	C	T	rs62555056		CHLA20_S3	NORMAL	C	C																c.1258N>A	p.Val420Ile	p.V420I	ENST00000377561	8/24	301	195	106				CNTNAP3B,missense_variant,p.Val420Ile,ENST00000612828,;CNTNAP3B,missense_variant,p.Val420Ile,ENST00000377561,NM_001201380.2;CNTNAP3B,missense_variant,p.Val420Ile,ENST00000341990,;CNTNAP3B,missense_variant,p.Val420Ile,ENST00000617422,;CNTNAP3B,downstream_gene_variant,,ENST00000276974,;CNTNAP3B,missense_variant,p.Val420Ile,ENST00000619138,;CNTNAP3B,missense_variant,p.Val420Ile,ENST00000479351,;CNTN…	T	ENSG00000154529	ENST00000377561	Transcript
CNTNAP3B	0	.	GRCh38	chr9	41991703	41991703	+	Missense_Mutation	SNP	G	G	T	rs62555055		CHLA20_S3	NORMAL	G	G																c.1240N>A	p.Arg414Ser	p.R414S	ENST00000377561	8/24	350	240	110				CNTNAP3B,missense_variant,p.Arg414Ser,ENST00000612828,;CNTNAP3B,missense_variant,p.Arg414Ser,ENST00000377561,NM_001201380.2;CNTNAP3B,missense_variant,p.Arg414Ser,ENST00000341990,;CNTNAP3B,missense_variant,p.Arg414Ser,ENST00000617422,;CNTNAP3B,downstream_gene_variant,,ENST00000276974,;CNTNAP3B,missense_variant,p.Arg414Ser,ENST00000619138,;CNTNAP3B,missense_variant,p.Arg414Ser,ENST00000479351,;CNTN…	T	ENSG00000154529	ENST00000377561	Transcript
CNTNAP3B	0	.	GRCh38	chr9	41991721	41991721	+	Missense_Mutation	SNP	G	G	A	rs3739623		CHLA20_S3	NORMAL	G	G																c.1222N>T	p.Leu408Phe	p.L408F	ENST00000377561	8/24	379	253	125				CNTNAP3B,missense_variant,p.Leu408Phe,ENST00000612828,;CNTNAP3B,missense_variant,p.Leu408Phe,ENST00000377561,NM_001201380.2;CNTNAP3B,missense_variant,p.Leu408Phe,ENST00000341990,;CNTNAP3B,missense_variant,p.Leu408Phe,ENST00000617422,;CNTNAP3B,downstream_gene_variant,,ENST00000276974,;CNTNAP3B,missense_variant,p.Leu408Phe,ENST00000619138,;CNTNAP3B,missense_variant,p.Leu408Phe,ENST00000479351,;CNTN…	A	ENSG00000154529	ENST00000377561	Transcript
CNTNAP3B	0	.	GRCh38	chr9	41996327	41996327	+	Missense_Mutation	SNP	A	A	T	rs62554986		CHLA20_S3	NORMAL	A	A																c.949N>A	p.Ser317Thr	p.S317T	ENST00000377561	7/24	294	177	115				CNTNAP3B,missense_variant,p.Ser317Thr,ENST00000612828,;CNTNAP3B,missense_variant,p.Ser317Thr,ENST00000377561,NM_001201380.2;CNTNAP3B,missense_variant,p.Ser317Thr,ENST00000276974,;CNTNAP3B,missense_variant,p.Ser317Thr,ENST00000341990,;CNTNAP3B,missense_variant,p.Ser317Thr,ENST00000617422,;CNTNAP3B,missense_variant,p.Ser317Thr,ENST00000619138,;CNTNAP3B,missense_variant,p.Ser317Thr,ENST00000479351,;…	T	ENSG00000154529	ENST00000377561	Transcript
CNTNAP3B	0	.	GRCh38	chr9	42129091	42129091	+	Missense_Mutation	SNP	C	C	A	rs62558062		CHLA20_S3	NORMAL	C	C																c.4N>T	p.Ala2Ser	p.A2S	ENST00000377561	1/24	148	94	54				CNTNAP3B,missense_variant,p.Ala2Ser,ENST00000612828,;CNTNAP3B,missense_variant,p.Ala2Ser,ENST00000377561,NM_001201380.2;CNTNAP3B,missense_variant,p.Ala2Ser,ENST00000276974,;CNTNAP3B,missense_variant,p.Ala2Ser,ENST00000341990,;CNTNAP3B,missense_variant,p.Ala2Ser,ENST00000617422,;CNTNAP3B,missense_variant,p.Ala2Ser,ENST00000619138,;CNTNAP3B,missense_variant,p.Ala2Ser,ENST00000479351,;CNTNAP3B,non_c…	A	ENSG00000154529	ENST00000377561	Transcript
SPATA31A6	0	.	GRCh38	chr9	42186961	42186961	+	Missense_Mutation	SNP	C	C	T	rs11261835		CHLA20_S3	NORMAL	C	C																c.1259N>T	p.Pro420Leu	p.P420L	ENST00000332857	4/4	400	201	199				SPATA31A6,missense_variant,p.Pro420Leu,ENST00000332857,NM_001145196.1;SPATA31A6,downstream_gene_variant,,ENST00000496386,;	T	ENSG00000185775	ENST00000332857	Transcript
SPATA31A6	0	.	GRCh38	chr9	42189007	42189007	+	Missense_Mutation	SNP	C	C	T	rs10907643		CHLA20_S3	NORMAL	C	C																c.3305N>T	p.Pro1102Leu	p.P1102L	ENST00000332857	4/4	486	256	230				SPATA31A6,missense_variant,p.Pro1102Leu,ENST00000332857,NM_001145196.1;SPATA31A6,downstream_gene_variant,,ENST00000496386,;	T	ENSG00000185775	ENST00000332857	Transcript
SPATA31A7	0	.	GRCh38	chr9	61193735	61193735	+	Missense_Mutation	SNP	G	A	A	novel		CHLA20_S3	NORMAL	G	G																c.1649N>A	p.Arg550Lys	p.R550K	ENST00000619167	4/4	10	0	10				SPATA31A7,missense_variant,p.Arg550Lys,ENST00000619167,NM_015667.2;RP11-101E5.6,downstream_gene_variant,,ENST00000611332,;SPATA31A7,intron_variant,,ENST00000621711,;SPATA31A7,downstream_gene_variant,,ENST00000618860,;SPATA31A7,downstream_gene_variant,,ENST00000619140,;SPATA31A7,downstream_gene_variant,,ENST00000622899,;SPATA31A7,downstream_gene_variant,,ENST00000622751,;SPATA31A7,downstream_gene_…	A	ENSG00000276040	ENST00000619167	Transcript
SPATA31A7	0	.	GRCh38	chr9	61194086	61194086	+	Missense_Mutation	SNP	C	T	T	rs200832265		CHLA20_S3	NORMAL	C	C																c.2000N>T	p.Pro667Leu	p.P667L	ENST00000619167	4/4	41	1	40				SPATA31A7,missense_variant,p.Pro667Leu,ENST00000619167,NM_015667.2;RP11-101E5.6,downstream_gene_variant,,ENST00000611332,;SPATA31A7,downstream_gene_variant,,ENST00000618860,;SPATA31A7,downstream_gene_variant,,ENST00000619140,;SPATA31A7,downstream_gene_variant,,ENST00000622899,;SPATA31A7,downstream_gene_variant,,ENST00000622751,;SPATA31A7,downstream_gene_variant,,ENST00000376458,;SPATA31A7,downstr…	T	ENSG00000276040	ENST00000619167	Transcript
FOXD4L5	0	.	GRCh38	chr9	65283606	65283606	+	Missense_Mutation	SNP	A	G	G	novel		CHLA20_S3	NORMAL	A	A																c.772N>C	p.Cys258Arg	p.C258R	ENST00000377420	1/1	21	0	21				FOXD4L5,missense_variant,p.Cys258Arg,ENST00000377420,NM_001126334.1;CBWD4P,downstream_gene_variant,,ENST00000445695,;	G	ENSG00000204779	ENST00000377420	Transcript
FOXD4L5	0	.	GRCh38	chr9	65284049	65284049	+	Missense_Mutation	SNP	G	G	C	rs201783089		CHLA20_S3	NORMAL	G	G																c.329N>G	p.Pro110Arg	p.P110R	ENST00000377420	1/1	247	124	123				FOXD4L5,missense_variant,p.Pro110Arg,ENST00000377420,NM_001126334.1;CBWD4P,downstream_gene_variant,,ENST00000445695,;	C	ENSG00000204779	ENST00000377420	Transcript
FOXD4L4	0	.	GRCh38	chr9	65737152	65737152	+	Missense_Mutation	SNP	C	C	A	novel		CHLA20_S3	NORMAL	C	C																c.7N>A	p.Leu3Met	p.L3M	ENST00000377413	1/1	179	122	57				FOXD4L4,missense_variant,p.Leu3Met,ENST00000377413,NM_199244.3;CBWD5,downstream_gene_variant,,ENST00000377392,NM_001286835.1;CBWD5,downstream_gene_variant,,ENST00000382405,NM_001330668.1;CBWD5,downstream_gene_variant,,ENST00000430059,;CBWD5,downstream_gene_variant,,ENST00000429800,;CBWD5,downstream_gene_variant,,ENST00000377395,NM_001024916.3;CBWD5,downstream_gene_variant,,ENST00000489273,;CBWD5,…	A	ENSG00000184659	ENST00000377413	Transcript
FOXD4L4	0	.	GRCh38	chr9	65737974	65737974	+	Missense_Mutation	SNP	G	G	T	novel		CHLA20_S3	NORMAL	G	G																c.829N>T	p.Val277Phe	p.V277F	ENST00000377413	1/1	159	79	80				FOXD4L4,missense_variant,p.Val277Phe,ENST00000377413,NM_199244.3;CBWD5,downstream_gene_variant,,ENST00000377392,NM_001286835.1;CBWD5,downstream_gene_variant,,ENST00000382405,NM_001330668.1;CBWD5,downstream_gene_variant,,ENST00000430059,;CBWD5,downstream_gene_variant,,ENST00000429800,;CBWD5,downstream_gene_variant,,ENST00000377395,NM_001024916.3;CBWD5,downstream_gene_variant,,ENST00000489273,;CBWD…	T	ENSG00000184659	ENST00000377413	Transcript
FOXD4L4	0	.	GRCh38	chr9	65737984	65737984	+	Missense_Mutation	SNP	G	G	C	rs10796795		CHLA20_S3	NORMAL	G	G																c.839N>C	p.Gly280Ala	p.G280A	ENST00000377413	1/1	159	84	75				FOXD4L4,missense_variant,p.Gly280Ala,ENST00000377413,NM_199244.3;CBWD5,downstream_gene_variant,,ENST00000377392,NM_001286835.1;CBWD5,downstream_gene_variant,,ENST00000382405,NM_001330668.1;CBWD5,downstream_gene_variant,,ENST00000430059,;CBWD5,downstream_gene_variant,,ENST00000429800,;CBWD5,downstream_gene_variant,,ENST00000377395,NM_001024916.3;CBWD5,downstream_gene_variant,,ENST00000489273,;CBWD…	C	ENSG00000184659	ENST00000377413	Transcript
ANKRD20A3	0	.	GRCh38	chr9	66148999	66148999	+	Missense_Mutation	SNP	G	G	A	rs28600702		CHLA20_S3	NORMAL	G	G																c.382N>T	p.Leu128Phe	p.L128F	ENST00000611388	3/15	15	4	11				ANKRD20A3,missense_variant,p.Leu128Phe,ENST00000611388,NM_001012419.2;ANKRD20A3,3_prime_UTR_variant,,ENST00000614733,;ANKRD20A3,non_coding_transcript_exon_variant,,ENST00000615683,;ANKRD20A3,non_coding_transcript_exon_variant,,ENST00000613796,;	A	ENSG00000276203	ENST00000611388	Transcript
SPATA31A3	0	.	GRCh38	chr9	66986614	66986614	+	Missense_Mutation	SNP	C	T	T	rs759025747		CHLA20_S3	NORMAL	C	C																c.3884N>A	p.Arg1295Gln	p.R1295Q	ENST00000428649	4/4	45	0	45				SPATA31A3,missense_variant,p.Arg1295Gln,ENST00000428649,NM_001083124.1;RP11-395E19.2,intron_variant,,ENST00000616253,;	T	ENSG00000275969	ENST00000428649	Transcript
SPATA31A3	0	.	GRCh38	chr9	66989561	66989561	+	Missense_Mutation	SNP	C	G	G	rs62565521		CHLA20_S3	NORMAL	C	C																c.937N>C	p.Glu313Gln	p.E313Q	ENST00000428649	4/4	82	0	82				SPATA31A3,missense_variant,p.Glu313Gln,ENST00000428649,NM_001083124.1;RP11-395E19.2,downstream_gene_variant,,ENST00000616253,;	G	ENSG00000275969	ENST00000428649	Transcript
ANKRD20A1	0	.	GRCh38	chr9	67901030	67901030	+	Missense_Mutation	SNP	C	C	T	rs62542472		CHLA20_S3	NORMAL	C	C																c.2035N>T	p.Arg679Cys	p.R679C	ENST00000562196	15/15	151	70	81				ANKRD20A1,missense_variant,p.Arg679Cys,ENST00000562196,NM_032250.3;ANKRD20A1,downstream_gene_variant,,ENST00000622129,;ANKRD20A1,downstream_gene_variant,,ENST00000616155,;RP11-195B21.3,upstream_gene_variant,,ENST00000427989,;	T	ENSG00000260691	ENST00000562196	Transcript
ANKRD20A1	0	.	GRCh38	chr9	67901310	67901310	+	Missense_Mutation	SNP	G	G	A	rs200586073		CHLA20_S3	NORMAL	G	G																c.2315N>A	p.Gly772Glu	p.G772E	ENST00000562196	15/15	18	6	12				ANKRD20A1,missense_variant,p.Gly772Glu,ENST00000562196,NM_032250.3;ANKRD20A1,downstream_gene_variant,,ENST00000622129,;ANKRD20A1,downstream_gene_variant,,ENST00000616155,;RP11-195B21.3,non_coding_transcript_exon_variant,,ENST00000427989,;	A	ENSG00000260691	ENST00000562196	Transcript
FOXD4L3	0	.	GRCh38	chr9	68303273	68303273	+	Nonsense_Mutation	SNP	A	A	T	rs7034645		CHLA20_S3	NORMAL	A	A																c.322N>T	p.Lys108Ter	p.K108*	ENST00000342833	1/1	10	3	7				FOXD4L3,stop_gained,p.Lys108Ter,ENST00000342833,NM_199135.4;CBWD3,downstream_gene_variant,,ENST00000360171,NM_001291821.1,NM_201453.3;CBWD3,downstream_gene_variant,,ENST00000377342,;CBWD3,downstream_gene_variant,,ENST00000618217,;RP11-561O23.5,upstream_gene_variant,,ENST00000603200,;RP11-561O23.7,upstream_gene_variant,,ENST00000419576,;CBWD3,downstream_gene_variant,,ENST00000614398,;CBWD3,downstr…	T	ENSG00000187559	ENST00000342833	Transcript
TRPM3	0	.	GRCh38	chr9	70843122	70843123	+	Frame_Shift_Ins	INS	-	-	AAAA	novel		CHLA20_S3	NORMAL	-	-																c.681_682insTTTT	p.Ile228PhefsTer15	p.I228Ffs*15	ENST00000377110	5/25	111	87	24				TRPM3,frameshift_variant,p.Ile228PhefsTer15,ENST00000377110,NM_001007471.2;TRPM3,frameshift_variant,p.Ile75PhefsTer15,ENST00000360823,NM_206944.3,NM_206947.3;TRPM3,frameshift_variant,p.Ile75PhefsTer15,ENST00000377105,NM_024971.5;TRPM3,frameshift_variant,p.Ile230PhefsTer15,ENST00000357533,;TRPM3,frameshift_variant,p.Ile75PhefsTer15,ENST00000396292,NM_206946.3;TRPM3,frameshift_variant,p.Ile75PhefsT…	AAAA	ENSG00000083067	ENST00000377110	Transcript
TRPM3	0	.	GRCh38	chr9	70843129	70843130	+	Splice_Region	INS	-	-	A	novel		CHLA20_S3	NORMAL	-	-																c.677-2_677delNNNinsTAGG			ENST00000377110	5/25	86	0	61				TRPM3,splice_region_variant,,ENST00000377110,NM_001007471.2;TRPM3,splice_region_variant,,ENST00000360823,NM_206944.3,NM_206947.3;TRPM3,splice_region_variant,,ENST00000377105,NM_024971.5;TRPM3,splice_region_variant,,ENST00000357533,;TRPM3,splice_region_variant,,ENST00000396292,NM_206946.3;TRPM3,splice_region_variant,,ENST00000358082,;TRPM3,splice_region_variant,,ENST00000396285,NM_020952.4;TRPM3,s…	CCTA	ENSG00000083067	ENST00000377110	Transcript
PRUNE2	0	.	GRCh38	chr9	76706995	76706995	+	Missense_Mutation	SNP	T	T	C	rs762647804		CHLA20_S3	NORMAL	T	T																c.5279N>G	p.Gln1760Arg	p.Q1760R	ENST00000376718	8/19	407	239	168				PRUNE2,missense_variant,p.Gln1760Arg,ENST00000376718,NM_015225.2;PRUNE2,missense_variant,p.Gln1401Arg,ENST00000428286,;PRUNE2,missense_variant,p.Gln1760Arg,ENST00000443509,NM_001308047.1,NM_001308048.1;PRUNE2,missense_variant,p.Gln1082Arg,ENST00000426088,;PRUNE2,upstream_gene_variant,,ENST00000480674,;	C	ENSG00000106772	ENST00000376718	Transcript
SPATA31D3	0	.	GRCh38	chr9	81947502	81947502	+	Missense_Mutation	SNP	C	C	T	rs769395407		CHLA20_S3	NORMAL	C	C																c.2249N>T	p.Pro750Leu	p.P750L	ENST00000445385	4/4	188	82	106				SPATA31D3,missense_variant,p.Pro750Leu,ENST00000445385,NM_207416.2;RP11-383M4.6,intron_variant,,ENST00000585776,;RP11-383M4.6,intron_variant,,ENST00000592744,;	T	ENSG00000186788	ENST00000445385	Transcript
PHF2	0	.	GRCh38	chr9	93660383	93660384	+	Frame_Shift_Ins	INS	-	-	C	novel		CHLA20_S3	NORMAL	-	-																c.1521_1522insC	p.Lys510GlufsTer4	p.K510Efs*4	ENST00000359246	12/22	205	139	66				PHF2,frameshift_variant,p.Lys510GlufsTer4,ENST00000359246,NM_005392.3;PHF2,intron_variant,,ENST00000375376,;PHF2,intron_variant,,ENST00000610682,;	C	ENSG00000197724	ENST00000359246	Transcript
PTPDC1	0	.	GRCh38	chr9	94098538	94098538	+	Missense_Mutation	SNP	G	G	A	rs61755091		CHLA20_S3	NORMAL	G	G																c.1972N>A	p.Val658Ile	p.V658I	ENST00000620992	6/9	292	158	134				PTPDC1,missense_variant,p.Val604Ile,ENST00000375360,NM_001253830.1,NM_177995.2;PTPDC1,missense_variant,p.Val658Ile,ENST00000620992,NM_001253829.1;PTPDC1,missense_variant,p.Val656Ile,ENST00000288976,NM_152422.4;PTPDC1,upstream_gene_variant,,ENST00000467049,;	A	ENSG00000158079	ENST00000620992	Transcript
NUTM2F	0	.	GRCh38	chr9	94318545	94318545	+	Missense_Mutation	SNP	C	G	G	rs202219124		CHLA20_S3	NORMAL	C	C																c.2191N>C	p.Gly731Arg	p.G731R	ENST00000253262	7/7	80	0	80				NUTM2F,missense_variant,p.Gly731Arg,ENST00000253262,NM_017561.1;NUTM2F,missense_variant,p.Gly716Arg,ENST00000341207,;	G	ENSG00000130950	ENST00000253262	Transcript
NUTM2G	0	.	GRCh38	chr9	96937970	96937970	+	Missense_Mutation	SNP	T	T	G	rs200205157		CHLA20_S3	NORMAL	T	T																c.1409N>G	p.Leu470Arg	p.L470R	ENST00000372322	6/7	350	186	164				NUTM2G,missense_variant,p.Leu470Arg,ENST00000354649,NM_001045477.2;NUTM2G,missense_variant,p.Leu470Arg,ENST00000372322,NM_001170741.1;MFSD14C,downstream_gene_variant,,ENST00000637864,;MFSD14C,intron_variant,,ENST00000637409,;MFSD14C,intron_variant,,ENST00000506067,;MFSD14C,intron_variant,,ENST00000637076,;MFSD14C,intron_variant,,ENST00000637099,;	G	ENSG00000188152	ENST00000372322	Transcript
CORO2A	0	.	GRCh38	chr9	98130960	98130960	+	Missense_Mutation	SNP	C	C	T	novel		CHLA20_S3	NORMAL	C	C																c.865N>A	p.Gly289Arg	p.G289R	ENST00000343933	7/12	72	38	34				CORO2A,missense_variant,p.Gly289Arg,ENST00000343933,NM_003389.3;CORO2A,missense_variant,p.Gly289Arg,ENST00000375077,NM_052820.3;	T	ENSG00000106789	ENST00000343933	Transcript
TMEFF1	0	.	GRCh38	chr9	100473674	100473674	+	Missense_Mutation	SNP	C	C	G	rs199581308		CHLA20_S3	NORMAL	C	C																c.130N>G	p.Pro44Ala	p.P44A	ENST00000374879	1/10	88	49	39				TMEFF1,missense_variant,p.Pro44Ala,ENST00000374879,NM_003692.4;MSANTD3-TMEFF1,intron_variant,,ENST00000502978,NM_001198812.1;	G	ENSG00000241697	ENST00000374879	Transcript
OR13C5	0	.	GRCh38	chr9	104599179	104599179	+	Missense_Mutation	SNP	G	G	A	rs7025570		CHLA20_S3	NORMAL	G	G																c.235N>T	p.Pro79Ser	p.P79S	ENST00000374779	1/1	403	287	116				OR13C5,missense_variant,p.Pro79Ser,ENST00000374779,NM_001004482.1;	A	ENSG00000277556	ENST00000374779	Transcript
SVEP1	0	.	GRCh38	chr9	110546211	110546211	+	Missense_Mutation	SNP	G	G	C	novel		CHLA20_S3	NORMAL	G	G																c.868N>G	p.Arg290Gly	p.R290G	ENST00000374469	3/48	463	247	216				SVEP1,missense_variant,p.Arg290Gly,ENST00000401783,;SVEP1,missense_variant,p.Arg290Gly,ENST00000374469,NM_153366.3;SVEP1,missense_variant,p.Arg290Gly,ENST00000374461,;SVEP1,non_coding_transcript_exon_variant,,ENST00000467821,;	C	ENSG00000165124	ENST00000374469	Transcript
ORM1	0	.	GRCh38	chr9	114323246	114323246	+	Missense_Mutation	SNP	G	A	A	rs17650		CHLA20_S3	NORMAL	G	G																c.113N>A	p.Arg38Gln	p.R38Q	ENST00000259396	1/6	207	2	205				ORM1,missense_variant,p.Arg38Gln,ENST00000259396,NM_000607.2;ORM1,upstream_gene_variant,,ENST00000477456,;	A	ENSG00000229314	ENST00000259396	Transcript
WHRN	0	.	GRCh38	chr9	114402792	114402792	+	Missense_Mutation	SNP	T	T	C	rs756666810		CHLA20_S3	NORMAL	T	T																c.2686N>G	p.Ile896Val	p.I896V	ENST00000362057	12/12	310	156	154				WHRN,missense_variant,p.Ile896Val,ENST00000362057,NM_001173425.1,NM_015404.3;WHRN,missense_variant,p.Ile545Val,ENST00000374059,;WHRN,missense_variant,p.Ile513Val,ENST00000265134,NM_001083885.2;RP11-9M16.2,upstream_gene_variant,,ENST00000448674,;	C	ENSG00000095397	ENST00000362057	Transcript
ASTN2	0	.	GRCh38	chr9	116725908	116725908	+	Missense_Mutation	SNP	C	C	T	rs150849349		CHLA20_S3	NORMAL	C	C																c.2516N>A	p.Arg839Gln	p.R839Q	ENST00000361209	15/22	251	121	130				ASTN2,missense_variant,p.Arg890Gln,ENST00000313400,;ASTN2,missense_variant,p.Arg839Gln,ENST00000361209,NM_014010.4;ASTN2,missense_variant,p.Arg613Gln,ENST00000373986,;ASTN2,5_prime_UTR_variant,,ENST00000361477,NM_198187.3;	T	ENSG00000148219	ENST00000361209	Transcript
GSN	0	.	GRCh38	chr9	121321364	121321364	+	Missense_Mutation	SNP	C	C	T	rs116185403		CHLA20_S3	NORMAL	C	C																c.1441N>T	p.Arg481Cys	p.R481C	ENST00000373818	10/17	258	155	103				GSN,missense_variant,p.Arg430Cys,ENST00000373823,NM_001127662.1,NM_001127664.1,NM_198252.2,NM_001127665.1;GSN,missense_variant,p.Arg481Cys,ENST00000373818,NM_000177.4;GSN,missense_variant,p.Arg438Cys,ENST00000545652,NM_001258030.1;GSN,missense_variant,p.Arg447Cys,ENST00000394353,NM_001258029.1;AL513122.1,missense_variant,p.Arg466Cys,ENST00000449733,NM_001127663.1;AL513122.2,missense_variant,p.Arg…	T	ENSG00000148180	ENST00000373818	Transcript
OR1J4	0	.	GRCh38	chr9	122519720	122519720	+	Missense_Mutation	SNP	C	C	T	rs145918200		CHLA20_S3	NORMAL	C	C																c.580N>T	p.Leu194Phe	p.L194F	ENST00000340750	1/1	461	236	225				OR1J4,missense_variant,p.Leu194Phe,ENST00000340750,NM_001004452.1;	T	ENSG00000239590	ENST00000340750	Transcript
HMCN2	0	.	GRCh38	chr9	130325648	130325648	+	Missense_Mutation	SNP	G	C	C	novel		CHLA20_S3	NORMAL	G	G																c.2971N>C	p.Ala991Pro	p.A991P	ENST00000624552	20/98	354	0	354				HMCN2,missense_variant,p.Ala991Pro,ENST00000624552,NM_001291815.1;HMCN2,missense_variant,p.Ala255Pro,ENST00000611173,;	C	ENSG00000148357	ENST00000624552	Transcript
HMCN2	0	.	GRCh38	chr9	130376548	130376548	+	Missense_Mutation	SNP	G	G	T	novel		CHLA20_S3	NORMAL	G	G																c.7948N>T	p.Ala2650Ser	p.A2650S	ENST00000624552	52/98	414	215	199				HMCN2,missense_variant,p.Ala2650Ser,ENST00000624552,NM_001291815.1;	T	ENSG00000148357	ENST00000624552	Transcript
FIBCD1	0	.	GRCh38	chr9	130911831	130911831	+	Missense_Mutation	SNP	G	G	C	rs144181457		CHLA20_S3	NORMAL	G	G																c.907N>G	p.Arg303Gly	p.R303G	ENST00000372338	5/7	207	121	86				FIBCD1,missense_variant,p.Arg303Gly,ENST00000372338,NM_032843.4;FIBCD1,missense_variant,p.Arg303Gly,ENST00000448616,NM_001145106.1;FIBCD1,missense_variant,p.Arg257Gly,ENST00000444139,;FIBCD1,missense_variant,p.Arg145Gly,ENST00000372337,;FIBCD1,downstream_gene_variant,,ENST00000451466,;	C	ENSG00000130720	ENST00000372338	Transcript
DDX31	0	.	GRCh38	chr9	132594975	132594976	+	Frame_Shift_Ins	INS	-	-	G	novel		CHLA20_S3	NORMAL	-	-																c.2446_2447insC	p.Leu816ProfsTer73	p.L816Pfs*73	ENST00000372159	20/20	307	144	163				DDX31,frameshift_variant,p.Leu816ProfsTer73,ENST00000372159,NM_001322340.1,NM_001322343.1,NM_001322342.1,NM_001322341.1,NM_022779.8;DDX31,frameshift_variant,p.Leu816ProfsTer73,ENST00000372153,;DDX31,frameshift_variant,p.Leu711ProfsTer73,ENST00000438527,;BARHL1,downstream_gene_variant,,ENST00000263610,NM_020064.3;DDX31,non_coding_transcript_exon_variant,,ENST00000372155,;	G	ENSG00000125485	ENST00000372159	Transcript
CEL	0	.	GRCh38	chr9	133069199	133069199	+	Missense_Mutation	SNP	C	C	T	rs62576769		CHLA20_S3	NORMAL	C	C																c.1235N>T	p.Thr412Ile	p.T412I	ENST00000372080	9/11	55	23	32				CEL,missense_variant,p.Thr412Ile,ENST00000372080,NM_001807.4;CEL,3_prime_UTR_variant,,ENST00000621209,;	T	ENSG00000170835	ENST00000372080	Transcript
CEL	0	.	GRCh38	chr9	133071462	133071462	+	Missense_Mutation	SNP	T	T	G	rs587780308		CHLA20_S3	NORMAL	T	T																c.1969N>G	p.Ser657Ala	p.S657A	ENST00000372080	11/11	11	7	4				CEL,missense_variant,p.Ser657Ala,ENST00000372080,NM_001807.4;CEL,intron_variant,,ENST00000621209,;	G	ENSG00000170835	ENST00000372080	Transcript
CEL	0	.	GRCh38	chr9	133071468	133071468	+	Missense_Mutation	SNP	G	G	C	rs587780309		CHLA20_S3	NORMAL	G	G																c.1975N>C	p.Ala659Pro	p.A659P	ENST00000372080	11/11	17	9	8				CEL,missense_variant,p.Ala659Pro,ENST00000372080,NM_001807.4;CEL,intron_variant,,ENST00000621209,;	C	ENSG00000170835	ENST00000372080	Transcript
CEL	0	.	GRCh38	chr9	133071561	133071561	+	Missense_Mutation	SNP	T	T	G	rs657704		CHLA20_S3	NORMAL	T	T																c.2068N>G	p.Ser690Ala	p.S690A	ENST00000372080	11/11	102	63	39				CEL,missense_variant,p.Ser690Ala,ENST00000372080,NM_001807.4;CEL,intron_variant,,ENST00000621209,;	G	ENSG00000170835	ENST00000372080	Transcript
CEL	0	.	GRCh38	chr9	133071567	133071567	+	Missense_Mutation	SNP	G	G	C	novel		CHLA20_S3	NORMAL	G	G																c.2074N>C	p.Ala692Pro	p.A692P	ENST00000372080	11/11	121	80	41				CEL,missense_variant,p.Ala692Pro,ENST00000372080,NM_001807.4;CEL,intron_variant,,ENST00000621209,;	C	ENSG00000170835	ENST00000372080	Transcript
SURF2	0	.	GRCh38	chr9	133360384	133360384	+	Missense_Mutation	SNP	G	G	A	rs12763		CHLA20_S3	NORMAL	G	G																c.637N>A	p.Gly213Ser	p.G213S	ENST00000371964	5/6	183	92	91				SURF2,missense_variant,p.Gly213Ser,ENST00000371964,NM_001278928.1,NM_017503.4;SURF4,downstream_gene_variant,,ENST00000618229,NM_001280790.1;SURF4,downstream_gene_variant,,ENST00000613129,NM_001280791.1;SURF4,downstream_gene_variant,,ENST00000371989,NM_033161.3,NM_001280788.1;SURF4,downstream_gene_variant,,ENST00000545297,NM_001280792.1;SURF4,downstream_gene_variant,,ENST00000485435,NM_001280789.1…	A	ENSG00000148291	ENST00000371964	Transcript
STKLD1	0	.	GRCh38	chr9	133402955	133402955	+	Missense_Mutation	SNP	G	G	A	rs3124747		CHLA20_S3	NORMAL	G	G																c.1417N>A	p.Glu473Lys	p.E473K	ENST00000371957	14/18	127	72	55				STKLD1,missense_variant,p.Glu473Lys,ENST00000371957,NM_153710.4;REXO4,downstream_gene_variant,,ENST00000371942,NM_001279350.1,NM_020385.3,NM_001279351.1;REXO4,downstream_gene_variant,,ENST00000371935,NM_001279349.1;REXO4,downstream_gene_variant,,ENST00000454825,;	A	ENSG00000198870	ENST00000371957	Transcript
ADAMTSL2	0	.	GRCh38	chr9	133554507	133554507	+	Missense_Mutation	SNP	G	G	A	rs35767802		CHLA20_S3	NORMAL	G	G																c.1090N>A	p.Val364Ile	p.V364I	ENST00000354484	10/19	346	190	156				ADAMTSL2,missense_variant,p.Val473Ile,ENST00000393061,;ADAMTSL2,missense_variant,p.Val364Ile,ENST00000354484,NM_001145320.1;ADAMTSL2,missense_variant,p.Val364Ile,ENST00000393060,NM_014694.3;	A	ENSG00000197859	ENST00000354484	Transcript
QSOX2	0	.	GRCh38	chr9	136209255	136209255	+	Missense_Mutation	SNP	G	G	A	rs55964657		CHLA20_S3	NORMAL	G	G																c.1570N>T	p.Arg524Trp	p.R524W	ENST00000358701	12/12	212	120	92				QSOX2,missense_variant,p.Arg524Trp,ENST00000358701,NM_181701.3;LHX3,upstream_gene_variant,,ENST00000371748,NM_178138.5;QSOX2,downstream_gene_variant,,ENST00000455222,;	A	ENSG00000165661	ENST00000358701	Transcript
CCDC187	0	.	GRCh38	chr9	136286167	136286167	+	Missense_Mutation	SNP	G	C	C	novel		CHLA20_S3	NORMAL	G	G																c.2457N>G	p.Asp819Glu	p.D819E	ENST00000569961	8/10	336	0	336				CCDC187,missense_variant,p.Asp917Glu,ENST00000624277,;CCDC187,missense_variant,p.Asp819Glu,ENST00000569961,NM_001291516.1;CCDC187,missense_variant,p.Asp917Glu,ENST00000563590,;	C	ENSG00000260220	ENST00000569961	Transcript
CCDC187	0	.	GRCh38	chr9	136286366	136286366	+	Missense_Mutation	SNP	A	G	G	novel		CHLA20_S3	NORMAL	A	A																c.2258N>C	p.Leu753Pro	p.L753P	ENST00000569961	8/10	279	0	279				CCDC187,missense_variant,p.Leu851Pro,ENST00000624277,;CCDC187,missense_variant,p.Leu753Pro,ENST00000569961,NM_001291516.1;CCDC187,missense_variant,p.Leu851Pro,ENST00000563590,;	G	ENSG00000260220	ENST00000569961	Transcript
CCDC187	0	.	GRCh38	chr9	136290940	136290940	+	Missense_Mutation	SNP	A	A	G	novel		CHLA20_S3	NORMAL	A	A																c.1379N>C	p.Leu460Pro	p.L460P	ENST00000569961	6/10	230	108	122				CCDC187,missense_variant,p.Leu558Pro,ENST00000624277,;CCDC187,missense_variant,p.Leu460Pro,ENST00000569961,NM_001291516.1;CCDC187,downstream_gene_variant,,ENST00000565954,;CCDC187,missense_variant,p.Leu558Pro,ENST00000563590,;	G	ENSG00000260220	ENST00000569961	Transcript
CCDC187	0	.	GRCh38	chr9	136291376	136291376	+	Missense_Mutation	SNP	A	G	G	novel		CHLA20_S3	NORMAL	A	A																c.943N>C	p.Cys315Arg	p.C315R	ENST00000569961	6/10	269	0	269				CCDC187,missense_variant,p.Cys413Arg,ENST00000624277,;CCDC187,missense_variant,p.Cys315Arg,ENST00000569961,NM_001291516.1;CCDC187,downstream_gene_variant,,ENST00000565954,;CCDC187,missense_variant,p.Cys413Arg,ENST00000563590,;	G	ENSG00000260220	ENST00000569961	Transcript
CCDC187	0	.	GRCh38	chr9	136291574	136291574	+	Missense_Mutation	SNP	A	G	G	novel		CHLA20_S3	NORMAL	A	A																c.745N>C	p.Tyr249His	p.Y249H	ENST00000569961	6/10	278	0	278				CCDC187,missense_variant,p.Tyr347His,ENST00000624277,;CCDC187,missense_variant,p.Tyr249His,ENST00000569961,NM_001291516.1;CCDC187,downstream_gene_variant,,ENST00000565954,;CCDC187,missense_variant,p.Tyr347His,ENST00000563590,;	G	ENSG00000260220	ENST00000569961	Transcript
CCDC187	0	.	GRCh38	chr9	136292241	136292241	+	Missense_Mutation	SNP	G	G	A	novel		CHLA20_S3	NORMAL	G	G																c.593N>T	p.Ser198Leu	p.S198L	ENST00000569961	5/10	307	173	134				CCDC187,missense_variant,p.Ser296Leu,ENST00000624277,;CCDC187,missense_variant,p.Ser198Leu,ENST00000569961,NM_001291516.1;CCDC187,downstream_gene_variant,,ENST00000565954,;CCDC187,missense_variant,p.Ser296Leu,ENST00000563590,;	A	ENSG00000260220	ENST00000569961	Transcript
CCDC187	0	.	GRCh38	chr9	136302868	136302868	+	Missense_Mutation	SNP	A	G	G	novel		CHLA20_S3	NORMAL	A	A																c.275N>C	p.Met92Thr	p.M92T	ENST00000569961	2/10	244	0	244				CCDC187,missense_variant,p.Met190Thr,ENST00000624277,;CCDC187,missense_variant,p.Met92Thr,ENST00000569961,NM_001291516.1;CCDC187,non_coding_transcript_exon_variant,,ENST00000565954,;CCDC187,missense_variant,p.Met190Thr,ENST00000563590,;	G	ENSG00000260220	ENST00000569961	Transcript
NOTCH1	0	.	GRCh38	chr9	136514637	136514637	+	Missense_Mutation	SNP	C	C	T	rs79782048		CHLA20_S3	NORMAL	C	C																c.2080N>A	p.Glu694Lys	p.E694K	ENST00000277541	13/34	203	121	82				NOTCH1,missense_variant,p.Glu694Lys,ENST00000277541,NM_017617.4;MIR4673,downstream_gene_variant,,ENST00000584777,;	T	ENSG00000148400	ENST00000277541	Transcript
RPP38	0	.	GRCh38	chr10	15096677	15096677	+	5'Flank	SNP	T	T	C	rs117129272		CHLA20_S3	NORMAL	T	T																			ENST00000616640		337	174	163				RPP38,upstream_gene_variant,,ENST00000616640,NM_006414.4,NM_001265601.1;RPP38,upstream_gene_variant,,ENST00000378197,NM_183005.4;RPP38,upstream_gene_variant,,ENST00000378203,NM_001097590.2;RPP38,upstream_gene_variant,,ENST00000378202,;RPP38,upstream_gene_variant,,ENST00000441850,;RPP38,upstream_gene_variant,,ENST00000378201,;C10orf111,non_coding_transcript_exon_variant,,ENST00000624760,;RPP38,ups…	C	ENSG00000152464	ENST00000616640	Transcript
TMEM236	0	.	GRCh38	chr10	17796225	17796225	+	Missense_Mutation	SNP	C	C	A	novel		CHLA20_S3	NORMAL	C	C																c.777N>A	p.Asn259Lys	p.N259K	ENST00000377495	4/4	407	212	195				TMEM236,missense_variant,p.Asn259Lys,ENST00000377495,NM_001098844.2;	A	ENSG00000148483	ENST00000377495	Transcript
MRC1	0	.	GRCh38	chr10	17910338	17910338	+	Missense_Mutation	SNP	G	G	A	novel		CHLA20_S3	NORMAL	G	G																c.4244N>A	p.Arg1415His	p.R1415H	ENST00000569591	30/30	290	140	149				MRC1,missense_variant,p.Arg1415His,ENST00000569591,NM_002438.3;	A	ENSG00000260314	ENST00000569591	Transcript
SPAG6	0	.	GRCh38	chr10	22411061	22411062	+	Frame_Shift_Ins	INS	-	-	T	novel		CHLA20_S3	NORMAL	-	-																c.1345_1346insT	p.Val451CysfsTer7	p.V451Cfs*7	ENST00000376624	10/11	165	86	79				SPAG6,frameshift_variant,p.Val429CysfsTer7,ENST00000376603,NM_001253855.1;SPAG6,frameshift_variant,p.Val451CysfsTer7,ENST00000376624,NM_012443.3;SPAG6,frameshift_variant,p.Val426CysfsTer7,ENST00000538630,NM_001253854.1;SPAG6,intron_variant,,ENST00000313311,NM_172242.2;RP11-301N24.3,intron_variant,,ENST00000422675,;SPAG6,non_coding_transcript_exon_variant,,ENST00000490361,;SPAG6,intron_variant,,EN…	T	ENSG00000077327	ENST00000376624	Transcript
MASTL	0	.	GRCh38	chr10	27170454	27170454	+	Nonsense_Mutation	SNP	C	C	T	novel		CHLA20_S3	NORMAL	C	C																c.1495N>T	p.Gln499Ter	p.Q499*	ENST00000375940	8/12	256	136	120				MASTL,stop_gained,p.Gln499Ter,ENST00000375946,NM_032844.4,NM_001320756.1;MASTL,stop_gained,p.Gln499Ter,ENST00000375940,NM_001320757.1,NM_001172303.2;MASTL,stop_gained,p.Gln499Ter,ENST00000342386,NM_001172304.2;MASTL,stop_gained,p.Gln171Ter,ENST00000477034,;	T	ENSG00000120539	ENST00000375940	Transcript
SVIL	0	.	GRCh38	chr10	29490918	29490918	+	Missense_Mutation	SNP	A	A	C	rs199726033		CHLA20_S3	NORMAL	A	A																c.4121N>G	p.Leu1374Arg	p.L1374R	ENST00000355867	22/38	403	297	106				SVIL,missense_variant,p.Leu1342Arg,ENST00000375398,;SVIL,missense_variant,p.Leu1374Arg,ENST00000355867,NM_001323599.1,NM_021738.2;SVIL,missense_variant,p.Leu948Arg,ENST00000375400,NM_001323600.1,NM_003174.3;SVIL,missense_variant,p.Leu300Arg,ENST00000632315,;SVIL-AS1,downstream_gene_variant,,ENST00000413405,;SVIL,non_coding_transcript_exon_variant,,ENST00000474106,;SVIL,downstream_gene_variant,,EN…	C	ENSG00000197321	ENST00000355867	Transcript
SVIL	0	.	GRCh38	chr10	29495143	29495143	+	Missense_Mutation	SNP	G	C	C	rs2368406		CHLA20_S3	NORMAL	G	G																c.3703N>G	p.Pro1235Ala	p.P1235A	ENST00000355867	19/38	119	0	119				SVIL,missense_variant,p.Pro1203Ala,ENST00000375398,;SVIL,missense_variant,p.Pro1235Ala,ENST00000355867,NM_001323599.1,NM_021738.2;SVIL,missense_variant,p.Pro809Ala,ENST00000375400,NM_001323600.1,NM_003174.3;SVIL,missense_variant,p.Pro161Ala,ENST00000632315,;SVIL,non_coding_transcript_exon_variant,,ENST00000474106,;SVIL,non_coding_transcript_exon_variant,,ENST00000491872,;	C	ENSG00000197321	ENST00000355867	Transcript
ZEB1	0	.	GRCh38	chr10	31521586	31521586	+	Missense_Mutation	SNP	A	A	G	rs138507868		CHLA20_S3	NORMAL	A	A																c.2254N>G	p.Thr752Ala	p.T752A	ENST00000361642	7/9	541	270	271				ZEB1,missense_variant,p.Thr735Ala,ENST00000446923,NM_001128128.2,NM_001323665.1,NM_001174094.1,NM_001323656.1,NM_001323650.1,NM_001323664.1,NM_001323657.1;ZEB1,missense_variant,p.Thr752Ala,ENST00000361642,NM_001323647.1,NM_001323649.1,NM_001323651.1,NM_001174096.1;ZEB1,missense_variant,p.Thr751Ala,ENST00000320985,NM_030751.5;ZEB1,missense_variant,p.Thr731Ala,ENST00000560721,NM_001323674.1,NM_0011…	G	ENSG00000148516	ENST00000361642	Transcript
AGAP4	0	.	GRCh38	chr10	45826456	45826456	+	Missense_Mutation	SNP	C	C	T	rs202104169		CHLA20_S3	NORMAL	C	C																c.1451N>A	p.Arg484His	p.R484H	ENST00000448048	7/7	850	232	618				AGAP4,missense_variant,p.Arg507His,ENST00000616763,;AGAP4,missense_variant,p.Arg484His,ENST00000311652,;AGAP4,missense_variant,p.Arg484His,ENST00000448048,NM_133446.3;AGAP4,missense_variant,p.Arg507His,ENST00000618171,NM_001276343.2;AGAP4,downstream_gene_variant,,ENST00000492347,;AGAP4,downstream_gene_variant,,ENST00000430779,;	T	ENSG00000188234	ENST00000448048	Transcript
ANXA8L1	0	.	GRCh38	chr10	46383535	46383535	+	Missense_Mutation	SNP	C	C	T	novel		CHLA20_S3	NORMAL	C	C																c.401N>T	p.Ala134Val	p.A134V	ENST00000619162	5/12	30	12	18				ANXA8L1,missense_variant,p.Ala172Val,ENST00000584982,;ANXA8L1,missense_variant,p.Ala72Val,ENST00000613703,;ANXA8L1,missense_variant,p.Ala134Val,ENST00000619162,NM_001098845.2;ANXA8L1,intron_variant,,ENST00000622769,NM_001278924.1;ANXA8L1,intron_variant,,ENST00000611655,NM_001278923.1;ANXA8L1,intron_variant,,ENST00000616785,;CH17-335B8.4,downstream_gene_variant,,ENST00000623463,;ANXA8L1,downstream…	T	ENSG00000264230	ENST00000619162	Transcript
GPRIN2	0	.	GRCh38	chr10	46549538	46549538	+	Missense_Mutation	SNP	A	A	G	rs3127823		CHLA20_S3	NORMAL	A	A																c.1199N>C	p.Leu400Pro	p.L400P	ENST00000374317	3/3	557	314	243				GPRIN2,missense_variant,p.Leu400Pro,ENST00000374317,NM_014696.3;GPRIN2,missense_variant,p.Leu400Pro,ENST00000374314,;	G	ENSG00000204175	ENST00000374317	Transcript
GPRIN2	0	.	GRCh38	chr10	46549613	46549613	+	Missense_Mutation	SNP	A	G	G	rs3127822		CHLA20_S3	NORMAL	A	A																c.1124N>C	p.Val375Ala	p.V375A	ENST00000374317	3/3	625	1	624				GPRIN2,missense_variant,p.Val375Ala,ENST00000374317,NM_014696.3;GPRIN2,missense_variant,p.Val375Ala,ENST00000374314,;	G	ENSG00000204175	ENST00000374317	Transcript
GPRIN2	0	.	GRCh38	chr10	46549695	46549695	+	Missense_Mutation	SNP	C	C	A	rs4926046		CHLA20_S3	NORMAL	C	C																c.1042N>T	p.Val348Leu	p.V348L	ENST00000374317	3/3	682	398	284				GPRIN2,missense_variant,p.Val348Leu,ENST00000374317,NM_014696.3;GPRIN2,missense_variant,p.Val348Leu,ENST00000374314,;	A	ENSG00000204175	ENST00000374317	Transcript
GPRIN2	0	.	GRCh38	chr10	46550013	46550013	+	Missense_Mutation	SNP	T	T	C	rs3127683		CHLA20_S3	NORMAL	T	T																c.724N>G	p.Arg242Gly	p.R242G	ENST00000374317	3/3	638	289	349				GPRIN2,missense_variant,p.Arg242Gly,ENST00000374317,NM_014696.3;GPRIN2,missense_variant,p.Arg242Gly,ENST00000374314,;	C	ENSG00000204175	ENST00000374317	Transcript
GPRIN2	0	.	GRCh38	chr10	46550016	46550016	+	Missense_Mutation	SNP	C	C	T	rs9422022		CHLA20_S3	NORMAL	C	C																c.721N>A	p.Val241Met	p.V241M	ENST00000374317	3/3	633	358	275				GPRIN2,missense_variant,p.Val241Met,ENST00000374317,NM_014696.3;GPRIN2,missense_variant,p.Val241Met,ENST00000374314,;	T	ENSG00000204175	ENST00000374317	Transcript
GPRIN2	0	.	GRCh38	chr10	46550040	46550040	+	Missense_Mutation	SNP	C	C	A	rs11204659		CHLA20_S3	NORMAL	C	C																c.697N>T	p.Ala233Ser	p.A233S	ENST00000374317	3/3	600	268	332				GPRIN2,missense_variant,p.Ala233Ser,ENST00000374317,NM_014696.3;GPRIN2,missense_variant,p.Ala233Ser,ENST00000374314,;	A	ENSG00000204175	ENST00000374317	Transcript
GPRIN2	0	.	GRCh38	chr10	46550133	46550133	+	Missense_Mutation	SNP	C	C	A	rs11204658		CHLA20_S3	NORMAL	C	C																c.604N>T	p.Gly202Trp	p.G202W	ENST00000374317	3/3	650	284	366				GPRIN2,missense_variant,p.Gly202Trp,ENST00000374317,NM_014696.3;GPRIN2,missense_variant,p.Gly202Trp,ENST00000374314,;	A	ENSG00000204175	ENST00000374317	Transcript
GPRIN2	0	.	GRCh38	chr10	46550427	46550427	+	Missense_Mutation	SNP	T	C	C	rs3127679		CHLA20_S3	NORMAL	T	T																c.310N>G	p.Ser104Gly	p.S104G	ENST00000374317	3/3	463	0	463				GPRIN2,missense_variant,p.Ser104Gly,ENST00000374317,NM_014696.3;GPRIN2,missense_variant,p.Ser104Gly,ENST00000374314,;	C	ENSG00000204175	ENST00000374317	Transcript
GPRIN2	0	.	GRCh38	chr10	46550439	46550439	+	Missense_Mutation	SNP	T	T	G	rs7090312		CHLA20_S3	NORMAL	T	T																c.298N>C	p.Thr100Pro	p.T100P	ENST00000374317	3/3	466	155	311				GPRIN2,missense_variant,p.Thr100Pro,ENST00000374317,NM_014696.3;GPRIN2,missense_variant,p.Thr100Pro,ENST00000374314,;	G	ENSG00000204175	ENST00000374317	Transcript
GPRIN2	0	.	GRCh38	chr10	46550466	46550466	+	Missense_Mutation	SNP	A	A	G	rs3127820		CHLA20_S3	NORMAL	A	A																c.271N>C	p.Trp91Arg	p.W91R	ENST00000374317	3/3	432	290	142				GPRIN2,missense_variant,p.Trp91Arg,ENST00000374317,NM_014696.3;GPRIN2,missense_variant,p.Trp91Arg,ENST00000374314,;	G	ENSG00000204175	ENST00000374317	Transcript
GPRIN2	0	.	GRCh38	chr10	46550598	46550598	+	Missense_Mutation	SNP	C	C	T	rs3127819		CHLA20_S3	NORMAL	C	C																c.139N>A	p.Val47Met	p.V47M	ENST00000374317	3/3	259	158	101				GPRIN2,missense_variant,p.Val47Met,ENST00000374317,NM_014696.3;GPRIN2,missense_variant,p.Val47Met,ENST00000374314,;	T	ENSG00000204175	ENST00000374317	Transcript
GPRIN2	0	.	GRCh38	chr10	46550618	46550618	+	Missense_Mutation	SNP	C	C	T	rs3127818		CHLA20_S3	NORMAL	C	C																c.119N>A	p.Arg40His	p.R40H	ENST00000374317	3/3	227	136	91				GPRIN2,missense_variant,p.Arg40His,ENST00000374317,NM_014696.3;GPRIN2,missense_variant,p.Arg40His,ENST00000374314,;	T	ENSG00000204175	ENST00000374317	Transcript
GPRIN2	0	.	GRCh38	chr10	46550622	46550622	+	Missense_Mutation	SNP	G	G	C	rs4926045		CHLA20_S3	NORMAL	G	G																c.115N>G	p.Leu39Val	p.L39V	ENST00000374317	3/3	224	87	137				GPRIN2,missense_variant,p.Leu39Val,ENST00000374317,NM_014696.3;GPRIN2,missense_variant,p.Leu39Val,ENST00000374314,;	C	ENSG00000204175	ENST00000374317	Transcript
GPRIN2	0	.	GRCh38	chr10	46550723	46550723	+	Missense_Mutation	SNP	C	C	T	rs3127817		CHLA20_S3	NORMAL	C	C																c.14N>A	p.Arg5His	p.R5H	ENST00000374317	3/3	102	77	25				GPRIN2,missense_variant,p.Arg5His,ENST00000374317,NM_014696.3;GPRIN2,missense_variant,p.Arg5His,ENST00000374314,;	T	ENSG00000204175	ENST00000374317	Transcript
SYT15	0	.	GRCh38	chr10	46584599	46584599	+	Missense_Mutation	SNP	G	G	C	rs3127785		CHLA20_S3	NORMAL	G	G																c.927N>C	p.Glu309Asp	p.E309D	ENST00000374321	6/8	454	322	131				SYT15,missense_variant,p.Glu362Asp,ENST00000374323,;SYT15,missense_variant,p.Glu309Asp,ENST00000374321,NM_031912.4;SYT15,missense_variant,p.Glu309Asp,ENST00000503753,NM_181519.2;SYT15,missense_variant,p.Glu99Asp,ENST00000374328,;SYT15,downstream_gene_variant,,ENST00000512997,;RP11-38L15.3,intron_variant,,ENST00000506914,;SYT15,upstream_gene_variant,,ENST00000449358,;	C	ENSG00000204176	ENST00000374321	Transcript
ABC7-42404400C24.1	0	.	GRCh38	chr10	47757224	47757224	+	Missense_Mutation	SNP	C	C	G	novel		CHLA20_S3	NORMAL	C	C																c.994N>C	p.Glu332Asp	p.E332D	ENST00000615923	6/8	8	1	7				ABC7-42404400C24.1,missense_variant,p.Glu362Asp,ENST00000623662,;ABC7-42404400C24.1,missense_variant,p.Glu332Asp,ENST00000615923,;ABC7-42404400C24.1,missense_variant,p.Glu309Asp,ENST00000622861,;	G	ENSG00000277758	ENST00000615923	Transcript
CH17-360D5.1	0	.	GRCh38	chr10	47922813	47922813	+	Missense_Mutation	SNP	G	G	A	rs79871698		CHLA20_S3	NORMAL	G	G																c.826N>A	p.Val276Met	p.V276M	ENST00000576178	3/3	536	318	218				CH17-360D5.1,missense_variant,p.Val276Met,ENST00000576178,;CH17-360D5.1,missense_variant,p.Val276Met,ENST00000613306,NM_001278795.1;CH17-360D5.2,intron_variant,,ENST00000479781,;	A	ENSG00000264717	ENST00000576178	Transcript
FRMPD2	0	.	GRCh38	chr10	48175933	48175933	+	Missense_Mutation	SNP	T	T	C	rs200957845		CHLA20_S3	NORMAL	T	T																c.2902N>G	p.Ile968Val	p.I968V	ENST00000374201	23/29	139	93	46				FRMPD2,missense_variant,p.Ile968Val,ENST00000374201,NM_001018071.3;FRMPD2,missense_variant,p.Ile943Val,ENST00000305531,NM_001318191.1;FRMPD2,missense_variant,p.Ile968Val,ENST00000636244,;FRMPD2,non_coding_transcript_exon_variant,,ENST00000474573,;FRMPD2,non_coding_transcript_exon_variant,,ENST00000463706,;FRMPD2,3_prime_UTR_variant,,ENST00000637395,;FRMPD2,non_coding_transcript_exon_variant,,ENST…	C	ENSG00000170324	ENST00000374201	Transcript
FRMPD2	0	.	GRCh38	chr10	48180858	48180858	+	Missense_Mutation	SNP	C	C	T	rs61840030		CHLA20_S3	NORMAL	C	C																c.2735N>A	p.Gly912Glu	p.G912E	ENST00000374201	21/29	75	41	34				FRMPD2,missense_variant,p.Gly912Glu,ENST00000374201,NM_001018071.3;FRMPD2,missense_variant,p.Gly887Glu,ENST00000305531,NM_001318191.1;FRMPD2,missense_variant,p.Gly912Glu,ENST00000636244,;FRMPD2,upstream_gene_variant,,ENST00000474573,;FRMPD2,upstream_gene_variant,,ENST00000463706,;FRMPD2,3_prime_UTR_variant,,ENST00000637395,;FRMPD2,non_coding_transcript_exon_variant,,ENST00000486151,;FRMPD2,non_co…	T	ENSG00000170324	ENST00000374201	Transcript
FRMPD2	0	.	GRCh38	chr10	48180973	48180973	+	Missense_Mutation	SNP	T	C	C	rs1346694		CHLA20_S3	NORMAL	T	T																c.2620N>G	p.Ser874Gly	p.S874G	ENST00000374201	21/29	138	3	135				FRMPD2,missense_variant,p.Ser874Gly,ENST00000374201,NM_001018071.3;FRMPD2,missense_variant,p.Ser849Gly,ENST00000305531,NM_001318191.1;FRMPD2,missense_variant,p.Ser874Gly,ENST00000636244,;FRMPD2,upstream_gene_variant,,ENST00000474573,;FRMPD2,upstream_gene_variant,,ENST00000463706,;FRMPD2,3_prime_UTR_variant,,ENST00000637395,;FRMPD2,non_coding_transcript_exon_variant,,ENST00000486151,;FRMPD2,non_co…	C	ENSG00000170324	ENST00000374201	Transcript
WDFY4	0	.	GRCh38	chr10	48725975	48725975	+	Missense_Mutation	SNP	G	G	A	rs34731704		CHLA20_S3	NORMAL	G	G																c.686N>A	p.Arg229Gln	p.R229Q	ENST00000325239	5/61	159	64	95				WDFY4,missense_variant,p.Arg229Gln,ENST00000325239,NM_020945.1;WDFY4,missense_variant,p.Arg229Gln,ENST00000360890,;	A	ENSG00000283652	ENST00000325239	Transcript
C10orf71	0	.	GRCh38	chr10	49322679	49322679	+	Missense_Mutation	SNP	A	A	G	rs151171891		CHLA20_S3	NORMAL	A	A																c.134N>G	p.Asp45Gly	p.D45G	ENST00000374144	3/3	694	362	332				C10orf71,missense_variant,p.Asp45Gly,ENST00000374144,NM_001135196.1;	G	ENSG00000177354	ENST00000374144	Transcript
CHAT	0	.	GRCh38	chr10	49664976	49664976	+	Missense_Mutation	SNP	C	C	T	rs79414242		CHLA20_S3	NORMAL	C	C																c.2177N>T	p.Pro726Leu	p.P726L	ENST00000337653	15/15	166	74	92				CHAT,missense_variant,p.Pro644Leu,ENST00000395562,NM_001142933.1;CHAT,missense_variant,p.Pro726Leu,ENST00000337653,NM_020549.4;CHAT,missense_variant,p.Pro608Leu,ENST00000351556,NM_001142929.1,NM_001142934.1,NM_020985.3;CHAT,missense_variant,p.Pro608Leu,ENST00000339797,NM_020984.3;CHAT,missense_variant,p.Pro608Leu,ENST00000395559,NM_020986.3;CHAT,3_prime_UTR_variant,,ENST00000466590,;	T	ENSG00000070748	ENST00000337653	Transcript
TIMM23B	0	.	GRCh38	chr10	49945053	49945053	+	Missense_Mutation	SNP	G	C	C	novel		CHLA20_S3	NORMAL	G	G																c.128N>C	p.Cys43Ser	p.C43S	ENST00000374098	2/7	539	0	539				TIMM23B,missense_variant,p.Cys43Ser,ENST00000451577,NM_001290118.1;TIMM23B,missense_variant,p.Cys43Ser,ENST00000374098,NM_001290117.1;PARG,intron_variant,,ENST00000402038,;PARG,upstream_gene_variant,,ENST00000616448,NM_001303489.1,NM_001303486.1,NM_003631.3,NM_001303487.1,NM_001324381.1;PARG,upstream_gene_variant,,ENST00000611974,;TIMM23B,synonymous_variant,p.Val84=,ENST00000478381,;TIMM23B,intro…	C	ENSG00000204152	ENST00000374098	Transcript
FAM21A	0	.	GRCh38	chr10	50093873	50093873	+	Missense_Mutation	SNP	C	C	T	rs199520696		CHLA20_S3	NORMAL	C	C																c.1136N>T	p.Thr379Met	p.T379M	ENST00000282633	13/31	132	99	33				FAM21A,missense_variant,p.Thr379Met,ENST00000351071,NM_001291398.1;FAM21A,missense_variant,p.Thr379Met,ENST00000314664,NM_001330102.1;FAM21A,missense_variant,p.Thr355Met,ENST00000611324,;FAM21A,missense_variant,p.Thr291Met,ENST00000399339,;FAM21A,missense_variant,p.Thr379Met,ENST00000282633,NM_001005751.2;FAM21A,downstream_gene_variant,,ENST00000492914,;FAM21A,3_prime_UTR_variant,,ENST00000434114…	T	ENSG00000099290	ENST00000282633	Transcript
ASAH2	0	.	GRCh38	chr10	50189586	50189586	+	Missense_Mutation	SNP	G	G	T	novel		CHLA20_S3	NORMAL	G	G																c.2066N>A	p.Thr689Asn	p.T689N	ENST00000395526	19/20	13	7	6				ASAH2,missense_variant,p.Thr689Asn,ENST00000395526,NM_019893.2;ASAH2,missense_variant,p.Thr654Asn,ENST00000447815,NM_001143974.1;ASAH2,missense_variant,p.Thr635Asn,ENST00000329428,;ASAH2,missense_variant,p.Thr531Asn,ENST00000443575,;ASAH2,missense_variant,p.Thr53Asn,ENST00000489640,;ASAH2,splice_region_variant,,ENST00000474434,;	T	ENSG00000188611	ENST00000395526	Transcript
NRBF2	0	.	GRCh38	chr10	63153842	63153842	+	Missense_Mutation	SNP	A	A	G	rs62623680		CHLA20_S3	NORMAL	A	A																c.488N>G	p.Asp163Gly	p.D163G	ENST00000277746	4/4	181	98	83				NRBF2,missense_variant,p.Asp163Gly,ENST00000277746,NM_030759.4;NRBF2,missense_variant,p.Asp153Gly,ENST00000435510,NM_001282405.1;	G	ENSG00000148572	ENST00000277746	Transcript
ATOH7	0	.	GRCh38	chr10	68231485	68231485	+	Missense_Mutation	SNP	T	T	C	rs111699024		CHLA20_S3	NORMAL	T	T																c.193N>G	p.Arg65Gly	p.R65G	ENST00000373673	1/1	571	265	306				ATOH7,missense_variant,p.Arg65Gly,ENST00000373673,NM_145178.3;RP11-153K11.3,downstream_gene_variant,,ENST00000444086,;RP11-153K11.3,downstream_gene_variant,,ENST00000429634,;	C	ENSG00000179774	ENST00000373673	Transcript
AGAP5	0	.	GRCh38	chr10	73675215	73675215	+	Missense_Mutation	SNP	T	C	C	rs781758766		CHLA20_S3	NORMAL	T	T																c.1445N>G	p.Tyr482Cys	p.Y482C	ENST00000374094	8/8	86	0	86				AGAP5,missense_variant,p.Tyr482Cys,ENST00000581191,;AGAP5,missense_variant,p.Tyr459Cys,ENST00000443782,;AGAP5,missense_variant,p.Tyr482Cys,ENST00000374094,NM_001144000.1;RP11-464F9.21,downstream_gene_variant,,ENST00000607450,;RP11-464F9.1,non_coding_transcript_exon_variant,,ENST00000399449,;AGAP5,downstream_gene_variant,,ENST00000607663,;	C	ENSG00000172650	ENST00000374094	Transcript
ZMIZ1	0	.	GRCh38	chr10	79293626	79293626	+	Missense_Mutation	SNP	G	G	C	novel		CHLA20_S3	NORMAL	G	G																c.1203N>C	p.Gln401His	p.Q401H	ENST00000334512	12/25	191	105	86				ZMIZ1,missense_variant,p.Gln401His,ENST00000334512,NM_020338.3;ZMIZ1,missense_variant,p.Gln308His,ENST00000446377,;ZMIZ1,intron_variant,,ENST00000611351,;ZMIZ1,non_coding_transcript_exon_variant,,ENST00000478357,;ZMIZ1,downstream_gene_variant,,ENST00000472035,;	C	ENSG00000108175	ENST00000334512	Transcript
SFTPA1	0	.	GRCh38	chr10	79611973	79611973	+	Missense_Mutation	SNP	C	G	G	rs1136450		CHLA20_S3	NORMAL	C	C																c.193N>G	p.Leu65Val	p.L65V	ENST00000419470	3/6	217	0	217				SFTPA1,missense_variant,p.Leu50Val,ENST00000398636,NM_001164646.1,NM_005411.4,NM_001164644.1;SFTPA1,missense_variant,p.Leu65Val,ENST00000419470,NM_001164645.1,NM_001093770.2;SFTPA1,missense_variant,p.Leu50Val,ENST00000428376,NM_001164647.1;SFTPA1,missense_variant,p.Leu50Val,ENST00000439264,;SFTPA1,missense_variant,p.Leu50Val,ENST00000429958,;SFTPA1,downstream_gene_variant,,ENST00000486922,;	G	ENSG00000122852	ENST00000419470	Transcript
NUTM2A	0	.	GRCh38	chr10	87228358	87228358	+	Missense_Mutation	SNP	G	G	A	rs200168540		CHLA20_S3	NORMAL	G	G																c.478N>A	p.Ala160Thr	p.A160T	ENST00000381707	2/7	237	120	117				NUTM2A,missense_variant,p.Ala160Thr,ENST00000381689,;NUTM2A,missense_variant,p.Ala160Thr,ENST00000381707,NM_001099338.1;NUTM2A-AS1,intron_variant,,ENST00000451940,;	A	ENSG00000184923	ENST00000381707	Transcript
MYOF	0	.	GRCh38	chr10	93329709	93329709	+	Missense_Mutation	SNP	A	A	G	rs368619864		CHLA20_S3	NORMAL	A	A																c.4937N>C	p.Leu1646Pro	p.L1646P	ENST00000359263	44/54	192	108	84				MYOF,missense_variant,p.Leu1646Pro,ENST00000359263,NM_013451.3;MYOF,missense_variant,p.Leu1633Pro,ENST00000358334,NM_133337.2;MYOF,non_coding_transcript_exon_variant,,ENST00000485212,;MYOF,missense_variant,p.Leu1040Pro,ENST00000463743,;	G	ENSG00000138119	ENST00000359263	Transcript
NOC3L	0	.	GRCh38	chr10	94334687	94334687	+	Missense_Mutation	SNP	T	T	C	rs375381157		CHLA20_S3	NORMAL	T	T																c.2221N>G	p.Met741Val	p.M741V	ENST00000371361	20/21	214	123	91				NOC3L,missense_variant,p.Met741Val,ENST00000371361,NM_022451.10;PLCE1,downstream_gene_variant,,ENST00000371380,NM_016341.3,NM_001288989.1;	C	ENSG00000173145	ENST00000371361	Transcript
CYP2C19	0	.	GRCh38	chr10	94842866	94842866	+	Missense_Mutation	SNP	A	A	G	rs3758581		CHLA20_S3	NORMAL	A	A																c.991N>G	p.Ile331Val	p.I331V	ENST00000371321	7/9	359	184	175				CYP2C19,missense_variant,p.Ile331Val,ENST00000371321,NM_000769.2;RP11-400G3.5,3_prime_UTR_variant,,ENST00000464755,;	G	ENSG00000165841	ENST00000371321	Transcript
LCOR	0	.	GRCh38	chr10	96981919	96981919	+	Missense_Mutation	SNP	C	C	A	novel		CHLA20_S3	NORMAL	C	C																c.529N>A	p.Gln177Lys	p.Q177K	ENST00000286067	1/1	367	187	180				LCOR,missense_variant,p.Gln459Lys,ENST00000421806,;LCOR,missense_variant,p.Gln177Lys,ENST00000286067,NM_015652.2;	A	ENSG00000196233	ENST00000286067	Transcript
HOGA1	0	.	GRCh38	chr10	97601988	97601988	+	Missense_Mutation	SNP	G	G	A	rs748335042		CHLA20_S3	NORMAL	G	G																c.832N>A	p.Ala278Thr	p.A278T	ENST00000370646	6/7	368	191	177				HOGA1,missense_variant,p.Ala278Thr,ENST00000370646,NM_138413.3;HOGA1,missense_variant,p.Ala115Thr,ENST00000370647,NM_001134670.1;RP11-548K23.11,missense_variant,p.Ala115Thr,ENST00000370649,;HOGA1,missense_variant,p.Ala82Thr,ENST00000370642,;HOGA1,downstream_gene_variant,,ENST00000465608,;	A	ENSG00000241935	ENST00000370646	Transcript
AFAP1L2	0	.	GRCh38	chr10	114340702	114340702	+	Missense_Mutation	SNP	C	C	T	rs41300231		CHLA20_S3	NORMAL	C	C																c.46N>A	p.Asp16Asn	p.D16N	ENST00000304129	2/19	200	97	103				AFAP1L2,missense_variant,p.Asp16Asn,ENST00000369271,NM_032550.3;AFAP1L2,missense_variant,p.Asp16Asn,ENST00000304129,NM_001287824.1,NM_001001936.2;AFAP1L2,missense_variant,p.Asp34Asn,ENST00000419268,;AFAP1L2,non_coding_transcript_exon_variant,,ENST00000483496,;	T	ENSG00000169129	ENST00000304129	Transcript
RPL21P16	0	.	GRCh38	chr10	120355038	120355038	+	RNA	SNP	T	A	A	rs12781587		CHLA20_S3	NORMAL	T	T																n.146N>T			ENST00000495531	1/1	47	2	45				RPL21P16,non_coding_transcript_exon_variant,,ENST00000495531,;	A	ENSG00000220842	ENST00000495531	Transcript
CTBP2	0	.	GRCh38	chr10	124989543	124989543	+	Missense_Mutation	SNP	T	T	C	rs201769282		CHLA20_S3	NORMAL	T	T																c.2933N>G	p.Asn978Ser	p.N978S	ENST00000309035	9/9	522	350	172				CTBP2,missense_variant,p.Asn438Ser,ENST00000337195,NM_001329.3,NM_001321012.1;CTBP2,missense_variant,p.Asn978Ser,ENST00000309035,NM_022802.2;CTBP2,missense_variant,p.Asn506Ser,ENST00000334808,;CTBP2,missense_variant,p.Asn438Ser,ENST00000411419,NM_001083914.2;CTBP2,missense_variant,p.Asn438Ser,ENST00000494626,NM_001290214.2,NM_001321014.1;CTBP2,missense_variant,p.Asn438Ser,ENST00000531469,NM_00132…	C	ENSG00000175029	ENST00000309035	Transcript
CTBP2	0	.	GRCh38	chr10	124989565	124989565	+	Frame_Shift_Del	DEL	G	G	-	rs146097043		CHLA20_S3	NORMAL	G	G																c.2911delN	p.Gln971SerfsTer36	p.Q971Sfs*36	ENST00000309035	9/9	494	338	156				CTBP2,frameshift_variant,p.Gln431SerfsTer36,ENST00000337195,NM_001329.3,NM_001321012.1;CTBP2,frameshift_variant,p.Gln971SerfsTer36,ENST00000309035,NM_022802.2;CTBP2,frameshift_variant,p.Gln499SerfsTer36,ENST00000334808,;CTBP2,frameshift_variant,p.Gln431SerfsTer36,ENST00000411419,NM_001083914.2;CTBP2,frameshift_variant,p.Gln431SerfsTer36,ENST00000494626,NM_001290214.2,NM_001321014.1;CTBP2,frameshi…	-	ENSG00000175029	ENST00000309035	Transcript
CTBP2	0	.	GRCh38	chr10	125003036	125003036	+	Missense_Mutation	SNP	C	C	A	rs201760950		CHLA20_S3	NORMAL	C	C																c.1902N>T	p.Lys634Asn	p.K634N	ENST00000309035	3/9	400	298	102				CTBP2,missense_variant,p.Lys94Asn,ENST00000337195,NM_001329.3,NM_001321012.1;CTBP2,missense_variant,p.Lys634Asn,ENST00000309035,NM_022802.2;CTBP2,missense_variant,p.Lys162Asn,ENST00000334808,;CTBP2,missense_variant,p.Lys94Asn,ENST00000411419,NM_001083914.2;CTBP2,missense_variant,p.Lys94Asn,ENST00000494626,NM_001290214.2,NM_001321014.1;CTBP2,missense_variant,p.Lys94Asn,ENST00000531469,NM_001321013…	A	ENSG00000175029	ENST00000309035	Transcript
CTBP2	0	.	GRCh38	chr10	125003062	125003062	+	Missense_Mutation	SNP	T	T	A	rs3198936		CHLA20_S3	NORMAL	T	T																c.1876N>T	p.Thr626Ser	p.T626S	ENST00000309035	3/9	441	329	112				CTBP2,missense_variant,p.Thr86Ser,ENST00000337195,NM_001329.3,NM_001321012.1;CTBP2,missense_variant,p.Thr626Ser,ENST00000309035,NM_022802.2;CTBP2,missense_variant,p.Thr154Ser,ENST00000334808,;CTBP2,missense_variant,p.Thr86Ser,ENST00000411419,NM_001083914.2;CTBP2,missense_variant,p.Thr86Ser,ENST00000494626,NM_001290214.2,NM_001321014.1;CTBP2,missense_variant,p.Thr86Ser,ENST00000531469,NM_001321013…	A	ENSG00000175029	ENST00000309035	Transcript
CTBP2	0	.	GRCh38	chr10	125003065	125003065	+	Missense_Mutation	SNP	T	T	A	rs75794788		CHLA20_S3	NORMAL	T	T																c.1873N>T	p.Ile625Phe	p.I625F	ENST00000309035	3/9	445	334	111				CTBP2,missense_variant,p.Ile85Phe,ENST00000337195,NM_001329.3,NM_001321012.1;CTBP2,missense_variant,p.Ile625Phe,ENST00000309035,NM_022802.2;CTBP2,missense_variant,p.Ile153Phe,ENST00000334808,;CTBP2,missense_variant,p.Ile85Phe,ENST00000411419,NM_001083914.2;CTBP2,missense_variant,p.Ile85Phe,ENST00000494626,NM_001290214.2,NM_001321014.1;CTBP2,missense_variant,p.Ile85Phe,ENST00000531469,NM_001321013…	A	ENSG00000175029	ENST00000309035	Transcript
SIRT3	0	.	GRCh38	chr11	233010	233010	+	Missense_Mutation	SNP	T	T	C	rs201012829		CHLA20_S3	NORMAL	T	T																c.679N>G	p.Thr227Ala	p.T227A	ENST00000382743	3/7	293	150	143				SIRT3,missense_variant,p.Thr227Ala,ENST00000382743,NM_012239.5;SIRT3,missense_variant,p.Thr146Ala,ENST00000525319,;SIRT3,missense_variant,p.Thr163Ala,ENST00000524564,;SIRT3,missense_variant,p.Thr227Ala,ENST00000532956,;SIRT3,missense_variant,p.Thr85Ala,ENST00000529382,NM_001017524.2;SIRT3,missense_variant,p.Thr85Ala,ENST00000528469,;PSMD13,upstream_gene_variant,,ENST00000532097,NM_002817.3;PSMD13…	C	ENSG00000142082	ENST00000382743	Transcript
NLRP6	0	.	GRCh38	chr11	285263	285263	+	Missense_Mutation	SNP	G	G	A	rs147916706		CHLA20_S3	NORMAL	G	G																c.2638N>A	p.Gly880Ser	p.G880S	ENST00000312165	8/8	284	143	141				NLRP6,missense_variant,p.Gly879Ser,ENST00000534750,NM_001276700.1;NLRP6,missense_variant,p.Gly880Ser,ENST00000312165,NM_138329.2;PGGHG,upstream_gene_variant,,ENST00000409548,NM_025092.4;PGGHG,upstream_gene_variant,,ENST00000409479,;PGGHG,upstream_gene_variant,,ENST00000409655,;RP11-326C3.2,upstream_gene_variant,,ENST00000534742,;RP11-326C3.2,upstream_gene_variant,,ENST00000525217,;RP11-326C3.2,up…	A	ENSG00000174885	ENST00000312165	Transcript
LMNTD2	0	.	GRCh38	chr11	556048	556048	+	Missense_Mutation	SNP	G	G	A	rs199751579		CHLA20_S3	NORMAL	G	G																c.1325N>T	p.Pro442Leu	p.P442L	ENST00000329451	11/14	143	83	60				LMNTD2,missense_variant,p.Pro442Leu,ENST00000329451,NM_173573.2;LRRC56,downstream_gene_variant,,ENST00000270115,NM_198075.3;RASSF7,upstream_gene_variant,,ENST00000431809,;RASSF7,upstream_gene_variant,,ENST00000397582,NM_001143993.1;LMNTD2,downstream_gene_variant,,ENST00000441853,;LMNTD2,downstream_gene_variant,,ENST00000486629,;RP11-496I9.1,upstream_gene_variant,,ENST00000527620,;RP11-496I9.1,ups…	A	ENSG00000185522	ENST00000329451	Transcript
LMNTD2	0	.	GRCh38	chr11	560710	560710	+	Missense_Mutation	SNP	A	A	G	rs200922487		CHLA20_S3	NORMAL	A	A																c.7N>C	p.Trp3Arg	p.W3R	ENST00000329451	1/14	234	121	113				LMNTD2,missense_variant,p.Trp3Arg,ENST00000329451,NM_173573.2;LMNTD2,5_prime_UTR_variant,,ENST00000441853,;RASSF7,intron_variant,,ENST00000431809,;RASSF7,upstream_gene_variant,,ENST00000397583,NM_003475.3;RASSF7,upstream_gene_variant,,ENST00000397582,NM_001143993.1;RASSF7,upstream_gene_variant,,ENST00000454668,NM_001143994.1;LMNTD2,upstream_gene_variant,,ENST00000486629,;RASSF7,upstream_gene_vari…	G	ENSG00000185522	ENST00000329451	Transcript
[truncated: 766 more rows]
[truncated: 83 more columns]
