# Supplementary material for: Neuroblastoma signalling models unveil combination therapies targeting feedback-mediated resistance
Source: PLoS Comput Biol. 2021 Nov 4;17(11):e1009515. doi: 10.1371/journal.pcbi.1009515 (PMC8604339; doi:10.1371/journal.pcbi.1009515)
Supplement: S1 File — (ZIP) [file pcbi.1009515.s022.zip › TNB_characterisation/WES_TNB_mafs_snvs/CHP212-AGS.maf]

#version 2.4
Hugo_Symbol	Entrez_Gene_Id	Center	NCBI_Build	Chromosome	Start_Position	End_Position	Strand	Variant_Classification	Variant_Type	Reference_Allele	Tumor_Seq_Allele1	Tumor_Seq_Allele2	dbSNP_RS	dbSNP_Val_Status	Tumor_Sample_Barcode	Matched_Norm_Sample_Barcode	Match_Norm_Seq_Allele1	Match_Norm_Seq_Allele2	Tumor_Validation_Allele1	Tumor_Validation_Allele2	Match_Norm_Validation_Allele1	Match_Norm_Validation_Allele2	Verification_Status	Validation_Status	Mutation_Status	Sequencing_Phase	Sequence_Source	Validation_Method	Score	BAM_File	Sequencer	Tumor_Sample_UUID	Matched_Norm_Sample_UUID	HGVSc	HGVSp	HGVSp_Short	Transcript_ID	Exon_Number	t_depth	t_ref_count	t_alt_count	n_depth	n_ref_count	n_alt_count	all_effects	Allele	Gene	Feature	Feature_type
NPHP4	0	.	GRCh38	chr1	5952710	5952710	+	Missense_Mutation	SNP	T	A	A	rs201124357		CHP212-AGS	NORMAL	T	T																c.800N>T	p.His267Leu	p.H267L	ENST00000378156	7/30	177	2	175				NPHP4,missense_variant,p.His267Leu,ENST00000378156,NM_015102.4,NM_001291594.1,NM_001291593.1;NPHP4,missense_variant,p.His267Leu,ENST00000622020,;NPHP4,non_coding_transcript_exon_variant,,ENST00000478423,;NPHP4,missense_variant,p.His267Leu,ENST00000489180,;NPHP4,intron_variant,,ENST00000378169,;	A	ENSG00000131697	ENST00000378156	Transcript
ESPN	0	.	GRCh38	chr1	6441010	6441010	+	Missense_Mutation	SNP	C	T	T	rs189442618		CHP212-AGS	NORMAL	C	C																c.935N>T	p.Ser312Leu	p.S312L	ENST00000377828	5/13	345	10	335				ESPN,missense_variant,p.Ser312Leu,ENST00000636330,;ESPN,missense_variant,p.Ser312Leu,ENST00000377828,NM_031475.2;ESPN,missense_variant,p.Ser97Leu,ENST00000418286,;RP1-202O8.2,downstream_gene_variant,,ENST00000419034,;ESPN,downstream_gene_variant,,ENST00000633651,;ESPN,downstream_gene_variant,,ENST00000632142,;	T	ENSG00000187017	ENST00000377828	Transcript
PLEKHG5	0	.	GRCh38	chr1	6468090	6468090	+	Missense_Mutation	SNP	T	G	G	rs187886272		CHP212-AGS	NORMAL	T	T																c.2983N>C	p.Thr995Pro	p.T995P	ENST00000537245	21/22	386	10	376				PLEKHG5,missense_variant,p.Thr993Pro,ENST00000377748,NM_198681.3;PLEKHG5,missense_variant,p.Thr995Pro,ENST00000537245,NM_001265592.1;PLEKHG5,missense_variant,p.Thr985Pro,ENST00000535355,NM_001265593.1;PLEKHG5,missense_variant,p.Thr916Pro,ENST00000340850,NM_001042664.1;PLEKHG5,missense_variant,p.Thr916Pro,ENST00000400913,NM_001042665.1;PLEKHG5,missense_variant,p.Thr953Pro,ENST00000377732,;PLEKHG5,…	G	ENSG00000171680	ENST00000537245	Transcript
RERE	0	.	GRCh38	chr1	8359846	8359846	+	Missense_Mutation	SNP	C	A	A	novel		CHP212-AGS	NORMAL	C	C																c.3536N>T	p.Arg1179Leu	p.R1179L	ENST00000337907	20/24	484	15	469				RERE,missense_variant,p.Arg1179Leu,ENST00000337907,NM_012102.3;RERE,missense_variant,p.Arg911Leu,ENST00000377464,;RERE,missense_variant,p.Arg1179Leu,ENST00000400908,NM_001042681.1;RERE,missense_variant,p.Arg625Leu,ENST00000476556,NM_001042682.1;RERE,intron_variant,,ENST00000400907,;RERE,intron_variant,,ENST00000505225,;RERE,downstream_gene_variant,,ENST00000488215,;RERE,upstream_gene_variant,,ENS…	A	ENSG00000142599	ENST00000337907	Transcript
RERE	0	.	GRCh38	chr1	8360467	8360468	+	Frame_Shift_Ins	INS	-	-	C	novel		CHP212-AGS	NORMAL	-	-																c.3039_3040insG	p.Pro1014AlafsTer89	p.P1014Afs*89	ENST00000337907	19/24	205	143	62				RERE,frameshift_variant,p.Pro1014AlafsTer89,ENST00000337907,NM_012102.3;RERE,frameshift_variant,p.Pro746AlafsTer89,ENST00000377464,;RERE,frameshift_variant,p.Pro1014AlafsTer89,ENST00000400908,NM_001042681.1;RERE,frameshift_variant,p.Pro460AlafsTer89,ENST00000476556,NM_001042682.1;RERE,intron_variant,,ENST00000400907,;RERE,intron_variant,,ENST00000505225,;RERE,downstream_gene_variant,,ENST00000488…	C	ENSG00000142599	ENST00000337907	Transcript
PRAMEF11	0	.	GRCh38	chr1	12827720	12827720	+	Missense_Mutation	SNP	T	G	G	rs2486717		CHP212-AGS	NORMAL	T	T																c.404N>C	p.Lys135Thr	p.K135T	ENST00000619922	3/4	426	1	425				PRAMEF11,missense_variant,p.Lys135Thr,ENST00000619922,NM_001146344.2;RP5-845O24.8,upstream_gene_variant,,ENST00000438401,;	G	ENSG00000239810	ENST00000619922	Transcript
PRAMEF4	0	.	GRCh38	chr1	12879655	12879655	+	Missense_Mutation	SNP	G	C	C	rs149134171		CHP212-AGS	NORMAL	G	G																c.1326N>G	p.Asn442Lys	p.N442K	ENST00000235349	4/4	134	1	133				PRAMEF4,missense_variant,p.Asn442Lys,ENST00000235349,NM_001009611.4;	C	ENSG00000243073	ENST00000235349	Transcript
PRAMEF10	0	.	GRCh38	chr1	12893335	12893335	+	Missense_Mutation	SNP	T	T	G	novel		CHP212-AGS	NORMAL	T	T																c.1006N>C	p.Asn336His	p.N336H	ENST00000235347	4/4	715	376	339				PRAMEF10,missense_variant,p.Asn336His,ENST00000235347,NM_001039361.4;	G	ENSG00000187545	ENST00000235347	Transcript
PRAMEF9	0	.	GRCh38	chr1	13176324	13176324	+	Missense_Mutation	SNP	C	G	G	rs200707086		CHP212-AGS	NORMAL	C	C																c.377N>G	p.Ser126Cys	p.S126C	ENST00000415919	3/4	14	0	14				PRAMEF9,missense_variant,p.Ser126Cys,ENST00000415919,NM_001010890.2;	G	ENSG00000204505	ENST00000415919	Transcript
PRAMEF9	0	.	GRCh38	chr1	13178750	13178750	+	Missense_Mutation	SNP	C	T	T	novel		CHP212-AGS	NORMAL	C	C																c.1055N>T	p.Ala352Val	p.A352V	ENST00000415919	4/4	8	0	8				PRAMEF9,missense_variant,p.Ala352Val,ENST00000415919,NM_001010890.2;	T	ENSG00000204505	ENST00000415919	Transcript
PRAMEF9	0	.	GRCh38	chr1	13178835	13178835	+	Missense_Mutation	SNP	T	G	G	novel		CHP212-AGS	NORMAL	T	T																c.1140N>G	p.Phe380Leu	p.F380L	ENST00000415919	4/4	70	2	68				PRAMEF9,missense_variant,p.Phe380Leu,ENST00000415919,NM_001010890.2;	G	ENSG00000204505	ENST00000415919	Transcript
PRAMEF9	0	.	GRCh38	chr1	13178951	13178951	+	Missense_Mutation	SNP	G	A	A	novel		CHP212-AGS	NORMAL	G	G																c.1256N>A	p.Arg419Gln	p.R419Q	ENST00000415919	4/4	337	1	336				PRAMEF9,missense_variant,p.Arg419Gln,ENST00000415919,NM_001010890.2;	A	ENSG00000204505	ENST00000415919	Transcript
PRAMEF18	0	.	GRCh38	chr1	13223363	13223363	+	Missense_Mutation	SNP	G	G	A	novel		CHP212-AGS	NORMAL	G	G																c.1415N>T	p.Ser472Phe	p.S472F	ENST00000624297	3/3	16	2	14				PRAMEF18,missense_variant,p.Ser472Phe,ENST00000624297,NM_001099850.2;	A	ENSG00000279804	ENST00000624297	Transcript
PRAMEF18	0	.	GRCh38	chr1	13223492	13223492	+	Missense_Mutation	SNP	A	G	G	novel		CHP212-AGS	NORMAL	A	A																c.1286N>C	p.Leu429Ser	p.L429S	ENST00000624297	3/3	14	0	14				PRAMEF18,missense_variant,p.Leu429Ser,ENST00000624297,NM_001099850.2;	G	ENSG00000279804	ENST00000624297	Transcript
PRAMEF18	0	.	GRCh38	chr1	13223511	13223511	+	Missense_Mutation	SNP	T	C	C	novel		CHP212-AGS	NORMAL	T	T																c.1267N>G	p.Asn423Asp	p.N423D	ENST00000624297	3/3	9	0	9				PRAMEF18,missense_variant,p.Asn423Asp,ENST00000624297,NM_001099850.2;	C	ENSG00000279804	ENST00000624297	Transcript
PRAMEF18	0	.	GRCh38	chr1	13223594	13223594	+	Missense_Mutation	SNP	G	C	C	novel		CHP212-AGS	NORMAL	G	G																c.1184N>G	p.Ala395Gly	p.A395G	ENST00000624297	3/3	9	0	9				PRAMEF18,missense_variant,p.Ala395Gly,ENST00000624297,NM_001099850.2;	C	ENSG00000279804	ENST00000624297	Transcript
PRAMEF18	0	.	GRCh38	chr1	13225068	13225068	+	Missense_Mutation	SNP	A	A	G	rs61780078		CHP212-AGS	NORMAL	A	A																c.659N>C	p.Leu220Pro	p.L220P	ENST00000624297	2/3	473	224	249				PRAMEF18,missense_variant,p.Leu220Pro,ENST00000624297,NM_001099850.2;	G	ENSG00000279804	ENST00000624297	Transcript
PRAMEF18	0	.	GRCh38	chr1	13225359	13225359	+	Missense_Mutation	SNP	A	G	G	rs201492352		CHP212-AGS	NORMAL	A	A																c.368N>C	p.Leu123Pro	p.L123P	ENST00000624297	2/3	169	1	168				PRAMEF18,missense_variant,p.Leu123Pro,ENST00000624297,NM_001099850.2;	G	ENSG00000279804	ENST00000624297	Transcript
PRAMEF18	0	.	GRCh38	chr1	13225408	13225408	+	Missense_Mutation	SNP	T	T	A	rs201369259		CHP212-AGS	NORMAL	T	T																c.319N>T	p.Met107Leu	p.M107L	ENST00000624297	2/3	74	41	33				PRAMEF18,missense_variant,p.Met107Leu,ENST00000624297,NM_001099850.2;	A	ENSG00000279804	ENST00000624297	Transcript
PRAMEF18	0	.	GRCh38	chr1	13226028	13226028	+	Missense_Mutation	SNP	C	C	T	novel		CHP212-AGS	NORMAL	C	C																c.85N>A	p.Val29Ile	p.V29I	ENST00000624297	1/3	697	402	295				PRAMEF18,missense_variant,p.Val29Ile,ENST00000624297,NM_001099850.2;	T	ENSG00000279804	ENST00000624297	Transcript
PRAMEF18	0	.	GRCh38	chr1	13226052	13226052	+	Missense_Mutation	SNP	T	T	C	novel		CHP212-AGS	NORMAL	T	T																c.61N>G	p.Arg21Gly	p.R21G	ENST00000624297	1/3	634	363	271				PRAMEF18,missense_variant,p.Arg21Gly,ENST00000624297,NM_001099850.2;	C	ENSG00000279804	ENST00000624297	Transcript
PRAMEF18	0	.	GRCh38	chr1	13226098	13226098	+	Missense_Mutation	SNP	G	G	T	novel		CHP212-AGS	NORMAL	G	G																c.15N>A	p.Phe5Leu	p.F5L	ENST00000624297	1/3	420	247	173				PRAMEF18,missense_variant,p.Phe5Leu,ENST00000624297,NM_001099850.2;	T	ENSG00000279804	ENST00000624297	Transcript
PRAMEF18	0	.	GRCh38	chr1	13226100	13226100	+	Missense_Mutation	SNP	A	A	G	novel		CHP212-AGS	NORMAL	A	A																c.13N>C	p.Phe5Leu	p.F5L	ENST00000624297	1/3	419	236	183				PRAMEF18,missense_variant,p.Phe5Leu,ENST00000624297,NM_001099850.2;	G	ENSG00000279804	ENST00000624297	Transcript
PRAMEF33P	0	.	GRCh38	chr1	13306646	13306646	+	RNA	SNP	A	T	T	rs773296462		CHP212-AGS	NORMAL	A	A																n.296N>T			ENST00000437300	2/3	6	0	6				PRAMEF15,intron_variant,,ENST00000613530,;PRAMEF33P,non_coding_transcript_exon_variant,,ENST00000437300,;	T	ENSG00000237700	ENST00000437300	Transcript
PRAMEF33P	0	.	GRCh38	chr1	13306667	13306667	+	RNA	SNP	A	A	G	rs752151122		CHP212-AGS	NORMAL	A	A																n.317N>G			ENST00000437300	2/3	5	2	3				PRAMEF15,intron_variant,,ENST00000613530,;PRAMEF33P,non_coding_transcript_exon_variant,,ENST00000437300,;	G	ENSG00000237700	ENST00000437300	Transcript
PRAMEF19	0	.	GRCh38	chr1	13369246	13369246	+	Missense_Mutation	SNP	T	T	C	novel		CHP212-AGS	NORMAL	T	T																c.1054N>G	p.Asn352Asp	p.N352D	ENST00000376101	3/3	378	253	125				PRAMEF19,missense_variant,p.Asn352Asp,ENST00000376101,;	C	ENSG00000204480	ENST00000376101	Transcript
PRAMEF19	0	.	GRCh38	chr1	13371202	13371202	+	Missense_Mutation	SNP	T	T	A	novel		CHP212-AGS	NORMAL	T	T																c.106N>T	p.Met36Leu	p.M36L	ENST00000376101	2/3	399	270	129				PRAMEF19,missense_variant,p.Met36Leu,ENST00000376101,;	A	ENSG00000204480	ENST00000376101	Transcript
PRAMEF19	0	.	GRCh38	chr1	13371759	13371759	+	5'Flank	SNP	A	G	G	novel		CHP212-AGS	NORMAL	A	A																			ENST00000376101		84	3	81				PRAMEF19,upstream_gene_variant,,ENST00000376101,;	G	ENSG00000204480	ENST00000376101	Transcript
PRAMEF17	0	.	GRCh38	chr1	13390382	13390382	+	Missense_Mutation	SNP	G	A	A	rs200830320		CHP212-AGS	NORMAL	G	G																c.329N>A	p.Gly110Glu	p.G110E	ENST00000376098	2/3	211	7	204				PRAMEF17,missense_variant,p.Gly110Glu,ENST00000376098,NM_001099851.3;	A	ENSG00000204479	ENST00000376098	Transcript
PRAMEF17	0	.	GRCh38	chr1	13392351	13392351	+	Missense_Mutation	SNP	T	C	C	rs560988655		CHP212-AGS	NORMAL	T	T																c.1274N>C	p.Val425Ala	p.V425A	ENST00000376098	3/3	265	11	254				PRAMEF17,missense_variant,p.Val425Ala,ENST00000376098,NM_001099851.3;	C	ENSG00000204479	ENST00000376098	Transcript
PRAMEF20	0	.	GRCh38	chr1	13418237	13418237	+	Missense_Mutation	SNP	C	G	G	rs199886862		CHP212-AGS	NORMAL	C	C																c.403N>G	p.Leu135Val	p.L135V	ENST00000316412	3/4	369	0	369				PRAMEF20,missense_variant,p.Leu135Val,ENST00000316412,NM_001099852.2;PRAMEF20,missense_variant,p.Leu135Val,ENST00000602960,;	G	ENSG00000204478	ENST00000316412	Transcript
NBPF1	0	.	GRCh38	chr1	16563989	16563989	+	Missense_Mutation	SNP	G	G	C	rs12117084		CHP212-AGS	NORMAL	G	G																c.3374N>G	p.Thr1125Arg	p.T1125R	ENST00000430580	29/29	1006	693	313				NBPF1,missense_variant,p.Thr1125Arg,ENST00000430580,NM_017940.4;NBPF1,downstream_gene_variant,,ENST00000432949,;NBPF1,downstream_gene_variant,,ENST00000392963,;	C	ENSG00000219481	ENST00000430580	Transcript
NBPF1	0	.	GRCh38	chr1	16564103	16564103	+	Missense_Mutation	SNP	T	A	A	rs2990550		CHP212-AGS	NORMAL	T	T																c.3260N>T	p.Tyr1087Phe	p.Y1087F	ENST00000430580	29/29	742	7	734				NBPF1,missense_variant,p.Tyr1087Phe,ENST00000430580,NM_017940.4;NBPF1,missense_variant,p.Tyr1068Phe,ENST00000432949,;NBPF1,downstream_gene_variant,,ENST00000392963,;	A	ENSG00000219481	ENST00000430580	Transcript
NBPF1	0	.	GRCh38	chr1	16564107	16564107	+	Missense_Mutation	SNP	T	T	G	rs2990551		CHP212-AGS	NORMAL	T	T																c.3256N>C	p.Met1086Leu	p.M1086L	ENST00000430580	29/29	762	424	338				NBPF1,missense_variant,p.Met1086Leu,ENST00000430580,NM_017940.4;NBPF1,missense_variant,p.Met1067Leu,ENST00000432949,;NBPF1,downstream_gene_variant,,ENST00000392963,;	G	ENSG00000219481	ENST00000430580	Transcript
NBPF1	0	.	GRCh38	chr1	16564149	16564149	+	Missense_Mutation	SNP	C	C	T	rs2992339		CHP212-AGS	NORMAL	C	C																c.3214N>A	p.Val1072Ile	p.V1072I	ENST00000430580	29/29	825	476	349				NBPF1,missense_variant,p.Val1072Ile,ENST00000430580,NM_017940.4;NBPF1,missense_variant,p.Val1053Ile,ENST00000432949,;NBPF1,downstream_gene_variant,,ENST00000392963,;	T	ENSG00000219481	ENST00000430580	Transcript
NBPF1	0	.	GRCh38	chr1	16569139	16569139	+	Missense_Mutation	SNP	T	T	G	rs11581926		CHP212-AGS	NORMAL	T	T																c.2548N>C	p.Lys850Gln	p.K850Q	ENST00000430580	23/29	765	417	347				NBPF1,missense_variant,p.Lys850Gln,ENST00000430580,NM_017940.4;NBPF1,missense_variant,p.Lys850Gln,ENST00000432949,;NBPF1,3_prime_UTR_variant,,ENST00000392963,;	G	ENSG00000219481	ENST00000430580	Transcript
NBPF1	0	.	GRCh38	chr1	16579223	16579223	+	Missense_Mutation	SNP	A	A	C	rs3738661		CHP212-AGS	NORMAL	A	A																c.1771N>G	p.Cys591Gly	p.C591G	ENST00000430580	17/29	23	11	12				NBPF1,missense_variant,p.Cys591Gly,ENST00000430580,NM_017940.4;NBPF1,missense_variant,p.Cys591Gly,ENST00000432949,;NBPF1,3_prime_UTR_variant,,ENST00000392963,;	C	ENSG00000219481	ENST00000430580	Transcript
NBPF1	0	.	GRCh38	chr1	16582751	16582751	+	Missense_Mutation	SNP	T	T	C	rs373061760		CHP212-AGS	NORMAL	T	T																c.1099N>G	p.Lys367Glu	p.K367E	ENST00000430580	14/29	16	9	7				NBPF1,missense_variant,p.Lys367Glu,ENST00000430580,NM_017940.4;NBPF1,missense_variant,p.Lys367Glu,ENST00000432949,;NBPF1,missense_variant,p.Ile61Met,ENST00000392963,;	C	ENSG00000219481	ENST00000430580	Transcript
MST1L	0	.	GRCh38	chr1	16757321	16757321	+	RNA	SNP	G	G	A	rs11260920		CHP212-AGS	NORMAL	G	G																n.1981N>T			ENST00000624762	15/15	62	30	32				MST1L,non_coding_transcript_exon_variant,,ENST00000624762,;MST1L,non_coding_transcript_exon_variant,,ENST00000455405,;CROCC,intron_variant,,ENST00000466256,;MST1L,downstream_gene_variant,,ENST00000544155,;MST1L,downstream_gene_variant,,ENST00000545160,;MST1L,non_coding_transcript_exon_variant,,ENST00000442552,;	A	ENSG00000186715	ENST00000624762	Transcript
MST1L	0	.	GRCh38	chr1	16758473	16758473	+	RNA	SNP	G	G	C	rs2761533		CHP212-AGS	NORMAL	G	G																n.1507N>G			ENST00000624762	11/15	811	363	447				MST1L,non_coding_transcript_exon_variant,,ENST00000624762,;MST1L,non_coding_transcript_exon_variant,,ENST00000455405,;MST1L,non_coding_transcript_exon_variant,,ENST00000544155,;CROCC,intron_variant,,ENST00000466256,;MST1L,downstream_gene_variant,,ENST00000545160,;MST1L,non_coding_transcript_exon_variant,,ENST00000442552,;	C	ENSG00000186715	ENST00000624762	Transcript
MST1L	0	.	GRCh38	chr1	16758932	16758932	+	RNA	SNP	T	T	C	rs2002186		CHP212-AGS	NORMAL	T	T																n.1264N>G			ENST00000624762	10/15	556	307	249				MST1L,non_coding_transcript_exon_variant,,ENST00000624762,;CROCC,intron_variant,,ENST00000466256,;MST1L,upstream_gene_variant,,ENST00000455405,;MST1L,upstream_gene_variant,,ENST00000544155,;MST1L,downstream_gene_variant,,ENST00000545160,;MST1L,non_coding_transcript_exon_variant,,ENST00000442552,;	C	ENSG00000186715	ENST00000624762	Transcript
MST1L	0	.	GRCh38	chr1	16759944	16759944	+	RNA	SNP	C	C	T	rs199717911		CHP212-AGS	NORMAL	C	C																n.660N>A			ENST00000624762	6/15	116	74	42				MST1L,non_coding_transcript_exon_variant,,ENST00000624762,;CROCC,intron_variant,,ENST00000466256,;MST1L,upstream_gene_variant,,ENST00000455405,;MST1L,upstream_gene_variant,,ENST00000544155,;MST1L,downstream_gene_variant,,ENST00000545160,;MST1L,non_coding_transcript_exon_variant,,ENST00000442552,;	T	ENSG00000186715	ENST00000624762	Transcript
MST1L	0	.	GRCh38	chr1	16759955	16759955	+	RNA	SNP	C	C	G	rs2761540		CHP212-AGS	NORMAL	C	C																n.649N>C			ENST00000624762	6/15	101	51	50				MST1L,non_coding_transcript_exon_variant,,ENST00000624762,;CROCC,intron_variant,,ENST00000466256,;MST1L,upstream_gene_variant,,ENST00000455405,;MST1L,upstream_gene_variant,,ENST00000544155,;MST1L,downstream_gene_variant,,ENST00000545160,;MST1L,non_coding_transcript_exon_variant,,ENST00000442552,;	G	ENSG00000186715	ENST00000624762	Transcript
MST1L	0	.	GRCh38	chr1	16759969	16759969	+	RNA	SNP	T	T	C	rs2761541		CHP212-AGS	NORMAL	T	T																n.635N>G			ENST00000624762	6/15	76	43	33				MST1L,non_coding_transcript_exon_variant,,ENST00000624762,;CROCC,intron_variant,,ENST00000466256,;MST1L,upstream_gene_variant,,ENST00000455405,;MST1L,upstream_gene_variant,,ENST00000544155,;MST1L,downstream_gene_variant,,ENST00000545160,;MST1L,non_coding_transcript_exon_variant,,ENST00000442552,;	C	ENSG00000186715	ENST00000624762	Transcript
MST1L	0	.	GRCh38	chr1	16760767	16760767	+	RNA	SNP	C	C	T	rs2926375		CHP212-AGS	NORMAL	C	C																n.322N>A			ENST00000624762	3/15	434	211	223				MST1L,non_coding_transcript_exon_variant,,ENST00000624762,;CROCC,intron_variant,,ENST00000466256,;MST1L,upstream_gene_variant,,ENST00000455405,;MST1L,upstream_gene_variant,,ENST00000544155,;MST1L,downstream_gene_variant,,ENST00000545160,;MST1L,non_coding_transcript_exon_variant,,ENST00000442552,;	T	ENSG00000186715	ENST00000624762	Transcript
MST1L	0	.	GRCh38	chr1	16760970	16760970	+	RNA	SNP	G	G	A	rs11260924		CHP212-AGS	NORMAL	G	G																n.200N>T			ENST00000624762	2/15	970	681	288				MST1L,non_coding_transcript_exon_variant,,ENST00000624762,;MST1L,non_coding_transcript_exon_variant,,ENST00000545160,;CROCC,intron_variant,,ENST00000466256,;MST1L,upstream_gene_variant,,ENST00000455405,;MST1L,upstream_gene_variant,,ENST00000544155,;MST1L,non_coding_transcript_exon_variant,,ENST00000442552,;	A	ENSG00000186715	ENST00000624762	Transcript
MST1L	0	.	GRCh38	chr1	16761047	16761051	+	RNA	DEL	GTGCT	GTGCT	-	rs113982165		CHP212-AGS	NORMAL	GTGCT	GTGCT																n.119_123delNNNNN			ENST00000624762	2/15	988	716	272				MST1L,non_coding_transcript_exon_variant,,ENST00000624762,;MST1L,non_coding_transcript_exon_variant,,ENST00000545160,;CROCC,intron_variant,,ENST00000466256,;MST1L,upstream_gene_variant,,ENST00000455405,;MST1L,upstream_gene_variant,,ENST00000544155,;MST1L,non_coding_transcript_exon_variant,,ENST00000442552,;	-	ENSG00000186715	ENST00000624762	Transcript
MST1L	0	.	GRCh38	chr1	16761087	16761087	+	RNA	SNP	G	G	A	rs10907280		CHP212-AGS	NORMAL	G	G																n.83N>T			ENST00000624762	2/15	731	278	453				MST1L,non_coding_transcript_exon_variant,,ENST00000624762,;MST1L,non_coding_transcript_exon_variant,,ENST00000545160,;CROCC,intron_variant,,ENST00000466256,;MST1L,upstream_gene_variant,,ENST00000455405,;MST1L,upstream_gene_variant,,ENST00000544155,;MST1L,non_coding_transcript_exon_variant,,ENST00000442552,;	A	ENSG00000186715	ENST00000624762	Transcript
PADI6	0	.	GRCh38	chr1	17382073	17382074	+	Frame_Shift_Del	DEL	GA	GA	-	novel		CHP212-AGS	NORMAL	GA	GA																c.660_661delNN	p.Arg221SerfsTer13	p.R221Sfs*13	ENST00000619609	6/16	188	3	185				PADI6,frameshift_variant,p.Arg221SerfsTer13,ENST00000619609,NM_207421.4;	-	ENSG00000276747	ENST00000619609	Transcript
KIF17	0	.	GRCh38	chr1	20664707	20664708	+	Frame_Shift_Ins	INS	-	-	A	novel		CHP212-AGS	NORMAL	-	-																c.2966_2967insT	p.Pro991ThrfsTer6	p.P991Tfs*6	ENST00000247986	15/15	419	246	173				KIF17,frameshift_variant,p.Pro991ThrfsTer6,ENST00000247986,NM_020816.3;KIF17,frameshift_variant,p.Pro990ThrfsTer6,ENST00000400463,NM_001122819.2;KIF17,frameshift_variant,p.Pro891ThrfsTer6,ENST00000375044,NM_001287212.1;DDOST,upstream_gene_variant,,ENST00000415136,NM_005216.4;DDOST,upstream_gene_variant,,ENST00000375048,;DDOST,upstream_gene_variant,,ENST00000602624,;DDOST,upstream_gene_variant,,EN…	A	ENSG00000117245	ENST00000247986	Transcript
RHCE	0	.	GRCh38	chr1	25420665	25420665	+	Missense_Mutation	SNP	T	C	C	rs138268848		CHP212-AGS	NORMAL	T	T																c.122N>G	p.Gln41Arg	p.Q41R	ENST00000294413	1/10	253	2	251				RHCE,missense_variant,p.Gln41Arg,ENST00000294413,NM_020485.4;RHCE,missense_variant,p.Gln41Arg,ENST00000349438,NM_138618.3;RHCE,missense_variant,p.Gln41Arg,ENST00000413854,;RHCE,missense_variant,p.Gln41Arg,ENST00000340849,NM_138617.3;RHCE,missense_variant,p.Gln41Arg,ENST00000346452,NM_138616.3;RHCE,intron_variant,,ENST00000349320,;RHCE,non_coding_transcript_exon_variant,,ENST00000495048,;RHCE,miss…	C	ENSG00000188672	ENST00000294413	Transcript
UBXN11	0	.	GRCh38	chr1	26282352	26282352	+	Missense_Mutation	SNP	C	A	A	rs6667693		CHP212-AGS	NORMAL	C	C																c.1510N>T	p.Gly504Cys	p.G504C	ENST00000374222	16/16	184	1	183				UBXN11,missense_variant,p.Gly384Cys,ENST00000314675,NM_001077262.1;UBXN11,missense_variant,p.Gly504Cys,ENST00000374222,;UBXN11,missense_variant,p.Gly471Cys,ENST00000374217,NM_145345.2;UBXN11,missense_variant,p.Gly504Cys,ENST00000374221,NM_183008.2;UBXN11,missense_variant,p.Gly471Cys,ENST00000357089,;UBXN11,missense_variant,p.Gly261Cys,ENST00000374223,;CEP85,downstream_gene_variant,,ENST0000045142…	A	ENSG00000158062	ENST00000374222	Transcript
UBXN11	0	.	GRCh38	chr1	26282361	26282361	+	Missense_Mutation	SNP	G	A	A	rs61775089		CHP212-AGS	NORMAL	G	G																c.1501N>T	p.Pro501Ser	p.P501S	ENST00000374222	16/16	213	4	209				UBXN11,missense_variant,p.Pro381Ser,ENST00000314675,NM_001077262.1;UBXN11,missense_variant,p.Pro501Ser,ENST00000374222,;UBXN11,missense_variant,p.Pro468Ser,ENST00000374217,NM_145345.2;UBXN11,missense_variant,p.Pro501Ser,ENST00000374221,NM_183008.2;UBXN11,missense_variant,p.Pro468Ser,ENST00000357089,;UBXN11,missense_variant,p.Pro258Ser,ENST00000374223,;CEP85,downstream_gene_variant,,ENST0000045142…	A	ENSG00000158062	ENST00000374222	Transcript
AIM1L	0	.	GRCh38	chr1	26345199	26345199	+	Missense_Mutation	SNP	A	A	G	rs112674559		CHP212-AGS	NORMAL	A	A																c.1459N>C	p.Ser487Pro	p.S487P	ENST00000308182	2/20	761	532	229				AIM1L,missense_variant,p.Ser487Pro,ENST00000308182,NM_001039775.3;AIM1L,upstream_gene_variant,,ENST00000527815,;AIM1L,downstream_gene_variant,,ENST00000475866,;AIM1L,intron_variant,,ENST00000374207,;	G	ENSG00000176092	ENST00000308182	Transcript
MAP3K6	0	.	GRCh38	chr1	27358259	27358259	+	Missense_Mutation	SNP	G	A	A	rs141787524		CHP212-AGS	NORMAL	G	G																c.2837N>T	p.Pro946Leu	p.P946L	ENST00000493901	22/30	467	11	456				MAP3K6,missense_variant,p.Pro938Leu,ENST00000374040,NM_001297609.1;MAP3K6,missense_variant,p.Pro946Leu,ENST00000493901,NM_004672.4;MAP3K6,missense_variant,p.Pro946Leu,ENST00000357582,;MAP3K6,missense_variant,p.Pro670Leu,ENST00000472410,;SYTL1,downstream_gene_variant,,ENST00000543823,;SYTL1,downstream_gene_variant,,ENST00000318074,NM_032872.2;SYTL1,downstream_gene_variant,,ENST00000616558,NM_00119…	A	ENSG00000142733	ENST00000493901	Transcript
CD164L2	0	.	GRCh38	chr1	27382530	27382530	+	Missense_Mutation	SNP	C	T	T	rs2504779		CHP212-AGS	NORMAL	C	C																c.226N>A	p.Val76Met	p.V76M	ENST00000374027	2/5	354	0	354				CD164L2,missense_variant,p.Val76Met,ENST00000374027,NM_207397.3;CD164L2,missense_variant,p.Val76Met,ENST00000374030,NM_001330448.1;CD164L2,non_coding_transcript_exon_variant,,ENST00000374025,;	T	ENSG00000174950	ENST00000374027	Transcript
CD164L2	0	.	GRCh38	chr1	27382554	27382554	+	Missense_Mutation	SNP	C	T	T	rs2474297		CHP212-AGS	NORMAL	C	C																c.202N>A	p.Gly68Arg	p.G68R	ENST00000374027	2/5	374	0	374				CD164L2,missense_variant,p.Gly68Arg,ENST00000374027,NM_207397.3;CD164L2,missense_variant,p.Gly68Arg,ENST00000374030,NM_001330448.1;CD164L2,non_coding_transcript_exon_variant,,ENST00000374025,;	T	ENSG00000174950	ENST00000374027	Transcript
AHDC1	0	.	GRCh38	chr1	27552023	27552024	+	Frame_Shift_Ins	INS	-	-	CC	novel		CHP212-AGS	NORMAL	-	-																c.92_93insGG	p.Pro32AlafsTer86	p.P32Afs*86	ENST00000374011	6/7	331	228	103				AHDC1,frameshift_variant,p.Pro32AlafsTer86,ENST00000374011,NM_001029882.3;AHDC1,frameshift_variant,p.Pro32AlafsTer86,ENST00000247087,;AHDC1,downstream_gene_variant,,ENST00000490295,;AHDC1,downstream_gene_variant,,ENST00000487743,;	CC	ENSG00000126705	ENST00000374011	Transcript
KIAA1522	0	.	GRCh38	chr1	32771379	32771379	+	Missense_Mutation	SNP	C	A	A	rs754425789		CHP212-AGS	NORMAL	C	C																c.2200N>A	p.Pro734Thr	p.P734T	ENST00000401073	6/7	318	4	314				KIAA1522,missense_variant,p.Pro734Thr,ENST00000401073,NM_020888.2;KIAA1522,missense_variant,p.Pro675Thr,ENST00000373480,NM_001198972.1;KIAA1522,missense_variant,p.Pro686Thr,ENST00000373481,;KIAA1522,intron_variant,,ENST00000294521,NM_001198973.1;YARS,downstream_gene_variant,,ENST00000373477,NM_003680.3;YARS,downstream_gene_variant,,ENST00000469100,;YARS,downstream_gene_variant,,ENST00000487404,;Y…	A	ENSG00000162522	ENST00000401073	Transcript
AK2	0	.	GRCh38	chr1	33013299	33013299	+	Missense_Mutation	SNP	T	T	A	rs113711467		CHP212-AGS	NORMAL	T	T																c.602N>T	p.Tyr201Phe	p.Y201F	ENST00000354858	6/6	533	371	162				AK2,missense_variant,p.Tyr201Phe,ENST00000373449,NM_013411.4,NM_001199199.1,NM_001319139.1;AK2,missense_variant,p.Tyr201Phe,ENST00000354858,NM_001625.3;AK2,missense_variant,p.Tyr159Phe,ENST00000548033,NM_001319142.1;AK2,missense_variant,p.Tyr201Phe,ENST00000467905,NM_001319141.1;AK2,3_prime_UTR_variant,,ENST00000629371,;AK2,3_prime_UTR_variant,,ENST00000480134,NM_001319143.1;RP1-117O3.2,intron_va…	A	ENSG00000004455	ENST00000354858	Transcript
AK2	0	.	GRCh38	chr1	33013330	33013330	+	Missense_Mutation	SNP	G	G	C	rs80324279		CHP212-AGS	NORMAL	G	G																c.571N>G	p.His191Asp	p.H191D	ENST00000354858	6/6	595	401	194				AK2,missense_variant,p.His191Asp,ENST00000373449,NM_013411.4,NM_001199199.1,NM_001319139.1;AK2,missense_variant,p.His191Asp,ENST00000354858,NM_001625.3;AK2,missense_variant,p.His149Asp,ENST00000548033,NM_001319142.1;AK2,missense_variant,p.His191Asp,ENST00000467905,NM_001319141.1;AK2,3_prime_UTR_variant,,ENST00000629371,;AK2,3_prime_UTR_variant,,ENST00000480134,NM_001319143.1;RP1-117O3.2,intron_va…	C	ENSG00000004455	ENST00000354858	Transcript
AK2	0	.	GRCh38	chr1	33013358	33013358	+	Missense_Mutation	SNP	C	C	G	rs72884305		CHP212-AGS	NORMAL	C	C																c.543N>C	p.Lys181Asn	p.K181N	ENST00000354858	6/6	493	347	146				AK2,missense_variant,p.Lys181Asn,ENST00000373449,NM_013411.4,NM_001199199.1,NM_001319139.1;AK2,missense_variant,p.Lys181Asn,ENST00000354858,NM_001625.3;AK2,missense_variant,p.Lys139Asn,ENST00000548033,NM_001319142.1;AK2,missense_variant,p.Lys181Asn,ENST00000467905,NM_001319141.1;AK2,3_prime_UTR_variant,,ENST00000629371,;AK2,3_prime_UTR_variant,,ENST00000480134,NM_001319143.1;RP1-117O3.2,intron_va…	G	ENSG00000004455	ENST00000354858	Transcript
HIVEP3	0	.	GRCh38	chr1	41583198	41583198	+	Missense_Mutation	SNP	G	C	C	rs150413814		CHP212-AGS	NORMAL	G	G																c.1600N>G	p.Pro534Ala	p.P534A	ENST00000372583	4/9	367	8	359				HIVEP3,missense_variant,p.Pro534Ala,ENST00000372584,NM_001127714.2;HIVEP3,missense_variant,p.Pro534Ala,ENST00000372583,NM_024503.4;HIVEP3,upstream_gene_variant,,ENST00000460604,;	C	ENSG00000127124	ENST00000372583	Transcript
PPCS	0	.	GRCh38	chr1	42456962	42456962	+	Missense_Mutation	SNP	A	T	T	rs199807362		CHP212-AGS	NORMAL	A	A																c.397N>T	p.Arg133Trp	p.R133W	ENST00000372561	1/3	338	18	319				PPCS,missense_variant,p.Arg133Trp,ENST00000372561,NM_024664.3;PPCS,missense_variant,p.Arg133Trp,ENST00000372560,;PPCS,intron_variant,,ENST00000372556,;PPCS,intron_variant,,ENST00000372562,NM_001077447.2,NM_001287510.1,NM_001287509.1,NM_001287508.1,NM_001287506.1;ZMYND12,upstream_gene_variant,,ENST00000372565,NM_032257.4,NM_001146192.1;PPCS,non_coding_transcript_exon_variant,,ENST00000472013,;PPCS…	T	ENSG00000127125	ENST00000372561	Transcript
MAST2	0	.	GRCh38	chr1	46000973	46000973	+	Intron	SNP	C	A	A	novel		CHP212-AGS	NORMAL	C	C																c.669-1832N>A			ENST00000361297		219	5	214				MAST2,intron_variant,,ENST00000361297,NM_015112.2,NM_001319245.1,NM_001324320.1;MAST2,intron_variant,,ENST00000372008,;MAST2,intron_variant,,ENST00000482881,;MAST2,upstream_gene_variant,,ENST00000488619,;	A	ENSG00000086015	ENST00000361297	Transcript
MKNK1	0	.	GRCh38	chr1	46558636	46558636	+	Missense_Mutation	SNP	C	T	T	rs34881418		CHP212-AGS	NORMAL	C	C																c.1337N>A	p.Arg446Gln	p.R446Q	ENST00000371946	14/14	408	4	404				MKNK1,missense_variant,p.Arg446Gln,ENST00000371946,NM_003684.5;MKNK1,missense_variant,p.Arg405Gln,ENST00000371945,NM_001135553.2;MKNK1,missense_variant,p.Arg310Gln,ENST00000341183,;MKNK1,3_prime_UTR_variant,,ENST00000524749,;MKNK1,downstream_gene_variant,,ENST00000428112,NM_198973.3;MKNK1-AS1,intron_variant,,ENST00000602433,;MKNK1,non_coding_transcript_exon_variant,,ENST00000342571,;MKNK1,downstr…	T	ENSG00000079277	ENST00000371946	Transcript
RBMXL1	0	.	GRCh38	chr1	88983615	88983615	+	Missense_Mutation	SNP	C	C	G	rs111779380		CHP212-AGS	NORMAL	C	C																c.212N>C	p.Gly71Ala	p.G71A	ENST00000399794	3/3	680	400	280				RBMXL1,missense_variant,p.Gly71Ala,ENST00000399794,NM_001162536.2;RBMXL1,missense_variant,p.Gly71Ala,ENST00000321792,NM_019610.5;RBMXL1,missense_variant,p.Gly71Ala,ENST00000413769,;KYAT3,intron_variant,,ENST00000260508,NM_001008661.2;KYAT3,intron_variant,,ENST00000370491,NM_001008662.2;KYAT3,intron_variant,,ENST00000370486,;KYAT3,intron_variant,,ENST00000446900,;	G	ENSG00000213516	ENST00000399794	Transcript
RBMXL1	0	.	GRCh38	chr1	88983707	88983707	+	Missense_Mutation	SNP	T	T	C	rs112636230		CHP212-AGS	NORMAL	T	T																c.120N>G	p.Ile40Met	p.I40M	ENST00000399794	3/3	733	391	342				RBMXL1,missense_variant,p.Ile40Met,ENST00000399794,NM_001162536.2;RBMXL1,missense_variant,p.Ile40Met,ENST00000321792,NM_019610.5;RBMXL1,missense_variant,p.Ile40Met,ENST00000413769,;KYAT3,intron_variant,,ENST00000260508,NM_001008661.2;KYAT3,intron_variant,,ENST00000370491,NM_001008662.2;KYAT3,intron_variant,,ENST00000370486,;KYAT3,intron_variant,,ENST00000446900,;	C	ENSG00000213516	ENST00000399794	Transcript
RBMXL1	0	.	GRCh38	chr1	88983751	88983751	+	Missense_Mutation	SNP	T	T	C	rs2893084		CHP212-AGS	NORMAL	T	T																c.76N>G	p.Thr26Ala	p.T26A	ENST00000399794	3/3	648	387	261				RBMXL1,missense_variant,p.Thr26Ala,ENST00000399794,NM_001162536.2;RBMXL1,missense_variant,p.Thr26Ala,ENST00000321792,NM_019610.5;RBMXL1,missense_variant,p.Thr26Ala,ENST00000413769,;KYAT3,intron_variant,,ENST00000260508,NM_001008661.2;KYAT3,intron_variant,,ENST00000370491,NM_001008662.2;KYAT3,intron_variant,,ENST00000370486,;KYAT3,intron_variant,,ENST00000446900,;	C	ENSG00000213516	ENST00000399794	Transcript
RBMXL1	0	.	GRCh38	chr1	88983825	88983826	+	Frame_Shift_Ins	INS	-	-	T	rs772008437		CHP212-AGS	NORMAL	-	-																c.1_2insA	p.Met1?	p.M1?	ENST00000399794	3/3	278	190	88				RBMXL1,frameshift_variant,p.Met1?,ENST00000399794,NM_001162536.2;RBMXL1,frameshift_variant,p.Met1?,ENST00000321792,NM_019610.5;RBMXL1,frameshift_variant,p.Met1?,ENST00000413769,;KYAT3,intron_variant,,ENST00000260508,NM_001008661.2;KYAT3,intron_variant,,ENST00000370491,NM_001008662.2;KYAT3,intron_variant,,ENST00000370486,;KYAT3,intron_variant,,ENST00000446900,;	T	ENSG00000213516	ENST00000399794	Transcript
DENND2C	0	.	GRCh38	chr1	114600249	114600249	+	Missense_Mutation	SNP	G	G	A	rs149711393		CHP212-AGS	NORMAL	G	G																c.2060N>T	p.Ser687Phe	p.S687F	ENST00000393274	15/21	483	255	228				DENND2C,missense_variant,p.Ser687Phe,ENST00000393274,NM_001256404.1;DENND2C,missense_variant,p.Ser630Phe,ENST00000393276,NM_198459.3;DENND2C,missense_variant,p.Ser687Phe,ENST00000393277,;DENND2C,non_coding_transcript_exon_variant,,ENST00000481894,;	A	ENSG00000175984	ENST00000393274	Transcript
NRAS	0	.	GRCh38	chr1	114713909	114713909	+	Missense_Mutation	SNP	G	G	T	rs121913254		CHP212-AGS	NORMAL	G	G																c.181N>A	p.Gln61Lys	p.Q61K	ENST00000369535	3/7	605	337	268				NRAS,missense_variant,p.Gln61Lys,ENST00000369535,NM_002524.4;CSDE1,downstream_gene_variant,,ENST00000610726,NM_001242891.1;CSDE1,downstream_gene_variant,,ENST00000438362,;CSDE1,downstream_gene_variant,,ENST00000358528,NM_001007553.2;CSDE1,downstream_gene_variant,,ENST00000339438,NM_007158.5;CSDE1,downstream_gene_variant,,ENST00000369530,NM_001130523.2;CSDE1,downstream_gene_variant,,ENST0000053088…	T	ENSG00000213281	ENST00000369535	Transcript
CD101	0	.	GRCh38	chr1	117018209	117018209	+	Missense_Mutation	SNP	A	A	G	rs145387761		CHP212-AGS	NORMAL	A	A																c.1666N>G	p.Asn556Asp	p.N556D	ENST00000369470	6/10	594	317	277				CD101,missense_variant,p.Asn556Asp,ENST00000369470,NM_001256106.2,NM_004258.5,NM_001256109.2,NM_001256111.2;CD101,missense_variant,p.Asn556Asp,ENST00000256652,;	G	ENSG00000134256	ENST00000369470	Transcript
NOTCH2	0	.	GRCh38	chr1	119922639	119922639	+	Missense_Mutation	SNP	C	C	T	rs17024517		CHP212-AGS	NORMAL	C	C																c.4999N>A	p.Val1667Ile	p.V1667I	ENST00000256646	27/34	403	208	195				NOTCH2,missense_variant,p.Val1667Ile,ENST00000256646,NM_024408.3;NOTCH2,non_coding_transcript_exon_variant,,ENST00000493703,;	T	ENSG00000134250	ENST00000256646	Transcript
PFN1P2	0	.	GRCh38	chr1	120436639	120436640	+	5'Flank	DEL	AG	AG	-	novel		CHP212-AGS	NORMAL	AG	AG																			ENST00000604437		688	363	325				PFN1P2,upstream_gene_variant,,ENST00000604437,;NBPF8,non_coding_transcript_exon_variant,,ENST00000583271,;PFN1P2,upstream_gene_variant,,ENST00000621347,;	-	ENSG00000270392	ENST00000604437	Transcript
NBPF8	0	.	GRCh38	chr1	120441298	120441298	+	RNA	SNP	A	A	T	novel		CHP212-AGS	NORMAL	A	A																n.757N>T			ENST00000583271	5/25	31	21	10				NBPF8,non_coding_transcript_exon_variant,,ENST00000583271,;	T	ENSG00000270231	ENST00000583271	Transcript
NBPF8	0	.	GRCh38	chr1	120449349	120449349	+	RNA	SNP	A	A	G	rs782532509		CHP212-AGS	NORMAL	A	A																n.1918N>G			ENST00000583271	11/25	953	584	369				NBPF8,non_coding_transcript_exon_variant,,ENST00000583271,;	G	ENSG00000270231	ENST00000583271	Transcript
NBPF8	0	.	GRCh38	chr1	120449388	120449388	+	RNA	SNP	G	G	A	rs587605093		CHP212-AGS	NORMAL	G	G																n.1957N>A			ENST00000583271	11/25	257	79	178				NBPF8,non_coding_transcript_exon_variant,,ENST00000583271,;	A	ENSG00000270231	ENST00000583271	Transcript
NBPF8	0	.	GRCh38	chr1	120460584	120460584	+	RNA	SNP	G	G	A	novel		CHP212-AGS	NORMAL	G	G																n.2796N>A			ENST00000583271	18/25	635	351	284				NBPF8,non_coding_transcript_exon_variant,,ENST00000583271,;	A	ENSG00000270231	ENST00000583271	Transcript
NBPF8	0	.	GRCh38	chr1	120466107	120466107	+	RNA	SNP	C	C	G	novel		CHP212-AGS	NORMAL	C	C																n.3698N>G			ENST00000583271	25/25	597	299	298				NBPF8,non_coding_transcript_exon_variant,,ENST00000583271,;	G	ENSG00000270231	ENST00000583271	Transcript
FCGR1B	0	.	GRCh38	chr1	121088716	121088716	+	Missense_Mutation	SNP	A	A	G	rs201922049		CHP212-AGS	NORMAL	A	A																c.115N>G	p.Ile39Val	p.I39V	ENST00000369384	3/5	13	6	7				FCGR1B,missense_variant,p.Ile40Val,ENST00000616817,;FCGR1B,missense_variant,p.Ile39Val,ENST00000623603,NM_001244910.1;FCGR1B,missense_variant,p.Ile39Val,ENST00000369384,NM_001017986.3;FCGR1B,missense_variant,p.Ile16Val,ENST00000369178,;FCGR1B,intron_variant,,ENST00000369383,NM_001004340.3;RP11-439A17.10,intron_variant,,ENST00000426275,;RP11-439A17.9,downstream_gene_variant,,ENST00000457996,;FCGR1…	G	ENSG00000198019	ENST00000369384	Transcript
SRGAP2C	0	.	GRCh38	chr1	121374827	121374827	+	Missense_Mutation	SNP	A	A	G	novel		CHP212-AGS	NORMAL	A	A																c.704N>G	p.His235Arg	p.H235R	ENST00000367123	7/10	367	237	130				SRGAP2C,missense_variant,p.His235Arg,ENST00000367123,NM_001271872.1,NM_001329984.1;SRGAP2C,missense_variant,p.His82Arg,ENST00000304465,;SRGAP2-AS1,intron_variant,,ENST00000437515,;	G	ENSG00000171943	ENST00000367123	Transcript
ANKRD35	0	.	GRCh38	chr1	145872994	145872994	+	Missense_Mutation	SNP	T	C	C	rs41315701		CHP212-AGS	NORMAL	T	T																c.1775N>G	p.Gln592Arg	p.Q592R	ENST00000355594	10/14	1235	8	1227				ANKRD35,missense_variant,p.Gln592Arg,ENST00000355594,NM_144698.4;ANKRD35,missense_variant,p.Gln502Arg,ENST00000544626,NM_001280799.1;	C	ENSG00000198483	ENST00000355594	Transcript
ANKRD35	0	.	GRCh38	chr1	145873487	145873487	+	Missense_Mutation	SNP	G	G	A	rs6670984		CHP212-AGS	NORMAL	G	G																c.1282N>T	p.Pro428Ser	p.P428S	ENST00000355594	10/14	1085	367	717				ANKRD35,missense_variant,p.Pro428Ser,ENST00000355594,NM_144698.4;ANKRD35,missense_variant,p.Pro338Ser,ENST00000544626,NM_001280799.1;	A	ENSG00000198483	ENST00000355594	Transcript
ITGA10	0	.	GRCh38	chr1	145898994	145898994	+	Missense_Mutation	SNP	C	C	T	rs2274616		CHP212-AGS	NORMAL	C	C																c.2174N>A	p.Arg725Gln	p.R725Q	ENST00000369304	17/30	1121	408	713				ITGA10,missense_variant,p.Arg725Gln,ENST00000369304,NM_003637.4;ITGA10,missense_variant,p.Arg582Gln,ENST00000539363,NM_001303040.1,NM_001303041.1;ITGA10,downstream_gene_variant,,ENST00000481236,;	T	ENSG00000143127	ENST00000369304	Transcript
ANKRD34A	0	.	GRCh38	chr1	145960466	145960467	+	Frame_Shift_Ins	INS	-	-	C	novel		CHP212-AGS	NORMAL	-	-																c.1293_1294insG	p.Pro432AlafsTer7	p.P432Afs*7	ENST00000606888	4/4	1281	923	358				ANKRD34A,frameshift_variant,p.Pro432AlafsTer7,ENST00000606888,NM_001039888.3;CH17-270A2.2,intron_variant,,ENST00000625258,;LIX1L,upstream_gene_variant,,ENST00000604000,NM_153713.2;POLR3GL,upstream_gene_variant,,ENST00000369314,NM_032305.1;POLR3GL,upstream_gene_variant,,ENST00000369313,;ANKRD34A,downstream_gene_variant,,ENST00000619813,;ANKRD34A,downstream_gene_variant,,ENST00000619519,;RP11-315I2…	C	ENSG00000272031	ENST00000606888	Transcript
NBPF10	0	.	GRCh38	chr1	146066541	146066541	+	Missense_Mutation	SNP	T	T	G	novel		CHP212-AGS	NORMAL	T	T																c.11165N>C	p.Glu3722Ala	p.E3722A	ENST00000583866	90/90	27	10	17				NBPF10,missense_variant,p.Glu3722Ala,ENST00000583866,NM_001302371.1,NM_001039703.5;NBPF10,missense_variant,p.Glu1166Ala,ENST00000617010,;NBPF10,missense_variant,p.Glu848Ala,ENST00000610925,;NBPF10,missense_variant,p.Glu869Ala,ENST00000622244,;NBPF10,missense_variant,p.Glu794Ala,ENST00000613557,;NBPF10,missense_variant,p.Glu504Ala,ENST00000613224,;NBPF10,3_prime_UTR_variant,,ENST00000616399,;RP11-…	G	ENSG00000271425	ENST00000583866	Transcript
NBPF10	0	.	GRCh38	chr1	146069569	146069569	+	Missense_Mutation	SNP	C	C	T	novel		CHP212-AGS	NORMAL	C	C																c.10784N>A	p.Arg3595His	p.R3595H	ENST00000583866	86/90	848	534	314				NBPF10,missense_variant,p.Arg3595His,ENST00000583866,NM_001302371.1,NM_001039703.5;NBPF10,missense_variant,p.Arg1039His,ENST00000617010,;NBPF10,intron_variant,,ENST00000610925,;NBPF10,intron_variant,,ENST00000622244,;NBPF10,intron_variant,,ENST00000613557,;NBPF10,intron_variant,,ENST00000616399,;NBPF10,intron_variant,,ENST00000613224,;	T	ENSG00000271425	ENST00000583866	Transcript
NBPF10	0	.	GRCh38	chr1	146121510	146121510	+	Missense_Mutation	SNP	A	A	C	novel		CHP212-AGS	NORMAL	A	A																c.2746N>G	p.Phe916Val	p.F916V	ENST00000583866	20/90	6	2	4				NBPF10,missense_variant,p.Phe916Val,ENST00000583866,NM_001302371.1,NM_001039703.5;NBPF10,5_prime_UTR_variant,,ENST00000617010,;NBPF10,intron_variant,,ENST00000610925,;NBPF10,intron_variant,,ENST00000622244,;NBPF10,intron_variant,,ENST00000613557,;NBPF10,intron_variant,,ENST00000616399,;NBPF10,intron_variant,,ENST00000613224,;RP11-458D21.5,3_prime_UTR_variant,,ENST00000612520,;	C	ENSG00000271425	ENST00000583866	Transcript
NBPF10	0	.	GRCh38	chr1	146135471	146135471	+	Missense_Mutation	SNP	T	T	C	rs3926769		CHP212-AGS	NORMAL	T	T																c.1142N>G	p.Lys381Arg	p.K381R	ENST00000583866	8/90	50	11	39				NBPF10,missense_variant,p.Lys381Arg,ENST00000583866,NM_001302371.1,NM_001039703.5;NBPF10,missense_variant,p.Lys41Arg,ENST00000610925,;NBPF10,missense_variant,p.Lys381Arg,ENST00000622244,;NBPF10,missense_variant,p.Lys381Arg,ENST00000613557,;NBPF10,missense_variant,p.Lys346Arg,ENST00000616399,;NBPF10,5_prime_UTR_variant,,ENST00000617010,;NBPF10,intron_variant,,ENST00000613224,;RP11-458D21.5,3_prime…	C	ENSG00000271425	ENST00000583866	Transcript
NBPF12	0	.	GRCh38	chr1	146960193	146960193	+	Missense_Mutation	SNP	T	T	C	novel		CHP212-AGS	NORMAL	T	T																c.50N>C	p.Ile17Thr	p.I17T	ENST00000617931	6/36	103	40	63				NBPF12,missense_variant,p.Ile17Thr,ENST00000617931,;NBPF12,missense_variant,p.Ile17Thr,ENST00000617844,NM_001278141.1;NBPF12,missense_variant,p.Ile17Thr,ENST00000611443,;NBPF12,missense_variant,p.Ile17Thr,ENST00000579935,;NBPF12,missense_variant,p.Ile17Thr,ENST00000617614,;NBPF12,missense_variant,p.Ile17Thr,ENST00000617864,;NBPF12,missense_variant,p.Ile17Thr,ENST00000439206,;NBPF12,intron_variant…	C	ENSG00000268043	ENST00000617931	Transcript
NBPF12	0	.	GRCh38	chr1	146988091	146988091	+	Missense_Mutation	SNP	A	A	G	rs200441040		CHP212-AGS	NORMAL	A	A																c.3254N>G	p.Glu1085Gly	p.E1085G	ENST00000617931	28/36	42	23	19				NBPF12,missense_variant,p.Glu1085Gly,ENST00000617931,;NBPF12,missense_variant,p.Glu1085Gly,ENST00000617844,NM_001278141.1;NBPF12,missense_variant,p.Glu1085Gly,ENST00000611443,;NBPF12,missense_variant,p.Glu814Gly,ENST00000579935,;NBPF12,missense_variant,p.Arg813Gly,ENST00000617614,;NBPF12,missense_variant,p.Glu739Gly,ENST00000613714,;NBPF12,missense_variant,p.Glu468Gly,ENST00000439206,;NBPF12,3_pr…	G	ENSG00000268043	ENST00000617931	Transcript
NBPF12	0	.	GRCh38	chr1	146992849	146992849	+	Missense_Mutation	SNP	A	A	G	novel		CHP212-AGS	NORMAL	A	A																c.3986N>G	p.Glu1329Gly	p.E1329G	ENST00000617931	34/36	89	51	38				NBPF12,missense_variant,p.Glu1329Gly,ENST00000617931,;NBPF12,missense_variant,p.Glu1329Gly,ENST00000617844,NM_001278141.1;NBPF12,missense_variant,p.Glu983Gly,ENST00000579935,;NBPF12,intron_variant,,ENST00000611443,;NBPF12,intron_variant,,ENST00000617614,;NBPF12,intron_variant,,ENST00000613714,;NBPF12,intron_variant,,ENST00000617864,;NBPF12,intron_variant,,ENST00000439206,;	G	ENSG00000268043	ENST00000617931	Transcript
NBPF12	0	.	GRCh38	chr1	146994534	146994534	+	Missense_Mutation	SNP	C	C	G	rs200424287		CHP212-AGS	NORMAL	C	C																c.4333N>G	p.Leu1445Val	p.L1445V	ENST00000617931	36/36	813	286	526				NBPF12,missense_variant,p.Leu1445Val,ENST00000617931,;NBPF12,missense_variant,p.Leu1445Val,ENST00000617844,NM_001278141.1;NBPF12,missense_variant,p.Leu1201Val,ENST00000611443,;NBPF12,missense_variant,p.Leu1099Val,ENST00000579935,;NBPF12,missense_variant,p.Leu855Val,ENST00000613714,;NBPF12,missense_variant,p.Leu565Val,ENST00000439206,;NBPF12,3_prime_UTR_variant,,ENST00000617614,;NBPF12,3_prime_UTR…	G	ENSG00000268043	ENST00000617931	Transcript
NBPF14	0	.	GRCh38	chr1	148537901	148537901	+	Missense_Mutation	SNP	G	G	C	novel		CHP212-AGS	NORMAL	G	G																c.8040N>G	p.Cys2680Trp	p.C2680W	ENST00000619423	65/71	39	26	13				NBPF14,missense_variant,p.Cys2680Trp,ENST00000619423,NM_015383.2;NBPF14,missense_variant,p.Cys2511Trp,ENST00000614999,;NBPF14,intron_variant,,ENST00000621066,;NBPF14,intron_variant,,ENST00000581201,;NBPF14,intron_variant,,ENST00000621070,;NBPF14,intron_variant,,ENST00000620240,;NBPF14,intron_variant,,ENST00000614329,;NBPF14,intron_variant,,ENST00000616120,;NBPF14,intron_variant,,ENST00000611826,;	C	ENSG00000270629	ENST00000619423	Transcript
PDE4DIP	0	.	GRCh38	chr1	149024554	149024554	+	Missense_Mutation	SNP	C	C	A	novel		CHP212-AGS	NORMAL	C	C																c.6195N>A	p.Asn2065Lys	p.N2065K	ENST00000369356	38/44	147	60	87				PDE4DIP,missense_variant,p.Asn2201Lys,ENST00000585156,;PDE4DIP,missense_variant,p.Asn2065Lys,ENST00000369356,NM_001198834.3;PDE4DIP,missense_variant,p.Asn2150Lys,ENST00000524974,;PDE4DIP,missense_variant,p.Asn2065Lys,ENST00000369354,NM_014644.5;PDE4DIP,missense_variant,p.Asn1959Lys,ENST00000618462,NM_001198832.2;PDE4DIP,intron_variant,,ENST00000530130,;RP4-791M13.4,intron_variant,,ENST00000532137…	A	ENSG00000178104	ENST00000369356	Transcript
NBPF9	0	.	GRCh38	chr1	149063750	149063750	+	Missense_Mutation	SNP	C	C	A	novel		CHP212-AGS	NORMAL	C	C																c.1909N>T	p.Asp637Tyr	p.D637Y	ENST00000615421	19/29	29	12	17				NBPF9,missense_variant,p.Asp637Tyr,ENST00000615421,;NBPF9,missense_variant,p.Asp507Tyr,ENST00000621645,;NBPF9,missense_variant,p.Asp637Tyr,ENST00000584027,NM_001277444.1;NBPF9,missense_variant,p.Asp637Tyr,ENST00000613969,NM_001037501.2;NBPF9,missense_variant,p.Asp637Tyr,ENST00000613595,NM_001037675.3;NBPF9,missense_variant,p.Asp637Tyr,ENST00000610300,;NBPF9,3_prime_UTR_variant,,ENST00000483630,;N…	A	ENSG00000269713	ENST00000615421	Transcript
NBPF9	0	.	GRCh38	chr1	149082016	149082016	+	Missense_Mutation	SNP	A	A	T	novel		CHP212-AGS	NORMAL	A	A																c.124N>A	p.Cys42Ser	p.C42S	ENST00000615421	6/29	961	308	653				NBPF9,missense_variant,p.Cys42Ser,ENST00000615421,;NBPF9,missense_variant,p.Cys42Ser,ENST00000621645,;NBPF9,missense_variant,p.Cys42Ser,ENST00000584027,NM_001277444.1;NBPF9,missense_variant,p.Cys42Ser,ENST00000613969,NM_001037501.2;NBPF9,missense_variant,p.Cys42Ser,ENST00000613595,NM_001037675.3;NBPF9,missense_variant,p.Cys42Ser,ENST00000621074,;NBPF9,missense_variant,p.Cys42Ser,ENST00000610300,;	T	ENSG00000269713	ENST00000615421	Transcript
ECM1	0	.	GRCh38	chr1	150509669	150509669	+	Missense_Mutation	SNP	G	G	A	rs145971597		CHP212-AGS	NORMAL	G	G																c.130N>A	p.Ala44Thr	p.A44T	ENST00000369049	3/10	776	262	514				ECM1,missense_variant,p.Ala44Thr,ENST00000369047,NM_004425.3;ECM1,missense_variant,p.Ala44Thr,ENST00000369049,NM_001202858.1;ECM1,missense_variant,p.Ala44Thr,ENST00000346569,NM_022664.2;TARS2,downstream_gene_variant,,ENST00000369064,NM_025150.4;TARS2,downstream_gene_variant,,ENST00000438568,;TARS2,downstream_gene_variant,,ENST00000606933,NM_001271895.1;TARS2,downstream_gene_variant,,ENST000003690…	A	ENSG00000143369	ENST00000369049	Transcript
VPS72	0	.	GRCh38	chr1	151178095	151178095	+	Missense_Mutation	SNP	G	G	A	rs371510036		CHP212-AGS	NORMAL	G	G																c.613N>T	p.Arg205Trp	p.R205W	ENST00000354473	5/6	962	350	612				VPS72,missense_variant,p.Arg205Trp,ENST00000368892,NM_001271088.1,NM_005997.2;VPS72,missense_variant,p.Arg205Trp,ENST00000354473,NM_001271087.1;TMOD4,upstream_gene_variant,,ENST00000295314,NM_013353.2;TMOD4,upstream_gene_variant,,ENST00000441701,;VPS72,non_coding_transcript_exon_variant,,ENST00000496809,;TMOD4,upstream_gene_variant,,ENST00000601585,;TMOD4,upstream_gene_variant,,ENST00000488488,;V…	A	ENSG00000163159	ENST00000354473	Transcript
RORC	0	.	GRCh38	chr1	151814975	151814975	+	Missense_Mutation	SNP	C	C	T	rs41263732		CHP212-AGS	NORMAL	C	C																c.749N>A	p.Ser250Asn	p.S250N	ENST00000318247	5/11	928	366	562				RORC,missense_variant,p.Ser229Asn,ENST00000356728,NM_001001523.1;RORC,missense_variant,p.Ser250Asn,ENST00000318247,NM_005060.3;RORC,upstream_gene_variant,,ENST00000480719,;	T	ENSG00000143365	ENST00000318247	Transcript
HRNR	0	.	GRCh38	chr1	152214290	152214290	+	Missense_Mutation	SNP	G	G	A	rs4845747		CHP212-AGS	NORMAL	G	G																c.7339N>T	p.Arg2447Cys	p.R2447C	ENST00000368801	3/3	4532	2890	1642				HRNR,missense_variant,p.Arg2447Cys,ENST00000368801,NM_001009931.2;FLG-AS1,intron_variant,,ENST00000420707,;FLG-AS1,intron_variant,,ENST00000593011,;	A	ENSG00000197915	ENST00000368801	Transcript
HRNR	0	.	GRCh38	chr1	152215078	152215078	+	Missense_Mutation	SNP	C	C	T	rs61814935		CHP212-AGS	NORMAL	C	C																c.6551N>A	p.Ser2184Asn	p.S2184N	ENST00000368801	3/3	1369	534	835				HRNR,missense_variant,p.Ser2184Asn,ENST00000368801,NM_001009931.2;FLG-AS1,intron_variant,,ENST00000420707,;FLG-AS1,intron_variant,,ENST00000593011,;	T	ENSG00000197915	ENST00000368801	Transcript
HRNR	0	.	GRCh38	chr1	152215334	152215334	+	Missense_Mutation	SNP	G	A	A	rs145371085		CHP212-AGS	NORMAL	G	G																c.6295N>T	p.Pro2099Ser	p.P2099S	ENST00000368801	3/3	191	2	189				HRNR,missense_variant,p.Pro2099Ser,ENST00000368801,NM_001009931.2;FLG-AS1,intron_variant,,ENST00000420707,;FLG-AS1,intron_variant,,ENST00000593011,;	A	ENSG00000197915	ENST00000368801	Transcript
HRNR	0	.	GRCh38	chr1	152216444	152216444	+	Missense_Mutation	SNP	C	C	T	rs61814942		CHP212-AGS	NORMAL	C	C																c.5185N>A	p.Gly1729Ser	p.G1729S	ENST00000368801	3/3	1746	1124	622				HRNR,missense_variant,p.Gly1729Ser,ENST00000368801,NM_001009931.2;FLG-AS1,intron_variant,,ENST00000420707,;FLG-AS1,intron_variant,,ENST00000593011,;	T	ENSG00000197915	ENST00000368801	Transcript
HRNR	0	.	GRCh38	chr1	152216579	152216579	+	Missense_Mutation	SNP	G	C	C	rs4845749		CHP212-AGS	NORMAL	G	G																c.5050N>G	p.Arg1684Gly	p.R1684G	ENST00000368801	3/3	102	0	101				HRNR,missense_variant,p.Arg1684Gly,ENST00000368801,NM_001009931.2;FLG-AS1,intron_variant,,ENST00000420707,;FLG-AS1,intron_variant,,ENST00000593011,;	C	ENSG00000197915	ENST00000368801	Transcript
HRNR	0	.	GRCh38	chr1	152217110	152217110	+	Missense_Mutation	SNP	G	G	A	rs77598269		CHP212-AGS	NORMAL	G	G																c.4519N>T	p.Arg1507Cys	p.R1507C	ENST00000368801	3/3	6	3	3				HRNR,missense_variant,p.Arg1507Cys,ENST00000368801,NM_001009931.2;FLG-AS1,intron_variant,,ENST00000420707,;FLG-AS1,intron_variant,,ENST00000593011,;	A	ENSG00000197915	ENST00000368801	Transcript
HRNR	0	.	GRCh38	chr1	152220451	152220451	+	Missense_Mutation	SNP	C	C	G	rs147288664		CHP212-AGS	NORMAL	C	C																c.1178N>C	p.Ser393Thr	p.S393T	ENST00000368801	3/3	1256	850	406				HRNR,missense_variant,p.Ser393Thr,ENST00000368801,NM_001009931.2;FLG-AS1,intron_variant,,ENST00000420707,;FLG-AS1,intron_variant,,ENST00000593011,;	G	ENSG00000197915	ENST00000368801	Transcript
HRNR	0	.	GRCh38	chr1	152223254	152223254	+	Missense_Mutation	DEL	T	-	-	novel		CHP212-AGS	NORMAL	T	T																c.-1_1delNNinsA			ENST00000368801	2/3	383	13	348				HRNR,coding_sequence_variant,,ENST00000368801,NM_001009931.2;FLG-AS1,intron_variant,,ENST00000420707,;FLG-AS1,intron_variant,,ENST00000593011,;	T	ENSG00000197915	ENST00000368801	Transcript
FLG	0	.	GRCh38	chr1	152307235	152307235	+	Missense_Mutation	SNP	G	G	C	novel		CHP212-AGS	NORMAL	G	G																c.7651N>G	p.Gln2551Glu	p.Q2551E	ENST00000368799	3/3	1369	965	404				FLG,missense_variant,p.Gln2551Glu,ENST00000368799,NM_002016.1;FLG-AS1,intron_variant,,ENST00000420707,;FLG-AS1,intron_variant,,ENST00000593011,;	C	ENSG00000143631	ENST00000368799	Transcript
NPR1	0	.	GRCh38	chr1	153693174	153693174	+	Missense_Mutation	SNP	C	C	T	rs116245325		CHP212-AGS	NORMAL	C	C																c.3100N>T	p.Leu1034Phe	p.L1034F	ENST00000368680	21/22	829	308	521				NPR1,missense_variant,p.Leu1034Phe,ENST00000368680,NM_000906.3;MIR8083,upstream_gene_variant,,ENST00000620823,;NPR1,non_coding_transcript_exon_variant,,ENST00000368677,;	T	ENSG00000169418	ENST00000368680	Transcript
MTX1	0	.	GRCh38	chr1	155208991	155208991	+	Missense_Mutation	SNP	T	T	A	rs760077		CHP212-AGS	NORMAL	T	T																c.187N>A	p.Ser63Thr	p.S63T	ENST00000368376	1/8	1093	759	334				MTX1,missense_variant,p.Ser63Thr,ENST00000368376,NM_002455.4;MTX1,missense_variant,p.Ser63Thr,ENST00000316721,NM_198883.3;THBS3,upstream_gene_variant,,ENST00000541576,NM_001252607.1;THBS3,upstream_gene_variant,,ENST00000368378,NM_007112.4;THBS3,upstream_gene_variant,,ENST00000541990,;THBS3,upstream_gene_variant,,ENST00000457183,NM_001252608.1;MTX1,upstream_gene_variant,,ENST00000609421,;MIR92B,do…	A	ENSG00000173171	ENST00000368376	Transcript
ASH1L	0	.	GRCh38	chr1	155481454	155481454	+	Missense_Mutation	SNP	C	C	G	rs560144458		CHP212-AGS	NORMAL	C	C																c.1416N>C	p.Gln472His	p.Q472H	ENST00000392403	3/28	716	474	241				ASH1L,missense_variant,p.Gln472His,ENST00000368346,;ASH1L,missense_variant,p.Gln472His,ENST00000392403,NM_018489.2;ASH1L,3_prime_UTR_variant,,ENST00000548830,;	G	ENSG00000116539	ENST00000392403	Transcript
RHBG	0	.	GRCh38	chr1	156384556	156384557	+	Frame_Shift_Ins	INS	-	C	C	novel		CHP212-AGS	NORMAL	-	-																c.1264_1265insC	p.Asp425ArgfsTer18	p.D425Rfs*18	ENST00000537040	9/10	1244	28	1216				RHBG,frameshift_variant,p.Asp425ArgfsTer18,ENST00000537040,NM_020407.4,NM_001256395.1,NM_001256396.1;RP11-139I14.2,upstream_gene_variant,,ENST00000451362,;RHBG,intron_variant,,ENST00000494874,;RHBG,3_prime_UTR_variant,,ENST00000620376,;RHBG,3_prime_UTR_variant,,ENST00000451864,;RHBG,3_prime_UTR_variant,,ENST00000613460,;RHBG,3_prime_UTR_variant,,ENST00000612897,;RHBG,non_coding_transcript_exon_va…	C	ENSG00000132677	ENST00000537040	Transcript
INSRR	0	.	GRCh38	chr1	156854262	156854262	+	Missense_Mutation	SNP	G	G	A	rs140386495		CHP212-AGS	NORMAL	G	G																c.127N>T	p.Arg43Cys	p.R43C	ENST00000368195	2/22	1141	745	396				INSRR,missense_variant,p.Arg43Cys,ENST00000368195,NM_014215.2;NTRK1,intron_variant,,ENST00000392302,NM_001007792.1;NTRK1,intron_variant,,ENST00000489021,;NTRK1,intron_variant,,ENST00000530298,;NTRK1,intron_variant,,ENST00000497019,;	A	ENSG00000027644	ENST00000368195	Transcript
FMO2	0	.	GRCh38	chr1	171208951	171208951	+	Nonsense_Mutation	SNP	C	T	T	rs6661174		CHP212-AGS	NORMAL	C	C																c.1414N>T	p.Gln472Ter	p.Q472*	ENST00000209929	9/9	941	0	941				FMO2,stop_gained,p.Gln472Ter,ENST00000209929,NM_001460.4;RP1-127D3.4,intron_variant,,ENST00000422841,;RP1-127D3.4,intron_variant,,ENST00000445909,;RP1-127D3.4,intron_variant,,ENST00000445290,;FMO2,downstream_gene_variant,,ENST00000489354,;FMO2,3_prime_UTR_variant,,ENST00000529935,;FMO2,non_coding_transcript_exon_variant,,ENST00000488431,;	T	ENSG00000094963	ENST00000209929	Transcript
SERPINC1	0	.	GRCh38	chr1	173914872	173914872	+	Missense_Mutation	SNP	A	A	T	rs2227624		CHP212-AGS	NORMAL	A	A																c.89N>A	p.Val30Glu	p.V30E	ENST00000367698	2/7	872	334	538				SERPINC1,missense_variant,p.Val30Glu,ENST00000367698,NM_000488.3;SERPINC1,missense_variant,p.Val30Glu,ENST00000617423,;SERPINC1,non_coding_transcript_exon_variant,,ENST00000494024,;SERPINC1,upstream_gene_variant,,ENST00000487183,;	T	ENSG00000117601	ENST00000367698	Transcript
CEP350	0	.	GRCh38	chr1	179996669	179996669	+	Missense_Mutation	SNP	G	G	C	novel		CHP212-AGS	NORMAL	G	G																c.512N>C	p.Arg171Pro	p.R171P	ENST00000367607	6/38	802	574	228				CEP350,missense_variant,p.Arg171Pro,ENST00000367607,NM_014810.4;CEP350,missense_variant,p.Arg145Pro,ENST00000491495,;CEP350,downstream_gene_variant,,ENST00000357434,;RP11-52I18.1,downstream_gene_variant,,ENST00000424289,;	C	ENSG00000135837	ENST00000367607	Transcript
LAMC2	0	.	GRCh38	chr1	183228542	183228542	+	Missense_Mutation	SNP	C	C	A	rs140949383		CHP212-AGS	NORMAL	C	C																c.1637N>A	p.Ala546Asp	p.A546D	ENST00000264144	11/23	923	324	599				LAMC2,missense_variant,p.Ala546Asp,ENST00000264144,NM_005562.2;LAMC2,missense_variant,p.Ala546Asp,ENST00000493293,NM_018891.2;	A	ENSG00000058085	ENST00000264144	Transcript
CRB1	0	.	GRCh38	chr1	197328835	197328835	+	Missense_Mutation	SNP	G	G	A	rs137853138		CHP212-AGS	NORMAL	G	G																c.484N>A	p.Val162Met	p.V162M	ENST00000367400	2/12	1019	413	605				CRB1,missense_variant,p.Val93Met,ENST00000535699,NM_001257965.1;CRB1,missense_variant,p.Val162Met,ENST00000367400,NM_201253.2;CRB1,missense_variant,p.Val162Met,ENST00000367399,NM_001193640.1;CRB1,missense_variant,p.Val162Met,ENST00000538660,NM_001257966.1;CRB1,missense_variant,p.Val162Met,ENST00000484075,;CRB1,non_coding_transcript_exon_variant,,ENST00000475659,;	A	ENSG00000134376	ENST00000367400	Transcript
CACNA1S	0	.	GRCh38	chr1	201076930	201076930	+	Missense_Mutation	SNP	C	C	T	rs142356235		CHP212-AGS	NORMAL	C	C																c.1817N>A	p.Ser606Asn	p.S606N	ENST00000362061	12/44	606	429	177				CACNA1S,missense_variant,p.Ser606Asn,ENST00000362061,NM_000069.2;CACNA1S,missense_variant,p.Ser606Asn,ENST00000367338,;	T	ENSG00000081248	ENST00000362061	Transcript
IGFN1	0	.	GRCh38	chr1	201209837	201209837	+	Missense_Mutation	SNP	A	A	G	rs12758143		CHP212-AGS	NORMAL	A	A																c.4944N>G	p.Ile1648Met	p.I1648M	ENST00000335211	12/24	2052	1387	663				IGFN1,missense_variant,p.Ile1648Met,ENST00000335211,NM_001164586.1;IGFN1,intron_variant,,ENST00000295591,;IGFN1,upstream_gene_variant,,ENST00000412892,;IGFN1,intron_variant,,ENST00000437879,;IGFN1,upstream_gene_variant,,ENST00000473483,;IGFN1,downstream_gene_variant,,ENST00000444705,;	G	ENSG00000163395	ENST00000335211	Transcript
CNTN2	0	.	GRCh38	chr1	205059101	205059101	+	Missense_Mutation	SNP	C	C	T	rs142502980		CHP212-AGS	NORMAL	C	C																c.505N>T	p.Leu169Phe	p.L169F	ENST00000331830	6/23	585	424	161				CNTN2,missense_variant,p.Leu169Phe,ENST00000331830,NM_005076.3,NM_001346083.1;CNTN2,non_coding_transcript_exon_variant,,ENST00000481872,;CNTN2,non_coding_transcript_exon_variant,,ENST00000636809,;CNTN2,non_coding_transcript_exon_variant,,ENST00000530117,;CNTN2,downstream_gene_variant,,ENST00000532366,;CNTN2,upstream_gene_variant,,ENST00000527340,;	T	ENSG00000184144	ENST00000331830	Transcript
RAB7B	0	.	GRCh38	chr1	205993442	205993442	+	Missense_Mutation	SNP	C	C	T	novel		CHP212-AGS	NORMAL	C	C																c.158N>A	p.Gly53Asp	p.G53D	ENST00000617991	2/5	633	233	400				RAB7B,missense_variant,p.Gly53Asp,ENST00000617991,NM_177403.5;RAB7B,missense_variant,p.Gly53Asp,ENST00000617070,NM_001164522.2;RAB7B,missense_variant,p.Gly53Asp,ENST00000623893,NM_001304839.1;RAB7B,upstream_gene_variant,,ENST00000622969,;RAB7B,missense_variant,p.Gly53Asp,ENST00000623597,;	T	ENSG00000276600	ENST00000617991	Transcript
AVPR1B	0	.	GRCh38	chr1	206110373	206110373	+	Missense_Mutation	SNP	C	C	T	rs28632197		CHP212-AGS	NORMAL	C	C																c.1091N>A	p.Arg364His	p.R364H	ENST00000367126	2/2	966	336	629				AVPR1B,missense_variant,p.Arg364His,ENST00000367126,NM_000707.3;AVPR1B,non_coding_transcript_exon_variant,,ENST00000612906,;	T	ENSG00000198049	ENST00000367126	Transcript
GPATCH2	0	.	GRCh38	chr1	217431290	217431290	+	Missense_Mutation	SNP	G	G	A	rs144680521		CHP212-AGS	NORMAL	G	G																c.1442N>T	p.Thr481Met	p.T481M	ENST00000366935	10/10	867	599	268				GPATCH2,missense_variant,p.Thr481Met,ENST00000366935,NM_018040.3;	A	ENSG00000092978	ENST00000366935	Transcript
WDR26	0	.	GRCh38	chr1	224419539	224419539	+	Missense_Mutation	SNP	T	T	C	novel		CHP212-AGS	NORMAL	T	T																c.841N>G	p.Lys281Glu	p.K281E	ENST00000414423	5/14	862	581	281				WDR26,missense_variant,p.Lys281Glu,ENST00000414423,NM_001115113.2,NM_025160.6;WDR26,downstream_gene_variant,,ENST00000445239,;WDR26,downstream_gene_variant,,ENST00000477425,;WDR26,3_prime_UTR_variant,,ENST00000486652,;WDR26,non_coding_transcript_exon_variant,,ENST00000443112,;WDR26,non_coding_transcript_exon_variant,,ENST00000489825,;	C	ENSG00000162923	ENST00000414423	Transcript
DNAH14	0	.	GRCh38	chr1	225192862	225192862	+	Missense_Mutation	SNP	A	A	G	rs191528375		CHP212-AGS	NORMAL	A	A																c.5771N>G	p.Lys1924Arg	p.K1924R	ENST00000430092	37/84	509	210	299				DNAH14,missense_variant,p.Lys1924Arg,ENST00000430092,NM_001373.1;DNAH14,missense_variant,p.Lys1924Arg,ENST00000439375,;DNAH14,missense_variant,p.Lys1519Arg,ENST00000445597,;	G	ENSG00000185842	ENST00000430092	Transcript
EPHX1	0	.	GRCh38	chr1	225845336	225845337	+	Frame_Shift_Del	DEL	GA	GA	-	novel		CHP212-AGS	NORMAL	GA	GA																c.1357_1358delNN	p.Glu453AlafsTer30	p.E453Afs*30	ENST00000614058	9/9	801	309	492				EPHX1,frameshift_variant,p.Glu453AlafsTer30,ENST00000614058,NM_001291163.1;EPHX1,frameshift_variant,p.Glu453AlafsTer30,ENST00000366837,NM_000120.3;EPHX1,frameshift_variant,p.Glu453AlafsTer30,ENST00000272167,NM_001136018.3;TMEM63A,downstream_gene_variant,,ENST00000366835,NM_014698.2;RP11-285F7.2,intron_variant,,ENST00000424332,;TMEM63A,downstream_gene_variant,,ENST00000496025,;TMEM63A,downstream_g…	-	ENSG00000143819	ENST00000614058	Transcript
CAPN9	0	.	GRCh38	chr1	230769235	230769235	+	Missense_Mutation	SNP	A	A	G	rs144353051		CHP212-AGS	NORMAL	A	A																c.761N>G	p.His254Arg	p.H254R	ENST00000271971	6/20	737	243	494				CAPN9,missense_variant,p.His254Arg,ENST00000354537,NM_016452.2;CAPN9,missense_variant,p.His254Arg,ENST00000271971,NM_006615.2;CAPN9,missense_variant,p.His191Arg,ENST00000366666,NM_001319676.1;RP11-99J16__A.2,intron_variant,,ENST00000412344,;	G	ENSG00000135773	ENST00000271971	Transcript
PCNX2	0	.	GRCh38	chr1	233054344	233054344	+	Missense_Mutation	SNP	G	G	T	novel		CHP212-AGS	NORMAL	G	G																c.4275N>A	p.Asp1425Glu	p.D1425E	ENST00000258229	25/34	748	538	210				PCNX2,missense_variant,p.Asp1425Glu,ENST00000258229,NM_014801.3;PCNX2,missense_variant,p.Asp77Glu,ENST00000344698,;PCNX2,missense_variant,p.Asp447Glu,ENST00000462233,;PCNX2,non_coding_transcript_exon_variant,,ENST00000429988,;	T	ENSG00000135749	ENST00000258229	Transcript
KIF26B	0	.	GRCh38	chr1	245367281	245367281	+	Missense_Mutation	SNP	A	A	C	rs114860672		CHP212-AGS	NORMAL	A	A																c.913N>C	p.Asn305His	p.N305H	ENST00000407071	3/15	1017	364	653				KIF26B,missense_variant,p.Asn305His,ENST00000407071,NM_018012.3;KIF26B,non_coding_transcript_exon_variant,,ENST00000479506,;	C	ENSG00000162849	ENST00000407071	Transcript
AHCTF1	0	.	GRCh38	chr1	246850293	246850293	+	Missense_Mutation	SNP	T	T	C	rs149899496		CHP212-AGS	NORMAL	T	T																c.5740N>G	p.Lys1914Glu	p.K1914E	ENST00000326225	33/36	719	491	228				AHCTF1,missense_variant,p.Lys1940Glu,ENST00000366508,NM_001323343.1,NM_001323342.1;AHCTF1,missense_variant,p.Lys1914Glu,ENST00000326225,NM_015446.4;AHCTF1,non_coding_transcript_exon_variant,,ENST00000470300,;AHCTF1,non_coding_transcript_exon_variant,,ENST00000483900,;AHCTF1,upstream_gene_variant,,ENST00000498601,;	C	ENSG00000153207	ENST00000326225	Transcript
OR2T8	0	.	GRCh38	chr1	247921162	247921162	+	Missense_Mutation	SNP	T	C	C	rs11204564		CHP212-AGS	NORMAL	T	T																c.145N>C	p.Trp49Arg	p.W49R	ENST00000319968	1/1	636	139	495				OR2T8,missense_variant,p.Trp49Arg,ENST00000319968,NM_001005522.1;	C	ENSG00000177462	ENST00000319968	Transcript
OR2L3	0	.	GRCh38	chr1	248061267	248061267	+	Missense_Mutation	SNP	G	G	T	rs75239130		CHP212-AGS	NORMAL	G	G																c.586N>T	p.Gly196Cys	p.G196C	ENST00000359959	1/1	671	421	250				OR2L3,missense_variant,p.Gly196Cys,ENST00000359959,NM_001004687.1;	T	ENSG00000198128	ENST00000359959	Transcript
OR2T12	0	.	GRCh38	chr1	248295415	248295415	+	Missense_Mutation	SNP	C	C	G	rs12745228		CHP212-AGS	NORMAL	C	C																c.164N>C	p.Arg55Thr	p.R55T	ENST00000317996	1/1	782	428	354				OR2T12,missense_variant,p.Arg55Thr,ENST00000317996,NM_001004692.1;	G	ENSG00000177201	ENST00000317996	Transcript
OR2M7	0	.	GRCh38	chr1	248324141	248324141	+	Missense_Mutation	SNP	A	A	C	rs138046249		CHP212-AGS	NORMAL	A	A																c.428N>G	p.Leu143Arg	p.L143R	ENST00000317965	1/1	875	333	541				OR2M7,missense_variant,p.Leu143Arg,ENST00000317965,NM_001004691.1;	C	ENSG00000177186	ENST00000317965	Transcript
OR2T34	0	.	GRCh38	chr1	248573958	248573958	+	Missense_Mutation	SNP	C	G	G	rs1770107		CHP212-AGS	NORMAL	C	C																c.800N>C	p.Arg267Pro	p.R267P	ENST00000328782	1/1	192	0	192				OR2T34,missense_variant,p.Arg267Pro,ENST00000328782,NM_001001821.1;	G	ENSG00000183310	ENST00000328782	Transcript
OR2T35	0	.	GRCh38	chr1	248638291	248638291	+	Missense_Mutation	SNP	C	T	T	rs78622116		CHP212-AGS	NORMAL	C	C																c.968N>A	p.Gly323Asp	p.G323D	ENST00000317450	1/1	344	13	331				OR2T35,missense_variant,p.Gly323Asp,ENST00000317450,NM_001001827.1;	T	ENSG00000177151	ENST00000317450	Transcript
OR2T35	0	.	GRCh38	chr1	248638301	248638302	+	Frame_Shift_Ins	INS	-	CA	CA	rs370874670		CHP212-AGS	NORMAL	-	-																c.957_958insTG	p.Ile320Ter	p.I320*	ENST00000317450	1/1	311	21	290				OR2T35,frameshift_variant,p.Ile320Ter,ENST00000317450,NM_001001827.1;	CA	ENSG00000177151	ENST00000317450	Transcript
OR2T35	0	.	GRCh38	chr1	248638309	248638309	+	Missense_Mutation	SNP	G	A	A	rs150878651		CHP212-AGS	NORMAL	G	G																c.950N>T	p.Ala317Val	p.A317V	ENST00000317450	1/1	315	28	287				OR2T35,missense_variant,p.Ala317Val,ENST00000317450,NM_001001827.1;	A	ENSG00000177151	ENST00000317450	Transcript
OR2T35	0	.	GRCh38	chr1	248638310	248638310	+	Missense_Mutation	SNP	C	T	T	rs143981271		CHP212-AGS	NORMAL	C	C																c.949N>A	p.Ala317Thr	p.A317T	ENST00000317450	1/1	315	28	287				OR2T35,missense_variant,p.Ala317Thr,ENST00000317450,NM_001001827.1;	T	ENSG00000177151	ENST00000317450	Transcript
OR2T35	0	.	GRCh38	chr1	248638644	248638650	+	Frame_Shift_Del	DEL	CAGCACG	CAGCACG	-	rs143010547		CHP212-AGS	NORMAL	CAGCACG	CAGCACG																c.609_615delNNNNNNN	p.Cys203Ter	p.C203*	ENST00000317450	1/1	1325	538	787				OR2T35,frameshift_variant,p.Cys203Ter,ENST00000317450,NM_001001827.1;	-	ENSG00000177151	ENST00000317450	Transcript
OR2T35	0	.	GRCh38	chr1	248639168	248639168	+	Missense_Mutation	SNP	C	T	T	rs1782218		CHP212-AGS	NORMAL	C	C																c.91N>A	p.Val31Ile	p.V31I	ENST00000317450	1/1	8	0	8				OR2T35,missense_variant,p.Val31Ile,ENST00000317450,NM_001001827.1;	T	ENSG00000177151	ENST00000317450	Transcript
OR2T27	0	.	GRCh38	chr1	248650751	248650751	+	Missense_Mutation	SNP	T	A	A	rs28533004		CHP212-AGS	NORMAL	T	T																c.134N>T	p.Lys45Met	p.K45M	ENST00000344889	1/1	738	103	635				OR2T27,missense_variant,p.Lys45Met,ENST00000344889,NM_001001824.1;	A	ENSG00000187701	ENST00000344889	Transcript
LYPD8	0	.	GRCh38	chr1	248745207	248745207	+	Missense_Mutation	SNP	T	C	C	novel		CHP212-AGS	NORMAL	T	T																c.410N>G	p.His137Arg	p.H137R	ENST00000590317	6/7	909	0	909				LYPD8,missense_variant,p.His137Arg,ENST00000590317,NM_001291283.1,NM_001085474.1;XX-CR54.1,downstream_gene_variant,,ENST00000611154,;LYPD8,missense_variant,p.His25Arg,ENST00000566597,;	C	ENSG00000259823	ENST00000590317	Transcript
MYT1L	0	.	GRCh38	chr2	1922426	1922426	+	Missense_Mutation	SNP	A	A	G	novel		CHP212-AGS	NORMAL	A	A																c.1343N>C	p.Met448Thr	p.M448T	ENST00000399161	10/25	773	378	395				MYT1L,missense_variant,p.Met448Thr,ENST00000399161,NM_001303052.1,NM_001329845.1,NM_001329844.1,NM_001329847.1,NM_001329848.1;MYT1L,missense_variant,p.Met448Thr,ENST00000428368,NM_015025.3;MYT1L,missense_variant,p.Met102Thr,ENST00000602387,;	G	ENSG00000186487	ENST00000399161	Transcript
HS1BP3	0	.	GRCh38	chr2	20624845	20624845	+	Missense_Mutation	SNP	G	G	A	rs144429298		CHP212-AGS	NORMAL	G	G																c.671N>T	p.Pro224Leu	p.P224L	ENST00000304031	5/7	673	338	335				HS1BP3,missense_variant,p.Pro224Leu,ENST00000304031,NM_022460.3;HS1BP3,missense_variant,p.Pro17Leu,ENST00000445102,;HS1BP3,missense_variant,p.Pro18Leu,ENST00000446825,;HS1BP3,missense_variant,p.Pro43Leu,ENST00000458740,;HS1BP3,upstream_gene_variant,,ENST00000415264,;	A	ENSG00000118960	ENST00000304031	Transcript
APOB	0	.	GRCh38	chr2	21008569	21008569	+	Missense_Mutation	SNP	G	G	A	rs138465008		CHP212-AGS	NORMAL	G	G																c.8299N>T	p.Pro2767Ser	p.P2767S	ENST00000233242	26/29	567	287	280				APOB,missense_variant,p.Pro2767Ser,ENST00000233242,NM_000384.2;	A	ENSG00000084674	ENST00000233242	Transcript
ADCY3	0	.	GRCh38	chr2	24838446	24838446	+	Missense_Mutation	SNP	G	G	A	rs139407103		CHP212-AGS	NORMAL	G	G																c.1532N>T	p.Ser511Leu	p.S511L	ENST00000260600	7/21	534	272	262				ADCY3,missense_variant,p.Ser511Leu,ENST00000260600,NM_004036.4;ADCY3,missense_variant,p.Ser511Leu,ENST00000405392,NM_001320613.1;ADCY3,missense_variant,p.Ser204Leu,ENST00000606682,;ADCY3,missense_variant,p.Ser461Leu,ENST00000435135,;ADCY3,missense_variant,p.Ser267Leu,ENST00000427849,;ADCY3,downstream_gene_variant,,ENST00000433852,;ADCY3,splice_region_variant,,ENST00000454027,;ADCY3,downstream_gen…	A	ENSG00000138031	ENST00000260600	Transcript
AGBL5	0	.	GRCh38	chr2	27059260	27059260	+	Missense_Mutation	SNP	G	G	A	rs139222593		CHP212-AGS	NORMAL	G	G																c.1945N>A	p.Gly649Ser	p.G649S	ENST00000360131	11/15	642	306	336				AGBL5,missense_variant,p.Gly649Ser,ENST00000360131,NM_021831.5;AGBL5,missense_variant,p.Gly649Ser,ENST00000323064,NM_001035507.2;AGBL5,upstream_gene_variant,,ENST00000441931,;RP11-503P10.1,upstream_gene_variant,,ENST00000607407,;RP11-195B17.1,downstream_gene_variant,,ENST00000607659,;AGBL5-IT1,upstream_gene_variant,,ENST00000411862,;AGBL5,missense_variant,p.Gly649Ser,ENST00000487078,;AGBL5,downst…	A	ENSG00000084693	ENST00000360131	Transcript
CYP1B1	0	.	GRCh38	chr2	38071060	38071060	+	Missense_Mutation	SNP	G	G	C	rs1056836		CHP212-AGS	NORMAL	G	G																c.1294N>G	p.Leu432Val	p.L432V	ENST00000610745	3/3	513	262	251				CYP1B1,missense_variant,p.Leu432Val,ENST00000610745,NM_000104.3;CYP1B1,missense_variant,p.Leu432Val,ENST00000614273,;CYP1B1,missense_variant,p.Leu61Val,ENST00000494864,;RMDN2,downstream_gene_variant,,ENST00000234195,NM_144713.4;CYP1B1,downstream_gene_variant,,ENST00000490576,;CYP1B1-AS1,upstream_gene_variant,,ENST00000626582,;CYP1B1-AS1,upstream_gene_variant,,ENST00000630542,;CYP1B1-AS1,upstream_…	C	ENSG00000138061	ENST00000610745	Transcript
PPP4R3B	0	.	GRCh38	chr2	55585065	55585065	+	Missense_Mutation	SNP	G	G	C	rs61762670		CHP212-AGS	NORMAL	G	G																c.1219N>G	p.Gln407Glu	p.Q407E	ENST00000616407	7/17	378	202	175				PPP4R3B,missense_variant,p.Gln407Glu,ENST00000611717,NM_020463.3;PPP4R3B,missense_variant,p.Gln407Glu,ENST00000616407,NM_001122964.2;PPP4R3B,missense_variant,p.Gln407Glu,ENST00000616288,NM_001282850.1;	C	ENSG00000275052	ENST00000616407	Transcript
FAM136A	0	.	GRCh38	chr2	70301905	70301905	+	Intron	SNP	T	T	G	rs188034845		CHP212-AGS	NORMAL	T	T																c.87+20N>C			ENST00000037869		926	481	445				FAM136A,missense_variant,p.Asn36Thr,ENST00000430566,;FAM136A,missense_variant,p.Asn21Thr,ENST00000438759,;FAM136A,intron_variant,,ENST00000037869,NM_032822.2;FAM136A,intron_variant,,ENST00000450256,;AC022201.5,intron_variant,,ENST00000445084,;FAM136A,intron_variant,,ENST00000460307,;FAM136A,intron_variant,,ENST00000498665,;	G	ENSG00000035141	ENST00000037869	Transcript
EVA1A	0	.	GRCh38	chr2	75493493	75493493	+	Missense_Mutation	SNP	C	C	T	novel		CHP212-AGS	NORMAL	C	C																c.202N>A	p.Gly68Arg	p.G68R	ENST00000233712	4/4	839	460	379				EVA1A,missense_variant,p.Gly68Arg,ENST00000233712,NM_032181.2;EVA1A,missense_variant,p.Gly68Arg,ENST00000393913,NM_001135032.1;EVA1A,missense_variant,p.Gly68Arg,ENST00000410113,;EVA1A,missense_variant,p.Gly68Arg,ENST00000410071,;EVA1A,missense_variant,p.Gly56Arg,ENST00000410010,;EVA1A,missense_variant,p.Gly68Arg,ENST00000432649,;EVA1A,missense_variant,p.Gly68Arg,ENST00000452003,;snoU109,downstrea…	T	ENSG00000115363	ENST00000233712	Transcript
GCFC2	0	.	GRCh38	chr2	75687859	75687859	+	Missense_Mutation	SNP	A	A	T	rs41286003		CHP212-AGS	NORMAL	A	A																c.1658N>A	p.Ile553Asn	p.I553N	ENST00000321027	11/17	441	212	229				GCFC2,missense_variant,p.Ile553Asn,ENST00000321027,NM_001201334.1,NM_003203.4;GCFC2,missense_variant,p.Ile515Asn,ENST00000409857,;GCFC2,missense_variant,p.Ser12Thr,ENST00000427862,;GCFC2,3_prime_UTR_variant,,ENST00000541687,;MRPL19,intron_variant,,ENST00000358788,;MRPL19,intron_variant,,ENST00000453233,;GCFC2,3_prime_UTR_variant,,ENST00000472230,;GCFC2,non_coding_transcript_exon_variant,,ENST0000…	T	ENSG00000005436	ENST00000321027	Transcript
TEKT4	0	.	GRCh38	chr2	94871848	94871848	+	Missense_Mutation	SNP	C	C	G	rs142275728		CHP212-AGS	NORMAL	C	C																c.269N>G	p.Thr90Arg	p.T90R	ENST00000295201	1/6	998	728	270				TEKT4,missense_variant,p.Thr90Arg,ENST00000295201,NM_144705.3,NM_001286559.1;AC097374.2,non_coding_transcript_exon_variant,,ENST00000568768,;AC097374.2,intron_variant,,ENST00000582835,;TEKT4,non_coding_transcript_exon_variant,,ENST00000468063,;	G	ENSG00000163060	ENST00000295201	Transcript
TEKT4	0	.	GRCh38	chr2	94876671	94876671	+	Missense_Mutation	SNP	A	A	G	rs142133592		CHP212-AGS	NORMAL	A	A																c.1210N>G	p.Ile404Val	p.I404V	ENST00000295201	6/6	1088	633	455				TEKT4,missense_variant,p.Ile404Val,ENST00000295201,NM_144705.3,NM_001286559.1;AC097374.2,intron_variant,,ENST00000568768,;AC097374.2,intron_variant,,ENST00000582835,;TEKT4,non_coding_transcript_exon_variant,,ENST00000468063,;	G	ENSG00000163060	ENST00000295201	Transcript
ANKRD36C	0	.	GRCh38	chr2	95859895	95859895	+	Missense_Mutation	SNP	T	T	C	rs75198192		CHP212-AGS	NORMAL	T	T																c.3862N>G	p.Thr1288Ala	p.T1288A	ENST00000456556	61/67	1279	747	532				ANKRD36C,missense_variant,p.Thr1288Ala,ENST00000456556,;ANKRD36C,3_prime_UTR_variant,,ENST00000295246,;ANKRD36C,upstream_gene_variant,,ENST00000612359,;ANKRD36C,3_prime_UTR_variant,,ENST00000534304,;ANKRD36C,non_coding_transcript_exon_variant,,ENST00000531153,;ANKRD36C,non_coding_transcript_exon_variant,,ENST00000488721,;	C	ENSG00000174501	ENST00000456556	Transcript
ANKRD36C	0	.	GRCh38	chr2	95859904	95859904	+	Missense_Mutation	SNP	T	T	C	rs77710257		CHP212-AGS	NORMAL	T	T																c.3853N>G	p.Lys1285Glu	p.K1285E	ENST00000456556	61/67	1352	493	858				ANKRD36C,missense_variant,p.Lys1285Glu,ENST00000456556,;ANKRD36C,3_prime_UTR_variant,,ENST00000295246,;ANKRD36C,upstream_gene_variant,,ENST00000612359,;ANKRD36C,3_prime_UTR_variant,,ENST00000534304,;ANKRD36C,non_coding_transcript_exon_variant,,ENST00000531153,;ANKRD36C,non_coding_transcript_exon_variant,,ENST00000488721,;	C	ENSG00000174501	ENST00000456556	Transcript
ANKRD36C	0	.	GRCh38	chr2	95859969	95859970	+	Frame_Shift_Ins	INS	-	-	T	rs111957693		CHP212-AGS	NORMAL	-	-																c.3787_3788insA	p.Leu1263HisfsTer4	p.L1263Hfs*4	ENST00000456556	61/67	1110	492	618				ANKRD36C,frameshift_variant,p.Leu1263HisfsTer4,ENST00000456556,;ANKRD36C,3_prime_UTR_variant,,ENST00000295246,;ANKRD36C,upstream_gene_variant,,ENST00000612359,;ANKRD36C,3_prime_UTR_variant,,ENST00000534304,;ANKRD36C,non_coding_transcript_exon_variant,,ENST00000531153,;ANKRD36C,upstream_gene_variant,,ENST00000488721,;	T	ENSG00000174501	ENST00000456556	Transcript
ANKRD36C	0	.	GRCh38	chr2	95938843	95938843	+	Missense_Mutation	SNP	A	A	G	rs62154561		CHP212-AGS	NORMAL	A	A																c.1619N>C	p.Leu540Pro	p.L540P	ENST00000456556	22/67	1286	398	886				ANKRD36C,missense_variant,p.Leu540Pro,ENST00000456556,;ANKRD36C,intron_variant,,ENST00000295246,;ANKRD36C,intron_variant,,ENST00000534304,;ANKRD36C,intron_variant,,ENST00000528268,;	G	ENSG00000174501	ENST00000456556	Transcript
ANKRD36C	0	.	GRCh38	chr2	95938884	95938884	+	Missense_Mutation	SNP	A	A	T	rs62154562		CHP212-AGS	NORMAL	A	A																c.1578N>A	p.Ser526Arg	p.S526R	ENST00000456556	22/67	1074	454	620				ANKRD36C,missense_variant,p.Ser526Arg,ENST00000456556,;ANKRD36C,intron_variant,,ENST00000295246,;ANKRD36C,intron_variant,,ENST00000534304,;ANKRD36C,intron_variant,,ENST00000528268,;	T	ENSG00000174501	ENST00000456556	Transcript
ANKRD36C	0	.	GRCh38	chr2	95941196	95941196	+	Missense_Mutation	SNP	C	C	T	rs78739183		CHP212-AGS	NORMAL	C	C																c.1495N>A	p.Gly499Arg	p.G499R	ENST00000456556	20/67	662	331	331				ANKRD36C,missense_variant,p.Gly499Arg,ENST00000456556,;ANKRD36C,5_prime_UTR_variant,,ENST00000295246,;ANKRD36C,missense_variant,p.Gly28Arg,ENST00000534304,;ANKRD36C,missense_variant,p.Gly499Arg,ENST00000528268,;	T	ENSG00000174501	ENST00000456556	Transcript
ANKRD36C	0	.	GRCh38	chr2	95944647	95944648	+	Frame_Shift_Ins	INS	-	-	A	rs147285461		CHP212-AGS	NORMAL	-	-																c.1470_1471insT	p.Glu491Ter	p.E491*	ENST00000456556	19/67	857	472	385				ANKRD36C,frameshift_variant,p.Glu491Ter,ENST00000456556,;ANKRD36C,5_prime_UTR_variant,,ENST00000295246,;ANKRD36C,frameshift_variant,p.Glu20Ter,ENST00000534304,;ANKRD36C,frameshift_variant,p.Glu491Ter,ENST00000528268,;	A	ENSG00000174501	ENST00000456556	Transcript
ANKRD36C	0	.	GRCh38	chr2	95944651	95944651	+	Missense_Mutation	SNP	C	C	A	rs116594293		CHP212-AGS	NORMAL	C	C																c.1467N>T	p.Leu489Phe	p.L489F	ENST00000456556	19/67	901	514	387				ANKRD36C,missense_variant,p.Leu489Phe,ENST00000456556,;ANKRD36C,5_prime_UTR_variant,,ENST00000295246,;ANKRD36C,missense_variant,p.Leu18Phe,ENST00000534304,;ANKRD36C,missense_variant,p.Leu489Phe,ENST00000528268,;	A	ENSG00000174501	ENST00000456556	Transcript
ANKRD36C	0	.	GRCh38	chr2	95944662	95944662	+	Missense_Mutation	SNP	T	T	A	rs77220524		CHP212-AGS	NORMAL	T	T																c.1456N>T	p.Asn486Tyr	p.N486Y	ENST00000456556	19/67	893	526	366				ANKRD36C,missense_variant,p.Asn486Tyr,ENST00000456556,;ANKRD36C,5_prime_UTR_variant,,ENST00000295246,;ANKRD36C,missense_variant,p.Asn15Tyr,ENST00000534304,;ANKRD36C,missense_variant,p.Asn486Tyr,ENST00000528268,;	A	ENSG00000174501	ENST00000456556	Transcript
ANKRD36C	0	.	GRCh38	chr2	95944665	95944665	+	Missense_Mutation	SNP	C	C	T	rs74491979		CHP212-AGS	NORMAL	C	C																c.1453N>A	p.Glu485Lys	p.E485K	ENST00000456556	19/67	894	529	365				ANKRD36C,missense_variant,p.Glu485Lys,ENST00000456556,;ANKRD36C,5_prime_UTR_variant,,ENST00000295246,;ANKRD36C,missense_variant,p.Glu14Lys,ENST00000534304,;ANKRD36C,missense_variant,p.Glu485Lys,ENST00000528268,;	T	ENSG00000174501	ENST00000456556	Transcript
ANKRD36C	0	.	GRCh38	chr2	95944672	95944672	+	Missense_Mutation	SNP	G	G	T	rs78473403		CHP212-AGS	NORMAL	G	G																c.1446N>A	p.Asp482Glu	p.D482E	ENST00000456556	19/67	885	534	351				ANKRD36C,missense_variant,p.Asp482Glu,ENST00000456556,;ANKRD36C,5_prime_UTR_variant,,ENST00000295246,;ANKRD36C,missense_variant,p.Asp11Glu,ENST00000534304,;ANKRD36C,missense_variant,p.Asp482Glu,ENST00000528268,;	T	ENSG00000174501	ENST00000456556	Transcript
ANKRD36C	0	.	GRCh38	chr2	95945173	95945173	+	Missense_Mutation	SNP	T	G	G	rs62154594		CHP212-AGS	NORMAL	T	T																c.1364N>C	p.Asn455Thr	p.N455T	ENST00000456556	18/67	1478	338	1138				ANKRD36C,missense_variant,p.Asn455Thr,ENST00000456556,;ANKRD36C,upstream_gene_variant,,ENST00000295246,;ANKRD36C,missense_variant,p.Asn455Thr,ENST00000528268,;ANKRD36C,upstream_gene_variant,,ENST00000534304,;	G	ENSG00000174501	ENST00000456556	Transcript
ANKRD36C	0	.	GRCh38	chr2	95953940	95953940	+	Missense_Mutation	SNP	T	T	G	rs74946480		CHP212-AGS	NORMAL	T	T																c.1202N>C	p.Glu401Ala	p.E401A	ENST00000456556	14/67	924	394	529				ANKRD36C,missense_variant,p.Glu401Ala,ENST00000456556,;ANKRD36C,missense_variant,p.Glu401Ala,ENST00000528268,;	G	ENSG00000174501	ENST00000456556	Transcript
ANKRD36C	0	.	GRCh38	chr2	95953986	95953986	+	Missense_Mutation	SNP	C	C	T	rs62154618		CHP212-AGS	NORMAL	C	C																c.1156N>A	p.Ala386Thr	p.A386T	ENST00000456556	14/67	1276	522	753				ANKRD36C,missense_variant,p.Ala386Thr,ENST00000456556,;ANKRD36C,missense_variant,p.Ala386Thr,ENST00000528268,;	T	ENSG00000174501	ENST00000456556	Transcript
ANKRD36C	0	.	GRCh38	chr2	95960544	95960544	+	Missense_Mutation	SNP	C	T	T	rs4362598		CHP212-AGS	NORMAL	C	C																c.932N>A	p.Gly311Asp	p.G311D	ENST00000456556	10/67	108	0	108				ANKRD36C,missense_variant,p.Gly311Asp,ENST00000456556,;ANKRD36C,missense_variant,p.Gly311Asp,ENST00000528268,;	T	ENSG00000174501	ENST00000456556	Transcript
ANKRD36	0	.	GRCh38	chr2	97162102	97162102	+	Missense_Mutation	SNP	G	G	A	rs199729690		CHP212-AGS	NORMAL	G	G																c.1393N>A	p.Gly465Arg	p.G465R	ENST00000420699	18/76	613	298	315				ANKRD36,missense_variant,p.Gly465Arg,ENST00000420699,NM_001164315.1;ANKRD36,missense_variant,p.Gly465Arg,ENST00000461153,;ANKRD36,intron_variant,,ENST00000620383,;	A	ENSG00000135976	ENST00000420699	Transcript
ANKRD36B	0	.	GRCh38	chr2	97513354	97513354	+	Missense_Mutation	SNP	T	T	C	rs199911436		CHP212-AGS	NORMAL	T	T																c.2631N>G	p.Ile877Met	p.I877M	ENST00000258459	38/44	931	417	514				ANKRD36B,missense_variant,p.Ile556Met,ENST00000438709,;ANKRD36B,missense_variant,p.Ile877Met,ENST00000258459,NM_025190.3;ANKRD36B,missense_variant,p.Ile877Met,ENST00000359901,;ANKRD36B,upstream_gene_variant,,ENST00000497329,;ANKRD36B,upstream_gene_variant,,ENST00000488634,;	C	ENSG00000196912	ENST00000258459	Transcript
LONRF2	0	.	GRCh38	chr2	100298868	100298868	+	Missense_Mutation	SNP	G	G	T	rs116702638		CHP212-AGS	NORMAL	G	G																c.1444N>A	p.His482Asn	p.H482N	ENST00000393437	7/12	676	365	311				LONRF2,missense_variant,p.His482Asn,ENST00000393437,NM_198461.3;LONRF2,missense_variant,p.His239Asn,ENST00000409647,;	T	ENSG00000170500	ENST00000393437	Transcript
RGPD3	0	.	GRCh38	chr2	106433258	106433258	+	Missense_Mutation	SNP	C	C	G	rs62152468		CHP212-AGS	NORMAL	C	C																c.2233N>C	p.Glu745Gln	p.E745Q	ENST00000409886	16/23	525	372	153				RGPD3,missense_variant,p.Glu745Gln,ENST00000409886,NM_001144013.1;RGPD3,missense_variant,p.Glu745Gln,ENST00000304514,;	G	ENSG00000153165	ENST00000409886	Transcript
RGPD3	0	.	GRCh38	chr2	106457045	106457045	+	Missense_Mutation	SNP	C	C	T	rs62152530		CHP212-AGS	NORMAL	C	C																c.331N>A	p.Asp111Asn	p.D111N	ENST00000409886	4/23	540	316	224				RGPD3,missense_variant,p.Asp111Asn,ENST00000409886,NM_001144013.1;RGPD3,missense_variant,p.Asp111Asn,ENST00000304514,;	T	ENSG00000153165	ENST00000409886	Transcript
RGPD4	0	.	GRCh38	chr2	107863031	107863031	+	Missense_Mutation	SNP	A	A	T	rs199689341		CHP212-AGS	NORMAL	A	A																c.2468N>T	p.Lys823Met	p.K823M	ENST00000408999	17/23	108	59	49				RGPD4,missense_variant,p.Lys823Met,ENST00000408999,NM_182588.2;	T	ENSG00000196862	ENST00000408999	Transcript
RGPD8	0	.	GRCh38	chr2	112388237	112388237	+	Missense_Mutation	SNP	C	T	T	rs17041523		CHP212-AGS	NORMAL	C	C																c.4708N>A	p.Gly1570Arg	p.G1570R	ENST00000302558	20/23	187	42	145				RGPD8,missense_variant,p.Gly1570Arg,ENST00000302558,NM_001164463.1;RGPD8,missense_variant,p.Gly1430Arg,ENST00000409750,;RGPD8,downstream_gene_variant,,ENST00000330575,;RGPD8,downstream_gene_variant,,ENST00000522286,;	T	ENSG00000169629	ENST00000302558	Transcript
FOXD4L1	0	.	GRCh38	chr2	113499282	113499282	+	Missense_Mutation	SNP	C	T	T	rs189095552		CHP212-AGS	NORMAL	C	C																c.26N>T	p.Pro9Leu	p.P9L	ENST00000306507	1/1	105	7	98				FOXD4L1,missense_variant,p.Pro9Leu,ENST00000306507,NM_012184.4;CBWD2,downstream_gene_variant,,ENST00000259199,NM_172003.3;CBWD2,downstream_gene_variant,,ENST00000416503,NM_001330336.1;CBWD2,downstream_gene_variant,,ENST00000433343,;CBWD2,downstream_gene_variant,,ENST00000479583,;CBWD2,downstream_gene_variant,,ENST00000468417,;CBWD2,downstream_gene_variant,,ENST00000358604,;CBWD2,downstream_gene_v…	T	ENSG00000184492	ENST00000306507	Transcript
FOXD4L1	0	.	GRCh38	chr2	113499978	113499978	+	Missense_Mutation	SNP	T	T	C	rs200366671		CHP212-AGS	NORMAL	T	T																c.722N>C	p.Leu241Pro	p.L241P	ENST00000306507	1/1	63	14	49				FOXD4L1,missense_variant,p.Leu241Pro,ENST00000306507,NM_012184.4;CBWD2,downstream_gene_variant,,ENST00000259199,NM_172003.3;CBWD2,downstream_gene_variant,,ENST00000416503,NM_001330336.1;CBWD2,downstream_gene_variant,,ENST00000433343,;CBWD2,downstream_gene_variant,,ENST00000479583,;CBWD2,downstream_gene_variant,,ENST00000468417,;CBWD2,downstream_gene_variant,,ENST00000358604,;CBWD2,downstream_gene…	C	ENSG00000184492	ENST00000306507	Transcript
CYP27C1	0	.	GRCh38	chr2	127203450	127203450	+	Missense_Mutation	SNP	A	A	G	rs139058558		CHP212-AGS	NORMAL	A	A																c.100N>C	p.Tyr34His	p.Y34H	ENST00000335247	2/8	641	331	310				CYP27C1,missense_variant,p.Tyr34His,ENST00000335247,NM_001001665.3;CYP27C1,missense_variant,p.Tyr34His,ENST00000409327,;	G	ENSG00000186684	ENST00000335247	Transcript
POTEF	0	.	GRCh38	chr2	130074719	130074719	+	Missense_Mutation	SNP	T	A	A	rs62165871		CHP212-AGS	NORMAL	T	T																c.2753N>T	p.Tyr918Phe	p.Y918F	ENST00000409914	17/17	490	113	377				POTEF,missense_variant,p.Tyr918Phe,ENST00000409914,NM_001099771.2;	A	ENSG00000196604	ENST00000409914	Transcript
TUBA3E	0	.	GRCh38	chr2	130194181	130194181	+	Missense_Mutation	SNP	G	G	T	rs13000249		CHP212-AGS	NORMAL	G	G																c.661N>A	p.Arg221Ser	p.R221S	ENST00000312988	4/5	528	302	226				TUBA3E,missense_variant,p.Arg221Ser,ENST00000312988,NM_207312.2;MZT2B,downstream_gene_variant,,ENST00000281871,NM_025029.3;MZT2B,downstream_gene_variant,,ENST00000409255,;MZT2B,downstream_gene_variant,,ENST00000425361,;MZT2B,downstream_gene_variant,,ENST00000457492,;MZT2B,downstream_gene_variant,,ENST00000455239,;MZT2B,downstream_gene_variant,,ENST00000480182,;	T	ENSG00000152086	ENST00000312988	Transcript
POTEI	0	.	GRCh38	chr2	130488140	130488140	+	Missense_Mutation	SNP	C	G	G	rs2259528		CHP212-AGS	NORMAL	C	C																c.1301N>C	p.Ser434Thr	p.S434T	ENST00000451531	9/15	10	0	10				POTEI,missense_variant,p.Ser434Thr,ENST00000451531,NM_001277406.1;POTEI,3_prime_UTR_variant,,ENST00000631234,;POTEI,intron_variant,,ENST00000615053,;	G	ENSG00000196834	ENST00000451531	Transcript
POTEJ	0	.	GRCh38	chr2	130611836	130611836	+	Missense_Mutation	SNP	G	G	T	rs759786411		CHP212-AGS	NORMAL	G	G																c.304N>T	p.Asp102Tyr	p.D102Y	ENST00000409602	1/15	161	86	75				POTEJ,missense_variant,p.Asp102Tyr,ENST00000409602,NM_001277083.1;	T	ENSG00000222038	ENST00000409602	Transcript
POTEJ	0	.	GRCh38	chr2	130656603	130656603	+	Missense_Mutation	SNP	C	C	T	rs62165276		CHP212-AGS	NORMAL	C	C																c.1843N>T	p.Arg615Trp	p.R615W	ENST00000409602	15/15	837	457	380				POTEJ,missense_variant,p.Arg615Trp,ENST00000409602,NM_001277083.1;	T	ENSG00000222038	ENST00000409602	Transcript
NCKAP5	0	.	GRCh38	chr2	132790166	132790166	+	Missense_Mutation	SNP	C	C	T	novel		CHP212-AGS	NORMAL	C	C																c.949N>A	p.Gly317Ser	p.G317S	ENST00000409261	13/20	546	293	253				NCKAP5,missense_variant,p.Gly317Ser,ENST00000409261,NM_207363.2;NCKAP5,missense_variant,p.Gly317Ser,ENST00000317721,;NCKAP5,missense_variant,p.Gly317Ser,ENST00000405974,;NCKAP5,missense_variant,p.Gly317Ser,ENST00000409213,NM_207481.3;	T	ENSG00000176771	ENST00000409261	Transcript
LRP1B	0	.	GRCh38	chr2	140358026	140358026	+	Missense_Mutation	SNP	C	C	T	rs148734150		CHP212-AGS	NORMAL	C	C																c.11348N>A	p.Arg3783Gln	p.R3783Q	ENST00000389484	74/91	591	326	265				LRP1B,missense_variant,p.Arg3783Gln,ENST00000389484,NM_018557.2;LRP1B,missense_variant,p.Arg15Gln,ENST00000437977,;	T	ENSG00000168702	ENST00000389484	Transcript
NEB	0	.	GRCh38	chr2	151548387	151548387	+	Missense_Mutation	SNP	G	G	A	rs35707762		CHP212-AGS	NORMAL	G	G																c.20078N>T	p.Thr6693Ile	p.T6693I	ENST00000618972	131/183	487	243	244				NEB,missense_variant,p.Thr6693Ile,ENST00000618972,NM_001271208.1;NEB,missense_variant,p.Thr6693Ile,ENST00000397345,NM_001164508.1;NEB,missense_variant,p.Thr6693Ile,ENST00000427231,NM_001164507.1;NEB,missense_variant,p.Thr6693Ile,ENST00000603639,;NEB,missense_variant,p.Thr6693Ile,ENST00000604864,;NEB,missense_variant,p.Thr4992Ile,ENST00000409198,NM_004543.4;NEB,missense_variant,p.Thr4992Ile,ENST00…	A	ENSG00000183091	ENST00000618972	Transcript
NEB	0	.	GRCh38	chr2	151579498	151579498	+	Missense_Mutation	SNP	T	G	G	rs62174690		CHP212-AGS	NORMAL	T	T																c.16544N>C	p.Lys5515Thr	p.K5515T	ENST00000618972	105/183	99	4	95				NEB,missense_variant,p.Lys5515Thr,ENST00000618972,NM_001271208.1;NEB,missense_variant,p.Lys5515Thr,ENST00000397345,NM_001164508.1;NEB,missense_variant,p.Lys5515Thr,ENST00000427231,NM_001164507.1;NEB,missense_variant,p.Lys5515Thr,ENST00000603639,;NEB,missense_variant,p.Lys5515Thr,ENST00000604864,;NEB,missense_variant,p.Lys245Thr,ENST00000413693,;NEB,intron_variant,,ENST00000409198,NM_004543.4;NEB,…	G	ENSG00000183091	ENST00000618972	Transcript
NEB	0	.	GRCh38	chr2	151627148	151627148	+	Missense_Mutation	SNP	A	A	T	rs199847072		CHP212-AGS	NORMAL	A	A																c.10201N>A	p.Ser3401Thr	p.S3401T	ENST00000618972	70/183	598	313	285				NEB,missense_variant,p.Ser3401Thr,ENST00000618972,NM_001271208.1;NEB,missense_variant,p.Ser3401Thr,ENST00000397345,NM_001164508.1;NEB,missense_variant,p.Ser3401Thr,ENST00000427231,NM_001164507.1;NEB,missense_variant,p.Ser3401Thr,ENST00000603639,;NEB,missense_variant,p.Ser3401Thr,ENST00000604864,;NEB,missense_variant,p.Ser3158Thr,ENST00000409198,NM_004543.4;NEB,missense_variant,p.Ser3158Thr,ENST00…	T	ENSG00000183091	ENST00000618972	Transcript
DHRS9	0	.	GRCh38	chr2	169091878	169091879	+	Frame_Shift_Ins	INS	-	-	A	rs756920263		CHP212-AGS	NORMAL	-	-																c.841_842insA	p.Leu284ThrfsTer21	p.L284Tfs*21	ENST00000432060	4/5	555	304	251				DHRS9,frameshift_variant,p.Leu224ThrfsTer21,ENST00000602501,;DHRS9,frameshift_variant,p.Leu224ThrfsTer21,ENST00000357546,NM_199204.1;DHRS9,frameshift_variant,p.Leu224ThrfsTer21,ENST00000436483,NM_001142270.1;DHRS9,frameshift_variant,p.Leu224ThrfsTer21,ENST00000428522,;DHRS9,frameshift_variant,p.Leu284ThrfsTer21,ENST00000432060,NM_001289763.1;DHRS9,frameshift_variant,p.Leu224ThrfsTer21,ENST0000041…	A	ENSG00000073737	ENST00000432060	Transcript
LRP2	0	.	GRCh38	chr2	169176435	169176435	+	Missense_Mutation	SNP	T	T	C	rs777051223		CHP212-AGS	NORMAL	T	T																c.10547N>G	p.Gln3516Arg	p.Q3516R	ENST00000263816	54/79	435	238	197				LRP2,missense_variant,p.Gln3516Arg,ENST00000263816,NM_004525.2;LRP2,downstream_gene_variant,,ENST00000461418,;	C	ENSG00000081479	ENST00000263816	Transcript
HAT1	0	.	GRCh38	chr2	171976274	171976274	+	Missense_Mutation	SNP	T	C	C	rs73976541		CHP212-AGS	NORMAL	T	T																c.941N>C	p.Val314Ala	p.V314A	ENST00000264108	9/11	330	0	330				HAT1,missense_variant,p.Val314Ala,ENST00000264108,NM_003642.3;SLC25A12,intron_variant,,ENST00000472748,;SLC25A12,intron_variant,,ENST00000484227,;SLC25A12,intron_variant,,ENST00000464063,;HAT1,3_prime_UTR_variant,,ENST00000457761,;HAT1,3_prime_UTR_variant,,ENST00000412731,;HAT1,non_coding_transcript_exon_variant,,ENST00000494601,;HAT1,non_coding_transcript_exon_variant,,ENST00000392584,;	C	ENSG00000128708	ENST00000264108	Transcript
TTN	0	.	GRCh38	chr2	178539771	178539771	+	Missense_Mutation	SNP	G	G	C	rs72648273		CHP212-AGS	NORMAL	G	G																c.98294N>G	p.Ala32765Gly	p.A32765G	ENST00000589042	352/363	576	298	278				TTN,missense_variant,p.Ala32765Gly,ENST00000589042,NM_001267550.2;TTN,missense_variant,p.Ala31124Gly,ENST00000591111,;AC010680.1,missense_variant,p.Ala31124Gly,ENST00000615779,NM_001256850.1;TTN,missense_variant,p.Ala30197Gly,ENST00000342992,NM_133378.4;TTN,missense_variant,p.Ala23700Gly,ENST00000460472,NM_003319.4;AC010680.1,missense_variant,p.Ala23892Gly,ENST00000342175,NM_133437.4;AC010680.1,m…	C	ENSG00000155657	ENST00000589042	Transcript
TTN	0	.	GRCh38	chr2	178588909	178588909	+	Missense_Mutation	SNP	C	C	T	rs777095470		CHP212-AGS	NORMAL	C	C																c.62816N>A	p.Arg20939His	p.R20939H	ENST00000589042	304/363	648	317	331				TTN,missense_variant,p.Arg20939His,ENST00000589042,NM_001267550.2;TTN,missense_variant,p.Arg19298His,ENST00000591111,;AC010680.1,missense_variant,p.Arg19298His,ENST00000615779,NM_001256850.1;TTN,missense_variant,p.Arg18371His,ENST00000342992,NM_133378.4;TTN,missense_variant,p.Arg11874His,ENST00000460472,NM_003319.4;AC010680.1,missense_variant,p.Arg12066His,ENST00000342175,NM_133437.4;AC010680.1,m…	T	ENSG00000155657	ENST00000589042	Transcript
TTN	0	.	GRCh38	chr2	178589803	178589803	+	Missense_Mutation	SNP	C	C	T	rs199895260		CHP212-AGS	NORMAL	C	C																c.61922N>A	p.Arg20641Gln	p.R20641Q	ENST00000589042	304/363	729	375	354				TTN,missense_variant,p.Arg20641Gln,ENST00000589042,NM_001267550.2;TTN,missense_variant,p.Arg19000Gln,ENST00000591111,;AC010680.1,missense_variant,p.Arg19000Gln,ENST00000615779,NM_001256850.1;TTN,missense_variant,p.Arg18073Gln,ENST00000342992,NM_133378.4;TTN,missense_variant,p.Arg11576Gln,ENST00000460472,NM_003319.4;AC010680.1,missense_variant,p.Arg11768Gln,ENST00000342175,NM_133437.4;AC010680.1,m…	T	ENSG00000155657	ENST00000589042	Transcript
TTN	0	.	GRCh38	chr2	178739176	178739176	+	Missense_Mutation	SNP	G	G	T	novel		CHP212-AGS	NORMAL	G	G																c.14057N>A	p.Thr4686Lys	p.T4686K	ENST00000589042	48/363	482	257	225				TTN,missense_variant,p.Thr4686Lys,ENST00000589042,NM_001267550.2;TTN,missense_variant,p.Thr4369Lys,ENST00000591111,;AC010680.1,missense_variant,p.Thr4369Lys,ENST00000615779,NM_001256850.1;TTN,missense_variant,p.Thr4323Lys,ENST00000460472,NM_003319.4;AC010680.1,missense_variant,p.Thr4515Lys,ENST00000342175,NM_133437.4;AC010680.1,missense_variant,p.Thr4448Lys,ENST00000359218,NM_133432.3;TTN,intron_…	T	ENSG00000155657	ENST00000589042	Transcript
STK16	0	.	GRCh38	chr2	219247165	219247165	+	Missense_Mutation	SNP	T	T	C	rs200960549		CHP212-AGS	NORMAL	T	T																c.359N>C	p.Leu120Pro	p.L120P	ENST00000409638	4/8	694	348	346				STK16,missense_variant,p.Leu120Pro,ENST00000409638,NM_001008910.2;STK16,missense_variant,p.Leu120Pro,ENST00000396738,;STK16,missense_variant,p.Leu165Pro,ENST00000409260,;STK16,missense_variant,p.Leu120Pro,ENST00000409743,;STK16,intron_variant,,ENST00000409516,;GLB1L,upstream_gene_variant,,ENST00000295759,NM_024506.4,NM_001286423.1;GLB1L,upstream_gene_variant,,ENST00000392089,;TUBA4A,downstream_ge…	C	ENSG00000115661	ENST00000409638	Transcript
SPEG	0	.	GRCh38	chr2	219449211	219449211	+	Missense_Mutation	SNP	C	C	G	rs767316023		CHP212-AGS	NORMAL	C	C																c.2053N>G	p.Arg685Gly	p.R685G	ENST00000312358	4/41	757	380	377				SPEG,missense_variant,p.Arg685Gly,ENST00000312358,NM_005876.4;SPEG,missense_variant,p.Arg581Gly,ENST00000396698,;SPEG,downstream_gene_variant,,ENST00000431523,;SPEG,downstream_gene_variant,,ENST00000435853,;SPEG,downstream_gene_variant,,ENST00000451076,;SPEG,non_coding_transcript_exon_variant,,ENST00000485813,;SPEG,non_coding_transcript_exon_variant,,ENST00000498378,;SPEG,upstream_gene_variant,,E…	G	ENSG00000072195	ENST00000312358	Transcript
OBSL1	0	.	GRCh38	chr2	219556721	219556721	+	Missense_Mutation	SNP	G	G	A	rs200543358		CHP212-AGS	NORMAL	G	G																c.4069N>T	p.Pro1357Ser	p.P1357S	ENST00000404537	13/21	459	246	213				OBSL1,missense_variant,p.Pro1357Ser,ENST00000404537,NM_015311.2;OBSL1,missense_variant,p.Pro1357Ser,ENST00000603926,NM_001173431.1;OBSL1,missense_variant,p.Pro1265Ser,ENST00000373876,;OBSL1,missense_variant,p.Pro226Ser,ENST00000604031,;OBSL1,missense_variant,p.Pro259Ser,ENST00000456147,;RP11-256I23.2,upstream_gene_variant,,ENST00000597192,;OBSL1,splice_region_variant,,ENST00000465149,;OBSL1,non_c…	A	ENSG00000124006	ENST00000404537	Transcript
SPHKAP	0	.	GRCh38	chr2	227993592	227993592	+	Missense_Mutation	SNP	G	G	T	rs192502309		CHP212-AGS	NORMAL	G	G																c.4663N>A	p.Leu1555Ile	p.L1555I	ENST00000392056	9/12	405	214	191				SPHKAP,missense_variant,p.Leu1555Ile,ENST00000392056,NM_001142644.1;SPHKAP,intron_variant,,ENST00000344657,NM_030623.3;SPHKAP,non_coding_transcript_exon_variant,,ENST00000490603,;	T	ENSG00000153820	ENST00000392056	Transcript
AQP12B	0	.	GRCh38	chr2	240682452	240682452	+	Missense_Mutation	SNP	G	A	A	rs74882485		CHP212-AGS	NORMAL	G	G																c.386N>T	p.Thr129Met	p.T129M	ENST00000407834	1/3	333	11	322				AQP12B,missense_variant,p.Thr129Met,ENST00000407834,NM_001102467.1;AQP12B,missense_variant,p.Thr117Met,ENST00000621682,;AC011298.2,upstream_gene_variant,,ENST00000407635,;AQP12B,upstream_gene_variant,,ENST00000459806,;AQP12B,synonymous_variant,p.Asp32=,ENST00000414322,;AQP12B,synonymous_variant,p.Asp32=,ENST00000413999,;AQP12B,synonymous_variant,p.Asp32=,ENST00000452886,;	A	ENSG00000185176	ENST00000407834	Transcript
AQP12A	0	.	GRCh38	chr2	240692422	240692422	+	Missense_Mutation	SNP	G	G	A	rs12477907		CHP212-AGS	NORMAL	G	G																c.508N>A	p.Ala170Thr	p.A170T	ENST00000429564	2/4	254	95	159				AQP12A,missense_variant,p.Ala170Thr,ENST00000429564,;AQP12A,missense_variant,p.Ala158Thr,ENST00000337801,NM_198998.2;AC011298.2,downstream_gene_variant,,ENST00000407635,;AQP12A,upstream_gene_variant,,ENST00000474778,;AQP12A,upstream_gene_variant,,ENST00000471878,;AQP12A,upstream_gene_variant,,ENST00000460527,;	A	ENSG00000184945	ENST00000429564	Transcript
PASK	0	.	GRCh38	chr2	241126336	241126336	+	Frame_Shift_Del	DEL	G	G	-	rs752277131		CHP212-AGS	NORMAL	G	G																c.2579delN	p.Pro860HisfsTer8	p.P860Hfs*8	ENST00000358649	10/18	782	392	390				PASK,frameshift_variant,p.Pro860HisfsTer8,ENST00000403638,NM_001252124.1;PASK,frameshift_variant,p.Pro860HisfsTer8,ENST00000405260,;PASK,frameshift_variant,p.Pro860HisfsTer8,ENST00000544142,NM_001252120.1;PASK,frameshift_variant,p.Pro860HisfsTer8,ENST00000234040,NM_001252122.1,NM_015148.3;PASK,frameshift_variant,p.Pro860HisfsTer8,ENST00000358649,NM_001252119.1;PASK,downstream_gene_variant,,ENST00…	-	ENSG00000115687	ENST00000358649	Transcript
FANCD2	0	.	GRCh38	chr3	10046659	10046659	+	Missense_Mutation	SNP	A	A	G	rs73126218		CHP212-AGS	NORMAL	A	A																c.1214A>G	p.Asn405Ser	p.N405S	ENST00000287647	15/43	876	508	368				FANCD2,missense_variant,p.Asn405Ser,ENST00000287647,NM_033084.4;FANCD2,missense_variant,p.Asn405Ser,ENST00000419585,NM_001319984.1;FANCD2,missense_variant,p.Asn405Ser,ENST00000383807,NM_001018115.2;FANCD2,non_coding_transcript_exon_variant,,ENST00000483276,;FANCD2,non_coding_transcript_exon_variant,,ENST00000464934,;FANCD2,upstream_gene_variant,,ENST00000421731,;	G	ENSG00000144554	ENST00000287647	Transcript
SLC6A1	0	.	GRCh38	chr3	11029272	11029272	+	Missense_Mutation	SNP	C	C	A	rs112095333		CHP212-AGS	NORMAL	C	C																c.1243C>A	p.Leu415Ile	p.L415I	ENST00000287766	12/16	730	390	340				SLC6A1,missense_variant,p.Leu415Ile,ENST00000287766,NM_003042.3;SLC6A1,upstream_gene_variant,,ENST00000495636,;	A	ENSG00000157103	ENST00000287766	Transcript
SYN2	0	.	GRCh38	chr3	12004864	12004864	+	Missense_Mutation	SNP	C	C	G	rs2923857		CHP212-AGS	NORMAL	C	C																c.313C>G	p.Pro105Ala	p.P105A	ENST00000621198	1/13	660	358	302				SYN2,missense_variant,p.Pro105Ala,ENST00000620175,NM_003178.5;SYN2,missense_variant,p.Pro105Ala,ENST00000621198,NM_133625.4;	G	ENSG00000157152	ENST00000621198	Transcript
XPC	0	.	GRCh38	chr3	14178532	14178532	+	Missense_Mutation	SNP	C	C	G	rs201273381		CHP212-AGS	NORMAL	C	C																c.37G>C	p.Gly13Arg	p.G13R	ENST00000285021	1/16	648	357	291				XPC,missense_variant,p.Gly13Arg,ENST00000285021,NM_004628.4;XPC,missense_variant,p.Gly13Arg,ENST00000511155,;LSM3,5_prime_UTR_variant,,ENST00000306024,NM_014463.2;XPC,missense_variant,p.Gly13Arg,ENST00000476581,;	G	ENSG00000154767	ENST00000285021	Transcript
DCLK3	0	.	GRCh38	chr3	36715376	36715376	+	Missense_Mutation	SNP	C	C	A	rs35704209		CHP212-AGS	NORMAL	C	C																c.1899G>T	p.Glu633Asp	p.E633D	ENST00000416516	5/5	652	340	312				DCLK3,missense_variant,p.Glu802Asp,ENST00000636136,;DCLK3,missense_variant,p.Glu633Asp,ENST00000416516,NM_033403.1;DCLK3,downstream_gene_variant,,ENST00000498047,;	A	ENSG00000163673	ENST00000416516	Transcript
CX3CR1	0	.	GRCh38	chr3	39266341	39266341	+	Missense_Mutation	SNP	T	T	C	rs199811198		CHP212-AGS	NORMAL	T	T																c.265A>G	p.Thr89Ala	p.T89A	ENST00000358309	2/2	422	218	203				CX3CR1,missense_variant,p.Thr57Ala,ENST00000541347,NM_001171171.1;CX3CR1,missense_variant,p.Thr57Ala,ENST00000542107,NM_001171172.1;CX3CR1,missense_variant,p.Thr89Ala,ENST00000358309,NM_001171174.1;CX3CR1,missense_variant,p.Thr57Ala,ENST00000399220,NM_001337.3;CX3CR1,missense_variant,p.Thr57Ala,ENST00000435290,;CX3CR1,missense_variant,p.Thr57Ala,ENST00000412814,;	C	ENSG00000168329	ENST00000358309	Transcript
ABHD5	0	.	GRCh38	chr3	43702282	43702282	+	Missense_Mutation	SNP	G	G	C	rs200927822		CHP212-AGS	NORMAL	G	G																c.201G>C	p.Lys67Asn	p.K67N	ENST00000458276	3/7	460	249	211				ABHD5,missense_variant,p.Lys67Asn,ENST00000458276,NM_016006.4;ABHD5,missense_variant,p.Lys26Asn,ENST00000456453,;ABHD5,missense_variant,p.Lys26Asn,ENST00000454293,;ABHD5,3_prime_UTR_variant,,ENST00000013894,;ABHD5,downstream_gene_variant,,ENST00000486764,;	C	ENSG00000011198	ENST00000458276	Transcript
LIMD1	0	.	GRCh38	chr3	45596273	45596273	+	Missense_Mutation	SNP	A	A	G	rs114236922		CHP212-AGS	NORMAL	A	A																c.1394A>G	p.Lys465Arg	p.K465R	ENST00000273317	1/8	397	218	179				LIMD1,missense_variant,p.Lys465Arg,ENST00000273317,NM_014240.2;LIMD1,missense_variant,p.Lys465Arg,ENST00000440097,;LIMD1,intron_variant,,ENST00000465039,;	G	ENSG00000144791	ENST00000273317	Transcript
PTPN23	0	.	GRCh38	chr3	47412904	47412905	+	Frame_Shift_Ins	INS	-	-	G	novel		CHP212-AGS	NORMAL	-	-																c.4630_4631insG	p.Ser1544CysfsTer11	p.S1544Cfs*11	ENST00000265562	25/25	767	585	182				PTPN23,frameshift_variant,p.Ser1544CysfsTer11,ENST00000265562,NM_015466.3,NM_001304482.1;SCAP,downstream_gene_variant,,ENST00000265565,NM_012235.3,NM_001320044.1;SCAP,downstream_gene_variant,,ENST00000428413,;SCAP,downstream_gene_variant,,ENST00000545718,;PTPN23,3_prime_UTR_variant,,ENST00000602307,;SCAP,downstream_gene_variant,,ENST00000441517,;SCAP,downstream_gene_variant,,ENST00000320017,;PTPN…	G	ENSG00000076201	ENST00000265562	Transcript
PTPN23	0	.	GRCh38	chr3	47412909	47412909	+	Frame_Shift_Del	DEL	G	G	-	rs745364634		CHP212-AGS	NORMAL	G	G																c.4635delG	p.Leu1548PhefsTer36	p.L1548Ffs*36	ENST00000265562	25/25	746	596	150				PTPN23,frameshift_variant,p.Leu1548PhefsTer36,ENST00000265562,NM_015466.3,NM_001304482.1;SCAP,downstream_gene_variant,,ENST00000265565,NM_012235.3,NM_001320044.1;SCAP,downstream_gene_variant,,ENST00000428413,;SCAP,downstream_gene_variant,,ENST00000545718,;PTPN23,3_prime_UTR_variant,,ENST00000602307,;SCAP,downstream_gene_variant,,ENST00000441517,;SCAP,downstream_gene_variant,,ENST00000320017,;PTPN…	-	ENSG00000076201	ENST00000265562	Transcript
CDC25A	0	.	GRCh38	chr3	48187876	48187876	+	Missense_Mutation	SNP	C	C	A	rs146179438		CHP212-AGS	NORMAL	C	C																c.72G>T	p.Gln24His	p.Q24H	ENST00000302506	1/15	878	458	420				CDC25A,missense_variant,p.Gln24His,ENST00000302506,NM_001789.2;CDC25A,missense_variant,p.Gln24His,ENST00000351231,NM_201567.1;CDC25A,missense_variant,p.Gln24His,ENST00000443342,;CDC25A,missense_variant,p.Gln24His,ENST00000437972,;	A	ENSG00000164045	ENST00000302506	Transcript
P4HTM	0	.	GRCh38	chr3	48990413	48990413	+	Missense_Mutation	SNP	C	C	A	rs372623573		CHP212-AGS	NORMAL	C	C																c.157C>A	p.Arg53Ser	p.R53S	ENST00000343546	1/9	476	264	212				P4HTM,missense_variant,p.Arg53Ser,ENST00000343546,NM_177938.2;P4HTM,missense_variant,p.Arg53Ser,ENST00000383729,NM_177939.2;P4HTM,missense_variant,p.Arg5Ser,ENST00000444213,;P4HTM,missense_variant,p.Arg26Ser,ENST00000475629,;ARIH2,downstream_gene_variant,,ENST00000356401,NM_006321.3,NM_001317334.1;RP13-131K19.7,upstream_gene_variant,,ENST00000609473,;RP13-131K19.2,upstream_gene_variant,,ENST00000…	A	ENSG00000178467	ENST00000343546	Transcript
PCBP4	0	.	GRCh38	chr3	51958266	51958266	+	Missense_Mutation	SNP	G	G	A	rs149632053		CHP212-AGS	NORMAL	G	G																c.1007C>T	p.Thr336Met	p.T336M	ENST00000461554	14/14	729	385	344				PCBP4,missense_variant,p.Thr336Met,ENST00000461554,NM_001174100.1;PCBP4,missense_variant,p.Thr336Met,ENST00000355852,NM_033008.2;PCBP4,missense_variant,p.Thr293Met,ENST00000484633,NM_020418.3;PCBP4,missense_variant,p.Thr336Met,ENST00000322099,NM_033010.2;PCBP4,missense_variant,p.Thr293Met,ENST00000428823,;PCBP4,missense_variant,p.Thr336Met,ENST00000395014,;PCBP4,intron_variant,,ENST00000471622,;G…	A	ENSG00000090097	ENST00000461554	Transcript
SFMBT1	0	.	GRCh38	chr3	52907568	52907568	+	Missense_Mutation	SNP	G	G	A	novel		CHP212-AGS	NORMAL	G	G																c.2072C>T	p.Ala691Val	p.A691V	ENST00000394752	18/21	423	232	191				SFMBT1,missense_variant,p.Ala691Val,ENST00000394752,NM_016329.3;	A	ENSG00000163935	ENST00000394752	Transcript
DNAH12	0	.	GRCh38	chr3	57379184	57379184	+	Missense_Mutation	SNP	T	C	C	novel		CHP212-AGS	NORMAL	T	T																c.8197A>G	p.Met2733Val	p.M2733V	ENST00000495027	52/74	300	1	299				DNAH12,missense_variant,p.Met2733Val,ENST00000495027,NM_001291661.1;DNAH12,intron_variant,,ENST00000351747,;	C	ENSG00000174844	ENST00000495027	Transcript
ATXN7	0	.	GRCh38	chr3	63995723	63995723	+	Missense_Mutation	SNP	C	C	T	rs138640161		CHP212-AGS	NORMAL	C	C																c.1901C>T	p.Ala634Val	p.A634V	ENST00000538065	11/13	565	280	285				ATXN7,missense_variant,p.Ala634Val,ENST00000295900,NM_000333.3;ATXN7,missense_variant,p.Ala634Val,ENST00000538065,NM_001177387.1;ATXN7,missense_variant,p.Ala634Val,ENST00000487717,;ATXN7,missense_variant,p.Ala489Val,ENST00000484332,NM_001128149.2;ATXN7,upstream_gene_variant,,ENST00000522345,;ATXN7,non_coding_transcript_exon_variant,,ENST00000474112,;ATXN7,non_coding_transcript_exon_variant,,ENST0…	T	ENSG00000163635	ENST00000538065	Transcript
FRG2C	0	.	GRCh38	chr3	75665674	75665674	+	Frame_Shift_Del	DEL	G	G	-	rs373728386		CHP212-AGS	NORMAL	G	G																c.483delG	p.Arg161SerfsTer5	p.R161Sfs*5	ENST00000308062	4/4	1010	776	234				FRG2C,frameshift_variant,p.Arg161SerfsTer5,ENST00000308062,NM_001124759.1;FRG2C,frameshift_variant,p.Arg160SerfsTer5,ENST00000464571,;DUX4L26,upstream_gene_variant,,ENST00000489078,;	-	ENSG00000172969	ENST00000308062	Transcript
ZNF717	0	.	GRCh38	chr3	75736885	75736885	+	Missense_Mutation	SNP	A	A	C	rs113748085		CHP212-AGS	NORMAL	A	A																c.2588T>G	p.Phe863Cys	p.F863C	ENST00000478296	4/4	544	339	205				ZNF717,missense_variant,p.Phe863Cys,ENST00000478296,NM_001290209.1;ZNF717,intron_variant,,ENST00000477374,NM_001324026.1,NM_001290210.1;ZNF717,downstream_gene_variant,,ENST00000468296,;ZNF717,downstream_gene_variant,,ENST00000471541,;MIR4273,upstream_gene_variant,,ENST00000582824,;ZNF717,intron_variant,,ENST00000491507,;	C	ENSG00000227124	ENST00000478296	Transcript
ZNF717	0	.	GRCh38	chr3	75736922	75736922	+	Missense_Mutation	SNP	C	C	G	rs140806462		CHP212-AGS	NORMAL	C	C																c.2551G>C	p.Glu851Gln	p.E851Q	ENST00000478296	4/4	775	459	316				ZNF717,missense_variant,p.Glu851Gln,ENST00000478296,NM_001290209.1;ZNF717,intron_variant,,ENST00000477374,NM_001324026.1,NM_001290210.1;ZNF717,downstream_gene_variant,,ENST00000468296,;ZNF717,downstream_gene_variant,,ENST00000471541,;MIR4273,upstream_gene_variant,,ENST00000582824,;ZNF717,intron_variant,,ENST00000491507,;	G	ENSG00000227124	ENST00000478296	Transcript
ZNF717	0	.	GRCh38	chr3	75737024	75737024	+	Nonsense_Mutation	SNP	C	C	A	rs144353922		CHP212-AGS	NORMAL	C	C																c.2449G>T	p.Glu817Ter	p.E817*	ENST00000478296	4/4	964	678	285				ZNF717,stop_gained,p.Glu817Ter,ENST00000478296,NM_001290209.1;ZNF717,intron_variant,,ENST00000477374,NM_001324026.1,NM_001290210.1;ZNF717,downstream_gene_variant,,ENST00000468296,;ZNF717,downstream_gene_variant,,ENST00000471541,;MIR4273,upstream_gene_variant,,ENST00000582824,;ZNF717,intron_variant,,ENST00000491507,;	A	ENSG00000227124	ENST00000478296	Transcript
ZNF717	0	.	GRCh38	chr3	75737060	75737060	+	Missense_Mutation	SNP	A	A	G	rs77715040		CHP212-AGS	NORMAL	A	A																c.2413T>C	p.Ser805Pro	p.S805P	ENST00000478296	4/4	850	560	290				ZNF717,missense_variant,p.Ser805Pro,ENST00000478296,NM_001290209.1;ZNF717,intron_variant,,ENST00000477374,NM_001324026.1,NM_001290210.1;ZNF717,downstream_gene_variant,,ENST00000468296,;ZNF717,downstream_gene_variant,,ENST00000471541,;MIR4273,upstream_gene_variant,,ENST00000582824,;ZNF717,intron_variant,,ENST00000491507,;	G	ENSG00000227124	ENST00000478296	Transcript
ZNF717	0	.	GRCh38	chr3	75737101	75737101	+	Missense_Mutation	SNP	G	G	T	rs140641854		CHP212-AGS	NORMAL	G	G																c.2372C>A	p.Pro791His	p.P791H	ENST00000478296	4/4	777	485	292				ZNF717,missense_variant,p.Pro791His,ENST00000478296,NM_001290209.1;ZNF717,intron_variant,,ENST00000477374,NM_001324026.1,NM_001290210.1;ZNF717,downstream_gene_variant,,ENST00000468296,;ZNF717,downstream_gene_variant,,ENST00000471541,;MIR4273,upstream_gene_variant,,ENST00000582824,;ZNF717,intron_variant,,ENST00000491507,;	T	ENSG00000227124	ENST00000478296	Transcript
ZNF717	0	.	GRCh38	chr3	75737204	75737204	+	Missense_Mutation	SNP	T	T	A	rs80256387		CHP212-AGS	NORMAL	T	T																c.2269A>T	p.Thr757Ser	p.T757S	ENST00000478296	4/4	981	599	382				ZNF717,missense_variant,p.Thr757Ser,ENST00000478296,NM_001290209.1;ZNF717,intron_variant,,ENST00000477374,NM_001324026.1,NM_001290210.1;ZNF717,downstream_gene_variant,,ENST00000468296,;ZNF717,downstream_gene_variant,,ENST00000471541,;MIR4273,upstream_gene_variant,,ENST00000582824,;ZNF717,intron_variant,,ENST00000491507,;	A	ENSG00000227124	ENST00000478296	Transcript
ZNF717	0	.	GRCh38	chr3	75737230	75737230	+	Missense_Mutation	SNP	T	T	C	rs3009024		CHP212-AGS	NORMAL	T	T																c.2243A>G	p.Lys748Arg	p.K748R	ENST00000478296	4/4	891	267	624				ZNF717,missense_variant,p.Lys748Arg,ENST00000478296,NM_001290209.1;ZNF717,intron_variant,,ENST00000477374,NM_001324026.1,NM_001290210.1;ZNF717,downstream_gene_variant,,ENST00000468296,;ZNF717,downstream_gene_variant,,ENST00000471541,;MIR4273,upstream_gene_variant,,ENST00000582824,;ZNF717,intron_variant,,ENST00000491507,;	C	ENSG00000227124	ENST00000478296	Transcript
ZNF717	0	.	GRCh38	chr3	75737234	75737234	+	Missense_Mutation	SNP	C	C	G	rs74494321		CHP212-AGS	NORMAL	C	C																c.2239G>C	p.Asp747His	p.D747H	ENST00000478296	4/4	869	537	332				ZNF717,missense_variant,p.Asp747His,ENST00000478296,NM_001290209.1;ZNF717,intron_variant,,ENST00000477374,NM_001324026.1,NM_001290210.1;ZNF717,downstream_gene_variant,,ENST00000468296,;ZNF717,downstream_gene_variant,,ENST00000471541,;MIR4273,upstream_gene_variant,,ENST00000582824,;ZNF717,intron_variant,,ENST00000491507,;	G	ENSG00000227124	ENST00000478296	Transcript
ZNF717	0	.	GRCh38	chr3	75737236	75737236	+	Missense_Mutation	SNP	T	T	C	rs200576309		CHP212-AGS	NORMAL	T	T																c.2237A>G	p.Tyr746Cys	p.Y746C	ENST00000478296	4/4	864	556	308				ZNF717,missense_variant,p.Tyr746Cys,ENST00000478296,NM_001290209.1;ZNF717,intron_variant,,ENST00000477374,NM_001324026.1,NM_001290210.1;ZNF717,downstream_gene_variant,,ENST00000468296,;ZNF717,downstream_gene_variant,,ENST00000471541,;MIR4273,upstream_gene_variant,,ENST00000582824,;ZNF717,intron_variant,,ENST00000491507,;	C	ENSG00000227124	ENST00000478296	Transcript
ZNF717	0	.	GRCh38	chr3	75737252	75737252	+	Missense_Mutation	SNP	A	A	T	rs150272782		CHP212-AGS	NORMAL	A	A																c.2221T>A	p.Cys741Ser	p.C741S	ENST00000478296	4/4	810	515	295				ZNF717,missense_variant,p.Cys741Ser,ENST00000478296,NM_001290209.1;ZNF717,intron_variant,,ENST00000477374,NM_001324026.1,NM_001290210.1;ZNF717,downstream_gene_variant,,ENST00000468296,;ZNF717,downstream_gene_variant,,ENST00000471541,;MIR4273,upstream_gene_variant,,ENST00000582824,;ZNF717,intron_variant,,ENST00000491507,;	T	ENSG00000227124	ENST00000478296	Transcript
ZNF717	0	.	GRCh38	chr3	75737264	75737264	+	Missense_Mutation	SNP	C	C	T	rs138918411		CHP212-AGS	NORMAL	C	C																c.2209G>A	p.Glu737Lys	p.E737K	ENST00000478296	4/4	799	523	276				ZNF717,missense_variant,p.Glu737Lys,ENST00000478296,NM_001290209.1;ZNF717,intron_variant,,ENST00000477374,NM_001324026.1,NM_001290210.1;ZNF717,downstream_gene_variant,,ENST00000468296,;ZNF717,downstream_gene_variant,,ENST00000471541,;MIR4273,upstream_gene_variant,,ENST00000582824,;ZNF717,intron_variant,,ENST00000491507,;	T	ENSG00000227124	ENST00000478296	Transcript
ZNF717	0	.	GRCh38	chr3	75737477	75737477	+	Missense_Mutation	SNP	G	G	C	rs3009023		CHP212-AGS	NORMAL	G	G																c.1996C>G	p.Gln666Glu	p.Q666E	ENST00000478296	4/4	1078	804	272				ZNF717,missense_variant,p.Gln666Glu,ENST00000478296,NM_001290209.1;ZNF717,intron_variant,,ENST00000477374,NM_001324026.1,NM_001290210.1;ZNF717,downstream_gene_variant,,ENST00000468296,;ZNF717,downstream_gene_variant,,ENST00000471541,;MIR4273,upstream_gene_variant,,ENST00000582824,;ZNF717,intron_variant,,ENST00000491507,;	C	ENSG00000227124	ENST00000478296	Transcript
ZNF717	0	.	GRCh38	chr3	75737519	75737519	+	Missense_Mutation	SNP	G	G	A	rs112822201		CHP212-AGS	NORMAL	G	G																c.1954C>T	p.Pro652Ser	p.P652S	ENST00000478296	4/4	775	532	243				ZNF717,missense_variant,p.Pro652Ser,ENST00000478296,NM_001290209.1;ZNF717,intron_variant,,ENST00000477374,NM_001324026.1,NM_001290210.1;ZNF717,downstream_gene_variant,,ENST00000468296,;ZNF717,downstream_gene_variant,,ENST00000471541,;MIR4273,upstream_gene_variant,,ENST00000582824,;ZNF717,intron_variant,,ENST00000491507,;	A	ENSG00000227124	ENST00000478296	Transcript
ZNF717	0	.	GRCh38	chr3	75737530	75737530	+	Missense_Mutation	SNP	G	G	A	rs111677009		CHP212-AGS	NORMAL	G	G																c.1943C>T	p.Pro648Leu	p.P648L	ENST00000478296	4/4	791	514	277				ZNF717,missense_variant,p.Pro648Leu,ENST00000478296,NM_001290209.1;ZNF717,intron_variant,,ENST00000477374,NM_001324026.1,NM_001290210.1;ZNF717,downstream_gene_variant,,ENST00000468296,;ZNF717,downstream_gene_variant,,ENST00000471541,;MIR4273,upstream_gene_variant,,ENST00000582824,;ZNF717,intron_variant,,ENST00000491507,;	A	ENSG00000227124	ENST00000478296	Transcript
ZNF717	0	.	GRCh38	chr3	75737586	75737586	+	Missense_Mutation	SNP	A	A	T	rs78297221		CHP212-AGS	NORMAL	A	A																c.1887T>A	p.Asn629Lys	p.N629K	ENST00000478296	4/4	881	473	407				ZNF717,missense_variant,p.Asn629Lys,ENST00000478296,NM_001290209.1;ZNF717,intron_variant,,ENST00000477374,NM_001324026.1,NM_001290210.1;ZNF717,downstream_gene_variant,,ENST00000468296,;ZNF717,downstream_gene_variant,,ENST00000471541,;MIR4273,upstream_gene_variant,,ENST00000582824,;ZNF717,intron_variant,,ENST00000491507,;	T	ENSG00000227124	ENST00000478296	Transcript
ZNF717	0	.	GRCh38	chr3	75737737	75737737	+	Missense_Mutation	SNP	C	C	T	rs1615736		CHP212-AGS	NORMAL	C	C																c.1736G>A	p.Arg579His	p.R579H	ENST00000478296	4/4	1383	946	437				ZNF717,missense_variant,p.Arg579His,ENST00000478296,NM_001290209.1;ZNF717,intron_variant,,ENST00000477374,NM_001324026.1,NM_001290210.1;ZNF717,downstream_gene_variant,,ENST00000468296,;ZNF717,downstream_gene_variant,,ENST00000471541,;MIR4273,upstream_gene_variant,,ENST00000582824,;ZNF717,intron_variant,,ENST00000491507,;	T	ENSG00000227124	ENST00000478296	Transcript
ZNF717	0	.	GRCh38	chr3	75737898	75737898	+	Missense_Mutation	SNP	C	C	A	rs62250106		CHP212-AGS	NORMAL	C	C																c.1575G>T	p.Lys525Asn	p.K525N	ENST00000478296	4/4	818	473	345				ZNF717,missense_variant,p.Lys525Asn,ENST00000478296,NM_001290209.1;ZNF717,intron_variant,,ENST00000477374,NM_001324026.1,NM_001290210.1;ZNF717,downstream_gene_variant,,ENST00000468296,;ZNF717,downstream_gene_variant,,ENST00000471541,;MIR4273,upstream_gene_variant,,ENST00000582824,;ZNF717,intron_variant,,ENST00000491507,;	A	ENSG00000227124	ENST00000478296	Transcript
ZNF717	0	.	GRCh38	chr3	75737906	75737906	+	Missense_Mutation	SNP	G	G	A	rs62250107		CHP212-AGS	NORMAL	G	G																c.1567C>T	p.His523Tyr	p.H523Y	ENST00000478296	4/4	849	448	401				ZNF717,missense_variant,p.His523Tyr,ENST00000478296,NM_001290209.1;ZNF717,intron_variant,,ENST00000477374,NM_001324026.1,NM_001290210.1;ZNF717,downstream_gene_variant,,ENST00000468296,;ZNF717,downstream_gene_variant,,ENST00000471541,;MIR4273,upstream_gene_variant,,ENST00000582824,;ZNF717,intron_variant,,ENST00000491507,;	A	ENSG00000227124	ENST00000478296	Transcript
ZNF717	0	.	GRCh38	chr3	75737948	75737949	+	Frame_Shift_Del	DEL	CT	CT	-	rs146514807		CHP212-AGS	NORMAL	CT	CT																c.1524_1525delAG	p.Glu510LysfsTer4	p.E510Kfs*4	ENST00000478296	4/4	981	842	139				ZNF717,frameshift_variant,p.Glu510LysfsTer4,ENST00000478296,NM_001290209.1;ZNF717,intron_variant,,ENST00000477374,NM_001324026.1,NM_001290210.1;ZNF717,downstream_gene_variant,,ENST00000468296,;ZNF717,downstream_gene_variant,,ENST00000471541,;MIR4273,upstream_gene_variant,,ENST00000582824,;ZNF717,intron_variant,,ENST00000491507,;	-	ENSG00000227124	ENST00000478296	Transcript
ZNF717	0	.	GRCh38	chr3	75738035	75738035	+	Missense_Mutation	SNP	C	C	T	rs73843012		CHP212-AGS	NORMAL	C	C																c.1438G>A	p.Ala480Thr	p.A480T	ENST00000478296	4/4	811	545	265				ZNF717,missense_variant,p.Ala480Thr,ENST00000478296,NM_001290209.1;ZNF717,intron_variant,,ENST00000477374,NM_001324026.1,NM_001290210.1;ZNF717,downstream_gene_variant,,ENST00000468296,;ZNF717,downstream_gene_variant,,ENST00000471541,;MIR4273,upstream_gene_variant,,ENST00000582824,;ZNF717,intron_variant,,ENST00000491507,;	T	ENSG00000227124	ENST00000478296	Transcript
ZNF717	0	.	GRCh38	chr3	75738048	75738048	+	Missense_Mutation	SNP	A	A	C	rs138214171		CHP212-AGS	NORMAL	A	A																c.1425T>G	p.His475Gln	p.H475Q	ENST00000478296	4/4	743	520	223				ZNF717,missense_variant,p.His475Gln,ENST00000478296,NM_001290209.1;ZNF717,intron_variant,,ENST00000477374,NM_001324026.1,NM_001290210.1;ZNF717,downstream_gene_variant,,ENST00000468296,;ZNF717,downstream_gene_variant,,ENST00000471541,;MIR4273,upstream_gene_variant,,ENST00000582824,;ZNF717,intron_variant,,ENST00000491507,;	C	ENSG00000227124	ENST00000478296	Transcript
ZNF717	0	.	GRCh38	chr3	75738116	75738117	+	Frame_Shift_Del	DEL	CT	CT	-	rs776210532		CHP212-AGS	NORMAL	CT	CT																c.1356_1357delAG	p.Glu454LysfsTer7	p.E454Kfs*7	ENST00000478296	4/4	666	461	205				ZNF717,frameshift_variant,p.Glu454LysfsTer7,ENST00000478296,NM_001290209.1;ZNF717,intron_variant,,ENST00000477374,NM_001324026.1,NM_001290210.1;ZNF717,downstream_gene_variant,,ENST00000468296,;ZNF717,downstream_gene_variant,,ENST00000471541,;MIR4273,upstream_gene_variant,,ENST00000582824,;ZNF717,intron_variant,,ENST00000491507,;	-	ENSG00000227124	ENST00000478296	Transcript
ZNF717	0	.	GRCh38	chr3	75738221	75738221	+	Missense_Mutation	SNP	A	A	T	rs62250108		CHP212-AGS	NORMAL	A	A																c.1252T>A	p.Leu418Ile	p.L418I	ENST00000478296	4/4	931	532	399				ZNF717,missense_variant,p.Leu418Ile,ENST00000478296,NM_001290209.1;ZNF717,intron_variant,,ENST00000477374,NM_001324026.1,NM_001290210.1;ZNF717,downstream_gene_variant,,ENST00000468296,;ZNF717,downstream_gene_variant,,ENST00000471541,;MIR4273,upstream_gene_variant,,ENST00000582824,;ZNF717,intron_variant,,ENST00000491507,;	T	ENSG00000227124	ENST00000478296	Transcript
ZNF717	0	.	GRCh38	chr3	75738360	75738360	+	Missense_Mutation	SNP	C	C	A	rs200040093		CHP212-AGS	NORMAL	C	C																c.1113G>T	p.Lys371Asn	p.K371N	ENST00000478296	4/4	875	634	241				ZNF717,missense_variant,p.Lys371Asn,ENST00000478296,NM_001290209.1;ZNF717,intron_variant,,ENST00000477374,NM_001324026.1,NM_001290210.1;ZNF717,downstream_gene_variant,,ENST00000468296,;ZNF717,downstream_gene_variant,,ENST00000471541,;MIR4273,non_coding_transcript_exon_variant,,ENST00000582824,;ZNF717,intron_variant,,ENST00000491507,;	A	ENSG00000227124	ENST00000478296	Transcript
ZNF717	0	.	GRCh38	chr3	75738389	75738389	+	Missense_Mutation	SNP	T	T	C	rs7652073		CHP212-AGS	NORMAL	T	T																c.1084A>G	p.Ile362Val	p.I362V	ENST00000478296	4/4	809	543	265				ZNF717,missense_variant,p.Ile362Val,ENST00000478296,NM_001290209.1;ZNF717,intron_variant,,ENST00000477374,NM_001324026.1,NM_001290210.1;ZNF717,downstream_gene_variant,,ENST00000468296,;ZNF717,downstream_gene_variant,,ENST00000471541,;MIR4273,downstream_gene_variant,,ENST00000582824,;ZNF717,intron_variant,,ENST00000491507,;	C	ENSG00000227124	ENST00000478296	Transcript
ZNF717	0	.	GRCh38	chr3	75738425	75738425	+	Missense_Mutation	SNP	A	A	G	rs141348932		CHP212-AGS	NORMAL	A	A																c.1048T>C	p.Cys350Arg	p.C350R	ENST00000478296	4/4	810	522	288				ZNF717,missense_variant,p.Cys350Arg,ENST00000478296,NM_001290209.1;ZNF717,intron_variant,,ENST00000477374,NM_001324026.1,NM_001290210.1;ZNF717,downstream_gene_variant,,ENST00000468296,;ZNF717,downstream_gene_variant,,ENST00000471541,;MIR4273,downstream_gene_variant,,ENST00000582824,;ZNF717,intron_variant,,ENST00000491507,;	G	ENSG00000227124	ENST00000478296	Transcript
ZNF717	0	.	GRCh38	chr3	75738433	75738433	+	Missense_Mutation	SNP	C	C	A	rs151027881		CHP212-AGS	NORMAL	C	C																c.1040G>T	p.Cys347Phe	p.C347F	ENST00000478296	4/4	774	527	247				ZNF717,missense_variant,p.Cys347Phe,ENST00000478296,NM_001290209.1;ZNF717,intron_variant,,ENST00000477374,NM_001324026.1,NM_001290210.1;ZNF717,downstream_gene_variant,,ENST00000468296,;ZNF717,downstream_gene_variant,,ENST00000471541,;MIR4273,downstream_gene_variant,,ENST00000582824,;ZNF717,intron_variant,,ENST00000491507,;	A	ENSG00000227124	ENST00000478296	Transcript
ZNF717	0	.	GRCh38	chr3	75738469	75738469	+	Missense_Mutation	SNP	T	T	C	rs75737034		CHP212-AGS	NORMAL	T	T																c.1004A>G	p.His335Arg	p.H335R	ENST00000478296	4/4	855	513	342				ZNF717,missense_variant,p.His335Arg,ENST00000478296,NM_001290209.1;ZNF717,intron_variant,,ENST00000477374,NM_001324026.1,NM_001290210.1;ZNF717,downstream_gene_variant,,ENST00000468296,;ZNF717,downstream_gene_variant,,ENST00000471541,;MIR4273,downstream_gene_variant,,ENST00000582824,;ZNF717,intron_variant,,ENST00000491507,;	C	ENSG00000227124	ENST00000478296	Transcript
ZNF717	0	.	GRCh38	chr3	75738551	75738551	+	Missense_Mutation	SNP	C	C	G	rs62250110		CHP212-AGS	NORMAL	C	C																c.922G>C	p.Glu308Gln	p.E308Q	ENST00000478296	4/4	698	423	275				ZNF717,missense_variant,p.Glu308Gln,ENST00000478296,NM_001290209.1;ZNF717,intron_variant,,ENST00000477374,NM_001324026.1,NM_001290210.1;ZNF717,downstream_gene_variant,,ENST00000468296,;ZNF717,downstream_gene_variant,,ENST00000471541,;MIR4273,downstream_gene_variant,,ENST00000582824,;ZNF717,intron_variant,,ENST00000491507,;	G	ENSG00000227124	ENST00000478296	Transcript
ZNF717	0	.	GRCh38	chr3	75738575	75738575	+	Missense_Mutation	SNP	G	G	A	rs1962893		CHP212-AGS	NORMAL	G	G																c.898C>T	p.Arg300Cys	p.R300C	ENST00000478296	4/4	673	233	440				ZNF717,missense_variant,p.Arg300Cys,ENST00000478296,NM_001290209.1;ZNF717,intron_variant,,ENST00000477374,NM_001324026.1,NM_001290210.1;ZNF717,downstream_gene_variant,,ENST00000468296,;ZNF717,downstream_gene_variant,,ENST00000471541,;MIR4273,downstream_gene_variant,,ENST00000582824,;ZNF717,intron_variant,,ENST00000491507,;	A	ENSG00000227124	ENST00000478296	Transcript
ZNF717	0	.	GRCh38	chr3	75738577	75738577	+	Missense_Mutation	SNP	C	C	T	rs75074846		CHP212-AGS	NORMAL	C	C																c.896G>A	p.Arg299His	p.R299H	ENST00000478296	4/4	678	436	242				ZNF717,missense_variant,p.Arg299His,ENST00000478296,NM_001290209.1;ZNF717,intron_variant,,ENST00000477374,NM_001324026.1,NM_001290210.1;ZNF717,downstream_gene_variant,,ENST00000468296,;ZNF717,downstream_gene_variant,,ENST00000471541,;MIR4273,downstream_gene_variant,,ENST00000582824,;ZNF717,intron_variant,,ENST00000491507,;	T	ENSG00000227124	ENST00000478296	Transcript
ZNF717	0	.	GRCh38	chr3	75738859	75738859	+	Missense_Mutation	SNP	A	C	C	rs3009006		CHP212-AGS	NORMAL	A	A																c.614T>G	p.Val205Gly	p.V205G	ENST00000478296	4/4	740	2	738				ZNF717,missense_variant,p.Val205Gly,ENST00000478296,NM_001290209.1;ZNF717,intron_variant,,ENST00000477374,NM_001324026.1,NM_001290210.1;ZNF717,downstream_gene_variant,,ENST00000468296,;ZNF717,downstream_gene_variant,,ENST00000471541,;MIR4273,downstream_gene_variant,,ENST00000582824,;ZNF717,intron_variant,,ENST00000491507,;	C	ENSG00000227124	ENST00000478296	Transcript
ZNF717	0	.	GRCh38	chr3	75738889	75738889	+	Missense_Mutation	SNP	G	G	A	rs111880168		CHP212-AGS	NORMAL	G	G																c.584C>T	p.Ala195Val	p.A195V	ENST00000478296	4/4	668	457	211				ZNF717,missense_variant,p.Ala195Val,ENST00000478296,NM_001290209.1;ZNF717,intron_variant,,ENST00000477374,NM_001324026.1,NM_001290210.1;ZNF717,downstream_gene_variant,,ENST00000468296,;ZNF717,downstream_gene_variant,,ENST00000471541,;MIR4273,downstream_gene_variant,,ENST00000582824,;ZNF717,intron_variant,,ENST00000491507,;	A	ENSG00000227124	ENST00000478296	Transcript
ZNF717	0	.	GRCh38	chr3	75739007	75739007	+	Missense_Mutation	SNP	G	G	C	rs3009004		CHP212-AGS	NORMAL	G	G																c.466C>G	p.Leu156Val	p.L156V	ENST00000478296	4/4	546	305	241				ZNF717,missense_variant,p.Leu156Val,ENST00000478296,NM_001290209.1;ZNF717,intron_variant,,ENST00000477374,NM_001324026.1,NM_001290210.1;ZNF717,downstream_gene_variant,,ENST00000468296,;ZNF717,downstream_gene_variant,,ENST00000471541,;MIR4273,downstream_gene_variant,,ENST00000582824,;ZNF717,intron_variant,,ENST00000491507,;	C	ENSG00000227124	ENST00000478296	Transcript
ZNF717	0	.	GRCh38	chr3	75741293	75741293	+	Missense_Mutation	SNP	G	G	A	rs1971517		CHP212-AGS	NORMAL	G	G																c.110C>T	p.Pro37Leu	p.P37L	ENST00000478296	3/4	861	508	353				ZNF717,missense_variant,p.Pro37Leu,ENST00000478296,NM_001290209.1;ZNF717,missense_variant,p.Pro87Leu,ENST00000477374,NM_001324026.1,NM_001290210.1;ZNF717,missense_variant,p.Pro87Leu,ENST00000468296,;ZNF717,missense_variant,p.Pro37Leu,ENST00000471541,;MIR4273,downstream_gene_variant,,ENST00000582824,;ZNF717,non_coding_transcript_exon_variant,,ENST00000491507,;	A	ENSG00000227124	ENST00000478296	Transcript
ZNF717	0	.	GRCh38	chr3	75741297	75741297	+	Missense_Mutation	SNP	T	T	C	rs141704469		CHP212-AGS	NORMAL	T	T																c.106A>G	p.Thr36Ala	p.T36A	ENST00000478296	3/4	903	627	275				ZNF717,missense_variant,p.Thr36Ala,ENST00000478296,NM_001290209.1;ZNF717,missense_variant,p.Thr86Ala,ENST00000477374,NM_001324026.1,NM_001290210.1;ZNF717,missense_variant,p.Thr86Ala,ENST00000468296,;ZNF717,missense_variant,p.Thr36Ala,ENST00000471541,;MIR4273,downstream_gene_variant,,ENST00000582824,;ZNF717,non_coding_transcript_exon_variant,,ENST00000491507,;	C	ENSG00000227124	ENST00000478296	Transcript
ZNF717	0	.	GRCh38	chr3	75741362	75741362	+	Missense_Mutation	SNP	T	C	C	rs2918519		CHP212-AGS	NORMAL	T	T																c.41A>G	p.Tyr14Cys	p.Y14C	ENST00000478296	3/4	716	4	712				ZNF717,missense_variant,p.Tyr14Cys,ENST00000478296,NM_001290209.1;ZNF717,missense_variant,p.Tyr64Cys,ENST00000477374,NM_001324026.1,NM_001290210.1;ZNF717,missense_variant,p.Tyr64Cys,ENST00000468296,;ZNF717,missense_variant,p.Tyr14Cys,ENST00000471541,;MIR4273,downstream_gene_variant,,ENST00000582824,;ZNF717,non_coding_transcript_exon_variant,,ENST00000491507,;	C	ENSG00000227124	ENST00000478296	Transcript
ZNF717	0	.	GRCh38	chr3	75741365	75741365	+	Missense_Mutation	SNP	T	T	A	rs201105907		CHP212-AGS	NORMAL	T	T																c.38A>T	p.His13Leu	p.H13L	ENST00000478296	3/4	685	472	213				ZNF717,missense_variant,p.His13Leu,ENST00000478296,NM_001290209.1;ZNF717,missense_variant,p.His63Leu,ENST00000477374,NM_001324026.1,NM_001290210.1;ZNF717,missense_variant,p.His63Leu,ENST00000468296,;ZNF717,missense_variant,p.His13Leu,ENST00000471541,;MIR4273,downstream_gene_variant,,ENST00000582824,;ZNF717,non_coding_transcript_exon_variant,,ENST00000491507,;	A	ENSG00000227124	ENST00000478296	Transcript
ZNF717	0	.	GRCh38	chr3	75741659	75741660	+	5'UTR	INS	-	-	T	rs768997736		CHP212-AGS	NORMAL	-	-																c.-17_-16insA			ENST00000478296	2/4	844	623	221				ZNF717,frameshift_variant,p.Leu46ProfsTer24,ENST00000477374,NM_001324026.1,NM_001290210.1;ZNF717,frameshift_variant,p.Leu46ProfsTer24,ENST00000468296,;ZNF717,5_prime_UTR_variant,,ENST00000478296,NM_001290209.1;ZNF717,5_prime_UTR_variant,,ENST00000471541,;MIR4273,downstream_gene_variant,,ENST00000582824,;ZNF717,non_coding_transcript_exon_variant,,ENST00000491507,;	T	ENSG00000227124	ENST00000478296	Transcript
ZNF717	0	.	GRCh38	chr3	75741709	75741709	+	5'UTR	SNP	C	C	T	rs73117241		CHP212-AGS	NORMAL	C	C																c.-66G>A			ENST00000478296	2/4	873	598	275				ZNF717,missense_variant,p.Val29Met,ENST00000477374,NM_001324026.1,NM_001290210.1;ZNF717,missense_variant,p.Val29Met,ENST00000468296,;ZNF717,5_prime_UTR_variant,,ENST00000478296,NM_001290209.1;ZNF717,5_prime_UTR_variant,,ENST00000471541,;MIR4273,downstream_gene_variant,,ENST00000582824,;ZNF717,non_coding_transcript_exon_variant,,ENST00000491507,;	T	ENSG00000227124	ENST00000478296	Transcript
ZNF717	0	.	GRCh38	chr3	75741729	75741729	+	5'UTR	SNP	A	A	G	rs75138373		CHP212-AGS	NORMAL	A	A																c.-86T>C			ENST00000478296	2/4	710	492	218				ZNF717,missense_variant,p.Val22Ala,ENST00000477374,NM_001324026.1,NM_001290210.1;ZNF717,missense_variant,p.Val22Ala,ENST00000468296,;ZNF717,5_prime_UTR_variant,,ENST00000478296,NM_001290209.1;ZNF717,5_prime_UTR_variant,,ENST00000471541,;MIR4273,downstream_gene_variant,,ENST00000582824,;ZNF717,non_coding_transcript_exon_variant,,ENST00000491507,;	G	ENSG00000227124	ENST00000478296	Transcript
CRYBG3	0	.	GRCh38	chr3	97942318	97942318	+	Missense_Mutation	SNP	G	G	A	rs766020804		CHP212-AGS	NORMAL	G	G																c.8699G>A	p.Arg2900Gln	p.R2900Q	ENST00000389622	21/22	309	154	155				CRYBG3,missense_variant,p.Arg2900Gln,ENST00000389622,NM_153605.3;MINA,3_prime_UTR_variant,,ENST00000333396,NM_001042533.2;MINA,downstream_gene_variant,,ENST00000394198,NM_153182.3;MINA,downstream_gene_variant,,ENST00000360258,NM_032778.5,NM_001261829.1;MINA,downstream_gene_variant,,ENST00000503097,;CRYBG3,downstream_gene_variant,,ENST00000495403,;CRYBG3,non_coding_transcript_exon_variant,,ENST000…	A	ENSG00000080200	ENST00000389622	Transcript
CD96	0	.	GRCh38	chr3	111545165	111545165	+	Missense_Mutation	SNP	G	G	A	rs150450686		CHP212-AGS	NORMAL	G	G																c.181G>A	p.Val61Ile	p.V61I	ENST00000283285	2/15	600	314	286				CD96,missense_variant,p.Val61Ile,ENST00000352690,NM_005816.4;CD96,missense_variant,p.Val61Ile,ENST00000283285,NM_198196.2;CD96,missense_variant,p.Val61Ile,ENST00000438817,NM_001318889.1;CD96,downstream_gene_variant,,ENST00000460744,;CD96,missense_variant,p.Val61Ile,ENST00000494798,;CD96,missense_variant,p.Val61Ile,ENST00000488054,;	A	ENSG00000153283	ENST00000283285	Transcript
USF3	0	.	GRCh38	chr3	113658634	113658635	+	Frame_Shift_Ins	INS	-	-	T	rs766218926		CHP212-AGS	NORMAL	-	-																c.3047dupA	p.Asn1016LysfsTer9	p.N1016Kfs*9	ENST00000316407	7/7	334	256	78				USF3,frameshift_variant,p.Asn1016LysfsTer9,ENST00000316407,NM_001009899.3;USF3,frameshift_variant,p.Asn1016LysfsTer9,ENST00000478658,;USF3,intron_variant,,ENST00000491165,;USF3,non_coding_transcript_exon_variant,,ENST00000496826,;	T	ENSG00000176542	ENST00000316407	Transcript
ARHGAP31	0	.	GRCh38	chr3	119409608	119409608	+	Missense_Mutation	SNP	G	G	C	novel		CHP212-AGS	NORMAL	G	G																c.1758G>C	p.Glu586Asp	p.E586D	ENST00000264245	11/12	620	299	321				ARHGAP31,missense_variant,p.Glu586Asp,ENST00000264245,NM_020754.3;	C	ENSG00000031081	ENST00000264245	Transcript
ARHGAP31	0	.	GRCh38	chr3	119415519	119415519	+	Missense_Mutation	SNP	C	C	A	rs760212220		CHP212-AGS	NORMAL	C	C																c.3590C>A	p.Ala1197Asp	p.A1197D	ENST00000264245	12/12	678	364	314				ARHGAP31,missense_variant,p.Ala1197Asp,ENST00000264245,NM_020754.3;	A	ENSG00000031081	ENST00000264245	Transcript
ARHGAP31	0	.	GRCh38	chr3	119415597	119415597	+	Missense_Mutation	SNP	A	A	G	novel		CHP212-AGS	NORMAL	A	A																c.3668A>G	p.Glu1223Gly	p.E1223G	ENST00000264245	12/12	654	344	310				ARHGAP31,missense_variant,p.Glu1223Gly,ENST00000264245,NM_020754.3;	G	ENSG00000031081	ENST00000264245	Transcript
GOLGB1	0	.	GRCh38	chr3	121697682	121697682	+	Missense_Mutation	SNP	C	C	A	novel		CHP212-AGS	NORMAL	C	C																c.2841G>T	p.Glu947Asp	p.E947D	ENST00000393667	13/22	473	242	231				GOLGB1,missense_variant,p.Glu947Asp,ENST00000393667,NM_001256486.1;GOLGB1,missense_variant,p.Glu942Asp,ENST00000340645,NM_004487.4;GOLGB1,missense_variant,p.Glu867Asp,ENST00000614479,NM_001256487.1,NM_001256488.1;GOLGB1,missense_variant,p.Glu906Asp,ENST00000494517,;GOLGB1,missense_variant,p.Glu813Asp,ENST00000489400,;GOLGB1,3_prime_UTR_variant,,ENST00000482512,;	A	ENSG00000173230	ENST00000393667	Transcript
MCM2	0	.	GRCh38	chr3	127604705	127604705	+	Missense_Mutation	SNP	G	G	A	novel		CHP212-AGS	NORMAL	G	G																c.334G>A	p.Ala112Thr	p.A112T	ENST00000265056	3/16	755	390	365				MCM2,missense_variant,p.Ala112Thr,ENST00000265056,NM_004526.3;MCM2,missense_variant,p.Ala103Thr,ENST00000480910,;MCM2,missense_variant,p.Ala103Thr,ENST00000472731,;MCM2,upstream_gene_variant,,ENST00000491422,;MCM2,non_coding_transcript_exon_variant,,ENST00000468659,;MCM2,missense_variant,p.Ala112Thr,ENST00000474964,;MCM2,missense_variant,p.Ala57Thr,ENST00000477668,;	A	ENSG00000073111	ENST00000265056	Transcript
PLXND1	0	.	GRCh38	chr3	129571135	129571135	+	Missense_Mutation	SNP	G	G	A	rs144843366		CHP212-AGS	NORMAL	G	G																c.3505C>T	p.Arg1169Cys	p.R1169C	ENST00000324093	18/36	1057	534	523				PLXND1,missense_variant,p.Arg1169Cys,ENST00000324093,NM_015103.2;PLXND1,non_coding_transcript_exon_variant,,ENST00000514990,;PLXND1,non_coding_transcript_exon_variant,,ENST00000504767,;PLXND1,non_coding_transcript_exon_variant,,ENST00000511018,;PLXND1,upstream_gene_variant,,ENST00000503166,;PLXND1,downstream_gene_variant,,ENST00000515191,;PLXND1,downstream_gene_variant,,ENST00000505505,;	A	ENSG00000004399	ENST00000324093	Transcript
HLTF	0	.	GRCh38	chr3	149084855	149084855	+	Missense_Mutation	SNP	A	A	C	novel		CHP212-AGS	NORMAL	A	A																c.55T>G	p.Tyr19Asp	p.Y19D	ENST00000310053	2/25	302	138	164				HLTF,missense_variant,p.Tyr19Asp,ENST00000310053,NM_003071.3,NM_139048.2,NM_001318935.1;HLTF,missense_variant,p.Tyr19Asp,ENST00000465259,NM_001318934.1;HLTF,missense_variant,p.Tyr19Asp,ENST00000392912,;HLTF,missense_variant,p.Tyr19Asp,ENST00000494055,;HLTF-AS1,upstream_gene_variant,,ENST00000492461,;HLTF,non_coding_transcript_exon_variant,,ENST00000481663,;	C	ENSG00000071794	ENST00000310053	Transcript
LXN	0	.	GRCh38	chr3	158672433	158672433	+	Missense_Mutation	SNP	C	C	T	rs116725077		CHP212-AGS	NORMAL	C	C																c.46G>A	p.Val16Met	p.V16M	ENST00000264265	1/6	494	268	226				LXN,missense_variant,p.Val16Met,ENST00000264265,NM_020169.3;GFM1,intron_variant,,ENST00000486715,NM_024996.5;GFM1,intron_variant,,ENST00000264263,NM_001308164.1;GFM1,intron_variant,,ENST00000478576,NM_001308166.1;LXN,upstream_gene_variant,,ENST00000482640,;GFM1,intron_variant,,ENST00000478254,;	T	ENSG00000079257	ENST00000264265	Transcript
SI	0	.	GRCh38	chr3	165049862	165049862	+	Missense_Mutation	SNP	A	A	G	rs551453053		CHP212-AGS	NORMAL	A	A																c.1526T>C	p.Val509Ala	p.V509A	ENST00000264382	14/48	261	133	128				SI,missense_variant,p.Val509Ala,ENST00000264382,NM_001041.3;	G	ENSG00000090402	ENST00000264382	Transcript
MECOM	0	.	GRCh38	chr3	169143748	169143748	+	Missense_Mutation	SNP	C	C	A	rs116535717		CHP212-AGS	NORMAL	C	C																c.88G>T	p.Ala30Ser	p.A30S	ENST00000264674	3/17	680	361	319				MECOM,missense_variant,p.Ala30Ser,ENST00000264674,NM_001105077.3;MECOM,missense_variant,p.Ala154Ser,ENST00000494292,NM_004991.3;MECOM,5_prime_UTR_variant,,ENST00000464456,NM_001163999.1,NM_001164000.1;MECOM,5_prime_UTR_variant,,ENST00000628990,NM_001205194.1,NM_005241.3;MECOM,5_prime_UTR_variant,,ENST00000468789,NM_001105078.3;MECOM,5_prime_UTR_variant,,ENST00000472280,;MECOM,5_prime_UTR_variant,…	A	ENSG00000085276	ENST00000264674	Transcript
KNG1	0	.	GRCh38	chr3	186739145	186739145	+	Missense_Mutation	SNP	C	C	T	rs376870012		CHP212-AGS	NORMAL	C	C																c.977C>T	p.Thr326Ile	p.T326I	ENST00000265023	8/10	343	172	171				KNG1,missense_variant,p.Thr326Ile,ENST00000265023,NM_001102416.2;KNG1,missense_variant,p.Thr326Ile,ENST00000287611,NM_000893.3;KNG1,missense_variant,p.Thr290Ile,ENST00000447445,NM_001166451.1;RP11-573D15.8,intron_variant,,ENST00000627551,;RP11-573D15.8,intron_variant,,ENST00000630864,;RP11-573D15.8,intron_variant,,ENST00000625303,;RP11-573D15.8,intron_variant,,ENST00000629126,;RP11-573D15.8,intro…	T	ENSG00000113889	ENST00000265023	Transcript
TMEM207	0	.	GRCh38	chr3	190449775	190449775	+	Missense_Mutation	SNP	G	G	A	rs141346662		CHP212-AGS	NORMAL	G	G																c.35C>T	p.Ala12Val	p.A12V	ENST00000354905	1/5	568	285	283				TMEM207,missense_variant,p.Ala12Val,ENST00000354905,NM_207316.2;	A	ENSG00000198398	ENST00000354905	Transcript
ATP13A5	0	.	GRCh38	chr3	193364173	193364173	+	Frame_Shift_Del	DEL	C	C	-	rs148224926		CHP212-AGS	NORMAL	C	C																c.171delG	p.Trp57Ter	p.W57*	ENST00000342358	2/30	533	298	235				ATP13A5,frameshift_variant,p.Trp57Ter,ENST00000342358,NM_198505.2;ATP13A5,frameshift_variant,p.Trp79Ter,ENST00000446087,;	-	ENSG00000187527	ENST00000342358	Transcript
LRRC15	0	.	GRCh38	chr3	194359606	194359606	+	Missense_Mutation	SNP	C	C	T	rs138851418		CHP212-AGS	NORMAL	C	C																c.1456G>A	p.Glu486Lys	p.E486K	ENST00000428839	3/3	564	274	290				LRRC15,missense_variant,p.Glu480Lys,ENST00000347624,NM_130830.4;LRRC15,missense_variant,p.Glu486Lys,ENST00000428839,NM_001135057.2;	T	ENSG00000172061	ENST00000428839	Transcript
MUC4	0	.	GRCh38	chr3	195783346	195783346	+	Missense_Mutation	SNP	A	G	G	rs145853807		CHP212-AGS	NORMAL	A	A																c.8234T>C	p.Val2745Ala	p.V2745A	ENST00000463781	2/25	170	0	170				MUC4,missense_variant,p.Val2745Ala,ENST00000463781,NM_018406.6;MUC4,missense_variant,p.Val2745Ala,ENST00000475231,;MUC4,intron_variant,,ENST00000346145,NM_004532.5;MUC4,intron_variant,,ENST00000349607,NM_138297.4;MUC4,missense_variant,p.Val2745Ala,ENST00000478156,;MUC4,missense_variant,p.Val2745Ala,ENST00000466475,;MUC4,missense_variant,p.Val2745Ala,ENST00000477756,;MUC4,missense_variant,p.Val274…	G	ENSG00000145113	ENST00000463781	Transcript
MUC4	0	.	GRCh38	chr3	195783380	195783380	+	Missense_Mutation	SNP	T	T	C	rs768514907		CHP212-AGS	NORMAL	T	T																c.8200A>G	p.Thr2734Ala	p.T2734A	ENST00000463781	2/25	8	3	5				MUC4,missense_variant,p.Thr2734Ala,ENST00000463781,NM_018406.6;MUC4,missense_variant,p.Thr2734Ala,ENST00000475231,;MUC4,intron_variant,,ENST00000346145,NM_004532.5;MUC4,intron_variant,,ENST00000349607,NM_138297.4;MUC4,missense_variant,p.Thr2734Ala,ENST00000478156,;MUC4,missense_variant,p.Thr2734Ala,ENST00000466475,;MUC4,missense_variant,p.Thr2734Ala,ENST00000477756,;MUC4,missense_variant,p.Thr273…	C	ENSG00000145113	ENST00000463781	Transcript
MUC4	0	.	GRCh38	chr3	195783470	195783470	+	Missense_Mutation	SNP	A	G	G	rs747928670		CHP212-AGS	NORMAL	A	A																c.8110T>C	p.Ser2704Pro	p.S2704P	ENST00000463781	2/25	66	1	65				MUC4,missense_variant,p.Ser2704Pro,ENST00000463781,NM_018406.6;MUC4,missense_variant,p.Ser2704Pro,ENST00000475231,;MUC4,intron_variant,,ENST00000346145,NM_004532.5;MUC4,intron_variant,,ENST00000349607,NM_138297.4;MUC4,missense_variant,p.Ser2704Pro,ENST00000478156,;MUC4,missense_variant,p.Ser2704Pro,ENST00000466475,;MUC4,missense_variant,p.Ser2704Pro,ENST00000477756,;MUC4,missense_variant,p.Ser270…	G	ENSG00000145113	ENST00000463781	Transcript
MUC4	0	.	GRCh38	chr3	195783730	195783730	+	Missense_Mutation	SNP	A	G	G	rs776617846		CHP212-AGS	NORMAL	A	A																c.7850T>C	p.Val2617Ala	p.V2617A	ENST00000463781	2/25	19	0	19				MUC4,missense_variant,p.Val2617Ala,ENST00000463781,NM_018406.6;MUC4,missense_variant,p.Val2617Ala,ENST00000475231,;MUC4,intron_variant,,ENST00000346145,NM_004532.5;MUC4,intron_variant,,ENST00000349607,NM_138297.4;MUC4,missense_variant,p.Val2617Ala,ENST00000478156,;MUC4,missense_variant,p.Val2617Ala,ENST00000466475,;MUC4,missense_variant,p.Val2617Ala,ENST00000477756,;MUC4,missense_variant,p.Val261…	G	ENSG00000145113	ENST00000463781	Transcript
MUC4	0	.	GRCh38	chr3	195783739	195783739	+	Missense_Mutation	SNP	A	G	G	rs764992987		CHP212-AGS	NORMAL	A	A																c.7841T>C	p.Leu2614Pro	p.L2614P	ENST00000463781	2/25	20	0	20				MUC4,missense_variant,p.Leu2614Pro,ENST00000463781,NM_018406.6;MUC4,missense_variant,p.Leu2614Pro,ENST00000475231,;MUC4,intron_variant,,ENST00000346145,NM_004532.5;MUC4,intron_variant,,ENST00000349607,NM_138297.4;MUC4,missense_variant,p.Leu2614Pro,ENST00000478156,;MUC4,missense_variant,p.Leu2614Pro,ENST00000466475,;MUC4,missense_variant,p.Leu2614Pro,ENST00000477756,;MUC4,missense_variant,p.Leu261…	G	ENSG00000145113	ENST00000463781	Transcript
MUC4	0	.	GRCh38	chr3	195783740	195783740	+	Missense_Mutation	SNP	G	T	T	novel		CHP212-AGS	NORMAL	G	G																c.7840C>A	p.Leu2614Ile	p.L2614I	ENST00000463781	2/25	19	1	18				MUC4,missense_variant,p.Leu2614Ile,ENST00000463781,NM_018406.6;MUC4,missense_variant,p.Leu2614Ile,ENST00000475231,;MUC4,intron_variant,,ENST00000346145,NM_004532.5;MUC4,intron_variant,,ENST00000349607,NM_138297.4;MUC4,missense_variant,p.Leu2614Ile,ENST00000478156,;MUC4,missense_variant,p.Leu2614Ile,ENST00000466475,;MUC4,missense_variant,p.Leu2614Ile,ENST00000477756,;MUC4,missense_variant,p.Leu261…	T	ENSG00000145113	ENST00000463781	Transcript
MUC4	0	.	GRCh38	chr3	195783742	195783742	+	Missense_Mutation	SNP	C	T	T	rs758091975		CHP212-AGS	NORMAL	C	C																c.7838G>A	p.Ser2613Asn	p.S2613N	ENST00000463781	2/25	20	1	19				MUC4,missense_variant,p.Ser2613Asn,ENST00000463781,NM_018406.6;MUC4,missense_variant,p.Ser2613Asn,ENST00000475231,;MUC4,intron_variant,,ENST00000346145,NM_004532.5;MUC4,intron_variant,,ENST00000349607,NM_138297.4;MUC4,missense_variant,p.Ser2613Asn,ENST00000478156,;MUC4,missense_variant,p.Ser2613Asn,ENST00000466475,;MUC4,missense_variant,p.Ser2613Asn,ENST00000477756,;MUC4,missense_variant,p.Ser261…	T	ENSG00000145113	ENST00000463781	Transcript
MUC4	0	.	GRCh38	chr3	195783743	195783743	+	Missense_Mutation	SNP	T	C	C	novel		CHP212-AGS	NORMAL	T	T																c.7837A>G	p.Ser2613Gly	p.S2613G	ENST00000463781	2/25	38	3	35				MUC4,missense_variant,p.Ser2613Gly,ENST00000463781,NM_018406.6;MUC4,missense_variant,p.Ser2613Gly,ENST00000475231,;MUC4,intron_variant,,ENST00000346145,NM_004532.5;MUC4,intron_variant,,ENST00000349607,NM_138297.4;MUC4,missense_variant,p.Ser2613Gly,ENST00000478156,;MUC4,missense_variant,p.Ser2613Gly,ENST00000466475,;MUC4,missense_variant,p.Ser2613Gly,ENST00000477756,;MUC4,missense_variant,p.Ser261…	C	ENSG00000145113	ENST00000463781	Transcript
MUC4	0	.	GRCh38	chr3	195785133	195785133	+	Missense_Mutation	SNP	T	G	G	rs148317288		CHP212-AGS	NORMAL	T	T																c.6447A>C	p.Glu2149Asp	p.E2149D	ENST00000463781	2/25	906	0	906				MUC4,missense_variant,p.Glu2149Asp,ENST00000463781,NM_018406.6;MUC4,missense_variant,p.Glu2149Asp,ENST00000475231,;MUC4,intron_variant,,ENST00000346145,NM_004532.5;MUC4,intron_variant,,ENST00000349607,NM_138297.4;MUC4,missense_variant,p.Glu2149Asp,ENST00000478156,;MUC4,missense_variant,p.Glu2149Asp,ENST00000466475,;MUC4,missense_variant,p.Glu2149Asp,ENST00000477756,;MUC4,missense_variant,p.Glu214…	G	ENSG00000145113	ENST00000463781	Transcript
MUC4	0	.	GRCh38	chr3	195785171	195785171	+	Missense_Mutation	SNP	T	C	C	rs6805660		CHP212-AGS	NORMAL	T	T																c.6409A>G	p.Thr2137Ala	p.T2137A	ENST00000463781	2/25	953	0	952				MUC4,missense_variant,p.Thr2137Ala,ENST00000463781,NM_018406.6;MUC4,missense_variant,p.Thr2137Ala,ENST00000475231,;MUC4,intron_variant,,ENST00000346145,NM_004532.5;MUC4,intron_variant,,ENST00000349607,NM_138297.4;MUC4,missense_variant,p.Thr2137Ala,ENST00000478156,;MUC4,missense_variant,p.Thr2137Ala,ENST00000466475,;MUC4,missense_variant,p.Thr2137Ala,ENST00000477756,;MUC4,missense_variant,p.Thr213…	C	ENSG00000145113	ENST00000463781	Transcript
MUC4	0	.	GRCh38	chr3	195785236	195785236	+	Missense_Mutation	SNP	T	A	A	rs374495657		CHP212-AGS	NORMAL	T	T																c.6344A>T	p.Asp2115Val	p.D2115V	ENST00000463781	2/25	1095	0	1095				MUC4,missense_variant,p.Asp2115Val,ENST00000463781,NM_018406.6;MUC4,missense_variant,p.Asp2115Val,ENST00000475231,;MUC4,intron_variant,,ENST00000346145,NM_004532.5;MUC4,intron_variant,,ENST00000349607,NM_138297.4;MUC4,missense_variant,p.Asp2115Val,ENST00000478156,;MUC4,missense_variant,p.Asp2115Val,ENST00000466475,;MUC4,missense_variant,p.Asp2115Val,ENST00000477756,;MUC4,missense_variant,p.Asp211…	A	ENSG00000145113	ENST00000463781	Transcript
MUC4	0	.	GRCh38	chr3	195785374	195785374	+	Missense_Mutation	SNP	T	C	C	rs62282486		CHP212-AGS	NORMAL	T	T																c.6206A>G	p.Asn2069Ser	p.N2069S	ENST00000463781	2/25	749	0	749				MUC4,missense_variant,p.Asn2069Ser,ENST00000463781,NM_018406.6;MUC4,missense_variant,p.Asn2069Ser,ENST00000475231,;MUC4,intron_variant,,ENST00000346145,NM_004532.5;MUC4,intron_variant,,ENST00000349607,NM_138297.4;MUC4,missense_variant,p.Asn2069Ser,ENST00000478156,;MUC4,missense_variant,p.Asn2069Ser,ENST00000466475,;MUC4,missense_variant,p.Asn2069Ser,ENST00000477756,;MUC4,missense_variant,p.Asn206…	C	ENSG00000145113	ENST00000463781	Transcript
ZNF718	0	.	GRCh38	chr4	131416	131416	+	Missense_Mutation	SNP	G	C	C	novel		CHP212-AGS	NORMAL	G	G																c.137N>C	p.Ser46Thr	p.S46T	ENST00000510175	3/4	183	0	183				ZNF718,missense_variant,p.Ser46Thr,ENST00000510175,NM_001039127.5;ZNF718,missense_variant,p.Ser14Thr,ENST00000609714,NM_001289931.1,NM_001289930.1;	C	ENSG00000250312	ENST00000510175	Transcript
CRIPAK	0	.	GRCh38	chr4	1395359	1395360	+	Frame_Shift_Del	DEL	AT	AT	-	rs796511974		CHP212-AGS	NORMAL	AT	AT																c.848_849delNN	p.His283ArgfsTer124	p.H283Rfs*124	ENST00000324803	1/1	788	728	60				CRIPAK,frameshift_variant,p.His283ArgfsTer124,ENST00000324803,NM_175918.3;	-	ENSG00000179979	ENST00000324803	Transcript
CFAP99	0	.	GRCh38	chr4	2449967	2449967	+	Missense_Mutation	SNP	C	C	T	rs3108494		CHP212-AGS	NORMAL	C	C																c.757N>T	p.Arg253Cys	p.R253C	ENST00000616117	7/15	603	310	293				CFAP99,missense_variant,p.Arg253Cys,ENST00000635017,;CFAP99,missense_variant,p.Arg253Cys,ENST00000616117,NM_001193282.2;CFAP99,upstream_gene_variant,,ENST00000506607,;CFAP99,non_coding_transcript_exon_variant,,ENST00000511731,;CFAP99,non_coding_transcript_exon_variant,,ENST00000514556,;CFAP99,non_coding_transcript_exon_variant,,ENST00000515732,;	T	ENSG00000206113	ENST00000616117	Transcript
ADRA2C	0	.	GRCh38	chr4	3767562	3767562	+	Missense_Mutation	SNP	A	A	G	novel		CHP212-AGS	NORMAL	A	A																c.956N>G	p.Asp319Gly	p.D319G	ENST00000330055	1/1	48	26	22				ADRA2C,missense_variant,p.Asp319Gly,ENST00000330055,NM_000683.3;ADRA2C,missense_variant,p.Asp319Gly,ENST00000509482,;AC141928.1,upstream_gene_variant,,ENST00000511928,;	G	ENSG00000184160	ENST00000330055	Transcript
OTOP1	0	.	GRCh38	chr4	4226555	4226555	+	Missense_Mutation	SNP	G	G	T	rs200554408		CHP212-AGS	NORMAL	G	G																c.310N>A	p.Leu104Met	p.L104M	ENST00000296358	1/6	847	541	306				OTOP1,missense_variant,p.Leu104Met,ENST00000296358,NM_177998.1;	T	ENSG00000163982	ENST00000296358	Transcript
EVC	0	.	GRCh38	chr4	5731509	5731509	+	Missense_Mutation	SNP	C	C	G	rs146729456		CHP212-AGS	NORMAL	C	C																c.469N>G	p.Pro157Ala	p.P157A	ENST00000264956	4/21	616	340	276				EVC,missense_variant,p.Pro157Ala,ENST00000264956,NM_153717.2,NM_001306090.1;EVC,missense_variant,p.Pro157Ala,ENST00000509451,NM_001306092.1;	G	ENSG00000072840	ENST00000264956	Transcript
AFAP1	0	.	GRCh38	chr4	7786297	7786297	+	Missense_Mutation	SNP	C	C	T	rs138842991		CHP212-AGS	NORMAL	C	C																c.1427N>A	p.Arg476His	p.R476H	ENST00000420658	12/18	437	234	203				AFAP1,missense_variant,p.Arg476His,ENST00000420658,NM_001134647.1;AFAP1,missense_variant,p.Arg476His,ENST00000358461,NM_198595.2;AFAP1,missense_variant,p.Arg476His,ENST00000360265,;AFAP1,missense_variant,p.Arg476His,ENST00000382543,;AFAP1,non_coding_transcript_exon_variant,,ENST00000513842,;AFAP1,downstream_gene_variant,,ENST00000508415,;	T	ENSG00000196526	ENST00000420658	Transcript
SH3TC1	0	.	GRCh38	chr4	8228326	8228326	+	Missense_Mutation	SNP	C	C	T	rs116515695		CHP212-AGS	NORMAL	C	C																c.2632N>T	p.Arg878Trp	p.R878W	ENST00000245105	12/18	800	437	363				SH3TC1,missense_variant,p.Arg878Trp,ENST00000245105,NM_018986.4,NM_001318480.1;SH3TC1,downstream_gene_variant,,ENST00000514274,;SH3TC1,upstream_gene_variant,,ENST00000507801,;SH3TC1,3_prime_UTR_variant,,ENST00000515682,;SH3TC1,3_prime_UTR_variant,,ENST00000502669,;SH3TC1,non_coding_transcript_exon_variant,,ENST00000506360,;SH3TC1,upstream_gene_variant,,ENST00000502559,;SH3TC1,upstream_gene_varian…	T	ENSG00000125089	ENST00000245105	Transcript
SH3TC1	0	.	GRCh38	chr4	8232023	8232023	+	Missense_Mutation	SNP	A	A	G	rs146877451		CHP212-AGS	NORMAL	A	A																c.2998N>G	p.Met1000Val	p.M1000V	ENST00000245105	13/18	870	487	382				SH3TC1,missense_variant,p.Met1000Val,ENST00000245105,NM_018986.4,NM_001318480.1;SH3TC1,non_coding_transcript_exon_variant,,ENST00000507801,;SH3TC1,downstream_gene_variant,,ENST00000514274,;SH3TC1,missense_variant,p.Met55Val,ENST00000511002,;SH3TC1,3_prime_UTR_variant,,ENST00000515682,;SH3TC1,3_prime_UTR_variant,,ENST00000502669,;SH3TC1,non_coding_transcript_exon_variant,,ENST00000506360,;SH3TC1,n…	G	ENSG00000125089	ENST00000245105	Transcript
TBC1D1	0	.	GRCh38	chr4	38014723	38014724	+	Frame_Shift_Ins	INS	-	-	C	novel		CHP212-AGS	NORMAL	-	-																c.632_633insC	p.Arg213ProfsTer35	p.R213Pfs*35	ENST00000261439	3/20	516	402	114				TBC1D1,frameshift_variant,p.Arg213ProfsTer35,ENST00000261439,NM_015173.3;TBC1D1,frameshift_variant,p.Arg213ProfsTer35,ENST00000508802,NM_001253912.1;TBC1D1,frameshift_variant,p.Arg84ProfsTer35,ENST00000446803,;TBC1D1,intron_variant,,ENST00000615497,;TBC1D1,upstream_gene_variant,,ENST00000491553,;	C	ENSG00000065882	ENST00000261439	Transcript
WDR19	0	.	GRCh38	chr4	39253208	39253208	+	Missense_Mutation	SNP	A	A	C	rs187546086		CHP212-AGS	NORMAL	A	A																c.2792N>C	p.Tyr931Ser	p.Y931S	ENST00000399820	25/37	494	249	245				WDR19,missense_variant,p.Tyr931Ser,ENST00000399820,NM_025132.3,NM_001317924.1;WDR19,3_prime_UTR_variant,,ENST00000506869,;WDR19,non_coding_transcript_exon_variant,,ENST00000512095,;	C	ENSG00000157796	ENST00000399820	Transcript
MRPL1	0	.	GRCh38	chr4	77949800	77949800	+	Missense_Mutation	SNP	G	G	T	novel		CHP212-AGS	NORMAL	G	G																c.781N>T	p.Asp261Tyr	p.D261Y	ENST00000315567	8/9	314	218	96				MRPL1,missense_variant,p.Asp261Tyr,ENST00000315567,NM_020236.3;MRPL1,intron_variant,,ENST00000502384,;MRPL1,non_coding_transcript_exon_variant,,ENST00000504901,;	T	ENSG00000169288	ENST00000315567	Transcript
FRAS1	0	.	GRCh38	chr4	78479536	78479536	+	Missense_Mutation	SNP	A	A	G	rs777561566		CHP212-AGS	NORMAL	A	A																c.8261N>G	p.Asp2754Gly	p.D2754G	ENST00000512123	56/74	648	350	298				FRAS1,missense_variant,p.Asp2754Gly,ENST00000512123,NM_025074.6;	G	ENSG00000138759	ENST00000512123	Transcript
NPNT	0	.	GRCh38	chr4	105942600	105942600	+	Nonsense_Mutation	SNP	G	G	T	novel		CHP212-AGS	NORMAL	G	G																c.1147N>T	p.Gly383Ter	p.G383*	ENST00000427316	9/13	760	404	356				NPNT,stop_gained,p.Gly353Ter,ENST00000379987,NM_001033047.2;NPNT,stop_gained,p.Gly353Ter,ENST00000305572,;NPNT,stop_gained,p.Gly383Ter,ENST00000427316,NM_001184691.1;NPNT,stop_gained,p.Gly370Ter,ENST00000453617,NM_001184690.1;NPNT,stop_gained,p.Gly353Ter,ENST00000514622,NM_001184692.1;NPNT,stop_gained,p.Gly383Ter,ENST00000506666,NM_001184693.1;NPNT,stop_gained,p.Gly400Ter,ENST00000503451,;NPNT,st…	T	ENSG00000168743	ENST00000427316	Transcript
USP53	0	.	GRCh38	chr4	119256334	119256334	+	Missense_Mutation	SNP	A	A	G	rs61736682		CHP212-AGS	NORMAL	A	A																c.461N>G	p.Lys154Arg	p.K154R	ENST00000450251	4/15	300	165	135				USP53,missense_variant,p.Lys154Arg,ENST00000450251,;USP53,missense_variant,p.Lys154Arg,ENST00000274030,NM_019050.2;USP53,missense_variant,p.Lys154Arg,ENST00000509769,;	G	ENSG00000145390	ENST00000450251	Transcript
NUDT6	0	.	GRCh38	chr4	122892988	122892988	+	Missense_Mutation	SNP	G	G	A	rs140973799		CHP212-AGS	NORMAL	G	G																c.791N>T	p.Thr264Ile	p.T264I	ENST00000304430	5/5	602	284	318				NUDT6,missense_variant,p.Thr264Ile,ENST00000304430,NM_007083.4;NUDT6,missense_variant,p.Thr95Ile,ENST00000339154,NM_198041.2;NUDT6,missense_variant,p.Thr95Ile,ENST00000502270,;FGF2,3_prime_UTR_variant,,ENST00000264498,;FGF2,3_prime_UTR_variant,,ENST00000614010,NM_002006.4;FGF2,3_prime_UTR_variant,,ENST00000608478,;NUDT6,3_prime_UTR_variant,,ENST00000510735,;NUDT6,upstream_gene_variant,,ENST000006…	A	ENSG00000170917	ENST00000304430	Transcript
MFSD8	0	.	GRCh38	chr4	127943900	127943900	+	Missense_Mutation	SNP	C	C	G	rs796052749		CHP212-AGS	NORMAL	C	C																c.291N>C	p.Trp97Cys	p.W97C	ENST00000296468	5/13	452	243	209				MFSD8,missense_variant,p.Trp97Cys,ENST00000296468,NM_152778.2;MFSD8,missense_variant,p.Trp52Cys,ENST00000513559,;MFSD8,non_coding_transcript_exon_variant,,ENST00000515130,;MFSD8,non_coding_transcript_exon_variant,,ENST00000505284,;MFSD8,non_coding_transcript_exon_variant,,ENST00000508441,;MFSD8,missense_variant,p.Trp52Cys,ENST00000509826,;	G	ENSG00000164073	ENST00000296468	Transcript
MAML3	0	.	GRCh38	chr4	139889913	139889924	+	In_Frame_Del	DEL	TGCTGCTGCTGC	-	-	novel		CHP212-AGS	NORMAL	TGCTGCTGCTGC	TGCTGCTGCTGC																c.1512_1526delNNNNNNNNNNNNNNNinsGCA	p.Gln507_Gln510del	p.Q507_Q510del	ENST00000509479	2/5	488	4	449				MAML3,splice_acceptor_variant,,ENST00000398940,;MAML3,inframe_deletion,p.Gln507_Gln510del,ENST00000509479,NM_018717.4;MAML3,intron_variant,,ENST00000502696,;	TGC	ENSG00000196782	ENST00000509479	Transcript
NPY1R	0	.	GRCh38	chr4	163325337	163325337	+	Missense_Mutation	SNP	T	T	G	rs5578		CHP212-AGS	NORMAL	T	T																c.1121N>C	p.Lys374Thr	p.K374T	ENST00000296533	3/3	376	201	175				NPY1R,missense_variant,p.Lys374Thr,ENST00000296533,NM_000909.5;NPY1R,missense_variant,p.Lys131Thr,ENST00000509586,;NPY1R,downstream_gene_variant,,ENST00000515701,;NPY1R,downstream_gene_variant,,ENST00000511901,;NPY1R,downstream_gene_variant,,ENST00000512819,;NPY1R,downstream_gene_variant,,ENST00000504790,;NPY1R,downstream_gene_variant,,ENST00000504391,;	G	ENSG00000164128	ENST00000296533	Transcript
TKTL2	0	.	GRCh38	chr4	163473546	163473549	+	Frame_Shift_Del	DEL	GTCT	GTCT	-	rs551489665		CHP212-AGS	NORMAL	GTCT	GTCT																c.186_189delNNNN	p.Asp63GlnfsTer36	p.D63Qfs*36	ENST00000280605	1/1	544	302	242				TKTL2,frameshift_variant,p.Asp63GlnfsTer36,ENST00000280605,NM_032136.4;	-	ENSG00000151005	ENST00000280605	Transcript
CPE	0	.	GRCh38	chr4	165495613	165495613	+	Missense_Mutation	SNP	C	C	T	rs142920534		CHP212-AGS	NORMAL	C	C																c.1268N>T	p.Ala423Val	p.A423V	ENST00000402744	8/9	602	315	287				CPE,missense_variant,p.Ala423Val,ENST00000402744,NM_001873.3;	T	ENSG00000109472	ENST00000402744	Transcript
DDX60	0	.	GRCh38	chr4	168275503	168275503	+	Missense_Mutation	SNP	C	C	A	novel		CHP212-AGS	NORMAL	C	C																c.2146N>T	p.Asp716Tyr	p.D716Y	ENST00000393743	16/38	303	154	149				DDX60,missense_variant,p.Asp716Tyr,ENST00000393743,NM_017631.5;	A	ENSG00000137628	ENST00000393743	Transcript
BASP1	0	.	GRCh38	chr5	17275857	17275857	+	Missense_Mutation	SNP	C	C	T	rs146351088		CHP212-AGS	NORMAL	C	C																c.641C>T	p.Ala214Val	p.A214V	ENST00000322611	2/2	519	257	262				BASP1,missense_variant,p.Ala214Val,ENST00000322611,NM_006317.4;BASP1,missense_variant,p.Ala214Val,ENST00000616743,NM_001271606.1;BASP1,downstream_gene_variant,,ENST00000606445,;	T	ENSG00000176788	ENST00000322611	Transcript
PDZD2	0	.	GRCh38	chr5	32058056	32058056	+	Missense_Mutation	SNP	C	C	A	rs144128749		CHP212-AGS	NORMAL	C	C																c.2153C>A	p.Thr718Asn	p.T718N	ENST00000438447	12/25	654	326	328				PDZD2,missense_variant,p.Thr718Asn,ENST00000438447,NM_178140.3;PDZD2,upstream_gene_variant,,ENST00000513184,;PDZD2,non_coding_transcript_exon_variant,,ENST00000502489,;PDZD2,downstream_gene_variant,,ENST00000509256,;	A	ENSG00000133401	ENST00000438447	Transcript
MTMR12	0	.	GRCh38	chr5	32242094	32242094	+	Missense_Mutation	SNP	T	T	A	rs201149773		CHP212-AGS	NORMAL	T	T																c.1134A>T	p.Glu378Asp	p.E378D	ENST00000382142	12/16	426	231	195				MTMR12,missense_variant,p.Glu378Asp,ENST00000382142,NM_001040446.2;MTMR12,missense_variant,p.Glu378Asp,ENST00000280285,NM_001294343.1;MTMR12,missense_variant,p.Glu378Asp,ENST00000264934,NM_001294344.1;MTMR12,downstream_gene_variant,,ENST00000504049,;	A	ENSG00000150712	ENST00000382142	Transcript
ACTBL2	0	.	GRCh38	chr5	57482478	57482478	+	Missense_Mutation	SNP	A	A	G	rs148214432		CHP212-AGS	NORMAL	A	A																c.230T>C	p.Val77Ala	p.V77A	ENST00000423391	1/1	553	297	256				ACTBL2,missense_variant,p.Val77Ala,ENST00000423391,NM_001017992.3;CTD-2023N9.1,intron_variant,,ENST00000506106,;	G	ENSG00000169067	ENST00000423391	Transcript
MAST4	0	.	GRCh38	chr5	67145241	67145241	+	Missense_Mutation	SNP	G	G	A	rs55969676		CHP212-AGS	NORMAL	G	G																c.2956G>A	p.Glu986Lys	p.E986K	ENST00000403625	23/29	696	385	311				MAST4,missense_variant,p.Glu986Lys,ENST00000403625,NM_001164664.1;MAST4,missense_variant,p.Glu807Lys,ENST00000405643,NM_001290226.1;MAST4,missense_variant,p.Glu792Lys,ENST00000261569,NM_001290227.1,NM_001297651.1;MAST4,missense_variant,p.Glu797Lys,ENST00000403666,NM_015183.2;MAST4,missense_variant,p.Glu110Lys,ENST00000443808,;MAST4,downstream_gene_variant,,ENST00000485768,;	A	ENSG00000069020	ENST00000403625	Transcript
MRPS27	0	.	GRCh38	chr5	72232445	72232445	+	Missense_Mutation	SNP	T	T	G	rs11557155		CHP212-AGS	NORMAL	T	T																c.631A>C	p.Ser211Arg	p.S211R	ENST00000513900	8/12	349	184	165				MRPS27,missense_variant,p.Ser197Arg,ENST00000261413,NM_015084.2;MRPS27,missense_variant,p.Ser141Arg,ENST00000457646,NM_001286751.1;MRPS27,missense_variant,p.Ser211Arg,ENST00000513900,NM_001286748.1;MRPS27,missense_variant,p.Ser141Arg,ENST00000515404,;MRPS27,missense_variant,p.Ser141Arg,ENST00000508863,;MRPS27,splice_region_variant,,ENST00000522562,;MRPS27,splice_region_variant,,ENST00000522042,;M…	G	ENSG00000113048	ENST00000513900	Transcript
SV2C	0	.	GRCh38	chr5	76131988	76131988	+	Frame_Shift_Del	DEL	G	G	-	novel		CHP212-AGS	NORMAL	G	G																c.238delG	p.Glu80ArgfsTer20	p.E80Rfs*20	ENST00000502798	2/13	436	221	215				SV2C,frameshift_variant,p.Glu80ArgfsTer20,ENST00000502798,NM_014979.3;SV2C,frameshift_variant,p.Glu80ArgfsTer20,ENST00000322285,NM_001297716.1;	-	ENSG00000122012	ENST00000502798	Transcript
IQGAP2	0	.	GRCh38	chr5	76665143	76665143	+	Missense_Mutation	SNP	G	G	C	rs34968964		CHP212-AGS	NORMAL	G	G																c.2647G>C	p.Glu883Gln	p.E883Q	ENST00000274364	22/36	376	199	177				IQGAP2,missense_variant,p.Glu883Gln,ENST00000274364,NM_006633.3;IQGAP2,missense_variant,p.Glu833Gln,ENST00000379730,NM_001285460.1;IQGAP2,missense_variant,p.Glu833Gln,ENST00000505766,;IQGAP2,missense_variant,p.Glu379Gln,ENST00000502745,NM_001285462.1;IQGAP2,missense_variant,p.Glu379Gln,ENST00000396234,NM_001285461.1;IQGAP2,missense_variant,p.Glu436Gln,ENST00000514001,;IQGAP2,downstream_gene_varia…	C	ENSG00000145703	ENST00000274364	Transcript
FAM81B	0	.	GRCh38	chr5	95428662	95428662	+	Missense_Mutation	SNP	G	G	A	rs1541797		CHP212-AGS	NORMAL	G	G																c.716G>A	p.Arg239Gln	p.R239Q	ENST00000283357	6/10	523	283	240				FAM81B,missense_variant,p.Arg239Gln,ENST00000283357,NM_152548.2;FAM81B,upstream_gene_variant,,ENST00000512365,;FAM81B,3_prime_UTR_variant,,ENST00000507832,;FAM81B,3_prime_UTR_variant,,ENST00000503361,;FAM81B,3_prime_UTR_variant,,ENST00000503099,;FAM81B,3_prime_UTR_variant,,ENST00000513529,;	A	ENSG00000153347	ENST00000283357	Transcript
FER	0	.	GRCh38	chr5	108835708	108835708	+	Missense_Mutation	SNP	G	G	T	rs35150210		CHP212-AGS	NORMAL	G	G																c.382G>T	p.Val128Phe	p.V128F	ENST00000281092	5/20	207	122	85				FER,missense_variant,p.Val128Phe,ENST00000281092,NM_001308028.1,NM_005246.3;FER,missense_variant,p.Val128Phe,ENST00000628534,;CTD-2197I11.1,upstream_gene_variant,,ENST00000510935,;FER,splice_region_variant,,ENST00000502752,;FER,downstream_gene_variant,,ENST00000509035,;FER,downstream_gene_variant,,ENST00000513676,;FER,intron_variant,,ENST00000504143,;	T	ENSG00000151422	ENST00000281092	Transcript
AP3S1	0	.	GRCh38	chr5	115913381	115913381	+	Missense_Mutation	SNP	C	C	T	rs7733604		CHP212-AGS	NORMAL	C	C																c.473C>T	p.Pro158Leu	p.P158L	ENST00000316788	6/6	527	336	191				AP3S1,missense_variant,p.Pro158Leu,ENST00000316788,NM_001318094.1,NM_001318091.1,NM_001318093.1,NM_001284.3,NM_001002924.2;AP3S1,non_coding_transcript_exon_variant,,ENST00000505423,;AP3S1,3_prime_UTR_variant,,ENST00000506430,;AP3S1,non_coding_transcript_exon_variant,,ENST00000395548,;	T	ENSG00000177879	ENST00000316788	Transcript
GRAMD3	0	.	GRCh38	chr5	126488806	126488806	+	Missense_Mutation	SNP	G	G	A	rs116646986		CHP212-AGS	NORMAL	G	G																c.1216G>A	p.Ala406Thr	p.A406T	ENST00000513040	13/14	338	173	165				GRAMD3,missense_variant,p.Ala391Thr,ENST00000285689,NM_023927.2;GRAMD3,missense_variant,p.Ala369Thr,ENST00000515200,;GRAMD3,missense_variant,p.Ala399Thr,ENST00000542322,NM_001146321.1;GRAMD3,missense_variant,p.Ala287Thr,ENST00000544396,NM_001146320.1;GRAMD3,missense_variant,p.Ala406Thr,ENST00000513040,NM_001146319.1;GRAMD3,missense_variant,p.Ala375Thr,ENST00000511134,NM_001146322.1;GRAMD3,missens…	A	ENSG00000155324	ENST00000513040	Transcript
ISOC1	0	.	GRCh38	chr5	129105317	129105317	+	Missense_Mutation	SNP	G	G	T	rs34948697		CHP212-AGS	NORMAL	G	G																c.562G>T	p.Val188Leu	p.V188L	ENST00000173527	3/5	606	279	326				ISOC1,missense_variant,p.Val188Leu,ENST00000173527,NM_016048.2;ISOC1,missense_variant,p.Val179Leu,ENST00000514194,;	T	ENSG00000066583	ENST00000173527	Transcript
PCDHB3	0	.	GRCh38	chr5	141101254	141101254	+	Missense_Mutation	SNP	C	G	G			CHP212-AGS	NORMAL	C	C																c.605C>G	p.Pro202Arg	p.P202R	ENST00000231130	1/1	443	0	443				PCDHB3,missense_variant,p.Pro202Arg,ENST00000231130,NM_018937.4;PCDHB2,downstream_gene_variant,,ENST00000194155,NM_018936.3;PCDHB2,downstream_gene_variant,,ENST00000622947,;PCDHB3,upstream_gene_variant,,ENST00000624513,;PCDHB2,downstream_gene_variant,,ENST00000624994,;AC005754.7,intron_variant,,ENST00000607216,;AC005754.7,intron_variant,,ENST00000625128,;AC005754.7,intron_variant,,ENST00000625066…	G	ENSG00000113205	ENST00000231130	Transcript
PCDHB5	0	.	GRCh38	chr5	141137592	141137592	+	Missense_Mutation	SNP	C	C	T	rs400562		CHP212-AGS	NORMAL	C	C																c.2158C>T	p.Pro720Ser	p.P720S	ENST00000231134	1/1	1174	592	582				PCDHB5,missense_variant,p.Pro720Ser,ENST00000231134,NM_015669.4;PCDHB5,downstream_gene_variant,,ENST00000623915,;CH17-140K24.2,intron_variant,,ENST00000624192,;AC005754.7,intron_variant,,ENST00000625128,;AC005754.7,intron_variant,,ENST00000625066,;AC005754.7,intron_variant,,ENST00000624802,;	T	ENSG00000113209	ENST00000231134	Transcript
PCDHB7	0	.	GRCh38	chr5	141174537	141174537	+	Missense_Mutation	SNP	A	A	G	rs13170917		CHP212-AGS	NORMAL	A	A																c.1702A>G	p.Ser568Gly	p.S568G	ENST00000231137	1/1	1126	661	464				PCDHB7,missense_variant,p.Ser568Gly,ENST00000231137,NM_018940.3;PCDHB8,upstream_gene_variant,,ENST00000239444,NM_019120.4;CH17-140K24.2,intron_variant,,ENST00000624192,;AC005754.7,upstream_gene_variant,,ENST00000625128,;AC005754.7,upstream_gene_variant,,ENST00000624802,;CH17-140K24.4,upstream_gene_variant,,ENST00000623995,;	G	ENSG00000113212	ENST00000231137	Transcript
PCDHB8	0	.	GRCh38	chr5	141180014	141180014	+	Missense_Mutation	SNP	C	C	A	rs61735944		CHP212-AGS	NORMAL	C	C																c.1980C>A	p.His660Gln	p.H660Q	ENST00000239444	1/1	1057	668	389				PCDHB8,missense_variant,p.His660Gln,ENST00000239444,NM_019120.4;PCDHB16,upstream_gene_variant,,ENST00000609684,NM_020957.3;PCDHB7,downstream_gene_variant,,ENST00000231137,NM_018940.3;PCDHB16,upstream_gene_variant,,ENST00000625044,;CH17-140K24.5,upstream_gene_variant,,ENST00000623884,;CH17-140K24.2,intron_variant,,ENST00000624192,;CH17-140K24.7,downstream_gene_variant,,ENST00000624549,;CH17-140K24…	A	ENSG00000120322	ENST00000239444	Transcript
PCDHB8	0	.	GRCh38	chr5	141180333	141180333	+	Missense_Mutation	SNP	C	C	T	rs2740583		CHP212-AGS	NORMAL	C	C																c.2299C>T	p.Leu767Phe	p.L767F	ENST00000239444	1/1	535	270	265				PCDHB8,missense_variant,p.Leu767Phe,ENST00000239444,NM_019120.4;PCDHB16,upstream_gene_variant,,ENST00000609684,NM_020957.3;PCDHB7,downstream_gene_variant,,ENST00000231137,NM_018940.3;PCDHB16,upstream_gene_variant,,ENST00000625044,;CH17-140K24.5,upstream_gene_variant,,ENST00000623884,;CH17-140K24.2,intron_variant,,ENST00000624192,;CH17-140K24.7,downstream_gene_variant,,ENST00000624549,;CH17-140K24…	T	ENSG00000120322	ENST00000239444	Transcript
PCDHB9	0	.	GRCh38	chr5	141188034	141188034	+	Missense_Mutation	SNP	T	T	C	rs11167743		CHP212-AGS	NORMAL	T	T																c.716T>C	p.Val239Ala	p.V239A	ENST00000316105	1/1	530	242	288				PCDHB9,missense_variant,p.Val239Ala,ENST00000316105,NM_019119.4;PCDHB9,intron_variant,,ENST00000624909,;PCDHB16,downstream_gene_variant,,ENST00000609684,NM_020957.3;PCDHB10,upstream_gene_variant,,ENST00000239446,NM_018930.3;PCDHB16,downstream_gene_variant,,ENST00000625044,;CH17-140K24.5,downstream_gene_variant,,ENST00000623884,;CH17-140K24.7,intron_variant,,ENST00000624549,;CH17-140K24.2,intron_v…	C	ENSG00000177839	ENST00000316105	Transcript
PCDHB10	0	.	GRCh38	chr5	141194181	141194181	+	Missense_Mutation	SNP	A	A	C	rs702386		CHP212-AGS	NORMAL	A	A																c.1629A>C	p.Arg543Ser	p.R543S	ENST00000239446	1/1	348	207	141				PCDHB10,missense_variant,p.Arg543Ser,ENST00000239446,NM_018930.3;PCDHB9,downstream_gene_variant,,ENST00000316105,NM_019119.4;CH17-140K24.7,intron_variant,,ENST00000624549,;CH17-140K24.2,intron_variant,,ENST00000624192,;CH17-140K24.6,upstream_gene_variant,,ENST00000625144,;	C	ENSG00000120324	ENST00000239446	Transcript
PCDHB14	0	.	GRCh38	chr5	141224922	141224922	+	Missense_Mutation	SNP	G	G	A	rs35131900		CHP212-AGS	NORMAL	G	G																c.1417G>A	p.Val473Ile	p.V473I	ENST00000239449	1/1	1023	548	475				PCDHB14,missense_variant,p.Val473Ile,ENST00000239449,NM_018934.3;PCDHB14,missense_variant,p.Val320Ile,ENST00000624896,;CH17-140K24.8,intron_variant,,ENST00000624396,;CH17-140K24.2,intron_variant,,ENST00000624192,;	A	ENSG00000120327	ENST00000239449	Transcript
PCDHGA1	0	.	GRCh38	chr5	141332732	141332732	+	Missense_Mutation	SNP	A	A	T	rs62378404		CHP212-AGS	NORMAL	A	A																c.2048A>T	p.Lys683Ile	p.K683I	ENST00000517417	1/4	873	555	317				PCDHGA1,missense_variant,p.Lys683Ile,ENST00000517417,NM_018912.2;PCDHGA1,missense_variant,p.Lys683Ile,ENST00000378105,NM_031993.1;AC005618.6,downstream_gene_variant,,ENST00000606901,;AC005618.6,downstream_gene_variant,,ENST00000606674,;	T	ENSG00000204956	ENST00000517417	Transcript
PCDHGB1	0	.	GRCh38	chr5	141352422	141352422	+	Missense_Mutation	SNP	G	G	T	rs191134866		CHP212-AGS	NORMAL	G	G																c.2162G>T	p.Gly721Val	p.G721V	ENST00000523390	1/4	735	380	355				PCDHGB1,missense_variant,p.Gly721Val,ENST00000523390,NM_018922.2;PCDHGB1,missense_variant,p.Gly721Val,ENST00000611598,NM_032095.1;PCDHGA3,intron_variant,,ENST00000253812,NM_018916.3;PCDHGA2,intron_variant,,ENST00000394576,NM_018915.3;PCDHGA1,intron_variant,,ENST00000517417,NM_018912.2;PCDHGA4,upstream_gene_variant,,ENST00000571252,NM_018917.3;PCDHGA4,upstream_gene_variant,,ENST00000612927,NM_0320…	T	ENSG00000254221	ENST00000523390	Transcript
PCDHGA5	0	.	GRCh38	chr5	141365562	141365562	+	Missense_Mutation	SNP	A	A	C	rs200032836		CHP212-AGS	NORMAL	A	A																c.1232A>C	p.Asp411Ala	p.D411A	ENST00000518069	1/4	510	270	240				PCDHGA5,missense_variant,p.Asp411Ala,ENST00000518069,NM_018918.2;PCDHGA5,missense_variant,p.Asp411Ala,ENST00000611914,NM_032054.1;PCDHGA4,intron_variant,,ENST00000571252,NM_018917.3;PCDHGA3,intron_variant,,ENST00000253812,NM_018916.3;PCDHGA2,intron_variant,,ENST00000394576,NM_018915.3;PCDHGA1,intron_variant,,ENST00000517417,NM_018912.2;PCDHGB2,intron_variant,,ENST00000522605,NM_018923.2;PCDHGB1,i…	C	ENSG00000253485	ENST00000518069	Transcript
PCDHGB5	0	.	GRCh38	chr5	141400351	141400351	+	Missense_Mutation	SNP	G	G	A	rs114776679		CHP212-AGS	NORMAL	G	G																c.2224G>A	p.Gly742Arg	p.G742R	ENST00000617380	1/4	604	293	311				PCDHGB5,missense_variant,p.Gly742Arg,ENST00000617380,NM_018925.2;PCDHGB5,missense_variant,p.Gly742Arg,ENST00000621169,NM_032099.1;PCDHGA4,intron_variant,,ENST00000571252,NM_018917.3;PCDHGA6,intron_variant,,ENST00000517434,NM_018919.2;PCDHGA3,intron_variant,,ENST00000253812,NM_018916.3;PCDHGB3,intron_variant,,ENST00000576222,NM_018924.4;PCDHGA2,intron_variant,,ENST00000394576,NM_018915.3;PCDHGA8,i…	A	ENSG00000276547	ENST00000617380	Transcript
PCDHGB7	0	.	GRCh38	chr5	141419505	141419505	+	Missense_Mutation	SNP	G	G	A	rs115850576		CHP212-AGS	NORMAL	G	G																c.1646G>A	p.Arg549His	p.R549H	ENST00000398594	1/4	893	456	437				PCDHGB7,missense_variant,p.Arg549His,ENST00000398594,NM_018927.3;PCDHGB7,missense_variant,p.Arg549His,ENST00000612073,NM_032101.2;PCDHGA4,intron_variant,,ENST00000571252,NM_018917.3;PCDHGA6,intron_variant,,ENST00000517434,NM_018919.2;PCDHGA3,intron_variant,,ENST00000253812,NM_018916.3;PCDHGB3,intron_variant,,ENST00000576222,NM_018924.4;PCDHGA10,intron_variant,,ENST00000398610,NM_018913.2;PCDHGA2,…	A	ENSG00000254122	ENST00000398594	Transcript
PCDHGC4	0	.	GRCh38	chr5	141487481	141487481	+	Missense_Mutation	SNP	C	C	A	novel		CHP212-AGS	NORMAL	C	C																c.2308C>A	p.His770Asn	p.H770N	ENST00000306593	1/4	600	282	318				PCDHGC4,missense_variant,p.His770Asn,ENST00000306593,NM_018928.2;PCDHGC4,missense_variant,p.His770Asn,ENST00000617094,NM_032406.1;PCDHGA4,intron_variant,,ENST00000571252,NM_018917.3;PCDHGA6,intron_variant,,ENST00000517434,NM_018919.2;PCDHGA3,intron_variant,,ENST00000253812,NM_018916.3;PCDHGB7,intron_variant,,ENST00000398594,NM_018927.3;PCDHGA12,intron_variant,,ENST00000252085,NM_003735.2;PCDHGB3,…	A	ENSG00000242419	ENST00000306593	Transcript
PCYOX1L	0	.	GRCh38	chr5	149358081	149358081	+	Missense_Mutation	SNP	G	C	C	rs2291814		CHP212-AGS	NORMAL	G	G																c.13g>C	p.Ala5Pro	p.A5P	ENST00000274569	1/6	366	0	366				PCYOX1L,missense_variant,p.Ala5Pro,ENST00000274569,NM_001301054.1,NM_024028.3,NM_001301057.1;GRPEL2,downstream_gene_variant,,ENST00000329271,NM_152407.3;PCYOX1L,upstream_gene_variant,,ENST00000514349,;GRPEL2-AS1,upstream_gene_variant,,ENST00000521295,;GRPEL2,downstream_gene_variant,,ENST00000507562,;PCYOX1L,missense_variant,p.Ala5Pro,ENST00000511945,;PCYOX1L,missense_variant,p.Ala5Pro,ENST0000050…	C	ENSG00000145882	ENST00000274569	Transcript
FAT2	0	.	GRCh38	chr5	151540756	151540756	+	Missense_Mutation	SNP	G	G	C	novel		CHP212-AGS	NORMAL	G	G																c.8850C>G	p.Asp2950Glu	p.D2950E	ENST00000261800	10/23	412	224	188				FAT2,missense_variant,p.Asp2950Glu,ENST00000261800,NM_001447.2;	C	ENSG00000086570	ENST00000261800	Transcript
RNF145	0	.	GRCh38	chr5	159203624	159203624	+	Missense_Mutation	SNP	T	T	G	rs774313803		CHP212-AGS	NORMAL	T	T																c.84a>C	p.Lys28Asn	p.K28N	ENST00000518802	2/11	510	246	264				RNF145,missense_variant,p.Lys26Asn,ENST00000274542,NM_144726.2;RNF145,missense_variant,p.Lys15Asn,ENST00000521606,NM_001199381.1;RNF145,missense_variant,p.Lys28Asn,ENST00000518802,NM_001199380.1;RNF145,missense_variant,p.Lys12Asn,ENST00000520638,NM_001199382.1;RNF145,5_prime_UTR_variant,,ENST00000611185,;RNF145,5_prime_UTR_variant,,ENST00000424310,NM_001199383.1;RNF145,5_prime_UTR_variant,,ENST00…	G	ENSG00000145860	ENST00000518802	Transcript
ZBED8	0	.	GRCh38	chr5	160395291	160395291	+	Missense_Mutation	SNP	T	T	C	rs115682314		CHP212-AGS	NORMAL	T	T																c.200a>G	p.Lys67Arg	p.K67R	ENST00000408953	2/2	614	313	301				ZBED8,missense_variant,p.Lys67Arg,ENST00000408953,NM_022090.4;ZBED8,missense_variant,p.Lys67Arg,ENST00000523213,NM_001303251.1;	C	ENSG00000221886	ENST00000408953	Transcript
RNF44	0	.	GRCh38	chr5	176530143	176530144	+	Frame_Shift_Ins	INS	-	-	C	novel		CHP212-AGS	NORMAL	-	-																c.864_865insG	p.Pro289AlafsTer43	p.P289Afs*43	ENST00000274811	7/11	636	512	124				RNF44,frameshift_variant,p.Pro289AlafsTer43,ENST00000274811,NM_014901.4;RNF44,frameshift_variant,p.Pro44AlafsTer43,ENST00000506378,;RNF44,downstream_gene_variant,,ENST00000509404,;RNF44,3_prime_UTR_variant,,ENST00000513029,;RNF44,non_coding_transcript_exon_variant,,ENST00000508478,;RNF44,downstream_gene_variant,,ENST00000504160,;RNF44,downstream_gene_variant,,ENST00000504434,;RNF44,upstream_gene_…	C	ENSG00000146083	ENST00000274811	Transcript
RNF44	0	.	GRCh38	chr5	176530923	176530924	+	Frame_Shift_Ins	INS	-	-	G	novel		CHP212-AGS	NORMAL	-	-																c.563dupC	p.Ala189GlyfsTer143	p.A189Gfs*143	ENST00000274811	5/11	606	486	120				RNF44,frameshift_variant,p.Ala189GlyfsTer143,ENST00000274811,NM_014901.4;RNF44,upstream_gene_variant,,ENST00000506378,;RNF44,downstream_gene_variant,,ENST00000509404,;RNF44,3_prime_UTR_variant,,ENST00000513029,;RNF44,downstream_gene_variant,,ENST00000504160,;RNF44,downstream_gene_variant,,ENST00000504434,;RNF44,upstream_gene_variant,,ENST00000508478,;RNF44,upstream_gene_variant,,ENST00000515051,;	G	ENSG00000146083	ENST00000274811	Transcript
ZNF346	0	.	GRCh38	chr5	177050785	177050785	+	Missense_Mutation	SNP	C	C	G	novel		CHP212-AGS	NORMAL	C	C																c.627C>G	p.Asp209Glu	p.D209E	ENST00000503039	6/9	600	328	272				ZNF346,missense_variant,p.Asp209Glu,ENST00000503039,NM_001308213.1;ZNF346,missense_variant,p.Asp184Glu,ENST00000358149,NM_001308215.1,NM_012279.3;ZNF346,missense_variant,p.Asp200Glu,ENST00000511834,;ZNF346,missense_variant,p.Asp86Glu,ENST00000506693,NM_001308218.1;ZNF346,missense_variant,p.Asp152Glu,ENST00000503425,NM_001308214.1;ZNF346,intron_variant,,ENST00000512315,NM_001308221.1,NM_001308223.…	G	ENSG00000113761	ENST00000503039	Transcript
FAM153A	0	.	GRCh38	chr5	177744892	177744892	+	Missense_Mutation	SNP	A	A	G	rs150845875		CHP212-AGS	NORMAL	A	A																c.104T>C	p.Met35Thr	p.M35T	ENST00000440605	4/20	91	66	25				FAM153A,missense_variant,p.Met35Thr,ENST00000440605,NM_173663.3;FAM153A,missense_variant,p.Met112Thr,ENST00000614127,;FAM153A,missense_variant,p.Met35Thr,ENST00000510276,;FAM153A,missense_variant,p.Met35Thr,ENST00000513554,;FAM153A,missense_variant,p.Met35Thr,ENST00000393518,;FAM153A,missense_variant,p.Met35Thr,ENST00000505531,;FAM153A,missense_variant,p.Met64Thr,ENST00000504518,;FAM153A,downstre…	G	ENSG00000170074	ENST00000440605	Transcript
C5orf60	0	.	GRCh38	chr5	179643154	179643154	+	RNA	SNP	C	C	T	rs187555199		CHP212-AGS	NORMAL	C	C																n.424G>A			ENST00000625191	4/6	398	219	179				C5orf60,non_coding_transcript_exon_variant,,ENST00000625191,;C5orf60,non_coding_transcript_exon_variant,,ENST00000512899,;C5orf60,non_coding_transcript_exon_variant,,ENST00000513845,;C5orf60,non_coding_transcript_exon_variant,,ENST00000506142,;C5orf60,non_coding_transcript_exon_variant,,ENST00000514664,;C5orf60,non_coding_transcript_exon_variant,,ENST00000511063,;C5orf60,downstream_gene_variant,,…	T	ENSG00000204661	ENST00000625191	Transcript
SQSTM1	0	.	GRCh38	chr5	179823908	179823908	+	Missense_Mutation	SNP	C	C	T	rs200152247		CHP212-AGS	NORMAL	C	C																c.352C>T	p.Pro118Ser	p.P118S	ENST00000389805	3/8	639	316	322				SQSTM1,missense_variant,p.Pro118Ser,ENST00000389805,NM_003900.4;SQSTM1,missense_variant,p.Pro34Ser,ENST00000360718,NM_001142299.1,NM_001142298.1;SQSTM1,missense_variant,p.Pro118Ser,ENST00000510187,;SQSTM1,missense_variant,p.Pro34Ser,ENST00000514093,;SQSTM1,missense_variant,p.Pro34Ser,ENST00000422245,;SQSTM1,missense_variant,p.Pro141Ser,ENST00000504627,;SQSTM1,downstream_gene_variant,,ENST00000626…	T	ENSG00000161011	ENST00000389805	Transcript
BTNL9	0	.	GRCh38	chr5	181053275	181053275	+	Missense_Mutation	SNP	C	C	T	rs200246533		CHP212-AGS	NORMAL	C	C																c.812C>T	p.Ala271Val	p.A271V	ENST00000327705	5/11	566	322	244				BTNL9,missense_variant,p.Ala271Val,ENST00000327705,NM_152547.4;BTNL9,missense_variant,p.Ala271Val,ENST00000376841,NM_001308245.1;BTNL9,missense_variant,p.Ala202Val,ENST00000515271,;BTNL9,non_coding_transcript_exon_variant,,ENST00000511589,;BTNL9,missense_variant,p.Ala271Val,ENST00000491209,;BTNL9,non_coding_transcript_exon_variant,,ENST00000509395,;BTNL9,non_coding_transcript_exon_variant,,ENST00…	T	ENSG00000165810	ENST00000327705	Transcript
NEDD9	0	.	GRCh38	chr6	11190125	11190125	+	Missense_Mutation	SNP	C	C	T	rs41272545		CHP212-AGS	NORMAL	C	C																c.1744N>A	p.Gly582Ser	p.G582S	ENST00000379446	5/7	677	346	330				NEDD9,missense_variant,p.Gly582Ser,ENST00000379446,NM_006403.3;NEDD9,missense_variant,p.Gly433Ser,ENST00000620854,NM_001271033.1;NEDD9,missense_variant,p.Gly582Ser,ENST00000504387,NM_001142393.1;RP3-510L9.1,intron_variant,,ENST00000500636,;NEDD9,3_prime_UTR_variant,,ENST00000448183,;NEDD9,downstream_gene_variant,,ENST00000505589,;	T	ENSG00000111859	ENST00000379446	Transcript
GPLD1	0	.	GRCh38	chr6	24454085	24454085	+	Missense_Mutation	SNP	T	T	C	rs61748577		CHP212-AGS	NORMAL	T	T																c.1265N>G	p.Asn422Ser	p.N422S	ENST00000230036	14/25	752	344	408				GPLD1,missense_variant,p.Asn422Ser,ENST00000230036,NM_001503.3;	C	ENSG00000112293	ENST00000230036	Transcript
HIST1H1E	0	.	GRCh38	chr6	26156845	26156845	+	Missense_Mutation	SNP	A	A	G	rs2298090		CHP212-AGS	NORMAL	A	A																c.455N>G	p.Lys152Arg	p.K152R	ENST00000304218	1/1	553	285	268				HIST1H1E,missense_variant,p.Lys152Arg,ENST00000304218,NM_005321.2;HIST1H2BD,upstream_gene_variant,,ENST00000289316,NM_138720.2;HIST1H2BD,upstream_gene_variant,,ENST00000377777,NM_021063.3;RP1-221C16.8,downstream_gene_variant,,ENST00000635439,;	G	ENSG00000168298	ENST00000304218	Transcript
ZNF322	0	.	GRCh38	chr6	26637568	26637568	+	Missense_Mutation	SNP	C	C	A	rs3750554		CHP212-AGS	NORMAL	C	C																c.986N>T	p.Gly329Val	p.G329V	ENST00000622479	5/5	115	74	41				ZNF322,missense_variant,p.Gly329Val,ENST00000622479,NM_001242797.1;ZNF322,missense_variant,p.Gly329Val,ENST00000415922,NM_024639.4;ZNF322,missense_variant,p.Gly329Val,ENST00000607204,NM_001242798.1;ZNF322,missense_variant,p.Gly329Val,ENST00000456172,NM_001242799.1;ZNF322,missense_variant,p.Gly329Val,ENST00000471278,;ZNF322,downstream_gene_variant,,ENST00000480036,;ZNF322,downstream_gene_variant,,…	A	ENSG00000181315	ENST00000622479	Transcript
SYNGAP1	0	.	GRCh38	chr6	33451829	33451830	+	Frame_Shift_Ins	INS	-	-	GC	novel		CHP212-AGS	NORMAL	-	-																c.3955_3956insGC	p.Ala1319GlyfsTer71	p.A1319Gfs*71	ENST00000629380	19/19	489	288	201				SYNGAP1,frameshift_variant,p.Ala1319GlyfsTer71,ENST00000629380,NM_006772.2;SYNGAP1,frameshift_variant,p.Ala1260GlyfsTer71,ENST00000428982,;SYNGAP1,frameshift_variant,p.Ala1303GlyfsTer?,ENST00000449372,;SYNGAP1,3_prime_UTR_variant,,ENST00000418600,;SYNGAP1,downstream_gene_variant,,ENST00000628646,;ZBTB9,upstream_gene_variant,,ENST00000395064,NM_152735.3;ZBTB9,upstream_gene_variant,,ENST00000612407…	GC	ENSG00000197283	ENST00000629380	Transcript
PNPLA1	0	.	GRCh38	chr6	36306327	36306327	+	Missense_Mutation	SNP	G	G	A	rs139909055		CHP212-AGS	NORMAL	G	G																c.1420N>A	p.Ala474Thr	p.A474T	ENST00000394571	7/8	644	353	291				PNPLA1,missense_variant,p.Ala379Thr,ENST00000388715,NM_173676.2;PNPLA1,missense_variant,p.Ala383Thr,ENST00000636260,;PNPLA1,missense_variant,p.Ala475Thr,ENST00000457797,;PNPLA1,missense_variant,p.Ala474Thr,ENST00000394571,NM_001145717.1;PNPLA1,missense_variant,p.Ala388Thr,ENST00000312917,NM_001145716.2;	A	ENSG00000180316	ENST00000394571	Transcript
FGD2	0	.	GRCh38	chr6	37022253	37022253	+	Missense_Mutation	SNP	G	G	C	rs78182287		CHP212-AGS	NORMAL	G	G																c.1341N>C	p.Glu447Asp	p.E447D	ENST00000274963	13/16	699	364	335				FGD2,missense_variant,p.Glu447Asp,ENST00000274963,NM_173558.3;FGD2,3_prime_UTR_variant,,ENST00000373535,;FGD2,non_coding_transcript_exon_variant,,ENST00000493635,;FGD2,non_coding_transcript_exon_variant,,ENST00000494343,;FGD2,non_coding_transcript_exon_variant,,ENST00000464083,;FGD2,non_coding_transcript_exon_variant,,ENST00000487920,;FGD2,downstream_gene_variant,,ENST00000470273,;	C	ENSG00000146192	ENST00000274963	Transcript
DNAH8	0	.	GRCh38	chr6	38845636	38845636	+	Missense_Mutation	SNP	G	G	T	rs61757219		CHP212-AGS	NORMAL	G	G																c.4908N>T	p.Glu1636Asp	p.E1636D	ENST00000327475	36/93	489	249	240				DNAH8,missense_variant,p.Glu1636Asp,ENST00000327475,NM_001206927.1;DNAH8,missense_variant,p.Glu1419Asp,ENST00000359357,;DNAH8,missense_variant,p.Glu1636Asp,ENST00000449981,;	T	ENSG00000124721	ENST00000327475	Transcript
KCNK16	0	.	GRCh38	chr6	39316821	39316821	+	Missense_Mutation	SNP	T	T	G	rs41273132		CHP212-AGS	NORMAL	T	T																c.622N>C	p.Ile208Leu	p.I208L	ENST00000425054	4/5	600	312	288				KCNK16,missense_variant,p.Ile208Leu,ENST00000425054,NM_001135105.1;KCNK16,missense_variant,p.Ile208Leu,ENST00000373229,NM_032115.3;KCNK16,missense_variant,p.Ile208Leu,ENST00000437525,NM_001135106.1;KCNK16,missense_variant,p.Ile143Leu,ENST00000507712,;KCNK16,missense_variant,p.Ile208Leu,ENST00000373227,NM_001135107.1;KCNK17,upstream_gene_variant,,ENST00000453413,NM_001135111.1;KCNK17,upstream_gene…	G	ENSG00000095981	ENST00000425054	Transcript
LRFN2	0	.	GRCh38	chr6	40392526	40392526	+	Missense_Mutation	SNP	G	G	A	rs200804161		CHP212-AGS	NORMAL	G	G																c.1787N>T	p.Pro596Leu	p.P596L	ENST00000338305	3/3	451	238	212				LRFN2,missense_variant,p.Pro596Leu,ENST00000338305,NM_020737.2;	A	ENSG00000156564	ENST00000338305	Transcript
MED20	0	.	GRCh38	chr6	41909421	41909421	+	Missense_Mutation	SNP	A	A	C	novel		CHP212-AGS	NORMAL	A	A																c.271N>G	p.Phe91Val	p.F91V	ENST00000265350	3/4	649	435	213				MED20,missense_variant,p.Phe91Val,ENST00000265350,NM_004275.4;MED20,missense_variant,p.Phe91Val,ENST00000409312,NM_001305457.1;MED20,missense_variant,p.Phe91Val,ENST00000409060,;MED20,missense_variant,p.Phe83Val,ENST00000394251,;MED20,non_coding_transcript_exon_variant,,ENST00000467535,;MED20,non_coding_transcript_exon_variant,,ENST00000482361,;	C	ENSG00000124641	ENST00000265350	Transcript
C6orf132	0	.	GRCh38	chr6	42106633	42106633	+	Missense_Mutation	SNP	G	G	A	rs201270853		CHP212-AGS	NORMAL	G	G																c.1279N>T	p.Pro427Ser	p.P427S	ENST00000341865	4/5	660	345	315				C6orf132,missense_variant,p.Pro427Ser,ENST00000341865,NM_001164446.2;	A	ENSG00000188112	ENST00000341865	Transcript
CUL9	0	.	GRCh38	chr6	43200723	43200723	+	Missense_Mutation	SNP	C	C	T	rs751257346		CHP212-AGS	NORMAL	C	C																c.3536N>T	p.Pro1179Leu	p.P1179L	ENST00000252050	16/41	966	499	467				CUL9,missense_variant,p.Pro1179Leu,ENST00000252050,NM_015089.3;CUL9,missense_variant,p.Pro1179Leu,ENST00000372647,;CUL9,non_coding_transcript_exon_variant,,ENST00000515773,;CUL9,upstream_gene_variant,,ENST00000512408,;CUL9,upstream_gene_variant,,ENST00000504485,;CUL9,upstream_gene_variant,,ENST00000515344,;	T	ENSG00000112659	ENST00000252050	Transcript
TJAP1	0	.	GRCh38	chr6	43501620	43501620	+	Missense_Mutation	SNP	G	G	A	rs146174516		CHP212-AGS	NORMAL	G	G																c.223N>A	p.Asp75Asn	p.D75N	ENST00000372445	6/11	705	377	328				TJAP1,missense_variant,p.Asp33Asn,ENST00000454762,;TJAP1,missense_variant,p.Asp75Asn,ENST00000372444,NM_001146018.1;TJAP1,missense_variant,p.Asp75Asn,ENST00000372445,NM_001146016.1;TJAP1,missense_variant,p.Asp75Asn,ENST00000259751,NM_080604.2;TJAP1,missense_variant,p.Asp75Asn,ENST00000438588,NM_001146017.1;TJAP1,missense_variant,p.Asp75Asn,ENST00000372449,;TJAP1,missense_variant,p.Asp75Asn,ENST00…	A	ENSG00000137221	ENST00000372445	Transcript
EYS	0	.	GRCh38	chr6	65304679	65304679	+	Intron	SNP	A	G	G	rs2653988		CHP212-AGS	NORMAL	A	A																c.1767-8560N>C			ENST00000370621		108	1	107				EYS,intron_variant,,ENST00000503581,NM_001142800.1;EYS,intron_variant,,ENST00000370621,NM_001292009.1;EYS,upstream_gene_variant,,ENST00000370615,;EYS,upstream_gene_variant,,ENST00000447127,;RP11-74E24.2,non_coding_transcript_exon_variant,,ENST00000398578,;	G	ENSG00000188107	ENST00000370621	Transcript
EYS	0	.	GRCh38	chr6	65304713	65304713	+	Intron	SNP	T	T	C	rs2653987		CHP212-AGS	NORMAL	T	T																c.1767-8594N>G			ENST00000370621		3	1	2				EYS,intron_variant,,ENST00000503581,NM_001142800.1;EYS,intron_variant,,ENST00000370621,NM_001292009.1;EYS,upstream_gene_variant,,ENST00000370615,;EYS,upstream_gene_variant,,ENST00000447127,;RP11-74E24.2,non_coding_transcript_exon_variant,,ENST00000398578,;	C	ENSG00000188107	ENST00000370621	Transcript
ANKRD6	0	.	GRCh38	chr6	89624625	89624625	+	Missense_Mutation	SNP	G	G	T	novel		CHP212-AGS	NORMAL	G	G																c.1305N>T	p.Glu435Asp	p.E435D	ENST00000522441	13/16	588	400	188				ANKRD6,missense_variant,p.Glu400Asp,ENST00000369408,NM_001242813.1;ANKRD6,missense_variant,p.Glu435Asp,ENST00000522441,NM_001242811.1;ANKRD6,missense_variant,p.Glu435Asp,ENST00000339746,NM_001242809.1;ANKRD6,missense_variant,p.Glu435Asp,ENST00000447838,NM_014942.4;ANKRD6,missense_variant,p.Glu376Asp,ENST00000520793,NM_001242814.1;ANKRD6,missense_variant,p.Glu176Asp,ENST00000518150,;LYRM2,intron_v…	T	ENSG00000135299	ENST00000522441	Transcript
CD24	0	.	GRCh38	chr6	106971734	106971734	+	Missense_Mutation	SNP	G	A	A	novel		CHP212-AGS	NORMAL	G	G																c.317N>T	p.Ala106Val	p.A106V	ENST00000622315	2/2	401	3	398				CD24,missense_variant,p.Ala57Val,ENST00000619133,NM_013230.3;CD24,missense_variant,p.Ala57Val,ENST00000606017,NM_001291738.1;CD24,missense_variant,p.Ala99Val,ENST00000615659,;CD24,missense_variant,p.Ala106Val,ENST00000622315,NM_001291739.1;CD24,missense_variant,p.Ala57Val,ENST00000610952,NM_001291737.1;CD24,missense_variant,p.Ala65Val,ENST00000619869,;CD24,intron_variant,,ENST00000620405,;CD24,do…	A	ENSG00000272398	ENST00000622315	Transcript
METTL24	0	.	GRCh38	chr6	110315416	110315416	+	Nonsense_Mutation	SNP	C	C	T	rs199870464		CHP212-AGS	NORMAL	C	C																c.483N>A	p.Trp161Ter	p.W161*	ENST00000338882	3/5	686	373	313				METTL24,stop_gained,p.Trp161Ter,ENST00000338882,NM_001123364.1;	T	ENSG00000053328	ENST00000338882	Transcript
MFSD4B	0	.	GRCh38	chr6	111266456	111266456	+	Missense_Mutation	SNP	T	T	G	rs201275301		CHP212-AGS	NORMAL	T	T																c.894N>G	p.Ile298Met	p.I298M	ENST00000368847	4/4	615	353	262				MFSD4B,missense_variant,p.Ile298Met,ENST00000368847,NM_153369.2;	G	ENSG00000173214	ENST00000368847	Transcript
MED23	0	.	GRCh38	chr6	131600040	131600040	+	Nonsense_Mutation	SNP	G	G	A	novel		CHP212-AGS	NORMAL	G	G																c.2218N>T	p.Gln740Ter	p.Q740*	ENST00000368068	18/29	371	185	186				MED23,stop_gained,p.Gln740Ter,ENST00000368068,NM_004830.3;MED23,stop_gained,p.Gln746Ter,ENST00000354577,NM_015979.3,NM_001270521.1;MED23,stop_gained,p.Gln746Ter,ENST00000368058,;MED23,stop_gained,p.Gln740Ter,ENST00000368060,NM_001270522.1;MED23,stop_gained,p.Gln746Ter,ENST00000368053,;MED23,downstream_gene_variant,,ENST00000539158,;MED23,upstream_gene_variant,,ENST00000479213,;	A	ENSG00000112282	ENST00000368068	Transcript
LTV1	0	.	GRCh38	chr6	143863090	143863090	+	Missense_Mutation	SNP	A	A	C	rs41285031		CHP212-AGS	NORMAL	A	A																c.1121N>C	p.Lys374Thr	p.K374T	ENST00000367576	10/11	305	161	144				LTV1,missense_variant,p.Lys374Thr,ENST00000367576,NM_032860.3;ZC2HC1B,upstream_gene_variant,,ENST00000237275,NM_001013623.2;ZC2HC1B,upstream_gene_variant,,ENST00000539295,;RP3-468K18.7,intron_variant,,ENST00000454207,;RP3-468K18.6,upstream_gene_variant,,ENST00000604280,;	C	ENSG00000135521	ENST00000367576	Transcript
SASH1	0	.	GRCh38	chr6	148544554	148544554	+	Missense_Mutation	SNP	C	C	A	rs140316955		CHP212-AGS	NORMAL	C	C																c.3084N>A	p.Ser1028Arg	p.S1028R	ENST00000367467	18/20	1155	800	355				SASH1,missense_variant,p.Ser1028Arg,ENST00000367467,NM_015278.3;SASH1,missense_variant,p.Ser438Arg,ENST00000622663,;	A	ENSG00000111961	ENST00000367467	Transcript
LRP11	0	.	GRCh38	chr6	149863465	149863465	+	Missense_Mutation	SNP	G	G	A	rs143869691		CHP212-AGS	NORMAL	G	G																c.556N>T	p.Leu186Phe	p.L186F	ENST00000239367	1/7	210	95	115				LRP11,missense_variant,p.Leu186Phe,ENST00000239367,NM_032832.5;LRP11,missense_variant,p.Leu186Phe,ENST00000367368,;RAET1E-AS1,upstream_gene_variant,,ENST00000606915,;	A	ENSG00000120256	ENST00000239367	Transcript
RAET1G	0	.	GRCh38	chr6	149919139	149919139	+	Missense_Mutation	SNP	T	T	C	rs201808685		CHP212-AGS	NORMAL	T	T																c.535N>G	p.Thr179Ala	p.T179A	ENST00000367360	3/5	684	466	218				RAET1G,missense_variant,p.Thr179Ala,ENST00000367360,NM_001001788.3;RAET1G,missense_variant,p.Thr179Ala,ENST00000479265,;RAET1E-AS1,intron_variant,,ENST00000606915,;RAET1E-AS1,intron_variant,,ENST00000446954,;RAET1E-AS1,intron_variant,,ENST00000605899,;RAET1G,missense_variant,p.Thr179Ala,ENST00000367361,;	C	ENSG00000203722	ENST00000367360	Transcript
RAET1G	0	.	GRCh38	chr6	149919142	149919142	+	Missense_Mutation	SNP	T	T	C	rs200176474		CHP212-AGS	NORMAL	T	T																c.532N>G	p.Met178Val	p.M178V	ENST00000367360	3/5	697	472	225				RAET1G,missense_variant,p.Met178Val,ENST00000367360,NM_001001788.3;RAET1G,missense_variant,p.Met178Val,ENST00000479265,;RAET1E-AS1,intron_variant,,ENST00000606915,;RAET1E-AS1,intron_variant,,ENST00000446954,;RAET1E-AS1,intron_variant,,ENST00000605899,;RAET1G,missense_variant,p.Met178Val,ENST00000367361,;	C	ENSG00000203722	ENST00000367360	Transcript
RAET1L	0	.	GRCh38	chr6	150022075	150022075	+	Missense_Mutation	SNP	A	G	G	rs912565		CHP212-AGS	NORMAL	A	A																c.254N>C	p.Met85Thr	p.M85T	ENST00000367341	2/5	78	2	76				RAET1L,missense_variant,p.Met85Thr,ENST00000367341,;RAET1L,missense_variant,p.Met85Thr,ENST00000286380,NM_130900.2;	G	ENSG00000155918	ENST00000367341	Transcript
SYNE1	0	.	GRCh38	chr6	152455436	152455436	+	Missense_Mutation	SNP	C	C	T	rs76646638		CHP212-AGS	NORMAL	C	C																c.2882N>A	p.Arg961Gln	p.R961Q	ENST00000367255	24/146	423	225	198				SYNE1,missense_variant,p.Arg961Gln,ENST00000367255,NM_182961.3;SYNE1,missense_variant,p.Arg968Gln,ENST00000423061,NM_033071.3;SYNE1,missense_variant,p.Arg1010Gln,ENST00000341594,;SYNE1,missense_variant,p.Arg951Gln,ENST00000367248,;SYNE1,missense_variant,p.Arg961Gln,ENST00000367253,;SYNE1,missense_variant,p.Arg961Gln,ENST00000413186,;SYNE1,missense_variant,p.Arg528Gln,ENST00000495090,;SYNE1,downst…	T	ENSG00000131018	ENST00000367255	Transcript
ARID1B	0	.	GRCh38	chr6	156778665	156778665	+	Missense_Mutation	SNP	G	G	A	rs375160616		CHP212-AGS	NORMAL	G	G																c.736N>A	p.Gly246Ser	p.G246S	ENST00000346085	1/20	403	165	238				ARID1B,missense_variant,p.Gly246Ser,ENST00000346085,NM_020732.3;ARID1B,missense_variant,p.Gly246Ser,ENST00000636930,;ARID1B,missense_variant,p.Gly246Ser,ENST00000350026,NM_017519.2;ARID1B,upstream_gene_variant,,ENST00000636748,;ARID1B,upstream_gene_variant,,ENST00000414678,;ARID1B,upstream_gene_variant,,ENST00000638000,;ARID1B,upstream_gene_variant,,ENST00000494260,;ARID1B,upstream_gene_variant,,…	A	ENSG00000049618	ENST00000346085	Transcript
MAP3K4	0	.	GRCh38	chr6	161091414	161091414	+	Missense_Mutation	SNP	T	T	A	rs55704622		CHP212-AGS	NORMAL	T	T																c.3009N>A	p.Asn1003Lys	p.N1003K	ENST00000392142	12/27	545	284	261				MAP3K4,missense_variant,p.Asn1003Lys,ENST00000392142,NM_001291958.1,NM_005922.3;MAP3K4,missense_variant,p.Asn1003Lys,ENST00000366920,NM_001301072.1;MAP3K4,missense_variant,p.Asn1003Lys,ENST00000366919,NM_006724.3;MAP3K4,missense_variant,p.Asn1003Lys,ENST00000348824,;MAP3K4,missense_variant,p.Asn1003Lys,ENST00000544041,;MAP3K4,3_prime_UTR_variant,,ENST00000490904,;MAP3K4,downstream_gene_variant,,E…	A	ENSG00000085511	ENST00000392142	Transcript
TCP10L2	0	.	GRCh38	chr6	167179036	167179036	+	Missense_Mutation	SNP	T	C	C	rs2989545		CHP212-AGS	NORMAL	T	T																c.683N>C	p.Leu228Pro	p.L228P	ENST00000366832	6/8	261	3	258				TCP10L2,missense_variant,p.Leu228Pro,ENST00000366832,NM_001145121.1;TCP10L2,missense_variant,p.Leu228Pro,ENST00000283507,;TCP10L2,downstream_gene_variant,,ENST00000464222,;	C	ENSG00000166984	ENST00000366832	Transcript
RP3-470B24.5	0	.	GRCh38	chr6	167976200	167976201	+	RNA	INS	-	-	G	rs368066294		CHP212-AGS	NORMAL	-	-																n.739_740insC			ENST00000538528	1/1	562	258	304				AFDN,downstream_gene_variant,,ENST00000400822,;AFDN,downstream_gene_variant,,ENST00000392112,NM_001207008.1;RP3-470B24.5,non_coding_transcript_exon_variant,,ENST00000538528,;RP3-470B24.5,downstream_gene_variant,,ENST00000441716,;	G	ENSG00000235994	ENST00000538528	Transcript
RP3-470B24.5	0	.	GRCh38	chr6	167976202	167976203	+	RNA	INS	-	-	T	rs775809885		CHP212-AGS	NORMAL	-	-																n.737_738insA			ENST00000538528	1/1	525	262	263				AFDN,downstream_gene_variant,,ENST00000400822,;AFDN,downstream_gene_variant,,ENST00000392112,NM_001207008.1;RP3-470B24.5,non_coding_transcript_exon_variant,,ENST00000538528,;RP3-470B24.5,downstream_gene_variant,,ENST00000441716,;	T	ENSG00000235994	ENST00000538528	Transcript
WDR27	0	.	GRCh38	chr6	169688996	169688996	+	Missense_Mutation	SNP	G	G	C	rs76614139		CHP212-AGS	NORMAL	G	G																c.10N>G	p.Pro4Ala	p.P4A	ENST00000448612	2/26	358	209	149				WDR27,missense_variant,p.Pro4Ala,ENST00000448612,NM_182552.4;WDR27,missense_variant,p.Pro4Ala,ENST00000423258,NM_001202550.1;WDR27,missense_variant,p.Pro4Ala,ENST00000474018,;WDR27,non_coding_transcript_exon_variant,,ENST00000546953,;	C	ENSG00000184465	ENST00000448612	Transcript
BRAT1	0	.	GRCh38	chr7	2543959	2543959	+	Missense_Mutation	SNP	G	G	A	rs140833277		CHP212-AGS	NORMAL	G	G																c.434C>T	p.Ala145Val	p.A145V	ENST00000340611	5/14	343	173	170				BRAT1,missense_variant,p.Ala145Val,ENST00000340611,NM_152743.3;BRAT1,upstream_gene_variant,,ENST00000473879,;BRAT1,missense_variant,p.Arg96Trp,ENST00000421712,;BRAT1,non_coding_transcript_exon_variant,,ENST00000493232,;BRAT1,non_coding_transcript_exon_variant,,ENST00000469750,;BRAT1,non_coding_transcript_exon_variant,,ENST00000467558,;	A	ENSG00000106009	ENST00000340611	Transcript
TNRC18	0	.	GRCh38	chr7	5332995	5332995	+	Missense_Mutation	SNP	G	G	C	rs191441128		CHP212-AGS	NORMAL	G	G																c.5774C>G	p.Ser1925Trp	p.S1925W	ENST00000430969	19/30	601	292	309				TNRC18,missense_variant,p.Ser1925Trp,ENST00000399537,;TNRC18,missense_variant,p.Ser1925Trp,ENST00000430969,NM_001080495.2;TNRC18,upstream_gene_variant,,ENST00000455076,;	C	ENSG00000182095	ENST00000430969	Transcript
RSPH10B	0	.	GRCh38	chr7	5943432	5943432	+	Missense_Mutation	SNP	C	C	T	rs148485394		CHP212-AGS	NORMAL	C	C																c.1650G>A	p.Met550Ile	p.M550I	ENST00000405415	14/20	158	113	45				RSPH10B,missense_variant,p.Met550Ile,ENST00000405415,;RSPH10B,missense_variant,p.Met550Ile,ENST00000404406,NM_173565.3;RSPH10B,missense_variant,p.Met550Ile,ENST00000337579,;RSPH10B,3_prime_UTR_variant,,ENST00000539903,;RSPH10B,non_coding_transcript_exon_variant,,ENST00000535104,;	T	ENSG00000155026	ENST00000405415	Transcript
PMS2	0	.	GRCh38	chr7	5973418	5973418	+	Missense_Mutation	SNP	C	C	G	rs1802683		CHP212-AGS	NORMAL	C	C																c.2570G>C	p.Gly857Ala	p.G857A	ENST00000265849	15/15	63	21	42				PMS2,missense_variant,p.Gly857Ala,ENST00000265849,NM_001322013.1,NM_000535.6,NM_001322006.1,NM_001322014.1;PMS2,missense_variant,p.Gly751Ala,ENST00000441476,NM_001322015.1,NM_001322005.1,NM_001322004.1,NM_001322008.1,NM_001322011.1,NM_001322003.1,NM_001322009.1,NM_001322012.1,NM_001322007.1;PMS2,missense_variant,p.Gly456Ala,ENST00000382321,;RSPH10B,upstream_gene_variant,,ENST00000405415,;RSPH10B,…	G	ENSG00000122512	ENST00000265849	Transcript
ABCB5	0	.	GRCh38	chr7	20728358	20728358	+	Missense_Mutation	SNP	T	T	C	rs117749018		CHP212-AGS	NORMAL	T	T																c.2770T>C	p.Phe924Leu	p.F924L	ENST00000404938	23/28	483	245	238				ABCB5,missense_variant,p.Phe924Leu,ENST00000404938,NM_001163941.1;ABCB5,missense_variant,p.Phe479Leu,ENST00000258738,NM_178559.5;ABCB5,missense_variant,p.Phe91Leu,ENST00000441315,;	C	ENSG00000004846	ENST00000404938	Transcript
STEAP1B	0	.	GRCh38	chr7	22492671	22492671	+	Missense_Mutation	SNP	T	T	C	novel		CHP212-AGS	NORMAL	T	T																c.656A>G	p.Tyr219Cys	p.Y219C	ENST00000404369	4/5	661	322	339				STEAP1B,missense_variant,p.Tyr219Cys,ENST00000404369,NM_001164460.1;STEAP1B,missense_variant,p.Tyr200Cys,ENST00000406890,NM_207342.2;STEAP1B,missense_variant,p.Tyr219Cys,ENST00000424363,;STEAP1B,downstream_gene_variant,,ENST00000439708,;STEAP1B,non_coding_transcript_exon_variant,,ENST00000483679,;	C	ENSG00000105889	ENST00000404369	Transcript
HOXA4	0	.	GRCh38	chr7	27129263	27129263	+	Frame_Shift_Del	DEL	G	G	-	novel		CHP212-AGS	NORMAL	G	G																c.925delc	p.His309ThrfsTer45	p.H309Tfs*45	ENST00000360046	2/2	571	282	289				HOXA4,frameshift_variant,p.His309ThrfsTer45,ENST00000360046,;HOXA4,frameshift_variant,p.His309ThrfsTer45,ENST00000610970,NM_002141.4;HOXA4,frameshift_variant,p.His309ThrfsTer45,ENST00000428284,;HOXA4,frameshift_variant,p.His129ThrfsTer45,ENST00000511914,;HOXA3,intron_variant,,ENST00000317201,;HOXA3,intron_variant,,ENST00000522788,;HOXA3,upstream_gene_variant,,ENST00000612286,NM_153631.2;HOXA-AS2,…	-	ENSG00000197576	ENST00000360046	Transcript
WIPF3	0	.	GRCh38	chr7	29884011	29884012	+	Frame_Shift_Ins	INS	-	-	GC	novel		CHP212-AGS	NORMAL	-	-																c.517_518insGC	p.Ala173GlyfsTer36	p.A173Gfs*36	ENST00000242140	5/9	695	566	129				WIPF3,frameshift_variant,p.Ala173GlyfsTer36,ENST00000242140,NM_001080529.2;WIPF3,frameshift_variant,p.Ala173GlyfsTer36,ENST00000409290,;WIPF3,frameshift_variant,p.Ala173GlyfsTer36,ENST00000409123,;	GC	ENSG00000122574	ENST00000242140	Transcript
WIPF3	0	.	GRCh38	chr7	29884263	29884264	+	Frame_Shift_Ins	INS	-	-	T	novel		CHP212-AGS	NORMAL	-	-																c.770dupT	p.Pro259AlafsTer59	p.P259Afs*59	ENST00000242140	5/9	609	431	178				WIPF3,frameshift_variant,p.Pro259AlafsTer59,ENST00000242140,NM_001080529.2;WIPF3,frameshift_variant,p.Pro259AlafsTer59,ENST00000409290,;WIPF3,frameshift_variant,p.Pro259AlafsTer59,ENST00000409123,;	T	ENSG00000122574	ENST00000242140	Transcript
FKBP9	0	.	GRCh38	chr7	33005302	33005302	+	Missense_Mutation	SNP	C	C	G	novel		CHP212-AGS	NORMAL	C	C																c.1823C>G	p.Ala608Gly	p.A608G	ENST00000538336	11/11	610	320	289				FKBP9,missense_variant,p.Ala608Gly,ENST00000538336,NM_001284341.1;FKBP9,missense_variant,p.Ala555Gly,ENST00000242209,NM_007270.4;FKBP9,missense_variant,p.Ala323Gly,ENST00000490776,NM_001284343.1;RNU6-388P,upstream_gene_variant,,ENST00000517012,;FKBP9,non_coding_transcript_exon_variant,,ENST00000471066,;FKBP9,non_coding_transcript_exon_variant,,ENST00000475220,;FKBP9,downstream_gene_variant,,ENST0…	G	ENSG00000122642	ENST00000538336	Transcript
AOAH	0	.	GRCh38	chr7	36724117	36724117	+	Missense_Mutation	SNP	G	G	A	rs144897559		CHP212-AGS	NORMAL	G	G																c.32C>T	p.Ala11Val	p.A11V	ENST00000617267	1/22	336	191	145				AOAH,missense_variant,p.Ala11Val,ENST00000617267,NM_001177506.1;AOAH,missense_variant,p.Ala11Val,ENST00000617537,NM_001637.3;AOAH,missense_variant,p.Ala11Val,ENST00000612871,NM_001177507.1;AOAH,missense_variant,p.Ala11Val,ENST00000435386,;AOAH,missense_variant,p.Ala11Val,ENST00000414637,;	A	ENSG00000136250	ENST00000617267	Transcript
SUGCT	0	.	GRCh38	chr7	40459153	40459153	+	Missense_Mutation	SNP	T	T	C	novel		CHP212-AGS	NORMAL	T	T																c.962T>C	p.Leu321Pro	p.L321P	ENST00000628514	11/15	285	168	116				SUGCT,missense_variant,p.Leu321Pro,ENST00000335693,NM_001193313.1;SUGCT,missense_variant,p.Leu316Pro,ENST00000416370,;SUGCT,missense_variant,p.Leu321Pro,ENST00000628514,NM_001193311.1,NM_024728.2;SUGCT,missense_variant,p.Leu273Pro,ENST00000401647,NM_001193312.1;	C	ENSG00000175600	ENST00000628514	Transcript
SUGCT	0	.	GRCh38	chr7	40459197	40459197	+	Missense_Mutation	SNP	C	C	T	rs137852860		CHP212-AGS	NORMAL	C	C																c.1006C>T	p.Arg336Trp	p.R336W	ENST00000628514	11/15	218	137	81				SUGCT,missense_variant,p.Arg336Trp,ENST00000335693,NM_001193313.1;SUGCT,missense_variant,p.Arg331Trp,ENST00000416370,;SUGCT,missense_variant,p.Arg336Trp,ENST00000628514,NM_001193311.1,NM_024728.2;SUGCT,missense_variant,p.Arg288Trp,ENST00000401647,NM_001193312.1;	T	ENSG00000175600	ENST00000628514	Transcript
INHBA	0	.	GRCh38	chr7	41690245	41690245	+	Missense_Mutation	SNP	C	C	T	rs138819536		CHP212-AGS	NORMAL	C	C																c.686G>A	p.Arg229Gln	p.R229Q	ENST00000242208	3/3	629	322	307				INHBA,missense_variant,p.Arg229Gln,ENST00000242208,NM_002192.2;INHBA,missense_variant,p.Arg229Gln,ENST00000638023,;INHBA,missense_variant,p.Arg229Gln,ENST00000442711,;INHBA-AS1,upstream_gene_variant,,ENST00000415848,;INHBA-AS1,upstream_gene_variant,,ENST00000422822,;INHBA-AS1,upstream_gene_variant,,ENST00000420821,;INHBA,non_coding_transcript_exon_variant,,ENST00000464515,;INHBA,intron_variant,,E…	T	ENSG00000122641	ENST00000242208	Transcript
TNS3	0	.	GRCh38	chr7	47396838	47396838	+	Missense_Mutation	SNP	C	C	G	rs143025033		CHP212-AGS	NORMAL	C	C																c.986G>C	p.Arg329Pro	p.R329P	ENST00000311160	16/31	671	357	312				TNS3,missense_variant,p.Arg329Pro,ENST00000311160,NM_022748.11;TNS3,missense_variant,p.Arg432Pro,ENST00000457718,;TNS3,missense_variant,p.Arg418Pro,ENST00000450444,;TNS3,downstream_gene_variant,,ENST00000442536,;TNS3,non_coding_transcript_exon_variant,,ENST00000469470,;TNS3,non_coding_transcript_exon_variant,,ENST00000485555,;	G	ENSG00000136205	ENST00000311160	Transcript
TYW1B	0	.	GRCh38	chr7	72728896	72728896	+	Nonsense_Mutation	SNP	C	T	T	rs3015858		CHP212-AGS	NORMAL	C	C																c.1118G>A	p.Trp373Ter	p.W373*	ENST00000620995	9/14	446	0	446				TYW1B,stop_gained,p.Trp373Ter,ENST00000620995,NM_001145440.2;TYW1B,stop_gained,p.Trp211Ter,ENST00000612372,;TYW1B,stop_gained,p.Trp308Ter,ENST00000610600,;	T	ENSG00000277149	ENST00000620995	Transcript
TYW1B	0	.	GRCh38	chr7	72728899	72728899	+	Missense_Mutation	SNP	A	C	C	rs117110249		CHP212-AGS	NORMAL	A	A																c.1115T>G	p.Leu372Trp	p.L372W	ENST00000620995	9/14	434	0	434				TYW1B,missense_variant,p.Leu372Trp,ENST00000620995,NM_001145440.2;TYW1B,missense_variant,p.Leu210Trp,ENST00000612372,;TYW1B,missense_variant,p.Leu307Trp,ENST00000610600,;	C	ENSG00000277149	ENST00000620995	Transcript
TYW1B	0	.	GRCh38	chr7	72744551	72744552	+	Frame_Shift_Ins	INS	-	A	A	novel		CHP212-AGS	NORMAL	-	-																c.1014dupT	p.Glu339Ter	p.E339*	ENST00000620995	8/14	294	0	294				TYW1B,frameshift_variant,p.Glu339Ter,ENST00000620995,NM_001145440.2;TYW1B,frameshift_variant,p.Glu177Ter,ENST00000612372,;TYW1B,frameshift_variant,p.Glu274Ter,ENST00000610600,;	A	ENSG00000277149	ENST00000620995	Transcript
GTF2IRD2	0	.	GRCh38	chr7	74797024	74797024	+	Missense_Mutation	SNP	G	T	T	rs142434912		CHP212-AGS	NORMAL	G	G																c.2488c>A	p.Gln830Lys	p.Q830K	ENST00000451013	16/16	59	2	57				GTF2IRD2,missense_variant,p.Gln830Lys,ENST00000451013,NM_173537.3;GTF2IRD2,downstream_gene_variant,,ENST00000625377,;GTF2IRD2,downstream_gene_variant,,ENST00000610955,;	T	ENSG00000196275	ENST00000451013	Transcript
GTF2IRD2	0	.	GRCh38	chr7	74797697	74797697	+	Missense_Mutation	SNP	G	C	C	rs707394		CHP212-AGS	NORMAL	G	G																c.1815c>G	p.Asn605Lys	p.N605K	ENST00000451013	16/16	188	5	183				GTF2IRD2,missense_variant,p.Asn605Lys,ENST00000451013,NM_173537.3;GTF2IRD2,downstream_gene_variant,,ENST00000625377,;GTF2IRD2,downstream_gene_variant,,ENST00000610955,;	C	ENSG00000196275	ENST00000451013	Transcript
GTF2IRD2	0	.	GRCh38	chr7	74798013	74798013	+	Missense_Mutation	SNP	G	A	A	rs200619072		CHP212-AGS	NORMAL	G	G																c.1499c>T	p.Ser500Leu	p.S500L	ENST00000451013	16/16	45	3	42				GTF2IRD2,missense_variant,p.Ser500Leu,ENST00000451013,NM_173537.3;GTF2IRD2,downstream_gene_variant,,ENST00000625377,;GTF2IRD2,downstream_gene_variant,,ENST00000610955,;	A	ENSG00000196275	ENST00000451013	Transcript
RCC1L	0	.	GRCh38	chr7	75073650	75073650	+	Missense_Mutation	SNP	C	C	T	rs6955671		CHP212-AGS	NORMAL	C	C																c.88G>A	p.Gly30Arg	p.G30R	ENST00000610322	1/11	721	353	368				RCC1L,missense_variant,p.Gly30Arg,ENST00000614461,NM_148842.2;RCC1L,missense_variant,p.Gly30Arg,ENST00000610322,NM_030798.4;RCC1L,missense_variant,p.Gly30Arg,ENST00000618035,NM_001281441.1;RCC1L,intron_variant,,ENST00000615250,;RCC1L,non_coding_transcript_exon_variant,,ENST00000616051,;	T	ENSG00000274523	ENST00000610322	Transcript
GTF2IRD2B	0	.	GRCh38	chr7	75147946	75147946	+	Missense_Mutation	SNP	C	C	T	novel		CHP212-AGS	NORMAL	C	C																c.1499c>T	p.Ser500Leu	p.S500L	ENST00000472837	16/16	198	126	72				GTF2IRD2B,missense_variant,p.Ser500Leu,ENST00000472837,NM_001003795.2;GTF2IRD2B,downstream_gene_variant,,ENST00000619142,;GTF2IRD2B,downstream_gene_variant,,ENST00000629105,;GTF2IRD2B,3_prime_UTR_variant,,ENST00000418185,;GTF2IRD2B,non_coding_transcript_exon_variant,,ENST00000611835,;GTF2IRD2B,downstream_gene_variant,,ENST00000394939,;	T	ENSG00000174428	ENST00000472837	Transcript
ZP3	0	.	GRCh38	chr7	76440585	76440585	+	Missense_Mutation	SNP	G	G	C	rs1804905		CHP212-AGS	NORMAL	G	G																c.1034G>C	p.Arg345Thr	p.R345T	ENST00000394857	7/8	1124	800	323				ZP3,missense_variant,p.Arg169Thr,ENST00000416245,;ZP3,missense_variant,p.Arg294Thr,ENST00000336517,NM_007155.5;ZP3,missense_variant,p.Arg345Thr,ENST00000394857,NM_001110354.1;ZP3,missense_variant,p.Arg179Thr,ENST00000394860,;ZP3,non_coding_transcript_exon_variant,,ENST00000467555,;ZP3,intron_variant,,ENST00000479793,;ZP3,non_coding_transcript_exon_variant,,ENST00000466960,;	C	ENSG00000188372	ENST00000394857	Transcript
DTX2	0	.	GRCh38	chr7	76500441	76500441	+	Missense_Mutation	SNP	G	A	A	rs147644708		CHP212-AGS	NORMAL	G	G																c.1151G>A	p.Gly384Glu	p.G384E	ENST00000324432	8/12	13	0	13				DTX2,missense_variant,p.Gly384Glu,ENST00000324432,NM_020892.2;DTX2,missense_variant,p.Gly384Glu,ENST00000430490,NM_001102594.1;DTX2,missense_variant,p.Gly384Glu,ENST00000413936,NM_001102595.1;DTX2,missense_variant,p.Gly293Glu,ENST00000446600,;DTX2,missense_variant,p.Gly337Glu,ENST00000446820,NM_001102596.1;DTX2,missense_variant,p.Gly35Glu,ENST00000435251,;DTX2,splice_region_variant,,ENST000004677…	A	ENSG00000091073	ENST00000324432	Transcript
SEMA3E	0	.	GRCh38	chr7	83367812	83367812	+	Missense_Mutation	SNP	C	C	A	rs142204796		CHP212-AGS	NORMAL	C	C																c.2102G>T	p.Ser701Ile	p.S701I	ENST00000307792	17/17	468	227	241				SEMA3E,missense_variant,p.Ser701Ile,ENST00000307792,NM_012431.2;SEMA3E,missense_variant,p.Ser641Ile,ENST00000427262,NM_001178129.1;	A	ENSG00000170381	ENST00000307792	Transcript
DBF4	0	.	GRCh38	chr7	87897334	87897334	+	Missense_Mutation	SNP	G	G	A	rs61758726		CHP212-AGS	NORMAL	G	G																c.675G>A	p.Met225Ile	p.M225I	ENST00000265728	8/12	266	157	109				DBF4,missense_variant,p.Met225Ile,ENST00000265728,NM_001318062.1,NM_001318061.1,NM_006716.3,NM_001318060.1;DBF4,missense_variant,p.Met225Ile,ENST00000413643,;DBF4,3_prime_UTR_variant,,ENST00000431138,;DBF4,non_coding_transcript_exon_variant,,ENST00000498144,;DBF4,non_coding_transcript_exon_variant,,ENST00000498726,;DBF4,intron_variant,,ENST00000430279,;	A	ENSG00000006634	ENST00000265728	Transcript
MTERF1	0	.	GRCh38	chr7	91874558	91874558	+	Nonsense_Mutation	SNP	A	A	C	rs147741556		CHP212-AGS	NORMAL	A	A																c.236T>G	p.Leu79Ter	p.L79*	ENST00000351870	3/3	484	236	248				MTERF1,stop_gained,p.Leu59Ter,ENST00000419292,NM_001301134.1;MTERF1,stop_gained,p.Leu79Ter,ENST00000351870,NM_006980.4;MTERF1,stop_gained,p.Leu59Ter,ENST00000406735,NM_001301135.1;MTERF1,stop_gained,p.Leu59Ter,ENST00000456229,;MTERF1,stop_gained,p.Leu79Ter,ENST00000442961,;MTERF1,downstream_gene_variant,,ENST00000425936,;MTERF1,intron_variant,,ENST00000454222,;MTERF1,downstream_gene_variant,,ENST…	C	ENSG00000127989	ENST00000351870	Transcript
ZAN	0	.	GRCh38	chr7	100773851	100773851	+	Missense_Mutation	SNP	A	G	G	rs78193191		CHP212-AGS	NORMAL	A	A																c.5765A>G	p.His1922Arg	p.H1922R	ENST00000613979	31/48	536	0	536				ZAN,missense_variant,p.His1922Arg,ENST00000613979,NM_003386.2;ZAN,missense_variant,p.His1922Arg,ENST00000618565,;ZAN,missense_variant,p.His1922Arg,ENST00000620596,NM_173059.2;ZAN,missense_variant,p.His1922Arg,ENST00000546292,;ZAN,missense_variant,p.His1922Arg,ENST00000542585,;ZAN,missense_variant,p.His1922Arg,ENST00000538115,;ZAN,missense_variant,p.His1922Arg,ENST00000546213,;ZAN,non_coding_trans…	G	ENSG00000146839	ENST00000613979	Transcript
ZAN	0	.	GRCh38	chr7	100773854	100773854	+	Frame_Shift_Del	DEL	G	-	-	novel		CHP212-AGS	NORMAL	G	G																c.5768delG	p.Cys1923PhefsTer18	p.C1923Ffs*18	ENST00000613979	31/48	446	0	446				ZAN,frameshift_variant,p.Cys1923PhefsTer18,ENST00000613979,NM_003386.2;ZAN,frameshift_variant,p.Cys1923PhefsTer18,ENST00000618565,;ZAN,frameshift_variant,p.Cys1923PhefsTer18,ENST00000620596,NM_173059.2;ZAN,frameshift_variant,p.Cys1923PhefsTer18,ENST00000546292,;ZAN,frameshift_variant,p.Cys1923PhefsTer18,ENST00000542585,;ZAN,frameshift_variant,p.Cys1923PhefsTer18,ENST00000538115,;ZAN,frameshift_va…	-	ENSG00000146839	ENST00000613979	Transcript
MUC3A	0	.	GRCh38	chr7	100949646	100949646	+	Missense_Mutation	SNP	G	G	A	rs73163737		CHP212-AGS	NORMAL	G	G																c.22G>A	p.Gly8Ser	p.G8S	ENST00000379458	1/12	1024	710	314				MUC3A,missense_variant,p.Gly8Ser,ENST00000379458,NM_005960.1;MUC3A,missense_variant,p.Gly8Ser,ENST00000483366,;	A	ENSG00000169894	ENST00000379458	Transcript
MUC3A	0	.	GRCh38	chr7	100949649	100949649	+	Missense_Mutation	SNP	C	C	A	rs73163738		CHP212-AGS	NORMAL	C	C																c.25C>A	p.Leu9Ile	p.L9I	ENST00000379458	1/12	985	681	304				MUC3A,missense_variant,p.Leu9Ile,ENST00000379458,NM_005960.1;MUC3A,missense_variant,p.Leu9Ile,ENST00000483366,;	A	ENSG00000169894	ENST00000379458	Transcript
MUC3A	0	.	GRCh38	chr7	100949667	100949667	+	Missense_Mutation	SNP	G	G	T	rs78614597		CHP212-AGS	NORMAL	G	G																c.43G>T	p.Ala15Ser	p.A15S	ENST00000379458	1/12	967	706	261				MUC3A,missense_variant,p.Ala15Ser,ENST00000379458,NM_005960.1;MUC3A,missense_variant,p.Ala15Ser,ENST00000483366,;	T	ENSG00000169894	ENST00000379458	Transcript
MUC3A	0	.	GRCh38	chr7	100952057	100952057	+	Missense_Mutation	SNP	A	A	G	rs77036391		CHP212-AGS	NORMAL	A	A																c.278A>G	p.Asn93Ser	p.N93S	ENST00000379458	2/12	1210	633	576				MUC3A,missense_variant,p.Asn93Ser,ENST00000379458,NM_005960.1;MUC3A,missense_variant,p.Asn93Ser,ENST00000483366,;	G	ENSG00000169894	ENST00000379458	Transcript
MUC3A	0	.	GRCh38	chr7	100952063	100952063	+	Missense_Mutation	SNP	C	C	T	rs78164286		CHP212-AGS	NORMAL	C	C																c.284C>T	p.Pro95Leu	p.P95L	ENST00000379458	2/12	1177	622	555				MUC3A,missense_variant,p.Pro95Leu,ENST00000379458,NM_005960.1;MUC3A,missense_variant,p.Pro95Leu,ENST00000483366,;	T	ENSG00000169894	ENST00000379458	Transcript
MUC3A	0	.	GRCh38	chr7	100952147	100952147	+	Missense_Mutation	SNP	C	C	T	rs73714227		CHP212-AGS	NORMAL	C	C																c.368C>T	p.Ser123Leu	p.S123L	ENST00000379458	2/12	1407	788	619				MUC3A,missense_variant,p.Ser123Leu,ENST00000379458,NM_005960.1;MUC3A,missense_variant,p.Ser123Leu,ENST00000483366,;	T	ENSG00000169894	ENST00000379458	Transcript
MUC3A	0	.	GRCh38	chr7	100952233	100952233	+	Missense_Mutation	SNP	G	G	A	rs74193966		CHP212-AGS	NORMAL	G	G																c.454G>A	p.Ala152Thr	p.A152T	ENST00000379458	2/12	1134	699	435				MUC3A,missense_variant,p.Ala152Thr,ENST00000379458,NM_005960.1;MUC3A,missense_variant,p.Ala152Thr,ENST00000483366,;	A	ENSG00000169894	ENST00000379458	Transcript
MUC3A	0	.	GRCh38	chr7	100952295	100952295	+	Missense_Mutation	SNP	T	T	G	rs73714229		CHP212-AGS	NORMAL	T	T																c.516T>G	p.Ser172Arg	p.S172R	ENST00000379458	2/12	1219	706	513				MUC3A,missense_variant,p.Ser172Arg,ENST00000379458,NM_005960.1;MUC3A,missense_variant,p.Ser172Arg,ENST00000483366,;	G	ENSG00000169894	ENST00000379458	Transcript
MUC3A	0	.	GRCh38	chr7	100952302	100952302	+	Missense_Mutation	SNP	T	T	C	rs73714230		CHP212-AGS	NORMAL	T	T																c.523T>C	p.Ser175Pro	p.S175P	ENST00000379458	2/12	1244	706	538				MUC3A,missense_variant,p.Ser175Pro,ENST00000379458,NM_005960.1;MUC3A,missense_variant,p.Ser175Pro,ENST00000483366,;	C	ENSG00000169894	ENST00000379458	Transcript
MUC3A	0	.	GRCh38	chr7	100952339	100952339	+	Missense_Mutation	SNP	C	C	T	rs73398717		CHP212-AGS	NORMAL	C	C																c.560C>T	p.Thr187Ile	p.T187I	ENST00000379458	2/12	1328	730	598				MUC3A,missense_variant,p.Thr187Ile,ENST00000379458,NM_005960.1;MUC3A,missense_variant,p.Thr187Ile,ENST00000483366,;	T	ENSG00000169894	ENST00000379458	Transcript
MUC3A	0	.	GRCh38	chr7	100952498	100952498	+	Missense_Mutation	SNP	C	C	T	rs73714233		CHP212-AGS	NORMAL	C	C																c.719C>T	p.Thr240Met	p.T240M	ENST00000379458	2/12	1544	850	694				MUC3A,missense_variant,p.Thr240Met,ENST00000379458,NM_005960.1;MUC3A,missense_variant,p.Thr240Met,ENST00000483366,;	T	ENSG00000169894	ENST00000379458	Transcript
MUC3A	0	.	GRCh38	chr7	100952788	100952788	+	Missense_Mutation	SNP	A	C	C	rs4729627		CHP212-AGS	NORMAL	A	A																c.1009A>C	p.Thr337Pro	p.T337P	ENST00000379458	2/12	1064	3	1061				MUC3A,missense_variant,p.Thr337Pro,ENST00000379458,NM_005960.1;MUC3A,missense_variant,p.Thr337Pro,ENST00000483366,;	C	ENSG00000169894	ENST00000379458	Transcript
MUC3A	0	.	GRCh38	chr7	100952867	100952867	+	Missense_Mutation	SNP	C	C	T	rs139308151		CHP212-AGS	NORMAL	C	C																c.1088C>T	p.Thr363Ile	p.T363I	ENST00000379458	2/12	1386	846	539				MUC3A,missense_variant,p.Thr363Ile,ENST00000379458,NM_005960.1;MUC3A,missense_variant,p.Thr363Ile,ENST00000483366,;	T	ENSG00000169894	ENST00000379458	Transcript
MUC3A	0	.	GRCh38	chr7	100953680	100953680	+	Missense_Mutation	SNP	T	T	A	novel		CHP212-AGS	NORMAL	T	T																c.1901T>A	p.Ile634Asn	p.I634N	ENST00000379458	2/12	1047	724	323				MUC3A,missense_variant,p.Ile634Asn,ENST00000379458,NM_005960.1;MUC3A,missense_variant,p.Ile634Asn,ENST00000483366,;MUC3A,upstream_gene_variant,,ENST00000414964,;	A	ENSG00000169894	ENST00000379458	Transcript
MUC3A	0	.	GRCh38	chr7	100953683	100953683	+	Missense_Mutation	SNP	C	C	A	novel		CHP212-AGS	NORMAL	C	C																c.1904C>A	p.Thr635Asn	p.T635N	ENST00000379458	2/12	1051	743	308				MUC3A,missense_variant,p.Thr635Asn,ENST00000379458,NM_005960.1;MUC3A,missense_variant,p.Thr635Asn,ENST00000483366,;MUC3A,upstream_gene_variant,,ENST00000414964,;	A	ENSG00000169894	ENST00000379458	Transcript
MUC3A	0	.	GRCh38	chr7	100953685	100953685	+	Missense_Mutation	SNP	T	T	G	novel		CHP212-AGS	NORMAL	T	T																c.1906T>G	p.Ser636Ala	p.S636A	ENST00000379458	2/12	1064	747	317				MUC3A,missense_variant,p.Ser636Ala,ENST00000379458,NM_005960.1;MUC3A,missense_variant,p.Ser636Ala,ENST00000483366,;MUC3A,upstream_gene_variant,,ENST00000414964,;	G	ENSG00000169894	ENST00000379458	Transcript
MUC3A	0	.	GRCh38	chr7	100953686	100953686	+	Missense_Mutation	SNP	C	C	T	novel		CHP212-AGS	NORMAL	C	C																c.1907C>T	p.Ser636Leu	p.S636L	ENST00000379458	2/12	1063	745	318				MUC3A,missense_variant,p.Ser636Leu,ENST00000379458,NM_005960.1;MUC3A,missense_variant,p.Ser636Leu,ENST00000483366,;MUC3A,upstream_gene_variant,,ENST00000414964,;	T	ENSG00000169894	ENST00000379458	Transcript
MUC3A	0	.	GRCh38	chr7	100953707	100953707	+	Missense_Mutation	SNP	C	C	T	novel		CHP212-AGS	NORMAL	C	C																c.1928C>T	p.Thr643Ile	p.T643I	ENST00000379458	2/12	1161	789	372				MUC3A,missense_variant,p.Thr643Ile,ENST00000379458,NM_005960.1;MUC3A,missense_variant,p.Thr643Ile,ENST00000483366,;MUC3A,upstream_gene_variant,,ENST00000414964,;	T	ENSG00000169894	ENST00000379458	Transcript
MUC3A	0	.	GRCh38	chr7	100953778	100953778	+	Missense_Mutation	SNP	C	C	A	novel		CHP212-AGS	NORMAL	C	C																c.1999C>A	p.Pro667Thr	p.P667T	ENST00000379458	2/12	1054	726	326				MUC3A,missense_variant,p.Pro667Thr,ENST00000379458,NM_005960.1;MUC3A,missense_variant,p.Pro667Thr,ENST00000483366,;MUC3A,upstream_gene_variant,,ENST00000414964,;	A	ENSG00000169894	ENST00000379458	Transcript
MUC3A	0	.	GRCh38	chr7	100953844	100953844	+	Missense_Mutation	SNP	C	C	G	novel		CHP212-AGS	NORMAL	C	C																c.2065C>G	p.Pro689Ala	p.P689A	ENST00000379458	2/12	1118	834	284				MUC3A,missense_variant,p.Pro689Ala,ENST00000379458,NM_005960.1;MUC3A,missense_variant,p.Pro689Ala,ENST00000483366,;MUC3A,upstream_gene_variant,,ENST00000414964,;	G	ENSG00000169894	ENST00000379458	Transcript
MUC3A	0	.	GRCh38	chr7	100953851	100953851	+	Missense_Mutation	SNP	T	T	C	novel		CHP212-AGS	NORMAL	T	T																c.2072T>C	p.Ile691Thr	p.I691T	ENST00000379458	2/12	1105	618	487				MUC3A,missense_variant,p.Ile691Thr,ENST00000379458,NM_005960.1;MUC3A,missense_variant,p.Ile691Thr,ENST00000483366,;MUC3A,upstream_gene_variant,,ENST00000414964,;	C	ENSG00000169894	ENST00000379458	Transcript
MUC3A	0	.	GRCh38	chr7	100953952	100953952	+	Missense_Mutation	SNP	G	G	A	novel		CHP212-AGS	NORMAL	G	G																c.2173G>A	p.Glu725Lys	p.E725K	ENST00000379458	2/12	909	645	264				MUC3A,missense_variant,p.Glu725Lys,ENST00000379458,NM_005960.1;MUC3A,missense_variant,p.Glu725Lys,ENST00000483366,;MUC3A,upstream_gene_variant,,ENST00000414964,;	A	ENSG00000169894	ENST00000379458	Transcript
MUC3A	0	.	GRCh38	chr7	100953968	100953968	+	Missense_Mutation	SNP	C	C	T	novel		CHP212-AGS	NORMAL	C	C																c.2189C>T	p.Thr730Ile	p.T730I	ENST00000379458	2/12	989	706	283				MUC3A,missense_variant,p.Thr730Ile,ENST00000379458,NM_005960.1;MUC3A,missense_variant,p.Thr730Ile,ENST00000483366,;MUC3A,upstream_gene_variant,,ENST00000414964,;	T	ENSG00000169894	ENST00000379458	Transcript
MUC3A	0	.	GRCh38	chr7	100954229	100954229	+	Missense_Mutation	SNP	G	G	A	novel		CHP212-AGS	NORMAL	G	G																c.2450G>A	p.Gly817Asp	p.G817D	ENST00000379458	2/12	1115	807	308				MUC3A,missense_variant,p.Gly817Asp,ENST00000379458,NM_005960.1;MUC3A,missense_variant,p.Gly817Asp,ENST00000483366,;MUC3A,upstream_gene_variant,,ENST00000414964,;	A	ENSG00000169894	ENST00000379458	Transcript
MUC3A	0	.	GRCh38	chr7	100954280	100954280	+	Missense_Mutation	SNP	G	G	C	novel		CHP212-AGS	NORMAL	G	G																c.2501G>C	p.Ser834Thr	p.S834T	ENST00000379458	2/12	1568	912	656				MUC3A,missense_variant,p.Ser834Thr,ENST00000379458,NM_005960.1;MUC3A,missense_variant,p.Ser834Thr,ENST00000483366,;MUC3A,upstream_gene_variant,,ENST00000414964,;	C	ENSG00000169894	ENST00000379458	Transcript
MUC3A	0	.	GRCh38	chr7	100954331	100954331	+	Missense_Mutation	SNP	A	G	G	novel		CHP212-AGS	NORMAL	A	A																c.2552A>G	p.Asn851Ser	p.N851S	ENST00000379458	2/12	773	1	772				MUC3A,missense_variant,p.Asn851Ser,ENST00000379458,NM_005960.1;MUC3A,missense_variant,p.Asn851Ser,ENST00000483366,;MUC3A,upstream_gene_variant,,ENST00000414964,;	G	ENSG00000169894	ENST00000379458	Transcript
MUC3A	0	.	GRCh38	chr7	100955225	100955225	+	Missense_Mutation	SNP	T	T	A	novel		CHP212-AGS	NORMAL	T	T																c.3446T>A	p.Leu1149His	p.L1149H	ENST00000379458	2/12	1045	521	524				MUC3A,missense_variant,p.Leu1149His,ENST00000379458,NM_005960.1;MUC3A,missense_variant,p.Leu1149His,ENST00000483366,;MUC3A,upstream_gene_variant,,ENST00000414964,;	A	ENSG00000169894	ENST00000379458	Transcript
MUC3A	0	.	GRCh38	chr7	100955861	100955861	+	Missense_Mutation	SNP	T	T	C	novel		CHP212-AGS	NORMAL	T	T																c.4082T>C	p.Leu1361Pro	p.L1361P	ENST00000379458	2/12	2308	1348	960				MUC3A,missense_variant,p.Leu1361Pro,ENST00000379458,NM_005960.1;MUC3A,missense_variant,p.Leu1361Pro,ENST00000483366,;MUC3A,upstream_gene_variant,,ENST00000414964,;	C	ENSG00000169894	ENST00000379458	Transcript
MUC3A	0	.	GRCh38	chr7	100956223	100956223	+	Missense_Mutation	SNP	C	C	T	novel		CHP212-AGS	NORMAL	C	C																c.4444C>T	p.Pro1482Ser	p.P1482S	ENST00000379458	2/12	995	669	326				MUC3A,missense_variant,p.Pro1482Ser,ENST00000379458,NM_005960.1;MUC3A,missense_variant,p.Pro1482Ser,ENST00000483366,;MUC3A,upstream_gene_variant,,ENST00000414964,;	T	ENSG00000169894	ENST00000379458	Transcript
MUC3A	0	.	GRCh38	chr7	100956251	100956251	+	Missense_Mutation	SNP	C	C	G	novel		CHP212-AGS	NORMAL	C	C																c.4472C>G	p.Thr1491Ser	p.T1491S	ENST00000379458	2/12	1195	792	353				MUC3A,missense_variant,p.Thr1491Ser,ENST00000379458,NM_005960.1;MUC3A,missense_variant,p.Thr1491Ser,ENST00000483366,;MUC3A,upstream_gene_variant,,ENST00000414964,;	G	ENSG00000169894	ENST00000379458	Transcript
MUC3A	0	.	GRCh38	chr7	100956292	100956292	+	Missense_Mutation	SNP	G	G	A	novel		CHP212-AGS	NORMAL	G	G																c.4513G>A	p.Ala1505Thr	p.A1505T	ENST00000379458	2/12	1561	1087	474				MUC3A,missense_variant,p.Ala1505Thr,ENST00000379458,NM_005960.1;MUC3A,missense_variant,p.Ala1505Thr,ENST00000483366,;MUC3A,upstream_gene_variant,,ENST00000414964,;	A	ENSG00000169894	ENST00000379458	Transcript
MUC3A	0	.	GRCh38	chr7	100956320	100956320	+	Missense_Mutation	SNP	A	A	T	novel		CHP212-AGS	NORMAL	A	A																c.4541A>T	p.Asn1514Ile	p.N1514I	ENST00000379458	2/12	1932	991	940				MUC3A,missense_variant,p.Asn1514Ile,ENST00000379458,NM_005960.1;MUC3A,missense_variant,p.Asn1514Ile,ENST00000483366,;MUC3A,upstream_gene_variant,,ENST00000414964,;	T	ENSG00000169894	ENST00000379458	Transcript
MUC3A	0	.	GRCh38	chr7	100956382	100956382	+	Missense_Mutation	SNP	A	A	G	novel		CHP212-AGS	NORMAL	A	A																c.4603a>G	p.Ile1535Val	p.I1535V	ENST00000379458	2/12	1738	1196	542				MUC3A,missense_variant,p.Ile1535Val,ENST00000379458,NM_005960.1;MUC3A,missense_variant,p.Ile1535Val,ENST00000483366,;MUC3A,upstream_gene_variant,,ENST00000414964,;	G	ENSG00000169894	ENST00000379458	Transcript
MUC3A	0	.	GRCh38	chr7	100956404	100956404	+	Missense_Mutation	SNP	C	C	A	novel		CHP212-AGS	NORMAL	C	C																c.4625c>A	p.Pro1542His	p.P1542H	ENST00000379458	2/12	1617	541	1075				MUC3A,missense_variant,p.Pro1542His,ENST00000379458,NM_005960.1;MUC3A,missense_variant,p.Pro1542His,ENST00000483366,;MUC3A,upstream_gene_variant,,ENST00000414964,;	A	ENSG00000169894	ENST00000379458	Transcript
MUC3A	0	.	GRCh38	chr7	100956539	100956539	+	Missense_Mutation	SNP	G	G	C	novel		CHP212-AGS	NORMAL	G	G																c.4760G>C	p.Ser1587Thr	p.S1587T	ENST00000379458	2/12	1234	859	375				MUC3A,missense_variant,p.Ser1587Thr,ENST00000379458,NM_005960.1;MUC3A,missense_variant,p.Ser1587Thr,ENST00000483366,;MUC3A,upstream_gene_variant,,ENST00000414964,;	C	ENSG00000169894	ENST00000379458	Transcript
MUC3A	0	.	GRCh38	chr7	100956697	100956697	+	Missense_Mutation	SNP	C	C	T	novel		CHP212-AGS	NORMAL	C	C																c.4918C>T	p.Pro1640Ser	p.P1640S	ENST00000379458	2/12	1428	768	660				MUC3A,missense_variant,p.Pro1640Ser,ENST00000379458,NM_005960.1;MUC3A,missense_variant,p.Pro1640Ser,ENST00000483366,;MUC3A,upstream_gene_variant,,ENST00000414964,;	T	ENSG00000169894	ENST00000379458	Transcript
MUC3A	0	.	GRCh38	chr7	100957181	100957181	+	Missense_Mutation	SNP	C	C	T	novel		CHP212-AGS	NORMAL	C	C																c.5402C>T	p.Thr1801Met	p.T1801M	ENST00000379458	2/12	969	614	355				MUC3A,missense_variant,p.Thr1801Met,ENST00000379458,NM_005960.1;MUC3A,missense_variant,p.Thr1801Met,ENST00000483366,;MUC3A,upstream_gene_variant,,ENST00000414964,;	T	ENSG00000169894	ENST00000379458	Transcript
MUC3A	0	.	GRCh38	chr7	100957183	100957183	+	Missense_Mutation	SNP	C	C	A	novel		CHP212-AGS	NORMAL	C	C																c.5404C>A	p.Pro1802Thr	p.P1802T	ENST00000379458	2/12	1003	636	367				MUC3A,missense_variant,p.Pro1802Thr,ENST00000379458,NM_005960.1;MUC3A,missense_variant,p.Pro1802Thr,ENST00000483366,;MUC3A,upstream_gene_variant,,ENST00000414964,;	A	ENSG00000169894	ENST00000379458	Transcript
MUC3A	0	.	GRCh38	chr7	100957207	100957207	+	Missense_Mutation	SNP	A	A	G	novel		CHP212-AGS	NORMAL	A	A																c.5428A>G	p.Thr1810Ala	p.T1810A	ENST00000379458	2/12	1084	671	413				MUC3A,missense_variant,p.Thr1810Ala,ENST00000379458,NM_005960.1;MUC3A,missense_variant,p.Thr1810Ala,ENST00000483366,;MUC3A,upstream_gene_variant,,ENST00000414964,;	G	ENSG00000169894	ENST00000379458	Transcript
MUC3A	0	.	GRCh38	chr7	100957214	100957214	+	Missense_Mutation	SNP	G	G	A	novel		CHP212-AGS	NORMAL	G	G																c.5435G>A	p.Gly1812Asp	p.G1812D	ENST00000379458	2/12	1143	711	432				MUC3A,missense_variant,p.Gly1812Asp,ENST00000379458,NM_005960.1;MUC3A,missense_variant,p.Gly1812Asp,ENST00000483366,;MUC3A,upstream_gene_variant,,ENST00000414964,;	A	ENSG00000169894	ENST00000379458	Transcript
MUC3A	0	.	GRCh38	chr7	100957253	100957253	+	Missense_Mutation	SNP	C	C	T	novel		CHP212-AGS	NORMAL	C	C																c.5474C>T	p.Thr1825Ile	p.T1825I	ENST00000379458	2/12	1310	826	483				MUC3A,missense_variant,p.Thr1825Ile,ENST00000379458,NM_005960.1;MUC3A,missense_variant,p.Thr1825Ile,ENST00000483366,;MUC3A,upstream_gene_variant,,ENST00000414964,;	T	ENSG00000169894	ENST00000379458	Transcript
MUC3A	0	.	GRCh38	chr7	100957337	100957337	+	Missense_Mutation	SNP	C	C	T	novel		CHP212-AGS	NORMAL	C	C																c.5558C>T	p.Thr1853Met	p.T1853M	ENST00000379458	2/12	735	430	305				MUC3A,missense_variant,p.Thr1853Met,ENST00000379458,NM_005960.1;MUC3A,missense_variant,p.Thr1853Met,ENST00000483366,;MUC3A,upstream_gene_variant,,ENST00000414964,;	T	ENSG00000169894	ENST00000379458	Transcript
MUC3A	0	.	GRCh38	chr7	100957982	100957982	+	Missense_Mutation	SNP	T	T	C	novel		CHP212-AGS	NORMAL	T	T																c.6203T>C	p.Ile2068Thr	p.I2068T	ENST00000379458	2/12	2195	822	1373				MUC3A,missense_variant,p.Ile2068Thr,ENST00000379458,NM_005960.1;MUC3A,missense_variant,p.Ile2068Thr,ENST00000483366,;MUC3A,missense_variant,p.Ile7Thr,ENST00000414964,;	C	ENSG00000169894	ENST00000379458	Transcript
MUC3A	0	.	GRCh38	chr7	100958000	100958000	+	Missense_Mutation	SNP	T	C	C	novel		CHP212-AGS	NORMAL	T	T																c.6221T>C	p.Leu2074Pro	p.L2074P	ENST00000379458	2/12	3724	809	2915				MUC3A,missense_variant,p.Leu2074Pro,ENST00000379458,NM_005960.1;MUC3A,missense_variant,p.Leu2074Pro,ENST00000483366,;MUC3A,missense_variant,p.Leu13Pro,ENST00000414964,;	C	ENSG00000169894	ENST00000379458	Transcript
MUC3A	0	.	GRCh38	chr7	100958135	100958136	+	Frame_Shift_Del	DEL	TG	TG	-	novel		CHP212-AGS	NORMAL	TG	TG																c.6356_6357delTG	p.Met2119ThrfsTer16	p.M2119Tfs*16	ENST00000379458	2/12	1987	1363	624				MUC3A,frameshift_variant,p.Met2119ThrfsTer16,ENST00000379458,NM_005960.1;MUC3A,frameshift_variant,p.Met2119ThrfsTer16,ENST00000483366,;MUC3A,frameshift_variant,p.Met58ThrfsTer16,ENST00000414964,;	-	ENSG00000169894	ENST00000379458	Transcript
MUC3A	0	.	GRCh38	chr7	100958139	100958140	+	Frame_Shift_Ins	INS	-	-	TG	novel		CHP212-AGS	NORMAL	-	-																c.6361_6362insGT	p.Ser2121CysfsTer45	p.S2121Cfs*45	ENST00000379458	2/12	1907	1298	609				MUC3A,frameshift_variant,p.Ser2121CysfsTer45,ENST00000379458,NM_005960.1;MUC3A,frameshift_variant,p.Ser2121CysfsTer45,ENST00000483366,;MUC3A,frameshift_variant,p.Ser60CysfsTer45,ENST00000414964,;	TG	ENSG00000169894	ENST00000379458	Transcript
MUC3A	0	.	GRCh38	chr7	100958447	100958447	+	Missense_Mutation	SNP	G	G	C	novel		CHP212-AGS	NORMAL	G	G																c.6668G>C	p.Ser2223Thr	p.S2223T	ENST00000379458	2/12	4539	1448	3091				MUC3A,missense_variant,p.Ser2223Thr,ENST00000379458,NM_005960.1;MUC3A,missense_variant,p.Ser2223Thr,ENST00000483366,;MUC3A,missense_variant,p.Ser162Thr,ENST00000414964,;	C	ENSG00000169894	ENST00000379458	Transcript
MUC3A	0	.	GRCh38	chr7	100958795	100958795	+	Frame_Shift_Del	DEL	G	G	-	novel		CHP212-AGS	NORMAL	G	G																c.7016delG	p.Arg2339ProfsTer132	p.R2339Pfs*132	ENST00000379458	2/12	1806	1511	295				MUC3A,frameshift_variant,p.Arg2339ProfsTer132,ENST00000379458,NM_005960.1;MUC3A,frameshift_variant,p.Arg2339ProfsTer132,ENST00000483366,;MUC3A,frameshift_variant,p.Arg278ProfsTer132,ENST00000414964,;	-	ENSG00000169894	ENST00000379458	Transcript
MUC3A	0	.	GRCh38	chr7	100959304	100959304	+	Missense_Mutation	SNP	T	T	C	rs73398732		CHP212-AGS	NORMAL	T	T																c.7525T>C	p.Phe2509Leu	p.F2509L	ENST00000379458	2/12	985	619	366				MUC3A,missense_variant,p.Phe2509Leu,ENST00000379458,NM_005960.1;MUC3A,missense_variant,p.Phe2509Leu,ENST00000483366,;RP11-395B7.2,downstream_gene_variant,,ENST00000618276,;RP11-395B7.2,downstream_gene_variant,,ENST00000610769,;MUC3A,missense_variant,p.Phe448Leu,ENST00000414964,;	C	ENSG00000169894	ENST00000379458	Transcript
MUC3A	0	.	GRCh38	chr7	100959517	100959517	+	Missense_Mutation	SNP	A	A	G	rs77153975		CHP212-AGS	NORMAL	A	A																c.7738A>G	p.Thr2580Ala	p.T2580A	ENST00000379458	2/12	1154	737	417				MUC3A,missense_variant,p.Thr2580Ala,ENST00000379458,NM_005960.1;MUC3A,missense_variant,p.Thr2580Ala,ENST00000483366,;RP11-395B7.2,downstream_gene_variant,,ENST00000618276,;RP11-395B7.2,downstream_gene_variant,,ENST00000610769,;MUC3A,missense_variant,p.Thr519Ala,ENST00000414964,;	G	ENSG00000169894	ENST00000379458	Transcript
MUC3A	0	.	GRCh38	chr7	100959533	100959533	+	Missense_Mutation	SNP	C	C	T	rs78684063		CHP212-AGS	NORMAL	C	C																c.7754C>T	p.Thr2585Met	p.T2585M	ENST00000379458	2/12	1221	758	463				MUC3A,missense_variant,p.Thr2585Met,ENST00000379458,NM_005960.1;MUC3A,missense_variant,p.Thr2585Met,ENST00000483366,;RP11-395B7.2,downstream_gene_variant,,ENST00000618276,;RP11-395B7.2,downstream_gene_variant,,ENST00000610769,;MUC3A,missense_variant,p.Thr524Met,ENST00000414964,;	T	ENSG00000169894	ENST00000379458	Transcript
MUC3A	0	.	GRCh38	chr7	100959563	100959563	+	Missense_Mutation	SNP	C	C	T	rs73714242		CHP212-AGS	NORMAL	C	C																c.7784C>T	p.Ala2595Val	p.A2595V	ENST00000379458	2/12	1108	723	385				MUC3A,missense_variant,p.Ala2595Val,ENST00000379458,NM_005960.1;MUC3A,missense_variant,p.Ala2595Val,ENST00000483366,;RP11-395B7.2,downstream_gene_variant,,ENST00000618276,;RP11-395B7.2,downstream_gene_variant,,ENST00000610769,;MUC3A,missense_variant,p.Ala534Val,ENST00000414964,;	T	ENSG00000169894	ENST00000379458	Transcript
MUC3A	0	.	GRCh38	chr7	100959590	100959590	+	Missense_Mutation	SNP	C	C	T	rs73714243		CHP212-AGS	NORMAL	C	C																c.7811C>T	p.Thr2604Met	p.T2604M	ENST00000379458	2/12	1068	698	370				MUC3A,missense_variant,p.Thr2604Met,ENST00000379458,NM_005960.1;MUC3A,missense_variant,p.Thr2604Met,ENST00000483366,;RP11-395B7.2,downstream_gene_variant,,ENST00000618276,;RP11-395B7.2,downstream_gene_variant,,ENST00000610769,;MUC3A,missense_variant,p.Thr543Met,ENST00000414964,;	T	ENSG00000169894	ENST00000379458	Transcript
MUC3A	0	.	GRCh38	chr7	100959644	100959644	+	Missense_Mutation	SNP	C	C	A	rs73398734		CHP212-AGS	NORMAL	C	C																c.7865C>A	p.Thr2622Lys	p.T2622K	ENST00000379458	2/12	1027	629	398				MUC3A,missense_variant,p.Thr2622Lys,ENST00000379458,NM_005960.1;MUC3A,missense_variant,p.Thr2622Lys,ENST00000483366,;RP11-395B7.2,downstream_gene_variant,,ENST00000618276,;RP11-395B7.2,downstream_gene_variant,,ENST00000610769,;MUC3A,missense_variant,p.Thr561Lys,ENST00000414964,;	A	ENSG00000169894	ENST00000379458	Transcript
MUC3A	0	.	GRCh38	chr7	100959649	100959649	+	Missense_Mutation	SNP	G	G	A	rs73714247		CHP212-AGS	NORMAL	G	G																c.7870G>A	p.Val2624Met	p.V2624M	ENST00000379458	2/12	1021	630	391				MUC3A,missense_variant,p.Val2624Met,ENST00000379458,NM_005960.1;MUC3A,missense_variant,p.Val2624Met,ENST00000483366,;RP11-395B7.2,downstream_gene_variant,,ENST00000618276,;RP11-395B7.2,downstream_gene_variant,,ENST00000610769,;MUC3A,missense_variant,p.Val563Met,ENST00000414964,;	A	ENSG00000169894	ENST00000379458	Transcript
MUC3A	0	.	GRCh38	chr7	100959664	100959664	+	Missense_Mutation	SNP	G	G	T	rs73398735		CHP212-AGS	NORMAL	G	G																c.7885G>T	p.Val2629Phe	p.V2629F	ENST00000379458	2/12	1006	616	390				MUC3A,missense_variant,p.Val2629Phe,ENST00000379458,NM_005960.1;MUC3A,missense_variant,p.Val2629Phe,ENST00000483366,;RP11-395B7.2,downstream_gene_variant,,ENST00000618276,;RP11-395B7.2,downstream_gene_variant,,ENST00000610769,;MUC3A,missense_variant,p.Val568Phe,ENST00000414964,;	T	ENSG00000169894	ENST00000379458	Transcript
MUC3A	0	.	GRCh38	chr7	100959713	100959713	+	Missense_Mutation	SNP	C	C	T	rs75365561		CHP212-AGS	NORMAL	C	C																c.7934C>T	p.Thr2645Ile	p.T2645I	ENST00000379458	2/12	924	582	340				MUC3A,missense_variant,p.Thr2645Ile,ENST00000379458,NM_005960.1;MUC3A,missense_variant,p.Thr2645Ile,ENST00000483366,;RP11-395B7.2,downstream_gene_variant,,ENST00000618276,;RP11-395B7.2,downstream_gene_variant,,ENST00000610769,;MUC3A,missense_variant,p.Thr584Ile,ENST00000414964,;	T	ENSG00000169894	ENST00000379458	Transcript
MUC3A	0	.	GRCh38	chr7	100959889	100959889	+	Missense_Mutation	SNP	T	T	G	rs76249962		CHP212-AGS	NORMAL	T	T																c.8110T>G	p.Ser2704Ala	p.S2704A	ENST00000379458	2/12	1363	797	565				MUC3A,missense_variant,p.Ser2704Ala,ENST00000379458,NM_005960.1;MUC3A,missense_variant,p.Ser2704Ala,ENST00000483366,;RP11-395B7.2,downstream_gene_variant,,ENST00000618276,;RP11-395B7.2,downstream_gene_variant,,ENST00000610769,;MUC3A,missense_variant,p.Ser643Ala,ENST00000414964,;	G	ENSG00000169894	ENST00000379458	Transcript
MUC3A	0	.	GRCh38	chr7	100959988	100959988	+	Missense_Mutation	SNP	G	G	T	rs62483699		CHP212-AGS	NORMAL	G	G																c.8209G>T	p.Ala2737Ser	p.A2737S	ENST00000379458	2/12	1351	732	619				MUC3A,missense_variant,p.Ala2737Ser,ENST00000379458,NM_005960.1;MUC3A,missense_variant,p.Ala2737Ser,ENST00000483366,;RP11-395B7.2,downstream_gene_variant,,ENST00000618276,;RP11-395B7.2,downstream_gene_variant,,ENST00000610769,;MUC3A,missense_variant,p.Ala676Ser,ENST00000414964,;	T	ENSG00000169894	ENST00000379458	Transcript
MUC3A	0	.	GRCh38	chr7	100960006	100960006	+	Missense_Mutation	SNP	T	T	C	rs62483700		CHP212-AGS	NORMAL	T	T																c.8227T>C	p.Ser2743Pro	p.S2743P	ENST00000379458	2/12	1456	792	664				MUC3A,missense_variant,p.Ser2743Pro,ENST00000379458,NM_005960.1;MUC3A,missense_variant,p.Ser2743Pro,ENST00000483366,;RP11-395B7.2,downstream_gene_variant,,ENST00000618276,;RP11-395B7.2,downstream_gene_variant,,ENST00000610769,;MUC3A,missense_variant,p.Ser682Pro,ENST00000414964,;	C	ENSG00000169894	ENST00000379458	Transcript
MUC3A	0	.	GRCh38	chr7	100960283	100960283	+	Missense_Mutation	SNP	T	T	C	rs73714259		CHP212-AGS	NORMAL	T	T																c.8504T>C	p.Met2835Thr	p.M2835T	ENST00000379458	2/12	913	579	334				MUC3A,missense_variant,p.Met2835Thr,ENST00000379458,NM_005960.1;MUC3A,missense_variant,p.Met2835Thr,ENST00000483366,;RP11-395B7.2,downstream_gene_variant,,ENST00000618276,;RP11-395B7.2,downstream_gene_variant,,ENST00000610769,;MUC3A,missense_variant,p.Met774Thr,ENST00000414964,;	C	ENSG00000169894	ENST00000379458	Transcript
MUC3A	0	.	GRCh38	chr7	100960306	100960306	+	Missense_Mutation	SNP	T	T	A	rs76244845		CHP212-AGS	NORMAL	T	T																c.8527T>A	p.Ser2843Thr	p.S2843T	ENST00000379458	2/12	1023	625	398				MUC3A,missense_variant,p.Ser2843Thr,ENST00000379458,NM_005960.1;MUC3A,missense_variant,p.Ser2843Thr,ENST00000483366,;RP11-395B7.2,downstream_gene_variant,,ENST00000618276,;RP11-395B7.2,downstream_gene_variant,,ENST00000610769,;MUC3A,missense_variant,p.Ser782Thr,ENST00000414964,;	A	ENSG00000169894	ENST00000379458	Transcript
MUC3A	0	.	GRCh38	chr7	100960307	100960307	+	Missense_Mutation	SNP	C	C	T	rs78685360		CHP212-AGS	NORMAL	C	C																c.8528C>T	p.Ser2843Leu	p.S2843L	ENST00000379458	2/12	1026	635	390				MUC3A,missense_variant,p.Ser2843Leu,ENST00000379458,NM_005960.1;MUC3A,missense_variant,p.Ser2843Leu,ENST00000483366,;RP11-395B7.2,downstream_gene_variant,,ENST00000618276,;RP11-395B7.2,downstream_gene_variant,,ENST00000610769,;MUC3A,missense_variant,p.Ser782Leu,ENST00000414964,;	T	ENSG00000169894	ENST00000379458	Transcript
MUC3A	0	.	GRCh38	chr7	100960582	100960582	+	Missense_Mutation	SNP	T	T	A	rs75799835		CHP212-AGS	NORMAL	T	T																c.8803T>A	p.Ser2935Thr	p.S2935T	ENST00000379458	2/12	1007	572	435				MUC3A,missense_variant,p.Ser2935Thr,ENST00000379458,NM_005960.1;MUC3A,missense_variant,p.Ser2935Thr,ENST00000483366,;RP11-395B7.2,downstream_gene_variant,,ENST00000618276,;RP11-395B7.2,downstream_gene_variant,,ENST00000610769,;MUC3A,missense_variant,p.Ser874Thr,ENST00000414964,;	A	ENSG00000169894	ENST00000379458	Transcript
MUC3A	0	.	GRCh38	chr7	100960598	100960598	+	Missense_Mutation	SNP	G	G	C	rs74529310		CHP212-AGS	NORMAL	G	G																c.8819G>C	p.Arg2940Pro	p.R2940P	ENST00000379458	2/12	1109	621	488				MUC3A,missense_variant,p.Arg2940Pro,ENST00000379458,NM_005960.1;MUC3A,missense_variant,p.Arg2940Pro,ENST00000483366,;RP11-395B7.2,downstream_gene_variant,,ENST00000618276,;RP11-395B7.2,downstream_gene_variant,,ENST00000610769,;MUC3A,missense_variant,p.Arg879Pro,ENST00000414964,;	C	ENSG00000169894	ENST00000379458	Transcript
MUC3A	0	.	GRCh38	chr7	100960609	100960609	+	Nonsense_Mutation	SNP	C	C	T	rs79874934		CHP212-AGS	NORMAL	C	C																c.8830C>T	p.Gln2944Ter	p.Q2944*	ENST00000379458	2/12	989	574	415				MUC3A,stop_gained,p.Gln2944Ter,ENST00000379458,NM_005960.1;MUC3A,stop_gained,p.Gln2944Ter,ENST00000483366,;RP11-395B7.2,downstream_gene_variant,,ENST00000618276,;RP11-395B7.2,downstream_gene_variant,,ENST00000610769,;MUC3A,stop_gained,p.Gln883Ter,ENST00000414964,;	T	ENSG00000169894	ENST00000379458	Transcript
MUC3A	0	.	GRCh38	chr7	100960610	100960610	+	Missense_Mutation	SNP	A	A	G	rs75517157		CHP212-AGS	NORMAL	A	A																c.8831A>G	p.Gln2944Arg	p.Q2944R	ENST00000379458	2/12	974	560	414				MUC3A,missense_variant,p.Gln2944Arg,ENST00000379458,NM_005960.1;MUC3A,missense_variant,p.Gln2944Arg,ENST00000483366,;RP11-395B7.2,downstream_gene_variant,,ENST00000618276,;RP11-395B7.2,downstream_gene_variant,,ENST00000610769,;MUC3A,missense_variant,p.Gln883Arg,ENST00000414964,;	G	ENSG00000169894	ENST00000379458	Transcript
MUC3A	0	.	GRCh38	chr7	100964820	100964820	+	Missense_Mutation	SNP	T	T	C	rs6960868		CHP212-AGS	NORMAL	T	T																c.9359T>C	p.Val3120Ala	p.V3120A	ENST00000379458	6/12	1122	578	544				MUC3A,missense_variant,p.Val3120Ala,ENST00000379458,NM_005960.1;MUC3A,missense_variant,p.Val3120Ala,ENST00000483366,;MUC12,upstream_gene_variant,,ENST00000379442,;MUC12,upstream_gene_variant,,ENST00000536621,NM_001164462.1;RP11-395B7.2,non_coding_transcript_exon_variant,,ENST00000618276,;RP11-395B7.2,non_coding_transcript_exon_variant,,ENST00000610769,;MUC3A,3_prime_UTR_variant,,ENST00000414964,;…	C	ENSG00000169894	ENST00000379458	Transcript
MUC3A	0	.	GRCh38	chr7	100965345	100965345	+	Missense_Mutation	SNP	C	C	A	rs73714276		CHP212-AGS	NORMAL	C	C																c.9446C>A	p.Ala3149Glu	p.A3149E	ENST00000379458	7/12	1094	623	471				MUC3A,missense_variant,p.Ala3149Glu,ENST00000379458,NM_005960.1;MUC3A,missense_variant,p.Ala3149Glu,ENST00000483366,;MUC12,upstream_gene_variant,,ENST00000379442,;MUC12,upstream_gene_variant,,ENST00000536621,NM_001164462.1;RP11-395B7.2,non_coding_transcript_exon_variant,,ENST00000618276,;RP11-395B7.2,non_coding_transcript_exon_variant,,ENST00000610769,;MUC3A,splice_region_variant,,ENST00000414964…	A	ENSG00000169894	ENST00000379458	Transcript
MUC3A	0	.	GRCh38	chr7	100965859	100965859	+	Missense_Mutation	SNP	A	A	G	rs73163797		CHP212-AGS	NORMAL	A	A																c.9604A>G	p.Thr3202Ala	p.T3202A	ENST00000379458	8/12	1002	571	431				MUC3A,missense_variant,p.Thr3202Ala,ENST00000379458,NM_005960.1;MUC3A,missense_variant,p.Thr3202Ala,ENST00000483366,;MUC12,upstream_gene_variant,,ENST00000379442,;MUC12,upstream_gene_variant,,ENST00000536621,NM_001164462.1;RP11-395B7.2,non_coding_transcript_exon_variant,,ENST00000610769,;RP11-395B7.2,intron_variant,,ENST00000618276,;MUC3A,3_prime_UTR_variant,,ENST00000414964,;MUC3A,upstream_gene_…	G	ENSG00000169894	ENST00000379458	Transcript
MUC3A	0	.	GRCh38	chr7	100966916	100966916	+	Missense_Mutation	SNP	T	T	C	rs10258821		CHP212-AGS	NORMAL	T	T																c.9895T>C	p.Tyr3299His	p.Y3299H	ENST00000379458	11/12	1049	515	533				MUC3A,missense_variant,p.Tyr3299His,ENST00000379458,NM_005960.1;MUC3A,missense_variant,p.Tyr3241His,ENST00000483366,;MUC12,upstream_gene_variant,,ENST00000379442,;MUC12,upstream_gene_variant,,ENST00000536621,NM_001164462.1;RP11-395B7.2,intron_variant,,ENST00000618276,;RP11-395B7.2,upstream_gene_variant,,ENST00000610769,;MUC3A,3_prime_UTR_variant,,ENST00000414964,;MUC3A,non_coding_transcript_exon_…	C	ENSG00000169894	ENST00000379458	Transcript
MUC12	0	.	GRCh38	chr7	101004267	101004267	+	Missense_Mutation	SNP	G	G	C	rs73402837		CHP212-AGS	NORMAL	G	G																c.13704G>C	p.Leu4568Phe	p.L4568F	ENST00000536621	2/12	16	7	9				MUC12,missense_variant,p.Leu4711Phe,ENST00000379442,;MUC12,missense_variant,p.Leu4568Phe,ENST00000536621,NM_001164462.1;	C	ENSG00000205277	ENST00000536621	Transcript
MUC12	0	.	GRCh38	chr7	101004284	101004284	+	Missense_Mutation	SNP	C	C	T	rs74373577		CHP212-AGS	NORMAL	C	C																c.13721C>T	p.Ser4574Leu	p.S4574L	ENST00000536621	2/12	20	11	9				MUC12,missense_variant,p.Ser4717Leu,ENST00000379442,;MUC12,missense_variant,p.Ser4574Leu,ENST00000536621,NM_001164462.1;	T	ENSG00000205277	ENST00000536621	Transcript
VGF	0	.	GRCh38	chr7	101163367	101163368	+	Frame_Shift_Ins	INS	-	-	C	novel		CHP212-AGS	NORMAL	-	-																c.1476_1477insG	p.Pro493AlafsTer192	p.P493Afs*192	ENST00000249330	2/2	524	405	119				VGF,frameshift_variant,p.Pro493AlafsTer192,ENST00000249330,NM_003378.3;VGF,frameshift_variant,p.Pro493AlafsTer192,ENST00000445482,;VGF,intron_variant,,ENST00000611537,;AP1S1,downstream_gene_variant,,ENST00000337619,NM_001283.3;AP1S1,downstream_gene_variant,,ENST00000429457,;MIR4653,downstream_gene_variant,,ENST00000585107,;AP1S1,downstream_gene_variant,,ENST00000443943,;	C	ENSG00000128564	ENST00000249330	Transcript
SH2B2	0	.	GRCh38	chr7	102285204	102285204	+	Missense_Mutation	SNP	C	C	G	rs803074		CHP212-AGS	NORMAL	C	C																c.46C>G	p.Pro16Ala	p.P16A	ENST00000536178	1/9	943	544	399				SH2B2,missense_variant,p.Pro16Ala,ENST00000536178,NM_020979.4;CUX1,downstream_gene_variant,,ENST00000437600,NM_001913.4;CUX1,downstream_gene_variant,,ENST00000622516,NM_181500.3;CUX1,downstream_gene_variant,,ENST00000292538,;CUX1,downstream_gene_variant,,ENST00000547394,NM_001202544.2;CUX1,downstream_gene_variant,,ENST00000425244,NM_001202545.2;CUX1,downstream_gene_variant,,ENST00000393824,NM_001…	G	ENSG00000160999	ENST00000536178	Transcript
FAM185A	0	.	GRCh38	chr7	102749386	102749386	+	Missense_Mutation	SNP	G	C	C	rs28695887		CHP212-AGS	NORMAL	G	G																c.179G>C	p.Gly60Ala	p.G60A	ENST00000413034	1/8	681	0	680				FAM185A,missense_variant,p.Gly60Ala,ENST00000409231,NM_001145269.1;FAM185A,missense_variant,p.Gly60Ala,ENST00000413034,NM_001145268.1;FAM185A,missense_variant,p.Gly60Ala,ENST00000418198,;FAM185A,non_coding_transcript_exon_variant,,ENST00000481697,;FAM185A,intron_variant,,ENST00000487807,;FAM185A,upstream_gene_variant,,ENST00000496790,;FAM185A,missense_variant,p.Gly60Ala,ENST00000442873,;FAM185A,m…	C	ENSG00000222011	ENST00000413034	Transcript
ATP6V1F	0	.	GRCh38	chr7	128865179	128865179	+	Missense_Mutation	SNP	C	C	T	rs117627878		CHP212-AGS	NORMAL	C	C																c.218C>T	p.Pro73Leu	p.P73L	ENST00000492758	2/3	600	340	260				ATP6V1F,missense_variant,p.Pro73Leu,ENST00000492758,NM_001198909.1;ATP6V1F,intron_variant,,ENST00000249289,NM_004231.3;RP11-309L24.4,upstream_gene_variant,,ENST00000609480,NM_001195150.1;RP11-309L24.2,upstream_gene_variant,,ENST00000469965,;KCP,intron_variant,,ENST00000492679,;	T	ENSG00000128524	ENST00000492758	Transcript
KLF14	0	.	GRCh38	chr7	130733862	130733862	+	Missense_Mutation	SNP	G	A	A	rs111400400		CHP212-AGS	NORMAL	G	G																c.172C>T	p.Pro58Ser	p.P58S	ENST00000583337	1/1	446	1	445				KLF14,missense_variant,p.Pro58Ser,ENST00000583337,NM_138693.3;	A	ENSG00000266265	ENST00000583337	Transcript
KLF14	0	.	GRCh38	chr7	130733894	130733894	+	Missense_Mutation	SNP	G	T	T	novel		CHP212-AGS	NORMAL	G	G																c.140C>A	p.Pro47Gln	p.P47Q	ENST00000583337	1/1	419	2	417				KLF14,missense_variant,p.Pro47Gln,ENST00000583337,NM_138693.3;	T	ENSG00000266265	ENST00000583337	Transcript
PLXNA4	0	.	GRCh38	chr7	132198552	132198552	+	Missense_Mutation	SNP	C	C	T	rs62622406		CHP212-AGS	NORMAL	C	C																c.2671G>A	p.Ala891Thr	p.A891T	ENST00000359827	13/32	691	346	345				PLXNA4,missense_variant,p.Ala891Thr,ENST00000359827,;PLXNA4,missense_variant,p.Ala891Thr,ENST00000321063,NM_020911.1;	T	ENSG00000221866	ENST00000359827	Transcript
CLEC2L	0	.	GRCh38	chr7	139523986	139523986	+	Missense_Mutation	SNP	G	G	A	rs553916675		CHP212-AGS	NORMAL	G	G																c.59g>A	p.Arg20His	p.R20H	ENST00000422142	1/5	36	12	24				CLEC2L,missense_variant,p.Arg20His,ENST00000422142,NM_001080511.2;CLEC2L,upstream_gene_variant,,ENST00000521281,;	A	ENSG00000236279	ENST00000422142	Transcript
PRSS1	0	.	GRCh38	chr7	142752476	142752476	+	Missense_Mutation	SNP	G	G	C	novel		CHP212-AGS	NORMAL	G	G																c.500G>C	p.Ser167Thr	p.S167T	ENST00000311737	4/5	1013	752	261				PRSS1,missense_variant,p.Ser181Thr,ENST00000486171,;PRSS1,missense_variant,p.Ser167Thr,ENST00000612126,;PRSS1,missense_variant,p.Ser167Thr,ENST00000311737,NM_002769.4;PRSS1,missense_variant,p.Ser157Thr,ENST00000619214,;PRSS1,missense_variant,p.Ser117Thr,ENST00000492062,;TRBC2,intron_variant,,ENST00000637077,;TRBC2,intron_variant,,ENST00000610416,;TRBC2,intron_variant,,ENST00000636844,;PRSS1,non_c…	C	ENSG00000204983	ENST00000311737	Transcript
PRSS1	0	.	GRCh38	chr7	142752490	142752490	+	Missense_Mutation	SNP	G	G	A	novel		CHP212-AGS	NORMAL	G	G																c.514G>A	p.Glu172Lys	p.E172K	ENST00000311737	4/5	1088	808	280				PRSS1,missense_variant,p.Glu186Lys,ENST00000486171,;PRSS1,missense_variant,p.Glu172Lys,ENST00000612126,;PRSS1,missense_variant,p.Glu172Lys,ENST00000311737,NM_002769.4;PRSS1,missense_variant,p.Glu162Lys,ENST00000619214,;PRSS1,missense_variant,p.Glu122Lys,ENST00000492062,;TRBC2,intron_variant,,ENST00000637077,;TRBC2,intron_variant,,ENST00000610416,;TRBC2,intron_variant,,ENST00000636844,;PRSS1,non_c…	A	ENSG00000204983	ENST00000311737	Transcript
PRSS1	0	.	GRCh38	chr7	142752522	142752522	+	Missense_Mutation	SNP	C	C	G	novel		CHP212-AGS	NORMAL	C	C																c.546C>G	p.Asn182Lys	p.N182K	ENST00000311737	4/5	974	717	257				PRSS1,missense_variant,p.Asn196Lys,ENST00000486171,;PRSS1,missense_variant,p.Asn182Lys,ENST00000612126,;PRSS1,missense_variant,p.Asn182Lys,ENST00000311737,NM_002769.4;PRSS1,missense_variant,p.Asn172Lys,ENST00000619214,;PRSS1,missense_variant,p.Asn132Lys,ENST00000492062,;TRBC2,intron_variant,,ENST00000637077,;TRBC2,intron_variant,,ENST00000610416,;TRBC2,intron_variant,,ENST00000636844,;PRSS1,non_c…	G	ENSG00000204983	ENST00000311737	Transcript
PRSS2	0	.	GRCh38	chr7	142773976	142773976	+	Missense_Mutation	SNP	G	G	A	novel		CHP212-AGS	NORMAL	G	G																c.554G>A	p.Cys185Tyr	p.C185Y	ENST00000633969	5/6	1125	811	314				PRSS2,missense_variant,p.Cys185Tyr,ENST00000633969,NM_001303414.1;PRSS2,missense_variant,p.Cys171Tyr,ENST00000632998,;PRSS2,missense_variant,p.Cys170Tyr,ENST00000632805,;PRSS2,missense_variant,p.Cys171Tyr,ENST00000539842,NM_002770.3;TRBC2,intron_variant,,ENST00000637077,;TRBC2,intron_variant,,ENST00000610416,;TRBC2,intron_variant,,ENST00000636844,;PRSS2,non_coding_transcript_exon_variant,,ENST000…	A	ENSG00000275896	ENST00000633969	Transcript
PRSS2	0	.	GRCh38	chr7	142774035	142774035	+	Missense_Mutation	SNP	G	G	A	rs61734659		CHP212-AGS	NORMAL	G	G																c.613G>A	p.Gly205Arg	p.G205R	ENST00000633969	5/6	607	323	284				PRSS2,missense_variant,p.Gly205Arg,ENST00000633969,NM_001303414.1;PRSS2,missense_variant,p.Gly191Arg,ENST00000632998,;PRSS2,missense_variant,p.Gly190Arg,ENST00000632805,;PRSS2,missense_variant,p.Gly191Arg,ENST00000539842,NM_002770.3;TRBC2,intron_variant,,ENST00000637077,;TRBC2,intron_variant,,ENST00000610416,;TRBC2,intron_variant,,ENST00000636844,;PRSS2,non_coding_transcript_exon_variant,,ENST000…	A	ENSG00000275896	ENST00000633969	Transcript
EPHB6	0	.	GRCh38	chr7	142865498	142865498	+	Missense_Mutation	SNP	G	T	T	rs8177146		CHP212-AGS	NORMAL	G	G																c.973G>T	p.Ala325Ser	p.A325S	ENST00000619012	8/20	682	0	682				EPHB6,missense_variant,p.Ala325Ser,ENST00000619012,;EPHB6,missense_variant,p.Ala325Ser,ENST00000422643,NM_004445.5;EPHB6,missense_variant,p.Ala32Ser,ENST00000411471,NM_001280795.2,NM_001280794.2;EPHB6,upstream_gene_variant,,ENST00000476059,;EPHB6,upstream_gene_variant,,ENST00000617632,;EPHB6,downstream_gene_variant,,ENST00000497095,;EPHB6,3_prime_UTR_variant,,ENST00000614832,;EPHB6,3_prime_UTR_va…	T	ENSG00000106123	ENST00000619012	Transcript
TRPV5	0	.	GRCh38	chr7	142912583	142912583	+	Missense_Mutation	SNP	T	C	C	rs4252499		CHP212-AGS	NORMAL	T	T																c.1687A>G	p.Thr563Ala	p.T563A	ENST00000265310	13/15	840	1	839				TRPV5,missense_variant,p.Thr563Ala,ENST00000265310,NM_019841.6;TRPV5,missense_variant,p.Thr508Ala,ENST00000439304,;	C	ENSG00000127412	ENST00000265310	Transcript
TRPV5	0	.	GRCh38	chr7	142929454	142929454	+	Missense_Mutation	SNP	T	T	C	rs4236480		CHP212-AGS	NORMAL	T	T																c.461A>G	p.His154Arg	p.H154R	ENST00000265310	4/15	554	293	261				TRPV5,missense_variant,p.His154Arg,ENST00000265310,NM_019841.6;TRPV5,missense_variant,p.His154Arg,ENST00000442623,;TRPV5,missense_variant,p.His148Arg,ENST00000439304,;	C	ENSG00000127412	ENST00000265310	Transcript
CTAGE15	0	.	GRCh38	chr7	143572680	143572680	+	Missense_Mutation	SNP	C	C	T	rs1731345		CHP212-AGS	NORMAL	C	C																c.863C>T	p.Thr288Met	p.T288M	ENST00000420911	1/1	91	46	45				CTAGE15,missense_variant,p.Thr288Met,ENST00000420911,NM_001008747.2;RNU6-162P,upstream_gene_variant,,ENST00000516228,;	T	ENSG00000271079	ENST00000420911	Transcript
CTAGE15	0	.	GRCh38	chr7	143573079	143573079	+	Missense_Mutation	SNP	A	A	G	rs62484910		CHP212-AGS	NORMAL	A	A																c.1262A>G	p.Glu421Gly	p.E421G	ENST00000420911	1/1	1638	847	790				CTAGE15,missense_variant,p.Glu421Gly,ENST00000420911,NM_001008747.2;RNU6-162P,upstream_gene_variant,,ENST00000516228,;	G	ENSG00000271079	ENST00000420911	Transcript
TCAF2	0	.	GRCh38	chr7	143703208	143703208	+	Missense_Mutation	SNP	A	G	G	rs1568852		CHP212-AGS	NORMAL	A	A																c.214A>G	p.Thr72Ala	p.T72A	ENST00000444908	2/7	61	5	56				TCAF2,missense_variant,p.Thr72Ala,ENST00000441159,;TCAF2,missense_variant,p.Thr72Ala,ENST00000444908,NM_001130025.1;TCAF2,missense_variant,p.Thr72Ala,ENST00000357344,NM_173678.2;RP11-298A10.1,intron_variant,,ENST00000636919,;RP11-298A10.1,intron_variant,,ENST00000636123,;TCAF2,intron_variant,,ENST00000518791,;	G	ENSG00000170379	ENST00000444908	Transcript
TCAF2	0	.	GRCh38	chr7	143719990	143719990	+	Missense_Mutation	SNP	T	T	C	rs62486261		CHP212-AGS	NORMAL	T	T																c.931T>C	p.Cys311Arg	p.C311R	ENST00000444908	3/7	307	213	93				TCAF2,missense_variant,p.Cys311Arg,ENST00000441159,;TCAF2,missense_variant,p.Cys311Arg,ENST00000444908,NM_001130025.1;TCAF2,missense_variant,p.Cys311Arg,ENST00000357344,NM_173678.2;TCAF2,missense_variant,p.Cys147Arg,ENST00000411935,;TCAF2,missense_variant,p.Cys147Arg,ENST00000425618,NM_001130026.2;TCAF2,missense_variant,p.Cys126Arg,ENST00000518791,;RP11-298A10.1,intron_variant,,ENST00000636919,;R…	C	ENSG00000170379	ENST00000444908	Transcript
CTAGE4	0	.	GRCh38	chr7	144185604	144185604	+	Missense_Mutation	SNP	A	A	G	rs145692929		CHP212-AGS	NORMAL	A	A																c.2101A>G	p.Ile701Val	p.I701V	ENST00000486333	1/1	893	590	302				CTAGE4,missense_variant,p.Ile701Val,ENST00000486333,NM_198495.2;ARHGEF35,downstream_gene_variant,,ENST00000378115,NM_001003702.2;	G	ENSG00000225932	ENST00000486333	Transcript
ARHGEF35	0	.	GRCh38	chr7	144187344	144187344	+	Missense_Mutation	SNP	G	G	A	rs202220824		CHP212-AGS	NORMAL	G	G																c.1040C>T	p.Thr347Ile	p.T347I	ENST00000378115	2/2	59	30	29				ARHGEF35,missense_variant,p.Thr347Ile,ENST00000378115,NM_001003702.2;CTAGE4,downstream_gene_variant,,ENST00000486333,NM_198495.2;	A	ENSG00000213214	ENST00000378115	Transcript
ARHGEF35	0	.	GRCh38	chr7	144188343	144188343	+	Missense_Mutation	SNP	A	A	G	novel		CHP212-AGS	NORMAL	A	A																c.41T>C	p.Ile14Thr	p.I14T	ENST00000378115	2/2	4	2	2				ARHGEF35,missense_variant,p.Ile14Thr,ENST00000378115,NM_001003702.2;CTAGE4,downstream_gene_variant,,ENST00000486333,NM_198495.2;	G	ENSG00000213214	ENST00000378115	Transcript
CTAGE8	0	.	GRCh38	chr7	144267174	144267174	+	Missense_Mutation	SNP	A	A	G	rs62484795		CHP212-AGS	NORMAL	A	A																c.2077T>C	p.Phe693Leu	p.F693L	ENST00000487179	1/1	353	195	158				CTAGE8,missense_variant,p.Phe693Leu,ENST00000487179,NM_001278507.1;OR2A1-AS1,intron_variant,,ENST00000463561,;OR2A1-AS1,intron_variant,,ENST00000476560,;OR2A1-AS1,intron_variant,,ENST00000487102,;OR2A1-AS1,intron_variant,,ENST00000478806,;RP4-545C24.1,intron_variant,,ENST00000460955,;OR2A1-AS1,intron_variant,,ENST00000489488,;OR2A1-AS1,intron_variant,,ENST00000461843,;	G	ENSG00000244693	ENST00000487179	Transcript
OR2A1	0	.	GRCh38	chr7	144318627	144318627	+	Missense_Mutation	SNP	C	G	G	rs201568948		CHP212-AGS	NORMAL	C	C																c.503C>G	p.Ser168Cys	p.S168C	ENST00000408951	1/1	82	1	81				OR2A1,missense_variant,p.Ser168Cys,ENST00000408951,NM_001005287.1;OR2A1-AS1,intron_variant,,ENST00000463561,;OR2A1-AS1,intron_variant,,ENST00000486094,;OR2A1-AS1,intron_variant,,ENST00000476560,;OR2A1-AS1,intron_variant,,ENST00000487102,;OR2A1-AS1,intron_variant,,ENST00000475089,;OR2A1-AS1,intron_variant,,ENST00000478806,;OR2A1-AS1,intron_variant,,ENST00000488041,;OR2A1-AS1,intron_variant,,ENST00…	G	ENSG00000221970	ENST00000408951	Transcript
ARHGEF5	0	.	GRCh38	chr7	144363709	144363709	+	Missense_Mutation	SNP	C	T	T	rs3823677		CHP212-AGS	NORMAL	C	C																c.1040C>T	p.Thr347Ile	p.T347I	ENST00000056217	2/15	292	4	288				ARHGEF5,missense_variant,p.Thr347Ile,ENST00000056217,NM_005435.3;ARHGEF5,intron_variant,,ENST00000498580,;ARHGEF5,upstream_gene_variant,,ENST00000474817,;ARHGEF5,upstream_gene_variant,,ENST00000471847,;	T	ENSG00000050327	ENST00000056217	Transcript
ZNF777	0	.	GRCh38	chr7	149451070	149451070	+	Missense_Mutation	SNP	C	C	T	rs201914739		CHP212-AGS	NORMAL	C	C																c.1016G>A	p.Arg339His	p.R339H	ENST00000247930	4/6	721	400	321				ZNF777,missense_variant,p.Arg339His,ENST00000247930,NM_015694.2;	T	ENSG00000196453	ENST00000247930	Transcript
SSPO	0	.	GRCh38	chr7	149785708	149785708	+	Missense_Mutation	SNP	G	G	C	rs143514105		CHP212-AGS	NORMAL	G	G																c.3215G>C	p.Arg1072Pro	p.R1072P	ENST00000378016	21/107	243	129	114				SSPO,missense_variant,p.Arg1072Pro,ENST00000378016,NM_198455.2;SSPO,non_coding_transcript_exon_variant,,ENST00000623373,;SSPO,downstream_gene_variant,,ENST00000486824,;SSPO,upstream_gene_variant,,ENST00000475488,;SSPO,downstream_gene_variant,,ENST00000493502,;	C	ENSG00000197558	ENST00000378016	Transcript
SSPO	0	.	GRCh38	chr7	149818100	149818101	+	Nonsense_Mutation	INS	-	A	A	novel		CHP212-AGS	NORMAL	-	-																c.11582dupA	p.Tyr3861Ter	p.Y3861*	ENST00000378016	79/107	521	2	519				SSPO,stop_gained,p.Tyr3861Ter,ENST00000378016,NM_198455.2;SSPO,non_coding_transcript_exon_variant,,ENST00000623373,;SSPO,upstream_gene_variant,,ENST00000492965,;SSPO,upstream_gene_variant,,ENST00000488835,;SSPO,upstream_gene_variant,,ENST00000461331,;	A	ENSG00000197558	ENST00000378016	Transcript
AGAP3	0	.	GRCh38	chr7	151086815	151086816	+	Frame_Shift_Del	DEL	CT	CT	-	rs751333078		CHP212-AGS	NORMAL	CT	CT																c.74_75delCT	p.Ala25GlyfsTer104	p.A25Gfs*104	ENST00000397238	1/18	47	44	3				AGAP3,frameshift_variant,p.Ala25GlyfsTer104,ENST00000397238,NM_031946.6;AGAP3,frameshift_variant,p.Ala25GlyfsTer104,ENST00000473312,NM_001042535.3;AGAP3,frameshift_variant,p.Ala25GlyfsTer104,ENST00000479901,NM_001308304.1;AGAP3,intron_variant,,ENST00000622464,;AGAP3,intron_variant,,ENST00000463381,NM_001281300.1;TMUB1,upstream_gene_variant,,ENST00000392818,NM_031434.3;TMUB1,upstream_gene_variant,…	-	ENSG00000133612	ENST00000397238	Transcript
AGAP3	0	.	GRCh38	chr7	151086831	151086832	+	Frame_Shift_Ins	INS	-	GGGG	GGGG	novel		CHP212-AGS	NORMAL	-	-																c.91_92insGGGG	p.Val31GlyfsTer100	p.V31Gfs*100	ENST00000397238	1/18	31	0	31				AGAP3,frameshift_variant,p.Val31GlyfsTer100,ENST00000397238,NM_031946.6;AGAP3,frameshift_variant,p.Val31GlyfsTer100,ENST00000473312,NM_001042535.3;AGAP3,frameshift_variant,p.Val31GlyfsTer100,ENST00000479901,NM_001308304.1;AGAP3,intron_variant,,ENST00000622464,;AGAP3,intron_variant,,ENST00000463381,NM_001281300.1;TMUB1,upstream_gene_variant,,ENST00000392818,NM_031434.3;TMUB1,upstream_gene_variant,…	GGGG	ENSG00000133612	ENST00000397238	Transcript
IQCA1L	0	.	GRCh38	chr7	151195598	151195598	+	Frame_Shift_Del	DEL	C	C	-	novel		CHP212-AGS	NORMAL	C	C																c.1375delG	p.Glu459LysfsTer4	p.E459Kfs*4	ENST00000615129	11/19	490	262	228				IQCA1L,frameshift_variant,p.Glu459LysfsTer4,ENST00000615129,NM_001304419.1;IQCA1L,3_prime_UTR_variant,,ENST00000613681,;IQCA1L,upstream_gene_variant,,ENST00000611102,;	-	ENSG00000278685	ENST00000615129	Transcript
KMT2C	0	.	GRCh38	chr7	152229936	152229936	+	Missense_Mutation	SNP	C	C	A	rs28522267		CHP212-AGS	NORMAL	C	C																c.2963G>T	p.Cys988Phe	p.C988F	ENST00000262189	18/59	530	254	276				KMT2C,missense_variant,p.Cys988Phe,ENST00000262189,NM_170606.2;KMT2C,missense_variant,p.Cys988Phe,ENST00000355193,;KMT2C,missense_variant,p.Cys144Phe,ENST00000418673,;KMT2C,3_prime_UTR_variant,,ENST00000558084,;KMT2C,non_coding_transcript_exon_variant,,ENST00000473186,;	A	ENSG00000055609	ENST00000262189	Transcript
KMT2C	0	.	GRCh38	chr7	152247922	152247922	+	Missense_Mutation	SNP	C	C	T	rs2479172		CHP212-AGS	NORMAL	C	C																c.2512G>A	p.Gly838Ser	p.G838S	ENST00000262189	14/59	524	357	167				KMT2C,missense_variant,p.Gly838Ser,ENST00000262189,NM_170606.2;KMT2C,missense_variant,p.Gly838Ser,ENST00000355193,;KMT2C,missense_variant,p.Gly34Ser,ENST00000418673,;KMT2C,3_prime_UTR_variant,,ENST00000558084,;	T	ENSG00000055609	ENST00000262189	Transcript
KMT2C	0	.	GRCh38	chr7	152247986	152247987	+	Nonsense_Mutation	INS	-	-	T	rs150073007		CHP212-AGS	NORMAL	-	-																c.2447dupA	p.Tyr816Ter	p.Y816*	ENST00000262189	14/59	1061	790	271				KMT2C,stop_gained,p.Tyr816Ter,ENST00000262189,NM_170606.2;KMT2C,stop_gained,p.Tyr816Ter,ENST00000355193,;KMT2C,stop_gained,p.Tyr12Ter,ENST00000418673,;KMT2C,stop_gained,p.Tyr816Ter,ENST00000558084,;	T	ENSG00000055609	ENST00000262189	Transcript
MYOM2	0	.	GRCh38	chr8	2101041	2101041	+	Missense_Mutation	SNP	G	A	A	rs968381		CHP212-AGS	NORMAL	G	G																c.2606N>A	p.Ser869Asn	p.S869N	ENST00000262113	20/37	406	3	403				MYOM2,missense_variant,p.Ser869Asn,ENST00000262113,NM_003970.3;MYOM2,missense_variant,p.Ser294Asn,ENST00000523438,;MYOM2,non_coding_transcript_exon_variant,,ENST00000518203,;MYOM2,non_coding_transcript_exon_variant,,ENST00000519372,;MYOM2,upstream_gene_variant,,ENST00000517520,;	A	ENSG00000036448	ENST00000262113	Transcript
CSMD1	0	.	GRCh38	chr8	3343347	3343347	+	Missense_Mutation	SNP	T	T	G	rs199996810		CHP212-AGS	NORMAL	T	T																c.3581N>C	p.Glu1194Ala	p.E1194A	ENST00000520002	24/71	505	290	215				CSMD1,missense_variant,p.Glu1055Ala,ENST00000537824,;CSMD1,missense_variant,p.Glu674Ala,ENST00000335551,;CSMD1,missense_variant,p.Glu1194Ala,ENST00000520002,;CSMD1,missense_variant,p.Glu1194Ala,ENST00000602557,;CSMD1,missense_variant,p.Glu1193Ala,ENST00000635120,NM_033225.5;CSMD1,missense_variant,p.Glu1194Ala,ENST00000400186,;CSMD1,missense_variant,p.Glu1194Ala,ENST00000602723,;CSMD1,non_coding_t…	G	ENSG00000183117	ENST00000520002	Transcript
ZNF705G	0	.	GRCh38	chr8	7358172	7358172	+	Missense_Mutation	SNP	A	A	G	rs9693671		CHP212-AGS	NORMAL	A	A																c.707N>C	p.Val236Ala	p.V236A	ENST00000400156	7/7	1080	711	369				ZNF705G,missense_variant,p.Val236Ala,ENST00000400156,NM_001164457.1;FAM66B,upstream_gene_variant,,ENST00000606573,;FAM66B,upstream_gene_variant,,ENST00000529456,;	G	ENSG00000215372	ENST00000400156	Transcript
SPAG11B	0	.	GRCh38	chr8	7450864	7450864	+	Missense_Mutation	SNP	T	C	C	rs1042797		CHP212-AGS	NORMAL	T	T																c.251N>G	p.His84Arg	p.H84R	ENST00000398462	3/3	412	2	410				SPAG11B,missense_variant,p.His84Arg,ENST00000398462,NM_058201.2;SPAG11B,missense_variant,p.His84Arg,ENST00000359758,NM_058200.2;SPAG11B,missense_variant,p.His31Arg,ENST00000458665,NM_058207.2;SPAG11B,3_prime_UTR_variant,,ENST00000297498,NM_016512.3;SPAG11B,3_prime_UTR_variant,,ENST00000528168,NM_058206.3;SPAG11B,intron_variant,,ENST00000361111,NM_058202.2;SPAG11B,intron_variant,,ENST00000528943,;…	C	ENSG00000164871	ENST00000398462	Transcript
PRR23D1	0	.	GRCh38	chr8	7541250	7541250	+	Missense_Mutation	SNP	T	T	G	rs2737502		CHP212-AGS	NORMAL	T	T																c.210N>G	p.Asn70Lys	p.N70K	ENST00000533250	4/4	21	4	17				PRR23D1,missense_variant,p.Asn70Lys,ENST00000533250,NM_001282479.1;	G	ENSG00000255251	ENST00000533250	Transcript
DEFB107A	0	.	GRCh38	chr8	7815604	7815604	+	Missense_Mutation	SNP	C	C	A	rs200631345		CHP212-AGS	NORMAL	C	C																c.25N>T	p.Val9Phe	p.V9F	ENST00000335021	1/2	69	29	40				DEFB107A,missense_variant,p.Val9Phe,ENST00000335021,NM_001037668.1;	A	ENSG00000186572	ENST00000335021	Transcript
DEFB104A	0	.	GRCh38	chr8	7836512	7836512	+	Missense_Mutation	SNP	A	G	G	rs2680507		CHP212-AGS	NORMAL	A	A																c.28N>G	p.Ile10Val	p.I10V	ENST00000314265	1/2	46	4	42				DEFB104A,missense_variant,p.Ile10Val,ENST00000314265,NM_080389.2;	G	ENSG00000176782	ENST00000314265	Transcript
ZNF705B	0	.	GRCh38	chr8	7950105	7950105	+	Missense_Mutation	SNP	T	A	A	novel		CHP212-AGS	NORMAL	T	T																c.212N>A	p.Val71Glu	p.V71E	ENST00000400120	5/7	26	2	24				ZNF705B,missense_variant,p.Val71Glu,ENST00000400120,NM_001193630.1;FAM66E,upstream_gene_variant,,ENST00000533615,;FAM66E,upstream_gene_variant,,ENST00000529252,;	A	ENSG00000215356	ENST00000400120	Transcript
RP1L1	0	.	GRCh38	chr8	10622985	10622985	+	Missense_Mutation	SNP	G	G	A	rs202082944		CHP212-AGS	NORMAL	G	G																c.217N>T	p.Pro73Ser	p.P73S	ENST00000382483	2/4	739	368	371				RP1L1,missense_variant,p.Pro73Ser,ENST00000382483,NM_178857.5;RP1L1,non_coding_transcript_exon_variant,,ENST00000329335,;	A	ENSG00000183638	ENST00000382483	Transcript
FAM86B1	0	.	GRCh38	chr8	12191811	12191811	+	Missense_Mutation	SNP	C	C	A	rs200411374		CHP212-AGS	NORMAL	C	C																c.127N>T	p.Asp43Tyr	p.D43Y	ENST00000448228	2/7	37	16	21				FAM86B1,missense_variant,p.Asp43Tyr,ENST00000448228,NM_001083537.1;FAM86B1,missense_variant,p.Asp43Tyr,ENST00000533852,;FAM86B1,missense_variant,p.Asp42Tyr,ENST00000524571,;FAM86B1,missense_variant,p.Asp43Tyr,ENST00000534520,;FAM86B1,missense_variant,p.Asp43Tyr,ENST00000533513,;AC145124.2,upstream_gene_variant,,ENST00000528514,;FAM86B1,missense_variant,p.Asp43Tyr,ENST00000340537,;FAM86B1,missense…	A	ENSG00000186523	ENST00000448228	Transcript
FAM86B2	0	.	GRCh38	chr8	12434084	12434084	+	Missense_Mutation	SNP	C	C	A	rs146321506		CHP212-AGS	NORMAL	C	C																c.127N>T	p.Asp43Tyr	p.D43Y	ENST00000262365	2/8	524	237	287				FAM86B2,missense_variant,p.Asp43Tyr,ENST00000262365,NM_001137610.1;FAM86B2,missense_variant,p.Asp43Tyr,ENST00000527331,;FAM86B2,missense_variant,p.Asp43Tyr,ENST00000532480,;FAM86B2,5_prime_UTR_variant,,ENST00000309608,;	A	ENSG00000145002	ENST00000262365	Transcript
TNFRSF10C	0	.	GRCh38	chr8	23116765	23116765	+	Missense_Mutation	SNP	C	C	T	rs76324416		CHP212-AGS	NORMAL	C	C																c.514N>T	p.Pro172Ser	p.P172S	ENST00000356864	5/5	1057	574	483				TNFRSF10C,missense_variant,p.Pro172Ser,ENST00000356864,NM_003841.3;TNFRSF10C,downstream_gene_variant,,ENST00000520607,;TNFRSF10C,3_prime_UTR_variant,,ENST00000517558,;TNFRSF10C,downstream_gene_variant,,ENST00000518135,;	T	ENSG00000173535	ENST00000356864	Transcript
PTK2B	0	.	GRCh38	chr8	27433522	27433522	+	Missense_Mutation	SNP	C	C	G	rs56175011		CHP212-AGS	NORMAL	C	C																c.1075N>G	p.Gln359Glu	p.Q359E	ENST00000397501	16/36	424	212	212				PTK2B,missense_variant,p.Gln359Glu,ENST00000397501,NM_173174.2;PTK2B,missense_variant,p.Gln359Glu,ENST00000346049,NM_173176.2,NM_004103.4;PTK2B,missense_variant,p.Gln359Glu,ENST00000420218,NM_173175.2;PTK2B,missense_variant,p.Gln359Glu,ENST00000517339,;PTK2B,intron_variant,,ENST00000519512,;PTK2B,downstream_gene_variant,,ENST00000412793,;MIR6842,downstream_gene_variant,,ENST00000612539,;PTK2B,non…	G	ENSG00000120899	ENST00000397501	Transcript
KIF13B	0	.	GRCh38	chr8	29072303	29072303	+	Missense_Mutation	SNP	A	A	C	rs202077289		CHP212-AGS	NORMAL	A	A																c.4535N>G	p.Met1512Arg	p.M1512R	ENST00000524189	39/40	441	236	205				KIF13B,missense_variant,p.Met1512Arg,ENST00000524189,NM_015254.3;KIF13B,missense_variant,p.Met104Arg,ENST00000523130,;CTD-2647L4.5,downstream_gene_variant,,ENST00000560714,;	C	ENSG00000197892	ENST00000524189	Transcript
CYP7B1	0	.	GRCh38	chr8	64798511	64798511	+	Missense_Mutation	SNP	G	G	A	rs754214163		CHP212-AGS	NORMAL	G	G																c.77N>T	p.Ala26Val	p.A26V	ENST00000310193	1/6	537	234	303				CYP7B1,missense_variant,p.Ala26Val,ENST00000310193,NM_004820.3;RP11-1D12.2,downstream_gene_variant,,ENST00000522106,;RP11-1D12.2,downstream_gene_variant,,ENST00000523769,;	A	ENSG00000172817	ENST00000310193	Transcript
PMP2	0	.	GRCh38	chr8	81444884	81444884	+	Missense_Mutation	SNP	T	T	A	rs76057946		CHP212-AGS	NORMAL	T	T																c.179N>T	p.Asn60Ile	p.N60I	ENST00000256103	2/4	458	231	227				PMP2,missense_variant,p.Asn60Ile,ENST00000256103,NM_002677.3;PMP2,intron_variant,,ENST00000519260,;RP11-157I4.4,intron_variant,,ENST00000524085,;	A	ENSG00000147588	ENST00000256103	Transcript
WWP1	0	.	GRCh38	chr8	86427734	86427734	+	Missense_Mutation	SNP	G	G	T	rs774514461		CHP212-AGS	NORMAL	G	G																c.1249N>T	p.Val417Phe	p.V417F	ENST00000517970	11/25	574	309	265				WWP1,missense_variant,p.Val417Phe,ENST00000517970,NM_007013.3;WWP1,missense_variant,p.Val417Phe,ENST00000265428,;WWP1,non_coding_transcript_exon_variant,,ENST00000520374,;WWP1,non_coding_transcript_exon_variant,,ENST00000521079,;WWP1,non_coding_transcript_exon_variant,,ENST00000518683,;	T	ENSG00000123124	ENST00000517970	Transcript
RIPK2	0	.	GRCh38	chr8	89772777	89772777	+	Missense_Mutation	SNP	C	C	G	rs35004667		CHP212-AGS	NORMAL	C	C																c.802N>G	p.Leu268Val	p.L268V	ENST00000220751	6/11	464	235	229				RIPK2,missense_variant,p.Leu268Val,ENST00000220751,NM_003821.5;RIPK2,3_prime_UTR_variant,,ENST00000522965,;	G	ENSG00000104312	ENST00000220751	Transcript
FAM92A	0	.	GRCh38	chr8	93704985	93704985	+	Missense_Mutation	SNP	G	G	A	rs199997776		CHP212-AGS	NORMAL	G	G																c.407N>A	p.Arg136Gln	p.R136Q	ENST00000518322	4/9	524	297	227				FAM92A,missense_variant,p.Arg136Gln,ENST00000518322,NM_145269.4;FAM92A,missense_variant,p.Arg136Gln,ENST00000522324,;FAM92A,missense_variant,p.Arg136Gln,ENST00000620645,;FAM92A,missense_variant,p.Arg136Gln,ENST00000423990,NM_001283034.1;FAM92A,missense_variant,p.Arg66Gln,ENST00000523475,;FAM92A,missense_variant,p.Arg144Gln,ENST00000522803,;FAM92A,missense_variant,p.Arg147Gln,ENST00000523453,;FAM9…	A	ENSG00000188343	ENST00000518322	Transcript
LAPTM4B	0	.	GRCh38	chr8	97775755	97775755	+	Missense_Mutation	SNP	G	G	A	rs200544131		CHP212-AGS	NORMAL	G	G																c.19N>A	p.Val7Ile	p.V7I	ENST00000445593	1/7	409	223	186				LAPTM4B,missense_variant,p.Val7Ile,ENST00000445593,;LAPTM4B,missense_variant,p.Val7Ile,ENST00000619747,NM_018407.4;LAPTM4B,upstream_gene_variant,,ENST00000521545,;LAPTM4B,upstream_gene_variant,,ENST00000517924,;Y_RNA,downstream_gene_variant,,ENST00000365529,;	A	ENSG00000104341	ENST00000445593	Transcript
PABPC1	0	.	GRCh38	chr8	100706973	100706973	+	Missense_Mutation	SNP	A	A	G	rs72681439		CHP212-AGS	NORMAL	A	A																c.1361N>C	p.Ile454Thr	p.I454T	ENST00000318607	10/15	366	273	93				PABPC1,missense_variant,p.Ile454Thr,ENST00000318607,NM_002568.3;PABPC1,missense_variant,p.Ile409Thr,ENST00000519004,;PABPC1,missense_variant,p.Ile422Thr,ENST00000522387,;PABPC1,missense_variant,p.Ile1Thr,ENST00000522658,;PABPC1,missense_variant,p.Ile107Thr,ENST00000517403,;PABPC1,intron_variant,,ENST00000610907,;PABPC1,upstream_gene_variant,,ENST00000520868,;PABPC1,downstream_gene_variant,,ENST00…	G	ENSG00000070756	ENST00000318607	Transcript
MROH5	0	.	GRCh38	chr8	141496470	141496470	+	Missense_Mutation	SNP	C	C	A	rs75683128		CHP212-AGS	NORMAL	C	C																c.112N>T	p.Asp38Tyr	p.D38Y	ENST00000621837	2/31	377	219	158				MROH5,missense_variant,p.Asp38Tyr,ENST00000621837,NM_207414.2;MROH5,missense_variant,p.Asp3Tyr,ENST00000521161,;MROH5,intron_variant,,ENST00000521053,;MROH5,intron_variant,,ENST00000523857,;MROH5,missense_variant,p.Asp38Tyr,ENST00000430863,;	A	ENSG00000226807	ENST00000621837	Transcript
JRK	0	.	GRCh38	chr8	142664633	142664633	+	Missense_Mutation	SNP	T	C	C	rs2976399		CHP212-AGS	NORMAL	T	T																c.1426N>G	p.Arg476Gly	p.R476G	ENST00000612905	2/2	731	7	724				JRK,missense_variant,p.Arg476Gly,ENST00000612905,NM_003724.3;JRK,missense_variant,p.Arg476Gly,ENST00000614134,;JRK,missense_variant,p.Arg476Gly,ENST00000615982,NM_001279352.1;JRK,missense_variant,p.Arg476Gly,ENST00000571961,NM_001077527.2;JRK,downstream_gene_variant,,ENST00000503272,;JRK,downstream_gene_variant,,ENST00000591357,;JRK,upstream_gene_variant,,ENST00000506774,;	C	ENSG00000234616	ENST00000612905	Transcript
GPIHBP1	0	.	GRCh38	chr8	143213308	143213308	+	Missense_Mutation	SNP	T	G	G	rs11538389		CHP212-AGS	NORMAL	T	T																c.41N>G	p.Phe14Cys	p.F14C	ENST00000622500	1/4	666	0	666				GPIHBP1,missense_variant,p.Phe14Cys,ENST00000622500,NM_001301772.1,NM_178172.5;	G	ENSG00000277494	ENST00000622500	Transcript
MROH6	0	.	GRCh38	chr8	143569782	143569782	+	Missense_Mutation	SNP	A	A	G	rs150160012		CHP212-AGS	NORMAL	A	A																c.1217N>C	p.Leu406Pro	p.L406P	ENST00000398882	8/14	1132	567	563				MROH6,missense_variant,p.Leu406Pro,ENST00000398882,NM_001100878.1;MROH6,synonymous_variant,p.Thr418=,ENST00000529971,;MROH6,upstream_gene_variant,,ENST00000533679,;MROH6,upstream_gene_variant,,ENST00000524906,;MROH6,upstream_gene_variant,,ENST00000534459,;MROH6,upstream_gene_variant,,ENST00000532862,;RP11-661A12.9,upstream_gene_variant,,ENST00000531730,;MROH6,upstream_gene_variant,,ENST0000053270…	G	ENSG00000204839	ENST00000398882	Transcript
EEF1D	0	.	GRCh38	chr8	143579812	143579812	+	Missense_Mutation	SNP	C	C	T	rs199856046		CHP212-AGS	NORMAL	C	C																c.1924N>A	p.Ala642Thr	p.A642T	ENST00000423316	9/9	976	500	476				EEF1D,missense_variant,p.Ala692Thr,ENST00000532741,;EEF1D,missense_variant,p.Ala642Thr,ENST00000423316,NM_001130053.2;EEF1D,missense_variant,p.Ala642Thr,ENST00000442189,NM_032378.4;EEF1D,missense_variant,p.Ala276Thr,ENST00000317198,NM_001130057.2;EEF1D,missense_variant,p.Ala276Thr,ENST00000419152,NM_001130055.2;EEF1D,missense_variant,p.Ala276Thr,ENST00000529272,;EEF1D,missense_variant,p.Ala276Thr…	T	ENSG00000104529	ENST00000423316	Transcript
PUF60	0	.	GRCh38	chr8	143817463	143817463	+	Missense_Mutation	SNP	C	C	A	novel		CHP212-AGS	NORMAL	C	C																c.1012N>T	p.Ala338Ser	p.A338S	ENST00000526683	10/12	507	267	240				PUF60,missense_variant,p.Ala338Ser,ENST00000526683,NM_078480.2,NM_001271098.1;PUF60,missense_variant,p.Ala295Ser,ENST00000453551,NM_001136033.2;PUF60,missense_variant,p.Ala321Ser,ENST00000349157,NM_014281.4,NM_001271096.1;PUF60,missense_variant,p.Ala278Ser,ENST00000313352,NM_001271100.1;PUF60,missense_variant,p.Ala309Ser,ENST00000456095,NM_001271099.1;PUF60,missense_variant,p.Ala292Ser,ENST000005…	A	ENSG00000179950	ENST00000526683	Transcript
EPPK1	0	.	GRCh38	chr8	143858970	143858970	+	Missense_Mutation	SNP	C	C	T	novel		CHP212-AGS	NORMAL	C	C																c.14284N>A	p.Ala4762Thr	p.A4762T	ENST00000615648	2/2	60	35	25				EPPK1,missense_variant,p.Ala4762Thr,ENST00000615648,NM_031308.3;EPPK1,missense_variant,p.Ala4737Thr,ENST00000568225,;	T	ENSG00000261150	ENST00000615648	Transcript
EPPK1	0	.	GRCh38	chr8	143863764	143863764	+	Missense_Mutation	SNP	C	C	T	novel		CHP212-AGS	NORMAL	C	C																c.9490N>A	p.Ala3164Thr	p.A3164T	ENST00000615648	2/2	200	125	75				EPPK1,missense_variant,p.Ala3164Thr,ENST00000615648,NM_031308.3;EPPK1,missense_variant,p.Ala3139Thr,ENST00000568225,;	T	ENSG00000261150	ENST00000615648	Transcript
OPLAH	0	.	GRCh38	chr8	144053288	144053288	+	Missense_Mutation	SNP	T	T	C	rs200702041		CHP212-AGS	NORMAL	T	T																c.2792N>G	p.Gln931Arg	p.Q931R	ENST00000618853	20/27	879	440	439				OPLAH,missense_variant,p.Gln931Arg,ENST00000618853,NM_017570.4;MIR6846,downstream_gene_variant,,ENST00000613469,;SMPD5,downstream_gene_variant,,ENST00000528912,;SMPD5,downstream_gene_variant,,ENST00000561181,;OPLAH,non_coding_transcript_exon_variant,,ENST00000527993,;OPLAH,non_coding_transcript_exon_variant,,ENST00000531027,;	C	ENSG00000178814	ENST00000618853	Transcript
FBXL6	0	.	GRCh38	chr8	144355665	144355665	+	Missense_Mutation	SNP	C	T	T			CHP212-AGS	NORMAL	C	C																c.1486N>A	p.Gly496Ser	p.G496S	ENST00000331890	9/9	557	0	557				FBXL6,missense_variant,p.Gly496Ser,ENST00000331890,NM_012162.3;FBXL6,missense_variant,p.Gly490Ser,ENST00000455319,NM_024555.5;SLC52A2,intron_variant,,ENST00000524541,;SLC52A2,upstream_gene_variant,,ENST00000532887,;SLC52A2,upstream_gene_variant,,ENST00000329994,NM_024531.4;SLC52A2,upstream_gene_variant,,ENST00000527078,;SLC52A2,upstream_gene_variant,,ENST00000402965,NM_001253815.1;SLC52A2,upstrea…	T	ENSG00000182325	ENST00000331890	Transcript
ADCK5	0	.	GRCh38	chr8	144379425	144379425	+	Missense_Mutation	SNP	C	A	A	rs6599528		CHP212-AGS	NORMAL	C	C																c.51N>A	p.Ser17Arg	p.S17R	ENST00000308860	2/15	734	2	732				ADCK5,missense_variant,p.Ser17Arg,ENST00000308860,NM_174922.4;ADCK5,non_coding_transcript_exon_variant,,ENST00000526231,;ADCK5,non_coding_transcript_exon_variant,,ENST00000534714,;ADCK5,downstream_gene_variant,,ENST00000525136,;ADCK5,missense_variant,p.Ser17Arg,ENST00000529654,;ADCK5,missense_variant,p.Ala50Glu,ENST00000533715,;ADCK5,missense_variant,p.Ser17Arg,ENST00000526833,;ADCK5,non_coding_t…	A	ENSG00000173137	ENST00000308860	Transcript
SLC39A4	0	.	GRCh38	chr8	144414297	144414297	+	Missense_Mutation	SNP	C	G	G			CHP212-AGS	NORMAL	C	C																c.1114N>C	p.Val372Leu	p.V372L	ENST00000301305	6/12	711	1	709				SLC39A4,missense_variant,p.Val347Leu,ENST00000276833,NM_017767.2;SLC39A4,missense_variant,p.Val372Leu,ENST00000301305,NM_130849.3;CPSF1,upstream_gene_variant,,ENST00000616140,NM_013291.2;SLC39A4,downstream_gene_variant,,ENST00000526658,;GS1-393G12.14,downstream_gene_variant,,ENST00000607491,;SLC39A4,upstream_gene_variant,,ENST00000531013,;SLC39A4,upstream_gene_variant,,ENST00000527148,;SLC39A4,up…	G	ENSG00000147804	ENST00000301305	Transcript
SLC39A4	0	.	GRCh38	chr8	144415811	144415811	+	Missense_Mutation	SNP	A	G	G			CHP212-AGS	NORMAL	A	A																c.473N>C	p.Met158Thr	p.M158T	ENST00000301305	2/12	410	2	408				SLC39A4,missense_variant,p.Met133Thr,ENST00000276833,NM_017767.2;SLC39A4,missense_variant,p.Met158Thr,ENST00000301305,NM_130849.3;SLC39A4,intron_variant,,ENST00000526658,;SLC39A4,upstream_gene_variant,,ENST00000531013,;SLC39A4,upstream_gene_variant,,ENST00000527148,;SLC39A4,upstream_gene_variant,,ENST00000532718,;SLC39A4,upstream_gene_variant,,ENST00000530807,;SLC39A4,upstream_gene_variant,,ENST0…	G	ENSG00000147804	ENST00000301305	Transcript
RECQL4	0	.	GRCh38	chr8	144516377	144516377	+	Missense_Mutation	SNP	G	G	A	rs540719285		CHP212-AGS	NORMAL	G	G																c.742N>T	p.Arg248Cys	p.R248C	ENST00000617875	5/21	812	426	386				RECQL4,missense_variant,p.Arg248Cys,ENST00000617875,NM_004260.3;RECQL4,missense_variant,p.Arg89Cys,ENST00000524998,;RECQL4,5_prime_UTR_variant,,ENST00000621189,;LRRC14,upstream_gene_variant,,ENST00000292524,NM_014665.3;LRRC14,upstream_gene_variant,,ENST00000529022,NM_001272036.1;RECQL4,upstream_gene_variant,,ENST00000534626,;RECQL4,upstream_gene_variant,,ENST00000532846,;RECQL4,upstream_gene_vari…	A	ENSG00000160957	ENST00000617875	Transcript
IFNA10	0	.	GRCh38	chr9	21207001	21207001	+	Missense_Mutation	SNP	C	C	G	rs10113875		CHP212-AGS	NORMAL	C	C																c.97G>C	p.Gly33Arg	p.G33R	ENST00000357374	1/1	670	445	225				IFNA10,missense_variant,p.Gly33Arg,ENST00000357374,NM_002171.2;IFNA7,upstream_gene_variant,,ENST00000239347,NM_021057.2;IFNWP18,downstream_gene_variant,,ENST00000437472,;	G	ENSG00000186803	ENST00000357374	Transcript
DNAJA1	0	.	GRCh38	chr9	33029936	33029936	+	Missense_Mutation	SNP	G	G	C	novel		CHP212-AGS	NORMAL	G	G																c.362G>C	p.Gly121Ala	p.G121A	ENST00000330899	4/9	488	336	152				DNAJA1,missense_variant,p.Gly121Ala,ENST00000330899,NM_001314039.1,NM_001539.3;DNAJA1,intron_variant,,ENST00000495015,;APTX,upstream_gene_variant,,ENST00000473270,;APTX,upstream_gene_variant,,ENST00000460945,;DNAJA1,upstream_gene_variant,,ENST00000465677,;APTX,upstream_gene_variant,,ENST00000489583,;APTX,upstream_gene_variant,,ENST00000495360,;	C	ENSG00000086061	ENST00000330899	Transcript
ANKRD18B	0	.	GRCh38	chr9	33566372	33566372	+	Missense_Mutation	SNP	A	A	G	rs4141844		CHP212-AGS	NORMAL	A	A																c.2428A>G	p.Lys810Glu	p.K810E	ENST00000290943	13/16	400	268	132				ANKRD18B,missense_variant,p.Lys810Glu,ENST00000290943,NM_001244752.1;ANKRD18B,missense_variant,p.Lys191Glu,ENST00000357927,;ANKRD18B,upstream_gene_variant,,ENST00000465094,;ANKRD18B,upstream_gene_variant,,ENST00000426460,;	G	ENSG00000230453	ENST00000290943	Transcript
KIAA1161	0	.	GRCh38	chr9	34372875	34372875	+	Nonsense_Mutation	SNP	G	G	C	rs4879782		CHP212-AGS	NORMAL	G	G																c.69C>G	p.Tyr23Ter	p.Y23*	ENST00000297625	2/2	495	259	236				KIAA1161,stop_gained,p.Tyr23Ter,ENST00000297625,NM_020702.4;KIAA1161,upstream_gene_variant,,ENST00000379142,;	C	ENSG00000164976	ENST00000297625	Transcript
ALDH1B1	0	.	GRCh38	chr9	38397157	38397157	+	Missense_Mutation	SNP	T	T	C	rs61741825		CHP212-AGS	NORMAL	T	T																c.1409T>C	p.Val470Ala	p.V470A	ENST00000377698	2/2	700	343	357				ALDH1B1,missense_variant,p.Val470Ala,ENST00000377698,NM_000692.4;ALDH1B1,downstream_gene_variant,,ENST00000635162,;	C	ENSG00000137124	ENST00000377698	Transcript
CNTNAP3	0	.	GRCh38	chr9	39088492	39088492	+	Missense_Mutation	SNP	T	T	A	novel		CHP212-AGS	NORMAL	T	T																c.3151A>T	p.Thr1051Ser	p.T1051S	ENST00000297668	19/24	301	104	197				CNTNAP3,missense_variant,p.Thr1051Ser,ENST00000297668,NM_033655.3;CNTNAP3,missense_variant,p.Thr970Ser,ENST00000377656,;CNTNAP3,missense_variant,p.Thr963Ser,ENST00000358144,;CNTNAP3,upstream_gene_variant,,ENST00000493965,;CNTNAP3,upstream_gene_variant,,ENST00000477002,;	A	ENSG00000106714	ENST00000297668	Transcript
CNTNAP3	0	.	GRCh38	chr9	39088549	39088549	+	Missense_Mutation	SNP	G	G	A	novel		CHP212-AGS	NORMAL	G	G																c.3094C>T	p.His1032Tyr	p.H1032Y	ENST00000297668	19/24	551	162	389				CNTNAP3,missense_variant,p.His1032Tyr,ENST00000297668,NM_033655.3;CNTNAP3,missense_variant,p.His951Tyr,ENST00000377656,;CNTNAP3,missense_variant,p.His944Tyr,ENST00000358144,;CNTNAP3,upstream_gene_variant,,ENST00000493965,;CNTNAP3,upstream_gene_variant,,ENST00000477002,;	A	ENSG00000106714	ENST00000297668	Transcript
SPATA31A1	0	.	GRCh38	chr9	39358957	39358957	+	Missense_Mutation	SNP	C	C	T	rs10125162		CHP212-AGS	NORMAL	C	C																c.1234C>T	p.Leu412Phe	p.L412F	ENST00000377647	4/4	210	94	116				SPATA31A1,missense_variant,p.Leu412Phe,ENST00000377647,NM_001085452.2;RP11-347J14.4,downstream_gene_variant,,ENST00000615174,;SPATA31A1,downstream_gene_variant,,ENST00000473440,;	T	ENSG00000204849	ENST00000377647	Transcript
SPATA31A1	0	.	GRCh38	chr9	39360952	39360952	+	Missense_Mutation	SNP	G	A	A	rs6476797		CHP212-AGS	NORMAL	G	G																c.3229G>A	p.Ala1077Thr	p.A1077T	ENST00000377647	4/4	211	0	211				SPATA31A1,missense_variant,p.Ala1077Thr,ENST00000377647,NM_001085452.2;RP11-347J14.4,non_coding_transcript_exon_variant,,ENST00000615174,;SPATA31A1,downstream_gene_variant,,ENST00000473440,;	A	ENSG00000204849	ENST00000377647	Transcript
CBWD7	0	.	GRCh38	chr9	41133695	41133695	+	Missense_Mutation	SNP	T	T	A	rs62553375		CHP212-AGS	NORMAL	T	T																c.864A>T	p.Glu288Asp	p.E288D	ENST00000377391	12/15	420	249	171				CBWD7,missense_variant,p.Glu252Asp,ENST00000613716,NM_001330339.1;CBWD7,missense_variant,p.Glu288Asp,ENST00000377391,NM_001085457.1;CBWD7,missense_variant,p.Glu269Asp,ENST00000456520,;CBWD7,non_coding_transcript_exon_variant,,ENST00000613125,;CBWD7,non_coding_transcript_exon_variant,,ENST00000617722,;CBWD7,non_coding_transcript_exon_variant,,ENST00000610358,;CBWD7,non_coding_transcript_exon_varia…	A	ENSG00000215126	ENST00000377391	Transcript
CNTNAP3B	0	.	GRCh38	chr9	41996327	41996327	+	Missense_Mutation	SNP	A	A	T	rs62554986		CHP212-AGS	NORMAL	A	A																c.949T>A	p.Ser317Thr	p.S317T	ENST00000377561	7/24	615	228	387				CNTNAP3B,missense_variant,p.Ser317Thr,ENST00000612828,;CNTNAP3B,missense_variant,p.Ser317Thr,ENST00000377561,NM_001201380.2;CNTNAP3B,missense_variant,p.Ser317Thr,ENST00000276974,;CNTNAP3B,missense_variant,p.Ser317Thr,ENST00000341990,;CNTNAP3B,missense_variant,p.Ser317Thr,ENST00000617422,;CNTNAP3B,missense_variant,p.Ser317Thr,ENST00000619138,;CNTNAP3B,missense_variant,p.Ser317Thr,ENST00000479351,;…	T	ENSG00000154529	ENST00000377561	Transcript
CNTNAP3B	0	.	GRCh38	chr9	42129032	42129032	+	Missense_Mutation	SNP	G	G	T	rs372133350		CHP212-AGS	NORMAL	G	G																c.63C>A	p.Ser21Arg	p.S21R	ENST00000377561	1/24	591	339	252				CNTNAP3B,missense_variant,p.Ser21Arg,ENST00000612828,;CNTNAP3B,missense_variant,p.Ser21Arg,ENST00000377561,NM_001201380.2;CNTNAP3B,missense_variant,p.Ser21Arg,ENST00000276974,;CNTNAP3B,missense_variant,p.Ser21Arg,ENST00000341990,;CNTNAP3B,missense_variant,p.Ser21Arg,ENST00000617422,;CNTNAP3B,missense_variant,p.Ser21Arg,ENST00000619138,;CNTNAP3B,missense_variant,p.Ser21Arg,ENST00000479351,;CNTNAP3…	T	ENSG00000154529	ENST00000377561	Transcript
SPATA31A6	0	.	GRCh38	chr9	42186961	42186961	+	Missense_Mutation	SNP	C	C	T	rs11261835		CHP212-AGS	NORMAL	C	C																c.1259C>T	p.Pro420Leu	p.P420L	ENST00000332857	4/4	960	655	304				SPATA31A6,missense_variant,p.Pro420Leu,ENST00000332857,NM_001145196.1;SPATA31A6,downstream_gene_variant,,ENST00000496386,;	T	ENSG00000185775	ENST00000332857	Transcript
SPATA31A6	0	.	GRCh38	chr9	42187569	42187569	+	Missense_Mutation	SNP	C	G	G	rs11537002		CHP212-AGS	NORMAL	C	C																c.1867C>G	p.Arg623Gly	p.R623G	ENST00000332857	4/4	520	19	501				SPATA31A6,missense_variant,p.Arg623Gly,ENST00000332857,NM_001145196.1;SPATA31A6,downstream_gene_variant,,ENST00000496386,;	G	ENSG00000185775	ENST00000332857	Transcript
SPATA31A6	0	.	GRCh38	chr9	42189007	42189007	+	Missense_Mutation	SNP	C	C	T	rs10907643		CHP212-AGS	NORMAL	C	C																c.3305C>T	p.Pro1102Leu	p.P1102L	ENST00000332857	4/4	1189	739	450				SPATA31A6,missense_variant,p.Pro1102Leu,ENST00000332857,NM_001145196.1;SPATA31A6,downstream_gene_variant,,ENST00000496386,;	T	ENSG00000185775	ENST00000332857	Transcript
SPATA31A7	0	.	GRCh38	chr9	61194086	61194086	+	Missense_Mutation	SNP	C	C	T	rs200832265		CHP212-AGS	NORMAL	C	C																c.2000C>T	p.Pro667Leu	p.P667L	ENST00000619167	4/4	134	81	53				SPATA31A7,missense_variant,p.Pro667Leu,ENST00000619167,NM_015667.2;RP11-101E5.6,downstream_gene_variant,,ENST00000611332,;SPATA31A7,downstream_gene_variant,,ENST00000618860,;SPATA31A7,downstream_gene_variant,,ENST00000619140,;SPATA31A7,downstream_gene_variant,,ENST00000622899,;SPATA31A7,downstream_gene_variant,,ENST00000622751,;SPATA31A7,downstream_gene_variant,,ENST00000376458,;SPATA31A7,downstr…	T	ENSG00000276040	ENST00000619167	Transcript
FOXD4L5	0	.	GRCh38	chr9	65283606	65283606	+	Missense_Mutation	SNP	A	A	G	novel		CHP212-AGS	NORMAL	A	A																c.772T>C	p.Cys258Arg	p.C258R	ENST00000377420	1/1	13	3	10				FOXD4L5,missense_variant,p.Cys258Arg,ENST00000377420,NM_001126334.1;CBWD4P,downstream_gene_variant,,ENST00000445695,;	G	ENSG00000204779	ENST00000377420	Transcript
FOXD4L5	0	.	GRCh38	chr9	65284049	65284049	+	Missense_Mutation	SNP	G	G	C	rs201783089		CHP212-AGS	NORMAL	G	G																c.329C>G	p.Pro110Arg	p.P110R	ENST00000377420	1/1	516	258	258				FOXD4L5,missense_variant,p.Pro110Arg,ENST00000377420,NM_001126334.1;CBWD4P,downstream_gene_variant,,ENST00000445695,;	C	ENSG00000204779	ENST00000377420	Transcript
FOXD4L4	0	.	GRCh38	chr9	65737984	65737984	+	Missense_Mutation	SNP	G	C	C	rs10796795		CHP212-AGS	NORMAL	G	G																c.839G>C	p.Gly280Ala	p.G280A	ENST00000377413	1/1	997	26	971				FOXD4L4,missense_variant,p.Gly280Ala,ENST00000377413,NM_199244.3;CBWD5,downstream_gene_variant,,ENST00000377392,NM_001286835.1;CBWD5,downstream_gene_variant,,ENST00000382405,NM_001330668.1;CBWD5,downstream_gene_variant,,ENST00000430059,;CBWD5,downstream_gene_variant,,ENST00000429800,;CBWD5,downstream_gene_variant,,ENST00000377395,NM_001024916.3;CBWD5,downstream_gene_variant,,ENST00000489273,;CBWD…	C	ENSG00000184659	ENST00000377413	Transcript
SPATA31A3	0	.	GRCh38	chr9	66987043	66987043	+	Missense_Mutation	SNP	G	T	T	rs11261518		CHP212-AGS	NORMAL	G	G																c.3455C>A	p.Pro1152Gln	p.P1152Q	ENST00000428649	4/4	176	32	144				SPATA31A3,missense_variant,p.Pro1152Gln,ENST00000428649,NM_001083124.1;RP11-395E19.2,non_coding_transcript_exon_variant,,ENST00000616253,;	T	ENSG00000275969	ENST00000428649	Transcript
SPATA31A3	0	.	GRCh38	chr9	66987590	66987590	+	Missense_Mutation	SNP	G	G	A	novel		CHP212-AGS	NORMAL	G	G																c.2908C>T	p.Leu970Phe	p.L970F	ENST00000428649	4/4	19	11	8				SPATA31A3,missense_variant,p.Leu970Phe,ENST00000428649,NM_001083124.1;RP11-395E19.2,non_coding_transcript_exon_variant,,ENST00000616253,;	A	ENSG00000275969	ENST00000428649	Transcript
SPATA31A3	0	.	GRCh38	chr9	66987648	66987648	+	Missense_Mutation	SNP	C	C	G	rs200314502		CHP212-AGS	NORMAL	C	C																c.2850G>C	p.Glu950Asp	p.E950D	ENST00000428649	4/4	103	51	52				SPATA31A3,missense_variant,p.Glu950Asp,ENST00000428649,NM_001083124.1;RP11-395E19.2,non_coding_transcript_exon_variant,,ENST00000616253,;	G	ENSG00000275969	ENST00000428649	Transcript
SPATA31A3	0	.	GRCh38	chr9	66989561	66989561	+	Missense_Mutation	SNP	C	C	G	rs62565521		CHP212-AGS	NORMAL	C	C																c.937G>C	p.Glu313Gln	p.E313Q	ENST00000428649	4/4	32	17	15				SPATA31A3,missense_variant,p.Glu313Gln,ENST00000428649,NM_001083124.1;RP11-395E19.2,downstream_gene_variant,,ENST00000616253,;	G	ENSG00000275969	ENST00000428649	Transcript
ANKRD20A1	0	.	GRCh38	chr9	67901030	67901030	+	Missense_Mutation	SNP	C	C	T	rs62542472		CHP212-AGS	NORMAL	C	C																c.2035C>T	p.Arg679Cys	p.R679C	ENST00000562196	15/15	467	250	217				ANKRD20A1,missense_variant,p.Arg679Cys,ENST00000562196,NM_032250.3;ANKRD20A1,downstream_gene_variant,,ENST00000622129,;ANKRD20A1,downstream_gene_variant,,ENST00000616155,;RP11-195B21.3,upstream_gene_variant,,ENST00000427989,;	T	ENSG00000260691	ENST00000562196	Transcript
FOXD4L3	0	.	GRCh38	chr9	68303626	68303626	+	Missense_Mutation	SNP	C	C	G	rs10781365		CHP212-AGS	NORMAL	C	C																c.675C>G	p.His225Gln	p.H225Q	ENST00000342833	1/1	576	359	215				FOXD4L3,missense_variant,p.His225Gln,ENST00000342833,NM_199135.4;CBWD3,downstream_gene_variant,,ENST00000360171,NM_001291821.1,NM_201453.3;CBWD3,downstream_gene_variant,,ENST00000377342,;CBWD3,downstream_gene_variant,,ENST00000618217,;RP11-561O23.5,upstream_gene_variant,,ENST00000603200,;RP11-561O23.7,upstream_gene_variant,,ENST00000419576,;CBWD3,downstream_gene_variant,,ENST00000614398,;CBWD3,do…	G	ENSG00000187559	ENST00000342833	Transcript
TJP2	0	.	GRCh38	chr9	69251110	69251110	+	Missense_Mutation	SNP	G	G	T	rs201317427		CHP212-AGS	NORMAL	G	G																c.3160G>T	p.Ala1054Ser	p.A1054S	ENST00000539225	21/23	589	350	239				TJP2,missense_variant,p.Ala1082Ser,ENST00000636438,;TJP2,missense_variant,p.Ala1023Ser,ENST00000377245,NM_004817.3;TJP2,missense_variant,p.Ala990Ser,ENST00000535702,NM_001170415.1;TJP2,missense_variant,p.Ala1054Ser,ENST00000539225,NM_001170416.1;TJP2,intron_variant,,ENST00000453658,NM_001170414.2;TJP2,intron_variant,,ENST00000348208,NM_201629.3;AL358113.1,downstream_gene_variant,,ENST00000265384,…	T	ENSG00000119139	ENST00000539225	Transcript
TJP2	0	.	GRCh38	chr9	69251111	69251111	+	Missense_Mutation	SNP	C	C	T	rs199767035		CHP212-AGS	NORMAL	C	C																c.3161C>T	p.Ala1054Val	p.A1054V	ENST00000539225	21/23	600	354	246				TJP2,missense_variant,p.Ala1082Val,ENST00000636438,;TJP2,missense_variant,p.Ala1023Val,ENST00000377245,NM_004817.3;TJP2,missense_variant,p.Ala990Val,ENST00000535702,NM_001170415.1;TJP2,missense_variant,p.Ala1054Val,ENST00000539225,NM_001170416.1;TJP2,intron_variant,,ENST00000453658,NM_001170414.2;TJP2,intron_variant,,ENST00000348208,NM_201629.3;AL358113.1,downstream_gene_variant,,ENST00000265384,…	T	ENSG00000119139	ENST00000539225	Transcript
TRPM3	0	.	GRCh38	chr9	70610723	70610723	+	Missense_Mutation	SNP	C	C	G	rs117283138		CHP212-AGS	NORMAL	C	C																c.2517G>C	p.Glu839Asp	p.E839D	ENST00000377110	18/25	583	286	296				TRPM3,missense_variant,p.Glu839Asp,ENST00000377110,NM_001007471.2;TRPM3,missense_variant,p.Glu701Asp,ENST00000360823,NM_206944.3,NM_206947.3;TRPM3,missense_variant,p.Glu698Asp,ENST00000377105,NM_024971.5;TRPM3,missense_variant,p.Glu843Asp,ENST00000357533,;TRPM3,missense_variant,p.Glu711Asp,ENST00000396292,NM_206946.3;TRPM3,missense_variant,p.Glu701Asp,ENST00000358082,;TRPM3,missense_variant,p.Glu…	G	ENSG00000083067	ENST00000377110	Transcript
GNA14	0	.	GRCh38	chr9	77425579	77425579	+	Missense_Mutation	SNP	T	T	C	rs61755085		CHP212-AGS	NORMAL	T	T																c.860A>G	p.Tyr287Cys	p.Y287C	ENST00000341700	6/7	295	162	133				GNA14,missense_variant,p.Tyr287Cys,ENST00000341700,NM_004297.3;VPS13A,downstream_gene_variant,,ENST00000360280,NM_033305.2;GNA14,non_coding_transcript_exon_variant,,ENST00000464095,;	C	ENSG00000156049	ENST00000341700	Transcript
SPATA31D1	0	.	GRCh38	chr9	81993985	81993985	+	Missense_Mutation	SNP	C	C	T	rs75742550		CHP212-AGS	NORMAL	C	C																c.3515C>T	p.Thr1172Ile	p.T1172I	ENST00000344803	4/4	455	246	208				SPATA31D1,missense_variant,p.Thr1172Ile,ENST00000344803,NM_001001670.2;RP11-15B24.5,intron_variant,,ENST00000637606,;SPATA31D1,downstream_gene_variant,,ENST00000603921,;	T	ENSG00000214929	ENST00000344803	Transcript
SPATA31D1	0	.	GRCh38	chr9	81994247	81994247	+	Missense_Mutation	SNP	G	G	C	rs72735482		CHP212-AGS	NORMAL	G	G																c.3777G>C	p.Leu1259Phe	p.L1259F	ENST00000344803	4/4	505	265	240				SPATA31D1,missense_variant,p.Leu1259Phe,ENST00000344803,NM_001001670.2;RP11-15B24.5,intron_variant,,ENST00000637606,;SPATA31D1,downstream_gene_variant,,ENST00000603921,;	C	ENSG00000214929	ENST00000344803	Transcript
SPATA31C1	0	.	GRCh38	chr9	87921496	87921496	+	RNA	SNP	C	C	G	rs200211927		CHP212-AGS	NORMAL	C	C																n.1886C>G			ENST00000420021	5/5	441	241	200				SPATA31C1,downstream_gene_variant,,ENST00000602681,;SPATA31C1,non_coding_transcript_exon_variant,,ENST00000420021,;	G	ENSG00000230246	ENST00000420021	Transcript
S1PR3	0	.	GRCh38	chr9	89001658	89001658	+	Missense_Mutation	SNP	G	G	A	rs117829798		CHP212-AGS	NORMAL	G	G																c.458G>A	p.Arg153His	p.R153H	ENST00000375846	1/1	744	375	369				S1PR3,missense_variant,p.Arg153His,ENST00000375846,;S1PR3,missense_variant,p.Arg153His,ENST00000358157,NM_005226.3;SHC3,downstream_gene_variant,,ENST00000375835,NM_016848.5;	A	ENSG00000213694	ENST00000375846	Transcript
NUTM2F	0	.	GRCh38	chr9	94318485	94318485	+	Missense_Mutation	SNP	T	T	G	rs12237784		CHP212-AGS	NORMAL	T	T																c.2251A>C	p.Lys751Gln	p.K751Q	ENST00000253262	7/7	60	40	20				NUTM2F,missense_variant,p.Lys751Gln,ENST00000253262,NM_017561.1;NUTM2F,missense_variant,p.Lys736Gln,ENST00000341207,;	G	ENSG00000130950	ENST00000253262	Transcript
NUTM2F	0	.	GRCh38	chr9	94318545	94318545	+	Missense_Mutation	SNP	C	C	G	rs202219124		CHP212-AGS	NORMAL	C	C																c.2191G>C	p.Gly731Arg	p.G731R	ENST00000253262	7/7	150	48	102				NUTM2F,missense_variant,p.Gly731Arg,ENST00000253262,NM_017561.1;NUTM2F,missense_variant,p.Gly716Arg,ENST00000341207,;	G	ENSG00000130950	ENST00000253262	Transcript
NUTM2F	0	.	GRCh38	chr9	94319169	94319169	+	Missense_Mutation	SNP	A	A	T	rs375643249		CHP212-AGS	NORMAL	A	A																c.1567T>A	p.Ser523Thr	p.S523T	ENST00000253262	7/7	86	56	30				NUTM2F,missense_variant,p.Ser523Thr,ENST00000253262,NM_017561.1;NUTM2F,missense_variant,p.Ser508Thr,ENST00000341207,;	T	ENSG00000130950	ENST00000253262	Transcript
OR13C5	0	.	GRCh38	chr9	104599179	104599179	+	Missense_Mutation	SNP	G	G	A	rs7025570		CHP212-AGS	NORMAL	G	G																c.235C>T	p.Pro79Ser	p.P79S	ENST00000374779	1/1	332	193	139				OR13C5,missense_variant,p.Pro79Ser,ENST00000374779,NM_001004482.1;	A	ENSG00000277556	ENST00000374779	Transcript
ORM1	0	.	GRCh38	chr9	114323246	114323246	+	Missense_Mutation	SNP	G	G	A	rs17650		CHP212-AGS	NORMAL	G	G																c.113G>A	p.Arg38Gln	p.R38Q	ENST00000259396	1/6	207	116	91				ORM1,missense_variant,p.Arg38Gln,ENST00000259396,NM_000607.2;ORM1,upstream_gene_variant,,ENST00000477456,;	A	ENSG00000229314	ENST00000259396	Transcript
OLFML2A	0	.	GRCh38	chr9	124804270	124804271	+	Frame_Shift_Ins	INS	-	-	C	novel		CHP212-AGS	NORMAL	-	-																c.1096_1097insC	p.Thr367HisfsTer30	p.T367Hfs*30	ENST00000373580	6/8	735	617	118				OLFML2A,frameshift_variant,p.Thr367HisfsTer30,ENST00000373580,NM_182487.3;OLFML2A,frameshift_variant,p.Thr153HisfsTer30,ENST00000288815,NM_001282715.1;OLFML2A,downstream_gene_variant,,ENST00000331715,;	C	ENSG00000185585	ENST00000373580	Transcript
LRSAM1	0	.	GRCh38	chr9	127496045	127496045	+	Missense_Mutation	SNP	C	C	T	rs150062009		CHP212-AGS	NORMAL	C	C																c.1780C>T	p.Arg594Cys	p.R594C	ENST00000323301	22/25	735	400	335				LRSAM1,missense_variant,p.Arg594Cys,ENST00000323301,NM_138361.5;LRSAM1,missense_variant,p.Arg594Cys,ENST00000300417,NM_001005373.3;LRSAM1,missense_variant,p.Arg567Cys,ENST00000373324,NM_001190723.2;LRSAM1,missense_variant,p.Arg594Cys,ENST00000373322,NM_001005374.3;LRSAM1,non_coding_transcript_exon_variant,,ENST00000483302,;LRSAM1,non_coding_transcript_exon_variant,,ENST00000472068,;	T	ENSG00000148356	ENST00000323301	Transcript
CIZ1	0	.	GRCh38	chr9	128166299	128166300	+	Frame_Shift_Ins	INS	-	-	C	novel		CHP212-AGS	NORMAL	-	-																c.2762dupG	p.Pro923ThrfsTer49	p.P923Tfs*49	ENST00000538431	18/18	833	566	267				CIZ1,frameshift_variant,p.Pro867ThrfsTer49,ENST00000634901,;CIZ1,frameshift_variant,p.Pro923ThrfsTer49,ENST00000538431,NM_001257975.1;CIZ1,frameshift_variant,p.Pro867ThrfsTer49,ENST00000372938,NM_001131016.1,NM_012127.2;CIZ1,frameshift_variant,p.Pro839ThrfsTer49,ENST00000357558,;CIZ1,frameshift_variant,p.Pro811ThrfsTer49,ENST00000372948,NM_001131015.1,NM_001131017.1;CIZ1,frameshift_variant,p.Pro7…	C	ENSG00000148337	ENST00000538431	Transcript
SPTAN1	0	.	GRCh38	chr9	128633230	128633230	+	Missense_Mutation	SNP	G	G	A	rs147149360		CHP212-AGS	NORMAL	G	G																c.7330G>A	p.Asp2444Asn	p.D2444N	ENST00000372739	57/57	654	363	291				SPTAN1,missense_variant,p.Asp2439Asn,ENST00000372731,NM_003127.3;SPTAN1,missense_variant,p.Asp2444Asn,ENST00000372739,NM_001130438.2;SPTAN1,missense_variant,p.Asp2424Asn,ENST00000630804,;SPTAN1,missense_variant,p.Asp2419Asn,ENST00000358161,NM_001195532.1;SPTAN1,missense_variant,p.Asp2465Asn,ENST00000630866,;WDR34,downstream_gene_variant,,ENST00000372715,NM_052844.3;WDR34,downstream_gene_variant,,…	A	ENSG00000197694	ENST00000372739	Transcript
NUP188	0	.	GRCh38	chr9	129002935	129002935	+	Missense_Mutation	SNP	C	C	T	rs17433024		CHP212-AGS	NORMAL	C	C																c.4256C>T	p.Ala1419Val	p.A1419V	ENST00000372577	37/44	631	343	288				NUP188,missense_variant,p.Ala1419Val,ENST00000372577,NM_015354.2;SH3GLB2,downstream_gene_variant,,ENST00000372564,NM_020145.3,NM_001287046.1;RP11-167N5.5,downstream_gene_variant,,ENST00000594418,;NUP188,non_coding_transcript_exon_variant,,ENST00000477069,;SH3GLB2,downstream_gene_variant,,ENST00000479237,;NUP188,downstream_gene_variant,,ENST00000487952,;NUP188,downstream_gene_variant,,ENST00000495…	T	ENSG00000095319	ENST00000372577	Transcript
HMCN2	0	.	GRCh38	chr9	130325648	130325648	+	Missense_Mutation	SNP	G	C	C	novel		CHP212-AGS	NORMAL	G	G																c.2971G>C	p.Ala991Pro	p.A991P	ENST00000624552	20/98	499	0	499				HMCN2,missense_variant,p.Ala991Pro,ENST00000624552,NM_001291815.1;HMCN2,missense_variant,p.Ala255Pro,ENST00000611173,;	C	ENSG00000148357	ENST00000624552	Transcript
SETX	0	.	GRCh38	chr9	132336360	132336360	+	Missense_Mutation	SNP	C	C	G	rs117861188		CHP212-AGS	NORMAL	C	C																c.654G>C	p.Lys218Asn	p.K218N	ENST00000224140	6/26	434	235	199				SETX,missense_variant,p.Lys218Asn,ENST00000224140,NM_015046.5;	G	ENSG00000107290	ENST00000224140	Transcript
ABO	0	.	GRCh38	chr9	133256204	133256204	+	Missense_Mutation	SNP	C	C	T	rs56039827		CHP212-AGS	NORMAL	C	C																c.524G>A	p.Arg175His	p.R175H	ENST00000538324	8/9	654	381	273				ABO,missense_variant,p.Arg175His,ENST00000611156,NM_020469.2;ABO,missense_variant,p.Arg175His,ENST00000538324,;ABO,non_coding_transcript_exon_variant,,ENST00000453660,;	T	ENSG00000175164	ENST00000538324	Transcript
STKLD1	0	.	GRCh38	chr9	133402955	133402955	+	Missense_Mutation	SNP	G	G	A	rs3124747		CHP212-AGS	NORMAL	G	G																c.1417G>A	p.Glu473Lys	p.E473K	ENST00000371957	14/18	856	451	405				STKLD1,missense_variant,p.Glu473Lys,ENST00000371957,NM_153710.4;REXO4,downstream_gene_variant,,ENST00000371942,NM_001279350.1,NM_020385.3,NM_001279351.1;REXO4,downstream_gene_variant,,ENST00000371935,NM_001279349.1;REXO4,downstream_gene_variant,,ENST00000454825,;	A	ENSG00000198870	ENST00000371957	Transcript
COL5A1	0	.	GRCh38	chr9	134750857	134750857	+	Missense_Mutation	SNP	C	C	T	rs557361751		CHP212-AGS	NORMAL	C	C																c.1637C>T	p.Ala546Val	p.A546V	ENST00000371817	13/66	838	417	421				COL5A1,missense_variant,p.Ala546Val,ENST00000371817,NM_000093.4;COL5A1,missense_variant,p.Ala546Val,ENST00000618395,NM_001278074.1;	T	ENSG00000130635	ENST00000371817	Transcript
CCDC187	0	.	GRCh38	chr9	136286167	136286167	+	Missense_Mutation	SNP	G	G	C	novel		CHP212-AGS	NORMAL	G	G																c.2457C>G	p.Asp819Glu	p.D819E	ENST00000569961	8/10	502	288	214				CCDC187,missense_variant,p.Asp917Glu,ENST00000624277,;CCDC187,missense_variant,p.Asp819Glu,ENST00000569961,NM_001291516.1;CCDC187,missense_variant,p.Asp917Glu,ENST00000563590,;	C	ENSG00000260220	ENST00000569961	Transcript
CCDC187	0	.	GRCh38	chr9	136286366	136286366	+	Missense_Mutation	SNP	A	A	G	novel		CHP212-AGS	NORMAL	A	A																c.2258T>C	p.Leu753Pro	p.L753P	ENST00000569961	8/10	786	421	365				CCDC187,missense_variant,p.Leu851Pro,ENST00000624277,;CCDC187,missense_variant,p.Leu753Pro,ENST00000569961,NM_001291516.1;CCDC187,missense_variant,p.Leu851Pro,ENST00000563590,;	G	ENSG00000260220	ENST00000569961	Transcript
CCDC187	0	.	GRCh38	chr9	136291438	136291438	+	Missense_Mutation	SNP	C	C	T	novel		CHP212-AGS	NORMAL	C	C																c.881G>A	p.Arg294His	p.R294H	ENST00000569961	6/10	804	431	373				CCDC187,missense_variant,p.Arg392His,ENST00000624277,;CCDC187,missense_variant,p.Arg294His,ENST00000569961,NM_001291516.1;CCDC187,downstream_gene_variant,,ENST00000565954,;CCDC187,missense_variant,p.Arg392His,ENST00000563590,;	T	ENSG00000260220	ENST00000569961	Transcript
CCDC187	0	.	GRCh38	chr9	136291574	136291574	+	Missense_Mutation	SNP	A	A	G	novel		CHP212-AGS	NORMAL	A	A																c.745T>C	p.Tyr249His	p.Y249H	ENST00000569961	6/10	790	415	375				CCDC187,missense_variant,p.Tyr347His,ENST00000624277,;CCDC187,missense_variant,p.Tyr249His,ENST00000569961,NM_001291516.1;CCDC187,downstream_gene_variant,,ENST00000565954,;CCDC187,missense_variant,p.Tyr347His,ENST00000563590,;	G	ENSG00000260220	ENST00000569961	Transcript
CCDC187	0	.	GRCh38	chr9	136302868	136302868	+	Missense_Mutation	SNP	A	G	G	novel		CHP212-AGS	NORMAL	A	A																c.275T>C	p.Met92Thr	p.M92T	ENST00000569961	2/10	694	2	692				CCDC187,missense_variant,p.Met190Thr,ENST00000624277,;CCDC187,missense_variant,p.Met92Thr,ENST00000569961,NM_001291516.1;CCDC187,non_coding_transcript_exon_variant,,ENST00000565954,;CCDC187,missense_variant,p.Met190Thr,ENST00000563590,;	G	ENSG00000260220	ENST00000569961	Transcript
TOR4A	0	.	GRCh38	chr9	137279669	137279669	+	Missense_Mutation	SNP	G	G	T	novel		CHP212-AGS	NORMAL	G	G																c.980G>T	p.Arg327Leu	p.R327L	ENST00000357503	2/2	472	241	231				TOR4A,missense_variant,p.Arg327Leu,ENST00000357503,NM_017723.2;	T	ENSG00000198113	ENST00000357503	Transcript
GDI2	0	.	GRCh38	chr10	5785211	5785211	+	Missense_Mutation	SNP	G	G	A	rs531926886		CHP212-AGS	NORMAL	G	G																c.650C>T	p.Ala217Val	p.A217V	ENST00000380191	6/11	401	142	259				GDI2,missense_variant,p.Ala217Val,ENST00000380191,NM_001494.3;GDI2,missense_variant,p.Ala172Val,ENST00000380181,NM_001115156.1;GDI2,missense_variant,p.Ala207Val,ENST00000456041,;GDI2,missense_variant,p.Ala45Val,ENST00000447751,;GDI2,downstream_gene_variant,,ENST00000418688,;GDI2,downstream_gene_variant,,ENST00000608581,;GDI2,downstream_gene_variant,,ENST00000380127,;	A	ENSG00000057608	ENST00000380191	Transcript
ITIH2	0	.	GRCh38	chr10	7717687	7717687	+	Missense_Mutation	SNP	G	G	A	rs138977046		CHP212-AGS	NORMAL	G	G																c.529G>A	p.Val177Met	p.V177M	ENST00000358415	6/21	409	130	279				ITIH2,missense_variant,p.Val177Met,ENST00000358415,NM_002216.2;ITIH2,missense_variant,p.Val166Met,ENST00000379587,;ITIH2,missense_variant,p.Val152Met,ENST00000429820,;ITIH2,non_coding_transcript_exon_variant,,ENST00000480387,;ITIH2,downstream_gene_variant,,ENST00000473227,;	A	ENSG00000151655	ENST00000358415	Transcript
MRC1	0	.	GRCh38	chr10	17849701	17849701	+	Missense_Mutation	SNP	G	A	A	rs606231248		CHP212-AGS	NORMAL	G	G																c.1186G>A	p.Gly396Ser	p.G396S	ENST00000569591	7/30	505	6	499				MRC1,missense_variant,p.Gly396Ser,ENST00000569591,NM_002438.3;MIR511,downstream_gene_variant,,ENST00000385203,;	A	ENSG00000260314	ENST00000569591	Transcript
CASC10	0	.	GRCh38	chr10	21495934	21495934	+	Missense_Mutation	SNP	G	G	A	rs753395811		CHP212-AGS	NORMAL	G	G																c.77C>T	p.Pro26Leu	p.P26L	ENST00000377113	2/2	205	109	96				CASC10,missense_variant,p.Pro26Leu,ENST00000377113,NM_001010911.2;MIR1915,downstream_gene_variant,,ENST00000410139,;	A	ENSG00000204682	ENST00000377113	Transcript
ANKRD26	0	.	GRCh38	chr10	27005663	27005663	+	Missense_Mutation	SNP	T	T	A	rs373138646		CHP212-AGS	NORMAL	T	T																c.5060A>T	p.Asn1687Ile	p.N1687I	ENST00000376087	34/34	445	263	182				ANKRD26,missense_variant,p.Asn1703Ile,ENST00000436985,;ANKRD26,missense_variant,p.Asn1687Ile,ENST00000376087,NM_014915.2,NM_001256053.1;ANKRD26,missense_variant,p.Asn175Ile,ENST00000445828,;	A	ENSG00000107890	ENST00000376087	Transcript
SVIL	0	.	GRCh38	chr10	29495143	29495143	+	Missense_Mutation	SNP	G	C	C	rs2368406		CHP212-AGS	NORMAL	G	G																c.3703C>G	p.Pro1235Ala	p.P1235A	ENST00000355867	19/38	279	2	277				SVIL,missense_variant,p.Pro1203Ala,ENST00000375398,;SVIL,missense_variant,p.Pro1235Ala,ENST00000355867,NM_001323599.1,NM_021738.2;SVIL,missense_variant,p.Pro809Ala,ENST00000375400,NM_001323600.1,NM_003174.3;SVIL,missense_variant,p.Pro161Ala,ENST00000632315,;SVIL,non_coding_transcript_exon_variant,,ENST00000474106,;SVIL,non_coding_transcript_exon_variant,,ENST00000491872,;	C	ENSG00000197321	ENST00000355867	Transcript
FAM21C	0	.	GRCh38	chr10	45773308	45773308	+	Missense_Mutation	SNP	G	G	C	novel		CHP212-AGS	NORMAL	G	G																c.2092G>C	p.Gly698Arg	p.G698R	ENST00000374362	21/30	46	22	24				FAM21C,missense_variant,p.Gly698Arg,ENST00000336378,NM_001330074.1;FAM21C,missense_variant,p.Gly698Arg,ENST00000374362,NM_015262.2;FAM21C,missense_variant,p.Gly698Arg,ENST00000623400,;FAM21C,missense_variant,p.Gly698Arg,ENST00000540872,NM_001169106.1;FAM21C,missense_variant,p.Gly640Arg,ENST00000359860,;FAM21C,missense_variant,p.Gly674Arg,ENST00000537517,NM_001169107.1;	C	ENSG00000172661	ENST00000374362	Transcript
AGAP4	0	.	GRCh38	chr10	45826456	45826456	+	Missense_Mutation	SNP	C	T	T	rs202104169		CHP212-AGS	NORMAL	C	C																c.1451G>A	p.Arg484His	p.R484H	ENST00000448048	7/7	511	139	371				AGAP4,missense_variant,p.Arg507His,ENST00000616763,;AGAP4,missense_variant,p.Arg484His,ENST00000311652,;AGAP4,missense_variant,p.Arg484His,ENST00000448048,NM_133446.3;AGAP4,missense_variant,p.Arg507His,ENST00000618171,NM_001276343.2;AGAP4,downstream_gene_variant,,ENST00000492347,;AGAP4,downstream_gene_variant,,ENST00000430779,;	T	ENSG00000188234	ENST00000448048	Transcript
NCOA4	0	.	GRCh38	chr10	46027444	46027444	+	Missense_Mutation	SNP	A	A	C	rs10761581		CHP212-AGS	NORMAL	A	A																c.22T>G	p.Phe8Val	p.F8V	ENST00000578454	2/12	656	332	324				NCOA4,missense_variant,p.Phe8Val,ENST00000578454,NM_001145260.1;NCOA4,missense_variant,p.Phe8Val,ENST00000579039,NM_001145261.1;NCOA4,intron_variant,,ENST00000581486,NM_001145263.1;NCOA4,intron_variant,,ENST00000585056,;NCOA4,intron_variant,,ENST00000580070,;NCOA4,upstream_gene_variant,,ENST00000585132,NM_005437.3;	C	ENSG00000266412	ENST00000578454	Transcript
GPRIN2	0	.	GRCh38	chr10	46549538	46549538	+	Missense_Mutation	SNP	A	A	G	rs3127823		CHP212-AGS	NORMAL	A	A																c.1199T>C	p.Leu400Pro	p.L400P	ENST00000374317	3/3	788	386	401				GPRIN2,missense_variant,p.Leu400Pro,ENST00000374317,NM_014696.3;GPRIN2,missense_variant,p.Leu400Pro,ENST00000374314,;	G	ENSG00000204175	ENST00000374317	Transcript
GPRIN2	0	.	GRCh38	chr10	46549613	46549613	+	Missense_Mutation	SNP	A	G	G	rs3127822		CHP212-AGS	NORMAL	A	A																c.1124T>C	p.Val375Ala	p.V375A	ENST00000374317	3/3	1101	0	1101				GPRIN2,missense_variant,p.Val375Ala,ENST00000374317,NM_014696.3;GPRIN2,missense_variant,p.Val375Ala,ENST00000374314,;	G	ENSG00000204175	ENST00000374317	Transcript
GPRIN2	0	.	GRCh38	chr10	46550013	46550013	+	Missense_Mutation	SNP	T	T	C	rs3127683		CHP212-AGS	NORMAL	T	T																c.724A>G	p.Arg242Gly	p.R242G	ENST00000374317	3/3	626	384	242				GPRIN2,missense_variant,p.Arg242Gly,ENST00000374317,NM_014696.3;GPRIN2,missense_variant,p.Arg242Gly,ENST00000374314,;	C	ENSG00000204175	ENST00000374317	Transcript
GPRIN2	0	.	GRCh38	chr10	46550016	46550016	+	Missense_Mutation	SNP	C	C	T	rs9422022		CHP212-AGS	NORMAL	C	C																c.721G>A	p.Val241Met	p.V241M	ENST00000374317	3/3	630	254	376				GPRIN2,missense_variant,p.Val241Met,ENST00000374317,NM_014696.3;GPRIN2,missense_variant,p.Val241Met,ENST00000374314,;	T	ENSG00000204175	ENST00000374317	Transcript
GPRIN2	0	.	GRCh38	chr10	46550040	46550040	+	Missense_Mutation	SNP	C	C	A	rs11204659		CHP212-AGS	NORMAL	C	C																c.697G>T	p.Ala233Ser	p.A233S	ENST00000374317	3/3	717	398	318				GPRIN2,missense_variant,p.Ala233Ser,ENST00000374317,NM_014696.3;GPRIN2,missense_variant,p.Ala233Ser,ENST00000374314,;	A	ENSG00000204175	ENST00000374317	Transcript
GPRIN2	0	.	GRCh38	chr10	46550133	46550133	+	Missense_Mutation	SNP	C	C	A	rs11204658		CHP212-AGS	NORMAL	C	C																c.604G>T	p.Gly202Trp	p.G202W	ENST00000374317	3/3	770	414	356				GPRIN2,missense_variant,p.Gly202Trp,ENST00000374317,NM_014696.3;GPRIN2,missense_variant,p.Gly202Trp,ENST00000374314,;	A	ENSG00000204175	ENST00000374317	Transcript
GPRIN2	0	.	GRCh38	chr10	46550466	46550466	+	Missense_Mutation	SNP	A	A	G	rs3127820		CHP212-AGS	NORMAL	A	A																c.271T>C	p.Trp91Arg	p.W91R	ENST00000374317	3/3	930	488	442				GPRIN2,missense_variant,p.Trp91Arg,ENST00000374317,NM_014696.3;GPRIN2,missense_variant,p.Trp91Arg,ENST00000374314,;	G	ENSG00000204175	ENST00000374317	Transcript
GPRIN2	0	.	GRCh38	chr10	46550598	46550598	+	Missense_Mutation	SNP	C	C	T	rs3127819		CHP212-AGS	NORMAL	C	C																c.139G>A	p.Val47Met	p.V47M	ENST00000374317	3/3	1069	549	519				GPRIN2,missense_variant,p.Val47Met,ENST00000374317,NM_014696.3;GPRIN2,missense_variant,p.Val47Met,ENST00000374314,;	T	ENSG00000204175	ENST00000374317	Transcript
GPRIN2	0	.	GRCh38	chr10	46550618	46550618	+	Missense_Mutation	SNP	C	C	T	rs3127818		CHP212-AGS	NORMAL	C	C																c.119G>A	p.Arg40His	p.R40H	ENST00000374317	3/3	1101	566	535				GPRIN2,missense_variant,p.Arg40His,ENST00000374317,NM_014696.3;GPRIN2,missense_variant,p.Arg40His,ENST00000374314,;	T	ENSG00000204175	ENST00000374317	Transcript
GPRIN2	0	.	GRCh38	chr10	46550622	46550622	+	Missense_Mutation	SNP	G	G	C	rs4926045		CHP212-AGS	NORMAL	G	G																c.115C>G	p.Leu39Val	p.L39V	ENST00000374317	3/3	1103	543	560				GPRIN2,missense_variant,p.Leu39Val,ENST00000374317,NM_014696.3;GPRIN2,missense_variant,p.Leu39Val,ENST00000374314,;	C	ENSG00000204175	ENST00000374317	Transcript
GPRIN2	0	.	GRCh38	chr10	46550723	46550723	+	Missense_Mutation	SNP	C	C	T	rs3127817		CHP212-AGS	NORMAL	C	C																c.14G>A	p.Arg5His	p.R5H	ENST00000374317	3/3	1225	633	592				GPRIN2,missense_variant,p.Arg5His,ENST00000374317,NM_014696.3;GPRIN2,missense_variant,p.Arg5His,ENST00000374314,;	T	ENSG00000204175	ENST00000374317	Transcript
SYT15	0	.	GRCh38	chr10	46584599	46584599	+	Missense_Mutation	SNP	G	G	C	rs3127785		CHP212-AGS	NORMAL	G	G																c.927G>C	p.Glu309Asp	p.E309D	ENST00000374321	6/8	178	94	84				SYT15,missense_variant,p.Glu362Asp,ENST00000374323,;SYT15,missense_variant,p.Glu309Asp,ENST00000374321,NM_031912.4;SYT15,missense_variant,p.Glu309Asp,ENST00000503753,NM_181519.2;SYT15,missense_variant,p.Glu99Asp,ENST00000374328,;SYT15,downstream_gene_variant,,ENST00000512997,;RP11-38L15.3,intron_variant,,ENST00000506914,;SYT15,upstream_gene_variant,,ENST00000449358,;	C	ENSG00000204176	ENST00000374321	Transcript
ABC7-42404400C24.1	0	.	GRCh38	chr10	47757224	47757224	+	Missense_Mutation	SNP	C	G	G	novel		CHP212-AGS	NORMAL	C	C																c.994G>C	p.Glu332Asp	p.E332D	ENST00000615923	6/8	10	0	10				ABC7-42404400C24.1,missense_variant,p.Glu362Asp,ENST00000623662,;ABC7-42404400C24.1,missense_variant,p.Glu332Asp,ENST00000615923,;ABC7-42404400C24.1,missense_variant,p.Glu309Asp,ENST00000622861,;	G	ENSG00000277758	ENST00000615923	Transcript
FRMPD2	0	.	GRCh38	chr10	48180858	48180858	+	Missense_Mutation	SNP	C	C	T	rs61840030		CHP212-AGS	NORMAL	C	C																c.2735G>A	p.Gly912Glu	p.G912E	ENST00000374201	21/29	61	31	30				FRMPD2,missense_variant,p.Gly912Glu,ENST00000374201,NM_001018071.3;FRMPD2,missense_variant,p.Gly887Glu,ENST00000305531,NM_001318191.1;FRMPD2,missense_variant,p.Gly912Glu,ENST00000636244,;FRMPD2,upstream_gene_variant,,ENST00000474573,;FRMPD2,upstream_gene_variant,,ENST00000463706,;FRMPD2,3_prime_UTR_variant,,ENST00000637395,;FRMPD2,non_coding_transcript_exon_variant,,ENST00000486151,;FRMPD2,non_co…	T	ENSG00000170324	ENST00000374201	Transcript
FRMPD2	0	.	GRCh38	chr10	48180973	48180973	+	Missense_Mutation	SNP	T	T	C	rs1346694		CHP212-AGS	NORMAL	T	T																c.2620A>G	p.Ser874Gly	p.S874G	ENST00000374201	21/29	112	58	54				FRMPD2,missense_variant,p.Ser874Gly,ENST00000374201,NM_001018071.3;FRMPD2,missense_variant,p.Ser849Gly,ENST00000305531,NM_001318191.1;FRMPD2,missense_variant,p.Ser874Gly,ENST00000636244,;FRMPD2,upstream_gene_variant,,ENST00000474573,;FRMPD2,upstream_gene_variant,,ENST00000463706,;FRMPD2,3_prime_UTR_variant,,ENST00000637395,;FRMPD2,non_coding_transcript_exon_variant,,ENST00000486151,;FRMPD2,non_co…	C	ENSG00000170324	ENST00000374201	Transcript
FRMPD2	0	.	GRCh38	chr10	48232232	48232232	+	Missense_Mutation	SNP	C	C	T	rs116143480		CHP212-AGS	NORMAL	C	C																c.1051G>A	p.Gly351Arg	p.G351R	ENST00000374201	10/29	643	360	283				FRMPD2,missense_variant,p.Gly351Arg,ENST00000374201,NM_001018071.3;FRMPD2,missense_variant,p.Gly327Arg,ENST00000305531,NM_001318191.1;FRMPD2,missense_variant,p.Gly351Arg,ENST00000636244,;FRMPD2,3_prime_UTR_variant,,ENST00000637395,;FRMPD2,non_coding_transcript_exon_variant,,ENST00000486151,;	T	ENSG00000170324	ENST00000374201	Transcript
WDFY4	0	.	GRCh38	chr10	48725975	48725975	+	Missense_Mutation	SNP	G	G	A	rs34731704		CHP212-AGS	NORMAL	G	G																c.686G>A	p.Arg229Gln	p.R229Q	ENST00000325239	5/61	623	297	325				WDFY4,missense_variant,p.Arg229Gln,ENST00000325239,NM_020945.1;WDFY4,missense_variant,p.Arg229Gln,ENST00000360890,;	A	ENSG00000283652	ENST00000325239	Transcript
TIMM23B	0	.	GRCh38	chr10	49945053	49945053	+	Missense_Mutation	SNP	G	C	C	novel		CHP212-AGS	NORMAL	G	G																c.128G>C	p.Cys43Ser	p.C43S	ENST00000374098	2/7	198	1	197				TIMM23B,missense_variant,p.Cys43Ser,ENST00000451577,NM_001290118.1;TIMM23B,missense_variant,p.Cys43Ser,ENST00000374098,NM_001290117.1;PARG,intron_variant,,ENST00000402038,;PARG,upstream_gene_variant,,ENST00000616448,NM_001303489.1,NM_001303486.1,NM_003631.3,NM_001303487.1,NM_001324381.1;PARG,upstream_gene_variant,,ENST00000611974,;TIMM23B,synonymous_variant,p.Val84=,ENST00000478381,;TIMM23B,intro…	C	ENSG00000204152	ENST00000374098	Transcript
FAM21A	0	.	GRCh38	chr10	50093288	50093288	+	Missense_Mutation	SNP	G	G	A	novel		CHP212-AGS	NORMAL	G	G																c.1024G>A	p.Ala342Thr	p.A342T	ENST00000282633	12/31	39	29	10				FAM21A,missense_variant,p.Ala342Thr,ENST00000351071,NM_001291398.1;FAM21A,missense_variant,p.Ala342Thr,ENST00000314664,NM_001330102.1;FAM21A,missense_variant,p.Ala318Thr,ENST00000611324,;FAM21A,missense_variant,p.Ala254Thr,ENST00000399339,;FAM21A,missense_variant,p.Ala342Thr,ENST00000282633,NM_001005751.2;FAM21A,downstream_gene_variant,,ENST00000492914,;FAM21A,3_prime_UTR_variant,,ENST00000434114…	A	ENSG00000099290	ENST00000282633	Transcript
FAM21A	0	.	GRCh38	chr10	50129923	50129923	+	Missense_Mutation	SNP	C	A	A	novel		CHP212-AGS	NORMAL	C	C																c.3592C>A	p.Pro1198Thr	p.P1198T	ENST00000282633	29/31	445	2	443				FAM21A,missense_variant,p.Pro1177Thr,ENST00000351071,NM_001291398.1;FAM21A,missense_variant,p.Pro1136Thr,ENST00000314664,NM_001330102.1;FAM21A,missense_variant,p.Pro1102Thr,ENST00000611324,;FAM21A,missense_variant,p.Pro1110Thr,ENST00000399339,;FAM21A,missense_variant,p.Pro1198Thr,ENST00000282633,NM_001005751.2;FAM21A,downstream_gene_variant,,ENST00000454806,;FAM21A,intron_variant,,ENST00000434114…	A	ENSG00000099290	ENST00000282633	Transcript
ASAH2B	0	.	GRCh38	chr10	50745218	50745218	+	Missense_Mutation	SNP	C	C	A	novel		CHP212-AGS	NORMAL	C	C																c.103C>A	p.Pro35Thr	p.P35T	ENST00000374006	3/6	3	1	2				ASAH2B,missense_variant,p.Pro30Thr,ENST00000374007,NM_001321958.1,NM_001321959.1,NM_001321960.1;ASAH2B,missense_variant,p.Pro35Thr,ENST00000374006,NM_001079516.3,NM_001321957.1;ASAH2B,intron_variant,,ENST00000483649,;	A	ENSG00000204147	ENST00000374006	Transcript
UBE2D1	0	.	GRCh38	chr10	58364820	58364820	+	Missense_Mutation	SNP	G	G	A	novel		CHP212-AGS	NORMAL	G	G																c.248G>A	p.Ser83Asn	p.S83N	ENST00000373910	5/7	483	252	231				UBE2D1,missense_variant,p.Ser83Asn,ENST00000373910,NM_003338.4;UBE2D1,missense_variant,p.Ser45Asn,ENST00000615793,NM_001204880.1;UBE2D1,non_coding_transcript_exon_variant,,ENST00000473824,;UBE2D1,upstream_gene_variant,,ENST00000606483,;	A	ENSG00000072401	ENST00000373910	Transcript
C10orf105	0	.	GRCh38	chr10	71716136	71716136	+	Missense_Mutation	SNP	G	G	A	rs760403862		CHP212-AGS	NORMAL	G	G																c.202C>T	p.Arg68Cys	p.R68C	ENST00000441508	2/2	795	425	370				C10orf105,missense_variant,p.Arg68Cys,ENST00000441508,NM_001164375.2;C10orf105,missense_variant,p.Arg68Cys,ENST00000398786,NM_001168390.1;CDH23,3_prime_UTR_variant,,ENST00000442677,;CDH23,3_prime_UTR_variant,,ENST00000466757,;CDH23,intron_variant,,ENST00000224721,NM_022124.5;CDH23,intron_variant,,ENST00000622827,;CDH23,intron_variant,,ENST00000616684,NM_001171930.1;CDH23,intron_variant,,ENST00000…	A	ENSG00000214688	ENST00000441508	Transcript
ECD	0	.	GRCh38	chr10	73146276	73146276	+	Missense_Mutation	SNP	C	C	A	rs139699926		CHP212-AGS	NORMAL	C	C																c.1127G>T	p.Arg376Met	p.R376M	ENST00000430082	9/15	317	165	152				ECD,missense_variant,p.Ser376Ile,ENST00000372979,NM_007265.2;ECD,missense_variant,p.Arg376Met,ENST00000430082,NM_001135752.1;ECD,missense_variant,p.Ser333Ile,ENST00000454759,NM_001135753.1;ECD,splice_region_variant,,ENST00000484976,;	A	ENSG00000122882	ENST00000430082	Transcript
AGAP5	0	.	GRCh38	chr10	73674883	73674883	+	Missense_Mutation	SNP	G	G	A	rs201458716		CHP212-AGS	NORMAL	G	G																c.1777C>T	p.Arg593Trp	p.R593W	ENST00000374094	8/8	1019	628	391				AGAP5,missense_variant,p.Arg593Trp,ENST00000581191,;AGAP5,missense_variant,p.Arg570Trp,ENST00000443782,;AGAP5,missense_variant,p.Arg593Trp,ENST00000374094,NM_001144000.1;RP11-464F9.21,downstream_gene_variant,,ENST00000607450,;RP11-464F9.1,non_coding_transcript_exon_variant,,ENST00000399449,;AGAP5,downstream_gene_variant,,ENST00000607663,;	A	ENSG00000172650	ENST00000374094	Transcript
AGAP5	0	.	GRCh38	chr10	73682785	73682785	+	Missense_Mutation	SNP	C	C	T	rs200625436		CHP212-AGS	NORMAL	C	C																c.406G>A	p.Glu136Lys	p.E136K	ENST00000374094	5/8	318	163	155				AGAP5,missense_variant,p.Glu136Lys,ENST00000581191,;AGAP5,missense_variant,p.Glu113Lys,ENST00000443782,;AGAP5,missense_variant,p.Glu136Lys,ENST00000374094,NM_001144000.1;RP11-464F9.1,non_coding_transcript_exon_variant,,ENST00000399449,;AGAP5,upstream_gene_variant,,ENST00000607663,;	T	ENSG00000172650	ENST00000374094	Transcript
CDHR1	0	.	GRCh38	chr10	84199045	84199045	+	Missense_Mutation	SNP	T	T	C	novel		CHP212-AGS	NORMAL	T	T																c.362T>C	p.Val121Ala	p.V121A	ENST00000623527	5/17	565	297	268				CDHR1,missense_variant,p.Val121Ala,ENST00000623527,NM_033100.3;CDHR1,missense_variant,p.Val121Ala,ENST00000332904,NM_001171971.2;CDHR1,upstream_gene_variant,,ENST00000372117,;	C	ENSG00000148600	ENST00000623527	Transcript
OPN4	0	.	GRCh38	chr10	86662391	86662391	+	Missense_Mutation	SNP	A	A	G	novel		CHP212-AGS	NORMAL	A	A																c.1246A>G	p.Ile416Val	p.I416V	ENST00000372071	9/11	790	343	447				OPN4,missense_variant,p.Ile416Val,ENST00000372071,NM_001030015.2;OPN4,missense_variant,p.Ile405Val,ENST00000241891,NM_033282.3;OPN4,missense_variant,p.Ile416Val,ENST00000443292,;	G	ENSG00000122375	ENST00000372071	Transcript
NUTM2A	0	.	GRCh38	chr10	87228358	87228358	+	Missense_Mutation	SNP	G	G	A	rs200168540		CHP212-AGS	NORMAL	G	G																c.478G>A	p.Ala160Thr	p.A160T	ENST00000381707	2/7	714	498	216				NUTM2A,missense_variant,p.Ala160Thr,ENST00000381689,;NUTM2A,missense_variant,p.Ala160Thr,ENST00000381707,NM_001099338.1;NUTM2A-AS1,intron_variant,,ENST00000451940,;	A	ENSG00000184923	ENST00000381707	Transcript
LIPA	0	.	GRCh38	chr10	89223752	89223752	+	Missense_Mutation	SNP	T	T	A	rs147493628		CHP212-AGS	NORMAL	T	T																c.754A>T	p.Ile252Leu	p.I252L	ENST00000336233	7/10	596	300	296				LIPA,missense_variant,p.Ile252Leu,ENST00000336233,NM_001127605.2,NM_000235.3;LIPA,missense_variant,p.Ile136Leu,ENST00000456827,NM_001288979.1;LIPA,missense_variant,p.Ile196Leu,ENST00000371837,;LIPA,missense_variant,p.Ile252Leu,ENST00000428800,;LIPA,downstream_gene_variant,,ENST00000282673,;	A	ENSG00000107798	ENST00000336233	Transcript
CYP2C19	0	.	GRCh38	chr10	94842866	94842866	+	Missense_Mutation	SNP	A	G	G	rs3758581		CHP212-AGS	NORMAL	A	A																c.991A>G	p.Ile331Val	p.I331V	ENST00000371321	7/9	526	0	526				CYP2C19,missense_variant,p.Ile331Val,ENST00000371321,NM_000769.2;RP11-400G3.5,3_prime_UTR_variant,,ENST00000464755,;	G	ENSG00000165841	ENST00000371321	Transcript
CFAP58	0	.	GRCh38	chr10	104403775	104403775	+	Missense_Mutation	SNP	C	C	T	rs41291850		CHP212-AGS	NORMAL	C	C																c.2086C>T	p.Arg696Cys	p.R696C	ENST00000369704	14/18	543	254	289				CFAP58,missense_variant,p.Arg696Cys,ENST00000369704,NM_001008723.1;	T	ENSG00000120051	ENST00000369704	Transcript
VAX1	0	.	GRCh38	chr10	117134369	117134369	+	Missense_Mutation	SNP	G	G	T	novel		CHP212-AGS	NORMAL	G	G																c.644C>A	p.Pro215Gln	p.P215Q	ENST00000369206	3/3	124	69	55				VAX1,missense_variant,p.Pro215Gln,ENST00000369206,NM_001112704.1;VAX1,intron_variant,,ENST00000277905,NM_199131.2;	T	ENSG00000148704	ENST00000369206	Transcript
CUZD1	0	.	GRCh38	chr10	122836314	122836314	+	Missense_Mutation	SNP	A	A	G	rs36212072		CHP212-AGS	NORMAL	A	A																c.854T>C	p.Ile285Thr	p.I285T	ENST00000368904	8/11	322	197	125				CUZD1,missense_variant,p.Ile285Thr,ENST00000368904,;CUZD1,missense_variant,p.Ile285Thr,ENST00000392790,NM_022034.5;CUZD1,3_prime_UTR_variant,,ENST00000368901,;CUZD1,3_prime_UTR_variant,,ENST00000368900,;CUZD1,non_coding_transcript_exon_variant,,ENST00000368899,;CUZD1,intron_variant,,ENST00000338948,;	G	ENSG00000138161	ENST00000368904	Transcript
CTBP2	0	.	GRCh38	chr10	124989543	124989543	+	Missense_Mutation	SNP	T	T	C	rs201769282		CHP212-AGS	NORMAL	T	T																c.2933A>G	p.Asn978Ser	p.N978S	ENST00000309035	9/9	1233	539	694				CTBP2,missense_variant,p.Asn438Ser,ENST00000337195,NM_001329.3,NM_001321012.1;CTBP2,missense_variant,p.Asn978Ser,ENST00000309035,NM_022802.2;CTBP2,missense_variant,p.Asn506Ser,ENST00000334808,;CTBP2,missense_variant,p.Asn438Ser,ENST00000411419,NM_001083914.2;CTBP2,missense_variant,p.Asn438Ser,ENST00000494626,NM_001290214.2,NM_001321014.1;CTBP2,missense_variant,p.Asn438Ser,ENST00000531469,NM_00132…	C	ENSG00000175029	ENST00000309035	Transcript
CTBP2	0	.	GRCh38	chr10	124989565	124989565	+	Frame_Shift_Del	DEL	G	G	-	rs146097043		CHP212-AGS	NORMAL	G	G																c.2911delC	p.Gln971SerfsTer36	p.Q971Sfs*36	ENST00000309035	9/9	1266	567	699				CTBP2,frameshift_variant,p.Gln431SerfsTer36,ENST00000337195,NM_001329.3,NM_001321012.1;CTBP2,frameshift_variant,p.Gln971SerfsTer36,ENST00000309035,NM_022802.2;CTBP2,frameshift_variant,p.Gln499SerfsTer36,ENST00000334808,;CTBP2,frameshift_variant,p.Gln431SerfsTer36,ENST00000411419,NM_001083914.2;CTBP2,frameshift_variant,p.Gln431SerfsTer36,ENST00000494626,NM_001290214.2,NM_001321014.1;CTBP2,frameshi…	-	ENSG00000175029	ENST00000309035	Transcript
CTBP2	0	.	GRCh38	chr10	124993874	124993874	+	Missense_Mutation	SNP	G	G	T	rs76582415		CHP212-AGS	NORMAL	G	G																c.2512C>A	p.His838Asn	p.H838N	ENST00000309035	6/9	895	547	347				CTBP2,missense_variant,p.His298Asn,ENST00000337195,NM_001329.3,NM_001321012.1;CTBP2,missense_variant,p.His838Asn,ENST00000309035,NM_022802.2;CTBP2,missense_variant,p.His366Asn,ENST00000334808,;CTBP2,missense_variant,p.His298Asn,ENST00000411419,NM_001083914.2;CTBP2,missense_variant,p.His298Asn,ENST00000494626,NM_001290214.2,NM_001321014.1;CTBP2,missense_variant,p.His298Asn,ENST00000531469,NM_00132…	T	ENSG00000175029	ENST00000309035	Transcript
CTBP2	0	.	GRCh38	chr10	124993916	124993916	+	Missense_Mutation	SNP	C	C	T	rs773594829		CHP212-AGS	NORMAL	C	C																c.2470G>A	p.Ala824Thr	p.A824T	ENST00000309035	6/9	956	634	322				CTBP2,missense_variant,p.Ala284Thr,ENST00000337195,NM_001329.3,NM_001321012.1;CTBP2,missense_variant,p.Ala824Thr,ENST00000309035,NM_022802.2;CTBP2,missense_variant,p.Ala352Thr,ENST00000334808,;CTBP2,missense_variant,p.Ala284Thr,ENST00000411419,NM_001083914.2;CTBP2,missense_variant,p.Ala284Thr,ENST00000494626,NM_001290214.2,NM_001321014.1;CTBP2,missense_variant,p.Ala284Thr,ENST00000531469,NM_00132…	T	ENSG00000175029	ENST00000309035	Transcript
CTBP2	0	.	GRCh38	chr10	124993917	124993917	+	Missense_Mutation	SNP	T	T	G	novel		CHP212-AGS	NORMAL	T	T																c.2469A>C	p.Gln823His	p.Q823H	ENST00000309035	6/9	960	631	321				CTBP2,missense_variant,p.Gln283His,ENST00000337195,NM_001329.3,NM_001321012.1;CTBP2,missense_variant,p.Gln823His,ENST00000309035,NM_022802.2;CTBP2,missense_variant,p.Gln351His,ENST00000334808,;CTBP2,missense_variant,p.Gln283His,ENST00000411419,NM_001083914.2;CTBP2,missense_variant,p.Gln283His,ENST00000494626,NM_001290214.2,NM_001321014.1;CTBP2,missense_variant,p.Gln283His,ENST00000531469,NM_00132…	G	ENSG00000175029	ENST00000309035	Transcript
CTBP2	0	.	GRCh38	chr10	124993924	124993924	+	Nonsense_Mutation	SNP	A	A	C	rs796983487		CHP212-AGS	NORMAL	A	A																c.2462T>G	p.Leu821Ter	p.L821*	ENST00000309035	6/9	949	638	311				CTBP2,stop_gained,p.Leu281Ter,ENST00000337195,NM_001329.3,NM_001321012.1;CTBP2,stop_gained,p.Leu821Ter,ENST00000309035,NM_022802.2;CTBP2,stop_gained,p.Leu349Ter,ENST00000334808,;CTBP2,stop_gained,p.Leu281Ter,ENST00000411419,NM_001083914.2;CTBP2,stop_gained,p.Leu281Ter,ENST00000494626,NM_001290214.2,NM_001321014.1;CTBP2,stop_gained,p.Leu281Ter,ENST00000531469,NM_001321013.1,NM_001290215.2;RP11-59C…	C	ENSG00000175029	ENST00000309035	Transcript
CTBP2	0	.	GRCh38	chr10	124994563	124994563	+	Missense_Mutation	SNP	A	A	T	rs150320719		CHP212-AGS	NORMAL	A	A																c.2306T>A	p.Leu769Gln	p.L769Q	ENST00000309035	5/9	1646	618	1028				CTBP2,missense_variant,p.Leu229Gln,ENST00000337195,NM_001329.3,NM_001321012.1;CTBP2,missense_variant,p.Leu769Gln,ENST00000309035,NM_022802.2;CTBP2,missense_variant,p.Leu297Gln,ENST00000334808,;CTBP2,missense_variant,p.Leu229Gln,ENST00000411419,NM_001083914.2;CTBP2,missense_variant,p.Leu229Gln,ENST00000494626,NM_001290214.2,NM_001321014.1;CTBP2,missense_variant,p.Leu229Gln,ENST00000531469,NM_00132…	T	ENSG00000175029	ENST00000309035	Transcript
CTBP2	0	.	GRCh38	chr10	124994577	124994577	+	Missense_Mutation	SNP	C	C	A	rs80025996		CHP212-AGS	NORMAL	C	C																c.2292G>T	p.Gln764His	p.Q764H	ENST00000309035	5/9	1667	616	1051				CTBP2,missense_variant,p.Gln224His,ENST00000337195,NM_001329.3,NM_001321012.1;CTBP2,missense_variant,p.Gln764His,ENST00000309035,NM_022802.2;CTBP2,missense_variant,p.Gln292His,ENST00000334808,;CTBP2,missense_variant,p.Gln224His,ENST00000411419,NM_001083914.2;CTBP2,missense_variant,p.Gln224His,ENST00000494626,NM_001290214.2,NM_001321014.1;CTBP2,missense_variant,p.Gln224His,ENST00000531469,NM_00132…	A	ENSG00000175029	ENST00000309035	Transcript
CTBP2	0	.	GRCh38	chr10	124998077	124998077	+	Missense_Mutation	SNP	C	C	G	novel		CHP212-AGS	NORMAL	C	C																c.2072G>C	p.Trp691Ser	p.W691S	ENST00000309035	4/9	1055	751	304				CTBP2,missense_variant,p.Trp151Ser,ENST00000337195,NM_001329.3,NM_001321012.1;CTBP2,missense_variant,p.Trp691Ser,ENST00000309035,NM_022802.2;CTBP2,missense_variant,p.Trp219Ser,ENST00000334808,;CTBP2,missense_variant,p.Trp151Ser,ENST00000411419,NM_001083914.2;CTBP2,missense_variant,p.Trp151Ser,ENST00000494626,NM_001290214.2,NM_001321014.1;CTBP2,missense_variant,p.Trp151Ser,ENST00000531469,NM_00132…	G	ENSG00000175029	ENST00000309035	Transcript
CTBP2	0	.	GRCh38	chr10	124998080	124998080	+	Missense_Mutation	SNP	G	G	C	novel		CHP212-AGS	NORMAL	G	G																c.2069C>G	p.Thr690Arg	p.T690R	ENST00000309035	4/9	1026	718	308				CTBP2,missense_variant,p.Thr150Arg,ENST00000337195,NM_001329.3,NM_001321012.1;CTBP2,missense_variant,p.Thr690Arg,ENST00000309035,NM_022802.2;CTBP2,missense_variant,p.Thr218Arg,ENST00000334808,;CTBP2,missense_variant,p.Thr150Arg,ENST00000411419,NM_001083914.2;CTBP2,missense_variant,p.Thr150Arg,ENST00000494626,NM_001290214.2,NM_001321014.1;CTBP2,missense_variant,p.Thr150Arg,ENST00000531469,NM_00132…	C	ENSG00000175029	ENST00000309035	Transcript
CTBP2	0	.	GRCh38	chr10	124998087	124998087	+	Missense_Mutation	SNP	T	T	C	novel		CHP212-AGS	NORMAL	T	T																c.2062A>G	p.Arg688Gly	p.R688G	ENST00000309035	4/9	1039	705	334				CTBP2,missense_variant,p.Arg148Gly,ENST00000337195,NM_001329.3,NM_001321012.1;CTBP2,missense_variant,p.Arg688Gly,ENST00000309035,NM_022802.2;CTBP2,missense_variant,p.Arg216Gly,ENST00000334808,;CTBP2,missense_variant,p.Arg148Gly,ENST00000411419,NM_001083914.2;CTBP2,missense_variant,p.Arg148Gly,ENST00000494626,NM_001290214.2,NM_001321014.1;CTBP2,missense_variant,p.Arg148Gly,ENST00000531469,NM_00132…	C	ENSG00000175029	ENST00000309035	Transcript
CTBP2	0	.	GRCh38	chr10	124998090	124998090	+	Missense_Mutation	SNP	G	G	A	novel		CHP212-AGS	NORMAL	G	G																c.2059C>T	p.Arg687Trp	p.R687W	ENST00000309035	4/9	1026	697	329				CTBP2,missense_variant,p.Arg147Trp,ENST00000337195,NM_001329.3,NM_001321012.1;CTBP2,missense_variant,p.Arg687Trp,ENST00000309035,NM_022802.2;CTBP2,missense_variant,p.Arg215Trp,ENST00000334808,;CTBP2,missense_variant,p.Arg147Trp,ENST00000411419,NM_001083914.2;CTBP2,missense_variant,p.Arg147Trp,ENST00000494626,NM_001290214.2,NM_001321014.1;CTBP2,missense_variant,p.Arg147Trp,ENST00000531469,NM_00132…	A	ENSG00000175029	ENST00000309035	Transcript
CTBP2	0	.	GRCh38	chr10	125003036	125003036	+	Missense_Mutation	SNP	C	C	A	rs201760950		CHP212-AGS	NORMAL	C	C																c.1902G>T	p.Lys634Asn	p.K634N	ENST00000309035	3/9	2117	775	1342				CTBP2,missense_variant,p.Lys94Asn,ENST00000337195,NM_001329.3,NM_001321012.1;CTBP2,missense_variant,p.Lys634Asn,ENST00000309035,NM_022802.2;CTBP2,missense_variant,p.Lys162Asn,ENST00000334808,;CTBP2,missense_variant,p.Lys94Asn,ENST00000411419,NM_001083914.2;CTBP2,missense_variant,p.Lys94Asn,ENST00000494626,NM_001290214.2,NM_001321014.1;CTBP2,missense_variant,p.Lys94Asn,ENST00000531469,NM_001321013…	A	ENSG00000175029	ENST00000309035	Transcript
CTBP2	0	.	GRCh38	chr10	125003062	125003062	+	Missense_Mutation	SNP	T	T	A	rs3198936		CHP212-AGS	NORMAL	T	T																c.1876A>T	p.Thr626Ser	p.T626S	ENST00000309035	3/9	2137	723	1414				CTBP2,missense_variant,p.Thr86Ser,ENST00000337195,NM_001329.3,NM_001321012.1;CTBP2,missense_variant,p.Thr626Ser,ENST00000309035,NM_022802.2;CTBP2,missense_variant,p.Thr154Ser,ENST00000334808,;CTBP2,missense_variant,p.Thr86Ser,ENST00000411419,NM_001083914.2;CTBP2,missense_variant,p.Thr86Ser,ENST00000494626,NM_001290214.2,NM_001321014.1;CTBP2,missense_variant,p.Thr86Ser,ENST00000531469,NM_001321013…	A	ENSG00000175029	ENST00000309035	Transcript
CTBP2	0	.	GRCh38	chr10	125003065	125003065	+	Missense_Mutation	SNP	T	T	A	rs75794788		CHP212-AGS	NORMAL	T	T																c.1873A>T	p.Ile625Phe	p.I625F	ENST00000309035	3/9	2099	703	1396				CTBP2,missense_variant,p.Ile85Phe,ENST00000337195,NM_001329.3,NM_001321012.1;CTBP2,missense_variant,p.Ile625Phe,ENST00000309035,NM_022802.2;CTBP2,missense_variant,p.Ile153Phe,ENST00000334808,;CTBP2,missense_variant,p.Ile85Phe,ENST00000411419,NM_001083914.2;CTBP2,missense_variant,p.Ile85Phe,ENST00000494626,NM_001290214.2,NM_001321014.1;CTBP2,missense_variant,p.Ile85Phe,ENST00000531469,NM_001321013…	A	ENSG00000175029	ENST00000309035	Transcript
CTBP2	0	.	GRCh38	chr10	125003091	125003091	+	Missense_Mutation	SNP	G	G	A	rs3198935		CHP212-AGS	NORMAL	G	G																c.1847C>T	p.Ala616Val	p.A616V	ENST00000309035	3/9	1656	557	1099				CTBP2,missense_variant,p.Ala76Val,ENST00000337195,NM_001329.3,NM_001321012.1;CTBP2,missense_variant,p.Ala616Val,ENST00000309035,NM_022802.2;CTBP2,missense_variant,p.Ala144Val,ENST00000334808,;CTBP2,missense_variant,p.Ala76Val,ENST00000411419,NM_001083914.2;CTBP2,missense_variant,p.Ala76Val,ENST00000494626,NM_001290214.2,NM_001321014.1;CTBP2,missense_variant,p.Ala76Val,ENST00000531469,NM_001321013…	A	ENSG00000175029	ENST00000309035	Transcript
CTBP2	0	.	GRCh38	chr10	125003382	125003382	+	Frame_Shift_Del	DEL	C	C	-	novel		CHP212-AGS	NORMAL	C	C																c.1789delG	p.Val597TrpfsTer17	p.V597Wfs*17	ENST00000309035	2/9	1290	712	578				CTBP2,frameshift_variant,p.Val57TrpfsTer17,ENST00000337195,NM_001329.3,NM_001321012.1;CTBP2,frameshift_variant,p.Val597TrpfsTer17,ENST00000309035,NM_022802.2;CTBP2,frameshift_variant,p.Val125TrpfsTer17,ENST00000334808,;CTBP2,frameshift_variant,p.Val57TrpfsTer17,ENST00000411419,NM_001083914.2;CTBP2,frameshift_variant,p.Val57TrpfsTer17,ENST00000494626,NM_001290214.2,NM_001321014.1;CTBP2,frameshift_…	-	ENSG00000175029	ENST00000309035	Transcript
CTBP2	0	.	GRCh38	chr10	125003454	125003454	+	Frame_Shift_Del	DEL	G	G	-	novel		CHP212-AGS	NORMAL	G	G																c.1717delC	p.Arg573AlafsTer19	p.R573Afs*19	ENST00000309035	2/9	938	542	396				CTBP2,frameshift_variant,p.Arg33AlafsTer19,ENST00000337195,NM_001329.3,NM_001321012.1;CTBP2,frameshift_variant,p.Arg573AlafsTer19,ENST00000309035,NM_022802.2;CTBP2,frameshift_variant,p.Arg101AlafsTer19,ENST00000334808,;CTBP2,frameshift_variant,p.Arg33AlafsTer19,ENST00000411419,NM_001083914.2;CTBP2,frameshift_variant,p.Arg33AlafsTer19,ENST00000494626,NM_001290214.2,NM_001321014.1;CTBP2,frameshift_…	-	ENSG00000175029	ENST00000309035	Transcript
CFAP46	0	.	GRCh38	chr10	132885887	132885887	+	Missense_Mutation	SNP	T	T	C	rs150871636		CHP212-AGS	NORMAL	T	T																c.3377A>G	p.Asp1126Gly	p.D1126G	ENST00000368586	26/58	883	465	418				CFAP46,missense_variant,p.Asp1126Gly,ENST00000368586,NM_001200049.2;	C	ENSG00000171811	ENST00000368586	Transcript
CFAP46	0	.	GRCh38	chr10	132912757	132912757	+	Missense_Mutation	SNP	A	A	C	rs200571172		CHP212-AGS	NORMAL	A	A																c.2397T>G	p.Ile799Met	p.I799M	ENST00000368586	19/58	690	346	344				CFAP46,missense_variant,p.Ile799Met,ENST00000368586,NM_001200049.2;CFAP46,non_coding_transcript_exon_variant,,ENST00000486104,;CFAP46,upstream_gene_variant,,ENST00000466834,;	C	ENSG00000171811	ENST00000368586	Transcript
ADAM8	0	.	GRCh38	chr10	133273282	133273282	+	Missense_Mutation	SNP	G	G	A	rs746594474		CHP212-AGS	NORMAL	G	G																c.545C>T	p.Thr182Met	p.T182M	ENST00000445355	6/23	1014	548	466				ADAM8,missense_variant,p.Thr182Met,ENST00000445355,NM_001109.4;ADAM8,missense_variant,p.Thr182Met,ENST00000415217,NM_001164489.1;ADAM8,missense_variant,p.Thr143Met,ENST00000485491,NM_001164490.1;ADAM8,downstream_gene_variant,,ENST00000486609,;ADAM8,downstream_gene_variant,,ENST00000559180,;ADAM8,3_prime_UTR_variant,,ENST00000560135,;ADAM8,non_coding_transcript_exon_variant,,ENST00000537099,;ADAM8…	A	ENSG00000151651	ENST00000445355	Transcript
FUOM	0	.	GRCh38	chr10	133355742	133355742	+	Missense_Mutation	SNP	T	T	C	rs762426224		CHP212-AGS	NORMAL	T	T																c.394A>G	p.Thr132Ala	p.T132A	ENST00000278025	5/6	622	335	287				FUOM,missense_variant,p.Thr132Ala,ENST00000368552,NM_198472.2;FUOM,missense_variant,p.Thr132Ala,ENST00000278025,NM_001098483.2;FUOM,missense_variant,p.Thr87Ala,ENST00000368551,NM_001301828.1;FUOM,missense_variant,p.Thr105Ala,ENST00000447176,NM_001301827.1;ZNF511-PRAP1,downstream_gene_variant,,ENST00000368554,;PRAP1,downstream_gene_variant,,ENST00000433452,NM_145202.4;PRAP1,downstream_gene_variant…	C	ENSG00000148803	ENST00000278025	Transcript
FRG2B	0	.	GRCh38	chr10	133625456	133625456	+	Frame_Shift_Del	DEL	C	C	-	rs745873123		CHP212-AGS	NORMAL	C	C																c.480delG	p.Arg160SerfsTer5	p.R160Sfs*5	ENST00000425520	4/4	1112	931	181				FRG2B,frameshift_variant,p.Arg161SerfsTer5,ENST00000443774,;FRG2B,frameshift_variant,p.Arg160SerfsTer5,ENST00000425520,NM_001080998.1;	-	ENSG00000225899	ENST00000425520	Transcript
PNPLA2	0	.	GRCh38	chr11	824794	824794	+	Missense_Mutation	SNP	G	C	C	rs557790601		CHP212-AGS	NORMAL	G	G																c.1447N>C	p.Gly483Arg	p.G483R	ENST00000336615	10/10	485	5	480				PNPLA2,missense_variant,p.Gly483Arg,ENST00000336615,NM_020376.3;CRACR2B,upstream_gene_variant,,ENST00000528542,;CRACR2B,upstream_gene_variant,,ENST00000450448,NM_173584.4;CRACR2B,upstream_gene_variant,,ENST00000525077,NM_001286606.1;CRACR2B,upstream_gene_variant,,ENST00000527089,;CRACR2B,upstream_gene_variant,,ENST00000533803,;CRACR2B,upstream_gene_variant,,ENST00000528315,;CRACR2B,upstream_gene_…	C	ENSG00000177666	ENST00000336615	Transcript
MUC6	0	.	GRCh38	chr11	1016665	1016665	+	Missense_Mutation	SNP	C	C	T	rs77438942		CHP212-AGS	NORMAL	C	C																c.6136N>A	p.Val2046Ile	p.V2046I	ENST00000421673	31/33	2090	1185	905				MUC6,missense_variant,p.Val2046Ile,ENST00000421673,NM_005961.2;AP2A2,downstream_gene_variant,,ENST00000332231,NM_001242837.1;AP2A2,downstream_gene_variant,,ENST00000448903,NM_012305.3;MUC6,upstream_gene_variant,,ENST00000532016,;MUC6,downstream_gene_variant,,ENST00000527242,;	T	ENSG00000184956	ENST00000421673	Transcript
MUC6	0	.	GRCh38	chr11	1016776	1016776	+	Missense_Mutation	SNP	C	C	T	rs33988517		CHP212-AGS	NORMAL	C	C																c.6025N>A	p.Val2009Ile	p.V2009I	ENST00000421673	31/33	4060	1869	1191				MUC6,missense_variant,p.Val2009Ile,ENST00000421673,NM_005961.2;AP2A2,downstream_gene_variant,,ENST00000332231,NM_001242837.1;AP2A2,downstream_gene_variant,,ENST00000448903,NM_012305.3;MUC6,upstream_gene_variant,,ENST00000532016,;MUC6,downstream_gene_variant,,ENST00000527242,;	T	ENSG00000184956	ENST00000421673	Transcript
MUC6	0	.	GRCh38	chr11	1017084	1017084	+	Missense_Mutation	SNP	G	G	A	rs34649796		CHP212-AGS	NORMAL	G	G																c.5717N>T	p.Pro1906Leu	p.P1906L	ENST00000421673	31/33	2172	1595	576				MUC6,missense_variant,p.Pro1906Leu,ENST00000421673,NM_005961.2;AP2A2,downstream_gene_variant,,ENST00000332231,NM_001242837.1;AP2A2,downstream_gene_variant,,ENST00000448903,NM_012305.3;MUC6,upstream_gene_variant,,ENST00000532016,;MUC6,downstream_gene_variant,,ENST00000527242,;	A	ENSG00000184956	ENST00000421673	Transcript
MUC6	0	.	GRCh38	chr11	1017325	1017325	+	Missense_Mutation	SNP	A	A	C	rs55903826		CHP212-AGS	NORMAL	A	A																c.5476N>G	p.Tyr1826Asp	p.Y1826D	ENST00000421673	31/33	1894	1223	671				MUC6,missense_variant,p.Tyr1826Asp,ENST00000421673,NM_005961.2;MUC6,upstream_gene_variant,,ENST00000532016,;MUC6,downstream_gene_variant,,ENST00000527242,;	C	ENSG00000184956	ENST00000421673	Transcript
MUC6	0	.	GRCh38	chr11	1017338	1017338	+	Missense_Mutation	SNP	C	C	A	rs78943453		CHP212-AGS	NORMAL	C	C																c.5463N>T	p.Gln1821His	p.Q1821H	ENST00000421673	31/33	2694	1873	820				MUC6,missense_variant,p.Gln1821His,ENST00000421673,NM_005961.2;MUC6,upstream_gene_variant,,ENST00000532016,;MUC6,downstream_gene_variant,,ENST00000527242,;	A	ENSG00000184956	ENST00000421673	Transcript
MUC6	0	.	GRCh38	chr11	1017384	1017384	+	Missense_Mutation	SNP	G	G	C	rs34095361		CHP212-AGS	NORMAL	G	G																c.5417N>G	p.Thr1806Ser	p.T1806S	ENST00000421673	31/33	3320	1924	1394				MUC6,missense_variant,p.Thr1806Ser,ENST00000421673,NM_005961.2;MUC6,upstream_gene_variant,,ENST00000532016,;MUC6,downstream_gene_variant,,ENST00000527242,;	C	ENSG00000184956	ENST00000421673	Transcript
MUC6	0	.	GRCh38	chr11	1017421	1017421	+	Missense_Mutation	SNP	G	G	T	rs35549382		CHP212-AGS	NORMAL	G	G																c.5380N>A	p.Pro1794Thr	p.P1794T	ENST00000421673	31/33	3316	2285	1031				MUC6,missense_variant,p.Pro1794Thr,ENST00000421673,NM_005961.2;MUC6,upstream_gene_variant,,ENST00000532016,;MUC6,downstream_gene_variant,,ENST00000527242,;	T	ENSG00000184956	ENST00000421673	Transcript
MUC6	0	.	GRCh38	chr11	1017514	1017514	+	Missense_Mutation	SNP	A	A	G	rs79037833		CHP212-AGS	NORMAL	A	A																c.5287N>C	p.Ser1763Pro	p.S1763P	ENST00000421673	31/33	1751	1097	654				MUC6,missense_variant,p.Ser1763Pro,ENST00000421673,NM_005961.2;MUC6,upstream_gene_variant,,ENST00000532016,;MUC6,downstream_gene_variant,,ENST00000527242,;	G	ENSG00000184956	ENST00000421673	Transcript
MUC6	0	.	GRCh38	chr11	1017691	1017691	+	Missense_Mutation	SNP	C	C	G	rs77359624		CHP212-AGS	NORMAL	C	C																c.5110N>C	p.Ala1704Pro	p.A1704P	ENST00000421673	31/33	1894	980	913				MUC6,missense_variant,p.Ala1704Pro,ENST00000421673,NM_005961.2;MUC6,upstream_gene_variant,,ENST00000532016,;MUC6,downstream_gene_variant,,ENST00000527242,;	G	ENSG00000184956	ENST00000421673	Transcript
MUC6	0	.	GRCh38	chr11	1017746	1017746	+	Missense_Mutation	SNP	T	T	G	rs78848170		CHP212-AGS	NORMAL	T	T																c.5055N>C	p.Leu1685Phe	p.L1685F	ENST00000421673	31/33	2303	1459	844				MUC6,missense_variant,p.Leu1685Phe,ENST00000421673,NM_005961.2;MUC6,upstream_gene_variant,,ENST00000532016,;MUC6,downstream_gene_variant,,ENST00000527242,;	G	ENSG00000184956	ENST00000421673	Transcript
MUC6	0	.	GRCh38	chr11	1017858	1017858	+	Missense_Mutation	SNP	A	A	G	rs79583615		CHP212-AGS	NORMAL	A	A																c.4943N>C	p.Met1648Thr	p.M1648T	ENST00000421673	31/33	2131	1243	887				MUC6,missense_variant,p.Met1648Thr,ENST00000421673,NM_005961.2;MUC6,upstream_gene_variant,,ENST00000532016,;MUC6,downstream_gene_variant,,ENST00000527242,;	G	ENSG00000184956	ENST00000421673	Transcript
MUC6	0	.	GRCh38	chr11	1018116	1018116	+	Missense_Mutation	SNP	T	T	G	rs10902269		CHP212-AGS	NORMAL	T	T																c.4685N>C	p.Asn1562Thr	p.N1562T	ENST00000421673	31/33	1393	694	698				MUC6,missense_variant,p.Asn1562Thr,ENST00000421673,NM_005961.2;MUC6,upstream_gene_variant,,ENST00000532016,;MUC6,downstream_gene_variant,,ENST00000527242,;	G	ENSG00000184956	ENST00000421673	Transcript
MUC6	0	.	GRCh38	chr11	1018138	1018138	+	Missense_Mutation	SNP	T	T	C	rs71454075		CHP212-AGS	NORMAL	T	T																c.4663N>G	p.Arg1555Gly	p.R1555G	ENST00000421673	31/33	1038	667	371				MUC6,missense_variant,p.Arg1555Gly,ENST00000421673,NM_005961.2;MUC6,upstream_gene_variant,,ENST00000532016,;MUC6,downstream_gene_variant,,ENST00000527242,;	C	ENSG00000184956	ENST00000421673	Transcript
MUC6	0	.	GRCh38	chr11	1018144	1018144	+	Missense_Mutation	SNP	G	G	C	rs12807084		CHP212-AGS	NORMAL	G	G																c.4657N>G	p.Arg1553Gly	p.R1553G	ENST00000421673	31/33	947	643	303				MUC6,missense_variant,p.Arg1553Gly,ENST00000421673,NM_005961.2;MUC6,upstream_gene_variant,,ENST00000532016,;MUC6,downstream_gene_variant,,ENST00000527242,;	C	ENSG00000184956	ENST00000421673	Transcript
MUC6	0	.	GRCh38	chr11	1018295	1018295	+	Missense_Mutation	SNP	T	T	C	rs73403297		CHP212-AGS	NORMAL	T	T																c.4506N>G	p.Ile1502Met	p.I1502M	ENST00000421673	31/33	1138	626	511				MUC6,missense_variant,p.Ile1502Met,ENST00000421673,NM_005961.2;MUC6,upstream_gene_variant,,ENST00000532016,;MUC6,downstream_gene_variant,,ENST00000527242,;	C	ENSG00000184956	ENST00000421673	Transcript
RP13-870H17.3	0	.	GRCh38	chr11	1051734	1051734	+	5'Flank	SNP	C	T	T	rs150004945		CHP212-AGS	NORMAL	C	C																			ENST00000617529		372	7	365				RP13-870H17.3,non_coding_transcript_exon_variant,,ENST00000534584,;RP13-870H17.3,upstream_gene_variant,,ENST00000617529,;	T	ENSG00000254872	ENST00000617529	Transcript
MUC2	0	.	GRCh38	chr11	1075747	1075747	+	RNA	SNP	C	T	T	rs2856111		CHP212-AGS	NORMAL	C	C																n.200N>T			ENST00000361558	2/49	382	1	381				MUC2,non_coding_transcript_exon_variant,,ENST00000361558,;	T	ENSG00000198788	ENST00000361558	Transcript
MUC2	0	.	GRCh38	chr11	1083761	1083761	+	RNA	SNP	C	G	G	rs57737240		CHP212-AGS	NORMAL	C	C																n.1712N>G			ENST00000361558	13/49	291	8	283				MUC2,non_coding_transcript_exon_variant,,ENST00000361558,;	G	ENSG00000198788	ENST00000361558	Transcript
MUC2	0	.	GRCh38	chr11	1095069	1095069	+	RNA	SNP	C	T	T	novel		CHP212-AGS	NORMAL	C	C																n.4853N>T			ENST00000361558	30/49	559	83	476				MUC2,non_coding_transcript_exon_variant,,ENST00000361558,;MUC2,non_coding_transcript_exon_variant,,ENST00000613187,;	T	ENSG00000198788	ENST00000361558	Transcript
MUC2	0	.	GRCh38	chr11	1095948	1095948	+	RNA	SNP	C	G	G	novel		CHP212-AGS	NORMAL	C	C																n.5732N>G			ENST00000361558	30/49	591	21	570				MUC2,non_coding_transcript_exon_variant,,ENST00000361558,;MUC2,non_coding_transcript_exon_variant,,ENST00000613187,;	G	ENSG00000198788	ENST00000361558	Transcript
MUC2	0	.	GRCh38	chr11	1095999	1095999	+	RNA	SNP	A	T	T	novel		CHP212-AGS	NORMAL	A	A																n.5783N>T			ENST00000361558	30/49	660	0	659				MUC2,non_coding_transcript_exon_variant,,ENST00000361558,;MUC2,non_coding_transcript_exon_variant,,ENST00000613187,;	T	ENSG00000198788	ENST00000361558	Transcript
MUC2	0	.	GRCh38	chr11	1096089	1096089	+	RNA	SNP	C	C	A	novel		CHP212-AGS	NORMAL	C	C																n.5873N>A			ENST00000361558	30/49	1812	1256	555				MUC2,non_coding_transcript_exon_variant,,ENST00000361558,;MUC2,non_coding_transcript_exon_variant,,ENST00000613187,;	A	ENSG00000198788	ENST00000361558	Transcript
MUC2	0	.	GRCh38	chr11	1096112	1096112	+	RNA	SNP	C	C	G	novel		CHP212-AGS	NORMAL	C	C																n.5896N>G			ENST00000361558	30/49	1931	1335	596				MUC2,non_coding_transcript_exon_variant,,ENST00000361558,;MUC2,non_coding_transcript_exon_variant,,ENST00000613187,;	G	ENSG00000198788	ENST00000361558	Transcript
MUC2	0	.	GRCh38	chr11	1096322	1096322	+	RNA	SNP	C	C	A	novel		CHP212-AGS	NORMAL	C	C																n.6106N>A			ENST00000361558	30/49	1193	661	532				MUC2,non_coding_transcript_exon_variant,,ENST00000361558,;MUC2,non_coding_transcript_exon_variant,,ENST00000613187,;	A	ENSG00000198788	ENST00000361558	Transcript
MUC2	0	.	GRCh38	chr11	1096339	1096339	+	RNA	SNP	G	G	T	novel		CHP212-AGS	NORMAL	G	G																n.6123N>T			ENST00000361558	30/49	1184	709	475				MUC2,non_coding_transcript_exon_variant,,ENST00000361558,;MUC2,non_coding_transcript_exon_variant,,ENST00000613187,;	T	ENSG00000198788	ENST00000361558	Transcript
MUC2	0	.	GRCh38	chr11	1096664	1096664	+	RNA	SNP	T	C	C	novel		CHP212-AGS	NORMAL	T	T																n.6448N>C			ENST00000361558	30/49	177	0	174				MUC2,non_coding_transcript_exon_variant,,ENST00000361558,;MUC2,non_coding_transcript_exon_variant,,ENST00000613187,;	C	ENSG00000198788	ENST00000361558	Transcript
MUC2	0	.	GRCh38	chr11	1098450	1098450	+	RNA	SNP	G	G	A	novel		CHP212-AGS	NORMAL	G	G																n.8234N>A			ENST00000361558	30/49	354	224	130				MUC2,non_coding_transcript_exon_variant,,ENST00000361558,;MUC2,upstream_gene_variant,,ENST00000616479,;MUC2,non_coding_transcript_exon_variant,,ENST00000613187,;	A	ENSG00000198788	ENST00000361558	Transcript
MUC5AC	0	.	GRCh38	chr11	1163940	1163940	+	Missense_Mutation	SNP	C	G	G	rs56085138		CHP212-AGS	NORMAL	C	C																c.738N>G	p.Asp246Glu	p.D246E	ENST00000621226	7/49	385	0	385				MUC5AC,missense_variant,p.Asp246Glu,ENST00000621226,NM_001304359.1;	G	ENSG00000215182	ENST00000621226	Transcript
MUC5AC	0	.	GRCh38	chr11	1182472	1182472	+	Missense_Mutation	SNP	G	A	A	novel		CHP212-AGS	NORMAL	G	G																c.4327N>A	p.Gly1443Arg	p.G1443R	ENST00000621226	31/49	366	7	359				MUC5AC,missense_variant,p.Gly1443Arg,ENST00000621226,NM_001304359.1;	A	ENSG00000215182	ENST00000621226	Transcript
MUC5AC	0	.	GRCh38	chr11	1182583	1182583	+	Missense_Mutation	SNP	C	G	G	novel		CHP212-AGS	NORMAL	C	C																c.4438N>G	p.Pro1480Ala	p.P1480A	ENST00000621226	31/49	438	9	428				MUC5AC,missense_variant,p.Pro1480Ala,ENST00000621226,NM_001304359.1;	G	ENSG00000215182	ENST00000621226	Transcript
MUC5AC	0	.	GRCh38	chr11	1183358	1183358	+	Missense_Mutation	SNP	T	T	C	novel		CHP212-AGS	NORMAL	T	T																c.5213N>C	p.Leu1738Pro	p.L1738P	ENST00000621226	31/49	49	16	33				MUC5AC,missense_variant,p.Leu1738Pro,ENST00000621226,NM_001304359.1;	C	ENSG00000215182	ENST00000621226	Transcript
MUC5AC	0	.	GRCh38	chr11	1183769	1183769	+	Missense_Mutation	SNP	A	G	G	novel		CHP212-AGS	NORMAL	A	A																c.5624N>G	p.Gln1875Arg	p.Q1875R	ENST00000621226	31/49	540	8	532				MUC5AC,missense_variant,p.Gln1875Arg,ENST00000621226,NM_001304359.1;	G	ENSG00000215182	ENST00000621226	Transcript
MUC5AC	0	.	GRCh38	chr11	1184858	1184858	+	Missense_Mutation	SNP	C	T	T	novel		CHP212-AGS	NORMAL	C	C																c.6713N>T	p.Thr2238Ile	p.T2238I	ENST00000621226	31/49	511	0	511				MUC5AC,missense_variant,p.Thr2238Ile,ENST00000621226,NM_001304359.1;	T	ENSG00000215182	ENST00000621226	Transcript
MUC5AC	0	.	GRCh38	chr11	1185018	1185018	+	Missense_Mutation	SNP	A	A	C	novel		CHP212-AGS	NORMAL	A	A																c.6873N>C	p.Arg2291Ser	p.R2291S	ENST00000621226	31/49	417	268	149				MUC5AC,missense_variant,p.Arg2291Ser,ENST00000621226,NM_001304359.1;	C	ENSG00000215182	ENST00000621226	Transcript
MUC5AC	0	.	GRCh38	chr11	1186303	1186303	+	Missense_Mutation	SNP	C	T	T	novel		CHP212-AGS	NORMAL	C	C																c.8158N>T	p.Pro2720Ser	p.P2720S	ENST00000621226	31/49	575	8	567				MUC5AC,missense_variant,p.Pro2720Ser,ENST00000621226,NM_001304359.1;	T	ENSG00000215182	ENST00000621226	Transcript
MUC5AC	0	.	GRCh38	chr11	1187284	1187284	+	Missense_Mutation	SNP	T	A	A	novel		CHP212-AGS	NORMAL	T	T																c.9139N>A	p.Ser3047Thr	p.S3047T	ENST00000621226	31/49	721	0	721				MUC5AC,missense_variant,p.Ser3047Thr,ENST00000621226,NM_001304359.1;	A	ENSG00000215182	ENST00000621226	Transcript
MUC5AC	0	.	GRCh38	chr11	1187845	1187845	+	Missense_Mutation	SNP	A	G	G	novel		CHP212-AGS	NORMAL	A	A																c.9700N>G	p.Ile3234Val	p.I3234V	ENST00000621226	31/49	583	2	581				MUC5AC,missense_variant,p.Ile3234Val,ENST00000621226,NM_001304359.1;	G	ENSG00000215182	ENST00000621226	Transcript
MUC5AC	0	.	GRCh38	chr11	1188586	1188586	+	Missense_Mutation	SNP	G	A	A	novel		CHP212-AGS	NORMAL	G	G																c.10441N>A	p.Gly3481Ser	p.G3481S	ENST00000621226	31/49	613	13	600				MUC5AC,missense_variant,p.Gly3481Ser,ENST00000621226,NM_001304359.1;	A	ENSG00000215182	ENST00000621226	Transcript
MUC5AC	0	.	GRCh38	chr11	1190555	1190555	+	Missense_Mutation	SNP	C	T	T	novel		CHP212-AGS	NORMAL	C	C																c.12410N>T	p.Thr4137Met	p.T4137M	ENST00000621226	31/49	607	17	590				MUC5AC,missense_variant,p.Thr4137Met,ENST00000621226,NM_001304359.1;	T	ENSG00000215182	ENST00000621226	Transcript
MUC5AC	0	.	GRCh38	chr11	1191287	1191287	+	Missense_Mutation	SNP	C	C	T	novel		CHP212-AGS	NORMAL	C	C																c.13142N>T	p.Pro4381Leu	p.P4381L	ENST00000621226	31/49	311	187	124				MUC5AC,missense_variant,p.Pro4381Leu,ENST00000621226,NM_001304359.1;	T	ENSG00000215182	ENST00000621226	Transcript
MUC5AC	0	.	GRCh38	chr11	1191524	1191524	+	Missense_Mutation	SNP	T	C	C	novel		CHP212-AGS	NORMAL	T	T																c.13379N>C	p.Leu4460Pro	p.L4460P	ENST00000621226	31/49	639	0	639				MUC5AC,missense_variant,p.Leu4460Pro,ENST00000621226,NM_001304359.1;	C	ENSG00000215182	ENST00000621226	Transcript
MUC5AC	0	.	GRCh38	chr11	1191527	1191527	+	Missense_Mutation	SNP	C	T	T	novel		CHP212-AGS	NORMAL	C	C																c.13382N>T	p.Pro4461Leu	p.P4461L	ENST00000621226	31/49	641	0	641				MUC5AC,missense_variant,p.Pro4461Leu,ENST00000621226,NM_001304359.1;	T	ENSG00000215182	ENST00000621226	Transcript
SMPD1	0	.	GRCh38	chr11	6391623	6391624	+	Frame_Shift_Ins	INS	-	-	C	rs756366019		CHP212-AGS	NORMAL	-	-																c.558_559insC	p.Lys189GlnfsTer4	p.K189Qfs*4	ENST00000342245	2/6	372	258	114				SMPD1,frameshift_variant,p.Lys189GlnfsTer4,ENST00000342245,NM_001318087.1,NM_000543.4;SMPD1,frameshift_variant,p.Lys188GlnfsTer4,ENST00000527275,NM_001318088.1,NM_001007593.2;SMPD1,intron_variant,,ENST00000530395,;APBB1,downstream_gene_variant,,ENST00000389906,;APBB1,downstream_gene_variant,,ENST00000609360,NM_001164.4;APBB1,downstream_gene_variant,,ENST00000299402,;APBB1,downstream_gene_variant,…	C	ENSG00000166311	ENST00000342245	Transcript
RPL27A	0	.	GRCh38	chr11	8685681	8685681	+	Missense_Mutation	SNP	T	C	C	rs753975930		CHP212-AGS	NORMAL	T	T																c.322N>C	p.Tyr108His	p.Y108H	ENST00000314138	5/5	181	1	180				RPL27A,missense_variant,p.Tyr108His,ENST00000314138,NM_000990.4;RPL27A,missense_variant,p.Tyr51His,ENST00000530022,;RPL27A,missense_variant,p.Tyr51His,ENST00000530913,;RPL27A,missense_variant,p.Tyr51His,ENST00000524496,;RPL27A,missense_variant,p.Tyr51His,ENST00000526562,;RPL27A,missense_variant,p.Tyr73His,ENST00000532359,;RPL27A,3_prime_UTR_variant,,ENST00000525981,;RPL27A,downstream_gene_variant…	C	ENSG00000166441	ENST00000314138	Transcript
MICALCL	0	.	GRCh38	chr11	12293628	12293628	+	Missense_Mutation	SNP	G	A	A	rs148792670		CHP212-AGS	NORMAL	G	G																c.197N>A	p.Arg66Gln	p.R66Q	ENST00000256186	3/9	335	7	328				MICALCL,missense_variant,p.Arg66Gln,ENST00000256186,NM_032867.2;MICALCL,downstream_gene_variant,,ENST00000533534,;	A	ENSG00000133808	ENST00000256186	Transcript
SAA2	0	.	GRCh38	chr11	18245916	18245916	+	Missense_Mutation	SNP	A	A	G	rs74872559		CHP212-AGS	NORMAL	A	A																c.224N>C	p.Val75Ala	p.V75A	ENST00000526900	3/4	478	244	234				SAA2,missense_variant,p.Val75Ala,ENST00000414546,NM_001127380.2;SAA2,missense_variant,p.Val75Ala,ENST00000528349,;SAA2-SAA4,missense_variant,p.Val75Ala,ENST00000524555,NM_001199744.1;SAA2,missense_variant,p.Val75Ala,ENST00000526900,;SAA2,missense_variant,p.Val75Ala,ENST00000529528,;SAA2,missense_variant,p.Val75Ala,ENST00000256733,NM_030754.4;SAA2,missense_variant,p.Val75Ala,ENST00000530400,;RNA5S…	G	ENSG00000134339	ENST00000526900	Transcript
SAA1	0	.	GRCh38	chr11	18269327	18269327	+	Missense_Mutation	SNP	T	C	C	rs1136747		CHP212-AGS	NORMAL	T	T																c.224N>C	p.Val75Ala	p.V75A	ENST00000405158	3/4	54	3	51				SAA1,missense_variant,p.Val75Ala,ENST00000405158,NM_000331.5;SAA1,missense_variant,p.Val75Ala,ENST00000356524,NM_199161.4;SAA1,missense_variant,p.Val75Ala,ENST00000532858,NM_001178006.2;RNA5SP334,downstream_gene_variant,,ENST00000364825,;	C	ENSG00000173432	ENST00000405158	Transcript
ABTB2	0	.	GRCh38	chr11	34160910	34160910	+	Missense_Mutation	SNP	G	T	T	rs114499809		CHP212-AGS	NORMAL	G	G																c.2390N>A	p.Thr797Asn	p.T797N	ENST00000435224	11/17	181	6	175				ABTB2,missense_variant,p.Thr797Asn,ENST00000435224,NM_145804.2;	T	ENSG00000166016	ENST00000435224	Transcript
MTCH2	0	.	GRCh38	chr11	47618846	47618846	+	Missense_Mutation	SNP	T	T	C	rs73465610		CHP212-AGS	NORMAL	T	T																c.899N>G	p.Lys300Arg	p.K300R	ENST00000302503	13/13	808	578	230				MTCH2,missense_variant,p.Lys300Arg,ENST00000302503,NM_001317232.1,NM_001317233.1,NM_001317231.1,NM_014342.3;MTCH2,downstream_gene_variant,,ENST00000530428,;MTCH2,non_coding_transcript_exon_variant,,ENST00000534074,;MTCH2,non_coding_transcript_exon_variant,,ENST00000525649,;MTCH2,intron_variant,,ENST00000539759,;	C	ENSG00000109919	ENST00000302503	Transcript
AGBL2	0	.	GRCh38	chr11	47690505	47690505	+	Missense_Mutation	SNP	G	G	T	novel		CHP212-AGS	NORMAL	G	G																c.1202N>A	p.Thr401Asn	p.T401N	ENST00000525123	10/19	391	211	180				AGBL2,missense_variant,p.Thr401Asn,ENST00000525123,NM_024783.3;AGBL2,missense_variant,p.Thr401Asn,ENST00000357610,;AGBL2,missense_variant,p.Thr363Asn,ENST00000528244,;AGBL2,downstream_gene_variant,,ENST00000532595,;AGBL2,non_coding_transcript_exon_variant,,ENST00000529712,;AGBL2,downstream_gene_variant,,ENST00000526331,;AGBL2,upstream_gene_variant,,ENST00000528609,;	T	ENSG00000165923	ENST00000525123	Transcript
PTPRJ	0	.	GRCh38	chr11	48144822	48144822	+	Missense_Mutation	SNP	T	T	C	novel		CHP212-AGS	NORMAL	T	T																c.2723N>C	p.Val908Ala	p.V908A	ENST00000418331	13/25	622	310	312				PTPRJ,missense_variant,p.Val908Ala,ENST00000613246,;PTPRJ,missense_variant,p.Val908Ala,ENST00000418331,NM_002843.3;PTPRJ,missense_variant,p.Val908Ala,ENST00000615445,;PTPRJ,upstream_gene_variant,,ENST00000527026,;	C	ENSG00000149177	ENST00000418331	Transcript
OR4C46	0	.	GRCh38	chr11	54603244	54603244	+	Missense_Mutation	SNP	C	C	T	rs11246608		CHP212-AGS	NORMAL	C	C																c.755N>A	p.Cys252Tyr	p.C252Y	ENST00000328188	1/1	476	282	194				OR4C46,missense_variant,p.Cys252Tyr,ENST00000328188,NM_001004703.1;	T	ENSG00000185926	ENST00000328188	Transcript
OR4C46	0	.	GRCh38	chr11	54603280	54603280	+	Missense_Mutation	SNP	G	G	A	rs11246607		CHP212-AGS	NORMAL	G	G																c.719N>T	p.Ser240Phe	p.S240F	ENST00000328188	1/1	555	306	249				OR4C46,missense_variant,p.Ser240Phe,ENST00000328188,NM_001004703.1;	A	ENSG00000185926	ENST00000328188	Transcript
OR4A5	0	.	GRCh38	chr11	54706953	54706953	+	Missense_Mutation	SNP	A	A	T	rs56302591		CHP212-AGS	NORMAL	A	A																c.69N>T	p.Lys23Asn	p.K23N	ENST00000319760	1/1	490	224	266				OR4A5,missense_variant,p.Lys23Asn,ENST00000319760,NM_001005272.3;	T	ENSG00000221840	ENST00000319760	Transcript
OR4A5	0	.	GRCh38	chr11	54707540	54707540	+	Missense_Mutation	SNP	T	T	A	rs35083184		CHP212-AGS	NORMAL	T	T																c.656N>A	p.Leu219Gln	p.L219Q	ENST00000319760	1/1	633	334	299				OR4A5,missense_variant,p.Leu219Gln,ENST00000319760,NM_001005272.3;	A	ENSG00000221840	ENST00000319760	Transcript
OR5D14	0	.	GRCh38	chr11	55796316	55796316	+	Missense_Mutation	SNP	A	A	G	rs145838163		CHP212-AGS	NORMAL	A	A																c.761N>G	p.His254Arg	p.H254R	ENST00000335605	1/1	642	304	338				OR5D14,missense_variant,p.His254Arg,ENST00000335605,NM_001004735.1;	G	ENSG00000186113	ENST00000335605	Transcript
OR8U1	0	.	GRCh38	chr11	56375649	56375649	+	Missense_Mutation	SNP	C	C	T	rs74467122		CHP212-AGS	NORMAL	C	C																c.26N>T	p.Ala9Val	p.A9V	ENST00000302270	1/1	740	488	252				OR8U1,missense_variant,p.Ala9Val,ENST00000302270,NM_001005204.1;	T	ENSG00000172199	ENST00000302270	Transcript
OR9G1	0	.	GRCh38	chr11	56700545	56700545	+	Missense_Mutation	SNP	G	G	A	rs532635		CHP212-AGS	NORMAL	G	G																c.158N>A	p.Cys53Tyr	p.C53Y	ENST00000312153	1/1	1275	860	415				OR9G1,missense_variant,p.Cys53Tyr,ENST00000312153,NM_001005213.1;	A	ENSG00000174914	ENST00000312153	Transcript
OR9G1	0	.	GRCh38	chr11	56700635	56700635	+	Missense_Mutation	SNP	C	C	T	rs602224		CHP212-AGS	NORMAL	C	C																c.248N>T	p.Thr83Ile	p.T83I	ENST00000312153	1/1	1223	713	510				OR9G1,missense_variant,p.Thr83Ile,ENST00000312153,NM_001005213.1;	T	ENSG00000174914	ENST00000312153	Transcript
OR9G1	0	.	GRCh38	chr11	56700892	56700892	+	Missense_Mutation	SNP	C	C	T	rs11228733		CHP212-AGS	NORMAL	C	C																c.505N>T	p.Arg169Cys	p.R169C	ENST00000312153	1/1	1050	632	418				OR9G1,missense_variant,p.Arg169Cys,ENST00000312153,NM_001005213.1;	T	ENSG00000174914	ENST00000312153	Transcript
OR9G1	0	.	GRCh38	chr11	56700940	56700940	+	Missense_Mutation	SNP	G	G	A	rs11228735		CHP212-AGS	NORMAL	G	G																c.553N>A	p.Glu185Lys	p.E185K	ENST00000312153	1/1	1099	664	435				OR9G1,missense_variant,p.Glu185Lys,ENST00000312153,NM_001005213.1;	A	ENSG00000174914	ENST00000312153	Transcript
OR9G1	0	.	GRCh38	chr11	56701223	56701223	+	Missense_Mutation	SNP	T	T	A	rs79251113		CHP212-AGS	NORMAL	T	T																c.836N>A	p.Val279Glu	p.V279E	ENST00000312153	1/1	821	478	343				OR9G1,missense_variant,p.Val279Glu,ENST00000312153,NM_001005213.1;	A	ENSG00000174914	ENST00000312153	Transcript
OR9G1	0	.	GRCh38	chr11	56701228	56701228	+	Missense_Mutation	SNP	T	T	C	rs79288825		CHP212-AGS	NORMAL	T	T																c.841N>C	p.Phe281Leu	p.F281L	ENST00000312153	1/1	803	463	340				OR9G1,missense_variant,p.Phe281Leu,ENST00000312153,NM_001005213.1;	C	ENSG00000174914	ENST00000312153	Transcript
OR9G1	0	.	GRCh38	chr11	56701244	56701244	+	Missense_Mutation	SNP	T	T	C	rs66943455		CHP212-AGS	NORMAL	T	T																c.857N>C	p.Leu286Pro	p.L286P	ENST00000312153	1/1	871	505	366				OR9G1,missense_variant,p.Leu286Pro,ENST00000312153,NM_001005213.1;	C	ENSG00000174914	ENST00000312153	Transcript
SERPING1	0	.	GRCh38	chr11	57600105	57600106	+	Frame_Shift_Ins	INS	-	-	G	novel		CHP212-AGS	NORMAL	-	-																c.278_279insG	p.Pro94AlafsTer39	p.P94Afs*39	ENST00000278407	3/8	930	773	157				SERPING1,frameshift_variant,p.Pro128AlafsTer39,ENST00000403558,;SERPING1,frameshift_variant,p.Pro94AlafsTer39,ENST00000278407,NM_001032295.1,NM_000062.2;SERPING1,frameshift_variant,p.Pro42AlafsTer39,ENST00000378324,;SERPING1,frameshift_variant,p.Pro99AlafsTer39,ENST00000378323,;SERPING1,frameshift_variant,p.Pro94AlafsTer39,ENST00000340687,;SERPING1,frameshift_variant,p.Pro94AlafsTer39,ENST0000040…	G	ENSG00000149131	ENST00000278407	Transcript
OR9I1	0	.	GRCh38	chr11	58118808	58118808	+	Missense_Mutation	SNP	C	C	T	rs113763198		CHP212-AGS	NORMAL	C	C																c.637N>A	p.Val213Ile	p.V213I	ENST00000302610	1/1	377	180	197				OR9I1,missense_variant,p.Val213Ile,ENST00000302610,NM_001005211.1;OR9Q1,intron_variant,,ENST00000335397,NM_001005212.3;	T	ENSG00000172377	ENST00000302610	Transcript
OR1S1	0	.	GRCh38	chr11	58215087	58215087	+	Missense_Mutation	SNP	T	T	A	rs146969930		CHP212-AGS	NORMAL	T	T																c.343N>A	p.Tyr115Asn	p.Y115N	ENST00000624470	1/1	636	318	318				OR1S1,missense_variant,p.Tyr115Asn,ENST00000624470,NM_001004458.1;	A	ENSG00000280204	ENST00000624470	Transcript
MPEG1	0	.	GRCh38	chr11	59211987	59211987	+	Missense_Mutation	SNP	C	C	A	novel		CHP212-AGS	NORMAL	C	C																c.879N>T	p.Gln293His	p.Q293H	ENST00000361050	1/1	247	123	124				MPEG1,missense_variant,p.Gln293His,ENST00000361050,NM_001039396.1;DTX4,downstream_gene_variant,,ENST00000227451,NM_015177.1;RN7SL42P,downstream_gene_variant,,ENST00000579786,;	A	ENSG00000197629	ENST00000361050	Transcript
MS4A10	0	.	GRCh38	chr11	60798451	60798451	+	Missense_Mutation	SNP	T	T	C	rs139578350		CHP212-AGS	NORMAL	T	T																c.659N>C	p.Val220Ala	p.V220A	ENST00000308287	7/8	609	321	288				MS4A10,missense_variant,p.Val220Ala,ENST00000308287,NM_206893.3;	C	ENSG00000172689	ENST00000308287	Transcript
ZP1	0	.	GRCh38	chr11	60869537	60869537	+	Missense_Mutation	SNP	G	G	A	rs145707301		CHP212-AGS	NORMAL	G	G																c.319N>A	p.Asp107Asn	p.D107N	ENST00000278853	3/12	390	193	197				ZP1,missense_variant,p.Asp107Asn,ENST00000278853,NM_207341.3;ZP1,intron_variant,,ENST00000540908,;ZP1,upstream_gene_variant,,ENST00000537203,;ZP1,upstream_gene_variant,,ENST00000543020,;ZP1,upstream_gene_variant,,ENST00000542971,;	A	ENSG00000149506	ENST00000278853	Transcript
ZP1	0	.	GRCh38	chr11	60870989	60870989	+	Missense_Mutation	SNP	G	G	T	novel		CHP212-AGS	NORMAL	G	G																c.859N>T	p.Val287Phe	p.V287F	ENST00000278853	5/12	695	400	294				ZP1,missense_variant,p.Val287Phe,ENST00000278853,NM_207341.3;ZP1,3_prime_UTR_variant,,ENST00000540908,;ZP1,non_coding_transcript_exon_variant,,ENST00000537203,;ZP1,non_coding_transcript_exon_variant,,ENST00000542971,;ZP1,upstream_gene_variant,,ENST00000543020,;	T	ENSG00000149506	ENST00000278853	Transcript
ESRRA	0	.	GRCh38	chr11	64315856	64315856	+	Missense_Mutation	SNP	C	C	T	rs79204587		CHP212-AGS	NORMAL	C	C																c.1162N>T	p.Leu388Phe	p.L388F	ENST00000405666	7/7	935	691	244				ESRRA,missense_variant,p.Leu388Phe,ENST00000405666,NM_001282450.1;ESRRA,missense_variant,p.Leu387Phe,ENST00000406310,NM_001282451.1;ESRRA,missense_variant,p.Leu388Phe,ENST00000000442,NM_004451.4;ESRRA,missense_variant,p.Leu169Phe,ENST00000545035,;TRMT112,downstream_gene_variant,,ENST00000544844,NM_016404.2;PRDX5,upstream_gene_variant,,ENST00000265462,NM_012094.4;TRMT112,downstream_gene_variant,,E…	T	ENSG00000173153	ENST00000405666	Transcript
ESRRA	0	.	GRCh38	chr11	64315859	64315859	+	Missense_Mutation	SNP	C	C	T	rs80310817		CHP212-AGS	NORMAL	C	C																c.1165N>T	p.Arg389Cys	p.R389C	ENST00000405666	7/7	939	687	252				ESRRA,missense_variant,p.Arg389Cys,ENST00000405666,NM_001282450.1;ESRRA,missense_variant,p.Arg388Cys,ENST00000406310,NM_001282451.1;ESRRA,missense_variant,p.Arg389Cys,ENST00000000442,NM_004451.4;ESRRA,missense_variant,p.Arg170Cys,ENST00000545035,;TRMT112,downstream_gene_variant,,ENST00000544844,NM_016404.2;PRDX5,upstream_gene_variant,,ENST00000265462,NM_012094.4;TRMT112,downstream_gene_variant,,E…	T	ENSG00000173153	ENST00000405666	Transcript
TIGD3	0	.	GRCh38	chr11	65356119	65356119	+	Missense_Mutation	SNP	A	A	G	rs202146837		CHP212-AGS	NORMAL	A	A																c.311N>G	p.His104Arg	p.H104R	ENST00000309880	2/2	822	434	386				TIGD3,missense_variant,p.His104Arg,ENST00000309880,NM_145719.2;DPF2,downstream_gene_variant,,ENST00000528416,NM_006268.4;DPF2,downstream_gene_variant,,ENST00000252268,;DPF2,downstream_gene_variant,,ENST00000415073,;DPF2,downstream_gene_variant,,ENST00000531989,;DPF2,downstream_gene_variant,,ENST00000524666,;DPF2,downstream_gene_variant,,ENST00000532052,;	G	ENSG00000173825	ENST00000309880	Transcript
MUS81	0	.	GRCh38	chr11	65865996	65865996	+	Missense_Mutation	SNP	C	C	A	rs766252036		CHP212-AGS	NORMAL	C	C																c.1600N>A	p.Pro534Thr	p.P534T	ENST00000308110	16/16	771	394	377				MUS81,missense_variant,p.Pro534Thr,ENST00000308110,NM_025128.4;MUS81,missense_variant,p.Pro459Thr,ENST00000533035,;MUS81,3_prime_UTR_variant,,ENST00000529742,;EFEMP2,downstream_gene_variant,,ENST00000307998,NM_016938.4;EFEMP2,downstream_gene_variant,,ENST00000528176,;MUS81,downstream_gene_variant,,ENST00000529374,;MUS81,downstream_gene_variant,,ENST00000525768,;EFEMP2,downstream_gene_variant,,ENS…	A	ENSG00000172732	ENST00000308110	Transcript
ACTN3	0	.	GRCh38	chr11	66560624	66560624	+	Nonsense_Mutation	SNP	C	C	T	rs1815739		CHP212-AGS	NORMAL	C	C																c.1858N>T	p.Arg620Ter	p.R620*	ENST00000502692	15/21	663	358	305				ACTN3,stop_gained,p.Arg620Ter,ENST00000502692,NM_001258371.2;ACTN3,stop_gained,p.Arg577Ter,ENST00000513398,NM_001104.3;CTSF,downstream_gene_variant,,ENST00000310325,NM_003793.3;CTSF,downstream_gene_variant,,ENST00000524994,;CTD-3074O7.2,upstream_gene_variant,,ENST00000504911,;CTSF,downstream_gene_variant,,ENST00000527141,;CTSF,downstream_gene_variant,,ENST00000525733,;CTSF,downstream_gene_variant…	T	ENSG00000248746	ENST00000502692	Transcript
RBM4B	0	.	GRCh38	chr11	66668863	66668863	+	Missense_Mutation	SNP	C	C	T	rs148209474		CHP212-AGS	NORMAL	C	C																c.841N>A	p.Ala281Thr	p.A281T	ENST00000525754	2/3	639	320	317				RBM4B,missense_variant,p.Ala281Thr,ENST00000525754,;RBM4B,missense_variant,p.Ala281Thr,ENST00000310046,NM_031492.3;RBM4B,intron_variant,,ENST00000531969,NM_001286135.1;RBM4,downstream_gene_variant,,ENST00000396053,NM_001198844.1;RBM4B,downstream_gene_variant,,ENST00000524637,;RP11-658F2.8,downstream_gene_variant,,ENST00000550837,;RP11-658F2.8,downstream_gene_variant,,ENST00000548810,;RBM4B,upstre…	T	ENSG00000173914	ENST00000525754	Transcript
C11orf80	0	.	GRCh38	chr11	66842947	66842947	+	Missense_Mutation	SNP	G	G	A	rs200048907		CHP212-AGS	NORMAL	G	G																c.1846N>A	p.Glu616Lys	p.E616K	ENST00000525908	16/17	569	310	259				C11orf80,missense_variant,p.Glu616Lys,ENST00000525908,NM_024650.3;C11orf80,missense_variant,p.Glu398Lys,ENST00000532565,;C11orf80,missense_variant,p.Glu424Lys,ENST00000525449,;C11orf80,missense_variant,p.Glu511Lys,ENST00000360962,;C11orf80,missense_variant,p.Glu450Lys,ENST00000540737,NM_001302084.1;C11orf80,missense_variant,p.Glu399Lys,ENST00000527634,;C11orf80,missense_variant,p.Arg195Lys,ENST00…	A	ENSG00000173715	ENST00000525908	Transcript
TCIRG1	0	.	GRCh38	chr11	68043010	68043010	+	Missense_Mutation	SNP	C	C	T	rs34227834		CHP212-AGS	NORMAL	C	C																c.482N>T	p.Pro161Leu	p.P161L	ENST00000265686	5/20	639	316	323				TCIRG1,missense_variant,p.Pro161Leu,ENST00000265686,NM_006019.3;TCIRG1,missense_variant,p.Pro147Leu,ENST00000524598,;TCIRG1,missense_variant,p.Pro161Leu,ENST00000529657,;TCIRG1,5_prime_UTR_variant,,ENST00000532635,NM_006053.3;TCIRG1,upstream_gene_variant,,ENST00000529364,;MIR6753,upstream_gene_variant,,ENST00000617169,;TCIRG1,missense_variant,p.Pro161Leu,ENST00000534673,;TCIRG1,non_coding_transcr…	T	ENSG00000110719	ENST00000265686	Transcript
C11orf24	0	.	GRCh38	chr11	68262589	68262589	+	Missense_Mutation	SNP	C	C	A	novel		CHP212-AGS	NORMAL	C	C																c.406N>T	p.Ala136Ser	p.A136S	ENST00000304271	4/4	1027	541	484				C11orf24,missense_variant,p.Ala136Ser,ENST00000304271,NM_022338.3;C11orf24,intron_variant,,ENST00000533310,NM_001300913.1;C11orf24,downstream_gene_variant,,ENST00000527280,;C11orf24,non_coding_transcript_exon_variant,,ENST00000530166,;C11orf24,intron_variant,,ENST00000531745,;C11orf24,downstream_gene_variant,,ENST00000532534,;C11orf24,downstream_gene_variant,,ENST00000529590,;C11orf24,downstream_…	A	ENSG00000171067	ENST00000304271	Transcript
MRGPRF	0	.	GRCh38	chr11	69005849	69005849	+	Missense_Mutation	SNP	C	C	G	rs201868258		CHP212-AGS	NORMAL	C	C																c.461N>C	p.Arg154Pro	p.R154P	ENST00000309099	3/3	745	402	343				MRGPRF,missense_variant,p.Arg154Pro,ENST00000309099,NM_145015.4;MRGPRF,missense_variant,p.Arg154Pro,ENST00000441623,NM_001098515.1;MRGPRF,downstream_gene_variant,,ENST00000320913,;RP11-554A11.4,upstream_gene_variant,,ENST00000562276,;RP11-554A11.5,downstream_gene_variant,,ENST00000562506,;	G	ENSG00000172935	ENST00000309099	Transcript
FGF19	0	.	GRCh38	chr11	69699392	69699392	+	Missense_Mutation	SNP	T	T	A	novel		CHP212-AGS	NORMAL	T	T																c.521N>T	p.Glu174Val	p.E174V	ENST00000294312	3/3	747	383	364				FGF19,missense_variant,p.Glu174Val,ENST00000294312,NM_005117.2;	A	ENSG00000162344	ENST00000294312	Transcript
FOLR3	0	.	GRCh38	chr11	72139111	72139112	+	Frame_Shift_Del	DEL	TA	-	-	novel		CHP212-AGS	NORMAL	TA	TA																c.319_320delNN	p.Tyr107Ter	p.Y107*	ENST00000611028	3/5	685	1	684				FOLR3,frameshift_variant,p.Tyr107Ter,ENST00000611028,NM_000804.3;FOLR3,frameshift_variant,p.Tyr107Ter,ENST00000622388,;FOLR3,coding_sequence_variant,,ENST00000442948,;FOLR3,downstream_gene_variant,,ENST00000546166,;FOLR3,frameshift_variant,p.Met150GlufsTer139,ENST00000612844,NM_001318045.1;FOLR3,upstream_gene_variant,,ENST00000545379,;	-	ENSG00000110203	ENST00000611028	Transcript
ARAP1	0	.	GRCh38	chr11	72726788	72726789	+	Frame_Shift_Ins	INS	-	-	C	novel		CHP212-AGS	NORMAL	-	-																c.340_341insG	p.Ala114GlyfsTer34	p.A114Gfs*34	ENST00000393609	3/35	826	592	234				ARAP1,frameshift_variant,p.Ala114GlyfsTer34,ENST00000359373,;ARAP1,frameshift_variant,p.Ala114GlyfsTer34,ENST00000393609,NM_001040118.2;ARAP1,upstream_gene_variant,,ENST00000334211,NM_015242.4;ARAP1,upstream_gene_variant,,ENST00000426523,;ARAP1,upstream_gene_variant,,ENST00000429686,NM_001135190.1;ARAP1,upstream_gene_variant,,ENST00000465814,;	C	ENSG00000186635	ENST00000393609	Transcript
GAB2	0	.	GRCh38	chr11	78226619	78226620	+	Frame_Shift_Ins	INS	-	-	GC	novel		CHP212-AGS	NORMAL	-	-																c.1052_1053insGC	p.Pro353HisfsTer75	p.P353Hfs*75	ENST00000361507	4/10	638	527	111				GAB2,frameshift_variant,p.Pro353HisfsTer75,ENST00000361507,NM_080491.2;GAB2,frameshift_variant,p.Pro315HisfsTer75,ENST00000340149,NM_012296.3;GAB2,downstream_gene_variant,,ENST00000526030,;GAB2,downstream_gene_variant,,ENST00000528329,;	GC	ENSG00000033327	ENST00000361507	Transcript
NOX4	0	.	GRCh38	chr11	89337490	89337490	+	Missense_Mutation	SNP	T	T	C	rs373220761		CHP212-AGS	NORMAL	T	T																c.1472N>G	p.Tyr491Cys	p.Y491C	ENST00000263317	16/18	250	117	133				NOX4,missense_variant,p.Tyr467Cys,ENST00000424319,NM_001291926.1;NOX4,missense_variant,p.Tyr467Cys,ENST00000343727,NM_001291927.1;NOX4,missense_variant,p.Tyr491Cys,ENST00000263317,NM_016931.4;NOX4,missense_variant,p.Tyr467Cys,ENST00000527956,NM_001143837.1;NOX4,missense_variant,p.Tyr451Cys,ENST00000534731,NM_001143836.2;NOX4,missense_variant,p.Tyr427Cys,ENST00000532825,NM_001300995.1;NOX4,missens…	C	ENSG00000086991	ENST00000263317	Transcript
SLC36A4	0	.	GRCh38	chr11	93165982	93165982	+	Missense_Mutation	SNP	G	G	A	novel		CHP212-AGS	NORMAL	G	G																c.803N>T	p.Ala268Val	p.A268V	ENST00000326402	8/11	418	227	191				SLC36A4,missense_variant,p.Ala268Val,ENST00000326402,NM_152313.3;SLC36A4,missense_variant,p.Ala133Val,ENST00000529184,NM_001286139.1;SLC36A4,missense_variant,p.Ala162Val,ENST00000534116,;SLC36A4,non_coding_transcript_exon_variant,,ENST00000526735,;SLC36A4,downstream_gene_variant,,ENST00000524875,;	A	ENSG00000180773	ENST00000326402	Transcript
CNTN5	0	.	GRCh38	chr11	99819555	99819555	+	Missense_Mutation	SNP	T	T	G	rs10790978		CHP212-AGS	NORMAL	T	T																c.67N>G	p.Ser23Ala	p.S23A	ENST00000524871	4/25	706	364	341				CNTN5,missense_variant,p.Ser23Ala,ENST00000524871,NM_014361.3;CNTN5,missense_variant,p.Ser7Ala,ENST00000279463,;CNTN5,missense_variant,p.Ser23Ala,ENST00000527185,NM_001243271.1;CNTN5,missense_variant,p.Ser23Ala,ENST00000528682,NM_001243270.1;CNTN5,intron_variant,,ENST00000418526,NM_175566.2;CNTN5,non_coding_transcript_exon_variant,,ENST00000528727,;	G	ENSG00000149972	ENST00000524871	Transcript
CNTN5	0	.	GRCh38	chr11	99819697	99819697	+	Missense_Mutation	SNP	T	T	G	rs7125822		CHP212-AGS	NORMAL	T	T																c.209N>G	p.Leu70Arg	p.L70R	ENST00000524871	4/25	923	501	422				CNTN5,missense_variant,p.Leu70Arg,ENST00000524871,NM_014361.3;CNTN5,missense_variant,p.Leu54Arg,ENST00000279463,;CNTN5,missense_variant,p.Leu70Arg,ENST00000527185,NM_001243271.1;CNTN5,missense_variant,p.Leu70Arg,ENST00000528682,NM_001243270.1;CNTN5,intron_variant,,ENST00000418526,NM_175566.2;CNTN5,non_coding_transcript_exon_variant,,ENST00000528727,;	G	ENSG00000149972	ENST00000524871	Transcript
BIRC3	0	.	GRCh38	chr11	102331119	102331119	+	Missense_Mutation	SNP	G	G	A	rs17881197		CHP212-AGS	NORMAL	G	G																c.1202N>A	p.Arg401Lys	p.R401K	ENST00000263464	6/9	401	206	195				BIRC3,missense_variant,p.Arg401Lys,ENST00000263464,;BIRC3,missense_variant,p.Arg401Lys,ENST00000615299,NM_001165.4,NM_182962.2;BIRC3,missense_variant,p.Arg401Lys,ENST00000532808,;BIRC3,downstream_gene_variant,,ENST00000527309,;	A	ENSG00000023445	ENST00000263464	Transcript
EXPH5	0	.	GRCh38	chr11	108510646	108510646	+	Missense_Mutation	SNP	G	G	A	rs199531963		CHP212-AGS	NORMAL	G	G																c.4861N>T	p.Pro1621Ser	p.P1621S	ENST00000265843	6/6	642	319	323				EXPH5,missense_variant,p.Pro1621Ser,ENST00000265843,NM_015065.2,NM_001144764.1;EXPH5,missense_variant,p.Pro1614Ser,ENST00000525344,NM_001308019.1;EXPH5,missense_variant,p.Pro1545Ser,ENST00000526312,NM_001144763.1;EXPH5,downstream_gene_variant,,ENST00000533052,NM_001144765.1;EXPH5,downstream_gene_variant,,ENST00000524840,;	A	ENSG00000110723	ENST00000265843	Transcript
FOXR1	0	.	GRCh38	chr11	118980657	118980657	+	Missense_Mutation	SNP	G	G	A	novel		CHP212-AGS	NORMAL	G	G																c.779N>A	p.Arg260His	p.R260H	ENST00000317011	5/6	783	389	394				FOXR1,missense_variant,p.Arg260His,ENST00000317011,NM_181721.2;FOXR1,downstream_gene_variant,,ENST00000533282,;FOXR1,3_prime_UTR_variant,,ENST00000531539,;	A	ENSG00000176302	ENST00000317011	Transcript
TBCEL	0	.	GRCh38	chr11	121086951	121086951	+	Missense_Mutation	SNP	A	A	G	rs375282149		CHP212-AGS	NORMAL	A	A																c.1130N>G	p.Gln377Arg	p.Q377R	ENST00000422003	8/8	524	280	244				TBCEL,missense_variant,p.Gln377Arg,ENST00000422003,NM_152715.3;TBCEL,missense_variant,p.Gln377Arg,ENST00000529397,NM_001130047.1;TBCEL,downstream_gene_variant,,ENST00000533134,;TBCEL,3_prime_UTR_variant,,ENST00000284259,;TBCEL,3_prime_UTR_variant,,ENST00000531148,;TBCEL,non_coding_transcript_exon_variant,,ENST00000533169,;TBCEL,downstream_gene_variant,,ENST00000533712,;	G	ENSG00000154114	ENST00000422003	Transcript
OR6X1	0	.	GRCh38	chr11	123753965	123753965	+	Missense_Mutation	SNP	G	G	A	rs143934026		CHP212-AGS	NORMAL	G	G																c.554N>T	p.Ala185Val	p.A185V	ENST00000327930	1/1	386	205	181				OR6X1,missense_variant,p.Ala185Val,ENST00000327930,NM_001005188.1;	A	ENSG00000221931	ENST00000327930	Transcript
OR6X1	0	.	GRCh38	chr11	123754348	123754348	+	Missense_Mutation	SNP	C	C	T	rs760082144		CHP212-AGS	NORMAL	C	C																c.171N>A	p.Met57Ile	p.M57I	ENST00000327930	1/1	508	263	245				OR6X1,missense_variant,p.Met57Ile,ENST00000327930,NM_001005188.1;	T	ENSG00000221931	ENST00000327930	Transcript
OR8G2P	0	.	GRCh38	chr11	124224942	124224942	+	RNA	SNP	C	C	A	rs2466615		CHP212-AGS	NORMAL	C	C																n.211N>A			ENST00000412796	1/1	706	352	354				OR8G2P,non_coding_transcript_exon_variant,,ENST00000412796,;	A	ENSG00000181214	ENST00000412796	Transcript
OR8G2P	0	.	GRCh38	chr11	124225179	124225179	+	RNA	SNP	G	G	A	rs2466614		CHP212-AGS	NORMAL	G	G																n.448N>A			ENST00000412796	1/1	631	312	319				OR8G2P,non_coding_transcript_exon_variant,,ENST00000412796,;	A	ENSG00000181214	ENST00000412796	Transcript
OR8G2P	0	.	GRCh38	chr11	124225542	124225542	+	RNA	SNP	A	A	G	rs2466613		CHP212-AGS	NORMAL	A	A																n.811N>G			ENST00000412796	1/1	500	318	182				OR8G2P,non_coding_transcript_exon_variant,,ENST00000412796,;	G	ENSG00000181214	ENST00000412796	Transcript
OR8G2P	0	.	GRCh38	chr11	124225570	124225570	+	RNA	SNP	C	C	T	rs2512268		CHP212-AGS	NORMAL	C	C																n.839N>T			ENST00000412796	1/1	387	251	136				OR8G2P,non_coding_transcript_exon_variant,,ENST00000412796,;	T	ENSG00000181214	ENST00000412796	Transcript
OR8G2P	0	.	GRCh38	chr11	124225572	124225572	+	RNA	SNP	A	A	G	rs2466612		CHP212-AGS	NORMAL	A	A																n.841N>G			ENST00000412796	1/1	390	253	137				OR8G2P,non_coding_transcript_exon_variant,,ENST00000412796,;	G	ENSG00000181214	ENST00000412796	Transcript
OR8B2	0	.	GRCh38	chr11	124382854	124382854	+	Missense_Mutation	SNP	G	G	A	rs886202		CHP212-AGS	NORMAL	G	G																c.490N>T	p.Leu164Phe	p.L164F	ENST00000375013	1/1	190	122	68				OR8B2,missense_variant,p.Leu164Phe,ENST00000375013,NM_001005468.1;	A	ENSG00000204293	ENST00000375013	Transcript
OR8B2	0	.	GRCh38	chr11	124383285	124383285	+	Missense_Mutation	SNP	T	T	C	rs28373946		CHP212-AGS	NORMAL	T	T																c.59N>G	p.His20Arg	p.H20R	ENST00000375013	1/1	552	302	250				OR8B2,missense_variant,p.His20Arg,ENST00000375013,NM_001005468.1;	C	ENSG00000204293	ENST00000375013	Transcript
ROBO4	0	.	GRCh38	chr11	124887804	124887804	+	Missense_Mutation	SNP	C	C	T	rs145067866		CHP212-AGS	NORMAL	C	C																c.1985N>A	p.Gly662Asp	p.G662D	ENST00000306534	13/18	681	360	321				ROBO4,missense_variant,p.Gly662Asp,ENST00000306534,NM_019055.5;ROBO4,missense_variant,p.Gly517Asp,ENST00000533054,NM_001301088.1;RP11-664I21.5,downstream_gene_variant,,ENST00000524453,;RP11-664I21.6,upstream_gene_variant,,ENST00000524433,;ROBO4,non_coding_transcript_exon_variant,,ENST00000534407,;ROBO4,non_coding_transcript_exon_variant,,ENST00000532216,;ROBO4,downstream_gene_variant,,ENST0000052…	T	ENSG00000154133	ENST00000306534	Transcript
SNX19	0	.	GRCh38	chr11	130910330	130910330	+	Missense_Mutation	SNP	C	A	A	rs681982		CHP212-AGS	NORMAL	C	C																c.1854N>T	p.Leu618Phe	p.L618F	ENST00000265909	3/11	486	0	486				SNX19,missense_variant,p.Leu618Phe,ENST00000265909,NM_014758.2;SNX19,missense_variant,p.Leu618Phe,ENST00000533214,;SNX19,5_prime_UTR_variant,,ENST00000530356,;SNX19,5_prime_UTR_variant,,ENST00000528555,NM_001301089.1;SNX19,upstream_gene_variant,,ENST00000534726,;SNX19,non_coding_transcript_exon_variant,,ENST00000533318,;SNX19,non_coding_transcript_exon_variant,,ENST00000524460,;SNX19,upstream_gen…	A	ENSG00000120451	ENST00000265909	Transcript
IQSEC3	0	.	GRCh38	chr12	174929	174930	+	Frame_Shift_Ins	INS	-	-	G	novel		CHP212-AGS	NORMAL	-	-																c.3445_3446insG	p.Leu1149ArgfsTer104	p.L1149Rfs*104	ENST00000538872	14/14	593	457	136				IQSEC3,frameshift_variant,p.Leu1149ArgfsTer104,ENST00000538872,NM_001170738.1;IQSEC3,downstream_gene_variant,,ENST00000382841,NM_015232.1;RP11-598F7.6,intron_variant,,ENST00000537295,;RP11-598F7.6,intron_variant,,ENST00000537961,;IQSEC3,intron_variant,,ENST00000537151,;IQSEC3,upstream_gene_variant,,ENST00000544511,;IQSEC3,downstream_gene_variant,,ENST00000540907,;	G	ENSG00000120645	ENST00000538872	Transcript
NCAPD2	0	.	GRCh38	chr12	6528976	6528976	+	Missense_Mutation	SNP	T	T	C	rs71579325		CHP212-AGS	NORMAL	T	T																c.3509T>C	p.Ile1170Thr	p.I1170T	ENST00000315579	27/32	527	287	240				NCAPD2,missense_variant,p.Ile1170Thr,ENST00000315579,NM_014865.3;NCAPD2,downstream_gene_variant,,ENST00000382457,;GAPDH,upstream_gene_variant,,ENST00000229239,NM_002046.5;RP5-940J5.3,downstream_gene_variant,,ENST00000537921,;NCAPD2,non_coding_transcript_exon_variant,,ENST00000535804,;NCAPD2,downstream_gene_variant,,ENST00000542492,;NCAPD2,upstream_gene_variant,,ENST00000539885,;NCAPD2,3_prime_UTR…	C	ENSG00000010292	ENST00000315579	Transcript
FAM90A1	0	.	GRCh38	chr12	8222516	8222516	+	Missense_Mutation	SNP	G	G	T	rs9668582		CHP212-AGS	NORMAL	G	G																c.701C>A	p.Ala234Glu	p.A234E	ENST00000538603	7/7	400	271	129				FAM90A1,missense_variant,p.Ala234Glu,ENST00000538603,NM_018088.3;FAM90A1,missense_variant,p.Ala234Glu,ENST00000307435,NM_001319982.1;FAM90A1,downstream_gene_variant,,ENST00000442295,;RP11-266K4.14,downstream_gene_variant,,ENST00000618256,;RP11-266K4.1,upstream_gene_variant,,ENST00000542600,;	T	ENSG00000171847	ENST00000538603	Transcript
KLRC2	0	.	GRCh38	chr12	10434512	10434512	+	Missense_Mutation	SNP	A	G	G	rs1141715		CHP212-AGS	NORMAL	A	A																c.305T>C	p.Phe102Ser	p.F102S	ENST00000381902	3/6	480	0	480				KLRC2,missense_variant,p.Phe102Ser,ENST00000381902,NM_002260.3;RP11-277P12.6,missense_variant,p.Phe102Ser,ENST00000539033,;KLRC2,missense_variant,p.Phe43Ser,ENST00000536833,;KLRC2,intron_variant,,ENST00000381901,;KLRC2,upstream_gene_variant,,ENST00000619500,;KLRC2,upstream_gene_variant,,ENST00000537017,;KLRC2,missense_variant,p.Phe75Ser,ENST00000535069,;	G	ENSG00000205809	ENST00000381902	Transcript
PRH2	0	.	GRCh38	chr12	10930757	10930757	+	Missense_Mutation	SNP	A	G	G	rs1049112		CHP212-AGS	NORMAL	A	A																c.196A>G	p.Asn66Asp	p.N66D	ENST00000396400	3/4	187	2	185				PRH2,missense_variant,p.Asn66Asp,ENST00000396400,NM_001110213.1;PRH2,missense_variant,p.Asn66Asp,ENST00000381847,;PRR4,intron_variant,,ENST00000535024,;PRH1,intron_variant,,ENST00000539853,;PRH1,intron_variant,,ENST00000536086,;PRH1,intron_variant,,ENST00000541977,;PRR4,intron_variant,,ENST00000546317,;PRH1-PRR4,intron_variant,,ENST00000536668,;	G	ENSG00000134551	ENST00000396400	Transcript
TAS2R19	0	.	GRCh38	chr12	11021703	11021703	+	Missense_Mutation	SNP	A	A	G	rs72475480		CHP212-AGS	NORMAL	A	A																c.869T>C	p.Phe290Ser	p.F290S	ENST00000390673	1/1	767	560	207				TAS2R19,missense_variant,p.Phe290Ser,ENST00000390673,NM_176888.2;PRR4,intron_variant,,ENST00000535024,;PRH1,intron_variant,,ENST00000539853,;TAS2R14,intron_variant,,ENST00000381852,;PRH1,intron_variant,,ENST00000536086,;PRR4,intron_variant,,ENST00000534923,;PRH1,intron_variant,,ENST00000541977,;PRR4,intron_variant,,ENST00000541456,;PRH1-PRR4,intron_variant,,ENST00000536668,;	G	ENSG00000212124	ENST00000390673	Transcript
TAS2R19	0	.	GRCh38	chr12	11021728	11021728	+	Missense_Mutation	SNP	C	C	T	rs72475481		CHP212-AGS	NORMAL	C	C																c.844G>A	p.Gly282Arg	p.G282R	ENST00000390673	1/1	1085	667	418				TAS2R19,missense_variant,p.Gly282Arg,ENST00000390673,NM_176888.2;PRR4,intron_variant,,ENST00000535024,;PRH1,intron_variant,,ENST00000539853,;TAS2R14,intron_variant,,ENST00000381852,;PRH1,intron_variant,,ENST00000536086,;PRR4,intron_variant,,ENST00000534923,;PRH1,intron_variant,,ENST00000541977,;PRR4,intron_variant,,ENST00000541456,;PRH1-PRR4,intron_variant,,ENST00000536668,;	T	ENSG00000212124	ENST00000390673	Transcript
TAS2R31	0	.	GRCh38	chr12	11030977	11030977	+	Missense_Mutation	SNP	T	T	C	rs72475488		CHP212-AGS	NORMAL	T	T																c.359A>G	p.His120Arg	p.H120R	ENST00000390675	1/1	1108	722	383				TAS2R31,missense_variant,p.His120Arg,ENST00000390675,NM_176885.2;PRR4,intron_variant,,ENST00000535024,;PRH1,intron_variant,,ENST00000539853,;TAS2R14,intron_variant,,ENST00000381852,;PRH1,intron_variant,,ENST00000536086,;PRR4,intron_variant,,ENST00000534923,;PRH1,intron_variant,,ENST00000541977,;PRR4,intron_variant,,ENST00000541456,;PRH1-PRR4,intron_variant,,ENST00000536668,;	C	ENSG00000256436	ENST00000390675	Transcript
TAS2R31	0	.	GRCh38	chr12	11031043	11031043	+	Missense_Mutation	SNP	A	A	G	rs73049067		CHP212-AGS	NORMAL	A	A																c.293T>C	p.Leu98Pro	p.L98P	ENST00000390675	1/1	1254	741	513				TAS2R31,missense_variant,p.Leu98Pro,ENST00000390675,NM_176885.2;PRR4,intron_variant,,ENST00000535024,;PRH1,intron_variant,,ENST00000539853,;TAS2R14,intron_variant,,ENST00000381852,;PRH1,intron_variant,,ENST00000536086,;PRR4,intron_variant,,ENST00000534923,;PRH1,intron_variant,,ENST00000541977,;PRR4,intron_variant,,ENST00000541456,;PRH1-PRR4,intron_variant,,ENST00000536668,;	G	ENSG00000256436	ENST00000390675	Transcript
TAS2R31	0	.	GRCh38	chr12	11031077	11031077	+	Missense_Mutation	SNP	C	C	T	rs73049072		CHP212-AGS	NORMAL	C	C																c.259G>A	p.Val87Ile	p.V87I	ENST00000390675	1/1	1116	673	443				TAS2R31,missense_variant,p.Val87Ile,ENST00000390675,NM_176885.2;PRR4,intron_variant,,ENST00000535024,;PRH1,intron_variant,,ENST00000539853,;TAS2R14,intron_variant,,ENST00000381852,;PRH1,intron_variant,,ENST00000536086,;PRR4,intron_variant,,ENST00000534923,;PRH1,intron_variant,,ENST00000541977,;PRR4,intron_variant,,ENST00000541456,;PRH1-PRR4,intron_variant,,ENST00000536668,;	T	ENSG00000256436	ENST00000390675	Transcript
TAS2R31	0	.	GRCh38	chr12	11031098	11031098	+	Missense_Mutation	SNP	C	C	A	rs73049074		CHP212-AGS	NORMAL	C	C																c.238G>T	p.Val80Leu	p.V80L	ENST00000390675	1/1	1013	638	375				TAS2R31,missense_variant,p.Val80Leu,ENST00000390675,NM_176885.2;PRR4,intron_variant,,ENST00000535024,;PRH1,intron_variant,,ENST00000539853,;TAS2R14,intron_variant,,ENST00000381852,;PRH1,intron_variant,,ENST00000536086,;PRR4,intron_variant,,ENST00000534923,;PRH1,intron_variant,,ENST00000541977,;PRR4,intron_variant,,ENST00000541456,;PRH1-PRR4,intron_variant,,ENST00000536668,;	A	ENSG00000256436	ENST00000390675	Transcript
TAS2R43	0	.	GRCh38	chr12	11091348	11091348	+	Missense_Mutation	SNP	A	C	C	rs73064960		CHP212-AGS	NORMAL	A	A																c.882T>G	p.Phe294Leu	p.F294L	ENST00000531678	1/1	148	4	144				TAS2R43,missense_variant,p.Phe294Leu,ENST00000531678,NM_176884.2;PRR4,intron_variant,,ENST00000535024,;TAS2R14,intron_variant,,ENST00000381852,;PRR4,intron_variant,,ENST00000546265,;PRH1,intron_variant,,ENST00000541977,;PRH1-PRR4,intron_variant,,ENST00000536668,;	C	ENSG00000255374	ENST00000531678	Transcript
TAS2R43	0	.	GRCh38	chr12	11091361	11091361	+	Missense_Mutation	SNP	A	T	T	rs111846092		CHP212-AGS	NORMAL	A	A																c.869T>A	p.Phe290Tyr	p.F290Y	ENST00000531678	1/1	149	4	145				TAS2R43,missense_variant,p.Phe290Tyr,ENST00000531678,NM_176884.2;PRR4,intron_variant,,ENST00000535024,;TAS2R14,intron_variant,,ENST00000381852,;PRR4,intron_variant,,ENST00000546265,;PRH1,intron_variant,,ENST00000541977,;PRH1-PRR4,intron_variant,,ENST00000536668,;	T	ENSG00000255374	ENST00000531678	Transcript
TAS2R43	0	.	GRCh38	chr12	11091410	11091410	+	Missense_Mutation	SNP	T	T	C	rs201681140		CHP212-AGS	NORMAL	T	T																c.820A>G	p.Ile274Val	p.I274V	ENST00000531678	1/1	55	8	47				TAS2R43,missense_variant,p.Ile274Val,ENST00000531678,NM_176884.2;PRR4,intron_variant,,ENST00000535024,;TAS2R14,intron_variant,,ENST00000381852,;PRR4,intron_variant,,ENST00000546265,;PRH1,intron_variant,,ENST00000541977,;PRH1-PRR4,intron_variant,,ENST00000536668,;	C	ENSG00000255374	ENST00000531678	Transcript
TAS2R43	0	.	GRCh38	chr12	11091416	11091416	+	Missense_Mutation	SNP	G	G	A	rs200533679		CHP212-AGS	NORMAL	G	G																c.814C>T	p.Pro272Ser	p.P272S	ENST00000531678	1/1	48	8	40				TAS2R43,missense_variant,p.Pro272Ser,ENST00000531678,NM_176884.2;PRR4,intron_variant,,ENST00000535024,;TAS2R14,intron_variant,,ENST00000381852,;PRR4,intron_variant,,ENST00000546265,;PRH1,intron_variant,,ENST00000541977,;PRH1-PRR4,intron_variant,,ENST00000536668,;	A	ENSG00000255374	ENST00000531678	Transcript
TAS2R43	0	.	GRCh38	chr12	11091418	11091418	+	Missense_Mutation	SNP	T	T	C	rs201618803		CHP212-AGS	NORMAL	T	T																c.812A>G	p.Tyr271Cys	p.Y271C	ENST00000531678	1/1	48	7	41				TAS2R43,missense_variant,p.Tyr271Cys,ENST00000531678,NM_176884.2;PRR4,intron_variant,,ENST00000535024,;TAS2R14,intron_variant,,ENST00000381852,;PRR4,intron_variant,,ENST00000546265,;PRH1,intron_variant,,ENST00000541977,;PRH1-PRR4,intron_variant,,ENST00000536668,;	C	ENSG00000255374	ENST00000531678	Transcript
TAS2R43	0	.	GRCh38	chr12	11091428	11091428	+	Missense_Mutation	SNP	T	T	C	rs202101405		CHP212-AGS	NORMAL	T	T																c.802A>G	p.Arg268Gly	p.R268G	ENST00000531678	1/1	48	7	41				TAS2R43,missense_variant,p.Arg268Gly,ENST00000531678,NM_176884.2;PRR4,intron_variant,,ENST00000535024,;TAS2R14,intron_variant,,ENST00000381852,;PRR4,intron_variant,,ENST00000546265,;PRH1,intron_variant,,ENST00000541977,;PRH1-PRR4,intron_variant,,ENST00000536668,;	C	ENSG00000255374	ENST00000531678	Transcript
TAS2R43	0	.	GRCh38	chr12	11091437	11091437	+	Missense_Mutation	SNP	T	T	G	rs200291442		CHP212-AGS	NORMAL	T	T																c.793A>C	p.Lys265Gln	p.K265Q	ENST00000531678	1/1	42	8	34				TAS2R43,missense_variant,p.Lys265Gln,ENST00000531678,NM_176884.2;PRR4,intron_variant,,ENST00000535024,;TAS2R14,intron_variant,,ENST00000381852,;PRR4,intron_variant,,ENST00000546265,;PRH1,intron_variant,,ENST00000541977,;PRH1-PRR4,intron_variant,,ENST00000536668,;	G	ENSG00000255374	ENST00000531678	Transcript
TAS2R43	0	.	GRCh38	chr12	11091468	11091469	+	Frame_Shift_Ins	INS	-	TT	TT	rs760672236		CHP212-AGS	NORMAL	-	-																c.761_762insAA	p.Ser254ArgfsTer27	p.S254Rfs*27	ENST00000531678	1/1	71	9	62				TAS2R43,frameshift_variant,p.Ser254ArgfsTer27,ENST00000531678,NM_176884.2;PRR4,intron_variant,,ENST00000535024,;TAS2R14,intron_variant,,ENST00000381852,;PRR4,intron_variant,,ENST00000546265,;PRH1,intron_variant,,ENST00000541977,;PRH1-PRR4,intron_variant,,ENST00000536668,;	TT	ENSG00000255374	ENST00000531678	Transcript
TAS2R43	0	.	GRCh38	chr12	11091492	11091492	+	Missense_Mutation	SNP	C	T	T	rs199768488		CHP212-AGS	NORMAL	C	C																c.738G>A	p.Met246Ile	p.M246I	ENST00000531678	1/1	121	11	110				TAS2R43,missense_variant,p.Met246Ile,ENST00000531678,NM_176884.2;PRR4,intron_variant,,ENST00000535024,;TAS2R14,intron_variant,,ENST00000381852,;PRR4,intron_variant,,ENST00000546265,;PRH1,intron_variant,,ENST00000541977,;PRH1-PRR4,intron_variant,,ENST00000536668,;	T	ENSG00000255374	ENST00000531678	Transcript
TAS2R43	0	.	GRCh38	chr12	11091497	11091497	+	Missense_Mutation	SNP	T	C	C	rs752123624		CHP212-AGS	NORMAL	T	T																c.733A>G	p.Ile245Val	p.I245V	ENST00000531678	1/1	123	10	113				TAS2R43,missense_variant,p.Ile245Val,ENST00000531678,NM_176884.2;PRR4,intron_variant,,ENST00000535024,;TAS2R14,intron_variant,,ENST00000381852,;PRR4,intron_variant,,ENST00000546265,;PRH1,intron_variant,,ENST00000541977,;PRH1-PRR4,intron_variant,,ENST00000536668,;	C	ENSG00000255374	ENST00000531678	Transcript
TAS2R43	0	.	GRCh38	chr12	11091503	11091503	+	Missense_Mutation	SNP	G	C	C	rs199943442		CHP212-AGS	NORMAL	G	G																c.727C>G	p.Leu243Val	p.L243V	ENST00000531678	1/1	133	9	124				TAS2R43,missense_variant,p.Leu243Val,ENST00000531678,NM_176884.2;PRR4,intron_variant,,ENST00000535024,;TAS2R14,intron_variant,,ENST00000381852,;PRR4,intron_variant,,ENST00000546265,;PRH1,intron_variant,,ENST00000541977,;PRH1-PRR4,intron_variant,,ENST00000536668,;	C	ENSG00000255374	ENST00000531678	Transcript
TAS2R43	0	.	GRCh38	chr12	11091518	11091518	+	Missense_Mutation	SNP	A	G	G	rs3759245		CHP212-AGS	NORMAL	A	A																c.712T>C	p.Cys238Arg	p.C238R	ENST00000531678	1/1	211	9	202				TAS2R43,missense_variant,p.Cys238Arg,ENST00000531678,NM_176884.2;PRR4,intron_variant,,ENST00000535024,;TAS2R14,intron_variant,,ENST00000381852,;PRR4,intron_variant,,ENST00000546265,;PRH1,intron_variant,,ENST00000541977,;PRH1-PRR4,intron_variant,,ENST00000536668,;	G	ENSG00000255374	ENST00000531678	Transcript
TAS2R43	0	.	GRCh38	chr12	11091527	11091527	+	Missense_Mutation	SNP	G	A	A	rs3759244		CHP212-AGS	NORMAL	G	G																c.703C>T	p.Leu235Phe	p.L235F	ENST00000531678	1/1	225	6	219				TAS2R43,missense_variant,p.Leu235Phe,ENST00000531678,NM_176884.2;PRR4,intron_variant,,ENST00000535024,;TAS2R14,intron_variant,,ENST00000381852,;PRR4,intron_variant,,ENST00000546265,;PRH1,intron_variant,,ENST00000541977,;PRH1-PRR4,intron_variant,,ENST00000536668,;	A	ENSG00000255374	ENST00000531678	Transcript
TAS2R43	0	.	GRCh38	chr12	11091550	11091550	+	Missense_Mutation	SNP	G	A	A	rs73064964		CHP212-AGS	NORMAL	G	G																c.680C>T	p.Ala227Val	p.A227V	ENST00000531678	1/1	219	5	214				TAS2R43,missense_variant,p.Ala227Val,ENST00000531678,NM_176884.2;PRR4,intron_variant,,ENST00000535024,;TAS2R14,intron_variant,,ENST00000381852,;PRR4,intron_variant,,ENST00000546265,;PRH1,intron_variant,,ENST00000541977,;PRH1-PRR4,intron_variant,,ENST00000536668,;	A	ENSG00000255374	ENST00000531678	Transcript
TAS2R43	0	.	GRCh38	chr12	11091635	11091635	+	Missense_Mutation	SNP	T	T	C	rs78179946		CHP212-AGS	NORMAL	T	T																c.595A>G	p.Ile199Val	p.I199V	ENST00000531678	1/1	17	4	13				TAS2R43,missense_variant,p.Ile199Val,ENST00000531678,NM_176884.2;PRR4,intron_variant,,ENST00000535024,;TAS2R14,intron_variant,,ENST00000381852,;PRR4,intron_variant,,ENST00000546265,;PRH1,intron_variant,,ENST00000541977,;PRH1-PRR4,intron_variant,,ENST00000536668,;	C	ENSG00000255374	ENST00000531678	Transcript
TAS2R43	0	.	GRCh38	chr12	11091644	11091644	+	Missense_Mutation	SNP	T	T	G	rs200974913		CHP212-AGS	NORMAL	T	T																c.586A>C	p.Met196Leu	p.M196L	ENST00000531678	1/1	16	7	9				TAS2R43,missense_variant,p.Met196Leu,ENST00000531678,NM_176884.2;PRR4,intron_variant,,ENST00000535024,;TAS2R14,intron_variant,,ENST00000381852,;PRR4,intron_variant,,ENST00000546265,;PRH1,intron_variant,,ENST00000541977,;PRH1-PRR4,intron_variant,,ENST00000536668,;	G	ENSG00000255374	ENST00000531678	Transcript
TAS2R43	0	.	GRCh38	chr12	11091653	11091653	+	Missense_Mutation	SNP	G	G	T	rs202247625		CHP212-AGS	NORMAL	G	G																c.577C>A	p.Leu193Ile	p.L193I	ENST00000531678	1/1	15	7	8				TAS2R43,missense_variant,p.Leu193Ile,ENST00000531678,NM_176884.2;PRR4,intron_variant,,ENST00000535024,;TAS2R14,intron_variant,,ENST00000381852,;PRR4,intron_variant,,ENST00000546265,;PRH1,intron_variant,,ENST00000541977,;PRH1-PRR4,intron_variant,,ENST00000536668,;	T	ENSG00000255374	ENST00000531678	Transcript
TAS2R43	0	.	GRCh38	chr12	11091662	11091662	+	Missense_Mutation	SNP	G	G	C	rs200392796		CHP212-AGS	NORMAL	G	G																c.568C>G	p.Leu190Val	p.L190V	ENST00000531678	1/1	18	9	9				TAS2R43,missense_variant,p.Leu190Val,ENST00000531678,NM_176884.2;PRR4,intron_variant,,ENST00000535024,;TAS2R14,intron_variant,,ENST00000381852,;PRR4,intron_variant,,ENST00000546265,;PRH1,intron_variant,,ENST00000541977,;PRH1-PRR4,intron_variant,,ENST00000536668,;	C	ENSG00000255374	ENST00000531678	Transcript
TAS2R43	0	.	GRCh38	chr12	11091700	11091700	+	Missense_Mutation	SNP	A	A	G	rs114386807		CHP212-AGS	NORMAL	A	A																c.530T>C	p.Met177Thr	p.M177T	ENST00000531678	1/1	33	6	27				TAS2R43,missense_variant,p.Met177Thr,ENST00000531678,NM_176884.2;PRR4,intron_variant,,ENST00000535024,;TAS2R14,intron_variant,,ENST00000381852,;PRR4,intron_variant,,ENST00000546265,;PRH1,intron_variant,,ENST00000541977,;PRH1-PRR4,intron_variant,,ENST00000536668,;	G	ENSG00000255374	ENST00000531678	Transcript
TAS2R43	0	.	GRCh38	chr12	11091704	11091704	+	Missense_Mutation	SNP	T	T	C	rs200422162		CHP212-AGS	NORMAL	T	T																c.526A>G	p.Asn176Asp	p.N176D	ENST00000531678	1/1	34	7	27				TAS2R43,missense_variant,p.Asn176Asp,ENST00000531678,NM_176884.2;PRR4,intron_variant,,ENST00000535024,;TAS2R14,intron_variant,,ENST00000381852,;PRR4,intron_variant,,ENST00000546265,;PRH1,intron_variant,,ENST00000541977,;PRH1-PRR4,intron_variant,,ENST00000536668,;	C	ENSG00000255374	ENST00000531678	Transcript
TAS2R43	0	.	GRCh38	chr12	11091710	11091710	+	Missense_Mutation	SNP	A	A	G	rs113441874		CHP212-AGS	NORMAL	A	A																c.520T>C	p.Phe174Leu	p.F174L	ENST00000531678	1/1	34	7	27				TAS2R43,missense_variant,p.Phe174Leu,ENST00000531678,NM_176884.2;PRR4,intron_variant,,ENST00000535024,;TAS2R14,intron_variant,,ENST00000381852,;PRR4,intron_variant,,ENST00000546265,;PRH1,intron_variant,,ENST00000541977,;PRH1-PRR4,intron_variant,,ENST00000536668,;	G	ENSG00000255374	ENST00000531678	Transcript
TAS2R43	0	.	GRCh38	chr12	11091722	11091722	+	Missense_Mutation	SNP	T	T	G	rs200838689		CHP212-AGS	NORMAL	T	T																c.508A>C	p.Ser170Arg	p.S170R	ENST00000531678	1/1	36	7	29				TAS2R43,missense_variant,p.Ser170Arg,ENST00000531678,NM_176884.2;PRR4,intron_variant,,ENST00000535024,;TAS2R14,intron_variant,,ENST00000381852,;PRR4,intron_variant,,ENST00000546265,;PRH1,intron_variant,,ENST00000541977,;PRH1-PRR4,intron_variant,,ENST00000536668,;	G	ENSG00000255374	ENST00000531678	Transcript
TAS2R43	0	.	GRCh38	chr12	11091724	11091724	+	Missense_Mutation	SNP	T	T	C	rs201365712		CHP212-AGS	NORMAL	T	T																c.506A>G	p.Lys169Arg	p.K169R	ENST00000531678	1/1	39	8	31				TAS2R43,missense_variant,p.Lys169Arg,ENST00000531678,NM_176884.2;PRR4,intron_variant,,ENST00000535024,;TAS2R14,intron_variant,,ENST00000381852,;PRR4,intron_variant,,ENST00000546265,;PRH1,intron_variant,,ENST00000541977,;PRH1-PRR4,intron_variant,,ENST00000536668,;	C	ENSG00000255374	ENST00000531678	Transcript
TAS2R43	0	.	GRCh38	chr12	11091757	11091757	+	Missense_Mutation	SNP	A	A	T	rs200257456		CHP212-AGS	NORMAL	A	A																c.473T>A	p.Phe158Tyr	p.F158Y	ENST00000531678	1/1	43	5	38				TAS2R43,missense_variant,p.Phe158Tyr,ENST00000531678,NM_176884.2;PRR4,intron_variant,,ENST00000535024,;TAS2R14,intron_variant,,ENST00000381852,;PRR4,intron_variant,,ENST00000546265,;PRH1,intron_variant,,ENST00000541977,;PRH1-PRR4,intron_variant,,ENST00000536668,;	T	ENSG00000255374	ENST00000531678	Transcript
TAS2R43	0	.	GRCh38	chr12	11091770	11091770	+	Missense_Mutation	SNP	G	A	A	rs200586631		CHP212-AGS	NORMAL	G	G																c.460C>T	p.Arg154Trp	p.R154W	ENST00000531678	1/1	58	4	54				TAS2R43,missense_variant,p.Arg154Trp,ENST00000531678,NM_176884.2;PRR4,intron_variant,,ENST00000535024,;TAS2R14,intron_variant,,ENST00000381852,;PRR4,intron_variant,,ENST00000546265,;PRH1,intron_variant,,ENST00000541977,;PRH1-PRR4,intron_variant,,ENST00000536668,;	A	ENSG00000255374	ENST00000531678	Transcript
TAS2R43	0	.	GRCh38	chr12	11091779	11091779	+	Missense_Mutation	SNP	C	G	G	rs201455884		CHP212-AGS	NORMAL	C	C																c.451G>C	p.Glu151Gln	p.E151Q	ENST00000531678	1/1	114	4	110				TAS2R43,missense_variant,p.Glu151Gln,ENST00000531678,NM_176884.2;PRR4,intron_variant,,ENST00000535024,;TAS2R14,intron_variant,,ENST00000381852,;PRR4,intron_variant,,ENST00000546265,;PRH1,intron_variant,,ENST00000541977,;PRH1-PRR4,intron_variant,,ENST00000536668,;	G	ENSG00000255374	ENST00000531678	Transcript
TAS2R43	0	.	GRCh38	chr12	11091791	11091791	+	Missense_Mutation	SNP	T	C	C	rs73064966		CHP212-AGS	NORMAL	T	T																c.439A>G	p.Ile147Val	p.I147V	ENST00000531678	1/1	158	7	151				TAS2R43,missense_variant,p.Ile147Val,ENST00000531678,NM_176884.2;PRR4,intron_variant,,ENST00000535024,;TAS2R14,intron_variant,,ENST00000381852,;PRR4,intron_variant,,ENST00000546265,;PRH1,intron_variant,,ENST00000541977,;PRH1-PRR4,intron_variant,,ENST00000536668,;	C	ENSG00000255374	ENST00000531678	Transcript
TAS2R43	0	.	GRCh38	chr12	11091871	11091871	+	Missense_Mutation	SNP	T	C	C	rs201460452		CHP212-AGS	NORMAL	T	T																c.359A>G	p.His120Arg	p.H120R	ENST00000531678	1/1	90	7	83				TAS2R43,missense_variant,p.His120Arg,ENST00000531678,NM_176884.2;PRR4,intron_variant,,ENST00000535024,;TAS2R14,intron_variant,,ENST00000381852,;PRR4,intron_variant,,ENST00000546265,;PRH1,intron_variant,,ENST00000541977,;PRH1-PRR4,intron_variant,,ENST00000536668,;	C	ENSG00000255374	ENST00000531678	Transcript
TAS2R43	0	.	GRCh38	chr12	11091884	11091884	+	Missense_Mutation	SNP	A	A	G	rs201210705		CHP212-AGS	NORMAL	A	A																c.346T>C	p.Phe116Leu	p.F116L	ENST00000531678	1/1	34	5	29				TAS2R43,missense_variant,p.Phe116Leu,ENST00000531678,NM_176884.2;PRR4,intron_variant,,ENST00000535024,;TAS2R14,intron_variant,,ENST00000381852,;PRR4,intron_variant,,ENST00000546265,;PRH1,intron_variant,,ENST00000541977,;PRH1-PRR4,intron_variant,,ENST00000536668,;	G	ENSG00000255374	ENST00000531678	Transcript
TAS2R43	0	.	GRCh38	chr12	11091992	11091992	+	Missense_Mutation	SNP	C	C	A	rs73064968		CHP212-AGS	NORMAL	C	C																c.238G>T	p.Val80Leu	p.V80L	ENST00000531678	1/1	48	6	42				TAS2R43,missense_variant,p.Val80Leu,ENST00000531678,NM_176884.2;PRR4,intron_variant,,ENST00000535024,;TAS2R14,intron_variant,,ENST00000381852,;PRR4,intron_variant,,ENST00000546265,;PRH1,intron_variant,,ENST00000541977,;PRH1-PRR4,intron_variant,,ENST00000536668,;	A	ENSG00000255374	ENST00000531678	Transcript
TAS2R43	0	.	GRCh38	chr12	11092004	11092004	+	Missense_Mutation	SNP	T	A	A	rs200999522		CHP212-AGS	NORMAL	T	T																c.226A>T	p.Asn76Tyr	p.N76Y	ENST00000531678	1/1	84	7	77				TAS2R43,missense_variant,p.Asn76Tyr,ENST00000531678,NM_176884.2;PRR4,intron_variant,,ENST00000535024,;TAS2R14,intron_variant,,ENST00000381852,;PRR4,intron_variant,,ENST00000546265,;PRH1,intron_variant,,ENST00000541977,;PRH1-PRR4,intron_variant,,ENST00000536668,;	A	ENSG00000255374	ENST00000531678	Transcript
TAS2R43	0	.	GRCh38	chr12	11092088	11092088	+	Missense_Mutation	SNP	G	C	C	rs113197337		CHP212-AGS	NORMAL	G	G																c.142C>G	p.Leu48Val	p.L48V	ENST00000531678	1/1	259	22	236				TAS2R43,missense_variant,p.Leu48Val,ENST00000531678,NM_176884.2;PRR4,intron_variant,,ENST00000535024,;TAS2R14,intron_variant,,ENST00000381852,;PRR4,intron_variant,,ENST00000546265,;PRH1,intron_variant,,ENST00000541977,;PRH1-PRR4,intron_variant,,ENST00000536668,;	C	ENSG00000255374	ENST00000531678	Transcript
TAS2R43	0	.	GRCh38	chr12	11092122	11092122	+	Missense_Mutation	SNP	G	C	C	rs201281372		CHP212-AGS	NORMAL	G	G																c.108C>G	p.Phe36Leu	p.F36L	ENST00000531678	1/1	119	13	106				TAS2R43,missense_variant,p.Phe36Leu,ENST00000531678,NM_176884.2;PRR4,intron_variant,,ENST00000535024,;TAS2R14,intron_variant,,ENST00000381852,;PRR4,intron_variant,,ENST00000546265,;PRH1,intron_variant,,ENST00000541977,;PRH1-PRR4,intron_variant,,ENST00000536668,;	C	ENSG00000255374	ENST00000531678	Transcript
TAS2R43	0	.	GRCh38	chr12	11092124	11092124	+	Missense_Mutation	SNP	A	C	C	rs191086711		CHP212-AGS	NORMAL	A	A																c.106T>G	p.Phe36Val	p.F36V	ENST00000531678	1/1	107	10	97				TAS2R43,missense_variant,p.Phe36Val,ENST00000531678,NM_176884.2;PRR4,intron_variant,,ENST00000535024,;TAS2R14,intron_variant,,ENST00000381852,;PRR4,intron_variant,,ENST00000546265,;PRH1,intron_variant,,ENST00000541977,;PRH1-PRR4,intron_variant,,ENST00000536668,;	C	ENSG00000255374	ENST00000531678	Transcript
TAS2R43	0	.	GRCh38	chr12	11092198	11092198	+	Missense_Mutation	SNP	C	C	A	rs199777806		CHP212-AGS	NORMAL	C	C																c.32G>T	p.Ser11Ile	p.S11I	ENST00000531678	1/1	35	4	31				TAS2R43,missense_variant,p.Ser11Ile,ENST00000531678,NM_176884.2;PRR4,intron_variant,,ENST00000535024,;TAS2R14,intron_variant,,ENST00000381852,;PRR4,intron_variant,,ENST00000546265,;PRH1,intron_variant,,ENST00000541977,;PRH1-PRR4,intron_variant,,ENST00000536668,;RP11-673D15.7,downstream_gene_variant,,ENST00000542637,;	A	ENSG00000255374	ENST00000531678	Transcript
[truncated: 584 more rows]
[truncated: 83 more columns]
