# Supplementary material for: Neuroblastoma signalling models unveil combination therapies targeting feedback-mediated resistance
Source: PLoS Comput Biol. 2021 Nov 4;17(11):e1009515. doi: 10.1371/journal.pcbi.1009515 (PMC8604339; doi:10.1371/journal.pcbi.1009515)
Supplement: S1 File — (ZIP) [file pcbi.1009515.s022.zip › TNB_characterisation/WES_TNB_mafs_snvs/GIMEN_S4.maf]

#version 2.4
Hugo_Symbol	Entrez_Gene_Id	Center	NCBI_Build	Chromosome	Start_Position	End_Position	Strand	Variant_Classification	Variant_Type	Reference_Allele	Tumor_Seq_Allele1	Tumor_Seq_Allele2	dbSNP_RS	dbSNP_Val_Status	Tumor_Sample_Barcode	Matched_Norm_Sample_Barcode	Match_Norm_Seq_Allele1	Match_Norm_Seq_Allele2	Tumor_Validation_Allele1	Tumor_Validation_Allele2	Match_Norm_Validation_Allele1	Match_Norm_Validation_Allele2	Verification_Status	Validation_Status	Mutation_Status	Sequencing_Phase	Sequence_Source	Validation_Method	Score	BAM_File	Sequencer	Tumor_Sample_UUID	Matched_Norm_Sample_UUID	HGVSc	HGVSp	HGVSp_Short	Transcript_ID	Exon_Number	t_depth	t_ref_count	t_alt_count	n_depth	n_ref_count	n_alt_count	all_effects	Allele	Gene	Feature	Feature_type
SAMD11	0	.	GRCh38	chr1	943364	943364	+	Missense_Mutation	SNP	G	C	C	rs138897766		GIMEN_S4	NORMAL	G	G																c.1676G>C	p.Gly559Ala	p.G559A	ENST00000342066	12/14	67	0	67				SAMD11,missense_variant,p.Gly560Ala,ENST00000622503,;SAMD11,missense_variant,p.Gly559Ala,ENST00000342066,NM_152486.2;SAMD11,missense_variant,p.Gly497Ala,ENST00000618779,;SAMD11,missense_variant,p.Gly479Ala,ENST00000617307,;SAMD11,missense_variant,p.Gly451Ala,ENST00000616125,;SAMD11,missense_variant,p.Gly467Ala,ENST00000341065,;SAMD11,missense_variant,p.Gly434Ala,ENST00000618181,;SAMD11,missense_v…	C	ENSG00000187634	ENST00000342066	Transcript
DVL1	0	.	GRCh38	chr1	1336456	1336456	+	Missense_Mutation	SNP	G	A	A	rs775705276		GIMEN_S4	NORMAL	G	G																c.1699C>T	p.Arg567Cys	p.R567C	ENST00000378891	15/15	247	0	247				DVL1,missense_variant,p.Arg592Cys,ENST00000378888,NM_001330311.1;DVL1,missense_variant,p.Arg567Cys,ENST00000378891,NM_004421.2;DVL1,missense_variant,p.Arg341Cys,ENST00000610709,;DVL1,3_prime_UTR_variant,,ENST00000632445,;TAS1R3,downstream_gene_variant,,ENST00000339381,NM_152228.2;DVL1,downstream_gene_variant,,ENST00000631679,;DVL1,downstream_gene_variant,,ENST00000616525,;DVL1,downstream_gene_var…	A	ENSG00000107404	ENST00000378891	Transcript
SLC35E2B	0	.	GRCh38	chr1	1668373	1668373	+	Missense_Mutation	SNP	C	C	T	rs12729295		GIMEN_S4	NORMAL	C	C																c.934G>A	p.Val312Ile	p.V312I	ENST00000617444	9/10	245	139	106				SLC35E2B,missense_variant,p.Val312Ile,ENST00000617444,NM_001290264.1;SLC35E2B,missense_variant,p.Val312Ile,ENST00000611123,NM_001110781.2;SLC35E2B,missense_variant,p.Arg229His,ENST00000614300,;RP11-345P4.6,upstream_gene_variant,,ENST00000596308,;SLC35E2B,non_coding_transcript_exon_variant,,ENST00000480991,;SLC35E2B,downstream_gene_variant,,ENST00000481276,;RP11-345P4.6,upstream_gene_variant,,ENST…	T	ENSG00000189339	ENST00000617444	Transcript
SLC35E2	0	.	GRCh38	chr1	1734736	1734736	+	Missense_Mutation	SNP	C	C	T	rs61777509		GIMEN_S4	NORMAL	C	C																c.686G>A	p.Arg229His	p.R229H	ENST00000246421	5/6	158	57	101				SLC35E2,missense_variant,p.Arg229His,ENST00000355439,NM_001199787.1;SLC35E2,missense_variant,p.Arg229His,ENST00000246421,NM_182838.2;RP1-283E3.8,non_coding_transcript_exon_variant,,ENST00000598846,;SLC35E2,non_coding_transcript_exon_variant,,ENST00000475229,;RP1-283E3.4,intron_variant,,ENST00000424604,;RP1-283E3.4,intron_variant,,ENST00000577672,;RP1-283E3.4,downstream_gene_variant,,ENST000004170…	T	ENSG00000215790	ENST00000246421	Transcript
SLC35E2	0	.	GRCh38	chr1	1734812	1734812	+	Missense_Mutation	SNP	G	G	A	rs77655487		GIMEN_S4	NORMAL	G	G																c.610C>T	p.Arg204Trp	p.R204W	ENST00000246421	5/6	157	96	61				SLC35E2,missense_variant,p.Arg204Trp,ENST00000355439,NM_001199787.1;SLC35E2,missense_variant,p.Arg204Trp,ENST00000246421,NM_182838.2;RP1-283E3.8,non_coding_transcript_exon_variant,,ENST00000598846,;SLC35E2,non_coding_transcript_exon_variant,,ENST00000475229,;RP1-283E3.4,intron_variant,,ENST00000424604,;RP1-283E3.4,intron_variant,,ENST00000577672,;RP1-283E3.4,downstream_gene_variant,,ENST000004170…	A	ENSG00000215790	ENST00000246421	Transcript
THAP3	0	.	GRCh38	chr1	6633018	6633018	+	Missense_Mutation	SNP	C	T	T	rs539489716		GIMEN_S4	NORMAL	C	C																c.661C>T	p.Arg221Cys	p.R221C	ENST00000054650	6/6	84	0	84				THAP3,missense_variant,p.Arg221Cys,ENST00000054650,NM_001195753.1;THAP3,missense_variant,p.Arg220Cys,ENST00000307896,NM_001195752.1;THAP3,3_prime_UTR_variant,,ENST00000472925,;THAP3,intron_variant,,ENST00000377627,NM_138350.3;DNAJC11,downstream_gene_variant,,ENST00000377577,NM_018198.3;DNAJC11,downstream_gene_variant,,ENST00000294401,;DNAJC11,downstream_gene_variant,,ENST00000451196,;THAP3,non_co…	T	ENSG00000041988	ENST00000054650	Transcript
CASZ1	0	.	GRCh38	chr1	10660248	10660248	+	Missense_Mutation	SNP	A	G	G	rs138985539		GIMEN_S4	NORMAL	A	A																c.794T>C	p.Val265Ala	p.V265A	ENST00000377022	6/21	101	0	101				CASZ1,missense_variant,p.Val265Ala,ENST00000377022,NM_001079843.2;CASZ1,missense_variant,p.Val265Ala,ENST00000344008,NM_017766.4;CASZ1,downstream_gene_variant,,ENST00000478728,;CASZ1,non_coding_transcript_exon_variant,,ENST00000496432,;CASZ1,non_coding_transcript_exon_variant,,ENST00000492173,;	G	ENSG00000130940	ENST00000377022	Transcript
MTHFR	0	.	GRCh38	chr1	11792354	11792354	+	Missense_Mutation	SNP	C	A	A	rs45449298		GIMEN_S4	NORMAL	C	C																c.1556G>T	p.Arg519Leu	p.R519L	ENST00000376592	9/11	238	0	238				MTHFR,missense_variant,p.Arg519Leu,ENST00000376592,;MTHFR,missense_variant,p.Arg560Leu,ENST00000376583,NM_001330358.1;MTHFR,missense_variant,p.Arg519Leu,ENST00000376590,NM_005957.4;MTHFR,missense_variant,p.Arg560Leu,ENST00000376585,;C1orf167,downstream_gene_variant,,ENST00000433342,NM_001010881.1;C1orf167,downstream_gene_variant,,ENST00000312793,;C1orf167,downstream_gene_variant,,ENST00000444493,…	A	ENSG00000177000	ENST00000376592	Transcript
TNFRSF8	0	.	GRCh38	chr1	12138367	12138367	+	Missense_Mutation	SNP	G	A	A	rs373470708		GIMEN_S4	NORMAL	G	G																c.1474G>A	p.Gly492Arg	p.G492R	ENST00000263932	14/15	241	1	240				TNFRSF8,missense_variant,p.Gly492Arg,ENST00000263932,NM_001243.4;TNFRSF8,missense_variant,p.Gly380Arg,ENST00000417814,NM_001281430.2;TNFRSF8,missense_variant,p.Gly29Arg,ENST00000413146,;TNFRSF8,intron_variant,,ENST00000479933,;TNFRSF8,3_prime_UTR_variant,,ENST00000514649,;	A	ENSG00000120949	ENST00000263932	Transcript
AADACL3	0	.	GRCh38	chr1	12716215	12716215	+	Nonsense_Mutation	SNP	C	A	A	rs3000860		GIMEN_S4	NORMAL	C	C																c.39C>A	p.Cys13Ter	p.C13*	ENST00000359318	1/4	181	1	180				AADACL3,stop_gained,p.Cys13Ter,ENST00000359318,NM_001103170.2;AADACL3,non_coding_transcript_exon_variant,,ENST00000620146,;	A	ENSG00000188984	ENST00000359318	Transcript
PRAMEF12	0	.	GRCh38	chr1	12775725	12775725	+	Missense_Mutation	SNP	C	T	T	rs1812242		GIMEN_S4	NORMAL	C	C																c.470C>T	p.Thr157Met	p.T157M	ENST00000357726	2/3	217	0	217				PRAMEF12,missense_variant,p.Thr157Met,ENST00000357726,NM_001080830.4;	T	ENSG00000116726	ENST00000357726	Transcript
PRAMEF12	0	.	GRCh38	chr1	12777228	12777228	+	Missense_Mutation	SNP	G	G	A	rs200049428		GIMEN_S4	NORMAL	G	G																c.1081G>A	p.Val361Met	p.V361M	ENST00000357726	3/3	346	235	111				PRAMEF12,missense_variant,p.Val361Met,ENST00000357726,NM_001080830.4;	A	ENSG00000116726	ENST00000357726	Transcript
PRAMEF12	0	.	GRCh38	chr1	12777229	12777229	+	Missense_Mutation	SNP	T	T	A	rs201822254		GIMEN_S4	NORMAL	T	T																c.1082T>A	p.Val361Glu	p.V361E	ENST00000357726	3/3	349	236	113				PRAMEF12,missense_variant,p.Val361Glu,ENST00000357726,NM_001080830.4;	A	ENSG00000116726	ENST00000357726	Transcript
PRAMEF12	0	.	GRCh38	chr1	12777405	12777405	+	Missense_Mutation	SNP	G	G	A	rs202100778		GIMEN_S4	NORMAL	G	G																c.1258G>A	p.Ala420Thr	p.A420T	ENST00000357726	3/3	447	308	139				PRAMEF12,missense_variant,p.Ala420Thr,ENST00000357726,NM_001080830.4;	A	ENSG00000116726	ENST00000357726	Transcript
PRAMEF12	0	.	GRCh38	chr1	12777421	12777421	+	Missense_Mutation	SNP	G	G	T	rs200704680		GIMEN_S4	NORMAL	G	G																c.1274G>T	p.Cys425Phe	p.C425F	ENST00000357726	3/3	424	278	146				PRAMEF12,missense_variant,p.Cys425Phe,ENST00000357726,NM_001080830.4;	T	ENSG00000116726	ENST00000357726	Transcript
PRAMEF12	0	.	GRCh38	chr1	12777427	12777427	+	Missense_Mutation	SNP	G	G	A	rs201212047		GIMEN_S4	NORMAL	G	G																c.1280G>A	p.Gly427Glu	p.G427E	ENST00000357726	3/3	406	272	134				PRAMEF12,missense_variant,p.Gly427Glu,ENST00000357726,NM_001080830.4;	A	ENSG00000116726	ENST00000357726	Transcript
PRAMEF12	0	.	GRCh38	chr1	12777526	12777526	+	Missense_Mutation	SNP	G	G	T	rs201008398		GIMEN_S4	NORMAL	G	G																c.1379G>T	p.Gly460Val	p.G460V	ENST00000357726	3/3	290	187	103				PRAMEF12,missense_variant,p.Gly460Val,ENST00000357726,NM_001080830.4;	T	ENSG00000116726	ENST00000357726	Transcript
PRAMEF12	0	.	GRCh38	chr1	12777577	12777577	+	Missense_Mutation	SNP	G	G	A	rs201425552		GIMEN_S4	NORMAL	G	G																c.1430G>A	p.Cys477Tyr	p.C477Y	ENST00000357726	3/3	217	150	67				PRAMEF12,missense_variant,p.Cys477Tyr,ENST00000357726,NM_001080830.4;	A	ENSG00000116726	ENST00000357726	Transcript
PRAMEF12	0	.	GRCh38	chr1	12777585	12777585	+	Missense_Mutation	SNP	G	G	A	rs77317880		GIMEN_S4	NORMAL	G	G																c.1438G>A	p.Gly480Ser	p.G480S	ENST00000357726	3/3	196	137	59				PRAMEF12,missense_variant,p.Gly480Ser,ENST00000357726,NM_001080830.4;	A	ENSG00000116726	ENST00000357726	Transcript
PRAMEF1	0	.	GRCh38	chr1	12794075	12794075	+	Missense_Mutation	SNP	T	C	C	novel		GIMEN_S4	NORMAL	T	T																c.448T>C	p.Phe150Leu	p.F150L	ENST00000332296	3/4	9	0	9				PRAMEF1,missense_variant,p.Phe150Leu,ENST00000332296,NM_023013.4,NM_001291380.1;PRAMEF1,upstream_gene_variant,,ENST00000400814,;	C	ENSG00000116721	ENST00000332296	Transcript
PRAMEF1	0	.	GRCh38	chr1	12794084	12794084	+	Missense_Mutation	SNP	A	G	G	novel		GIMEN_S4	NORMAL	A	A																c.457A>G	p.Ile153Val	p.I153V	ENST00000332296	3/4	11	0	11				PRAMEF1,missense_variant,p.Ile153Val,ENST00000332296,NM_023013.4,NM_001291380.1;PRAMEF1,upstream_gene_variant,,ENST00000400814,;	G	ENSG00000116721	ENST00000332296	Transcript
PRAMEF1	0	.	GRCh38	chr1	12794137	12794137	+	Nonsense_Mutation	SNP	G	A	A	rs576609145		GIMEN_S4	NORMAL	G	G																c.510G>A	p.Trp170Ter	p.W170*	ENST00000332296	3/4	25	0	25				PRAMEF1,stop_gained,p.Trp170Ter,ENST00000332296,NM_023013.4,NM_001291380.1;PRAMEF1,upstream_gene_variant,,ENST00000400814,;	A	ENSG00000116721	ENST00000332296	Transcript
PRAMEF1	0	.	GRCh38	chr1	12794187	12794187	+	Missense_Mutation	SNP	A	G	G	rs202012551		GIMEN_S4	NORMAL	A	A																c.560A>G	p.Asn187Ser	p.N187S	ENST00000332296	3/4	29	0	29				PRAMEF1,missense_variant,p.Asn187Ser,ENST00000332296,NM_023013.4,NM_001291380.1;PRAMEF1,upstream_gene_variant,,ENST00000400814,;	G	ENSG00000116721	ENST00000332296	Transcript
PRAMEF1	0	.	GRCh38	chr1	12794205	12794205	+	Missense_Mutation	SNP	A	C	C	rs200593034		GIMEN_S4	NORMAL	A	A																c.578A>C	p.Lys193Thr	p.K193T	ENST00000332296	3/4	31	0	31				PRAMEF1,missense_variant,p.Lys193Thr,ENST00000332296,NM_023013.4,NM_001291380.1;PRAMEF1,upstream_gene_variant,,ENST00000400814,;	C	ENSG00000116721	ENST00000332296	Transcript
PRAMEF1	0	.	GRCh38	chr1	12794234	12794234	+	Missense_Mutation	SNP	T	C	C	rs200095016		GIMEN_S4	NORMAL	T	T																c.607T>C	p.Tyr203His	p.Y203H	ENST00000332296	3/4	29	0	29				PRAMEF1,missense_variant,p.Tyr203His,ENST00000332296,NM_023013.4,NM_001291380.1;PRAMEF1,upstream_gene_variant,,ENST00000400814,;	C	ENSG00000116721	ENST00000332296	Transcript
PRAMEF1	0	.	GRCh38	chr1	12794264	12794264	+	Missense_Mutation	SNP	C	T	T	rs199957996		GIMEN_S4	NORMAL	C	C																c.637C>T	p.Arg213Cys	p.R213C	ENST00000332296	3/4	17	0	17				PRAMEF1,missense_variant,p.Arg213Cys,ENST00000332296,NM_023013.4,NM_001291380.1;PRAMEF1,upstream_gene_variant,,ENST00000400814,;	T	ENSG00000116721	ENST00000332296	Transcript
PRAMEF1	0	.	GRCh38	chr1	12794265	12794265	+	Missense_Mutation	SNP	G	T	T	rs1063769		GIMEN_S4	NORMAL	G	G																c.638G>T	p.Arg213Leu	p.R213L	ENST00000332296	3/4	17	0	17				PRAMEF1,missense_variant,p.Arg213Leu,ENST00000332296,NM_023013.4,NM_001291380.1;PRAMEF1,upstream_gene_variant,,ENST00000400814,;	T	ENSG00000116721	ENST00000332296	Transcript
PRAMEF1	0	.	GRCh38	chr1	12794283	12794283	+	Missense_Mutation	SNP	G	A	A	rs1063771		GIMEN_S4	NORMAL	G	G																c.656G>A	p.Arg219His	p.R219H	ENST00000332296	3/4	13	0	13				PRAMEF1,missense_variant,p.Arg219His,ENST00000332296,NM_023013.4,NM_001291380.1;PRAMEF1,upstream_gene_variant,,ENST00000400814,;	A	ENSG00000116721	ENST00000332296	Transcript
PRAMEF1	0	.	GRCh38	chr1	12794301	12794301	+	Missense_Mutation	SNP	G	A	A	rs201569105		GIMEN_S4	NORMAL	G	G																c.674G>A	p.Arg225His	p.R225H	ENST00000332296	3/4	14	0	14				PRAMEF1,missense_variant,p.Arg225His,ENST00000332296,NM_023013.4,NM_001291380.1;PRAMEF1,upstream_gene_variant,,ENST00000400814,;	A	ENSG00000116721	ENST00000332296	Transcript
PRAMEF1	0	.	GRCh38	chr1	12794339	12794339	+	Missense_Mutation	SNP	G	A	A	rs148303675		GIMEN_S4	NORMAL	G	G																c.712G>A	p.Val238Ile	p.V238I	ENST00000332296	3/4	11	0	11				PRAMEF1,missense_variant,p.Val238Ile,ENST00000332296,NM_023013.4,NM_001291380.1;PRAMEF1,upstream_gene_variant,,ENST00000400814,;	A	ENSG00000116721	ENST00000332296	Transcript
PRAMEF1	0	.	GRCh38	chr1	12794358	12794358	+	Missense_Mutation	SNP	A	G	G	rs199610717		GIMEN_S4	NORMAL	A	A																c.731A>G	p.His244Arg	p.H244R	ENST00000332296	3/4	11	0	11				PRAMEF1,missense_variant,p.His244Arg,ENST00000332296,NM_023013.4,NM_001291380.1;PRAMEF1,upstream_gene_variant,,ENST00000400814,;	G	ENSG00000116721	ENST00000332296	Transcript
PRAMEF1	0	.	GRCh38	chr1	12794377	12794377	+	Missense_Mutation	SNP	A	C	C	rs200329759		GIMEN_S4	NORMAL	A	A																c.750A>C	p.Glu250Asp	p.E250D	ENST00000332296	3/4	10	0	10				PRAMEF1,missense_variant,p.Glu250Asp,ENST00000332296,NM_023013.4,NM_001291380.1;PRAMEF1,upstream_gene_variant,,ENST00000400814,;	C	ENSG00000116721	ENST00000332296	Transcript
PRAMEF1	0	.	GRCh38	chr1	12794385	12794385	+	Missense_Mutation	SNP	G	A	A	rs199795521		GIMEN_S4	NORMAL	G	G																c.758G>A	p.Gly253Glu	p.G253E	ENST00000332296	3/4	10	0	10				PRAMEF1,missense_variant,p.Gly253Glu,ENST00000332296,NM_023013.4,NM_001291380.1;PRAMEF1,upstream_gene_variant,,ENST00000400814,;	A	ENSG00000116721	ENST00000332296	Transcript
PRAMEF1	0	.	GRCh38	chr1	12794387	12794387	+	Missense_Mutation	SNP	C	T	T	rs1063777		GIMEN_S4	NORMAL	C	C																c.760C>T	p.Arg254Trp	p.R254W	ENST00000332296	3/4	10	0	10				PRAMEF1,missense_variant,p.Arg254Trp,ENST00000332296,NM_023013.4,NM_001291380.1;PRAMEF1,upstream_gene_variant,,ENST00000400814,;	T	ENSG00000116721	ENST00000332296	Transcript
PRAMEF1	0	.	GRCh38	chr1	12794402	12794402	+	Missense_Mutation	SNP	T	A	A	rs761444946		GIMEN_S4	NORMAL	T	T																c.775T>A	p.Phe259Ile	p.F259I	ENST00000332296	3/4	10	0	10				PRAMEF1,missense_variant,p.Phe259Ile,ENST00000332296,NM_023013.4,NM_001291380.1;PRAMEF1,upstream_gene_variant,,ENST00000400814,;	A	ENSG00000116721	ENST00000332296	Transcript
PRAMEF1	0	.	GRCh38	chr1	12794449	12794449	+	Missense_Mutation	SNP	A	G	G	rs201175666		GIMEN_S4	NORMAL	A	A																c.822A>G	p.Ile274Met	p.I274M	ENST00000332296	3/4	7	0	7				PRAMEF1,missense_variant,p.Ile274Met,ENST00000332296,NM_023013.4,NM_001291380.1;PRAMEF1,upstream_gene_variant,,ENST00000400814,;	G	ENSG00000116721	ENST00000332296	Transcript
PRAMEF1	0	.	GRCh38	chr1	12794452	12794452	+	Missense_Mutation	SNP	A	T	T	rs201629527		GIMEN_S4	NORMAL	A	A																c.825A>T	p.Lys275Asn	p.K275N	ENST00000332296	3/4	7	0	7				PRAMEF1,missense_variant,p.Lys275Asn,ENST00000332296,NM_023013.4,NM_001291380.1;PRAMEF1,upstream_gene_variant,,ENST00000400814,;	T	ENSG00000116721	ENST00000332296	Transcript
PRAMEF1	0	.	GRCh38	chr1	12794453	12794453	+	Missense_Mutation	SNP	T	A	A	rs200125597		GIMEN_S4	NORMAL	T	T																c.826T>A	p.Leu276Met	p.L276M	ENST00000332296	3/4	7	0	7				PRAMEF1,missense_variant,p.Leu276Met,ENST00000332296,NM_023013.4,NM_001291380.1;PRAMEF1,upstream_gene_variant,,ENST00000400814,;	A	ENSG00000116721	ENST00000332296	Transcript
PRAMEF1	0	.	GRCh38	chr1	12795449	12795449	+	Missense_Mutation	SNP	A	T	T	rs200964387		GIMEN_S4	NORMAL	A	A																c.878A>T	p.Asn293Ile	p.N293I	ENST00000332296	4/4	10	0	10				PRAMEF1,missense_variant,p.Asn293Ile,ENST00000332296,NM_023013.4,NM_001291380.1;PRAMEF1,non_coding_transcript_exon_variant,,ENST00000400814,;	T	ENSG00000116721	ENST00000332296	Transcript
PRAMEF1	0	.	GRCh38	chr1	12795450	12795450	+	Missense_Mutation	SNP	C	G	G	rs201576054		GIMEN_S4	NORMAL	C	C																c.879C>G	p.Asn293Lys	p.N293K	ENST00000332296	4/4	11	0	11				PRAMEF1,missense_variant,p.Asn293Lys,ENST00000332296,NM_023013.4,NM_001291380.1;PRAMEF1,non_coding_transcript_exon_variant,,ENST00000400814,;	G	ENSG00000116721	ENST00000332296	Transcript
PRAMEF1	0	.	GRCh38	chr1	12795476	12795476	+	Missense_Mutation	SNP	A	G	G	rs5003730		GIMEN_S4	NORMAL	A	A																c.905A>G	p.Tyr302Cys	p.Y302C	ENST00000332296	4/4	32	0	32				PRAMEF1,missense_variant,p.Tyr302Cys,ENST00000332296,NM_023013.4,NM_001291380.1;PRAMEF1,non_coding_transcript_exon_variant,,ENST00000400814,;	G	ENSG00000116721	ENST00000332296	Transcript
PRAMEF1	0	.	GRCh38	chr1	12795499	12795499	+	Missense_Mutation	SNP	A	T	T	rs200816125		GIMEN_S4	NORMAL	A	A																c.928A>T	p.Met310Leu	p.M310L	ENST00000332296	4/4	43	0	43				PRAMEF1,missense_variant,p.Met310Leu,ENST00000332296,NM_023013.4,NM_001291380.1;PRAMEF1,non_coding_transcript_exon_variant,,ENST00000400814,;	T	ENSG00000116721	ENST00000332296	Transcript
PRAMEF1	0	.	GRCh38	chr1	12795512	12795512	+	Missense_Mutation	SNP	C	A	A	rs202131735		GIMEN_S4	NORMAL	C	C																c.941C>A	p.Ser314Tyr	p.S314Y	ENST00000332296	4/4	49	0	49				PRAMEF1,missense_variant,p.Ser314Tyr,ENST00000332296,NM_023013.4,NM_001291380.1;PRAMEF1,non_coding_transcript_exon_variant,,ENST00000400814,;	A	ENSG00000116721	ENST00000332296	Transcript
PRAMEF1	0	.	GRCh38	chr1	12795557	12795557	+	Missense_Mutation	SNP	A	T	T	rs147917136		GIMEN_S4	NORMAL	A	A																c.986A>T	p.Tyr329Phe	p.Y329F	ENST00000332296	4/4	67	1	66				PRAMEF1,missense_variant,p.Tyr329Phe,ENST00000332296,NM_023013.4,NM_001291380.1;PRAMEF1,non_coding_transcript_exon_variant,,ENST00000400814,;	T	ENSG00000116721	ENST00000332296	Transcript
PRAMEF1	0	.	GRCh38	chr1	12795610	12795610	+	Missense_Mutation	SNP	A	G	G	rs137973987		GIMEN_S4	NORMAL	A	A																c.1039A>G	p.Ile347Val	p.I347V	ENST00000332296	4/4	83	2	81				PRAMEF1,missense_variant,p.Ile347Val,ENST00000332296,NM_023013.4,NM_001291380.1;PRAMEF1,non_coding_transcript_exon_variant,,ENST00000400814,;	G	ENSG00000116721	ENST00000332296	Transcript
PRAMEF1	0	.	GRCh38	chr1	12795617	12795617	+	Missense_Mutation	SNP	C	T	T	rs150001555		GIMEN_S4	NORMAL	C	C																c.1046C>T	p.Ala349Val	p.A349V	ENST00000332296	4/4	80	2	78				PRAMEF1,missense_variant,p.Ala349Val,ENST00000332296,NM_023013.4,NM_001291380.1;PRAMEF1,non_coding_transcript_exon_variant,,ENST00000400814,;	T	ENSG00000116721	ENST00000332296	Transcript
PRAMEF1	0	.	GRCh38	chr1	12795694	12795694	+	Missense_Mutation	SNP	C	T	T	rs202155574		GIMEN_S4	NORMAL	C	C																c.1123C>T	p.Arg375Cys	p.R375C	ENST00000332296	4/4	96	1	95				PRAMEF1,missense_variant,p.Arg375Cys,ENST00000332296,NM_023013.4,NM_001291380.1;PRAMEF1,non_coding_transcript_exon_variant,,ENST00000400814,;	T	ENSG00000116721	ENST00000332296	Transcript
PRAMEF1	0	.	GRCh38	chr1	12795744	12795744	+	Missense_Mutation	SNP	T	G	G	rs77615669		GIMEN_S4	NORMAL	T	T																c.1173T>G	p.Ile391Met	p.I391M	ENST00000332296	4/4	124	0	124				PRAMEF1,missense_variant,p.Ile391Met,ENST00000332296,NM_023013.4,NM_001291380.1;PRAMEF1,non_coding_transcript_exon_variant,,ENST00000400814,;	G	ENSG00000116721	ENST00000332296	Transcript
PRAMEF1	0	.	GRCh38	chr1	12795785	12795785	+	Missense_Mutation	SNP	G	A	A	rs150054541		GIMEN_S4	NORMAL	G	G																c.1214G>A	p.Ser405Asn	p.S405N	ENST00000332296	4/4	104	0	104				PRAMEF1,missense_variant,p.Ser405Asn,ENST00000332296,NM_023013.4,NM_001291380.1;PRAMEF1,non_coding_transcript_exon_variant,,ENST00000400814,;	A	ENSG00000116721	ENST00000332296	Transcript
PRAMEF1	0	.	GRCh38	chr1	12795805	12795805	+	Missense_Mutation	SNP	T	C	C	rs200506341		GIMEN_S4	NORMAL	T	T																c.1234T>C	p.Tyr412His	p.Y412H	ENST00000332296	4/4	117	0	117				PRAMEF1,missense_variant,p.Tyr412His,ENST00000332296,NM_023013.4,NM_001291380.1;PRAMEF1,non_coding_transcript_exon_variant,,ENST00000400814,;	C	ENSG00000116721	ENST00000332296	Transcript
PRAMEF1	0	.	GRCh38	chr1	12795841	12795841	+	Missense_Mutation	SNP	C	G	G	rs199886880		GIMEN_S4	NORMAL	C	C																c.1270C>G	p.Arg424Gly	p.R424G	ENST00000332296	4/4	123	0	123				PRAMEF1,missense_variant,p.Arg424Gly,ENST00000332296,NM_023013.4,NM_001291380.1;PRAMEF1,non_coding_transcript_exon_variant,,ENST00000400814,;	G	ENSG00000116721	ENST00000332296	Transcript
PRAMEF1	0	.	GRCh38	chr1	12795847	12795847	+	Missense_Mutation	SNP	A	G	G	rs138590692		GIMEN_S4	NORMAL	A	A																c.1276A>G	p.Asn426Asp	p.N426D	ENST00000332296	4/4	114	0	114				PRAMEF1,missense_variant,p.Asn426Asp,ENST00000332296,NM_023013.4,NM_001291380.1;PRAMEF1,non_coding_transcript_exon_variant,,ENST00000400814,;	G	ENSG00000116721	ENST00000332296	Transcript
PRAMEF11	0	.	GRCh38	chr1	12827352	12827352	+	Missense_Mutation	SNP	T	T	A	novel		GIMEN_S4	NORMAL	T	T																c.772A>T	p.Ile258Phe	p.I258F	ENST00000619922	3/4	25	4	21				PRAMEF11,missense_variant,p.Ile258Phe,ENST00000619922,NM_001146344.2;RP5-845O24.8,upstream_gene_variant,,ENST00000438401,;	A	ENSG00000239810	ENST00000619922	Transcript
PRAMEF11	0	.	GRCh38	chr1	12827427	12827427	+	Missense_Mutation	SNP	A	T	T	rs148820252		GIMEN_S4	NORMAL	A	A																c.697T>A	p.Leu233Met	p.L233M	ENST00000619922	3/4	16	0	16				PRAMEF11,missense_variant,p.Leu233Met,ENST00000619922,NM_001146344.2;RP5-845O24.8,upstream_gene_variant,,ENST00000438401,;	T	ENSG00000239810	ENST00000619922	Transcript
PRAMEF11	0	.	GRCh38	chr1	12827478	12827478	+	Missense_Mutation	SNP	A	G	G	rs143619571		GIMEN_S4	NORMAL	A	A																c.646T>C	p.Cys216Arg	p.C216R	ENST00000619922	3/4	44	0	44				PRAMEF11,missense_variant,p.Cys216Arg,ENST00000619922,NM_001146344.2;RP5-845O24.8,upstream_gene_variant,,ENST00000438401,;	G	ENSG00000239810	ENST00000619922	Transcript
PRAMEF11	0	.	GRCh38	chr1	12827500	12827500	+	Nonsense_Mutation	SNP	A	T	T	rs201356479		GIMEN_S4	NORMAL	A	A																c.624T>A	p.Cys208Ter	p.C208*	ENST00000619922	3/4	40	0	40				PRAMEF11,stop_gained,p.Cys208Ter,ENST00000619922,NM_001146344.2;RP5-845O24.8,upstream_gene_variant,,ENST00000438401,;	T	ENSG00000239810	ENST00000619922	Transcript
PRAMEF11	0	.	GRCh38	chr1	12828770	12828770	+	Missense_Mutation	SNP	A	G	G	rs76312011		GIMEN_S4	NORMAL	A	A																c.20T>C	p.Ile7Thr	p.I7T	ENST00000619922	2/4	10	0	10				PRAMEF11,missense_variant,p.Ile7Thr,ENST00000619922,NM_001146344.2;	G	ENSG00000239810	ENST00000619922	Transcript
PRAMEF2	0	.	GRCh38	chr1	12859142	12859142	+	Missense_Mutation	SNP	A	C	C	rs148395681		GIMEN_S4	NORMAL	A	A																c.133A>C	p.Ser45Arg	p.S45R	ENST00000240189	2/4	24	0	24				PRAMEF2,missense_variant,p.Ser45Arg,ENST00000240189,NM_023014.1;	C	ENSG00000120952	ENST00000240189	Transcript
PRAMEF2	0	.	GRCh38	chr1	12859167	12859167	+	Missense_Mutation	SNP	C	T	T	rs140067079		GIMEN_S4	NORMAL	C	C																c.158C>T	p.Thr53Met	p.T53M	ENST00000240189	2/4	43	0	43				PRAMEF2,missense_variant,p.Thr53Met,ENST00000240189,NM_023014.1;	T	ENSG00000120952	ENST00000240189	Transcript
PRAMEF2	0	.	GRCh38	chr1	12859186	12859186	+	Nonsense_Mutation	SNP	G	A	A	rs145172813		GIMEN_S4	NORMAL	G	G																c.177G>A	p.Trp59Ter	p.W59*	ENST00000240189	2/4	53	0	53				PRAMEF2,stop_gained,p.Trp59Ter,ENST00000240189,NM_023014.1;	A	ENSG00000120952	ENST00000240189	Transcript
PRAMEF2	0	.	GRCh38	chr1	12859749	12859749	+	Missense_Mutation	SNP	G	T	T	rs201548695		GIMEN_S4	NORMAL	G	G																c.344G>T	p.Arg115Ile	p.R115I	ENST00000240189	3/4	20	0	20				PRAMEF2,missense_variant,p.Arg115Ile,ENST00000240189,NM_023014.1;	T	ENSG00000120952	ENST00000240189	Transcript
PRAMEF2	0	.	GRCh38	chr1	12859754	12859754	+	Missense_Mutation	SNP	C	T	T	rs545743529		GIMEN_S4	NORMAL	C	C																c.349C>T	p.Pro117Ser	p.P117S	ENST00000240189	3/4	21	0	21				PRAMEF2,missense_variant,p.Pro117Ser,ENST00000240189,NM_023014.1;	T	ENSG00000120952	ENST00000240189	Transcript
PRAMEF2	0	.	GRCh38	chr1	12859755	12859755	+	Missense_Mutation	SNP	C	G	G	rs559620534		GIMEN_S4	NORMAL	C	C																c.350C>G	p.Pro117Arg	p.P117R	ENST00000240189	3/4	21	0	21				PRAMEF2,missense_variant,p.Pro117Arg,ENST00000240189,NM_023014.1;	G	ENSG00000120952	ENST00000240189	Transcript
PRAMEF2	0	.	GRCh38	chr1	12859760	12859760	+	Missense_Mutation	SNP	G	T	T	rs201917301		GIMEN_S4	NORMAL	G	G																c.355G>T	p.Ala119Ser	p.A119S	ENST00000240189	3/4	21	0	21				PRAMEF2,missense_variant,p.Ala119Ser,ENST00000240189,NM_023014.1;	T	ENSG00000120952	ENST00000240189	Transcript
PRAMEF2	0	.	GRCh38	chr1	12859763	12859763	+	Missense_Mutation	SNP	T	A	A	rs200248611		GIMEN_S4	NORMAL	T	T																c.358T>A	p.Trp120Arg	p.W120R	ENST00000240189	3/4	22	0	22				PRAMEF2,missense_variant,p.Trp120Arg,ENST00000240189,NM_023014.1;	A	ENSG00000120952	ENST00000240189	Transcript
PRAMEF2	0	.	GRCh38	chr1	12859779	12859779	+	Missense_Mutation	SNP	T	C	C	rs140362402		GIMEN_S4	NORMAL	T	T																c.374T>C	p.Phe125Ser	p.F125S	ENST00000240189	3/4	31	0	31				PRAMEF2,missense_variant,p.Phe125Ser,ENST00000240189,NM_023014.1;	C	ENSG00000120952	ENST00000240189	Transcript
PRAMEF2	0	.	GRCh38	chr1	12859826	12859826	+	Missense_Mutation	SNP	A	G	G	rs118174776		GIMEN_S4	NORMAL	A	A																c.421A>G	p.Thr141Ala	p.T141A	ENST00000240189	3/4	44	0	44				PRAMEF2,missense_variant,p.Thr141Ala,ENST00000240189,NM_023014.1;	G	ENSG00000120952	ENST00000240189	Transcript
PRAMEF2	0	.	GRCh38	chr1	12859853	12859853	+	Missense_Mutation	SNP	T	C	C	rs200112299		GIMEN_S4	NORMAL	T	T																c.448T>C	p.Phe150Leu	p.F150L	ENST00000240189	3/4	48	0	48				PRAMEF2,missense_variant,p.Phe150Leu,ENST00000240189,NM_023014.1;	C	ENSG00000120952	ENST00000240189	Transcript
PRAMEF2	0	.	GRCh38	chr1	12859862	12859862	+	Missense_Mutation	SNP	A	G	G	rs200536956		GIMEN_S4	NORMAL	A	A																c.457A>G	p.Ile153Val	p.I153V	ENST00000240189	3/4	52	0	52				PRAMEF2,missense_variant,p.Ile153Val,ENST00000240189,NM_023014.1;	G	ENSG00000120952	ENST00000240189	Transcript
PRAMEF2	0	.	GRCh38	chr1	12859915	12859915	+	Nonsense_Mutation	SNP	G	A	A	rs201702646		GIMEN_S4	NORMAL	G	G																c.510G>A	p.Trp170Ter	p.W170*	ENST00000240189	3/4	50	0	50				PRAMEF2,stop_gained,p.Trp170Ter,ENST00000240189,NM_023014.1;	A	ENSG00000120952	ENST00000240189	Transcript
PRAMEF2	0	.	GRCh38	chr1	12859983	12859983	+	Missense_Mutation	SNP	A	C	C	rs199997424		GIMEN_S4	NORMAL	A	A																c.578A>C	p.Lys193Thr	p.K193T	ENST00000240189	3/4	14	0	14				PRAMEF2,missense_variant,p.Lys193Thr,ENST00000240189,NM_023014.1;	C	ENSG00000120952	ENST00000240189	Transcript
PRAMEF2	0	.	GRCh38	chr1	12861264	12861264	+	Missense_Mutation	SNP	A	T	T	rs1063784		GIMEN_S4	NORMAL	A	A																c.910A>T	p.Asn304Tyr	p.N304Y	ENST00000240189	4/4	31	0	31				PRAMEF2,missense_variant,p.Asn304Tyr,ENST00000240189,NM_023014.1;	T	ENSG00000120952	ENST00000240189	Transcript
PRAMEF2	0	.	GRCh38	chr1	12861295	12861295	+	Missense_Mutation	SNP	C	A	A	rs201834476		GIMEN_S4	NORMAL	C	C																c.941C>A	p.Ser314Tyr	p.S314Y	ENST00000240189	4/4	27	0	27				PRAMEF2,missense_variant,p.Ser314Tyr,ENST00000240189,NM_023014.1;	A	ENSG00000120952	ENST00000240189	Transcript
PRAMEF2	0	.	GRCh38	chr1	12861301	12861301	+	Missense_Mutation	SNP	T	A	A	rs1063788		GIMEN_S4	NORMAL	T	T																c.947T>A	p.Phe316Tyr	p.F316Y	ENST00000240189	4/4	22	0	22				PRAMEF2,missense_variant,p.Phe316Tyr,ENST00000240189,NM_023014.1;	A	ENSG00000120952	ENST00000240189	Transcript
PRAMEF2	0	.	GRCh38	chr1	12861340	12861340	+	Missense_Mutation	SNP	A	T	T	rs138798926		GIMEN_S4	NORMAL	A	A																c.986A>T	p.Tyr329Phe	p.Y329F	ENST00000240189	4/4	18	0	18				PRAMEF2,missense_variant,p.Tyr329Phe,ENST00000240189,NM_023014.1;	T	ENSG00000120952	ENST00000240189	Transcript
PRAMEF2	0	.	GRCh38	chr1	12861456	12861456	+	Missense_Mutation	SNP	G	G	A	rs78050948		GIMEN_S4	NORMAL	G	G																c.1102G>A	p.Ala368Thr	p.A368T	ENST00000240189	4/4	4	1	3				PRAMEF2,missense_variant,p.Ala368Thr,ENST00000240189,NM_023014.1;	A	ENSG00000120952	ENST00000240189	Transcript
PRAMEF2	0	.	GRCh38	chr1	12861510	12861510	+	Missense_Mutation	SNP	A	A	C	rs200771429		GIMEN_S4	NORMAL	A	A																c.1156A>C	p.Ser386Arg	p.S386R	ENST00000240189	4/4	8	2	6				PRAMEF2,missense_variant,p.Ser386Arg,ENST00000240189,NM_023014.1;	C	ENSG00000120952	ENST00000240189	Transcript
PRAMEF2	0	.	GRCh38	chr1	12861527	12861527	+	Missense_Mutation	SNP	T	T	G	rs200446855		GIMEN_S4	NORMAL	T	T																c.1173T>G	p.Ile391Met	p.I391M	ENST00000240189	4/4	9	2	7				PRAMEF2,missense_variant,p.Ile391Met,ENST00000240189,NM_023014.1;	G	ENSG00000120952	ENST00000240189	Transcript
PRAMEF2	0	.	GRCh38	chr1	12861568	12861568	+	Missense_Mutation	SNP	G	G	A	rs201959610		GIMEN_S4	NORMAL	G	G																c.1214G>A	p.Ser405Asn	p.S405N	ENST00000240189	4/4	12	2	10				PRAMEF2,missense_variant,p.Ser405Asn,ENST00000240189,NM_023014.1;	A	ENSG00000120952	ENST00000240189	Transcript
PRAMEF2	0	.	GRCh38	chr1	12861588	12861588	+	Missense_Mutation	SNP	T	T	C	rs201306561		GIMEN_S4	NORMAL	T	T																c.1234T>C	p.Tyr412His	p.Y412H	ENST00000240189	4/4	10	2	8				PRAMEF2,missense_variant,p.Tyr412His,ENST00000240189,NM_023014.1;	C	ENSG00000120952	ENST00000240189	Transcript
PRAMEF2	0	.	GRCh38	chr1	12861624	12861624	+	Missense_Mutation	SNP	C	C	G	rs140567467		GIMEN_S4	NORMAL	C	C																c.1270C>G	p.Arg424Gly	p.R424G	ENST00000240189	4/4	5	1	4				PRAMEF2,missense_variant,p.Arg424Gly,ENST00000240189,NM_023014.1;	G	ENSG00000120952	ENST00000240189	Transcript
PRAMEF4	0	.	GRCh38	chr1	12881867	12881867	+	Missense_Mutation	SNP	C	C	T	rs200956025		GIMEN_S4	NORMAL	C	C																c.862G>A	p.Asp288Asn	p.D288N	ENST00000235349	3/4	62	17	45				PRAMEF4,missense_variant,p.Asp288Asn,ENST00000235349,NM_001009611.4;	T	ENSG00000243073	ENST00000235349	Transcript
PRAMEF4	0	.	GRCh38	chr1	12881957	12881957	+	Missense_Mutation	SNP	T	T	A	rs199759418		GIMEN_S4	NORMAL	T	T																c.772A>T	p.Ile258Phe	p.I258F	ENST00000235349	3/4	24	4	20				PRAMEF4,missense_variant,p.Ile258Phe,ENST00000235349,NM_001009611.4;	A	ENSG00000243073	ENST00000235349	Transcript
PRAMEF4	0	.	GRCh38	chr1	12882105	12882105	+	Nonsense_Mutation	SNP	A	A	T	rs200126747		GIMEN_S4	NORMAL	A	A																c.624T>A	p.Cys208Ter	p.C208*	ENST00000235349	3/4	18	11	7				PRAMEF4,stop_gained,p.Cys208Ter,ENST00000235349,NM_001009611.4;	T	ENSG00000243073	ENST00000235349	Transcript
PRAMEF4	0	.	GRCh38	chr1	12882145	12882145	+	Missense_Mutation	SNP	C	C	T	rs199893728		GIMEN_S4	NORMAL	C	C																c.584G>A	p.Arg195His	p.R195H	ENST00000235349	3/4	26	13	13				PRAMEF4,missense_variant,p.Arg195His,ENST00000235349,NM_001009611.4;	T	ENSG00000243073	ENST00000235349	Transcript
PRAMEF4	0	.	GRCh38	chr1	12882272	12882272	+	Missense_Mutation	SNP	C	C	T	rs267597983		GIMEN_S4	NORMAL	C	C																c.457G>A	p.Val153Ile	p.V153I	ENST00000235349	3/4	6	2	4				PRAMEF4,missense_variant,p.Val153Ile,ENST00000235349,NM_001009611.4;	T	ENSG00000243073	ENST00000235349	Transcript
PRAMEF10	0	.	GRCh38	chr1	12892936	12892936	+	Missense_Mutation	SNP	C	C	G	rs200051225		GIMEN_S4	NORMAL	C	C																c.1405G>C	p.Asp469His	p.D469H	ENST00000235347	4/4	15	4	11				PRAMEF10,missense_variant,p.Asp469His,ENST00000235347,NM_001039361.4;	G	ENSG00000187545	ENST00000235347	Transcript
PRAMEF10	0	.	GRCh38	chr1	12892939	12892939	+	Missense_Mutation	SNP	C	C	T	novel		GIMEN_S4	NORMAL	C	C																c.1402G>A	p.Val468Met	p.V468M	ENST00000235347	4/4	16	5	11				PRAMEF10,missense_variant,p.Val468Met,ENST00000235347,NM_001039361.4;	T	ENSG00000187545	ENST00000235347	Transcript
PRAMEF10	0	.	GRCh38	chr1	12892940	12892940	+	Missense_Mutation	SNP	T	T	G	rs201382572		GIMEN_S4	NORMAL	T	T																c.1401A>C	p.Lys467Asn	p.K467N	ENST00000235347	4/4	14	3	11				PRAMEF10,missense_variant,p.Lys467Asn,ENST00000235347,NM_001039361.4;	G	ENSG00000187545	ENST00000235347	Transcript
PRAMEF10	0	.	GRCh38	chr1	12892944	12892944	+	Missense_Mutation	SNP	T	T	C	rs200215952		GIMEN_S4	NORMAL	T	T																c.1397A>G	p.Glu466Gly	p.E466G	ENST00000235347	4/4	16	5	11				PRAMEF10,missense_variant,p.Glu466Gly,ENST00000235347,NM_001039361.4;	C	ENSG00000187545	ENST00000235347	Transcript
PRAMEF10	0	.	GRCh38	chr1	12892965	12892965	+	Missense_Mutation	SNP	T	G	G	novel		GIMEN_S4	NORMAL	T	T																c.1376A>C	p.Asn459Thr	p.N459T	ENST00000235347	4/4	18	0	18				PRAMEF10,missense_variant,p.Asn459Thr,ENST00000235347,NM_001039361.4;	G	ENSG00000187545	ENST00000235347	Transcript
PRAMEF10	0	.	GRCh38	chr1	12892977	12892977	+	Missense_Mutation	SNP	A	A	G	rs201132836		GIMEN_S4	NORMAL	A	A																c.1364T>C	p.Val455Ala	p.V455A	ENST00000235347	4/4	18	11	7				PRAMEF10,missense_variant,p.Val455Ala,ENST00000235347,NM_001039361.4;	G	ENSG00000187545	ENST00000235347	Transcript
PRAMEF10	0	.	GRCh38	chr1	12893001	12893001	+	Missense_Mutation	SNP	G	G	T	novel		GIMEN_S4	NORMAL	G	G																c.1340C>A	p.Pro447His	p.P447H	ENST00000235347	4/4	24	16	8				PRAMEF10,missense_variant,p.Pro447His,ENST00000235347,NM_001039361.4;	T	ENSG00000187545	ENST00000235347	Transcript
PRAMEF10	0	.	GRCh38	chr1	12893002	12893002	+	Missense_Mutation	SNP	G	G	T	novel		GIMEN_S4	NORMAL	G	G																c.1339C>A	p.Pro447Thr	p.P447T	ENST00000235347	4/4	25	17	8				PRAMEF10,missense_variant,p.Pro447Thr,ENST00000235347,NM_001039361.4;	T	ENSG00000187545	ENST00000235347	Transcript
PRAMEF10	0	.	GRCh38	chr1	12893103	12893103	+	Missense_Mutation	SNP	G	G	T	novel		GIMEN_S4	NORMAL	G	G																c.1238C>A	p.Pro413His	p.P413H	ENST00000235347	4/4	69	50	19				PRAMEF10,missense_variant,p.Pro413His,ENST00000235347,NM_001039361.4;	T	ENSG00000187545	ENST00000235347	Transcript
PRAMEF10	0	.	GRCh38	chr1	12893137	12893137	+	Missense_Mutation	SNP	G	G	C	novel		GIMEN_S4	NORMAL	G	G																c.1204C>G	p.Arg402Gly	p.R402G	ENST00000235347	4/4	82	58	24				PRAMEF10,missense_variant,p.Arg402Gly,ENST00000235347,NM_001039361.4;	C	ENSG00000187545	ENST00000235347	Transcript
PRAMEF10	0	.	GRCh38	chr1	12893287	12893287	+	Missense_Mutation	SNP	T	T	C	rs201988291		GIMEN_S4	NORMAL	T	T																c.1054A>G	p.Lys352Glu	p.K352E	ENST00000235347	4/4	265	162	103				PRAMEF10,missense_variant,p.Lys352Glu,ENST00000235347,NM_001039361.4;	C	ENSG00000187545	ENST00000235347	Transcript
PRAMEF10	0	.	GRCh38	chr1	12893329	12893329	+	Missense_Mutation	SNP	C	C	G	rs202058855		GIMEN_S4	NORMAL	C	C																c.1012G>C	p.Glu338Gln	p.E338Q	ENST00000235347	4/4	281	189	92				PRAMEF10,missense_variant,p.Glu338Gln,ENST00000235347,NM_001039361.4;	G	ENSG00000187545	ENST00000235347	Transcript
PRAMEF10	0	.	GRCh38	chr1	12893335	12893335	+	Missense_Mutation	SNP	T	G	G	novel		GIMEN_S4	NORMAL	T	T																c.1006A>C	p.Asn336His	p.N336H	ENST00000235347	4/4	266	1	265				PRAMEF10,missense_variant,p.Asn336His,ENST00000235347,NM_001039361.4;	G	ENSG00000187545	ENST00000235347	Transcript
PRAMEF10	0	.	GRCh38	chr1	12894694	12894694	+	Nonsense_Mutation	SNP	C	T	T	novel		GIMEN_S4	NORMAL	C	C																c.758G>A	p.Trp253Ter	p.W253*	ENST00000235347	3/4	11	0	11				PRAMEF10,stop_gained,p.Trp253Ter,ENST00000235347,NM_001039361.4;	T	ENSG00000187545	ENST00000235347	Transcript
PRAMEF10	0	.	GRCh38	chr1	12895156	12895156	+	Missense_Mutation	SNP	T	A	A	novel		GIMEN_S4	NORMAL	T	T																c.296A>T	p.Lys99Ile	p.K99I	ENST00000235347	3/4	78	0	78				PRAMEF10,missense_variant,p.Lys99Ile,ENST00000235347,NM_001039361.4;	A	ENSG00000187545	ENST00000235347	Transcript
PRAMEF7	0	.	GRCh38	chr1	12919865	12919865	+	Missense_Mutation	SNP	T	T	C	rs200741009		GIMEN_S4	NORMAL	T	T																c.877T>C	p.Ser293Pro	p.S293P	ENST00000616979	4/4	7	2	5				PRAMEF7,missense_variant,p.Ser293Pro,ENST00000616979,NM_001012277.4;PRAMEF7,missense_variant,p.Ser293Pro,ENST00000330881,;RNU6-1072P,upstream_gene_variant,,ENST00000384703,;	C	ENSG00000204510	ENST00000616979	Transcript
PRAMEF7	0	.	GRCh38	chr1	12920028	12920028	+	Missense_Mutation	SNP	T	T	A	novel		GIMEN_S4	NORMAL	T	T																c.1040T>A	p.Val347Glu	p.V347E	ENST00000616979	4/4	7	3	4				PRAMEF7,missense_variant,p.Val347Glu,ENST00000616979,NM_001012277.4;PRAMEF7,missense_variant,p.Val347Glu,ENST00000330881,;RNU6-1072P,upstream_gene_variant,,ENST00000384703,;	A	ENSG00000204510	ENST00000616979	Transcript
PRAMEF7	0	.	GRCh38	chr1	12920302	12920302	+	Missense_Mutation	SNP	C	G	G	rs866190349		GIMEN_S4	NORMAL	C	C																c.1314C>G	p.Asn438Lys	p.N438K	ENST00000616979	4/4	201	0	201				PRAMEF7,missense_variant,p.Asn438Lys,ENST00000616979,NM_001012277.4;PRAMEF7,missense_variant,p.Asn438Lys,ENST00000330881,;RNU6-1072P,upstream_gene_variant,,ENST00000384703,;	G	ENSG00000204510	ENST00000616979	Transcript
PRAMEF6	0	.	GRCh38	chr1	12938736	12938736	+	Missense_Mutation	SNP	C	T	T	novel		GIMEN_S4	NORMAL	C	C																c.1370G>A	p.Cys457Tyr	p.C457Y	ENST00000376189	4/4	351	1	350				PRAMEF6,missense_variant,p.Cys457Tyr,ENST00000376189,NM_001010889.2;PRAMEF6,missense_variant,p.Cys457Tyr,ENST00000415464,;	T	ENSG00000232423	ENST00000376189	Transcript
PRAMEF6	0	.	GRCh38	chr1	12938878	12938878	+	Missense_Mutation	SNP	C	G	G	rs201734466		GIMEN_S4	NORMAL	C	C																c.1228G>C	p.Val410Leu	p.V410L	ENST00000376189	4/4	387	0	387				PRAMEF6,missense_variant,p.Val410Leu,ENST00000376189,NM_001010889.2;PRAMEF6,missense_variant,p.Val410Leu,ENST00000415464,;	G	ENSG00000232423	ENST00000376189	Transcript
PRAMEF6	0	.	GRCh38	chr1	12941366	12941366	+	Missense_Mutation	SNP	A	A	G	novel		GIMEN_S4	NORMAL	A	A																c.487T>C	p.Tyr163His	p.Y163H	ENST00000376189	3/4	19	3	16				PRAMEF6,missense_variant,p.Tyr163His,ENST00000376189,NM_001010889.2;PRAMEF6,missense_variant,p.Tyr163His,ENST00000415464,;	G	ENSG00000232423	ENST00000376189	Transcript
PRAMEF9	0	.	GRCh38	chr1	13178665	13178665	+	Missense_Mutation	SNP	C	G	G	novel		GIMEN_S4	NORMAL	C	C																c.970C>G	p.Gln324Glu	p.Q324E	ENST00000415919	4/4	70	3	67				PRAMEF9,missense_variant,p.Gln324Glu,ENST00000415919,NM_001010890.2;	G	ENSG00000204505	ENST00000415919	Transcript
PRAMEF18	0	.	GRCh38	chr1	13225986	13225986	+	Missense_Mutation	SNP	C	C	T	novel		GIMEN_S4	NORMAL	C	C																c.127G>A	p.Val43Met	p.V43M	ENST00000624297	1/3	682	369	313				PRAMEF18,missense_variant,p.Val43Met,ENST00000624297,NM_001099850.2;	T	ENSG00000279804	ENST00000624297	Transcript
PRAMEF5	0	.	GRCh38	chr1	13260302	13260302	+	Missense_Mutation	SNP	G	A	A	novel		GIMEN_S4	NORMAL	G	G																c.368G>A	p.Gly123Glu	p.G123E	ENST00000622421	3/4	107	2	105				PRAMEF5,missense_variant,p.Gly123Glu,ENST00000622421,NM_001013407.2;	A	ENSG00000270601	ENST00000622421	Transcript
PRAMEF5	0	.	GRCh38	chr1	13260305	13260305	+	Missense_Mutation	SNP	G	T	T	novel		GIMEN_S4	NORMAL	G	G																c.371G>T	p.Cys124Phe	p.C124F	ENST00000622421	3/4	108	2	106				PRAMEF5,missense_variant,p.Cys124Phe,ENST00000622421,NM_001013407.2;	T	ENSG00000270601	ENST00000622421	Transcript
PRAMEF5	0	.	GRCh38	chr1	13260311	13260311	+	Missense_Mutation	SNP	T	C	C	novel		GIMEN_S4	NORMAL	T	T																c.377T>C	p.Leu126Pro	p.L126P	ENST00000622421	3/4	111	2	109				PRAMEF5,missense_variant,p.Leu126Pro,ENST00000622421,NM_001013407.2;	C	ENSG00000270601	ENST00000622421	Transcript
PRAMEF5	0	.	GRCh38	chr1	13260320	13260320	+	Missense_Mutation	SNP	A	T	T	novel		GIMEN_S4	NORMAL	A	A																c.386A>T	p.Lys129Met	p.K129M	ENST00000622421	3/4	114	4	110				PRAMEF5,missense_variant,p.Lys129Met,ENST00000622421,NM_001013407.2;	T	ENSG00000270601	ENST00000622421	Transcript
PRAMEF5	0	.	GRCh38	chr1	13260329	13260329	+	Missense_Mutation	SNP	A	G	G	novel		GIMEN_S4	NORMAL	A	A																c.395A>G	p.Lys132Arg	p.K132R	ENST00000622421	3/4	115	5	110				PRAMEF5,missense_variant,p.Lys132Arg,ENST00000622421,NM_001013407.2;	G	ENSG00000270601	ENST00000622421	Transcript
PRAMEF5	0	.	GRCh38	chr1	13260334	13260334	+	Missense_Mutation	SNP	C	T	T	novel		GIMEN_S4	NORMAL	C	C																c.400C>T	p.Pro134Ser	p.P134S	ENST00000622421	3/4	114	5	109				PRAMEF5,missense_variant,p.Pro134Ser,ENST00000622421,NM_001013407.2;	T	ENSG00000270601	ENST00000622421	Transcript
PRAMEF5	0	.	GRCh38	chr1	13260335	13260335	+	Missense_Mutation	SNP	C	T	T	novel		GIMEN_S4	NORMAL	C	C																c.401C>T	p.Pro134Leu	p.P134L	ENST00000622421	3/4	112	5	107				PRAMEF5,missense_variant,p.Pro134Leu,ENST00000622421,NM_001013407.2;	T	ENSG00000270601	ENST00000622421	Transcript
PRAMEF5	0	.	GRCh38	chr1	13260354	13260354	+	Missense_Mutation	SNP	G	C	C	novel		GIMEN_S4	NORMAL	G	G																c.420G>C	p.Arg140Ser	p.R140S	ENST00000622421	3/4	115	5	110				PRAMEF5,missense_variant,p.Arg140Ser,ENST00000622421,NM_001013407.2;	C	ENSG00000270601	ENST00000622421	Transcript
PRAMEF5	0	.	GRCh38	chr1	13260385	13260385	+	Missense_Mutation	SNP	G	A	A	rs201802913		GIMEN_S4	NORMAL	G	G																c.451G>A	p.Val151Ile	p.V151I	ENST00000622421	3/4	98	5	93				PRAMEF5,missense_variant,p.Val151Ile,ENST00000622421,NM_001013407.2;	A	ENSG00000270601	ENST00000622421	Transcript
PRAMEF5	0	.	GRCh38	chr1	13260512	13260512	+	Missense_Mutation	SNP	G	A	A	rs747831549		GIMEN_S4	NORMAL	G	G																c.578G>A	p.Arg193His	p.R193H	ENST00000622421	3/4	25	0	25				PRAMEF5,missense_variant,p.Arg193His,ENST00000622421,NM_001013407.2;	A	ENSG00000270601	ENST00000622421	Transcript
PRAMEF5	0	.	GRCh38	chr1	13260552	13260552	+	Nonsense_Mutation	SNP	T	A	A	novel		GIMEN_S4	NORMAL	T	T																c.618T>A	p.Cys206Ter	p.C206*	ENST00000622421	3/4	24	0	24				PRAMEF5,stop_gained,p.Cys206Ter,ENST00000622421,NM_001013407.2;	A	ENSG00000270601	ENST00000622421	Transcript
PRAMEF5	0	.	GRCh38	chr1	13260574	13260574	+	Missense_Mutation	SNP	T	C	C	novel		GIMEN_S4	NORMAL	T	T																c.640T>C	p.Cys214Arg	p.C214R	ENST00000622421	3/4	21	0	21				PRAMEF5,missense_variant,p.Cys214Arg,ENST00000622421,NM_001013407.2;	C	ENSG00000270601	ENST00000622421	Transcript
PRAMEF5	0	.	GRCh38	chr1	13260579	13260579	+	Missense_Mutation	SNP	G	T	T	novel		GIMEN_S4	NORMAL	G	G																c.645G>T	p.Lys215Asn	p.K215N	ENST00000622421	3/4	21	0	21				PRAMEF5,missense_variant,p.Lys215Asn,ENST00000622421,NM_001013407.2;	T	ENSG00000270601	ENST00000622421	Transcript
PRAMEF5	0	.	GRCh38	chr1	13260583	13260583	+	Missense_Mutation	SNP	G	A	A	rs764097910		GIMEN_S4	NORMAL	G	G																c.649G>A	p.Val217Ile	p.V217I	ENST00000622421	3/4	18	0	18				PRAMEF5,missense_variant,p.Val217Ile,ENST00000622421,NM_001013407.2;	A	ENSG00000270601	ENST00000622421	Transcript
PRAMEF5	0	.	GRCh38	chr1	13260658	13260658	+	Missense_Mutation	SNP	A	G	G	novel		GIMEN_S4	NORMAL	A	A																c.724A>G	p.Met242Val	p.M242V	ENST00000622421	3/4	8	0	8				PRAMEF5,missense_variant,p.Met242Val,ENST00000622421,NM_001013407.2;	G	ENSG00000270601	ENST00000622421	Transcript
PRAMEF5	0	.	GRCh38	chr1	13263050	13263050	+	Missense_Mutation	SNP	G	A	A	rs200601438		GIMEN_S4	NORMAL	G	G																c.1370G>A	p.Cys457Tyr	p.C457Y	ENST00000622421	4/4	17	0	17				PRAMEF5,missense_variant,p.Cys457Tyr,ENST00000622421,NM_001013407.2;	A	ENSG00000270601	ENST00000622421	Transcript
PRAMEF8	0	.	GRCh38	chr1	13281482	13281482	+	Missense_Mutation	SNP	G	C	C	rs9328936		GIMEN_S4	NORMAL	G	G																c.1314C>G	p.Asn438Lys	p.N438K	ENST00000357367	4/4	10	0	10				PRAMEF8,missense_variant,p.Asn438Lys,ENST00000357367,NM_001012276.3;PRAMEF8,missense_variant,p.Asn438Lys,ENST00000621519,;PRAMEF8,missense_variant,p.Asn438Lys,ENST00000614831,;RNU6-771P,upstream_gene_variant,,ENST00000384780,;	C	ENSG00000182330	ENST00000357367	Transcript
PRAMEF8	0	.	GRCh38	chr1	13281919	13281919	+	Missense_Mutation	SNP	A	A	G	novel		GIMEN_S4	NORMAL	A	A																c.877T>C	p.Ser293Pro	p.S293P	ENST00000357367	4/4	264	195	69				PRAMEF8,missense_variant,p.Ser293Pro,ENST00000357367,NM_001012276.3;PRAMEF8,missense_variant,p.Ser293Pro,ENST00000621519,;PRAMEF8,missense_variant,p.Ser293Pro,ENST00000614831,;RNU6-771P,upstream_gene_variant,,ENST00000384780,;	G	ENSG00000182330	ENST00000357367	Transcript
PRAMEF33P	0	.	GRCh38	chr1	13306709	13306709	+	RNA	SNP	G	G	A	novel		GIMEN_S4	NORMAL	G	G																n.359G>A			ENST00000437300	2/3	19	6	13				PRAMEF15,intron_variant,,ENST00000613530,;PRAMEF33P,non_coding_transcript_exon_variant,,ENST00000437300,;	A	ENSG00000237700	ENST00000437300	Transcript
PRAMEF33P	0	.	GRCh38	chr1	13306819	13306819	+	RNA	SNP	G	A	A	rs201689660		GIMEN_S4	NORMAL	G	G																n.469G>A			ENST00000437300	2/3	50	2	48				PRAMEF15,intron_variant,,ENST00000613530,;PRAMEF33P,non_coding_transcript_exon_variant,,ENST00000437300,;	A	ENSG00000237700	ENST00000437300	Transcript
PRAMEF33P	0	.	GRCh38	chr1	13306826	13306826	+	RNA	SNP	C	T	T	novel		GIMEN_S4	NORMAL	C	C																n.476C>T			ENST00000437300	2/3	46	2	44				PRAMEF15,intron_variant,,ENST00000613530,;PRAMEF33P,non_coding_transcript_exon_variant,,ENST00000437300,;	T	ENSG00000237700	ENST00000437300	Transcript
PRAMEF33P	0	.	GRCh38	chr1	13306853	13306853	+	RNA	SNP	T	G	G	novel		GIMEN_S4	NORMAL	T	T																n.503T>G			ENST00000437300	2/3	28	0	28				PRAMEF15,intron_variant,,ENST00000613530,;PRAMEF33P,non_coding_transcript_exon_variant,,ENST00000437300,;	G	ENSG00000237700	ENST00000437300	Transcript
PRAMEF33P	0	.	GRCh38	chr1	13306898	13306898	+	RNA	SNP	G	A	A	novel		GIMEN_S4	NORMAL	G	G																n.548G>A			ENST00000437300	2/3	8	0	8				PRAMEF15,intron_variant,,ENST00000613530,;PRAMEF33P,non_coding_transcript_exon_variant,,ENST00000437300,;	A	ENSG00000237700	ENST00000437300	Transcript
PRAMEF33P	0	.	GRCh38	chr1	13307108	13307108	+	RNA	SNP	G	A	A	rs138755724		GIMEN_S4	NORMAL	G	G																n.758G>A			ENST00000437300	2/3	19	0	19				PRAMEF15,intron_variant,,ENST00000613530,;PRAMEF33P,non_coding_transcript_exon_variant,,ENST00000437300,;	A	ENSG00000237700	ENST00000437300	Transcript
PRAMEF33P	0	.	GRCh38	chr1	13308468	13308468	+	RNA	SNP	A	C	C	rs2637920		GIMEN_S4	NORMAL	A	A																n.1006A>C			ENST00000437300	3/3	35	0	35				PRAMEF15,intron_variant,,ENST00000613530,;PRAMEF33P,non_coding_transcript_exon_variant,,ENST00000437300,;	C	ENSG00000237700	ENST00000437300	Transcript
PRAMEF33P	0	.	GRCh38	chr1	13308487	13308487	+	RNA	SNP	C	T	T	rs199939975		GIMEN_S4	NORMAL	C	C																n.1025C>T			ENST00000437300	3/3	17	0	17				PRAMEF15,intron_variant,,ENST00000613530,;PRAMEF33P,non_coding_transcript_exon_variant,,ENST00000437300,;	T	ENSG00000237700	ENST00000437300	Transcript
PRAMEF33P	0	.	GRCh38	chr1	13308516	13308516	+	RNA	SNP	A	A	G	rs199568708		GIMEN_S4	NORMAL	A	A																n.1054A>G			ENST00000437300	3/3	22	5	17				PRAMEF15,intron_variant,,ENST00000613530,;PRAMEF33P,non_coding_transcript_exon_variant,,ENST00000437300,;	G	ENSG00000237700	ENST00000437300	Transcript
PRAMEF33P	0	.	GRCh38	chr1	13308531	13308531	+	RNA	SNP	A	A	G	rs200605455		GIMEN_S4	NORMAL	A	A																n.1069A>G			ENST00000437300	3/3	28	7	21				PRAMEF15,intron_variant,,ENST00000613530,;PRAMEF33P,non_coding_transcript_exon_variant,,ENST00000437300,;	G	ENSG00000237700	ENST00000437300	Transcript
PRAMEF33P	0	.	GRCh38	chr1	13308616	13308616	+	RNA	SNP	A	A	G	rs199862473		GIMEN_S4	NORMAL	A	A																n.1154A>G			ENST00000437300	3/3	70	38	32				PRAMEF15,intron_variant,,ENST00000613530,;PRAMEF33P,non_coding_transcript_exon_variant,,ENST00000437300,;	G	ENSG00000237700	ENST00000437300	Transcript
PRAMEF33P	0	.	GRCh38	chr1	13308634	13308634	+	RNA	SNP	T	T	C	rs200357723		GIMEN_S4	NORMAL	T	T																n.1172T>C			ENST00000437300	3/3	77	43	34				PRAMEF15,intron_variant,,ENST00000613530,;PRAMEF33P,non_coding_transcript_exon_variant,,ENST00000437300,;	C	ENSG00000237700	ENST00000437300	Transcript
PRAMEF33P	0	.	GRCh38	chr1	13308666	13308666	+	RNA	SNP	C	C	G	rs199929997		GIMEN_S4	NORMAL	C	C																n.1204C>G			ENST00000437300	3/3	88	63	25				PRAMEF15,intron_variant,,ENST00000613530,;PRAMEF33P,non_coding_transcript_exon_variant,,ENST00000437300,;	G	ENSG00000237700	ENST00000437300	Transcript
PRAMEF33P	0	.	GRCh38	chr1	13308717	13308717	+	RNA	SNP	C	C	A	rs200075474		GIMEN_S4	NORMAL	C	C																n.1255C>A			ENST00000437300	3/3	125	85	40				PRAMEF15,intron_variant,,ENST00000613530,;PRAMEF33P,non_coding_transcript_exon_variant,,ENST00000437300,;	A	ENSG00000237700	ENST00000437300	Transcript
PRAMEF33P	0	.	GRCh38	chr1	13308723	13308723	+	RNA	SNP	T	T	A	rs200000710		GIMEN_S4	NORMAL	T	T																n.1261T>A			ENST00000437300	3/3	130	88	42				PRAMEF15,intron_variant,,ENST00000613530,;PRAMEF33P,non_coding_transcript_exon_variant,,ENST00000437300,;	A	ENSG00000237700	ENST00000437300	Transcript
PRAMEF33P	0	.	GRCh38	chr1	13308727	13308727	+	RNA	SNP	A	A	G	novel		GIMEN_S4	NORMAL	A	A																n.1265A>G			ENST00000437300	3/3	138	95	43				PRAMEF15,intron_variant,,ENST00000613530,;PRAMEF33P,non_coding_transcript_exon_variant,,ENST00000437300,;	G	ENSG00000237700	ENST00000437300	Transcript
PRAMEF33P	0	.	GRCh38	chr1	13308750	13308750	+	RNA	SNP	C	C	T	rs201706457		GIMEN_S4	NORMAL	C	C																n.1288C>T			ENST00000437300	3/3	165	112	53				PRAMEF15,intron_variant,,ENST00000613530,;PRAMEF33P,non_coding_transcript_exon_variant,,ENST00000437300,;	T	ENSG00000237700	ENST00000437300	Transcript
PRAMEF33P	0	.	GRCh38	chr1	13308759	13308759	+	RNA	SNP	A	A	G	rs200545225		GIMEN_S4	NORMAL	A	A																n.1297A>G			ENST00000437300	3/3	172	118	54				PRAMEF15,intron_variant,,ENST00000613530,;PRAMEF33P,non_coding_transcript_exon_variant,,ENST00000437300,;	G	ENSG00000237700	ENST00000437300	Transcript
PRAMEF14	0	.	GRCh38	chr1	13345157	13345157	+	Missense_Mutation	SNP	G	G	A	novel		GIMEN_S4	NORMAL	G	G																c.158C>T	p.Thr53Met	p.T53M	ENST00000334600	2/4	148	104	42				PRAMEF14,missense_variant,p.Thr53Met,ENST00000334600,NM_001024661.2;PRAMEF14,upstream_gene_variant,,ENST00000602491,;	A	ENSG00000204481	ENST00000334600	Transcript
PRAMEF19	0	.	GRCh38	chr1	13371759	13371759	+	5'Flank	SNP	A	G	G	novel		GIMEN_S4	NORMAL	A	A																			ENST00000376101		109	0	109				PRAMEF19,upstream_gene_variant,,ENST00000376101,;	G	ENSG00000204480	ENST00000376101	Transcript
PRAMEF20	0	.	GRCh38	chr1	13420926	13420926	+	Missense_Mutation	SNP	G	G	A	novel		GIMEN_S4	NORMAL	G	G																c.1096G>A	p.Val366Ile	p.V366I	ENST00000316412	4/4	505	329	176				PRAMEF20,missense_variant,p.Val366Ile,ENST00000316412,NM_001099852.2;PRAMEF20,missense_variant,p.Val366Ile,ENST00000602960,;	A	ENSG00000204478	ENST00000316412	Transcript
PRAMEF20	0	.	GRCh38	chr1	13420951	13420951	+	Missense_Mutation	SNP	G	G	A	novel		GIMEN_S4	NORMAL	G	G																c.1121G>A	p.Ser374Asn	p.S374N	ENST00000316412	4/4	520	328	192				PRAMEF20,missense_variant,p.Ser374Asn,ENST00000316412,NM_001099852.2;PRAMEF20,missense_variant,p.Ser374Asn,ENST00000602960,;	A	ENSG00000204478	ENST00000316412	Transcript
PRAMEF20	0	.	GRCh38	chr1	13420983	13420983	+	Missense_Mutation	SNP	C	C	T	novel		GIMEN_S4	NORMAL	C	C																c.1153C>T	p.Arg385Cys	p.R385C	ENST00000316412	4/4	527	356	171				PRAMEF20,missense_variant,p.Arg385Cys,ENST00000316412,NM_001099852.2;PRAMEF20,missense_variant,p.Arg385Cys,ENST00000602960,;	T	ENSG00000204478	ENST00000316412	Transcript
PRAMEF20	0	.	GRCh38	chr1	13421002	13421002	+	Missense_Mutation	SNP	C	C	T	novel		GIMEN_S4	NORMAL	C	C																c.1172C>T	p.Thr391Met	p.T391M	ENST00000316412	4/4	502	350	152				PRAMEF20,missense_variant,p.Thr391Met,ENST00000316412,NM_001099852.2;PRAMEF20,missense_variant,p.Thr391Met,ENST00000602960,;	T	ENSG00000204478	ENST00000316412	Transcript
PRAMEF20	0	.	GRCh38	chr1	13421049	13421049	+	Missense_Mutation	SNP	T	T	A	novel		GIMEN_S4	NORMAL	T	T																c.1219T>A	p.Leu407Ile	p.L407I	ENST00000316412	4/4	394	295	99				PRAMEF20,missense_variant,p.Leu407Ile,ENST00000316412,NM_001099852.2;PRAMEF20,missense_variant,p.Leu407Ile,ENST00000602960,;	A	ENSG00000204478	ENST00000316412	Transcript
FAM131C	0	.	GRCh38	chr1	16058547	16058547	+	Missense_Mutation	SNP	G	G	A	rs77667563		GIMEN_S4	NORMAL	G	G																c.733C>T	p.Arg245Trp	p.R245W	ENST00000375662	7/7	95	37	58				FAM131C,missense_variant,p.Arg245Trp,ENST00000375662,NM_182623.2;CLCNKB,downstream_gene_variant,,ENST00000375679,NM_000085.4;CLCNKB,downstream_gene_variant,,ENST00000375667,NM_001165945.2;CLCNKB,downstream_gene_variant,,ENST00000619181,;CLCNKB,downstream_gene_variant,,ENST00000431772,;FAM131C,non_coding_transcript_exon_variant,,ENST00000494078,;	A	ENSG00000185519	ENST00000375662	Transcript
NBPF1	0	.	GRCh38	chr1	16563989	16563989	+	Missense_Mutation	SNP	G	G	C	rs12117084		GIMEN_S4	NORMAL	G	G																c.3374C>G	p.Thr1125Arg	p.T1125R	ENST00000430580	29/29	1024	658	366				NBPF1,missense_variant,p.Thr1125Arg,ENST00000430580,NM_017940.4;NBPF1,downstream_gene_variant,,ENST00000432949,;NBPF1,downstream_gene_variant,,ENST00000392963,;	C	ENSG00000219481	ENST00000430580	Transcript
NBPF1	0	.	GRCh38	chr1	16564103	16564103	+	Missense_Mutation	SNP	T	A	A	rs2990550		GIMEN_S4	NORMAL	T	T																c.3260A>T	p.Tyr1087Phe	p.Y1087F	ENST00000430580	29/29	995	0	995				NBPF1,missense_variant,p.Tyr1087Phe,ENST00000430580,NM_017940.4;NBPF1,missense_variant,p.Tyr1068Phe,ENST00000432949,;NBPF1,downstream_gene_variant,,ENST00000392963,;	A	ENSG00000219481	ENST00000430580	Transcript
NBPF1	0	.	GRCh38	chr1	16564107	16564107	+	Missense_Mutation	SNP	T	T	G	rs2990551		GIMEN_S4	NORMAL	T	T																c.3256A>C	p.Met1086Leu	p.M1086L	ENST00000430580	29/29	989	386	603				NBPF1,missense_variant,p.Met1086Leu,ENST00000430580,NM_017940.4;NBPF1,missense_variant,p.Met1067Leu,ENST00000432949,;NBPF1,downstream_gene_variant,,ENST00000392963,;	G	ENSG00000219481	ENST00000430580	Transcript
NBPF1	0	.	GRCh38	chr1	16564149	16564149	+	Missense_Mutation	SNP	C	C	T	rs2992339		GIMEN_S4	NORMAL	C	C																c.3214G>A	p.Val1072Ile	p.V1072I	ENST00000430580	29/29	729	223	506				NBPF1,missense_variant,p.Val1072Ile,ENST00000430580,NM_017940.4;NBPF1,missense_variant,p.Val1053Ile,ENST00000432949,;NBPF1,downstream_gene_variant,,ENST00000392963,;	T	ENSG00000219481	ENST00000430580	Transcript
NBPF1	0	.	GRCh38	chr1	16569139	16569139	+	Missense_Mutation	SNP	T	T	G	rs11581926		GIMEN_S4	NORMAL	T	T																c.2548A>C	p.Lys850Gln	p.K850Q	ENST00000430580	23/29	890	401	489				NBPF1,missense_variant,p.Lys850Gln,ENST00000430580,NM_017940.4;NBPF1,missense_variant,p.Lys850Gln,ENST00000432949,;NBPF1,3_prime_UTR_variant,,ENST00000392963,;	G	ENSG00000219481	ENST00000430580	Transcript
NBPF1	0	.	GRCh38	chr1	16575215	16575215	+	Missense_Mutation	SNP	C	C	G	rs3901680		GIMEN_S4	NORMAL	C	C																c.2134G>C	p.Asp712His	p.D712H	ENST00000430580	20/29	569	327	242				NBPF1,missense_variant,p.Asp712His,ENST00000430580,NM_017940.4;NBPF1,missense_variant,p.Asp712His,ENST00000432949,;NBPF1,3_prime_UTR_variant,,ENST00000392963,;	G	ENSG00000219481	ENST00000430580	Transcript
NBPF1	0	.	GRCh38	chr1	16585641	16585641	+	Missense_Mutation	SNP	A	A	C	rs761578901		GIMEN_S4	NORMAL	A	A																c.836T>G	p.Leu279Trp	p.L279W	ENST00000430580	12/29	108	69	39				NBPF1,missense_variant,p.Leu279Trp,ENST00000430580,NM_017940.4;NBPF1,missense_variant,p.Leu279Trp,ENST00000432949,;NBPF1,intron_variant,,ENST00000392963,;	C	ENSG00000219481	ENST00000430580	Transcript
MST1L	0	.	GRCh38	chr1	16757377	16757377	+	RNA	SNP	G	G	A	rs61635893		GIMEN_S4	NORMAL	G	G																n.1925C>T			ENST00000624762	15/15	144	85	59				MST1L,non_coding_transcript_exon_variant,,ENST00000624762,;MST1L,non_coding_transcript_exon_variant,,ENST00000455405,;CROCC,intron_variant,,ENST00000466256,;MST1L,downstream_gene_variant,,ENST00000544155,;MST1L,downstream_gene_variant,,ENST00000545160,;MST1L,non_coding_transcript_exon_variant,,ENST00000442552,;	A	ENSG00000186715	ENST00000624762	Transcript
MST1L	0	.	GRCh38	chr1	16757526	16757526	+	RNA	SNP	C	C	G	rs2446543		GIMEN_S4	NORMAL	C	C																n.1900G>C			ENST00000624762	14/15	429	245	184				MST1L,non_coding_transcript_exon_variant,,ENST00000624762,;MST1L,non_coding_transcript_exon_variant,,ENST00000455405,;CROCC,intron_variant,,ENST00000466256,;MST1L,downstream_gene_variant,,ENST00000544155,;MST1L,downstream_gene_variant,,ENST00000545160,;MST1L,non_coding_transcript_exon_variant,,ENST00000442552,;	G	ENSG00000186715	ENST00000624762	Transcript
MST1L	0	.	GRCh38	chr1	16758473	16758473	+	RNA	SNP	G	G	C	rs2761533		GIMEN_S4	NORMAL	G	G																n.1507C>G			ENST00000624762	11/15	582	282	300				MST1L,non_coding_transcript_exon_variant,,ENST00000624762,;MST1L,non_coding_transcript_exon_variant,,ENST00000455405,;MST1L,non_coding_transcript_exon_variant,,ENST00000544155,;CROCC,intron_variant,,ENST00000466256,;MST1L,downstream_gene_variant,,ENST00000545160,;MST1L,non_coding_transcript_exon_variant,,ENST00000442552,;	C	ENSG00000186715	ENST00000624762	Transcript
MST1L	0	.	GRCh38	chr1	16758932	16758932	+	RNA	SNP	T	T	C	rs2002186		GIMEN_S4	NORMAL	T	T																n.1264A>G			ENST00000624762	10/15	779	360	419				MST1L,non_coding_transcript_exon_variant,,ENST00000624762,;CROCC,intron_variant,,ENST00000466256,;MST1L,upstream_gene_variant,,ENST00000455405,;MST1L,upstream_gene_variant,,ENST00000544155,;MST1L,downstream_gene_variant,,ENST00000545160,;MST1L,non_coding_transcript_exon_variant,,ENST00000442552,;	C	ENSG00000186715	ENST00000624762	Transcript
MST1L	0	.	GRCh38	chr1	16759007	16759007	+	RNA	SNP	T	T	C	rs2329006		GIMEN_S4	NORMAL	T	T																n.1189A>G			ENST00000624762	10/15	766	191	574				MST1L,non_coding_transcript_exon_variant,,ENST00000624762,;CROCC,intron_variant,,ENST00000466256,;MST1L,upstream_gene_variant,,ENST00000455405,;MST1L,upstream_gene_variant,,ENST00000544155,;MST1L,downstream_gene_variant,,ENST00000545160,;MST1L,non_coding_transcript_exon_variant,,ENST00000442552,;	C	ENSG00000186715	ENST00000624762	Transcript
MST1L	0	.	GRCh38	chr1	16759590	16759591	+	RNA	INS	-	C	C	rs771454570		GIMEN_S4	NORMAL	-	-																n.811dupG			ENST00000624762	7/15	23	0	23				MST1L,non_coding_transcript_exon_variant,,ENST00000624762,;CROCC,intron_variant,,ENST00000466256,;MST1L,upstream_gene_variant,,ENST00000455405,;MST1L,upstream_gene_variant,,ENST00000544155,;MST1L,downstream_gene_variant,,ENST00000545160,;MST1L,non_coding_transcript_exon_variant,,ENST00000442552,;	C	ENSG00000186715	ENST00000624762	Transcript
MST1L	0	.	GRCh38	chr1	16760970	16760970	+	RNA	SNP	G	G	A	rs11260924		GIMEN_S4	NORMAL	G	G																n.200C>T			ENST00000624762	2/15	642	458	184				MST1L,non_coding_transcript_exon_variant,,ENST00000624762,;MST1L,non_coding_transcript_exon_variant,,ENST00000545160,;CROCC,intron_variant,,ENST00000466256,;MST1L,upstream_gene_variant,,ENST00000455405,;MST1L,upstream_gene_variant,,ENST00000544155,;MST1L,non_coding_transcript_exon_variant,,ENST00000442552,;	A	ENSG00000186715	ENST00000624762	Transcript
MST1L	0	.	GRCh38	chr1	16761047	16761051	+	RNA	DEL	GTGCT	GTGCT	-	rs113982165		GIMEN_S4	NORMAL	GTGCT	GTGCT																n.119_123delAGCAC			ENST00000624762	2/15	650	471	179				MST1L,non_coding_transcript_exon_variant,,ENST00000624762,;MST1L,non_coding_transcript_exon_variant,,ENST00000545160,;CROCC,intron_variant,,ENST00000466256,;MST1L,upstream_gene_variant,,ENST00000455405,;MST1L,upstream_gene_variant,,ENST00000544155,;MST1L,non_coding_transcript_exon_variant,,ENST00000442552,;	-	ENSG00000186715	ENST00000624762	Transcript
MST1L	0	.	GRCh38	chr1	16761087	16761087	+	RNA	SNP	G	G	A	rs10907280		GIMEN_S4	NORMAL	G	G																n.83C>T			ENST00000624762	2/15	552	404	148				MST1L,non_coding_transcript_exon_variant,,ENST00000624762,;MST1L,non_coding_transcript_exon_variant,,ENST00000545160,;CROCC,intron_variant,,ENST00000466256,;MST1L,upstream_gene_variant,,ENST00000455405,;MST1L,upstream_gene_variant,,ENST00000544155,;MST1L,non_coding_transcript_exon_variant,,ENST00000442552,;	A	ENSG00000186715	ENST00000624762	Transcript
KLHDC7A	0	.	GRCh38	chr1	18481937	18481937	+	Missense_Mutation	SNP	C	T	T	novel		GIMEN_S4	NORMAL	C	C																c.956C>T	p.Pro319Leu	p.P319L	ENST00000400664	1/1	154	0	154				KLHDC7A,missense_variant,p.Pro319Leu,ENST00000400664,NM_152375.2;	T	ENSG00000179023	ENST00000400664	Transcript
UBR4	0	.	GRCh38	chr1	19105073	19105073	+	Missense_Mutation	SNP	G	A	A	rs148444542		GIMEN_S4	NORMAL	G	G																c.12620C>T	p.Pro4207Leu	p.P4207L	ENST00000375254	85/106	131	0	131				UBR4,missense_variant,p.Pro4207Leu,ENST00000375254,NM_020765.2;UBR4,upstream_gene_variant,,ENST00000375224,;UBR4,upstream_gene_variant,,ENST00000467272,;UBR4,downstream_gene_variant,,ENST00000494503,;	A	ENSG00000127481	ENST00000375254	Transcript
VWA5B1	0	.	GRCh38	chr1	20345576	20345576	+	Missense_Mutation	SNP	T	A	A	rs543383427		GIMEN_S4	NORMAL	T	T																c.2747T>A	p.Val916Glu	p.V916E	ENST00000375079	17/22	102	0	102				VWA5B1,missense_variant,p.Val916Glu,ENST00000289815,NM_001039500.2;VWA5B1,missense_variant,p.Val916Glu,ENST00000375079,;VWA5B1,non_coding_transcript_exon_variant,,ENST00000525343,;VWA5B1,missense_variant,p.Val343Glu,ENST00000467486,;VWA5B1,3_prime_UTR_variant,,ENST00000485375,;	A	ENSG00000158816	ENST00000375079	Transcript
KIF17	0	.	GRCh38	chr1	20664696	20664697	+	Frame_Shift_Ins	INS	-	-	G	novel		GIMEN_S4	NORMAL	-	-																c.2977dupC	p.Gln993ProfsTer4	p.Q993Pfs*4	ENST00000247986	15/15	165	97	68				KIF17,frameshift_variant,p.Gln993ProfsTer4,ENST00000247986,NM_020816.3;KIF17,frameshift_variant,p.Gln992ProfsTer4,ENST00000400463,NM_001122819.2;KIF17,frameshift_variant,p.Gln893ProfsTer4,ENST00000375044,NM_001287212.1;DDOST,upstream_gene_variant,,ENST00000415136,NM_005216.4;DDOST,upstream_gene_variant,,ENST00000375048,;DDOST,upstream_gene_variant,,ENST00000602624,;DDOST,upstream_gene_variant,,EN…	G	ENSG00000117245	ENST00000247986	Transcript
NBPF3	0	.	GRCh38	chr1	21482521	21482521	+	Missense_Mutation	SNP	G	G	C	rs200063908		GIMEN_S4	NORMAL	G	G																c.1644G>C	p.Lys548Asn	p.K548N	ENST00000318249	14/15	13	2	11				NBPF3,missense_variant,p.Lys536Asn,ENST00000342104,NM_001256416.2;NBPF3,missense_variant,p.Lys548Asn,ENST00000318249,NM_032264.4;NBPF3,missense_variant,p.Lys478Asn,ENST00000454000,NM_001256417.2;NBPF3,missense_variant,p.Lys492Asn,ENST00000619554,;NBPF3,non_coding_transcript_exon_variant,,ENST00000469876,;NBPF3,downstream_gene_variant,,ENST00000477050,;NBPF3,3_prime_UTR_variant,,ENST00000318220,;N…	C	ENSG00000142794	ENST00000318249	Transcript
HSPG2	0	.	GRCh38	chr1	21824599	21824599	+	Missense_Mutation	SNP	C	T	T	rs138672955		GIMEN_S4	NORMAL	C	C																c.12682G>A	p.Glu4228Lys	p.E4228K	ENST00000374695	93/97	209	0	209				HSPG2,missense_variant,p.Glu4228Lys,ENST00000374695,NM_005529.6,NM_001291860.1;LDLRAD2,3_prime_UTR_variant,,ENST00000344642,NM_001013693.2;LDLRAD2,downstream_gene_variant,,ENST00000543870,;LDLRAD2,downstream_gene_variant,,ENST00000484271,;HSPG2,non_coding_transcript_exon_variant,,ENST00000486901,;HSPG2,upstream_gene_variant,,ENST00000481644,;	T	ENSG00000142798	ENST00000374695	Transcript
UBXN11	0	.	GRCh38	chr1	26282352	26282352	+	Missense_Mutation	SNP	C	A	A	rs6667693		GIMEN_S4	NORMAL	C	C																c.1510g>T	p.Gly504Cys	p.G504C	ENST00000374222	16/16	78	0	78				UBXN11,missense_variant,p.Gly384Cys,ENST00000314675,NM_001077262.1;UBXN11,missense_variant,p.Gly504Cys,ENST00000374222,;UBXN11,missense_variant,p.Gly471Cys,ENST00000374217,NM_145345.2;UBXN11,missense_variant,p.Gly504Cys,ENST00000374221,NM_183008.2;UBXN11,missense_variant,p.Gly471Cys,ENST00000357089,;UBXN11,missense_variant,p.Gly261Cys,ENST00000374223,;CEP85,downstream_gene_variant,,ENST0000045142…	A	ENSG00000158062	ENST00000374222	Transcript
UBXN11	0	.	GRCh38	chr1	26282361	26282361	+	Missense_Mutation	SNP	G	A	A	rs61775089		GIMEN_S4	NORMAL	G	G																c.1501c>T	p.Pro501Ser	p.P501S	ENST00000374222	16/16	80	0	80				UBXN11,missense_variant,p.Pro381Ser,ENST00000314675,NM_001077262.1;UBXN11,missense_variant,p.Pro501Ser,ENST00000374222,;UBXN11,missense_variant,p.Pro468Ser,ENST00000374217,NM_145345.2;UBXN11,missense_variant,p.Pro501Ser,ENST00000374221,NM_183008.2;UBXN11,missense_variant,p.Pro468Ser,ENST00000357089,;UBXN11,missense_variant,p.Pro258Ser,ENST00000374223,;CEP85,downstream_gene_variant,,ENST0000045142…	A	ENSG00000158062	ENST00000374222	Transcript
AIM1L	0	.	GRCh38	chr1	26345103	26345103	+	Missense_Mutation	SNP	T	T	C	rs866408576		GIMEN_S4	NORMAL	T	T																c.1555A>G	p.Ser519Gly	p.S519G	ENST00000308182	2/20	216	164	52				AIM1L,missense_variant,p.Ser519Gly,ENST00000308182,NM_001039775.3;AIM1L,upstream_gene_variant,,ENST00000527815,;AIM1L,downstream_gene_variant,,ENST00000475866,;AIM1L,intron_variant,,ENST00000374207,;	C	ENSG00000176092	ENST00000308182	Transcript
AIM1L	0	.	GRCh38	chr1	26345199	26345199	+	Missense_Mutation	SNP	A	A	G	rs112674559		GIMEN_S4	NORMAL	A	A																c.1459T>C	p.Ser487Pro	p.S487P	ENST00000308182	2/20	469	329	139				AIM1L,missense_variant,p.Ser487Pro,ENST00000308182,NM_001039775.3;AIM1L,upstream_gene_variant,,ENST00000527815,;AIM1L,downstream_gene_variant,,ENST00000475866,;AIM1L,intron_variant,,ENST00000374207,;	G	ENSG00000176092	ENST00000308182	Transcript
CD164L2	0	.	GRCh38	chr1	27382530	27382530	+	Missense_Mutation	SNP	C	T	T	rs2504779		GIMEN_S4	NORMAL	C	C																c.226G>A	p.Val76Met	p.V76M	ENST00000374027	2/5	130	0	130				CD164L2,missense_variant,p.Val76Met,ENST00000374027,NM_207397.3;CD164L2,missense_variant,p.Val76Met,ENST00000374030,NM_001330448.1;CD164L2,non_coding_transcript_exon_variant,,ENST00000374025,;	T	ENSG00000174950	ENST00000374027	Transcript
CD164L2	0	.	GRCh38	chr1	27382554	27382554	+	Missense_Mutation	SNP	C	T	T	rs2474297		GIMEN_S4	NORMAL	C	C																c.202G>A	p.Gly68Arg	p.G68R	ENST00000374027	2/5	128	0	128				CD164L2,missense_variant,p.Gly68Arg,ENST00000374027,NM_207397.3;CD164L2,missense_variant,p.Gly68Arg,ENST00000374030,NM_001330448.1;CD164L2,non_coding_transcript_exon_variant,,ENST00000374025,;	T	ENSG00000174950	ENST00000374027	Transcript
KIAA1522	0	.	GRCh38	chr1	32771251	32771251	+	Missense_Mutation	SNP	C	C	G	rs115626337		GIMEN_S4	NORMAL	C	C																c.2072C>G	p.Ala691Gly	p.A691G	ENST00000401073	6/7	118	56	62				KIAA1522,missense_variant,p.Ala691Gly,ENST00000401073,NM_020888.2;KIAA1522,missense_variant,p.Ala632Gly,ENST00000373480,NM_001198972.1;KIAA1522,missense_variant,p.Ala643Gly,ENST00000373481,;KIAA1522,intron_variant,,ENST00000294521,NM_001198973.1;YARS,downstream_gene_variant,,ENST00000373477,NM_003680.3;YARS,downstream_gene_variant,,ENST00000469100,;YARS,downstream_gene_variant,,ENST00000487404,;Y…	G	ENSG00000162522	ENST00000401073	Transcript
RNF19B	0	.	GRCh38	chr1	32964501	32964501	+	Missense_Mutation	SNP	T	G	G	rs113840389		GIMEN_S4	NORMAL	T	T																c.185a>C	p.Gln62Pro	p.Q62P	ENST00000373456	1/9	9	0	9				RNF19B,missense_variant,p.Gln62Pro,ENST00000356990,NM_001127361.2;RNF19B,missense_variant,p.Gln62Pro,ENST00000373456,NM_153341.3;RNF19B,missense_variant,p.Gln62Pro,ENST00000235150,NM_001300826.1;	G	ENSG00000116514	ENST00000373456	Transcript
AZIN2	0	.	GRCh38	chr1	33118015	33118015	+	Missense_Mutation	SNP	G	G	T	novel		GIMEN_S4	NORMAL	G	G																c.1203G>T	p.Trp401Cys	p.W401C	ENST00000373441	8/9	195	113	82				AZIN2,missense_variant,p.Trp381Cys,ENST00000294517,NM_052998.3;AZIN2,missense_variant,p.Trp381Cys,ENST00000373443,NM_001301823.1,NM_001293562.1;AZIN2,missense_variant,p.Trp401Cys,ENST00000373441,NM_001301825.1;AZIN2,non_coding_transcript_exon_variant,,ENST00000484656,;AZIN2,non_coding_transcript_exon_variant,,ENST00000475935,;AZIN2,non_coding_transcript_exon_variant,,ENST00000478204,;AZIN2,non_co…	T	ENSG00000142920	ENST00000373441	Transcript
RHBDL2	0	.	GRCh38	chr1	38919154	38919154	+	Missense_Mutation	SNP	A	A	G	rs147715012		GIMEN_S4	NORMAL	A	A																c.59T>C	p.Met20Thr	p.M20T	ENST00000289248	2/8	327	167	160				RHBDL2,missense_variant,p.Met20Thr,ENST00000289248,;RHBDL2,missense_variant,p.Met20Thr,ENST00000372990,NM_001304746.1,NM_017821.4;RHBDL2,missense_variant,p.Met20Thr,ENST00000540558,;RP5-864K19.4,intron_variant,,ENST00000433671,;	G	ENSG00000158315	ENST00000289248	Transcript
BMP8A	0	.	GRCh38	chr1	39522412	39522412	+	Missense_Mutation	SNP	G	G	A	rs6525		GIMEN_S4	NORMAL	G	G																c.878G>A	p.Arg293His	p.R293H	ENST00000331593	5/7	486	335	151				BMP8A,missense_variant,p.Arg293His,ENST00000331593,NM_181809.3;RP11-69E11.4,non_coding_transcript_exon_variant,,ENST00000331856,;RP11-69E11.4,non_coding_transcript_exon_variant,,ENST00000458207,;RP11-69E11.4,non_coding_transcript_exon_variant,,ENST00000440190,;RP11-69E11.4,non_coding_transcript_exon_variant,,ENST00000450157,;RP11-69E11.4,non_coding_transcript_exon_variant,,ENST00000431553,;RP11-6…	A	ENSG00000183682	ENST00000331593	Transcript
OXCT2	0	.	GRCh38	chr1	39769817	39769817	+	Missense_Mutation	SNP	T	T	C	rs1050917		GIMEN_S4	NORMAL	T	T																c.1439A>G	p.Glu480Gly	p.E480G	ENST00000327582	1/1	195	123	72				OXCT2,missense_variant,p.Glu480Gly,ENST00000327582,NM_022120.1;BMP8B,intron_variant,,ENST00000372827,NM_001720.3;	C	ENSG00000198754	ENST00000327582	Transcript
OXCT2	0	.	GRCh38	chr1	39770402	39770402	+	Missense_Mutation	SNP	A	C	C	rs230321		GIMEN_S4	NORMAL	A	A																c.854T>G	p.Leu285Arg	p.L285R	ENST00000327582	1/1	61	0	61				OXCT2,missense_variant,p.Leu285Arg,ENST00000327582,NM_022120.1;BMP8B,intron_variant,,ENST00000372827,NM_001720.3;	C	ENSG00000198754	ENST00000327582	Transcript
FOXO6	0	.	GRCh38	chr1	41382388	41382388	+	Missense_Mutation	SNP	C	T	T	rs12092825		GIMEN_S4	NORMAL	C	C																c.1187C>T	p.Ala396Val	p.A396V	ENST00000372591	2/2	23	0	23				FOXO6,missense_variant,p.Ala396Val,ENST00000372591,NM_001291281.2;	T	ENSG00000204060	ENST00000372591	Transcript
TMEM125	0	.	GRCh38	chr1	43272931	43272931	+	Missense_Mutation	SNP	C	C	T	rs766234678		GIMEN_S4	NORMAL	C	C																c.209C>T	p.Thr70Met	p.T70M	ENST00000432792	4/4	344	212	132				TMEM125,missense_variant,p.Thr70Met,ENST00000432792,NM_001320244.1;TMEM125,missense_variant,p.Thr70Met,ENST00000439858,NM_144626.2;TMEM125,downstream_gene_variant,,ENST00000456751,;EBNA1BP2,upstream_gene_variant,,ENST00000461557,;TMEM125,downstream_gene_variant,,ENST00000442284,;	T	ENSG00000179178	ENST00000432792	Transcript
ZSWIM5	0	.	GRCh38	chr1	45034411	45034411	+	Missense_Mutation	SNP	C	C	T	rs145298923		GIMEN_S4	NORMAL	C	C																c.2350G>A	p.Val784Met	p.V784M	ENST00000359600	11/14	306	162	144				ZSWIM5,missense_variant,p.Val784Met,ENST00000359600,NM_020883.1;	T	ENSG00000162415	ENST00000359600	Transcript
MUTYH	0	.	GRCh38	chr1	45331556	45331556	+	Missense_Mutation	SNP	C	C	T	rs36053993		GIMEN_S4	NORMAL	C	C																c.1178G>A	p.Gly393Asp	p.G393D	ENST00000372098	13/16	353	213	140				MUTYH,missense_variant,p.Gly396Asp,ENST00000450313,NM_001128425.1;MUTYH,missense_variant,p.Gly382Asp,ENST00000372115,NM_001048171.1;MUTYH,missense_variant,p.Gly393Asp,ENST00000372098,NM_012222.2;MUTYH,missense_variant,p.Gly368Asp,ENST00000372104,NM_001293195.1;MUTYH,missense_variant,p.Gly383Asp,ENST00000372110,NM_001293190.1;MUTYH,missense_variant,p.Gly368Asp,ENST00000355498,NM_001048173.1,NM_001…	T	ENSG00000132781	ENST00000372098	Transcript
TOE1	0	.	GRCh38	chr1	45341556	45341556	+	Missense_Mutation	SNP	G	G	A	novel		GIMEN_S4	NORMAL	G	G																c.320G>A	p.Arg107Gln	p.R107Q	ENST00000372090	4/8	235	106	129				TOE1,missense_variant,p.Arg107Gln,ENST00000372090,NM_025077.3;TESK2,downstream_gene_variant,,ENST00000372086,NM_007170.2,NM_001320800.1;TESK2,downstream_gene_variant,,ENST00000372084,;MUTYH,upstream_gene_variant,,ENST00000450313,NM_001128425.1;MUTYH,upstream_gene_variant,,ENST00000372115,NM_001048171.1;MUTYH,upstream_gene_variant,,ENST00000372098,NM_012222.2;MUTYH,upstream_gene_variant,,ENST00000…	A	ENSG00000132773	ENST00000372090	Transcript
TAL1	0	.	GRCh38	chr1	47219791	47219791	+	Missense_Mutation	SNP	C	C	A	rs143072042		GIMEN_S4	NORMAL	C	C																c.925G>T	p.Ala309Ser	p.A309S	ENST00000294339	4/4	138	62	76				TAL1,missense_variant,p.Ala309Ser,ENST00000294339,NM_003189.5,NM_001290403.1,NM_001290405.1;TAL1,missense_variant,p.Ala309Ser,ENST00000371884,NM_001287347.2,NM_001290404.1;TAL1,non_coding_transcript_exon_variant,,ENST00000459729,;TAL1,downstream_gene_variant,,ENST00000464796,;	A	ENSG00000162367	ENST00000294339	Transcript
CC2D1B	0	.	GRCh38	chr1	52359789	52359789	+	Frame_Shift_Del	DEL	T	T	-	novel		GIMEN_S4	NORMAL	T	T																c.858delA	p.Gln287ArgfsTer17	p.Q287Rfs*17	ENST00000371586	8/24	299	184	115				CC2D1B,frameshift_variant,p.Gln287ArgfsTer17,ENST00000371586,NM_032449.2;CC2D1B,frameshift_variant,p.Gln287ArgfsTer17,ENST00000284376,;CC2D1B,frameshift_variant,p.Gln74ArgfsTer17,ENST00000438021,;CC2D1B,frameshift_variant,p.Gln107ArgfsTer17,ENST00000450942,;CC2D1B,non_coding_transcript_exon_variant,,ENST00000460261,;CC2D1B,upstream_gene_variant,,ENST00000470844,;CC2D1B,upstream_gene_variant,,ENST…	-	ENSG00000154222	ENST00000371586	Transcript
MROH7	0	.	GRCh38	chr1	54670893	54670914	+	Frame_Shift_Del	DEL	GCAGGAGAAGGACGAGGCCAAG	GCAGGAGAAGGACGAGGCCAAG	-	novel		GIMEN_S4	NORMAL	GCAGGAGAAGGACGAGGCCAAG	GCAGGAGAAGGACGAGGCCAAG																c.1565_1586delAGGAGAAGGACGAGGCCAAGGC	p.Gln522LeufsTer32	p.Q522Lfs*32	ENST00000421030	7/24	160	101	59				MROH7,frameshift_variant,p.Gln522LeufsTer32,ENST00000421030,NM_001039464.3;MROH7,frameshift_variant,p.Gln522LeufsTer32,ENST00000339553,;MROH7,frameshift_variant,p.Gln522LeufsTer32,ENST00000395690,;MROH7,frameshift_variant,p.Gln90LeufsTer32,ENST00000409996,NM_001291332.1;MROH7,downstream_gene_variant,,ENST00000478097,;MROH7-TTC4,frameshift_variant,p.Gln547LeufsTer32,ENST00000425300,;MROH7-TTC4,fra…	-	ENSG00000184313	ENST00000421030	Transcript
TTC22	0	.	GRCh38	chr1	54781413	54781413	+	Missense_Mutation	SNP	G	G	T	novel		GIMEN_S4	NORMAL	G	G																c.1540C>A	p.Arg514Ser	p.R514S	ENST00000371276	7/7	277	146	131				TTC22,missense_variant,p.Arg514Ser,ENST00000371276,NM_001114108.1;TTC22,downstream_gene_variant,,ENST00000371274,NM_017904.3;TTC22,downstream_gene_variant,,ENST00000448308,;TTC22,downstream_gene_variant,,ENST00000488771,;	T	ENSG00000006555	ENST00000371276	Transcript
JUN	0	.	GRCh38	chr1	58782100	58782100	+	Missense_Mutation	SNP	A	A	G	novel		GIMEN_S4	NORMAL	A	A																c.971T>C	p.Leu324Pro	p.L324P	ENST00000371222	1/1	267	172	95				JUN,missense_variant,p.Leu324Pro,ENST00000371222,NM_002228.3;LINC01135,upstream_gene_variant,,ENST00000419531,;	G	ENSG00000177606	ENST00000371222	Transcript
JAK1	0	.	GRCh38	chr1	64864905	64864905	+	Missense_Mutation	SNP	T	T	C	novel		GIMEN_S4	NORMAL	T	T																c.1058A>G	p.Asp353Gly	p.D353G	ENST00000342505	8/25	237	135	102				JAK1,missense_variant,p.Asp353Gly,ENST00000342505,NM_002227.3,NM_001321853.1,NM_001320923.1,NM_001321855.1,NM_001321856.1,NM_001321852.1,NM_001321854.1,NM_001321857.1;JAK1,upstream_gene_variant,,ENST00000494904,;	C	ENSG00000162434	ENST00000342505	Transcript
SGIP1	0	.	GRCh38	chr1	66667540	66667540	+	Missense_Mutation	SNP	C	C	T	novel		GIMEN_S4	NORMAL	C	C																c.482C>T	p.Pro161Leu	p.P161L	ENST00000371037	9/25	299	177	122				SGIP1,missense_variant,p.Pro161Leu,ENST00000371037,NM_032291.3;SGIP1,missense_variant,p.Pro165Leu,ENST00000237247,;SGIP1,intron_variant,,ENST00000371039,NM_001308203.1;SGIP1,intron_variant,,ENST00000424320,;RP4-598P13.1,intron_variant,,ENST00000502413,;SGIP1,intron_variant,,ENST00000468286,;SGIP1,upstream_gene_variant,,ENST00000480548,;	T	ENSG00000118473	ENST00000371037	Transcript
IL12RB2	0	.	GRCh38	chr1	67326816	67326816	+	Missense_Mutation	SNP	G	G	A	rs17129792		GIMEN_S4	NORMAL	G	G																c.446G>A	p.Arg149Gln	p.R149Q	ENST00000262345	4/16	248	129	119				IL12RB2,missense_variant,p.Arg149Gln,ENST00000262345,NM_001559.2;IL12RB2,missense_variant,p.Arg149Gln,ENST00000541374,NM_001258216.1;IL12RB2,missense_variant,p.Arg149Gln,ENST00000544434,NM_001258215.1;IL12RB2,missense_variant,p.Arg149Gln,ENST00000371000,NM_001258214.1,NM_001319233.1;IL12RB2,missense_variant,p.Arg17Gln,ENST00000441640,;	A	ENSG00000081985	ENST00000262345	Transcript
IL12RB2	0	.	GRCh38	chr1	67351018	67351018	+	Missense_Mutation	SNP	C	C	T	rs61731150		GIMEN_S4	NORMAL	C	C																c.1187C>T	p.Ala396Val	p.A396V	ENST00000262345	9/16	426	227	199				IL12RB2,missense_variant,p.Ala396Val,ENST00000262345,NM_001559.2;IL12RB2,missense_variant,p.Ala396Val,ENST00000541374,NM_001258216.1;IL12RB2,missense_variant,p.Ala396Val,ENST00000544434,NM_001258215.1;IL12RB2,missense_variant,p.Ala396Val,ENST00000371000,NM_001258214.1,NM_001319233.1;	T	ENSG00000081985	ENST00000262345	Transcript
DNASE2B	0	.	GRCh38	chr1	84410872	84410872	+	Nonsense_Mutation	SNP	G	G	A	rs199881802		GIMEN_S4	NORMAL	G	G																c.420G>A	p.Trp140Ter	p.W140*	ENST00000370665	4/6	410	233	177				DNASE2B,stop_gained,p.Trp140Ter,ENST00000370665,NM_021233.2;DNASE2B,5_prime_UTR_variant,,ENST00000370662,NM_058248.1;	A	ENSG00000137976	ENST00000370665	Transcript
BRDT	0	.	GRCh38	chr1	91976319	91976319	+	Missense_Mutation	SNP	G	G	A	rs112246679		GIMEN_S4	NORMAL	G	G																c.511G>A	p.Ala171Thr	p.A171T	ENST00000399546	5/19	224	132	92				BRDT,missense_variant,p.Ala94Thr,ENST00000370389,NM_001242810.2;BRDT,missense_variant,p.Ala167Thr,ENST00000362005,NM_001242805.2,NM_207189.3;BRDT,missense_variant,p.Ala171Thr,ENST00000399546,NM_001242806.2;BRDT,missense_variant,p.Ala121Thr,ENST00000394530,NM_001242807.2,NM_001242808.2;BRDT,missense_variant,p.Ala167Thr,ENST00000402388,NM_001726.4;BRDT,missense_variant,p.Ala167Thr,ENST00000426141,;…	A	ENSG00000137948	ENST00000399546	Transcript
SETSIP	0	.	GRCh38	chr1	92074654	92074654	+	Missense_Mutation	SNP	T	T	C	rs115437630		GIMEN_S4	NORMAL	T	T																c.788a>G	p.Asp263Gly	p.D263G	ENST00000596516	1/1	368	167	201				SETSIP,missense_variant,p.Asp263Gly,ENST00000596516,NM_001287737.1;SETSIP,missense_variant,p.Asp253Gly,ENST00000485873,;	C	ENSG00000230667	ENST00000596516	Transcript
NBPF4	0	.	GRCh38	chr1	108229099	108229099	+	Missense_Mutation	SNP	T	T	C	rs1992354		GIMEN_S4	NORMAL	T	T																c.1481A>G	p.Gln494Arg	p.Q494R	ENST00000415641	13/15	462	320	141				NBPF4,missense_variant,p.Gln494Arg,ENST00000415641,NM_001143989.2;NBPF4,missense_variant,p.Gln523Arg,ENST00000613157,;	C	ENSG00000196427	ENST00000415641	Transcript
NBPF6	0	.	GRCh38	chr1	108459067	108459067	+	Missense_Mutation	SNP	G	G	A	rs201936153		GIMEN_S4	NORMAL	G	G																c.986G>A	p.Ser329Asn	p.S329N	ENST00000495380	9/15	13	10	3				NBPF6,missense_variant,p.Ser329Asn,ENST00000495380,NM_001143988.1;NBPF6,missense_variant,p.Ser329Asn,ENST00000294652,;NBPF6,missense_variant,p.Ser358Asn,ENST00000370040,NM_001143987.1;NBPF6,missense_variant,p.Ser358Asn,ENST00000531446,;	A	ENSG00000186086	ENST00000495380	Transcript
LRIG2	0	.	GRCh38	chr1	113100254	113100254	+	Missense_Mutation	SNP	T	T	A	novel		GIMEN_S4	NORMAL	T	T																c.1216T>A	p.Phe406Ile	p.F406I	ENST00000361127	10/18	119	94	25				LRIG2,missense_variant,p.Phe406Ile,ENST00000361127,NM_001312686.1,NM_014813.2;LRIG2,non_coding_transcript_exon_variant,,ENST00000466069,;LRIG2,non_coding_transcript_exon_variant,,ENST00000470000,;LRIG2,upstream_gene_variant,,ENST00000492207,;LRIG2,upstream_gene_variant,,ENST00000466161,;	A	ENSG00000198799	ENST00000361127	Transcript
PFN1P2	0	.	GRCh38	chr1	120436639	120436640	+	5'Flank	DEL	AG	AG	-	novel		GIMEN_S4	NORMAL	AG	AG																			ENST00000604437		648	325	323				PFN1P2,upstream_gene_variant,,ENST00000604437,;NBPF8,non_coding_transcript_exon_variant,,ENST00000583271,;PFN1P2,upstream_gene_variant,,ENST00000621347,;	-	ENSG00000270392	ENST00000604437	Transcript
NBPF8	0	.	GRCh38	chr1	120440784	120440784	+	RNA	SNP	A	A	C	rs782361339		GIMEN_S4	NORMAL	A	A																n.706a>C			ENST00000583271	4/25	12	2	10				NBPF8,non_coding_transcript_exon_variant,,ENST00000583271,;	C	ENSG00000270231	ENST00000583271	Transcript
NBPF8	0	.	GRCh38	chr1	120449388	120449388	+	RNA	SNP	G	A	A	rs587605093		GIMEN_S4	NORMAL	G	G																n.1957G>A			ENST00000583271	11/25	384	88	296				NBPF8,non_coding_transcript_exon_variant,,ENST00000583271,;	A	ENSG00000270231	ENST00000583271	Transcript
NBPF8	0	.	GRCh38	chr1	120460584	120460584	+	RNA	SNP	G	G	A	novel		GIMEN_S4	NORMAL	G	G																n.2796G>A			ENST00000583271	18/25	743	421	322				NBPF8,non_coding_transcript_exon_variant,,ENST00000583271,;	A	ENSG00000270231	ENST00000583271	Transcript
NBPF8	0	.	GRCh38	chr1	120466107	120466107	+	RNA	SNP	C	C	G	novel		GIMEN_S4	NORMAL	C	C																n.3698C>G			ENST00000583271	25/25	616	323	293				NBPF8,non_coding_transcript_exon_variant,,ENST00000583271,;	G	ENSG00000270231	ENST00000583271	Transcript
SRGAP2C	0	.	GRCh38	chr1	121374854	121374854	+	Missense_Mutation	SNP	T	T	C	novel		GIMEN_S4	NORMAL	T	T																c.731T>C	p.Leu244Pro	p.L244P	ENST00000367123	7/10	343	183	160				SRGAP2C,missense_variant,p.Leu244Pro,ENST00000367123,NM_001271872.1,NM_001329984.1;SRGAP2C,missense_variant,p.Leu91Pro,ENST00000304465,;SRGAP2-AS1,intron_variant,,ENST00000437515,;	C	ENSG00000171943	ENST00000367123	Transcript
ANKRD35	0	.	GRCh38	chr1	145872994	145872994	+	Missense_Mutation	SNP	T	C	C	rs41315701		GIMEN_S4	NORMAL	T	T																c.1775A>G	p.Gln592Arg	p.Q592R	ENST00000355594	10/14	198	0	198				ANKRD35,missense_variant,p.Gln592Arg,ENST00000355594,NM_144698.4;ANKRD35,missense_variant,p.Gln502Arg,ENST00000544626,NM_001280799.1;	C	ENSG00000198483	ENST00000355594	Transcript
ANKRD35	0	.	GRCh38	chr1	145873487	145873487	+	Missense_Mutation	SNP	G	A	A	rs6670984		GIMEN_S4	NORMAL	G	G																c.1282C>T	p.Pro428Ser	p.P428S	ENST00000355594	10/14	494	0	494				ANKRD35,missense_variant,p.Pro428Ser,ENST00000355594,NM_144698.4;ANKRD35,missense_variant,p.Pro338Ser,ENST00000544626,NM_001280799.1;	A	ENSG00000198483	ENST00000355594	Transcript
NBPF10	0	.	GRCh38	chr1	146067225	146067225	+	Missense_Mutation	SNP	C	A	A	novel		GIMEN_S4	NORMAL	C	C																c.11099G>T	p.Arg3700Met	p.R3700M	ENST00000583866	89/90	212	0	212				NBPF10,missense_variant,p.Arg3700Met,ENST00000583866,NM_001302371.1,NM_001039703.5;NBPF10,missense_variant,p.Arg1144Met,ENST00000617010,;NBPF10,intron_variant,,ENST00000610925,;NBPF10,intron_variant,,ENST00000622244,;NBPF10,intron_variant,,ENST00000613557,;NBPF10,intron_variant,,ENST00000616399,;NBPF10,intron_variant,,ENST00000613224,;	A	ENSG00000271425	ENST00000583866	Transcript
NBPF10	0	.	GRCh38	chr1	146067283	146067283	+	Missense_Mutation	SNP	C	T	T	novel		GIMEN_S4	NORMAL	C	C																c.11041G>A	p.Glu3681Lys	p.E3681K	ENST00000583866	89/90	65	0	65				NBPF10,missense_variant,p.Glu3681Lys,ENST00000583866,NM_001302371.1,NM_001039703.5;NBPF10,missense_variant,p.Glu1125Lys,ENST00000617010,;NBPF10,intron_variant,,ENST00000610925,;NBPF10,intron_variant,,ENST00000622244,;NBPF10,intron_variant,,ENST00000613557,;NBPF10,intron_variant,,ENST00000616399,;NBPF10,intron_variant,,ENST00000613224,;	T	ENSG00000271425	ENST00000583866	Transcript
NBPF10	0	.	GRCh38	chr1	146069569	146069569	+	Missense_Mutation	SNP	C	T	T	novel		GIMEN_S4	NORMAL	C	C																c.10784G>A	p.Arg3595His	p.R3595H	ENST00000583866	86/90	281	0	281				NBPF10,missense_variant,p.Arg3595His,ENST00000583866,NM_001302371.1,NM_001039703.5;NBPF10,missense_variant,p.Arg1039His,ENST00000617010,;NBPF10,intron_variant,,ENST00000610925,;NBPF10,intron_variant,,ENST00000622244,;NBPF10,intron_variant,,ENST00000613557,;NBPF10,intron_variant,,ENST00000616399,;NBPF10,intron_variant,,ENST00000613224,;	T	ENSG00000271425	ENST00000583866	Transcript
NBPF10	0	.	GRCh38	chr1	146121657	146121657	+	Missense_Mutation	SNP	G	G	C	novel		GIMEN_S4	NORMAL	G	G																c.2599C>G	p.Leu867Val	p.L867V	ENST00000583866	20/90	13	7	6				NBPF10,missense_variant,p.Leu867Val,ENST00000583866,NM_001302371.1,NM_001039703.5;NBPF10,5_prime_UTR_variant,,ENST00000617010,;NBPF10,intron_variant,,ENST00000610925,;NBPF10,intron_variant,,ENST00000622244,;NBPF10,intron_variant,,ENST00000613557,;NBPF10,intron_variant,,ENST00000616399,;NBPF10,intron_variant,,ENST00000613224,;RP11-458D21.5,3_prime_UTR_variant,,ENST00000612520,;	C	ENSG00000271425	ENST00000583866	Transcript
NBPF10	0	.	GRCh38	chr1	146125478	146125478	+	Missense_Mutation	SNP	G	T	T	rs200946158		GIMEN_S4	NORMAL	G	G																c.2065C>A	p.Pro689Thr	p.P689T	ENST00000583866	15/90	151	0	151				NBPF10,missense_variant,p.Pro689Thr,ENST00000583866,NM_001302371.1,NM_001039703.5;NBPF10,5_prime_UTR_variant,,ENST00000617010,;NBPF10,3_prime_UTR_variant,,ENST00000616399,;NBPF10,intron_variant,,ENST00000610925,;NBPF10,intron_variant,,ENST00000622244,;NBPF10,intron_variant,,ENST00000613557,;NBPF10,intron_variant,,ENST00000613224,;RP11-458D21.5,intron_variant,,ENST00000612520,;	T	ENSG00000271425	ENST00000583866	Transcript
NBPF10	0	.	GRCh38	chr1	146135471	146135471	+	Missense_Mutation	SNP	T	C	C	rs3926769		GIMEN_S4	NORMAL	T	T																c.1142A>G	p.Lys381Arg	p.K381R	ENST00000583866	8/90	177	1	176				NBPF10,missense_variant,p.Lys381Arg,ENST00000583866,NM_001302371.1,NM_001039703.5;NBPF10,missense_variant,p.Lys41Arg,ENST00000610925,;NBPF10,missense_variant,p.Lys381Arg,ENST00000622244,;NBPF10,missense_variant,p.Lys381Arg,ENST00000613557,;NBPF10,missense_variant,p.Lys346Arg,ENST00000616399,;NBPF10,5_prime_UTR_variant,,ENST00000617010,;NBPF10,intron_variant,,ENST00000613224,;RP11-458D21.5,3_prime…	C	ENSG00000271425	ENST00000583866	Transcript
NBPF10	0	.	GRCh38	chr1	146141697	146141697	+	Missense_Mutation	SNP	C	A	A	rs6663523		GIMEN_S4	NORMAL	C	C																c.400G>T	p.Asp134Tyr	p.D134Y	ENST00000583866	3/90	68	2	66				NBPF10,missense_variant,p.Asp134Tyr,ENST00000583866,NM_001302371.1,NM_001039703.5;NBPF10,missense_variant,p.Asp134Tyr,ENST00000622244,;NBPF10,missense_variant,p.Asp134Tyr,ENST00000613557,;NBPF10,missense_variant,p.Asp99Tyr,ENST00000616399,;NBPF10,missense_variant,p.Asp134Tyr,ENST00000613224,;NBPF10,5_prime_UTR_variant,,ENST00000617010,;NOTCH2NL,downstream_gene_variant,,ENST00000579793,;NOTCH2NL,d…	A	ENSG00000271425	ENST00000583866	Transcript
NBPF12	0	.	GRCh38	chr1	146964988	146964988	+	Missense_Mutation	SNP	T	T	A	rs375255631		GIMEN_S4	NORMAL	T	T																c.662T>A	p.Ile221Asn	p.I221N	ENST00000617931	10/36	522	273	249				NBPF12,missense_variant,p.Ile221Asn,ENST00000617931,;NBPF12,missense_variant,p.Ile221Asn,ENST00000617844,NM_001278141.1;NBPF12,missense_variant,p.Ile221Asn,ENST00000611443,;NBPF12,missense_variant,p.Ile221Asn,ENST00000579935,;NBPF12,missense_variant,p.Ile221Asn,ENST00000617614,;NBPF12,intron_variant,,ENST00000613714,;NBPF12,intron_variant,,ENST00000617864,;NBPF12,intron_variant,,ENST00000439206,;	A	ENSG00000268043	ENST00000617931	Transcript
NBPF12	0	.	GRCh38	chr1	146991176	146991176	+	Missense_Mutation	SNP	T	T	G	rs200504525		GIMEN_S4	NORMAL	T	T																c.3687T>G	p.Cys1229Trp	p.C1229W	ENST00000617931	32/36	361	233	128				NBPF12,missense_variant,p.Cys1229Trp,ENST00000617931,;NBPF12,missense_variant,p.Cys1229Trp,ENST00000617844,NM_001278141.1;NBPF12,missense_variant,p.Cys883Trp,ENST00000579935,;NBPF12,intron_variant,,ENST00000611443,;NBPF12,intron_variant,,ENST00000617614,;NBPF12,intron_variant,,ENST00000613714,;NBPF12,intron_variant,,ENST00000617864,;NBPF12,intron_variant,,ENST00000439206,;	G	ENSG00000268043	ENST00000617931	Transcript
CHD1L	0	.	GRCh38	chr1	147286377	147286377	+	Missense_Mutation	SNP	G	G	A	rs139791996		GIMEN_S4	NORMAL	G	G																c.2098G>A	p.Gly700Arg	p.G700R	ENST00000369258	18/23	259	132	127				CHD1L,missense_variant,p.Gly700Arg,ENST00000369258,NM_004284.4;CHD1L,missense_variant,p.Gly600Arg,ENST00000431239,NM_001256336.1,NM_024568.2;CHD1L,missense_variant,p.Gly419Arg,ENST00000361293,NM_001256337.1;CHD1L,missense_variant,p.Gly496Arg,ENST00000369259,NM_001256338.1;LINC00624,intron_variant,,ENST00000619867,;CHD1L,3_prime_UTR_variant,,ENST00000622533,;CHD1L,3_prime_UTR_variant,,ENST00000467…	A	ENSG00000131778	ENST00000369258	Transcript
NBPF11	0	.	GRCh38	chr1	148118714	148118714	+	Missense_Mutation	SNP	C	C	G	novel		GIMEN_S4	NORMAL	C	C																c.997G>C	p.Glu333Gln	p.E333Q	ENST00000615281	11/24	517	293	224				NBPF11,missense_variant,p.Glu333Gln,ENST00000615281,NM_183372.5;NBPF11,missense_variant,p.Glu333Gln,ENST00000614015,NM_001101663.4;NBPF11,missense_variant,p.Glu298Gln,ENST00000614785,;NBPF11,missense_variant,p.Glu258Gln,ENST00000613531,;NBPF11,missense_variant,p.Glu258Gln,ENST00000614506,;	G	ENSG00000263956	ENST00000615281	Transcript
NBPF11	0	.	GRCh38	chr1	148126839	148126839	+	Missense_Mutation	SNP	C	C	G	rs2064455		GIMEN_S4	NORMAL	C	C																c.165G>C	p.Gln55His	p.Q55H	ENST00000615281	5/24	441	239	202				NBPF11,missense_variant,p.Gln55His,ENST00000615281,NM_183372.5;NBPF11,missense_variant,p.Gln55His,ENST00000614015,NM_001101663.4;NBPF11,missense_variant,p.Glu55Gln,ENST00000614785,;NBPF11,missense_variant,p.Glu15Gln,ENST00000613531,;NBPF11,missense_variant,p.Glu15Gln,ENST00000614506,;PFN1P4,upstream_gene_variant,,ENST00000450970,;	G	ENSG00000263956	ENST00000615281	Transcript
NBPF14	0	.	GRCh38	chr1	148533164	148533164	+	Nonsense_Mutation	SNP	G	G	C	novel		GIMEN_S4	NORMAL	G	G																c.8808C>G	p.Tyr2936Ter	p.Y2936*	ENST00000619423	71/71	65	31	34				NBPF14,stop_gained,p.Tyr2936Ter,ENST00000619423,NM_015383.2;NBPF14,stop_gained,p.Tyr2767Ter,ENST00000614999,;NBPF14,stop_gained,p.Tyr869Ter,ENST00000621066,;NBPF14,stop_gained,p.Tyr890Ter,ENST00000581201,;NBPF14,stop_gained,p.Tyr815Ter,ENST00000621070,;NBPF14,stop_gained,p.Tyr525Ter,ENST00000611826,;NBPF14,3_prime_UTR_variant,,ENST00000620240,;NBPF14,3_prime_UTR_variant,,ENST00000614329,;NBPF14,3…	C	ENSG00000270629	ENST00000619423	Transcript
NBPF14	0	.	GRCh38	chr1	148537901	148537901	+	Missense_Mutation	SNP	G	G	C	novel		GIMEN_S4	NORMAL	G	G																c.8040C>G	p.Cys2680Trp	p.C2680W	ENST00000619423	65/71	64	38	26				NBPF14,missense_variant,p.Cys2680Trp,ENST00000619423,NM_015383.2;NBPF14,missense_variant,p.Cys2511Trp,ENST00000614999,;NBPF14,intron_variant,,ENST00000621066,;NBPF14,intron_variant,,ENST00000581201,;NBPF14,intron_variant,,ENST00000621070,;NBPF14,intron_variant,,ENST00000620240,;NBPF14,intron_variant,,ENST00000614329,;NBPF14,intron_variant,,ENST00000616120,;NBPF14,intron_variant,,ENST00000611826,;	C	ENSG00000270629	ENST00000619423	Transcript
PDE4DIP	0	.	GRCh38	chr1	149021033	149021033	+	Missense_Mutation	SNP	C	C	A	novel		GIMEN_S4	NORMAL	C	C																c.5965C>A	p.Gln1989Lys	p.Q1989K	ENST00000369356	37/44	66	47	19				PDE4DIP,missense_variant,p.Gln2125Lys,ENST00000585156,;PDE4DIP,missense_variant,p.Gln1989Lys,ENST00000369356,NM_001198834.3;PDE4DIP,missense_variant,p.Gln2074Lys,ENST00000524974,;PDE4DIP,missense_variant,p.Gln1989Lys,ENST00000369354,NM_014644.5;PDE4DIP,missense_variant,p.Gln1883Lys,ENST00000618462,NM_001198832.2;PDE4DIP,missense_variant,p.Gln146Lys,ENST00000530130,;RP4-791M13.4,intron_variant,,EN…	A	ENSG00000178104	ENST00000369356	Transcript
NBPF9	0	.	GRCh38	chr1	149063750	149063750	+	Missense_Mutation	SNP	C	C	A	novel		GIMEN_S4	NORMAL	C	C																c.1909G>T	p.Asp637Tyr	p.D637Y	ENST00000615421	19/29	121	69	52				NBPF9,missense_variant,p.Asp637Tyr,ENST00000615421,;NBPF9,missense_variant,p.Asp507Tyr,ENST00000621645,;NBPF9,missense_variant,p.Asp637Tyr,ENST00000584027,NM_001277444.1;NBPF9,missense_variant,p.Asp637Tyr,ENST00000613969,NM_001037501.2;NBPF9,missense_variant,p.Asp637Tyr,ENST00000613595,NM_001037675.3;NBPF9,missense_variant,p.Asp637Tyr,ENST00000610300,;NBPF9,3_prime_UTR_variant,,ENST00000483630,;N…	A	ENSG00000269713	ENST00000615421	Transcript
FCGR1A	0	.	GRCh38	chr1	149788474	149788474	+	Missense_Mutation	SNP	G	G	A	rs374578876		GIMEN_S4	NORMAL	G	G																c.416G>A	p.Arg139Gln	p.R139Q	ENST00000369168	4/6	624	317	307				FCGR1A,missense_variant,p.Arg139Gln,ENST00000369168,NM_000566.3;FCGR1A,missense_variant,p.Arg47Gln,ENST00000444948,;HIST2H2BF,intron_variant,,ENST00000545683,NM_001161334.1;RP11-196G18.3,intron_variant,,ENST00000428289,;HIST2H2BF,intron_variant,,ENST00000420462,;FCGR1A,downstream_gene_variant,,ENST00000489479,;FCGR1A,upstream_gene_variant,,ENST00000489704,;	A	ENSG00000150337	ENST00000369168	Transcript
MRPS21	0	.	GRCh38	chr1	150308112	150308112	+	Missense_Mutation	SNP	T	C	C	rs10480		GIMEN_S4	NORMAL	T	T																c.148T>C	p.Cys50Arg	p.C50R	ENST00000581066	2/2	266	0	266				MRPS21,missense_variant,p.Cys50Arg,ENST00000581066,NM_018997.3;MRPS21,missense_variant,p.Cys50Arg,ENST00000614145,NM_031901.5;AC242988.1,upstream_gene_variant,,ENST00000624245,;	C	ENSG00000266472	ENST00000581066	Transcript
PRPF3	0	.	GRCh38	chr1	150343283	150343284	+	Intron	INS	-	-	GTATACTAATATCTCTGCCTGACAGTTGACA	rs372916275		GIMEN_S4	NORMAL	-	-																c.1283-25_1288dupGTATACTAATATCTCTGCCTGACAGTTGACA	p.Asn430SerfsTer10	p.N430Sfs*10	ENST00000324862		167	72	95				PRPF3,intron_variant,p.Asn430SerfsTer10,ENST00000324862,NM_004698.2;PRPF3,non_coding_transcript_exon_variant,,ENST00000493553,;PRPF3,intron_variant,,ENST00000467329,;PRPF3,upstream_gene_variant,,ENST00000476970,;	GTATACTAATATCTCTGCCTGACAGTTGACA	ENSG00000117360	ENST00000324862	Transcript
ADAMTSL4	0	.	GRCh38	chr1	150553079	150553079	+	Missense_Mutation	SNP	G	G	A	rs199599791		GIMEN_S4	NORMAL	G	G																c.260G>A	p.Arg87Gln	p.R87Q	ENST00000369039	5/20	185	107	77				ADAMTSL4,missense_variant,p.Arg87Gln,ENST00000369039,NM_001288608.1,NM_001288607.1;ADAMTSL4,missense_variant,p.Arg87Gln,ENST00000271643,NM_019032.5;ADAMTSL4,missense_variant,p.Arg87Gln,ENST00000369038,;ADAMTSL4,missense_variant,p.Arg87Gln,ENST00000369041,NM_025008.4;MIR4257,downstream_gene_variant,,ENST00000581735,;RP11-54A4.2,intron_variant,,ENST00000442435,;ADAMTSL4,downstream_gene_variant,,ENS…	A	ENSG00000143382	ENST00000369039	Transcript
SETDB1	0	.	GRCh38	chr1	150961038	150961038	+	Missense_Mutation	SNP	A	A	T	rs138864506		GIMEN_S4	NORMAL	A	A																c.2976A>T	p.Glu992Asp	p.E992D	ENST00000271640	16/22	315	171	144				SETDB1,missense_variant,p.Glu992Asp,ENST00000271640,NM_001145415.1;SETDB1,missense_variant,p.Glu992Asp,ENST00000368969,NM_012432.3;SETDB1,missense_variant,p.Glu992Asp,ENST00000498193,;CERS2,downstream_gene_variant,,ENST00000271688,NM_181746.3;CERS2,downstream_gene_variant,,ENST00000368954,NM_022075.4;CERS2,downstream_gene_variant,,ENST00000561294,;CERS2,downstream_gene_variant,,ENST00000560793,;R…	T	ENSG00000143379	ENST00000271640	Transcript
RPTN	0	.	GRCh38	chr1	152155724	152155724	+	Nonsense_Mutation	SNP	G	G	A	rs189546119		GIMEN_S4	NORMAL	G	G																c.1375C>T	p.Gln459Ter	p.Q459*	ENST00000316073	3/3	1396	831	565				RPTN,stop_gained,p.Gln459Ter,ENST00000316073,NM_001122965.1;PUDPP2,intron_variant,,ENST00000628080,;	A	ENSG00000215853	ENST00000316073	Transcript
HRNR	0	.	GRCh38	chr1	152213665	152213665	+	Missense_Mutation	SNP	C	T	T	rs41266128		GIMEN_S4	NORMAL	C	C																c.7964G>A	p.Arg2655His	p.R2655H	ENST00000368801	3/3	422	47	375				HRNR,missense_variant,p.Arg2655His,ENST00000368801,NM_001009931.2;FLG-AS1,intron_variant,,ENST00000420707,;FLG-AS1,intron_variant,,ENST00000593011,;	T	ENSG00000197915	ENST00000368801	Transcript
HRNR	0	.	GRCh38	chr1	152215078	152215078	+	Missense_Mutation	SNP	C	C	T	rs61814935		GIMEN_S4	NORMAL	C	C																c.6551G>A	p.Ser2184Asn	p.S2184N	ENST00000368801	3/3	1820	1070	750				HRNR,missense_variant,p.Ser2184Asn,ENST00000368801,NM_001009931.2;FLG-AS1,intron_variant,,ENST00000420707,;FLG-AS1,intron_variant,,ENST00000593011,;	T	ENSG00000197915	ENST00000368801	Transcript
HRNR	0	.	GRCh38	chr1	152215334	152215334	+	Missense_Mutation	SNP	G	A	A	rs145371085		GIMEN_S4	NORMAL	G	G																c.6295C>T	p.Pro2099Ser	p.P2099S	ENST00000368801	3/3	205	0	205				HRNR,missense_variant,p.Pro2099Ser,ENST00000368801,NM_001009931.2;FLG-AS1,intron_variant,,ENST00000420707,;FLG-AS1,intron_variant,,ENST00000593011,;	A	ENSG00000197915	ENST00000368801	Transcript
HRNR	0	.	GRCh38	chr1	152216522	152216522	+	Missense_Mutation	SNP	C	C	T	rs80018286		GIMEN_S4	NORMAL	C	C																c.5107G>A	p.Gly1703Ser	p.G1703S	ENST00000368801	3/3	2506	1697	809				HRNR,missense_variant,p.Gly1703Ser,ENST00000368801,NM_001009931.2;FLG-AS1,intron_variant,,ENST00000420707,;FLG-AS1,intron_variant,,ENST00000593011,;	T	ENSG00000197915	ENST00000368801	Transcript
HRNR	0	.	GRCh38	chr1	152216579	152216579	+	Missense_Mutation	SNP	G	C	C	rs4845749		GIMEN_S4	NORMAL	G	G																c.5050C>G	p.Arg1684Gly	p.R1684G	ENST00000368801	3/3	970	0	970				HRNR,missense_variant,p.Arg1684Gly,ENST00000368801,NM_001009931.2;FLG-AS1,intron_variant,,ENST00000420707,;FLG-AS1,intron_variant,,ENST00000593011,;	C	ENSG00000197915	ENST00000368801	Transcript
HRNR	0	.	GRCh38	chr1	152217976	152217976	+	Missense_Mutation	SNP	T	C	C	rs140247939		GIMEN_S4	NORMAL	T	T																c.3653A>G	p.His1218Arg	p.H1218R	ENST00000368801	3/3	20	0	20				HRNR,missense_variant,p.His1218Arg,ENST00000368801,NM_001009931.2;FLG-AS1,intron_variant,,ENST00000420707,;FLG-AS1,intron_variant,,ENST00000593011,;	C	ENSG00000197915	ENST00000368801	Transcript
HRNR	0	.	GRCh38	chr1	152223254	152223254	+	Missense_Mutation	DEL	T	-	-	novel		GIMEN_S4	NORMAL	T	T																c.1delA			ENST00000368801	2/3	343	3	323				HRNR,coding_sequence_variant,,ENST00000368801,NM_001009931.2;FLG-AS1,intron_variant,,ENST00000420707,;FLG-AS1,intron_variant,,ENST00000593011,;	T	ENSG00000197915	ENST00000368801	Transcript
FLG	0	.	GRCh38	chr1	152303602	152303602	+	Missense_Mutation	SNP	G	G	T	rs150476263		GIMEN_S4	NORMAL	G	G																c.11284C>A	p.Pro3762Thr	p.P3762T	ENST00000368799	3/3	915	480	435				FLG,missense_variant,p.Pro3762Thr,ENST00000368799,NM_002016.1;FLG-AS1,intron_variant,,ENST00000420707,;FLG-AS1,intron_variant,,ENST00000593011,;	T	ENSG00000143631	ENST00000368799	Transcript
FLG2	0	.	GRCh38	chr1	152354901	152354901	+	Missense_Mutation	SNP	C	C	T	rs145907775		GIMEN_S4	NORMAL	C	C																c.2885g>A	p.Gly962Asp	p.G962D	ENST00000388718	3/3	1225	640	585				FLG2,missense_variant,p.Gly962Asp,ENST00000388718,NM_001014342.2;FLG-AS1,intron_variant,,ENST00000392688,;FLG-AS1,intron_variant,,ENST00000445097,;FLG-AS1,intron_variant,,ENST00000629331,;	T	ENSG00000143520	ENST00000388718	Transcript
MTX1	0	.	GRCh38	chr1	155208991	155208991	+	Missense_Mutation	SNP	T	T	A	rs760077		GIMEN_S4	NORMAL	T	T																c.187T>A	p.Ser63Thr	p.S63T	ENST00000368376	1/8	270	138	132				MTX1,missense_variant,p.Ser63Thr,ENST00000368376,NM_002455.4;MTX1,missense_variant,p.Ser63Thr,ENST00000316721,NM_198883.3;THBS3,upstream_gene_variant,,ENST00000541576,NM_001252607.1;THBS3,upstream_gene_variant,,ENST00000368378,NM_007112.4;THBS3,upstream_gene_variant,,ENST00000541990,;THBS3,upstream_gene_variant,,ENST00000457183,NM_001252608.1;MTX1,upstream_gene_variant,,ENST00000609421,;MIR92B,do…	A	ENSG00000173171	ENST00000368376	Transcript
HCN3	0	.	GRCh38	chr1	155288248	155288248	+	Missense_Mutation	SNP	C	C	T	rs753181610		GIMEN_S4	NORMAL	C	C																c.2110C>T	p.Arg704Trp	p.R704W	ENST00000368358	8/8	234	111	123				HCN3,missense_variant,p.Arg704Trp,ENST00000368358,NM_020897.2;PKLR,downstream_gene_variant,,ENST00000392414,NM_181871.3;PKLR,downstream_gene_variant,,ENST00000342741,NM_000298.5;HCN3,non_coding_transcript_exon_variant,,ENST00000496230,;HCN3,downstream_gene_variant,,ENST00000467204,;HCN3,upstream_gene_variant,,ENST00000492035,;	T	ENSG00000143630	ENST00000368358	Transcript
GON4L	0	.	GRCh38	chr1	155776454	155776454	+	Missense_Mutation	SNP	G	G	C	rs146504521		GIMEN_S4	NORMAL	G	G																c.2119C>G	p.Leu707Val	p.L707V	ENST00000368331	16/32	381	213	168				GON4L,missense_variant,p.Leu707Val,ENST00000368331,NM_001282860.1;GON4L,missense_variant,p.Leu707Val,ENST00000615926,NM_001282856.1;GON4L,missense_variant,p.Leu707Val,ENST00000437809,;GON4L,missense_variant,p.Leu707Val,ENST00000271883,NM_001282858.1;GON4L,missense_variant,p.Leu707Val,ENST00000620426,;GON4L,missense_variant,p.Leu707Val,ENST00000361040,NM_001282861.1,NM_032292.5;GON4L,missense_vari…	C	ENSG00000116580	ENST00000368331	Transcript
RHBG	0	.	GRCh38	chr1	156384556	156384557	+	Frame_Shift_Ins	INS	-	C	C	novel		GIMEN_S4	NORMAL	-	-																c.1271dupC	p.Asp425ArgfsTer18	p.D425Rfs*18	ENST00000537040	9/10	138	0	138				RHBG,frameshift_variant,p.Asp425ArgfsTer18,ENST00000537040,NM_020407.4,NM_001256395.1,NM_001256396.1;RP11-139I14.2,upstream_gene_variant,,ENST00000451362,;RHBG,intron_variant,,ENST00000494874,;RHBG,3_prime_UTR_variant,,ENST00000620376,;RHBG,3_prime_UTR_variant,,ENST00000451864,;RHBG,3_prime_UTR_variant,,ENST00000613460,;RHBG,3_prime_UTR_variant,,ENST00000612897,;RHBG,non_coding_transcript_exon_va…	C	ENSG00000132677	ENST00000537040	Transcript
OR10K1	0	.	GRCh38	chr1	158466423	158466423	+	Missense_Mutation	SNP	A	A	G	rs373234585		GIMEN_S4	NORMAL	A	A																c.862A>G	p.Met288Val	p.M288V	ENST00000289451	1/1	462	236	225				OR10K1,missense_variant,p.Met288Val,ENST00000289451,NM_001004473.1;	G	ENSG00000173285	ENST00000289451	Transcript
SLAMF1	0	.	GRCh38	chr1	160634754	160634754	+	Missense_Mutation	SNP	G	G	C	rs201481918		GIMEN_S4	NORMAL	G	G																c.559C>G	p.Pro187Ala	p.P187A	ENST00000302035	3/7	207	108	99				SLAMF1,missense_variant,p.Pro187Ala,ENST00000302035,NM_003037.3;SLAMF1,missense_variant,p.Pro187Ala,ENST00000538290,;SLAMF1,intron_variant,,ENST00000235739,;SLAMF1,downstream_gene_variant,,ENST00000494463,;	C	ENSG00000117090	ENST00000302035	Transcript
ITLN1	0	.	GRCh38	chr1	160876668	160876668	+	Missense_Mutation	SNP	C	C	G	rs8144		GIMEN_S4	NORMAL	C	C																c.938G>C	p.Arg313Pro	p.R313P	ENST00000326245	8/8	128	70	58				ITLN1,missense_variant,p.Arg313Pro,ENST00000326245,NM_017625.2;ITLN1,downstream_gene_variant,,ENST00000487531,;ITLN1,downstream_gene_variant,,ENST00000464077,;	G	ENSG00000179914	ENST00000326245	Transcript
DPT	0	.	GRCh38	chr1	168714239	168714239	+	Missense_Mutation	SNP	C	C	T	rs140589175		GIMEN_S4	NORMAL	C	C																c.413G>A	p.Arg138Lys	p.R138K	ENST00000367817	2/4	289	163	126				DPT,missense_variant,p.Arg138Lys,ENST00000367817,NM_001937.4;	T	ENSG00000143196	ENST00000367817	Transcript
MROH9	0	.	GRCh38	chr1	170995396	170995396	+	Missense_Mutation	SNP	A	A	T	rs201544538		GIMEN_S4	NORMAL	A	A																c.1202A>T	p.Gln401Leu	p.Q401L	ENST00000367759	13/22	179	98	81				MROH9,missense_variant,p.Gln401Leu,ENST00000367759,NM_001163629.1;MROH9,missense_variant,p.Gln401Leu,ENST00000367758,NM_025063.2;MROH9,missense_variant,p.Gln8Leu,ENST00000426136,;	T	ENSG00000117501	ENST00000367759	Transcript
FMO2	0	.	GRCh38	chr1	171208951	171208951	+	Nonsense_Mutation	SNP	C	T	T	rs6661174		GIMEN_S4	NORMAL	C	C																c.1414C>T	p.Gln472Ter	p.Q472*	ENST00000209929	9/9	387	0	387				FMO2,stop_gained,p.Gln472Ter,ENST00000209929,NM_001460.4;RP1-127D3.4,intron_variant,,ENST00000422841,;RP1-127D3.4,intron_variant,,ENST00000445909,;RP1-127D3.4,intron_variant,,ENST00000445290,;FMO2,downstream_gene_variant,,ENST00000489354,;FMO2,3_prime_UTR_variant,,ENST00000529935,;FMO2,non_coding_transcript_exon_variant,,ENST00000488431,;	T	ENSG00000094963	ENST00000209929	Transcript
SEC16B	0	.	GRCh38	chr1	177951915	177951915	+	Missense_Mutation	SNP	G	G	T	rs371294248		GIMEN_S4	NORMAL	G	G																c.1544C>A	p.Thr515Lys	p.T515K	ENST00000308284	12/26	177	108	68				SEC16B,missense_variant,p.Thr515Lys,ENST00000308284,NM_033127.2;SEC16B,missense_variant,p.Thr516Lys,ENST00000464631,;SEC16B,intron_variant,,ENST00000527976,;RP4-798P15.3,splice_region_variant,,ENST00000354921,;SEC16B,upstream_gene_variant,,ENST00000327037,;RP4-798P15.3,splice_region_variant,,ENST00000466953,;RP4-798P15.3,splice_region_variant,,ENST00000464428,;SEC16B,splice_region_variant,,ENST00…	T	ENSG00000120341	ENST00000308284	Transcript
NPHS2	0	.	GRCh38	chr1	179575806	179575806	+	Missense_Mutation	SNP	G	G	A	rs74315344		GIMEN_S4	NORMAL	G	G																c.59C>T	p.Pro20Leu	p.P20L	ENST00000367615	1/8	89	53	36				NPHS2,missense_variant,p.Pro20Leu,ENST00000367615,NM_014625.3;NPHS2,missense_variant,p.Pro20Leu,ENST00000367616,NM_001297575.1;RNU5F-2P,upstream_gene_variant,,ENST00000516066,;	A	ENSG00000116218	ENST00000367615	Transcript
LAMC2	0	.	GRCh38	chr1	183232715	183232715	+	Missense_Mutation	SNP	G	G	A	novel		GIMEN_S4	NORMAL	G	G																c.2078G>A	p.Ser693Asn	p.S693N	ENST00000264144	14/23	199	105	94				LAMC2,missense_variant,p.Ser693Asn,ENST00000264144,NM_005562.2;LAMC2,missense_variant,p.Ser693Asn,ENST00000493293,NM_018891.2;	A	ENSG00000058085	ENST00000264144	Transcript
HMCN1	0	.	GRCh38	chr1	186055578	186055578	+	Missense_Mutation	SNP	C	C	A	rs201628935		GIMEN_S4	NORMAL	C	C																c.7048C>A	p.Leu2350Met	p.L2350M	ENST00000271588	45/107	338	181	157				HMCN1,missense_variant,p.Leu2350Met,ENST00000271588,NM_031935.2;	A	ENSG00000143341	ENST00000271588	Transcript
IGFN1	0	.	GRCh38	chr1	201209691	201209691	+	Missense_Mutation	SNP	G	G	A	rs72468019		GIMEN_S4	NORMAL	G	G																c.4798G>A	p.Ala1600Thr	p.A1600T	ENST00000335211	12/24	3367	1939	1427				IGFN1,missense_variant,p.Ala1600Thr,ENST00000335211,NM_001164586.1;IGFN1,intron_variant,,ENST00000295591,;IGFN1,upstream_gene_variant,,ENST00000412892,;IGFN1,intron_variant,,ENST00000437879,;IGFN1,upstream_gene_variant,,ENST00000473483,;IGFN1,downstream_gene_variant,,ENST00000444705,;	A	ENSG00000163395	ENST00000335211	Transcript
IGFN1	0	.	GRCh38	chr1	201209776	201209776	+	Missense_Mutation	SNP	A	A	G	rs201227267		GIMEN_S4	NORMAL	A	A																c.4883A>G	p.Glu1628Gly	p.E1628G	ENST00000335211	12/24	2275	1156	1112				IGFN1,missense_variant,p.Glu1628Gly,ENST00000335211,NM_001164586.1;IGFN1,intron_variant,,ENST00000295591,;IGFN1,upstream_gene_variant,,ENST00000412892,;IGFN1,intron_variant,,ENST00000437879,;IGFN1,upstream_gene_variant,,ENST00000473483,;IGFN1,downstream_gene_variant,,ENST00000444705,;	G	ENSG00000163395	ENST00000335211	Transcript
IGFN1	0	.	GRCh38	chr1	201209837	201209837	+	Missense_Mutation	SNP	A	A	G	rs12758143		GIMEN_S4	NORMAL	A	A																c.4944A>G	p.Ile1648Met	p.I1648M	ENST00000335211	12/24	2082	1245	837				IGFN1,missense_variant,p.Ile1648Met,ENST00000335211,NM_001164586.1;IGFN1,intron_variant,,ENST00000295591,;IGFN1,upstream_gene_variant,,ENST00000412892,;IGFN1,intron_variant,,ENST00000437879,;IGFN1,upstream_gene_variant,,ENST00000473483,;IGFN1,downstream_gene_variant,,ENST00000444705,;	G	ENSG00000163395	ENST00000335211	Transcript
AVPR1B	0	.	GRCh38	chr1	206110373	206110373	+	Missense_Mutation	SNP	C	C	T	rs28632197		GIMEN_S4	NORMAL	C	C																c.1091G>A	p.Arg364His	p.R364H	ENST00000367126	2/2	162	92	70				AVPR1B,missense_variant,p.Arg364His,ENST00000367126,NM_000707.3;AVPR1B,non_coding_transcript_exon_variant,,ENST00000612906,;	T	ENSG00000198049	ENST00000367126	Transcript
AVPR1B	0	.	GRCh38	chr1	206116696	206116696	+	Missense_Mutation	SNP	C	C	G	rs35369693		GIMEN_S4	NORMAL	C	C																c.195G>C	p.Lys65Asn	p.K65N	ENST00000367126	1/2	460	231	229				AVPR1B,missense_variant,p.Lys65Asn,ENST00000367126,NM_000707.3;RP11-38J22.3,upstream_gene_variant,,ENST00000425896,;AVPR1B,intron_variant,,ENST00000612906,;	G	ENSG00000198049	ENST00000367126	Transcript
RPS6KC1	0	.	GRCh38	chr1	213241499	213241499	+	Missense_Mutation	SNP	G	G	T	novel		GIMEN_S4	NORMAL	G	G																c.2023G>T	p.Asp675Tyr	p.D675Y	ENST00000366960	11/15	425	227	198				RPS6KC1,missense_variant,p.Asp675Tyr,ENST00000366960,NM_012424.4;RPS6KC1,missense_variant,p.Asp663Tyr,ENST00000366959,NM_001136138.2;RPS6KC1,missense_variant,p.Asp463Tyr,ENST00000543470,NM_001287219.1;RPS6KC1,missense_variant,p.Asp463Tyr,ENST00000614059,NM_001287218.1;RPS6KC1,missense_variant,p.Asp494Tyr,ENST00000543354,NM_001287221.1;RPS6KC1,missense_variant,p.Asp210Tyr,ENST00000615329,NM_001287…	T	ENSG00000136643	ENST00000366960	Transcript
DNAH14	0	.	GRCh38	chr1	225085608	225085608	+	Frame_Shift_Del	DEL	A	A	-	rs555051718		GIMEN_S4	NORMAL	A	A																c.3397delA	p.Met1133CysfsTer16	p.M1133Cfs*16	ENST00000430092	21/84	124	73	51				DNAH14,frameshift_variant,p.Met1133CysfsTer16,ENST00000430092,NM_001373.1;DNAH14,frameshift_variant,p.Met1133CysfsTer16,ENST00000439375,;DNAH14,intron_variant,,ENST00000445597,;	-	ENSG00000185842	ENST00000430092	Transcript
RNF187	0	.	GRCh38	chr1	228493173	228493173	+	Missense_Mutation	SNP	G	G	T	novel		GIMEN_S4	NORMAL	G	G																c.604G>T	p.Asp202Tyr	p.D202Y	ENST00000305943	3/4	195	100	95				RNF187,missense_variant,p.Asp202Tyr,ENST00000305943,NM_001010858.2;RNF187,non_coding_transcript_exon_variant,,ENST00000482739,;	T	ENSG00000168159	ENST00000305943	Transcript
SIPA1L2	0	.	GRCh38	chr1	232515207	232515207	+	Missense_Mutation	SNP	T	T	C	novel		GIMEN_S4	NORMAL	T	T																c.133A>G	p.Met45Val	p.M45V	ENST00000366630	2/22	554	299	254				SIPA1L2,missense_variant,p.Met45Val,ENST00000366630,;SIPA1L2,missense_variant,p.Met45Val,ENST00000262861,NM_020808.4;	C	ENSG00000116991	ENST00000366630	Transcript
RYR2	0	.	GRCh38	chr1	237454395	237454395	+	Missense_Mutation	SNP	C	C	G	novel		GIMEN_S4	NORMAL	C	C																c.1297C>G	p.Leu433Val	p.L433V	ENST00000366574	15/105	208	159	49				RYR2,missense_variant,p.Leu433Val,ENST00000366574,NM_001035.2;RYR2,missense_variant,p.Leu417Val,ENST00000360064,;	G	ENSG00000198626	ENST00000366574	Transcript
FMN2	0	.	GRCh38	chr1	240207685	240207685	+	Missense_Mutation	SNP	C	C	T	rs111896385		GIMEN_S4	NORMAL	C	C																c.2873C>T	p.Pro958Leu	p.P958L	ENST00000319653	5/18	118	67	51				FMN2,missense_variant,p.Pro958Leu,ENST00000319653,NM_020066.4,NM_001305424.1;FMN2,downstream_gene_variant,,ENST00000447095,;	T	ENSG00000155816	ENST00000319653	Transcript
FMN2	0	.	GRCh38	chr1	240207775	240207775	+	Missense_Mutation	SNP	C	C	T	rs71646825		GIMEN_S4	NORMAL	C	C																c.2963C>T	p.Pro988Leu	p.P988L	ENST00000319653	5/18	56	42	14				FMN2,missense_variant,p.Pro988Leu,ENST00000319653,NM_020066.4,NM_001305424.1;FMN2,downstream_gene_variant,,ENST00000447095,;	T	ENSG00000155816	ENST00000319653	Transcript
WDR64	0	.	GRCh38	chr1	241660607	241660607	+	Missense_Mutation	SNP	C	C	G	rs202067234		GIMEN_S4	NORMAL	C	C																c.223C>G	p.Arg75Gly	p.R75G	ENST00000366552	2/27	333	168	165				WDR64,missense_variant,p.Arg75Gly,ENST00000366552,NM_144625.4;WDR64,non_coding_transcript_exon_variant,,ENST00000461971,;OPN3,intron_variant,,ENST00000463155,;WDR64,upstream_gene_variant,,ENST00000496914,;	G	ENSG00000162843	ENST00000366552	Transcript
TRIM58	0	.	GRCh38	chr1	247864866	247864866	+	Missense_Mutation	SNP	C	C	A	novel		GIMEN_S4	NORMAL	C	C																c.678C>A	p.Ser226Arg	p.S226R	ENST00000366481	3/6	149	78	71				TRIM58,missense_variant,p.Ser226Arg,ENST00000366481,NM_015431.3;	A	ENSG00000162722	ENST00000366481	Transcript
OR2T8	0	.	GRCh38	chr1	247921162	247921162	+	Missense_Mutation	SNP	T	C	C	rs11204564		GIMEN_S4	NORMAL	T	T																c.145T>C	p.Trp49Arg	p.W49R	ENST00000319968	1/1	364	14	350				OR2T8,missense_variant,p.Trp49Arg,ENST00000319968,NM_001005522.1;	C	ENSG00000177462	ENST00000319968	Transcript
OR2T8	0	.	GRCh38	chr1	247921552	247921552	+	Missense_Mutation	SNP	A	A	G	rs4584426		GIMEN_S4	NORMAL	A	A																c.535A>G	p.Thr179Ala	p.T179A	ENST00000319968	1/1	66	24	42				OR2T8,missense_variant,p.Thr179Ala,ENST00000319968,NM_001005522.1;	G	ENSG00000177462	ENST00000319968	Transcript
OR2L13	0	.	GRCh38	chr1	248099985	248099985	+	Missense_Mutation	SNP	C	C	G	novel		GIMEN_S4	NORMAL	C	C																c.610C>G	p.Leu204Val	p.L204V	ENST00000358120	2/2	394	243	151				OR2L13,missense_variant,p.Leu204Val,ENST00000358120,NM_175911.3,NM_001304535.1;	G	ENSG00000196071	ENST00000358120	Transcript
OR2M3	0	.	GRCh38	chr1	248203972	248203972	+	Missense_Mutation	SNP	T	T	C	rs149041201		GIMEN_S4	NORMAL	T	T																c.905T>C	p.Met302Thr	p.M302T	ENST00000456743	1/1	446	206	240				OR2M3,missense_variant,p.Met302Thr,ENST00000456743,NM_001004689.1;	C	ENSG00000228198	ENST00000456743	Transcript
OR2T12	0	.	GRCh38	chr1	248295374	248295374	+	Missense_Mutation	SNP	T	T	C	rs6678138		GIMEN_S4	NORMAL	T	T																c.205A>G	p.Met69Val	p.M69V	ENST00000317996	1/1	329	220	109				OR2T12,missense_variant,p.Met69Val,ENST00000317996,NM_001004692.1;	C	ENSG00000177201	ENST00000317996	Transcript
OR2T12	0	.	GRCh38	chr1	248295415	248295415	+	Missense_Mutation	SNP	C	C	G	rs12745228		GIMEN_S4	NORMAL	C	C																c.164G>C	p.Arg55Thr	p.R55T	ENST00000317996	1/1	358	224	134				OR2T12,missense_variant,p.Arg55Thr,ENST00000317996,NM_001004692.1;	G	ENSG00000177201	ENST00000317996	Transcript
OR2T34	0	.	GRCh38	chr1	248573958	248573958	+	Missense_Mutation	SNP	C	G	G	rs1770107		GIMEN_S4	NORMAL	C	C																c.800G>C	p.Arg267Pro	p.R267P	ENST00000328782	1/1	117	0	117				OR2T34,missense_variant,p.Arg267Pro,ENST00000328782,NM_001001821.1;	G	ENSG00000183310	ENST00000328782	Transcript
OR2T35	0	.	GRCh38	chr1	248638291	248638291	+	Missense_Mutation	SNP	C	T	T	rs78622116		GIMEN_S4	NORMAL	C	C																c.968G>A	p.Gly323Asp	p.G323D	ENST00000317450	1/1	226	0	226				OR2T35,missense_variant,p.Gly323Asp,ENST00000317450,NM_001001827.1;	T	ENSG00000177151	ENST00000317450	Transcript
OR2T35	0	.	GRCh38	chr1	248638301	248638302	+	Frame_Shift_Ins	INS	-	CA	CA	rs370874670		GIMEN_S4	NORMAL	-	-																c.956_957dupTG	p.Ile320Ter	p.I320*	ENST00000317450	1/1	236	0	236				OR2T35,frameshift_variant,p.Ile320Ter,ENST00000317450,NM_001001827.1;	CA	ENSG00000177151	ENST00000317450	Transcript
OR2T35	0	.	GRCh38	chr1	248638309	248638309	+	Missense_Mutation	SNP	G	A	A	rs150878651		GIMEN_S4	NORMAL	G	G																c.950C>T	p.Ala317Val	p.A317V	ENST00000317450	1/1	250	0	250				OR2T35,missense_variant,p.Ala317Val,ENST00000317450,NM_001001827.1;	A	ENSG00000177151	ENST00000317450	Transcript
OR2T35	0	.	GRCh38	chr1	248638310	248638310	+	Missense_Mutation	SNP	C	T	T	rs143981271		GIMEN_S4	NORMAL	C	C																c.949G>A	p.Ala317Thr	p.A317T	ENST00000317450	1/1	248	0	248				OR2T35,missense_variant,p.Ala317Thr,ENST00000317450,NM_001001827.1;	T	ENSG00000177151	ENST00000317450	Transcript
OR2T35	0	.	GRCh38	chr1	248638644	248638650	+	Frame_Shift_Del	DEL	CAGCACG	-	-	rs143010547		GIMEN_S4	NORMAL	CAGCACG	CAGCACG																c.609_615delCGTGCTG	p.Cys203Ter	p.C203*	ENST00000317450	1/1	515	2	513				OR2T35,frameshift_variant,p.Cys203Ter,ENST00000317450,NM_001001827.1;	-	ENSG00000177151	ENST00000317450	Transcript
OR2T35	0	.	GRCh38	chr1	248639168	248639168	+	Missense_Mutation	SNP	C	T	T	rs1782218		GIMEN_S4	NORMAL	C	C																c.91G>A	p.Val31Ile	p.V31I	ENST00000317450	1/1	20	0	20				OR2T35,missense_variant,p.Val31Ile,ENST00000317450,NM_001001827.1;	T	ENSG00000177151	ENST00000317450	Transcript
OR2T27	0	.	GRCh38	chr1	248650526	248650526	+	Missense_Mutation	SNP	T	T	C	rs1782241		GIMEN_S4	NORMAL	T	T																c.359A>G	p.Tyr120Cys	p.Y120C	ENST00000344889	1/1	77	29	48				OR2T27,missense_variant,p.Tyr120Cys,ENST00000344889,NM_001001824.1;	C	ENSG00000187701	ENST00000344889	Transcript
OR2T27	0	.	GRCh38	chr1	248650751	248650751	+	Missense_Mutation	SNP	T	T	A	rs28533004		GIMEN_S4	NORMAL	T	T																c.134A>T	p.Lys45Met	p.K45M	ENST00000344889	1/1	123	85	38				OR2T27,missense_variant,p.Lys45Met,ENST00000344889,NM_001001824.1;	A	ENSG00000187701	ENST00000344889	Transcript
LYPD8	0	.	GRCh38	chr1	248745207	248745207	+	Missense_Mutation	SNP	T	C	C	novel		GIMEN_S4	NORMAL	T	T																c.410A>G	p.His137Arg	p.H137R	ENST00000590317	6/7	336	0	336				LYPD8,missense_variant,p.His137Arg,ENST00000590317,NM_001291283.1,NM_001085474.1;XX-CR54.1,downstream_gene_variant,,ENST00000611154,;LYPD8,missense_variant,p.His25Arg,ENST00000566597,;	C	ENSG00000259823	ENST00000590317	Transcript
ROCK2	0	.	GRCh38	chr2	11198685	11198685	+	Missense_Mutation	SNP	T	A	A	novel		GIMEN_S4	NORMAL	T	T																c.3000A>T	p.Gln1000His	p.Q1000H	ENST00000315872	24/33	51	0	51				ROCK2,missense_variant,p.Gln1000His,ENST00000315872,NM_004850.4,NM_001321643.1;ROCK2,missense_variant,p.Gln315His,ENST00000616279,;ROCK2,missense_variant,p.Gln757His,ENST00000401753,;ROCK2,upstream_gene_variant,,ENST00000460262,;ROCK2,upstream_gene_variant,,ENST00000493096,;	A	ENSG00000134318	ENST00000315872	Transcript
PUM2	0	.	GRCh38	chr2	20258287	20258287	+	Missense_Mutation	SNP	G	A	A	rs757617481		GIMEN_S4	NORMAL	G	G																c.2440C>T	p.Arg814Cys	p.R814C	ENST00000338086	15/20	126	0	126				PUM2,missense_variant,p.Arg758Cys,ENST00000361078,NM_001282752.1;PUM2,missense_variant,p.Arg814Cys,ENST00000338086,NM_015317.2,NM_001282790.1;PUM2,missense_variant,p.Arg679Cys,ENST00000319801,NM_001282791.1;PUM2,missense_variant,p.Arg626Cys,ENST00000440577,;PUM2,missense_variant,p.Arg814Cys,ENST00000403432,;	A	ENSG00000055917	ENST00000338086	Transcript
FAM228B	0	.	GRCh38	chr2	24164309	24164309	+	Frame_Shift_Del	DEL	C	-	-	novel		GIMEN_S4	NORMAL	C	C																c.907delC	p.Gln303ArgfsTer18	p.Q303Rfs*18	ENST00000615575	9/11	177	0	177				FAM228B,frameshift_variant,p.Gln303ArgfsTer18,ENST00000615575,NM_001145710.1;FAM228B,frameshift_variant,p.Gln166ArgfsTer18,ENST00000613899,NM_001291328.1;FAM228B,frameshift_variant,p.Gln303ArgfsTer18,ENST00000611127,;FAM228B,frameshift_variant,p.Gln19ArgfsTer23,ENST00000611138,;AC008073.7,downstream_gene_variant,,ENST00000428344,;RP11-507M3.1,frameshift_variant,p.Gln172ArgfsTer33,ENST00000610442,…	-	ENSG00000219626	ENST00000615575	Transcript
GAREM2	0	.	GRCh38	chr2	26185068	26185068	+	Missense_Mutation	SNP	A	A	G	rs181971256		GIMEN_S4	NORMAL	A	A																c.1220A>G	p.Gln407Arg	p.Q407R	ENST00000401533	4/6	39	17	22				GAREM2,missense_variant,p.Gln330Arg,ENST00000407684,NM_001191033.1;GAREM2,missense_variant,p.Gln407Arg,ENST00000401533,NM_001168241.1;GAREM2,upstream_gene_variant,,ENST00000496070,;	G	ENSG00000157833	ENST00000401533	Transcript
CGREF1	0	.	GRCh38	chr2	27101486	27101486	+	Missense_Mutation	SNP	C	C	T	rs1057391		GIMEN_S4	NORMAL	C	C																c.745G>A	p.Glu249Lys	p.E249K	ENST00000402394	6/6	113	63	50				CGREF1,missense_variant,p.Glu249Lys,ENST00000402394,NM_006569.5;CGREF1,missense_variant,p.Glu249Lys,ENST00000312734,;CGREF1,missense_variant,p.Glu371Lys,ENST00000404694,;CGREF1,missense_variant,p.Glu249Lys,ENST00000405600,NM_001166239.1;CGREF1,intron_variant,,ENST00000402550,NM_001166240.1;CGREF1,intron_variant,,ENST00000260595,;KHK,downstream_gene_variant,,ENST00000260599,NM_000221.2;KHK,downstr…	T	ENSG00000138028	ENST00000402394	Transcript
FAM179A	0	.	GRCh38	chr2	29026882	29026882	+	Missense_Mutation	SNP	C	C	T	rs75688672		GIMEN_S4	NORMAL	C	C																c.1883C>T	p.Ala628Val	p.A628V	ENST00000379558	14/20	236	123	113				FAM179A,missense_variant,p.Ala628Val,ENST00000379558,NM_001321538.1,NM_199280.2;FAM179A,missense_variant,p.Ala63Val,ENST00000401723,;FAM179A,downstream_gene_variant,,ENST00000440012,;FAM179A,non_coding_transcript_exon_variant,,ENST00000465300,;	T	ENSG00000189350	ENST00000379558	Transcript
CYP1B1	0	.	GRCh38	chr2	38071060	38071060	+	Missense_Mutation	SNP	G	G	C	rs1056836		GIMEN_S4	NORMAL	G	G																c.1294C>G	p.Leu432Val	p.L432V	ENST00000610745	3/3	464	224	240				CYP1B1,missense_variant,p.Leu432Val,ENST00000610745,NM_000104.3;CYP1B1,missense_variant,p.Leu432Val,ENST00000614273,;CYP1B1,missense_variant,p.Leu61Val,ENST00000494864,;RMDN2,downstream_gene_variant,,ENST00000234195,NM_144713.4;CYP1B1,downstream_gene_variant,,ENST00000490576,;CYP1B1-AS1,upstream_gene_variant,,ENST00000626582,;CYP1B1-AS1,upstream_gene_variant,,ENST00000630542,;CYP1B1-AS1,upstream_…	C	ENSG00000138061	ENST00000610745	Transcript
ABCG5	0	.	GRCh38	chr2	43813208	43813208	+	Missense_Mutation	SNP	T	T	C	rs140374206		GIMEN_S4	NORMAL	T	T																c.1864A>G	p.Met622Val	p.M622V	ENST00000260645	13/13	262	152	110				ABCG5,missense_variant,p.Met451Val,ENST00000405322,;ABCG5,missense_variant,p.Met622Val,ENST00000260645,NM_022436.2;DYNC2LI1,downstream_gene_variant,,ENST00000260605,NM_016008.3;DYNC2LI1,downstream_gene_variant,,ENST00000605786,NM_001193464.1;ABCG5,3_prime_UTR_variant,,ENST00000486512,;ABCG5,3_prime_UTR_variant,,ENST00000409962,;	C	ENSG00000138075	ENST00000260645	Transcript
PREPL	0	.	GRCh38	chr2	44321873	44321873	+	Missense_Mutation	SNP	T	T	A	novel		GIMEN_S4	NORMAL	T	T																c.2048A>T	p.Asp683Val	p.D683V	ENST00000409936	14/15	351	177	174				PREPL,missense_variant,p.Asp594Val,ENST00000541738,NM_001171617.1;PREPL,missense_variant,p.Asp683Val,ENST00000409936,NM_001171606.1;PREPL,missense_variant,p.Asp594Val,ENST00000409411,NM_001171613.1;PREPL,missense_variant,p.Asp594Val,ENST00000409957,;PREPL,missense_variant,p.Asp683Val,ENST00000260648,NM_006036.4;PREPL,missense_variant,p.Asp683Val,ENST00000410081,;PREPL,missense_variant,p.Asp683Val…	A	ENSG00000138078	ENST00000409936	Transcript
SRBD1	0	.	GRCh38	chr2	45413163	45413163	+	Missense_Mutation	SNP	G	G	C	rs34959371		GIMEN_S4	NORMAL	G	G																c.2464C>G	p.Pro822Ala	p.P822A	ENST00000263736	19/21	202	137	65				SRBD1,missense_variant,p.Pro822Ala,ENST00000263736,NM_018079.4;SRBD1,non_coding_transcript_exon_variant,,ENST00000490133,;	C	ENSG00000068784	ENST00000263736	Transcript
EPCAM	0	.	GRCh38	chr2	47377015	47377015	+	Missense_Mutation	SNP	G	G	A	rs146685071		GIMEN_S4	NORMAL	G	G																c.493G>A	p.Ala165Thr	p.A165T	ENST00000263735	5/9	232	133	99				EPCAM,missense_variant,p.Ala165Thr,ENST00000263735,NM_002354.2;EPCAM,missense_variant,p.Ala193Thr,ENST00000405271,;EPCAM,downstream_gene_variant,,ENST00000419334,;MIR559,upstream_gene_variant,,ENST00000385188,;EPCAM,missense_variant,p.Ala193Thr,ENST00000456133,;EPCAM,splice_region_variant,,ENST00000490733,;EPCAM,downstream_gene_variant,,ENST00000474691,;	A	ENSG00000119888	ENST00000263735	Transcript
NRXN1	0	.	GRCh38	chr2	50623351	50623351	+	Missense_Mutation	SNP	G	G	T	novel		GIMEN_S4	NORMAL	G	G																c.1196C>A	p.Ala399Asp	p.A399D	ENST00000404971	7/24	206	95	111				NRXN1,missense_variant,p.Ala366Asp,ENST00000406316,NM_004801.4;NRXN1,missense_variant,p.Ala366Asp,ENST00000625672,;NRXN1,missense_variant,p.Ala399Asp,ENST00000404971,NM_001135659.1;NRXN1,missense_variant,p.Ala366Asp,ENST00000401669,;NRXN1,missense_variant,p.Ala362Asp,ENST00000405472,;NRXN1,missense_variant,p.Ala366Asp,ENST00000630543,;NRXN1,missense_variant,p.Ala346Asp,ENST00000628515,;NRXN1,miss…	T	ENSG00000179915	ENST00000404971	Transcript
SPTBN1	0	.	GRCh38	chr2	54643117	54643117	+	Missense_Mutation	SNP	C	C	A	rs144815582		GIMEN_S4	NORMAL	C	C																c.3993C>A	p.Asp1331Glu	p.D1331E	ENST00000356805	19/36	284	109	175				SPTBN1,missense_variant,p.Asp1331Glu,ENST00000615901,;SPTBN1,missense_variant,p.Asp1318Glu,ENST00000333896,NM_178313.2;SPTBN1,missense_variant,p.Asp1331Glu,ENST00000356805,NM_003128.2;	A	ENSG00000115306	ENST00000356805	Transcript
EHBP1	0	.	GRCh38	chr2	62948717	62948717	+	Missense_Mutation	SNP	G	G	A	rs140493234		GIMEN_S4	NORMAL	G	G																c.1976G>A	p.Ser659Asn	p.S659N	ENST00000263991	14/25	410	208	202				EHBP1,missense_variant,p.Ser659Asn,ENST00000263991,NM_015252.3;EHBP1,missense_variant,p.Ser624Asn,ENST00000431489,NM_001142616.1;EHBP1,missense_variant,p.Ser624Asn,ENST00000405015,NM_001142615.2;EHBP1,missense_variant,p.Ser624Asn,ENST00000405289,NM_001142614.1;EHBP1,intron_variant,,ENST00000444311,;EHBP1,upstream_gene_variant,,ENST00000454124,;EHBP1,intron_variant,,ENST00000469591,;	A	ENSG00000115504	ENST00000263991	Transcript
ANXA4	0	.	GRCh38	chr2	69804559	69804559	+	Missense_Mutation	SNP	G	G	A	rs370762736		GIMEN_S4	NORMAL	G	G																c.124G>A	p.Val42Ile	p.V42I	ENST00000394295	4/13	400	204	196				ANXA4,missense_variant,p.Val42Ile,ENST00000394295,NM_001320702.1,NM_001153.4,NM_001320698.1;ANXA4,missense_variant,p.Val42Ile,ENST00000409920,NM_001320700.1;ANXA4,non_coding_transcript_exon_variant,,ENST00000460942,;ANXA4,non_coding_transcript_exon_variant,,ENST00000460439,;ANXA4,non_coding_transcript_exon_variant,,ENST00000484219,;ANXA4,missense_variant,p.Val42Ile,ENST00000635311,;ANXA4,non_codi…	A	ENSG00000196975	ENST00000394295	Transcript
FAM136A	0	.	GRCh38	chr2	70297444	70297444	+	Missense_Mutation	SNP	C	C	G	rs75086964		GIMEN_S4	NORMAL	C	C																c.262G>C	p.Asp88His	p.D88H	ENST00000037869	3/3	498	358	140				FAM136A,missense_variant,p.Asp88His,ENST00000037869,NM_032822.2;FAM136A,missense_variant,p.Asp195His,ENST00000430566,;FAM136A,missense_variant,p.Asp158His,ENST00000438759,;FAM136A,3_prime_UTR_variant,,ENST00000450256,;SNRPG,upstream_gene_variant,,ENST00000482975,NM_001317168.1;SNRPG,upstream_gene_variant,,ENST00000272348,NM_003096.3,NM_001317166.1,NM_001317171.1;SNRPG,upstream_gene_variant,,ENST0…	G	ENSG00000035141	ENST00000037869	Transcript
FAM136A	0	.	GRCh38	chr2	70297474	70297474	+	Missense_Mutation	SNP	G	G	A	rs79696069		GIMEN_S4	NORMAL	G	G																c.232C>T	p.Arg78Cys	p.R78C	ENST00000037869	3/3	404	300	104				FAM136A,missense_variant,p.Arg78Cys,ENST00000037869,NM_032822.2;FAM136A,missense_variant,p.Arg185Cys,ENST00000430566,;FAM136A,missense_variant,p.Arg148Cys,ENST00000438759,;FAM136A,3_prime_UTR_variant,,ENST00000450256,;SNRPG,upstream_gene_variant,,ENST00000482975,NM_001317168.1;SNRPG,upstream_gene_variant,,ENST00000272348,NM_003096.3,NM_001317166.1,NM_001317171.1;SNRPG,upstream_gene_variant,,ENST0…	A	ENSG00000035141	ENST00000037869	Transcript
MPHOSPH10	0	.	GRCh38	chr2	71149341	71149341	+	Missense_Mutation	SNP	G	G	A	rs115361918		GIMEN_S4	NORMAL	G	G																c.1784G>A	p.Arg595Gln	p.R595Q	ENST00000244230	10/11	100	53	47				MPHOSPH10,missense_variant,p.Arg595Gln,ENST00000244230,NM_005791.2;MPHOSPH10,non_coding_transcript_exon_variant,,ENST00000493360,;MPHOSPH10,downstream_gene_variant,,ENST00000476969,;	A	ENSG00000124383	ENST00000244230	Transcript
DYSF	0	.	GRCh38	chr2	71611618	71611618	+	Missense_Mutation	SNP	A	A	G	novel		GIMEN_S4	NORMAL	A	A																c.4213A>G	p.Met1405Val	p.M1405V	ENST00000410020	38/56	143	75	68				DYSF,missense_variant,p.Met1387Val,ENST00000258104,NM_001130976.1,NM_003494.3;DYSF,missense_variant,p.Met1404Val,ENST00000409582,NM_001130977.1,NM_001130981.1;DYSF,missense_variant,p.Met1418Val,ENST00000413539,NM_001130979.1;DYSF,missense_variant,p.Met1387Val,ENST00000429174,NM_001130978.1;DYSF,missense_variant,p.Met1404Val,ENST00000409762,NM_001130980.1;DYSF,missense_variant,p.Met1405Val,ENST000…	G	ENSG00000135636	ENST00000410020	Transcript
RAB11FIP5	0	.	GRCh38	chr2	73112543	73112543	+	Missense_Mutation	SNP	G	G	C	rs116086108		GIMEN_S4	NORMAL	G	G																c.235C>G	p.Pro79Ala	p.P79A	ENST00000258098	1/5	330	168	162				RAB11FIP5,missense_variant,p.Pro79Ala,ENST00000486777,;RAB11FIP5,missense_variant,p.Pro79Ala,ENST00000258098,NM_015470.2;RP11-44N22.3,upstream_gene_variant,,ENST00000608612,;RAB11FIP5,intron_variant,,ENST00000475951,;RP11-44N22.3,upstream_gene_variant,,ENST00000610134,;	C	ENSG00000135631	ENST00000258098	Transcript
SLC4A5	0	.	GRCh38	chr2	74232638	74232638	+	Missense_Mutation	SNP	C	C	T	rs770652020		GIMEN_S4	NORMAL	C	C																c.2605G>A	p.Gly869Ser	p.G869S	ENST00000346834	21/29	150	67	83				SLC4A5,missense_variant,p.Gly869Ser,ENST00000394019,NM_133478.2;SLC4A5,missense_variant,p.Gly869Ser,ENST00000346834,NM_021196.3;SLC4A5,missense_variant,p.Gly869Ser,ENST00000423644,;SLC4A5,missense_variant,p.Gly869Ser,ENST00000377634,;SLC4A5,missense_variant,p.Gly767Ser,ENST00000358683,;SLC4A5,missense_variant,p.Gly869Ser,ENST00000377632,;SLC4A5,intron_variant,,ENST00000425249,;SLC4A5,upstream_gen…	T	ENSG00000188687	ENST00000346834	Transcript
ZNF2	0	.	GRCh38	chr2	95181755	95181756	+	Frame_Shift_Ins	INS	-	-	AGGA	novel		GIMEN_S4	NORMAL	-	-																c.969_972dupGAAG	p.Pro325GlufsTer4	p.P325Efs*4	ENST00000611147	5/5	615	295	320				ZNF2,frameshift_variant,p.Pro270GlufsTer4,ENST00000617923,NM_001017396.2;ZNF2,frameshift_variant,p.Pro232GlufsTer4,ENST00000611463,NM_001291604.1;ZNF2,frameshift_variant,p.Pro312GlufsTer4,ENST00000614034,NM_021088.3;ZNF2,frameshift_variant,p.Pro274GlufsTer4,ENST00000622059,NM_001282398.1;ZNF2,frameshift_variant,p.Pro325GlufsTer4,ENST00000611147,NM_001291605.1;	AGGA	ENSG00000275111	ENST00000611147	Transcript
ANKRD36C	0	.	GRCh38	chr2	95855549	95855549	+	Missense_Mutation	SNP	T	T	C	rs5005869		GIMEN_S4	NORMAL	T	T																c.4712A>G	p.Asn1571Ser	p.N1571S	ENST00000456556	63/67	188	131	57				ANKRD36C,missense_variant,p.Asn1571Ser,ENST00000456556,;ANKRD36C,downstream_gene_variant,,ENST00000295246,;ANKRD36C,upstream_gene_variant,,ENST00000612359,;ANKRD36C,non_coding_transcript_exon_variant,,ENST00000488721,;ANKRD36C,downstream_gene_variant,,ENST00000531153,;ANKRD36C,downstream_gene_variant,,ENST00000534304,;	C	ENSG00000174501	ENST00000456556	Transcript
ANKRD36C	0	.	GRCh38	chr2	95935492	95935492	+	Missense_Mutation	SNP	G	G	A	rs62153752		GIMEN_S4	NORMAL	G	G																c.1697C>T	p.Ala566Val	p.A566V	ENST00000456556	24/67	278	116	162				ANKRD36C,missense_variant,p.Ala566Val,ENST00000456556,;ANKRD36C,5_prime_UTR_variant,,ENST00000295246,;ANKRD36C,3_prime_UTR_variant,,ENST00000534304,;ANKRD36C,3_prime_UTR_variant,,ENST00000528268,;	A	ENSG00000174501	ENST00000456556	Transcript
ANKRD36C	0	.	GRCh38	chr2	95938843	95938843	+	Missense_Mutation	SNP	A	A	G	rs62154561		GIMEN_S4	NORMAL	A	A																c.1619T>C	p.Leu540Pro	p.L540P	ENST00000456556	22/67	1314	398	916				ANKRD36C,missense_variant,p.Leu540Pro,ENST00000456556,;ANKRD36C,intron_variant,,ENST00000295246,;ANKRD36C,intron_variant,,ENST00000534304,;ANKRD36C,intron_variant,,ENST00000528268,;	G	ENSG00000174501	ENST00000456556	Transcript
ANKRD36C	0	.	GRCh38	chr2	95938884	95938884	+	Missense_Mutation	SNP	A	A	T	rs62154562		GIMEN_S4	NORMAL	A	A																c.1578T>A	p.Ser526Arg	p.S526R	ENST00000456556	22/67	1333	461	872				ANKRD36C,missense_variant,p.Ser526Arg,ENST00000456556,;ANKRD36C,intron_variant,,ENST00000295246,;ANKRD36C,intron_variant,,ENST00000534304,;ANKRD36C,intron_variant,,ENST00000528268,;	T	ENSG00000174501	ENST00000456556	Transcript
ANKRD36C	0	.	GRCh38	chr2	95941196	95941196	+	Missense_Mutation	SNP	C	C	T	rs78739183		GIMEN_S4	NORMAL	C	C																c.1495G>A	p.Gly499Arg	p.G499R	ENST00000456556	20/67	47	18	29				ANKRD36C,missense_variant,p.Gly499Arg,ENST00000456556,;ANKRD36C,5_prime_UTR_variant,,ENST00000295246,;ANKRD36C,missense_variant,p.Gly28Arg,ENST00000534304,;ANKRD36C,missense_variant,p.Gly499Arg,ENST00000528268,;	T	ENSG00000174501	ENST00000456556	Transcript
ANKRD36C	0	.	GRCh38	chr2	95945173	95945173	+	Missense_Mutation	SNP	T	T	G	rs62154594		GIMEN_S4	NORMAL	T	T																c.1364A>C	p.Asn455Thr	p.N455T	ENST00000456556	18/67	182	68	114				ANKRD36C,missense_variant,p.Asn455Thr,ENST00000456556,;ANKRD36C,upstream_gene_variant,,ENST00000295246,;ANKRD36C,missense_variant,p.Asn455Thr,ENST00000528268,;ANKRD36C,upstream_gene_variant,,ENST00000534304,;	G	ENSG00000174501	ENST00000456556	Transcript
ANKRD36C	0	.	GRCh38	chr2	95953940	95953940	+	Missense_Mutation	SNP	T	T	G	rs74946480		GIMEN_S4	NORMAL	T	T																c.1202A>C	p.Glu401Ala	p.E401A	ENST00000456556	14/67	352	220	132				ANKRD36C,missense_variant,p.Glu401Ala,ENST00000456556,;ANKRD36C,missense_variant,p.Glu401Ala,ENST00000528268,;	G	ENSG00000174501	ENST00000456556	Transcript
ANKRD36C	0	.	GRCh38	chr2	95953986	95953986	+	Missense_Mutation	SNP	C	C	T	rs62154618		GIMEN_S4	NORMAL	C	C																c.1156G>A	p.Ala386Thr	p.A386T	ENST00000456556	14/67	482	225	257				ANKRD36C,missense_variant,p.Ala386Thr,ENST00000456556,;ANKRD36C,missense_variant,p.Ala386Thr,ENST00000528268,;	T	ENSG00000174501	ENST00000456556	Transcript
ANKRD36C	0	.	GRCh38	chr2	95960544	95960544	+	Missense_Mutation	SNP	C	T	T	rs4362598		GIMEN_S4	NORMAL	C	C																c.932G>A	p.Gly311Asp	p.G311D	ENST00000456556	10/67	17	0	17				ANKRD36C,missense_variant,p.Gly311Asp,ENST00000456556,;ANKRD36C,missense_variant,p.Gly311Asp,ENST00000528268,;	T	ENSG00000174501	ENST00000456556	Transcript
ASTL	0	.	GRCh38	chr2	96124157	96124157	+	Missense_Mutation	SNP	G	G	A	rs570403802		GIMEN_S4	NORMAL	G	G																c.989C>T	p.Ala330Val	p.A330V	ENST00000342380	9/9	229	109	120				ASTL,missense_variant,p.Ala330Val,ENST00000342380,NM_001002036.3;	A	ENSG00000188886	ENST00000342380	Transcript
ANKRD36	0	.	GRCh38	chr2	97162102	97162102	+	Missense_Mutation	SNP	G	G	A	rs199729690		GIMEN_S4	NORMAL	G	G																c.1393G>A	p.Gly465Arg	p.G465R	ENST00000420699	18/76	17	11	6				ANKRD36,missense_variant,p.Gly465Arg,ENST00000420699,NM_001164315.1;ANKRD36,missense_variant,p.Gly465Arg,ENST00000461153,;ANKRD36,intron_variant,,ENST00000620383,;	A	ENSG00000135976	ENST00000420699	Transcript
ANKRD36	0	.	GRCh38	chr2	97194750	97194750	+	Missense_Mutation	SNP	T	T	C	rs59466168		GIMEN_S4	NORMAL	T	T																c.2474T>C	p.Leu825Ser	p.L825S	ENST00000420699	39/76	237	134	103				ANKRD36,missense_variant,p.Leu825Ser,ENST00000420699,NM_001164315.1;ANKRD36,missense_variant,p.Leu825Ser,ENST00000461153,;ANKRD36,intron_variant,,ENST00000620383,;	C	ENSG00000135976	ENST00000420699	Transcript
ANKRD36	0	.	GRCh38	chr2	97211741	97211741	+	Missense_Mutation	SNP	G	G	A	rs10194525		GIMEN_S4	NORMAL	G	G																c.3469G>A	p.Val1157Met	p.V1157M	ENST00000420699	58/76	518	255	263				ANKRD36,missense_variant,p.Val1157Met,ENST00000420699,NM_001164315.1;ANKRD36,missense_variant,p.Val1157Met,ENST00000461153,;ANKRD36,upstream_gene_variant,,ENST00000421946,;	A	ENSG00000135976	ENST00000420699	Transcript
ANKRD36	0	.	GRCh38	chr2	97217357	97217357	+	Missense_Mutation	SNP	T	T	G	rs62156176		GIMEN_S4	NORMAL	T	T																c.3838T>G	p.Trp1280Gly	p.W1280G	ENST00000420699	64/76	91	68	23				ANKRD36,missense_variant,p.Trp1280Gly,ENST00000420699,NM_001164315.1;ANKRD36,missense_variant,p.Trp1280Gly,ENST00000461153,;ANKRD36,non_coding_transcript_exon_variant,,ENST00000421946,;	G	ENSG00000135976	ENST00000420699	Transcript
CNGA3	0	.	GRCh38	chr2	98397041	98397041	+	Missense_Mutation	SNP	A	A	G	rs773176537		GIMEN_S4	NORMAL	A	A																c.1871A>G	p.Lys624Arg	p.K624R	ENST00000393504	8/8	299	167	132				CNGA3,missense_variant,p.Lys624Arg,ENST00000393504,NM_001298.2;CNGA3,missense_variant,p.Lys624Arg,ENST00000272602,;CNGA3,missense_variant,p.Lys628Arg,ENST00000409937,;CNGA3,missense_variant,p.Lys606Arg,ENST00000436404,NM_001079878.1;	G	ENSG00000144191	ENST00000393504	Transcript
RGPD3	0	.	GRCh38	chr2	106452275	106452275	+	Missense_Mutation	SNP	C	C	T	rs200225138		GIMEN_S4	NORMAL	C	C																c.712G>A	p.Ala238Thr	p.A238T	ENST00000409886	6/23	50	33	17				RGPD3,missense_variant,p.Ala238Thr,ENST00000409886,NM_001144013.1;RGPD3,missense_variant,p.Ala238Thr,ENST00000304514,;	T	ENSG00000153165	ENST00000409886	Transcript
RGPD3	0	.	GRCh38	chr2	106457045	106457045	+	Missense_Mutation	SNP	C	C	T	rs62152530		GIMEN_S4	NORMAL	C	C																c.331G>A	p.Asp111Asn	p.D111N	ENST00000409886	4/23	202	136	66				RGPD3,missense_variant,p.Asp111Asn,ENST00000409886,NM_001144013.1;RGPD3,missense_variant,p.Asp111Asn,ENST00000304514,;	T	ENSG00000153165	ENST00000409886	Transcript
RGPD4	0	.	GRCh38	chr2	107863031	107863031	+	Missense_Mutation	SNP	A	A	T	rs199689341		GIMEN_S4	NORMAL	A	A																c.2468A>T	p.Lys823Met	p.K823M	ENST00000408999	17/23	127	84	43				RGPD4,missense_variant,p.Lys823Met,ENST00000408999,NM_182588.2;	T	ENSG00000196862	ENST00000408999	Transcript
RGPD4	0	.	GRCh38	chr2	107871510	107871510	+	Missense_Mutation	SNP	A	G	G	rs832357		GIMEN_S4	NORMAL	A	A																c.3506A>G	p.Gln1169Arg	p.Q1169R	ENST00000408999	20/23	34	0	34				RGPD4,missense_variant,p.Gln1169Arg,ENST00000408999,NM_182588.2;	G	ENSG00000196862	ENST00000408999	Transcript
ANAPC1	0	.	GRCh38	chr2	111858376	111858376	+	Missense_Mutation	SNP	C	C	T	novel		GIMEN_S4	NORMAL	C	C																c.1288G>A	p.Val430Met	p.V430M	ENST00000341068	11/48	222	92	130				ANAPC1,missense_variant,p.Val430Met,ENST00000341068,NM_022662.3;ANAPC1,upstream_gene_variant,,ENST00000427997,;ANAPC1,upstream_gene_variant,,ENST00000482177,;	T	ENSG00000153107	ENST00000341068	Transcript
RGPD8	0	.	GRCh38	chr2	112388237	112388237	+	Missense_Mutation	SNP	C	C	T	rs17041523		GIMEN_S4	NORMAL	C	C																c.4708G>A	p.Gly1570Arg	p.G1570R	ENST00000302558	20/23	178	66	112				RGPD8,missense_variant,p.Gly1570Arg,ENST00000302558,NM_001164463.1;RGPD8,missense_variant,p.Gly1430Arg,ENST00000409750,;RGPD8,downstream_gene_variant,,ENST00000330575,;RGPD8,downstream_gene_variant,,ENST00000522286,;	T	ENSG00000169629	ENST00000302558	Transcript
IL37	0	.	GRCh38	chr2	112913037	112913037	+	Nonsense_Mutation	SNP	G	G	T	novel		GIMEN_S4	NORMAL	G	G																c.25G>T	p.Gly9Ter	p.G9*	ENST00000263326	1/5	287	152	135				IL37,stop_gained,p.Gly9Ter,ENST00000263326,NM_014439.3;IL37,stop_gained,p.Gly9Ter,ENST00000352179,NM_173202.1;IL37,stop_gained,p.Gly9Ter,ENST00000353225,NM_173204.1;IL37,stop_gained,p.Gly9Ter,ENST00000349806,NM_173203.1;IL37,upstream_gene_variant,,ENST00000311328,NM_173205.1;	T	ENSG00000125571	ENST00000263326	Transcript
DPP10	0	.	GRCh38	chr2	115525934	115525934	+	Missense_Mutation	SNP	G	G	T	novel		GIMEN_S4	NORMAL	G	G																c.415G>T	p.Asp139Tyr	p.D139Y	ENST00000393147	5/26	180	104	75				DPP10,missense_variant,p.Asp135Tyr,ENST00000410059,NM_020868.4,NM_001321907.1;DPP10,missense_variant,p.Asp85Tyr,ENST00000409163,NM_001321914.1,NM_001178037.1,NM_001321911.1,NM_001321905.1,NM_001178036.1,NM_001321912.1,NM_001321908.1,NM_001321910.1,NM_001321913.1;DPP10,missense_variant,p.Asp128Tyr,ENST00000310323,NM_001004360.3,NM_001321909.1,NM_001321906.1;DPP10,missense_variant,p.Asp139Tyr,ENST0…	T	ENSG00000175497	ENST00000393147	Transcript
PTPN4	0	.	GRCh38	chr2	119900752	119900752	+	Missense_Mutation	SNP	T	T	C	rs61748154		GIMEN_S4	NORMAL	T	T																c.710T>C	p.Met237Thr	p.M237T	ENST00000263708	10/27	577	334	243				PTPN4,missense_variant,p.Met237Thr,ENST00000263708,NM_002830.3;PTPN4,missense_variant,p.Met82Thr,ENST00000430976,;PTPN4,3_prime_UTR_variant,,ENST00000433888,;	C	ENSG00000088179	ENST00000263708	Transcript
EPB41L5	0	.	GRCh38	chr2	120167916	120167916	+	Missense_Mutation	SNP	A	A	G	rs150011085		GIMEN_S4	NORMAL	A	A																c.2044A>G	p.Met682Val	p.M682V	ENST00000263713	24/25	407	204	203				EPB41L5,missense_variant,p.Met682Val,ENST00000263713,NM_020909.3,NM_001330310.1;EPB41L5,missense_variant,p.Met681Val,ENST00000452780,;EPB41L5,intron_variant,,ENST00000443902,NM_001184937.1;EPB41L5,non_coding_transcript_exon_variant,,ENST00000488691,;	G	ENSG00000115109	ENST00000263713	Transcript
AMMECR1L	0	.	GRCh38	chr2	127873991	127873991	+	Missense_Mutation	SNP	C	C	G	rs146751577		GIMEN_S4	NORMAL	C	C																c.244G>C	p.Ala82Pro	p.A82P	ENST00000272647	3/8	406	205	201				AMMECR1L,missense_variant,p.Ala82Pro,ENST00000272647,NM_001199140.1;AMMECR1L,missense_variant,p.Ala82Pro,ENST00000393001,NM_031445.2;	G	ENSG00000144233	ENST00000272647	Transcript
POTEF	0	.	GRCh38	chr2	130074719	130074719	+	Missense_Mutation	SNP	T	T	A	rs62165871		GIMEN_S4	NORMAL	T	T																c.2753A>T	p.Tyr918Phe	p.Y918F	ENST00000409914	17/17	283	107	176				POTEF,missense_variant,p.Tyr918Phe,ENST00000409914,NM_001099771.2;	A	ENSG00000196604	ENST00000409914	Transcript
CCDC74B	0	.	GRCh38	chr2	130142231	130142231	+	Missense_Mutation	SNP	T	C	C	rs2599972		GIMEN_S4	NORMAL	T	T																c.446A>G	p.His149Arg	p.H149R	ENST00000310463	3/8	161	2	159				CCDC74B,missense_variant,p.His149Arg,ENST00000310463,NM_207310.2;CCDC74B,missense_variant,p.His149Arg,ENST00000392984,;CCDC74B,missense_variant,p.His191Arg,ENST00000457413,;CCDC74B,intron_variant,,ENST00000409943,NM_001258307.1;CCDC74B,intron_variant,,ENST00000409128,;CCDC74B,downstream_gene_variant,,ENST00000409234,;CCDC74B,downstream_gene_variant,,ENST00000441670,;MED15P9,downstream_gene_varian…	C	ENSG00000152076	ENST00000310463	Transcript
TUBA3E	0	.	GRCh38	chr2	130194181	130194181	+	Missense_Mutation	SNP	G	G	T	rs13000249		GIMEN_S4	NORMAL	G	G																c.661C>A	p.Arg221Ser	p.R221S	ENST00000312988	4/5	509	323	186				TUBA3E,missense_variant,p.Arg221Ser,ENST00000312988,NM_207312.2;MZT2B,downstream_gene_variant,,ENST00000281871,NM_025029.3;MZT2B,downstream_gene_variant,,ENST00000409255,;MZT2B,downstream_gene_variant,,ENST00000425361,;MZT2B,downstream_gene_variant,,ENST00000457492,;MZT2B,downstream_gene_variant,,ENST00000455239,;MZT2B,downstream_gene_variant,,ENST00000480182,;	T	ENSG00000152086	ENST00000312988	Transcript
POTEI	0	.	GRCh38	chr2	130462929	130462929	+	Missense_Mutation	SNP	C	T	T	rs4850284		GIMEN_S4	NORMAL	C	C																c.3115G>A	p.Val1039Met	p.V1039M	ENST00000451531	15/15	7	0	7				POTEI,missense_variant,p.Val1039Met,ENST00000451531,NM_001277406.1;POTEI,downstream_gene_variant,,ENST00000631234,;POTEI,downstream_gene_variant,,ENST00000615053,;	T	ENSG00000196834	ENST00000451531	Transcript
POTEI	0	.	GRCh38	chr2	130488140	130488140	+	Missense_Mutation	SNP	C	G	G	rs2259528		GIMEN_S4	NORMAL	C	C																c.1301G>C	p.Ser434Thr	p.S434T	ENST00000451531	9/15	47	0	47				POTEI,missense_variant,p.Ser434Thr,ENST00000451531,NM_001277406.1;POTEI,3_prime_UTR_variant,,ENST00000631234,;POTEI,intron_variant,,ENST00000615053,;	G	ENSG00000196834	ENST00000451531	Transcript
POTEJ	0	.	GRCh38	chr2	130656603	130656603	+	Missense_Mutation	SNP	C	C	T	rs62165276		GIMEN_S4	NORMAL	C	C																c.1843C>T	p.Arg615Trp	p.R615W	ENST00000409602	15/15	548	302	246				POTEJ,missense_variant,p.Arg615Trp,ENST00000409602,NM_001277083.1;	T	ENSG00000222038	ENST00000409602	Transcript
MZT2A	0	.	GRCh38	chr2	131491965	131491965	+	Missense_Mutation	SNP	T	T	G	rs759614565		GIMEN_S4	NORMAL	T	T																c.230A>C	p.Lys77Thr	p.K77T	ENST00000309451	2/3	238	122	116				MZT2A,missense_variant,p.Lys77Thr,ENST00000309451,NM_001085365.1;MZT2A,upstream_gene_variant,,ENST00000579560,;MZT2A,non_coding_transcript_exon_variant,,ENST00000410036,;MZT2A,non_coding_transcript_exon_variant,,ENST00000488586,;AC093838.4,upstream_gene_variant,,ENST00000438378,;MZT2A,missense_variant,p.Lys64Thr,ENST00000427024,;MZT2A,non_coding_transcript_exon_variant,,ENST00000491265,;MZT2A,non…	G	ENSG00000173272	ENST00000309451	Transcript
NEB	0	.	GRCh38	chr2	151527524	151527524	+	Missense_Mutation	SNP	G	G	A	rs367626762		GIMEN_S4	NORMAL	G	G																c.21902C>T	p.Pro7301Leu	p.P7301L	ENST00000618972	148/183	275	151	124				NEB,missense_variant,p.Pro7301Leu,ENST00000618972,NM_001271208.1;NEB,missense_variant,p.Pro7266Leu,ENST00000397345,NM_001164508.1;NEB,missense_variant,p.Pro7266Leu,ENST00000427231,NM_001164507.1;NEB,missense_variant,p.Pro7266Leu,ENST00000603639,;NEB,missense_variant,p.Pro7266Leu,ENST00000604864,;NEB,missense_variant,p.Pro5565Leu,ENST00000409198,NM_004543.4;NEB,missense_variant,p.Pro5565Leu,ENST00…	A	ENSG00000183091	ENST00000618972	Transcript
GALNT5	0	.	GRCh38	chr2	157308720	157308720	+	Missense_Mutation	SNP	C	C	T	rs143599667		GIMEN_S4	NORMAL	C	C																c.2674C>T	p.Pro892Ser	p.P892S	ENST00000259056	9/10	164	81	83				GALNT5,missense_variant,p.Pro892Ser,ENST00000259056,NM_014568.1;	T	ENSG00000136542	ENST00000259056	Transcript
RBMS1	0	.	GRCh38	chr2	160318227	160318228	+	Splice_Site	DEL	TC	TC	-	novel		GIMEN_S4	NORMAL	TC	TC																c.252-1_252delGA		p.X84_splice	ENST00000348849	3/14	160	136	24				RBMS1,splice_acceptor_variant,,ENST00000348849,NM_016836.3,NM_002897.4;RBMS1,splice_acceptor_variant,,ENST00000392753,;RBMS1,splice_acceptor_variant,,ENST00000409972,;RBMS1,splice_acceptor_variant,,ENST00000409075,;RBMS1,splice_acceptor_variant,,ENST00000409289,;RBMS1,splice_acceptor_variant,,ENST00000428519,;RBMS1,splice_acceptor_variant,,ENST00000474820,;RBMS1,upstream_gene_variant,,ENST0000049…	-	ENSG00000153250	ENST00000348849	Transcript
SCN9A	0	.	GRCh38	chr2	166284581	166284581	+	Missense_Mutation	SNP	C	C	T	rs201338643		GIMEN_S4	NORMAL	C	C																c.1846G>A	p.Gly616Arg	p.G616R	ENST00000409672	12/27	411	204	207				SCN9A,missense_variant,p.Gly616Arg,ENST00000303354,;SCN9A,missense_variant,p.Gly616Arg,ENST00000409672,NM_002977.3;SCN9A,missense_variant,p.Gly616Arg,ENST00000409435,;SCN9A,missense_variant,p.Gly481Arg,ENST00000452182,;SCN9A,missense_variant,p.Gly481Arg,ENST00000454569,;AC010127.3,intron_variant,,ENST00000447809,;	T	ENSG00000169432	ENST00000409672	Transcript
HAT1	0	.	GRCh38	chr2	171976274	171976274	+	Missense_Mutation	SNP	T	C	C	rs73976541		GIMEN_S4	NORMAL	T	T																c.941T>C	p.Val314Ala	p.V314A	ENST00000264108	9/11	334	0	334				HAT1,missense_variant,p.Val314Ala,ENST00000264108,NM_003642.3;SLC25A12,intron_variant,,ENST00000472748,;SLC25A12,intron_variant,,ENST00000484227,;SLC25A12,intron_variant,,ENST00000464063,;HAT1,3_prime_UTR_variant,,ENST00000457761,;HAT1,3_prime_UTR_variant,,ENST00000412731,;HAT1,non_coding_transcript_exon_variant,,ENST00000494601,;HAT1,non_coding_transcript_exon_variant,,ENST00000392584,;	C	ENSG00000128708	ENST00000264108	Transcript
TTC30A	0	.	GRCh38	chr2	177617366	177617366	+	Missense_Mutation	SNP	C	T	T	rs28630685		GIMEN_S4	NORMAL	C	C																c.1336G>A	p.Val446Ile	p.V446I	ENST00000355689	1/1	159	0	158				TTC30A,missense_variant,p.Val446Ile,ENST00000355689,NM_152275.3;AC073834.3,non_coding_transcript_exon_variant,,ENST00000357045,;	T	ENSG00000197557	ENST00000355689	Transcript
TTN	0	.	GRCh38	chr2	178574784	178574784	+	Missense_Mutation	SNP	C	C	T	rs145504744		GIMEN_S4	NORMAL	C	C																c.71348G>A	p.Arg23783His	p.R23783H	ENST00000589042	326/363	626	304	321				TTN,missense_variant,p.Arg23783His,ENST00000589042,NM_001267550.2;TTN,missense_variant,p.Arg22142His,ENST00000591111,;AC010680.1,missense_variant,p.Arg22142His,ENST00000615779,NM_001256850.1;TTN,missense_variant,p.Arg21215His,ENST00000342992,NM_133378.4;TTN,missense_variant,p.Arg14718His,ENST00000460472,NM_003319.4;AC010680.1,missense_variant,p.Arg14910His,ENST00000342175,NM_133437.4;AC010680.1,m…	T	ENSG00000155657	ENST00000589042	Transcript
TTN	0	.	GRCh38	chr2	178663505	178663505	+	Missense_Mutation	SNP	G	G	T	novel		GIMEN_S4	NORMAL	G	G																c.36544C>A	p.Pro12182Thr	p.P12182T	ENST00000589042	172/363	328	204	124				TTN,missense_variant,p.Pro12182Thr,ENST00000589042,NM_001267550.2;TTN,intron_variant,,ENST00000591111,;AC010680.1,intron_variant,,ENST00000615779,NM_001256850.1;TTN,intron_variant,,ENST00000342992,NM_133378.4;TTN,intron_variant,,ENST00000460472,NM_003319.4;AC010680.1,intron_variant,,ENST00000342175,NM_133437.4;AC010680.1,intron_variant,,ENST00000359218,NM_133432.3;TTN,intron_variant,,ENST00000414…	T	ENSG00000155657	ENST00000589042	Transcript
FSIP2	0	.	GRCh38	chr2	185791733	185791733	+	Missense_Mutation	SNP	T	T	A	rs200352552		GIMEN_S4	NORMAL	T	T																c.4864T>A	p.Ser1622Thr	p.S1622T	ENST00000343098	16/23	274	159	115				FSIP2,missense_variant,p.Ser1622Thr,ENST00000343098,;FSIP2,missense_variant,p.Ser1533Thr,ENST00000424728,NM_173651.3;FSIP2-AS1,intron_variant,,ENST00000436557,;FSIP2-AS1,intron_variant,,ENST00000429929,;FSIP2,upstream_gene_variant,,ENST00000415915,;	A	ENSG00000188738	ENST00000343098	Transcript
AC013264.1	0	.	GRCh38	chr2	196995446	196995446	+	Missense_Mutation	SNP	C	C	T	novel		GIMEN_S4	NORMAL	C	C																c.2764G>A	p.Ala922Thr	p.A922T	ENST00000282272	26/28	121	97	24				ANKRD44,missense_variant,p.Ala897Thr,ENST00000328737,;AC013264.1,missense_variant,p.Ala922Thr,ENST00000282272,NM_001195144.1;ANKRD44,missense_variant,p.Ala737Thr,ENST00000424317,;ANKRD44,missense_variant,p.Ala111Thr,ENST00000448801,;ANKRD44,non_coding_transcript_exon_variant,,ENST00000493808,;ANKRD44,upstream_gene_variant,,ENST00000486006,;	T	ENSG00000283224	ENST00000282272	Transcript
TRAK2	0	.	GRCh38	chr2	201420431	201420431	+	Missense_Mutation	SNP	G	G	A	rs146913241		GIMEN_S4	NORMAL	G	G																c.77C>T	p.Ser26Leu	p.S26L	ENST00000332624	2/16	414	239	175				TRAK2,missense_variant,p.Ser26Leu,ENST00000332624,NM_015049.2;TRAK2,missense_variant,p.Ser26Leu,ENST00000430254,;TRAK2,missense_variant,p.Ser26Leu,ENST00000440597,;STRADB,intron_variant,,ENST00000458269,;Y_RNA,upstream_gene_variant,,ENST00000365138,;TRAK2,non_coding_transcript_exon_variant,,ENST00000451703,;	A	ENSG00000115993	ENST00000332624	Transcript
ALS2CR11	0	.	GRCh38	chr2	201492363	201492363	+	Missense_Mutation	SNP	C	C	G	rs140682631		GIMEN_S4	NORMAL	C	C																c.3978G>C	p.Gln1326His	p.Q1326H	ENST00000439140	15/16	58	31	27				ALS2CR11,missense_variant,p.Gln1326His,ENST00000439140,NM_001168221.1;ALS2CR11,intron_variant,,ENST00000286195,NM_152525.5;ALS2CR11,intron_variant,,ENST00000439802,NM_001168216.1;ALS2CR11,intron_variant,,ENST00000482942,;	G	ENSG00000155754	ENST00000439140	Transcript
NBEAL1	0	.	GRCh38	chr2	203135861	203135861	+	Missense_Mutation	SNP	A	A	G	rs761396593		GIMEN_S4	NORMAL	A	A																c.3911A>G	p.Lys1304Arg	p.K1304R	ENST00000449802	27/55	332	172	160				NBEAL1,missense_variant,p.Lys1304Arg,ENST00000449802,NM_001114132.1;	G	ENSG00000144426	ENST00000449802	Transcript
CYP20A1	0	.	GRCh38	chr2	203285704	203285704	+	Missense_Mutation	SNP	G	G	C	rs144732080		GIMEN_S4	NORMAL	G	G																c.943G>C	p.Val315Leu	p.V315L	ENST00000356079	9/13	91	53	38				CYP20A1,missense_variant,p.Val45Leu,ENST00000613925,;CYP20A1,missense_variant,p.Val315Leu,ENST00000356079,NM_177538.2;CYP20A1,missense_variant,p.Val323Leu,ENST00000429815,;CYP20A1,missense_variant,p.Val250Leu,ENST00000443941,;CYP20A1,non_coding_transcript_exon_variant,,ENST00000461371,;CYP20A1,non_coding_transcript_exon_variant,,ENST00000489360,;CYP20A1,downstream_gene_variant,,ENST00000463131,;C…	C	ENSG00000119004	ENST00000356079	Transcript
PARD3B	0	.	GRCh38	chr2	205121607	205121607	+	Missense_Mutation	SNP	C	C	T	rs140915034		GIMEN_S4	NORMAL	C	C																c.823C>T	p.Arg275Cys	p.R275C	ENST00000406610	8/23	352	180	172				PARD3B,missense_variant,p.Arg275Cys,ENST00000406610,NM_001302769.1;PARD3B,missense_variant,p.Arg201Cys,ENST00000613457,;PARD3B,missense_variant,p.Arg201Cys,ENST00000614500,;PARD3B,missense_variant,p.Arg201Cys,ENST00000622699,;PARD3B,missense_variant,p.Arg275Cys,ENST00000358768,NM_152526.5;PARD3B,missense_variant,p.Arg275Cys,ENST00000351153,NM_057177.6;PARD3B,missense_variant,p.Arg275Cys,ENST00000…	T	ENSG00000116117	ENST00000406610	Transcript
PLEKHM3	0	.	GRCh38	chr2	207977461	207977461	+	Missense_Mutation	SNP	C	C	T	rs138142787		GIMEN_S4	NORMAL	C	C																c.736G>A	p.Asp246Asn	p.D246N	ENST00000427836	3/8	463	245	218				PLEKHM3,missense_variant,p.Asp246Asn,ENST00000427836,NM_001080475.2;PLEKHM3,missense_variant,p.Asp246Asn,ENST00000457206,;PLEKHM3,upstream_gene_variant,,ENST00000447645,;	T	ENSG00000178385	ENST00000427836	Transcript
BARD1	0	.	GRCh38	chr2	214745728	214745746	+	Frame_Shift_Del	DEL	TGTCAAACTCAGTATATTT	TGTCAAACTCAGTATATTT	-	novel		GIMEN_S4	NORMAL	TGTCAAACTCAGTATATTT	TGTCAAACTCAGTATATTT																c.1786_1804delAAATATACTGAGTTTGACA	p.Lys596ValfsTer3	p.K596Vfs*3	ENST00000260947	8/11	350	221	129				BARD1,frameshift_variant,p.Lys596ValfsTer3,ENST00000260947,NM_000465.3;BARD1,frameshift_variant,p.Lys577ValfsTer3,ENST00000617164,NM_001282543.1;BARD1,frameshift_variant,p.Lys145ValfsTer3,ENST00000613706,NM_001282545.1;BARD1,frameshift_variant,p.Lys126ValfsTer3,ENST00000613374,NM_001282548.1;BARD1,frameshift_variant,p.Lys145ValfsTer3,ENST00000421162,;BARD1,3_prime_UTR_variant,,ENST00000620057,;BA…	-	ENSG00000138376	ENST00000260947	Transcript
SMARCAL1	0	.	GRCh38	chr2	216428719	216428719	+	Missense_Mutation	SNP	A	A	T	rs2066520		GIMEN_S4	NORMAL	A	A																c.1271A>T	p.Asp424Val	p.D424V	ENST00000357276	7/18	989	521	468				SMARCAL1,missense_variant,p.Asp424Val,ENST00000357276,NM_014140.3;SMARCAL1,missense_variant,p.Asp424Val,ENST00000358207,NM_001127207.1;SMARCAL1,missense_variant,p.Asp288Val,ENST00000392128,;SMARCAL1,missense_variant,p.Asp306Val,ENST00000427645,;SMARCAL1,downstream_gene_variant,,ENST00000412913,;SMARCAL1,upstream_gene_variant,,ENST00000445153,;SMARCAL1,non_coding_transcript_exon_variant,,ENST00000…	T	ENSG00000138375	ENST00000357276	Transcript
TNP1	0	.	GRCh38	chr2	216860030	216860030	+	Missense_Mutation	SNP	G	G	A	rs747435022		GIMEN_S4	NORMAL	G	G																c.5C>T	p.Ser2Leu	p.S2L	ENST00000236979	1/2	195	92	103				TNP1,missense_variant,p.Ser2Leu,ENST00000236979,NM_003284.3;AC007557.5,upstream_gene_variant,,ENST00000623926,;AC007563.5,intron_variant,,ENST00000447289,;AC007557.4,upstream_gene_variant,,ENST00000440900,;AC007563.5,upstream_gene_variant,,ENST00000607591,;	A	ENSG00000118245	ENST00000236979	Transcript
VIL1	0	.	GRCh38	chr2	218430792	218430792	+	Missense_Mutation	SNP	C	C	T	rs749219359		GIMEN_S4	NORMAL	C	C																c.1016C>T	p.Ser339Leu	p.S339L	ENST00000248444	10/20	237	123	114				VIL1,missense_variant,p.Ser339Leu,ENST00000248444,NM_007127.2;VIL1,missense_variant,p.Ser28Leu,ENST00000392114,;VIL1,missense_variant,p.Ser339Leu,ENST00000440053,;VIL1,upstream_gene_variant,,ENST00000419986,;VIL1,downstream_gene_variant,,ENST00000454069,;	T	ENSG00000127831	ENST00000248444	Transcript
EPHA4	0	.	GRCh38	chr2	221482401	221482401	+	Missense_Mutation	SNP	G	G	T	rs752325084		GIMEN_S4	NORMAL	G	G																c.1269C>A	p.Asn423Lys	p.N423K	ENST00000281821	5/18	394	197	197				EPHA4,missense_variant,p.Asn423Lys,ENST00000281821,NM_004438.4,NM_001304537.1,NM_001304536.1;EPHA4,missense_variant,p.Asn423Lys,ENST00000409854,;EPHA4,missense_variant,p.Asn423Lys,ENST00000409938,;EPHA4,missense_variant,p.Asn127Lys,ENST00000443796,;EPHA4,missense_variant,p.Asn160Lys,ENST00000441679,;EPHA4,downstream_gene_variant,,ENST00000463446,;	T	ENSG00000116106	ENST00000281821	Transcript
IRS1	0	.	GRCh38	chr2	226796287	226796287	+	Missense_Mutation	SNP	C	C	G	rs41265094		GIMEN_S4	NORMAL	C	C																c.2452G>C	p.Gly818Arg	p.G818R	ENST00000305123	1/2	380	198	182				IRS1,missense_variant,p.Gly818Arg,ENST00000305123,NM_005544.2;RP11-395N3.2,upstream_gene_variant,,ENST00000607970,;IRS1,upstream_gene_variant,,ENST00000498335,;	G	ENSG00000169047	ENST00000305123	Transcript
SLC16A14	0	.	GRCh38	chr2	230045790	230045790	+	Missense_Mutation	SNP	T	T	C	rs146171849		GIMEN_S4	NORMAL	T	T																c.1336A>G	p.Ile446Val	p.I446V	ENST00000295190	4/5	303	178	125				SLC16A14,missense_variant,p.Ile446Val,ENST00000295190,NM_152527.4;SLC16A14,missense_variant,p.Ile446Val,ENST00000457406,;SLC16A14,missense_variant,p.Ile446Val,ENST00000412034,;	C	ENSG00000163053	ENST00000295190	Transcript
PRSS56	0	.	GRCh38	chr2	232523113	232523113	+	Missense_Mutation	SNP	G	G	A	rs575712686		GIMEN_S4	NORMAL	G	G																c.760G>A	p.Asp254Asn	p.D254N	ENST00000617714	7/13	378	209	169				PRSS56,missense_variant,p.Asp254Asn,ENST00000617714,NM_001195129.1;PRSS56,missense_variant,p.Asp254Asn,ENST00000449534,;CHRND,upstream_gene_variant,,ENST00000543200,NM_001256657.1,NM_001311196.1;CHRND,upstream_gene_variant,,ENST00000258385,NM_000751.2;CHRND,upstream_gene_variant,,ENST00000449596,;PRSS56,non_coding_transcript_exon_variant,,ENST00000602410,;CHRND,upstream_gene_variant,,ENST00000441…	A	ENSG00000237412	ENST00000617714	Transcript
UBE2F	0	.	GRCh38	chr2	238030581	238030581	+	Missense_Mutation	SNP	G	G	A	rs756003068		GIMEN_S4	NORMAL	G	G																c.379G>A	p.Gly127Ser	p.G127S	ENST00000612130	7/10	250	147	103				UBE2F,missense_variant,p.Gly127Ser,ENST00000612130,NM_001278305.1;UBE2F,missense_variant,p.Gly95Ser,ENST00000414443,NM_001278307.1;UBE2F,missense_variant,p.Gly127Ser,ENST00000272930,NM_080678.2;UBE2F,missense_variant,p.Gly105Ser,ENST00000409332,;UBE2F,missense_variant,p.Gly103Ser,ENST00000409953,NM_001278306.1;UBE2F,missense_variant,p.Gly127Ser,ENST00000409633,NM_001278308.1;UBE2F,missense_varian…	A	ENSG00000184182	ENST00000612130	Transcript
OR6B3	0	.	GRCh38	chr2	240045930	240045930	+	Missense_Mutation	SNP	G	G	A	rs13030992		GIMEN_S4	NORMAL	G	G																c.143C>T	p.Thr48Ile	p.T48I	ENST00000319423	1/1	396	262	134				OR6B3,missense_variant,p.Thr48Ile,ENST00000319423,NM_173351.1;PRR21,upstream_gene_variant,,ENST00000408934,NM_001080835.1;	A	ENSG00000178586	ENST00000319423	Transcript
AQP12B	0	.	GRCh38	chr2	240676702	240676702	+	Missense_Mutation	SNP	T	T	C	rs1807128		GIMEN_S4	NORMAL	T	T																c.767A>G	p.His256Arg	p.H256R	ENST00000407834	3/3	18	9	9				AQP12B,missense_variant,p.His256Arg,ENST00000407834,NM_001102467.1;AQP12B,missense_variant,p.His244Arg,ENST00000621682,;AQP12B,non_coding_transcript_exon_variant,,ENST00000459806,;AQP12B,3_prime_UTR_variant,,ENST00000414322,;AQP12B,3_prime_UTR_variant,,ENST00000413999,;AQP12B,downstream_gene_variant,,ENST00000452886,;RP11-118M12.1,downstream_gene_variant,,ENST00000615796,;	C	ENSG00000185176	ENST00000407834	Transcript
AQP12B	0	.	GRCh38	chr2	240682452	240682452	+	Missense_Mutation	SNP	G	G	A	rs74882485		GIMEN_S4	NORMAL	G	G																c.386C>T	p.Thr129Met	p.T129M	ENST00000407834	1/3	267	138	129				AQP12B,missense_variant,p.Thr129Met,ENST00000407834,NM_001102467.1;AQP12B,missense_variant,p.Thr117Met,ENST00000621682,;AC011298.2,upstream_gene_variant,,ENST00000407635,;AQP12B,upstream_gene_variant,,ENST00000459806,;AQP12B,synonymous_variant,p.Asp32=,ENST00000414322,;AQP12B,synonymous_variant,p.Asp32=,ENST00000413999,;AQP12B,synonymous_variant,p.Asp32=,ENST00000452886,;	A	ENSG00000185176	ENST00000407834	Transcript
AQP12A	0	.	GRCh38	chr2	240692422	240692422	+	Missense_Mutation	SNP	G	G	A	rs12477907		GIMEN_S4	NORMAL	G	G																c.508G>A	p.Ala170Thr	p.A170T	ENST00000429564	2/4	116	73	43				AQP12A,missense_variant,p.Ala170Thr,ENST00000429564,;AQP12A,missense_variant,p.Ala158Thr,ENST00000337801,NM_198998.2;AC011298.2,downstream_gene_variant,,ENST00000407635,;AQP12A,upstream_gene_variant,,ENST00000474778,;AQP12A,upstream_gene_variant,,ENST00000471878,;AQP12A,upstream_gene_variant,,ENST00000460527,;	A	ENSG00000184945	ENST00000429564	Transcript
AQP12A	0	.	GRCh38	chr2	240698199	240698199	+	Missense_Mutation	SNP	A	A	G	rs201744512		GIMEN_S4	NORMAL	A	A																c.767A>G	p.His256Arg	p.H256R	ENST00000429564	4/4	5	1	4				AQP12A,missense_variant,p.His256Arg,ENST00000429564,;AQP12A,missense_variant,p.His244Arg,ENST00000337801,NM_198998.2;AQP12A,non_coding_transcript_exon_variant,,ENST00000474778,;AQP12A,non_coding_transcript_exon_variant,,ENST00000471878,;AQP12A,non_coding_transcript_exon_variant,,ENST00000460527,;RP11-118M12.2,downstream_gene_variant,,ENST00000617989,;	G	ENSG00000184945	ENST00000429564	Transcript
CNTN4	0	.	GRCh38	chr3	2866841	2866841	+	Missense_Mutation	SNP	G	G	T	novel		GIMEN_S4	NORMAL	G	G																c.544G>T	p.Ala182Ser	p.A182S	ENST00000397461	7/24	263	154	109				CNTN4,missense_variant,p.Ala182Ser,ENST00000397461,NM_001206955.1;CNTN4,missense_variant,p.Ala182Ser,ENST00000418658,NM_175607.2;CNTN4,missense_variant,p.Ala182Ser,ENST00000427331,;CNTN4,non_coding_transcript_exon_variant,,ENST00000473058,;CNTN4,missense_variant,p.Ala182Ser,ENST00000427741,;CNTN4,non_coding_transcript_exon_variant,,ENST00000430505,;CNTN4,non_coding_transcript_exon_variant,,ENST00…	T	ENSG00000144619	ENST00000397461	Transcript
FANCD2	0	.	GRCh38	chr3	10046659	10046659	+	Missense_Mutation	SNP	A	A	G	rs73126218		GIMEN_S4	NORMAL	A	A																c.1214A>G	p.Asn405Ser	p.N405S	ENST00000287647	15/43	396	284	112				FANCD2,missense_variant,p.Asn405Ser,ENST00000287647,NM_033084.4;FANCD2,missense_variant,p.Asn405Ser,ENST00000419585,NM_001319984.1;FANCD2,missense_variant,p.Asn405Ser,ENST00000383807,NM_001018115.2;FANCD2,non_coding_transcript_exon_variant,,ENST00000483276,;FANCD2,non_coding_transcript_exon_variant,,ENST00000464934,;FANCD2,upstream_gene_variant,,ENST00000421731,;	G	ENSG00000144554	ENST00000287647	Transcript
FBLN2	0	.	GRCh38	chr3	13637600	13637600	+	Missense_Mutation	SNP	G	G	T	novel		GIMEN_S4	NORMAL	G	G																c.3377G>T	p.Cys1126Phe	p.C1126F	ENST00000404922	18/18	262	125	137				FBLN2,missense_variant,p.Cys1126Phe,ENST00000404922,NM_001004019.1;FBLN2,missense_variant,p.Cys1126Phe,ENST00000492059,NM_001165035.1;FBLN2,missense_variant,p.Cys1079Phe,ENST00000295760,NM_001998.2;FBLN2,intron_variant,,ENST00000295761,;FBLN2,intron_variant,,ENST00000421373,;	T	ENSG00000163520	ENST00000404922	Transcript
RBSN	0	.	GRCh38	chr3	15096063	15096063	+	Missense_Mutation	SNP	G	C	C	rs766633514		GIMEN_S4	NORMAL	G	G																c.58C>G	p.Leu20Val	p.L20V	ENST00000253699	4/14	280	2	278				RBSN,missense_variant,p.Leu20Val,ENST00000253699,NM_022340.3;RBSN,missense_variant,p.Leu20Val,ENST00000476527,NM_001302378.1;RBSN,missense_variant,p.Leu20Val,ENST00000449050,;RBSN,missense_variant,p.Leu20Val,ENST00000507357,;RBSN,non_coding_transcript_exon_variant,,ENST00000449964,;RBSN,missense_variant,p.Leu20Val,ENST00000441057,;	C	ENSG00000131381	ENST00000253699	Transcript
KAT2B	0	.	GRCh38	chr3	20140317	20140317	+	Missense_Mutation	SNP	C	T	T	rs116196143		GIMEN_S4	NORMAL	C	C																c.1957C>T	p.Arg653Trp	p.R653W	ENST00000263754	13/18	196	0	196				KAT2B,missense_variant,p.Arg653Trp,ENST00000263754,NM_003884.4;MIR3135A,downstream_gene_variant,,ENST00000578460,;KAT2B,non_coding_transcript_exon_variant,,ENST00000468111,;	T	ENSG00000114166	ENST00000263754	Transcript
LARS2	0	.	GRCh38	chr3	45474255	45474255	+	Missense_Mutation	SNP	G	A	A	rs201911936		GIMEN_S4	NORMAL	G	G																c.763G>A	p.Ala255Thr	p.A255T	ENST00000415258	8/21	137	0	137				LARS2,missense_variant,p.Ala255Thr,ENST00000415258,;LARS2,missense_variant,p.Ala255Thr,ENST00000265537,NM_015340.3;LARS2,missense_variant,p.Ala212Thr,ENST00000414984,;	A	ENSG00000011376	ENST00000415258	Transcript
SETD2	0	.	GRCh38	chr3	47120604	47120604	+	Missense_Mutation	SNP	C	A	A	novel		GIMEN_S4	NORMAL	C	C																c.4032G>T	p.Gln1344His	p.Q1344H	ENST00000409792	3/21	300	0	300				SETD2,missense_variant,p.Gln1344His,ENST00000409792,NM_014159.6;SETD2,missense_variant,p.Gln1300His,ENST00000412450,;SETD2,missense_variant,p.Gln1216His,ENST00000330022,;SETD2,missense_variant,p.Gln1062His,ENST00000431180,;SETD2,missense_variant,p.Gln978His,ENST00000445387,;	A	ENSG00000181555	ENST00000409792	Transcript
RAD54L2	0	.	GRCh38	chr3	51637355	51637355	+	Missense_Mutation	SNP	G	G	C	novel		GIMEN_S4	NORMAL	G	G																c.1534G>C	p.Asp512His	p.D512H	ENST00000409535	10/22	237	76	161				RAD54L2,missense_variant,p.Asp512His,ENST00000409535,NM_001322257.1,NM_015106.3,NM_001322253.1,NM_001322256.1;RAD54L2,missense_variant,p.Asp341His,ENST00000432863,;RAD54L2,non_coding_transcript_exon_variant,,ENST00000461680,;RAD54L2,non_coding_transcript_exon_variant,,ENST00000487093,;	C	ENSG00000164080	ENST00000409535	Transcript
IQCF1	0	.	GRCh38	chr3	51895080	51895080	+	Missense_Mutation	SNP	C	T	T	rs114559032		GIMEN_S4	NORMAL	C	C																c.428G>A	p.Arg143His	p.R143H	ENST00000310914	4/4	271	0	271				IQCF1,missense_variant,p.Arg143His,ENST00000310914,NM_152397.2;IQCF1,3_prime_UTR_variant,,ENST00000314534,;	T	ENSG00000173389	ENST00000310914	Transcript
DCP1A	0	.	GRCh38	chr3	53292458	53292458	+	Missense_Mutation	SNP	G	T	T	rs34229192		GIMEN_S4	NORMAL	G	G																c.880C>A	p.Pro294Thr	p.P294T	ENST00000294241	6/9	223	0	223				DCP1A,missense_variant,p.Pro332Thr,ENST00000610213,NM_018403.6,NM_001290205.1,NM_001290206.1;DCP1A,missense_variant,p.Pro294Thr,ENST00000294241,NM_001290204.1;DCP1A,downstream_gene_variant,,ENST00000560624,;Y_RNA,downstream_gene_variant,,ENST00000622394,;DCP1A,upstream_gene_variant,,ENST00000558034,;	T	ENSG00000272886	ENST00000294241	Transcript
DCP1A	0	.	GRCh38	chr3	53292562	53292562	+	Missense_Mutation	SNP	G	C	C	rs35988197		GIMEN_S4	NORMAL	G	G																c.776C>G	p.Ala259Gly	p.A259G	ENST00000294241	6/9	166	0	166				DCP1A,missense_variant,p.Ala297Gly,ENST00000610213,NM_018403.6,NM_001290205.1,NM_001290206.1;DCP1A,missense_variant,p.Ala259Gly,ENST00000294241,NM_001290204.1;DCP1A,downstream_gene_variant,,ENST00000560624,;Y_RNA,downstream_gene_variant,,ENST00000622394,;DCP1A,upstream_gene_variant,,ENST00000558034,;	C	ENSG00000272886	ENST00000294241	Transcript
DNAH12	0	.	GRCh38	chr3	57379184	57379184	+	Missense_Mutation	SNP	T	T	C	novel		GIMEN_S4	NORMAL	T	T																c.8197A>G	p.Met2733Val	p.M2733V	ENST00000495027	52/74	209	117	92				DNAH12,missense_variant,p.Met2733Val,ENST00000495027,NM_001291661.1;DNAH12,intron_variant,,ENST00000351747,;	C	ENSG00000174844	ENST00000495027	Transcript
FEZF2	0	.	GRCh38	chr3	62370249	62370249	+	Missense_Mutation	SNP	G	G	T	novel		GIMEN_S4	NORMAL	G	G																c.1214C>A	p.Thr405Asn	p.T405N	ENST00000283268	5/5	462	252	210				FEZF2,missense_variant,p.Thr405Asn,ENST00000283268,NM_018008.3;FEZF2,missense_variant,p.Thr405Asn,ENST00000486811,;FEZF2,missense_variant,p.Thr405Asn,ENST00000475839,;PTPRG-AS1,upstream_gene_variant,,ENST00000490916,;PTPRG-AS1,upstream_gene_variant,,ENST00000495542,;	T	ENSG00000153266	ENST00000283268	Transcript
FRG2C	0	.	GRCh38	chr3	75665147	75665147	+	Missense_Mutation	SNP	A	A	G	rs74714110		GIMEN_S4	NORMAL	A	A																c.278A>G	p.Gln93Arg	p.Q93R	ENST00000308062	3/4	340	240	100				FRG2C,missense_variant,p.Gln93Arg,ENST00000308062,NM_001124759.1;FRG2C,missense_variant,p.Gln92Arg,ENST00000464571,;DUX4L26,upstream_gene_variant,,ENST00000489078,;	G	ENSG00000172969	ENST00000308062	Transcript
FRG2C	0	.	GRCh38	chr3	75665186	75665186	+	Missense_Mutation	SNP	T	T	G	rs73840323		GIMEN_S4	NORMAL	T	T																c.317T>G	p.Ile106Ser	p.I106S	ENST00000308062	3/4	452	298	154				FRG2C,missense_variant,p.Ile106Ser,ENST00000308062,NM_001124759.1;FRG2C,missense_variant,p.Ile105Ser,ENST00000464571,;DUX4L26,upstream_gene_variant,,ENST00000489078,;	G	ENSG00000172969	ENST00000308062	Transcript
FRG2C	0	.	GRCh38	chr3	75665668	75665668	+	Missense_Mutation	SNP	G	G	A	rs74497996		GIMEN_S4	NORMAL	G	G																c.476G>A	p.Arg159Gln	p.R159Q	ENST00000308062	4/4	638	464	174				FRG2C,missense_variant,p.Arg159Gln,ENST00000308062,NM_001124759.1;FRG2C,missense_variant,p.Arg158Gln,ENST00000464571,;DUX4L26,upstream_gene_variant,,ENST00000489078,;	A	ENSG00000172969	ENST00000308062	Transcript
FRG2C	0	.	GRCh38	chr3	75665674	75665674	+	Frame_Shift_Del	DEL	G	G	-	rs373728386		GIMEN_S4	NORMAL	G	G																c.483delG	p.Arg161SerfsTer5	p.R161Sfs*5	ENST00000308062	4/4	623	488	135				FRG2C,frameshift_variant,p.Arg161SerfsTer5,ENST00000308062,NM_001124759.1;FRG2C,frameshift_variant,p.Arg160SerfsTer5,ENST00000464571,;DUX4L26,upstream_gene_variant,,ENST00000489078,;	-	ENSG00000172969	ENST00000308062	Transcript
FRG2C	0	.	GRCh38	chr3	75665680	75665680	+	Missense_Mutation	SNP	G	G	A	rs138192454		GIMEN_S4	NORMAL	G	G																c.488G>A	p.Arg163Gln	p.R163Q	ENST00000308062	4/4	661	469	192				FRG2C,missense_variant,p.Arg163Gln,ENST00000308062,NM_001124759.1;FRG2C,missense_variant,p.Arg162Gln,ENST00000464571,;DUX4L26,upstream_gene_variant,,ENST00000489078,;	A	ENSG00000172969	ENST00000308062	Transcript
FRG2C	0	.	GRCh38	chr3	75665689	75665689	+	Missense_Mutation	SNP	A	A	G	rs200756071		GIMEN_S4	NORMAL	A	A																c.497A>G	p.Glu166Gly	p.E166G	ENST00000308062	4/4	700	500	200				FRG2C,missense_variant,p.Glu166Gly,ENST00000308062,NM_001124759.1;FRG2C,missense_variant,p.Glu165Gly,ENST00000464571,;DUX4L26,upstream_gene_variant,,ENST00000489078,;	G	ENSG00000172969	ENST00000308062	Transcript
FRG2C	0	.	GRCh38	chr3	75665948	75665948	+	Missense_Mutation	SNP	T	T	A	rs2118760		GIMEN_S4	NORMAL	T	T																c.756T>A	p.Asp252Glu	p.D252E	ENST00000308062	4/4	423	271	152				FRG2C,missense_variant,p.Asp252Glu,ENST00000308062,NM_001124759.1;FRG2C,missense_variant,p.Asp251Glu,ENST00000464571,;DUX4L26,upstream_gene_variant,,ENST00000489078,;	A	ENSG00000172969	ENST00000308062	Transcript
ZNF717	0	.	GRCh38	chr3	75736885	75736885	+	Missense_Mutation	SNP	A	A	C	rs113748085		GIMEN_S4	NORMAL	A	A																c.2588T>G	p.Phe863Cys	p.F863C	ENST00000478296	4/4	672	486	186				ZNF717,missense_variant,p.Phe863Cys,ENST00000478296,NM_001290209.1;ZNF717,intron_variant,,ENST00000477374,NM_001324026.1,NM_001290210.1;ZNF717,downstream_gene_variant,,ENST00000468296,;ZNF717,downstream_gene_variant,,ENST00000471541,;MIR4273,upstream_gene_variant,,ENST00000582824,;ZNF717,intron_variant,,ENST00000491507,;	C	ENSG00000227124	ENST00000478296	Transcript
ZNF717	0	.	GRCh38	chr3	75736922	75736922	+	Missense_Mutation	SNP	C	C	G	rs140806462		GIMEN_S4	NORMAL	C	C																c.2551G>C	p.Glu851Gln	p.E851Q	ENST00000478296	4/4	702	486	215				ZNF717,missense_variant,p.Glu851Gln,ENST00000478296,NM_001290209.1;ZNF717,intron_variant,,ENST00000477374,NM_001324026.1,NM_001290210.1;ZNF717,downstream_gene_variant,,ENST00000468296,;ZNF717,downstream_gene_variant,,ENST00000471541,;MIR4273,upstream_gene_variant,,ENST00000582824,;ZNF717,intron_variant,,ENST00000491507,;	G	ENSG00000227124	ENST00000478296	Transcript
ZNF717	0	.	GRCh38	chr3	75737024	75737024	+	Nonsense_Mutation	SNP	C	C	A	rs144353922		GIMEN_S4	NORMAL	C	C																c.2449G>T	p.Glu817Ter	p.E817*	ENST00000478296	4/4	419	306	113				ZNF717,stop_gained,p.Glu817Ter,ENST00000478296,NM_001290209.1;ZNF717,intron_variant,,ENST00000477374,NM_001324026.1,NM_001290210.1;ZNF717,downstream_gene_variant,,ENST00000468296,;ZNF717,downstream_gene_variant,,ENST00000471541,;MIR4273,upstream_gene_variant,,ENST00000582824,;ZNF717,intron_variant,,ENST00000491507,;	A	ENSG00000227124	ENST00000478296	Transcript
ZNF717	0	.	GRCh38	chr3	75737051	75737051	+	Missense_Mutation	SNP	T	T	C	rs148347794		GIMEN_S4	NORMAL	T	T																c.2422A>G	p.Ser808Gly	p.S808G	ENST00000478296	4/4	421	310	111				ZNF717,missense_variant,p.Ser808Gly,ENST00000478296,NM_001290209.1;ZNF717,intron_variant,,ENST00000477374,NM_001324026.1,NM_001290210.1;ZNF717,downstream_gene_variant,,ENST00000468296,;ZNF717,downstream_gene_variant,,ENST00000471541,;MIR4273,upstream_gene_variant,,ENST00000582824,;ZNF717,intron_variant,,ENST00000491507,;	C	ENSG00000227124	ENST00000478296	Transcript
ZNF717	0	.	GRCh38	chr3	75737101	75737101	+	Missense_Mutation	SNP	G	G	T	rs140641854		GIMEN_S4	NORMAL	G	G																c.2372C>A	p.Pro791His	p.P791H	ENST00000478296	4/4	520	363	157				ZNF717,missense_variant,p.Pro791His,ENST00000478296,NM_001290209.1;ZNF717,intron_variant,,ENST00000477374,NM_001324026.1,NM_001290210.1;ZNF717,downstream_gene_variant,,ENST00000468296,;ZNF717,downstream_gene_variant,,ENST00000471541,;MIR4273,upstream_gene_variant,,ENST00000582824,;ZNF717,intron_variant,,ENST00000491507,;	T	ENSG00000227124	ENST00000478296	Transcript
ZNF717	0	.	GRCh38	chr3	75737204	75737204	+	Missense_Mutation	SNP	T	T	A	rs80256387		GIMEN_S4	NORMAL	T	T																c.2269A>T	p.Thr757Ser	p.T757S	ENST00000478296	4/4	400	281	119				ZNF717,missense_variant,p.Thr757Ser,ENST00000478296,NM_001290209.1;ZNF717,intron_variant,,ENST00000477374,NM_001324026.1,NM_001290210.1;ZNF717,downstream_gene_variant,,ENST00000468296,;ZNF717,downstream_gene_variant,,ENST00000471541,;MIR4273,upstream_gene_variant,,ENST00000582824,;ZNF717,intron_variant,,ENST00000491507,;	A	ENSG00000227124	ENST00000478296	Transcript
ZNF717	0	.	GRCh38	chr3	75737230	75737230	+	Missense_Mutation	SNP	T	T	C	rs3009024		GIMEN_S4	NORMAL	T	T																c.2243A>G	p.Lys748Arg	p.K748R	ENST00000478296	4/4	352	142	210				ZNF717,missense_variant,p.Lys748Arg,ENST00000478296,NM_001290209.1;ZNF717,intron_variant,,ENST00000477374,NM_001324026.1,NM_001290210.1;ZNF717,downstream_gene_variant,,ENST00000468296,;ZNF717,downstream_gene_variant,,ENST00000471541,;MIR4273,upstream_gene_variant,,ENST00000582824,;ZNF717,intron_variant,,ENST00000491507,;	C	ENSG00000227124	ENST00000478296	Transcript
ZNF717	0	.	GRCh38	chr3	75737477	75737477	+	Missense_Mutation	SNP	G	G	C	rs3009023		GIMEN_S4	NORMAL	G	G																c.1996C>G	p.Gln666Glu	p.Q666E	ENST00000478296	4/4	448	109	339				ZNF717,missense_variant,p.Gln666Glu,ENST00000478296,NM_001290209.1;ZNF717,intron_variant,,ENST00000477374,NM_001324026.1,NM_001290210.1;ZNF717,downstream_gene_variant,,ENST00000468296,;ZNF717,downstream_gene_variant,,ENST00000471541,;MIR4273,upstream_gene_variant,,ENST00000582824,;ZNF717,intron_variant,,ENST00000491507,;	C	ENSG00000227124	ENST00000478296	Transcript
ZNF717	0	.	GRCh38	chr3	75737530	75737530	+	Missense_Mutation	SNP	G	G	A	rs111677009		GIMEN_S4	NORMAL	G	G																c.1943C>T	p.Pro648Leu	p.P648L	ENST00000478296	4/4	434	278	156				ZNF717,missense_variant,p.Pro648Leu,ENST00000478296,NM_001290209.1;ZNF717,intron_variant,,ENST00000477374,NM_001324026.1,NM_001290210.1;ZNF717,downstream_gene_variant,,ENST00000468296,;ZNF717,downstream_gene_variant,,ENST00000471541,;MIR4273,upstream_gene_variant,,ENST00000582824,;ZNF717,intron_variant,,ENST00000491507,;	A	ENSG00000227124	ENST00000478296	Transcript
ZNF717	0	.	GRCh38	chr3	75737533	75737533	+	Missense_Mutation	SNP	G	G	T	rs201345045		GIMEN_S4	NORMAL	G	G																c.1940C>A	p.Thr647Lys	p.T647K	ENST00000478296	4/4	440	311	129				ZNF717,missense_variant,p.Thr647Lys,ENST00000478296,NM_001290209.1;ZNF717,intron_variant,,ENST00000477374,NM_001324026.1,NM_001290210.1;ZNF717,downstream_gene_variant,,ENST00000468296,;ZNF717,downstream_gene_variant,,ENST00000471541,;MIR4273,upstream_gene_variant,,ENST00000582824,;ZNF717,intron_variant,,ENST00000491507,;	T	ENSG00000227124	ENST00000478296	Transcript
ZNF717	0	.	GRCh38	chr3	75737586	75737586	+	Missense_Mutation	SNP	A	A	T	rs78297221		GIMEN_S4	NORMAL	A	A																c.1887T>A	p.Asn629Lys	p.N629K	ENST00000478296	4/4	644	413	231				ZNF717,missense_variant,p.Asn629Lys,ENST00000478296,NM_001290209.1;ZNF717,intron_variant,,ENST00000477374,NM_001324026.1,NM_001290210.1;ZNF717,downstream_gene_variant,,ENST00000468296,;ZNF717,downstream_gene_variant,,ENST00000471541,;MIR4273,upstream_gene_variant,,ENST00000582824,;ZNF717,intron_variant,,ENST00000491507,;	T	ENSG00000227124	ENST00000478296	Transcript
ZNF717	0	.	GRCh38	chr3	75737737	75737737	+	Missense_Mutation	SNP	C	C	T	rs1615736		GIMEN_S4	NORMAL	C	C																c.1736G>A	p.Arg579His	p.R579H	ENST00000478296	4/4	652	356	296				ZNF717,missense_variant,p.Arg579His,ENST00000478296,NM_001290209.1;ZNF717,intron_variant,,ENST00000477374,NM_001324026.1,NM_001290210.1;ZNF717,downstream_gene_variant,,ENST00000468296,;ZNF717,downstream_gene_variant,,ENST00000471541,;MIR4273,upstream_gene_variant,,ENST00000582824,;ZNF717,intron_variant,,ENST00000491507,;	T	ENSG00000227124	ENST00000478296	Transcript
ZNF717	0	.	GRCh38	chr3	75737791	75737791	+	Missense_Mutation	SNP	C	C	A	rs2918517		GIMEN_S4	NORMAL	C	C																c.1682G>T	p.Arg561Ile	p.R561I	ENST00000478296	4/4	723	425	298				ZNF717,missense_variant,p.Arg561Ile,ENST00000478296,NM_001290209.1;ZNF717,intron_variant,,ENST00000477374,NM_001324026.1,NM_001290210.1;ZNF717,downstream_gene_variant,,ENST00000468296,;ZNF717,downstream_gene_variant,,ENST00000471541,;MIR4273,upstream_gene_variant,,ENST00000582824,;ZNF717,intron_variant,,ENST00000491507,;	A	ENSG00000227124	ENST00000478296	Transcript
ZNF717	0	.	GRCh38	chr3	75737898	75737898	+	Missense_Mutation	SNP	C	C	A	rs62250106		GIMEN_S4	NORMAL	C	C																c.1575G>T	p.Lys525Asn	p.K525N	ENST00000478296	4/4	590	325	265				ZNF717,missense_variant,p.Lys525Asn,ENST00000478296,NM_001290209.1;ZNF717,intron_variant,,ENST00000477374,NM_001324026.1,NM_001290210.1;ZNF717,downstream_gene_variant,,ENST00000468296,;ZNF717,downstream_gene_variant,,ENST00000471541,;MIR4273,upstream_gene_variant,,ENST00000582824,;ZNF717,intron_variant,,ENST00000491507,;	A	ENSG00000227124	ENST00000478296	Transcript
ZNF717	0	.	GRCh38	chr3	75737906	75737906	+	Missense_Mutation	SNP	G	G	A	rs62250107		GIMEN_S4	NORMAL	G	G																c.1567C>T	p.His523Tyr	p.H523Y	ENST00000478296	4/4	569	316	253				ZNF717,missense_variant,p.His523Tyr,ENST00000478296,NM_001290209.1;ZNF717,intron_variant,,ENST00000477374,NM_001324026.1,NM_001290210.1;ZNF717,downstream_gene_variant,,ENST00000468296,;ZNF717,downstream_gene_variant,,ENST00000471541,;MIR4273,upstream_gene_variant,,ENST00000582824,;ZNF717,intron_variant,,ENST00000491507,;	A	ENSG00000227124	ENST00000478296	Transcript
ZNF717	0	.	GRCh38	chr3	75738116	75738117	+	Frame_Shift_Del	DEL	CT	CT	-	rs776210532		GIMEN_S4	NORMAL	CT	CT																c.1356_1357delAG	p.Glu454LysfsTer7	p.E454Kfs*7	ENST00000478296	4/4	505	432	73				ZNF717,frameshift_variant,p.Glu454LysfsTer7,ENST00000478296,NM_001290209.1;ZNF717,intron_variant,,ENST00000477374,NM_001324026.1,NM_001290210.1;ZNF717,downstream_gene_variant,,ENST00000468296,;ZNF717,downstream_gene_variant,,ENST00000471541,;MIR4273,upstream_gene_variant,,ENST00000582824,;ZNF717,intron_variant,,ENST00000491507,;	-	ENSG00000227124	ENST00000478296	Transcript
ZNF717	0	.	GRCh38	chr3	75738395	75738395	+	Missense_Mutation	SNP	G	G	C	rs193921040		GIMEN_S4	NORMAL	G	G																c.1078C>G	p.Leu360Val	p.L360V	ENST00000478296	4/4	468	274	194				ZNF717,missense_variant,p.Leu360Val,ENST00000478296,NM_001290209.1;ZNF717,intron_variant,,ENST00000477374,NM_001324026.1,NM_001290210.1;ZNF717,downstream_gene_variant,,ENST00000468296,;ZNF717,downstream_gene_variant,,ENST00000471541,;MIR4273,downstream_gene_variant,,ENST00000582824,;ZNF717,intron_variant,,ENST00000491507,;	C	ENSG00000227124	ENST00000478296	Transcript
ZNF717	0	.	GRCh38	chr3	75738469	75738469	+	Missense_Mutation	SNP	T	T	C	rs75737034		GIMEN_S4	NORMAL	T	T																c.1004A>G	p.His335Arg	p.H335R	ENST00000478296	4/4	497	351	146				ZNF717,missense_variant,p.His335Arg,ENST00000478296,NM_001290209.1;ZNF717,intron_variant,,ENST00000477374,NM_001324026.1,NM_001290210.1;ZNF717,downstream_gene_variant,,ENST00000468296,;ZNF717,downstream_gene_variant,,ENST00000471541,;MIR4273,downstream_gene_variant,,ENST00000582824,;ZNF717,intron_variant,,ENST00000491507,;	C	ENSG00000227124	ENST00000478296	Transcript
ZNF717	0	.	GRCh38	chr3	75738551	75738551	+	Missense_Mutation	SNP	C	C	G	rs62250110		GIMEN_S4	NORMAL	C	C																c.922G>C	p.Glu308Gln	p.E308Q	ENST00000478296	4/4	485	320	165				ZNF717,missense_variant,p.Glu308Gln,ENST00000478296,NM_001290209.1;ZNF717,intron_variant,,ENST00000477374,NM_001324026.1,NM_001290210.1;ZNF717,downstream_gene_variant,,ENST00000468296,;ZNF717,downstream_gene_variant,,ENST00000471541,;MIR4273,downstream_gene_variant,,ENST00000582824,;ZNF717,intron_variant,,ENST00000491507,;	G	ENSG00000227124	ENST00000478296	Transcript
ZNF717	0	.	GRCh38	chr3	75738575	75738575	+	Missense_Mutation	SNP	G	G	A	rs1962893		GIMEN_S4	NORMAL	G	G																c.898C>T	p.Arg300Cys	p.R300C	ENST00000478296	4/4	441	142	299				ZNF717,missense_variant,p.Arg300Cys,ENST00000478296,NM_001290209.1;ZNF717,intron_variant,,ENST00000477374,NM_001324026.1,NM_001290210.1;ZNF717,downstream_gene_variant,,ENST00000468296,;ZNF717,downstream_gene_variant,,ENST00000471541,;MIR4273,downstream_gene_variant,,ENST00000582824,;ZNF717,intron_variant,,ENST00000491507,;	A	ENSG00000227124	ENST00000478296	Transcript
ZNF717	0	.	GRCh38	chr3	75738577	75738577	+	Missense_Mutation	SNP	C	C	T	rs75074846		GIMEN_S4	NORMAL	C	C																c.896G>A	p.Arg299His	p.R299H	ENST00000478296	4/4	433	296	137				ZNF717,missense_variant,p.Arg299His,ENST00000478296,NM_001290209.1;ZNF717,intron_variant,,ENST00000477374,NM_001324026.1,NM_001290210.1;ZNF717,downstream_gene_variant,,ENST00000468296,;ZNF717,downstream_gene_variant,,ENST00000471541,;MIR4273,downstream_gene_variant,,ENST00000582824,;ZNF717,intron_variant,,ENST00000491507,;	T	ENSG00000227124	ENST00000478296	Transcript
ZNF717	0	.	GRCh38	chr3	75738859	75738859	+	Missense_Mutation	SNP	A	C	C	rs3009006		GIMEN_S4	NORMAL	A	A																c.614T>G	p.Val205Gly	p.V205G	ENST00000478296	4/4	566	1	565				ZNF717,missense_variant,p.Val205Gly,ENST00000478296,NM_001290209.1;ZNF717,intron_variant,,ENST00000477374,NM_001324026.1,NM_001290210.1;ZNF717,downstream_gene_variant,,ENST00000468296,;ZNF717,downstream_gene_variant,,ENST00000471541,;MIR4273,downstream_gene_variant,,ENST00000582824,;ZNF717,intron_variant,,ENST00000491507,;	C	ENSG00000227124	ENST00000478296	Transcript
ZNF717	0	.	GRCh38	chr3	75739007	75739007	+	Missense_Mutation	SNP	G	C	C	rs3009004		GIMEN_S4	NORMAL	G	G																c.466C>G	p.Leu156Val	p.L156V	ENST00000478296	4/4	375	14	361				ZNF717,missense_variant,p.Leu156Val,ENST00000478296,NM_001290209.1;ZNF717,intron_variant,,ENST00000477374,NM_001324026.1,NM_001290210.1;ZNF717,downstream_gene_variant,,ENST00000468296,;ZNF717,downstream_gene_variant,,ENST00000471541,;MIR4273,downstream_gene_variant,,ENST00000582824,;ZNF717,intron_variant,,ENST00000491507,;	C	ENSG00000227124	ENST00000478296	Transcript
ZNF717	0	.	GRCh38	chr3	75741276	75741276	+	Missense_Mutation	SNP	C	C	T	rs199946555		GIMEN_S4	NORMAL	C	C																c.127G>A	p.Ala43Thr	p.A43T	ENST00000478296	3/4	327	240	87				ZNF717,missense_variant,p.Ala43Thr,ENST00000478296,NM_001290209.1;ZNF717,missense_variant,p.Gly93Ser,ENST00000477374,NM_001324026.1,NM_001290210.1;ZNF717,missense_variant,p.Ala93Thr,ENST00000468296,;ZNF717,missense_variant,p.Ala43Thr,ENST00000471541,;MIR4273,downstream_gene_variant,,ENST00000582824,;ZNF717,splice_region_variant,,ENST00000491507,;	T	ENSG00000227124	ENST00000478296	Transcript
ZNF717	0	.	GRCh38	chr3	75741293	75741293	+	Missense_Mutation	SNP	G	G	A	rs1971517		GIMEN_S4	NORMAL	G	G																c.110C>T	p.Pro37Leu	p.P37L	ENST00000478296	3/4	328	129	199				ZNF717,missense_variant,p.Pro37Leu,ENST00000478296,NM_001290209.1;ZNF717,missense_variant,p.Pro87Leu,ENST00000477374,NM_001324026.1,NM_001290210.1;ZNF717,missense_variant,p.Pro87Leu,ENST00000468296,;ZNF717,missense_variant,p.Pro37Leu,ENST00000471541,;MIR4273,downstream_gene_variant,,ENST00000582824,;ZNF717,non_coding_transcript_exon_variant,,ENST00000491507,;	A	ENSG00000227124	ENST00000478296	Transcript
ZNF717	0	.	GRCh38	chr3	75741297	75741297	+	Missense_Mutation	SNP	T	T	C	rs141704469		GIMEN_S4	NORMAL	T	T																c.106A>G	p.Thr36Ala	p.T36A	ENST00000478296	3/4	328	235	93				ZNF717,missense_variant,p.Thr36Ala,ENST00000478296,NM_001290209.1;ZNF717,missense_variant,p.Thr86Ala,ENST00000477374,NM_001324026.1,NM_001290210.1;ZNF717,missense_variant,p.Thr86Ala,ENST00000468296,;ZNF717,missense_variant,p.Thr36Ala,ENST00000471541,;MIR4273,downstream_gene_variant,,ENST00000582824,;ZNF717,non_coding_transcript_exon_variant,,ENST00000491507,;	C	ENSG00000227124	ENST00000478296	Transcript
ZNF717	0	.	GRCh38	chr3	75741362	75741362	+	Missense_Mutation	SNP	T	C	C	rs2918519		GIMEN_S4	NORMAL	T	T																c.41A>G	p.Tyr14Cys	p.Y14C	ENST00000478296	3/4	197	0	197				ZNF717,missense_variant,p.Tyr14Cys,ENST00000478296,NM_001290209.1;ZNF717,missense_variant,p.Tyr64Cys,ENST00000477374,NM_001324026.1,NM_001290210.1;ZNF717,missense_variant,p.Tyr64Cys,ENST00000468296,;ZNF717,missense_variant,p.Tyr14Cys,ENST00000471541,;MIR4273,downstream_gene_variant,,ENST00000582824,;ZNF717,non_coding_transcript_exon_variant,,ENST00000491507,;	C	ENSG00000227124	ENST00000478296	Transcript
ZNF717	0	.	GRCh38	chr3	75741365	75741365	+	Missense_Mutation	SNP	T	T	A	rs201105907		GIMEN_S4	NORMAL	T	T																c.38A>T	p.His13Leu	p.H13L	ENST00000478296	3/4	188	138	50				ZNF717,missense_variant,p.His13Leu,ENST00000478296,NM_001290209.1;ZNF717,missense_variant,p.His63Leu,ENST00000477374,NM_001324026.1,NM_001290210.1;ZNF717,missense_variant,p.His63Leu,ENST00000468296,;ZNF717,missense_variant,p.His13Leu,ENST00000471541,;MIR4273,downstream_gene_variant,,ENST00000582824,;ZNF717,non_coding_transcript_exon_variant,,ENST00000491507,;	A	ENSG00000227124	ENST00000478296	Transcript
ZNF717	0	.	GRCh38	chr3	75741646	75741646	+	5'UTR	SNP	C	C	T	rs147946451		GIMEN_S4	NORMAL	C	C																c.-3G>A			ENST00000478296	2/4	240	165	75				ZNF717,missense_variant,p.Val50Met,ENST00000477374,NM_001324026.1,NM_001290210.1;ZNF717,missense_variant,p.Val50Met,ENST00000468296,;ZNF717,5_prime_UTR_variant,,ENST00000478296,NM_001290209.1;ZNF717,5_prime_UTR_variant,,ENST00000471541,;MIR4273,downstream_gene_variant,,ENST00000582824,;ZNF717,non_coding_transcript_exon_variant,,ENST00000491507,;	T	ENSG00000227124	ENST00000478296	Transcript
ZNF717	0	.	GRCh38	chr3	75741659	75741660	+	5'UTR	INS	-	-	T	rs768997736		GIMEN_S4	NORMAL	-	-																c.-17_-16insA			ENST00000478296	2/4	265	181	84				ZNF717,frameshift_variant,p.Leu46ProfsTer24,ENST00000477374,NM_001324026.1,NM_001290210.1;ZNF717,frameshift_variant,p.Leu46ProfsTer24,ENST00000468296,;ZNF717,5_prime_UTR_variant,,ENST00000478296,NM_001290209.1;ZNF717,5_prime_UTR_variant,,ENST00000471541,;MIR4273,downstream_gene_variant,,ENST00000582824,;ZNF717,non_coding_transcript_exon_variant,,ENST00000491507,;	T	ENSG00000227124	ENST00000478296	Transcript
ZNF717	0	.	GRCh38	chr3	75741660	75741660	+	5'UTR	SNP	G	G	T	rs199577560		GIMEN_S4	NORMAL	G	G																c.-17C>A			ENST00000478296	2/4	276	188	88				ZNF717,missense_variant,p.Thr45Asn,ENST00000477374,NM_001324026.1,NM_001290210.1;ZNF717,missense_variant,p.Thr45Asn,ENST00000468296,;ZNF717,5_prime_UTR_variant,,ENST00000478296,NM_001290209.1;ZNF717,5_prime_UTR_variant,,ENST00000471541,;MIR4273,downstream_gene_variant,,ENST00000582824,;ZNF717,non_coding_transcript_exon_variant,,ENST00000491507,;	T	ENSG00000227124	ENST00000478296	Transcript
ZNF717	0	.	GRCh38	chr3	75741663	75741663	+	5'UTR	SNP	C	C	T	rs200578600		GIMEN_S4	NORMAL	C	C																c.-20G>A			ENST00000478296	2/4	285	194	91				ZNF717,missense_variant,p.Arg44Lys,ENST00000477374,NM_001324026.1,NM_001290210.1;ZNF717,missense_variant,p.Arg44Lys,ENST00000468296,;ZNF717,5_prime_UTR_variant,,ENST00000478296,NM_001290209.1;ZNF717,5_prime_UTR_variant,,ENST00000471541,;MIR4273,downstream_gene_variant,,ENST00000582824,;ZNF717,non_coding_transcript_exon_variant,,ENST00000491507,;	T	ENSG00000227124	ENST00000478296	Transcript
ZNF717	0	.	GRCh38	chr3	75741687	75741687	+	5'UTR	SNP	C	C	T	rs113991634		GIMEN_S4	NORMAL	C	C																c.-44G>A			ENST00000478296	2/4	310	208	102				ZNF717,stop_gained,p.Trp36Ter,ENST00000477374,NM_001324026.1,NM_001290210.1;ZNF717,stop_gained,p.Trp36Ter,ENST00000468296,;ZNF717,5_prime_UTR_variant,,ENST00000478296,NM_001290209.1;ZNF717,5_prime_UTR_variant,,ENST00000471541,;MIR4273,downstream_gene_variant,,ENST00000582824,;ZNF717,non_coding_transcript_exon_variant,,ENST00000491507,;	T	ENSG00000227124	ENST00000478296	Transcript
ZNF717	0	.	GRCh38	chr3	75741709	75741709	+	5'UTR	SNP	C	C	T	rs73117241		GIMEN_S4	NORMAL	C	C																c.-66G>A			ENST00000478296	2/4	314	212	102				ZNF717,missense_variant,p.Val29Met,ENST00000477374,NM_001324026.1,NM_001290210.1;ZNF717,missense_variant,p.Val29Met,ENST00000468296,;ZNF717,5_prime_UTR_variant,,ENST00000478296,NM_001290209.1;ZNF717,5_prime_UTR_variant,,ENST00000471541,;MIR4273,downstream_gene_variant,,ENST00000582824,;ZNF717,non_coding_transcript_exon_variant,,ENST00000491507,;	T	ENSG00000227124	ENST00000478296	Transcript
ZNF717	0	.	GRCh38	chr3	75741729	75741729	+	5'UTR	SNP	A	A	G	rs75138373		GIMEN_S4	NORMAL	A	A																c.-86T>C			ENST00000478296	2/4	313	214	98				ZNF717,missense_variant,p.Val22Ala,ENST00000477374,NM_001324026.1,NM_001290210.1;ZNF717,missense_variant,p.Val22Ala,ENST00000468296,;ZNF717,5_prime_UTR_variant,,ENST00000478296,NM_001290209.1;ZNF717,5_prime_UTR_variant,,ENST00000471541,;MIR4273,downstream_gene_variant,,ENST00000582824,;ZNF717,non_coding_transcript_exon_variant,,ENST00000491507,;	G	ENSG00000227124	ENST00000478296	Transcript
CRYBG3	0	.	GRCh38	chr3	97877670	97877670	+	Missense_Mutation	SNP	A	A	G	rs201775543		GIMEN_S4	NORMAL	A	A																c.6476A>G	p.His2159Arg	p.H2159R	ENST00000389622	4/22	447	241	206				CRYBG3,missense_variant,p.His2159Arg,ENST00000389622,NM_153605.3;RP11-389G6.4,upstream_gene_variant,,ENST00000624061,;	G	ENSG00000080200	ENST00000389622	Transcript
MINA	0	.	GRCh38	chr3	97947437	97947437	+	Missense_Mutation	SNP	G	G	A	rs117990049		GIMEN_S4	NORMAL	G	G																c.1073C>T	p.Pro358Leu	p.P358L	ENST00000333396	8/10	264	124	140				MINA,missense_variant,p.Pro358Leu,ENST00000333396,NM_001042533.2;MINA,missense_variant,p.Pro358Leu,ENST00000394198,NM_153182.3;MINA,missense_variant,p.Pro357Leu,ENST00000360258,NM_032778.5,NM_001261829.1;CRYBG3,downstream_gene_variant,,ENST00000389622,NM_153605.3;MINA,upstream_gene_variant,,ENST00000503097,;CRYBG3,downstream_gene_variant,,ENST00000485253,;MINA,3_prime_UTR_variant,,ENST00000514314…	A	ENSG00000170854	ENST00000333396	Transcript
OR5H6	0	.	GRCh38	chr3	98264447	98264447	+	Missense_Mutation	SNP	A	A	G	rs138312396		GIMEN_S4	NORMAL	A	A																c.163A>G	p.Ile55Val	p.I55V	ENST00000383696	1/1	363	235	128				OR5H6,missense_variant,p.Ile55Val,ENST00000383696,NM_001005479.1;RP11-325B23.2,intron_variant,,ENST00000508616,;	G	ENSG00000230301	ENST00000383696	Transcript
TRMT10C	0	.	GRCh38	chr3	101565709	101565709	+	Missense_Mutation	SNP	G	G	T	novel		GIMEN_S4	NORMAL	G	G																c.928G>T	p.Gly310Trp	p.G310W	ENST00000309922	2/2	411	229	182				TRMT10C,missense_variant,p.Gly310Trp,ENST00000309922,NM_017819.3;TRMT10C,missense_variant,p.Gly310Trp,ENST00000495642,;	T	ENSG00000174173	ENST00000309922	Transcript
MYH15	0	.	GRCh38	chr3	108510583	108510584	+	Frame_Shift_Ins	INS	-	-	AAAAA	novel		GIMEN_S4	NORMAL	-	-																c.7_8insTTTTT	p.Glu3ValfsTer18	p.E3Vfs*18	ENST00000273353	2/42	135	109	26				MYH15,frameshift_variant,p.Glu3ValfsTer18,ENST00000273353,NM_014981.1;	AAAAA	ENSG00000144821	ENST00000273353	Transcript
MYH15	0	.	GRCh38	chr3	108510590	108510591	+	Splice_Region	INS	-	-	A	novel		GIMEN_S4	NORMAL	-	-																c.4-4_4-3insT			ENST00000273353	2/42	112	8	77				MYH15,splice_region_variant,,ENST00000273353,NM_014981.1;	CCTGA	ENSG00000144821	ENST00000273353	Transcript
PLXNA1	0	.	GRCh38	chr3	127017461	127017461	+	Missense_Mutation	SNP	C	C	T	rs376747849		GIMEN_S4	NORMAL	C	C																c.3313C>T	p.Arg1105Cys	p.R1105C	ENST00000393409	17/31	233	128	105				PLXNA1,missense_variant,p.Arg1105Cys,ENST00000393409,NM_032242.3;	T	ENSG00000114554	ENST00000393409	Transcript
C3orf56	0	.	GRCh38	chr3	127197073	127197073	+	RNA	SNP	T	T	C	novel		GIMEN_S4	NORMAL	T	T																n.628T>C			ENST00000624688	2/2	318	172	146				C3orf56,non_coding_transcript_exon_variant,,ENST00000624688,;	C	ENSG00000214324	ENST00000624688	Transcript
COL6A6	0	.	GRCh38	chr3	130567223	130567223	+	Missense_Mutation	SNP	A	A	G	rs145020873		GIMEN_S4	NORMAL	A	A																c.1804A>G	p.Ile602Val	p.I602V	ENST00000358511	4/36	121	58	63				COL6A6,missense_variant,p.Ile602Val,ENST00000358511,NM_001102608.1;	G	ENSG00000206384	ENST00000358511	Transcript
DNAJC13	0	.	GRCh38	chr3	132492423	132492423	+	Missense_Mutation	SNP	G	G	C	novel		GIMEN_S4	NORMAL	G	G																c.3633G>C	p.Met1211Ile	p.M1211I	ENST00000260818	33/56	68	51	17				DNAJC13,missense_variant,p.Met1211Ile,ENST00000260818,NM_015268.3,NM_001329126.1;DNAJC13,downstream_gene_variant,,ENST00000506813,;	C	ENSG00000138246	ENST00000260818	Transcript
TF	0	.	GRCh38	chr3	133754583	133754583	+	Missense_Mutation	SNP	C	C	G	novel		GIMEN_S4	NORMAL	C	C																c.414C>G	p.His138Gln	p.H138Q	ENST00000402696	4/17	269	151	118				TF,missense_variant,p.His138Gln,ENST00000402696,NM_001063.3;TF,missense_variant,p.His11Gln,ENST00000482271,;TF,downstream_gene_variant,,ENST00000466911,;TF,non_coding_transcript_exon_variant,,ENST00000475382,;TFP1,downstream_gene_variant,,ENST00000460564,;TF,3_prime_UTR_variant,,ENST00000494430,;TF,non_coding_transcript_exon_variant,,ENST00000493011,;TF,non_coding_transcript_exon_variant,,ENST000…	G	ENSG00000091513	ENST00000402696	Transcript
PLSCR2	0	.	GRCh38	chr3	146455402	146455402	+	Missense_Mutation	SNP	C	C	A	novel		GIMEN_S4	NORMAL	C	C																c.377G>T	p.Arg126Met	p.R126M	ENST00000497985	6/10	294	153	141				PLSCR2,missense_variant,p.Arg126Met,ENST00000497985,NM_001199978.1;PLSCR2,missense_variant,p.Arg53Met,ENST00000336685,NM_020359.2;PLSCR2,missense_variant,p.Arg122Met,ENST00000613069,NM_001199979.1;PLSCR2,missense_variant,p.Arg53Met,ENST00000610787,;PLSCR2,missense_variant,p.Arg53Met,ENST00000489015,;PLSCR2,intron_variant,,ENST00000463633,;	A	ENSG00000163746	ENST00000497985	Transcript
CPB1	0	.	GRCh38	chr3	148844485	148844485	+	Missense_Mutation	SNP	G	G	A	rs145346983		GIMEN_S4	NORMAL	G	G																c.584G>A	p.Arg195His	p.R195H	ENST00000491148	8/12	256	133	122				CPB1,missense_variant,p.Arg195His,ENST00000491148,;CPB1,missense_variant,p.Arg195His,ENST00000282957,NM_001871.2;CPB1,missense_variant,p.Arg161His,ENST00000468341,;CPB1,downstream_gene_variant,,ENST00000462345,;CPB1,non_coding_transcript_exon_variant,,ENST00000484877,;CPB1,downstream_gene_variant,,ENST00000465718,;	A	ENSG00000153002	ENST00000491148	Transcript
CP	0	.	GRCh38	chr3	149183604	149183604	+	Frame_Shift_Del	DEL	C	C	-	novel		GIMEN_S4	NORMAL	C	C																c.2287delG	p.Val763PhefsTer6	p.V763Ffs*6	ENST00000264613	13/19	278	233	45				CP,frameshift_variant,p.Val763PhefsTer6,ENST00000264613,NM_000096.3;CP,frameshift_variant,p.Val546PhefsTer6,ENST00000494544,;CP,upstream_gene_variant,,ENST00000479771,;CP,downstream_gene_variant,,ENST00000462336,;CP,frameshift_variant,p.Val692PhefsTer6,ENST00000481169,;CP,splice_region_variant,,ENST00000490639,;CP,upstream_gene_variant,,ENST00000460674,;CP,downstream_gene_variant,,ENST00000489736…	-	ENSG00000047457	ENST00000264613	Transcript
RP11-651P23.5	0	.	GRCh38	chr3	149982284	149982284	+	3'Flank	SNP	C	C	T	rs762990672		GIMEN_S4	NORMAL	C	C																			ENST00000471176		419	228	191				PFN2,intron_variant,,ENST00000494827,;PFN2,intron_variant,,ENST00000497148,;RP11-651P23.5,downstream_gene_variant,,ENST00000471176,;RP11-651P23.5,downstream_gene_variant,,ENST00000323689,;RP11-651P23.4,non_coding_transcript_exon_variant,,ENST00000463122,;RP11-651P23.2,upstream_gene_variant,,ENST00000487390,;	T	ENSG00000242791	ENST00000471176	Transcript
C3orf80	0	.	GRCh38	chr3	160226258	160226258	+	Missense_Mutation	SNP	C	C	A	novel		GIMEN_S4	NORMAL	C	C																c.623C>A	p.Ser208Tyr	p.S208Y	ENST00000326474	1/1	302	152	150				C3orf80,missense_variant,p.Ser208Tyr,ENST00000326474,NM_001168214.1;C3orf80,non_coding_transcript_exon_variant,,ENST00000610477,;C3orf80,non_coding_transcript_exon_variant,,ENST00000490320,;IL12A-AS1,upstream_gene_variant,,ENST00000486168,;RP11-432B6.3,downstream_gene_variant,,ENST00000483754,;	A	ENSG00000180044	ENST00000326474	Transcript
ARL14	0	.	GRCh38	chr3	160677791	160677791	+	Missense_Mutation	SNP	C	C	T	rs201138551		GIMEN_S4	NORMAL	C	C																c.445C>T	p.Arg149Trp	p.R149W	ENST00000320767	1/1	340	172	168				ARL14,missense_variant,p.Arg149Trp,ENST00000320767,NM_025047.2;	T	ENSG00000179674	ENST00000320767	Transcript
SI	0	.	GRCh38	chr3	165069123	165069123	+	Missense_Mutation	SNP	C	C	T	novel		GIMEN_S4	NORMAL	C	C																c.328G>A	p.Asp110Asn	p.D110N	ENST00000264382	4/48	260	174	86				SI,missense_variant,p.Asp110Asn,ENST00000264382,NM_001041.3;SI,3_prime_UTR_variant,,ENST00000476593,;	T	ENSG00000090402	ENST00000264382	Transcript
LRRIQ4	0	.	GRCh38	chr3	169837611	169837611	+	Missense_Mutation	SNP	G	G	A	novel		GIMEN_S4	NORMAL	G	G																c.1663G>A	p.Gly555Arg	p.G555R	ENST00000340806	5/5	70	36	34				LRRIQ4,missense_variant,p.Gly555Arg,ENST00000340806,NM_001080460.1;LRRC31,downstream_gene_variant,,ENST00000316428,NM_024727.3;LRRC31,downstream_gene_variant,,ENST00000264676,NM_001277128.1;LRRC31,downstream_gene_variant,,ENST00000523069,NM_001277127.1;	A	ENSG00000188306	ENST00000340806	Transcript
FAM131A	0	.	GRCh38	chr3	184337712	184337712	+	Missense_Mutation	SNP	C	C	A	novel		GIMEN_S4	NORMAL	C	C																c.82C>A	p.Arg28Ser	p.R28S	ENST00000383847	1/6	375	256	119				FAM131A,missense_variant,p.Arg28Ser,ENST00000383847,NM_144635.4;FAM131A,intron_variant,,ENST00000340957,NM_001171093.1;FAM131A,intron_variant,,ENST00000418281,;FAM131A,intron_variant,,ENST00000450976,;FAM131A,intron_variant,,ENST00000418768,;FAM131A,intron_variant,,ENST00000433578,;EIF4G1,downstream_gene_variant,,ENST00000342981,NM_182917.4;EIF4G1,downstream_gene_variant,,ENST00000424196,;EIF4G1,…	A	ENSG00000175182	ENST00000383847	Transcript
RP11-433C9.2	0	.	GRCh38	chr3	184426758	184426758	+	RNA	SNP	G	G	A	novel		GIMEN_S4	NORMAL	G	G																n.223G>A			ENST00000419960	2/3	426	214	212				RP11-433C9.2,non_coding_transcript_exon_variant,,ENST00000419960,;RP11-433C9.2,non_coding_transcript_exon_variant,,ENST00000478780,;	A	ENSG00000224153	ENST00000419960	Transcript
LRRC15	0	.	GRCh38	chr3	194359396	194359396	+	Missense_Mutation	SNP	C	C	T	rs115716405		GIMEN_S4	NORMAL	C	C																c.1666G>A	p.Ala556Thr	p.A556T	ENST00000428839	3/3	404	214	190				LRRC15,missense_variant,p.Ala550Thr,ENST00000347624,NM_130830.4;LRRC15,missense_variant,p.Ala556Thr,ENST00000428839,NM_001135057.2;	T	ENSG00000172061	ENST00000428839	Transcript
MUC20	0	.	GRCh38	chr3	195721015	195721015	+	Missense_Mutation	SNP	G	G	C	rs7627924		GIMEN_S4	NORMAL	G	G																c.8G>C	p.Cys3Ser	p.C3S	ENST00000447234	1/4	368	258	110				MUC20,missense_variant,p.Cys3Ser,ENST00000447234,NM_001282506.1;MUC20,missense_variant,p.Cys3Ser,ENST00000436408,;MUC20,missense_variant,p.Cys3Ser,ENST00000320736,;MUC20,upstream_gene_variant,,ENST00000445522,;LINC00969,intron_variant,,ENST00000600197,;LINC00969,intron_variant,,ENST00000627609,;LINC00969,intron_variant,,ENST00000627471,;LINC00969,intron_variant,,ENST00000630197,;LINC00969,intron_…	C	ENSG00000176945	ENST00000447234	Transcript
MUC20	0	.	GRCh38	chr3	195724826	195724826	+	Missense_Mutation	SNP	A	A	G	rs200209995		GIMEN_S4	NORMAL	A	A																c.223A>G	p.Ile75Val	p.I75V	ENST00000447234	2/4	27	17	10				MUC20,missense_variant,p.Ile40Val,ENST00000445522,;MUC20,missense_variant,p.Ile75Val,ENST00000447234,NM_001282506.1;MUC20,missense_variant,p.Ile75Val,ENST00000436408,;MUC20,missense_variant,p.Ile75Val,ENST00000320736,;MUC20,upstream_gene_variant,,ENST00000423938,;LINC00969,non_coding_transcript_exon_variant,,ENST00000627471,;LINC00969,non_coding_transcript_exon_variant,,ENST00000455807,;LINC00969…	G	ENSG00000176945	ENST00000447234	Transcript
MUC20	0	.	GRCh38	chr3	195725664	195725664	+	Missense_Mutation	SNP	T	C	C	novel		GIMEN_S4	NORMAL	T	T																c.1061T>C	p.Leu354Pro	p.L354P	ENST00000447234	2/4	29	4	25				MUC20,missense_variant,p.Leu319Pro,ENST00000445522,;MUC20,missense_variant,p.Leu354Pro,ENST00000447234,NM_001282506.1;MUC20,missense_variant,p.Leu354Pro,ENST00000436408,;MUC20,intron_variant,,ENST00000320736,;MUC20,upstream_gene_variant,,ENST00000423938,;LINC00969,intron_variant,,ENST00000600197,;LINC00969,intron_variant,,ENST00000628392,;LINC00969,intron_variant,,ENST00000629721,;LINC00969,intro…	C	ENSG00000176945	ENST00000447234	Transcript
MUC20	0	.	GRCh38	chr3	195725928	195725928	+	Missense_Mutation	SNP	C	C	T	rs2550232		GIMEN_S4	NORMAL	C	C																c.1325C>T	p.Thr442Ile	p.T442I	ENST00000447234	2/4	325	190	135				MUC20,missense_variant,p.Thr407Ile,ENST00000445522,;MUC20,missense_variant,p.Thr442Ile,ENST00000447234,NM_001282506.1;MUC20,missense_variant,p.Thr442Ile,ENST00000436408,;MUC20,missense_variant,p.Thr271Ile,ENST00000320736,;MUC20,upstream_gene_variant,,ENST00000423938,;LINC00969,intron_variant,,ENST00000600197,;LINC00969,intron_variant,,ENST00000628392,;LINC00969,intron_variant,,ENST00000629721,;LI…	T	ENSG00000176945	ENST00000447234	Transcript
MUC20	0	.	GRCh38	chr3	195725934	195725934	+	Missense_Mutation	SNP	T	T	C	rs138659995		GIMEN_S4	NORMAL	T	T																c.1331T>C	p.Leu444Pro	p.L444P	ENST00000447234	2/4	336	167	169				MUC20,missense_variant,p.Leu409Pro,ENST00000445522,;MUC20,missense_variant,p.Leu444Pro,ENST00000447234,NM_001282506.1;MUC20,missense_variant,p.Leu444Pro,ENST00000436408,;MUC20,missense_variant,p.Leu273Pro,ENST00000320736,;MUC20,upstream_gene_variant,,ENST00000423938,;LINC00969,intron_variant,,ENST00000600197,;LINC00969,intron_variant,,ENST00000628392,;LINC00969,intron_variant,,ENST00000629721,;LI…	C	ENSG00000176945	ENST00000447234	Transcript
MUC20	0	.	GRCh38	chr3	195726080	195726080	+	Missense_Mutation	SNP	G	C	C	rs2688542		GIMEN_S4	NORMAL	G	G																c.1477G>C	p.Asp493His	p.D493H	ENST00000447234	2/4	440	95	345				MUC20,missense_variant,p.Asp458His,ENST00000445522,;MUC20,missense_variant,p.Asp493His,ENST00000447234,NM_001282506.1;MUC20,missense_variant,p.Asp493His,ENST00000436408,;MUC20,missense_variant,p.Asp322His,ENST00000320736,;MUC20,upstream_gene_variant,,ENST00000423938,;LINC00969,intron_variant,,ENST00000600197,;LINC00969,intron_variant,,ENST00000628392,;LINC00969,intron_variant,,ENST00000629721,;LI…	C	ENSG00000176945	ENST00000447234	Transcript
MUC20	0	.	GRCh38	chr3	195726116	195726116	+	Missense_Mutation	SNP	G	G	A	rs9866681		GIMEN_S4	NORMAL	G	G																c.1513G>A	p.Ala505Thr	p.A505T	ENST00000447234	2/4	395	259	136				MUC20,missense_variant,p.Ala470Thr,ENST00000445522,;MUC20,missense_variant,p.Ala505Thr,ENST00000447234,NM_001282506.1;MUC20,missense_variant,p.Ala505Thr,ENST00000436408,;MUC20,missense_variant,p.Ala334Thr,ENST00000320736,;MUC20,upstream_gene_variant,,ENST00000423938,;LINC00969,intron_variant,,ENST00000600197,;LINC00969,intron_variant,,ENST00000628392,;LINC00969,intron_variant,,ENST00000629721,;LI…	A	ENSG00000176945	ENST00000447234	Transcript
MUC20	0	.	GRCh38	chr3	195726120	195726120	+	Missense_Mutation	SNP	C	C	T	rs3828411		GIMEN_S4	NORMAL	C	C																c.1517C>T	p.Thr506Ile	p.T506I	ENST00000447234	2/4	386	252	134				MUC20,missense_variant,p.Thr471Ile,ENST00000445522,;MUC20,missense_variant,p.Thr506Ile,ENST00000447234,NM_001282506.1;MUC20,missense_variant,p.Thr506Ile,ENST00000436408,;MUC20,missense_variant,p.Thr335Ile,ENST00000320736,;MUC20,upstream_gene_variant,,ENST00000423938,;LINC00969,intron_variant,,ENST00000600197,;LINC00969,intron_variant,,ENST00000628392,;LINC00969,intron_variant,,ENST00000629721,;LI…	T	ENSG00000176945	ENST00000447234	Transcript
MUC20	0	.	GRCh38	chr3	195726372	195726372	+	Missense_Mutation	SNP	C	C	T	rs3828408		GIMEN_S4	NORMAL	C	C																c.1769C>T	p.Pro590Leu	p.P590L	ENST00000447234	2/4	652	377	275				MUC20,missense_variant,p.Pro555Leu,ENST00000445522,;MUC20,missense_variant,p.Pro590Leu,ENST00000447234,NM_001282506.1;MUC20,missense_variant,p.Pro590Leu,ENST00000436408,;MUC20,missense_variant,p.Pro419Leu,ENST00000320736,;MUC20,missense_variant,p.Pro2Leu,ENST00000423938,;LINC00969,intron_variant,,ENST00000600197,;LINC00969,intron_variant,,ENST00000628392,;LINC00969,intron_variant,,ENST00000629721…	T	ENSG00000176945	ENST00000447234	Transcript
MUC20	0	.	GRCh38	chr3	195729690	195729690	+	Missense_Mutation	SNP	C	C	G	rs3762739		GIMEN_S4	NORMAL	C	C																c.2012C>G	p.Ser671Cys	p.S671C	ENST00000447234	3/4	325	216	109				MUC20,missense_variant,p.Ser636Cys,ENST00000445522,;MUC20,missense_variant,p.Ser671Cys,ENST00000447234,NM_001282506.1;MUC20,missense_variant,p.Ser671Cys,ENST00000436408,;MUC20,missense_variant,p.Ser500Cys,ENST00000320736,;MUC20,missense_variant,p.Ser83Cys,ENST00000423938,;LINC00969,non_coding_transcript_exon_variant,,ENST00000628392,;LINC00969,non_coding_transcript_exon_variant,,ENST00000594446,;…	G	ENSG00000176945	ENST00000447234	Transcript
MUC4	0	.	GRCh38	chr3	195779036	195779036	+	Missense_Mutation	SNP	T	T	G	rs138720131		GIMEN_S4	NORMAL	T	T																c.12544A>C	p.Thr4182Pro	p.T4182P	ENST00000463781	2/25	645	252	390				MUC4,missense_variant,p.Thr4182Pro,ENST00000463781,NM_018406.6;MUC4,missense_variant,p.Thr4182Pro,ENST00000475231,;MUC4,intron_variant,,ENST00000346145,NM_004532.5;MUC4,intron_variant,,ENST00000349607,NM_138297.4;MUC4,missense_variant,p.Thr4182Pro,ENST00000478156,;MUC4,missense_variant,p.Thr4182Pro,ENST00000466475,;MUC4,missense_variant,p.Thr4182Pro,ENST00000477756,;MUC4,missense_variant,p.Thr418…	G	ENSG00000145113	ENST00000463781	Transcript
MUC4	0	.	GRCh38	chr3	195779228	195779228	+	Missense_Mutation	SNP	T	C	C	rs199748333		GIMEN_S4	NORMAL	T	T																c.12352A>G	p.Thr4118Ala	p.T4118A	ENST00000463781	2/25	660	63	596				MUC4,missense_variant,p.Thr4118Ala,ENST00000463781,NM_018406.6;MUC4,missense_variant,p.Thr4118Ala,ENST00000475231,;MUC4,intron_variant,,ENST00000346145,NM_004532.5;MUC4,intron_variant,,ENST00000349607,NM_138297.4;MUC4,missense_variant,p.Thr4118Ala,ENST00000478156,;MUC4,missense_variant,p.Thr4118Ala,ENST00000466475,;MUC4,missense_variant,p.Thr4118Ala,ENST00000477756,;MUC4,missense_variant,p.Thr411…	C	ENSG00000145113	ENST00000463781	Transcript
MUC4	0	.	GRCh38	chr3	195779276	195779276	+	Missense_Mutation	SNP	G	G	A	rs200473856		GIMEN_S4	NORMAL	G	G																c.12304C>T	p.Leu4102Phe	p.L4102F	ENST00000463781	2/25	108	79	29				MUC4,missense_variant,p.Leu4102Phe,ENST00000463781,NM_018406.6;MUC4,missense_variant,p.Leu4102Phe,ENST00000475231,;MUC4,intron_variant,,ENST00000346145,NM_004532.5;MUC4,intron_variant,,ENST00000349607,NM_138297.4;MUC4,missense_variant,p.Leu4102Phe,ENST00000478156,;MUC4,missense_variant,p.Leu4102Phe,ENST00000466475,;MUC4,missense_variant,p.Leu4102Phe,ENST00000477756,;MUC4,missense_variant,p.Leu410…	A	ENSG00000145113	ENST00000463781	Transcript
MUC4	0	.	GRCh38	chr3	195779326	195779326	+	Missense_Mutation	SNP	T	C	C	rs148307810		GIMEN_S4	NORMAL	T	T																c.12254A>G	p.Asp4085Gly	p.D4085G	ENST00000463781	2/25	142	8	134				MUC4,missense_variant,p.Asp4085Gly,ENST00000463781,NM_018406.6;MUC4,missense_variant,p.Asp4085Gly,ENST00000475231,;MUC4,intron_variant,,ENST00000346145,NM_004532.5;MUC4,intron_variant,,ENST00000349607,NM_138297.4;MUC4,missense_variant,p.Asp4085Gly,ENST00000478156,;MUC4,missense_variant,p.Asp4085Gly,ENST00000466475,;MUC4,missense_variant,p.Asp4085Gly,ENST00000477756,;MUC4,missense_variant,p.Asp408…	C	ENSG00000145113	ENST00000463781	Transcript
MUC4	0	.	GRCh38	chr3	195779356	195779356	+	Missense_Mutation	SNP	C	G	G	rs75610733		GIMEN_S4	NORMAL	C	C																c.12224G>C	p.Arg4075Thr	p.R4075T	ENST00000463781	2/25	237	0	236				MUC4,missense_variant,p.Arg4075Thr,ENST00000463781,NM_018406.6;MUC4,missense_variant,p.Arg4075Thr,ENST00000475231,;MUC4,intron_variant,,ENST00000346145,NM_004532.5;MUC4,intron_variant,,ENST00000349607,NM_138297.4;MUC4,missense_variant,p.Arg4075Thr,ENST00000478156,;MUC4,missense_variant,p.Arg4075Thr,ENST00000466475,;MUC4,missense_variant,p.Arg4075Thr,ENST00000477756,;MUC4,missense_variant,p.Arg407…	G	ENSG00000145113	ENST00000463781	Transcript
MUC4	0	.	GRCh38	chr3	195779374	195779374	+	Missense_Mutation	SNP	C	A	A	rs150394536		GIMEN_S4	NORMAL	C	C																c.12206G>T	p.Ser4069Ile	p.S4069I	ENST00000463781	2/25	243	2	241				MUC4,missense_variant,p.Ser4069Ile,ENST00000463781,NM_018406.6;MUC4,missense_variant,p.Ser4069Ile,ENST00000475231,;MUC4,intron_variant,,ENST00000346145,NM_004532.5;MUC4,intron_variant,,ENST00000349607,NM_138297.4;MUC4,missense_variant,p.Ser4069Ile,ENST00000478156,;MUC4,missense_variant,p.Ser4069Ile,ENST00000466475,;MUC4,missense_variant,p.Ser4069Ile,ENST00000477756,;MUC4,missense_variant,p.Ser406…	A	ENSG00000145113	ENST00000463781	Transcript
MUC4	0	.	GRCh38	chr3	195779396	195779396	+	Missense_Mutation	SNP	C	T	T	novel		GIMEN_S4	NORMAL	C	C																c.12184G>A	p.Ala4062Thr	p.A4062T	ENST00000463781	2/25	261	10	251				MUC4,missense_variant,p.Ala4062Thr,ENST00000463781,NM_018406.6;MUC4,missense_variant,p.Ala4062Thr,ENST00000475231,;MUC4,intron_variant,,ENST00000346145,NM_004532.5;MUC4,intron_variant,,ENST00000349607,NM_138297.4;MUC4,missense_variant,p.Ala4062Thr,ENST00000478156,;MUC4,missense_variant,p.Ala4062Thr,ENST00000466475,;MUC4,missense_variant,p.Ala4062Thr,ENST00000477756,;MUC4,missense_variant,p.Ala406…	T	ENSG00000145113	ENST00000463781	Transcript
MUC4	0	.	GRCh38	chr3	195779470	195779470	+	Missense_Mutation	SNP	C	C	T	rs770005032		GIMEN_S4	NORMAL	C	C																c.12110G>A	p.Ser4037Asn	p.S4037N	ENST00000463781	2/25	101	57	44				MUC4,missense_variant,p.Ser4037Asn,ENST00000463781,NM_018406.6;MUC4,missense_variant,p.Ser4037Asn,ENST00000475231,;MUC4,intron_variant,,ENST00000346145,NM_004532.5;MUC4,intron_variant,,ENST00000349607,NM_138297.4;MUC4,missense_variant,p.Ser4037Asn,ENST00000478156,;MUC4,missense_variant,p.Ser4037Asn,ENST00000466475,;MUC4,missense_variant,p.Ser4037Asn,ENST00000477756,;MUC4,missense_variant,p.Ser403…	T	ENSG00000145113	ENST00000463781	Transcript
MUC4	0	.	GRCh38	chr3	195779471	195779471	+	Missense_Mutation	SNP	T	T	C	rs763019313		GIMEN_S4	NORMAL	T	T																c.12109A>G	p.Ser4037Gly	p.S4037G	ENST00000463781	2/25	93	55	38				MUC4,missense_variant,p.Ser4037Gly,ENST00000463781,NM_018406.6;MUC4,missense_variant,p.Ser4037Gly,ENST00000475231,;MUC4,intron_variant,,ENST00000346145,NM_004532.5;MUC4,intron_variant,,ENST00000349607,NM_138297.4;MUC4,missense_variant,p.Ser4037Gly,ENST00000478156,;MUC4,missense_variant,p.Ser4037Gly,ENST00000466475,;MUC4,missense_variant,p.Ser4037Gly,ENST00000477756,;MUC4,missense_variant,p.Ser403…	C	ENSG00000145113	ENST00000463781	Transcript
MUC4	0	.	GRCh38	chr3	195779539	195779539	+	Missense_Mutation	SNP	G	G	A	rs79037473		GIMEN_S4	NORMAL	G	G																c.12041C>T	p.Ala4014Val	p.A4014V	ENST00000463781	2/25	55	31	24				MUC4,missense_variant,p.Ala4014Val,ENST00000463781,NM_018406.6;MUC4,missense_variant,p.Ala4014Val,ENST00000475231,;MUC4,intron_variant,,ENST00000346145,NM_004532.5;MUC4,intron_variant,,ENST00000349607,NM_138297.4;MUC4,missense_variant,p.Ala4014Val,ENST00000478156,;MUC4,missense_variant,p.Ala4014Val,ENST00000466475,;MUC4,missense_variant,p.Ala4014Val,ENST00000477756,;MUC4,missense_variant,p.Ala401…	A	ENSG00000145113	ENST00000463781	Transcript
MUC4	0	.	GRCh38	chr3	195779611	195779611	+	Missense_Mutation	SNP	G	G	T	rs113936020		GIMEN_S4	NORMAL	G	G																c.11969C>A	p.Thr3990Asn	p.T3990N	ENST00000463781	2/25	60	30	30				MUC4,missense_variant,p.Thr3990Asn,ENST00000463781,NM_018406.6;MUC4,missense_variant,p.Thr3990Asn,ENST00000475231,;MUC4,intron_variant,,ENST00000346145,NM_004532.5;MUC4,intron_variant,,ENST00000349607,NM_138297.4;MUC4,missense_variant,p.Thr3990Asn,ENST00000478156,;MUC4,missense_variant,p.Thr3990Asn,ENST00000466475,;MUC4,missense_variant,p.Thr3990Asn,ENST00000477756,;MUC4,missense_variant,p.Thr399…	T	ENSG00000145113	ENST00000463781	Transcript
MUC4	0	.	GRCh38	chr3	195779662	195779662	+	Missense_Mutation	SNP	C	C	A	rs202207620		GIMEN_S4	NORMAL	C	C																c.11918G>T	p.Ser3973Ile	p.S3973I	ENST00000463781	2/25	47	36	10				MUC4,missense_variant,p.Ser3973Ile,ENST00000463781,NM_018406.6;MUC4,missense_variant,p.Ser3973Ile,ENST00000475231,;MUC4,intron_variant,,ENST00000346145,NM_004532.5;MUC4,intron_variant,,ENST00000349607,NM_138297.4;MUC4,missense_variant,p.Ser3973Ile,ENST00000478156,;MUC4,missense_variant,p.Ser3973Ile,ENST00000466475,;MUC4,missense_variant,p.Ser3973Ile,ENST00000477756,;MUC4,missense_variant,p.Ser397…	A	ENSG00000145113	ENST00000463781	Transcript
MUC4	0	.	GRCh38	chr3	195779732	195779732	+	Missense_Mutation	SNP	T	T	C	novel		GIMEN_S4	NORMAL	T	T																c.11848A>G	p.Thr3950Ala	p.T3950A	ENST00000463781	2/25	107	85	22				MUC4,missense_variant,p.Thr3950Ala,ENST00000463781,NM_018406.6;MUC4,missense_variant,p.Thr3950Ala,ENST00000475231,;MUC4,intron_variant,,ENST00000346145,NM_004532.5;MUC4,intron_variant,,ENST00000349607,NM_138297.4;MUC4,missense_variant,p.Thr3950Ala,ENST00000478156,;MUC4,missense_variant,p.Thr3950Ala,ENST00000466475,;MUC4,missense_variant,p.Thr3950Ala,ENST00000477756,;MUC4,missense_variant,p.Thr395…	C	ENSG00000145113	ENST00000463781	Transcript
MUC4	0	.	GRCh38	chr3	195779735	195779735	+	Missense_Mutation	SNP	C	C	G	novel		GIMEN_S4	NORMAL	C	C																c.11845G>C	p.Asp3949His	p.D3949H	ENST00000463781	2/25	104	77	27				MUC4,missense_variant,p.Asp3949His,ENST00000463781,NM_018406.6;MUC4,missense_variant,p.Asp3949His,ENST00000475231,;MUC4,intron_variant,,ENST00000346145,NM_004532.5;MUC4,intron_variant,,ENST00000349607,NM_138297.4;MUC4,missense_variant,p.Asp3949His,ENST00000478156,;MUC4,missense_variant,p.Asp3949His,ENST00000466475,;MUC4,missense_variant,p.Asp3949His,ENST00000477756,;MUC4,missense_variant,p.Asp394…	G	ENSG00000145113	ENST00000463781	Transcript
MUC4	0	.	GRCh38	chr3	195779779	195779779	+	Missense_Mutation	SNP	G	G	A	rs112027608		GIMEN_S4	NORMAL	G	G																c.11801C>T	p.Ala3934Val	p.A3934V	ENST00000463781	2/25	38	30	8				MUC4,missense_variant,p.Ala3934Val,ENST00000463781,NM_018406.6;MUC4,missense_variant,p.Ala3934Val,ENST00000475231,;MUC4,intron_variant,,ENST00000346145,NM_004532.5;MUC4,intron_variant,,ENST00000349607,NM_138297.4;MUC4,missense_variant,p.Ala3934Val,ENST00000478156,;MUC4,missense_variant,p.Ala3934Val,ENST00000466475,;MUC4,missense_variant,p.Ala3934Val,ENST00000477756,;MUC4,missense_variant,p.Ala393…	A	ENSG00000145113	ENST00000463781	Transcript
MUC4	0	.	GRCh38	chr3	195779804	195779804	+	Missense_Mutation	SNP	C	C	T	rs202055891		GIMEN_S4	NORMAL	C	C																c.11776G>A	p.Val3926Ile	p.V3926I	ENST00000463781	2/25	16	13	3				MUC4,missense_variant,p.Val3926Ile,ENST00000463781,NM_018406.6;MUC4,missense_variant,p.Val3926Ile,ENST00000475231,;MUC4,intron_variant,,ENST00000346145,NM_004532.5;MUC4,intron_variant,,ENST00000349607,NM_138297.4;MUC4,missense_variant,p.Val3926Ile,ENST00000478156,;MUC4,missense_variant,p.Val3926Ile,ENST00000466475,;MUC4,missense_variant,p.Val3926Ile,ENST00000477756,;MUC4,missense_variant,p.Val392…	T	ENSG00000145113	ENST00000463781	Transcript
MUC4	0	.	GRCh38	chr3	195779875	195779875	+	Missense_Mutation	SNP	G	A	A	rs192522651		GIMEN_S4	NORMAL	G	G																c.11705C>T	p.Ala3902Val	p.A3902V	ENST00000463781	2/25	357	26	331				MUC4,missense_variant,p.Ala3902Val,ENST00000463781,NM_018406.6;MUC4,missense_variant,p.Ala3902Val,ENST00000475231,;MUC4,intron_variant,,ENST00000346145,NM_004532.5;MUC4,intron_variant,,ENST00000349607,NM_138297.4;MUC4,missense_variant,p.Ala3902Val,ENST00000478156,;MUC4,missense_variant,p.Ala3902Val,ENST00000466475,;MUC4,missense_variant,p.Ala3902Val,ENST00000477756,;MUC4,missense_variant,p.Ala390…	A	ENSG00000145113	ENST00000463781	Transcript
MUC4	0	.	GRCh38	chr3	195780236	195780236	+	Missense_Mutation	SNP	C	C	T	novel		GIMEN_S4	NORMAL	C	C																c.11344G>A	p.Ala3782Thr	p.A3782T	ENST00000463781	2/25	2654	1413	1233				MUC4,missense_variant,p.Ala3782Thr,ENST00000463781,NM_018406.6;MUC4,missense_variant,p.Ala3782Thr,ENST00000475231,;MUC4,intron_variant,,ENST00000346145,NM_004532.5;MUC4,intron_variant,,ENST00000349607,NM_138297.4;MUC4,missense_variant,p.Ala3782Thr,ENST00000478156,;MUC4,missense_variant,p.Ala3782Thr,ENST00000466475,;MUC4,missense_variant,p.Ala3782Thr,ENST00000477756,;MUC4,missense_variant,p.Ala378…	T	ENSG00000145113	ENST00000463781	Transcript
MUC4	0	.	GRCh38	chr3	195780322	195780322	+	Missense_Mutation	SNP	G	G	A	rs201474621		GIMEN_S4	NORMAL	G	G																c.11258C>T	p.Ala3753Val	p.A3753V	ENST00000463781	2/25	2905	1800	1104				MUC4,missense_variant,p.Ala3753Val,ENST00000463781,NM_018406.6;MUC4,missense_variant,p.Ala3753Val,ENST00000475231,;MUC4,intron_variant,,ENST00000346145,NM_004532.5;MUC4,intron_variant,,ENST00000349607,NM_138297.4;MUC4,missense_variant,p.Ala3753Val,ENST00000478156,;MUC4,missense_variant,p.Ala3753Val,ENST00000466475,;MUC4,missense_variant,p.Ala3753Val,ENST00000477756,;MUC4,missense_variant,p.Ala375…	A	ENSG00000145113	ENST00000463781	Transcript
MUC4	0	.	GRCh38	chr3	195780391	195780391	+	Missense_Mutation	SNP	T	T	G	novel		GIMEN_S4	NORMAL	T	T																c.11189A>C	p.His3730Pro	p.H3730P	ENST00000463781	2/25	3596	2504	1092				MUC4,missense_variant,p.His3730Pro,ENST00000463781,NM_018406.6;MUC4,missense_variant,p.His3730Pro,ENST00000475231,;MUC4,intron_variant,,ENST00000346145,NM_004532.5;MUC4,intron_variant,,ENST00000349607,NM_138297.4;MUC4,missense_variant,p.His3730Pro,ENST00000478156,;MUC4,missense_variant,p.His3730Pro,ENST00000466475,;MUC4,missense_variant,p.His3730Pro,ENST00000477756,;MUC4,missense_variant,p.His373…	G	ENSG00000145113	ENST00000463781	Transcript
MUC4	0	.	GRCh38	chr3	195780590	195780590	+	Missense_Mutation	SNP	G	G	A	rs200928587		GIMEN_S4	NORMAL	G	G																c.10990C>T	p.Pro3664Ser	p.P3664S	ENST00000463781	2/25	737	424	313				MUC4,missense_variant,p.Pro3664Ser,ENST00000463781,NM_018406.6;MUC4,missense_variant,p.Pro3664Ser,ENST00000475231,;MUC4,intron_variant,,ENST00000346145,NM_004532.5;MUC4,intron_variant,,ENST00000349607,NM_138297.4;MUC4,missense_variant,p.Pro3664Ser,ENST00000478156,;MUC4,missense_variant,p.Pro3664Ser,ENST00000466475,;MUC4,missense_variant,p.Pro3664Ser,ENST00000477756,;MUC4,missense_variant,p.Pro366…	A	ENSG00000145113	ENST00000463781	Transcript
MUC4	0	.	GRCh38	chr3	195781237	195781237	+	Missense_Mutation	SNP	G	G	A	novel		GIMEN_S4	NORMAL	G	G																c.10343C>T	p.Ser3448Leu	p.S3448L	ENST00000463781	2/25	3177	2365	812				MUC4,missense_variant,p.Ser3448Leu,ENST00000463781,NM_018406.6;MUC4,missense_variant,p.Ser3448Leu,ENST00000475231,;MUC4,intron_variant,,ENST00000346145,NM_004532.5;MUC4,intron_variant,,ENST00000349607,NM_138297.4;MUC4,missense_variant,p.Ser3448Leu,ENST00000478156,;MUC4,missense_variant,p.Ser3448Leu,ENST00000466475,;MUC4,missense_variant,p.Ser3448Leu,ENST00000477756,;MUC4,missense_variant,p.Ser344…	A	ENSG00000145113	ENST00000463781	Transcript
MUC4	0	.	GRCh38	chr3	195781790	195781790	+	Missense_Mutation	SNP	A	A	G	novel		GIMEN_S4	NORMAL	A	A																c.9790T>C	p.Ser3264Pro	p.S3264P	ENST00000463781	2/25	813	333	478				MUC4,missense_variant,p.Ser3264Pro,ENST00000463781,NM_018406.6;MUC4,missense_variant,p.Ser3264Pro,ENST00000475231,;MUC4,intron_variant,,ENST00000346145,NM_004532.5;MUC4,intron_variant,,ENST00000349607,NM_138297.4;MUC4,missense_variant,p.Ser3264Pro,ENST00000478156,;MUC4,missense_variant,p.Ser3264Pro,ENST00000466475,;MUC4,missense_variant,p.Ser3264Pro,ENST00000477756,;MUC4,missense_variant,p.Ser326…	G	ENSG00000145113	ENST00000463781	Transcript
MUC4	0	.	GRCh38	chr3	195781796	195781796	+	Missense_Mutation	SNP	T	T	C	rs757957414		GIMEN_S4	NORMAL	T	T																c.9784A>G	p.Thr3262Ala	p.T3262A	ENST00000463781	2/25	742	431	310				MUC4,missense_variant,p.Thr3262Ala,ENST00000463781,NM_018406.6;MUC4,missense_variant,p.Thr3262Ala,ENST00000475231,;MUC4,intron_variant,,ENST00000346145,NM_004532.5;MUC4,intron_variant,,ENST00000349607,NM_138297.4;MUC4,missense_variant,p.Thr3262Ala,ENST00000478156,;MUC4,missense_variant,p.Thr3262Ala,ENST00000466475,;MUC4,missense_variant,p.Thr3262Ala,ENST00000477756,;MUC4,missense_variant,p.Thr326…	C	ENSG00000145113	ENST00000463781	Transcript
MUC4	0	.	GRCh38	chr3	195781797	195781797	+	Missense_Mutation	SNP	G	G	C	rs796595385		GIMEN_S4	NORMAL	G	G																c.9783C>G	p.Asp3261Glu	p.D3261E	ENST00000463781	2/25	714	459	255				MUC4,missense_variant,p.Asp3261Glu,ENST00000463781,NM_018406.6;MUC4,missense_variant,p.Asp3261Glu,ENST00000475231,;MUC4,intron_variant,,ENST00000346145,NM_004532.5;MUC4,intron_variant,,ENST00000349607,NM_138297.4;MUC4,missense_variant,p.Asp3261Glu,ENST00000478156,;MUC4,missense_variant,p.Asp3261Glu,ENST00000466475,;MUC4,missense_variant,p.Asp3261Glu,ENST00000477756,;MUC4,missense_variant,p.Asp326…	C	ENSG00000145113	ENST00000463781	Transcript
MUC4	0	.	GRCh38	chr3	195781799	195781799	+	Missense_Mutation	SNP	C	C	G	rs796225068		GIMEN_S4	NORMAL	C	C																c.9781G>C	p.Asp3261His	p.D3261H	ENST00000463781	2/25	735	414	321				MUC4,missense_variant,p.Asp3261His,ENST00000463781,NM_018406.6;MUC4,missense_variant,p.Asp3261His,ENST00000475231,;MUC4,intron_variant,,ENST00000346145,NM_004532.5;MUC4,intron_variant,,ENST00000349607,NM_138297.4;MUC4,missense_variant,p.Asp3261His,ENST00000478156,;MUC4,missense_variant,p.Asp3261His,ENST00000466475,;MUC4,missense_variant,p.Asp3261His,ENST00000477756,;MUC4,missense_variant,p.Asp326…	G	ENSG00000145113	ENST00000463781	Transcript
MUC4	0	.	GRCh38	chr3	195782416	195782416	+	Missense_Mutation	SNP	T	T	G	novel		GIMEN_S4	NORMAL	T	T																c.9164A>C	p.Asn3055Thr	p.N3055T	ENST00000463781	2/25	1565	1049	516				MUC4,missense_variant,p.Asn3055Thr,ENST00000463781,NM_018406.6;MUC4,missense_variant,p.Asn3055Thr,ENST00000475231,;MUC4,intron_variant,,ENST00000346145,NM_004532.5;MUC4,intron_variant,,ENST00000349607,NM_138297.4;MUC4,missense_variant,p.Asn3055Thr,ENST00000478156,;MUC4,missense_variant,p.Asn3055Thr,ENST00000466475,;MUC4,missense_variant,p.Asn3055Thr,ENST00000477756,;MUC4,missense_variant,p.Asn305…	G	ENSG00000145113	ENST00000463781	Transcript
MUC4	0	.	GRCh38	chr3	195782558	195782558	+	Missense_Mutation	SNP	A	G	G	rs28542401		GIMEN_S4	NORMAL	A	A																c.9022T>C	p.Ser3008Pro	p.S3008P	ENST00000463781	2/25	2456	19	2435				MUC4,missense_variant,p.Ser3008Pro,ENST00000463781,NM_018406.6;MUC4,missense_variant,p.Ser3008Pro,ENST00000475231,;MUC4,intron_variant,,ENST00000346145,NM_004532.5;MUC4,intron_variant,,ENST00000349607,NM_138297.4;MUC4,missense_variant,p.Ser3008Pro,ENST00000478156,;MUC4,missense_variant,p.Ser3008Pro,ENST00000466475,;MUC4,missense_variant,p.Ser3008Pro,ENST00000477756,;MUC4,missense_variant,p.Ser300…	G	ENSG00000145113	ENST00000463781	Transcript
MUC4	0	.	GRCh38	chr3	195782572	195782572	+	Missense_Mutation	SNP	A	A	G	rs74585045		GIMEN_S4	NORMAL	A	A																c.9008T>C	p.Ile3003Thr	p.I3003T	ENST00000463781	2/25	2097	1358	739				MUC4,missense_variant,p.Ile3003Thr,ENST00000463781,NM_018406.6;MUC4,missense_variant,p.Ile3003Thr,ENST00000475231,;MUC4,intron_variant,,ENST00000346145,NM_004532.5;MUC4,intron_variant,,ENST00000349607,NM_138297.4;MUC4,missense_variant,p.Ile3003Thr,ENST00000478156,;MUC4,missense_variant,p.Ile3003Thr,ENST00000466475,;MUC4,missense_variant,p.Ile3003Thr,ENST00000477756,;MUC4,missense_variant,p.Ile300…	G	ENSG00000145113	ENST00000463781	Transcript
MUC4	0	.	GRCh38	chr3	195782605	195782605	+	Missense_Mutation	SNP	A	A	G	rs75221587		GIMEN_S4	NORMAL	A	A																c.8975T>C	p.Leu2992Pro	p.L2992P	ENST00000463781	2/25	2020	1230	790				MUC4,missense_variant,p.Leu2992Pro,ENST00000463781,NM_018406.6;MUC4,missense_variant,p.Leu2992Pro,ENST00000475231,;MUC4,intron_variant,,ENST00000346145,NM_004532.5;MUC4,intron_variant,,ENST00000349607,NM_138297.4;MUC4,missense_variant,p.Leu2992Pro,ENST00000478156,;MUC4,missense_variant,p.Leu2992Pro,ENST00000466475,;MUC4,missense_variant,p.Leu2992Pro,ENST00000477756,;MUC4,missense_variant,p.Leu299…	G	ENSG00000145113	ENST00000463781	Transcript
MUC4	0	.	GRCh38	chr3	195782924	195782924	+	Missense_Mutation	SNP	C	C	T	novel		GIMEN_S4	NORMAL	C	C																c.8656G>A	p.Ala2886Thr	p.A2886T	ENST00000463781	2/25	3248	2218	1023				MUC4,missense_variant,p.Ala2886Thr,ENST00000463781,NM_018406.6;MUC4,missense_variant,p.Ala2886Thr,ENST00000475231,;MUC4,intron_variant,,ENST00000346145,NM_004532.5;MUC4,intron_variant,,ENST00000349607,NM_138297.4;MUC4,missense_variant,p.Ala2886Thr,ENST00000478156,;MUC4,missense_variant,p.Ala2886Thr,ENST00000466475,;MUC4,missense_variant,p.Ala2886Thr,ENST00000477756,;MUC4,missense_variant,p.Ala288…	T	ENSG00000145113	ENST00000463781	Transcript
MUC4	0	.	GRCh38	chr3	195783103	195783103	+	Missense_Mutation	SNP	A	A	G	novel		GIMEN_S4	NORMAL	A	A																c.8477T>C	p.Phe2826Ser	p.F2826S	ENST00000463781	2/25	1946	1350	596				MUC4,missense_variant,p.Phe2826Ser,ENST00000463781,NM_018406.6;MUC4,missense_variant,p.Phe2826Ser,ENST00000475231,;MUC4,intron_variant,,ENST00000346145,NM_004532.5;MUC4,intron_variant,,ENST00000349607,NM_138297.4;MUC4,missense_variant,p.Phe2826Ser,ENST00000478156,;MUC4,missense_variant,p.Phe2826Ser,ENST00000466475,;MUC4,missense_variant,p.Phe2826Ser,ENST00000477756,;MUC4,missense_variant,p.Phe282…	G	ENSG00000145113	ENST00000463781	Transcript
MUC4	0	.	GRCh38	chr3	195783346	195783346	+	Missense_Mutation	SNP	A	G	G	rs145853807		GIMEN_S4	NORMAL	A	A																c.8234T>C	p.Val2745Ala	p.V2745A	ENST00000463781	2/25	1591	39	1552				MUC4,missense_variant,p.Val2745Ala,ENST00000463781,NM_018406.6;MUC4,missense_variant,p.Val2745Ala,ENST00000475231,;MUC4,intron_variant,,ENST00000346145,NM_004532.5;MUC4,intron_variant,,ENST00000349607,NM_138297.4;MUC4,missense_variant,p.Val2745Ala,ENST00000478156,;MUC4,missense_variant,p.Val2745Ala,ENST00000466475,;MUC4,missense_variant,p.Val2745Ala,ENST00000477756,;MUC4,missense_variant,p.Val274…	G	ENSG00000145113	ENST00000463781	Transcript
MUC4	0	.	GRCh38	chr3	195783765	195783765	+	Missense_Mutation	SNP	C	C	G	rs368501323		GIMEN_S4	NORMAL	C	C																c.7815G>C	p.Gln2605His	p.Q2605H	ENST00000463781	2/25	835	476	359				MUC4,missense_variant,p.Gln2605His,ENST00000463781,NM_018406.6;MUC4,missense_variant,p.Gln2605His,ENST00000475231,;MUC4,intron_variant,,ENST00000346145,NM_004532.5;MUC4,intron_variant,,ENST00000349607,NM_138297.4;MUC4,missense_variant,p.Gln2605His,ENST00000478156,;MUC4,missense_variant,p.Gln2605His,ENST00000466475,;MUC4,missense_variant,p.Gln2605His,ENST00000477756,;MUC4,missense_variant,p.Gln260…	G	ENSG00000145113	ENST00000463781	Transcript
MUC4	0	.	GRCh38	chr3	195783836	195783836	+	Missense_Mutation	SNP	T	T	G	rs142559357		GIMEN_S4	NORMAL	T	T																c.7744A>C	p.Thr2582Pro	p.T2582P	ENST00000463781	2/25	2316	1146	1167				MUC4,missense_variant,p.Thr2582Pro,ENST00000463781,NM_018406.6;MUC4,missense_variant,p.Thr2582Pro,ENST00000475231,;MUC4,intron_variant,,ENST00000346145,NM_004532.5;MUC4,intron_variant,,ENST00000349607,NM_138297.4;MUC4,missense_variant,p.Thr2582Pro,ENST00000478156,;MUC4,missense_variant,p.Thr2582Pro,ENST00000466475,;MUC4,missense_variant,p.Thr2582Pro,ENST00000477756,;MUC4,missense_variant,p.Thr258…	G	ENSG00000145113	ENST00000463781	Transcript
MUC4	0	.	GRCh38	chr3	195783847	195783847	+	Missense_Mutation	SNP	G	G	T	rs80005560		GIMEN_S4	NORMAL	G	G																c.7733C>A	p.Pro2578His	p.P2578H	ENST00000463781	2/25	2457	1397	1060				MUC4,missense_variant,p.Pro2578His,ENST00000463781,NM_018406.6;MUC4,missense_variant,p.Pro2578His,ENST00000475231,;MUC4,intron_variant,,ENST00000346145,NM_004532.5;MUC4,intron_variant,,ENST00000349607,NM_138297.4;MUC4,missense_variant,p.Pro2578His,ENST00000478156,;MUC4,missense_variant,p.Pro2578His,ENST00000466475,;MUC4,missense_variant,p.Pro2578His,ENST00000477756,;MUC4,missense_variant,p.Pro257…	T	ENSG00000145113	ENST00000463781	Transcript
MUC4	0	.	GRCh38	chr3	195784909	195784909	+	Missense_Mutation	SNP	G	G	A	rs391928		GIMEN_S4	NORMAL	G	G																c.6671C>T	p.Pro2224Leu	p.P2224L	ENST00000463781	2/25	5533	3958	1575				MUC4,missense_variant,p.Pro2224Leu,ENST00000463781,NM_018406.6;MUC4,missense_variant,p.Pro2224Leu,ENST00000475231,;MUC4,intron_variant,,ENST00000346145,NM_004532.5;MUC4,intron_variant,,ENST00000349607,NM_138297.4;MUC4,missense_variant,p.Pro2224Leu,ENST00000478156,;MUC4,missense_variant,p.Pro2224Leu,ENST00000466475,;MUC4,missense_variant,p.Pro2224Leu,ENST00000477756,;MUC4,missense_variant,p.Pro222…	A	ENSG00000145113	ENST00000463781	Transcript
MUC4	0	.	GRCh38	chr3	195785133	195785133	+	Missense_Mutation	SNP	T	G	G	rs148317288		GIMEN_S4	NORMAL	T	T																c.6447A>C	p.Glu2149Asp	p.E2149D	ENST00000463781	2/25	3590	0	3586				MUC4,missense_variant,p.Glu2149Asp,ENST00000463781,NM_018406.6;MUC4,missense_variant,p.Glu2149Asp,ENST00000475231,;MUC4,intron_variant,,ENST00000346145,NM_004532.5;MUC4,intron_variant,,ENST00000349607,NM_138297.4;MUC4,missense_variant,p.Glu2149Asp,ENST00000478156,;MUC4,missense_variant,p.Glu2149Asp,ENST00000466475,;MUC4,missense_variant,p.Glu2149Asp,ENST00000477756,;MUC4,missense_variant,p.Glu214…	G	ENSG00000145113	ENST00000463781	Transcript
MUC4	0	.	GRCh38	chr3	195785171	195785171	+	Missense_Mutation	SNP	T	C	C	rs6805660		GIMEN_S4	NORMAL	T	T																c.6409A>G	p.Thr2137Ala	p.T2137A	ENST00000463781	2/25	4712	0	4711				MUC4,missense_variant,p.Thr2137Ala,ENST00000463781,NM_018406.6;MUC4,missense_variant,p.Thr2137Ala,ENST00000475231,;MUC4,intron_variant,,ENST00000346145,NM_004532.5;MUC4,intron_variant,,ENST00000349607,NM_138297.4;MUC4,missense_variant,p.Thr2137Ala,ENST00000478156,;MUC4,missense_variant,p.Thr2137Ala,ENST00000466475,;MUC4,missense_variant,p.Thr2137Ala,ENST00000477756,;MUC4,missense_variant,p.Thr213…	C	ENSG00000145113	ENST00000463781	Transcript
MUC4	0	.	GRCh38	chr3	195785236	195785236	+	Missense_Mutation	SNP	T	A	A	rs374495657		GIMEN_S4	NORMAL	T	T																c.6344A>T	p.Asp2115Val	p.D2115V	ENST00000463781	2/25	5383	1	5382				MUC4,missense_variant,p.Asp2115Val,ENST00000463781,NM_018406.6;MUC4,missense_variant,p.Asp2115Val,ENST00000475231,;MUC4,intron_variant,,ENST00000346145,NM_004532.5;MUC4,intron_variant,,ENST00000349607,NM_138297.4;MUC4,missense_variant,p.Asp2115Val,ENST00000478156,;MUC4,missense_variant,p.Asp2115Val,ENST00000466475,;MUC4,missense_variant,p.Asp2115Val,ENST00000477756,;MUC4,missense_variant,p.Asp211…	A	ENSG00000145113	ENST00000463781	Transcript
MUC4	0	.	GRCh38	chr3	195785341	195785341	+	Missense_Mutation	SNP	G	G	T	rs75588776		GIMEN_S4	NORMAL	G	G																c.6239C>A	p.Pro2080His	p.P2080H	ENST00000463781	2/25	5109	3673	1434				MUC4,missense_variant,p.Pro2080His,ENST00000463781,NM_018406.6;MUC4,missense_variant,p.Pro2080His,ENST00000475231,;MUC4,intron_variant,,ENST00000346145,NM_004532.5;MUC4,intron_variant,,ENST00000349607,NM_138297.4;MUC4,missense_variant,p.Pro2080His,ENST00000478156,;MUC4,missense_variant,p.Pro2080His,ENST00000466475,;MUC4,missense_variant,p.Pro2080His,ENST00000477756,;MUC4,missense_variant,p.Pro208…	T	ENSG00000145113	ENST00000463781	Transcript
MUC4	0	.	GRCh38	chr3	195785374	195785374	+	Missense_Mutation	SNP	T	C	C	rs62282486		GIMEN_S4	NORMAL	T	T																c.6206A>G	p.Asn2069Ser	p.N2069S	ENST00000463781	2/25	4888	11	4876				MUC4,missense_variant,p.Asn2069Ser,ENST00000463781,NM_018406.6;MUC4,missense_variant,p.Asn2069Ser,ENST00000475231,;MUC4,intron_variant,,ENST00000346145,NM_004532.5;MUC4,intron_variant,,ENST00000349607,NM_138297.4;MUC4,missense_variant,p.Asn2069Ser,ENST00000478156,;MUC4,missense_variant,p.Asn2069Ser,ENST00000466475,;MUC4,missense_variant,p.Asn2069Ser,ENST00000477756,;MUC4,missense_variant,p.Asn206…	C	ENSG00000145113	ENST00000463781	Transcript
MUC4	0	.	GRCh38	chr3	195785416	195785416	+	Missense_Mutation	SNP	G	G	A	rs113602668		GIMEN_S4	NORMAL	G	G																c.6164C>T	p.Ser2055Phe	p.S2055F	ENST00000463781	2/25	5067	3535	1532				MUC4,missense_variant,p.Ser2055Phe,ENST00000463781,NM_018406.6;MUC4,missense_variant,p.Ser2055Phe,ENST00000475231,;MUC4,intron_variant,,ENST00000346145,NM_004532.5;MUC4,intron_variant,,ENST00000349607,NM_138297.4;MUC4,missense_variant,p.Ser2055Phe,ENST00000478156,;MUC4,missense_variant,p.Ser2055Phe,ENST00000466475,;MUC4,missense_variant,p.Ser2055Phe,ENST00000477756,;MUC4,missense_variant,p.Ser205…	A	ENSG00000145113	ENST00000463781	Transcript
MUC4	0	.	GRCh38	chr3	195786809	195786809	+	Missense_Mutation	SNP	A	A	T	rs7372250		GIMEN_S4	NORMAL	A	A																c.4771T>A	p.Ser1591Thr	p.S1591T	ENST00000463781	2/25	3452	1958	1492				MUC4,missense_variant,p.Ser1591Thr,ENST00000463781,NM_018406.6;MUC4,missense_variant,p.Ser1591Thr,ENST00000475231,;MUC4,intron_variant,,ENST00000346145,NM_004532.5;MUC4,intron_variant,,ENST00000349607,NM_138297.4;MUC4,missense_variant,p.Ser1591Thr,ENST00000478156,;MUC4,missense_variant,p.Ser1591Thr,ENST00000466475,;MUC4,missense_variant,p.Ser1591Thr,ENST00000477756,;MUC4,missense_variant,p.Ser159…	T	ENSG00000145113	ENST00000463781	Transcript
MUC4	0	.	GRCh38	chr3	195786908	195786908	+	Missense_Mutation	SNP	C	C	T	rs3103959		GIMEN_S4	NORMAL	C	C																c.4672G>A	p.Ala1558Thr	p.A1558T	ENST00000463781	2/25	2627	1503	1113				MUC4,missense_variant,p.Ala1558Thr,ENST00000463781,NM_018406.6;MUC4,missense_variant,p.Ala1558Thr,ENST00000475231,;MUC4,intron_variant,,ENST00000346145,NM_004532.5;MUC4,intron_variant,,ENST00000349607,NM_138297.4;MUC4,missense_variant,p.Ala1558Thr,ENST00000478156,;MUC4,missense_variant,p.Ala1558Thr,ENST00000466475,;MUC4,missense_variant,p.Ala1558Thr,ENST00000477756,;MUC4,missense_variant,p.Ala155…	T	ENSG00000145113	ENST00000463781	Transcript
MUC4	0	.	GRCh38	chr3	195786955	195786955	+	Missense_Mutation	SNP	G	G	A	rs202029925		GIMEN_S4	NORMAL	G	G																c.4625C>T	p.Pro1542Leu	p.P1542L	ENST00000463781	2/25	1682	1231	451				MUC4,missense_variant,p.Pro1542Leu,ENST00000463781,NM_018406.6;MUC4,missense_variant,p.Pro1542Leu,ENST00000475231,;MUC4,intron_variant,,ENST00000346145,NM_004532.5;MUC4,intron_variant,,ENST00000349607,NM_138297.4;MUC4,missense_variant,p.Pro1542Leu,ENST00000478156,;MUC4,missense_variant,p.Pro1542Leu,ENST00000466475,;MUC4,missense_variant,p.Pro1542Leu,ENST00000477756,;MUC4,missense_variant,p.Pro154…	A	ENSG00000145113	ENST00000463781	Transcript
MUC4	0	.	GRCh38	chr3	195787238	195787238	+	Missense_Mutation	SNP	C	A	A	rs12489838		GIMEN_S4	NORMAL	C	C																c.4342G>T	p.Ala1448Ser	p.A1448S	ENST00000463781	2/25	131	0	131				MUC4,missense_variant,p.Ala1448Ser,ENST00000463781,NM_018406.6;MUC4,missense_variant,p.Ala1448Ser,ENST00000475231,;MUC4,intron_variant,,ENST00000346145,NM_004532.5;MUC4,intron_variant,,ENST00000349607,NM_138297.4;MUC4,missense_variant,p.Ala1448Ser,ENST00000478156,;MUC4,missense_variant,p.Ala1448Ser,ENST00000466475,;MUC4,missense_variant,p.Ala1448Ser,ENST00000477756,;MUC4,missense_variant,p.Ala144…	A	ENSG00000145113	ENST00000463781	Transcript
MUC4	0	.	GRCh38	chr3	195787273	195787273	+	Missense_Mutation	SNP	T	C	C	rs76816122		GIMEN_S4	NORMAL	T	T																c.4307A>G	p.Asp1436Gly	p.D1436G	ENST00000463781	2/25	96	0	96				MUC4,missense_variant,p.Asp1436Gly,ENST00000463781,NM_018406.6;MUC4,missense_variant,p.Asp1436Gly,ENST00000475231,;MUC4,intron_variant,,ENST00000346145,NM_004532.5;MUC4,intron_variant,,ENST00000349607,NM_138297.4;MUC4,missense_variant,p.Asp1436Gly,ENST00000478156,;MUC4,missense_variant,p.Asp1436Gly,ENST00000466475,;MUC4,missense_variant,p.Asp1436Gly,ENST00000477756,;MUC4,missense_variant,p.Asp143…	C	ENSG00000145113	ENST00000463781	Transcript
MUC4	0	.	GRCh38	chr3	195787453	195787453	+	Missense_Mutation	SNP	G	A	A	rs78009073		GIMEN_S4	NORMAL	G	G																c.4127C>T	p.Pro1376Leu	p.P1376L	ENST00000463781	2/25	340	12	328				MUC4,missense_variant,p.Pro1376Leu,ENST00000463781,NM_018406.6;MUC4,missense_variant,p.Pro1376Leu,ENST00000475231,;MUC4,intron_variant,,ENST00000346145,NM_004532.5;MUC4,intron_variant,,ENST00000349607,NM_138297.4;MUC4,missense_variant,p.Pro1376Leu,ENST00000478156,;MUC4,missense_variant,p.Pro1376Leu,ENST00000466475,;MUC4,missense_variant,p.Pro1376Leu,ENST00000477756,;MUC4,missense_variant,p.Pro137…	A	ENSG00000145113	ENST00000463781	Transcript
MUC4	0	.	GRCh38	chr3	195787508	195787508	+	Missense_Mutation	SNP	T	C	C	rs79461778		GIMEN_S4	NORMAL	T	T																c.4072A>G	p.Thr1358Ala	p.T1358A	ENST00000463781	2/25	401	5	396				MUC4,missense_variant,p.Thr1358Ala,ENST00000463781,NM_018406.6;MUC4,missense_variant,p.Thr1358Ala,ENST00000475231,;MUC4,intron_variant,,ENST00000346145,NM_004532.5;MUC4,intron_variant,,ENST00000349607,NM_138297.4;MUC4,missense_variant,p.Thr1358Ala,ENST00000478156,;MUC4,missense_variant,p.Thr1358Ala,ENST00000466475,;MUC4,missense_variant,p.Thr1358Ala,ENST00000477756,;MUC4,missense_variant,p.Thr135…	C	ENSG00000145113	ENST00000463781	Transcript
MUC4	0	.	GRCh38	chr3	195787522	195787522	+	Missense_Mutation	SNP	A	G	G	rs12491056		GIMEN_S4	NORMAL	A	A																c.4058T>C	p.Val1353Ala	p.V1353A	ENST00000463781	2/25	399	11	388				MUC4,missense_variant,p.Val1353Ala,ENST00000463781,NM_018406.6;MUC4,missense_variant,p.Val1353Ala,ENST00000475231,;MUC4,intron_variant,,ENST00000346145,NM_004532.5;MUC4,intron_variant,,ENST00000349607,NM_138297.4;MUC4,missense_variant,p.Val1353Ala,ENST00000478156,;MUC4,missense_variant,p.Val1353Ala,ENST00000466475,;MUC4,missense_variant,p.Val1353Ala,ENST00000477756,;MUC4,missense_variant,p.Val135…	G	ENSG00000145113	ENST00000463781	Transcript
MUC4	0	.	GRCh38	chr3	195787532	195787532	+	Missense_Mutation	SNP	C	T	T	rs79754259		GIMEN_S4	NORMAL	C	C																c.4048G>A	p.Ala1350Thr	p.A1350T	ENST00000463781	2/25	375	9	365				MUC4,missense_variant,p.Ala1350Thr,ENST00000463781,NM_018406.6;MUC4,missense_variant,p.Ala1350Thr,ENST00000475231,;MUC4,intron_variant,,ENST00000346145,NM_004532.5;MUC4,intron_variant,,ENST00000349607,NM_138297.4;MUC4,missense_variant,p.Ala1350Thr,ENST00000478156,;MUC4,missense_variant,p.Ala1350Thr,ENST00000466475,;MUC4,missense_variant,p.Ala1350Thr,ENST00000477756,;MUC4,missense_variant,p.Ala135…	T	ENSG00000145113	ENST00000463781	Transcript
MUC4	0	.	GRCh38	chr3	195787579	195787579	+	Missense_Mutation	SNP	G	A	A	rs78359274		GIMEN_S4	NORMAL	G	G																c.4001C>T	p.Pro1334Leu	p.P1334L	ENST00000463781	2/25	172	11	161				MUC4,missense_variant,p.Pro1334Leu,ENST00000463781,NM_018406.6;MUC4,missense_variant,p.Pro1334Leu,ENST00000475231,;MUC4,intron_variant,,ENST00000346145,NM_004532.5;MUC4,intron_variant,,ENST00000349607,NM_138297.4;MUC4,missense_variant,p.Pro1334Leu,ENST00000478156,;MUC4,missense_variant,p.Pro1334Leu,ENST00000466475,;MUC4,missense_variant,p.Pro1334Leu,ENST00000477756,;MUC4,missense_variant,p.Pro133…	A	ENSG00000145113	ENST00000463781	Transcript
MUC4	0	.	GRCh38	chr3	195787599	195787599	+	Missense_Mutation	SNP	C	C	G	rs200851738		GIMEN_S4	NORMAL	C	C																c.3981G>C	p.Met1327Ile	p.M1327I	ENST00000463781	2/25	17	9	8				MUC4,missense_variant,p.Met1327Ile,ENST00000463781,NM_018406.6;MUC4,missense_variant,p.Met1327Ile,ENST00000475231,;MUC4,intron_variant,,ENST00000346145,NM_004532.5;MUC4,intron_variant,,ENST00000349607,NM_138297.4;MUC4,missense_variant,p.Met1327Ile,ENST00000478156,;MUC4,missense_variant,p.Met1327Ile,ENST00000466475,;MUC4,missense_variant,p.Met1327Ile,ENST00000477756,;MUC4,missense_variant,p.Met132…	G	ENSG00000145113	ENST00000463781	Transcript
MUC4	0	.	GRCh38	chr3	195787600	195787600	+	Missense_Mutation	SNP	A	A	G	rs202010192		GIMEN_S4	NORMAL	A	A																c.3980T>C	p.Met1327Thr	p.M1327T	ENST00000463781	2/25	17	7	10				MUC4,missense_variant,p.Met1327Thr,ENST00000463781,NM_018406.6;MUC4,missense_variant,p.Met1327Thr,ENST00000475231,;MUC4,intron_variant,,ENST00000346145,NM_004532.5;MUC4,intron_variant,,ENST00000349607,NM_138297.4;MUC4,missense_variant,p.Met1327Thr,ENST00000478156,;MUC4,missense_variant,p.Met1327Thr,ENST00000466475,;MUC4,missense_variant,p.Met1327Thr,ENST00000477756,;MUC4,missense_variant,p.Met132…	G	ENSG00000145113	ENST00000463781	Transcript
MUC4	0	.	GRCh38	chr3	195787862	195787862	+	Missense_Mutation	SNP	C	A	A	rs201433788		GIMEN_S4	NORMAL	C	C																c.3718G>T	p.Ala1240Ser	p.A1240S	ENST00000463781	2/25	121	0	121				MUC4,missense_variant,p.Ala1240Ser,ENST00000463781,NM_018406.6;MUC4,missense_variant,p.Ala1240Ser,ENST00000475231,;MUC4,intron_variant,,ENST00000346145,NM_004532.5;MUC4,intron_variant,,ENST00000349607,NM_138297.4;MUC4,missense_variant,p.Ala1240Ser,ENST00000478156,;MUC4,missense_variant,p.Ala1240Ser,ENST00000466475,;MUC4,missense_variant,p.Ala1240Ser,ENST00000477756,;MUC4,missense_variant,p.Ala124…	A	ENSG00000145113	ENST00000463781	Transcript
MUC4	0	.	GRCh38	chr3	195788077	195788077	+	Missense_Mutation	SNP	G	A	A	rs200751227		GIMEN_S4	NORMAL	G	G																c.3503C>T	p.Pro1168Leu	p.P1168L	ENST00000463781	2/25	497	32	465				MUC4,missense_variant,p.Pro1168Leu,ENST00000463781,NM_018406.6;MUC4,missense_variant,p.Pro1168Leu,ENST00000475231,;MUC4,intron_variant,,ENST00000346145,NM_004532.5;MUC4,intron_variant,,ENST00000349607,NM_138297.4;MUC4,missense_variant,p.Pro1168Leu,ENST00000478156,;MUC4,missense_variant,p.Pro1168Leu,ENST00000466475,;MUC4,missense_variant,p.Pro1168Leu,ENST00000477756,;MUC4,missense_variant,p.Pro116…	A	ENSG00000145113	ENST00000463781	Transcript
ZNF718	0	.	GRCh38	chr4	130852	130852	+	Missense_Mutation	SNP	C	C	T	novel		GIMEN_S4	NORMAL	C	C																c.68N>T	p.Thr23Ile	p.T23I	ENST00000510175	2/4	841	631	210				ZNF718,missense_variant,p.Thr23Ile,ENST00000510175,NM_001039127.5;ZNF718,5_prime_UTR_variant,,ENST00000609714,NM_001289931.1,NM_001289930.1;	T	ENSG00000250312	ENST00000510175	Transcript
ZNF718	0	.	GRCh38	chr4	131416	131416	+	Missense_Mutation	SNP	G	G	C	novel		GIMEN_S4	NORMAL	G	G																c.137N>C	p.Ser46Thr	p.S46T	ENST00000510175	3/4	670	494	176				ZNF718,missense_variant,p.Ser46Thr,ENST00000510175,NM_001039127.5;ZNF718,missense_variant,p.Ser14Thr,ENST00000609714,NM_001289931.1,NM_001289930.1;	C	ENSG00000250312	ENST00000510175	Transcript
NELFA	0	.	GRCh38	chr4	1984065	1984065	+	Missense_Mutation	SNP	G	G	A	rs781086291		GIMEN_S4	NORMAL	G	G																c.1118N>T	p.Pro373Leu	p.P373L	ENST00000382882	9/11	177	133	44				NELFA,missense_variant,p.Pro373Leu,ENST00000382882,;NELFA,missense_variant,p.Pro373Leu,ENST00000542778,NM_005663.4;NELFA,missense_variant,p.Pro362Leu,ENST00000411638,;NELFA,missense_variant,p.Pro366Leu,ENST00000416258,;WHSC1,downstream_gene_variant,,ENST00000382895,NM_133330.2;WHSC1,downstream_gene_variant,,ENST00000382892,NM_133331.2;WHSC1,downstream_gene_variant,,ENST00000382891,NM_133335.3;NEL…	A	ENSG00000185049	ENST00000382882	Transcript
HTT	0	.	GRCh38	chr4	3121262	3121262	+	Missense_Mutation	SNP	A	A	C	rs374501542		GIMEN_S4	NORMAL	A	A																c.1103N>C	p.Gln368Pro	p.Q368P	ENST00000355072	9/67	375	121	254				HTT,missense_variant,p.Gln368Pro,ENST00000355072,NM_002111.7;HTT,non_coding_transcript_exon_variant,,ENST00000506137,;HTT,upstream_gene_variant,,ENST00000512909,;	C	ENSG00000197386	ENST00000355072	Transcript
SH3TC1	0	.	GRCh38	chr4	8228536	8228536	+	Missense_Mutation	SNP	G	G	A	rs771361930		GIMEN_S4	NORMAL	G	G																c.2842N>A	p.Val948Met	p.V948M	ENST00000245105	12/18	310	103	207				SH3TC1,missense_variant,p.Val948Met,ENST00000245105,NM_018986.4,NM_001318480.1;SH3TC1,downstream_gene_variant,,ENST00000514274,;SH3TC1,upstream_gene_variant,,ENST00000507801,;SH3TC1,missense_variant,p.Val3Met,ENST00000511002,;SH3TC1,3_prime_UTR_variant,,ENST00000515682,;SH3TC1,3_prime_UTR_variant,,ENST00000502669,;SH3TC1,non_coding_transcript_exon_variant,,ENST00000506360,;SH3TC1,upstream_gene_va…	A	ENSG00000125089	ENST00000245105	Transcript
TLR6	0	.	GRCh38	chr4	38828195	38828195	+	Missense_Mutation	SNP	C	C	T	rs141109374		GIMEN_S4	NORMAL	C	C																c.1279N>A	p.Val427Ile	p.V427I	ENST00000436693	2/2	399	248	151				TLR6,missense_variant,p.Val427Ile,ENST00000436693,NM_006068.4;TLR6,missense_variant,p.Val427Ile,ENST00000381950,;TLR6,intron_variant,,ENST00000610323,;TLR1,intron_variant,,ENST00000506146,;TLR6,downstream_gene_variant,,ENST00000508254,;TLR6,downstream_gene_variant,,ENST00000514655,;	T	ENSG00000174130	ENST00000436693	Transcript
KLHL5	0	.	GRCh38	chr4	39081963	39081963	+	Missense_Mutation	SNP	G	G	A	novel		GIMEN_S4	NORMAL	G	G																c.842N>A	p.Gly281Asp	p.G281D	ENST00000504108	4/11	87	49	38				KLHL5,missense_variant,p.Gly235Asp,ENST00000261425,NM_001007075.2;KLHL5,missense_variant,p.Gly220Asp,ENST00000261426,NM_199039.3;KLHL5,missense_variant,p.Gly281Asp,ENST00000381930,;KLHL5,missense_variant,p.Gly94Asp,ENST00000508137,NM_001171654.1;KLHL5,missense_variant,p.Gly281Asp,ENST00000504108,NM_015990.4;KLHL5,downstream_gene_variant,,ENST00000514399,;	A	ENSG00000109790	ENST00000504108	Transcript
NSUN7	0	.	GRCh38	chr4	40808661	40808661	+	Missense_Mutation	SNP	C	C	T	novel		GIMEN_S4	NORMAL	C	C																c.1879N>T	p.Pro627Ser	p.P627S	ENST00000381782	12/12	319	170	149				NSUN7,missense_variant,p.Pro627Ser,ENST00000381782,NM_024677.4;NSUN7,3_prime_UTR_variant,,ENST00000316607,;APBB2,downstream_gene_variant,,ENST00000295974,NM_001166050.1;APBB2,downstream_gene_variant,,ENST00000543538,NM_001166052.1,NM_001166054.1;RP11-632F7.3,upstream_gene_variant,,ENST00000513127,;NSUN7,downstream_gene_variant,,ENST00000423784,;NSUN7,downstream_gene_variant,,ENST00000478857,;	T	ENSG00000179299	ENST00000381782	Transcript
ERVMER34-1	0	.	GRCh38	chr4	52744223	52744223	+	Missense_Mutation	SNP	C	C	T	novel		GIMEN_S4	NORMAL	C	C																c.1298N>A	p.Arg433Gln	p.R433Q	ENST00000443173	3/3	458	197	261				ERVMER34-1,missense_variant,p.Arg433Gln,ENST00000443173,NM_001242690.1;ERVMER34-1,missense_variant,p.Arg433Gln,ENST00000440542,NM_024534.5;SNORA26,upstream_gene_variant,,ENST00000391188,;ERVMER34-1,intron_variant,,ENST00000454756,;	T	ENSG00000226887	ENST00000443173	Transcript
YTHDC1	0	.	GRCh38	chr4	68330300	68330300	+	Missense_Mutation	SNP	G	G	A	novel		GIMEN_S4	NORMAL	G	G																c.1133N>T	p.Ser378Phe	p.S378F	ENST00000344157	8/17	461	264	197				YTHDC1,missense_variant,p.Ser378Phe,ENST00000344157,NM_001031732.2;YTHDC1,missense_variant,p.Ser360Phe,ENST00000355665,NM_133370.2;YTHDC1,missense_variant,p.Ser378Phe,ENST00000579690,;YTHDC1,upstream_gene_variant,,ENST00000506175,;	A	ENSG00000083896	ENST00000344157	Transcript
UGT2B28	0	.	GRCh38	chr4	69280705	69280705	+	Missense_Mutation	SNP	G	G	A	rs150261084		GIMEN_S4	NORMAL	G	G																c.205N>A	p.Ala69Thr	p.A69T	ENST00000335568	1/6	266	128	138				UGT2B28,missense_variant,p.Ala69Thr,ENST00000335568,NM_053039.1;UGT2B28,missense_variant,p.Ala69Thr,ENST00000511240,NM_001207004.1;	A	ENSG00000135226	ENST00000335568	Transcript
BMP2K	0	.	GRCh38	chr4	78911461	78911461	+	Nonsense_Mutation	SNP	C	C	T	novel		GIMEN_S4	NORMAL	C	C																c.2914N>T	p.Gln972Ter	p.Q972*	ENST00000335016	16/16	222	121	101				BMP2K,stop_gained,p.Gln665Ter,ENST00000502613,;BMP2K,stop_gained,p.Gln972Ter,ENST00000335016,NM_198892.1;BMP2K,3_prime_UTR_variant,,ENST00000628286,;PAQR3,downstream_gene_variant,,ENST00000512733,NM_001040202.1;PAQR3,downstream_gene_variant,,ENST00000515541,;PAQR3,downstream_gene_variant,,ENST00000503343,;PAQR3,3_prime_UTR_variant,,ENST00000511594,;PAQR3,intron_variant,,ENST00000342820,;PAQR3,int…	T	ENSG00000138756	ENST00000335016	Transcript
KLHL8	0	.	GRCh38	chr4	87195374	87195374	+	Missense_Mutation	SNP	A	A	T	novel		GIMEN_S4	NORMAL	A	A																c.166N>A	p.Ser56Thr	p.S56T	ENST00000273963	2/10	98	75	23				KLHL8,missense_variant,p.Ser56Thr,ENST00000273963,NM_020803.4;KLHL8,missense_variant,p.Ser56Thr,ENST00000498875,NM_001292006.1;KLHL8,missense_variant,p.Ser56Thr,ENST00000425278,NM_001292007.1;KLHL8,missense_variant,p.Ser56Thr,ENST00000512111,NM_001292003.1;KLHL8,intron_variant,,ENST00000505388,;KLHL8,intron_variant,,ENST00000504029,;KLHL8,missense_variant,p.Ser56Thr,ENST00000506985,;	T	ENSG00000145332	ENST00000273963	Transcript
HSD17B11	0	.	GRCh38	chr4	87340560	87340560	+	Missense_Mutation	SNP	G	G	A	rs145655841		GIMEN_S4	NORMAL	G	G																c.742N>T	p.His248Tyr	p.H248Y	ENST00000358290	6/7	103	31	72				HSD17B11,missense_variant,p.His248Tyr,ENST00000358290,NM_016245.4;HSD17B11,missense_variant,p.His204Tyr,ENST00000507286,;HSD17B11,non_coding_transcript_exon_variant,,ENST00000507518,;HSD17B11,non_coding_transcript_exon_variant,,ENST00000512344,;HSD17B11,non_coding_transcript_exon_variant,,ENST00000502576,;RP11-529H2.2,non_coding_transcript_exon_variant,,ENST00000508163,;HSD17B11,non_coding_transc…	A	ENSG00000198189	ENST00000358290	Transcript
TIGD2	0	.	GRCh38	chr4	89113467	89113467	+	Missense_Mutation	SNP	A	A	G	rs371783993		GIMEN_S4	NORMAL	A	A																c.493N>G	p.Lys165Glu	p.K165E	ENST00000603357	2/2	234	153	81				TIGD2,missense_variant,p.Lys165Glu,ENST00000603357,;TIGD2,missense_variant,p.Lys165Glu,ENST00000317005,NM_145715.2;FAM13A,upstream_gene_variant,,ENST00000502459,;	G	ENSG00000180346	ENST00000603357	Transcript
MANBA	0	.	GRCh38	chr4	102657836	102657836	+	Missense_Mutation	SNP	G	G	C	novel		GIMEN_S4	NORMAL	G	G																c.1550N>G	p.Ala517Gly	p.A517G	ENST00000226578	12/17	139	53	86				MANBA,missense_variant,p.Ala517Gly,ENST00000226578,NM_005908.3;MANBA,missense_variant,p.Ala460Gly,ENST00000505239,;MANBA,non_coding_transcript_exon_variant,,ENST00000514430,;AF224669.3,upstream_gene_variant,,ENST00000488102,;	C	ENSG00000109323	ENST00000226578	Transcript
SLC9B1	0	.	GRCh38	chr4	102911454	102911454	+	Nonsense_Mutation	SNP	G	G	A	rs75599926		GIMEN_S4	NORMAL	G	G																c.913N>T	p.Arg305Ter	p.R305*	ENST00000296422	8/12	122	90	32				SLC9B1,stop_gained,p.Arg305Ter,ENST00000296422,NM_139173.3;SLC9B1,stop_gained,p.Arg305Ter,ENST00000394789,NM_001100874.2;SLC9B1,stop_gained,p.Arg248Ter,ENST00000514340,;SLC9B1,stop_gained,p.Arg30Ter,ENST00000511253,;SLC9B1,intron_variant,,ENST00000512651,;SLC9B1,upstream_gene_variant,,ENST00000509614,;SLC9B1,3_prime_UTR_variant,,ENST00000514972,;SLC9B1,3_prime_UTR_variant,,ENST00000503584,;SLC9B1…	A	ENSG00000164037	ENST00000296422	Transcript
CENPE	0	.	GRCh38	chr4	103158619	103158619	+	Missense_Mutation	SNP	T	T	G	novel		GIMEN_S4	NORMAL	T	T																c.2869N>C	p.Asn957His	p.N957H	ENST00000265148	23/49	51	12	39				CENPE,missense_variant,p.Asn957His,ENST00000265148,NM_001813.2;CENPE,missense_variant,p.Asn957His,ENST00000611174,;CENPE,missense_variant,p.Asn932His,ENST00000380026,NM_001286734.1;CENPE,missense_variant,p.Asn957His,ENST00000503705,;	G	ENSG00000138778	ENST00000265148	Transcript
TET2	0	.	GRCh38	chr4	105235227	105235227	+	Missense_Mutation	SNP	G	G	A	rs201642693		GIMEN_S4	NORMAL	G	G																c.1285N>A	p.Gly429Arg	p.G429R	ENST00000540549	3/11	257	182	75				TET2,missense_variant,p.Gly450Arg,ENST00000513237,;TET2,missense_variant,p.Gly429Arg,ENST00000540549,;TET2,missense_variant,p.Gly429Arg,ENST00000380013,NM_001127208.2;TET2,missense_variant,p.Gly429Arg,ENST00000305737,NM_017628.4;TET2,missense_variant,p.Gly429Arg,ENST00000413648,;TET2,downstream_gene_variant,,ENST00000514870,;TET2,missense_variant,p.Gly429Arg,ENST00000265149,;	A	ENSG00000168769	ENST00000540549	Transcript
ETNPPL	0	.	GRCh38	chr4	108760224	108760224	+	Missense_Mutation	SNP	C	C	T	novel		GIMEN_S4	NORMAL	C	C																c.139N>A	p.Glu47Lys	p.E47K	ENST00000296486	2/13	199	149	50				ETNPPL,missense_variant,p.Glu47Lys,ENST00000296486,NM_031279.3,NM_001331032.1;ETNPPL,missense_variant,p.Glu47Lys,ENST00000411864,NM_001146590.1;ETNPPL,missense_variant,p.Glu7Lys,ENST00000510706,;ETNPPL,intron_variant,,ENST00000512646,NM_001146627.1;ETNPPL,intron_variant,,ENST00000512320,;ETNPPL,intron_variant,,ENST00000510723,;ETNPPL,missense_variant,p.Glu47Lys,ENST00000505233,;ETNPPL,intron_vari…	T	ENSG00000164089	ENST00000296486	Transcript
SEC24B	0	.	GRCh38	chr4	109463278	109463278	+	Missense_Mutation	SNP	G	G	C	novel		GIMEN_S4	NORMAL	G	G																c.604N>C	p.Val202Leu	p.V202L	ENST00000504968	3/25	344	154	190				SEC24B,missense_variant,p.Val171Leu,ENST00000265175,NM_006323.4,NM_001318085.1;SEC24B,missense_variant,p.Val202Leu,ENST00000504968,NM_001300813.2;SEC24B,missense_variant,p.Val171Leu,ENST00000399100,NM_001318086.1,NM_001042734.3;	C	ENSG00000138802	ENST00000504968	Transcript
PCDH10	0	.	GRCh38	chr4	133151831	133151831	+	Missense_Mutation	SNP	T	C	C	rs769577344		GIMEN_S4	NORMAL	T	T																c.1691N>C	p.Ile564Thr	p.I564T	ENST00000264360	1/5	459	26	433				PCDH10,missense_variant,p.Ile564Thr,ENST00000264360,NM_032961.2;PCDH10,missense_variant,p.Ile564Thr,ENST00000618019,NM_020815.2;RP11-9G1.3,upstream_gene_variant,,ENST00000505289,;RP11-9G1.3,upstream_gene_variant,,ENST00000509715,;PCDH10,upstream_gene_variant,,ENST00000511112,;	C	ENSG00000138650	ENST00000264360	Transcript
MAML3	0	.	GRCh38	chr4	139889910	139889921	+	In_Frame_Del	DEL	TGCTGCTGCTGC	-	-	rs774201781		GIMEN_S4	NORMAL	TGCTGCTGCTGC	TGCTGCTGCTGC																c.1515_1526delNNNNNNNNNNNN	p.Gln507_Gln510del	p.Q507_Q510del	ENST00000509479	2/5	182	0	182				MAML3,splice_acceptor_variant,,ENST00000398940,;MAML3,inframe_deletion,p.Gln507_Gln510del,ENST00000509479,NM_018717.4;MAML3,intron_variant,,ENST00000502696,;	-	ENSG00000196782	ENST00000509479	Transcript
ZDHHC11	0	.	GRCh38	chr5	837441	837441	+	Missense_Mutation	SNP	T	T	G	rs28449575		GIMEN_S4	NORMAL	T	T																c.824N>C	p.Asn275Thr	p.N275T	ENST00000283441	6/13	790	377	413				ZDHHC11,missense_variant,p.Asn275Thr,ENST00000283441,NM_024786.2;ZDHHC11,missense_variant,p.Asn50Thr,ENST00000511193,;ZDHHC11,downstream_gene_variant,,ENST00000511539,;ZDHHC11,non_coding_transcript_exon_variant,,ENST00000503758,;ZDHHC11,non_coding_transcript_exon_variant,,ENST00000508951,;ZDHHC11,missense_variant,p.Asn136Thr,ENST00000507800,;ZDHHC11,downstream_gene_variant,,ENST00000505815,;ZDHHC…	G	ENSG00000188818	ENST00000283441	Transcript
IRX2	0	.	GRCh38	chr5	2748727	2748727	+	Frame_Shift_Del	DEL	G	-	-	novel		GIMEN_S4	NORMAL	G	G																c.981delN	p.Lys328SerfsTer71	p.K328Sfs*71	ENST00000382611	3/5	77	0	77				IRX2,frameshift_variant,p.Lys328SerfsTer71,ENST00000382611,NM_001134222.1;IRX2,frameshift_variant,p.Lys328SerfsTer71,ENST00000302057,NM_033267.4;C5orf38,upstream_gene_variant,,ENST00000515640,NM_001306150.1;C5orf38,upstream_gene_variant,,ENST00000334000,NM_178569.3;C5orf38,upstream_gene_variant,,ENST00000397835,;C5orf38,upstream_gene_variant,,ENST00000505778,NM_001306149.1;C5orf38,upstream_gene_v…	-	ENSG00000170561	ENST00000382611	Transcript
IRX2	0	.	GRCh38	chr5	2748731	2748731	+	Missense_Mutation	SNP	T	C	C	novel		GIMEN_S4	NORMAL	T	T																c.977N>G	p.Lys326Arg	p.K326R	ENST00000382611	3/5	83	0	83				IRX2,missense_variant,p.Lys326Arg,ENST00000382611,NM_001134222.1;IRX2,missense_variant,p.Lys326Arg,ENST00000302057,NM_033267.4;C5orf38,upstream_gene_variant,,ENST00000515640,NM_001306150.1;C5orf38,upstream_gene_variant,,ENST00000334000,NM_178569.3;C5orf38,upstream_gene_variant,,ENST00000397835,;C5orf38,upstream_gene_variant,,ENST00000505778,NM_001306149.1;C5orf38,upstream_gene_variant,,ENST000004…	C	ENSG00000170561	ENST00000382611	Transcript
IRX2	0	.	GRCh38	chr5	2748733	2748733	+	Missense_Mutation	SNP	G	C	C	novel		GIMEN_S4	NORMAL	G	G																c.975N>G	p.Ser325Arg	p.S325R	ENST00000382611	3/5	81	0	81				IRX2,missense_variant,p.Ser325Arg,ENST00000382611,NM_001134222.1;IRX2,missense_variant,p.Ser325Arg,ENST00000302057,NM_033267.4;C5orf38,upstream_gene_variant,,ENST00000515640,NM_001306150.1;C5orf38,upstream_gene_variant,,ENST00000334000,NM_178569.3;C5orf38,upstream_gene_variant,,ENST00000397835,;C5orf38,upstream_gene_variant,,ENST00000505778,NM_001306149.1;C5orf38,upstream_gene_variant,,ENST000004…	C	ENSG00000170561	ENST00000382611	Transcript
PRDM9	0	.	GRCh38	chr5	23527383	23527383	+	Missense_Mutation	SNP	A	A	T	rs112815500		GIMEN_S4	NORMAL	A	A																c.2295N>T	p.Arg765Ser	p.R765S	ENST00000296682	11/11	326	178	148				PRDM9,missense_variant,p.Arg765Ser,ENST00000296682,NM_020227.3;PRDM9,downstream_gene_variant,,ENST00000635252,;	T	ENSG00000164256	ENST00000296682	Transcript
PRDM9	0	.	GRCh38	chr5	23527528	23527528	+	Missense_Mutation	SNP	A	A	C	rs61051796		GIMEN_S4	NORMAL	A	A																c.2440N>C	p.Ser814Arg	p.S814R	ENST00000296682	11/11	313	170	143				PRDM9,missense_variant,p.Ser814Arg,ENST00000296682,NM_020227.3;PRDM9,downstream_gene_variant,,ENST00000635252,;	C	ENSG00000164256	ENST00000296682	Transcript
CDH10	0	.	GRCh38	chr5	24511349	24511349	+	Missense_Mutation	SNP	T	C	C	rs370452937		GIMEN_S4	NORMAL	T	T																c.980N>G	p.Glu327Gly	p.E327G	ENST00000264463	6/12	52	0	52				CDH10,missense_variant,p.Glu327Gly,ENST00000264463,NM_001317222.1,NM_006727.4,NM_001317224.1;CDH10,missense_variant,p.Glu327Gly,ENST00000510477,;	C	ENSG00000040731	ENST00000264463	Transcript
PDZD2	0	.	GRCh38	chr5	32089450	32089450	+	Missense_Mutation	SNP	T	T	C	novel		GIMEN_S4	NORMAL	T	T																c.6002N>C	p.Phe2001Ser	p.F2001S	ENST00000438447	20/25	595	374	221				PDZD2,missense_variant,p.Phe2001Ser,ENST00000438447,NM_178140.3;	C	ENSG00000133401	ENST00000438447	Transcript
C5orf42	0	.	GRCh38	chr5	37183388	37183388	+	Missense_Mutation	SNP	G	G	T	rs147588579		GIMEN_S4	NORMAL	G	G																c.4793N>A	p.Thr1598Lys	p.T1598K	ENST00000425232	26/52	295	142	153				C5orf42,missense_variant,p.Thr1598Lys,ENST00000425232,NM_023073.3;C5orf42,missense_variant,p.Thr1598Lys,ENST00000508244,;C5orf42,missense_variant,p.Thr646Lys,ENST00000514429,;C5orf42,missense_variant,p.Thr603Lys,ENST00000509849,;	T	ENSG00000197603	ENST00000425232	Transcript
DHX29	0	.	GRCh38	chr5	55269451	55269451	+	Missense_Mutation	SNP	G	G	A	novel		GIMEN_S4	NORMAL	G	G																c.3256N>T	p.Leu1086Phe	p.L1086F	ENST00000251636	21/27	407	199	208				DHX29,missense_variant,p.Leu1086Phe,ENST00000251636,NM_019030.2;DHX29,missense_variant,p.Leu1086Phe,ENST00000621106,;RP11-506H20.1,intron_variant,,ENST00000506435,;DHX29,non_coding_transcript_exon_variant,,ENST00000504778,;DHX29,downstream_gene_variant,,ENST00000513447,;	A	ENSG00000067248	ENST00000251636	Transcript
IL6ST	0	.	GRCh38	chr5	55976257	55976257	+	Missense_Mutation	SNP	G	G	C	rs1063560		GIMEN_S4	NORMAL	G	G																c.22N>G	p.Leu8Val	p.L8V	ENST00000381298	3/17	161	95	66				IL6ST,missense_variant,p.Leu8Val,ENST00000381298,NM_002184.3;IL6ST,missense_variant,p.Leu8Val,ENST00000336909,;IL6ST,missense_variant,p.Leu8Val,ENST00000381287,NM_175767.2;IL6ST,missense_variant,p.Leu8Val,ENST00000502326,;IL6ST,missense_variant,p.Leu8Val,ENST00000381294,NM_001190981.1;IL6ST,missense_variant,p.Leu8Val,ENST00000522633,;IL6ST,missense_variant,p.Leu8Val,ENST00000381293,;IL6ST,missens…	C	ENSG00000134352	ENST00000381298	Transcript
ERCC8	0	.	GRCh38	chr5	60904864	60904864	+	Missense_Mutation	SNP	C	C	A	rs150952570		GIMEN_S4	NORMAL	C	C																c.409N>T	p.Val137Leu	p.V137L	ENST00000265038	5/12	103	46	57				ERCC8,missense_variant,p.Val137Leu,ENST00000265038,NM_001007233.2,NM_000082.3,NM_001290285.1;ERCC8,missense_variant,p.Val79Leu,ENST00000439176,;ERCC8,non_coding_transcript_exon_variant,,ENST00000462279,;ERCC8,non_coding_transcript_exon_variant,,ENST00000495985,;ERCC8,intron_variant,,ENST00000484330,;ERCC8,3_prime_UTR_variant,,ENST00000381118,;ERCC8,non_coding_transcript_exon_variant,,ENST00000497…	A	ENSG00000049167	ENST00000265038	Transcript
FOXD1	0	.	GRCh38	chr5	73447176	73447176	+	Missense_Mutation	SNP	G	G	A	rs540644822		GIMEN_S4	NORMAL	G	G																c.1187N>T	p.Pro396Leu	p.P396L	ENST00000615637	1/1	31	10	21				FOXD1,missense_variant,p.Pro396Leu,ENST00000615637,NM_004472.2;LINC01385,upstream_gene_variant,,ENST00000512310,;FOXD1-AS1,downstream_gene_variant,,ENST00000514661,;FOXD1,upstream_gene_variant,,ENST00000513595,;	A	ENSG00000251493	ENST00000615637	Transcript
ZFYVE16	0	.	GRCh38	chr5	80448242	80448242	+	Missense_Mutation	SNP	C	C	T	rs140681483		GIMEN_S4	NORMAL	C	C																c.2941N>T	p.Pro981Ser	p.P981S	ENST00000338008	7/18	514	294	220				ZFYVE16,missense_variant,p.Pro981Ser,ENST00000338008,NM_014733.4;ZFYVE16,missense_variant,p.Pro981Ser,ENST00000510158,NM_001105251.2;ZFYVE16,missense_variant,p.Pro981Ser,ENST00000505560,NM_001284236.1;ZFYVE16,downstream_gene_variant,,ENST00000511050,;ZFYVE16,3_prime_UTR_variant,,ENST00000509558,;ZFYVE16,non_coding_transcript_exon_variant,,ENST00000512558,;ZFYVE16,intron_variant,,ENST00000511829,;…	T	ENSG00000039319	ENST00000338008	Transcript
SLF1	0	.	GRCh38	chr5	94694911	94694911	+	Missense_Mutation	SNP	C	C	G	rs750216683		GIMEN_S4	NORMAL	C	C																c.2776N>G	p.Leu926Val	p.L926V	ENST00000265140	21/21	412	284	128				SLF1,missense_variant,p.Leu926Val,ENST00000265140,NM_032290.3;SLF1,intron_variant,,ENST00000493934,;SLF1,non_coding_transcript_exon_variant,,ENST00000450932,;SLF1,downstream_gene_variant,,ENST00000475916,;	G	ENSG00000133302	ENST00000265140	Transcript
FTMT	0	.	GRCh38	chr5	121852097	121852097	+	Missense_Mutation	SNP	C	C	A	rs142007771		GIMEN_S4	NORMAL	C	C																c.134N>A	p.Pro45His	p.P45H	ENST00000321339	1/1	212	116	96				FTMT,missense_variant,p.Pro45His,ENST00000321339,NM_177478.1;	A	ENSG00000181867	ENST00000321339	Transcript
CHSY3	0	.	GRCh38	chr5	129905131	129905131	+	Missense_Mutation	SNP	G	G	T	novel		GIMEN_S4	NORMAL	G	G																c.302N>T	p.Ser101Ile	p.S101I	ENST00000305031	1/3	179	101	78				CHSY3,missense_variant,p.Ser101Ile,ENST00000305031,NM_175856.4;CTC-575N7.1,intron_variant,,ENST00000503616,;CTC-575N7.1,intron_variant,,ENST00000515569,;CHSY3,upstream_gene_variant,,ENST00000507545,;	T	ENSG00000198108	ENST00000305031	Transcript
RAPGEF6	0	.	GRCh38	chr5	131429006	131429006	+	Missense_Mutation	SNP	A	A	T	rs1064539		GIMEN_S4	NORMAL	A	A																c.4700N>A	p.Val1567Glu	p.V1567E	ENST00000296859	28/29	453	256	197				RAPGEF6,missense_variant,p.Val1559Glu,ENST00000509018,NM_016340.5;CTC-432M15.3,missense_variant,p.Val1609Glu,ENST00000514667,;RAPGEF6,missense_variant,p.Val1567Glu,ENST00000296859,NM_001164386.1;RAPGEF6,intron_variant,,ENST00000507093,NM_001164387.1;RAPGEF6,intron_variant,,ENST00000627212,NM_001164388.1;RAPGEF6,non_coding_transcript_exon_variant,,ENST00000512611,;	T	ENSG00000158987	ENST00000296859	Transcript
RAD50	0	.	GRCh38	chr5	132579330	132579330	+	Missense_Mutation	SNP	G	G	A	rs28903086		GIMEN_S4	NORMAL	G	G																c.379N>A	p.Val127Ile	p.V127I	ENST00000378823	4/25	342	192	150				RAD50,missense_variant,p.Val127Ile,ENST00000378823,NM_005732.3;RAD50,missense_variant,p.Val127Ile,ENST00000453394,;RAD50,missense_variant,p.Val28Ile,ENST00000416135,;RAD50,missense_variant,p.Val127Ile,ENST00000423956,;RAD50,3_prime_UTR_variant,,ENST00000533482,;RAD50,upstream_gene_variant,,ENST00000487596,;	A	ENSG00000113522	ENST00000378823	Transcript
FAM53C	0	.	GRCh38	chr5	138344932	138344932	+	Missense_Mutation	SNP	A	A	G	rs143912652		GIMEN_S4	NORMAL	A	A																c.244N>G	p.Ser82Gly	p.S82G	ENST00000239906	4/5	219	123	96				FAM53C,missense_variant,p.Ser82Gly,ENST00000239906,NM_016605.2;FAM53C,missense_variant,p.Ser82Gly,ENST00000434981,NM_001135647.1;FAM53C,missense_variant,p.Ser72Gly,ENST00000511276,;FAM53C,intron_variant,,ENST00000513056,;RP11-256P1.1,downstream_gene_variant,,ENST00000504539,;FAM53C,non_coding_transcript_exon_variant,,ENST00000507506,;FAM53C,non_coding_transcript_exon_variant,,ENST00000505768,;FAM…	G	ENSG00000120709	ENST00000239906	Transcript
SRA1	0	.	GRCh38	chr5	140552044	140552044	+	Missense_Mutation	SNP	C	G	G	rs202193903		GIMEN_S4	NORMAL	C	C																c.328N>C	p.Val110Leu	p.V110L	ENST00000336283	3/5	339	0	339				SRA1,missense_variant,p.Val110Leu,ENST00000336283,NM_001035235.3;ANKHD1-EIF4EBP3,downstream_gene_variant,,ENST00000532219,NM_020690.5;ANKHD1-EIF4EBP3,downstream_gene_variant,,ENST00000437495,;EIF4EBP3,downstream_gene_variant,,ENST00000310331,NM_003732.2;SRA1,upstream_gene_variant,,ENST00000602657,;SRA1,non_coding_transcript_exon_variant,,ENST00000520427,;SRA1,non_coding_transcript_exon_variant,,E…	G	ENSG00000213523	ENST00000336283	Transcript
PCDHA1	0	.	GRCh38	chr5	140788503	140788503	+	Missense_Mutation	SNP	C	C	T	rs13176401		GIMEN_S4	NORMAL	C	C																c.2213N>T	p.Thr738Ile	p.T738I	ENST00000504120	1/4	480	241	239				PCDHA1,missense_variant,p.Thr738Ile,ENST00000504120,NM_018900.3;PCDHA1,missense_variant,p.Thr738Ile,ENST00000378133,NM_031410.2;PCDHA1,intron_variant,,ENST00000394633,NM_031411.2;AC005609.16,non_coding_transcript_exon_variant,,ENST00000624712,;AC005609.16,downstream_gene_variant,,ENST00000624176,;	T	ENSG00000204970	ENST00000504120	Transcript
PCDHA7	0	.	GRCh38	chr5	140834796	140834796	+	Missense_Mutation	SNP	G	A	A	rs10067182		GIMEN_S4	NORMAL	G	G																c.413N>A	p.Arg138Lys	p.R138K	ENST00000525929	1/4	822	1	821				PCDHA7,missense_variant,p.Arg138Lys,ENST00000525929,NM_018910.2;PCDHA7,missense_variant,p.Arg138Lys,ENST00000356878,NM_031852.1;PCDHA6,intron_variant,,ENST00000529310,NM_018909.3;PCDHA1,intron_variant,,ENST00000504120,NM_018900.3;PCDHA3,intron_variant,,ENST00000522353,NM_018906.2;PCDHA2,intron_variant,,ENST00000526136,NM_018905.2;PCDHA4,intron_variant,,ENST00000530339,NM_018907.3;PCDHA5,intron_va…	A	ENSG00000204963	ENST00000525929	Transcript
PCDHB2	0	.	GRCh38	chr5	141096811	141096811	+	Missense_Mutation	SNP	T	T	C	rs384081		GIMEN_S4	NORMAL	T	T																c.2021N>C	p.Leu674Pro	p.L674P	ENST00000194155	1/1	201	134	67				PCDHB2,missense_variant,p.Leu674Pro,ENST00000194155,NM_018936.3;PCDHB2,3_prime_UTR_variant,,ENST00000622947,;PCDHB3,upstream_gene_variant,,ENST00000231130,NM_018937.4;PCDHB2,downstream_gene_variant,,ENST00000624874,;PCDHB2,downstream_gene_variant,,ENST00000625033,;PCDHB2,upstream_gene_variant,,ENST00000624994,;AC005754.7,downstream_gene_variant,,ENST00000607216,;CTC-270D5.1,upstream_gene_variant,…	C	ENSG00000112852	ENST00000194155	Transcript
PCDHB3	0	.	GRCh38	chr5	141101254	141101254	+	Missense_Mutation	SNP	C	G	G			GIMEN_S4	NORMAL	C	C																c.605N>G	p.Pro202Arg	p.P202R	ENST00000231130	1/1	319	0	319				PCDHB3,missense_variant,p.Pro202Arg,ENST00000231130,NM_018937.4;PCDHB2,downstream_gene_variant,,ENST00000194155,NM_018936.3;PCDHB2,downstream_gene_variant,,ENST00000622947,;PCDHB3,upstream_gene_variant,,ENST00000624513,;PCDHB2,downstream_gene_variant,,ENST00000624994,;AC005754.7,intron_variant,,ENST00000607216,;AC005754.7,intron_variant,,ENST00000625128,;AC005754.7,intron_variant,,ENST00000625066…	G	ENSG00000113205	ENST00000231130	Transcript
PCDHB8	0	.	GRCh38	chr5	141180333	141180333	+	Missense_Mutation	SNP	C	T	T	rs2740583		GIMEN_S4	NORMAL	C	C																c.2299N>T	p.Leu767Phe	p.L767F	ENST00000239444	1/1	277	2	275				PCDHB8,missense_variant,p.Leu767Phe,ENST00000239444,NM_019120.4;PCDHB16,upstream_gene_variant,,ENST00000609684,NM_020957.3;PCDHB7,downstream_gene_variant,,ENST00000231137,NM_018940.3;PCDHB16,upstream_gene_variant,,ENST00000625044,;CH17-140K24.5,upstream_gene_variant,,ENST00000623884,;CH17-140K24.2,intron_variant,,ENST00000624192,;CH17-140K24.7,downstream_gene_variant,,ENST00000624549,;CH17-140K24…	T	ENSG00000120322	ENST00000239444	Transcript
PCDHB16	0	.	GRCh38	chr5	141184133	141184133	+	Missense_Mutation	SNP	A	G	G	rs17844651		GIMEN_S4	NORMAL	A	A																c.1574N>G	p.Gln525Arg	p.Q525R	ENST00000609684	1/1	23	0	23				PCDHB16,missense_variant,p.Gln525Arg,ENST00000609684,NM_020957.3;PCDHB16,missense_variant,p.Gln177Arg,ENST00000625044,;CH17-140K24.5,intron_variant,,ENST00000623884,;PCDHB9,upstream_gene_variant,,ENST00000316105,NM_019119.4;PCDHB8,downstream_gene_variant,,ENST00000239444,NM_019120.4;PCDHB9,upstream_gene_variant,,ENST00000624909,;CH17-140K24.7,non_coding_transcript_exon_variant,,ENST00000624089,;C…	G	ENSG00000272674	ENST00000609684	Transcript
PCDHB16	0	.	GRCh38	chr5	141184136	141184136	+	Missense_Mutation	SNP	C	A	A	novel		GIMEN_S4	NORMAL	C	C																c.1577N>A	p.Ala526Asp	p.A526D	ENST00000609684	1/1	23	0	23				PCDHB16,missense_variant,p.Ala526Asp,ENST00000609684,NM_020957.3;PCDHB16,missense_variant,p.Ala178Asp,ENST00000625044,;CH17-140K24.5,intron_variant,,ENST00000623884,;PCDHB9,upstream_gene_variant,,ENST00000316105,NM_019119.4;PCDHB8,downstream_gene_variant,,ENST00000239444,NM_019120.4;PCDHB9,upstream_gene_variant,,ENST00000624909,;CH17-140K24.7,non_coding_transcript_exon_variant,,ENST00000624089,;C…	A	ENSG00000272674	ENST00000609684	Transcript
PCDHB16	0	.	GRCh38	chr5	141184153	141184153	+	Missense_Mutation	SNP	G	A	A	rs2697532		GIMEN_S4	NORMAL	G	G																c.1594N>A	p.Gly532Ser	p.G532S	ENST00000609684	1/1	23	0	23				PCDHB16,missense_variant,p.Gly532Ser,ENST00000609684,NM_020957.3;PCDHB16,missense_variant,p.Gly184Ser,ENST00000625044,;CH17-140K24.5,intron_variant,,ENST00000623884,;PCDHB9,upstream_gene_variant,,ENST00000316105,NM_019119.4;PCDHB8,downstream_gene_variant,,ENST00000239444,NM_019120.4;PCDHB9,upstream_gene_variant,,ENST00000624909,;CH17-140K24.7,non_coding_transcript_exon_variant,,ENST00000624089,;C…	A	ENSG00000272674	ENST00000609684	Transcript
PCDHB16	0	.	GRCh38	chr5	141184188	141184188	+	Missense_Mutation	SNP	A	C	C	novel		GIMEN_S4	NORMAL	A	A																c.1629N>C	p.Arg543Ser	p.R543S	ENST00000609684	1/1	9	0	9				PCDHB16,missense_variant,p.Arg543Ser,ENST00000609684,NM_020957.3;PCDHB16,missense_variant,p.Arg195Ser,ENST00000625044,;CH17-140K24.5,intron_variant,,ENST00000623884,;PCDHB9,upstream_gene_variant,,ENST00000316105,NM_019119.4;PCDHB8,downstream_gene_variant,,ENST00000239444,NM_019120.4;PCDHB9,upstream_gene_variant,,ENST00000624909,;CH17-140K24.7,non_coding_transcript_exon_variant,,ENST00000624089,;C…	C	ENSG00000272674	ENST00000609684	Transcript
PCDHB9	0	.	GRCh38	chr5	141188034	141188034	+	Missense_Mutation	SNP	T	C	C	rs11167743		GIMEN_S4	NORMAL	T	T																c.716N>C	p.Val239Ala	p.V239A	ENST00000316105	1/1	536	0	536				PCDHB9,missense_variant,p.Val239Ala,ENST00000316105,NM_019119.4;PCDHB9,intron_variant,,ENST00000624909,;PCDHB16,downstream_gene_variant,,ENST00000609684,NM_020957.3;PCDHB10,upstream_gene_variant,,ENST00000239446,NM_018930.3;PCDHB16,downstream_gene_variant,,ENST00000625044,;CH17-140K24.5,downstream_gene_variant,,ENST00000623884,;CH17-140K24.7,intron_variant,,ENST00000624549,;CH17-140K24.2,intron_v…	C	ENSG00000177839	ENST00000316105	Transcript
PCDHB9	0	.	GRCh38	chr5	141189425	141189425	+	Missense_Mutation	SNP	C	C	T	rs1811235		GIMEN_S4	NORMAL	C	C																c.2107N>T	p.Leu703Phe	p.L703F	ENST00000316105	1/1	384	94	290				PCDHB9,missense_variant,p.Leu703Phe,ENST00000316105,NM_019119.4;PCDHB16,downstream_gene_variant,,ENST00000609684,NM_020957.3;PCDHB10,upstream_gene_variant,,ENST00000239446,NM_018930.3;PCDHB9,downstream_gene_variant,,ENST00000624909,;CH17-140K24.5,downstream_gene_variant,,ENST00000623884,;CH17-140K24.7,intron_variant,,ENST00000624549,;CH17-140K24.2,intron_variant,,ENST00000624192,;CH17-140K24.7,up…	T	ENSG00000177839	ENST00000316105	Transcript
PCDHB10	0	.	GRCh38	chr5	141194181	141194181	+	Missense_Mutation	SNP	A	C	C	rs702386		GIMEN_S4	NORMAL	A	A																c.1629N>C	p.Arg543Ser	p.R543S	ENST00000239446	1/1	207	1	206				PCDHB10,missense_variant,p.Arg543Ser,ENST00000239446,NM_018930.3;PCDHB9,downstream_gene_variant,,ENST00000316105,NM_019119.4;CH17-140K24.7,intron_variant,,ENST00000624549,;CH17-140K24.2,intron_variant,,ENST00000624192,;CH17-140K24.6,upstream_gene_variant,,ENST00000625144,;	C	ENSG00000120324	ENST00000239446	Transcript
PCDHB10	0	.	GRCh38	chr5	141194530	141194530	+	Missense_Mutation	SNP	T	G	G	rs17844596		GIMEN_S4	NORMAL	T	T																c.1978N>G	p.Leu660Val	p.L660V	ENST00000239446	1/1	25	0	25				PCDHB10,missense_variant,p.Leu660Val,ENST00000239446,NM_018930.3;PCDHB9,downstream_gene_variant,,ENST00000316105,NM_019119.4;CH17-140K24.7,intron_variant,,ENST00000624549,;CH17-140K24.2,intron_variant,,ENST00000624192,;CH17-140K24.6,upstream_gene_variant,,ENST00000625144,;	G	ENSG00000120324	ENST00000239446	Transcript
PCDHB12	0	.	GRCh38	chr5	141211069	141211069	+	Missense_Mutation	SNP	C	C	G	rs150562956		GIMEN_S4	NORMAL	C	C																c.2162N>G	p.Pro721Arg	p.P721R	ENST00000239450	1/1	486	251	235				PCDHB12,missense_variant,p.Pro721Arg,ENST00000239450,NM_018932.3;PCDHB12,missense_variant,p.Pro384Arg,ENST00000624949,;PCDHB12,3_prime_UTR_variant,,ENST00000622978,;PCDHB13,upstream_gene_variant,,ENST00000341948,NM_018933.3;CH17-140K24.2,intron_variant,,ENST00000624192,;	G	ENSG00000120328	ENST00000239450	Transcript
PCDHB13	0	.	GRCh38	chr5	141215723	141215723	+	Missense_Mutation	SNP	T	T	A	rs142003231		GIMEN_S4	NORMAL	T	T																c.1600N>A	p.Ser534Thr	p.S534T	ENST00000341948	1/1	369	185	184				PCDHB13,missense_variant,p.Ser534Thr,ENST00000341948,NM_018933.3;PCDHB12,downstream_gene_variant,,ENST00000239450,NM_018932.3;PCDHB12,downstream_gene_variant,,ENST00000622978,;PCDHB12,downstream_gene_variant,,ENST00000624949,;CH17-140K24.2,intron_variant,,ENST00000624192,;	A	ENSG00000187372	ENST00000341948	Transcript
LARS	0	.	GRCh38	chr5	146129081	146129081	+	Missense_Mutation	SNP	C	C	T	rs150148403		GIMEN_S4	NORMAL	C	C																c.2666N>A	p.Gly889Asp	p.G889D	ENST00000394434	26/32	314	197	117				LARS,missense_variant,p.Gly889Asp,ENST00000394434,NM_001317964.1,NM_016460.3,NM_020117.10;LARS,missense_variant,p.Gly835Asp,ENST00000510191,NM_001317965.1;LARS,missense_variant,p.Gly198Asp,ENST00000274562,;LARS,downstream_gene_variant,,ENST00000512412,;LARS,splice_region_variant,,ENST00000508709,;LARS,non_coding_transcript_exon_variant,,ENST00000506231,;LARS,downstream_gene_variant,,ENST000005046…	T	ENSG00000133706	ENST00000394434	Transcript
PCYOX1L	0	.	GRCh38	chr5	149358081	149358081	+	Missense_Mutation	SNP	G	G	C	rs2291814		GIMEN_S4	NORMAL	G	G																c.13N>C	p.Ala5Pro	p.A5P	ENST00000274569	1/6	33	14	19				PCYOX1L,missense_variant,p.Ala5Pro,ENST00000274569,NM_001301054.1,NM_024028.3,NM_001301057.1;GRPEL2,downstream_gene_variant,,ENST00000329271,NM_152407.3;PCYOX1L,upstream_gene_variant,,ENST00000514349,;GRPEL2-AS1,upstream_gene_variant,,ENST00000521295,;GRPEL2,downstream_gene_variant,,ENST00000507562,;PCYOX1L,missense_variant,p.Ala5Pro,ENST00000511945,;PCYOX1L,missense_variant,p.Ala5Pro,ENST0000050…	C	ENSG00000145882	ENST00000274569	Transcript
TCOF1	0	.	GRCh38	chr5	150396504	150396504	+	Missense_Mutation	SNP	A	A	G	rs55980697		GIMEN_S4	NORMAL	A	A																c.4004N>G	p.Lys1335Arg	p.K1335R	ENST00000377797	24/27	312	154	158				TCOF1,missense_variant,p.Lys1335Arg,ENST00000377797,NM_001135243.1;TCOF1,missense_variant,p.Lys1258Arg,ENST00000323668,NM_000356.3;TCOF1,missense_variant,p.Lys1259Arg,ENST00000445265,NM_001135245.1;TCOF1,missense_variant,p.Lys1335Arg,ENST00000513346,;TCOF1,missense_variant,p.Lys1298Arg,ENST00000439160,NM_001135244.1,NM_001195141.1;TCOF1,missense_variant,p.Lys1335Arg,ENST00000504761,;TCOF1,missens…	G	ENSG00000070814	ENST00000377797	Transcript
GEMIN5	0	.	GRCh38	chr5	154917099	154917099	+	Missense_Mutation	SNP	C	C	G	novel		GIMEN_S4	NORMAL	C	C																c.1754N>C	p.Ser585Thr	p.S585T	ENST00000285873	13/28	258	148	110				GEMIN5,missense_variant,p.Ser585Thr,ENST00000285873,NM_015465.4,NM_001252156.1;	G	ENSG00000082516	ENST00000285873	Transcript
CLINT1	0	.	GRCh38	chr5	157787754	157787754	+	Missense_Mutation	SNP	C	C	G	rs201102111		GIMEN_S4	NORMAL	C	C																c.1824N>C	p.Met608Ile	p.M608I	ENST00000523908	12/12	465	245	220				CLINT1,missense_variant,p.Met590Ile,ENST00000523094,NM_001195556.1;CLINT1,missense_variant,p.Met590Ile,ENST00000411809,NM_014666.3;CLINT1,missense_variant,p.Met590Ile,ENST00000530742,;CLINT1,missense_variant,p.Met608Ile,ENST00000523908,NM_001195555.1;CLINT1,3_prime_UTR_variant,,ENST00000522381,;CLINT1,downstream_gene_variant,,ENST00000521615,;CLINT1,3_prime_UTR_variant,,ENST00000521047,;CLINT1,no…	G	ENSG00000113282	ENST00000523908	Transcript
FGF18	0	.	GRCh38	chr5	171456776	171456776	+	Missense_Mutation	SNP	C	C	T	rs772362026		GIMEN_S4	NORMAL	C	C																c.595N>T	p.Arg199Cys	p.R199C	ENST00000274625	5/5	337	178	159				FGF18,missense_variant,p.Arg199Cys,ENST00000274625,NM_003862.2;	T	ENSG00000156427	ENST00000274625	Transcript
SIMC1	0	.	GRCh38	chr5	176322281	176322281	+	Missense_Mutation	SNP	T	T	G	rs374074121		GIMEN_S4	NORMAL	T	T																c.1898N>G	p.Ile633Ser	p.I633S	ENST00000429602	6/10	203	113	90				SIMC1,missense_variant,p.Ile614Ser,ENST00000443967,NM_001308196.1;SIMC1,missense_variant,p.Ile633Ser,ENST00000429602,NM_001308195.1;SIMC1,missense_variant,p.Ile199Ser,ENST00000341199,NM_198567.5;SIMC1,missense_variant,p.Ile199Ser,ENST00000430704,;SIMC1,missense_variant,p.Ile75Ser,ENST00000332772,NM_001308200.1;SIMC1,non_coding_transcript_exon_variant,,ENST00000481515,;	G	ENSG00000170085	ENST00000429602	Transcript
DOK3	0	.	GRCh38	chr5	177504605	177504605	+	Missense_Mutation	SNP	G	G	T	rs73349185		GIMEN_S4	NORMAL	G	G																c.869N>A	p.Ala290Asp	p.A290D	ENST00000357198	6/6	255	125	130				DOK3,missense_variant,p.Ala234Asp,ENST00000501403,NM_001308236.1,NM_001308235.1;DOK3,missense_variant,p.Ala290Asp,ENST00000357198,NM_024872.2;DOK3,intron_variant,,ENST00000312943,NM_001144875.1;DOK3,intron_variant,,ENST00000377112,NM_001144876.1;DOK3,downstream_gene_variant,,ENST00000510380,;DOK3,downstream_gene_variant,,ENST00000509310,;DOK3,downstream_gene_variant,,ENST00000506493,;DOK3,downstr…	T	ENSG00000146094	ENST00000357198	Transcript
COL23A1	0	.	GRCh38	chr5	178246295	178246295	+	Missense_Mutation	SNP	G	G	A	rs200786621		GIMEN_S4	NORMAL	G	G																c.1372N>T	p.Pro458Ser	p.P458S	ENST00000390654	24/29	190	100	90				COL23A1,missense_variant,p.Pro458Ser,ENST00000390654,NM_173465.3;COL23A1,missense_variant,p.Pro311Ser,ENST00000407622,;	A	ENSG00000050767	ENST00000390654	Transcript
ZFP62	0	.	GRCh38	chr5	180850669	180850669	+	Missense_Mutation	SNP	T	T	C	novel		GIMEN_S4	NORMAL	T	T																c.826N>G	p.Thr276Ala	p.T276A	ENST00000502412	2/2	514	267	247				ZFP62,missense_variant,p.Thr243Ala,ENST00000512132,NM_152283.4;ZFP62,missense_variant,p.Thr276Ala,ENST00000502412,NM_001172638.1;ZFP62,downstream_gene_variant,,ENST00000504225,;ZFP62,downstream_gene_variant,,ENST00000506439,;ZFP62,downstream_gene_variant,,ENST00000509066,;ZFP62,intron_variant,,ENST00000506377,;ZFP62,upstream_gene_variant,,ENST00000507843,;	C	ENSG00000196670	ENST00000502412	Transcript
GCNT2	0	.	GRCh38	chr6	10529216	10529216	+	Missense_Mutation	SNP	C	C	G	rs77616261		GIMEN_S4	NORMAL	C	C																c.305C>G	p.Thr102Ser	p.T102S	ENST00000379597	1/3	424	220	204				GCNT2,missense_variant,p.Thr102Ser,ENST00000379597,;GCNT2,missense_variant,p.Thr102Ser,ENST00000495262,NM_145649.4;GCNT2,intron_variant,,ENST00000410107,;GCNT2,intron_variant,,ENST00000397423,;GCNT2,intron_variant,,ENST00000489225,;GCNT2,intron_variant,,ENST00000474518,;GCNT2,intron_variant,,ENST00000475577,;GCNT2,intron_variant,,ENST00000489819,;GCNT2,upstream_gene_variant,,ENST00000485764,;GCNT…	G	ENSG00000111846	ENST00000379597	Transcript
ATXN1	0	.	GRCh38	chr6	16327684	16327684	+	Missense_Mutation	SNP	A	A	C	rs11969612		GIMEN_S4	NORMAL	A	A																c.627t>G	p.His209Gln	p.H209Q	ENST00000244769	8/9	101	58	43				ATXN1,missense_variant,p.His209Gln,ENST00000244769,NM_000332.3;ATXN1,missense_variant,p.His209Gln,ENST00000436367,NM_001128164.1;	C	ENSG00000124788	ENST00000244769	Transcript
ALDH5A1	0	.	GRCh38	chr6	24502601	24502601	+	Nonsense_Mutation	SNP	G	G	T	novel		GIMEN_S4	NORMAL	G	G																c.433G>T	p.Glu145Ter	p.E145*	ENST00000348925	2/11	212	103	109				ALDH5A1,stop_gained,p.Glu145Ter,ENST00000357578,NM_001080.3;ALDH5A1,stop_gained,p.Glu145Ter,ENST00000348925,NM_170740.1;ALDH5A1,intron_variant,,ENST00000491546,;	T	ENSG00000112294	ENST00000348925	Transcript
HIST1H1E	0	.	GRCh38	chr6	26156981	26156981	+	Frame_Shift_Del	DEL	G	G	-	novel		GIMEN_S4	NORMAL	G	G																c.591delg	p.Ala198ArgfsTer31	p.A198Rfs*31	ENST00000304218	1/1	166	101	65				HIST1H1E,frameshift_variant,p.Ala198ArgfsTer31,ENST00000304218,NM_005321.2;HIST1H2BD,upstream_gene_variant,,ENST00000289316,NM_138720.2;HIST1H2BD,upstream_gene_variant,,ENST00000377777,NM_021063.3;RP1-221C16.8,downstream_gene_variant,,ENST00000635439,;	-	ENSG00000168298	ENST00000304218	Transcript
BTN3A1	0	.	GRCh38	chr6	26407917	26407917	+	Missense_Mutation	SNP	T	T	A	rs144114619		GIMEN_S4	NORMAL	T	T																c.680T>A	p.Leu227His	p.L227H	ENST00000289361	4/10	729	400	329				BTN3A1,missense_variant,p.Leu227His,ENST00000289361,NM_007048.5;BTN3A1,missense_variant,p.Leu175His,ENST00000414912,NM_001145008.1;BTN3A1,missense_variant,p.Leu227His,ENST00000425234,NM_001145009.1;BTN3A1,missense_variant,p.Leu227His,ENST00000476549,NM_194441.2;BTN3A1,downstream_gene_variant,,ENST00000506698,;BTN3A1,downstream_gene_variant,,ENST00000450085,;BTN3A1,downstream_gene_variant,,ENST000…	A	ENSG00000026950	ENST00000289361	Transcript
HLA-A	0	.	GRCh38	chr6	29943421	29943421	+	Missense_Mutation	SNP	T	T	C	novel		GIMEN_S4	NORMAL	T	T																c.497T>C	p.Ile166Thr	p.I166T	ENST00000396634	5/10	285	128	157				HLA-A,missense_variant,p.Ile166Thr,ENST00000396634,;HLA-A,missense_variant,p.Ile166Thr,ENST00000376806,;HLA-A,missense_variant,p.Ile166Thr,ENST00000376809,NM_002116.7;HLA-A,missense_variant,p.Ile166Thr,ENST00000376802,;HLA-A,non_coding_transcript_exon_variant,,ENST00000496081,;HLA-A,non_coding_transcript_exon_variant,,ENST00000495183,;HLA-A,non_coding_transcript_exon_variant,,ENST00000461903,;HLA…	C	ENSG00000206503	ENST00000396634	Transcript
HLA-A	0	.	GRCh38	chr6	29943430	29943430	+	Missense_Mutation	SNP	G	G	A	novel		GIMEN_S4	NORMAL	G	G																c.506G>A	p.Arg169His	p.R169H	ENST00000396634	5/10	293	138	155				HLA-A,missense_variant,p.Arg169His,ENST00000396634,;HLA-A,missense_variant,p.Arg169His,ENST00000376806,;HLA-A,missense_variant,p.Arg169His,ENST00000376809,NM_002116.7;HLA-A,missense_variant,p.Arg169His,ENST00000376802,;HLA-A,non_coding_transcript_exon_variant,,ENST00000496081,;HLA-A,non_coding_transcript_exon_variant,,ENST00000495183,;HLA-A,non_coding_transcript_exon_variant,,ENST00000461903,;HLA…	A	ENSG00000206503	ENST00000396634	Transcript
HLA-A	0	.	GRCh38	chr6	29944538	29944538	+	Missense_Mutation	SNP	A	A	C	novel		GIMEN_S4	NORMAL	A	A																c.934A>C	p.Ile312Leu	p.I312L	ENST00000396634	7/10	457	340	117				HLA-A,missense_variant,p.Ile312Leu,ENST00000396634,;HLA-A,missense_variant,p.Ile312Leu,ENST00000376806,;HLA-A,missense_variant,p.Ile312Leu,ENST00000376809,NM_002116.7;HLA-A,intron_variant,,ENST00000376802,;HLA-A,non_coding_transcript_exon_variant,,ENST00000496081,;HLA-A,non_coding_transcript_exon_variant,,ENST00000495183,;HLA-A,non_coding_transcript_exon_variant,,ENST00000461903,;HLA-A,non_coding…	C	ENSG00000206503	ENST00000396634	Transcript
TRIM31	0	.	GRCh38	chr6	30105227	30105227	+	Missense_Mutation	SNP	T	T	A	rs142316069		GIMEN_S4	NORMAL	T	T																c.899A>T	p.Asp300Val	p.D300V	ENST00000376734	7/9	207	99	107				TRIM31,missense_variant,p.Asp300Val,ENST00000376734,NM_007028.4;TRIM31-AS1,upstream_gene_variant,,ENST00000440874,;TRIM31,non_coding_transcript_exon_variant,,ENST00000485864,;TRIM31,non_coding_transcript_exon_variant,,ENST00000471695,;TRIM31,non_coding_transcript_exon_variant,,ENST00000468264,;TRIM31,non_coding_transcript_exon_variant,,ENST00000484583,;TRIM31,downstream_gene_variant,,ENST00000480…	A	ENSG00000204616	ENST00000376734	Transcript
MUC22	0	.	GRCh38	chr6	31029375	31029375	+	Missense_Mutation	SNP	C	C	A	rs201785174		GIMEN_S4	NORMAL	C	C																c.3944C>A	p.Thr1315Lys	p.T1315K	ENST00000561890	2/4	821	468	353				MUC22,missense_variant,p.Thr1315Lys,ENST00000561890,NM_001198815.1,NM_001318484.1;	A	ENSG00000261272	ENST00000561890	Transcript
HLA-C	0	.	GRCh38	chr6	31270276	31270276	+	Missense_Mutation	SNP	G	G	C	novel		GIMEN_S4	NORMAL	G	G																c.829C>G	p.Gln277Glu	p.Q277E	ENST00000376228	4/8	319	206	113				HLA-C,missense_variant,p.Gln277Glu,ENST00000383329,;HLA-C,missense_variant,p.Gln277Glu,ENST00000376228,NM_002117.5;HLA-C,missense_variant,p.Thr241Arg,ENST00000415537,;HLA-C,3_prime_UTR_variant,,ENST00000376237,;HLA-C,non_coding_transcript_exon_variant,,ENST00000487245,;HLA-C,non_coding_transcript_exon_variant,,ENST00000470363,;HLA-C,non_coding_transcript_exon_variant,,ENST00000495835,;HLA-C,downs…	C	ENSG00000204525	ENST00000376228	Transcript
HLA-C	0	.	GRCh38	chr6	31271109	31271109	+	Missense_Mutation	SNP	A	A	G	novel		GIMEN_S4	NORMAL	A	A																c.583T>C	p.Tyr195His	p.Y195H	ENST00000376228	3/8	372	263	109				HLA-C,missense_variant,p.Tyr195His,ENST00000383329,;HLA-C,missense_variant,p.Tyr195His,ENST00000376228,NM_002117.5;HLA-C,missense_variant,p.Tyr195His,ENST00000415537,;HLA-C,3_prime_UTR_variant,,ENST00000376237,;HLA-C,non_coding_transcript_exon_variant,,ENST00000487245,;HLA-C,non_coding_transcript_exon_variant,,ENST00000495835,;HLA-C,non_coding_transcript_exon_variant,,ENST00000484378,;HLA-C,upstr…	G	ENSG00000204525	ENST00000376228	Transcript
HLA-C	0	.	GRCh38	chr6	31271180	31271180	+	Missense_Mutation	SNP	A	A	C	novel		GIMEN_S4	NORMAL	A	A																c.512T>G	p.Leu171Trp	p.L171W	ENST00000376228	3/8	401	181	220				HLA-C,missense_variant,p.Leu171Trp,ENST00000383329,;HLA-C,missense_variant,p.Leu171Trp,ENST00000376228,NM_002117.5;HLA-C,missense_variant,p.Leu171Trp,ENST00000415537,;HLA-C,3_prime_UTR_variant,,ENST00000376237,;HLA-C,non_coding_transcript_exon_variant,,ENST00000487245,;HLA-C,non_coding_transcript_exon_variant,,ENST00000495835,;HLA-C,non_coding_transcript_exon_variant,,ENST00000484378,;HLA-C,upstr…	C	ENSG00000204525	ENST00000376228	Transcript
HLA-B	0	.	GRCh38	chr6	31356280	31356280	+	Missense_Mutation	SNP	C	C	A	rs12697943		GIMEN_S4	NORMAL	C	C																c.506G>T	p.Arg169Leu	p.R169L	ENST00000412585	3/8	196	112	84				HLA-B,missense_variant,p.Arg169Leu,ENST00000412585,NM_005514.7;HLA-B,missense_variant,p.Arg180Leu,ENST00000434333,;MIR6891,upstream_gene_variant,,ENST00000618788,;HLA-B,non_coding_transcript_exon_variant,,ENST00000474381,;HLA-B,non_coding_transcript_exon_variant,,ENST00000498007,;HLA-B,upstream_gene_variant,,ENST00000497377,;HLA-B,upstream_gene_variant,,ENST00000481849,;HLA-B,upstream_gene_varian…	A	ENSG00000234745	ENST00000412585	Transcript
HLA-B	0	.	GRCh38	chr6	31356323	31356323	+	Missense_Mutation	SNP	G	T	T	rs1050654		GIMEN_S4	NORMAL	G	G																c.463C>A	p.Arg155Ser	p.R155S	ENST00000412585	3/8	267	56	211				HLA-B,missense_variant,p.Arg155Ser,ENST00000412585,NM_005514.7;HLA-B,missense_variant,p.Arg166Ser,ENST00000434333,;MIR6891,upstream_gene_variant,,ENST00000618788,;HLA-B,non_coding_transcript_exon_variant,,ENST00000474381,;HLA-B,non_coding_transcript_exon_variant,,ENST00000498007,;HLA-B,upstream_gene_variant,,ENST00000497377,;HLA-B,upstream_gene_variant,,ENST00000481849,;HLA-B,upstream_gene_varian…	T	ENSG00000234745	ENST00000412585	Transcript
AL645922.1	0	.	GRCh38	chr6	32009139	32009139	+	5'Flank	SNP	C	C	T	rs4959083		GIMEN_S4	NORMAL	C	C																			ENST00000623068		142	93	49				AL645922.1,upstream_gene_variant,,ENST00000623068,;CYP21A1P,downstream_gene_variant,,ENST00000342991,;TNXA,non_coding_transcript_exon_variant,,ENST00000507684,;CYP21A1P,downstream_gene_variant,,ENST00000354927,;STK19B,upstream_gene_variant,,ENST00000512515,;	T	ENSG00000279546	ENST00000623068	Transcript
AL645922.1	0	.	GRCh38	chr6	32009149	32009149	+	5'Flank	SNP	C	C	T	rs4959084		GIMEN_S4	NORMAL	C	C																			ENST00000623068		128	85	43				AL645922.1,upstream_gene_variant,,ENST00000623068,;CYP21A1P,downstream_gene_variant,,ENST00000342991,;TNXA,non_coding_transcript_exon_variant,,ENST00000507684,;CYP21A1P,downstream_gene_variant,,ENST00000354927,;STK19B,upstream_gene_variant,,ENST00000512515,;	T	ENSG00000279546	ENST00000623068	Transcript
AL645922.1	0	.	GRCh38	chr6	32009390	32009390	+	5'Flank	SNP	C	C	T	rs143906306		GIMEN_S4	NORMAL	C	C																			ENST00000623068		56	43	13				AL645922.1,upstream_gene_variant,,ENST00000623068,;CYP21A1P,downstream_gene_variant,,ENST00000342991,;TNXA,non_coding_transcript_exon_variant,,ENST00000507684,;CYP21A1P,downstream_gene_variant,,ENST00000354927,;STK19B,upstream_gene_variant,,ENST00000512515,;	T	ENSG00000279546	ENST00000623068	Transcript
AL645922.1	0	.	GRCh38	chr6	32009751	32009751	+	5'Flank	SNP	C	C	G	rs4959086		GIMEN_S4	NORMAL	C	C																			ENST00000623068		238	183	55				AL645922.1,upstream_gene_variant,,ENST00000623068,;CYP21A1P,downstream_gene_variant,,ENST00000342991,;TNXA,non_coding_transcript_exon_variant,,ENST00000507684,;CYP21A1P,downstream_gene_variant,,ENST00000354927,;STK19B,upstream_gene_variant,,ENST00000512515,;	G	ENSG00000279546	ENST00000623068	Transcript
C4B	0	.	GRCh38	chr6	32029189	32029189	+	Missense_Mutation	SNP	G	G	A	rs2746414		GIMEN_S4	NORMAL	G	G																c.3527G>A	p.Ser1176Asn	p.S1176N	ENST00000435363	28/41	137	80	57				C4B,missense_variant,p.Ser1176Asn,ENST00000435363,NM_001002029.3;C4B,missense_variant,p.Ser1176Asn,ENST00000425700,;C4B-AS1,downstream_gene_variant,,ENST00000415626,;C4B,upstream_gene_variant,,ENST00000468936,;C4B,upstream_gene_variant,,ENST00000496065,;C4B,upstream_gene_variant,,ENST00000463249,;C4B,downstream_gene_variant,,ENST00000461632,;C4B,upstream_gene_variant,,ENST00000468237,;C4B,upstrea…	A	ENSG00000224389	ENST00000435363	Transcript
TNXB	0	.	GRCh38	chr6	32041874	32041874	+	Missense_Mutation	SNP	C	C	T	rs199953230		GIMEN_S4	NORMAL	C	C																c.1817G>A	p.Ser606Asn	p.S606N	ENST00000451343	12/13	34	22	12				TNXB,missense_variant,p.Ser4177Asn,ENST00000375244,NM_019105.6;TNXB,missense_variant,p.Ser1895Asn,ENST00000611016,;TNXB,missense_variant,p.Ser606Asn,ENST00000451343,NM_032470.3;CYP21A2,downstream_gene_variant,,ENST00000418967,NM_000500.7;CYP21A2,downstream_gene_variant,,ENST00000435122,NM_001128590.3;CYP21A2,downstream_gene_variant,,ENST00000478281,;CYP21A2,downstream_gene_variant,,ENST0000047167…	T	ENSG00000168477	ENST00000451343	Transcript
TNXB	0	.	GRCh38	chr6	32041884	32041884	+	Missense_Mutation	SNP	C	C	T	rs200523717		GIMEN_S4	NORMAL	C	C																c.1807G>A	p.Asp603Asn	p.D603N	ENST00000451343	12/13	32	20	12				TNXB,missense_variant,p.Asp4174Asn,ENST00000375244,NM_019105.6;TNXB,missense_variant,p.Asp1892Asn,ENST00000611016,;TNXB,missense_variant,p.Asp603Asn,ENST00000451343,NM_032470.3;CYP21A2,downstream_gene_variant,,ENST00000418967,NM_000500.7;CYP21A2,downstream_gene_variant,,ENST00000435122,NM_001128590.3;CYP21A2,downstream_gene_variant,,ENST00000478281,;CYP21A2,downstream_gene_variant,,ENST0000047167…	T	ENSG00000168477	ENST00000451343	Transcript
TNXB	0	.	GRCh38	chr6	32042746	32042746	+	Missense_Mutation	SNP	A	A	G	rs200958358		GIMEN_S4	NORMAL	A	A																c.1298T>C	p.Met433Thr	p.M433T	ENST00000451343	8/13	24	15	9				TNXB,missense_variant,p.Met4004Thr,ENST00000375244,NM_019105.6;TNXB,missense_variant,p.Met1722Thr,ENST00000611016,;TNXB,missense_variant,p.Met433Thr,ENST00000451343,NM_032470.3;CYP21A2,downstream_gene_variant,,ENST00000418967,NM_000500.7;CYP21A2,downstream_gene_variant,,ENST00000435122,NM_001128590.3;CYP21A2,downstream_gene_variant,,ENST00000478281,;CYP21A2,downstream_gene_variant,,ENST0000047167…	G	ENSG00000168477	ENST00000451343	Transcript
HLA-DRB5	0	.	GRCh38	chr6	32517750	32517750	+	Missense_Mutation	SNP	G	G	A	rs530406946		GIMEN_S4	NORMAL	G	G																c.790C>T	p.Leu264Phe	p.L264F	ENST00000374975	6/6	23	4	19				HLA-DRB5,missense_variant,p.Leu264Phe,ENST00000374975,NM_002125.3;	A	ENSG00000198502	ENST00000374975	Transcript
HLA-DRB5	0	.	GRCh38	chr6	32519381	32519382	+	Frame_Shift_Ins	INS	-	-	CA	rs138885982		GIMEN_S4	NORMAL	-	-																c.640_641insTG	p.Thr214MetfsTer17	p.T214Mfs*17	ENST00000374975	3/6	248	197	51				HLA-DRB5,frameshift_variant,p.Thr214MetfsTer17,ENST00000374975,NM_002125.3;	CA	ENSG00000198502	ENST00000374975	Transcript
HLA-DRB5	0	.	GRCh38	chr6	32519397	32519397	+	Missense_Mutation	SNP	C	T	G	rs112872773		GIMEN_S4	NORMAL	C	C																c.625G>C	p.Val209Leu	p.V209L	ENST00000374975	3/6	305	47	141				HLA-DRB5,missense_variant,p.Val209Leu,ENST00000374975,NM_002125.3;	G	ENSG00000198502	ENST00000374975	Transcript
HLA-DRB5	0	.	GRCh38	chr6	32519435	32519435	+	Frame_Shift_Del	DEL	C	C	-	rs41549318		GIMEN_S4	NORMAL	C	C																c.587delG	p.Ser196MetfsTer14	p.S196Mfs*14	ENST00000374975	3/6	360	290	70				HLA-DRB5,frameshift_variant,p.Ser196MetfsTer14,ENST00000374975,NM_002125.3;	-	ENSG00000198502	ENST00000374975	Transcript
HLA-DRB5	0	.	GRCh38	chr6	32519438	32519439	+	Frame_Shift_Ins	INS	-	-	T	novel		GIMEN_S4	NORMAL	-	-																c.583_584insA	p.Arg195GlnfsTer28	p.R195Qfs*28	ENST00000374975	3/6	364	295	69				HLA-DRB5,frameshift_variant,p.Arg195GlnfsTer28,ENST00000374975,NM_002125.3;	T	ENSG00000198502	ENST00000374975	Transcript
HLA-DRB5	0	.	GRCh38	chr6	32519517	32519517	+	Missense_Mutation	SNP	C	C	T	rs75709987		GIMEN_S4	NORMAL	C	C																c.505G>A	p.Ala169Thr	p.A169T	ENST00000374975	3/6	417	251	166				HLA-DRB5,missense_variant,p.Ala169Thr,ENST00000374975,NM_002125.3;	T	ENSG00000198502	ENST00000374975	Transcript
HLA-DRB5	0	.	GRCh38	chr6	32519643	32519643	+	Missense_Mutation	SNP	T	C	C	rs138786370		GIMEN_S4	NORMAL	T	T																c.379A>G	p.Lys127Glu	p.K127E	ENST00000374975	3/6	45	3	42				HLA-DRB5,missense_variant,p.Lys127Glu,ENST00000374975,NM_002125.3;	C	ENSG00000198502	ENST00000374975	Transcript
HLA-DRB5	0	.	GRCh38	chr6	32519647	32519647	+	Missense_Mutation	SNP	C	A	A	rs141474277		GIMEN_S4	NORMAL	C	C																c.375G>T	p.Glu125Asp	p.E125D	ENST00000374975	3/6	36	0	36				HLA-DRB5,missense_variant,p.Glu125Asp,ENST00000374975,NM_002125.3;	A	ENSG00000198502	ENST00000374975	Transcript
HLA-DRB5	0	.	GRCh38	chr6	32519649	32519649	+	Nonsense_Mutation	SNP	C	A	A	rs1071751		GIMEN_S4	NORMAL	C	C																c.373G>T	p.Glu125Ter	p.E125*	ENST00000374975	3/6	34	0	34				HLA-DRB5,stop_gained,p.Glu125Ter,ENST00000374975,NM_002125.3;	A	ENSG00000198502	ENST00000374975	Transcript
HLA-DRB5	0	.	GRCh38	chr6	32521947	32521947	+	Missense_Mutation	SNP	G	G	A	rs142908883		GIMEN_S4	NORMAL	G	G																c.328C>T	p.His110Tyr	p.H110Y	ENST00000374975	2/6	100	71	29				HLA-DRB5,missense_variant,p.His110Tyr,ENST00000374975,NM_002125.3;	A	ENSG00000198502	ENST00000374975	Transcript
HLA-DRB5	0	.	GRCh38	chr6	32521954	32521954	+	Nonsense_Mutation	SNP	G	G	C	rs41554620		GIMEN_S4	NORMAL	G	G																c.321C>G	p.Tyr107Ter	p.Y107*	ENST00000374975	2/6	97	31	66				HLA-DRB5,stop_gained,p.Tyr107Ter,ENST00000374975,NM_002125.3;	C	ENSG00000198502	ENST00000374975	Transcript
HLA-DRB5	0	.	GRCh38	chr6	32521967	32521967	+	Missense_Mutation	SNP	G	T	T	rs1059598		GIMEN_S4	NORMAL	G	G																c.308C>A	p.Ala103Glu	p.A103E	ENST00000374975	2/6	86	2	84				HLA-DRB5,missense_variant,p.Ala103Glu,ENST00000374975,NM_002125.3;	T	ENSG00000198502	ENST00000374975	Transcript
HLA-DRB5	0	.	GRCh38	chr6	32521970	32521970	+	Missense_Mutation	SNP	G	G	C	rs138927633		GIMEN_S4	NORMAL	G	G																c.305C>G	p.Ala102Gly	p.A102G	ENST00000374975	2/6	83	21	62				HLA-DRB5,missense_variant,p.Ala102Gly,ENST00000374975,NM_002125.3;	C	ENSG00000198502	ENST00000374975	Transcript
HLA-DRB5	0	.	GRCh38	chr6	32521989	32521989	+	Missense_Mutation	SNP	A	T	T	rs696318		GIMEN_S4	NORMAL	A	A																c.286T>A	p.Phe96Ile	p.F96I	ENST00000374975	2/6	72	0	59				HLA-DRB5,missense_variant,p.Phe96Ile,ENST00000374975,NM_002125.3;	T	ENSG00000198502	ENST00000374975	Transcript
HLA-DRB5	0	.	GRCh38	chr6	32522018	32522018	+	Missense_Mutation	SNP	T	T	A	rs144532965		GIMEN_S4	NORMAL	T	T																c.257A>T	p.Asp86Val	p.D86V	ENST00000374975	2/6	50	13	37				HLA-DRB5,missense_variant,p.Asp86Val,ENST00000374975,NM_002125.3;	A	ENSG00000198502	ENST00000374975	Transcript
HLA-DRB5	0	.	GRCh38	chr6	32522079	32522079	+	Missense_Mutation	SNP	C	A	A	rs707956		GIMEN_S4	NORMAL	C	C																c.196G>T	p.Asp66Tyr	p.D66Y	ENST00000374975	2/6	72	1	71				HLA-DRB5,missense_variant,p.Asp66Tyr,ENST00000374975,NM_002125.3;	A	ENSG00000198502	ENST00000374975	Transcript
HLA-DRB5	0	.	GRCh38	chr6	32522100	32522100	+	Missense_Mutation	SNP	C	A	A	rs138849995		GIMEN_S4	NORMAL	C	C																c.175G>T	p.Asp59Tyr	p.D59Y	ENST00000374975	2/6	90	2	77				HLA-DRB5,missense_variant,p.Asp59Tyr,ENST00000374975,NM_002125.3;	A	ENSG00000198502	ENST00000374975	Transcript
HLA-DRB5	0	.	GRCh38	chr6	32522114	32522114	+	Missense_Mutation	SNP	C	C	T	rs112906420		GIMEN_S4	NORMAL	C	C																c.161G>A	p.Arg54Gln	p.R54Q	ENST00000374975	2/6	123	84	39				HLA-DRB5,missense_variant,p.Arg54Gln,ENST00000374975,NM_002125.3;	T	ENSG00000198502	ENST00000374975	Transcript
HLA-DRB5	0	.	GRCh38	chr6	32530128	32530128	+	Nonsense_Mutation	SNP	G	G	A	rs71549219		GIMEN_S4	NORMAL	G	G																c.97C>T	p.Arg33Ter	p.R33*	ENST00000374975	1/6	299	101	195				HLA-DRB5,stop_gained,p.Arg33Ter,ENST00000374975,NM_002125.3;	A	ENSG00000198502	ENST00000374975	Transcript
HLA-DRB5	0	.	GRCh38	chr6	32530137	32530137	+	Missense_Mutation	SNP	C	C	T	rs76748970		GIMEN_S4	NORMAL	C	C																c.88G>A	p.Gly30Arg	p.G30R	ENST00000374975	1/6	350	130	220				HLA-DRB5,missense_variant,p.Gly30Arg,ENST00000374975,NM_002125.3;	T	ENSG00000198502	ENST00000374975	Transcript
HLA-DRB1	0	.	GRCh38	chr6	32580767	32580767	+	Missense_Mutation	SNP	T	T	G	rs199873800		GIMEN_S4	NORMAL	T	T																c.742A>C	p.Ile248Leu	p.I248L	ENST00000360004	4/6	351	232	119				HLA-DRB1,missense_variant,p.Ile248Leu,ENST00000360004,NM_002124.3;HLA-DRB1,missense_variant,p.Ile248Leu,ENST00000611060,;	G	ENSG00000196126	ENST00000360004	Transcript
HLA-DRB1	0	.	GRCh38	chr6	32580851	32580851	+	Missense_Mutation	SNP	G	G	A	rs34624872		GIMEN_S4	NORMAL	G	G																c.658C>T	p.Arg220Trp	p.R220W	ENST00000360004	4/6	328	147	181				HLA-DRB1,missense_variant,p.Arg220Trp,ENST00000360004,NM_002124.3;HLA-DRB1,missense_variant,p.Arg220Trp,ENST00000611060,;	A	ENSG00000196126	ENST00000360004	Transcript
HLA-DRB1	0	.	GRCh38	chr6	32581563	32581563	+	Missense_Mutation	SNP	C	C	G	rs33936261		GIMEN_S4	NORMAL	C	C																c.646G>C	p.Glu216Gln	p.E216Q	ENST00000360004	3/6	368	124	244				HLA-DRB1,missense_variant,p.Glu216Gln,ENST00000360004,NM_002124.3;HLA-DRB1,missense_variant,p.Glu216Gln,ENST00000611060,;	G	ENSG00000196126	ENST00000360004	Transcript
HLA-DRB1	0	.	GRCh38	chr6	32581580	32581580	+	Missense_Mutation	SNP	G	A	A	rs200809587		GIMEN_S4	NORMAL	G	G																c.629C>T	p.Thr210Ile	p.T210I	ENST00000360004	3/6	412	8	404				HLA-DRB1,missense_variant,p.Thr210Ile,ENST00000360004,NM_002124.3;HLA-DRB1,missense_variant,p.Thr210Ile,ENST00000611060,;	A	ENSG00000196126	ENST00000360004	Transcript
HLA-DRB1	0	.	GRCh38	chr6	32581584	32581584	+	Missense_Mutation	SNP	C	T	T	rs111739605		GIMEN_S4	NORMAL	C	C																c.625G>A	p.Val209Met	p.V209M	ENST00000360004	3/6	421	53	360				HLA-DRB1,missense_variant,p.Val209Met,ENST00000360004,NM_002124.3;HLA-DRB1,missense_variant,p.Val209Met,ENST00000611060,;	T	ENSG00000196126	ENST00000360004	Transcript
HLA-DRB1	0	.	GRCh38	chr6	32581619	32581619	+	Missense_Mutation	SNP	C	C	G	rs2308775		GIMEN_S4	NORMAL	C	C																c.590G>C	p.Gly197Ala	p.G197A	ENST00000360004	3/6	561	380	181				HLA-DRB1,missense_variant,p.Gly197Ala,ENST00000360004,NM_002124.3;HLA-DRB1,missense_variant,p.Gly197Ala,ENST00000611060,;	G	ENSG00000196126	ENST00000360004	Transcript
HLA-DRB1	0	.	GRCh38	chr6	32581724	32581724	+	Missense_Mutation	SNP	A	T	C	rs707954		GIMEN_S4	NORMAL	A	A																c.485T>G	p.Leu162Arg	p.L162R	ENST00000360004	3/6	1574	0	1047				HLA-DRB1,missense_variant,p.Leu162Arg,ENST00000360004,NM_002124.3;HLA-DRB1,missense_variant,p.Leu162Arg,ENST00000611060,;	C	ENSG00000196126	ENST00000360004	Transcript
HLA-DRB1	0	.	GRCh38	chr6	32581748	32581748	+	Missense_Mutation	SNP	C	C	G	rs16822698		GIMEN_S4	NORMAL	C	C																c.461G>C	p.Gly154Ala	p.G154A	ENST00000360004	3/6	1746	1312	434				HLA-DRB1,missense_variant,p.Gly154Ala,ENST00000360004,NM_002124.3;HLA-DRB1,missense_variant,p.Gly154Ala,ENST00000611060,;	G	ENSG00000196126	ENST00000360004	Transcript
HLA-DRB1	0	.	GRCh38	chr6	32581754	32581754	+	Missense_Mutation	SNP	T	T	C	rs112796209		GIMEN_S4	NORMAL	T	T																c.455A>G	p.Tyr152Cys	p.Y152C	ENST00000360004	3/6	1780	1335	445				HLA-DRB1,missense_variant,p.Tyr152Cys,ENST00000360004,NM_002124.3;HLA-DRB1,missense_variant,p.Tyr152Cys,ENST00000611060,;	C	ENSG00000196126	ENST00000360004	Transcript
HLA-DRB1	0	.	GRCh38	chr6	32581763	32581763	+	Missense_Mutation	SNP	C	C	T	rs1059351		GIMEN_S4	NORMAL	C	C																c.446G>A	p.Ser149Asn	p.S149N	ENST00000360004	3/6	1797	1235	562				HLA-DRB1,missense_variant,p.Ser149Asn,ENST00000360004,NM_002124.3;HLA-DRB1,missense_variant,p.Ser149Asn,ENST00000611060,;	T	ENSG00000196126	ENST00000360004	Transcript
HLA-DRB1	0	.	GRCh38	chr6	32584151	32584151	+	Missense_Mutation	SNP	G	G	A	rs29029549		GIMEN_S4	NORMAL	G	G																c.328C>T	p.His110Tyr	p.H110Y	ENST00000360004	2/6	263	135	128				HLA-DRB1,missense_variant,p.His110Tyr,ENST00000360004,NM_002124.3;HLA-DRB1,missense_variant,p.His110Tyr,ENST00000611060,;	A	ENSG00000196126	ENST00000360004	Transcript
HLA-DRB1	0	.	GRCh38	chr6	32584171	32584171	+	Missense_Mutation	SNP	G	T	T	rs17886882		GIMEN_S4	NORMAL	G	G																c.308C>A	p.Ala103Glu	p.A103E	ENST00000360004	2/6	268	0	268				HLA-DRB1,missense_variant,p.Ala103Glu,ENST00000360004,NM_002124.3;HLA-DRB1,missense_variant,p.Ala103Glu,ENST00000611060,;	T	ENSG00000196126	ENST00000360004	Transcript
HLA-DRB1	0	.	GRCh38	chr6	32584180	32584180	+	Missense_Mutation	SNP	G	C	C	rs9269942		GIMEN_S4	NORMAL	G	G																c.299C>G	p.Ala100Gly	p.A100G	ENST00000360004	2/6	272	7	257				HLA-DRB1,missense_variant,p.Ala100Gly,ENST00000360004,NM_002124.3;HLA-DRB1,missense_variant,p.Ala100Gly,ENST00000611060,;	C	ENSG00000196126	ENST00000360004	Transcript
HLA-DRB1	0	.	GRCh38	chr6	32584183	32584183	+	Missense_Mutation	SNP	T	T	C	rs17884070		GIMEN_S4	NORMAL	T	T																c.296A>G	p.Gln99Arg	p.Q99R	ENST00000360004	2/6	297	167	130				HLA-DRB1,missense_variant,p.Gln99Arg,ENST00000360004,NM_002124.3;HLA-DRB1,missense_variant,p.Gln99Arg,ENST00000611060,;	C	ENSG00000196126	ENST00000360004	Transcript
HLA-DRB1	0	.	GRCh38	chr6	32584193	32584193	+	Missense_Mutation	SNP	T	G	G	rs17886918		GIMEN_S4	NORMAL	T	T																c.286A>C	p.Ile96Leu	p.I96L	ENST00000360004	2/6	327	60	267				HLA-DRB1,missense_variant,p.Ile96Leu,ENST00000360004,NM_002124.3;HLA-DRB1,missense_variant,p.Ile96Leu,ENST00000611060,;	G	ENSG00000196126	ENST00000360004	Transcript
HLA-DRB1	0	.	GRCh38	chr6	32584282	32584282	+	Missense_Mutation	SNP	G	A	T	rs707957		GIMEN_S4	NORMAL	G	G																c.197C>A	p.Ser66Tyr	p.S66Y	ENST00000360004	2/6	251	0	147				HLA-DRB1,missense_variant,p.Ser66Tyr,ENST00000360004,NM_002124.3;HLA-DRB1,missense_variant,p.Ser66Tyr,ENST00000611060,;	T	ENSG00000196126	ENST00000360004	Transcript
HLA-DRB1	0	.	GRCh38	chr6	32584303	32584303	+	Missense_Mutation	SNP	T	T	A	rs3175105		GIMEN_S4	NORMAL	T	T																c.176A>T	p.Tyr59Phe	p.Y59F	ENST00000360004	2/6	209	110	99				HLA-DRB1,missense_variant,p.Tyr59Phe,ENST00000360004,NM_002124.3;HLA-DRB1,missense_variant,p.Tyr59Phe,ENST00000611060,;	A	ENSG00000196126	ENST00000360004	Transcript
HLA-DRB1	0	.	GRCh38	chr6	32584308	32584308	+	Missense_Mutation	SNP	G	G	T	rs1059575		GIMEN_S4	NORMAL	G	G																c.171C>A	p.Asp57Glu	p.D57E	ENST00000360004	2/6	192	93	99				HLA-DRB1,missense_variant,p.Asp57Glu,ENST00000360004,NM_002124.3;HLA-DRB1,missense_variant,p.Asp57Glu,ENST00000611060,;	T	ENSG00000196126	ENST00000360004	Transcript
HLA-DRB1	0	.	GRCh38	chr6	32584318	32584318	+	Missense_Mutation	SNP	C	C	T	rs17885382		GIMEN_S4	NORMAL	C	C																c.161G>A	p.Arg54Gln	p.R54Q	ENST00000360004	2/6	182	84	98				HLA-DRB1,missense_variant,p.Arg54Gln,ENST00000360004,NM_002124.3;HLA-DRB1,missense_variant,p.Arg54Gln,ENST00000611060,;	T	ENSG00000196126	ENST00000360004	Transcript
HLA-DRB1	0	.	GRCh38	chr6	32584355	32584355	+	Missense_Mutation	SNP	T	T	A	rs1136758		GIMEN_S4	NORMAL	T	T																c.124A>T	p.Arg42Trp	p.R42W	ENST00000360004	2/6	86	52	34				HLA-DRB1,missense_variant,p.Arg42Trp,ENST00000360004,NM_002124.3;HLA-DRB1,missense_variant,p.Arg42Trp,ENST00000611060,;	A	ENSG00000196126	ENST00000360004	Transcript
HLA-DRB1	0	.	GRCh38	chr6	32584360	32584360	+	Missense_Mutation	SNP	G	G	C	rs17878703		GIMEN_S4	NORMAL	G	G																c.119C>G	p.Pro40Arg	p.P40R	ENST00000360004	2/6	81	36	45				HLA-DRB1,missense_variant,p.Pro40Arg,ENST00000360004,NM_002124.3;HLA-DRB1,missense_variant,p.Pro40Arg,ENST00000611060,;	C	ENSG00000196126	ENST00000360004	Transcript
HLA-DRB1	0	.	GRCh38	chr6	32584361	32584361	+	Missense_Mutation	SNP	G	C	C	rs9269955		GIMEN_S4	NORMAL	G	G																c.118C>G	p.Pro40Ala	p.P40A	ENST00000360004	2/6	80	0	80				HLA-DRB1,missense_variant,p.Pro40Ala,ENST00000360004,NM_002124.3;HLA-DRB1,missense_variant,p.Pro40Ala,ENST00000611060,;	C	ENSG00000196126	ENST00000360004	Transcript
HLA-DQA1	0	.	GRCh38	chr6	32641373	32641373	+	Missense_Mutation	SNP	C	C	G	rs1048023		GIMEN_S4	NORMAL	C	C																c.146C>G	p.Thr49Ser	p.T49S	ENST00000343139	2/5	76	56	20				HLA-DQA1,missense_variant,p.Thr49Ser,ENST00000343139,NM_002122.3;HLA-DQA1,missense_variant,p.Thr49Ser,ENST00000395363,;HLA-DQA1,missense_variant,p.Thr49Ser,ENST00000374949,;HLA-DQA1,missense_variant,p.Thr49Ser,ENST00000496318,;HLA-DQA1,downstream_gene_variant,,ENST00000422863,;HLA-DQA1,3_prime_UTR_variant,,ENST00000482745,;HLA-DQA1,non_coding_transcript_exon_variant,,ENST00000460633,;	G	ENSG00000196735	ENST00000343139	Transcript
HLA-DQA1	0	.	GRCh38	chr6	32641430	32641430	+	Missense_Mutation	SNP	C	T	T	rs1142324		GIMEN_S4	NORMAL	C	C																c.203C>T	p.Ala68Val	p.A68V	ENST00000343139	2/5	34	0	34				HLA-DQA1,missense_variant,p.Ala68Val,ENST00000343139,NM_002122.3;HLA-DQA1,missense_variant,p.Ala68Val,ENST00000395363,;HLA-DQA1,missense_variant,p.Ala68Val,ENST00000374949,;HLA-DQA1,missense_variant,p.Ala68Val,ENST00000496318,;HLA-DQA1,downstream_gene_variant,,ENST00000422863,;HLA-DQA1,3_prime_UTR_variant,,ENST00000482745,;HLA-DQA1,non_coding_transcript_exon_variant,,ENST00000460633,;	T	ENSG00000196735	ENST00000343139	Transcript
HLA-DQA1	0	.	GRCh38	chr6	32641487	32641487	+	Missense_Mutation	SNP	G	C	C	rs1142333		GIMEN_S4	NORMAL	G	G																c.260G>C	p.Arg87Thr	p.R87T	ENST00000343139	2/5	29	0	29				HLA-DQA1,missense_variant,p.Arg87Thr,ENST00000343139,NM_002122.3;HLA-DQA1,missense_variant,p.Arg87Thr,ENST00000395363,;HLA-DQA1,missense_variant,p.Arg87Thr,ENST00000374949,;HLA-DQA1,missense_variant,p.Arg87Thr,ENST00000496318,;HLA-DQA1,downstream_gene_variant,,ENST00000422863,;HLA-DQA1,3_prime_UTR_variant,,ENST00000482745,;HLA-DQA1,non_coding_transcript_exon_variant,,ENST00000460633,;	C	ENSG00000196735	ENST00000343139	Transcript
HLA-DQA1	0	.	GRCh38	chr6	32641494	32641494	+	Missense_Mutation	SNP	G	C	C	rs1142334		GIMEN_S4	NORMAL	G	G																c.267G>C	p.Met89Ile	p.M89I	ENST00000343139	2/5	28	0	28				HLA-DQA1,missense_variant,p.Met89Ile,ENST00000343139,NM_002122.3;HLA-DQA1,missense_variant,p.Met89Ile,ENST00000395363,;HLA-DQA1,missense_variant,p.Met89Ile,ENST00000374949,;HLA-DQA1,missense_variant,p.Met89Ile,ENST00000496318,;HLA-DQA1,downstream_gene_variant,,ENST00000422863,;HLA-DQA1,3_prime_UTR_variant,,ENST00000482745,;HLA-DQA1,non_coding_transcript_exon_variant,,ENST00000460633,;	C	ENSG00000196735	ENST00000343139	Transcript
HLA-DQA1	0	.	GRCh38	chr6	32641522	32641522	+	Missense_Mutation	SNP	A	C	G	rs1064944		GIMEN_S4	NORMAL	A	A																c.295A>G	p.Met99Val	p.M99V	ENST00000343139	2/5	35	0	15				HLA-DQA1,missense_variant,p.Met99Val,ENST00000343139,NM_002122.3;HLA-DQA1,missense_variant,p.Met99Val,ENST00000395363,;HLA-DQA1,missense_variant,p.Met99Val,ENST00000374949,;HLA-DQA1,missense_variant,p.Met99Val,ENST00000496318,;HLA-DQA1,downstream_gene_variant,,ENST00000422863,;HLA-DQA1,3_prime_UTR_variant,,ENST00000482745,;HLA-DQA1,non_coding_transcript_exon_variant,,ENST00000460633,;	G	ENSG00000196735	ENST00000343139	Transcript
HLA-DQA1	0	.	GRCh38	chr6	32642710	32642710	+	Missense_Mutation	SNP	C	G	G	rs1048430		GIMEN_S4	NORMAL	C	C																c.714C>G	p.Phe238Leu	p.F238L	ENST00000343139	4/5	237	0	237				HLA-DQA1,missense_variant,p.Phe238Leu,ENST00000343139,NM_002122.3;HLA-DQA1,missense_variant,p.Phe238Leu,ENST00000395363,;HLA-DQA1,missense_variant,p.Phe238Leu,ENST00000374949,;HLA-DQA1,intron_variant,,ENST00000496318,;HLA-DQA1,3_prime_UTR_variant,,ENST00000482745,;HLA-DQA1,non_coding_transcript_exon_variant,,ENST00000460633,;	G	ENSG00000196735	ENST00000343139	Transcript
HLA-DQB1	0	.	GRCh38	chr6	32662158	32662158	+	Missense_Mutation	SNP	C	G	G	novel		GIMEN_S4	NORMAL	C	C																c.470G>C	p.Gly157Ala	p.G157A	ENST00000374943	3/6	137	0	137				HLA-DQB1,missense_variant,p.Gly157Ala,ENST00000399084,;HLA-DQB1,missense_variant,p.Gly157Ala,ENST00000374943,NM_001243961.1;HLA-DQB1,missense_variant,p.Gly157Ala,ENST00000434651,NM_002123.4;HLA-DQB1,missense_variant,p.Gly157Ala,ENST00000399079,;HLA-DQB1,missense_variant,p.Gly67Ala,ENST00000399082,;HLA-DQB1-AS1,downstream_gene_variant,,ENST00000419852,;HLA-DQB1,intron_variant,,ENST00000443574,;HLA…	G	ENSG00000179344	ENST00000374943	Transcript
HLA-DQB1	0	.	GRCh38	chr6	32664822	32664822	+	Missense_Mutation	SNP	A	G	G	novel		GIMEN_S4	NORMAL	A	A																c.355T>C	p.Phe119Leu	p.F119L	ENST00000374943	2/6	119	0	119				HLA-DQB1,missense_variant,p.Phe119Leu,ENST00000399084,;HLA-DQB1,missense_variant,p.Phe119Leu,ENST00000374943,NM_001243961.1;HLA-DQB1,missense_variant,p.Phe119Leu,ENST00000434651,NM_002123.4;HLA-DQB1,missense_variant,p.Phe119Leu,ENST00000399079,;HLA-DQB1,intron_variant,,ENST00000399082,;HLA-DQB1-AS1,downstream_gene_variant,,ENST00000419852,;HLA-DQB1,upstream_gene_variant,,ENST00000460185,;HLA-DQB1…	G	ENSG00000179344	ENST00000374943	Transcript
HLA-DQB1	0	.	GRCh38	chr6	32664824	32664824	+	Missense_Mutation	SNP	G	T	T	novel		GIMEN_S4	NORMAL	G	G																c.353C>A	p.Ala118Glu	p.A118E	ENST00000374943	2/6	121	2	119				HLA-DQB1,missense_variant,p.Ala118Glu,ENST00000399084,;HLA-DQB1,missense_variant,p.Ala118Glu,ENST00000374943,NM_001243961.1;HLA-DQB1,missense_variant,p.Ala118Glu,ENST00000434651,NM_002123.4;HLA-DQB1,missense_variant,p.Ala118Glu,ENST00000399079,;HLA-DQB1,intron_variant,,ENST00000399082,;HLA-DQB1-AS1,downstream_gene_variant,,ENST00000419852,;HLA-DQB1,upstream_gene_variant,,ENST00000460185,;HLA-DQB1…	T	ENSG00000179344	ENST00000374943	Transcript
HLA-DQB1	0	.	GRCh38	chr6	32664828	32664828	+	Missense_Mutation	SNP	C	A	A	novel		GIMEN_S4	NORMAL	C	C																c.349G>T	p.Val117Leu	p.V117L	ENST00000374943	2/6	125	2	123				HLA-DQB1,missense_variant,p.Val117Leu,ENST00000399084,;HLA-DQB1,missense_variant,p.Val117Leu,ENST00000374943,NM_001243961.1;HLA-DQB1,missense_variant,p.Val117Leu,ENST00000434651,NM_002123.4;HLA-DQB1,missense_variant,p.Val117Leu,ENST00000399079,;HLA-DQB1,intron_variant,,ENST00000399082,;HLA-DQB1-AS1,downstream_gene_variant,,ENST00000419852,;HLA-DQB1,upstream_gene_variant,,ENST00000460185,;HLA-DQB1…	A	ENSG00000179344	ENST00000374943	Transcript
HLA-DQB1	0	.	GRCh38	chr6	32664831	32664831	+	Missense_Mutation	SNP	C	G	G	novel		GIMEN_S4	NORMAL	C	C																c.346G>C	p.Glu116Gln	p.E116Q	ENST00000374943	2/6	134	2	132				HLA-DQB1,missense_variant,p.Glu116Gln,ENST00000399084,;HLA-DQB1,missense_variant,p.Glu116Gln,ENST00000374943,NM_001243961.1;HLA-DQB1,missense_variant,p.Glu116Gln,ENST00000434651,NM_002123.4;HLA-DQB1,missense_variant,p.Glu116Gln,ENST00000399079,;HLA-DQB1,intron_variant,,ENST00000399082,;HLA-DQB1-AS1,downstream_gene_variant,,ENST00000419852,;HLA-DQB1,upstream_gene_variant,,ENST00000460185,;HLA-DQB1…	G	ENSG00000179344	ENST00000374943	Transcript
HLA-DQB1	0	.	GRCh38	chr6	32664911	32664911	+	Missense_Mutation	SNP	T	G	G	novel		GIMEN_S4	NORMAL	T	T																c.266A>C	p.Asp89Ala	p.D89A	ENST00000374943	2/6	231	4	227				HLA-DQB1,missense_variant,p.Asp89Ala,ENST00000399084,;HLA-DQB1,missense_variant,p.Asp89Ala,ENST00000374943,NM_001243961.1;HLA-DQB1,missense_variant,p.Asp89Ala,ENST00000434651,NM_002123.4;HLA-DQB1,missense_variant,p.Asp89Ala,ENST00000399079,;HLA-DQB1,intron_variant,,ENST00000399082,;HLA-DQB1-AS1,downstream_gene_variant,,ENST00000419852,;HLA-DQB1,upstream_gene_variant,,ENST00000460185,;HLA-DQB1,ups…	G	ENSG00000179344	ENST00000374943	Transcript
HLA-DQB1	0	.	GRCh38	chr6	32664917	32664917	+	Missense_Mutation	SNP	C	G	G	novel		GIMEN_S4	NORMAL	C	C																c.260G>C	p.Arg87Pro	p.R87P	ENST00000374943	2/6	238	4	220				HLA-DQB1,missense_variant,p.Arg87Pro,ENST00000399084,;HLA-DQB1,missense_variant,p.Arg87Pro,ENST00000374943,NM_001243961.1;HLA-DQB1,missense_variant,p.Arg87Pro,ENST00000434651,NM_002123.4;HLA-DQB1,missense_variant,p.Arg87Pro,ENST00000399079,;HLA-DQB1,intron_variant,,ENST00000399082,;HLA-DQB1-AS1,downstream_gene_variant,,ENST00000419852,;HLA-DQB1,upstream_gene_variant,,ENST00000460185,;HLA-DQB1,ups…	G	ENSG00000179344	ENST00000374943	Transcript
HLA-DQB1	0	.	GRCh38	chr6	32664923	32664923	+	Missense_Mutation	SNP	T	A	A	novel		GIMEN_S4	NORMAL	T	T																c.254A>T	p.Gln85Leu	p.Q85L	ENST00000374943	2/6	244	4	240				HLA-DQB1,missense_variant,p.Gln85Leu,ENST00000399084,;HLA-DQB1,missense_variant,p.Gln85Leu,ENST00000374943,NM_001243961.1;HLA-DQB1,missense_variant,p.Gln85Leu,ENST00000434651,NM_002123.4;HLA-DQB1,missense_variant,p.Gln85Leu,ENST00000399079,;HLA-DQB1,intron_variant,,ENST00000399082,;HLA-DQB1-AS1,downstream_gene_variant,,ENST00000419852,;HLA-DQB1,upstream_gene_variant,,ENST00000460185,;HLA-DQB1,ups…	A	ENSG00000179344	ENST00000374943	Transcript
HLA-DQB1	0	.	GRCh38	chr6	32664971	32664971	+	Missense_Mutation	SNP	T	T	A	rs750855857		GIMEN_S4	NORMAL	T	T																c.206A>T	p.Tyr69Phe	p.Y69F	ENST00000374943	2/6	270	209	61				HLA-DQB1,missense_variant,p.Tyr69Phe,ENST00000399084,;HLA-DQB1,missense_variant,p.Tyr69Phe,ENST00000374943,NM_001243961.1;HLA-DQB1,missense_variant,p.Tyr69Phe,ENST00000434651,NM_002123.4;HLA-DQB1,missense_variant,p.Tyr69Phe,ENST00000399079,;HLA-DQB1,intron_variant,,ENST00000399082,;HLA-DQB1-AS1,downstream_gene_variant,,ENST00000419852,;HLA-DQB1,upstream_gene_variant,,ENST00000460185,;HLA-DQB1,ups…	A	ENSG00000179344	ENST00000374943	Transcript
HLA-DQB1	0	.	GRCh38	chr6	32664972	32664972	+	Missense_Mutation	SNP	A	A	T	rs281874782		GIMEN_S4	NORMAL	A	A																c.205T>A	p.Tyr69Asn	p.Y69N	ENST00000374943	2/6	272	210	62				HLA-DQB1,missense_variant,p.Tyr69Asn,ENST00000399084,;HLA-DQB1,missense_variant,p.Tyr69Asn,ENST00000374943,NM_001243961.1;HLA-DQB1,missense_variant,p.Tyr69Asn,ENST00000434651,NM_002123.4;HLA-DQB1,missense_variant,p.Tyr69Asn,ENST00000399079,;HLA-DQB1,intron_variant,,ENST00000399082,;HLA-DQB1-AS1,downstream_gene_variant,,ENST00000419852,;HLA-DQB1,upstream_gene_variant,,ENST00000460185,;HLA-DQB1,ups…	T	ENSG00000179344	ENST00000374943	Transcript
HLA-DQB1	0	.	GRCh38	chr6	32664992	32664992	+	Missense_Mutation	SNP	T	T	C	rs767838657		GIMEN_S4	NORMAL	T	T																c.185A>G	p.Tyr62Cys	p.Y62C	ENST00000374943	2/6	266	188	78				HLA-DQB1,missense_variant,p.Tyr62Cys,ENST00000399084,;HLA-DQB1,missense_variant,p.Tyr62Cys,ENST00000374943,NM_001243961.1;HLA-DQB1,missense_variant,p.Tyr62Cys,ENST00000434651,NM_002123.4;HLA-DQB1,missense_variant,p.Tyr62Cys,ENST00000399079,;HLA-DQB1,intron_variant,,ENST00000399082,;HLA-DQB1-AS1,downstream_gene_variant,,ENST00000419852,;HLA-DQB1,upstream_gene_variant,,ENST00000460185,;HLA-DQB1,ups…	C	ENSG00000179344	ENST00000374943	Transcript
HLA-DQB1	0	.	GRCh38	chr6	32664993	32664993	+	Missense_Mutation	SNP	A	A	T	rs281862065		GIMEN_S4	NORMAL	A	A																c.184T>A	p.Tyr62Asn	p.Y62N	ENST00000374943	2/6	271	192	79				HLA-DQB1,missense_variant,p.Tyr62Asn,ENST00000399084,;HLA-DQB1,missense_variant,p.Tyr62Asn,ENST00000374943,NM_001243961.1;HLA-DQB1,missense_variant,p.Tyr62Asn,ENST00000434651,NM_002123.4;HLA-DQB1,missense_variant,p.Tyr62Asn,ENST00000399079,;HLA-DQB1,intron_variant,,ENST00000399082,;HLA-DQB1-AS1,downstream_gene_variant,,ENST00000419852,;HLA-DQB1,upstream_gene_variant,,ENST00000460185,;HLA-DQB1,ups…	T	ENSG00000179344	ENST00000374943	Transcript
HLA-DQB1	0	.	GRCh38	chr6	32664998	32664998	+	Missense_Mutation	SNP	G	G	C	novel		GIMEN_S4	NORMAL	G	G																c.179C>G	p.Thr60Ser	p.T60S	ENST00000374943	2/6	268	189	79				HLA-DQB1,missense_variant,p.Thr60Ser,ENST00000399084,;HLA-DQB1,missense_variant,p.Thr60Ser,ENST00000374943,NM_001243961.1;HLA-DQB1,missense_variant,p.Thr60Ser,ENST00000434651,NM_002123.4;HLA-DQB1,missense_variant,p.Thr60Ser,ENST00000399079,;HLA-DQB1,intron_variant,,ENST00000399082,;HLA-DQB1-AS1,downstream_gene_variant,,ENST00000419852,;HLA-DQB1,upstream_gene_variant,,ENST00000460185,;HLA-DQB1,ups…	C	ENSG00000179344	ENST00000374943	Transcript
HLA-DQB1	0	.	GRCh38	chr6	32666529	32666529	+	Missense_Mutation	SNP	A	T	T	novel		GIMEN_S4	NORMAL	A	A																c.79T>A	p.Ser27Thr	p.S27T	ENST00000374943	1/6	127	0	127				HLA-DQB1,missense_variant,p.Ser27Thr,ENST00000399084,;HLA-DQB1,missense_variant,p.Ser27Thr,ENST00000374943,NM_001243961.1;HLA-DQB1,missense_variant,p.Ser27Thr,ENST00000434651,NM_002123.4;HLA-DQB1,missense_variant,p.Ser27Thr,ENST00000399079,;HLA-DQB1,missense_variant,p.Ser27Thr,ENST00000399082,;HLA-DQB1,upstream_gene_variant,,ENST00000443574,;HLA-DQB1,missense_variant,p.Ser27Thr,ENST00000484729,;H…	T	ENSG00000179344	ENST00000374943	Transcript
HLA-DQB2	0	.	GRCh38	chr6	32757848	32757848	+	Missense_Mutation	SNP	T	T	C	rs9276572		GIMEN_S4	NORMAL	T	T																c.682A>G	p.Ser228Gly	p.S228G	ENST00000437316	4/6	472	289	183				HLA-DQB2,missense_variant,p.Ser228Gly,ENST00000435145,;HLA-DQB2,missense_variant,p.Ser228Gly,ENST00000437316,NM_001300790.1;HLA-DQB2,intron_variant,,ENST00000411527,NM_001198858.1;HLA-DQB2,intron_variant,,ENST00000427449,;	C	ENSG00000232629	ENST00000437316	Transcript
HLA-DQB2	0	.	GRCh38	chr6	32759026	32759026	+	Missense_Mutation	SNP	C	C	T	rs1049110		GIMEN_S4	NORMAL	C	C																c.470G>A	p.Arg157Gln	p.R157Q	ENST00000437316	3/6	452	288	164				HLA-DQB2,missense_variant,p.Arg157Gln,ENST00000435145,;HLA-DQB2,missense_variant,p.Arg157Gln,ENST00000437316,NM_001300790.1;HLA-DQB2,missense_variant,p.Arg157Gln,ENST00000411527,NM_001198858.1;HLA-DQB2,missense_variant,p.Arg156Gln,ENST00000427449,;	T	ENSG00000232629	ENST00000437316	Transcript
ZBTB22	0	.	GRCh38	chr6	33315145	33315145	+	Missense_Mutation	SNP	T	T	C	rs61734030		GIMEN_S4	NORMAL	T	T																c.1772A>G	p.Glu591Gly	p.E591G	ENST00000431845	2/2	404	192	212				ZBTB22,missense_variant,p.Glu591Gly,ENST00000431845,NM_005453.4;ZBTB22,missense_variant,p.Glu591Gly,ENST00000418724,NM_001145338.1;TAPBP,upstream_gene_variant,,ENST00000434618,NM_003190.4;DAXX,downstream_gene_variant,,ENST00000374542,NM_001141970.1,NM_001141969.1,NM_001350.4;DAXX,downstream_gene_variant,,ENST00000266000,;DAXX,downstream_gene_variant,,ENST00000620164,;DAXX,downstream_gene_variant,…	C	ENSG00000236104	ENST00000431845	Transcript
RUNX2	0	.	GRCh38	chr6	45512273	45512273	+	Missense_Mutation	SNP	C	C	T	rs201584115		GIMEN_S4	NORMAL	C	C																c.887C>T	p.Pro296Leu	p.P296L	ENST00000371438	6/8	241	117	124				RUNX2,missense_variant,p.Pro296Leu,ENST00000371438,NM_001024630.3;RUNX2,missense_variant,p.Pro296Leu,ENST00000371432,NM_001015051.3;RUNX2,missense_variant,p.Pro282Leu,ENST00000359524,;RUNX2,missense_variant,p.Pro296Leu,ENST00000576263,;RUNX2,missense_variant,p.Pro296Leu,ENST00000465038,;RUNX2,missense_variant,p.Pro296Leu,ENST00000371436,;RUNX2,missense_variant,p.Pro282Leu,ENST00000625924,NM_00127…	T	ENSG00000124813	ENST00000371438	Transcript
LRRC1	0	.	GRCh38	chr6	53904395	53904395	+	Missense_Mutation	SNP	T	T	C	rs769808539		GIMEN_S4	NORMAL	T	T																c.923T>C	p.Ile308Thr	p.I308T	ENST00000370888	10/14	211	105	106				LRRC1,missense_variant,p.Ile308Thr,ENST00000370888,NM_018214.4;LRRC1,3_prime_UTR_variant,,ENST00000487251,;	C	ENSG00000137269	ENST00000370888	Transcript
EYS	0	.	GRCh38	chr6	65304679	65304679	+	Intron	SNP	A	G	G	rs2653988		GIMEN_S4	NORMAL	A	A																c.1767-8560T>C			ENST00000370621		21	0	21				EYS,intron_variant,,ENST00000503581,NM_001142800.1;EYS,intron_variant,,ENST00000370621,NM_001292009.1;EYS,upstream_gene_variant,,ENST00000370615,;EYS,upstream_gene_variant,,ENST00000447127,;RP11-74E24.2,non_coding_transcript_exon_variant,,ENST00000398578,;	G	ENSG00000188107	ENST00000370621	Transcript
UBE3D	0	.	GRCh38	chr6	83044450	83044450	+	Missense_Mutation	SNP	G	T	T	rs142920762		GIMEN_S4	NORMAL	G	G																c.575C>A	p.Ser192Tyr	p.S192Y	ENST00000369747	4/10	156	0	156				UBE3D,missense_variant,p.Ser192Tyr,ENST00000369747,NM_198920.2,NM_001304437.1;UBE3D,missense_variant,p.Ser149Tyr,ENST00000369746,;UBE3D,missense_variant,p.Ser192Tyr,ENST00000509102,;UBE3D,3_prime_UTR_variant,,ENST00000505226,;UBE3D,3_prime_UTR_variant,,ENST00000237186,;UBE3D,3_prime_UTR_variant,,ENST00000430071,;	T	ENSG00000118420	ENST00000369747	Transcript
CEP162	0	.	GRCh38	chr6	84152650	84152650	+	Missense_Mutation	SNP	T	A	A	novel		GIMEN_S4	NORMAL	T	T																c.3524A>T	p.Glu1175Val	p.E1175V	ENST00000403245	23/27	81	0	81				CEP162,missense_variant,p.Glu1175Val,ENST00000403245,NM_014895.3;CEP162,missense_variant,p.Glu1099Val,ENST00000617909,;CEP162,missense_variant,p.Glu1099Val,ENST00000257766,NM_001286206.1;CEP162,non_coding_transcript_exon_variant,,ENST00000461137,;CEP162,non_coding_transcript_exon_variant,,ENST00000487999,;	A	ENSG00000135315	ENST00000403245	Transcript
GABRR1	0	.	GRCh38	chr6	89179015	89179015	+	Missense_Mutation	SNP	C	T	T	rs749163278		GIMEN_S4	NORMAL	C	C																c.1195G>A	p.Gly399Ser	p.G399S	ENST00000454853	10/10	125	0	125				GABRR1,missense_variant,p.Gly312Ser,ENST00000611484,NM_001256704.1;GABRR1,missense_variant,p.Gly382Ser,ENST00000435811,NM_001256703.1;GABRR1,missense_variant,p.Gly312Ser,ENST00000621627,;GABRR1,missense_variant,p.Gly399Ser,ENST00000454853,NM_002042.4;GABRR1,missense_variant,p.Gly312Ser,ENST00000369451,NM_001267582.1;GABRR1,3_prime_UTR_variant,,ENST00000457434,;	T	ENSG00000146276	ENST00000454853	Transcript
CD24	0	.	GRCh38	chr6	106971734	106971734	+	Missense_Mutation	SNP	G	A	A	novel		GIMEN_S4	NORMAL	G	G																c.317C>T	p.Ala106Val	p.A106V	ENST00000622315	2/2	169	0	169				CD24,missense_variant,p.Ala57Val,ENST00000619133,NM_013230.3;CD24,missense_variant,p.Ala57Val,ENST00000606017,NM_001291738.1;CD24,missense_variant,p.Ala99Val,ENST00000615659,;CD24,missense_variant,p.Ala106Val,ENST00000622315,NM_001291739.1;CD24,missense_variant,p.Ala57Val,ENST00000610952,NM_001291737.1;CD24,missense_variant,p.Ala65Val,ENST00000619869,;CD24,intron_variant,,ENST00000620405,;CD24,do…	A	ENSG00000272398	ENST00000622315	Transcript
MICAL1	0	.	GRCh38	chr6	109446273	109446273	+	Missense_Mutation	SNP	C	A	A	rs567174912		GIMEN_S4	NORMAL	C	C																c.2501G>T	p.Arg834Leu	p.R834L	ENST00000630715	19/25	95	0	95				MICAL1,missense_variant,p.Arg834Leu,ENST00000630715,NM_001286613.1;MICAL1,missense_variant,p.Arg815Leu,ENST00000358807,NM_022765.3;MICAL1,missense_variant,p.Arg729Leu,ENST00000358577,NM_001159291.1;SMPD2,downstream_gene_variant,,ENST00000258052,NM_003080.2;MICAL1,downstream_gene_variant,,ENST00000433205,;SMPD2,downstream_gene_variant,,ENST00000458487,;MICAL1,non_coding_transcript_exon_variant,,EN…	A	ENSG00000135596	ENST00000630715	Transcript
MFSD4B	0	.	GRCh38	chr6	111263913	111263913	+	Missense_Mutation	SNP	A	G	G	rs138811404		GIMEN_S4	NORMAL	A	A																c.280A>G	p.Ile94Val	p.I94V	ENST00000368847	3/4	188	0	188				MFSD4B,missense_variant,p.Ile94Val,ENST00000368847,NM_153369.2;RP11-428F8.2,upstream_gene_variant,,ENST00000425364,;	G	ENSG00000173214	ENST00000368847	Transcript
HDAC2	0	.	GRCh38	chr6	113949224	113949224	+	Missense_Mutation	SNP	T	T	G	novel		GIMEN_S4	NORMAL	T	T																c.676A>C	p.Asn226His	p.N226H	ENST00000519065	7/14	111	33	78				HDAC2,missense_variant,p.Asn226His,ENST00000519065,NM_001527.3;HDAC2,missense_variant,p.Asn196His,ENST00000368632,;HDAC2,missense_variant,p.Asn196His,ENST00000519108,;HDAC2,non_coding_transcript_exon_variant,,ENST00000523334,;HDAC2,non_coding_transcript_exon_variant,,ENST00000520746,;HDAC2,downstream_gene_variant,,ENST00000518756,;	G	ENSG00000196591	ENST00000519065	Transcript
MAN1A1	0	.	GRCh38	chr6	119290706	119290706	+	Missense_Mutation	SNP	C	T	T	rs375353033		GIMEN_S4	NORMAL	C	C																c.874G>A	p.Ala292Thr	p.A292T	ENST00000368468	5/13	113	0	113				MAN1A1,missense_variant,p.Ala292Thr,ENST00000368468,NM_005907.3;	T	ENSG00000111885	ENST00000368468	Transcript
BCLAF1	0	.	GRCh38	chr6	136278252	136278252	+	Missense_Mutation	SNP	C	C	T	rs150006162		GIMEN_S4	NORMAL	C	C																c.629G>A	p.Gly210Asp	p.G210D	ENST00000531224	4/13	632	410	222				BCLAF1,missense_variant,p.Gly210Asp,ENST00000531224,NM_014739.2;BCLAF1,missense_variant,p.Gly208Asp,ENST00000353331,NM_001077440.1;BCLAF1,missense_variant,p.Gly210Asp,ENST00000527536,;BCLAF1,missense_variant,p.Gly208Asp,ENST00000527759,NM_001301038.1;BCLAF1,missense_variant,p.Gly210Asp,ENST00000530767,NM_001077441.1;BCLAF1,missense_variant,p.Gly208Asp,ENST00000392348,;BCLAF1,missense_variant,p.Gl…	T	ENSG00000029363	ENST00000531224	Transcript
MAP7	0	.	GRCh38	chr6	136356761	136356761	+	Missense_Mutation	SNP	G	A	A	rs144889369		GIMEN_S4	NORMAL	G	G																c.2036C>T	p.Pro679Leu	p.P679L	ENST00000617204	16/18	224	0	224				MAP7,missense_variant,p.Pro679Leu,ENST00000617204,NM_001198609.1;MAP7,missense_variant,p.Pro612Leu,ENST00000618822,NM_001198616.1;MAP7,missense_variant,p.Pro503Leu,ENST00000432797,NM_001198619.1,NM_001198618.1;MAP7,missense_variant,p.Pro555Leu,ENST00000616617,NM_001198617.1;MAP7,missense_variant,p.Pro649Leu,ENST00000354570,NM_003980.4;MAP7,missense_variant,p.Pro671Leu,ENST00000454590,NM_001198608…	A	ENSG00000135525	ENST00000617204	Transcript
ARFGEF3	0	.	GRCh38	chr6	138311479	138311479	+	Missense_Mutation	SNP	C	C	A	novel		GIMEN_S4	NORMAL	C	C																c.4169C>A	p.Pro1390Gln	p.P1390Q	ENST00000251691	25/34	128	90	38				ARFGEF3,missense_variant,p.Pro1390Gln,ENST00000251691,NM_020340.4;	A	ENSG00000112379	ENST00000251691	Transcript
LATS1	0	.	GRCh38	chr6	149683686	149683686	+	Frame_Shift_Del	DEL	G	-	-	novel		GIMEN_S4	NORMAL	G	G																c.1403delC	p.Pro468HisfsTer2	p.P468Hfs*2	ENST00000543571	4/8	214	0	214				LATS1,frameshift_variant,p.Pro468HisfsTer2,ENST00000543571,NM_004690.3;LATS1,frameshift_variant,p.Pro468HisfsTer2,ENST00000253339,;LATS1,frameshift_variant,p.Pro468HisfsTer2,ENST00000392273,NM_001270519.1;LATS1,downstream_gene_variant,,ENST00000458696,;LATS1,non_coding_transcript_exon_variant,,ENST00000542747,;LATS1,3_prime_UTR_variant,,ENST00000441107,;LATS1,downstream_gene_variant,,ENST00000542…	-	ENSG00000131023	ENST00000543571	Transcript
RAET1L	0	.	GRCh38	chr6	150022075	150022075	+	Missense_Mutation	SNP	A	G	G	rs912565		GIMEN_S4	NORMAL	A	A																c.254T>C	p.Met85Thr	p.M85T	ENST00000367341	2/5	138	0	138				RAET1L,missense_variant,p.Met85Thr,ENST00000367341,;RAET1L,missense_variant,p.Met85Thr,ENST00000286380,NM_130900.2;	G	ENSG00000155918	ENST00000367341	Transcript
ARID1B	0	.	GRCh38	chr6	156778665	156778665	+	Missense_Mutation	SNP	G	A	A	rs375160616		GIMEN_S4	NORMAL	G	G																c.736G>A	p.Gly246Ser	p.G246S	ENST00000346085	1/20	111	1	110				ARID1B,missense_variant,p.Gly246Ser,ENST00000346085,NM_020732.3;ARID1B,missense_variant,p.Gly246Ser,ENST00000636930,;ARID1B,missense_variant,p.Gly246Ser,ENST00000350026,NM_017519.2;ARID1B,upstream_gene_variant,,ENST00000636748,;ARID1B,upstream_gene_variant,,ENST00000414678,;ARID1B,upstream_gene_variant,,ENST00000638000,;ARID1B,upstream_gene_variant,,ENST00000494260,;ARID1B,upstream_gene_variant,,…	A	ENSG00000049618	ENST00000346085	Transcript
TCP10	0	.	GRCh38	chr6	167374374	167374374	+	Missense_Mutation	SNP	C	A	A	rs2261835		GIMEN_S4	NORMAL	C	C																c.766G>T	p.Ala256Ser	p.A256S	ENST00000397829	7/8	23	0	23				TCP10,missense_variant,p.Ala256Ser,ENST00000366827,;TCP10,missense_variant,p.Ala282Ser,ENST00000617120,;TCP10,missense_variant,p.Ala256Ser,ENST00000397829,NM_004610.3;TCP10,3_prime_UTR_variant,,ENST00000460930,;TCP10,non_coding_transcript_exon_variant,,ENST00000508373,;TCP10,non_coding_transcript_exon_variant,,ENST00000463894,;TCP10,non_coding_transcript_exon_variant,,ENST00000514083,;TCP10,downs…	A	ENSG00000203690	ENST00000397829	Transcript
RP3-470B24.5	0	.	GRCh38	chr6	167976249	167976249	+	RNA	DEL	A	A	-	rs752540334		GIMEN_S4	NORMAL	A	A																n.691delT			ENST00000538528	1/1	293	203	90				AFDN,downstream_gene_variant,,ENST00000400822,;AFDN,downstream_gene_variant,,ENST00000392112,NM_001207008.1;RP3-470B24.5,non_coding_transcript_exon_variant,,ENST00000538528,;RP3-470B24.5,downstream_gene_variant,,ENST00000441716,;	-	ENSG00000235994	ENST00000538528	Transcript
WI2-2373I1.2	0	.	GRCh38	chr7	291082	291082	+	5'Flank	SNP	A	A	G	novel		GIMEN_S4	NORMAL	A	A																			ENST00000510017		6	4	2				WI2-2373I1.2,upstream_gene_variant,,ENST00000510017,;WI2-2373I1.1,downstream_gene_variant,,ENST00000506382,;	G	ENSG00000248767	ENST00000510017	Transcript
AP5Z1	0	.	GRCh38	chr7	4789902	4789902	+	Missense_Mutation	SNP	C	C	T	novel		GIMEN_S4	NORMAL	C	C																c.1778N>T	p.Ala593Val	p.A593V	ENST00000348624	14/17	171	83	88				AP5Z1,missense_variant,p.Ala593Val,ENST00000348624,NM_014855.2;MIR4656,upstream_gene_variant,,ENST00000579503,;AP5Z1,non_coding_transcript_exon_variant,,ENST00000490487,;AP5Z1,non_coding_transcript_exon_variant,,ENST00000496303,;AP5Z1,non_coding_transcript_exon_variant,,ENST00000477680,;AP5Z1,non_coding_transcript_exon_variant,,ENST00000469614,;AP5Z1,downstream_gene_variant,,ENST00000491375,;AP5Z…	T	ENSG00000242802	ENST00000348624	Transcript
TNRC18	0	.	GRCh38	chr7	5370833	5370833	+	Missense_Mutation	SNP	A	A	G	rs750616662		GIMEN_S4	NORMAL	A	A																c.3761N>C	p.Leu1254Pro	p.L1254P	ENST00000430969	11/30	256	118	138				TNRC18,missense_variant,p.Leu1254Pro,ENST00000399537,;TNRC18,missense_variant,p.Leu1254Pro,ENST00000430969,NM_001080495.2;	G	ENSG00000182095	ENST00000430969	Transcript
CCZ1	0	.	GRCh38	chr7	5919854	5919854	+	Missense_Mutation	SNP	G	G	A	rs200812052		GIMEN_S4	NORMAL	G	G																c.994N>A	p.Val332Ile	p.V332I	ENST00000325974	12/15	461	286	175				CCZ1,missense_variant,p.Val332Ile,ENST00000325974,NM_015622.5;CCZ1,3_prime_UTR_variant,,ENST00000628813,;CCZ1,upstream_gene_variant,,ENST00000496860,;CCZ1,non_coding_transcript_exon_variant,,ENST00000474507,;	A	ENSG00000122674	ENST00000325974	Transcript
RSPH10B	0	.	GRCh38	chr7	5943432	5943432	+	Missense_Mutation	SNP	C	C	T	rs148485394		GIMEN_S4	NORMAL	C	C																c.1650N>A	p.Met550Ile	p.M550I	ENST00000405415	14/20	387	115	272				RSPH10B,missense_variant,p.Met550Ile,ENST00000405415,;RSPH10B,missense_variant,p.Met550Ile,ENST00000404406,NM_173565.3;RSPH10B,missense_variant,p.Met550Ile,ENST00000337579,;RSPH10B,3_prime_UTR_variant,,ENST00000539903,;RSPH10B,non_coding_transcript_exon_variant,,ENST00000535104,;	T	ENSG00000155026	ENST00000405415	Transcript
C1GALT1	0	.	GRCh38	chr7	7234449	7234449	+	Missense_Mutation	SNP	A	A	C	rs367725837		GIMEN_S4	NORMAL	A	A																c.130N>C	p.Asn44His	p.N44H	ENST00000436587	2/4	348	181	167				C1GALT1,missense_variant,p.Asn44His,ENST00000436587,NM_020156.4;C1GALT1,missense_variant,p.Asn44His,ENST00000223122,;C1GALT1,missense_variant,p.Asn44His,ENST00000402468,;C1GALT1,missense_variant,p.Asn44His,ENST00000429911,;C1GALT1,missense_variant,p.Asn44His,ENST00000419721,;C1GALT1,non_coding_transcript_exon_variant,,ENST00000476068,;	C	ENSG00000106392	ENST00000436587	Transcript
C1GALT1	0	.	GRCh38	chr7	7234467	7234467	+	Missense_Mutation	SNP	C	C	T	novel		GIMEN_S4	NORMAL	C	C																c.148N>T	p.His50Tyr	p.H50Y	ENST00000436587	2/4	333	164	169				C1GALT1,missense_variant,p.His50Tyr,ENST00000436587,NM_020156.4;C1GALT1,missense_variant,p.His50Tyr,ENST00000223122,;C1GALT1,missense_variant,p.His50Tyr,ENST00000402468,;C1GALT1,missense_variant,p.His50Tyr,ENST00000429911,;C1GALT1,missense_variant,p.His50Tyr,ENST00000419721,;C1GALT1,non_coding_transcript_exon_variant,,ENST00000476068,;	T	ENSG00000106392	ENST00000436587	Transcript
MEOX2	0	.	GRCh38	chr7	15686342	15686342	+	Missense_Mutation	SNP	G	G	T	rs144533382		GIMEN_S4	NORMAL	G	G																c.61N>A	p.Pro21Thr	p.P21T	ENST00000262041	1/3	172	106	66				MEOX2,missense_variant,p.Pro21Thr,ENST00000262041,NM_005924.4;MEOX2-AS1,upstream_gene_variant,,ENST00000442176,;AC005550.5,downstream_gene_variant,,ENST00000438923,;AC005550.3,downstream_gene_variant,,ENST00000451240,;	T	ENSG00000106511	ENST00000262041	Transcript
MACC1	0	.	GRCh38	chr7	20158260	20158260	+	Nonsense_Mutation	SNP	T	T	A	novel		GIMEN_S4	NORMAL	T	T																c.2101N>T	p.Lys701Ter	p.K701*	ENST00000400331	5/7	240	138	102				MACC1,stop_gained,p.Lys701Ter,ENST00000400331,NM_182762.3;MACC1,stop_gained,p.Lys701Ter,ENST00000332878,;MACC1,stop_gained,p.Lys701Ter,ENST00000589011,;MACC1-AS1,downstream_gene_variant,,ENST00000439285,;	A	ENSG00000183742	ENST00000400331	Transcript
STEAP1B	0	.	GRCh38	chr7	22493833	22493833	+	Missense_Mutation	SNP	C	C	T	rs6966841		GIMEN_S4	NORMAL	C	C																c.88N>A	p.Glu30Lys	p.E30K	ENST00000404369	3/5	204	113	91				STEAP1B,missense_variant,p.Glu30Lys,ENST00000404369,NM_001164460.1;STEAP1B,missense_variant,p.Glu30Lys,ENST00000424363,;STEAP1B,missense_variant,p.Glu30Lys,ENST00000439708,;STEAP1B,intron_variant,,ENST00000406890,NM_207342.2;STEAP1B,non_coding_transcript_exon_variant,,ENST00000483679,;	T	ENSG00000105889	ENST00000404369	Transcript
HOXA7	0	.	GRCh38	chr7	27155018	27155018	+	Missense_Mutation	SNP	G	G	A	novel		GIMEN_S4	NORMAL	G	G																c.584N>T	p.Thr195Ile	p.T195I	ENST00000242159	2/2	346	188	158				HOXA7,missense_variant,p.Thr195Ile,ENST00000242159,NM_006896.3;HOXA7,downstream_gene_variant,,ENST00000519842,;HOXA-AS3,non_coding_transcript_exon_variant,,ENST00000518947,;HOXA-AS3,downstream_gene_variant,,ENST00000524304,;HOXA-AS3,downstream_gene_variant,,ENST00000521197,;RP1-170O19.24,upstream_gene_variant,,ENST00000602610,;HOXA-AS3,downstream_gene_variant,,ENST00000521231,;HOXA-AS3,downstream…	A	ENSG00000122592	ENST00000242159	Transcript
TRGC1	0	.	GRCh38	chr7	38260126	38260126	+	Missense_Mutation	SNP	T	T	C	rs138027161		GIMEN_S4	NORMAL	T	T																c.483N>G	p.Arg162Gly	p.R162G	ENST00000443402	3/3	550	386	164				TRGC1,missense_variant,p.Arg162Gly,ENST00000443402,;TRGJP2,upstream_gene_variant,,ENST00000390334,;	C	ENSG00000211689	ENST00000443402	Transcript
ZMIZ2	0	.	GRCh38	chr7	44765519	44765520	+	Frame_Shift_Ins	INS	-	-	C	rs769296526		GIMEN_S4	NORMAL	-	-																c.2182_2183insC	p.Phe730LeufsTer30	p.F730Lfs*30	ENST00000309315	16/19	334	279	55				ZMIZ2,frameshift_variant,p.Phe730LeufsTer30,ENST00000309315,NM_031449.3;ZMIZ2,frameshift_variant,p.Phe730LeufsTer30,ENST00000441627,;ZMIZ2,frameshift_variant,p.Phe698LeufsTer30,ENST00000433667,;ZMIZ2,frameshift_variant,p.Phe672LeufsTer30,ENST00000413916,NM_001300959.1;ZMIZ2,frameshift_variant,p.Phe704LeufsTer30,ENST00000265346,NM_174929.2;ZMIZ2,frameshift_variant,p.Phe733LeufsTer30,ENST0000061542…	C	ENSG00000122515	ENST00000309315	Transcript
ZNF107	0	.	GRCh38	chr7	64707505	64707505	+	Missense_Mutation	SNP	A	A	G	rs61739519		GIMEN_S4	NORMAL	A	A																c.1408N>G	p.Asn470Asp	p.N470D	ENST00000620827	4/4	165	87	78				ZNF107,missense_variant,p.Asn401Asp,ENST00000395391,;ZNF107,missense_variant,p.Asn401Asp,ENST00000423627,NM_016220.4;ZNF107,missense_variant,p.Asn470Asp,ENST00000620827,NM_001282359.1;ZNF107,missense_variant,p.Asn438Asp,ENST00000613690,NM_001282360.1;ZNF107,missense_variant,p.Asn401Asp,ENST00000344930,NM_001013746.2;ZNF107,downstream_gene_variant,,ENST00000360117,;	G	ENSG00000196247	ENST00000620827	Transcript
WBSCR17	0	.	GRCh38	chr7	71670075	71670075	+	Missense_Mutation	SNP	T	T	C	novel		GIMEN_S4	NORMAL	T	T																c.1370N>C	p.Met457Thr	p.M457T	ENST00000333538	8/11	337	220	117				WBSCR17,missense_variant,p.Met457Thr,ENST00000333538,NM_022479.2;WBSCR17,missense_variant,p.Met378Thr,ENST00000618959,;WBSCR17,non_coding_transcript_exon_variant,,ENST00000498380,;WBSCR17,non_coding_transcript_exon_variant,,ENST00000467723,;	C	ENSG00000185274	ENST00000333538	Transcript
TYW1B	0	.	GRCh38	chr7	72728896	72728896	+	Nonsense_Mutation	SNP	C	C	T	rs3015858		GIMEN_S4	NORMAL	C	C																c.1118N>A	p.Trp373Ter	p.W373*	ENST00000620995	9/14	416	218	198				TYW1B,stop_gained,p.Trp373Ter,ENST00000620995,NM_001145440.2;TYW1B,stop_gained,p.Trp211Ter,ENST00000612372,;TYW1B,stop_gained,p.Trp308Ter,ENST00000610600,;	T	ENSG00000277149	ENST00000620995	Transcript
TYW1B	0	.	GRCh38	chr7	72728899	72728899	+	Missense_Mutation	SNP	A	C	C	rs117110249		GIMEN_S4	NORMAL	A	A																c.1115N>G	p.Leu372Trp	p.L372W	ENST00000620995	9/14	421	0	421				TYW1B,missense_variant,p.Leu372Trp,ENST00000620995,NM_001145440.2;TYW1B,missense_variant,p.Leu210Trp,ENST00000612372,;TYW1B,missense_variant,p.Leu307Trp,ENST00000610600,;	C	ENSG00000277149	ENST00000620995	Transcript
TYW1B	0	.	GRCh38	chr7	72744551	72744552	+	Frame_Shift_Ins	INS	-	-	A	novel		GIMEN_S4	NORMAL	-	-																c.1014_1015insT	p.Glu339Ter	p.E339*	ENST00000620995	8/14	599	317	282				TYW1B,frameshift_variant,p.Glu339Ter,ENST00000620995,NM_001145440.2;TYW1B,frameshift_variant,p.Glu177Ter,ENST00000612372,;TYW1B,frameshift_variant,p.Glu274Ter,ENST00000610600,;	A	ENSG00000277149	ENST00000620995	Transcript
NCF1	0	.	GRCh38	chr7	74779322	74779322	+	Missense_Mutation	SNP	A	A	G	novel		GIMEN_S4	NORMAL	A	A																c.295N>G	p.Ser99Gly	p.S99G	ENST00000289473	4/11	176	102	74				NCF1,missense_variant,p.Ser99Gly,ENST00000289473,NM_000265.5;NCF1,missense_variant,p.Ser75Gly,ENST00000433458,;NCF1,missense_variant,p.Ser106Gly,ENST00000442021,;NCF1,non_coding_transcript_exon_variant,,ENST00000443956,;NCF1,non_coding_transcript_exon_variant,,ENST00000438106,;NCF1,synonymous_variant,p.Ala49=,ENST00000464878,;NCF1,non_coding_transcript_exon_variant,,ENST00000398421,;NCF1,non_codi…	G	ENSG00000158517	ENST00000289473	Transcript
GTF2IRD2	0	.	GRCh38	chr7	74797024	74797024	+	Missense_Mutation	SNP	G	T	T	rs142434912		GIMEN_S4	NORMAL	G	G																c.2488N>A	p.Gln830Lys	p.Q830K	ENST00000451013	16/16	72	0	72				GTF2IRD2,missense_variant,p.Gln830Lys,ENST00000451013,NM_173537.3;GTF2IRD2,downstream_gene_variant,,ENST00000625377,;GTF2IRD2,downstream_gene_variant,,ENST00000610955,;	T	ENSG00000196275	ENST00000451013	Transcript
GTF2IRD2	0	.	GRCh38	chr7	74797130	74797130	+	Nonsense_Mutation	SNP	C	C	T	rs782688906		GIMEN_S4	NORMAL	C	C																c.2382N>A	p.Trp794Ter	p.W794*	ENST00000451013	16/16	385	202	183				GTF2IRD2,stop_gained,p.Trp794Ter,ENST00000451013,NM_173537.3;GTF2IRD2,downstream_gene_variant,,ENST00000625377,;GTF2IRD2,downstream_gene_variant,,ENST00000610955,;	T	ENSG00000196275	ENST00000451013	Transcript
GTF2IRD2	0	.	GRCh38	chr7	74797697	74797697	+	Missense_Mutation	SNP	G	C	C	rs707394		GIMEN_S4	NORMAL	G	G																c.1815N>G	p.Asn605Lys	p.N605K	ENST00000451013	16/16	360	0	360				GTF2IRD2,missense_variant,p.Asn605Lys,ENST00000451013,NM_173537.3;GTF2IRD2,downstream_gene_variant,,ENST00000625377,;GTF2IRD2,downstream_gene_variant,,ENST00000610955,;	C	ENSG00000196275	ENST00000451013	Transcript
GTF2IRD2	0	.	GRCh38	chr7	74798013	74798013	+	Missense_Mutation	SNP	G	A	A	rs200619072		GIMEN_S4	NORMAL	G	G																c.1499N>T	p.Ser500Leu	p.S500L	ENST00000451013	16/16	50	0	50				GTF2IRD2,missense_variant,p.Ser500Leu,ENST00000451013,NM_173537.3;GTF2IRD2,downstream_gene_variant,,ENST00000625377,;GTF2IRD2,downstream_gene_variant,,ENST00000610955,;	A	ENSG00000196275	ENST00000451013	Transcript
SPDYE5	0	.	GRCh38	chr7	75501512	75501512	+	Missense_Mutation	SNP	G	C	C	rs62477724		GIMEN_S4	NORMAL	G	G																c.906N>C	p.Lys302Asn	p.K302N	ENST00000625065	6/8	546	0	546				SPDYE5,missense_variant,p.Lys302Asn,ENST00000625065,NM_001306141.1;SPDYE5,missense_variant,p.Lys302Asn,ENST00000455862,;SPDYE5,intron_variant,,ENST00000624640,;PMS2P3,downstream_gene_variant,,ENST00000529061,;	C	ENSG00000170092	ENST00000625065	Transcript
PCLO	0	.	GRCh38	chr7	82952044	82952044	+	Missense_Mutation	SNP	C	C	T	novel		GIMEN_S4	NORMAL	C	C																c.8909N>A	p.Arg2970Lys	p.R2970K	ENST00000333891	5/25	325	161	164				PCLO,missense_variant,p.Arg2970Lys,ENST00000333891,NM_033026.5;PCLO,missense_variant,p.Arg2970Lys,ENST00000423517,NM_014510.2;PCLO,upstream_gene_variant,,ENST00000437081,;	T	ENSG00000186472	ENST00000333891	Transcript
KRIT1	0	.	GRCh38	chr7	92213376	92213376	+	Missense_Mutation	SNP	C	C	T	rs780608959		GIMEN_S4	NORMAL	C	C																c.1844N>A	p.Ser615Asn	p.S615N	ENST00000394507	18/20	370	180	190				KRIT1,missense_variant,p.Ser615Asn,ENST00000394507,NM_194456.1;KRIT1,missense_variant,p.Ser615Asn,ENST00000340022,NM_004912.3,NM_194455.1;KRIT1,missense_variant,p.Ser615Asn,ENST00000412043,;KRIT1,missense_variant,p.Ser615Asn,ENST00000394505,NM_194454.1;KRIT1,missense_variant,p.Ser567Asn,ENST00000394503,NM_001013406.1;KRIT1,non_coding_transcript_exon_variant,,ENST00000486261,;KRIT1,non_coding_tran…	T	ENSG00000001631	ENST00000394507	Transcript
LMTK2	0	.	GRCh38	chr7	98194190	98194190	+	Missense_Mutation	SNP	C	C	T	rs752404533		GIMEN_S4	NORMAL	C	C																c.3725N>T	p.Ala1242Val	p.A1242V	ENST00000297293	11/14	563	296	267				LMTK2,missense_variant,p.Ala1242Val,ENST00000297293,NM_014916.3;	T	ENSG00000164715	ENST00000297293	Transcript
NPTX2	0	.	GRCh38	chr7	98617880	98617880	+	Missense_Mutation	SNP	G	G	A	novel		GIMEN_S4	NORMAL	G	G																c.419N>A	p.Ser140Asn	p.S140N	ENST00000265634	1/5	125	69	56				NPTX2,missense_variant,p.Ser140Asn,ENST00000265634,NM_002523.2;NPTX2,upstream_gene_variant,,ENST00000466102,;	A	ENSG00000106236	ENST00000265634	Transcript
FBXO24	0	.	GRCh38	chr7	100589726	100589726	+	Missense_Mutation	SNP	T	T	A	rs145042937		GIMEN_S4	NORMAL	T	T																c.86N>A	p.Val29Asp	p.V29D	ENST00000427939	1/10	250	114	136				FBXO24,missense_variant,p.Val29Asp,ENST00000427939,NM_012172.4;FBXO24,intron_variant,,ENST00000241071,NM_033506.2;FBXO24,intron_variant,,ENST00000468962,NM_001163499.1;FBXO24,intron_variant,,ENST00000465843,;FBXO24,intron_variant,,ENST00000461079,;FBXO24,intron_variant,,ENST00000466053,;LRCH4,upstream_gene_variant,,ENST00000310300,NM_002319.4,NM_001289934.1;LRCH4,upstream_gene_variant,,ENST000004…	A	ENSG00000106336	ENST00000427939	Transcript
ZAN	0	.	GRCh38	chr7	100751208	100751208	+	Missense_Mutation	SNP	C	C	G	rs201142260		GIMEN_S4	NORMAL	C	C																c.1548N>G	p.Ser516Arg	p.S516R	ENST00000613979	13/48	379	207	172				ZAN,missense_variant,p.Ser516Arg,ENST00000613979,NM_003386.2;ZAN,missense_variant,p.Ser516Arg,ENST00000618565,;ZAN,missense_variant,p.Ser516Arg,ENST00000620596,NM_173059.2;ZAN,missense_variant,p.Ser516Arg,ENST00000546292,;ZAN,missense_variant,p.Ser516Arg,ENST00000542585,;ZAN,missense_variant,p.Ser516Arg,ENST00000538115,;ZAN,missense_variant,p.Ser516Arg,ENST00000546213,;ZAN,non_coding_transcript_e…	G	ENSG00000146839	ENST00000613979	Transcript
ZAN	0	.	GRCh38	chr7	100773851	100773851	+	Missense_Mutation	SNP	A	G	G	rs78193191		GIMEN_S4	NORMAL	A	A																c.5765N>G	p.His1922Arg	p.H1922R	ENST00000613979	31/48	171	0	171				ZAN,missense_variant,p.His1922Arg,ENST00000613979,NM_003386.2;ZAN,missense_variant,p.His1922Arg,ENST00000618565,;ZAN,missense_variant,p.His1922Arg,ENST00000620596,NM_173059.2;ZAN,missense_variant,p.His1922Arg,ENST00000546292,;ZAN,missense_variant,p.His1922Arg,ENST00000542585,;ZAN,missense_variant,p.His1922Arg,ENST00000538115,;ZAN,missense_variant,p.His1922Arg,ENST00000546213,;ZAN,non_coding_trans…	G	ENSG00000146839	ENST00000613979	Transcript
ZAN	0	.	GRCh38	chr7	100773854	100773854	+	Frame_Shift_Del	DEL	G	-	-	novel		GIMEN_S4	NORMAL	G	G																c.5768delN	p.Cys1923PhefsTer18	p.C1923Ffs*18	ENST00000613979	31/48	164	0	164				ZAN,frameshift_variant,p.Cys1923PhefsTer18,ENST00000613979,NM_003386.2;ZAN,frameshift_variant,p.Cys1923PhefsTer18,ENST00000618565,;ZAN,frameshift_variant,p.Cys1923PhefsTer18,ENST00000620596,NM_173059.2;ZAN,frameshift_variant,p.Cys1923PhefsTer18,ENST00000546292,;ZAN,frameshift_variant,p.Cys1923PhefsTer18,ENST00000542585,;ZAN,frameshift_variant,p.Cys1923PhefsTer18,ENST00000538115,;ZAN,frameshift_va…	-	ENSG00000146839	ENST00000613979	Transcript
MUC3A	0	.	GRCh38	chr7	100951933	100951933	+	Missense_Mutation	SNP	G	G	T	rs73163748		GIMEN_S4	NORMAL	G	G																c.154N>T	p.Asp52Tyr	p.D52Y	ENST00000379458	2/12	364	248	116				MUC3A,missense_variant,p.Asp52Tyr,ENST00000379458,NM_005960.1;MUC3A,missense_variant,p.Asp52Tyr,ENST00000483366,;	T	ENSG00000169894	ENST00000379458	Transcript
MUC3A	0	.	GRCh38	chr7	100951943	100951943	+	Missense_Mutation	SNP	G	G	A	rs73163749		GIMEN_S4	NORMAL	G	G																c.164N>A	p.Gly55Glu	p.G55E	ENST00000379458	2/12	373	239	134				MUC3A,missense_variant,p.Gly55Glu,ENST00000379458,NM_005960.1;MUC3A,missense_variant,p.Gly55Glu,ENST00000483366,;	A	ENSG00000169894	ENST00000379458	Transcript
MUC3A	0	.	GRCh38	chr7	100951952	100951952	+	Missense_Mutation	SNP	T	T	A	rs73163750		GIMEN_S4	NORMAL	T	T																c.173N>A	p.Leu58His	p.L58H	ENST00000379458	2/12	373	240	133				MUC3A,missense_variant,p.Leu58His,ENST00000379458,NM_005960.1;MUC3A,missense_variant,p.Leu58His,ENST00000483366,;	A	ENSG00000169894	ENST00000379458	Transcript
MUC3A	0	.	GRCh38	chr7	100952057	100952057	+	Missense_Mutation	SNP	A	A	G	rs77036391		GIMEN_S4	NORMAL	A	A																c.278N>G	p.Asn93Ser	p.N93S	ENST00000379458	2/12	832	465	367				MUC3A,missense_variant,p.Asn93Ser,ENST00000379458,NM_005960.1;MUC3A,missense_variant,p.Asn93Ser,ENST00000483366,;	G	ENSG00000169894	ENST00000379458	Transcript
MUC3A	0	.	GRCh38	chr7	100952063	100952063	+	Missense_Mutation	SNP	C	C	T	rs78164286		GIMEN_S4	NORMAL	C	C																c.284N>T	p.Pro95Leu	p.P95L	ENST00000379458	2/12	857	481	376				MUC3A,missense_variant,p.Pro95Leu,ENST00000379458,NM_005960.1;MUC3A,missense_variant,p.Pro95Leu,ENST00000483366,;	T	ENSG00000169894	ENST00000379458	Transcript
MUC3A	0	.	GRCh38	chr7	100952147	100952147	+	Missense_Mutation	SNP	C	C	T	rs73714227		GIMEN_S4	NORMAL	C	C																c.368N>T	p.Ser123Leu	p.S123L	ENST00000379458	2/12	1094	623	471				MUC3A,missense_variant,p.Ser123Leu,ENST00000379458,NM_005960.1;MUC3A,missense_variant,p.Ser123Leu,ENST00000483366,;	T	ENSG00000169894	ENST00000379458	Transcript
MUC3A	0	.	GRCh38	chr7	100952233	100952233	+	Missense_Mutation	SNP	G	G	A	rs74193966		GIMEN_S4	NORMAL	G	G																c.454N>A	p.Ala152Thr	p.A152T	ENST00000379458	2/12	790	474	316				MUC3A,missense_variant,p.Ala152Thr,ENST00000379458,NM_005960.1;MUC3A,missense_variant,p.Ala152Thr,ENST00000483366,;	A	ENSG00000169894	ENST00000379458	Transcript
MUC3A	0	.	GRCh38	chr7	100952295	100952295	+	Missense_Mutation	SNP	T	T	G	rs73714229		GIMEN_S4	NORMAL	T	T																c.516N>G	p.Ser172Arg	p.S172R	ENST00000379458	2/12	803	449	354				MUC3A,missense_variant,p.Ser172Arg,ENST00000379458,NM_005960.1;MUC3A,missense_variant,p.Ser172Arg,ENST00000483366,;	G	ENSG00000169894	ENST00000379458	Transcript
MUC3A	0	.	GRCh38	chr7	100952302	100952302	+	Missense_Mutation	SNP	T	T	C	rs73714230		GIMEN_S4	NORMAL	T	T																c.523N>C	p.Ser175Pro	p.S175P	ENST00000379458	2/12	814	448	366				MUC3A,missense_variant,p.Ser175Pro,ENST00000379458,NM_005960.1;MUC3A,missense_variant,p.Ser175Pro,ENST00000483366,;	C	ENSG00000169894	ENST00000379458	Transcript
MUC3A	0	.	GRCh38	chr7	100952339	100952339	+	Missense_Mutation	SNP	C	C	T	rs73398717		GIMEN_S4	NORMAL	C	C																c.560N>T	p.Thr187Ile	p.T187I	ENST00000379458	2/12	903	502	400				MUC3A,missense_variant,p.Thr187Ile,ENST00000379458,NM_005960.1;MUC3A,missense_variant,p.Thr187Ile,ENST00000483366,;	T	ENSG00000169894	ENST00000379458	Transcript
MUC3A	0	.	GRCh38	chr7	100952498	100952498	+	Missense_Mutation	SNP	C	C	T	rs73714233		GIMEN_S4	NORMAL	C	C																c.719N>T	p.Thr240Met	p.T240M	ENST00000379458	2/12	851	549	302				MUC3A,missense_variant,p.Thr240Met,ENST00000379458,NM_005960.1;MUC3A,missense_variant,p.Thr240Met,ENST00000483366,;	T	ENSG00000169894	ENST00000379458	Transcript
MUC3A	0	.	GRCh38	chr7	100952788	100952788	+	Missense_Mutation	SNP	A	A	C	rs4729627		GIMEN_S4	NORMAL	A	A																c.1009N>C	p.Thr337Pro	p.T337P	ENST00000379458	2/12	642	272	370				MUC3A,missense_variant,p.Thr337Pro,ENST00000379458,NM_005960.1;MUC3A,missense_variant,p.Thr337Pro,ENST00000483366,;	C	ENSG00000169894	ENST00000379458	Transcript
MUC3A	0	.	GRCh38	chr7	100954331	100954331	+	Missense_Mutation	SNP	A	A	G	novel		GIMEN_S4	NORMAL	A	A																c.2552N>G	p.Asn851Ser	p.N851S	ENST00000379458	2/12	876	432	444				MUC3A,missense_variant,p.Asn851Ser,ENST00000379458,NM_005960.1;MUC3A,missense_variant,p.Asn851Ser,ENST00000483366,;MUC3A,upstream_gene_variant,,ENST00000414964,;	G	ENSG00000169894	ENST00000379458	Transcript
MUC3A	0	.	GRCh38	chr7	100955225	100955225	+	Missense_Mutation	SNP	T	T	A	novel		GIMEN_S4	NORMAL	T	T																c.3446N>A	p.Leu1149His	p.L1149H	ENST00000379458	2/12	503	238	265				MUC3A,missense_variant,p.Leu1149His,ENST00000379458,NM_005960.1;MUC3A,missense_variant,p.Leu1149His,ENST00000483366,;MUC3A,upstream_gene_variant,,ENST00000414964,;	A	ENSG00000169894	ENST00000379458	Transcript
MUC3A	0	.	GRCh38	chr7	100955480	100955480	+	Missense_Mutation	SNP	C	C	A	novel		GIMEN_S4	NORMAL	C	C																c.3701N>A	p.Thr1234Lys	p.T1234K	ENST00000379458	2/12	685	393	292				MUC3A,missense_variant,p.Thr1234Lys,ENST00000379458,NM_005960.1;MUC3A,missense_variant,p.Thr1234Lys,ENST00000483366,;MUC3A,upstream_gene_variant,,ENST00000414964,;	A	ENSG00000169894	ENST00000379458	Transcript
MUC3A	0	.	GRCh38	chr7	100955893	100955893	+	Missense_Mutation	SNP	T	T	A	novel		GIMEN_S4	NORMAL	T	T																c.4114N>A	p.Phe1372Ile	p.F1372I	ENST00000379458	2/12	883	666	217				MUC3A,missense_variant,p.Phe1372Ile,ENST00000379458,NM_005960.1;MUC3A,missense_variant,p.Phe1372Ile,ENST00000483366,;MUC3A,upstream_gene_variant,,ENST00000414964,;	A	ENSG00000169894	ENST00000379458	Transcript
MUC3A	0	.	GRCh38	chr7	100956320	100956320	+	Missense_Mutation	SNP	A	A	T	novel		GIMEN_S4	NORMAL	A	A																c.4541N>T	p.Asn1514Ile	p.N1514I	ENST00000379458	2/12	533	373	160				MUC3A,missense_variant,p.Asn1514Ile,ENST00000379458,NM_005960.1;MUC3A,missense_variant,p.Asn1514Ile,ENST00000483366,;MUC3A,upstream_gene_variant,,ENST00000414964,;	T	ENSG00000169894	ENST00000379458	Transcript
MUC3A	0	.	GRCh38	chr7	100956382	100956382	+	Missense_Mutation	SNP	A	A	G	novel		GIMEN_S4	NORMAL	A	A																c.4603N>G	p.Ile1535Val	p.I1535V	ENST00000379458	2/12	760	539	221				MUC3A,missense_variant,p.Ile1535Val,ENST00000379458,NM_005960.1;MUC3A,missense_variant,p.Ile1535Val,ENST00000483366,;MUC3A,upstream_gene_variant,,ENST00000414964,;	G	ENSG00000169894	ENST00000379458	Transcript
MUC3A	0	.	GRCh38	chr7	100956404	100956404	+	Missense_Mutation	SNP	C	C	A	novel		GIMEN_S4	NORMAL	C	C																c.4625N>A	p.Pro1542His	p.P1542H	ENST00000379458	2/12	812	578	234				MUC3A,missense_variant,p.Pro1542His,ENST00000379458,NM_005960.1;MUC3A,missense_variant,p.Pro1542His,ENST00000483366,;MUC3A,upstream_gene_variant,,ENST00000414964,;	A	ENSG00000169894	ENST00000379458	Transcript
MUC3A	0	.	GRCh38	chr7	100956464	100956464	+	Missense_Mutation	SNP	T	T	G	novel		GIMEN_S4	NORMAL	T	T																c.4685N>G	p.Met1562Arg	p.M1562R	ENST00000379458	2/12	1166	760	404				MUC3A,missense_variant,p.Met1562Arg,ENST00000379458,NM_005960.1;MUC3A,missense_variant,p.Met1562Arg,ENST00000483366,;MUC3A,upstream_gene_variant,,ENST00000414964,;	G	ENSG00000169894	ENST00000379458	Transcript
MUC3A	0	.	GRCh38	chr7	100956476	100956476	+	Missense_Mutation	SNP	C	C	G	novel		GIMEN_S4	NORMAL	C	C																c.4697N>G	p.Thr1566Ser	p.T1566S	ENST00000379458	2/12	1182	828	354				MUC3A,missense_variant,p.Thr1566Ser,ENST00000379458,NM_005960.1;MUC3A,missense_variant,p.Thr1566Ser,ENST00000483366,;MUC3A,upstream_gene_variant,,ENST00000414964,;	G	ENSG00000169894	ENST00000379458	Transcript
MUC3A	0	.	GRCh38	chr7	100956478	100956478	+	Missense_Mutation	SNP	G	G	C	novel		GIMEN_S4	NORMAL	G	G																c.4699N>C	p.Val1567Leu	p.V1567L	ENST00000379458	2/12	1168	824	344				MUC3A,missense_variant,p.Val1567Leu,ENST00000379458,NM_005960.1;MUC3A,missense_variant,p.Val1567Leu,ENST00000483366,;MUC3A,upstream_gene_variant,,ENST00000414964,;	C	ENSG00000169894	ENST00000379458	Transcript
MUC3A	0	.	GRCh38	chr7	100956488	100956488	+	Missense_Mutation	SNP	G	G	A	novel		GIMEN_S4	NORMAL	G	G																c.4709N>A	p.Gly1570Asp	p.G1570D	ENST00000379458	2/12	1267	844	423				MUC3A,missense_variant,p.Gly1570Asp,ENST00000379458,NM_005960.1;MUC3A,missense_variant,p.Gly1570Asp,ENST00000483366,;MUC3A,upstream_gene_variant,,ENST00000414964,;	A	ENSG00000169894	ENST00000379458	Transcript
MUC3A	0	.	GRCh38	chr7	100956539	100956539	+	Missense_Mutation	SNP	G	G	C	novel		GIMEN_S4	NORMAL	G	G																c.4760N>C	p.Ser1587Thr	p.S1587T	ENST00000379458	2/12	1506	938	568				MUC3A,missense_variant,p.Ser1587Thr,ENST00000379458,NM_005960.1;MUC3A,missense_variant,p.Ser1587Thr,ENST00000483366,;MUC3A,upstream_gene_variant,,ENST00000414964,;	C	ENSG00000169894	ENST00000379458	Transcript
MUC3A	0	.	GRCh38	chr7	100956697	100956697	+	Missense_Mutation	SNP	C	C	T	novel		GIMEN_S4	NORMAL	C	C																c.4918N>T	p.Pro1640Ser	p.P1640S	ENST00000379458	2/12	943	498	445				MUC3A,missense_variant,p.Pro1640Ser,ENST00000379458,NM_005960.1;MUC3A,missense_variant,p.Pro1640Ser,ENST00000483366,;MUC3A,upstream_gene_variant,,ENST00000414964,;	T	ENSG00000169894	ENST00000379458	Transcript
MUC3A	0	.	GRCh38	chr7	100956991	100956991	+	Missense_Mutation	SNP	A	A	G	novel		GIMEN_S4	NORMAL	A	A																c.5212N>G	p.Lys1738Glu	p.K1738E	ENST00000379458	2/12	905	611	294				MUC3A,missense_variant,p.Lys1738Glu,ENST00000379458,NM_005960.1;MUC3A,missense_variant,p.Lys1738Glu,ENST00000483366,;MUC3A,upstream_gene_variant,,ENST00000414964,;	G	ENSG00000169894	ENST00000379458	Transcript
MUC3A	0	.	GRCh38	chr7	100956998	100956998	+	Missense_Mutation	SNP	C	C	A	novel		GIMEN_S4	NORMAL	C	C																c.5219N>A	p.Thr1740Asn	p.T1740N	ENST00000379458	2/12	960	660	300				MUC3A,missense_variant,p.Thr1740Asn,ENST00000379458,NM_005960.1;MUC3A,missense_variant,p.Thr1740Asn,ENST00000483366,;MUC3A,upstream_gene_variant,,ENST00000414964,;	A	ENSG00000169894	ENST00000379458	Transcript
MUC3A	0	.	GRCh38	chr7	100957015	100957015	+	Missense_Mutation	SNP	T	T	C	novel		GIMEN_S4	NORMAL	T	T																c.5236N>C	p.Ser1746Pro	p.S1746P	ENST00000379458	2/12	983	683	300				MUC3A,missense_variant,p.Ser1746Pro,ENST00000379458,NM_005960.1;MUC3A,missense_variant,p.Ser1746Pro,ENST00000483366,;MUC3A,upstream_gene_variant,,ENST00000414964,;	C	ENSG00000169894	ENST00000379458	Transcript
MUC3A	0	.	GRCh38	chr7	100957181	100957181	+	Missense_Mutation	SNP	C	C	T	novel		GIMEN_S4	NORMAL	C	C																c.5402N>T	p.Thr1801Met	p.T1801M	ENST00000379458	2/12	833	637	196				MUC3A,missense_variant,p.Thr1801Met,ENST00000379458,NM_005960.1;MUC3A,missense_variant,p.Thr1801Met,ENST00000483366,;MUC3A,upstream_gene_variant,,ENST00000414964,;	T	ENSG00000169894	ENST00000379458	Transcript
MUC3A	0	.	GRCh38	chr7	100957183	100957183	+	Missense_Mutation	SNP	C	C	A	novel		GIMEN_S4	NORMAL	C	C																c.5404N>A	p.Pro1802Thr	p.P1802T	ENST00000379458	2/12	846	647	199				MUC3A,missense_variant,p.Pro1802Thr,ENST00000379458,NM_005960.1;MUC3A,missense_variant,p.Pro1802Thr,ENST00000483366,;MUC3A,upstream_gene_variant,,ENST00000414964,;	A	ENSG00000169894	ENST00000379458	Transcript
MUC3A	0	.	GRCh38	chr7	100957207	100957207	+	Missense_Mutation	SNP	A	A	G	novel		GIMEN_S4	NORMAL	A	A																c.5428N>G	p.Thr1810Ala	p.T1810A	ENST00000379458	2/12	922	701	221				MUC3A,missense_variant,p.Thr1810Ala,ENST00000379458,NM_005960.1;MUC3A,missense_variant,p.Thr1810Ala,ENST00000483366,;MUC3A,upstream_gene_variant,,ENST00000414964,;	G	ENSG00000169894	ENST00000379458	Transcript
MUC3A	0	.	GRCh38	chr7	100957214	100957214	+	Missense_Mutation	SNP	G	G	A	novel		GIMEN_S4	NORMAL	G	G																c.5435N>A	p.Gly1812Asp	p.G1812D	ENST00000379458	2/12	924	695	229				MUC3A,missense_variant,p.Gly1812Asp,ENST00000379458,NM_005960.1;MUC3A,missense_variant,p.Gly1812Asp,ENST00000483366,;MUC3A,upstream_gene_variant,,ENST00000414964,;	A	ENSG00000169894	ENST00000379458	Transcript
MUC3A	0	.	GRCh38	chr7	100958000	100958000	+	Missense_Mutation	SNP	T	C	C	novel		GIMEN_S4	NORMAL	T	T																c.6221N>C	p.Leu2074Pro	p.L2074P	ENST00000379458	2/12	3491	847	2644				MUC3A,missense_variant,p.Leu2074Pro,ENST00000379458,NM_005960.1;MUC3A,missense_variant,p.Leu2074Pro,ENST00000483366,;MUC3A,missense_variant,p.Leu13Pro,ENST00000414964,;	C	ENSG00000169894	ENST00000379458	Transcript
MUC3A	0	.	GRCh38	chr7	100958024	100958024	+	Missense_Mutation	SNP	C	C	G	novel		GIMEN_S4	NORMAL	C	C																c.6245N>G	p.Thr2082Ser	p.T2082S	ENST00000379458	2/12	3749	2482	1267				MUC3A,missense_variant,p.Thr2082Ser,ENST00000379458,NM_005960.1;MUC3A,missense_variant,p.Thr2082Ser,ENST00000483366,;MUC3A,missense_variant,p.Thr21Ser,ENST00000414964,;	G	ENSG00000169894	ENST00000379458	Transcript
MUC3A	0	.	GRCh38	chr7	100958029	100958029	+	Missense_Mutation	SNP	G	G	A	novel		GIMEN_S4	NORMAL	G	G																c.6250N>A	p.Glu2084Lys	p.E2084K	ENST00000379458	2/12	3668	2626	1041				MUC3A,missense_variant,p.Glu2084Lys,ENST00000379458,NM_005960.1;MUC3A,missense_variant,p.Glu2084Lys,ENST00000483366,;MUC3A,missense_variant,p.Glu23Lys,ENST00000414964,;	A	ENSG00000169894	ENST00000379458	Transcript
MUC3A	0	.	GRCh38	chr7	100958135	100958136	+	Frame_Shift_Del	DEL	TG	TG	-	novel		GIMEN_S4	NORMAL	TG	TG																c.6356_6357delNN	p.Met2119ThrfsTer16	p.M2119Tfs*16	ENST00000379458	2/12	2389	1462	927				MUC3A,frameshift_variant,p.Met2119ThrfsTer16,ENST00000379458,NM_005960.1;MUC3A,frameshift_variant,p.Met2119ThrfsTer16,ENST00000483366,;MUC3A,frameshift_variant,p.Met58ThrfsTer16,ENST00000414964,;	-	ENSG00000169894	ENST00000379458	Transcript
MUC3A	0	.	GRCh38	chr7	100958139	100958140	+	Frame_Shift_Ins	INS	-	-	TG	novel		GIMEN_S4	NORMAL	-	-																c.6360_6361insTG	p.Ser2121CysfsTer45	p.S2121Cfs*45	ENST00000379458	2/12	2418	1510	908				MUC3A,frameshift_variant,p.Ser2121CysfsTer45,ENST00000379458,NM_005960.1;MUC3A,frameshift_variant,p.Ser2121CysfsTer45,ENST00000483366,;MUC3A,frameshift_variant,p.Ser60CysfsTer45,ENST00000414964,;	TG	ENSG00000169894	ENST00000379458	Transcript
MUC3A	0	.	GRCh38	chr7	100958195	100958196	+	Frame_Shift_Ins	INS	-	-	AG	novel		GIMEN_S4	NORMAL	-	-																c.6416_6417insAG	p.His2139GlnfsTer27	p.H2139Qfs*27	ENST00000379458	2/12	3447	2602	845				MUC3A,frameshift_variant,p.His2139GlnfsTer27,ENST00000379458,NM_005960.1;MUC3A,frameshift_variant,p.His2139GlnfsTer27,ENST00000483366,;MUC3A,frameshift_variant,p.His78GlnfsTer27,ENST00000414964,;	AG	ENSG00000169894	ENST00000379458	Transcript
MUC3A	0	.	GRCh38	chr7	100958447	100958447	+	Missense_Mutation	SNP	G	G	C	novel		GIMEN_S4	NORMAL	G	G																c.6668N>C	p.Ser2223Thr	p.S2223T	ENST00000379458	2/12	3686	1373	2313				MUC3A,missense_variant,p.Ser2223Thr,ENST00000379458,NM_005960.1;MUC3A,missense_variant,p.Ser2223Thr,ENST00000483366,;MUC3A,missense_variant,p.Ser162Thr,ENST00000414964,;	C	ENSG00000169894	ENST00000379458	Transcript
MUC3A	0	.	GRCh38	chr7	100958491	100958491	+	Missense_Mutation	SNP	G	A	A	novel		GIMEN_S4	NORMAL	G	G																c.6712N>A	p.Gly2238Ser	p.G2238S	ENST00000379458	2/12	4685	749	3935				MUC3A,missense_variant,p.Gly2238Ser,ENST00000379458,NM_005960.1;MUC3A,missense_variant,p.Gly2238Ser,ENST00000483366,;MUC3A,missense_variant,p.Gly177Ser,ENST00000414964,;	A	ENSG00000169894	ENST00000379458	Transcript
MUC3A	0	.	GRCh38	chr7	100958510	100958510	+	Missense_Mutation	SNP	C	C	G	novel		GIMEN_S4	NORMAL	C	C																c.6731N>G	p.Thr2244Ser	p.T2244S	ENST00000379458	2/12	4732	1339	3385				MUC3A,missense_variant,p.Thr2244Ser,ENST00000379458,NM_005960.1;MUC3A,missense_variant,p.Thr2244Ser,ENST00000483366,;MUC3A,missense_variant,p.Thr183Ser,ENST00000414964,;	G	ENSG00000169894	ENST00000379458	Transcript
MUC3A	0	.	GRCh38	chr7	100958837	100958838	+	Frame_Shift_Ins	INS	-	-	AG	rs377746492		GIMEN_S4	NORMAL	-	-																c.7058_7059insAG	p.His2353GlnfsTer119	p.H2353Qfs*119	ENST00000379458	2/12	1470	1361	109				MUC3A,frameshift_variant,p.His2353GlnfsTer119,ENST00000379458,NM_005960.1;MUC3A,frameshift_variant,p.His2353GlnfsTer119,ENST00000483366,;RP11-395B7.2,downstream_gene_variant,,ENST00000618276,;RP11-395B7.2,downstream_gene_variant,,ENST00000610769,;MUC3A,frameshift_variant,p.His292GlnfsTer119,ENST00000414964,;	AG	ENSG00000169894	ENST00000379458	Transcript
MUC3A	0	.	GRCh38	chr7	100959344	100959344	+	Missense_Mutation	SNP	G	G	C	rs79233494		GIMEN_S4	NORMAL	G	G																c.7565N>C	p.Arg2522Pro	p.R2522P	ENST00000379458	2/12	971	721	249				MUC3A,missense_variant,p.Arg2522Pro,ENST00000379458,NM_005960.1;MUC3A,missense_variant,p.Arg2522Pro,ENST00000483366,;RP11-395B7.2,downstream_gene_variant,,ENST00000618276,;RP11-395B7.2,downstream_gene_variant,,ENST00000610769,;MUC3A,missense_variant,p.Arg461Pro,ENST00000414964,;	C	ENSG00000169894	ENST00000379458	Transcript
MUC3A	0	.	GRCh38	chr7	100959347	100959347	+	Missense_Mutation	SNP	C	C	T	rs74460367		GIMEN_S4	NORMAL	C	C																c.7568N>T	p.Thr2523Ile	p.T2523I	ENST00000379458	2/12	983	727	256				MUC3A,missense_variant,p.Thr2523Ile,ENST00000379458,NM_005960.1;MUC3A,missense_variant,p.Thr2523Ile,ENST00000483366,;RP11-395B7.2,downstream_gene_variant,,ENST00000618276,;RP11-395B7.2,downstream_gene_variant,,ENST00000610769,;MUC3A,missense_variant,p.Thr462Ile,ENST00000414964,;	T	ENSG00000169894	ENST00000379458	Transcript
MUC3A	0	.	GRCh38	chr7	100959436	100959436	+	Missense_Mutation	SNP	A	A	G	rs73163757		GIMEN_S4	NORMAL	A	A																c.7657N>G	p.Met2553Val	p.M2553V	ENST00000379458	2/12	1059	709	350				MUC3A,missense_variant,p.Met2553Val,ENST00000379458,NM_005960.1;MUC3A,missense_variant,p.Met2553Val,ENST00000483366,;RP11-395B7.2,downstream_gene_variant,,ENST00000618276,;RP11-395B7.2,downstream_gene_variant,,ENST00000610769,;MUC3A,missense_variant,p.Met492Val,ENST00000414964,;	G	ENSG00000169894	ENST00000379458	Transcript
MUC3A	0	.	GRCh38	chr7	100959437	100959437	+	Missense_Mutation	SNP	T	T	C	rs78538898		GIMEN_S4	NORMAL	T	T																c.7658N>C	p.Met2553Thr	p.M2553T	ENST00000379458	2/12	1053	701	352				MUC3A,missense_variant,p.Met2553Thr,ENST00000379458,NM_005960.1;MUC3A,missense_variant,p.Met2553Thr,ENST00000483366,;RP11-395B7.2,downstream_gene_variant,,ENST00000618276,;RP11-395B7.2,downstream_gene_variant,,ENST00000610769,;MUC3A,missense_variant,p.Met492Thr,ENST00000414964,;	C	ENSG00000169894	ENST00000379458	Transcript
MUC3A	0	.	GRCh38	chr7	100959449	100959449	+	Missense_Mutation	SNP	T	T	G	rs78584246		GIMEN_S4	NORMAL	T	T																c.7670N>G	p.Ile2557Ser	p.I2557S	ENST00000379458	2/12	1065	710	355				MUC3A,missense_variant,p.Ile2557Ser,ENST00000379458,NM_005960.1;MUC3A,missense_variant,p.Ile2557Ser,ENST00000483366,;RP11-395B7.2,downstream_gene_variant,,ENST00000618276,;RP11-395B7.2,downstream_gene_variant,,ENST00000610769,;MUC3A,missense_variant,p.Ile496Ser,ENST00000414964,;	G	ENSG00000169894	ENST00000379458	Transcript
MUC3A	0	.	GRCh38	chr7	100959533	100959533	+	Missense_Mutation	SNP	C	C	T	rs78684063		GIMEN_S4	NORMAL	C	C																c.7754N>T	p.Thr2585Met	p.T2585M	ENST00000379458	2/12	960	710	250				MUC3A,missense_variant,p.Thr2585Met,ENST00000379458,NM_005960.1;MUC3A,missense_variant,p.Thr2585Met,ENST00000483366,;RP11-395B7.2,downstream_gene_variant,,ENST00000618276,;RP11-395B7.2,downstream_gene_variant,,ENST00000610769,;MUC3A,missense_variant,p.Thr524Met,ENST00000414964,;	T	ENSG00000169894	ENST00000379458	Transcript
MUC3A	0	.	GRCh38	chr7	100959563	100959563	+	Missense_Mutation	SNP	C	C	T	rs73714242		GIMEN_S4	NORMAL	C	C																c.7784N>T	p.Ala2595Val	p.A2595V	ENST00000379458	2/12	874	660	214				MUC3A,missense_variant,p.Ala2595Val,ENST00000379458,NM_005960.1;MUC3A,missense_variant,p.Ala2595Val,ENST00000483366,;RP11-395B7.2,downstream_gene_variant,,ENST00000618276,;RP11-395B7.2,downstream_gene_variant,,ENST00000610769,;MUC3A,missense_variant,p.Ala534Val,ENST00000414964,;	T	ENSG00000169894	ENST00000379458	Transcript
MUC3A	0	.	GRCh38	chr7	100959590	100959590	+	Missense_Mutation	SNP	C	C	T	rs73714243		GIMEN_S4	NORMAL	C	C																c.7811N>T	p.Thr2604Met	p.T2604M	ENST00000379458	2/12	795	602	193				MUC3A,missense_variant,p.Thr2604Met,ENST00000379458,NM_005960.1;MUC3A,missense_variant,p.Thr2604Met,ENST00000483366,;RP11-395B7.2,downstream_gene_variant,,ENST00000618276,;RP11-395B7.2,downstream_gene_variant,,ENST00000610769,;MUC3A,missense_variant,p.Thr543Met,ENST00000414964,;	T	ENSG00000169894	ENST00000379458	Transcript
MUC3A	0	.	GRCh38	chr7	100959713	100959713	+	Missense_Mutation	SNP	C	C	T	rs75365561		GIMEN_S4	NORMAL	C	C																c.7934N>T	p.Thr2645Ile	p.T2645I	ENST00000379458	2/12	729	514	215				MUC3A,missense_variant,p.Thr2645Ile,ENST00000379458,NM_005960.1;MUC3A,missense_variant,p.Thr2645Ile,ENST00000483366,;RP11-395B7.2,downstream_gene_variant,,ENST00000618276,;RP11-395B7.2,downstream_gene_variant,,ENST00000610769,;MUC3A,missense_variant,p.Thr584Ile,ENST00000414964,;	T	ENSG00000169894	ENST00000379458	Transcript
MUC3A	0	.	GRCh38	chr7	100959889	100959889	+	Missense_Mutation	SNP	T	T	G	rs76249962		GIMEN_S4	NORMAL	T	T																c.8110N>G	p.Ser2704Ala	p.S2704A	ENST00000379458	2/12	608	382	226				MUC3A,missense_variant,p.Ser2704Ala,ENST00000379458,NM_005960.1;MUC3A,missense_variant,p.Ser2704Ala,ENST00000483366,;RP11-395B7.2,downstream_gene_variant,,ENST00000618276,;RP11-395B7.2,downstream_gene_variant,,ENST00000610769,;MUC3A,missense_variant,p.Ser643Ala,ENST00000414964,;	G	ENSG00000169894	ENST00000379458	Transcript
MUC3A	0	.	GRCh38	chr7	100959988	100959988	+	Missense_Mutation	SNP	G	G	T	rs62483699		GIMEN_S4	NORMAL	G	G																c.8209N>T	p.Ala2737Ser	p.A2737S	ENST00000379458	2/12	673	399	274				MUC3A,missense_variant,p.Ala2737Ser,ENST00000379458,NM_005960.1;MUC3A,missense_variant,p.Ala2737Ser,ENST00000483366,;RP11-395B7.2,downstream_gene_variant,,ENST00000618276,;RP11-395B7.2,downstream_gene_variant,,ENST00000610769,;MUC3A,missense_variant,p.Ala676Ser,ENST00000414964,;	T	ENSG00000169894	ENST00000379458	Transcript
MUC3A	0	.	GRCh38	chr7	100960006	100960006	+	Missense_Mutation	SNP	T	T	C	rs62483700		GIMEN_S4	NORMAL	T	T																c.8227N>C	p.Ser2743Pro	p.S2743P	ENST00000379458	2/12	687	403	284				MUC3A,missense_variant,p.Ser2743Pro,ENST00000379458,NM_005960.1;MUC3A,missense_variant,p.Ser2743Pro,ENST00000483366,;RP11-395B7.2,downstream_gene_variant,,ENST00000618276,;RP11-395B7.2,downstream_gene_variant,,ENST00000610769,;MUC3A,missense_variant,p.Ser682Pro,ENST00000414964,;	C	ENSG00000169894	ENST00000379458	Transcript
MUC3A	0	.	GRCh38	chr7	100960283	100960283	+	Missense_Mutation	SNP	T	T	C	rs73714259		GIMEN_S4	NORMAL	T	T																c.8504N>C	p.Met2835Thr	p.M2835T	ENST00000379458	2/12	862	587	275				MUC3A,missense_variant,p.Met2835Thr,ENST00000379458,NM_005960.1;MUC3A,missense_variant,p.Met2835Thr,ENST00000483366,;RP11-395B7.2,downstream_gene_variant,,ENST00000618276,;RP11-395B7.2,downstream_gene_variant,,ENST00000610769,;MUC3A,missense_variant,p.Met774Thr,ENST00000414964,;	C	ENSG00000169894	ENST00000379458	Transcript
MUC3A	0	.	GRCh38	chr7	100960306	100960306	+	Missense_Mutation	SNP	T	T	A	rs76244845		GIMEN_S4	NORMAL	T	T																c.8527N>A	p.Ser2843Thr	p.S2843T	ENST00000379458	2/12	848	577	271				MUC3A,missense_variant,p.Ser2843Thr,ENST00000379458,NM_005960.1;MUC3A,missense_variant,p.Ser2843Thr,ENST00000483366,;RP11-395B7.2,downstream_gene_variant,,ENST00000618276,;RP11-395B7.2,downstream_gene_variant,,ENST00000610769,;MUC3A,missense_variant,p.Ser782Thr,ENST00000414964,;	A	ENSG00000169894	ENST00000379458	Transcript
MUC3A	0	.	GRCh38	chr7	100960307	100960307	+	Missense_Mutation	SNP	C	C	T	rs78685360		GIMEN_S4	NORMAL	C	C																c.8528N>T	p.Ser2843Leu	p.S2843L	ENST00000379458	2/12	862	590	272				MUC3A,missense_variant,p.Ser2843Leu,ENST00000379458,NM_005960.1;MUC3A,missense_variant,p.Ser2843Leu,ENST00000483366,;RP11-395B7.2,downstream_gene_variant,,ENST00000618276,;RP11-395B7.2,downstream_gene_variant,,ENST00000610769,;MUC3A,missense_variant,p.Ser782Leu,ENST00000414964,;	T	ENSG00000169894	ENST00000379458	Transcript
MUC3A	0	.	GRCh38	chr7	100960406	100960406	+	Missense_Mutation	SNP	G	G	A	rs73163758		GIMEN_S4	NORMAL	G	G																c.8627N>A	p.Ser2876Asn	p.S2876N	ENST00000379458	2/12	774	475	299				MUC3A,missense_variant,p.Ser2876Asn,ENST00000379458,NM_005960.1;MUC3A,missense_variant,p.Ser2876Asn,ENST00000483366,;RP11-395B7.2,downstream_gene_variant,,ENST00000618276,;RP11-395B7.2,downstream_gene_variant,,ENST00000610769,;MUC3A,missense_variant,p.Ser815Asn,ENST00000414964,;	A	ENSG00000169894	ENST00000379458	Transcript
MUC3A	0	.	GRCh38	chr7	100960420	100960420	+	Missense_Mutation	SNP	C	C	A	rs73163760		GIMEN_S4	NORMAL	C	C																c.8641N>A	p.Leu2881Ile	p.L2881I	ENST00000379458	2/12	760	465	295				MUC3A,missense_variant,p.Leu2881Ile,ENST00000379458,NM_005960.1;MUC3A,missense_variant,p.Leu2881Ile,ENST00000483366,;RP11-395B7.2,downstream_gene_variant,,ENST00000618276,;RP11-395B7.2,downstream_gene_variant,,ENST00000610769,;MUC3A,missense_variant,p.Leu820Ile,ENST00000414964,;	A	ENSG00000169894	ENST00000379458	Transcript
MUC3A	0	.	GRCh38	chr7	100960528	100960528	+	Missense_Mutation	SNP	A	A	G	rs75471530		GIMEN_S4	NORMAL	A	A																c.8749N>G	p.Thr2917Ala	p.T2917A	ENST00000379458	2/12	531	327	204				MUC3A,missense_variant,p.Thr2917Ala,ENST00000379458,NM_005960.1;MUC3A,missense_variant,p.Thr2917Ala,ENST00000483366,;RP11-395B7.2,downstream_gene_variant,,ENST00000618276,;RP11-395B7.2,downstream_gene_variant,,ENST00000610769,;MUC3A,missense_variant,p.Thr856Ala,ENST00000414964,;	G	ENSG00000169894	ENST00000379458	Transcript
MUC3A	0	.	GRCh38	chr7	100960546	100960546	+	Missense_Mutation	SNP	C	C	T	rs73163764		GIMEN_S4	NORMAL	C	C																c.8767N>T	p.Pro2923Ser	p.P2923S	ENST00000379458	2/12	556	350	206				MUC3A,missense_variant,p.Pro2923Ser,ENST00000379458,NM_005960.1;MUC3A,missense_variant,p.Pro2923Ser,ENST00000483366,;RP11-395B7.2,downstream_gene_variant,,ENST00000618276,;RP11-395B7.2,downstream_gene_variant,,ENST00000610769,;MUC3A,missense_variant,p.Pro862Ser,ENST00000414964,;	T	ENSG00000169894	ENST00000379458	Transcript
MUC3A	0	.	GRCh38	chr7	100960582	100960582	+	Missense_Mutation	SNP	T	T	A	rs75799835		GIMEN_S4	NORMAL	T	T																c.8803N>A	p.Ser2935Thr	p.S2935T	ENST00000379458	2/12	584	377	206				MUC3A,missense_variant,p.Ser2935Thr,ENST00000379458,NM_005960.1;MUC3A,missense_variant,p.Ser2935Thr,ENST00000483366,;RP11-395B7.2,downstream_gene_variant,,ENST00000618276,;RP11-395B7.2,downstream_gene_variant,,ENST00000610769,;MUC3A,missense_variant,p.Ser874Thr,ENST00000414964,;	A	ENSG00000169894	ENST00000379458	Transcript
MUC3A	0	.	GRCh38	chr7	100960598	100960598	+	Missense_Mutation	SNP	G	G	C	rs74529310		GIMEN_S4	NORMAL	G	G																c.8819N>C	p.Arg2940Pro	p.R2940P	ENST00000379458	2/12	633	400	233				MUC3A,missense_variant,p.Arg2940Pro,ENST00000379458,NM_005960.1;MUC3A,missense_variant,p.Arg2940Pro,ENST00000483366,;RP11-395B7.2,downstream_gene_variant,,ENST00000618276,;RP11-395B7.2,downstream_gene_variant,,ENST00000610769,;MUC3A,missense_variant,p.Arg879Pro,ENST00000414964,;	C	ENSG00000169894	ENST00000379458	Transcript
MUC3A	0	.	GRCh38	chr7	100960609	100960609	+	Nonsense_Mutation	SNP	C	C	T	rs79874934		GIMEN_S4	NORMAL	C	C																c.8830N>T	p.Gln2944Ter	p.Q2944*	ENST00000379458	2/12	643	419	224				MUC3A,stop_gained,p.Gln2944Ter,ENST00000379458,NM_005960.1;MUC3A,stop_gained,p.Gln2944Ter,ENST00000483366,;RP11-395B7.2,downstream_gene_variant,,ENST00000618276,;RP11-395B7.2,downstream_gene_variant,,ENST00000610769,;MUC3A,stop_gained,p.Gln883Ter,ENST00000414964,;	T	ENSG00000169894	ENST00000379458	Transcript
MUC3A	0	.	GRCh38	chr7	100960610	100960610	+	Missense_Mutation	SNP	A	A	G	rs75517157		GIMEN_S4	NORMAL	A	A																c.8831N>G	p.Gln2944Arg	p.Q2944R	ENST00000379458	2/12	635	418	217				MUC3A,missense_variant,p.Gln2944Arg,ENST00000379458,NM_005960.1;MUC3A,missense_variant,p.Gln2944Arg,ENST00000483366,;RP11-395B7.2,downstream_gene_variant,,ENST00000618276,;RP11-395B7.2,downstream_gene_variant,,ENST00000610769,;MUC3A,missense_variant,p.Gln883Arg,ENST00000414964,;	G	ENSG00000169894	ENST00000379458	Transcript
MUC3A	0	.	GRCh38	chr7	100964820	100964820	+	Missense_Mutation	SNP	T	T	C	rs6960868		GIMEN_S4	NORMAL	T	T																c.9359N>C	p.Val3120Ala	p.V3120A	ENST00000379458	6/12	329	188	141				MUC3A,missense_variant,p.Val3120Ala,ENST00000379458,NM_005960.1;MUC3A,missense_variant,p.Val3120Ala,ENST00000483366,;MUC12,upstream_gene_variant,,ENST00000379442,;MUC12,upstream_gene_variant,,ENST00000536621,NM_001164462.1;RP11-395B7.2,non_coding_transcript_exon_variant,,ENST00000618276,;RP11-395B7.2,non_coding_transcript_exon_variant,,ENST00000610769,;MUC3A,3_prime_UTR_variant,,ENST00000414964,;…	C	ENSG00000169894	ENST00000379458	Transcript
MUC3A	0	.	GRCh38	chr7	100965345	100965345	+	Missense_Mutation	SNP	C	C	A	rs73714276		GIMEN_S4	NORMAL	C	C																c.9446N>A	p.Ala3149Glu	p.A3149E	ENST00000379458	7/12	571	324	247				MUC3A,missense_variant,p.Ala3149Glu,ENST00000379458,NM_005960.1;MUC3A,missense_variant,p.Ala3149Glu,ENST00000483366,;MUC12,upstream_gene_variant,,ENST00000379442,;MUC12,upstream_gene_variant,,ENST00000536621,NM_001164462.1;RP11-395B7.2,non_coding_transcript_exon_variant,,ENST00000618276,;RP11-395B7.2,non_coding_transcript_exon_variant,,ENST00000610769,;MUC3A,splice_region_variant,,ENST00000414964…	A	ENSG00000169894	ENST00000379458	Transcript
MUC3A	0	.	GRCh38	chr7	100965859	100965859	+	Missense_Mutation	SNP	A	A	G	rs73163797		GIMEN_S4	NORMAL	A	A																c.9604N>G	p.Thr3202Ala	p.T3202A	ENST00000379458	8/12	498	322	176				MUC3A,missense_variant,p.Thr3202Ala,ENST00000379458,NM_005960.1;MUC3A,missense_variant,p.Thr3202Ala,ENST00000483366,;MUC12,upstream_gene_variant,,ENST00000379442,;MUC12,upstream_gene_variant,,ENST00000536621,NM_001164462.1;RP11-395B7.2,non_coding_transcript_exon_variant,,ENST00000610769,;RP11-395B7.2,intron_variant,,ENST00000618276,;MUC3A,3_prime_UTR_variant,,ENST00000414964,;MUC3A,upstream_gene_…	G	ENSG00000169894	ENST00000379458	Transcript
MUC3A	0	.	GRCh38	chr7	100966916	100966916	+	Missense_Mutation	SNP	T	T	C	rs10258821		GIMEN_S4	NORMAL	T	T																c.9895N>C	p.Tyr3299His	p.Y3299H	ENST00000379458	11/12	430	311	119				MUC3A,missense_variant,p.Tyr3299His,ENST00000379458,NM_005960.1;MUC3A,missense_variant,p.Tyr3241His,ENST00000483366,;MUC12,upstream_gene_variant,,ENST00000379442,;MUC12,upstream_gene_variant,,ENST00000536621,NM_001164462.1;RP11-395B7.2,intron_variant,,ENST00000618276,;RP11-395B7.2,upstream_gene_variant,,ENST00000610769,;MUC3A,3_prime_UTR_variant,,ENST00000414964,;MUC3A,non_coding_transcript_exon_…	C	ENSG00000169894	ENST00000379458	Transcript
MUC12	0	.	GRCh38	chr7	100969671	100969671	+	Missense_Mutation	SNP	G	G	A	rs79881008		GIMEN_S4	NORMAL	G	G																c.49N>A	p.Val17Ile	p.V17I	ENST00000536621	1/12	151	80	71				MUC12,missense_variant,p.Val17Ile,ENST00000379442,;MUC12,missense_variant,p.Val17Ile,ENST00000536621,NM_001164462.1;MUC3A,downstream_gene_variant,,ENST00000379458,NM_005960.1;MUC3A,downstream_gene_variant,,ENST00000483366,;RP11-395B7.2,upstream_gene_variant,,ENST00000618276,;RP11-395B7.2,upstream_gene_variant,,ENST00000610769,;MUC3A,downstream_gene_variant,,ENST00000414964,;MUC3A,downstream_gene_…	A	ENSG00000205277	ENST00000536621	Transcript
MUC12	0	.	GRCh38	chr7	100969680	100969680	+	Missense_Mutation	SNP	G	G	C	rs78487486		GIMEN_S4	NORMAL	G	G																c.58N>C	p.Val20Leu	p.V20L	ENST00000536621	1/12	136	76	60				MUC12,missense_variant,p.Val20Leu,ENST00000379442,;MUC12,missense_variant,p.Val20Leu,ENST00000536621,NM_001164462.1;MUC3A,downstream_gene_variant,,ENST00000379458,NM_005960.1;MUC3A,downstream_gene_variant,,ENST00000483366,;RP11-395B7.2,upstream_gene_variant,,ENST00000618276,;RP11-395B7.2,upstream_gene_variant,,ENST00000610769,;MUC3A,downstream_gene_variant,,ENST00000414964,;MUC3A,downstream_gene_…	C	ENSG00000205277	ENST00000536621	Transcript
MUC12	0	.	GRCh38	chr7	100995994	100995994	+	Missense_Mutation	SNP	C	C	G	rs111685361		GIMEN_S4	NORMAL	C	C																c.5431N>G	p.Pro1811Ala	p.P1811A	ENST00000536621	2/12	50	20	30				MUC12,missense_variant,p.Pro1954Ala,ENST00000379442,;MUC12,missense_variant,p.Pro1811Ala,ENST00000536621,NM_001164462.1;	G	ENSG00000205277	ENST00000536621	Transcript
MUC12	0	.	GRCh38	chr7	101004267	101004267	+	Missense_Mutation	SNP	G	G	C	rs73402837		GIMEN_S4	NORMAL	G	G																c.13704N>C	p.Leu4568Phe	p.L4568F	ENST00000536621	2/12	28	18	10				MUC12,missense_variant,p.Leu4711Phe,ENST00000379442,;MUC12,missense_variant,p.Leu4568Phe,ENST00000536621,NM_001164462.1;	C	ENSG00000205277	ENST00000536621	Transcript
MUC12	0	.	GRCh38	chr7	101004284	101004284	+	Missense_Mutation	SNP	C	C	T	rs74373577		GIMEN_S4	NORMAL	C	C																c.13721N>T	p.Ser4574Leu	p.S4574L	ENST00000536621	2/12	40	22	18				MUC12,missense_variant,p.Ser4717Leu,ENST00000379442,;MUC12,missense_variant,p.Ser4574Leu,ENST00000536621,NM_001164462.1;	T	ENSG00000205277	ENST00000536621	Transcript
MUC12	0	.	GRCh38	chr7	101004493	101004493	+	Missense_Mutation	SNP	C	C	G	rs111307353		GIMEN_S4	NORMAL	C	C																c.13930N>G	p.Pro4644Ala	p.P4644A	ENST00000536621	2/12	402	180	222				MUC12,missense_variant,p.Pro4787Ala,ENST00000379442,;MUC12,missense_variant,p.Pro4644Ala,ENST00000536621,NM_001164462.1;	G	ENSG00000205277	ENST00000536621	Transcript
COL26A1	0	.	GRCh38	chr7	101545441	101545441	+	Missense_Mutation	SNP	C	C	G	rs200207754		GIMEN_S4	NORMAL	C	C																c.807N>G	p.Asn269Lys	p.N269K	ENST00000313669	7/13	90	55	35				COL26A1,missense_variant,p.Asn269Lys,ENST00000313669,NM_001278563.2;COL26A1,missense_variant,p.Asn267Lys,ENST00000613501,NM_133457.4;	G	ENSG00000160963	ENST00000313669	Transcript
RASA4	0	.	GRCh38	chr7	102595322	102595322	+	Missense_Mutation	SNP	T	T	C	rs144395384		GIMEN_S4	NORMAL	T	T																c.1054N>G	p.Met352Val	p.M352V	ENST00000262940	11/21	321	224	97				RASA4,missense_variant,p.Met352Val,ENST00000262940,NM_006989.5;RASA4,missense_variant,p.Met280Val,ENST00000461209,;RASA4,missense_variant,p.Met352Val,ENST00000449970,NM_001079877.2;RASA4,missense_variant,p.Met280Val,ENST00000462172,;RASA4,missense_variant,p.Met52Val,ENST00000521397,;RASA4,downstream_gene_variant,,ENST00000522801,;RP11-514P8.7,upstream_gene_variant,,ENST00000514917,;RASA4,upstream…	C	ENSG00000105808	ENST00000262940	Transcript
FAM185A	0	.	GRCh38	chr7	102749386	102749386	+	Missense_Mutation	SNP	G	C	C	rs28695887		GIMEN_S4	NORMAL	G	G																c.179N>C	p.Gly60Ala	p.G60A	ENST00000413034	1/8	119	0	119				FAM185A,missense_variant,p.Gly60Ala,ENST00000409231,NM_001145269.1;FAM185A,missense_variant,p.Gly60Ala,ENST00000413034,NM_001145268.1;FAM185A,missense_variant,p.Gly60Ala,ENST00000418198,;FAM185A,non_coding_transcript_exon_variant,,ENST00000481697,;FAM185A,intron_variant,,ENST00000487807,;FAM185A,upstream_gene_variant,,ENST00000496790,;FAM185A,missense_variant,p.Gly60Ala,ENST00000442873,;FAM185A,m…	C	ENSG00000222011	ENST00000413034	Transcript
LAMB4	0	.	GRCh38	chr7	108065869	108065869	+	Missense_Mutation	SNP	G	G	A	novel		GIMEN_S4	NORMAL	G	G																c.2729N>T	p.Pro910Leu	p.P910L	ENST00000388781	21/34	396	211	185				LAMB4,missense_variant,p.Pro910Leu,ENST00000388781,NM_007356.2;LAMB4,missense_variant,p.Pro910Leu,ENST00000205386,NM_001318046.1;LAMB4,upstream_gene_variant,,ENST00000422975,;LAMB4,non_coding_transcript_exon_variant,,ENST00000475469,;LAMB4,upstream_gene_variant,,ENST00000471677,;	A	ENSG00000091128	ENST00000388781	Transcript
CPED1	0	.	GRCh38	chr7	121266431	121266431	+	Nonsense_Mutation	SNP	G	G	T	rs368339924		GIMEN_S4	NORMAL	G	G																c.2515N>T	p.Glu839Ter	p.E839*	ENST00000310396	19/23	369	204	165				CPED1,stop_gained,p.Glu839Ter,ENST00000310396,NM_024913.4;CPED1,downstream_gene_variant,,ENST00000450913,NM_001105533.1;CPED1,downstream_gene_variant,,ENST00000423795,;CPED1,downstream_gene_variant,,ENST00000466055,;	T	ENSG00000106034	ENST00000310396	Transcript
RP11-309L24.4	0	.	GRCh38	chr7	128866579	128866580	+	Frame_Shift_Ins	INS	-	-	C	novel		GIMEN_S4	NORMAL	-	-																c.170_171insC	p.Lys59GlnfsTer43	p.K59Qfs*43	ENST00000609480	1/2	461	347	114				RP11-309L24.4,frameshift_variant,p.Lys59GlnfsTer43,ENST00000609480,NM_001195150.1;ATP6V1F,downstream_gene_variant,,ENST00000492758,NM_001198909.1;ATP6V1F,downstream_gene_variant,,ENST00000249289,NM_004231.3;RP11-309L24.2,upstream_gene_variant,,ENST00000469965,;KCP,intron_variant,,ENST00000492679,;	C	ENSG00000272899	ENST00000609480	Transcript
KLF14	0	.	GRCh38	chr7	130733862	130733862	+	Missense_Mutation	SNP	G	G	A	rs111400400		GIMEN_S4	NORMAL	G	G																c.172N>T	p.Pro58Ser	p.P58S	ENST00000583337	1/1	97	27	70				KLF14,missense_variant,p.Pro58Ser,ENST00000583337,NM_138693.3;	A	ENSG00000266265	ENST00000583337	Transcript
KLF14	0	.	GRCh38	chr7	130733894	130733894	+	Missense_Mutation	SNP	G	G	T	novel		GIMEN_S4	NORMAL	G	G																c.140N>A	p.Pro47Gln	p.P47Q	ENST00000583337	1/1	98	31	67				KLF14,missense_variant,p.Pro47Gln,ENST00000583337,NM_138693.3;	T	ENSG00000266265	ENST00000583337	Transcript
NUP205	0	.	GRCh38	chr7	135557955	135557955	+	Missense_Mutation	SNP	C	C	T	rs73158973		GIMEN_S4	NORMAL	C	C																c.11N>T	p.Pro4Leu	p.P4L	ENST00000285968	1/43	281	151	130				NUP205,missense_variant,p.Pro4Leu,ENST00000285968,NM_015135.2,NM_001329434.1;NUP205,non_coding_transcript_exon_variant,,ENST00000489493,;	T	ENSG00000155561	ENST00000285968	Transcript
PTN	0	.	GRCh38	chr7	137251230	137251230	+	Missense_Mutation	SNP	C	C	A	rs61735090		GIMEN_S4	NORMAL	C	C																c.451N>T	p.Ala151Ser	p.A151S	ENST00000348225	4/5	383	204	179				PTN,stop_gained,p.Glu151Ter,ENST00000393083,;PTN,missense_variant,p.Ala151Ser,ENST00000348225,NM_001321386.1,NM_002825.5,NM_001321387.1;	A	ENSG00000105894	ENST00000348225	Transcript
SVOPL	0	.	GRCh38	chr7	138621080	138621080	+	Missense_Mutation	SNP	C	C	A	novel		GIMEN_S4	NORMAL	C	C																c.1319N>T	p.Arg440Leu	p.R440L	ENST00000419765	13/15	100	59	41				SVOPL,missense_variant,p.Arg320Leu,ENST00000421622,;SVOPL,missense_variant,p.Arg440Leu,ENST00000419765,NM_001139456.1;SVOPL,missense_variant,p.Arg288Leu,ENST00000436657,NM_174959.3;SVOPL,missense_variant,p.Arg288Leu,ENST00000288513,;SNORA40,downstream_gene_variant,,ENST00000516379,;SVOPL,intron_variant,,ENST00000463557,;SVOPL,missense_variant,p.Arg193Leu,ENST00000441685,;SVOPL,non_coding_transcri…	A	ENSG00000157703	ENST00000419765	Transcript
TAS2R5	0	.	GRCh38	chr7	141790419	141790419	+	Missense_Mutation	SNP	G	G	A	rs2234013		GIMEN_S4	NORMAL	G	G																c.58N>A	p.Gly20Ser	p.G20S	ENST00000247883	1/1	231	109	122				TAS2R5,missense_variant,p.Gly20Ser,ENST00000247883,NM_018980.2;SSBP1,downstream_gene_variant,,ENST00000465582,;TAS2R6P,downstream_gene_variant,,ENST00000605022,;	A	ENSG00000127366	ENST00000247883	Transcript
PRSS2	0	.	GRCh38	chr7	142771005	142771005	+	Missense_Mutation	SNP	C	C	T	rs62473563		GIMEN_S4	NORMAL	C	C																c.23N>T	p.Thr8Ile	p.T8I	ENST00000633969	1/6	313	174	139				PRSS2,missense_variant,p.Thr8Ile,ENST00000633969,NM_001303414.1;PRSS2,missense_variant,p.Thr8Ile,ENST00000632805,;PRSS2,missense_variant,p.Thr8Ile,ENST00000539842,NM_002770.3;TRBC2,intron_variant,,ENST00000637077,;TRBC2,intron_variant,,ENST00000610416,;TRBC2,intron_variant,,ENST00000636844,;PRSS2,intron_variant,,ENST00000632998,;PRSS2,upstream_gene_variant,,ENST00000618750,;PRSS2,non_coding_trans…	T	ENSG00000275896	ENST00000633969	Transcript
PRSS2	0	.	GRCh38	chr7	142773976	142773976	+	Missense_Mutation	SNP	G	G	A	novel		GIMEN_S4	NORMAL	G	G																c.554N>A	p.Cys185Tyr	p.C185Y	ENST00000633969	5/6	655	497	158				PRSS2,missense_variant,p.Cys185Tyr,ENST00000633969,NM_001303414.1;PRSS2,missense_variant,p.Cys171Tyr,ENST00000632998,;PRSS2,missense_variant,p.Cys170Tyr,ENST00000632805,;PRSS2,missense_variant,p.Cys171Tyr,ENST00000539842,NM_002770.3;TRBC2,intron_variant,,ENST00000637077,;TRBC2,intron_variant,,ENST00000610416,;TRBC2,intron_variant,,ENST00000636844,;PRSS2,non_coding_transcript_exon_variant,,ENST000…	A	ENSG00000275896	ENST00000633969	Transcript
EPHB6	0	.	GRCh38	chr7	142865498	142865498	+	Missense_Mutation	SNP	G	T	T	rs8177146		GIMEN_S4	NORMAL	G	G																c.973N>T	p.Ala325Ser	p.A325S	ENST00000619012	8/20	134	0	134				EPHB6,missense_variant,p.Ala325Ser,ENST00000619012,;EPHB6,missense_variant,p.Ala325Ser,ENST00000422643,NM_004445.5;EPHB6,missense_variant,p.Ala32Ser,ENST00000411471,NM_001280795.2,NM_001280794.2;EPHB6,upstream_gene_variant,,ENST00000476059,;EPHB6,upstream_gene_variant,,ENST00000617632,;EPHB6,downstream_gene_variant,,ENST00000497095,;EPHB6,3_prime_UTR_variant,,ENST00000614832,;EPHB6,3_prime_UTR_va…	T	ENSG00000106123	ENST00000619012	Transcript
TRPV5	0	.	GRCh38	chr7	142912583	142912583	+	Missense_Mutation	SNP	T	C	C	rs4252499		GIMEN_S4	NORMAL	T	T																c.1687N>G	p.Thr563Ala	p.T563A	ENST00000265310	13/15	323	0	323				TRPV5,missense_variant,p.Thr563Ala,ENST00000265310,NM_019841.6;TRPV5,missense_variant,p.Thr508Ala,ENST00000439304,;	C	ENSG00000127412	ENST00000265310	Transcript
TRPV5	0	.	GRCh38	chr7	142929454	142929454	+	Missense_Mutation	SNP	T	C	C	rs4236480		GIMEN_S4	NORMAL	T	T																c.461N>G	p.His154Arg	p.H154R	ENST00000265310	4/15	416	0	416				TRPV5,missense_variant,p.His154Arg,ENST00000265310,NM_019841.6;TRPV5,missense_variant,p.His154Arg,ENST00000442623,;TRPV5,missense_variant,p.His148Arg,ENST00000439304,;	C	ENSG00000127412	ENST00000265310	Transcript
CTAGE15	0	.	GRCh38	chr7	143573079	143573079	+	Missense_Mutation	SNP	A	A	G	rs62484910		GIMEN_S4	NORMAL	A	A																c.1262N>G	p.Glu421Gly	p.E421G	ENST00000420911	1/1	478	189	289				CTAGE15,missense_variant,p.Glu421Gly,ENST00000420911,NM_001008747.2;RNU6-162P,upstream_gene_variant,,ENST00000516228,;	G	ENSG00000271079	ENST00000420911	Transcript
TCAF2	0	.	GRCh38	chr7	143703208	143703208	+	Missense_Mutation	SNP	A	G	G	novel		GIMEN_S4	NORMAL	A	A																c.214N>G	p.Thr72Ala	p.T72A	ENST00000444908	2/7	19	0	18				TCAF2,missense_variant,p.Thr72Ala,ENST00000441159,;TCAF2,missense_variant,p.Thr72Ala,ENST00000444908,NM_001130025.1;TCAF2,missense_variant,p.Thr72Ala,ENST00000357344,NM_173678.2;RP11-298A10.1,intron_variant,,ENST00000636919,;RP11-298A10.1,intron_variant,,ENST00000636123,;TCAF2,intron_variant,,ENST00000518791,;	G	ENSG00000170379	ENST00000444908	Transcript
TCAF2	0	.	GRCh38	chr7	143719990	143719990	+	Missense_Mutation	SNP	T	C	C	rs62486261		GIMEN_S4	NORMAL	T	T																c.931N>C	p.Cys311Arg	p.C311R	ENST00000444908	3/7	216	4	212				TCAF2,missense_variant,p.Cys311Arg,ENST00000441159,;TCAF2,missense_variant,p.Cys311Arg,ENST00000444908,NM_001130025.1;TCAF2,missense_variant,p.Cys311Arg,ENST00000357344,NM_173678.2;TCAF2,missense_variant,p.Cys147Arg,ENST00000411935,;TCAF2,missense_variant,p.Cys147Arg,ENST00000425618,NM_001130026.2;TCAF2,missense_variant,p.Cys126Arg,ENST00000518791,;RP11-298A10.1,intron_variant,,ENST00000636919,;R…	C	ENSG00000170379	ENST00000444908	Transcript
OR2A42	0	.	GRCh38	chr7	144232624	144232624	+	Missense_Mutation	SNP	G	A	A	rs3812405		GIMEN_S4	NORMAL	G	G																c.220N>T	p.Arg74Cys	p.R74C	ENST00000391496	1/1	7	0	7				OR2A42,missense_variant,p.Arg74Cys,ENST00000391496,NM_001001802.2;RP4-545C24.1,intron_variant,,ENST00000498693,;RP4-545C24.1,intron_variant,,ENST00000464929,;RP4-545C24.1,intron_variant,,ENST00000460955,;RP4-545C24.1,intron_variant,,ENST00000493248,;RP4-545C24.1,intron_variant,,ENST00000489077,;RP4-545C24.1,intron_variant,,ENST00000477797,;RP4-545C24.1,downstream_gene_variant,,ENST00000480074,;	A	ENSG00000212807	ENST00000391496	Transcript
OR2A42	0	.	GRCh38	chr7	144232627	144232627	+	Missense_Mutation	SNP	T	C	C	rs201215638		GIMEN_S4	NORMAL	T	T																c.217N>G	p.Thr73Ala	p.T73A	ENST00000391496	1/1	7	0	7				OR2A42,missense_variant,p.Thr73Ala,ENST00000391496,NM_001001802.2;RP4-545C24.1,intron_variant,,ENST00000498693,;RP4-545C24.1,intron_variant,,ENST00000464929,;RP4-545C24.1,intron_variant,,ENST00000460955,;RP4-545C24.1,intron_variant,,ENST00000493248,;RP4-545C24.1,intron_variant,,ENST00000489077,;RP4-545C24.1,intron_variant,,ENST00000477797,;RP4-545C24.1,downstream_gene_variant,,ENST00000480074,;	C	ENSG00000212807	ENST00000391496	Transcript
CTAGE8	0	.	GRCh38	chr7	144267335	144267335	+	Missense_Mutation	SNP	G	G	A	rs199675416		GIMEN_S4	NORMAL	G	G																c.1916N>T	p.Pro639Leu	p.P639L	ENST00000487179	1/1	232	155	77				CTAGE8,missense_variant,p.Pro639Leu,ENST00000487179,NM_001278507.1;OR2A1-AS1,intron_variant,,ENST00000463561,;OR2A1-AS1,intron_variant,,ENST00000476560,;OR2A1-AS1,intron_variant,,ENST00000487102,;OR2A1-AS1,intron_variant,,ENST00000478806,;RP4-545C24.1,intron_variant,,ENST00000460955,;OR2A1-AS1,intron_variant,,ENST00000489488,;OR2A1-AS1,intron_variant,,ENST00000461843,;	A	ENSG00000244693	ENST00000487179	Transcript
OR2A1	0	.	GRCh38	chr7	144318627	144318627	+	Missense_Mutation	SNP	C	G	G	rs201568948		GIMEN_S4	NORMAL	C	C																c.503N>G	p.Ser168Cys	p.S168C	ENST00000408951	1/1	139	0	139				OR2A1,missense_variant,p.Ser168Cys,ENST00000408951,NM_001005287.1;OR2A1-AS1,intron_variant,,ENST00000463561,;OR2A1-AS1,intron_variant,,ENST00000486094,;OR2A1-AS1,intron_variant,,ENST00000476560,;OR2A1-AS1,intron_variant,,ENST00000487102,;OR2A1-AS1,intron_variant,,ENST00000475089,;OR2A1-AS1,intron_variant,,ENST00000478806,;OR2A1-AS1,intron_variant,,ENST00000488041,;OR2A1-AS1,intron_variant,,ENST00…	G	ENSG00000221970	ENST00000408951	Transcript
ARHGEF5	0	.	GRCh38	chr7	144362670	144362671	+	Frame_Shift_Ins	INS	-	-	TGGAGGCTGAGGAGGCCCAGCG	rs766185415		GIMEN_S4	NORMAL	-	-																c.1_2insTGGAGGCTGAGGAGGCCCAGCG	p.Ala10GlyfsTer2	p.A10Gfs*2	ENST00000056217	2/15	420	337	83				ARHGEF5,frameshift_variant,p.Ala10GlyfsTer2,ENST00000056217,NM_005435.3;ARHGEF5,frameshift_variant,p.Ala10GlyfsTer2,ENST00000498580,;ARHGEF5,upstream_gene_variant,,ENST00000474817,;ARHGEF5,upstream_gene_variant,,ENST00000471847,;	TGGAGGCTGAGGAGGCCCAGCG	ENSG00000050327	ENST00000056217	Transcript
ARHGEF5	0	.	GRCh38	chr7	144363193	144363193	+	Missense_Mutation	SNP	A	A	G	rs62485525		GIMEN_S4	NORMAL	A	A																c.524N>G	p.Asp175Gly	p.D175G	ENST00000056217	2/15	224	110	114				ARHGEF5,missense_variant,p.Asp175Gly,ENST00000056217,NM_005435.3;ARHGEF5,intron_variant,,ENST00000498580,;ARHGEF5,upstream_gene_variant,,ENST00000474817,;ARHGEF5,upstream_gene_variant,,ENST00000471847,;	G	ENSG00000050327	ENST00000056217	Transcript
ARHGEF5	0	.	GRCh38	chr7	144364024	144364024	+	Missense_Mutation	SNP	C	C	T	rs142720995		GIMEN_S4	NORMAL	C	C																c.1355N>T	p.Ser452Leu	p.S452L	ENST00000056217	2/15	129	81	48				ARHGEF5,missense_variant,p.Ser452Leu,ENST00000056217,NM_005435.3;ARHGEF5,intron_variant,,ENST00000498580,;ARHGEF5,upstream_gene_variant,,ENST00000474817,;ARHGEF5,upstream_gene_variant,,ENST00000471847,;	T	ENSG00000050327	ENST00000056217	Transcript
SSPO	0	.	GRCh38	chr7	149818100	149818101	+	Nonsense_Mutation	INS	-	A	A	novel		GIMEN_S4	NORMAL	-	-																c.11581_11582insA	p.Tyr3861Ter	p.Y3861*	ENST00000378016	79/107	181	0	181				SSPO,stop_gained,p.Tyr3861Ter,ENST00000378016,NM_198455.2;SSPO,non_coding_transcript_exon_variant,,ENST00000623373,;SSPO,upstream_gene_variant,,ENST00000492965,;SSPO,upstream_gene_variant,,ENST00000488835,;SSPO,upstream_gene_variant,,ENST00000461331,;	A	ENSG00000197558	ENST00000378016	Transcript
RARRES2	0	.	GRCh38	chr7	150338715	150338715	+	Missense_Mutation	SNP	C	C	G	rs141033029		GIMEN_S4	NORMAL	C	C																c.402N>C	p.Gln134His	p.Q134H	ENST00000466675	4/5	280	158	122				RARRES2,missense_variant,p.Gln134His,ENST00000466675,;RARRES2,missense_variant,p.Gln134His,ENST00000223271,NM_002889.3;RARRES2,missense_variant,p.Gln134His,ENST00000482669,;RARRES2,intron_variant,,ENST00000467793,;LRRC61,downstream_gene_variant,,ENST00000359623,NM_001142928.1;LRRC61,downstream_gene_variant,,ENST00000323078,NM_023942.2;LRRC61,downstream_gene_variant,,ENST00000493307,;RP4-584D14.7,…	G	ENSG00000106538	ENST00000466675	Transcript
ZNF775	0	.	GRCh38	chr7	150397464	150397464	+	Missense_Mutation	SNP	T	T	G	novel		GIMEN_S4	NORMAL	T	T																c.983N>G	p.Leu328Arg	p.L328R	ENST00000329630	3/3	513	242	271				ZNF775,missense_variant,p.Leu328Arg,ENST00000329630,NM_173680.3;ZNF775,downstream_gene_variant,,ENST00000490973,;ZNF775,downstream_gene_variant,,ENST00000478789,;ZNF775,intron_variant,,ENST00000486297,;ZNF775,intron_variant,,ENST00000483664,;	G	ENSG00000196456	ENST00000329630	Transcript
GIMAP6	0	.	GRCh38	chr7	150628366	150628366	+	Missense_Mutation	SNP	T	T	C	rs144748380		GIMEN_S4	NORMAL	T	T																c.442N>G	p.Thr148Ala	p.T148A	ENST00000618759	3/3	411	220	191				GIMAP6,missense_variant,p.Thr148Ala,ENST00000618759,NM_001244072.1;GIMAP6,missense_variant,p.Thr78Ala,ENST00000328902,NM_024711.5;GIMAP6,intron_variant,,ENST00000493969,NM_001244071.1;	C	ENSG00000133561	ENST00000618759	Transcript
ABCB8	0	.	GRCh38	chr7	151040586	151040586	+	Missense_Mutation	SNP	C	C	G	rs200904308		GIMEN_S4	NORMAL	C	C																c.1391N>G	p.Pro464Arg	p.P464R	ENST00000297504	12/17	275	156	119				ABCB8,missense_variant,p.Pro447Arg,ENST00000358849,NM_007188.4;ABCB8,missense_variant,p.Pro359Arg,ENST00000542328,NM_001282293.1;ABCB8,missense_variant,p.Pro464Arg,ENST00000297504,NM_001282291.1;ABCB8,missense_variant,p.Pro447Arg,ENST00000498578,NM_001282292.1;ABCB8,downstream_gene_variant,,ENST00000477719,;ABCB8,downstream_gene_variant,,ENST00000477092,;ABCB8,downstream_gene_variant,,ENST0000049…	G	ENSG00000197150	ENST00000297504	Transcript
AGAP3	0	.	GRCh38	chr7	151086831	151086832	+	Frame_Shift_Ins	INS	-	-	GGGG	novel		GIMEN_S4	NORMAL	-	-																c.90_91insGGGG	p.Val31GlyfsTer100	p.V31Gfs*100	ENST00000397238	1/18	31	9	22				AGAP3,frameshift_variant,p.Val31GlyfsTer100,ENST00000397238,NM_031946.6;AGAP3,frameshift_variant,p.Val31GlyfsTer100,ENST00000473312,NM_001042535.3;AGAP3,frameshift_variant,p.Val31GlyfsTer100,ENST00000479901,NM_001308304.1;AGAP3,intron_variant,,ENST00000622464,;AGAP3,intron_variant,,ENST00000463381,NM_001281300.1;TMUB1,upstream_gene_variant,,ENST00000392818,NM_031434.3;TMUB1,upstream_gene_variant,…	GGGG	ENSG00000133612	ENST00000397238	Transcript
KMT2C	0	.	GRCh38	chr7	152229936	152229936	+	Missense_Mutation	SNP	C	C	A	rs28522267		GIMEN_S4	NORMAL	C	C																c.2963N>T	p.Cys988Phe	p.C988F	ENST00000262189	18/59	646	457	189				KMT2C,missense_variant,p.Cys988Phe,ENST00000262189,NM_170606.2;KMT2C,missense_variant,p.Cys988Phe,ENST00000355193,;KMT2C,missense_variant,p.Cys144Phe,ENST00000418673,;KMT2C,3_prime_UTR_variant,,ENST00000558084,;KMT2C,non_coding_transcript_exon_variant,,ENST00000473186,;	A	ENSG00000055609	ENST00000262189	Transcript
KMT2C	0	.	GRCh38	chr7	152247922	152247922	+	Missense_Mutation	SNP	C	C	T	rs2479172		GIMEN_S4	NORMAL	C	C																c.2512N>A	p.Gly838Ser	p.G838S	ENST00000262189	14/59	740	327	413				KMT2C,missense_variant,p.Gly838Ser,ENST00000262189,NM_170606.2;KMT2C,missense_variant,p.Gly838Ser,ENST00000355193,;KMT2C,missense_variant,p.Gly34Ser,ENST00000418673,;KMT2C,3_prime_UTR_variant,,ENST00000558084,;	T	ENSG00000055609	ENST00000262189	Transcript
KMT2C	0	.	GRCh38	chr7	152273771	152273771	+	Missense_Mutation	SNP	T	T	A	rs10454320		GIMEN_S4	NORMAL	T	T																c.946N>T	p.Thr316Ser	p.T316S	ENST00000262189	7/59	671	384	287				KMT2C,missense_variant,p.Thr316Ser,ENST00000262189,NM_170606.2;KMT2C,missense_variant,p.Thr316Ser,ENST00000355193,;KMT2C,missense_variant,p.Thr316Ser,ENST00000558084,;	A	ENSG00000055609	ENST00000262189	Transcript
DPP6	0	.	GRCh38	chr7	154876055	154876055	+	Missense_Mutation	SNP	G	G	A	rs369842391		GIMEN_S4	NORMAL	G	G																c.2033N>A	p.Arg678Gln	p.R678Q	ENST00000377770	20/26	236	118	118				DPP6,missense_variant,p.Arg614Gln,ENST00000404039,NM_001039350.2;DPP6,missense_variant,p.Arg616Gln,ENST00000332007,NM_001936.4;DPP6,missense_variant,p.Arg678Gln,ENST00000377770,NM_130797.3;DPP6,missense_variant,p.Arg571Gln,ENST00000427557,NM_001290252.1;DPP6,non_coding_transcript_exon_variant,,ENST00000479637,;DPP6,non_coding_transcript_exon_variant,,ENST00000488512,;DPP6,non_coding_transcript_ex…	A	ENSG00000130226	ENST00000377770	Transcript
PTPRN2	0	.	GRCh38	chr7	157576652	157576652	+	Missense_Mutation	SNP	C	C	T	novel		GIMEN_S4	NORMAL	C	C																c.2744N>A	p.Gly915Glu	p.G915E	ENST00000389418	19/23	287	128	159				PTPRN2,missense_variant,p.Gly886Glu,ENST00000389413,NM_130843.3;PTPRN2,missense_variant,p.Gly877Glu,ENST00000409483,NM_001308267.1;PTPRN2,missense_variant,p.Gly915Glu,ENST00000389418,NM_002847.4,NM_001308268.1;PTPRN2,missense_variant,p.Gly898Glu,ENST00000389416,NM_130842.3;MIR153-2,upstream_gene_variant,,ENST00000385225,;	T	ENSG00000155093	ENST00000389418	Transcript
MYOM2	0	.	GRCh38	chr8	2101041	2101041	+	Missense_Mutation	SNP	G	A	A	rs968381		GIMEN_S4	NORMAL	G	G																c.2606N>A	p.Ser869Asn	p.S869N	ENST00000262113	20/37	120	0	120				MYOM2,missense_variant,p.Ser869Asn,ENST00000262113,NM_003970.3;MYOM2,missense_variant,p.Ser294Asn,ENST00000523438,;MYOM2,non_coding_transcript_exon_variant,,ENST00000518203,;MYOM2,non_coding_transcript_exon_variant,,ENST00000519372,;MYOM2,upstream_gene_variant,,ENST00000517520,;	A	ENSG00000036448	ENST00000262113	Transcript
ZNF705G	0	.	GRCh38	chr8	7358172	7358172	+	Missense_Mutation	SNP	A	A	G	rs9693671		GIMEN_S4	NORMAL	A	A																c.707N>C	p.Val236Ala	p.V236A	ENST00000400156	7/7	746	474	272				ZNF705G,missense_variant,p.Val236Ala,ENST00000400156,NM_001164457.1;FAM66B,upstream_gene_variant,,ENST00000606573,;FAM66B,upstream_gene_variant,,ENST00000529456,;	G	ENSG00000215372	ENST00000400156	Transcript
ZNF705G	0	.	GRCh38	chr8	7359650	7359650	+	Missense_Mutation	SNP	G	G	A	rs56023905		GIMEN_S4	NORMAL	G	G																c.287N>T	p.Thr96Ile	p.T96I	ENST00000400156	6/7	575	394	181				ZNF705G,missense_variant,p.Thr96Ile,ENST00000400156,NM_001164457.1;FAM66B,upstream_gene_variant,,ENST00000606573,;FAM66B,upstream_gene_variant,,ENST00000529456,;	A	ENSG00000215372	ENST00000400156	Transcript
ZNF705G	0	.	GRCh38	chr8	7360315	7360315	+	Missense_Mutation	SNP	A	A	C	rs3989701		GIMEN_S4	NORMAL	A	A																c.157N>G	p.Ser53Ala	p.S53A	ENST00000400156	5/7	666	463	203				ZNF705G,missense_variant,p.Ser53Ala,ENST00000400156,NM_001164457.1;FAM66B,upstream_gene_variant,,ENST00000606573,;FAM66B,upstream_gene_variant,,ENST00000529456,;	C	ENSG00000215372	ENST00000400156	Transcript
ZNF705G	0	.	GRCh38	chr8	7361110	7361110	+	Missense_Mutation	SNP	C	C	T	rs3989698		GIMEN_S4	NORMAL	C	C																c.139N>A	p.Gly47Arg	p.G47R	ENST00000400156	4/7	627	449	178				ZNF705G,missense_variant,p.Gly47Arg,ENST00000400156,NM_001164457.1;	T	ENSG00000215372	ENST00000400156	Transcript
SPAG11B	0	.	GRCh38	chr8	7450864	7450864	+	Missense_Mutation	SNP	T	C	C	rs1042797		GIMEN_S4	NORMAL	T	T																c.251N>G	p.His84Arg	p.H84R	ENST00000398462	3/3	42	0	42				SPAG11B,missense_variant,p.His84Arg,ENST00000398462,NM_058201.2;SPAG11B,missense_variant,p.His84Arg,ENST00000359758,NM_058200.2;SPAG11B,missense_variant,p.His31Arg,ENST00000458665,NM_058207.2;SPAG11B,3_prime_UTR_variant,,ENST00000297498,NM_016512.3;SPAG11B,3_prime_UTR_variant,,ENST00000528168,NM_058206.3;SPAG11B,intron_variant,,ENST00000361111,NM_058202.2;SPAG11B,intron_variant,,ENST00000528943,;…	C	ENSG00000164871	ENST00000398462	Transcript
SPAG11B	0	.	GRCh38	chr8	7462743	7462743	+	Missense_Mutation	SNP	G	G	A	rs138861652		GIMEN_S4	NORMAL	G	G																c.178N>T	p.Arg60Trp	p.R60W	ENST00000398462	2/3	161	88	73				SPAG11B,missense_variant,p.Arg60Trp,ENST00000317900,NM_058203.2;SPAG11B,missense_variant,p.Arg60Trp,ENST00000297498,NM_016512.3;SPAG11B,missense_variant,p.Arg60Trp,ENST00000398462,NM_058201.2;SPAG11B,missense_variant,p.Arg60Trp,ENST00000359758,NM_058200.2;SPAG11B,missense_variant,p.Arg60Trp,ENST00000361111,NM_058202.2;SPAG11B,missense_variant,p.Arg43Trp,ENST00000528943,;SPAG11B,missense_variant,p…	A	ENSG00000164871	ENST00000398462	Transcript
PRR23D1	0	.	GRCh38	chr8	7541250	7541250	+	Missense_Mutation	SNP	T	G	G	rs2737502		GIMEN_S4	NORMAL	T	T																c.210N>G	p.Asn70Lys	p.N70K	ENST00000533250	4/4	51	0	51				PRR23D1,missense_variant,p.Asn70Lys,ENST00000533250,NM_001282479.1;	G	ENSG00000255251	ENST00000533250	Transcript
DEFB107A	0	.	GRCh38	chr8	7815604	7815604	+	Missense_Mutation	SNP	C	C	A	rs200631345		GIMEN_S4	NORMAL	C	C																c.25N>T	p.Val9Phe	p.V9F	ENST00000335021	1/2	97	27	70				DEFB107A,missense_variant,p.Val9Phe,ENST00000335021,NM_001037668.1;	A	ENSG00000186572	ENST00000335021	Transcript
DEFB104A	0	.	GRCh38	chr8	7836512	7836512	+	Missense_Mutation	SNP	A	A	G	rs2680507		GIMEN_S4	NORMAL	A	A																c.28N>G	p.Ile10Val	p.I10V	ENST00000314265	1/2	182	68	114				DEFB104A,missense_variant,p.Ile10Val,ENST00000314265,NM_080389.2;	G	ENSG00000176782	ENST00000314265	Transcript
ZNF705B	0	.	GRCh38	chr8	7950105	7950105	+	Missense_Mutation	SNP	T	A	A	novel		GIMEN_S4	NORMAL	T	T																c.212N>A	p.Val71Glu	p.V71E	ENST00000400120	5/7	7	0	7				ZNF705B,missense_variant,p.Val71Glu,ENST00000400120,NM_001193630.1;FAM66E,upstream_gene_variant,,ENST00000533615,;FAM66E,upstream_gene_variant,,ENST00000529252,;	A	ENSG00000215356	ENST00000400120	Transcript
RP1L1	0	.	GRCh38	chr8	10610115	10610115	+	Missense_Mutation	SNP	T	T	A	rs141205444		GIMEN_S4	NORMAL	T	T																c.3983N>T	p.Glu1328Val	p.E1328V	ENST00000382483	4/4	389	184	204				RP1L1,missense_variant,p.Glu1328Val,ENST00000382483,NM_178857.5;	A	ENSG00000183638	ENST00000382483	Transcript
RP1L1	0	.	GRCh38	chr8	10610116	10610116	+	Missense_Mutation	SNP	C	C	T	rs141046710		GIMEN_S4	NORMAL	C	C																c.3982N>A	p.Glu1328Lys	p.E1328K	ENST00000382483	4/4	393	181	212				RP1L1,missense_variant,p.Glu1328Lys,ENST00000382483,NM_178857.5;	T	ENSG00000183638	ENST00000382483	Transcript
[truncated: 919 more rows]
[truncated: 83 more columns]
