# Supplementary material for: Neuroblastoma signalling models unveil combination therapies targeting feedback-mediated resistance
Source: PLoS Comput Biol. 2021 Nov 4;17(11):e1009515. doi: 10.1371/journal.pcbi.1009515 (PMC8604339; doi:10.1371/journal.pcbi.1009515)
Supplement: S1 File — (ZIP) [file pcbi.1009515.s022.zip › TNB_characterisation/WES_TNB_mafs_snvs/IMR32_S11.maf]

#version 2.4
Hugo_Symbol	Entrez_Gene_Id	Center	NCBI_Build	Chromosome	Start_Position	End_Position	Strand	Variant_Classification	Variant_Type	Reference_Allele	Tumor_Seq_Allele1	Tumor_Seq_Allele2	dbSNP_RS	dbSNP_Val_Status	Tumor_Sample_Barcode	Matched_Norm_Sample_Barcode	Match_Norm_Seq_Allele1	Match_Norm_Seq_Allele2	Tumor_Validation_Allele1	Tumor_Validation_Allele2	Match_Norm_Validation_Allele1	Match_Norm_Validation_Allele2	Verification_Status	Validation_Status	Mutation_Status	Sequencing_Phase	Sequence_Source	Validation_Method	Score	BAM_File	Sequencer	Tumor_Sample_UUID	Matched_Norm_Sample_UUID	HGVSc	HGVSp	HGVSp_Short	Transcript_ID	Exon_Number	t_depth	t_ref_count	t_alt_count	n_depth	n_ref_count	n_alt_count	all_effects	Allele	Gene	Feature	Feature_type
SCNN1D	0	.	GRCh38	chr1	1290519	1290519	+	Missense_Mutation	SNP	G	A	A	rs79943571		IMR32_S11	NORMAL	G	G																c.1823G>A	p.Arg608Gln	p.R608Q	ENST00000379116	14/18	1769	0	1769				SCNN1D,missense_variant,p.Arg444Gln,ENST00000338555,;SCNN1D,missense_variant,p.Arg608Gln,ENST00000379116,NM_001130413.3;SCNN1D,missense_variant,p.Arg609Gln,ENST00000616713,;SCNN1D,missense_variant,p.Arg444Gln,ENST00000400928,;SCNN1D,missense_variant,p.Arg510Gln,ENST00000325425,;SCNN1D,missense_variant,p.Arg261Gln,ENST00000379099,;ACAP3,downstream_gene_variant,,ENST00000354700,NM_030649.2;ACAP3,do…	A	ENSG00000162572	ENST00000379116	Transcript
ACAP3	0	.	GRCh38	chr1	1296624	1296624	+	Missense_Mutation	SNP	G	A	A	rs149746396		IMR32_S11	NORMAL	G	G																c.1138C>T	p.Arg380Cys	p.R380C	ENST00000354700	15/24	976	0	976				ACAP3,missense_variant,p.Arg380Cys,ENST00000354700,NM_030649.2;ACAP3,missense_variant,p.Arg338Cys,ENST00000353662,;SCNN1D,downstream_gene_variant,,ENST00000338555,;SCNN1D,downstream_gene_variant,,ENST00000379116,NM_001130413.3;SCNN1D,downstream_gene_variant,,ENST00000616713,;SCNN1D,downstream_gene_variant,,ENST00000400928,;SCNN1D,downstream_gene_variant,,ENST00000325425,;MIR6726,upstream_gene_var…	A	ENSG00000131584	ENST00000354700	Transcript
ATAD3B	0	.	GRCh38	chr1	1495785	1495785	+	Missense_Mutation	SNP	C	C	T	rs9792879		IMR32_S11	NORMAL	C	C																c.1915C>T	p.Pro639Ser	p.P639S	ENST00000308647	16/16	957	640	317				ATAD3B,missense_variant,p.Pro639Ser,ENST00000308647,NM_001317238.1,NM_031921.5;ATAD3B,non_coding_transcript_exon_variant,,ENST00000472194,;ATAD3B,non_coding_transcript_exon_variant,,ENST00000474481,;ATAD3B,non_coding_transcript_exon_variant,,ENST00000485748,;	T	ENSG00000160072	ENST00000308647	Transcript
SLC35E2B	0	.	GRCh38	chr1	1668373	1668373	+	Missense_Mutation	SNP	C	C	T	rs12729295		IMR32_S11	NORMAL	C	C																c.934G>A	p.Val312Ile	p.V312I	ENST00000617444	9/10	487	237	250				SLC35E2B,missense_variant,p.Val312Ile,ENST00000617444,NM_001290264.1;SLC35E2B,missense_variant,p.Val312Ile,ENST00000611123,NM_001110781.2;SLC35E2B,missense_variant,p.Arg229His,ENST00000614300,;RP11-345P4.6,upstream_gene_variant,,ENST00000596308,;SLC35E2B,non_coding_transcript_exon_variant,,ENST00000480991,;SLC35E2B,downstream_gene_variant,,ENST00000481276,;RP11-345P4.6,upstream_gene_variant,,ENST…	T	ENSG00000189339	ENST00000617444	Transcript
SLC35E2	0	.	GRCh38	chr1	1734736	1734736	+	Missense_Mutation	SNP	C	C	T	rs61777509		IMR32_S11	NORMAL	C	C																c.686G>A	p.Arg229His	p.R229H	ENST00000246421	5/6	514	154	360				SLC35E2,missense_variant,p.Arg229His,ENST00000355439,NM_001199787.1;SLC35E2,missense_variant,p.Arg229His,ENST00000246421,NM_182838.2;RP1-283E3.8,non_coding_transcript_exon_variant,,ENST00000598846,;SLC35E2,non_coding_transcript_exon_variant,,ENST00000475229,;RP1-283E3.4,intron_variant,,ENST00000424604,;RP1-283E3.4,intron_variant,,ENST00000577672,;RP1-283E3.4,downstream_gene_variant,,ENST000004170…	T	ENSG00000215790	ENST00000246421	Transcript
SLC35E2	0	.	GRCh38	chr1	1734812	1734812	+	Missense_Mutation	SNP	G	G	A	rs77655487		IMR32_S11	NORMAL	G	G																c.610C>T	p.Arg204Trp	p.R204W	ENST00000246421	5/6	631	357	274				SLC35E2,missense_variant,p.Arg204Trp,ENST00000355439,NM_001199787.1;SLC35E2,missense_variant,p.Arg204Trp,ENST00000246421,NM_182838.2;RP1-283E3.8,non_coding_transcript_exon_variant,,ENST00000598846,;SLC35E2,non_coding_transcript_exon_variant,,ENST00000475229,;RP1-283E3.4,intron_variant,,ENST00000424604,;RP1-283E3.4,intron_variant,,ENST00000577672,;RP1-283E3.4,downstream_gene_variant,,ENST000004170…	A	ENSG00000215790	ENST00000246421	Transcript
PLCH2	0	.	GRCh38	chr1	2504821	2504821	+	Missense_Mutation	SNP	C	T	T	rs199597580		IMR32_S11	NORMAL	C	C																c.3859C>T	p.Arg1287Trp	p.R1287W	ENST00000378486	22/22	2598	1	2595				PLCH2,missense_variant,p.Arg1287Trp,ENST00000378486,NM_001303013.1,NM_014638.3;PLCH2,missense_variant,p.Arg1287Trp,ENST00000419816,;PLCH2,missense_variant,p.Arg1110Trp,ENST00000278878,;PLCH2,3_prime_UTR_variant,,ENST00000449969,NM_001303012.1;PANK4,downstream_gene_variant,,ENST00000378466,NM_018216.2;PANK4,downstream_gene_variant,,ENST00000435556,;PLCH2,non_coding_transcript_exon_variant,,ENST000…	T	ENSG00000149527	ENST00000378486	Transcript
CAMTA1	0	.	GRCh38	chr1	6820188	6820188	+	Missense_Mutation	SNP	C	C	G	novel		IMR32_S11	NORMAL	C	C																c.53c>G	p.Ser18Cys	p.S18C	ENST00000303635	2/23	14	12	2				CAMTA1,missense_variant,p.Ser18Cys,ENST00000303635,NM_015215.3;CAMTA1,missense_variant,p.Ser18Cys,ENST00000473578,NM_001195563.1;CAMTA1,missense_variant,p.Ser18Cys,ENST00000557126,NM_001242701.1;CAMTA1,intron_variant,,ENST00000467404,;CAMTA1,intron_variant,,ENST00000476163,;CAMTA1,intron_variant,,ENST00000490738,;CAMTA1,missense_variant,p.Ser11Cys,ENST00000461311,;CAMTA1,missense_variant,p.Phe37L…	G	ENSG00000171735	ENST00000303635	Transcript
CAMTA1	0	.	GRCh38	chr1	7736373	7736373	+	Missense_Mutation	SNP	C	C	G	novel		IMR32_S11	NORMAL	C	C																c.3096C>G	p.Ser1032Arg	p.S1032R	ENST00000303635	13/23	6	4	2				CAMTA1,missense_variant,p.Ser1032Arg,ENST00000303635,NM_015215.3;CAMTA1,upstream_gene_variant,,ENST00000495233,;	G	ENSG00000171735	ENST00000303635	Transcript
TNFRSF9	0	.	GRCh38	chr1	7920917	7920917	+	Missense_Mutation	SNP	A	A	C	novel		IMR32_S11	NORMAL	A	A																c.686T>G	p.Met229Arg	p.M229R	ENST00000615230	9/9	13	11	2				TNFRSF9,missense_variant,p.Met229Arg,ENST00000615230,NM_001561.5;TNFRSF9,missense_variant,p.Met229Arg,ENST00000377507,;TNFRSF9,downstream_gene_variant,,ENST00000474475,;	C	ENSG00000049249	ENST00000615230	Transcript
SLC2A7	0	.	GRCh38	chr1	9018343	9018343	+	Missense_Mutation	SNP	C	T	T	novel		IMR32_S11	NORMAL	C	C																c.469G>A	p.Gly157Arg	p.G157R	ENST00000400906	5/12	66	0	66				SLC2A7,missense_variant,p.Gly157Arg,ENST00000400906,NM_207420.2;	T	ENSG00000197241	ENST00000400906	Transcript
UBE4B	0	.	GRCh38	chr1	10106531	10106531	+	Missense_Mutation	SNP	G	G	A	rs548707778		IMR32_S11	NORMAL	G	G																c.1144G>A	p.Ala382Thr	p.A382T	ENST00000343090	7/28	11	9	2				UBE4B,missense_variant,p.Ala382Thr,ENST00000343090,NM_001105562.2;UBE4B,intron_variant,,ENST00000253251,NM_006048.4;UBE4B,upstream_gene_variant,,ENST00000475795,;UBE4B,downstream_gene_variant,,ENST00000462658,;	A	ENSG00000130939	ENST00000343090	Transcript
PEX14	0	.	GRCh38	chr1	10536253	10536253	+	Missense_Mutation	SNP	G	G	A	rs866676477		IMR32_S11	NORMAL	G	G																c.125G>A	p.Arg42His	p.R42H	ENST00000356607	3/9	13	11	2				PEX14,missense_variant,p.Arg42His,ENST00000356607,NM_004565.2;PEX14,missense_variant,p.Arg37His,ENST00000491661,;PEX14,non_coding_transcript_exon_variant,,ENST00000492696,;PEX14,non_coding_transcript_exon_variant,,ENST00000472851,;	A	ENSG00000142655	ENST00000356607	Transcript
MTOR	0	.	GRCh38	chr1	11129790	11129790	+	Missense_Mutation	SNP	A	C	C	novel		IMR32_S11	NORMAL	A	A																c.5662T>G	p.Phe1888Val	p.F1888V	ENST00000361445	40/58	32	0	32				MTOR,missense_variant,p.Phe1888Val,ENST00000361445,NM_004958.3;MTOR,missense_variant,p.Phe93Val,ENST00000376838,;MTOR,downstream_gene_variant,,ENST00000495435,;	C	ENSG00000198793	ENST00000361445	Transcript
MTOR	0	.	GRCh38	chr1	11157177	11157177	+	Missense_Mutation	SNP	G	G	A	novel		IMR32_S11	NORMAL	G	G																c.4444C>T	p.Arg1482Cys	p.R1482C	ENST00000361445	30/58	12	10	2				MTOR,missense_variant,p.Arg1482Cys,ENST00000361445,NM_004958.3;RNU6-537P,downstream_gene_variant,,ENST00000517277,;	A	ENSG00000198793	ENST00000361445	Transcript
VPS13D	0	.	GRCh38	chr1	12358538	12358538	+	Missense_Mutation	SNP	A	A	G	novel		IMR32_S11	NORMAL	A	A																c.10078A>G	p.Ser3360Gly	p.S3360G	ENST00000620676	50/70	9	7	2				VPS13D,missense_variant,p.Ser3360Gly,ENST00000620676,NM_015378.3;VPS13D,missense_variant,p.Ser3335Gly,ENST00000613099,NM_018156.3;VPS13D,missense_variant,p.Ser2182Gly,ENST00000011700,;VPS13D,non_coding_transcript_exon_variant,,ENST00000460333,;	G	ENSG00000048707	ENST00000620676	Transcript
PRAMEF1	0	.	GRCh38	chr1	12794381	12794381	+	Missense_Mutation	SNP	G	C	C	rs1063776		IMR32_S11	NORMAL	G	G																c.754G>C	p.Glu252Gln	p.E252Q	ENST00000332296	3/4	51	1	50				PRAMEF1,missense_variant,p.Glu252Gln,ENST00000332296,NM_023013.4,NM_001291380.1;PRAMEF1,upstream_gene_variant,,ENST00000400814,;	C	ENSG00000116721	ENST00000332296	Transcript
PRAMEF11	0	.	GRCh38	chr1	12827720	12827720	+	Missense_Mutation	SNP	T	G	G	rs2486717		IMR32_S11	NORMAL	T	T																c.404A>C	p.Lys135Thr	p.K135T	ENST00000619922	3/4	143	4	139				PRAMEF11,missense_variant,p.Lys135Thr,ENST00000619922,NM_001146344.2;RP5-845O24.8,upstream_gene_variant,,ENST00000438401,;	G	ENSG00000239810	ENST00000619922	Transcript
PRAMEF4	0	.	GRCh38	chr1	12882298	12882298	+	Missense_Mutation	SNP	T	C	C	rs61781964		IMR32_S11	NORMAL	T	T																c.431A>G	p.Lys144Arg	p.K144R	ENST00000235349	3/4	134	1	133				PRAMEF4,missense_variant,p.Lys144Arg,ENST00000235349,NM_001009611.4;	C	ENSG00000243073	ENST00000235349	Transcript
PRAMEF10	0	.	GRCh38	chr1	12893335	12893335	+	Missense_Mutation	SNP	T	T	G	novel		IMR32_S11	NORMAL	T	T																c.1006A>C	p.Asn336His	p.N336H	ENST00000235347	4/4	122	67	55				PRAMEF10,missense_variant,p.Asn336His,ENST00000235347,NM_001039361.4;	G	ENSG00000187545	ENST00000235347	Transcript
PRAMEF10	0	.	GRCh38	chr1	12893437	12893437	+	Missense_Mutation	SNP	C	C	G	rs61780549		IMR32_S11	NORMAL	C	C																c.904G>C	p.Asp302His	p.D302H	ENST00000235347	4/4	68	29	39				PRAMEF10,missense_variant,p.Asp302His,ENST00000235347,NM_001039361.4;	G	ENSG00000187545	ENST00000235347	Transcript
PRAMEF10	0	.	GRCh38	chr1	12893472	12893472	+	Missense_Mutation	SNP	T	T	C	rs4661498		IMR32_S11	NORMAL	T	T																c.869A>G	p.Tyr290Cys	p.Y290C	ENST00000235347	4/4	42	20	22				PRAMEF10,missense_variant,p.Tyr290Cys,ENST00000235347,NM_001039361.4;	C	ENSG00000187545	ENST00000235347	Transcript
PRAMEF7	0	.	GRCh38	chr1	12920302	12920302	+	Missense_Mutation	SNP	C	C	G	rs866190349		IMR32_S11	NORMAL	C	C																c.1314C>G	p.Asn438Lys	p.N438K	ENST00000616979	4/4	99	44	55				PRAMEF7,missense_variant,p.Asn438Lys,ENST00000616979,NM_001012277.4;PRAMEF7,missense_variant,p.Asn438Lys,ENST00000330881,;RNU6-1072P,upstream_gene_variant,,ENST00000384703,;	G	ENSG00000204510	ENST00000616979	Transcript
PRAMEF7	0	.	GRCh38	chr1	12920307	12920307	+	Missense_Mutation	SNP	T	T	C	rs1832597		IMR32_S11	NORMAL	T	T																c.1319T>C	p.Leu440Pro	p.L440P	ENST00000616979	4/4	95	42	53				PRAMEF7,missense_variant,p.Leu440Pro,ENST00000616979,NM_001012277.4;PRAMEF7,missense_variant,p.Leu440Pro,ENST00000330881,;RNU6-1072P,upstream_gene_variant,,ENST00000384703,;	C	ENSG00000204510	ENST00000616979	Transcript
PRAMEF6	0	.	GRCh38	chr1	12938859	12938859	+	Missense_Mutation	SNP	G	G	A	rs6604961		IMR32_S11	NORMAL	G	G																c.1247C>T	p.Pro416Leu	p.P416L	ENST00000376189	4/4	183	90	93				PRAMEF6,missense_variant,p.Pro416Leu,ENST00000376189,NM_001010889.2;PRAMEF6,missense_variant,p.Pro416Leu,ENST00000415464,;	A	ENSG00000232423	ENST00000376189	Transcript
PRAMEF6	0	.	GRCh38	chr1	12939075	12939075	+	Missense_Mutation	SNP	A	A	G	rs6604962		IMR32_S11	NORMAL	A	A																c.1031T>C	p.Leu344Pro	p.L344P	ENST00000376189	4/4	18	9	9				PRAMEF6,missense_variant,p.Leu344Pro,ENST00000376189,NM_001010889.2;PRAMEF6,missense_variant,p.Leu344Pro,ENST00000415464,;	G	ENSG00000232423	ENST00000376189	Transcript
PRAMEF6	0	.	GRCh38	chr1	12941356	12941356	+	Missense_Mutation	SNP	C	C	T	rs7419099		IMR32_S11	NORMAL	C	C																c.497G>A	p.Cys166Tyr	p.C166Y	ENST00000376189	3/4	16	7	9				PRAMEF6,missense_variant,p.Cys166Tyr,ENST00000376189,NM_001010889.2;PRAMEF6,missense_variant,p.Cys166Tyr,ENST00000415464,;	T	ENSG00000232423	ENST00000376189	Transcript
PRAMEF9	0	.	GRCh38	chr1	13176324	13176324	+	Missense_Mutation	SNP	C	G	G	rs200707086		IMR32_S11	NORMAL	C	C																c.377C>G	p.Ser126Cys	p.S126C	ENST00000415919	3/4	47	3	44				PRAMEF9,missense_variant,p.Ser126Cys,ENST00000415919,NM_001010890.2;	G	ENSG00000204505	ENST00000415919	Transcript
PRAMEF9	0	.	GRCh38	chr1	13178835	13178835	+	Missense_Mutation	SNP	T	G	G	novel		IMR32_S11	NORMAL	T	T																c.1140T>G	p.Phe380Leu	p.F380L	ENST00000415919	4/4	58	5	53				PRAMEF9,missense_variant,p.Phe380Leu,ENST00000415919,NM_001010890.2;	G	ENSG00000204505	ENST00000415919	Transcript
PRAMEF9	0	.	GRCh38	chr1	13178951	13178951	+	Missense_Mutation	SNP	G	A	A	novel		IMR32_S11	NORMAL	G	G																c.1256G>A	p.Arg419Gln	p.R419Q	ENST00000415919	4/4	256	13	243				PRAMEF9,missense_variant,p.Arg419Gln,ENST00000415919,NM_001010890.2;	A	ENSG00000204505	ENST00000415919	Transcript
PRAMEF18	0	.	GRCh38	chr1	13225068	13225068	+	Missense_Mutation	SNP	A	A	G	rs61780078		IMR32_S11	NORMAL	A	A																c.659T>C	p.Leu220Pro	p.L220P	ENST00000624297	2/3	87	40	47				PRAMEF18,missense_variant,p.Leu220Pro,ENST00000624297,NM_001099850.2;	G	ENSG00000279804	ENST00000624297	Transcript
PRAMEF18	0	.	GRCh38	chr1	13225359	13225359	+	Missense_Mutation	SNP	A	G	G	rs201492352		IMR32_S11	NORMAL	A	A																c.368T>C	p.Leu123Pro	p.L123P	ENST00000624297	2/3	62	0	62				PRAMEF18,missense_variant,p.Leu123Pro,ENST00000624297,NM_001099850.2;	G	ENSG00000279804	ENST00000624297	Transcript
PRAMEF18	0	.	GRCh38	chr1	13225408	13225408	+	Missense_Mutation	SNP	T	T	A	rs201369259		IMR32_S11	NORMAL	T	T																c.319A>T	p.Met107Leu	p.M107L	ENST00000624297	2/3	30	13	17				PRAMEF18,missense_variant,p.Met107Leu,ENST00000624297,NM_001099850.2;	A	ENSG00000279804	ENST00000624297	Transcript
PRAMEF18	0	.	GRCh38	chr1	13226028	13226028	+	Missense_Mutation	SNP	C	C	T	novel		IMR32_S11	NORMAL	C	C																c.85G>A	p.Val29Ile	p.V29I	ENST00000624297	1/3	78	52	26				PRAMEF18,missense_variant,p.Val29Ile,ENST00000624297,NM_001099850.2;	T	ENSG00000279804	ENST00000624297	Transcript
PRAMEF18	0	.	GRCh38	chr1	13226052	13226052	+	Missense_Mutation	SNP	T	T	C	novel		IMR32_S11	NORMAL	T	T																c.61A>G	p.Arg21Gly	p.R21G	ENST00000624297	1/3	67	46	21				PRAMEF18,missense_variant,p.Arg21Gly,ENST00000624297,NM_001099850.2;	C	ENSG00000279804	ENST00000624297	Transcript
PRAMEF18	0	.	GRCh38	chr1	13226098	13226098	+	Missense_Mutation	SNP	G	G	T	novel		IMR32_S11	NORMAL	G	G																c.15C>A	p.Phe5Leu	p.F5L	ENST00000624297	1/3	48	37	11				PRAMEF18,missense_variant,p.Phe5Leu,ENST00000624297,NM_001099850.2;	T	ENSG00000279804	ENST00000624297	Transcript
PRAMEF18	0	.	GRCh38	chr1	13226100	13226100	+	Missense_Mutation	SNP	A	A	G	novel		IMR32_S11	NORMAL	A	A																c.13T>C	p.Phe5Leu	p.F5L	ENST00000624297	1/3	47	36	11				PRAMEF18,missense_variant,p.Phe5Leu,ENST00000624297,NM_001099850.2;	G	ENSG00000279804	ENST00000624297	Transcript
PRAMEF5	0	.	GRCh38	chr1	13260421	13260421	+	Missense_Mutation	SNP	T	T	C	rs11485247		IMR32_S11	NORMAL	T	T																c.487T>C	p.Tyr163His	p.Y163H	ENST00000622421	3/4	67	15	52				PRAMEF5,missense_variant,p.Tyr163His,ENST00000622421,NM_001013407.2;	C	ENSG00000270601	ENST00000622421	Transcript
PRAMEF33P	0	.	GRCh38	chr1	13306172	13306172	+	RNA	SNP	C	C	T	rs200261441		IMR32_S11	NORMAL	C	C																n.218C>T			ENST00000437300	1/3	17	12	5				PRAMEF15,intron_variant,,ENST00000613530,;PRAMEF33P,non_coding_transcript_exon_variant,,ENST00000437300,;	T	ENSG00000237700	ENST00000437300	Transcript
PRAMEF33P	0	.	GRCh38	chr1	13306667	13306667	+	RNA	SNP	A	G	G	rs752151122		IMR32_S11	NORMAL	A	A																n.317A>G			ENST00000437300	2/3	26	0	26				PRAMEF15,intron_variant,,ENST00000613530,;PRAMEF33P,non_coding_transcript_exon_variant,,ENST00000437300,;	G	ENSG00000237700	ENST00000437300	Transcript
PRAMEF19	0	.	GRCh38	chr1	13369246	13369246	+	Missense_Mutation	SNP	T	T	C	novel		IMR32_S11	NORMAL	T	T																c.1054A>G	p.Asn352Asp	p.N352D	ENST00000376101	3/3	31	22	9				PRAMEF19,missense_variant,p.Asn352Asp,ENST00000376101,;	C	ENSG00000204480	ENST00000376101	Transcript
PRAMEF19	0	.	GRCh38	chr1	13371202	13371202	+	Missense_Mutation	SNP	T	T	A	novel		IMR32_S11	NORMAL	T	T																c.106A>T	p.Met36Leu	p.M36L	ENST00000376101	2/3	102	80	22				PRAMEF19,missense_variant,p.Met36Leu,ENST00000376101,;	A	ENSG00000204480	ENST00000376101	Transcript
SPEN	0	.	GRCh38	chr1	15909469	15909469	+	Missense_Mutation	SNP	G	G	T	novel		IMR32_S11	NORMAL	G	G																c.1030G>T	p.Val344Leu	p.V344L	ENST00000375759	4/15	14	12	2				SPEN,missense_variant,p.Val344Leu,ENST00000375759,NM_015001.2;SPEN,missense_variant,p.Val303Leu,ENST00000438066,;SPEN,missense_variant,p.Val84Leu,ENST00000442985,;	T	ENSG00000065526	ENST00000375759	Transcript
FAM131C	0	.	GRCh38	chr1	16058547	16058547	+	Missense_Mutation	SNP	G	G	A	rs77667563		IMR32_S11	NORMAL	G	G																c.733C>T	p.Arg245Trp	p.R245W	ENST00000375662	7/7	491	253	238				FAM131C,missense_variant,p.Arg245Trp,ENST00000375662,NM_182623.2;CLCNKB,downstream_gene_variant,,ENST00000375679,NM_000085.4;CLCNKB,downstream_gene_variant,,ENST00000375667,NM_001165945.2;CLCNKB,downstream_gene_variant,,ENST00000619181,;CLCNKB,downstream_gene_variant,,ENST00000431772,;FAM131C,non_coding_transcript_exon_variant,,ENST00000494078,;	A	ENSG00000185519	ENST00000375662	Transcript
NBPF1	0	.	GRCh38	chr1	16564103	16564103	+	Missense_Mutation	SNP	T	T	A	rs2990550		IMR32_S11	NORMAL	T	T																c.3260A>T	p.Tyr1087Phe	p.Y1087F	ENST00000430580	29/29	1274	755	519				NBPF1,missense_variant,p.Tyr1087Phe,ENST00000430580,NM_017940.4;NBPF1,missense_variant,p.Tyr1068Phe,ENST00000432949,;NBPF1,downstream_gene_variant,,ENST00000392963,;	A	ENSG00000219481	ENST00000430580	Transcript
NBPF1	0	.	GRCh38	chr1	16569139	16569139	+	Missense_Mutation	SNP	T	T	G	rs11581926		IMR32_S11	NORMAL	T	T																c.2548A>C	p.Lys850Gln	p.K850Q	ENST00000430580	23/29	1608	528	1080				NBPF1,missense_variant,p.Lys850Gln,ENST00000430580,NM_017940.4;NBPF1,missense_variant,p.Lys850Gln,ENST00000432949,;NBPF1,3_prime_UTR_variant,,ENST00000392963,;	G	ENSG00000219481	ENST00000430580	Transcript
NBPF1	0	.	GRCh38	chr1	16579223	16579223	+	Missense_Mutation	SNP	A	A	C	rs3738661		IMR32_S11	NORMAL	A	A																c.1771T>G	p.Cys591Gly	p.C591G	ENST00000430580	17/29	79	52	27				NBPF1,missense_variant,p.Cys591Gly,ENST00000430580,NM_017940.4;NBPF1,missense_variant,p.Cys591Gly,ENST00000432949,;NBPF1,3_prime_UTR_variant,,ENST00000392963,;	C	ENSG00000219481	ENST00000430580	Transcript
MST1L	0	.	GRCh38	chr1	16757393	16757393	+	Splice_Region	SNP	C	C	T	rs1071687		IMR32_S11	NORMAL	C	C																n.1909G>A			ENST00000624762	15/15	27	7	20				MST1L,splice_region_variant,,ENST00000624762,;MST1L,splice_region_variant,,ENST00000455405,;CROCC,intron_variant,,ENST00000466256,;MST1L,downstream_gene_variant,,ENST00000544155,;MST1L,downstream_gene_variant,,ENST00000545160,;MST1L,splice_region_variant,,ENST00000442552,;	T	ENSG00000186715	ENST00000624762	Transcript
MST1L	0	.	GRCh38	chr1	16759007	16759007	+	RNA	SNP	T	T	C	rs2329006		IMR32_S11	NORMAL	T	T																n.1189A>G			ENST00000624762	10/15	569	347	222				MST1L,non_coding_transcript_exon_variant,,ENST00000624762,;CROCC,intron_variant,,ENST00000466256,;MST1L,upstream_gene_variant,,ENST00000455405,;MST1L,upstream_gene_variant,,ENST00000544155,;MST1L,downstream_gene_variant,,ENST00000545160,;MST1L,non_coding_transcript_exon_variant,,ENST00000442552,;	C	ENSG00000186715	ENST00000624762	Transcript
MST1L	0	.	GRCh38	chr1	16759505	16759508	+	RNA	DEL	CCCG	CCCG	-	rs758788032		IMR32_S11	NORMAL	CCCG	CCCG																n.894_897delCGGG			ENST00000624762	7/15	49	32	17				MST1L,non_coding_transcript_exon_variant,,ENST00000624762,;CROCC,intron_variant,,ENST00000466256,;MST1L,upstream_gene_variant,,ENST00000455405,;MST1L,upstream_gene_variant,,ENST00000544155,;MST1L,downstream_gene_variant,,ENST00000545160,;MST1L,non_coding_transcript_exon_variant,,ENST00000442552,;	-	ENSG00000186715	ENST00000624762	Transcript
CROCC	0	.	GRCh38	chr1	16938425	16938425	+	Missense_Mutation	SNP	C	C	T	rs4463721		IMR32_S11	NORMAL	C	C																c.1316C>T	p.Ala439Val	p.A439V	ENST00000375541	11/37	399	288	110				CROCC,missense_variant,p.Ala439Val,ENST00000375541,NM_014675.4;CROCC,missense_variant,p.Ala299Val,ENST00000445545,;CROCC,missense_variant,p.Ala333Val,ENST00000467938,;CROCC,intron_variant,,ENST00000467715,;CROCC,non_coding_transcript_exon_variant,,ENST00000466256,;CROCC,intron_variant,,ENST00000492631,;CROCC,upstream_gene_variant,,ENST00000494191,;	T	ENSG00000058453	ENST00000375541	Transcript
CROCC	0	.	GRCh38	chr1	16939065	16939065	+	Missense_Mutation	SNP	C	C	T	rs9435793		IMR32_S11	NORMAL	C	C																c.1531C>T	p.Pro511Ser	p.P511S	ENST00000375541	12/37	223	140	83				CROCC,missense_variant,p.Pro511Ser,ENST00000375541,NM_014675.4;CROCC,missense_variant,p.Pro371Ser,ENST00000445545,;CROCC,missense_variant,p.Pro405Ser,ENST00000467938,;CROCC,missense_variant,p.Pro113Ser,ENST00000467715,;CROCC,non_coding_transcript_exon_variant,,ENST00000466256,;CROCC,non_coding_transcript_exon_variant,,ENST00000492631,;CROCC,non_coding_transcript_exon_variant,,ENST00000494191,;	T	ENSG00000058453	ENST00000375541	Transcript
PADI2	0	.	GRCh38	chr1	17086657	17086657	+	Missense_Mutation	SNP	C	T	T	rs61749340		IMR32_S11	NORMAL	C	C																c.698G>A	p.Arg233Gln	p.R233Q	ENST00000375486	7/16	90	0	90				PADI2,missense_variant,p.Arg233Gln,ENST00000375486,NM_007365.2;PADI2,missense_variant,p.Arg233Gln,ENST00000375481,;PADI2,upstream_gene_variant,,ENST00000466151,;	T	ENSG00000117115	ENST00000375486	Transcript
RCC2	0	.	GRCh38	chr1	17438267	17438267	+	Missense_Mutation	SNP	A	G	G	rs200660338		IMR32_S11	NORMAL	A	A																c.248T>C	p.Val83Ala	p.V83A	ENST00000375436	2/13	64	0	64				RCC2,missense_variant,p.Val83Ala,ENST00000375436,NM_018715.3;RCC2,missense_variant,p.Val83Ala,ENST00000375433,NM_001136204.2;	G	ENSG00000179051	ENST00000375436	Transcript
UBR4	0	.	GRCh38	chr1	19184153	19184153	+	Missense_Mutation	SNP	A	A	C	novel		IMR32_S11	NORMAL	A	A																c.1961T>G	p.Ile654Ser	p.I654S	ENST00000375254	16/106	7	5	2				UBR4,missense_variant,p.Ile654Ser,ENST00000375254,NM_020765.2;	C	ENSG00000127481	ENST00000375254	Transcript
UBXN10	0	.	GRCh38	chr1	20191270	20191270	+	Nonsense_Mutation	SNP	C	T	T	rs142831657		IMR32_S11	NORMAL	C	C																c.709C>T	p.Arg237Ter	p.R237*	ENST00000375099	2/2	36	0	36				UBXN10,stop_gained,p.Arg237Ter,ENST00000375099,NM_152376.4;UBXN10-AS1,upstream_gene_variant,,ENST00000442226,;	T	ENSG00000162543	ENST00000375099	Transcript
KIF17	0	.	GRCh38	chr1	20664696	20664697	+	Frame_Shift_Ins	INS	-	-	G	novel		IMR32_S11	NORMAL	-	-																c.2977dupC	p.Gln993ProfsTer4	p.Q993Pfs*4	ENST00000247986	15/15	68	38	30				KIF17,frameshift_variant,p.Gln993ProfsTer4,ENST00000247986,NM_020816.3;KIF17,frameshift_variant,p.Gln992ProfsTer4,ENST00000400463,NM_001122819.2;KIF17,frameshift_variant,p.Gln893ProfsTer4,ENST00000375044,NM_001287212.1;DDOST,upstream_gene_variant,,ENST00000415136,NM_005216.4;DDOST,upstream_gene_variant,,ENST00000375048,;DDOST,upstream_gene_variant,,ENST00000602624,;DDOST,upstream_gene_variant,,EN…	G	ENSG00000117245	ENST00000247986	Transcript
EIF4G3	0	.	GRCh38	chr1	20895370	20895370	+	Nonsense_Mutation	SNP	T	T	A	novel		IMR32_S11	NORMAL	T	T																c.1960A>T	p.Lys654Ter	p.K654*	ENST00000400422	14/35	9	7	2				EIF4G3,stop_gained,p.Lys661Ter,ENST00000602326,NM_001198802.1;EIF4G3,stop_gained,p.Lys655Ter,ENST00000264211,NM_003760.4;EIF4G3,stop_gained,p.Lys654Ter,ENST00000400422,NM_001198801.1;EIF4G3,stop_gained,p.Lys375Ter,ENST00000374935,;EIF4G3,stop_gained,p.Lys844Ter,ENST00000634879,;EIF4G3,splice_region_variant,,ENST00000374933,;	A	ENSG00000075151	ENST00000400422	Transcript
USP48	0	.	GRCh38	chr1	21721149	21721149	+	Missense_Mutation	SNP	A	A	C	novel		IMR32_S11	NORMAL	A	A																c.1781T>G	p.Val594Gly	p.V594G	ENST00000308271	14/27	9	7	2				USP48,missense_variant,p.Val594Gly,ENST00000308271,NM_032236.5;USP48,missense_variant,p.Val594Gly,ENST00000400301,NM_001330394.1;USP48,missense_variant,p.Val593Gly,ENST00000529637,;USP48,missense_variant,p.Val132Gly,ENST00000374732,;USP48,downstream_gene_variant,,ENST00000534705,;USP48,downstream_gene_variant,,ENST00000526044,;USP48,non_coding_transcript_exon_variant,,ENST00000487880,;USP48,upstr…	C	ENSG00000090686	ENST00000308271	Transcript
KDM1A	0	.	GRCh38	chr1	23044435	23044435	+	Missense_Mutation	SNP	G	G	A	rs774085563		IMR32_S11	NORMAL	G	G																c.526G>A	p.Gly176Arg	p.G176R	ENST00000400181	3/21	11	9	2				KDM1A,missense_variant,p.Gly176Arg,ENST00000400181,NM_001009999.2;KDM1A,intron_variant,,ENST00000356634,NM_015013.3;MIR3115,downstream_gene_variant,,ENST00000577915,;RP1-184J9.2,intron_variant,,ENST00000427154,;	A	ENSG00000004487	ENST00000400181	Transcript
HNRNPR	0	.	GRCh38	chr1	23313638	23313638	+	Missense_Mutation	SNP	A	A	G	novel		IMR32_S11	NORMAL	A	A																c.1091T>C	p.Phe364Ser	p.F364S	ENST00000374616	9/11	4	2	2				HNRNPR,missense_variant,p.Phe263Ser,ENST00000478691,NM_001297621.1,NM_001102399.2,NM_001102397.2;HNRNPR,missense_variant,p.Phe361Ser,ENST00000374612,NM_005826.4;HNRNPR,missense_variant,p.Phe364Ser,ENST00000374616,NM_001102398.2;HNRNPR,missense_variant,p.Phe361Ser,ENST00000302271,;HNRNPR,missense_variant,p.Phe222Ser,ENST00000606561,NM_001297622.1;HNRNPR,missense_variant,p.Phe323Ser,ENST00000427764…	G	ENSG00000125944	ENST00000374616	Transcript
HNRNPR	0	.	GRCh38	chr1	23318547	23318547	+	Missense_Mutation	SNP	C	C	G	novel		IMR32_S11	NORMAL	C	C																c.962G>C	p.Gly321Ala	p.G321A	ENST00000374616	8/11	11	9	2				HNRNPR,missense_variant,p.Gly220Ala,ENST00000478691,NM_001297621.1,NM_001102399.2,NM_001102397.2;HNRNPR,missense_variant,p.Gly318Ala,ENST00000374612,NM_005826.4;HNRNPR,missense_variant,p.Gly321Ala,ENST00000374616,NM_001102398.2;HNRNPR,missense_variant,p.Gly318Ala,ENST00000302271,;HNRNPR,missense_variant,p.Gly179Ala,ENST00000606561,NM_001297622.1;HNRNPR,missense_variant,p.Gly280Ala,ENST00000427764…	G	ENSG00000125944	ENST00000374616	Transcript
HNRNPR	0	.	GRCh38	chr1	23333525	23333525	+	Missense_Mutation	SNP	C	C	T	novel		IMR32_S11	NORMAL	C	C																c.491G>A	p.Gly164Glu	p.G164E	ENST00000374616	5/11	10	8	2				HNRNPR,missense_variant,p.Gly63Glu,ENST00000478691,NM_001297621.1,NM_001102399.2,NM_001102397.2;HNRNPR,missense_variant,p.Gly164Glu,ENST00000374612,NM_005826.4;HNRNPR,missense_variant,p.Gly164Glu,ENST00000374616,NM_001102398.2;HNRNPR,missense_variant,p.Gly164Glu,ENST00000302271,;HNRNPR,intron_variant,,ENST00000606561,NM_001297622.1;HNRNPR,intron_variant,,ENST00000427764,NM_001297620.1;HNRNPR,non_…	T	ENSG00000125944	ENST00000374616	Transcript
PITHD1	0	.	GRCh38	chr1	23778547	23778547	+	Missense_Mutation	SNP	G	G	A	novel		IMR32_S11	NORMAL	G	G																c.32G>A	p.Gly11Asp	p.G11D	ENST00000246151	1/6	5	3	2				PITHD1,missense_variant,p.Gly11Asp,ENST00000246151,NM_020362.4;PITHD1,upstream_gene_variant,,ENST00000415372,;TCEB3-AS1,upstream_gene_variant,,ENST00000427796,;	A	ENSG00000057757	ENST00000246151	Transcript
UBXN11	0	.	GRCh38	chr1	26282376	26282376	+	Missense_Mutation	SNP	C	A	A	rs193142354		IMR32_S11	NORMAL	C	C																c.1486g>T	p.Gly496Cys	p.G496C	ENST00000374222	16/16	453	0	453				UBXN11,missense_variant,p.Gly376Cys,ENST00000314675,NM_001077262.1;UBXN11,missense_variant,p.Gly496Cys,ENST00000374222,;UBXN11,missense_variant,p.Gly463Cys,ENST00000374217,NM_145345.2;UBXN11,missense_variant,p.Gly496Cys,ENST00000374221,NM_183008.2;UBXN11,missense_variant,p.Gly463Cys,ENST00000357089,;UBXN11,missense_variant,p.Gly253Cys,ENST00000374223,;CEP85,downstream_gene_variant,,ENST0000045142…	A	ENSG00000158062	ENST00000374222	Transcript
CD164L2	0	.	GRCh38	chr1	27382530	27382530	+	Missense_Mutation	SNP	C	T	T	rs2504779		IMR32_S11	NORMAL	C	C																c.226G>A	p.Val76Met	p.V76M	ENST00000374027	2/5	832	0	832				CD164L2,missense_variant,p.Val76Met,ENST00000374027,NM_207397.3;CD164L2,missense_variant,p.Val76Met,ENST00000374030,NM_001330448.1;CD164L2,non_coding_transcript_exon_variant,,ENST00000374025,;	T	ENSG00000174950	ENST00000374027	Transcript
CD164L2	0	.	GRCh38	chr1	27382554	27382554	+	Missense_Mutation	SNP	C	T	T	rs2474297		IMR32_S11	NORMAL	C	C																c.202G>A	p.Gly68Arg	p.G68R	ENST00000374027	2/5	781	0	781				CD164L2,missense_variant,p.Gly68Arg,ENST00000374027,NM_207397.3;CD164L2,missense_variant,p.Gly68Arg,ENST00000374030,NM_001330448.1;CD164L2,non_coding_transcript_exon_variant,,ENST00000374025,;	T	ENSG00000174950	ENST00000374027	Transcript
DCDC2B	0	.	GRCh38	chr1	32215468	32215468	+	Missense_Mutation	SNP	C	A	A	rs11590012		IMR32_S11	NORMAL	C	C																c.879C>A	p.His293Gln	p.H293Q	ENST00000409358	8/9	92	0	92				DCDC2B,missense_variant,p.His293Gln,ENST00000409358,NM_001099434.1;TMEM234,downstream_gene_variant,,ENST00000373593,;TMEM234,downstream_gene_variant,,ENST00000309777,NM_019118.4;TMEM234,downstream_gene_variant,,ENST00000344461,;TMEM234,intron_variant,,ENST00000495091,;TMEM234,downstream_gene_variant,,ENST00000485689,;TMEM234,3_prime_UTR_variant,,ENST00000461402,;TMEM234,non_coding_transcript_exon…	A	ENSG00000222046	ENST00000409358	Transcript
RNF19B	0	.	GRCh38	chr1	32964501	32964501	+	Missense_Mutation	SNP	T	G	G	rs113840389		IMR32_S11	NORMAL	T	T																c.185a>C	p.Gln62Pro	p.Q62P	ENST00000373456	1/9	7	0	7				RNF19B,missense_variant,p.Gln62Pro,ENST00000356990,NM_001127361.2;RNF19B,missense_variant,p.Gln62Pro,ENST00000373456,NM_153341.3;RNF19B,missense_variant,p.Gln62Pro,ENST00000235150,NM_001300826.1;	G	ENSG00000116514	ENST00000373456	Transcript
ZMYM1	0	.	GRCh38	chr1	35095827	35095827	+	Nonsense_Mutation	SNP	T	T	A	novel		IMR32_S11	NORMAL	T	T																c.105T>A	p.Cys35Ter	p.C35*	ENST00000611874	4/11	10	8	2				ZMYM1,stop_gained,p.Cys35Ter,ENST00000611874,NM_001289088.1;ZMYM1,stop_gained,p.Cys35Ter,ENST00000373330,NM_001289091.1,NM_001289090.1;ZMYM1,stop_gained,p.Cys35Ter,ENST00000359858,NM_001289089.1,NM_001319955.1,NM_024772.4;ZMYM1,stop_gained,p.Cys35Ter,ENST00000417119,;ZMYM1,non_coding_transcript_exon_variant,,ENST00000373329,;ZMYM1,non_coding_transcript_exon_variant,,ENST00000488455,;ZMYM1,non_cod…	A	ENSG00000197056	ENST00000611874	Transcript
ZMYM4	0	.	GRCh38	chr1	35359196	35359196	+	Missense_Mutation	SNP	G	G	T	novel		IMR32_S11	NORMAL	G	G																c.357G>T	p.Gln119His	p.Q119H	ENST00000314607	3/30	7	5	2				ZMYM4,missense_variant,p.Gln119His,ENST00000314607,NM_005095.2;ZMYM4,missense_variant,p.Gln87His,ENST00000441447,;ZMYM4,upstream_gene_variant,,ENST00000457946,;ZMYM4-AS1,intron_variant,,ENST00000432683,;ZMYM4,upstream_gene_variant,,ENST00000482131,;	T	ENSG00000146463	ENST00000314607	Transcript
ZMYM4	0	.	GRCh38	chr1	35370597	35370597	+	Missense_Mutation	SNP	T	T	C	rs868172871		IMR32_S11	NORMAL	T	T																c.1151T>C	p.Leu384Pro	p.L384P	ENST00000314607	7/30	12	10	2				ZMYM4,missense_variant,p.Leu384Pro,ENST00000314607,NM_005095.2;ZMYM4,missense_variant,p.Leu133Pro,ENST00000457946,;ZMYM4-AS1,upstream_gene_variant,,ENST00000432683,;ZMYM4,non_coding_transcript_exon_variant,,ENST00000482131,;	C	ENSG00000146463	ENST00000314607	Transcript
C1orf109	0	.	GRCh38	chr1	37690219	37690220	+	Intron	DEL	AG	AG	-	novel		IMR32_S11	NORMAL	AG	AG																c.-4+114_-4+115delct			ENST00000358011		192	173	19				C1orf109,5_prime_UTR_variant,,ENST00000464085,;C1orf109,5_prime_UTR_variant,,ENST00000486637,;C1orf109,5_prime_UTR_variant,,ENST00000461359,;C1orf109,5_prime_UTR_variant,,ENST00000488137,;C1orf109,5_prime_UTR_variant,,ENST00000619962,;C1orf109,intron_variant,,ENST00000358011,NM_001303031.1,NM_001303030.1,NM_017850.2;C1orf109,intron_variant,,ENST00000491981,;C1orf109,intron_variant,,ENST0000047706…	-	ENSG00000116922	ENST00000358011	Transcript
BMP8A	0	.	GRCh38	chr1	39522412	39522412	+	Missense_Mutation	SNP	G	A	A	rs6525		IMR32_S11	NORMAL	G	G																c.878G>A	p.Arg293His	p.R293H	ENST00000331593	5/7	451	0	451				BMP8A,missense_variant,p.Arg293His,ENST00000331593,NM_181809.3;RP11-69E11.4,non_coding_transcript_exon_variant,,ENST00000331856,;RP11-69E11.4,non_coding_transcript_exon_variant,,ENST00000458207,;RP11-69E11.4,non_coding_transcript_exon_variant,,ENST00000440190,;RP11-69E11.4,non_coding_transcript_exon_variant,,ENST00000450157,;RP11-69E11.4,non_coding_transcript_exon_variant,,ENST00000431553,;RP11-6…	A	ENSG00000183682	ENST00000331593	Transcript
FOXO6	0	.	GRCh38	chr1	41382388	41382388	+	Missense_Mutation	SNP	C	T	T	rs12092825		IMR32_S11	NORMAL	C	C																c.1187C>T	p.Ala396Val	p.A396V	ENST00000372591	2/2	182	0	182				FOXO6,missense_variant,p.Ala396Val,ENST00000372591,NM_001291281.2;	T	ENSG00000204060	ENST00000372591	Transcript
CCDC30	0	.	GRCh38	chr1	42545571	42545571	+	Missense_Mutation	SNP	G	G	T	novel		IMR32_S11	NORMAL	G	G																c.417G>T	p.Glu139Asp	p.E139D	ENST00000342022	4/16	12	10	2				CCDC30,missense_variant,p.Glu139Asp,ENST00000342022,NM_001080850.2;CCDC30,missense_variant,p.Glu139Asp,ENST00000428554,;CCDC30,missense_variant,p.Glu139Asp,ENST00000340612,;CCDC30,intron_variant,,ENST00000507855,;CCDC30,missense_variant,p.Glu93Asp,ENST00000509712,;CCDC30,5_prime_UTR_variant,,ENST00000477155,;CCDC30,3_prime_UTR_variant,,ENST00000471390,;CCDC30,intron_variant,,ENST00000514642,;	T	ENSG00000186409	ENST00000342022	Transcript
DPH2	0	.	GRCh38	chr1	43971567	43971567	+	Missense_Mutation	SNP	C	C	A	novel		IMR32_S11	NORMAL	C	C																c.665C>A	p.Ser222Tyr	p.S222Y	ENST00000255108	4/6	1169	630	539				DPH2,missense_variant,p.Ser222Tyr,ENST00000255108,NM_001319165.1,NM_001319169.1,NM_001319167.1,NM_001319171.1,NM_001319168.1,NM_001319166.1,NM_001384.4,NM_001319170.1;DPH2,intron_variant,,ENST00000396758,NM_001039589.1;DPH2,intron_variant,,ENST00000459879,;IPO13,downstream_gene_variant,,ENST00000372343,NM_014652.3;ATP6V0B,upstream_gene_variant,,ENST00000532642,NM_001294333.1;ATP6V0B,upstream_gene…	A	ENSG00000132768	ENST00000255108	Transcript
ZSWIM5	0	.	GRCh38	chr1	45035697	45035697	+	Missense_Mutation	SNP	C	C	A	novel		IMR32_S11	NORMAL	C	C																c.2282G>T	p.Arg761Leu	p.R761L	ENST00000359600	10/14	9	7	2				ZSWIM5,missense_variant,p.Arg761Leu,ENST00000359600,NM_020883.1;	A	ENSG00000162415	ENST00000359600	Transcript
NASP	0	.	GRCh38	chr1	45608328	45608328	+	Missense_Mutation	SNP	G	G	C	novel		IMR32_S11	NORMAL	G	G																c.1417G>C	p.Glu473Gln	p.E473Q	ENST00000350030	6/15	8	6	2				NASP,missense_variant,p.Glu473Gln,ENST00000350030,NM_002482.3;NASP,missense_variant,p.Glu409Gln,ENST00000537798,NM_001195193.1;NASP,intron_variant,,ENST00000351223,NM_152298.3;NASP,intron_variant,,ENST00000372052,;NASP,intron_variant,,ENST00000528238,;NASP,intron_variant,,ENST00000437901,;NASP,intron_variant,,ENST00000525515,;NASP,downstream_gene_variant,,ENST00000470768,;NASP,upstream_gene_varia…	C	ENSG00000132780	ENST00000350030	Transcript
LRRC41	0	.	GRCh38	chr1	46303192	46303192	+	Missense_Mutation	SNP	G	C	C	rs201408120		IMR32_S11	NORMAL	G	G																c.131C>G	p.Pro44Arg	p.P44R	ENST00000617190	1/10	72	0	72				LRRC41,missense_variant,p.Pro44Arg,ENST00000617190,;LRRC41,missense_variant,p.Pro44Arg,ENST00000343304,NM_006369.4;LRRC41,missense_variant,p.Pro22Arg,ENST00000615587,;UQCRH,upstream_gene_variant,,ENST00000311672,NM_006004.3;LRRC41,upstream_gene_variant,,ENST00000469150,;LRRC41,missense_variant,p.Pro22Arg,ENST00000498402,;LRRC41,upstream_gene_variant,,ENST00000472710,;UQCRH,upstream_gene_variant,,…	C	ENSG00000132128	ENST00000617190	Transcript
KNCN	0	.	GRCh38	chr1	46547759	46547759	+	Missense_Mutation	SNP	G	A	A	rs61735709		IMR32_S11	NORMAL	G	G																c.277C>T	p.Pro93Ser	p.P93S	ENST00000396314	3/3	531	0	531				KNCN,missense_variant,p.Pro116Ser,ENST00000481882,NM_001322255.1;KNCN,missense_variant,p.Pro93Ser,ENST00000396314,NM_001097611.1;MKNK1-AS1,intron_variant,,ENST00000602433,;KNCN,non_coding_transcript_exon_variant,,ENST00000524908,;KNCN,non_coding_transcript_exon_variant,,ENST00000294445,;	A	ENSG00000162456	ENST00000396314	Transcript
SLC5A9	0	.	GRCh38	chr1	48247349	48247349	+	Missense_Mutation	SNP	T	T	C	rs149032192		IMR32_S11	NORMAL	T	T																c.1927T>C	p.Trp643Arg	p.W643R	ENST00000236495	15/15	14	12	2				SLC5A9,missense_variant,p.Trp643Arg,ENST00000236495,NM_001135181.1;SLC5A9,missense_variant,p.Trp618Arg,ENST00000438567,NM_001011547.2;SLC5A9,missense_variant,p.Trp639Arg,ENST00000533824,;SLC5A9,non_coding_transcript_exon_variant,,ENST00000471020,;SLC5A9,downstream_gene_variant,,ENST00000525901,;SLC5A9,3_prime_UTR_variant,,ENST00000425816,;SLC5A9,3_prime_UTR_variant,,ENST00000532322,;SLC5A9,non_co…	C	ENSG00000117834	ENST00000236495	Transcript
FAF1	0	.	GRCh38	chr1	50738885	50738885	+	Missense_Mutation	SNP	G	G	A	rs140027012		IMR32_S11	NORMAL	G	G																c.529C>T	p.Pro177Ser	p.P177S	ENST00000396153	6/19	44	23	21				FAF1,missense_variant,p.Pro177Ser,ENST00000396153,NM_007051.2;FAF1,missense_variant,p.Pro169Ser,ENST00000371778,;FAF1,non_coding_transcript_exon_variant,,ENST00000487898,;	A	ENSG00000185104	ENST00000396153	Transcript
PODN	0	.	GRCh38	chr1	53075877	53075877	+	Missense_Mutation	SNP	C	C	T	rs76250115		IMR32_S11	NORMAL	C	C																c.631C>T	p.Arg211Cys	p.R211C	ENST00000312553	5/11	1049	571	478				PODN,missense_variant,p.Arg192Cys,ENST00000371500,NM_001199080.1;PODN,missense_variant,p.Arg192Cys,ENST00000618387,NM_001199081.1;PODN,missense_variant,p.Arg211Cys,ENST00000312553,NM_153703.4;PODN,intron_variant,,ENST00000395871,NM_001199082.1;RP11-334A14.5,intron_variant,,ENST00000447867,;PODN,downstream_gene_variant,,ENST00000471210,;PODN,upstream_gene_variant,,ENST00000471285,;PODN,upstream_ge…	T	ENSG00000174348	ENST00000312553	Transcript
MYSM1	0	.	GRCh38	chr1	58660116	58660116	+	Missense_Mutation	SNP	T	T	A	novel		IMR32_S11	NORMAL	T	T																c.2368A>T	p.Asn790Tyr	p.N790Y	ENST00000472487	20/20	9	7	2				MYSM1,missense_variant,p.Asn790Tyr,ENST00000472487,NM_001085487.2;MYSM1,missense_variant,p.Asn196Tyr,ENST00000622766,;MYSM1,non_coding_transcript_exon_variant,,ENST00000493821,;MYSM1,non_coding_transcript_exon_variant,,ENST00000401044,;	A	ENSG00000162601	ENST00000472487	Transcript
HOOK1	0	.	GRCh38	chr1	59843462	59843462	+	Missense_Mutation	SNP	C	C	A	rs75463741		IMR32_S11	NORMAL	C	C																c.652C>A	p.Leu218Met	p.L218M	ENST00000371208	9/22	9	7	2				HOOK1,missense_variant,p.Leu218Met,ENST00000371208,NM_015888.4;HOOK1,non_coding_transcript_exon_variant,,ENST00000465876,;	A	ENSG00000134709	ENST00000371208	Transcript
HOOK1	0	.	GRCh38	chr1	59865884	59865884	+	Missense_Mutation	SNP	A	A	T	novel		IMR32_S11	NORMAL	A	A																c.1757A>T	p.Asn586Ile	p.N586I	ENST00000371208	19/22	7	5	2				HOOK1,missense_variant,p.Asn586Ile,ENST00000371208,NM_015888.4;HOOK1,non_coding_transcript_exon_variant,,ENST00000465876,;HOOK1,non_coding_transcript_exon_variant,,ENST00000466803,;HOOK1,upstream_gene_variant,,ENST00000491135,;HOOK1,downstream_gene_variant,,ENST00000474695,;	T	ENSG00000134709	ENST00000371208	Transcript
ITGB3BP	0	.	GRCh38	chr1	63454959	63454959	+	Missense_Mutation	SNP	C	C	A	novel		IMR32_S11	NORMAL	C	C																c.381G>T	p.Met127Ile	p.M127I	ENST00000371092	6/10	6	4	2				ITGB3BP,missense_variant,p.Met127Ile,ENST00000371092,NM_001206739.1;ITGB3BP,missense_variant,p.Met88Ile,ENST00000271002,NM_014288.4;ITGB3BP,non_coding_transcript_exon_variant,,ENST00000461681,;ITGB3BP,non_coding_transcript_exon_variant,,ENST00000476508,;ITGB3BP,non_coding_transcript_exon_variant,,ENST00000460394,;ITGB3BP,non_coding_transcript_exon_variant,,ENST00000462285,;ITGB3BP,non_coding_tran…	A	ENSG00000142856	ENST00000371092	Transcript
WDR78	0	.	GRCh38	chr1	66847574	66847574	+	Missense_Mutation	SNP	G	G	C	novel		IMR32_S11	NORMAL	G	G																c.1201C>G	p.His401Asp	p.H401D	ENST00000371026	8/17	14	12	2				WDR78,missense_variant,p.His401Asp,ENST00000371026,NM_024763.4;WDR78,missense_variant,p.His167Asp,ENST00000464352,;WDR78,missense_variant,p.His401Asp,ENST00000371023,NM_207014.2;WDR78,intron_variant,,ENST00000531552,;WDR78,downstream_gene_variant,,ENST00000469450,;WDR78,3_prime_UTR_variant,,ENST00000491297,;	C	ENSG00000152763	ENST00000371026	Transcript
WDR78	0	.	GRCh38	chr1	66874924	66874924	+	Missense_Mutation	SNP	T	T	C	novel		IMR32_S11	NORMAL	T	T																c.657A>G	p.Ile219Met	p.I219M	ENST00000371026	5/17	9	7	2				WDR78,missense_variant,p.Ile219Met,ENST00000371026,NM_024763.4;WDR78,missense_variant,p.Ile219Met,ENST00000371023,NM_207014.2;WDR78,missense_variant,p.Ile219Met,ENST00000371022,;WDR78,upstream_gene_variant,,ENST00000464352,;WDR78,upstream_gene_variant,,ENST00000469450,;WDR78,intron_variant,,ENST00000491297,;WDR78,intron_variant,,ENST00000531980,;	C	ENSG00000152763	ENST00000371026	Transcript
ANKRD13C	0	.	GRCh38	chr1	70315552	70315552	+	Missense_Mutation	SNP	T	T	A	novel		IMR32_S11	NORMAL	T	T																c.592A>T	p.Arg198Trp	p.R198W	ENST00000370944	4/13	12	10	2				ANKRD13C,missense_variant,p.Arg198Trp,ENST00000370944,NM_030816.4;ANKRD13C,missense_variant,p.Arg163Trp,ENST00000262346,;ANKRD13C,non_coding_transcript_exon_variant,,ENST00000498735,;ANKRD13C,upstream_gene_variant,,ENST00000490846,;	A	ENSG00000118454	ENST00000370944	Transcript
LRRIQ3	0	.	GRCh38	chr1	74183674	74183674	+	Missense_Mutation	SNP	C	C	A	novel		IMR32_S11	NORMAL	C	C																c.11G>T	p.Gly4Val	p.G4V	ENST00000354431	2/8	8	6	2				LRRIQ3,missense_variant,p.Gly4Val,ENST00000354431,NM_001322315.1,NM_001105659.1;LRRIQ3,missense_variant,p.Gly4Val,ENST00000395089,;LRRIQ3,missense_variant,p.Gly4Val,ENST00000370911,;LRRIQ3,missense_variant,p.Gly4Val,ENST00000370909,;LRRIQ3,upstream_gene_variant,,ENST00000444984,;LRRIQ3,upstream_gene_variant,,ENST00000495179,;LRRIQ3,missense_variant,p.Gly4Val,ENST00000415760,;LRRIQ3,non_coding_tra…	A	ENSG00000162620	ENST00000354431	Transcript
NEXN	0	.	GRCh38	chr1	77942097	77942097	+	Missense_Mutation	SNP	A	A	T	novel		IMR32_S11	NORMAL	A	A																c.1548A>T	p.Arg516Ser	p.R516S	ENST00000334785	12/13	5	3	2				NEXN,missense_variant,p.Arg452Ser,ENST00000330010,NM_001172309.1;NEXN,missense_variant,p.Arg416Ser,ENST00000342754,;NEXN,missense_variant,p.Arg516Ser,ENST00000334785,NM_144573.3;NEXN,non_coding_transcript_exon_variant,,ENST00000480732,;FUBP1,downstream_gene_variant,,ENST00000489495,;FUBP1,downstream_gene_variant,,ENST00000492405,;FUBP1,downstream_gene_variant,,ENST00000474632,;FUBP1,downstream_ge…	T	ENSG00000162614	ENST00000334785	Transcript
ADGRL2	0	.	GRCh38	chr1	81952012	81952012	+	Missense_Mutation	SNP	A	A	G	rs141619218		IMR32_S11	NORMAL	A	A																c.1652A>G	p.Lys551Arg	p.K551R	ENST00000319517	8/20	41	26	15				ADGRL2,missense_variant,p.Lys551Arg,ENST00000370728,;ADGRL2,missense_variant,p.Lys551Arg,ENST00000370730,NM_001330645.1;ADGRL2,missense_variant,p.Lys551Arg,ENST00000370717,;ADGRL2,missense_variant,p.Lys551Arg,ENST00000627151,;ADGRL2,missense_variant,p.Lys551Arg,ENST00000370715,NM_001297705.1;ADGRL2,missense_variant,p.Lys551Arg,ENST00000319517,NM_012302.3;ADGRL2,missense_variant,p.Lys551Arg,ENST00…	G	ENSG00000117114	ENST00000319517	Transcript
ADGRL2	0	.	GRCh38	chr1	81968045	81968045	+	Missense_Mutation	SNP	C	C	T	novel		IMR32_S11	NORMAL	C	C																c.2318C>T	p.Ala773Val	p.A773V	ENST00000319517	12/20	14	12	2				ADGRL2,missense_variant,p.Ala786Val,ENST00000370728,;ADGRL2,missense_variant,p.Ala786Val,ENST00000370730,NM_001330645.1;ADGRL2,missense_variant,p.Ala786Val,ENST00000370717,;ADGRL2,missense_variant,p.Ala786Val,ENST00000627151,;ADGRL2,missense_variant,p.Ala773Val,ENST00000370715,NM_001297705.1;ADGRL2,missense_variant,p.Ala773Val,ENST00000319517,NM_012302.3;ADGRL2,missense_variant,p.Ala773Val,ENST00…	T	ENSG00000117114	ENST00000319517	Transcript
TTLL7	0	.	GRCh38	chr1	83911192	83911192	+	Missense_Mutation	SNP	T	T	G	novel		IMR32_S11	NORMAL	T	T																c.1759A>C	p.Asn587His	p.N587H	ENST00000260505	15/21	11	9	2				TTLL7,missense_variant,p.Asn587His,ENST00000260505,NM_024686.4;TTLL7,downstream_gene_variant,,ENST00000610996,;TTLL7,non_coding_transcript_exon_variant,,ENST00000477524,;TTLL7,non_coding_transcript_exon_variant,,ENST00000472688,;TTLL7,non_coding_transcript_exon_variant,,ENST00000488014,;TTLL7,upstream_gene_variant,,ENST00000464289,;TTLL7,downstream_gene_variant,,ENST00000474702,;TTLL7,missense_va…	G	ENSG00000137941	ENST00000260505	Transcript
PRKACB	0	.	GRCh38	chr1	84182209	84182209	+	Nonsense_Mutation	SNP	G	G	T	novel		IMR32_S11	NORMAL	G	G																c.259G>T	p.Gly87Ter	p.G87*	ENST00000370685	3/10	10	8	2				PRKACB,stop_gained,p.Gly40Ter,ENST00000370689,NM_002731.3;PRKACB,stop_gained,p.Gly87Ter,ENST00000370685,NM_182948.3;PRKACB,stop_gained,p.Gly46Ter,ENST00000614872,NM_001242860.2;PRKACB,stop_gained,p.Gly46Ter,ENST00000394838,;PRKACB,stop_gained,p.Gly44Ter,ENST00000370682,NM_001242859.2;PRKACB,stop_gained,p.Gly28Ter,ENST00000610703,NM_001242858.2;PRKACB,stop_gained,p.Gly27Ter,ENST00000610457,NM_0012…	T	ENSG00000142875	ENST00000370685	Transcript
CTBS	0	.	GRCh38	chr1	84545664	84545664	+	3'Flank	SNP	T	T	C	novel		IMR32_S11	NORMAL	T	T																			ENST00000370630		7	5	2				CTBS,downstream_gene_variant,,ENST00000370630,NM_004388.2;SPATA1,non_coding_transcript_exon_variant,,ENST00000490879,;SPATA1,non_coding_transcript_exon_variant,,ENST00000431031,;SPATA1,intron_variant,,ENST00000460286,;SPATA1,non_coding_transcript_exon_variant,,ENST00000554297,;	C	ENSG00000117151	ENST00000370630	Transcript
HFM1	0	.	GRCh38	chr1	91353121	91353121	+	Missense_Mutation	SNP	A	A	C	novel		IMR32_S11	NORMAL	A	A																c.1761T>G	p.His587Gln	p.H587Q	ENST00000370425	15/39	6	4	2				HFM1,missense_variant,p.His587Gln,ENST00000370425,NM_001017975.4;HFM1,upstream_gene_variant,,ENST00000462405,;	C	ENSG00000162669	ENST00000370425	Transcript
CDC7	0	.	GRCh38	chr1	91513109	91513109	+	Missense_Mutation	SNP	A	A	G	rs34979509		IMR32_S11	NORMAL	A	A																c.624A>G	p.Ile208Met	p.I208M	ENST00000428239	7/12	36	7	29				CDC7,missense_variant,p.Ile208Met,ENST00000428239,NM_001134420.1;CDC7,missense_variant,p.Ile208Met,ENST00000234626,NM_001134419.1,NM_003503.3;CDC7,downstream_gene_variant,,ENST00000426137,;CDC7,downstream_gene_variant,,ENST00000497611,;CDC7,upstream_gene_variant,,ENST00000486509,;	G	ENSG00000097046	ENST00000428239	Transcript
GLMN	0	.	GRCh38	chr1	92247901	92247901	+	Missense_Mutation	SNP	T	T	C	novel		IMR32_S11	NORMAL	T	T																c.1562A>G	p.Glu521Gly	p.E521G	ENST00000370360	17/19	10	8	2				GLMN,missense_variant,p.Glu521Gly,ENST00000370360,NM_001319683.1,NM_053274.2;GLMN,missense_variant,p.Glu262Gly,ENST00000495852,;C1orf146,downstream_gene_variant,,ENST00000370373,;C1orf146,downstream_gene_variant,,ENST00000370375,NM_001012425.1;GLMN,3_prime_UTR_variant,,ENST00000495106,;GLMN,non_coding_transcript_exon_variant,,ENST00000471465,;	C	ENSG00000174842	ENST00000370360	Transcript
FAM69A	0	.	GRCh38	chr1	92843951	92843951	+	Missense_Mutation	SNP	C	C	T	novel		IMR32_S11	NORMAL	C	C																c.719G>A	p.Ser240Asn	p.S240N	ENST00000370310	5/5	102	40	62				FAM69A,missense_variant,p.Ser215Asn,ENST00000613047,NM_001252271.1;FAM69A,missense_variant,p.Ser240Asn,ENST00000370310,NM_001006605.4;FAM69A,missense_variant,p.Ser195Asn,ENST00000613902,NM_001252269.1;FAM69A,missense_variant,p.Ser181Asn,ENST00000616709,NM_001252270.1;FAM69A,intron_variant,,ENST00000615519,NM_001252273.1;RPL5,downstream_gene_variant,,ENST00000370321,NM_000969.3;SNORA66,downstream_…	T	ENSG00000154511	ENST00000370310	Transcript
CCDC18	0	.	GRCh38	chr1	93246130	93246130	+	Missense_Mutation	SNP	A	A	G	novel		IMR32_S11	NORMAL	A	A																c.3004A>G	p.Lys1002Glu	p.K1002E	ENST00000343253	22/29	12	10	2				CCDC18,missense_variant,p.Lys1002Glu,ENST00000343253,NM_001306076.1;CCDC18,missense_variant,p.Lys1056Glu,ENST00000370276,;CCDC18,missense_variant,p.Lys1003Glu,ENST00000401026,NM_206886.4;CCDC18,missense_variant,p.Lys678Glu,ENST00000455267,;	G	ENSG00000122483	ENST00000343253	Transcript
FNBP1L	0	.	GRCh38	chr1	93530815	93530815	+	Missense_Mutation	SNP	G	G	T	novel		IMR32_S11	NORMAL	G	G																c.571G>T	p.Ala191Ser	p.A191S	ENST00000271234	7/17	5	3	2				FNBP1L,missense_variant,p.Ala191Ser,ENST00000260506,NM_001024948.2;FNBP1L,missense_variant,p.Ala191Ser,ENST00000271234,NM_001164473.2;FNBP1L,missense_variant,p.Ala191Ser,ENST00000370253,NM_017737.4;FNBP1L,missense_variant,p.Ala191Ser,ENST00000604705,;FNBP1L,missense_variant,p.Ala37Ser,ENST00000424449,;	T	ENSG00000137942	ENST00000271234	Transcript
DPYD	0	.	GRCh38	chr1	97883329	97883329	+	Missense_Mutation	SNP	A	A	G	rs1801265		IMR32_S11	NORMAL	A	A																c.85T>C	p.Cys29Arg	p.C29R	ENST00000370192	2/23	39	13	26				DPYD,missense_variant,p.Cys29Arg,ENST00000370192,NM_000110.3;DPYD,missense_variant,p.Cys29Arg,ENST00000306031,NM_001160301.1;DPYD,non_coding_transcript_exon_variant,,ENST00000460019,;	G	ENSG00000188641	ENST00000370192	Transcript
COL11A1	0	.	GRCh38	chr1	102878151	102878151	+	Nonsense_Mutation	SNP	A	A	T	novel		IMR32_S11	NORMAL	A	A																c.5289T>A	p.Tyr1763Ter	p.Y1763*	ENST00000370096	67/67	12	10	2				COL11A1,stop_gained,p.Tyr1775Ter,ENST00000358392,NM_080629.2;COL11A1,stop_gained,p.Tyr1763Ter,ENST00000370096,NM_001854.3;COL11A1,stop_gained,p.Tyr1724Ter,ENST00000353414,NM_001190709.1;COL11A1,stop_gained,p.Tyr1647Ter,ENST00000512756,NM_080630.3;COL11A1,3_prime_UTR_variant,,ENST00000635193,;COL11A1,non_coding_transcript_exon_variant,,ENST00000470170,;	T	ENSG00000060718	ENST00000370096	Transcript
NBPF4	0	.	GRCh38	chr1	108229099	108229099	+	Missense_Mutation	SNP	T	T	C	rs1992354		IMR32_S11	NORMAL	T	T																c.1481A>G	p.Gln494Arg	p.Q494R	ENST00000415641	13/15	460	250	210				NBPF4,missense_variant,p.Gln494Arg,ENST00000415641,NM_001143989.2;NBPF4,missense_variant,p.Gln523Arg,ENST00000613157,;	C	ENSG00000196427	ENST00000415641	Transcript
LAMTOR5	0	.	GRCh38	chr1	110407673	110407673	+	Missense_Mutation	SNP	C	C	A	rs147214807		IMR32_S11	NORMAL	C	C																c.194G>T	p.Gly65Val	p.G65V	ENST00000256644	1/4	88	55	33				LAMTOR5,missense_variant,p.Gly65Val,ENST00000256644,;LAMTOR5,missense_variant,p.Gly65Val,ENST00000614544,NM_006402.2;LAMTOR5,5_prime_UTR_variant,,ENST00000602318,;LAMTOR5,upstream_gene_variant,,ENST00000474861,;LAMTOR5,upstream_gene_variant,,ENST00000483260,;LAMTOR5,upstream_gene_variant,,ENST00000602858,;LAMTOR5-AS1,non_coding_transcript_exon_variant,,ENST00000457535,;LAMTOR5-AS1,non_coding_tran…	A	ENSG00000134248	ENST00000256644	Transcript
KCNA10	0	.	GRCh38	chr1	110517547	110517547	+	Missense_Mutation	SNP	C	C	A	novel		IMR32_S11	NORMAL	C	C																c.1241G>T	p.Trp414Leu	p.W414L	ENST00000369771	1/1	201	148	53				KCNA10,missense_variant,p.Trp414Leu,ENST00000369771,NM_005549.2;	A	ENSG00000143105	ENST00000369771	Transcript
OVGP1	0	.	GRCh38	chr1	111414961	111414961	+	Missense_Mutation	SNP	A	G	G	rs1126656		IMR32_S11	NORMAL	A	A																c.1540T>C	p.Tyr514His	p.Y514H	ENST00000369732	11/11	23	0	23				OVGP1,missense_variant,p.Tyr514His,ENST00000369732,NM_002557.3;OVGP1,downstream_gene_variant,,ENST00000481495,;OVGP1,downstream_gene_variant,,ENST00000494622,;	G	ENSG00000085465	ENST00000369732	Transcript
OVGP1	0	.	GRCh38	chr1	111421325	111421325	+	Missense_Mutation	SNP	G	G	T	novel		IMR32_S11	NORMAL	G	G																c.854C>A	p.Ala285Glu	p.A285E	ENST00000369732	8/11	86	61	25				OVGP1,missense_variant,p.Ala285Glu,ENST00000369732,NM_002557.3;OVGP1,non_coding_transcript_exon_variant,,ENST00000481495,;OVGP1,upstream_gene_variant,,ENST00000494622,;	T	ENSG00000085465	ENST00000369732	Transcript
TRIM33	0	.	GRCh38	chr1	114397989	114397989	+	Missense_Mutation	SNP	A	A	T	novel		IMR32_S11	NORMAL	A	A																c.3122T>A	p.Met1041Lys	p.M1041K	ENST00000358465	19/20	10	8	2				TRIM33,missense_variant,p.Met1041Lys,ENST00000358465,NM_015906.3;TRIM33,missense_variant,p.Met802Lys,ENST00000448034,;TRIM33,intron_variant,,ENST00000369543,NM_033020.2;TRIM33,splice_region_variant,,ENST00000478032,;TRIM33,upstream_gene_variant,,ENST00000492227,;	T	ENSG00000197323	ENST00000358465	Transcript
SPAG17	0	.	GRCh38	chr1	118074569	118074569	+	Missense_Mutation	SNP	A	A	C	rs144705550		IMR32_S11	NORMAL	A	A																c.2241T>G	p.Asp747Glu	p.D747E	ENST00000336338	16/49	33	27	6				SPAG17,missense_variant,p.Asp747Glu,ENST00000336338,NM_206996.2;SPAG17,non_coding_transcript_exon_variant,,ENST00000473472,;SPAG17,intron_variant,,ENST00000477444,;	C	ENSG00000155761	ENST00000336338	Transcript
NOTCH2	0	.	GRCh38	chr1	120005472	120005472	+	Missense_Mutation	SNP	C	C	A	rs143195893		IMR32_S11	NORMAL	C	C																c.272G>T	p.Arg91Leu	p.R91L	ENST00000256646	3/34	463	193	269				NOTCH2,missense_variant,p.Arg91Leu,ENST00000256646,NM_024408.3;NOTCH2,missense_variant,p.Arg52Leu,ENST00000602566,;NOTCH2,missense_variant,p.Arg52Leu,ENST00000579475,;NOTCH2,non_coding_transcript_exon_variant,,ENST00000489731,;NOTCH2,non_coding_transcript_exon_variant,,ENST00000479412,;	A	ENSG00000134250	ENST00000256646	Transcript
NBPF8	0	.	GRCh38	chr1	120449388	120449388	+	RNA	SNP	G	A	A	rs587605093		IMR32_S11	NORMAL	G	G																n.1957G>A			ENST00000583271	11/25	777	20	756				NBPF8,non_coding_transcript_exon_variant,,ENST00000583271,;	A	ENSG00000270231	ENST00000583271	Transcript
PPIAL4A	0	.	GRCh38	chr1	120889959	120889959	+	Missense_Mutation	SNP	C	C	T	novel		IMR32_S11	NORMAL	C	C																c.139C>T	p.Arg47Cys	p.R47C	ENST00000577856	1/1	11	7	4				PPIAL4A,missense_variant,p.Arg47Cys,ENST00000577856,NM_001143883.2;	T	ENSG00000263353	ENST00000577856	Transcript
PPIAL4A	0	.	GRCh38	chr1	120889995	120889995	+	Missense_Mutation	SNP	G	G	A	novel		IMR32_S11	NORMAL	G	G																c.175G>A	p.Gly59Arg	p.G59R	ENST00000577856	1/1	11	6	5				PPIAL4A,missense_variant,p.Gly59Arg,ENST00000577856,NM_001143883.2;	A	ENSG00000263353	ENST00000577856	Transcript
PPIAL4A	0	.	GRCh38	chr1	120890026	120890026	+	Missense_Mutation	SNP	G	G	A	novel		IMR32_S11	NORMAL	G	G																c.206G>A	p.Arg69His	p.R69H	ENST00000577856	1/1	12	6	6				PPIAL4A,missense_variant,p.Arg69His,ENST00000577856,NM_001143883.2;	A	ENSG00000263353	ENST00000577856	Transcript
PPIAL4A	0	.	GRCh38	chr1	120890143	120890143	+	Missense_Mutation	SNP	A	A	G	novel		IMR32_S11	NORMAL	A	A																c.323A>G	p.Asn108Ser	p.N108S	ENST00000577856	1/1	40	10	30				PPIAL4A,missense_variant,p.Asn108Ser,ENST00000577856,NM_001143883.2;	G	ENSG00000263353	ENST00000577856	Transcript
FCGR1B	0	.	GRCh38	chr1	121088716	121088716	+	Missense_Mutation	SNP	A	A	G	rs201922049		IMR32_S11	NORMAL	A	A																c.115A>G	p.Ile39Val	p.I39V	ENST00000369384	3/5	7	1	6				FCGR1B,missense_variant,p.Ile40Val,ENST00000616817,;FCGR1B,missense_variant,p.Ile39Val,ENST00000623603,NM_001244910.1;FCGR1B,missense_variant,p.Ile39Val,ENST00000369384,NM_001017986.3;FCGR1B,missense_variant,p.Ile16Val,ENST00000369178,;FCGR1B,intron_variant,,ENST00000369383,NM_001004340.3;RP11-439A17.10,intron_variant,,ENST00000426275,;RP11-439A17.9,downstream_gene_variant,,ENST00000457996,;FCGR1…	G	ENSG00000198019	ENST00000369384	Transcript
SRGAP2C	0	.	GRCh38	chr1	121374827	121374827	+	Missense_Mutation	SNP	A	A	G	novel		IMR32_S11	NORMAL	A	A																c.704A>G	p.His235Arg	p.H235R	ENST00000367123	7/10	160	67	93				SRGAP2C,missense_variant,p.His235Arg,ENST00000367123,NM_001271872.1,NM_001329984.1;SRGAP2C,missense_variant,p.His82Arg,ENST00000304465,;SRGAP2-AS1,intron_variant,,ENST00000437515,;	G	ENSG00000171943	ENST00000367123	Transcript
NBPF15	0	.	GRCh38	chr1	144423099	144423099	+	Missense_Mutation	SNP	C	T	T	novel		IMR32_S11	NORMAL	C	C																c.1927G>A	p.Ala643Thr	p.A643T	ENST00000577412	21/21	1955	400	1554				NBPF15,missense_variant,p.Ala643Thr,ENST00000577412,NM_001170755.2;NBPF15,missense_variant,p.Ala643Thr,ENST00000488031,;NBPF15,missense_variant,p.Ala643Thr,ENST00000581897,NM_173638.4;RP11-763B22.4,upstream_gene_variant,,ENST00000455105,;NBPF15,downstream_gene_variant,,ENST00000584793,;RP11-763B22.3,downstream_gene_variant,,ENST00000432512,;	T	ENSG00000266338	ENST00000577412	Transcript
ANKRD35	0	.	GRCh38	chr1	145872994	145872994	+	Missense_Mutation	SNP	T	C	C	rs41315701		IMR32_S11	NORMAL	T	T																c.1775A>G	p.Gln592Arg	p.Q592R	ENST00000355594	10/14	319	0	319				ANKRD35,missense_variant,p.Gln592Arg,ENST00000355594,NM_144698.4;ANKRD35,missense_variant,p.Gln502Arg,ENST00000544626,NM_001280799.1;	C	ENSG00000198483	ENST00000355594	Transcript
ANKRD35	0	.	GRCh38	chr1	145873487	145873487	+	Missense_Mutation	SNP	G	A	A	rs6670984		IMR32_S11	NORMAL	G	G																c.1282C>T	p.Pro428Ser	p.P428S	ENST00000355594	10/14	937	107	830				ANKRD35,missense_variant,p.Pro428Ser,ENST00000355594,NM_144698.4;ANKRD35,missense_variant,p.Pro338Ser,ENST00000544626,NM_001280799.1;	A	ENSG00000198483	ENST00000355594	Transcript
NBPF10	0	.	GRCh38	chr1	146069569	146069569	+	Missense_Mutation	SNP	C	C	T	novel		IMR32_S11	NORMAL	C	C																c.10784G>A	p.Arg3595His	p.R3595H	ENST00000583866	86/90	7153	4260	2893				NBPF10,missense_variant,p.Arg3595His,ENST00000583866,NM_001302371.1,NM_001039703.5;NBPF10,missense_variant,p.Arg1039His,ENST00000617010,;NBPF10,intron_variant,,ENST00000610925,;NBPF10,intron_variant,,ENST00000622244,;NBPF10,intron_variant,,ENST00000613557,;NBPF10,intron_variant,,ENST00000616399,;NBPF10,intron_variant,,ENST00000613224,;	T	ENSG00000271425	ENST00000583866	Transcript
NBPF12	0	.	GRCh38	chr1	146988091	146988091	+	Missense_Mutation	SNP	A	A	G	rs200441040		IMR32_S11	NORMAL	A	A																c.3254A>G	p.Glu1085Gly	p.E1085G	ENST00000617931	28/36	634	263	371				NBPF12,missense_variant,p.Glu1085Gly,ENST00000617931,;NBPF12,missense_variant,p.Glu1085Gly,ENST00000617844,NM_001278141.1;NBPF12,missense_variant,p.Glu1085Gly,ENST00000611443,;NBPF12,missense_variant,p.Glu814Gly,ENST00000579935,;NBPF12,missense_variant,p.Arg813Gly,ENST00000617614,;NBPF12,missense_variant,p.Glu739Gly,ENST00000613714,;NBPF12,missense_variant,p.Glu468Gly,ENST00000439206,;NBPF12,3_pr…	G	ENSG00000268043	ENST00000617931	Transcript
NBPF12	0	.	GRCh38	chr1	146992849	146992849	+	Missense_Mutation	SNP	A	A	G	novel		IMR32_S11	NORMAL	A	A																c.3986A>G	p.Glu1329Gly	p.E1329G	ENST00000617931	34/36	612	340	272				NBPF12,missense_variant,p.Glu1329Gly,ENST00000617931,;NBPF12,missense_variant,p.Glu1329Gly,ENST00000617844,NM_001278141.1;NBPF12,missense_variant,p.Glu983Gly,ENST00000579935,;NBPF12,intron_variant,,ENST00000611443,;NBPF12,intron_variant,,ENST00000617614,;NBPF12,intron_variant,,ENST00000613714,;NBPF12,intron_variant,,ENST00000617864,;NBPF12,intron_variant,,ENST00000439206,;	G	ENSG00000268043	ENST00000617931	Transcript
NBPF11	0	.	GRCh38	chr1	148120602	148120602	+	Missense_Mutation	SNP	C	C	T	novel		IMR32_S11	NORMAL	C	C																c.887G>A	p.Cys296Tyr	p.C296Y	ENST00000615281	10/24	1208	404	803				NBPF11,missense_variant,p.Cys296Tyr,ENST00000615281,NM_183372.5;NBPF11,missense_variant,p.Cys296Tyr,ENST00000614015,NM_001101663.4;NBPF11,missense_variant,p.Cys261Tyr,ENST00000614785,;NBPF11,missense_variant,p.Cys221Tyr,ENST00000613531,;NBPF11,missense_variant,p.Cys221Tyr,ENST00000614506,;	T	ENSG00000263956	ENST00000615281	Transcript
NBPF11	0	.	GRCh38	chr1	148120603	148120603	+	Missense_Mutation	SNP	A	A	G	novel		IMR32_S11	NORMAL	A	A																c.886T>C	p.Cys296Arg	p.C296R	ENST00000615281	10/24	1187	373	814				NBPF11,missense_variant,p.Cys296Arg,ENST00000615281,NM_183372.5;NBPF11,missense_variant,p.Cys296Arg,ENST00000614015,NM_001101663.4;NBPF11,missense_variant,p.Cys261Arg,ENST00000614785,;NBPF11,missense_variant,p.Cys221Arg,ENST00000613531,;NBPF11,missense_variant,p.Cys221Arg,ENST00000614506,;	G	ENSG00000263956	ENST00000615281	Transcript
NBPF11	0	.	GRCh38	chr1	148126846	148126846	+	Missense_Mutation	SNP	T	C	C	rs57784339		IMR32_S11	NORMAL	T	T																c.158A>G	p.Asn53Ser	p.N53S	ENST00000615281	5/24	599	96	503				NBPF11,missense_variant,p.Asn53Ser,ENST00000615281,NM_183372.5;NBPF11,missense_variant,p.Asn53Ser,ENST00000614015,NM_001101663.4;NBPF11,synonymous_variant,p.Gln52=,ENST00000614785,;NBPF11,synonymous_variant,p.Gln12=,ENST00000613531,;NBPF11,synonymous_variant,p.Gln12=,ENST00000614506,;PFN1P4,upstream_gene_variant,,ENST00000450970,;	C	ENSG00000263956	ENST00000615281	Transcript
NBPF9	0	.	GRCh38	chr1	149058931	149058931	+	Missense_Mutation	SNP	C	A	A	novel		IMR32_S11	NORMAL	C	C																c.2752G>T	p.Val918Leu	p.V918L	ENST00000615421	25/29	70	5	65				NBPF9,missense_variant,p.Val918Leu,ENST00000615421,;NBPF9,missense_variant,p.Val788Leu,ENST00000621645,;NBPF9,missense_variant,p.Val918Leu,ENST00000584027,NM_001277444.1;NBPF9,missense_variant,p.Val749Leu,ENST00000613969,NM_001037501.2;NBPF9,missense_variant,p.Val674Leu,ENST00000621074,;NBPF9,3_prime_UTR_variant,,ENST00000483630,;NBPF9,intron_variant,,ENST00000613595,NM_001037675.3;NBPF9,intron_v…	A	ENSG00000269713	ENST00000615421	Transcript
NBPF9	0	.	GRCh38	chr1	149059755	149059755	+	Missense_Mutation	SNP	T	T	C	novel		IMR32_S11	NORMAL	T	T																c.2530A>G	p.Lys844Glu	p.K844E	ENST00000615421	24/29	12	8	4				NBPF9,missense_variant,p.Lys844Glu,ENST00000615421,;NBPF9,missense_variant,p.Lys714Glu,ENST00000621645,;NBPF9,missense_variant,p.Lys844Glu,ENST00000584027,NM_001277444.1;NBPF9,intron_variant,,ENST00000613969,NM_001037501.2;NBPF9,intron_variant,,ENST00000613595,NM_001037675.3;NBPF9,intron_variant,,ENST00000621074,;NBPF9,intron_variant,,ENST00000610300,;NBPF9,intron_variant,,ENST00000483630,;NBPF9,…	C	ENSG00000269713	ENST00000615421	Transcript
NBPF9	0	.	GRCh38	chr1	149063750	149063750	+	Missense_Mutation	SNP	C	A	A	novel		IMR32_S11	NORMAL	C	C																c.1909G>T	p.Asp637Tyr	p.D637Y	ENST00000615421	19/29	399	44	355				NBPF9,missense_variant,p.Asp637Tyr,ENST00000615421,;NBPF9,missense_variant,p.Asp507Tyr,ENST00000621645,;NBPF9,missense_variant,p.Asp637Tyr,ENST00000584027,NM_001277444.1;NBPF9,missense_variant,p.Asp637Tyr,ENST00000613969,NM_001037501.2;NBPF9,missense_variant,p.Asp637Tyr,ENST00000613595,NM_001037675.3;NBPF9,missense_variant,p.Asp637Tyr,ENST00000610300,;NBPF9,3_prime_UTR_variant,,ENST00000483630,;N…	A	ENSG00000269713	ENST00000615421	Transcript
NBPF9	0	.	GRCh38	chr1	149071644	149071644	+	Missense_Mutation	SNP	T	C	C	novel		IMR32_S11	NORMAL	T	T																c.1339A>G	p.Ile447Val	p.I447V	ENST00000615421	14/29	690	0	690				NBPF9,missense_variant,p.Ile447Val,ENST00000615421,;NBPF9,missense_variant,p.Ile447Val,ENST00000584027,NM_001277444.1;NBPF9,missense_variant,p.Ile447Val,ENST00000613969,NM_001037501.2;NBPF9,missense_variant,p.Ile447Val,ENST00000613595,NM_001037675.3;NBPF9,missense_variant,p.Ile447Val,ENST00000621074,;NBPF9,missense_variant,p.Ile447Val,ENST00000610300,;NBPF9,missense_variant,p.Ile176Val,ENST000004…	C	ENSG00000269713	ENST00000615421	Transcript
NBPF9	0	.	GRCh38	chr1	149071659	149071659	+	Missense_Mutation	SNP	C	T	T	novel		IMR32_S11	NORMAL	C	C																c.1324G>A	p.Asp442Asn	p.D442N	ENST00000615421	14/29	593	62	531				NBPF9,missense_variant,p.Asp442Asn,ENST00000615421,;NBPF9,missense_variant,p.Asp442Asn,ENST00000584027,NM_001277444.1;NBPF9,missense_variant,p.Asp442Asn,ENST00000613969,NM_001037501.2;NBPF9,missense_variant,p.Asp442Asn,ENST00000613595,NM_001037675.3;NBPF9,missense_variant,p.Asp442Asn,ENST00000621074,;NBPF9,missense_variant,p.Asp442Asn,ENST00000610300,;NBPF9,missense_variant,p.Asp171Asn,ENST000004…	T	ENSG00000269713	ENST00000615421	Transcript
HIST2H2AB	0	.	GRCh38	chr1	149887542	149887543	+	Frame_Shift_Ins	INS	-	-	T	rs781824603		IMR32_S11	NORMAL	-	-																c.374dupA	p.Pro126AlafsTer?	p.P126Afs*?	ENST00000331128	1/1	1923	1534	389				HIST2H2AB,frameshift_variant,p.Pro126AlafsTer?,ENST00000331128,NM_175065.2;HIST2H2BE,upstream_gene_variant,,ENST00000369155,NM_003528.2;BOLA1,upstream_gene_variant,,ENST00000369153,;HIST2H2AC,downstream_gene_variant,,ENST00000331380,NM_003517.2;	T	ENSG00000184270	ENST00000331128	Transcript
HIST2H2AB	0	.	GRCh38	chr1	149887671	149887672	+	Frame_Shift_Ins	INS	-	-	CCAGCTGGAGGTGA	novel		IMR32_S11	NORMAL	-	-																c.245_246insTCACCTCCAGCTGG	p.Val88IlefsTer4	p.V88Ifs*4	ENST00000331128	1/1	3652	3090	562				HIST2H2AB,frameshift_variant,p.Val88IlefsTer4,ENST00000331128,NM_175065.2;HIST2H2BE,upstream_gene_variant,,ENST00000369155,NM_003528.2;BOLA1,upstream_gene_variant,,ENST00000369153,;HIST2H2AC,downstream_gene_variant,,ENST00000331380,NM_003517.2;	CCAGCTGGAGGTGA	ENSG00000184270	ENST00000331128	Transcript
MRPS21	0	.	GRCh38	chr1	150308112	150308112	+	Missense_Mutation	SNP	T	C	C	rs10480		IMR32_S11	NORMAL	T	T																c.148T>C	p.Cys50Arg	p.C50R	ENST00000581066	2/2	223	0	223				MRPS21,missense_variant,p.Cys50Arg,ENST00000581066,NM_018997.3;MRPS21,missense_variant,p.Cys50Arg,ENST00000614145,NM_031901.5;AC242988.1,upstream_gene_variant,,ENST00000624245,;	C	ENSG00000266472	ENST00000581066	Transcript
HRNR	0	.	GRCh38	chr1	152213665	152213665	+	Missense_Mutation	SNP	C	T	T	rs41266128		IMR32_S11	NORMAL	C	C																c.7964G>A	p.Arg2655His	p.R2655H	ENST00000368801	3/3	1745	203	1542				HRNR,missense_variant,p.Arg2655His,ENST00000368801,NM_001009931.2;FLG-AS1,intron_variant,,ENST00000420707,;FLG-AS1,intron_variant,,ENST00000593011,;	T	ENSG00000197915	ENST00000368801	Transcript
HRNR	0	.	GRCh38	chr1	152214290	152214290	+	Missense_Mutation	SNP	G	G	A	rs4845747		IMR32_S11	NORMAL	G	G																c.7339C>T	p.Arg2447Cys	p.R2447C	ENST00000368801	3/3	10155	6513	3642				HRNR,missense_variant,p.Arg2447Cys,ENST00000368801,NM_001009931.2;FLG-AS1,intron_variant,,ENST00000420707,;FLG-AS1,intron_variant,,ENST00000593011,;	A	ENSG00000197915	ENST00000368801	Transcript
HRNR	0	.	GRCh38	chr1	152215334	152215334	+	Missense_Mutation	SNP	G	A	A	rs145371085		IMR32_S11	NORMAL	G	G																c.6295C>T	p.Pro2099Ser	p.P2099S	ENST00000368801	3/3	903	3	900				HRNR,missense_variant,p.Pro2099Ser,ENST00000368801,NM_001009931.2;FLG-AS1,intron_variant,,ENST00000420707,;FLG-AS1,intron_variant,,ENST00000593011,;	A	ENSG00000197915	ENST00000368801	Transcript
HRNR	0	.	GRCh38	chr1	152216444	152216444	+	Missense_Mutation	SNP	C	C	T	rs61814942		IMR32_S11	NORMAL	C	C																c.5185G>A	p.Gly1729Ser	p.G1729S	ENST00000368801	3/3	10959	7270	3687				HRNR,missense_variant,p.Gly1729Ser,ENST00000368801,NM_001009931.2;FLG-AS1,intron_variant,,ENST00000420707,;FLG-AS1,intron_variant,,ENST00000593011,;	T	ENSG00000197915	ENST00000368801	Transcript
HRNR	0	.	GRCh38	chr1	152216579	152216579	+	Missense_Mutation	SNP	G	C	C	rs4845749		IMR32_S11	NORMAL	G	G																c.5050C>G	p.Arg1684Gly	p.R1684G	ENST00000368801	3/3	2915	4	2907				HRNR,missense_variant,p.Arg1684Gly,ENST00000368801,NM_001009931.2;FLG-AS1,intron_variant,,ENST00000420707,;FLG-AS1,intron_variant,,ENST00000593011,;	C	ENSG00000197915	ENST00000368801	Transcript
HRNR	0	.	GRCh38	chr1	152216761	152216761	+	Missense_Mutation	SNP	C	C	G	rs200543988		IMR32_S11	NORMAL	C	C																c.4868G>C	p.Ser1623Thr	p.S1623T	ENST00000368801	3/3	504	340	164				HRNR,missense_variant,p.Ser1623Thr,ENST00000368801,NM_001009931.2;FLG-AS1,intron_variant,,ENST00000420707,;FLG-AS1,intron_variant,,ENST00000593011,;	G	ENSG00000197915	ENST00000368801	Transcript
HRNR	0	.	GRCh38	chr1	152217110	152217110	+	Missense_Mutation	SNP	G	G	A	rs77598269		IMR32_S11	NORMAL	G	G																c.4519C>T	p.Arg1507Cys	p.R1507C	ENST00000368801	3/3	22	13	9				HRNR,missense_variant,p.Arg1507Cys,ENST00000368801,NM_001009931.2;FLG-AS1,intron_variant,,ENST00000420707,;FLG-AS1,intron_variant,,ENST00000593011,;	A	ENSG00000197915	ENST00000368801	Transcript
HRNR	0	.	GRCh38	chr1	152217146	152217146	+	Missense_Mutation	SNP	T	T	C	rs775251752		IMR32_S11	NORMAL	T	T																c.4483A>G	p.Ser1495Gly	p.S1495G	ENST00000368801	3/3	31	12	19				HRNR,missense_variant,p.Ser1495Gly,ENST00000368801,NM_001009931.2;FLG-AS1,intron_variant,,ENST00000420707,;FLG-AS1,intron_variant,,ENST00000593011,;	C	ENSG00000197915	ENST00000368801	Transcript
HRNR	0	.	GRCh38	chr1	152217516	152217516	+	Missense_Mutation	SNP	G	G	C	rs201258934		IMR32_S11	NORMAL	G	G																c.4113C>G	p.His1371Gln	p.H1371Q	ENST00000368801	3/3	23	17	6				HRNR,missense_variant,p.His1371Gln,ENST00000368801,NM_001009931.2;FLG-AS1,intron_variant,,ENST00000420707,;FLG-AS1,intron_variant,,ENST00000593011,;	C	ENSG00000197915	ENST00000368801	Transcript
HRNR	0	.	GRCh38	chr1	152217523	152217523	+	Missense_Mutation	SNP	G	G	A	rs746620027		IMR32_S11	NORMAL	G	G																c.4106C>T	p.Ser1369Phe	p.S1369F	ENST00000368801	3/3	25	17	8				HRNR,missense_variant,p.Ser1369Phe,ENST00000368801,NM_001009931.2;FLG-AS1,intron_variant,,ENST00000420707,;FLG-AS1,intron_variant,,ENST00000593011,;	A	ENSG00000197915	ENST00000368801	Transcript
HRNR	0	.	GRCh38	chr1	152217526	152217526	+	Missense_Mutation	SNP	C	C	T	rs769148447		IMR32_S11	NORMAL	C	C																c.4103G>A	p.Gly1368Asp	p.G1368D	ENST00000368801	3/3	25	17	8				HRNR,missense_variant,p.Gly1368Asp,ENST00000368801,NM_001009931.2;FLG-AS1,intron_variant,,ENST00000420707,;FLG-AS1,intron_variant,,ENST00000593011,;	T	ENSG00000197915	ENST00000368801	Transcript
HRNR	0	.	GRCh38	chr1	152217538	152217538	+	Missense_Mutation	SNP	C	C	T	novel		IMR32_S11	NORMAL	C	C																c.4091G>A	p.Arg1364Gln	p.R1364Q	ENST00000368801	3/3	22	16	6				HRNR,missense_variant,p.Arg1364Gln,ENST00000368801,NM_001009931.2;FLG-AS1,intron_variant,,ENST00000420707,;FLG-AS1,intron_variant,,ENST00000593011,;	T	ENSG00000197915	ENST00000368801	Transcript
HRNR	0	.	GRCh38	chr1	152217976	152217976	+	Missense_Mutation	SNP	T	C	C	rs140247939		IMR32_S11	NORMAL	T	T																c.3653A>G	p.His1218Arg	p.H1218R	ENST00000368801	3/3	46	0	46				HRNR,missense_variant,p.His1218Arg,ENST00000368801,NM_001009931.2;FLG-AS1,intron_variant,,ENST00000420707,;FLG-AS1,intron_variant,,ENST00000593011,;	C	ENSG00000197915	ENST00000368801	Transcript
HRNR	0	.	GRCh38	chr1	152223254	152223254	+	Missense_Mutation	DEL	T	-	-	novel		IMR32_S11	NORMAL	T	T																c.1delA			ENST00000368801	2/3	493	11	450				HRNR,coding_sequence_variant,,ENST00000368801,NM_001009931.2;FLG-AS1,intron_variant,,ENST00000420707,;FLG-AS1,intron_variant,,ENST00000593011,;	T	ENSG00000197915	ENST00000368801	Transcript
FLG	0	.	GRCh38	chr1	152311018	152311018	+	Missense_Mutation	SNP	C	C	A	novel		IMR32_S11	NORMAL	C	C																c.3868G>T	p.Ala1290Ser	p.A1290S	ENST00000368799	3/3	4038	1223	2815				FLG,missense_variant,p.Ala1290Ser,ENST00000368799,NM_002016.1;FLG-AS1,intron_variant,,ENST00000420707,;FLG-AS1,intron_variant,,ENST00000593011,;FLG-AS1,upstream_gene_variant,,ENST00000392688,;	A	ENSG00000143631	ENST00000368799	Transcript
SMG5	0	.	GRCh38	chr1	156265840	156265840	+	Missense_Mutation	SNP	T	A	A	rs370637085		IMR32_S11	NORMAL	T	T																c.1796A>T	p.His599Leu	p.H599L	ENST00000361813	12/22	763	80	683				SMG5,missense_variant,p.His599Leu,ENST00000361813,NM_001323614.1,NM_001323617.1,NM_001323616.1,NM_001323615.1,NM_015327.2;SMG5,downstream_gene_variant,,ENST00000489907,;	A	ENSG00000198952	ENST00000361813	Transcript
RHBG	0	.	GRCh38	chr1	156384556	156384557	+	Frame_Shift_Ins	INS	-	C	C	novel		IMR32_S11	NORMAL	-	-																c.1271dupC	p.Asp425ArgfsTer18	p.D425Rfs*18	ENST00000537040	9/10	1141	188	953				RHBG,frameshift_variant,p.Asp425ArgfsTer18,ENST00000537040,NM_020407.4,NM_001256395.1,NM_001256396.1;RP11-139I14.2,upstream_gene_variant,,ENST00000451362,;RHBG,intron_variant,,ENST00000494874,;RHBG,3_prime_UTR_variant,,ENST00000620376,;RHBG,3_prime_UTR_variant,,ENST00000451864,;RHBG,3_prime_UTR_variant,,ENST00000613460,;RHBG,3_prime_UTR_variant,,ENST00000612897,;RHBG,non_coding_transcript_exon_va…	C	ENSG00000132677	ENST00000537040	Transcript
ACKR1	0	.	GRCh38	chr1	159206416	159206416	+	Missense_Mutation	SNP	C	T	T	rs17851570		IMR32_S11	NORMAL	C	C																c.983C>T	p.Ser328Phe	p.S328F	ENST00000368121	1/1	456	81	375				ACKR1,missense_variant,p.Ser326Phe,ENST00000537147,;ACKR1,missense_variant,p.Ser326Phe,ENST00000368122,NM_002036.3;ACKR1,missense_variant,p.Ser328Phe,ENST00000368121,NM_001122951.2;CADM3,downstream_gene_variant,,ENST00000368125,NM_001127173.1;CADM3,downstream_gene_variant,,ENST00000368124,NM_021189.3;ACKR1,downstream_gene_variant,,ENST00000435307,;CADM3-AS1,intron_variant,,ENST00000609696,;CADM3-…	T	ENSG00000213088	ENST00000368121	Transcript
ARHGAP30	0	.	GRCh38	chr1	161048174	161048174	+	Missense_Mutation	SNP	C	C	A	novel		IMR32_S11	NORMAL	C	C																c.2847G>T	p.Met949Ile	p.M949I	ENST00000368013	12/12	340	249	91				ARHGAP30,missense_variant,p.Met949Ile,ENST00000368013,NM_001025598.1,NM_001287600.1;ARHGAP30,missense_variant,p.Met772Ile,ENST00000368015,NM_001287602.1;ARHGAP30,missense_variant,p.Met738Ile,ENST00000368016,NM_181720.2;USF1,upstream_gene_variant,,ENST00000368021,NM_007122.4,NM_207005.2;USF1,upstream_gene_variant,,ENST00000368020,NM_001276373.1;USF1,upstream_gene_variant,,ENST00000368019,;USF1,ups…	A	ENSG00000186517	ENST00000368013	Transcript
FCGR3A	0	.	GRCh38	chr1	161548546	161548546	+	Missense_Mutation	SNP	C	C	T	rs77144485		IMR32_S11	NORMAL	C	C																c.302G>A	p.Ser101Asn	p.S101N	ENST00000367969	3/5	933	665	268				FCGR3A,missense_variant,p.Ser101Asn,ENST00000367969,NM_001127592.1,NM_000569.6;FCGR3A,missense_variant,p.Ser65Asn,ENST00000443193,;FCGR3A,missense_variant,p.Ser65Asn,ENST00000436743,NM_001127596.1,NM_001127595.1,NM_001127593.1;FCGR3A,missense_variant,p.Ser65Asn,ENST00000367967,;FCGR3A,missense_variant,p.Ser82Asn,ENST00000426740,;FCGR3A,missense_variant,p.Ser64Asn,ENST00000442336,;FCGR3A,non_codin…	T	ENSG00000203747	ENST00000367969	Transcript
FCGR3A	0	.	GRCh38	chr1	161549933	161549933	+	5'UTR	SNP	C	C	A	rs546559546		IMR32_S11	NORMAL	C	C																c.-89G>T			ENST00000367969	1/5	187	49	138				FCGR3A,5_prime_UTR_variant,,ENST00000367969,NM_001127592.1,NM_000569.6;FCGR3A,5_prime_UTR_variant,,ENST00000443193,;FCGR3A,intron_variant,,ENST00000436743,NM_001127596.1,NM_001127595.1,NM_001127593.1;FCGR3A,intron_variant,,ENST00000367967,;FCGR3A,intron_variant,,ENST00000442336,;FCGR3A,upstream_gene_variant,,ENST00000426740,;RP11-25K21.6,intron_variant,,ENST00000537821,;FCGR3A,upstream_gene_varia…	A	ENSG00000203747	ENST00000367969	Transcript
FCGR3A	0	.	GRCh38	chr1	161549934	161549934	+	5'UTR	SNP	C	C	T	rs566787481		IMR32_S11	NORMAL	C	C																c.-90G>A			ENST00000367969	1/5	185	48	137				FCGR3A,5_prime_UTR_variant,,ENST00000367969,NM_001127592.1,NM_000569.6;FCGR3A,5_prime_UTR_variant,,ENST00000443193,;FCGR3A,intron_variant,,ENST00000436743,NM_001127596.1,NM_001127595.1,NM_001127593.1;FCGR3A,intron_variant,,ENST00000367967,;FCGR3A,intron_variant,,ENST00000442336,;FCGR3A,upstream_gene_variant,,ENST00000426740,;RP11-25K21.6,intron_variant,,ENST00000537821,;FCGR3A,upstream_gene_varia…	T	ENSG00000203747	ENST00000367969	Transcript
ATF6	0	.	GRCh38	chr1	161819784	161819784	+	Missense_Mutation	SNP	C	C	A	novel		IMR32_S11	NORMAL	C	C																c.1061C>A	p.Thr354Lys	p.T354K	ENST00000367942	8/16	12	10	2				ATF6,missense_variant,p.Thr354Lys,ENST00000367942,NM_007348.3;	A	ENSG00000118217	ENST00000367942	Transcript
DCAF6	0	.	GRCh38	chr1	168063659	168063659	+	Missense_Mutation	SNP	G	G	A	rs770685290		IMR32_S11	NORMAL	G	G																c.2339G>A	p.Arg780Gln	p.R780Q	ENST00000367840	18/22	11	9	2				DCAF6,missense_variant,p.Arg749Gln,ENST00000432587,NM_001198957.1;DCAF6,missense_variant,p.Arg780Gln,ENST00000367840,NM_001198956.1;DCAF6,missense_variant,p.Arg709Gln,ENST00000367843,NM_018442.3;DCAF6,missense_variant,p.Arg689Gln,ENST00000312263,NM_001017977.2;DCAF6,non_coding_transcript_exon_variant,,ENST00000489398,;DCAF6,non_coding_transcript_exon_variant,,ENST00000478668,;	A	ENSG00000143164	ENST00000367840	Transcript
GPR161	0	.	GRCh38	chr1	168096593	168096593	+	Missense_Mutation	SNP	C	C	T	novel		IMR32_S11	NORMAL	C	C																c.1074G>A	p.Met358Ile	p.M358I	ENST00000537209	4/7	224	161	63				GPR161,missense_variant,p.Met358Ile,ENST00000537209,NM_001267609.1;GPR161,missense_variant,p.Met355Ile,ENST00000271357,NM_001267611.1;GPR161,missense_variant,p.Met260Ile,ENST00000539777,NM_001267613.1;GPR161,missense_variant,p.Met224Ile,ENST00000546300,NM_001267614.1;GPR161,missense_variant,p.Met338Ile,ENST00000367838,NM_153832.2;GPR161,missense_variant,p.Met338Ile,ENST00000367835,NM_001267610.1;…	T	ENSG00000143147	ENST00000537209	Transcript
BLZF1	0	.	GRCh38	chr1	169376813	169376813	+	Missense_Mutation	SNP	C	C	G	rs143882259		IMR32_S11	NORMAL	C	C																c.302C>G	p.Ser101Cys	p.S101C	ENST00000367808	3/7	21	17	4				BLZF1,missense_variant,p.Ser101Cys,ENST00000367808,NM_001320973.1;BLZF1,missense_variant,p.Ser101Cys,ENST00000329281,NM_003666.3;BLZF1,missense_variant,p.Ser101Cys,ENST00000367807,NM_001320972.1;BLZF1,missense_variant,p.Ser101Cys,ENST00000426663,;BLZF1,missense_variant,p.Ser101Cys,ENST00000420531,;	G	ENSG00000117475	ENST00000367808	Transcript
CCDC181	0	.	GRCh38	chr1	169424896	169424896	+	Missense_Mutation	SNP	T	T	A	novel		IMR32_S11	NORMAL	T	T																c.32A>T	p.Lys11Ile	p.K11I	ENST00000367806	2/6	10	8	2				CCDC181,missense_variant,p.Lys11Ile,ENST00000545005,NM_001300968.1;CCDC181,missense_variant,p.Lys11Ile,ENST00000367805,NM_021179.2;CCDC181,missense_variant,p.Lys11Ile,ENST00000367806,NM_001300969.1;CCDC181,missense_variant,p.Lys11Ile,ENST00000491570,;CCDC181,missense_variant,p.Lys11Ile,ENST00000456107,;	A	ENSG00000117477	ENST00000367806	Transcript
FMO2	0	.	GRCh38	chr1	171208951	171208951	+	Nonsense_Mutation	SNP	C	T	T	rs6661174		IMR32_S11	NORMAL	C	C																c.1414C>T	p.Gln472Ter	p.Q472*	ENST00000209929	9/9	75	0	75				FMO2,stop_gained,p.Gln472Ter,ENST00000209929,NM_001460.4;RP1-127D3.4,intron_variant,,ENST00000422841,;RP1-127D3.4,intron_variant,,ENST00000445909,;RP1-127D3.4,intron_variant,,ENST00000445290,;FMO2,downstream_gene_variant,,ENST00000489354,;FMO2,3_prime_UTR_variant,,ENST00000529935,;FMO2,non_coding_transcript_exon_variant,,ENST00000488431,;	T	ENSG00000094963	ENST00000209929	Transcript
KIAA0040	0	.	GRCh38	chr1	175160819	175160819	+	Missense_Mutation	SNP	G	G	T	rs3208835		IMR32_S11	NORMAL	G	G																c.195c>A	p.Asn65Lys	p.N65K	ENST00000545251	3/3	59	43	16				KIAA0040,missense_variant,p.Asn65Lys,ENST00000423313,NM_001319231.1,NM_014656.2,NM_001162893.1;KIAA0040,missense_variant,p.Asn65Lys,ENST00000444639,NM_001162894.1,NM_001319230.1;KIAA0040,missense_variant,p.Asn65Lys,ENST00000545251,NM_001162895.1;KIAA0040,5_prime_UTR_variant,,ENST00000619513,;KIAA0040,downstream_gene_variant,,ENST00000567124,;KIAA0040,downstream_gene_variant,,ENST00000563563,;	T	ENSG00000235750	ENST00000545251	Transcript
ZNF648	0	.	GRCh38	chr1	182057484	182057484	+	Missense_Mutation	SNP	G	G	A	novel		IMR32_S11	NORMAL	G	G																c.527C>T	p.Ala176Val	p.A176V	ENST00000339948	2/2	186	121	65				ZNF648,missense_variant,p.Ala176Val,ENST00000339948,NM_001009992.1;	A	ENSG00000179930	ENST00000339948	Transcript
COLGALT2	0	.	GRCh38	chr1	183969466	183969466	+	Missense_Mutation	SNP	T	T	C	rs35937944		IMR32_S11	NORMAL	T	T																c.635A>G	p.Tyr212Cys	p.Y212C	ENST00000361927	5/12	38	21	17				COLGALT2,missense_variant,p.Tyr212Cys,ENST00000361927,NM_001303421.1,NM_015101.3,NM_001303420.1;COLGALT2,upstream_gene_variant,,ENST00000367520,;	C	ENSG00000198756	ENST00000361927	Transcript
C1orf21	0	.	GRCh38	chr1	184507666	184507666	+	Missense_Mutation	SNP	G	G	T	novel		IMR32_S11	NORMAL	G	G																c.173G>T	p.Arg58Met	p.R58M	ENST00000235307	3/6	11	9	2				C1orf21,missense_variant,p.Arg58Met,ENST00000235307,NM_030806.3;	T	ENSG00000116667	ENST00000235307	Transcript
HMCN1	0	.	GRCh38	chr1	185995004	185995004	+	Missense_Mutation	SNP	C	C	T	rs146418772		IMR32_S11	NORMAL	C	C																c.3695C>T	p.Thr1232Met	p.T1232M	ENST00000271588	24/107	42	24	18				HMCN1,missense_variant,p.Thr1232Met,ENST00000271588,NM_031935.2;HMCN1,downstream_gene_variant,,ENST00000485744,;	T	ENSG00000143341	ENST00000271588	Transcript
TPR	0	.	GRCh38	chr1	186363347	186363347	+	Missense_Mutation	SNP	C	C	A	novel		IMR32_S11	NORMAL	C	C																c.526G>T	p.Val176Phe	p.V176F	ENST00000367478	5/51	5	3	2				TPR,missense_variant,p.Val176Phe,ENST00000367478,NM_003292.2;TPR,missense_variant,p.Val176Phe,ENST00000613151,;TPR,non_coding_transcript_exon_variant,,ENST00000474852,;	A	ENSG00000047410	ENST00000367478	Transcript
RGS13	0	.	GRCh38	chr1	192647975	192647975	+	Missense_Mutation	SNP	A	A	G	novel		IMR32_S11	NORMAL	A	A																c.115A>G	p.Met39Val	p.M39V	ENST00000543215	4/6	30	26	4				RGS13,missense_variant,p.Met39Val,ENST00000543215,NM_144766.2;RGS13,missense_variant,p.Met39Val,ENST00000391995,NM_002927.4;RGS13,non_coding_transcript_exon_variant,,ENST00000482095,;RGS13,non_coding_transcript_exon_variant,,ENST00000462955,;	G	ENSG00000127074	ENST00000543215	Transcript
DENND1B	0	.	GRCh38	chr1	197647069	197647069	+	Missense_Mutation	SNP	G	G	A	novel		IMR32_S11	NORMAL	G	G																c.493C>T	p.Pro165Ser	p.P165S	ENST00000620048	8/23	13	11	2				DENND1B,missense_variant,p.Pro165Ser,ENST00000620048,NM_001195215.1;DENND1B,missense_variant,p.Pro165Ser,ENST00000367396,NM_144977.4;DENND1B,intron_variant,,ENST00000235453,NM_001300858.1;DENND1B,intron_variant,,ENST00000422998,;DENND1B,intron_variant,,ENST00000294737,;DENND1B,intron_variant,,ENST00000496935,;	A	ENSG00000213047	ENST00000620048	Transcript
PTPRC	0	.	GRCh38	chr1	198718204	198718204	+	Missense_Mutation	SNP	G	G	A	novel		IMR32_S11	NORMAL	G	G																c.1561G>A	p.Glu521Lys	p.E521K	ENST00000442510	14/33	14	12	2				PTPRC,missense_variant,p.Glu521Lys,ENST00000442510,NM_002838.4;PTPRC,missense_variant,p.Glu360Lys,ENST00000348564,NM_080921.3;PTPRC,missense_variant,p.Glu455Lys,ENST00000367367,;PTPRC,missense_variant,p.Glu407Lys,ENST00000530727,;PTPRC,missense_variant,p.Glu473Lys,ENST00000529828,;PTPRC,non_coding_transcript_exon_variant,,ENST00000491302,;	A	ENSG00000081237	ENST00000442510	Transcript
IGFN1	0	.	GRCh38	chr1	201209837	201209837	+	Missense_Mutation	SNP	A	A	G	rs12758143		IMR32_S11	NORMAL	A	A																c.4944A>G	p.Ile1648Met	p.I1648M	ENST00000335211	12/24	2903	1745	1158				IGFN1,missense_variant,p.Ile1648Met,ENST00000335211,NM_001164586.1;IGFN1,intron_variant,,ENST00000295591,;IGFN1,upstream_gene_variant,,ENST00000412892,;IGFN1,intron_variant,,ENST00000437879,;IGFN1,upstream_gene_variant,,ENST00000473483,;IGFN1,downstream_gene_variant,,ENST00000444705,;	G	ENSG00000163395	ENST00000335211	Transcript
PIK3C2B	0	.	GRCh38	chr1	204427739	204427739	+	Missense_Mutation	SNP	C	C	T	rs145343510		IMR32_S11	NORMAL	C	C																c.4496G>A	p.Arg1499Gln	p.R1499Q	ENST00000367187	32/34	144	57	87				PIK3C2B,missense_variant,p.Arg1499Gln,ENST00000367187,NM_002646.3;PIK3C2B,missense_variant,p.Arg1471Gln,ENST00000424712,;RP11-739N20.2,intron_variant,,ENST00000443515,;PIK3C2B,downstream_gene_variant,,ENST00000462752,;	T	ENSG00000133056	ENST00000367187	Transcript
CNTN2	0	.	GRCh38	chr1	205066599	205066599	+	Missense_Mutation	SNP	A	A	G	rs41264871		IMR32_S11	NORMAL	A	A																c.1975A>G	p.Asn659Asp	p.N659D	ENST00000331830	15/23	439	307	132				CNTN2,missense_variant,p.Asn659Asp,ENST00000331830,NM_005076.3,NM_001346083.1;CNTN2,missense_variant,p.Asn95Asp,ENST00000636641,;CNTN2,splice_region_variant,,ENST00000481872,;CNTN2,splice_region_variant,,ENST00000636809,;CNTN2,downstream_gene_variant,,ENST00000530117,;CNTN2,upstream_gene_variant,,ENST00000638050,;CNTN2,downstream_gene_variant,,ENST00000527340,;CNTN2,downstream_gene_variant,,ENST0…	G	ENSG00000184144	ENST00000331830	Transcript
FCAMR	0	.	GRCh38	chr1	206960894	206960894	+	Missense_Mutation	SNP	C	C	T	novel		IMR32_S11	NORMAL	C	C																c.982G>A	p.Glu328Lys	p.E328K	ENST00000324852	6/8	234	168	66				FCAMR,missense_variant,p.Glu328Lys,ENST00000324852,NM_001170631.1;FCAMR,intron_variant,,ENST00000400962,NM_001122979.2,NM_032029.4;FCAMR,intron_variant,,ENST00000450945,;FCAMR,upstream_gene_variant,,ENST00000486178,;FCAMR,downstream_gene_variant,,ENST00000488345,;FCAMR,downstream_gene_variant,,ENST00000487149,;FCAMR,3_prime_UTR_variant,,ENST00000324863,;	T	ENSG00000162897	ENST00000324852	Transcript
CR1L	0	.	GRCh38	chr1	207678222	207678222	+	Missense_Mutation	SNP	A	A	C	novel		IMR32_S11	NORMAL	A	A																c.302A>C	p.Asp101Ala	p.D101A	ENST00000508064	3/12	97	77	20				CR1L,missense_variant,p.Asp101Ala,ENST00000508064,NM_175710.1;CR1L,non_coding_transcript_exon_variant,,ENST00000530905,;CR1L,non_coding_transcript_exon_variant,,ENST00000430248,;CR1L,missense_variant,p.Asp45Ala,ENST00000294997,;CR1L,non_coding_transcript_exon_variant,,ENST00000531844,;	C	ENSG00000197721	ENST00000508064	Transcript
PLXNA2	0	.	GRCh38	chr1	208096114	208096114	+	Missense_Mutation	SNP	G	G	T	novel		IMR32_S11	NORMAL	G	G																c.1897C>A	p.Leu633Met	p.L633M	ENST00000367033	8/32	116	79	37				PLXNA2,missense_variant,p.Leu633Met,ENST00000367033,NM_025179.3;	T	ENSG00000076356	ENST00000367033	Transcript
RCOR3	0	.	GRCh38	chr1	211259597	211259597	+	Missense_Mutation	SNP	G	G	A	novel		IMR32_S11	NORMAL	G	G																c.37G>A	p.Gly13Arg	p.G13R	ENST00000419091	1/12	115	92	23				RCOR3,missense_variant,p.Gly13Arg,ENST00000367006,NM_001136224.2;RCOR3,missense_variant,p.Gly13Arg,ENST00000419091,NM_001136223.1;RCOR3,missense_variant,p.Gly13Arg,ENST00000452621,NM_001136225.1;RCOR3,5_prime_UTR_variant,,ENST00000534478,;RCOR3,intron_variant,,ENST00000533469,;RCOR3,upstream_gene_variant,,ENST00000367005,NM_018254.3;RCOR3,upstream_gene_variant,,ENST00000472734,;RCOR3,missense_var…	A	ENSG00000117625	ENST00000419091	Transcript
PPP2R5A	0	.	GRCh38	chr1	212356963	212356963	+	Missense_Mutation	SNP	G	G	A	novel		IMR32_S11	NORMAL	G	G																c.992G>A	p.Gly331Glu	p.G331E	ENST00000261461	10/13	14	12	2				PPP2R5A,missense_variant,p.Gly331Glu,ENST00000261461,NM_006243.3;PPP2R5A,missense_variant,p.Gly274Glu,ENST00000537030,NM_001199756.1;SNORA16B,downstream_gene_variant,,ENST00000364674,;RP11-384C4.2,upstream_gene_variant,,ENST00000447949,;	A	ENSG00000066027	ENST00000261461	Transcript
FAM71A	0	.	GRCh38	chr1	212626540	212626540	+	Nonsense_Mutation	SNP	A	A	T	rs143861665		IMR32_S11	NORMAL	A	A																c.1663A>T	p.Lys555Ter	p.K555*	ENST00000294829	1/1	215	145	70				FAM71A,stop_gained,p.Lys555Ter,ENST00000294829,NM_153606.3;RP11-338C15.5,non_coding_transcript_exon_variant,,ENST00000427949,;	T	ENSG00000162771	ENST00000294829	Transcript
RPS6KC1	0	.	GRCh38	chr1	213104463	213104463	+	Missense_Mutation	SNP	A	A	T	novel		IMR32_S11	NORMAL	A	A																c.272A>T	p.Asp91Val	p.D91V	ENST00000366960	4/15	12	10	2				RPS6KC1,missense_variant,p.Asp91Val,ENST00000366960,NM_012424.4;RPS6KC1,missense_variant,p.Asp79Val,ENST00000366959,NM_001136138.2;RPS6KC1,5_prime_UTR_variant,,ENST00000543470,NM_001287219.1;RPS6KC1,5_prime_UTR_variant,,ENST00000614059,NM_001287218.1;RPS6KC1,5_prime_UTR_variant,,ENST00000543354,NM_001287221.1;RPS6KC1,5_prime_UTR_variant,,ENST00000615329,NM_001287220.1;RPS6KC1,non_coding_transcrip…	T	ENSG00000136643	ENST00000366960	Transcript
USH2A	0	.	GRCh38	chr1	216200065	216200065	+	Missense_Mutation	SNP	T	T	C	rs770025542		IMR32_S11	NORMAL	T	T																c.3373A>G	p.Ile1125Val	p.I1125V	ENST00000307340	17/72	55	34	21				USH2A,missense_variant,p.Ile1125Val,ENST00000307340,NM_206933.2;USH2A,missense_variant,p.Ile1125Val,ENST00000366942,NM_007123.5;RP5-1099E6.3,intron_variant,,ENST00000420867,;MRPS18BP1,downstream_gene_variant,,ENST00000414228,;	C	ENSG00000042781	ENST00000307340	Transcript
SPATA17	0	.	GRCh38	chr1	217774496	217774496	+	Missense_Mutation	SNP	C	C	T	rs768392685		IMR32_S11	NORMAL	C	C																c.682C>T	p.Arg228Trp	p.R228W	ENST00000366933	7/11	38	16	22				SPATA17,missense_variant,p.Arg228Trp,ENST00000366933,NM_138796.3;SPATA17,non_coding_transcript_exon_variant,,ENST00000492747,;SPATA17,downstream_gene_variant,,ENST00000470448,;	T	ENSG00000162814	ENST00000366933	Transcript
ACBD3	0	.	GRCh38	chr1	226159321	226159321	+	Missense_Mutation	SNP	C	C	T	rs200702189		IMR32_S11	NORMAL	C	C																c.766G>A	p.Val256Met	p.V256M	ENST00000366812	5/8	81	59	22				ACBD3,missense_variant,p.Val256Met,ENST00000366812,NM_022735.3;RP11-275I14.4,downstream_gene_variant,,ENST00000440540,;ACBD3,intron_variant,,ENST00000464927,;	T	ENSG00000182827	ENST00000366812	Transcript
OBSCN	0	.	GRCh38	chr1	228288886	228288886	+	Missense_Mutation	SNP	A	A	G	rs749467923		IMR32_S11	NORMAL	A	A																c.11624A>G	p.Lys3875Arg	p.K3875R	ENST00000570156	43/116	1189	785	404				OBSCN,missense_variant,p.Lys3875Arg,ENST00000570156,NM_001271223.2;OBSCN,missense_variant,p.Lys3875Arg,ENST00000366707,;OBSCN,missense_variant,p.Lys3446Arg,ENST00000422127,NM_001098623.2;OBSCN,missense_variant,p.Lys3446Arg,ENST00000636875,;OBSCN,missense_variant,p.Lys3446Arg,ENST00000284548,NM_052843.3;OBSCN,missense_variant,p.Lys722Arg,ENST00000483539,;OBSCN,downstream_gene_variant,,ENST00000366…	G	ENSG00000154358	ENST00000570156	Transcript
CAPN9	0	.	GRCh38	chr1	230762683	230762683	+	Missense_Mutation	SNP	G	G	A	novel		IMR32_S11	NORMAL	G	G																c.433G>A	p.Val145Met	p.V145M	ENST00000271971	4/20	197	142	55				CAPN9,missense_variant,p.Val145Met,ENST00000354537,NM_016452.2;CAPN9,missense_variant,p.Val145Met,ENST00000271971,NM_006615.2;CAPN9,missense_variant,p.Val82Met,ENST00000366666,NM_001319676.1;RP11-99J16__A.2,intron_variant,,ENST00000412344,;	A	ENSG00000135773	ENST00000271971	Transcript
DISC1	0	.	GRCh38	chr1	231694794	231694794	+	Missense_Mutation	SNP	A	A	G	rs750030920		IMR32_S11	NORMAL	A	A																c.1036A>G	p.Arg346Gly	p.R346G	ENST00000366633	2/10	76	30	46				DISC1,missense_variant,p.Arg346Gly,ENST00000439617,NM_018662.2,NM_001164537.1;DISC1,missense_variant,p.Arg346Gly,ENST00000622252,;DISC1,missense_variant,p.Arg346Gly,ENST00000366637,NM_001012957.1;DISC1,missense_variant,p.Arg346Gly,ENST00000620189,NM_001164540.1;DISC1,missense_variant,p.Arg346Gly,ENST00000602281,NM_001164544.1,NM_001164542.1;DISC1,missense_variant,p.Arg346Gly,ENST00000366633,NM_00…	G	ENSG00000162946	ENST00000366633	Transcript
HEATR1	0	.	GRCh38	chr1	236576247	236576247	+	Missense_Mutation	SNP	A	A	G	novel		IMR32_S11	NORMAL	A	A																c.3056T>C	p.Met1019Thr	p.M1019T	ENST00000366582	22/45	11	9	2				HEATR1,missense_variant,p.Met1019Thr,ENST00000366582,NM_018072.5;HEATR1,missense_variant,p.Met1019Thr,ENST00000366581,;HEATR1,upstream_gene_variant,,ENST00000490339,;	G	ENSG00000119285	ENST00000366582	Transcript
WDR64	0	.	GRCh38	chr1	241679530	241679530	+	Nonsense_Mutation	SNP	C	C	T	rs41304038		IMR32_S11	NORMAL	C	C																c.529C>T	p.Arg177Ter	p.R177*	ENST00000366552	5/27	75	44	31				WDR64,stop_gained,p.Arg177Ter,ENST00000366552,NM_144625.4;WDR64,upstream_gene_variant,,ENST00000437684,;WDR64,upstream_gene_variant,,ENST00000414635,;WDR64,non_coding_transcript_exon_variant,,ENST00000461971,;OPN3,upstream_gene_variant,,ENST00000463155,;WDR64,downstream_gene_variant,,ENST00000496914,;	T	ENSG00000162843	ENST00000366552	Transcript
CEP170	0	.	GRCh38	chr1	243156323	243156323	+	Missense_Mutation	SNP	C	C	T	rs563515185		IMR32_S11	NORMAL	C	C																c.3809G>A	p.Ser1270Asn	p.S1270N	ENST00000366542	14/20	33	9	24				CEP170,missense_variant,p.Ser1270Asn,ENST00000366542,NM_014812.2;CEP170,missense_variant,p.Ser1172Asn,ENST00000366544,NM_001042404.1;CEP170,missense_variant,p.Ser1136Asn,ENST00000366543,NM_001042405.1;CEP170,missense_variant,p.Ser1234Asn,ENST00000336415,;CEP170,missense_variant,p.Ser79Asn,ENST00000413359,;CEP170,5_prime_UTR_variant,,ENST00000481987,;CEP170,5_prime_UTR_variant,,ENST00000490813,;CE…	T	ENSG00000143702	ENST00000366542	Transcript
TFB2M	0	.	GRCh38	chr1	246565949	246565949	+	Missense_Mutation	SNP	C	C	T	rs143880306		IMR32_S11	NORMAL	C	C																c.190G>A	p.Ala64Thr	p.A64T	ENST00000366514	1/8	106	39	67				TFB2M,missense_variant,p.Ala64Thr,ENST00000366514,NM_022366.2;CNST,upstream_gene_variant,,ENST00000366513,NM_152609.2;CNST,upstream_gene_variant,,ENST00000366512,NM_001139459.1;CNST,upstream_gene_variant,,ENST00000366511,;CNST,upstream_gene_variant,,ENST00000483271,;	T	ENSG00000162851	ENST00000366514	Transcript
OR2T8	0	.	GRCh38	chr1	247921162	247921162	+	Missense_Mutation	SNP	T	C	C	rs11204564		IMR32_S11	NORMAL	T	T																c.145T>C	p.Trp49Arg	p.W49R	ENST00000319968	1/1	121	19	102				OR2T8,missense_variant,p.Trp49Arg,ENST00000319968,NM_001005522.1;	C	ENSG00000177462	ENST00000319968	Transcript
OR2T8	0	.	GRCh38	chr1	247921552	247921552	+	Missense_Mutation	SNP	A	A	G	rs4584426		IMR32_S11	NORMAL	A	A																c.535A>G	p.Thr179Ala	p.T179A	ENST00000319968	1/1	21	16	5				OR2T8,missense_variant,p.Thr179Ala,ENST00000319968,NM_001005522.1;	G	ENSG00000177462	ENST00000319968	Transcript
OR2T33	0	.	GRCh38	chr1	248273336	248273336	+	Missense_Mutation	SNP	A	A	G	rs200877558		IMR32_S11	NORMAL	A	A																c.479T>C	p.Val160Ala	p.V160A	ENST00000318021	1/1	123	84	39				OR2T33,missense_variant,p.Val160Ala,ENST00000318021,NM_001004695.1;	G	ENSG00000177212	ENST00000318021	Transcript
OR2T33	0	.	GRCh38	chr1	248273507	248273507	+	Missense_Mutation	SNP	G	G	A	rs61832700		IMR32_S11	NORMAL	G	G																c.308C>T	p.Pro103Leu	p.P103L	ENST00000318021	1/1	150	94	56				OR2T33,missense_variant,p.Pro103Leu,ENST00000318021,NM_001004695.1;	A	ENSG00000177212	ENST00000318021	Transcript
OR2T12	0	.	GRCh38	chr1	248295374	248295374	+	Missense_Mutation	SNP	T	C	C	rs6678138		IMR32_S11	NORMAL	T	T																c.205A>G	p.Met69Val	p.M69V	ENST00000317996	1/1	37	0	37				OR2T12,missense_variant,p.Met69Val,ENST00000317996,NM_001004692.1;	C	ENSG00000177201	ENST00000317996	Transcript
OR2T12	0	.	GRCh38	chr1	248295415	248295415	+	Missense_Mutation	SNP	C	G	G	rs12745228		IMR32_S11	NORMAL	C	C																c.164G>C	p.Arg55Thr	p.R55T	ENST00000317996	1/1	53	0	53				OR2T12,missense_variant,p.Arg55Thr,ENST00000317996,NM_001004692.1;	G	ENSG00000177201	ENST00000317996	Transcript
OR2T5	0	.	GRCh38	chr1	248488803	248488803	+	Missense_Mutation	SNP	T	T	C	rs200752702		IMR32_S11	NORMAL	T	T																c.215T>C	p.Leu72Pro	p.L72P	ENST00000366473	1/1	53	33	20				OR2T5,missense_variant,p.Leu72Pro,ENST00000366473,NM_001004697.1;RP11-407H12.8,upstream_gene_variant,,ENST00000450847,;	C	ENSG00000203661	ENST00000366473	Transcript
OR2T34	0	.	GRCh38	chr1	248573958	248573958	+	Missense_Mutation	SNP	C	G	G	rs1770107		IMR32_S11	NORMAL	C	C																c.800G>C	p.Arg267Pro	p.R267P	ENST00000328782	1/1	38	0	38				OR2T34,missense_variant,p.Arg267Pro,ENST00000328782,NM_001001821.1;	G	ENSG00000183310	ENST00000328782	Transcript
OR2T35	0	.	GRCh38	chr1	248638291	248638291	+	Missense_Mutation	SNP	C	T	T	rs78622116		IMR32_S11	NORMAL	C	C																c.968G>A	p.Gly323Asp	p.G323D	ENST00000317450	1/1	41	2	39				OR2T35,missense_variant,p.Gly323Asp,ENST00000317450,NM_001001827.1;	T	ENSG00000177151	ENST00000317450	Transcript
OR2T35	0	.	GRCh38	chr1	248638301	248638302	+	Frame_Shift_Ins	INS	-	CA	CA	rs370874670		IMR32_S11	NORMAL	-	-																c.956_957dupTG	p.Ile320Ter	p.I320*	ENST00000317450	1/1	41	2	39				OR2T35,frameshift_variant,p.Ile320Ter,ENST00000317450,NM_001001827.1;	CA	ENSG00000177151	ENST00000317450	Transcript
OR2T35	0	.	GRCh38	chr1	248638309	248638309	+	Missense_Mutation	SNP	G	A	A	rs150878651		IMR32_S11	NORMAL	G	G																c.950C>T	p.Ala317Val	p.A317V	ENST00000317450	1/1	49	4	45				OR2T35,missense_variant,p.Ala317Val,ENST00000317450,NM_001001827.1;	A	ENSG00000177151	ENST00000317450	Transcript
OR2T35	0	.	GRCh38	chr1	248638310	248638310	+	Missense_Mutation	SNP	C	T	T	rs143981271		IMR32_S11	NORMAL	C	C																c.949G>A	p.Ala317Thr	p.A317T	ENST00000317450	1/1	49	4	45				OR2T35,missense_variant,p.Ala317Thr,ENST00000317450,NM_001001827.1;	T	ENSG00000177151	ENST00000317450	Transcript
OR2T35	0	.	GRCh38	chr1	248638644	248638650	+	Frame_Shift_Del	DEL	CAGCACG	-	-	rs143010547		IMR32_S11	NORMAL	CAGCACG	CAGCACG																c.609_615delCGTGCTG	p.Cys203Ter	p.C203*	ENST00000317450	1/1	137	17	120				OR2T35,frameshift_variant,p.Cys203Ter,ENST00000317450,NM_001001827.1;	-	ENSG00000177151	ENST00000317450	Transcript
LYPD8	0	.	GRCh38	chr1	248745207	248745207	+	Missense_Mutation	SNP	T	C	C	novel		IMR32_S11	NORMAL	T	T																c.410A>G	p.His137Arg	p.H137R	ENST00000590317	6/7	468	0	468				LYPD8,missense_variant,p.His137Arg,ENST00000590317,NM_001291283.1,NM_001085474.1;XX-CR54.1,downstream_gene_variant,,ENST00000611154,;LYPD8,missense_variant,p.His25Arg,ENST00000566597,;	C	ENSG00000259823	ENST00000590317	Transcript
KIDINS220	0	.	GRCh38	chr2	8747171	8747171	+	Missense_Mutation	SNP	G	G	T	novel		IMR32_S11	NORMAL	G	G																c.3559N>A	p.Leu1187Ile	p.L1187I	ENST00000256707	26/30	12	10	2				KIDINS220,missense_variant,p.Leu1187Ile,ENST00000256707,NM_020738.2;KIDINS220,3_prime_UTR_variant,,ENST00000459813,;KIDINS220,intron_variant,,ENST00000473731,;KIDINS220,intron_variant,,ENST00000489024,;KIDINS220,intron_variant,,ENST00000496383,;KIDINS220,intron_variant,,ENST00000488729,;	T	ENSG00000134313	ENST00000256707	Transcript
RAD51AP2	0	.	GRCh38	chr2	17515396	17515396	+	Missense_Mutation	SNP	T	T	A	novel		IMR32_S11	NORMAL	T	T																c.3020N>T	p.Glu1007Val	p.E1007V	ENST00000399080	1/3	13	11	2				RAD51AP2,missense_variant,p.Glu1007Val,ENST00000399080,NM_001099218.2,NM_001321233.1;	A	ENSG00000214842	ENST00000399080	Transcript
RAD51AP2	0	.	GRCh38	chr2	17515453	17515453	+	Missense_Mutation	SNP	A	A	G	novel		IMR32_S11	NORMAL	A	A																c.2963N>C	p.Leu988Pro	p.L988P	ENST00000399080	1/3	8	6	2				RAD51AP2,missense_variant,p.Leu988Pro,ENST00000399080,NM_001099218.2,NM_001321233.1;	G	ENSG00000214842	ENST00000399080	Transcript
SMC6	0	.	GRCh38	chr2	17716870	17716870	+	Missense_Mutation	SNP	C	C	T	novel		IMR32_S11	NORMAL	C	C																c.1217N>A	p.Arg406Lys	p.R406K	ENST00000448223	14/28	9	7	2				SMC6,missense_variant,p.Arg406Lys,ENST00000448223,NM_001142286.1;SMC6,missense_variant,p.Arg406Lys,ENST00000351948,NM_024624.5;SMC6,missense_variant,p.Arg406Lys,ENST00000402989,;SMC6,missense_variant,p.Arg432Lys,ENST00000446852,;SMC6,missense_variant,p.Arg406Lys,ENST00000381272,;SMC6,upstream_gene_variant,,ENST00000430591,;	T	ENSG00000163029	ENST00000448223	Transcript
WDR35	0	.	GRCh38	chr2	19975596	19975596	+	Missense_Mutation	SNP	A	A	C	novel		IMR32_S11	NORMAL	A	A																c.504N>G	p.Ser168Arg	p.S168R	ENST00000345530	6/28	13	11	2				WDR35,missense_variant,p.Ser168Arg,ENST00000345530,NM_001006657.1;WDR35,missense_variant,p.Ser168Arg,ENST00000281405,NM_020779.3;WDR35,missense_variant,p.Ser168Arg,ENST00000414212,;WDR35,missense_variant,p.Ser14Arg,ENST00000445063,;	C	ENSG00000118965	ENST00000345530	Transcript
LDAH	0	.	GRCh38	chr2	20740102	20740102	+	Missense_Mutation	SNP	T	T	C	rs149479132		IMR32_S11	NORMAL	T	T																c.572N>G	p.Tyr191Cys	p.Y191C	ENST00000237822	5/7	26	12	14				LDAH,missense_variant,p.Tyr149Cys,ENST00000435420,NM_001282719.1,NM_001282724.1;LDAH,missense_variant,p.Tyr61Cys,ENST00000541941,NM_001282721.1;LDAH,missense_variant,p.Tyr61Cys,ENST00000619656,NM_001282722.1;LDAH,missense_variant,p.Tyr191Cys,ENST00000237822,NM_021925.3;LDAH,missense_variant,p.Tyr191Cys,ENST00000381090,;LDAH,missense_variant,p.Tyr61Cys,ENST00000403006,;LDAH,missense_variant,p.Tyr1…	C	ENSG00000118961	ENST00000237822	Transcript
ATAD2B	0	.	GRCh38	chr2	23783001	23783001	+	Missense_Mutation	SNP	C	C	T	novel		IMR32_S11	NORMAL	C	C																c.3001N>A	p.Glu1001Lys	p.E1001K	ENST00000238789	22/28	8	6	2				ATAD2B,missense_variant,p.Glu1001Lys,ENST00000238789,NM_017552.3,NM_001242338.2;ATAD2B,missense_variant,p.Glu277Lys,ENST00000381024,;ATAD2B,non_coding_transcript_exon_variant,,ENST00000474583,;ATAD2B,downstream_gene_variant,,ENST00000478885,;	T	ENSG00000119778	ENST00000238789	Transcript
ITSN2	0	.	GRCh38	chr2	24308755	24308755	+	Missense_Mutation	SNP	A	A	G	novel		IMR32_S11	NORMAL	A	A																c.655N>C	p.Ser219Pro	p.S219P	ENST00000355123	8/40	5	3	2				ITSN2,missense_variant,p.Ser219Pro,ENST00000355123,NM_006277.2;ITSN2,missense_variant,p.Ser219Pro,ENST00000361999,NM_019595.3;ITSN2,missense_variant,p.Ser229Pro,ENST00000622089,;ITSN2,missense_variant,p.Ser219Pro,ENST00000406921,NM_147152.2;ITSN2,missense_variant,p.Ser244Pro,ENST00000412011,;ITSN2,downstream_gene_variant,,ENST00000443927,;ITSN2,downstream_gene_variant,,ENST00000407704,;	G	ENSG00000198399	ENST00000355123	Transcript
ASXL2	0	.	GRCh38	chr2	25743113	25743113	+	Intron	SNP	C	C	T	rs62130126		IMR32_S11	NORMAL	C	C																c.1730-57N>A			ENST00000404843		36	16	20				ASXL2,missense_variant,p.Arg1075Gln,ENST00000435504,NM_018263.4;ASXL2,missense_variant,p.Arg1047Gln,ENST00000336112,;ASXL2,intron_variant,,ENST00000404843,;	T	ENSG00000143970	ENST00000404843	Transcript
GAREM2	0	.	GRCh38	chr2	26185068	26185068	+	Missense_Mutation	SNP	A	A	G	rs181971256		IMR32_S11	NORMAL	A	A																c.1220N>G	p.Gln407Arg	p.Q407R	ENST00000401533	4/6	98	43	55				GAREM2,missense_variant,p.Gln330Arg,ENST00000407684,NM_001191033.1;GAREM2,missense_variant,p.Gln407Arg,ENST00000401533,NM_001168241.1;GAREM2,upstream_gene_variant,,ENST00000496070,;	G	ENSG00000157833	ENST00000401533	Transcript
DPYSL5	0	.	GRCh38	chr2	26928258	26928258	+	Missense_Mutation	SNP	G	G	T	novel		IMR32_S11	NORMAL	G	G																c.604N>T	p.Ala202Ser	p.A202S	ENST00000288699	5/13	80	40	40				DPYSL5,missense_variant,p.Ala202Ser,ENST00000288699,NM_020134.3;DPYSL5,missense_variant,p.Ala202Ser,ENST00000614712,NM_001253724.1;DPYSL5,missense_variant,p.Ala202Ser,ENST00000401478,NM_001253723.1;DPYSL5,downstream_gene_variant,,ENST00000431402,;DPYSL5,downstream_gene_variant,,ENST00000450961,;DPYSL5,downstream_gene_variant,,ENST00000434719,;	T	ENSG00000157851	ENST00000288699	Transcript
KHK	0	.	GRCh38	chr2	27087293	27087293	+	Missense_Mutation	SNP	G	G	A	rs755245908		IMR32_S11	NORMAL	G	G																c.34N>A	p.Val12Met	p.V12M	ENST00000260599	1/8	580	315	265				KHK,missense_variant,p.Val12Met,ENST00000260599,NM_000221.2;KHK,missense_variant,p.Val12Met,ENST00000260598,NM_006488.2;KHK,missense_variant,p.Val12Met,ENST00000429697,;EMILIN1,downstream_gene_variant,,ENST00000380320,NM_007046.3;EMILIN1,downstream_gene_variant,,ENST00000433140,;KHK,non_coding_transcript_exon_variant,,ENST00000490823,;	A	ENSG00000138030	ENST00000260599	Transcript
CGREF1	0	.	GRCh38	chr2	27101486	27101486	+	Missense_Mutation	SNP	C	C	T	rs1057391		IMR32_S11	NORMAL	C	C																c.745N>A	p.Glu249Lys	p.E249K	ENST00000402394	6/6	110	60	50				CGREF1,missense_variant,p.Glu249Lys,ENST00000402394,NM_006569.5;CGREF1,missense_variant,p.Glu249Lys,ENST00000312734,;CGREF1,missense_variant,p.Glu371Lys,ENST00000404694,;CGREF1,missense_variant,p.Glu249Lys,ENST00000405600,NM_001166239.1;CGREF1,intron_variant,,ENST00000402550,NM_001166240.1;CGREF1,intron_variant,,ENST00000260595,;KHK,downstream_gene_variant,,ENST00000260599,NM_000221.2;KHK,downstr…	T	ENSG00000138028	ENST00000402394	Transcript
SPAST	0	.	GRCh38	chr2	32136900	32136900	+	Nonsense_Mutation	SNP	G	G	T	novel		IMR32_S11	NORMAL	G	G																c.1345N>T	p.Glu449Ter	p.E449*	ENST00000615843	11/17	14	12	2				SPAST,stop_gained,p.Glu449Ter,ENST00000615843,NM_014946.3;SPAST,stop_gained,p.Glu449Ter,ENST00000315285,;SPAST,stop_gained,p.Glu417Ter,ENST00000345662,NM_199436.1;SPAST,stop_gained,p.Glu363Ter,ENST00000621856,;	T	ENSG00000021574	ENST00000615843	Transcript
BIRC6	0	.	GRCh38	chr2	32543400	32543400	+	Missense_Mutation	SNP	T	T	A	rs199654826		IMR32_S11	NORMAL	T	T																c.12451N>A	p.Ser4151Thr	p.S4151T	ENST00000421745	62/74	27	13	14				BIRC6,missense_variant,p.Ser4151Thr,ENST00000421745,NM_016252.3;BIRC6,non_coding_transcript_exon_variant,,ENST00000471232,;	A	ENSG00000115760	ENST00000421745	Transcript
BIRC6	0	.	GRCh38	chr2	32593923	32593923	+	Missense_Mutation	SNP	G	G	T	novel		IMR32_S11	NORMAL	G	G																c.13364N>T	p.Arg4455Met	p.R4455M	ENST00000421745	67/74	11	9	2				BIRC6,missense_variant,p.Arg4455Met,ENST00000421745,NM_016252.3;BIRC6,non_coding_transcript_exon_variant,,ENST00000471232,;BIRC6,non_coding_transcript_exon_variant,,ENST00000470250,;	T	ENSG00000115760	ENST00000421745	Transcript
CRIM1	0	.	GRCh38	chr2	36396621	36396621	+	Missense_Mutation	SNP	C	C	G	novel		IMR32_S11	NORMAL	C	C																c.339N>G	p.Asn113Lys	p.N113K	ENST00000280527	2/17	13	11	2				CRIM1,missense_variant,p.Asn113Lys,ENST00000280527,NM_016441.2;CRIM1,intron_variant,,ENST00000426856,;	G	ENSG00000150938	ENST00000280527	Transcript
STRN	0	.	GRCh38	chr2	36916117	36916117	+	Missense_Mutation	SNP	A	A	C	novel		IMR32_S11	NORMAL	A	A																c.373N>G	p.Leu125Val	p.L125V	ENST00000263918	3/18	6	4	2				STRN,missense_variant,p.Leu125Val,ENST00000263918,NM_003162.3;STRN,missense_variant,p.Leu113Val,ENST00000379213,;	C	ENSG00000115808	ENST00000263918	Transcript
EIF2AK2	0	.	GRCh38	chr2	37107503	37107503	+	Missense_Mutation	SNP	T	T	C	rs768805126		IMR32_S11	NORMAL	T	T																c.1504N>G	p.Ile502Val	p.I502V	ENST00000233057	16/17	5	3	2				EIF2AK2,missense_variant,p.Ile502Val,ENST00000233057,;EIF2AK2,missense_variant,p.Ile502Val,ENST00000395127,NM_001135651.2,NM_002759.3;EIF2AK2,missense_variant,p.Ile461Val,ENST00000405334,NM_001135652.2;EIF2AK2,non_coding_transcript_exon_variant,,ENST00000462861,;	C	ENSG00000055332	ENST00000233057	Transcript
EIF2AK2	0	.	GRCh38	chr2	37136997	37136997	+	Missense_Mutation	SNP	T	T	A	novel		IMR32_S11	NORMAL	T	T																c.708N>T	p.Gln236His	p.Q236H	ENST00000233057	9/17	8	6	2				EIF2AK2,missense_variant,p.Gln236His,ENST00000233057,;EIF2AK2,missense_variant,p.Gln236His,ENST00000395127,NM_001135651.2,NM_002759.3;EIF2AK2,missense_variant,p.Gln236His,ENST00000405334,NM_001135652.2;EIF2AK2,downstream_gene_variant,,ENST00000411537,;EIF2AK2,downstream_gene_variant,,ENST00000390013,;EIF2AK2,non_coding_transcript_exon_variant,,ENST00000496059,;	A	ENSG00000055332	ENST00000233057	Transcript
CYP1B1	0	.	GRCh38	chr2	38071060	38071060	+	Missense_Mutation	SNP	G	C	C	rs1056836		IMR32_S11	NORMAL	G	G																c.1294N>G	p.Leu432Val	p.L432V	ENST00000610745	3/3	108	0	108				CYP1B1,missense_variant,p.Leu432Val,ENST00000610745,NM_000104.3;CYP1B1,missense_variant,p.Leu432Val,ENST00000614273,;CYP1B1,missense_variant,p.Leu61Val,ENST00000494864,;RMDN2,downstream_gene_variant,,ENST00000234195,NM_144713.4;CYP1B1,downstream_gene_variant,,ENST00000490576,;CYP1B1-AS1,upstream_gene_variant,,ENST00000626582,;CYP1B1-AS1,upstream_gene_variant,,ENST00000630542,;CYP1B1-AS1,upstream_…	C	ENSG00000138061	ENST00000610745	Transcript
SOS1	0	.	GRCh38	chr2	39054817	39054817	+	Missense_Mutation	SNP	T	T	C	novel		IMR32_S11	NORMAL	T	T																c.517N>G	p.Met173Val	p.M173V	ENST00000426016	6/24	10	8	2				SOS1,missense_variant,p.Met173Val,ENST00000426016,;SOS1,missense_variant,p.Met173Val,ENST00000402219,NM_005633.3;SOS1,missense_variant,p.Met173Val,ENST00000395038,;SOS1,downstream_gene_variant,,ENST00000451331,;SOS1,upstream_gene_variant,,ENST00000461545,;	C	ENSG00000115904	ENST00000426016	Transcript
THADA	0	.	GRCh38	chr2	43398139	43398139	+	Missense_Mutation	SNP	C	C	A	rs56269749		IMR32_S11	NORMAL	C	C																c.4059N>T	p.Arg1353Ser	p.R1353S	ENST00000405006	29/38	22	15	7				THADA,missense_variant,p.Arg1353Ser,ENST00000405006,NM_001083953.1;THADA,missense_variant,p.Arg1353Ser,ENST00000405975,NM_022065.4,NM_001345925.1,NM_001345923.1;THADA,missense_variant,p.Arg593Ser,ENST00000407351,;THADA,splice_region_variant,,ENST00000485353,;THADA,upstream_gene_variant,,ENST00000473004,;THADA,splice_region_variant,,ENST00000398653,;THADA,splice_region_variant,,ENST00000408045,;TH…	A	ENSG00000115970	ENST00000405006	Transcript
DYNC2LI1	0	.	GRCh38	chr2	43794529	43794529	+	Missense_Mutation	SNP	G	G	T	novel		IMR32_S11	NORMAL	G	G																c.393N>T	p.Leu131Phe	p.L131F	ENST00000605786	6/13	22	11	11				DYNC2LI1,missense_variant,p.Leu131Phe,ENST00000260605,NM_016008.3;DYNC2LI1,missense_variant,p.Leu131Phe,ENST00000605786,NM_001193464.1;DYNC2LI1,missense_variant,p.Leu115Phe,ENST00000378587,;DYNC2LI1,missense_variant,p.Leu131Phe,ENST00000406852,NM_015522.3;DYNC2LI1,3_prime_UTR_variant,,ENST00000398823,;DYNC2LI1,non_coding_transcript_exon_variant,,ENST00000489222,;DYNC2LI1,3_prime_UTR_variant,,ENST…	T	ENSG00000138036	ENST00000605786	Transcript
PIGF	0	.	GRCh38	chr2	46615010	46615010	+	Missense_Mutation	SNP	G	G	A	novel		IMR32_S11	NORMAL	G	G																c.155N>T	p.Thr52Ile	p.T52I	ENST00000281382	2/6	14	12	2				PIGF,missense_variant,p.Thr52Ile,ENST00000281382,NM_002643.3;PIGF,missense_variant,p.Thr52Ile,ENST00000306465,NM_173074.2;CRIPT,upstream_gene_variant,,ENST00000238892,NM_014171.5;PIGF,downstream_gene_variant,,ENST00000474980,;PIGF,non_coding_transcript_exon_variant,,ENST00000495933,;CRIPT,upstream_gene_variant,,ENST00000486447,;PIGF,missense_variant,p.Thr52Ile,ENST00000412717,;PIGF,upstream_gene_…	A	ENSG00000151665	ENST00000281382	Transcript
PSME4	0	.	GRCh38	chr2	53866764	53866764	+	Missense_Mutation	SNP	C	C	A	novel		IMR32_S11	NORMAL	C	C																c.5380N>T	p.Asp1794Tyr	p.D1794Y	ENST00000404125	45/47	14	12	2				PSME4,missense_variant,p.Asp1794Tyr,ENST00000404125,NM_014614.2;PSME4,non_coding_transcript_exon_variant,,ENST00000476586,;PSME4,non_coding_transcript_exon_variant,,ENST00000466539,;PSME4,3_prime_UTR_variant,,ENST00000389993,;PSME4,non_coding_transcript_exon_variant,,ENST00000488687,;	A	ENSG00000068878	ENST00000404125	Transcript
MTIF2	0	.	GRCh38	chr2	55237311	55237311	+	Missense_Mutation	SNP	C	C	A	novel		IMR32_S11	NORMAL	C	C																c.1988N>T	p.Arg663Leu	p.R663L	ENST00000263629	15/16	11	9	2				MTIF2,missense_variant,p.Arg663Leu,ENST00000263629,NM_001005369.1,NM_002453.2,NM_001321002.1,NM_001321001.1,NM_001321003.1,NM_001321005.1;MTIF2,missense_variant,p.Arg663Leu,ENST00000403721,NM_001321004.1;MTIF2,missense_variant,p.Arg663Leu,ENST00000394600,;CLHC1,upstream_gene_variant,,ENST00000401408,NM_152385.2;CLHC1,upstream_gene_variant,,ENST00000406076,NM_001135598.1;RPS27A,downstream_gene_var…	A	ENSG00000085760	ENST00000263629	Transcript
MTIF2	0	.	GRCh38	chr2	55252642	55252642	+	Missense_Mutation	SNP	A	A	G	novel		IMR32_S11	NORMAL	A	A																c.676N>C	p.Ser226Pro	p.S226P	ENST00000263629	8/16	11	9	2				MTIF2,missense_variant,p.Ser226Pro,ENST00000263629,NM_001005369.1,NM_002453.2,NM_001321002.1,NM_001321001.1,NM_001321003.1,NM_001321005.1;MTIF2,missense_variant,p.Ser226Pro,ENST00000403721,NM_001321004.1;MTIF2,missense_variant,p.Ser226Pro,ENST00000394600,;MTIF2,upstream_gene_variant,,ENST00000418823,;MTIF2,non_coding_transcript_exon_variant,,ENST00000417741,;MTIF2,downstream_gene_variant,,ENST000…	G	ENSG00000085760	ENST00000263629	Transcript
CCDC88A	0	.	GRCh38	chr2	55317600	55317600	+	Missense_Mutation	SNP	T	T	C	rs41281501		IMR32_S11	NORMAL	T	T																c.3563N>G	p.Lys1188Arg	p.K1188R	ENST00000336838	20/33	22	15	7				CCDC88A,missense_variant,p.Lys1189Arg,ENST00000436346,;CCDC88A,missense_variant,p.Lys1189Arg,ENST00000263630,NM_018084.4;CCDC88A,missense_variant,p.Lys1188Arg,ENST00000413716,NM_001254943.1;CCDC88A,missense_variant,p.Lys1188Arg,ENST00000336838,NM_001135597.1;CCDC88A,missense_variant,p.Lys364Arg,ENST00000426576,;CCDC88A,missense_variant,p.Lys234Arg,ENST00000412148,;CCDC88A,missense_variant,p.Lys17…	C	ENSG00000115355	ENST00000336838	Transcript
CCDC88A	0	.	GRCh38	chr2	55362355	55362355	+	Missense_Mutation	SNP	C	C	T	novel		IMR32_S11	NORMAL	C	C																c.580N>A	p.Ala194Thr	p.A194T	ENST00000336838	7/33	10	8	2				CCDC88A,missense_variant,p.Ala194Thr,ENST00000436346,;CCDC88A,missense_variant,p.Ala194Thr,ENST00000263630,NM_018084.4;CCDC88A,missense_variant,p.Ala194Thr,ENST00000413716,NM_001254943.1;CCDC88A,missense_variant,p.Ala194Thr,ENST00000336838,NM_001135597.1;CCDC88A,missense_variant,p.Ala119Thr,ENST00000621814,;CCDC88A,missense_variant,p.Ala119Thr,ENST00000430086,;	T	ENSG00000115355	ENST00000336838	Transcript
CCDC88A	0	.	GRCh38	chr2	55388856	55388856	+	Missense_Mutation	SNP	A	A	T	novel		IMR32_S11	NORMAL	A	A																c.195N>A	p.Asn65Lys	p.N65K	ENST00000336838	3/33	10	8	2				CCDC88A,missense_variant,p.Asn65Lys,ENST00000436346,;CCDC88A,missense_variant,p.Asn65Lys,ENST00000263630,NM_018084.4;CCDC88A,missense_variant,p.Asn65Lys,ENST00000413716,NM_001254943.1;CCDC88A,missense_variant,p.Asn65Lys,ENST00000336838,NM_001135597.1;CCDC88A,5_prime_UTR_variant,,ENST00000621814,;CCDC88A,5_prime_UTR_variant,,ENST00000430086,;	T	ENSG00000115355	ENST00000336838	Transcript
PNPT1	0	.	GRCh38	chr2	55640676	55640676	+	Missense_Mutation	SNP	G	G	A	novel		IMR32_S11	NORMAL	G	G																c.2099N>T	p.Pro700Leu	p.P700L	ENST00000447944	26/28	10	8	2				PNPT1,missense_variant,p.Pro700Leu,ENST00000447944,NM_033109.4;PNPT1,missense_variant,p.Pro700Leu,ENST00000415374,;PNPT1,3_prime_UTR_variant,,ENST00000260604,;PNPT1,non_coding_transcript_exon_variant,,ENST00000481066,;	A	ENSG00000138035	ENST00000447944	Transcript
CCDC85A	0	.	GRCh38	chr2	56342953	56342953	+	Nonsense_Mutation	SNP	C	C	T	novel		IMR32_S11	NORMAL	C	C																c.1315N>T	p.Gln439Ter	p.Q439*	ENST00000407595	3/6	8	6	2				CCDC85A,stop_gained,p.Gln439Ter,ENST00000407595,NM_001080433.1;RP11-482H16.1,splice_region_variant,,ENST00000607540,;	T	ENSG00000055813	ENST00000407595	Transcript
PUS10	0	.	GRCh38	chr2	60955029	60955029	+	Missense_Mutation	SNP	G	G	T	novel		IMR32_S11	NORMAL	G	G																c.1046N>A	p.Thr349Lys	p.T349K	ENST00000316752	12/18	13	11	2				PUS10,missense_variant,p.Thr349Lys,ENST00000316752,NM_001322123.1,NM_144709.3,NM_001322127.1;PUS10,missense_variant,p.Thr349Lys,ENST00000407787,NM_001322124.1;PUS10,non_coding_transcript_exon_variant,,ENST00000602599,;	T	ENSG00000162927	ENST00000316752	Transcript
USP34	0	.	GRCh38	chr2	61301439	61301439	+	Missense_Mutation	SNP	G	G	T	novel		IMR32_S11	NORMAL	G	G																c.3833N>A	p.Pro1278His	p.P1278H	ENST00000398571	28/80	12	10	2				USP34,missense_variant,p.Pro1278His,ENST00000398571,NM_014709.3;USP34,upstream_gene_variant,,ENST00000472706,;	T	ENSG00000115464	ENST00000398571	Transcript
USP34	0	.	GRCh38	chr2	61339593	61339593	+	Missense_Mutation	SNP	C	C	A	novel		IMR32_S11	NORMAL	C	C																c.2589N>T	p.Leu863Phe	p.L863F	ENST00000398571	17/80	9	7	2				USP34,missense_variant,p.Leu863Phe,ENST00000398571,NM_014709.3;USP34,non_coding_transcript_exon_variant,,ENST00000460004,;	A	ENSG00000115464	ENST00000398571	Transcript
EHBP1	0	.	GRCh38	chr2	62979203	62979203	+	Nonsense_Mutation	SNP	C	C	T	rs564779105		IMR32_S11	NORMAL	C	C																c.2581N>T	p.Arg861Ter	p.R861*	ENST00000263991	16/25	6	4	2				EHBP1,stop_gained,p.Arg861Ter,ENST00000263991,NM_015252.3;EHBP1,stop_gained,p.Arg826Ter,ENST00000431489,NM_001142616.1;EHBP1,stop_gained,p.Arg826Ter,ENST00000405015,NM_001142615.2;EHBP1,stop_gained,p.Arg826Ter,ENST00000405289,NM_001142614.1;EHBP1,stop_gained,p.Arg21Ter,ENST00000422032,;EHBP1,stop_gained,p.Arg86Ter,ENST00000444311,;EHBP1,stop_gained,p.Arg83Ter,ENST00000454124,;EHBP1,non_coding_tra…	T	ENSG00000115504	ENST00000263991	Transcript
AFTPH	0	.	GRCh38	chr2	64572983	64572983	+	Missense_Mutation	SNP	T	T	C	novel		IMR32_S11	NORMAL	T	T																c.2309N>C	p.Leu770Pro	p.L770P	ENST00000238855	6/10	13	11	2				AFTPH,missense_variant,p.Leu770Pro,ENST00000238855,NM_203437.3;AFTPH,missense_variant,p.Leu770Pro,ENST00000238856,NM_001002243.2,NM_017657.4;AFTPH,missense_variant,p.Leu770Pro,ENST00000409933,;AFTPH,missense_variant,p.Leu425Pro,ENST00000409183,;AC008074.1,missense_variant,p.Ser10Gly,ENST00000623932,;AFTPH,missense_variant,p.Leu19Pro,ENST00000422803,;AFTPH,missense_variant,p.Leu191Pro,ENST00000487…	C	ENSG00000119844	ENST00000238855	Transcript
TET3	0	.	GRCh38	chr2	74100426	74100426	+	Missense_Mutation	SNP	G	G	A	rs200937244		IMR32_S11	NORMAL	G	G																c.3638N>A	p.Gly1213Asp	p.G1213D	ENST00000409262	11/11	104	57	47				TET3,missense_variant,p.Gly1213Asp,ENST00000409262,NM_001287491.1;TET3,missense_variant,p.Gly1120Asp,ENST00000305799,;	A	ENSG00000187605	ENST00000409262	Transcript
GCFC2	0	.	GRCh38	chr2	75670212	75670212	+	Missense_Mutation	SNP	G	G	T	novel		IMR32_S11	NORMAL	G	G																c.2029N>A	p.Leu677Met	p.L677M	ENST00000321027	15/17	13	11	2				GCFC2,missense_variant,p.Leu677Met,ENST00000321027,NM_001201334.1,NM_003203.4;GCFC2,missense_variant,p.Leu639Met,ENST00000409857,;GCFC2,missense_variant,p.Leu95Met,ENST00000427862,;GCFC2,missense_variant,p.Leu2Met,ENST00000492826,;GCFC2,3_prime_UTR_variant,,ENST00000541687,;MRPL19,intron_variant,,ENST00000409374,;MRPL19,intron_variant,,ENST00000358788,;MRPL19,intron_variant,,ENST00000453233,;MRPL…	T	ENSG00000005436	ENST00000321027	Transcript
GCFC2	0	.	GRCh38	chr2	75680308	75680308	+	Missense_Mutation	SNP	A	A	C	novel		IMR32_S11	NORMAL	A	A																c.1697N>G	p.Val566Gly	p.V566G	ENST00000321027	12/17	11	9	2				GCFC2,missense_variant,p.Val566Gly,ENST00000321027,NM_001201334.1,NM_003203.4;GCFC2,missense_variant,p.Val528Gly,ENST00000409857,;GCFC2,3_prime_UTR_variant,,ENST00000541687,;MRPL19,intron_variant,,ENST00000358788,;GCFC2,intron_variant,,ENST00000427862,;MRPL19,intron_variant,,ENST00000453233,;GCFC2,3_prime_UTR_variant,,ENST00000472230,;GCFC2,non_coding_transcript_exon_variant,,ENST00000470197,;	C	ENSG00000005436	ENST00000321027	Transcript
GCFC2	0	.	GRCh38	chr2	75689178	75689178	+	Missense_Mutation	SNP	C	C	A	novel		IMR32_S11	NORMAL	C	C																c.1387N>T	p.Asp463Tyr	p.D463Y	ENST00000321027	10/17	9	7	2				GCFC2,missense_variant,p.Asp463Tyr,ENST00000321027,NM_001201334.1,NM_003203.4;GCFC2,missense_variant,p.Asp425Tyr,ENST00000409857,;GCFC2,3_prime_UTR_variant,,ENST00000541687,;MRPL19,intron_variant,,ENST00000358788,;MRPL19,intron_variant,,ENST00000453233,;GCFC2,upstream_gene_variant,,ENST00000427862,;GCFC2,3_prime_UTR_variant,,ENST00000472230,;GCFC2,non_coding_transcript_exon_variant,,ENST000004701…	A	ENSG00000005436	ENST00000321027	Transcript
REG3A	0	.	GRCh38	chr2	79158661	79158661	+	Missense_Mutation	SNP	G	G	A	rs77686105		IMR32_S11	NORMAL	G	G																c.185N>T	p.Thr62Ile	p.T62I	ENST00000393878	2/5	62	50	12				REG3A,missense_variant,p.Thr62Ile,ENST00000393878,NM_138938.2;REG3A,missense_variant,p.Thr62Ile,ENST00000409839,NM_002580.2,NM_138937.2;REG3A,missense_variant,p.Thr62Ile,ENST00000305165,;AC011754.1,intron_variant,,ENST00000415201,;REG3A,non_coding_transcript_exon_variant,,ENST00000490901,;REG3A,downstream_gene_variant,,ENST00000464746,;	A	ENSG00000172016	ENST00000393878	Transcript
REG3A	0	.	GRCh38	chr2	79158697	79158697	+	Missense_Mutation	SNP	T	T	G	rs201139260		IMR32_S11	NORMAL	T	T																c.149N>C	p.His50Pro	p.H50P	ENST00000393878	2/5	43	36	7				REG3A,missense_variant,p.His50Pro,ENST00000393878,NM_138938.2;REG3A,missense_variant,p.His50Pro,ENST00000409839,NM_002580.2,NM_138937.2;REG3A,missense_variant,p.His50Pro,ENST00000305165,;AC011754.1,intron_variant,,ENST00000415201,;REG3A,non_coding_transcript_exon_variant,,ENST00000490901,;REG3A,downstream_gene_variant,,ENST00000464746,;	G	ENSG00000172016	ENST00000393878	Transcript
RNF103	0	.	GRCh38	chr2	86605341	86605341	+	Missense_Mutation	SNP	A	A	T	novel		IMR32_S11	NORMAL	A	A																c.560N>A	p.Val187Asp	p.V187D	ENST00000237455	4/4	10	8	2				RNF103,missense_variant,p.Val187Asp,ENST00000237455,NM_005667.3;RNF103-CHMP3,intron_variant,,ENST00000604011,NM_001198954.1;RNF103-CHMP3,intron_variant,,ENST00000440757,;AC015971.2,non_coding_transcript_exon_variant,,ENST00000424788,;AC015971.2,intron_variant,,ENST00000426549,;AC015971.2,intron_variant,,ENST00000597638,;AC015971.2,intron_variant,,ENST00000439077,;RNF103,non_coding_transcript_exon…	T	ENSG00000239305	ENST00000237455	Transcript
ANKRD36C	0	.	GRCh38	chr2	95855549	95855549	+	Missense_Mutation	SNP	T	T	C	rs5005869		IMR32_S11	NORMAL	T	T																c.4712N>G	p.Asn1571Ser	p.N1571S	ENST00000456556	63/67	42	25	17				ANKRD36C,missense_variant,p.Asn1571Ser,ENST00000456556,;ANKRD36C,downstream_gene_variant,,ENST00000295246,;ANKRD36C,upstream_gene_variant,,ENST00000612359,;ANKRD36C,non_coding_transcript_exon_variant,,ENST00000488721,;ANKRD36C,downstream_gene_variant,,ENST00000531153,;ANKRD36C,downstream_gene_variant,,ENST00000534304,;	C	ENSG00000174501	ENST00000456556	Transcript
ANKRD36C	0	.	GRCh38	chr2	95857444	95857444	+	Missense_Mutation	SNP	C	C	A	novel		IMR32_S11	NORMAL	C	C																c.3945N>T	p.Leu1315Phe	p.L1315F	ENST00000456556	62/67	12	10	2				ANKRD36C,missense_variant,p.Leu1315Phe,ENST00000456556,;ANKRD36C,downstream_gene_variant,,ENST00000295246,;ANKRD36C,upstream_gene_variant,,ENST00000612359,;ANKRD36C,non_coding_transcript_exon_variant,,ENST00000531153,;ANKRD36C,non_coding_transcript_exon_variant,,ENST00000488721,;ANKRD36C,downstream_gene_variant,,ENST00000534304,;	A	ENSG00000174501	ENST00000456556	Transcript
ANKRD36C	0	.	GRCh38	chr2	95897454	95897454	+	Intron	SNP	G	G	T	novel		IMR32_S11	NORMAL	G	G																c.2755+1691N>A			ENST00000456556		11	9	2				ANKRD36C,intron_variant,,ENST00000456556,;ANKRD36C,intron_variant,,ENST00000295246,;ANKRD36C,intron_variant,,ENST00000531153,;ANKRD36C,intron_variant,,ENST00000534304,;	T	ENSG00000174501	ENST00000456556	Transcript
ANKRD36C	0	.	GRCh38	chr2	95935492	95935492	+	Missense_Mutation	SNP	G	G	A	rs62153752		IMR32_S11	NORMAL	G	G																c.1697N>T	p.Ala566Val	p.A566V	ENST00000456556	24/67	21	5	16				ANKRD36C,missense_variant,p.Ala566Val,ENST00000456556,;ANKRD36C,5_prime_UTR_variant,,ENST00000295246,;ANKRD36C,3_prime_UTR_variant,,ENST00000534304,;ANKRD36C,3_prime_UTR_variant,,ENST00000528268,;	A	ENSG00000174501	ENST00000456556	Transcript
ANKRD36C	0	.	GRCh38	chr2	95938843	95938843	+	Missense_Mutation	SNP	A	A	G	rs62154561		IMR32_S11	NORMAL	A	A																c.1619N>C	p.Leu540Pro	p.L540P	ENST00000456556	22/67	99	22	77				ANKRD36C,missense_variant,p.Leu540Pro,ENST00000456556,;ANKRD36C,intron_variant,,ENST00000295246,;ANKRD36C,intron_variant,,ENST00000534304,;ANKRD36C,intron_variant,,ENST00000528268,;	G	ENSG00000174501	ENST00000456556	Transcript
ANKRD36C	0	.	GRCh38	chr2	95938884	95938884	+	Missense_Mutation	SNP	A	A	T	rs62154562		IMR32_S11	NORMAL	A	A																c.1578N>A	p.Ser526Arg	p.S526R	ENST00000456556	22/67	98	30	68				ANKRD36C,missense_variant,p.Ser526Arg,ENST00000456556,;ANKRD36C,intron_variant,,ENST00000295246,;ANKRD36C,intron_variant,,ENST00000534304,;ANKRD36C,intron_variant,,ENST00000528268,;	T	ENSG00000174501	ENST00000456556	Transcript
ANKRD36C	0	.	GRCh38	chr2	95945173	95945173	+	Missense_Mutation	SNP	T	T	G	rs62154594		IMR32_S11	NORMAL	T	T																c.1364N>C	p.Asn455Thr	p.N455T	ENST00000456556	18/67	48	10	38				ANKRD36C,missense_variant,p.Asn455Thr,ENST00000456556,;ANKRD36C,upstream_gene_variant,,ENST00000295246,;ANKRD36C,missense_variant,p.Asn455Thr,ENST00000528268,;ANKRD36C,upstream_gene_variant,,ENST00000534304,;	G	ENSG00000174501	ENST00000456556	Transcript
ANKRD36C	0	.	GRCh38	chr2	95953940	95953940	+	Missense_Mutation	SNP	T	T	G	rs74946480		IMR32_S11	NORMAL	T	T																c.1202N>C	p.Glu401Ala	p.E401A	ENST00000456556	14/67	44	15	29				ANKRD36C,missense_variant,p.Glu401Ala,ENST00000456556,;ANKRD36C,missense_variant,p.Glu401Ala,ENST00000528268,;	G	ENSG00000174501	ENST00000456556	Transcript
ANKRD36C	0	.	GRCh38	chr2	95953986	95953986	+	Missense_Mutation	SNP	C	C	T	rs62154618		IMR32_S11	NORMAL	C	C																c.1156N>A	p.Ala386Thr	p.A386T	ENST00000456556	14/67	54	17	37				ANKRD36C,missense_variant,p.Ala386Thr,ENST00000456556,;ANKRD36C,missense_variant,p.Ala386Thr,ENST00000528268,;	T	ENSG00000174501	ENST00000456556	Transcript
ANKRD36	0	.	GRCh38	chr2	97142657	97142657	+	Missense_Mutation	SNP	C	C	G	rs62153044		IMR32_S11	NORMAL	C	C																c.817N>G	p.Pro273Ala	p.P273A	ENST00000420699	7/76	26	18	8				ANKRD36,missense_variant,p.Pro273Ala,ENST00000420699,NM_001164315.1;ANKRD36,missense_variant,p.Pro273Ala,ENST00000461153,;ANKRD36,missense_variant,p.Pro273Ala,ENST00000620383,;	G	ENSG00000135976	ENST00000420699	Transcript
ANKRD36	0	.	GRCh38	chr2	97194750	97194750	+	Missense_Mutation	SNP	T	T	C	rs59466168		IMR32_S11	NORMAL	T	T																c.2474N>C	p.Leu825Ser	p.L825S	ENST00000420699	39/76	42	25	17				ANKRD36,missense_variant,p.Leu825Ser,ENST00000420699,NM_001164315.1;ANKRD36,missense_variant,p.Leu825Ser,ENST00000461153,;ANKRD36,intron_variant,,ENST00000620383,;	C	ENSG00000135976	ENST00000420699	Transcript
ANKRD36	0	.	GRCh38	chr2	97211741	97211741	+	Missense_Mutation	SNP	G	G	A	rs10194525		IMR32_S11	NORMAL	G	G																c.3469N>A	p.Val1157Met	p.V1157M	ENST00000420699	58/76	88	38	50				ANKRD36,missense_variant,p.Val1157Met,ENST00000420699,NM_001164315.1;ANKRD36,missense_variant,p.Val1157Met,ENST00000461153,;ANKRD36,upstream_gene_variant,,ENST00000421946,;	A	ENSG00000135976	ENST00000420699	Transcript
ANKRD36B	0	.	GRCh38	chr2	97551466	97551466	+	Missense_Mutation	SNP	T	T	G	rs780815435		IMR32_S11	NORMAL	T	T																c.1288N>C	p.Lys430Gln	p.K430Q	ENST00000258459	17/44	14	12	2				ANKRD36B,missense_variant,p.Lys82Gln,ENST00000438709,;ANKRD36B,missense_variant,p.Lys430Gln,ENST00000258459,NM_025190.3;ANKRD36B,missense_variant,p.Lys430Gln,ENST00000359901,;ANKRD36B,3_prime_UTR_variant,,ENST00000443455,;ANKRD36B,3_prime_UTR_variant,,ENST00000419390,;	G	ENSG00000196912	ENST00000258459	Transcript
TMEM131	0	.	GRCh38	chr2	97758942	97758942	+	Missense_Mutation	SNP	G	G	T	novel		IMR32_S11	NORMAL	G	G																c.5318N>A	p.Pro1773His	p.P1773H	ENST00000186436	40/41	71	33	38				TMEM131,missense_variant,p.Pro1773His,ENST00000186436,NM_015348.1;TMEM131,non_coding_transcript_exon_variant,,ENST00000485245,;TMEM131,non_coding_transcript_exon_variant,,ENST00000469447,;TMEM131,downstream_gene_variant,,ENST00000465767,;	T	ENSG00000075568	ENST00000186436	Transcript
EIF5B	0	.	GRCh38	chr2	99361192	99361192	+	Missense_Mutation	SNP	A	A	C	novel		IMR32_S11	NORMAL	A	A																c.291N>C	p.Lys97Asn	p.K97N	ENST00000289371	4/24	11	9	2				EIF5B,missense_variant,p.Lys97Asn,ENST00000289371,NM_015904.3;EIF5B,missense_variant,p.Lys97Asn,ENST00000617677,;	C	ENSG00000158417	ENST00000289371	Transcript
REV1	0	.	GRCh38	chr2	99434419	99434419	+	Missense_Mutation	SNP	C	C	T	novel		IMR32_S11	NORMAL	C	C																c.1351N>A	p.Gly451Ser	p.G451S	ENST00000258428	8/23	12	10	2				REV1,missense_variant,p.Gly451Ser,ENST00000258428,NM_001321458.1,NM_001321454.1,NM_001321460.1,NM_016316.3,NM_001321459.1;REV1,missense_variant,p.Gly451Ser,ENST00000393445,NM_001321455.1,NM_001037872.2;REV1,missense_variant,p.Gly89Ser,ENST00000450415,;REV1,non_coding_transcript_exon_variant,,ENST00000465835,;REV1,non_coding_transcript_exon_variant,,ENST00000486117,;REV1,downstream_gene_variant,,E…	T	ENSG00000135945	ENST00000258428	Transcript
MFSD9	0	.	GRCh38	chr2	102718908	102718908	+	Missense_Mutation	SNP	G	G	A	rs757190136		IMR32_S11	NORMAL	G	G																c.937N>T	p.Arg313Cys	p.R313C	ENST00000258436	6/6	58	42	16				MFSD9,missense_variant,p.Arg313Cys,ENST00000258436,NM_001322080.1,NM_032718.4,NM_001322081.1;MFSD9,upstream_gene_variant,,ENST00000496253,;MFSD9,3_prime_UTR_variant,,ENST00000438943,;MFSD9,3_prime_UTR_variant,,ENST00000437075,;MFSD9,3_prime_UTR_variant,,ENST00000411991,;MFSD9,downstream_gene_variant,,ENST00000428085,;	A	ENSG00000135953	ENST00000258436	Transcript
RGPD3	0	.	GRCh38	chr2	106433258	106433258	+	Missense_Mutation	SNP	C	C	G	rs62152468		IMR32_S11	NORMAL	C	C																c.2233N>C	p.Glu745Gln	p.E745Q	ENST00000409886	16/23	87	67	20				RGPD3,missense_variant,p.Glu745Gln,ENST00000409886,NM_001144013.1;RGPD3,missense_variant,p.Glu745Gln,ENST00000304514,;	G	ENSG00000153165	ENST00000409886	Transcript
RGPD3	0	.	GRCh38	chr2	106457045	106457045	+	Missense_Mutation	SNP	C	C	T	rs62152530		IMR32_S11	NORMAL	C	C																c.331N>A	p.Asp111Asn	p.D111N	ENST00000409886	4/23	34	27	7				RGPD3,missense_variant,p.Asp111Asn,ENST00000409886,NM_001144013.1;RGPD3,missense_variant,p.Asp111Asn,ENST00000304514,;	T	ENSG00000153165	ENST00000409886	Transcript
RGPD4	0	.	GRCh38	chr2	107859472	107859472	+	Missense_Mutation	SNP	C	C	T	rs143215949		IMR32_S11	NORMAL	C	C																c.1552N>T	p.Leu518Phe	p.L518F	ENST00000408999	11/23	188	131	57				RGPD4,missense_variant,p.Leu518Phe,ENST00000408999,NM_182588.2;	T	ENSG00000196862	ENST00000408999	Transcript
RGPD4	0	.	GRCh38	chr2	107863031	107863031	+	Missense_Mutation	SNP	A	A	T	rs199689341		IMR32_S11	NORMAL	A	A																c.2468N>T	p.Lys823Met	p.K823M	ENST00000408999	17/23	18	3	15				RGPD4,missense_variant,p.Lys823Met,ENST00000408999,NM_182588.2;	T	ENSG00000196862	ENST00000408999	Transcript
GCC2	0	.	GRCh38	chr2	108471106	108471106	+	Missense_Mutation	SNP	A	A	C	novel		IMR32_S11	NORMAL	A	A																c.1777N>C	p.Thr593Pro	p.T593P	ENST00000309863	6/23	7	5	2				GCC2,missense_variant,p.Thr593Pro,ENST00000309863,NM_181453.3;GCC2,missense_variant,p.Thr556Pro,ENST00000409896,;GCC2,upstream_gene_variant,,ENST00000462897,;GCC2,downstream_gene_variant,,ENST00000409821,;GCC2,upstream_gene_variant,,ENST00000492785,;GCC2,downstream_gene_variant,,ENST00000485546,;GCC2,downstream_gene_variant,,ENST00000478207,;GCC2,3_prime_UTR_variant,,ENST00000482325,;GCC2,upstrea…	C	ENSG00000135968	ENST00000309863	Transcript
GCC2	0	.	GRCh38	chr2	108471263	108471263	+	Missense_Mutation	SNP	T	T	G	novel		IMR32_S11	NORMAL	T	T																c.1934N>G	p.Val645Gly	p.V645G	ENST00000309863	6/23	9	7	2				GCC2,missense_variant,p.Val645Gly,ENST00000309863,NM_181453.3;GCC2,missense_variant,p.Val608Gly,ENST00000409896,;GCC2,upstream_gene_variant,,ENST00000462897,;GCC2,downstream_gene_variant,,ENST00000409821,;GCC2,upstream_gene_variant,,ENST00000492785,;GCC2,downstream_gene_variant,,ENST00000485546,;GCC2,downstream_gene_variant,,ENST00000478207,;GCC2,3_prime_UTR_variant,,ENST00000482325,;GCC2,upstrea…	G	ENSG00000135968	ENST00000309863	Transcript
GCC2	0	.	GRCh38	chr2	108487727	108487727	+	Missense_Mutation	SNP	T	T	C	novel		IMR32_S11	NORMAL	T	T																c.3959N>C	p.Phe1320Ser	p.F1320S	ENST00000309863	17/23	12	10	2				GCC2,missense_variant,p.Phe1320Ser,ENST00000309863,NM_181453.3;GCC2,3_prime_UTR_variant,,ENST00000482325,;GCC2,3_prime_UTR_variant,,ENST00000393321,;GCC2,downstream_gene_variant,,ENST00000481729,;GCC2,downstream_gene_variant,,ENST00000447558,;	C	ENSG00000135968	ENST00000309863	Transcript
CCDC138	0	.	GRCh38	chr2	108856826	108856826	+	Missense_Mutation	SNP	T	T	G	novel		IMR32_S11	NORMAL	T	T																c.1549N>G	p.Cys517Gly	p.C517G	ENST00000295124	13/15	6	4	2				CCDC138,missense_variant,p.Cys517Gly,ENST00000295124,NM_001303106.1,NM_144978.2;CCDC138,missense_variant,p.Cys517Gly,ENST00000412964,NM_001303105.1;CCDC138,upstream_gene_variant,,ENST00000608781,;CCDC138,3_prime_UTR_variant,,ENST00000409529,;	G	ENSG00000163006	ENST00000295124	Transcript
ANAPC1	0	.	GRCh38	chr2	111847862	111847862	+	Missense_Mutation	SNP	C	C	G	rs574164616		IMR32_S11	NORMAL	C	C																c.1654N>C	p.Val552Leu	p.V552L	ENST00000341068	15/48	13	11	2				ANAPC1,missense_variant,p.Val552Leu,ENST00000341068,NM_022662.3;ANAPC1,missense_variant,p.Val87Leu,ENST00000427997,;	G	ENSG00000153107	ENST00000341068	Transcript
RGPD8	0	.	GRCh38	chr2	112388237	112388237	+	Missense_Mutation	SNP	C	T	T	rs17041523		IMR32_S11	NORMAL	C	C																c.4708N>A	p.Gly1570Arg	p.G1570R	ENST00000302558	20/23	53	5	48				RGPD8,missense_variant,p.Gly1570Arg,ENST00000302558,NM_001164463.1;RGPD8,missense_variant,p.Gly1430Arg,ENST00000409750,;RGPD8,downstream_gene_variant,,ENST00000330575,;RGPD8,downstream_gene_variant,,ENST00000522286,;	T	ENSG00000169629	ENST00000302558	Transcript
RGPD8	0	.	GRCh38	chr2	112389661	112389661	+	Missense_Mutation	SNP	A	A	G	rs760724545		IMR32_S11	NORMAL	A	A																c.3284N>C	p.Leu1095Pro	p.L1095P	ENST00000302558	20/23	97	55	42				RGPD8,missense_variant,p.Leu1095Pro,ENST00000302558,NM_001164463.1;RGPD8,missense_variant,p.Leu955Pro,ENST00000409750,;RGPD8,downstream_gene_variant,,ENST00000330575,;RGPD8,downstream_gene_variant,,ENST00000522286,;	G	ENSG00000169629	ENST00000302558	Transcript
CBWD2	0	.	GRCh38	chr2	113453147	113453147	+	Missense_Mutation	SNP	G	G	A	novel		IMR32_S11	NORMAL	G	G																c.439N>A	p.Ala147Thr	p.A147T	ENST00000259199	5/15	6	4	2				CBWD2,missense_variant,p.Ala147Thr,ENST00000259199,NM_172003.3;CBWD2,missense_variant,p.Ala147Thr,ENST00000416503,NM_001330336.1;CBWD2,missense_variant,p.Ala147Thr,ENST00000433343,;CBWD2,missense_variant,p.Ala147Thr,ENST00000456188,;CBWD2,3_prime_UTR_variant,,ENST00000358604,;CBWD2,non_coding_transcript_exon_variant,,ENST00000492566,;	A	ENSG00000136682	ENST00000259199	Transcript
ACTR3	0	.	GRCh38	chr2	113940074	113940074	+	Missense_Mutation	SNP	A	A	C	novel		IMR32_S11	NORMAL	A	A																c.656N>C	p.Gln219Pro	p.Q219P	ENST00000263238	7/12	10	8	2				ACTR3,missense_variant,p.Gln219Pro,ENST00000263238,NM_005721.4;ACTR3,missense_variant,p.Gln168Pro,ENST00000535589,NM_001277140.1;ACTR3,3_prime_UTR_variant,,ENST00000415792,;ACTR3,3_prime_UTR_variant,,ENST00000446821,;ACTR3,non_coding_transcript_exon_variant,,ENST00000484165,;	C	ENSG00000115091	ENST00000263238	Transcript
DPP10	0	.	GRCh38	chr2	115836181	115836181	+	Missense_Mutation	SNP	A	A	G	rs146577584		IMR32_S11	NORMAL	A	A																c.1987N>G	p.Met663Val	p.M663V	ENST00000393147	22/26	8	4	4				DPP10,missense_variant,p.Met659Val,ENST00000410059,NM_020868.4,NM_001321907.1;DPP10,missense_variant,p.Met609Val,ENST00000409163,NM_001321914.1,NM_001178037.1,NM_001321911.1,NM_001321905.1,NM_001178036.1,NM_001321912.1,NM_001321908.1,NM_001321910.1,NM_001321913.1;DPP10,missense_variant,p.Met652Val,ENST00000310323,NM_001004360.3,NM_001321909.1,NM_001321906.1;DPP10,missense_variant,p.Met663Val,ENST…	G	ENSG00000175497	ENST00000393147	Transcript
UGGT1	0	.	GRCh38	chr2	128187600	128187600	+	Missense_Mutation	SNP	A	A	C	novel		IMR32_S11	NORMAL	A	A																c.4628N>C	p.Glu1543Ala	p.E1543A	ENST00000259253	40/41	12	10	2				UGGT1,missense_variant,p.Glu1543Ala,ENST00000259253,NM_020120.3;UGGT1,missense_variant,p.Glu119Ala,ENST00000418197,;UGGT1,non_coding_transcript_exon_variant,,ENST00000465836,;UGGT1,3_prime_UTR_variant,,ENST00000376723,;	C	ENSG00000136731	ENST00000259253	Transcript
POTEF	0	.	GRCh38	chr2	130074719	130074719	+	Missense_Mutation	SNP	T	A	A	rs62165871		IMR32_S11	NORMAL	T	T																c.2753N>T	p.Tyr918Phe	p.Y918F	ENST00000409914	17/17	193	15	178				POTEF,missense_variant,p.Tyr918Phe,ENST00000409914,NM_001099771.2;	A	ENSG00000196604	ENST00000409914	Transcript
POTEF	0	.	GRCh38	chr2	130074785	130074785	+	Missense_Mutation	SNP	T	C	C	rs2599793		IMR32_S11	NORMAL	T	T																c.2687N>G	p.His896Arg	p.H896R	ENST00000409914	17/17	38	0	38				POTEF,missense_variant,p.His896Arg,ENST00000409914,NM_001099771.2;	C	ENSG00000196604	ENST00000409914	Transcript
CCDC74B	0	.	GRCh38	chr2	130142231	130142231	+	Missense_Mutation	SNP	T	C	C	rs2599972		IMR32_S11	NORMAL	T	T																c.446N>G	p.His149Arg	p.H149R	ENST00000310463	3/8	334	0	334				CCDC74B,missense_variant,p.His149Arg,ENST00000310463,NM_207310.2;CCDC74B,missense_variant,p.His149Arg,ENST00000392984,;CCDC74B,missense_variant,p.His191Arg,ENST00000457413,;CCDC74B,intron_variant,,ENST00000409943,NM_001258307.1;CCDC74B,intron_variant,,ENST00000409128,;CCDC74B,downstream_gene_variant,,ENST00000409234,;CCDC74B,downstream_gene_variant,,ENST00000441670,;MED15P9,downstream_gene_varian…	C	ENSG00000152076	ENST00000310463	Transcript
SMPD4	0	.	GRCh38	chr2	130181590	130181590	+	Missense_Mutation	SNP	G	G	T	rs146359515		IMR32_S11	NORMAL	G	G																c.12N>A	p.Phe4Leu	p.F4L	ENST00000409031	1/20	1251	655	596				SMPD4,missense_variant,p.Phe4Leu,ENST00000409031,NM_017951.4;SMPD4,missense_variant,p.Phe4Leu,ENST00000351288,NM_017751.4;SMPD4,missense_variant,p.Phe4Leu,ENST00000431183,NM_001171083.2;MZT2B,upstream_gene_variant,,ENST00000281871,NM_025029.3;MZT2B,upstream_gene_variant,,ENST00000409255,;SMPD4,upstream_gene_variant,,ENST00000441135,;MZT2B,upstream_gene_variant,,ENST00000425361,;MZT2B,upstream_gen…	T	ENSG00000136699	ENST00000409031	Transcript
TUBA3E	0	.	GRCh38	chr2	130194181	130194181	+	Missense_Mutation	SNP	G	T	T	rs13000249		IMR32_S11	NORMAL	G	G																c.661N>A	p.Arg221Ser	p.R221S	ENST00000312988	4/5	851	4	847				TUBA3E,missense_variant,p.Arg221Ser,ENST00000312988,NM_207312.2;MZT2B,downstream_gene_variant,,ENST00000281871,NM_025029.3;MZT2B,downstream_gene_variant,,ENST00000409255,;MZT2B,downstream_gene_variant,,ENST00000425361,;MZT2B,downstream_gene_variant,,ENST00000457492,;MZT2B,downstream_gene_variant,,ENST00000455239,;MZT2B,downstream_gene_variant,,ENST00000480182,;	T	ENSG00000152086	ENST00000312988	Transcript
TUBA3E	0	.	GRCh38	chr2	130194465	130194465	+	Missense_Mutation	SNP	G	A	A	rs13000721		IMR32_S11	NORMAL	G	G																c.377N>T	p.Ala126Val	p.A126V	ENST00000312988	4/5	273	3	270				TUBA3E,missense_variant,p.Ala126Val,ENST00000312988,NM_207312.2;MZT2B,downstream_gene_variant,,ENST00000281871,NM_025029.3;MZT2B,downstream_gene_variant,,ENST00000409255,;MZT2B,downstream_gene_variant,,ENST00000425361,;MZT2B,downstream_gene_variant,,ENST00000457492,;MZT2B,downstream_gene_variant,,ENST00000455239,;MZT2B,downstream_gene_variant,,ENST00000480182,;	A	ENSG00000152086	ENST00000312988	Transcript
POTEI	0	.	GRCh38	chr2	130464089	130464089	+	Missense_Mutation	SNP	C	C	T	rs200726249		IMR32_S11	NORMAL	C	C																c.1955N>A	p.Arg652Gln	p.R652Q	ENST00000451531	15/15	26	18	8				POTEI,missense_variant,p.Arg652Gln,ENST00000451531,NM_001277406.1;POTEI,3_prime_UTR_variant,,ENST00000631234,;POTEI,3_prime_UTR_variant,,ENST00000615053,;	T	ENSG00000196834	ENST00000451531	Transcript
POTEI	0	.	GRCh38	chr2	130488140	130488140	+	Missense_Mutation	SNP	C	G	G	rs2259528		IMR32_S11	NORMAL	C	C																c.1301N>C	p.Ser434Thr	p.S434T	ENST00000451531	9/15	6	0	6				POTEI,missense_variant,p.Ser434Thr,ENST00000451531,NM_001277406.1;POTEI,3_prime_UTR_variant,,ENST00000631234,;POTEI,intron_variant,,ENST00000615053,;	G	ENSG00000196834	ENST00000451531	Transcript
POTEJ	0	.	GRCh38	chr2	130656603	130656603	+	Missense_Mutation	SNP	C	C	T	rs62165276		IMR32_S11	NORMAL	C	C																c.1843N>T	p.Arg615Trp	p.R615W	ENST00000409602	15/15	174	72	102				POTEJ,missense_variant,p.Arg615Trp,ENST00000409602,NM_001277083.1;	T	ENSG00000222038	ENST00000409602	Transcript
POTEE	0	.	GRCh38	chr2	131264373	131264373	+	Missense_Mutation	SNP	G	G	A	rs62178369		IMR32_S11	NORMAL	G	G																c.2918N>A	p.Gly973Asp	p.G973D	ENST00000356920	15/15	337	231	106				POTEE,missense_variant,p.Gly973Asp,ENST00000356920,NM_001083538.1;PLEKHB2,intron_variant,,ENST00000404460,;POTEE,downstream_gene_variant,,ENST00000626191,;POTEE,downstream_gene_variant,,ENST00000613282,;POTEE,downstream_gene_variant,,ENST00000358087,;POTEE,downstream_gene_variant,,ENST00000514256,;	A	ENSG00000188219	ENST00000356920	Transcript
CCDC74A	0	.	GRCh38	chr2	131527998	131527998	+	Missense_Mutation	SNP	A	A	T	novel		IMR32_S11	NORMAL	A	A																c.28N>T	p.Thr10Ser	p.T10S	ENST00000295171	1/8	189	98	91				CCDC74A,missense_variant,p.Thr10Ser,ENST00000295171,NM_001258304.1,NM_138770.2;CCDC74A,missense_variant,p.Thr10Ser,ENST00000467992,NM_001258305.1;CCDC74A,missense_variant,p.Thr10Ser,ENST00000409856,NM_001258306.1;CCDC74A,upstream_gene_variant,,ENST00000434330,;CCDC74A,non_coding_transcript_exon_variant,,ENST00000478665,;CCDC74A,missense_variant,p.Thr10Ser,ENST00000454549,;CCDC74A,non_coding_trans…	T	ENSG00000163040	ENST00000295171	Transcript
THSD7B	0	.	GRCh38	chr2	137411723	137411723	+	Missense_Mutation	SNP	G	G	A	novel		IMR32_S11	NORMAL	G	G																c.2810N>A	p.Cys937Tyr	p.C937Y	ENST00000272643	13/27	20	9	11				THSD7B,missense_variant,p.Cys937Tyr,ENST00000409968,NM_001316349.1;THSD7B,missense_variant,p.Cys937Tyr,ENST00000272643,;THSD7B,missense_variant,p.Cys906Tyr,ENST00000413152,;	A	ENSG00000144229	ENST00000272643	Transcript
LRP1B	0	.	GRCh38	chr2	140238225	140238225	+	Missense_Mutation	SNP	T	T	A	novel		IMR32_S11	NORMAL	T	T																c.13487N>T	p.Asn4496Ile	p.N4496I	ENST00000389484	89/91	14	12	2				LRP1B,missense_variant,p.Asn4496Ile,ENST00000389484,NM_018557.2;LRP1B,missense_variant,p.Asn728Ile,ENST00000437977,;LRP1B,missense_variant,p.Asn266Ile,ENST00000442974,;uc_338,upstream_gene_variant,,ENST00000622722,;	A	ENSG00000168702	ENST00000389484	Transcript
GTDC1	0	.	GRCh38	chr2	144007459	144007459	+	Missense_Mutation	SNP	T	T	C	rs112305340		IMR32_S11	NORMAL	T	T																c.598N>G	p.Met200Val	p.M200V	ENST00000392869	6/11	36	17	19				GTDC1,missense_variant,p.Met200Val,ENST00000392869,;GTDC1,missense_variant,p.Met200Val,ENST00000409214,NM_001006636.3;GTDC1,missense_variant,p.Met200Val,ENST00000542155,NM_001164629.3;GTDC1,missense_variant,p.Met200Val,ENST00000344850,;GTDC1,missense_variant,p.Met200Val,ENST00000392867,NM_024659.4;GTDC1,missense_variant,p.Met200Val,ENST00000241391,NM_001284233.1;GTDC1,missense_variant,p.Met168Val…	C	ENSG00000121964	ENST00000392869	Transcript
ZEB2	0	.	GRCh38	chr2	144399046	144399046	+	Missense_Mutation	SNP	G	G	A	rs112581563		IMR32_S11	NORMAL	G	G																c.2141N>T	p.Pro714Leu	p.P714L	ENST00000637267	9/11	168	89	79				ZEB2,missense_variant,p.Pro714Leu,ENST00000637267,;ZEB2,missense_variant,p.Pro739Leu,ENST00000636471,;ZEB2,missense_variant,p.Pro714Leu,ENST00000627532,NM_014795.3;ZEB2,missense_variant,p.Pro714Leu,ENST00000636026,;ZEB2,missense_variant,p.Pro602Leu,ENST00000638087,;ZEB2,missense_variant,p.Pro602Leu,ENST00000637304,;ZEB2,missense_variant,p.Pro602Leu,ENST00000638007,;ZEB2,missense_variant,p.Pro602L…	A	ENSG00000169554	ENST00000637267	Transcript
MBD5	0	.	GRCh38	chr2	148463757	148463757	+	Nonsense_Mutation	SNP	G	G	T	novel		IMR32_S11	NORMAL	G	G																c.235N>T	p.Gly79Ter	p.G79*	ENST00000407073	8/15	10	8	2				MBD5,stop_gained,p.Gly79Ter,ENST00000407073,NM_018328.4;MBD5,stop_gained,p.Gly79Ter,ENST00000404807,;MBD5,stop_gained,p.Gly79Ter,ENST00000627651,;MBD5,upstream_gene_variant,,ENST00000416015,;MBD5,downstream_gene_variant,,ENST00000637159,;MBD5,stop_gained,p.Gly79Ter,ENST00000629878,;	T	ENSG00000204406	ENST00000407073	Transcript
EPC2	0	.	GRCh38	chr2	148762726	148762726	+	Nonsense_Mutation	SNP	C	C	A	novel		IMR32_S11	NORMAL	C	C																c.872N>A	p.Ser291Ter	p.S291*	ENST00000258484	6/14	14	12	2				EPC2,stop_gained,p.Ser291Ter,ENST00000258484,NM_015630.3;EPC2,downstream_gene_variant,,ENST00000397424,;EPC2,downstream_gene_variant,,ENST00000491099,;	A	ENSG00000135999	ENST00000258484	Transcript
MMADHC	0	.	GRCh38	chr2	149571135	149571135	+	Missense_Mutation	SNP	G	G	C	rs141093638		IMR32_S11	NORMAL	G	G																c.646N>G	p.Arg216Gly	p.R216G	ENST00000428879	6/7	12	9	3				MMADHC,missense_variant,p.Arg216Gly,ENST00000428879,;MMADHC,missense_variant,p.Arg250Gly,ENST00000422782,;MMADHC,missense_variant,p.Arg216Gly,ENST00000303319,NM_015702.2;	C	ENSG00000168288	ENST00000428879	Transcript
NEB	0	.	GRCh38	chr2	151579498	151579498	+	Missense_Mutation	SNP	T	T	G	rs62174690		IMR32_S11	NORMAL	T	T																c.16544N>C	p.Lys5515Thr	p.K5515T	ENST00000618972	105/183	79	41	38				NEB,missense_variant,p.Lys5515Thr,ENST00000618972,NM_001271208.1;NEB,missense_variant,p.Lys5515Thr,ENST00000397345,NM_001164508.1;NEB,missense_variant,p.Lys5515Thr,ENST00000427231,NM_001164507.1;NEB,missense_variant,p.Lys5515Thr,ENST00000603639,;NEB,missense_variant,p.Lys5515Thr,ENST00000604864,;NEB,missense_variant,p.Lys245Thr,ENST00000413693,;NEB,intron_variant,,ENST00000409198,NM_004543.4;NEB,…	G	ENSG00000183091	ENST00000618972	Transcript
PRPF40A	0	.	GRCh38	chr2	152671369	152671369	+	Missense_Mutation	SNP	T	T	A	novel		IMR32_S11	NORMAL	T	T																c.1383N>T	p.Gln461His	p.Q461H	ENST00000410080	14/26	13	11	2				PRPF40A,missense_variant,p.Gln461His,ENST00000410080,NM_017892.3;PRPF40A,downstream_gene_variant,,ENST00000545856,;PRPF40A,downstream_gene_variant,,ENST00000354363,;	A	ENSG00000196504	ENST00000410080	Transcript
GALNT5	0	.	GRCh38	chr2	157311344	157311344	+	Missense_Mutation	SNP	C	C	T	rs149833454		IMR32_S11	NORMAL	C	C																c.2819N>T	p.Ala940Val	p.A940V	ENST00000259056	10/10	11	5	6				GALNT5,missense_variant,p.Ala940Val,ENST00000259056,NM_014568.1;	T	ENSG00000136542	ENST00000259056	Transcript
ERMN	0	.	GRCh38	chr2	157324670	157324670	+	Missense_Mutation	SNP	C	C	T	novel		IMR32_S11	NORMAL	C	C																c.373N>A	p.Gly125Arg	p.G125R	ENST00000397283	3/4	10	8	2				ERMN,missense_variant,p.Gly112Arg,ENST00000410096,NM_001304344.1,NM_020711.2,NM_001304345.1;ERMN,missense_variant,p.Gly125Arg,ENST00000397283,NM_001009959.2;ERMN,missense_variant,p.Gly92Arg,ENST00000420719,NM_001304346.1;ERMN,missense_variant,p.Asp112Asn,ENST00000409216,;ERMN,missense_variant,p.Gly109Arg,ENST00000419116,;ERMN,missense_variant,p.Gly112Arg,ENST00000411762,;ERMN,missense_variant,p.A…	T	ENSG00000136541	ENST00000397283	Transcript
CCDC148	0	.	GRCh38	chr2	158220602	158220602	+	Nonsense_Mutation	SNP	T	T	A	novel		IMR32_S11	NORMAL	T	T																c.1363N>T	p.Arg455Ter	p.R455*	ENST00000283233	11/14	8	6	2				CCDC148,stop_gained,p.Arg455Ter,ENST00000283233,NM_138803.3,NM_001301684.1;CCDC148,stop_gained,p.Arg464Ter,ENST00000409187,;CCDC148-AS1,intron_variant,,ENST00000412781,;CCDC148,3_prime_UTR_variant,,ENST00000454257,;CCDC148,3_prime_UTR_variant,,ENST00000448656,;	A	ENSG00000153237	ENST00000283233	Transcript
BAZ2B	0	.	GRCh38	chr2	159439193	159439193	+	Missense_Mutation	SNP	A	A	T	novel		IMR32_S11	NORMAL	A	A																c.716N>A	p.Met239Lys	p.M239K	ENST00000392783	7/37	10	8	2				BAZ2B,missense_variant,p.Met239Lys,ENST00000392783,NM_013450.3;BAZ2B,missense_variant,p.Met237Lys,ENST00000392782,NM_001289975.1;BAZ2B,missense_variant,p.Met43Lys,ENST00000343439,;BAZ2B,non_coding_transcript_exon_variant,,ENST00000482503,;BAZ2B,non_coding_transcript_exon_variant,,ENST00000467184,;BAZ2B,upstream_gene_variant,,ENST00000472953,;RP11-311B14.1,upstream_gene_variant,,ENST00000605196,;	T	ENSG00000123636	ENST00000392783	Transcript
LY75	0	.	GRCh38	chr2	159850089	159850089	+	Nonsense_Mutation	SNP	A	A	T	rs751575342		IMR32_S11	NORMAL	A	A																c.3041N>A	p.Leu1014Ter	p.L1014*	ENST00000263636	23/35	9	7	2				LY75,stop_gained,p.Leu1014Ter,ENST00000263636,NM_002349.3;LY75-CD302,stop_gained,p.Leu1014Ter,ENST00000504764,NM_001198759.1;LY75-CD302,stop_gained,p.Leu1014Ter,ENST00000505052,NM_001198760.1;	T	ENSG00000054219	ENST00000263636	Transcript
SCN3A	0	.	GRCh38	chr2	165095527	165095527	+	Missense_Mutation	SNP	T	T	G	novel		IMR32_S11	NORMAL	T	T																c.4415N>C	p.Asn1472Thr	p.N1472T	ENST00000283254	25/28	7	5	2				SCN3A,missense_variant,p.Asn1472Thr,ENST00000360093,;SCN3A,missense_variant,p.Asn1472Thr,ENST00000283254,NM_006922.3,NM_001081676.1;SCN3A,missense_variant,p.Asn1423Thr,ENST00000409101,NM_001081677.1;SCN3A,downstream_gene_variant,,ENST00000440431,;AC013463.2,intron_variant,,ENST00000629817,;AC013463.2,intron_variant,,ENST00000628085,;AC013463.2,intron_variant,,ENST00000625505,;AC013463.2,downstrea…	G	ENSG00000153253	ENST00000283254	Transcript
SCN2A	0	.	GRCh38	chr2	165344580	165344580	+	Missense_Mutation	SNP	C	C	A	novel		IMR32_S11	NORMAL	C	C																c.2588N>A	p.Ser863Tyr	p.S863Y	ENST00000636071	17/28	18	9	9				SCN2A,missense_variant,p.Ser863Tyr,ENST00000636071,;SCN2A,missense_variant,p.Ser731Tyr,ENST00000636985,;SCN2A,missense_variant,p.Ser863Tyr,ENST00000637266,;SCN2A,missense_variant,p.Ser863Tyr,ENST00000375437,NM_001040142.1;SCN2A,missense_variant,p.Ser863Tyr,ENST00000283256,NM_021007.2;SCN2A,missense_variant,p.Ser863Tyr,ENST00000375427,NM_001040143.1;SCN2A,missense_variant,p.Ser863Tyr,ENST000006311…	A	ENSG00000136531	ENST00000636071	Transcript
TTC21B	0	.	GRCh38	chr2	165929334	165929334	+	Missense_Mutation	SNP	T	T	C	novel		IMR32_S11	NORMAL	T	T																c.1187N>G	p.Glu396Gly	p.E396G	ENST00000243344	11/29	9	7	2				TTC21B,missense_variant,p.Glu396Gly,ENST00000243344,NM_024753.4;TTC21B-AS1,upstream_gene_variant,,ENST00000440322,;TTC21B-AS1,upstream_gene_variant,,ENST00000443032,;TTC21B,splice_region_variant,,ENST00000464374,;TTC21B-AS1,upstream_gene_variant,,ENST00000446624,;	C	ENSG00000123607	ENST00000243344	Transcript
TTC21B	0	.	GRCh38	chr2	165943298	165943298	+	Missense_Mutation	SNP	T	T	G	novel		IMR32_S11	NORMAL	T	T																c.473N>C	p.Glu158Ala	p.E158A	ENST00000243344	5/29	9	7	2				TTC21B,missense_variant,p.Glu158Ala,ENST00000243344,NM_024753.4;TTC21B-AS1,intron_variant,,ENST00000440322,;TTC21B-AS1,intron_variant,,ENST00000443032,;TTC21B,non_coding_transcript_exon_variant,,ENST00000464374,;TTC21B-AS1,intron_variant,,ENST00000446624,;	G	ENSG00000123607	ENST00000243344	Transcript
SCN7A	0	.	GRCh38	chr2	166472369	166472369	+	Missense_Mutation	SNP	A	A	G	novel		IMR32_S11	NORMAL	A	A																c.520N>C	p.Ser174Pro	p.S174P	ENST00000409855	5/25	5	3	2				SCN7A,missense_variant,p.Ser174Pro,ENST00000619410,;SCN7A,missense_variant,p.Ser174Pro,ENST00000621965,;SCN7A,missense_variant,p.Ser174Pro,ENST00000409855,NM_002976.3;SCN7A,missense_variant,p.Ser174Pro,ENST00000419992,;SCN7A,missense_variant,p.Ser174Pro,ENST00000441411,;SCN7A,missense_variant,p.Ser174Pro,ENST00000424326,;	G	ENSG00000136546	ENST00000409855	Transcript
LRP2	0	.	GRCh38	chr2	169177970	169177970	+	Missense_Mutation	SNP	T	T	C	rs763431942		IMR32_S11	NORMAL	T	T																c.10226N>G	p.His3409Arg	p.H3409R	ENST00000263816	53/79	12	10	2				LRP2,missense_variant,p.His3409Arg,ENST00000263816,NM_004525.2;LRP2,non_coding_transcript_exon_variant,,ENST00000461418,;	C	ENSG00000081479	ENST00000263816	Transcript
CCDC173	0	.	GRCh38	chr2	169654127	169654127	+	Missense_Mutation	SNP	C	C	T	novel		IMR32_S11	NORMAL	C	C																c.907N>A	p.Ala303Thr	p.A303T	ENST00000447353	6/9	5	3	2				CCDC173,missense_variant,p.Ala303Thr,ENST00000447353,NM_001085447.1;AC016772.4,downstream_gene_variant,,ENST00000444170,;	T	ENSG00000154479	ENST00000447353	Transcript
UBR3	0	.	GRCh38	chr2	169949772	169949772	+	Missense_Mutation	SNP	A	A	C	novel		IMR32_S11	NORMAL	A	A																c.3252N>C	p.Glu1084Asp	p.E1084D	ENST00000418381	23/39	11	9	2				UBR3,missense_variant,p.Glu1084Asp,ENST00000272793,;UBR3,missense_variant,p.Glu1084Asp,ENST00000418381,NM_172070.3;UBR3,missense_variant,p.Glu142Asp,ENST00000392632,;UBR3,missense_variant,p.Glu232Asp,ENST00000430321,;UBR3,non_coding_transcript_exon_variant,,ENST00000487689,;UBR3,non_coding_transcript_exon_variant,,ENST00000477461,;	C	ENSG00000144357	ENST00000418381	Transcript
HAT1	0	.	GRCh38	chr2	171976274	171976274	+	Missense_Mutation	SNP	T	C	C	rs73976541		IMR32_S11	NORMAL	T	T																c.941N>C	p.Val314Ala	p.V314A	ENST00000264108	9/11	15	0	15				HAT1,missense_variant,p.Val314Ala,ENST00000264108,NM_003642.3;SLC25A12,intron_variant,,ENST00000472748,;SLC25A12,intron_variant,,ENST00000484227,;SLC25A12,intron_variant,,ENST00000464063,;HAT1,3_prime_UTR_variant,,ENST00000457761,;HAT1,3_prime_UTR_variant,,ENST00000412731,;HAT1,non_coding_transcript_exon_variant,,ENST00000494601,;HAT1,non_coding_transcript_exon_variant,,ENST00000392584,;	C	ENSG00000128708	ENST00000264108	Transcript
SP3	0	.	GRCh38	chr2	173964539	173964539	+	Missense_Mutation	SNP	C	C	T	novel		IMR32_S11	NORMAL	C	C																c.22N>A	p.Val8Met	p.V8M	ENST00000310015	2/7	14	12	2				SP3,missense_variant,p.Val8Met,ENST00000310015,NM_003111.4,NM_001172712.1;SP3,missense_variant,p.Val6Met,ENST00000416195,;SP3,upstream_gene_variant,,ENST00000418194,NM_001017371.4;RP11-394I13.2,upstream_gene_variant,,ENST00000605739,;SP3,non_coding_transcript_exon_variant,,ENST00000490182,;SP3,intron_variant,,ENST00000462904,;SP3,upstream_gene_variant,,ENST00000483084,;	T	ENSG00000172845	ENST00000310015	Transcript
LNPK	0	.	GRCh38	chr2	175992259	175992259	+	Missense_Mutation	SNP	T	T	A	novel		IMR32_S11	NORMAL	T	T																c.229N>T	p.Thr77Ser	p.T77S	ENST00000544803	4/14	7	5	2				LNPK,missense_variant,p.Thr77Ser,ENST00000544803,NM_001305009.1;LNPK,missense_variant,p.Thr77Ser,ENST00000272748,NM_030650.2,NM_001305010.1,NM_001305008.1;LNPK,missense_variant,p.Thr77Ser,ENST00000445472,;LNPK,missense_variant,p.Thr72Ser,ENST00000392540,;LNPK,intron_variant,,ENST00000409660,NM_001305011.1;LNPK,non_coding_transcript_exon_variant,,ENST00000483230,;LNPK,downstream_gene_variant,,ENST…	A	ENSG00000144320	ENST00000544803	Transcript
LNPK	0	.	GRCh38	chr2	175992262	175992262	+	Missense_Mutation	SNP	T	T	G	novel		IMR32_S11	NORMAL	T	T																c.226N>C	p.Met76Leu	p.M76L	ENST00000544803	4/14	7	5	2				LNPK,missense_variant,p.Met76Leu,ENST00000544803,NM_001305009.1;LNPK,missense_variant,p.Met76Leu,ENST00000272748,NM_030650.2,NM_001305010.1,NM_001305008.1;LNPK,missense_variant,p.Met76Leu,ENST00000445472,;LNPK,missense_variant,p.Met71Leu,ENST00000392540,;LNPK,intron_variant,,ENST00000409660,NM_001305011.1;LNPK,non_coding_transcript_exon_variant,,ENST00000483230,;LNPK,downstream_gene_variant,,ENST…	G	ENSG00000144320	ENST00000544803	Transcript
TTC30A	0	.	GRCh38	chr2	177617366	177617366	+	Missense_Mutation	SNP	C	T	T	rs28630685		IMR32_S11	NORMAL	C	C																c.1336N>A	p.Val446Ile	p.V446I	ENST00000355689	1/1	18	1	17				TTC30A,missense_variant,p.Val446Ile,ENST00000355689,NM_152275.3;AC073834.3,non_coding_transcript_exon_variant,,ENST00000357045,;	T	ENSG00000197557	ENST00000355689	Transcript
RBM45	0	.	GRCh38	chr2	178121317	178121317	+	Missense_Mutation	SNP	T	T	A	novel		IMR32_S11	NORMAL	T	T																c.811N>A	p.Leu271Met	p.L271M	ENST00000286070	5/10	11	9	2				RBM45,missense_variant,p.Leu273Met,ENST00000616198,;RBM45,missense_variant,p.Leu271Met,ENST00000286070,NM_152945.3;RBM45,upstream_gene_variant,,ENST00000455903,;RBM45,upstream_gene_variant,,ENST00000424099,;RBM45,upstream_gene_variant,,ENST00000464647,;RBM45,non_coding_transcript_exon_variant,,ENST00000424000,;RBM45,non_coding_transcript_exon_variant,,ENST00000493048,;	A	ENSG00000155636	ENST00000286070	Transcript
PRKRA	0	.	GRCh38	chr2	178444438	178444438	+	Missense_Mutation	SNP	G	G	A	rs75862065		IMR32_S11	NORMAL	G	G																c.380N>T	p.Pro127Leu	p.P127L	ENST00000325748	4/8	25	21	4				PRKRA,missense_variant,p.Pro127Leu,ENST00000325748,NM_001316362.1,NM_003690.4;PRKRA,missense_variant,p.Pro116Leu,ENST00000432031,NM_001139517.1;PRKRA,missense_variant,p.Pro102Leu,ENST00000487082,NM_001139518.1;PRKRA,intron_variant,,ENST00000457633,;AC009948.5,downstream_gene_variant,,ENST00000453026,;PRKRA,downstream_gene_variant,,ENST00000470200,;PRKRA,downstream_gene_variant,,ENST00000460433,;P…	A	ENSG00000180228	ENST00000325748	Transcript
TTN	0	.	GRCh38	chr2	178706466	178706466	+	Missense_Mutation	SNP	G	G	T	novel		IMR32_S11	NORMAL	G	G																c.29408N>A	p.Ala9803Glu	p.A9803E	ENST00000589042	102/363	7	5	2				TTN,missense_variant,p.Ala9803Glu,ENST00000589042,NM_001267550.2;TTN,missense_variant,p.Ala9486Glu,ENST00000591111,;AC010680.1,missense_variant,p.Ala9486Glu,ENST00000615779,NM_001256850.1;TTN,missense_variant,p.Ala8559Glu,ENST00000342992,NM_133378.4;TTN,intron_variant,,ENST00000460472,NM_003319.4;AC010680.1,intron_variant,,ENST00000342175,NM_133437.4;AC010680.1,intron_variant,,ENST00000359218,NM_…	T	ENSG00000155657	ENST00000589042	Transcript
CCDC141	0	.	GRCh38	chr2	178978641	178978641	+	Missense_Mutation	SNP	T	T	C	novel		IMR32_S11	NORMAL	T	T																c.260N>G	p.Glu87Gly	p.E87G	ENST00000443758	3/18	11	9	2				CCDC141,missense_variant,p.Glu87Gly,ENST00000409284,NM_001316745.1;CCDC141,missense_variant,p.Glu87Gly,ENST00000443758,;CCDC141,missense_variant,p.Glu87Gly,ENST00000446116,;	C	ENSG00000163492	ENST00000443758	Transcript
SESTD1	0	.	GRCh38	chr2	179116762	179116762	+	Missense_Mutation	SNP	T	T	C	novel		IMR32_S11	NORMAL	T	T																c.1553N>G	p.Asp518Gly	p.D518G	ENST00000428443	15/18	14	12	2				SESTD1,missense_variant,p.Asp518Gly,ENST00000428443,NM_178123.4;SESTD1,missense_variant,p.Asp164Gly,ENST00000446758,;SESTD1,3_prime_UTR_variant,,ENST00000335289,;	C	ENSG00000187231	ENST00000428443	Transcript
UBE2E3	0	.	GRCh38	chr2	181060791	181060791	+	Missense_Mutation	SNP	C	C	T	novel		IMR32_S11	NORMAL	C	C																c.505N>T	p.Leu169Phe	p.L169F	ENST00000410062	5/6	8	6	2				UBE2E3,missense_variant,p.Leu169Phe,ENST00000410062,NM_006357.3;UBE2E3,missense_variant,p.Leu169Phe,ENST00000602710,NM_001278554.1;UBE2E3,missense_variant,p.Leu169Phe,ENST00000392415,NM_182678.2,NM_001278555.1;UBE2E3,missense_variant,p.Leu169Phe,ENST00000602959,;UBE2E3,missense_variant,p.Leu169Phe,ENST00000602291,;UBE2E3,missense_variant,p.Leu169Phe,ENST00000602479,;UBE2E3,missense_variant,p.Leu1…	T	ENSG00000170035	ENST00000410062	Transcript
DNAJC10	0	.	GRCh38	chr2	182720104	182720104	+	Missense_Mutation	SNP	A	A	T	novel		IMR32_S11	NORMAL	A	A																c.302N>T	p.Glu101Val	p.E101V	ENST00000264065	4/24	11	9	2				DNAJC10,missense_variant,p.Glu101Val,ENST00000264065,NM_018981.2;DNAJC10,missense_variant,p.Glu101Val,ENST00000616986,NM_001271581.1;DNAJC10,missense_variant,p.Glu101Val,ENST00000537515,;DNAJC10,missense_variant,p.Glu101Val,ENST00000613960,;DNAJC10,non_coding_transcript_exon_variant,,ENST00000469118,;DNAJC10,missense_variant,p.Glu101Val,ENST00000418559,;DNAJC10,non_coding_transcript_exon_variant,…	T	ENSG00000077232	ENST00000264065	Transcript
ZNF804A	0	.	GRCh38	chr2	184937192	184937192	+	Missense_Mutation	SNP	G	G	A	novel		IMR32_S11	NORMAL	G	G																c.1796N>A	p.Arg599Lys	p.R599K	ENST00000302277	4/4	13	11	2				ZNF804A,missense_variant,p.Arg599Lys,ENST00000302277,NM_194250.1;ZNF804A,missense_variant,p.Arg514Lys,ENST00000613975,;	A	ENSG00000170396	ENST00000302277	Transcript
FSIP2	0	.	GRCh38	chr2	185800336	185800336	+	Missense_Mutation	SNP	C	C	A	novel		IMR32_S11	NORMAL	C	C																c.11297N>A	p.Ala3766Glu	p.A3766E	ENST00000343098	17/23	9	7	2				FSIP2,missense_variant,p.Ala3766Glu,ENST00000343098,;FSIP2,missense_variant,p.Ala3677Glu,ENST00000424728,NM_173651.3;FSIP2-AS1,upstream_gene_variant,,ENST00000436557,;FSIP2-AS1,upstream_gene_variant,,ENST00000429929,;FSIP2,intron_variant,,ENST00000415915,;	A	ENSG00000188738	ENST00000343098	Transcript
FSIP2	0	.	GRCh38	chr2	185803432	185803432	+	Missense_Mutation	SNP	A	A	G	novel		IMR32_S11	NORMAL	A	A																c.14393N>G	p.Tyr4798Cys	p.Y4798C	ENST00000343098	17/23	12	10	2				FSIP2,missense_variant,p.Tyr4798Cys,ENST00000343098,;FSIP2,missense_variant,p.Tyr4709Cys,ENST00000424728,NM_173651.3;FSIP2,upstream_gene_variant,,ENST00000611759,;FSIP2-AS1,upstream_gene_variant,,ENST00000436557,;FSIP2-AS1,upstream_gene_variant,,ENST00000429929,;FSIP2,intron_variant,,ENST00000415915,;	G	ENSG00000188738	ENST00000343098	Transcript
FSIP2	0	.	GRCh38	chr2	185807775	185807775	+	Missense_Mutation	SNP	G	G	C	novel		IMR32_S11	NORMAL	G	G																c.18736N>C	p.Val6246Leu	p.V6246L	ENST00000343098	17/23	12	10	2				FSIP2,missense_variant,p.Val6246Leu,ENST00000343098,;FSIP2,missense_variant,p.Val6157Leu,ENST00000424728,NM_173651.3;FSIP2,intron_variant,,ENST00000611759,;FSIP2,intron_variant,,ENST00000415915,;	C	ENSG00000188738	ENST00000343098	Transcript
ZC3H15	0	.	GRCh38	chr2	186508588	186508588	+	Missense_Mutation	SNP	A	A	G	novel		IMR32_S11	NORMAL	A	A																c.1136N>G	p.Glu379Gly	p.E379G	ENST00000337859	10/10	12	10	2				ZC3H15,missense_variant,p.Glu379Gly,ENST00000337859,NM_018471.2;ZC3H15,3_prime_UTR_variant,,ENST00000445547,;ZC3H15,downstream_gene_variant,,ENST00000468120,;ZC3H15,downstream_gene_variant,,ENST00000481101,;ZC3H15,downstream_gene_variant,,ENST00000496289,;ZC3H15,non_coding_transcript_exon_variant,,ENST00000498757,;ZC3H15,downstream_gene_variant,,ENST00000421536,;	G	ENSG00000065548	ENST00000337859	Transcript
FAM171B	0	.	GRCh38	chr2	186743560	186743560	+	Missense_Mutation	SNP	A	A	C	novel		IMR32_S11	NORMAL	A	A																c.550N>C	p.Thr184Pro	p.T184P	ENST00000304698	3/8	9	7	2				FAM171B,missense_variant,p.Thr184Pro,ENST00000304698,NM_177454.3;FAM171B,missense_variant,p.Thr184Pro,ENST00000612606,;	C	ENSG00000144369	ENST00000304698	Transcript
CALCRL	0	.	GRCh38	chr2	187363396	187363396	+	Missense_Mutation	SNP	C	C	A	novel		IMR32_S11	NORMAL	C	C																c.607N>T	p.Ala203Ser	p.A203S	ENST00000409998	10/16	8	6	2				CALCRL,missense_variant,p.Ala203Ser,ENST00000409998,;CALCRL,missense_variant,p.Ala203Ser,ENST00000392370,NM_005795.5;CALCRL,missense_variant,p.Ala203Ser,ENST00000410068,NM_001271751.1;AC007319.1,intron_variant,,ENST00000412276,;AC007319.1,intron_variant,,ENST00000453517,;	A	ENSG00000064989	ENST00000409998	Transcript
COL5A2	0	.	GRCh38	chr2	189064029	189064029	+	Nonsense_Mutation	SNP	A	A	T	novel		IMR32_S11	NORMAL	A	A																c.1721N>A	p.Leu574Ter	p.L574*	ENST00000374866	26/54	14	12	2				COL5A2,stop_gained,p.Leu574Ter,ENST00000374866,NM_000393.3;COL5A2,stop_gained,p.Leu187Ter,ENST00000618828,;COL5A2,upstream_gene_variant,,ENST00000470524,;	T	ENSG00000204262	ENST00000374866	Transcript
COL5A2	0	.	GRCh38	chr2	189064030	189064030	+	Missense_Mutation	SNP	A	A	C	novel		IMR32_S11	NORMAL	A	A																c.1720N>G	p.Leu574Val	p.L574V	ENST00000374866	26/54	14	12	2				COL5A2,missense_variant,p.Leu574Val,ENST00000374866,NM_000393.3;COL5A2,missense_variant,p.Leu187Val,ENST00000618828,;COL5A2,upstream_gene_variant,,ENST00000470524,;	C	ENSG00000204262	ENST00000374866	Transcript
WDR75	0	.	GRCh38	chr2	189475234	189475234	+	Missense_Mutation	SNP	T	T	G	novel		IMR32_S11	NORMAL	T	T																c.2310N>G	p.Asp770Glu	p.D770E	ENST00000314761	21/21	4	2	2				WDR75,missense_variant,p.Asp770Glu,ENST00000314761,NM_032168.2,NM_001303096.1;WDR75,3_prime_UTR_variant,,ENST00000427960,;WDR75,3_prime_UTR_variant,,ENST00000436347,;	G	ENSG00000115368	ENST00000314761	Transcript
ANKAR	0	.	GRCh38	chr2	189746610	189746610	+	Missense_Mutation	SNP	G	G	C	novel		IMR32_S11	NORMAL	G	G																c.4288N>C	p.Glu1430Gln	p.E1430Q	ENST00000520309	23/23	11	9	2				ANKAR,missense_variant,p.Glu1430Gln,ENST00000520309,NM_144708.3;ANKAR,missense_variant,p.Glu1430Gln,ENST00000313581,;OSGEPL1,downstream_gene_variant,,ENST00000519810,;OSGEPL1,downstream_gene_variant,,ENST00000264151,NM_022353.2;OSGEPL1,downstream_gene_variant,,ENST00000522700,;ANKAR,non_coding_transcript_exon_variant,,ENST00000474303,;ANKAR,intron_variant,,ENST00000476208,;ANKAR,3_prime_UTR_varia…	C	ENSG00000151687	ENST00000520309	Transcript
PMS1	0	.	GRCh38	chr2	189863747	189863747	+	Missense_Mutation	SNP	G	G	A	novel		IMR32_S11	NORMAL	G	G																c.1861N>A	p.Glu621Lys	p.E621K	ENST00000441310	10/13	9	7	2				PMS1,missense_variant,p.Glu445Lys,ENST00000624204,NM_001289408.1;PMS1,missense_variant,p.Glu445Lys,ENST00000432292,NM_001289409.1;PMS1,missense_variant,p.Glu621Lys,ENST00000441310,NM_001321047.1,NM_001321048.1,NM_001321046.1,NM_001321045.1,NM_000534.4;PMS1,missense_variant,p.Glu582Lys,ENST00000418224,;PMS1,missense_variant,p.Glu582Lys,ENST00000409823,NM_001128143.1;PMS1,missense_variant,p.Glu560L…	A	ENSG00000064933	ENST00000441310	Transcript
GLS	0	.	GRCh38	chr2	190931629	190931629	+	Missense_Mutation	SNP	G	G	T	novel		IMR32_S11	NORMAL	G	G																c.1642N>T	p.Asp548Tyr	p.D548Y	ENST00000320717	14/18	9	7	2				GLS,missense_variant,p.Asp548Tyr,ENST00000320717,NM_014905.4;GLS,missense_variant,p.Asp548Tyr,ENST00000338435,NM_001256310.1;GLS,missense_variant,p.Asp119Tyr,ENST00000409626,;GLS,missense_variant,p.Asp119Tyr,ENST00000457316,;GLS,missense_variant,p.Asp53Tyr,ENST00000409428,;GLS,missense_variant,p.Asp69Tyr,ENST00000412247,;GLS,missense_variant,p.Asp53Tyr,ENST00000409215,;GLS,non_coding_transcript_e…	T	ENSG00000115419	ENST00000320717	Transcript
DNAH7	0	.	GRCh38	chr2	195864892	195864892	+	Missense_Mutation	SNP	C	C	T	novel		IMR32_S11	NORMAL	C	C																c.6763N>A	p.Asp2255Asn	p.D2255N	ENST00000312428	41/65	11	9	2				DNAH7,missense_variant,p.Asp2255Asn,ENST00000312428,NM_018897.2;	T	ENSG00000118997	ENST00000312428	Transcript
DNAH7	0	.	GRCh38	chr2	195895084	195895085	+	Nonsense_Mutation	INS	-	-	T	rs573013205		IMR32_S11	NORMAL	-	-																c.4787_4788insA	p.Tyr1596Ter	p.Y1596*	ENST00000312428	30/65	27	10	17				DNAH7,stop_gained,p.Tyr1596Ter,ENST00000312428,NM_018897.2;DNAH7,non_coding_transcript_exon_variant,,ENST00000475293,;	T	ENSG00000118997	ENST00000312428	Transcript
DNAH7	0	.	GRCh38	chr2	195960932	195960932	+	Missense_Mutation	SNP	T	T	C	rs748529160		IMR32_S11	NORMAL	T	T																c.2219N>G	p.Asn740Ser	p.N740S	ENST00000312428	18/65	12	10	2				DNAH7,missense_variant,p.Asn740Ser,ENST00000312428,NM_018897.2;	C	ENSG00000118997	ENST00000312428	Transcript
C2orf66	0	.	GRCh38	chr2	196809272	196809272	+	Missense_Mutation	SNP	G	G	C	novel		IMR32_S11	NORMAL	G	G																c.116N>G	p.Ala39Gly	p.A39G	ENST00000342506	1/3	33	16	17				C2orf66,missense_variant,p.Ala39Gly,ENST00000342506,NM_213608.2;	C	ENSG00000187944	ENST00000342506	Transcript
MARS2	0	.	GRCh38	chr2	197705992	197705992	+	Missense_Mutation	SNP	C	C	T	novel		IMR32_S11	NORMAL	C	C																c.587N>T	p.Ser196Phe	p.S196F	ENST00000282276	1/1	85	38	47				MARS2,missense_variant,p.Ser196Phe,ENST00000282276,NM_138395.3;AC011997.1,intron_variant,,ENST00000409845,;	T	ENSG00000247626	ENST00000282276	Transcript
AOX1	0	.	GRCh38	chr2	200613833	200613833	+	Missense_Mutation	SNP	C	C	G	rs143692548		IMR32_S11	NORMAL	C	C																c.1478N>G	p.Ala493Gly	p.A493G	ENST00000374700	15/35	46	26	20				AOX1,missense_variant,p.Ala493Gly,ENST00000374700,NM_001159.3;AOX1,non_coding_transcript_exon_variant,,ENST00000485106,;AOX1,non_coding_transcript_exon_variant,,ENST00000465297,;AOX1,non_coding_transcript_exon_variant,,ENST00000485965,;	G	ENSG00000138356	ENST00000374700	Transcript
ALS2CR11	0	.	GRCh38	chr2	201491986	201491986	+	Missense_Mutation	SNP	G	G	T	novel		IMR32_S11	NORMAL	G	G																c.4355N>A	p.Pro1452His	p.P1452H	ENST00000439140	15/16	12	10	2				ALS2CR11,missense_variant,p.Pro1452His,ENST00000439140,NM_001168221.1;ALS2CR11,intron_variant,,ENST00000286195,NM_152525.5;ALS2CR11,intron_variant,,ENST00000439802,NM_001168216.1;ALS2CR11,intron_variant,,ENST00000482942,;	T	ENSG00000155754	ENST00000439140	Transcript
ALS2CR11	0	.	GRCh38	chr2	201493591	201493591	+	Missense_Mutation	SNP	A	A	G	rs866475932		IMR32_S11	NORMAL	A	A																c.2750N>C	p.Ile917Thr	p.I917T	ENST00000439140	15/16	13	11	2				ALS2CR11,missense_variant,p.Ile917Thr,ENST00000439140,NM_001168221.1;ALS2CR11,intron_variant,,ENST00000286195,NM_152525.5;ALS2CR11,intron_variant,,ENST00000439802,NM_001168216.1;ALS2CR11,intron_variant,,ENST00000482942,;	G	ENSG00000155754	ENST00000439140	Transcript
BMPR2	0	.	GRCh38	chr2	202467672	202467672	+	Missense_Mutation	SNP	C	C	T	novel		IMR32_S11	NORMAL	C	C																c.401N>T	p.Pro134Leu	p.P134L	ENST00000374580	3/13	9	7	2				BMPR2,missense_variant,p.Pro134Leu,ENST00000374580,NM_001204.6;BMPR2,missense_variant,p.Pro134Leu,ENST00000374574,;BMPR2,non_coding_transcript_exon_variant,,ENST00000479069,;	T	ENSG00000204217	ENST00000374580	Transcript
WDR12	0	.	GRCh38	chr2	202882778	202882778	+	Missense_Mutation	SNP	T	T	C	novel		IMR32_S11	NORMAL	T	T																c.1127N>G	p.Lys376Arg	p.K376R	ENST00000261015	12/13	7	5	2				WDR12,missense_variant,p.Lys376Arg,ENST00000261015,NM_018256.3;WDR12,non_coding_transcript_exon_variant,,ENST00000467777,;WDR12,downstream_gene_variant,,ENST00000463824,;WDR12,downstream_gene_variant,,ENST00000475611,;WDR12,downstream_gene_variant,,ENST00000477727,;WDR12,downstream_gene_variant,,ENST00000464820,;	C	ENSG00000138442	ENST00000261015	Transcript
CARF	0	.	GRCh38	chr2	202941943	202941943	+	Missense_Mutation	SNP	A	A	G	rs149943854		IMR32_S11	NORMAL	A	A																c.41N>G	p.Asp14Gly	p.D14G	ENST00000402905	3/16	26	13	13				CARF,missense_variant,p.Asp14Gly,ENST00000402905,NM_001322427.1,NM_001322430.1,NM_001104586.2,NM_001322429.1;CARF,missense_variant,p.Asp14Gly,ENST00000320443,NM_001282910.1,NM_001282911.1;CARF,missense_variant,p.Asp14Gly,ENST00000438828,NM_001322428.1,NM_024744.15;CARF,missense_variant,p.Asp14Gly,ENST00000444724,;CARF,missense_variant,p.Asp14Gly,ENST00000428585,;CARF,missense_variant,p.Asp14Gly,E…	G	ENSG00000138380	ENST00000402905	Transcript
CARF	0	.	GRCh38	chr2	202952574	202952574	+	Missense_Mutation	SNP	C	C	T	rs115268453		IMR32_S11	NORMAL	C	C																c.322N>T	p.Pro108Ser	p.P108S	ENST00000402905	5/16	25	15	10				CARF,missense_variant,p.Pro108Ser,ENST00000402905,NM_001322427.1,NM_001322430.1,NM_001104586.2,NM_001322429.1;CARF,missense_variant,p.Pro32Ser,ENST00000320443,NM_001282910.1,NM_001282911.1;CARF,missense_variant,p.Pro108Ser,ENST00000438828,NM_001322428.1,NM_024744.15;CARF,missense_variant,p.Pro108Ser,ENST00000444724,;CARF,missense_variant,p.Pro32Ser,ENST00000428585,;CARF,missense_variant,p.Pro6Ser…	T	ENSG00000138380	ENST00000402905	Transcript
ADAM23	0	.	GRCh38	chr2	206445411	206445411	+	Missense_Mutation	SNP	A	A	G	rs61753552		IMR32_S11	NORMAL	A	A																c.319N>G	p.Met107Val	p.M107V	ENST00000264377	2/26	58	32	26				ADAM23,missense_variant,p.Met107Val,ENST00000264377,NM_003812.3;ADAM23,missense_variant,p.Met107Val,ENST00000374415,;	G	ENSG00000114948	ENST00000264377	Transcript
METTL21A	0	.	GRCh38	chr2	207621815	207621815	+	Missense_Mutation	SNP	C	C	G	rs147079964		IMR32_S11	NORMAL	C	C																c.250N>C	p.Ala84Pro	p.A84P	ENST00000411432	3/4	98	64	34				METTL21A,missense_variant,p.Ala84Pro,ENST00000411432,NM_001127395.2;METTL21A,missense_variant,p.Ala84Pro,ENST00000448007,NM_145280.5;METTL21A,missense_variant,p.Ala84Pro,ENST00000458426,;METTL21A,missense_variant,p.Ala84Pro,ENST00000272839,;METTL21A,missense_variant,p.Ala84Pro,ENST00000406927,NM_001330130.1;METTL21A,missense_variant,p.Ala84Pro,ENST00000426075,;METTL21A,missense_variant,p.Ala84Pro…	G	ENSG00000144401	ENST00000411432	Transcript
UNC80	0	.	GRCh38	chr2	209904956	209904956	+	Missense_Mutation	SNP	A	A	C	novel		IMR32_S11	NORMAL	A	A																c.4575N>C	p.Lys1525Asn	p.K1525N	ENST00000439458	28/64	11	9	2				UNC80,missense_variant,p.Lys1525Asn,ENST00000439458,NM_032504.1;UNC80,missense_variant,p.Lys1520Asn,ENST00000272845,NM_182587.3;UNC80,non_coding_transcript_exon_variant,,ENST00000489023,;	C	ENSG00000144406	ENST00000439458	Transcript
UNC80	0	.	GRCh38	chr2	209973127	209973127	+	Missense_Mutation	SNP	T	T	C	novel		IMR32_S11	NORMAL	T	T																c.8246N>C	p.Leu2749Pro	p.L2749P	ENST00000439458	55/64	14	12	2				UNC80,missense_variant,p.Leu2749Pro,ENST00000439458,NM_032504.1;UNC80,missense_variant,p.Leu2744Pro,ENST00000272845,NM_182587.3;UNC80,missense_variant,p.Leu275Pro,ENST00000333907,;UNC80,non_coding_transcript_exon_variant,,ENST00000477924,;UNC80,downstream_gene_variant,,ENST00000489023,;	C	ENSG00000144406	ENST00000439458	Transcript
KANSL1L	0	.	GRCh38	chr2	210154101	210154101	+	Missense_Mutation	SNP	G	G	T	novel		IMR32_S11	NORMAL	G	G																c.482N>A	p.Thr161Asn	p.T161N	ENST00000281772	2/15	5	3	2				KANSL1L,missense_variant,p.Thr161Asn,ENST00000281772,NM_152519.3;KANSL1L,missense_variant,p.Thr161Asn,ENST00000418791,NM_001307976.1;KANSL1L,missense_variant,p.Thr161Asn,ENST00000452086,;KANSL1L,missense_variant,p.Thr161Asn,ENST00000457374,;KANSL1L,upstream_gene_variant,,ENST00000428655,;KANSL1L,upstream_gene_variant,,ENST00000438563,;KANSL1L,upstream_gene_variant,,ENST00000415553,;KANSL1L,downst…	T	ENSG00000144445	ENST00000281772	Transcript
IKZF2	0	.	GRCh38	chr2	213056954	213056954	+	Missense_Mutation	SNP	T	T	A	novel		IMR32_S11	NORMAL	T	T																c.285N>T	p.Lys95Asn	p.K95N	ENST00000434687	5/9	9	7	2				IKZF2,missense_variant,p.Lys52Asn,ENST00000457361,;IKZF2,missense_variant,p.Lys52Asn,ENST00000451136,;IKZF2,missense_variant,p.Lys95Asn,ENST00000434687,NM_016260.2;IKZF2,missense_variant,p.Lys101Asn,ENST00000342002,;IKZF2,missense_variant,p.Lys95Asn,ENST00000374319,NM_001079526.1;IKZF2,missense_variant,p.Lys101Asn,ENST00000433134,;IKZF2,downstream_gene_variant,,ENST00000452786,;IKZF2,missense_var…	A	ENSG00000030419	ENST00000434687	Transcript
ABCB6	0	.	GRCh38	chr2	219217675	219217675	+	Missense_Mutation	SNP	T	T	C	novel		IMR32_S11	NORMAL	T	T																c.682N>G	p.Ser228Gly	p.S228G	ENST00000265316	2/19	134	68	66				ABCB6,missense_variant,p.Ser228Gly,ENST00000265316,NM_005689.2;ABCB6,intron_variant,,ENST00000295750,;ATG9A,downstream_gene_variant,,ENST00000409618,;ATG9A,downstream_gene_variant,,ENST00000396761,NM_024085.4;ATG9A,downstream_gene_variant,,ENST00000361242,NM_001077198.2;ATG9A,downstream_gene_variant,,ENST00000409422,;ATG9A,downstream_gene_variant,,ENST00000429920,;ABCB6,missense_variant,p.Ser146G…	C	ENSG00000115657	ENST00000265316	Transcript
PTPRN	0	.	GRCh38	chr2	219303747	219303747	+	Missense_Mutation	SNP	C	C	T	rs530841522		IMR32_S11	NORMAL	C	C																c.365N>A	p.Arg122His	p.R122H	ENST00000295718	4/23	293	152	141				PTPRN,missense_variant,p.Arg122His,ENST00000295718,NM_002846.3;PTPRN,missense_variant,p.Arg122His,ENST00000409251,NM_001199763.1;PTPRN,missense_variant,p.Arg32His,ENST00000423636,NM_001199764.1;PTPRN,missense_variant,p.Arg32His,ENST00000446182,;PTPRN,missense_variant,p.Arg89His,ENST00000440552,;PTPRN,missense_variant,p.Arg32His,ENST00000412847,;PTPRN,missense_variant,p.Arg32His,ENST00000442029,;P…	T	ENSG00000054356	ENST00000295718	Transcript
COL4A4	0	.	GRCh38	chr2	227099631	227099631	+	Missense_Mutation	SNP	A	A	G	novel		IMR32_S11	NORMAL	A	A																c.1088N>C	p.Leu363Pro	p.L363P	ENST00000396625	18/48	13	11	2				COL4A4,missense_variant,p.Leu363Pro,ENST00000396625,NM_000092.4;	G	ENSG00000081052	ENST00000396625	Transcript
SPHKAP	0	.	GRCh38	chr2	227993592	227993592	+	Missense_Mutation	SNP	G	G	T	rs192502309		IMR32_S11	NORMAL	G	G																c.4663N>A	p.Leu1555Ile	p.L1555I	ENST00000392056	9/12	62	36	26				SPHKAP,missense_variant,p.Leu1555Ile,ENST00000392056,NM_001142644.1;SPHKAP,intron_variant,,ENST00000344657,NM_030623.3;SPHKAP,non_coding_transcript_exon_variant,,ENST00000490603,;	T	ENSG00000153820	ENST00000392056	Transcript
TRIP12	0	.	GRCh38	chr2	229792224	229792224	+	Missense_Mutation	SNP	A	A	C	novel		IMR32_S11	NORMAL	A	A																c.4063N>G	p.Tyr1355Asp	p.Y1355D	ENST00000389044	28/42	19	15	4				TRIP12,missense_variant,p.Tyr1307Asp,ENST00000283943,NM_004238.2,NM_001284215.1;TRIP12,missense_variant,p.Tyr1355Asp,ENST00000389044,NM_001284214.1;TRIP12,missense_variant,p.Tyr1037Asp,ENST00000389045,NM_001284216.1;TRIP12,splice_region_variant,,ENST00000495322,;TRIP12,splice_region_variant,,ENST00000470302,;TRIP12,downstream_gene_variant,,ENST00000461189,;	C	ENSG00000153827	ENST00000389044	Transcript
HTR2B	0	.	GRCh38	chr2	231109363	231109363	+	Missense_Mutation	SNP	G	G	T	novel		IMR32_S11	NORMAL	G	G																c.600N>A	p.Asp200Glu	p.D200E	ENST00000258400	4/4	11	9	2				HTR2B,missense_variant,p.Asp200Glu,ENST00000258400,NM_001320758.1,NM_000867.4;PSMD1,intron_variant,,ENST00000308696,NM_002807.3;PSMD1,intron_variant,,ENST00000373635,NM_001191037.1;PSMD1,intron_variant,,ENST00000619128,;PSMD1,intron_variant,,ENST00000409643,;PSMD1,intron_variant,,ENST00000447633,;PSMD1,downstream_gene_variant,,ENST00000488354,;PSMD1,intron_variant,,ENST00000431051,;	T	ENSG00000135914	ENST00000258400	Transcript
GIGYF2	0	.	GRCh38	chr2	232819896	232819896	+	Missense_Mutation	SNP	C	C	G	rs780276697		IMR32_S11	NORMAL	C	C																c.2503N>G	p.Gln835Glu	p.Q835E	ENST00000409451	23/31	8	6	2				GIGYF2,missense_variant,p.Gln836Glu,ENST00000629305,;GIGYF2,missense_variant,p.Gln814Glu,ENST00000409547,NM_015575.3;GIGYF2,missense_variant,p.Gln836Glu,ENST00000409480,;GIGYF2,missense_variant,p.Gln835Glu,ENST00000409451,NM_001103147.1;GIGYF2,missense_variant,p.Gln814Glu,ENST00000373563,NM_001103146.1;GIGYF2,missense_variant,p.Gln808Glu,ENST00000409196,NM_001103148.1;GIGYF2,missense_variant,p.Gl…	G	ENSG00000204120	ENST00000409451	Transcript
USP40	0	.	GRCh38	chr2	233521100	233521100	+	Missense_Mutation	SNP	T	T	C	novel		IMR32_S11	NORMAL	T	T																c.2249N>G	p.Glu750Gly	p.E750G	ENST00000450966	16/31	13	11	2				USP40,missense_variant,p.Glu738Gly,ENST00000251722,;USP40,missense_variant,p.Glu750Gly,ENST00000450966,NM_018218.2;USP40,missense_variant,p.Glu738Gly,ENST00000427112,;USP40,missense_variant,p.Glu33Gly,ENST00000452724,;USP40,downstream_gene_variant,,ENST00000485943,;	C	ENSG00000085982	ENST00000450966	Transcript
RBM44	0	.	GRCh38	chr2	237824317	237824317	+	Missense_Mutation	SNP	G	G	C	novel		IMR32_S11	NORMAL	G	G																c.2350N>C	p.Glu784Gln	p.E784Q	ENST00000316997	10/16	8	6	2				RBM44,missense_variant,p.Glu784Gln,ENST00000316997,NM_001080504.2;RBM44,missense_variant,p.Glu784Gln,ENST00000409864,;RBM44,missense_variant,p.Glu150Gln,ENST00000611254,;RBM44,downstream_gene_variant,,ENST00000444524,;RBM44,non_coding_transcript_exon_variant,,ENST00000480583,;	C	ENSG00000177483	ENST00000316997	Transcript
OR6B3	0	.	GRCh38	chr2	240045930	240045930	+	Missense_Mutation	SNP	G	G	A	rs13030992		IMR32_S11	NORMAL	G	G																c.143N>T	p.Thr48Ile	p.T48I	ENST00000319423	1/1	119	75	44				OR6B3,missense_variant,p.Thr48Ile,ENST00000319423,NM_173351.1;PRR21,upstream_gene_variant,,ENST00000408934,NM_001080835.1;	A	ENSG00000178586	ENST00000319423	Transcript
AQP12B	0	.	GRCh38	chr2	240676702	240676702	+	Missense_Mutation	SNP	T	T	C	rs1807128		IMR32_S11	NORMAL	T	T																c.767N>G	p.His256Arg	p.H256R	ENST00000407834	3/3	65	28	37				AQP12B,missense_variant,p.His256Arg,ENST00000407834,NM_001102467.1;AQP12B,missense_variant,p.His244Arg,ENST00000621682,;AQP12B,non_coding_transcript_exon_variant,,ENST00000459806,;AQP12B,3_prime_UTR_variant,,ENST00000414322,;AQP12B,3_prime_UTR_variant,,ENST00000413999,;AQP12B,downstream_gene_variant,,ENST00000452886,;RP11-118M12.1,downstream_gene_variant,,ENST00000615796,;	C	ENSG00000185176	ENST00000407834	Transcript
AQP12B	0	.	GRCh38	chr2	240682452	240682452	+	Missense_Mutation	SNP	G	G	A	rs74882485		IMR32_S11	NORMAL	G	G																c.386N>T	p.Thr129Met	p.T129M	ENST00000407834	1/3	2258	1327	931				AQP12B,missense_variant,p.Thr129Met,ENST00000407834,NM_001102467.1;AQP12B,missense_variant,p.Thr117Met,ENST00000621682,;AC011298.2,upstream_gene_variant,,ENST00000407635,;AQP12B,upstream_gene_variant,,ENST00000459806,;AQP12B,synonymous_variant,p.Asp32=,ENST00000414322,;AQP12B,synonymous_variant,p.Asp32=,ENST00000413999,;AQP12B,synonymous_variant,p.Asp32=,ENST00000452886,;	A	ENSG00000185176	ENST00000407834	Transcript
AQP12A	0	.	GRCh38	chr2	240692422	240692422	+	Missense_Mutation	SNP	G	A	A	rs12477907		IMR32_S11	NORMAL	G	G																c.508N>A	p.Ala170Thr	p.A170T	ENST00000429564	2/4	1069	229	840				AQP12A,missense_variant,p.Ala170Thr,ENST00000429564,;AQP12A,missense_variant,p.Ala158Thr,ENST00000337801,NM_198998.2;AC011298.2,downstream_gene_variant,,ENST00000407635,;AQP12A,upstream_gene_variant,,ENST00000474778,;AQP12A,upstream_gene_variant,,ENST00000471878,;AQP12A,upstream_gene_variant,,ENST00000460527,;	A	ENSG00000184945	ENST00000429564	Transcript
GRM7	0	.	GRCh38	chr3	7680271	7680271	+	Missense_Mutation	SNP	C	C	A	novel		IMR32_S11	NORMAL	C	C																c.2674C>A	p.Leu892Ile	p.L892I	ENST00000357716	9/10	10	8	2				GRM7,missense_variant,p.Leu892Ile,ENST00000486284,NM_181874.2;GRM7,missense_variant,p.Leu892Ile,ENST00000357716,NM_000844.3;GRM7,missense_variant,p.Leu892Ile,ENST00000389336,;GRM7,missense_variant,p.Leu647Ile,ENST00000402647,;GRM7,missense_variant,p.Leu892Ile,ENST00000467425,;GRM7,missense_variant,p.Leu892Ile,ENST00000440923,;GRM7,missense_variant,p.Leu892Ile,ENST00000389335,;GRM7,non_coding_tran…	A	ENSG00000196277	ENST00000357716	Transcript
FANCD2	0	.	GRCh38	chr3	10046659	10046659	+	Missense_Mutation	SNP	A	A	G	rs73126218		IMR32_S11	NORMAL	A	A																c.1214A>G	p.Asn405Ser	p.N405S	ENST00000287647	15/43	27	15	12				FANCD2,missense_variant,p.Asn405Ser,ENST00000287647,NM_033084.4;FANCD2,missense_variant,p.Asn405Ser,ENST00000419585,NM_001319984.1;FANCD2,missense_variant,p.Asn405Ser,ENST00000383807,NM_001018115.2;FANCD2,non_coding_transcript_exon_variant,,ENST00000483276,;FANCD2,non_coding_transcript_exon_variant,,ENST00000464934,;FANCD2,upstream_gene_variant,,ENST00000421731,;	G	ENSG00000144554	ENST00000287647	Transcript
FANCD2	0	.	GRCh38	chr3	10064848	10064848	+	Missense_Mutation	SNP	C	C	T	rs3864017		IMR32_S11	NORMAL	C	C																c.2141C>T	p.Pro714Leu	p.P714L	ENST00000287647	23/43	36	22	14				FANCD2,missense_variant,p.Pro714Leu,ENST00000287647,NM_033084.4;FANCD2,missense_variant,p.Pro714Leu,ENST00000419585,NM_001319984.1;FANCD2,missense_variant,p.Pro714Leu,ENST00000383807,NM_001018115.2;FANCD2,non_coding_transcript_exon_variant,,ENST00000470757,;FANCD2,missense_variant,p.Pro214Leu,ENST00000421731,;FANCD2,non_coding_transcript_exon_variant,,ENST00000480909,;	T	ENSG00000144554	ENST00000287647	Transcript
GHRL	0	.	GRCh38	chr3	10289835	10289835	+	Missense_Mutation	SNP	C	C	T	rs34911341		IMR32_S11	NORMAL	C	C																c.152G>A	p.Arg51Gln	p.R51Q	ENST00000335542	4/6	46	24	22				GHRL,missense_variant,p.Arg51Gln,ENST00000335542,NM_001302821.1,NM_016362.4;GHRL,missense_variant,p.Arg50Gln,ENST00000287656,NM_001134941.2;GHRL,missense_variant,p.Arg50Gln,ENST00000430179,NM_001302823.1;GHRL,missense_variant,p.Arg51Gln,ENST00000457360,NM_001302822.1;GHRL,missense_variant,p.Arg51Gln,ENST00000429122,NM_001302825.1,NM_001302824.1;GHRL,missense_variant,p.Arg39Gln,ENST00000437422,NM_…	T	ENSG00000157017	ENST00000335542	Transcript
SH3BP5	0	.	GRCh38	chr3	15256299	15256299	+	Missense_Mutation	SNP	G	G	T	novel		IMR32_S11	NORMAL	G	G																c.1155C>A	p.Asp385Glu	p.D385E	ENST00000383791	9/9	11	9	2				SH3BP5,missense_variant,p.Asp385Glu,ENST00000383791,NM_004844.4;SH3BP5,missense_variant,p.Asp228Glu,ENST00000426925,;SH3BP5,missense_variant,p.Asp228Glu,ENST00000408919,NM_001018009.3;CAPN7,downstream_gene_variant,,ENST00000253693,NM_014296.2;SH3BP5,downstream_gene_variant,,ENST00000366391,;SH3BP5-AS1,non_coding_transcript_exon_variant,,ENST00000420195,;SH3BP5-AS1,upstream_gene_variant,,ENST00000…	T	ENSG00000131370	ENST00000383791	Transcript
PP2D1	0	.	GRCh38	chr3	20001858	20001858	+	Missense_Mutation	SNP	G	G	C	rs146520196		IMR32_S11	NORMAL	G	G																c.262C>G	p.Leu88Val	p.L88V	ENST00000389050	2/3	47	33	14				PP2D1,missense_variant,p.Leu88Val,ENST00000389050,NM_001252657.1;RNU4-85P,downstream_gene_variant,,ENST00000364675,;PP2D1,missense_variant,p.Leu88Val,ENST00000333083,;PP2D1,non_coding_transcript_exon_variant,,ENST00000461033,;	C	ENSG00000183977	ENST00000389050	Transcript
SGO1	0	.	GRCh38	chr3	20174604	20174604	+	Nonsense_Mutation	SNP	A	A	T	novel		IMR32_S11	NORMAL	A	A																c.927t>A	p.Tyr309Ter	p.Y309*	ENST00000263753	6/9	10	8	2				SGO1,stop_gained,p.Tyr309Ter,ENST00000412997,NM_001012409.3,NM_001199251.2;SGO1,stop_gained,p.Tyr309Ter,ENST00000263753,NM_001199252.2,NM_001012410.4;SGO1,stop_gained,p.Tyr309Ter,ENST00000421451,;SGO1,intron_variant,,ENST00000442720,NM_001199255.2,NM_001012413.3;SGO1,intron_variant,,ENST00000419233,NM_001012412.4,NM_001199254.2;SGO1,intron_variant,,ENST00000306698,NM_138484.4,NM_001199256.2;SGO1,…	T	ENSG00000129810	ENST00000263753	Transcript
TOP2B	0	.	GRCh38	chr3	25632722	25632722	+	Missense_Mutation	SNP	T	T	C	novel		IMR32_S11	NORMAL	T	T																c.1084A>G	p.Lys362Glu	p.K362E	ENST00000435706	9/36	5	3	2				TOP2B,missense_variant,p.Lys362Glu,ENST00000435706,NM_001068.3,NM_001330700.1;TOP2B,missense_variant,p.Lys367Glu,ENST00000264331,;TOP2B,missense_variant,p.Lys362Glu,ENST00000424225,;TOP2B,upstream_gene_variant,,ENST00000491510,;	C	ENSG00000077097	ENST00000435706	Transcript
TOP2B	0	.	GRCh38	chr3	25645445	25645445	+	Missense_Mutation	SNP	G	G	C	novel		IMR32_S11	NORMAL	G	G																c.80C>G	p.Ala27Gly	p.A27G	ENST00000435706	2/36	5	3	2				TOP2B,missense_variant,p.Ala27Gly,ENST00000435706,NM_001068.3,NM_001330700.1;TOP2B,missense_variant,p.Ala32Gly,ENST00000264331,;TOP2B,missense_variant,p.Ala27Gly,ENST00000424225,;	C	ENSG00000077097	ENST00000435706	Transcript
NEK10	0	.	GRCh38	chr3	27115989	27115989	+	Missense_Mutation	SNP	T	T	A	novel		IMR32_S11	NORMAL	T	T																c.3421A>T	p.Ile1141Phe	p.I1141F	ENST00000429845	38/39	8	6	2				NEK10,missense_variant,p.Ile1141Phe,ENST00000429845,NM_152534.4;NEK10,missense_variant,p.Ile453Phe,ENST00000295720,NM_001304384.1;NEK10,missense_variant,p.Ile443Phe,ENST00000383771,NM_001031741.3;NEK10,missense_variant,p.Ile387Phe,ENST00000383770,;	A	ENSG00000163491	ENST00000429845	Transcript
NEK10	0	.	GRCh38	chr3	27290748	27290748	+	Missense_Mutation	SNP	T	T	C	novel		IMR32_S11	NORMAL	T	T																c.1612A>G	p.Lys538Glu	p.K538E	ENST00000341435	20/25	8	6	2				NEK10,missense_variant,p.Lys538Glu,ENST00000429845,NM_152534.4;NEK10,missense_variant,p.Lys538Glu,ENST00000341435,NM_199347.3;NEK10,intron_variant,,ENST00000424275,;NEK10,upstream_gene_variant,,ENST00000435584,;NEK10,intron_variant,,ENST00000574215,;	C	ENSG00000163491	ENST00000341435	Transcript
SLC4A7	0	.	GRCh38	chr3	27452425	27452425	+	Missense_Mutation	SNP	T	T	A	novel		IMR32_S11	NORMAL	T	T																c.107A>T	p.Glu36Val	p.E36V	ENST00000295736	2/25	8	6	2				SLC4A7,missense_variant,p.Glu32Val,ENST00000425128,;SLC4A7,missense_variant,p.Glu36Val,ENST00000295736,NM_003615.4;SLC4A7,missense_variant,p.Glu36Val,ENST00000428386,NM_001258380.1;SLC4A7,missense_variant,p.Glu45Val,ENST00000454389,NM_001321103.1;SLC4A7,missense_variant,p.Glu45Val,ENST00000440156,NM_001321104.1;SLC4A7,missense_variant,p.Glu45Val,ENST00000445684,NM_001321105.1;SLC4A7,missense_vari…	A	ENSG00000033867	ENST00000295736	Transcript
ZCWPW2	0	.	GRCh38	chr3	28413361	28413361	+	Missense_Mutation	SNP	T	T	C	novel		IMR32_S11	NORMAL	T	T																c.293T>C	p.Leu98Pro	p.L98P	ENST00000383768	3/10	10	8	2				ZCWPW2,missense_variant,p.Leu98Pro,ENST00000383768,NM_001040432.3,NM_001324169.1;ZCWPW2,missense_variant,p.Leu98Pro,ENST00000420223,;ZCWPW2,missense_variant,p.Leu82Pro,ENST00000428875,;RP11-9J18.1,missense_variant,p.Leu98Pro,ENST00000635992,;	C	ENSG00000206559	ENST00000383768	Transcript
ZCWPW2	0	.	GRCh38	chr3	28524624	28524624	+	Missense_Mutation	SNP	G	G	A	novel		IMR32_S11	NORMAL	G	G																c.1007G>A	p.Gly336Glu	p.G336E	ENST00000383768	10/10	12	10	2				ZCWPW2,missense_variant,p.Gly336Glu,ENST00000383768,NM_001040432.3,NM_001324169.1;ZCWPW2,missense_variant,p.Gly221Glu,ENST00000419130,;ZCWPW2,intron_variant,,ENST00000457897,;RP11-9J18.1,intron_variant,,ENST00000635992,;	A	ENSG00000206559	ENST00000383768	Transcript
STT3B	0	.	GRCh38	chr3	31617003	31617003	+	Missense_Mutation	SNP	A	A	C	novel		IMR32_S11	NORMAL	A	A																c.1051A>C	p.Thr351Pro	p.T351P	ENST00000295770	7/16	11	9	2				STT3B,missense_variant,p.Thr351Pro,ENST00000295770,NM_178862.2;STT3B,non_coding_transcript_exon_variant,,ENST00000453168,;STT3B,non_coding_transcript_exon_variant,,ENST00000423527,;STT3B,non_coding_transcript_exon_variant,,ENST00000462235,;STT3B,non_coding_transcript_exon_variant,,ENST00000436236,;	C	ENSG00000163527	ENST00000295770	Transcript
ARPP21	0	.	GRCh38	chr3	35715455	35715455	+	Missense_Mutation	SNP	A	A	G	novel		IMR32_S11	NORMAL	A	A																c.812A>G	p.Glu271Gly	p.E271G	ENST00000417925	10/19	13	11	2				ARPP21,missense_variant,p.Glu305Gly,ENST00000187397,NM_016300.4;ARPP21,missense_variant,p.Glu271Gly,ENST00000444190,NM_001267617.1;ARPP21,missense_variant,p.Glu271Gly,ENST00000417925,NM_001267619.1;ARPP21,missense_variant,p.Lys77Glu,ENST00000425289,;ARPP21,intron_variant,,ENST00000476327,;ARPP21,missense_variant,p.Lys76Glu,ENST00000427590,;ARPP21,3_prime_UTR_variant,,ENST00000446068,;ARPP21,non_c…	G	ENSG00000172995	ENST00000417925	Transcript
DCLK3	0	.	GRCh38	chr3	36715376	36715376	+	Missense_Mutation	SNP	C	C	A	rs35704209		IMR32_S11	NORMAL	C	C																c.1899G>T	p.Glu633Asp	p.E633D	ENST00000416516	5/5	54	36	18				DCLK3,missense_variant,p.Glu802Asp,ENST00000636136,;DCLK3,missense_variant,p.Glu633Asp,ENST00000416516,NM_033403.1;DCLK3,downstream_gene_variant,,ENST00000498047,;	A	ENSG00000163673	ENST00000416516	Transcript
GOLGA4	0	.	GRCh38	chr3	37315529	37315529	+	Missense_Mutation	SNP	T	T	A	novel		IMR32_S11	NORMAL	T	T																c.1410T>A	p.Ser470Arg	p.S470R	ENST00000356847	12/23	11	9	2				GOLGA4,missense_variant,p.Ser448Arg,ENST00000361924,NM_002078.4;GOLGA4,missense_variant,p.Ser470Arg,ENST00000356847,NM_001172713.1;GOLGA4,missense_variant,p.Ser319Arg,ENST00000437131,;GOLGA4,intron_variant,,ENST00000429018,;GOLGA4,intron_variant,,ENST00000444882,;GOLGA4,downstream_gene_variant,,ENST00000450863,;GOLGA4,non_coding_transcript_exon_variant,,ENST00000435830,;	A	ENSG00000144674	ENST00000356847	Transcript
GOLGA4	0	.	GRCh38	chr3	37315535	37315535	+	Missense_Mutation	SNP	G	G	T	novel		IMR32_S11	NORMAL	G	G																c.1416G>T	p.Glu472Asp	p.E472D	ENST00000356847	12/23	13	11	2				GOLGA4,missense_variant,p.Glu450Asp,ENST00000361924,NM_002078.4;GOLGA4,missense_variant,p.Glu472Asp,ENST00000356847,NM_001172713.1;GOLGA4,missense_variant,p.Glu321Asp,ENST00000437131,;GOLGA4,intron_variant,,ENST00000429018,;GOLGA4,intron_variant,,ENST00000444882,;GOLGA4,downstream_gene_variant,,ENST00000450863,;GOLGA4,non_coding_transcript_exon_variant,,ENST00000435830,;	T	ENSG00000144674	ENST00000356847	Transcript
MYRIP	0	.	GRCh38	chr3	40044238	40044238	+	Missense_Mutation	SNP	A	A	T	rs78333608		IMR32_S11	NORMAL	A	A																c.299A>T	p.Lys100Met	p.K100M	ENST00000302541	3/17	21	9	12				MYRIP,missense_variant,p.Lys100Met,ENST00000302541,NM_015460.3;MYRIP,missense_variant,p.Arg57Trp,ENST00000396217,NM_001284425.1;MYRIP,missense_variant,p.Lys100Met,ENST00000425621,NM_001284424.1;MYRIP,missense_variant,p.Lys100Met,ENST00000444716,NM_001284423.1;MYRIP,non_coding_transcript_exon_variant,,ENST00000475082,;MYRIP,missense_variant,p.Lys100Met,ENST00000458292,;MYRIP,missense_variant,p.Lys…	T	ENSG00000170011	ENST00000302541	Transcript
TRAK1	0	.	GRCh38	chr3	42223482	42223482	+	Missense_Mutation	SNP	G	G	T	novel		IMR32_S11	NORMAL	G	G																c.2607G>T	p.Glu869Asp	p.E869D	ENST00000327628	16/16	50	31	19				TRAK1,missense_variant,p.Glu765Asp,ENST00000487159,;TRAK1,missense_variant,p.Glu869Asp,ENST00000327628,NM_001265608.1,NM_001042646.2;TRAK1,missense_variant,p.Glu811Asp,ENST00000396175,;RNU4-78P,downstream_gene_variant,,ENST00000410940,;	T	ENSG00000182606	ENST00000327628	Transcript
HHATL	0	.	GRCh38	chr3	42697007	42697007	+	Missense_Mutation	SNP	G	G	A	rs765883293		IMR32_S11	NORMAL	G	G																c.1004C>T	p.Ala335Val	p.A335V	ENST00000441594	8/12	1186	600	586				HHATL,missense_variant,p.Ala335Val,ENST00000441594,NM_020707.3;HHATL,missense_variant,p.Ala335Val,ENST00000310417,;HHATL,missense_variant,p.Ala32Val,ENST00000426666,;KLHL40,downstream_gene_variant,,ENST00000287777,NM_152393.3;HHATL,downstream_gene_variant,,ENST00000457462,;HHATL,downstream_gene_variant,,ENST00000416756,;HHATL,downstream_gene_variant,,ENST00000455195,;HHATL,downstream_gene_variant…	A	ENSG00000010282	ENST00000441594	Transcript
HIGD1A	0	.	GRCh38	chr3	42786090	42786090	+	Missense_Mutation	SNP	G	G	T	novel		IMR32_S11	NORMAL	G	G																c.212C>A	p.Ser71Tyr	p.S71Y	ENST00000452906	3/4	9	7	2				HIGD1A,missense_variant,p.Ser57Tyr,ENST00000321331,NM_001099669.1,NM_014056.3;HIGD1A,missense_variant,p.Ser57Tyr,ENST00000418900,;HIGD1A,missense_variant,p.Ser57Tyr,ENST00000430190,;HIGD1A,missense_variant,p.Ser71Tyr,ENST00000452906,NM_001099668.1;RP11-70C1.3,non_coding_transcript_exon_variant,,ENST00000625589,;HIGD1A,non_coding_transcript_exon_variant,,ENST00000470543,;RP4-613B23.5,missense_vari…	T	ENSG00000181061	ENST00000452906	Transcript
SNRK	0	.	GRCh38	chr3	43340292	43340292	+	Missense_Mutation	SNP	T	T	A	novel		IMR32_S11	NORMAL	T	T																c.737T>A	p.Ile246Asn	p.I246N	ENST00000296088	5/7	12	10	2				SNRK,missense_variant,p.Ile246Asn,ENST00000296088,NM_017719.4;SNRK,missense_variant,p.Ile246Asn,ENST00000429705,NM_001100594.1;SNRK,missense_variant,p.Ile246Asn,ENST00000454177,;SNRK,missense_variant,p.Ile40Asn,ENST00000437827,;SNRK,upstream_gene_variant,,ENST00000468628,;SNRK,non_coding_transcript_exon_variant,,ENST00000484791,;SNRK,upstream_gene_variant,,ENST00000481892,;	A	ENSG00000163788	ENST00000296088	Transcript
TOPAZ1	0	.	GRCh38	chr3	44270804	44270804	+	Missense_Mutation	SNP	T	T	A	novel		IMR32_S11	NORMAL	T	T																c.3366T>A	p.Asp1122Glu	p.D1122E	ENST00000309765	8/20	12	10	2				TOPAZ1,missense_variant,p.Asp1122Glu,ENST00000309765,NM_001145030.1;	A	ENSG00000173769	ENST00000309765	Transcript
KIF15	0	.	GRCh38	chr3	44843225	44843225	+	Missense_Mutation	SNP	A	A	T	novel		IMR32_S11	NORMAL	A	A																c.3686A>T	p.Lys1229Met	p.K1229M	ENST00000326047	30/35	10	8	2				KIF15,missense_variant,p.Lys1229Met,ENST00000326047,NM_020242.2;KIF15,missense_variant,p.Lys864Met,ENST00000425755,;KIF15,missense_variant,p.Lys35Met,ENST00000422209,;KIF15,3_prime_UTR_variant,,ENST00000438321,;KIF15,3_prime_UTR_variant,,ENST00000453693,;	T	ENSG00000163808	ENST00000326047	Transcript
KIF15	0	.	GRCh38	chr3	44851871	44851871	+	Missense_Mutation	SNP	G	G	T	novel		IMR32_S11	NORMAL	G	G																c.3891G>T	p.Leu1297Phe	p.L1297F	ENST00000326047	33/35	14	12	2				KIF15,missense_variant,p.Leu1297Phe,ENST00000326047,NM_020242.2;KIF15,missense_variant,p.Leu932Phe,ENST00000425755,;KIF15,missense_variant,p.Leu103Phe,ENST00000422209,;KIF15,3_prime_UTR_variant,,ENST00000438321,;KIF15,3_prime_UTR_variant,,ENST00000453693,;	T	ENSG00000163808	ENST00000326047	Transcript
SACM1L	0	.	GRCh38	chr3	45705207	45705207	+	Missense_Mutation	SNP	C	C	T	rs200918941		IMR32_S11	NORMAL	C	C																c.203C>T	p.Ala68Val	p.A68V	ENST00000389061	3/20	9	7	2				SACM1L,stop_gained,p.Gln50Ter,ENST00000438671,;SACM1L,missense_variant,p.Ala68Val,ENST00000389061,NM_001319072.1,NM_014016.4;SACM1L,splice_region_variant,,ENST00000418611,NM_001319073.1;SACM1L,splice_region_variant,,ENST00000445499,;SACM1L,splice_region_variant,,ENST00000464524,;SACM1L,splice_region_variant,,ENST00000478586,;SACM1L,missense_variant,p.Ala68Val,ENST00000441228,;SACM1L,splice_region…	T	ENSG00000211456	ENST00000389061	Transcript
XCR1	0	.	GRCh38	chr3	46021430	46021430	+	Missense_Mutation	SNP	G	G	A	rs78405233		IMR32_S11	NORMAL	G	G																c.518C>T	p.Ser173Leu	p.S173L	ENST00000309285	2/2	63	27	36				XCR1,missense_variant,p.Ser173Leu,ENST00000309285,NM_001024644.1,NM_005283.2;XCR1,downstream_gene_variant,,ENST00000395946,;NRBF2P2,upstream_gene_variant,,ENST00000413087,;	A	ENSG00000173578	ENST00000309285	Transcript
AC104304.4	0	.	GRCh38	chr3	46617285	46617285	+	Nonsense_Mutation	SNP	C	C	T	rs148870990		IMR32_S11	NORMAL	C	C																c.136C>T	p.Arg46Ter	p.R46*	ENST00000444264	2/3	52	31	21				AC104304.4,stop_gained,p.Arg46Ter,ENST00000444264,NM_001195442.1;AC104304.4,downstream_gene_variant,,ENST00000505797,;	T	ENSG00000283473	ENST00000444264	Transcript
KLHL18	0	.	GRCh38	chr3	47283027	47283027	+	Missense_Mutation	SNP	C	C	G	novel		IMR32_S11	NORMAL	C	C																c.62C>G	p.Pro21Arg	p.P21R	ENST00000232766	1/10	42	22	20				KLHL18,missense_variant,p.Pro21Arg,ENST00000232766,NM_025010.4;KLHL18,missense_variant,p.Pro21Arg,ENST00000437353,;KIF9,5_prime_UTR_variant,,ENST00000265529,;KIF9,upstream_gene_variant,,ENST00000335044,NM_001134878.1,NM_182902.3;KIF9,upstream_gene_variant,,ENST00000444589,NM_022342.4;KIF9,upstream_gene_variant,,ENST00000452770,;KIF9,upstream_gene_variant,,ENST00000456548,;KIF9,upstream_gene_varia…	G	ENSG00000114648	ENST00000232766	Transcript
PLXNB1	0	.	GRCh38	chr3	48415292	48415292	+	Missense_Mutation	SNP	T	T	C	rs776770702		IMR32_S11	NORMAL	T	T																c.3850A>G	p.Arg1284Gly	p.R1284G	ENST00000358536	20/38	1196	610	586				PLXNB1,missense_variant,p.Arg1284Gly,ENST00000358536,NM_002673.5;PLXNB1,missense_variant,p.Arg1284Gly,ENST00000296440,NM_001130082.2;PLXNB1,missense_variant,p.Arg1101Gly,ENST00000456774,;PLXNB1,non_coding_transcript_exon_variant,,ENST00000465117,;PLXNB1,downstream_gene_variant,,ENST00000466353,;PLXNB1,downstream_gene_variant,,ENST00000484485,;PLXNB1,3_prime_UTR_variant,,ENST00000449094,;PLXNB1,no…	C	ENSG00000164050	ENST00000358536	Transcript
CELSR3	0	.	GRCh38	chr3	48659103	48659103	+	Missense_Mutation	SNP	T	T	A	novel		IMR32_S11	NORMAL	T	T																c.3532A>T	p.Asn1178Tyr	p.N1178Y	ENST00000164024	1/35	2482	1552	930				CELSR3,missense_variant,p.Asn1178Tyr,ENST00000164024,NM_001407.2;CELSR3-AS1,upstream_gene_variant,,ENST00000421275,;	A	ENSG00000008300	ENST00000164024	Transcript
HYAL3	0	.	GRCh38	chr3	50293676	50293676	+	Missense_Mutation	SNP	C	C	A	novel		IMR32_S11	NORMAL	C	C																c.940G>T	p.Ala314Ser	p.A314S	ENST00000336307	3/4	926	482	444				HYAL3,missense_variant,p.Ala314Ser,ENST00000336307,NM_003549.3;HYAL3,missense_variant,p.Ala314Ser,ENST00000621157,NM_001200029.1;HYAL3,missense_variant,p.Ala65Ser,ENST00000415204,NM_001200031.1;HYAL3,intron_variant,,ENST00000359051,;HYAL3,intron_variant,,ENST00000450982,NM_001200030.1;HYAL3,intron_variant,,ENST00000513170,NM_001200032.1;IFRD2,upstream_gene_variant,,ENST00000436390,;IFRD2,upstream…	A	ENSG00000186792	ENST00000336307	Transcript
IQCF6	0	.	GRCh38	chr3	51778937	51778937	+	Missense_Mutation	SNP	G	G	A	rs143496028		IMR32_S11	NORMAL	G	G																c.10C>T	p.Arg4Trp	p.R4W	ENST00000398780	2/2	32	20	12				IQCF6,missense_variant,p.Arg4Trp,ENST00000398780,NM_001143833.3;	A	ENSG00000214686	ENST00000398780	Transcript
NT5DC2	0	.	GRCh38	chr3	52525009	52525009	+	Missense_Mutation	SNP	G	G	A	rs144563257		IMR32_S11	NORMAL	G	G																c.1301C>T	p.Ser434Leu	p.S434L	ENST00000422318	12/14	2695	1364	1331				NT5DC2,missense_variant,p.Ser397Leu,ENST00000307076,NM_022908.2;NT5DC2,missense_variant,p.Ser434Leu,ENST00000422318,NM_001134231.1;NT5DC2,missense_variant,p.Ser409Leu,ENST00000459839,;NT5DC2,missense_variant,p.Ser111Leu,ENST00000463947,;STAB1,downstream_gene_variant,,ENST00000321725,NM_015136.2;NT5DC2,downstream_gene_variant,,ENST00000489316,;STAB1,downstream_gene_variant,,ENST00000469989,;NT5DC2…	A	ENSG00000168268	ENST00000422318	Transcript
PBRM1	0	.	GRCh38	chr3	52628899	52628899	+	Missense_Mutation	SNP	T	T	A	novel		IMR32_S11	NORMAL	T	T																c.1438A>T	p.Met480Leu	p.M480L	ENST00000394830	13/30	14	12	2				PBRM1,missense_variant,p.Met448Leu,ENST00000356770,;PBRM1,missense_variant,p.Met480Leu,ENST00000296302,;PBRM1,missense_variant,p.Met480Leu,ENST00000394830,NM_018313.4;PBRM1,missense_variant,p.Met480Leu,ENST00000409114,;PBRM1,missense_variant,p.Met480Leu,ENST00000409057,;PBRM1,missense_variant,p.Met480Leu,ENST00000410007,;PBRM1,missense_variant,p.Met480Leu,ENST00000409767,;PBRM1,missense_variant,p…	A	ENSG00000163939	ENST00000394830	Transcript
TKT	0	.	GRCh38	chr3	53241187	53241187	+	Missense_Mutation	SNP	G	G	A	rs782443490		IMR32_S11	NORMAL	G	G																c.284C>T	p.Ala95Val	p.A95V	ENST00000423516	3/15	422	216	206				TKT,missense_variant,p.Ala95Val,ENST00000462138,NM_001064.3;TKT,missense_variant,p.Ala95Val,ENST00000423525,NM_001135055.2;TKT,missense_variant,p.Ala95Val,ENST00000423516,NM_001258028.1;TKT,5_prime_UTR_variant,,ENST00000296289,;TKT,missense_variant,p.Ala95Val,ENST00000450814,;TKT,missense_variant,p.Ala95Val,ENST00000469678,;TKT,3_prime_UTR_variant,,ENST00000472528,;TKT,non_coding_transcript_exon_…	A	ENSG00000163931	ENST00000423516	Transcript
IL17RB	0	.	GRCh38	chr3	53855341	53855341	+	Missense_Mutation	SNP	G	G	A	rs2232337		IMR32_S11	NORMAL	G	G																c.529G>A	p.Gly177Arg	p.G177R	ENST00000288167	6/11	57	39	18				IL17RB,missense_variant,p.Gly177Arg,ENST00000288167,NM_018725.3;IL17RB,intron_variant,,ENST00000494338,;RP11-884K10.7,downstream_gene_variant,,ENST00000607783,;IL17RB,splice_region_variant,,ENST00000475124,;	A	ENSG00000056736	ENST00000288167	Transcript
DNAH12	0	.	GRCh38	chr3	57377165	57377165	+	Missense_Mutation	SNP	T	T	A	novel		IMR32_S11	NORMAL	T	T																c.8281A>T	p.Met2761Leu	p.M2761L	ENST00000495027	53/74	8	6	2				DNAH12,missense_variant,p.Met2761Leu,ENST00000495027,NM_001291661.1;DNAH12,intron_variant,,ENST00000351747,;	A	ENSG00000174844	ENST00000495027	Transcript
DNAH12	0	.	GRCh38	chr3	57386494	57386494	+	Missense_Mutation	SNP	C	C	T	novel		IMR32_S11	NORMAL	C	C																c.7549G>A	p.Ala2517Thr	p.A2517T	ENST00000495027	47/74	19	8	11				DNAH12,missense_variant,p.Ala2517Thr,ENST00000495027,NM_001291661.1;DNAH12,intron_variant,,ENST00000351747,;	T	ENSG00000174844	ENST00000495027	Transcript
DNAH12	0	.	GRCh38	chr3	57468837	57468837	+	Nonsense_Mutation	SNP	T	T	A	novel		IMR32_S11	NORMAL	T	T																c.2248a>T	p.Arg750Ter	p.R750*	ENST00000495027	17/74	4	2	2				DNAH12,stop_gained,p.Arg750Ter,ENST00000495027,NM_001291661.1;DNAH12,stop_gained,p.Arg750Ter,ENST00000351747,;DNAH12,stop_gained,p.Arg750Ter,ENST00000389536,;	A	ENSG00000174844	ENST00000495027	Transcript
SLMAP	0	.	GRCh38	chr3	57907944	57907944	+	Missense_Mutation	SNP	A	A	T	novel		IMR32_S11	NORMAL	A	A																c.1511A>T	p.Lys504Met	p.K504M	ENST00000428312	16/22	11	9	2				SLMAP,missense_variant,p.Lys487Met,ENST00000295951,;SLMAP,missense_variant,p.Lys487Met,ENST00000295952,NM_007159.4;SLMAP,missense_variant,p.Lys504Met,ENST00000428312,NM_001304420.2;SLMAP,missense_variant,p.Lys466Met,ENST00000449503,NM_001304421.2;SLMAP,missense_variant,p.Lys88Met,ENST00000417128,;SLMAP,missense_variant,p.Lys112Met,ENST00000416658,;SLMAP,missense_variant,p.Lys38Met,ENST00000495364…	T	ENSG00000163681	ENST00000428312	Transcript
TMF1	0	.	GRCh38	chr3	69039001	69039001	+	Missense_Mutation	SNP	A	A	C	novel		IMR32_S11	NORMAL	A	A																c.1836T>G	p.Asp612Glu	p.D612E	ENST00000398559	7/17	5	3	2				TMF1,missense_variant,p.Asp612Glu,ENST00000398559,NM_007114.2;CTD-2013N24.2,intron_variant,,ENST00000482368,;CTD-2013N24.2,intron_variant,,ENST00000595925,;CTD-2013N24.2,intron_variant,,ENST00000597950,;CTD-2013N24.2,intron_variant,,ENST00000598783,;CTD-2013N24.2,intron_variant,,ENST00000596732,;CTD-2013N24.2,intron_variant,,ENST00000601735,;CTD-2013N24.2,intron_variant,,ENST00000596274,;CTD-2013…	C	ENSG00000144747	ENST00000398559	Transcript
PPP4R2	0	.	GRCh38	chr3	73047221	73047221	+	Missense_Mutation	SNP	T	T	A	novel		IMR32_S11	NORMAL	T	T																c.152T>A	p.Phe51Tyr	p.F51Y	ENST00000356692	3/9	6	4	2				PPP4R2,missense_variant,p.Phe51Tyr,ENST00000356692,NM_001318027.1,NM_174907.3,NM_001318025.1,NM_001318026.1;PPP4R2,missense_variant,p.Phe51Tyr,ENST00000488810,;PPP4R2,missense_variant,p.Phe13Tyr,ENST00000476505,;PPP4R2,non_coding_transcript_exon_variant,,ENST00000470976,;PPP4R2,intron_variant,,ENST00000482242,;	A	ENSG00000163605	ENST00000356692	Transcript
FRG2C	0	.	GRCh38	chr3	75664413	75664413	+	Missense_Mutation	SNP	T	T	C	rs13073018		IMR32_S11	NORMAL	T	T																c.34T>C	p.Cys12Arg	p.C12R	ENST00000308062	1/4	144	100	44				FRG2C,missense_variant,p.Cys12Arg,ENST00000308062,NM_001124759.1;FRG2C,missense_variant,p.Cys12Arg,ENST00000464571,;DUX4L26,upstream_gene_variant,,ENST00000489078,;	C	ENSG00000172969	ENST00000308062	Transcript
FRG2C	0	.	GRCh38	chr3	75665147	75665147	+	Missense_Mutation	SNP	A	A	G	rs74714110		IMR32_S11	NORMAL	A	A																c.278A>G	p.Gln93Arg	p.Q93R	ENST00000308062	3/4	99	74	25				FRG2C,missense_variant,p.Gln93Arg,ENST00000308062,NM_001124759.1;FRG2C,missense_variant,p.Gln92Arg,ENST00000464571,;DUX4L26,upstream_gene_variant,,ENST00000489078,;	G	ENSG00000172969	ENST00000308062	Transcript
FRG2C	0	.	GRCh38	chr3	75665186	75665186	+	Missense_Mutation	SNP	T	T	G	rs73840323		IMR32_S11	NORMAL	T	T																c.317T>G	p.Ile106Ser	p.I106S	ENST00000308062	3/4	121	92	29				FRG2C,missense_variant,p.Ile106Ser,ENST00000308062,NM_001124759.1;FRG2C,missense_variant,p.Ile105Ser,ENST00000464571,;DUX4L26,upstream_gene_variant,,ENST00000489078,;	G	ENSG00000172969	ENST00000308062	Transcript
FRG2C	0	.	GRCh38	chr3	75665820	75665820	+	Missense_Mutation	SNP	C	C	A	rs13096122		IMR32_S11	NORMAL	C	C																c.628C>A	p.Leu210Met	p.L210M	ENST00000308062	4/4	195	139	56				FRG2C,missense_variant,p.Leu210Met,ENST00000308062,NM_001124759.1;FRG2C,missense_variant,p.Leu209Met,ENST00000464571,;DUX4L26,upstream_gene_variant,,ENST00000489078,;	A	ENSG00000172969	ENST00000308062	Transcript
ZNF717	0	.	GRCh38	chr3	75736885	75736885	+	Missense_Mutation	SNP	A	A	C	rs113748085		IMR32_S11	NORMAL	A	A																c.2588T>G	p.Phe863Cys	p.F863C	ENST00000478296	4/4	79	56	23				ZNF717,missense_variant,p.Phe863Cys,ENST00000478296,NM_001290209.1;ZNF717,intron_variant,,ENST00000477374,NM_001324026.1,NM_001290210.1;ZNF717,downstream_gene_variant,,ENST00000468296,;ZNF717,downstream_gene_variant,,ENST00000471541,;MIR4273,upstream_gene_variant,,ENST00000582824,;ZNF717,intron_variant,,ENST00000491507,;	C	ENSG00000227124	ENST00000478296	Transcript
ZNF717	0	.	GRCh38	chr3	75736922	75736922	+	Missense_Mutation	SNP	C	C	G	rs140806462		IMR32_S11	NORMAL	C	C																c.2551G>C	p.Glu851Gln	p.E851Q	ENST00000478296	4/4	69	44	25				ZNF717,missense_variant,p.Glu851Gln,ENST00000478296,NM_001290209.1;ZNF717,intron_variant,,ENST00000477374,NM_001324026.1,NM_001290210.1;ZNF717,downstream_gene_variant,,ENST00000468296,;ZNF717,downstream_gene_variant,,ENST00000471541,;MIR4273,upstream_gene_variant,,ENST00000582824,;ZNF717,intron_variant,,ENST00000491507,;	G	ENSG00000227124	ENST00000478296	Transcript
ZNF717	0	.	GRCh38	chr3	75737024	75737024	+	Nonsense_Mutation	SNP	C	C	A	rs144353922		IMR32_S11	NORMAL	C	C																c.2449G>T	p.Glu817Ter	p.E817*	ENST00000478296	4/4	42	30	12				ZNF717,stop_gained,p.Glu817Ter,ENST00000478296,NM_001290209.1;ZNF717,intron_variant,,ENST00000477374,NM_001324026.1,NM_001290210.1;ZNF717,downstream_gene_variant,,ENST00000468296,;ZNF717,downstream_gene_variant,,ENST00000471541,;MIR4273,upstream_gene_variant,,ENST00000582824,;ZNF717,intron_variant,,ENST00000491507,;	A	ENSG00000227124	ENST00000478296	Transcript
ZNF717	0	.	GRCh38	chr3	75737339	75737339	+	Missense_Mutation	SNP	C	C	G	rs113382015		IMR32_S11	NORMAL	C	C																c.2134G>C	p.Glu712Gln	p.E712Q	ENST00000478296	4/4	68	46	22				ZNF717,missense_variant,p.Glu712Gln,ENST00000478296,NM_001290209.1;ZNF717,intron_variant,,ENST00000477374,NM_001324026.1,NM_001290210.1;ZNF717,downstream_gene_variant,,ENST00000468296,;ZNF717,downstream_gene_variant,,ENST00000471541,;MIR4273,upstream_gene_variant,,ENST00000582824,;ZNF717,intron_variant,,ENST00000491507,;	G	ENSG00000227124	ENST00000478296	Transcript
ZNF717	0	.	GRCh38	chr3	75737350	75737350	+	Missense_Mutation	SNP	T	T	A	rs372539402		IMR32_S11	NORMAL	T	T																c.2123A>T	p.Tyr708Phe	p.Y708F	ENST00000478296	4/4	79	47	32				ZNF717,missense_variant,p.Tyr708Phe,ENST00000478296,NM_001290209.1;ZNF717,intron_variant,,ENST00000477374,NM_001324026.1,NM_001290210.1;ZNF717,downstream_gene_variant,,ENST00000468296,;ZNF717,downstream_gene_variant,,ENST00000471541,;MIR4273,upstream_gene_variant,,ENST00000582824,;ZNF717,intron_variant,,ENST00000491507,;	A	ENSG00000227124	ENST00000478296	Transcript
ZNF717	0	.	GRCh38	chr3	75737367	75737367	+	Missense_Mutation	SNP	A	A	C	rs113078821		IMR32_S11	NORMAL	A	A																c.2106T>G	p.His702Gln	p.H702Q	ENST00000478296	4/4	108	48	60				ZNF717,missense_variant,p.His702Gln,ENST00000478296,NM_001290209.1;ZNF717,intron_variant,,ENST00000477374,NM_001324026.1,NM_001290210.1;ZNF717,downstream_gene_variant,,ENST00000468296,;ZNF717,downstream_gene_variant,,ENST00000471541,;MIR4273,upstream_gene_variant,,ENST00000582824,;ZNF717,intron_variant,,ENST00000491507,;	C	ENSG00000227124	ENST00000478296	Transcript
ZNF717	0	.	GRCh38	chr3	75737519	75737519	+	Missense_Mutation	SNP	G	G	A	rs112822201		IMR32_S11	NORMAL	G	G																c.1954C>T	p.Pro652Ser	p.P652S	ENST00000478296	4/4	114	36	78				ZNF717,missense_variant,p.Pro652Ser,ENST00000478296,NM_001290209.1;ZNF717,intron_variant,,ENST00000477374,NM_001324026.1,NM_001290210.1;ZNF717,downstream_gene_variant,,ENST00000468296,;ZNF717,downstream_gene_variant,,ENST00000471541,;MIR4273,upstream_gene_variant,,ENST00000582824,;ZNF717,intron_variant,,ENST00000491507,;	A	ENSG00000227124	ENST00000478296	Transcript
ZNF717	0	.	GRCh38	chr3	75737530	75737530	+	Missense_Mutation	SNP	G	G	A	rs111677009		IMR32_S11	NORMAL	G	G																c.1943C>T	p.Pro648Leu	p.P648L	ENST00000478296	4/4	123	31	92				ZNF717,missense_variant,p.Pro648Leu,ENST00000478296,NM_001290209.1;ZNF717,intron_variant,,ENST00000477374,NM_001324026.1,NM_001290210.1;ZNF717,downstream_gene_variant,,ENST00000468296,;ZNF717,downstream_gene_variant,,ENST00000471541,;MIR4273,upstream_gene_variant,,ENST00000582824,;ZNF717,intron_variant,,ENST00000491507,;	A	ENSG00000227124	ENST00000478296	Transcript
ZNF717	0	.	GRCh38	chr3	75737586	75737586	+	Missense_Mutation	SNP	A	A	T	rs78297221		IMR32_S11	NORMAL	A	A																c.1887T>A	p.Asn629Lys	p.N629K	ENST00000478296	4/4	198	57	141				ZNF717,missense_variant,p.Asn629Lys,ENST00000478296,NM_001290209.1;ZNF717,intron_variant,,ENST00000477374,NM_001324026.1,NM_001290210.1;ZNF717,downstream_gene_variant,,ENST00000468296,;ZNF717,downstream_gene_variant,,ENST00000471541,;MIR4273,upstream_gene_variant,,ENST00000582824,;ZNF717,intron_variant,,ENST00000491507,;	T	ENSG00000227124	ENST00000478296	Transcript
ZNF717	0	.	GRCh38	chr3	75737590	75737590	+	Missense_Mutation	SNP	A	A	G	rs79103664		IMR32_S11	NORMAL	A	A																c.1883T>C	p.Met628Thr	p.M628T	ENST00000478296	4/4	197	66	131				ZNF717,missense_variant,p.Met628Thr,ENST00000478296,NM_001290209.1;ZNF717,intron_variant,,ENST00000477374,NM_001324026.1,NM_001290210.1;ZNF717,downstream_gene_variant,,ENST00000468296,;ZNF717,downstream_gene_variant,,ENST00000471541,;MIR4273,upstream_gene_variant,,ENST00000582824,;ZNF717,intron_variant,,ENST00000491507,;	G	ENSG00000227124	ENST00000478296	Transcript
ZNF717	0	.	GRCh38	chr3	75737608	75737608	+	Missense_Mutation	SNP	T	T	C	rs75759940		IMR32_S11	NORMAL	T	T																c.1865A>G	p.Lys622Arg	p.K622R	ENST00000478296	4/4	239	82	157				ZNF717,missense_variant,p.Lys622Arg,ENST00000478296,NM_001290209.1;ZNF717,intron_variant,,ENST00000477374,NM_001324026.1,NM_001290210.1;ZNF717,downstream_gene_variant,,ENST00000468296,;ZNF717,downstream_gene_variant,,ENST00000471541,;MIR4273,upstream_gene_variant,,ENST00000582824,;ZNF717,intron_variant,,ENST00000491507,;	C	ENSG00000227124	ENST00000478296	Transcript
ZNF717	0	.	GRCh38	chr3	75737622	75737622	+	Missense_Mutation	SNP	T	T	A	rs76175438		IMR32_S11	NORMAL	T	T																c.1851A>T	p.Arg617Ser	p.R617S	ENST00000478296	4/4	248	87	161				ZNF717,missense_variant,p.Arg617Ser,ENST00000478296,NM_001290209.1;ZNF717,intron_variant,,ENST00000477374,NM_001324026.1,NM_001290210.1;ZNF717,downstream_gene_variant,,ENST00000468296,;ZNF717,downstream_gene_variant,,ENST00000471541,;MIR4273,upstream_gene_variant,,ENST00000582824,;ZNF717,intron_variant,,ENST00000491507,;	A	ENSG00000227124	ENST00000478296	Transcript
ZNF717	0	.	GRCh38	chr3	75737651	75737651	+	Missense_Mutation	SNP	G	G	A	rs77826574		IMR32_S11	NORMAL	G	G																c.1822C>T	p.Arg608Cys	p.R608C	ENST00000478296	4/4	255	91	163				ZNF717,missense_variant,p.Arg608Cys,ENST00000478296,NM_001290209.1;ZNF717,intron_variant,,ENST00000477374,NM_001324026.1,NM_001290210.1;ZNF717,downstream_gene_variant,,ENST00000468296,;ZNF717,downstream_gene_variant,,ENST00000471541,;MIR4273,upstream_gene_variant,,ENST00000582824,;ZNF717,intron_variant,,ENST00000491507,;	A	ENSG00000227124	ENST00000478296	Transcript
ZNF717	0	.	GRCh38	chr3	75737676	75737676	+	Nonsense_Mutation	SNP	A	A	T	rs79635065		IMR32_S11	NORMAL	A	A																c.1797T>A	p.Cys599Ter	p.C599*	ENST00000478296	4/4	233	80	153				ZNF717,stop_gained,p.Cys599Ter,ENST00000478296,NM_001290209.1;ZNF717,intron_variant,,ENST00000477374,NM_001324026.1,NM_001290210.1;ZNF717,downstream_gene_variant,,ENST00000468296,;ZNF717,downstream_gene_variant,,ENST00000471541,;MIR4273,upstream_gene_variant,,ENST00000582824,;ZNF717,intron_variant,,ENST00000491507,;	T	ENSG00000227124	ENST00000478296	Transcript
ZNF717	0	.	GRCh38	chr3	75737840	75737840	+	Missense_Mutation	SNP	C	C	T	rs112348731		IMR32_S11	NORMAL	C	C																c.1633G>A	p.Glu545Lys	p.E545K	ENST00000478296	4/4	155	60	95				ZNF717,missense_variant,p.Glu545Lys,ENST00000478296,NM_001290209.1;ZNF717,intron_variant,,ENST00000477374,NM_001324026.1,NM_001290210.1;ZNF717,downstream_gene_variant,,ENST00000468296,;ZNF717,downstream_gene_variant,,ENST00000471541,;MIR4273,upstream_gene_variant,,ENST00000582824,;ZNF717,intron_variant,,ENST00000491507,;	T	ENSG00000227124	ENST00000478296	Transcript
ZNF717	0	.	GRCh38	chr3	75737881	75737881	+	Missense_Mutation	SNP	T	T	C	rs111273070		IMR32_S11	NORMAL	T	T																c.1592A>G	p.His531Arg	p.H531R	ENST00000478296	4/4	106	54	52				ZNF717,missense_variant,p.His531Arg,ENST00000478296,NM_001290209.1;ZNF717,intron_variant,,ENST00000477374,NM_001324026.1,NM_001290210.1;ZNF717,downstream_gene_variant,,ENST00000468296,;ZNF717,downstream_gene_variant,,ENST00000471541,;MIR4273,upstream_gene_variant,,ENST00000582824,;ZNF717,intron_variant,,ENST00000491507,;	C	ENSG00000227124	ENST00000478296	Transcript
ZNF717	0	.	GRCh38	chr3	75737891	75737892	+	Frame_Shift_Ins	INS	-	-	AAAT	rs369928577		IMR32_S11	NORMAL	-	-																c.1581_1582insATTT	p.Leu528IlefsTer16	p.L528Ifs*16	ENST00000478296	4/4	61	31	30				ZNF717,frameshift_variant,p.Leu528IlefsTer16,ENST00000478296,NM_001290209.1;ZNF717,intron_variant,,ENST00000477374,NM_001324026.1,NM_001290210.1;ZNF717,downstream_gene_variant,,ENST00000468296,;ZNF717,downstream_gene_variant,,ENST00000471541,;MIR4273,upstream_gene_variant,,ENST00000582824,;ZNF717,intron_variant,,ENST00000491507,;	AAAT	ENSG00000227124	ENST00000478296	Transcript
ZNF717	0	.	GRCh38	chr3	75737893	75737894	+	Nonsense_Mutation	INS	-	-	CTT	rs373780316		IMR32_S11	NORMAL	-	-																c.1579_1580insAAG	p.Phe527delinsTer	p.F527delins*	ENST00000478296	4/4	57	28	29				ZNF717,stop_gained,p.Phe527delinsTer,ENST00000478296,NM_001290209.1;ZNF717,intron_variant,,ENST00000477374,NM_001324026.1,NM_001290210.1;ZNF717,downstream_gene_variant,,ENST00000468296,;ZNF717,downstream_gene_variant,,ENST00000471541,;MIR4273,upstream_gene_variant,,ENST00000582824,;ZNF717,intron_variant,,ENST00000491507,;	CTT	ENSG00000227124	ENST00000478296	Transcript
ZNF717	0	.	GRCh38	chr3	75737906	75737906	+	Missense_Mutation	SNP	G	G	A	rs62250107		IMR32_S11	NORMAL	G	G																c.1567C>T	p.His523Tyr	p.H523Y	ENST00000478296	4/4	52	28	24				ZNF717,missense_variant,p.His523Tyr,ENST00000478296,NM_001290209.1;ZNF717,intron_variant,,ENST00000477374,NM_001324026.1,NM_001290210.1;ZNF717,downstream_gene_variant,,ENST00000468296,;ZNF717,downstream_gene_variant,,ENST00000471541,;MIR4273,upstream_gene_variant,,ENST00000582824,;ZNF717,intron_variant,,ENST00000491507,;	A	ENSG00000227124	ENST00000478296	Transcript
ZNF717	0	.	GRCh38	chr3	75737948	75737949	+	Frame_Shift_Del	DEL	CT	CT	-	rs146514807		IMR32_S11	NORMAL	CT	CT																c.1524_1525delAG	p.Glu510LysfsTer4	p.E510Kfs*4	ENST00000478296	4/4	68	53	15				ZNF717,frameshift_variant,p.Glu510LysfsTer4,ENST00000478296,NM_001290209.1;ZNF717,intron_variant,,ENST00000477374,NM_001324026.1,NM_001290210.1;ZNF717,downstream_gene_variant,,ENST00000468296,;ZNF717,downstream_gene_variant,,ENST00000471541,;MIR4273,upstream_gene_variant,,ENST00000582824,;ZNF717,intron_variant,,ENST00000491507,;	-	ENSG00000227124	ENST00000478296	Transcript
ZNF717	0	.	GRCh38	chr3	75738575	75738575	+	Missense_Mutation	SNP	G	G	A	rs1962893		IMR32_S11	NORMAL	G	G																c.898C>T	p.Arg300Cys	p.R300C	ENST00000478296	4/4	53	30	23				ZNF717,missense_variant,p.Arg300Cys,ENST00000478296,NM_001290209.1;ZNF717,intron_variant,,ENST00000477374,NM_001324026.1,NM_001290210.1;ZNF717,downstream_gene_variant,,ENST00000468296,;ZNF717,downstream_gene_variant,,ENST00000471541,;MIR4273,downstream_gene_variant,,ENST00000582824,;ZNF717,intron_variant,,ENST00000491507,;	A	ENSG00000227124	ENST00000478296	Transcript
ZNF717	0	.	GRCh38	chr3	75738859	75738859	+	Missense_Mutation	SNP	A	A	C	rs3009006		IMR32_S11	NORMAL	A	A																c.614T>G	p.Val205Gly	p.V205G	ENST00000478296	4/4	67	27	40				ZNF717,missense_variant,p.Val205Gly,ENST00000478296,NM_001290209.1;ZNF717,intron_variant,,ENST00000477374,NM_001324026.1,NM_001290210.1;ZNF717,downstream_gene_variant,,ENST00000468296,;ZNF717,downstream_gene_variant,,ENST00000471541,;MIR4273,downstream_gene_variant,,ENST00000582824,;ZNF717,intron_variant,,ENST00000491507,;	C	ENSG00000227124	ENST00000478296	Transcript
ZNF717	0	.	GRCh38	chr3	75739165	75739165	+	Missense_Mutation	SNP	C	C	T	rs79165653		IMR32_S11	NORMAL	C	C																c.308G>A	p.Gly103Glu	p.G103E	ENST00000478296	4/4	29	23	6				ZNF717,missense_variant,p.Gly103Glu,ENST00000478296,NM_001290209.1;ZNF717,intron_variant,,ENST00000477374,NM_001324026.1,NM_001290210.1;ZNF717,downstream_gene_variant,,ENST00000468296,;ZNF717,downstream_gene_variant,,ENST00000471541,;MIR4273,downstream_gene_variant,,ENST00000582824,;ZNF717,intron_variant,,ENST00000491507,;	T	ENSG00000227124	ENST00000478296	Transcript
ZNF717	0	.	GRCh38	chr3	75739283	75739283	+	Missense_Mutation	SNP	G	G	T	rs4011155		IMR32_S11	NORMAL	G	G																c.190C>A	p.Gln64Lys	p.Q64K	ENST00000478296	4/4	17	6	11				ZNF717,missense_variant,p.Gln64Lys,ENST00000478296,NM_001290209.1;ZNF717,intron_variant,,ENST00000477374,NM_001324026.1,NM_001290210.1;ZNF717,downstream_gene_variant,,ENST00000468296,;ZNF717,downstream_gene_variant,,ENST00000471541,;MIR4273,downstream_gene_variant,,ENST00000582824,;ZNF717,intron_variant,,ENST00000491507,;	T	ENSG00000227124	ENST00000478296	Transcript
ZNF717	0	.	GRCh38	chr3	75741362	75741362	+	Missense_Mutation	SNP	T	T	C	rs2918519		IMR32_S11	NORMAL	T	T																c.41A>G	p.Tyr14Cys	p.Y14C	ENST00000478296	3/4	58	9	49				ZNF717,missense_variant,p.Tyr14Cys,ENST00000478296,NM_001290209.1;ZNF717,missense_variant,p.Tyr64Cys,ENST00000477374,NM_001324026.1,NM_001290210.1;ZNF717,missense_variant,p.Tyr64Cys,ENST00000468296,;ZNF717,missense_variant,p.Tyr14Cys,ENST00000471541,;MIR4273,downstream_gene_variant,,ENST00000582824,;ZNF717,non_coding_transcript_exon_variant,,ENST00000491507,;	C	ENSG00000227124	ENST00000478296	Transcript
ZNF717	0	.	GRCh38	chr3	75741687	75741687	+	5'UTR	SNP	C	C	T	rs113991634		IMR32_S11	NORMAL	C	C																c.-44G>A			ENST00000478296	2/4	25	19	6				ZNF717,stop_gained,p.Trp36Ter,ENST00000477374,NM_001324026.1,NM_001290210.1;ZNF717,stop_gained,p.Trp36Ter,ENST00000468296,;ZNF717,5_prime_UTR_variant,,ENST00000478296,NM_001290209.1;ZNF717,5_prime_UTR_variant,,ENST00000471541,;MIR4273,downstream_gene_variant,,ENST00000582824,;ZNF717,non_coding_transcript_exon_variant,,ENST00000491507,;	T	ENSG00000227124	ENST00000478296	Transcript
ZNF717	0	.	GRCh38	chr3	75741709	75741709	+	5'UTR	SNP	C	C	T	rs73117241		IMR32_S11	NORMAL	C	C																c.-66G>A			ENST00000478296	2/4	34	25	9				ZNF717,missense_variant,p.Val29Met,ENST00000477374,NM_001324026.1,NM_001290210.1;ZNF717,missense_variant,p.Val29Met,ENST00000468296,;ZNF717,5_prime_UTR_variant,,ENST00000478296,NM_001290209.1;ZNF717,5_prime_UTR_variant,,ENST00000471541,;MIR4273,downstream_gene_variant,,ENST00000582824,;ZNF717,non_coding_transcript_exon_variant,,ENST00000491507,;	T	ENSG00000227124	ENST00000478296	Transcript
ZNF717	0	.	GRCh38	chr3	75741729	75741729	+	5'UTR	SNP	A	A	G	rs75138373		IMR32_S11	NORMAL	A	A																c.-86T>C			ENST00000478296	2/4	44	35	9				ZNF717,missense_variant,p.Val22Ala,ENST00000477374,NM_001324026.1,NM_001290210.1;ZNF717,missense_variant,p.Val22Ala,ENST00000468296,;ZNF717,5_prime_UTR_variant,,ENST00000478296,NM_001290209.1;ZNF717,5_prime_UTR_variant,,ENST00000471541,;MIR4273,downstream_gene_variant,,ENST00000582824,;ZNF717,non_coding_transcript_exon_variant,,ENST00000491507,;	G	ENSG00000227124	ENST00000478296	Transcript
ROBO2	0	.	GRCh38	chr3	77617769	77617769	+	Missense_Mutation	SNP	A	A	G	novel		IMR32_S11	NORMAL	A	A																c.3598A>G	p.Thr1200Ala	p.T1200A	ENST00000487694	23/27	10	8	2				ROBO2,missense_variant,p.Thr1184Ala,ENST00000461745,NM_002942.4,NM_001290039.1;ROBO2,missense_variant,p.Thr1056Ala,ENST00000614793,NM_001290065.1;ROBO2,missense_variant,p.Thr1200Ala,ENST00000487694,NM_001128929.3;ROBO2,missense_variant,p.Thr1184Ala,ENST00000332191,NM_001290040.1;ROBO2,missense_variant,p.Thr341Ala,ENST00000490991,;ROBO2,missense_variant,p.Thr16Ala,ENST00000475334,;ROBO2,non_coding…	G	ENSG00000185008	ENST00000487694	Transcript
CADM2	0	.	GRCh38	chr3	85935775	85935775	+	Missense_Mutation	SNP	T	T	A	novel		IMR32_S11	NORMAL	T	T																c.688T>A	p.Ser230Thr	p.S230T	ENST00000405615	6/10	13	11	2				CADM2,missense_variant,p.Ser237Thr,ENST00000383699,NM_001167675.1,NM_001256505.1,NM_001256504.1;CADM2,missense_variant,p.Ser228Thr,ENST00000407528,NM_001167674.1;CADM2,missense_variant,p.Ser230Thr,ENST00000405615,NM_153184.3;	A	ENSG00000175161	ENST00000405615	Transcript
ZNF654	0	.	GRCh38	chr3	88140197	88140197	+	Missense_Mutation	SNP	A	A	G	novel		IMR32_S11	NORMAL	A	A																c.887A>G	p.Gln296Arg	p.Q296R	ENST00000309495	1/2	13	11	2				ZNF654,missense_variant,p.Gln843Arg,ENST00000636215,;ZNF654,missense_variant,p.Gln296Arg,ENST00000309495,NM_018293.2;CGGBP1,intron_variant,,ENST00000462901,NM_001195308.1;CGGBP1,intron_variant,,ENST00000467332,;ZNF654,downstream_gene_variant,,ENST00000473136,;	G	ENSG00000175105	ENST00000309495	Transcript
C3orf38	0	.	GRCh38	chr3	88153338	88153338	+	Missense_Mutation	SNP	T	T	C	novel		IMR32_S11	NORMAL	T	T																c.242T>C	p.Val81Ala	p.V81A	ENST00000318887	2/3	9	7	2				C3orf38,missense_variant,p.Val81Ala,ENST00000318887,NM_173824.3;C3orf38,missense_variant,p.Val81Ala,ENST00000486971,;CGGBP1,upstream_gene_variant,,ENST00000462901,NM_001195308.1;CGGBP1,upstream_gene_variant,,ENST00000467332,;C3orf38,non_coding_transcript_exon_variant,,ENST00000464919,;C3orf38,upstream_gene_variant,,ENST00000485219,;	C	ENSG00000179021	ENST00000318887	Transcript
C3orf38	0	.	GRCh38	chr3	88153437	88153437	+	Missense_Mutation	SNP	T	T	G	novel		IMR32_S11	NORMAL	T	T																c.341T>G	p.Val114Gly	p.V114G	ENST00000318887	2/3	8	6	2				C3orf38,missense_variant,p.Val114Gly,ENST00000318887,NM_173824.3;C3orf38,missense_variant,p.Val114Gly,ENST00000486971,;CGGBP1,upstream_gene_variant,,ENST00000462901,NM_001195308.1;CGGBP1,upstream_gene_variant,,ENST00000467332,;C3orf38,downstream_gene_variant,,ENST00000464919,;C3orf38,upstream_gene_variant,,ENST00000485219,;	G	ENSG00000179021	ENST00000318887	Transcript
ARL6	0	.	GRCh38	chr3	97798047	97798047	+	Nonstop_Mutation	SNP	T	T	C	novel		IMR32_S11	NORMAL	T	T																c.559T>C	p.Ter187ArgextTer25	p.*187Rext*25	ENST00000463745	8/8	10	8	2				ARL6,stop_lost,p.Ter187ArgextTer25,ENST00000463745,NM_001278293.1,NM_001323513.1;ARL6,stop_lost,p.Ter187ArgextTer25,ENST00000335979,NM_032146.4;ARL6,stop_lost,p.Ter187ArgextTer25,ENST00000394206,NM_177976.2;ARL6,missense_variant,p.Met145Thr,ENST00000631834,;ARL6,3_prime_UTR_variant,,ENST00000476753,;RP11-389G6.5,downstream_gene_variant,,ENST00000631985,;ARL6,non_coding_transcript_exon_variant,,EN…	C	ENSG00000113966	ENST00000463745	Transcript
OR5H15	0	.	GRCh38	chr3	98169297	98169297	+	Missense_Mutation	SNP	T	T	C	rs147066998		IMR32_S11	NORMAL	T	T																c.598T>C	p.Phe200Leu	p.F200L	ENST00000356526	1/1	9	3	6				OR5H15,missense_variant,p.Phe200Leu,ENST00000356526,NM_001005515.1;OR5H15,missense_variant,p.Phe200Leu,ENST00000615035,;	C	ENSG00000233412	ENST00000356526	Transcript
OR5K3	0	.	GRCh38	chr3	98391065	98391065	+	Missense_Mutation	SNP	A	A	G	novel		IMR32_S11	NORMAL	A	A																c.400A>G	p.Thr134Ala	p.T134A	ENST00000383695	1/1	8	6	2				OR5K3,missense_variant,p.Thr134Ala,ENST00000383695,NM_001005516.1;RP11-325B23.2,intron_variant,,ENST00000508616,;	G	ENSG00000206536	ENST00000383695	Transcript
CMSS1	0	.	GRCh38	chr3	100160489	100160489	+	Missense_Mutation	SNP	G	G	C	novel		IMR32_S11	NORMAL	G	G																c.213G>C	p.Arg71Ser	p.R71S	ENST00000421999	3/10	13	11	2				CMSS1,missense_variant,p.Arg71Ser,ENST00000421999,NM_032359.3;CMSS1,missense_variant,p.Arg53Ser,ENST00000489081,NM_001167924.1;CMSS1,missense_variant,p.Arg27Ser,ENST00000478909,;CMSS1,upstream_gene_variant,,ENST00000497345,;CMSS1,downstream_gene_variant,,ENST00000463526,;CMSS1,3_prime_UTR_variant,,ENST00000491299,;	C	ENSG00000184220	ENST00000421999	Transcript
TBC1D23	0	.	GRCh38	chr3	100320898	100320898	+	Nonsense_Mutation	SNP	A	A	T	novel		IMR32_S11	NORMAL	A	A																c.1945A>T	p.Lys649Ter	p.K649*	ENST00000394144	18/19	14	12	2				TBC1D23,stop_gained,p.Lys649Ter,ENST00000394144,NM_001199198.2;TBC1D23,stop_gained,p.Lys634Ter,ENST00000344949,NM_018309.4;TBC1D23,stop_gained,p.Lys512Ter,ENST00000475134,;TBC1D23,non_coding_transcript_exon_variant,,ENST00000486274,;TBC1D23,non_coding_transcript_exon_variant,,ENST00000471273,;	T	ENSG00000036054	ENST00000394144	Transcript
TOMM70	0	.	GRCh38	chr3	100400895	100400895	+	Missense_Mutation	SNP	A	A	T	novel		IMR32_S11	NORMAL	A	A																c.55T>A	p.Ser19Thr	p.S19T	ENST00000284320	1/12	11	9	2				TOMM70,missense_variant,p.Ser19Thr,ENST00000284320,NM_014820.4;LNP1,upstream_gene_variant,,ENST00000383693,NM_001085451.1;LNP1,upstream_gene_variant,,ENST00000489752,;LNP1,upstream_gene_variant,,ENST00000466996,;	T	ENSG00000154174	ENST00000284320	Transcript
TRMT10C	0	.	GRCh38	chr3	101565204	101565204	+	Missense_Mutation	SNP	A	A	C	rs762021092		IMR32_S11	NORMAL	A	A																c.423A>C	p.Lys141Asn	p.K141N	ENST00000309922	2/2	8	6	2				TRMT10C,missense_variant,p.Lys141Asn,ENST00000309922,NM_017819.3;TRMT10C,missense_variant,p.Lys141Asn,ENST00000495642,;	C	ENSG00000174173	ENST00000309922	Transcript
CBLB	0	.	GRCh38	chr3	105702419	105702419	+	Missense_Mutation	SNP	G	G	T	novel		IMR32_S11	NORMAL	G	G																c.1634C>A	p.Pro545Gln	p.P545Q	ENST00000264122	12/19	7	5	2				CBLB,missense_variant,p.Pro545Gln,ENST00000264122,NM_001321808.1,NM_001321820.1,NM_001321786.1,NM_001321788.1,NM_001321790.1,NM_001321797.1,NM_001321807.1,NM_001321816.1,NM_001321811.1,NM_001321799.1,NM_001321796.1,NM_001321822.1,NM_001321798.1,NM_001321795.1,NM_170662.4,NM_001321806.1,NM_001321789.1,NM_001321793.1,NM_001321794.1,NM_001321791.1;CBLB,missense_variant,p.Pro545Gln,ENST00000403724,;C…	T	ENSG00000114423	ENST00000264122	Transcript
CBLB	0	.	GRCh38	chr3	105853474	105853474	+	Missense_Mutation	SNP	C	C	T	novel		IMR32_S11	NORMAL	C	C																c.359G>A	p.Arg120Gln	p.R120Q	ENST00000264122	3/19	10	8	2				CBLB,missense_variant,p.Arg120Gln,ENST00000264122,NM_001321808.1,NM_001321820.1,NM_001321786.1,NM_001321788.1,NM_001321790.1,NM_001321797.1,NM_001321807.1,NM_001321816.1,NM_001321811.1,NM_001321799.1,NM_001321796.1,NM_001321822.1,NM_001321798.1,NM_001321795.1,NM_170662.4,NM_001321806.1,NM_001321789.1,NM_001321793.1,NM_001321794.1,NM_001321791.1;CBLB,missense_variant,p.Arg120Gln,ENST00000403724,;C…	T	ENSG00000114423	ENST00000264122	Transcript
KIAA1524	0	.	GRCh38	chr3	108569448	108569448	+	Missense_Mutation	SNP	A	A	T	novel		IMR32_S11	NORMAL	A	A																c.1054T>A	p.Leu352Met	p.L352M	ENST00000295746	9/21	14	12	2				KIAA1524,missense_variant,p.Leu352Met,ENST00000295746,NM_020890.2;KIAA1524,missense_variant,p.Leu193Met,ENST00000491772,;KIAA1524,missense_variant,p.Leu352Met,ENST00000619684,;KIAA1524,non_coding_transcript_exon_variant,,ENST00000487834,;KIAA1524,3_prime_UTR_variant,,ENST00000481530,;	T	ENSG00000163507	ENST00000295746	Transcript
DZIP3	0	.	GRCh38	chr3	108648096	108648096	+	Missense_Mutation	SNP	T	T	C	novel		IMR32_S11	NORMAL	T	T																c.1946T>C	p.Leu649Pro	p.L649P	ENST00000361582	16/33	7	5	2				DZIP3,missense_variant,p.Leu649Pro,ENST00000361582,NM_014648.3;DZIP3,missense_variant,p.Leu649Pro,ENST00000463306,;DZIP3,missense_variant,p.Leu649Pro,ENST00000479138,;DZIP3,3_prime_UTR_variant,,ENST00000495008,;	C	ENSG00000198919	ENST00000361582	Transcript
CD96	0	.	GRCh38	chr3	111623759	111623759	+	Missense_Mutation	SNP	C	C	A	novel		IMR32_S11	NORMAL	C	C																c.1234C>A	p.Pro412Thr	p.P412T	ENST00000283285	10/15	21	9	12				CD96,missense_variant,p.Pro396Thr,ENST00000352690,NM_005816.4;CD96,missense_variant,p.Pro412Thr,ENST00000283285,NM_198196.2;CD96,missense_variant,p.Pro396Thr,ENST00000494798,;	A	ENSG00000153283	ENST00000283285	Transcript
PHLDB2	0	.	GRCh38	chr3	111932355	111932355	+	Nonsense_Mutation	SNP	T	T	A	novel		IMR32_S11	NORMAL	T	T																c.2088T>A	p.Cys696Ter	p.C696*	ENST00000431670	6/18	11	9	2				PHLDB2,stop_gained,p.Cys696Ter,ENST00000431670,NM_001134438.1;PHLDB2,stop_gained,p.Cys696Ter,ENST00000393925,NM_001134439.1;PHLDB2,stop_gained,p.Cys282Ter,ENST00000495180,;PHLDB2,intron_variant,,ENST00000412622,NM_145753.2;PHLDB2,intron_variant,,ENST00000393923,NM_001134437.1;PHLDB2,intron_variant,,ENST00000481953,;PHLDB2,intron_variant,,ENST00000498699,;PHLDB2,upstream_gene_variant,,ENST00000478…	A	ENSG00000144824	ENST00000431670	Transcript
SLC9C1	0	.	GRCh38	chr3	112155012	112155012	+	Missense_Mutation	SNP	T	T	A	novel		IMR32_S11	NORMAL	T	T																c.3402A>T	p.Glu1134Asp	p.E1134D	ENST00000305815	27/29	4	2	2				SLC9C1,missense_variant,p.Glu1134Asp,ENST00000305815,NM_183061.2;SLC9C1,missense_variant,p.Glu1086Asp,ENST00000487372,NM_001320531.1;SLC9C1,3_prime_UTR_variant,,ENST00000471295,;	A	ENSG00000172139	ENST00000305815	Transcript
SLC9C1	0	.	GRCh38	chr3	112199392	112199392	+	Missense_Mutation	SNP	C	C	T	novel		IMR32_S11	NORMAL	C	C																c.2452G>A	p.Ala818Thr	p.A818T	ENST00000305815	20/29	8	6	2				SLC9C1,missense_variant,p.Ala818Thr,ENST00000305815,NM_183061.2;SLC9C1,missense_variant,p.Ala770Thr,ENST00000487372,NM_001320531.1;SLC9C1,3_prime_UTR_variant,,ENST00000471295,;	T	ENSG00000172139	ENST00000305815	Transcript
AC026348.1	0	.	GRCh38	chr3	113341783	113341783	+	Missense_Mutation	SNP	T	T	G	novel		IMR32_S11	NORMAL	T	T																c.3398A>C	p.Gln1133Pro	p.Q1133P	ENST00000393845	23/34	10	8	2				AC026348.1,missense_variant,p.Gln1133Pro,ENST00000393845,NM_001164496.1;CFAP44,missense_variant,p.Gln270Pro,ENST00000465636,;CFAP44,3_prime_UTR_variant,,ENST00000490481,;	G	ENSG00000283241	ENST00000393845	Transcript
AC026348.1	0	.	GRCh38	chr3	113401610	113401610	+	Missense_Mutation	SNP	T	T	G	novel		IMR32_S11	NORMAL	T	T																c.1300A>C	p.Thr434Pro	p.T434P	ENST00000393845	9/34	13	11	2				AC026348.1,missense_variant,p.Thr434Pro,ENST00000393845,NM_001164496.1;CFAP44,missense_variant,p.Thr434Pro,ENST00000295868,NM_018338.3;CFAP44-AS1,upstream_gene_variant,,ENST00000498480,;CFAP44-AS1,upstream_gene_variant,,ENST00000473329,;CFAP44,upstream_gene_variant,,ENST00000475568,;CFAP44,3_prime_UTR_variant,,ENST00000488854,;CFAP44,intron_variant,,ENST00000465186,;CFAP44,downstream_gene_variant…	G	ENSG00000283241	ENST00000393845	Transcript
SPICE1	0	.	GRCh38	chr3	113489037	113489037	+	Missense_Mutation	SNP	T	T	A	novel		IMR32_S11	NORMAL	T	T																c.519A>T	p.Glu173Asp	p.E173D	ENST00000295872	7/18	10	8	2				SPICE1,missense_variant,p.Glu173Asp,ENST00000295872,NM_144718.3,NM_001331078.1,NM_001331079.1;SPICE1,missense_variant,p.Glu173Asp,ENST00000495812,;SPICE1,upstream_gene_variant,,ENST00000467618,;SPICE1,downstream_gene_variant,,ENST00000480527,;SPICE1,non_coding_transcript_exon_variant,,ENST00000496105,;	A	ENSG00000163611	ENST00000295872	Transcript
ZBTB20	0	.	GRCh38	chr3	114350760	114350760	+	Missense_Mutation	SNP	C	C	T	rs138924453		IMR32_S11	NORMAL	C	C																c.1318G>A	p.Glu440Lys	p.E440K	ENST00000474710	4/5	63	30	33				ZBTB20,missense_variant,p.Glu367Lys,ENST00000357258,NM_015642.5;ZBTB20,missense_variant,p.Glu367Lys,ENST00000462705,NM_001164343.2;ZBTB20,missense_variant,p.Glu367Lys,ENST00000393785,NM_001164346.2;ZBTB20,missense_variant,p.Glu367Lys,ENST00000471418,NM_001164345.2;ZBTB20,missense_variant,p.Glu367Lys,ENST00000464560,NM_001164344.2;ZBTB20,missense_variant,p.Glu367Lys,ENST00000481632,NM_001164347.2;…	T	ENSG00000181722	ENST00000474710	Transcript
POLQ	0	.	GRCh38	chr3	121490040	121490040	+	Missense_Mutation	SNP	T	T	G	rs3218633		IMR32_S11	NORMAL	T	T																c.2891A>C	p.Glu964Ala	p.E964A	ENST00000264233	16/30	9	5	4				POLQ,missense_variant,p.Glu1099Ala,ENST00000621776,;POLQ,missense_variant,p.Glu964Ala,ENST00000264233,NM_199420.3;RPL7AP11,upstream_gene_variant,,ENST00000486538,;	G	ENSG00000051341	ENST00000264233	Transcript
POLQ	0	.	GRCh38	chr3	121498481	121498481	+	Nonsense_Mutation	SNP	T	T	A	novel		IMR32_S11	NORMAL	T	T																c.2149A>T	p.Lys717Ter	p.K717*	ENST00000264233	13/30	11	9	2				POLQ,stop_gained,p.Lys852Ter,ENST00000621776,;POLQ,stop_gained,p.Lys717Ter,ENST00000264233,NM_199420.3;RPL7AP11,downstream_gene_variant,,ENST00000486538,;	A	ENSG00000051341	ENST00000264233	Transcript
GOLGB1	0	.	GRCh38	chr3	121722264	121722264	+	Nonsense_Mutation	SNP	G	G	A	novel		IMR32_S11	NORMAL	G	G																c.646C>T	p.Gln216Ter	p.Q216*	ENST00000393667	6/22	13	11	2				GOLGB1,stop_gained,p.Gln216Ter,ENST00000393667,NM_001256486.1;GOLGB1,stop_gained,p.Gln216Ter,ENST00000340645,NM_004487.4;GOLGB1,stop_gained,p.Gln177Ter,ENST00000614479,NM_001256487.1,NM_001256488.1;GOLGB1,stop_gained,p.Gln216Ter,ENST00000494517,;GOLGB1,intron_variant,,ENST00000489400,;GOLGB1,splice_region_variant,,ENST00000482512,;	A	ENSG00000173230	ENST00000393667	Transcript
EAF2	0	.	GRCh38	chr3	121872582	121872582	+	Missense_Mutation	SNP	A	A	G	novel		IMR32_S11	NORMAL	A	A																c.530A>G	p.Asp177Gly	p.D177G	ENST00000273668	5/6	14	12	2				EAF2,missense_variant,p.Asp177Gly,ENST00000273668,NM_018456.5;EAF2,missense_variant,p.Asp177Gly,ENST00000451944,;EAF2,3_prime_UTR_variant,,ENST00000490434,NM_001320041.1;	G	ENSG00000145088	ENST00000273668	Transcript
CCDC14	0	.	GRCh38	chr3	123915447	123915447	+	Missense_Mutation	SNP	C	C	T	rs145664821		IMR32_S11	NORMAL	C	C																c.2071G>A	p.Gly691Ser	p.G691S	ENST00000488653	12/12	27	15	12				CCDC14,missense_variant,p.Gly532Ser,ENST00000485727,;CCDC14,missense_variant,p.Gly532Ser,ENST00000489746,NM_001308317.1;CCDC14,missense_variant,p.Gly691Ser,ENST00000488653,NM_022757.4;CCDC14,missense_variant,p.Gly691Ser,ENST00000433542,;CCDC14,missense_variant,p.Gly643Ser,ENST00000310351,;CCDC14,missense_variant,p.Gly684Ser,ENST00000409697,;CCDC14,intron_variant,,ENST00000419247,;CCDC14,intron_va…	T	ENSG00000175455	ENST00000488653	Transcript
ISY1	0	.	GRCh38	chr3	129137133	129137133	+	Missense_Mutation	SNP	T	T	C	novel		IMR32_S11	NORMAL	T	T																c.482a>G	p.Gln161Arg	p.Q161R	ENST00000273541	8/12	62	47	15				ISY1,missense_variant,p.Gln161Arg,ENST00000273541,NM_001199469.1;ISY1-RAB43,intron_variant,,ENST00000418265,NM_001204890.1;ISY1,intron_variant,,ENST00000393295,NM_020701.3;ISY1,intron_variant,,ENST00000393292,;ISY1,intron_variant,,ENST00000496163,;ISY1,intron_variant,,ENST00000471497,;ISY1,intron_variant,,ENST00000485703,;	C	ENSG00000240682	ENST00000273541	Transcript
TRH	0	.	GRCh38	chr3	129976843	129976843	+	Missense_Mutation	SNP	G	G	A	rs769402789		IMR32_S11	NORMAL	G	G																c.356G>A	p.Arg119Gln	p.R119Q	ENST00000302649	3/3	312	143	169				TRH,missense_variant,p.Arg119Gln,ENST00000302649,NM_007117.4;TRH,missense_variant,p.Arg115Gln,ENST00000507066,;	A	ENSG00000170893	ENST00000302649	Transcript
STAG1	0	.	GRCh38	chr3	136369258	136369258	+	Missense_Mutation	SNP	G	G	C	novel		IMR32_S11	NORMAL	G	G																c.2395C>G	p.Leu799Val	p.L799V	ENST00000383202	24/34	14	12	2				STAG1,missense_variant,p.Leu799Val,ENST00000383202,NM_005862.2;STAG1,missense_variant,p.Leu799Val,ENST00000236698,;STAG1,missense_variant,p.Leu573Val,ENST00000434713,;STAG1,3_prime_UTR_variant,,ENST00000629124,;STAG1,3_prime_UTR_variant,,ENST00000483235,;	C	ENSG00000118007	ENST00000383202	Transcript
TRIM42	0	.	GRCh38	chr3	140691077	140691077	+	Missense_Mutation	SNP	G	G	A	rs115301879		IMR32_S11	NORMAL	G	G																c.1970G>A	p.Arg657Gln	p.R657Q	ENST00000286349	4/5	44	17	27				TRIM42,missense_variant,p.Arg657Gln,ENST00000286349,NM_152616.4;	A	ENSG00000155890	ENST00000286349	Transcript
ZBTB38	0	.	GRCh38	chr3	141444465	141444465	+	Missense_Mutation	SNP	G	G	T	novel		IMR32_S11	NORMAL	G	G																c.2077G>T	p.Val693Phe	p.V693F	ENST00000514251	4/4	89	45	44				ZBTB38,missense_variant,p.Val693Phe,ENST00000514251,;ZBTB38,missense_variant,p.Val693Phe,ENST00000637056,NM_001080412.2;ZBTB38,missense_variant,p.Val693Phe,ENST00000441582,;ZBTB38,missense_variant,p.Val693Phe,ENST00000321464,;ZBTB38,missense_variant,p.Val693Phe,ENST00000636289,;ZBTB38,missense_variant,p.Val693Phe,ENST00000509883,;ZBTB38,downstream_gene_variant,,ENST00000509842,;ZBTB38,downstream_…	T	ENSG00000177311	ENST00000514251	Transcript
TRPC1	0	.	GRCh38	chr3	142791108	142791108	+	Missense_Mutation	SNP	A	A	G	novel		IMR32_S11	NORMAL	A	A																c.1387A>G	p.Asn463Asp	p.N463D	ENST00000476941	8/13	14	12	2				TRPC1,missense_variant,p.Asn429Asp,ENST00000273482,;TRPC1,missense_variant,p.Asn429Asp,ENST00000612385,NM_003304.4;TRPC1,missense_variant,p.Asn463Asp,ENST00000476941,NM_001251845.1;	G	ENSG00000144935	ENST00000476941	Transcript
SLC9A9	0	.	GRCh38	chr3	143795068	143795068	+	Missense_Mutation	SNP	A	A	G	novel		IMR32_S11	NORMAL	A	A																c.466T>C	p.Phe156Leu	p.F156L	ENST00000316549	4/16	8	6	2				SLC9A9,missense_variant,p.Phe156Leu,ENST00000316549,NM_173653.3;SLC9A9,missense_variant,p.Phe130Leu,ENST00000474151,;SLC9A9,3_prime_UTR_variant,,ENST00000474727,;	G	ENSG00000181804	ENST00000316549	Transcript
PLSCR4	0	.	GRCh38	chr3	146206667	146206667	+	Missense_Mutation	SNP	C	C	A	rs143201630		IMR32_S11	NORMAL	C	C																c.213G>T	p.Leu71Phe	p.L71F	ENST00000354952	4/9	44	21	23				PLSCR4,missense_variant,p.Leu71Phe,ENST00000354952,NM_020353.2;PLSCR4,missense_variant,p.Leu71Phe,ENST00000383083,NM_001128306.1;PLSCR4,missense_variant,p.Leu56Phe,ENST00000433593,NM_001177304.1;PLSCR4,missense_variant,p.Leu71Phe,ENST00000446574,NM_001128305.1;PLSCR4,missense_variant,p.Leu71Phe,ENST00000493382,NM_001128304.1;PLSCR4,missense_variant,p.Leu71Phe,ENST00000460350,;PLSCR4,missense_vari…	A	ENSG00000114698	ENST00000354952	Transcript
CPA3	0	.	GRCh38	chr3	148883615	148883615	+	Missense_Mutation	SNP	A	A	T	novel		IMR32_S11	NORMAL	A	A																c.781A>T	p.Ile261Phe	p.I261F	ENST00000296046	9/11	14	12	2				CPA3,missense_variant,p.Ile261Phe,ENST00000296046,NM_001870.3;RP11-680B3.2,intron_variant,,ENST00000488190,;CPA3,splice_region_variant,,ENST00000477926,;	T	ENSG00000163751	ENST00000296046	Transcript
HLTF	0	.	GRCh38	chr3	149050255	149050255	+	Missense_Mutation	SNP	T	T	C	novel		IMR32_S11	NORMAL	T	T																c.1594A>G	p.Asn532Asp	p.N532D	ENST00000310053	15/25	8	6	2				HLTF,missense_variant,p.Asn532Asp,ENST00000310053,NM_003071.3,NM_139048.2,NM_001318935.1;HLTF,missense_variant,p.Asn531Asp,ENST00000465259,NM_001318934.1;HLTF,missense_variant,p.Asn532Asp,ENST00000392912,;HLTF,missense_variant,p.Asn532Asp,ENST00000494055,;HLTF,upstream_gene_variant,,ENST00000467858,;HLTF,downstream_gene_variant,,ENST00000493881,;	C	ENSG00000071794	ENST00000310053	Transcript
HPS3	0	.	GRCh38	chr3	149145526	149145526	+	Missense_Mutation	SNP	A	A	T	novel		IMR32_S11	NORMAL	A	A																c.1143A>T	p.Gln381His	p.Q381H	ENST00000296051	5/17	10	8	2				HPS3,missense_variant,p.Gln381His,ENST00000296051,NM_032383.4;HPS3,missense_variant,p.Gln216His,ENST00000460120,NM_001308258.1;HPS3,non_coding_transcript_exon_variant,,ENST00000462030,;HPS3,non_coding_transcript_exon_variant,,ENST00000486530,;	T	ENSG00000163755	ENST00000296051	Transcript
HPS3	0	.	GRCh38	chr3	149153525	149153525	+	Missense_Mutation	SNP	C	C	A	novel		IMR32_S11	NORMAL	C	C																c.1277C>A	p.Ala426Asp	p.A426D	ENST00000296051	7/17	38	24	14				HPS3,missense_variant,p.Ala426Asp,ENST00000296051,NM_032383.4;HPS3,missense_variant,p.Ala261Asp,ENST00000460120,NM_001308258.1;HPS3,non_coding_transcript_exon_variant,,ENST00000462030,;HPS3,non_coding_transcript_exon_variant,,ENST00000486530,;	A	ENSG00000163755	ENST00000296051	Transcript
SELENOT	0	.	GRCh38	chr3	150603438	150603438	+	Missense_Mutation	SNP	G	G	A	rs11548663		IMR32_S11	NORMAL	G	G																c.76G>A	p.Val26Met	p.V26M	ENST00000471696	1/6	38	21	17				SELENOT,missense_variant,p.Val26Met,ENST00000615547,;SELENOT,missense_variant,p.Val26Met,ENST00000471696,NM_016275.3;SELENOT,5_prime_UTR_variant,,ENST00000485923,;SELENOT,5_prime_UTR_variant,,ENST00000477889,;SELENOT,intron_variant,,ENST00000480740,;SERP1,upstream_gene_variant,,ENST00000479209,;SERP1,upstream_gene_variant,,ENST00000490945,;SERP1,upstream_gene_variant,,ENST00000491195,;SERP1,upstr…	A	ENSG00000198843	ENST00000471696	Transcript
GPR171	0	.	GRCh38	chr3	151198436	151198436	+	Missense_Mutation	SNP	A	A	C	novel		IMR32_S11	NORMAL	A	A																c.951T>G	p.Asn317Lys	p.N317K	ENST00000309180	3/3	14	12	2				GPR171,missense_variant,p.Asn317Lys,ENST00000309180,NM_013308.3;GPR171,missense_variant,p.Asn317Lys,ENST00000617554,;MED12L,intron_variant,,ENST00000474524,NM_053002.5;MED12L,intron_variant,,ENST00000273432,;MED12L,intron_variant,,ENST00000480026,;MED12L,downstream_gene_variant,,ENST00000309237,;MED12L,downstream_gene_variant,,ENST00000422248,;GPR171,downstream_gene_variant,,ENST00000480322,;	C	ENSG00000174946	ENST00000309180	Transcript
IGSF10	0	.	GRCh38	chr3	151437302	151437302	+	Missense_Mutation	SNP	A	A	G	rs145036931		IMR32_S11	NORMAL	A	A																c.7259T>C	p.Ile2420Thr	p.I2420T	ENST00000282466	6/6	64	38	26				IGSF10,missense_variant,p.Ile2420Thr,ENST00000282466,NM_178822.4;IGSF10,intron_variant,,ENST00000489791,;MED12L,downstream_gene_variant,,ENST00000474524,NM_053002.5;MED12L,downstream_gene_variant,,ENST00000273432,;IGSF10,non_coding_transcript_exon_variant,,ENST00000495443,;IGSF10,non_coding_transcript_exon_variant,,ENST00000493841,;IGSF10,upstream_gene_variant,,ENST00000497472,;	G	ENSG00000152580	ENST00000282466	Transcript
DHX36	0	.	GRCh38	chr3	154284822	154284822	+	Missense_Mutation	SNP	T	T	A	novel		IMR32_S11	NORMAL	T	T																c.2197A>T	p.Ile733Phe	p.I733F	ENST00000496811	18/25	5	3	2				DHX36,missense_variant,p.Ile733Phe,ENST00000496811,NM_020865.2;DHX36,missense_variant,p.Ile733Phe,ENST00000308361,;DHX36,missense_variant,p.Ile719Phe,ENST00000329463,NM_001114397.1;DHX36,missense_variant,p.Ile647Phe,ENST00000481941,;DHX36,missense_variant,p.Ile180Phe,ENST00000469977,;DHX36,missense_variant,p.Ile56Phe,ENST00000479934,;DHX36,non_coding_transcript_exon_variant,,ENST00000481332,;DHX3…	A	ENSG00000174953	ENST00000496811	Transcript
GFM1	0	.	GRCh38	chr3	158653465	158653465	+	Missense_Mutation	SNP	G	G	T	novel		IMR32_S11	NORMAL	G	G																c.1053G>T	p.Glu351Asp	p.E351D	ENST00000264263	8/19	12	10	2				GFM1,missense_variant,p.Glu332Asp,ENST00000486715,NM_024996.5;GFM1,missense_variant,p.Glu351Asp,ENST00000264263,NM_001308164.1;GFM1,missense_variant,p.Glu332Asp,ENST00000478576,NM_001308166.1;LXN,intron_variant,,ENST00000482640,;GFM1,missense_variant,p.Glu332Asp,ENST00000478254,;GFM1,splice_region_variant,,ENST00000312756,;GFM1,downstream_gene_variant,,ENST00000478251,;	T	ENSG00000168827	ENST00000264263	Transcript
BCHE	0	.	GRCh38	chr3	165786249	165786249	+	Missense_Mutation	SNP	T	T	A	novel		IMR32_S11	NORMAL	T	T																c.1580A>T	p.Lys527Ile	p.K527I	ENST00000264381	3/4	4	2	2				BCHE,missense_variant,p.Lys527Ile,ENST00000264381,NM_000055.2;BCHE,missense_variant,p.Lys57Ile,ENST00000488954,;BCHE,missense_variant,p.Lys57Ile,ENST00000479451,;BCHE,missense_variant,p.Lys527Ile,ENST00000497011,;BCHE,3_prime_UTR_variant,,ENST00000482958,;	A	ENSG00000114200	ENST00000264381	Transcript
BCHE	0	.	GRCh38	chr3	165786256	165786256	+	Missense_Mutation	SNP	C	C	G	novel		IMR32_S11	NORMAL	C	C																c.1573G>C	p.Glu525Gln	p.E525Q	ENST00000264381	3/4	3	1	2				BCHE,missense_variant,p.Glu525Gln,ENST00000264381,NM_000055.2;BCHE,missense_variant,p.Glu55Gln,ENST00000488954,;BCHE,missense_variant,p.Glu55Gln,ENST00000479451,;BCHE,missense_variant,p.Glu525Gln,ENST00000497011,;BCHE,3_prime_UTR_variant,,ENST00000482958,;	G	ENSG00000114200	ENST00000264381	Transcript
ZBBX	0	.	GRCh38	chr3	167314060	167314060	+	Missense_Mutation	SNP	T	T	C	novel		IMR32_S11	NORMAL	T	T																c.1331A>G	p.Gln444Arg	p.Q444R	ENST00000455345	15/21	5	3	2				ZBBX,missense_variant,p.Gln444Arg,ENST00000392766,NM_024687.3;ZBBX,missense_variant,p.Gln444Arg,ENST00000455345,NM_001199201.1;ZBBX,missense_variant,p.Gln444Arg,ENST00000307529,;ZBBX,missense_variant,p.Gln415Arg,ENST00000392767,;ZBBX,missense_variant,p.Gln415Arg,ENST00000392764,NM_001199202.1;ZBBX,downstream_gene_variant,,ENST00000469220,;	C	ENSG00000169064	ENST00000455345	Transcript
ZBBX	0	.	GRCh38	chr3	167327951	167327951	+	Missense_Mutation	SNP	C	C	A	novel		IMR32_S11	NORMAL	C	C																c.853G>T	p.Ala285Ser	p.A285S	ENST00000455345	10/21	18	15	3				ZBBX,missense_variant,p.Ala285Ser,ENST00000392766,NM_024687.3;ZBBX,missense_variant,p.Ala285Ser,ENST00000455345,NM_001199201.1;ZBBX,missense_variant,p.Ala285Ser,ENST00000307529,;ZBBX,missense_variant,p.Ala256Ser,ENST00000392767,;ZBBX,missense_variant,p.Ala256Ser,ENST00000392764,NM_001199202.1;ZBBX,intron_variant,,ENST00000469220,;	A	ENSG00000169064	ENST00000455345	Transcript
SERPINI1	0	.	GRCh38	chr3	167789363	167789363	+	Missense_Mutation	SNP	G	G	C	novel		IMR32_S11	NORMAL	G	G																c.235G>C	p.Asp79His	p.D79H	ENST00000295777	2/9	6	4	2				SERPINI1,missense_variant,p.Asp79His,ENST00000295777,NM_005025.4;SERPINI1,missense_variant,p.Asp79His,ENST00000446050,NM_001122752.1;SERPINI1,missense_variant,p.Asp79His,ENST00000472747,;SERPINI1,missense_variant,p.Asp79His,ENST00000472941,;	C	ENSG00000163536	ENST00000295777	Transcript
SERPINI1	0	.	GRCh38	chr3	167789367	167789367	+	Missense_Mutation	SNP	G	G	C	novel		IMR32_S11	NORMAL	G	G																c.239G>C	p.Ser80Thr	p.S80T	ENST00000295777	2/9	6	4	2				SERPINI1,missense_variant,p.Ser80Thr,ENST00000295777,NM_005025.4;SERPINI1,missense_variant,p.Ser80Thr,ENST00000446050,NM_001122752.1;SERPINI1,missense_variant,p.Ser80Thr,ENST00000472747,;SERPINI1,missense_variant,p.Ser80Thr,ENST00000472941,;	C	ENSG00000163536	ENST00000295777	Transcript
GOLIM4	0	.	GRCh38	chr3	168048309	168048309	+	Missense_Mutation	SNP	G	G	T	novel		IMR32_S11	NORMAL	G	G																c.244C>A	p.His82Asn	p.H82N	ENST00000470487	2/16	9	7	2				GOLIM4,missense_variant,p.His82Asn,ENST00000470487,NM_014498.4;GOLIM4,missense_variant,p.His82Asn,ENST00000309027,NM_001308155.1;GOLIM4,upstream_gene_variant,,ENST00000479415,;	T	ENSG00000173905	ENST00000470487	Transcript
GPR160	0	.	GRCh38	chr3	170084778	170084778	+	Missense_Mutation	SNP	T	T	C	novel		IMR32_S11	NORMAL	T	T																c.806T>C	p.Ile269Thr	p.I269T	ENST00000355897	4/4	10	8	2				GPR160,missense_variant,p.Ile269Thr,ENST00000355897,NM_014373.2;PHC3,downstream_gene_variant,,ENST00000495893,NM_024947.3;GPR160,downstream_gene_variant,,ENST00000492492,;PHC3,downstream_gene_variant,,ENST00000484068,;GPR160,downstream_gene_variant,,ENST00000473675,;GPR160,downstream_gene_variant,,ENST00000482710,;GPR160,downstream_gene_variant,,ENST00000485735,;RP11-379K17.12,upstream_gene_varia…	C	ENSG00000173890	ENST00000355897	Transcript
SLC7A14	0	.	GRCh38	chr3	170501333	170501333	+	Missense_Mutation	SNP	G	G	A	novel		IMR32_S11	NORMAL	G	G																c.317C>T	p.Ala106Val	p.A106V	ENST00000231706	3/8	11	9	2				SLC7A14,missense_variant,p.Ala106Val,ENST00000231706,NM_020949.2;CLDN11,intron_variant,,ENST00000486975,;CLDN11,intron_variant,,ENST00000480067,;CLDN11,intron_variant,,ENST00000471373,;KRT8P13,downstream_gene_variant,,ENST00000463294,;	A	ENSG00000013293	ENST00000231706	Transcript
ECT2	0	.	GRCh38	chr3	172816694	172816694	+	Missense_Mutation	SNP	A	A	G	novel		IMR32_S11	NORMAL	A	A																c.2512A>G	p.Thr838Ala	p.T838A	ENST00000392692	24/25	8	6	2				ECT2,missense_variant,p.Thr807Ala,ENST00000540509,NM_001258316.1;ECT2,missense_variant,p.Thr806Ala,ENST00000417960,;ECT2,missense_variant,p.Thr838Ala,ENST00000392692,NM_001258315.1;ECT2,missense_variant,p.Thr807Ala,ENST00000232458,NM_018098.5;ECT2,missense_variant,p.Thr807Ala,ENST00000441497,;ECT2,missense_variant,p.Thr178Ala,ENST00000437296,;ECT2,non_coding_transcript_exon_variant,,ENST000004860…	G	ENSG00000114346	ENST00000392692	Transcript
CCDC39	0	.	GRCh38	chr3	180659468	180659468	+	Missense_Mutation	SNP	A	A	C	novel		IMR32_S11	NORMAL	A	A																c.722T>G	p.Ile241Arg	p.I241R	ENST00000442201	6/20	9	7	2				CCDC39,missense_variant,p.Ile241Arg,ENST00000442201,NM_181426.1;CCDC39,downstream_gene_variant,,ENST00000471307,;CCDC39,missense_variant,p.Ile241Arg,ENST00000476379,;	C	ENSG00000145075	ENST00000442201	Transcript
FXR1	0	.	GRCh38	chr3	180963070	180963070	+	Missense_Mutation	SNP	C	C	A	novel		IMR32_S11	NORMAL	C	C																c.1178C>A	p.Pro393His	p.P393H	ENST00000357559	13/17	12	10	2				FXR1,missense_variant,p.Pro393His,ENST00000357559,NM_005087.3;FXR1,missense_variant,p.Pro308His,ENST00000305586,NM_001013439.2;FXR1,missense_variant,p.Pro393His,ENST00000445140,NM_001013438.2;FXR1,missense_variant,p.Pro380His,ENST00000480918,;FXR1,missense_variant,p.Pro308His,ENST00000468861,;FXR1,missense_variant,p.Pro344His,ENST00000491062,;FXR1,upstream_gene_variant,,ENST00000482125,;FXR1,non_…	A	ENSG00000114416	ENST00000357559	Transcript
ATP11B	0	.	GRCh38	chr3	182873861	182873861	+	Missense_Mutation	SNP	A	A	G	novel		IMR32_S11	NORMAL	A	A																c.2098A>G	p.Ile700Val	p.I700V	ENST00000323116	19/30	13	11	2				ATP11B,missense_variant,p.Ile700Val,ENST00000323116,NM_014616.2;ATP11B,missense_variant,p.Ile501Val,ENST00000498086,;ATP11B,non_coding_transcript_exon_variant,,ENST00000490303,;ATP11B,upstream_gene_variant,,ENST00000466758,;	G	ENSG00000058063	ENST00000323116	Transcript
ATP11B	0	.	GRCh38	chr3	182884869	182884869	+	Missense_Mutation	SNP	G	G	C	novel		IMR32_S11	NORMAL	G	G																c.2626G>C	p.Ala876Pro	p.A876P	ENST00000323116	22/30	7	5	2				ATP11B,missense_variant,p.Ala876Pro,ENST00000323116,NM_014616.2;ATP11B,missense_variant,p.Ala677Pro,ENST00000498086,;ATP11B,missense_variant,p.Ala111Pro,ENST00000482070,;ATP11B,3_prime_UTR_variant,,ENST00000466758,;ATP11B,non_coding_transcript_exon_variant,,ENST00000490303,;	C	ENSG00000058063	ENST00000323116	Transcript
DVL3	0	.	GRCh38	chr3	184166908	184166908	+	Missense_Mutation	SNP	G	G	T	novel		IMR32_S11	NORMAL	G	G																c.1131G>T	p.Met377Ile	p.M377I	ENST00000313143	11/15	172	90	82				DVL3,missense_variant,p.Met377Ile,ENST00000313143,NM_004423.3;DVL3,missense_variant,p.Met360Ile,ENST00000431765,;DVL3,downstream_gene_variant,,ENST00000423300,;DVL3,downstream_gene_variant,,ENST00000462665,;DVL3,non_coding_transcript_exon_variant,,ENST00000478247,;DVL3,downstream_gene_variant,,ENST00000467873,;DVL3,downstream_gene_variant,,ENST00000435708,;DVL3,downstream_gene_variant,,ENST000004…	T	ENSG00000161202	ENST00000313143	Transcript
VPS8	0	.	GRCh38	chr3	184838733	184838733	+	Missense_Mutation	SNP	T	T	C	novel		IMR32_S11	NORMAL	T	T																c.467T>C	p.Leu156Ser	p.L156S	ENST00000625842	6/48	13	11	2				VPS8,missense_variant,p.Leu156Ser,ENST00000287546,;VPS8,missense_variant,p.Leu156Ser,ENST00000436792,NM_015303.3;VPS8,missense_variant,p.Leu156Ser,ENST00000625842,NM_001009921.2;VPS8,missense_variant,p.Leu156Ser,ENST00000446204,;VPS8,missense_variant,p.Leu156Ser,ENST00000424463,;VPS8,missense_variant,p.Leu156Ser,ENST00000422105,;VPS8,missense_variant,p.Leu58Ser,ENST00000426319,;VPS8,downstream_ge…	C	ENSG00000156931	ENST00000625842	Transcript
KNG1	0	.	GRCh38	chr3	186725094	186725094	+	Missense_Mutation	SNP	G	G	A	novel		IMR32_S11	NORMAL	G	G																c.398G>A	p.Gly133Asp	p.G133D	ENST00000265023	4/10	8	6	2				KNG1,missense_variant,p.Gly133Asp,ENST00000265023,NM_001102416.2;KNG1,missense_variant,p.Gly133Asp,ENST00000287611,NM_000893.3;KNG1,missense_variant,p.Gly133Asp,ENST00000447445,NM_001166451.1;RP11-573D15.8,intron_variant,,ENST00000627551,;RP11-573D15.8,intron_variant,,ENST00000630864,;RP11-573D15.8,intron_variant,,ENST00000625303,;RP11-573D15.8,intron_variant,,ENST00000629106,;RP11-573D15.8,intro…	A	ENSG00000113889	ENST00000265023	Transcript
TMEM207	0	.	GRCh38	chr3	190429663	190429663	+	Missense_Mutation	SNP	C	C	T	rs753852933		IMR32_S11	NORMAL	C	C																c.373G>A	p.Val125Ile	p.V125I	ENST00000354905	5/5	10	8	2				TMEM207,missense_variant,p.Val125Ile,ENST00000354905,NM_207316.2;	T	ENSG00000198398	ENST00000354905	Transcript
PPP1R2	0	.	GRCh38	chr3	195519101	195519101	+	Missense_Mutation	SNP	T	T	G	novel		IMR32_S11	NORMAL	T	T																c.488A>C	p.Lys163Thr	p.K163T	ENST00000618156	5/6	9	7	2				PPP1R2,missense_variant,p.Lys163Thr,ENST00000618156,NM_006241.7,NM_001291504.1,NM_001316325.1;PPP1R2,missense_variant,p.Lys137Thr,ENST00000438848,NM_001291505.1;RNU6ATAC24P,downstream_gene_variant,,ENST00000516811,;PPP1R2,3_prime_UTR_variant,,ENST00000418939,;PPP1R2,non_coding_transcript_exon_variant,,ENST00000460437,;PPP1R2,downstream_gene_variant,,ENST00000413183,;	G	ENSG00000184203	ENST00000618156	Transcript
PPP1R2	0	.	GRCh38	chr3	195529826	195529826	+	Missense_Mutation	SNP	C	C	T	novel		IMR32_S11	NORMAL	C	C																c.198G>A	p.Met66Ile	p.M66I	ENST00000618156	2/6	11	9	2				PPP1R2,missense_variant,p.Met66Ile,ENST00000618156,NM_006241.7,NM_001291504.1,NM_001316325.1;PPP1R2,missense_variant,p.Met66Ile,ENST00000438848,NM_001291505.1;PPP1R2,missense_variant,p.Met66Ile,ENST00000625807,;PPP1R2,missense_variant,p.Met12Ile,ENST00000418939,;PPP1R2,missense_variant,p.Met66Ile,ENST00000413183,;PPP1R2,non_coding_transcript_exon_variant,,ENST00000462906,;	T	ENSG00000184203	ENST00000618156	Transcript
MUC20	0	.	GRCh38	chr3	195721015	195721015	+	Missense_Mutation	SNP	G	G	C	rs7627924		IMR32_S11	NORMAL	G	G																c.8G>C	p.Cys3Ser	p.C3S	ENST00000447234	1/4	199	96	103				MUC20,missense_variant,p.Cys3Ser,ENST00000447234,NM_001282506.1;MUC20,missense_variant,p.Cys3Ser,ENST00000436408,;MUC20,missense_variant,p.Cys3Ser,ENST00000320736,;MUC20,upstream_gene_variant,,ENST00000445522,;LINC00969,intron_variant,,ENST00000600197,;LINC00969,intron_variant,,ENST00000627609,;LINC00969,intron_variant,,ENST00000627471,;LINC00969,intron_variant,,ENST00000630197,;LINC00969,intron_…	C	ENSG00000176945	ENST00000447234	Transcript
MUC20	0	.	GRCh38	chr3	195725664	195725664	+	Missense_Mutation	SNP	T	T	C	novel		IMR32_S11	NORMAL	T	T																c.1061T>C	p.Leu354Pro	p.L354P	ENST00000447234	2/4	19	6	13				MUC20,missense_variant,p.Leu319Pro,ENST00000445522,;MUC20,missense_variant,p.Leu354Pro,ENST00000447234,NM_001282506.1;MUC20,missense_variant,p.Leu354Pro,ENST00000436408,;MUC20,intron_variant,,ENST00000320736,;MUC20,upstream_gene_variant,,ENST00000423938,;LINC00969,intron_variant,,ENST00000600197,;LINC00969,intron_variant,,ENST00000628392,;LINC00969,intron_variant,,ENST00000629721,;LINC00969,intro…	C	ENSG00000176945	ENST00000447234	Transcript
MUC20	0	.	GRCh38	chr3	195725778	195725778	+	Missense_Mutation	SNP	C	C	T	rs200981173		IMR32_S11	NORMAL	C	C																c.1175C>T	p.Pro392Leu	p.P392L	ENST00000447234	2/4	292	195	97				MUC20,missense_variant,p.Pro357Leu,ENST00000445522,;MUC20,missense_variant,p.Pro392Leu,ENST00000447234,NM_001282506.1;MUC20,missense_variant,p.Pro392Leu,ENST00000436408,;MUC20,missense_variant,p.Pro221Leu,ENST00000320736,;MUC20,upstream_gene_variant,,ENST00000423938,;LINC00969,intron_variant,,ENST00000600197,;LINC00969,intron_variant,,ENST00000628392,;LINC00969,intron_variant,,ENST00000629721,;LI…	T	ENSG00000176945	ENST00000447234	Transcript
MUC20	0	.	GRCh38	chr3	195725928	195725928	+	Missense_Mutation	SNP	C	C	T	rs2550232		IMR32_S11	NORMAL	C	C																c.1325C>T	p.Thr442Ile	p.T442I	ENST00000447234	2/4	156	100	56				MUC20,missense_variant,p.Thr407Ile,ENST00000445522,;MUC20,missense_variant,p.Thr442Ile,ENST00000447234,NM_001282506.1;MUC20,missense_variant,p.Thr442Ile,ENST00000436408,;MUC20,missense_variant,p.Thr271Ile,ENST00000320736,;MUC20,upstream_gene_variant,,ENST00000423938,;LINC00969,intron_variant,,ENST00000600197,;LINC00969,intron_variant,,ENST00000628392,;LINC00969,intron_variant,,ENST00000629721,;LI…	T	ENSG00000176945	ENST00000447234	Transcript
MUC20	0	.	GRCh38	chr3	195726080	195726080	+	Missense_Mutation	SNP	G	G	C	rs2688542		IMR32_S11	NORMAL	G	G																c.1477G>C	p.Asp493His	p.D493H	ENST00000447234	2/4	455	189	266				MUC20,missense_variant,p.Asp458His,ENST00000445522,;MUC20,missense_variant,p.Asp493His,ENST00000447234,NM_001282506.1;MUC20,missense_variant,p.Asp493His,ENST00000436408,;MUC20,missense_variant,p.Asp322His,ENST00000320736,;MUC20,upstream_gene_variant,,ENST00000423938,;LINC00969,intron_variant,,ENST00000600197,;LINC00969,intron_variant,,ENST00000628392,;LINC00969,intron_variant,,ENST00000629721,;LI…	C	ENSG00000176945	ENST00000447234	Transcript
MUC20	0	.	GRCh38	chr3	195726116	195726116	+	Missense_Mutation	SNP	G	G	A	rs9866681		IMR32_S11	NORMAL	G	G																c.1513G>A	p.Ala505Thr	p.A505T	ENST00000447234	2/4	418	306	112				MUC20,missense_variant,p.Ala470Thr,ENST00000445522,;MUC20,missense_variant,p.Ala505Thr,ENST00000447234,NM_001282506.1;MUC20,missense_variant,p.Ala505Thr,ENST00000436408,;MUC20,missense_variant,p.Ala334Thr,ENST00000320736,;MUC20,upstream_gene_variant,,ENST00000423938,;LINC00969,intron_variant,,ENST00000600197,;LINC00969,intron_variant,,ENST00000628392,;LINC00969,intron_variant,,ENST00000629721,;LI…	A	ENSG00000176945	ENST00000447234	Transcript
MUC20	0	.	GRCh38	chr3	195726120	195726120	+	Missense_Mutation	SNP	C	C	T	rs3828411		IMR32_S11	NORMAL	C	C																c.1517C>T	p.Thr506Ile	p.T506I	ENST00000447234	2/4	408	296	112				MUC20,missense_variant,p.Thr471Ile,ENST00000445522,;MUC20,missense_variant,p.Thr506Ile,ENST00000447234,NM_001282506.1;MUC20,missense_variant,p.Thr506Ile,ENST00000436408,;MUC20,missense_variant,p.Thr335Ile,ENST00000320736,;MUC20,upstream_gene_variant,,ENST00000423938,;LINC00969,intron_variant,,ENST00000600197,;LINC00969,intron_variant,,ENST00000628392,;LINC00969,intron_variant,,ENST00000629721,;LI…	T	ENSG00000176945	ENST00000447234	Transcript
MUC20	0	.	GRCh38	chr3	195726372	195726372	+	Missense_Mutation	SNP	C	C	T	rs3828408		IMR32_S11	NORMAL	C	C																c.1769C>T	p.Pro590Leu	p.P590L	ENST00000447234	2/4	602	367	235				MUC20,missense_variant,p.Pro555Leu,ENST00000445522,;MUC20,missense_variant,p.Pro590Leu,ENST00000447234,NM_001282506.1;MUC20,missense_variant,p.Pro590Leu,ENST00000436408,;MUC20,missense_variant,p.Pro419Leu,ENST00000320736,;MUC20,missense_variant,p.Pro2Leu,ENST00000423938,;LINC00969,intron_variant,,ENST00000600197,;LINC00969,intron_variant,,ENST00000628392,;LINC00969,intron_variant,,ENST00000629721…	T	ENSG00000176945	ENST00000447234	Transcript
MUC20	0	.	GRCh38	chr3	195729690	195729690	+	Missense_Mutation	SNP	C	C	G	rs3762739		IMR32_S11	NORMAL	C	C																c.2012C>G	p.Ser671Cys	p.S671C	ENST00000447234	3/4	273	130	143				MUC20,missense_variant,p.Ser636Cys,ENST00000445522,;MUC20,missense_variant,p.Ser671Cys,ENST00000447234,NM_001282506.1;MUC20,missense_variant,p.Ser671Cys,ENST00000436408,;MUC20,missense_variant,p.Ser500Cys,ENST00000320736,;MUC20,missense_variant,p.Ser83Cys,ENST00000423938,;LINC00969,non_coding_transcript_exon_variant,,ENST00000628392,;LINC00969,non_coding_transcript_exon_variant,,ENST00000594446,;…	G	ENSG00000176945	ENST00000447234	Transcript
MUC4	0	.	GRCh38	chr3	195779036	195779036	+	Missense_Mutation	SNP	T	T	G	rs138720131		IMR32_S11	NORMAL	T	T																c.12544A>C	p.Thr4182Pro	p.T4182P	ENST00000463781	2/25	1815	707	957				MUC4,missense_variant,p.Thr4182Pro,ENST00000463781,NM_018406.6;MUC4,missense_variant,p.Thr4182Pro,ENST00000475231,;MUC4,intron_variant,,ENST00000346145,NM_004532.5;MUC4,intron_variant,,ENST00000349607,NM_138297.4;MUC4,missense_variant,p.Thr4182Pro,ENST00000478156,;MUC4,missense_variant,p.Thr4182Pro,ENST00000466475,;MUC4,missense_variant,p.Thr4182Pro,ENST00000477756,;MUC4,missense_variant,p.Thr418…	G	ENSG00000145113	ENST00000463781	Transcript
MUC4	0	.	GRCh38	chr3	195779228	195779228	+	Missense_Mutation	SNP	T	C	C	rs199748333		IMR32_S11	NORMAL	T	T																c.12352A>G	p.Thr4118Ala	p.T4118A	ENST00000463781	2/25	1718	143	1574				MUC4,missense_variant,p.Thr4118Ala,ENST00000463781,NM_018406.6;MUC4,missense_variant,p.Thr4118Ala,ENST00000475231,;MUC4,intron_variant,,ENST00000346145,NM_004532.5;MUC4,intron_variant,,ENST00000349607,NM_138297.4;MUC4,missense_variant,p.Thr4118Ala,ENST00000478156,;MUC4,missense_variant,p.Thr4118Ala,ENST00000466475,;MUC4,missense_variant,p.Thr4118Ala,ENST00000477756,;MUC4,missense_variant,p.Thr411…	C	ENSG00000145113	ENST00000463781	Transcript
MUC4	0	.	GRCh38	chr3	195779326	195779326	+	Missense_Mutation	SNP	T	C	C	rs148307810		IMR32_S11	NORMAL	T	T																c.12254A>G	p.Asp4085Gly	p.D4085G	ENST00000463781	2/25	277	10	266				MUC4,missense_variant,p.Asp4085Gly,ENST00000463781,NM_018406.6;MUC4,missense_variant,p.Asp4085Gly,ENST00000475231,;MUC4,intron_variant,,ENST00000346145,NM_004532.5;MUC4,intron_variant,,ENST00000349607,NM_138297.4;MUC4,missense_variant,p.Asp4085Gly,ENST00000478156,;MUC4,missense_variant,p.Asp4085Gly,ENST00000466475,;MUC4,missense_variant,p.Asp4085Gly,ENST00000477756,;MUC4,missense_variant,p.Asp408…	C	ENSG00000145113	ENST00000463781	Transcript
MUC4	0	.	GRCh38	chr3	195779356	195779356	+	Missense_Mutation	SNP	C	G	G	rs75610733		IMR32_S11	NORMAL	C	C																c.12224G>C	p.Arg4075Thr	p.R4075T	ENST00000463781	2/25	476	3	473				MUC4,missense_variant,p.Arg4075Thr,ENST00000463781,NM_018406.6;MUC4,missense_variant,p.Arg4075Thr,ENST00000475231,;MUC4,intron_variant,,ENST00000346145,NM_004532.5;MUC4,intron_variant,,ENST00000349607,NM_138297.4;MUC4,missense_variant,p.Arg4075Thr,ENST00000478156,;MUC4,missense_variant,p.Arg4075Thr,ENST00000466475,;MUC4,missense_variant,p.Arg4075Thr,ENST00000477756,;MUC4,missense_variant,p.Arg407…	G	ENSG00000145113	ENST00000463781	Transcript
MUC4	0	.	GRCh38	chr3	195779374	195779374	+	Missense_Mutation	SNP	C	A	A	rs150394536		IMR32_S11	NORMAL	C	C																c.12206G>T	p.Ser4069Ile	p.S4069I	ENST00000463781	2/25	466	15	451				MUC4,missense_variant,p.Ser4069Ile,ENST00000463781,NM_018406.6;MUC4,missense_variant,p.Ser4069Ile,ENST00000475231,;MUC4,intron_variant,,ENST00000346145,NM_004532.5;MUC4,intron_variant,,ENST00000349607,NM_138297.4;MUC4,missense_variant,p.Ser4069Ile,ENST00000478156,;MUC4,missense_variant,p.Ser4069Ile,ENST00000466475,;MUC4,missense_variant,p.Ser4069Ile,ENST00000477756,;MUC4,missense_variant,p.Ser406…	A	ENSG00000145113	ENST00000463781	Transcript
MUC4	0	.	GRCh38	chr3	195779396	195779396	+	Missense_Mutation	SNP	C	T	T	novel		IMR32_S11	NORMAL	C	C																c.12184G>A	p.Ala4062Thr	p.A4062T	ENST00000463781	2/25	506	41	465				MUC4,missense_variant,p.Ala4062Thr,ENST00000463781,NM_018406.6;MUC4,missense_variant,p.Ala4062Thr,ENST00000475231,;MUC4,intron_variant,,ENST00000346145,NM_004532.5;MUC4,intron_variant,,ENST00000349607,NM_138297.4;MUC4,missense_variant,p.Ala4062Thr,ENST00000478156,;MUC4,missense_variant,p.Ala4062Thr,ENST00000466475,;MUC4,missense_variant,p.Ala4062Thr,ENST00000477756,;MUC4,missense_variant,p.Ala406…	T	ENSG00000145113	ENST00000463781	Transcript
MUC4	0	.	GRCh38	chr3	195779470	195779470	+	Missense_Mutation	SNP	C	C	T	rs770005032		IMR32_S11	NORMAL	C	C																c.12110G>A	p.Ser4037Asn	p.S4037N	ENST00000463781	2/25	175	92	83				MUC4,missense_variant,p.Ser4037Asn,ENST00000463781,NM_018406.6;MUC4,missense_variant,p.Ser4037Asn,ENST00000475231,;MUC4,intron_variant,,ENST00000346145,NM_004532.5;MUC4,intron_variant,,ENST00000349607,NM_138297.4;MUC4,missense_variant,p.Ser4037Asn,ENST00000478156,;MUC4,missense_variant,p.Ser4037Asn,ENST00000466475,;MUC4,missense_variant,p.Ser4037Asn,ENST00000477756,;MUC4,missense_variant,p.Ser403…	T	ENSG00000145113	ENST00000463781	Transcript
MUC4	0	.	GRCh38	chr3	195779471	195779471	+	Missense_Mutation	SNP	T	T	C	rs763019313		IMR32_S11	NORMAL	T	T																c.12109A>G	p.Ser4037Gly	p.S4037G	ENST00000463781	2/25	163	92	71				MUC4,missense_variant,p.Ser4037Gly,ENST00000463781,NM_018406.6;MUC4,missense_variant,p.Ser4037Gly,ENST00000475231,;MUC4,intron_variant,,ENST00000346145,NM_004532.5;MUC4,intron_variant,,ENST00000349607,NM_138297.4;MUC4,missense_variant,p.Ser4037Gly,ENST00000478156,;MUC4,missense_variant,p.Ser4037Gly,ENST00000466475,;MUC4,missense_variant,p.Ser4037Gly,ENST00000477756,;MUC4,missense_variant,p.Ser403…	C	ENSG00000145113	ENST00000463781	Transcript
MUC4	0	.	GRCh38	chr3	195779527	195779527	+	Missense_Mutation	SNP	G	G	T	rs74573747		IMR32_S11	NORMAL	G	G																c.12053C>A	p.Pro4018His	p.P4018H	ENST00000463781	2/25	116	80	36				MUC4,missense_variant,p.Pro4018His,ENST00000463781,NM_018406.6;MUC4,missense_variant,p.Pro4018His,ENST00000475231,;MUC4,intron_variant,,ENST00000346145,NM_004532.5;MUC4,intron_variant,,ENST00000349607,NM_138297.4;MUC4,missense_variant,p.Pro4018His,ENST00000478156,;MUC4,missense_variant,p.Pro4018His,ENST00000466475,;MUC4,missense_variant,p.Pro4018His,ENST00000477756,;MUC4,missense_variant,p.Pro401…	T	ENSG00000145113	ENST00000463781	Transcript
MUC4	0	.	GRCh38	chr3	195779539	195779539	+	Missense_Mutation	SNP	G	G	A	rs79037473		IMR32_S11	NORMAL	G	G																c.12041C>T	p.Ala4014Val	p.A4014V	ENST00000463781	2/25	97	42	55				MUC4,missense_variant,p.Ala4014Val,ENST00000463781,NM_018406.6;MUC4,missense_variant,p.Ala4014Val,ENST00000475231,;MUC4,intron_variant,,ENST00000346145,NM_004532.5;MUC4,intron_variant,,ENST00000349607,NM_138297.4;MUC4,missense_variant,p.Ala4014Val,ENST00000478156,;MUC4,missense_variant,p.Ala4014Val,ENST00000466475,;MUC4,missense_variant,p.Ala4014Val,ENST00000477756,;MUC4,missense_variant,p.Ala401…	A	ENSG00000145113	ENST00000463781	Transcript
MUC4	0	.	GRCh38	chr3	195779611	195779611	+	Missense_Mutation	SNP	G	G	T	rs113936020		IMR32_S11	NORMAL	G	G																c.11969C>A	p.Thr3990Asn	p.T3990N	ENST00000463781	2/25	147	77	69				MUC4,missense_variant,p.Thr3990Asn,ENST00000463781,NM_018406.6;MUC4,missense_variant,p.Thr3990Asn,ENST00000475231,;MUC4,intron_variant,,ENST00000346145,NM_004532.5;MUC4,intron_variant,,ENST00000349607,NM_138297.4;MUC4,missense_variant,p.Thr3990Asn,ENST00000478156,;MUC4,missense_variant,p.Thr3990Asn,ENST00000466475,;MUC4,missense_variant,p.Thr3990Asn,ENST00000477756,;MUC4,missense_variant,p.Thr399…	T	ENSG00000145113	ENST00000463781	Transcript
MUC4	0	.	GRCh38	chr3	195779833	195779833	+	Missense_Mutation	SNP	T	T	C	rs201760283		IMR32_S11	NORMAL	T	T																c.11747A>G	p.Asp3916Gly	p.D3916G	ENST00000463781	2/25	33	10	23				MUC4,missense_variant,p.Asp3916Gly,ENST00000463781,NM_018406.6;MUC4,missense_variant,p.Asp3916Gly,ENST00000475231,;MUC4,intron_variant,,ENST00000346145,NM_004532.5;MUC4,intron_variant,,ENST00000349607,NM_138297.4;MUC4,missense_variant,p.Asp3916Gly,ENST00000478156,;MUC4,missense_variant,p.Asp3916Gly,ENST00000466475,;MUC4,missense_variant,p.Asp3916Gly,ENST00000477756,;MUC4,missense_variant,p.Asp391…	C	ENSG00000145113	ENST00000463781	Transcript
MUC4	0	.	GRCh38	chr3	195779855	195779855	+	Missense_Mutation	SNP	C	C	T	novel		IMR32_S11	NORMAL	C	C																c.11725G>A	p.Asp3909Asn	p.D3909N	ENST00000463781	2/25	55	38	17				MUC4,missense_variant,p.Asp3909Asn,ENST00000463781,NM_018406.6;MUC4,missense_variant,p.Asp3909Asn,ENST00000475231,;MUC4,intron_variant,,ENST00000346145,NM_004532.5;MUC4,intron_variant,,ENST00000349607,NM_138297.4;MUC4,missense_variant,p.Asp3909Asn,ENST00000478156,;MUC4,missense_variant,p.Asp3909Asn,ENST00000466475,;MUC4,missense_variant,p.Asp3909Asn,ENST00000477756,;MUC4,missense_variant,p.Asp390…	T	ENSG00000145113	ENST00000463781	Transcript
MUC4	0	.	GRCh38	chr3	195779875	195779875	+	Missense_Mutation	SNP	G	A	A	rs192522651		IMR32_S11	NORMAL	G	G																c.11705C>T	p.Ala3902Val	p.A3902V	ENST00000463781	2/25	740	79	661				MUC4,missense_variant,p.Ala3902Val,ENST00000463781,NM_018406.6;MUC4,missense_variant,p.Ala3902Val,ENST00000475231,;MUC4,intron_variant,,ENST00000346145,NM_004532.5;MUC4,intron_variant,,ENST00000349607,NM_138297.4;MUC4,missense_variant,p.Ala3902Val,ENST00000478156,;MUC4,missense_variant,p.Ala3902Val,ENST00000466475,;MUC4,missense_variant,p.Ala3902Val,ENST00000477756,;MUC4,missense_variant,p.Ala390…	A	ENSG00000145113	ENST00000463781	Transcript
MUC4	0	.	GRCh38	chr3	195780236	195780236	+	Missense_Mutation	SNP	C	C	T	novel		IMR32_S11	NORMAL	C	C																c.11344G>A	p.Ala3782Thr	p.A3782T	ENST00000463781	2/25	5678	2882	2792				MUC4,missense_variant,p.Ala3782Thr,ENST00000463781,NM_018406.6;MUC4,missense_variant,p.Ala3782Thr,ENST00000475231,;MUC4,intron_variant,,ENST00000346145,NM_004532.5;MUC4,intron_variant,,ENST00000349607,NM_138297.4;MUC4,missense_variant,p.Ala3782Thr,ENST00000478156,;MUC4,missense_variant,p.Ala3782Thr,ENST00000466475,;MUC4,missense_variant,p.Ala3782Thr,ENST00000477756,;MUC4,missense_variant,p.Ala378…	T	ENSG00000145113	ENST00000463781	Transcript
MUC4	0	.	GRCh38	chr3	195780590	195780590	+	Missense_Mutation	SNP	G	G	A	rs200928587		IMR32_S11	NORMAL	G	G																c.10990C>T	p.Pro3664Ser	p.P3664S	ENST00000463781	2/25	1522	847	672				MUC4,missense_variant,p.Pro3664Ser,ENST00000463781,NM_018406.6;MUC4,missense_variant,p.Pro3664Ser,ENST00000475231,;MUC4,intron_variant,,ENST00000346145,NM_004532.5;MUC4,intron_variant,,ENST00000349607,NM_138297.4;MUC4,missense_variant,p.Pro3664Ser,ENST00000478156,;MUC4,missense_variant,p.Pro3664Ser,ENST00000466475,;MUC4,missense_variant,p.Pro3664Ser,ENST00000477756,;MUC4,missense_variant,p.Pro366…	A	ENSG00000145113	ENST00000463781	Transcript
MUC4	0	.	GRCh38	chr3	195780623	195780623	+	Missense_Mutation	SNP	C	C	T	rs200217182		IMR32_S11	NORMAL	C	C																c.10957G>A	p.Asp3653Asn	p.D3653N	ENST00000463781	2/25	3510	1007	2503				MUC4,missense_variant,p.Asp3653Asn,ENST00000463781,NM_018406.6;MUC4,missense_variant,p.Asp3653Asn,ENST00000475231,;MUC4,intron_variant,,ENST00000346145,NM_004532.5;MUC4,intron_variant,,ENST00000349607,NM_138297.4;MUC4,missense_variant,p.Asp3653Asn,ENST00000478156,;MUC4,missense_variant,p.Asp3653Asn,ENST00000466475,;MUC4,missense_variant,p.Asp3653Asn,ENST00000477756,;MUC4,missense_variant,p.Asp365…	T	ENSG00000145113	ENST00000463781	Transcript
MUC4	0	.	GRCh38	chr3	195781237	195781237	+	Missense_Mutation	SNP	G	G	A	novel		IMR32_S11	NORMAL	G	G																c.10343C>T	p.Ser3448Leu	p.S3448L	ENST00000463781	2/25	4969	3426	1543				MUC4,missense_variant,p.Ser3448Leu,ENST00000463781,NM_018406.6;MUC4,missense_variant,p.Ser3448Leu,ENST00000475231,;MUC4,intron_variant,,ENST00000346145,NM_004532.5;MUC4,intron_variant,,ENST00000349607,NM_138297.4;MUC4,missense_variant,p.Ser3448Leu,ENST00000478156,;MUC4,missense_variant,p.Ser3448Leu,ENST00000466475,;MUC4,missense_variant,p.Ser3448Leu,ENST00000477756,;MUC4,missense_variant,p.Ser344…	A	ENSG00000145113	ENST00000463781	Transcript
MUC4	0	.	GRCh38	chr3	195782416	195782416	+	Missense_Mutation	SNP	T	T	G	novel		IMR32_S11	NORMAL	T	T																c.9164A>C	p.Asn3055Thr	p.N3055T	ENST00000463781	2/25	3393	2379	1013				MUC4,missense_variant,p.Asn3055Thr,ENST00000463781,NM_018406.6;MUC4,missense_variant,p.Asn3055Thr,ENST00000475231,;MUC4,intron_variant,,ENST00000346145,NM_004532.5;MUC4,intron_variant,,ENST00000349607,NM_138297.4;MUC4,missense_variant,p.Asn3055Thr,ENST00000478156,;MUC4,missense_variant,p.Asn3055Thr,ENST00000466475,;MUC4,missense_variant,p.Asn3055Thr,ENST00000477756,;MUC4,missense_variant,p.Asn305…	G	ENSG00000145113	ENST00000463781	Transcript
MUC4	0	.	GRCh38	chr3	195782558	195782558	+	Missense_Mutation	SNP	A	G	G	rs28542401		IMR32_S11	NORMAL	A	A																c.9022T>C	p.Ser3008Pro	p.S3008P	ENST00000463781	2/25	4979	93	4884				MUC4,missense_variant,p.Ser3008Pro,ENST00000463781,NM_018406.6;MUC4,missense_variant,p.Ser3008Pro,ENST00000475231,;MUC4,intron_variant,,ENST00000346145,NM_004532.5;MUC4,intron_variant,,ENST00000349607,NM_138297.4;MUC4,missense_variant,p.Ser3008Pro,ENST00000478156,;MUC4,missense_variant,p.Ser3008Pro,ENST00000466475,;MUC4,missense_variant,p.Ser3008Pro,ENST00000477756,;MUC4,missense_variant,p.Ser300…	G	ENSG00000145113	ENST00000463781	Transcript
MUC4	0	.	GRCh38	chr3	195782572	195782572	+	Missense_Mutation	SNP	A	A	G	rs74585045		IMR32_S11	NORMAL	A	A																c.9008T>C	p.Ile3003Thr	p.I3003T	ENST00000463781	2/25	4314	2816	1494				MUC4,missense_variant,p.Ile3003Thr,ENST00000463781,NM_018406.6;MUC4,missense_variant,p.Ile3003Thr,ENST00000475231,;MUC4,intron_variant,,ENST00000346145,NM_004532.5;MUC4,intron_variant,,ENST00000349607,NM_138297.4;MUC4,missense_variant,p.Ile3003Thr,ENST00000478156,;MUC4,missense_variant,p.Ile3003Thr,ENST00000466475,;MUC4,missense_variant,p.Ile3003Thr,ENST00000477756,;MUC4,missense_variant,p.Ile300…	G	ENSG00000145113	ENST00000463781	Transcript
MUC4	0	.	GRCh38	chr3	195782605	195782605	+	Missense_Mutation	SNP	A	A	G	rs75221587		IMR32_S11	NORMAL	A	A																c.8975T>C	p.Leu2992Pro	p.L2992P	ENST00000463781	2/25	3965	2478	1481				MUC4,missense_variant,p.Leu2992Pro,ENST00000463781,NM_018406.6;MUC4,missense_variant,p.Leu2992Pro,ENST00000475231,;MUC4,intron_variant,,ENST00000346145,NM_004532.5;MUC4,intron_variant,,ENST00000349607,NM_138297.4;MUC4,missense_variant,p.Leu2992Pro,ENST00000478156,;MUC4,missense_variant,p.Leu2992Pro,ENST00000466475,;MUC4,missense_variant,p.Leu2992Pro,ENST00000477756,;MUC4,missense_variant,p.Leu299…	G	ENSG00000145113	ENST00000463781	Transcript
MUC4	0	.	GRCh38	chr3	195782805	195782805	+	Missense_Mutation	SNP	C	C	G	novel		IMR32_S11	NORMAL	C	C																c.8775G>C	p.Gln2925His	p.Q2925H	ENST00000463781	2/25	8796	6174	2610				MUC4,missense_variant,p.Gln2925His,ENST00000463781,NM_018406.6;MUC4,missense_variant,p.Gln2925His,ENST00000475231,;MUC4,intron_variant,,ENST00000346145,NM_004532.5;MUC4,intron_variant,,ENST00000349607,NM_138297.4;MUC4,missense_variant,p.Gln2925His,ENST00000478156,;MUC4,missense_variant,p.Gln2925His,ENST00000466475,;MUC4,missense_variant,p.Gln2925His,ENST00000477756,;MUC4,missense_variant,p.Gln292…	G	ENSG00000145113	ENST00000463781	Transcript
MUC4	0	.	GRCh38	chr3	195782924	195782924	+	Missense_Mutation	SNP	C	C	T	novel		IMR32_S11	NORMAL	C	C																c.8656G>A	p.Ala2886Thr	p.A2886T	ENST00000463781	2/25	6862	4793	2054				MUC4,missense_variant,p.Ala2886Thr,ENST00000463781,NM_018406.6;MUC4,missense_variant,p.Ala2886Thr,ENST00000475231,;MUC4,intron_variant,,ENST00000346145,NM_004532.5;MUC4,intron_variant,,ENST00000349607,NM_138297.4;MUC4,missense_variant,p.Ala2886Thr,ENST00000478156,;MUC4,missense_variant,p.Ala2886Thr,ENST00000466475,;MUC4,missense_variant,p.Ala2886Thr,ENST00000477756,;MUC4,missense_variant,p.Ala288…	T	ENSG00000145113	ENST00000463781	Transcript
MUC4	0	.	GRCh38	chr3	195783103	195783103	+	Missense_Mutation	SNP	A	A	G	novel		IMR32_S11	NORMAL	A	A																c.8477T>C	p.Phe2826Ser	p.F2826S	ENST00000463781	2/25	4037	2638	1398				MUC4,missense_variant,p.Phe2826Ser,ENST00000463781,NM_018406.6;MUC4,missense_variant,p.Phe2826Ser,ENST00000475231,;MUC4,intron_variant,,ENST00000346145,NM_004532.5;MUC4,intron_variant,,ENST00000349607,NM_138297.4;MUC4,missense_variant,p.Phe2826Ser,ENST00000478156,;MUC4,missense_variant,p.Phe2826Ser,ENST00000466475,;MUC4,missense_variant,p.Phe2826Ser,ENST00000477756,;MUC4,missense_variant,p.Phe282…	G	ENSG00000145113	ENST00000463781	Transcript
MUC4	0	.	GRCh38	chr3	195783346	195783346	+	Missense_Mutation	SNP	A	G	G	rs145853807		IMR32_S11	NORMAL	A	A																c.8234T>C	p.Val2745Ala	p.V2745A	ENST00000463781	2/25	3204	162	3042				MUC4,missense_variant,p.Val2745Ala,ENST00000463781,NM_018406.6;MUC4,missense_variant,p.Val2745Ala,ENST00000475231,;MUC4,intron_variant,,ENST00000346145,NM_004532.5;MUC4,intron_variant,,ENST00000349607,NM_138297.4;MUC4,missense_variant,p.Val2745Ala,ENST00000478156,;MUC4,missense_variant,p.Val2745Ala,ENST00000466475,;MUC4,missense_variant,p.Val2745Ala,ENST00000477756,;MUC4,missense_variant,p.Val274…	G	ENSG00000145113	ENST00000463781	Transcript
MUC4	0	.	GRCh38	chr3	195783765	195783765	+	Missense_Mutation	SNP	C	C	G	rs368501323		IMR32_S11	NORMAL	C	C																c.7815G>C	p.Gln2605His	p.Q2605H	ENST00000463781	2/25	1475	816	655				MUC4,missense_variant,p.Gln2605His,ENST00000463781,NM_018406.6;MUC4,missense_variant,p.Gln2605His,ENST00000475231,;MUC4,intron_variant,,ENST00000346145,NM_004532.5;MUC4,intron_variant,,ENST00000349607,NM_138297.4;MUC4,missense_variant,p.Gln2605His,ENST00000478156,;MUC4,missense_variant,p.Gln2605His,ENST00000466475,;MUC4,missense_variant,p.Gln2605His,ENST00000477756,;MUC4,missense_variant,p.Gln260…	G	ENSG00000145113	ENST00000463781	Transcript
MUC4	0	.	GRCh38	chr3	195783836	195783836	+	Missense_Mutation	SNP	T	T	G	rs142559357		IMR32_S11	NORMAL	T	T																c.7744A>C	p.Thr2582Pro	p.T2582P	ENST00000463781	2/25	4178	2258	1914				MUC4,missense_variant,p.Thr2582Pro,ENST00000463781,NM_018406.6;MUC4,missense_variant,p.Thr2582Pro,ENST00000475231,;MUC4,intron_variant,,ENST00000346145,NM_004532.5;MUC4,intron_variant,,ENST00000349607,NM_138297.4;MUC4,missense_variant,p.Thr2582Pro,ENST00000478156,;MUC4,missense_variant,p.Thr2582Pro,ENST00000466475,;MUC4,missense_variant,p.Thr2582Pro,ENST00000477756,;MUC4,missense_variant,p.Thr258…	G	ENSG00000145113	ENST00000463781	Transcript
MUC4	0	.	GRCh38	chr3	195783847	195783847	+	Missense_Mutation	SNP	G	G	T	rs80005560		IMR32_S11	NORMAL	G	G																c.7733C>A	p.Pro2578His	p.P2578H	ENST00000463781	2/25	4498	2772	1725				MUC4,missense_variant,p.Pro2578His,ENST00000463781,NM_018406.6;MUC4,missense_variant,p.Pro2578His,ENST00000475231,;MUC4,intron_variant,,ENST00000346145,NM_004532.5;MUC4,intron_variant,,ENST00000349607,NM_138297.4;MUC4,missense_variant,p.Pro2578His,ENST00000478156,;MUC4,missense_variant,p.Pro2578His,ENST00000466475,;MUC4,missense_variant,p.Pro2578His,ENST00000477756,;MUC4,missense_variant,p.Pro257…	T	ENSG00000145113	ENST00000463781	Transcript
MUC4	0	.	GRCh38	chr3	195784909	195784909	+	Missense_Mutation	SNP	G	G	A	rs391928		IMR32_S11	NORMAL	G	G																c.6671C>T	p.Pro2224Leu	p.P2224L	ENST00000463781	2/25	10704	7654	3040				MUC4,missense_variant,p.Pro2224Leu,ENST00000463781,NM_018406.6;MUC4,missense_variant,p.Pro2224Leu,ENST00000475231,;MUC4,intron_variant,,ENST00000346145,NM_004532.5;MUC4,intron_variant,,ENST00000349607,NM_138297.4;MUC4,missense_variant,p.Pro2224Leu,ENST00000478156,;MUC4,missense_variant,p.Pro2224Leu,ENST00000466475,;MUC4,missense_variant,p.Pro2224Leu,ENST00000477756,;MUC4,missense_variant,p.Pro222…	A	ENSG00000145113	ENST00000463781	Transcript
MUC4	0	.	GRCh38	chr3	195785133	195785133	+	Missense_Mutation	SNP	T	G	G	rs148317288		IMR32_S11	NORMAL	T	T																c.6447A>C	p.Glu2149Asp	p.E2149D	ENST00000463781	2/25	7282	0	7279				MUC4,missense_variant,p.Glu2149Asp,ENST00000463781,NM_018406.6;MUC4,missense_variant,p.Glu2149Asp,ENST00000475231,;MUC4,intron_variant,,ENST00000346145,NM_004532.5;MUC4,intron_variant,,ENST00000349607,NM_138297.4;MUC4,missense_variant,p.Glu2149Asp,ENST00000478156,;MUC4,missense_variant,p.Glu2149Asp,ENST00000466475,;MUC4,missense_variant,p.Glu2149Asp,ENST00000477756,;MUC4,missense_variant,p.Glu214…	G	ENSG00000145113	ENST00000463781	Transcript
MUC4	0	.	GRCh38	chr3	195785171	195785171	+	Missense_Mutation	SNP	T	C	C	rs6805660		IMR32_S11	NORMAL	T	T																c.6409A>G	p.Thr2137Ala	p.T2137A	ENST00000463781	2/25	9055	2	9048				MUC4,missense_variant,p.Thr2137Ala,ENST00000463781,NM_018406.6;MUC4,missense_variant,p.Thr2137Ala,ENST00000475231,;MUC4,intron_variant,,ENST00000346145,NM_004532.5;MUC4,intron_variant,,ENST00000349607,NM_138297.4;MUC4,missense_variant,p.Thr2137Ala,ENST00000478156,;MUC4,missense_variant,p.Thr2137Ala,ENST00000466475,;MUC4,missense_variant,p.Thr2137Ala,ENST00000477756,;MUC4,missense_variant,p.Thr213…	C	ENSG00000145113	ENST00000463781	Transcript
MUC4	0	.	GRCh38	chr3	195785236	195785236	+	Missense_Mutation	SNP	T	A	A	rs374495657		IMR32_S11	NORMAL	T	T																c.6344A>T	p.Asp2115Val	p.D2115V	ENST00000463781	2/25	10231	2	10228				MUC4,missense_variant,p.Asp2115Val,ENST00000463781,NM_018406.6;MUC4,missense_variant,p.Asp2115Val,ENST00000475231,;MUC4,intron_variant,,ENST00000346145,NM_004532.5;MUC4,intron_variant,,ENST00000349607,NM_138297.4;MUC4,missense_variant,p.Asp2115Val,ENST00000478156,;MUC4,missense_variant,p.Asp2115Val,ENST00000466475,;MUC4,missense_variant,p.Asp2115Val,ENST00000477756,;MUC4,missense_variant,p.Asp211…	A	ENSG00000145113	ENST00000463781	Transcript
MUC4	0	.	GRCh38	chr3	195785341	195785341	+	Missense_Mutation	SNP	G	G	T	rs75588776		IMR32_S11	NORMAL	G	G																c.6239C>A	p.Pro2080His	p.P2080H	ENST00000463781	2/25	9803	7031	2771				MUC4,missense_variant,p.Pro2080His,ENST00000463781,NM_018406.6;MUC4,missense_variant,p.Pro2080His,ENST00000475231,;MUC4,intron_variant,,ENST00000346145,NM_004532.5;MUC4,intron_variant,,ENST00000349607,NM_138297.4;MUC4,missense_variant,p.Pro2080His,ENST00000478156,;MUC4,missense_variant,p.Pro2080His,ENST00000466475,;MUC4,missense_variant,p.Pro2080His,ENST00000477756,;MUC4,missense_variant,p.Pro208…	T	ENSG00000145113	ENST00000463781	Transcript
MUC4	0	.	GRCh38	chr3	195785374	195785374	+	Missense_Mutation	SNP	T	C	C	rs62282486		IMR32_S11	NORMAL	T	T																c.6206A>G	p.Asn2069Ser	p.N2069S	ENST00000463781	2/25	9712	21	9681				MUC4,missense_variant,p.Asn2069Ser,ENST00000463781,NM_018406.6;MUC4,missense_variant,p.Asn2069Ser,ENST00000475231,;MUC4,intron_variant,,ENST00000346145,NM_004532.5;MUC4,intron_variant,,ENST00000349607,NM_138297.4;MUC4,missense_variant,p.Asn2069Ser,ENST00000478156,;MUC4,missense_variant,p.Asn2069Ser,ENST00000466475,;MUC4,missense_variant,p.Asn2069Ser,ENST00000477756,;MUC4,missense_variant,p.Asn206…	C	ENSG00000145113	ENST00000463781	Transcript
MUC4	0	.	GRCh38	chr3	195785416	195785416	+	Missense_Mutation	SNP	G	G	A	rs113602668		IMR32_S11	NORMAL	G	G																c.6164C>T	p.Ser2055Phe	p.S2055F	ENST00000463781	2/25	10097	7072	3025				MUC4,missense_variant,p.Ser2055Phe,ENST00000463781,NM_018406.6;MUC4,missense_variant,p.Ser2055Phe,ENST00000475231,;MUC4,intron_variant,,ENST00000346145,NM_004532.5;MUC4,intron_variant,,ENST00000349607,NM_138297.4;MUC4,missense_variant,p.Ser2055Phe,ENST00000478156,;MUC4,missense_variant,p.Ser2055Phe,ENST00000466475,;MUC4,missense_variant,p.Ser2055Phe,ENST00000477756,;MUC4,missense_variant,p.Ser205…	A	ENSG00000145113	ENST00000463781	Transcript
MUC4	0	.	GRCh38	chr3	195786809	195786809	+	Missense_Mutation	SNP	A	A	T	rs7372250		IMR32_S11	NORMAL	A	A																c.4771T>A	p.Ser1591Thr	p.S1591T	ENST00000463781	2/25	6535	3840	2689				MUC4,missense_variant,p.Ser1591Thr,ENST00000463781,NM_018406.6;MUC4,missense_variant,p.Ser1591Thr,ENST00000475231,;MUC4,intron_variant,,ENST00000346145,NM_004532.5;MUC4,intron_variant,,ENST00000349607,NM_138297.4;MUC4,missense_variant,p.Ser1591Thr,ENST00000478156,;MUC4,missense_variant,p.Ser1591Thr,ENST00000466475,;MUC4,missense_variant,p.Ser1591Thr,ENST00000477756,;MUC4,missense_variant,p.Ser159…	T	ENSG00000145113	ENST00000463781	Transcript
MUC4	0	.	GRCh38	chr3	195786908	195786908	+	Missense_Mutation	SNP	C	C	T	rs3103959		IMR32_S11	NORMAL	C	C																c.4672G>A	p.Ala1558Thr	p.A1558T	ENST00000463781	2/25	5216	2945	2259				MUC4,missense_variant,p.Ala1558Thr,ENST00000463781,NM_018406.6;MUC4,missense_variant,p.Ala1558Thr,ENST00000475231,;MUC4,intron_variant,,ENST00000346145,NM_004532.5;MUC4,intron_variant,,ENST00000349607,NM_138297.4;MUC4,missense_variant,p.Ala1558Thr,ENST00000478156,;MUC4,missense_variant,p.Ala1558Thr,ENST00000466475,;MUC4,missense_variant,p.Ala1558Thr,ENST00000477756,;MUC4,missense_variant,p.Ala155…	T	ENSG00000145113	ENST00000463781	Transcript
MUC4	0	.	GRCh38	chr3	195786955	195786955	+	Missense_Mutation	SNP	G	G	A	rs202029925		IMR32_S11	NORMAL	G	G																c.4625C>T	p.Pro1542Leu	p.P1542L	ENST00000463781	2/25	3123	2273	850				MUC4,missense_variant,p.Pro1542Leu,ENST00000463781,NM_018406.6;MUC4,missense_variant,p.Pro1542Leu,ENST00000475231,;MUC4,intron_variant,,ENST00000346145,NM_004532.5;MUC4,intron_variant,,ENST00000349607,NM_138297.4;MUC4,missense_variant,p.Pro1542Leu,ENST00000478156,;MUC4,missense_variant,p.Pro1542Leu,ENST00000466475,;MUC4,missense_variant,p.Pro1542Leu,ENST00000477756,;MUC4,missense_variant,p.Pro154…	A	ENSG00000145113	ENST00000463781	Transcript
MUC4	0	.	GRCh38	chr3	195787238	195787238	+	Missense_Mutation	SNP	C	A	A	rs12489838		IMR32_S11	NORMAL	C	C																c.4342G>T	p.Ala1448Ser	p.A1448S	ENST00000463781	2/25	108	0	108				MUC4,missense_variant,p.Ala1448Ser,ENST00000463781,NM_018406.6;MUC4,missense_variant,p.Ala1448Ser,ENST00000475231,;MUC4,intron_variant,,ENST00000346145,NM_004532.5;MUC4,intron_variant,,ENST00000349607,NM_138297.4;MUC4,missense_variant,p.Ala1448Ser,ENST00000478156,;MUC4,missense_variant,p.Ala1448Ser,ENST00000466475,;MUC4,missense_variant,p.Ala1448Ser,ENST00000477756,;MUC4,missense_variant,p.Ala144…	A	ENSG00000145113	ENST00000463781	Transcript
MUC4	0	.	GRCh38	chr3	195787273	195787273	+	Missense_Mutation	SNP	T	C	C	rs76816122		IMR32_S11	NORMAL	T	T																c.4307A>G	p.Asp1436Gly	p.D1436G	ENST00000463781	2/25	83	0	83				MUC4,missense_variant,p.Asp1436Gly,ENST00000463781,NM_018406.6;MUC4,missense_variant,p.Asp1436Gly,ENST00000475231,;MUC4,intron_variant,,ENST00000346145,NM_004532.5;MUC4,intron_variant,,ENST00000349607,NM_138297.4;MUC4,missense_variant,p.Asp1436Gly,ENST00000478156,;MUC4,missense_variant,p.Asp1436Gly,ENST00000466475,;MUC4,missense_variant,p.Asp1436Gly,ENST00000477756,;MUC4,missense_variant,p.Asp143…	C	ENSG00000145113	ENST00000463781	Transcript
MUC4	0	.	GRCh38	chr3	195787453	195787453	+	Missense_Mutation	SNP	G	A	A	rs78009073		IMR32_S11	NORMAL	G	G																c.4127C>T	p.Pro1376Leu	p.P1376L	ENST00000463781	2/25	659	37	622				MUC4,missense_variant,p.Pro1376Leu,ENST00000463781,NM_018406.6;MUC4,missense_variant,p.Pro1376Leu,ENST00000475231,;MUC4,intron_variant,,ENST00000346145,NM_004532.5;MUC4,intron_variant,,ENST00000349607,NM_138297.4;MUC4,missense_variant,p.Pro1376Leu,ENST00000478156,;MUC4,missense_variant,p.Pro1376Leu,ENST00000466475,;MUC4,missense_variant,p.Pro1376Leu,ENST00000477756,;MUC4,missense_variant,p.Pro137…	A	ENSG00000145113	ENST00000463781	Transcript
MUC4	0	.	GRCh38	chr3	195787508	195787508	+	Missense_Mutation	SNP	T	C	C	rs79461778		IMR32_S11	NORMAL	T	T																c.4072A>G	p.Thr1358Ala	p.T1358A	ENST00000463781	2/25	827	40	786				MUC4,missense_variant,p.Thr1358Ala,ENST00000463781,NM_018406.6;MUC4,missense_variant,p.Thr1358Ala,ENST00000475231,;MUC4,intron_variant,,ENST00000346145,NM_004532.5;MUC4,intron_variant,,ENST00000349607,NM_138297.4;MUC4,missense_variant,p.Thr1358Ala,ENST00000478156,;MUC4,missense_variant,p.Thr1358Ala,ENST00000466475,;MUC4,missense_variant,p.Thr1358Ala,ENST00000477756,;MUC4,missense_variant,p.Thr135…	C	ENSG00000145113	ENST00000463781	Transcript
MUC4	0	.	GRCh38	chr3	195787522	195787522	+	Missense_Mutation	SNP	A	G	G	rs12491056		IMR32_S11	NORMAL	A	A																c.4058T>C	p.Val1353Ala	p.V1353A	ENST00000463781	2/25	818	55	763				MUC4,missense_variant,p.Val1353Ala,ENST00000463781,NM_018406.6;MUC4,missense_variant,p.Val1353Ala,ENST00000475231,;MUC4,intron_variant,,ENST00000346145,NM_004532.5;MUC4,intron_variant,,ENST00000349607,NM_138297.4;MUC4,missense_variant,p.Val1353Ala,ENST00000478156,;MUC4,missense_variant,p.Val1353Ala,ENST00000466475,;MUC4,missense_variant,p.Val1353Ala,ENST00000477756,;MUC4,missense_variant,p.Val135…	G	ENSG00000145113	ENST00000463781	Transcript
MUC4	0	.	GRCh38	chr3	195787532	195787532	+	Missense_Mutation	SNP	C	T	T	rs79754259		IMR32_S11	NORMAL	C	C																c.4048G>A	p.Ala1350Thr	p.A1350T	ENST00000463781	2/25	782	56	726				MUC4,missense_variant,p.Ala1350Thr,ENST00000463781,NM_018406.6;MUC4,missense_variant,p.Ala1350Thr,ENST00000475231,;MUC4,intron_variant,,ENST00000346145,NM_004532.5;MUC4,intron_variant,,ENST00000349607,NM_138297.4;MUC4,missense_variant,p.Ala1350Thr,ENST00000478156,;MUC4,missense_variant,p.Ala1350Thr,ENST00000466475,;MUC4,missense_variant,p.Ala1350Thr,ENST00000477756,;MUC4,missense_variant,p.Ala135…	T	ENSG00000145113	ENST00000463781	Transcript
MUC4	0	.	GRCh38	chr3	195787579	195787579	+	Missense_Mutation	SNP	G	A	A	rs78359274		IMR32_S11	NORMAL	G	G																c.4001C>T	p.Pro1334Leu	p.P1334L	ENST00000463781	2/25	372	54	318				MUC4,missense_variant,p.Pro1334Leu,ENST00000463781,NM_018406.6;MUC4,missense_variant,p.Pro1334Leu,ENST00000475231,;MUC4,intron_variant,,ENST00000346145,NM_004532.5;MUC4,intron_variant,,ENST00000349607,NM_138297.4;MUC4,missense_variant,p.Pro1334Leu,ENST00000478156,;MUC4,missense_variant,p.Pro1334Leu,ENST00000466475,;MUC4,missense_variant,p.Pro1334Leu,ENST00000477756,;MUC4,missense_variant,p.Pro133…	A	ENSG00000145113	ENST00000463781	Transcript
MUC4	0	.	GRCh38	chr3	195787599	195787599	+	Missense_Mutation	SNP	C	C	G	rs200851738		IMR32_S11	NORMAL	C	C																c.3981G>C	p.Met1327Ile	p.M1327I	ENST00000463781	2/25	43	12	31				MUC4,missense_variant,p.Met1327Ile,ENST00000463781,NM_018406.6;MUC4,missense_variant,p.Met1327Ile,ENST00000475231,;MUC4,intron_variant,,ENST00000346145,NM_004532.5;MUC4,intron_variant,,ENST00000349607,NM_138297.4;MUC4,missense_variant,p.Met1327Ile,ENST00000478156,;MUC4,missense_variant,p.Met1327Ile,ENST00000466475,;MUC4,missense_variant,p.Met1327Ile,ENST00000477756,;MUC4,missense_variant,p.Met132…	G	ENSG00000145113	ENST00000463781	Transcript
MUC4	0	.	GRCh38	chr3	195787600	195787600	+	Missense_Mutation	SNP	A	A	G	rs202010192		IMR32_S11	NORMAL	A	A																c.3980T>C	p.Met1327Thr	p.M1327T	ENST00000463781	2/25	34	6	28				MUC4,missense_variant,p.Met1327Thr,ENST00000463781,NM_018406.6;MUC4,missense_variant,p.Met1327Thr,ENST00000475231,;MUC4,intron_variant,,ENST00000346145,NM_004532.5;MUC4,intron_variant,,ENST00000349607,NM_138297.4;MUC4,missense_variant,p.Met1327Thr,ENST00000478156,;MUC4,missense_variant,p.Met1327Thr,ENST00000466475,;MUC4,missense_variant,p.Met1327Thr,ENST00000477756,;MUC4,missense_variant,p.Met132…	G	ENSG00000145113	ENST00000463781	Transcript
MUC4	0	.	GRCh38	chr3	195787862	195787862	+	Missense_Mutation	SNP	C	A	A	rs201433788		IMR32_S11	NORMAL	C	C																c.3718G>T	p.Ala1240Ser	p.A1240S	ENST00000463781	2/25	59	0	59				MUC4,missense_variant,p.Ala1240Ser,ENST00000463781,NM_018406.6;MUC4,missense_variant,p.Ala1240Ser,ENST00000475231,;MUC4,intron_variant,,ENST00000346145,NM_004532.5;MUC4,intron_variant,,ENST00000349607,NM_138297.4;MUC4,missense_variant,p.Ala1240Ser,ENST00000478156,;MUC4,missense_variant,p.Ala1240Ser,ENST00000466475,;MUC4,missense_variant,p.Ala1240Ser,ENST00000477756,;MUC4,missense_variant,p.Ala124…	A	ENSG00000145113	ENST00000463781	Transcript
MUC4	0	.	GRCh38	chr3	195788077	195788077	+	Missense_Mutation	SNP	G	A	A	rs200751227		IMR32_S11	NORMAL	G	G																c.3503C>T	p.Pro1168Leu	p.P1168L	ENST00000463781	2/25	787	43	744				MUC4,missense_variant,p.Pro1168Leu,ENST00000463781,NM_018406.6;MUC4,missense_variant,p.Pro1168Leu,ENST00000475231,;MUC4,intron_variant,,ENST00000346145,NM_004532.5;MUC4,intron_variant,,ENST00000349607,NM_138297.4;MUC4,missense_variant,p.Pro1168Leu,ENST00000478156,;MUC4,missense_variant,p.Pro1168Leu,ENST00000466475,;MUC4,missense_variant,p.Pro1168Leu,ENST00000477756,;MUC4,missense_variant,p.Pro116…	A	ENSG00000145113	ENST00000463781	Transcript
FYTTD1	0	.	GRCh38	chr3	197756499	197756499	+	Missense_Mutation	SNP	G	G	C	novel		IMR32_S11	NORMAL	G	G																c.177G>C	p.Gln59His	p.Q59H	ENST00000241502	2/9	9	7	2				FYTTD1,missense_variant,p.Gln59His,ENST00000241502,NM_032288.6;FYTTD1,missense_variant,p.Gln33His,ENST00000415708,NM_001011537.2;FYTTD1,5_prime_UTR_variant,,ENST00000424384,;FYTTD1,5_prime_UTR_variant,,ENST00000428738,;FYTTD1,5_prime_UTR_variant,,ENST00000426031,;FYTTD1,missense_variant,p.Gln59His,ENST00000412924,;FYTTD1,missense_variant,p.Gln64His,ENST00000494309,;FYTTD1,missense_variant,p.Gln59…	C	ENSG00000122068	ENST00000241502	Transcript
IQCG	0	.	GRCh38	chr3	197926065	197926065	+	Missense_Mutation	SNP	G	G	T	novel		IMR32_S11	NORMAL	G	G																c.685C>A	p.Gln229Lys	p.Q229K	ENST00000265239	7/12	15	9	6				IQCG,missense_variant,p.Gln229Lys,ENST00000265239,NM_032263.4,NM_001323028.1,NM_001323029.1;IQCG,missense_variant,p.Gln229Lys,ENST00000455191,NM_001134435.2,NM_001323027.1;IQCG,missense_variant,p.Gln229Lys,ENST00000453254,NM_001323030.1;IQCG,downstream_gene_variant,,ENST00000416896,;IQCG,non_coding_transcript_exon_variant,,ENST00000490748,;	T	ENSG00000114473	ENST00000265239	Transcript
DGKQ	0	.	GRCh38	chr4	960648	960648	+	Missense_Mutation	SNP	G	G	A	rs762121542		IMR32_S11	NORMAL	G	G																c.2801C>T	p.Ala934Val	p.A934V	ENST00000273814	23/23	2086	1096	990				DGKQ,missense_variant,p.Ala934Val,ENST00000273814,NM_001347.3;DGKQ,missense_variant,p.Ala868Val,ENST00000509465,;DGKQ,missense_variant,p.Ala149Val,ENST00000515182,;TMEM175,downstream_gene_variant,,ENST00000622959,NM_001297427.1,NM_001297426.1;TMEM175,downstream_gene_variant,,ENST00000264771,NM_032326.3;TMEM175,downstream_gene_variant,,ENST00000515740,NM_001297428.1;TMEM175,downstream_gene_variant…	A	ENSG00000145214	ENST00000273814	Transcript
CRIPAK	0	.	GRCh38	chr4	1394806	1394834	+	Frame_Shift_Del	DEL	CACGTGCCCATGTGGAGTGCCCGCCTGCT	CACGTGCCCATGTGGAGTGCCCGCCTGCT	-	rs558358960		IMR32_S11	NORMAL	CACGTGCCCATGTGGAGTGCCCGCCTGCT	CACGTGCCCATGTGGAGTGCCCGCCTGCT																c.327_355delGTGCCCATGTGGAGTGCCCGCCTGCTCAC	p.Cys110ArgfsTer288	p.C110Rfs*288	ENST00000324803	1/1	6938	4758	2180				CRIPAK,frameshift_variant,p.Cys110ArgfsTer288,ENST00000324803,NM_175918.3;	-	ENSG00000179979	ENST00000324803	Transcript
CRIPAK	0	.	GRCh38	chr4	1394938	1394938	+	Missense_Mutation	SNP	T	T	C	rs199689156		IMR32_S11	NORMAL	T	T																c.427T>C	p.Cys143Arg	p.C143R	ENST00000324803	1/1	2962	1588	1372				CRIPAK,missense_variant,p.Cys143Arg,ENST00000324803,NM_175918.3;	C	ENSG00000179979	ENST00000324803	Transcript
POLN	0	.	GRCh38	chr4	2170716	2170716	+	Missense_Mutation	SNP	G	G	A	rs146650604		IMR32_S11	NORMAL	G	G																c.1517C>T	p.Thr506Met	p.T506M	ENST00000511885	13/26	114	72	42				POLN,missense_variant,p.Thr506Met,ENST00000511885,NM_181808.3;POLN,missense_variant,p.Thr506Met,ENST00000382865,;POLN,missense_variant,p.Thr140Met,ENST00000511098,;POLN,non_coding_transcript_exon_variant,,ENST00000515357,;POLN,non_coding_transcript_exon_variant,,ENST00000514858,;	A	ENSG00000130997	ENST00000511885	Transcript
ADD1	0	.	GRCh38	chr4	2928407	2928407	+	Missense_Mutation	SNP	G	G	T	novel		IMR32_S11	NORMAL	G	G																c.2191G>T	p.Gly731Trp	p.G731W	ENST00000264758	15/15	754	386	368				ADD1,missense_variant,p.Gly731Trp,ENST00000264758,NM_014189.3;ADD1,missense_variant,p.Gly700Trp,ENST00000398129,NM_001119.4;ADD1,missense_variant,p.Gly437Trp,ENST00000514940,;ADD1,3_prime_UTR_variant,,ENST00000355842,NM_001286645.1;ADD1,3_prime_UTR_variant,,ENST00000398125,NM_176801.2;ADD1,3_prime_UTR_variant,,ENST00000446856,;ADD1,3_prime_UTR_variant,,ENST00000503455,;ADD1,3_prime_UTR_variant,,E…	T	ENSG00000087274	ENST00000264758	Transcript
OTOP1	0	.	GRCh38	chr4	4197286	4197286	+	Missense_Mutation	SNP	C	C	G	rs35106142		IMR32_S11	NORMAL	C	C																c.1548g>C	p.Gln516His	p.Q516H	ENST00000296358	5/6	131	104	27				OTOP1,missense_variant,p.Gln516His,ENST00000296358,NM_177998.1;	G	ENSG00000163982	ENST00000296358	Transcript
OTOP1	0	.	GRCh38	chr4	4197842	4197843	+	Frame_Shift_Ins	INS	-	-	CCAC	novel		IMR32_S11	NORMAL	-	-																c.988_991dupGTGG	p.Val331GlyfsTer52	p.V331Gfs*52	ENST00000296358	5/6	184	116	68				OTOP1,frameshift_variant,p.Val331GlyfsTer52,ENST00000296358,NM_177998.1;	CCAC	ENSG00000163982	ENST00000296358	Transcript
MAN2B2	0	.	GRCh38	chr4	6611144	6611144	+	Missense_Mutation	SNP	C	C	T	rs150252839		IMR32_S11	NORMAL	C	C																c.2429C>T	p.Thr810Met	p.T810M	ENST00000285599	15/19	311	195	116				MAN2B2,missense_variant,p.Thr809Met,ENST00000505907,;MAN2B2,missense_variant,p.Thr810Met,ENST00000285599,NM_015274.2;MAN2B2,missense_variant,p.Thr759Met,ENST00000504248,NM_001292038.1;MAN2B2,downstream_gene_variant,,ENST00000504960,;	T	ENSG00000013288	ENST00000285599	Transcript
GPR78	0	.	GRCh38	chr4	8582542	8582542	+	Missense_Mutation	SNP	G	G	A	rs147709824		IMR32_S11	NORMAL	G	G																c.680G>A	p.Arg227His	p.R227H	ENST00000382487	2/3	619	313	305				GPR78,missense_variant,p.Arg227His,ENST00000382487,NM_080819.4;GPR78,non_coding_transcript_exon_variant,,ENST00000509216,;GPR78,upstream_gene_variant,,ENST00000504255,;GPR78,downstream_gene_variant,,ENST00000503448,;GPR78,downstream_gene_variant,,ENST00000503981,;GPR78,missense_variant,p.Arg227His,ENST00000514302,;	A	ENSG00000155269	ENST00000382487	Transcript
USP17L18	0	.	GRCh38	chr4	9249863	9249863	+	Missense_Mutation	SNP	C	C	T	rs748319841		IMR32_S11	NORMAL	C	C																c.1234C>T	p.His412Tyr	p.H412Y	ENST00000504209	1/1	16	12	4				USP17L18,missense_variant,p.His412Tyr,ENST00000619296,;USP17L18,missense_variant,p.His412Tyr,ENST00000504209,NM_001256859.1;USP17L17,downstream_gene_variant,,ENST00000614762,;USP17L19,upstream_gene_variant,,ENST00000615989,;USP17L17,downstream_gene_variant,,ENST00000511568,NM_001256857.1;USP17L19,upstream_gene_variant,,ENST00000515566,NM_001256860.1;	T	ENSG00000250844	ENST00000504209	Transcript
USP17L5	0	.	GRCh38	chr4	9340020	9340020	+	Missense_Mutation	SNP	G	G	C	novel		IMR32_S11	NORMAL	G	G																c.618G>C	p.Lys206Asn	p.K206N	ENST00000507227	1/1	6	4	2				USP17L5,missense_variant,p.Lys206Asn,ENST00000507227,NM_001242329.1;USP17L26,downstream_gene_variant,,ENST00000610514,;USP17L26,downstream_gene_variant,,ENST00000509660,NM_001242328.1;USP17L27,upstream_gene_variant,,ENST00000515574,NM_001242330.1;	C	ENSG00000227140	ENST00000507227	Transcript
DRD5	0	.	GRCh38	chr4	9782425	9782426	+	Frame_Shift_Ins	INS	-	-	GTCAGCAG	novel		IMR32_S11	NORMAL	-	-																c.400_401insGCAGGTCA	p.Ile134SerfsTer22	p.I134Sfs*22	ENST00000304374	1/1	190	134	56				DRD5,frameshift_variant,p.Ile134SerfsTer22,ENST00000304374,NM_000798.4;SLC2A9,intron_variant,,ENST00000503803,;SLC2A9,intron_variant,,ENST00000508585,;	GTCAGCAG	ENSG00000169676	ENST00000304374	Transcript
RAB28	0	.	GRCh38	chr4	13479471	13479471	+	Missense_Mutation	SNP	G	G	T	novel		IMR32_S11	NORMAL	G	G																c.131C>A	p.Thr44Asn	p.T44N	ENST00000330852	2/7	12	10	2				RAB28,missense_variant,p.Thr44Asn,ENST00000288723,NM_004249.3;RAB28,missense_variant,p.Thr44Asn,ENST00000338176,NM_001159601.1;RAB28,missense_variant,p.Thr44Asn,ENST00000330852,NM_001017979.2;RAB28,missense_variant,p.Thr44Asn,ENST00000630951,;RAB28,missense_variant,p.Thr44Asn,ENST00000508274,;	T	ENSG00000157869	ENST00000330852	Transcript
CPEB2	0	.	GRCh38	chr4	15003784	15003784	+	Missense_Mutation	SNP	G	G	A	rs182583918		IMR32_S11	NORMAL	G	G																c.1111g>A	p.Ala371Thr	p.A371T	ENST00000538197	1/12	19	8	11				CPEB2,missense_variant,p.Ala371Thr,ENST00000538197,NM_001177382.1;CPEB2,missense_variant,p.Ala371Thr,ENST00000442003,NM_001177381.1,NM_001177383.1;CPEB2,upstream_gene_variant,,ENST00000259997,;CPEB2,upstream_gene_variant,,ENST00000382395,;CPEB2,upstream_gene_variant,,ENST00000382401,NM_001177384.1;CPEB2,upstream_gene_variant,,ENST00000507071,NM_182485.2;CPEB2,upstream_gene_variant,,ENST0000034545…	A	ENSG00000137449	ENST00000538197	Transcript
DHX15	0	.	GRCh38	chr4	24537057	24537057	+	Missense_Mutation	SNP	T	T	G	novel		IMR32_S11	NORMAL	T	T																c.1903A>C	p.Lys635Gln	p.K635Q	ENST00000336812	11/14	11	9	2				DHX15,missense_variant,p.Lys635Gln,ENST00000336812,NM_001358.2;DHX15,non_coding_transcript_exon_variant,,ENST00000508032,;DHX15,upstream_gene_variant,,ENST00000512903,;DHX15,upstream_gene_variant,,ENST00000510645,;DHX15,upstream_gene_variant,,ENST00000508368,;DHX15,downstream_gene_variant,,ENST00000503562,;	G	ENSG00000109606	ENST00000336812	Transcript
SEPSECS	0	.	GRCh38	chr4	25127321	25127321	+	Missense_Mutation	SNP	A	A	C	novel		IMR32_S11	NORMAL	A	A																c.1063T>G	p.Leu355Val	p.L355V	ENST00000382103	9/11	14	12	2				SEPSECS,missense_variant,p.Leu355Val,ENST00000382103,NM_016955.3;SEPSECS,upstream_gene_variant,,ENST00000515272,;SEPSECS,3_prime_UTR_variant,,ENST00000358971,;SEPSECS,3_prime_UTR_variant,,ENST00000514585,;SEPSECS,non_coding_transcript_exon_variant,,ENST00000505513,;SEPSECS,intron_variant,,ENST00000503150,;	C	ENSG00000109618	ENST00000382103	Transcript
ANAPC4	0	.	GRCh38	chr4	25394709	25394709	+	Missense_Mutation	SNP	T	T	C	novel		IMR32_S11	NORMAL	T	T																c.980T>C	p.Val327Ala	p.V327A	ENST00000510092	13/29	6	4	2				ANAPC4,missense_variant,p.Val327Ala,ENST00000315368,NM_013367.2;ANAPC4,missense_variant,p.Val327Ala,ENST00000510092,NM_001286756.1;ANAPC4,non_coding_transcript_exon_variant,,ENST00000507925,;ANAPC4,upstream_gene_variant,,ENST00000505842,;ANAPC4,upstream_gene_variant,,ENST00000503805,;ANAPC4,downstream_gene_variant,,ENST00000505080,;	C	ENSG00000053900	ENST00000510092	Transcript
STIM2	0	.	GRCh38	chr4	26957720	26957720	+	Missense_Mutation	SNP	T	T	A	novel		IMR32_S11	NORMAL	T	T																c.391T>A	p.Ser131Thr	p.S131T	ENST00000465503	3/13	14	12	2				STIM2,missense_variant,p.Ser131Thr,ENST00000467087,NM_020860.3;STIM2,missense_variant,p.Ser131Thr,ENST00000467011,NM_001169117.1;STIM2,missense_variant,p.Ser131Thr,ENST00000465503,NM_001169118.1;STIM2,missense_variant,p.Ser78Thr,ENST00000463501,;STIM2,missense_variant,p.Ser78Thr,ENST00000494628,;STIM2,missense_variant,p.Ser78Thr,ENST00000478049,;	A	ENSG00000109689	ENST00000465503	Transcript
PCDH7	0	.	GRCh38	chr4	30920279	30920279	+	Missense_Mutation	SNP	C	C	T	novel		IMR32_S11	NORMAL	C	C																c.2370C>T	p.Pro791Ser	p.P791S	ENST00000511884	2/3	11	9	2				PCDH7,missense_variant,p.Pro791Ser,ENST00000511884,NM_032457.3,NM_001173523.1;PCDH7,missense_variant,p.Pro438Ser,ENST00000621961,;PCDH7,missense_variant,p.Pro67Ser,ENST00000509759,;PCDH7,non_coding_transcript_exon_variant,,ENST00000509925,;	T	ENSG00000169851	ENST00000511884	Transcript
TMEM156	0	.	GRCh38	chr4	38988941	38988941	+	Missense_Mutation	SNP	A	A	G	novel		IMR32_S11	NORMAL	A	A																c.649T>C	p.Tyr217His	p.Y217H	ENST00000381938	4/7	4	2	2				TMEM156,missense_variant,p.Tyr217His,ENST00000381938,NM_001303228.1,NM_024943.2;TMEM156,downstream_gene_variant,,ENST00000344606,;	G	ENSG00000121895	ENST00000381938	Transcript
KLHL5	0	.	GRCh38	chr4	39096739	39096739	+	Missense_Mutation	SNP	A	A	T	novel		IMR32_S11	NORMAL	A	A																c.1299A>T	p.Glu433Asp	p.E433D	ENST00000504108	6/11	7	5	2				KLHL5,missense_variant,p.Glu387Asp,ENST00000261425,NM_001007075.2;KLHL5,missense_variant,p.Glu372Asp,ENST00000261426,NM_199039.3;KLHL5,missense_variant,p.Glu433Asp,ENST00000381930,;KLHL5,missense_variant,p.Glu246Asp,ENST00000508137,NM_001171654.1;KLHL5,missense_variant,p.Glu433Asp,ENST00000504108,NM_015990.4;	T	ENSG00000109790	ENST00000504108	Transcript
WDR19	0	.	GRCh38	chr4	39253176	39253176	+	Missense_Mutation	SNP	T	T	A	novel		IMR32_S11	NORMAL	T	T																c.2760T>A	p.Asn920Lys	p.N920K	ENST00000399820	25/37	10	8	2				WDR19,missense_variant,p.Asn920Lys,ENST00000399820,NM_025132.3,NM_001317924.1;WDR19,3_prime_UTR_variant,,ENST00000506869,;WDR19,non_coding_transcript_exon_variant,,ENST00000512095,;	A	ENSG00000157796	ENST00000399820	Transcript
LIMCH1	0	.	GRCh38	chr4	41662960	41662960	+	Missense_Mutation	SNP	G	G	T	novel		IMR32_S11	NORMAL	G	G																c.2112G>T	p.Lys704Asn	p.K704N	ENST00000313860	15/27	9	7	2				LIMCH1,missense_variant,p.Lys704Asn,ENST00000313860,NM_014988.3,NM_001330787.1,NM_001330793.1,NM_001330983.1,NM_001330790.1;LIMCH1,missense_variant,p.Lys550Asn,ENST00000396595,NM_001112719.2,NM_001330786.1,NM_001330982.1;LIMCH1,missense_variant,p.Lys538Asn,ENST00000381753,NM_001112720.2;LIMCH1,missense_variant,p.Lys1089Asn,ENST00000503057,;LIMCH1,missense_variant,p.Lys533Asn,ENST00000513024,NM_00…	T	ENSG00000064042	ENST00000313860	Transcript
SLC30A9	0	.	GRCh38	chr4	42001620	42001620	+	Missense_Mutation	SNP	G	G	T	novel		IMR32_S11	NORMAL	G	G																c.114G>T	p.Trp38Cys	p.W38C	ENST00000264451	2/18	10	8	2				SLC30A9,missense_variant,p.Trp38Cys,ENST00000264451,NM_006345.3;SLC30A9,missense_variant,p.Trp38Cys,ENST00000513699,;SLC30A9,non_coding_transcript_exon_variant,,ENST00000510460,;	T	ENSG00000014824	ENST00000264451	Transcript
YIPF7	0	.	GRCh38	chr4	44629546	44629546	+	Missense_Mutation	SNP	G	G	T	novel		IMR32_S11	NORMAL	G	G																c.355C>A	p.Leu119Ile	p.L119I	ENST00000332990	4/6	5	3	2				YIPF7,missense_variant,p.Leu95Ile,ENST00000415895,;YIPF7,missense_variant,p.Leu119Ile,ENST00000332990,NM_182592.2;YIPF7,splice_region_variant,,ENST00000510035,;YIPF7,splice_region_variant,,ENST00000502794,;	T	ENSG00000177752	ENST00000332990	Transcript
GUF1	0	.	GRCh38	chr4	44683251	44683251	+	Missense_Mutation	SNP	C	C	G	novel		IMR32_S11	NORMAL	C	C																c.602C>G	p.Ala201Gly	p.A201G	ENST00000281543	6/17	8	6	2				GUF1,missense_variant,p.Ala201Gly,ENST00000281543,NM_021927.2,NM_001345867.1;GNPDA2,intron_variant,,ENST00000608855,;GNPDA2,intron_variant,,ENST00000609092,;YIPF7,upstream_gene_variant,,ENST00000508947,;GUF1,non_coding_transcript_exon_variant,,ENST00000506793,;GUF1,3_prime_UTR_variant,,ENST00000513775,;	G	ENSG00000151806	ENST00000281543	Transcript
GUF1	0	.	GRCh38	chr4	44690807	44690807	+	Missense_Mutation	SNP	G	G	A	novel		IMR32_S11	NORMAL	G	G																c.1426G>A	p.Gly476Ser	p.G476S	ENST00000281543	12/17	10	6	4				GUF1,missense_variant,p.Gly476Ser,ENST00000281543,NM_021927.2,NM_001345867.1;GNPDA2,intron_variant,,ENST00000608855,;GNPDA2,intron_variant,,ENST00000609092,;RP11-700J17.1,downstream_gene_variant,,ENST00000610260,;GUF1,non_coding_transcript_exon_variant,,ENST00000506793,;GUF1,upstream_gene_variant,,ENST00000511493,;GUF1,downstream_gene_variant,,ENST00000513775,;	A	ENSG00000151806	ENST00000281543	Transcript
GABRG1	0	.	GRCh38	chr4	46065422	46065422	+	Missense_Mutation	SNP	T	T	A	novel		IMR32_S11	NORMAL	T	T																c.484A>T	p.Thr162Ser	p.T162S	ENST00000295452	4/9	3	1	2				GABRG1,missense_variant,p.Thr162Ser,ENST00000295452,NM_173536.3;	A	ENSG00000163285	ENST00000295452	Transcript
CNGA1	0	.	GRCh38	chr4	47970971	47970971	+	Missense_Mutation	SNP	C	C	A	novel		IMR32_S11	NORMAL	C	C																c.130g>T	p.Val44Phe	p.V44F	ENST00000402813	2/10	13	10	2				CNGA1,missense_variant,p.Val44Phe,ENST00000402813,NM_001142564.1;CNGA1,missense_variant,p.Val44Phe,ENST00000544810,;CNGA1,intron_variant,,ENST00000514170,;CNGA1,intron_variant,,ENST00000420489,NM_000087.3;CNGA1,intron_variant,,ENST00000358519,;CNGA1,intron_variant,,ENST00000513178,;CNGA1,intron_variant,,ENST00000504722,;NIPAL1,intron_variant,,ENST00000513724,;	A	ENSG00000198515	ENST00000402813	Transcript
OCIAD1	0	.	GRCh38	chr4	48850058	48850058	+	Missense_Mutation	SNP	A	A	T	novel		IMR32_S11	NORMAL	A	A																c.353A>T	p.Gln118Leu	p.Q118L	ENST00000381473	6/9	4	2	2				OCIAD1,missense_variant,p.Gln118Leu,ENST00000425583,NM_001079842.2;OCIAD1,missense_variant,p.Gln118Leu,ENST00000444354,NM_001079840.2;OCIAD1,missense_variant,p.Gln118Leu,ENST00000381473,NM_001079839.2;OCIAD1,missense_variant,p.Gln118Leu,ENST00000508293,NM_001168254.1;OCIAD1,missense_variant,p.Gln118Leu,ENST00000264312,NM_017830.3;OCIAD1,missense_variant,p.Gln118Leu,ENST00000396448,NM_001079841.2;…	T	ENSG00000109180	ENST00000381473	Transcript
OCIAD1	0	.	GRCh38	chr4	48857272	48857272	+	Missense_Mutation	SNP	A	A	T	novel		IMR32_S11	NORMAL	A	A																c.607A>T	p.Arg203Trp	p.R203W	ENST00000381473	8/9	8	6	2				OCIAD1,missense_variant,p.Arg203Trp,ENST00000381473,NM_001079839.2;OCIAD1,missense_variant,p.Arg203Trp,ENST00000508293,NM_001168254.1;OCIAD1,missense_variant,p.Arg203Trp,ENST00000264312,NM_017830.3;OCIAD1,missense_variant,p.Arg203Trp,ENST00000513391,;OCIAD1,missense_variant,p.Arg176Trp,ENST00000509122,;OCIAD1,missense_variant,p.Arg149Trp,ENST00000503016,;OCIAD1,intron_variant,,ENST00000425583,NM_…	T	ENSG00000109180	ENST00000381473	Transcript
SRP72	0	.	GRCh38	chr4	56501839	56501839	+	Missense_Mutation	SNP	A	A	T	novel		IMR32_S11	NORMAL	A	A																c.1994A>T	p.Lys665Ile	p.K665I	ENST00000342756	19/19	10	8	2				SRP72,missense_variant,p.Lys665Ile,ENST00000342756,NM_006947.3;SRP72,missense_variant,p.Lys604Ile,ENST00000510663,NM_001267722.1;ARL9,upstream_gene_variant,,ENST00000360096,NM_206919.1;SRP72,non_coding_transcript_exon_variant,,ENST00000507126,;	T	ENSG00000174780	ENST00000342756	Transcript
ADGRL3	0	.	GRCh38	chr4	61587351	61587351	+	Missense_Mutation	SNP	G	G	T	novel		IMR32_S11	NORMAL	G	G																c.180G>T	p.Arg60Ser	p.R60S	ENST00000514591	4/25	10	8	2				ADGRL3,missense_variant,p.Arg60Ser,ENST00000512091,NM_001322246.1;ADGRL3,missense_variant,p.Arg60Ser,ENST00000514591,NM_015236.5;ADGRL3,missense_variant,p.Arg128Ser,ENST00000509896,;ADGRL3,missense_variant,p.Arg128Ser,ENST00000511324,;ADGRL3,missense_variant,p.Arg128Ser,ENST00000508693,;ADGRL3,missense_variant,p.Arg128Ser,ENST00000507164,;ADGRL3,missense_variant,p.Arg128Ser,ENST00000506720,NM_001…	T	ENSG00000150471	ENST00000514591	Transcript
ADGRL3	0	.	GRCh38	chr4	62044522	62044522	+	Missense_Mutation	SNP	A	A	C	novel		IMR32_S11	NORMAL	A	A																c.3583A>C	p.Ile1195Leu	p.I1195L	ENST00000514591	24/25	6	4	2				ADGRL3,missense_variant,p.Ile1195Leu,ENST00000512091,NM_001322246.1;ADGRL3,missense_variant,p.Ile1195Leu,ENST00000514591,NM_015236.5;ADGRL3,missense_variant,p.Ile1263Leu,ENST00000509896,;ADGRL3,missense_variant,p.Ile1254Leu,ENST00000511324,;ADGRL3,missense_variant,p.Ile1263Leu,ENST00000508693,;ADGRL3,missense_variant,p.Ile1254Leu,ENST00000507164,;ADGRL3,missense_variant,p.Ile1263Leu,ENST000005067…	C	ENSG00000150471	ENST00000514591	Transcript
CENPC	0	.	GRCh38	chr4	67519224	67519224	+	Nonsense_Mutation	SNP	T	T	A	novel		IMR32_S11	NORMAL	T	T																c.610A>T	p.Lys204Ter	p.K204*	ENST00000273853	6/19	9	7	2				CENPC,stop_gained,p.Lys204Ter,ENST00000273853,NM_001812.2;CENPC,stop_gained,p.Lys204Ter,ENST00000506882,;CENPC,stop_gained,p.Lys111Ter,ENST00000513216,;CENPC,non_coding_transcript_exon_variant,,ENST00000510189,;CENPC,upstream_gene_variant,,ENST00000506410,;	A	ENSG00000145241	ENST00000273853	Transcript
UBA6	0	.	GRCh38	chr4	67634497	67634497	+	Missense_Mutation	SNP	T	T	C	novel		IMR32_S11	NORMAL	T	T																c.1864A>G	p.Ile622Val	p.I622V	ENST00000322244	21/33	5	3	2				UBA6,missense_variant,p.Ile622Val,ENST00000322244,NM_018227.5;UBA6,missense_variant,p.Ile156Val,ENST00000505673,;RP11-17P16.2,upstream_gene_variant,,ENST00000604441,;	C	ENSG00000033178	ENST00000322244	Transcript
TMPRSS11B	0	.	GRCh38	chr4	68229266	68229266	+	Missense_Mutation	SNP	A	A	G	novel		IMR32_S11	NORMAL	A	A																c.937T>C	p.Tyr313His	p.Y313H	ENST00000332644	8/10	13	11	2				TMPRSS11B,missense_variant,p.Tyr313His,ENST00000332644,NM_182502.3;TMPRSS11B,non_coding_transcript_exon_variant,,ENST00000510856,;TMPRSS11B,downstream_gene_variant,,ENST00000502365,;	G	ENSG00000185873	ENST00000332644	Transcript
UGT2B27P	0	.	GRCh38	chr4	69020086	69020087	+	RNA	INS	-	-	GGGCTGCCCATCTCTTGACT	novel		IMR32_S11	NORMAL	-	-																n.328_329insAGTCAAGAGATGGGCAGCCC			ENST00000505092	1/6	27	11	16				UGT2B27P,non_coding_transcript_exon_variant,,ENST00000505092,;RP11-813N20.2,downstream_gene_variant,,ENST00000503426,;	GGGCTGCCCATCTCTTGACT	ENSG00000251685	ENST00000505092	Transcript
UGT2B27P	0	.	GRCh38	chr4	69020087	69020087	+	RNA	SNP	T	T	A	novel		IMR32_S11	NORMAL	T	T																n.328A>T			ENST00000505092	1/6	38	21	17				UGT2B27P,non_coding_transcript_exon_variant,,ENST00000505092,;RP11-813N20.2,downstream_gene_variant,,ENST00000503426,;	A	ENSG00000251685	ENST00000505092	Transcript
UGT2B7	0	.	GRCh38	chr4	69096834	69096834	+	Missense_Mutation	SNP	T	T	C	novel		IMR32_S11	NORMAL	T	T																c.314T>C	p.Phe105Ser	p.F105S	ENST00000305231	1/6	7	5	2				UGT2B7,missense_variant,p.Phe105Ser,ENST00000305231,NM_001074.2;UGT2B7,missense_variant,p.Phe105Ser,ENST00000508661,NM_001330719.1;UGT2B7,missense_variant,p.Phe105Ser,ENST00000622664,;UGT2B7,intron_variant,,ENST00000502942,;UGT2B7,intron_variant,,ENST00000509763,;	C	ENSG00000171234	ENST00000305231	Transcript
UGT2B11	0	.	GRCh38	chr4	69214317	69214317	+	Missense_Mutation	SNP	C	C	G	rs754069154		IMR32_S11	NORMAL	C	C																c.406G>C	p.Val136Leu	p.V136L	ENST00000446444	1/6	14	12	2				UGT2B11,missense_variant,p.Val136Leu,ENST00000446444,NM_001073.1;RP11-704M14.1,intron_variant,,ENST00000505646,;RP11-704M14.1,intron_variant,,ENST00000504301,;RP11-704M14.2,downstream_gene_variant,,ENST00000514003,;	G	ENSG00000213759	ENST00000446444	Transcript
SULT1B1	0	.	GRCh38	chr4	69733448	69733448	+	Missense_Mutation	SNP	G	G	T	novel		IMR32_S11	NORMAL	G	G																c.562C>A	p.Pro188Thr	p.P188T	ENST00000310613	6/8	15	12	3				SULT1B1,missense_variant,p.Pro188Thr,ENST00000310613,NM_014465.3;SULT1B1,downstream_gene_variant,,ENST00000510821,;	T	ENSG00000173597	ENST00000310613	Transcript
SULT1E1	0	.	GRCh38	chr4	69844328	69844328	+	Missense_Mutation	SNP	T	T	C	novel		IMR32_S11	NORMAL	T	T																c.605A>G	p.Glu202Gly	p.E202G	ENST00000226444	7/8	11	9	2				SULT1E1,missense_variant,p.Glu202Gly,ENST00000226444,NM_005420.2;SULT1E1,missense_variant,p.Glu35Gly,ENST00000506796,;SULT1E1,downstream_gene_variant,,ENST00000504002,;	C	ENSG00000109193	ENST00000226444	Transcript
MUC7	0	.	GRCh38	chr4	70481468	70481468	+	Missense_Mutation	SNP	T	T	C	rs79807294		IMR32_S11	NORMAL	T	T																c.724T>C	p.Ser242Pro	p.S242P	ENST00000413702	4/4	71	54	17				MUC7,missense_variant,p.Ser242Pro,ENST00000413702,NM_001145006.1;MUC7,missense_variant,p.Ser242Pro,ENST00000456088,NM_001145007.1;MUC7,missense_variant,p.Ser242Pro,ENST00000304887,NM_152291.2;MUC7,downstream_gene_variant,,ENST00000505411,;MUC7,downstream_gene_variant,,ENST00000514512,;MUC7,downstream_gene_variant,,ENST00000504482,;	C	ENSG00000171195	ENST00000413702	Transcript
SLC4A4	0	.	GRCh38	chr4	71357034	71357034	+	Missense_Mutation	SNP	A	A	G	novel		IMR32_S11	NORMAL	A	A																c.577A>G	p.Thr193Ala	p.T193A	ENST00000425175	6/25	13	11	2				SLC4A4,missense_variant,p.Thr149Ala,ENST00000340595,NM_003759.3;SLC4A4,missense_variant,p.Thr193Ala,ENST00000425175,NM_001134742.1;SLC4A4,missense_variant,p.Thr193Ala,ENST00000264485,NM_001098484.2;SLC4A4,missense_variant,p.Thr193Ala,ENST00000351898,;SLC4A4,missense_variant,p.Thr149Ala,ENST00000512686,;SLC4A4,non_coding_transcript_exon_variant,,ENST00000514331,;	G	ENSG00000080493	ENST00000425175	Transcript
ANKRD17	0	.	GRCh38	chr4	73078875	73078875	+	Nonsense_Mutation	SNP	G	G	T	novel		IMR32_S11	NORMAL	G	G																c.7175C>A	p.Ser2392Ter	p.S2392*	ENST00000358602	31/34	9	7	2				ANKRD17,stop_gained,p.Ser2392Ter,ENST00000358602,NM_032217.4,NM_015574.1;ANKRD17,stop_gained,p.Ser2276Ter,ENST00000558247,;ANKRD17,stop_gained,p.Ser2279Ter,ENST00000509867,NM_001286771.2;ANKRD17,stop_gained,p.Ser2141Ter,ENST00000330838,NM_198889.2;ANKRD17,non_coding_transcript_exon_variant,,ENST00000510127,;	T	ENSG00000132466	ENST00000358602	Transcript
AFP	0	.	GRCh38	chr4	73438221	73438221	+	Missense_Mutation	SNP	A	A	G	novel		IMR32_S11	NORMAL	A	A																c.185A>G	p.Glu62Gly	p.E62G	ENST00000395792	3/15	9	7	2				AFP,missense_variant,p.Glu62Gly,ENST00000395792,NM_001134.2;AFP,missense_variant,p.Glu62Gly,ENST00000226359,;AFP,downstream_gene_variant,,ENST00000515675,;AFP,downstream_gene_variant,,ENST00000513720,;	G	ENSG00000081051	ENST00000395792	Transcript
USO1	0	.	GRCh38	chr4	75806487	75806487	+	Missense_Mutation	SNP	A	A	G	novel		IMR32_S11	NORMAL	A	A																c.2324A>G	p.Lys775Arg	p.K775R	ENST00000264904	22/26	10	8	2				USO1,missense_variant,p.Lys775Arg,ENST00000264904,NM_001290049.1;USO1,missense_variant,p.Lys764Arg,ENST00000514213,NM_003715.3;USO1,splice_region_variant,,ENST00000508454,;	G	ENSG00000138768	ENST00000264904	Transcript
SDAD1	0	.	GRCh38	chr4	75961102	75961102	+	Missense_Mutation	SNP	C	C	T	novel		IMR32_S11	NORMAL	C	C																c.1282G>A	p.Val428Ile	p.V428I	ENST00000356260	16/22	13	2	11				SDAD1,missense_variant,p.Val428Ile,ENST00000356260,NM_018115.3,NM_001288984.1;SDAD1,missense_variant,p.Val391Ile,ENST00000395711,NM_001288983.1;AC110615.1,downstream_gene_variant,,ENST00000625176,;SDAD1,splice_region_variant,,ENST00000513089,;SDAD1,upstream_gene_variant,,ENST00000502543,;SDAD1,downstream_gene_variant,,ENST00000507396,;SDAD1,splice_region_variant,,ENST00000395710,;	T	ENSG00000198301	ENST00000356260	Transcript
CXCL9	0	.	GRCh38	chr4	76003603	76003603	+	Missense_Mutation	SNP	T	T	C	rs61750813		IMR32_S11	NORMAL	T	T																c.373A>G	p.Thr125Ala	p.T125A	ENST00000264888	4/4	25	7	18				CXCL9,missense_variant,p.Thr125Ala,ENST00000264888,NM_002416.2;RP11-630D6.5,intron_variant,,ENST00000501239,;	C	ENSG00000138755	ENST00000264888	Transcript
NUP54	0	.	GRCh38	chr4	76136403	76136403	+	Missense_Mutation	SNP	C	C	T	novel		IMR32_S11	NORMAL	C	C																c.305G>A	p.Gly102Asp	p.G102D	ENST00000264883	4/12	9	7	2				NUP54,missense_variant,p.Gly102Asp,ENST00000264883,NM_017426.3;NUP54,missense_variant,p.Gly54Asp,ENST00000514987,NM_001278603.1;NUP54,non_coding_transcript_exon_variant,,ENST00000515460,;NUP54,non_coding_transcript_exon_variant,,ENST00000514307,;NUP54,non_coding_transcript_exon_variant,,ENST00000506098,;NUP54,intron_variant,,ENST00000507257,;NUP54,intron_variant,,ENST00000502850,;NUP54,intron_var…	T	ENSG00000138750	ENST00000264883	Transcript
BMP2K	0	.	GRCh38	chr4	78911125	78911125	+	Missense_Mutation	SNP	G	G	A	rs143310663		IMR32_S11	NORMAL	G	G																c.2578G>A	p.Ala860Thr	p.A860T	ENST00000335016	16/16	29	20	9				BMP2K,missense_variant,p.Ala553Thr,ENST00000502613,;BMP2K,missense_variant,p.Ala860Thr,ENST00000335016,NM_198892.1;BMP2K,3_prime_UTR_variant,,ENST00000628286,;PAQR3,downstream_gene_variant,,ENST00000512733,NM_001040202.1;PAQR3,downstream_gene_variant,,ENST00000515541,;PAQR3,downstream_gene_variant,,ENST00000503343,;PAQR3,3_prime_UTR_variant,,ENST00000511594,;PAQR3,intron_variant,,ENST00000342820,…	A	ENSG00000138756	ENST00000335016	Transcript
COPS4	0	.	GRCh38	chr4	83057277	83057277	+	Missense_Mutation	SNP	T	T	G	novel		IMR32_S11	NORMAL	T	T																c.584T>G	p.Leu195Arg	p.L195R	ENST00000264389	6/10	14	12	2				COPS4,missense_variant,p.Leu195Arg,ENST00000509093,NM_001258006.1;COPS4,missense_variant,p.Leu195Arg,ENST00000264389,NM_016129.2;COPS4,missense_variant,p.Leu195Arg,ENST00000503682,;COPS4,missense_variant,p.Leu195Arg,ENST00000511653,;COPS4,missense_variant,p.Leu83Arg,ENST00000509317,;COPS4,downstream_gene_variant,,ENST00000506443,;	G	ENSG00000138663	ENST00000264389	Transcript
WDFY3	0	.	GRCh38	chr4	84691669	84691669	+	Missense_Mutation	SNP	C	C	T	novel		IMR32_S11	NORMAL	C	C																c.9166G>A	p.Asp3056Asn	p.D3056N	ENST00000295888	60/68	29	25	4				WDFY3,missense_variant,p.Asp3056Asn,ENST00000295888,NM_014991.4;WDFY3,downstream_gene_variant,,ENST00000514711,;RN7SL552P,upstream_gene_variant,,ENST00000462094,;	T	ENSG00000163625	ENST00000295888	Transcript
WDFY3	0	.	GRCh38	chr4	84718437	84718437	+	Missense_Mutation	SNP	T	T	A	novel		IMR32_S11	NORMAL	T	T																c.7739A>T	p.Glu2580Val	p.E2580V	ENST00000295888	48/68	10	8	2				WDFY3,missense_variant,p.Glu2580Val,ENST00000295888,NM_014991.4;WDFY3,missense_variant,p.Glu183Val,ENST00000514711,;	A	ENSG00000163625	ENST00000295888	Transcript
MAPK10	0	.	GRCh38	chr4	86103239	86103239	+	Missense_Mutation	SNP	A	A	C	novel		IMR32_S11	NORMAL	A	A																c.372T>G	p.Ile124Met	p.I124M	ENST00000359221	6/14	55	20	35				MAPK10,missense_variant,p.Ile86Met,ENST00000395169,NM_138980.3;MAPK10,missense_variant,p.Ile86Met,ENST00000395166,;MAPK10,missense_variant,p.Ile124Met,ENST00000359221,NM_001318067.1,NM_138982.3,NM_001318069.1;MAPK10,missense_variant,p.Ile124Met,ENST00000361569,NM_002753.4;MAPK10,missense_variant,p.Ile37Met,ENST00000515400,;MAPK10,missense_variant,p.Ile124Met,ENST00000512017,;MAPK10,5_prime_UTR_va…	C	ENSG00000109339	ENST00000359221	Transcript
PTPN13	0	.	GRCh38	chr4	86774391	86774391	+	Missense_Mutation	SNP	A	A	C	novel		IMR32_S11	NORMAL	A	A																c.5383A>C	p.Thr1795Pro	p.T1795P	ENST00000436978	33/48	9	7	2				PTPN13,missense_variant,p.Thr1795Pro,ENST00000436978,NM_080685.2;PTPN13,missense_variant,p.Thr1771Pro,ENST00000427191,NM_006264.2;PTPN13,missense_variant,p.Thr1790Pro,ENST00000411767,NM_080683.2;PTPN13,missense_variant,p.Thr1795Pro,ENST00000511467,;PTPN13,missense_variant,p.Thr1599Pro,ENST00000316707,NM_080684.2;	C	ENSG00000163629	ENST00000436978	Transcript
HERC6	0	.	GRCh38	chr4	88424691	88424691	+	Missense_Mutation	SNP	A	A	G	novel		IMR32_S11	NORMAL	A	A																c.1924A>G	p.Ile642Val	p.I642V	ENST00000264346	15/23	10	8	2				HERC6,missense_variant,p.Ile642Val,ENST00000264346,NM_017912.3;HERC6,3_prime_UTR_variant,,ENST00000273960,;HERC6,intron_variant,,ENST00000380265,NM_001165136.1;	G	ENSG00000138642	ENST00000264346	Transcript
GPRIN3	0	.	GRCh38	chr4	89247802	89247802	+	Missense_Mutation	SNP	G	G	C	novel		IMR32_S11	NORMAL	G	G																c.2309C>G	p.Ala770Gly	p.A770G	ENST00000609438	2/2	37	18	19				GPRIN3,missense_variant,p.Ala770Gly,ENST00000609438,NM_198281.2;GPRIN3,missense_variant,p.Ala770Gly,ENST00000333209,;	C	ENSG00000185477	ENST00000609438	Transcript
PDLIM5	0	.	GRCh38	chr4	94654489	94654489	+	Missense_Mutation	SNP	C	C	A	novel		IMR32_S11	NORMAL	C	C																c.1400C>A	p.Ser467Tyr	p.S467Y	ENST00000615540	14/17	13	11	2				PDLIM5,missense_variant,p.Ser467Tyr,ENST00000615540,NM_001256426.1;PDLIM5,missense_variant,p.Ser438Tyr,ENST00000317968,NM_001256428.1,NM_006457.4;PDLIM5,missense_variant,p.Ser113Tyr,ENST00000437932,NM_001256425.1;PDLIM5,missense_variant,p.Ser467Tyr,ENST00000514743,;PDLIM5,missense_variant,p.Ser329Tyr,ENST00000542407,NM_001011513.3;PDLIM5,missense_variant,p.Ser335Tyr,ENST00000503974,NM_001256427.1…	A	ENSG00000163110	ENST00000615540	Transcript
DAPP1	0	.	GRCh38	chr4	99853338	99853338	+	Missense_Mutation	SNP	C	C	A	novel		IMR32_S11	NORMAL	C	C																c.479C>A	p.Thr160Lys	p.T160K	ENST00000512369	4/9	24	13	11				DAPP1,missense_variant,p.Thr160Lys,ENST00000296414,NM_001306151.1;DAPP1,missense_variant,p.Thr160Lys,ENST00000512369,NM_014395.2;DAPP1,intron_variant,,ENST00000507994,;	A	ENSG00000070190	ENST00000512369	Transcript
BANK1	0	.	GRCh38	chr4	101870592	101870592	+	Missense_Mutation	SNP	A	A	T	novel		IMR32_S11	NORMAL	A	A																c.851A>T	p.Lys284Met	p.K284M	ENST00000322953	5/17	7	5	2				BANK1,missense_variant,p.Lys269Met,ENST00000504592,;BANK1,missense_variant,p.Lys284Met,ENST00000322953,NM_017935.4;BANK1,missense_variant,p.Lys254Met,ENST00000444316,NM_001083907.2;BANK1,missense_variant,p.Lys151Met,ENST00000428908,NM_001127507.2;BANK1,missense_variant,p.Lys151Met,ENST00000508653,;	T	ENSG00000153064	ENST00000322953	Transcript
SLC9B1	0	.	GRCh38	chr4	102901326	102901327	+	Frame_Shift_Del	DEL	AC	AC	-	rs753242024		IMR32_S11	NORMAL	AC	AC																c.1338_1339delGT	p.Leu447ArgfsTer47	p.L447Rfs*47	ENST00000296422	12/12	34	23	11				SLC9B1,frameshift_variant,p.Leu447ArgfsTer47,ENST00000296422,NM_139173.3;SLC9B1,intron_variant,,ENST00000394789,NM_001100874.2;SLC9B1,downstream_gene_variant,,ENST00000511253,;SLC9B1,non_coding_transcript_exon_variant,,ENST00000512651,;SLC9B1,non_coding_transcript_exon_variant,,ENST00000509614,;SLC9B1,3_prime_UTR_variant,,ENST00000504216,;SLC9B1,intron_variant,,ENST00000514972,;SLC9B1,intron_vari…	-	ENSG00000164037	ENST00000296422	Transcript
SLC9B1	0	.	GRCh38	chr4	102911454	102911454	+	Nonsense_Mutation	SNP	G	G	A	rs75599926		IMR32_S11	NORMAL	G	G																c.913C>T	p.Arg305Ter	p.R305*	ENST00000296422	8/12	35	25	10				SLC9B1,stop_gained,p.Arg305Ter,ENST00000296422,NM_139173.3;SLC9B1,stop_gained,p.Arg305Ter,ENST00000394789,NM_001100874.2;SLC9B1,stop_gained,p.Arg248Ter,ENST00000514340,;SLC9B1,stop_gained,p.Arg30Ter,ENST00000511253,;SLC9B1,intron_variant,,ENST00000512651,;SLC9B1,upstream_gene_variant,,ENST00000509614,;SLC9B1,3_prime_UTR_variant,,ENST00000514972,;SLC9B1,3_prime_UTR_variant,,ENST00000503584,;SLC9B1…	A	ENSG00000164037	ENST00000296422	Transcript
SLC9B1	0	.	GRCh38	chr4	102911493	102911493	+	Missense_Mutation	SNP	T	T	A	rs200816768		IMR32_S11	NORMAL	T	T																c.874A>T	p.Ile292Phe	p.I292F	ENST00000296422	8/12	32	26	6				SLC9B1,missense_variant,p.Ile292Phe,ENST00000296422,NM_139173.3;SLC9B1,missense_variant,p.Ile292Phe,ENST00000394789,NM_001100874.2;SLC9B1,missense_variant,p.Ile235Phe,ENST00000514340,;SLC9B1,missense_variant,p.Ile17Phe,ENST00000511253,;SLC9B1,intron_variant,,ENST00000512651,;SLC9B1,upstream_gene_variant,,ENST00000509614,;SLC9B1,3_prime_UTR_variant,,ENST00000514972,;SLC9B1,3_prime_UTR_variant,,ENS…	A	ENSG00000164037	ENST00000296422	Transcript
SLC9B1	0	.	GRCh38	chr4	102911530	102911530	+	Missense_Mutation	SNP	T	T	C	rs369692318		IMR32_S11	NORMAL	T	T																c.837A>G	p.Ile279Met	p.I279M	ENST00000296422	8/12	28	22	6				SLC9B1,missense_variant,p.Ile279Met,ENST00000296422,NM_139173.3;SLC9B1,missense_variant,p.Ile279Met,ENST00000394789,NM_001100874.2;SLC9B1,missense_variant,p.Ile222Met,ENST00000514340,;SLC9B1,missense_variant,p.Ile4Met,ENST00000511253,;SLC9B1,intron_variant,,ENST00000512651,;SLC9B1,upstream_gene_variant,,ENST00000509614,;SLC9B1,3_prime_UTR_variant,,ENST00000514972,;SLC9B1,3_prime_UTR_variant,,ENST…	C	ENSG00000164037	ENST00000296422	Transcript
CENPE	0	.	GRCh38	chr4	103122872	103122872	+	Missense_Mutation	SNP	T	T	A	novel		IMR32_S11	NORMAL	T	T																c.7142A>T	p.Glu2381Val	p.E2381V	ENST00000265148	43/49	7	5	2				CENPE,missense_variant,p.Glu2381Val,ENST00000265148,NM_001813.2;CENPE,missense_variant,p.Glu2344Val,ENST00000611174,;CENPE,missense_variant,p.Glu2260Val,ENST00000380026,NM_001286734.1;CENPE,upstream_gene_variant,,ENST00000509823,;	A	ENSG00000138778	ENST00000265148	Transcript
CENPE	0	.	GRCh38	chr4	103145064	103145064	+	Missense_Mutation	SNP	C	C	T	novel		IMR32_S11	NORMAL	C	C																c.4843G>A	p.Glu1615Lys	p.E1615K	ENST00000265148	32/49	6	4	2				CENPE,missense_variant,p.Glu1615Lys,ENST00000265148,NM_001813.2;CENPE,missense_variant,p.Glu1615Lys,ENST00000611174,;CENPE,missense_variant,p.Glu1590Lys,ENST00000380026,NM_001286734.1;CENPE,downstream_gene_variant,,ENST00000515478,;	T	ENSG00000138778	ENST00000265148	Transcript
CENPE	0	.	GRCh38	chr4	103147403	103147403	+	Missense_Mutation	SNP	C	C	G	novel		IMR32_S11	NORMAL	C	C																c.4087G>C	p.Val1363Leu	p.V1363L	ENST00000265148	29/49	11	9	2				CENPE,missense_variant,p.Val1363Leu,ENST00000265148,NM_001813.2;CENPE,missense_variant,p.Val1363Leu,ENST00000611174,;CENPE,missense_variant,p.Val1338Leu,ENST00000380026,NM_001286734.1;CENPE,downstream_gene_variant,,ENST00000503705,;CENPE,upstream_gene_variant,,ENST00000515478,;	G	ENSG00000138778	ENST00000265148	Transcript
CENPE	0	.	GRCh38	chr4	103147406	103147406	+	Missense_Mutation	SNP	C	C	T	novel		IMR32_S11	NORMAL	C	C																c.4084G>A	p.Glu1362Lys	p.E1362K	ENST00000265148	29/49	11	9	2				CENPE,missense_variant,p.Glu1362Lys,ENST00000265148,NM_001813.2;CENPE,missense_variant,p.Glu1362Lys,ENST00000611174,;CENPE,missense_variant,p.Glu1337Lys,ENST00000380026,NM_001286734.1;CENPE,downstream_gene_variant,,ENST00000503705,;CENPE,upstream_gene_variant,,ENST00000515478,;	T	ENSG00000138778	ENST00000265148	Transcript
CENPE	0	.	GRCh38	chr4	103147431	103147431	+	Missense_Mutation	SNP	G	G	T	novel		IMR32_S11	NORMAL	G	G																c.4059C>A	p.Asn1353Lys	p.N1353K	ENST00000265148	29/49	14	12	2				CENPE,missense_variant,p.Asn1353Lys,ENST00000265148,NM_001813.2;CENPE,missense_variant,p.Asn1353Lys,ENST00000611174,;CENPE,missense_variant,p.Asn1328Lys,ENST00000380026,NM_001286734.1;CENPE,downstream_gene_variant,,ENST00000503705,;CENPE,upstream_gene_variant,,ENST00000515478,;	T	ENSG00000138778	ENST00000265148	Transcript
CENPE	0	.	GRCh38	chr4	103161112	103161112	+	Missense_Mutation	SNP	G	G	A	novel		IMR32_S11	NORMAL	G	G																c.2105C>T	p.Ser702Phe	p.S702F	ENST00000265148	20/49	13	11	2				CENPE,missense_variant,p.Ser702Phe,ENST00000265148,NM_001813.2;CENPE,missense_variant,p.Ser702Phe,ENST00000611174,;CENPE,missense_variant,p.Ser677Phe,ENST00000380026,NM_001286734.1;CENPE,missense_variant,p.Ser702Phe,ENST00000503705,;	A	ENSG00000138778	ENST00000265148	Transcript
CENPE	0	.	GRCh38	chr4	103185825	103185825	+	Missense_Mutation	SNP	G	G	T	novel		IMR32_S11	NORMAL	G	G																c.730C>A	p.Gln244Lys	p.Q244K	ENST00000265148	9/49	14	12	2				CENPE,missense_variant,p.Gln244Lys,ENST00000265148,NM_001813.2;CENPE,missense_variant,p.Gln244Lys,ENST00000611174,;CENPE,missense_variant,p.Gln244Lys,ENST00000380026,NM_001286734.1;CENPE,missense_variant,p.Gln244Lys,ENST00000503705,;CENPE,upstream_gene_variant,,ENST00000509120,;	T	ENSG00000138778	ENST00000265148	Transcript
CENPE	0	.	GRCh38	chr4	103194673	103194673	+	Nonsense_Mutation	SNP	A	A	T	novel		IMR32_S11	NORMAL	A	A																c.489T>A	p.Tyr163Ter	p.Y163*	ENST00000265148	6/49	8	6	2				CENPE,stop_gained,p.Tyr163Ter,ENST00000265148,NM_001813.2;CENPE,stop_gained,p.Tyr163Ter,ENST00000611174,;CENPE,stop_gained,p.Tyr163Ter,ENST00000380026,NM_001286734.1;CENPE,stop_gained,p.Tyr163Ter,ENST00000503705,;CENPE,stop_gained,p.Tyr123Ter,ENST00000514974,;	T	ENSG00000138778	ENST00000265148	Transcript
CXXC4	0	.	GRCh38	chr4	104491502	104491502	+	Missense_Mutation	SNP	T	T	C	novel		IMR32_S11	NORMAL	T	T																c.301a>G	p.Thr101Ala	p.T101A	ENST00000394767	2/3	8	6	2				CXXC4,missense_variant,p.Thr101Ala,ENST00000394767,NM_025212.3;AC004053.1,intron_variant,,ENST00000500179,;CXXC4,intron_variant,,ENST00000466963,;	C	ENSG00000168772	ENST00000394767	Transcript
PPA2	0	.	GRCh38	chr4	105399043	105399043	+	Missense_Mutation	SNP	T	T	A	novel		IMR32_S11	NORMAL	T	T																c.777A>T	p.Lys259Asn	p.K259N	ENST00000341695	8/12	12	10	2				PPA2,missense_variant,p.Lys259Asn,ENST00000341695,NM_176869.2;PPA2,missense_variant,p.Lys230Asn,ENST00000348706,NM_006903.4;PPA2,missense_variant,p.Lys157Asn,ENST00000432483,NM_176866.2;PPA2,missense_variant,p.Lys93Asn,ENST00000354147,NM_176867.3;PPA2,missense_variant,p.Lys186Asn,ENST00000510015,;PPA2,intron_variant,,ENST00000515567,;PPA2,downstream_gene_variant,,ENST00000508518,;PPA2,non_coding_…	A	ENSG00000138777	ENST00000341695	Transcript
INTS12	0	.	GRCh38	chr4	105695646	105695646	+	Missense_Mutation	SNP	G	G	A	novel		IMR32_S11	NORMAL	G	G																c.179C>T	p.Ser60Leu	p.S60L	ENST00000451321	3/7	14	12	2				INTS12,missense_variant,p.Ser60Leu,ENST00000451321,NM_001142471.1;INTS12,missense_variant,p.Ser60Leu,ENST00000394735,;INTS12,missense_variant,p.Ser60Leu,ENST00000340139,NM_020395.3;INTS12,missense_variant,p.Ser60Leu,ENST00000618810,;INTS12,missense_variant,p.Ser60Leu,ENST00000416543,;INTS12,missense_variant,p.Ser60Leu,ENST00000420368,;INTS12,missense_variant,p.Ser60Leu,ENST00000503746,;INTS12,mis…	A	ENSG00000138785	ENST00000451321	Transcript
LEF1	0	.	GRCh38	chr4	108081643	108081643	+	Missense_Mutation	SNP	G	G	A	rs371920870		IMR32_S11	NORMAL	G	G																c.665C>T	p.Thr222Met	p.T222M	ENST00000265165	6/12	30	20	10				LEF1,missense_variant,p.Thr222Met,ENST00000265165,NM_016269.4;LEF1,missense_variant,p.Thr154Met,ENST00000515500,;LEF1,intron_variant,,ENST00000379951,NM_001130714.2;LEF1,intron_variant,,ENST00000438313,NM_001130713.2;LEF1,intron_variant,,ENST00000510624,NM_001166119.1;LEF1,downstream_gene_variant,,ENST00000512172,;LEF1,non_coding_transcript_exon_variant,,ENST00000510717,;LEF1,intron_variant,,ENST…	A	ENSG00000138795	ENST00000265165	Transcript
ETNPPL	0	.	GRCh38	chr4	108752915	108752915	+	Missense_Mutation	SNP	C	C	T	novel		IMR32_S11	NORMAL	C	C																c.598G>A	p.Ala200Thr	p.A200T	ENST00000296486	6/13	49	41	8				ETNPPL,missense_variant,p.Ala200Thr,ENST00000296486,NM_031279.3,NM_001331032.1;ETNPPL,missense_variant,p.Ala194Thr,ENST00000411864,NM_001146590.1;ETNPPL,missense_variant,p.Ala160Thr,ENST00000510706,;ETNPPL,missense_variant,p.Ala142Thr,ENST00000512646,NM_001146627.1;ETNPPL,downstream_gene_variant,,ENST00000512320,;ETNPPL,downstream_gene_variant,,ENST00000510723,;ETNPPL,3_prime_UTR_variant,,ENST000…	T	ENSG00000164089	ENST00000296486	Transcript
ENPEP	0	.	GRCh38	chr4	110510288	110510288	+	Nonsense_Mutation	SNP	G	G	A	rs33966350		IMR32_S11	NORMAL	G	G																c.1238G>A	p.Trp413Ter	p.W413*	ENST00000265162	6/20	38	18	20				ENPEP,stop_gained,p.Trp413Ter,ENST00000265162,NM_001977.3;RP11-380D23.1,downstream_gene_variant,,ENST00000503998,;ENPEP,downstream_gene_variant,,ENST00000510961,;ENPEP,upstream_gene_variant,,ENST00000509344,;	A	ENSG00000138792	ENST00000265162	Transcript
ZGRF1	0	.	GRCh38	chr4	112618975	112618975	+	Missense_Mutation	SNP	T	T	C	novel		IMR32_S11	NORMAL	T	T																c.1067A>G	p.Glu356Gly	p.E356G	ENST00000505019	6/28	10	8	2				ZGRF1,missense_variant,p.Glu356Gly,ENST00000505019,NM_018392.4;ZGRF1,missense_variant,p.Glu356Gly,ENST00000445203,;ZGRF1,missense_variant,p.Glu356Gly,ENST00000309071,;ZGRF1,downstream_gene_variant,,ENST00000503172,;ZGRF1,missense_variant,p.Glu356Gly,ENST00000473015,;ZGRF1,3_prime_UTR_variant,,ENST00000514770,;ZGRF1,non_coding_transcript_exon_variant,,ENST00000264370,;ZGRF1,downstream_gene_variant…	C	ENSG00000138658	ENST00000505019	Transcript
UGT8	0	.	GRCh38	chr4	114668129	114668129	+	Missense_Mutation	SNP	A	A	G	rs769980791		IMR32_S11	NORMAL	A	A																c.1087A>G	p.Ser363Gly	p.S363G	ENST00000310836	5/6	13	5	8				UGT8,missense_variant,p.Ser363Gly,ENST00000310836,NM_001322114.1,NM_001322112.1,NM_001128174.2,NM_001322113.1;UGT8,missense_variant,p.Ser363Gly,ENST00000394511,NM_003360.4;	G	ENSG00000174607	ENST00000310836	Transcript
UGT8	0	.	GRCh38	chr4	114668288	114668288	+	Missense_Mutation	SNP	G	G	A	novel		IMR32_S11	NORMAL	G	G																c.1246G>A	p.Val416Ile	p.V416I	ENST00000310836	5/6	11	9	2				UGT8,missense_variant,p.Val416Ile,ENST00000310836,NM_001322114.1,NM_001322112.1,NM_001128174.2,NM_001322113.1;UGT8,missense_variant,p.Val416Ile,ENST00000394511,NM_003360.4;	A	ENSG00000174607	ENST00000310836	Transcript
NDST4	0	.	GRCh38	chr4	114870887	114870887	+	Missense_Mutation	SNP	C	C	T	rs150765551		IMR32_S11	NORMAL	C	C																c.1600G>A	p.Val534Met	p.V534M	ENST00000264363	7/14	21	16	5				NDST4,missense_variant,p.Val155Met,ENST00000613194,;NDST4,missense_variant,p.Val534Met,ENST00000264363,NM_022569.2;NDST4,missense_variant,p.Val155Met,ENST00000504854,;	T	ENSG00000138653	ENST00000264363	Transcript
NDST3	0	.	GRCh38	chr4	118054074	118054074	+	Missense_Mutation	SNP	T	T	C	rs762932919		IMR32_S11	NORMAL	T	T																c.164T>C	p.Leu55Pro	p.L55P	ENST00000296499	2/14	23	13	10				NDST3,missense_variant,p.Leu55Pro,ENST00000296499,NM_004784.2;NDST3,non_coding_transcript_exon_variant,,ENST00000394488,;	C	ENSG00000164100	ENST00000296499	Transcript
PRSS12	0	.	GRCh38	chr4	118282175	118282175	+	Missense_Mutation	SNP	G	G	A	rs35996030		IMR32_S11	NORMAL	G	G																c.2389C>T	p.Arg797Cys	p.R797C	ENST00000296498	13/13	57	26	31				PRSS12,missense_variant,p.Arg797Cys,ENST00000296498,NM_003619.3;SNHG8,downstream_gene_variant,,ENST00000602414,;SNHG8,downstream_gene_variant,,ENST00000602573,;SNHG8,downstream_gene_variant,,ENST00000602819,;SNHG8,downstream_gene_variant,,ENST00000602520,;SNHG8,downstream_gene_variant,,ENST00000602483,;SNORA24,downstream_gene_variant,,ENST00000384096,;PRSS12,downstream_gene_variant,,ENST000005109…	A	ENSG00000164099	ENST00000296498	Transcript
TNIP3	0	.	GRCh38	chr4	121161170	121161170	+	Missense_Mutation	SNP	T	T	A	novel		IMR32_S11	NORMAL	T	T																c.344A>T	p.Gln115Leu	p.Q115L	ENST00000509841	5/13	14	12	2				TNIP3,missense_variant,p.Gln38Leu,ENST00000057513,NM_024873.5;TNIP3,missense_variant,p.Gln108Leu,ENST00000507879,NM_001128843.2;TNIP3,missense_variant,p.Gln115Leu,ENST00000509841,NM_001244764.1;TNIP3,non_coding_transcript_exon_variant,,ENST00000506753,;TNIP3,upstream_gene_variant,,ENST00000515605,;	A	ENSG00000050730	ENST00000509841	Transcript
KIAA1109	0	.	GRCh38	chr4	122353107	122353107	+	Nonsense_Mutation	SNP	G	G	T	novel		IMR32_S11	NORMAL	G	G																c.14053G>T	p.Glu4685Ter	p.E4685*	ENST00000264501	81/86	22	7	15				KIAA1109,stop_gained,p.Glu4685Ter,ENST00000264501,;KIAA1109,stop_gained,p.Glu4685Ter,ENST00000388738,NM_015312.3;KIAA1109,stop_gained,p.Glu1354Ter,ENST00000438707,;KIAA1109,stop_gained,p.Glu1061Ter,ENST00000306802,;KIAA1109,downstream_gene_variant,,ENST00000491933,;	T	ENSG00000138688	ENST00000264501	Transcript
SPATA5	0	.	GRCh38	chr4	123056424	123056424	+	Missense_Mutation	SNP	A	A	G	rs757427948		IMR32_S11	NORMAL	A	A																c.2117A>G	p.Glu706Gly	p.E706G	ENST00000274008	12/16	10	8	2				SPATA5,missense_variant,p.Glu706Gly,ENST00000274008,NM_145207.2,NM_001345856.1;SPATA5,non_coding_transcript_exon_variant,,ENST00000422835,;	G	ENSG00000145375	ENST00000274008	Transcript
FAT4	0	.	GRCh38	chr4	125406950	125406950	+	Missense_Mutation	SNP	C	C	A	novel		IMR32_S11	NORMAL	C	C																c.5378C>A	p.Ser1793Tyr	p.S1793Y	ENST00000394329	3/17	12	6	6				FAT4,missense_variant,p.Ser1793Tyr,ENST00000394329,NM_024582.4,NM_001291303.1,NM_001291285.1;FAT4,missense_variant,p.Ser91Tyr,ENST00000335110,;	A	ENSG00000196159	ENST00000394329	Transcript
INTU	0	.	GRCh38	chr4	127711055	127711055	+	Missense_Mutation	SNP	T	T	C	rs144025772		IMR32_S11	NORMAL	T	T																c.2512T>C	p.Cys838Arg	p.C838R	ENST00000335251	14/16	42	20	22				INTU,missense_variant,p.Cys838Arg,ENST00000335251,NM_015693.3;INTU,downstream_gene_variant,,ENST00000512995,;INTU,3_prime_UTR_variant,,ENST00000503626,;INTU,3_prime_UTR_variant,,ENST00000503952,;INTU,intron_variant,,ENST00000510766,;	C	ENSG00000164066	ENST00000335251	Transcript
PLK4	0	.	GRCh38	chr4	127891654	127891654	+	Missense_Mutation	SNP	A	A	G	novel		IMR32_S11	NORMAL	A	A																c.2011A>G	p.Ser671Gly	p.S671G	ENST00000270861	9/16	10	8	2				PLK4,missense_variant,p.Ser671Gly,ENST00000270861,NM_014264.4;PLK4,missense_variant,p.Ser593Gly,ENST00000515069,;PLK4,missense_variant,p.Ser610Gly,ENST00000507249,;PLK4,missense_variant,p.Ser639Gly,ENST00000513090,NM_001190799.1;PLK4,missense_variant,p.Ser630Gly,ENST00000514379,NM_001190801.1;PLK4,intron_variant,,ENST00000508113,;RNU6-583P,upstream_gene_variant,,ENST00000516012,;PLK4,non_coding_t…	G	ENSG00000142731	ENST00000270861	Transcript
PCDH10	0	.	GRCh38	chr4	133190151	133190151	+	Missense_Mutation	SNP	G	G	T	novel		IMR32_S11	NORMAL	G	G																c.3114G>T	p.Arg1038Ser	p.R1038S	ENST00000264360	5/5	6	4	2				PCDH10,missense_variant,p.Arg1038Ser,ENST00000264360,NM_032961.2;PCDH10,intron_variant,,ENST00000511112,;	T	ENSG00000138650	ENST00000264360	Transcript
MAML3	0	.	GRCh38	chr4	139889910	139889921	+	In_Frame_Del	DEL	TGCTGCTGCTGC	-	-	rs774201781		IMR32_S11	NORMAL	TGCTGCTGCTGC	TGCTGCTGCTGC																c.1515_1526delgcagcagcagca	p.Gln507_Gln510del	p.Q507_Q510del	ENST00000509479	2/5	37	0	37				MAML3,splice_acceptor_variant,,ENST00000398940,;MAML3,inframe_deletion,p.Gln507_Gln510del,ENST00000509479,NM_018717.4;MAML3,intron_variant,,ENST00000502696,;	-	ENSG00000196782	ENST00000509479	Transcript
CLGN	0	.	GRCh38	chr4	140410618	140410618	+	Nonsense_Mutation	SNP	A	A	C	novel		IMR32_S11	NORMAL	A	A																c.153T>G	p.Tyr51Ter	p.Y51*	ENST00000325617	3/15	12	10	2				CLGN,stop_gained,p.Tyr51Ter,ENST00000325617,NM_004362.2;CLGN,stop_gained,p.Tyr51Ter,ENST00000414773,NM_001130675.1;CLGN,stop_gained,p.Tyr51Ter,ENST00000509477,;	C	ENSG00000153132	ENST00000325617	Transcript
INPP4B	0	.	GRCh38	chr4	142237991	142237991	+	Missense_Mutation	SNP	T	T	G	novel		IMR32_S11	NORMAL	T	T																c.709A>C	p.Lys237Gln	p.K237Q	ENST00000513000	13/27	9	7	2				INPP4B,missense_variant,p.Lys237Gln,ENST00000513000,NM_003866.2;INPP4B,missense_variant,p.Lys237Gln,ENST00000509777,NM_001331040.1;INPP4B,missense_variant,p.Lys237Gln,ENST00000262992,NM_001101669.1;INPP4B,missense_variant,p.Lys237Gln,ENST00000508116,;INPP4B,missense_variant,p.Lys237Gln,ENST00000510812,;INPP4B,missense_variant,p.Lys52Gln,ENST00000511838,;INPP4B,missense_variant,p.Lys108Gln,ENST000…	G	ENSG00000109452	ENST00000513000	Transcript
INPP4B	0	.	GRCh38	chr4	142237992	142237992	+	Missense_Mutation	SNP	A	A	C	novel		IMR32_S11	NORMAL	A	A																c.708T>G	p.Cys236Trp	p.C236W	ENST00000513000	13/27	9	7	2				INPP4B,missense_variant,p.Cys236Trp,ENST00000513000,NM_003866.2;INPP4B,missense_variant,p.Cys236Trp,ENST00000509777,NM_001331040.1;INPP4B,missense_variant,p.Cys236Trp,ENST00000262992,NM_001101669.1;INPP4B,missense_variant,p.Cys236Trp,ENST00000508116,;INPP4B,missense_variant,p.Cys236Trp,ENST00000510812,;INPP4B,missense_variant,p.Cys51Trp,ENST00000511838,;INPP4B,missense_variant,p.Cys107Trp,ENST000…	C	ENSG00000109452	ENST00000513000	Transcript
GYPB	0	.	GRCh38	chr4	144001283	144001283	+	Missense_Mutation	SNP	T	T	G	rs201662569		IMR32_S11	NORMAL	T	T																c.38A>C	p.Glu13Ala	p.E13A	ENST00000502664	2/5	65	53	12				GYPB,missense_variant,p.Glu13Ala,ENST00000502664,NM_001304382.1,NM_002100.5;GYPB,missense_variant,p.Glu13Ala,ENST00000429670,;GYPB,intron_variant,,ENST00000513128,;RP11-673E1.4,intron_variant,,ENST00000506982,;GYPB,splice_region_variant,,ENST00000510196,;GYPB,splice_region_variant,,ENST00000507009,;GYPB,intron_variant,,ENST00000513557,;GYPB,intron_variant,,ENST00000513677,;GYPB,missense_variant,p…	G	ENSG00000250361	ENST00000502664	Transcript
LRBA	0	.	GRCh38	chr4	150302650	150302650	+	Nonsense_Mutation	SNP	G	G	T	novel		IMR32_S11	NORMAL	G	G																c.8025C>A	p.Cys2675Ter	p.C2675*	ENST00000357115	54/58	8	6	2				LRBA,stop_gained,p.Cys2664Ter,ENST00000510413,NM_001199282.2;LRBA,stop_gained,p.Cys2675Ter,ENST00000357115,NM_006726.4;LRBA,stop_gained,p.Cys1317Ter,ENST00000509835,;LRBA,stop_gained,p.Cys21Ter,ENST00000508606,;LRBA,non_coding_transcript_exon_variant,,ENST00000503716,;LRBA,non_coding_transcript_exon_variant,,ENST00000515096,;LRBA,non_coding_transcript_exon_variant,,ENST00000510157,;	T	ENSG00000198589	ENST00000357115	Transcript
LRBA	0	.	GRCh38	chr4	150350155	150350155	+	Missense_Mutation	SNP	A	A	T	novel		IMR32_S11	NORMAL	A	A																c.7232T>A	p.Leu2411Gln	p.L2411Q	ENST00000357115	49/58	8	6	2				LRBA,missense_variant,p.Leu2400Gln,ENST00000510413,NM_001199282.2;LRBA,missense_variant,p.Leu2411Gln,ENST00000357115,NM_006726.4;LRBA,missense_variant,p.Leu2400Gln,ENST00000507224,;LRBA,missense_variant,p.Leu1053Gln,ENST00000509835,;LRBA,non_coding_transcript_exon_variant,,ENST00000503716,;	T	ENSG00000198589	ENST00000357115	Transcript
LRBA	0	.	GRCh38	chr4	150490920	150490920	+	Missense_Mutation	SNP	C	C	G	novel		IMR32_S11	NORMAL	C	C																c.6479G>C	p.Arg2160Thr	p.R2160T	ENST00000357115	42/58	8	6	2				LRBA,missense_variant,p.Arg2149Thr,ENST00000510413,NM_001199282.2;LRBA,missense_variant,p.Arg2160Thr,ENST00000357115,NM_006726.4;LRBA,missense_variant,p.Arg2149Thr,ENST00000507224,;LRBA,missense_variant,p.Arg802Thr,ENST00000509835,;LRBA,splice_region_variant,,ENST00000503716,;LRBA,downstream_gene_variant,,ENST00000513021,;	G	ENSG00000198589	ENST00000357115	Transcript
LRBA	0	.	GRCh38	chr4	150928608	150928608	+	Missense_Mutation	SNP	C	C	A	novel		IMR32_S11	NORMAL	C	C																c.457G>T	p.Val153Phe	p.V153F	ENST00000357115	4/58	7	5	2				LRBA,missense_variant,p.Val153Phe,ENST00000510413,NM_001199282.2;LRBA,missense_variant,p.Val153Phe,ENST00000357115,NM_006726.4;LRBA,missense_variant,p.Val153Phe,ENST00000507224,;	A	ENSG00000198589	ENST00000357115	Transcript
TLR2	0	.	GRCh38	chr4	153703865	153703865	+	Missense_Mutation	SNP	C	C	T	novel		IMR32_S11	NORMAL	C	C																c.958C>T	p.Pro320Ser	p.P320S	ENST00000260010	1/1	40	22	18				TLR2,missense_variant,p.Pro320Ser,ENST00000260010,NM_001318795.1,NM_001318796.1,NM_003264.4,NM_001318789.1,NM_001318791.1,NM_001318793.1,NM_001318790.1,NM_001318787.1;	T	ENSG00000137462	ENST00000260010	Transcript
PLRG1	0	.	GRCh38	chr4	154540879	154540879	+	Missense_Mutation	SNP	G	G	C	novel		IMR32_S11	NORMAL	G	G																c.743C>G	p.Thr248Ser	p.T248S	ENST00000499023	9/15	9	7	2				PLRG1,missense_variant,p.Thr248Ser,ENST00000499023,NM_002669.3;PLRG1,missense_variant,p.Thr239Ser,ENST00000302078,NM_001201564.1;PLRG1,downstream_gene_variant,,ENST00000504341,;PLRG1,upstream_gene_variant,,ENST00000503251,;RNU6-1285P,downstream_gene_variant,,ENST00000363480,;PLRG1,missense_variant,p.Thr20Ser,ENST00000506627,;PLRG1,3_prime_UTR_variant,,ENST00000506192,;PLRG1,downstream_gene_varian…	C	ENSG00000171566	ENST00000499023	Transcript
PPID	0	.	GRCh38	chr4	158709742	158709742	+	Missense_Mutation	SNP	A	A	T	novel		IMR32_S11	NORMAL	A	A																c.1107T>A	p.Phe369Leu	p.F369L	ENST00000307720	10/10	12	10	2				PPID,missense_variant,p.Phe369Leu,ENST00000307720,NM_005038.2;ETFDH,downstream_gene_variant,,ENST00000511912,NM_004453.3;ETFDH,downstream_gene_variant,,ENST00000307738,NM_001281738.1,NM_001281737.1;PPID,downstream_gene_variant,,ENST00000507213,;ETFDH,downstream_gene_variant,,ENST00000506422,;PPID,downstream_gene_variant,,ENST00000512699,;	T	ENSG00000171497	ENST00000307720	Transcript
RAPGEF2	0	.	GRCh38	chr4	159331747	159331747	+	Missense_Mutation	SNP	G	G	T	novel		IMR32_S11	NORMAL	G	G																c.1210G>T	p.Gly404Cys	p.G404C	ENST00000264431	9/24	14	12	2				RAPGEF2,missense_variant,p.Gly404Cys,ENST00000264431,NM_014247.2;RAPGEF2,missense_variant,p.Gly42Cys,ENST00000512056,;RAPGEF2,downstream_gene_variant,,ENST00000513816,;	T	ENSG00000109756	ENST00000264431	Transcript
RAPGEF2	0	.	GRCh38	chr4	159356053	159356053	+	Missense_Mutation	SNP	C	C	A	novel		IMR32_S11	NORMAL	C	C																c.4369C>A	p.Pro1457Thr	p.P1457T	ENST00000264431	23/24	12	10	2				RAPGEF2,missense_variant,p.Pro1457Thr,ENST00000264431,NM_014247.2;RAPGEF2,downstream_gene_variant,,ENST00000505026,;RAPGEF2,downstream_gene_variant,,ENST00000510253,;RAPGEF2,downstream_gene_variant,,ENST00000509891,;	A	ENSG00000109756	ENST00000264431	Transcript
HPGD	0	.	GRCh38	chr4	174493221	174493221	+	Missense_Mutation	SNP	C	C	T	novel		IMR32_S11	NORMAL	C	C																c.592G>A	p.Glu198Lys	p.E198K	ENST00000296522	6/7	4	2	2				HPGD,missense_variant,p.Glu198Lys,ENST00000296522,NM_000860.5;HPGD,missense_variant,p.Glu77Lys,ENST00000541923,NM_001256307.1;HPGD,missense_variant,p.Glu77Lys,ENST00000510901,NM_001256301.1;HPGD,missense_variant,p.Glu77Lys,ENST00000514584,;HPGD,missense_variant,p.Glu77Lys,ENST00000506910,;HPGD,missense_variant,p.Glu130Lys,ENST00000422112,NM_001256306.1;HPGD,intron_variant,,ENST00000542498,NM_0012…	T	ENSG00000164120	ENST00000296522	Transcript
HPGD	0	.	GRCh38	chr4	174518038	174518038	+	Missense_Mutation	SNP	T	T	C	novel		IMR32_S11	NORMAL	T	T																c.257A>G	p.Asp86Gly	p.D86G	ENST00000296522	3/7	8	6	2				HPGD,missense_variant,p.Asp86Gly,ENST00000296522,NM_000860.5;HPGD,missense_variant,p.Asp86Gly,ENST00000542498,NM_001256305.1;HPGD,missense_variant,p.Asp86Gly,ENST00000504433,;HPGD,missense_variant,p.Asp86Gly,ENST00000296521,NM_001145816.2;HPGD,5_prime_UTR_variant,,ENST00000510901,NM_001256301.1;HPGD,5_prime_UTR_variant,,ENST00000514584,;HPGD,5_prime_UTR_variant,,ENST00000506910,;HPGD,intron_varia…	C	ENSG00000164120	ENST00000296522	Transcript
SPCS3	0	.	GRCh38	chr4	176327238	176327238	+	Missense_Mutation	SNP	A	A	G	novel		IMR32_S11	NORMAL	A	A																c.371A>G	p.Lys124Arg	p.K124R	ENST00000503362	4/5	14	12	2				SPCS3,missense_variant,p.Lys124Arg,ENST00000503362,NM_021928.3;SPCS3,non_coding_transcript_exon_variant,,ENST00000507001,;SPCS3,non_coding_transcript_exon_variant,,ENST00000507678,;SPCS3,non_coding_transcript_exon_variant,,ENST00000513139,;	G	ENSG00000129128	ENST00000503362	Transcript
VEGFC	0	.	GRCh38	chr4	176792172	176792172	+	Missense_Mutation	SNP	T	T	A	rs55728985		IMR32_S11	NORMAL	T	T																c.140A>T	p.Glu47Val	p.E47V	ENST00000618562	1/7	29	17	12				VEGFC,missense_variant,p.Glu47Val,ENST00000618562,NM_005429.4;	A	ENSG00000150630	ENST00000618562	Transcript
TENM3	0	.	GRCh38	chr4	182673176	182673176	+	Missense_Mutation	SNP	T	T	A	novel		IMR32_S11	NORMAL	T	T																c.1283T>A	p.Ile428Asn	p.I428N	ENST00000511685	7/28	9	7	2				TENM3,missense_variant,p.Ile428Asn,ENST00000511685,NM_001080477.3;	A	ENSG00000218336	ENST00000511685	Transcript
TRAPPC11	0	.	GRCh38	chr4	183680230	183680230	+	Missense_Mutation	SNP	A	A	G	novel		IMR32_S11	NORMAL	A	A																c.1076A>G	p.Glu359Gly	p.E359G	ENST00000334690	10/30	8	6	2				TRAPPC11,missense_variant,p.Glu359Gly,ENST00000334690,NM_021942.5;TRAPPC11,missense_variant,p.Glu359Gly,ENST00000357207,NM_199053.2;TRAPPC11,upstream_gene_variant,,ENST00000512476,;RNU6-335P,upstream_gene_variant,,ENST00000364563,;TRAPPC11,downstream_gene_variant,,ENST00000511409,;TRAPPC11,missense_variant,p.Glu62Gly,ENST00000505676,;TRAPPC11,downstream_gene_variant,,ENST00000513600,;	G	ENSG00000168538	ENST00000334690	Transcript
CCDC110	0	.	GRCh38	chr4	185458953	185458953	+	Missense_Mutation	SNP	T	T	C	novel		IMR32_S11	NORMAL	T	T																c.1634A>G	p.Gln545Arg	p.Q545R	ENST00000307588	6/7	4	2	2				CCDC110,missense_variant,p.Gln545Arg,ENST00000307588,NM_152775.3;CCDC110,missense_variant,p.Gln508Arg,ENST00000393540,NM_001145411.1;CCDC110,missense_variant,p.Gln545Arg,ENST00000510617,;CCDC110,downstream_gene_variant,,ENST00000506876,;CCDC110,downstream_gene_variant,,ENST00000507501,;CCDC110,downstream_gene_variant,,ENST00000506962,;CCDC110,upstream_gene_variant,,ENST00000508538,;CCDC110,downst…	C	ENSG00000168491	ENST00000307588	Transcript
SORBS2	0	.	GRCh38	chr4	185614859	185614859	+	Missense_Mutation	SNP	T	T	A	novel		IMR32_S11	NORMAL	T	T																c.3155A>T	p.Asp1052Val	p.D1052V	ENST00000355634	20/24	13	11	2				SORBS2,missense_variant,p.Asp952Val,ENST00000284776,NM_021069.4;SORBS2,missense_variant,p.Asp856Val,ENST00000418609,NM_001145675.1,NM_001145674.1;SORBS2,missense_variant,p.Asp1052Val,ENST00000355634,NM_001270771.1;SORBS2,missense_variant,p.Asp513Val,ENST00000448662,NM_001145672.1;SORBS2,missense_variant,p.Asp676Val,ENST00000437304,NM_001145673.1;SORBS2,missense_variant,p.Asp496Val,ENST00000449407…	A	ENSG00000154556	ENST00000355634	Transcript
AHRR	0	.	GRCh38	chr5	434169	434169	+	Missense_Mutation	SNP	C	C	T	rs147880563		IMR32_S11	NORMAL	C	C																c.1495N>T	p.His499Tyr	p.H499Y	ENST00000316418	12/12	1919	1110	808				AHRR,missense_variant,p.His499Tyr,ENST00000316418,NM_020731.4;AHRR,missense_variant,p.His337Tyr,ENST00000506456,;AHRR,missense_variant,p.His481Tyr,ENST00000505113,NM_001242412.1;AHRR,missense_variant,p.His327Tyr,ENST00000512529,;AHRR,missense_variant,p.His136Tyr,ENST00000511487,;AHRR,non_coding_transcript_exon_variant,,ENST00000507048,;	T	ENSG00000063438	ENST00000316418	Transcript
CEP72	0	.	GRCh38	chr5	637795	637795	+	Missense_Mutation	SNP	C	C	T	rs201002445		IMR32_S11	NORMAL	C	C																c.1183N>T	p.Arg395Trp	p.R395W	ENST00000264935	7/12	1489	728	761				CEP72,missense_variant,p.Arg395Trp,ENST00000264935,NM_018140.3;	T	ENSG00000112877	ENST00000264935	Transcript
ZDHHC11	0	.	GRCh38	chr5	837441	837441	+	Missense_Mutation	SNP	T	T	G	rs28449575		IMR32_S11	NORMAL	T	T																c.824N>C	p.Asn275Thr	p.N275T	ENST00000283441	6/13	541	346	195				ZDHHC11,missense_variant,p.Asn275Thr,ENST00000283441,NM_024786.2;ZDHHC11,missense_variant,p.Asn50Thr,ENST00000511193,;ZDHHC11,downstream_gene_variant,,ENST00000511539,;ZDHHC11,non_coding_transcript_exon_variant,,ENST00000503758,;ZDHHC11,non_coding_transcript_exon_variant,,ENST00000508951,;ZDHHC11,missense_variant,p.Asn136Thr,ENST00000507800,;ZDHHC11,downstream_gene_variant,,ENST00000505815,;ZDHHC…	G	ENSG00000188818	ENST00000283441	Transcript
MARCH11	0	.	GRCh38	chr5	16179476	16179476	+	Missense_Mutation	SNP	G	G	T	novel		IMR32_S11	NORMAL	G	G																c.100N>A	p.Pro34Thr	p.P34T	ENST00000332432	1/4	9	7	2				MARCH11,missense_variant,p.Pro34Thr,ENST00000332432,NM_001102562.1;MARCH11,upstream_gene_variant,,ENST00000507111,;RP11-19O2.2,upstream_gene_variant,,ENST00000509037,;MARCH11,intron_variant,,ENST00000505509,;	T	ENSG00000183654	ENST00000332432	Transcript
PRDM9	0	.	GRCh38	chr5	23527130	23527130	+	Missense_Mutation	SNP	C	C	G	rs6875787		IMR32_S11	NORMAL	C	C																c.2042N>G	p.Thr681Ser	p.T681S	ENST00000296682	11/11	66	39	27				PRDM9,missense_variant,p.Thr681Ser,ENST00000296682,NM_020227.3;PRDM9,downstream_gene_variant,,ENST00000635252,;	G	ENSG00000164256	ENST00000296682	Transcript
PRDM9	0	.	GRCh38	chr5	23527383	23527383	+	Missense_Mutation	SNP	A	A	T	rs112815500		IMR32_S11	NORMAL	A	A																c.2295N>T	p.Arg765Ser	p.R765S	ENST00000296682	11/11	123	84	39				PRDM9,missense_variant,p.Arg765Ser,ENST00000296682,NM_020227.3;PRDM9,downstream_gene_variant,,ENST00000635252,;	T	ENSG00000164256	ENST00000296682	Transcript
PRDM9	0	.	GRCh38	chr5	23527528	23527528	+	Missense_Mutation	SNP	A	A	C	rs61051796		IMR32_S11	NORMAL	A	A																c.2440N>C	p.Ser814Arg	p.S814R	ENST00000296682	11/11	102	78	24				PRDM9,missense_variant,p.Ser814Arg,ENST00000296682,NM_020227.3;PRDM9,downstream_gene_variant,,ENST00000635252,;	C	ENSG00000164256	ENST00000296682	Transcript
CDH10	0	.	GRCh38	chr5	24491758	24491758	+	Missense_Mutation	SNP	G	G	A	novel		IMR32_S11	NORMAL	G	G																c.1694N>T	p.Pro565Leu	p.P565L	ENST00000264463	11/12	11	9	2				CDH10,missense_variant,p.Pro565Leu,ENST00000264463,NM_001317222.1,NM_006727.4,NM_001317224.1;CDH10,non_coding_transcript_exon_variant,,ENST00000502921,;CDH10,3_prime_UTR_variant,,ENST00000510477,;CDH10,non_coding_transcript_exon_variant,,ENST00000503958,;	A	ENSG00000040731	ENST00000264463	Transcript
CDH9	0	.	GRCh38	chr5	26885701	26885701	+	Missense_Mutation	SNP	A	A	G	novel		IMR32_S11	NORMAL	A	A																c.1795N>C	p.Ser599Pro	p.S599P	ENST00000231021	11/12	10	8	2				CDH9,missense_variant,p.Ser599Pro,ENST00000231021,NM_016279.3;CDH9,non_coding_transcript_exon_variant,,ENST00000505020,;	G	ENSG00000113100	ENST00000231021	Transcript
SLC45A2	0	.	GRCh38	chr5	33954367	33954367	+	Missense_Mutation	SNP	C	C	A	novel		IMR32_S11	NORMAL	C	C																c.1026N>T	p.Met342Ile	p.M342I	ENST00000296589	4/7	14	12	2				SLC45A2,missense_variant,p.Met342Ile,ENST00000382102,NM_001012509.3;SLC45A2,missense_variant,p.Met342Ile,ENST00000296589,NM_016180.4;SLC45A2,missense_variant,p.Gly234Trp,ENST00000509381,NM_001297417.2;SLC45A2,missense_variant,p.Met167Ile,ENST00000510600,;	A	ENSG00000164175	ENST00000296589	Transcript
SPEF2	0	.	GRCh38	chr5	35806756	35806756	+	Missense_Mutation	SNP	A	A	G	novel		IMR32_S11	NORMAL	A	A																c.5060N>G	p.Glu1687Gly	p.E1687G	ENST00000356031	35/37	8	6	2				SPEF2,missense_variant,p.Glu1682Gly,ENST00000440995,;SPEF2,missense_variant,p.Glu1687Gly,ENST00000356031,NM_024867.3;CTD-2113L7.1,intron_variant,,ENST00000510433,;SPEF2,3_prime_UTR_variant,,ENST00000506526,;SPEF2,3_prime_UTR_variant,,ENST00000513078,;SPEF2,3_prime_UTR_variant,,ENST00000637061,;	G	ENSG00000152582	ENST00000356031	Transcript
RANBP3L	0	.	GRCh38	chr5	36261966	36261966	+	Missense_Mutation	SNP	T	T	C	rs376483705		IMR32_S11	NORMAL	T	T																c.632N>G	p.Gln211Arg	p.Q211R	ENST00000502994	8/15	5	3	2				RANBP3L,missense_variant,p.Gln186Arg,ENST00000296604,NM_001323277.1,NM_001323280.1,NM_145000.4,NM_001323273.1,NM_001323278.1,NM_001323279.1;RANBP3L,missense_variant,p.Gln211Arg,ENST00000502994,NM_001323274.1,NM_001323276.1,NM_001323275.1,NM_001161429.2;RANBP3L,missense_variant,p.Gln186Arg,ENST00000515759,;RANBP3L,downstream_gene_variant,,ENST00000505865,;	C	ENSG00000164188	ENST00000502994	Transcript
NIPBL	0	.	GRCh38	chr5	37006469	37006469	+	Missense_Mutation	SNP	T	T	A	novel		IMR32_S11	NORMAL	T	T																c.3968N>A	p.Met1323Lys	p.M1323K	ENST00000282516	17/47	12	10	2				NIPBL,missense_variant,p.Met1323Lys,ENST00000282516,NM_133433.3;NIPBL,missense_variant,p.Met1323Lys,ENST00000448238,NM_015384.4;NIPBL,intron_variant,,ENST00000621733,;	A	ENSG00000164190	ENST00000282516	Transcript
NIPBL	0	.	GRCh38	chr5	37026242	37026242	+	Missense_Mutation	SNP	A	A	T	novel		IMR32_S11	NORMAL	A	A																c.5723N>T	p.Glu1908Val	p.E1908V	ENST00000282516	31/47	10	8	2				NIPBL,missense_variant,p.Glu1908Val,ENST00000282516,NM_133433.3;NIPBL,missense_variant,p.Glu1908Val,ENST00000448238,NM_015384.4;NIPBL,intron_variant,,ENST00000621733,;	T	ENSG00000164190	ENST00000282516	Transcript
NUP155	0	.	GRCh38	chr5	37292960	37292960	+	Missense_Mutation	SNP	T	T	A	novel		IMR32_S11	NORMAL	T	T																c.3956N>T	p.Lys1319Met	p.K1319M	ENST00000231498	34/35	9	7	2				NUP155,missense_variant,p.Lys1319Met,ENST00000231498,NM_153485.2;NUP155,missense_variant,p.Lys1260Met,ENST00000381843,NM_004298.3;NUP155,missense_variant,p.Lys1255Met,ENST00000513532,NM_001278312.1;NUP155,non_coding_transcript_exon_variant,,ENST00000502533,;NUP155,non_coding_transcript_exon_variant,,ENST00000508182,;	A	ENSG00000113569	ENST00000231498	Transcript
WDR70	0	.	GRCh38	chr5	37392018	37392018	+	Missense_Mutation	SNP	A	A	G	novel		IMR32_S11	NORMAL	A	A																c.194N>G	p.Glu65Gly	p.E65G	ENST00000265107	4/18	8	6	2				WDR70,missense_variant,p.Glu65Gly,ENST00000265107,NM_018034.2;WDR70,missense_variant,p.Glu65Gly,ENST00000504564,;WDR70,non_coding_transcript_exon_variant,,ENST00000511906,;	G	ENSG00000082068	ENST00000265107	Transcript
EGFLAM	0	.	GRCh38	chr5	38418209	38418209	+	Missense_Mutation	SNP	C	C	A	rs146754357		IMR32_S11	NORMAL	C	C																c.1638N>A	p.Asp546Glu	p.D546E	ENST00000354891	12/23	38	16	22				EGFLAM,missense_variant,p.Asp546Glu,ENST00000322350,NM_152403.3;EGFLAM,missense_variant,p.Asp546Glu,ENST00000354891,NM_001205301.1;EGFLAM,missense_variant,p.Asp312Glu,ENST00000336740,NM_182798.2;EGFLAM,intron_variant,,ENST00000397202,;	A	ENSG00000164318	ENST00000354891	Transcript
FBXO4	0	.	GRCh38	chr5	41927235	41927235	+	Missense_Mutation	SNP	G	G	T	novel		IMR32_S11	NORMAL	G	G																c.412N>T	p.Asp138Tyr	p.D138Y	ENST00000281623	2/7	11	9	2				FBXO4,missense_variant,p.Asp138Tyr,ENST00000296812,NM_033484.2;FBXO4,missense_variant,p.Asp138Tyr,ENST00000281623,NM_012176.2;FBXO4,missense_variant,p.Asp138Tyr,ENST00000509134,NM_001297437.1;FBXO4,missense_variant,p.Asp138Tyr,ENST00000504463,;FBXO4,intron_variant,,ENST00000513496,;FBXO4,intron_variant,,ENST00000506496,;	T	ENSG00000151876	ENST00000281623	Transcript
CCDC152	0	.	GRCh38	chr5	42796885	42796885	+	Missense_Mutation	SNP	T	T	G	novel		IMR32_S11	NORMAL	T	T																c.487N>G	p.Ser163Ala	p.S163A	ENST00000361970	7/9	7	5	2				CCDC152,missense_variant,p.Ser163Ala,ENST00000361970,NM_001134848.1;CCDC152,missense_variant,p.Ser107Ala,ENST00000388827,;SELENOP,downstream_gene_variant,,ENST00000514985,NM_005410.2;SELENOP,downstream_gene_variant,,ENST00000506577,;SELENOP,downstream_gene_variant,,ENST00000511224,NM_001085486.1;SELENOP,downstream_gene_variant,,ENST00000514218,;SELENOP,downstream_gene_variant,,ENST00000510965,;SE…	G	ENSG00000198865	ENST00000361970	Transcript
HMGCS1	0	.	GRCh38	chr5	43295912	43295912	+	Missense_Mutation	SNP	T	T	C	novel		IMR32_S11	NORMAL	T	T																c.745N>G	p.Asn249Asp	p.N249D	ENST00000325110	6/11	9	7	2				HMGCS1,missense_variant,p.Asn249Asp,ENST00000325110,NM_001324220.1,NM_001098272.2,NM_001324224.1,NM_001324222.1;HMGCS1,missense_variant,p.Asn249Asp,ENST00000433297,NM_001324223.1,NM_002130.7,NM_001324219.1;HMGCS1,downstream_gene_variant,,ENST00000511774,;HMGCS1,downstream_gene_variant,,ENST00000507004,;HMGCS1,downstream_gene_variant,,ENST00000507293,;HMGCS1,upstream_gene_variant,,ENST00000508319,…	C	ENSG00000112972	ENST00000325110	Transcript
PAIP1	0	.	GRCh38	chr5	43556753	43556753	+	Missense_Mutation	SNP	G	G	A	novel		IMR32_S11	NORMAL	G	G																c.94N>T	p.Pro32Ser	p.P32S	ENST00000306846	1/11	21	10	11				PAIP1,missense_variant,p.Pro32Ser,ENST00000306846,NM_006451.4;PAIP1,intron_variant,,ENST00000338972,NM_183323.2;PAIP1,intron_variant,,ENST00000436644,NM_182789.3;PAIP1,intron_variant,,ENST00000514514,;PAIP1,intron_variant,,ENST00000515338,;PAIP1,intron_variant,,ENST00000511321,;PAIP1,intron_variant,,ENST00000504075,;PAIP1,upstream_gene_variant,,ENST00000508537,;PAIP1,missense_variant,p.Pro32Ser,E…	A	ENSG00000172239	ENST00000306846	Transcript
ARL15	0	.	GRCh38	chr5	54154611	54154611	+	Missense_Mutation	SNP	C	C	A	novel		IMR32_S11	NORMAL	C	C																c.222N>T	p.Gln74His	p.Q74H	ENST00000504924	3/5	11	9	2				ARL15,missense_variant,p.Gln74His,ENST00000504924,NM_019087.2;ARL15,missense_variant,p.Gln74His,ENST00000620747,;ARL15,missense_variant,p.Gln74His,ENST00000507646,;ARL15,5_prime_UTR_variant,,ENST00000502271,;ARL15,non_coding_transcript_exon_variant,,ENST00000510591,;ARL15,non_coding_transcript_exon_variant,,ENST00000505630,;ARL15,non_coding_transcript_exon_variant,,ENST00000505383,;	A	ENSG00000185305	ENST00000504924	Transcript
ZSWIM6	0	.	GRCh38	chr5	61531629	61531629	+	Missense_Mutation	SNP	C	C	T	novel		IMR32_S11	NORMAL	C	C																c.2149N>T	p.Arg717Trp	p.R717W	ENST00000252744	9/14	21	11	10				ZSWIM6,missense_variant,p.Arg717Trp,ENST00000252744,NM_020928.1;	T	ENSG00000130449	ENST00000252744	Transcript
IPO11	0	.	GRCh38	chr5	62483121	62483121	+	Missense_Mutation	SNP	G	G	C	novel		IMR32_S11	NORMAL	G	G																c.969N>C	p.Gln323His	p.Q323H	ENST00000409296	10/30	5	3	2				IPO11,missense_variant,p.Gln283His,ENST00000325324,NM_016338.4;IPO11,missense_variant,p.Gln323His,ENST00000409296,NM_001134779.1;KIF2A,intron_variant,,ENST00000509663,;IPO11,missense_variant,p.Gln283His,ENST00000424533,;IPO11,non_coding_transcript_exon_variant,,ENST00000507640,;	C	ENSG00000086200	ENST00000409296	Transcript
IPO11	0	.	GRCh38	chr5	62561140	62561140	+	Missense_Mutation	SNP	A	A	G	novel		IMR32_S11	NORMAL	A	A																c.2585N>G	p.Asp862Gly	p.D862G	ENST00000409296	27/30	11	9	2				IPO11,missense_variant,p.Asp822Gly,ENST00000325324,NM_016338.4;IPO11,missense_variant,p.Asp862Gly,ENST00000409296,NM_001134779.1;IPO11,missense_variant,p.Asp87Gly,ENST00000511713,;IPO11,non_coding_transcript_exon_variant,,ENST00000511133,;IPO11,missense_variant,p.Asp822Gly,ENST00000424533,;IPO11,missense_variant,p.Asp2Gly,ENST00000413749,;RP11-95I19.2,downstream_gene_variant,,ENST00000461396,;	G	ENSG00000086200	ENST00000409296	Transcript
RNF180	0	.	GRCh38	chr5	64212102	64212102	+	Missense_Mutation	SNP	A	A	G	novel		IMR32_S11	NORMAL	A	A																c.173N>G	p.His58Arg	p.H58R	ENST00000389100	3/8	13	11	2				RNF180,missense_variant,p.His58Arg,ENST00000389100,NM_001323292.1,NM_001113561.2;RNF180,missense_variant,p.His58Arg,ENST00000296615,NM_178532.4;RNF180,missense_variant,p.His58Arg,ENST00000504296,;	G	ENSG00000164197	ENST00000389100	Transcript
FAM159B	0	.	GRCh38	chr5	64717968	64717968	+	Missense_Mutation	SNP	T	T	A	rs61742841		IMR32_S11	NORMAL	T	T																c.429N>A	p.Asp143Glu	p.D143E	ENST00000389074	3/3	14	8	6				FAM159B,missense_variant,p.Asp143Glu,ENST00000389074,NM_001164442.1;SREK1IP1,downstream_gene_variant,,ENST00000513458,NM_173829.3;FAM159B,non_coding_transcript_exon_variant,,ENST00000512767,;FAM159B,non_coding_transcript_exon_variant,,ENST00000513930,;FAM159B,3_prime_UTR_variant,,ENST00000509189,;FAM159B,downstream_gene_variant,,ENST00000506473,;	A	ENSG00000145642	ENST00000389074	Transcript
FAM159B	0	.	GRCh38	chr5	64718018	64718018	+	Missense_Mutation	SNP	A	A	T	rs759362132		IMR32_S11	NORMAL	A	A																c.479N>T	p.Tyr160Phe	p.Y160F	ENST00000389074	3/3	11	9	2				FAM159B,missense_variant,p.Tyr160Phe,ENST00000389074,NM_001164442.1;SREK1IP1,downstream_gene_variant,,ENST00000513458,NM_173829.3;FAM159B,non_coding_transcript_exon_variant,,ENST00000513930,;FAM159B,downstream_gene_variant,,ENST00000512767,;FAM159B,3_prime_UTR_variant,,ENST00000509189,;FAM159B,downstream_gene_variant,,ENST00000506473,;	T	ENSG00000145642	ENST00000389074	Transcript
CWC27	0	.	GRCh38	chr5	64788964	64788964	+	Missense_Mutation	SNP	C	C	T	novel		IMR32_S11	NORMAL	C	C																c.613N>T	p.Leu205Phe	p.L205F	ENST00000381070	7/14	10	8	2				CWC27,missense_variant,p.Leu205Phe,ENST00000508024,NM_001318000.1,NM_001297645.1;CWC27,missense_variant,p.Leu205Phe,ENST00000381070,NM_001297644.1,NM_005869.3;CWC27,non_coding_transcript_exon_variant,,ENST00000485990,;	T	ENSG00000153015	ENST00000381070	Transcript
TRIM23	0	.	GRCh38	chr5	65618242	65618242	+	Missense_Mutation	SNP	C	C	G	novel		IMR32_S11	NORMAL	C	C																c.95N>C	p.Gly32Ala	p.G32A	ENST00000231524	2/11	9	7	2				TRIM23,missense_variant,p.Gly32Ala,ENST00000231524,NM_001656.3;TRIM23,missense_variant,p.Gly32Ala,ENST00000381018,NM_033227.2;TRIM23,missense_variant,p.Gly32Ala,ENST00000274327,NM_033228.2;TRIM23,missense_variant,p.Gly32Ala,ENST00000513794,;TRIM23,missense_variant,p.Gly32Ala,ENST00000505205,;TRIM23,intron_variant,,ENST00000506400,;	G	ENSG00000113595	ENST00000231524	Transcript
ERBIN	0	.	GRCh38	chr5	66048747	66048747	+	Missense_Mutation	SNP	G	G	C	novel		IMR32_S11	NORMAL	G	G																c.1869N>C	p.Gln623His	p.Q623H	ENST00000506030	19/26	6	4	2				ERBIN,missense_variant,p.Gln623His,ENST00000284037,NM_001253697.1;ERBIN,missense_variant,p.Gln623His,ENST00000380935,NM_001006600.2;ERBIN,missense_variant,p.Gln623His,ENST00000380943,NM_018695.3;ERBIN,missense_variant,p.Gln623His,ENST00000380938,NM_001253698.1;ERBIN,missense_variant,p.Gln623His,ENST00000506030,NM_001253699.1;ERBIN,missense_variant,p.Gln623His,ENST00000508515,;ERBIN,missense_varia…	C	ENSG00000112851	ENST00000506030	Transcript
CD180	0	.	GRCh38	chr5	67182871	67182871	+	Missense_Mutation	SNP	A	A	G	novel		IMR32_S11	NORMAL	A	A																c.1972N>C	p.Tyr658His	p.Y658H	ENST00000256447	3/3	6	4	2				CD180,missense_variant,p.Tyr658His,ENST00000256447,NM_005582.2;CD180,downstream_gene_variant,,ENST00000515027,;	G	ENSG00000134061	ENST00000256447	Transcript
AK6	0	.	GRCh38	chr5	69355664	69355664	+	Missense_Mutation	SNP	T	T	C	novel		IMR32_S11	NORMAL	T	T																c.311N>G	p.Glu104Gly	p.E104G	ENST00000380822	4/5	11	9	2				AK6,missense_variant,p.Glu104Gly,ENST00000380822,NM_016283.4;AK6,missense_variant,p.Glu101Gly,ENST00000380818,NM_001015891.1;AK6,missense_variant,p.Glu73Gly,ENST00000512561,;AK6,missense_variant,p.Glu104Gly,ENST00000618980,;AK6,intron_variant,,ENST00000502819,;	C	ENSG00000085231	ENST00000380822	Transcript
RAD17	0	.	GRCh38	chr5	69373966	69373966	+	Missense_Mutation	SNP	G	G	T	novel		IMR32_S11	NORMAL	G	G																c.179N>T	p.Arg60Ile	p.R60I	ENST00000509734	4/18	14	12	2				RAD17,missense_variant,p.Arg60Ile,ENST00000509734,;RAD17,missense_variant,p.Arg49Ile,ENST00000305138,NM_002873.1;RAD17,missense_variant,p.Arg49Ile,ENST00000354868,NM_133338.2;RAD17,missense_variant,p.Arg49Ile,ENST00000616683,NM_001278622.1;RAD17,missense_variant,p.Arg49Ile,ENST00000361732,NM_133343.1;RAD17,missense_variant,p.Arg49Ile,ENST00000354312,NM_133342.2;RAD17,missense_variant,p.Arg49Ile,E…	T	ENSG00000152942	ENST00000509734	Transcript
RAD17	0	.	GRCh38	chr5	69393158	69393158	+	Missense_Mutation	SNP	C	C	A	novel		IMR32_S11	NORMAL	C	C																c.1226N>A	p.Ala409Glu	p.A409E	ENST00000509734	13/18	12	10	2				RAD17,missense_variant,p.Ala409Glu,ENST00000509734,;RAD17,missense_variant,p.Ala398Glu,ENST00000305138,NM_002873.1;RAD17,missense_variant,p.Ala398Glu,ENST00000354868,NM_133338.2;RAD17,missense_variant,p.Ala398Glu,ENST00000616683,NM_001278622.1;RAD17,missense_variant,p.Ala398Glu,ENST00000361732,NM_133343.1;RAD17,missense_variant,p.Ala398Glu,ENST00000354312,NM_133342.2;RAD17,missense_variant,p.Ala3…	A	ENSG00000152942	ENST00000509734	Transcript
MARVELD2	0	.	GRCh38	chr5	69433091	69433091	+	Missense_Mutation	SNP	C	C	A	novel		IMR32_S11	NORMAL	C	C																c.1501N>A	p.Gln501Lys	p.Q501K	ENST00000325631	5/7	9	7	2				MARVELD2,missense_variant,p.Gln489Lys,ENST00000454295,NM_001244734.1;MARVELD2,missense_variant,p.Gln501Lys,ENST00000325631,NM_001038603.2;MARVELD2,missense_variant,p.Gln501Lys,ENST00000512803,;MARVELD2,missense_variant,p.Gln385Lys,ENST00000413223,;MARVELD2,missense_variant,p.Gln385Lys,ENST00000436532,;	A	ENSG00000152939	ENST00000325631	Transcript
BDP1	0	.	GRCh38	chr5	71497320	71497320	+	Missense_Mutation	SNP	A	A	G	rs752237453		IMR32_S11	NORMAL	A	A																c.1850N>G	p.Gln617Arg	p.Q617R	ENST00000358731	13/39	9	7	2				BDP1,missense_variant,p.Gln617Arg,ENST00000358731,NM_018429.2;BDP1,missense_variant,p.Gln617Arg,ENST00000380675,;BDP1,non_coding_transcript_exon_variant,,ENST00000508917,;BDP1,non_coding_transcript_exon_variant,,ENST00000508157,;	G	ENSG00000145734	ENST00000358731	Transcript
HEXB	0	.	GRCh38	chr5	74685474	74685474	+	Missense_Mutation	SNP	C	C	T	rs147155126		IMR32_S11	NORMAL	C	C																c.214N>T	p.Leu72Phe	p.L72F	ENST00000261416	1/14	22	8	14				HEXB,missense_variant,p.Leu72Phe,ENST00000261416,NM_000521.3;HEXB,intron_variant,,ENST00000511181,NM_001292004.1;HEXB,non_coding_transcript_exon_variant,,ENST00000513079,;HEXB,non_coding_transcript_exon_variant,,ENST00000515528,;	T	ENSG00000049860	ENST00000261416	Transcript
ANKRD31	0	.	GRCh38	chr5	75137914	75137914	+	Missense_Mutation	SNP	C	C	T	novel		IMR32_S11	NORMAL	C	C																c.3647N>A	p.Cys1216Tyr	p.C1216Y	ENST00000274361	16/25	9	6	3				ANKRD31,missense_variant,p.Cys1273Tyr,ENST00000506364,;ANKRD31,missense_variant,p.Cys1216Tyr,ENST00000274361,NM_001164443.1;ANKRD31,non_coding_transcript_exon_variant,,ENST00000504022,;	T	ENSG00000145700	ENST00000274361	Transcript
POC5	0	.	GRCh38	chr5	75692493	75692493	+	Missense_Mutation	SNP	G	G	A	novel		IMR32_S11	NORMAL	G	G																c.698N>T	p.Ser233Phe	p.S233F	ENST00000428202	7/12	5	3	2				POC5,missense_variant,p.Ser233Phe,ENST00000428202,NM_001099271.1;POC5,missense_variant,p.Ser205Phe,ENST00000514838,;POC5,missense_variant,p.Ser208Phe,ENST00000446329,NM_152408.2;POC5,missense_variant,p.Ser116Phe,ENST00000510798,;POC5,missense_variant,p.Ser116Phe,ENST00000503835,;POC5,non_coding_transcript_exon_variant,,ENST00000357564,;POC5,downstream_gene_variant,,ENST00000504862,;POC5,downstrea…	A	ENSG00000152359	ENST00000428202	Transcript
POC5	0	.	GRCh38	chr5	75694755	75694755	+	Missense_Mutation	SNP	T	T	A	novel		IMR32_S11	NORMAL	T	T																c.590N>T	p.Lys197Ile	p.K197I	ENST00000428202	6/12	5	3	2				POC5,missense_variant,p.Lys197Ile,ENST00000428202,NM_001099271.1;POC5,missense_variant,p.Lys169Ile,ENST00000514838,;POC5,missense_variant,p.Lys172Ile,ENST00000446329,NM_152408.2;POC5,missense_variant,p.Lys80Ile,ENST00000510798,;POC5,missense_variant,p.Lys80Ile,ENST00000503835,;POC5,non_coding_transcript_exon_variant,,ENST00000504862,;POC5,non_coding_transcript_exon_variant,,ENST00000357564,;POC5,…	A	ENSG00000152359	ENST00000428202	Transcript
AP3B1	0	.	GRCh38	chr5	78034376	78034376	+	Missense_Mutation	SNP	G	G	T	novel		IMR32_S11	NORMAL	G	G																c.2879N>A	p.Ala960Asp	p.A960D	ENST00000255194	24/27	11	9	2				AP3B1,missense_variant,p.Ala960Asp,ENST00000255194,NM_003664.4;AP3B1,missense_variant,p.Ala911Asp,ENST00000519295,NM_001271769.1;AP3B1,missense_variant,p.Ala60Asp,ENST00000522901,;AP3B1,non_coding_transcript_exon_variant,,ENST00000523204,;	T	ENSG00000132842	ENST00000255194	Transcript
DHFR	0	.	GRCh38	chr5	80650052	80650052	+	Intron	SNP	G	G	A	rs10942928		IMR32_S11	NORMAL	G	G																c.137-558N>T			ENST00000439211		12	10	2				DHFR,intron_variant,,ENST00000439211,NM_000791.3;DHFR,intron_variant,,ENST00000505337,;DHFR,intron_variant,,ENST00000511032,NM_001290357.1;DHFR,intron_variant,,ENST00000504396,NM_001290354.1;MSH3,upstream_gene_variant,,ENST00000265081,NM_002439.4;DHFR,intron_variant,,ENST00000513048,;DHFR,intron_variant,,ENST00000513314,;DHFR,intron_variant,,ENST00000508282,;MTRNR2L2,non_coding_transcript_exon_va…	A	ENSG00000228716	ENST00000439211	Transcript
EDIL3	0	.	GRCh38	chr5	84066585	84066585	+	Missense_Mutation	SNP	T	T	C	novel		IMR32_S11	NORMAL	T	T																c.673N>G	p.Arg225Gly	p.R225G	ENST00000296591	7/11	8	6	2				EDIL3,missense_variant,p.Arg225Gly,ENST00000296591,NM_005711.4;EDIL3,missense_variant,p.Arg215Gly,ENST00000380138,NM_001278642.1;EDIL3,non_coding_transcript_exon_variant,,ENST00000510271,;	C	ENSG00000164176	ENST00000296591	Transcript
CCNH	0	.	GRCh38	chr5	87399472	87399472	+	Missense_Mutation	SNP	G	G	A	novel		IMR32_S11	NORMAL	G	G																c.794N>T	p.Pro265Leu	p.P265L	ENST00000256897	7/9	11	9	2				CCNH,missense_variant,p.Pro191Leu,ENST00000508855,;CCNH,missense_variant,p.Pro191Leu,ENST00000504878,NM_001199189.1;CCNH,missense_variant,p.Pro265Leu,ENST00000256897,NM_001239.3;CCNH,non_coding_transcript_exon_variant,,ENST00000510921,;CCNH,non_coding_transcript_exon_variant,,ENST00000505587,;CCNH,non_coding_transcript_exon_variant,,ENST00000504115,;CCNH,non_coding_transcript_exon_variant,,ENST00…	A	ENSG00000134480	ENST00000256897	Transcript
POLR3G	0	.	GRCh38	chr5	90495685	90495685	+	Missense_Mutation	SNP	A	A	T	novel		IMR32_S11	NORMAL	A	A																c.256N>T	p.Arg86Trp	p.R86W	ENST00000399107	4/8	10	8	2				POLR3G,missense_variant,p.Arg86Trp,ENST00000399107,NM_006467.2;POLR3G,missense_variant,p.Arg86Trp,ENST00000504930,;POLR3G,missense_variant,p.Arg86Trp,ENST00000503373,;POLR3G,missense_variant,p.Arg86Trp,ENST00000503973,;POLR3G,missense_variant,p.Arg86Trp,ENST00000505345,;POLR3G,downstream_gene_variant,,ENST00000514483,;	T	ENSG00000113356	ENST00000399107	Transcript
POLR3G	0	.	GRCh38	chr5	90512102	90512102	+	Missense_Mutation	SNP	C	C	A	novel		IMR32_S11	NORMAL	C	C																c.635N>A	p.Ala212Glu	p.A212E	ENST00000399107	8/8	6	4	2				POLR3G,missense_variant,p.Ala212Glu,ENST00000399107,NM_006467.2;POLR3G,missense_variant,p.Ala212Glu,ENST00000504930,;POLR3G,missense_variant,p.Ala212Glu,ENST00000503373,;LYSMD3,downstream_gene_variant,,ENST00000315948,NM_198273.2;LYSMD3,downstream_gene_variant,,ENST00000500869,;	A	ENSG00000113356	ENST00000399107	Transcript
ADGRV1	0	.	GRCh38	chr5	90653932	90653932	+	Missense_Mutation	SNP	A	A	G	novel		IMR32_S11	NORMAL	A	A																c.4358N>G	p.Lys1453Arg	p.K1453R	ENST00000405460	20/90	8	6	2				ADGRV1,missense_variant,p.Lys1453Arg,ENST00000405460,NM_032119.3;ADGRV1,missense_variant,p.Lys1042Arg,ENST00000504142,;	G	ENSG00000164199	ENST00000405460	Transcript
ADGRV1	0	.	GRCh38	chr5	90684190	90684190	+	Missense_Mutation	SNP	G	G	T	novel		IMR32_S11	NORMAL	G	G																c.6269N>T	p.Arg2090Leu	p.R2090L	ENST00000405460	28/90	8	6	2				ADGRV1,missense_variant,p.Arg2090Leu,ENST00000405460,NM_032119.3;	T	ENSG00000164199	ENST00000405460	Transcript
KIAA0825	0	.	GRCh38	chr5	94440054	94440054	+	Missense_Mutation	SNP	T	T	A	novel		IMR32_S11	NORMAL	T	T																c.2425N>T	p.Asn809Tyr	p.N809Y	ENST00000513200	13/20	32	18	14				KIAA0825,missense_variant,p.Asn809Tyr,ENST00000513200,NM_001145678.1;KIAA0825,non_coding_transcript_exon_variant,,ENST00000504117,;	A	ENSG00000185261	ENST00000513200	Transcript
MCTP1	0	.	GRCh38	chr5	94799083	94799083	+	Missense_Mutation	SNP	A	A	C	novel		IMR32_S11	NORMAL	A	A																c.2486N>G	p.Val829Gly	p.V829G	ENST00000515393	18/23	7	5	2				MCTP1,missense_variant,p.Val829Gly,ENST00000515393,NM_024717.5;MCTP1,missense_variant,p.Val345Gly,ENST00000505078,;MCTP1,missense_variant,p.Val608Gly,ENST00000312216,NM_001002796.3;MCTP1,missense_variant,p.Val549Gly,ENST00000508509,;MCTP1,intron_variant,,ENST00000429576,NM_001297777.1;MCTP1,downstream_gene_variant,,ENST00000512425,;	C	ENSG00000175471	ENST00000515393	Transcript
TTC37	0	.	GRCh38	chr5	95498526	95498526	+	Missense_Mutation	SNP	T	T	C	novel		IMR32_S11	NORMAL	T	T																c.3407N>G	p.Gln1136Arg	p.Q1136R	ENST00000358746	33/43	9	7	2				TTC37,missense_variant,p.Gln1136Arg,ENST00000358746,NM_014639.3;TTC37,upstream_gene_variant,,ENST00000502768,;TTC37,downstream_gene_variant,,ENST00000508181,;	C	ENSG00000198677	ENST00000358746	Transcript
SPATA9	0	.	GRCh38	chr5	95658643	95658643	+	Missense_Mutation	SNP	C	C	T	rs753223762		IMR32_S11	NORMAL	C	C																c.745N>A	p.Glu249Lys	p.E249K	ENST00000274432	5/5	11	9	2				SPATA9,missense_variant,p.Glu249Lys,ENST00000274432,NM_031952.3;RFESD,downstream_gene_variant,,ENST00000458310,NM_001131065.1;RFESD,downstream_gene_variant,,ENST00000311364,NM_173362.3;RFESD,downstream_gene_variant,,ENST00000380005,NM_001131066.1;RFESD,downstream_gene_variant,,ENST00000511684,;RFESD,downstream_gene_variant,,ENST00000513950,;SPATA9,non_coding_transcript_exon_variant,,ENST000003799…	T	ENSG00000145757	ENST00000274432	Transcript
CHD1	0	.	GRCh38	chr5	98856398	98856398	+	Nonsense_Mutation	SNP	C	C	T	novel		IMR32_S11	NORMAL	C	C																c.5115N>A	p.Trp1705Ter	p.W1705*	ENST00000614616	36/36	11	9	2				CHD1,stop_gained,p.Trp1705Ter,ENST00000614616,;CHD1,stop_gained,p.Trp1705Ter,ENST00000284049,NM_001270.2;CHD1,3_prime_UTR_variant,,ENST00000512844,;CHD1,non_coding_transcript_exon_variant,,ENST00000514344,;CHD1,non_coding_transcript_exon_variant,,ENST00000512392,;CHD1,downstream_gene_variant,,ENST00000513064,;CHD1,downstream_gene_variant,,ENST00000505657,;	T	ENSG00000153922	ENST00000614616	Transcript
CHD1	0	.	GRCh38	chr5	98898292	98898292	+	Missense_Mutation	SNP	C	C	G	novel		IMR32_S11	NORMAL	C	C																c.1329N>C	p.Arg443Ser	p.R443S	ENST00000614616	10/36	5	3	2				CHD1,missense_variant,p.Arg443Ser,ENST00000614616,;CHD1,missense_variant,p.Arg443Ser,ENST00000284049,NM_001270.2;	G	ENSG00000153922	ENST00000614616	Transcript
PPIP5K2	0	.	GRCh38	chr5	103183376	103183376	+	Missense_Mutation	SNP	T	T	C	novel		IMR32_S11	NORMAL	T	T																c.3110N>C	p.Phe1037Ser	p.F1037S	ENST00000627916	25/32	12	10	2				PPIP5K2,missense_variant,p.Phe1022Ser,ENST00000321521,;PPIP5K2,missense_variant,p.Phe1037Ser,ENST00000627916,NM_001281471.1;PPIP5K2,missense_variant,p.Phe1022Ser,ENST00000414217,NM_015216.3;PPIP5K2,missense_variant,p.Phe1022Ser,ENST00000358359,NM_001276277.1;PPIP5K2,missense_variant,p.Phe1037Ser,ENST00000613674,;PPIP5K2,missense_variant,p.Phe203Ser,ENST00000613907,;PPIP5K2,intron_variant,,ENST000…	C	ENSG00000145725	ENST00000627916	Transcript
NUDT12	0	.	GRCh38	chr5	103552375	103552375	+	Nonsense_Mutation	SNP	C	C	A	novel		IMR32_S11	NORMAL	C	C																c.1120N>T	p.Glu374Ter	p.E374*	ENST00000230792	6/7	16	6	10				NUDT12,stop_gained,p.Glu374Ter,ENST00000230792,NM_031438.3;NUDT12,stop_gained,p.Glu356Ter,ENST00000507423,NM_001300741.1;NUDT12,downstream_gene_variant,,ENST00000515407,;	A	ENSG00000112874	ENST00000230792	Transcript
MAN2A1	0	.	GRCh38	chr5	109774925	109774925	+	Missense_Mutation	SNP	T	T	C	novel		IMR32_S11	NORMAL	T	T																c.1334N>C	p.Leu445Pro	p.L445P	ENST00000261483	8/22	10	8	2				MAN2A1,missense_variant,p.Leu445Pro,ENST00000261483,NM_002372.3;	C	ENSG00000112893	ENST00000261483	Transcript
YTHDC2	0	.	GRCh38	chr5	113591172	113591172	+	Missense_Mutation	SNP	G	G	C	novel		IMR32_S11	NORMAL	G	G																c.3957N>C	p.Lys1319Asn	p.K1319N	ENST00000161863	27/30	11	9	2				YTHDC2,missense_variant,p.Lys1319Asn,ENST00000161863,NM_022828.3;YTHDC2,non_coding_transcript_exon_variant,,ENST00000512600,;YTHDC2,non_coding_transcript_exon_variant,,ENST00000507567,;	C	ENSG00000047188	ENST00000161863	Transcript
KCNN2	0	.	GRCh38	chr5	114496147	114496147	+	Missense_Mutation	SNP	T	T	G	novel		IMR32_S11	NORMAL	T	T																c.1705N>G	p.Ser569Ala	p.S569A	ENST00000512097	9/9	12	10	2				KCNN2,missense_variant,p.Ser569Ala,ENST00000512097,;KCNN2,missense_variant,p.Ser569Ala,ENST00000264773,NM_021614.3;KCNN2,missense_variant,p.Ser572Ala,ENST00000631899,;KCNN2,missense_variant,p.Ser221Ala,ENST00000610748,NM_001278204.1;KCNN2,missense_variant,p.Ser221Ala,ENST00000503706,NM_170775.2;RP11-492A10.1,non_coding_transcript_exon_variant,,ENST00000514115,;KCNN2,downstream_gene_variant,,ENST0…	G	ENSG00000080709	ENST00000512097	Transcript
KCNN2	0	.	GRCh38	chr5	114496160	114496160	+	Missense_Mutation	SNP	C	C	T	novel		IMR32_S11	NORMAL	C	C																c.1718N>T	p.Pro573Leu	p.P573L	ENST00000512097	9/9	7	5	2				KCNN2,missense_variant,p.Pro573Leu,ENST00000512097,;KCNN2,missense_variant,p.Pro573Leu,ENST00000264773,NM_021614.3;KCNN2,missense_variant,p.Pro576Leu,ENST00000631899,;KCNN2,missense_variant,p.Pro225Leu,ENST00000610748,NM_001278204.1;KCNN2,missense_variant,p.Pro225Leu,ENST00000503706,NM_170775.2;RP11-492A10.1,non_coding_transcript_exon_variant,,ENST00000514115,;KCNN2,downstream_gene_variant,,ENST0…	T	ENSG00000080709	ENST00000512097	Transcript
CCDC112	0	.	GRCh38	chr5	115275278	115275278	+	Missense_Mutation	SNP	C	C	T	novel		IMR32_S11	NORMAL	C	C																c.856N>A	p.Glu286Lys	p.E286K	ENST00000379611	6/10	10	8	2				CCDC112,missense_variant,p.Glu286Lys,ENST00000379611,NM_001040440.2;CCDC112,missense_variant,p.Glu203Lys,ENST00000512261,;CCDC112,missense_variant,p.Glu203Lys,ENST00000506442,;CCDC112,missense_variant,p.Glu203Lys,ENST00000395557,NM_152549.2;CCDC112,downstream_gene_variant,,ENST00000503027,;CCDC112,upstream_gene_variant,,ENST00000502975,;CCDC112,downstream_gene_variant,,ENST00000513730,;	T	ENSG00000164221	ENST00000379611	Transcript
SLC12A2	0	.	GRCh38	chr5	128138854	128138854	+	Missense_Mutation	SNP	C	C	G	novel		IMR32_S11	NORMAL	C	C																c.1567N>G	p.Leu523Val	p.L523V	ENST00000262461	9/27	12	10	2				SLC12A2,missense_variant,p.Leu523Val,ENST00000262461,NM_001046.2;SLC12A2,missense_variant,p.Leu523Val,ENST00000343225,NM_001256461.1;SLC12A2,missense_variant,p.Leu523Val,ENST00000628403,;SLC12A2,missense_variant,p.Leu523Val,ENST00000509205,;	G	ENSG00000064651	ENST00000262461	Transcript
FSTL4	0	.	GRCh38	chr5	133316623	133316623	+	Missense_Mutation	SNP	G	G	T	novel		IMR32_S11	NORMAL	G	G																c.439N>A	p.Arg147Ser	p.R147S	ENST00000265342	5/16	114	58	56				FSTL4,missense_variant,p.Arg147Ser,ENST00000265342,NM_015082.1;FSTL4,missense_variant,p.Arg149Ser,ENST00000510685,;FSTL4,intron_variant,,ENST00000621681,;FSTL4,non_coding_transcript_exon_variant,,ENST00000514998,;	T	ENSG00000053108	ENST00000265342	Transcript
MYOT	0	.	GRCh38	chr5	137886062	137886062	+	Missense_Mutation	SNP	A	A	G	novel		IMR32_S11	NORMAL	A	A																c.1039N>G	p.Arg347Gly	p.R347G	ENST00000239926	8/10	11	9	2				MYOT,missense_variant,p.Arg347Gly,ENST00000239926,NM_006790.2;MYOT,missense_variant,p.Arg232Gly,ENST00000515645,NM_001300911.1;MYOT,missense_variant,p.Arg163Gly,ENST00000421631,NM_001135940.1;PKD2L2,upstream_gene_variant,,ENST00000508638,NM_001258449.1;PKD2L2,upstream_gene_variant,,ENST00000508883,NM_001300921.1;PKD2L2,upstream_gene_variant,,ENST00000290431,NM_014386.3;PKD2L2,upstream_gene_varian…	G	ENSG00000120729	ENST00000239926	Transcript
KIF20A	0	.	GRCh38	chr5	138185552	138185552	+	Missense_Mutation	SNP	A	A	G	rs142562832		IMR32_S11	NORMAL	A	A																c.1967N>G	p.Gln656Arg	p.Q656R	ENST00000394894	16/19	39	18	21				KIF20A,missense_variant,p.Gln656Arg,ENST00000394894,NM_005733.2;KIF20A,missense_variant,p.Gln638Arg,ENST00000508792,;CDC23,downstream_gene_variant,,ENST00000394886,NM_004661.3;KIF20A,downstream_gene_variant,,ENST00000504621,;KIF20A,downstream_gene_variant,,ENST00000513276,;KIF20A,intron_variant,,ENST00000502338,;CDC23,downstream_gene_variant,,ENST00000471692,;KIF20A,downstream_gene_variant,,ENST0…	G	ENSG00000112984	ENST00000394894	Transcript
SRA1	0	.	GRCh38	chr5	140552044	140552044	+	Missense_Mutation	SNP	C	C	G	rs202193903		IMR32_S11	NORMAL	C	C																c.328N>C	p.Val110Leu	p.V110L	ENST00000336283	3/5	80	46	34				SRA1,missense_variant,p.Val110Leu,ENST00000336283,NM_001035235.3;ANKHD1-EIF4EBP3,downstream_gene_variant,,ENST00000532219,NM_020690.5;ANKHD1-EIF4EBP3,downstream_gene_variant,,ENST00000437495,;EIF4EBP3,downstream_gene_variant,,ENST00000310331,NM_003732.2;SRA1,upstream_gene_variant,,ENST00000602657,;SRA1,non_coding_transcript_exon_variant,,ENST00000520427,;SRA1,non_coding_transcript_exon_variant,,E…	G	ENSG00000213523	ENST00000336283	Transcript
PCDHB3	0	.	GRCh38	chr5	141101254	141101254	+	Missense_Mutation	SNP	C	G	G			IMR32_S11	NORMAL	C	C																c.605N>G	p.Pro202Arg	p.P202R	ENST00000231130	1/1	59	0	59				PCDHB3,missense_variant,p.Pro202Arg,ENST00000231130,NM_018937.4;PCDHB2,downstream_gene_variant,,ENST00000194155,NM_018936.3;PCDHB2,downstream_gene_variant,,ENST00000622947,;PCDHB3,upstream_gene_variant,,ENST00000624513,;PCDHB2,downstream_gene_variant,,ENST00000624994,;AC005754.7,intron_variant,,ENST00000607216,;AC005754.7,intron_variant,,ENST00000625128,;AC005754.7,intron_variant,,ENST00000625066…	G	ENSG00000113205	ENST00000231130	Transcript
PCDHB6	0	.	GRCh38	chr5	141151332	141151332	+	Missense_Mutation	SNP	C	C	G	rs781906479		IMR32_S11	NORMAL	C	C																c.1075N>G	p.Pro359Ala	p.P359A	ENST00000231136	1/1	93	57	36				PCDHB6,missense_variant,p.Pro359Ala,ENST00000231136,NM_018939.3;PCDHB6,missense_variant,p.Pro223Ala,ENST00000622991,NM_001303145.1;CH17-140K24.2,intron_variant,,ENST00000624192,;AC005754.7,intron_variant,,ENST00000625128,;AC005754.7,intron_variant,,ENST00000625066,;AC005754.7,intron_variant,,ENST00000624802,;PCDHB17P,upstream_gene_variant,,ENST00000623466,;PCDHB17P,upstream_gene_variant,,ENST0000…	G	ENSG00000113211	ENST00000231136	Transcript
PCDHB8	0	.	GRCh38	chr5	141180333	141180333	+	Missense_Mutation	SNP	C	C	T	rs2740583		IMR32_S11	NORMAL	C	C																c.2299N>T	p.Leu767Phe	p.L767F	ENST00000239444	1/1	110	58	52				PCDHB8,missense_variant,p.Leu767Phe,ENST00000239444,NM_019120.4;PCDHB16,upstream_gene_variant,,ENST00000609684,NM_020957.3;PCDHB7,downstream_gene_variant,,ENST00000231137,NM_018940.3;PCDHB16,upstream_gene_variant,,ENST00000625044,;CH17-140K24.5,upstream_gene_variant,,ENST00000623884,;CH17-140K24.2,intron_variant,,ENST00000624192,;CH17-140K24.7,downstream_gene_variant,,ENST00000624549,;CH17-140K24…	T	ENSG00000120322	ENST00000239444	Transcript
PCDHB9	0	.	GRCh38	chr5	141188034	141188034	+	Missense_Mutation	SNP	T	T	C	rs11167743		IMR32_S11	NORMAL	T	T																c.716N>C	p.Val239Ala	p.V239A	ENST00000316105	1/1	119	68	51				PCDHB9,missense_variant,p.Val239Ala,ENST00000316105,NM_019119.4;PCDHB9,intron_variant,,ENST00000624909,;PCDHB16,downstream_gene_variant,,ENST00000609684,NM_020957.3;PCDHB10,upstream_gene_variant,,ENST00000239446,NM_018930.3;PCDHB16,downstream_gene_variant,,ENST00000625044,;CH17-140K24.5,downstream_gene_variant,,ENST00000623884,;CH17-140K24.7,intron_variant,,ENST00000624549,;CH17-140K24.2,intron_v…	C	ENSG00000177839	ENST00000316105	Transcript
PCDHB10	0	.	GRCh38	chr5	141194181	141194181	+	Missense_Mutation	SNP	A	A	C	rs702386		IMR32_S11	NORMAL	A	A																c.1629N>C	p.Arg543Ser	p.R543S	ENST00000239446	1/1	96	51	44				PCDHB10,missense_variant,p.Arg543Ser,ENST00000239446,NM_018930.3;PCDHB9,downstream_gene_variant,,ENST00000316105,NM_019119.4;CH17-140K24.7,intron_variant,,ENST00000624549,;CH17-140K24.2,intron_variant,,ENST00000624192,;CH17-140K24.6,upstream_gene_variant,,ENST00000625144,;	C	ENSG00000120324	ENST00000239446	Transcript
PCDHGB1	0	.	GRCh38	chr5	141351860	141351860	+	Missense_Mutation	SNP	G	G	T	novel		IMR32_S11	NORMAL	G	G																c.1600N>T	p.Gly534Cys	p.G534C	ENST00000523390	1/4	250	119	131				PCDHGB1,missense_variant,p.Gly534Cys,ENST00000523390,NM_018922.2;PCDHGB1,missense_variant,p.Gly534Cys,ENST00000611598,NM_032095.1;PCDHGA3,intron_variant,,ENST00000253812,NM_018916.3;PCDHGA2,intron_variant,,ENST00000394576,NM_018915.3;PCDHGA1,intron_variant,,ENST00000517417,NM_018912.2;PCDHGA4,upstream_gene_variant,,ENST00000571252,NM_018917.3;PCDHGA4,upstream_gene_variant,,ENST00000612927,NM_0320…	T	ENSG00000254221	ENST00000523390	Transcript
TCERG1	0	.	GRCh38	chr5	146482702	146482702	+	Missense_Mutation	SNP	T	T	G	novel		IMR32_S11	NORMAL	T	T																c.1997N>G	p.Phe666Cys	p.F666C	ENST00000296702	13/22	11	9	2				TCERG1,missense_variant,p.Phe666Cys,ENST00000296702,NM_006706.3;TCERG1,missense_variant,p.Phe645Cys,ENST00000394421,NM_001040006.1;TCERG1,non_coding_transcript_exon_variant,,ENST00000515203,;TCERG1,missense_variant,p.Phe666Cys,ENST00000549332,;TCERG1,non_coding_transcript_exon_variant,,ENST00000506524,;TCERG1,downstream_gene_variant,,ENST00000507175,;TCERG1,downstream_gene_variant,,ENST0000050981…	G	ENSG00000113649	ENST00000296702	Transcript
TCERG1	0	.	GRCh38	chr5	146498639	146498639	+	Missense_Mutation	SNP	G	G	T	novel		IMR32_S11	NORMAL	G	G																c.2335N>T	p.Ala779Ser	p.A779S	ENST00000296702	16/22	10	8	2				TCERG1,missense_variant,p.Ala779Ser,ENST00000296702,NM_006706.3;TCERG1,missense_variant,p.Ala758Ser,ENST00000394421,NM_001040006.1;TCERG1,upstream_gene_variant,,ENST00000509787,;TCERG1,upstream_gene_variant,,ENST00000514567,;TCERG1,upstream_gene_variant,,ENST00000504116,;TCERG1,missense_variant,p.Ala779Ser,ENST00000549332,;TCERG1,non_coding_transcript_exon_variant,,ENST00000506524,;TCERG1,non_cod…	T	ENSG00000113649	ENST00000296702	Transcript
JAKMIP2	0	.	GRCh38	chr5	147644864	147644864	+	Nonsense_Mutation	SNP	C	C	A	novel		IMR32_S11	NORMAL	C	C																c.1069N>T	p.Glu357Ter	p.E357*	ENST00000616793	6/22	26	22	4				JAKMIP2,stop_gained,p.Glu357Ter,ENST00000616793,NM_001270941.1;JAKMIP2,stop_gained,p.Glu357Ter,ENST00000265272,NM_014790.4;JAKMIP2,stop_gained,p.Glu357Ter,ENST00000507386,NM_001270934.1;JAKMIP2,stop_gained,p.Glu315Ter,ENST00000333010,NM_001282282.1;JAKMIP2-AS1,intron_variant,,ENST00000626945,;JAKMIP2-AS1,intron_variant,,ENST00000627433,;JAKMIP2-AS1,intron_variant,,ENST00000630514,;JAKMIP2-AS1,int…	A	ENSG00000176049	ENST00000616793	Transcript
JAKMIP2	0	.	GRCh38	chr5	147650523	147650523	+	Missense_Mutation	SNP	T	T	C	rs200878891		IMR32_S11	NORMAL	T	T																c.652N>G	p.Arg218Gly	p.R218G	ENST00000616793	4/22	12	10	2				JAKMIP2,missense_variant,p.Arg218Gly,ENST00000616793,NM_001270941.1;JAKMIP2,missense_variant,p.Arg218Gly,ENST00000265272,NM_014790.4;JAKMIP2,missense_variant,p.Arg218Gly,ENST00000507386,NM_001270934.1;JAKMIP2,missense_variant,p.Arg176Gly,ENST00000333010,NM_001282282.1;JAKMIP2-AS1,intron_variant,,ENST00000626945,;JAKMIP2-AS1,intron_variant,,ENST00000627433,;JAKMIP2-AS1,intron_variant,,ENST00000630…	C	ENSG00000176049	ENST00000616793	Transcript
ABLIM3	0	.	GRCh38	chr5	149249843	149249843	+	Missense_Mutation	SNP	T	T	A	rs755531922		IMR32_S11	NORMAL	T	T																c.1728N>A	p.Ser576Arg	p.S576R	ENST00000506113	18/23	110	56	54				ABLIM3,missense_variant,p.Ser576Arg,ENST00000506113,NM_001301015.1;ABLIM3,missense_variant,p.Ser576Arg,ENST00000309868,NM_014945.3;ABLIM3,missense_variant,p.Ser481Arg,ENST00000326685,NM_001301027.1,NM_001345859.1;ABLIM3,missense_variant,p.Ser465Arg,ENST00000504238,NM_001301028.1;ABLIM3,missense_variant,p.Ser62Arg,ENST00000356541,;ABLIM3,missense_variant,p.Ser62Arg,ENST00000517451,;ABLIM3,missense…	A	ENSG00000173210	ENST00000506113	Transcript
PCYOX1L	0	.	GRCh38	chr5	149358081	149358081	+	Missense_Mutation	SNP	G	G	C	rs2291814		IMR32_S11	NORMAL	G	G																c.13N>C	p.Ala5Pro	p.A5P	ENST00000274569	1/6	5	1	4				PCYOX1L,missense_variant,p.Ala5Pro,ENST00000274569,NM_001301054.1,NM_024028.3,NM_001301057.1;GRPEL2,downstream_gene_variant,,ENST00000329271,NM_152407.3;PCYOX1L,upstream_gene_variant,,ENST00000514349,;GRPEL2-AS1,upstream_gene_variant,,ENST00000521295,;GRPEL2,downstream_gene_variant,,ENST00000507562,;PCYOX1L,missense_variant,p.Ala5Pro,ENST00000511945,;PCYOX1L,missense_variant,p.Ala5Pro,ENST0000050…	C	ENSG00000145882	ENST00000274569	Transcript
HMGXB3	0	.	GRCh38	chr5	150006484	150006484	+	Missense_Mutation	SNP	T	T	C	novel		IMR32_S11	NORMAL	T	T																c.149N>C	p.Leu50Pro	p.L50P	ENST00000502717	3/20	8	6	2				HMGXB3,missense_variant,p.Leu296Pro,ENST00000613459,;HMGXB3,missense_variant,p.Leu50Pro,ENST00000503427,;HMGXB3,missense_variant,p.Leu50Pro,ENST00000502717,NM_014983.2;	C	ENSG00000113716	ENST00000502717	Transcript
CCDC69	0	.	GRCh38	chr5	151184411	151184411	+	Missense_Mutation	SNP	T	T	C	rs749504572		IMR32_S11	NORMAL	T	T																c.646N>G	p.Ile216Val	p.I216V	ENST00000355417	8/9	101	30	71				CCDC69,missense_variant,p.Ile216Val,ENST00000355417,NM_015621.2;CCDC69,non_coding_transcript_exon_variant,,ENST00000521308,;CCDC69,3_prime_UTR_variant,,ENST00000518189,;CCDC69,non_coding_transcript_exon_variant,,ENST00000519448,;CCDC69,downstream_gene_variant,,ENST00000522964,;	C	ENSG00000198624	ENST00000355417	Transcript
FAT2	0	.	GRCh38	chr5	151542408	151542408	+	Missense_Mutation	SNP	C	C	T	rs3734053		IMR32_S11	NORMAL	C	C																c.8719N>A	p.Ala2907Thr	p.A2907T	ENST00000261800	9/23	110	62	48				FAT2,missense_variant,p.Ala2907Thr,ENST00000261800,NM_001447.2;	T	ENSG00000086570	ENST00000261800	Transcript
FAT2	0	.	GRCh38	chr5	151568190	151568190	+	Missense_Mutation	SNP	G	G	A	rs3734061		IMR32_S11	NORMAL	G	G																c.742N>T	p.Pro248Ser	p.P248S	ENST00000261800	1/23	81	50	31				FAT2,missense_variant,p.Pro248Ser,ENST00000261800,NM_001447.2;	A	ENSG00000086570	ENST00000261800	Transcript
NMUR2	0	.	GRCh38	chr5	152404407	152404407	+	Missense_Mutation	SNP	T	T	C	novel		IMR32_S11	NORMAL	T	T																c.707N>G	p.Tyr236Cys	p.Y236C	ENST00000255262	1/4	12	9	2				NMUR2,missense_variant,p.Tyr236Cys,ENST00000255262,NM_020167.4;NMUR2,intron_variant,,ENST00000518933,;	C	ENSG00000132911	ENST00000255262	Transcript
GRIA1	0	.	GRCh38	chr5	153699065	153699065	+	Missense_Mutation	SNP	G	G	T	novel		IMR32_S11	NORMAL	G	G																c.1474N>T	p.Val492Phe	p.V492F	ENST00000518783	10/16	11	9	2				GRIA1,missense_variant,p.Val482Phe,ENST00000285900,NM_000827.3;GRIA1,missense_variant,p.Val492Phe,ENST00000518783,NM_001258021.1;GRIA1,missense_variant,p.Val482Phe,ENST00000340592,NM_001258020.1,NM_001114183.1;GRIA1,missense_variant,p.Val413Phe,ENST00000521843,NM_001258023.1;GRIA1,missense_variant,p.Val492Phe,ENST00000448073,NM_001258022.1;GRIA1,missense_variant,p.Val402Phe,ENST00000518142,NM_001…	T	ENSG00000155511	ENST00000518783	Transcript
ATP10B	0	.	GRCh38	chr5	160606857	160606857	+	Missense_Mutation	SNP	C	C	T	rs184625643		IMR32_S11	NORMAL	C	C																c.3068N>A	p.Arg1023Gln	p.R1023Q	ENST00000327245	19/26	58	29	29				ATP10B,missense_variant,p.Arg1023Gln,ENST00000327245,NM_025153.2;ATP10B,upstream_gene_variant,,ENST00000523758,;ATP10B,downstream_gene_variant,,ENST00000522169,;ATP10B,non_coding_transcript_exon_variant,,ENST00000517815,;	T	ENSG00000118322	ENST00000327245	Transcript
ATP10B	0	.	GRCh38	chr5	160620871	160620871	+	Missense_Mutation	SNP	A	A	C	novel		IMR32_S11	NORMAL	A	A																c.1892N>G	p.Leu631Trp	p.L631W	ENST00000327245	15/26	70	40	30				ATP10B,missense_variant,p.Leu631Trp,ENST00000327245,NM_025153.2;ATP10B,missense_variant,p.Leu239Trp,ENST00000520108,;CTC-348L5.1,intron_variant,,ENST00000523598,;	C	ENSG00000118322	ENST00000327245	Transcript
TENM2	0	.	GRCh38	chr5	168062062	168062062	+	Missense_Mutation	SNP	C	C	T	novel		IMR32_S11	NORMAL	C	C																c.1312N>T	p.Pro438Ser	p.P438S	ENST00000518659	7/29	10	8	2				TENM2,missense_variant,p.Pro317Ser,ENST00000519204,;TENM2,missense_variant,p.Pro438Ser,ENST00000518659,NM_001122679.1;TENM2,missense_variant,p.Pro206Ser,ENST00000520394,NM_001080428.2;	T	ENSG00000145934	ENST00000518659	Transcript
RANBP17	0	.	GRCh38	chr5	171298797	171298797	+	Missense_Mutation	SNP	T	T	G	rs141289901		IMR32_S11	NORMAL	T	T																c.3206N>G	p.Val1069Gly	p.V1069G	ENST00000523189	28/28	173	92	81				RANBP17,missense_variant,p.Val1069Gly,ENST00000523189,NM_022897.4;RANBP17,missense_variant,p.Val499Gly,ENST00000616486,;RANBP17,non_coding_transcript_exon_variant,,ENST00000521759,;RANBP17,3_prime_UTR_variant,,ENST00000522066,;RANBP17,3_prime_UTR_variant,,ENST00000519949,;RANBP17,3_prime_UTR_variant,,ENST00000522533,;RANBP17,3_prime_UTR_variant,,ENST00000389118,;	G	ENSG00000204764	ENST00000523189	Transcript
FBXW11	0	.	GRCh38	chr5	171910696	171910696	+	Missense_Mutation	SNP	C	C	G	novel		IMR32_S11	NORMAL	C	C																c.249N>C	p.Trp83Cys	p.W83C	ENST00000265094	3/13	14	12	2				FBXW11,missense_variant,p.Trp70Cys,ENST00000296933,NM_033644.2;FBXW11,missense_variant,p.Trp83Cys,ENST00000265094,NM_012300.2;FBXW11,missense_variant,p.Trp49Cys,ENST00000393802,NM_033645.2;FBXW11,missense_variant,p.Trp104Cys,ENST00000517395,;FBXW11,missense_variant,p.Trp66Cys,ENST00000518752,;FBXW11,upstream_gene_variant,,ENST00000522891,;FBXW11,downstream_gene_variant,,ENST00000522507,;FBXW11,3_…	G	ENSG00000072803	ENST00000265094	Transcript
FAM153B	0	.	GRCh38	chr5	176106582	176106582	+	Missense_Mutation	SNP	C	C	T	rs62389255		IMR32_S11	NORMAL	C	C																c.623N>T	p.Pro208Leu	p.P208L	ENST00000515817	15/20	364	116	248				FAM153B,missense_variant,p.Pro208Leu,ENST00000515817,NM_001265615.1;FAM153B,missense_variant,p.Pro285Leu,ENST00000253490,;FAM153B,missense_variant,p.Pro208Leu,ENST00000510151,;FAM153B,missense_variant,p.Pro76Leu,ENST00000512862,;FAM153B,missense_variant,p.Pro76Leu,ENST00000611539,;FAM153B,non_coding_transcript_exon_variant,,ENST00000393522,;FAM153B,missense_variant,p.Pro208Leu,ENST00000508296,;	T	ENSG00000182230	ENST00000515817	Transcript
GRK6	0	.	GRCh38	chr5	177441767	177441767	+	Missense_Mutation	SNP	G	G	C	rs370944775		IMR32_S11	NORMAL	G	G																c.1710N>C	p.Arg570Ser	p.R570S	ENST00000528793	16/16	2616	1448	1168				GRK6,missense_variant,p.Glu570Gln,ENST00000355472,NM_001004106.2;GRK6,missense_variant,p.Glu536Gln,ENST00000393576,;GRK6,missense_variant,p.Arg570Ser,ENST00000528793,NM_002082.3;GRK6,downstream_gene_variant,,ENST00000355958,NM_001004105.2;PRR7,upstream_gene_variant,,ENST00000507881,;PRR7-AS1,intron_variant,,ENST00000425316,;PRR7-AS1,downstream_gene_variant,,ENST00000514846,;PRR7-AS1,downstream_ge…	C	ENSG00000198055	ENST00000528793	Transcript
FAM153A	0	.	GRCh38	chr5	177737043	177737043	+	Missense_Mutation	SNP	G	A	A	rs200041092		IMR32_S11	NORMAL	G	G																c.401N>T	p.Thr134Met	p.T134M	ENST00000440605	10/20	18	0	18				FAM153A,missense_variant,p.Thr134Met,ENST00000440605,NM_173663.3;FAM153A,missense_variant,p.Thr211Met,ENST00000614127,;FAM153A,missense_variant,p.Thr134Met,ENST00000510276,;FAM153A,intron_variant,,ENST00000513554,;FAM153A,intron_variant,,ENST00000393518,;FAM153A,intron_variant,,ENST00000505531,;FAM153A,downstream_gene_variant,,ENST00000504518,;FAM153A,splice_region_variant,,ENST00000512612,;FAM15…	A	ENSG00000170074	ENST00000440605	Transcript
ZNF354B	0	.	GRCh38	chr5	178884259	178884259	+	Missense_Mutation	SNP	G	G	A	rs77568902		IMR32_S11	NORMAL	G	G																c.1807N>A	p.Glu603Lys	p.E603K	ENST00000322434	5/5	16	10	6				ZNF354B,missense_variant,p.Glu603Lys,ENST00000322434,NM_058230.2;ZNF354B,downstream_gene_variant,,ENST00000520377,;RNU1-39P,upstream_gene_variant,,ENST00000383897,;ZNF354B,non_coding_transcript_exon_variant,,ENST00000522714,;ZNF354B,non_coding_transcript_exon_variant,,ENST00000522624,;	A	ENSG00000178338	ENST00000322434	Transcript
GRM6	0	.	GRCh38	chr5	178986162	178986162	+	Missense_Mutation	SNP	G	G	C	rs62638623		IMR32_S11	NORMAL	G	G																c.2092N>G	p.Leu698Val	p.L698V	ENST00000231188	8/10	768	268	500				GRM6,missense_variant,p.Leu698Val,ENST00000231188,NM_000843.3;GRM6,missense_variant,p.Leu698Val,ENST00000517717,;RP11-281O15.4,intron_variant,,ENST00000519491,;GRM6,non_coding_transcript_exon_variant,,ENST00000519003,;GRM6,downstream_gene_variant,,ENST00000518082,;	C	ENSG00000113262	ENST00000231188	Transcript
HUS1B	0	.	GRCh38	chr6	656854	656854	+	Missense_Mutation	SNP	C	C	A	novel		IMR32_S11	NORMAL	C	C																c.91G>T	p.Val31Leu	p.V31L	ENST00000380907	1/1	36	15	21				HUS1B,missense_variant,p.Val31Leu,ENST00000380907,NM_148959.3;EXOC2,intron_variant,,ENST00000230449,NM_018303.5;EXOC2,intron_variant,,ENST00000443083,;	A	ENSG00000188996	ENST00000380907	Transcript
PRPF4B	0	.	GRCh38	chr6	4042507	4042507	+	Missense_Mutation	SNP	A	A	G	novel		IMR32_S11	NORMAL	A	A																c.1589A>G	p.Glu530Gly	p.E530G	ENST00000337659	5/15	8	6	2				PRPF4B,missense_variant,p.Glu530Gly,ENST00000337659,NM_003913.4;PRPF4B,non_coding_transcript_exon_variant,,ENST00000490399,;PRPF4B,missense_variant,p.Glu530Gly,ENST00000480058,;PRPF4B,missense_variant,p.Glu110Gly,ENST00000481109,;PRPF4B,non_coding_transcript_exon_variant,,ENST00000463634,;	G	ENSG00000112739	ENST00000337659	Transcript
[truncated: 1,951 more rows]
[truncated: 83 more columns]
