# Supplementary material for: Neuroblastoma signalling models unveil combination therapies targeting feedback-mediated resistance
Source: PLoS Comput Biol. 2021 Nov 4;17(11):e1009515. doi: 10.1371/journal.pcbi.1009515 (PMC8604339; doi:10.1371/journal.pcbi.1009515)
Supplement: S1 File — (ZIP) [file pcbi.1009515.s022.zip › TNB_characterisation/WES_TNB_mafs_snvs/KAN_S12.maf]

#version 2.4
Hugo_Symbol	Entrez_Gene_Id	Center	NCBI_Build	Chromosome	Start_Position	End_Position	Strand	Variant_Classification	Variant_Type	Reference_Allele	Tumor_Seq_Allele1	Tumor_Seq_Allele2	dbSNP_RS	dbSNP_Val_Status	Tumor_Sample_Barcode	Matched_Norm_Sample_Barcode	Match_Norm_Seq_Allele1	Match_Norm_Seq_Allele2	Tumor_Validation_Allele1	Tumor_Validation_Allele2	Match_Norm_Validation_Allele1	Match_Norm_Validation_Allele2	Verification_Status	Validation_Status	Mutation_Status	Sequencing_Phase	Sequence_Source	Validation_Method	Score	BAM_File	Sequencer	Tumor_Sample_UUID	Matched_Norm_Sample_UUID	HGVSc	HGVSp	HGVSp_Short	Transcript_ID	Exon_Number	t_depth	t_ref_count	t_alt_count	n_depth	n_ref_count	n_alt_count	all_effects	Allele	Gene	Feature	Feature_type
ATAD3B	0	.	GRCh38	chr1	1495785	1495785	+	Missense_Mutation	SNP	C	C	T	rs9792879		KAN_S12	NORMAL	C	C																c.1915N>T	p.Pro639Ser	p.P639S	ENST00000308647	16/16	305	144	161				ATAD3B,missense_variant,p.Pro639Ser,ENST00000308647,NM_001317238.1,NM_031921.5;ATAD3B,non_coding_transcript_exon_variant,,ENST00000472194,;ATAD3B,non_coding_transcript_exon_variant,,ENST00000474481,;ATAD3B,non_coding_transcript_exon_variant,,ENST00000485748,;	T	ENSG00000160072	ENST00000308647	Transcript
SLC35E2B	0	.	GRCh38	chr1	1668373	1668373	+	Missense_Mutation	SNP	C	C	T	rs12729295		KAN_S12	NORMAL	C	C																c.934N>A	p.Val312Ile	p.V312I	ENST00000617444	9/10	147	68	79				SLC35E2B,missense_variant,p.Val312Ile,ENST00000617444,NM_001290264.1;SLC35E2B,missense_variant,p.Val312Ile,ENST00000611123,NM_001110781.2;SLC35E2B,missense_variant,p.Arg229His,ENST00000614300,;RP11-345P4.6,upstream_gene_variant,,ENST00000596308,;SLC35E2B,non_coding_transcript_exon_variant,,ENST00000480991,;SLC35E2B,downstream_gene_variant,,ENST00000481276,;RP11-345P4.6,upstream_gene_variant,,ENST…	T	ENSG00000189339	ENST00000617444	Transcript
CDK11A	0	.	GRCh38	chr1	1704306	1704306	+	Frame_Shift_Del	DEL	C	-	-	novel		KAN_S12	NORMAL	C	C																c.1603delN	p.Val535Ter	p.V535*	ENST00000404249	15/20	163	1	162				CDK11A,frameshift_variant,p.Val501Ter,ENST00000356200,;CDK11A,frameshift_variant,p.Val538Ter,ENST00000378633,NM_001313896.1;CDK11A,frameshift_variant,p.Val535Ter,ENST00000404249,NM_024011.3;CDK11A,frameshift_variant,p.Val534Ter,ENST00000357760,NM_001313982.1;CDK11A,frameshift_variant,p.Val501Ter,ENST00000378638,;CDK11A,frameshift_variant,p.Val525Ter,ENST00000358779,NM_033529.3;RP1-283E3.8,non_cod…	-	ENSG00000008128	ENST00000404249	Transcript
SLC35E2	0	.	GRCh38	chr1	1734736	1734736	+	Missense_Mutation	SNP	C	C	T	rs61777509		KAN_S12	NORMAL	C	C																c.686N>A	p.Arg229His	p.R229H	ENST00000246421	5/6	120	46	74				SLC35E2,missense_variant,p.Arg229His,ENST00000355439,NM_001199787.1;SLC35E2,missense_variant,p.Arg229His,ENST00000246421,NM_182838.2;RP1-283E3.8,non_coding_transcript_exon_variant,,ENST00000598846,;SLC35E2,non_coding_transcript_exon_variant,,ENST00000475229,;RP1-283E3.4,intron_variant,,ENST00000424604,;RP1-283E3.4,intron_variant,,ENST00000577672,;RP1-283E3.4,downstream_gene_variant,,ENST000004170…	T	ENSG00000215790	ENST00000246421	Transcript
SLC35E2	0	.	GRCh38	chr1	1734812	1734812	+	Missense_Mutation	SNP	G	G	A	rs77655487		KAN_S12	NORMAL	G	G																c.610N>T	p.Arg204Trp	p.R204W	ENST00000246421	5/6	150	72	76				SLC35E2,missense_variant,p.Arg204Trp,ENST00000355439,NM_001199787.1;SLC35E2,missense_variant,p.Arg204Trp,ENST00000246421,NM_182838.2;RP1-283E3.8,non_coding_transcript_exon_variant,,ENST00000598846,;SLC35E2,non_coding_transcript_exon_variant,,ENST00000475229,;RP1-283E3.4,intron_variant,,ENST00000424604,;RP1-283E3.4,intron_variant,,ENST00000577672,;RP1-283E3.4,downstream_gene_variant,,ENST000004170…	A	ENSG00000215790	ENST00000246421	Transcript
ARHGEF16	0	.	GRCh38	chr1	3480511	3480511	+	Missense_Mutation	SNP	G	A	A	rs534395921		KAN_S12	NORMAL	G	G																c.2054N>A	p.Arg685His	p.R685H	ENST00000378378	15/15	1393	2	1391				ARHGEF16,missense_variant,p.Arg685His,ENST00000378378,NM_014448.3;ARHGEF16,missense_variant,p.Arg397His,ENST00000378371,;ARHGEF16,missense_variant,p.Arg397His,ENST00000378373,;ARHGEF16,downstream_gene_variant,,ENST00000418137,;ARHGEF16,non_coding_transcript_exon_variant,,ENST00000485984,;	A	ENSG00000130762	ENST00000378378	Transcript
CAMTA1	0	.	GRCh38	chr1	7737262	7737262	+	Missense_Mutation	SNP	C	C	T	rs149702154		KAN_S12	NORMAL	C	C																c.3350N>T	p.Ala1117Val	p.A1117V	ENST00000303635	15/23	12	10	2				CAMTA1,missense_variant,p.Ala1117Val,ENST00000303635,NM_015215.3;CAMTA1,missense_variant,p.Ala74Val,ENST00000495233,;	T	ENSG00000171735	ENST00000303635	Transcript
PER3	0	.	GRCh38	chr1	7826538	7826538	+	Missense_Mutation	SNP	G	C	C	rs142921497		KAN_S12	NORMAL	G	G																c.2016N>C	p.Leu672Phe	p.L672F	ENST00000613533	17/22	27	0	27				PER3,missense_variant,p.Leu672Phe,ENST00000613533,NM_001289862.1;PER3,missense_variant,p.Leu672Phe,ENST00000377532,;PER3,missense_variant,p.Leu672Phe,ENST00000614998,NM_001289864.1,NM_001289863.1,NM_001289861.1;PER3,missense_variant,p.Leu664Phe,ENST00000361923,NM_016831.2;RP3-467L1.4,intron_variant,,ENST00000451646,;	C	ENSG00000049246	ENST00000613533	Transcript
PER3	0	.	GRCh38	chr1	7829993	7829993	+	Missense_Mutation	SNP	G	G	A	rs1776342		KAN_S12	NORMAL	G	G																c.3046N>A	p.Ala1016Thr	p.A1016T	ENST00000613533	19/22	20	13	7				PER3,missense_variant,p.Ala1016Thr,ENST00000613533,NM_001289862.1;PER3,missense_variant,p.Ala1016Thr,ENST00000377532,;PER3,missense_variant,p.Ala1007Thr,ENST00000361923,NM_016831.2;PER3,intron_variant,,ENST00000614998,NM_001289864.1,NM_001289863.1,NM_001289861.1;RP3-467L1.4,upstream_gene_variant,,ENST00000451646,;	A	ENSG00000049246	ENST00000613533	Transcript
ENO1	0	.	GRCh38	chr1	8865291	8865291	+	Missense_Mutation	SNP	A	A	G	novel		KAN_S12	NORMAL	A	A																c.859N>C	p.Tyr287His	p.Y287H	ENST00000234590	8/12	10	8	2				ENO1,missense_variant,p.Tyr287His,ENST00000234590,NM_001428.3;ENO1,downstream_gene_variant,,ENST00000497492,;MIR6728,downstream_gene_variant,,ENST00000618792,;ENO1,non_coding_transcript_exon_variant,,ENST00000464920,;ENO1,downstream_gene_variant,,ENST00000486051,;	G	ENSG00000074800	ENST00000234590	Transcript
GPR157	0	.	GRCh38	chr1	9111482	9111482	+	Missense_Mutation	SNP	C	C	G	novel		KAN_S12	NORMAL	C	C																c.391N>C	p.Val131Leu	p.V131L	ENST00000377411	2/4	11	9	2				GPR157,missense_variant,p.Val131Leu,ENST00000377411,NM_024980.4;GPR157,upstream_gene_variant,,ENST00000465853,;GPR157,non_coding_transcript_exon_variant,,ENST00000466131,;	G	ENSG00000180758	ENST00000377411	Transcript
ANGPTL7	0	.	GRCh38	chr1	11193619	11193619	+	Missense_Mutation	SNP	A	A	G	novel		KAN_S12	NORMAL	A	A																c.517N>G	p.Ile173Val	p.I173V	ENST00000376819	3/5	12	10	2				ANGPTL7,missense_variant,p.Ile173Val,ENST00000376819,NM_021146.3;MTOR,intron_variant,,ENST00000361445,NM_004958.3;ANGPTL7,upstream_gene_variant,,ENST00000476934,;	G	ENSG00000171819	ENST00000376819	Transcript
PRAMEF11	0	.	GRCh38	chr1	12827690	12827690	+	Missense_Mutation	SNP	C	T	T	rs2994114		KAN_S12	NORMAL	C	C																c.434N>A	p.Gly145Glu	p.G145E	ENST00000619922	3/4	80	2	78				PRAMEF11,missense_variant,p.Gly145Glu,ENST00000619922,NM_001146344.2;RP5-845O24.8,upstream_gene_variant,,ENST00000438401,;	T	ENSG00000239810	ENST00000619922	Transcript
PRAMEF11	0	.	GRCh38	chr1	12827720	12827720	+	Missense_Mutation	SNP	T	G	G	rs2486717		KAN_S12	NORMAL	T	T																c.404N>C	p.Lys135Thr	p.K135T	ENST00000619922	3/4	72	1	71				PRAMEF11,missense_variant,p.Lys135Thr,ENST00000619922,NM_001146344.2;RP5-845O24.8,upstream_gene_variant,,ENST00000438401,;	G	ENSG00000239810	ENST00000619922	Transcript
PRAMEF4	0	.	GRCh38	chr1	12879615	12879615	+	Missense_Mutation	SNP	A	C	C	rs541254894		KAN_S12	NORMAL	A	A																c.1366N>G	p.Cys456Gly	p.C456G	ENST00000235349	4/4	6	0	6				PRAMEF4,missense_variant,p.Cys456Gly,ENST00000235349,NM_001009611.4;	C	ENSG00000243073	ENST00000235349	Transcript
PRAMEF4	0	.	GRCh38	chr1	12879725	12879725	+	Missense_Mutation	SNP	C	T	T	rs76416839		KAN_S12	NORMAL	C	C																c.1256N>A	p.Arg419Gln	p.R419Q	ENST00000235349	4/4	6	0	6				PRAMEF4,missense_variant,p.Arg419Gln,ENST00000235349,NM_001009611.4;	T	ENSG00000243073	ENST00000235349	Transcript
PRAMEF4	0	.	GRCh38	chr1	12879741	12879741	+	Missense_Mutation	SNP	G	C	C	rs28656460		KAN_S12	NORMAL	G	G																c.1240N>G	p.Leu414Val	p.L414V	ENST00000235349	4/4	6	0	6				PRAMEF4,missense_variant,p.Leu414Val,ENST00000235349,NM_001009611.4;	C	ENSG00000243073	ENST00000235349	Transcript
PRAMEF4	0	.	GRCh38	chr1	12879926	12879926	+	Missense_Mutation	SNP	G	G	A	rs4991331		KAN_S12	NORMAL	G	G																c.1055N>T	p.Ala352Val	p.A352V	ENST00000235349	4/4	20	12	8				PRAMEF4,missense_variant,p.Ala352Val,ENST00000235349,NM_001009611.4;	A	ENSG00000243073	ENST00000235349	Transcript
PRAMEF4	0	.	GRCh38	chr1	12880083	12880083	+	Missense_Mutation	SNP	A	C	C	rs3895133		KAN_S12	NORMAL	A	A																c.898N>G	p.Phe300Val	p.F300V	ENST00000235349	4/4	20	0	20				PRAMEF4,missense_variant,p.Phe300Val,ENST00000235349,NM_001009611.4;	C	ENSG00000243073	ENST00000235349	Transcript
PRAMEF10	0	.	GRCh38	chr1	12893335	12893335	+	Missense_Mutation	SNP	T	T	G	novel		KAN_S12	NORMAL	T	T																c.1006N>C	p.Asn336His	p.N336H	ENST00000235347	4/4	31	5	26				PRAMEF10,missense_variant,p.Asn336His,ENST00000235347,NM_001039361.4;	G	ENSG00000187545	ENST00000235347	Transcript
PRAMEF10	0	.	GRCh38	chr1	12893364	12893364	+	Missense_Mutation	SNP	C	T	T	novel		KAN_S12	NORMAL	C	C																c.977N>A	p.Arg326His	p.R326H	ENST00000235347	4/4	30	1	29				PRAMEF10,missense_variant,p.Arg326His,ENST00000235347,NM_001039361.4;	T	ENSG00000187545	ENST00000235347	Transcript
PRAMEF10	0	.	GRCh38	chr1	12893460	12893460	+	Missense_Mutation	SNP	G	G	A	novel		KAN_S12	NORMAL	G	G																c.881N>T	p.Pro294Leu	p.P294L	ENST00000235347	4/4	23	18	5				PRAMEF10,missense_variant,p.Pro294Leu,ENST00000235347,NM_001039361.4;	A	ENSG00000187545	ENST00000235347	Transcript
PRAMEF6	0	.	GRCh38	chr1	12941355	12941355	+	Nonsense_Mutation	SNP	G	G	T	novel		KAN_S12	NORMAL	G	G																c.498N>A	p.Cys166Ter	p.C166*	ENST00000376189	3/4	72	44	28				PRAMEF6,stop_gained,p.Cys166Ter,ENST00000376189,NM_001010889.2;PRAMEF6,stop_gained,p.Cys166Ter,ENST00000415464,;	T	ENSG00000232423	ENST00000376189	Transcript
PRAMEF6	0	.	GRCh38	chr1	12941356	12941356	+	Missense_Mutation	SNP	C	C	T	rs7419099		KAN_S12	NORMAL	C	C																c.497N>A	p.Cys166Tyr	p.C166Y	ENST00000376189	3/4	75	46	29				PRAMEF6,missense_variant,p.Cys166Tyr,ENST00000376189,NM_001010889.2;PRAMEF6,missense_variant,p.Cys166Tyr,ENST00000415464,;	T	ENSG00000232423	ENST00000376189	Transcript
PRAMEF27	0	.	GRCh38	chr1	13050105	13050105	+	Missense_Mutation	SNP	A	A	C	novel		KAN_S12	NORMAL	A	A																c.1140N>G	p.Phe380Leu	p.F380L	ENST00000436041	4/4	17	8	9				PRAMEF27,missense_variant,p.Phe380Leu,ENST00000436041,NM_001300891.1;	C	ENSG00000274764	ENST00000436041	Transcript
PRAMEF27	0	.	GRCh38	chr1	13053379	13053379	+	Missense_Mutation	SNP	C	C	T	novel		KAN_S12	NORMAL	C	C																c.281N>A	p.Gly94Glu	p.G94E	ENST00000436041	2/4	4	2	2				PRAMEF27,missense_variant,p.Gly94Glu,ENST00000436041,NM_001300891.1;	T	ENSG00000274764	ENST00000436041	Transcript
PRAMEF27	0	.	GRCh38	chr1	13053512	13053512	+	Missense_Mutation	SNP	A	G	G	novel		KAN_S12	NORMAL	A	A																c.148N>C	p.Cys50Arg	p.C50R	ENST00000436041	2/4	21	0	21				PRAMEF27,missense_variant,p.Cys50Arg,ENST00000436041,NM_001300891.1;	G	ENSG00000274764	ENST00000436041	Transcript
PRAMEF9	0	.	GRCh38	chr1	13175471	13175471	+	Missense_Mutation	SNP	G	G	A	novel		KAN_S12	NORMAL	G	G																c.191N>A	p.Arg64His	p.R64H	ENST00000415919	2/4	441	234	207				PRAMEF9,missense_variant,p.Arg64His,ENST00000415919,NM_001010890.2;	A	ENSG00000204505	ENST00000415919	Transcript
PRAMEF9	0	.	GRCh38	chr1	13175561	13175561	+	Missense_Mutation	SNP	G	G	A	novel		KAN_S12	NORMAL	G	G																c.281N>A	p.Gly94Glu	p.G94E	ENST00000415919	2/4	450	226	224				PRAMEF9,missense_variant,p.Gly94Glu,ENST00000415919,NM_001010890.2;	A	ENSG00000204505	ENST00000415919	Transcript
PRAMEF9	0	.	GRCh38	chr1	13176384	13176384	+	Missense_Mutation	SNP	A	G	G	rs199741513		KAN_S12	NORMAL	A	A																c.437N>G	p.Gln146Arg	p.Q146R	ENST00000415919	3/4	216	0	216				PRAMEF9,missense_variant,p.Gln146Arg,ENST00000415919,NM_001010890.2;	G	ENSG00000204505	ENST00000415919	Transcript
PRAMEF9	0	.	GRCh38	chr1	13176451	13176451	+	Nonsense_Mutation	SNP	C	C	A	novel		KAN_S12	NORMAL	C	C																c.504N>A	p.Tyr168Ter	p.Y168*	ENST00000415919	3/4	136	81	55				PRAMEF9,stop_gained,p.Tyr168Ter,ENST00000415919,NM_001010890.2;	A	ENSG00000204505	ENST00000415919	Transcript
PRAMEF9	0	.	GRCh38	chr1	13178750	13178750	+	Missense_Mutation	SNP	C	C	T	novel		KAN_S12	NORMAL	C	C																c.1055N>T	p.Ala352Val	p.A352V	ENST00000415919	4/4	132	71	61				PRAMEF9,missense_variant,p.Ala352Val,ENST00000415919,NM_001010890.2;	T	ENSG00000204505	ENST00000415919	Transcript
PRAMEF9	0	.	GRCh38	chr1	13178835	13178835	+	Missense_Mutation	SNP	T	T	G	novel		KAN_S12	NORMAL	T	T																c.1140N>G	p.Phe380Leu	p.F380L	ENST00000415919	4/4	284	148	136				PRAMEF9,missense_variant,p.Phe380Leu,ENST00000415919,NM_001010890.2;	G	ENSG00000204505	ENST00000415919	Transcript
PRAMEF9	0	.	GRCh38	chr1	13178951	13178951	+	Missense_Mutation	SNP	G	A	A	novel		KAN_S12	NORMAL	G	G																c.1256N>A	p.Arg419Gln	p.R419Q	ENST00000415919	4/4	1133	25	1108				PRAMEF9,missense_variant,p.Arg419Gln,ENST00000415919,NM_001010890.2;	A	ENSG00000204505	ENST00000415919	Transcript
PRAMEF13	0	.	GRCh38	chr1	13197053	13197053	+	Intron	SNP	G	G	A	novel		KAN_S12	NORMAL	G	G																n.867-62N>T			ENST00000625019		3	1	2				PRAMEF13,intron_variant,,ENST00000625019,;	A	ENSG00000279169	ENST00000625019	Transcript
PRAMEF13	0	.	GRCh38	chr1	13198460	13198460	+	RNA	SNP	G	T	T	novel		KAN_S12	NORMAL	G	G																n.734N>A			ENST00000625019	2/3	13	0	13				PRAMEF13,non_coding_transcript_exon_variant,,ENST00000625019,;	T	ENSG00000279169	ENST00000625019	Transcript
PRAMEF13	0	.	GRCh38	chr1	13198698	13198698	+	RNA	SNP	A	G	G	novel		KAN_S12	NORMAL	A	A																n.496N>C			ENST00000625019	2/3	30	0	30				PRAMEF13,non_coding_transcript_exon_variant,,ENST00000625019,;	G	ENSG00000279169	ENST00000625019	Transcript
PRAMEF13	0	.	GRCh38	chr1	13199525	13199525	+	RNA	SNP	G	T	T	novel		KAN_S12	NORMAL	G	G																n.65N>A			ENST00000625019	1/3	24	0	24				PRAMEF13,non_coding_transcript_exon_variant,,ENST00000625019,;	T	ENSG00000279169	ENST00000625019	Transcript
PRAMEF18	0	.	GRCh38	chr1	13225047	13225047	+	Missense_Mutation	SNP	C	C	A	novel		KAN_S12	NORMAL	C	C																c.680N>T	p.Ser227Ile	p.S227I	ENST00000624297	2/3	209	125	84				PRAMEF18,missense_variant,p.Ser227Ile,ENST00000624297,NM_001099850.2;	A	ENSG00000279804	ENST00000624297	Transcript
PRAMEF18	0	.	GRCh38	chr1	13225068	13225068	+	Missense_Mutation	SNP	A	A	G	rs61780078		KAN_S12	NORMAL	A	A																c.659N>C	p.Leu220Pro	p.L220P	ENST00000624297	2/3	212	131	81				PRAMEF18,missense_variant,p.Leu220Pro,ENST00000624297,NM_001099850.2;	G	ENSG00000279804	ENST00000624297	Transcript
PRAMEF18	0	.	GRCh38	chr1	13225359	13225359	+	Missense_Mutation	SNP	A	G	G	rs201492352		KAN_S12	NORMAL	A	A																c.368N>C	p.Leu123Pro	p.L123P	ENST00000624297	2/3	142	24	118				PRAMEF18,missense_variant,p.Leu123Pro,ENST00000624297,NM_001099850.2;	G	ENSG00000279804	ENST00000624297	Transcript
PRAMEF18	0	.	GRCh38	chr1	13225408	13225408	+	Missense_Mutation	SNP	T	T	A	rs201369259		KAN_S12	NORMAL	T	T																c.319N>T	p.Met107Leu	p.M107L	ENST00000624297	2/3	129	77	52				PRAMEF18,missense_variant,p.Met107Leu,ENST00000624297,NM_001099850.2;	A	ENSG00000279804	ENST00000624297	Transcript
PRAMEF18	0	.	GRCh38	chr1	13225429	13225429	+	Missense_Mutation	SNP	A	A	G	novel		KAN_S12	NORMAL	A	A																c.298N>C	p.Trp100Arg	p.W100R	ENST00000624297	2/3	121	72	49				PRAMEF18,missense_variant,p.Trp100Arg,ENST00000624297,NM_001099850.2;	G	ENSG00000279804	ENST00000624297	Transcript
PRAMEF18	0	.	GRCh38	chr1	13226028	13226028	+	Missense_Mutation	SNP	C	C	T	novel		KAN_S12	NORMAL	C	C																c.85N>A	p.Val29Ile	p.V29I	ENST00000624297	1/3	483	280	203				PRAMEF18,missense_variant,p.Val29Ile,ENST00000624297,NM_001099850.2;	T	ENSG00000279804	ENST00000624297	Transcript
PRAMEF18	0	.	GRCh38	chr1	13226052	13226052	+	Missense_Mutation	SNP	T	T	C	novel		KAN_S12	NORMAL	T	T																c.61N>G	p.Arg21Gly	p.R21G	ENST00000624297	1/3	428	245	183				PRAMEF18,missense_variant,p.Arg21Gly,ENST00000624297,NM_001099850.2;	C	ENSG00000279804	ENST00000624297	Transcript
PRAMEF18	0	.	GRCh38	chr1	13226098	13226098	+	Missense_Mutation	SNP	G	G	T	novel		KAN_S12	NORMAL	G	G																c.15N>A	p.Phe5Leu	p.F5L	ENST00000624297	1/3	338	209	129				PRAMEF18,missense_variant,p.Phe5Leu,ENST00000624297,NM_001099850.2;	T	ENSG00000279804	ENST00000624297	Transcript
PRAMEF18	0	.	GRCh38	chr1	13226100	13226100	+	Missense_Mutation	SNP	A	A	G	novel		KAN_S12	NORMAL	A	A																c.13N>C	p.Phe5Leu	p.F5L	ENST00000624297	1/3	332	199	133				PRAMEF18,missense_variant,p.Phe5Leu,ENST00000624297,NM_001099850.2;	G	ENSG00000279804	ENST00000624297	Transcript
PRAMEF5	0	.	GRCh38	chr1	13260421	13260421	+	Missense_Mutation	SNP	T	T	C	rs11485247		KAN_S12	NORMAL	T	T																c.487N>C	p.Tyr163His	p.Y163H	ENST00000622421	3/4	60	19	41				PRAMEF5,missense_variant,p.Tyr163His,ENST00000622421,NM_001013407.2;	C	ENSG00000270601	ENST00000622421	Transcript
PRAMEF5	0	.	GRCh38	chr1	13260422	13260422	+	Missense_Mutation	SNP	A	A	G	novel		KAN_S12	NORMAL	A	A																c.488N>G	p.Tyr163Cys	p.Y163C	ENST00000622421	3/4	54	38	16				PRAMEF5,missense_variant,p.Tyr163Cys,ENST00000622421,NM_001013407.2;	G	ENSG00000270601	ENST00000622421	Transcript
PRAMEF8	0	.	GRCh38	chr1	13283980	13283980	+	Missense_Mutation	SNP	T	T	G	novel		KAN_S12	NORMAL	T	T																c.112N>C	p.Thr38Pro	p.T38P	ENST00000357367	2/4	5	2	3				PRAMEF8,missense_variant,p.Thr38Pro,ENST00000357367,NM_001012276.3;PRAMEF8,missense_variant,p.Thr38Pro,ENST00000621519,;PRAMEF8,missense_variant,p.Thr38Pro,ENST00000614831,;RNU6-771P,upstream_gene_variant,,ENST00000384780,;	G	ENSG00000182330	ENST00000357367	Transcript
PRAMEF15	0	.	GRCh38	chr1	13318598	13318598	+	Missense_Mutation	SNP	G	G	A	novel		KAN_S12	NORMAL	G	G																c.191N>A	p.Arg64His	p.R64H	ENST00000376152	2/4	448	276	171				PRAMEF15,missense_variant,p.Arg64His,ENST00000376152,NM_001098376.2;PRAMEF15,missense_variant,p.Arg62His,ENST00000613530,;	A	ENSG00000204501	ENST00000376152	Transcript
PRAMEF15	0	.	GRCh38	chr1	13319582	13319582	+	Nonsense_Mutation	SNP	C	C	A	novel		KAN_S12	NORMAL	C	C																c.504N>A	p.Tyr168Ter	p.Y168*	ENST00000376152	3/4	990	602	388				PRAMEF15,stop_gained,p.Tyr168Ter,ENST00000376152,NM_001098376.2;PRAMEF15,stop_gained,p.Tyr166Ter,ENST00000613530,;RP11-219C24.10,upstream_gene_variant,,ENST00000432559,;	A	ENSG00000204501	ENST00000376152	Transcript
PRAMEF15	0	.	GRCh38	chr1	13319836	13319836	+	Missense_Mutation	SNP	A	A	G	rs61781716		KAN_S12	NORMAL	A	A																c.758N>G	p.Glu253Gly	p.E253G	ENST00000376152	3/4	699	317	382				PRAMEF15,missense_variant,p.Glu253Gly,ENST00000376152,NM_001098376.2;PRAMEF15,missense_variant,p.Glu251Gly,ENST00000613530,;RP11-219C24.10,upstream_gene_variant,,ENST00000432559,;	G	ENSG00000204501	ENST00000376152	Transcript
PRAMEF19	0	.	GRCh38	chr1	13371759	13371759	+	5'Flank	SNP	A	G	G	novel		KAN_S12	NORMAL	A	A																			ENST00000376101		73	0	73				PRAMEF19,upstream_gene_variant,,ENST00000376101,;	G	ENSG00000204480	ENST00000376101	Transcript
PRAMEF20	0	.	GRCh38	chr1	13418237	13418237	+	Missense_Mutation	SNP	C	G	G	rs199886862		KAN_S12	NORMAL	C	C																c.403N>G	p.Leu135Val	p.L135V	ENST00000316412	3/4	49	0	49				PRAMEF20,missense_variant,p.Leu135Val,ENST00000316412,NM_001099852.2;PRAMEF20,missense_variant,p.Leu135Val,ENST00000602960,;	G	ENSG00000204478	ENST00000316412	Transcript
FAM131C	0	.	GRCh38	chr1	16058636	16058636	+	Missense_Mutation	SNP	C	C	A	rs1832151		KAN_S12	NORMAL	C	C																c.644N>T	p.Ser215Ile	p.S215I	ENST00000375662	7/7	261	147	114				FAM131C,missense_variant,p.Ser215Ile,ENST00000375662,NM_182623.2;CLCNKB,downstream_gene_variant,,ENST00000375679,NM_000085.4;CLCNKB,downstream_gene_variant,,ENST00000375667,NM_001165945.2;CLCNKB,downstream_gene_variant,,ENST00000619181,;CLCNKB,downstream_gene_variant,,ENST00000431772,;FAM131C,non_coding_transcript_exon_variant,,ENST00000494078,;	A	ENSG00000185519	ENST00000375662	Transcript
NBPF1	0	.	GRCh38	chr1	16563989	16563989	+	Missense_Mutation	SNP	G	G	C	rs12117084		KAN_S12	NORMAL	G	G																c.3374N>G	p.Thr1125Arg	p.T1125R	ENST00000430580	29/29	320	213	106				NBPF1,missense_variant,p.Thr1125Arg,ENST00000430580,NM_017940.4;NBPF1,downstream_gene_variant,,ENST00000432949,;NBPF1,downstream_gene_variant,,ENST00000392963,;	C	ENSG00000219481	ENST00000430580	Transcript
NBPF1	0	.	GRCh38	chr1	16564103	16564103	+	Missense_Mutation	SNP	T	A	A	rs2990550		KAN_S12	NORMAL	T	T																c.3260N>T	p.Tyr1087Phe	p.Y1087F	ENST00000430580	29/29	245	10	235				NBPF1,missense_variant,p.Tyr1087Phe,ENST00000430580,NM_017940.4;NBPF1,missense_variant,p.Tyr1068Phe,ENST00000432949,;NBPF1,downstream_gene_variant,,ENST00000392963,;	A	ENSG00000219481	ENST00000430580	Transcript
NBPF1	0	.	GRCh38	chr1	16564107	16564107	+	Missense_Mutation	SNP	T	T	G	rs2990551		KAN_S12	NORMAL	T	T																c.3256N>C	p.Met1086Leu	p.M1086L	ENST00000430580	29/29	240	157	83				NBPF1,missense_variant,p.Met1086Leu,ENST00000430580,NM_017940.4;NBPF1,missense_variant,p.Met1067Leu,ENST00000432949,;NBPF1,downstream_gene_variant,,ENST00000392963,;	G	ENSG00000219481	ENST00000430580	Transcript
NBPF1	0	.	GRCh38	chr1	16564149	16564149	+	Missense_Mutation	SNP	C	C	T	rs2992339		KAN_S12	NORMAL	C	C																c.3214N>A	p.Val1072Ile	p.V1072I	ENST00000430580	29/29	189	123	66				NBPF1,missense_variant,p.Val1072Ile,ENST00000430580,NM_017940.4;NBPF1,missense_variant,p.Val1053Ile,ENST00000432949,;NBPF1,downstream_gene_variant,,ENST00000392963,;	T	ENSG00000219481	ENST00000430580	Transcript
NBPF1	0	.	GRCh38	chr1	16569139	16569139	+	Missense_Mutation	SNP	T	G	G	rs11581926		KAN_S12	NORMAL	T	T																c.2548N>C	p.Lys850Gln	p.K850Q	ENST00000430580	23/29	229	0	229				NBPF1,missense_variant,p.Lys850Gln,ENST00000430580,NM_017940.4;NBPF1,missense_variant,p.Lys850Gln,ENST00000432949,;NBPF1,3_prime_UTR_variant,,ENST00000392963,;	G	ENSG00000219481	ENST00000430580	Transcript
NBPF1	0	.	GRCh38	chr1	16582751	16582751	+	Missense_Mutation	SNP	T	T	C	rs373061760		KAN_S12	NORMAL	T	T																c.1099N>G	p.Lys367Glu	p.K367E	ENST00000430580	14/29	21	11	10				NBPF1,missense_variant,p.Lys367Glu,ENST00000430580,NM_017940.4;NBPF1,missense_variant,p.Lys367Glu,ENST00000432949,;NBPF1,missense_variant,p.Ile61Met,ENST00000392963,;	C	ENSG00000219481	ENST00000430580	Transcript
MST1L	0	.	GRCh38	chr1	16758473	16758473	+	RNA	SNP	G	G	C	rs2761533		KAN_S12	NORMAL	G	G																n.1507N>G			ENST00000624762	11/15	205	96	109				MST1L,non_coding_transcript_exon_variant,,ENST00000624762,;MST1L,non_coding_transcript_exon_variant,,ENST00000455405,;MST1L,non_coding_transcript_exon_variant,,ENST00000544155,;CROCC,intron_variant,,ENST00000466256,;MST1L,downstream_gene_variant,,ENST00000545160,;MST1L,non_coding_transcript_exon_variant,,ENST00000442552,;	C	ENSG00000186715	ENST00000624762	Transcript
MST1L	0	.	GRCh38	chr1	16758583	16758583	+	RNA	SNP	T	T	C	novel		KAN_S12	NORMAL	T	T																n.1397N>G			ENST00000624762	11/15	112	58	54				MST1L,non_coding_transcript_exon_variant,,ENST00000624762,;MST1L,non_coding_transcript_exon_variant,,ENST00000455405,;MST1L,non_coding_transcript_exon_variant,,ENST00000544155,;CROCC,intron_variant,,ENST00000466256,;MST1L,downstream_gene_variant,,ENST00000545160,;MST1L,non_coding_transcript_exon_variant,,ENST00000442552,;	C	ENSG00000186715	ENST00000624762	Transcript
MST1L	0	.	GRCh38	chr1	16758932	16758932	+	RNA	SNP	T	T	C	rs2002186		KAN_S12	NORMAL	T	T																n.1264N>G			ENST00000624762	10/15	286	134	152				MST1L,non_coding_transcript_exon_variant,,ENST00000624762,;CROCC,intron_variant,,ENST00000466256,;MST1L,upstream_gene_variant,,ENST00000455405,;MST1L,upstream_gene_variant,,ENST00000544155,;MST1L,downstream_gene_variant,,ENST00000545160,;MST1L,non_coding_transcript_exon_variant,,ENST00000442552,;	C	ENSG00000186715	ENST00000624762	Transcript
MST1L	0	.	GRCh38	chr1	16759069	16759069	+	RNA	SNP	A	A	G	rs3851921		KAN_S12	NORMAL	A	A																n.1157N>C			ENST00000624762	9/15	312	189	123				MST1L,non_coding_transcript_exon_variant,,ENST00000624762,;CROCC,intron_variant,,ENST00000466256,;MST1L,upstream_gene_variant,,ENST00000455405,;MST1L,upstream_gene_variant,,ENST00000544155,;MST1L,downstream_gene_variant,,ENST00000545160,;MST1L,non_coding_transcript_exon_variant,,ENST00000442552,;	G	ENSG00000186715	ENST00000624762	Transcript
MST1L	0	.	GRCh38	chr1	16759944	16759944	+	RNA	SNP	C	C	T	rs199717911		KAN_S12	NORMAL	C	C																n.660N>A			ENST00000624762	6/15	24	13	11				MST1L,non_coding_transcript_exon_variant,,ENST00000624762,;CROCC,intron_variant,,ENST00000466256,;MST1L,upstream_gene_variant,,ENST00000455405,;MST1L,upstream_gene_variant,,ENST00000544155,;MST1L,downstream_gene_variant,,ENST00000545160,;MST1L,non_coding_transcript_exon_variant,,ENST00000442552,;	T	ENSG00000186715	ENST00000624762	Transcript
MST1L	0	.	GRCh38	chr1	16759955	16759955	+	RNA	SNP	C	C	G	rs2761540		KAN_S12	NORMAL	C	C																n.649N>C			ENST00000624762	6/15	22	8	14				MST1L,non_coding_transcript_exon_variant,,ENST00000624762,;CROCC,intron_variant,,ENST00000466256,;MST1L,upstream_gene_variant,,ENST00000455405,;MST1L,upstream_gene_variant,,ENST00000544155,;MST1L,downstream_gene_variant,,ENST00000545160,;MST1L,non_coding_transcript_exon_variant,,ENST00000442552,;	G	ENSG00000186715	ENST00000624762	Transcript
MST1L	0	.	GRCh38	chr1	16759969	16759969	+	RNA	SNP	T	T	C	rs2761541		KAN_S12	NORMAL	T	T																n.635N>G			ENST00000624762	6/15	21	8	13				MST1L,non_coding_transcript_exon_variant,,ENST00000624762,;CROCC,intron_variant,,ENST00000466256,;MST1L,upstream_gene_variant,,ENST00000455405,;MST1L,upstream_gene_variant,,ENST00000544155,;MST1L,downstream_gene_variant,,ENST00000545160,;MST1L,non_coding_transcript_exon_variant,,ENST00000442552,;	C	ENSG00000186715	ENST00000624762	Transcript
MST1L	0	.	GRCh38	chr1	16760767	16760767	+	RNA	SNP	C	C	T	rs2926375		KAN_S12	NORMAL	C	C																n.322N>A			ENST00000624762	3/15	194	87	107				MST1L,non_coding_transcript_exon_variant,,ENST00000624762,;CROCC,intron_variant,,ENST00000466256,;MST1L,upstream_gene_variant,,ENST00000455405,;MST1L,upstream_gene_variant,,ENST00000544155,;MST1L,downstream_gene_variant,,ENST00000545160,;MST1L,non_coding_transcript_exon_variant,,ENST00000442552,;	T	ENSG00000186715	ENST00000624762	Transcript
MST1L	0	.	GRCh38	chr1	16760970	16760970	+	RNA	SNP	G	G	A	rs11260924		KAN_S12	NORMAL	G	G																n.200N>T			ENST00000624762	2/15	334	221	113				MST1L,non_coding_transcript_exon_variant,,ENST00000624762,;MST1L,non_coding_transcript_exon_variant,,ENST00000545160,;CROCC,intron_variant,,ENST00000466256,;MST1L,upstream_gene_variant,,ENST00000455405,;MST1L,upstream_gene_variant,,ENST00000544155,;MST1L,non_coding_transcript_exon_variant,,ENST00000442552,;	A	ENSG00000186715	ENST00000624762	Transcript
MST1L	0	.	GRCh38	chr1	16761047	16761051	+	RNA	DEL	GTGCT	GTGCT	-	rs113982165		KAN_S12	NORMAL	GTGCT	GTGCT																n.119_123delNNNNN			ENST00000624762	2/15	237	176	61				MST1L,non_coding_transcript_exon_variant,,ENST00000624762,;MST1L,non_coding_transcript_exon_variant,,ENST00000545160,;CROCC,intron_variant,,ENST00000466256,;MST1L,upstream_gene_variant,,ENST00000455405,;MST1L,upstream_gene_variant,,ENST00000544155,;MST1L,non_coding_transcript_exon_variant,,ENST00000442552,;	-	ENSG00000186715	ENST00000624762	Transcript
MST1L	0	.	GRCh38	chr1	16761087	16761087	+	RNA	SNP	G	G	A	rs10907280		KAN_S12	NORMAL	G	G																n.83N>T			ENST00000624762	2/15	187	60	127				MST1L,non_coding_transcript_exon_variant,,ENST00000624762,;MST1L,non_coding_transcript_exon_variant,,ENST00000545160,;CROCC,intron_variant,,ENST00000466256,;MST1L,upstream_gene_variant,,ENST00000455405,;MST1L,upstream_gene_variant,,ENST00000544155,;MST1L,non_coding_transcript_exon_variant,,ENST00000442552,;	A	ENSG00000186715	ENST00000624762	Transcript
UBR4	0	.	GRCh38	chr1	19169473	19169473	+	Missense_Mutation	SNP	T	T	C	novel		KAN_S12	NORMAL	T	T																c.3703N>G	p.Asn1235Asp	p.N1235D	ENST00000375254	27/106	14	12	2				UBR4,missense_variant,p.Asn1235Asp,ENST00000375254,NM_020765.2;UBR4,upstream_gene_variant,,ENST00000417040,;UBR4,non_coding_transcript_exon_variant,,ENST00000419533,;	C	ENSG00000127481	ENST00000375254	Transcript
USP48	0	.	GRCh38	chr1	21703528	21703528	+	Missense_Mutation	SNP	A	A	T	novel		KAN_S12	NORMAL	A	A																c.2606N>A	p.Val869Asp	p.V869D	ENST00000308271	21/27	23	17	6				USP48,missense_variant,p.Val869Asp,ENST00000308271,NM_032236.5;USP48,missense_variant,p.Val869Asp,ENST00000400301,NM_001330394.1;USP48,missense_variant,p.Val881Asp,ENST00000529637,;USP48,missense_variant,p.Val407Asp,ENST00000374732,;USP48,intron_variant,,ENST00000464577,;	T	ENSG00000090686	ENST00000308271	Transcript
LUZP1	0	.	GRCh38	chr1	23091401	23091401	+	Missense_Mutation	SNP	T	C	C	rs147463811		KAN_S12	NORMAL	T	T																c.2861N>G	p.Gln954Arg	p.Q954R	ENST00000302291	4/5	45	0	45				LUZP1,missense_variant,p.Gln954Arg,ENST00000302291,;LUZP1,missense_variant,p.Gln954Arg,ENST00000418342,NM_033631.3,NM_001142546.1;LUZP1,missense_variant,p.Gln954Arg,ENST00000314174,;LUZP1,downstream_gene_variant,,ENST00000471849,;LUZP1,downstream_gene_variant,,ENST00000475164,;RP1-184J9.2,upstream_gene_variant,,ENST00000427154,;	C	ENSG00000169641	ENST00000302291	Transcript
UBXN11	0	.	GRCh38	chr1	26282376	26282376	+	Missense_Mutation	SNP	C	A	A	rs193142354		KAN_S12	NORMAL	C	C																c.1486N>T	p.Gly496Cys	p.G496C	ENST00000374222	16/16	81	0	81				UBXN11,missense_variant,p.Gly376Cys,ENST00000314675,NM_001077262.1;UBXN11,missense_variant,p.Gly496Cys,ENST00000374222,;UBXN11,missense_variant,p.Gly463Cys,ENST00000374217,NM_145345.2;UBXN11,missense_variant,p.Gly496Cys,ENST00000374221,NM_183008.2;UBXN11,missense_variant,p.Gly463Cys,ENST00000357089,;UBXN11,missense_variant,p.Gly253Cys,ENST00000374223,;CEP85,downstream_gene_variant,,ENST0000045142…	A	ENSG00000158062	ENST00000374222	Transcript
AIM1L	0	.	GRCh38	chr1	26339382	26339382	+	Missense_Mutation	SNP	C	G	G	rs142035096		KAN_S12	NORMAL	C	C																c.3252N>C	p.Lys1084Asn	p.K1084N	ENST00000308182	6/20	41	0	41				AIM1L,missense_variant,p.Lys1084Asn,ENST00000308182,NM_001039775.3;AIM1L,missense_variant,p.Lys210Asn,ENST00000527815,;AIM1L,upstream_gene_variant,,ENST00000429942,;AIM1L,upstream_gene_variant,,ENST00000522993,;AIM1L,upstream_gene_variant,,ENST00000522923,;AIM1L,downstream_gene_variant,,ENST00000374207,;AIM1L,upstream_gene_variant,,ENST00000520372,;	G	ENSG00000176092	ENST00000308182	Transcript
CD164L2	0	.	GRCh38	chr1	27382554	27382554	+	Missense_Mutation	SNP	C	T	T	rs2474297		KAN_S12	NORMAL	C	C																c.202N>A	p.Gly68Arg	p.G68R	ENST00000374027	2/5	116	0	116				CD164L2,missense_variant,p.Gly68Arg,ENST00000374027,NM_207397.3;CD164L2,missense_variant,p.Gly68Arg,ENST00000374030,NM_001330448.1;CD164L2,non_coding_transcript_exon_variant,,ENST00000374025,;	T	ENSG00000174950	ENST00000374027	Transcript
AHDC1	0	.	GRCh38	chr1	27552016	27552016	+	Missense_Mutation	SNP	T	T	G	rs758473342		KAN_S12	NORMAL	T	T																c.100N>C	p.Thr34Pro	p.T34P	ENST00000374011	6/7	18	11	7				AHDC1,missense_variant,p.Thr34Pro,ENST00000374011,NM_001029882.3;AHDC1,missense_variant,p.Thr34Pro,ENST00000247087,;AHDC1,downstream_gene_variant,,ENST00000490295,;AHDC1,downstream_gene_variant,,ENST00000487743,;	G	ENSG00000126705	ENST00000374011	Transcript
COL16A1	0	.	GRCh38	chr1	31654822	31654822	+	Missense_Mutation	SNP	T	C	C	rs200496074		KAN_S12	NORMAL	T	T																c.4327N>G	p.Ile1443Val	p.I1443V	ENST00000373672	68/71	65	0	65				COL16A1,missense_variant,p.Ile1443Val,ENST00000373672,NM_001856.3;COL16A1,downstream_gene_variant,,ENST00000440437,;RP11-73M7.6,intron_variant,,ENST00000610043,;RP11-73M7.6,intron_variant,,ENST00000591929,;RP11-73M7.6,intron_variant,,ENST00000585413,;RP11-73M7.6,intron_variant,,ENST00000609549,;RP11-73M7.6,intron_variant,,ENST00000609033,;RP11-73M7.6,intron_variant,,ENST00000589462,;RP11-73M7.6,i…	C	ENSG00000084636	ENST00000373672	Transcript
PTP4A2	0	.	GRCh38	chr1	31915904	31915904	+	Missense_Mutation	SNP	G	G	C	novel		KAN_S12	NORMAL	G	G																c.180N>G	p.Ile60Met	p.I60M	ENST00000602725	2/5	8	6	2				PTP4A2,missense_variant,p.Ile60Met,ENST00000602725,NM_080391.3;PTP4A2,missense_variant,p.Ile60Met,ENST00000468531,;PTP4A2,missense_variant,p.Ile60Met,ENST00000602683,NM_001195100.1;PTP4A2,missense_variant,p.Ile60Met,ENST00000627328,;PTP4A2,missense_variant,p.Ile60Met,ENST00000626355,;PTP4A2,missense_variant,p.Ile60Met,ENST00000470404,;PTP4A2,intron_variant,,ENST00000457805,NM_001195101.1;PTP4A2,d…	C	ENSG00000184007	ENST00000602725	Transcript
TMEM39B	0	.	GRCh38	chr1	32075643	32075643	+	Missense_Mutation	SNP	A	A	T	novel		KAN_S12	NORMAL	A	A																c.172N>T	p.Thr58Ser	p.T58S	ENST00000336294	3/9	10	8	2				TMEM39B,missense_variant,p.Thr58Ser,ENST00000336294,NM_018056.3;TMEM39B,missense_variant,p.Thr58Ser,ENST00000438825,;RP11-277A4.4,upstream_gene_variant,,ENST00000366152,;TMEM39B,non_coding_transcript_exon_variant,,ENST00000487305,;TMEM39B,non_coding_transcript_exon_variant,,ENST00000476968,;TMEM39B,non_coding_transcript_exon_variant,,ENST00000468135,;TMEM39B,non_coding_transcript_exon_variant,,EN…	T	ENSG00000121775	ENST00000336294	Transcript
TMEM39B	0	.	GRCh38	chr1	32075796	32075796	+	Missense_Mutation	SNP	T	T	A	novel		KAN_S12	NORMAL	T	T																c.325N>A	p.Ser109Thr	p.S109T	ENST00000336294	3/9	13	11	2				TMEM39B,missense_variant,p.Ser109Thr,ENST00000336294,NM_018056.3;TMEM39B,missense_variant,p.Ser109Thr,ENST00000438825,;RP11-277A4.4,upstream_gene_variant,,ENST00000366152,;TMEM39B,non_coding_transcript_exon_variant,,ENST00000487305,;TMEM39B,non_coding_transcript_exon_variant,,ENST00000476968,;TMEM39B,non_coding_transcript_exon_variant,,ENST00000468135,;TMEM39B,non_coding_transcript_exon_variant,,…	A	ENSG00000121775	ENST00000336294	Transcript
TMEM39B	0	.	GRCh38	chr1	32077194	32077194	+	Missense_Mutation	SNP	C	C	A	novel		KAN_S12	NORMAL	C	C																c.466N>A	p.Arg156Ser	p.R156S	ENST00000336294	5/9	11	9	2				TMEM39B,missense_variant,p.Arg156Ser,ENST00000336294,NM_018056.3;TMEM39B,missense_variant,p.Arg128Ser,ENST00000438825,;RP11-277A4.4,upstream_gene_variant,,ENST00000366152,;TMEM39B,non_coding_transcript_exon_variant,,ENST00000487305,;TMEM39B,non_coding_transcript_exon_variant,,ENST00000476968,;TMEM39B,non_coding_transcript_exon_variant,,ENST00000468135,;TMEM39B,non_coding_transcript_exon_variant,,…	A	ENSG00000121775	ENST00000336294	Transcript
RNF19B	0	.	GRCh38	chr1	32964501	32964501	+	Missense_Mutation	SNP	T	G	G	rs113840389		KAN_S12	NORMAL	T	T																c.185N>C	p.Gln62Pro	p.Q62P	ENST00000373456	1/9	12	0	12				RNF19B,missense_variant,p.Gln62Pro,ENST00000356990,NM_001127361.2;RNF19B,missense_variant,p.Gln62Pro,ENST00000373456,NM_153341.3;RNF19B,missense_variant,p.Gln62Pro,ENST00000235150,NM_001300826.1;	G	ENSG00000116514	ENST00000373456	Transcript
CSMD2	0	.	GRCh38	chr1	33819721	33819721	+	Missense_Mutation	SNP	A	A	G	novel		KAN_S12	NORMAL	A	A																c.1316N>C	p.Val439Ala	p.V439A	ENST00000373381	9/71	20	17	3				CSMD2,missense_variant,p.Val439Ala,ENST00000373381,NM_001281956.1;CSMD2,missense_variant,p.Val399Ala,ENST00000619121,;CSMD2,missense_variant,p.Val399Ala,ENST00000373388,NM_052896.4;CSMD2,non_coding_transcript_exon_variant,,ENST00000471438,;CSMD2,missense_variant,p.Val399Ala,ENST00000241312,;	G	ENSG00000121904	ENST00000373381	Transcript
SFPQ	0	.	GRCh38	chr1	35192299	35192299	+	Missense_Mutation	SNP	A	A	G	novel		KAN_S12	NORMAL	A	A																c.751N>C	p.Tyr251His	p.Y251H	ENST00000357214	1/10	6	4	2				SFPQ,missense_variant,p.Tyr251His,ENST00000357214,NM_005066.2;Y_RNA,upstream_gene_variant,,ENST00000364998,;SFPQ,upstream_gene_variant,,ENST00000470472,;SFPQ,upstream_gene_variant,,ENST00000460428,;	G	ENSG00000116560	ENST00000357214	Transcript
ZMYM4	0	.	GRCh38	chr1	35405179	35405179	+	Missense_Mutation	SNP	G	G	T	novel		KAN_S12	NORMAL	G	G																c.3685N>T	p.Asp1229Tyr	p.D1229Y	ENST00000314607	24/30	4	2	2				ZMYM4,missense_variant,p.Asp1229Tyr,ENST00000314607,NM_005095.2;ZMYM4,missense_variant,p.Asp888Tyr,ENST00000457946,;Metazoa_SRP,downstream_gene_variant,,ENST00000610617,;ZMYM4,non_coding_transcript_exon_variant,,ENST00000492456,;	T	ENSG00000146463	ENST00000314607	Transcript
KIAA0319L	0	.	GRCh38	chr1	35442324	35442324	+	Nonsense_Mutation	SNP	A	A	C	novel		KAN_S12	NORMAL	A	A																c.2792N>G	p.Leu931Ter	p.L931*	ENST00000325722	19/21	10	8	2				KIAA0319L,stop_gained,p.Leu931Ter,ENST00000325722,NM_024874.4;KIAA0319L,stop_gained,p.Leu931Ter,ENST00000426982,;KIAA0319L,stop_gained,p.Leu368Ter,ENST00000373266,;KIAA0319L,non_coding_transcript_exon_variant,,ENST00000485551,;KIAA0319L,non_coding_transcript_exon_variant,,ENST00000461312,;KIAA0319L,downstream_gene_variant,,ENST00000473844,;KIAA0319L,non_coding_transcript_exon_variant,,ENST0000047…	C	ENSG00000142687	ENST00000325722	Transcript
AGO1	0	.	GRCh38	chr1	35902245	35902245	+	Missense_Mutation	SNP	G	G	A	novel		KAN_S12	NORMAL	G	G																c.1305N>A	p.Met435Ile	p.M435I	ENST00000373204	11/19	13	11	2				AGO1,missense_variant,p.Met435Ile,ENST00000373204,NM_001317122.1,NM_012199.4;AGO1,missense_variant,p.Met360Ile,ENST00000373206,NM_001317123.1;AGO1,3_prime_UTR_variant,,ENST00000635259,;	A	ENSG00000092847	ENST00000373204	Transcript
AGO1	0	.	GRCh38	chr1	35919196	35919196	+	Missense_Mutation	SNP	T	T	C	novel		KAN_S12	NORMAL	T	T																c.2407N>C	p.Tyr803His	p.Y803H	ENST00000373204	18/19	13	11	2				AGO1,missense_variant,p.Tyr803His,ENST00000373204,NM_001317122.1,NM_012199.4;AGO1,missense_variant,p.Tyr728His,ENST00000373206,NM_001317123.1;AGO1,3_prime_UTR_variant,,ENST00000635259,;	C	ENSG00000092847	ENST00000373204	Transcript
AGO3	0	.	GRCh38	chr1	35972093	35972093	+	Missense_Mutation	SNP	G	G	T	novel		KAN_S12	NORMAL	G	G																c.382N>T	p.Val128Phe	p.V128F	ENST00000373191	4/19	14	12	2				AGO3,missense_variant,p.Val128Phe,ENST00000373191,NM_024852.3;AGO3,missense_variant,p.Val128Phe,ENST00000324350,;AGO3,missense_variant,p.Val128Phe,ENST00000397828,;AGO3,5_prime_UTR_variant,,ENST00000246314,NM_177422.2;AGO3,3_prime_UTR_variant,,ENST00000634486,;AGO3,non_coding_transcript_exon_variant,,ENST00000491443,;	T	ENSG00000126070	ENST00000373191	Transcript
AGO3	0	.	GRCh38	chr1	36055726	36055726	+	Missense_Mutation	SNP	G	G	T	novel		KAN_S12	NORMAL	G	G																c.2564N>T	p.Arg855Leu	p.R855L	ENST00000373191	19/19	13	10	3				AGO3,missense_variant,p.Arg855Leu,ENST00000373191,NM_024852.3;AGO3,missense_variant,p.Arg621Leu,ENST00000246314,NM_177422.2;AGO3,3_prime_UTR_variant,,ENST00000634486,;AGO3,downstream_gene_variant,,ENST00000471099,;	T	ENSG00000126070	ENST00000373191	Transcript
MACF1	0	.	GRCh38	chr1	39317283	39317283	+	Missense_Mutation	SNP	A	A	G	novel		KAN_S12	NORMAL	A	A																c.3673N>G	p.Lys1225Glu	p.K1225E	ENST00000361689	28/93	13	11	2				MACF1,missense_variant,p.Lys1220Glu,ENST00000564288,;MACF1,missense_variant,p.Lys1257Glu,ENST00000567887,;MACF1,missense_variant,p.Lys1225Glu,ENST00000372915,;MACF1,missense_variant,p.Lys1225Glu,ENST00000361689,NM_012090.5;MACF1,missense_variant,p.Lys359Glu,ENST00000372925,;MACF1,missense_variant,p.Lys1374Glu,ENST00000530262,;MACF1,missense_variant,p.Lys1183Glu,ENST00000524432,;MACF1,non_coding_t…	G	ENSG00000127603	ENST00000361689	Transcript
MACF1	0	.	GRCh38	chr1	39368164	39368164	+	Missense_Mutation	SNP	T	T	G	novel		KAN_S12	NORMAL	T	T																c.6602N>G	p.Met2201Arg	p.M2201R	ENST00000361689	44/93	8	6	2				MACF1,missense_variant,p.Met4263Arg,ENST00000564288,;MACF1,missense_variant,p.Met4300Arg,ENST00000567887,;MACF1,missense_variant,p.Met4268Arg,ENST00000372915,;MACF1,missense_variant,p.Met2703Arg,ENST00000289893,;MACF1,missense_variant,p.Met2201Arg,ENST00000361689,NM_012090.5;MACF1,missense_variant,p.Met1335Arg,ENST00000372925,;MACF1,non_coding_transcript_exon_variant,,ENST00000476350,;	G	ENSG00000127603	ENST00000361689	Transcript
MACF1	0	.	GRCh38	chr1	39413266	39413266	+	Intron	SNP	G	G	A	rs201946343		KAN_S12	NORMAL	G	G																c.9631-9108N>A			ENST00000361689		17	13	4				MACF1,missense_variant,p.Ala1001Thr,ENST00000530275,NM_015038.1;MACF1,intron_variant,,ENST00000564288,;MACF1,intron_variant,,ENST00000567887,;MACF1,intron_variant,,ENST00000372915,;MACF1,intron_variant,,ENST00000289893,;MACF1,intron_variant,,ENST00000361689,NM_012090.5;MACF1,intron_variant,,ENST00000372925,;MACF1,upstream_gene_variant,,ENST00000482035,;	A	ENSG00000127603	ENST00000361689	Transcript
BMP8A	0	.	GRCh38	chr1	39522412	39522412	+	Missense_Mutation	SNP	G	G	A	rs6525		KAN_S12	NORMAL	G	G																c.878N>A	p.Arg293His	p.R293H	ENST00000331593	5/7	234	179	55				BMP8A,missense_variant,p.Arg293His,ENST00000331593,NM_181809.3;RP11-69E11.4,non_coding_transcript_exon_variant,,ENST00000331856,;RP11-69E11.4,non_coding_transcript_exon_variant,,ENST00000458207,;RP11-69E11.4,non_coding_transcript_exon_variant,,ENST00000440190,;RP11-69E11.4,non_coding_transcript_exon_variant,,ENST00000450157,;RP11-69E11.4,non_coding_transcript_exon_variant,,ENST00000431553,;RP11-6…	A	ENSG00000183682	ENST00000331593	Transcript
BMP8B	0	.	GRCh38	chr1	39764664	39764664	+	Missense_Mutation	SNP	C	C	G	rs179472		KAN_S12	NORMAL	C	C																c.827N>C	p.Ser276Thr	p.S276T	ENST00000372827	4/7	183	94	89				BMP8B,missense_variant,p.Ser276Thr,ENST00000372827,NM_001720.3;OXCT2,downstream_gene_variant,,ENST00000327582,NM_022120.1;PPIE,downstream_gene_variant,,ENST00000372830,NM_001195007.1;PPIE,downstream_gene_variant,,ENST00000356511,NM_203456.2,NM_001319293.1;PPIE,downstream_gene_variant,,ENST00000467741,;	G	ENSG00000116985	ENST00000372827	Transcript
OXCT2	0	.	GRCh38	chr1	39770402	39770402	+	Missense_Mutation	SNP	A	C	C	rs230321		KAN_S12	NORMAL	A	A																c.854N>G	p.Leu285Arg	p.L285R	ENST00000327582	1/1	42	0	42				OXCT2,missense_variant,p.Leu285Arg,ENST00000327582,NM_022120.1;BMP8B,intron_variant,,ENST00000372827,NM_001720.3;	C	ENSG00000198754	ENST00000327582	Transcript
SMAP2	0	.	GRCh38	chr1	40413037	40413037	+	Missense_Mutation	SNP	A	A	G	novel		KAN_S12	NORMAL	A	A																c.424N>G	p.Lys142Glu	p.K142E	ENST00000372718	5/10	13	11	2				SMAP2,missense_variant,p.Lys142Glu,ENST00000372718,NM_022733.2;SMAP2,missense_variant,p.Lys137Glu,ENST00000614549,NM_001198979.1;SMAP2,missense_variant,p.Lys62Glu,ENST00000539317,NM_001198980.1;SMAP2,missense_variant,p.Lys112Glu,ENST00000372708,NM_001198978.1;SMAP2,missense_variant,p.Lys126Glu,ENST00000435168,;SMAP2,upstream_gene_variant,,ENST00000487871,;	G	ENSG00000084070	ENST00000372718	Transcript
FOXO6	0	.	GRCh38	chr1	41382388	41382388	+	Missense_Mutation	SNP	C	T	T	rs12092825		KAN_S12	NORMAL	C	C																c.1187N>T	p.Ala396Val	p.A396V	ENST00000372591	2/2	35	0	35				FOXO6,missense_variant,p.Ala396Val,ENST00000372591,NM_001291281.2;	T	ENSG00000204060	ENST00000372591	Transcript
CCDC30	0	.	GRCh38	chr1	42644697	42644697	+	Missense_Mutation	SNP	C	C	G	novel		KAN_S12	NORMAL	C	C																c.1780N>G	p.Leu594Val	p.L594V	ENST00000342022	13/16	13	11	2				CCDC30,missense_variant,p.Leu594Val,ENST00000342022,NM_001080850.2;CCDC30,missense_variant,p.Leu594Val,ENST00000428554,;CCDC30,missense_variant,p.Leu594Val,ENST00000340612,;CCDC30,missense_variant,p.Leu383Val,ENST00000507855,;CCDC30,missense_variant,p.Leu292Val,ENST00000477155,;CCDC30,3_prime_UTR_variant,,ENST00000471390,;	G	ENSG00000186409	ENST00000342022	Transcript
CFAP57	0	.	GRCh38	chr1	43219397	43219397	+	Nonsense_Mutation	SNP	G	G	T	novel		KAN_S12	NORMAL	G	G																c.2107N>T	p.Glu703Ter	p.E703*	ENST00000610710	13/24	9	7	2				CFAP57,stop_gained,p.Glu703Ter,ENST00000372492,;CFAP57,stop_gained,p.Glu703Ter,ENST00000610710,NM_001195831.2;EBNA1BP2,intron_variant,,ENST00000461557,;EBNA1BP2,intron_variant,,ENST00000474566,;EBNA1BP2,intron_variant,,ENST00000466927,;CFAP57,stop_gained,p.Glu27Ter,ENST00000428122,;	T	ENSG00000243710	ENST00000610710	Transcript
KIF2C	0	.	GRCh38	chr1	44753776	44753776	+	Missense_Mutation	SNP	G	G	T	novel		KAN_S12	NORMAL	G	G																c.606N>T	p.Lys202Asn	p.K202N	ENST00000372224	7/21	7	5	2				KIF2C,missense_variant,p.Lys148Asn,ENST00000372217,NM_001297656.1,NM_001297657.1;KIF2C,missense_variant,p.Lys202Asn,ENST00000372224,NM_006845.3,NM_001297655.1;KIF2C,missense_variant,p.Lys161Asn,ENST00000452259,;KIF2C,missense_variant,p.Lys193Asn,ENST00000455186,;KIF2C,non_coding_transcript_exon_variant,,ENST00000493027,;KIF2C,downstream_gene_variant,,ENST00000480574,;	T	ENSG00000142945	ENST00000372224	Transcript
MAST2	0	.	GRCh38	chr1	46010743	46010743	+	Missense_Mutation	SNP	T	T	A	novel		KAN_S12	NORMAL	T	T																c.992N>A	p.Met331Lys	p.M331K	ENST00000361297	10/29	9	7	2				MAST2,missense_variant,p.Met331Lys,ENST00000361297,NM_015112.2,NM_001319245.1,NM_001324320.1;MAST2,missense_variant,p.Met216Lys,ENST00000372008,;MAST2,intron_variant,,ENST00000372009,;MAST2,non_coding_transcript_exon_variant,,ENST00000482881,;MAST2,downstream_gene_variant,,ENST00000488619,;	A	ENSG00000086015	ENST00000361297	Transcript
MAST2	0	.	GRCh38	chr1	46025683	46025683	+	Missense_Mutation	SNP	A	A	G	novel		KAN_S12	NORMAL	A	A																c.1787N>G	p.Asp596Gly	p.D596G	ENST00000361297	16/29	14	12	2				MAST2,missense_variant,p.Asp596Gly,ENST00000361297,NM_015112.2,NM_001319245.1,NM_001324320.1;MAST2,missense_variant,p.Asp234Gly,ENST00000372009,;MAST2,missense_variant,p.Asp481Gly,ENST00000372008,;MAST2,upstream_gene_variant,,ENST00000477968,;MAST2,downstream_gene_variant,,ENST00000467367,;MAST2,downstream_gene_variant,,ENST00000498668,;	G	ENSG00000086015	ENST00000361297	Transcript
STIL	0	.	GRCh38	chr1	47289451	47289451	+	Missense_Mutation	SNP	G	G	A	novel		KAN_S12	NORMAL	G	G																c.1007N>T	p.Thr336Ile	p.T336I	ENST00000371877	9/17	13	11	2				STIL,missense_variant,p.Thr336Ile,ENST00000360380,NM_001282936.1,NM_003035.2;STIL,missense_variant,p.Thr289Ile,ENST00000337817,NM_001282939.1,NM_001282938.1;STIL,missense_variant,p.Thr336Ile,ENST00000371877,NM_001048166.1;STIL,missense_variant,p.Thr336Ile,ENST00000396221,NM_001282937.1;STIL,missense_variant,p.Thr289Ile,ENST00000447475,;	A	ENSG00000123473	ENST00000371877	Transcript
SLC5A9	0	.	GRCh38	chr1	48242482	48242482	+	Missense_Mutation	SNP	G	G	A	novel		KAN_S12	NORMAL	G	G																c.1778N>A	p.Arg593Gln	p.R593Q	ENST00000236495	14/15	13	11	2				SLC5A9,missense_variant,p.Arg593Gln,ENST00000236495,NM_001135181.1;SLC5A9,missense_variant,p.Arg568Gln,ENST00000438567,NM_001011547.2;SLC5A9,missense_variant,p.Arg589Gln,ENST00000533824,;SLC5A9,non_coding_transcript_exon_variant,,ENST00000471020,;SLC5A9,non_coding_transcript_exon_variant,,ENST00000525901,;SLC5A9,3_prime_UTR_variant,,ENST00000425816,;SLC5A9,3_prime_UTR_variant,,ENST00000532322,;SL…	A	ENSG00000117834	ENST00000236495	Transcript
FAF1	0	.	GRCh38	chr1	50567137	50567137	+	Missense_Mutation	SNP	T	T	C	novel		KAN_S12	NORMAL	T	T																c.1208N>G	p.Tyr403Cys	p.Y403C	ENST00000396153	13/19	14	12	2				FAF1,missense_variant,p.Tyr403Cys,ENST00000396153,NM_007051.2;FAF1,missense_variant,p.Tyr243Cys,ENST00000371778,;FAF1,non_coding_transcript_exon_variant,,ENST00000472808,;FAF1,missense_variant,p.Tyr209Cys,ENST00000494400,;	C	ENSG00000185104	ENST00000396153	Transcript
OSBPL9	0	.	GRCh38	chr1	51781165	51781165	+	Missense_Mutation	SNP	A	A	G	novel		KAN_S12	NORMAL	A	A																c.1288N>G	p.Ile430Val	p.I430V	ENST00000447887	16/24	7	5	2				OSBPL9,missense_variant,p.Ile407Val,ENST00000371714,NM_148908.3;OSBPL9,missense_variant,p.Ile430Val,ENST00000447887,NM_148909.3;OSBPL9,missense_variant,p.Ile420Val,ENST00000428468,NM_024586.5;OSBPL9,missense_variant,p.Ile403Val,ENST00000453295,NM_148906.2;OSBPL9,missense_variant,p.Ile242Val,ENST00000462759,NM_148904.3;OSBPL9,missense_variant,p.Ile310Val,ENST00000361556,NM_148907.2;OSBPL9,missense…	G	ENSG00000117859	ENST00000447887	Transcript
ZFYVE9	0	.	GRCh38	chr1	52238637	52238637	+	Missense_Mutation	SNP	T	T	A	novel		KAN_S12	NORMAL	T	T																c.1220N>A	p.Leu407Gln	p.L407Q	ENST00000287727	4/19	12	10	2				ZFYVE9,missense_variant,p.Leu407Gln,ENST00000287727,NM_004799.3;ZFYVE9,missense_variant,p.Leu407Gln,ENST00000371591,;ZFYVE9,missense_variant,p.Leu407Gln,ENST00000357206,NM_007324.3;ZFYVE9,non_coding_transcript_exon_variant,,ENST00000361625,;	A	ENSG00000157077	ENST00000287727	Transcript
ORC1	0	.	GRCh38	chr1	52397823	52397823	+	Missense_Mutation	SNP	C	C	A	novel		KAN_S12	NORMAL	C	C																c.264N>T	p.Trp88Cys	p.W88C	ENST00000371568	4/17	10	8	2				ORC1,missense_variant,p.Trp88Cys,ENST00000371568,NM_001190819.1,NM_004153.3,NM_001190818.1;ORC1,missense_variant,p.Trp88Cys,ENST00000371566,;	A	ENSG00000085840	ENST00000371568	Transcript
ZCCHC11	0	.	GRCh38	chr1	52495503	52495503	+	Missense_Mutation	SNP	C	C	T	novel		KAN_S12	NORMAL	C	C																c.1190N>A	p.Arg397Lys	p.R397K	ENST00000257177	6/30	11	9	2				ZCCHC11,missense_variant,p.Arg397Lys,ENST00000371544,NM_015269.2;ZCCHC11,missense_variant,p.Arg397Lys,ENST00000257177,NM_001009881.2;ZCCHC11,missense_variant,p.Arg397Lys,ENST00000528642,;ZCCHC11,missense_variant,p.Arg156Lys,ENST00000484723,;ZCCHC11,non_coding_transcript_exon_variant,,ENST00000371541,;ZCCHC11,missense_variant,p.Gly338Ser,ENST00000473856,;	T	ENSG00000134744	ENST00000257177	Transcript
ZYG11B	0	.	GRCh38	chr1	52801970	52801970	+	Missense_Mutation	SNP	G	G	T	novel		KAN_S12	NORMAL	G	G																c.1637N>T	p.Arg546Met	p.R546M	ENST00000294353	9/14	13	11	2				ZYG11B,missense_variant,p.Arg546Met,ENST00000294353,NM_024646.2;ZYG11B,missense_variant,p.Arg546Met,ENST00000545132,;RNU6-969P,downstream_gene_variant,,ENST00000383900,;	T	ENSG00000162378	ENST00000294353	Transcript
ZYG11A	0	.	GRCh38	chr1	52857361	52857361	+	Missense_Mutation	SNP	T	C	C	rs76765201		KAN_S12	NORMAL	T	T																c.620N>C	p.Leu207Pro	p.L207P	ENST00000371528	3/14	35	0	35				ZYG11A,missense_variant,p.Leu207Pro,ENST00000371528,NM_001004339.2;ZYG11A,intron_variant,,ENST00000371532,NM_001307931.1;ZYG11A,intron_variant,,ENST00000612017,;	C	ENSG00000203995	ENST00000371528	Transcript
USP24	0	.	GRCh38	chr1	55092899	55092899	+	Missense_Mutation	SNP	G	G	T	novel		KAN_S12	NORMAL	G	G																c.6372N>A	p.Asn2124Lys	p.N2124K	ENST00000294383	53/68	5	3	2				USP24,missense_variant,p.Asn2124Lys,ENST00000294383,NM_015306.2;USP24,downstream_gene_variant,,ENST00000482197,;	T	ENSG00000162402	ENST00000294383	Transcript
USP24	0	.	GRCh38	chr1	55107243	55107243	+	Missense_Mutation	SNP	C	C	G	novel		KAN_S12	NORMAL	C	C																c.4758N>C	p.Met1586Ile	p.M1586I	ENST00000294383	40/68	11	9	2				USP24,missense_variant,p.Met1586Ile,ENST00000294383,NM_015306.2;	G	ENSG00000162402	ENST00000294383	Transcript
USP24	0	.	GRCh38	chr1	55134353	55134353	+	Missense_Mutation	SNP	G	G	T	novel		KAN_S12	NORMAL	G	G																c.3262N>A	p.Gln1088Lys	p.Q1088K	ENST00000294383	29/68	11	9	2				USP24,missense_variant,p.Gln1088Lys,ENST00000294383,NM_015306.2;	T	ENSG00000162402	ENST00000294383	Transcript
USP24	0	.	GRCh38	chr1	55156995	55156995	+	Missense_Mutation	SNP	C	C	A	novel		KAN_S12	NORMAL	C	C																c.1399N>T	p.Gly467Cys	p.G467C	ENST00000294383	12/68	6	4	2				USP24,missense_variant,p.Gly467Cys,ENST00000294383,NM_015306.2;USP24,upstream_gene_variant,,ENST00000634589,;	A	ENSG00000162402	ENST00000294383	Transcript
PLPP3	0	.	GRCh38	chr1	56496628	56496628	+	Missense_Mutation	SNP	G	G	T	novel		KAN_S12	NORMAL	G	G																c.859N>A	p.Pro287Thr	p.P287T	ENST00000371250	6/6	11	9	2				PLPP3,missense_variant,p.Pro287Thr,ENST00000371250,NM_003713.4;PLPP3,non_coding_transcript_exon_variant,,ENST00000459962,;PLPP3,non_coding_transcript_exon_variant,,ENST00000472957,;	T	ENSG00000162407	ENST00000371250	Transcript
PRKAA2	0	.	GRCh38	chr1	56674501	56674501	+	Missense_Mutation	SNP	G	G	C	novel		KAN_S12	NORMAL	G	G																c.215N>C	p.Arg72Pro	p.R72P	ENST00000371244	2/9	7	5	2				PRKAA2,missense_variant,p.Arg72Pro,ENST00000371244,NM_006252.3;PRKAA2,missense_variant,p.Arg72Pro,ENST00000610361,;	C	ENSG00000162409	ENST00000371244	Transcript
OMA1	0	.	GRCh38	chr1	58536739	58536739	+	Missense_Mutation	SNP	C	C	T	novel		KAN_S12	NORMAL	C	C																c.503N>A	p.Gly168Asp	p.G168D	ENST00000371226	3/9	9	7	2				OMA1,missense_variant,p.Gly10Asp,ENST00000421528,;OMA1,missense_variant,p.Gly168Asp,ENST00000371226,NM_145243.4;OMA1,missense_variant,p.Gly168Asp,ENST00000456980,;OMA1,missense_variant,p.Gly168Asp,ENST00000419242,;OMA1,missense_variant,p.Gly168Asp,ENST00000426139,;OMA1,missense_variant,p.Gly168Asp,ENST00000453710,;OMA1,downstream_gene_variant,,ENST00000482274,;OMA1,splice_region_variant,,ENST0000…	T	ENSG00000162600	ENST00000371226	Transcript
MYSM1	0	.	GRCh38	chr1	58681791	58681791	+	Missense_Mutation	SNP	T	T	A	novel		KAN_S12	NORMAL	T	T																c.1253N>T	p.Asp418Val	p.D418V	ENST00000472487	8/20	9	7	2				MYSM1,missense_variant,p.Asp418Val,ENST00000472487,NM_001085487.2;MYSM1,non_coding_transcript_exon_variant,,ENST00000493821,;MYSM1,non_coding_transcript_exon_variant,,ENST00000401044,;MYSM1,non_coding_transcript_exon_variant,,ENST00000481973,;MYSM1,downstream_gene_variant,,ENST00000466774,;	A	ENSG00000162601	ENST00000472487	Transcript
C1orf87	0	.	GRCh38	chr1	59997764	59997764	+	Missense_Mutation	SNP	G	G	C	novel		KAN_S12	NORMAL	G	G																c.1325N>G	p.Ala442Gly	p.A442G	ENST00000371201	11/12	11	9	2				C1orf87,missense_variant,p.Ala442Gly,ENST00000371201,NM_152377.2;C1orf87,missense_variant,p.Ala213Gly,ENST00000450089,;C1orf87,non_coding_transcript_exon_variant,,ENST00000486478,;C1orf87,non_coding_transcript_exon_variant,,ENST00000488027,;C1orf87,non_coding_transcript_exon_variant,,ENST00000491817,;	C	ENSG00000162598	ENST00000371201	Transcript
C1orf87	0	.	GRCh38	chr1	60010445	60010445	+	Missense_Mutation	SNP	A	A	T	novel		KAN_S12	NORMAL	A	A																c.1139N>A	p.Phe380Tyr	p.F380Y	ENST00000371201	9/12	13	11	2				C1orf87,missense_variant,p.Phe380Tyr,ENST00000371201,NM_152377.2;C1orf87,missense_variant,p.Phe151Tyr,ENST00000450089,;C1orf87,non_coding_transcript_exon_variant,,ENST00000491817,;C1orf87,upstream_gene_variant,,ENST00000486478,;C1orf87,upstream_gene_variant,,ENST00000488027,;	T	ENSG00000162598	ENST00000371201	Transcript
PATJ	0	.	GRCh38	chr1	61861596	61861596	+	Missense_Mutation	SNP	A	A	G	novel		KAN_S12	NORMAL	A	A																c.2368N>G	p.Asn790Asp	p.N790D	ENST00000371158	19/43	9	7	2				PATJ,missense_variant,p.Asn790Asp,ENST00000371158,NM_176877.2;PATJ,missense_variant,p.Asn790Asp,ENST00000613764,;PATJ,missense_variant,p.Asn790Asp,ENST00000316485,;PATJ,upstream_gene_variant,,ENST00000493967,;PATJ,missense_variant,p.Asn249Asp,ENST00000484937,;PATJ,3_prime_UTR_variant,,ENST00000635023,;PATJ,non_coding_transcript_exon_variant,,ENST00000484562,;PATJ,non_coding_transcript_exon_varian…	G	ENSG00000132849	ENST00000371158	Transcript
KANK4	0	.	GRCh38	chr1	62271533	62271533	+	Missense_Mutation	SNP	G	A	A	rs139344628		KAN_S12	NORMAL	G	G																c.1957N>T	p.Arg653Cys	p.R653C	ENST00000371153	4/10	78	0	78				KANK4,missense_variant,p.Arg653Cys,ENST00000371153,NM_181712.4;KANK4,missense_variant,p.Arg9Cys,ENST00000371150,;KANK4,missense_variant,p.Arg25Cys,ENST00000354381,NM_001320269.1;	A	ENSG00000132854	ENST00000371153	Transcript
DOCK7	0	.	GRCh38	chr1	62578899	62578899	+	Missense_Mutation	SNP	G	G	T	novel		KAN_S12	NORMAL	G	G																c.1939N>A	p.Leu647Ile	p.L647I	ENST00000454575	17/49	8	6	2				DOCK7,missense_variant,p.Leu647Ile,ENST00000251157,NM_001330614.1;DOCK7,missense_variant,p.Leu647Ile,ENST00000454575,NM_001271999.1;DOCK7,missense_variant,p.Leu647Ile,ENST00000340370,NM_033407.3;DOCK7,missense_variant,p.Leu647Ile,ENST00000635253,;DOCK7,missense_variant,p.Leu647Ile,ENST00000634264,NM_001272000.1;DOCK7,missense_variant,p.Leu647Ile,ENST00000635123,NM_001272001.1;DOCK7,3_prime_UTR_va…	T	ENSG00000116641	ENST00000454575	Transcript
EFCAB7	0	.	GRCh38	chr1	63551748	63551748	+	Missense_Mutation	SNP	G	A	A	rs147375223		KAN_S12	NORMAL	G	G																c.970N>A	p.Val324Ile	p.V324I	ENST00000371088	8/14	16	0	16				EFCAB7,missense_variant,p.Val324Ile,ENST00000371088,NM_032437.3;DLEU2L,downstream_gene_variant,,ENST00000371086,;DLEU2_6,upstream_gene_variant,,ENST00000340052,;DLEU2_1,upstream_gene_variant,,ENST00000612089,;DLEU2_2,upstream_gene_variant,,ENST00000615474,;DLEU2_5,upstream_gene_variant,,ENST00000610606,;DLEU2_3,upstream_gene_variant,,ENST00000612883,;DLEU2_4,upstream_gene_variant,,ENST00000616613…	A	ENSG00000203965	ENST00000371088	Transcript
CACHD1	0	.	GRCh38	chr1	64663811	64663811	+	Missense_Mutation	SNP	C	C	T	rs746531605		KAN_S12	NORMAL	C	C																c.1915N>T	p.Arg639Cys	p.R639C	ENST00000290039	14/27	14	12	2				CACHD1,missense_variant,p.Arg639Cys,ENST00000290039,NM_001293274.1,NM_020925.2;CACHD1,non_coding_transcript_exon_variant,,ENST00000495994,;CACHD1,non_coding_transcript_exon_variant,,ENST00000470527,;CACHD1,upstream_gene_variant,,ENST00000486580,;	T	ENSG00000158966	ENST00000290039	Transcript
DNAJC6	0	.	GRCh38	chr1	65406059	65406059	+	Missense_Mutation	SNP	G	G	A	rs773917992		KAN_S12	NORMAL	G	G																c.2417N>A	p.Arg806Gln	p.R806Q	ENST00000371069	16/19	8	6	2				DNAJC6,missense_variant,p.Arg736Gln,ENST00000263441,NM_001256865.1;DNAJC6,missense_variant,p.Arg749Gln,ENST00000395325,NM_014787.3;DNAJC6,missense_variant,p.Arg806Gln,ENST00000371069,NM_001256864.1;	A	ENSG00000116675	ENST00000371069	Transcript
PDE4B	0	.	GRCh38	chr1	66361678	66361678	+	Missense_Mutation	SNP	A	A	T	novel		KAN_S12	NORMAL	A	A																c.905N>T	p.Gln302Leu	p.Q302L	ENST00000329654	10/17	10	8	2				PDE4B,missense_variant,p.Gln287Leu,ENST00000423207,NM_001037340.2;PDE4B,missense_variant,p.Gln302Leu,ENST00000329654,NM_001297441.1,NM_001037341.1,NM_001297440.1;PDE4B,missense_variant,p.Gln130Leu,ENST00000371045,NM_001037339.2;PDE4B,missense_variant,p.Gln302Leu,ENST00000341517,NM_002600.3;PDE4B,missense_variant,p.Gln69Leu,ENST00000480109,NM_001297442.1;PDE4B,missense_variant,p.Gln83Leu,ENST00000…	T	ENSG00000184588	ENST00000329654	Transcript
WDR78	0	.	GRCh38	chr1	66826899	66826899	+	Missense_Mutation	SNP	C	C	A	novel		KAN_S12	NORMAL	C	C																c.2260N>T	p.Ala754Ser	p.A754S	ENST00000371026	15/17	12	10	2				WDR78,missense_variant,p.Ala754Ser,ENST00000371026,NM_024763.4;WDR78,missense_variant,p.Ala487Ser,ENST00000464352,;RP11-342H21.2,upstream_gene_variant,,ENST00000456389,;WDR78,3_prime_UTR_variant,,ENST00000491297,;	A	ENSG00000152763	ENST00000371026	Transcript
MIER1	0	.	GRCh38	chr1	66984768	66984768	+	Missense_Mutation	SNP	T	T	A	novel		KAN_S12	NORMAL	T	T																c.1566N>A	p.Asp522Glu	p.D522E	ENST00000401041	14/14	11	9	2				MIER1,missense_variant,p.Asp486Glu,ENST00000357692,NM_001146112.1,NM_001146110.1,NM_020948.3;MIER1,missense_variant,p.Asp469Glu,ENST00000355356,NM_001077701.2;MIER1,missense_variant,p.Asp522Glu,ENST00000401041,NM_001077700.2;MIER1,intron_variant,,ENST00000371018,NM_001146111.1;MIER1,intron_variant,,ENST00000355977,NM_001146113.1;MIER1,intron_variant,,ENST00000371016,NM_001077702.2;MIER1,intron_va…	A	ENSG00000198160	ENST00000401041	Transcript
IL23R	0	.	GRCh38	chr1	67182929	67182929	+	Missense_Mutation	SNP	T	T	C	novel		KAN_S12	NORMAL	T	T																c.461N>C	p.Ile154Thr	p.I154T	ENST00000347310	4/11	10	8	2				IL23R,missense_variant,p.Ile154Thr,ENST00000347310,NM_144701.2;IL23R,5_prime_UTR_variant,,ENST00000637002,;C1orf141,intron_variant,,ENST00000371007,NM_001276351.1;C1orf141,intron_variant,,ENST00000448166,;	C	ENSG00000162594	ENST00000347310	Transcript
SERBP1	0	.	GRCh38	chr1	67424251	67424251	+	Missense_Mutation	SNP	T	T	C	novel		KAN_S12	NORMAL	T	T																c.767N>G	p.Glu256Gly	p.E256G	ENST00000370995	5/8	13	11	2				SERBP1,missense_variant,p.Glu235Gly,ENST00000370994,NM_015640.3;SERBP1,missense_variant,p.Glu256Gly,ENST00000370995,NM_001018067.1;SERBP1,missense_variant,p.Glu241Gly,ENST00000361219,NM_001018069.1;SERBP1,missense_variant,p.Glu250Gly,ENST00000370990,NM_001018068.1;SERBP1,non_coding_transcript_exon_variant,,ENST00000484880,;SERBP1,non_coding_transcript_exon_variant,,ENST00000493607,;SERBP1,upstrea…	C	ENSG00000142864	ENST00000370995	Transcript
SERBP1	0	.	GRCh38	chr1	67430204	67430204	+	Missense_Mutation	SNP	C	C	T	novel		KAN_S12	NORMAL	C	C																c.97N>A	p.Ala33Thr	p.A33T	ENST00000370995	1/8	9	7	2				SERBP1,missense_variant,p.Ala33Thr,ENST00000370994,NM_015640.3;SERBP1,missense_variant,p.Ala33Thr,ENST00000370995,NM_001018067.1;SERBP1,missense_variant,p.Ala33Thr,ENST00000361219,NM_001018069.1;SERBP1,missense_variant,p.Ala33Thr,ENST00000370990,NM_001018068.1;SERBP1,upstream_gene_variant,,ENST00000490406,;	T	ENSG00000142864	ENST00000370995	Transcript
WLS	0	.	GRCh38	chr1	68145939	68145939	+	Missense_Mutation	SNP	A	A	T	novel		KAN_S12	NORMAL	A	A																c.1202N>A	p.Val401Glu	p.V401E	ENST00000354777	9/12	10	8	2				WLS,missense_variant,p.Val403Glu,ENST00000262348,NM_024911.6;WLS,missense_variant,p.Val312Glu,ENST00000370976,NM_001193334.1;WLS,missense_variant,p.Val401Glu,ENST00000354777,NM_001002292.3;WLS,downstream_gene_variant,,ENST00000534713,;GNG12-AS1,intron_variant,,ENST00000420587,;GNG12-AS1,intron_variant,,ENST00000413628,;GNG12-AS1,downstream_gene_variant,,ENST00000434072,;WLS,non_coding_transcript_…	T	ENSG00000116729	ENST00000354777	Transcript
LRRC7	0	.	GRCh38	chr1	70038123	70038123	+	Missense_Mutation	SNP	T	T	C	novel		KAN_S12	NORMAL	T	T																c.2185N>C	p.Ser729Pro	p.S729P	ENST00000035383	19/25	11	9	2				LRRC7,missense_variant,p.Ser734Pro,ENST00000310961,;LRRC7,missense_variant,p.Ser729Pro,ENST00000035383,NM_020794.2;LRRC7,missense_variant,p.Ser13Pro,ENST00000415775,;	C	ENSG00000033122	ENST00000035383	Transcript
LRRC7	0	.	GRCh38	chr1	70076140	70076140	+	Missense_Mutation	SNP	C	C	A	novel		KAN_S12	NORMAL	C	C																c.4180N>A	p.Gln1394Lys	p.Q1394K	ENST00000035383	22/25	10	8	2				LRRC7,missense_variant,p.Gln1352Lys,ENST00000310961,;LRRC7,missense_variant,p.Gln1394Lys,ENST00000035383,NM_020794.2;LRRC7,missense_variant,p.Gln678Lys,ENST00000415775,;	A	ENSG00000033122	ENST00000035383	Transcript
SRSF11	0	.	GRCh38	chr1	70221797	70221797	+	Missense_Mutation	SNP	G	G	T	novel		KAN_S12	NORMAL	G	G																c.161N>T	p.Gly54Val	p.G54V	ENST00000370950	2/13	14	12	2				SRSF11,missense_variant,p.Gly54Val,ENST00000370950,NM_004768.3;SRSF11,missense_variant,p.Gly54Val,ENST00000370951,NM_001190987.1;SRSF11,missense_variant,p.Gly54Val,ENST00000395136,;RP4-677H15.4,upstream_gene_variant,,ENST00000422107,;SRSF11,non_coding_transcript_exon_variant,,ENST00000469170,;SRSF11,non_coding_transcript_exon_variant,,ENST00000486667,;SRSF11,non_coding_transcript_exon_variant,,EN…	T	ENSG00000116754	ENST00000370950	Transcript
LRRIQ3	0	.	GRCh38	chr1	74041723	74041723	+	Missense_Mutation	SNP	C	C	G	novel		KAN_S12	NORMAL	C	C																c.1208N>C	p.Ser403Thr	p.S403T	ENST00000354431	7/8	13	11	2				LRRIQ3,missense_variant,p.Ser403Thr,ENST00000354431,NM_001322315.1,NM_001105659.1;LRRIQ3,missense_variant,p.Ser403Thr,ENST00000395089,;LRRIQ3,intron_variant,,ENST00000417067,;LRRIQ3,3_prime_UTR_variant,,ENST00000415760,;	G	ENSG00000162620	ENST00000354431	Transcript
LRRIQ3	0	.	GRCh38	chr1	74182748	74182748	+	Missense_Mutation	SNP	A	A	C	novel		KAN_S12	NORMAL	A	A																c.363N>G	p.Cys121Trp	p.C121W	ENST00000354431	3/8	13	11	2				LRRIQ3,missense_variant,p.Cys121Trp,ENST00000354431,NM_001322315.1,NM_001105659.1;LRRIQ3,missense_variant,p.Cys121Trp,ENST00000395089,;LRRIQ3,missense_variant,p.Cys121Trp,ENST00000370911,;LRRIQ3,intron_variant,,ENST00000370909,;LRRIQ3,intron_variant,,ENST00000444984,;LRRIQ3,upstream_gene_variant,,ENST00000495179,;LRRIQ3,missense_variant,p.Cys121Trp,ENST00000415760,;LRRIQ3,non_coding_transcript_ex…	C	ENSG00000162620	ENST00000354431	Transcript
FPGT-TNNI3K	0	.	GRCh38	chr1	74343080	74343080	+	Missense_Mutation	SNP	G	G	T	novel		KAN_S12	NORMAL	G	G																c.1175N>T	p.Cys392Phe	p.C392F	ENST00000557284	11/27	12	10	2				FPGT-TNNI3K,missense_variant,p.Cys379Phe,ENST00000370895,;TNNI3K,missense_variant,p.Cys278Phe,ENST00000326637,NM_015978.2;FPGT-TNNI3K,missense_variant,p.Cys392Phe,ENST00000557284,NM_001112808.2;FPGT-TNNI3K,missense_variant,p.Cys379Phe,ENST00000370899,NM_001199327.1;FPGT-TNNI3K,intron_variant,,ENST00000534632,;RP11-439H8.4,intron_variant,,ENST00000415549,;TNNI3K,non_coding_transcript_exon_variant,…	T	ENSG00000259030	ENST00000557284	Transcript
CRYZ	0	.	GRCh38	chr1	74710184	74710184	+	Missense_Mutation	SNP	T	T	C	novel		KAN_S12	NORMAL	T	T																c.544N>G	p.Thr182Ala	p.T182A	ENST00000417775	7/10	9	7	2				CRYZ,missense_variant,p.Thr182Ala,ENST00000417775,NM_001130042.1;CRYZ,missense_variant,p.Thr182Ala,ENST00000340866,NM_001889.3;CRYZ,missense_variant,p.Thr45Ala,ENST00000370872,NM_001134759.1;CRYZ,missense_variant,p.Thr182Ala,ENST00000370871,NM_001130043.1;CRYZ,missense_variant,p.Thr182Ala,ENST00000370870,;CRYZ,missense_variant,p.Thr182Ala,ENST00000441120,;CRYZ,upstream_gene_variant,,ENST000004921…	C	ENSG00000116791	ENST00000417775	Transcript
TYW3	0	.	GRCh38	chr1	74733275	74733275	+	Missense_Mutation	SNP	A	A	G	novel		KAN_S12	NORMAL	A	A																c.31N>G	p.Lys11Glu	p.K11E	ENST00000370867	1/6	12	10	2				TYW3,missense_variant,p.Lys11Glu,ENST00000370867,NM_138467.2;TYW3,missense_variant,p.Lys11Glu,ENST00000457880,NM_001162916.1;CRYZ,5_prime_UTR_variant,,ENST00000417775,NM_001130042.1;TYW3,5_prime_UTR_variant,,ENST00000479111,;CRYZ,upstream_gene_variant,,ENST00000340866,NM_001889.3;CRYZ,upstream_gene_variant,,ENST00000370872,NM_001134759.1;CRYZ,upstream_gene_variant,,ENST00000370871,NM_001130043.1;…	G	ENSG00000162623	ENST00000370867	Transcript
TYW3	0	.	GRCh38	chr1	74736558	74736558	+	Missense_Mutation	SNP	A	A	G	novel		KAN_S12	NORMAL	A	A																c.191N>G	p.Glu64Gly	p.E64G	ENST00000370867	2/6	5	3	2				TYW3,missense_variant,p.Glu64Gly,ENST00000370867,NM_138467.2;TYW3,missense_variant,p.Glu64Gly,ENST00000457880,NM_001162916.1;TYW3,5_prime_UTR_variant,,ENST00000479111,;TYW3,5_prime_UTR_variant,,ENST00000483990,;CRYZ,upstream_gene_variant,,ENST00000417775,NM_001130042.1;CRYZ,upstream_gene_variant,,ENST00000340866,NM_001889.3;CRYZ,upstream_gene_variant,,ENST00000370872,NM_001134759.1;CRYZ,upstream_…	G	ENSG00000162623	ENST00000370867	Transcript
RABGGTB	0	.	GRCh38	chr1	75792197	75792197	+	Missense_Mutation	SNP	G	G	T	novel		KAN_S12	NORMAL	G	G																c.596N>T	p.Gly199Val	p.G199V	ENST00000319942	7/9	14	12	2				RABGGTB,missense_variant,p.Gly199Val,ENST00000319942,NM_004582.3;MSH4,upstream_gene_variant,,ENST00000263187,NM_002440.3;RABGGTB,downstream_gene_variant,,ENST00000370826,;SNORD45A,downstream_gene_variant,,ENST00000384512,;SNORD45B,downstream_gene_variant,,ENST00000364617,;RABGGTB,non_coding_transcript_exon_variant,,ENST00000496055,;RABGGTB,non_coding_transcript_exon_variant,,ENST00000471759,;RABG…	T	ENSG00000137955	ENST00000319942	Transcript
MSH4	0	.	GRCh38	chr1	75848230	75848230	+	Missense_Mutation	SNP	C	C	A	novel		KAN_S12	NORMAL	C	C																c.1184N>A	p.Thr395Lys	p.T395K	ENST00000263187	8/20	6	4	2				MSH4,missense_variant,p.Thr395Lys,ENST00000263187,NM_002440.3;	A	ENSG00000057468	ENST00000263187	Transcript
MSH4	0	.	GRCh38	chr1	75912768	75912768	+	Missense_Mutation	SNP	A	A	G	novel		KAN_S12	NORMAL	A	A																c.2692N>G	p.Thr898Ala	p.T898A	ENST00000263187	20/20	13	11	2				MSH4,missense_variant,p.Thr898Ala,ENST00000263187,NM_002440.3;	G	ENSG00000057468	ENST00000263187	Transcript
MSH4	0	.	GRCh38	chr1	75912829	75912829	+	Missense_Mutation	SNP	A	A	G	novel		KAN_S12	NORMAL	A	A																c.2753N>G	p.Lys918Arg	p.K918R	ENST00000263187	20/20	10	8	2				MSH4,missense_variant,p.Lys918Arg,ENST00000263187,NM_002440.3;	G	ENSG00000057468	ENST00000263187	Transcript
MSH4	0	.	GRCh38	chr1	75912883	75912883	+	Missense_Mutation	SNP	A	A	C	novel		KAN_S12	NORMAL	A	A																c.2807N>C	p.Glu936Ala	p.E936A	ENST00000263187	20/20	6	4	2				MSH4,missense_variant,p.Glu936Ala,ENST00000263187,NM_002440.3;	C	ENSG00000057468	ENST00000263187	Transcript
ASB17	0	.	GRCh38	chr1	75922271	75922271	+	Nonsense_Mutation	SNP	T	T	A	novel		KAN_S12	NORMAL	T	T																c.490N>T	p.Lys164Ter	p.K164*	ENST00000284142	2/3	9	7	2				ASB17,stop_gained,p.Lys164Ter,ENST00000284142,NM_080868.2;	A	ENSG00000154007	ENST00000284142	Transcript
MIGA1	0	.	GRCh38	chr1	77803276	77803276	+	Missense_Mutation	SNP	G	G	A	novel		KAN_S12	NORMAL	G	G																c.380N>A	p.Ser127Asn	p.S127N	ENST00000443751	4/16	11	9	2				MIGA1,missense_variant,p.Ser127Asn,ENST00000443751,NM_001270384.1;MIGA1,missense_variant,p.Ser127Asn,ENST00000370791,NM_198549.3;MIGA1,downstream_gene_variant,,ENST00000477627,;MIGA1,upstream_gene_variant,,ENST00000476203,;	A	ENSG00000180488	ENST00000443751	Transcript
NEXN	0	.	GRCh38	chr1	77942153	77942153	+	Missense_Mutation	SNP	A	A	T	novel		KAN_S12	NORMAL	A	A																c.1604N>T	p.Gln535Leu	p.Q535L	ENST00000334785	12/13	5	3	2				NEXN,missense_variant,p.Gln471Leu,ENST00000330010,NM_001172309.1;NEXN,missense_variant,p.Gln435Leu,ENST00000342754,;NEXN,missense_variant,p.Gln535Leu,ENST00000334785,NM_144573.3;NEXN,non_coding_transcript_exon_variant,,ENST00000480732,;FUBP1,downstream_gene_variant,,ENST00000489495,;FUBP1,downstream_gene_variant,,ENST00000492405,;FUBP1,downstream_gene_variant,,ENST00000474632,;FUBP1,downstream_ge…	T	ENSG00000162614	ENST00000334785	Transcript
IFI44L	0	.	GRCh38	chr1	78637147	78637147	+	Missense_Mutation	SNP	T	T	C	novel		KAN_S12	NORMAL	T	T																c.992N>C	p.Leu331Pro	p.L331P	ENST00000370751	6/9	10	8	2				IFI44L,missense_variant,p.Leu331Pro,ENST00000370751,NM_006820.3;IFI44L,non_coding_transcript_exon_variant,,ENST00000476521,;IFI44L,non_coding_transcript_exon_variant,,ENST00000476876,;IFI44L,non_coding_transcript_exon_variant,,ENST00000459784,;IFI44L,non_coding_transcript_exon_variant,,ENST00000486882,;IFI44L,non_coding_transcript_exon_variant,,ENST00000494910,;IFI44L,downstream_gene_variant,,ENS…	C	ENSG00000137959	ENST00000370751	Transcript
IFI44L	0	.	GRCh38	chr1	78641108	78641108	+	Missense_Mutation	SNP	C	C	A	novel		KAN_S12	NORMAL	C	C																c.1136N>A	p.Thr379Asn	p.T379N	ENST00000370751	7/9	13	11	2				IFI44L,missense_variant,p.Thr379Asn,ENST00000370751,NM_006820.3;IFI44L,non_coding_transcript_exon_variant,,ENST00000476521,;IFI44L,non_coding_transcript_exon_variant,,ENST00000476876,;IFI44L,downstream_gene_variant,,ENST00000459784,;IFI44L,non_coding_transcript_exon_variant,,ENST00000486882,;IFI44L,non_coding_transcript_exon_variant,,ENST00000494910,;	A	ENSG00000137959	ENST00000370751	Transcript
IFI44	0	.	GRCh38	chr1	78655148	78655148	+	Missense_Mutation	SNP	T	T	C	novel		KAN_S12	NORMAL	T	T																c.629N>C	p.Phe210Ser	p.F210S	ENST00000370747	4/9	13	11	2				IFI44,missense_variant,p.Phe210Ser,ENST00000370747,NM_006417.4;IFI44,missense_variant,p.Phe86Ser,ENST00000438486,;IFI44,non_coding_transcript_exon_variant,,ENST00000495254,;IFI44,non_coding_transcript_exon_variant,,ENST00000467790,;IFI44,non_coding_transcript_exon_variant,,ENST00000472152,;IFI44,non_coding_transcript_exon_variant,,ENST00000470323,;IFI44,upstream_gene_variant,,ENST00000485662,;	C	ENSG00000137965	ENST00000370747	Transcript
ADGRL4	0	.	GRCh38	chr1	78917892	78917892	+	Missense_Mutation	SNP	G	G	T	rs750346886		KAN_S12	NORMAL	G	G																c.1620N>A	p.Ser540Arg	p.S540R	ENST00000370742	11/15	11	9	2				ADGRL4,missense_variant,p.Ser540Arg,ENST00000370742,NM_022159.3;ADGRL4,upstream_gene_variant,,ENST00000401034,;	T	ENSG00000162618	ENST00000370742	Transcript
ADGRL2	0	.	GRCh38	chr1	81950350	81950350	+	Missense_Mutation	SNP	A	A	C	novel		KAN_S12	NORMAL	A	A																c.1360N>C	p.Lys454Gln	p.K454Q	ENST00000319517	6/20	12	10	2				ADGRL2,missense_variant,p.Lys454Gln,ENST00000370728,;ADGRL2,missense_variant,p.Lys454Gln,ENST00000370730,NM_001330645.1;ADGRL2,missense_variant,p.Lys454Gln,ENST00000370717,;ADGRL2,missense_variant,p.Lys454Gln,ENST00000627151,;ADGRL2,missense_variant,p.Lys454Gln,ENST00000370715,NM_001297705.1;ADGRL2,missense_variant,p.Lys454Gln,ENST00000319517,NM_012302.3;ADGRL2,missense_variant,p.Lys454Gln,ENST00…	C	ENSG00000117114	ENST00000319517	Transcript
PRKACB	0	.	GRCh38	chr1	84182233	84182233	+	Missense_Mutation	SNP	A	A	G	rs755081600		KAN_S12	NORMAL	A	A																c.283N>G	p.Lys95Glu	p.K95E	ENST00000370685	3/10	6	4	2				PRKACB,missense_variant,p.Lys48Glu,ENST00000370689,NM_002731.3;PRKACB,missense_variant,p.Lys95Glu,ENST00000370685,NM_182948.3;PRKACB,missense_variant,p.Lys54Glu,ENST00000614872,NM_001242860.2;PRKACB,missense_variant,p.Lys54Glu,ENST00000394838,;PRKACB,missense_variant,p.Lys52Glu,ENST00000370682,NM_001242859.2;PRKACB,missense_variant,p.Lys36Glu,ENST00000610703,NM_001242858.2;PRKACB,missense_variant…	G	ENSG00000142875	ENST00000370685	Transcript
WDR63	0	.	GRCh38	chr1	85121770	85121770	+	Missense_Mutation	SNP	C	C	G	novel		KAN_S12	NORMAL	C	C																c.1937N>G	p.Thr646Arg	p.T646R	ENST00000294664	18/23	11	9	2				WDR63,missense_variant,p.Thr646Arg,ENST00000294664,NM_145172.4;WDR63,missense_variant,p.Thr607Arg,ENST00000370596,;WDR63,missense_variant,p.Thr607Arg,ENST00000326813,NM_001288563.1;WDR63,upstream_gene_variant,,ENST00000484007,;WDR63,3_prime_UTR_variant,,ENST00000464801,;	G	ENSG00000162643	ENST00000294664	Transcript
SYDE2	0	.	GRCh38	chr1	85200681	85200681	+	Missense_Mutation	SNP	T	T	G	novel		KAN_S12	NORMAL	T	T																c.316N>C	p.Ser106Arg	p.S106R	ENST00000341460	1/7	8	6	2				SYDE2,missense_variant,p.Ser106Arg,ENST00000341460,NM_032184.1;SYDE2,upstream_gene_variant,,ENST00000234668,;	G	ENSG00000097096	ENST00000341460	Transcript
COL24A1	0	.	GRCh38	chr1	85784339	85784339	+	Missense_Mutation	SNP	C	C	T	novel		KAN_S12	NORMAL	C	C																c.4087N>A	p.Gly1363Arg	p.G1363R	ENST00000370571	49/60	14	12	2				COL24A1,missense_variant,p.Gly1363Arg,ENST00000370571,NM_152890.5;COL24A1,3_prime_UTR_variant,,ENST00000426639,;	T	ENSG00000171502	ENST00000370571	Transcript
COL24A1	0	.	GRCh38	chr1	85896056	85896056	+	Nonsense_Mutation	SNP	C	C	A	novel		KAN_S12	NORMAL	C	C																c.2842N>T	p.Gly948Ter	p.G948*	ENST00000370571	30/60	5	3	2				COL24A1,stop_gained,p.Gly948Ter,ENST00000370571,NM_152890.5;COL24A1,3_prime_UTR_variant,,ENST00000426639,;	A	ENSG00000171502	ENST00000370571	Transcript
COL24A1	0	.	GRCh38	chr1	86125021	86125021	+	Missense_Mutation	SNP	G	G	T	novel		KAN_S12	NORMAL	G	G																c.1315N>A	p.Pro439Thr	p.P439T	ENST00000370571	3/60	12	10	2				COL24A1,missense_variant,p.Pro439Thr,ENST00000370571,NM_152890.5;COL24A1,downstream_gene_variant,,ENST00000496682,;COL24A1,missense_variant,p.Pro439Thr,ENST00000426639,;	T	ENSG00000171502	ENST00000370571	Transcript
CLCA1	0	.	GRCh38	chr1	86486677	86486677	+	Missense_Mutation	SNP	A	A	G	novel		KAN_S12	NORMAL	A	A																c.1106N>G	p.Asp369Gly	p.D369G	ENST00000234701	8/15	13	11	2				CLCA1,missense_variant,p.Asp369Gly,ENST00000234701,;CLCA1,missense_variant,p.Asp369Gly,ENST00000394711,NM_001285.3;	G	ENSG00000016490	ENST00000234701	Transcript
SH3GLB1	0	.	GRCh38	chr1	86704952	86704952	+	Missense_Mutation	SNP	T	T	C	novel		KAN_S12	NORMAL	T	T																c.53N>C	p.Phe18Ser	p.F18S	ENST00000616170	1/10	4	2	2				SH3GLB1,missense_variant,p.Phe18Ser,ENST00000616170,NM_001206651.1;SH3GLB1,missense_variant,p.Phe18Ser,ENST00000370558,NM_016009.4;SH3GLB1,missense_variant,p.Phe18Ser,ENST00000482504,NM_001206652.1;SH3GLB1,5_prime_UTR_variant,,ENST00000535010,NM_001206653.1;RP4-612B15.3,upstream_gene_variant,,ENST00000565575,;	C	ENSG00000097033	ENST00000616170	Transcript
HS2ST1	0	.	GRCh38	chr1	87103586	87103586	+	Missense_Mutation	SNP	A	A	C	novel		KAN_S12	NORMAL	A	A																c.841N>C	p.Thr281Pro	p.T281P	ENST00000370550	6/7	14	12	2				HS2ST1,missense_variant,p.Thr281Pro,ENST00000370550,NM_012262.3;RP5-1052I5.2,missense_variant,p.Thr255Pro,ENST00000370548,;	C	ENSG00000153936	ENST00000370550	Transcript
PKN2	0	.	GRCh38	chr1	88760231	88760231	+	Missense_Mutation	SNP	G	G	T	novel		KAN_S12	NORMAL	G	G																c.359N>T	p.Arg120Met	p.R120M	ENST00000370521	3/22	4	2	2				PKN2,missense_variant,p.Arg120Met,ENST00000370521,NM_006256.3,NM_001320708.1,NM_001320709.1;PKN2,missense_variant,p.Arg120Met,ENST00000370513,NM_001320707.1;PKN2,missense_variant,p.Arg120Met,ENST00000316005,;	T	ENSG00000065243	ENST00000370521	Transcript
GTF2B	0	.	GRCh38	chr1	88857345	88857345	+	Missense_Mutation	SNP	T	T	G	novel		KAN_S12	NORMAL	T	T																c.678N>C	p.Lys226Asn	p.K226N	ENST00000370500	6/7	13	11	2				GTF2B,missense_variant,p.Lys226Asn,ENST00000370500,NM_001514.5;GTF2B,missense_variant,p.Lys221Asn,ENST00000418217,;GTF2B,intron_variant,,ENST00000448623,;GTF2B,non_coding_transcript_exon_variant,,ENST00000494819,;GTF2B,downstream_gene_variant,,ENST00000486078,;	G	ENSG00000137947	ENST00000370500	Transcript
RBMXL1	0	.	GRCh38	chr1	88983595	88983595	+	Missense_Mutation	SNP	C	C	T	rs201168911		KAN_S12	NORMAL	C	C																c.232N>A	p.Ala78Thr	p.A78T	ENST00000399794	3/3	29	18	11				RBMXL1,missense_variant,p.Ala78Thr,ENST00000399794,NM_001162536.2;RBMXL1,missense_variant,p.Ala78Thr,ENST00000321792,NM_019610.5;RBMXL1,missense_variant,p.Ala78Thr,ENST00000413769,;KYAT3,intron_variant,,ENST00000260508,NM_001008661.2;KYAT3,intron_variant,,ENST00000370491,NM_001008662.2;KYAT3,intron_variant,,ENST00000370486,;KYAT3,intron_variant,,ENST00000446900,;	T	ENSG00000213516	ENST00000399794	Transcript
RBMXL1	0	.	GRCh38	chr1	88983615	88983615	+	Missense_Mutation	SNP	C	C	G	rs111779380		KAN_S12	NORMAL	C	C																c.212N>C	p.Gly71Ala	p.G71A	ENST00000399794	3/3	33	16	17				RBMXL1,missense_variant,p.Gly71Ala,ENST00000399794,NM_001162536.2;RBMXL1,missense_variant,p.Gly71Ala,ENST00000321792,NM_019610.5;RBMXL1,missense_variant,p.Gly71Ala,ENST00000413769,;KYAT3,intron_variant,,ENST00000260508,NM_001008661.2;KYAT3,intron_variant,,ENST00000370491,NM_001008662.2;KYAT3,intron_variant,,ENST00000370486,;KYAT3,intron_variant,,ENST00000446900,;	G	ENSG00000213516	ENST00000399794	Transcript
RBMXL1	0	.	GRCh38	chr1	88983707	88983707	+	Missense_Mutation	SNP	T	T	C	rs112636230		KAN_S12	NORMAL	T	T																c.120N>G	p.Ile40Met	p.I40M	ENST00000399794	3/3	49	23	26				RBMXL1,missense_variant,p.Ile40Met,ENST00000399794,NM_001162536.2;RBMXL1,missense_variant,p.Ile40Met,ENST00000321792,NM_019610.5;RBMXL1,missense_variant,p.Ile40Met,ENST00000413769,;KYAT3,intron_variant,,ENST00000260508,NM_001008661.2;KYAT3,intron_variant,,ENST00000370491,NM_001008662.2;KYAT3,intron_variant,,ENST00000370486,;KYAT3,intron_variant,,ENST00000446900,;	C	ENSG00000213516	ENST00000399794	Transcript
RBMXL1	0	.	GRCh38	chr1	88983751	88983751	+	Missense_Mutation	SNP	T	T	C	rs2893084		KAN_S12	NORMAL	T	T																c.76N>G	p.Thr26Ala	p.T26A	ENST00000399794	3/3	47	30	17				RBMXL1,missense_variant,p.Thr26Ala,ENST00000399794,NM_001162536.2;RBMXL1,missense_variant,p.Thr26Ala,ENST00000321792,NM_019610.5;RBMXL1,missense_variant,p.Thr26Ala,ENST00000413769,;KYAT3,intron_variant,,ENST00000260508,NM_001008661.2;KYAT3,intron_variant,,ENST00000370491,NM_001008662.2;KYAT3,intron_variant,,ENST00000370486,;KYAT3,intron_variant,,ENST00000446900,;	C	ENSG00000213516	ENST00000399794	Transcript
RBMXL1	0	.	GRCh38	chr1	88983800	88983800	+	Missense_Mutation	SNP	C	C	G	rs74100106		KAN_S12	NORMAL	C	C																c.27N>C	p.Lys9Asn	p.K9N	ENST00000399794	3/3	38	27	11				RBMXL1,missense_variant,p.Lys9Asn,ENST00000399794,NM_001162536.2;RBMXL1,missense_variant,p.Lys9Asn,ENST00000321792,NM_019610.5;RBMXL1,missense_variant,p.Lys9Asn,ENST00000413769,;KYAT3,intron_variant,,ENST00000260508,NM_001008661.2;KYAT3,intron_variant,,ENST00000370491,NM_001008662.2;KYAT3,intron_variant,,ENST00000370486,;KYAT3,intron_variant,,ENST00000446900,;	G	ENSG00000213516	ENST00000399794	Transcript
GBP6	0	.	GRCh38	chr1	89369603	89369603	+	Missense_Mutation	SNP	T	T	C	novel		KAN_S12	NORMAL	T	T																c.248N>C	p.Val83Ala	p.V83A	ENST00000370456	3/11	13	11	2				GBP6,missense_variant,p.Val83Ala,ENST00000370456,NM_198460.2;	C	ENSG00000183347	ENST00000370456	Transcript
ZNF326	0	.	GRCh38	chr1	90010261	90010261	+	Missense_Mutation	SNP	G	G	C	novel		KAN_S12	NORMAL	G	G																c.789N>C	p.Glu263Asp	p.E263D	ENST00000340281	6/12	9	7	2				ZNF326,missense_variant,p.Glu174Asp,ENST00000370447,NM_001320185.1,NM_181781.3;ZNF326,missense_variant,p.Glu263Asp,ENST00000340281,NM_182976.3;ZNF326,downstream_gene_variant,,ENST00000361911,NM_182975.3;ZNF326,3_prime_UTR_variant,,ENST00000394583,;	C	ENSG00000162664	ENST00000340281	Transcript
ZNF326	0	.	GRCh38	chr1	90022275	90022275	+	Missense_Mutation	SNP	A	A	C	novel		KAN_S12	NORMAL	A	A																c.1331N>C	p.Glu444Ala	p.E444A	ENST00000340281	11/12	13	11	2				ZNF326,missense_variant,p.Glu355Ala,ENST00000370447,NM_001320185.1,NM_181781.3;ZNF326,missense_variant,p.Glu444Ala,ENST00000340281,NM_182976.3;ZNF326,3_prime_UTR_variant,,ENST00000394583,;	C	ENSG00000162664	ENST00000340281	Transcript
HFM1	0	.	GRCh38	chr1	91375685	91375685	+	Missense_Mutation	SNP	G	G	C	novel		KAN_S12	NORMAL	G	G																c.1438N>G	p.Leu480Val	p.L480V	ENST00000370425	12/39	8	6	2				HFM1,missense_variant,p.Leu480Val,ENST00000370425,NM_001017975.4;HFM1,downstream_gene_variant,,ENST00000448819,;HFM1,downstream_gene_variant,,ENST00000481900,;HFM1,downstream_gene_variant,,ENST00000488023,;	C	ENSG00000162669	ENST00000370425	Transcript
BRDT	0	.	GRCh38	chr1	92005162	92005162	+	Missense_Mutation	SNP	A	A	G	novel		KAN_S12	NORMAL	A	A																c.2650N>G	p.Ile884Val	p.I884V	ENST00000399546	18/19	12	10	2				BRDT,missense_variant,p.Ile807Val,ENST00000370389,NM_001242810.2;BRDT,missense_variant,p.Ile880Val,ENST00000362005,NM_001242805.2,NM_207189.3;BRDT,missense_variant,p.Ile884Val,ENST00000399546,NM_001242806.2;BRDT,missense_variant,p.Ile834Val,ENST00000394530,NM_001242807.2,NM_001242808.2;BRDT,missense_variant,p.Ile880Val,ENST00000402388,NM_001726.4;	G	ENSG00000137948	ENST00000399546	Transcript
BRDT	0	.	GRCh38	chr1	92005165	92005165	+	Nonsense_Mutation	SNP	C	C	T	novel		KAN_S12	NORMAL	C	C																c.2653N>T	p.Gln885Ter	p.Q885*	ENST00000399546	18/19	11	9	2				BRDT,stop_gained,p.Gln808Ter,ENST00000370389,NM_001242810.2;BRDT,stop_gained,p.Gln881Ter,ENST00000362005,NM_001242805.2,NM_207189.3;BRDT,stop_gained,p.Gln885Ter,ENST00000399546,NM_001242806.2;BRDT,stop_gained,p.Gln835Ter,ENST00000394530,NM_001242807.2,NM_001242808.2;BRDT,stop_gained,p.Gln881Ter,ENST00000402388,NM_001726.4;	T	ENSG00000137948	ENST00000399546	Transcript
BTBD8	0	.	GRCh38	chr1	92102513	92102513	+	Missense_Mutation	SNP	G	G	A	novel		KAN_S12	NORMAL	G	G																c.388N>A	p.Glu130Lys	p.E130K	ENST00000342818	3/9	8	6	2				BTBD8,missense_variant,p.Glu130Lys,ENST00000636805,;BTBD8,missense_variant,p.Glu130Lys,ENST00000342818,NM_183242.3;BTBD8,missense_variant,p.Glu130Lys,ENST00000635934,;BTBD8,non_coding_transcript_exon_variant,,ENST00000370382,;	A	ENSG00000189195	ENST00000342818	Transcript
BTBD8	0	.	GRCh38	chr1	92107915	92107915	+	Missense_Mutation	SNP	A	A	T	novel		KAN_S12	NORMAL	A	A																c.576N>T	p.Leu192Phe	p.L192F	ENST00000342818	4/9	11	9	2				BTBD8,missense_variant,p.Leu192Phe,ENST00000636805,;BTBD8,missense_variant,p.Leu192Phe,ENST00000342818,NM_183242.3;BTBD8,upstream_gene_variant,,ENST00000637257,;BTBD8,missense_variant,p.Leu192Phe,ENST00000635934,;BTBD8,non_coding_transcript_exon_variant,,ENST00000370382,;	T	ENSG00000189195	ENST00000342818	Transcript
C1orf146	0	.	GRCh38	chr1	92231453	92231453	+	Nonsense_Mutation	SNP	G	G	A	rs75823887		KAN_S12	NORMAL	G	G																c.33N>A	p.Trp11Ter	p.W11*	ENST00000370375	2/6	11	9	2				C1orf146,stop_gained,p.Trp11Ter,ENST00000370375,NM_001012425.1;C1orf146,5_prime_UTR_variant,,ENST00000370373,;ACTBP12,upstream_gene_variant,,ENST00000435871,;	A	ENSG00000203910	ENST00000370375	Transcript
EVI5	0	.	GRCh38	chr1	92624207	92624207	+	Missense_Mutation	SNP	A	A	G	novel		KAN_S12	NORMAL	A	A																c.1781N>C	p.Ile594Thr	p.I594T	ENST00000540033	15/19	8	6	2				EVI5,missense_variant,p.Ile594Thr,ENST00000540033,NM_001308248.1;EVI5,missense_variant,p.Ile583Thr,ENST00000370331,NM_005665.5;EVI5,missense_variant,p.Ile201Thr,ENST00000491940,;EVI5,non_coding_transcript_exon_variant,,ENST00000468580,;EVI5,non_coding_transcript_exon_variant,,ENST00000492513,;EVI5,downstream_gene_variant,,ENST00000492613,;	G	ENSG00000067208	ENST00000540033	Transcript
RPL5	0	.	GRCh38	chr1	92837574	92837574	+	Missense_Mutation	SNP	G	G	A	novel		KAN_S12	NORMAL	G	G																c.646N>A	p.Glu216Lys	p.E216K	ENST00000370321	6/8	10	8	2				RPL5,missense_variant,p.Glu216Lys,ENST00000370321,NM_000969.3;FAM69A,intron_variant,,ENST00000615519,NM_001252273.1;FAM69A,downstream_gene_variant,,ENST00000613047,NM_001252271.1;FAM69A,downstream_gene_variant,,ENST00000370310,NM_001006605.4;FAM69A,downstream_gene_variant,,ENST00000613902,NM_001252269.1;FAM69A,downstream_gene_variant,,ENST00000616709,NM_001252270.1;RPL5,downstream_gene_variant,,E…	A	ENSG00000122406	ENST00000370321	Transcript
FAM69A	0	.	GRCh38	chr1	92843618	92843618	+	Missense_Mutation	SNP	G	G	T	novel		KAN_S12	NORMAL	G	G																c.1052N>A	p.Thr351Lys	p.T351K	ENST00000370310	5/5	12	10	2				FAM69A,missense_variant,p.Thr326Lys,ENST00000613047,NM_001252271.1;FAM69A,missense_variant,p.Thr351Lys,ENST00000370310,NM_001006605.4;FAM69A,missense_variant,p.Thr306Lys,ENST00000613902,NM_001252269.1;FAM69A,missense_variant,p.Thr292Lys,ENST00000616709,NM_001252270.1;FAM69A,intron_variant,,ENST00000615519,NM_001252273.1;RPL5,downstream_gene_variant,,ENST00000370321,NM_000969.3;SNORA66,downstream_…	T	ENSG00000154511	ENST00000370310	Transcript
CCDC18	0	.	GRCh38	chr1	93207298	93207298	+	Missense_Mutation	SNP	G	G	C	novel		KAN_S12	NORMAL	G	G																c.1109N>C	p.Arg370Pro	p.R370P	ENST00000343253	9/29	11	9	2				CCDC18,missense_variant,p.Arg370Pro,ENST00000343253,NM_001306076.1;CCDC18,missense_variant,p.Arg424Pro,ENST00000370276,;CCDC18,missense_variant,p.Arg370Pro,ENST00000401026,NM_206886.4;CCDC18,missense_variant,p.Arg90Pro,ENST00000455267,;CCDC18,missense_variant,p.Arg409Pro,ENST00000481180,;	C	ENSG00000122483	ENST00000343253	Transcript
CCDC18	0	.	GRCh38	chr1	93232515	93232515	+	Missense_Mutation	SNP	G	G	C	novel		KAN_S12	NORMAL	G	G																c.2379N>C	p.Gln793His	p.Q793H	ENST00000343253	18/29	9	7	2				CCDC18,missense_variant,p.Gln793His,ENST00000343253,NM_001306076.1;CCDC18,missense_variant,p.Gln847His,ENST00000370276,;CCDC18,missense_variant,p.Gln794His,ENST00000401026,NM_206886.4;CCDC18,missense_variant,p.Gln469His,ENST00000455267,;CCDC18,non_coding_transcript_exon_variant,,ENST00000421014,;	C	ENSG00000122483	ENST00000343253	Transcript
ARHGAP29	0	.	GRCh38	chr1	94179838	94179838	+	Missense_Mutation	SNP	C	C	A	novel		KAN_S12	NORMAL	C	C																c.2367N>T	p.Trp789Cys	p.W789C	ENST00000260526	20/23	7	5	2				ARHGAP29,missense_variant,p.Trp789Cys,ENST00000260526,NM_004815.3;ARHGAP29,non_coding_transcript_exon_variant,,ENST00000482481,;ARHGAP29,missense_variant,p.Trp789Cys,ENST00000552844,;	A	ENSG00000137962	ENST00000260526	Transcript
TMEM56	0	.	GRCh38	chr1	95150266	95150266	+	Missense_Mutation	SNP	G	G	T	novel		KAN_S12	NORMAL	G	G																c.304N>T	p.Asp102Tyr	p.D102Y	ENST00000370203	4/7	11	9	2				TMEM56,missense_variant,p.Asp102Tyr,ENST00000370203,NM_152487.2,NM_001199679.1;TMEM56-RWDD3,missense_variant,p.Asp102Tyr,ENST00000604534,NM_001199691.1;TMEM56,missense_variant,p.Asp102Tyr,ENST00000456991,;TMEM56,missense_variant,p.Asp102Tyr,ENST00000455656,;TMEM56-RWDD3,upstream_gene_variant,,ENST00000604203,;TMEM56,downstream_gene_variant,,ENST00000463375,;	T	ENSG00000152078	ENST00000370203	Transcript
DPYD	0	.	GRCh38	chr1	97382425	97382425	+	Missense_Mutation	SNP	T	T	G	novel		KAN_S12	NORMAL	T	T																c.1942N>C	p.Asn648His	p.N648H	ENST00000370192	15/23	11	9	2				DPYD,missense_variant,p.Asn648His,ENST00000370192,NM_000110.3;	G	ENSG00000188641	ENST00000370192	Transcript
SNX7	0	.	GRCh38	chr1	98738289	98738289	+	Missense_Mutation	SNP	C	C	T	novel		KAN_S12	NORMAL	C	C																c.1178N>T	p.Ala393Val	p.A393V	ENST00000306121	8/9	11	9	2				SNX7,missense_variant,p.Ala393Val,ENST00000306121,NM_015976.4;SNX7,missense_variant,p.Ala338Val,ENST00000529992,NM_152238.3;SNX7,intron_variant,,ENST00000528824,;	T	ENSG00000162627	ENST00000306121	Transcript
PLPPR4	0	.	GRCh38	chr1	99299205	99299205	+	Missense_Mutation	SNP	G	G	A	novel		KAN_S12	NORMAL	G	G																c.709N>A	p.Asp237Asn	p.D237N	ENST00000370185	4/7	6	4	2				PLPPR4,missense_variant,p.Asp237Asn,ENST00000370185,NM_014839.4;PLPPR4,missense_variant,p.Asp237Asn,ENST00000457765,NM_001166252.1;PLPPR4,missense_variant,p.Asp79Asn,ENST00000370184,;	A	ENSG00000117600	ENST00000370185	Transcript
FRRS1	0	.	GRCh38	chr1	99738145	99738145	+	Missense_Mutation	SNP	C	C	T	rs759815789		KAN_S12	NORMAL	C	C																c.700N>A	p.Glu234Lys	p.E234K	ENST00000287474	7/17	8	6	2				FRRS1,missense_variant,p.Glu234Lys,ENST00000287474,NM_001013660.2;	T	ENSG00000156869	ENST00000287474	Transcript
AGL	0	.	GRCh38	chr1	99884162	99884162	+	Missense_Mutation	SNP	G	G	A	novel		KAN_S12	NORMAL	G	G																c.2351N>A	p.Arg784Lys	p.R784K	ENST00000294724	18/34	6	4	2				AGL,missense_variant,p.Arg784Lys,ENST00000294724,NM_000028.2;AGL,missense_variant,p.Arg784Lys,ENST00000361915,NM_000642.2;AGL,missense_variant,p.Arg784Lys,ENST00000370163,NM_000643.2;AGL,missense_variant,p.Arg784Lys,ENST00000370165,NM_000644.2;AGL,missense_variant,p.Arg768Lys,ENST00000370161,NM_000646.2;AC096949.1,missense_variant,p.Arg767Lys,ENST00000361522,NM_000645.2;AGL,3_prime_UTR_variant,,E…	A	ENSG00000162688	ENST00000294724	Transcript
MFSD14A	0	.	GRCh38	chr1	100061871	100061871	+	Missense_Mutation	SNP	T	T	A	novel		KAN_S12	NORMAL	T	T																c.408N>A	p.Phe136Leu	p.F136L	ENST00000370152	5/12	14	12	2				MFSD14A,missense_variant,p.Phe136Leu,ENST00000370152,NM_033055.2;RP4-714D9.2,intron_variant,,ENST00000432294,;MFSD14A,non_coding_transcript_exon_variant,,ENST00000421661,;	A	ENSG00000156875	ENST00000370152	Transcript
SASS6	0	.	GRCh38	chr1	100105897	100105897	+	Missense_Mutation	SNP	G	G	A	novel		KAN_S12	NORMAL	G	G																c.1415N>T	p.Thr472Met	p.T472M	ENST00000287482	13/17	8	6	2				SASS6,missense_variant,p.Thr472Met,ENST00000287482,NM_194292.2,NM_001304829.1;SASS6,non_coding_transcript_exon_variant,,ENST00000462159,;	A	ENSG00000156876	ENST00000287482	Transcript
TRMT13	0	.	GRCh38	chr1	100136888	100136888	+	Missense_Mutation	SNP	G	G	T	novel		KAN_S12	NORMAL	G	G																c.154N>T	p.Asp52Tyr	p.D52Y	ENST00000370141	2/11	11	9	2				TRMT13,missense_variant,p.Asp52Tyr,ENST00000370141,NM_019083.2;TRMT13,missense_variant,p.Asp21Tyr,ENST00000370139,;TRMT13,missense_variant,p.Asp52Tyr,ENST00000370143,;SASS6,upstream_gene_variant,,ENST00000287482,NM_194292.2,NM_001304829.1;SASS6,upstream_gene_variant,,ENST00000462159,;TRMT13,missense_variant,p.Asp52Tyr,ENST00000482437,;	T	ENSG00000122435	ENST00000370141	Transcript
CDC14A	0	.	GRCh38	chr1	100455412	100455412	+	Missense_Mutation	SNP	A	A	G	novel		KAN_S12	NORMAL	A	A																c.527N>G	p.Glu176Gly	p.E176G	ENST00000361544	8/15	9	7	2				CDC14A,missense_variant,p.Glu176Gly,ENST00000336454,NM_003672.3;CDC14A,missense_variant,p.Glu176Gly,ENST00000361544,NM_001319210.1,NM_033312.2,NM_001319212.1;CDC14A,missense_variant,p.Glu118Gly,ENST00000635056,NM_001319211.1;CDC14A,missense_variant,p.Glu176Gly,ENST00000370124,NM_033313.2;CDC14A,missense_variant,p.Glu177Gly,ENST00000455467,;	G	ENSG00000079335	ENST00000361544	Transcript
SLC30A7	0	.	GRCh38	chr1	100965830	100965830	+	Missense_Mutation	SNP	A	A	G	novel		KAN_S12	NORMAL	A	A																c.995N>G	p.Asp332Gly	p.D332G	ENST00000370112	10/12	12	10	2				SLC30A7,missense_variant,p.Asp332Gly,ENST00000370112,NM_133496.4,NM_001144884.1;SLC30A7,missense_variant,p.Asp332Gly,ENST00000357650,;SLC30A7,missense_variant,p.Asp52Gly,ENST00000370111,;	G	ENSG00000162695	ENST00000370112	Transcript
COL11A1	0	.	GRCh38	chr1	102881749	102881749	+	Missense_Mutation	SNP	C	C	A	novel		KAN_S12	NORMAL	C	C																c.4988N>T	p.Trp1663Leu	p.W1663L	ENST00000370096	65/67	5	3	2				COL11A1,missense_variant,p.Trp1675Leu,ENST00000358392,NM_080629.2;COL11A1,missense_variant,p.Trp1663Leu,ENST00000370096,NM_001854.3;COL11A1,missense_variant,p.Trp1624Leu,ENST00000353414,NM_001190709.1;COL11A1,missense_variant,p.Trp1547Leu,ENST00000512756,NM_080630.3;COL11A1,3_prime_UTR_variant,,ENST00000635193,;COL11A1,upstream_gene_variant,,ENST00000470170,;	A	ENSG00000060718	ENST00000370096	Transcript
RP11-153F1.2	0	.	GRCh38	chr1	103429289	103429289	+	3'Flank	SNP	A	A	C	novel		KAN_S12	NORMAL	A	A																			ENST00000414923		8	6	2				RP11-153F1.2,downstream_gene_variant,,ENST00000414923,;RP11-153F1.1,splice_region_variant,,ENST00000444810,;RP11-153F1.1,splice_region_variant,,ENST00000447322,;	C	ENSG00000230759	ENST00000414923	Transcript
VAV3	0	.	GRCh38	chr1	107768470	107768470	+	Nonsense_Mutation	SNP	C	C	A	novel		KAN_S12	NORMAL	C	C																c.688N>T	p.Glu230Ter	p.E230*	ENST00000370056	7/27	11	9	2				VAV3,stop_gained,p.Glu230Ter,ENST00000370056,NM_006113.4;VAV3,stop_gained,p.Glu230Ter,ENST00000527011,;VAV3,stop_gained,p.Glu225Ter,ENST00000490388,;VAV3,non_coding_transcript_exon_variant,,ENST00000343258,;VAV3,non_coding_transcript_exon_variant,,ENST00000469325,;VAV3,non_coding_transcript_exon_variant,,ENST00000524574,;VAV3,downstream_gene_variant,,ENST00000530671,;	A	ENSG00000134215	ENST00000370056	Transcript
LRIG2	0	.	GRCh38	chr1	113123991	113123991	+	Missense_Mutation	SNP	G	G	A	rs61751735		KAN_S12	NORMAL	G	G																c.3088N>A	p.Gly1030Arg	p.G1030R	ENST00000361127	18/18	27	19	8				LRIG2,missense_variant,p.Gly1030Arg,ENST00000361127,NM_001312686.1,NM_014813.2;LRIG2,non_coding_transcript_exon_variant,,ENST00000492207,;LRIG2,non_coding_transcript_exon_variant,,ENST00000466161,;RLIMP2,downstream_gene_variant,,ENST00000427891,;	A	ENSG00000198799	ENST00000361127	Transcript
PHTF1	0	.	GRCh38	chr1	113738231	113738231	+	Missense_Mutation	SNP	C	C	A	novel		KAN_S12	NORMAL	C	C																c.210N>T	p.Trp70Cys	p.W70C	ENST00000369604	5/19	13	11	2				PHTF1,missense_variant,p.Trp70Cys,ENST00000369604,NM_001323044.1,NM_001323041.1,NM_001323043.1,NM_001323045.1;PHTF1,missense_variant,p.Trp70Cys,ENST00000393357,NM_001323042.1,NM_006608.2;PHTF1,missense_variant,p.Trp70Cys,ENST00000369598,;PHTF1,missense_variant,p.Trp70Cys,ENST00000357783,NM_001323052.1,NM_001323053.1,NM_001323048.1,NM_001323049.1,NM_001323047.1,NM_001323050.1;PHTF1,missense_varian…	A	ENSG00000116793	ENST00000369604	Transcript
RSBN1	0	.	GRCh38	chr1	113765996	113765996	+	Nonsense_Mutation	SNP	G	G	T	novel		KAN_S12	NORMAL	G	G																c.2393N>A	p.Ser798Ter	p.S798*	ENST00000261441	7/7	8	6	2				RSBN1,stop_gained,p.Ser798Ter,ENST00000261441,NM_018364.4;RSBN1,stop_gained,p.Ser798Ter,ENST00000612242,;RSBN1,stop_gained,p.Ser681Ter,ENST00000616024,;RSBN1,stop_gained,p.Ser750Ter,ENST00000615321,;RSBN1,downstream_gene_variant,,ENST00000369581,;RSBN1,3_prime_UTR_variant,,ENST00000476412,;	T	ENSG00000081019	ENST00000261441	Transcript
BCAS2	0	.	GRCh38	chr1	114581560	114581560	+	Missense_Mutation	SNP	A	A	T	novel		KAN_S12	NORMAL	A	A																c.32N>A	p.Val11Asp	p.V11D	ENST00000369541	1/7	11	9	2				BCAS2,missense_variant,p.Val11Asp,ENST00000369541,NM_005872.2;DENND2C,downstream_gene_variant,,ENST00000393274,NM_001256404.1;DENND2C,downstream_gene_variant,,ENST00000393276,NM_198459.3;DENND2C,downstream_gene_variant,,ENST00000393277,;BCAS2,non_coding_transcript_exon_variant,,ENST00000485021,;DENND2C,downstream_gene_variant,,ENST00000495031,;	T	ENSG00000116752	ENST00000369541	Transcript
SYCP1	0	.	GRCh38	chr1	114946313	114946313	+	Nonsense_Mutation	SNP	G	G	T	novel		KAN_S12	NORMAL	G	G																c.2179N>T	p.Glu727Ter	p.E727*	ENST00000369522	26/32	11	9	2				SYCP1,stop_gained,p.Glu727Ter,ENST00000369522,NM_003176.3,NM_001282541.1;SYCP1,stop_gained,p.Glu727Ter,ENST00000369518,;SYCP1,stop_gained,p.Glu727Ter,ENST00000618516,;SYCP1,stop_gained,p.Glu727Ter,ENST00000613524,NM_001282542.1;SYCP1,stop_gained,p.Glu727Ter,ENST00000455987,;SYCP1,downstream_gene_variant,,ENST00000482717,;	T	ENSG00000198765	ENST00000369522	Transcript
CD101	0	.	GRCh38	chr1	117034057	117034057	+	Missense_Mutation	SNP	A	A	G	rs150494742		KAN_S12	NORMAL	A	A																c.3022N>G	p.Thr1008Ala	p.T1008A	ENST00000369470	9/10	25	11	14				CD101,missense_variant,p.Thr1008Ala,ENST00000369470,NM_001256106.2,NM_004258.5,NM_001256109.2,NM_001256111.2;CD101,missense_variant,p.Thr1008Ala,ENST00000256652,;RP11-27K13.3,intron_variant,,ENST00000445523,;RP11-27K13.3,upstream_gene_variant,,ENST00000421254,;CD101,non_coding_transcript_exon_variant,,ENST00000467588,;CD101,non_coding_transcript_exon_variant,,ENST00000460180,;	G	ENSG00000134256	ENST00000369470	Transcript
SPAG17	0	.	GRCh38	chr1	117996388	117996388	+	Missense_Mutation	SNP	G	G	T	novel		KAN_S12	NORMAL	G	G																c.5035N>A	p.Pro1679Thr	p.P1679T	ENST00000336338	34/49	11	9	2				SPAG17,missense_variant,p.Pro1679Thr,ENST00000336338,NM_206996.2;SPAG17,missense_variant,p.Pro159Thr,ENST00000437255,;	T	ENSG00000155761	ENST00000336338	Transcript
SPAG17	0	.	GRCh38	chr1	118016162	118016162	+	Missense_Mutation	SNP	A	A	T	novel		KAN_S12	NORMAL	A	A																c.4090N>A	p.Ser1364Thr	p.S1364T	ENST00000336338	29/49	10	8	2				SPAG17,missense_variant,p.Ser1364Thr,ENST00000336338,NM_206996.2;	T	ENSG00000155761	ENST00000336338	Transcript
SPAG17	0	.	GRCh38	chr1	118016166	118016166	+	Missense_Mutation	SNP	A	A	T	novel		KAN_S12	NORMAL	A	A																c.4086N>A	p.Ser1362Arg	p.S1362R	ENST00000336338	29/49	13	11	2				SPAG17,missense_variant,p.Ser1362Arg,ENST00000336338,NM_206996.2;	T	ENSG00000155761	ENST00000336338	Transcript
HSD3B2	0	.	GRCh38	chr1	119422231	119422231	+	Missense_Mutation	SNP	A	A	G	novel		KAN_S12	NORMAL	A	A																c.730N>G	p.Lys244Glu	p.K244E	ENST00000543831	4/4	60	27	33				HSD3B2,missense_variant,p.Lys244Glu,ENST00000543831,NM_001166120.1;HSD3B2,missense_variant,p.Lys244Glu,ENST00000369416,NM_000198.3;HSD3B2,downstream_gene_variant,,ENST00000433745,;HSD3B2,downstream_gene_variant,,ENST00000471656,;HSD3B2,downstream_gene_variant,,ENST00000443865,;HSD3B2,downstream_gene_variant,,ENST00000448448,;	G	ENSG00000203859	ENST00000543831	Transcript
HSD3B1	0	.	GRCh38	chr1	119514215	119514215	+	Missense_Mutation	SNP	G	G	T	novel		KAN_S12	NORMAL	G	G																c.692N>T	p.Trp231Leu	p.W231L	ENST00000369413	4/4	57	30	27				HSD3B1,missense_variant,p.Trp231Leu,ENST00000369413,NM_000862.2,NM_001328615.1;HSD3B1,missense_variant,p.Trp231Leu,ENST00000528909,;HSD3B1,downstream_gene_variant,,ENST00000531340,;HSD3B1,downstream_gene_variant,,ENST00000492140,;	T	ENSG00000203857	ENST00000369413	Transcript
PFN1P2	0	.	GRCh38	chr1	120436639	120436640	+	5'Flank	DEL	AG	-	-	novel		KAN_S12	NORMAL	AG	AG																			ENST00000604437		101	15	86				PFN1P2,upstream_gene_variant,,ENST00000604437,;NBPF8,non_coding_transcript_exon_variant,,ENST00000583271,;PFN1P2,upstream_gene_variant,,ENST00000621347,;	-	ENSG00000270392	ENST00000604437	Transcript
NBPF8	0	.	GRCh38	chr1	120441298	120441298	+	RNA	SNP	A	A	T	novel		KAN_S12	NORMAL	A	A																n.757N>T			ENST00000583271	5/25	13	3	10				NBPF8,non_coding_transcript_exon_variant,,ENST00000583271,;	T	ENSG00000270231	ENST00000583271	Transcript
NBPF8	0	.	GRCh38	chr1	120449388	120449388	+	RNA	SNP	G	G	A	rs587605093		KAN_S12	NORMAL	G	G																n.1957N>A			ENST00000583271	11/25	110	36	74				NBPF8,non_coding_transcript_exon_variant,,ENST00000583271,;	A	ENSG00000270231	ENST00000583271	Transcript
NBPF8	0	.	GRCh38	chr1	120449395	120449395	+	RNA	SNP	C	C	G	rs587738688		KAN_S12	NORMAL	C	C																n.1964N>G			ENST00000583271	11/25	102	72	30				NBPF8,non_coding_transcript_exon_variant,,ENST00000583271,;	G	ENSG00000270231	ENST00000583271	Transcript
NBPF8	0	.	GRCh38	chr1	120452200	120452200	+	RNA	SNP	T	T	G	rs587735550		KAN_S12	NORMAL	T	T																n.2158N>G			ENST00000583271	13/25	37	4	33				NBPF8,non_coding_transcript_exon_variant,,ENST00000583271,;	G	ENSG00000270231	ENST00000583271	Transcript
NBPF8	0	.	GRCh38	chr1	120460584	120460584	+	RNA	SNP	G	A	A	novel		KAN_S12	NORMAL	G	G																n.2796N>A			ENST00000583271	18/25	137	4	133				NBPF8,non_coding_transcript_exon_variant,,ENST00000583271,;	A	ENSG00000270231	ENST00000583271	Transcript
NBPF8	0	.	GRCh38	chr1	120466107	120466107	+	RNA	SNP	C	G	G	novel		KAN_S12	NORMAL	C	C																n.3698N>G			ENST00000583271	25/25	137	8	129				NBPF8,non_coding_transcript_exon_variant,,ENST00000583271,;	G	ENSG00000270231	ENST00000583271	Transcript
SRGAP2C	0	.	GRCh38	chr1	121374827	121374827	+	Missense_Mutation	SNP	A	A	G	novel		KAN_S12	NORMAL	A	A																c.704N>G	p.His235Arg	p.H235R	ENST00000367123	7/10	30	22	8				SRGAP2C,missense_variant,p.His235Arg,ENST00000367123,NM_001271872.1,NM_001329984.1;SRGAP2C,missense_variant,p.His82Arg,ENST00000304465,;SRGAP2-AS1,intron_variant,,ENST00000437515,;	G	ENSG00000171943	ENST00000367123	Transcript
NBPF15	0	.	GRCh38	chr1	144437026	144437026	+	Missense_Mutation	SNP	C	C	T	novel		KAN_S12	NORMAL	C	C																c.362N>A	p.Arg121His	p.R121H	ENST00000577412	9/21	232	138	94				NBPF15,missense_variant,p.Arg121His,ENST00000577412,NM_001170755.2;NBPF15,missense_variant,p.Arg121His,ENST00000488031,;NBPF15,missense_variant,p.Arg121His,ENST00000581897,NM_173638.4;NBPF15,non_coding_transcript_exon_variant,,ENST00000584793,;NBPF15,downstream_gene_variant,,ENST00000579734,;NBPF15,downstream_gene_variant,,ENST00000478419,;	T	ENSG00000266338	ENST00000577412	Transcript
PPIAL4D	0	.	GRCh38	chr1	145241802	145241802	+	Missense_Mutation	SNP	T	T	C	novel		KAN_S12	NORMAL	T	T																c.323N>G	p.Asn108Ser	p.N108S	ENST00000544708	1/1	121	59	62				PPIAL4D,missense_variant,p.Asn108Ser,ENST00000544708,NM_001164261.1;	C	ENSG00000256374	ENST00000544708	Transcript
NBPF20	0	.	GRCh38	chr1	145393098	145393098	+	Missense_Mutation	SNP	T	T	C	novel		KAN_S12	NORMAL	T	T																c.157N>G	p.Ile53Val	p.I53V	ENST00000392971	11/138	21	10	11				NBPF20,missense_variant,p.Ile398Val,ENST00000369373,;NBPF20,missense_variant,p.Ile53Val,ENST00000392971,NM_001278267.1;NBPF20,intron_variant,,ENST00000622803,;NBPF20,intron_variant,,ENST00000594479,;NBPF20,intron_variant,,ENST00000620821,;	C	ENSG00000162825	ENST00000392971	Transcript
ANKRD35	0	.	GRCh38	chr1	145872994	145872994	+	Missense_Mutation	SNP	T	C	C	rs41315701		KAN_S12	NORMAL	T	T																c.1775N>G	p.Gln592Arg	p.Q592R	ENST00000355594	10/14	55	0	55				ANKRD35,missense_variant,p.Gln592Arg,ENST00000355594,NM_144698.4;ANKRD35,missense_variant,p.Gln502Arg,ENST00000544626,NM_001280799.1;	C	ENSG00000198483	ENST00000355594	Transcript
ANKRD35	0	.	GRCh38	chr1	145873487	145873487	+	Missense_Mutation	SNP	G	G	A	rs6670984		KAN_S12	NORMAL	G	G																c.1282N>T	p.Pro428Ser	p.P428S	ENST00000355594	10/14	126	67	59				ANKRD35,missense_variant,p.Pro428Ser,ENST00000355594,NM_144698.4;ANKRD35,missense_variant,p.Pro338Ser,ENST00000544626,NM_001280799.1;	A	ENSG00000198483	ENST00000355594	Transcript
ITGA10	0	.	GRCh38	chr1	145898994	145898994	+	Missense_Mutation	SNP	C	C	T	rs2274616		KAN_S12	NORMAL	C	C																c.2174N>A	p.Arg725Gln	p.R725Q	ENST00000369304	17/30	61	28	33				ITGA10,missense_variant,p.Arg725Gln,ENST00000369304,NM_003637.4;ITGA10,missense_variant,p.Arg582Gln,ENST00000539363,NM_001303040.1,NM_001303041.1;ITGA10,downstream_gene_variant,,ENST00000481236,;	T	ENSG00000143127	ENST00000369304	Transcript
NBPF10	0	.	GRCh38	chr1	146069569	146069569	+	Missense_Mutation	SNP	C	C	T	novel		KAN_S12	NORMAL	C	C																c.10784N>A	p.Arg3595His	p.R3595H	ENST00000583866	86/90	326	148	178				NBPF10,missense_variant,p.Arg3595His,ENST00000583866,NM_001302371.1,NM_001039703.5;NBPF10,missense_variant,p.Arg1039His,ENST00000617010,;NBPF10,intron_variant,,ENST00000610925,;NBPF10,intron_variant,,ENST00000622244,;NBPF10,intron_variant,,ENST00000613557,;NBPF10,intron_variant,,ENST00000616399,;NBPF10,intron_variant,,ENST00000613224,;	T	ENSG00000271425	ENST00000583866	Transcript
NBPF10	0	.	GRCh38	chr1	146069630	146069630	+	Missense_Mutation	SNP	G	G	C	novel		KAN_S12	NORMAL	G	G																c.10723N>G	p.Leu3575Val	p.L3575V	ENST00000583866	86/90	413	302	111				NBPF10,missense_variant,p.Leu3575Val,ENST00000583866,NM_001302371.1,NM_001039703.5;NBPF10,missense_variant,p.Leu1019Val,ENST00000617010,;NBPF10,intron_variant,,ENST00000610925,;NBPF10,intron_variant,,ENST00000622244,;NBPF10,intron_variant,,ENST00000613557,;NBPF10,intron_variant,,ENST00000616399,;NBPF10,intron_variant,,ENST00000613224,;	C	ENSG00000271425	ENST00000583866	Transcript
NBPF10	0	.	GRCh38	chr1	146069686	146069686	+	Missense_Mutation	SNP	C	C	T	novel		KAN_S12	NORMAL	C	C																c.10667N>A	p.Gly3556Glu	p.G3556E	ENST00000583866	86/90	229	170	59				NBPF10,missense_variant,p.Gly3556Glu,ENST00000583866,NM_001302371.1,NM_001039703.5;NBPF10,missense_variant,p.Gly1000Glu,ENST00000617010,;NBPF10,intron_variant,,ENST00000610925,;NBPF10,intron_variant,,ENST00000622244,;NBPF10,intron_variant,,ENST00000613557,;NBPF10,intron_variant,,ENST00000616399,;NBPF10,intron_variant,,ENST00000613224,;	T	ENSG00000271425	ENST00000583866	Transcript
NBPF10	0	.	GRCh38	chr1	146075137	146075137	+	Missense_Mutation	SNP	T	T	C	novel		KAN_S12	NORMAL	T	T																c.9814N>G	p.Lys3272Glu	p.K3272E	ENST00000583866	79/90	7	4	2				NBPF10,missense_variant,p.Lys3272Glu,ENST00000583866,NM_001302371.1,NM_001039703.5;NBPF10,missense_variant,p.Lys647Glu,ENST00000617010,;NBPF10,intron_variant,,ENST00000610925,;NBPF10,intron_variant,,ENST00000622244,;NBPF10,intron_variant,,ENST00000613557,;NBPF10,intron_variant,,ENST00000616399,;NBPF10,intron_variant,,ENST00000613224,;	C	ENSG00000271425	ENST00000583866	Transcript
NBPF10	0	.	GRCh38	chr1	146121510	146121510	+	Missense_Mutation	SNP	A	C	C	novel		KAN_S12	NORMAL	A	A																c.2746N>G	p.Phe916Val	p.F916V	ENST00000583866	20/90	14	0	13				NBPF10,missense_variant,p.Phe916Val,ENST00000583866,NM_001302371.1,NM_001039703.5;NBPF10,5_prime_UTR_variant,,ENST00000617010,;NBPF10,intron_variant,,ENST00000610925,;NBPF10,intron_variant,,ENST00000622244,;NBPF10,intron_variant,,ENST00000613557,;NBPF10,intron_variant,,ENST00000616399,;NBPF10,intron_variant,,ENST00000613224,;RP11-458D21.5,3_prime_UTR_variant,,ENST00000612520,;	C	ENSG00000271425	ENST00000583866	Transcript
NBPF10	0	.	GRCh38	chr1	146135471	146135471	+	Missense_Mutation	SNP	T	C	C	rs3926769		KAN_S12	NORMAL	T	T																c.1142N>G	p.Lys381Arg	p.K381R	ENST00000583866	8/90	17	0	17				NBPF10,missense_variant,p.Lys381Arg,ENST00000583866,NM_001302371.1,NM_001039703.5;NBPF10,missense_variant,p.Lys41Arg,ENST00000610925,;NBPF10,missense_variant,p.Lys381Arg,ENST00000622244,;NBPF10,missense_variant,p.Lys381Arg,ENST00000613557,;NBPF10,missense_variant,p.Lys346Arg,ENST00000616399,;NBPF10,5_prime_UTR_variant,,ENST00000617010,;NBPF10,intron_variant,,ENST00000613224,;RP11-458D21.5,3_prime…	C	ENSG00000271425	ENST00000583866	Transcript
NBPF12	0	.	GRCh38	chr1	146964988	146964988	+	Missense_Mutation	SNP	T	T	A	rs375255631		KAN_S12	NORMAL	T	T																c.662N>A	p.Ile221Asn	p.I221N	ENST00000617931	10/36	106	58	48				NBPF12,missense_variant,p.Ile221Asn,ENST00000617931,;NBPF12,missense_variant,p.Ile221Asn,ENST00000617844,NM_001278141.1;NBPF12,missense_variant,p.Ile221Asn,ENST00000611443,;NBPF12,missense_variant,p.Ile221Asn,ENST00000579935,;NBPF12,missense_variant,p.Ile221Asn,ENST00000617614,;NBPF12,intron_variant,,ENST00000613714,;NBPF12,intron_variant,,ENST00000617864,;NBPF12,intron_variant,,ENST00000439206,;	A	ENSG00000268043	ENST00000617931	Transcript
NBPF12	0	.	GRCh38	chr1	146991176	146991176	+	Missense_Mutation	SNP	T	T	G	rs200504525		KAN_S12	NORMAL	T	T																c.3687N>G	p.Cys1229Trp	p.C1229W	ENST00000617931	32/36	135	70	65				NBPF12,missense_variant,p.Cys1229Trp,ENST00000617931,;NBPF12,missense_variant,p.Cys1229Trp,ENST00000617844,NM_001278141.1;NBPF12,missense_variant,p.Cys883Trp,ENST00000579935,;NBPF12,intron_variant,,ENST00000611443,;NBPF12,intron_variant,,ENST00000617614,;NBPF12,intron_variant,,ENST00000613714,;NBPF12,intron_variant,,ENST00000617864,;NBPF12,intron_variant,,ENST00000439206,;	G	ENSG00000268043	ENST00000617931	Transcript
NBPF11	0	.	GRCh38	chr1	148120602	148120602	+	Missense_Mutation	SNP	C	C	T	novel		KAN_S12	NORMAL	C	C																c.887N>A	p.Cys296Tyr	p.C296Y	ENST00000615281	10/24	83	59	24				NBPF11,missense_variant,p.Cys296Tyr,ENST00000615281,NM_183372.5;NBPF11,missense_variant,p.Cys296Tyr,ENST00000614015,NM_001101663.4;NBPF11,missense_variant,p.Cys261Tyr,ENST00000614785,;NBPF11,missense_variant,p.Cys221Tyr,ENST00000613531,;NBPF11,missense_variant,p.Cys221Tyr,ENST00000614506,;	T	ENSG00000263956	ENST00000615281	Transcript
NBPF11	0	.	GRCh38	chr1	148120603	148120603	+	Missense_Mutation	SNP	A	A	G	novel		KAN_S12	NORMAL	A	A																c.886N>C	p.Cys296Arg	p.C296R	ENST00000615281	10/24	83	59	24				NBPF11,missense_variant,p.Cys296Arg,ENST00000615281,NM_183372.5;NBPF11,missense_variant,p.Cys296Arg,ENST00000614015,NM_001101663.4;NBPF11,missense_variant,p.Cys261Arg,ENST00000614785,;NBPF11,missense_variant,p.Cys221Arg,ENST00000613531,;NBPF11,missense_variant,p.Cys221Arg,ENST00000614506,;	G	ENSG00000263956	ENST00000615281	Transcript
NBPF11	0	.	GRCh38	chr1	148126846	148126846	+	Missense_Mutation	SNP	T	T	C	rs57784339		KAN_S12	NORMAL	T	T																c.158N>G	p.Asn53Ser	p.N53S	ENST00000615281	5/24	79	37	42				NBPF11,missense_variant,p.Asn53Ser,ENST00000615281,NM_183372.5;NBPF11,missense_variant,p.Asn53Ser,ENST00000614015,NM_001101663.4;NBPF11,synonymous_variant,p.Gln52=,ENST00000614785,;NBPF11,synonymous_variant,p.Gln12=,ENST00000613531,;NBPF11,synonymous_variant,p.Gln12=,ENST00000614506,;PFN1P4,upstream_gene_variant,,ENST00000450970,;	C	ENSG00000263956	ENST00000615281	Transcript
NBPF14	0	.	GRCh38	chr1	148559961	148559961	+	Missense_Mutation	SNP	T	T	C	novel		KAN_S12	NORMAL	T	T																c.4561N>G	p.Ser1521Gly	p.S1521G	ENST00000619423	37/71	210	128	82				NBPF14,missense_variant,p.Ser1521Gly,ENST00000619423,NM_015383.2;NBPF14,missense_variant,p.Ser1352Gly,ENST00000614999,;NBPF14,intron_variant,,ENST00000621066,;NBPF14,intron_variant,,ENST00000581201,;NBPF14,intron_variant,,ENST00000621070,;NBPF14,intron_variant,,ENST00000620240,;NBPF14,intron_variant,,ENST00000614329,;NBPF14,intron_variant,,ENST00000616120,;NBPF14,intron_variant,,ENST00000611826,;	C	ENSG00000270629	ENST00000619423	Transcript
NBPF14	0	.	GRCh38	chr1	148593602	148593602	+	Missense_Mutation	SNP	G	G	A	novel		KAN_S12	NORMAL	G	G																c.274N>T	p.Leu92Phe	p.L92F	ENST00000619423	3/71	149	110	39				NBPF14,missense_variant,p.Leu92Phe,ENST00000619423,NM_015383.2;NBPF14,missense_variant,p.Leu92Phe,ENST00000614999,;NBPF14,missense_variant,p.Leu23Phe,ENST00000621066,;NBPF14,missense_variant,p.Leu92Phe,ENST00000581201,;NBPF14,missense_variant,p.Leu92Phe,ENST00000621070,;NBPF14,missense_variant,p.Leu92Phe,ENST00000611826,;NBPF14,intron_variant,,ENST00000620240,;NBPF14,intron_variant,,ENST000006143…	A	ENSG00000270629	ENST00000619423	Transcript
PDE4DIP	0	.	GRCh38	chr1	148972321	148972321	+	Missense_Mutation	SNP	C	C	T	rs1628172		KAN_S12	NORMAL	C	C																c.2122N>T	p.Arg708Cys	p.R708C	ENST00000369356	15/44	14	9	5				PDE4DIP,missense_variant,p.Arg871Cys,ENST00000529945,;PDE4DIP,missense_variant,p.Arg845Cys,ENST00000585156,;PDE4DIP,missense_variant,p.Arg708Cys,ENST00000369356,NM_001198834.3;PDE4DIP,missense_variant,p.Arg845Cys,ENST00000524974,;PDE4DIP,missense_variant,p.Arg708Cys,ENST00000369354,NM_014644.5;PDE4DIP,missense_variant,p.Arg774Cys,ENST00000618462,NM_001198832.2;PDE4DIP,missense_variant,p.Arg871Cys…	T	ENSG00000178104	ENST00000369356	Transcript
PDE4DIP	0	.	GRCh38	chr1	149005208	149005208	+	Missense_Mutation	SNP	C	C	T	rs2798901		KAN_S12	NORMAL	C	C																c.4186N>T	p.Arg1396Trp	p.R1396W	ENST00000369356	27/44	26	21	5				PDE4DIP,missense_variant,p.Arg1532Trp,ENST00000585156,;PDE4DIP,missense_variant,p.Arg1396Trp,ENST00000369356,NM_001198834.3;PDE4DIP,missense_variant,p.Arg1532Trp,ENST00000524974,;PDE4DIP,missense_variant,p.Arg1396Trp,ENST00000369354,NM_014644.5;PDE4DIP,missense_variant,p.Arg1352Trp,ENST00000618462,NM_001198832.2;RP4-791M13.5,downstream_gene_variant,,ENST00000531288,;PDE4DIP,intron_variant,,ENST00…	T	ENSG00000178104	ENST00000369356	Transcript
NBPF9	0	.	GRCh38	chr1	149063750	149063750	+	Missense_Mutation	SNP	C	C	A	novel		KAN_S12	NORMAL	C	C																c.1909N>T	p.Asp637Tyr	p.D637Y	ENST00000615421	19/29	46	27	19				NBPF9,missense_variant,p.Asp637Tyr,ENST00000615421,;NBPF9,missense_variant,p.Asp507Tyr,ENST00000621645,;NBPF9,missense_variant,p.Asp637Tyr,ENST00000584027,NM_001277444.1;NBPF9,missense_variant,p.Asp637Tyr,ENST00000613969,NM_001037501.2;NBPF9,missense_variant,p.Asp637Tyr,ENST00000613595,NM_001037675.3;NBPF9,missense_variant,p.Asp637Tyr,ENST00000610300,;NBPF9,3_prime_UTR_variant,,ENST00000483630,;N…	A	ENSG00000269713	ENST00000615421	Transcript
NBPF9	0	.	GRCh38	chr1	149072735	149072735	+	Missense_Mutation	SNP	A	A	T	novel		KAN_S12	NORMAL	A	A																c.1289N>A	p.Val430Asp	p.V430D	ENST00000615421	13/29	86	40	46				NBPF9,missense_variant,p.Val430Asp,ENST00000615421,;NBPF9,missense_variant,p.Val430Asp,ENST00000621645,;NBPF9,missense_variant,p.Val430Asp,ENST00000584027,NM_001277444.1;NBPF9,missense_variant,p.Val430Asp,ENST00000613969,NM_001037501.2;NBPF9,missense_variant,p.Val430Asp,ENST00000613595,NM_001037675.3;NBPF9,missense_variant,p.Val430Asp,ENST00000621074,;NBPF9,missense_variant,p.Val430Asp,ENST000006…	T	ENSG00000269713	ENST00000615421	Transcript
NBPF9	0	.	GRCh38	chr1	149075700	149075700	+	Missense_Mutation	SNP	G	G	C	novel		KAN_S12	NORMAL	G	G																c.943N>G	p.Leu315Val	p.L315V	ENST00000615421	11/29	218	152	66				NBPF9,missense_variant,p.Leu315Val,ENST00000615421,;NBPF9,missense_variant,p.Leu315Val,ENST00000621645,;NBPF9,missense_variant,p.Leu315Val,ENST00000584027,NM_001277444.1;NBPF9,missense_variant,p.Leu315Val,ENST00000613969,NM_001037501.2;NBPF9,missense_variant,p.Leu315Val,ENST00000613595,NM_001037675.3;NBPF9,missense_variant,p.Leu315Val,ENST00000621074,;NBPF9,missense_variant,p.Leu315Val,ENST000006…	C	ENSG00000269713	ENST00000615421	Transcript
NBPF9	0	.	GRCh38	chr1	149075770	149075770	+	Missense_Mutation	SNP	G	G	C	novel		KAN_S12	NORMAL	G	G																c.873N>G	p.Ile291Met	p.I291M	ENST00000615421	11/29	153	118	35				NBPF9,missense_variant,p.Ile291Met,ENST00000615421,;NBPF9,missense_variant,p.Ile291Met,ENST00000621645,;NBPF9,missense_variant,p.Ile291Met,ENST00000584027,NM_001277444.1;NBPF9,missense_variant,p.Ile291Met,ENST00000613969,NM_001037501.2;NBPF9,missense_variant,p.Ile291Met,ENST00000613595,NM_001037675.3;NBPF9,missense_variant,p.Ile291Met,ENST00000621074,;NBPF9,missense_variant,p.Ile291Met,ENST000006…	C	ENSG00000269713	ENST00000615421	Transcript
HIST2H2AB	0	.	GRCh38	chr1	149887542	149887543	+	Frame_Shift_Ins	INS	-	-	T	rs781824603		KAN_S12	NORMAL	-	-																c.374_375insA	p.Pro126AlafsTer?	p.P126Afs*?	ENST00000331128	1/1	550	417	133				HIST2H2AB,frameshift_variant,p.Pro126AlafsTer?,ENST00000331128,NM_175065.2;HIST2H2BE,upstream_gene_variant,,ENST00000369155,NM_003528.2;BOLA1,upstream_gene_variant,,ENST00000369153,;HIST2H2AC,downstream_gene_variant,,ENST00000331380,NM_003517.2;	T	ENSG00000184270	ENST00000331128	Transcript
MRPS21	0	.	GRCh38	chr1	150308112	150308112	+	Missense_Mutation	SNP	T	C	C	rs10480		KAN_S12	NORMAL	T	T																c.148N>C	p.Cys50Arg	p.C50R	ENST00000581066	2/2	50	0	50				MRPS21,missense_variant,p.Cys50Arg,ENST00000581066,NM_018997.3;MRPS21,missense_variant,p.Cys50Arg,ENST00000614145,NM_031901.5;AC242988.1,upstream_gene_variant,,ENST00000624245,;	C	ENSG00000266472	ENST00000581066	Transcript
PRPF3	0	.	GRCh38	chr1	150343283	150343284	+	Intron	INS	-	-	GTATACTAATATCTCTGCCTGACAGTTGACA	rs372916275		KAN_S12	NORMAL	-	-																c.1283-26_1283-25insGTATACTAATATCTCTGCCTGACAGTTGACA			ENST00000324862		26	10	16				PRPF3,intron_variant,,ENST00000324862,NM_004698.2;PRPF3,non_coding_transcript_exon_variant,,ENST00000493553,;PRPF3,intron_variant,,ENST00000467329,;PRPF3,upstream_gene_variant,,ENST00000476970,;	GTATACTAATATCTCTGCCTGACAGTTGACA	ENSG00000117360	ENST00000324862	Transcript
HRNR	0	.	GRCh38	chr1	152214800	152214800	+	Missense_Mutation	SNP	C	C	T	rs199952550		KAN_S12	NORMAL	C	C																c.6829N>A	p.Gly2277Ser	p.G2277S	ENST00000368801	3/3	45	32	13				HRNR,missense_variant,p.Gly2277Ser,ENST00000368801,NM_001009931.2;FLG-AS1,intron_variant,,ENST00000420707,;FLG-AS1,intron_variant,,ENST00000593011,;	T	ENSG00000197915	ENST00000368801	Transcript
HRNR	0	.	GRCh38	chr1	152215334	152215334	+	Missense_Mutation	SNP	G	A	A	rs145371085		KAN_S12	NORMAL	G	G																c.6295N>T	p.Pro2099Ser	p.P2099S	ENST00000368801	3/3	22	0	22				HRNR,missense_variant,p.Pro2099Ser,ENST00000368801,NM_001009931.2;FLG-AS1,intron_variant,,ENST00000420707,;FLG-AS1,intron_variant,,ENST00000593011,;	A	ENSG00000197915	ENST00000368801	Transcript
HRNR	0	.	GRCh38	chr1	152215700	152215700	+	Missense_Mutation	SNP	G	G	A	rs147618491		KAN_S12	NORMAL	G	G																c.5929N>T	p.Arg1977Cys	p.R1977C	ENST00000368801	3/3	185	115	70				HRNR,missense_variant,p.Arg1977Cys,ENST00000368801,NM_001009931.2;FLG-AS1,intron_variant,,ENST00000420707,;FLG-AS1,intron_variant,,ENST00000593011,;	A	ENSG00000197915	ENST00000368801	Transcript
HRNR	0	.	GRCh38	chr1	152216485	152216485	+	Missense_Mutation	SNP	C	C	T	rs76879172		KAN_S12	NORMAL	C	C																c.5144N>A	p.Arg1715His	p.R1715H	ENST00000368801	3/3	122	86	36				HRNR,missense_variant,p.Arg1715His,ENST00000368801,NM_001009931.2;FLG-AS1,intron_variant,,ENST00000420707,;FLG-AS1,intron_variant,,ENST00000593011,;	T	ENSG00000197915	ENST00000368801	Transcript
HRNR	0	.	GRCh38	chr1	152216522	152216522	+	Missense_Mutation	SNP	C	C	T	rs80018286		KAN_S12	NORMAL	C	C																c.5107N>A	p.Gly1703Ser	p.G1703S	ENST00000368801	3/3	73	44	29				HRNR,missense_variant,p.Gly1703Ser,ENST00000368801,NM_001009931.2;FLG-AS1,intron_variant,,ENST00000420707,;FLG-AS1,intron_variant,,ENST00000593011,;	T	ENSG00000197915	ENST00000368801	Transcript
HRNR	0	.	GRCh38	chr1	152216579	152216579	+	Missense_Mutation	SNP	G	C	C	rs4845749		KAN_S12	NORMAL	G	G																c.5050N>G	p.Arg1684Gly	p.R1684G	ENST00000368801	3/3	23	0	23				HRNR,missense_variant,p.Arg1684Gly,ENST00000368801,NM_001009931.2;FLG-AS1,intron_variant,,ENST00000420707,;FLG-AS1,intron_variant,,ENST00000593011,;	C	ENSG00000197915	ENST00000368801	Transcript
FLG	0	.	GRCh38	chr1	152309047	152309047	+	Missense_Mutation	SNP	A	A	C	rs80059102		KAN_S12	NORMAL	A	A																c.5839N>G	p.Trp1947Gly	p.W1947G	ENST00000368799	3/3	338	250	88				FLG,missense_variant,p.Trp1947Gly,ENST00000368799,NM_002016.1;FLG-AS1,intron_variant,,ENST00000420707,;FLG-AS1,intron_variant,,ENST00000593011,;FLG-AS1,upstream_gene_variant,,ENST00000392688,;	C	ENSG00000143631	ENST00000368799	Transcript
LCE1D	0	.	GRCh38	chr1	152797870	152797870	+	Missense_Mutation	SNP	G	G	A	rs748527463		KAN_S12	NORMAL	G	G																c.76N>A	p.Ala26Thr	p.A26T	ENST00000326233	2/2	394	298	96				LCE1D,missense_variant,p.Ala26Thr,ENST00000326233,NM_178352.2;	A	ENSG00000172155	ENST00000326233	Transcript
LCE1D	0	.	GRCh38	chr1	152797875	152797875	+	Frame_Shift_Del	DEL	T	T	-	novel		KAN_S12	NORMAL	T	T																c.81delN	p.Lys28AsnfsTer46	p.K28Nfs*46	ENST00000326233	2/2	290	111	179				LCE1D,frameshift_variant,p.Lys28AsnfsTer46,ENST00000326233,NM_178352.2;	-	ENSG00000172155	ENST00000326233	Transcript
LCE1D	0	.	GRCh38	chr1	152797878	152797879	+	Frame_Shift_Ins	INS	-	-	GTGTCCCCCAAAG	novel		KAN_S12	NORMAL	-	-																c.84_85insGTGTCCCCCAAAG	p.Cys29ValfsTer8	p.C29Vfs*8	ENST00000326233	2/2	289	79	210				LCE1D,frameshift_variant,p.Cys29ValfsTer8,ENST00000326233,NM_178352.2;	GTGTCCCCCAAAG	ENSG00000172155	ENST00000326233	Transcript
NUP210L	0	.	GRCh38	chr1	154058682	154058682	+	Missense_Mutation	SNP	T	T	G	novel		KAN_S12	NORMAL	T	T																c.2862N>C	p.Leu954Phe	p.L954F	ENST00000368559	21/40	21	17	4				NUP210L,missense_variant,p.Leu954Phe,ENST00000368559,NM_207308.2;NUP210L,missense_variant,p.Leu954Phe,ENST00000271854,NM_001159484.1;NUP210L,upstream_gene_variant,,ENST00000368553,;	G	ENSG00000143552	ENST00000368559	Transcript
GBA	0	.	GRCh38	chr1	155236376	155236376	+	Missense_Mutation	SNP	C	C	T	rs2230288		KAN_S12	NORMAL	C	C																c.1093N>A	p.Glu365Lys	p.E365K	ENST00000327247	9/12	203	109	94				GBA,missense_variant,p.Glu365Lys,ENST00000327247,NM_001005742.2,NM_001005741.2;GBA,missense_variant,p.Glu365Lys,ENST00000368373,NM_000157.3;GBA,missense_variant,p.Glu316Lys,ENST00000427500,NM_001171812.1;GBA,missense_variant,p.Glu278Lys,ENST00000428024,NM_001171811.1;GBA,non_coding_transcript_exon_variant,,ENST00000478472,;GBA,non_coding_transcript_exon_variant,,ENST00000491081,;GBA,intron_varian…	T	ENSG00000177628	ENST00000327247	Transcript
RHBG	0	.	GRCh38	chr1	156384556	156384557	+	Frame_Shift_Ins	INS	-	C	C	novel		KAN_S12	NORMAL	-	-																c.1264_1265insC	p.Asp425ArgfsTer18	p.D425Rfs*18	ENST00000537040	9/10	123	0	123				RHBG,frameshift_variant,p.Asp425ArgfsTer18,ENST00000537040,NM_020407.4,NM_001256395.1,NM_001256396.1;RP11-139I14.2,upstream_gene_variant,,ENST00000451362,;RHBG,intron_variant,,ENST00000494874,;RHBG,3_prime_UTR_variant,,ENST00000620376,;RHBG,3_prime_UTR_variant,,ENST00000451864,;RHBG,3_prime_UTR_variant,,ENST00000613460,;RHBG,3_prime_UTR_variant,,ENST00000612897,;RHBG,non_coding_transcript_exon_va…	C	ENSG00000132677	ENST00000537040	Transcript
ARHGEF11	0	.	GRCh38	chr1	156978377	156978377	+	Missense_Mutation	SNP	C	C	T	rs201406921		KAN_S12	NORMAL	C	C																c.337N>A	p.Ala113Thr	p.A113T	ENST00000368194	6/41	34	17	17				ARHGEF11,missense_variant,p.Ala113Thr,ENST00000368194,NM_198236.2;ARHGEF11,missense_variant,p.Ala113Thr,ENST00000361409,NM_014784.3;	T	ENSG00000132694	ENST00000368194	Transcript
SPTA1	0	.	GRCh38	chr1	158647698	158647698	+	Missense_Mutation	SNP	G	G	T	novel		KAN_S12	NORMAL	G	G																c.3737N>A	p.Ala1246Glu	p.A1246E	ENST00000368147	27/52	13	11	2				SPTA1,missense_variant,p.Ala1246Glu,ENST00000368147,NM_003126.2;	T	ENSG00000163554	ENST00000368147	Transcript
IGSF9	0	.	GRCh38	chr1	159934784	159934784	+	Missense_Mutation	SNP	C	C	A	novel		KAN_S12	NORMAL	C	C																c.712N>T	p.Val238Phe	p.V238F	ENST00000368094	7/21	171	77	94				IGSF9,missense_variant,p.Val238Phe,ENST00000368094,NM_001135050.1;IGSF9,missense_variant,p.Val238Phe,ENST00000361509,NM_020789.3;IGSF9,missense_variant,p.Val238Phe,ENST00000611023,;IGSF9,non_coding_transcript_exon_variant,,ENST00000476102,;IGSF9,upstream_gene_variant,,ENST00000493195,;IGSF9,upstream_gene_variant,,ENST00000496645,;	A	ENSG00000085552	ENST00000368094	Transcript
ATP1A4	0	.	GRCh38	chr1	160153210	160153210	+	Missense_Mutation	SNP	G	G	A	rs7549352		KAN_S12	NORMAL	G	G																c.193N>A	p.Val65Met	p.V65M	ENST00000368081	2/22	41	18	23				ATP1A4,missense_variant,p.Val65Met,ENST00000368081,NM_144699.3;ATP1A4,missense_variant,p.Val65Met,ENST00000477338,;	A	ENSG00000132681	ENST00000368081	Transcript
NDUFS2	0	.	GRCh38	chr1	161206419	161206419	+	Missense_Mutation	SNP	C	C	A	novel		KAN_S12	NORMAL	C	C																c.215N>A	p.Pro72Gln	p.P72Q	ENST00000367993	4/15	49	18	31				NDUFS2,missense_variant,p.Pro72Gln,ENST00000392179,NM_001166159.1;NDUFS2,missense_variant,p.Pro72Gln,ENST00000367993,NM_004550.4;NDUFS2,non_coding_transcript_exon_variant,,ENST00000478866,;NDUFS2,non_coding_transcript_exon_variant,,ENST00000467295,;NDUFS2,non_coding_transcript_exon_variant,,ENST00000496553,;NDUFS2,non_coding_transcript_exon_variant,,ENST00000496133,;NDUFS2,non_coding_transcript_e…	A	ENSG00000158864	ENST00000367993	Transcript
TIPRL	0	.	GRCh38	chr1	168200017	168200017	+	Missense_Mutation	SNP	G	G	C	novel		KAN_S12	NORMAL	G	G																c.790N>C	p.Asp264His	p.D264H	ENST00000367833	7/7	10	7	2				TIPRL,missense_variant,p.Asp264His,ENST00000367833,NM_152902.4;	C	ENSG00000143155	ENST00000367833	Transcript
CCDC181	0	.	GRCh38	chr1	169419125	169419125	+	Missense_Mutation	SNP	T	T	C	novel		KAN_S12	NORMAL	T	T																c.1103N>G	p.Lys368Arg	p.K368R	ENST00000367806	4/6	28	24	4				CCDC181,missense_variant,p.Lys368Arg,ENST00000545005,NM_001300968.1;CCDC181,missense_variant,p.Lys368Arg,ENST00000367805,NM_021179.2;CCDC181,missense_variant,p.Lys368Arg,ENST00000367806,NM_001300969.1;CCDC181,missense_variant,p.Lys368Arg,ENST00000491570,;CCDC181,downstream_gene_variant,,ENST00000456107,;	C	ENSG00000117477	ENST00000367806	Transcript
F5	0	.	GRCh38	chr1	169582493	169582493	+	Missense_Mutation	SNP	T	T	C	novel		KAN_S12	NORMAL	T	T																c.188N>G	p.Lys63Arg	p.K63R	ENST00000367797	2/25	6	4	2				F5,missense_variant,p.Lys63Arg,ENST00000367796,;F5,missense_variant,p.Lys63Arg,ENST00000367797,NM_000130.4;	C	ENSG00000198734	ENST00000367797	Transcript
FMO2	0	.	GRCh38	chr1	171208951	171208951	+	Nonsense_Mutation	SNP	C	T	T	rs6661174		KAN_S12	NORMAL	C	C																c.1414N>T	p.Gln472Ter	p.Q472*	ENST00000209929	9/9	68	0	68				FMO2,stop_gained,p.Gln472Ter,ENST00000209929,NM_001460.4;RP1-127D3.4,intron_variant,,ENST00000422841,;RP1-127D3.4,intron_variant,,ENST00000445909,;RP1-127D3.4,intron_variant,,ENST00000445290,;FMO2,downstream_gene_variant,,ENST00000489354,;FMO2,3_prime_UTR_variant,,ENST00000529935,;FMO2,non_coding_transcript_exon_variant,,ENST00000488431,;	T	ENSG00000094963	ENST00000209929	Transcript
VAMP4	0	.	GRCh38	chr1	171728535	171728535	+	Missense_Mutation	SNP	C	C	A	novel		KAN_S12	NORMAL	C	C																c.102N>T	p.Glu34Asp	p.E34D	ENST00000236192	3/8	6	4	2				VAMP4,missense_variant,p.Glu34Asp,ENST00000236192,NM_003762.4;VAMP4,missense_variant,p.Glu34Asp,ENST00000367740,NM_001185127.1;VAMP4,non_coding_transcript_exon_variant,,ENST00000482519,;VAMP4,missense_variant,p.Glu34Asp,ENST00000474047,;	A	ENSG00000117533	ENST00000236192	Transcript
KIAA0040	0	.	GRCh38	chr1	175160819	175160819	+	Missense_Mutation	SNP	G	T	T	rs3208835		KAN_S12	NORMAL	G	G																c.195N>A	p.Asn65Lys	p.N65K	ENST00000545251	3/3	27	0	27				KIAA0040,missense_variant,p.Asn65Lys,ENST00000423313,NM_001319231.1,NM_014656.2,NM_001162893.1;KIAA0040,missense_variant,p.Asn65Lys,ENST00000444639,NM_001162894.1,NM_001319230.1;KIAA0040,missense_variant,p.Asn65Lys,ENST00000545251,NM_001162895.1;KIAA0040,5_prime_UTR_variant,,ENST00000619513,;KIAA0040,downstream_gene_variant,,ENST00000567124,;KIAA0040,downstream_gene_variant,,ENST00000563563,;	T	ENSG00000235750	ENST00000545251	Transcript
RASAL2	0	.	GRCh38	chr1	178458504	178458504	+	Missense_Mutation	SNP	T	T	A	rs761822674		KAN_S12	NORMAL	T	T																c.3212N>A	p.Val1071Asp	p.V1071D	ENST00000367649	14/18	8	6	2				RASAL2,missense_variant,p.Val930Asp,ENST00000462775,NM_004841.3;RASAL2,missense_variant,p.Val1071Asp,ENST00000367649,NM_170692.2;RASAL2,missense_variant,p.Val481Asp,ENST00000433130,;RASAL2,downstream_gene_variant,,ENST00000463079,;	A	ENSG00000075391	ENST00000367649	Transcript
ABL2	0	.	GRCh38	chr1	179229394	179229394	+	Missense_Mutation	SNP	C	C	A	novel		KAN_S12	NORMAL	C	C																c.4N>T	p.Gly2Trp	p.G2W	ENST00000502732	1/12	9	7	2				ABL2,missense_variant,p.Gly2Trp,ENST00000502732,NM_007314.3;ABL2,missense_variant,p.Gly2Trp,ENST00000367623,NM_001168236.1;ABL2,missense_variant,p.Gly2Trp,ENST00000511413,NM_001168237.1;ABL2,missense_variant,p.Gly2Trp,ENST00000507173,NM_001168238.1;ABL2,missense_variant,p.Gly2Trp,ENST00000392043,NM_001136001.1;	A	ENSG00000143322	ENST00000502732	Transcript
TOR1AIP1	0	.	GRCh38	chr1	179908632	179908632	+	Missense_Mutation	SNP	A	A	C	novel		KAN_S12	NORMAL	A	A																c.869N>C	p.Glu290Ala	p.E290A	ENST00000528443	8/10	11	9	2				TOR1AIP1,missense_variant,p.Glu289Ala,ENST00000606911,NM_015602.3;TOR1AIP1,missense_variant,p.Glu290Ala,ENST00000528443,NM_001267578.1;TOR1AIP1,missense_variant,p.Glu168Ala,ENST00000435319,;TOR1AIP1,missense_variant,p.Glu290Ala,ENST00000271583,;TOR1AIP1,missense_variant,p.Glu43Ala,ENST00000447964,;TOR1AIP1,missense_variant,p.Glu166Ala,ENST00000527391,;TOR1AIP1,missense_variant,p.Glu178Ala,ENST000…	C	ENSG00000143337	ENST00000528443	Transcript
ACBD6	0	.	GRCh38	chr1	180502208	180502208	+	Missense_Mutation	SNP	C	C	A	novel		KAN_S12	NORMAL	C	C																c.59N>T	p.Ser20Ile	p.S20I	ENST00000367595	1/8	12	10	2				ACBD6,missense_variant,p.Ser20Ile,ENST00000367595,NM_032360.3;	A	ENSG00000230124	ENST00000367595	Transcript
COLGALT2	0	.	GRCh38	chr1	183945547	183945547	+	Missense_Mutation	SNP	T	T	A	rs61743924		KAN_S12	NORMAL	T	T																c.1154N>T	p.Gln385Leu	p.Q385L	ENST00000361927	9/12	36	23	13				COLGALT2,missense_variant,p.Gln385Leu,ENST00000361927,NM_001303421.1,NM_015101.3,NM_001303420.1;COLGALT2,missense_variant,p.Gln122Leu,ENST00000367520,;COLGALT2,5_prime_UTR_variant,,ENST00000367521,;COLGALT2,upstream_gene_variant,,ENST00000486375,;	A	ENSG00000198756	ENST00000361927	Transcript
HMCN1	0	.	GRCh38	chr1	185990427	185990427	+	Missense_Mutation	SNP	T	T	C	novel		KAN_S12	NORMAL	T	T																c.3361N>C	p.Ser1121Pro	p.S1121P	ENST00000271588	22/107	12	10	2				HMCN1,missense_variant,p.Ser1121Pro,ENST00000271588,NM_031935.2;HMCN1,non_coding_transcript_exon_variant,,ENST00000485744,;	C	ENSG00000143341	ENST00000271588	Transcript
BRINP3	0	.	GRCh38	chr1	190264873	190264873	+	Missense_Mutation	SNP	C	C	A	novel		KAN_S12	NORMAL	C	C																c.610N>T	p.Ala204Ser	p.A204S	ENST00000367462	4/8	10	8	2				BRINP3,missense_variant,p.Ala204Ser,ENST00000367462,NM_199051.2;BRINP3,downstream_gene_variant,,ENST00000631494,;RP11-547I7.1,upstream_gene_variant,,ENST00000452178,;	A	ENSG00000162670	ENST00000367462	Transcript
TROVE2	0	.	GRCh38	chr1	193075863	193075863	+	Missense_Mutation	SNP	A	A	T	novel		KAN_S12	NORMAL	A	A																c.624N>T	p.Glu208Asp	p.E208D	ENST00000367446	3/9	13	11	2				TROVE2,missense_variant,p.Glu208Asp,ENST00000367446,NM_004600.5;TROVE2,missense_variant,p.Glu208Asp,ENST00000400968,NM_001173524.1;TROVE2,missense_variant,p.Glu208Asp,ENST00000367443,NM_001173525.1;TROVE2,missense_variant,p.Glu208Asp,ENST00000367445,NM_001042370.2;TROVE2,missense_variant,p.Glu208Asp,ENST00000367444,NM_001042369.2;TROVE2,missense_variant,p.Glu208Asp,ENST00000367441,;TROVE2,missens…	T	ENSG00000116747	ENST00000367446	Transcript
CFH	0	.	GRCh38	chr1	196685184	196685184	+	Missense_Mutation	SNP	G	G	A	novel		KAN_S12	NORMAL	G	G																c.911N>A	p.Gly304Glu	p.G304E	ENST00000367429	7/22	13	11	2				CFH,missense_variant,p.Gly304Glu,ENST00000367429,NM_000186.3;CFH,missense_variant,p.Gly304Glu,ENST00000630130,NM_001014975.2;CFH,missense_variant,p.Gly240Glu,ENST00000359637,;CFH,non_coding_transcript_exon_variant,,ENST00000466229,;	A	ENSG00000000971	ENST00000367429	Transcript
ZBTB41	0	.	GRCh38	chr1	197188421	197188421	+	Missense_Mutation	SNP	T	T	C	novel		KAN_S12	NORMAL	T	T																c.1417N>G	p.Thr473Ala	p.T473A	ENST00000367405	4/10	11	9	2				ZBTB41,missense_variant,p.Thr473Ala,ENST00000367405,NM_194314.2;ZBTB41,non_coding_transcript_exon_variant,,ENST00000467322,;	C	ENSG00000177888	ENST00000367405	Transcript
NEK7	0	.	GRCh38	chr1	198253085	198253085	+	Missense_Mutation	SNP	C	C	G	rs55833332		KAN_S12	NORMAL	C	C																c.103N>G	p.Arg35Gly	p.R35G	ENST00000367385	3/10	38	21	17				NEK7,missense_variant,p.Arg35Gly,ENST00000367385,NM_133494.2;NEK7,missense_variant,p.Arg35Gly,ENST00000538004,;NEK7,missense_variant,p.Arg35Gly,ENST00000391974,;NEK7,missense_variant,p.Arg35Gly,ENST00000367383,;NEK7,missense_variant,p.Arg35Gly,ENST00000544035,;NEK7,downstream_gene_variant,,ENST00000442588,;	G	ENSG00000151414	ENST00000367385	Transcript
PTPRC	0	.	GRCh38	chr1	198718157	198718157	+	Missense_Mutation	SNP	G	G	A	novel		KAN_S12	NORMAL	G	G																c.1514N>A	p.Cys505Tyr	p.C505Y	ENST00000442510	14/33	10	8	2				PTPRC,missense_variant,p.Cys505Tyr,ENST00000442510,NM_002838.4;PTPRC,missense_variant,p.Cys344Tyr,ENST00000348564,NM_080921.3;PTPRC,missense_variant,p.Cys439Tyr,ENST00000367367,;PTPRC,missense_variant,p.Cys391Tyr,ENST00000530727,;PTPRC,missense_variant,p.Cys457Tyr,ENST00000529828,;PTPRC,non_coding_transcript_exon_variant,,ENST00000491302,;	A	ENSG00000081237	ENST00000442510	Transcript
ZNF281	0	.	GRCh38	chr1	200407913	200407913	+	Missense_Mutation	SNP	T	T	C	rs749404520		KAN_S12	NORMAL	T	T																c.1793N>G	p.Asp598Gly	p.D598G	ENST00000294740	2/2	55	23	32				ZNF281,missense_variant,p.Asp598Gly,ENST00000294740,NM_001281293.1,NM_012482.4;ZNF281,missense_variant,p.Asp598Gly,ENST00000367353,;ZNF281,missense_variant,p.Asp562Gly,ENST00000367352,NM_001281294.1;RP11-469A15.2,intron_variant,,ENST00000637430,;RP11-469A15.2,upstream_gene_variant,,ENST00000634596,;RP11-469A15.2,upstream_gene_variant,,ENST00000635220,;	C	ENSG00000162702	ENST00000294740	Transcript
IGFN1	0	.	GRCh38	chr1	201209837	201209837	+	Missense_Mutation	SNP	A	A	G	rs12758143		KAN_S12	NORMAL	A	A																c.4944N>G	p.Ile1648Met	p.I1648M	ENST00000335211	12/24	1562	1149	413				IGFN1,missense_variant,p.Ile1648Met,ENST00000335211,NM_001164586.1;IGFN1,intron_variant,,ENST00000295591,;IGFN1,upstream_gene_variant,,ENST00000412892,;IGFN1,intron_variant,,ENST00000437879,;IGFN1,upstream_gene_variant,,ENST00000473483,;IGFN1,downstream_gene_variant,,ENST00000444705,;	G	ENSG00000163395	ENST00000335211	Transcript
AVPR1B	0	.	GRCh38	chr1	206110373	206110373	+	Missense_Mutation	SNP	C	C	T	rs28632197		KAN_S12	NORMAL	C	C																c.1091N>A	p.Arg364His	p.R364H	ENST00000367126	2/2	44	13	31				AVPR1B,missense_variant,p.Arg364His,ENST00000367126,NM_000707.3;AVPR1B,non_coding_transcript_exon_variant,,ENST00000612906,;	T	ENSG00000198049	ENST00000367126	Transcript
HHAT	0	.	GRCh38	chr1	210418169	210418169	+	Missense_Mutation	SNP	C	C	T	novel		KAN_S12	NORMAL	C	C																c.703N>T	p.His235Tyr	p.H235Y	ENST00000545154	6/11	13	11	2				HHAT,missense_variant,p.His234Tyr,ENST00000367010,NM_001170580.2;HHAT,missense_variant,p.His234Tyr,ENST00000261458,NM_018194.5;HHAT,missense_variant,p.His234Tyr,ENST00000413764,NM_001122834.3;HHAT,missense_variant,p.His235Tyr,ENST00000545154,NM_001170587.2;HHAT,missense_variant,p.His169Tyr,ENST00000537898,NM_001170588.2;HHAT,missense_variant,p.His97Tyr,ENST00000541565,NM_001170564.2;HHAT,missense…	T	ENSG00000054392	ENST00000545154	Transcript
TRAF5	0	.	GRCh38	chr1	211371309	211371309	+	Missense_Mutation	SNP	C	C	T	novel		KAN_S12	NORMAL	C	C																c.938N>T	p.Ala313Val	p.A313V	ENST00000261464	10/11	13	11	2				TRAF5,missense_variant,p.Ala313Val,ENST00000261464,NM_001033910.2,NM_001319207.1;TRAF5,missense_variant,p.Ala313Val,ENST00000336184,NM_004619.3;TRAF5,missense_variant,p.Ala313Val,ENST00000367004,NM_145759.2;TRAF5,non_coding_transcript_exon_variant,,ENST00000473385,;	T	ENSG00000082512	ENST00000261464	Transcript
INTS7	0	.	GRCh38	chr1	211942020	211942020	+	Missense_Mutation	SNP	A	A	G	rs778641788		KAN_S12	NORMAL	A	A																c.2693N>C	p.Ile898Thr	p.I898T	ENST00000366994	20/20	66	30	36				INTS7,missense_variant,p.Ile898Thr,ENST00000366994,NM_015434.3;INTS7,missense_variant,p.Ile884Thr,ENST00000366993,NM_001199811.1;INTS7,missense_variant,p.Ile878Thr,ENST00000366992,NM_001199812.1;INTS7,missense_variant,p.Ile849Thr,ENST00000440600,NM_001199809.1;INTS7,missense_variant,p.Ile88Thr,ENST00000612340,;INTS7,3_prime_UTR_variant,,ENST00000469606,;INTS7,downstream_gene_variant,,ENST00000475…	G	ENSG00000143493	ENST00000366994	Transcript
RPS6KC1	0	.	GRCh38	chr1	213232250	213232250	+	Missense_Mutation	SNP	C	C	T	rs116671995		KAN_S12	NORMAL	C	C																c.1220N>T	p.Ala407Val	p.A407V	ENST00000366960	10/15	31	21	10				RPS6KC1,missense_variant,p.Ala407Val,ENST00000366960,NM_012424.4;RPS6KC1,missense_variant,p.Ala395Val,ENST00000366959,NM_001136138.2;RPS6KC1,missense_variant,p.Ala195Val,ENST00000543470,NM_001287219.1;RPS6KC1,missense_variant,p.Ala195Val,ENST00000614059,NM_001287218.1;RPS6KC1,missense_variant,p.Ala226Val,ENST00000543354,NM_001287221.1;RPS6KC1,intron_variant,,ENST00000615329,NM_001287220.1;RPS6KC1…	T	ENSG00000136643	ENST00000366960	Transcript
KCTD3	0	.	GRCh38	chr1	215620075	215620075	+	Missense_Mutation	SNP	T	T	A	novel		KAN_S12	NORMAL	T	T																c.1905N>A	p.His635Gln	p.H635Q	ENST00000259154	18/18	6	4	2				KCTD3,missense_variant,p.His635Gln,ENST00000259154,NM_001319294.1,NM_001319295.1,NM_016121.4;USH2A,downstream_gene_variant,,ENST00000307340,NM_206933.2;KCTD3,downstream_gene_variant,,ENST00000452413,;KCTD3,non_coding_transcript_exon_variant,,ENST00000495537,;KCTD3,non_coding_transcript_exon_variant,,ENST00000465650,;	A	ENSG00000136636	ENST00000259154	Transcript
HHIPL2	0	.	GRCh38	chr1	222542044	222542045	+	Frame_Shift_Ins	INS	-	-	TCGGG	novel		KAN_S12	NORMAL	-	-																c.1085_1086insCCCGA	p.Phe364IlefsTer20	p.F364Ifs*20	ENST00000343410	3/9	105	76	29				HHIPL2,frameshift_variant,p.Phe364IlefsTer20,ENST00000343410,NM_024746.3;HHIPL2,upstream_gene_variant,,ENST00000468172,;HHIPL2,upstream_gene_variant,,ENST00000494899,;	TCGGG	ENSG00000143512	ENST00000343410	Transcript
DNAH14	0	.	GRCh38	chr1	225051752	225051752	+	Missense_Mutation	SNP	T	T	C	novel		KAN_S12	NORMAL	T	T																c.2381N>C	p.Leu794Pro	p.L794P	ENST00000430092	17/84	11	9	2				DNAH14,missense_variant,p.Leu794Pro,ENST00000430092,NM_001373.1;DNAH14,missense_variant,p.Leu794Pro,ENST00000439375,;DNAH14,intron_variant,,ENST00000445597,;	C	ENSG00000185842	ENST00000430092	Transcript
DNAH14	0	.	GRCh38	chr1	225374827	225374827	+	Missense_Mutation	SNP	T	T	C	rs199565083		KAN_S12	NORMAL	T	T																c.12179N>C	p.Leu4060Pro	p.L4060P	ENST00000430092	76/84	43	24	19				DNAH14,missense_variant,p.Leu4060Pro,ENST00000430092,NM_001373.1;DNAH14,missense_variant,p.Leu4060Pro,ENST00000439375,;DNAH14,intron_variant,,ENST00000445597,;DNAH14,3_prime_UTR_variant,,ENST00000327794,;	C	ENSG00000185842	ENST00000430092	Transcript
ENAH	0	.	GRCh38	chr1	225507990	225507990	+	Missense_Mutation	SNP	G	G	A	novel		KAN_S12	NORMAL	G	G																c.1499N>T	p.Thr500Ile	p.T500I	ENST00000366844	11/15	3	1	2				ENAH,missense_variant,p.Thr500Ile,ENST00000366844,NM_001008493.1;ENAH,missense_variant,p.Thr732Ile,ENST00000635051,;ENAH,missense_variant,p.Thr500Ile,ENST00000366843,NM_018212.4;ENAH,non_coding_transcript_exon_variant,,ENST00000483952,;ENAH,non_coding_transcript_exon_variant,,ENST00000358675,;	A	ENSG00000154380	ENST00000366844	Transcript
CDC42BPA	0	.	GRCh38	chr1	227101097	227101097	+	Missense_Mutation	SNP	A	A	G	novel		KAN_S12	NORMAL	A	A																c.2144N>C	p.Ile715Thr	p.I715T	ENST00000366769	15/36	9	7	2				CDC42BPA,missense_variant,p.Ile715Thr,ENST00000366769,NM_003607.3;CDC42BPA,missense_variant,p.Ile715Thr,ENST00000366764,;CDC42BPA,missense_variant,p.Ile715Thr,ENST00000334218,;CDC42BPA,missense_variant,p.Ile634Thr,ENST00000366767,NM_014826.4;CDC42BPA,missense_variant,p.Ile9Thr,ENST00000442054,;CDC42BPA,5_prime_UTR_variant,,ENST00000366766,;	G	ENSG00000143776	ENST00000366769	Transcript
PCNX2	0	.	GRCh38	chr1	233217913	233217913	+	Missense_Mutation	SNP	C	C	T	rs777681912		KAN_S12	NORMAL	C	C																c.2677N>A	p.Ala893Thr	p.A893T	ENST00000258229	12/34	9	7	2				PCNX2,missense_variant,p.Ala893Thr,ENST00000258229,NM_014801.3;PCNX2,missense_variant,p.Ala26Thr,ENST00000430153,;PCNX2,missense_variant,p.Ala26Thr,ENST00000488780,;PCNX2,intron_variant,,ENST00000518351,;PCNX2,missense_variant,p.Ala27Thr,ENST00000517808,;PCNX2,3_prime_UTR_variant,,ENST00000475463,;PCNX2,non_coding_transcript_exon_variant,,ENST00000324142,;PCNX2,non_coding_transcript_exon_variant,…	T	ENSG00000135749	ENST00000258229	Transcript
TOMM20	0	.	GRCh38	chr1	235119881	235119881	+	Missense_Mutation	SNP	C	C	A	novel		KAN_S12	NORMAL	C	C																c.187N>T	p.Ala63Ser	p.A63S	ENST00000366607	3/5	12	10	2				TOMM20,missense_variant,p.Ala63Ser,ENST00000366607,NM_014765.2;TOMM20,non_coding_transcript_exon_variant,,ENST00000467767,;TOMM20,non_coding_transcript_exon_variant,,ENST00000473132,;	A	ENSG00000173726	ENST00000366607	Transcript
ARID4B	0	.	GRCh38	chr1	235182458	235182458	+	Missense_Mutation	SNP	T	T	C	novel		KAN_S12	NORMAL	T	T																c.2461N>G	p.Lys821Glu	p.K821E	ENST00000264183	20/24	12	10	2				ARID4B,missense_variant,p.Lys821Glu,ENST00000264183,NM_016374.5;ARID4B,missense_variant,p.Lys821Glu,ENST00000366603,NM_001206794.1;ARID4B,missense_variant,p.Lys735Glu,ENST00000349213,NM_031371.3;ARID4B,missense_variant,p.Lys221Glu,ENST00000444620,;ARID4B,upstream_gene_variant,,ENST00000494543,;ARID4B,missense_variant,p.Lys821Glu,ENST00000421364,;ARID4B,missense_variant,p.Lys135Glu,ENST00000474953…	C	ENSG00000054267	ENST00000264183	Transcript
ERO1B	0	.	GRCh38	chr1	236226731	236226731	+	Missense_Mutation	SNP	G	G	C	novel		KAN_S12	NORMAL	G	G																c.721N>G	p.Leu241Val	p.L241V	ENST00000354619	11/16	14	12	2				ERO1B,missense_variant,p.Leu241Val,ENST00000354619,NM_019891.3;ERO1B,upstream_gene_variant,,ENST00000264181,;GPR137B,downstream_gene_variant,,ENST00000477559,;	C	ENSG00000086619	ENST00000354619	Transcript
RYR2	0	.	GRCh38	chr1	237614200	237614200	+	Missense_Mutation	SNP	A	A	G	novel		KAN_S12	NORMAL	A	A																c.5072N>G	p.Asn1691Ser	p.N1691S	ENST00000366574	37/105	14	12	2				RYR2,missense_variant,p.Asn1691Ser,ENST00000366574,NM_001035.2;RYR2,missense_variant,p.Asn1675Ser,ENST00000360064,;	G	ENSG00000198626	ENST00000366574	Transcript
FMN2	0	.	GRCh38	chr1	240207685	240207685	+	Missense_Mutation	SNP	C	C	T	rs111896385		KAN_S12	NORMAL	C	C																c.2873N>T	p.Pro958Leu	p.P958L	ENST00000319653	5/18	30	17	13				FMN2,missense_variant,p.Pro958Leu,ENST00000319653,NM_020066.4,NM_001305424.1;FMN2,downstream_gene_variant,,ENST00000447095,;	T	ENSG00000155816	ENST00000319653	Transcript
FMN2	0	.	GRCh38	chr1	240207775	240207775	+	Missense_Mutation	SNP	C	C	T	rs71646825		KAN_S12	NORMAL	C	C																c.2963N>T	p.Pro988Leu	p.P988L	ENST00000319653	5/18	14	11	3				FMN2,missense_variant,p.Pro988Leu,ENST00000319653,NM_020066.4,NM_001305424.1;FMN2,downstream_gene_variant,,ENST00000447095,;	T	ENSG00000155816	ENST00000319653	Transcript
VN1R5	0	.	GRCh38	chr1	247256782	247256783	+	RNA	DEL	AC	AC	-	novel		KAN_S12	NORMAL	AC	AC																n.711_712delNN			ENST00000472952	1/1	111	84	27				VN1R5,non_coding_transcript_exon_variant,,ENST00000472952,;	-	ENSG00000197617	ENST00000472952	Transcript
VN1R5	0	.	GRCh38	chr1	247256785	247256786	+	RNA	INS	-	-	G	novel		KAN_S12	NORMAL	-	-																n.714_715insG			ENST00000472952	1/1	105	81	24				VN1R5,non_coding_transcript_exon_variant,,ENST00000472952,;	G	ENSG00000197617	ENST00000472952	Transcript
OR2M5	0	.	GRCh38	chr1	248145805	248145805	+	Nonsense_Mutation	SNP	C	C	T	rs41305578		KAN_S12	NORMAL	C	C																c.658N>T	p.Arg220Ter	p.R220*	ENST00000366476	1/1	71	44	27				OR2M5,stop_gained,p.Arg220Ter,ENST00000366476,NM_001004690.1;	T	ENSG00000162727	ENST00000366476	Transcript
OR2T33	0	.	GRCh38	chr1	248273154	248273154	+	Missense_Mutation	SNP	C	C	A	rs142107755		KAN_S12	NORMAL	C	C																c.661N>T	p.Ala221Ser	p.A221S	ENST00000318021	1/1	18	13	5				OR2T33,missense_variant,p.Ala221Ser,ENST00000318021,NM_001004695.1;	A	ENSG00000177212	ENST00000318021	Transcript
OR2T33	0	.	GRCh38	chr1	248273336	248273336	+	Missense_Mutation	SNP	A	A	G	rs200877558		KAN_S12	NORMAL	A	A																c.479N>C	p.Val160Ala	p.V160A	ENST00000318021	1/1	46	37	9				OR2T33,missense_variant,p.Val160Ala,ENST00000318021,NM_001004695.1;	G	ENSG00000177212	ENST00000318021	Transcript
OR2T33	0	.	GRCh38	chr1	248273507	248273507	+	Missense_Mutation	SNP	G	G	A	rs61832700		KAN_S12	NORMAL	G	G																c.308N>T	p.Pro103Leu	p.P103L	ENST00000318021	1/1	62	47	15				OR2T33,missense_variant,p.Pro103Leu,ENST00000318021,NM_001004695.1;	A	ENSG00000177212	ENST00000318021	Transcript
OR2T12	0	.	GRCh38	chr1	248295415	248295415	+	Missense_Mutation	SNP	C	C	G	rs12745228		KAN_S12	NORMAL	C	C																c.164N>C	p.Arg55Thr	p.R55T	ENST00000317996	1/1	40	21	19				OR2T12,missense_variant,p.Arg55Thr,ENST00000317996,NM_001004692.1;	G	ENSG00000177201	ENST00000317996	Transcript
OR2T34	0	.	GRCh38	chr1	248573958	248573958	+	Missense_Mutation	SNP	C	G	G	rs1770107		KAN_S12	NORMAL	C	C																c.800N>C	p.Arg267Pro	p.R267P	ENST00000328782	1/1	7	0	7				OR2T34,missense_variant,p.Arg267Pro,ENST00000328782,NM_001001821.1;	G	ENSG00000183310	ENST00000328782	Transcript
OR2T34	0	.	GRCh38	chr1	248574042	248574042	+	Missense_Mutation	SNP	C	C	T	rs61833441		KAN_S12	NORMAL	C	C																c.716N>A	p.Arg239His	p.R239H	ENST00000328782	1/1	35	24	11				OR2T34,missense_variant,p.Arg239His,ENST00000328782,NM_001001821.1;	T	ENSG00000183310	ENST00000328782	Transcript
OR2T11	0	.	GRCh38	chr1	248627073	248627073	+	Missense_Mutation	SNP	T	T	C	rs149465466		KAN_S12	NORMAL	T	T																c.56N>G	p.Glu19Gly	p.E19G	ENST00000625105	1/1	14	12	2				OR2T11,missense_variant,p.Glu19Gly,ENST00000625105,NM_001001964.1;	C	ENSG00000279301	ENST00000625105	Transcript
OR2T35	0	.	GRCh38	chr1	248638291	248638291	+	Missense_Mutation	SNP	C	T	T	rs78622116		KAN_S12	NORMAL	C	C																c.968N>A	p.Gly323Asp	p.G323D	ENST00000317450	1/1	15	0	15				OR2T35,missense_variant,p.Gly323Asp,ENST00000317450,NM_001001827.1;	T	ENSG00000177151	ENST00000317450	Transcript
OR2T35	0	.	GRCh38	chr1	248638301	248638302	+	Frame_Shift_Ins	INS	-	CA	CA	rs370874670		KAN_S12	NORMAL	-	-																c.957_958insTG	p.Ile320Ter	p.I320*	ENST00000317450	1/1	17	0	17				OR2T35,frameshift_variant,p.Ile320Ter,ENST00000317450,NM_001001827.1;	CA	ENSG00000177151	ENST00000317450	Transcript
OR2T35	0	.	GRCh38	chr1	248638309	248638309	+	Missense_Mutation	SNP	G	A	A	rs150878651		KAN_S12	NORMAL	G	G																c.950N>T	p.Ala317Val	p.A317V	ENST00000317450	1/1	18	0	18				OR2T35,missense_variant,p.Ala317Val,ENST00000317450,NM_001001827.1;	A	ENSG00000177151	ENST00000317450	Transcript
OR2T35	0	.	GRCh38	chr1	248638310	248638310	+	Missense_Mutation	SNP	C	T	T	rs143981271		KAN_S12	NORMAL	C	C																c.949N>A	p.Ala317Thr	p.A317T	ENST00000317450	1/1	18	0	18				OR2T35,missense_variant,p.Ala317Thr,ENST00000317450,NM_001001827.1;	T	ENSG00000177151	ENST00000317450	Transcript
OR2T35	0	.	GRCh38	chr1	248638644	248638650	+	Frame_Shift_Del	DEL	CAGCACG	-	-	rs143010547		KAN_S12	NORMAL	CAGCACG	CAGCACG																c.609_615delNNNNNNN	p.Cys203Ter	p.C203*	ENST00000317450	1/1	27	0	27				OR2T35,frameshift_variant,p.Cys203Ter,ENST00000317450,NM_001001827.1;	-	ENSG00000177151	ENST00000317450	Transcript
OR2T27	0	.	GRCh38	chr1	248650751	248650751	+	Missense_Mutation	SNP	T	T	A	rs28533004		KAN_S12	NORMAL	T	T																c.134N>T	p.Lys45Met	p.K45M	ENST00000344889	1/1	9	4	5				OR2T27,missense_variant,p.Lys45Met,ENST00000344889,NM_001001824.1;	A	ENSG00000187701	ENST00000344889	Transcript
OR2T27	0	.	GRCh38	chr1	248650775	248650775	+	Missense_Mutation	SNP	G	G	A	novel		KAN_S12	NORMAL	G	G																c.110N>T	p.Thr37Ile	p.T37I	ENST00000344889	1/1	11	9	2				OR2T27,missense_variant,p.Thr37Ile,ENST00000344889,NM_001001824.1;	A	ENSG00000187701	ENST00000344889	Transcript
LYPD8	0	.	GRCh38	chr1	248745207	248745207	+	Missense_Mutation	SNP	T	C	C	novel		KAN_S12	NORMAL	T	T																c.410N>G	p.His137Arg	p.H137R	ENST00000590317	6/7	156	0	156				LYPD8,missense_variant,p.His137Arg,ENST00000590317,NM_001291283.1,NM_001085474.1;XX-CR54.1,downstream_gene_variant,,ENST00000611154,;LYPD8,missense_variant,p.His25Arg,ENST00000566597,;	C	ENSG00000259823	ENST00000590317	Transcript
TRAPPC12	0	.	GRCh38	chr2	3465628	3465628	+	Missense_Mutation	SNP	C	C	T	rs114907951		KAN_S12	NORMAL	C	C																c.1709N>T	p.Ser570Leu	p.S570L	ENST00000324266	9/12	107	60	47				TRAPPC12,missense_variant,p.Ser570Leu,ENST00000324266,NM_016030.5;TRAPPC12,missense_variant,p.Ser570Leu,ENST00000382110,NM_001321102.1;TRAPPC12,missense_variant,p.Ser68Leu,ENST00000415624,;TRAPPC12,upstream_gene_variant,,ENST00000416918,;TRAPPC12,non_coding_transcript_exon_variant,,ENST00000469147,;TRAPPC12,non_coding_transcript_exon_variant,,ENST00000473348,;TRAPPC12,downstream_gene_variant,,ENS…	T	ENSG00000171853	ENST00000324266	Transcript
MBOAT2	0	.	GRCh38	chr2	8908631	8908631	+	Missense_Mutation	SNP	C	C	T	novel		KAN_S12	NORMAL	C	C																c.385N>A	p.Asp129Asn	p.D129N	ENST00000305997	4/13	12	10	2				MBOAT2,missense_variant,p.Asp129Asn,ENST00000305997,NM_001321266.1,NM_001321265.1,NM_138799.3,NM_001321267.1;MBOAT2,missense_variant,p.Asp106Asn,ENST00000462696,;MBOAT2,non_coding_transcript_exon_variant,,ENST00000486484,;MBOAT2,non_coding_transcript_exon_variant,,ENST00000474341,;MBOAT2,non_coding_transcript_exon_variant,,ENST00000460786,;MBOAT2,3_prime_UTR_variant,,ENST00000477073,;	T	ENSG00000143797	ENST00000305997	Transcript
NT5C1B	0	.	GRCh38	chr2	18586372	18586372	+	Missense_Mutation	SNP	A	A	G	rs147855918		KAN_S12	NORMAL	A	A																c.320N>C	p.Leu107Pro	p.L107P	ENST00000359846	4/10	27	20	7				NT5C1B,missense_variant,p.Leu47Pro,ENST00000304081,NM_033253.3;NT5C1B,missense_variant,p.Leu107Pro,ENST00000359846,NM_001199086.1,NM_001199087.1,NM_001199088.1,NM_001002006.2;NT5C1B-RDH14,missense_variant,p.Leu107Pro,ENST00000532967,NM_001199104.1;NT5C1B-RDH14,missense_variant,p.Leu47Pro,ENST00000444297,NM_001199103.1;NT5C1B,missense_variant,p.Leu124Pro,ENST00000416783,;NT5C1B,upstream_gene_varia…	G	ENSG00000185013	ENST00000359846	Transcript
FAM228B	0	.	GRCh38	chr2	24164309	24164309	+	Frame_Shift_Del	DEL	C	C	-	novel		KAN_S12	NORMAL	C	C																c.906delN	p.Gln303ArgfsTer18	p.Q303Rfs*18	ENST00000615575	9/11	91	38	53				FAM228B,frameshift_variant,p.Gln303ArgfsTer18,ENST00000615575,NM_001145710.1;FAM228B,frameshift_variant,p.Gln166ArgfsTer18,ENST00000613899,NM_001291328.1;FAM228B,frameshift_variant,p.Gln303ArgfsTer18,ENST00000611127,;FAM228B,frameshift_variant,p.Gln19ArgfsTer23,ENST00000611138,;AC008073.7,downstream_gene_variant,,ENST00000428344,;RP11-507M3.1,frameshift_variant,p.Gln172ArgfsTer33,ENST00000610442,…	-	ENSG00000219626	ENST00000615575	Transcript
GAREM2	0	.	GRCh38	chr2	26185068	26185068	+	Missense_Mutation	SNP	A	A	G	rs181971256		KAN_S12	NORMAL	A	A																c.1220N>G	p.Gln407Arg	p.Q407R	ENST00000401533	4/6	57	32	25				GAREM2,missense_variant,p.Gln330Arg,ENST00000407684,NM_001191033.1;GAREM2,missense_variant,p.Gln407Arg,ENST00000401533,NM_001168241.1;GAREM2,upstream_gene_variant,,ENST00000496070,;	G	ENSG00000157833	ENST00000401533	Transcript
CGREF1	0	.	GRCh38	chr2	27101486	27101486	+	Missense_Mutation	SNP	C	C	T	rs1057391		KAN_S12	NORMAL	C	C																c.745N>A	p.Glu249Lys	p.E249K	ENST00000402394	6/6	42	21	21				CGREF1,missense_variant,p.Glu249Lys,ENST00000402394,NM_006569.5;CGREF1,missense_variant,p.Glu249Lys,ENST00000312734,;CGREF1,missense_variant,p.Glu371Lys,ENST00000404694,;CGREF1,missense_variant,p.Glu249Lys,ENST00000405600,NM_001166239.1;CGREF1,intron_variant,,ENST00000402550,NM_001166240.1;CGREF1,intron_variant,,ENST00000260595,;KHK,downstream_gene_variant,,ENST00000260599,NM_000221.2;KHK,downstr…	T	ENSG00000138028	ENST00000402394	Transcript
PRR30	0	.	GRCh38	chr2	27137905	27137905	+	Missense_Mutation	SNP	G	G	A	rs61741796		KAN_S12	NORMAL	G	G																c.425N>T	p.Pro142Leu	p.P142L	ENST00000335524	3/3	118	67	51				PRR30,missense_variant,p.Pro142Leu,ENST00000335524,NM_178553.3;PRR30,intron_variant,,ENST00000432962,;PREB,upstream_gene_variant,,ENST00000260643,NM_013388.4;PREB,upstream_gene_variant,,ENST00000406567,NM_001330485.1;PREB,upstream_gene_variant,,ENST00000416802,;PREB,upstream_gene_variant,,ENST00000468045,;PREB,upstream_gene_variant,,ENST00000444452,NM_001330484.1;PREB,upstream_gene_variant,,ENST0…	A	ENSG00000186143	ENST00000335524	Transcript
SLC4A1AP	0	.	GRCh38	chr2	27688722	27688722	+	Missense_Mutation	SNP	A	A	T	novel		KAN_S12	NORMAL	A	A																c.2226N>T	p.Lys742Asn	p.K742N	ENST00000613058	12/14	7	5	2				SLC4A1AP,missense_variant,p.Lys742Asn,ENST00000613058,NM_018158.2;SLC4A1AP,missense_variant,p.Lys742Asn,ENST00000326019,;SLC4A1AP,missense_variant,p.Lys688Asn,ENST00000618046,;SLC4A1AP,upstream_gene_variant,,ENST00000492196,;	T	ENSG00000163798	ENST00000613058	Transcript
RBKS	0	.	GRCh38	chr2	27848037	27848037	+	Missense_Mutation	SNP	T	T	G	novel		KAN_S12	NORMAL	T	T																c.283N>C	p.Thr95Pro	p.T95P	ENST00000302188	3/8	7	5	2				RBKS,missense_variant,p.Thr95Pro,ENST00000302188,NM_022128.2;RBKS,upstream_gene_variant,,ENST00000458185,;RBKS,3_prime_UTR_variant,,ENST00000449378,;MRPL33,intron_variant,,ENST00000448427,;	G	ENSG00000171174	ENST00000302188	Transcript
RBKS	0	.	GRCh38	chr2	27848053	27848053	+	Missense_Mutation	SNP	T	T	G	novel		KAN_S12	NORMAL	T	T																c.267N>C	p.Lys89Asn	p.K89N	ENST00000302188	3/8	9	7	2				RBKS,missense_variant,p.Lys89Asn,ENST00000302188,NM_022128.2;RBKS,upstream_gene_variant,,ENST00000458185,;RBKS,3_prime_UTR_variant,,ENST00000449378,;MRPL33,intron_variant,,ENST00000448427,;	G	ENSG00000171174	ENST00000302188	Transcript
GALNT14	0	.	GRCh38	chr2	31138062	31138062	+	Missense_Mutation	SNP	C	C	G	rs139115558		KAN_S12	NORMAL	C	C																c.25N>C	p.Val9Leu	p.V9L	ENST00000324589	1/16	102	66	36				GALNT14,missense_variant,p.Val9Leu,ENST00000349752,NM_024572.3;GALNT14,missense_variant,p.Val9Leu,ENST00000324589,NM_001253826.1;GALNT14,missense_variant,p.Val9Leu,ENST00000430167,;GALNT14,intron_variant,,ENST00000464038,;GALNT14,intron_variant,,ENST00000485468,;GALNT14,upstream_gene_variant,,ENST00000461193,;GALNT14,upstream_gene_variant,,ENST00000455477,;GALNT14,upstream_gene_variant,,ENST00000…	G	ENSG00000158089	ENST00000324589	Transcript
BIRC6	0	.	GRCh38	chr2	32529824	32529824	+	Missense_Mutation	SNP	G	G	C	novel		KAN_S12	NORMAL	G	G																c.12094N>C	p.Asp4032His	p.D4032H	ENST00000421745	60/74	14	12	2				BIRC6,missense_variant,p.Asp4032His,ENST00000421745,NM_016252.3;MIR558,upstream_gene_variant,,ENST00000384920,;AL133243.2,downstream_gene_variant,,ENST00000617415,;BIRC6,splice_region_variant,,ENST00000471232,;	C	ENSG00000115760	ENST00000421745	Transcript
HEATR5B	0	.	GRCh38	chr2	37079138	37079138	+	Missense_Mutation	SNP	G	G	T	novel		KAN_S12	NORMAL	G	G																c.320N>A	p.Ala107Asp	p.A107D	ENST00000233099	3/36	8	6	2				HEATR5B,missense_variant,p.Ala107Asp,ENST00000233099,NM_019024.2;HEATR5B,upstream_gene_variant,,ENST00000478810,;	T	ENSG00000008869	ENST00000233099	Transcript
CYP1B1	0	.	GRCh38	chr2	38071060	38071060	+	Missense_Mutation	SNP	G	G	C	rs1056836		KAN_S12	NORMAL	G	G																c.1294N>G	p.Leu432Val	p.L432V	ENST00000610745	3/3	84	41	43				CYP1B1,missense_variant,p.Leu432Val,ENST00000610745,NM_000104.3;CYP1B1,missense_variant,p.Leu432Val,ENST00000614273,;CYP1B1,missense_variant,p.Leu61Val,ENST00000494864,;RMDN2,downstream_gene_variant,,ENST00000234195,NM_144713.4;CYP1B1,downstream_gene_variant,,ENST00000490576,;CYP1B1-AS1,upstream_gene_variant,,ENST00000626582,;CYP1B1-AS1,upstream_gene_variant,,ENST00000630542,;CYP1B1-AS1,upstream_…	C	ENSG00000138061	ENST00000610745	Transcript
ATL2	0	.	GRCh38	chr2	38314650	38314650	+	Nonsense_Mutation	SNP	A	A	T	novel		KAN_S12	NORMAL	A	A																c.669N>A	p.Tyr223Ter	p.Y223*	ENST00000378954	6/13	10	8	2				ATL2,stop_gained,p.Tyr223Ter,ENST00000378954,NM_001135673.2;ATL2,stop_gained,p.Tyr52Ter,ENST00000406122,;ATL2,stop_gained,p.Tyr223Ter,ENST00000419554,NM_022374.3;ATL2,stop_gained,p.Tyr205Ter,ENST00000452935,NM_001308076.1;ATL2,stop_gained,p.Tyr52Ter,ENST00000402054,;ATL2,stop_gained,p.Tyr52Ter,ENST00000629272,;ATL2,stop_gained,p.Tyr142Ter,ENST00000443098,;ATL2,stop_gained,p.Tyr41Ter,ENST000004491…	T	ENSG00000119787	ENST00000378954	Transcript
ABCG8	0	.	GRCh38	chr2	43875385	43875385	+	Missense_Mutation	SNP	C	C	A	novel		KAN_S12	NORMAL	C	C																c.1728N>A	p.Phe576Leu	p.F576L	ENST00000272286	11/13	13	11	2				ABCG8,missense_variant,p.Phe576Leu,ENST00000272286,NM_022437.2;	A	ENSG00000143921	ENST00000272286	Transcript
PIGF	0	.	GRCh38	chr2	46615089	46615089	+	Missense_Mutation	SNP	T	T	G	novel		KAN_S12	NORMAL	T	T																c.76N>C	p.Ile26Leu	p.I26L	ENST00000281382	2/6	13	11	2				PIGF,missense_variant,p.Ile26Leu,ENST00000281382,NM_002643.3;PIGF,missense_variant,p.Ile26Leu,ENST00000306465,NM_173074.2;PIGF,missense_variant,p.Ile26Leu,ENST00000474980,;CRIPT,upstream_gene_variant,,ENST00000238892,NM_014171.5;PIGF,non_coding_transcript_exon_variant,,ENST00000495933,;CRIPT,upstream_gene_variant,,ENST00000486447,;PIGF,missense_variant,p.Ile26Leu,ENST00000412717,;PIGF,upstream_ge…	G	ENSG00000151665	ENST00000281382	Transcript
FBXO11	0	.	GRCh38	chr2	47905545	47905545	+	Missense_Mutation	SNP	G	G	A	novel		KAN_S12	NORMAL	G	G																c.176N>T	p.Pro59Leu	p.P59L	ENST00000403359	1/23	9	7	2				FBXO11,missense_variant,p.Pro59Leu,ENST00000403359,NM_001190274.1;FBXO11,upstream_gene_variant,,ENST00000424163,;AC079807.2,upstream_gene_variant,,ENST00000417692,;AC079807.2,upstream_gene_variant,,ENST00000432064,;AC079807.2,upstream_gene_variant,,ENST00000439870,;FBXO11,non_coding_transcript_exon_variant,,ENST00000492225,;	A	ENSG00000138081	ENST00000403359	Transcript
CCDC88A	0	.	GRCh38	chr2	55334140	55334140	+	Missense_Mutation	SNP	A	A	T	novel		KAN_S12	NORMAL	A	A																c.2681N>A	p.Val894Glu	p.V894E	ENST00000336838	15/33	3	1	2				CCDC88A,missense_variant,p.Val894Glu,ENST00000436346,;CCDC88A,missense_variant,p.Val894Glu,ENST00000263630,NM_018084.4;CCDC88A,missense_variant,p.Val894Glu,ENST00000413716,NM_001254943.1;CCDC88A,missense_variant,p.Val894Glu,ENST00000336838,NM_001135597.1;CCDC88A,missense_variant,p.Val69Glu,ENST00000426576,;CCDC88A,downstream_gene_variant,,ENST00000621814,;AC012358.8,intron_variant,,ENST0000063002…	T	ENSG00000115355	ENST00000336838	Transcript
CCDC88A	0	.	GRCh38	chr2	55334144	55334144	+	Missense_Mutation	SNP	G	G	T	novel		KAN_S12	NORMAL	G	G																c.2677N>A	p.Leu893Ile	p.L893I	ENST00000336838	15/33	3	1	2				CCDC88A,missense_variant,p.Leu893Ile,ENST00000436346,;CCDC88A,missense_variant,p.Leu893Ile,ENST00000263630,NM_018084.4;CCDC88A,missense_variant,p.Leu893Ile,ENST00000413716,NM_001254943.1;CCDC88A,missense_variant,p.Leu893Ile,ENST00000336838,NM_001135597.1;CCDC88A,missense_variant,p.Leu68Ile,ENST00000426576,;CCDC88A,downstream_gene_variant,,ENST00000621814,;AC012358.8,intron_variant,,ENST0000063002…	T	ENSG00000115355	ENST00000336838	Transcript
USP34	0	.	GRCh38	chr2	61280253	61280253	+	Missense_Mutation	SNP	G	G	T	novel		KAN_S12	NORMAL	G	G																c.5247N>A	p.Asp1749Glu	p.D1749E	ENST00000398571	39/80	11	9	2				USP34,missense_variant,p.Asp1749Glu,ENST00000398571,NM_014709.3;USP34,missense_variant,p.Asp27Glu,ENST00000453734,;USP34,intron_variant,,ENST00000472706,;USP34,non_coding_transcript_exon_variant,,ENST00000484179,;USP34,non_coding_transcript_exon_variant,,ENST00000494867,;	T	ENSG00000115464	ENST00000398571	Transcript
USP34	0	.	GRCh38	chr2	61301025	61301025	+	Missense_Mutation	SNP	T	T	C	novel		KAN_S12	NORMAL	T	T																c.4054N>G	p.Thr1352Ala	p.T1352A	ENST00000398571	29/80	35	20	15				USP34,missense_variant,p.Thr1352Ala,ENST00000398571,NM_014709.3;USP34,non_coding_transcript_exon_variant,,ENST00000472706,;	C	ENSG00000115464	ENST00000398571	Transcript
FAM161A	0	.	GRCh38	chr2	61826598	61826598	+	Missense_Mutation	SNP	A	A	T	novel		KAN_S12	NORMAL	A	A																c.2008N>A	p.Phe670Ile	p.F670I	ENST00000404929	7/7	10	8	2				FAM161A,missense_variant,p.Phe670Ile,ENST00000404929,NM_001201543.1;FAM161A,missense_variant,p.Phe614Ile,ENST00000405894,NM_032180.2;FAM161A,splice_region_variant,,ENST00000418113,;FAM161A,splice_region_variant,,ENST00000456262,;FAM161A,downstream_gene_variant,,ENST00000478494,;	T	ENSG00000170264	ENST00000404929	Transcript
TMEM17	0	.	GRCh38	chr2	62502467	62502467	+	Nonsense_Mutation	SNP	A	A	C	novel		KAN_S12	NORMAL	A	A																c.288N>G	p.Tyr96Ter	p.Y96*	ENST00000335390	3/4	7	5	2				TMEM17,stop_gained,p.Tyr96Ter,ENST00000335390,NM_198276.2;TMEM17,non_coding_transcript_exon_variant,,ENST00000494919,;TMEM17,non_coding_transcript_exon_variant,,ENST00000479763,;	C	ENSG00000186889	ENST00000335390	Transcript
EHBP1	0	.	GRCh38	chr2	62747400	62747400	+	Missense_Mutation	SNP	C	C	A	novel		KAN_S12	NORMAL	C	C																c.110N>A	p.Pro37Gln	p.P37Q	ENST00000263991	3/25	14	12	2				EHBP1,missense_variant,p.Pro37Gln,ENST00000263991,NM_015252.3;EHBP1,missense_variant,p.Pro37Gln,ENST00000431489,NM_001142616.1;EHBP1,missense_variant,p.Pro37Gln,ENST00000405015,NM_001142615.2;EHBP1,missense_variant,p.Pro37Gln,ENST00000405289,NM_001142614.1;EHBP1,missense_variant,p.Pro37Gln,ENST00000405482,;EHBP1,missense_variant,p.Pro37Gln,ENST00000427809,;EHBP1,missense_variant,p.Pro5Gln,ENST000…	A	ENSG00000115504	ENST00000263991	Transcript
EHBP1	0	.	GRCh38	chr2	62979188	62979188	+	Missense_Mutation	SNP	C	C	G	novel		KAN_S12	NORMAL	C	C																c.2566N>G	p.Gln856Glu	p.Q856E	ENST00000263991	16/25	10	8	2				EHBP1,missense_variant,p.Gln856Glu,ENST00000263991,NM_015252.3;EHBP1,missense_variant,p.Gln821Glu,ENST00000431489,NM_001142616.1;EHBP1,missense_variant,p.Gln821Glu,ENST00000405015,NM_001142615.2;EHBP1,missense_variant,p.Gln821Glu,ENST00000405289,NM_001142614.1;EHBP1,missense_variant,p.Gln81Glu,ENST00000444311,;EHBP1,missense_variant,p.Gln78Glu,ENST00000454124,;EHBP1,splice_region_variant,,ENST000…	G	ENSG00000115504	ENST00000263991	Transcript
EHBP1	0	.	GRCh38	chr2	62993653	62993653	+	Missense_Mutation	SNP	A	A	C	novel		KAN_S12	NORMAL	A	A																c.3070N>C	p.Ile1024Leu	p.I1024L	ENST00000263991	19/25	7	5	2				EHBP1,missense_variant,p.Ile1024Leu,ENST00000263991,NM_015252.3;EHBP1,missense_variant,p.Ile953Leu,ENST00000431489,NM_001142616.1;EHBP1,missense_variant,p.Ile953Leu,ENST00000405015,NM_001142615.2;EHBP1,missense_variant,p.Ile989Leu,ENST00000405289,NM_001142614.1;EHBP1,missense_variant,p.Ile184Leu,ENST00000422032,;EHBP1,non_coding_transcript_exon_variant,,ENST00000496857,;EHBP1,non_coding_transcrip…	C	ENSG00000115504	ENST00000263991	Transcript
WDPCP	0	.	GRCh38	chr2	63404606	63404606	+	Missense_Mutation	SNP	T	T	C	novel		KAN_S12	NORMAL	T	T																c.877N>G	p.Thr293Ala	p.T293A	ENST00000272321	10/18	11	9	2				WDPCP,missense_variant,p.Thr101Ala,ENST00000409120,;WDPCP,missense_variant,p.Thr293Ala,ENST00000409562,;WDPCP,missense_variant,p.Thr293Ala,ENST00000272321,NM_015910.5;WDPCP,missense_variant,p.Thr101Ala,ENST00000409199,;WDPCP,missense_variant,p.Thr134Ala,ENST00000398544,NM_001042692.2;WDPCP,non_coding_transcript_exon_variant,,ENST00000409835,;WDPCP,missense_variant,p.Thr80Ala,ENST00000409354,;WDPC…	C	ENSG00000143951	ENST00000272321	Transcript
WDPCP	0	.	GRCh38	chr2	63492909	63492909	+	Missense_Mutation	SNP	A	A	T	novel		KAN_S12	NORMAL	A	A																c.107N>A	p.Phe36Tyr	p.F36Y	ENST00000272321	2/18	12	10	2				WDPCP,missense_variant,p.Phe36Tyr,ENST00000409562,;WDPCP,missense_variant,p.Phe36Tyr,ENST00000272321,NM_015910.5;WDPCP,missense_variant,p.Phe36Tyr,ENST00000431065,;WDPCP,non_coding_transcript_exon_variant,,ENST00000409835,;WDPCP,non_coding_transcript_exon_variant,,ENST00000490935,;WDPCP,non_coding_transcript_exon_variant,,ENST00000467687,;WDPCP,missense_variant,p.Phe35Tyr,ENST00000418148,;WDPCP,3…	T	ENSG00000143951	ENST00000272321	Transcript
WDPCP	0	.	GRCh38	chr2	63492910	63492910	+	Missense_Mutation	SNP	A	A	G	novel		KAN_S12	NORMAL	A	A																c.106N>C	p.Phe36Leu	p.F36L	ENST00000272321	2/18	12	10	2				WDPCP,missense_variant,p.Phe36Leu,ENST00000409562,;WDPCP,missense_variant,p.Phe36Leu,ENST00000272321,NM_015910.5;WDPCP,missense_variant,p.Phe36Leu,ENST00000431065,;WDPCP,non_coding_transcript_exon_variant,,ENST00000409835,;WDPCP,non_coding_transcript_exon_variant,,ENST00000490935,;WDPCP,non_coding_transcript_exon_variant,,ENST00000467687,;WDPCP,missense_variant,p.Phe35Leu,ENST00000418148,;WDPCP,3…	G	ENSG00000143951	ENST00000272321	Transcript
FAM136A	0	.	GRCh38	chr2	70297444	70297444	+	Missense_Mutation	SNP	C	C	G	rs75086964		KAN_S12	NORMAL	C	C																c.262N>C	p.Asp88His	p.D88H	ENST00000037869	3/3	51	38	13				FAM136A,missense_variant,p.Asp88His,ENST00000037869,NM_032822.2;FAM136A,missense_variant,p.Asp195His,ENST00000430566,;FAM136A,missense_variant,p.Asp158His,ENST00000438759,;FAM136A,3_prime_UTR_variant,,ENST00000450256,;SNRPG,upstream_gene_variant,,ENST00000482975,NM_001317168.1;SNRPG,upstream_gene_variant,,ENST00000272348,NM_003096.3,NM_001317166.1,NM_001317171.1;SNRPG,upstream_gene_variant,,ENST0…	G	ENSG00000035141	ENST00000037869	Transcript
FAM136A	0	.	GRCh38	chr2	70297474	70297474	+	Missense_Mutation	SNP	G	G	A	rs79696069		KAN_S12	NORMAL	G	G																c.232N>T	p.Arg78Cys	p.R78C	ENST00000037869	3/3	49	40	9				FAM136A,missense_variant,p.Arg78Cys,ENST00000037869,NM_032822.2;FAM136A,missense_variant,p.Arg185Cys,ENST00000430566,;FAM136A,missense_variant,p.Arg148Cys,ENST00000438759,;FAM136A,3_prime_UTR_variant,,ENST00000450256,;SNRPG,upstream_gene_variant,,ENST00000482975,NM_001317168.1;SNRPG,upstream_gene_variant,,ENST00000272348,NM_003096.3,NM_001317166.1,NM_001317171.1;SNRPG,upstream_gene_variant,,ENST0…	A	ENSG00000035141	ENST00000037869	Transcript
NAGK	0	.	GRCh38	chr2	71072715	71072715	+	Missense_Mutation	SNP	G	G	A	rs372587749		KAN_S12	NORMAL	G	G																c.568N>A	p.Gly190Ser	p.G190S	ENST00000613852	5/10	110	55	55				NAGK,missense_variant,p.Gly93Ser,ENST00000418807,;NAGK,missense_variant,p.Gly190Ser,ENST00000613852,NM_017567.4;NAGK,missense_variant,p.Gly190Ser,ENST00000455662,;NAGK,missense_variant,p.Gly144Ser,ENST00000443938,;NAGK,missense_variant,p.Gly144Ser,ENST00000244204,;NAGK,missense_variant,p.Gly38Ser,ENST00000529236,;NAGK,5_prime_UTR_variant,,ENST00000443872,;NAGK,5_prime_UTR_variant,,ENST00000531934…	A	ENSG00000124357	ENST00000613852	Transcript
LOXL3	0	.	GRCh38	chr2	74552556	74552556	+	Missense_Mutation	SNP	G	G	C	rs146972503		KAN_S12	NORMAL	G	G																c.79N>G	p.Pro27Ala	p.P27A	ENST00000264094	2/14	130	59	71				LOXL3,missense_variant,p.Pro27Ala,ENST00000264094,NM_032603.3;LOXL3,missense_variant,p.Pro27Ala,ENST00000409549,;LOXL3,missense_variant,p.Pro27Ala,ENST00000409249,;LOXL3,missense_variant,p.Pro27Ala,ENST00000393937,NM_001289164.1;LOXL3,missense_variant,p.Pro27Ala,ENST00000409986,;LOXL3,missense_variant,p.Pro27Ala,ENST00000413469,;DOK1,intron_variant,,ENST00000409429,NM_001318866.1,NM_001197260.1;D…	C	ENSG00000115318	ENST00000264094	Transcript
DNAH6	0	.	GRCh38	chr2	84805701	84805701	+	Missense_Mutation	SNP	G	G	A	rs375596176		KAN_S12	NORMAL	G	G																c.11518N>A	p.Glu3840Lys	p.E3840K	ENST00000389394	71/77	27	15	12				DNAH6,missense_variant,p.Glu3840Lys,ENST00000389394,NM_001370.1;DNAH6,missense_variant,p.Glu3840Lys,ENST00000237449,;	A	ENSG00000115423	ENST00000389394	Transcript
EIF2AK3	0	.	GRCh38	chr2	88588051	88588051	+	Missense_Mutation	SNP	G	G	A	novel		KAN_S12	NORMAL	G	G																c.1360N>T	p.Leu454Phe	p.L454F	ENST00000303236	8/17	12	10	2				EIF2AK3,missense_variant,p.Leu454Phe,ENST00000303236,NM_004836.6;EIF2AK3,missense_variant,p.Leu303Phe,ENST00000419748,NM_001313915.1;EIF2AK3,missense_variant,p.Leu333Phe,ENST00000415570,;EIF2AK3,downstream_gene_variant,,ENST00000477083,;	A	ENSG00000172071	ENST00000303236	Transcript
ANKRD36C	0	.	GRCh38	chr2	95851711	95851711	+	Missense_Mutation	SNP	G	G	T	novel		KAN_S12	NORMAL	G	G																c.5296N>A	p.Leu1766Met	p.L1766M	ENST00000456556	66/67	14	12	2				ANKRD36C,missense_variant,p.Leu1766Met,ENST00000456556,;ANKRD36C,missense_variant,p.Leu125Met,ENST00000612359,;ANKRD36C,downstream_gene_variant,,ENST00000531153,;ANKRD36C,downstream_gene_variant,,ENST00000488721,;	T	ENSG00000174501	ENST00000456556	Transcript
ANKRD36C	0	.	GRCh38	chr2	95855549	95855549	+	Missense_Mutation	SNP	T	T	C	rs5005869		KAN_S12	NORMAL	T	T																c.4712N>G	p.Asn1571Ser	p.N1571S	ENST00000456556	63/67	26	19	7				ANKRD36C,missense_variant,p.Asn1571Ser,ENST00000456556,;ANKRD36C,downstream_gene_variant,,ENST00000295246,;ANKRD36C,upstream_gene_variant,,ENST00000612359,;ANKRD36C,non_coding_transcript_exon_variant,,ENST00000488721,;ANKRD36C,downstream_gene_variant,,ENST00000531153,;ANKRD36C,downstream_gene_variant,,ENST00000534304,;	C	ENSG00000174501	ENST00000456556	Transcript
ANKRD36C	0	.	GRCh38	chr2	95914292	95914292	+	Missense_Mutation	SNP	T	T	C	novel		KAN_S12	NORMAL	T	T																c.2461N>G	p.Lys821Glu	p.K821E	ENST00000456556	39/67	8	6	2				ANKRD36C,missense_variant,p.Lys821Glu,ENST00000456556,;ANKRD36C,missense_variant,p.Lys254Glu,ENST00000295246,;ANKRD36C,3_prime_UTR_variant,,ENST00000534304,;	C	ENSG00000174501	ENST00000456556	Transcript
ANKRD36C	0	.	GRCh38	chr2	95935492	95935492	+	Missense_Mutation	SNP	G	G	A	rs62153752		KAN_S12	NORMAL	G	G																c.1697N>T	p.Ala566Val	p.A566V	ENST00000456556	24/67	26	16	10				ANKRD36C,missense_variant,p.Ala566Val,ENST00000456556,;ANKRD36C,5_prime_UTR_variant,,ENST00000295246,;ANKRD36C,3_prime_UTR_variant,,ENST00000534304,;ANKRD36C,3_prime_UTR_variant,,ENST00000528268,;	A	ENSG00000174501	ENST00000456556	Transcript
ANKRD36C	0	.	GRCh38	chr2	95938843	95938843	+	Missense_Mutation	SNP	A	A	G	rs62154561		KAN_S12	NORMAL	A	A																c.1619N>C	p.Leu540Pro	p.L540P	ENST00000456556	22/67	173	58	115				ANKRD36C,missense_variant,p.Leu540Pro,ENST00000456556,;ANKRD36C,intron_variant,,ENST00000295246,;ANKRD36C,intron_variant,,ENST00000534304,;ANKRD36C,intron_variant,,ENST00000528268,;	G	ENSG00000174501	ENST00000456556	Transcript
ANKRD36C	0	.	GRCh38	chr2	95938884	95938884	+	Missense_Mutation	SNP	A	A	T	rs62154562		KAN_S12	NORMAL	A	A																c.1578N>A	p.Ser526Arg	p.S526R	ENST00000456556	22/67	172	61	111				ANKRD36C,missense_variant,p.Ser526Arg,ENST00000456556,;ANKRD36C,intron_variant,,ENST00000295246,;ANKRD36C,intron_variant,,ENST00000534304,;ANKRD36C,intron_variant,,ENST00000528268,;	T	ENSG00000174501	ENST00000456556	Transcript
ANKRD36C	0	.	GRCh38	chr2	95941196	95941196	+	Missense_Mutation	SNP	C	C	T	rs78739183		KAN_S12	NORMAL	C	C																c.1495N>A	p.Gly499Arg	p.G499R	ENST00000456556	20/67	7	4	3				ANKRD36C,missense_variant,p.Gly499Arg,ENST00000456556,;ANKRD36C,5_prime_UTR_variant,,ENST00000295246,;ANKRD36C,missense_variant,p.Gly28Arg,ENST00000534304,;ANKRD36C,missense_variant,p.Gly499Arg,ENST00000528268,;	T	ENSG00000174501	ENST00000456556	Transcript
ANKRD36C	0	.	GRCh38	chr2	95945173	95945173	+	Missense_Mutation	SNP	T	T	G	rs62154594		KAN_S12	NORMAL	T	T																c.1364N>C	p.Asn455Thr	p.N455T	ENST00000456556	18/67	41	22	19				ANKRD36C,missense_variant,p.Asn455Thr,ENST00000456556,;ANKRD36C,upstream_gene_variant,,ENST00000295246,;ANKRD36C,missense_variant,p.Asn455Thr,ENST00000528268,;ANKRD36C,upstream_gene_variant,,ENST00000534304,;	G	ENSG00000174501	ENST00000456556	Transcript
ANKRD36C	0	.	GRCh38	chr2	95953940	95953940	+	Missense_Mutation	SNP	T	T	G	rs74946480		KAN_S12	NORMAL	T	T																c.1202N>C	p.Glu401Ala	p.E401A	ENST00000456556	14/67	45	30	15				ANKRD36C,missense_variant,p.Glu401Ala,ENST00000456556,;ANKRD36C,missense_variant,p.Glu401Ala,ENST00000528268,;	G	ENSG00000174501	ENST00000456556	Transcript
ANKRD36C	0	.	GRCh38	chr2	95953986	95953986	+	Missense_Mutation	SNP	C	C	T	rs62154618		KAN_S12	NORMAL	C	C																c.1156N>A	p.Ala386Thr	p.A386T	ENST00000456556	14/67	75	54	21				ANKRD36C,missense_variant,p.Ala386Thr,ENST00000456556,;ANKRD36C,missense_variant,p.Ala386Thr,ENST00000528268,;	T	ENSG00000174501	ENST00000456556	Transcript
ANKRD36	0	.	GRCh38	chr2	97164288	97164288	+	Missense_Mutation	SNP	C	C	T	novel		KAN_S12	NORMAL	C	C																c.1435N>T	p.Pro479Ser	p.P479S	ENST00000420699	19/76	12	10	2				ANKRD36,missense_variant,p.Pro479Ser,ENST00000420699,NM_001164315.1;ANKRD36,missense_variant,p.Pro479Ser,ENST00000461153,;ANKRD36,3_prime_UTR_variant,,ENST00000620383,;	T	ENSG00000135976	ENST00000420699	Transcript
ANKRD36	0	.	GRCh38	chr2	97167729	97167729	+	Missense_Mutation	SNP	C	C	T	rs112133169		KAN_S12	NORMAL	C	C																c.1595N>T	p.Ala532Val	p.A532V	ENST00000420699	22/76	14	9	5				ANKRD36,missense_variant,p.Ala532Val,ENST00000420699,NM_001164315.1;ANKRD36,missense_variant,p.Ala532Val,ENST00000461153,;ANKRD36,3_prime_UTR_variant,,ENST00000620383,;	T	ENSG00000135976	ENST00000420699	Transcript
ANKRD36	0	.	GRCh38	chr2	97187207	97187207	+	Missense_Mutation	SNP	A	A	G	novel		KAN_S12	NORMAL	A	A																c.2051N>G	p.Gln684Arg	p.Q684R	ENST00000420699	31/76	10	8	2				ANKRD36,missense_variant,p.Gln684Arg,ENST00000420699,NM_001164315.1;ANKRD36,missense_variant,p.Gln684Arg,ENST00000461153,;ANKRD36,intron_variant,,ENST00000620383,;	G	ENSG00000135976	ENST00000420699	Transcript
ANKRD36	0	.	GRCh38	chr2	97187212	97187212	+	Missense_Mutation	SNP	C	C	A	novel		KAN_S12	NORMAL	C	C																c.2056N>A	p.Gln686Lys	p.Q686K	ENST00000420699	31/76	10	8	2				ANKRD36,missense_variant,p.Gln686Lys,ENST00000420699,NM_001164315.1;ANKRD36,missense_variant,p.Gln686Lys,ENST00000461153,;ANKRD36,intron_variant,,ENST00000620383,;	A	ENSG00000135976	ENST00000420699	Transcript
ANKRD36	0	.	GRCh38	chr2	97187213	97187213	+	Missense_Mutation	SNP	A	A	C	novel		KAN_S12	NORMAL	A	A																c.2057N>C	p.Gln686Pro	p.Q686P	ENST00000420699	31/76	9	7	2				ANKRD36,missense_variant,p.Gln686Pro,ENST00000420699,NM_001164315.1;ANKRD36,missense_variant,p.Gln686Pro,ENST00000461153,;ANKRD36,intron_variant,,ENST00000620383,;	C	ENSG00000135976	ENST00000420699	Transcript
ANKRD36	0	.	GRCh38	chr2	97194750	97194750	+	Missense_Mutation	SNP	T	T	C	rs59466168		KAN_S12	NORMAL	T	T																c.2474N>C	p.Leu825Ser	p.L825S	ENST00000420699	39/76	34	17	17				ANKRD36,missense_variant,p.Leu825Ser,ENST00000420699,NM_001164315.1;ANKRD36,missense_variant,p.Leu825Ser,ENST00000461153,;ANKRD36,intron_variant,,ENST00000620383,;	C	ENSG00000135976	ENST00000420699	Transcript
ANKRD36	0	.	GRCh38	chr2	97211741	97211741	+	Missense_Mutation	SNP	G	G	A	rs10194525		KAN_S12	NORMAL	G	G																c.3469N>A	p.Val1157Met	p.V1157M	ENST00000420699	58/76	49	37	12				ANKRD36,missense_variant,p.Val1157Met,ENST00000420699,NM_001164315.1;ANKRD36,missense_variant,p.Val1157Met,ENST00000461153,;ANKRD36,upstream_gene_variant,,ENST00000421946,;	A	ENSG00000135976	ENST00000420699	Transcript
ANKRD36	0	.	GRCh38	chr2	97217357	97217357	+	Missense_Mutation	SNP	T	T	G	rs62156176		KAN_S12	NORMAL	T	T																c.3838N>G	p.Trp1280Gly	p.W1280G	ENST00000420699	64/76	11	8	3				ANKRD36,missense_variant,p.Trp1280Gly,ENST00000420699,NM_001164315.1;ANKRD36,missense_variant,p.Trp1280Gly,ENST00000461153,;ANKRD36,non_coding_transcript_exon_variant,,ENST00000421946,;	G	ENSG00000135976	ENST00000420699	Transcript
ANKRD36B	0	.	GRCh38	chr2	97551333	97551333	+	Missense_Mutation	SNP	G	G	A	novel		KAN_S12	NORMAL	G	G																c.1331N>T	p.Ser444Leu	p.S444L	ENST00000258459	18/44	11	9	2				ANKRD36B,missense_variant,p.Ser96Leu,ENST00000438709,;ANKRD36B,missense_variant,p.Ser444Leu,ENST00000258459,NM_025190.3;ANKRD36B,missense_variant,p.Ser444Leu,ENST00000359901,;ANKRD36B,3_prime_UTR_variant,,ENST00000443455,;ANKRD36B,3_prime_UTR_variant,,ENST00000419390,;	A	ENSG00000196912	ENST00000258459	Transcript
TMEM131	0	.	GRCh38	chr2	97859323	97859323	+	Missense_Mutation	SNP	G	G	C	novel		KAN_S12	NORMAL	G	G																c.464N>G	p.Ala155Gly	p.A155G	ENST00000186436	5/41	12	10	2				TMEM131,missense_variant,p.Ala155Gly,ENST00000186436,NM_015348.1;TMEM131,missense_variant,p.Ala42Gly,ENST00000438715,;TMEM131,missense_variant,p.Ala116Gly,ENST00000418629,;	C	ENSG00000075568	ENST00000186436	Transcript
TMEM131	0	.	GRCh38	chr2	97995599	97995599	+	Missense_Mutation	SNP	C	C	T	novel		KAN_S12	NORMAL	C	C																c.64N>A	p.Gly22Arg	p.G22R	ENST00000186436	1/41	5	3	2				TMEM131,missense_variant,p.Gly22Arg,ENST00000186436,NM_015348.1;TMEM131,upstream_gene_variant,,ENST00000418629,;TMEM131,upstream_gene_variant,,ENST00000489507,;	T	ENSG00000075568	ENST00000186436	Transcript
MRPL30	0	.	GRCh38	chr2	99194755	99194755	+	Missense_Mutation	SNP	T	T	C	novel		KAN_S12	NORMAL	T	T																c.137N>C	p.Phe46Ser	p.F46S	ENST00000338148	4/6	12	10	2				MRPL30,missense_variant,p.Phe46Ser,ENST00000338148,NM_145212.3;RP11-38C17.1,missense_variant,p.Phe46Ser,ENST00000410042,;MRPL30,missense_variant,p.Phe46Ser,ENST00000409145,;MRPL30,non_coding_transcript_exon_variant,,ENST00000465432,;MRPL30,non_coding_transcript_exon_variant,,ENST00000473743,;RP11-111H13.1,missense_variant,p.Phe76Ser,ENST00000424491,;MRPL30,missense_variant,p.Phe46Ser,ENST00000409…	C	ENSG00000185414	ENST00000338148	Transcript
POU3F3	0	.	GRCh38	chr2	104855610	104855611	+	Frame_Shift_Ins	INS	-	-	CA	novel		KAN_S12	NORMAL	-	-																c.100_101insCA	p.Gly34AlafsTer26	p.G34Afs*26	ENST00000361360	1/1	34	27	7				POU3F3,frameshift_variant,p.Gly34AlafsTer26,ENST00000361360,NM_006236.2;LINC01158,upstream_gene_variant,,ENST00000413121,;RP11-13J10.1,intron_variant,,ENST00000598623,;LINC01158,upstream_gene_variant,,ENST00000458253,;LINC01158,upstream_gene_variant,,ENST00000454729,;LINC01158,upstream_gene_variant,,ENST00000443988,;LINC01158,upstream_gene_variant,,ENST00000447876,;	CA	ENSG00000198914	ENST00000361360	Transcript
RGPD3	0	.	GRCh38	chr2	106433258	106433258	+	Missense_Mutation	SNP	C	C	G	rs62152468		KAN_S12	NORMAL	C	C																c.2233N>C	p.Glu745Gln	p.E745Q	ENST00000409886	16/23	52	43	9				RGPD3,missense_variant,p.Glu745Gln,ENST00000409886,NM_001144013.1;RGPD3,missense_variant,p.Glu745Gln,ENST00000304514,;	G	ENSG00000153165	ENST00000409886	Transcript
RGPD3	0	.	GRCh38	chr2	106457045	106457045	+	Missense_Mutation	SNP	C	C	T	rs62152530		KAN_S12	NORMAL	C	C																c.331N>A	p.Asp111Asn	p.D111N	ENST00000409886	4/23	27	4	23				RGPD3,missense_variant,p.Asp111Asn,ENST00000409886,NM_001144013.1;RGPD3,missense_variant,p.Asp111Asn,ENST00000304514,;	T	ENSG00000153165	ENST00000409886	Transcript
RGPD4	0	.	GRCh38	chr2	107863031	107863031	+	Missense_Mutation	SNP	A	A	T	rs199689341		KAN_S12	NORMAL	A	A																c.2468N>T	p.Lys823Met	p.K823M	ENST00000408999	17/23	15	10	5				RGPD4,missense_variant,p.Lys823Met,ENST00000408999,NM_182588.2;	T	ENSG00000196862	ENST00000408999	Transcript
GCC2	0	.	GRCh38	chr2	108486556	108486556	+	Missense_Mutation	SNP	C	C	T	rs41280574		KAN_S12	NORMAL	C	C																c.3838N>T	p.His1280Tyr	p.H1280Y	ENST00000309863	16/23	25	17	8				GCC2,missense_variant,p.His1280Tyr,ENST00000309863,NM_181453.3;GCC2,3_prime_UTR_variant,,ENST00000482325,;GCC2,3_prime_UTR_variant,,ENST00000393321,;GCC2,downstream_gene_variant,,ENST00000481729,;GCC2,downstream_gene_variant,,ENST00000447558,;	T	ENSG00000135968	ENST00000309863	Transcript
RANBP2	0	.	GRCh38	chr2	108719626	108719626	+	Missense_Mutation	SNP	A	A	C	rs201886746		KAN_S12	NORMAL	A	A																c.20N>C	p.Asp7Ala	p.D7A	ENST00000283195	1/29	30	19	11				RANBP2,missense_variant,p.Asp7Ala,ENST00000283195,NM_006267.4;RANBP2,missense_variant,p.Asp7Ala,ENST00000629728,;RANBP2,missense_variant,p.Asp7Ala,ENST00000425282,;	C	ENSG00000153201	ENST00000283195	Transcript
RANBP2	0	.	GRCh38	chr2	108775846	108775846	+	Missense_Mutation	SNP	A	A	G	rs61758804		KAN_S12	NORMAL	A	A																c.8407N>G	p.Ile2803Val	p.I2803V	ENST00000283195	24/29	28	16	12				RANBP2,missense_variant,p.Ile2803Val,ENST00000283195,NM_006267.4;	G	ENSG00000153201	ENST00000283195	Transcript
BUB1	0	.	GRCh38	chr2	110666391	110666391	+	Nonsense_Mutation	SNP	T	T	A	novel		KAN_S12	NORMAL	T	T																c.829N>T	p.Lys277Ter	p.K277*	ENST00000302759	9/25	10	8	2				BUB1,stop_gained,p.Lys257Ter,ENST00000535254,NM_001278616.1;BUB1,stop_gained,p.Lys277Ter,ENST00000302759,NM_004336.4;BUB1,stop_gained,p.Lys277Ter,ENST00000409311,NM_001278617.1;BUB1,downstream_gene_variant,,ENST00000420328,;BUB1,downstream_gene_variant,,ENST00000447014,;BUB1,non_coding_transcript_exon_variant,,ENST00000466333,;BUB1,non_coding_transcript_exon_variant,,ENST00000465029,;BUB1,non_cod…	A	ENSG00000169679	ENST00000302759	Transcript
ZC3H8	0	.	GRCh38	chr2	112238461	112238461	+	Missense_Mutation	SNP	A	A	C	novel		KAN_S12	NORMAL	A	A																c.224N>G	p.Val75Gly	p.V75G	ENST00000409573	3/9	14	12	2				ZC3H8,missense_variant,p.Val75Gly,ENST00000409573,NM_032494.2;ZC3H8,missense_variant,p.Val75Gly,ENST00000272570,;ZC3H8,missense_variant,p.Val75Gly,ENST00000615791,;ZC3H8,non_coding_transcript_exon_variant,,ENST00000474234,;ZC3H8,non_coding_transcript_exon_variant,,ENST00000464305,;ZC3H8,non_coding_transcript_exon_variant,,ENST00000466259,;	C	ENSG00000144161	ENST00000409573	Transcript
RGPD8	0	.	GRCh38	chr2	112388237	112388237	+	Missense_Mutation	SNP	C	C	T	rs17041523		KAN_S12	NORMAL	C	C																c.4708N>A	p.Gly1570Arg	p.G1570R	ENST00000302558	20/23	20	5	15				RGPD8,missense_variant,p.Gly1570Arg,ENST00000302558,NM_001164463.1;RGPD8,missense_variant,p.Gly1430Arg,ENST00000409750,;RGPD8,downstream_gene_variant,,ENST00000330575,;RGPD8,downstream_gene_variant,,ENST00000522286,;	T	ENSG00000169629	ENST00000302558	Transcript
CKAP2L	0	.	GRCh38	chr2	112756226	112756226	+	Missense_Mutation	SNP	G	G	C	rs148046269		KAN_S12	NORMAL	G	G																c.1145N>G	p.Thr382Arg	p.T382R	ENST00000302450	4/9	64	32	32				CKAP2L,missense_variant,p.Thr382Arg,ENST00000302450,NM_152515.4,NM_001304361.1;CKAP2L,downstream_gene_variant,,ENST00000481732,;CKAP2L,downstream_gene_variant,,ENST00000497357,;CKAP2L,downstream_gene_variant,,ENST00000461876,;CKAP2L,intron_variant,,ENST00000435431,;CKAP2L,upstream_gene_variant,,ENST00000474331,;	C	ENSG00000169607	ENST00000302450	Transcript
CFAP221	0	.	GRCh38	chr2	119604718	119604718	+	Missense_Mutation	SNP	G	G	A	rs61741340		KAN_S12	NORMAL	G	G																c.838N>A	p.Val280Ile	p.V280I	ENST00000413369	9/24	23	9	14				CFAP221,missense_variant,p.Val280Ile,ENST00000413369,NM_001271049.1;CFAP221,non_coding_transcript_exon_variant,,ENST00000597189,;CFAP221,3_prime_UTR_variant,,ENST00000295220,;CFAP221,3_prime_UTR_variant,,ENST00000413057,;CFAP221,downstream_gene_variant,,ENST00000475569,;CFAP221,downstream_gene_variant,,ENST00000488358,;	A	ENSG00000163075	ENST00000413369	Transcript
POTEF	0	.	GRCh38	chr2	130074719	130074719	+	Missense_Mutation	SNP	T	A	A	rs62165871		KAN_S12	NORMAL	T	T																c.2753N>T	p.Tyr918Phe	p.Y918F	ENST00000409914	17/17	49	4	45				POTEF,missense_variant,p.Tyr918Phe,ENST00000409914,NM_001099771.2;	A	ENSG00000196604	ENST00000409914	Transcript
POTEF	0	.	GRCh38	chr2	130074785	130074785	+	Missense_Mutation	SNP	T	C	C	rs2599793		KAN_S12	NORMAL	T	T																c.2687N>G	p.His896Arg	p.H896R	ENST00000409914	17/17	13	0	13				POTEF,missense_variant,p.His896Arg,ENST00000409914,NM_001099771.2;	C	ENSG00000196604	ENST00000409914	Transcript
CCDC74B	0	.	GRCh38	chr2	130142231	130142231	+	Missense_Mutation	SNP	T	C	C	rs2599972		KAN_S12	NORMAL	T	T																c.446N>G	p.His149Arg	p.H149R	ENST00000310463	3/8	118	0	118				CCDC74B,missense_variant,p.His149Arg,ENST00000310463,NM_207310.2;CCDC74B,missense_variant,p.His149Arg,ENST00000392984,;CCDC74B,missense_variant,p.His191Arg,ENST00000457413,;CCDC74B,intron_variant,,ENST00000409943,NM_001258307.1;CCDC74B,intron_variant,,ENST00000409128,;CCDC74B,downstream_gene_variant,,ENST00000409234,;CCDC74B,downstream_gene_variant,,ENST00000441670,;MED15P9,downstream_gene_varian…	C	ENSG00000152076	ENST00000310463	Transcript
TUBA3E	0	.	GRCh38	chr2	130194181	130194181	+	Missense_Mutation	SNP	G	G	T	rs13000249		KAN_S12	NORMAL	G	G																c.661N>A	p.Arg221Ser	p.R221S	ENST00000312988	4/5	506	197	309				TUBA3E,missense_variant,p.Arg221Ser,ENST00000312988,NM_207312.2;MZT2B,downstream_gene_variant,,ENST00000281871,NM_025029.3;MZT2B,downstream_gene_variant,,ENST00000409255,;MZT2B,downstream_gene_variant,,ENST00000425361,;MZT2B,downstream_gene_variant,,ENST00000457492,;MZT2B,downstream_gene_variant,,ENST00000455239,;MZT2B,downstream_gene_variant,,ENST00000480182,;	T	ENSG00000152086	ENST00000312988	Transcript
TUBA3E	0	.	GRCh38	chr2	130194465	130194465	+	Missense_Mutation	SNP	G	G	A	rs13000721		KAN_S12	NORMAL	G	G																c.377N>T	p.Ala126Val	p.A126V	ENST00000312988	4/5	207	94	113				TUBA3E,missense_variant,p.Ala126Val,ENST00000312988,NM_207312.2;MZT2B,downstream_gene_variant,,ENST00000281871,NM_025029.3;MZT2B,downstream_gene_variant,,ENST00000409255,;MZT2B,downstream_gene_variant,,ENST00000425361,;MZT2B,downstream_gene_variant,,ENST00000457492,;MZT2B,downstream_gene_variant,,ENST00000455239,;MZT2B,downstream_gene_variant,,ENST00000480182,;	A	ENSG00000152086	ENST00000312988	Transcript
POTEJ	0	.	GRCh38	chr2	130656603	130656603	+	Missense_Mutation	SNP	C	C	T	rs62165276		KAN_S12	NORMAL	C	C																c.1843N>T	p.Arg615Trp	p.R615W	ENST00000409602	15/15	158	94	64				POTEJ,missense_variant,p.Arg615Trp,ENST00000409602,NM_001277083.1;	T	ENSG00000222038	ENST00000409602	Transcript
POTEE	0	.	GRCh38	chr2	131264373	131264373	+	Missense_Mutation	SNP	G	G	A	rs62178369		KAN_S12	NORMAL	G	G																c.2918N>A	p.Gly973Asp	p.G973D	ENST00000356920	15/15	84	42	42				POTEE,missense_variant,p.Gly973Asp,ENST00000356920,NM_001083538.1;PLEKHB2,intron_variant,,ENST00000404460,;POTEE,downstream_gene_variant,,ENST00000626191,;POTEE,downstream_gene_variant,,ENST00000613282,;POTEE,downstream_gene_variant,,ENST00000358087,;POTEE,downstream_gene_variant,,ENST00000514256,;	A	ENSG00000188219	ENST00000356920	Transcript
CCDC74A	0	.	GRCh38	chr2	131530789	131530789	+	Missense_Mutation	SNP	T	T	C	rs2599971		KAN_S12	NORMAL	T	T																c.506N>C	p.Met169Thr	p.M169T	ENST00000295171	3/8	263	176	87				CCDC74A,missense_variant,p.Met169Thr,ENST00000295171,NM_001258304.1,NM_138770.2;CCDC74A,missense_variant,p.Met169Thr,ENST00000467992,NM_001258305.1;CCDC74A,missense_variant,p.Met103Thr,ENST00000409856,NM_001258306.1;CCDC74A,missense_variant,p.Met98Thr,ENST00000434330,;CCDC74A,downstream_gene_variant,,ENST00000478665,;CCDC74A,3_prime_UTR_variant,,ENST00000454549,;CCDC74A,downstream_gene_variant,,E…	C	ENSG00000163040	ENST00000295171	Transcript
LRP1B	0	.	GRCh38	chr2	140356471	140356471	+	Missense_Mutation	SNP	T	T	G	rs367967782		KAN_S12	NORMAL	T	T																c.11401N>C	p.Thr3801Pro	p.T3801P	ENST00000389484	75/91	14	12	2				LRP1B,missense_variant,p.Thr3801Pro,ENST00000389484,NM_018557.2;LRP1B,missense_variant,p.Thr33Pro,ENST00000437977,;	G	ENSG00000168702	ENST00000389484	Transcript
LRP1B	0	.	GRCh38	chr2	140950375	140950375	+	Missense_Mutation	SNP	T	T	C	novel		KAN_S12	NORMAL	T	T																c.2996N>G	p.Glu999Gly	p.E999G	ENST00000389484	20/91	12	10	2				LRP1B,missense_variant,p.Glu999Gly,ENST00000389484,NM_018557.2;LRP1B,missense_variant,p.Glu144Gly,ENST00000434794,;	C	ENSG00000168702	ENST00000389484	Transcript
GTDC1	0	.	GRCh38	chr2	144145588	144145588	+	Missense_Mutation	SNP	T	T	G	novel		KAN_S12	NORMAL	T	T																c.331N>C	p.Asn111His	p.N111H	ENST00000392869	4/11	10	8	2				GTDC1,missense_variant,p.Asn111His,ENST00000392869,;GTDC1,missense_variant,p.Asn111His,ENST00000409214,NM_001006636.3;GTDC1,missense_variant,p.Asn111His,ENST00000542155,NM_001164629.3;GTDC1,missense_variant,p.Asn111His,ENST00000344850,;GTDC1,missense_variant,p.Asn111His,ENST00000392867,NM_024659.4;GTDC1,missense_variant,p.Asn111His,ENST00000241391,NM_001284233.1;GTDC1,missense_variant,p.Asn79His,…	G	ENSG00000121964	ENST00000392869	Transcript
EPC2	0	.	GRCh38	chr2	148761809	148761809	+	Missense_Mutation	SNP	G	G	C	novel		KAN_S12	NORMAL	G	G																c.694N>C	p.Glu232Gln	p.E232Q	ENST00000258484	5/14	9	7	2				EPC2,missense_variant,p.Glu232Gln,ENST00000258484,NM_015630.3;EPC2,incomplete_terminal_codon_variant,p.Ter161=,ENST00000397424,;EPC2,non_coding_transcript_exon_variant,,ENST00000491099,;	C	ENSG00000135999	ENST00000258484	Transcript
MMADHC	0	.	GRCh38	chr2	149570148	149570148	+	Missense_Mutation	SNP	G	G	C	novel		KAN_S12	NORMAL	G	G																c.717N>G	p.Asn239Lys	p.N239K	ENST00000428879	7/7	12	10	2				MMADHC,missense_variant,p.Asn239Lys,ENST00000428879,;MMADHC,missense_variant,p.Asn273Lys,ENST00000422782,;MMADHC,missense_variant,p.Asn239Lys,ENST00000303319,NM_015702.2;	C	ENSG00000168288	ENST00000428879	Transcript
NEB	0	.	GRCh38	chr2	151579498	151579498	+	Missense_Mutation	SNP	T	G	G	rs62174690		KAN_S12	NORMAL	T	T																c.16544N>C	p.Lys5515Thr	p.K5515T	ENST00000618972	105/183	32	0	32				NEB,missense_variant,p.Lys5515Thr,ENST00000618972,NM_001271208.1;NEB,missense_variant,p.Lys5515Thr,ENST00000397345,NM_001164508.1;NEB,missense_variant,p.Lys5515Thr,ENST00000427231,NM_001164507.1;NEB,missense_variant,p.Lys5515Thr,ENST00000603639,;NEB,missense_variant,p.Lys5515Thr,ENST00000604864,;NEB,missense_variant,p.Lys245Thr,ENST00000413693,;NEB,intron_variant,,ENST00000409198,NM_004543.4;NEB,…	G	ENSG00000183091	ENST00000618972	Transcript
NEB	0	.	GRCh38	chr2	151706960	151706960	+	Missense_Mutation	SNP	T	T	G	novel		KAN_S12	NORMAL	T	T																c.1073N>C	p.Lys358Thr	p.K358T	ENST00000618972	13/183	12	10	2				NEB,missense_variant,p.Lys358Thr,ENST00000618972,NM_001271208.1;NEB,missense_variant,p.Lys358Thr,ENST00000397345,NM_001164508.1;NEB,missense_variant,p.Lys358Thr,ENST00000427231,NM_001164507.1;NEB,missense_variant,p.Lys358Thr,ENST00000603639,;NEB,missense_variant,p.Lys358Thr,ENST00000604864,;NEB,missense_variant,p.Lys358Thr,ENST00000409198,NM_004543.4;NEB,missense_variant,p.Lys358Thr,ENST000001728…	G	ENSG00000183091	ENST00000618972	Transcript
FMNL2	0	.	GRCh38	chr2	152636563	152636563	+	Missense_Mutation	SNP	G	G	C	novel		KAN_S12	NORMAL	G	G																c.2817N>C	p.Lys939Asn	p.K939N	ENST00000288670	22/26	10	8	2				FMNL2,missense_variant,p.Lys939Asn,ENST00000288670,NM_052905.3;FMNL2,missense_variant,p.Lys314Asn,ENST00000475377,;	C	ENSG00000157827	ENST00000288670	Transcript
GALNT13	0	.	GRCh38	chr2	154437611	154437611	+	Intron	SNP	C	C	G	novel		KAN_S12	NORMAL	C	C																c.1396-981N>G			ENST00000409237		9	7	2				GALNT13,intron_variant,,ENST00000392825,NM_052917.3;GALNT13,intron_variant,,ENST00000409237,NM_001301627.1;GALNT13,intron_variant,,ENST00000450838,;GALNT13,intron_variant,,ENST00000422126,;GALNT13,upstream_gene_variant,,ENST00000453715,;AC009227.2,non_coding_transcript_exon_variant,,ENST00000434635,;GALNT13,intron_variant,,ENST00000487047,;GALNT13,upstream_gene_variant,,ENST00000489553,;	G	ENSG00000144278	ENST00000409237	Transcript
GALNT13	0	.	GRCh38	chr2	154437623	154437623	+	Intron	SNP	G	G	C	novel		KAN_S12	NORMAL	G	G																c.1396-969N>C			ENST00000409237		9	7	2				GALNT13,intron_variant,,ENST00000392825,NM_052917.3;GALNT13,intron_variant,,ENST00000409237,NM_001301627.1;GALNT13,intron_variant,,ENST00000450838,;GALNT13,intron_variant,,ENST00000422126,;GALNT13,upstream_gene_variant,,ENST00000453715,;AC009227.2,non_coding_transcript_exon_variant,,ENST00000434635,;GALNT13,intron_variant,,ENST00000487047,;GALNT13,upstream_gene_variant,,ENST00000489553,;	C	ENSG00000144278	ENST00000409237	Transcript
BAZ2B	0	.	GRCh38	chr2	159320323	159320323	+	Missense_Mutation	SNP	C	C	A	novel		KAN_S12	NORMAL	C	C																c.6449N>T	p.Gly2150Val	p.G2150V	ENST00000392783	37/37	28	24	4				BAZ2B,missense_variant,p.Gly2150Val,ENST00000392783,NM_013450.3;BAZ2B,missense_variant,p.Gly2114Val,ENST00000392782,NM_001289975.1;BAZ2B,downstream_gene_variant,,ENST00000548440,;	A	ENSG00000123636	ENST00000392783	Transcript
IFIH1	0	.	GRCh38	chr2	162276886	162276886	+	Missense_Mutation	SNP	G	G	A	rs72650663		KAN_S12	NORMAL	G	G																c.2105N>T	p.Thr702Ile	p.T702I	ENST00000263642	11/16	34	15	19				IFIH1,missense_variant,p.Thr702Ile,ENST00000263642,NM_022168.3;	A	ENSG00000115267	ENST00000263642	Transcript
SCN3A	0	.	GRCh38	chr2	165090159	165090159	+	Missense_Mutation	SNP	A	A	T	rs754793606		KAN_S12	NORMAL	A	A																c.5994N>A	p.Asn1998Lys	p.N1998K	ENST00000283254	28/28	14	12	2				SCN3A,missense_variant,p.Asn1998Lys,ENST00000360093,;SCN3A,missense_variant,p.Asn1998Lys,ENST00000283254,NM_006922.3,NM_001081676.1;SCN3A,missense_variant,p.Asn1949Lys,ENST00000409101,NM_001081677.1;AC013463.2,intron_variant,,ENST00000629817,;AC013463.2,intron_variant,,ENST00000628085,;AC013463.2,intron_variant,,ENST00000431341,;AC013463.2,upstream_gene_variant,,ENST00000625505,;SCN3A,downstream_…	T	ENSG00000153253	ENST00000283254	Transcript
GALNT3	0	.	GRCh38	chr2	165757238	165757238	+	Missense_Mutation	SNP	A	A	T	novel		KAN_S12	NORMAL	A	A																c.1201N>A	p.Cys401Ser	p.C401S	ENST00000392701	7/11	12	10	2				GALNT3,missense_variant,p.Cys401Ser,ENST00000392701,NM_004482.3;GALNT3,missense_variant,p.Cys139Ser,ENST00000409882,;GALNT3,missense_variant,p.Cys401Ser,ENST00000412248,;GALNT3,3_prime_UTR_variant,,ENST00000437849,;GALNT3,downstream_gene_variant,,ENST00000463254,;	T	ENSG00000115339	ENST00000392701	Transcript
GALNT3	0	.	GRCh38	chr2	165757240	165757240	+	Missense_Mutation	SNP	T	T	G	novel		KAN_S12	NORMAL	T	T																c.1199N>C	p.Gln400Pro	p.Q400P	ENST00000392701	7/11	12	10	2				GALNT3,missense_variant,p.Gln400Pro,ENST00000392701,NM_004482.3;GALNT3,missense_variant,p.Gln138Pro,ENST00000409882,;GALNT3,missense_variant,p.Gln400Pro,ENST00000412248,;GALNT3,3_prime_UTR_variant,,ENST00000437849,;GALNT3,downstream_gene_variant,,ENST00000463254,;	G	ENSG00000115339	ENST00000392701	Transcript
GALNT3	0	.	GRCh38	chr2	165770589	165770589	+	Missense_Mutation	SNP	G	G	T	rs754230823		KAN_S12	NORMAL	G	G																c.112N>A	p.Gln38Lys	p.Q38K	ENST00000392701	2/11	7	5	2				GALNT3,missense_variant,p.Gln38Lys,ENST00000392701,NM_004482.3;GALNT3,missense_variant,p.Gln38Lys,ENST00000412248,;GALNT3,missense_variant,p.Gln38Lys,ENST00000414977,;GALNT3,missense_variant,p.Gln38Lys,ENST00000431484,;GALNT3,downstream_gene_variant,,ENST00000447156,;GALNT3,downstream_gene_variant,,ENST00000422973,;	T	ENSG00000115339	ENST00000392701	Transcript
TTC21B	0	.	GRCh38	chr2	165953687	165953687	+	Missense_Mutation	SNP	T	T	C	rs375721812		KAN_S12	NORMAL	T	T																c.19N>G	p.Lys7Glu	p.K7E	ENST00000243344	1/29	38	23	15				TTC21B,missense_variant,p.Lys7Glu,ENST00000243344,NM_024753.4;TTC21B-AS1,downstream_gene_variant,,ENST00000440322,;AC010127.3,upstream_gene_variant,,ENST00000595647,;AC010127.3,upstream_gene_variant,,ENST00000628933,;AC010127.3,upstream_gene_variant,,ENST00000597623,;AC010127.3,upstream_gene_variant,,ENST00000630226,;TTC21B,splice_region_variant,,ENST00000464374,;TTC21B,splice_region_variant,,ENS…	C	ENSG00000123607	ENST00000243344	Transcript
SCN7A	0	.	GRCh38	chr2	166432733	166432733	+	Missense_Mutation	SNP	G	G	C	novel		KAN_S12	NORMAL	G	G																c.2177N>G	p.Ala726Gly	p.A726G	ENST00000409855	15/25	11	9	2				SCN7A,missense_variant,p.Ala726Gly,ENST00000619410,;SCN7A,missense_variant,p.Ala726Gly,ENST00000621965,;SCN7A,missense_variant,p.Ala726Gly,ENST00000409855,NM_002976.3;SCN7A,missense_variant,p.Ala726Gly,ENST00000419992,;SCN7A,synonymous_variant,p.Gly757=,ENST00000424326,;	C	ENSG00000136546	ENST00000409855	Transcript
HAT1	0	.	GRCh38	chr2	171976274	171976274	+	Missense_Mutation	SNP	T	C	C	rs73976541		KAN_S12	NORMAL	T	T																c.941N>C	p.Val314Ala	p.V314A	ENST00000264108	9/11	28	0	28				HAT1,missense_variant,p.Val314Ala,ENST00000264108,NM_003642.3;SLC25A12,intron_variant,,ENST00000472748,;SLC25A12,intron_variant,,ENST00000484227,;SLC25A12,intron_variant,,ENST00000464063,;HAT1,3_prime_UTR_variant,,ENST00000457761,;HAT1,3_prime_UTR_variant,,ENST00000412731,;HAT1,non_coding_transcript_exon_variant,,ENST00000494601,;HAT1,non_coding_transcript_exon_variant,,ENST00000392584,;	C	ENSG00000128708	ENST00000264108	Transcript
SP3	0	.	GRCh38	chr2	173964427	173964427	+	Missense_Mutation	SNP	A	A	G	novel		KAN_S12	NORMAL	A	A																c.134N>C	p.Val45Ala	p.V45A	ENST00000310015	2/7	14	12	2				SP3,missense_variant,p.Val45Ala,ENST00000310015,NM_003111.4,NM_001172712.1;SP3,missense_variant,p.Val43Ala,ENST00000416195,;SP3,upstream_gene_variant,,ENST00000418194,NM_001017371.4;RP11-394I13.2,upstream_gene_variant,,ENST00000605739,;SP3,non_coding_transcript_exon_variant,,ENST00000490182,;SP3,intron_variant,,ENST00000462904,;SP3,upstream_gene_variant,,ENST00000483084,;	G	ENSG00000172845	ENST00000310015	Transcript
OLA1	0	.	GRCh38	chr2	174141902	174141902	+	Missense_Mutation	SNP	C	C	T	novel		KAN_S12	NORMAL	C	C																c.472N>A	p.Glu158Lys	p.E158K	ENST00000284719	5/11	14	12	2				OLA1,missense_variant,p.Glu158Lys,ENST00000284719,NM_013341.3;OLA1,missense_variant,p.Glu178Lys,ENST00000409546,;OLA1,missense_variant,p.Glu158Lys,ENST00000428402,;OLA1,5_prime_UTR_variant,,ENST00000344357,NM_001011708.1;OLA1,5_prime_UTR_variant,,ENST00000429575,;	T	ENSG00000138430	ENST00000284719	Transcript
PLEKHA3	0	.	GRCh38	chr2	178493935	178493935	+	Missense_Mutation	SNP	T	T	G	novel		KAN_S12	NORMAL	T	T																c.396N>G	p.His132Gln	p.H132Q	ENST00000234453	4/8	14	12	2				PLEKHA3,missense_variant,p.His132Gln,ENST00000234453,NM_019091.3;PLEKHA3,upstream_gene_variant,,ENST00000421187,;PLEKHA3,non_coding_transcript_exon_variant,,ENST00000461474,;PLEKHA3,3_prime_UTR_variant,,ENST00000453653,;	G	ENSG00000116095	ENST00000234453	Transcript
TTN	0	.	GRCh38	chr2	178607592	178607592	+	Missense_Mutation	SNP	C	C	T	rs72646808		KAN_S12	NORMAL	C	C																c.53096N>A	p.Arg17699His	p.R17699H	ENST00000589042	277/363	64	33	31				TTN,missense_variant,p.Arg17699His,ENST00000589042,NM_001267550.2;TTN,missense_variant,p.Arg16058His,ENST00000591111,;AC010680.1,missense_variant,p.Arg16058His,ENST00000615779,NM_001256850.1;TTN,missense_variant,p.Arg15131His,ENST00000342992,NM_133378.4;TTN,missense_variant,p.Arg8634His,ENST00000460472,NM_003319.4;AC010680.1,missense_variant,p.Arg8826His,ENST00000342175,NM_133437.4;AC010680.1,mis…	T	ENSG00000155657	ENST00000589042	Transcript
TTN	0	.	GRCh38	chr2	178682802	178682802	+	Missense_Mutation	SNP	A	A	G	novel		KAN_S12	NORMAL	A	A																c.32989N>C	p.Tyr10997His	p.Y10997H	ENST00000589042	135/363	12	10	2				TTN,missense_variant,p.Tyr10997His,ENST00000589042,NM_001267550.2;TTN,missense_variant,p.Tyr10680His,ENST00000591111,;AC010680.1,missense_variant,p.Tyr10680His,ENST00000615779,NM_001256850.1;TTN,missense_variant,p.Tyr9753His,ENST00000342992,NM_133378.4;TTN,missense_variant,p.Tyr611His,ENST00000414766,;TTN,intron_variant,,ENST00000460472,NM_003319.4;AC010680.1,intron_variant,,ENST00000342175,NM_13…	G	ENSG00000155657	ENST00000589042	Transcript
TTN	0	.	GRCh38	chr2	178682805	178682805	+	Missense_Mutation	SNP	C	C	A	novel		KAN_S12	NORMAL	C	C																c.32986N>T	p.Asp10996Tyr	p.D10996Y	ENST00000589042	135/363	12	10	2				TTN,missense_variant,p.Asp10996Tyr,ENST00000589042,NM_001267550.2;TTN,missense_variant,p.Asp10679Tyr,ENST00000591111,;AC010680.1,missense_variant,p.Asp10679Tyr,ENST00000615779,NM_001256850.1;TTN,missense_variant,p.Asp9752Tyr,ENST00000342992,NM_133378.4;TTN,missense_variant,p.Asp610Tyr,ENST00000414766,;TTN,intron_variant,,ENST00000460472,NM_003319.4;AC010680.1,intron_variant,,ENST00000342175,NM_13…	A	ENSG00000155657	ENST00000589042	Transcript
TTN	0	.	GRCh38	chr2	178706930	178706930	+	Missense_Mutation	SNP	G	G	T	novel		KAN_S12	NORMAL	G	G																c.29066N>A	p.Thr9689Asn	p.T9689N	ENST00000589042	101/363	11	9	2				TTN,missense_variant,p.Thr9689Asn,ENST00000589042,NM_001267550.2;TTN,missense_variant,p.Thr9372Asn,ENST00000591111,;AC010680.1,missense_variant,p.Thr9372Asn,ENST00000615779,NM_001256850.1;TTN,missense_variant,p.Thr8445Asn,ENST00000342992,NM_133378.4;TTN,intron_variant,,ENST00000460472,NM_003319.4;AC010680.1,intron_variant,,ENST00000342175,NM_133437.4;AC010680.1,intron_variant,,ENST00000359218,NM_…	T	ENSG00000155657	ENST00000589042	Transcript
RNU7-104P	0	.	GRCh38	chr2	178834397	178834397	+	5'Flank	SNP	C	C	T	rs145610810		KAN_S12	NORMAL	C	C																			ENST00000459398		37	12	25				CCDC141,downstream_gene_variant,,ENST00000343876,;TTN,upstream_gene_variant,,ENST00000412264,;RNU7-104P,upstream_gene_variant,,ENST00000459398,;CCDC141,non_coding_transcript_exon_variant,,ENST00000480419,;CCDC141,intron_variant,,ENST00000472828,;	T	ENSG00000238542	ENST00000459398	Transcript
SSFA2	0	.	GRCh38	chr2	181892098	181892098	+	Missense_Mutation	SNP	C	C	A	novel		KAN_S12	NORMAL	C	C																c.32N>A	p.Ala11Glu	p.A11E	ENST00000431877	1/18	24	20	4				SSFA2,missense_variant,p.Ala11Glu,ENST00000431877,NM_001130445.2;SSFA2,missense_variant,p.Ala11Glu,ENST00000409001,NM_001287503.1,NM_001287504.1;SSFA2,missense_variant,p.Ala11Glu,ENST00000320370,NM_006751.6;RP11-366L5.1,upstream_gene_variant,,ENST00000567327,;SSFA2,upstream_gene_variant,,ENST00000470129,;SSFA2,upstream_gene_variant,,ENST00000495248,;SSFA2,non_coding_transcript_exon_variant,,ENST0…	A	ENSG00000138434	ENST00000431877	Transcript
DNAJC10	0	.	GRCh38	chr2	182741346	182741346	+	Missense_Mutation	SNP	A	A	C	novel		KAN_S12	NORMAL	A	A																c.1181N>C	p.Asp394Ala	p.D394A	ENST00000264065	13/24	4	2	2				DNAJC10,missense_variant,p.Asp394Ala,ENST00000264065,NM_018981.2;DNAJC10,missense_variant,p.Asp348Ala,ENST00000616986,NM_001271581.1;DNAJC10,intron_variant,,ENST00000613960,;DNAJC10,downstream_gene_variant,,ENST00000537515,;DNAJC10,3_prime_UTR_variant,,ENST00000418559,;DNAJC10,non_coding_transcript_exon_variant,,ENST00000491074,;DNAJC10,downstream_gene_variant,,ENST00000444005,;	C	ENSG00000077232	ENST00000264065	Transcript
COL5A2	0	.	GRCh38	chr2	189104272	189104272	+	Nonsense_Mutation	SNP	C	C	A	novel		KAN_S12	NORMAL	C	C																c.328N>T	p.Gly110Ter	p.G110*	ENST00000374866	3/54	5	3	2				COL5A2,stop_gained,p.Gly110Ter,ENST00000374866,NM_000393.3;COL5A2,5_prime_UTR_variant,,ENST00000618828,;	A	ENSG00000204262	ENST00000374866	Transcript
ANKAR	0	.	GRCh38	chr2	189705145	189705145	+	Missense_Mutation	SNP	G	G	T	novel		KAN_S12	NORMAL	G	G																c.1831N>T	p.Ala611Ser	p.A611S	ENST00000520309	8/23	15	11	4				ANKAR,missense_variant,p.Ala611Ser,ENST00000520309,NM_144708.3;ANKAR,missense_variant,p.Ala611Ser,ENST00000313581,;ANKAR,intron_variant,,ENST00000464687,;ANKAR,missense_variant,p.Ala540Ser,ENST00000433782,;ANKAR,missense_variant,p.Ala375Ser,ENST00000441800,;	T	ENSG00000151687	ENST00000520309	Transcript
STAT4	0	.	GRCh38	chr2	191058754	191058754	+	Missense_Mutation	SNP	C	C	A	novel		KAN_S12	NORMAL	C	C																c.1050N>T	p.Leu350Phe	p.L350F	ENST00000392320	11/24	10	8	2				STAT4,missense_variant,p.Leu350Phe,ENST00000392320,NM_003151.3;STAT4,missense_variant,p.Leu350Phe,ENST00000358470,NM_001243835.1;STAT4,non_coding_transcript_exon_variant,,ENST00000495849,;	A	ENSG00000138378	ENST00000392320	Transcript
DNAH7	0	.	GRCh38	chr2	196001681	196001681	+	Missense_Mutation	SNP	T	T	A	novel		KAN_S12	NORMAL	T	T																c.1167N>T	p.Gln389His	p.Q389H	ENST00000312428	11/65	10	8	2				DNAH7,missense_variant,p.Gln389His,ENST00000312428,NM_018897.2;DNAH7,missense_variant,p.Gln389His,ENST00000410072,;	A	ENSG00000118997	ENST00000312428	Transcript
CCDC150	0	.	GRCh38	chr2	196666794	196666794	+	Missense_Mutation	SNP	C	C	A	rs781395483		KAN_S12	NORMAL	C	C																c.838N>A	p.Gln280Lys	p.Q280K	ENST00000389175	7/28	12	9	3				CCDC150,missense_variant,p.Gln280Lys,ENST00000389175,NM_001080539.1;CCDC150,intron_variant,,ENST00000495513,;CCDC150,intron_variant,,ENST00000498512,;CCDC150,non_coding_transcript_exon_variant,,ENST00000471546,;CCDC150,intron_variant,,ENST00000431807,;	A	ENSG00000144395	ENST00000389175	Transcript
NOP58	0	.	GRCh38	chr2	202297846	202297846	+	Missense_Mutation	SNP	T	T	G	novel		KAN_S12	NORMAL	T	T																c.1208N>G	p.Ile403Arg	p.I403R	ENST00000264279	12/15	10	8	2				NOP58,missense_variant,p.Ile403Arg,ENST00000264279,NM_015934.4;SNORD11,downstream_gene_variant,,ENST00000459124,;NOP58,upstream_gene_variant,,ENST00000478508,;NOP58,splice_region_variant,,ENST00000433543,;	G	ENSG00000055044	ENST00000264279	Transcript
ICA1L	0	.	GRCh38	chr2	202817542	202817542	+	Missense_Mutation	SNP	A	A	C	novel		KAN_S12	NORMAL	A	A																c.560N>G	p.Val187Gly	p.V187G	ENST00000617388	6/13	11	9	2				ICA1L,missense_variant,p.Val187Gly,ENST00000617388,NM_001288623.1;ICA1L,missense_variant,p.Val187Gly,ENST00000392237,NM_138468.5;ICA1L,missense_variant,p.Val187Gly,ENST00000358299,NM_001288622.1;ICA1L,intron_variant,,ENST00000420558,;ICA1L,downstream_gene_variant,,ENST00000425178,NM_001288624.1;ICA1L,downstream_gene_variant,,ENST00000454326,;ICA1L,downstream_gene_variant,,ENST00000432273,;ICA1L,d…	C	ENSG00000163596	ENST00000617388	Transcript
CARF	0	.	GRCh38	chr2	202961241	202961241	+	Missense_Mutation	SNP	T	T	G	novel		KAN_S12	NORMAL	T	T																c.647N>G	p.Ile216Ser	p.I216S	ENST00000402905	8/16	12	10	2				CARF,missense_variant,p.Ile216Ser,ENST00000402905,NM_001322427.1,NM_001322430.1,NM_001104586.2,NM_001322429.1;CARF,missense_variant,p.Ile140Ser,ENST00000320443,NM_001282910.1,NM_001282911.1;CARF,missense_variant,p.Ile216Ser,ENST00000438828,NM_001322428.1,NM_024744.15;CARF,missense_variant,p.Ile216Ser,ENST00000444724,;CARF,missense_variant,p.Ile140Ser,ENST00000428585,;CARF,missense_variant,p.Ile11…	G	ENSG00000138380	ENST00000402905	Transcript
CARF	0	.	GRCh38	chr2	202982379	202982379	+	Missense_Mutation	SNP	G	G	A	rs751023735		KAN_S12	NORMAL	G	G																c.1997N>A	p.Arg666Gln	p.R666Q	ENST00000402905	15/16	50	32	18				CARF,missense_variant,p.Arg666Gln,ENST00000402905,NM_001322427.1,NM_001322430.1,NM_001104586.2,NM_001322429.1;CARF,missense_variant,p.Arg590Gln,ENST00000320443,NM_001282910.1,NM_001282911.1;CARF,missense_variant,p.Arg666Gln,ENST00000438828,NM_001322428.1,NM_024744.15;CARF,missense_variant,p.Arg590Gln,ENST00000428585,;CARF,missense_variant,p.Arg564Gln,ENST00000414439,NM_001282912.1;WDR12,intron_va…	A	ENSG00000138380	ENST00000402905	Transcript
CARF	0	.	GRCh38	chr2	202983520	202983520	+	Missense_Mutation	SNP	G	G	A	novel		KAN_S12	NORMAL	G	G																c.2074N>A	p.Glu692Lys	p.E692K	ENST00000402905	16/16	10	8	2				CARF,missense_variant,p.Glu692Lys,ENST00000402905,NM_001322427.1,NM_001322430.1,NM_001104586.2,NM_001322429.1;CARF,missense_variant,p.Glu616Lys,ENST00000320443,NM_001282910.1,NM_001282911.1;CARF,missense_variant,p.Glu692Lys,ENST00000438828,NM_001322428.1,NM_024744.15;CARF,missense_variant,p.Glu616Lys,ENST00000428585,;CARF,missense_variant,p.Glu590Lys,ENST00000414439,NM_001282912.1;WDR12,intron_va…	A	ENSG00000138380	ENST00000402905	Transcript
RAPH1	0	.	GRCh38	chr2	203459981	203459981	+	Missense_Mutation	SNP	A	A	C	novel		KAN_S12	NORMAL	A	A																c.1018N>G	p.Trp340Gly	p.W340G	ENST00000319170	7/14	11	9	2				RAPH1,missense_variant,p.Trp340Gly,ENST00000319170,NM_213589.2;RAPH1,missense_variant,p.Trp392Gly,ENST00000630330,;RAPH1,missense_variant,p.Trp392Gly,ENST00000374493,;RAPH1,missense_variant,p.Trp392Gly,ENST00000308091,NM_203365.3;RAPH1,missense_variant,p.Trp340Gly,ENST00000457812,;RAPH1,missense_variant,p.Trp392Gly,ENST00000453034,;RAPH1,missense_variant,p.Trp367Gly,ENST00000423104,;RAPH1,missens…	C	ENSG00000173166	ENST00000319170	Transcript
UNC80	0	.	GRCh38	chr2	209926867	209926867	+	Missense_Mutation	SNP	C	C	T	novel		KAN_S12	NORMAL	C	C																c.5489N>T	p.Thr1830Met	p.T1830M	ENST00000439458	35/64	56	31	25				UNC80,missense_variant,p.Thr1830Met,ENST00000439458,NM_032504.1;UNC80,missense_variant,p.Thr1825Met,ENST00000272845,NM_182587.3;UNC80,non_coding_transcript_exon_variant,,ENST00000489023,;	T	ENSG00000144406	ENST00000439458	Transcript
CPS1	0	.	GRCh38	chr2	210675818	210675818	+	Missense_Mutation	SNP	C	C	T	rs150966847		KAN_S12	NORMAL	C	C																c.4270N>T	p.Pro1424Ser	p.P1424S	ENST00000430249	37/39	19	12	7				CPS1,missense_variant,p.Pro1418Ser,ENST00000233072,NM_001875.4;CPS1,missense_variant,p.Pro1424Ser,ENST00000430249,NM_001122633.2;CPS1,missense_variant,p.Pro967Ser,ENST00000451903,NM_001122634.3;CPS1,non_coding_transcript_exon_variant,,ENST00000479988,;	T	ENSG00000021826	ENST00000430249	Transcript
ZNF142	0	.	GRCh38	chr2	218648952	218648952	+	Missense_Mutation	SNP	C	C	T	rs146514201		KAN_S12	NORMAL	C	C																c.956N>A	p.Arg319His	p.R319H	ENST00000411696	5/9	134	72	62				ZNF142,missense_variant,p.Arg319His,ENST00000411696,;ZNF142,missense_variant,p.Arg319His,ENST00000449707,NM_001105537.2;ZNF142,downstream_gene_variant,,ENST00000440934,;ZNF142,3_prime_UTR_variant,,ENST00000450765,;ZNF142,3_prime_UTR_variant,,ENST00000433921,;	T	ENSG00000115568	ENST00000411696	Transcript
AP1S3	0	.	GRCh38	chr2	223777862	223777862	+	Missense_Mutation	SNP	A	A	C	rs116107386		KAN_S12	NORMAL	A	A																c.11N>G	p.Phe4Cys	p.F4C	ENST00000396654	2/5	21	13	8				AP1S3,missense_variant,p.Phe4Cys,ENST00000443700,;AP1S3,missense_variant,p.Phe4Cys,ENST00000396654,NM_001039569.1;AP1S3,missense_variant,p.Phe4Cys,ENST00000396653,;AP1S3,missense_variant,p.Phe4Cys,ENST00000409375,;AP1S3,missense_variant,p.Phe4Cys,ENST00000446015,;AP1S3,5_prime_UTR_variant,,ENST00000444408,;AP1S3,missense_variant,p.Phe4Cys,ENST00000415298,;AP1S3,missense_variant,p.Phe4Cys,ENST0000…	C	ENSG00000152056	ENST00000396654	Transcript
CUL3	0	.	GRCh38	chr2	224511546	224511546	+	Missense_Mutation	SNP	A	A	G	novel		KAN_S12	NORMAL	A	A																c.691N>C	p.Ser231Pro	p.S231P	ENST00000264414	6/16	12	10	2				CUL3,missense_variant,p.Ser231Pro,ENST00000264414,NM_003590.4;CUL3,missense_variant,p.Ser165Pro,ENST00000344951,NM_001257197.1;CUL3,missense_variant,p.Ser207Pro,ENST00000409777,;CUL3,missense_variant,p.Ser207Pro,ENST00000409096,NM_001257198.1;CUL3,downstream_gene_variant,,ENST00000436172,;CUL3,non_coding_transcript_exon_variant,,ENST00000541548,;CUL3,upstream_gene_variant,,ENST00000484081,;CUL3,d…	G	ENSG00000036257	ENST00000264414	Transcript
DOCK10	0	.	GRCh38	chr2	224865069	224865069	+	Missense_Mutation	SNP	T	T	A	novel		KAN_S12	NORMAL	T	T																c.1276N>T	p.Ser426Cys	p.S426C	ENST00000258390	12/56	14	12	2				DOCK10,missense_variant,p.Ser420Cys,ENST00000409592,NM_001290263.1;DOCK10,missense_variant,p.Ser426Cys,ENST00000258390,NM_014689.2;DOCK10,non_coding_transcript_exon_variant,,ENST00000492369,;	A	ENSG00000135905	ENST00000258390	Transcript
COL4A4	0	.	GRCh38	chr2	227080537	227080537	+	Missense_Mutation	SNP	T	T	A	novel		KAN_S12	NORMAL	T	T																c.1709N>T	p.Glu570Val	p.E570V	ENST00000396625	24/48	12	10	2				COL4A4,missense_variant,p.Glu570Val,ENST00000396625,NM_000092.4;	A	ENSG00000081052	ENST00000396625	Transcript
COL4A4	0	.	GRCh38	chr2	227121124	227121124	+	Nonsense_Mutation	SNP	G	G	A	novel		KAN_S12	NORMAL	G	G																c.217N>T	p.Gln73Ter	p.Q73*	ENST00000396625	5/48	9	7	2				COL4A4,stop_gained,p.Gln73Ter,ENST00000396625,NM_000092.4;	A	ENSG00000081052	ENST00000396625	Transcript
COL4A3	0	.	GRCh38	chr2	227310785	227310785	+	Missense_Mutation	SNP	G	G	C	novel		KAN_S12	NORMAL	G	G																c.4765N>C	p.Ala1589Pro	p.A1589P	ENST00000396578	51/52	14	12	2				COL4A3,missense_variant,p.Ala1589Pro,ENST00000396578,NM_000091.4;AC097662.2,intron_variant,,ENST00000439598,;AC097662.2,intron_variant,,ENST00000396588,;AC097662.2,intron_variant,,ENST00000433324,;COL4A3,non_coding_transcript_exon_variant,,ENST00000469504,;	C	ENSG00000169031	ENST00000396578	Transcript
CAB39	0	.	GRCh38	chr2	230760014	230760014	+	Missense_Mutation	SNP	T	T	C	novel		KAN_S12	NORMAL	T	T																c.13N>C	p.Phe5Leu	p.F5L	ENST00000258418	2/9	7	5	2				CAB39,missense_variant,p.Phe5Leu,ENST00000258418,NM_016289.3;CAB39,missense_variant,p.Phe5Leu,ENST00000409788,NM_001130849.1;CAB39,missense_variant,p.Phe5Leu,ENST00000614925,;CAB39,missense_variant,p.Phe5Leu,ENST00000410084,NM_001130850.1;	C	ENSG00000135932	ENST00000258418	Transcript
GPR55	0	.	GRCh38	chr2	230910545	230910545	+	Missense_Mutation	SNP	C	C	G	novel		KAN_S12	NORMAL	C	C																c.418N>C	p.Gly140Arg	p.G140R	ENST00000392040	2/2	164	88	76				GPR55,missense_variant,p.Gly140Arg,ENST00000392040,NM_005683.3;GPR55,missense_variant,p.Gly140Arg,ENST00000622008,;GPR55,missense_variant,p.Gly140Arg,ENST00000392039,;GPR55,missense_variant,p.Gly140Arg,ENST00000438398,;AC012507.4,downstream_gene_variant,,ENST00000454890,;GPR55,missense_variant,p.Gly140Arg,ENST00000444078,;	G	ENSG00000135898	ENST00000392040	Transcript
ARMC9	0	.	GRCh38	chr2	231216656	231216656	+	Missense_Mutation	SNP	G	G	A	rs201901213		KAN_S12	NORMAL	G	G																c.367N>A	p.Glu123Lys	p.E123K	ENST00000611582	4/24	48	22	26				ARMC9,missense_variant,p.Glu123Lys,ENST00000611582,NM_001271466.2;ARMC9,missense_variant,p.Glu123Lys,ENST00000614261,;ARMC9,missense_variant,p.Glu123Lys,ENST00000349938,NM_025139.5,NM_001291656.1;ARMC9,missense_variant,p.Glu123Lys,ENST00000440107,;ARMC9,non_coding_transcript_exon_variant,,ENST00000469789,;ARMC9,downstream_gene_variant,,ENST00000482392,;	A	ENSG00000135931	ENST00000611582	Transcript
ALPI	0	.	GRCh38	chr2	232457203	232457203	+	Missense_Mutation	SNP	G	G	A	rs376637511		KAN_S12	NORMAL	G	G																c.529N>A	p.Gly177Ser	p.G177S	ENST00000295463	5/11	549	297	252				ALPI,missense_variant,p.Gly177Ser,ENST00000295463,NM_001631.4;ALPI,3_prime_UTR_variant,,ENST00000457560,;	A	ENSG00000163295	ENST00000295463	Transcript
DGKD	0	.	GRCh38	chr2	233459799	233459799	+	Missense_Mutation	SNP	C	C	G	rs199643876		KAN_S12	NORMAL	C	C																c.2737N>G	p.Pro913Ala	p.P913A	ENST00000264057	23/30	212	117	95				DGKD,missense_variant,p.Pro913Ala,ENST00000264057,NM_152879.2;DGKD,missense_variant,p.Pro869Ala,ENST00000409813,NM_003648.2;DGKD,3_prime_UTR_variant,,ENST00000430834,;DGKD,non_coding_transcript_exon_variant,,ENST00000471764,;DGKD,downstream_gene_variant,,ENST00000490764,;DGKD,upstream_gene_variant,,ENST00000495901,;	G	ENSG00000077044	ENST00000264057	Transcript
HJURP	0	.	GRCh38	chr2	233841048	233841048	+	Missense_Mutation	SNP	C	C	T	rs145716814		KAN_S12	NORMAL	C	C																c.1732N>A	p.Asp578Asn	p.D578N	ENST00000411486	8/9	137	65	72				HJURP,missense_variant,p.Asp578Asn,ENST00000411486,NM_018410.4;HJURP,missense_variant,p.Asp524Asn,ENST00000432087,NM_001282962.1;HJURP,missense_variant,p.Asp493Asn,ENST00000441687,NM_001282963.1;HJURP,missense_variant,p.Asp493Asn,ENST00000414924,;HJURP,downstream_gene_variant,,ENST00000454020,;HJURP,downstream_gene_variant,,ENST00000434039,;HJURP,upstream_gene_variant,,ENST00000433484,;HJURP,down…	T	ENSG00000123485	ENST00000411486	Transcript
ERFE	0	.	GRCh38	chr2	238164353	238164353	+	Missense_Mutation	SNP	C	C	T	rs114568419		KAN_S12	NORMAL	C	C																c.880N>T	p.Arg294Cys	p.R294C	ENST00000546354	6/8	365	195	170				ERFE,missense_variant,p.Arg294Cys,ENST00000546354,NM_001291832.1;ERFE,missense_variant,p.Arg8Cys,ENST00000344233,;ERFE,upstream_gene_variant,,ENST00000357303,;ERFE,non_coding_transcript_exon_variant,,ENST00000473274,;ERFE,non_coding_transcript_exon_variant,,ENST00000479091,;ERFE,non_coding_transcript_exon_variant,,ENST00000486834,;ERFE,non_coding_transcript_exon_variant,,ENST00000481917,;	T	ENSG00000178752	ENST00000546354	Transcript
AQP12B	0	.	GRCh38	chr2	240676702	240676702	+	Missense_Mutation	SNP	T	T	C	rs1807128		KAN_S12	NORMAL	T	T																c.767N>G	p.His256Arg	p.H256R	ENST00000407834	3/3	94	35	59				AQP12B,missense_variant,p.His256Arg,ENST00000407834,NM_001102467.1;AQP12B,missense_variant,p.His244Arg,ENST00000621682,;AQP12B,non_coding_transcript_exon_variant,,ENST00000459806,;AQP12B,3_prime_UTR_variant,,ENST00000414322,;AQP12B,3_prime_UTR_variant,,ENST00000413999,;AQP12B,downstream_gene_variant,,ENST00000452886,;RP11-118M12.1,downstream_gene_variant,,ENST00000615796,;	C	ENSG00000185176	ENST00000407834	Transcript
AQP12B	0	.	GRCh38	chr2	240682330	240682330	+	Missense_Mutation	SNP	C	C	T	rs201329918		KAN_S12	NORMAL	C	C																c.508N>A	p.Ala170Thr	p.A170T	ENST00000407834	1/3	1072	345	727				AQP12B,missense_variant,p.Ala170Thr,ENST00000407834,NM_001102467.1;AQP12B,missense_variant,p.Ala158Thr,ENST00000621682,;AC011298.2,upstream_gene_variant,,ENST00000407635,;AQP12B,upstream_gene_variant,,ENST00000459806,;AQP12B,3_prime_UTR_variant,,ENST00000414322,;AQP12B,3_prime_UTR_variant,,ENST00000413999,;AQP12B,3_prime_UTR_variant,,ENST00000452886,;	T	ENSG00000185176	ENST00000407834	Transcript
AQP12B	0	.	GRCh38	chr2	240682452	240682452	+	Missense_Mutation	SNP	G	G	A	rs74882485		KAN_S12	NORMAL	G	G																c.386N>T	p.Thr129Met	p.T129M	ENST00000407834	1/3	3396	2020	1376				AQP12B,missense_variant,p.Thr129Met,ENST00000407834,NM_001102467.1;AQP12B,missense_variant,p.Thr117Met,ENST00000621682,;AC011298.2,upstream_gene_variant,,ENST00000407635,;AQP12B,upstream_gene_variant,,ENST00000459806,;AQP12B,synonymous_variant,p.Asp32=,ENST00000414322,;AQP12B,synonymous_variant,p.Asp32=,ENST00000413999,;AQP12B,synonymous_variant,p.Asp32=,ENST00000452886,;	A	ENSG00000185176	ENST00000407834	Transcript
AQP12A	0	.	GRCh38	chr2	240692422	240692422	+	Missense_Mutation	SNP	G	A	A	rs12477907		KAN_S12	NORMAL	G	G																c.508N>A	p.Ala170Thr	p.A170T	ENST00000429564	2/4	1694	434	1260				AQP12A,missense_variant,p.Ala170Thr,ENST00000429564,;AQP12A,missense_variant,p.Ala158Thr,ENST00000337801,NM_198998.2;AC011298.2,downstream_gene_variant,,ENST00000407635,;AQP12A,upstream_gene_variant,,ENST00000474778,;AQP12A,upstream_gene_variant,,ENST00000471878,;AQP12A,upstream_gene_variant,,ENST00000460527,;	A	ENSG00000184945	ENST00000429564	Transcript
RPUSD3	0	.	GRCh38	chr3	9839097	9839097	+	Missense_Mutation	SNP	G	G	A	rs146799821		KAN_S12	NORMAL	G	G																c.799N>T	p.Arg267Cys	p.R267C	ENST00000383820	8/9	112	68	44				RPUSD3,missense_variant,p.Arg267Cys,ENST00000383820,NM_173659.3;RPUSD3,missense_variant,p.Arg252Cys,ENST00000433535,NM_001142547.1;RPUSD3,missense_variant,p.Pro267Leu,ENST00000427174,;RPUSD3,missense_variant,p.Arg96Cys,ENST00000423108,;TTLL3,intron_variant,,ENST00000455274,;RPUSD3,intron_variant,,ENST00000424438,;TTLL3,downstream_gene_variant,,ENST00000383827,;TTLL3,downstream_gene_variant,,ENST0…	A	ENSG00000156990	ENST00000383820	Transcript
FANCD2	0	.	GRCh38	chr3	10046659	10046659	+	Missense_Mutation	SNP	A	A	G	rs73126218		KAN_S12	NORMAL	A	A																c.1214N>G	p.Asn405Ser	p.N405S	ENST00000287647	15/43	59	41	18				FANCD2,missense_variant,p.Asn405Ser,ENST00000287647,NM_033084.4;FANCD2,missense_variant,p.Asn405Ser,ENST00000419585,NM_001319984.1;FANCD2,missense_variant,p.Asn405Ser,ENST00000383807,NM_001018115.2;FANCD2,non_coding_transcript_exon_variant,,ENST00000483276,;FANCD2,non_coding_transcript_exon_variant,,ENST00000464934,;FANCD2,upstream_gene_variant,,ENST00000421731,;	G	ENSG00000144554	ENST00000287647	Transcript
SYN2	0	.	GRCh38	chr3	12004864	12004864	+	Missense_Mutation	SNP	C	C	G	rs2923857		KAN_S12	NORMAL	C	C																c.313N>G	p.Pro105Ala	p.P105A	ENST00000621198	1/13	33	14	19				SYN2,missense_variant,p.Pro105Ala,ENST00000620175,NM_003178.5;SYN2,missense_variant,p.Pro105Ala,ENST00000621198,NM_133625.4;	G	ENSG00000157152	ENST00000621198	Transcript
CNOT10	0	.	GRCh38	chr3	32695661	32695661	+	Missense_Mutation	SNP	T	T	G	novel		KAN_S12	NORMAL	T	T																c.36N>G	p.Cys12Trp	p.C12W	ENST00000454516	1/19	20	16	4				CNOT10,missense_variant,p.Cys12Trp,ENST00000454516,NM_001256742.1;CNOT10,intron_variant,,ENST00000328834,NM_015442.2;CNOT10,intron_variant,,ENST00000331889,NM_001256741.1;CNOT10,non_coding_transcript_exon_variant,,ENST00000463006,;CNOT10,intron_variant,,ENST00000494439,;CNOT10,intron_variant,,ENST00000556853,;CNOT10,intron_variant,,ENST00000435630,;	G	ENSG00000182973	ENST00000454516	Transcript
PDCD6IP	0	.	GRCh38	chr3	33798733	33798733	+	Missense_Mutation	SNP	C	C	A	novel		KAN_S12	NORMAL	C	C																c.5N>A	p.Ala2Glu	p.A2E	ENST00000457054	1/18	10	8	2				PDCD6IP,missense_variant,p.Ala2Glu,ENST00000307296,NM_013374.5;PDCD6IP,missense_variant,p.Ala2Glu,ENST00000457054,NM_001162429.2;PDCD6IP,missense_variant,p.Ala2Glu,ENST00000413073,;RP11-10C24.3,upstream_gene_variant,,ENST00000604982,;RP11-10C24.1,upstream_gene_variant,,ENST00000605513,;RP11-10C24.2,upstream_gene_variant,,ENST00000605502,;PDCD6IP,non_coding_transcript_exon_variant,,ENST00000477798…	A	ENSG00000170248	ENST00000457054	Transcript
GOLGA4	0	.	GRCh38	chr3	37296216	37296216	+	Missense_Mutation	SNP	G	G	T	rs184743517		KAN_S12	NORMAL	G	G																c.877N>T	p.Val293Leu	p.V293L	ENST00000356847	8/23	21	16	5				GOLGA4,missense_variant,p.Val271Leu,ENST00000361924,NM_002078.4;GOLGA4,missense_variant,p.Val293Leu,ENST00000356847,NM_001172713.1;GOLGA4,missense_variant,p.Val142Leu,ENST00000437131,;GOLGA4,missense_variant,p.Val276Leu,ENST00000450863,;GOLGA4,missense_variant,p.Val74Leu,ENST00000617480,;GOLGA4,intron_variant,,ENST00000429018,;GOLGA4,intron_variant,,ENST00000444882,;GOLGA4,non_coding_transcript_e…	T	ENSG00000144674	ENST00000356847	Transcript
C3orf35	0	.	GRCh38	chr3	37434938	37434938	+	RNA	SNP	C	C	A	rs183674611		KAN_S12	NORMAL	C	C																n.1300N>A			ENST00000328376	6/6	29	22	7				C3orf35,splice_region_variant,,ENST00000332506,;C3orf35,splice_region_variant,,ENST00000466204,;C3orf35,non_coding_transcript_exon_variant,,ENST00000328376,;C3orf35,non_coding_transcript_exon_variant,,ENST00000481400,;C3orf35,non_coding_transcript_exon_variant,,ENST00000452017,;	A	ENSG00000198590	ENST00000328376	Transcript
ITGA9	0	.	GRCh38	chr3	37743963	37743963	+	Missense_Mutation	SNP	G	G	A	rs140716372		KAN_S12	NORMAL	G	G																c.2362N>A	p.Val788Met	p.V788M	ENST00000264741	22/28	81	36	45				ITGA9,missense_variant,p.Val788Met,ENST00000264741,NM_002207.2;ITGA9-AS1,downstream_gene_variant,,ENST00000449586,;RPL21P135,upstream_gene_variant,,ENST00000442539,;	A	ENSG00000144668	ENST00000264741	Transcript
MYRIP	0	.	GRCh38	chr3	40044238	40044238	+	Missense_Mutation	SNP	A	A	G	rs78333608		KAN_S12	NORMAL	A	A																c.299N>G	p.Lys100Arg	p.K100R	ENST00000302541	3/17	21	14	7				MYRIP,missense_variant,p.Lys100Arg,ENST00000302541,NM_015460.3;MYRIP,missense_variant,p.Arg57Gly,ENST00000396217,NM_001284425.1;MYRIP,missense_variant,p.Lys100Arg,ENST00000425621,NM_001284424.1;MYRIP,missense_variant,p.Lys100Arg,ENST00000444716,NM_001284423.1;MYRIP,non_coding_transcript_exon_variant,,ENST00000475082,;MYRIP,missense_variant,p.Lys100Arg,ENST00000458292,;MYRIP,missense_variant,p.Lys…	G	ENSG00000170011	ENST00000302541	Transcript
MYRIP	0	.	GRCh38	chr3	40182317	40182317	+	Missense_Mutation	SNP	C	C	T	rs144807590		KAN_S12	NORMAL	C	C																c.971N>T	p.Pro324Leu	p.P324L	ENST00000302541	9/17	77	43	34				MYRIP,missense_variant,p.Pro324Leu,ENST00000302541,NM_015460.3;MYRIP,missense_variant,p.Pro235Leu,ENST00000396217,NM_001284425.1;MYRIP,missense_variant,p.Pro137Leu,ENST00000539167,NM_001284426.1;MYRIP,missense_variant,p.Pro324Leu,ENST00000425621,NM_001284424.1;MYRIP,missense_variant,p.Pro324Leu,ENST00000444716,NM_001284423.1;EIF1B-AS1,intron_variant,,ENST00000625390,;MYRIP,non_coding_transcript_e…	T	ENSG00000170011	ENST00000302541	Transcript
ZNF502	0	.	GRCh38	chr3	44720875	44720875	+	Missense_Mutation	SNP	T	T	A	novel		KAN_S12	NORMAL	T	T																c.58N>A	p.Trp20Arg	p.W20R	ENST00000296091	4/4	8	6	2				ZNF502,missense_variant,p.Trp20Arg,ENST00000296091,NM_001282880.1,NM_033210.4,NM_001134440.1;ZNF502,missense_variant,p.Trp20Arg,ENST00000449836,NM_001134442.1,NM_001134441.1;ZNF502,missense_variant,p.Trp20Arg,ENST00000436624,;ZNF502,missense_variant,p.Trp20Arg,ENST00000411443,;	A	ENSG00000196653	ENST00000296091	Transcript
CCR1	0	.	GRCh38	chr3	46203313	46203313	+	Missense_Mutation	SNP	T	T	G	novel		KAN_S12	NORMAL	T	T																c.1001N>C	p.Asp334Ala	p.D334A	ENST00000296140	2/2	17	14	3				CCR1,missense_variant,p.Asp334Ala,ENST00000296140,NM_001295.2;CCR3,intron_variant,,ENST00000357422,;	G	ENSG00000163823	ENST00000296140	Transcript
WDR6	0	.	GRCh38	chr3	49007499	49007499	+	Missense_Mutation	SNP	G	G	T	rs62262472		KAN_S12	NORMAL	G	G																c.158N>T	p.Gly53Val	p.G53V	ENST00000395474	1/6	106	53	53				WDR6,missense_variant,p.Gly53Val,ENST00000395474,NM_018031.4;WDR6,missense_variant,p.Gly53Val,ENST00000610967,;WDR6,missense_variant,p.Gly23Val,ENST00000608424,;WDR6,missense_variant,p.Gly23Val,ENST00000415265,;WDR6,missense_variant,p.Gly23Val,ENST00000438660,;WDR6,missense_variant,p.Gly23Val,ENST00000627177,;WDR6,5_prime_UTR_variant,,ENST00000429900,;WDR6,upstream_gene_variant,,ENST00000448293,N…	T	ENSG00000178252	ENST00000395474	Transcript
RBM6	0	.	GRCh38	chr3	50066356	50066356	+	Missense_Mutation	SNP	C	C	A	novel		KAN_S12	NORMAL	C	C																c.2797N>A	p.Pro933Thr	p.P933T	ENST00000266022	17/21	66	40	26				RBM6,missense_variant,p.Pro801Thr,ENST00000443081,;RBM6,missense_variant,p.Pro933Thr,ENST00000266022,NM_005777.2;RBM6,missense_variant,p.Pro411Thr,ENST00000422955,;RBM6,missense_variant,p.Pro411Thr,ENST00000442092,NM_001167582.1;RBM6,upstream_gene_variant,,ENST00000421682,;RBM6,downstream_gene_variant,,ENST00000438912,;RBM6,non_coding_transcript_exon_variant,,ENST00000441115,;RBM6,3_prime_UTR_var…	A	ENSG00000004534	ENST00000266022	Transcript
DNAH1	0	.	GRCh38	chr3	52372236	52372236	+	Missense_Mutation	SNP	A	A	G	rs112505934		KAN_S12	NORMAL	A	A																c.6676N>G	p.Ile2226Val	p.I2226V	ENST00000420323	43/78	231	102	129				DNAH1,missense_variant,p.Ile2226Val,ENST00000420323,NM_015512.4;DNAH1,non_coding_transcript_exon_variant,,ENST00000486752,;RP11-168J18.6,upstream_gene_variant,,ENST00000495716,;	G	ENSG00000114841	ENST00000420323	Transcript
PXK	0	.	GRCh38	chr3	58410115	58410115	+	Missense_Mutation	SNP	A	A	T	rs140203295		KAN_S12	NORMAL	A	A																c.1421N>T	p.Asn474Ile	p.N474I	ENST00000356151	16/18	36	26	9				PXK,missense_variant,p.Asn474Ile,ENST00000383716,NM_001289098.1;PXK,missense_variant,p.Asn441Ile,ENST00000463280,NM_001289101.1,NM_001289100.1;PXK,missense_variant,p.Asn457Ile,ENST00000479241,NM_001289095.1;PXK,missense_variant,p.Asn167Ile,ENST00000459676,;PXK,missense_variant,p.Asn474Ile,ENST00000356151,NM_017771.4,NM_001289099.1,NM_001289096.1;PXK,missense_variant,p.Asn474Ile,ENST00000484288,;P…	T	ENSG00000168297	ENST00000356151	Transcript
CADPS	0	.	GRCh38	chr3	62518159	62518159	+	Missense_Mutation	SNP	T	T	C	rs35912235		KAN_S12	NORMAL	T	T																c.2383N>G	p.Thr795Ala	p.T795A	ENST00000383710	14/30	91	40	51				CADPS,missense_variant,p.Thr795Ala,ENST00000383710,NM_003716.3;CADPS,missense_variant,p.Thr848Ala,ENST00000612439,;CADPS,missense_variant,p.Thr778Ala,ENST00000357948,NM_183393.2;CADPS,missense_variant,p.Thr795Ala,ENST00000283269,NM_183394.2;CADPS,missense_variant,p.Thr102Ala,ENST00000491424,;CADPS,missense_variant,p.Thr193Ala,ENST00000468271,;	C	ENSG00000163618	ENST00000383710	Transcript
PSMD6	0	.	GRCh38	chr3	64010930	64010930	+	Missense_Mutation	SNP	C	C	T	rs140886939		KAN_S12	NORMAL	C	C																c.1180N>A	p.Gly394Arg	p.G394R	ENST00000492933	8/9	11	6	5				PSMD6,missense_variant,p.Gly394Arg,ENST00000492933,NM_001271779.1;PSMD6,missense_variant,p.Gly341Arg,ENST00000295901,NM_014814.2;PSMD6,missense_variant,p.Gly303Arg,ENST00000394431,NM_001271780.1;PSMD6,missense_variant,p.Gly302Arg,ENST00000482510,NM_001271781.1;PSMD6,synonymous_variant,p.Pro132=,ENST00000480205,;RP11-245J9.5,upstream_gene_variant,,ENST00000607115,;PSMD6-AS2,intron_variant,,ENST000…	T	ENSG00000163636	ENST00000492933	Transcript
FRG2C	0	.	GRCh38	chr3	75665147	75665147	+	Missense_Mutation	SNP	A	A	G	rs74714110		KAN_S12	NORMAL	A	A																c.278N>G	p.Gln93Arg	p.Q93R	ENST00000308062	3/4	103	71	30				FRG2C,missense_variant,p.Gln93Arg,ENST00000308062,NM_001124759.1;FRG2C,missense_variant,p.Gln92Arg,ENST00000464571,;DUX4L26,upstream_gene_variant,,ENST00000489078,;	G	ENSG00000172969	ENST00000308062	Transcript
FRG2C	0	.	GRCh38	chr3	75665186	75665186	+	Missense_Mutation	SNP	T	T	G	rs73840323		KAN_S12	NORMAL	T	T																c.317N>G	p.Ile106Ser	p.I106S	ENST00000308062	3/4	158	103	55				FRG2C,missense_variant,p.Ile106Ser,ENST00000308062,NM_001124759.1;FRG2C,missense_variant,p.Ile105Ser,ENST00000464571,;DUX4L26,upstream_gene_variant,,ENST00000489078,;	G	ENSG00000172969	ENST00000308062	Transcript
FRG2C	0	.	GRCh38	chr3	75665551	75665551	+	Missense_Mutation	SNP	A	A	G	rs62247157		KAN_S12	NORMAL	A	A																c.359N>G	p.Asn120Ser	p.N120S	ENST00000308062	4/4	131	90	41				FRG2C,missense_variant,p.Asn120Ser,ENST00000308062,NM_001124759.1;FRG2C,missense_variant,p.Asn119Ser,ENST00000464571,;DUX4L26,upstream_gene_variant,,ENST00000489078,;	G	ENSG00000172969	ENST00000308062	Transcript
FRG2C	0	.	GRCh38	chr3	75665637	75665637	+	Missense_Mutation	SNP	A	A	C	rs115350381		KAN_S12	NORMAL	A	A																c.445N>C	p.Ser149Arg	p.S149R	ENST00000308062	4/4	178	131	47				FRG2C,missense_variant,p.Ser149Arg,ENST00000308062,NM_001124759.1;FRG2C,missense_variant,p.Ser148Arg,ENST00000464571,;DUX4L26,upstream_gene_variant,,ENST00000489078,;	C	ENSG00000172969	ENST00000308062	Transcript
FRG2C	0	.	GRCh38	chr3	75665658	75665658	+	Missense_Mutation	SNP	C	C	T	rs77371781		KAN_S12	NORMAL	C	C																c.466N>T	p.Arg156Cys	p.R156C	ENST00000308062	4/4	197	140	57				FRG2C,missense_variant,p.Arg156Cys,ENST00000308062,NM_001124759.1;FRG2C,missense_variant,p.Arg155Cys,ENST00000464571,;DUX4L26,upstream_gene_variant,,ENST00000489078,;	T	ENSG00000172969	ENST00000308062	Transcript
FRG2C	0	.	GRCh38	chr3	75665668	75665668	+	Missense_Mutation	SNP	G	G	A	rs74497996		KAN_S12	NORMAL	G	G																c.476N>A	p.Arg159Gln	p.R159Q	ENST00000308062	4/4	213	151	62				FRG2C,missense_variant,p.Arg159Gln,ENST00000308062,NM_001124759.1;FRG2C,missense_variant,p.Arg158Gln,ENST00000464571,;DUX4L26,upstream_gene_variant,,ENST00000489078,;	A	ENSG00000172969	ENST00000308062	Transcript
FRG2C	0	.	GRCh38	chr3	75665674	75665674	+	Frame_Shift_Del	DEL	G	G	-	rs373728386		KAN_S12	NORMAL	G	G																c.482delN	p.Arg161SerfsTer5	p.R161Sfs*5	ENST00000308062	4/4	203	167	36				FRG2C,frameshift_variant,p.Arg161SerfsTer5,ENST00000308062,NM_001124759.1;FRG2C,frameshift_variant,p.Arg160SerfsTer5,ENST00000464571,;DUX4L26,upstream_gene_variant,,ENST00000489078,;	-	ENSG00000172969	ENST00000308062	Transcript
FRG2C	0	.	GRCh38	chr3	75665680	75665680	+	Missense_Mutation	SNP	G	G	A	rs138192454		KAN_S12	NORMAL	G	G																c.488N>A	p.Arg163Gln	p.R163Q	ENST00000308062	4/4	208	142	66				FRG2C,missense_variant,p.Arg163Gln,ENST00000308062,NM_001124759.1;FRG2C,missense_variant,p.Arg162Gln,ENST00000464571,;DUX4L26,upstream_gene_variant,,ENST00000489078,;	A	ENSG00000172969	ENST00000308062	Transcript
FRG2C	0	.	GRCh38	chr3	75665689	75665689	+	Missense_Mutation	SNP	A	A	G	rs200756071		KAN_S12	NORMAL	A	A																c.497N>G	p.Glu166Gly	p.E166G	ENST00000308062	4/4	225	152	73				FRG2C,missense_variant,p.Glu166Gly,ENST00000308062,NM_001124759.1;FRG2C,missense_variant,p.Glu165Gly,ENST00000464571,;DUX4L26,upstream_gene_variant,,ENST00000489078,;	G	ENSG00000172969	ENST00000308062	Transcript
FRG2C	0	.	GRCh38	chr3	75665948	75665948	+	Missense_Mutation	SNP	T	T	A	rs2118760		KAN_S12	NORMAL	T	T																c.756N>A	p.Asp252Glu	p.D252E	ENST00000308062	4/4	106	67	39				FRG2C,missense_variant,p.Asp252Glu,ENST00000308062,NM_001124759.1;FRG2C,missense_variant,p.Asp251Glu,ENST00000464571,;DUX4L26,upstream_gene_variant,,ENST00000489078,;	A	ENSG00000172969	ENST00000308062	Transcript
ZNF717	0	.	GRCh38	chr3	75736885	75736885	+	Missense_Mutation	SNP	A	A	C	rs113748085		KAN_S12	NORMAL	A	A																c.2588N>G	p.Phe863Cys	p.F863C	ENST00000478296	4/4	131	105	26				ZNF717,missense_variant,p.Phe863Cys,ENST00000478296,NM_001290209.1;ZNF717,intron_variant,,ENST00000477374,NM_001324026.1,NM_001290210.1;ZNF717,downstream_gene_variant,,ENST00000468296,;ZNF717,downstream_gene_variant,,ENST00000471541,;MIR4273,upstream_gene_variant,,ENST00000582824,;ZNF717,intron_variant,,ENST00000491507,;	C	ENSG00000227124	ENST00000478296	Transcript
ZNF717	0	.	GRCh38	chr3	75737024	75737024	+	Nonsense_Mutation	SNP	C	C	A	rs144353922		KAN_S12	NORMAL	C	C																c.2449N>T	p.Glu817Ter	p.E817*	ENST00000478296	4/4	57	44	13				ZNF717,stop_gained,p.Glu817Ter,ENST00000478296,NM_001290209.1;ZNF717,intron_variant,,ENST00000477374,NM_001324026.1,NM_001290210.1;ZNF717,downstream_gene_variant,,ENST00000468296,;ZNF717,downstream_gene_variant,,ENST00000471541,;MIR4273,upstream_gene_variant,,ENST00000582824,;ZNF717,intron_variant,,ENST00000491507,;	A	ENSG00000227124	ENST00000478296	Transcript
ZNF717	0	.	GRCh38	chr3	75737051	75737051	+	Missense_Mutation	SNP	T	T	C	rs148347794		KAN_S12	NORMAL	T	T																c.2422N>G	p.Ser808Gly	p.S808G	ENST00000478296	4/4	50	37	13				ZNF717,missense_variant,p.Ser808Gly,ENST00000478296,NM_001290209.1;ZNF717,intron_variant,,ENST00000477374,NM_001324026.1,NM_001290210.1;ZNF717,downstream_gene_variant,,ENST00000468296,;ZNF717,downstream_gene_variant,,ENST00000471541,;MIR4273,upstream_gene_variant,,ENST00000582824,;ZNF717,intron_variant,,ENST00000491507,;	C	ENSG00000227124	ENST00000478296	Transcript
ZNF717	0	.	GRCh38	chr3	75737101	75737101	+	Missense_Mutation	SNP	G	G	T	rs140641854		KAN_S12	NORMAL	G	G																c.2372N>A	p.Pro791His	p.P791H	ENST00000478296	4/4	77	61	16				ZNF717,missense_variant,p.Pro791His,ENST00000478296,NM_001290209.1;ZNF717,intron_variant,,ENST00000477374,NM_001324026.1,NM_001290210.1;ZNF717,downstream_gene_variant,,ENST00000468296,;ZNF717,downstream_gene_variant,,ENST00000471541,;MIR4273,upstream_gene_variant,,ENST00000582824,;ZNF717,intron_variant,,ENST00000491507,;	T	ENSG00000227124	ENST00000478296	Transcript
ZNF717	0	.	GRCh38	chr3	75737230	75737230	+	Missense_Mutation	SNP	T	C	C	rs3009024		KAN_S12	NORMAL	T	T																c.2243N>G	p.Lys748Arg	p.K748R	ENST00000478296	4/4	37	0	37				ZNF717,missense_variant,p.Lys748Arg,ENST00000478296,NM_001290209.1;ZNF717,intron_variant,,ENST00000477374,NM_001324026.1,NM_001290210.1;ZNF717,downstream_gene_variant,,ENST00000468296,;ZNF717,downstream_gene_variant,,ENST00000471541,;MIR4273,upstream_gene_variant,,ENST00000582824,;ZNF717,intron_variant,,ENST00000491507,;	C	ENSG00000227124	ENST00000478296	Transcript
ZNF717	0	.	GRCh38	chr3	75737477	75737477	+	Missense_Mutation	SNP	G	G	C	rs3009023		KAN_S12	NORMAL	G	G																c.1996N>G	p.Gln666Glu	p.Q666E	ENST00000478296	4/4	46	19	27				ZNF717,missense_variant,p.Gln666Glu,ENST00000478296,NM_001290209.1;ZNF717,intron_variant,,ENST00000477374,NM_001324026.1,NM_001290210.1;ZNF717,downstream_gene_variant,,ENST00000468296,;ZNF717,downstream_gene_variant,,ENST00000471541,;MIR4273,upstream_gene_variant,,ENST00000582824,;ZNF717,intron_variant,,ENST00000491507,;	C	ENSG00000227124	ENST00000478296	Transcript
ZNF717	0	.	GRCh38	chr3	75737519	75737519	+	Missense_Mutation	SNP	G	G	A	rs112822201		KAN_S12	NORMAL	G	G																c.1954N>T	p.Pro652Ser	p.P652S	ENST00000478296	4/4	46	29	17				ZNF717,missense_variant,p.Pro652Ser,ENST00000478296,NM_001290209.1;ZNF717,intron_variant,,ENST00000477374,NM_001324026.1,NM_001290210.1;ZNF717,downstream_gene_variant,,ENST00000468296,;ZNF717,downstream_gene_variant,,ENST00000471541,;MIR4273,upstream_gene_variant,,ENST00000582824,;ZNF717,intron_variant,,ENST00000491507,;	A	ENSG00000227124	ENST00000478296	Transcript
ZNF717	0	.	GRCh38	chr3	75737530	75737530	+	Missense_Mutation	SNP	G	G	A	rs111677009		KAN_S12	NORMAL	G	G																c.1943N>T	p.Pro648Leu	p.P648L	ENST00000478296	4/4	50	28	22				ZNF717,missense_variant,p.Pro648Leu,ENST00000478296,NM_001290209.1;ZNF717,intron_variant,,ENST00000477374,NM_001324026.1,NM_001290210.1;ZNF717,downstream_gene_variant,,ENST00000468296,;ZNF717,downstream_gene_variant,,ENST00000471541,;MIR4273,upstream_gene_variant,,ENST00000582824,;ZNF717,intron_variant,,ENST00000491507,;	A	ENSG00000227124	ENST00000478296	Transcript
ZNF717	0	.	GRCh38	chr3	75737586	75737586	+	Missense_Mutation	SNP	A	A	T	rs78297221		KAN_S12	NORMAL	A	A																c.1887N>A	p.Asn629Lys	p.N629K	ENST00000478296	4/4	110	63	47				ZNF717,missense_variant,p.Asn629Lys,ENST00000478296,NM_001290209.1;ZNF717,intron_variant,,ENST00000477374,NM_001324026.1,NM_001290210.1;ZNF717,downstream_gene_variant,,ENST00000468296,;ZNF717,downstream_gene_variant,,ENST00000471541,;MIR4273,upstream_gene_variant,,ENST00000582824,;ZNF717,intron_variant,,ENST00000491507,;	T	ENSG00000227124	ENST00000478296	Transcript
ZNF717	0	.	GRCh38	chr3	75737737	75737737	+	Missense_Mutation	SNP	C	C	T	rs1615736		KAN_S12	NORMAL	C	C																c.1736N>A	p.Arg579His	p.R579H	ENST00000478296	4/4	53	42	11				ZNF717,missense_variant,p.Arg579His,ENST00000478296,NM_001290209.1;ZNF717,intron_variant,,ENST00000477374,NM_001324026.1,NM_001290210.1;ZNF717,downstream_gene_variant,,ENST00000468296,;ZNF717,downstream_gene_variant,,ENST00000471541,;MIR4273,upstream_gene_variant,,ENST00000582824,;ZNF717,intron_variant,,ENST00000491507,;	T	ENSG00000227124	ENST00000478296	Transcript
ZNF717	0	.	GRCh38	chr3	75737791	75737791	+	Missense_Mutation	SNP	C	C	A	rs2918517		KAN_S12	NORMAL	C	C																c.1682N>T	p.Arg561Ile	p.R561I	ENST00000478296	4/4	77	49	28				ZNF717,missense_variant,p.Arg561Ile,ENST00000478296,NM_001290209.1;ZNF717,intron_variant,,ENST00000477374,NM_001324026.1,NM_001290210.1;ZNF717,downstream_gene_variant,,ENST00000468296,;ZNF717,downstream_gene_variant,,ENST00000471541,;MIR4273,upstream_gene_variant,,ENST00000582824,;ZNF717,intron_variant,,ENST00000491507,;	A	ENSG00000227124	ENST00000478296	Transcript
ZNF717	0	.	GRCh38	chr3	75737840	75737840	+	Missense_Mutation	SNP	C	C	T	rs112348731		KAN_S12	NORMAL	C	C																c.1633N>A	p.Glu545Lys	p.E545K	ENST00000478296	4/4	68	55	13				ZNF717,missense_variant,p.Glu545Lys,ENST00000478296,NM_001290209.1;ZNF717,intron_variant,,ENST00000477374,NM_001324026.1,NM_001290210.1;ZNF717,downstream_gene_variant,,ENST00000468296,;ZNF717,downstream_gene_variant,,ENST00000471541,;MIR4273,upstream_gene_variant,,ENST00000582824,;ZNF717,intron_variant,,ENST00000491507,;	T	ENSG00000227124	ENST00000478296	Transcript
ZNF717	0	.	GRCh38	chr3	75737898	75737898	+	Missense_Mutation	SNP	C	C	A	rs62250106		KAN_S12	NORMAL	C	C																c.1575N>T	p.Lys525Asn	p.K525N	ENST00000478296	4/4	59	43	16				ZNF717,missense_variant,p.Lys525Asn,ENST00000478296,NM_001290209.1;ZNF717,intron_variant,,ENST00000477374,NM_001324026.1,NM_001290210.1;ZNF717,downstream_gene_variant,,ENST00000468296,;ZNF717,downstream_gene_variant,,ENST00000471541,;MIR4273,upstream_gene_variant,,ENST00000582824,;ZNF717,intron_variant,,ENST00000491507,;	A	ENSG00000227124	ENST00000478296	Transcript
ZNF717	0	.	GRCh38	chr3	75737906	75737906	+	Missense_Mutation	SNP	G	G	A	rs62250107		KAN_S12	NORMAL	G	G																c.1567N>T	p.His523Tyr	p.H523Y	ENST00000478296	4/4	51	38	13				ZNF717,missense_variant,p.His523Tyr,ENST00000478296,NM_001290209.1;ZNF717,intron_variant,,ENST00000477374,NM_001324026.1,NM_001290210.1;ZNF717,downstream_gene_variant,,ENST00000468296,;ZNF717,downstream_gene_variant,,ENST00000471541,;MIR4273,upstream_gene_variant,,ENST00000582824,;ZNF717,intron_variant,,ENST00000491507,;	A	ENSG00000227124	ENST00000478296	Transcript
ZNF717	0	.	GRCh38	chr3	75738116	75738117	+	Frame_Shift_Del	DEL	CT	CT	-	rs776210532		KAN_S12	NORMAL	CT	CT																c.1356_1357delNN	p.Glu454LysfsTer7	p.E454Kfs*7	ENST00000478296	4/4	70	66	4				ZNF717,frameshift_variant,p.Glu454LysfsTer7,ENST00000478296,NM_001290209.1;ZNF717,intron_variant,,ENST00000477374,NM_001324026.1,NM_001290210.1;ZNF717,downstream_gene_variant,,ENST00000468296,;ZNF717,downstream_gene_variant,,ENST00000471541,;MIR4273,upstream_gene_variant,,ENST00000582824,;ZNF717,intron_variant,,ENST00000491507,;	-	ENSG00000227124	ENST00000478296	Transcript
ZNF717	0	.	GRCh38	chr3	75738575	75738575	+	Missense_Mutation	SNP	G	A	A	rs1962893		KAN_S12	NORMAL	G	G																c.898N>T	p.Arg300Cys	p.R300C	ENST00000478296	4/4	62	6	56				ZNF717,missense_variant,p.Arg300Cys,ENST00000478296,NM_001290209.1;ZNF717,intron_variant,,ENST00000477374,NM_001324026.1,NM_001290210.1;ZNF717,downstream_gene_variant,,ENST00000468296,;ZNF717,downstream_gene_variant,,ENST00000471541,;MIR4273,downstream_gene_variant,,ENST00000582824,;ZNF717,intron_variant,,ENST00000491507,;	A	ENSG00000227124	ENST00000478296	Transcript
ZNF717	0	.	GRCh38	chr3	75738859	75738859	+	Missense_Mutation	SNP	A	C	C	rs3009006		KAN_S12	NORMAL	A	A																c.614N>G	p.Val205Gly	p.V205G	ENST00000478296	4/4	84	0	84				ZNF717,missense_variant,p.Val205Gly,ENST00000478296,NM_001290209.1;ZNF717,intron_variant,,ENST00000477374,NM_001324026.1,NM_001290210.1;ZNF717,downstream_gene_variant,,ENST00000468296,;ZNF717,downstream_gene_variant,,ENST00000471541,;MIR4273,downstream_gene_variant,,ENST00000582824,;ZNF717,intron_variant,,ENST00000491507,;	C	ENSG00000227124	ENST00000478296	Transcript
ZNF717	0	.	GRCh38	chr3	75738889	75738889	+	Missense_Mutation	SNP	G	G	A	rs111880168		KAN_S12	NORMAL	G	G																c.584N>T	p.Ala195Val	p.A195V	ENST00000478296	4/4	77	62	15				ZNF717,missense_variant,p.Ala195Val,ENST00000478296,NM_001290209.1;ZNF717,intron_variant,,ENST00000477374,NM_001324026.1,NM_001290210.1;ZNF717,downstream_gene_variant,,ENST00000468296,;ZNF717,downstream_gene_variant,,ENST00000471541,;MIR4273,downstream_gene_variant,,ENST00000582824,;ZNF717,intron_variant,,ENST00000491507,;	A	ENSG00000227124	ENST00000478296	Transcript
ZNF717	0	.	GRCh38	chr3	75739007	75739007	+	Missense_Mutation	SNP	G	C	C	rs3009004		KAN_S12	NORMAL	G	G																c.466N>G	p.Leu156Val	p.L156V	ENST00000478296	4/4	49	3	46				ZNF717,missense_variant,p.Leu156Val,ENST00000478296,NM_001290209.1;ZNF717,intron_variant,,ENST00000477374,NM_001324026.1,NM_001290210.1;ZNF717,downstream_gene_variant,,ENST00000468296,;ZNF717,downstream_gene_variant,,ENST00000471541,;MIR4273,downstream_gene_variant,,ENST00000582824,;ZNF717,intron_variant,,ENST00000491507,;	C	ENSG00000227124	ENST00000478296	Transcript
ZNF717	0	.	GRCh38	chr3	75741293	75741293	+	Missense_Mutation	SNP	G	G	A	rs1971517		KAN_S12	NORMAL	G	G																c.110N>T	p.Pro37Leu	p.P37L	ENST00000478296	3/4	66	22	44				ZNF717,missense_variant,p.Pro37Leu,ENST00000478296,NM_001290209.1;ZNF717,missense_variant,p.Pro87Leu,ENST00000477374,NM_001324026.1,NM_001290210.1;ZNF717,missense_variant,p.Pro87Leu,ENST00000468296,;ZNF717,missense_variant,p.Pro37Leu,ENST00000471541,;MIR4273,downstream_gene_variant,,ENST00000582824,;ZNF717,non_coding_transcript_exon_variant,,ENST00000491507,;	A	ENSG00000227124	ENST00000478296	Transcript
ZNF717	0	.	GRCh38	chr3	75741362	75741362	+	Missense_Mutation	SNP	T	C	C	rs2918519		KAN_S12	NORMAL	T	T																c.41N>G	p.Tyr14Cys	p.Y14C	ENST00000478296	3/4	27	0	27				ZNF717,missense_variant,p.Tyr14Cys,ENST00000478296,NM_001290209.1;ZNF717,missense_variant,p.Tyr64Cys,ENST00000477374,NM_001324026.1,NM_001290210.1;ZNF717,missense_variant,p.Tyr64Cys,ENST00000468296,;ZNF717,missense_variant,p.Tyr14Cys,ENST00000471541,;MIR4273,downstream_gene_variant,,ENST00000582824,;ZNF717,non_coding_transcript_exon_variant,,ENST00000491507,;	C	ENSG00000227124	ENST00000478296	Transcript
ZNF717	0	.	GRCh38	chr3	75741646	75741646	+	5'UTR	SNP	C	C	T	rs147946451		KAN_S12	NORMAL	C	C																c.-3N>A			ENST00000478296	2/4	32	24	8				ZNF717,missense_variant,p.Val50Met,ENST00000477374,NM_001324026.1,NM_001290210.1;ZNF717,missense_variant,p.Val50Met,ENST00000468296,;ZNF717,5_prime_UTR_variant,,ENST00000478296,NM_001290209.1;ZNF717,5_prime_UTR_variant,,ENST00000471541,;MIR4273,downstream_gene_variant,,ENST00000582824,;ZNF717,non_coding_transcript_exon_variant,,ENST00000491507,;	T	ENSG00000227124	ENST00000478296	Transcript
ZNF717	0	.	GRCh38	chr3	75741659	75741660	+	5'UTR	INS	-	-	T	rs768997736		KAN_S12	NORMAL	-	-																c.-17_-16insA			ENST00000478296	2/4	35	27	8				ZNF717,frameshift_variant,p.Leu46ProfsTer24,ENST00000477374,NM_001324026.1,NM_001290210.1;ZNF717,frameshift_variant,p.Leu46ProfsTer24,ENST00000468296,;ZNF717,5_prime_UTR_variant,,ENST00000478296,NM_001290209.1;ZNF717,5_prime_UTR_variant,,ENST00000471541,;MIR4273,downstream_gene_variant,,ENST00000582824,;ZNF717,non_coding_transcript_exon_variant,,ENST00000491507,;	T	ENSG00000227124	ENST00000478296	Transcript
ZNF717	0	.	GRCh38	chr3	75741660	75741660	+	5'UTR	SNP	G	G	T	rs199577560		KAN_S12	NORMAL	G	G																c.-17N>A			ENST00000478296	2/4	43	35	8				ZNF717,missense_variant,p.Thr45Asn,ENST00000477374,NM_001324026.1,NM_001290210.1;ZNF717,missense_variant,p.Thr45Asn,ENST00000468296,;ZNF717,5_prime_UTR_variant,,ENST00000478296,NM_001290209.1;ZNF717,5_prime_UTR_variant,,ENST00000471541,;MIR4273,downstream_gene_variant,,ENST00000582824,;ZNF717,non_coding_transcript_exon_variant,,ENST00000491507,;	T	ENSG00000227124	ENST00000478296	Transcript
ZNF717	0	.	GRCh38	chr3	75741663	75741663	+	5'UTR	SNP	C	C	T	rs200578600		KAN_S12	NORMAL	C	C																c.-20N>A			ENST00000478296	2/4	41	33	8				ZNF717,missense_variant,p.Arg44Lys,ENST00000477374,NM_001324026.1,NM_001290210.1;ZNF717,missense_variant,p.Arg44Lys,ENST00000468296,;ZNF717,5_prime_UTR_variant,,ENST00000478296,NM_001290209.1;ZNF717,5_prime_UTR_variant,,ENST00000471541,;MIR4273,downstream_gene_variant,,ENST00000582824,;ZNF717,non_coding_transcript_exon_variant,,ENST00000491507,;	T	ENSG00000227124	ENST00000478296	Transcript
ZNF717	0	.	GRCh38	chr3	75741687	75741687	+	5'UTR	SNP	C	C	T	rs113991634		KAN_S12	NORMAL	C	C																c.-44N>A			ENST00000478296	2/4	47	39	8				ZNF717,stop_gained,p.Trp36Ter,ENST00000477374,NM_001324026.1,NM_001290210.1;ZNF717,stop_gained,p.Trp36Ter,ENST00000468296,;ZNF717,5_prime_UTR_variant,,ENST00000478296,NM_001290209.1;ZNF717,5_prime_UTR_variant,,ENST00000471541,;MIR4273,downstream_gene_variant,,ENST00000582824,;ZNF717,non_coding_transcript_exon_variant,,ENST00000491507,;	T	ENSG00000227124	ENST00000478296	Transcript
ROBO1	0	.	GRCh38	chr3	78657119	78657119	+	Missense_Mutation	SNP	C	C	G	novel		KAN_S12	NORMAL	C	C																c.2593N>C	p.Glu865Gln	p.E865Q	ENST00000464233	18/31	8	6	2				ROBO1,missense_variant,p.Glu745Gln,ENST00000436010,;ROBO1,missense_variant,p.Glu829Gln,ENST00000618833,;ROBO1,missense_variant,p.Glu748Gln,ENST00000618846,;ROBO1,missense_variant,p.Glu865Gln,ENST00000464233,NM_002941.3;ROBO1,missense_variant,p.Glu829Gln,ENST00000495273,NM_133631.3;ROBO1,missense_variant,p.Glu829Gln,ENST00000467549,NM_001145845.1;ROBO1,non_coding_transcript_exon_variant,,ENST00000…	G	ENSG00000169855	ENST00000464233	Transcript
CHMP2B	0	.	GRCh38	chr3	87245883	87245883	+	Missense_Mutation	SNP	C	C	G	novel		KAN_S12	NORMAL	C	C																c.296N>G	p.Ala99Gly	p.A99G	ENST00000263780	3/6	9	7	2				CHMP2B,missense_variant,p.Ala99Gly,ENST00000263780,NM_014043.3;CHMP2B,missense_variant,p.Ala58Gly,ENST00000471660,NM_001244644.1;CHMP2B,missense_variant,p.Ala115Gly,ENST00000472024,;CHMP2B,intron_variant,,ENST00000494980,;	G	ENSG00000083937	ENST00000263780	Transcript
OR5H14	0	.	GRCh38	chr3	98149902	98149902	+	Missense_Mutation	SNP	A	A	C	novel		KAN_S12	NORMAL	A	A																c.517N>C	p.Ile173Leu	p.I173L	ENST00000437310	1/1	42	17	25				OR5H14,missense_variant,p.Ile173Leu,ENST00000437310,NM_001005514.1;RP11-343D2.11,upstream_gene_variant,,ENST00000508964,;	C	ENSG00000236032	ENST00000437310	Transcript
DCBLD2	0	.	GRCh38	chr3	98901239	98901239	+	Missense_Mutation	SNP	G	G	C	rs190637453		KAN_S12	NORMAL	G	G																c.88N>G	p.Leu30Val	p.L30V	ENST00000326840	1/16	23	9	14				DCBLD2,missense_variant,p.Leu30Val,ENST00000326840,NM_080927.3;DCBLD2,missense_variant,p.Leu30Val,ENST00000326857,;DCBLD2,upstream_gene_variant,,ENST00000449482,;CTD-2021J15.1,upstream_gene_variant,,ENST00000474798,;DCBLD2,upstream_gene_variant,,ENST00000469648,;	C	ENSG00000057019	ENST00000326840	Transcript
ADGRG7	0	.	GRCh38	chr3	100669085	100669085	+	Missense_Mutation	SNP	T	T	A	novel		KAN_S12	NORMAL	T	T																c.2116N>A	p.Cys706Ser	p.C706S	ENST00000273352	15/16	10	8	2				ADGRG7,missense_variant,p.Cys706Ser,ENST00000273352,NM_032787.2;ADGRG7,missense_variant,p.Cys411Ser,ENST00000475887,NM_001308362.1;ADGRG7,non_coding_transcript_exon_variant,,ENST00000481506,;GMFBP1,upstream_gene_variant,,ENST00000467831,;	A	ENSG00000144820	ENST00000273352	Transcript
SENP7	0	.	GRCh38	chr3	101364975	101364975	+	Missense_Mutation	SNP	A	A	C	novel		KAN_S12	NORMAL	A	A																c.1335N>G	p.Asp445Glu	p.D445E	ENST00000394095	10/24	7	5	2				SENP7,missense_variant,p.Asp445Glu,ENST00000394095,NM_020654.4;SENP7,missense_variant,p.Asp379Glu,ENST00000314261,NM_001282801.1;SENP7,missense_variant,p.Asp380Glu,ENST00000394094,NM_001077203.2;SENP7,missense_variant,p.Asp281Glu,ENST00000394091,NM_001282803.1;SENP7,missense_variant,p.Asp412Glu,ENST00000348610,NM_001282802.1;	C	ENSG00000138468	ENST00000394095	Transcript
SENP7	0	.	GRCh38	chr3	101364976	101364976	+	Missense_Mutation	SNP	T	T	C	novel		KAN_S12	NORMAL	T	T																c.1334N>G	p.Asp445Gly	p.D445G	ENST00000394095	10/24	7	5	2				SENP7,missense_variant,p.Asp445Gly,ENST00000394095,NM_020654.4;SENP7,missense_variant,p.Asp379Gly,ENST00000314261,NM_001282801.1;SENP7,missense_variant,p.Asp380Gly,ENST00000394094,NM_001077203.2;SENP7,missense_variant,p.Asp281Gly,ENST00000394091,NM_001282803.1;SENP7,missense_variant,p.Asp412Gly,ENST00000348610,NM_001282802.1;	C	ENSG00000138468	ENST00000394095	Transcript
SENP7	0	.	GRCh38	chr3	101366729	101366729	+	Missense_Mutation	SNP	T	T	C	novel		KAN_S12	NORMAL	T	T																c.1019N>G	p.Glu340Gly	p.E340G	ENST00000394095	9/24	14	12	2				SENP7,missense_variant,p.Glu340Gly,ENST00000394095,NM_020654.4;SENP7,missense_variant,p.Glu274Gly,ENST00000314261,NM_001282801.1;SENP7,missense_variant,p.Glu275Gly,ENST00000394094,NM_001077203.2;SENP7,missense_variant,p.Glu176Gly,ENST00000394091,NM_001282803.1;SENP7,missense_variant,p.Glu307Gly,ENST00000348610,NM_001282802.1;	C	ENSG00000138468	ENST00000394095	Transcript
ALCAM	0	.	GRCh38	chr3	105571900	105571900	+	Missense_Mutation	SNP	C	C	A	novel		KAN_S12	NORMAL	C	C																c.1713N>A	p.Asn571Lys	p.N571K	ENST00000306107	15/16	20	17	3				ALCAM,missense_variant,p.Asn571Lys,ENST00000306107,NM_001627.3,NM_001243281.1;ALCAM,missense_variant,p.Asn558Lys,ENST00000472644,NM_001243280.1;ALCAM,missense_variant,p.Asn332Lys,ENST00000465413,;ALCAM,missense_variant,p.Asn520Lys,ENST00000486979,;ALCAM,non_coding_transcript_exon_variant,,ENST00000491388,;	A	ENSG00000170017	ENST00000306107	Transcript
CD47	0	.	GRCh38	chr3	108090902	108090902	+	Missense_Mutation	SNP	G	G	A	novel		KAN_S12	NORMAL	G	G																c.7N>T	p.Pro3Ser	p.P3S	ENST00000361309	1/11	10	8	2				CD47,missense_variant,p.Pro3Ser,ENST00000355354,NM_198793.2;CD47,missense_variant,p.Pro3Ser,ENST00000361309,NM_001777.3;	A	ENSG00000196776	ENST00000361309	Transcript
KIAA1524	0	.	GRCh38	chr3	108582126	108582126	+	Missense_Mutation	SNP	G	G	A	rs774210198		KAN_S12	NORMAL	G	G																c.434N>T	p.Thr145Met	p.T145M	ENST00000295746	4/21	6	4	2				KIAA1524,missense_variant,p.Thr145Met,ENST00000295746,NM_020890.2;KIAA1524,missense_variant,p.Thr145Met,ENST00000619684,;KIAA1524,5_prime_UTR_variant,,ENST00000491772,;KIAA1524,downstream_gene_variant,,ENST00000625495,;AC069499.1,upstream_gene_variant,,ENST00000625266,;KIAA1524,non_coding_transcript_exon_variant,,ENST00000487834,;KIAA1524,3_prime_UTR_variant,,ENST00000481530,;KIAA1524,3_prime_UTR…	A	ENSG00000163507	ENST00000295746	Transcript
MORC1	0	.	GRCh38	chr3	109005177	109005177	+	Missense_Mutation	SNP	A	A	G	novel		KAN_S12	NORMAL	A	A																c.1906N>C	p.Ser636Pro	p.S636P	ENST00000232603	19/28	12	10	2				MORC1,missense_variant,p.Ser636Pro,ENST00000232603,NM_014429.3;MORC1,missense_variant,p.Ser615Pro,ENST00000483760,;	G	ENSG00000114487	ENST00000232603	Transcript
PHLDB2	0	.	GRCh38	chr3	111940598	111940598	+	Missense_Mutation	SNP	G	G	C	novel		KAN_S12	NORMAL	G	G																c.2350N>C	p.Asp784His	p.D784H	ENST00000431670	8/18	9	7	2				PHLDB2,missense_variant,p.Asp784His,ENST00000431670,NM_001134438.1;PHLDB2,missense_variant,p.Asp741His,ENST00000412622,NM_145753.2;PHLDB2,missense_variant,p.Asp768His,ENST00000393923,NM_001134437.1;PHLDB2,missense_variant,p.Asp784His,ENST00000393925,NM_001134439.1;PHLDB2,missense_variant,p.Asp741His,ENST00000481953,;PHLDB2,missense_variant,p.Asp370His,ENST00000495180,;PHLDB2,missense_variant,p.As…	C	ENSG00000144824	ENST00000431670	Transcript
AC026348.1	0	.	GRCh38	chr3	113358844	113358844	+	Missense_Mutation	SNP	T	T	C	novel		KAN_S12	NORMAL	T	T																c.2966N>G	p.Glu989Gly	p.E989G	ENST00000393845	21/34	13	11	2				AC026348.1,missense_variant,p.Glu989Gly,ENST00000393845,NM_001164496.1;CFAP44,missense_variant,p.Glu126Gly,ENST00000465636,;CFAP44,downstream_gene_variant,,ENST00000295868,NM_018338.3;CFAP44,missense_variant,p.Glu67Gly,ENST00000490481,;CFAP44,downstream_gene_variant,,ENST00000488854,;RP11-553D4.2,upstream_gene_variant,,ENST00000462549,;	C	ENSG00000283241	ENST00000393845	Transcript
SPICE1	0	.	GRCh38	chr3	113457354	113457354	+	Missense_Mutation	SNP	C	C	A	novel		KAN_S12	NORMAL	C	C																c.1439N>T	p.Arg480Leu	p.R480L	ENST00000295872	13/18	13	11	2				SPICE1,missense_variant,p.Arg480Leu,ENST00000295872,NM_144718.3,NM_001331078.1,NM_001331079.1;SPICE1,intron_variant,,ENST00000467618,;SPICE1,non_coding_transcript_exon_variant,,ENST00000496105,;	A	ENSG00000163611	ENST00000295872	Transcript
GRAMD1C	0	.	GRCh38	chr3	113909088	113909088	+	Missense_Mutation	SNP	A	A	T	novel		KAN_S12	NORMAL	A	A																c.920N>T	p.Asp307Val	p.D307V	ENST00000358160	9/18	12	10	2				GRAMD1C,missense_variant,p.Asp307Val,ENST00000358160,NM_017577.4;GRAMD1C,missense_variant,p.Asp102Val,ENST00000440446,NM_001172105.1;GRAMD1C,missense_variant,p.Asp140Val,ENST00000472026,;GRAMD1C,missense_variant,p.Asp102Val,ENST00000462838,;GRAMD1C,missense_variant,p.Thr7Ser,ENST00000488680,;GRAMD1C,non_coding_transcript_exon_variant,,ENST00000479212,;GRAMD1C,3_prime_UTR_variant,,ENST00000472384,…	T	ENSG00000178075	ENST00000358160	Transcript
PLA1A	0	.	GRCh38	chr3	119628764	119628764	+	Missense_Mutation	SNP	C	C	A	rs56163046		KAN_S12	NORMAL	C	C																c.1185N>A	p.Asn395Lys	p.N395K	ENST00000273371	10/11	46	20	26				PLA1A,missense_variant,p.Asn395Lys,ENST00000273371,NM_015900.3;PLA1A,missense_variant,p.Asn379Lys,ENST00000494440,NM_001293225.1;PLA1A,missense_variant,p.Asn379Lys,ENST00000495992,NM_001206960.1;PLA1A,missense_variant,p.Asn222Lys,ENST00000488919,NM_001206961.1;	A	ENSG00000144837	ENST00000273371	Transcript
C3orf56	0	.	GRCh38	chr3	127196861	127196862	+	RNA	INS	-	-	GGGCTTGCAGACAGCTG	novel		KAN_S12	NORMAL	-	-																n.416_417insGGGCTTGCAGACAGCTG			ENST00000624688	2/2	176	113	63				C3orf56,non_coding_transcript_exon_variant,,ENST00000624688,;	GGGCTTGCAGACAGCTG	ENSG00000214324	ENST00000624688	Transcript
C3orf56	0	.	GRCh38	chr3	127197083	127197084	+	RNA	INS	-	-	ATTCCCCCAACACCCCCACTGCAAG	novel		KAN_S12	NORMAL	-	-																n.638_639insATTCCCCCAACACCCCCACTGCAAG			ENST00000624688	2/2	282	183	99				C3orf56,non_coding_transcript_exon_variant,,ENST00000624688,;	ATTCCCCCAACACCCCCACTGCAAG	ENSG00000214324	ENST00000624688	Transcript
GATA2	0	.	GRCh38	chr3	128486117	128486117	+	Missense_Mutation	SNP	G	G	C	rs34799090		KAN_S12	NORMAL	G	G																c.481N>G	p.Pro161Ala	p.P161A	ENST00000341105	3/6	270	139	131				GATA2,missense_variant,p.Pro161Ala,ENST00000341105,NM_032638.4;GATA2,missense_variant,p.Pro161Ala,ENST00000430265,NM_001145662.1;GATA2,missense_variant,p.Pro161Ala,ENST00000487848,NM_001145661.1;GATA2,downstream_gene_variant,,ENST00000492608,;GATA2,downstream_gene_variant,,ENST00000498200,;GATA2-AS1,upstream_gene_variant,,ENST00000468377,;GATA2-AS1,upstream_gene_variant,,ENST00000464242,;GATA2-AS…	C	ENSG00000179348	ENST00000341105	Transcript
MBD4	0	.	GRCh38	chr3	129431542	129431542	+	Missense_Mutation	SNP	C	C	G	rs2307293		KAN_S12	NORMAL	C	C																c.1702N>C	p.Asp568His	p.D568H	ENST00000249910	8/8	57	34	23				MBD4,missense_variant,p.Asp562His,ENST00000429544,NM_001276270.1;MBD4,missense_variant,p.Asp568His,ENST00000249910,NM_003925.2;MBD4,missense_variant,p.Asp250His,ENST00000393278,NM_001276273.1;MBD4,3_prime_UTR_variant,,ENST00000503197,NM_001276272.1;MBD4,downstream_gene_variant,,ENST00000507208,NM_001276271.1;EFCAB12,upstream_gene_variant,,ENST00000505956,NM_207307.2;EFCAB12,upstream_gene_variant,…	G	ENSG00000129071	ENST00000249910	Transcript
NEK11	0	.	GRCh38	chr3	131349579	131349579	+	Missense_Mutation	SNP	A	A	C	novel		KAN_S12	NORMAL	A	A																c.1741N>C	p.Thr581Pro	p.T581P	ENST00000383366	18/18	12	10	2				NEK11,missense_variant,p.Thr581Pro,ENST00000383366,NM_001321220.1,NM_024800.4,NM_001321221.1,NM_001321224.1;NEK11,missense_variant,p.Thr476Pro,ENST00000510769,NM_001321222.1;NEK11,missense_variant,p.Thr581Pro,ENST00000508196,;NEK11,synonymous_variant,p.Gly548=,ENST00000510688,NM_001146003.1;RP11-933H2.4,intron_variant,,ENST00000502521,;RP11-933H2.4,intron_variant,,ENST00000513905,;NEK11,3_prime_U…	C	ENSG00000114670	ENST00000383366	Transcript
NPHP3	0	.	GRCh38	chr3	132687162	132687162	+	Missense_Mutation	SNP	T	T	C	novel		KAN_S12	NORMAL	T	T																c.3190N>G	p.Lys1064Glu	p.K1064E	ENST00000337331	22/27	8	6	2				NPHP3,missense_variant,p.Lys1064Glu,ENST00000337331,NM_153240.4;NPHP3,upstream_gene_variant,,ENST00000512094,;NPHP3-ACAD11,upstream_gene_variant,,ENST00000632629,;NPHP3-ACAD11,3_prime_UTR_variant,,ENST00000471702,;NPHP3,3_prime_UTR_variant,,ENST00000465756,;NPHP3,non_coding_transcript_exon_variant,,ENST00000490993,;NPHP3,non_coding_transcript_exon_variant,,ENST00000474871,;NPHP3,upstream_gene_var…	C	ENSG00000113971	ENST00000337331	Transcript
CEP70	0	.	GRCh38	chr3	138505314	138505314	+	Missense_Mutation	SNP	T	T	G	novel		KAN_S12	NORMAL	T	T																c.1202N>C	p.Asp401Ala	p.D401A	ENST00000264982	13/18	9	7	2				CEP70,missense_variant,p.Asp401Ala,ENST00000264982,NM_001320599.1,NM_001320598.1,NM_001288965.1,NM_024491.3;CEP70,missense_variant,p.Asp401Ala,ENST00000481834,NM_001288966.1;CEP70,missense_variant,p.Asp383Ala,ENST00000474781,NM_001288964.1;CEP70,missense_variant,p.Asp401Ala,ENST00000484888,;CEP70,missense_variant,p.Asp249Ala,ENST00000489254,NM_001288967.1;	G	ENSG00000114107	ENST00000264982	Transcript
XRN1	0	.	GRCh38	chr3	142417227	142417227	+	Missense_Mutation	SNP	T	T	C	novel		KAN_S12	NORMAL	T	T																c.1349N>G	p.Asp450Gly	p.D450G	ENST00000264951	13/42	10	8	2				XRN1,missense_variant,p.Asp450Gly,ENST00000264951,NM_019001.4;XRN1,missense_variant,p.Asp450Gly,ENST00000392981,NM_001282857.1;XRN1,upstream_gene_variant,,ENST00000498077,;XRN1,downstream_gene_variant,,ENST00000463916,NM_001282859.1;RNU1-100P,downstream_gene_variant,,ENST00000365255,;XRN1,splice_region_variant,,ENST00000472697,;XRN1,downstream_gene_variant,,ENST00000486211,;XRN1,upstream_gene_var…	C	ENSG00000114127	ENST00000264951	Transcript
ATR	0	.	GRCh38	chr3	142468031	142468031	+	Missense_Mutation	SNP	A	A	G	novel		KAN_S12	NORMAL	A	A																c.6590N>C	p.Ile2197Thr	p.I2197T	ENST00000350721	39/47	11	9	2				ATR,missense_variant,p.Ile2197Thr,ENST00000350721,NM_001184.3;ATR,missense_variant,p.Ile44Thr,ENST00000513291,;RP11-383G6.3,intron_variant,,ENST00000460977,;	G	ENSG00000175054	ENST00000350721	Transcript
PLOD2	0	.	GRCh38	chr3	146104306	146104306	+	Missense_Mutation	SNP	T	T	C	rs145809663		KAN_S12	NORMAL	T	T																c.652N>G	p.Ile218Val	p.I218V	ENST00000282903	6/20	72	33	39				PLOD2,missense_variant,p.Ile218Val,ENST00000282903,NM_182943.2;PLOD2,missense_variant,p.Ile218Val,ENST00000360060,NM_000935.2;PLOD2,missense_variant,p.Ile163Val,ENST00000494950,;PLOD2,missense_variant,p.Ile190Val,ENST00000469350,;RP11-274H2.2,intron_variant,,ENST00000480247,;	C	ENSG00000152952	ENST00000282903	Transcript
ZIC4	0	.	GRCh38	chr3	147396413	147396413	+	Missense_Mutation	SNP	A	A	C	rs758147597		KAN_S12	NORMAL	A	A																c.277N>G	p.Phe93Val	p.F93V	ENST00000525172	3/5	83	51	32				ZIC4,missense_variant,p.Phe43Val,ENST00000383075,NM_032153.5;ZIC4,missense_variant,p.Phe93Val,ENST00000525172,NM_001168378.1;ZIC4,missense_variant,p.Phe81Val,ENST00000425731,NM_001168379.1;ZIC4,missense_variant,p.Phe43Val,ENST00000484399,;ZIC4,missense_variant,p.Phe43Val,ENST00000473123,;ZIC4,missense_variant,p.Phe43Val,ENST00000462748,;ZIC4,missense_variant,p.Phe43Val,ENST00000463250,;ZIC4,misse…	C	ENSG00000174963	ENST00000525172	Transcript
GPR149	0	.	GRCh38	chr3	154421427	154421427	+	Missense_Mutation	SNP	A	A	G	rs372249234		KAN_S12	NORMAL	A	A																c.1235N>C	p.Ile412Thr	p.I412T	ENST00000389740	3/4	9	7	2				GPR149,missense_variant,p.Ile412Thr,ENST00000389740,NM_001038705.1;	G	ENSG00000174948	ENST00000389740	Transcript
PLCH1	0	.	GRCh38	chr3	155583628	155583628	+	Missense_Mutation	SNP	A	A	T	novel		KAN_S12	NORMAL	A	A																c.579N>A	p.Asp193Glu	p.D193E	ENST00000340059	5/23	7	5	2				PLCH1,missense_variant,p.Asp175Glu,ENST00000460012,;PLCH1,missense_variant,p.Asp193Glu,ENST00000447496,NM_001130961.1;PLCH1,missense_variant,p.Asp193Glu,ENST00000340059,NM_001130960.1;PLCH1,missense_variant,p.Asp175Glu,ENST00000334686,NM_014996.2;PLCH1,missense_variant,p.Asp193Glu,ENST00000494598,;	T	ENSG00000114805	ENST00000340059	Transcript
C3orf33	0	.	GRCh38	chr3	155763647	155763647	+	Missense_Mutation	SNP	A	A	C	novel		KAN_S12	NORMAL	A	A																c.755N>G	p.Leu252Trp	p.L252W	ENST00000340171	5/5	7	5	2				C3orf33,missense_variant,p.Leu252Trp,ENST00000340171,NM_001308229.1;C3orf33,missense_variant,p.Leu209Trp,ENST00000534941,NM_173657.2;C3orf33,3_prime_UTR_variant,,ENST00000482061,;C3orf33,3_prime_UTR_variant,,ENST00000465810,;C3orf33,downstream_gene_variant,,ENST00000486435,;RP11-674E16.1,downstream_gene_variant,,ENST00000469035,;	C	ENSG00000174928	ENST00000340171	Transcript
C3orf33	0	.	GRCh38	chr3	155763650	155763650	+	Missense_Mutation	SNP	C	C	G	novel		KAN_S12	NORMAL	C	C																c.752N>C	p.Ser251Thr	p.S251T	ENST00000340171	5/5	8	6	2				C3orf33,missense_variant,p.Ser251Thr,ENST00000340171,NM_001308229.1;C3orf33,missense_variant,p.Ser208Thr,ENST00000534941,NM_173657.2;C3orf33,3_prime_UTR_variant,,ENST00000482061,;C3orf33,3_prime_UTR_variant,,ENST00000465810,;C3orf33,downstream_gene_variant,,ENST00000486435,;RP11-674E16.1,downstream_gene_variant,,ENST00000469035,;	G	ENSG00000174928	ENST00000340171	Transcript
LEKR1	0	.	GRCh38	chr3	157024803	157024803	+	Missense_Mutation	SNP	A	A	G	novel		KAN_S12	NORMAL	A	A																c.335N>G	p.Glu112Gly	p.E112G	ENST00000470811	12/14	11	9	2				LEKR1,missense_variant,p.Glu112Gly,ENST00000470811,;LEKR1,missense_variant,p.Glu416Gly,ENST00000356539,NM_001004316.2;	G	ENSG00000197980	ENST00000470811	Transcript
IFT80	0	.	GRCh38	chr3	160307663	160307663	+	Missense_Mutation	SNP	G	G	A	rs144099135		KAN_S12	NORMAL	G	G																c.1076N>T	p.Ser359Phe	p.S359F	ENST00000326448	10/20	15	8	7				IFT80,missense_variant,p.Ser359Phe,ENST00000326448,NM_020800.2;IFT80,missense_variant,p.Ser222Phe,ENST00000483465,NM_001190242.1;IFT80,missense_variant,p.Ser222Phe,ENST00000496589,NM_001190241.1;IFT80,missense_variant,p.Ser40Phe,ENST00000483325,;RP11-432B6.3,missense_variant,p.Ser530Phe,ENST00000483754,;IFT80,splice_region_variant,,ENST00000487943,;IFT80,splice_region_variant,,ENST00000472555,;IF…	A	ENSG00000068885	ENST00000326448	Transcript
SMC4	0	.	GRCh38	chr3	160430634	160430634	+	Missense_Mutation	SNP	C	C	T	novel		KAN_S12	NORMAL	C	C																c.2831N>T	p.Thr944Ile	p.T944I	ENST00000357388	19/24	10	8	2				SMC4,missense_variant,p.Thr944Ile,ENST00000357388,NM_001002800.2;SMC4,missense_variant,p.Thr944Ile,ENST00000344722,NM_005496.3;SMC4,missense_variant,p.Thr944Ile,ENST00000462787,;SMC4,missense_variant,p.Thr919Ile,ENST00000469762,NM_001288753.1;TRIM59,downstream_gene_variant,,ENST00000543469,;TRIM59,downstream_gene_variant,,ENST00000309784,NM_173084.2;SMC4,non_coding_transcript_exon_variant,,ENST00…	T	ENSG00000113810	ENST00000357388	Transcript
SI	0	.	GRCh38	chr3	165049235	165049235	+	Missense_Mutation	SNP	T	T	A	rs376816463		KAN_S12	NORMAL	T	T																c.1607N>T	p.Asp536Val	p.D536V	ENST00000264382	15/48	13	8	5				SI,missense_variant,p.Asp536Val,ENST00000264382,NM_001041.3;	A	ENSG00000090402	ENST00000264382	Transcript
ZBBX	0	.	GRCh38	chr3	167322156	167322156	+	Missense_Mutation	SNP	A	A	G	rs752648652		KAN_S12	NORMAL	A	A																c.944N>C	p.Leu315Pro	p.L315P	ENST00000455345	11/21	6	4	2				ZBBX,missense_variant,p.Leu315Pro,ENST00000392766,NM_024687.3;ZBBX,missense_variant,p.Leu315Pro,ENST00000455345,NM_001199201.1;ZBBX,missense_variant,p.Leu315Pro,ENST00000307529,;ZBBX,missense_variant,p.Leu286Pro,ENST00000392767,;ZBBX,missense_variant,p.Leu286Pro,ENST00000392764,NM_001199202.1;ZBBX,intron_variant,,ENST00000469220,;	G	ENSG00000169064	ENST00000455345	Transcript
WDR49	0	.	GRCh38	chr3	167522419	167522419	+	Missense_Mutation	SNP	A	A	T	novel		KAN_S12	NORMAL	A	A																c.1614N>A	p.Ser538Arg	p.S538R	ENST00000308378	12/15	7	5	2				WDR49,missense_variant,p.Ser538Arg,ENST00000308378,NM_178824.3;WDR49,missense_variant,p.Ser110Arg,ENST00000493061,;WDR49,intron_variant,,ENST00000472600,;WDR49,intron_variant,,ENST00000479765,;WDR49,non_coding_transcript_exon_variant,,ENST00000476376,;	T	ENSG00000174776	ENST00000308378	Transcript
SPATA16	0	.	GRCh38	chr3	172956730	172956730	+	Missense_Mutation	SNP	A	A	T	novel		KAN_S12	NORMAL	A	A																c.1028N>A	p.Val343Glu	p.V343E	ENST00000351008	6/11	14	12	2				SPATA16,missense_variant,p.Val343Glu,ENST00000351008,NM_031955.5;	T	ENSG00000144962	ENST00000351008	Transcript
TTC14	0	.	GRCh38	chr3	180608714	180608714	+	Nonsense_Mutation	SNP	T	T	G	novel		KAN_S12	NORMAL	T	T																c.1304N>G	p.Leu435Ter	p.L435*	ENST00000296015	11/12	10	8	2				TTC14,stop_gained,p.Leu435Ter,ENST00000296015,NM_133462.3;TTC14,stop_gained,p.Leu435Ter,ENST00000382584,NM_001288582.1;TTC14,3_prime_UTR_variant,,ENST00000412756,NM_001042601.2;CCDC39,intron_variant,,ENST00000473854,;TTC14,downstream_gene_variant,,ENST00000492617,;TTC14,downstream_gene_variant,,ENST00000495660,;TTC14,downstream_gene_variant,,ENST00000491380,;CCDC39,downstream_gene_variant,,ENST00…	G	ENSG00000163728	ENST00000296015	Transcript
CCDC39	0	.	GRCh38	chr3	180616848	180616848	+	Missense_Mutation	SNP	T	T	C	novel		KAN_S12	NORMAL	T	T																c.2384N>G	p.Lys795Arg	p.K795R	ENST00000442201	17/20	10	8	2				CCDC39,missense_variant,p.Lys795Arg,ENST00000442201,NM_181426.1;TTC14,intron_variant,,ENST00000382584,NM_001288582.1;CCDC39,upstream_gene_variant,,ENST00000489868,;CCDC39,upstream_gene_variant,,ENST00000473854,;CCDC39,3_prime_UTR_variant,,ENST00000476379,;	C	ENSG00000145075	ENST00000442201	Transcript
CCDC39	0	.	GRCh38	chr3	180651420	180651420	+	Missense_Mutation	SNP	T	T	G	novel		KAN_S12	NORMAL	T	T																c.1148N>C	p.Glu383Ala	p.E383A	ENST00000442201	9/20	11	9	2				CCDC39,missense_variant,p.Glu383Ala,ENST00000442201,NM_181426.1;CCDC39,missense_variant,p.Glu383Ala,ENST00000476379,;	G	ENSG00000145075	ENST00000442201	Transcript
ATP11B	0	.	GRCh38	chr3	182842109	182842109	+	Missense_Mutation	SNP	G	G	A	novel		KAN_S12	NORMAL	G	G																c.691N>A	p.Glu231Lys	p.E231K	ENST00000323116	8/30	12	10	2				ATP11B,missense_variant,p.Glu231Lys,ENST00000323116,NM_014616.2;ATP11B,missense_variant,p.Glu32Lys,ENST00000498086,;ATP11B,non_coding_transcript_exon_variant,,ENST00000482794,;RP11-225N10.3,downstream_gene_variant,,ENST00000604149,;	A	ENSG00000058063	ENST00000323116	Transcript
ADIPOQ	0	.	GRCh38	chr3	186854237	186854237	+	Missense_Mutation	SNP	G	G	A	rs62625753		KAN_S12	NORMAL	G	G																c.268N>A	p.Gly90Ser	p.G90S	ENST00000444204	4/4	42	28	14				ADIPOQ,missense_variant,p.Gly90Ser,ENST00000444204,NM_001177800.1;ADIPOQ,missense_variant,p.Gly90Ser,ENST00000320741,NM_004797.3;ADIPOQ-AS1,non_coding_transcript_exon_variant,,ENST00000422718,;	A	ENSG00000181092	ENST00000444204	Transcript
TPRG1	0	.	GRCh38	chr3	189310504	189310504	+	Missense_Mutation	SNP	A	A	G	rs200798737		KAN_S12	NORMAL	A	A																c.598N>G	p.Lys200Glu	p.K200E	ENST00000345063	5/6	14	12	2				TPRG1,missense_variant,p.Lys200Glu,ENST00000345063,NM_198485.3;TPRG1,missense_variant,p.Lys200Glu,ENST00000433971,;TPRG1,missense_variant,p.Lys128Glu,ENST00000425670,;TPRG1,non_coding_transcript_exon_variant,,ENST00000481307,;TPRG1,non_coding_transcript_exon_variant,,ENST00000485836,;	G	ENSG00000188001	ENST00000345063	Transcript
FAM43A	0	.	GRCh38	chr3	194687670	194687670	+	Missense_Mutation	SNP	G	G	C	rs141402398		KAN_S12	NORMAL	G	G																c.844N>C	p.Glu282Gln	p.E282Q	ENST00000329759	1/1	120	68	52				FAM43A,missense_variant,p.Glu282Gln,ENST00000329759,NM_153690.4;	C	ENSG00000185112	ENST00000329759	Transcript
MUC20	0	.	GRCh38	chr3	195721015	195721015	+	Missense_Mutation	SNP	G	G	C	rs7627924		KAN_S12	NORMAL	G	G																c.8N>C	p.Cys3Ser	p.C3S	ENST00000447234	1/4	142	54	88				MUC20,missense_variant,p.Cys3Ser,ENST00000447234,NM_001282506.1;MUC20,missense_variant,p.Cys3Ser,ENST00000436408,;MUC20,missense_variant,p.Cys3Ser,ENST00000320736,;MUC20,upstream_gene_variant,,ENST00000445522,;LINC00969,intron_variant,,ENST00000600197,;LINC00969,intron_variant,,ENST00000627609,;LINC00969,intron_variant,,ENST00000627471,;LINC00969,intron_variant,,ENST00000630197,;LINC00969,intron_…	C	ENSG00000176945	ENST00000447234	Transcript
MUC20	0	.	GRCh38	chr3	195725147	195725147	+	Missense_Mutation	SNP	A	G	G	rs2688539		KAN_S12	NORMAL	A	A																c.544N>G	p.Ser182Gly	p.S182G	ENST00000447234	2/4	7	0	7				MUC20,missense_variant,p.Ser147Gly,ENST00000445522,;MUC20,missense_variant,p.Ser182Gly,ENST00000447234,NM_001282506.1;MUC20,missense_variant,p.Ser182Gly,ENST00000436408,;MUC20,missense_variant,p.Ser182Gly,ENST00000320736,;MUC20,upstream_gene_variant,,ENST00000423938,;LINC00969,non_coding_transcript_exon_variant,,ENST00000599566,;LINC00969,intron_variant,,ENST00000600197,;LINC00969,intron_variant,…	G	ENSG00000176945	ENST00000447234	Transcript
MUC20	0	.	GRCh38	chr3	195725664	195725664	+	Missense_Mutation	SNP	T	C	C	novel		KAN_S12	NORMAL	T	T																c.1061N>C	p.Leu354Pro	p.L354P	ENST00000447234	2/4	7	0	7				MUC20,missense_variant,p.Leu319Pro,ENST00000445522,;MUC20,missense_variant,p.Leu354Pro,ENST00000447234,NM_001282506.1;MUC20,missense_variant,p.Leu354Pro,ENST00000436408,;MUC20,intron_variant,,ENST00000320736,;MUC20,upstream_gene_variant,,ENST00000423938,;LINC00969,intron_variant,,ENST00000600197,;LINC00969,intron_variant,,ENST00000628392,;LINC00969,intron_variant,,ENST00000629721,;LINC00969,intro…	C	ENSG00000176945	ENST00000447234	Transcript
MUC20	0	.	GRCh38	chr3	195726080	195726080	+	Missense_Mutation	SNP	G	C	C	rs2688542		KAN_S12	NORMAL	G	G																c.1477N>C	p.Asp493His	p.D493H	ENST00000447234	2/4	198	8	190				MUC20,missense_variant,p.Asp458His,ENST00000445522,;MUC20,missense_variant,p.Asp493His,ENST00000447234,NM_001282506.1;MUC20,missense_variant,p.Asp493His,ENST00000436408,;MUC20,missense_variant,p.Asp322His,ENST00000320736,;MUC20,upstream_gene_variant,,ENST00000423938,;LINC00969,intron_variant,,ENST00000600197,;LINC00969,intron_variant,,ENST00000628392,;LINC00969,intron_variant,,ENST00000629721,;LI…	C	ENSG00000176945	ENST00000447234	Transcript
MUC20	0	.	GRCh38	chr3	195726116	195726116	+	Missense_Mutation	SNP	G	G	A	rs9866681		KAN_S12	NORMAL	G	G																c.1513N>A	p.Ala505Thr	p.A505T	ENST00000447234	2/4	216	161	55				MUC20,missense_variant,p.Ala470Thr,ENST00000445522,;MUC20,missense_variant,p.Ala505Thr,ENST00000447234,NM_001282506.1;MUC20,missense_variant,p.Ala505Thr,ENST00000436408,;MUC20,missense_variant,p.Ala334Thr,ENST00000320736,;MUC20,upstream_gene_variant,,ENST00000423938,;LINC00969,intron_variant,,ENST00000600197,;LINC00969,intron_variant,,ENST00000628392,;LINC00969,intron_variant,,ENST00000629721,;LI…	A	ENSG00000176945	ENST00000447234	Transcript
MUC20	0	.	GRCh38	chr3	195726120	195726120	+	Missense_Mutation	SNP	C	C	T	rs3828411		KAN_S12	NORMAL	C	C																c.1517N>T	p.Thr506Ile	p.T506I	ENST00000447234	2/4	219	164	55				MUC20,missense_variant,p.Thr471Ile,ENST00000445522,;MUC20,missense_variant,p.Thr506Ile,ENST00000447234,NM_001282506.1;MUC20,missense_variant,p.Thr506Ile,ENST00000436408,;MUC20,missense_variant,p.Thr335Ile,ENST00000320736,;MUC20,upstream_gene_variant,,ENST00000423938,;LINC00969,intron_variant,,ENST00000600197,;LINC00969,intron_variant,,ENST00000628392,;LINC00969,intron_variant,,ENST00000629721,;LI…	T	ENSG00000176945	ENST00000447234	Transcript
MUC20	0	.	GRCh38	chr3	195726372	195726372	+	Missense_Mutation	SNP	C	C	T	rs3828408		KAN_S12	NORMAL	C	C																c.1769N>T	p.Pro590Leu	p.P590L	ENST00000447234	2/4	306	214	91				MUC20,missense_variant,p.Pro555Leu,ENST00000445522,;MUC20,missense_variant,p.Pro590Leu,ENST00000447234,NM_001282506.1;MUC20,missense_variant,p.Pro590Leu,ENST00000436408,;MUC20,missense_variant,p.Pro419Leu,ENST00000320736,;MUC20,missense_variant,p.Pro2Leu,ENST00000423938,;LINC00969,intron_variant,,ENST00000600197,;LINC00969,intron_variant,,ENST00000628392,;LINC00969,intron_variant,,ENST00000629721…	T	ENSG00000176945	ENST00000447234	Transcript
MUC20	0	.	GRCh38	chr3	195729690	195729690	+	Missense_Mutation	SNP	C	C	G	rs3762739		KAN_S12	NORMAL	C	C																c.2012N>G	p.Ser671Cys	p.S671C	ENST00000447234	3/4	136	78	58				MUC20,missense_variant,p.Ser636Cys,ENST00000445522,;MUC20,missense_variant,p.Ser671Cys,ENST00000447234,NM_001282506.1;MUC20,missense_variant,p.Ser671Cys,ENST00000436408,;MUC20,missense_variant,p.Ser500Cys,ENST00000320736,;MUC20,missense_variant,p.Ser83Cys,ENST00000423938,;LINC00969,non_coding_transcript_exon_variant,,ENST00000628392,;LINC00969,non_coding_transcript_exon_variant,,ENST00000594446,;…	G	ENSG00000176945	ENST00000447234	Transcript
MUC4	0	.	GRCh38	chr3	195763543	195763543	+	Missense_Mutation	SNP	T	T	G	rs142108900		KAN_S12	NORMAL	T	T																c.14143N>C	p.Asn4715His	p.N4715H	ENST00000463781	12/25	179	98	81				MUC4,missense_variant,p.Asn4715His,ENST00000463781,NM_018406.6;MUC4,missense_variant,p.Asn4663His,ENST00000475231,;MUC4,missense_variant,p.Asn479His,ENST00000346145,NM_004532.5;MUC4,missense_variant,p.Asn428His,ENST00000349607,NM_138297.4;MUC4,downstream_gene_variant,,ENST00000486425,;MUC4,missense_variant,p.Asn4715His,ENST00000478156,;MUC4,3_prime_UTR_variant,,ENST00000466475,;MUC4,3_prime_UTR_v…	G	ENSG00000145113	ENST00000463781	Transcript
MUC4	0	.	GRCh38	chr3	195765120	195765120	+	Missense_Mutation	SNP	G	G	A	rs773231733		KAN_S12	NORMAL	G	G																c.13801N>T	p.Arg4601Cys	p.R4601C	ENST00000463781	10/25	119	61	58				MUC4,missense_variant,p.Arg4601Cys,ENST00000463781,NM_018406.6;MUC4,missense_variant,p.Arg4549Cys,ENST00000475231,;MUC4,missense_variant,p.Arg365Cys,ENST00000346145,NM_004532.5;MUC4,missense_variant,p.Arg314Cys,ENST00000349607,NM_138297.4;MUC4,downstream_gene_variant,,ENST00000486425,;MUC4,missense_variant,p.Arg4601Cys,ENST00000478156,;MUC4,splice_region_variant,,ENST00000466475,;MUC4,splice_regi…	A	ENSG00000145113	ENST00000463781	Transcript
MUC4	0	.	GRCh38	chr3	195780236	195780236	+	Missense_Mutation	SNP	C	C	T	novel		KAN_S12	NORMAL	C	C																c.11344N>A	p.Ala3782Thr	p.A3782T	ENST00000463781	2/25	886	318	566				MUC4,missense_variant,p.Ala3782Thr,ENST00000463781,NM_018406.6;MUC4,missense_variant,p.Ala3782Thr,ENST00000475231,;MUC4,intron_variant,,ENST00000346145,NM_004532.5;MUC4,intron_variant,,ENST00000349607,NM_138297.4;MUC4,missense_variant,p.Ala3782Thr,ENST00000478156,;MUC4,missense_variant,p.Ala3782Thr,ENST00000466475,;MUC4,missense_variant,p.Ala3782Thr,ENST00000477756,;MUC4,missense_variant,p.Ala378…	T	ENSG00000145113	ENST00000463781	Transcript
MUC4	0	.	GRCh38	chr3	195780357	195780357	+	Missense_Mutation	SNP	G	G	C	novel		KAN_S12	NORMAL	G	G																c.11223N>G	p.His3741Gln	p.H3741Q	ENST00000463781	2/25	1079	796	283				MUC4,missense_variant,p.His3741Gln,ENST00000463781,NM_018406.6;MUC4,missense_variant,p.His3741Gln,ENST00000475231,;MUC4,intron_variant,,ENST00000346145,NM_004532.5;MUC4,intron_variant,,ENST00000349607,NM_138297.4;MUC4,missense_variant,p.His3741Gln,ENST00000478156,;MUC4,missense_variant,p.His3741Gln,ENST00000466475,;MUC4,missense_variant,p.His3741Gln,ENST00000477756,;MUC4,missense_variant,p.His374…	C	ENSG00000145113	ENST00000463781	Transcript
MUC4	0	.	GRCh38	chr3	195780391	195780391	+	Missense_Mutation	SNP	T	T	G	novel		KAN_S12	NORMAL	T	T																c.11189N>C	p.His3730Pro	p.H3730P	ENST00000463781	2/25	1475	1075	400				MUC4,missense_variant,p.His3730Pro,ENST00000463781,NM_018406.6;MUC4,missense_variant,p.His3730Pro,ENST00000475231,;MUC4,intron_variant,,ENST00000346145,NM_004532.5;MUC4,intron_variant,,ENST00000349607,NM_138297.4;MUC4,missense_variant,p.His3730Pro,ENST00000478156,;MUC4,missense_variant,p.His3730Pro,ENST00000466475,;MUC4,missense_variant,p.His3730Pro,ENST00000477756,;MUC4,missense_variant,p.His373…	G	ENSG00000145113	ENST00000463781	Transcript
MUC4	0	.	GRCh38	chr3	195780590	195780590	+	Missense_Mutation	SNP	G	G	A	rs200928587		KAN_S12	NORMAL	G	G																c.10990N>T	p.Pro3664Ser	p.P3664S	ENST00000463781	2/25	273	200	73				MUC4,missense_variant,p.Pro3664Ser,ENST00000463781,NM_018406.6;MUC4,missense_variant,p.Pro3664Ser,ENST00000475231,;MUC4,intron_variant,,ENST00000346145,NM_004532.5;MUC4,intron_variant,,ENST00000349607,NM_138297.4;MUC4,missense_variant,p.Pro3664Ser,ENST00000478156,;MUC4,missense_variant,p.Pro3664Ser,ENST00000466475,;MUC4,missense_variant,p.Pro3664Ser,ENST00000477756,;MUC4,missense_variant,p.Pro366…	A	ENSG00000145113	ENST00000463781	Transcript
MUC4	0	.	GRCh38	chr3	195780623	195780623	+	Missense_Mutation	SNP	C	C	T	rs200217182		KAN_S12	NORMAL	C	C																c.10957N>A	p.Asp3653Asn	p.D3653N	ENST00000463781	2/25	627	266	361				MUC4,missense_variant,p.Asp3653Asn,ENST00000463781,NM_018406.6;MUC4,missense_variant,p.Asp3653Asn,ENST00000475231,;MUC4,intron_variant,,ENST00000346145,NM_004532.5;MUC4,intron_variant,,ENST00000349607,NM_138297.4;MUC4,missense_variant,p.Asp3653Asn,ENST00000478156,;MUC4,missense_variant,p.Asp3653Asn,ENST00000466475,;MUC4,missense_variant,p.Asp3653Asn,ENST00000477756,;MUC4,missense_variant,p.Asp365…	T	ENSG00000145113	ENST00000463781	Transcript
MUC4	0	.	GRCh38	chr3	195781790	195781790	+	Missense_Mutation	SNP	A	A	G	novel		KAN_S12	NORMAL	A	A																c.9790N>C	p.Ser3264Pro	p.S3264P	ENST00000463781	2/25	367	138	229				MUC4,missense_variant,p.Ser3264Pro,ENST00000463781,NM_018406.6;MUC4,missense_variant,p.Ser3264Pro,ENST00000475231,;MUC4,intron_variant,,ENST00000346145,NM_004532.5;MUC4,intron_variant,,ENST00000349607,NM_138297.4;MUC4,missense_variant,p.Ser3264Pro,ENST00000478156,;MUC4,missense_variant,p.Ser3264Pro,ENST00000466475,;MUC4,missense_variant,p.Ser3264Pro,ENST00000477756,;MUC4,missense_variant,p.Ser326…	G	ENSG00000145113	ENST00000463781	Transcript
MUC4	0	.	GRCh38	chr3	195782558	195782558	+	Missense_Mutation	SNP	A	G	G	rs28542401		KAN_S12	NORMAL	A	A																c.9022N>C	p.Ser3008Pro	p.S3008P	ENST00000463781	2/25	1781	135	1646				MUC4,missense_variant,p.Ser3008Pro,ENST00000463781,NM_018406.6;MUC4,missense_variant,p.Ser3008Pro,ENST00000475231,;MUC4,intron_variant,,ENST00000346145,NM_004532.5;MUC4,intron_variant,,ENST00000349607,NM_138297.4;MUC4,missense_variant,p.Ser3008Pro,ENST00000478156,;MUC4,missense_variant,p.Ser3008Pro,ENST00000466475,;MUC4,missense_variant,p.Ser3008Pro,ENST00000477756,;MUC4,missense_variant,p.Ser300…	G	ENSG00000145113	ENST00000463781	Transcript
MUC4	0	.	GRCh38	chr3	195782605	195782605	+	Missense_Mutation	SNP	A	A	G	rs75221587		KAN_S12	NORMAL	A	A																c.8975N>C	p.Leu2992Pro	p.L2992P	ENST00000463781	2/25	1409	988	421				MUC4,missense_variant,p.Leu2992Pro,ENST00000463781,NM_018406.6;MUC4,missense_variant,p.Leu2992Pro,ENST00000475231,;MUC4,intron_variant,,ENST00000346145,NM_004532.5;MUC4,intron_variant,,ENST00000349607,NM_138297.4;MUC4,missense_variant,p.Leu2992Pro,ENST00000478156,;MUC4,missense_variant,p.Leu2992Pro,ENST00000466475,;MUC4,missense_variant,p.Leu2992Pro,ENST00000477756,;MUC4,missense_variant,p.Leu299…	G	ENSG00000145113	ENST00000463781	Transcript
MUC4	0	.	GRCh38	chr3	195782805	195782805	+	Missense_Mutation	SNP	C	C	G	novel		KAN_S12	NORMAL	C	C																c.8775N>C	p.Gln2925His	p.Q2925H	ENST00000463781	2/25	2465	1176	1280				MUC4,missense_variant,p.Gln2925His,ENST00000463781,NM_018406.6;MUC4,missense_variant,p.Gln2925His,ENST00000475231,;MUC4,intron_variant,,ENST00000346145,NM_004532.5;MUC4,intron_variant,,ENST00000349607,NM_138297.4;MUC4,missense_variant,p.Gln2925His,ENST00000478156,;MUC4,missense_variant,p.Gln2925His,ENST00000466475,;MUC4,missense_variant,p.Gln2925His,ENST00000477756,;MUC4,missense_variant,p.Gln292…	G	ENSG00000145113	ENST00000463781	Transcript
MUC4	0	.	GRCh38	chr3	195782818	195782818	+	Missense_Mutation	SNP	G	G	A	rs59620726		KAN_S12	NORMAL	G	G																c.8762N>T	p.Ala2921Val	p.A2921V	ENST00000463781	2/25	2475	1356	1119				MUC4,missense_variant,p.Ala2921Val,ENST00000463781,NM_018406.6;MUC4,missense_variant,p.Ala2921Val,ENST00000475231,;MUC4,intron_variant,,ENST00000346145,NM_004532.5;MUC4,intron_variant,,ENST00000349607,NM_138297.4;MUC4,missense_variant,p.Ala2921Val,ENST00000478156,;MUC4,missense_variant,p.Ala2921Val,ENST00000466475,;MUC4,missense_variant,p.Ala2921Val,ENST00000477756,;MUC4,missense_variant,p.Ala292…	A	ENSG00000145113	ENST00000463781	Transcript
MUC4	0	.	GRCh38	chr3	195782924	195782924	+	Missense_Mutation	SNP	C	C	T	novel		KAN_S12	NORMAL	C	C																c.8656N>A	p.Ala2886Thr	p.A2886T	ENST00000463781	2/25	1542	816	722				MUC4,missense_variant,p.Ala2886Thr,ENST00000463781,NM_018406.6;MUC4,missense_variant,p.Ala2886Thr,ENST00000475231,;MUC4,intron_variant,,ENST00000346145,NM_004532.5;MUC4,intron_variant,,ENST00000349607,NM_138297.4;MUC4,missense_variant,p.Ala2886Thr,ENST00000478156,;MUC4,missense_variant,p.Ala2886Thr,ENST00000466475,;MUC4,missense_variant,p.Ala2886Thr,ENST00000477756,;MUC4,missense_variant,p.Ala288…	T	ENSG00000145113	ENST00000463781	Transcript
MUC4	0	.	GRCh38	chr3	195783346	195783346	+	Missense_Mutation	SNP	A	G	G	rs145853807		KAN_S12	NORMAL	A	A																c.8234N>C	p.Val2745Ala	p.V2745A	ENST00000463781	2/25	608	46	562				MUC4,missense_variant,p.Val2745Ala,ENST00000463781,NM_018406.6;MUC4,missense_variant,p.Val2745Ala,ENST00000475231,;MUC4,intron_variant,,ENST00000346145,NM_004532.5;MUC4,intron_variant,,ENST00000349607,NM_138297.4;MUC4,missense_variant,p.Val2745Ala,ENST00000478156,;MUC4,missense_variant,p.Val2745Ala,ENST00000466475,;MUC4,missense_variant,p.Val2745Ala,ENST00000477756,;MUC4,missense_variant,p.Val274…	G	ENSG00000145113	ENST00000463781	Transcript
MUC4	0	.	GRCh38	chr3	195783730	195783730	+	Missense_Mutation	SNP	A	A	G	rs776617846		KAN_S12	NORMAL	A	A																c.7850N>C	p.Val2617Ala	p.V2617A	ENST00000463781	2/25	87	49	37				MUC4,missense_variant,p.Val2617Ala,ENST00000463781,NM_018406.6;MUC4,missense_variant,p.Val2617Ala,ENST00000475231,;MUC4,intron_variant,,ENST00000346145,NM_004532.5;MUC4,intron_variant,,ENST00000349607,NM_138297.4;MUC4,missense_variant,p.Val2617Ala,ENST00000478156,;MUC4,missense_variant,p.Val2617Ala,ENST00000466475,;MUC4,missense_variant,p.Val2617Ala,ENST00000477756,;MUC4,missense_variant,p.Val261…	G	ENSG00000145113	ENST00000463781	Transcript
MUC4	0	.	GRCh38	chr3	195783739	195783739	+	Missense_Mutation	SNP	A	A	G	rs764992987		KAN_S12	NORMAL	A	A																c.7841N>C	p.Leu2614Pro	p.L2614P	ENST00000463781	2/25	95	33	61				MUC4,missense_variant,p.Leu2614Pro,ENST00000463781,NM_018406.6;MUC4,missense_variant,p.Leu2614Pro,ENST00000475231,;MUC4,intron_variant,,ENST00000346145,NM_004532.5;MUC4,intron_variant,,ENST00000349607,NM_138297.4;MUC4,missense_variant,p.Leu2614Pro,ENST00000478156,;MUC4,missense_variant,p.Leu2614Pro,ENST00000466475,;MUC4,missense_variant,p.Leu2614Pro,ENST00000477756,;MUC4,missense_variant,p.Leu261…	G	ENSG00000145113	ENST00000463781	Transcript
MUC4	0	.	GRCh38	chr3	195783740	195783740	+	Missense_Mutation	SNP	G	G	T	novel		KAN_S12	NORMAL	G	G																c.7840N>A	p.Leu2614Ile	p.L2614I	ENST00000463781	2/25	100	34	61				MUC4,missense_variant,p.Leu2614Ile,ENST00000463781,NM_018406.6;MUC4,missense_variant,p.Leu2614Ile,ENST00000475231,;MUC4,intron_variant,,ENST00000346145,NM_004532.5;MUC4,intron_variant,,ENST00000349607,NM_138297.4;MUC4,missense_variant,p.Leu2614Ile,ENST00000478156,;MUC4,missense_variant,p.Leu2614Ile,ENST00000466475,;MUC4,missense_variant,p.Leu2614Ile,ENST00000477756,;MUC4,missense_variant,p.Leu261…	T	ENSG00000145113	ENST00000463781	Transcript
MUC4	0	.	GRCh38	chr3	195783742	195783742	+	Missense_Mutation	SNP	C	C	T	rs758091975		KAN_S12	NORMAL	C	C																c.7838N>A	p.Ser2613Asn	p.S2613N	ENST00000463781	2/25	102	38	64				MUC4,missense_variant,p.Ser2613Asn,ENST00000463781,NM_018406.6;MUC4,missense_variant,p.Ser2613Asn,ENST00000475231,;MUC4,intron_variant,,ENST00000346145,NM_004532.5;MUC4,intron_variant,,ENST00000349607,NM_138297.4;MUC4,missense_variant,p.Ser2613Asn,ENST00000478156,;MUC4,missense_variant,p.Ser2613Asn,ENST00000466475,;MUC4,missense_variant,p.Ser2613Asn,ENST00000477756,;MUC4,missense_variant,p.Ser261…	T	ENSG00000145113	ENST00000463781	Transcript
MUC4	0	.	GRCh38	chr3	195783743	195783743	+	Missense_Mutation	SNP	T	T	C	novel		KAN_S12	NORMAL	T	T																c.7837N>G	p.Ser2613Gly	p.S2613G	ENST00000463781	2/25	121	77	44				MUC4,missense_variant,p.Ser2613Gly,ENST00000463781,NM_018406.6;MUC4,missense_variant,p.Ser2613Gly,ENST00000475231,;MUC4,intron_variant,,ENST00000346145,NM_004532.5;MUC4,intron_variant,,ENST00000349607,NM_138297.4;MUC4,missense_variant,p.Ser2613Gly,ENST00000478156,;MUC4,missense_variant,p.Ser2613Gly,ENST00000466475,;MUC4,missense_variant,p.Ser2613Gly,ENST00000477756,;MUC4,missense_variant,p.Ser261…	C	ENSG00000145113	ENST00000463781	Transcript
MUC4	0	.	GRCh38	chr3	195783836	195783836	+	Missense_Mutation	SNP	T	T	G	rs142559357		KAN_S12	NORMAL	T	T																c.7744N>C	p.Thr2582Pro	p.T2582P	ENST00000463781	2/25	1334	858	475				MUC4,missense_variant,p.Thr2582Pro,ENST00000463781,NM_018406.6;MUC4,missense_variant,p.Thr2582Pro,ENST00000475231,;MUC4,intron_variant,,ENST00000346145,NM_004532.5;MUC4,intron_variant,,ENST00000349607,NM_138297.4;MUC4,missense_variant,p.Thr2582Pro,ENST00000478156,;MUC4,missense_variant,p.Thr2582Pro,ENST00000466475,;MUC4,missense_variant,p.Thr2582Pro,ENST00000477756,;MUC4,missense_variant,p.Thr258…	G	ENSG00000145113	ENST00000463781	Transcript
MUC4	0	.	GRCh38	chr3	195783847	195783847	+	Missense_Mutation	SNP	G	G	T	rs80005560		KAN_S12	NORMAL	G	G																c.7733N>A	p.Pro2578His	p.P2578H	ENST00000463781	2/25	1441	971	468				MUC4,missense_variant,p.Pro2578His,ENST00000463781,NM_018406.6;MUC4,missense_variant,p.Pro2578His,ENST00000475231,;MUC4,intron_variant,,ENST00000346145,NM_004532.5;MUC4,intron_variant,,ENST00000349607,NM_138297.4;MUC4,missense_variant,p.Pro2578His,ENST00000478156,;MUC4,missense_variant,p.Pro2578His,ENST00000466475,;MUC4,missense_variant,p.Pro2578His,ENST00000477756,;MUC4,missense_variant,p.Pro257…	T	ENSG00000145113	ENST00000463781	Transcript
MUC4	0	.	GRCh38	chr3	195785133	195785133	+	Missense_Mutation	SNP	T	G	G	rs148317288		KAN_S12	NORMAL	T	T																c.6447N>C	p.Glu2149Asp	p.E2149D	ENST00000463781	2/25	1859	0	1859				MUC4,missense_variant,p.Glu2149Asp,ENST00000463781,NM_018406.6;MUC4,missense_variant,p.Glu2149Asp,ENST00000475231,;MUC4,intron_variant,,ENST00000346145,NM_004532.5;MUC4,intron_variant,,ENST00000349607,NM_138297.4;MUC4,missense_variant,p.Glu2149Asp,ENST00000478156,;MUC4,missense_variant,p.Glu2149Asp,ENST00000466475,;MUC4,missense_variant,p.Glu2149Asp,ENST00000477756,;MUC4,missense_variant,p.Glu214…	G	ENSG00000145113	ENST00000463781	Transcript
MUC4	0	.	GRCh38	chr3	195785171	195785171	+	Missense_Mutation	SNP	T	C	C	rs6805660		KAN_S12	NORMAL	T	T																c.6409N>G	p.Thr2137Ala	p.T2137A	ENST00000463781	2/25	2170	4	2164				MUC4,missense_variant,p.Thr2137Ala,ENST00000463781,NM_018406.6;MUC4,missense_variant,p.Thr2137Ala,ENST00000475231,;MUC4,intron_variant,,ENST00000346145,NM_004532.5;MUC4,intron_variant,,ENST00000349607,NM_138297.4;MUC4,missense_variant,p.Thr2137Ala,ENST00000478156,;MUC4,missense_variant,p.Thr2137Ala,ENST00000466475,;MUC4,missense_variant,p.Thr2137Ala,ENST00000477756,;MUC4,missense_variant,p.Thr213…	C	ENSG00000145113	ENST00000463781	Transcript
MUC4	0	.	GRCh38	chr3	195785236	195785236	+	Missense_Mutation	SNP	T	A	A	rs374495657		KAN_S12	NORMAL	T	T																c.6344N>T	p.Asp2115Val	p.D2115V	ENST00000463781	2/25	2463	1	2462				MUC4,missense_variant,p.Asp2115Val,ENST00000463781,NM_018406.6;MUC4,missense_variant,p.Asp2115Val,ENST00000475231,;MUC4,intron_variant,,ENST00000346145,NM_004532.5;MUC4,intron_variant,,ENST00000349607,NM_138297.4;MUC4,missense_variant,p.Asp2115Val,ENST00000478156,;MUC4,missense_variant,p.Asp2115Val,ENST00000466475,;MUC4,missense_variant,p.Asp2115Val,ENST00000477756,;MUC4,missense_variant,p.Asp211…	A	ENSG00000145113	ENST00000463781	Transcript
MUC4	0	.	GRCh38	chr3	195785374	195785374	+	Missense_Mutation	SNP	T	C	C	rs62282486		KAN_S12	NORMAL	T	T																c.6206N>G	p.Asn2069Ser	p.N2069S	ENST00000463781	2/25	2173	9	2162				MUC4,missense_variant,p.Asn2069Ser,ENST00000463781,NM_018406.6;MUC4,missense_variant,p.Asn2069Ser,ENST00000475231,;MUC4,intron_variant,,ENST00000346145,NM_004532.5;MUC4,intron_variant,,ENST00000349607,NM_138297.4;MUC4,missense_variant,p.Asn2069Ser,ENST00000478156,;MUC4,missense_variant,p.Asn2069Ser,ENST00000466475,;MUC4,missense_variant,p.Asn2069Ser,ENST00000477756,;MUC4,missense_variant,p.Asn206…	C	ENSG00000145113	ENST00000463781	Transcript
MUC4	0	.	GRCh38	chr3	195786796	195786796	+	Missense_Mutation	SNP	T	T	G	rs200618919		KAN_S12	NORMAL	T	T																c.4784N>C	p.Lys1595Thr	p.K1595T	ENST00000463781	2/25	1418	1017	401				MUC4,missense_variant,p.Lys1595Thr,ENST00000463781,NM_018406.6;MUC4,missense_variant,p.Lys1595Thr,ENST00000475231,;MUC4,intron_variant,,ENST00000346145,NM_004532.5;MUC4,intron_variant,,ENST00000349607,NM_138297.4;MUC4,missense_variant,p.Lys1595Thr,ENST00000478156,;MUC4,missense_variant,p.Lys1595Thr,ENST00000466475,;MUC4,missense_variant,p.Lys1595Thr,ENST00000477756,;MUC4,missense_variant,p.Lys159…	G	ENSG00000145113	ENST00000463781	Transcript
MUC4	0	.	GRCh38	chr3	195786809	195786809	+	Missense_Mutation	SNP	A	A	T	rs7372250		KAN_S12	NORMAL	A	A																c.4771N>A	p.Ser1591Thr	p.S1591T	ENST00000463781	2/25	1524	1030	492				MUC4,missense_variant,p.Ser1591Thr,ENST00000463781,NM_018406.6;MUC4,missense_variant,p.Ser1591Thr,ENST00000475231,;MUC4,intron_variant,,ENST00000346145,NM_004532.5;MUC4,intron_variant,,ENST00000349607,NM_138297.4;MUC4,missense_variant,p.Ser1591Thr,ENST00000478156,;MUC4,missense_variant,p.Ser1591Thr,ENST00000466475,;MUC4,missense_variant,p.Ser1591Thr,ENST00000477756,;MUC4,missense_variant,p.Ser159…	T	ENSG00000145113	ENST00000463781	Transcript
MUC4	0	.	GRCh38	chr3	195786908	195786908	+	Missense_Mutation	SNP	C	C	T	rs3103959		KAN_S12	NORMAL	C	C																c.4672N>A	p.Ala1558Thr	p.A1558T	ENST00000463781	2/25	1446	994	451				MUC4,missense_variant,p.Ala1558Thr,ENST00000463781,NM_018406.6;MUC4,missense_variant,p.Ala1558Thr,ENST00000475231,;MUC4,intron_variant,,ENST00000346145,NM_004532.5;MUC4,intron_variant,,ENST00000349607,NM_138297.4;MUC4,missense_variant,p.Ala1558Thr,ENST00000478156,;MUC4,missense_variant,p.Ala1558Thr,ENST00000466475,;MUC4,missense_variant,p.Ala1558Thr,ENST00000477756,;MUC4,missense_variant,p.Ala155…	T	ENSG00000145113	ENST00000463781	Transcript
MUC4	0	.	GRCh38	chr3	195787238	195787238	+	Missense_Mutation	SNP	C	A	A	rs12489838		KAN_S12	NORMAL	C	C																c.4342N>T	p.Ala1448Ser	p.A1448S	ENST00000463781	2/25	24	0	24				MUC4,missense_variant,p.Ala1448Ser,ENST00000463781,NM_018406.6;MUC4,missense_variant,p.Ala1448Ser,ENST00000475231,;MUC4,intron_variant,,ENST00000346145,NM_004532.5;MUC4,intron_variant,,ENST00000349607,NM_138297.4;MUC4,missense_variant,p.Ala1448Ser,ENST00000478156,;MUC4,missense_variant,p.Ala1448Ser,ENST00000466475,;MUC4,missense_variant,p.Ala1448Ser,ENST00000477756,;MUC4,missense_variant,p.Ala144…	A	ENSG00000145113	ENST00000463781	Transcript
MUC4	0	.	GRCh38	chr3	195787273	195787273	+	Missense_Mutation	SNP	T	C	C	rs76816122		KAN_S12	NORMAL	T	T																c.4307N>G	p.Asp1436Gly	p.D1436G	ENST00000463781	2/25	23	1	22				MUC4,missense_variant,p.Asp1436Gly,ENST00000463781,NM_018406.6;MUC4,missense_variant,p.Asp1436Gly,ENST00000475231,;MUC4,intron_variant,,ENST00000346145,NM_004532.5;MUC4,intron_variant,,ENST00000349607,NM_138297.4;MUC4,missense_variant,p.Asp1436Gly,ENST00000478156,;MUC4,missense_variant,p.Asp1436Gly,ENST00000466475,;MUC4,missense_variant,p.Asp1436Gly,ENST00000477756,;MUC4,missense_variant,p.Asp143…	C	ENSG00000145113	ENST00000463781	Transcript
MUC4	0	.	GRCh38	chr3	195787453	195787453	+	Missense_Mutation	SNP	G	A	A	rs78009073		KAN_S12	NORMAL	G	G																c.4127N>T	p.Pro1376Leu	p.P1376L	ENST00000463781	2/25	94	11	83				MUC4,missense_variant,p.Pro1376Leu,ENST00000463781,NM_018406.6;MUC4,missense_variant,p.Pro1376Leu,ENST00000475231,;MUC4,intron_variant,,ENST00000346145,NM_004532.5;MUC4,intron_variant,,ENST00000349607,NM_138297.4;MUC4,missense_variant,p.Pro1376Leu,ENST00000478156,;MUC4,missense_variant,p.Pro1376Leu,ENST00000466475,;MUC4,missense_variant,p.Pro1376Leu,ENST00000477756,;MUC4,missense_variant,p.Pro137…	A	ENSG00000145113	ENST00000463781	Transcript
MUC4	0	.	GRCh38	chr3	195787508	195787508	+	Missense_Mutation	SNP	T	C	C	rs79461778		KAN_S12	NORMAL	T	T																c.4072N>G	p.Thr1358Ala	p.T1358A	ENST00000463781	2/25	121	12	109				MUC4,missense_variant,p.Thr1358Ala,ENST00000463781,NM_018406.6;MUC4,missense_variant,p.Thr1358Ala,ENST00000475231,;MUC4,intron_variant,,ENST00000346145,NM_004532.5;MUC4,intron_variant,,ENST00000349607,NM_138297.4;MUC4,missense_variant,p.Thr1358Ala,ENST00000478156,;MUC4,missense_variant,p.Thr1358Ala,ENST00000466475,;MUC4,missense_variant,p.Thr1358Ala,ENST00000477756,;MUC4,missense_variant,p.Thr135…	C	ENSG00000145113	ENST00000463781	Transcript
MUC4	0	.	GRCh38	chr3	195787522	195787522	+	Missense_Mutation	SNP	A	G	G	rs12491056		KAN_S12	NORMAL	A	A																c.4058N>C	p.Val1353Ala	p.V1353A	ENST00000463781	2/25	116	13	103				MUC4,missense_variant,p.Val1353Ala,ENST00000463781,NM_018406.6;MUC4,missense_variant,p.Val1353Ala,ENST00000475231,;MUC4,intron_variant,,ENST00000346145,NM_004532.5;MUC4,intron_variant,,ENST00000349607,NM_138297.4;MUC4,missense_variant,p.Val1353Ala,ENST00000478156,;MUC4,missense_variant,p.Val1353Ala,ENST00000466475,;MUC4,missense_variant,p.Val1353Ala,ENST00000477756,;MUC4,missense_variant,p.Val135…	G	ENSG00000145113	ENST00000463781	Transcript
MUC4	0	.	GRCh38	chr3	195787532	195787532	+	Missense_Mutation	SNP	C	T	T	rs79754259		KAN_S12	NORMAL	C	C																c.4048N>A	p.Ala1350Thr	p.A1350T	ENST00000463781	2/25	112	9	103				MUC4,missense_variant,p.Ala1350Thr,ENST00000463781,NM_018406.6;MUC4,missense_variant,p.Ala1350Thr,ENST00000475231,;MUC4,intron_variant,,ENST00000346145,NM_004532.5;MUC4,intron_variant,,ENST00000349607,NM_138297.4;MUC4,missense_variant,p.Ala1350Thr,ENST00000478156,;MUC4,missense_variant,p.Ala1350Thr,ENST00000466475,;MUC4,missense_variant,p.Ala1350Thr,ENST00000477756,;MUC4,missense_variant,p.Ala135…	T	ENSG00000145113	ENST00000463781	Transcript
MUC4	0	.	GRCh38	chr3	195787579	195787579	+	Missense_Mutation	SNP	G	G	A	rs78359274		KAN_S12	NORMAL	G	G																c.4001N>T	p.Pro1334Leu	p.P1334L	ENST00000463781	2/25	62	13	49				MUC4,missense_variant,p.Pro1334Leu,ENST00000463781,NM_018406.6;MUC4,missense_variant,p.Pro1334Leu,ENST00000475231,;MUC4,intron_variant,,ENST00000346145,NM_004532.5;MUC4,intron_variant,,ENST00000349607,NM_138297.4;MUC4,missense_variant,p.Pro1334Leu,ENST00000478156,;MUC4,missense_variant,p.Pro1334Leu,ENST00000466475,;MUC4,missense_variant,p.Pro1334Leu,ENST00000477756,;MUC4,missense_variant,p.Pro133…	A	ENSG00000145113	ENST00000463781	Transcript
MUC4	0	.	GRCh38	chr3	195787599	195787599	+	Missense_Mutation	SNP	C	C	G	rs200851738		KAN_S12	NORMAL	C	C																c.3981N>C	p.Met1327Ile	p.M1327I	ENST00000463781	2/25	8	4	4				MUC4,missense_variant,p.Met1327Ile,ENST00000463781,NM_018406.6;MUC4,missense_variant,p.Met1327Ile,ENST00000475231,;MUC4,intron_variant,,ENST00000346145,NM_004532.5;MUC4,intron_variant,,ENST00000349607,NM_138297.4;MUC4,missense_variant,p.Met1327Ile,ENST00000478156,;MUC4,missense_variant,p.Met1327Ile,ENST00000466475,;MUC4,missense_variant,p.Met1327Ile,ENST00000477756,;MUC4,missense_variant,p.Met132…	G	ENSG00000145113	ENST00000463781	Transcript
MUC4	0	.	GRCh38	chr3	195787862	195787862	+	Missense_Mutation	SNP	C	A	A	rs201433788		KAN_S12	NORMAL	C	C																c.3718N>T	p.Ala1240Ser	p.A1240S	ENST00000463781	2/25	45	0	45				MUC4,missense_variant,p.Ala1240Ser,ENST00000463781,NM_018406.6;MUC4,missense_variant,p.Ala1240Ser,ENST00000475231,;MUC4,intron_variant,,ENST00000346145,NM_004532.5;MUC4,intron_variant,,ENST00000349607,NM_138297.4;MUC4,missense_variant,p.Ala1240Ser,ENST00000478156,;MUC4,missense_variant,p.Ala1240Ser,ENST00000466475,;MUC4,missense_variant,p.Ala1240Ser,ENST00000477756,;MUC4,missense_variant,p.Ala124…	A	ENSG00000145113	ENST00000463781	Transcript
MUC4	0	.	GRCh38	chr3	195791299	195791299	+	Missense_Mutation	SNP	G	G	A	rs149353533		KAN_S12	NORMAL	G	G																c.281N>T	p.Thr94Met	p.T94M	ENST00000463781	2/25	327	173	154				MUC4,missense_variant,p.Thr94Met,ENST00000463781,NM_018406.6;MUC4,missense_variant,p.Thr94Met,ENST00000475231,;MUC4,intron_variant,,ENST00000346145,NM_004532.5;MUC4,intron_variant,,ENST00000349607,NM_138297.4;MUC4,missense_variant,p.Thr94Met,ENST00000478156,;MUC4,missense_variant,p.Thr94Met,ENST00000466475,;MUC4,missense_variant,p.Thr94Met,ENST00000477756,;MUC4,missense_variant,p.Thr94Met,ENST000…	A	ENSG00000145113	ENST00000463781	Transcript
TM4SF19	0	.	GRCh38	chr3	196323991	196323991	+	Silent	SNP	A	A	G	rs36016914		KAN_S12	NORMAL	A	A																c.456N>C	p.Tyr152=	p.Y152=	ENST00000273695	5/5	52	27	25				TM4SF19,missense_variant,p.Ile151Thr,ENST00000446879,;TM4SF19,missense_variant,p.Ile19Thr,ENST00000440822,;TM4SF19,synonymous_variant,p.Tyr126=,ENST00000454715,NM_001204898.1;TM4SF19,synonymous_variant,p.Tyr152=,ENST00000273695,NM_138461.3,NM_001204897.1;TM4SF19-AS1,non_coding_transcript_exon_variant,,ENST00000452051,;TM4SF19-AS1,non_coding_transcript_exon_variant,,ENST00000444939,;TM4SF19-AS1,do…	G	ENSG00000145107	ENST00000273695	Transcript
PIGZ	0	.	GRCh38	chr3	196951967	196951967	+	Missense_Mutation	SNP	G	G	A	rs74554271		KAN_S12	NORMAL	G	G																c.65N>T	p.Pro22Leu	p.P22L	ENST00000412723	2/3	102	54	48				PIGZ,missense_variant,p.Pro22Leu,ENST00000412723,NM_025163.3;PIGZ,missense_variant,p.Pro22Leu,ENST00000443835,;PIGZ,upstream_gene_variant,,ENST00000413127,;PIGZ,non_coding_transcript_exon_variant,,ENST00000238138,;	A	ENSG00000119227	ENST00000412723	Transcript
TMEM175	0	.	GRCh38	chr4	958422	958422	+	Missense_Mutation	SNP	C	C	T	rs201314478		KAN_S12	NORMAL	C	C																c.1441C>T	p.Arg481Trp	p.R481W	ENST00000264771	11/11	864	499	365				TMEM175,missense_variant,p.Arg365Trp,ENST00000622959,NM_001297427.1,NM_001297426.1;TMEM175,missense_variant,p.Arg481Trp,ENST00000264771,NM_032326.3;TMEM175,missense_variant,p.Arg365Trp,ENST00000515740,NM_001297428.1;TMEM175,missense_variant,p.Arg399Trp,ENST00000508204,NM_001297423.1,NM_001297424.1,NM_001297425.1;DGKQ,downstream_gene_variant,,ENST00000273814,NM_001347.3;DGKQ,downstream_gene_varian…	T	ENSG00000127419	ENST00000264771	Transcript
FGFR3	0	.	GRCh38	chr4	1804404	1804404	+	Missense_Mutation	SNP	T	T	C	rs17881656		KAN_S12	NORMAL	T	T																c.1156T>C	p.Phe386Leu	p.F386L	ENST00000340107	9/18	3318	1656	1662				FGFR3,missense_variant,p.Phe386Leu,ENST00000340107,NM_001163213.1;FGFR3,missense_variant,p.Phe384Leu,ENST00000440486,NM_000142.4;FGFR3,missense_variant,p.Phe384Leu,ENST00000481110,;FGFR3,missense_variant,p.Phe384Leu,ENST00000260795,;FGFR3,3_prime_UTR_variant,,ENST00000613647,;FGFR3,intron_variant,,ENST00000412135,NM_022965.3;FGFR3,intron_variant,,ENST00000352904,;FGFR3,downstream_gene_variant,,EN…	C	ENSG00000068078	ENST00000340107	Transcript
OTOP1	0	.	GRCh38	chr4	4226555	4226555	+	Missense_Mutation	SNP	G	G	T	rs200554408		KAN_S12	NORMAL	G	G																c.310c>A	p.Leu104Met	p.L104M	ENST00000296358	1/6	57	45	12				OTOP1,missense_variant,p.Leu104Met,ENST00000296358,NM_177998.1;	T	ENSG00000163982	ENST00000296358	Transcript
TRMT44	0	.	GRCh38	chr4	8441357	8441357	+	Missense_Mutation	SNP	C	C	T	rs189371199		KAN_S12	NORMAL	C	C																c.535C>T	p.Leu179Phe	p.L179F	ENST00000389737	1/11	122	67	55				TRMT44,missense_variant,p.Leu179Phe,ENST00000389737,NM_152544.2;TRMT44,missense_variant,p.Leu133Phe,ENST00000504134,;TRMT44,intron_variant,,ENST00000513449,;ACOX3,upstream_gene_variant,,ENST00000356406,NM_003501.2;ACOX3,upstream_gene_variant,,ENST00000413009,NM_001101667.1;TRMT44,non_coding_transcript_exon_variant,,ENST00000528167,;TRMT44,downstream_gene_variant,,ENST00000532937,;	T	ENSG00000155275	ENST00000389737	Transcript
USP17L10	0	.	GRCh38	chr4	9210677	9210677	+	Nonsense_Mutation	SNP	C	C	G	rs368968666		KAN_S12	NORMAL	C	C																c.21C>G	p.Tyr7Ter	p.Y7*	ENST00000417945	1/1	1037	665	372				USP17L10,stop_gained,p.Tyr7Ter,ENST00000421288,;USP17L10,stop_gained,p.Tyr7Ter,ENST00000417945,NM_001256852.1;USP17L11,upstream_gene_variant,,ENST00000613973,;USP17L11,upstream_gene_variant,,ENST00000457736,NM_001256854.1;	G	ENSG00000231396	ENST00000417945	Transcript
USP17L10	0	.	GRCh38	chr4	9211059	9211059	+	Missense_Mutation	SNP	G	G	C	novel		KAN_S12	NORMAL	G	G																c.403G>C	p.Ala135Pro	p.A135P	ENST00000417945	1/1	4	2	2				USP17L10,missense_variant,p.Ala135Pro,ENST00000421288,;USP17L10,missense_variant,p.Ala135Pro,ENST00000417945,NM_001256852.1;USP17L11,upstream_gene_variant,,ENST00000613973,;USP17L11,upstream_gene_variant,,ENST00000457736,NM_001256854.1;	C	ENSG00000231396	ENST00000417945	Transcript
USP17L10	0	.	GRCh38	chr4	9211069	9211069	+	Missense_Mutation	SNP	T	T	G	novel		KAN_S12	NORMAL	T	T																c.413T>G	p.Ile138Ser	p.I138S	ENST00000417945	1/1	6	4	2				USP17L10,missense_variant,p.Ile138Ser,ENST00000421288,;USP17L10,missense_variant,p.Ile138Ser,ENST00000417945,NM_001256852.1;USP17L11,upstream_gene_variant,,ENST00000613973,;USP17L11,upstream_gene_variant,,ENST00000457736,NM_001256854.1;	G	ENSG00000231396	ENST00000417945	Transcript
USP17L10	0	.	GRCh38	chr4	9211138	9211138	+	Missense_Mutation	SNP	C	C	T	novel		KAN_S12	NORMAL	C	C																c.482C>T	p.Ala161Val	p.A161V	ENST00000417945	1/1	10	8	2				USP17L10,missense_variant,p.Ala161Val,ENST00000421288,;USP17L10,missense_variant,p.Ala161Val,ENST00000417945,NM_001256852.1;USP17L11,upstream_gene_variant,,ENST00000613973,;USP17L11,upstream_gene_variant,,ENST00000457736,NM_001256854.1;	T	ENSG00000231396	ENST00000417945	Transcript
USP17L18	0	.	GRCh38	chr4	9249805	9249805	+	Missense_Mutation	SNP	A	A	T	rs756994613		KAN_S12	NORMAL	A	A																c.1176A>T	p.Arg392Ser	p.R392S	ENST00000504209	1/1	12	9	3				USP17L18,missense_variant,p.Arg392Ser,ENST00000619296,;USP17L18,missense_variant,p.Arg392Ser,ENST00000504209,NM_001256859.1;USP17L17,downstream_gene_variant,,ENST00000614762,;USP17L19,upstream_gene_variant,,ENST00000615989,;USP17L17,downstream_gene_variant,,ENST00000511568,NM_001256857.1;USP17L19,upstream_gene_variant,,ENST00000515566,NM_001256860.1;	T	ENSG00000250844	ENST00000504209	Transcript
RAB28	0	.	GRCh38	chr4	13460799	13460799	+	Missense_Mutation	SNP	A	A	T	novel		KAN_S12	NORMAL	A	A																c.291T>A	p.Asn97Lys	p.N97K	ENST00000330852	4/7	13	11	2				RAB28,missense_variant,p.Asn97Lys,ENST00000288723,NM_004249.3;RAB28,missense_variant,p.Asn97Lys,ENST00000338176,NM_001159601.1;RAB28,missense_variant,p.Asn97Lys,ENST00000330852,NM_001017979.2;RAB28,missense_variant,p.Asn20Lys,ENST00000511649,;RAB28,missense_variant,p.Asn12Lys,ENST00000510528,;RAB28,intron_variant,,ENST00000630951,;RAB28,intron_variant,,ENST00000508274,;	T	ENSG00000157869	ENST00000330852	Transcript
BOD1L1	0	.	GRCh38	chr4	13581200	13581200	+	Missense_Mutation	SNP	T	T	A	novel		KAN_S12	NORMAL	T	T																c.8600A>T	p.Gln2867Leu	p.Q2867L	ENST00000040738	20/26	12	10	2				BOD1L1,missense_variant,p.Gln2867Leu,ENST00000040738,NM_148894.2;BOD1L1,upstream_gene_variant,,ENST00000507943,;BOD1L1,downstream_gene_variant,,ENST00000511119,;BOD1L1,upstream_gene_variant,,ENST00000505343,;BOD1L1,upstream_gene_variant,,ENST00000509897,;	A	ENSG00000038219	ENST00000040738	Transcript
BOD1L1	0	.	GRCh38	chr4	13627511	13627511	+	Missense_Mutation	SNP	G	G	C	novel		KAN_S12	NORMAL	G	G																c.77c>G	p.Pro26Arg	p.P26R	ENST00000040738	1/26	5	3	2				BOD1L1,missense_variant,p.Pro26Arg,ENST00000040738,NM_148894.2;AC006445.1,missense_variant,p.Gly24Arg,ENST00000627924,;MIR5091,upstream_gene_variant,,ENST00000578707,;BOD1L1,missense_variant,p.Pro26Arg,ENST00000482713,;AC006445.7,downstream_gene_variant,,ENST00000510061,;	C	ENSG00000038219	ENST00000040738	Transcript
SLIT2	0	.	GRCh38	chr4	20617002	20617002	+	Missense_Mutation	SNP	A	A	G	novel		KAN_S12	NORMAL	A	A																c.3940A>G	p.Asn1314Asp	p.N1314D	ENST00000504154	35/37	13	11	2				SLIT2,missense_variant,p.Asn1314Asp,ENST00000504154,NM_004787.3;SLIT2,missense_variant,p.Asn1224Asp,ENST00000622093,;SLIT2,missense_variant,p.Asn1306Asp,ENST00000503823,NM_001289136.2;SLIT2,missense_variant,p.Asn1327Asp,ENST00000273739,;SLIT2,missense_variant,p.Asn1310Asp,ENST00000503837,NM_001289135.2;SLIT2,intron_variant,,ENST00000512993,;SLIT2,non_coding_transcript_exon_variant,,ENST0000050854…	G	ENSG00000145147	ENST00000504154	Transcript
ANAPC4	0	.	GRCh38	chr4	25403005	25403005	+	Missense_Mutation	SNP	T	T	G	novel		KAN_S12	NORMAL	T	T																c.1249T>G	p.Phe417Val	p.F417V	ENST00000510092	17/29	11	9	2				ANAPC4,missense_variant,p.Phe417Val,ENST00000315368,NM_013367.2;ANAPC4,missense_variant,p.Phe417Val,ENST00000510092,NM_001286756.1;ANAPC4,non_coding_transcript_exon_variant,,ENST00000505842,;ANAPC4,non_coding_transcript_exon_variant,,ENST00000503805,;ANAPC4,upstream_gene_variant,,ENST00000504256,;	G	ENSG00000053900	ENST00000510092	Transcript
SLC34A2	0	.	GRCh38	chr4	25669741	25669741	+	Missense_Mutation	SNP	A	A	T	rs771345195		KAN_S12	NORMAL	A	A																c.730A>T	p.Ile244Leu	p.I244L	ENST00000382051	7/13	78	50	28				SLC34A2,missense_variant,p.Ile244Leu,ENST00000382051,NM_006424.2;SLC34A2,missense_variant,p.Ile243Leu,ENST00000503434,NM_001177999.1;SLC34A2,missense_variant,p.Ile243Leu,ENST00000504570,NM_001177998.1;SLC34A2,downstream_gene_variant,,ENST00000507530,;SLC34A2,downstream_gene_variant,,ENST00000513204,;SLC34A2,downstream_gene_variant,,ENST00000510033,;	T	ENSG00000157765	ENST00000382051	Transcript
PDS5A	0	.	GRCh38	chr4	39910302	39910302	+	Missense_Mutation	SNP	A	A	T	novel		KAN_S12	NORMAL	A	A																c.1029T>A	p.Ser343Arg	p.S343R	ENST00000303538	10/33	13	11	2				PDS5A,missense_variant,p.Ser343Arg,ENST00000303538,NM_001100399.1;PDS5A,missense_variant,p.Ser343Arg,ENST00000503396,NM_001100400.1;PDS5A,intron_variant,,ENST00000513798,;PDS5A,non_coding_transcript_exon_variant,,ENST00000508625,;PDS5A,intron_variant,,ENST00000512643,;PDS5A,upstream_gene_variant,,ENST00000503867,;	T	ENSG00000121892	ENST00000303538	Transcript
NSUN7	0	.	GRCh38	chr4	40774897	40774897	+	Missense_Mutation	SNP	A	A	G	novel		KAN_S12	NORMAL	A	A																c.772A>G	p.Lys258Glu	p.K258E	ENST00000381782	6/12	9	7	2				NSUN7,missense_variant,p.Lys258Glu,ENST00000381782,NM_024677.4;NSUN7,missense_variant,p.Lys258Glu,ENST00000316607,;NSUN7,non_coding_transcript_exon_variant,,ENST00000463952,;NSUN7,upstream_gene_variant,,ENST00000423784,;NSUN7,non_coding_transcript_exon_variant,,ENST00000473399,;NSUN7,non_coding_transcript_exon_variant,,ENST00000469033,;	G	ENSG00000179299	ENST00000381782	Transcript
NSUN7	0	.	GRCh38	chr4	40798864	40798864	+	Missense_Mutation	SNP	C	C	A	novel		KAN_S12	NORMAL	C	C																c.1360C>A	p.Leu454Met	p.L454M	ENST00000381782	10/12	13	11	2				NSUN7,missense_variant,p.Leu454Met,ENST00000381782,NM_024677.4;NSUN7,missense_variant,p.Leu454Met,ENST00000316607,;NSUN7,non_coding_transcript_exon_variant,,ENST00000423784,;NSUN7,upstream_gene_variant,,ENST00000478857,;	A	ENSG00000179299	ENST00000381782	Transcript
GUF1	0	.	GRCh38	chr4	44688063	44688063	+	Missense_Mutation	SNP	A	A	G	rs746503211		KAN_S12	NORMAL	A	A																c.995A>G	p.Gln332Arg	p.Q332R	ENST00000281543	9/17	19	9	10				GUF1,missense_variant,p.Gln332Arg,ENST00000281543,NM_021927.2,NM_001345867.1;GNPDA2,intron_variant,,ENST00000608855,;GNPDA2,intron_variant,,ENST00000609092,;GUF1,non_coding_transcript_exon_variant,,ENST00000506793,;GUF1,3_prime_UTR_variant,,ENST00000513775,;	G	ENSG00000151806	ENST00000281543	Transcript
GUF1	0	.	GRCh38	chr4	44691726	44691726	+	Missense_Mutation	SNP	T	T	C	novel		KAN_S12	NORMAL	T	T																c.1540T>C	p.Tyr514His	p.Y514H	ENST00000281543	13/17	7	5	2				GUF1,missense_variant,p.Tyr514His,ENST00000281543,NM_021927.2,NM_001345867.1;GNPDA2,intron_variant,,ENST00000608855,;GNPDA2,intron_variant,,ENST00000609092,;RP11-700J17.1,downstream_gene_variant,,ENST00000610260,;GUF1,non_coding_transcript_exon_variant,,ENST00000506793,;GUF1,upstream_gene_variant,,ENST00000511493,;GUF1,downstream_gene_variant,,ENST00000513775,;	C	ENSG00000151806	ENST00000281543	Transcript
FRYL	0	.	GRCh38	chr4	48581473	48581473	+	Missense_Mutation	SNP	C	C	T	rs145522900		KAN_S12	NORMAL	C	C																c.2119G>A	p.Val707Ile	p.V707I	ENST00000358350	21/64	54	28	26				FRYL,missense_variant,p.Val707Ile,ENST00000358350,NM_015030.1;FRYL,missense_variant,p.Val707Ile,ENST00000503238,;FRYL,missense_variant,p.Val707Ile,ENST00000507711,;FRYL,missense_variant,p.Val413Ile,ENST00000506685,;	T	ENSG00000075539	ENST00000358350	Transcript
DCUN1D4	0	.	GRCh38	chr4	51911154	51911154	+	Missense_Mutation	SNP	G	G	C	novel		KAN_S12	NORMAL	G	G																c.832G>C	p.Val278Leu	p.V278L	ENST00000451288	9/11	51	24	27				DCUN1D4,missense_variant,p.Val234Leu,ENST00000334635,NM_001040402.2,NM_001287757.1;DCUN1D4,missense_variant,p.Val278Leu,ENST00000451288,NM_001287755.1;DCUN1D4,missense_variant,p.Val44Leu,ENST00000510808,;DCUN1D4,intron_variant,,ENST00000381441,NM_015115.3;DCUN1D4,non_coding_transcript_exon_variant,,ENST00000508257,;DCUN1D4,non_coding_transcript_exon_variant,,ENST00000507659,;DCUN1D4,downstream_ge…	C	ENSG00000109184	ENST00000451288	Transcript
RP11-231C18.3	0	.	GRCh38	chr4	53391021	53391021	+	Missense_Mutation	SNP	C	C	T	novel		KAN_S12	NORMAL	C	C																c.518C>T	p.Ser173Phe	p.S173F	ENST00000507166	8/24	9	7	2				RP11-231C18.3,missense_variant,p.Ser173Phe,ENST00000507166,;FIP1L1,missense_variant,p.Ser173Phe,ENST00000337488,NM_030917.3;FIP1L1,missense_variant,p.Ser158Phe,ENST00000358575,NM_001134937.1;FIP1L1,missense_variant,p.Ser158Phe,ENST00000306932,NM_001134938.1;FIP1L1,missense_variant,p.Ser158Phe,ENST00000507922,;FIP1L1,downstream_gene_variant,,ENST00000510668,;FIP1L1,downstream_gene_variant,,ENST000…	T	ENSG00000282278	ENST00000507166	Transcript
CHIC2	0	.	GRCh38	chr4	54049069	54049069	+	Missense_Mutation	SNP	G	G	T	novel		KAN_S12	NORMAL	G	G																c.216C>A	p.Asn72Lys	p.N72K	ENST00000263921	3/6	10	8	2				CHIC2,missense_variant,p.Asn72Lys,ENST00000263921,NM_012110.3;CHIC2,missense_variant,p.Asn72Lys,ENST00000512964,;CHIC2,missense_variant,p.Asn72Lys,ENST00000510894,;RP11-231C18.3,intron_variant,,ENST00000507166,;CHIC2,non_coding_transcript_exon_variant,,ENST00000509678,;	T	ENSG00000109220	ENST00000263921	Transcript
CLOCK	0	.	GRCh38	chr4	55478913	55478913	+	Missense_Mutation	SNP	A	A	G	novel		KAN_S12	NORMAL	A	A																c.158T>C	p.Leu53Pro	p.L53P	ENST00000309964	5/22	6	4	2				CLOCK,missense_variant,p.Leu53Pro,ENST00000309964,NM_004898.3;CLOCK,missense_variant,p.Leu53Pro,ENST00000381322,NM_001267843.1;CLOCK,missense_variant,p.Leu53Pro,ENST00000513440,;CLOCK,missense_variant,p.Leu53Pro,ENST00000435527,;CLOCK,non_coding_transcript_exon_variant,,ENST00000506923,;CLOCK,downstream_gene_variant,,ENST00000509151,;CLOCK,non_coding_transcript_exon_variant,,ENST00000506747,;CLOC…	G	ENSG00000134852	ENST00000309964	Transcript
PDCL2	0	.	GRCh38	chr4	55569813	55569813	+	Missense_Mutation	SNP	A	A	C	novel		KAN_S12	NORMAL	A	A																c.267T>G	p.Phe89Leu	p.F89L	ENST00000295645	4/6	3	1	2				PDCL2,missense_variant,p.Phe89Leu,ENST00000295645,NM_152401.2;	C	ENSG00000163440	ENST00000295645	Transcript
CEP135	0	.	GRCh38	chr4	55965765	55965765	+	Missense_Mutation	SNP	A	A	T	novel		KAN_S12	NORMAL	A	A																c.950A>T	p.Gln317Leu	p.Q317L	ENST00000257287	8/26	14	12	2				CEP135,missense_variant,p.Gln317Leu,ENST00000257287,NM_025009.4;CEP135,downstream_gene_variant,,ENST00000422247,;CEP135,non_coding_transcript_exon_variant,,ENST00000506202,;CEP135,non_coding_transcript_exon_variant,,ENST00000515081,;	T	ENSG00000174799	ENST00000257287	Transcript
AASDH	0	.	GRCh38	chr4	56338763	56338763	+	Missense_Mutation	SNP	A	A	G	rs147527227		KAN_S12	NORMAL	A	A																c.2936T>C	p.Ile979Thr	p.I979T	ENST00000205214	15/15	10	8	2				AASDH,missense_variant,p.Ile979Thr,ENST00000205214,NM_001323892.1,NM_001323890.1,NM_181806.3;AASDH,missense_variant,p.Ile826Thr,ENST00000602986,NM_001286669.1,NM_001323893.1,NM_001323899.1;AASDH,missense_variant,p.Ile879Thr,ENST00000513376,NM_001286668.1;AASDH,synonymous_variant,p.Asn839=,ENST00000451613,NM_001286671.1;AASDH,3_prime_UTR_variant,,ENST00000514745,NM_001286670.1;AASDH,3_prime_UTR_va…	G	ENSG00000157426	ENST00000205214	Transcript
SRP72	0	.	GRCh38	chr4	56474081	56474081	+	Missense_Mutation	SNP	T	T	A	novel		KAN_S12	NORMAL	T	T																c.382T>A	p.Cys128Ser	p.C128S	ENST00000342756	4/19	11	9	2				SRP72,missense_variant,p.Cys128Ser,ENST00000342756,NM_006947.3;SRP72,missense_variant,p.Cys128Ser,ENST00000510663,NM_001267722.1;SRP72,missense_variant,p.Cys128Ser,ENST00000504757,;SRP72,upstream_gene_variant,,ENST00000505314,;	A	ENSG00000174780	ENST00000342756	Transcript
SRP72	0	.	GRCh38	chr4	56474118	56474118	+	Missense_Mutation	SNP	A	A	T	novel		KAN_S12	NORMAL	A	A																c.419A>T	p.Gln140Leu	p.Q140L	ENST00000342756	4/19	11	9	2				SRP72,missense_variant,p.Gln140Leu,ENST00000342756,NM_006947.3;SRP72,missense_variant,p.Gln140Leu,ENST00000510663,NM_001267722.1;SRP72,missense_variant,p.Gln140Leu,ENST00000504757,;SRP72,upstream_gene_variant,,ENST00000505314,;	T	ENSG00000174780	ENST00000342756	Transcript
SRP72	0	.	GRCh38	chr4	56489470	56489470	+	Missense_Mutation	SNP	A	A	C	novel		KAN_S12	NORMAL	A	A																c.1307A>C	p.Tyr436Ser	p.Y436S	ENST00000342756	13/19	14	12	2				SRP72,missense_variant,p.Tyr436Ser,ENST00000342756,NM_006947.3;SRP72,missense_variant,p.Tyr375Ser,ENST00000510663,NM_001267722.1;SRP72,missense_variant,p.Tyr248Ser,ENST00000505314,;	C	ENSG00000174780	ENST00000342756	Transcript
SPINK2	0	.	GRCh38	chr4	56821484	56821484	+	Missense_Mutation	SNP	G	A	A	rs554342315		KAN_S12	NORMAL	G	G																c.179C>T	p.Thr60Ile	p.T60I	ENST00000506738	1/4	11	0	11				SPINK2,missense_variant,p.Thr60Ile,ENST00000506738,NM_001271718.1;SPINK2,missense_variant,p.Thr60Ile,ENST00000618802,NM_001271722.1;SPINK2,missense_variant,p.Thr60Ile,ENST00000631082,;SPINK2,intron_variant,,ENST00000616980,NM_001271721.1;SPINK2,intron_variant,,ENST00000504762,NM_001271720.1;SPINK2,intron_variant,,ENST00000248701,NM_021114.3;Y_RNA,upstream_gene_variant,,ENST00000515990,;	A	ENSG00000128040	ENST00000506738	Transcript
ADGRL3	0	.	GRCh38	chr4	61935984	61935984	+	Missense_Mutation	SNP	C	C	A	novel		KAN_S12	NORMAL	C	C																c.2154C>A	p.Asn718Lys	p.N718K	ENST00000514591	14/25	12	10	2				ADGRL3,missense_variant,p.Asn718Lys,ENST00000512091,NM_001322246.1;ADGRL3,missense_variant,p.Asn718Lys,ENST00000514591,NM_015236.5;ADGRL3,missense_variant,p.Asn786Lys,ENST00000509896,;ADGRL3,missense_variant,p.Asn786Lys,ENST00000511324,;ADGRL3,missense_variant,p.Asn786Lys,ENST00000508693,;ADGRL3,missense_variant,p.Asn786Lys,ENST00000507164,;ADGRL3,missense_variant,p.Asn786Lys,ENST00000506720,NM_0…	A	ENSG00000150471	ENST00000514591	Transcript
TECRL	0	.	GRCh38	chr4	64299993	64299993	+	Missense_Mutation	SNP	A	A	T	novel		KAN_S12	NORMAL	A	A																c.755T>A	p.Val252Glu	p.V252E	ENST00000381210	8/12	9	7	2				TECRL,missense_variant,p.Val252Glu,ENST00000381210,NM_001010874.4;TECRL,missense_variant,p.Val252Glu,ENST00000507440,;TECRL,non_coding_transcript_exon_variant,,ENST00000513125,;TECRL,downstream_gene_variant,,ENST00000511356,;	T	ENSG00000205678	ENST00000381210	Transcript
EPHA5	0	.	GRCh38	chr4	65348086	65348086	+	Missense_Mutation	SNP	C	C	T	novel		KAN_S12	NORMAL	C	C																c.2629G>A	p.Glu877Lys	p.E877K	ENST00000622150	15/18	9	7	2				EPHA5,missense_variant,p.Glu877Lys,ENST00000622150,NM_001318761.1,NM_001281765.2;EPHA5,missense_variant,p.Glu855Lys,ENST00000613740,NM_001281766.2;EPHA5,missense_variant,p.Glu876Lys,ENST00000273854,NM_004439.7;EPHA5,missense_variant,p.Glu877Lys,ENST00000511294,NM_001281767.2;EPHA5,missense_variant,p.Glu713Lys,ENST00000432638,;EPHA5,missense_variant,p.Glu854Lys,ENST00000354839,NM_182472.4;	T	ENSG00000145242	ENST00000622150	Transcript
TMPRSS11F	0	.	GRCh38	chr4	68068664	68068664	+	Missense_Mutation	SNP	G	G	T	novel		KAN_S12	NORMAL	G	G																c.709C>A	p.Leu237Ile	p.L237I	ENST00000356291	7/10	13	11	2				TMPRSS11F,missense_variant,p.Leu237Ile,ENST00000356291,NM_207407.2;UBA6-AS1,intron_variant,,ENST00000500538,;UBA6-AS1,intron_variant,,ENST00000511571,;UBA6-AS1,intron_variant,,ENST00000499180,;	T	ENSG00000198092	ENST00000356291	Transcript
TMPRSS11B	0	.	GRCh38	chr4	68228813	68228813	+	Missense_Mutation	SNP	C	C	T	rs749726368		KAN_S12	NORMAL	C	C																c.1018G>A	p.Ala340Thr	p.A340T	ENST00000332644	9/10	10	8	2				TMPRSS11B,missense_variant,p.Ala340Thr,ENST00000332644,NM_182502.3;TMPRSS11B,non_coding_transcript_exon_variant,,ENST00000510856,;TMPRSS11B,downstream_gene_variant,,ENST00000502365,;	T	ENSG00000185873	ENST00000332644	Transcript
UGT2B17	0	.	GRCh38	chr4	68550702	68550702	+	Missense_Mutation	SNP	A	A	C	novel		KAN_S12	NORMAL	A	A																c.1288T>G	p.Leu430Val	p.L430V	ENST00000317746	5/6	4	2	2				UGT2B17,missense_variant,p.Leu430Val,ENST00000317746,NM_001077.3;	C	ENSG00000197888	ENST00000317746	Transcript
UGT2B10	0	.	GRCh38	chr4	68816565	68816565	+	Missense_Mutation	SNP	C	C	G	novel		KAN_S12	NORMAL	C	C																c.546C>G	p.His182Gln	p.H182Q	ENST00000265403	1/6	13	11	2				UGT2B10,missense_variant,p.His182Gln,ENST00000265403,NM_001075.5;UGT2B10,intron_variant,,ENST00000458688,NM_001144767.2;RP11-468N14.1,downstream_gene_variant,,ENST00000507455,;	G	ENSG00000109181	ENST00000265403	Transcript
UGT2B10	0	.	GRCh38	chr4	68816578	68816578	+	Missense_Mutation	SNP	A	A	T	novel		KAN_S12	NORMAL	A	A																c.559A>T	p.Ile187Phe	p.I187F	ENST00000265403	1/6	10	8	2				UGT2B10,missense_variant,p.Ile187Phe,ENST00000265403,NM_001075.5;UGT2B10,intron_variant,,ENST00000458688,NM_001144767.2;RP11-468N14.1,downstream_gene_variant,,ENST00000507455,;	T	ENSG00000109181	ENST00000265403	Transcript
UGT2A3	0	.	GRCh38	chr4	68945427	68945427	+	Missense_Mutation	SNP	A	A	T	novel		KAN_S12	NORMAL	A	A																c.743T>A	p.Val248Glu	p.V248E	ENST00000251566	2/6	5	3	2				UGT2A3,missense_variant,p.Val248Glu,ENST00000251566,NM_024743.3;UGT2A3,missense_variant,p.Val114Glu,ENST00000503012,;	T	ENSG00000135220	ENST00000251566	Transcript
UGT2B27P	0	.	GRCh38	chr4	69018343	69018344	+	RNA	INS	-	-	TATG	rs779412156		KAN_S12	NORMAL	-	-																n.794_797dupCATA			ENST00000505092	2/6	221	116	105				UGT2B27P,non_coding_transcript_exon_variant,,ENST00000505092,;RP11-813N20.2,downstream_gene_variant,,ENST00000503426,;	TATG	ENSG00000251685	ENST00000505092	Transcript
UGT2B27P	0	.	GRCh38	chr4	69020086	69020087	+	RNA	INS	-	-	GGGCTGCCCATCTCTTGACT	novel		KAN_S12	NORMAL	-	-																n.328_329insAGTCAAGAGATGGGCAGCCC			ENST00000505092	1/6	68	12	56				UGT2B27P,non_coding_transcript_exon_variant,,ENST00000505092,;RP11-813N20.2,downstream_gene_variant,,ENST00000503426,;	GGGCTGCCCATCTCTTGACT	ENSG00000251685	ENST00000505092	Transcript
UGT2B27P	0	.	GRCh38	chr4	69020087	69020087	+	RNA	SNP	T	T	A	novel		KAN_S12	NORMAL	T	T																n.328A>T			ENST00000505092	1/6	92	34	58				UGT2B27P,non_coding_transcript_exon_variant,,ENST00000505092,;RP11-813N20.2,downstream_gene_variant,,ENST00000503426,;	A	ENSG00000251685	ENST00000505092	Transcript
UGT2B27P	0	.	GRCh38	chr4	69020096	69020096	+	RNA	SNP	G	G	A	rs564317705		KAN_S12	NORMAL	G	G																n.319C>T			ENST00000505092	1/6	119	84	35				UGT2B27P,non_coding_transcript_exon_variant,,ENST00000505092,;RP11-813N20.2,downstream_gene_variant,,ENST00000503426,;	A	ENSG00000251685	ENST00000505092	Transcript
SULT1E1	0	.	GRCh38	chr4	69844328	69844328	+	Missense_Mutation	SNP	T	T	C	novel		KAN_S12	NORMAL	T	T																c.605A>G	p.Glu202Gly	p.E202G	ENST00000226444	7/8	12	10	2				SULT1E1,missense_variant,p.Glu202Gly,ENST00000226444,NM_005420.2;SULT1E1,missense_variant,p.Glu35Gly,ENST00000506796,;SULT1E1,downstream_gene_variant,,ENST00000504002,;	C	ENSG00000109193	ENST00000226444	Transcript
SULT1E1	0	.	GRCh38	chr4	69857577	69857577	+	Missense_Mutation	SNP	A	A	G	novel		KAN_S12	NORMAL	A	A																c.68T>C	p.Phe23Ser	p.F23S	ENST00000226444	2/8	9	7	2				SULT1E1,missense_variant,p.Phe23Ser,ENST00000226444,NM_005420.2;SULT1E1,non_coding_transcript_exon_variant,,ENST00000504002,;	G	ENSG00000109193	ENST00000226444	Transcript
SULT1E1	0	.	GRCh38	chr4	69857580	69857580	+	Missense_Mutation	SNP	T	T	G	novel		KAN_S12	NORMAL	T	T																c.65A>C	p.Asp22Ala	p.D22A	ENST00000226444	2/8	9	7	2				SULT1E1,missense_variant,p.Asp22Ala,ENST00000226444,NM_005420.2;SULT1E1,non_coding_transcript_exon_variant,,ENST00000504002,;	G	ENSG00000109193	ENST00000226444	Transcript
HTN3	0	.	GRCh38	chr4	70032094	70032094	+	Missense_Mutation	SNP	A	A	G	rs114647960		KAN_S12	NORMAL	A	A																c.89A>G	p.Lys30Arg	p.K30R	ENST00000530128	4/6	4	2	2				HTN3,missense_variant,p.Lys30Arg,ENST00000530128,;HTN3,missense_variant,p.Lys30Arg,ENST00000526767,NM_000200.2;HTN3,intron_variant,,ENST00000381057,;HTN3,non_coding_transcript_exon_variant,,ENST00000529625,;HTN3,non_coding_transcript_exon_variant,,ENST00000533547,;HTN3,downstream_gene_variant,,ENST00000528003,;	G	ENSG00000205649	ENST00000530128	Transcript
HTN1	0	.	GRCh38	chr4	70055559	70055559	+	Missense_Mutation	SNP	A	A	T	novel		KAN_S12	NORMAL	A	A																c.164A>T	p.Tyr55Phe	p.Y55F	ENST00000511674	5/5	12	10	2				HTN1,missense_variant,p.Tyr55Phe,ENST00000511674,;HTN1,missense_variant,p.Tyr55Phe,ENST00000246896,NM_002159.3;HTN1,missense_variant,p.Tyr55Phe,ENST00000610341,;HTN1,non_coding_transcript_exon_variant,,ENST00000506754,;HTN1,non_coding_transcript_exon_variant,,ENST00000503645,;	T	ENSG00000126550	ENST00000511674	Transcript
JCHAIN	0	.	GRCh38	chr4	70657244	70657244	+	Missense_Mutation	SNP	A	A	G	novel		KAN_S12	NORMAL	A	A																c.236T>C	p.Leu79Ser	p.L79S	ENST00000254801	3/4	13	11	2				JCHAIN,missense_variant,p.Leu79Ser,ENST00000254801,;JCHAIN,missense_variant,p.Leu79Ser,ENST00000543780,NM_144646.3;JCHAIN,missense_variant,p.Leu79Ser,ENST00000510437,;JCHAIN,missense_variant,p.Leu88Ser,ENST00000510614,;JCHAIN,missense_variant,p.Leu95Ser,ENST00000391614,;JCHAIN,downstream_gene_variant,,ENST00000470866,;ENAM,intron_variant,,ENST00000472903,;ENAM,intron_variant,,ENST00000509221,;	G	ENSG00000132465	ENST00000254801	Transcript
RUFY3	0	.	GRCh38	chr4	70764488	70764488	+	Missense_Mutation	SNP	A	A	G	novel		KAN_S12	NORMAL	A	A																c.484A>G	p.Arg162Gly	p.R162G	ENST00000381006	4/18	8	6	2				RUFY3,missense_variant,p.Arg162Gly,ENST00000226328,NM_001291994.1,NM_014961.4;RUFY3,missense_variant,p.Arg162Gly,ENST00000381006,NM_001037442.3;RUFY3,missense_variant,p.Arg109Gly,ENST00000502653,NM_001291993.1;RUFY3,missense_variant,p.Arg222Gly,ENST00000417478,NM_001130709.1;RUFY3,missense_variant,p.Arg98Gly,ENST00000513597,;RUFY3,missense_variant,p.Arg98Gly,ENST00000503876,;	G	ENSG00000018189	ENST00000381006	Transcript
NPFFR2	0	.	GRCh38	chr4	72128586	72128586	+	Missense_Mutation	SNP	T	T	C	novel		KAN_S12	NORMAL	T	T																c.301T>C	p.Phe101Leu	p.F101L	ENST00000308744	2/4	12	10	2				NPFFR2,missense_variant,p.Phe101Leu,ENST00000308744,NM_004885.2;NPFFR2,missense_variant,p.Phe2Leu,ENST00000395999,NM_001144756.1;NPFFR2,splice_region_variant,,ENST00000358749,NM_053036.2;NPFFR2,intron_variant,,ENST00000344413,;	C	ENSG00000056291	ENST00000308744	Transcript
ANKRD17	0	.	GRCh38	chr4	73077453	73077453	+	Missense_Mutation	SNP	G	G	T	novel		KAN_S12	NORMAL	G	G																c.7489C>A	p.His2497Asn	p.H2497N	ENST00000358602	32/34	9	7	2				ANKRD17,missense_variant,p.His2497Asn,ENST00000358602,NM_032217.4,NM_015574.1;ANKRD17,missense_variant,p.His2381Asn,ENST00000558247,;ANKRD17,missense_variant,p.His2384Asn,ENST00000509867,NM_001286771.2;ANKRD17,missense_variant,p.His2246Asn,ENST00000330838,NM_198889.2;ANKRD17,non_coding_transcript_exon_variant,,ENST00000510127,;	T	ENSG00000132466	ENST00000358602	Transcript
ANKRD17	0	.	GRCh38	chr4	73121085	73121085	+	Missense_Mutation	SNP	G	G	C	novel		KAN_S12	NORMAL	G	G																c.3645C>G	p.Ser1215Arg	p.S1215R	ENST00000358602	20/34	14	12	2				ANKRD17,missense_variant,p.Ser1215Arg,ENST00000358602,NM_032217.4,NM_015574.1;ANKRD17,missense_variant,p.Ser1099Arg,ENST00000558247,;ANKRD17,missense_variant,p.Ser1102Arg,ENST00000509867,NM_001286771.2;ANKRD17,missense_variant,p.Ser964Arg,ENST00000330838,NM_198889.2;ANKRD17,missense_variant,p.Ser582Arg,ENST00000561029,;ANKRD17,non_coding_transcript_exon_variant,,ENST00000514252,;	C	ENSG00000132466	ENST00000358602	Transcript
ANKRD17	0	.	GRCh38	chr4	73147417	73147417	+	Missense_Mutation	SNP	G	G	T	novel		KAN_S12	NORMAL	G	G																c.1583C>A	p.Ala528Glu	p.A528E	ENST00000358602	9/34	11	9	2				ANKRD17,missense_variant,p.Ala528Glu,ENST00000358602,NM_032217.4,NM_015574.1;ANKRD17,missense_variant,p.Ala413Glu,ENST00000558247,;ANKRD17,missense_variant,p.Ala415Glu,ENST00000509867,NM_001286771.2;ANKRD17,missense_variant,p.Ala528Glu,ENST00000330838,NM_198889.2;ANKRD17,intron_variant,,ENST00000561029,;ANKRD17,intron_variant,,ENST00000514252,;	T	ENSG00000132466	ENST00000358602	Transcript
ANKRD17	0	.	GRCh38	chr4	73155772	73155772	+	Missense_Mutation	SNP	A	A	T	novel		KAN_S12	NORMAL	A	A																c.859T>A	p.Leu287Met	p.L287M	ENST00000358602	5/34	9	7	2				ANKRD17,missense_variant,p.Leu287Met,ENST00000358602,NM_032217.4,NM_015574.1;ANKRD17,missense_variant,p.Leu172Met,ENST00000558247,;ANKRD17,missense_variant,p.Leu174Met,ENST00000509867,NM_001286771.2;ANKRD17,missense_variant,p.Leu287Met,ENST00000330838,NM_198889.2;ANKRD17,intron_variant,,ENST00000561029,;ANKRD17,upstream_gene_variant,,ENST00000514252,;	T	ENSG00000132466	ENST00000358602	Transcript
AFM	0	.	GRCh38	chr4	73500019	73500019	+	Nonsense_Mutation	SNP	G	G	T	novel		KAN_S12	NORMAL	G	G																c.1438G>T	p.Gly480Ter	p.G480*	ENST00000226355	12/15	10	8	2				AFM,stop_gained,p.Gly480Ter,ENST00000226355,NM_001133.2;AFM,downstream_gene_variant,,ENST00000505794,;	T	ENSG00000079557	ENST00000226355	Transcript
RASSF6	0	.	GRCh38	chr4	73585348	73585348	+	Missense_Mutation	SNP	G	G	C	novel		KAN_S12	NORMAL	G	G																c.495C>G	p.His165Gln	p.H165Q	ENST00000342081	6/11	10	8	2				RASSF6,missense_variant,p.His133Gln,ENST00000307439,NM_177532.4;RASSF6,missense_variant,p.His165Gln,ENST00000342081,NM_201431.2;RASSF6,missense_variant,p.His133Gln,ENST00000395777,NM_001270391.1;RASSF6,missense_variant,p.His121Gln,ENST00000335049,NM_001270392.1;	C	ENSG00000169435	ENST00000342081	Transcript
RASSF6	0	.	GRCh38	chr4	73587915	73587915	+	Missense_Mutation	SNP	A	A	C	novel		KAN_S12	NORMAL	A	A																c.403T>G	p.Phe135Val	p.F135V	ENST00000342081	5/11	13	11	2				RASSF6,missense_variant,p.Phe103Val,ENST00000307439,NM_177532.4;RASSF6,missense_variant,p.Phe135Val,ENST00000342081,NM_201431.2;RASSF6,missense_variant,p.Phe103Val,ENST00000395777,NM_001270391.1;RASSF6,missense_variant,p.Phe91Val,ENST00000335049,NM_001270392.1;	C	ENSG00000169435	ENST00000342081	Transcript
RASSF6	0	.	GRCh38	chr4	73598711	73598711	+	Missense_Mutation	SNP	G	G	T	novel		KAN_S12	NORMAL	G	G																c.169C>A	p.Leu57Ile	p.L57I	ENST00000342081	3/11	5	3	2				RASSF6,missense_variant,p.Leu25Ile,ENST00000307439,NM_177532.4;RASSF6,missense_variant,p.Leu57Ile,ENST00000342081,NM_201431.2;RASSF6,missense_variant,p.Leu25Ile,ENST00000395777,NM_001270391.1;RASSF6,intron_variant,,ENST00000335049,NM_001270392.1;	T	ENSG00000169435	ENST00000342081	Transcript
PPBP	0	.	GRCh38	chr4	73987323	73987323	+	Missense_Mutation	SNP	T	T	G	novel		KAN_S12	NORMAL	T	T																c.336A>C	p.Arg112Ser	p.R112S	ENST00000296028	3/3	10	8	2				PPBP,missense_variant,p.Arg112Ser,ENST00000296028,NM_002704.3;	G	ENSG00000163736	ENST00000296028	Transcript
THAP6	0	.	GRCh38	chr4	75516835	75516835	+	Missense_Mutation	SNP	T	T	G	novel		KAN_S12	NORMAL	T	T																c.144T>G	p.Asn48Lys	p.N48K	ENST00000311638	3/5	11	9	2				THAP6,missense_variant,p.Asn48Lys,ENST00000311638,NM_144721.5;THAP6,missense_variant,p.Asn48Lys,ENST00000380837,NM_001317791.1;THAP6,missense_variant,p.Asn48Lys,ENST00000514480,;THAP6,missense_variant,p.Asn48Lys,ENST00000507556,;THAP6,missense_variant,p.Asn7Lys,ENST00000508105,;THAP6,missense_variant,p.Asn7Lys,ENST00000504190,;THAP6,missense_variant,p.Asn7Lys,ENST00000507885,;THAP6,missense_varia…	G	ENSG00000174796	ENST00000311638	Transcript
THAP6	0	.	GRCh38	chr4	75527026	75527026	+	Missense_Mutation	SNP	G	G	A	rs372598193		KAN_S12	NORMAL	G	G																c.481G>A	p.Glu161Lys	p.E161K	ENST00000311638	5/5	9	7	2				THAP6,missense_variant,p.Glu161Lys,ENST00000311638,NM_144721.5;THAP6,missense_variant,p.Glu119Lys,ENST00000380837,NM_001317791.1;THAP6,missense_variant,p.Glu161Lys,ENST00000514480,;THAP6,intron_variant,,ENST00000507556,;THAP6,intron_variant,,ENST00000504190,;THAP6,intron_variant,,ENST00000507885,;THAP6,intron_variant,,ENST00000502620,;THAP6,intron_variant,,ENST00000507557,;THAP6,downstream_gene_v…	A	ENSG00000174796	ENST00000311638	Transcript
G3BP2	0	.	GRCh38	chr4	75655236	75655236	+	Missense_Mutation	SNP	C	C	G	novel		KAN_S12	NORMAL	C	C																c.556G>C	p.Glu186Gln	p.E186Q	ENST00000359707	7/12	13	11	2				G3BP2,missense_variant,p.Glu186Gln,ENST00000359707,NM_203505.2;G3BP2,missense_variant,p.Glu186Gln,ENST00000395719,NM_012297.4;G3BP2,missense_variant,p.Glu186Gln,ENST00000357854,NM_203504.2;G3BP2,missense_variant,p.Glu186Gln,ENST00000503660,;G3BP2,downstream_gene_variant,,ENST00000507745,;G3BP2,downstream_gene_variant,,ENST00000511146,;G3BP2,downstream_gene_variant,,ENST00000511868,;G3BP2,downstre…	G	ENSG00000138757	ENST00000359707	Transcript
G3BP2	0	.	GRCh38	chr4	75662010	75662010	+	Missense_Mutation	SNP	G	G	A	novel		KAN_S12	NORMAL	G	G																c.16C>T	p.Pro6Ser	p.P6S	ENST00000359707	2/12	14	12	2				G3BP2,missense_variant,p.Pro6Ser,ENST00000359707,NM_203505.2;G3BP2,missense_variant,p.Pro6Ser,ENST00000395719,NM_012297.4;G3BP2,missense_variant,p.Pro6Ser,ENST00000357854,NM_203504.2;G3BP2,missense_variant,p.Pro6Ser,ENST00000503660,;G3BP2,missense_variant,p.Pro6Ser,ENST00000507745,;G3BP2,missense_variant,p.Pro6Ser,ENST00000511146,;G3BP2,missense_variant,p.Pro6Ser,ENST00000511868,;G3BP2,missense_v…	A	ENSG00000138757	ENST00000359707	Transcript
USO1	0	.	GRCh38	chr4	75752415	75752415	+	Missense_Mutation	SNP	G	G	A	novel		KAN_S12	NORMAL	G	G																c.109G>A	p.Asp37Asn	p.D37N	ENST00000264904	2/26	13	11	2				USO1,missense_variant,p.Asp37Asn,ENST00000264904,NM_001290049.1;USO1,missense_variant,p.Asp37Asn,ENST00000514213,NM_003715.3;	A	ENSG00000138768	ENST00000264904	Transcript
NUP54	0	.	GRCh38	chr4	76136210	76136210	+	Missense_Mutation	SNP	T	T	A	novel		KAN_S12	NORMAL	T	T																c.498A>T	p.Gln166His	p.Q166H	ENST00000264883	4/12	9	7	2				NUP54,missense_variant,p.Gln166His,ENST00000264883,NM_017426.3;NUP54,missense_variant,p.Gln118His,ENST00000514987,NM_001278603.1;NUP54,non_coding_transcript_exon_variant,,ENST00000515460,;NUP54,non_coding_transcript_exon_variant,,ENST00000514307,;NUP54,downstream_gene_variant,,ENST00000506098,;NUP54,intron_variant,,ENST00000507257,;NUP54,intron_variant,,ENST00000502850,;NUP54,intron_variant,,ENST…	A	ENSG00000138750	ENST00000264883	Transcript
SCARB2	0	.	GRCh38	chr4	76195830	76195830	+	Missense_Mutation	SNP	T	T	C	novel		KAN_S12	NORMAL	T	T																c.152A>G	p.Asp51Gly	p.D51G	ENST00000264896	2/12	10	8	2				SCARB2,missense_variant,p.Asp51Gly,ENST00000264896,NM_005506.3;SCARB2,missense_variant,p.Asp51Gly,ENST00000452464,NM_001204255.1;SCARB2,missense_variant,p.Asp51Gly,ENST00000509994,;SCARB2,non_coding_transcript_exon_variant,,ENST00000502908,;	C	ENSG00000138760	ENST00000264896	Transcript
SEPT11	0	.	GRCh38	chr4	77030856	77030856	+	Missense_Mutation	SNP	A	A	G	novel		KAN_S12	NORMAL	A	A																c.1190a>G	p.Glu397Gly	p.E397G	ENST00000510515	11/12	11	9	2				SEPT11,missense_variant,p.Glu387Gly,ENST00000264893,NM_018243.3;SEPT11,missense_variant,p.Glu387Gly,ENST00000502584,;SEPT11,missense_variant,p.Glu387Gly,ENST00000505788,;SEPT11,missense_variant,p.Glu397Gly,ENST00000510515,NM_001306147.1;SEPT11,missense_variant,p.Glu116Gly,ENST00000506731,;SEPT11,missense_variant,p.Glu40Gly,ENST00000502401,;SEPT11,downstream_gene_variant,,ENST00000510641,;SEPT11,n…	G	ENSG00000138758	ENST00000510515	Transcript
SEPT11	0	.	GRCh38	chr4	77030858	77030858	+	Missense_Mutation	SNP	C	C	T	novel		KAN_S12	NORMAL	C	C																c.1192C>T	p.Leu398Phe	p.L398F	ENST00000510515	11/12	11	9	2				SEPT11,missense_variant,p.Leu388Phe,ENST00000264893,NM_018243.3;SEPT11,missense_variant,p.Leu388Phe,ENST00000502584,;SEPT11,missense_variant,p.Leu388Phe,ENST00000505788,;SEPT11,missense_variant,p.Leu398Phe,ENST00000510515,NM_001306147.1;SEPT11,missense_variant,p.Leu117Phe,ENST00000506731,;SEPT11,missense_variant,p.Leu41Phe,ENST00000502401,;SEPT11,downstream_gene_variant,,ENST00000510641,;SEPT11,n…	T	ENSG00000138758	ENST00000510515	Transcript
MRPL1	0	.	GRCh38	chr4	77894154	77894154	+	Missense_Mutation	SNP	A	A	T	novel		KAN_S12	NORMAL	A	A																c.574A>T	p.Ile192Phe	p.I192F	ENST00000315567	6/9	5	3	2				MRPL1,missense_variant,p.Ile192Phe,ENST00000315567,NM_020236.3;MRPL1,missense_variant,p.Ile146Phe,ENST00000502384,;MRPL1,non_coding_transcript_exon_variant,,ENST00000506674,;	T	ENSG00000169288	ENST00000315567	Transcript
MRPL1	0	.	GRCh38	chr4	77894161	77894161	+	Missense_Mutation	SNP	C	C	G	novel		KAN_S12	NORMAL	C	C																c.581C>G	p.Ala194Gly	p.A194G	ENST00000315567	6/9	6	4	2				MRPL1,missense_variant,p.Ala194Gly,ENST00000315567,NM_020236.3;MRPL1,missense_variant,p.Ala148Gly,ENST00000502384,;MRPL1,non_coding_transcript_exon_variant,,ENST00000506674,;	G	ENSG00000169288	ENST00000315567	Transcript
FRAS1	0	.	GRCh38	chr4	78363663	78363663	+	Missense_Mutation	SNP	A	A	G	novel		KAN_S12	NORMAL	A	A																c.2573A>G	p.Lys858Arg	p.K858R	ENST00000512123	21/74	14	12	2				FRAS1,missense_variant,p.Lys858Arg,ENST00000512123,NM_025074.6;FRAS1,missense_variant,p.Lys858Arg,ENST00000325942,NM_001166133.1;FRAS1,intron_variant,,ENST00000264899,;	G	ENSG00000138759	ENST00000512123	Transcript
FRAS1	0	.	GRCh38	chr4	78418994	78418994	+	Missense_Mutation	SNP	T	T	A	novel		KAN_S12	NORMAL	T	T																c.4471T>A	p.Phe1491Ile	p.F1491I	ENST00000512123	33/74	6	4	2				FRAS1,missense_variant,p.Phe1491Ile,ENST00000512123,NM_025074.6;FRAS1,missense_variant,p.Phe1491Ile,ENST00000325942,NM_001166133.1;FRAS1,intron_variant,,ENST00000264899,;FRAS1,upstream_gene_variant,,ENST00000510944,;	A	ENSG00000138759	ENST00000512123	Transcript
FRAS1	0	.	GRCh38	chr4	78450249	78450249	+	Missense_Mutation	SNP	G	G	T	novel		KAN_S12	NORMAL	G	G																c.6373G>T	p.Gly2125Trp	p.G2125W	ENST00000512123	45/74	12	10	2				FRAS1,missense_variant,p.Gly2125Trp,ENST00000512123,NM_025074.6;FRAS1,downstream_gene_variant,,ENST00000325942,NM_001166133.1;FRAS1,downstream_gene_variant,,ENST00000264899,;FRAS1,downstream_gene_variant,,ENST00000510944,;FRAS1,non_coding_transcript_exon_variant,,ENST00000509802,;	T	ENSG00000138759	ENST00000512123	Transcript
BMP2K	0	.	GRCh38	chr4	78911343	78911343	+	Missense_Mutation	SNP	T	T	A	novel		KAN_S12	NORMAL	T	T																c.2796T>A	p.Phe932Leu	p.F932L	ENST00000335016	16/16	14	12	2				BMP2K,missense_variant,p.Phe625Leu,ENST00000502613,;BMP2K,missense_variant,p.Phe932Leu,ENST00000335016,NM_198892.1;BMP2K,3_prime_UTR_variant,,ENST00000628286,;PAQR3,downstream_gene_variant,,ENST00000512733,NM_001040202.1;PAQR3,downstream_gene_variant,,ENST00000515541,;PAQR3,downstream_gene_variant,,ENST00000503343,;PAQR3,3_prime_UTR_variant,,ENST00000511594,;PAQR3,intron_variant,,ENST00000342820,…	A	ENSG00000138756	ENST00000335016	Transcript
FGF5	0	.	GRCh38	chr4	80266999	80266999	+	Missense_Mutation	SNP	G	G	T	novel		KAN_S12	NORMAL	G	G																c.175G>T	p.Ala59Ser	p.A59S	ENST00000312465	1/3	10	8	2				FGF5,missense_variant,p.Ala59Ser,ENST00000456523,NM_033143.2;FGF5,missense_variant,p.Ala59Ser,ENST00000312465,NM_004464.3;FGF5,non_coding_transcript_exon_variant,,ENST00000380628,;FGF5,upstream_gene_variant,,ENST00000503413,;FGF5,missense_variant,p.Ala20Ser,ENST00000507780,;	T	ENSG00000138675	ENST00000312465	Transcript
C4orf22	0	.	GRCh38	chr4	80963572	80963572	+	Missense_Mutation	SNP	A	A	C	novel		KAN_S12	NORMAL	A	A																c.713A>C	p.Gln238Pro	p.Q238P	ENST00000508675	7/7	12	10	2				C4orf22,missense_variant,p.Gln221Pro,ENST00000358105,NM_152770.2;C4orf22,missense_variant,p.Gln238Pro,ENST00000508675,NM_001206997.1;C4orf22,missense_variant,p.Gln63Pro,ENST00000621014,;C4orf22,non_coding_transcript_exon_variant,,ENST00000508314,;	C	ENSG00000197826	ENST00000508675	Transcript
THAP9	0	.	GRCh38	chr4	82918442	82918442	+	Missense_Mutation	SNP	C	C	T	novel		KAN_S12	NORMAL	C	C																c.2230C>T	p.Leu744Phe	p.L744F	ENST00000302236	5/5	12	10	2				THAP9,missense_variant,p.Leu744Phe,ENST00000302236,NM_024672.5;LIN54,intron_variant,,ENST00000505905,;THAP9,3_prime_UTR_variant,,ENST00000505901,;THAP9,downstream_gene_variant,,ENST00000506208,;	T	ENSG00000168152	ENST00000302236	Transcript
COQ2	0	.	GRCh38	chr4	83264224	83264224	+	Missense_Mutation	SNP	C	C	A	novel		KAN_S12	NORMAL	C	C																c.1241g>T	p.Gly414Val	p.G414V	ENST00000311469	7/7	3	1	2				COQ2,missense_variant,p.Gly414Val,ENST00000311469,NM_015697.7;COQ2,downstream_gene_variant,,ENST00000311461,;COQ2,3_prime_UTR_variant,,ENST00000503915,;COQ2,intron_variant,,ENST00000503391,;	A	ENSG00000173085	ENST00000311469	Transcript
COQ2	0	.	GRCh38	chr4	83284905	83284905	+	Missense_Mutation	SNP	T	T	A	novel		KAN_S12	NORMAL	T	T																c.10A>T	p.Ile4Phe	p.I4F	ENST00000311469	1/7	9	7	2				COQ2,missense_variant,p.Ile4Phe,ENST00000311469,NM_015697.7;COQ2,upstream_gene_variant,,ENST00000311461,;COQ2,upstream_gene_variant,,ENST00000514935,;COQ2,upstream_gene_variant,,ENST00000503391,;	A	ENSG00000173085	ENST00000311469	Transcript
FAM175A	0	.	GRCh38	chr4	83463536	83463536	+	Missense_Mutation	SNP	G	G	C	novel		KAN_S12	NORMAL	G	G																c.754C>G	p.Arg252Gly	p.R252G	ENST00000321945	8/9	19	16	3				FAM175A,missense_variant,p.Arg252Gly,ENST00000321945,NM_139076.2;FAM175A,missense_variant,p.Arg203Gly,ENST00000506553,;MRPS18C,intron_variant,,ENST00000509970,;MRPS18C,downstream_gene_variant,,ENST00000295491,NM_016067.3;FAM175A,downstream_gene_variant,,ENST00000505489,;MRPS18C,downstream_gene_variant,,ENST00000507019,NM_001297767.1;FAM175A,downstream_gene_variant,,ENST00000611288,;MRPS18C,downst…	C	ENSG00000163322	ENST00000321945	Transcript
WDFY3	0	.	GRCh38	chr4	84691774	84691774	+	Missense_Mutation	SNP	G	G	A	novel		KAN_S12	NORMAL	G	G																c.9061C>T	p.Pro3021Ser	p.P3021S	ENST00000295888	60/68	3	1	2				WDFY3,missense_variant,p.Pro3021Ser,ENST00000295888,NM_014991.4;WDFY3,missense_variant,p.Pro624Ser,ENST00000514711,;RN7SL552P,upstream_gene_variant,,ENST00000462094,;	A	ENSG00000163625	ENST00000295888	Transcript
WDFY3	0	.	GRCh38	chr4	84741879	84741879	+	Missense_Mutation	SNP	T	T	C	novel		KAN_S12	NORMAL	T	T																c.6116A>G	p.Gln2039Arg	p.Q2039R	ENST00000295888	38/68	11	9	2				WDFY3,missense_variant,p.Gln2039Arg,ENST00000295888,NM_014991.4;WDFY3,upstream_gene_variant,,ENST00000504839,;	C	ENSG00000163625	ENST00000295888	Transcript
WDFY3	0	.	GRCh38	chr4	84775132	84775132	+	Missense_Mutation	SNP	G	G	A	novel		KAN_S12	NORMAL	G	G																c.4525C>T	p.Leu1509Phe	p.L1509F	ENST00000295888	28/68	8	6	2				WDFY3,missense_variant,p.Leu1509Phe,ENST00000295888,NM_014991.4;	A	ENSG00000163625	ENST00000295888	Transcript
WDFY3	0	.	GRCh38	chr4	84836939	84836939	+	Missense_Mutation	SNP	A	A	G	novel		KAN_S12	NORMAL	A	A																c.566T>C	p.Val189Ala	p.V189A	ENST00000295888	7/68	8	6	2				WDFY3,missense_variant,p.Val189Ala,ENST00000295888,NM_014991.4;WDFY3,downstream_gene_variant,,ENST00000514071,;WDFY3,non_coding_transcript_exon_variant,,ENST00000426414,;	G	ENSG00000163625	ENST00000295888	Transcript
AFF1	0	.	GRCh38	chr4	87125118	87125118	+	Missense_Mutation	SNP	T	T	C	novel		KAN_S12	NORMAL	T	T																c.2548T>C	p.Ser850Pro	p.S850P	ENST00000395146	13/21	12	10	2				AFF1,missense_variant,p.Ser843Pro,ENST00000307808,NM_005935.3,NM_001313959.1;AFF1,missense_variant,p.Ser850Pro,ENST00000395146,NM_001166693.2;AFF1,missense_variant,p.Ser843Pro,ENST00000544085,NM_001313960.1;AFF1,non_coding_transcript_exon_variant,,ENST00000503369,;	C	ENSG00000172493	ENST00000395146	Transcript
SPP1	0	.	GRCh38	chr4	87982841	87982841	+	Missense_Mutation	SNP	A	A	T	novel		KAN_S12	NORMAL	A	A																c.890A>T	p.His297Leu	p.H297L	ENST00000395080	7/7	12	10	2				SPP1,missense_variant,p.His283Leu,ENST00000237623,NM_000582.2;SPP1,missense_variant,p.His275Leu,ENST00000614857,NM_001251830.1;SPP1,missense_variant,p.His297Leu,ENST00000395080,NM_001040058.1;SPP1,missense_variant,p.His270Leu,ENST00000360804,NM_001040060.1;SPP1,downstream_gene_variant,,ENST00000508233,NM_001251829.1;SPP1,non_coding_transcript_exon_variant,,ENST00000509659,;SPP1,downstream_gene_va…	T	ENSG00000118785	ENST00000395080	Transcript
PKD2	0	.	GRCh38	chr4	88008299	88008299	+	Missense_Mutation	SNP	G	G	T	novel		KAN_S12	NORMAL	G	G																c.566G>T	p.Trp189Leu	p.W189L	ENST00000237596	1/15	14	12	2				PKD2,missense_variant,p.Trp189Leu,ENST00000237596,NM_000297.3;PKD2,non_coding_transcript_exon_variant,,ENST00000506727,;	T	ENSG00000118762	ENST00000237596	Transcript
PKD2	0	.	GRCh38	chr4	88046842	88046842	+	Missense_Mutation	SNP	G	G	C	novel		KAN_S12	NORMAL	G	G																c.1520G>C	p.Trp507Ser	p.W507S	ENST00000237596	6/15	5	3	2				PKD2,missense_variant,p.Trp507Ser,ENST00000237596,NM_000297.3;PKD2,intron_variant,,ENST00000508588,;PKD2,downstream_gene_variant,,ENST00000506367,;	C	ENSG00000118762	ENST00000237596	Transcript
HERC5	0	.	GRCh38	chr4	88459389	88459389	+	Missense_Mutation	SNP	A	G	G	rs75070724		KAN_S12	NORMAL	A	A																c.308A>G	p.Asp103Gly	p.D103G	ENST00000264350	2/23	8	0	8				HERC5,missense_variant,p.Asp103Gly,ENST00000264350,NM_016323.3;HERC5,non_coding_transcript_exon_variant,,ENST00000508695,;	G	ENSG00000138646	ENST00000264350	Transcript
HERC5	0	.	GRCh38	chr4	88460149	88460149	+	Nonsense_Mutation	SNP	C	C	A	novel		KAN_S12	NORMAL	C	C																c.444C>A	p.Tyr148Ter	p.Y148*	ENST00000264350	3/23	8	6	2				HERC5,stop_gained,p.Tyr148Ter,ENST00000264350,NM_016323.3;HERC5,non_coding_transcript_exon_variant,,ENST00000508695,;	A	ENSG00000138646	ENST00000264350	Transcript
HERC5	0	.	GRCh38	chr4	88463976	88463976	+	Missense_Mutation	SNP	C	C	G	novel		KAN_S12	NORMAL	C	C																c.902C>G	p.Ala301Gly	p.A301G	ENST00000264350	6/23	14	12	2				HERC5,missense_variant,p.Ala301Gly,ENST00000264350,NM_016323.3;HERC5,upstream_gene_variant,,ENST00000508159,;HERC5,downstream_gene_variant,,ENST00000508695,;	G	ENSG00000138646	ENST00000264350	Transcript
HERC3	0	.	GRCh38	chr4	88676356	88676356	+	Missense_Mutation	SNP	A	A	C	novel		KAN_S12	NORMAL	A	A																c.1958A>C	p.Tyr653Ser	p.Y653S	ENST00000402738	18/26	4	2	2				HERC3,missense_variant,p.Tyr653Ser,ENST00000402738,NM_014606.2,NM_001271602.1;HERC3,missense_variant,p.Tyr653Ser,ENST00000264345,;HERC3,missense_variant,p.Tyr46Ser,ENST00000512194,;	C	ENSG00000138641	ENST00000402738	Transcript
HERC3	0	.	GRCh38	chr4	88676362	88676362	+	Missense_Mutation	SNP	T	T	C	novel		KAN_S12	NORMAL	T	T																c.1964T>C	p.Phe655Ser	p.F655S	ENST00000402738	18/26	4	2	2				HERC3,missense_variant,p.Phe655Ser,ENST00000402738,NM_014606.2,NM_001271602.1;HERC3,missense_variant,p.Phe655Ser,ENST00000264345,;HERC3,missense_variant,p.Phe48Ser,ENST00000512194,;	C	ENSG00000138641	ENST00000402738	Transcript
MMRN1	0	.	GRCh38	chr4	89923178	89923178	+	Missense_Mutation	SNP	G	G	T	novel		KAN_S12	NORMAL	G	G																c.861G>T	p.Gln287His	p.Q287H	ENST00000394980	5/9	8	6	2				MMRN1,missense_variant,p.Gln287His,ENST00000394980,;MMRN1,missense_variant,p.Gln287His,ENST00000264790,NM_007351.2;MMRN1,missense_variant,p.Gln29His,ENST00000508372,;	T	ENSG00000138722	ENST00000394980	Transcript
GRID2	0	.	GRCh38	chr4	93216879	93216879	+	Missense_Mutation	SNP	G	G	A	novel		KAN_S12	NORMAL	G	G																c.931G>A	p.Asp311Asn	p.D311N	ENST00000282020	6/16	8	6	2				GRID2,missense_variant,p.Asp311Asn,ENST00000282020,NM_001510.3;GRID2,missense_variant,p.Asp230Asn,ENST00000611049,;GRID2,missense_variant,p.Asp216Asn,ENST00000510992,NM_001286838.1;GRID2,5_prime_UTR_variant,,ENST00000512631,;GRID2,non_coding_transcript_exon_variant,,ENST00000505687,;	A	ENSG00000152208	ENST00000282020	Transcript
RAP1GDS1	0	.	GRCh38	chr4	98436975	98436975	+	Missense_Mutation	SNP	G	G	C	novel		KAN_S12	NORMAL	G	G																c.1606G>C	p.Val536Leu	p.V536L	ENST00000339360	14/15	10	8	2				RAP1GDS1,missense_variant,p.Val535Leu,ENST00000408927,NM_001100427.1;RAP1GDS1,missense_variant,p.Val535Leu,ENST00000453712,NM_021159.4;RAP1GDS1,missense_variant,p.Val536Leu,ENST00000339360,NM_001100426.1;RAP1GDS1,missense_variant,p.Val487Leu,ENST00000380158,NM_001100428.1;RAP1GDS1,missense_variant,p.Val486Leu,ENST00000408900,NM_001100429.1;RAP1GDS1,missense_variant,p.Val444Leu,ENST00000264572,NM_…	C	ENSG00000138698	ENST00000339360	Transcript
EIF4E	0	.	GRCh38	chr4	98885007	98885007	+	Missense_Mutation	SNP	C	C	T	novel		KAN_S12	NORMAL	C	C																c.547G>A	p.Ala183Thr	p.A183T	ENST00000505992	7/8	8	6	2				EIF4E,missense_variant,p.Ala152Thr,ENST00000450253,NM_001968.3;EIF4E,missense_variant,p.Ala180Thr,ENST00000504432,;EIF4E,missense_variant,p.Ala172Thr,ENST00000280892,NM_001130678.1;EIF4E,missense_variant,p.Ala183Thr,ENST00000505992,NM_001130679.1;EIF4E,intron_variant,,ENST00000511644,;EIF4E,non_coding_transcript_exon_variant,,ENST00000505194,;EIF4E,3_prime_UTR_variant,,ENST00000515638,;EIF4E,down…	T	ENSG00000151247	ENST00000505992	Transcript
ADH4	0	.	GRCh38	chr4	99143185	99143185	+	Missense_Mutation	SNP	G	G	T	novel		KAN_S12	NORMAL	G	G																c.56C>A	p.Ser19Tyr	p.S19Y	ENST00000508393	2/10	11	9	2				ADH4,missense_variant,p.Ser19Tyr,ENST00000508393,NM_001306172.1,NM_001306171.1;ADH4,missense_variant,p.Ser19Tyr,ENST00000505590,;ADH4,missense_variant,p.Ser19Tyr,ENST00000512499,;ADH4,intron_variant,,ENST00000265512,NM_000670.4;ADH4,intron_variant,,ENST00000629236,;ADH4,intron_variant,,ENST00000504125,;RP11-696N14.1,intron_variant,,ENST00000500358,;ADH4,non_coding_transcript_exon_variant,,ENST000…	T	ENSG00000198099	ENST00000508393	Transcript
C4orf17	0	.	GRCh38	chr4	99539354	99539354	+	Missense_Mutation	SNP	G	G	T	novel		KAN_S12	NORMAL	G	G																c.820G>T	p.Gly274Trp	p.G274W	ENST00000326581	7/9	8	6	2				C4orf17,missense_variant,p.Gly274Trp,ENST00000514652,;C4orf17,missense_variant,p.Gly274Trp,ENST00000326581,NM_032149.2;C4orf17,3_prime_UTR_variant,,ENST00000477187,;	T	ENSG00000138813	ENST00000326581	Transcript
C4orf17	0	.	GRCh38	chr4	99539357	99539357	+	Missense_Mutation	SNP	G	G	A	novel		KAN_S12	NORMAL	G	G																c.823G>A	p.Asp275Asn	p.D275N	ENST00000326581	7/9	7	5	2				C4orf17,missense_variant,p.Asp275Asn,ENST00000514652,;C4orf17,missense_variant,p.Asp275Asn,ENST00000326581,NM_032149.2;C4orf17,3_prime_UTR_variant,,ENST00000477187,;	A	ENSG00000138813	ENST00000326581	Transcript
NFKB1	0	.	GRCh38	chr4	102606588	102606588	+	Missense_Mutation	SNP	G	G	T	rs149211506		KAN_S12	NORMAL	G	G																c.1845G>T	p.Leu615Phe	p.L615F	ENST00000226574	17/24	73	33	40				NFKB1,missense_variant,p.Leu615Phe,ENST00000226574,NM_003998.3;NFKB1,missense_variant,p.Leu434Phe,ENST00000600343,;NFKB1,missense_variant,p.Leu614Phe,ENST00000505458,NM_001319226.1;NFKB1,missense_variant,p.Leu614Phe,ENST00000394820,NM_001165412.1;	T	ENSG00000109320	ENST00000226574	Transcript
SLC9B1	0	.	GRCh38	chr4	102901326	102901327	+	Frame_Shift_Del	DEL	AC	AC	-	rs753242024		KAN_S12	NORMAL	AC	AC																c.1338_1339delGT	p.Leu447ArgfsTer47	p.L447Rfs*47	ENST00000296422	12/12	34	20	14				SLC9B1,frameshift_variant,p.Leu447ArgfsTer47,ENST00000296422,NM_139173.3;SLC9B1,intron_variant,,ENST00000394789,NM_001100874.2;SLC9B1,downstream_gene_variant,,ENST00000511253,;SLC9B1,non_coding_transcript_exon_variant,,ENST00000512651,;SLC9B1,non_coding_transcript_exon_variant,,ENST00000509614,;SLC9B1,3_prime_UTR_variant,,ENST00000504216,;SLC9B1,intron_variant,,ENST00000514972,;SLC9B1,intron_vari…	-	ENSG00000164037	ENST00000296422	Transcript
SLC9B1	0	.	GRCh38	chr4	102905600	102905600	+	Missense_Mutation	SNP	T	T	C	novel		KAN_S12	NORMAL	T	T																c.1246A>G	p.Thr416Ala	p.T416A	ENST00000296422	11/12	9	6	3				SLC9B1,missense_variant,p.Thr416Ala,ENST00000296422,NM_139173.3;SLC9B1,missense_variant,p.Thr416Ala,ENST00000394789,NM_001100874.2;SLC9B1,downstream_gene_variant,,ENST00000511253,;SLC9B1,intron_variant,,ENST00000512651,;SLC9B1,intron_variant,,ENST00000509614,;SLC9B1,3_prime_UTR_variant,,ENST00000514972,;SLC9B1,3_prime_UTR_variant,,ENST00000503584,;SLC9B1,3_prime_UTR_variant,,ENST00000504216,;SLC9…	C	ENSG00000164037	ENST00000296422	Transcript
SLC9B1	0	.	GRCh38	chr4	102911454	102911454	+	Nonsense_Mutation	SNP	G	G	A	rs75599926		KAN_S12	NORMAL	G	G																c.913C>T	p.Arg305Ter	p.R305*	ENST00000296422	8/12	36	22	14				SLC9B1,stop_gained,p.Arg305Ter,ENST00000296422,NM_139173.3;SLC9B1,stop_gained,p.Arg305Ter,ENST00000394789,NM_001100874.2;SLC9B1,stop_gained,p.Arg248Ter,ENST00000514340,;SLC9B1,stop_gained,p.Arg30Ter,ENST00000511253,;SLC9B1,intron_variant,,ENST00000512651,;SLC9B1,upstream_gene_variant,,ENST00000509614,;SLC9B1,3_prime_UTR_variant,,ENST00000514972,;SLC9B1,3_prime_UTR_variant,,ENST00000503584,;SLC9B1…	A	ENSG00000164037	ENST00000296422	Transcript
CENPE	0	.	GRCh38	chr4	103106279	103106279	+	Missense_Mutation	SNP	C	C	A	novel		KAN_S12	NORMAL	C	C																c.8049G>T	p.Gln2683His	p.Q2683H	ENST00000265148	49/49	12	10	2				CENPE,missense_variant,p.Gln2683His,ENST00000265148,NM_001813.2;CENPE,missense_variant,p.Gln2646His,ENST00000611174,;CENPE,missense_variant,p.Gln2562His,ENST00000380026,NM_001286734.1;	A	ENSG00000138778	ENST00000265148	Transcript
CENPE	0	.	GRCh38	chr4	103133816	103133816	+	Missense_Mutation	SNP	T	T	C	rs746793219		KAN_S12	NORMAL	T	T																c.6599A>G	p.Asp2200Gly	p.D2200G	ENST00000265148	41/49	7	5	2				CENPE,missense_variant,p.Asp2200Gly,ENST00000265148,NM_001813.2;CENPE,missense_variant,p.Asp2163Gly,ENST00000611174,;CENPE,missense_variant,p.Asp2079Gly,ENST00000380026,NM_001286734.1;	C	ENSG00000138778	ENST00000265148	Transcript
TET2	0	.	GRCh38	chr4	105272870	105272870	+	Missense_Mutation	SNP	T	T	G	novel		KAN_S12	NORMAL	T	T																c.4489T>G	p.Ser1497Ala	p.S1497A	ENST00000540549	10/11	10	8	2				TET2,missense_variant,p.Ser1518Ala,ENST00000513237,;TET2,missense_variant,p.Ser1497Ala,ENST00000540549,;TET2,missense_variant,p.Ser1497Ala,ENST00000380013,NM_001127208.2;TET2,3_prime_UTR_variant,,ENST00000265149,;	G	ENSG00000168769	ENST00000540549	Transcript
TBCK	0	.	GRCh38	chr4	106233629	106233629	+	Missense_Mutation	SNP	C	C	T	rs377591139		KAN_S12	NORMAL	C	C																c.1471G>A	p.Asp491Asn	p.D491N	ENST00000273980	17/27	10	8	2				TBCK,missense_variant,p.Asp491Asn,ENST00000273980,;TBCK,missense_variant,p.Asp491Asn,ENST00000432496,NM_001163436.2;TBCK,missense_variant,p.Asp452Asn,ENST00000394706,NM_001163437.2;TBCK,missense_variant,p.Asp428Asn,ENST00000361687,NM_033115.4,NM_001290768.1;TBCK,missense_variant,p.Asp491Asn,ENST00000394708,NM_001163435.2;TBCK,missense_variant,p.Asp21Asn,ENST00000503516,;TBCK,upstream_gene_variant…	T	ENSG00000145348	ENST00000273980	Transcript
CYP2U1	0	.	GRCh38	chr4	107947400	107947400	+	Missense_Mutation	SNP	G	G	T	rs142676629		KAN_S12	NORMAL	G	G																c.1151G>T	p.Arg384Ile	p.R384I	ENST00000332884	3/5	31	17	14				CYP2U1,missense_variant,p.Arg384Ile,ENST00000332884,NM_183075.2;CYP2U1,missense_variant,p.Arg175Ile,ENST00000508453,;RP11-286E11.1,intron_variant,,ENST00000513071,;	T	ENSG00000155016	ENST00000332884	Transcript
EGF	0	.	GRCh38	chr4	109943435	109943435	+	Missense_Mutation	SNP	G	G	A	novel		KAN_S12	NORMAL	G	G																c.509G>A	p.Arg170Lys	p.R170K	ENST00000265171	3/24	10	8	2				EGF,missense_variant,p.Arg170Lys,ENST00000265171,NM_001963.5;EGF,missense_variant,p.Arg170Lys,ENST00000509793,NM_001178131.2;EGF,missense_variant,p.Arg170Lys,ENST00000503392,NM_001178130.2;EGF,splice_region_variant,,ENST00000502723,;	A	ENSG00000138798	ENST00000265171	Transcript
ZGRF1	0	.	GRCh38	chr4	112539597	112539597	+	Missense_Mutation	SNP	G	G	T	novel		KAN_S12	NORMAL	G	G																c.6265c>A	p.Gln2089Lys	p.Q2089K	ENST00000505019	28/28	11	9	2				ZGRF1,missense_variant,p.Gln2089Lys,ENST00000505019,NM_018392.4;ZGRF1,missense_variant,p.Gln2089Lys,ENST00000445203,;ZGRF1,missense_variant,p.Gln224Lys,ENST00000612287,;RP11-402J6.1,intron_variant,,ENST00000504009,;ZGRF1,3_prime_UTR_variant,,ENST00000445413,;ZGRF1,non_coding_transcript_exon_variant,,ENST00000506675,;	T	ENSG00000138658	ENST00000505019	Transcript
ZGRF1	0	.	GRCh38	chr4	112619519	112619519	+	Missense_Mutation	SNP	C	C	A	novel		KAN_S12	NORMAL	C	C																c.523G>T	p.Asp175Tyr	p.D175Y	ENST00000505019	6/28	33	19	14				ZGRF1,missense_variant,p.Asp175Tyr,ENST00000505019,NM_018392.4;ZGRF1,missense_variant,p.Asp175Tyr,ENST00000445203,;ZGRF1,missense_variant,p.Asp175Tyr,ENST00000309071,;ZGRF1,incomplete_terminal_codon_variant,p.Ter175=,ENST00000503172,;ZGRF1,missense_variant,p.Asp175Tyr,ENST00000473015,;ZGRF1,3_prime_UTR_variant,,ENST00000514770,;ZGRF1,non_coding_transcript_exon_variant,,ENST00000264370,;ZGRF1,down…	A	ENSG00000138658	ENST00000505019	Transcript
LARP7	0	.	GRCh38	chr4	112644686	112644686	+	Missense_Mutation	SNP	G	G	A	novel		KAN_S12	NORMAL	G	G																c.38G>A	p.Gly13Glu	p.G13E	ENST00000509061	4/15	10	8	2				LARP7,missense_variant,p.Gly13Glu,ENST00000509061,NM_001267039.1;LARP7,missense_variant,p.Gly6Glu,ENST00000344442,NM_016648.3;LARP7,missense_variant,p.Gly6Glu,ENST00000324052,NM_015454.2;LARP7,missense_variant,p.Gly6Glu,ENST00000505034,;LARP7,missense_variant,p.Gly6Glu,ENST00000507443,;LARP7,missense_variant,p.Gly6Glu,ENST00000508577,;LARP7,missense_variant,p.Gly6Glu,ENST00000513553,;LARP7,upstre…	A	ENSG00000174720	ENST00000509061	Transcript
TNIP3	0	.	GRCh38	chr4	121154633	121154633	+	Missense_Mutation	SNP	T	T	C	novel		KAN_S12	NORMAL	T	T																c.641A>G	p.Glu214Gly	p.E214G	ENST00000509841	8/13	9	7	2				TNIP3,missense_variant,p.Glu137Gly,ENST00000057513,NM_024873.5;TNIP3,missense_variant,p.Glu207Gly,ENST00000507879,NM_001128843.2;TNIP3,missense_variant,p.Glu214Gly,ENST00000509841,NM_001244764.1;TNIP3,upstream_gene_variant,,ENST00000511909,;TNIP3,non_coding_transcript_exon_variant,,ENST00000506753,;TNIP3,non_coding_transcript_exon_variant,,ENST00000515605,;	C	ENSG00000050730	ENST00000509841	Transcript
TNIP3	0	.	GRCh38	chr4	121154636	121154636	+	Missense_Mutation	SNP	T	T	C	novel		KAN_S12	NORMAL	T	T																c.638A>G	p.Glu213Gly	p.E213G	ENST00000509841	8/13	9	7	2				TNIP3,missense_variant,p.Glu136Gly,ENST00000057513,NM_024873.5;TNIP3,missense_variant,p.Glu206Gly,ENST00000507879,NM_001128843.2;TNIP3,missense_variant,p.Glu213Gly,ENST00000509841,NM_001244764.1;TNIP3,upstream_gene_variant,,ENST00000511909,;TNIP3,non_coding_transcript_exon_variant,,ENST00000506753,;TNIP3,non_coding_transcript_exon_variant,,ENST00000515605,;	C	ENSG00000050730	ENST00000509841	Transcript
KIAA1109	0	.	GRCh38	chr4	122209243	122209243	+	Missense_Mutation	SNP	C	C	T	novel		KAN_S12	NORMAL	C	C																c.1837C>T	p.Pro613Ser	p.P613S	ENST00000264501	18/86	9	7	2				KIAA1109,missense_variant,p.Pro613Ser,ENST00000264501,;KIAA1109,missense_variant,p.Pro613Ser,ENST00000388738,NM_015312.3;KIAA1109,missense_variant,p.Pro446Ser,ENST00000424425,;KIAA1109,intron_variant,,ENST00000495260,;KIAA1109,non_coding_transcript_exon_variant,,ENST00000482114,;	T	ENSG00000138688	ENST00000264501	Transcript
KIAA1109	0	.	GRCh38	chr4	122239964	122239964	+	Missense_Mutation	SNP	T	T	C	novel		KAN_S12	NORMAL	T	T																c.4282T>C	p.Tyr1428His	p.Y1428H	ENST00000264501	29/86	47	22	25				KIAA1109,missense_variant,p.Tyr1428His,ENST00000264501,;KIAA1109,missense_variant,p.Tyr1428His,ENST00000388738,NM_015312.3;KIAA1109,upstream_gene_variant,,ENST00000446180,;KIAA1109,downstream_gene_variant,,ENST00000424425,;KIAA1109,downstream_gene_variant,,ENST00000495260,;	C	ENSG00000138688	ENST00000264501	Transcript
ADAD1	0	.	GRCh38	chr4	122383853	122383853	+	Missense_Mutation	SNP	A	A	G	rs773194081		KAN_S12	NORMAL	A	A																c.416A>G	p.Tyr139Cys	p.Y139C	ENST00000296513	5/13	28	18	10				ADAD1,missense_variant,p.Tyr139Cys,ENST00000296513,NM_139243.3;ADAD1,missense_variant,p.Tyr121Cys,ENST00000388725,NM_001159295.1;ADAD1,missense_variant,p.Tyr139Cys,ENST00000388724,NM_001159285.1;ADAD1,missense_variant,p.Tyr139Cys,ENST00000439307,;ADAD1,missense_variant,p.Tyr139Cys,ENST00000446706,;ADAD1,non_coding_transcript_exon_variant,,ENST00000492454,;ADAD1,downstream_gene_variant,,ENST000004…	G	ENSG00000164113	ENST00000296513	Transcript
ADAD1	0	.	GRCh38	chr4	122411376	122411376	+	Missense_Mutation	SNP	C	C	G	novel		KAN_S12	NORMAL	C	C																c.1003C>G	p.Gln335Glu	p.Q335E	ENST00000296513	9/13	10	8	2				ADAD1,missense_variant,p.Gln335Glu,ENST00000296513,NM_139243.3;ADAD1,missense_variant,p.Gln317Glu,ENST00000388725,NM_001159295.1;ADAD1,missense_variant,p.Gln324Glu,ENST00000388724,NM_001159285.1;ADAD1,downstream_gene_variant,,ENST00000492454,;	G	ENSG00000164113	ENST00000296513	Transcript
MAML3	0	.	GRCh38	chr4	139889910	139889921	+	In_Frame_Del	DEL	TGCTGCTGCTGC	TGCTGCTGCTGCTGC	-	novel		KAN_S12	NORMAL	TGCTGCTGCTGC	TGCTGCTGCTGC																c.1515_1526delgcagcagcagca	p.Gln507_Gln510del	p.Q507_Q510del	ENST00000509479	2/5	27	1	15				MAML3,splice_acceptor_variant,,ENST00000398940,;MAML3,inframe_deletion,p.Gln507_Gln510del,ENST00000509479,NM_018717.4;MAML3,intron_variant,,ENST00000502696,;	-	ENSG00000196782	ENST00000509479	Transcript
INPP4B	0	.	GRCh38	chr4	142124700	142124700	+	Missense_Mutation	SNP	A	A	G	rs36028457		KAN_S12	NORMAL	A	A																c.1781T>C	p.Val594Ala	p.V594A	ENST00000513000	20/27	25	13	12				INPP4B,missense_variant,p.Val594Ala,ENST00000513000,NM_003866.2;INPP4B,missense_variant,p.Val594Ala,ENST00000509777,NM_001331040.1;INPP4B,missense_variant,p.Val594Ala,ENST00000262992,NM_001101669.1;INPP4B,missense_variant,p.Val594Ala,ENST00000508116,;INPP4B,missense_variant,p.Val594Ala,ENST00000510812,;INPP4B,missense_variant,p.Val409Ala,ENST00000511838,;INPP4B,missense_variant,p.Val465Ala,ENST00…	G	ENSG00000109452	ENST00000513000	Transcript
USP38	0	.	GRCh38	chr4	143220328	143220328	+	Missense_Mutation	SNP	C	C	A	novel		KAN_S12	NORMAL	C	C																c.3001C>A	p.Gln1001Lys	p.Q1001K	ENST00000307017	10/10	11	9	2				USP38,missense_variant,p.Gln1001Lys,ENST00000307017,NM_032557.6,NM_001290326.1;USP38,downstream_gene_variant,,ENST00000510377,NM_001290325.1;USP38,3_prime_UTR_variant,,ENST00000511739,;	A	ENSG00000170185	ENST00000307017	Transcript
LRBA	0	.	GRCh38	chr4	150916680	150916680	+	Missense_Mutation	SNP	G	G	C	novel		KAN_S12	NORMAL	G	G																c.704C>G	p.Thr235Arg	p.T235R	ENST00000357115	6/58	5	3	2				LRBA,missense_variant,p.Thr235Arg,ENST00000510413,NM_001199282.2;LRBA,missense_variant,p.Thr235Arg,ENST00000357115,NM_006726.4;LRBA,missense_variant,p.Thr235Arg,ENST00000507224,;	C	ENSG00000198589	ENST00000357115	Transcript
GUCY1B3	0	.	GRCh38	chr4	155774970	155774970	+	Missense_Mutation	SNP	A	A	G	novel		KAN_S12	NORMAL	A	A																c.80A>G	p.Lys27Arg	p.K27R	ENST00000502959	3/15	11	9	2				GUCY1B3,missense_variant,p.Lys27Arg,ENST00000264424,NM_000857.3;GUCY1B3,missense_variant,p.Lys7Arg,ENST00000505764,NM_001291952.1;GUCY1B3,missense_variant,p.Lys27Arg,ENST00000502959,NM_001291951.1;GUCY1B3,missense_variant,p.Lys27Arg,ENST00000503520,NM_001291954.1;GUCY1B3,splice_region_variant,,ENST00000507146,NM_001291953.1;GUCY1B3,splice_region_variant,,ENST00000513437,;GUCY1B3,splice_region_var…	G	ENSG00000061918	ENST00000502959	Transcript
TDO2	0	.	GRCh38	chr4	155905145	155905145	+	Missense_Mutation	SNP	A	A	G	rs374991561		KAN_S12	NORMAL	A	A																c.220A>G	p.Ile74Val	p.I74V	ENST00000536354	3/12	27	14	13				TDO2,missense_variant,p.Ile74Val,ENST00000536354,NM_005651.3;TDO2,5_prime_UTR_variant,,ENST00000506072,;TDO2,5_prime_UTR_variant,,ENST00000507590,;TDO2,non_coding_transcript_exon_variant,,ENST00000503634,;TDO2,non_coding_transcript_exon_variant,,ENST00000509738,;TDO2,upstream_gene_variant,,ENST00000512584,;	G	ENSG00000151790	ENST00000536354	Transcript
RXFP1	0	.	GRCh38	chr4	158612165	158612165	+	Missense_Mutation	SNP	C	C	T	rs779333247		KAN_S12	NORMAL	C	C																c.653C>T	p.Pro218Leu	p.P218L	ENST00000423548	7/18	17	14	3				RXFP1,missense_variant,p.Pro218Leu,ENST00000423548,NM_001253727.1;RXFP1,missense_variant,p.Pro59Leu,ENST00000448688,NM_001253733.1,NM_001253732.1;RXFP1,missense_variant,p.Pro191Leu,ENST00000307765,NM_021634.3;RXFP1,missense_variant,p.Pro61Leu,ENST00000613319,NM_001253730.1;RXFP1,missense_variant,p.Pro110Leu,ENST00000460056,;RXFP1,missense_variant,p.Pro158Leu,ENST00000470033,NM_001253728.1;RXFP1,m…	T	ENSG00000171509	ENST00000423548	Transcript
FNIP2	0	.	GRCh38	chr4	158869352	158869352	+	Missense_Mutation	SNP	G	G	A	rs748156165		KAN_S12	NORMAL	G	G																c.2716G>A	p.Ala906Thr	p.A906T	ENST00000264433	13/17	12	10	2				FNIP2,missense_variant,p.Ala906Thr,ENST00000264433,NM_001323916.1,NM_020840.2;FNIP2,downstream_gene_variant,,ENST00000512986,;FNIP2,upstream_gene_variant,,ENST00000505130,;	A	ENSG00000052795	ENST00000264433	Transcript
LRRC14B	0	.	GRCh38	chr5	192352	192352	+	Missense_Mutation	SNP	G	G	A	rs78454293		KAN_S12	NORMAL	G	G																c.814N>A	p.Ala272Thr	p.A272T	ENST00000328278	1/2	686	379	307				LRRC14B,missense_variant,p.Ala272Thr,ENST00000328278,NM_001080478.1;PLEKHG4B,downstream_gene_variant,,ENST00000637938,;PLEKHG4B,downstream_gene_variant,,ENST00000283426,NM_052909.3;CCDC127,downstream_gene_variant,,ENST00000296824,NM_145265.2;CTD-2083E4.7,upstream_gene_variant,,ENST00000563761,;	A	ENSG00000185028	ENST00000328278	Transcript
ICE1	0	.	GRCh38	chr5	5489290	5489290	+	Missense_Mutation	SNP	T	T	C	novel		KAN_S12	NORMAL	T	T																c.6761N>C	p.Leu2254Pro	p.L2254P	ENST00000296564	19/19	8	6	2				ICE1,missense_variant,p.Leu2254Pro,ENST00000296564,NM_015325.2;	C	ENSG00000164151	ENST00000296564	Transcript
ICE1	0	.	GRCh38	chr5	5489294	5489294	+	Missense_Mutation	SNP	G	G	T	novel		KAN_S12	NORMAL	G	G																c.6765N>T	p.Glu2255Asp	p.E2255D	ENST00000296564	19/19	9	7	2				ICE1,missense_variant,p.Glu2255Asp,ENST00000296564,NM_015325.2;	T	ENSG00000164151	ENST00000296564	Transcript
CTNND2	0	.	GRCh38	chr5	11385015	11385015	+	Nonsense_Mutation	SNP	G	G	T	novel		KAN_S12	NORMAL	G	G																c.827N>A	p.Ser276Ter	p.S276*	ENST00000304623	7/22	7	5	2				CTNND2,stop_gained,p.Ser276Ter,ENST00000304623,NM_001288717.1,NM_001332.3;CTNND2,stop_gained,p.Ser185Ter,ENST00000511377,NM_001288715.1;CTNND2,intron_variant,,ENST00000503622,NM_001288716.1;CTNND2,intron_variant,,ENST00000502551,;CTNND2,downstream_gene_variant,,ENST00000513598,;CTNND2,non_coding_transcript_exon_variant,,ENST00000514132,;CTNND2,intron_variant,,ENST00000504354,;CTNND2,intron_varian…	T	ENSG00000169862	ENST00000304623	Transcript
DNAH5	0	.	GRCh38	chr5	13864483	13864483	+	Missense_Mutation	SNP	C	C	G	rs143567667		KAN_S12	NORMAL	C	C																c.4510N>C	p.Gly1504Arg	p.G1504R	ENST00000265104	28/79	42	22	20				DNAH5,missense_variant,p.Gly1504Arg,ENST00000265104,NM_001369.2;CTB-51A17.1,intron_variant,,ENST00000637153,;CTB-51A17.1,intron_variant,,ENST00000503244,;	G	ENSG00000039139	ENST00000265104	Transcript
PRDM9	0	.	GRCh38	chr5	23527130	23527130	+	Missense_Mutation	SNP	C	G	G	rs6875787		KAN_S12	NORMAL	C	C																c.2042N>G	p.Thr681Ser	p.T681S	ENST00000296682	11/11	44	3	41				PRDM9,missense_variant,p.Thr681Ser,ENST00000296682,NM_020227.3;PRDM9,downstream_gene_variant,,ENST00000635252,;	G	ENSG00000164256	ENST00000296682	Transcript
TARS	0	.	GRCh38	chr5	33448686	33448686	+	Missense_Mutation	SNP	C	C	A	rs141305584		KAN_S12	NORMAL	C	C																c.284N>A	p.Ala95Glu	p.A95E	ENST00000455217	3/20	24	16	8				TARS,missense_variant,p.Ala95Glu,ENST00000265112,NM_152295.4;TARS,missense_variant,p.Ala95Glu,ENST00000502553,NM_001258437.1;TARS,missense_variant,p.Ala95Glu,ENST00000455217,NM_001258438.1;TARS,missense_variant,p.Ala36Glu,ENST00000506040,;TARS,missense_variant,p.Ala95Glu,ENST00000514259,;TARS,intron_variant,,ENST00000627006,;TARS,downstream_gene_variant,,ENST00000626210,;TARS,downstream_gene_vari…	A	ENSG00000113407	ENST00000455217	Transcript
C5orf42	0	.	GRCh38	chr5	37183619	37183619	+	Missense_Mutation	SNP	G	G	T	novel		KAN_S12	NORMAL	G	G																c.4562N>A	p.Pro1521His	p.P1521H	ENST00000425232	26/52	13	11	2				C5orf42,missense_variant,p.Pro1521His,ENST00000425232,NM_023073.3;C5orf42,missense_variant,p.Pro1521His,ENST00000508244,;C5orf42,missense_variant,p.Pro569His,ENST00000514429,;C5orf42,missense_variant,p.Pro526His,ENST00000509849,;	T	ENSG00000197603	ENST00000425232	Transcript
FYB	0	.	GRCh38	chr5	39119561	39119561	+	Missense_Mutation	SNP	C	C	T	rs770697804		KAN_S12	NORMAL	C	C																c.2242N>A	p.Glu748Lys	p.E748K	ENST00000512982	15/19	6	4	2				FYB,missense_variant,p.Glu692Lys,ENST00000351578,NM_199335.3;FYB,missense_variant,p.Glu738Lys,ENST00000505428,NM_001465.4;FYB,missense_variant,p.Glu748Lys,ENST00000512982,NM_001243093.1;FYB,missense_variant,p.Glu692Lys,ENST00000515010,;	T	ENSG00000082074	ENST00000512982	Transcript
FYB	0	.	GRCh38	chr5	39119564	39119564	+	Missense_Mutation	SNP	C	C	T	novel		KAN_S12	NORMAL	C	C																c.2239N>A	p.Glu747Lys	p.E747K	ENST00000512982	15/19	6	4	2				FYB,missense_variant,p.Glu691Lys,ENST00000351578,NM_199335.3;FYB,missense_variant,p.Glu737Lys,ENST00000505428,NM_001465.4;FYB,missense_variant,p.Glu747Lys,ENST00000512982,NM_001243093.1;FYB,missense_variant,p.Glu691Lys,ENST00000515010,;	T	ENSG00000082074	ENST00000512982	Transcript
PRKAA1	0	.	GRCh38	chr5	40767466	40767466	+	Missense_Mutation	SNP	C	C	A	novel		KAN_S12	NORMAL	C	C																c.866N>T	p.Arg289Met	p.R289M	ENST00000354209	7/10	12	10	2				PRKAA1,missense_variant,p.Arg274Met,ENST00000397128,NM_006251.5;PRKAA1,missense_variant,p.Arg289Met,ENST00000354209,NM_206907.3;PRKAA1,downstream_gene_variant,,ENST00000296800,;PRKAA1,splice_region_variant,,ENST00000506652,;PRKAA1,splice_region_variant,,ENST00000505783,;PRKAA1,downstream_gene_variant,,ENST00000509874,;PRKAA1,upstream_gene_variant,,ENST00000513152,;	A	ENSG00000132356	ENST00000354209	Transcript
C6	0	.	GRCh38	chr5	41160327	41160327	+	Missense_Mutation	SNP	G	G	A	rs778000002		KAN_S12	NORMAL	G	G																c.1499N>T	p.Ala500Val	p.A500V	ENST00000263413	11/18	50	22	28				C6,missense_variant,p.Ala500Val,ENST00000263413,NM_001115131.2;C6,missense_variant,p.Ala500Val,ENST00000337836,NM_000065.3;C6,non_coding_transcript_exon_variant,,ENST00000475349,;C6,non_coding_transcript_exon_variant,,ENST00000473450,;C6,non_coding_transcript_exon_variant,,ENST00000511470,;	A	ENSG00000039537	ENST00000263413	Transcript
SELENOP	0	.	GRCh38	chr5	42806995	42806995	+	Missense_Mutation	SNP	T	T	C	novel		KAN_S12	NORMAL	T	T																c.317N>G	p.Lys106Arg	p.K106R	ENST00000514985	3/5	6	4	2				SELENOP,missense_variant,p.Lys106Arg,ENST00000514985,NM_005410.2;SELENOP,missense_variant,p.Lys106Arg,ENST00000506577,;SELENOP,missense_variant,p.Lys106Arg,ENST00000511224,NM_001085486.1;SELENOP,missense_variant,p.Lys106Arg,ENST00000514218,;SELENOP,missense_variant,p.Lys106Arg,ENST00000510965,;SELENOP,intron_variant,,ENST00000507920,;CCDC152,downstream_gene_variant,,ENST00000361970,NM_001134848.1…	C	ENSG00000250722	ENST00000514985	Transcript
HMGCS1	0	.	GRCh38	chr5	43297056	43297056	+	Missense_Mutation	SNP	A	A	C	novel		KAN_S12	NORMAL	A	A																c.685N>G	p.Leu229Val	p.L229V	ENST00000325110	5/11	28	24	4				HMGCS1,missense_variant,p.Leu229Val,ENST00000325110,NM_001324220.1,NM_001098272.2,NM_001324224.1,NM_001324222.1;HMGCS1,missense_variant,p.Leu229Val,ENST00000433297,NM_001324223.1,NM_002130.7,NM_001324219.1;HMGCS1,downstream_gene_variant,,ENST00000511774,;HMGCS1,downstream_gene_variant,,ENST00000507004,;HMGCS1,downstream_gene_variant,,ENST00000507293,;HMGCS1,upstream_gene_variant,,ENST00000508319,…	C	ENSG00000112972	ENST00000325110	Transcript
PDE4D	0	.	GRCh38	chr5	59893433	59893433	+	Missense_Mutation	SNP	A	A	G	novel		KAN_S12	NORMAL	A	A																c.190N>C	p.Ser64Pro	p.S64P	ENST00000340635	1/15	12	10	2				PDE4D,missense_variant,p.Ser64Pro,ENST00000340635,NM_001104631.1;PDE4D,intron_variant,,ENST00000502484,NM_001165899.1;PDE4D,intron_variant,,ENST00000512069,;PDE4D,upstream_gene_variant,,ENST00000405053,;PDE4D,intron_variant,,ENST00000514231,;	G	ENSG00000113448	ENST00000340635	Transcript
ZSWIM6	0	.	GRCh38	chr5	61531504	61531504	+	Missense_Mutation	SNP	T	T	C	novel		KAN_S12	NORMAL	T	T																c.2024N>C	p.Leu675Pro	p.L675P	ENST00000252744	9/14	13	11	2				ZSWIM6,missense_variant,p.Leu675Pro,ENST00000252744,NM_020928.1;	C	ENSG00000130449	ENST00000252744	Transcript
LRRC70	0	.	GRCh38	chr5	62580350	62580350	+	Nonsense_Mutation	SNP	C	C	A	novel		KAN_S12	NORMAL	C	C																c.912N>A	p.Tyr304Ter	p.Y304*	ENST00000334994	2/2	10	8	2				LRRC70,stop_gained,p.Tyr304Ter,ENST00000334994,NM_181506.4;IPO11,intron_variant,,ENST00000325324,NM_016338.4;IPO11,intron_variant,,ENST00000409296,NM_001134779.1;IPO11,intron_variant,,ENST00000511713,;IPO11,intron_variant,,ENST00000409534,;LRRC70,intron_variant,,ENST00000491184,;LRRC70,intron_variant,,ENST00000448151,;IPO11,intron_variant,,ENST00000511133,;IPO11,intron_variant,,ENST00000424533,;I…	A	ENSG00000186105	ENST00000334994	Transcript
RAD17	0	.	GRCh38	chr5	69371538	69371538	+	Missense_Mutation	SNP	C	C	A	novel		KAN_S12	NORMAL	C	C																c.23N>A	p.Pro8Gln	p.P8Q	ENST00000509734	3/18	14	12	2				RAD17,missense_variant,p.Pro8Gln,ENST00000509734,;RAD17,missense_variant,p.Pro8Gln,ENST00000380774,NM_133339.2;RAD17,5_prime_UTR_variant,,ENST00000354868,NM_133338.2;RAD17,5_prime_UTR_variant,,ENST00000507927,;RAD17,intron_variant,,ENST00000305138,NM_002873.1;RAD17,intron_variant,,ENST00000616683,NM_001278622.1;RAD17,intron_variant,,ENST00000361732,NM_133343.1;RAD17,intron_variant,,ENST0000035431…	A	ENSG00000152942	ENST00000509734	Transcript
AP3B1	0	.	GRCh38	chr5	78015546	78015546	+	Missense_Mutation	SNP	C	C	T	rs146503597		KAN_S12	NORMAL	C	C																c.2995N>A	p.Val999Met	p.V999M	ENST00000255194	26/27	29	9	20				AP3B1,missense_variant,p.Val999Met,ENST00000255194,NM_003664.4;AP3B1,missense_variant,p.Val950Met,ENST00000519295,NM_001271769.1;AP3B1,missense_variant,p.Val99Met,ENST00000522901,;AP3B1,non_coding_transcript_exon_variant,,ENST00000520122,;	T	ENSG00000132842	ENST00000255194	Transcript
JMY	0	.	GRCh38	chr5	79316289	79316289	+	Nonsense_Mutation	SNP	C	C	A	novel		KAN_S12	NORMAL	C	C																c.2949N>A	p.Cys983Ter	p.C983*	ENST00000396137	10/11	12	10	2				JMY,stop_gained,p.Cys983Ter,ENST00000396137,NM_152405.4;JMY,intron_variant,,ENST00000412001,;	A	ENSG00000152409	ENST00000396137	Transcript
PAPD4	0	.	GRCh38	chr5	79648617	79648617	+	Missense_Mutation	SNP	T	T	G	novel		KAN_S12	NORMAL	T	T																c.822N>G	p.Ser274Arg	p.S274R	ENST00000453514	9/15	10	7	3				PAPD4,missense_variant,p.Ser274Arg,ENST00000453514,NM_001114394.1,NM_173797.3,NM_001114393.1;PAPD4,missense_variant,p.Ser270Arg,ENST00000423041,NM_001297744.1;PAPD4,missense_variant,p.Ser274Arg,ENST00000296783,;PAPD4,missense_variant,p.Ser274Arg,ENST00000504233,NM_001297745.1;PAPD4,missense_variant,p.Ser274Arg,ENST00000428308,;PAPD4,upstream_gene_variant,,ENST00000504982,;PAPD4,upstream_gene_vari…	G	ENSG00000164329	ENST00000453514	Transcript
CMYA5	0	.	GRCh38	chr5	79791029	79791029	+	Missense_Mutation	SNP	G	G	C	rs200251867		KAN_S12	NORMAL	G	G																c.11749N>C	p.Gly3917Arg	p.G3917R	ENST00000446378	11/13	38	15	23				CMYA5,missense_variant,p.Gly3917Arg,ENST00000446378,NM_153610.4;CTC-431G16.2,intron_variant,,ENST00000421252,;CMYA5,non_coding_transcript_exon_variant,,ENST00000506603,;	C	ENSG00000164309	ENST00000446378	Transcript
CETN3	0	.	GRCh38	chr5	90399364	90399364	+	Nonsense_Mutation	SNP	C	C	A	novel		KAN_S12	NORMAL	C	C																c.454N>T	p.Gly152Ter	p.G152*	ENST00000522083	4/6	11	9	2				CETN3,stop_gained,p.Gly152Ter,ENST00000283122,NM_004365.3;CETN3,stop_gained,p.Gly152Ter,ENST00000522083,NM_001297765.1;CETN3,stop_gained,p.Gly152Ter,ENST00000522565,;CETN3,intron_variant,,ENST00000522864,NM_001297768.1;CETN3,3_prime_UTR_variant,,ENST00000518458,;	A	ENSG00000153140	ENST00000522083	Transcript
ADGRV1	0	.	GRCh38	chr5	90614967	90614967	+	Missense_Mutation	SNP	G	G	A	rs199798095		KAN_S12	NORMAL	G	G																c.155N>A	p.Arg52His	p.R52H	ENST00000405460	2/90	12	10	2				ADGRV1,missense_variant,p.Arg52His,ENST00000405460,NM_032119.3;ADGRV1,missense_variant,p.Arg56His,ENST00000508842,;	A	ENSG00000164199	ENST00000405460	Transcript
SLCO4C1	0	.	GRCh38	chr5	102247292	102247292	+	Missense_Mutation	SNP	T	T	G	novel		KAN_S12	NORMAL	T	T																c.1771N>C	p.Thr591Pro	p.T591P	ENST00000310954	10/13	11	9	2				SLCO4C1,missense_variant,p.Thr591Pro,ENST00000310954,NM_180991.4;	G	ENSG00000173930	ENST00000310954	Transcript
PPIP5K2	0	.	GRCh38	chr5	103154687	103154687	+	Missense_Mutation	SNP	A	A	G	novel		KAN_S12	NORMAL	A	A																c.1235N>G	p.Glu412Gly	p.E412G	ENST00000627916	11/32	3	1	2				PPIP5K2,missense_variant,p.Glu412Gly,ENST00000321521,;PPIP5K2,missense_variant,p.Glu412Gly,ENST00000627916,NM_001281471.1;PPIP5K2,missense_variant,p.Glu412Gly,ENST00000414217,NM_015216.3;PPIP5K2,missense_variant,p.Glu412Gly,ENST00000358359,NM_001276277.1;PPIP5K2,missense_variant,p.Glu412Gly,ENST00000613674,;PPIP5K2,missense_variant,p.Glu334Gly,ENST00000507921,;	G	ENSG00000145725	ENST00000627916	Transcript
TMEM232	0	.	GRCh38	chr5	110420753	110420753	+	Missense_Mutation	SNP	G	G	T	novel		KAN_S12	NORMAL	G	G																c.1801N>A	p.Gln601Lys	p.Q601K	ENST00000455884	14/14	8	6	2				TMEM232,missense_variant,p.Gln601Lys,ENST00000455884,NM_001039763.3;TMEM232,non_coding_transcript_exon_variant,,ENST00000515518,;TMEM232,intron_variant,,ENST00000507188,;TMEM232,3_prime_UTR_variant,,ENST00000512003,;TMEM232,intron_variant,,ENST00000508571,;	T	ENSG00000186952	ENST00000455884	Transcript
TMEM232	0	.	GRCh38	chr5	110420756	110420756	+	Missense_Mutation	SNP	A	A	C	novel		KAN_S12	NORMAL	A	A																c.1798N>G	p.Trp600Gly	p.W600G	ENST00000455884	14/14	4	2	2				TMEM232,missense_variant,p.Trp600Gly,ENST00000455884,NM_001039763.3;TMEM232,splice_region_variant,,ENST00000515518,;TMEM232,intron_variant,,ENST00000507188,;TMEM232,splice_region_variant,,ENST00000512003,;TMEM232,intron_variant,,ENST00000508571,;	C	ENSG00000186952	ENST00000455884	Transcript
APC	0	.	GRCh38	chr5	112839543	112839543	+	Missense_Mutation	SNP	G	G	C	rs1801166		KAN_S12	NORMAL	G	G																c.3949N>C	p.Glu1317Gln	p.E1317Q	ENST00000257430	16/16	37	23	14				APC,missense_variant,p.Glu1317Gln,ENST00000257430,NM_000038.5;APC,missense_variant,p.Glu1317Gln,ENST00000508376,NM_001127510.2;APC,downstream_gene_variant,,ENST00000512211,;APC,downstream_gene_variant,,ENST00000507379,NM_001127511.2;APC,downstream_gene_variant,,ENST00000504915,;APC,3_prime_UTR_variant,,ENST00000508624,;APC,3_prime_UTR_variant,,ENST00000502371,;CTC-554D6.1,intron_variant,,ENST0000…	C	ENSG00000134982	ENST00000257430	Transcript
KCNN2	0	.	GRCh38	chr5	114496162	114496162	+	Missense_Mutation	SNP	A	A	G	rs757076003		KAN_S12	NORMAL	A	A																c.1720N>G	p.Thr574Ala	p.T574A	ENST00000512097	9/9	10	8	2				KCNN2,missense_variant,p.Thr574Ala,ENST00000512097,;KCNN2,missense_variant,p.Thr574Ala,ENST00000264773,NM_021614.3;KCNN2,missense_variant,p.Thr577Ala,ENST00000631899,;KCNN2,missense_variant,p.Thr226Ala,ENST00000610748,NM_001278204.1;KCNN2,missense_variant,p.Thr226Ala,ENST00000503706,NM_170775.2;RP11-492A10.1,non_coding_transcript_exon_variant,,ENST00000514115,;KCNN2,downstream_gene_variant,,ENST0…	G	ENSG00000080709	ENST00000512097	Transcript
DTWD2	0	.	GRCh38	chr5	118841087	118841087	+	Missense_Mutation	SNP	T	T	C	rs144844733		KAN_S12	NORMAL	T	T																c.727N>G	p.Thr243Ala	p.T243A	ENST00000510708	6/6	14	5	9				DTWD2,missense_variant,p.Thr177Ala,ENST00000304058,NM_001308081.1;DTWD2,missense_variant,p.Thr243Ala,ENST00000510708,NM_173666.3;DTWD2,missense_variant,p.Thr147Ala,ENST00000515439,;DTWD2,splice_region_variant,,ENST00000506980,;	C	ENSG00000169570	ENST00000510708	Transcript
FTMT	0	.	GRCh38	chr5	121852097	121852097	+	Missense_Mutation	SNP	C	C	A	rs142007771		KAN_S12	NORMAL	C	C																c.134N>A	p.Pro45His	p.P45H	ENST00000321339	1/1	22	8	14				FTMT,missense_variant,p.Pro45His,ENST00000321339,NM_177478.1;	A	ENSG00000181867	ENST00000321339	Transcript
ZNF608	0	.	GRCh38	chr5	124646992	124646992	+	Missense_Mutation	SNP	C	C	G	rs138281065		KAN_S12	NORMAL	C	C																c.3392N>C	p.Ser1131Thr	p.S1131T	ENST00000306315	4/9	68	37	31				ZNF608,missense_variant,p.Ser1131Thr,ENST00000306315,NM_020747.2;ZNF608,missense_variant,p.Ser704Thr,ENST00000504926,;ZNF608,intron_variant,,ENST00000613878,;ZNF608,downstream_gene_variant,,ENST00000513986,;ZNF608,downstream_gene_variant,,ENST00000509799,;ZNF608,intron_variant,,ENST00000503896,;ZNF608,upstream_gene_variant,,ENST00000513985,;ZNF608,intron_variant,,ENST00000505686,;	G	ENSG00000168916	ENST00000306315	Transcript
SLC27A6	0	.	GRCh38	chr5	129015891	129015891	+	Missense_Mutation	SNP	G	G	A	rs866948838		KAN_S12	NORMAL	G	G																c.976N>A	p.Gly326Arg	p.G326R	ENST00000262462	5/10	16	13	3				SLC27A6,missense_variant,p.Gly326Arg,ENST00000262462,NM_014031.4,NM_001017372.2,NM_001317984.1;SLC27A6,missense_variant,p.Gly326Arg,ENST00000395266,;SLC27A6,missense_variant,p.Gly326Arg,ENST00000506176,;SLC27A6,missense_variant,p.Gly145Arg,ENST00000508645,;	A	ENSG00000113396	ENST00000262462	Transcript
FNIP1	0	.	GRCh38	chr5	131670487	131670487	+	Missense_Mutation	SNP	C	C	G	novel		KAN_S12	NORMAL	C	C																c.3084N>C	p.Met1028Ile	p.M1028I	ENST00000510461	15/18	10	8	2				FNIP1,missense_variant,p.Met780Ile,ENST00000615660,;FNIP1,missense_variant,p.Met1000Ile,ENST00000307968,NM_001008738.2;FNIP1,missense_variant,p.Met983Ile,ENST00000307954,NM_001346114.1;FNIP1,missense_variant,p.Met1028Ile,ENST00000510461,NM_133372.2;CTC-432M15.3,intron_variant,,ENST00000514667,;	G	ENSG00000217128	ENST00000510461	Transcript
KIF3A	0	.	GRCh38	chr5	132715794	132715794	+	Missense_Mutation	SNP	C	C	A	novel		KAN_S12	NORMAL	C	C																c.1092N>T	p.Gln364His	p.Q364H	ENST00000403231	8/19	11	9	2				KIF3A,missense_variant,p.Gln364His,ENST00000378746,NM_007054.6;KIF3A,missense_variant,p.Gln364His,ENST00000618515,;KIF3A,missense_variant,p.Gln364His,ENST00000378735,NM_001300792.1;KIF3A,missense_variant,p.Gln364His,ENST00000403231,NM_001300791.1;AC004237.1,intron_variant,,ENST00000628061,;AC004237.1,intron_variant,,ENST00000431165,;	A	ENSG00000131437	ENST00000403231	Transcript
DDX46	0	.	GRCh38	chr5	134773762	134773762	+	Missense_Mutation	SNP	G	G	A	novel		KAN_S12	NORMAL	G	G																c.514N>A	p.Glu172Lys	p.E172K	ENST00000452510	5/23	10	8	2				DDX46,missense_variant,p.Glu172Lys,ENST00000452510,NM_001300860.1;DDX46,missense_variant,p.Glu172Lys,ENST00000354283,NM_014829.3;DDX46,missense_variant,p.Glu124Lys,ENST00000628477,;DDX46,missense_variant,p.Glu124Lys,ENST00000507392,;DDX46,upstream_gene_variant,,ENST00000509255,;	A	ENSG00000145833	ENST00000452510	Transcript
CTNNA1	0	.	GRCh38	chr5	138824559	138824559	+	Missense_Mutation	SNP	G	G	C	rs150893072		KAN_S12	NORMAL	G	G																c.618N>C	p.Gln206His	p.Q206H	ENST00000302763	6/18	62	43	19				CTNNA1,missense_variant,p.Gln206His,ENST00000627109,NM_001290307.2;CTNNA1,missense_variant,p.Gln206His,ENST00000302763,NM_001323983.1,NM_001290309.2,NM_001323985.1,NM_001323982.1,NM_001903.4,NM_001290310.2,NM_001323986.1,NM_001323984.1;CTNNA1,missense_variant,p.Gln206His,ENST00000518825,;CTNNA1,missense_variant,p.Gln206His,ENST00000520158,;CTNNA1,missense_variant,p.Gln103His,ENST00000518910,;CTNN…	C	ENSG00000044115	ENST00000302763	Transcript
CYSTM1	0	.	GRCh38	chr5	140194481	140194481	+	Missense_Mutation	SNP	C	C	T	novel		KAN_S12	NORMAL	C	C																c.16N>T	p.Pro6Ser	p.P6S	ENST00000261811	2/3	14	12	2				CYSTM1,missense_variant,p.Pro6Ser,ENST00000261811,NM_032412.3;CYSTM1,non_coding_transcript_exon_variant,,ENST00000509589,;CYSTM1,non_coding_transcript_exon_variant,,ENST00000504227,;CYSTM1,intron_variant,,ENST00000509789,;	T	ENSG00000120306	ENST00000261811	Transcript
SRA1	0	.	GRCh38	chr5	140552044	140552044	+	Missense_Mutation	SNP	C	C	G	rs202193903		KAN_S12	NORMAL	C	C																c.328N>C	p.Val110Leu	p.V110L	ENST00000336283	3/5	67	36	30				SRA1,missense_variant,p.Val110Leu,ENST00000336283,NM_001035235.3;ANKHD1-EIF4EBP3,downstream_gene_variant,,ENST00000532219,NM_020690.5;ANKHD1-EIF4EBP3,downstream_gene_variant,,ENST00000437495,;EIF4EBP3,downstream_gene_variant,,ENST00000310331,NM_003732.2;SRA1,upstream_gene_variant,,ENST00000602657,;SRA1,non_coding_transcript_exon_variant,,ENST00000520427,;SRA1,non_coding_transcript_exon_variant,,E…	G	ENSG00000213523	ENST00000336283	Transcript
ZMAT2	0	.	GRCh38	chr5	140700895	140700895	+	Missense_Mutation	SNP	A	A	G	novel		KAN_S12	NORMAL	A	A																c.95N>G	p.Glu32Gly	p.E32G	ENST00000274712	2/6	9	7	2				ZMAT2,missense_variant,p.Glu32Gly,ENST00000274712,NM_144723.2;ZMAT2,5_prime_UTR_variant,,ENST00000519913,;HARS2,downstream_gene_variant,,ENST00000230771,NM_012208.3;HARS2,downstream_gene_variant,,ENST00000508522,NM_001278731.1;HARS2,downstream_gene_variant,,ENST00000448069,;ZMAT2,missense_variant,p.Glu31Gly,ENST00000506644,;HARS2,downstream_gene_variant,,ENST00000510104,;HARS2,downstream_gene_var…	G	ENSG00000146007	ENST00000274712	Transcript
PCDHA7	0	.	GRCh38	chr5	140834796	140834796	+	Missense_Mutation	SNP	G	A	A	rs10067182		KAN_S12	NORMAL	G	G																c.413N>A	p.Arg138Lys	p.R138K	ENST00000525929	1/4	87	0	87				PCDHA7,missense_variant,p.Arg138Lys,ENST00000525929,NM_018910.2;PCDHA7,missense_variant,p.Arg138Lys,ENST00000356878,NM_031852.1;PCDHA6,intron_variant,,ENST00000529310,NM_018909.3;PCDHA1,intron_variant,,ENST00000504120,NM_018900.3;PCDHA3,intron_variant,,ENST00000522353,NM_018906.2;PCDHA2,intron_variant,,ENST00000526136,NM_018905.2;PCDHA4,intron_variant,,ENST00000530339,NM_018907.3;PCDHA5,intron_va…	A	ENSG00000204963	ENST00000525929	Transcript
PCDHA12	0	.	GRCh38	chr5	140876830	140876830	+	Missense_Mutation	SNP	C	C	T	rs199585768		KAN_S12	NORMAL	C	C																c.1358N>T	p.Pro453Leu	p.P453L	ENST00000398631	1/4	166	81	85				PCDHA12,missense_variant,p.Pro453Leu,ENST00000398631,NM_018903.3;PCDHA12,missense_variant,p.Pro453Leu,ENST00000613593,NM_031864.2;PCDHA9,intron_variant,,ENST00000532602,NM_031857.1;PCDHA11,intron_variant,,ENST00000398640,NM_018902.4;PCDHA6,intron_variant,,ENST00000529310,NM_018909.3;PCDHA1,intron_variant,,ENST00000504120,NM_018900.3;PCDHA3,intron_variant,,ENST00000522353,NM_018906.2;PCDHA8,intron…	T	ENSG00000251664	ENST00000398631	Transcript
PCDHB3	0	.	GRCh38	chr5	141101254	141101254	+	Missense_Mutation	SNP	C	G	G			KAN_S12	NORMAL	C	C																c.605N>G	p.Pro202Arg	p.P202R	ENST00000231130	1/1	46	0	46				PCDHB3,missense_variant,p.Pro202Arg,ENST00000231130,NM_018937.4;PCDHB2,downstream_gene_variant,,ENST00000194155,NM_018936.3;PCDHB2,downstream_gene_variant,,ENST00000622947,;PCDHB3,upstream_gene_variant,,ENST00000624513,;PCDHB2,downstream_gene_variant,,ENST00000624994,;AC005754.7,intron_variant,,ENST00000607216,;AC005754.7,intron_variant,,ENST00000625128,;AC005754.7,intron_variant,,ENST00000625066…	G	ENSG00000113205	ENST00000231130	Transcript
PCDHB8	0	.	GRCh38	chr5	141180333	141180333	+	Missense_Mutation	SNP	C	C	T	rs2740583		KAN_S12	NORMAL	C	C																c.2299N>T	p.Leu767Phe	p.L767F	ENST00000239444	1/1	65	34	31				PCDHB8,missense_variant,p.Leu767Phe,ENST00000239444,NM_019120.4;PCDHB16,upstream_gene_variant,,ENST00000609684,NM_020957.3;PCDHB7,downstream_gene_variant,,ENST00000231137,NM_018940.3;PCDHB16,upstream_gene_variant,,ENST00000625044,;CH17-140K24.5,upstream_gene_variant,,ENST00000623884,;CH17-140K24.2,intron_variant,,ENST00000624192,;CH17-140K24.7,downstream_gene_variant,,ENST00000624549,;CH17-140K24…	T	ENSG00000120322	ENST00000239444	Transcript
PCDHB9	0	.	GRCh38	chr5	141188034	141188034	+	Missense_Mutation	SNP	T	T	C	rs11167743		KAN_S12	NORMAL	T	T																c.716N>C	p.Val239Ala	p.V239A	ENST00000316105	1/1	109	40	69				PCDHB9,missense_variant,p.Val239Ala,ENST00000316105,NM_019119.4;PCDHB9,intron_variant,,ENST00000624909,;PCDHB16,downstream_gene_variant,,ENST00000609684,NM_020957.3;PCDHB10,upstream_gene_variant,,ENST00000239446,NM_018930.3;PCDHB16,downstream_gene_variant,,ENST00000625044,;CH17-140K24.5,downstream_gene_variant,,ENST00000623884,;CH17-140K24.7,intron_variant,,ENST00000624549,;CH17-140K24.2,intron_v…	C	ENSG00000177839	ENST00000316105	Transcript
PCDHB9	0	.	GRCh38	chr5	141189425	141189425	+	Missense_Mutation	SNP	C	C	T	rs1811235		KAN_S12	NORMAL	C	C																c.2107N>T	p.Leu703Phe	p.L703F	ENST00000316105	1/1	71	47	24				PCDHB9,missense_variant,p.Leu703Phe,ENST00000316105,NM_019119.4;PCDHB16,downstream_gene_variant,,ENST00000609684,NM_020957.3;PCDHB10,upstream_gene_variant,,ENST00000239446,NM_018930.3;PCDHB9,downstream_gene_variant,,ENST00000624909,;CH17-140K24.5,downstream_gene_variant,,ENST00000623884,;CH17-140K24.7,intron_variant,,ENST00000624549,;CH17-140K24.2,intron_variant,,ENST00000624192,;CH17-140K24.7,up…	T	ENSG00000177839	ENST00000316105	Transcript
PCDHB10	0	.	GRCh38	chr5	141194181	141194181	+	Missense_Mutation	SNP	A	A	C	rs702386		KAN_S12	NORMAL	A	A																c.1629N>C	p.Arg543Ser	p.R543S	ENST00000239446	1/1	63	34	29				PCDHB10,missense_variant,p.Arg543Ser,ENST00000239446,NM_018930.3;PCDHB9,downstream_gene_variant,,ENST00000316105,NM_019119.4;CH17-140K24.7,intron_variant,,ENST00000624549,;CH17-140K24.2,intron_variant,,ENST00000624192,;CH17-140K24.6,upstream_gene_variant,,ENST00000625144,;	C	ENSG00000120324	ENST00000239446	Transcript
RBM27	0	.	GRCh38	chr5	146251872	146251872	+	Missense_Mutation	SNP	C	C	T	novel		KAN_S12	NORMAL	C	C																c.1441N>T	p.Pro481Ser	p.P481S	ENST00000265271	9/21	12	10	2				RBM27,missense_variant,p.Pro481Ser,ENST00000265271,NM_018989.1;RP11-449H3.3,intron_variant,,ENST00000506502,;	T	ENSG00000091009	ENST00000265271	Transcript
PPP2R2B	0	.	GRCh38	chr5	146878155	146878155	+	Missense_Mutation	SNP	G	G	C	rs766675779		KAN_S12	NORMAL	G	G																c.115N>G	p.Leu39Val	p.L39V	ENST00000394414	2/10	21	15	6				PPP2R2B,missense_variant,p.Leu39Val,ENST00000394414,NM_181674.2;PPP2R2B,missense_variant,p.Leu31Val,ENST00000394413,NM_001271900.1;PPP2R2B,5_prime_UTR_variant,,ENST00000394409,;PPP2R2B,5_prime_UTR_variant,,ENST00000453001,NM_001271948.1;PPP2R2B,5_prime_UTR_variant,,ENST00000394411,NM_181675.3;PPP2R2B,intron_variant,,ENST00000508545,NM_181678.2;PPP2R2B,intron_variant,,ENST00000504198,NM_181677.2,N…	C	ENSG00000156475	ENST00000394414	Transcript
SPINK5	0	.	GRCh38	chr5	148133874	148133874	+	Missense_Mutation	SNP	G	G	A	novel		KAN_S12	NORMAL	G	G																c.3263N>A	p.Ser1088Asn	p.S1088N	ENST00000359874	33/34	11	9	2				SPINK5,missense_variant,p.Ser1088Asn,ENST00000359874,NM_001127698.1;SPINK5,missense_variant,p.Ser1058Asn,ENST00000256084,NM_006846.3;	A	ENSG00000133710	ENST00000359874	Transcript
FAXDC2	0	.	GRCh38	chr5	154834913	154834913	+	Missense_Mutation	SNP	T	T	C	rs201539022		KAN_S12	NORMAL	T	T																c.70N>G	p.Met24Val	p.M24V	ENST00000326080	3/9	61	30	31				FAXDC2,start_lost,p.Met1?,ENST00000517938,;FAXDC2,start_lost,p.Met1?,ENST00000519501,;FAXDC2,start_lost,p.Met1?,ENST00000518651,;FAXDC2,missense_variant,p.Met24Val,ENST00000326080,NM_032385.4;FAXDC2,missense_variant,p.Met24Val,ENST00000520461,;FAXDC2,missense_variant,p.Met24Val,ENST00000520968,;FAXDC2,non_coding_transcript_exon_variant,,ENST00000523997,;FAXDC2,start_lost,p.Met1?,ENST00000522825,;…	C	ENSG00000170271	ENST00000326080	Transcript
RNF145	0	.	GRCh38	chr5	159161554	159161554	+	Missense_Mutation	SNP	G	G	T	novel		KAN_S12	NORMAL	G	G																c.1428N>A	p.Asn476Lys	p.N476K	ENST00000518802	10/11	8	6	2				RNF145,missense_variant,p.Asn446Lys,ENST00000611185,;RNF145,missense_variant,p.Asn446Lys,ENST00000424310,NM_001199383.1;RNF145,missense_variant,p.Asn446Lys,ENST00000519865,;RNF145,missense_variant,p.Asn474Lys,ENST00000274542,NM_144726.2;RNF145,missense_variant,p.Asn463Lys,ENST00000521606,NM_001199381.1;RNF145,missense_variant,p.Asn476Lys,ENST00000518802,NM_001199380.1;RNF145,missense_variant,p.As…	T	ENSG00000145860	ENST00000518802	Transcript
SLU7	0	.	GRCh38	chr5	160404510	160404510	+	Missense_Mutation	SNP	T	T	C	novel		KAN_S12	NORMAL	T	T																c.1511N>G	p.Lys504Arg	p.K504R	ENST00000297151	15/16	7	5	2				SLU7,missense_variant,p.Lys504Arg,ENST00000297151,NM_006425.4;ZBED8,upstream_gene_variant,,ENST00000408953,NM_022090.4;ZBED8,upstream_gene_variant,,ENST00000523213,NM_001303251.1;SLU7,non_coding_transcript_exon_variant,,ENST00000521320,;SLU7,downstream_gene_variant,,ENST00000520841,;SLU7,downstream_gene_variant,,ENST00000523219,;	C	ENSG00000164609	ENST00000297151	Transcript
SLU7	0	.	GRCh38	chr5	160404538	160404538	+	Missense_Mutation	SNP	T	T	C	novel		KAN_S12	NORMAL	T	T																c.1483N>G	p.Lys495Glu	p.K495E	ENST00000297151	15/16	6	4	2				SLU7,missense_variant,p.Lys495Glu,ENST00000297151,NM_006425.4;ZBED8,upstream_gene_variant,,ENST00000408953,NM_022090.4;ZBED8,upstream_gene_variant,,ENST00000523213,NM_001303251.1;SLU7,non_coding_transcript_exon_variant,,ENST00000521320,;SLU7,downstream_gene_variant,,ENST00000520841,;SLU7,downstream_gene_variant,,ENST00000523219,;	C	ENSG00000164609	ENST00000297151	Transcript
HMMR	0	.	GRCh38	chr5	163475497	163475497	+	Missense_Mutation	SNP	C	C	G	novel		KAN_S12	NORMAL	C	C																c.1093N>G	p.Gln365Glu	p.Q365E	ENST00000393915	11/18	9	7	2				HMMR,missense_variant,p.Gln365Glu,ENST00000393915,NM_001142556.1;HMMR,missense_variant,p.Gln364Glu,ENST00000358715,NM_012484.2;HMMR,missense_variant,p.Gln349Glu,ENST00000353866,NM_012485.2;HMMR,missense_variant,p.Gln278Glu,ENST00000432118,NM_001142557.1;HMMR,downstream_gene_variant,,ENST00000520345,;HMMR,downstream_gene_variant,,ENST00000522094,;	G	ENSG00000072571	ENST00000393915	Transcript
NHP2	0	.	GRCh38	chr5	178150922	178150922	+	Missense_Mutation	SNP	C	C	T	rs145890370		KAN_S12	NORMAL	C	C																c.302N>A	p.Arg101Gln	p.R101Q	ENST00000274606	3/4	169	96	73				NHP2,missense_variant,p.Arg101Gln,ENST00000274606,NM_017838.3;NHP2,missense_variant,p.Arg54Gln,ENST00000502263,;NHP2,missense_variant,p.Arg101Gln,ENST00000511078,;NHP2,missense_variant,p.Arg101Gln,ENST00000514354,;NHP2,intron_variant,,ENST00000314397,NM_001034833.1;RMND5B,downstream_gene_variant,,ENST00000515098,NM_001288794.1;RMND5B,downstream_gene_variant,,ENST00000313386,NM_022762.4;RMND5B,dow…	T	ENSG00000145912	ENST00000274606	Transcript
GRM6	0	.	GRCh38	chr5	178986522	178986522	+	Missense_Mutation	SNP	G	G	A	rs62638210		KAN_S12	NORMAL	G	G																c.1732N>T	p.Arg578Cys	p.R578C	ENST00000231188	8/10	128	51	77				GRM6,missense_variant,p.Arg578Cys,ENST00000231188,NM_000843.3;GRM6,missense_variant,p.Arg578Cys,ENST00000517717,;RP11-281O15.4,intron_variant,,ENST00000519491,;GRM6,non_coding_transcript_exon_variant,,ENST00000518082,;GRM6,upstream_gene_variant,,ENST00000519003,;	A	ENSG00000113262	ENST00000231188	Transcript
ADAMTS2	0	.	GRCh38	chr5	179137837	179137837	+	Missense_Mutation	SNP	C	C	T	rs140621260		KAN_S12	NORMAL	C	C																c.1883N>A	p.Arg628His	p.R628H	ENST00000251582	12/22	101	62	39				ADAMTS2,missense_variant,p.Arg628His,ENST00000251582,NM_014244.4;	T	ENSG00000087116	ENST00000251582	Transcript
CBY3	0	.	GRCh38	chr5	179679101	179679101	+	Missense_Mutation	SNP	G	G	A	rs187808595		KAN_S12	NORMAL	G	G																c.211N>T	p.Arg71Cys	p.R71C	ENST00000376974	2/2	88	44	44				CBY3,missense_variant,p.Arg71Cys,ENST00000376974,NM_001164444.1;CANX,intron_variant,,ENST00000514383,;HMGB3P22,non_coding_transcript_exon_variant,,ENST00000442010,;	A	ENSG00000204659	ENST00000376974	Transcript
MAML1	0	.	GRCh38	chr5	179774225	179774225	+	Missense_Mutation	SNP	A	A	C	rs148053500		KAN_S12	NORMAL	A	A																c.2399N>C	p.Asn800Thr	p.N800T	ENST00000292599	5/5	186	100	86				MAML1,missense_variant,p.Asn800Thr,ENST00000292599,NM_014757.4;MAML1,intron_variant,,ENST00000503050,;MAML1,non_coding_transcript_exon_variant,,ENST00000511027,;MAML1,downstream_gene_variant,,ENST00000507385,;	C	ENSG00000161021	ENST00000292599	Transcript
FLT4	0	.	GRCh38	chr5	180629403	180629403	+	Missense_Mutation	SNP	C	C	T	rs149373386		KAN_S12	NORMAL	C	C																c.841N>A	p.Glu281Lys	p.E281K	ENST00000261937	7/30	625	337	288				FLT4,missense_variant,p.Glu281Lys,ENST00000261937,NM_182925.4;FLT4,missense_variant,p.Glu281Lys,ENST00000393347,NM_002020.4;FLT4,missense_variant,p.Glu281Lys,ENST00000502649,;FLT4,intron_variant,,ENST00000619105,;FLT4,non_coding_transcript_exon_variant,,ENST00000424276,;FLT4,intron_variant,,ENST00000502293,;FLT4,downstream_gene_variant,,ENST00000513527,;FLT4,upstream_gene_variant,,ENST00000507059…	T	ENSG00000037280	ENST00000261937	Transcript
CAGE1	0	.	GRCh38	chr6	7373217	7373217	+	Missense_Mutation	SNP	C	C	G	novel		KAN_S12	NORMAL	C	C																c.1602G>C	p.Gln534His	p.Q534H	ENST00000502583	5/14	9	7	2				CAGE1,missense_variant,p.Gln534His,ENST00000502583,NM_001170692.1;CAGE1,missense_variant,p.Gln534His,ENST00000379918,;CAGE1,missense_variant,p.Gln398His,ENST00000296742,NM_205864.2;CAGE1,missense_variant,p.Gln534His,ENST00000338150,NM_001170693.1;CAGE1,missense_variant,p.Gln534His,ENST00000512086,;CAGE1,missense_variant,p.Gln546His,ENST00000512691,;CAGE1,downstream_gene_variant,,ENST00000509324,;…	G	ENSG00000164304	ENST00000502583	Transcript
DSP	0	.	GRCh38	chr6	7575299	7575299	+	Missense_Mutation	SNP	T	T	A	novel		KAN_S12	NORMAL	T	T																c.2441T>A	p.Ile814Lys	p.I814K	ENST00000379802	18/24	14	12	2				DSP,missense_variant,p.Ile814Lys,ENST00000379802,NM_004415.3;DSP,missense_variant,p.Ile814Lys,ENST00000418664,NM_001319034.1,NM_001008844.2;	A	ENSG00000096696	ENST00000379802	Transcript
TMEM14B	0	.	GRCh38	chr6	10758946	10758946	+	Missense_Mutation	SNP	A	A	C	novel		KAN_S12	NORMAL	A	A																c.301a>C	p.Met101Leu	p.M101L	ENST00000467317	6/6	6	4	2				TMEM14B,missense_variant,p.Met101Leu,ENST00000467317,NM_001286488.1;TMEM14B,missense_variant,p.Met67Leu,ENST00000481240,NM_001286489.1;MAK,downstream_gene_variant,,ENST00000313243,NM_005906.5;MAK,downstream_gene_variant,,ENST00000354489,NM_001242957.2;MAK,downstream_gene_variant,,ENST00000474039,;MAK,downstream_gene_variant,,ENST00000536370,NM_001242385.1;TMEM14B,downstream_gene_variant,,ENST0000…	C	ENSG00000137210	ENST00000467317	Transcript
TMEM14B	0	.	GRCh38	chr6	10758948	10758948	+	Missense_Mutation	SNP	G	G	T	novel		KAN_S12	NORMAL	G	G																c.303g>T	p.Met101Ile	p.M101I	ENST00000467317	6/6	6	4	2				TMEM14B,missense_variant,p.Met101Ile,ENST00000467317,NM_001286488.1;TMEM14B,missense_variant,p.Met67Ile,ENST00000481240,NM_001286489.1;MAK,downstream_gene_variant,,ENST00000313243,NM_005906.5;MAK,downstream_gene_variant,,ENST00000354489,NM_001242957.2;MAK,downstream_gene_variant,,ENST00000474039,;MAK,downstream_gene_variant,,ENST00000536370,NM_001242385.1;TMEM14B,downstream_gene_variant,,ENST0000…	T	ENSG00000137210	ENST00000467317	Transcript
CDKAL1	0	.	GRCh38	chr6	21065052	21065052	+	Missense_Mutation	SNP	C	C	A	novel		KAN_S12	NORMAL	C	C																c.1060C>A	p.Pro354Thr	p.P354T	ENST00000274695	12/16	12	10	2				CDKAL1,missense_variant,p.Pro354Thr,ENST00000274695,NM_017774.3;CDKAL1,missense_variant,p.Pro354Thr,ENST00000378610,;	A	ENSG00000145996	ENST00000274695	Transcript
HIST1H4F	0	.	GRCh38	chr6	26240593	26240594	+	Frame_Shift_Ins	INS	-	-	CG	novel		KAN_S12	NORMAL	-	-																c.168_169insCG	p.Gly57ArgfsTer11	p.G57Rfs*11	ENST00000244537	1/1	316	293	23				HIST1H4F,frameshift_variant,p.Gly57ArgfsTer11,ENST00000244537,NM_003540.3;	CG	ENSG00000274618	ENST00000244537	Transcript
ZKSCAN8	0	.	GRCh38	chr6	28148805	28148805	+	Missense_Mutation	SNP	T	T	A	novel		KAN_S12	NORMAL	T	T																c.398T>A	p.Ile133Asn	p.I133N	ENST00000330236	2/6	12	10	2				ZKSCAN8,missense_variant,p.Ile133Asn,ENST00000330236,NM_001278122.1,NM_006298.3,NM_001278121.1;ZKSCAN8,missense_variant,p.Ile133Asn,ENST00000457389,NM_001278119.1;ZKSCAN8,missense_variant,p.Ile133Asn,ENST00000606198,;ZKSCAN8,missense_variant,p.Ile133Asn,ENST00000536028,;	A	ENSG00000198315	ENST00000330236	Transcript
ZKSCAN8	0	.	GRCh38	chr6	28148810	28148810	+	Missense_Mutation	SNP	A	A	C	novel		KAN_S12	NORMAL	A	A																c.403A>C	p.Ile135Leu	p.I135L	ENST00000330236	2/6	11	9	2				ZKSCAN8,missense_variant,p.Ile135Leu,ENST00000330236,NM_001278122.1,NM_006298.3,NM_001278121.1;ZKSCAN8,missense_variant,p.Ile135Leu,ENST00000457389,NM_001278119.1;ZKSCAN8,missense_variant,p.Ile135Leu,ENST00000606198,;ZKSCAN8,missense_variant,p.Ile135Leu,ENST00000536028,;	C	ENSG00000198315	ENST00000330236	Transcript
OR2B3	0	.	GRCh38	chr6	29087146	29087146	+	Missense_Mutation	SNP	A	A	G	rs149723131		KAN_S12	NORMAL	A	A																c.103T>C	p.Tyr35His	p.Y35H	ENST00000377173	1/1	59	31	28				OR2B3,missense_variant,p.Tyr35His,ENST00000377173,NM_001005226.2;	G	ENSG00000204703	ENST00000377173	Transcript
HLA-A	0	.	GRCh38	chr6	29943421	29943421	+	Missense_Mutation	SNP	T	T	C	novel		KAN_S12	NORMAL	T	T																c.497T>C	p.Ile166Thr	p.I166T	ENST00000396634	5/10	67	39	28				HLA-A,missense_variant,p.Ile166Thr,ENST00000396634,;HLA-A,missense_variant,p.Ile166Thr,ENST00000376806,;HLA-A,missense_variant,p.Ile166Thr,ENST00000376809,NM_002116.7;HLA-A,missense_variant,p.Ile166Thr,ENST00000376802,;HLA-A,non_coding_transcript_exon_variant,,ENST00000496081,;HLA-A,non_coding_transcript_exon_variant,,ENST00000495183,;HLA-A,non_coding_transcript_exon_variant,,ENST00000461903,;HLA…	C	ENSG00000206503	ENST00000396634	Transcript
HLA-A	0	.	GRCh38	chr6	29943430	29943430	+	Missense_Mutation	SNP	G	G	A	novel		KAN_S12	NORMAL	G	G																c.506G>A	p.Arg169His	p.R169H	ENST00000396634	5/10	67	36	31				HLA-A,missense_variant,p.Arg169His,ENST00000396634,;HLA-A,missense_variant,p.Arg169His,ENST00000376806,;HLA-A,missense_variant,p.Arg169His,ENST00000376809,NM_002116.7;HLA-A,missense_variant,p.Arg169His,ENST00000376802,;HLA-A,non_coding_transcript_exon_variant,,ENST00000496081,;HLA-A,non_coding_transcript_exon_variant,,ENST00000495183,;HLA-A,non_coding_transcript_exon_variant,,ENST00000461903,;HLA…	A	ENSG00000206503	ENST00000396634	Transcript
[truncated: 1,541 more rows]
[truncated: 83 more columns]
