# Supplementary material for: Neuroblastoma signalling models unveil combination therapies targeting feedback-mediated resistance
Source: PLoS Comput Biol. 2021 Nov 4;17(11):e1009515. doi: 10.1371/journal.pcbi.1009515 (PMC8604339; doi:10.1371/journal.pcbi.1009515)
Supplement: S1 File — (ZIP) [file pcbi.1009515.s022.zip › TNB_characterisation/WES_TNB_mafs_snvs/KELLY_S5.maf]

#version 2.4
Hugo_Symbol	Entrez_Gene_Id	Center	NCBI_Build	Chromosome	Start_Position	End_Position	Strand	Variant_Classification	Variant_Type	Reference_Allele	Tumor_Seq_Allele1	Tumor_Seq_Allele2	dbSNP_RS	dbSNP_Val_Status	Tumor_Sample_Barcode	Matched_Norm_Sample_Barcode	Match_Norm_Seq_Allele1	Match_Norm_Seq_Allele2	Tumor_Validation_Allele1	Tumor_Validation_Allele2	Match_Norm_Validation_Allele1	Match_Norm_Validation_Allele2	Verification_Status	Validation_Status	Mutation_Status	Sequencing_Phase	Sequence_Source	Validation_Method	Score	BAM_File	Sequencer	Tumor_Sample_UUID	Matched_Norm_Sample_UUID	HGVSc	HGVSp	HGVSp_Short	Transcript_ID	Exon_Number	t_depth	t_ref_count	t_alt_count	n_depth	n_ref_count	n_alt_count	all_effects	Allele	Gene	Feature	Feature_type
SLC35E2B	0	.	GRCh38	chr1	1668373	1668373	+	Missense_Mutation	SNP	C	C	T	rs12729295		KELLY_S5	NORMAL	C	C																c.934N>A	p.Val312Ile	p.V312I	ENST00000617444	9/10	592	341	251				SLC35E2B,missense_variant,p.Val312Ile,ENST00000617444,NM_001290264.1;SLC35E2B,missense_variant,p.Val312Ile,ENST00000611123,NM_001110781.2;SLC35E2B,missense_variant,p.Arg229His,ENST00000614300,;RP11-345P4.6,upstream_gene_variant,,ENST00000596308,;SLC35E2B,non_coding_transcript_exon_variant,,ENST00000480991,;SLC35E2B,downstream_gene_variant,,ENST00000481276,;RP11-345P4.6,upstream_gene_variant,,ENST…	T	ENSG00000189339	ENST00000617444	Transcript
SLC35E2	0	.	GRCh38	chr1	1734736	1734736	+	Missense_Mutation	SNP	C	C	T	rs61777509		KELLY_S5	NORMAL	C	C																c.686N>A	p.Arg229His	p.R229H	ENST00000246421	5/6	303	117	186				SLC35E2,missense_variant,p.Arg229His,ENST00000355439,NM_001199787.1;SLC35E2,missense_variant,p.Arg229His,ENST00000246421,NM_182838.2;RP1-283E3.8,non_coding_transcript_exon_variant,,ENST00000598846,;SLC35E2,non_coding_transcript_exon_variant,,ENST00000475229,;RP1-283E3.4,intron_variant,,ENST00000424604,;RP1-283E3.4,intron_variant,,ENST00000577672,;RP1-283E3.4,downstream_gene_variant,,ENST000004170…	T	ENSG00000215790	ENST00000246421	Transcript
WRAP73	0	.	GRCh38	chr1	3631558	3631558	+	Missense_Mutation	SNP	G	A	A	rs151110688		KELLY_S5	NORMAL	G	G																c.1148N>T	p.Pro383Leu	p.P383L	ENST00000270708	11/12	279	0	279				WRAP73,missense_variant,p.Pro383Leu,ENST00000378322,;WRAP73,missense_variant,p.Pro383Leu,ENST00000270708,NM_017818.3;TPRG1L,downstream_gene_variant,,ENST00000378344,NM_182752.3;TPRG1L,downstream_gene_variant,,ENST00000344579,;WRAP73,downstream_gene_variant,,ENST00000424367,;WRAP73,downstream_gene_variant,,ENST00000465916,;WRAP73,downstream_gene_variant,,ENST00000419924,;WRAP73,downstream_gene_var…	A	ENSG00000116213	ENST00000270708	Transcript
H6PD	0	.	GRCh38	chr1	9263899	9263899	+	Missense_Mutation	SNP	G	A	A	rs113495544		KELLY_S5	NORMAL	G	G																c.1439N>A	p.Arg480Gln	p.R480Q	ENST00000602477	5/5	210	0	210				H6PD,missense_variant,p.Arg469Gln,ENST00000377403,NM_004285.3;H6PD,missense_variant,p.Arg480Gln,ENST00000602477,NM_001282587.1;H6PD,upstream_gene_variant,,ENST00000495451,;	A	ENSG00000049239	ENST00000602477	Transcript
AADACL3	0	.	GRCh38	chr1	12719616	12719616	+	Missense_Mutation	SNP	C	T	T	rs3010877		KELLY_S5	NORMAL	C	C																c.310N>T	p.Pro104Ser	p.P104S	ENST00000359318	2/4	165	0	165				AADACL3,missense_variant,p.Pro104Ser,ENST00000359318,NM_001103170.2;AADACL3,intron_variant,,ENST00000620146,;	T	ENSG00000188984	ENST00000359318	Transcript
AADACL3	0	.	GRCh38	chr1	12725527	12725527	+	Missense_Mutation	SNP	T	G	G	rs7513079		KELLY_S5	NORMAL	T	T																c.755N>G	p.Phe252Cys	p.F252C	ENST00000359318	4/4	340	3	337				AADACL3,missense_variant,p.Phe252Cys,ENST00000359318,NM_001103170.2;AADACL3,non_coding_transcript_exon_variant,,ENST00000620146,;	G	ENSG00000188984	ENST00000359318	Transcript
C1orf158	0	.	GRCh38	chr1	12760937	12760937	+	Missense_Mutation	SNP	C	T	T	rs1132185		KELLY_S5	NORMAL	C	C																c.571N>T	p.Leu191Phe	p.L191F	ENST00000614859	4/4	90	0	90				C1orf158,missense_variant,p.Leu191Phe,ENST00000614859,NM_152290.3;C1orf158,missense_variant,p.Leu153Phe,ENST00000376210,;	T	ENSG00000157330	ENST00000614859	Transcript
PRAMEF1	0	.	GRCh38	chr1	12795729	12795729	+	Missense_Mutation	SNP	A	C	C	rs1052908		KELLY_S5	NORMAL	A	A																c.1158N>C	p.Arg386Ser	p.R386S	ENST00000332296	4/4	243	0	243				PRAMEF1,missense_variant,p.Arg386Ser,ENST00000332296,NM_023013.4,NM_001291380.1;PRAMEF1,non_coding_transcript_exon_variant,,ENST00000400814,;	C	ENSG00000116721	ENST00000332296	Transcript
PRAMEF11	0	.	GRCh38	chr1	12827720	12827720	+	Missense_Mutation	SNP	T	G	G	rs2486717		KELLY_S5	NORMAL	T	T																c.404N>C	p.Lys135Thr	p.K135T	ENST00000619922	3/4	841	6	835				PRAMEF11,missense_variant,p.Lys135Thr,ENST00000619922,NM_001146344.2;RP5-845O24.8,upstream_gene_variant,,ENST00000438401,;	G	ENSG00000239810	ENST00000619922	Transcript
PRAMEF4	0	.	GRCh38	chr1	12880083	12880083	+	Missense_Mutation	SNP	A	C	C	rs3895133		KELLY_S5	NORMAL	A	A																c.898N>G	p.Phe300Val	p.F300V	ENST00000235349	4/4	44	1	43				PRAMEF4,missense_variant,p.Phe300Val,ENST00000235349,NM_001009611.4;	C	ENSG00000243073	ENST00000235349	Transcript
PRAMEF4	0	.	GRCh38	chr1	12882298	12882298	+	Missense_Mutation	SNP	T	C	C	rs61781964		KELLY_S5	NORMAL	T	T																c.431N>G	p.Lys144Arg	p.K144R	ENST00000235349	3/4	13	0	13				PRAMEF4,missense_variant,p.Lys144Arg,ENST00000235349,NM_001009611.4;	C	ENSG00000243073	ENST00000235349	Transcript
PRAMEF4	0	.	GRCh38	chr1	12882317	12882317	+	Missense_Mutation	SNP	C	G	G	rs3877226		KELLY_S5	NORMAL	C	C																c.412N>C	p.Glu138Gln	p.E138Q	ENST00000235349	3/4	18	0	18				PRAMEF4,missense_variant,p.Glu138Gln,ENST00000235349,NM_001009611.4;	G	ENSG00000243073	ENST00000235349	Transcript
PRAMEF4	0	.	GRCh38	chr1	12883379	12883379	+	Missense_Mutation	SNP	A	G	G	rs3121079		KELLY_S5	NORMAL	A	A																c.16N>C	p.Trp6Arg	p.W6R	ENST00000235349	2/4	90	0	90				PRAMEF4,missense_variant,p.Trp6Arg,ENST00000235349,NM_001009611.4;	G	ENSG00000243073	ENST00000235349	Transcript
PRAMEF10	0	.	GRCh38	chr1	12893335	12893335	+	Missense_Mutation	SNP	T	G	G	novel		KELLY_S5	NORMAL	T	T																c.1006N>C	p.Asn336His	p.N336H	ENST00000235347	4/4	590	23	567				PRAMEF10,missense_variant,p.Asn336His,ENST00000235347,NM_001039361.4;	G	ENSG00000187545	ENST00000235347	Transcript
PRAMEF10	0	.	GRCh38	chr1	12895630	12895630	+	Missense_Mutation	SNP	G	G	A	novel		KELLY_S5	NORMAL	G	G																c.218N>T	p.Pro73Leu	p.P73L	ENST00000235347	2/4	6	3	3				PRAMEF10,missense_variant,p.Pro73Leu,ENST00000235347,NM_001039361.4;	A	ENSG00000187545	ENST00000235347	Transcript
PRAMEF10	0	.	GRCh38	chr1	12895661	12895661	+	Missense_Mutation	SNP	G	G	T	novel		KELLY_S5	NORMAL	G	G																c.187N>A	p.Arg63Ser	p.R63S	ENST00000235347	2/4	6	2	4				PRAMEF10,missense_variant,p.Arg63Ser,ENST00000235347,NM_001039361.4;	T	ENSG00000187545	ENST00000235347	Transcript
PRAMEF7	0	.	GRCh38	chr1	12920302	12920302	+	Missense_Mutation	SNP	C	G	G	rs866190349		KELLY_S5	NORMAL	C	C																c.1314N>G	p.Asn438Lys	p.N438K	ENST00000616979	4/4	610	0	610				PRAMEF7,missense_variant,p.Asn438Lys,ENST00000616979,NM_001012277.4;PRAMEF7,missense_variant,p.Asn438Lys,ENST00000330881,;RNU6-1072P,upstream_gene_variant,,ENST00000384703,;	G	ENSG00000204510	ENST00000616979	Transcript
PRAMEF7	0	.	GRCh38	chr1	12920307	12920307	+	Missense_Mutation	SNP	T	T	C	rs1832597		KELLY_S5	NORMAL	T	T																c.1319N>C	p.Leu440Pro	p.L440P	ENST00000616979	4/4	590	317	273				PRAMEF7,missense_variant,p.Leu440Pro,ENST00000616979,NM_001012277.4;PRAMEF7,missense_variant,p.Leu440Pro,ENST00000330881,;RNU6-1072P,upstream_gene_variant,,ENST00000384703,;	C	ENSG00000204510	ENST00000616979	Transcript
PRAMEF6	0	.	GRCh38	chr1	12938859	12938859	+	Missense_Mutation	SNP	G	G	A	rs6604961		KELLY_S5	NORMAL	G	G																c.1247N>T	p.Pro416Leu	p.P416L	ENST00000376189	4/4	954	509	445				PRAMEF6,missense_variant,p.Pro416Leu,ENST00000376189,NM_001010889.2;PRAMEF6,missense_variant,p.Pro416Leu,ENST00000415464,;	A	ENSG00000232423	ENST00000376189	Transcript
PRAMEF6	0	.	GRCh38	chr1	12939075	12939075	+	Missense_Mutation	SNP	A	A	G	rs6604962		KELLY_S5	NORMAL	A	A																c.1031N>C	p.Leu344Pro	p.L344P	ENST00000376189	4/4	142	69	73				PRAMEF6,missense_variant,p.Leu344Pro,ENST00000376189,NM_001010889.2;PRAMEF6,missense_variant,p.Leu344Pro,ENST00000415464,;	G	ENSG00000232423	ENST00000376189	Transcript
PRAMEF6	0	.	GRCh38	chr1	12941356	12941356	+	Missense_Mutation	SNP	C	T	T	rs7419099		KELLY_S5	NORMAL	C	C																c.497N>A	p.Cys166Tyr	p.C166Y	ENST00000376189	3/4	22	0	22				PRAMEF6,missense_variant,p.Cys166Tyr,ENST00000376189,NM_001010889.2;PRAMEF6,missense_variant,p.Cys166Tyr,ENST00000415464,;	T	ENSG00000232423	ENST00000376189	Transcript
PRAMEF9	0	.	GRCh38	chr1	13176324	13176324	+	Missense_Mutation	SNP	C	G	G	rs200707086		KELLY_S5	NORMAL	C	C																c.377N>G	p.Ser126Cys	p.S126C	ENST00000415919	3/4	51	0	51				PRAMEF9,missense_variant,p.Ser126Cys,ENST00000415919,NM_001010890.2;	G	ENSG00000204505	ENST00000415919	Transcript
PRAMEF9	0	.	GRCh38	chr1	13176384	13176384	+	Missense_Mutation	SNP	A	G	G	rs199741513		KELLY_S5	NORMAL	A	A																c.437N>G	p.Gln146Arg	p.Q146R	ENST00000415919	3/4	53	4	49				PRAMEF9,missense_variant,p.Gln146Arg,ENST00000415919,NM_001010890.2;	G	ENSG00000204505	ENST00000415919	Transcript
PRAMEF9	0	.	GRCh38	chr1	13178750	13178750	+	Missense_Mutation	SNP	C	T	T	novel		KELLY_S5	NORMAL	C	C																c.1055N>T	p.Ala352Val	p.A352V	ENST00000415919	4/4	75	0	75				PRAMEF9,missense_variant,p.Ala352Val,ENST00000415919,NM_001010890.2;	T	ENSG00000204505	ENST00000415919	Transcript
PRAMEF9	0	.	GRCh38	chr1	13178835	13178835	+	Missense_Mutation	SNP	T	G	G	novel		KELLY_S5	NORMAL	T	T																c.1140N>G	p.Phe380Leu	p.F380L	ENST00000415919	4/4	133	2	131				PRAMEF9,missense_variant,p.Phe380Leu,ENST00000415919,NM_001010890.2;	G	ENSG00000204505	ENST00000415919	Transcript
PRAMEF9	0	.	GRCh38	chr1	13178951	13178951	+	Missense_Mutation	SNP	G	A	A	novel		KELLY_S5	NORMAL	G	G																c.1256N>A	p.Arg419Gln	p.R419Q	ENST00000415919	4/4	491	0	491				PRAMEF9,missense_variant,p.Arg419Gln,ENST00000415919,NM_001010890.2;	A	ENSG00000204505	ENST00000415919	Transcript
PRAMEF13	0	.	GRCh38	chr1	13198569	13198569	+	RNA	SNP	C	A	A	novel		KELLY_S5	NORMAL	C	C																n.625N>T			ENST00000625019	2/3	20	0	20				PRAMEF13,non_coding_transcript_exon_variant,,ENST00000625019,;	A	ENSG00000279169	ENST00000625019	Transcript
PRAMEF18	0	.	GRCh38	chr1	13223363	13223363	+	Missense_Mutation	SNP	G	A	A	novel		KELLY_S5	NORMAL	G	G																c.1415N>T	p.Ser472Phe	p.S472F	ENST00000624297	3/3	22	0	22				PRAMEF18,missense_variant,p.Ser472Phe,ENST00000624297,NM_001099850.2;	A	ENSG00000279804	ENST00000624297	Transcript
PRAMEF18	0	.	GRCh38	chr1	13223492	13223492	+	Missense_Mutation	SNP	A	G	G	novel		KELLY_S5	NORMAL	A	A																c.1286N>C	p.Leu429Ser	p.L429S	ENST00000624297	3/3	46	0	46				PRAMEF18,missense_variant,p.Leu429Ser,ENST00000624297,NM_001099850.2;	G	ENSG00000279804	ENST00000624297	Transcript
PRAMEF18	0	.	GRCh38	chr1	13223511	13223511	+	Missense_Mutation	SNP	T	C	C	novel		KELLY_S5	NORMAL	T	T																c.1267N>G	p.Asn423Asp	p.N423D	ENST00000624297	3/3	31	0	31				PRAMEF18,missense_variant,p.Asn423Asp,ENST00000624297,NM_001099850.2;	C	ENSG00000279804	ENST00000624297	Transcript
PRAMEF18	0	.	GRCh38	chr1	13225068	13225068	+	Missense_Mutation	SNP	A	A	G	rs61780078		KELLY_S5	NORMAL	A	A																c.659N>C	p.Leu220Pro	p.L220P	ENST00000624297	2/3	781	430	351				PRAMEF18,missense_variant,p.Leu220Pro,ENST00000624297,NM_001099850.2;	G	ENSG00000279804	ENST00000624297	Transcript
PRAMEF18	0	.	GRCh38	chr1	13225359	13225359	+	Missense_Mutation	SNP	A	G	G	rs201492352		KELLY_S5	NORMAL	A	A																c.368N>C	p.Leu123Pro	p.L123P	ENST00000624297	2/3	509	0	509				PRAMEF18,missense_variant,p.Leu123Pro,ENST00000624297,NM_001099850.2;	G	ENSG00000279804	ENST00000624297	Transcript
PRAMEF18	0	.	GRCh38	chr1	13225408	13225408	+	Missense_Mutation	SNP	T	T	A	rs201369259		KELLY_S5	NORMAL	T	T																c.319N>T	p.Met107Leu	p.M107L	ENST00000624297	2/3	309	177	132				PRAMEF18,missense_variant,p.Met107Leu,ENST00000624297,NM_001099850.2;	A	ENSG00000279804	ENST00000624297	Transcript
PRAMEF18	0	.	GRCh38	chr1	13226028	13226028	+	Missense_Mutation	SNP	C	C	T	novel		KELLY_S5	NORMAL	C	C																c.85N>A	p.Val29Ile	p.V29I	ENST00000624297	1/3	645	363	282				PRAMEF18,missense_variant,p.Val29Ile,ENST00000624297,NM_001099850.2;	T	ENSG00000279804	ENST00000624297	Transcript
PRAMEF18	0	.	GRCh38	chr1	13226052	13226052	+	Missense_Mutation	SNP	T	T	C	novel		KELLY_S5	NORMAL	T	T																c.61N>G	p.Arg21Gly	p.R21G	ENST00000624297	1/3	518	297	220				PRAMEF18,missense_variant,p.Arg21Gly,ENST00000624297,NM_001099850.2;	C	ENSG00000279804	ENST00000624297	Transcript
PRAMEF18	0	.	GRCh38	chr1	13226098	13226098	+	Missense_Mutation	SNP	G	G	T	novel		KELLY_S5	NORMAL	G	G																c.15N>A	p.Phe5Leu	p.F5L	ENST00000624297	1/3	372	216	156				PRAMEF18,missense_variant,p.Phe5Leu,ENST00000624297,NM_001099850.2;	T	ENSG00000279804	ENST00000624297	Transcript
PRAMEF18	0	.	GRCh38	chr1	13226100	13226100	+	Missense_Mutation	SNP	A	A	G	novel		KELLY_S5	NORMAL	A	A																c.13N>C	p.Phe5Leu	p.F5L	ENST00000624297	1/3	359	207	152				PRAMEF18,missense_variant,p.Phe5Leu,ENST00000624297,NM_001099850.2;	G	ENSG00000279804	ENST00000624297	Transcript
PRAMEF5	0	.	GRCh38	chr1	13260646	13260646	+	Missense_Mutation	SNP	G	G	A	novel		KELLY_S5	NORMAL	G	G																c.712N>A	p.Val238Ile	p.V238I	ENST00000622421	3/4	67	37	30				PRAMEF5,missense_variant,p.Val238Ile,ENST00000622421,NM_001013407.2;	A	ENSG00000270601	ENST00000622421	Transcript
PRAMEF5	0	.	GRCh38	chr1	13262711	13262711	+	Missense_Mutation	SNP	T	T	C	novel		KELLY_S5	NORMAL	T	T																c.1031N>C	p.Leu344Pro	p.L344P	ENST00000622421	4/4	5	2	3				PRAMEF5,missense_variant,p.Leu344Pro,ENST00000622421,NM_001013407.2;	C	ENSG00000270601	ENST00000622421	Transcript
PRAMEF5	0	.	GRCh38	chr1	13262927	13262927	+	Missense_Mutation	SNP	C	C	T	novel		KELLY_S5	NORMAL	C	C																c.1247N>T	p.Pro416Leu	p.P416L	ENST00000622421	4/4	26	11	15				PRAMEF5,missense_variant,p.Pro416Leu,ENST00000622421,NM_001013407.2;	T	ENSG00000270601	ENST00000622421	Transcript
PRAMEF5	0	.	GRCh38	chr1	13262974	13262974	+	Missense_Mutation	SNP	C	G	G	rs9442345		KELLY_S5	NORMAL	C	C																c.1294N>G	p.Pro432Ala	p.P432A	ENST00000622421	4/4	17	0	17				PRAMEF5,missense_variant,p.Pro432Ala,ENST00000622421,NM_001013407.2;	G	ENSG00000270601	ENST00000622421	Transcript
PRAMEF8	0	.	GRCh38	chr1	13281477	13281477	+	Missense_Mutation	SNP	A	A	G	novel		KELLY_S5	NORMAL	A	A																c.1319N>C	p.Leu440Pro	p.L440P	ENST00000357367	4/4	20	7	13				PRAMEF8,missense_variant,p.Leu440Pro,ENST00000357367,NM_001012276.3;PRAMEF8,missense_variant,p.Leu440Pro,ENST00000621519,;PRAMEF8,missense_variant,p.Leu440Pro,ENST00000614831,;RNU6-771P,upstream_gene_variant,,ENST00000384780,;	G	ENSG00000182330	ENST00000357367	Transcript
PRAMEF8	0	.	GRCh38	chr1	13281482	13281482	+	Missense_Mutation	SNP	G	C	C	rs9328936		KELLY_S5	NORMAL	G	G																c.1314N>G	p.Asn438Lys	p.N438K	ENST00000357367	4/4	22	0	22				PRAMEF8,missense_variant,p.Asn438Lys,ENST00000357367,NM_001012276.3;PRAMEF8,missense_variant,p.Asn438Lys,ENST00000621519,;PRAMEF8,missense_variant,p.Asn438Lys,ENST00000614831,;RNU6-771P,upstream_gene_variant,,ENST00000384780,;	C	ENSG00000182330	ENST00000357367	Transcript
PRAMEF33P	0	.	GRCh38	chr1	13306141	13306141	+	RNA	SNP	C	C	A	rs143344715		KELLY_S5	NORMAL	C	C																n.187N>A			ENST00000437300	1/3	99	53	46				PRAMEF15,intron_variant,,ENST00000613530,;PRAMEF33P,non_coding_transcript_exon_variant,,ENST00000437300,;	A	ENSG00000237700	ENST00000437300	Transcript
PRAMEF33P	0	.	GRCh38	chr1	13306172	13306172	+	RNA	SNP	C	C	T	rs200261441		KELLY_S5	NORMAL	C	C																n.218N>T			ENST00000437300	1/3	107	53	54				PRAMEF15,intron_variant,,ENST00000613530,;PRAMEF33P,non_coding_transcript_exon_variant,,ENST00000437300,;	T	ENSG00000237700	ENST00000437300	Transcript
PRAMEF33P	0	.	GRCh38	chr1	13306667	13306667	+	RNA	SNP	A	G	G	rs752151122		KELLY_S5	NORMAL	A	A																n.317N>G			ENST00000437300	2/3	197	0	197				PRAMEF15,intron_variant,,ENST00000613530,;PRAMEF33P,non_coding_transcript_exon_variant,,ENST00000437300,;	G	ENSG00000237700	ENST00000437300	Transcript
PRAMEF33P	0	.	GRCh38	chr1	13308468	13308468	+	RNA	SNP	A	A	C	rs2637920		KELLY_S5	NORMAL	A	A																n.1006N>C			ENST00000437300	3/3	22	10	12				PRAMEF15,intron_variant,,ENST00000613530,;PRAMEF33P,non_coding_transcript_exon_variant,,ENST00000437300,;	C	ENSG00000237700	ENST00000437300	Transcript
PRAMEF33P	0	.	GRCh38	chr1	13308474	13308474	+	RNA	SNP	C	G	G	rs201960966		KELLY_S5	NORMAL	C	C																n.1012N>G			ENST00000437300	3/3	10	0	10				PRAMEF15,intron_variant,,ENST00000613530,;PRAMEF33P,non_coding_transcript_exon_variant,,ENST00000437300,;	G	ENSG00000237700	ENST00000437300	Transcript
PRAMEF19	0	.	GRCh38	chr1	13371759	13371759	+	5'Flank	SNP	A	G	G	novel		KELLY_S5	NORMAL	A	A																			ENST00000376101		122	0	122				PRAMEF19,upstream_gene_variant,,ENST00000376101,;	G	ENSG00000204480	ENST00000376101	Transcript
PRAMEF20	0	.	GRCh38	chr1	13418237	13418237	+	Missense_Mutation	SNP	C	G	G	rs199886862		KELLY_S5	NORMAL	C	C																c.403N>G	p.Leu135Val	p.L135V	ENST00000316412	3/4	540	0	540				PRAMEF20,missense_variant,p.Leu135Val,ENST00000316412,NM_001099852.2;PRAMEF20,missense_variant,p.Leu135Val,ENST00000602960,;	G	ENSG00000204478	ENST00000316412	Transcript
FAM131C	0	.	GRCh38	chr1	16058636	16058636	+	Missense_Mutation	SNP	C	C	A	rs1832151		KELLY_S5	NORMAL	C	C																c.644N>T	p.Ser215Ile	p.S215I	ENST00000375662	7/7	201	80	121				FAM131C,missense_variant,p.Ser215Ile,ENST00000375662,NM_182623.2;CLCNKB,downstream_gene_variant,,ENST00000375679,NM_000085.4;CLCNKB,downstream_gene_variant,,ENST00000375667,NM_001165945.2;CLCNKB,downstream_gene_variant,,ENST00000619181,;CLCNKB,downstream_gene_variant,,ENST00000431772,;FAM131C,non_coding_transcript_exon_variant,,ENST00000494078,;	A	ENSG00000185519	ENST00000375662	Transcript
FBXO42	0	.	GRCh38	chr1	16251518	16251518	+	Missense_Mutation	SNP	A	G	G	novel		KELLY_S5	NORMAL	A	A																c.1306N>C	p.Ser436Pro	p.S436P	ENST00000375592	10/10	370	0	369				FBXO42,missense_variant,p.Ser436Pro,ENST00000375592,NM_018994.2;FBXO42,missense_variant,p.Ser154Pro,ENST00000456164,;FBXO42,missense_variant,p.Ser154Pro,ENST00000444116,;	G	ENSG00000037637	ENST00000375592	Transcript
NBPF1	0	.	GRCh38	chr1	16564103	16564103	+	Missense_Mutation	SNP	T	T	A	rs2990550		KELLY_S5	NORMAL	T	T																c.3260N>T	p.Tyr1087Phe	p.Y1087F	ENST00000430580	29/29	2106	1165	941				NBPF1,missense_variant,p.Tyr1087Phe,ENST00000430580,NM_017940.4;NBPF1,missense_variant,p.Tyr1068Phe,ENST00000432949,;NBPF1,downstream_gene_variant,,ENST00000392963,;	A	ENSG00000219481	ENST00000430580	Transcript
NBPF1	0	.	GRCh38	chr1	16564107	16564107	+	Missense_Mutation	SNP	T	T	G	rs2990551		KELLY_S5	NORMAL	T	T																c.3256N>C	p.Met1086Leu	p.M1086L	ENST00000430580	29/29	2087	1262	825				NBPF1,missense_variant,p.Met1086Leu,ENST00000430580,NM_017940.4;NBPF1,missense_variant,p.Met1067Leu,ENST00000432949,;NBPF1,downstream_gene_variant,,ENST00000392963,;	G	ENSG00000219481	ENST00000430580	Transcript
NBPF1	0	.	GRCh38	chr1	16564149	16564149	+	Missense_Mutation	SNP	C	C	T	rs2992339		KELLY_S5	NORMAL	C	C																c.3214N>A	p.Val1072Ile	p.V1072I	ENST00000430580	29/29	1609	842	767				NBPF1,missense_variant,p.Val1072Ile,ENST00000430580,NM_017940.4;NBPF1,missense_variant,p.Val1053Ile,ENST00000432949,;NBPF1,downstream_gene_variant,,ENST00000392963,;	T	ENSG00000219481	ENST00000430580	Transcript
NBPF1	0	.	GRCh38	chr1	16569139	16569139	+	Missense_Mutation	SNP	T	G	G	rs11581926		KELLY_S5	NORMAL	T	T																c.2548N>C	p.Lys850Gln	p.K850Q	ENST00000430580	23/29	1590	1	1588				NBPF1,missense_variant,p.Lys850Gln,ENST00000430580,NM_017940.4;NBPF1,missense_variant,p.Lys850Gln,ENST00000432949,;NBPF1,3_prime_UTR_variant,,ENST00000392963,;	G	ENSG00000219481	ENST00000430580	Transcript
NBPF1	0	.	GRCh38	chr1	16575215	16575215	+	Missense_Mutation	SNP	C	C	G	rs3901680		KELLY_S5	NORMAL	C	C																c.2134N>C	p.Asp712His	p.D712H	ENST00000430580	20/29	857	489	368				NBPF1,missense_variant,p.Asp712His,ENST00000430580,NM_017940.4;NBPF1,missense_variant,p.Asp712His,ENST00000432949,;NBPF1,3_prime_UTR_variant,,ENST00000392963,;	G	ENSG00000219481	ENST00000430580	Transcript
NBPF1	0	.	GRCh38	chr1	16577417	16577417	+	Missense_Mutation	SNP	T	A	A	rs61772344		KELLY_S5	NORMAL	T	T																c.1804N>T	p.Asn602Tyr	p.N602Y	ENST00000430580	18/29	418	0	418				NBPF1,missense_variant,p.Asn602Tyr,ENST00000430580,NM_017940.4;NBPF1,missense_variant,p.Asn602Tyr,ENST00000432949,;NBPF1,splice_region_variant,,ENST00000392963,;	A	ENSG00000219481	ENST00000430580	Transcript
NBPF1	0	.	GRCh38	chr1	16579294	16579294	+	Missense_Mutation	SNP	T	T	C	rs4127115		KELLY_S5	NORMAL	T	T																c.1700N>G	p.His567Arg	p.H567R	ENST00000430580	17/29	149	99	50				NBPF1,missense_variant,p.His567Arg,ENST00000430580,NM_017940.4;NBPF1,missense_variant,p.His567Arg,ENST00000432949,;NBPF1,3_prime_UTR_variant,,ENST00000392963,;	C	ENSG00000219481	ENST00000430580	Transcript
NBPF1	0	.	GRCh38	chr1	16582634	16582634	+	Missense_Mutation	SNP	T	T	C	rs4996328		KELLY_S5	NORMAL	T	T																c.1216N>G	p.Lys406Glu	p.K406E	ENST00000430580	14/29	142	44	98				NBPF1,missense_variant,p.Lys406Glu,ENST00000430580,NM_017940.4;NBPF1,missense_variant,p.Lys406Glu,ENST00000432949,;NBPF1,3_prime_UTR_variant,,ENST00000392963,;	C	ENSG00000219481	ENST00000430580	Transcript
MST1L	0	.	GRCh38	chr1	16758473	16758473	+	RNA	SNP	G	G	C	rs2761533		KELLY_S5	NORMAL	G	G																n.1507N>G			ENST00000624762	11/15	1531	764	765				MST1L,non_coding_transcript_exon_variant,,ENST00000624762,;MST1L,non_coding_transcript_exon_variant,,ENST00000455405,;MST1L,non_coding_transcript_exon_variant,,ENST00000544155,;CROCC,intron_variant,,ENST00000466256,;MST1L,downstream_gene_variant,,ENST00000545160,;MST1L,non_coding_transcript_exon_variant,,ENST00000442552,;	C	ENSG00000186715	ENST00000624762	Transcript
MST1L	0	.	GRCh38	chr1	16758932	16758932	+	RNA	SNP	T	T	C	rs2002186		KELLY_S5	NORMAL	T	T																n.1264N>G			ENST00000624762	10/15	1287	499	788				MST1L,non_coding_transcript_exon_variant,,ENST00000624762,;CROCC,intron_variant,,ENST00000466256,;MST1L,upstream_gene_variant,,ENST00000455405,;MST1L,upstream_gene_variant,,ENST00000544155,;MST1L,downstream_gene_variant,,ENST00000545160,;MST1L,non_coding_transcript_exon_variant,,ENST00000442552,;	C	ENSG00000186715	ENST00000624762	Transcript
MST1L	0	.	GRCh38	chr1	16759007	16759007	+	RNA	SNP	T	T	C	rs2329006		KELLY_S5	NORMAL	T	T																n.1189N>G			ENST00000624762	10/15	1152	281	871				MST1L,non_coding_transcript_exon_variant,,ENST00000624762,;CROCC,intron_variant,,ENST00000466256,;MST1L,upstream_gene_variant,,ENST00000455405,;MST1L,upstream_gene_variant,,ENST00000544155,;MST1L,downstream_gene_variant,,ENST00000545160,;MST1L,non_coding_transcript_exon_variant,,ENST00000442552,;	C	ENSG00000186715	ENST00000624762	Transcript
MST1L	0	.	GRCh38	chr1	16759069	16759069	+	RNA	SNP	A	A	G	rs3851921		KELLY_S5	NORMAL	A	A																n.1157N>C			ENST00000624762	9/15	1248	910	337				MST1L,non_coding_transcript_exon_variant,,ENST00000624762,;CROCC,intron_variant,,ENST00000466256,;MST1L,upstream_gene_variant,,ENST00000455405,;MST1L,upstream_gene_variant,,ENST00000544155,;MST1L,downstream_gene_variant,,ENST00000545160,;MST1L,non_coding_transcript_exon_variant,,ENST00000442552,;	G	ENSG00000186715	ENST00000624762	Transcript
MST1L	0	.	GRCh38	chr1	16759590	16759591	+	RNA	INS	-	C	C	rs771454570		KELLY_S5	NORMAL	-	-																n.811_812insG			ENST00000624762	7/15	30	0	30				MST1L,non_coding_transcript_exon_variant,,ENST00000624762,;CROCC,intron_variant,,ENST00000466256,;MST1L,upstream_gene_variant,,ENST00000455405,;MST1L,upstream_gene_variant,,ENST00000544155,;MST1L,downstream_gene_variant,,ENST00000545160,;MST1L,non_coding_transcript_exon_variant,,ENST00000442552,;	C	ENSG00000186715	ENST00000624762	Transcript
MST1L	0	.	GRCh38	chr1	16759955	16759955	+	RNA	SNP	C	C	G	rs2761540		KELLY_S5	NORMAL	C	C																n.649N>C			ENST00000624762	6/15	132	92	40				MST1L,non_coding_transcript_exon_variant,,ENST00000624762,;CROCC,intron_variant,,ENST00000466256,;MST1L,upstream_gene_variant,,ENST00000455405,;MST1L,upstream_gene_variant,,ENST00000544155,;MST1L,downstream_gene_variant,,ENST00000545160,;MST1L,non_coding_transcript_exon_variant,,ENST00000442552,;	G	ENSG00000186715	ENST00000624762	Transcript
MST1L	0	.	GRCh38	chr1	16759969	16759969	+	RNA	SNP	T	T	C	rs2761541		KELLY_S5	NORMAL	T	T																n.635N>G			ENST00000624762	6/15	123	87	36				MST1L,non_coding_transcript_exon_variant,,ENST00000624762,;CROCC,intron_variant,,ENST00000466256,;MST1L,upstream_gene_variant,,ENST00000455405,;MST1L,upstream_gene_variant,,ENST00000544155,;MST1L,downstream_gene_variant,,ENST00000545160,;MST1L,non_coding_transcript_exon_variant,,ENST00000442552,;	C	ENSG00000186715	ENST00000624762	Transcript
MST1L	0	.	GRCh38	chr1	16760767	16760767	+	RNA	SNP	C	C	T	rs2926375		KELLY_S5	NORMAL	C	C																n.322N>A			ENST00000624762	3/15	1206	759	447				MST1L,non_coding_transcript_exon_variant,,ENST00000624762,;CROCC,intron_variant,,ENST00000466256,;MST1L,upstream_gene_variant,,ENST00000455405,;MST1L,upstream_gene_variant,,ENST00000544155,;MST1L,downstream_gene_variant,,ENST00000545160,;MST1L,non_coding_transcript_exon_variant,,ENST00000442552,;	T	ENSG00000186715	ENST00000624762	Transcript
MST1L	0	.	GRCh38	chr1	16760964	16760964	+	RNA	SNP	A	A	G	rs11576695		KELLY_S5	NORMAL	A	A																n.206N>C			ENST00000624762	2/15	1398	1062	335				MST1L,non_coding_transcript_exon_variant,,ENST00000624762,;MST1L,non_coding_transcript_exon_variant,,ENST00000545160,;CROCC,intron_variant,,ENST00000466256,;MST1L,upstream_gene_variant,,ENST00000455405,;MST1L,upstream_gene_variant,,ENST00000544155,;MST1L,non_coding_transcript_exon_variant,,ENST00000442552,;	G	ENSG00000186715	ENST00000624762	Transcript
MST1L	0	.	GRCh38	chr1	16761047	16761051	+	RNA	DEL	GTGCT	GTGCT	-	rs113982165		KELLY_S5	NORMAL	GTGCT	GTGCT																n.119_123delNNNNN			ENST00000624762	2/15	1350	1079	271				MST1L,non_coding_transcript_exon_variant,,ENST00000624762,;MST1L,non_coding_transcript_exon_variant,,ENST00000545160,;CROCC,intron_variant,,ENST00000466256,;MST1L,upstream_gene_variant,,ENST00000455405,;MST1L,upstream_gene_variant,,ENST00000544155,;MST1L,non_coding_transcript_exon_variant,,ENST00000442552,;	-	ENSG00000186715	ENST00000624762	Transcript
MST1L	0	.	GRCh38	chr1	16761087	16761087	+	RNA	SNP	G	G	A	rs10907280		KELLY_S5	NORMAL	G	G																n.83N>T			ENST00000624762	2/15	1127	650	477				MST1L,non_coding_transcript_exon_variant,,ENST00000624762,;MST1L,non_coding_transcript_exon_variant,,ENST00000545160,;CROCC,intron_variant,,ENST00000466256,;MST1L,upstream_gene_variant,,ENST00000455405,;MST1L,upstream_gene_variant,,ENST00000544155,;MST1L,non_coding_transcript_exon_variant,,ENST00000442552,;	A	ENSG00000186715	ENST00000624762	Transcript
CROCC	0	.	GRCh38	chr1	16950955	16950955	+	Missense_Mutation	SNP	G	G	A	novel		KELLY_S5	NORMAL	G	G																c.2839N>A	p.Glu947Lys	p.E947K	ENST00000375541	20/37	146	94	52				CROCC,missense_variant,p.Glu947Lys,ENST00000375541,NM_014675.4;CROCC,missense_variant,p.Glu807Lys,ENST00000445545,;CROCC,intron_variant,,ENST00000467938,;CROCC,splice_region_variant,,ENST00000477773,;CROCC,intron_variant,,ENST00000486318,;CROCC,intron_variant,,ENST00000498688,;CROCC,downstream_gene_variant,,ENST00000492631,;CROCC,intron_variant,,ENST00000494191,;CROCC,upstream_gene_variant,,ENST0…	A	ENSG00000058453	ENST00000375541	Transcript
KIF17	0	.	GRCh38	chr1	20664696	20664697	+	Frame_Shift_Ins	INS	-	-	G	novel		KELLY_S5	NORMAL	-	-																c.2977_2978insC	p.Gln993ProfsTer4	p.Q993Pfs*4	ENST00000247986	15/15	227	121	106				KIF17,frameshift_variant,p.Gln993ProfsTer4,ENST00000247986,NM_020816.3;KIF17,frameshift_variant,p.Gln992ProfsTer4,ENST00000400463,NM_001122819.2;KIF17,frameshift_variant,p.Gln893ProfsTer4,ENST00000375044,NM_001287212.1;DDOST,upstream_gene_variant,,ENST00000415136,NM_005216.4;DDOST,upstream_gene_variant,,ENST00000375048,;DDOST,upstream_gene_variant,,ENST00000602624,;DDOST,upstream_gene_variant,,EN…	G	ENSG00000117245	ENST00000247986	Transcript
UBXN11	0	.	GRCh38	chr1	26282352	26282352	+	Missense_Mutation	SNP	C	A	A	rs6667693		KELLY_S5	NORMAL	C	C																c.1510N>T	p.Gly504Cys	p.G504C	ENST00000374222	16/16	103	0	103				UBXN11,missense_variant,p.Gly384Cys,ENST00000314675,NM_001077262.1;UBXN11,missense_variant,p.Gly504Cys,ENST00000374222,;UBXN11,missense_variant,p.Gly471Cys,ENST00000374217,NM_145345.2;UBXN11,missense_variant,p.Gly504Cys,ENST00000374221,NM_183008.2;UBXN11,missense_variant,p.Gly471Cys,ENST00000357089,;UBXN11,missense_variant,p.Gly261Cys,ENST00000374223,;CEP85,downstream_gene_variant,,ENST0000045142…	A	ENSG00000158062	ENST00000374222	Transcript
UBXN11	0	.	GRCh38	chr1	26282361	26282361	+	Missense_Mutation	SNP	G	A	A	rs61775089		KELLY_S5	NORMAL	G	G																c.1501N>T	p.Pro501Ser	p.P501S	ENST00000374222	16/16	106	0	106				UBXN11,missense_variant,p.Pro381Ser,ENST00000314675,NM_001077262.1;UBXN11,missense_variant,p.Pro501Ser,ENST00000374222,;UBXN11,missense_variant,p.Pro468Ser,ENST00000374217,NM_145345.2;UBXN11,missense_variant,p.Pro501Ser,ENST00000374221,NM_183008.2;UBXN11,missense_variant,p.Pro468Ser,ENST00000357089,;UBXN11,missense_variant,p.Pro258Ser,ENST00000374223,;CEP85,downstream_gene_variant,,ENST0000045142…	A	ENSG00000158062	ENST00000374222	Transcript
SLC9A1	0	.	GRCh38	chr1	27101232	27101232	+	Missense_Mutation	SNP	G	A	A	novel		KELLY_S5	NORMAL	G	G																c.2081N>T	p.Pro694Leu	p.P694L	ENST00000263980	11/12	541	0	541				SLC9A1,missense_variant,p.Pro694Leu,ENST00000263980,NM_003047.4;SLC9A1,downstream_gene_variant,,ENST00000374086,;SLC9A1,upstream_gene_variant,,ENST00000490329,;SLC9A1,non_coding_transcript_exon_variant,,ENST00000374089,;SLC9A1,non_coding_transcript_exon_variant,,ENST00000447808,;	A	ENSG00000090020	ENST00000263980	Transcript
CD164L2	0	.	GRCh38	chr1	27382554	27382554	+	Missense_Mutation	SNP	C	T	T	rs2474297		KELLY_S5	NORMAL	C	C																c.202N>A	p.Gly68Arg	p.G68R	ENST00000374027	2/5	242	0	242				CD164L2,missense_variant,p.Gly68Arg,ENST00000374027,NM_207397.3;CD164L2,missense_variant,p.Gly68Arg,ENST00000374030,NM_001330448.1;CD164L2,non_coding_transcript_exon_variant,,ENST00000374025,;	T	ENSG00000174950	ENST00000374027	Transcript
AHDC1	0	.	GRCh38	chr1	27547531	27547531	+	Missense_Mutation	SNP	G	C	C	novel		KELLY_S5	NORMAL	G	G																c.4585N>G	p.Arg1529Gly	p.R1529G	ENST00000374011	6/7	198	2	196				AHDC1,missense_variant,p.Arg1529Gly,ENST00000374011,NM_001029882.3;AHDC1,missense_variant,p.Arg1529Gly,ENST00000247087,;AHDC1,downstream_gene_variant,,ENST00000487743,;	C	ENSG00000126705	ENST00000374011	Transcript
PTPRU	0	.	GRCh38	chr1	29275715	29275715	+	Missense_Mutation	SNP	G	T	T	rs35745442		KELLY_S5	NORMAL	G	G																c.1412N>T	p.Arg471Leu	p.R471L	ENST00000345512	8/31	140	1	139				PTPRU,missense_variant,p.Arg471Leu,ENST00000373779,NM_133178.3;PTPRU,missense_variant,p.Arg471Leu,ENST00000428026,NM_001195001.1;PTPRU,missense_variant,p.Arg471Leu,ENST00000460170,NM_133177.3;PTPRU,missense_variant,p.Arg471Leu,ENST00000345512,NM_005704.4;PTPRU,upstream_gene_variant,,ENST00000415600,;PTPRU,downstream_gene_variant,,ENST00000527027,;	T	ENSG00000060656	ENST00000345512	Transcript
LAPTM5	0	.	GRCh38	chr1	30739047	30739047	+	Missense_Mutation	SNP	G	A	A	rs34101571		KELLY_S5	NORMAL	G	G																c.403N>T	p.Pro135Ser	p.P135S	ENST00000294507	5/8	157	0	157				LAPTM5,missense_variant,p.Pro135Ser,ENST00000294507,NM_006762.2;MIR4420,downstream_gene_variant,,ENST00000583944,;LAPTM5,non_coding_transcript_exon_variant,,ENST00000464569,;LAPTM5,downstream_gene_variant,,ENST00000476492,;	A	ENSG00000162511	ENST00000294507	Transcript
TINAGL1	0	.	GRCh38	chr1	31585314	31585314	+	Missense_Mutation	SNP	A	A	G	novel		KELLY_S5	NORMAL	A	A																c.1021N>G	p.Thr341Ala	p.T341A	ENST00000271064	8/12	403	219	184				TINAGL1,missense_variant,p.Thr341Ala,ENST00000271064,NM_022164.2;TINAGL1,missense_variant,p.Thr310Ala,ENST00000457433,NM_001204414.1;TINAGL1,missense_variant,p.Thr236Ala,ENST00000537531,NM_001204415.1;TINAGL1,non_coding_transcript_exon_variant,,ENST00000481165,;TINAGL1,non_coding_transcript_exon_variant,,ENST00000463112,;TINAGL1,non_coding_transcript_exon_variant,,ENST00000480586,;TINAGL1,non_cod…	G	ENSG00000142910	ENST00000271064	Transcript
RBBP4	0	.	GRCh38	chr1	32669528	32669528	+	Missense_Mutation	SNP	C	C	A	novel		KELLY_S5	NORMAL	C	C																c.931N>A	p.His311Asn	p.H311N	ENST00000373493	8/12	142	69	73				RBBP4,missense_variant,p.His311Asn,ENST00000373493,NM_005610.2;RBBP4,missense_variant,p.His310Asn,ENST00000414241,NM_001135255.1;RBBP4,missense_variant,p.His276Asn,ENST00000458695,NM_001135256.1;RBBP4,missense_variant,p.His311Asn,ENST00000373485,;RBBP4,missense_variant,p.His71Asn,ENST00000463378,;RBBP4,missense_variant,p.His114Asn,ENST00000475321,;RBBP4,missense_variant,p.His49Asn,ENST00000482190…	A	ENSG00000162521	ENST00000373493	Transcript
RBBP4	0	.	GRCh38	chr1	32669529	32669529	+	Missense_Mutation	SNP	A	A	C	novel		KELLY_S5	NORMAL	A	A																c.932N>C	p.His311Pro	p.H311P	ENST00000373493	8/12	147	72	75				RBBP4,missense_variant,p.His311Pro,ENST00000373493,NM_005610.2;RBBP4,missense_variant,p.His310Pro,ENST00000414241,NM_001135255.1;RBBP4,missense_variant,p.His276Pro,ENST00000458695,NM_001135256.1;RBBP4,missense_variant,p.His311Pro,ENST00000373485,;RBBP4,missense_variant,p.His71Pro,ENST00000463378,;RBBP4,missense_variant,p.His114Pro,ENST00000475321,;RBBP4,missense_variant,p.His49Pro,ENST00000482190…	C	ENSG00000162521	ENST00000373493	Transcript
YRDC	0	.	GRCh38	chr1	37807814	37807814	+	Missense_Mutation	SNP	C	A	A	novel		KELLY_S5	NORMAL	C	C																c.367N>T	p.Gly123Cys	p.G123C	ENST00000373044	1/5	165	3	162				YRDC,missense_variant,p.Gly123Cys,ENST00000373044,NM_024640.3;C1orf122,5_prime_UTR_variant,,ENST00000373043,;C1orf122,5_prime_UTR_variant,,ENST00000468084,NM_001142726.1;MTF1,downstream_gene_variant,,ENST00000373036,NM_005955.2;C1orf122,upstream_gene_variant,,ENST00000373042,NM_198446.2;C1orf122,intron_variant,,ENST00000419397,;	A	ENSG00000196449	ENST00000373044	Transcript
OXCT2	0	.	GRCh38	chr1	39769776	39769776	+	Missense_Mutation	SNP	C	C	T	rs150795467		KELLY_S5	NORMAL	C	C																c.1480N>A	p.Asp494Asn	p.D494N	ENST00000327582	1/1	201	138	63				OXCT2,missense_variant,p.Asp494Asn,ENST00000327582,NM_022120.1;BMP8B,intron_variant,,ENST00000372827,NM_001720.3;	T	ENSG00000198754	ENST00000327582	Transcript
OXCT2	0	.	GRCh38	chr1	39769817	39769817	+	Missense_Mutation	SNP	T	T	C	rs1050917		KELLY_S5	NORMAL	T	T																c.1439N>G	p.Glu480Gly	p.E480G	ENST00000327582	1/1	206	151	55				OXCT2,missense_variant,p.Glu480Gly,ENST00000327582,NM_022120.1;BMP8B,intron_variant,,ENST00000372827,NM_001720.3;	C	ENSG00000198754	ENST00000327582	Transcript
FOXO6	0	.	GRCh38	chr1	41382388	41382388	+	Missense_Mutation	SNP	C	T	T	rs12092825		KELLY_S5	NORMAL	C	C																c.1187N>T	p.Ala396Val	p.A396V	ENST00000372591	2/2	30	0	30				FOXO6,missense_variant,p.Ala396Val,ENST00000372591,NM_001291281.2;	T	ENSG00000204060	ENST00000372591	Transcript
C1orf185	0	.	GRCh38	chr1	51118793	51118793	+	Nonsense_Mutation	SNP	C	T	T	rs184105748		KELLY_S5	NORMAL	C	C																c.250N>T	p.Gln84Ter	p.Q84*	ENST00000371759	3/5	196	0	196				C1orf185,stop_gained,p.Gln84Ter,ENST00000371759,NM_001136508.1;C1orf185,stop_gained,p.Gln80Ter,ENST00000612209,;C1orf185,stop_gained,p.Gln23Ter,ENST00000467127,;C1orf185,non_coding_transcript_exon_variant,,ENST00000474016,;	T	ENSG00000204006	ENST00000371759	Transcript
LRRIQ3	0	.	GRCh38	chr1	74074696	74074696	+	Missense_Mutation	SNP	A	A	G	novel		KELLY_S5	NORMAL	A	A																c.962N>C	p.Met321Thr	p.M321T	ENST00000354431	6/8	6	4	2				LRRIQ3,missense_variant,p.Met321Thr,ENST00000354431,NM_001322315.1,NM_001105659.1;LRRIQ3,missense_variant,p.Met321Thr,ENST00000395089,;LRRIQ3,missense_variant,p.Met32Thr,ENST00000417067,;LRRIQ3,3_prime_UTR_variant,,ENST00000415760,;	G	ENSG00000162620	ENST00000354431	Transcript
GBP6	0	.	GRCh38	chr1	89369650	89369650	+	Missense_Mutation	SNP	G	A	A	rs75966734		KELLY_S5	NORMAL	G	G																c.295N>A	p.Glu99Lys	p.E99K	ENST00000370456	3/11	233	0	233				GBP6,missense_variant,p.Glu99Lys,ENST00000370456,NM_198460.2;	A	ENSG00000183347	ENST00000370456	Transcript
ALG14	0	.	GRCh38	chr1	95072868	95072868	+	Missense_Mutation	SNP	C	T	T	rs34364382		KELLY_S5	NORMAL	C	C																c.31N>A	p.Ala11Thr	p.A11T	ENST00000370205	1/4	91	0	91				ALG14,missense_variant,p.Ala11Thr,ENST00000370205,NM_144988.3;ALG14,non_coding_transcript_exon_variant,,ENST00000495856,;	T	ENSG00000172339	ENST00000370205	Transcript
AGL	0	.	GRCh38	chr1	99916603	99916603	+	Missense_Mutation	SNP	G	G	T	rs775685508		KELLY_S5	NORMAL	G	G																c.4353N>T	p.Trp1451Cys	p.W1451C	ENST00000294724	33/34	321	243	78				AGL,missense_variant,p.Trp1451Cys,ENST00000294724,NM_000028.2;AGL,missense_variant,p.Trp1451Cys,ENST00000361915,NM_000642.2;AGL,missense_variant,p.Trp1451Cys,ENST00000370163,NM_000643.2;AGL,missense_variant,p.Trp1451Cys,ENST00000370165,NM_000644.2;AGL,missense_variant,p.Trp1435Cys,ENST00000370161,NM_000646.2;AC096949.1,missense_variant,p.Trp1434Cys,ENST00000361522,NM_000645.2;AGL,3_prime_UTR_vari…	T	ENSG00000162688	ENST00000294724	Transcript
NBPF6	0	.	GRCh38	chr1	108459067	108459067	+	Missense_Mutation	SNP	G	G	A	rs201936153		KELLY_S5	NORMAL	G	G																c.986N>A	p.Ser329Asn	p.S329N	ENST00000495380	9/15	20	15	5				NBPF6,missense_variant,p.Ser329Asn,ENST00000495380,NM_001143988.1;NBPF6,missense_variant,p.Ser329Asn,ENST00000294652,;NBPF6,missense_variant,p.Ser358Asn,ENST00000370040,NM_001143987.1;NBPF6,missense_variant,p.Ser358Asn,ENST00000531446,;	A	ENSG00000186086	ENST00000495380	Transcript
LRIF1	0	.	GRCh38	chr1	110949925	110949925	+	Missense_Mutation	SNP	A	A	G	rs2232045		KELLY_S5	NORMAL	A	A																c.1795N>C	p.Ser599Pro	p.S599P	ENST00000369763	3/4	434	294	140				LRIF1,missense_variant,p.Ser599Pro,ENST00000369763,NM_018372.3;LRIF1,missense_variant,p.Ser63Pro,ENST00000494675,;LRIF1,missense_variant,p.Ser63Pro,ENST00000485275,NM_001006945.1;RP11-96K19.2,intron_variant,,ENST00000440689,;	G	ENSG00000121931	ENST00000369763	Transcript
CHI3L2	0	.	GRCh38	chr1	111235676	111235676	+	Missense_Mutation	SNP	C	C	T	rs201086381		KELLY_S5	NORMAL	C	C																c.518N>T	p.Ser173Phe	p.S173F	ENST00000445067	8/13	636	186	450				CHI3L2,missense_variant,p.Ser173Phe,ENST00000445067,;CHI3L2,missense_variant,p.Ser94Phe,ENST00000466741,NM_001025199.1;CHI3L2,missense_variant,p.Ser163Phe,ENST00000369744,NM_001025197.1;CHI3L2,missense_variant,p.Ser173Phe,ENST00000369748,NM_004000.2;CHI3L2,missense_variant,p.Ser94Phe,ENST00000524472,;CHI3L2,missense_variant,p.Ser173Phe,ENST00000528451,;CHI3L2,missense_variant,p.Ser173Phe,ENST0000…	T	ENSG00000064886	ENST00000445067	Transcript
PFN1P2	0	.	GRCh38	chr1	120436639	120436640	+	5'Flank	DEL	AG	-	-	novel		KELLY_S5	NORMAL	AG	AG																			ENST00000604437		634	4	630				PFN1P2,upstream_gene_variant,,ENST00000604437,;NBPF8,non_coding_transcript_exon_variant,,ENST00000583271,;PFN1P2,upstream_gene_variant,,ENST00000621347,;	-	ENSG00000270392	ENST00000604437	Transcript
NBPF8	0	.	GRCh38	chr1	120441298	120441298	+	RNA	SNP	A	T	T	novel		KELLY_S5	NORMAL	A	A																n.757N>T			ENST00000583271	5/25	78	11	67				NBPF8,non_coding_transcript_exon_variant,,ENST00000583271,;	T	ENSG00000270231	ENST00000583271	Transcript
NBPF8	0	.	GRCh38	chr1	120441486	120441486	+	RNA	SNP	T	C	C	rs61810898		KELLY_S5	NORMAL	T	T																n.945N>C			ENST00000583271	5/25	30	0	30				NBPF8,non_coding_transcript_exon_variant,,ENST00000583271,;	C	ENSG00000270231	ENST00000583271	Transcript
NBPF8	0	.	GRCh38	chr1	120449388	120449388	+	RNA	SNP	G	G	A	rs587605093		KELLY_S5	NORMAL	G	G																n.1957N>A			ENST00000583271	11/25	494	207	287				NBPF8,non_coding_transcript_exon_variant,,ENST00000583271,;	A	ENSG00000270231	ENST00000583271	Transcript
NBPF8	0	.	GRCh38	chr1	120449395	120449395	+	RNA	SNP	C	C	G	rs587738688		KELLY_S5	NORMAL	C	C																n.1964N>G			ENST00000583271	11/25	463	298	165				NBPF8,non_coding_transcript_exon_variant,,ENST00000583271,;	G	ENSG00000270231	ENST00000583271	Transcript
NBPF8	0	.	GRCh38	chr1	120452200	120452200	+	RNA	SNP	T	G	G	rs587735550		KELLY_S5	NORMAL	T	T																n.2158N>G			ENST00000583271	13/25	178	0	178				NBPF8,non_coding_transcript_exon_variant,,ENST00000583271,;	G	ENSG00000270231	ENST00000583271	Transcript
NBPF8	0	.	GRCh38	chr1	120460584	120460584	+	RNA	SNP	G	A	A	novel		KELLY_S5	NORMAL	G	G																n.2796N>A			ENST00000583271	18/25	766	1	765				NBPF8,non_coding_transcript_exon_variant,,ENST00000583271,;	A	ENSG00000270231	ENST00000583271	Transcript
NBPF8	0	.	GRCh38	chr1	120466107	120466107	+	RNA	SNP	C	G	G	novel		KELLY_S5	NORMAL	C	C																n.3698N>G			ENST00000583271	25/25	569	0	569				NBPF8,non_coding_transcript_exon_variant,,ENST00000583271,;	G	ENSG00000270231	ENST00000583271	Transcript
FCGR1B	0	.	GRCh38	chr1	121088716	121088716	+	Missense_Mutation	SNP	A	G	G	rs201922049		KELLY_S5	NORMAL	A	A																c.115N>G	p.Ile39Val	p.I39V	ENST00000369384	3/5	16	0	16				FCGR1B,missense_variant,p.Ile40Val,ENST00000616817,;FCGR1B,missense_variant,p.Ile39Val,ENST00000623603,NM_001244910.1;FCGR1B,missense_variant,p.Ile39Val,ENST00000369384,NM_001017986.3;FCGR1B,missense_variant,p.Ile16Val,ENST00000369178,;FCGR1B,intron_variant,,ENST00000369383,NM_001004340.3;RP11-439A17.10,intron_variant,,ENST00000426275,;RP11-439A17.9,downstream_gene_variant,,ENST00000457996,;FCGR1…	G	ENSG00000198019	ENST00000369384	Transcript
SRGAP2C	0	.	GRCh38	chr1	121374827	121374827	+	Missense_Mutation	SNP	A	G	G	novel		KELLY_S5	NORMAL	A	A																c.704N>G	p.His235Arg	p.H235R	ENST00000367123	7/10	190	0	190				SRGAP2C,missense_variant,p.His235Arg,ENST00000367123,NM_001271872.1,NM_001329984.1;SRGAP2C,missense_variant,p.His82Arg,ENST00000304465,;SRGAP2-AS1,intron_variant,,ENST00000437515,;	G	ENSG00000171943	ENST00000367123	Transcript
NBPF15	0	.	GRCh38	chr1	144423164	144423164	+	Missense_Mutation	SNP	T	T	A	rs6660068		KELLY_S5	NORMAL	T	T																c.1862N>T	p.Gln621Leu	p.Q621L	ENST00000577412	21/21	657	315	342				NBPF15,missense_variant,p.Gln621Leu,ENST00000577412,NM_001170755.2;NBPF15,missense_variant,p.Gln621Leu,ENST00000488031,;NBPF15,missense_variant,p.Gln621Leu,ENST00000581897,NM_173638.4;RP11-763B22.4,upstream_gene_variant,,ENST00000455105,;NBPF15,downstream_gene_variant,,ENST00000584793,;RP11-763B22.3,downstream_gene_variant,,ENST00000432512,;	A	ENSG00000266338	ENST00000577412	Transcript
NBPF15	0	.	GRCh38	chr1	144423182	144423182	+	Missense_Mutation	SNP	G	G	T	rs6695216		KELLY_S5	NORMAL	G	G																c.1844N>A	p.Pro615Gln	p.P615Q	ENST00000577412	21/21	604	291	313				NBPF15,missense_variant,p.Pro615Gln,ENST00000577412,NM_001170755.2;NBPF15,missense_variant,p.Pro615Gln,ENST00000488031,;NBPF15,missense_variant,p.Pro615Gln,ENST00000581897,NM_173638.4;RP11-763B22.4,upstream_gene_variant,,ENST00000455105,;NBPF15,downstream_gene_variant,,ENST00000584793,;RP11-763B22.3,downstream_gene_variant,,ENST00000432512,;	T	ENSG00000266338	ENST00000577412	Transcript
NBPF15	0	.	GRCh38	chr1	144423252	144423252	+	Missense_Mutation	SNP	A	A	T	rs782213098		KELLY_S5	NORMAL	A	A																c.1774N>A	p.Tyr592Asn	p.Y592N	ENST00000577412	21/21	424	169	255				NBPF15,missense_variant,p.Tyr592Asn,ENST00000577412,NM_001170755.2;NBPF15,missense_variant,p.Tyr592Asn,ENST00000488031,;NBPF15,missense_variant,p.Tyr592Asn,ENST00000581897,NM_173638.4;RP11-763B22.4,upstream_gene_variant,,ENST00000455105,;NBPF15,downstream_gene_variant,,ENST00000584793,;RP11-763B22.3,downstream_gene_variant,,ENST00000432512,;	T	ENSG00000266338	ENST00000577412	Transcript
ANKRD35	0	.	GRCh38	chr1	145872994	145872994	+	Missense_Mutation	SNP	T	T	C	rs41315701		KELLY_S5	NORMAL	T	T																c.1775N>G	p.Gln592Arg	p.Q592R	ENST00000355594	10/14	186	126	60				ANKRD35,missense_variant,p.Gln592Arg,ENST00000355594,NM_144698.4;ANKRD35,missense_variant,p.Gln502Arg,ENST00000544626,NM_001280799.1;	C	ENSG00000198483	ENST00000355594	Transcript
NBPF10	0	.	GRCh38	chr1	146069630	146069630	+	Missense_Mutation	SNP	G	G	C	novel		KELLY_S5	NORMAL	G	G																c.10723N>G	p.Leu3575Val	p.L3575V	ENST00000583866	86/90	644	485	159				NBPF10,missense_variant,p.Leu3575Val,ENST00000583866,NM_001302371.1,NM_001039703.5;NBPF10,missense_variant,p.Leu1019Val,ENST00000617010,;NBPF10,intron_variant,,ENST00000610925,;NBPF10,intron_variant,,ENST00000622244,;NBPF10,intron_variant,,ENST00000613557,;NBPF10,intron_variant,,ENST00000616399,;NBPF10,intron_variant,,ENST00000613224,;	C	ENSG00000271425	ENST00000583866	Transcript
NBPF10	0	.	GRCh38	chr1	146093289	146093289	+	Missense_Mutation	SNP	T	G	G	novel		KELLY_S5	NORMAL	T	T																c.7043N>C	p.Tyr2348Ser	p.Y2348S	ENST00000583866	56/90	20	0	20				NBPF10,missense_variant,p.Tyr2348Ser,ENST00000583866,NM_001302371.1,NM_001039703.5;NBPF10,5_prime_UTR_variant,,ENST00000617010,;NBPF10,intron_variant,,ENST00000610925,;NBPF10,intron_variant,,ENST00000622244,;NBPF10,intron_variant,,ENST00000613557,;NBPF10,intron_variant,,ENST00000616399,;NBPF10,intron_variant,,ENST00000613224,;	G	ENSG00000271425	ENST00000583866	Transcript
NBPF12	0	.	GRCh38	chr1	146992735	146992735	+	Missense_Mutation	SNP	T	T	C	rs3969671		KELLY_S5	NORMAL	T	T																c.3872N>C	p.Val1291Ala	p.V1291A	ENST00000617931	34/36	250	105	145				NBPF12,missense_variant,p.Val1291Ala,ENST00000617931,;NBPF12,missense_variant,p.Val1291Ala,ENST00000617844,NM_001278141.1;NBPF12,missense_variant,p.Val945Ala,ENST00000579935,;NBPF12,intron_variant,,ENST00000611443,;NBPF12,intron_variant,,ENST00000617614,;NBPF12,intron_variant,,ENST00000613714,;NBPF12,intron_variant,,ENST00000617864,;NBPF12,intron_variant,,ENST00000439206,;	C	ENSG00000268043	ENST00000617931	Transcript
NBPF14	0	.	GRCh38	chr1	148537901	148537901	+	Missense_Mutation	SNP	G	G	C	novel		KELLY_S5	NORMAL	G	G																c.8040N>G	p.Cys2680Trp	p.C2680W	ENST00000619423	65/71	66	15	51				NBPF14,missense_variant,p.Cys2680Trp,ENST00000619423,NM_015383.2;NBPF14,missense_variant,p.Cys2511Trp,ENST00000614999,;NBPF14,intron_variant,,ENST00000621066,;NBPF14,intron_variant,,ENST00000581201,;NBPF14,intron_variant,,ENST00000621070,;NBPF14,intron_variant,,ENST00000620240,;NBPF14,intron_variant,,ENST00000614329,;NBPF14,intron_variant,,ENST00000616120,;NBPF14,intron_variant,,ENST00000611826,;	C	ENSG00000270629	ENST00000619423	Transcript
PDE4DIP	0	.	GRCh38	chr1	148972321	148972321	+	Missense_Mutation	SNP	C	C	T	rs1628172		KELLY_S5	NORMAL	C	C																c.2122N>T	p.Arg708Cys	p.R708C	ENST00000369356	15/44	148	85	62				PDE4DIP,missense_variant,p.Arg871Cys,ENST00000529945,;PDE4DIP,missense_variant,p.Arg845Cys,ENST00000585156,;PDE4DIP,missense_variant,p.Arg708Cys,ENST00000369356,NM_001198834.3;PDE4DIP,missense_variant,p.Arg845Cys,ENST00000524974,;PDE4DIP,missense_variant,p.Arg708Cys,ENST00000369354,NM_014644.5;PDE4DIP,missense_variant,p.Arg774Cys,ENST00000618462,NM_001198832.2;PDE4DIP,missense_variant,p.Arg871Cys…	T	ENSG00000178104	ENST00000369356	Transcript
PDE4DIP	0	.	GRCh38	chr1	148998340	148998340	+	Missense_Mutation	SNP	T	T	G	novel		KELLY_S5	NORMAL	T	T																c.3102N>G	p.Ile1034Met	p.I1034M	ENST00000369356	23/44	206	139	67				PDE4DIP,missense_variant,p.Ile1171Met,ENST00000585156,;PDE4DIP,missense_variant,p.Ile1034Met,ENST00000369356,NM_001198834.3;PDE4DIP,missense_variant,p.Ile1171Met,ENST00000524974,;PDE4DIP,missense_variant,p.Ile1034Met,ENST00000369354,NM_014644.5;PDE4DIP,missense_variant,p.Ile1100Met,ENST00000618462,NM_001198832.2;PDE4DIP,downstream_gene_variant,,ENST00000313431,NM_001002811.2;PDE4DIP,downstream_ge…	G	ENSG00000178104	ENST00000369356	Transcript
PDE4DIP	0	.	GRCh38	chr1	149005208	149005208	+	Missense_Mutation	SNP	C	C	T	rs2798901		KELLY_S5	NORMAL	C	C																c.4186N>T	p.Arg1396Trp	p.R1396W	ENST00000369356	27/44	215	145	70				PDE4DIP,missense_variant,p.Arg1532Trp,ENST00000585156,;PDE4DIP,missense_variant,p.Arg1396Trp,ENST00000369356,NM_001198834.3;PDE4DIP,missense_variant,p.Arg1532Trp,ENST00000524974,;PDE4DIP,missense_variant,p.Arg1396Trp,ENST00000369354,NM_014644.5;PDE4DIP,missense_variant,p.Arg1352Trp,ENST00000618462,NM_001198832.2;RP4-791M13.5,downstream_gene_variant,,ENST00000531288,;PDE4DIP,intron_variant,,ENST00…	T	ENSG00000178104	ENST00000369356	Transcript
NBPF9	0	.	GRCh38	chr1	149063750	149063750	+	Missense_Mutation	SNP	C	C	A	novel		KELLY_S5	NORMAL	C	C																c.1909N>T	p.Asp637Tyr	p.D637Y	ENST00000615421	19/29	110	83	27				NBPF9,missense_variant,p.Asp637Tyr,ENST00000615421,;NBPF9,missense_variant,p.Asp507Tyr,ENST00000621645,;NBPF9,missense_variant,p.Asp637Tyr,ENST00000584027,NM_001277444.1;NBPF9,missense_variant,p.Asp637Tyr,ENST00000613969,NM_001037501.2;NBPF9,missense_variant,p.Asp637Tyr,ENST00000613595,NM_001037675.3;NBPF9,missense_variant,p.Asp637Tyr,ENST00000610300,;NBPF9,3_prime_UTR_variant,,ENST00000483630,;N…	A	ENSG00000269713	ENST00000615421	Transcript
NBPF9	0	.	GRCh38	chr1	149072913	149072913	+	Missense_Mutation	SNP	G	G	T	novel		KELLY_S5	NORMAL	G	G																c.1111N>A	p.His371Asn	p.H371N	ENST00000615421	13/29	505	345	160				NBPF9,missense_variant,p.His371Asn,ENST00000615421,;NBPF9,missense_variant,p.His371Asn,ENST00000621645,;NBPF9,missense_variant,p.His371Asn,ENST00000584027,NM_001277444.1;NBPF9,missense_variant,p.His371Asn,ENST00000613969,NM_001037501.2;NBPF9,missense_variant,p.His371Asn,ENST00000613595,NM_001037675.3;NBPF9,missense_variant,p.His371Asn,ENST00000621074,;NBPF9,missense_variant,p.His371Asn,ENST000006…	T	ENSG00000269713	ENST00000615421	Transcript
NBPF9	0	.	GRCh38	chr1	149075700	149075700	+	Missense_Mutation	SNP	G	G	C	novel		KELLY_S5	NORMAL	G	G																c.943N>G	p.Leu315Val	p.L315V	ENST00000615421	11/29	1197	557	640				NBPF9,missense_variant,p.Leu315Val,ENST00000615421,;NBPF9,missense_variant,p.Leu315Val,ENST00000621645,;NBPF9,missense_variant,p.Leu315Val,ENST00000584027,NM_001277444.1;NBPF9,missense_variant,p.Leu315Val,ENST00000613969,NM_001037501.2;NBPF9,missense_variant,p.Leu315Val,ENST00000613595,NM_001037675.3;NBPF9,missense_variant,p.Leu315Val,ENST00000621074,;NBPF9,missense_variant,p.Leu315Val,ENST000006…	C	ENSG00000269713	ENST00000615421	Transcript
MRPS21	0	.	GRCh38	chr1	150308112	150308112	+	Missense_Mutation	SNP	T	C	C	rs10480		KELLY_S5	NORMAL	T	T																c.148N>C	p.Cys50Arg	p.C50R	ENST00000581066	2/2	382	0	382				MRPS21,missense_variant,p.Cys50Arg,ENST00000581066,NM_018997.3;MRPS21,missense_variant,p.Cys50Arg,ENST00000614145,NM_031901.5;AC242988.1,upstream_gene_variant,,ENST00000624245,;	C	ENSG00000266472	ENST00000581066	Transcript
PRPF3	0	.	GRCh38	chr1	150343283	150343284	+	Intron	INS	-	-	GTATACTAATATCTCTGCCTGACAGTTGACA	rs372916275		KELLY_S5	NORMAL	-	-																c.1283-26_1283-25insGTATACTAATATCTCTGCCTGACAGTTGACA			ENST00000324862		144	34	110				PRPF3,intron_variant,,ENST00000324862,NM_004698.2;PRPF3,non_coding_transcript_exon_variant,,ENST00000493553,;PRPF3,intron_variant,,ENST00000467329,;PRPF3,upstream_gene_variant,,ENST00000476970,;	GTATACTAATATCTCTGCCTGACAGTTGACA	ENSG00000117360	ENST00000324862	Transcript
TARS2	0	.	GRCh38	chr1	150505690	150505690	+	Missense_Mutation	SNP	T	T	C	novel		KELLY_S5	NORMAL	T	T																c.1993N>C	p.Tyr665His	p.Y665H	ENST00000369064	17/18	435	290	145				TARS2,missense_variant,p.Tyr665His,ENST00000369064,NM_025150.4;TARS2,missense_variant,p.Tyr390His,ENST00000438568,;TARS2,missense_variant,p.Tyr583His,ENST00000606933,NM_001271895.1;TARS2,missense_variant,p.Tyr535His,ENST00000369054,NM_001271896.1;ECM1,upstream_gene_variant,,ENST00000369047,NM_004425.3;ECM1,upstream_gene_variant,,ENST00000369049,NM_001202858.1;ECM1,upstream_gene_variant,,ENST00000…	C	ENSG00000143374	ENST00000369064	Transcript
HRNR	0	.	GRCh38	chr1	152213665	152213665	+	Missense_Mutation	SNP	C	T	T	rs41266128		KELLY_S5	NORMAL	C	C																c.7964N>A	p.Arg2655His	p.R2655H	ENST00000368801	3/3	156	25	131				HRNR,missense_variant,p.Arg2655His,ENST00000368801,NM_001009931.2;FLG-AS1,intron_variant,,ENST00000420707,;FLG-AS1,intron_variant,,ENST00000593011,;	T	ENSG00000197915	ENST00000368801	Transcript
HRNR	0	.	GRCh38	chr1	152214361	152214361	+	Missense_Mutation	SNP	C	C	T	rs771243023		KELLY_S5	NORMAL	C	C																c.7268N>A	p.Arg2423Gln	p.R2423Q	ENST00000368801	3/3	1493	1041	451				HRNR,missense_variant,p.Arg2423Gln,ENST00000368801,NM_001009931.2;FLG-AS1,intron_variant,,ENST00000420707,;FLG-AS1,intron_variant,,ENST00000593011,;	T	ENSG00000197915	ENST00000368801	Transcript
HRNR	0	.	GRCh38	chr1	152215334	152215334	+	Missense_Mutation	SNP	G	A	A	rs145371085		KELLY_S5	NORMAL	G	G																c.6295N>T	p.Pro2099Ser	p.P2099S	ENST00000368801	3/3	160	0	160				HRNR,missense_variant,p.Pro2099Ser,ENST00000368801,NM_001009931.2;FLG-AS1,intron_variant,,ENST00000420707,;FLG-AS1,intron_variant,,ENST00000593011,;	A	ENSG00000197915	ENST00000368801	Transcript
HRNR	0	.	GRCh38	chr1	152216579	152216579	+	Missense_Mutation	SNP	G	C	C	rs4845749		KELLY_S5	NORMAL	G	G																c.5050N>G	p.Arg1684Gly	p.R1684G	ENST00000368801	3/3	564	0	564				HRNR,missense_variant,p.Arg1684Gly,ENST00000368801,NM_001009931.2;FLG-AS1,intron_variant,,ENST00000420707,;FLG-AS1,intron_variant,,ENST00000593011,;	C	ENSG00000197915	ENST00000368801	Transcript
HRNR	0	.	GRCh38	chr1	152217516	152217516	+	Missense_Mutation	SNP	G	G	C	rs201258934		KELLY_S5	NORMAL	G	G																c.4113N>G	p.His1371Gln	p.H1371Q	ENST00000368801	3/3	6	2	4				HRNR,missense_variant,p.His1371Gln,ENST00000368801,NM_001009931.2;FLG-AS1,intron_variant,,ENST00000420707,;FLG-AS1,intron_variant,,ENST00000593011,;	C	ENSG00000197915	ENST00000368801	Transcript
HRNR	0	.	GRCh38	chr1	152217976	152217976	+	Missense_Mutation	SNP	T	C	C	rs140247939		KELLY_S5	NORMAL	T	T																c.3653N>G	p.His1218Arg	p.H1218R	ENST00000368801	3/3	28	0	28				HRNR,missense_variant,p.His1218Arg,ENST00000368801,NM_001009931.2;FLG-AS1,intron_variant,,ENST00000420707,;FLG-AS1,intron_variant,,ENST00000593011,;	C	ENSG00000197915	ENST00000368801	Transcript
HRNR	0	.	GRCh38	chr1	152218001	152218001	+	Missense_Mutation	SNP	C	C	T	rs200854195		KELLY_S5	NORMAL	C	C																c.3628N>A	p.Gly1210Arg	p.G1210R	ENST00000368801	3/3	55	24	31				HRNR,missense_variant,p.Gly1210Arg,ENST00000368801,NM_001009931.2;FLG-AS1,intron_variant,,ENST00000420707,;FLG-AS1,intron_variant,,ENST00000593011,;	T	ENSG00000197915	ENST00000368801	Transcript
HRNR	0	.	GRCh38	chr1	152223254	152223254	+	Missense_Mutation	DEL	T	-	-	novel		KELLY_S5	NORMAL	T	T																c.-1_1delNNinsA			ENST00000368801	2/3	335	3	315				HRNR,coding_sequence_variant,,ENST00000368801,NM_001009931.2;FLG-AS1,intron_variant,,ENST00000420707,;FLG-AS1,intron_variant,,ENST00000593011,;	T	ENSG00000197915	ENST00000368801	Transcript
FLG	0	.	GRCh38	chr1	152310830	152310830	+	Missense_Mutation	SNP	A	A	T	rs34597212		KELLY_S5	NORMAL	A	A																c.4056N>A	p.Ser1352Arg	p.S1352R	ENST00000368799	3/3	1166	385	781				FLG,missense_variant,p.Ser1352Arg,ENST00000368799,NM_002016.1;FLG-AS1,intron_variant,,ENST00000420707,;FLG-AS1,intron_variant,,ENST00000593011,;FLG-AS1,upstream_gene_variant,,ENST00000392688,;	T	ENSG00000143631	ENST00000368799	Transcript
C1orf68	0	.	GRCh38	chr1	152719556	152719556	+	Missense_Mutation	SNP	C	C	A	novel		KELLY_S5	NORMAL	C	C																c.35N>A	p.Pro12Gln	p.P12Q	ENST00000368775	1/1	323	217	104				C1orf68,missense_variant,p.Pro12Gln,ENST00000368775,NM_001024679.2;	A	ENSG00000198854	ENST00000368775	Transcript
S100A13	0	.	GRCh38	chr1	153619032	153619032	+	Missense_Mutation	SNP	C	C	T	rs2230918		KELLY_S5	NORMAL	C	C																c.160N>A	p.Gly54Ser	p.G54S	ENST00000440685	4/4	309	199	110				S100A13,missense_variant,p.Gly54Ser,ENST00000440685,NM_005979.2,NM_001024211.1;S100A13,missense_variant,p.Gly54Ser,ENST00000392623,NM_001024212.1;S100A13,missense_variant,p.Gly54Ser,ENST00000392622,NM_001024213.1;S100A13,missense_variant,p.Gly54Ser,ENST00000339556,NM_001024210.1;S100A14,upstream_gene_variant,,ENST00000368702,;S100A14,upstream_gene_variant,,ENST00000368701,;S100A14,upstream_gene_v…	T	ENSG00000189171	ENST00000440685	Transcript
MTX1	0	.	GRCh38	chr1	155208991	155208991	+	Missense_Mutation	SNP	T	T	A	rs760077		KELLY_S5	NORMAL	T	T																c.187N>A	p.Ser63Thr	p.S63T	ENST00000368376	1/8	279	198	81				MTX1,missense_variant,p.Ser63Thr,ENST00000368376,NM_002455.4;MTX1,missense_variant,p.Ser63Thr,ENST00000316721,NM_198883.3;THBS3,upstream_gene_variant,,ENST00000541576,NM_001252607.1;THBS3,upstream_gene_variant,,ENST00000368378,NM_007112.4;THBS3,upstream_gene_variant,,ENST00000541990,;THBS3,upstream_gene_variant,,ENST00000457183,NM_001252608.1;MTX1,upstream_gene_variant,,ENST00000609421,;MIR92B,do…	A	ENSG00000173171	ENST00000368376	Transcript
GBA	0	.	GRCh38	chr1	155236376	155236376	+	Missense_Mutation	SNP	C	C	T	rs2230288		KELLY_S5	NORMAL	C	C																c.1093N>A	p.Glu365Lys	p.E365K	ENST00000327247	9/12	391	134	257				GBA,missense_variant,p.Glu365Lys,ENST00000327247,NM_001005742.2,NM_001005741.2;GBA,missense_variant,p.Glu365Lys,ENST00000368373,NM_000157.3;GBA,missense_variant,p.Glu316Lys,ENST00000427500,NM_001171812.1;GBA,missense_variant,p.Glu278Lys,ENST00000428024,NM_001171811.1;GBA,non_coding_transcript_exon_variant,,ENST00000478472,;GBA,non_coding_transcript_exon_variant,,ENST00000491081,;GBA,intron_varian…	T	ENSG00000177628	ENST00000327247	Transcript
YY1AP1	0	.	GRCh38	chr1	155660139	155660139	+	Missense_Mutation	SNP	C	C	T	rs140542694		KELLY_S5	NORMAL	C	C																c.2185N>A	p.Ala729Thr	p.A729T	ENST00000368339	10/10	534	366	168				YY1AP1,missense_variant,p.Ala729Thr,ENST00000368339,NM_001198903.1;YY1AP1,missense_variant,p.Ala709Thr,ENST00000368340,NM_001198904.1;YY1AP1,missense_variant,p.Ala580Thr,ENST00000361831,NM_018253.3,NM_139121.2;YY1AP1,missense_variant,p.Ala560Thr,ENST00000407221,;YY1AP1,missense_variant,p.Ala580Thr,ENST00000359205,NM_001198899.1,NM_001198900.1;YY1AP1,missense_variant,p.Ala560Thr,ENST00000311573,;Y…	T	ENSG00000163374	ENST00000368339	Transcript
RHBG	0	.	GRCh38	chr1	156384556	156384557	+	Frame_Shift_Ins	INS	-	-	C	novel		KELLY_S5	NORMAL	-	-																c.1264_1265insC	p.Asp425ArgfsTer18	p.D425Rfs*18	ENST00000537040	9/10	174	56	118				RHBG,frameshift_variant,p.Asp425ArgfsTer18,ENST00000537040,NM_020407.4,NM_001256395.1,NM_001256396.1;RP11-139I14.2,upstream_gene_variant,,ENST00000451362,;RHBG,intron_variant,,ENST00000494874,;RHBG,3_prime_UTR_variant,,ENST00000620376,;RHBG,3_prime_UTR_variant,,ENST00000451864,;RHBG,3_prime_UTR_variant,,ENST00000613460,;RHBG,3_prime_UTR_variant,,ENST00000612897,;RHBG,non_coding_transcript_exon_va…	C	ENSG00000132677	ENST00000537040	Transcript
FCRL5	0	.	GRCh38	chr1	157521049	157521049	+	Missense_Mutation	SNP	T	T	A	novel		KELLY_S5	NORMAL	T	T																c.2483N>T	p.Gln828Leu	p.Q828L	ENST00000361835	11/17	325	109	216				FCRL5,missense_variant,p.Gln828Leu,ENST00000361835,NM_031281.2,NM_001195388.1;FCRL5,downstream_gene_variant,,ENST00000368190,;FCRL5,non_coding_transcript_exon_variant,,ENST00000461387,;FCRL5,non_coding_transcript_exon_variant,,ENST00000497286,;FCRL5,upstream_gene_variant,,ENST00000462218,;FCRL5,upstream_gene_variant,,ENST00000483875,;	A	ENSG00000143297	ENST00000361835	Transcript
KIRREL	0	.	GRCh38	chr1	158089587	158089587	+	Missense_Mutation	SNP	G	G	A	rs762885869		KELLY_S5	NORMAL	G	G																c.1130N>A	p.Arg377Gln	p.R377Q	ENST00000359209	9/15	568	388	180				KIRREL,missense_variant,p.Arg277Gln,ENST00000368173,NM_001286349.1;KIRREL,missense_variant,p.Arg191Gln,ENST00000368172,;KIRREL,missense_variant,p.Arg213Gln,ENST00000360089,;KIRREL,missense_variant,p.Arg377Gln,ENST00000359209,NM_018240.6;	A	ENSG00000183853	ENST00000359209	Transcript
OR6P1	0	.	GRCh38	chr1	158563523	158563523	+	Missense_Mutation	SNP	A	A	G	novel		KELLY_S5	NORMAL	A	A																c.82N>C	p.Phe28Leu	p.F28L	ENST00000334632	1/1	117	81	36				OR6P1,missense_variant,p.Phe28Leu,ENST00000334632,NM_001160325.1;	G	ENSG00000186440	ENST00000334632	Transcript
SPTA1	0	.	GRCh38	chr1	158681565	158681565	+	Missense_Mutation	SNP	G	G	T	novel		KELLY_S5	NORMAL	G	G																c.493N>A	p.Gln165Lys	p.Q165K	ENST00000368147	4/52	264	184	80				SPTA1,missense_variant,p.Gln165Lys,ENST00000368147,NM_003126.2;SPTA1,intron_variant,,ENST00000467387,;	T	ENSG00000163554	ENST00000368147	Transcript
CFAP45	0	.	GRCh38	chr1	159876557	159876557	+	Missense_Mutation	SNP	G	G	A	rs764409056		KELLY_S5	NORMAL	G	G																c.1351N>T	p.Arg451Trp	p.R451W	ENST00000368099	10/12	391	272	119				CFAP45,missense_variant,p.Arg366Trp,ENST00000426543,;CFAP45,missense_variant,p.Arg451Trp,ENST00000368099,NM_012337.2;CFAP45,splice_region_variant,,ENST00000476696,;CFAP45,non_coding_transcript_exon_variant,,ENST00000475911,;CFAP45,upstream_gene_variant,,ENST00000479861,;RP11-190A12.7,upstream_gene_variant,,ENST00000537167,;RP11-190A12.7,upstream_gene_variant,,ENST00000536764,;RP11-190A12.7,upstre…	A	ENSG00000213085	ENST00000368099	Transcript
FCGR3A	0	.	GRCh38	chr1	161548424	161548424	+	Missense_Mutation	SNP	T	T	C	rs148181339		KELLY_S5	NORMAL	T	T																c.424N>G	p.Ile142Val	p.I142V	ENST00000367969	3/5	857	603	254				FCGR3A,missense_variant,p.Ile142Val,ENST00000367969,NM_001127592.1,NM_000569.6;FCGR3A,missense_variant,p.Ile106Val,ENST00000443193,;FCGR3A,missense_variant,p.Ile106Val,ENST00000436743,NM_001127596.1,NM_001127595.1,NM_001127593.1;FCGR3A,missense_variant,p.Ile106Val,ENST00000367967,;FCGR3A,missense_variant,p.Ile123Val,ENST00000426740,;FCGR3A,missense_variant,p.Ile105Val,ENST00000442336,;FCGR3A,non_…	C	ENSG00000203747	ENST00000367969	Transcript
FCGR3A	0	.	GRCh38	chr1	161548546	161548546	+	Missense_Mutation	SNP	C	C	T	rs77144485		KELLY_S5	NORMAL	C	C																c.302N>A	p.Ser101Asn	p.S101N	ENST00000367969	3/5	1234	893	341				FCGR3A,missense_variant,p.Ser101Asn,ENST00000367969,NM_001127592.1,NM_000569.6;FCGR3A,missense_variant,p.Ser65Asn,ENST00000443193,;FCGR3A,missense_variant,p.Ser65Asn,ENST00000436743,NM_001127596.1,NM_001127595.1,NM_001127593.1;FCGR3A,missense_variant,p.Ser65Asn,ENST00000367967,;FCGR3A,missense_variant,p.Ser82Asn,ENST00000426740,;FCGR3A,missense_variant,p.Ser64Asn,ENST00000442336,;FCGR3A,non_codin…	T	ENSG00000203747	ENST00000367969	Transcript
FMO2	0	.	GRCh38	chr1	171208951	171208951	+	Nonsense_Mutation	SNP	C	T	T	rs6661174		KELLY_S5	NORMAL	C	C																c.1414N>T	p.Gln472Ter	p.Q472*	ENST00000209929	9/9	364	0	364				FMO2,stop_gained,p.Gln472Ter,ENST00000209929,NM_001460.4;RP1-127D3.4,intron_variant,,ENST00000422841,;RP1-127D3.4,intron_variant,,ENST00000445909,;RP1-127D3.4,intron_variant,,ENST00000445290,;FMO2,downstream_gene_variant,,ENST00000489354,;FMO2,3_prime_UTR_variant,,ENST00000529935,;FMO2,non_coding_transcript_exon_variant,,ENST00000488431,;	T	ENSG00000094963	ENST00000209929	Transcript
SEC16B	0	.	GRCh38	chr1	177932494	177932494	+	Missense_Mutation	SNP	G	G	A	rs78192809		KELLY_S5	NORMAL	G	G																c.3008N>T	p.Pro1003Leu	p.P1003L	ENST00000308284	24/26	171	43	128				SEC16B,missense_variant,p.Pro1003Leu,ENST00000308284,NM_033127.2;RP4-798P15.3,non_coding_transcript_exon_variant,,ENST00000354921,;SEC16B,non_coding_transcript_exon_variant,,ENST00000495165,;SEC16B,non_coding_transcript_exon_variant,,ENST00000327037,;SEC16B,upstream_gene_variant,,ENST00000441371,;SEC16B,3_prime_UTR_variant,,ENST00000528461,;RP4-798P15.3,non_coding_transcript_exon_variant,,ENST000…	A	ENSG00000120341	ENST00000308284	Transcript
ABL2	0	.	GRCh38	chr1	179109033	179109034	+	Frame_Shift_Ins	INS	-	-	A	rs755706336		KELLY_S5	NORMAL	-	-																c.2233_2234insT	p.Trp745LeufsTer23	p.W745Lfs*23	ENST00000502732	12/12	196	153	43				ABL2,frameshift_variant,p.Trp745LeufsTer23,ENST00000502732,NM_007314.3;ABL2,frameshift_variant,p.Trp730LeufsTer23,ENST00000512653,NM_005158.4;ABL2,frameshift_variant,p.Trp724LeufsTer23,ENST00000367623,NM_001168236.1;ABL2,intron_variant,,ENST00000344730,NM_001136000.2;ABL2,intron_variant,,ENST00000511413,NM_001168237.1;ABL2,intron_variant,,ENST00000507173,NM_001168238.1;ABL2,intron_variant,,ENST00…	A	ENSG00000143322	ENST00000502732	Transcript
COLGALT2	0	.	GRCh38	chr1	183945547	183945547	+	Missense_Mutation	SNP	T	T	A	rs61743924		KELLY_S5	NORMAL	T	T																c.1154N>T	p.Gln385Leu	p.Q385L	ENST00000361927	9/12	383	270	113				COLGALT2,missense_variant,p.Gln385Leu,ENST00000361927,NM_001303421.1,NM_015101.3,NM_001303420.1;COLGALT2,missense_variant,p.Gln122Leu,ENST00000367520,;COLGALT2,5_prime_UTR_variant,,ENST00000367521,;COLGALT2,upstream_gene_variant,,ENST00000486375,;	A	ENSG00000198756	ENST00000361927	Transcript
FAM129A	0	.	GRCh38	chr1	184795606	184795606	+	Missense_Mutation	SNP	C	T	T	rs17313374		KELLY_S5	NORMAL	C	C																c.2158N>A	p.Val720Met	p.V720M	ENST00000367511	14/14	294	0	294				FAM129A,missense_variant,p.Val720Met,ENST00000367511,NM_052966.3;FAM129A,intron_variant,,ENST00000417056,;FAM129A,non_coding_transcript_exon_variant,,ENST00000487074,;	T	ENSG00000135842	ENST00000367511	Transcript
PRG4	0	.	GRCh38	chr1	186308840	186308840	+	Missense_Mutation	SNP	C	C	A	novel		KELLY_S5	NORMAL	C	C																c.3121N>A	p.Pro1041Thr	p.P1041T	ENST00000445192	7/13	152	91	61				PRG4,missense_variant,p.Pro1041Thr,ENST00000445192,NM_005807.4;PRG4,missense_variant,p.Pro1000Thr,ENST00000367483,NM_001127708.2;PRG4,missense_variant,p.Pro998Thr,ENST00000635041,NM_001303232.1;PRG4,missense_variant,p.Pro948Thr,ENST00000367485,NM_001127709.2,NM_001127710.2;TPR,downstream_gene_variant,,ENST00000367478,NM_003292.2;PRG4,downstream_gene_variant,,ENST00000367482,;PRG4,downstream_gene_…	A	ENSG00000116690	ENST00000445192	Transcript
CRB1	0	.	GRCh38	chr1	197421941	197421941	+	Missense_Mutation	SNP	C	C	G	novel		KELLY_S5	NORMAL	C	C																c.2113N>G	p.Pro705Ala	p.P705A	ENST00000367400	6/12	512	376	136				CRB1,missense_variant,p.Pro86Ala,ENST00000367397,;CRB1,missense_variant,p.Pro636Ala,ENST00000535699,NM_001257965.1;CRB1,missense_variant,p.Pro705Ala,ENST00000367400,NM_201253.2;CRB1,missense_variant,p.Pro593Ala,ENST00000367399,NM_001193640.1;CRB1,missense_variant,p.Pro705Ala,ENST00000538660,NM_001257966.1;CRB1,downstream_gene_variant,,ENST00000476483,;CRB1,upstream_gene_variant,,ENST00000480086,;…	G	ENSG00000134376	ENST00000367400	Transcript
IGFN1	0	.	GRCh38	chr1	201209691	201209691	+	Missense_Mutation	SNP	G	G	A	rs72468019		KELLY_S5	NORMAL	G	G																c.4798N>A	p.Ala1600Thr	p.A1600T	ENST00000335211	12/24	3418	2321	1097				IGFN1,missense_variant,p.Ala1600Thr,ENST00000335211,NM_001164586.1;IGFN1,intron_variant,,ENST00000295591,;IGFN1,upstream_gene_variant,,ENST00000412892,;IGFN1,intron_variant,,ENST00000437879,;IGFN1,upstream_gene_variant,,ENST00000473483,;IGFN1,downstream_gene_variant,,ENST00000444705,;	A	ENSG00000163395	ENST00000335211	Transcript
IGFN1	0	.	GRCh38	chr1	201209776	201209776	+	Missense_Mutation	SNP	A	A	G	rs201227267		KELLY_S5	NORMAL	A	A																c.4883N>G	p.Glu1628Gly	p.E1628G	ENST00000335211	12/24	2567	1649	904				IGFN1,missense_variant,p.Glu1628Gly,ENST00000335211,NM_001164586.1;IGFN1,intron_variant,,ENST00000295591,;IGFN1,upstream_gene_variant,,ENST00000412892,;IGFN1,intron_variant,,ENST00000437879,;IGFN1,upstream_gene_variant,,ENST00000473483,;IGFN1,downstream_gene_variant,,ENST00000444705,;	G	ENSG00000163395	ENST00000335211	Transcript
IGFN1	0	.	GRCh38	chr1	201209837	201209837	+	Missense_Mutation	SNP	A	A	G	rs12758143		KELLY_S5	NORMAL	A	A																c.4944N>G	p.Ile1648Met	p.I1648M	ENST00000335211	12/24	2642	1783	859				IGFN1,missense_variant,p.Ile1648Met,ENST00000335211,NM_001164586.1;IGFN1,intron_variant,,ENST00000295591,;IGFN1,upstream_gene_variant,,ENST00000412892,;IGFN1,intron_variant,,ENST00000437879,;IGFN1,upstream_gene_variant,,ENST00000473483,;IGFN1,downstream_gene_variant,,ENST00000444705,;	G	ENSG00000163395	ENST00000335211	Transcript
CNTN2	0	.	GRCh38	chr1	205064691	205064691	+	Missense_Mutation	SNP	C	C	T	rs116647440		KELLY_S5	NORMAL	C	C																c.1460N>T	p.Thr487Ile	p.T487I	ENST00000331830	12/23	402	149	253				CNTN2,missense_variant,p.Thr487Ile,ENST00000331830,NM_005076.3,NM_001346083.1;CNTN2,upstream_gene_variant,,ENST00000636641,;CNTN2,non_coding_transcript_exon_variant,,ENST00000481872,;CNTN2,non_coding_transcript_exon_variant,,ENST00000636809,;CNTN2,non_coding_transcript_exon_variant,,ENST00000527340,;CNTN2,downstream_gene_variant,,ENST00000530117,;CNTN2,upstream_gene_variant,,ENST00000638050,;CNTN…	T	ENSG00000184144	ENST00000331830	Transcript
AVPR1B	0	.	GRCh38	chr1	206110373	206110373	+	Missense_Mutation	SNP	C	C	T	rs28632197		KELLY_S5	NORMAL	C	C																c.1091N>A	p.Arg364His	p.R364H	ENST00000367126	2/2	191	135	56				AVPR1B,missense_variant,p.Arg364His,ENST00000367126,NM_000707.3;AVPR1B,non_coding_transcript_exon_variant,,ENST00000612906,;	T	ENSG00000198049	ENST00000367126	Transcript
AVPR1B	0	.	GRCh38	chr1	206116320	206116320	+	Missense_Mutation	SNP	C	C	G	rs33990840		KELLY_S5	NORMAL	C	C																c.571N>C	p.Gly191Arg	p.G191R	ENST00000367126	1/2	412	137	275				AVPR1B,missense_variant,p.Gly191Arg,ENST00000367126,NM_000707.3;RP11-38J22.3,upstream_gene_variant,,ENST00000425896,;AVPR1B,intron_variant,,ENST00000612906,;	G	ENSG00000198049	ENST00000367126	Transcript
SRGAP2	0	.	GRCh38	chr1	206461265	206461265	+	Missense_Mutation	SNP	G	G	A	rs141859199		KELLY_S5	NORMAL	G	G																c.3061N>A	p.Ala1021Thr	p.A1021T	ENST00000573034	22/22	319	210	109				SRGAP2,missense_variant,p.Ala1021Thr,ENST00000573034,NM_015326.4;SRGAP2,missense_variant,p.Ala1020Thr,ENST00000624873,NM_001170637.3;SRGAP2,downstream_gene_variant,,ENST00000604010,;	A	ENSG00000266028	ENST00000573034	Transcript
C1orf116	0	.	GRCh38	chr1	207027530	207027531	+	Frame_Shift_Ins	INS	-	-	T	rs201900436		KELLY_S5	NORMAL	-	-																c.68_69insA	p.Asp23GlufsTer14	p.D23Efs*14	ENST00000359470	2/4	267	90	177				C1orf116,frameshift_variant,p.Asp23GlufsTer14,ENST00000359470,NM_023938.5;C1orf116,intron_variant,,ENST00000461135,NM_001083924.1;	T	ENSG00000182795	ENST00000359470	Transcript
HHIPL2	0	.	GRCh38	chr1	222522693	222522693	+	Missense_Mutation	SNP	G	G	A	rs144597197		KELLY_S5	NORMAL	G	G																c.2083N>T	p.Arg695Cys	p.R695C	ENST00000343410	9/9	354	138	216				HHIPL2,missense_variant,p.Arg695Cys,ENST00000343410,NM_024746.3;HHIPL2,non_coding_transcript_exon_variant,,ENST00000473144,;HHIPL2,downstream_gene_variant,,ENST00000468172,;RP11-378J18.10,upstream_gene_variant,,ENST00000612210,;	A	ENSG00000143512	ENST00000343410	Transcript
GJC2	0	.	GRCh38	chr1	228158951	228158951	+	Missense_Mutation	SNP	C	C	T	rs140942230		KELLY_S5	NORMAL	C	C																c.1193N>T	p.Thr398Ile	p.T398I	ENST00000366714	2/2	158	97	61				GJC2,missense_variant,p.Thr398Ile,ENST00000366714,NM_020435.3;	T	ENSG00000198835	ENST00000366714	Transcript
TBCE	0	.	GRCh38	chr1	235414461	235414461	+	Missense_Mutation	SNP	C	C	T	rs62620041		KELLY_S5	NORMAL	C	C																c.214N>T	p.Pro72Ser	p.P72S	ENST00000543662	4/18	184	120	64				TBCE,missense_variant,p.Pro72Ser,ENST00000543662,NM_001287801.1;TBCE,missense_variant,p.Pro72Ser,ENST00000406207,NM_001079515.2;TBCE,missense_variant,p.Pro72Ser,ENST00000366601,NM_001287802.1,NM_003193.4;TBCE,non_coding_transcript_exon_variant,,ENST00000472011,;TBCE,non_coding_transcript_exon_variant,,ENST00000482230,;TBCE,upstream_gene_variant,,ENST00000461651,;	T	ENSG00000116957	ENST00000543662	Transcript
CHRM3	0	.	GRCh38	chr1	239907591	239907591	+	Missense_Mutation	SNP	G	G	A	novel		KELLY_S5	NORMAL	G	G																c.140N>A	p.Gly47Asp	p.G47D	ENST00000255380	5/5	433	280	153				CHRM3,missense_variant,p.Gly47Asp,ENST00000255380,NM_000740.2;CHRM3,missense_variant,p.Gly47Asp,ENST00000615928,;CHRM3,missense_variant,p.Gly47Asp,ENST00000448020,;	A	ENSG00000133019	ENST00000255380	Transcript
FMN2	0	.	GRCh38	chr1	240207775	240207775	+	Missense_Mutation	SNP	C	C	T	rs71646825		KELLY_S5	NORMAL	C	C																c.2963N>T	p.Pro988Leu	p.P988L	ENST00000319653	5/18	54	40	14				FMN2,missense_variant,p.Pro988Leu,ENST00000319653,NM_020066.4,NM_001305424.1;FMN2,downstream_gene_variant,,ENST00000447095,;	T	ENSG00000155816	ENST00000319653	Transcript
COX20	0	.	GRCh38	chr1	244835756	244835756	+	Missense_Mutation	SNP	G	G	C	novel		KELLY_S5	NORMAL	G	G																c.42N>C	p.Lys14Asn	p.K14N	ENST00000411948	1/4	172	117	55				COX20,missense_variant,p.Lys14Asn,ENST00000411948,NM_001312874.1,NM_198076.5,NM_001312871.1;COX20,missense_variant,p.Lys14Asn,ENST00000366528,NM_001312872.1;COX20,splice_region_variant,,ENST00000498262,;COX20,splice_region_variant,,ENST00000391839,;HNRNPU,downstream_gene_variant,,ENST00000366527,;COX20,upstream_gene_variant,,ENST00000464757,;	C	ENSG00000203667	ENST00000411948	Transcript
OR2T8	0	.	GRCh38	chr1	247921162	247921162	+	Missense_Mutation	SNP	T	C	C	rs11204564		KELLY_S5	NORMAL	T	T																c.145N>C	p.Trp49Arg	p.W49R	ENST00000319968	1/1	408	34	374				OR2T8,missense_variant,p.Trp49Arg,ENST00000319968,NM_001005522.1;	C	ENSG00000177462	ENST00000319968	Transcript
OR2T8	0	.	GRCh38	chr1	247921552	247921552	+	Missense_Mutation	SNP	A	A	G	rs4584426		KELLY_S5	NORMAL	A	A																c.535N>G	p.Thr179Ala	p.T179A	ENST00000319968	1/1	78	38	40				OR2T8,missense_variant,p.Thr179Ala,ENST00000319968,NM_001005522.1;	G	ENSG00000177462	ENST00000319968	Transcript
OR2T12	0	.	GRCh38	chr1	248295374	248295374	+	Missense_Mutation	SNP	T	C	C	rs6678138		KELLY_S5	NORMAL	T	T																c.205N>G	p.Met69Val	p.M69V	ENST00000317996	1/1	184	0	184				OR2T12,missense_variant,p.Met69Val,ENST00000317996,NM_001004692.1;	C	ENSG00000177201	ENST00000317996	Transcript
OR2T12	0	.	GRCh38	chr1	248295415	248295415	+	Missense_Mutation	SNP	C	G	G	rs12745228		KELLY_S5	NORMAL	C	C																c.164N>C	p.Arg55Thr	p.R55T	ENST00000317996	1/1	256	0	256				OR2T12,missense_variant,p.Arg55Thr,ENST00000317996,NM_001004692.1;	G	ENSG00000177201	ENST00000317996	Transcript
OR2T34	0	.	GRCh38	chr1	248573958	248573958	+	Missense_Mutation	SNP	C	G	G	rs1770107		KELLY_S5	NORMAL	C	C																c.800N>C	p.Arg267Pro	p.R267P	ENST00000328782	1/1	113	0	113				OR2T34,missense_variant,p.Arg267Pro,ENST00000328782,NM_001001821.1;	G	ENSG00000183310	ENST00000328782	Transcript
OR2T35	0	.	GRCh38	chr1	248638291	248638291	+	Missense_Mutation	SNP	C	T	T	rs78622116		KELLY_S5	NORMAL	C	C																c.968N>A	p.Gly323Asp	p.G323D	ENST00000317450	1/1	219	0	219				OR2T35,missense_variant,p.Gly323Asp,ENST00000317450,NM_001001827.1;	T	ENSG00000177151	ENST00000317450	Transcript
OR2T35	0	.	GRCh38	chr1	248638301	248638302	+	Frame_Shift_Ins	INS	-	CA	CA	rs370874670		KELLY_S5	NORMAL	-	-																c.957_958insTG	p.Ile320Ter	p.I320*	ENST00000317450	1/1	224	0	224				OR2T35,frameshift_variant,p.Ile320Ter,ENST00000317450,NM_001001827.1;	CA	ENSG00000177151	ENST00000317450	Transcript
OR2T35	0	.	GRCh38	chr1	248638309	248638309	+	Missense_Mutation	SNP	G	A	A	rs150878651		KELLY_S5	NORMAL	G	G																c.950N>T	p.Ala317Val	p.A317V	ENST00000317450	1/1	237	0	237				OR2T35,missense_variant,p.Ala317Val,ENST00000317450,NM_001001827.1;	A	ENSG00000177151	ENST00000317450	Transcript
OR2T35	0	.	GRCh38	chr1	248638310	248638310	+	Missense_Mutation	SNP	C	T	T	rs143981271		KELLY_S5	NORMAL	C	C																c.949N>A	p.Ala317Thr	p.A317T	ENST00000317450	1/1	236	0	236				OR2T35,missense_variant,p.Ala317Thr,ENST00000317450,NM_001001827.1;	T	ENSG00000177151	ENST00000317450	Transcript
OR2T35	0	.	GRCh38	chr1	248638644	248638650	+	Frame_Shift_Del	DEL	CAGCACG	-	-	rs143010547		KELLY_S5	NORMAL	CAGCACG	CAGCACG																c.609_615delNNNNNNN	p.Cys203Ter	p.C203*	ENST00000317450	1/1	486	0	486				OR2T35,frameshift_variant,p.Cys203Ter,ENST00000317450,NM_001001827.1;	-	ENSG00000177151	ENST00000317450	Transcript
OR2T35	0	.	GRCh38	chr1	248639168	248639168	+	Missense_Mutation	SNP	C	T	T	rs1782218		KELLY_S5	NORMAL	C	C																c.91N>A	p.Val31Ile	p.V31I	ENST00000317450	1/1	18	0	18				OR2T35,missense_variant,p.Val31Ile,ENST00000317450,NM_001001827.1;	T	ENSG00000177151	ENST00000317450	Transcript
OR2T27	0	.	GRCh38	chr1	248650526	248650526	+	Missense_Mutation	SNP	T	C	C	rs1782241		KELLY_S5	NORMAL	T	T																c.359N>G	p.Tyr120Cys	p.Y120C	ENST00000344889	1/1	21	0	21				OR2T27,missense_variant,p.Tyr120Cys,ENST00000344889,NM_001001824.1;	C	ENSG00000187701	ENST00000344889	Transcript
OR2T27	0	.	GRCh38	chr1	248650751	248650751	+	Missense_Mutation	SNP	T	T	A	rs28533004		KELLY_S5	NORMAL	T	T																c.134N>T	p.Lys45Met	p.K45M	ENST00000344889	1/1	104	66	38				OR2T27,missense_variant,p.Lys45Met,ENST00000344889,NM_001001824.1;	A	ENSG00000187701	ENST00000344889	Transcript
LYPD8	0	.	GRCh38	chr1	248745207	248745207	+	Missense_Mutation	SNP	T	C	C	novel		KELLY_S5	NORMAL	T	T																c.410N>G	p.His137Arg	p.H137R	ENST00000590317	6/7	334	0	334				LYPD8,missense_variant,p.His137Arg,ENST00000590317,NM_001291283.1,NM_001085474.1;XX-CR54.1,downstream_gene_variant,,ENST00000611154,;LYPD8,missense_variant,p.His25Arg,ENST00000566597,;	C	ENSG00000259823	ENST00000590317	Transcript
KIDINS220	0	.	GRCh38	chr2	8770760	8770760	+	Missense_Mutation	SNP	T	T	A	rs201780168		KELLY_S5	NORMAL	T	T																c.2921N>T	p.Gln974Leu	p.Q974L	ENST00000256707	22/30	370	135	235				KIDINS220,missense_variant,p.Gln974Leu,ENST00000256707,NM_020738.2;KIDINS220,missense_variant,p.Gln974Leu,ENST00000473731,;KIDINS220,missense_variant,p.Gln975Leu,ENST00000489024,;KIDINS220,missense_variant,p.Gln975Leu,ENST00000319688,;KIDINS220,missense_variant,p.Gln721Leu,ENST00000496383,;KIDINS220,upstream_gene_variant,,ENST00000459813,;KIDINS220,3_prime_UTR_variant,,ENST00000488729,;	A	ENSG00000134313	ENST00000256707	Transcript
KCNS3	0	.	GRCh38	chr2	17932317	17932317	+	Missense_Mutation	SNP	T	T	C	novel		KELLY_S5	NORMAL	T	T																c.1309N>C	p.Tyr437His	p.Y437H	ENST00000403915	3/3	543	363	180				KCNS3,missense_variant,p.Tyr437His,ENST00000403915,NM_001282428.1;KCNS3,missense_variant,p.Tyr437His,ENST00000304101,NM_002252.4;KCNS3,downstream_gene_variant,,ENST00000419802,;KCNS3,intron_variant,,ENST00000465292,;	C	ENSG00000170745	ENST00000403915	Transcript
NT5C1B	0	.	GRCh38	chr2	18587052	18587052	+	Missense_Mutation	SNP	C	C	T	rs150116798		KELLY_S5	NORMAL	C	C																c.242N>A	p.Arg81His	p.R81H	ENST00000359846	3/10	385	121	264				NT5C1B,missense_variant,p.Arg81His,ENST00000359846,NM_001199086.1,NM_001199087.1,NM_001199088.1,NM_001002006.2;NT5C1B-RDH14,missense_variant,p.Arg81His,ENST00000532967,NM_001199104.1;NT5C1B,missense_variant,p.Arg81His,ENST00000416783,;NT5C1B,intron_variant,,ENST00000304081,NM_033253.3;NT5C1B-RDH14,intron_variant,,ENST00000444297,NM_001199103.1;NT5C1B,upstream_gene_variant,,ENST00000418427,;RNU6-1…	T	ENSG00000185013	ENST00000359846	Transcript
CGREF1	0	.	GRCh38	chr2	27101486	27101486	+	Missense_Mutation	SNP	C	C	T	rs1057391		KELLY_S5	NORMAL	C	C																c.745N>A	p.Glu249Lys	p.E249K	ENST00000402394	6/6	103	71	32				CGREF1,missense_variant,p.Glu249Lys,ENST00000402394,NM_006569.5;CGREF1,missense_variant,p.Glu249Lys,ENST00000312734,;CGREF1,missense_variant,p.Glu371Lys,ENST00000404694,;CGREF1,missense_variant,p.Glu249Lys,ENST00000405600,NM_001166239.1;CGREF1,intron_variant,,ENST00000402550,NM_001166240.1;CGREF1,intron_variant,,ENST00000260595,;KHK,downstream_gene_variant,,ENST00000260599,NM_000221.2;KHK,downstr…	T	ENSG00000138028	ENST00000402394	Transcript
ALK	0	.	GRCh38	chr2	29220829	29220829	+	Missense_Mutation	SNP	G	G	T	rs863225281		KELLY_S5	NORMAL	G	G																c.3522N>A	p.Phe1174Leu	p.F1174L	ENST00000389048	23/29	290	185	105				ALK,missense_variant,p.Phe1174Leu,ENST00000389048,NM_004304.4;ALK,missense_variant,p.Phe797Leu,ENST00000618119,;ALK,missense_variant,p.Phe134Leu,ENST00000431873,;ALK,downstream_gene_variant,,ENST00000453137,;	T	ENSG00000171094	ENST00000389048	Transcript
GALNT14	0	.	GRCh38	chr2	31125210	31125210	+	Missense_Mutation	SNP	G	G	A	rs41280621		KELLY_S5	NORMAL	G	G																c.173N>T	p.Ala58Val	p.A58V	ENST00000324589	2/16	258	194	64				GALNT14,missense_variant,p.Ala58Val,ENST00000324589,NM_001253826.1;GALNT14,5_prime_UTR_variant,,ENST00000406653,NM_001253827.1;GALNT14,intron_variant,,ENST00000349752,NM_024572.3;GALNT14,intron_variant,,ENST00000430167,;GALNT14,non_coding_transcript_exon_variant,,ENST00000496397,;GALNT14,non_coding_transcript_exon_variant,,ENST00000485468,;GALNT14,non_coding_transcript_exon_variant,,ENST000004982…	A	ENSG00000158089	ENST00000324589	Transcript
BIRC6	0	.	GRCh38	chr2	32401190	32401190	+	Missense_Mutation	SNP	C	C	A	novel		KELLY_S5	NORMAL	C	C																c.1062N>A	p.Asn354Lys	p.N354K	ENST00000421745	7/74	273	192	81				BIRC6,missense_variant,p.Asn354Lys,ENST00000421745,NM_016252.3;BIRC6,non_coding_transcript_exon_variant,,ENST00000466527,;	A	ENSG00000115760	ENST00000421745	Transcript
CYP1B1	0	.	GRCh38	chr2	38071060	38071060	+	Missense_Mutation	SNP	G	C	C	rs1056836		KELLY_S5	NORMAL	G	G																c.1294N>G	p.Leu432Val	p.L432V	ENST00000610745	3/3	570	0	570				CYP1B1,missense_variant,p.Leu432Val,ENST00000610745,NM_000104.3;CYP1B1,missense_variant,p.Leu432Val,ENST00000614273,;CYP1B1,missense_variant,p.Leu61Val,ENST00000494864,;RMDN2,downstream_gene_variant,,ENST00000234195,NM_144713.4;CYP1B1,downstream_gene_variant,,ENST00000490576,;CYP1B1-AS1,upstream_gene_variant,,ENST00000626582,;CYP1B1-AS1,upstream_gene_variant,,ENST00000630542,;CYP1B1-AS1,upstream_…	C	ENSG00000138061	ENST00000610745	Transcript
ARHGEF33	0	.	GRCh38	chr2	38959867	38959867	+	Missense_Mutation	SNP	G	G	C	rs201925961		KELLY_S5	NORMAL	G	G																c.1562N>C	p.Ser521Thr	p.S521T	ENST00000409978	16/18	365	255	110				ARHGEF33,missense_variant,p.Ser521Thr,ENST00000409978,;ARHGEF33,missense_variant,p.Ser521Thr,ENST00000398800,NM_001145451.2;ARHGEF33,upstream_gene_variant,,ENST00000433605,;ARHGEF33,upstream_gene_variant,,ENST00000411874,;RP11-173C1.1,non_coding_transcript_exon_variant,,ENST00000601251,;ARHGEF33,non_coding_transcript_exon_variant,,ENST00000483305,;ARHGEF33,upstream_gene_variant,,ENST00000430382,;…	C	ENSG00000214694	ENST00000409978	Transcript
EHBP1	0	.	GRCh38	chr2	62864786	62864786	+	Missense_Mutation	SNP	C	C	A	novel		KELLY_S5	NORMAL	C	C																c.918N>A	p.Asn306Lys	p.N306K	ENST00000263991	10/25	213	118	95				EHBP1,missense_variant,p.Asn306Lys,ENST00000263991,NM_015252.3;EHBP1,missense_variant,p.Asn271Lys,ENST00000431489,NM_001142616.1;EHBP1,missense_variant,p.Asn271Lys,ENST00000405015,NM_001142615.2;EHBP1,missense_variant,p.Asn271Lys,ENST00000405289,NM_001142614.1;EHBP1,missense_variant,p.Asn271Lys,ENST00000405482,;	A	ENSG00000115504	ENST00000263991	Transcript
CEP68	0	.	GRCh38	chr2	65069611	65069611	+	Missense_Mutation	SNP	G	G	T	rs41285945		KELLY_S5	NORMAL	G	G																c.167N>T	p.Trp56Leu	p.W56L	ENST00000377990	2/7	294	145	149				CEP68,missense_variant,p.Trp56Leu,ENST00000377990,NM_015147.2,NM_001319100.1;CEP68,missense_variant,p.Trp56Leu,ENST00000260569,NM_001319101.1;CEP68,intron_variant,,ENST00000537589,;CEP68,intron_variant,,ENST00000475851,;CEP68,upstream_gene_variant,,ENST00000497039,;RAB1A,downstream_gene_variant,,ENST00000494188,;	T	ENSG00000011523	ENST00000377990	Transcript
MOGS	0	.	GRCh38	chr2	74462926	74462926	+	Missense_Mutation	SNP	C	C	T	rs374993988		KELLY_S5	NORMAL	C	C																c.863N>A	p.Arg288Gln	p.R288Q	ENST00000233616	4/4	340	177	163				MOGS,missense_variant,p.Arg288Gln,ENST00000233616,NM_006302.2;MOGS,missense_variant,p.Arg182Gln,ENST00000452063,NM_001146158.1;MOGS,missense_variant,p.Arg182Gln,ENST00000448666,;MOGS,3_prime_UTR_variant,,ENST00000409065,;WBP1,downstream_gene_variant,,ENST00000393972,;WBP1,downstream_gene_variant,,ENST00000233615,NM_012477.3;INO80B,downstream_gene_variant,,ENST00000233331,NM_031288.3;WBP1,downstre…	T	ENSG00000115275	ENST00000233616	Transcript
TTC31	0	.	GRCh38	chr2	74490397	74490397	+	Missense_Mutation	SNP	C	C	G	novel		KELLY_S5	NORMAL	C	C																c.386N>G	p.Ala129Gly	p.A129G	ENST00000233623	4/13	249	120	128				TTC31,missense_variant,p.Ala129Gly,ENST00000410003,;TTC31,missense_variant,p.Ala129Gly,ENST00000233623,NM_022492.4;TTC31,missense_variant,p.Ala129Gly,ENST00000442235,;TTC31,upstream_gene_variant,,ENST00000414247,;TTC31,non_coding_transcript_exon_variant,,ENST00000463189,;TTC31,missense_variant,p.Pro95Ala,ENST00000424122,;TTC31,missense_variant,p.Pro95Ala,ENST00000449459,;TTC31,non_coding_transcri…	G	ENSG00000115282	ENST00000233623	Transcript
HK2	0	.	GRCh38	chr2	74885539	74885539	+	Missense_Mutation	SNP	G	G	A	novel		KELLY_S5	NORMAL	G	G																c.1885N>A	p.Glu629Lys	p.E629K	ENST00000290573	13/18	113	64	49				HK2,missense_variant,p.Glu629Lys,ENST00000290573,NM_000189.4;HK2,missense_variant,p.Glu601Lys,ENST00000409174,;	A	ENSG00000159399	ENST00000290573	Transcript
TEKT4	0	.	GRCh38	chr2	94876618	94876618	+	Missense_Mutation	SNP	C	C	G	rs112631866		KELLY_S5	NORMAL	C	C																c.1157N>G	p.Ala386Gly	p.A386G	ENST00000295201	6/6	188	138	50				TEKT4,missense_variant,p.Ala386Gly,ENST00000295201,NM_144705.3,NM_001286559.1;AC097374.2,intron_variant,,ENST00000568768,;AC097374.2,intron_variant,,ENST00000582835,;TEKT4,non_coding_transcript_exon_variant,,ENST00000468063,;	G	ENSG00000163060	ENST00000295201	Transcript
TEKT4	0	.	GRCh38	chr2	94876632	94876632	+	Missense_Mutation	SNP	C	C	T	rs72817671		KELLY_S5	NORMAL	C	C																c.1171N>T	p.Arg391Cys	p.R391C	ENST00000295201	6/6	197	138	59				TEKT4,missense_variant,p.Arg391Cys,ENST00000295201,NM_144705.3,NM_001286559.1;AC097374.2,intron_variant,,ENST00000568768,;AC097374.2,intron_variant,,ENST00000582835,;TEKT4,non_coding_transcript_exon_variant,,ENST00000468063,;	T	ENSG00000163060	ENST00000295201	Transcript
TEKT4	0	.	GRCh38	chr2	94876671	94876671	+	Missense_Mutation	SNP	A	A	G	rs142133592		KELLY_S5	NORMAL	A	A																c.1210N>G	p.Ile404Val	p.I404V	ENST00000295201	6/6	239	160	79				TEKT4,missense_variant,p.Ile404Val,ENST00000295201,NM_144705.3,NM_001286559.1;AC097374.2,intron_variant,,ENST00000568768,;AC097374.2,intron_variant,,ENST00000582835,;TEKT4,non_coding_transcript_exon_variant,,ENST00000468063,;	G	ENSG00000163060	ENST00000295201	Transcript
TRIM43	0	.	GRCh38	chr2	95596205	95596205	+	Missense_Mutation	SNP	A	G	G	rs200030895		KELLY_S5	NORMAL	A	A																c.511N>G	p.Asn171Asp	p.N171D	ENST00000272395	4/7	51	0	51				TRIM43,missense_variant,p.Asn171Asp,ENST00000272395,NM_138800.1,NM_001164464.1;AC009237.13,upstream_gene_variant,,ENST00000441078,;	G	ENSG00000144015	ENST00000272395	Transcript
ANKRD36C	0	.	GRCh38	chr2	95855549	95855549	+	Missense_Mutation	SNP	T	T	C	rs5005869		KELLY_S5	NORMAL	T	T																c.4712N>G	p.Asn1571Ser	p.N1571S	ENST00000456556	63/67	100	61	39				ANKRD36C,missense_variant,p.Asn1571Ser,ENST00000456556,;ANKRD36C,downstream_gene_variant,,ENST00000295246,;ANKRD36C,upstream_gene_variant,,ENST00000612359,;ANKRD36C,non_coding_transcript_exon_variant,,ENST00000488721,;ANKRD36C,downstream_gene_variant,,ENST00000531153,;ANKRD36C,downstream_gene_variant,,ENST00000534304,;	C	ENSG00000174501	ENST00000456556	Transcript
ANKRD36C	0	.	GRCh38	chr2	95935492	95935492	+	Missense_Mutation	SNP	G	G	A	rs62153752		KELLY_S5	NORMAL	G	G																c.1697N>T	p.Ala566Val	p.A566V	ENST00000456556	24/67	160	46	114				ANKRD36C,missense_variant,p.Ala566Val,ENST00000456556,;ANKRD36C,5_prime_UTR_variant,,ENST00000295246,;ANKRD36C,3_prime_UTR_variant,,ENST00000534304,;ANKRD36C,3_prime_UTR_variant,,ENST00000528268,;	A	ENSG00000174501	ENST00000456556	Transcript
ANKRD36C	0	.	GRCh38	chr2	95938843	95938843	+	Missense_Mutation	SNP	A	G	G	rs62154561		KELLY_S5	NORMAL	A	A																c.1619N>C	p.Leu540Pro	p.L540P	ENST00000456556	22/67	918	196	722				ANKRD36C,missense_variant,p.Leu540Pro,ENST00000456556,;ANKRD36C,intron_variant,,ENST00000295246,;ANKRD36C,intron_variant,,ENST00000534304,;ANKRD36C,intron_variant,,ENST00000528268,;	G	ENSG00000174501	ENST00000456556	Transcript
ANKRD36C	0	.	GRCh38	chr2	95938884	95938884	+	Missense_Mutation	SNP	A	A	T	rs62154562		KELLY_S5	NORMAL	A	A																c.1578N>A	p.Ser526Arg	p.S526R	ENST00000456556	22/67	885	213	672				ANKRD36C,missense_variant,p.Ser526Arg,ENST00000456556,;ANKRD36C,intron_variant,,ENST00000295246,;ANKRD36C,intron_variant,,ENST00000534304,;ANKRD36C,intron_variant,,ENST00000528268,;	T	ENSG00000174501	ENST00000456556	Transcript
ANKRD36C	0	.	GRCh38	chr2	95941196	95941196	+	Missense_Mutation	SNP	C	C	T	rs78739183		KELLY_S5	NORMAL	C	C																c.1495N>A	p.Gly499Arg	p.G499R	ENST00000456556	20/67	30	15	15				ANKRD36C,missense_variant,p.Gly499Arg,ENST00000456556,;ANKRD36C,5_prime_UTR_variant,,ENST00000295246,;ANKRD36C,missense_variant,p.Gly28Arg,ENST00000534304,;ANKRD36C,missense_variant,p.Gly499Arg,ENST00000528268,;	T	ENSG00000174501	ENST00000456556	Transcript
ANKRD36C	0	.	GRCh38	chr2	95945173	95945173	+	Missense_Mutation	SNP	T	T	G	rs62154594		KELLY_S5	NORMAL	T	T																c.1364N>C	p.Asn455Thr	p.N455T	ENST00000456556	18/67	138	34	104				ANKRD36C,missense_variant,p.Asn455Thr,ENST00000456556,;ANKRD36C,upstream_gene_variant,,ENST00000295246,;ANKRD36C,missense_variant,p.Asn455Thr,ENST00000528268,;ANKRD36C,upstream_gene_variant,,ENST00000534304,;	G	ENSG00000174501	ENST00000456556	Transcript
ANKRD36C	0	.	GRCh38	chr2	95953940	95953940	+	Missense_Mutation	SNP	T	T	G	rs74946480		KELLY_S5	NORMAL	T	T																c.1202N>C	p.Glu401Ala	p.E401A	ENST00000456556	14/67	229	113	116				ANKRD36C,missense_variant,p.Glu401Ala,ENST00000456556,;ANKRD36C,missense_variant,p.Glu401Ala,ENST00000528268,;	G	ENSG00000174501	ENST00000456556	Transcript
ANKRD36C	0	.	GRCh38	chr2	95953986	95953986	+	Missense_Mutation	SNP	C	C	T	rs62154618		KELLY_S5	NORMAL	C	C																c.1156N>A	p.Ala386Thr	p.A386T	ENST00000456556	14/67	314	121	193				ANKRD36C,missense_variant,p.Ala386Thr,ENST00000456556,;ANKRD36C,missense_variant,p.Ala386Thr,ENST00000528268,;	T	ENSG00000174501	ENST00000456556	Transcript
ANKRD36	0	.	GRCh38	chr2	97142657	97142657	+	Missense_Mutation	SNP	C	C	G	rs62153044		KELLY_S5	NORMAL	C	C																c.817N>G	p.Pro273Ala	p.P273A	ENST00000420699	7/76	107	80	27				ANKRD36,missense_variant,p.Pro273Ala,ENST00000420699,NM_001164315.1;ANKRD36,missense_variant,p.Pro273Ala,ENST00000461153,;ANKRD36,missense_variant,p.Pro273Ala,ENST00000620383,;	G	ENSG00000135976	ENST00000420699	Transcript
ANKRD36	0	.	GRCh38	chr2	97162102	97162102	+	Missense_Mutation	SNP	G	G	A	rs199729690		KELLY_S5	NORMAL	G	G																c.1393N>A	p.Gly465Arg	p.G465R	ENST00000420699	18/76	15	5	10				ANKRD36,missense_variant,p.Gly465Arg,ENST00000420699,NM_001164315.1;ANKRD36,missense_variant,p.Gly465Arg,ENST00000461153,;ANKRD36,intron_variant,,ENST00000620383,;	A	ENSG00000135976	ENST00000420699	Transcript
ANKRD36	0	.	GRCh38	chr2	97162115	97162115	+	Missense_Mutation	SNP	C	C	T	rs200297948		KELLY_S5	NORMAL	C	C																c.1406N>T	p.Pro469Leu	p.P469L	ENST00000420699	18/76	14	10	4				ANKRD36,missense_variant,p.Pro469Leu,ENST00000420699,NM_001164315.1;ANKRD36,missense_variant,p.Pro469Leu,ENST00000461153,;ANKRD36,intron_variant,,ENST00000620383,;	T	ENSG00000135976	ENST00000420699	Transcript
ANKRD36	0	.	GRCh38	chr2	97167729	97167729	+	Missense_Mutation	SNP	C	C	T	rs112133169		KELLY_S5	NORMAL	C	C																c.1595N>T	p.Ala532Val	p.A532V	ENST00000420699	22/76	117	71	46				ANKRD36,missense_variant,p.Ala532Val,ENST00000420699,NM_001164315.1;ANKRD36,missense_variant,p.Ala532Val,ENST00000461153,;ANKRD36,3_prime_UTR_variant,,ENST00000620383,;	T	ENSG00000135976	ENST00000420699	Transcript
ANKRD36	0	.	GRCh38	chr2	97194750	97194750	+	Missense_Mutation	SNP	T	T	C	rs59466168		KELLY_S5	NORMAL	T	T																c.2474N>C	p.Leu825Ser	p.L825S	ENST00000420699	39/76	137	70	67				ANKRD36,missense_variant,p.Leu825Ser,ENST00000420699,NM_001164315.1;ANKRD36,missense_variant,p.Leu825Ser,ENST00000461153,;ANKRD36,intron_variant,,ENST00000620383,;	C	ENSG00000135976	ENST00000420699	Transcript
ANKRD36	0	.	GRCh38	chr2	97211741	97211741	+	Missense_Mutation	SNP	G	G	A	rs10194525		KELLY_S5	NORMAL	G	G																c.3469N>A	p.Val1157Met	p.V1157M	ENST00000420699	58/76	183	92	91				ANKRD36,missense_variant,p.Val1157Met,ENST00000420699,NM_001164315.1;ANKRD36,missense_variant,p.Val1157Met,ENST00000461153,;ANKRD36,upstream_gene_variant,,ENST00000421946,;	A	ENSG00000135976	ENST00000420699	Transcript
ANKRD36	0	.	GRCh38	chr2	97217357	97217357	+	Missense_Mutation	SNP	T	T	G	rs62156176		KELLY_S5	NORMAL	T	T																c.3838N>G	p.Trp1280Gly	p.W1280G	ENST00000420699	64/76	48	29	19				ANKRD36,missense_variant,p.Trp1280Gly,ENST00000420699,NM_001164315.1;ANKRD36,missense_variant,p.Trp1280Gly,ENST00000461153,;ANKRD36,non_coding_transcript_exon_variant,,ENST00000421946,;	G	ENSG00000135976	ENST00000420699	Transcript
POU3F3	0	.	GRCh38	chr2	104856154	104856154	+	Missense_Mutation	SNP	C	C	A	novel		KELLY_S5	NORMAL	C	C																c.644N>A	p.Pro215Gln	p.P215Q	ENST00000361360	1/1	7	5	2				POU3F3,missense_variant,p.Pro215Gln,ENST00000361360,NM_006236.2;LINC01158,upstream_gene_variant,,ENST00000413121,;RP11-13J10.1,intron_variant,,ENST00000598623,;LINC01158,upstream_gene_variant,,ENST00000458253,;LINC01158,upstream_gene_variant,,ENST00000454729,;LINC01158,upstream_gene_variant,,ENST00000443988,;LINC01158,upstream_gene_variant,,ENST00000447876,;	A	ENSG00000198914	ENST00000361360	Transcript
ACOXL	0	.	GRCh38	chr2	111117811	111117811	+	Missense_Mutation	SNP	C	T	T	rs193151657		KELLY_S5	NORMAL	C	C																c.1738N>T	p.Leu580Phe	p.L580F	ENST00000439055	18/18	37	0	37				ACOXL,missense_variant,p.Leu580Phe,ENST00000439055,NM_001142807.1;BCL2L11,upstream_gene_variant,,ENST00000622509,NM_001204108.1,NM_001204110.1;BCL2L11,upstream_gene_variant,,ENST00000621302,NM_207003.2,NM_138622.3;BCL2L11,upstream_gene_variant,,ENST00000619294,NM_138624.3;BCL2L11,upstream_gene_variant,,ENST00000610735,NM_001204109.1,NM_001204112.1;BCL2L11,upstream_gene_variant,,ENST00000393256,NM…	T	ENSG00000153093	ENST00000439055	Transcript
RGPD8	0	.	GRCh38	chr2	112388237	112388237	+	Missense_Mutation	SNP	C	C	T	rs17041523		KELLY_S5	NORMAL	C	C																c.4708N>A	p.Gly1570Arg	p.G1570R	ENST00000302558	20/23	123	38	85				RGPD8,missense_variant,p.Gly1570Arg,ENST00000302558,NM_001164463.1;RGPD8,missense_variant,p.Gly1430Arg,ENST00000409750,;RGPD8,downstream_gene_variant,,ENST00000330575,;RGPD8,downstream_gene_variant,,ENST00000522286,;	T	ENSG00000169629	ENST00000302558	Transcript
HS6ST1	0	.	GRCh38	chr2	128268653	128268653	+	Missense_Mutation	SNP	G	G	T	rs3958533		KELLY_S5	NORMAL	G	G																c.745N>A	p.Arg249Ser	p.R249S	ENST00000259241	2/2	200	117	83				HS6ST1,missense_variant,p.Arg249Ser,ENST00000259241,NM_004807.2;HS6ST1,intron_variant,,ENST00000469019,;HS6ST1,downstream_gene_variant,,ENST00000463963,;	T	ENSG00000136720	ENST00000259241	Transcript
POTEF	0	.	GRCh38	chr2	130074719	130074719	+	Missense_Mutation	SNP	T	T	A	rs62165871		KELLY_S5	NORMAL	T	T																c.2753N>T	p.Tyr918Phe	p.Y918F	ENST00000409914	17/17	197	109	88				POTEF,missense_variant,p.Tyr918Phe,ENST00000409914,NM_001099771.2;	A	ENSG00000196604	ENST00000409914	Transcript
POTEI	0	.	GRCh38	chr2	130488140	130488140	+	Missense_Mutation	SNP	C	G	G	rs2259528		KELLY_S5	NORMAL	C	C																c.1301N>C	p.Ser434Thr	p.S434T	ENST00000451531	9/15	22	0	22				POTEI,missense_variant,p.Ser434Thr,ENST00000451531,NM_001277406.1;POTEI,3_prime_UTR_variant,,ENST00000631234,;POTEI,intron_variant,,ENST00000615053,;	G	ENSG00000196834	ENST00000451531	Transcript
POTEJ	0	.	GRCh38	chr2	130656603	130656603	+	Missense_Mutation	SNP	C	C	T	rs62165276		KELLY_S5	NORMAL	C	C																c.1843N>T	p.Arg615Trp	p.R615W	ENST00000409602	15/15	237	144	93				POTEJ,missense_variant,p.Arg615Trp,ENST00000409602,NM_001277083.1;	T	ENSG00000222038	ENST00000409602	Transcript
CCDC74A	0	.	GRCh38	chr2	131530789	131530789	+	Missense_Mutation	SNP	T	C	C	rs2599971		KELLY_S5	NORMAL	T	T																c.506N>C	p.Met169Thr	p.M169T	ENST00000295171	3/8	67	1	66				CCDC74A,missense_variant,p.Met169Thr,ENST00000295171,NM_001258304.1,NM_138770.2;CCDC74A,missense_variant,p.Met169Thr,ENST00000467992,NM_001258305.1;CCDC74A,missense_variant,p.Met103Thr,ENST00000409856,NM_001258306.1;CCDC74A,missense_variant,p.Met98Thr,ENST00000434330,;CCDC74A,downstream_gene_variant,,ENST00000478665,;CCDC74A,3_prime_UTR_variant,,ENST00000454549,;CCDC74A,downstream_gene_variant,,E…	C	ENSG00000163040	ENST00000295171	Transcript
NEB	0	.	GRCh38	chr2	151568414	151568415	+	Frame_Shift_Ins	INS	-	-	AAAA	novel		KELLY_S5	NORMAL	-	-																c.17637_17638insTTTT	p.Lys5880PhefsTer2	p.K5880Ffs*2	ENST00000618972	112/183	56	37	19				NEB,frameshift_variant,p.Lys5880PhefsTer2,ENST00000618972,NM_001271208.1;NEB,frameshift_variant,p.Lys5880PhefsTer2,ENST00000397345,NM_001164508.1;NEB,frameshift_variant,p.Lys5880PhefsTer2,ENST00000427231,NM_001164507.1;NEB,frameshift_variant,p.Lys5880PhefsTer2,ENST00000603639,;NEB,frameshift_variant,p.Lys5880PhefsTer2,ENST00000604864,;NEB,frameshift_variant,p.Lys4179PhefsTer2,ENST00000409198,NM_0…	AAAA	ENSG00000183091	ENST00000618972	Transcript
NEB	0	.	GRCh38	chr2	151568419	151568420	+	Splice_Region	INS	-	-	A	novel		KELLY_S5	NORMAL	-	-																c.17635-2_17635delNNNinsTAGA			ENST00000618972	112/183	50	1	29				NEB,splice_region_variant,,ENST00000618972,NM_001271208.1;NEB,splice_region_variant,,ENST00000397345,NM_001164508.1;NEB,splice_region_variant,,ENST00000427231,NM_001164507.1;NEB,splice_region_variant,,ENST00000603639,;NEB,splice_region_variant,,ENST00000604864,;NEB,splice_region_variant,,ENST00000409198,NM_004543.4;NEB,splice_region_variant,,ENST00000172853,;NEB,splice_region_variant,,ENST0000041…	TCTA	ENSG00000183091	ENST00000618972	Transcript
NEB	0	.	GRCh38	chr2	151579498	151579498	+	Missense_Mutation	SNP	T	G	G	rs62174690		KELLY_S5	NORMAL	T	T																c.16544N>C	p.Lys5515Thr	p.K5515T	ENST00000618972	105/183	143	0	143				NEB,missense_variant,p.Lys5515Thr,ENST00000618972,NM_001271208.1;NEB,missense_variant,p.Lys5515Thr,ENST00000397345,NM_001164508.1;NEB,missense_variant,p.Lys5515Thr,ENST00000427231,NM_001164507.1;NEB,missense_variant,p.Lys5515Thr,ENST00000603639,;NEB,missense_variant,p.Lys5515Thr,ENST00000604864,;NEB,missense_variant,p.Lys245Thr,ENST00000413693,;NEB,intron_variant,,ENST00000409198,NM_004543.4;NEB,…	G	ENSG00000183091	ENST00000618972	Transcript
NEB	0	.	GRCh38	chr2	151625601	151625601	+	Missense_Mutation	SNP	T	G	G	novel		KELLY_S5	NORMAL	T	T																c.10385N>C	p.Gln3462Pro	p.Q3462P	ENST00000618972	71/183	146	0	146				NEB,missense_variant,p.Gln3462Pro,ENST00000618972,NM_001271208.1;NEB,missense_variant,p.Gln3462Pro,ENST00000397345,NM_001164508.1;NEB,missense_variant,p.Gln3462Pro,ENST00000427231,NM_001164507.1;NEB,missense_variant,p.Gln3462Pro,ENST00000603639,;NEB,missense_variant,p.Gln3462Pro,ENST00000604864,;NEB,missense_variant,p.Gln3219Pro,ENST00000409198,NM_004543.4;NEB,missense_variant,p.Gln3219Pro,ENST00…	G	ENSG00000183091	ENST00000618972	Transcript
PLA2R1	0	.	GRCh38	chr2	159947529	159947529	+	Missense_Mutation	SNP	C	T	T	novel		KELLY_S5	NORMAL	C	C																c.3740N>A	p.Cys1247Tyr	p.C1247Y	ENST00000283243	26/30	99	0	99				PLA2R1,missense_variant,p.Cys1247Tyr,ENST00000283243,NM_007366.4,NM_001195641.1;PLA2R1,missense_variant,p.Cys1247Tyr,ENST00000392771,NM_001007267.2;PLA2R1,upstream_gene_variant,,ENST00000460710,;	T	ENSG00000153246	ENST00000283243	Transcript
SPC25	0	.	GRCh38	chr2	168871554	168871556	+	Splice_Site	DEL	CAC	CAC	-	novel		KELLY_S5	NORMAL	CAC	CAC																c.551-1_552delNNN		p.X184_splice	ENST00000282074	7/7	163	137	26				SPC25,splice_acceptor_variant,,ENST00000282074,NM_020675.3;SPC25,intron_variant,,ENST00000479309,;	-	ENSG00000152253	ENST00000282074	Transcript
LRP2	0	.	GRCh38	chr2	169241311	169241311	+	Missense_Mutation	SNP	C	C	A	rs199627472		KELLY_S5	NORMAL	C	C																c.3722N>T	p.Gly1241Val	p.G1241V	ENST00000263816	25/79	255	120	135				LRP2,missense_variant,p.Gly1241Val,ENST00000263816,NM_004525.2;LRP2,missense_variant,p.Gly1104Val,ENST00000443831,;	A	ENSG00000081479	ENST00000263816	Transcript
HAT1	0	.	GRCh38	chr2	171976274	171976274	+	Missense_Mutation	SNP	T	C	C	rs73976541		KELLY_S5	NORMAL	T	T																c.941N>C	p.Val314Ala	p.V314A	ENST00000264108	9/11	237	0	237				HAT1,missense_variant,p.Val314Ala,ENST00000264108,NM_003642.3;SLC25A12,intron_variant,,ENST00000472748,;SLC25A12,intron_variant,,ENST00000484227,;SLC25A12,intron_variant,,ENST00000464063,;HAT1,3_prime_UTR_variant,,ENST00000457761,;HAT1,3_prime_UTR_variant,,ENST00000412731,;HAT1,non_coding_transcript_exon_variant,,ENST00000494601,;HAT1,non_coding_transcript_exon_variant,,ENST00000392584,;	C	ENSG00000128708	ENST00000264108	Transcript
TTC30A	0	.	GRCh38	chr2	177617366	177617366	+	Missense_Mutation	SNP	C	T	T	rs28630685		KELLY_S5	NORMAL	C	C																c.1336N>A	p.Val446Ile	p.V446I	ENST00000355689	1/1	119	0	119				TTC30A,missense_variant,p.Val446Ile,ENST00000355689,NM_152275.3;AC073834.3,non_coding_transcript_exon_variant,,ENST00000357045,;	T	ENSG00000197557	ENST00000355689	Transcript
CWC22	0	.	GRCh38	chr2	179981819	179981819	+	Missense_Mutation	SNP	T	T	C	rs199652450		KELLY_S5	NORMAL	T	T																c.385N>G	p.Thr129Ala	p.T129A	ENST00000410053	5/20	292	166	126				CWC22,missense_variant,p.Thr129Ala,ENST00000410053,NM_020943.2;CWC22,missense_variant,p.Thr129Ala,ENST00000404136,;	C	ENSG00000163510	ENST00000410053	Transcript
GULP1	0	.	GRCh38	chr2	188569247	188569247	+	Missense_Mutation	SNP	G	G	T	novel		KELLY_S5	NORMAL	G	G																c.408N>T	p.Glu136Asp	p.E136D	ENST00000409580	9/13	110	67	43				GULP1,missense_variant,p.Glu136Asp,ENST00000409580,;GULP1,missense_variant,p.Glu136Asp,ENST00000359135,;GULP1,missense_variant,p.Glu136Asp,ENST00000409843,NM_001252668.1;GULP1,missense_variant,p.Glu136Asp,ENST00000409609,;GULP1,missense_variant,p.Glu136Asp,ENST00000409830,NM_016315.3;GULP1,missense_variant,p.Glu33Asp,ENST00000409805,NM_001252669.1;GULP1,upstream_gene_variant,,ENST00000451191,;GUL…	T	ENSG00000144366	ENST00000409580	Transcript
DNAH7	0	.	GRCh38	chr2	195923764	195923764	+	Missense_Mutation	SNP	T	T	C	rs199554102		KELLY_S5	NORMAL	T	T																c.3656N>G	p.Asp1219Gly	p.D1219G	ENST00000312428	23/65	168	80	88				DNAH7,missense_variant,p.Asp1219Gly,ENST00000312428,NM_018897.2;	C	ENSG00000118997	ENST00000312428	Transcript
AC013264.1	0	.	GRCh38	chr2	197005804	197005804	+	Missense_Mutation	SNP	C	C	T	rs766682314		KELLY_S5	NORMAL	C	C																c.2237N>A	p.Arg746His	p.R746H	ENST00000282272	21/28	346	203	143				ANKRD44,missense_variant,p.Arg721His,ENST00000328737,;AC013264.1,missense_variant,p.Arg746His,ENST00000282272,NM_001195144.1;ANKRD44,missense_variant,p.Arg561His,ENST00000424317,;	T	ENSG00000283224	ENST00000282272	Transcript
C2orf80	0	.	GRCh38	chr2	208180812	208180812	+	Missense_Mutation	SNP	C	C	G	rs373880451		KELLY_S5	NORMAL	C	C																c.299N>C	p.Ser100Thr	p.S100T	ENST00000341287	6/9	286	154	132				C2orf80,missense_variant,p.Ser100Thr,ENST00000341287,NM_001099334.2;C2orf80,missense_variant,p.Ser81Thr,ENST00000451346,;C2orf80,missense_variant,p.Ser25Thr,ENST00000451342,;C2orf80,missense_variant,p.Ser52Thr,ENST00000428015,;C2orf80,missense_variant,p.Ser100Thr,ENST00000453017,;C2orf80,missense_variant,p.Ser13Thr,ENST00000423952,;C2orf80,downstream_gene_variant,,ENST00000449053,;	G	ENSG00000188674	ENST00000341287	Transcript
ERBB4	0	.	GRCh38	chr2	211705360	211705360	+	Missense_Mutation	SNP	G	G	A	novel		KELLY_S5	NORMAL	G	G																c.1156N>T	p.Pro386Ser	p.P386S	ENST00000342788	10/28	226	138	88				ERBB4,missense_variant,p.Pro386Ser,ENST00000342788,NM_005235.2;ERBB4,missense_variant,p.Pro386Ser,ENST00000436443,NM_001042599.1;ERBB4,missense_variant,p.Pro360Ser,ENST00000402597,;ERBB4,missense_variant,p.Pro386Ser,ENST00000260943,;ERBB4,non_coding_transcript_exon_variant,,ENST00000484594,;	A	ENSG00000178568	ENST00000342788	Transcript
CFAP65	0	.	GRCh38	chr2	219038948	219038948	+	Missense_Mutation	SNP	A	A	G	novel		KELLY_S5	NORMAL	A	A																c.101N>C	p.Leu34Pro	p.L34P	ENST00000341552	3/35	219	114	105				CFAP65,missense_variant,p.Leu34Pro,ENST00000341552,NM_194302.3;CFAP65,missense_variant,p.Leu34Pro,ENST00000453220,;CFAP65,splice_region_variant,,ENST00000409865,NM_001278295.1;CFAP65,splice_region_variant,,ENST00000457968,;CFAP65,splice_region_variant,,ENST00000458526,;CFAP65,splice_region_variant,,ENST00000436631,;CFAP65,5_prime_UTR_variant,,ENST00000441968,;CFAP65,intron_variant,,ENST0000041003…	G	ENSG00000181378	ENST00000341552	Transcript
ANKZF1	0	.	GRCh38	chr2	219235536	219235536	+	Missense_Mutation	SNP	G	G	A	rs189875478		KELLY_S5	NORMAL	G	G																c.1754N>A	p.Arg585Gln	p.R585Q	ENST00000323348	11/14	180	81	99				ANKZF1,missense_variant,p.Arg585Gln,ENST00000323348,NM_018089.2;ANKZF1,missense_variant,p.Arg585Gln,ENST00000410034,NM_001042410.1;ANKZF1,missense_variant,p.Arg375Gln,ENST00000409849,NM_001282792.1;GLB1L,downstream_gene_variant,,ENST00000295759,NM_024506.4,NM_001286423.1;GLB1L,downstream_gene_variant,,ENST00000392089,;GLB1L,downstream_gene_variant,,ENST00000409640,NM_001286427.1;ANKZF1,downstream…	A	ENSG00000163516	ENST00000323348	Transcript
ALPPL2	0	.	GRCh38	chr2	232408301	232408301	+	Missense_Mutation	SNP	C	C	G	rs75920311		KELLY_S5	NORMAL	C	C																c.683N>G	p.Pro228Arg	p.P228R	ENST00000295453	6/11	183	109	74				ALPPL2,missense_variant,p.Pro228Arg,ENST00000295453,NM_031313.2;	G	ENSG00000163286	ENST00000295453	Transcript
ALPPL2	0	.	GRCh38	chr2	232409766	232409766	+	Missense_Mutation	SNP	G	G	C	rs114768772		KELLY_S5	NORMAL	G	G																c.1493N>C	p.Arg498Pro	p.R498P	ENST00000295453	11/11	296	196	100				ALPPL2,missense_variant,p.Arg498Pro,ENST00000295453,NM_031313.2;	C	ENSG00000163286	ENST00000295453	Transcript
USP40	0	.	GRCh38	chr2	233498597	233498597	+	Missense_Mutation	SNP	A	A	G	rs771110733		KELLY_S5	NORMAL	A	A																c.2699N>C	p.Leu900Ser	p.L900S	ENST00000450966	22/31	135	55	80				USP40,missense_variant,p.Leu888Ser,ENST00000251722,;USP40,missense_variant,p.Leu900Ser,ENST00000450966,NM_018218.2;USP40,missense_variant,p.Leu888Ser,ENST00000427112,;USP40,missense_variant,p.Leu64Ser,ENST00000409945,;USP40,missense_variant,p.Leu64Ser,ENST00000430158,;USP40,non_coding_transcript_exon_variant,,ENST00000483216,;	G	ENSG00000085982	ENST00000450966	Transcript
HDAC4	0	.	GRCh38	chr2	239066760	239066760	+	Missense_Mutation	SNP	C	C	T	novel		KELLY_S5	NORMAL	C	C																c.2950N>A	p.Ala984Thr	p.A984T	ENST00000345617	24/27	498	260	238				HDAC4,missense_variant,p.Ala872Thr,ENST00000543185,;HDAC4,missense_variant,p.Ala984Thr,ENST00000345617,NM_006037.3;HDAC4,missense_variant,p.Ala75Thr,ENST00000430200,;MIR4440,downstream_gene_variant,,ENST00000583986,;HDAC4,non_coding_transcript_exon_variant,,ENST00000494800,;	T	ENSG00000068024	ENST00000345617	Transcript
AQP12B	0	.	GRCh38	chr2	240682452	240682452	+	Missense_Mutation	SNP	G	G	A	rs74882485		KELLY_S5	NORMAL	G	G																c.386N>T	p.Thr129Met	p.T129M	ENST00000407834	1/3	180	100	80				AQP12B,missense_variant,p.Thr129Met,ENST00000407834,NM_001102467.1;AQP12B,missense_variant,p.Thr117Met,ENST00000621682,;AC011298.2,upstream_gene_variant,,ENST00000407635,;AQP12B,upstream_gene_variant,,ENST00000459806,;AQP12B,synonymous_variant,p.Asp32=,ENST00000414322,;AQP12B,synonymous_variant,p.Asp32=,ENST00000413999,;AQP12B,synonymous_variant,p.Asp32=,ENST00000452886,;	A	ENSG00000185176	ENST00000407834	Transcript
ANO7	0	.	GRCh38	chr2	241200185	241200185	+	Missense_Mutation	SNP	G	G	A	rs77482050		KELLY_S5	NORMAL	G	G																c.676N>A	p.Glu226Lys	p.E226K	ENST00000274979	6/25	226	112	114				ANO7,missense_variant,p.Glu226Lys,ENST00000274979,NM_001001891.3;ANO7,missense_variant,p.Glu225Lys,ENST00000402430,;ANO7,downstream_gene_variant,,ENST00000402530,NM_001001666.3;ANO7,downstream_gene_variant,,ENST00000475532,;	A	ENSG00000146205	ENST00000274979	Transcript
FANCD2	0	.	GRCh38	chr3	10064848	10064848	+	Missense_Mutation	SNP	C	C	T	rs3864017		KELLY_S5	NORMAL	C	C																c.2141N>T	p.Pro714Leu	p.P714L	ENST00000287647	23/43	254	180	74				FANCD2,missense_variant,p.Pro714Leu,ENST00000287647,NM_033084.4;FANCD2,missense_variant,p.Pro714Leu,ENST00000419585,NM_001319984.1;FANCD2,missense_variant,p.Pro714Leu,ENST00000383807,NM_001018115.2;FANCD2,non_coding_transcript_exon_variant,,ENST00000470757,;FANCD2,missense_variant,p.Pro214Leu,ENST00000421731,;FANCD2,non_coding_transcript_exon_variant,,ENST00000480909,;	T	ENSG00000144554	ENST00000287647	Transcript
NUP210	0	.	GRCh38	chr3	13325857	13325857	+	Missense_Mutation	SNP	G	G	A	rs113734634		KELLY_S5	NORMAL	G	G																c.4582N>T	p.Arg1528Trp	p.R1528W	ENST00000254508	33/40	227	120	107				NUP210,missense_variant,p.Arg1528Trp,ENST00000254508,NM_024923.3;	A	ENSG00000132182	ENST00000254508	Transcript
WNT7A	0	.	GRCh38	chr3	13819114	13819114	+	Missense_Mutation	SNP	A	A	T	novel		KELLY_S5	NORMAL	A	A																c.880N>A	p.Cys294Ser	p.C294S	ENST00000285018	4/4	375	200	175				WNT7A,missense_variant,p.Cys294Ser,ENST00000285018,NM_004625.3;	T	ENSG00000154764	ENST00000285018	Transcript
GRIP2	0	.	GRCh38	chr3	14506966	14506966	+	Missense_Mutation	SNP	G	G	A	rs200529805		KELLY_S5	NORMAL	G	G																c.2524N>T	p.Arg842Cys	p.R842C	ENST00000619221	20/25	128	67	61				GRIP2,missense_variant,p.Arg842Cys,ENST00000619221,;GRIP2,missense_variant,p.Arg745Cys,ENST00000621039,NM_001080423.3;GRIP2,missense_variant,p.Arg750Cys,ENST00000637182,;GRIP2,missense_variant,p.Arg204Cys,ENST00000430219,;	A	ENSG00000144596	ENST00000619221	Transcript
AZI2	0	.	GRCh38	chr3	28324052	28324052	+	Missense_Mutation	SNP	T	T	C	novel		KELLY_S5	NORMAL	T	T																c.1169N>G	p.Tyr390Cys	p.Y390C	ENST00000479665	8/8	238	94	144				AZI2,missense_variant,p.Tyr390Cys,ENST00000479665,NM_022461.4,NM_001271650.1;CMC1,3_prime_UTR_variant,,ENST00000466830,NM_182523.1;AZI2,intron_variant,,ENST00000429369,;CMC1,downstream_gene_variant,,ENST00000423894,NM_001331190.1;CMC1,downstream_gene_variant,,ENST00000418849,;AZI2,non_coding_transcript_exon_variant,,ENST00000295748,;CMC1,downstream_gene_variant,,ENST00000469102,;CMC1,downstream_g…	C	ENSG00000163512	ENST00000479665	Transcript
CSRNP1	0	.	GRCh38	chr3	39143393	39143393	+	Missense_Mutation	SNP	G	G	A	rs147162469		KELLY_S5	NORMAL	G	G																c.1432N>T	p.Leu478Phe	p.L478F	ENST00000273153	5/5	295	159	136				CSRNP1,missense_variant,p.Leu478Phe,ENST00000273153,NM_033027.3,NM_001320559.1;CSRNP1,missense_variant,p.Leu478Phe,ENST00000514182,NM_001320560.1;TTC21A,downstream_gene_variant,,ENST00000431162,NM_145755.2;TTC21A,downstream_gene_variant,,ENST00000440121,NM_001105513.2;TTC21A,downstream_gene_variant,,ENST00000493856,;TTC21A,downstream_gene_variant,,ENST00000472866,;TTC21A,downstream_gene_variant,,…	A	ENSG00000144655	ENST00000273153	Transcript
CX3CR1	0	.	GRCh38	chr3	39266436	39266436	+	Missense_Mutation	SNP	T	T	C	rs139019894		KELLY_S5	NORMAL	T	T																c.170N>G	p.Asp57Gly	p.D57G	ENST00000358309	2/2	241	108	133				CX3CR1,missense_variant,p.Asp25Gly,ENST00000541347,NM_001171171.1;CX3CR1,missense_variant,p.Asp25Gly,ENST00000542107,NM_001171172.1;CX3CR1,missense_variant,p.Asp57Gly,ENST00000358309,NM_001171174.1;CX3CR1,missense_variant,p.Asp25Gly,ENST00000399220,NM_001337.3;CX3CR1,missense_variant,p.Asp25Gly,ENST00000435290,;CX3CR1,missense_variant,p.Asp25Gly,ENST00000412814,;	C	ENSG00000168329	ENST00000358309	Transcript
TRAK1	0	.	GRCh38	chr3	42193171	42193171	+	Missense_Mutation	SNP	C	C	T	rs145303759		KELLY_S5	NORMAL	C	C																c.866N>T	p.Ser289Leu	p.S289L	ENST00000327628	8/16	94	55	39				TRAK1,missense_variant,p.Ser185Leu,ENST00000487159,;TRAK1,missense_variant,p.Ser289Leu,ENST00000327628,NM_001265608.1,NM_001042646.2;TRAK1,missense_variant,p.Ser231Leu,ENST00000396175,;TRAK1,missense_variant,p.Ser215Leu,ENST00000613405,NM_001265609.1;TRAK1,missense_variant,p.Ser231Leu,ENST00000341421,NM_014965.4;TRAK1,missense_variant,p.Ser215Leu,ENST00000449246,NM_001265610.1;TRAK1,missense_vari…	T	ENSG00000182606	ENST00000327628	Transcript
SLC6A20	0	.	GRCh38	chr3	45780044	45780044	+	Missense_Mutation	SNP	C	C	T	rs140762169		KELLY_S5	NORMAL	C	C																c.319N>A	p.Ala107Thr	p.A107T	ENST00000358525	3/11	196	107	89				SLC6A20,missense_variant,p.Ala107Thr,ENST00000358525,NM_020208.3;SLC6A20,missense_variant,p.Ala107Thr,ENST00000353278,NM_022405.3;SLC6A20,missense_variant,p.Ala107Thr,ENST00000456124,;SLC6A20,missense_variant,p.Ala60Thr,ENST00000413781,;	T	ENSG00000163817	ENST00000358525	Transcript
FYCO1	0	.	GRCh38	chr3	45973175	45973175	+	Missense_Mutation	SNP	A	A	G	rs142081868		KELLY_S5	NORMAL	A	A																c.452N>C	p.Val151Ala	p.V151A	ENST00000296137	6/18	197	103	94				FYCO1,missense_variant,p.Val151Ala,ENST00000535325,;FYCO1,missense_variant,p.Val151Ala,ENST00000296137,NM_024513.3;	G	ENSG00000163820	ENST00000296137	Transcript
NBEAL2	0	.	GRCh38	chr3	47004218	47004218	+	Missense_Mutation	SNP	C	C	T	rs201015564		KELLY_S5	NORMAL	C	C																c.6023N>T	p.Thr2008Met	p.T2008M	ENST00000450053	37/54	259	121	138				NBEAL2,missense_variant,p.Thr2008Met,ENST00000450053,NM_015175.2;NBEAL2,missense_variant,p.Thr1296Met,ENST00000416683,;NBEAL2,missense_variant,p.Thr377Met,ENST00000443829,;NBEAL2,upstream_gene_variant,,ENST00000423436,;NBEAL2,missense_variant,p.Thr16Met,ENST00000441027,;NBEAL2,upstream_gene_variant,,ENST00000486870,;NBEAL2,upstream_gene_variant,,ENST00000476095,;NBEAL2,upstream_gene_variant,,ENST…	T	ENSG00000160796	ENST00000450053	Transcript
CELSR3	0	.	GRCh38	chr3	48650503	48650503	+	Missense_Mutation	SNP	A	A	G	novel		KELLY_S5	NORMAL	A	A																c.6449N>C	p.Val2150Ala	p.V2150A	ENST00000164024	16/35	168	81	87				CELSR3,missense_variant,p.Val2150Ala,ENST00000164024,NM_001407.2;	G	ENSG00000008300	ENST00000164024	Transcript
NPRL2	0	.	GRCh38	chr3	50349772	50349772	+	Missense_Mutation	SNP	G	T	T	novel		KELLY_S5	NORMAL	G	G																c.232N>A	p.Arg78Ser	p.R78S	ENST00000232501	3/11	207	33	174				NPRL2,missense_variant,p.Arg78Ser,ENST00000232501,NM_006545.4;ZMYND10,upstream_gene_variant,,ENST00000231749,NM_015896.3;TMEM115,downstream_gene_variant,,ENST00000266025,NM_007024.4;ZMYND10,upstream_gene_variant,,ENST00000360165,NM_001308379.1;CYB561D2,upstream_gene_variant,,ENST00000418577,;CYB561D2,upstream_gene_variant,,ENST00000425346,NM_001291284.1,NM_007022.4;CYB561D2,upstream_gene_variant,…	T	ENSG00000114388	ENST00000232501	Transcript
PARP3	0	.	GRCh38	chr3	51944204	51944204	+	Missense_Mutation	SNP	G	G	A	rs28547534		KELLY_S5	NORMAL	G	G																c.320N>A	p.Arg107His	p.R107H	ENST00000398755	3/11	132	71	61				PARP3,missense_variant,p.Arg100His,ENST00000417220,;PARP3,missense_variant,p.Arg100His,ENST00000431474,NM_005485.5;PARP3,missense_variant,p.Arg107His,ENST00000398755,NM_001003931.3;PARP3,missense_variant,p.Arg100His,ENST00000498510,;RRP9,upstream_gene_variant,,ENST00000232888,NM_004704.4;PARP3,upstream_gene_variant,,ENST00000486510,;PARP3,3_prime_UTR_variant,,ENST00000471971,;PARP3,non_coding_tra…	A	ENSG00000041880	ENST00000398755	Transcript
DUSP7	0	.	GRCh38	chr3	52056239	52056239	+	Missense_Mutation	SNP	G	G	A	novel		KELLY_S5	NORMAL	G	G																c.128N>T	p.Ala43Val	p.A43V	ENST00000495880	1/3	183	98	85				DUSP7,missense_variant,p.Ala43Val,ENST00000495880,NM_001947.3;DUSP7,upstream_gene_variant,,ENST00000469623,;	A	ENSG00000164086	ENST00000495880	Transcript
APPL1	0	.	GRCh38	chr3	57247465	57247465	+	Missense_Mutation	SNP	C	C	G	novel		KELLY_S5	NORMAL	C	C																c.692N>G	p.Thr231Arg	p.T231R	ENST00000288266	9/22	199	121	78				APPL1,missense_variant,p.Thr231Arg,ENST00000288266,NM_012096.2;APPL1,downstream_gene_variant,,ENST00000444459,;APPL1,non_coding_transcript_exon_variant,,ENST00000482800,;	G	ENSG00000157500	ENST00000288266	Transcript
SLMAP	0	.	GRCh38	chr3	57913179	57913179	+	Missense_Mutation	SNP	A	A	G	rs150439110		KELLY_S5	NORMAL	A	A																c.1991N>G	p.Lys664Arg	p.K664R	ENST00000428312	19/22	189	112	77				SLMAP,missense_variant,p.Lys647Arg,ENST00000295951,;SLMAP,missense_variant,p.Lys647Arg,ENST00000295952,NM_007159.4;SLMAP,missense_variant,p.Lys664Arg,ENST00000428312,NM_001304420.2;SLMAP,missense_variant,p.Lys626Arg,ENST00000449503,NM_001304421.2;SLMAP,missense_variant,p.Lys248Arg,ENST00000417128,;SLMAP,missense_variant,p.Lys202Arg,ENST00000438794,NM_001311179.1;SLMAP,missense_variant,p.Lys272Arg…	G	ENSG00000163681	ENST00000428312	Transcript
FRG2C	0	.	GRCh38	chr3	75664413	75664413	+	Missense_Mutation	SNP	T	T	C	rs13073018		KELLY_S5	NORMAL	T	T																c.34N>C	p.Cys12Arg	p.C12R	ENST00000308062	1/4	525	372	152				FRG2C,missense_variant,p.Cys12Arg,ENST00000308062,NM_001124759.1;FRG2C,missense_variant,p.Cys12Arg,ENST00000464571,;DUX4L26,upstream_gene_variant,,ENST00000489078,;	C	ENSG00000172969	ENST00000308062	Transcript
FRG2C	0	.	GRCh38	chr3	75665147	75665147	+	Missense_Mutation	SNP	A	A	G	rs74714110		KELLY_S5	NORMAL	A	A																c.278N>G	p.Gln93Arg	p.Q93R	ENST00000308062	3/4	363	200	163				FRG2C,missense_variant,p.Gln93Arg,ENST00000308062,NM_001124759.1;FRG2C,missense_variant,p.Gln92Arg,ENST00000464571,;DUX4L26,upstream_gene_variant,,ENST00000489078,;	G	ENSG00000172969	ENST00000308062	Transcript
FRG2C	0	.	GRCh38	chr3	75665186	75665186	+	Missense_Mutation	SNP	T	T	G	rs73840323		KELLY_S5	NORMAL	T	T																c.317N>G	p.Ile106Ser	p.I106S	ENST00000308062	3/4	474	224	250				FRG2C,missense_variant,p.Ile106Ser,ENST00000308062,NM_001124759.1;FRG2C,missense_variant,p.Ile105Ser,ENST00000464571,;DUX4L26,upstream_gene_variant,,ENST00000489078,;	G	ENSG00000172969	ENST00000308062	Transcript
FRG2C	0	.	GRCh38	chr3	75665551	75665551	+	Missense_Mutation	SNP	A	A	G	rs62247157		KELLY_S5	NORMAL	A	A																c.359N>G	p.Asn120Ser	p.N120S	ENST00000308062	4/4	401	210	191				FRG2C,missense_variant,p.Asn120Ser,ENST00000308062,NM_001124759.1;FRG2C,missense_variant,p.Asn119Ser,ENST00000464571,;DUX4L26,upstream_gene_variant,,ENST00000489078,;	G	ENSG00000172969	ENST00000308062	Transcript
FRG2C	0	.	GRCh38	chr3	75665637	75665637	+	Missense_Mutation	SNP	A	A	C	rs115350381		KELLY_S5	NORMAL	A	A																c.445N>C	p.Ser149Arg	p.S149R	ENST00000308062	4/4	542	332	210				FRG2C,missense_variant,p.Ser149Arg,ENST00000308062,NM_001124759.1;FRG2C,missense_variant,p.Ser148Arg,ENST00000464571,;DUX4L26,upstream_gene_variant,,ENST00000489078,;	C	ENSG00000172969	ENST00000308062	Transcript
FRG2C	0	.	GRCh38	chr3	75665658	75665658	+	Missense_Mutation	SNP	C	C	T	rs77371781		KELLY_S5	NORMAL	C	C																c.466N>T	p.Arg156Cys	p.R156C	ENST00000308062	4/4	577	349	228				FRG2C,missense_variant,p.Arg156Cys,ENST00000308062,NM_001124759.1;FRG2C,missense_variant,p.Arg155Cys,ENST00000464571,;DUX4L26,upstream_gene_variant,,ENST00000489078,;	T	ENSG00000172969	ENST00000308062	Transcript
FRG2C	0	.	GRCh38	chr3	75665668	75665668	+	Missense_Mutation	SNP	G	G	A	rs74497996		KELLY_S5	NORMAL	G	G																c.476N>A	p.Arg159Gln	p.R159Q	ENST00000308062	4/4	607	365	242				FRG2C,missense_variant,p.Arg159Gln,ENST00000308062,NM_001124759.1;FRG2C,missense_variant,p.Arg158Gln,ENST00000464571,;DUX4L26,upstream_gene_variant,,ENST00000489078,;	A	ENSG00000172969	ENST00000308062	Transcript
FRG2C	0	.	GRCh38	chr3	75665674	75665674	+	Frame_Shift_Del	DEL	G	G	-	rs373728386		KELLY_S5	NORMAL	G	G																c.482delN	p.Arg161SerfsTer5	p.R161Sfs*5	ENST00000308062	4/4	589	437	152				FRG2C,frameshift_variant,p.Arg161SerfsTer5,ENST00000308062,NM_001124759.1;FRG2C,frameshift_variant,p.Arg160SerfsTer5,ENST00000464571,;DUX4L26,upstream_gene_variant,,ENST00000489078,;	-	ENSG00000172969	ENST00000308062	Transcript
FRG2C	0	.	GRCh38	chr3	75665680	75665680	+	Missense_Mutation	SNP	G	G	A	rs138192454		KELLY_S5	NORMAL	G	G																c.488N>A	p.Arg163Gln	p.R163Q	ENST00000308062	4/4	623	373	250				FRG2C,missense_variant,p.Arg163Gln,ENST00000308062,NM_001124759.1;FRG2C,missense_variant,p.Arg162Gln,ENST00000464571,;DUX4L26,upstream_gene_variant,,ENST00000489078,;	A	ENSG00000172969	ENST00000308062	Transcript
FRG2C	0	.	GRCh38	chr3	75665689	75665689	+	Missense_Mutation	SNP	A	A	G	rs200756071		KELLY_S5	NORMAL	A	A																c.497N>G	p.Glu166Gly	p.E166G	ENST00000308062	4/4	636	380	256				FRG2C,missense_variant,p.Glu166Gly,ENST00000308062,NM_001124759.1;FRG2C,missense_variant,p.Glu165Gly,ENST00000464571,;DUX4L26,upstream_gene_variant,,ENST00000489078,;	G	ENSG00000172969	ENST00000308062	Transcript
FRG2C	0	.	GRCh38	chr3	75665948	75665948	+	Missense_Mutation	SNP	T	T	A	rs2118760		KELLY_S5	NORMAL	T	T																c.756N>A	p.Asp252Glu	p.D252E	ENST00000308062	4/4	393	200	192				FRG2C,missense_variant,p.Asp252Glu,ENST00000308062,NM_001124759.1;FRG2C,missense_variant,p.Asp251Glu,ENST00000464571,;DUX4L26,upstream_gene_variant,,ENST00000489078,;	A	ENSG00000172969	ENST00000308062	Transcript
ZNF717	0	.	GRCh38	chr3	75736885	75736885	+	Missense_Mutation	SNP	A	A	C	rs113748085		KELLY_S5	NORMAL	A	A																c.2588N>G	p.Phe863Cys	p.F863C	ENST00000478296	4/4	590	402	188				ZNF717,missense_variant,p.Phe863Cys,ENST00000478296,NM_001290209.1;ZNF717,intron_variant,,ENST00000477374,NM_001324026.1,NM_001290210.1;ZNF717,downstream_gene_variant,,ENST00000468296,;ZNF717,downstream_gene_variant,,ENST00000471541,;MIR4273,upstream_gene_variant,,ENST00000582824,;ZNF717,intron_variant,,ENST00000491507,;	C	ENSG00000227124	ENST00000478296	Transcript
ZNF717	0	.	GRCh38	chr3	75736922	75736922	+	Missense_Mutation	SNP	C	C	G	rs140806462		KELLY_S5	NORMAL	C	C																c.2551N>C	p.Glu851Gln	p.E851Q	ENST00000478296	4/4	586	373	213				ZNF717,missense_variant,p.Glu851Gln,ENST00000478296,NM_001290209.1;ZNF717,intron_variant,,ENST00000477374,NM_001324026.1,NM_001290210.1;ZNF717,downstream_gene_variant,,ENST00000468296,;ZNF717,downstream_gene_variant,,ENST00000471541,;MIR4273,upstream_gene_variant,,ENST00000582824,;ZNF717,intron_variant,,ENST00000491507,;	G	ENSG00000227124	ENST00000478296	Transcript
ZNF717	0	.	GRCh38	chr3	75737024	75737024	+	Nonsense_Mutation	SNP	C	C	A	rs144353922		KELLY_S5	NORMAL	C	C																c.2449N>T	p.Glu817Ter	p.E817*	ENST00000478296	4/4	353	217	136				ZNF717,stop_gained,p.Glu817Ter,ENST00000478296,NM_001290209.1;ZNF717,intron_variant,,ENST00000477374,NM_001324026.1,NM_001290210.1;ZNF717,downstream_gene_variant,,ENST00000468296,;ZNF717,downstream_gene_variant,,ENST00000471541,;MIR4273,upstream_gene_variant,,ENST00000582824,;ZNF717,intron_variant,,ENST00000491507,;	A	ENSG00000227124	ENST00000478296	Transcript
ZNF717	0	.	GRCh38	chr3	75737051	75737051	+	Missense_Mutation	SNP	T	T	C	rs148347794		KELLY_S5	NORMAL	T	T																c.2422N>G	p.Ser808Gly	p.S808G	ENST00000478296	4/4	351	226	125				ZNF717,missense_variant,p.Ser808Gly,ENST00000478296,NM_001290209.1;ZNF717,intron_variant,,ENST00000477374,NM_001324026.1,NM_001290210.1;ZNF717,downstream_gene_variant,,ENST00000468296,;ZNF717,downstream_gene_variant,,ENST00000471541,;MIR4273,upstream_gene_variant,,ENST00000582824,;ZNF717,intron_variant,,ENST00000491507,;	C	ENSG00000227124	ENST00000478296	Transcript
ZNF717	0	.	GRCh38	chr3	75737101	75737101	+	Missense_Mutation	SNP	G	G	T	rs140641854		KELLY_S5	NORMAL	G	G																c.2372N>A	p.Pro791His	p.P791H	ENST00000478296	4/4	420	243	177				ZNF717,missense_variant,p.Pro791His,ENST00000478296,NM_001290209.1;ZNF717,intron_variant,,ENST00000477374,NM_001324026.1,NM_001290210.1;ZNF717,downstream_gene_variant,,ENST00000468296,;ZNF717,downstream_gene_variant,,ENST00000471541,;MIR4273,upstream_gene_variant,,ENST00000582824,;ZNF717,intron_variant,,ENST00000491507,;	T	ENSG00000227124	ENST00000478296	Transcript
ZNF717	0	.	GRCh38	chr3	75737204	75737204	+	Missense_Mutation	SNP	T	T	A	rs80256387		KELLY_S5	NORMAL	T	T																c.2269N>T	p.Thr757Ser	p.T757S	ENST00000478296	4/4	344	222	122				ZNF717,missense_variant,p.Thr757Ser,ENST00000478296,NM_001290209.1;ZNF717,intron_variant,,ENST00000477374,NM_001324026.1,NM_001290210.1;ZNF717,downstream_gene_variant,,ENST00000468296,;ZNF717,downstream_gene_variant,,ENST00000471541,;MIR4273,upstream_gene_variant,,ENST00000582824,;ZNF717,intron_variant,,ENST00000491507,;	A	ENSG00000227124	ENST00000478296	Transcript
ZNF717	0	.	GRCh38	chr3	75737519	75737519	+	Missense_Mutation	SNP	G	G	A	rs112822201		KELLY_S5	NORMAL	G	G																c.1954N>T	p.Pro652Ser	p.P652S	ENST00000478296	4/4	466	264	202				ZNF717,missense_variant,p.Pro652Ser,ENST00000478296,NM_001290209.1;ZNF717,intron_variant,,ENST00000477374,NM_001324026.1,NM_001290210.1;ZNF717,downstream_gene_variant,,ENST00000468296,;ZNF717,downstream_gene_variant,,ENST00000471541,;MIR4273,upstream_gene_variant,,ENST00000582824,;ZNF717,intron_variant,,ENST00000491507,;	A	ENSG00000227124	ENST00000478296	Transcript
ZNF717	0	.	GRCh38	chr3	75737530	75737530	+	Missense_Mutation	SNP	G	G	A	rs111677009		KELLY_S5	NORMAL	G	G																c.1943N>T	p.Pro648Leu	p.P648L	ENST00000478296	4/4	520	249	270				ZNF717,missense_variant,p.Pro648Leu,ENST00000478296,NM_001290209.1;ZNF717,intron_variant,,ENST00000477374,NM_001324026.1,NM_001290210.1;ZNF717,downstream_gene_variant,,ENST00000468296,;ZNF717,downstream_gene_variant,,ENST00000471541,;MIR4273,upstream_gene_variant,,ENST00000582824,;ZNF717,intron_variant,,ENST00000491507,;	A	ENSG00000227124	ENST00000478296	Transcript
ZNF717	0	.	GRCh38	chr3	75737586	75737586	+	Missense_Mutation	SNP	A	A	T	rs78297221		KELLY_S5	NORMAL	A	A																c.1887N>A	p.Asn629Lys	p.N629K	ENST00000478296	4/4	766	350	416				ZNF717,missense_variant,p.Asn629Lys,ENST00000478296,NM_001290209.1;ZNF717,intron_variant,,ENST00000477374,NM_001324026.1,NM_001290210.1;ZNF717,downstream_gene_variant,,ENST00000468296,;ZNF717,downstream_gene_variant,,ENST00000471541,;MIR4273,upstream_gene_variant,,ENST00000582824,;ZNF717,intron_variant,,ENST00000491507,;	T	ENSG00000227124	ENST00000478296	Transcript
ZNF717	0	.	GRCh38	chr3	75737622	75737622	+	Missense_Mutation	SNP	T	T	A	rs76175438		KELLY_S5	NORMAL	T	T																c.1851N>T	p.Arg617Ser	p.R617S	ENST00000478296	4/4	1059	748	311				ZNF717,missense_variant,p.Arg617Ser,ENST00000478296,NM_001290209.1;ZNF717,intron_variant,,ENST00000477374,NM_001324026.1,NM_001290210.1;ZNF717,downstream_gene_variant,,ENST00000468296,;ZNF717,downstream_gene_variant,,ENST00000471541,;MIR4273,upstream_gene_variant,,ENST00000582824,;ZNF717,intron_variant,,ENST00000491507,;	A	ENSG00000227124	ENST00000478296	Transcript
ZNF717	0	.	GRCh38	chr3	75737651	75737651	+	Missense_Mutation	SNP	G	G	A	rs77826574		KELLY_S5	NORMAL	G	G																c.1822N>T	p.Arg608Cys	p.R608C	ENST00000478296	4/4	1109	794	315				ZNF717,missense_variant,p.Arg608Cys,ENST00000478296,NM_001290209.1;ZNF717,intron_variant,,ENST00000477374,NM_001324026.1,NM_001290210.1;ZNF717,downstream_gene_variant,,ENST00000468296,;ZNF717,downstream_gene_variant,,ENST00000471541,;MIR4273,upstream_gene_variant,,ENST00000582824,;ZNF717,intron_variant,,ENST00000491507,;	A	ENSG00000227124	ENST00000478296	Transcript
ZNF717	0	.	GRCh38	chr3	75737737	75737737	+	Missense_Mutation	SNP	C	C	T	rs1615736		KELLY_S5	NORMAL	C	C																c.1736N>A	p.Arg579His	p.R579H	ENST00000478296	4/4	885	546	339				ZNF717,missense_variant,p.Arg579His,ENST00000478296,NM_001290209.1;ZNF717,intron_variant,,ENST00000477374,NM_001324026.1,NM_001290210.1;ZNF717,downstream_gene_variant,,ENST00000468296,;ZNF717,downstream_gene_variant,,ENST00000471541,;MIR4273,upstream_gene_variant,,ENST00000582824,;ZNF717,intron_variant,,ENST00000491507,;	T	ENSG00000227124	ENST00000478296	Transcript
ZNF717	0	.	GRCh38	chr3	75737898	75737898	+	Missense_Mutation	SNP	C	C	A	rs62250106		KELLY_S5	NORMAL	C	C																c.1575N>T	p.Lys525Asn	p.K525N	ENST00000478296	4/4	682	390	292				ZNF717,missense_variant,p.Lys525Asn,ENST00000478296,NM_001290209.1;ZNF717,intron_variant,,ENST00000477374,NM_001324026.1,NM_001290210.1;ZNF717,downstream_gene_variant,,ENST00000468296,;ZNF717,downstream_gene_variant,,ENST00000471541,;MIR4273,upstream_gene_variant,,ENST00000582824,;ZNF717,intron_variant,,ENST00000491507,;	A	ENSG00000227124	ENST00000478296	Transcript
ZNF717	0	.	GRCh38	chr3	75737906	75737906	+	Missense_Mutation	SNP	G	G	A	rs62250107		KELLY_S5	NORMAL	G	G																c.1567N>T	p.His523Tyr	p.H523Y	ENST00000478296	4/4	600	312	288				ZNF717,missense_variant,p.His523Tyr,ENST00000478296,NM_001290209.1;ZNF717,intron_variant,,ENST00000477374,NM_001324026.1,NM_001290210.1;ZNF717,downstream_gene_variant,,ENST00000468296,;ZNF717,downstream_gene_variant,,ENST00000471541,;MIR4273,upstream_gene_variant,,ENST00000582824,;ZNF717,intron_variant,,ENST00000491507,;	A	ENSG00000227124	ENST00000478296	Transcript
ZNF717	0	.	GRCh38	chr3	75737948	75737949	+	Frame_Shift_Del	DEL	CT	CT	-	rs146514807		KELLY_S5	NORMAL	CT	CT																c.1524_1525delNN	p.Glu510LysfsTer4	p.E510Kfs*4	ENST00000478296	4/4	642	600	42				ZNF717,frameshift_variant,p.Glu510LysfsTer4,ENST00000478296,NM_001290209.1;ZNF717,intron_variant,,ENST00000477374,NM_001324026.1,NM_001290210.1;ZNF717,downstream_gene_variant,,ENST00000468296,;ZNF717,downstream_gene_variant,,ENST00000471541,;MIR4273,upstream_gene_variant,,ENST00000582824,;ZNF717,intron_variant,,ENST00000491507,;	-	ENSG00000227124	ENST00000478296	Transcript
ZNF717	0	.	GRCh38	chr3	75738035	75738035	+	Missense_Mutation	SNP	C	C	T	rs73843012		KELLY_S5	NORMAL	C	C																c.1438N>A	p.Ala480Thr	p.A480T	ENST00000478296	4/4	604	428	176				ZNF717,missense_variant,p.Ala480Thr,ENST00000478296,NM_001290209.1;ZNF717,intron_variant,,ENST00000477374,NM_001324026.1,NM_001290210.1;ZNF717,downstream_gene_variant,,ENST00000468296,;ZNF717,downstream_gene_variant,,ENST00000471541,;MIR4273,upstream_gene_variant,,ENST00000582824,;ZNF717,intron_variant,,ENST00000491507,;	T	ENSG00000227124	ENST00000478296	Transcript
ZNF717	0	.	GRCh38	chr3	75738116	75738117	+	Frame_Shift_Del	DEL	CT	CT	-	rs776210532		KELLY_S5	NORMAL	CT	CT																c.1356_1357delNN	p.Glu454LysfsTer7	p.E454Kfs*7	ENST00000478296	4/4	443	377	66				ZNF717,frameshift_variant,p.Glu454LysfsTer7,ENST00000478296,NM_001290209.1;ZNF717,intron_variant,,ENST00000477374,NM_001324026.1,NM_001290210.1;ZNF717,downstream_gene_variant,,ENST00000468296,;ZNF717,downstream_gene_variant,,ENST00000471541,;MIR4273,upstream_gene_variant,,ENST00000582824,;ZNF717,intron_variant,,ENST00000491507,;	-	ENSG00000227124	ENST00000478296	Transcript
ZNF717	0	.	GRCh38	chr3	75738469	75738469	+	Missense_Mutation	SNP	T	T	C	rs75737034		KELLY_S5	NORMAL	T	T																c.1004N>G	p.His335Arg	p.H335R	ENST00000478296	4/4	489	352	137				ZNF717,missense_variant,p.His335Arg,ENST00000478296,NM_001290209.1;ZNF717,intron_variant,,ENST00000477374,NM_001324026.1,NM_001290210.1;ZNF717,downstream_gene_variant,,ENST00000468296,;ZNF717,downstream_gene_variant,,ENST00000471541,;MIR4273,downstream_gene_variant,,ENST00000582824,;ZNF717,intron_variant,,ENST00000491507,;	C	ENSG00000227124	ENST00000478296	Transcript
ZNF717	0	.	GRCh38	chr3	75738551	75738551	+	Missense_Mutation	SNP	C	C	G	rs62250110		KELLY_S5	NORMAL	C	C																c.922N>C	p.Glu308Gln	p.E308Q	ENST00000478296	4/4	468	316	152				ZNF717,missense_variant,p.Glu308Gln,ENST00000478296,NM_001290209.1;ZNF717,intron_variant,,ENST00000477374,NM_001324026.1,NM_001290210.1;ZNF717,downstream_gene_variant,,ENST00000468296,;ZNF717,downstream_gene_variant,,ENST00000471541,;MIR4273,downstream_gene_variant,,ENST00000582824,;ZNF717,intron_variant,,ENST00000491507,;	G	ENSG00000227124	ENST00000478296	Transcript
ZNF717	0	.	GRCh38	chr3	75738575	75738575	+	Missense_Mutation	SNP	G	G	A	rs1962893		KELLY_S5	NORMAL	G	G																c.898N>T	p.Arg300Cys	p.R300C	ENST00000478296	4/4	417	270	147				ZNF717,missense_variant,p.Arg300Cys,ENST00000478296,NM_001290209.1;ZNF717,intron_variant,,ENST00000477374,NM_001324026.1,NM_001290210.1;ZNF717,downstream_gene_variant,,ENST00000468296,;ZNF717,downstream_gene_variant,,ENST00000471541,;MIR4273,downstream_gene_variant,,ENST00000582824,;ZNF717,intron_variant,,ENST00000491507,;	A	ENSG00000227124	ENST00000478296	Transcript
ZNF717	0	.	GRCh38	chr3	75738577	75738577	+	Missense_Mutation	SNP	C	C	T	rs75074846		KELLY_S5	NORMAL	C	C																c.896N>A	p.Arg299His	p.R299H	ENST00000478296	4/4	403	285	118				ZNF717,missense_variant,p.Arg299His,ENST00000478296,NM_001290209.1;ZNF717,intron_variant,,ENST00000477374,NM_001324026.1,NM_001290210.1;ZNF717,downstream_gene_variant,,ENST00000468296,;ZNF717,downstream_gene_variant,,ENST00000471541,;MIR4273,downstream_gene_variant,,ENST00000582824,;ZNF717,intron_variant,,ENST00000491507,;	T	ENSG00000227124	ENST00000478296	Transcript
ZNF717	0	.	GRCh38	chr3	75738859	75738859	+	Missense_Mutation	SNP	A	A	C	rs3009006		KELLY_S5	NORMAL	A	A																c.614N>G	p.Val205Gly	p.V205G	ENST00000478296	4/4	575	223	352				ZNF717,missense_variant,p.Val205Gly,ENST00000478296,NM_001290209.1;ZNF717,intron_variant,,ENST00000477374,NM_001324026.1,NM_001290210.1;ZNF717,downstream_gene_variant,,ENST00000468296,;ZNF717,downstream_gene_variant,,ENST00000471541,;MIR4273,downstream_gene_variant,,ENST00000582824,;ZNF717,intron_variant,,ENST00000491507,;	C	ENSG00000227124	ENST00000478296	Transcript
ZNF717	0	.	GRCh38	chr3	75741362	75741362	+	Missense_Mutation	SNP	T	T	C	rs2918519		KELLY_S5	NORMAL	T	T																c.41N>G	p.Tyr14Cys	p.Y14C	ENST00000478296	3/4	277	70	207				ZNF717,missense_variant,p.Tyr14Cys,ENST00000478296,NM_001290209.1;ZNF717,missense_variant,p.Tyr64Cys,ENST00000477374,NM_001324026.1,NM_001290210.1;ZNF717,missense_variant,p.Tyr64Cys,ENST00000468296,;ZNF717,missense_variant,p.Tyr14Cys,ENST00000471541,;MIR4273,downstream_gene_variant,,ENST00000582824,;ZNF717,non_coding_transcript_exon_variant,,ENST00000491507,;	C	ENSG00000227124	ENST00000478296	Transcript
ZNF717	0	.	GRCh38	chr3	75741646	75741646	+	5'UTR	SNP	C	C	T	rs147946451		KELLY_S5	NORMAL	C	C																c.-3N>A			ENST00000478296	2/4	203	139	64				ZNF717,missense_variant,p.Val50Met,ENST00000477374,NM_001324026.1,NM_001290210.1;ZNF717,missense_variant,p.Val50Met,ENST00000468296,;ZNF717,5_prime_UTR_variant,,ENST00000478296,NM_001290209.1;ZNF717,5_prime_UTR_variant,,ENST00000471541,;MIR4273,downstream_gene_variant,,ENST00000582824,;ZNF717,non_coding_transcript_exon_variant,,ENST00000491507,;	T	ENSG00000227124	ENST00000478296	Transcript
ZNF717	0	.	GRCh38	chr3	75741659	75741660	+	5'UTR	INS	-	-	T	rs768997736		KELLY_S5	NORMAL	-	-																c.-17_-16insA			ENST00000478296	2/4	230	156	74				ZNF717,frameshift_variant,p.Leu46ProfsTer24,ENST00000477374,NM_001324026.1,NM_001290210.1;ZNF717,frameshift_variant,p.Leu46ProfsTer24,ENST00000468296,;ZNF717,5_prime_UTR_variant,,ENST00000478296,NM_001290209.1;ZNF717,5_prime_UTR_variant,,ENST00000471541,;MIR4273,downstream_gene_variant,,ENST00000582824,;ZNF717,non_coding_transcript_exon_variant,,ENST00000491507,;	T	ENSG00000227124	ENST00000478296	Transcript
ZNF717	0	.	GRCh38	chr3	75741660	75741660	+	5'UTR	SNP	G	G	T	rs199577560		KELLY_S5	NORMAL	G	G																c.-17N>A			ENST00000478296	2/4	245	167	78				ZNF717,missense_variant,p.Thr45Asn,ENST00000477374,NM_001324026.1,NM_001290210.1;ZNF717,missense_variant,p.Thr45Asn,ENST00000468296,;ZNF717,5_prime_UTR_variant,,ENST00000478296,NM_001290209.1;ZNF717,5_prime_UTR_variant,,ENST00000471541,;MIR4273,downstream_gene_variant,,ENST00000582824,;ZNF717,non_coding_transcript_exon_variant,,ENST00000491507,;	T	ENSG00000227124	ENST00000478296	Transcript
ZNF717	0	.	GRCh38	chr3	75741663	75741663	+	5'UTR	SNP	C	C	T	rs200578600		KELLY_S5	NORMAL	C	C																c.-20N>A			ENST00000478296	2/4	254	170	84				ZNF717,missense_variant,p.Arg44Lys,ENST00000477374,NM_001324026.1,NM_001290210.1;ZNF717,missense_variant,p.Arg44Lys,ENST00000468296,;ZNF717,5_prime_UTR_variant,,ENST00000478296,NM_001290209.1;ZNF717,5_prime_UTR_variant,,ENST00000471541,;MIR4273,downstream_gene_variant,,ENST00000582824,;ZNF717,non_coding_transcript_exon_variant,,ENST00000491507,;	T	ENSG00000227124	ENST00000478296	Transcript
ZNF717	0	.	GRCh38	chr3	75741687	75741687	+	5'UTR	SNP	C	C	T	rs113991634		KELLY_S5	NORMAL	C	C																c.-44N>A			ENST00000478296	2/4	284	187	97				ZNF717,stop_gained,p.Trp36Ter,ENST00000477374,NM_001324026.1,NM_001290210.1;ZNF717,stop_gained,p.Trp36Ter,ENST00000468296,;ZNF717,5_prime_UTR_variant,,ENST00000478296,NM_001290209.1;ZNF717,5_prime_UTR_variant,,ENST00000471541,;MIR4273,downstream_gene_variant,,ENST00000582824,;ZNF717,non_coding_transcript_exon_variant,,ENST00000491507,;	T	ENSG00000227124	ENST00000478296	Transcript
ZNF717	0	.	GRCh38	chr3	75741709	75741709	+	5'UTR	SNP	C	C	T	rs73117241		KELLY_S5	NORMAL	C	C																c.-66N>A			ENST00000478296	2/4	305	198	107				ZNF717,missense_variant,p.Val29Met,ENST00000477374,NM_001324026.1,NM_001290210.1;ZNF717,missense_variant,p.Val29Met,ENST00000468296,;ZNF717,5_prime_UTR_variant,,ENST00000478296,NM_001290209.1;ZNF717,5_prime_UTR_variant,,ENST00000471541,;MIR4273,downstream_gene_variant,,ENST00000582824,;ZNF717,non_coding_transcript_exon_variant,,ENST00000491507,;	T	ENSG00000227124	ENST00000478296	Transcript
ZNF717	0	.	GRCh38	chr3	75741729	75741729	+	5'UTR	SNP	A	A	G	rs75138373		KELLY_S5	NORMAL	A	A																c.-86N>C			ENST00000478296	2/4	321	215	106				ZNF717,missense_variant,p.Val22Ala,ENST00000477374,NM_001324026.1,NM_001290210.1;ZNF717,missense_variant,p.Val22Ala,ENST00000468296,;ZNF717,5_prime_UTR_variant,,ENST00000478296,NM_001290209.1;ZNF717,5_prime_UTR_variant,,ENST00000471541,;MIR4273,downstream_gene_variant,,ENST00000582824,;ZNF717,non_coding_transcript_exon_variant,,ENST00000491507,;	G	ENSG00000227124	ENST00000478296	Transcript
CRYBG3	0	.	GRCh38	chr3	97874945	97874945	+	Missense_Mutation	SNP	G	G	A	novel		KELLY_S5	NORMAL	G	G																c.3751N>A	p.Val1251Met	p.V1251M	ENST00000389622	4/22	162	75	87				CRYBG3,missense_variant,p.Val1251Met,ENST00000389622,NM_153605.3;RP11-389G6.4,upstream_gene_variant,,ENST00000624061,;	A	ENSG00000080200	ENST00000389622	Transcript
MYH15	0	.	GRCh38	chr3	108437581	108437581	+	Missense_Mutation	SNP	T	T	G	rs148843085		KELLY_S5	NORMAL	T	T																c.3254N>C	p.Gln1085Pro	p.Q1085P	ENST00000273353	26/42	257	140	117				MYH15,missense_variant,p.Gln1085Pro,ENST00000273353,NM_014981.1;MYH15,non_coding_transcript_exon_variant,,ENST00000478998,;	G	ENSG00000144821	ENST00000273353	Transcript
TMPRSS7	0	.	GRCh38	chr3	112047765	112047765	+	Missense_Mutation	SNP	G	G	A	rs185826919		KELLY_S5	NORMAL	G	G																c.379N>A	p.Ala127Thr	p.A127T	ENST00000617607	4/15	118	51	67				TMPRSS7,missense_variant,p.Ala253Thr,ENST00000452346,;TMPRSS7,missense_variant,p.Ala127Thr,ENST00000617607,;TMPRSS7,missense_variant,p.Ala127Thr,ENST00000419127,NM_001042575.2;TMPRSS7,missense_variant,p.Ala116Thr,ENST00000460599,;TMPRSS7,3_prime_UTR_variant,,ENST00000435737,;	A	ENSG00000176040	ENST00000617607	Transcript
SLC9C1	0	.	GRCh38	chr3	112274902	112274902	+	Missense_Mutation	SNP	G	G	A	rs28413123		KELLY_S5	NORMAL	G	G																c.608N>T	p.Thr203Ile	p.T203I	ENST00000305815	6/29	34	16	18				SLC9C1,missense_variant,p.Thr203Ile,ENST00000305815,NM_183061.2;SLC9C1,missense_variant,p.Thr203Ile,ENST00000487372,NM_001320531.1;SLC9C1,downstream_gene_variant,,ENST00000486574,;SLC9C1,downstream_gene_variant,,ENST00000467397,;SLC9C1,missense_variant,p.Thr203Ile,ENST00000471295,;	A	ENSG00000172139	ENST00000305815	Transcript
CD200R1L	0	.	GRCh38	chr3	112827412	112827412	+	Missense_Mutation	SNP	T	T	C	novel		KELLY_S5	NORMAL	T	T																c.385N>G	p.Thr129Ala	p.T129A	ENST00000398214	3/6	485	247	238				CD200R1L,missense_variant,p.Thr108Ala,ENST00000488794,NM_001199215.1;CD200R1L,missense_variant,p.Thr129Ala,ENST00000398214,NM_001008784.2;CD200R1L,missense_variant,p.Thr114Ala,ENST00000617549,;CD200R1L,missense_variant,p.Thr108Ala,ENST00000448932,;CD200R1L,3_prime_UTR_variant,,ENST00000486723,;	C	ENSG00000206531	ENST00000398214	Transcript
GRAMD1C	0	.	GRCh38	chr3	113915835	113915835	+	Missense_Mutation	SNP	A	A	C	rs78547874		KELLY_S5	NORMAL	A	A																c.1087N>C	p.Ile363Leu	p.I363L	ENST00000358160	10/18	105	65	40				GRAMD1C,missense_variant,p.Ile363Leu,ENST00000358160,NM_017577.4;GRAMD1C,missense_variant,p.Ile158Leu,ENST00000440446,NM_001172105.1;GRAMD1C,missense_variant,p.Ile196Leu,ENST00000472026,;GRAMD1C,missense_variant,p.Ile158Leu,ENST00000462838,;GRAMD1C,downstream_gene_variant,,ENST00000488680,;GRAMD1C,non_coding_transcript_exon_variant,,ENST00000479212,;GRAMD1C,3_prime_UTR_variant,,ENST00000472384,;G…	C	ENSG00000178075	ENST00000358160	Transcript
ITGB5	0	.	GRCh38	chr3	124764510	124764510	+	Missense_Mutation	SNP	C	C	T	rs150010404		KELLY_S5	NORMAL	C	C																c.2185N>A	p.Gly729Ser	p.G729S	ENST00000296181	14/15	282	83	199				ITGB5,missense_variant,p.Gly729Ser,ENST00000296181,NM_002213.4;ITGB5,downstream_gene_variant,,ENST00000481591,;ITGB5,non_coding_transcript_exon_variant,,ENST00000461306,;ITGB5,non_coding_transcript_exon_variant,,ENST00000460797,;	T	ENSG00000082781	ENST00000296181	Transcript
SNX4	0	.	GRCh38	chr3	125520117	125520117	+	Missense_Mutation	SNP	G	G	C	novel		KELLY_S5	NORMAL	G	G																c.56N>G	p.Pro19Arg	p.P19R	ENST00000251775	1/14	66	20	46				SNX4,missense_variant,p.Pro19Arg,ENST00000251775,NM_003794.3;Y_RNA,downstream_gene_variant,,ENST00000364930,;SNX4,non_coding_transcript_exon_variant,,ENST00000473417,;SNX4,missense_variant,p.Pro19Arg,ENST00000471751,;	C	ENSG00000114520	ENST00000251775	Transcript
ALDH1L1	0	.	GRCh38	chr3	126157441	126157441	+	Missense_Mutation	SNP	C	C	T	rs368996684		KELLY_S5	NORMAL	C	C																c.460N>A	p.Gly154Arg	p.G154R	ENST00000273450	4/23	586	425	161				ALDH1L1,missense_variant,p.Gly144Arg,ENST00000393434,NM_012190.3;ALDH1L1,missense_variant,p.Gly154Arg,ENST00000273450,NM_001270364.1;ALDH1L1,missense_variant,p.Gly144Arg,ENST00000472186,;ALDH1L1,missense_variant,p.Gly144Arg,ENST00000455064,;ALDH1L1,missense_variant,p.Gly144Arg,ENST00000393431,;ALDH1L1,missense_variant,p.Gly144Arg,ENST00000460368,;ALDH1L1,missense_variant,p.Gly144Arg,ENST000004883…	T	ENSG00000144908	ENST00000273450	Transcript
GATA2	0	.	GRCh38	chr3	128486117	128486117	+	Missense_Mutation	SNP	G	G	C	rs34799090		KELLY_S5	NORMAL	G	G																c.481N>G	p.Pro161Ala	p.P161A	ENST00000341105	3/6	191	64	127				GATA2,missense_variant,p.Pro161Ala,ENST00000341105,NM_032638.4;GATA2,missense_variant,p.Pro161Ala,ENST00000430265,NM_001145662.1;GATA2,missense_variant,p.Pro161Ala,ENST00000487848,NM_001145661.1;GATA2,downstream_gene_variant,,ENST00000492608,;GATA2,downstream_gene_variant,,ENST00000498200,;GATA2-AS1,upstream_gene_variant,,ENST00000468377,;GATA2-AS1,upstream_gene_variant,,ENST00000464242,;GATA2-AS…	C	ENSG00000179348	ENST00000341105	Transcript
NPHP3	0	.	GRCh38	chr3	132684574	132684574	+	Missense_Mutation	SNP	C	C	T	rs34391943		KELLY_S5	NORMAL	C	C																c.3550N>A	p.Ala1184Thr	p.A1184T	ENST00000337331	24/27	329	102	227				NPHP3,missense_variant,p.Ala1184Thr,ENST00000337331,NM_153240.4;NPHP3,missense_variant,p.Ala38Thr,ENST00000512094,;NPHP3-ACAD11,missense_variant,p.Ala67Thr,ENST00000632629,;NPHP3-ACAD11,3_prime_UTR_variant,,ENST00000471702,;NPHP3,3_prime_UTR_variant,,ENST00000465756,;NPHP3,non_coding_transcript_exon_variant,,ENST00000490993,;NPHP3,non_coding_transcript_exon_variant,,ENST00000474871,;NPHP3,non_cod…	T	ENSG00000113971	ENST00000337331	Transcript
A4GNT	0	.	GRCh38	chr3	138124645	138124645	+	Missense_Mutation	SNP	G	G	T	rs146992672		KELLY_S5	NORMAL	G	G																c.642N>A	p.His214Gln	p.H214Q	ENST00000236709	3/3	692	456	236				A4GNT,missense_variant,p.His214Gln,ENST00000236709,NM_016161.2;	T	ENSG00000118017	ENST00000236709	Transcript
CPB1	0	.	GRCh38	chr3	148859943	148859943	+	Nonsense_Mutation	SNP	G	G	T	novel		KELLY_S5	NORMAL	G	G																c.1195N>T	p.Glu399Ter	p.E399*	ENST00000491148	12/12	227	92	135				CPB1,stop_gained,p.Glu399Ter,ENST00000491148,;CPB1,stop_gained,p.Glu399Ter,ENST00000282957,NM_001871.2;RP11-680B3.2,intron_variant,,ENST00000488190,;CPB1,non_coding_transcript_exon_variant,,ENST00000498639,;CPB1,non_coding_transcript_exon_variant,,ENST00000476847,;CPB1,non_coding_transcript_exon_variant,,ENST00000473621,;	T	ENSG00000153002	ENST00000491148	Transcript
TIPARP	0	.	GRCh38	chr3	156703637	156703637	+	Missense_Mutation	SNP	G	G	T	rs370596394		KELLY_S5	NORMAL	G	G																c.1461N>T	p.Glu487Asp	p.E487D	ENST00000461166	5/6	301	218	83				TIPARP,missense_variant,p.Glu487Asp,ENST00000461166,NM_001184717.1;TIPARP,missense_variant,p.Glu487Asp,ENST00000295924,NM_015508.4;TIPARP,missense_variant,p.Glu487Asp,ENST00000542783,NM_001184718.1;TIPARP,missense_variant,p.Glu190Asp,ENST00000495891,;TIPARP,missense_variant,p.Glu487Asp,ENST00000486483,;TIPARP,missense_variant,p.Glu487Asp,ENST00000481853,;TIPARP,missense_variant,p.Glu487Asp,ENST00…	T	ENSG00000163659	ENST00000461166	Transcript
B3GNT5	0	.	GRCh38	chr3	183270177	183270177	+	Missense_Mutation	SNP	A	A	G	novel		KELLY_S5	NORMAL	A	A																c.379N>G	p.Thr127Ala	p.T127A	ENST00000326505	2/2	454	139	315				B3GNT5,missense_variant,p.Thr127Ala,ENST00000326505,NM_032047.4;B3GNT5,missense_variant,p.Thr127Ala,ENST00000460419,;B3GNT5,missense_variant,p.Thr127Ala,ENST00000465010,;MCF2L2,intron_variant,,ENST00000328913,NM_015078.3;MCF2L2,intron_variant,,ENST00000473233,;MCF2L2,intron_variant,,ENST00000447025,;MCF2L2,downstream_gene_variant,,ENST00000414362,;B3GNT5,downstream_gene_variant,,ENST00000464923,;…	G	ENSG00000176597	ENST00000326505	Transcript
OPA1	0	.	GRCh38	chr3	193638052	193638052	+	Missense_Mutation	SNP	G	G	A	novel		KELLY_S5	NORMAL	G	G																c.1082N>A	p.Arg361His	p.R361H	ENST00000361908	10/30	335	114	221				OPA1,missense_variant,p.Arg379His,ENST00000361510,NM_130837.2;OPA1,missense_variant,p.Arg361His,ENST00000361908,NM_130836.2;OPA1,missense_variant,p.Arg343His,ENST00000361715,NM_130835.2;OPA1,missense_variant,p.Arg342His,ENST00000361828,NM_130834.2,NM_130832.2;OPA1,missense_variant,p.Arg324His,ENST00000392438,NM_015560.2;OPA1,missense_variant,p.Arg325His,ENST00000361150,NM_130833.2,NM_130831.2;OPA…	A	ENSG00000198836	ENST00000361908	Transcript
APOD	0	.	GRCh38	chr3	195579418	195579418	+	Missense_Mutation	SNP	A	A	G	rs5952		KELLY_S5	NORMAL	A	A																c.44N>C	p.Phe15Ser	p.F15S	ENST00000343267	2/5	268	192	76				APOD,missense_variant,p.Phe15Ser,ENST00000343267,NM_001647.3;APOD,missense_variant,p.Phe43Ser,ENST00000421243,;APOD,missense_variant,p.Phe15Ser,ENST00000453131,;APOD,missense_variant,p.Phe15Ser,ENST00000458447,;APOD,non_coding_transcript_exon_variant,,ENST00000463719,;	G	ENSG00000189058	ENST00000343267	Transcript
MUC20	0	.	GRCh38	chr3	195721015	195721015	+	Missense_Mutation	SNP	G	G	C	rs7627924		KELLY_S5	NORMAL	G	G																c.8N>C	p.Cys3Ser	p.C3S	ENST00000447234	1/4	562	315	247				MUC20,missense_variant,p.Cys3Ser,ENST00000447234,NM_001282506.1;MUC20,missense_variant,p.Cys3Ser,ENST00000436408,;MUC20,missense_variant,p.Cys3Ser,ENST00000320736,;MUC20,upstream_gene_variant,,ENST00000445522,;LINC00969,intron_variant,,ENST00000600197,;LINC00969,intron_variant,,ENST00000627609,;LINC00969,intron_variant,,ENST00000627471,;LINC00969,intron_variant,,ENST00000630197,;LINC00969,intron_…	C	ENSG00000176945	ENST00000447234	Transcript
MUC20	0	.	GRCh38	chr3	195725664	195725664	+	Missense_Mutation	SNP	T	C	C	novel		KELLY_S5	NORMAL	T	T																c.1061N>C	p.Leu354Pro	p.L354P	ENST00000447234	2/4	19	0	19				MUC20,missense_variant,p.Leu319Pro,ENST00000445522,;MUC20,missense_variant,p.Leu354Pro,ENST00000447234,NM_001282506.1;MUC20,missense_variant,p.Leu354Pro,ENST00000436408,;MUC20,intron_variant,,ENST00000320736,;MUC20,upstream_gene_variant,,ENST00000423938,;LINC00969,intron_variant,,ENST00000600197,;LINC00969,intron_variant,,ENST00000628392,;LINC00969,intron_variant,,ENST00000629721,;LINC00969,intro…	C	ENSG00000176945	ENST00000447234	Transcript
MUC20	0	.	GRCh38	chr3	195725928	195725928	+	Missense_Mutation	SNP	C	C	T	rs2550232		KELLY_S5	NORMAL	C	C																c.1325N>T	p.Thr442Ile	p.T442I	ENST00000447234	2/4	434	211	223				MUC20,missense_variant,p.Thr407Ile,ENST00000445522,;MUC20,missense_variant,p.Thr442Ile,ENST00000447234,NM_001282506.1;MUC20,missense_variant,p.Thr442Ile,ENST00000436408,;MUC20,missense_variant,p.Thr271Ile,ENST00000320736,;MUC20,upstream_gene_variant,,ENST00000423938,;LINC00969,intron_variant,,ENST00000600197,;LINC00969,intron_variant,,ENST00000628392,;LINC00969,intron_variant,,ENST00000629721,;LI…	T	ENSG00000176945	ENST00000447234	Transcript
MUC20	0	.	GRCh38	chr3	195726080	195726080	+	Missense_Mutation	SNP	G	C	C	rs2688542		KELLY_S5	NORMAL	G	G																c.1477N>C	p.Asp493His	p.D493H	ENST00000447234	2/4	808	0	807				MUC20,missense_variant,p.Asp458His,ENST00000445522,;MUC20,missense_variant,p.Asp493His,ENST00000447234,NM_001282506.1;MUC20,missense_variant,p.Asp493His,ENST00000436408,;MUC20,missense_variant,p.Asp322His,ENST00000320736,;MUC20,upstream_gene_variant,,ENST00000423938,;LINC00969,intron_variant,,ENST00000600197,;LINC00969,intron_variant,,ENST00000628392,;LINC00969,intron_variant,,ENST00000629721,;LI…	C	ENSG00000176945	ENST00000447234	Transcript
MUC20	0	.	GRCh38	chr3	195726116	195726116	+	Missense_Mutation	SNP	G	G	A	rs9866681		KELLY_S5	NORMAL	G	G																c.1513N>A	p.Ala505Thr	p.A505T	ENST00000447234	2/4	770	528	242				MUC20,missense_variant,p.Ala470Thr,ENST00000445522,;MUC20,missense_variant,p.Ala505Thr,ENST00000447234,NM_001282506.1;MUC20,missense_variant,p.Ala505Thr,ENST00000436408,;MUC20,missense_variant,p.Ala334Thr,ENST00000320736,;MUC20,upstream_gene_variant,,ENST00000423938,;LINC00969,intron_variant,,ENST00000600197,;LINC00969,intron_variant,,ENST00000628392,;LINC00969,intron_variant,,ENST00000629721,;LI…	A	ENSG00000176945	ENST00000447234	Transcript
MUC20	0	.	GRCh38	chr3	195726120	195726120	+	Missense_Mutation	SNP	C	C	T	rs3828411		KELLY_S5	NORMAL	C	C																c.1517N>T	p.Thr506Ile	p.T506I	ENST00000447234	2/4	770	526	243				MUC20,missense_variant,p.Thr471Ile,ENST00000445522,;MUC20,missense_variant,p.Thr506Ile,ENST00000447234,NM_001282506.1;MUC20,missense_variant,p.Thr506Ile,ENST00000436408,;MUC20,missense_variant,p.Thr335Ile,ENST00000320736,;MUC20,upstream_gene_variant,,ENST00000423938,;LINC00969,intron_variant,,ENST00000600197,;LINC00969,intron_variant,,ENST00000628392,;LINC00969,intron_variant,,ENST00000629721,;LI…	T	ENSG00000176945	ENST00000447234	Transcript
MUC20	0	.	GRCh38	chr3	195726143	195726143	+	Missense_Mutation	SNP	G	G	A	rs3828410		KELLY_S5	NORMAL	G	G																c.1540N>A	p.Gly514Arg	p.G514R	ENST00000447234	2/4	696	479	217				MUC20,missense_variant,p.Gly479Arg,ENST00000445522,;MUC20,missense_variant,p.Gly514Arg,ENST00000447234,NM_001282506.1;MUC20,missense_variant,p.Gly514Arg,ENST00000436408,;MUC20,missense_variant,p.Gly343Arg,ENST00000320736,;MUC20,upstream_gene_variant,,ENST00000423938,;LINC00969,intron_variant,,ENST00000600197,;LINC00969,intron_variant,,ENST00000628392,;LINC00969,intron_variant,,ENST00000629721,;LI…	A	ENSG00000176945	ENST00000447234	Transcript
MUC20	0	.	GRCh38	chr3	195726372	195726372	+	Missense_Mutation	SNP	C	C	T	rs3828408		KELLY_S5	NORMAL	C	C																c.1769N>T	p.Pro590Leu	p.P590L	ENST00000447234	2/4	918	659	259				MUC20,missense_variant,p.Pro555Leu,ENST00000445522,;MUC20,missense_variant,p.Pro590Leu,ENST00000447234,NM_001282506.1;MUC20,missense_variant,p.Pro590Leu,ENST00000436408,;MUC20,missense_variant,p.Pro419Leu,ENST00000320736,;MUC20,missense_variant,p.Pro2Leu,ENST00000423938,;LINC00969,intron_variant,,ENST00000600197,;LINC00969,intron_variant,,ENST00000628392,;LINC00969,intron_variant,,ENST00000629721…	T	ENSG00000176945	ENST00000447234	Transcript
MUC20	0	.	GRCh38	chr3	195729690	195729690	+	Missense_Mutation	SNP	C	C	G	rs3762739		KELLY_S5	NORMAL	C	C																c.2012N>G	p.Ser671Cys	p.S671C	ENST00000447234	3/4	430	270	160				MUC20,missense_variant,p.Ser636Cys,ENST00000445522,;MUC20,missense_variant,p.Ser671Cys,ENST00000447234,NM_001282506.1;MUC20,missense_variant,p.Ser671Cys,ENST00000436408,;MUC20,missense_variant,p.Ser500Cys,ENST00000320736,;MUC20,missense_variant,p.Ser83Cys,ENST00000423938,;LINC00969,non_coding_transcript_exon_variant,,ENST00000628392,;LINC00969,non_coding_transcript_exon_variant,,ENST00000594446,;…	G	ENSG00000176945	ENST00000447234	Transcript
MUC4	0	.	GRCh38	chr3	195779228	195779228	+	Missense_Mutation	SNP	T	C	C	rs199748333		KELLY_S5	NORMAL	T	T																c.12352N>G	p.Thr4118Ala	p.T4118A	ENST00000463781	2/25	839	116	720				MUC4,missense_variant,p.Thr4118Ala,ENST00000463781,NM_018406.6;MUC4,missense_variant,p.Thr4118Ala,ENST00000475231,;MUC4,intron_variant,,ENST00000346145,NM_004532.5;MUC4,intron_variant,,ENST00000349607,NM_138297.4;MUC4,missense_variant,p.Thr4118Ala,ENST00000478156,;MUC4,missense_variant,p.Thr4118Ala,ENST00000466475,;MUC4,missense_variant,p.Thr4118Ala,ENST00000477756,;MUC4,missense_variant,p.Thr411…	C	ENSG00000145113	ENST00000463781	Transcript
MUC4	0	.	GRCh38	chr3	195779326	195779326	+	Missense_Mutation	SNP	T	C	C	rs148307810		KELLY_S5	NORMAL	T	T																c.12254N>G	p.Asp4085Gly	p.D4085G	ENST00000463781	2/25	163	7	155				MUC4,missense_variant,p.Asp4085Gly,ENST00000463781,NM_018406.6;MUC4,missense_variant,p.Asp4085Gly,ENST00000475231,;MUC4,intron_variant,,ENST00000346145,NM_004532.5;MUC4,intron_variant,,ENST00000349607,NM_138297.4;MUC4,missense_variant,p.Asp4085Gly,ENST00000478156,;MUC4,missense_variant,p.Asp4085Gly,ENST00000466475,;MUC4,missense_variant,p.Asp4085Gly,ENST00000477756,;MUC4,missense_variant,p.Asp408…	C	ENSG00000145113	ENST00000463781	Transcript
MUC4	0	.	GRCh38	chr3	195779356	195779356	+	Missense_Mutation	SNP	C	G	G	rs75610733		KELLY_S5	NORMAL	C	C																c.12224N>C	p.Arg4075Thr	p.R4075T	ENST00000463781	2/25	275	2	273				MUC4,missense_variant,p.Arg4075Thr,ENST00000463781,NM_018406.6;MUC4,missense_variant,p.Arg4075Thr,ENST00000475231,;MUC4,intron_variant,,ENST00000346145,NM_004532.5;MUC4,intron_variant,,ENST00000349607,NM_138297.4;MUC4,missense_variant,p.Arg4075Thr,ENST00000478156,;MUC4,missense_variant,p.Arg4075Thr,ENST00000466475,;MUC4,missense_variant,p.Arg4075Thr,ENST00000477756,;MUC4,missense_variant,p.Arg407…	G	ENSG00000145113	ENST00000463781	Transcript
MUC4	0	.	GRCh38	chr3	195779374	195779374	+	Missense_Mutation	SNP	C	A	A	rs150394536		KELLY_S5	NORMAL	C	C																c.12206N>T	p.Ser4069Ile	p.S4069I	ENST00000463781	2/25	291	9	282				MUC4,missense_variant,p.Ser4069Ile,ENST00000463781,NM_018406.6;MUC4,missense_variant,p.Ser4069Ile,ENST00000475231,;MUC4,intron_variant,,ENST00000346145,NM_004532.5;MUC4,intron_variant,,ENST00000349607,NM_138297.4;MUC4,missense_variant,p.Ser4069Ile,ENST00000478156,;MUC4,missense_variant,p.Ser4069Ile,ENST00000466475,;MUC4,missense_variant,p.Ser4069Ile,ENST00000477756,;MUC4,missense_variant,p.Ser406…	A	ENSG00000145113	ENST00000463781	Transcript
MUC4	0	.	GRCh38	chr3	195779396	195779396	+	Missense_Mutation	SNP	C	T	T	novel		KELLY_S5	NORMAL	C	C																c.12184N>A	p.Ala4062Thr	p.A4062T	ENST00000463781	2/25	318	12	306				MUC4,missense_variant,p.Ala4062Thr,ENST00000463781,NM_018406.6;MUC4,missense_variant,p.Ala4062Thr,ENST00000475231,;MUC4,intron_variant,,ENST00000346145,NM_004532.5;MUC4,intron_variant,,ENST00000349607,NM_138297.4;MUC4,missense_variant,p.Ala4062Thr,ENST00000478156,;MUC4,missense_variant,p.Ala4062Thr,ENST00000466475,;MUC4,missense_variant,p.Ala4062Thr,ENST00000477756,;MUC4,missense_variant,p.Ala406…	T	ENSG00000145113	ENST00000463781	Transcript
MUC4	0	.	GRCh38	chr3	195779470	195779470	+	Missense_Mutation	SNP	C	C	T	rs770005032		KELLY_S5	NORMAL	C	C																c.12110N>A	p.Ser4037Asn	p.S4037N	ENST00000463781	2/25	91	42	49				MUC4,missense_variant,p.Ser4037Asn,ENST00000463781,NM_018406.6;MUC4,missense_variant,p.Ser4037Asn,ENST00000475231,;MUC4,intron_variant,,ENST00000346145,NM_004532.5;MUC4,intron_variant,,ENST00000349607,NM_138297.4;MUC4,missense_variant,p.Ser4037Asn,ENST00000478156,;MUC4,missense_variant,p.Ser4037Asn,ENST00000466475,;MUC4,missense_variant,p.Ser4037Asn,ENST00000477756,;MUC4,missense_variant,p.Ser403…	T	ENSG00000145113	ENST00000463781	Transcript
MUC4	0	.	GRCh38	chr3	195779471	195779471	+	Missense_Mutation	SNP	T	T	C	rs763019313		KELLY_S5	NORMAL	T	T																c.12109N>G	p.Ser4037Gly	p.S4037G	ENST00000463781	2/25	90	46	44				MUC4,missense_variant,p.Ser4037Gly,ENST00000463781,NM_018406.6;MUC4,missense_variant,p.Ser4037Gly,ENST00000475231,;MUC4,intron_variant,,ENST00000346145,NM_004532.5;MUC4,intron_variant,,ENST00000349607,NM_138297.4;MUC4,missense_variant,p.Ser4037Gly,ENST00000478156,;MUC4,missense_variant,p.Ser4037Gly,ENST00000466475,;MUC4,missense_variant,p.Ser4037Gly,ENST00000477756,;MUC4,missense_variant,p.Ser403…	C	ENSG00000145113	ENST00000463781	Transcript
MUC4	0	.	GRCh38	chr3	195779527	195779527	+	Missense_Mutation	SNP	G	G	T	rs74573747		KELLY_S5	NORMAL	G	G																c.12053N>A	p.Pro4018His	p.P4018H	ENST00000463781	2/25	51	35	15				MUC4,missense_variant,p.Pro4018His,ENST00000463781,NM_018406.6;MUC4,missense_variant,p.Pro4018His,ENST00000475231,;MUC4,intron_variant,,ENST00000346145,NM_004532.5;MUC4,intron_variant,,ENST00000349607,NM_138297.4;MUC4,missense_variant,p.Pro4018His,ENST00000478156,;MUC4,missense_variant,p.Pro4018His,ENST00000466475,;MUC4,missense_variant,p.Pro4018His,ENST00000477756,;MUC4,missense_variant,p.Pro401…	T	ENSG00000145113	ENST00000463781	Transcript
MUC4	0	.	GRCh38	chr3	195779539	195779539	+	Missense_Mutation	SNP	G	G	A	rs79037473		KELLY_S5	NORMAL	G	G																c.12041N>T	p.Ala4014Val	p.A4014V	ENST00000463781	2/25	43	14	29				MUC4,missense_variant,p.Ala4014Val,ENST00000463781,NM_018406.6;MUC4,missense_variant,p.Ala4014Val,ENST00000475231,;MUC4,intron_variant,,ENST00000346145,NM_004532.5;MUC4,intron_variant,,ENST00000349607,NM_138297.4;MUC4,missense_variant,p.Ala4014Val,ENST00000478156,;MUC4,missense_variant,p.Ala4014Val,ENST00000466475,;MUC4,missense_variant,p.Ala4014Val,ENST00000477756,;MUC4,missense_variant,p.Ala401…	A	ENSG00000145113	ENST00000463781	Transcript
MUC4	0	.	GRCh38	chr3	195779611	195779611	+	Missense_Mutation	SNP	G	G	T	rs113936020		KELLY_S5	NORMAL	G	G																c.11969N>A	p.Thr3990Asn	p.T3990N	ENST00000463781	2/25	73	42	31				MUC4,missense_variant,p.Thr3990Asn,ENST00000463781,NM_018406.6;MUC4,missense_variant,p.Thr3990Asn,ENST00000475231,;MUC4,intron_variant,,ENST00000346145,NM_004532.5;MUC4,intron_variant,,ENST00000349607,NM_138297.4;MUC4,missense_variant,p.Thr3990Asn,ENST00000478156,;MUC4,missense_variant,p.Thr3990Asn,ENST00000466475,;MUC4,missense_variant,p.Thr3990Asn,ENST00000477756,;MUC4,missense_variant,p.Thr399…	T	ENSG00000145113	ENST00000463781	Transcript
MUC4	0	.	GRCh38	chr3	195779662	195779662	+	Missense_Mutation	SNP	C	C	A	rs202207620		KELLY_S5	NORMAL	C	C																c.11918N>T	p.Ser3973Ile	p.S3973I	ENST00000463781	2/25	59	41	17				MUC4,missense_variant,p.Ser3973Ile,ENST00000463781,NM_018406.6;MUC4,missense_variant,p.Ser3973Ile,ENST00000475231,;MUC4,intron_variant,,ENST00000346145,NM_004532.5;MUC4,intron_variant,,ENST00000349607,NM_138297.4;MUC4,missense_variant,p.Ser3973Ile,ENST00000478156,;MUC4,missense_variant,p.Ser3973Ile,ENST00000466475,;MUC4,missense_variant,p.Ser3973Ile,ENST00000477756,;MUC4,missense_variant,p.Ser397…	A	ENSG00000145113	ENST00000463781	Transcript
MUC4	0	.	GRCh38	chr3	195779875	195779875	+	Missense_Mutation	SNP	G	A	A	rs192522651		KELLY_S5	NORMAL	G	G																c.11705N>T	p.Ala3902Val	p.A3902V	ENST00000463781	2/25	250	12	238				MUC4,missense_variant,p.Ala3902Val,ENST00000463781,NM_018406.6;MUC4,missense_variant,p.Ala3902Val,ENST00000475231,;MUC4,intron_variant,,ENST00000346145,NM_004532.5;MUC4,intron_variant,,ENST00000349607,NM_138297.4;MUC4,missense_variant,p.Ala3902Val,ENST00000478156,;MUC4,missense_variant,p.Ala3902Val,ENST00000466475,;MUC4,missense_variant,p.Ala3902Val,ENST00000477756,;MUC4,missense_variant,p.Ala390…	A	ENSG00000145113	ENST00000463781	Transcript
MUC4	0	.	GRCh38	chr3	195780236	195780236	+	Missense_Mutation	SNP	C	C	T	novel		KELLY_S5	NORMAL	C	C																c.11344N>A	p.Ala3782Thr	p.A3782T	ENST00000463781	2/25	1923	547	1372				MUC4,missense_variant,p.Ala3782Thr,ENST00000463781,NM_018406.6;MUC4,missense_variant,p.Ala3782Thr,ENST00000475231,;MUC4,intron_variant,,ENST00000346145,NM_004532.5;MUC4,intron_variant,,ENST00000349607,NM_138297.4;MUC4,missense_variant,p.Ala3782Thr,ENST00000478156,;MUC4,missense_variant,p.Ala3782Thr,ENST00000466475,;MUC4,missense_variant,p.Ala3782Thr,ENST00000477756,;MUC4,missense_variant,p.Ala378…	T	ENSG00000145113	ENST00000463781	Transcript
MUC4	0	.	GRCh38	chr3	195780357	195780357	+	Missense_Mutation	SNP	G	G	C	novel		KELLY_S5	NORMAL	G	G																c.11223N>G	p.His3741Gln	p.H3741Q	ENST00000463781	2/25	3084	2240	844				MUC4,missense_variant,p.His3741Gln,ENST00000463781,NM_018406.6;MUC4,missense_variant,p.His3741Gln,ENST00000475231,;MUC4,intron_variant,,ENST00000346145,NM_004532.5;MUC4,intron_variant,,ENST00000349607,NM_138297.4;MUC4,missense_variant,p.His3741Gln,ENST00000478156,;MUC4,missense_variant,p.His3741Gln,ENST00000466475,;MUC4,missense_variant,p.His3741Gln,ENST00000477756,;MUC4,missense_variant,p.His374…	C	ENSG00000145113	ENST00000463781	Transcript
MUC4	0	.	GRCh38	chr3	195780590	195780590	+	Missense_Mutation	SNP	G	G	A	rs200928587		KELLY_S5	NORMAL	G	G																c.10990N>T	p.Pro3664Ser	p.P3664S	ENST00000463781	2/25	675	420	255				MUC4,missense_variant,p.Pro3664Ser,ENST00000463781,NM_018406.6;MUC4,missense_variant,p.Pro3664Ser,ENST00000475231,;MUC4,intron_variant,,ENST00000346145,NM_004532.5;MUC4,intron_variant,,ENST00000349607,NM_138297.4;MUC4,missense_variant,p.Pro3664Ser,ENST00000478156,;MUC4,missense_variant,p.Pro3664Ser,ENST00000466475,;MUC4,missense_variant,p.Pro3664Ser,ENST00000477756,;MUC4,missense_variant,p.Pro366…	A	ENSG00000145113	ENST00000463781	Transcript
MUC4	0	.	GRCh38	chr3	195780623	195780623	+	Missense_Mutation	SNP	C	C	T	rs200217182		KELLY_S5	NORMAL	C	C																c.10957N>A	p.Asp3653Asn	p.D3653N	ENST00000463781	2/25	1391	457	933				MUC4,missense_variant,p.Asp3653Asn,ENST00000463781,NM_018406.6;MUC4,missense_variant,p.Asp3653Asn,ENST00000475231,;MUC4,intron_variant,,ENST00000346145,NM_004532.5;MUC4,intron_variant,,ENST00000349607,NM_138297.4;MUC4,missense_variant,p.Asp3653Asn,ENST00000478156,;MUC4,missense_variant,p.Asp3653Asn,ENST00000466475,;MUC4,missense_variant,p.Asp3653Asn,ENST00000477756,;MUC4,missense_variant,p.Asp365…	T	ENSG00000145113	ENST00000463781	Transcript
MUC4	0	.	GRCh38	chr3	195781790	195781790	+	Missense_Mutation	SNP	A	A	G	novel		KELLY_S5	NORMAL	A	A																c.9790N>C	p.Ser3264Pro	p.S3264P	ENST00000463781	2/25	869	313	556				MUC4,missense_variant,p.Ser3264Pro,ENST00000463781,NM_018406.6;MUC4,missense_variant,p.Ser3264Pro,ENST00000475231,;MUC4,intron_variant,,ENST00000346145,NM_004532.5;MUC4,intron_variant,,ENST00000349607,NM_138297.4;MUC4,missense_variant,p.Ser3264Pro,ENST00000478156,;MUC4,missense_variant,p.Ser3264Pro,ENST00000466475,;MUC4,missense_variant,p.Ser3264Pro,ENST00000477756,;MUC4,missense_variant,p.Ser326…	G	ENSG00000145113	ENST00000463781	Transcript
MUC4	0	.	GRCh38	chr3	195781796	195781796	+	Missense_Mutation	SNP	T	T	C	rs757957414		KELLY_S5	NORMAL	T	T																c.9784N>G	p.Thr3262Ala	p.T3262A	ENST00000463781	2/25	761	420	340				MUC4,missense_variant,p.Thr3262Ala,ENST00000463781,NM_018406.6;MUC4,missense_variant,p.Thr3262Ala,ENST00000475231,;MUC4,intron_variant,,ENST00000346145,NM_004532.5;MUC4,intron_variant,,ENST00000349607,NM_138297.4;MUC4,missense_variant,p.Thr3262Ala,ENST00000478156,;MUC4,missense_variant,p.Thr3262Ala,ENST00000466475,;MUC4,missense_variant,p.Thr3262Ala,ENST00000477756,;MUC4,missense_variant,p.Thr326…	C	ENSG00000145113	ENST00000463781	Transcript
MUC4	0	.	GRCh38	chr3	195781797	195781797	+	Missense_Mutation	SNP	G	G	C	rs796595385		KELLY_S5	NORMAL	G	G																c.9783N>G	p.Asp3261Glu	p.D3261E	ENST00000463781	2/25	724	443	281				MUC4,missense_variant,p.Asp3261Glu,ENST00000463781,NM_018406.6;MUC4,missense_variant,p.Asp3261Glu,ENST00000475231,;MUC4,intron_variant,,ENST00000346145,NM_004532.5;MUC4,intron_variant,,ENST00000349607,NM_138297.4;MUC4,missense_variant,p.Asp3261Glu,ENST00000478156,;MUC4,missense_variant,p.Asp3261Glu,ENST00000466475,;MUC4,missense_variant,p.Asp3261Glu,ENST00000477756,;MUC4,missense_variant,p.Asp326…	C	ENSG00000145113	ENST00000463781	Transcript
MUC4	0	.	GRCh38	chr3	195781799	195781799	+	Missense_Mutation	SNP	C	C	G	rs796225068		KELLY_S5	NORMAL	C	C																c.9781N>C	p.Asp3261His	p.D3261H	ENST00000463781	2/25	742	393	349				MUC4,missense_variant,p.Asp3261His,ENST00000463781,NM_018406.6;MUC4,missense_variant,p.Asp3261His,ENST00000475231,;MUC4,intron_variant,,ENST00000346145,NM_004532.5;MUC4,intron_variant,,ENST00000349607,NM_138297.4;MUC4,missense_variant,p.Asp3261His,ENST00000478156,;MUC4,missense_variant,p.Asp3261His,ENST00000466475,;MUC4,missense_variant,p.Asp3261His,ENST00000477756,;MUC4,missense_variant,p.Asp326…	G	ENSG00000145113	ENST00000463781	Transcript
MUC4	0	.	GRCh38	chr3	195782416	195782416	+	Missense_Mutation	SNP	T	T	G	novel		KELLY_S5	NORMAL	T	T																c.9164N>C	p.Asn3055Thr	p.N3055T	ENST00000463781	2/25	1774	1191	583				MUC4,missense_variant,p.Asn3055Thr,ENST00000463781,NM_018406.6;MUC4,missense_variant,p.Asn3055Thr,ENST00000475231,;MUC4,intron_variant,,ENST00000346145,NM_004532.5;MUC4,intron_variant,,ENST00000349607,NM_138297.4;MUC4,missense_variant,p.Asn3055Thr,ENST00000478156,;MUC4,missense_variant,p.Asn3055Thr,ENST00000466475,;MUC4,missense_variant,p.Asn3055Thr,ENST00000477756,;MUC4,missense_variant,p.Asn305…	G	ENSG00000145113	ENST00000463781	Transcript
MUC4	0	.	GRCh38	chr3	195782558	195782558	+	Missense_Mutation	SNP	A	G	G	rs28542401		KELLY_S5	NORMAL	A	A																c.9022N>C	p.Ser3008Pro	p.S3008P	ENST00000463781	2/25	2664	17	2647				MUC4,missense_variant,p.Ser3008Pro,ENST00000463781,NM_018406.6;MUC4,missense_variant,p.Ser3008Pro,ENST00000475231,;MUC4,intron_variant,,ENST00000346145,NM_004532.5;MUC4,intron_variant,,ENST00000349607,NM_138297.4;MUC4,missense_variant,p.Ser3008Pro,ENST00000478156,;MUC4,missense_variant,p.Ser3008Pro,ENST00000466475,;MUC4,missense_variant,p.Ser3008Pro,ENST00000477756,;MUC4,missense_variant,p.Ser300…	G	ENSG00000145113	ENST00000463781	Transcript
MUC4	0	.	GRCh38	chr3	195782572	195782572	+	Missense_Mutation	SNP	A	A	G	rs74585045		KELLY_S5	NORMAL	A	A																c.9008N>C	p.Ile3003Thr	p.I3003T	ENST00000463781	2/25	2304	1518	786				MUC4,missense_variant,p.Ile3003Thr,ENST00000463781,NM_018406.6;MUC4,missense_variant,p.Ile3003Thr,ENST00000475231,;MUC4,intron_variant,,ENST00000346145,NM_004532.5;MUC4,intron_variant,,ENST00000349607,NM_138297.4;MUC4,missense_variant,p.Ile3003Thr,ENST00000478156,;MUC4,missense_variant,p.Ile3003Thr,ENST00000466475,;MUC4,missense_variant,p.Ile3003Thr,ENST00000477756,;MUC4,missense_variant,p.Ile300…	G	ENSG00000145113	ENST00000463781	Transcript
MUC4	0	.	GRCh38	chr3	195782605	195782605	+	Missense_Mutation	SNP	A	A	G	rs75221587		KELLY_S5	NORMAL	A	A																c.8975N>C	p.Leu2992Pro	p.L2992P	ENST00000463781	2/25	2201	1385	815				MUC4,missense_variant,p.Leu2992Pro,ENST00000463781,NM_018406.6;MUC4,missense_variant,p.Leu2992Pro,ENST00000475231,;MUC4,intron_variant,,ENST00000346145,NM_004532.5;MUC4,intron_variant,,ENST00000349607,NM_138297.4;MUC4,missense_variant,p.Leu2992Pro,ENST00000478156,;MUC4,missense_variant,p.Leu2992Pro,ENST00000466475,;MUC4,missense_variant,p.Leu2992Pro,ENST00000477756,;MUC4,missense_variant,p.Leu299…	G	ENSG00000145113	ENST00000463781	Transcript
MUC4	0	.	GRCh38	chr3	195782805	195782805	+	Missense_Mutation	SNP	C	C	G	novel		KELLY_S5	NORMAL	C	C																c.8775N>C	p.Gln2925His	p.Q2925H	ENST00000463781	2/25	4943	3377	1563				MUC4,missense_variant,p.Gln2925His,ENST00000463781,NM_018406.6;MUC4,missense_variant,p.Gln2925His,ENST00000475231,;MUC4,intron_variant,,ENST00000346145,NM_004532.5;MUC4,intron_variant,,ENST00000349607,NM_138297.4;MUC4,missense_variant,p.Gln2925His,ENST00000478156,;MUC4,missense_variant,p.Gln2925His,ENST00000466475,;MUC4,missense_variant,p.Gln2925His,ENST00000477756,;MUC4,missense_variant,p.Gln292…	G	ENSG00000145113	ENST00000463781	Transcript
MUC4	0	.	GRCh38	chr3	195782924	195782924	+	Missense_Mutation	SNP	C	C	T	novel		KELLY_S5	NORMAL	C	C																c.8656N>A	p.Ala2886Thr	p.A2886T	ENST00000463781	2/25	3693	2526	1158				MUC4,missense_variant,p.Ala2886Thr,ENST00000463781,NM_018406.6;MUC4,missense_variant,p.Ala2886Thr,ENST00000475231,;MUC4,intron_variant,,ENST00000346145,NM_004532.5;MUC4,intron_variant,,ENST00000349607,NM_138297.4;MUC4,missense_variant,p.Ala2886Thr,ENST00000478156,;MUC4,missense_variant,p.Ala2886Thr,ENST00000466475,;MUC4,missense_variant,p.Ala2886Thr,ENST00000477756,;MUC4,missense_variant,p.Ala288…	T	ENSG00000145113	ENST00000463781	Transcript
MUC4	0	.	GRCh38	chr3	195783103	195783103	+	Missense_Mutation	SNP	A	A	G	novel		KELLY_S5	NORMAL	A	A																c.8477N>C	p.Phe2826Ser	p.F2826S	ENST00000463781	2/25	2105	1429	676				MUC4,missense_variant,p.Phe2826Ser,ENST00000463781,NM_018406.6;MUC4,missense_variant,p.Phe2826Ser,ENST00000475231,;MUC4,intron_variant,,ENST00000346145,NM_004532.5;MUC4,intron_variant,,ENST00000349607,NM_138297.4;MUC4,missense_variant,p.Phe2826Ser,ENST00000478156,;MUC4,missense_variant,p.Phe2826Ser,ENST00000466475,;MUC4,missense_variant,p.Phe2826Ser,ENST00000477756,;MUC4,missense_variant,p.Phe282…	G	ENSG00000145113	ENST00000463781	Transcript
MUC4	0	.	GRCh38	chr3	195783346	195783346	+	Missense_Mutation	SNP	A	G	G	rs145853807		KELLY_S5	NORMAL	A	A																c.8234N>C	p.Val2745Ala	p.V2745A	ENST00000463781	2/25	1848	66	1781				MUC4,missense_variant,p.Val2745Ala,ENST00000463781,NM_018406.6;MUC4,missense_variant,p.Val2745Ala,ENST00000475231,;MUC4,intron_variant,,ENST00000346145,NM_004532.5;MUC4,intron_variant,,ENST00000349607,NM_138297.4;MUC4,missense_variant,p.Val2745Ala,ENST00000478156,;MUC4,missense_variant,p.Val2745Ala,ENST00000466475,;MUC4,missense_variant,p.Val2745Ala,ENST00000477756,;MUC4,missense_variant,p.Val274…	G	ENSG00000145113	ENST00000463781	Transcript
MUC4	0	.	GRCh38	chr3	195783765	195783765	+	Missense_Mutation	SNP	C	C	A	rs368501323		KELLY_S5	NORMAL	C	C																c.7815N>T	p.Gln2605His	p.Q2605H	ENST00000463781	2/25	935	514	246				MUC4,missense_variant,p.Gln2605His,ENST00000463781,NM_018406.6;MUC4,missense_variant,p.Gln2605His,ENST00000475231,;MUC4,intron_variant,,ENST00000346145,NM_004532.5;MUC4,intron_variant,,ENST00000349607,NM_138297.4;MUC4,missense_variant,p.Gln2605His,ENST00000478156,;MUC4,missense_variant,p.Gln2605His,ENST00000466475,;MUC4,missense_variant,p.Gln2605His,ENST00000477756,;MUC4,missense_variant,p.Gln260…	A	ENSG00000145113	ENST00000463781	Transcript
MUC4	0	.	GRCh38	chr3	195783836	195783836	+	Missense_Mutation	SNP	T	T	G	rs142559357		KELLY_S5	NORMAL	T	T																c.7744N>C	p.Thr2582Pro	p.T2582P	ENST00000463781	2/25	2590	1341	1246				MUC4,missense_variant,p.Thr2582Pro,ENST00000463781,NM_018406.6;MUC4,missense_variant,p.Thr2582Pro,ENST00000475231,;MUC4,intron_variant,,ENST00000346145,NM_004532.5;MUC4,intron_variant,,ENST00000349607,NM_138297.4;MUC4,missense_variant,p.Thr2582Pro,ENST00000478156,;MUC4,missense_variant,p.Thr2582Pro,ENST00000466475,;MUC4,missense_variant,p.Thr2582Pro,ENST00000477756,;MUC4,missense_variant,p.Thr258…	G	ENSG00000145113	ENST00000463781	Transcript
MUC4	0	.	GRCh38	chr3	195783847	195783847	+	Missense_Mutation	SNP	G	G	T	rs80005560		KELLY_S5	NORMAL	G	G																c.7733N>A	p.Pro2578His	p.P2578H	ENST00000463781	2/25	2776	1660	1116				MUC4,missense_variant,p.Pro2578His,ENST00000463781,NM_018406.6;MUC4,missense_variant,p.Pro2578His,ENST00000475231,;MUC4,intron_variant,,ENST00000346145,NM_004532.5;MUC4,intron_variant,,ENST00000349607,NM_138297.4;MUC4,missense_variant,p.Pro2578His,ENST00000478156,;MUC4,missense_variant,p.Pro2578His,ENST00000466475,;MUC4,missense_variant,p.Pro2578His,ENST00000477756,;MUC4,missense_variant,p.Pro257…	T	ENSG00000145113	ENST00000463781	Transcript
MUC4	0	.	GRCh38	chr3	195784702	195784702	+	Missense_Mutation	SNP	C	C	T	rs767007454		KELLY_S5	NORMAL	C	C																c.6878N>A	p.Ser2293Asn	p.S2293N	ENST00000463781	2/25	3175	1998	1177				MUC4,missense_variant,p.Ser2293Asn,ENST00000463781,NM_018406.6;MUC4,missense_variant,p.Ser2293Asn,ENST00000475231,;MUC4,intron_variant,,ENST00000346145,NM_004532.5;MUC4,intron_variant,,ENST00000349607,NM_138297.4;MUC4,missense_variant,p.Ser2293Asn,ENST00000478156,;MUC4,missense_variant,p.Ser2293Asn,ENST00000466475,;MUC4,missense_variant,p.Ser2293Asn,ENST00000477756,;MUC4,missense_variant,p.Ser229…	T	ENSG00000145113	ENST00000463781	Transcript
MUC4	0	.	GRCh38	chr3	195784909	195784909	+	Missense_Mutation	SNP	G	G	A	rs391928		KELLY_S5	NORMAL	G	G																c.6671N>T	p.Pro2224Leu	p.P2224L	ENST00000463781	2/25	6445	4610	1832				MUC4,missense_variant,p.Pro2224Leu,ENST00000463781,NM_018406.6;MUC4,missense_variant,p.Pro2224Leu,ENST00000475231,;MUC4,intron_variant,,ENST00000346145,NM_004532.5;MUC4,intron_variant,,ENST00000349607,NM_138297.4;MUC4,missense_variant,p.Pro2224Leu,ENST00000478156,;MUC4,missense_variant,p.Pro2224Leu,ENST00000466475,;MUC4,missense_variant,p.Pro2224Leu,ENST00000477756,;MUC4,missense_variant,p.Pro222…	A	ENSG00000145113	ENST00000463781	Transcript
MUC4	0	.	GRCh38	chr3	195785133	195785133	+	Missense_Mutation	SNP	T	G	G	rs148317288		KELLY_S5	NORMAL	T	T																c.6447N>C	p.Glu2149Asp	p.E2149D	ENST00000463781	2/25	3968	1	3961				MUC4,missense_variant,p.Glu2149Asp,ENST00000463781,NM_018406.6;MUC4,missense_variant,p.Glu2149Asp,ENST00000475231,;MUC4,intron_variant,,ENST00000346145,NM_004532.5;MUC4,intron_variant,,ENST00000349607,NM_138297.4;MUC4,missense_variant,p.Glu2149Asp,ENST00000478156,;MUC4,missense_variant,p.Glu2149Asp,ENST00000466475,;MUC4,missense_variant,p.Glu2149Asp,ENST00000477756,;MUC4,missense_variant,p.Glu214…	G	ENSG00000145113	ENST00000463781	Transcript
MUC4	0	.	GRCh38	chr3	195785171	195785171	+	Missense_Mutation	SNP	T	C	C	rs6805660		KELLY_S5	NORMAL	T	T																c.6409N>G	p.Thr2137Ala	p.T2137A	ENST00000463781	2/25	5032	0	5031				MUC4,missense_variant,p.Thr2137Ala,ENST00000463781,NM_018406.6;MUC4,missense_variant,p.Thr2137Ala,ENST00000475231,;MUC4,intron_variant,,ENST00000346145,NM_004532.5;MUC4,intron_variant,,ENST00000349607,NM_138297.4;MUC4,missense_variant,p.Thr2137Ala,ENST00000478156,;MUC4,missense_variant,p.Thr2137Ala,ENST00000466475,;MUC4,missense_variant,p.Thr2137Ala,ENST00000477756,;MUC4,missense_variant,p.Thr213…	C	ENSG00000145113	ENST00000463781	Transcript
MUC4	0	.	GRCh38	chr3	195785236	195785236	+	Missense_Mutation	SNP	T	A	A	rs374495657		KELLY_S5	NORMAL	T	T																c.6344N>T	p.Asp2115Val	p.D2115V	ENST00000463781	2/25	5873	0	5871				MUC4,missense_variant,p.Asp2115Val,ENST00000463781,NM_018406.6;MUC4,missense_variant,p.Asp2115Val,ENST00000475231,;MUC4,intron_variant,,ENST00000346145,NM_004532.5;MUC4,intron_variant,,ENST00000349607,NM_138297.4;MUC4,missense_variant,p.Asp2115Val,ENST00000478156,;MUC4,missense_variant,p.Asp2115Val,ENST00000466475,;MUC4,missense_variant,p.Asp2115Val,ENST00000477756,;MUC4,missense_variant,p.Asp211…	A	ENSG00000145113	ENST00000463781	Transcript
MUC4	0	.	GRCh38	chr3	195785374	195785374	+	Missense_Mutation	SNP	T	C	C	rs62282486		KELLY_S5	NORMAL	T	T																c.6206N>G	p.Asn2069Ser	p.N2069S	ENST00000463781	2/25	5276	35	5239				MUC4,missense_variant,p.Asn2069Ser,ENST00000463781,NM_018406.6;MUC4,missense_variant,p.Asn2069Ser,ENST00000475231,;MUC4,intron_variant,,ENST00000346145,NM_004532.5;MUC4,intron_variant,,ENST00000349607,NM_138297.4;MUC4,missense_variant,p.Asn2069Ser,ENST00000478156,;MUC4,missense_variant,p.Asn2069Ser,ENST00000466475,;MUC4,missense_variant,p.Asn2069Ser,ENST00000477756,;MUC4,missense_variant,p.Asn206…	C	ENSG00000145113	ENST00000463781	Transcript
MUC4	0	.	GRCh38	chr3	195785416	195785416	+	Missense_Mutation	SNP	G	G	A	rs113602668		KELLY_S5	NORMAL	G	G																c.6164N>T	p.Ser2055Phe	p.S2055F	ENST00000463781	2/25	5550	3912	1638				MUC4,missense_variant,p.Ser2055Phe,ENST00000463781,NM_018406.6;MUC4,missense_variant,p.Ser2055Phe,ENST00000475231,;MUC4,intron_variant,,ENST00000346145,NM_004532.5;MUC4,intron_variant,,ENST00000349607,NM_138297.4;MUC4,missense_variant,p.Ser2055Phe,ENST00000478156,;MUC4,missense_variant,p.Ser2055Phe,ENST00000466475,;MUC4,missense_variant,p.Ser2055Phe,ENST00000477756,;MUC4,missense_variant,p.Ser205…	A	ENSG00000145113	ENST00000463781	Transcript
MUC4	0	.	GRCh38	chr3	195786809	195786809	+	Missense_Mutation	SNP	A	A	T	rs7372250		KELLY_S5	NORMAL	A	A																c.4771N>A	p.Ser1591Thr	p.S1591T	ENST00000463781	2/25	4006	2248	1755				MUC4,missense_variant,p.Ser1591Thr,ENST00000463781,NM_018406.6;MUC4,missense_variant,p.Ser1591Thr,ENST00000475231,;MUC4,intron_variant,,ENST00000346145,NM_004532.5;MUC4,intron_variant,,ENST00000349607,NM_138297.4;MUC4,missense_variant,p.Ser1591Thr,ENST00000478156,;MUC4,missense_variant,p.Ser1591Thr,ENST00000466475,;MUC4,missense_variant,p.Ser1591Thr,ENST00000477756,;MUC4,missense_variant,p.Ser159…	T	ENSG00000145113	ENST00000463781	Transcript
MUC4	0	.	GRCh38	chr3	195786908	195786908	+	Missense_Mutation	SNP	C	C	T	rs3103959		KELLY_S5	NORMAL	C	C																c.4672N>A	p.Ala1558Thr	p.A1558T	ENST00000463781	2/25	3161	1773	1377				MUC4,missense_variant,p.Ala1558Thr,ENST00000463781,NM_018406.6;MUC4,missense_variant,p.Ala1558Thr,ENST00000475231,;MUC4,intron_variant,,ENST00000346145,NM_004532.5;MUC4,intron_variant,,ENST00000349607,NM_138297.4;MUC4,missense_variant,p.Ala1558Thr,ENST00000478156,;MUC4,missense_variant,p.Ala1558Thr,ENST00000466475,;MUC4,missense_variant,p.Ala1558Thr,ENST00000477756,;MUC4,missense_variant,p.Ala155…	T	ENSG00000145113	ENST00000463781	Transcript
MUC4	0	.	GRCh38	chr3	195786955	195786955	+	Missense_Mutation	SNP	G	G	A	rs202029925		KELLY_S5	NORMAL	G	G																c.4625N>T	p.Pro1542Leu	p.P1542L	ENST00000463781	2/25	1988	1473	515				MUC4,missense_variant,p.Pro1542Leu,ENST00000463781,NM_018406.6;MUC4,missense_variant,p.Pro1542Leu,ENST00000475231,;MUC4,intron_variant,,ENST00000346145,NM_004532.5;MUC4,intron_variant,,ENST00000349607,NM_138297.4;MUC4,missense_variant,p.Pro1542Leu,ENST00000478156,;MUC4,missense_variant,p.Pro1542Leu,ENST00000466475,;MUC4,missense_variant,p.Pro1542Leu,ENST00000477756,;MUC4,missense_variant,p.Pro154…	A	ENSG00000145113	ENST00000463781	Transcript
MUC4	0	.	GRCh38	chr3	195787238	195787238	+	Missense_Mutation	SNP	C	A	A	rs12489838		KELLY_S5	NORMAL	C	C																c.4342N>T	p.Ala1448Ser	p.A1448S	ENST00000463781	2/25	154	0	154				MUC4,missense_variant,p.Ala1448Ser,ENST00000463781,NM_018406.6;MUC4,missense_variant,p.Ala1448Ser,ENST00000475231,;MUC4,intron_variant,,ENST00000346145,NM_004532.5;MUC4,intron_variant,,ENST00000349607,NM_138297.4;MUC4,missense_variant,p.Ala1448Ser,ENST00000478156,;MUC4,missense_variant,p.Ala1448Ser,ENST00000466475,;MUC4,missense_variant,p.Ala1448Ser,ENST00000477756,;MUC4,missense_variant,p.Ala144…	A	ENSG00000145113	ENST00000463781	Transcript
MUC4	0	.	GRCh38	chr3	195787273	195787273	+	Missense_Mutation	SNP	T	C	C	rs76816122		KELLY_S5	NORMAL	T	T																c.4307N>G	p.Asp1436Gly	p.D1436G	ENST00000463781	2/25	117	0	117				MUC4,missense_variant,p.Asp1436Gly,ENST00000463781,NM_018406.6;MUC4,missense_variant,p.Asp1436Gly,ENST00000475231,;MUC4,intron_variant,,ENST00000346145,NM_004532.5;MUC4,intron_variant,,ENST00000349607,NM_138297.4;MUC4,missense_variant,p.Asp1436Gly,ENST00000478156,;MUC4,missense_variant,p.Asp1436Gly,ENST00000466475,;MUC4,missense_variant,p.Asp1436Gly,ENST00000477756,;MUC4,missense_variant,p.Asp143…	C	ENSG00000145113	ENST00000463781	Transcript
MUC4	0	.	GRCh38	chr3	195787453	195787453	+	Missense_Mutation	SNP	G	A	A	rs78009073		KELLY_S5	NORMAL	G	G																c.4127N>T	p.Pro1376Leu	p.P1376L	ENST00000463781	2/25	420	15	405				MUC4,missense_variant,p.Pro1376Leu,ENST00000463781,NM_018406.6;MUC4,missense_variant,p.Pro1376Leu,ENST00000475231,;MUC4,intron_variant,,ENST00000346145,NM_004532.5;MUC4,intron_variant,,ENST00000349607,NM_138297.4;MUC4,missense_variant,p.Pro1376Leu,ENST00000478156,;MUC4,missense_variant,p.Pro1376Leu,ENST00000466475,;MUC4,missense_variant,p.Pro1376Leu,ENST00000477756,;MUC4,missense_variant,p.Pro137…	A	ENSG00000145113	ENST00000463781	Transcript
MUC4	0	.	GRCh38	chr3	195787508	195787508	+	Missense_Mutation	SNP	T	C	C	rs79461778		KELLY_S5	NORMAL	T	T																c.4072N>G	p.Thr1358Ala	p.T1358A	ENST00000463781	2/25	495	29	466				MUC4,missense_variant,p.Thr1358Ala,ENST00000463781,NM_018406.6;MUC4,missense_variant,p.Thr1358Ala,ENST00000475231,;MUC4,intron_variant,,ENST00000346145,NM_004532.5;MUC4,intron_variant,,ENST00000349607,NM_138297.4;MUC4,missense_variant,p.Thr1358Ala,ENST00000478156,;MUC4,missense_variant,p.Thr1358Ala,ENST00000466475,;MUC4,missense_variant,p.Thr1358Ala,ENST00000477756,;MUC4,missense_variant,p.Thr135…	C	ENSG00000145113	ENST00000463781	Transcript
MUC4	0	.	GRCh38	chr3	195787522	195787522	+	Missense_Mutation	SNP	A	G	G	rs12491056		KELLY_S5	NORMAL	A	A																c.4058N>C	p.Val1353Ala	p.V1353A	ENST00000463781	2/25	495	30	465				MUC4,missense_variant,p.Val1353Ala,ENST00000463781,NM_018406.6;MUC4,missense_variant,p.Val1353Ala,ENST00000475231,;MUC4,intron_variant,,ENST00000346145,NM_004532.5;MUC4,intron_variant,,ENST00000349607,NM_138297.4;MUC4,missense_variant,p.Val1353Ala,ENST00000478156,;MUC4,missense_variant,p.Val1353Ala,ENST00000466475,;MUC4,missense_variant,p.Val1353Ala,ENST00000477756,;MUC4,missense_variant,p.Val135…	G	ENSG00000145113	ENST00000463781	Transcript
MUC4	0	.	GRCh38	chr3	195787532	195787532	+	Missense_Mutation	SNP	C	T	T	rs79754259		KELLY_S5	NORMAL	C	C																c.4048N>A	p.Ala1350Thr	p.A1350T	ENST00000463781	2/25	468	31	437				MUC4,missense_variant,p.Ala1350Thr,ENST00000463781,NM_018406.6;MUC4,missense_variant,p.Ala1350Thr,ENST00000475231,;MUC4,intron_variant,,ENST00000346145,NM_004532.5;MUC4,intron_variant,,ENST00000349607,NM_138297.4;MUC4,missense_variant,p.Ala1350Thr,ENST00000478156,;MUC4,missense_variant,p.Ala1350Thr,ENST00000466475,;MUC4,missense_variant,p.Ala1350Thr,ENST00000477756,;MUC4,missense_variant,p.Ala135…	T	ENSG00000145113	ENST00000463781	Transcript
MUC4	0	.	GRCh38	chr3	195787579	195787579	+	Missense_Mutation	SNP	G	A	A	rs78359274		KELLY_S5	NORMAL	G	G																c.4001N>T	p.Pro1334Leu	p.P1334L	ENST00000463781	2/25	233	39	194				MUC4,missense_variant,p.Pro1334Leu,ENST00000463781,NM_018406.6;MUC4,missense_variant,p.Pro1334Leu,ENST00000475231,;MUC4,intron_variant,,ENST00000346145,NM_004532.5;MUC4,intron_variant,,ENST00000349607,NM_138297.4;MUC4,missense_variant,p.Pro1334Leu,ENST00000478156,;MUC4,missense_variant,p.Pro1334Leu,ENST00000466475,;MUC4,missense_variant,p.Pro1334Leu,ENST00000477756,;MUC4,missense_variant,p.Pro133…	A	ENSG00000145113	ENST00000463781	Transcript
MUC4	0	.	GRCh38	chr3	195787599	195787599	+	Missense_Mutation	SNP	C	C	G	rs200851738		KELLY_S5	NORMAL	C	C																c.3981N>C	p.Met1327Ile	p.M1327I	ENST00000463781	2/25	40	7	33				MUC4,missense_variant,p.Met1327Ile,ENST00000463781,NM_018406.6;MUC4,missense_variant,p.Met1327Ile,ENST00000475231,;MUC4,intron_variant,,ENST00000346145,NM_004532.5;MUC4,intron_variant,,ENST00000349607,NM_138297.4;MUC4,missense_variant,p.Met1327Ile,ENST00000478156,;MUC4,missense_variant,p.Met1327Ile,ENST00000466475,;MUC4,missense_variant,p.Met1327Ile,ENST00000477756,;MUC4,missense_variant,p.Met132…	G	ENSG00000145113	ENST00000463781	Transcript
MUC4	0	.	GRCh38	chr3	195787600	195787600	+	Missense_Mutation	SNP	A	A	G	rs202010192		KELLY_S5	NORMAL	A	A																c.3980N>C	p.Met1327Thr	p.M1327T	ENST00000463781	2/25	31	5	26				MUC4,missense_variant,p.Met1327Thr,ENST00000463781,NM_018406.6;MUC4,missense_variant,p.Met1327Thr,ENST00000475231,;MUC4,intron_variant,,ENST00000346145,NM_004532.5;MUC4,intron_variant,,ENST00000349607,NM_138297.4;MUC4,missense_variant,p.Met1327Thr,ENST00000478156,;MUC4,missense_variant,p.Met1327Thr,ENST00000466475,;MUC4,missense_variant,p.Met1327Thr,ENST00000477756,;MUC4,missense_variant,p.Met132…	G	ENSG00000145113	ENST00000463781	Transcript
MUC4	0	.	GRCh38	chr3	195787862	195787862	+	Missense_Mutation	SNP	C	A	A	rs201433788		KELLY_S5	NORMAL	C	C																c.3718N>T	p.Ala1240Ser	p.A1240S	ENST00000463781	2/25	114	0	114				MUC4,missense_variant,p.Ala1240Ser,ENST00000463781,NM_018406.6;MUC4,missense_variant,p.Ala1240Ser,ENST00000475231,;MUC4,intron_variant,,ENST00000346145,NM_004532.5;MUC4,intron_variant,,ENST00000349607,NM_138297.4;MUC4,missense_variant,p.Ala1240Ser,ENST00000478156,;MUC4,missense_variant,p.Ala1240Ser,ENST00000466475,;MUC4,missense_variant,p.Ala1240Ser,ENST00000477756,;MUC4,missense_variant,p.Ala124…	A	ENSG00000145113	ENST00000463781	Transcript
MUC4	0	.	GRCh38	chr3	195788077	195788077	+	Missense_Mutation	SNP	G	A	A	rs200751227		KELLY_S5	NORMAL	G	G																c.3503N>T	p.Pro1168Leu	p.P1168L	ENST00000463781	2/25	598	28	570				MUC4,missense_variant,p.Pro1168Leu,ENST00000463781,NM_018406.6;MUC4,missense_variant,p.Pro1168Leu,ENST00000475231,;MUC4,intron_variant,,ENST00000346145,NM_004532.5;MUC4,intron_variant,,ENST00000349607,NM_138297.4;MUC4,missense_variant,p.Pro1168Leu,ENST00000478156,;MUC4,missense_variant,p.Pro1168Leu,ENST00000466475,;MUC4,missense_variant,p.Pro1168Leu,ENST00000477756,;MUC4,missense_variant,p.Pro116…	A	ENSG00000145113	ENST00000463781	Transcript
MYL5	0	.	GRCh38	chr4	679989	679989	+	Missense_Mutation	SNP	T	C	C	rs2228354		KELLY_S5	NORMAL	T	T																c.263N>C	p.Phe88Ser	p.F88S	ENST00000400159	4/7	119	2	117				MYL5,missense_variant,p.Phe47Ser,ENST00000506838,;MYL5,missense_variant,p.Phe93Ser,ENST00000507804,;MYL5,missense_variant,p.Phe47Ser,ENST00000511290,;MYL5,missense_variant,p.Phe88Ser,ENST00000400159,NM_002477.1;MYL5,missense_variant,p.Phe47Ser,ENST00000505477,;MFSD7,downstream_gene_variant,,ENST00000322224,NM_032219.3;MFSD7,downstream_gene_variant,,ENST00000404286,NM_001294341.1;MFSD7,downstream_…	C	ENSG00000215375	ENST00000400159	Transcript
CRIPAK	0	.	GRCh38	chr4	1394617	1394620	+	Frame_Shift_Del	DEL	CACA	CACA	-	novel		KELLY_S5	NORMAL	CACA	CACA																c.106_109delNNNN	p.Thr37ValfsTer152	p.T37Vfs*152	ENST00000324803	1/1	439	338	101				CRIPAK,frameshift_variant,p.Thr37ValfsTer152,ENST00000324803,NM_175918.3;	-	ENSG00000179979	ENST00000324803	Transcript
CRIPAK	0	.	GRCh38	chr4	1394625	1394626	+	Frame_Shift_Ins	INS	-	-	GC	novel		KELLY_S5	NORMAL	-	-																c.114_115insGC	p.Arg39AlafsTer152	p.R39Afs*152	ENST00000324803	1/1	444	355	89				CRIPAK,frameshift_variant,p.Arg39AlafsTer152,ENST00000324803,NM_175918.3;	GC	ENSG00000179979	ENST00000324803	Transcript
CRIPAK	0	.	GRCh38	chr4	1394806	1394834	+	Frame_Shift_Del	DEL	CACGTGCCCATGTGGAGTGCCCGCCTGCT	-	-	novel		KELLY_S5	NORMAL	CACGTGCCCATGTGGAGTGCCCGCCTGCT	CACGTGCCCATGTGGAGTGCCCGCCTGCT																c.295_323delNNNNNNNNNNNNNNNNNNNNNNNNNNNNN	p.Cys110ArgfsTer288	p.C110Rfs*288	ENST00000324803	1/1	247	9	210				CRIPAK,frameshift_variant,p.Cys110ArgfsTer288,ENST00000324803,NM_175918.3;	-	ENSG00000179979	ENST00000324803	Transcript
CRIPAK	0	.	GRCh38	chr4	1394938	1394938	+	Missense_Mutation	SNP	T	T	C	rs199689156		KELLY_S5	NORMAL	T	T																c.427N>C	p.Cys143Arg	p.C143R	ENST00000324803	1/1	259	174	85				CRIPAK,missense_variant,p.Cys143Arg,ENST00000324803,NM_175918.3;	C	ENSG00000179979	ENST00000324803	Transcript
CRIPAK	0	.	GRCh38	chr4	1395002	1395002	+	Missense_Mutation	SNP	T	C	C	rs79415192		KELLY_S5	NORMAL	T	T																c.491N>C	p.Val164Ala	p.V164A	ENST00000324803	1/1	181	5	176				CRIPAK,missense_variant,p.Val164Ala,ENST00000324803,NM_175918.3;	C	ENSG00000179979	ENST00000324803	Transcript
FGFR3	0	.	GRCh38	chr4	1804902	1804902	+	Missense_Mutation	SNP	C	T	T	rs61735104		KELLY_S5	NORMAL	C	C																c.1351N>T	p.Pro451Ser	p.P451S	ENST00000340107	10/18	75	0	75				FGFR3,missense_variant,p.Pro451Ser,ENST00000340107,NM_001163213.1;FGFR3,missense_variant,p.Pro449Ser,ENST00000440486,NM_000142.4;FGFR3,missense_variant,p.Pro450Ser,ENST00000481110,;FGFR3,missense_variant,p.Pro449Ser,ENST00000260795,;FGFR3,missense_variant,p.Pro337Ser,ENST00000412135,NM_022965.3;FGFR3,missense_variant,p.Pro337Ser,ENST00000352904,;FGFR3,3_prime_UTR_variant,,ENST00000613647,;FGFR3,d…	T	ENSG00000068078	ENST00000340107	Transcript
OTOP1	0	.	GRCh38	chr4	4226555	4226555	+	Missense_Mutation	SNP	G	G	T	rs200554408		KELLY_S5	NORMAL	G	G																c.310N>A	p.Leu104Met	p.L104M	ENST00000296358	1/6	81	51	30				OTOP1,missense_variant,p.Leu104Met,ENST00000296358,NM_177998.1;	T	ENSG00000163982	ENST00000296358	Transcript
MAN2B2	0	.	GRCh38	chr4	6598288	6598288	+	Missense_Mutation	SNP	C	G	G	rs149169745		KELLY_S5	NORMAL	C	C																c.1339N>G	p.Arg447Gly	p.R447G	ENST00000285599	9/19	103	0	103				MAN2B2,missense_variant,p.Arg446Gly,ENST00000505907,;MAN2B2,missense_variant,p.Arg447Gly,ENST00000285599,NM_015274.2;MAN2B2,missense_variant,p.Arg396Gly,ENST00000504248,NM_001292038.1;	G	ENSG00000013288	ENST00000285599	Transcript
USP17L18	0	.	GRCh38	chr4	9249863	9249863	+	Missense_Mutation	SNP	C	C	T	rs748319841		KELLY_S5	NORMAL	C	C																c.1234N>T	p.His412Tyr	p.H412Y	ENST00000504209	1/1	4	1	3				USP17L18,missense_variant,p.His412Tyr,ENST00000619296,;USP17L18,missense_variant,p.His412Tyr,ENST00000504209,NM_001256859.1;USP17L17,downstream_gene_variant,,ENST00000614762,;USP17L19,upstream_gene_variant,,ENST00000615989,;USP17L17,downstream_gene_variant,,ENST00000511568,NM_001256857.1;USP17L19,upstream_gene_variant,,ENST00000515566,NM_001256860.1;	T	ENSG00000250844	ENST00000504209	Transcript
DRD5	0	.	GRCh38	chr4	9782335	9782335	+	Missense_Mutation	SNP	G	G	T	novel		KELLY_S5	NORMAL	G	G																c.306N>T	p.Glu102Asp	p.E102D	ENST00000304374	1/1	56	32	24				DRD5,missense_variant,p.Glu102Asp,ENST00000304374,NM_000798.4;SLC2A9,intron_variant,,ENST00000503803,;SLC2A9,intron_variant,,ENST00000508585,;	T	ENSG00000169676	ENST00000304374	Transcript
ZCCHC4	0	.	GRCh38	chr4	25362297	25362297	+	Missense_Mutation	SNP	C	C	A	rs76141517		KELLY_S5	NORMAL	C	C																c.1205N>A	p.Ser402Tyr	p.S402Y	ENST00000302874	10/13	116	75	41				ZCCHC4,missense_variant,p.Ser402Tyr,ENST00000302874,NM_024936.2;ZCCHC4,missense_variant,p.Ser267Tyr,ENST00000505412,;ZCCHC4,3_prime_UTR_variant,,ENST00000507760,;ZCCHC4,non_coding_transcript_exon_variant,,ENST00000508058,;	A	ENSG00000168228	ENST00000302874	Transcript
CORIN	0	.	GRCh38	chr4	47643167	47643167	+	Missense_Mutation	SNP	T	T	A	rs144722161		KELLY_S5	NORMAL	T	T																c.2047N>T	p.Ser683Cys	p.S683C	ENST00000273857	15/22	179	89	90				CORIN,missense_variant,p.Ser683Cys,ENST00000273857,NM_006587.3;CORIN,missense_variant,p.Ser579Cys,ENST00000610355,NM_001278585.1;CORIN,missense_variant,p.Ser544Cys,ENST00000508498,;CORIN,missense_variant,p.Ser616Cys,ENST00000502252,;CORIN,missense_variant,p.Ser646Cys,ENST00000505909,;CORIN,missense_variant,p.Ser646Cys,ENST00000504584,NM_001278586.1;CORIN,non_coding_transcript_exon_variant,,ENST00…	A	ENSG00000145244	ENST00000273857	Transcript
FRYL	0	.	GRCh38	chr4	48551524	48551524	+	Missense_Mutation	SNP	T	T	A	rs190941081		KELLY_S5	NORMAL	T	T																c.4490N>T	p.Asn1497Ile	p.N1497I	ENST00000358350	37/64	331	194	137				FRYL,missense_variant,p.Asn1497Ile,ENST00000358350,NM_015030.1;FRYL,missense_variant,p.Asn1497Ile,ENST00000503238,;FRYL,missense_variant,p.Asn1497Ile,ENST00000507711,;FRYL,missense_variant,p.Asn368Ile,ENST00000514617,;FRYL,5_prime_UTR_variant,,ENST00000507873,;FRYL,non_coding_transcript_exon_variant,,ENST00000502925,;FRYL,upstream_gene_variant,,ENST00000513401,;	A	ENSG00000075539	ENST00000358350	Transcript
PDGFRA	0	.	GRCh38	chr4	54264951	54264951	+	Missense_Mutation	SNP	C	C	T	rs139913632		KELLY_S5	NORMAL	C	C																c.661N>T	p.Leu221Phe	p.L221F	ENST00000257290	5/23	289	156	133				PDGFRA,missense_variant,p.Leu221Phe,ENST00000257290,NM_006206.4;PDGFRA,3_prime_UTR_variant,,ENST00000508170,;RP11-231C18.3,intron_variant,,ENST00000507166,;PDGFRA,downstream_gene_variant,,ENST00000504461,;PDGFRA,downstream_gene_variant,,ENST00000503856,;PDGFRA,downstream_gene_variant,,ENST00000512143,;PDGFRA,downstream_gene_variant,,ENST00000512522,;PDGFRA,missense_variant,p.Leu221Phe,ENST0000050…	T	ENSG00000134853	ENST00000257290	Transcript
UGT2A3	0	.	GRCh38	chr4	68945400	68945400	+	Missense_Mutation	SNP	C	C	T	rs148723888		KELLY_S5	NORMAL	C	C																c.770N>A	p.Arg257Gln	p.R257Q	ENST00000251566	2/6	185	107	78				UGT2A3,missense_variant,p.Arg257Gln,ENST00000251566,NM_024743.3;UGT2A3,missense_variant,p.Arg123Gln,ENST00000503012,;	T	ENSG00000135220	ENST00000251566	Transcript
MUC7	0	.	GRCh38	chr4	70481342	70481342	+	Missense_Mutation	SNP	C	C	G	rs141318917		KELLY_S5	NORMAL	C	C																c.598N>G	p.Gln200Glu	p.Q200E	ENST00000413702	4/4	187	94	93				MUC7,missense_variant,p.Gln200Glu,ENST00000413702,NM_001145006.1;MUC7,missense_variant,p.Gln200Glu,ENST00000456088,NM_001145007.1;MUC7,missense_variant,p.Gln200Glu,ENST00000304887,NM_152291.2;MUC7,downstream_gene_variant,,ENST00000505411,;MUC7,downstream_gene_variant,,ENST00000514512,;MUC7,downstream_gene_variant,,ENST00000504482,;	G	ENSG00000171195	ENST00000413702	Transcript
DSPP	0	.	GRCh38	chr4	87613246	87613246	+	Missense_Mutation	SNP	C	C	T	rs61731011		KELLY_S5	NORMAL	C	C																c.1060N>T	p.Arg354Cys	p.R354C	ENST00000399271	4/5	139	76	63				DSPP,missense_variant,p.Arg354Cys,ENST00000399271,NM_014208.3;DSPP,missense_variant,p.Arg354Cys,ENST00000282478,;RP11-742B18.1,intron_variant,,ENST00000506480,;	T	ENSG00000152591	ENST00000399271	Transcript
DSPP	0	.	GRCh38	chr4	87615883	87615883	+	Missense_Mutation	SNP	A	A	G	rs202210195		KELLY_S5	NORMAL	A	A																c.3221N>G	p.Asp1074Gly	p.D1074G	ENST00000399271	5/5	6	4	2				DSPP,missense_variant,p.Asp1074Gly,ENST00000399271,NM_014208.3;DSPP,missense_variant,p.Asp1074Gly,ENST00000282478,;RP11-742B18.1,intron_variant,,ENST00000506480,;	G	ENSG00000152591	ENST00000399271	Transcript
MMRN1	0	.	GRCh38	chr4	89895509	89895509	+	Missense_Mutation	SNP	C	C	T	rs773663271		KELLY_S5	NORMAL	C	C																c.538N>T	p.Arg180Trp	p.R180W	ENST00000394980	2/9	223	106	116				MMRN1,missense_variant,p.Arg180Trp,ENST00000394980,;MMRN1,missense_variant,p.Arg180Trp,ENST00000264790,NM_007351.2;	T	ENSG00000138722	ENST00000394980	Transcript
SLC9B1	0	.	GRCh38	chr4	102901326	102901327	+	Frame_Shift_Del	DEL	AC	AC	-	rs753242024		KELLY_S5	NORMAL	AC	AC																c.1338_1339delNN	p.Leu447ArgfsTer47	p.L447Rfs*47	ENST00000296422	12/12	211	167	44				SLC9B1,frameshift_variant,p.Leu447ArgfsTer47,ENST00000296422,NM_139173.3;SLC9B1,intron_variant,,ENST00000394789,NM_001100874.2;SLC9B1,downstream_gene_variant,,ENST00000511253,;SLC9B1,non_coding_transcript_exon_variant,,ENST00000512651,;SLC9B1,non_coding_transcript_exon_variant,,ENST00000509614,;SLC9B1,3_prime_UTR_variant,,ENST00000504216,;SLC9B1,intron_variant,,ENST00000514972,;SLC9B1,intron_vari…	-	ENSG00000164037	ENST00000296422	Transcript
TACR3	0	.	GRCh38	chr4	103589834	103589834	+	Missense_Mutation	SNP	T	T	A	rs143073792		KELLY_S5	NORMAL	T	T																c.1246N>T	p.Asn416Tyr	p.N416Y	ENST00000304883	5/5	363	181	182				TACR3,missense_variant,p.Asn416Tyr,ENST00000304883,NM_001059.2;RP11-297P16.3,intron_variant,,ENST00000502936,;RP11-297P16.3,intron_variant,,ENST00000512401,;	A	ENSG00000169836	ENST00000304883	Transcript
PAPSS1	0	.	GRCh38	chr4	107660002	107660002	+	Missense_Mutation	SNP	G	G	T	novel		KELLY_S5	NORMAL	G	G																c.740N>A	p.Ala247Glu	p.A247E	ENST00000265174	6/12	79	60	19				PAPSS1,missense_variant,p.Ala247Glu,ENST00000265174,NM_005443.4;PAPSS1,non_coding_transcript_exon_variant,,ENST00000511304,;PAPSS1,non_coding_transcript_exon_variant,,ENST00000502431,;	T	ENSG00000138801	ENST00000265174	Transcript
GAR1	0	.	GRCh38	chr4	109818056	109818056	+	Missense_Mutation	SNP	A	A	G	rs143266987		KELLY_S5	NORMAL	A	A																c.335N>G	p.Lys112Arg	p.K112R	ENST00000226796	3/7	214	122	92				GAR1,missense_variant,p.Lys112Arg,ENST00000226796,NM_018983.3;GAR1,missense_variant,p.Lys112Arg,ENST00000394631,NM_032993.2;RP11-602N24.3,upstream_gene_variant,,ENST00000609440,;GAR1,non_coding_transcript_exon_variant,,ENST00000503671,;GAR1,non_coding_transcript_exon_variant,,ENST00000506840,;	G	ENSG00000109534	ENST00000226796	Transcript
C4orf32	0	.	GRCh38	chr4	112145686	112145686	+	Missense_Mutation	SNP	G	G	T	novel		KELLY_S5	NORMAL	G	G																c.106N>T	p.Gly36Trp	p.G36W	ENST00000309733	1/2	12	10	2				C4orf32,missense_variant,p.Gly36Trp,ENST00000309733,NM_152400.2;	T	ENSG00000174749	ENST00000309733	Transcript
SCLT1	0	.	GRCh38	chr4	128965290	128965290	+	Missense_Mutation	SNP	C	C	G	novel		KELLY_S5	NORMAL	C	C																c.806N>C	p.Arg269Thr	p.R269T	ENST00000281142	11/21	129	66	63				SCLT1,missense_variant,p.Arg269Thr,ENST00000281142,NM_144643.3;SCLT1,intron_variant,,ENST00000503215,;SCLT1,intron_variant,,ENST00000439369,;SCLT1,non_coding_transcript_exon_variant,,ENST00000502495,;SCLT1,intron_variant,,ENST00000506233,;	G	ENSG00000151466	ENST00000281142	Transcript
MAML3	0	.	GRCh38	chr4	139889910	139889921	+	In_Frame_Del	DEL	TGCTGCTGCTGC	-	-	rs774201781		KELLY_S5	NORMAL	TGCTGCTGCTGC	TGCTGCTGCTGC																c.1515_1526delNNNNNNNNNNNN	p.Gln507_Gln510del	p.Q507_Q510del	ENST00000509479	2/5	129	2	127				MAML3,splice_acceptor_variant,,ENST00000398940,;MAML3,inframe_deletion,p.Gln507_Gln510del,ENST00000509479,NM_018717.4;MAML3,intron_variant,,ENST00000502696,;	-	ENSG00000196782	ENST00000509479	Transcript
UCP1	0	.	GRCh38	chr4	140568612	140568612	+	Missense_Mutation	SNP	G	G	A	rs150067245		KELLY_S5	NORMAL	G	G																c.118N>T	p.Arg40Trp	p.R40W	ENST00000262999	1/6	228	124	104				UCP1,missense_variant,p.Arg40Trp,ENST00000262999,NM_021833.4;	A	ENSG00000109424	ENST00000262999	Transcript
INPP4B	0	.	GRCh38	chr4	142124700	142124700	+	Missense_Mutation	SNP	A	A	G	rs36028457		KELLY_S5	NORMAL	A	A																c.1781N>C	p.Val594Ala	p.V594A	ENST00000513000	20/27	254	104	150				INPP4B,missense_variant,p.Val594Ala,ENST00000513000,NM_003866.2;INPP4B,missense_variant,p.Val594Ala,ENST00000509777,NM_001331040.1;INPP4B,missense_variant,p.Val594Ala,ENST00000262992,NM_001101669.1;INPP4B,missense_variant,p.Val594Ala,ENST00000508116,;INPP4B,missense_variant,p.Val594Ala,ENST00000510812,;INPP4B,missense_variant,p.Val409Ala,ENST00000511838,;INPP4B,missense_variant,p.Val465Ala,ENST00…	G	ENSG00000109452	ENST00000513000	Transcript
ANAPC10	0	.	GRCh38	chr4	145081729	145081729	+	Missense_Mutation	SNP	C	C	T	rs35257136		KELLY_S5	NORMAL	C	C																c.137N>A	p.Arg46Gln	p.R46Q	ENST00000613466	3/5	255	135	120				ANAPC10,missense_variant,p.Arg46Gln,ENST00000613466,NM_001256708.1;ANAPC10,missense_variant,p.Arg46Gln,ENST00000507656,NM_001256706.1;ANAPC10,missense_variant,p.Arg46Gln,ENST00000451299,NM_001256707.1;ANAPC10,missense_variant,p.Arg46Gln,ENST00000309439,NM_014885.4;ANAPC10,missense_variant,p.Arg46Gln,ENST00000514390,;ANAPC10,missense_variant,p.Arg46Gln,ENST00000513054,NM_001256709.1;ANAPC10,missen…	T	ENSG00000164162	ENST00000613466	Transcript
KIAA0922	0	.	GRCh38	chr4	153604362	153604362	+	Missense_Mutation	SNP	A	A	T	rs137968809		KELLY_S5	NORMAL	A	A																c.3350N>T	p.Asn1117Ile	p.N1117I	ENST00000409959	25/35	217	112	104				KIAA0922,missense_variant,p.Asn1116Ile,ENST00000409663,NM_015196.3;KIAA0922,missense_variant,p.Asn1117Ile,ENST00000409959,NM_001131007.1;KIAA0922,missense_variant,p.Asn894Ile,ENST00000240487,;KIAA0922,downstream_gene_variant,,ENST00000497247,;	T	ENSG00000121210	ENST00000409959	Transcript
FNIP2	0	.	GRCh38	chr4	158868251	158868251	+	Missense_Mutation	SNP	G	G	C	rs147318337		KELLY_S5	NORMAL	G	G																c.1615N>C	p.Gly539Arg	p.G539R	ENST00000264433	13/17	387	197	190				FNIP2,missense_variant,p.Gly539Arg,ENST00000264433,NM_001323916.1,NM_020840.2;FNIP2,missense_variant,p.Gly562Arg,ENST00000512986,;FNIP2,upstream_gene_variant,,ENST00000505130,;	C	ENSG00000052795	ENST00000264433	Transcript
TRIM60	0	.	GRCh38	chr4	165041046	165041046	+	Missense_Mutation	SNP	A	A	G	novel		KELLY_S5	NORMAL	A	A																c.974N>G	p.Asn325Ser	p.N325S	ENST00000512596	3/3	392	176	216				TRIM60,missense_variant,p.Asn325Ser,ENST00000512596,NM_152620.2;TRIM60,missense_variant,p.Asn325Ser,ENST00000341062,;TRIM60,missense_variant,p.Asn325Ser,ENST00000508504,NM_001258025.1;TRIM60,downstream_gene_variant,,ENST00000507119,;RP11-366M4.17,upstream_gene_variant,,ENST00000508621,;	G	ENSG00000176979	ENST00000512596	Transcript
SH3RF1	0	.	GRCh38	chr4	169156678	169156683	+	Splice_Site	DEL	CCCTTT	CCCTTT	-	novel		KELLY_S5	NORMAL	CCCTTT	CCCTTT																c.394-4_395delNNNNNN		p.X132_splice	ENST00000284637	3/12	158	127	31				SH3RF1,splice_acceptor_variant,,ENST00000284637,NM_020870.3;SH3RF1,splice_acceptor_variant,,ENST00000508685,;SH3RF1,upstream_gene_variant,,ENST00000511421,;	-	ENSG00000154447	ENST00000284637	Transcript
PRIMPOL	0	.	GRCh38	chr4	184661800	184661800	+	Missense_Mutation	SNP	T	T	C	rs142122035		KELLY_S5	NORMAL	T	T																c.305N>C	p.Val102Ala	p.V102A	ENST00000314970	5/14	124	71	53				PRIMPOL,missense_variant,p.Val102Ala,ENST00000314970,NM_152683.3,NM_001345896.1,NM_001345895.1;PRIMPOL,missense_variant,p.Val102Ala,ENST00000512834,NM_001300768.1;PRIMPOL,missense_variant,p.Val102Ala,ENST00000503752,;PRIMPOL,5_prime_UTR_variant,,ENST00000515774,NM_001300767.1;PRIMPOL,intron_variant,,ENST00000509002,;PRIMPOL,intron_variant,,ENST00000506278,;PRIMPOL,intron_variant,,ENST00000515152,…	C	ENSG00000164306	ENST00000314970	Transcript
SNX25	0	.	GRCh38	chr4	185362031	185362031	+	Missense_Mutation	SNP	C	C	T	rs115309293		KELLY_S5	NORMAL	C	C																c.2267N>T	p.Thr756Ile	p.T756I	ENST00000504273	17/19	160	72	88				SNX25,missense_variant,p.Thr756Ile,ENST00000504273,NM_001317781.1;SNX25,missense_variant,p.Thr756Ile,ENST00000264694,;SNX25,missense_variant,p.Thr472Ile,ENST00000618785,;LRP2BP,downstream_gene_variant,,ENST00000328559,NM_018409.3;SNX25,non_coding_transcript_exon_variant,,ENST00000512853,;SNX25,3_prime_UTR_variant,,ENST00000504959,;SNX25,non_coding_transcript_exon_variant,,ENST00000513433,;	T	ENSG00000109762	ENST00000504273	Transcript
ZDHHC11	0	.	GRCh38	chr5	837441	837441	+	Missense_Mutation	SNP	T	T	G	rs28449575		KELLY_S5	NORMAL	T	T																c.824N>C	p.Asn275Thr	p.N275T	ENST00000283441	6/13	219	107	112				ZDHHC11,missense_variant,p.Asn275Thr,ENST00000283441,NM_024786.2;ZDHHC11,missense_variant,p.Asn50Thr,ENST00000511193,;ZDHHC11,downstream_gene_variant,,ENST00000511539,;ZDHHC11,non_coding_transcript_exon_variant,,ENST00000503758,;ZDHHC11,non_coding_transcript_exon_variant,,ENST00000508951,;ZDHHC11,missense_variant,p.Asn136Thr,ENST00000507800,;ZDHHC11,downstream_gene_variant,,ENST00000505815,;ZDHHC…	G	ENSG00000188818	ENST00000283441	Transcript
ZDHHC11	0	.	GRCh38	chr5	843608	843608	+	Missense_Mutation	SNP	C	C	A	rs3863148		KELLY_S5	NORMAL	C	C																c.620N>T	p.Arg207Met	p.R207M	ENST00000283441	4/13	294	170	124				ZDHHC11,missense_variant,p.Arg207Met,ENST00000283441,NM_024786.2;ZDHHC11,splice_region_variant,,ENST00000511539,;ZDHHC11,5_prime_UTR_variant,,ENST00000511193,;ZDHHC11,intron_variant,,ENST00000508951,;ZDHHC11,upstream_gene_variant,,ENST00000503758,;ZDHHC11,downstream_gene_variant,,ENST00000512775,;ZDHHC11,missense_variant,p.Arg68Met,ENST00000507800,;ZDHHC11,non_coding_transcript_exon_variant,,ENST…	A	ENSG00000188818	ENST00000283441	Transcript
ZDHHC11	0	.	GRCh38	chr5	848549	848549	+	Missense_Mutation	SNP	G	G	A	rs751386257		KELLY_S5	NORMAL	G	G																c.334N>T	p.Leu112Phe	p.L112F	ENST00000283441	2/13	53	27	26				ZDHHC11,missense_variant,p.Leu112Phe,ENST00000283441,NM_024786.2;ZDHHC11,intron_variant,,ENST00000511193,;ZDHHC11,upstream_gene_variant,,ENST00000511539,;ZDHHC11,non_coding_transcript_exon_variant,,ENST00000512775,;ZDHHC11,intron_variant,,ENST00000508951,;ZDHHC11,upstream_gene_variant,,ENST00000507800,;BRD9,downstream_gene_variant,,ENST00000493082,;ZDHHC11,upstream_gene_variant,,ENST00000503880,;…	A	ENSG00000188818	ENST00000283441	Transcript
SLC6A19	0	.	GRCh38	chr5	1216652	1216652	+	Missense_Mutation	SNP	C	C	T	rs142164435		KELLY_S5	NORMAL	C	C																c.982N>T	p.Arg328Cys	p.R328C	ENST00000304460	7/12	461	258	203				SLC6A19,missense_variant,p.Arg328Cys,ENST00000304460,NM_001003841.2;SLC6A19,missense_variant,p.Pro297Leu,ENST00000515652,;	T	ENSG00000174358	ENST00000304460	Transcript
DAP	0	.	GRCh38	chr5	10761041	10761041	+	Nonsense_Mutation	SNP	C	C	A	rs201354802		KELLY_S5	NORMAL	C	C																c.28N>T	p.Glu10Ter	p.E10*	ENST00000432074	1/3	209	120	89				DAP,stop_gained,p.Glu10Ter,ENST00000230895,NM_004394.2;DAP,stop_gained,p.Glu10Ter,ENST00000432074,NM_001291963.1;CTD-2154B17.4,upstream_gene_variant,,ENST00000606513,;DAP,non_coding_transcript_exon_variant,,ENST00000510546,;DAP,non_coding_transcript_exon_variant,,ENST00000508253,;DAP,non_coding_transcript_exon_variant,,ENST00000514882,;DAP,non_coding_transcript_exon_variant,,ENST00000508646,;	A	ENSG00000112977	ENST00000432074	Transcript
PRDM9	0	.	GRCh38	chr5	23527130	23527130	+	Missense_Mutation	SNP	C	G	G	rs6875787		KELLY_S5	NORMAL	C	C																c.2042N>G	p.Thr681Ser	p.T681S	ENST00000296682	11/11	335	15	320				PRDM9,missense_variant,p.Thr681Ser,ENST00000296682,NM_020227.3;PRDM9,downstream_gene_variant,,ENST00000635252,;	G	ENSG00000164256	ENST00000296682	Transcript
FYB	0	.	GRCh38	chr5	39119569	39119569	+	Missense_Mutation	SNP	T	T	C	novel		KELLY_S5	NORMAL	T	T																c.2234N>G	p.Glu745Gly	p.E745G	ENST00000512982	15/19	11	9	2				FYB,missense_variant,p.Glu689Gly,ENST00000351578,NM_199335.3;FYB,missense_variant,p.Glu735Gly,ENST00000505428,NM_001465.4;FYB,missense_variant,p.Glu745Gly,ENST00000512982,NM_001243093.1;FYB,missense_variant,p.Glu689Gly,ENST00000515010,;	C	ENSG00000082074	ENST00000512982	Transcript
C5orf51	0	.	GRCh38	chr5	41912121	41912121	+	Missense_Mutation	SNP	C	C	T	rs151191974		KELLY_S5	NORMAL	C	C																c.539N>T	p.Pro180Leu	p.P180L	ENST00000381647	5/6	251	139	112				C5orf51,missense_variant,p.Pro180Leu,ENST00000381647,NM_175921.5;C5orf51,intron_variant,,ENST00000612065,;C5orf51,downstream_gene_variant,,ENST00000505931,;C5orf51,downstream_gene_variant,,ENST00000509976,;	T	ENSG00000205765	ENST00000381647	Transcript
EMB	0	.	GRCh38	chr5	50428224	50428224	+	Missense_Mutation	SNP	G	G	A	rs147510643		KELLY_S5	NORMAL	G	G																c.116N>T	p.Ser39Leu	p.S39L	ENST00000303221	2/9	142	66	76				EMB,missense_variant,p.Ser39Leu,ENST00000303221,NM_198449.2;EMB,missense_variant,p.Ser39Leu,ENST00000508934,;EMB,5_prime_UTR_variant,,ENST00000514111,;EMB,non_coding_transcript_exon_variant,,ENST00000506190,;	A	ENSG00000170571	ENST00000303221	Transcript
ANKRD31	0	.	GRCh38	chr5	75168992	75168992	+	Missense_Mutation	SNP	T	T	C	rs185433612		KELLY_S5	NORMAL	T	T																c.1694N>G	p.Asn565Ser	p.N565S	ENST00000274361	11/25	319	169	150				ANKRD31,missense_variant,p.Asn565Ser,ENST00000506364,;ANKRD31,missense_variant,p.Asn565Ser,ENST00000274361,NM_001164443.1;ANKRD31,non_coding_transcript_exon_variant,,ENST00000504022,;	C	ENSG00000145700	ENST00000274361	Transcript
HOMER1	0	.	GRCh38	chr5	79396858	79396858	+	Missense_Mutation	SNP	G	G	T	novel		KELLY_S5	NORMAL	G	G																c.841N>A	p.Gln281Lys	p.Q281K	ENST00000334082	8/9	159	99	60				HOMER1,missense_variant,p.Gln281Lys,ENST00000334082,NM_004272.4;HOMER1,missense_variant,p.Gln151Lys,ENST00000282260,NM_001277077.1;HOMER1,missense_variant,p.Gln107Lys,ENST00000535690,;HOMER1,intron_variant,,ENST00000508576,NM_001277078.1;HOMER1,non_coding_transcript_exon_variant,,ENST00000460741,;	T	ENSG00000152413	ENST00000334082	Transcript
ADGRV1	0	.	GRCh38	chr5	90685822	90685822	+	Missense_Mutation	SNP	C	C	T	rs186999408		KELLY_S5	NORMAL	C	C																c.6317N>T	p.Ala2106Val	p.A2106V	ENST00000405460	29/90	171	93	78				ADGRV1,missense_variant,p.Ala2106Val,ENST00000405460,NM_032119.3;	T	ENSG00000164199	ENST00000405460	Transcript
SPOCK1	0	.	GRCh38	chr5	137498492	137498492	+	Missense_Mutation	SNP	G	G	T	rs758112129		KELLY_S5	NORMAL	G	G																c.67N>A	p.His23Asn	p.H23N	ENST00000394945	2/11	301	158	143				SPOCK1,missense_variant,p.His23Asn,ENST00000394945,NM_004598.3;SPOCK1,missense_variant,p.His23Asn,ENST00000505690,;SPOCK1,intron_variant,,ENST00000510689,;SPOCK1,intron_variant,,ENST00000503916,;	T	ENSG00000152377	ENST00000394945	Transcript
PCDHB3	0	.	GRCh38	chr5	141101254	141101254	+	Missense_Mutation	SNP	C	G	G			KELLY_S5	NORMAL	C	C																c.605N>G	p.Pro202Arg	p.P202R	ENST00000231130	1/1	233	0	233				PCDHB3,missense_variant,p.Pro202Arg,ENST00000231130,NM_018937.4;PCDHB2,downstream_gene_variant,,ENST00000194155,NM_018936.3;PCDHB2,downstream_gene_variant,,ENST00000622947,;PCDHB3,upstream_gene_variant,,ENST00000624513,;PCDHB2,downstream_gene_variant,,ENST00000624994,;AC005754.7,intron_variant,,ENST00000607216,;AC005754.7,intron_variant,,ENST00000625128,;AC005754.7,intron_variant,,ENST00000625066…	G	ENSG00000113205	ENST00000231130	Transcript
PCDHB7	0	.	GRCh38	chr5	141173575	141173575	+	Missense_Mutation	SNP	A	A	G	rs782086192		KELLY_S5	NORMAL	A	A																c.740N>G	p.Tyr247Cys	p.Y247C	ENST00000231137	1/1	490	257	233				PCDHB7,missense_variant,p.Tyr247Cys,ENST00000231137,NM_018940.3;PCDHB8,upstream_gene_variant,,ENST00000239444,NM_019120.4;CH17-140K24.3,downstream_gene_variant,,ENST00000623581,;CH17-140K24.2,intron_variant,,ENST00000624192,;AC005754.7,intron_variant,,ENST00000624802,;AC005754.7,upstream_gene_variant,,ENST00000625128,;CH17-140K24.4,upstream_gene_variant,,ENST00000623995,;	G	ENSG00000113212	ENST00000231137	Transcript
PCDHB7	0	.	GRCh38	chr5	141174537	141174537	+	Missense_Mutation	SNP	A	A	G	rs13170917		KELLY_S5	NORMAL	A	A																c.1702N>G	p.Ser568Gly	p.S568G	ENST00000231137	1/1	199	91	108				PCDHB7,missense_variant,p.Ser568Gly,ENST00000231137,NM_018940.3;PCDHB8,upstream_gene_variant,,ENST00000239444,NM_019120.4;CH17-140K24.2,intron_variant,,ENST00000624192,;AC005754.7,upstream_gene_variant,,ENST00000625128,;AC005754.7,upstream_gene_variant,,ENST00000624802,;CH17-140K24.4,upstream_gene_variant,,ENST00000623995,;	G	ENSG00000113212	ENST00000231137	Transcript
PCDHB8	0	.	GRCh38	chr5	141180015	141180015	+	Missense_Mutation	SNP	G	G	T	rs2697541		KELLY_S5	NORMAL	G	G																c.1981N>T	p.Val661Leu	p.V661L	ENST00000239444	1/1	164	85	79				PCDHB8,missense_variant,p.Val661Leu,ENST00000239444,NM_019120.4;PCDHB16,upstream_gene_variant,,ENST00000609684,NM_020957.3;PCDHB7,downstream_gene_variant,,ENST00000231137,NM_018940.3;PCDHB16,upstream_gene_variant,,ENST00000625044,;CH17-140K24.5,upstream_gene_variant,,ENST00000623884,;CH17-140K24.2,intron_variant,,ENST00000624192,;CH17-140K24.7,downstream_gene_variant,,ENST00000624549,;CH17-140K24…	T	ENSG00000120322	ENST00000239444	Transcript
PCDHB8	0	.	GRCh38	chr5	141180333	141180333	+	Missense_Mutation	SNP	C	C	T	rs2740583		KELLY_S5	NORMAL	C	C																c.2299N>T	p.Leu767Phe	p.L767F	ENST00000239444	1/1	206	112	94				PCDHB8,missense_variant,p.Leu767Phe,ENST00000239444,NM_019120.4;PCDHB16,upstream_gene_variant,,ENST00000609684,NM_020957.3;PCDHB7,downstream_gene_variant,,ENST00000231137,NM_018940.3;PCDHB16,upstream_gene_variant,,ENST00000625044,;CH17-140K24.5,upstream_gene_variant,,ENST00000623884,;CH17-140K24.2,intron_variant,,ENST00000624192,;CH17-140K24.7,downstream_gene_variant,,ENST00000624549,;CH17-140K24…	T	ENSG00000120322	ENST00000239444	Transcript
PCDHB9	0	.	GRCh38	chr5	141188034	141188034	+	Missense_Mutation	SNP	T	T	C	rs11167743		KELLY_S5	NORMAL	T	T																c.716N>C	p.Val239Ala	p.V239A	ENST00000316105	1/1	397	184	213				PCDHB9,missense_variant,p.Val239Ala,ENST00000316105,NM_019119.4;PCDHB9,intron_variant,,ENST00000624909,;PCDHB16,downstream_gene_variant,,ENST00000609684,NM_020957.3;PCDHB10,upstream_gene_variant,,ENST00000239446,NM_018930.3;PCDHB16,downstream_gene_variant,,ENST00000625044,;CH17-140K24.5,downstream_gene_variant,,ENST00000623884,;CH17-140K24.7,intron_variant,,ENST00000624549,;CH17-140K24.2,intron_v…	C	ENSG00000177839	ENST00000316105	Transcript
PCDHB10	0	.	GRCh38	chr5	141194181	141194181	+	Missense_Mutation	SNP	A	A	C	rs702386		KELLY_S5	NORMAL	A	A																c.1629N>C	p.Arg543Ser	p.R543S	ENST00000239446	1/1	207	122	85				PCDHB10,missense_variant,p.Arg543Ser,ENST00000239446,NM_018930.3;PCDHB9,downstream_gene_variant,,ENST00000316105,NM_019119.4;CH17-140K24.7,intron_variant,,ENST00000624549,;CH17-140K24.2,intron_variant,,ENST00000624192,;CH17-140K24.6,upstream_gene_variant,,ENST00000625144,;	C	ENSG00000120324	ENST00000239446	Transcript
PCDHGA6	0	.	GRCh38	chr5	141376006	141376006	+	Missense_Mutation	SNP	C	C	A	rs11575954		KELLY_S5	NORMAL	C	C																c.1923N>A	p.Ser641Arg	p.S641R	ENST00000517434	1/4	265	161	104				PCDHGA6,missense_variant,p.Ser641Arg,ENST00000610583,NM_032086.1;PCDHGA6,missense_variant,p.Ser641Arg,ENST00000517434,NM_018919.2;PCDHGA4,intron_variant,,ENST00000571252,NM_018917.3;PCDHGA3,intron_variant,,ENST00000253812,NM_018916.3;PCDHGB3,intron_variant,,ENST00000576222,NM_018924.4;PCDHGA2,intron_variant,,ENST00000394576,NM_018915.3;PCDHGA1,intron_variant,,ENST00000517417,NM_018912.2;PCDHGA5,i…	A	ENSG00000253731	ENST00000517434	Transcript
PDE6A	0	.	GRCh38	chr5	149921690	149921690	+	Missense_Mutation	SNP	G	G	A	rs114973968		KELLY_S5	NORMAL	G	G																c.878N>T	p.Pro293Leu	p.P293L	ENST00000255266	5/22	104	60	44				PDE6A,missense_variant,p.Pro293Leu,ENST00000255266,NM_000440.2;PDE6A,missense_variant,p.Pro212Leu,ENST00000613228,;PDE6A,missense_variant,p.Pro212Leu,ENST00000617647,;PDE6A,non_coding_transcript_exon_variant,,ENST00000508173,;	A	ENSG00000132915	ENST00000255266	Transcript
TNIP1	0	.	GRCh38	chr5	151056956	151056956	+	Missense_Mutation	SNP	G	G	A	rs2233289		KELLY_S5	NORMAL	G	G																c.437N>T	p.Ala146Val	p.A146V	ENST00000315050	6/18	109	62	47				TNIP1,missense_variant,p.Ala146Val,ENST00000389378,NM_001252385.1;TNIP1,missense_variant,p.Ala146Val,ENST00000315050,NM_001252391.1;TNIP1,missense_variant,p.Ala146Val,ENST00000610535,NM_001258455.1;TNIP1,missense_variant,p.Ala146Val,ENST00000523338,NM_001252392.1;TNIP1,missense_variant,p.Ala93Val,ENST00000520931,NM_001252386.1;TNIP1,missense_variant,p.Ala146Val,ENST00000610874,NM_001258456.1;TNIP…	A	ENSG00000145901	ENST00000315050	Transcript
FAT2	0	.	GRCh38	chr5	151542602	151542602	+	Missense_Mutation	SNP	C	C	A	novel		KELLY_S5	NORMAL	C	C																c.8525N>T	p.Ser2842Ile	p.S2842I	ENST00000261800	9/23	415	220	195				FAT2,missense_variant,p.Ser2842Ile,ENST00000261800,NM_001447.2;	A	ENSG00000086570	ENST00000261800	Transcript
FAT2	0	.	GRCh38	chr5	151543569	151543569	+	Missense_Mutation	SNP	T	T	C	rs371832909		KELLY_S5	NORMAL	T	T																c.7558N>G	p.Ile2520Val	p.I2520V	ENST00000261800	9/23	545	247	298				FAT2,missense_variant,p.Ile2520Val,ENST00000261800,NM_001447.2;	C	ENSG00000086570	ENST00000261800	Transcript
RNF145	0	.	GRCh38	chr5	159161619	159161619	+	Frame_Shift_Del	DEL	G	G	-	novel		KELLY_S5	NORMAL	G	G																c.1363delN	p.Leu455TrpfsTer30	p.L455Wfs*30	ENST00000518802	10/11	50	40	10				RNF145,frameshift_variant,p.Leu425TrpfsTer30,ENST00000611185,;RNF145,frameshift_variant,p.Leu425TrpfsTer30,ENST00000424310,NM_001199383.1;RNF145,frameshift_variant,p.Leu425TrpfsTer30,ENST00000519865,;RNF145,frameshift_variant,p.Leu453TrpfsTer30,ENST00000274542,NM_144726.2;RNF145,frameshift_variant,p.Leu442TrpfsTer30,ENST00000521606,NM_001199381.1;RNF145,frameshift_variant,p.Leu455TrpfsTer30,ENST0…	-	ENSG00000145860	ENST00000518802	Transcript
RNF145	0	.	GRCh38	chr5	159161626	159161630	+	Splice_Region	DEL	AAAAA	A	-	novel		KELLY_S5	NORMAL	AAAAA	AAAAA																c.1360-8_1360delNNNNNNNNNinsCAGG			ENST00000518802	10/11	40	0	30				RNF145,splice_region_variant,,ENST00000611185,;RNF145,splice_region_variant,,ENST00000424310,NM_001199383.1;RNF145,splice_region_variant,,ENST00000519865,;RNF145,splice_region_variant,,ENST00000274542,NM_144726.2;RNF145,splice_region_variant,,ENST00000521606,NM_001199381.1;RNF145,splice_region_variant,,ENST00000518802,NM_001199380.1;RNF145,splice_region_variant,,ENST00000520638,NM_001199382.1;RNF…	CCTG	ENSG00000145860	ENST00000518802	Transcript
STK10	0	.	GRCh38	chr5	172082483	172082483	+	Missense_Mutation	SNP	G	G	A	rs113809101		KELLY_S5	NORMAL	G	G																c.1832N>T	p.Thr611Met	p.T611M	ENST00000176763	12/19	93	49	44				STK10,missense_variant,p.Thr611Met,ENST00000176763,NM_005990.3;STK10,upstream_gene_variant,,ENST00000522879,;	A	ENSG00000072786	ENST00000176763	Transcript
FAM153B	0	.	GRCh38	chr5	176106582	176106582	+	Missense_Mutation	SNP	C	C	T	rs62389255		KELLY_S5	NORMAL	C	C																c.623N>T	p.Pro208Leu	p.P208L	ENST00000515817	15/20	754	449	305				FAM153B,missense_variant,p.Pro208Leu,ENST00000515817,NM_001265615.1;FAM153B,missense_variant,p.Pro285Leu,ENST00000253490,;FAM153B,missense_variant,p.Pro208Leu,ENST00000510151,;FAM153B,missense_variant,p.Pro76Leu,ENST00000512862,;FAM153B,missense_variant,p.Pro76Leu,ENST00000611539,;FAM153B,non_coding_transcript_exon_variant,,ENST00000393522,;FAM153B,missense_variant,p.Pro208Leu,ENST00000508296,;	T	ENSG00000182230	ENST00000515817	Transcript
FAM153A	0	.	GRCh38	chr5	177737043	177737043	+	Missense_Mutation	SNP	G	A	A	rs200041092		KELLY_S5	NORMAL	G	G																c.401N>T	p.Thr134Met	p.T134M	ENST00000440605	10/20	38	0	38				FAM153A,missense_variant,p.Thr134Met,ENST00000440605,NM_173663.3;FAM153A,missense_variant,p.Thr211Met,ENST00000614127,;FAM153A,missense_variant,p.Thr134Met,ENST00000510276,;FAM153A,intron_variant,,ENST00000513554,;FAM153A,intron_variant,,ENST00000393518,;FAM153A,intron_variant,,ENST00000505531,;FAM153A,downstream_gene_variant,,ENST00000504518,;FAM153A,splice_region_variant,,ENST00000512612,;FAM15…	A	ENSG00000170074	ENST00000440605	Transcript
GRM6	0	.	GRCh38	chr5	178994926	178994926	+	Missense_Mutation	SNP	C	C	T	rs62642053		KELLY_S5	NORMAL	C	C																c.19N>A	p.Ala7Thr	p.A7T	ENST00000231188	1/10	64	28	36				GRM6,missense_variant,p.Ala7Thr,ENST00000231188,NM_000843.3;GRM6,missense_variant,p.Ala7Thr,ENST00000517717,;RP11-281O15.4,downstream_gene_variant,,ENST00000519491,;GRM6,downstream_gene_variant,,ENST00000519175,;RP11-281O15.5,downstream_gene_variant,,ENST00000521486,;	T	ENSG00000113262	ENST00000231188	Transcript
BTNL8	0	.	GRCh38	chr5	180911350	180911350	+	Missense_Mutation	SNP	G	G	C	rs756340453		KELLY_S5	NORMAL	G	G																c.409N>C	p.Val137Leu	p.V137L	ENST00000340184	3/8	187	99	88				BTNL8,missense_variant,p.Val137Leu,ENST00000231229,NM_024850.2;BTNL8,missense_variant,p.Val137Leu,ENST00000340184,NM_001040462.2;BTNL8,missense_variant,p.Val137Leu,ENST00000508408,NM_001159708.1;BTNL8,missense_variant,p.Val12Leu,ENST00000400707,NM_001159709.1;BTNL8,missense_variant,p.Val12Leu,ENST00000610640,;BTNL8,missense_variant,p.Val21Leu,ENST00000511704,NM_001159707.1;BTNL8,5_prime_UTR_varia…	C	ENSG00000113303	ENST00000340184	Transcript
OR5V1	0	.	GRCh38	chr6	29397327	29397327	+	Intron	SNP	T	T	G	novel		KELLY_S5	NORMAL	T	T																c.-83+25280N>C			ENST00000377154		347	218	129				OR5V1,intron_variant,,ENST00000377154,;OR12D2,missense_variant,p.Phe210Val,ENST00000623183,;	G	ENSG00000243729	ENST00000377154	Transcript
HLA-A	0	.	GRCh38	chr6	29943469	29943469	+	Missense_Mutation	SNP	C	C	T	novel		KELLY_S5	NORMAL	C	C																c.545N>T	p.Ala182Val	p.A182V	ENST00000396634	5/10	178	51	127				HLA-A,missense_variant,p.Ala182Val,ENST00000396634,;HLA-A,missense_variant,p.Ala182Val,ENST00000376806,;HLA-A,missense_variant,p.Ala182Val,ENST00000376809,NM_002116.7;HLA-A,missense_variant,p.Ala182Val,ENST00000376802,;HLA-A,non_coding_transcript_exon_variant,,ENST00000496081,;HLA-A,non_coding_transcript_exon_variant,,ENST00000495183,;HLA-A,non_coding_transcript_exon_variant,,ENST00000461903,;HLA…	T	ENSG00000206503	ENST00000396634	Transcript
HLA-C	0	.	GRCh38	chr6	31270276	31270276	+	Missense_Mutation	SNP	G	G	C	novel		KELLY_S5	NORMAL	G	G																c.829N>G	p.Gln277Glu	p.Q277E	ENST00000376228	4/8	210	151	59				HLA-C,missense_variant,p.Gln277Glu,ENST00000383329,;HLA-C,missense_variant,p.Gln277Glu,ENST00000376228,NM_002117.5;HLA-C,missense_variant,p.Thr241Arg,ENST00000415537,;HLA-C,3_prime_UTR_variant,,ENST00000376237,;HLA-C,non_coding_transcript_exon_variant,,ENST00000487245,;HLA-C,non_coding_transcript_exon_variant,,ENST00000470363,;HLA-C,non_coding_transcript_exon_variant,,ENST00000495835,;HLA-C,downs…	C	ENSG00000204525	ENST00000376228	Transcript
HLA-C	0	.	GRCh38	chr6	31271180	31271180	+	Missense_Mutation	SNP	A	A	C	novel		KELLY_S5	NORMAL	A	A																c.512N>G	p.Leu171Trp	p.L171W	ENST00000376228	3/8	273	112	161				HLA-C,missense_variant,p.Leu171Trp,ENST00000383329,;HLA-C,missense_variant,p.Leu171Trp,ENST00000376228,NM_002117.5;HLA-C,missense_variant,p.Leu171Trp,ENST00000415537,;HLA-C,3_prime_UTR_variant,,ENST00000376237,;HLA-C,non_coding_transcript_exon_variant,,ENST00000487245,;HLA-C,non_coding_transcript_exon_variant,,ENST00000495835,;HLA-C,non_coding_transcript_exon_variant,,ENST00000484378,;HLA-C,upstr…	C	ENSG00000204525	ENST00000376228	Transcript
HLA-C	0	.	GRCh38	chr6	31271229	31271229	+	Missense_Mutation	SNP	G	G	T	novel		KELLY_S5	NORMAL	G	G																c.463N>A	p.Arg155Ser	p.R155S	ENST00000376228	3/8	315	197	118				HLA-C,missense_variant,p.Arg155Ser,ENST00000383329,;HLA-C,missense_variant,p.Arg155Ser,ENST00000376228,NM_002117.5;HLA-C,missense_variant,p.Arg155Ser,ENST00000415537,;HLA-C,3_prime_UTR_variant,,ENST00000376237,;HLA-C,non_coding_transcript_exon_variant,,ENST00000487245,;HLA-C,non_coding_transcript_exon_variant,,ENST00000495835,;HLA-C,non_coding_transcript_exon_variant,,ENST00000484378,;HLA-C,upstr…	T	ENSG00000204525	ENST00000376228	Transcript
HLA-C	0	.	GRCh38	chr6	31271337	31271337	+	Missense_Mutation	SNP	G	G	T	novel		KELLY_S5	NORMAL	G	G																c.355N>A	p.Leu119Ile	p.L119I	ENST00000376228	3/8	258	186	72				HLA-C,missense_variant,p.Leu119Ile,ENST00000383329,;HLA-C,missense_variant,p.Leu119Ile,ENST00000376228,NM_002117.5;HLA-C,missense_variant,p.Leu119Ile,ENST00000415537,;HLA-C,splice_region_variant,,ENST00000376237,;HLA-C,non_coding_transcript_exon_variant,,ENST00000487245,;HLA-C,non_coding_transcript_exon_variant,,ENST00000495835,;HLA-C,non_coding_transcript_exon_variant,,ENST00000484378,;HLA-C,ups…	T	ENSG00000204525	ENST00000376228	Transcript
XXbac-BPG116M5.17	0	.	GRCh38	chr6	31942959	31942959	+	Missense_Mutation	SNP	A	A	T	novel		KELLY_S5	NORMAL	A	A																c.761N>T	p.Asp254Val	p.D254V	ENST00000456570	7/30	247	132	115				XXbac-BPG116M5.17,missense_variant,p.Asp254Val,ENST00000456570,;C2,missense_variant,p.Asp407Val,ENST00000299367,NM_000063.5,NM_001282458.1;C2,missense_variant,p.Asp275Val,ENST00000442278,NM_001145903.2;C2,missense_variant,p.Asp193Val,ENST00000452323,NM_001178063.2;C2,missense_variant,p.Asp161Val,ENST00000469372,NM_001282457.1;C2,missense_variant,p.Asp181Val,ENST00000383177,;C2,missense_variant,p.…	T	ENSG00000244255	ENST00000456570	Transcript
AL645922.1	0	.	GRCh38	chr6	32009139	32009139	+	5'Flank	SNP	C	T	T	rs4959083		KELLY_S5	NORMAL	C	C																			ENST00000623068		24	0	24				AL645922.1,upstream_gene_variant,,ENST00000623068,;CYP21A1P,downstream_gene_variant,,ENST00000342991,;TNXA,non_coding_transcript_exon_variant,,ENST00000507684,;CYP21A1P,downstream_gene_variant,,ENST00000354927,;STK19B,upstream_gene_variant,,ENST00000512515,;	T	ENSG00000279546	ENST00000623068	Transcript
AL645922.1	0	.	GRCh38	chr6	32009149	32009149	+	5'Flank	SNP	C	T	T	rs4959084		KELLY_S5	NORMAL	C	C																			ENST00000623068		23	0	23				AL645922.1,upstream_gene_variant,,ENST00000623068,;CYP21A1P,downstream_gene_variant,,ENST00000342991,;TNXA,non_coding_transcript_exon_variant,,ENST00000507684,;CYP21A1P,downstream_gene_variant,,ENST00000354927,;STK19B,upstream_gene_variant,,ENST00000512515,;	T	ENSG00000279546	ENST00000623068	Transcript
CYP21A2	0	.	GRCh38	chr6	32038610	32038610	+	Missense_Mutation	SNP	A	A	T	rs9378252		KELLY_S5	NORMAL	A	A																c.188N>T	p.His63Leu	p.H63L	ENST00000418967	1/10	152	112	40				CYP21A2,missense_variant,p.His63Leu,ENST00000418967,NM_000500.7;CYP21A2,missense_variant,p.His63Leu,ENST00000435122,NM_001128590.3;CYP21A2,missense_variant,p.His63Leu,ENST00000478281,;CYP21A2,missense_variant,p.His63Leu,ENST00000471671,;TNXB,downstream_gene_variant,,ENST00000375244,NM_019105.6;TNXB,downstream_gene_variant,,ENST00000611016,;C4B,downstream_gene_variant,,ENST00000435363,NM_001002029…	T	ENSG00000231852	ENST00000418967	Transcript
HLA-DRB5	0	.	GRCh38	chr6	32521967	32521967	+	Frame_Shift_Del	DEL	G	G	-	rs780328684		KELLY_S5	NORMAL	G	G																c.308delN	p.Ala103GlyfsTer26	p.A103Gfs*26	ENST00000374975	2/6	119	87	32				HLA-DRB5,frameshift_variant,p.Ala103GlyfsTer26,ENST00000374975,NM_002125.3;	-	ENSG00000198502	ENST00000374975	Transcript
HLA-DRB5	0	.	GRCh38	chr6	32521978	32521978	+	Frame_Shift_Del	DEL	G	G	-	rs756617144		KELLY_S5	NORMAL	G	G																c.297delN	p.Asp99GlufsTer30	p.D99Efs*30	ENST00000374975	2/6	114	86	28				HLA-DRB5,frameshift_variant,p.Asp99GlufsTer30,ENST00000374975,NM_002125.3;	-	ENSG00000198502	ENST00000374975	Transcript
HLA-DRB5	0	.	GRCh38	chr6	32521981	32521982	+	Frame_Shift_Ins	INS	-	-	GC	rs776055221		KELLY_S5	NORMAL	-	-																c.293_294insGC	p.Asp99GlnfsTer31	p.D99Qfs*31	ENST00000374975	2/6	112	86	26				HLA-DRB5,frameshift_variant,p.Asp99GlnfsTer31,ENST00000374975,NM_002125.3;	GC	ENSG00000198502	ENST00000374975	Transcript
HLA-DRB5	0	.	GRCh38	chr6	32521989	32521989	+	Missense_Mutation	SNP	A	T	T	rs696318		KELLY_S5	NORMAL	A	A																c.286N>A	p.Phe96Ile	p.F96I	ENST00000374975	2/6	88	0	85				HLA-DRB5,missense_variant,p.Phe96Ile,ENST00000374975,NM_002125.3;	T	ENSG00000198502	ENST00000374975	Transcript
HLA-DRB5	0	.	GRCh38	chr6	32522078	32522078	+	Missense_Mutation	SNP	T	G	G	rs200042906		KELLY_S5	NORMAL	T	T																c.197N>C	p.Asp66Ala	p.D66A	ENST00000374975	2/6	15	0	15				HLA-DRB5,missense_variant,p.Asp66Ala,ENST00000374975,NM_002125.3;	G	ENSG00000198502	ENST00000374975	Transcript
HLA-DRB5	0	.	GRCh38	chr6	32522079	32522079	+	Missense_Mutation	SNP	C	A	A	rs707956		KELLY_S5	NORMAL	C	C																c.196N>T	p.Asp66Tyr	p.D66Y	ENST00000374975	2/6	13	0	13				HLA-DRB5,missense_variant,p.Asp66Tyr,ENST00000374975,NM_002125.3;	A	ENSG00000198502	ENST00000374975	Transcript
HLA-DRB5	0	.	GRCh38	chr6	32522100	32522100	+	Missense_Mutation	SNP	C	A	A	rs138849995		KELLY_S5	NORMAL	C	C																c.175N>T	p.Asp59Tyr	p.D59Y	ENST00000374975	2/6	7	0	7				HLA-DRB5,missense_variant,p.Asp59Tyr,ENST00000374975,NM_002125.3;	A	ENSG00000198502	ENST00000374975	Transcript
HLA-DRB5	0	.	GRCh38	chr6	32522110	32522110	+	Missense_Mutation	SNP	G	G	C	rs202197820		KELLY_S5	NORMAL	G	G																c.165N>G	p.Phe55Leu	p.F55L	ENST00000374975	2/6	10	2	8				HLA-DRB5,missense_variant,p.Phe55Leu,ENST00000374975,NM_002125.3;	C	ENSG00000198502	ENST00000374975	Transcript
HLA-DRB5	0	.	GRCh38	chr6	32522150	32522150	+	Missense_Mutation	SNP	T	A	G	rs1136760		KELLY_S5	NORMAL	T	T																c.125N>C	p.Tyr42Ser	p.Y42S	ENST00000374975	2/6	16	0	11				HLA-DRB5,missense_variant,p.Tyr42Ser,ENST00000374975,NM_002125.3;	G	ENSG00000198502	ENST00000374975	Transcript
HLA-DRB5	0	.	GRCh38	chr6	32522156	32522156	+	Missense_Mutation	SNP	T	A	C	rs1071748		KELLY_S5	NORMAL	T	T																c.119N>G	p.Asp40Gly	p.D40G	ENST00000374975	2/6	17	0	12				HLA-DRB5,missense_variant,p.Asp40Gly,ENST00000374975,NM_002125.3;	C	ENSG00000198502	ENST00000374975	Transcript
HLA-DRB5	0	.	GRCh38	chr6	32522157	32522157	+	Missense_Mutation	SNP	C	G	G	rs1136752		KELLY_S5	NORMAL	C	C																c.118N>C	p.Asp40His	p.D40H	ENST00000374975	2/6	17	0	17				HLA-DRB5,missense_variant,p.Asp40His,ENST00000374975,NM_002125.3;	G	ENSG00000198502	ENST00000374975	Transcript
HLA-DRB5	0	.	GRCh38	chr6	32522159	32522159	+	Missense_Mutation	SNP	T	T	A	rs201948867		KELLY_S5	NORMAL	T	T																c.116N>T	p.Gln39Leu	p.Q39L	ENST00000374975	2/6	17	5	12				HLA-DRB5,missense_variant,p.Gln39Leu,ENST00000374975,NM_002125.3;	A	ENSG00000198502	ENST00000374975	Transcript
HLA-DRB5	0	.	GRCh38	chr6	32522162	32522162	+	Missense_Mutation	SNP	T	T	C	rs17433849		KELLY_S5	NORMAL	T	T																c.113N>G	p.Gln38Arg	p.Q38R	ENST00000374975	2/6	16	11	5				HLA-DRB5,missense_variant,p.Gln38Arg,ENST00000374975,NM_002125.3;	C	ENSG00000198502	ENST00000374975	Transcript
HLA-DRB5	0	.	GRCh38	chr6	32522163	32522163	+	Missense_Mutation	SNP	G	A	C	rs1071747		KELLY_S5	NORMAL	G	G																c.112N>G	p.Gln38Glu	p.Q38E	ENST00000374975	2/6	17	0	12				HLA-DRB5,missense_variant,p.Gln38Glu,ENST00000374975,NM_002125.3;	C	ENSG00000198502	ENST00000374975	Transcript
HLA-DRB1	0	.	GRCh38	chr6	32580249	32580249	+	Missense_Mutation	SNP	G	G	C	rs9269744		KELLY_S5	NORMAL	G	G																c.785N>G	p.Thr262Arg	p.T262R	ENST00000360004	5/6	125	99	26				HLA-DRB1,missense_variant,p.Thr262Arg,ENST00000360004,NM_002124.3;HLA-DRB1,missense_variant,p.Thr262Arg,ENST00000611060,;	C	ENSG00000196126	ENST00000360004	Transcript
HLA-DRB1	0	.	GRCh38	chr6	32581675	32581675	+	Missense_Mutation	SNP	C	C	G	rs77637983		KELLY_S5	NORMAL	C	C																c.534N>C	p.Gln178His	p.Q178H	ENST00000360004	3/6	400	220	180				HLA-DRB1,missense_variant,p.Gln178His,ENST00000360004,NM_002124.3;HLA-DRB1,missense_variant,p.Gln178His,ENST00000611060,;	G	ENSG00000196126	ENST00000360004	Transcript
HLA-DRB1	0	.	GRCh38	chr6	32581704	32581704	+	Missense_Mutation	SNP	C	C	T	rs78916069		KELLY_S5	NORMAL	C	C																c.505N>A	p.Ala169Thr	p.A169T	ENST00000360004	3/6	450	267	183				HLA-DRB1,missense_variant,p.Ala169Thr,ENST00000360004,NM_002124.3;HLA-DRB1,missense_variant,p.Ala169Thr,ENST00000611060,;	T	ENSG00000196126	ENST00000360004	Transcript
HLA-DRB1	0	.	GRCh38	chr6	32581812	32581812	+	Missense_Mutation	SNP	A	A	C	rs2308760		KELLY_S5	NORMAL	A	A																c.397N>G	p.Ser133Ala	p.S133A	ENST00000360004	3/6	408	267	141				HLA-DRB1,missense_variant,p.Ser133Ala,ENST00000360004,NM_002124.3;HLA-DRB1,missense_variant,p.Ser133Ala,ENST00000611060,;	C	ENSG00000196126	ENST00000360004	Transcript
HLA-DRB1	0	.	GRCh38	chr6	32581830	32581830	+	Missense_Mutation	SNP	T	T	G	rs17405219		KELLY_S5	NORMAL	T	T																c.379N>C	p.Lys127Gln	p.K127Q	ENST00000360004	3/6	330	225	105				HLA-DRB1,missense_variant,p.Lys127Gln,ENST00000360004,NM_002124.3;HLA-DRB1,missense_variant,p.Lys127Gln,ENST00000611060,;	G	ENSG00000196126	ENST00000360004	Transcript
HLA-DRB1	0	.	GRCh38	chr6	32581834	32581834	+	Missense_Mutation	SNP	T	C	A	rs1071752		KELLY_S5	NORMAL	T	T																c.375N>T	p.Gln125His	p.Q125H	ENST00000360004	3/6	307	1	219				HLA-DRB1,splice_acceptor_variant,,ENST00000611060,;HLA-DRB1,missense_variant,p.Gln125His,ENST00000360004,NM_002124.3;	A	ENSG00000196126	ENST00000360004	Transcript
HLA-DRB1	0	.	GRCh38	chr6	32581836	32581836	+	Missense_Mutation	SNP	G	G	C	rs17882084		KELLY_S5	NORMAL	G	G																c.373N>G	p.Gln125Glu	p.Q125E	ENST00000360004	3/6	304	217	87				HLA-DRB1,missense_variant,p.Gln125Glu,ENST00000360004,NM_002124.3;HLA-DRB1,splice_region_variant,,ENST00000611060,;	C	ENSG00000196126	ENST00000360004	Transcript
HLA-DRB1	0	.	GRCh38	chr6	32584178	32584178	+	Frame_Shift_Del	DEL	G	G	-	rs758506454		KELLY_S5	NORMAL	G	G																c.301delN	p.Arg101GlyfsTer28	p.R101Gfs*28	ENST00000360004	2/6	137	40	97				HLA-DRB1,frameshift_variant,p.Arg101GlyfsTer28,ENST00000360004,NM_002124.3;HLA-DRB1,frameshift_variant,p.Arg101GlyfsTer28,ENST00000611060,;	-	ENSG00000196126	ENST00000360004	Transcript
HLA-DRB1	0	.	GRCh38	chr6	32584181	32584182	+	Frame_Shift_Ins	INS	-	-	TT	rs200320734		KELLY_S5	NORMAL	-	-																c.297_298insAA	p.Ala100LysfsTer30	p.A100Kfs*30	ENST00000360004	2/6	147	46	101				HLA-DRB1,frameshift_variant,p.Ala100LysfsTer30,ENST00000360004,NM_002124.3;HLA-DRB1,frameshift_variant,p.Ala100LysfsTer30,ENST00000611060,;	TT	ENSG00000196126	ENST00000360004	Transcript
HLA-DRB1	0	.	GRCh38	chr6	32584193	32584193	+	Missense_Mutation	SNP	T	T	G	rs17886918		KELLY_S5	NORMAL	T	T																c.286N>C	p.Ile96Leu	p.I96L	ENST00000360004	2/6	190	66	124				HLA-DRB1,missense_variant,p.Ile96Leu,ENST00000360004,NM_002124.3;HLA-DRB1,missense_variant,p.Ile96Leu,ENST00000611060,;	G	ENSG00000196126	ENST00000360004	Transcript
HLA-DRB1	0	.	GRCh38	chr6	32584222	32584222	+	Missense_Mutation	SNP	T	T	A	rs17885129		KELLY_S5	NORMAL	T	T																c.257N>T	p.Asp86Val	p.D86V	ENST00000360004	2/6	222	171	51				HLA-DRB1,missense_variant,p.Asp86Val,ENST00000360004,NM_002124.3;HLA-DRB1,missense_variant,p.Asp86Val,ENST00000611060,;	A	ENSG00000196126	ENST00000360004	Transcript
HLA-DRB1	0	.	GRCh38	chr6	32584280	32584280	+	Missense_Mutation	SNP	C	C	G	rs17878614		KELLY_S5	NORMAL	C	C																c.199N>C	p.Val67Leu	p.V67L	ENST00000360004	2/6	334	246	88				HLA-DRB1,missense_variant,p.Val67Leu,ENST00000360004,NM_002124.3;HLA-DRB1,missense_variant,p.Val67Leu,ENST00000611060,;	G	ENSG00000196126	ENST00000360004	Transcript
HLA-DRB1	0	.	GRCh38	chr6	32584301	32584301	+	Missense_Mutation	SNP	A	A	T	rs17882300		KELLY_S5	NORMAL	A	A																c.178N>A	p.Phe60Ile	p.F60I	ENST00000360004	2/6	324	204	120				HLA-DRB1,missense_variant,p.Phe60Ile,ENST00000360004,NM_002124.3;HLA-DRB1,missense_variant,p.Phe60Ile,ENST00000611060,;	T	ENSG00000196126	ENST00000360004	Transcript
HLA-DRB1	0	.	GRCh38	chr6	32584308	32584308	+	Missense_Mutation	SNP	G	G	T	rs1059575		KELLY_S5	NORMAL	G	G																c.171N>A	p.Asp57Glu	p.D57E	ENST00000360004	2/6	327	203	124				HLA-DRB1,missense_variant,p.Asp57Glu,ENST00000360004,NM_002124.3;HLA-DRB1,missense_variant,p.Asp57Glu,ENST00000611060,;	T	ENSG00000196126	ENST00000360004	Transcript
HLA-DRB1	0	.	GRCh38	chr6	32584314	32584314	+	Missense_Mutation	SNP	G	G	C	rs1059572		KELLY_S5	NORMAL	G	G																c.165N>G	p.Phe55Leu	p.F55L	ENST00000360004	2/6	320	197	123				HLA-DRB1,missense_variant,p.Phe55Leu,ENST00000360004,NM_002124.3;HLA-DRB1,missense_variant,p.Phe55Leu,ENST00000611060,;	C	ENSG00000196126	ENST00000360004	Transcript
HLA-DRB1	0	.	GRCh38	chr6	32584353	32584353	+	Missense_Mutation	SNP	C	A	A	rs9269951		KELLY_S5	NORMAL	C	C																c.126N>T	p.Arg42Ser	p.R42S	ENST00000360004	2/6	152	0	152				HLA-DRB1,missense_variant,p.Arg42Ser,ENST00000360004,NM_002124.3;HLA-DRB1,missense_variant,p.Arg42Ser,ENST00000611060,;	A	ENSG00000196126	ENST00000360004	Transcript
HLA-DRB1	0	.	GRCh38	chr6	32584354	32584354	+	Missense_Mutation	SNP	C	A	G	rs1136759		KELLY_S5	NORMAL	C	C																c.125N>C	p.Arg42Thr	p.R42T	ENST00000360004	2/6	152	0	73				HLA-DRB1,missense_variant,p.Arg42Thr,ENST00000360004,NM_002124.3;HLA-DRB1,missense_variant,p.Arg42Thr,ENST00000611060,;	G	ENSG00000196126	ENST00000360004	Transcript
HLA-DRB1	0	.	GRCh38	chr6	32584355	32584355	+	Missense_Mutation	SNP	T	A	A	rs1136758		KELLY_S5	NORMAL	T	T																c.124N>T	p.Arg42Trp	p.R42W	ENST00000360004	2/6	151	0	151				HLA-DRB1,missense_variant,p.Arg42Trp,ENST00000360004,NM_002124.3;HLA-DRB1,missense_variant,p.Arg42Trp,ENST00000611060,;	A	ENSG00000196126	ENST00000360004	Transcript
HLA-DRB1	0	.	GRCh38	chr6	32584360	32584360	+	Missense_Mutation	SNP	G	G	A	rs17878703		KELLY_S5	NORMAL	G	G																c.119N>T	p.Pro40Leu	p.P40L	ENST00000360004	2/6	156	36	83				HLA-DRB1,missense_variant,p.Pro40Leu,ENST00000360004,NM_002124.3;HLA-DRB1,missense_variant,p.Pro40Leu,ENST00000611060,;	A	ENSG00000196126	ENST00000360004	Transcript
HLA-DRB1	0	.	GRCh38	chr6	32584361	32584361	+	Missense_Mutation	SNP	G	G	A	rs9269955		KELLY_S5	NORMAL	G	G																c.118N>T	p.Pro40Ser	p.P40S	ENST00000360004	2/6	156	120	36				HLA-DRB1,missense_variant,p.Pro40Ser,ENST00000360004,NM_002124.3;HLA-DRB1,missense_variant,p.Pro40Ser,ENST00000611060,;	A	ENSG00000196126	ENST00000360004	Transcript
HLA-DRB1	0	.	GRCh38	chr6	32584362	32584362	+	Missense_Mutation	SNP	C	C	G	rs9269956		KELLY_S5	NORMAL	C	C																c.117N>C	p.Gln39His	p.Q39H	ENST00000360004	2/6	119	83	36				HLA-DRB1,missense_variant,p.Gln39His,ENST00000360004,NM_002124.3;HLA-DRB1,missense_variant,p.Gln39His,ENST00000611060,;	G	ENSG00000196126	ENST00000360004	Transcript
HLA-DRB1	0	.	GRCh38	chr6	32584364	32584364	+	Nonsense_Mutation	SNP	G	G	A	rs9269957		KELLY_S5	NORMAL	G	G																c.115N>T	p.Gln39Ter	p.Q39*	ENST00000360004	2/6	121	85	36				HLA-DRB1,stop_gained,p.Gln39Ter,ENST00000360004,NM_002124.3;HLA-DRB1,stop_gained,p.Gln39Ter,ENST00000611060,;	A	ENSG00000196126	ENST00000360004	Transcript
HLA-DQA1	0	.	GRCh38	chr6	32642232	32642232	+	Missense_Mutation	SNP	C	C	A	rs2308891		KELLY_S5	NORMAL	C	C																c.592N>A	p.Gln198Lys	p.Q198K	ENST00000343139	3/5	285	202	83				HLA-DQA1,missense_variant,p.Gln198Lys,ENST00000343139,NM_002122.3;HLA-DQA1,missense_variant,p.Gln198Lys,ENST00000395363,;HLA-DQA1,missense_variant,p.Gln198Lys,ENST00000374949,;HLA-DQA1,missense_variant,p.Gln198Lys,ENST00000496318,;HLA-DQA1,downstream_gene_variant,,ENST00000422863,;HLA-DQA1,3_prime_UTR_variant,,ENST00000482745,;HLA-DQA1,non_coding_transcript_exon_variant,,ENST00000460633,;	A	ENSG00000196735	ENST00000343139	Transcript
HLA-DQB1	0	.	GRCh38	chr6	32662158	32662158	+	Missense_Mutation	SNP	C	C	G	novel		KELLY_S5	NORMAL	C	C																c.470N>C	p.Gly157Ala	p.G157A	ENST00000374943	3/6	157	108	49				HLA-DQB1,missense_variant,p.Gly157Ala,ENST00000399084,;HLA-DQB1,missense_variant,p.Gly157Ala,ENST00000374943,NM_001243961.1;HLA-DQB1,missense_variant,p.Gly157Ala,ENST00000434651,NM_002123.4;HLA-DQB1,missense_variant,p.Gly157Ala,ENST00000399079,;HLA-DQB1,missense_variant,p.Gly67Ala,ENST00000399082,;HLA-DQB1-AS1,downstream_gene_variant,,ENST00000419852,;HLA-DQB1,intron_variant,,ENST00000443574,;HLA…	G	ENSG00000179344	ENST00000374943	Transcript
HLA-DQB1	0	.	GRCh38	chr6	32664860	32664860	+	Missense_Mutation	SNP	T	G	G	novel		KELLY_S5	NORMAL	T	T																c.317N>C	p.Glu106Ala	p.E106A	ENST00000374943	2/6	161	0	161				HLA-DQB1,missense_variant,p.Glu106Ala,ENST00000399084,;HLA-DQB1,missense_variant,p.Glu106Ala,ENST00000374943,NM_001243961.1;HLA-DQB1,missense_variant,p.Glu106Ala,ENST00000434651,NM_002123.4;HLA-DQB1,missense_variant,p.Glu106Ala,ENST00000399079,;HLA-DQB1,intron_variant,,ENST00000399082,;HLA-DQB1-AS1,downstream_gene_variant,,ENST00000419852,;HLA-DQB1,upstream_gene_variant,,ENST00000460185,;HLA-DQB1…	G	ENSG00000179344	ENST00000374943	Transcript
HLA-DQB1	0	.	GRCh38	chr6	32664992	32664992	+	Missense_Mutation	SNP	T	T	C	rs767838657		KELLY_S5	NORMAL	T	T																c.185N>G	p.Tyr62Cys	p.Y62C	ENST00000374943	2/6	211	163	48				HLA-DQB1,missense_variant,p.Tyr62Cys,ENST00000399084,;HLA-DQB1,missense_variant,p.Tyr62Cys,ENST00000374943,NM_001243961.1;HLA-DQB1,missense_variant,p.Tyr62Cys,ENST00000434651,NM_002123.4;HLA-DQB1,missense_variant,p.Tyr62Cys,ENST00000399079,;HLA-DQB1,intron_variant,,ENST00000399082,;HLA-DQB1-AS1,downstream_gene_variant,,ENST00000419852,;HLA-DQB1,upstream_gene_variant,,ENST00000460185,;HLA-DQB1,ups…	C	ENSG00000179344	ENST00000374943	Transcript
HLA-DQB1	0	.	GRCh38	chr6	32664993	32664993	+	Missense_Mutation	SNP	A	T	G	rs281862065		KELLY_S5	NORMAL	A	A																c.184N>C	p.Tyr62His	p.Y62H	ENST00000374943	2/6	209	0	161				HLA-DQB1,missense_variant,p.Tyr62His,ENST00000399084,;HLA-DQB1,missense_variant,p.Tyr62His,ENST00000374943,NM_001243961.1;HLA-DQB1,missense_variant,p.Tyr62His,ENST00000434651,NM_002123.4;HLA-DQB1,missense_variant,p.Tyr62His,ENST00000399079,;HLA-DQB1,intron_variant,,ENST00000399082,;HLA-DQB1-AS1,downstream_gene_variant,,ENST00000419852,;HLA-DQB1,upstream_gene_variant,,ENST00000460185,;HLA-DQB1,ups…	G	ENSG00000179344	ENST00000374943	Transcript
HLA-DQB1	0	.	GRCh38	chr6	32664998	32664998	+	Missense_Mutation	SNP	G	G	C	novel		KELLY_S5	NORMAL	G	G																c.179N>G	p.Thr60Ser	p.T60S	ENST00000374943	2/6	207	159	48				HLA-DQB1,missense_variant,p.Thr60Ser,ENST00000399084,;HLA-DQB1,missense_variant,p.Thr60Ser,ENST00000374943,NM_001243961.1;HLA-DQB1,missense_variant,p.Thr60Ser,ENST00000434651,NM_002123.4;HLA-DQB1,missense_variant,p.Thr60Ser,ENST00000399079,;HLA-DQB1,intron_variant,,ENST00000399082,;HLA-DQB1-AS1,downstream_gene_variant,,ENST00000419852,;HLA-DQB1,upstream_gene_variant,,ENST00000460185,;HLA-DQB1,ups…	C	ENSG00000179344	ENST00000374943	Transcript
HLA-DQB1	0	.	GRCh38	chr6	32666529	32666529	+	Missense_Mutation	SNP	A	A	T	novel		KELLY_S5	NORMAL	A	A																c.79N>A	p.Ser27Thr	p.S27T	ENST00000374943	1/6	112	73	39				HLA-DQB1,missense_variant,p.Ser27Thr,ENST00000399084,;HLA-DQB1,missense_variant,p.Ser27Thr,ENST00000374943,NM_001243961.1;HLA-DQB1,missense_variant,p.Ser27Thr,ENST00000434651,NM_002123.4;HLA-DQB1,missense_variant,p.Ser27Thr,ENST00000399079,;HLA-DQB1,missense_variant,p.Ser27Thr,ENST00000399082,;HLA-DQB1,upstream_gene_variant,,ENST00000443574,;HLA-DQB1,missense_variant,p.Ser27Thr,ENST00000484729,;H…	T	ENSG00000179344	ENST00000374943	Transcript
HLA-DQB2	0	.	GRCh38	chr6	32757848	32757848	+	Missense_Mutation	SNP	T	T	C	rs9276572		KELLY_S5	NORMAL	T	T																c.682N>G	p.Ser228Gly	p.S228G	ENST00000437316	4/6	292	146	146				HLA-DQB2,missense_variant,p.Ser228Gly,ENST00000435145,;HLA-DQB2,missense_variant,p.Ser228Gly,ENST00000437316,NM_001300790.1;HLA-DQB2,intron_variant,,ENST00000411527,NM_001198858.1;HLA-DQB2,intron_variant,,ENST00000427449,;	C	ENSG00000232629	ENST00000437316	Transcript
HLA-DQB2	0	.	GRCh38	chr6	32759026	32759026	+	Missense_Mutation	SNP	C	C	T	rs1049110		KELLY_S5	NORMAL	C	C																c.470N>A	p.Arg157Gln	p.R157Q	ENST00000437316	3/6	326	202	124				HLA-DQB2,missense_variant,p.Arg157Gln,ENST00000435145,;HLA-DQB2,missense_variant,p.Arg157Gln,ENST00000437316,NM_001300790.1;HLA-DQB2,missense_variant,p.Arg157Gln,ENST00000411527,NM_001198858.1;HLA-DQB2,missense_variant,p.Arg156Gln,ENST00000427449,;	T	ENSG00000232629	ENST00000437316	Transcript
TAPBP	0	.	GRCh38	chr6	33313727	33313727	+	Missense_Mutation	SNP	C	C	A	rs45583737		KELLY_S5	NORMAL	C	C																c.175N>T	p.Asp59Tyr	p.D59Y	ENST00000426633	2/7	111	61	50				TAPBP,missense_variant,p.Asp59Tyr,ENST00000434618,NM_003190.4;TAPBP,missense_variant,p.Asp59Tyr,ENST00000426633,NM_172208.2;TAPBP,missense_variant,p.Asp59Tyr,ENST00000475304,;TAPBP,missense_variant,p.Asp59Tyr,ENST00000489157,NM_172209.2;TAPBP,missense_variant,p.Asp59Tyr,ENST00000456592,;TAPBP,intron_variant,,ENST00000467025,;ZBTB22,downstream_gene_variant,,ENST00000431845,NM_005453.4;ZBTB22,downs…	A	ENSG00000231925	ENST00000426633	Transcript
ANKS1A	0	.	GRCh38	chr6	35079879	35079879	+	Missense_Mutation	SNP	G	G	A	rs368839668		KELLY_S5	NORMAL	G	G																c.2495N>A	p.Arg832Lys	p.R832K	ENST00000360359	16/24	410	223	187				ANKS1A,missense_variant,p.Arg832Lys,ENST00000360359,NM_015245.2;ANKS1A,non_coding_transcript_exon_variant,,ENST00000470698,;	A	ENSG00000064999	ENST00000360359	Transcript
DEF6	0	.	GRCh38	chr6	35317942	35317942	+	Missense_Mutation	SNP	A	A	C	rs61734579		KELLY_S5	NORMAL	A	A																c.859N>C	p.Asn287His	p.N287H	ENST00000316637	6/11	218	104	114				DEF6,missense_variant,p.Asn287His,ENST00000316637,NM_022047.3;DEF6,non_coding_transcript_exon_variant,,ENST00000468102,;	C	ENSG00000023892	ENST00000316637	Transcript
FOXP4	0	.	GRCh38	chr6	41587437	41587437	+	Missense_Mutation	SNP	C	C	A	rs144456961		KELLY_S5	NORMAL	C	C																c.797N>A	p.Pro266His	p.P266H	ENST00000373060	7/17	298	165	133				FOXP4,missense_variant,p.Pro266His,ENST00000373060,NM_001012426.1;FOXP4,missense_variant,p.Pro265His,ENST00000373063,NM_138457.2;FOXP4,missense_variant,p.Pro266His,ENST00000307972,;FOXP4,missense_variant,p.Pro266His,ENST00000409208,;FOXP4,missense_variant,p.Pro264His,ENST00000373057,NM_001012427.1;FOXP4,downstream_gene_variant,,ENST00000451305,;	A	ENSG00000137166	ENST00000373060	Transcript
EFHC1	0	.	GRCh38	chr6	52454252	52454252	+	Missense_Mutation	SNP	G	G	A	rs1570624		KELLY_S5	NORMAL	G	G																c.881N>A	p.Arg294His	p.R294H	ENST00000371068	5/11	678	354	324				EFHC1,missense_variant,p.Arg294His,ENST00000371068,NM_018100.3;EFHC1,missense_variant,p.Arg275His,ENST00000538167,;EFHC1,missense_variant,p.Arg294His,ENST00000637353,;EFHC1,missense_variant,p.Arg294His,ENST00000636107,;EFHC1,missense_variant,p.Arg186His,ENST00000635984,;EFHC1,missense_variant,p.Arg183His,ENST00000636343,;EFHC1,missense_variant,p.Arg294His,ENST00000635996,;EFHC1,missense_variant,p…	A	ENSG00000096093	ENST00000371068	Transcript
EYS	0	.	GRCh38	chr6	65304679	65304679	+	Intron	SNP	A	G	G	rs2653988		KELLY_S5	NORMAL	A	A																c.1767-8560N>C			ENST00000370621		21	0	21				EYS,intron_variant,,ENST00000503581,NM_001142800.1;EYS,intron_variant,,ENST00000370621,NM_001292009.1;EYS,upstream_gene_variant,,ENST00000370615,;EYS,upstream_gene_variant,,ENST00000447127,;RP11-74E24.2,non_coding_transcript_exon_variant,,ENST00000398578,;	G	ENSG00000188107	ENST00000370621	Transcript
DPPA5	0	.	GRCh38	chr6	73354135	73354135	+	Missense_Mutation	SNP	G	G	A	novel		KELLY_S5	NORMAL	G	G																c.91N>T	p.Arg31Trp	p.R31W	ENST00000370370	1/3	297	161	136				DPPA5,missense_variant,p.Arg31Trp,ENST00000370370,NM_001025290.2;	A	ENSG00000203909	ENST00000370370	Transcript
SLC17A5	0	.	GRCh38	chr6	73610514	73610514	+	Missense_Mutation	SNP	G	G	T	novel		KELLY_S5	NORMAL	G	G																c.1145N>A	p.Ala382Asp	p.A382D	ENST00000355773	9/11	136	79	57				SLC17A5,missense_variant,p.Ala382Asp,ENST00000355773,NM_012434.4;	T	ENSG00000119899	ENST00000355773	Transcript
MDN1	0	.	GRCh38	chr6	89698899	89698899	+	Missense_Mutation	SNP	T	T	C	rs116103426		KELLY_S5	NORMAL	T	T																c.9134N>G	p.Glu3045Gly	p.E3045G	ENST00000369393	59/102	275	134	141				MDN1,missense_variant,p.Glu3045Gly,ENST00000369393,NM_014611.2;MDN1,missense_variant,p.Glu3045Gly,ENST00000629399,;	C	ENSG00000112159	ENST00000369393	Transcript
GJA10	0	.	GRCh38	chr6	89895411	89895411	+	Missense_Mutation	SNP	C	C	T	rs61730677		KELLY_S5	NORMAL	C	C																c.943N>T	p.Pro315Ser	p.P315S	ENST00000369352	1/1	385	216	169				GJA10,missense_variant,p.Pro315Ser,ENST00000369352,NM_032602.1;Y_RNA,downstream_gene_variant,,ENST00000517082,;	T	ENSG00000135355	ENST00000369352	Transcript
COL10A1	0	.	GRCh38	chr6	116120780	116120780	+	Missense_Mutation	SNP	C	C	T	novel		KELLY_S5	NORMAL	C	C																c.1336N>A	p.Gly446Arg	p.G446R	ENST00000327673	2/2	247	135	112				COL10A1,missense_variant,p.Gly446Arg,ENST00000327673,;COL10A1,missense_variant,p.Gly446Arg,ENST00000243222,NM_000493.3;NT5DC1,intron_variant,,ENST00000319550,NM_152729.2;NT5DC1,intron_variant,,ENST00000419791,;COL10A1,downstream_gene_variant,,ENST00000452729,;COL10A1,downstream_gene_variant,,ENST00000418500,;NT5DC1,intron_variant,,ENST00000460749,;NT5DC1,downstream_gene_variant,,ENST00000417846,;	T	ENSG00000123500	ENST00000327673	Transcript
AKAP7	0	.	GRCh38	chr6	131219733	131219733	+	Missense_Mutation	SNP	C	C	T	rs147577265		KELLY_S5	NORMAL	C	C																c.775N>T	p.Arg259Cys	p.R259C	ENST00000431975	7/8	116	77	39				AKAP7,missense_variant,p.Arg259Cys,ENST00000431975,NM_016377.3;AKAP7,missense_variant,p.Arg258Cys,ENST00000541650,;AKAP7,5_prime_UTR_variant,,ENST00000263050,;AKAP7,5_prime_UTR_variant,,ENST00000537868,;AKAP7,non_coding_transcript_exon_variant,,ENST00000543815,;AKAP7,non_coding_transcript_exon_variant,,ENST00000535150,;	T	ENSG00000118507	ENST00000431975	Transcript
HIVEP2	0	.	GRCh38	chr6	142770633	142770633	+	Missense_Mutation	SNP	A	A	G	novel		KELLY_S5	NORMAL	A	A																c.4106N>C	p.Val1369Ala	p.V1369A	ENST00000367603	5/10	370	180	190				HIVEP2,missense_variant,p.Val1369Ala,ENST00000367603,NM_006734.3;HIVEP2,missense_variant,p.Val1369Ala,ENST00000367604,;HIVEP2,missense_variant,p.Val1369Ala,ENST00000012134,;	G	ENSG00000010818	ENST00000367603	Transcript
FBXO30	0	.	GRCh38	chr6	145805444	145805444	+	Missense_Mutation	SNP	G	G	A	rs148771547		KELLY_S5	NORMAL	G	G																c.962N>T	p.Ser321Leu	p.S321L	ENST00000237281	2/3	365	187	178				FBXO30,missense_variant,p.Ser321Leu,ENST00000237281,NM_032145.4;RP11-545I5.3,intron_variant,,ENST00000629681,;	A	ENSG00000118496	ENST00000237281	Transcript
FNDC1	0	.	GRCh38	chr6	159232998	159232998	+	Missense_Mutation	SNP	G	G	A	rs73023729		KELLY_S5	NORMAL	G	G																c.2486N>A	p.Gly829Glu	p.G829E	ENST00000297267	11/23	346	179	167				FNDC1,missense_variant,p.Gly829Glu,ENST00000297267,NM_032532.2;FNDC1,missense_variant,p.Gly725Glu,ENST00000329629,;	A	ENSG00000164694	ENST00000297267	Transcript
PDE10A	0	.	GRCh38	chr6	165395227	165395227	+	Missense_Mutation	SNP	G	G	C	rs61733392		KELLY_S5	NORMAL	G	G																c.1459N>G	p.Pro487Ala	p.P487A	ENST00000539869	15/22	148	80	68				PDE10A,missense_variant,p.Pro477Ala,ENST00000366882,NM_006661.3;PDE10A,missense_variant,p.Pro487Ala,ENST00000539869,NM_001130690.2;	C	ENSG00000112541	ENST00000539869	Transcript
TCP10L2	0	.	GRCh38	chr6	167178466	167178466	+	Missense_Mutation	SNP	G	G	A	rs2297463		KELLY_S5	NORMAL	G	G																c.581N>A	p.Arg194His	p.R194H	ENST00000366832	5/8	766	363	403				TCP10L2,missense_variant,p.Arg194His,ENST00000366832,NM_001145121.1;TCP10L2,missense_variant,p.Arg194His,ENST00000283507,;TCP10L2,non_coding_transcript_exon_variant,,ENST00000464222,;	A	ENSG00000166984	ENST00000366832	Transcript
TCP10L2	0	.	GRCh38	chr6	167179036	167179036	+	Missense_Mutation	SNP	T	T	C	rs2989545		KELLY_S5	NORMAL	T	T																c.683N>C	p.Leu228Pro	p.L228P	ENST00000366832	6/8	263	154	109				TCP10L2,missense_variant,p.Leu228Pro,ENST00000366832,NM_001145121.1;TCP10L2,missense_variant,p.Leu228Pro,ENST00000283507,;TCP10L2,downstream_gene_variant,,ENST00000464222,;	C	ENSG00000166984	ENST00000366832	Transcript
FAM120B	0	.	GRCh38	chr6	170318651	170318651	+	Missense_Mutation	SNP	G	G	C	rs17860761		KELLY_S5	NORMAL	G	G																c.1330N>C	p.Ala444Pro	p.A444P	ENST00000537664	2/11	883	608	267				FAM120B,missense_variant,p.Ala421Pro,ENST00000476287,NM_032448.2;FAM120B,missense_variant,p.Ala433Pro,ENST00000630384,NM_001286379.1;FAM120B,missense_variant,p.Ala444Pro,ENST00000537664,NM_001286380.1;FAM120B,intron_variant,,ENST00000625626,NM_001286381.1;	C	ENSG00000112584	ENST00000537664	Transcript
RADIL	0	.	GRCh38	chr7	4801718	4801718	+	Missense_Mutation	SNP	C	C	A	rs113902019		KELLY_S5	NORMAL	C	C																c.2777G>T	p.Cys926Phe	p.C926F	ENST00000399583	12/15	196	134	62				RADIL,missense_variant,p.Cys926Phe,ENST00000399583,NM_018059.4;RADIL,3_prime_UTR_variant,,ENST00000445392,;RADIL,non_coding_transcript_exon_variant,,ENST00000473130,;RADIL,non_coding_transcript_exon_variant,,ENST00000472999,;RADIL,downstream_gene_variant,,ENST00000469399,;	A	ENSG00000157927	ENST00000399583	Transcript
RSPH10B	0	.	GRCh38	chr7	5943439	5943439	+	Missense_Mutation	SNP	T	T	C	rs11765019		KELLY_S5	NORMAL	T	T																c.1643A>G	p.Tyr548Cys	p.Y548C	ENST00000405415	14/20	369	148	221				RSPH10B,missense_variant,p.Tyr548Cys,ENST00000405415,;RSPH10B,missense_variant,p.Tyr548Cys,ENST00000404406,NM_173565.3;RSPH10B,missense_variant,p.Tyr548Cys,ENST00000337579,;RSPH10B,3_prime_UTR_variant,,ENST00000539903,;RSPH10B,non_coding_transcript_exon_variant,,ENST00000535104,;	C	ENSG00000155026	ENST00000405415	Transcript
PMS2	0	.	GRCh38	chr7	5973418	5973418	+	Missense_Mutation	SNP	C	G	G	rs1802683		KELLY_S5	NORMAL	C	C																c.2570G>C	p.Gly857Ala	p.G857A	ENST00000265849	15/15	47	0	47				PMS2,missense_variant,p.Gly857Ala,ENST00000265849,NM_001322013.1,NM_000535.6,NM_001322006.1,NM_001322014.1;PMS2,missense_variant,p.Gly751Ala,ENST00000441476,NM_001322015.1,NM_001322005.1,NM_001322004.1,NM_001322008.1,NM_001322011.1,NM_001322003.1,NM_001322009.1,NM_001322012.1,NM_001322007.1;PMS2,missense_variant,p.Gly456Ala,ENST00000382321,;RSPH10B,upstream_gene_variant,,ENST00000405415,;RSPH10B,…	G	ENSG00000122512	ENST00000265849	Transcript
STEAP1B	0	.	GRCh38	chr7	22493500	22493500	+	Missense_Mutation	SNP	C	C	G	rs200585731		KELLY_S5	NORMAL	C	C																c.421G>C	p.Val141Leu	p.V141L	ENST00000404369	3/5	334	225	109				STEAP1B,missense_variant,p.Val141Leu,ENST00000404369,NM_001164460.1;STEAP1B,missense_variant,p.Val122Leu,ENST00000406890,NM_207342.2;STEAP1B,missense_variant,p.Val141Leu,ENST00000424363,;STEAP1B,missense_variant,p.Val141Leu,ENST00000439708,;STEAP1B,non_coding_transcript_exon_variant,,ENST00000483679,;	G	ENSG00000105889	ENST00000404369	Transcript
STEAP1B	0	.	GRCh38	chr7	22493833	22493833	+	Missense_Mutation	SNP	C	T	T	rs6966841		KELLY_S5	NORMAL	C	C																c.88G>A	p.Glu30Lys	p.E30K	ENST00000404369	3/5	155	0	155				STEAP1B,missense_variant,p.Glu30Lys,ENST00000404369,NM_001164460.1;STEAP1B,missense_variant,p.Glu30Lys,ENST00000424363,;STEAP1B,missense_variant,p.Glu30Lys,ENST00000439708,;STEAP1B,intron_variant,,ENST00000406890,NM_207342.2;STEAP1B,non_coding_transcript_exon_variant,,ENST00000483679,;	T	ENSG00000105889	ENST00000404369	Transcript
TRGC1	0	.	GRCh38	chr7	38260126	38260126	+	Missense_Mutation	SNP	T	T	C	rs138027161		KELLY_S5	NORMAL	T	T																c.483A>G	p.Arg162Gly	p.R162G	ENST00000443402	3/3	953	504	449				TRGC1,missense_variant,p.Arg162Gly,ENST00000443402,;TRGJP2,upstream_gene_variant,,ENST00000390334,;	C	ENSG00000211689	ENST00000443402	Transcript
POU6F2	0	.	GRCh38	chr7	39339999	39339999	+	Missense_Mutation	SNP	C	C	T	rs201672868		KELLY_S5	NORMAL	C	C																c.869C>T	p.Pro290Leu	p.P290L	ENST00000403058	6/11	51	18	33				POU6F2,missense_variant,p.Pro290Leu,ENST00000518318,NM_001166018.1;POU6F2,missense_variant,p.Pro282Leu,ENST00000559001,;POU6F2,missense_variant,p.Pro290Leu,ENST00000403058,NM_007252.3;POU6F2,missense_variant,p.Pro282Leu,ENST00000524147,;POU6F2,missense_variant,p.Pro282Leu,ENST00000520104,;POU6F2,non_coding_transcript_exon_variant,,ENST00000517348,;	T	ENSG00000106536	ENST00000403058	Transcript
ZMIZ2	0	.	GRCh38	chr7	44765519	44765520	+	Frame_Shift_Ins	INS	-	-	C	rs769296526		KELLY_S5	NORMAL	-	-																c.2187dupC	p.Phe730LeufsTer30	p.F730Lfs*30	ENST00000309315	16/19	379	313	66				ZMIZ2,frameshift_variant,p.Phe730LeufsTer30,ENST00000309315,NM_031449.3;ZMIZ2,frameshift_variant,p.Phe730LeufsTer30,ENST00000441627,;ZMIZ2,frameshift_variant,p.Phe698LeufsTer30,ENST00000433667,;ZMIZ2,frameshift_variant,p.Phe672LeufsTer30,ENST00000413916,NM_001300959.1;ZMIZ2,frameshift_variant,p.Phe704LeufsTer30,ENST00000265346,NM_174929.2;ZMIZ2,frameshift_variant,p.Phe733LeufsTer30,ENST0000061542…	C	ENSG00000122515	ENST00000309315	Transcript
NACAD	0	.	GRCh38	chr7	45084061	45084061	+	Missense_Mutation	SNP	A	A	G	rs111887226		KELLY_S5	NORMAL	A	A																c.2119T>C	p.Ser707Pro	p.S707P	ENST00000490531	2/8	11	7	4				NACAD,missense_variant,p.Ser707Pro,ENST00000490531,NM_001146334.1;NACAD,upstream_gene_variant,,ENST00000460409,;	G	ENSG00000136274	ENST00000490531	Transcript
NACAD	0	.	GRCh38	chr7	45084181	45084181	+	Missense_Mutation	SNP	A	A	G	rs113544772		KELLY_S5	NORMAL	A	A																c.1999T>C	p.Ser667Pro	p.S667P	ENST00000490531	2/8	14	5	9				NACAD,missense_variant,p.Ser667Pro,ENST00000490531,NM_001146334.1;NACAD,upstream_gene_variant,,ENST00000460409,;	G	ENSG00000136274	ENST00000490531	Transcript
NACAD	0	.	GRCh38	chr7	45084307	45084307	+	Missense_Mutation	SNP	T	T	G	rs61740887		KELLY_S5	NORMAL	T	T																c.1873A>C	p.Ile625Leu	p.I625L	ENST00000490531	2/8	296	206	90				NACAD,missense_variant,p.Ile625Leu,ENST00000490531,NM_001146334.1;NACAD,upstream_gene_variant,,ENST00000460409,;	G	ENSG00000136274	ENST00000490531	Transcript
ADCY1	0	.	GRCh38	chr7	45708350	45708350	+	Missense_Mutation	SNP	G	G	T	novel		KELLY_S5	NORMAL	G	G																c.2818G>T	p.Ala940Ser	p.A940S	ENST00000297323	18/20	214	60	154				ADCY1,missense_variant,p.Ala940Ser,ENST00000297323,NM_021116.2;	T	ENSG00000164742	ENST00000297323	Transcript
PKD1L1	0	.	GRCh38	chr7	47840546	47840546	+	Missense_Mutation	SNP	C	C	T	rs116988549		KELLY_S5	NORMAL	C	C																c.5467G>A	p.Asp1823Asn	p.D1823N	ENST00000289672	35/57	303	211	92				PKD1L1,missense_variant,p.Asp1823Asn,ENST00000289672,NM_138295.3;HUS1,intron_variant,,ENST00000436444,;	T	ENSG00000158683	ENST00000289672	Transcript
TYW1B	0	.	GRCh38	chr7	72728896	72728896	+	Nonsense_Mutation	SNP	C	T	T	rs3015858		KELLY_S5	NORMAL	C	C																c.1118G>A	p.Trp373Ter	p.W373*	ENST00000620995	9/14	471	2	469				TYW1B,stop_gained,p.Trp373Ter,ENST00000620995,NM_001145440.2;TYW1B,stop_gained,p.Trp211Ter,ENST00000612372,;TYW1B,stop_gained,p.Trp308Ter,ENST00000610600,;	T	ENSG00000277149	ENST00000620995	Transcript
TYW1B	0	.	GRCh38	chr7	72728899	72728899	+	Missense_Mutation	SNP	A	C	C	rs117110249		KELLY_S5	NORMAL	A	A																c.1115T>G	p.Leu372Trp	p.L372W	ENST00000620995	9/14	465	0	465				TYW1B,missense_variant,p.Leu372Trp,ENST00000620995,NM_001145440.2;TYW1B,missense_variant,p.Leu210Trp,ENST00000612372,;TYW1B,missense_variant,p.Leu307Trp,ENST00000610600,;	C	ENSG00000277149	ENST00000620995	Transcript
TYW1B	0	.	GRCh38	chr7	72744551	72744552	+	Frame_Shift_Ins	INS	-	A	A	novel		KELLY_S5	NORMAL	-	-																c.1014dupT	p.Glu339Ter	p.E339*	ENST00000620995	8/14	659	0	659				TYW1B,frameshift_variant,p.Glu339Ter,ENST00000620995,NM_001145440.2;TYW1B,frameshift_variant,p.Glu177Ter,ENST00000612372,;TYW1B,frameshift_variant,p.Glu274Ter,ENST00000610600,;	A	ENSG00000277149	ENST00000620995	Transcript
GTF2IRD2	0	.	GRCh38	chr7	74797024	74797024	+	Missense_Mutation	SNP	G	T	T	rs142434912		KELLY_S5	NORMAL	G	G																c.2488c>A	p.Gln830Lys	p.Q830K	ENST00000451013	16/16	81	0	81				GTF2IRD2,missense_variant,p.Gln830Lys,ENST00000451013,NM_173537.3;GTF2IRD2,downstream_gene_variant,,ENST00000625377,;GTF2IRD2,downstream_gene_variant,,ENST00000610955,;	T	ENSG00000196275	ENST00000451013	Transcript
GTF2IRD2	0	.	GRCh38	chr7	74797697	74797697	+	Missense_Mutation	SNP	G	C	C	rs707394		KELLY_S5	NORMAL	G	G																c.1815c>G	p.Asn605Lys	p.N605K	ENST00000451013	16/16	392	0	390				GTF2IRD2,missense_variant,p.Asn605Lys,ENST00000451013,NM_173537.3;GTF2IRD2,downstream_gene_variant,,ENST00000625377,;GTF2IRD2,downstream_gene_variant,,ENST00000610955,;	C	ENSG00000196275	ENST00000451013	Transcript
GTF2IRD2	0	.	GRCh38	chr7	74798013	74798013	+	Missense_Mutation	SNP	G	A	A	rs200619072		KELLY_S5	NORMAL	G	G																c.1499c>T	p.Ser500Leu	p.S500L	ENST00000451013	16/16	49	0	49				GTF2IRD2,missense_variant,p.Ser500Leu,ENST00000451013,NM_173537.3;GTF2IRD2,downstream_gene_variant,,ENST00000625377,;GTF2IRD2,downstream_gene_variant,,ENST00000610955,;	A	ENSG00000196275	ENST00000451013	Transcript
RCC1L	0	.	GRCh38	chr7	75073650	75073650	+	Missense_Mutation	SNP	C	C	T	rs6955671		KELLY_S5	NORMAL	C	C																c.88G>A	p.Gly30Arg	p.G30R	ENST00000610322	1/11	139	40	99				RCC1L,missense_variant,p.Gly30Arg,ENST00000614461,NM_148842.2;RCC1L,missense_variant,p.Gly30Arg,ENST00000610322,NM_030798.4;RCC1L,missense_variant,p.Gly30Arg,ENST00000618035,NM_001281441.1;RCC1L,intron_variant,,ENST00000615250,;RCC1L,non_coding_transcript_exon_variant,,ENST00000616051,;	T	ENSG00000274523	ENST00000610322	Transcript
SPDYE5	0	.	GRCh38	chr7	75501512	75501512	+	Missense_Mutation	SNP	G	G	C	rs62477724		KELLY_S5	NORMAL	G	G																c.906G>C	p.Lys302Asn	p.K302N	ENST00000625065	6/8	679	275	404				SPDYE5,missense_variant,p.Lys302Asn,ENST00000625065,NM_001306141.1;SPDYE5,missense_variant,p.Lys302Asn,ENST00000455862,;SPDYE5,intron_variant,,ENST00000624640,;PMS2P3,downstream_gene_variant,,ENST00000529061,;	C	ENSG00000170092	ENST00000625065	Transcript
SRRM3	0	.	GRCh38	chr7	76281661	76281661	+	Missense_Mutation	SNP	G	G	T	novel		KELLY_S5	NORMAL	G	G																c.1229g>T	p.Arg410Leu	p.R410L	ENST00000611745	12/15	13	11	2				SRRM3,missense_variant,p.Arg410Leu,ENST00000611745,NM_001291831.1,NM_001110199.2;SRRM3,downstream_gene_variant,,ENST00000479284,;SRRM3,upstream_gene_variant,,ENST00000612155,;	T	ENSG00000177679	ENST00000611745	Transcript
SEMA3E	0	.	GRCh38	chr7	83367812	83367812	+	Missense_Mutation	SNP	C	C	A	rs142204796		KELLY_S5	NORMAL	C	C																c.2102G>T	p.Ser701Ile	p.S701I	ENST00000307792	17/17	619	231	388				SEMA3E,missense_variant,p.Ser701Ile,ENST00000307792,NM_012431.2;SEMA3E,missense_variant,p.Ser641Ile,ENST00000427262,NM_001178129.1;	A	ENSG00000170381	ENST00000307792	Transcript
CROT	0	.	GRCh38	chr7	87375892	87375892	+	Missense_Mutation	SNP	G	G	A	rs138191847		KELLY_S5	NORMAL	G	G																c.899G>A	p.Ser300Asn	p.S300N	ENST00000419147	10/19	379	164	215				CROT,missense_variant,p.Ser272Asn,ENST00000331536,NM_021151.3;CROT,missense_variant,p.Ser300Asn,ENST00000419147,NM_001143935.1;CROT,missense_variant,p.Ser272Asn,ENST00000442291,;CROT,non_coding_transcript_exon_variant,,ENST00000479014,;CROT,downstream_gene_variant,,ENST00000469785,;	A	ENSG00000005469	ENST00000419147	Transcript
DBF4	0	.	GRCh38	chr7	87907873	87907873	+	Missense_Mutation	SNP	A	A	G	rs61747462		KELLY_S5	NORMAL	A	A																c.1735A>G	p.Lys579Glu	p.K579E	ENST00000265728	12/12	425	300	124				DBF4,missense_variant,p.Lys579Glu,ENST00000265728,NM_001318062.1,NM_001318061.1,NM_006716.3,NM_001318060.1;DBF4,3_prime_UTR_variant,,ENST00000413643,;DBF4,3_prime_UTR_variant,,ENST00000431138,;DBF4,downstream_gene_variant,,ENST00000430279,;DBF4,downstream_gene_variant,,ENST00000498144,;	G	ENSG00000006634	ENST00000265728	Transcript
ASNS	0	.	GRCh38	chr7	97853172	97853172	+	Missense_Mutation	SNP	G	G	A	rs61733327		KELLY_S5	NORMAL	G	G																c.1364C>T	p.Ser455Phe	p.S455F	ENST00000175506	13/14	316	118	198				ASNS,missense_variant,p.Ser455Phe,ENST00000175506,NM_183356.3;ASNS,missense_variant,p.Ser455Phe,ENST00000394309,NM_133436.3;ASNS,missense_variant,p.Ser455Phe,ENST00000394308,NM_001673.4;ASNS,missense_variant,p.Ser434Phe,ENST00000422745,;ASNS,missense_variant,p.Ser434Phe,ENST00000444334,NM_001178075.1;ASNS,missense_variant,p.Ser372Phe,ENST00000437628,NM_001178077.1;ASNS,missense_variant,p.Ser372Ph…	A	ENSG00000070669	ENST00000175506	Transcript
ZNF789	0	.	GRCh38	chr7	99486653	99486653	+	Missense_Mutation	SNP	A	A	G	rs200026559		KELLY_S5	NORMAL	A	A																c.443A>G	p.Asp148Gly	p.D148G	ENST00000331410	5/5	639	434	205				ZNF789,missense_variant,p.Asp148Gly,ENST00000331410,NM_213603.2;ZNF789,3_prime_UTR_variant,,ENST00000448667,;ZNF789,intron_variant,,ENST00000493485,;ZNF789,downstream_gene_variant,,ENST00000483089,;ZNF789,downstream_gene_variant,,ENST00000379724,NM_001013258.1;ZNF394,non_coding_transcript_exon_variant,,ENST00000462024,;ZNF789,intron_variant,,ENST00000494186,;ZNF789,downstream_gene_variant,,ENST00…	G	ENSG00000198556	ENST00000331410	Transcript
ZAN	0	.	GRCh38	chr7	100773851	100773851	+	Missense_Mutation	SNP	A	G	G	rs78193191		KELLY_S5	NORMAL	A	A																c.5765A>G	p.His1922Arg	p.H1922R	ENST00000613979	31/48	69	0	69				ZAN,missense_variant,p.His1922Arg,ENST00000613979,NM_003386.2;ZAN,missense_variant,p.His1922Arg,ENST00000618565,;ZAN,missense_variant,p.His1922Arg,ENST00000620596,NM_173059.2;ZAN,missense_variant,p.His1922Arg,ENST00000546292,;ZAN,missense_variant,p.His1922Arg,ENST00000542585,;ZAN,missense_variant,p.His1922Arg,ENST00000538115,;ZAN,missense_variant,p.His1922Arg,ENST00000546213,;ZAN,non_coding_trans…	G	ENSG00000146839	ENST00000613979	Transcript
ZAN	0	.	GRCh38	chr7	100773854	100773854	+	Frame_Shift_Del	DEL	G	-	-	novel		KELLY_S5	NORMAL	G	G																c.5768delG	p.Cys1923PhefsTer18	p.C1923Ffs*18	ENST00000613979	31/48	63	0	63				ZAN,frameshift_variant,p.Cys1923PhefsTer18,ENST00000613979,NM_003386.2;ZAN,frameshift_variant,p.Cys1923PhefsTer18,ENST00000618565,;ZAN,frameshift_variant,p.Cys1923PhefsTer18,ENST00000620596,NM_173059.2;ZAN,frameshift_variant,p.Cys1923PhefsTer18,ENST00000546292,;ZAN,frameshift_variant,p.Cys1923PhefsTer18,ENST00000542585,;ZAN,frameshift_variant,p.Cys1923PhefsTer18,ENST00000538115,;ZAN,frameshift_va…	-	ENSG00000146839	ENST00000613979	Transcript
MUC3A	0	.	GRCh38	chr7	100951933	100951933	+	Missense_Mutation	SNP	G	G	T	rs73163748		KELLY_S5	NORMAL	G	G																c.154G>T	p.Asp52Tyr	p.D52Y	ENST00000379458	2/12	109	87	22				MUC3A,missense_variant,p.Asp52Tyr,ENST00000379458,NM_005960.1;MUC3A,missense_variant,p.Asp52Tyr,ENST00000483366,;	T	ENSG00000169894	ENST00000379458	Transcript
MUC3A	0	.	GRCh38	chr7	100951943	100951943	+	Missense_Mutation	SNP	G	G	A	rs73163749		KELLY_S5	NORMAL	G	G																c.164G>A	p.Gly55Glu	p.G55E	ENST00000379458	2/12	115	90	25				MUC3A,missense_variant,p.Gly55Glu,ENST00000379458,NM_005960.1;MUC3A,missense_variant,p.Gly55Glu,ENST00000483366,;	A	ENSG00000169894	ENST00000379458	Transcript
MUC3A	0	.	GRCh38	chr7	100951952	100951952	+	Missense_Mutation	SNP	T	T	A	rs73163750		KELLY_S5	NORMAL	T	T																c.173T>A	p.Leu58His	p.L58H	ENST00000379458	2/12	117	89	28				MUC3A,missense_variant,p.Leu58His,ENST00000379458,NM_005960.1;MUC3A,missense_variant,p.Leu58His,ENST00000483366,;	A	ENSG00000169894	ENST00000379458	Transcript
MUC3A	0	.	GRCh38	chr7	100952057	100952057	+	Missense_Mutation	SNP	A	A	G	rs77036391		KELLY_S5	NORMAL	A	A																c.278A>G	p.Asn93Ser	p.N93S	ENST00000379458	2/12	313	174	139				MUC3A,missense_variant,p.Asn93Ser,ENST00000379458,NM_005960.1;MUC3A,missense_variant,p.Asn93Ser,ENST00000483366,;	G	ENSG00000169894	ENST00000379458	Transcript
MUC3A	0	.	GRCh38	chr7	100952063	100952063	+	Missense_Mutation	SNP	C	C	T	rs78164286		KELLY_S5	NORMAL	C	C																c.284C>T	p.Pro95Leu	p.P95L	ENST00000379458	2/12	326	185	141				MUC3A,missense_variant,p.Pro95Leu,ENST00000379458,NM_005960.1;MUC3A,missense_variant,p.Pro95Leu,ENST00000483366,;	T	ENSG00000169894	ENST00000379458	Transcript
MUC3A	0	.	GRCh38	chr7	100952147	100952147	+	Missense_Mutation	SNP	C	C	T	rs73714227		KELLY_S5	NORMAL	C	C																c.368C>T	p.Ser123Leu	p.S123L	ENST00000379458	2/12	423	233	190				MUC3A,missense_variant,p.Ser123Leu,ENST00000379458,NM_005960.1;MUC3A,missense_variant,p.Ser123Leu,ENST00000483366,;	T	ENSG00000169894	ENST00000379458	Transcript
MUC3A	0	.	GRCh38	chr7	100952233	100952233	+	Missense_Mutation	SNP	G	G	A	rs74193966		KELLY_S5	NORMAL	G	G																c.454G>A	p.Ala152Thr	p.A152T	ENST00000379458	2/12	292	158	133				MUC3A,missense_variant,p.Ala152Thr,ENST00000379458,NM_005960.1;MUC3A,missense_variant,p.Ala152Thr,ENST00000483366,;	A	ENSG00000169894	ENST00000379458	Transcript
MUC3A	0	.	GRCh38	chr7	100952254	100952254	+	Missense_Mutation	SNP	T	T	C	rs78007565		KELLY_S5	NORMAL	T	T																c.475T>C	p.Ser159Pro	p.S159P	ENST00000379458	2/12	263	147	116				MUC3A,missense_variant,p.Ser159Pro,ENST00000379458,NM_005960.1;MUC3A,missense_variant,p.Ser159Pro,ENST00000483366,;	C	ENSG00000169894	ENST00000379458	Transcript
MUC3A	0	.	GRCh38	chr7	100952295	100952295	+	Missense_Mutation	SNP	T	T	G	rs73714229		KELLY_S5	NORMAL	T	T																c.516T>G	p.Ser172Arg	p.S172R	ENST00000379458	2/12	286	171	115				MUC3A,missense_variant,p.Ser172Arg,ENST00000379458,NM_005960.1;MUC3A,missense_variant,p.Ser172Arg,ENST00000483366,;	G	ENSG00000169894	ENST00000379458	Transcript
MUC3A	0	.	GRCh38	chr7	100952302	100952302	+	Missense_Mutation	SNP	T	T	C	rs73714230		KELLY_S5	NORMAL	T	T																c.523T>C	p.Ser175Pro	p.S175P	ENST00000379458	2/12	274	166	108				MUC3A,missense_variant,p.Ser175Pro,ENST00000379458,NM_005960.1;MUC3A,missense_variant,p.Ser175Pro,ENST00000483366,;	C	ENSG00000169894	ENST00000379458	Transcript
MUC3A	0	.	GRCh38	chr7	100952339	100952339	+	Missense_Mutation	SNP	C	C	T	rs73398717		KELLY_S5	NORMAL	C	C																c.560C>T	p.Thr187Ile	p.T187I	ENST00000379458	2/12	319	205	114				MUC3A,missense_variant,p.Thr187Ile,ENST00000379458,NM_005960.1;MUC3A,missense_variant,p.Thr187Ile,ENST00000483366,;	T	ENSG00000169894	ENST00000379458	Transcript
MUC3A	0	.	GRCh38	chr7	100952498	100952498	+	Missense_Mutation	SNP	C	C	T	rs73714233		KELLY_S5	NORMAL	C	C																c.719C>T	p.Thr240Met	p.T240M	ENST00000379458	2/12	265	177	88				MUC3A,missense_variant,p.Thr240Met,ENST00000379458,NM_005960.1;MUC3A,missense_variant,p.Thr240Met,ENST00000483366,;	T	ENSG00000169894	ENST00000379458	Transcript
MUC3A	0	.	GRCh38	chr7	100952930	100952930	+	Missense_Mutation	SNP	T	T	C	rs76035900		KELLY_S5	NORMAL	T	T																c.1151T>C	p.Met384Thr	p.M384T	ENST00000379458	2/12	269	206	63				MUC3A,missense_variant,p.Met384Thr,ENST00000379458,NM_005960.1;MUC3A,missense_variant,p.Met384Thr,ENST00000483366,;	C	ENSG00000169894	ENST00000379458	Transcript
MUC3A	0	.	GRCh38	chr7	100952931	100952931	+	Missense_Mutation	SNP	G	G	C	rs146166922		KELLY_S5	NORMAL	G	G																c.1152G>C	p.Met384Ile	p.M384I	ENST00000379458	2/12	261	198	63				MUC3A,missense_variant,p.Met384Ile,ENST00000379458,NM_005960.1;MUC3A,missense_variant,p.Met384Ile,ENST00000483366,;	C	ENSG00000169894	ENST00000379458	Transcript
MUC3A	0	.	GRCh38	chr7	100952962	100952962	+	Missense_Mutation	SNP	T	T	A	rs80036331		KELLY_S5	NORMAL	T	T																c.1183T>A	p.Ser395Thr	p.S395T	ENST00000379458	2/12	250	190	59				MUC3A,missense_variant,p.Ser395Thr,ENST00000379458,NM_005960.1;MUC3A,missense_variant,p.Ser395Thr,ENST00000483366,;	A	ENSG00000169894	ENST00000379458	Transcript
MUC3A	0	.	GRCh38	chr7	100953370	100953370	+	Missense_Mutation	SNP	G	A	A	novel		KELLY_S5	NORMAL	G	G																c.1591G>A	p.Ala531Thr	p.A531T	ENST00000379458	2/12	229	34	195				MUC3A,missense_variant,p.Ala531Thr,ENST00000379458,NM_005960.1;MUC3A,missense_variant,p.Ala531Thr,ENST00000483366,;MUC3A,upstream_gene_variant,,ENST00000414964,;	A	ENSG00000169894	ENST00000379458	Transcript
MUC3A	0	.	GRCh38	chr7	100953371	100953371	+	Missense_Mutation	SNP	C	G	G	novel		KELLY_S5	NORMAL	C	C																c.1592C>G	p.Ala531Gly	p.A531G	ENST00000379458	2/12	228	0	192				MUC3A,missense_variant,p.Ala531Gly,ENST00000379458,NM_005960.1;MUC3A,missense_variant,p.Ala531Gly,ENST00000483366,;MUC3A,upstream_gene_variant,,ENST00000414964,;	G	ENSG00000169894	ENST00000379458	Transcript
MUC3A	0	.	GRCh38	chr7	100953551	100953551	+	Missense_Mutation	SNP	C	C	T	novel		KELLY_S5	NORMAL	C	C																c.1772C>T	p.Ala591Val	p.A591V	ENST00000379458	2/12	244	170	74				MUC3A,missense_variant,p.Ala591Val,ENST00000379458,NM_005960.1;MUC3A,missense_variant,p.Ala591Val,ENST00000483366,;MUC3A,upstream_gene_variant,,ENST00000414964,;	T	ENSG00000169894	ENST00000379458	Transcript
MUC3A	0	.	GRCh38	chr7	100954331	100954331	+	Missense_Mutation	SNP	A	G	G	novel		KELLY_S5	NORMAL	A	A																c.2552A>G	p.Asn851Ser	p.N851S	ENST00000379458	2/12	303	2	299				MUC3A,missense_variant,p.Asn851Ser,ENST00000379458,NM_005960.1;MUC3A,missense_variant,p.Asn851Ser,ENST00000483366,;MUC3A,upstream_gene_variant,,ENST00000414964,;	G	ENSG00000169894	ENST00000379458	Transcript
MUC3A	0	.	GRCh38	chr7	100954432	100954433	+	Frame_Shift_Ins	INS	-	-	A	novel		KELLY_S5	NORMAL	-	-																c.2653_2654insA	p.Gly885GlufsTer9	p.G885Efs*9	ENST00000379458	2/12	213	164	49				MUC3A,frameshift_variant,p.Gly885GlufsTer9,ENST00000379458,NM_005960.1;MUC3A,frameshift_variant,p.Gly885GlufsTer9,ENST00000483366,;MUC3A,upstream_gene_variant,,ENST00000414964,;	A	ENSG00000169894	ENST00000379458	Transcript
MUC3A	0	.	GRCh38	chr7	100954435	100954435	+	Frame_Shift_Del	DEL	G	G	-	novel		KELLY_S5	NORMAL	G	G																c.2657delG	p.Gly886AspfsTer16	p.G886Dfs*16	ENST00000379458	2/12	211	161	50				MUC3A,frameshift_variant,p.Gly886AspfsTer16,ENST00000379458,NM_005960.1;MUC3A,frameshift_variant,p.Gly886AspfsTer16,ENST00000483366,;MUC3A,upstream_gene_variant,,ENST00000414964,;	-	ENSG00000169894	ENST00000379458	Transcript
MUC3A	0	.	GRCh38	chr7	100955893	100955893	+	Missense_Mutation	SNP	T	T	A	novel		KELLY_S5	NORMAL	T	T																c.4114T>A	p.Phe1372Ile	p.F1372I	ENST00000379458	2/12	320	240	80				MUC3A,missense_variant,p.Phe1372Ile,ENST00000379458,NM_005960.1;MUC3A,missense_variant,p.Phe1372Ile,ENST00000483366,;MUC3A,upstream_gene_variant,,ENST00000414964,;	A	ENSG00000169894	ENST00000379458	Transcript
MUC3A	0	.	GRCh38	chr7	100955962	100955962	+	Missense_Mutation	SNP	G	G	A	novel		KELLY_S5	NORMAL	G	G																c.4183G>A	p.Asp1395Asn	p.D1395N	ENST00000379458	2/12	345	248	97				MUC3A,missense_variant,p.Asp1395Asn,ENST00000379458,NM_005960.1;MUC3A,missense_variant,p.Asp1395Asn,ENST00000483366,;MUC3A,upstream_gene_variant,,ENST00000414964,;	A	ENSG00000169894	ENST00000379458	Transcript
MUC3A	0	.	GRCh38	chr7	100955968	100955968	+	Missense_Mutation	SNP	A	A	G	novel		KELLY_S5	NORMAL	A	A																c.4189A>G	p.Met1397Val	p.M1397V	ENST00000379458	2/12	335	244	91				MUC3A,missense_variant,p.Met1397Val,ENST00000379458,NM_005960.1;MUC3A,missense_variant,p.Met1397Val,ENST00000483366,;MUC3A,upstream_gene_variant,,ENST00000414964,;	G	ENSG00000169894	ENST00000379458	Transcript
MUC3A	0	.	GRCh38	chr7	100955981	100955981	+	Missense_Mutation	SNP	G	G	C	novel		KELLY_S5	NORMAL	G	G																c.4202G>C	p.Arg1401Thr	p.R1401T	ENST00000379458	2/12	307	232	75				MUC3A,missense_variant,p.Arg1401Thr,ENST00000379458,NM_005960.1;MUC3A,missense_variant,p.Arg1401Thr,ENST00000483366,;MUC3A,upstream_gene_variant,,ENST00000414964,;	C	ENSG00000169894	ENST00000379458	Transcript
MUC3A	0	.	GRCh38	chr7	100956292	100956292	+	Missense_Mutation	SNP	G	G	A	novel		KELLY_S5	NORMAL	G	G																c.4513G>A	p.Ala1505Thr	p.A1505T	ENST00000379458	2/12	184	132	52				MUC3A,missense_variant,p.Ala1505Thr,ENST00000379458,NM_005960.1;MUC3A,missense_variant,p.Ala1505Thr,ENST00000483366,;MUC3A,upstream_gene_variant,,ENST00000414964,;	A	ENSG00000169894	ENST00000379458	Transcript
MUC3A	0	.	GRCh38	chr7	100956320	100956320	+	Missense_Mutation	SNP	A	A	T	novel		KELLY_S5	NORMAL	A	A																c.4541A>T	p.Asn1514Ile	p.N1514I	ENST00000379458	2/12	190	115	75				MUC3A,missense_variant,p.Asn1514Ile,ENST00000379458,NM_005960.1;MUC3A,missense_variant,p.Asn1514Ile,ENST00000483366,;MUC3A,upstream_gene_variant,,ENST00000414964,;	T	ENSG00000169894	ENST00000379458	Transcript
MUC3A	0	.	GRCh38	chr7	100956382	100956382	+	Missense_Mutation	SNP	A	A	G	novel		KELLY_S5	NORMAL	A	A																c.4603a>G	p.Ile1535Val	p.I1535V	ENST00000379458	2/12	287	192	95				MUC3A,missense_variant,p.Ile1535Val,ENST00000379458,NM_005960.1;MUC3A,missense_variant,p.Ile1535Val,ENST00000483366,;MUC3A,upstream_gene_variant,,ENST00000414964,;	G	ENSG00000169894	ENST00000379458	Transcript
MUC3A	0	.	GRCh38	chr7	100956404	100956404	+	Missense_Mutation	SNP	C	C	A	novel		KELLY_S5	NORMAL	C	C																c.4625c>A	p.Pro1542His	p.P1542H	ENST00000379458	2/12	309	199	110				MUC3A,missense_variant,p.Pro1542His,ENST00000379458,NM_005960.1;MUC3A,missense_variant,p.Pro1542His,ENST00000483366,;MUC3A,upstream_gene_variant,,ENST00000414964,;	A	ENSG00000169894	ENST00000379458	Transcript
MUC3A	0	.	GRCh38	chr7	100956464	100956464	+	Missense_Mutation	SNP	T	T	G	novel		KELLY_S5	NORMAL	T	T																c.4685T>G	p.Met1562Arg	p.M1562R	ENST00000379458	2/12	453	277	176				MUC3A,missense_variant,p.Met1562Arg,ENST00000379458,NM_005960.1;MUC3A,missense_variant,p.Met1562Arg,ENST00000483366,;MUC3A,upstream_gene_variant,,ENST00000414964,;	G	ENSG00000169894	ENST00000379458	Transcript
MUC3A	0	.	GRCh38	chr7	100956476	100956476	+	Missense_Mutation	SNP	C	C	G	novel		KELLY_S5	NORMAL	C	C																c.4697C>G	p.Thr1566Ser	p.T1566S	ENST00000379458	2/12	467	305	162				MUC3A,missense_variant,p.Thr1566Ser,ENST00000379458,NM_005960.1;MUC3A,missense_variant,p.Thr1566Ser,ENST00000483366,;MUC3A,upstream_gene_variant,,ENST00000414964,;	G	ENSG00000169894	ENST00000379458	Transcript
MUC3A	0	.	GRCh38	chr7	100956478	100956478	+	Missense_Mutation	SNP	G	G	C	novel		KELLY_S5	NORMAL	G	G																c.4699G>C	p.Val1567Leu	p.V1567L	ENST00000379458	2/12	470	308	162				MUC3A,missense_variant,p.Val1567Leu,ENST00000379458,NM_005960.1;MUC3A,missense_variant,p.Val1567Leu,ENST00000483366,;MUC3A,upstream_gene_variant,,ENST00000414964,;	C	ENSG00000169894	ENST00000379458	Transcript
MUC3A	0	.	GRCh38	chr7	100956488	100956488	+	Missense_Mutation	SNP	G	G	A	novel		KELLY_S5	NORMAL	G	G																c.4709G>A	p.Gly1570Asp	p.G1570D	ENST00000379458	2/12	479	303	176				MUC3A,missense_variant,p.Gly1570Asp,ENST00000379458,NM_005960.1;MUC3A,missense_variant,p.Gly1570Asp,ENST00000483366,;MUC3A,upstream_gene_variant,,ENST00000414964,;	A	ENSG00000169894	ENST00000379458	Transcript
MUC3A	0	.	GRCh38	chr7	100956539	100956539	+	Missense_Mutation	SNP	G	G	C	novel		KELLY_S5	NORMAL	G	G																c.4760G>C	p.Ser1587Thr	p.S1587T	ENST00000379458	2/12	573	342	231				MUC3A,missense_variant,p.Ser1587Thr,ENST00000379458,NM_005960.1;MUC3A,missense_variant,p.Ser1587Thr,ENST00000483366,;MUC3A,upstream_gene_variant,,ENST00000414964,;	C	ENSG00000169894	ENST00000379458	Transcript
MUC3A	0	.	GRCh38	chr7	100956697	100956697	+	Missense_Mutation	SNP	C	C	T	novel		KELLY_S5	NORMAL	C	C																c.4918C>T	p.Pro1640Ser	p.P1640S	ENST00000379458	2/12	331	158	173				MUC3A,missense_variant,p.Pro1640Ser,ENST00000379458,NM_005960.1;MUC3A,missense_variant,p.Pro1640Ser,ENST00000483366,;MUC3A,upstream_gene_variant,,ENST00000414964,;	T	ENSG00000169894	ENST00000379458	Transcript
MUC3A	0	.	GRCh38	chr7	100956991	100956991	+	Missense_Mutation	SNP	A	A	G	novel		KELLY_S5	NORMAL	A	A																c.5212A>G	p.Lys1738Glu	p.K1738E	ENST00000379458	2/12	313	209	104				MUC3A,missense_variant,p.Lys1738Glu,ENST00000379458,NM_005960.1;MUC3A,missense_variant,p.Lys1738Glu,ENST00000483366,;MUC3A,upstream_gene_variant,,ENST00000414964,;	G	ENSG00000169894	ENST00000379458	Transcript
MUC3A	0	.	GRCh38	chr7	100956998	100956998	+	Missense_Mutation	SNP	C	C	A	novel		KELLY_S5	NORMAL	C	C																c.5219C>A	p.Thr1740Asn	p.T1740N	ENST00000379458	2/12	329	225	104				MUC3A,missense_variant,p.Thr1740Asn,ENST00000379458,NM_005960.1;MUC3A,missense_variant,p.Thr1740Asn,ENST00000483366,;MUC3A,upstream_gene_variant,,ENST00000414964,;	A	ENSG00000169894	ENST00000379458	Transcript
MUC3A	0	.	GRCh38	chr7	100957015	100957015	+	Missense_Mutation	SNP	T	T	C	novel		KELLY_S5	NORMAL	T	T																c.5236T>C	p.Ser1746Pro	p.S1746P	ENST00000379458	2/12	337	235	102				MUC3A,missense_variant,p.Ser1746Pro,ENST00000379458,NM_005960.1;MUC3A,missense_variant,p.Ser1746Pro,ENST00000483366,;MUC3A,upstream_gene_variant,,ENST00000414964,;	C	ENSG00000169894	ENST00000379458	Transcript
MUC3A	0	.	GRCh38	chr7	100957078	100957078	+	Missense_Mutation	SNP	A	A	G	novel		KELLY_S5	NORMAL	A	A																c.5299A>G	p.Ile1767Val	p.I1767V	ENST00000379458	2/12	281	213	68				MUC3A,missense_variant,p.Ile1767Val,ENST00000379458,NM_005960.1;MUC3A,missense_variant,p.Ile1767Val,ENST00000483366,;MUC3A,upstream_gene_variant,,ENST00000414964,;	G	ENSG00000169894	ENST00000379458	Transcript
MUC3A	0	.	GRCh38	chr7	100957181	100957181	+	Missense_Mutation	SNP	C	C	T	novel		KELLY_S5	NORMAL	C	C																c.5402C>T	p.Thr1801Met	p.T1801M	ENST00000379458	2/12	294	226	68				MUC3A,missense_variant,p.Thr1801Met,ENST00000379458,NM_005960.1;MUC3A,missense_variant,p.Thr1801Met,ENST00000483366,;MUC3A,upstream_gene_variant,,ENST00000414964,;	T	ENSG00000169894	ENST00000379458	Transcript
MUC3A	0	.	GRCh38	chr7	100957183	100957183	+	Missense_Mutation	SNP	C	C	A	novel		KELLY_S5	NORMAL	C	C																c.5404C>A	p.Pro1802Thr	p.P1802T	ENST00000379458	2/12	302	233	69				MUC3A,missense_variant,p.Pro1802Thr,ENST00000379458,NM_005960.1;MUC3A,missense_variant,p.Pro1802Thr,ENST00000483366,;MUC3A,upstream_gene_variant,,ENST00000414964,;	A	ENSG00000169894	ENST00000379458	Transcript
MUC3A	0	.	GRCh38	chr7	100957207	100957207	+	Missense_Mutation	SNP	A	A	G	novel		KELLY_S5	NORMAL	A	A																c.5428A>G	p.Thr1810Ala	p.T1810A	ENST00000379458	2/12	329	246	83				MUC3A,missense_variant,p.Thr1810Ala,ENST00000379458,NM_005960.1;MUC3A,missense_variant,p.Thr1810Ala,ENST00000483366,;MUC3A,upstream_gene_variant,,ENST00000414964,;	G	ENSG00000169894	ENST00000379458	Transcript
MUC3A	0	.	GRCh38	chr7	100957214	100957214	+	Missense_Mutation	SNP	G	G	A	novel		KELLY_S5	NORMAL	G	G																c.5435G>A	p.Gly1812Asp	p.G1812D	ENST00000379458	2/12	344	253	91				MUC3A,missense_variant,p.Gly1812Asp,ENST00000379458,NM_005960.1;MUC3A,missense_variant,p.Gly1812Asp,ENST00000483366,;MUC3A,upstream_gene_variant,,ENST00000414964,;	A	ENSG00000169894	ENST00000379458	Transcript
MUC3A	0	.	GRCh38	chr7	100957253	100957253	+	Missense_Mutation	SNP	C	C	T	novel		KELLY_S5	NORMAL	C	C																c.5474C>T	p.Thr1825Ile	p.T1825I	ENST00000379458	2/12	395	301	94				MUC3A,missense_variant,p.Thr1825Ile,ENST00000379458,NM_005960.1;MUC3A,missense_variant,p.Thr1825Ile,ENST00000483366,;MUC3A,upstream_gene_variant,,ENST00000414964,;	T	ENSG00000169894	ENST00000379458	Transcript
MUC3A	0	.	GRCh38	chr7	100958000	100958000	+	Missense_Mutation	SNP	T	C	C	novel		KELLY_S5	NORMAL	T	T																c.6221T>C	p.Leu2074Pro	p.L2074P	ENST00000379458	2/12	1716	284	1432				MUC3A,missense_variant,p.Leu2074Pro,ENST00000379458,NM_005960.1;MUC3A,missense_variant,p.Leu2074Pro,ENST00000483366,;MUC3A,missense_variant,p.Leu13Pro,ENST00000414964,;	C	ENSG00000169894	ENST00000379458	Transcript
MUC3A	0	.	GRCh38	chr7	100958024	100958024	+	Missense_Mutation	SNP	C	C	G	novel		KELLY_S5	NORMAL	C	C																c.6245C>G	p.Thr2082Ser	p.T2082S	ENST00000379458	2/12	1807	1268	539				MUC3A,missense_variant,p.Thr2082Ser,ENST00000379458,NM_005960.1;MUC3A,missense_variant,p.Thr2082Ser,ENST00000483366,;MUC3A,missense_variant,p.Thr21Ser,ENST00000414964,;	G	ENSG00000169894	ENST00000379458	Transcript
MUC3A	0	.	GRCh38	chr7	100958029	100958029	+	Missense_Mutation	SNP	G	G	A	novel		KELLY_S5	NORMAL	G	G																c.6250G>A	p.Glu2084Lys	p.E2084K	ENST00000379458	2/12	1756	1296	460				MUC3A,missense_variant,p.Glu2084Lys,ENST00000379458,NM_005960.1;MUC3A,missense_variant,p.Glu2084Lys,ENST00000483366,;MUC3A,missense_variant,p.Glu23Lys,ENST00000414964,;	A	ENSG00000169894	ENST00000379458	Transcript
MUC3A	0	.	GRCh38	chr7	100958135	100958136	+	Frame_Shift_Del	DEL	TG	TG	-	novel		KELLY_S5	NORMAL	TG	TG																c.6356_6357delTG	p.Met2119ThrfsTer16	p.M2119Tfs*16	ENST00000379458	2/12	1044	464	580				MUC3A,frameshift_variant,p.Met2119ThrfsTer16,ENST00000379458,NM_005960.1;MUC3A,frameshift_variant,p.Met2119ThrfsTer16,ENST00000483366,;MUC3A,frameshift_variant,p.Met58ThrfsTer16,ENST00000414964,;	-	ENSG00000169894	ENST00000379458	Transcript
MUC3A	0	.	GRCh38	chr7	100958139	100958140	+	Frame_Shift_Ins	INS	-	-	TG	novel		KELLY_S5	NORMAL	-	-																c.6361_6362insGT	p.Ser2121CysfsTer45	p.S2121Cfs*45	ENST00000379458	2/12	1054	469	585				MUC3A,frameshift_variant,p.Ser2121CysfsTer45,ENST00000379458,NM_005960.1;MUC3A,frameshift_variant,p.Ser2121CysfsTer45,ENST00000483366,;MUC3A,frameshift_variant,p.Ser60CysfsTer45,ENST00000414964,;	TG	ENSG00000169894	ENST00000379458	Transcript
MUC3A	0	.	GRCh38	chr7	100958447	100958447	+	Missense_Mutation	SNP	G	G	C	novel		KELLY_S5	NORMAL	G	G																c.6668G>C	p.Ser2223Thr	p.S2223T	ENST00000379458	2/12	1631	866	765				MUC3A,missense_variant,p.Ser2223Thr,ENST00000379458,NM_005960.1;MUC3A,missense_variant,p.Ser2223Thr,ENST00000483366,;MUC3A,missense_variant,p.Ser162Thr,ENST00000414964,;	C	ENSG00000169894	ENST00000379458	Transcript
MUC3A	0	.	GRCh38	chr7	100958491	100958491	+	Missense_Mutation	SNP	G	G	A	novel		KELLY_S5	NORMAL	G	G																c.6712G>A	p.Gly2238Ser	p.G2238S	ENST00000379458	2/12	2187	560	1627				MUC3A,missense_variant,p.Gly2238Ser,ENST00000379458,NM_005960.1;MUC3A,missense_variant,p.Gly2238Ser,ENST00000483366,;MUC3A,missense_variant,p.Gly177Ser,ENST00000414964,;	A	ENSG00000169894	ENST00000379458	Transcript
MUC3A	0	.	GRCh38	chr7	100958510	100958510	+	Missense_Mutation	SNP	C	C	G	novel		KELLY_S5	NORMAL	C	C																c.6731C>G	p.Thr2244Ser	p.T2244S	ENST00000379458	2/12	2119	855	1254				MUC3A,missense_variant,p.Thr2244Ser,ENST00000379458,NM_005960.1;MUC3A,missense_variant,p.Thr2244Ser,ENST00000483366,;MUC3A,missense_variant,p.Thr183Ser,ENST00000414964,;	G	ENSG00000169894	ENST00000379458	Transcript
MUC3A	0	.	GRCh38	chr7	100958837	100958838	+	Frame_Shift_Ins	INS	-	-	AG	rs377746492		KELLY_S5	NORMAL	-	-																c.7058_7059insAG	p.His2353GlnfsTer119	p.H2353Qfs*119	ENST00000379458	2/12	863	817	46				MUC3A,frameshift_variant,p.His2353GlnfsTer119,ENST00000379458,NM_005960.1;MUC3A,frameshift_variant,p.His2353GlnfsTer119,ENST00000483366,;RP11-395B7.2,downstream_gene_variant,,ENST00000618276,;RP11-395B7.2,downstream_gene_variant,,ENST00000610769,;MUC3A,frameshift_variant,p.His292GlnfsTer119,ENST00000414964,;	AG	ENSG00000169894	ENST00000379458	Transcript
MUC3A	0	.	GRCh38	chr7	100959436	100959436	+	Missense_Mutation	SNP	A	A	G	rs73163757		KELLY_S5	NORMAL	A	A																c.7657A>G	p.Met2553Val	p.M2553V	ENST00000379458	2/12	398	271	127				MUC3A,missense_variant,p.Met2553Val,ENST00000379458,NM_005960.1;MUC3A,missense_variant,p.Met2553Val,ENST00000483366,;RP11-395B7.2,downstream_gene_variant,,ENST00000618276,;RP11-395B7.2,downstream_gene_variant,,ENST00000610769,;MUC3A,missense_variant,p.Met492Val,ENST00000414964,;	G	ENSG00000169894	ENST00000379458	Transcript
MUC3A	0	.	GRCh38	chr7	100959437	100959437	+	Missense_Mutation	SNP	T	T	C	rs78538898		KELLY_S5	NORMAL	T	T																c.7658T>C	p.Met2553Thr	p.M2553T	ENST00000379458	2/12	396	270	126				MUC3A,missense_variant,p.Met2553Thr,ENST00000379458,NM_005960.1;MUC3A,missense_variant,p.Met2553Thr,ENST00000483366,;RP11-395B7.2,downstream_gene_variant,,ENST00000618276,;RP11-395B7.2,downstream_gene_variant,,ENST00000610769,;MUC3A,missense_variant,p.Met492Thr,ENST00000414964,;	C	ENSG00000169894	ENST00000379458	Transcript
MUC3A	0	.	GRCh38	chr7	100959449	100959449	+	Missense_Mutation	SNP	T	T	G	rs78584246		KELLY_S5	NORMAL	T	T																c.7670T>G	p.Ile2557Ser	p.I2557S	ENST00000379458	2/12	406	274	132				MUC3A,missense_variant,p.Ile2557Ser,ENST00000379458,NM_005960.1;MUC3A,missense_variant,p.Ile2557Ser,ENST00000483366,;RP11-395B7.2,downstream_gene_variant,,ENST00000618276,;RP11-395B7.2,downstream_gene_variant,,ENST00000610769,;MUC3A,missense_variant,p.Ile496Ser,ENST00000414964,;	G	ENSG00000169894	ENST00000379458	Transcript
MUC3A	0	.	GRCh38	chr7	100959517	100959517	+	Missense_Mutation	SNP	A	A	G	rs77153975		KELLY_S5	NORMAL	A	A																c.7738A>G	p.Thr2580Ala	p.T2580A	ENST00000379458	2/12	351	261	90				MUC3A,missense_variant,p.Thr2580Ala,ENST00000379458,NM_005960.1;MUC3A,missense_variant,p.Thr2580Ala,ENST00000483366,;RP11-395B7.2,downstream_gene_variant,,ENST00000618276,;RP11-395B7.2,downstream_gene_variant,,ENST00000610769,;MUC3A,missense_variant,p.Thr519Ala,ENST00000414964,;	G	ENSG00000169894	ENST00000379458	Transcript
MUC3A	0	.	GRCh38	chr7	100959533	100959533	+	Missense_Mutation	SNP	C	C	T	rs78684063		KELLY_S5	NORMAL	C	C																c.7754C>T	p.Thr2585Met	p.T2585M	ENST00000379458	2/12	355	268	87				MUC3A,missense_variant,p.Thr2585Met,ENST00000379458,NM_005960.1;MUC3A,missense_variant,p.Thr2585Met,ENST00000483366,;RP11-395B7.2,downstream_gene_variant,,ENST00000618276,;RP11-395B7.2,downstream_gene_variant,,ENST00000610769,;MUC3A,missense_variant,p.Thr524Met,ENST00000414964,;	T	ENSG00000169894	ENST00000379458	Transcript
MUC3A	0	.	GRCh38	chr7	100959563	100959563	+	Missense_Mutation	SNP	C	C	T	rs73714242		KELLY_S5	NORMAL	C	C																c.7784C>T	p.Ala2595Val	p.A2595V	ENST00000379458	2/12	335	253	82				MUC3A,missense_variant,p.Ala2595Val,ENST00000379458,NM_005960.1;MUC3A,missense_variant,p.Ala2595Val,ENST00000483366,;RP11-395B7.2,downstream_gene_variant,,ENST00000618276,;RP11-395B7.2,downstream_gene_variant,,ENST00000610769,;MUC3A,missense_variant,p.Ala534Val,ENST00000414964,;	T	ENSG00000169894	ENST00000379458	Transcript
MUC3A	0	.	GRCh38	chr7	100959644	100959644	+	Missense_Mutation	SNP	C	C	A	rs73398734		KELLY_S5	NORMAL	C	C																c.7865C>A	p.Thr2622Lys	p.T2622K	ENST00000379458	2/12	273	208	65				MUC3A,missense_variant,p.Thr2622Lys,ENST00000379458,NM_005960.1;MUC3A,missense_variant,p.Thr2622Lys,ENST00000483366,;RP11-395B7.2,downstream_gene_variant,,ENST00000618276,;RP11-395B7.2,downstream_gene_variant,,ENST00000610769,;MUC3A,missense_variant,p.Thr561Lys,ENST00000414964,;	A	ENSG00000169894	ENST00000379458	Transcript
MUC3A	0	.	GRCh38	chr7	100959649	100959649	+	Missense_Mutation	SNP	G	G	A	rs73714247		KELLY_S5	NORMAL	G	G																c.7870G>A	p.Val2624Met	p.V2624M	ENST00000379458	2/12	278	212	66				MUC3A,missense_variant,p.Val2624Met,ENST00000379458,NM_005960.1;MUC3A,missense_variant,p.Val2624Met,ENST00000483366,;RP11-395B7.2,downstream_gene_variant,,ENST00000618276,;RP11-395B7.2,downstream_gene_variant,,ENST00000610769,;MUC3A,missense_variant,p.Val563Met,ENST00000414964,;	A	ENSG00000169894	ENST00000379458	Transcript
MUC3A	0	.	GRCh38	chr7	100959713	100959713	+	Missense_Mutation	SNP	C	C	T	rs75365561		KELLY_S5	NORMAL	C	C																c.7934C>T	p.Thr2645Ile	p.T2645I	ENST00000379458	2/12	291	219	72				MUC3A,missense_variant,p.Thr2645Ile,ENST00000379458,NM_005960.1;MUC3A,missense_variant,p.Thr2645Ile,ENST00000483366,;RP11-395B7.2,downstream_gene_variant,,ENST00000618276,;RP11-395B7.2,downstream_gene_variant,,ENST00000610769,;MUC3A,missense_variant,p.Thr584Ile,ENST00000414964,;	T	ENSG00000169894	ENST00000379458	Transcript
MUC3A	0	.	GRCh38	chr7	100959889	100959889	+	Missense_Mutation	SNP	T	T	G	rs76249962		KELLY_S5	NORMAL	T	T																c.8110T>G	p.Ser2704Ala	p.S2704A	ENST00000379458	2/12	256	181	75				MUC3A,missense_variant,p.Ser2704Ala,ENST00000379458,NM_005960.1;MUC3A,missense_variant,p.Ser2704Ala,ENST00000483366,;RP11-395B7.2,downstream_gene_variant,,ENST00000618276,;RP11-395B7.2,downstream_gene_variant,,ENST00000610769,;MUC3A,missense_variant,p.Ser643Ala,ENST00000414964,;	G	ENSG00000169894	ENST00000379458	Transcript
MUC3A	0	.	GRCh38	chr7	100959988	100959988	+	Missense_Mutation	SNP	G	G	T	rs62483699		KELLY_S5	NORMAL	G	G																c.8209G>T	p.Ala2737Ser	p.A2737S	ENST00000379458	2/12	232	149	83				MUC3A,missense_variant,p.Ala2737Ser,ENST00000379458,NM_005960.1;MUC3A,missense_variant,p.Ala2737Ser,ENST00000483366,;RP11-395B7.2,downstream_gene_variant,,ENST00000618276,;RP11-395B7.2,downstream_gene_variant,,ENST00000610769,;MUC3A,missense_variant,p.Ala676Ser,ENST00000414964,;	T	ENSG00000169894	ENST00000379458	Transcript
MUC3A	0	.	GRCh38	chr7	100960006	100960006	+	Missense_Mutation	SNP	T	T	C	rs62483700		KELLY_S5	NORMAL	T	T																c.8227T>C	p.Ser2743Pro	p.S2743P	ENST00000379458	2/12	228	141	87				MUC3A,missense_variant,p.Ser2743Pro,ENST00000379458,NM_005960.1;MUC3A,missense_variant,p.Ser2743Pro,ENST00000483366,;RP11-395B7.2,downstream_gene_variant,,ENST00000618276,;RP11-395B7.2,downstream_gene_variant,,ENST00000610769,;MUC3A,missense_variant,p.Ser682Pro,ENST00000414964,;	C	ENSG00000169894	ENST00000379458	Transcript
MUC3A	0	.	GRCh38	chr7	100960229	100960229	+	Missense_Mutation	SNP	C	C	G	rs73714254		KELLY_S5	NORMAL	C	C																c.8450C>G	p.Thr2817Ser	p.T2817S	ENST00000379458	2/12	319	211	108				MUC3A,missense_variant,p.Thr2817Ser,ENST00000379458,NM_005960.1;MUC3A,missense_variant,p.Thr2817Ser,ENST00000483366,;RP11-395B7.2,downstream_gene_variant,,ENST00000618276,;RP11-395B7.2,downstream_gene_variant,,ENST00000610769,;MUC3A,missense_variant,p.Thr756Ser,ENST00000414964,;	G	ENSG00000169894	ENST00000379458	Transcript
MUC3A	0	.	GRCh38	chr7	100960242	100960242	+	Missense_Mutation	SNP	C	C	G	rs73714255		KELLY_S5	NORMAL	C	C																c.8463C>G	p.Ile2821Met	p.I2821M	ENST00000379458	2/12	323	214	109				MUC3A,missense_variant,p.Ile2821Met,ENST00000379458,NM_005960.1;MUC3A,missense_variant,p.Ile2821Met,ENST00000483366,;RP11-395B7.2,downstream_gene_variant,,ENST00000618276,;RP11-395B7.2,downstream_gene_variant,,ENST00000610769,;MUC3A,missense_variant,p.Ile760Met,ENST00000414964,;	G	ENSG00000169894	ENST00000379458	Transcript
MUC3A	0	.	GRCh38	chr7	100960255	100960255	+	Missense_Mutation	SNP	A	A	G	rs75597914		KELLY_S5	NORMAL	A	A																c.8476A>G	p.Thr2826Ala	p.T2826A	ENST00000379458	2/12	308	209	99				MUC3A,missense_variant,p.Thr2826Ala,ENST00000379458,NM_005960.1;MUC3A,missense_variant,p.Thr2826Ala,ENST00000483366,;RP11-395B7.2,downstream_gene_variant,,ENST00000618276,;RP11-395B7.2,downstream_gene_variant,,ENST00000610769,;MUC3A,missense_variant,p.Thr765Ala,ENST00000414964,;	G	ENSG00000169894	ENST00000379458	Transcript
MUC3A	0	.	GRCh38	chr7	100960261	100960261	+	Missense_Mutation	SNP	T	T	C	rs73714257		KELLY_S5	NORMAL	T	T																c.8482T>C	p.Tyr2828His	p.Y2828H	ENST00000379458	2/12	306	210	96				MUC3A,missense_variant,p.Tyr2828His,ENST00000379458,NM_005960.1;MUC3A,missense_variant,p.Tyr2828His,ENST00000483366,;RP11-395B7.2,downstream_gene_variant,,ENST00000618276,;RP11-395B7.2,downstream_gene_variant,,ENST00000610769,;MUC3A,missense_variant,p.Tyr767His,ENST00000414964,;	C	ENSG00000169894	ENST00000379458	Transcript
MUC3A	0	.	GRCh38	chr7	100960283	100960283	+	Missense_Mutation	SNP	T	T	C	rs73714259		KELLY_S5	NORMAL	T	T																c.8504T>C	p.Met2835Thr	p.M2835T	ENST00000379458	2/12	312	202	110				MUC3A,missense_variant,p.Met2835Thr,ENST00000379458,NM_005960.1;MUC3A,missense_variant,p.Met2835Thr,ENST00000483366,;RP11-395B7.2,downstream_gene_variant,,ENST00000618276,;RP11-395B7.2,downstream_gene_variant,,ENST00000610769,;MUC3A,missense_variant,p.Met774Thr,ENST00000414964,;	C	ENSG00000169894	ENST00000379458	Transcript
MUC3A	0	.	GRCh38	chr7	100960306	100960306	+	Missense_Mutation	SNP	T	T	A	rs76244845		KELLY_S5	NORMAL	T	T																c.8527T>A	p.Ser2843Thr	p.S2843T	ENST00000379458	2/12	305	202	103				MUC3A,missense_variant,p.Ser2843Thr,ENST00000379458,NM_005960.1;MUC3A,missense_variant,p.Ser2843Thr,ENST00000483366,;RP11-395B7.2,downstream_gene_variant,,ENST00000618276,;RP11-395B7.2,downstream_gene_variant,,ENST00000610769,;MUC3A,missense_variant,p.Ser782Thr,ENST00000414964,;	A	ENSG00000169894	ENST00000379458	Transcript
MUC3A	0	.	GRCh38	chr7	100960307	100960307	+	Missense_Mutation	SNP	C	C	T	rs78685360		KELLY_S5	NORMAL	C	C																c.8528C>T	p.Ser2843Leu	p.S2843L	ENST00000379458	2/12	305	204	101				MUC3A,missense_variant,p.Ser2843Leu,ENST00000379458,NM_005960.1;MUC3A,missense_variant,p.Ser2843Leu,ENST00000483366,;RP11-395B7.2,downstream_gene_variant,,ENST00000618276,;RP11-395B7.2,downstream_gene_variant,,ENST00000610769,;MUC3A,missense_variant,p.Ser782Leu,ENST00000414964,;	T	ENSG00000169894	ENST00000379458	Transcript
MUC3A	0	.	GRCh38	chr7	100960406	100960406	+	Missense_Mutation	SNP	G	G	A	rs73163758		KELLY_S5	NORMAL	G	G																c.8627G>A	p.Ser2876Asn	p.S2876N	ENST00000379458	2/12	248	158	90				MUC3A,missense_variant,p.Ser2876Asn,ENST00000379458,NM_005960.1;MUC3A,missense_variant,p.Ser2876Asn,ENST00000483366,;RP11-395B7.2,downstream_gene_variant,,ENST00000618276,;RP11-395B7.2,downstream_gene_variant,,ENST00000610769,;MUC3A,missense_variant,p.Ser815Asn,ENST00000414964,;	A	ENSG00000169894	ENST00000379458	Transcript
MUC3A	0	.	GRCh38	chr7	100960420	100960420	+	Missense_Mutation	SNP	C	C	A	rs73163760		KELLY_S5	NORMAL	C	C																c.8641C>A	p.Leu2881Ile	p.L2881I	ENST00000379458	2/12	237	142	95				MUC3A,missense_variant,p.Leu2881Ile,ENST00000379458,NM_005960.1;MUC3A,missense_variant,p.Leu2881Ile,ENST00000483366,;RP11-395B7.2,downstream_gene_variant,,ENST00000618276,;RP11-395B7.2,downstream_gene_variant,,ENST00000610769,;MUC3A,missense_variant,p.Leu820Ile,ENST00000414964,;	A	ENSG00000169894	ENST00000379458	Transcript
MUC3A	0	.	GRCh38	chr7	100960528	100960528	+	Missense_Mutation	SNP	A	A	G	rs75471530		KELLY_S5	NORMAL	A	A																c.8749A>G	p.Thr2917Ala	p.T2917A	ENST00000379458	2/12	170	111	59				MUC3A,missense_variant,p.Thr2917Ala,ENST00000379458,NM_005960.1;MUC3A,missense_variant,p.Thr2917Ala,ENST00000483366,;RP11-395B7.2,downstream_gene_variant,,ENST00000618276,;RP11-395B7.2,downstream_gene_variant,,ENST00000610769,;MUC3A,missense_variant,p.Thr856Ala,ENST00000414964,;	G	ENSG00000169894	ENST00000379458	Transcript
MUC3A	0	.	GRCh38	chr7	100960546	100960546	+	Missense_Mutation	SNP	C	C	T	rs73163764		KELLY_S5	NORMAL	C	C																c.8767C>T	p.Pro2923Ser	p.P2923S	ENST00000379458	2/12	189	117	72				MUC3A,missense_variant,p.Pro2923Ser,ENST00000379458,NM_005960.1;MUC3A,missense_variant,p.Pro2923Ser,ENST00000483366,;RP11-395B7.2,downstream_gene_variant,,ENST00000618276,;RP11-395B7.2,downstream_gene_variant,,ENST00000610769,;MUC3A,missense_variant,p.Pro862Ser,ENST00000414964,;	T	ENSG00000169894	ENST00000379458	Transcript
MUC3A	0	.	GRCh38	chr7	100960582	100960582	+	Missense_Mutation	SNP	T	T	A	rs75799835		KELLY_S5	NORMAL	T	T																c.8803T>A	p.Ser2935Thr	p.S2935T	ENST00000379458	2/12	193	129	64				MUC3A,missense_variant,p.Ser2935Thr,ENST00000379458,NM_005960.1;MUC3A,missense_variant,p.Ser2935Thr,ENST00000483366,;RP11-395B7.2,downstream_gene_variant,,ENST00000618276,;RP11-395B7.2,downstream_gene_variant,,ENST00000610769,;MUC3A,missense_variant,p.Ser874Thr,ENST00000414964,;	A	ENSG00000169894	ENST00000379458	Transcript
MUC3A	0	.	GRCh38	chr7	100960585	100960585	+	Missense_Mutation	SNP	C	C	T	rs35212402		KELLY_S5	NORMAL	C	C																c.8806C>T	p.Arg2936Cys	p.R2936C	ENST00000379458	2/12	193	129	63				MUC3A,missense_variant,p.Arg2936Cys,ENST00000379458,NM_005960.1;MUC3A,missense_variant,p.Arg2936Cys,ENST00000483366,;RP11-395B7.2,downstream_gene_variant,,ENST00000618276,;RP11-395B7.2,downstream_gene_variant,,ENST00000610769,;MUC3A,missense_variant,p.Arg875Cys,ENST00000414964,;	T	ENSG00000169894	ENST00000379458	Transcript
MUC3A	0	.	GRCh38	chr7	100960598	100960598	+	Missense_Mutation	SNP	G	G	C	rs74529310		KELLY_S5	NORMAL	G	G																c.8819G>C	p.Arg2940Pro	p.R2940P	ENST00000379458	2/12	207	126	81				MUC3A,missense_variant,p.Arg2940Pro,ENST00000379458,NM_005960.1;MUC3A,missense_variant,p.Arg2940Pro,ENST00000483366,;RP11-395B7.2,downstream_gene_variant,,ENST00000618276,;RP11-395B7.2,downstream_gene_variant,,ENST00000610769,;MUC3A,missense_variant,p.Arg879Pro,ENST00000414964,;	C	ENSG00000169894	ENST00000379458	Transcript
MUC3A	0	.	GRCh38	chr7	100960609	100960609	+	Nonsense_Mutation	SNP	C	C	T	rs79874934		KELLY_S5	NORMAL	C	C																c.8830C>T	p.Gln2944Ter	p.Q2944*	ENST00000379458	2/12	219	137	82				MUC3A,stop_gained,p.Gln2944Ter,ENST00000379458,NM_005960.1;MUC3A,stop_gained,p.Gln2944Ter,ENST00000483366,;RP11-395B7.2,downstream_gene_variant,,ENST00000618276,;RP11-395B7.2,downstream_gene_variant,,ENST00000610769,;MUC3A,stop_gained,p.Gln883Ter,ENST00000414964,;	T	ENSG00000169894	ENST00000379458	Transcript
MUC3A	0	.	GRCh38	chr7	100960610	100960610	+	Missense_Mutation	SNP	A	A	G	rs75517157		KELLY_S5	NORMAL	A	A																c.8831A>G	p.Gln2944Arg	p.Q2944R	ENST00000379458	2/12	223	141	82				MUC3A,missense_variant,p.Gln2944Arg,ENST00000379458,NM_005960.1;MUC3A,missense_variant,p.Gln2944Arg,ENST00000483366,;RP11-395B7.2,downstream_gene_variant,,ENST00000618276,;RP11-395B7.2,downstream_gene_variant,,ENST00000610769,;MUC3A,missense_variant,p.Gln883Arg,ENST00000414964,;	G	ENSG00000169894	ENST00000379458	Transcript
MUC3A	0	.	GRCh38	chr7	100964820	100964820	+	Missense_Mutation	SNP	T	C	C	rs6960868		KELLY_S5	NORMAL	T	T																c.9359T>C	p.Val3120Ala	p.V3120A	ENST00000379458	6/12	120	0	120				MUC3A,missense_variant,p.Val3120Ala,ENST00000379458,NM_005960.1;MUC3A,missense_variant,p.Val3120Ala,ENST00000483366,;MUC12,upstream_gene_variant,,ENST00000379442,;MUC12,upstream_gene_variant,,ENST00000536621,NM_001164462.1;RP11-395B7.2,non_coding_transcript_exon_variant,,ENST00000618276,;RP11-395B7.2,non_coding_transcript_exon_variant,,ENST00000610769,;MUC3A,3_prime_UTR_variant,,ENST00000414964,;…	C	ENSG00000169894	ENST00000379458	Transcript
MUC3A	0	.	GRCh38	chr7	100965345	100965345	+	Missense_Mutation	SNP	C	C	A	rs73714276		KELLY_S5	NORMAL	C	C																c.9446C>A	p.Ala3149Glu	p.A3149E	ENST00000379458	7/12	212	131	81				MUC3A,missense_variant,p.Ala3149Glu,ENST00000379458,NM_005960.1;MUC3A,missense_variant,p.Ala3149Glu,ENST00000483366,;MUC12,upstream_gene_variant,,ENST00000379442,;MUC12,upstream_gene_variant,,ENST00000536621,NM_001164462.1;RP11-395B7.2,non_coding_transcript_exon_variant,,ENST00000618276,;RP11-395B7.2,non_coding_transcript_exon_variant,,ENST00000610769,;MUC3A,splice_region_variant,,ENST00000414964…	A	ENSG00000169894	ENST00000379458	Transcript
MUC3A	0	.	GRCh38	chr7	100965859	100965859	+	Missense_Mutation	SNP	A	A	G	rs73163797		KELLY_S5	NORMAL	A	A																c.9604A>G	p.Thr3202Ala	p.T3202A	ENST00000379458	8/12	198	124	74				MUC3A,missense_variant,p.Thr3202Ala,ENST00000379458,NM_005960.1;MUC3A,missense_variant,p.Thr3202Ala,ENST00000483366,;MUC12,upstream_gene_variant,,ENST00000379442,;MUC12,upstream_gene_variant,,ENST00000536621,NM_001164462.1;RP11-395B7.2,non_coding_transcript_exon_variant,,ENST00000610769,;RP11-395B7.2,intron_variant,,ENST00000618276,;MUC3A,3_prime_UTR_variant,,ENST00000414964,;MUC3A,upstream_gene_…	G	ENSG00000169894	ENST00000379458	Transcript
MUC3A	0	.	GRCh38	chr7	100966916	100966916	+	Missense_Mutation	SNP	T	C	A	rs10258821		KELLY_S5	NORMAL	T	T																c.9895T>A	p.Tyr3299Asn	p.Y3299N	ENST00000379458	11/12	132	0	78				MUC3A,missense_variant,p.Tyr3299Asn,ENST00000379458,NM_005960.1;MUC3A,missense_variant,p.Tyr3241Asn,ENST00000483366,;MUC12,upstream_gene_variant,,ENST00000379442,;MUC12,upstream_gene_variant,,ENST00000536621,NM_001164462.1;RP11-395B7.2,intron_variant,,ENST00000618276,;RP11-395B7.2,upstream_gene_variant,,ENST00000610769,;MUC3A,3_prime_UTR_variant,,ENST00000414964,;MUC3A,non_coding_transcript_exon_…	A	ENSG00000169894	ENST00000379458	Transcript
MUC12	0	.	GRCh38	chr7	100969671	100969671	+	Missense_Mutation	SNP	G	G	A	rs79881008		KELLY_S5	NORMAL	G	G																c.49G>A	p.Val17Ile	p.V17I	ENST00000536621	1/12	60	40	20				MUC12,missense_variant,p.Val17Ile,ENST00000379442,;MUC12,missense_variant,p.Val17Ile,ENST00000536621,NM_001164462.1;MUC3A,downstream_gene_variant,,ENST00000379458,NM_005960.1;MUC3A,downstream_gene_variant,,ENST00000483366,;RP11-395B7.2,upstream_gene_variant,,ENST00000618276,;RP11-395B7.2,upstream_gene_variant,,ENST00000610769,;MUC3A,downstream_gene_variant,,ENST00000414964,;MUC3A,downstream_gene_…	A	ENSG00000205277	ENST00000536621	Transcript
MUC12	0	.	GRCh38	chr7	100969680	100969680	+	Missense_Mutation	SNP	G	G	C	rs78487486		KELLY_S5	NORMAL	G	G																c.58G>C	p.Val20Leu	p.V20L	ENST00000536621	1/12	57	38	19				MUC12,missense_variant,p.Val20Leu,ENST00000379442,;MUC12,missense_variant,p.Val20Leu,ENST00000536621,NM_001164462.1;MUC3A,downstream_gene_variant,,ENST00000379458,NM_005960.1;MUC3A,downstream_gene_variant,,ENST00000483366,;RP11-395B7.2,upstream_gene_variant,,ENST00000618276,;RP11-395B7.2,upstream_gene_variant,,ENST00000610769,;MUC3A,downstream_gene_variant,,ENST00000414964,;MUC3A,downstream_gene_…	C	ENSG00000205277	ENST00000536621	Transcript
MUC12	0	.	GRCh38	chr7	100992533	100992533	+	Missense_Mutation	SNP	C	T	T	rs184992838		KELLY_S5	NORMAL	C	C																c.1970C>T	p.Pro657Leu	p.P657L	ENST00000536621	2/12	291	0	291				MUC12,missense_variant,p.Pro800Leu,ENST00000379442,;MUC12,missense_variant,p.Pro657Leu,ENST00000536621,NM_001164462.1;	T	ENSG00000205277	ENST00000536621	Transcript
MUC12	0	.	GRCh38	chr7	100993127	100993127	+	Missense_Mutation	SNP	G	A	A	rs142190605		KELLY_S5	NORMAL	G	G																c.2564G>A	p.Arg855His	p.R855H	ENST00000536621	2/12	82	0	82				MUC12,missense_variant,p.Arg998His,ENST00000379442,;MUC12,missense_variant,p.Arg855His,ENST00000536621,NM_001164462.1;	A	ENSG00000205277	ENST00000536621	Transcript
MUC12	0	.	GRCh38	chr7	100994876	100994876	+	Missense_Mutation	SNP	C	C	T	novel		KELLY_S5	NORMAL	C	C																c.4313C>T	p.Thr1438Ile	p.T1438I	ENST00000536621	2/12	22	17	5				MUC12,missense_variant,p.Thr1581Ile,ENST00000379442,;MUC12,missense_variant,p.Thr1438Ile,ENST00000536621,NM_001164462.1;	T	ENSG00000205277	ENST00000536621	Transcript
MUC12	0	.	GRCh38	chr7	100996259	100996259	+	Missense_Mutation	SNP	C	C	T	rs199570440		KELLY_S5	NORMAL	C	C																c.5696C>T	p.Thr1899Met	p.T1899M	ENST00000536621	2/12	57	21	36				MUC12,missense_variant,p.Thr2042Met,ENST00000379442,;MUC12,missense_variant,p.Thr1899Met,ENST00000536621,NM_001164462.1;	T	ENSG00000205277	ENST00000536621	Transcript
MUC12	0	.	GRCh38	chr7	101000059	101000059	+	Missense_Mutation	SNP	A	A	G	novel		KELLY_S5	NORMAL	A	A																c.9496A>G	p.Ser3166Gly	p.S3166G	ENST00000536621	2/12	791	585	206				MUC12,missense_variant,p.Ser3309Gly,ENST00000379442,;MUC12,missense_variant,p.Ser3166Gly,ENST00000536621,NM_001164462.1;	G	ENSG00000205277	ENST00000536621	Transcript
MUC12	0	.	GRCh38	chr7	101002244	101002244	+	Missense_Mutation	SNP	A	C	C	rs140153344		KELLY_S5	NORMAL	A	A																c.11681A>C	p.Lys3894Thr	p.K3894T	ENST00000536621	2/12	11	0	11				MUC12,missense_variant,p.Lys4037Thr,ENST00000379442,;MUC12,missense_variant,p.Lys3894Thr,ENST00000536621,NM_001164462.1;	C	ENSG00000205277	ENST00000536621	Transcript
MUC12	0	.	GRCh38	chr7	101003845	101003845	+	Missense_Mutation	SNP	A	A	G	rs201122604		KELLY_S5	NORMAL	A	A																c.13282A>G	p.Asn4428Asp	p.N4428D	ENST00000536621	2/12	9	2	7				MUC12,missense_variant,p.Asn4571Asp,ENST00000379442,;MUC12,missense_variant,p.Asn4428Asp,ENST00000536621,NM_001164462.1;	G	ENSG00000205277	ENST00000536621	Transcript
MUC12	0	.	GRCh38	chr7	101004179	101004179	+	Missense_Mutation	SNP	C	C	T	rs201651484		KELLY_S5	NORMAL	C	C																c.13616C>T	p.Thr4539Met	p.T4539M	ENST00000536621	2/12	5	2	3				MUC12,missense_variant,p.Thr4682Met,ENST00000379442,;MUC12,missense_variant,p.Thr4539Met,ENST00000536621,NM_001164462.1;	T	ENSG00000205277	ENST00000536621	Transcript
MUC12	0	.	GRCh38	chr7	101004196	101004196	+	Missense_Mutation	SNP	A	A	G	novel		KELLY_S5	NORMAL	A	A																c.13633A>G	p.Lys4545Glu	p.K4545E	ENST00000536621	2/12	3	1	2				MUC12,missense_variant,p.Lys4688Glu,ENST00000379442,;MUC12,missense_variant,p.Lys4545Glu,ENST00000536621,NM_001164462.1;	G	ENSG00000205277	ENST00000536621	Transcript
MUC12	0	.	GRCh38	chr7	101004267	101004267	+	Missense_Mutation	SNP	G	C	C	rs73402837		KELLY_S5	NORMAL	G	G																c.13704G>C	p.Leu4568Phe	p.L4568F	ENST00000536621	2/12	10	0	10				MUC12,missense_variant,p.Leu4711Phe,ENST00000379442,;MUC12,missense_variant,p.Leu4568Phe,ENST00000536621,NM_001164462.1;	C	ENSG00000205277	ENST00000536621	Transcript
MUC12	0	.	GRCh38	chr7	101004284	101004284	+	Missense_Mutation	SNP	C	T	T	rs74373577		KELLY_S5	NORMAL	C	C																c.13721C>T	p.Ser4574Leu	p.S4574L	ENST00000536621	2/12	14	0	14				MUC12,missense_variant,p.Ser4717Leu,ENST00000379442,;MUC12,missense_variant,p.Ser4574Leu,ENST00000536621,NM_001164462.1;	T	ENSG00000205277	ENST00000536621	Transcript
SPDYE6	0	.	GRCh38	chr7	102348430	102348430	+	Missense_Mutation	SNP	G	G	A	rs781882846		KELLY_S5	NORMAL	G	G																c.1003C>T	p.Arg335Cys	p.R335C	ENST00000563237	6/8	47	35	12				SPDYE6,missense_variant,p.Arg335Cys,ENST00000563237,NM_001146210.2;	A	ENSG00000260097	ENST00000563237	Transcript
POLR2J3	0	.	GRCh38	chr7	102569873	102569873	+	Missense_Mutation	SNP	G	G	C	rs2522917		KELLY_S5	NORMAL	G	G																c.102C>G	p.Ile34Met	p.I34M	ENST00000621093	2/4	300	182	118				POLR2J3,missense_variant,p.Ile34Met,ENST00000511313,;POLR2J3,missense_variant,p.Ile34Met,ENST00000613744,;POLR2J3,missense_variant,p.Ile34Met,ENST00000513506,;RP11-514P8.7,missense_variant,p.Ile129Met,ENST00000514917,;POLR2J3,missense_variant,p.Ile34Met,ENST00000513438,;POLR2J3,missense_variant,p.Ile34Met,ENST00000621093,NM_001097615.2;RASA4,downstream_gene_variant,,ENST00000538869,;POLR2J3,non_c…	C	ENSG00000168255	ENST00000621093	Transcript
UPK3BL	0	.	GRCh38	chr7	102639174	102639174	+	Missense_Mutation	SNP	C	C	T	rs56365279		KELLY_S5	NORMAL	C	C																c.511G>A	p.Glu171Lys	p.E171K	ENST00000340457	4/6	316	157	159				UPK3BL,missense_variant,p.Glu171Lys,ENST00000340457,NM_001114403.2;RP11-514P8.6,missense_variant,p.Glu171Lys,ENST00000519541,;RP11-577H5.5,3_prime_UTR_variant,,ENST00000476151,;	T	ENSG00000267368	ENST00000340457	Transcript
FAM185A	0	.	GRCh38	chr7	102749386	102749386	+	Missense_Mutation	SNP	G	C	C	rs28695887		KELLY_S5	NORMAL	G	G																c.179G>C	p.Gly60Ala	p.G60A	ENST00000413034	1/8	51	0	51				FAM185A,missense_variant,p.Gly60Ala,ENST00000409231,NM_001145269.1;FAM185A,missense_variant,p.Gly60Ala,ENST00000413034,NM_001145268.1;FAM185A,missense_variant,p.Gly60Ala,ENST00000418198,;FAM185A,non_coding_transcript_exon_variant,,ENST00000481697,;FAM185A,intron_variant,,ENST00000487807,;FAM185A,upstream_gene_variant,,ENST00000496790,;FAM185A,missense_variant,p.Gly60Ala,ENST00000442873,;FAM185A,m…	C	ENSG00000222011	ENST00000413034	Transcript
LAMB4	0	.	GRCh38	chr7	108103226	108103226	+	Missense_Mutation	SNP	C	G	G	rs775973690		KELLY_S5	NORMAL	C	C																c.998G>C	p.Ser333Thr	p.S333T	ENST00000388781	10/34	61	2	59				LAMB4,missense_variant,p.Ser333Thr,ENST00000388781,NM_007356.2;LAMB4,missense_variant,p.Ser333Thr,ENST00000205386,NM_001318046.1;LAMB4,missense_variant,p.Ser333Thr,ENST00000418464,NM_001318048.1;LAMB4,non_coding_transcript_exon_variant,,ENST00000475469,;	G	ENSG00000091128	ENST00000388781	Transcript
ST7	0	.	GRCh38	chr7	117222922	117222922	+	Missense_Mutation	SNP	G	G	T	rs35196356		KELLY_S5	NORMAL	G	G																c.1700G>T	p.Arg567Leu	p.R567L	ENST00000265437	16/16	383	269	114				ST7,missense_variant,p.Arg567Leu,ENST00000265437,NM_021908.2;ST7,intron_variant,,ENST00000393443,;ST7,intron_variant,,ENST00000393447,;ST7,intron_variant,,ENST00000323984,;ST7,intron_variant,,ENST00000393449,;ST7,intron_variant,,ENST00000393446,;ST7,intron_variant,,ENST00000393444,;ST7,intron_variant,,ENST00000393451,NM_018412.3;ST7,intron_variant,,ENST00000432298,;ST7,intron_variant,,ENST0000042…	T	ENSG00000004866	ENST00000265437	Transcript
RP11-309L24.4	0	.	GRCh38	chr7	128866579	128866580	+	Frame_Shift_Ins	INS	-	-	C	novel		KELLY_S5	NORMAL	-	-																c.174dupC	p.Lys59GlnfsTer43	p.K59Qfs*43	ENST00000609480	1/2	539	394	145				RP11-309L24.4,frameshift_variant,p.Lys59GlnfsTer43,ENST00000609480,NM_001195150.1;ATP6V1F,downstream_gene_variant,,ENST00000492758,NM_001198909.1;ATP6V1F,downstream_gene_variant,,ENST00000249289,NM_004231.3;RP11-309L24.2,upstream_gene_variant,,ENST00000469965,;KCP,intron_variant,,ENST00000492679,;	C	ENSG00000272899	ENST00000609480	Transcript
KCP	0	.	GRCh38	chr7	128877129	128877129	+	Missense_Mutation	SNP	C	C	T	rs202223303		KELLY_S5	NORMAL	C	C																c.4801G>A	p.Glu1601Lys	p.E1601K	ENST00000610776	40/40	204	153	51				KCP,missense_variant,p.Glu1601Lys,ENST00000610776,;KCP,missense_variant,p.Glu1541Lys,ENST00000613019,;KCP,missense_variant,p.Glu1477Lys,ENST00000620378,NM_001135914.1;KCP,3_prime_UTR_variant,,ENST00000611280,;KCP,intron_variant,,ENST00000492679,;KCP,intron_variant,,ENST00000460528,;	T	ENSG00000135253	ENST00000610776	Transcript
KLF14	0	.	GRCh38	chr7	130733862	130733862	+	Missense_Mutation	SNP	G	A	A	rs111400400		KELLY_S5	NORMAL	G	G																c.172C>T	p.Pro58Ser	p.P58S	ENST00000583337	1/1	81	0	81				KLF14,missense_variant,p.Pro58Ser,ENST00000583337,NM_138693.3;	A	ENSG00000266265	ENST00000583337	Transcript
KLF14	0	.	GRCh38	chr7	130733894	130733894	+	Missense_Mutation	SNP	G	T	T	novel		KELLY_S5	NORMAL	G	G																c.140C>A	p.Pro47Gln	p.P47Q	ENST00000583337	1/1	76	0	76				KLF14,missense_variant,p.Pro47Gln,ENST00000583337,NM_138693.3;	T	ENSG00000266265	ENST00000583337	Transcript
EPHB6	0	.	GRCh38	chr7	142865498	142865498	+	Missense_Mutation	SNP	G	T	T	rs8177146		KELLY_S5	NORMAL	G	G																c.973G>T	p.Ala325Ser	p.A325S	ENST00000619012	8/20	166	0	166				EPHB6,missense_variant,p.Ala325Ser,ENST00000619012,;EPHB6,missense_variant,p.Ala325Ser,ENST00000422643,NM_004445.5;EPHB6,missense_variant,p.Ala32Ser,ENST00000411471,NM_001280795.2,NM_001280794.2;EPHB6,upstream_gene_variant,,ENST00000476059,;EPHB6,upstream_gene_variant,,ENST00000617632,;EPHB6,downstream_gene_variant,,ENST00000497095,;EPHB6,3_prime_UTR_variant,,ENST00000614832,;EPHB6,3_prime_UTR_va…	T	ENSG00000106123	ENST00000619012	Transcript
TRPV5	0	.	GRCh38	chr7	142912583	142912583	+	Missense_Mutation	SNP	T	C	C	rs4252499		KELLY_S5	NORMAL	T	T																c.1687A>G	p.Thr563Ala	p.T563A	ENST00000265310	13/15	391	0	391				TRPV5,missense_variant,p.Thr563Ala,ENST00000265310,NM_019841.6;TRPV5,missense_variant,p.Thr508Ala,ENST00000439304,;	C	ENSG00000127412	ENST00000265310	Transcript
TRPV5	0	.	GRCh38	chr7	142929454	142929454	+	Missense_Mutation	SNP	T	C	C	rs4236480		KELLY_S5	NORMAL	T	T																c.461A>G	p.His154Arg	p.H154R	ENST00000265310	4/15	470	2	468				TRPV5,missense_variant,p.His154Arg,ENST00000265310,NM_019841.6;TRPV5,missense_variant,p.His154Arg,ENST00000442623,;TRPV5,missense_variant,p.His148Arg,ENST00000439304,;	C	ENSG00000127412	ENST00000265310	Transcript
CTAGE15	0	.	GRCh38	chr7	143572859	143572859	+	Missense_Mutation	SNP	A	A	T	rs201010309		KELLY_S5	NORMAL	A	A																c.1042A>T	p.Thr348Ser	p.T348S	ENST00000420911	1/1	28	17	11				CTAGE15,missense_variant,p.Thr348Ser,ENST00000420911,NM_001008747.2;RNU6-162P,upstream_gene_variant,,ENST00000516228,;	T	ENSG00000271079	ENST00000420911	Transcript
TCAF2	0	.	GRCh38	chr7	143703208	143703208	+	Missense_Mutation	SNP	A	A	G	rs1568852		KELLY_S5	NORMAL	A	A																c.214A>G	p.Thr72Ala	p.T72A	ENST00000444908	2/7	71	48	22				TCAF2,missense_variant,p.Thr72Ala,ENST00000441159,;TCAF2,missense_variant,p.Thr72Ala,ENST00000444908,NM_001130025.1;TCAF2,missense_variant,p.Thr72Ala,ENST00000357344,NM_173678.2;RP11-298A10.1,intron_variant,,ENST00000636919,;RP11-298A10.1,intron_variant,,ENST00000636123,;TCAF2,intron_variant,,ENST00000518791,;	G	ENSG00000170379	ENST00000444908	Transcript
TCAF2	0	.	GRCh38	chr7	143719852	143719852	+	Missense_Mutation	SNP	C	C	T	rs62486260		KELLY_S5	NORMAL	C	C																c.793C>T	p.Arg265Trp	p.R265W	ENST00000444908	3/7	31	9	22				TCAF2,missense_variant,p.Arg265Trp,ENST00000441159,;TCAF2,missense_variant,p.Arg265Trp,ENST00000444908,NM_001130025.1;TCAF2,missense_variant,p.Arg265Trp,ENST00000357344,NM_173678.2;TCAF2,missense_variant,p.Arg101Trp,ENST00000411935,;TCAF2,missense_variant,p.Arg101Trp,ENST00000425618,NM_001130026.2;TCAF2,missense_variant,p.Arg80Trp,ENST00000518791,;RP11-298A10.1,intron_variant,,ENST00000636919,;RP…	T	ENSG00000170379	ENST00000444908	Transcript
TCAF2	0	.	GRCh38	chr7	143719990	143719990	+	Missense_Mutation	SNP	T	C	C	rs62486261		KELLY_S5	NORMAL	T	T																c.931T>C	p.Cys311Arg	p.C311R	ENST00000444908	3/7	231	54	177				TCAF2,missense_variant,p.Cys311Arg,ENST00000441159,;TCAF2,missense_variant,p.Cys311Arg,ENST00000444908,NM_001130025.1;TCAF2,missense_variant,p.Cys311Arg,ENST00000357344,NM_173678.2;TCAF2,missense_variant,p.Cys147Arg,ENST00000411935,;TCAF2,missense_variant,p.Cys147Arg,ENST00000425618,NM_001130026.2;TCAF2,missense_variant,p.Cys126Arg,ENST00000518791,;RP11-298A10.1,intron_variant,,ENST00000636919,;R…	C	ENSG00000170379	ENST00000444908	Transcript
CTAGE6	0	.	GRCh38	chr7	143756685	143756685	+	Missense_Mutation	SNP	T	T	C	rs62486288		KELLY_S5	NORMAL	T	T																c.974A>G	p.Asn325Ser	p.N325S	ENST00000470691	1/1	161	87	74				CTAGE6,missense_variant,p.Asn325Ser,ENST00000470691,NM_178561.4;RP11-298A10.1,intron_variant,,ENST00000636919,;RP11-298A10.1,intron_variant,,ENST00000636123,;RNU6-267P,upstream_gene_variant,,ENST00000516714,;	C	ENSG00000271321	ENST00000470691	Transcript
CTAGE8	0	.	GRCh38	chr7	144266958	144266958	+	Missense_Mutation	SNP	G	G	A	rs200781769		KELLY_S5	NORMAL	G	G																c.2293C>T	p.Leu765Phe	p.L765F	ENST00000487179	1/1	29	7	22				CTAGE8,missense_variant,p.Leu765Phe,ENST00000487179,NM_001278507.1;OR2A1-AS1,intron_variant,,ENST00000463561,;OR2A1-AS1,intron_variant,,ENST00000476560,;OR2A1-AS1,intron_variant,,ENST00000487102,;OR2A1-AS1,intron_variant,,ENST00000478806,;RP4-545C24.1,intron_variant,,ENST00000460955,;OR2A1-AS1,intron_variant,,ENST00000489488,;OR2A1-AS1,intron_variant,,ENST00000461843,;	A	ENSG00000244693	ENST00000487179	Transcript
OR2A1	0	.	GRCh38	chr7	144318627	144318627	+	Missense_Mutation	SNP	C	C	G	rs201568948		KELLY_S5	NORMAL	C	C																c.503C>G	p.Ser168Cys	p.S168C	ENST00000408951	1/1	63	24	39				OR2A1,missense_variant,p.Ser168Cys,ENST00000408951,NM_001005287.1;OR2A1-AS1,intron_variant,,ENST00000463561,;OR2A1-AS1,intron_variant,,ENST00000486094,;OR2A1-AS1,intron_variant,,ENST00000476560,;OR2A1-AS1,intron_variant,,ENST00000487102,;OR2A1-AS1,intron_variant,,ENST00000475089,;OR2A1-AS1,intron_variant,,ENST00000478806,;OR2A1-AS1,intron_variant,,ENST00000488041,;OR2A1-AS1,intron_variant,,ENST00…	G	ENSG00000221970	ENST00000408951	Transcript
ZNF425	0	.	GRCh38	chr7	149104078	149104078	+	Missense_Mutation	SNP	G	G	A	rs150412959		KELLY_S5	NORMAL	G	G																c.1793C>T	p.Thr598Ile	p.T598I	ENST00000378061	4/4	645	417	228				ZNF425,missense_variant,p.Thr598Ile,ENST00000378061,NM_001001661.2;ZNF425,downstream_gene_variant,,ENST00000483014,;ZNF425,downstream_gene_variant,,ENST00000495685,;	A	ENSG00000204947	ENST00000378061	Transcript
SSPO	0	.	GRCh38	chr7	149809059	149809059	+	Missense_Mutation	SNP	G	G	A	rs150818519		KELLY_S5	NORMAL	G	G																c.9142G>A	p.Gly3048Ser	p.G3048S	ENST00000378016	62/107	186	131	55				SSPO,missense_variant,p.Gly3048Ser,ENST00000378016,NM_198455.2;SSPO,non_coding_transcript_exon_variant,,ENST00000623373,;SSPO,upstream_gene_variant,,ENST00000481772,;	A	ENSG00000197558	ENST00000378016	Transcript
NOS3	0	.	GRCh38	chr7	151001261	151001261	+	Missense_Mutation	SNP	G	G	A	rs150935488		KELLY_S5	NORMAL	G	G																c.1264G>A	p.Ala422Thr	p.A422T	ENST00000297494	11/27	799	551	248				NOS3,missense_variant,p.Ala422Thr,ENST00000297494,NM_000603.4;NOS3,missense_variant,p.Ala216Thr,ENST00000461406,;NOS3,missense_variant,p.Ala422Thr,ENST00000484524,NM_001160111.1;NOS3,missense_variant,p.Ala422Thr,ENST00000467517,NM_001160110.1,NM_001160109.1;NOS3,upstream_gene_variant,,ENST00000460603,;	A	ENSG00000164867	ENST00000297494	Transcript
AGAP3	0	.	GRCh38	chr7	151086831	151086832	+	Frame_Shift_Ins	INS	-	-	GGGG	novel		KELLY_S5	NORMAL	-	-																c.91_92insGGGG	p.Val31GlyfsTer100	p.V31Gfs*100	ENST00000397238	1/18	40	10	30				AGAP3,frameshift_variant,p.Val31GlyfsTer100,ENST00000397238,NM_031946.6;AGAP3,frameshift_variant,p.Val31GlyfsTer100,ENST00000473312,NM_001042535.3;AGAP3,frameshift_variant,p.Val31GlyfsTer100,ENST00000479901,NM_001308304.1;AGAP3,intron_variant,,ENST00000622464,;AGAP3,intron_variant,,ENST00000463381,NM_001281300.1;TMUB1,upstream_gene_variant,,ENST00000392818,NM_031434.3;TMUB1,upstream_gene_variant,…	GGGG	ENSG00000133612	ENST00000397238	Transcript
IQCA1L	0	.	GRCh38	chr7	151195598	151195598	+	Frame_Shift_Del	DEL	C	C	-	novel		KELLY_S5	NORMAL	C	C																c.1375delG	p.Glu459LysfsTer4	p.E459Kfs*4	ENST00000615129	11/19	390	275	115				IQCA1L,frameshift_variant,p.Glu459LysfsTer4,ENST00000615129,NM_001304419.1;IQCA1L,3_prime_UTR_variant,,ENST00000613681,;IQCA1L,upstream_gene_variant,,ENST00000611102,;	-	ENSG00000278685	ENST00000615129	Transcript
KMT2C	0	.	GRCh38	chr7	152229936	152229936	+	Missense_Mutation	SNP	C	C	A	rs28522267		KELLY_S5	NORMAL	C	C																c.2963G>T	p.Cys988Phe	p.C988F	ENST00000262189	18/59	519	266	253				KMT2C,missense_variant,p.Cys988Phe,ENST00000262189,NM_170606.2;KMT2C,missense_variant,p.Cys988Phe,ENST00000355193,;KMT2C,missense_variant,p.Cys144Phe,ENST00000418673,;KMT2C,3_prime_UTR_variant,,ENST00000558084,;KMT2C,non_coding_transcript_exon_variant,,ENST00000473186,;	A	ENSG00000055609	ENST00000262189	Transcript
KMT2C	0	.	GRCh38	chr7	152247986	152247987	+	Nonsense_Mutation	INS	-	-	T	rs150073007		KELLY_S5	NORMAL	-	-																c.2447dupA	p.Tyr816Ter	p.Y816*	ENST00000262189	14/59	808	602	206				KMT2C,stop_gained,p.Tyr816Ter,ENST00000262189,NM_170606.2;KMT2C,stop_gained,p.Tyr816Ter,ENST00000355193,;KMT2C,stop_gained,p.Tyr12Ter,ENST00000418673,;KMT2C,stop_gained,p.Tyr816Ter,ENST00000558084,;	T	ENSG00000055609	ENST00000262189	Transcript
KMT2C	0	.	GRCh38	chr7	152273771	152273771	+	Missense_Mutation	SNP	T	T	A	rs10454320		KELLY_S5	NORMAL	T	T																c.946A>T	p.Thr316Ser	p.T316S	ENST00000262189	7/59	713	467	246				KMT2C,missense_variant,p.Thr316Ser,ENST00000262189,NM_170606.2;KMT2C,missense_variant,p.Thr316Ser,ENST00000355193,;KMT2C,missense_variant,p.Thr316Ser,ENST00000558084,;	A	ENSG00000055609	ENST00000262189	Transcript
ESYT2	0	.	GRCh38	chr7	158764681	158764681	+	Missense_Mutation	SNP	T	T	C	rs34213199		KELLY_S5	NORMAL	T	T																c.1241A>G	p.Tyr414Cys	p.Y414C	ENST00000251527	9/22	210	73	137				ESYT2,missense_variant,p.Tyr414Cys,ENST00000251527,NM_020728.2;ESYT2,missense_variant,p.Tyr384Cys,ENST00000275418,;ESYT2,missense_variant,p.Tyr442Cys,ENST00000613624,;	C	ENSG00000117868	ENST00000251527	Transcript
ZNF705G	0	.	GRCh38	chr8	7358172	7358172	+	Missense_Mutation	SNP	A	A	G	rs9693671		KELLY_S5	NORMAL	A	A																c.707T>C	p.Val236Ala	p.V236A	ENST00000400156	7/7	457	218	239				ZNF705G,missense_variant,p.Val236Ala,ENST00000400156,NM_001164457.1;FAM66B,upstream_gene_variant,,ENST00000606573,;FAM66B,upstream_gene_variant,,ENST00000529456,;	G	ENSG00000215372	ENST00000400156	Transcript
ZNF705G	0	.	GRCh38	chr8	7359650	7359650	+	Missense_Mutation	SNP	G	G	A	rs56023905		KELLY_S5	NORMAL	G	G																c.287C>T	p.Thr96Ile	p.T96I	ENST00000400156	6/7	378	198	179				ZNF705G,missense_variant,p.Thr96Ile,ENST00000400156,NM_001164457.1;FAM66B,upstream_gene_variant,,ENST00000606573,;FAM66B,upstream_gene_variant,,ENST00000529456,;	A	ENSG00000215372	ENST00000400156	Transcript
ZNF705G	0	.	GRCh38	chr8	7360315	7360315	+	Missense_Mutation	SNP	A	A	C	rs3989701		KELLY_S5	NORMAL	A	A																c.157T>G	p.Ser53Ala	p.S53A	ENST00000400156	5/7	363	196	165				ZNF705G,missense_variant,p.Ser53Ala,ENST00000400156,NM_001164457.1;FAM66B,upstream_gene_variant,,ENST00000606573,;FAM66B,upstream_gene_variant,,ENST00000529456,;	C	ENSG00000215372	ENST00000400156	Transcript
ZNF705G	0	.	GRCh38	chr8	7361110	7361110	+	Missense_Mutation	SNP	C	C	T	rs3989698		KELLY_S5	NORMAL	C	C																c.139G>A	p.Gly47Arg	p.G47R	ENST00000400156	4/7	355	206	149				ZNF705G,missense_variant,p.Gly47Arg,ENST00000400156,NM_001164457.1;	T	ENSG00000215372	ENST00000400156	Transcript
ZNF705G	0	.	GRCh38	chr8	7361230	7361230	+	Missense_Mutation	SNP	G	G	C	rs3989697		KELLY_S5	NORMAL	G	G																c.19C>G	p.Leu7Val	p.L7V	ENST00000400156	4/7	268	170	98				ZNF705G,missense_variant,p.Leu7Val,ENST00000400156,NM_001164457.1;	C	ENSG00000215372	ENST00000400156	Transcript
SPAG11B	0	.	GRCh38	chr8	7450864	7450864	+	Missense_Mutation	SNP	T	C	C	rs1042797		KELLY_S5	NORMAL	T	T																c.251A>G	p.His84Arg	p.H84R	ENST00000398462	3/3	411	1	410				SPAG11B,missense_variant,p.His84Arg,ENST00000398462,NM_058201.2;SPAG11B,missense_variant,p.His84Arg,ENST00000359758,NM_058200.2;SPAG11B,missense_variant,p.His31Arg,ENST00000458665,NM_058207.2;SPAG11B,3_prime_UTR_variant,,ENST00000297498,NM_016512.3;SPAG11B,3_prime_UTR_variant,,ENST00000528168,NM_058206.3;SPAG11B,intron_variant,,ENST00000361111,NM_058202.2;SPAG11B,intron_variant,,ENST00000528943,;…	C	ENSG00000164871	ENST00000398462	Transcript
SPAG11B	0	.	GRCh38	chr8	7462743	7462743	+	Missense_Mutation	SNP	G	G	A	rs138861652		KELLY_S5	NORMAL	G	G																c.178C>T	p.Arg60Trp	p.R60W	ENST00000398462	2/3	130	82	48				SPAG11B,missense_variant,p.Arg60Trp,ENST00000317900,NM_058203.2;SPAG11B,missense_variant,p.Arg60Trp,ENST00000297498,NM_016512.3;SPAG11B,missense_variant,p.Arg60Trp,ENST00000398462,NM_058201.2;SPAG11B,missense_variant,p.Arg60Trp,ENST00000359758,NM_058200.2;SPAG11B,missense_variant,p.Arg60Trp,ENST00000361111,NM_058202.2;SPAG11B,missense_variant,p.Arg43Trp,ENST00000528943,;SPAG11B,missense_variant,p…	A	ENSG00000164871	ENST00000398462	Transcript
PRR23D1	0	.	GRCh38	chr8	7541250	7541250	+	Missense_Mutation	SNP	T	G	G	rs2737502		KELLY_S5	NORMAL	T	T																c.210T>G	p.Asn70Lys	p.N70K	ENST00000533250	4/4	41	0	41				PRR23D1,missense_variant,p.Asn70Lys,ENST00000533250,NM_001282479.1;	G	ENSG00000255251	ENST00000533250	Transcript
DEFB104A	0	.	GRCh38	chr8	7836512	7836512	+	Missense_Mutation	SNP	A	A	G	rs2680507		KELLY_S5	NORMAL	A	A																c.28A>G	p.Ile10Val	p.I10V	ENST00000314265	1/2	76	48	28				DEFB104A,missense_variant,p.Ile10Val,ENST00000314265,NM_080389.2;	G	ENSG00000176782	ENST00000314265	Transcript
DEFB104A	0	.	GRCh38	chr8	7841081	7841081	+	Missense_Mutation	SNP	C	C	T	rs144325550		KELLY_S5	NORMAL	C	C																c.106C>T	p.Arg36Cys	p.R36C	ENST00000314265	2/2	99	70	29				DEFB104A,missense_variant,p.Arg36Cys,ENST00000314265,NM_080389.2;	T	ENSG00000176782	ENST00000314265	Transcript
USP17L8	0	.	GRCh38	chr8	7971779	7971779	+	Missense_Mutation	SNP	A	G	G	rs779916075		KELLY_S5	NORMAL	A	A																c.1475T>C	p.Met492Thr	p.M492T	ENST00000527080	1/1	36	0	36				USP17L8,missense_variant,p.Met492Thr,ENST00000527080,NM_001256872.1;USP17L3,downstream_gene_variant,,ENST00000530484,NM_001256871.1;FAM66E,intron_variant,,ENST00000533615,;FAM66E,intron_variant,,ENST00000529252,;RP11-1195F20.7,upstream_gene_variant,,ENST00000525882,;	G	ENSG00000237038	ENST00000527080	Transcript
USP17L8	0	.	GRCh38	chr8	7971866	7971866	+	Missense_Mutation	SNP	A	G	G	rs780904542		KELLY_S5	NORMAL	A	A																c.1388T>C	p.Val463Ala	p.V463A	ENST00000527080	1/1	40	0	40				USP17L8,missense_variant,p.Val463Ala,ENST00000527080,NM_001256872.1;USP17L3,downstream_gene_variant,,ENST00000530484,NM_001256871.1;FAM66E,intron_variant,,ENST00000533615,;FAM66E,intron_variant,,ENST00000529252,;RP11-1195F20.7,upstream_gene_variant,,ENST00000525882,;	G	ENSG00000237038	ENST00000527080	Transcript
USP17L8	0	.	GRCh38	chr8	7973249	7973249	+	Missense_Mutation	SNP	T	T	C	rs530469776		KELLY_S5	NORMAL	T	T																c.5A>G	p.Glu2Gly	p.E2G	ENST00000527080	1/1	27	10	17				USP17L8,missense_variant,p.Glu2Gly,ENST00000527080,NM_001256872.1;USP17L3,downstream_gene_variant,,ENST00000530484,NM_001256871.1;FAM66E,intron_variant,,ENST00000533615,;FAM66E,intron_variant,,ENST00000529252,;RP11-1195F20.7,upstream_gene_variant,,ENST00000525882,;	C	ENSG00000237038	ENST00000527080	Transcript
SGK223	0	.	GRCh38	chr8	8376874	8376874	+	Missense_Mutation	SNP	A	A	G	rs762443182		KELLY_S5	NORMAL	A	A																c.1535T>C	p.Val512Ala	p.V512A	ENST00000615670	3/6	206	116	90				SGK223,missense_variant,p.Val512Ala,ENST00000615670,;SGK223,missense_variant,p.Val512Ala,ENST00000622241,NM_001080826.2;	G	ENSG00000275342	ENST00000615670	Transcript
RP1L1	0	.	GRCh38	chr8	10610115	10610115	+	Missense_Mutation	SNP	T	T	A	rs141205444		KELLY_S5	NORMAL	T	T																c.3983A>T	p.Glu1328Val	p.E1328V	ENST00000382483	4/4	408	306	102				RP1L1,missense_variant,p.Glu1328Val,ENST00000382483,NM_178857.5;	A	ENSG00000183638	ENST00000382483	Transcript
RP1L1	0	.	GRCh38	chr8	10610116	10610116	+	Missense_Mutation	SNP	C	C	T	rs141046710		KELLY_S5	NORMAL	C	C																c.3982G>A	p.Glu1328Lys	p.E1328K	ENST00000382483	4/4	406	303	103				RP1L1,missense_variant,p.Glu1328Lys,ENST00000382483,NM_178857.5;	T	ENSG00000183638	ENST00000382483	Transcript
RP1L1	0	.	GRCh38	chr8	10610118	10610118	+	Missense_Mutation	SNP	G	G	A	rs143544262		KELLY_S5	NORMAL	G	G																c.3980C>T	p.Thr1327Ile	p.T1327I	ENST00000382483	4/4	389	289	100				RP1L1,missense_variant,p.Thr1327Ile,ENST00000382483,NM_178857.5;	A	ENSG00000183638	ENST00000382483	Transcript
RP1L1	0	.	GRCh38	chr8	10610119	10610119	+	Missense_Mutation	SNP	T	T	C	rs139405108		KELLY_S5	NORMAL	T	T																c.3979A>G	p.Thr1327Ala	p.T1327A	ENST00000382483	4/4	398	293	105				RP1L1,missense_variant,p.Thr1327Ala,ENST00000382483,NM_178857.5;	C	ENSG00000183638	ENST00000382483	Transcript
RP1L1	0	.	GRCh38	chr8	10610127	10610127	+	Missense_Mutation	SNP	T	T	C	rs4240659		KELLY_S5	NORMAL	T	T																c.3971A>G	p.Glu1324Gly	p.E1324G	ENST00000382483	4/4	375	260	115				RP1L1,missense_variant,p.Glu1324Gly,ENST00000382483,NM_178857.5;	C	ENSG00000183638	ENST00000382483	Transcript
RP1L1	0	.	GRCh38	chr8	10610142	10610142	+	Missense_Mutation	SNP	G	G	C	rs4840501		KELLY_S5	NORMAL	G	G																c.3956C>G	p.Ala1319Gly	p.A1319G	ENST00000382483	4/4	429	215	214				RP1L1,missense_variant,p.Ala1319Gly,ENST00000382483,NM_178857.5;	C	ENSG00000183638	ENST00000382483	Transcript
RP1L1	0	.	GRCh38	chr8	10610143	10610143	+	Missense_Mutation	SNP	C	C	T	rs73201156		KELLY_S5	NORMAL	C	C																c.3955G>A	p.Ala1319Thr	p.A1319T	ENST00000382483	4/4	429	220	209				RP1L1,missense_variant,p.Ala1319Thr,ENST00000382483,NM_178857.5;	T	ENSG00000183638	ENST00000382483	Transcript
FAM86B1	0	.	GRCh38	chr8	12191811	12191811	+	Missense_Mutation	SNP	C	C	A	rs200411374		KELLY_S5	NORMAL	C	C																c.127G>T	p.Asp43Tyr	p.D43Y	ENST00000448228	2/7	9	5	4				FAM86B1,missense_variant,p.Asp43Tyr,ENST00000448228,NM_001083537.1;FAM86B1,missense_variant,p.Asp43Tyr,ENST00000533852,;FAM86B1,missense_variant,p.Asp42Tyr,ENST00000524571,;FAM86B1,missense_variant,p.Asp43Tyr,ENST00000534520,;FAM86B1,missense_variant,p.Asp43Tyr,ENST00000533513,;AC145124.2,upstream_gene_variant,,ENST00000528514,;FAM86B1,missense_variant,p.Asp43Tyr,ENST00000340537,;FAM86B1,missense…	A	ENSG00000186523	ENST00000448228	Transcript
FAM86B2	0	.	GRCh38	chr8	12430448	12430448	+	Missense_Mutation	SNP	C	C	T	rs148629503		KELLY_S5	NORMAL	C	C																c.244G>A	p.Glu82Lys	p.E82K	ENST00000262365	4/8	338	231	107				FAM86B2,missense_variant,p.Glu82Lys,ENST00000262365,NM_001137610.1;FAM86B2,intron_variant,,ENST00000527331,;FAM86B2,intron_variant,,ENST00000309608,;FAM86B2,intron_variant,,ENST00000532480,;	T	ENSG00000145002	ENST00000262365	Transcript
FAM86B2	0	.	GRCh38	chr8	12434084	12434084	+	Missense_Mutation	SNP	C	C	A	rs146321506		KELLY_S5	NORMAL	C	C																c.127G>T	p.Asp43Tyr	p.D43Y	ENST00000262365	2/8	210	148	62				FAM86B2,missense_variant,p.Asp43Tyr,ENST00000262365,NM_001137610.1;FAM86B2,missense_variant,p.Asp43Tyr,ENST00000527331,;FAM86B2,missense_variant,p.Asp43Tyr,ENST00000532480,;FAM86B2,5_prime_UTR_variant,,ENST00000309608,;	A	ENSG00000145002	ENST00000262365	Transcript
MTUS1	0	.	GRCh38	chr8	17754084	17754084	+	Missense_Mutation	SNP	T	T	C	rs209569		KELLY_S5	NORMAL	T	T																c.1724A>G	p.His575Arg	p.H575R	ENST00000262102	2/15	306	134	172				MTUS1,missense_variant,p.His575Arg,ENST00000381869,NM_001001925.2;MTUS1,missense_variant,p.His575Arg,ENST00000262102,NM_001001924.2;MTUS1,missense_variant,p.His575Arg,ENST00000519263,;MTUS1,downstream_gene_variant,,ENST00000518755,;MTUS1,downstream_gene_variant,,ENST00000518891,;MTUS1,missense_variant,p.His310Arg,ENST00000520196,;MTUS1,non_coding_transcript_exon_variant,,ENST00000523718,;	C	ENSG00000129422	ENST00000262102	Transcript
FAM160B2	0	.	GRCh38	chr8	22098585	22098585	+	Missense_Mutation	SNP	G	G	A	rs145516741		KELLY_S5	NORMAL	G	G																c.931G>A	p.Ala311Thr	p.A311T	ENST00000289921	7/17	171	84	87				FAM160B2,missense_variant,p.Ala311Thr,ENST00000289921,NM_022749.5;FAM160B2,missense_variant,p.Ala311Thr,ENST00000450006,;FAM160B2,non_coding_transcript_exon_variant,,ENST00000464226,;FAM160B2,downstream_gene_variant,,ENST00000488968,;FAM160B2,upstream_gene_variant,,ENST00000496599,;FAM160B2,downstream_gene_variant,,ENST00000427751,;FAM160B2,downstream_gene_variant,,ENST00000498344,;FAM160B2,upstr…	A	ENSG00000158863	ENST00000289921	Transcript
UBXN8	0	.	GRCh38	chr8	30763346	30763346	+	Missense_Mutation	SNP	A	A	G	novel		KELLY_S5	NORMAL	A	A																c.644A>G	p.Gln215Arg	p.Q215R	ENST00000265616	7/8	260	129	131				UBXN8,missense_variant,p.Gln215Arg,ENST00000265616,NM_005671.3;UBXN8,missense_variant,p.Gln174Arg,ENST00000341403,NM_001282199.1;UBXN8,missense_variant,p.Gln255Arg,ENST00000620074,;UBXN8,missense_variant,p.Gln178Arg,ENST00000615729,NM_001282189.1;UBXN8,splice_region_variant,,ENST00000620706,;UBXN8,splice_region_variant,,ENST00000380154,;UBXN8,splice_region_variant,,ENST00000613013,;UBXN8,downstre…	G	ENSG00000104691	ENST00000265616	Transcript
STAR	0	.	GRCh38	chr8	38146393	38146393	+	Missense_Mutation	SNP	G	G	A	rs34908868		KELLY_S5	NORMAL	G	G																c.361C>T	p.Arg121Trp	p.R121W	ENST00000276449	4/7	203	136	67				STAR,missense_variant,p.Arg121Trp,ENST00000276449,NM_000349.2;STAR,missense_variant,p.Arg100Trp,ENST00000522050,;STAR,missense_variant,p.Arg39Trp,ENST00000521236,;RP11-90P5.2,upstream_gene_variant,,ENST00000520598,;STAR,non_coding_transcript_exon_variant,,ENST00000520114,;ASH2L,downstream_gene_variant,,ENST00000521808,;	A	ENSG00000147465	ENST00000276449	Transcript
LETM2	0	.	GRCh38	chr8	38408237	38408237	+	Missense_Mutation	SNP	C	C	T	rs150451779		KELLY_S5	NORMAL	C	C																c.1439C>T	p.Thr480Met	p.T480M	ENST00000379957	11/11	307	150	157				LETM2,missense_variant,p.Thr480Met,ENST00000379957,NM_001286819.1;LETM2,missense_variant,p.Thr433Met,ENST00000523983,NM_001199659.2,NM_001286787.1;LETM2,missense_variant,p.Thr385Met,ENST00000297720,NM_144652.3;LETM2,missense_variant,p.Thr432Met,ENST00000524874,;LETM2,missense_variant,p.Thr266Met,ENST00000527710,;LETM2,missense_variant,p.Thr75Met,ENST00000527175,;FGFR1,downstream_gene_variant,,ENS…	T	ENSG00000165046	ENST00000379957	Transcript
PRKDC	0	.	GRCh38	chr8	47888577	47888577	+	Missense_Mutation	SNP	C	C	A	rs756826348		KELLY_S5	NORMAL	C	C																c.4354G>T	p.Val1452Leu	p.V1452L	ENST00000314191	34/86	204	113	91				PRKDC,missense_variant,p.Val1452Leu,ENST00000314191,NM_006904.6;PRKDC,missense_variant,p.Val1452Leu,ENST00000338368,NM_001081640.1;	A	ENSG00000253729	ENST00000314191	Transcript
PLAG1	0	.	GRCh38	chr8	56166938	56166938	+	Missense_Mutation	SNP	T	T	C	novel		KELLY_S5	NORMAL	T	T																c.808A>G	p.Met270Val	p.M270V	ENST00000316981	5/5	460	213	247				PLAG1,missense_variant,p.Met270Val,ENST00000316981,NM_002655.2;PLAG1,missense_variant,p.Met270Val,ENST00000429357,NM_001114634.1;PLAG1,missense_variant,p.Met188Val,ENST00000423799,NM_001114635.1;PLAG1,non_coding_transcript_exon_variant,,ENST00000522009,;	C	ENSG00000181690	ENST00000316981	Transcript
PRDM14	0	.	GRCh38	chr8	70052237	70052237	+	Missense_Mutation	SNP	C	C	A	novel		KELLY_S5	NORMAL	C	C																c.1556G>T	p.Cys519Phe	p.C519F	ENST00000276594	8/8	262	140	122				PRDM14,missense_variant,p.Cys519Phe,ENST00000276594,NM_024504.3;	A	ENSG00000147596	ENST00000276594	Transcript
DPY19L4	0	.	GRCh38	chr8	94726430	94726430	+	Missense_Mutation	SNP	G	G	A	novel		KELLY_S5	NORMAL	G	G																c.116G>A	p.Arg39Lys	p.R39K	ENST00000414645	2/19	76	43	33				DPY19L4,missense_variant,p.Arg39Lys,ENST00000414645,NM_181787.2;DPY19L4,missense_variant,p.Arg10Lys,ENST00000519176,;DPY19L4,missense_variant,p.Arg39Lys,ENST00000522422,;DPY19L4,missense_variant,p.Glu13Lys,ENST00000519353,;DPY19L4,missense_variant,p.Arg39Lys,ENST00000520774,;	A	ENSG00000156162	ENST00000414645	Transcript
NDUFAF6	0	.	GRCh38	chr8	95035573	95035574	+	Frame_Shift_Ins	INS	-	-	AAAA	novel		KELLY_S5	NORMAL	-	-																c.419_420insAAAA	p.Ala141LysfsTer4	p.A141Kfs*4	ENST00000396124	3/9	139	111	28				NDUFAF6,frameshift_variant,p.Ala49LysfsTer4,ENST00000396113,;NDUFAF6,frameshift_variant,p.Ala49LysfsTer4,ENST00000396111,;NDUFAF6,frameshift_variant,p.Ala141LysfsTer4,ENST00000396124,NM_152416.3,NM_001330582.1;NDUFAF6,frameshift_variant,p.Ala49LysfsTer4,ENST00000523378,;NDUFAF6,frameshift_variant,p.Ala30LysfsTer4,ENST00000519136,;NDUFAF6,frameshift_variant,p.Ala30LysfsTer4,ENST00000519804,;NDUFAF…	AAAA	ENSG00000156170	ENST00000396124	Transcript
LAPTM4B	0	.	GRCh38	chr8	97775937	97775938	+	Frame_Shift_Ins	INS	-	-	GGCGGGCTCCAGGCGA	rs776687962		KELLY_S5	NORMAL	-	-																c.201_202insGGCGGGCTCCAGGCGA	p.Ser75AlafsTer71	p.S75Afs*71	ENST00000445593	1/7	154	83	71				LAPTM4B,frameshift_variant,p.Ser75AlafsTer71,ENST00000445593,;LAPTM4B,frameshift_variant,p.Ser75AlafsTer71,ENST00000619747,NM_018407.4;LAPTM4B,5_prime_UTR_variant,,ENST00000521545,;LAPTM4B,5_prime_UTR_variant,,ENST00000517924,;Y_RNA,downstream_gene_variant,,ENST00000365529,;	GGCGGGCTCCAGGCGA	ENSG00000104341	ENST00000445593	Transcript
LRP12	0	.	GRCh38	chr8	104491059	104491059	+	Missense_Mutation	SNP	G	G	A	rs150564508		KELLY_S5	NORMAL	G	G																c.2194C>T	p.Arg732Cys	p.R732C	ENST00000276654	7/7	408	203	205				LRP12,missense_variant,p.Arg732Cys,ENST00000276654,NM_013437.4;LRP12,missense_variant,p.Arg713Cys,ENST00000424843,NM_001135703.2;LRP12,downstream_gene_variant,,ENST00000523007,;LRP12,non_coding_transcript_exon_variant,,ENST00000518375,;LRP12,downstream_gene_variant,,ENST00000522046,;	A	ENSG00000147650	ENST00000276654	Transcript
ANGPT1	0	.	GRCh38	chr8	107321934	107321934	+	Missense_Mutation	SNP	G	G	T	rs141029929		KELLY_S5	NORMAL	G	G																c.770C>A	p.Thr257Lys	p.T257K	ENST00000517746	4/9	340	194	146				ANGPT1,missense_variant,p.Thr257Lys,ENST00000297450,NM_001199859.2;ANGPT1,missense_variant,p.Thr257Lys,ENST00000517746,NM_001146.4;ANGPT1,missense_variant,p.Thr57Lys,ENST00000520734,NM_001314051.1;ANGPT1,missense_variant,p.Thr57Lys,ENST00000520052,;ANGPT1,non_coding_transcript_exon_variant,,ENST00000518386,;ANGPT1,non_coding_transcript_exon_variant,,ENST00000521950,;	T	ENSG00000154188	ENST00000517746	Transcript
ZHX1	0	.	GRCh38	chr8	123255330	123255330	+	Missense_Mutation	SNP	A	A	T	rs201786424		KELLY_S5	NORMAL	A	A																c.617T>A	p.Val206Asp	p.V206D	ENST00000297857	3/4	199	100	99				ZHX1,missense_variant,p.Val206Asp,ENST00000297857,NM_001017926.2;ZHX1,missense_variant,p.Val206Asp,ENST00000395571,NM_007222.4;ZHX1,missense_variant,p.Val206Asp,ENST00000522655,;ZHX1-C8orf76,intron_variant,,ENST00000357082,NM_001204180.1;ZHX1-C8orf76,intron_variant,,ENST00000622816,;ZHX1,upstream_gene_variant,,ENST00000602651,;ZHX1,intron_variant,,ENST00000517516,;ZHX1,downstream_gene_variant,,EN…	T	ENSG00000165156	ENST00000297857	Transcript
ANXA13	0	.	GRCh38	chr8	123698417	123698417	+	Missense_Mutation	SNP	A	A	G	rs201595863		KELLY_S5	NORMAL	A	A																c.452T>C	p.Ile151Thr	p.I151T	ENST00000262219	5/12	220	130	90				ANXA13,missense_variant,p.Ile151Thr,ENST00000262219,NM_001003954.2;ANXA13,missense_variant,p.Ile110Thr,ENST00000419625,NM_004306.3;ANXA13,missense_variant,p.Ile81Thr,ENST00000520519,;	G	ENSG00000104537	ENST00000262219	Transcript
THEM6	0	.	GRCh38	chr8	142735410	142735410	+	Missense_Mutation	SNP	G	G	A	rs11540544		KELLY_S5	NORMAL	G	G																c.598G>A	p.Gly200Arg	p.G200R	ENST00000336138	2/2	156	75	81				THEM6,missense_variant,p.Gly200Arg,ENST00000336138,NM_016647.2;THEM6,missense_variant,p.Gly75Arg,ENST00000520217,;THEM6,non_coding_transcript_exon_variant,,ENST00000518798,;	A	ENSG00000130193	ENST00000336138	Transcript
CYP11B2	0	.	GRCh38	chr8	142914890	142914890	+	Missense_Mutation	SNP	A	A	C	novel		KELLY_S5	NORMAL	A	A																c.614T>G	p.Phe205Cys	p.F205C	ENST00000323110	4/9	150	85	65				CYP11B2,missense_variant,p.Phe205Cys,ENST00000323110,NM_000498.3;GML,intron_variant,,ENST00000522728,;	C	ENSG00000179142	ENST00000323110	Transcript
GPIHBP1	0	.	GRCh38	chr8	143213308	143213308	+	Missense_Mutation	SNP	T	G	G	rs11538389		KELLY_S5	NORMAL	T	T																c.41T>G	p.Phe14Cys	p.F14C	ENST00000622500	1/4	143	1	142				GPIHBP1,missense_variant,p.Phe14Cys,ENST00000622500,NM_001301772.1,NM_178172.5;	G	ENSG00000277494	ENST00000622500	Transcript
PLEC	0	.	GRCh38	chr8	143921332	143921332	+	Missense_Mutation	SNP	T	T	C	rs199720608		KELLY_S5	NORMAL	T	T																c.8900A>G	p.Tyr2967Cys	p.Y2967C	ENST00000322810	32/32	727	354	373				PLEC,missense_variant,p.Tyr2967Cys,ENST00000322810,NM_201380.3;PLEC,missense_variant,p.Tyr2830Cys,ENST00000345136,NM_201384.2;PLEC,missense_variant,p.Tyr2857Cys,ENST00000436759,NM_000445.4;PLEC,missense_variant,p.Tyr2808Cys,ENST00000354958,NM_201379.2;PLEC,missense_variant,p.Tyr2830Cys,ENST00000354589,NM_201382.3;PLEC,missense_variant,p.Tyr2834Cys,ENST00000357649,NM_201383.2;PLEC,missense_variant…	C	ENSG00000178209	ENST00000322810	Transcript
MROH1	0	.	GRCh38	chr8	144258800	144258800	+	Missense_Mutation	SNP	C	C	T	novel		KELLY_S5	NORMAL	C	C																c.3815C>T	p.Ser1272Phe	p.S1272F	ENST00000528919	35/43	230	134	95				MROH1,missense_variant,p.Ser1272Phe,ENST00000528919,NM_032450.2;MROH1,missense_variant,p.Ser1272Phe,ENST00000326134,;MROH1,missense_variant,p.Ser1263Phe,ENST00000534366,NM_001288814.1;MROH1,missense_variant,p.Ser234Phe,ENST00000544576,;BOP1,downstream_gene_variant,,ENST00000569669,NM_015201.4;BOP1,downstream_gene_variant,,ENST00000616126,;BOP1,downstream_gene_variant,,ENST00000568812,;MROH1,downs…	T	ENSG00000179832	ENST00000528919	Transcript
FBXL6	0	.	GRCh38	chr8	144355665	144355665	+	Missense_Mutation	SNP	C	T	T			KELLY_S5	NORMAL	C	C																c.1486G>A	p.Gly496Ser	p.G496S	ENST00000331890	9/9	171	0	171				FBXL6,missense_variant,p.Gly496Ser,ENST00000331890,NM_012162.3;FBXL6,missense_variant,p.Gly490Ser,ENST00000455319,NM_024555.5;SLC52A2,intron_variant,,ENST00000524541,;SLC52A2,upstream_gene_variant,,ENST00000532887,;SLC52A2,upstream_gene_variant,,ENST00000329994,NM_024531.4;SLC52A2,upstream_gene_variant,,ENST00000527078,;SLC52A2,upstream_gene_variant,,ENST00000402965,NM_001253815.1;SLC52A2,upstrea…	T	ENSG00000182325	ENST00000331890	Transcript
ADCK5	0	.	GRCh38	chr8	144379425	144379425	+	Missense_Mutation	SNP	C	C	A	rs6599528		KELLY_S5	NORMAL	C	C																c.51C>A	p.Ser17Arg	p.S17R	ENST00000308860	2/15	420	225	195				ADCK5,missense_variant,p.Ser17Arg,ENST00000308860,NM_174922.4;ADCK5,non_coding_transcript_exon_variant,,ENST00000526231,;ADCK5,non_coding_transcript_exon_variant,,ENST00000534714,;ADCK5,downstream_gene_variant,,ENST00000525136,;ADCK5,missense_variant,p.Ser17Arg,ENST00000529654,;ADCK5,missense_variant,p.Ala50Glu,ENST00000533715,;ADCK5,missense_variant,p.Ser17Arg,ENST00000526833,;ADCK5,non_coding_t…	A	ENSG00000173137	ENST00000308860	Transcript
SLC39A4	0	.	GRCh38	chr8	144414297	144414297	+	Missense_Mutation	SNP	C	G	G			KELLY_S5	NORMAL	C	C																c.1114G>C	p.Val372Leu	p.V372L	ENST00000301305	6/12	314	0	314				SLC39A4,missense_variant,p.Val347Leu,ENST00000276833,NM_017767.2;SLC39A4,missense_variant,p.Val372Leu,ENST00000301305,NM_130849.3;CPSF1,upstream_gene_variant,,ENST00000616140,NM_013291.2;SLC39A4,downstream_gene_variant,,ENST00000526658,;GS1-393G12.14,downstream_gene_variant,,ENST00000607491,;SLC39A4,upstream_gene_variant,,ENST00000531013,;SLC39A4,upstream_gene_variant,,ENST00000527148,;SLC39A4,up…	G	ENSG00000147804	ENST00000301305	Transcript
SLC39A4	0	.	GRCh38	chr8	144415811	144415811	+	Missense_Mutation	SNP	A	G	G			KELLY_S5	NORMAL	A	A																c.473T>C	p.Met158Thr	p.M158T	ENST00000301305	2/12	101	0	101				SLC39A4,missense_variant,p.Met133Thr,ENST00000276833,NM_017767.2;SLC39A4,missense_variant,p.Met158Thr,ENST00000301305,NM_130849.3;SLC39A4,intron_variant,,ENST00000526658,;SLC39A4,upstream_gene_variant,,ENST00000531013,;SLC39A4,upstream_gene_variant,,ENST00000527148,;SLC39A4,upstream_gene_variant,,ENST00000532718,;SLC39A4,upstream_gene_variant,,ENST00000530807,;SLC39A4,upstream_gene_variant,,ENST0…	G	ENSG00000147804	ENST00000301305	Transcript
ARHGAP39	0	.	GRCh38	chr8	144545398	144545398	+	Frame_Shift_Del	DEL	T	T	-	novel		KELLY_S5	NORMAL	T	T																c.2372delA	p.Gln791ArgfsTer51	p.Q791Rfs*51	ENST00000377307	5/11	319	267	52				ARHGAP39,frameshift_variant,p.Gln791ArgfsTer54,ENST00000276826,NM_001308207.1,NM_001308208.1;ARHGAP39,frameshift_variant,p.Gln791ArgfsTer51,ENST00000377307,NM_025251.2;ARHGAP39,non_coding_transcript_exon_variant,,ENST00000528810,;	-	ENSG00000147799	ENST00000377307	Transcript
ARHGAP39	0	.	GRCh38	chr8	144545403	144545413	+	Frame_Shift_Del	DEL	GCACAGCTGGA	GCACAGCTGGA	-	novel		KELLY_S5	NORMAL	GCACAGCTGGA	GCACAGCTGGA																c.2357_2367delTCCAGCTGTGC	p.Ile786ThrfsTer49	p.I786Tfs*49	ENST00000377307	5/11	346	293	53				ARHGAP39,frameshift_variant,p.Ile786ThrfsTer49,ENST00000276826,NM_001308207.1,NM_001308208.1;ARHGAP39,frameshift_variant,p.Ile786ThrfsTer49,ENST00000377307,NM_025251.2;ARHGAP39,non_coding_transcript_exon_variant,,ENST00000528810,;	-	ENSG00000147799	ENST00000377307	Transcript
FOXD4	0	.	GRCh38	chr9	117428	117428	+	Missense_Mutation	SNP	G	G	C	rs4742643		KELLY_S5	NORMAL	G	G																c.692N>G	p.Pro231Arg	p.P231R	ENST00000382500	1/1	79	43	36				FOXD4,missense_variant,p.Pro231Arg,ENST00000382500,NM_207305.4;CBWD1,downstream_gene_variant,,ENST00000475990,;CBWD1,downstream_gene_variant,,ENST00000377400,;CBWD1,downstream_gene_variant,,ENST00000314367,NM_001145355.1;CBWD1,downstream_gene_variant,,ENST00000356521,NM_018491.3;CBWD1,downstream_gene_variant,,ENST00000382447,NM_001145356.1;CBWD1,downstream_gene_variant,,ENST00000613508,;LINC01388…	C	ENSG00000170122	ENST00000382500	Transcript
FOXD4	0	.	GRCh38	chr9	117696	117696	+	Missense_Mutation	SNP	G	G	A	rs9406415		KELLY_S5	NORMAL	G	G																c.424N>T	p.Arg142Cys	p.R142C	ENST00000382500	1/1	199	120	79				FOXD4,missense_variant,p.Arg142Cys,ENST00000382500,NM_207305.4;CBWD1,downstream_gene_variant,,ENST00000475990,;CBWD1,downstream_gene_variant,,ENST00000377400,;CBWD1,downstream_gene_variant,,ENST00000314367,NM_001145355.1;CBWD1,downstream_gene_variant,,ENST00000356521,NM_018491.3;CBWD1,downstream_gene_variant,,ENST00000382447,NM_001145356.1;CBWD1,downstream_gene_variant,,ENST00000613508,;LINC01388…	A	ENSG00000170122	ENST00000382500	Transcript
KCNV2	0	.	GRCh38	chr9	2718292	2718292	+	Missense_Mutation	SNP	C	C	A	rs780435673		KELLY_S5	NORMAL	C	C																c.553N>A	p.Leu185Met	p.L185M	ENST00000382082	1/2	200	98	102				KCNV2,missense_variant,p.Leu185Met,ENST00000382082,NM_133497.3;PUM3,downstream_gene_variant,,ENST00000490444,;	A	ENSG00000168263	ENST00000382082	Transcript
PUM3	0	.	GRCh38	chr9	2829919	2829919	+	Missense_Mutation	SNP	C	C	A	novel		KELLY_S5	NORMAL	C	C																c.707N>T	p.Arg236Ile	p.R236I	ENST00000397885	8/18	274	167	107				PUM3,missense_variant,p.Arg236Ile,ENST00000397885,NM_014878.4;PUM3,non_coding_transcript_exon_variant,,ENST00000469168,;	A	ENSG00000080608	ENST00000397885	Transcript
IL33	0	.	GRCh38	chr9	6256153	6256153	+	Missense_Mutation	SNP	G	G	T	novel		KELLY_S5	NORMAL	G	G																c.798N>T	p.Lys266Asn	p.K266N	ENST00000381434	7/7	224	115	109				IL33,missense_variant,p.Lys266Asn,ENST00000381434,NM_001314045.1,NM_001314046.1,NM_033439.3,NM_001314044.1,NM_001314047.1;IL33,missense_variant,p.Lys224Asn,ENST00000456383,NM_001199640.1;IL33,missense_variant,p.Lys140Asn,ENST00000417746,NM_001199641.1;IL33,missense_variant,p.Lys224Asn,ENST00000611532,NM_001314048.1;	T	ENSG00000137033	ENST00000381434	Transcript
CCDC171	0	.	GRCh38	chr9	15744619	15744619	+	Missense_Mutation	SNP	G	G	A	rs772838312		KELLY_S5	NORMAL	G	G																c.2396N>A	p.Arg799His	p.R799H	ENST00000380701	17/26	401	224	177				CCDC171,missense_variant,p.Arg799His,ENST00000380701,NM_173550.2;CCDC171,missense_variant,p.Arg39His,ENST00000449575,;	A	ENSG00000164989	ENST00000380701	Transcript
IFNA10	0	.	GRCh38	chr9	21206941	21206941	+	Missense_Mutation	SNP	G	G	T	novel		KELLY_S5	NORMAL	G	G																c.157N>A	p.Leu53Met	p.L53M	ENST00000357374	1/1	789	508	281				IFNA10,missense_variant,p.Leu53Met,ENST00000357374,NM_002171.2;IFNA7,upstream_gene_variant,,ENST00000239347,NM_021057.2;IFNWP18,downstream_gene_variant,,ENST00000437472,;	T	ENSG00000186803	ENST00000357374	Transcript
IFNA10	0	.	GRCh38	chr9	21207001	21207001	+	Missense_Mutation	SNP	C	C	G	rs10113875		KELLY_S5	NORMAL	C	C																c.97N>C	p.Gly33Arg	p.G33R	ENST00000357374	1/1	604	407	197				IFNA10,missense_variant,p.Gly33Arg,ENST00000357374,NM_002171.2;IFNA7,upstream_gene_variant,,ENST00000239347,NM_021057.2;IFNWP18,downstream_gene_variant,,ENST00000437472,;	G	ENSG00000186803	ENST00000357374	Transcript
IFNA10	0	.	GRCh38	chr9	21207038	21207038	+	Nonsense_Mutation	SNP	A	A	T	rs10119910		KELLY_S5	NORMAL	A	A																c.60N>A	p.Cys20Ter	p.C20*	ENST00000357374	1/1	500	335	165				IFNA10,stop_gained,p.Cys20Ter,ENST00000357374,NM_002171.2;IFNA7,upstream_gene_variant,,ENST00000239347,NM_021057.2;IFNWP18,downstream_gene_variant,,ENST00000437472,;	T	ENSG00000186803	ENST00000357374	Transcript
IFNA1	0	.	GRCh38	chr9	21440536	21440536	+	Missense_Mutation	SNP	T	T	C	rs1758567		KELLY_S5	NORMAL	T	T																c.29N>C	p.Val10Ala	p.V10A	ENST00000276927	1/1	225	140	85				IFNA1,missense_variant,p.Val10Ala,ENST00000276927,NM_024013.2;IFNA1,intron_variant,,ENST00000613815,;	C	ENSG00000197919	ENST00000276927	Transcript
CDKN2A	0	.	GRCh38	chr9	21971157	21971157	+	Missense_Mutation	SNP	C	C	T	novel		KELLY_S5	NORMAL	C	C																c.202N>A	p.Ala68Thr	p.A68T	ENST00000498124	2/4	362	191	171				CDKN2A,missense_variant,p.Arg82His,ENST00000579755,NM_058195.3;CDKN2A,missense_variant,p.Ala68Thr,ENST00000304494,NM_000077.4;CDKN2A,missense_variant,p.Ala17Thr,ENST00000494262,;CDKN2A,missense_variant,p.Ala17Thr,ENST00000498628,;CDKN2A,missense_variant,p.Ala68Thr,ENST00000498124,NM_001195132.1;CDKN2A,missense_variant,p.Arg82His,ENST00000530628,;CDKN2A,missense_variant,p.Ala17Thr,ENST00000578845,…	T	ENSG00000147889	ENST00000498124	Transcript
TOPORS	0	.	GRCh38	chr9	32550898	32550898	+	Missense_Mutation	SNP	G	G	C	rs61758066		KELLY_S5	NORMAL	G	G																c.74N>G	p.Ser25Trp	p.S25W	ENST00000360538	2/3	148	76	72				TOPORS,missense_variant,p.Ser25Trp,ENST00000360538,NM_005802.4;TOPORS,intron_variant,,ENST00000379858,NM_001195622.1;NDUFB6,downstream_gene_variant,,ENST00000379847,NM_002493.4;TOPORS-AS1,upstream_gene_variant,,ENST00000453396,;TOPORS-AS1,upstream_gene_variant,,ENST00000458036,;NDUFB6,downstream_gene_variant,,ENST00000366466,NM_001199987.1;NDUFB6,downstream_gene_variant,,ENST00000350021,NM_182739…	C	ENSG00000197579	ENST00000360538	Transcript
NOL6	0	.	GRCh38	chr9	33465786	33465786	+	Missense_Mutation	SNP	G	G	A	rs115142129		KELLY_S5	NORMAL	G	G																c.2476N>T	p.Arg826Cys	p.R826C	ENST00000297990	19/26	202	111	91				NOL6,missense_variant,p.Arg826Cys,ENST00000297990,NM_022917.4;NOL6,missense_variant,p.Arg826Cys,ENST00000379471,;NOL6,intron_variant,,ENST00000353159,NM_139235.3;NOL6,upstream_gene_variant,,ENST00000379470,;MIR6851,downstream_gene_variant,,ENST00000617060,;NOL6,intron_variant,,ENST00000464829,;NOL6,downstream_gene_variant,,ENST00000496319,;	A	ENSG00000165271	ENST00000297990	Transcript
KIAA1161	0	.	GRCh38	chr9	34372875	34372875	+	Nonsense_Mutation	SNP	G	G	C	rs4879782		KELLY_S5	NORMAL	G	G																c.69N>G	p.Tyr23Ter	p.Y23*	ENST00000297625	2/2	330	162	168				KIAA1161,stop_gained,p.Tyr23Ter,ENST00000297625,NM_020702.4;KIAA1161,upstream_gene_variant,,ENST00000379142,;	C	ENSG00000164976	ENST00000297625	Transcript
TMEM8B	0	.	GRCh38	chr9	35853520	35853520	+	Missense_Mutation	SNP	C	C	T	rs148540551		KELLY_S5	NORMAL	C	C																c.1099N>T	p.Arg367Cys	p.R367C	ENST00000377988	13/13	176	116	60				TMEM8B,missense_variant,p.Arg367Cys,ENST00000377988,NM_001042590.2;TMEM8B,missense_variant,p.Arg367Cys,ENST00000377991,NM_001042589.2;	T	ENSG00000137103	ENST00000377988	Transcript
ANKRD18A	0	.	GRCh38	chr9	38615637	38615637	+	Missense_Mutation	SNP	T	T	C	rs187518165		KELLY_S5	NORMAL	T	T																c.452N>G	p.Glu151Gly	p.E151G	ENST00000399703	3/16	440	224	216				ANKRD18A,missense_variant,p.Glu151Gly,ENST00000399703,NM_147195.2;FAM201A,upstream_gene_variant,,ENST00000471864,;	C	ENSG00000180071	ENST00000399703	Transcript
CNTNAP3	0	.	GRCh38	chr9	39078723	39078723	+	Missense_Mutation	SNP	G	G	A	rs753820626		KELLY_S5	NORMAL	G	G																c.3640N>T	p.Arg1214Trp	p.R1214W	ENST00000297668	22/24	104	67	37				CNTNAP3,missense_variant,p.Arg1214Trp,ENST00000297668,NM_033655.3;CNTNAP3,missense_variant,p.Arg1133Trp,ENST00000377656,;CNTNAP3,intron_variant,,ENST00000493965,;CNTNAP3,downstream_gene_variant,,ENST00000477002,;	A	ENSG00000106714	ENST00000297668	Transcript
CNTNAP3	0	.	GRCh38	chr9	39078846	39078846	+	Missense_Mutation	SNP	A	A	G	novel		KELLY_S5	NORMAL	A	A																c.3517N>C	p.Phe1173Leu	p.F1173L	ENST00000297668	22/24	32	16	16				CNTNAP3,missense_variant,p.Phe1173Leu,ENST00000297668,NM_033655.3;CNTNAP3,missense_variant,p.Phe1092Leu,ENST00000377656,;CNTNAP3,non_coding_transcript_exon_variant,,ENST00000477002,;CNTNAP3,intron_variant,,ENST00000493965,;	G	ENSG00000106714	ENST00000297668	Transcript
CNTNAP3	0	.	GRCh38	chr9	39088492	39088492	+	Missense_Mutation	SNP	T	T	A	novel		KELLY_S5	NORMAL	T	T																c.3151N>T	p.Thr1051Ser	p.T1051S	ENST00000297668	19/24	214	148	66				CNTNAP3,missense_variant,p.Thr1051Ser,ENST00000297668,NM_033655.3;CNTNAP3,missense_variant,p.Thr970Ser,ENST00000377656,;CNTNAP3,missense_variant,p.Thr963Ser,ENST00000358144,;CNTNAP3,upstream_gene_variant,,ENST00000493965,;CNTNAP3,upstream_gene_variant,,ENST00000477002,;	A	ENSG00000106714	ENST00000297668	Transcript
CNTNAP3	0	.	GRCh38	chr9	39088549	39088549	+	Missense_Mutation	SNP	G	G	A	novel		KELLY_S5	NORMAL	G	G																c.3094N>T	p.His1032Tyr	p.H1032Y	ENST00000297668	19/24	341	234	107				CNTNAP3,missense_variant,p.His1032Tyr,ENST00000297668,NM_033655.3;CNTNAP3,missense_variant,p.His951Tyr,ENST00000377656,;CNTNAP3,missense_variant,p.His944Tyr,ENST00000358144,;CNTNAP3,upstream_gene_variant,,ENST00000493965,;CNTNAP3,upstream_gene_variant,,ENST00000477002,;	A	ENSG00000106714	ENST00000297668	Transcript
SPATA31A1	0	.	GRCh38	chr9	39360952	39360952	+	Missense_Mutation	SNP	G	A	A	rs6476797		KELLY_S5	NORMAL	G	G																c.3229N>A	p.Ala1077Thr	p.A1077T	ENST00000377647	4/4	197	0	197				SPATA31A1,missense_variant,p.Ala1077Thr,ENST00000377647,NM_001085452.2;RP11-347J14.4,non_coding_transcript_exon_variant,,ENST00000615174,;SPATA31A1,downstream_gene_variant,,ENST00000473440,;	A	ENSG00000204849	ENST00000377647	Transcript
CNTNAP3B	0	.	GRCh38	chr9	41938253	41938253	+	Missense_Mutation	SNP	T	C	C	rs376052271		KELLY_S5	NORMAL	T	T																c.2228N>G	p.Gln743Arg	p.Q743R	ENST00000377561	14/24	9	0	9				CNTNAP3B,missense_variant,p.Gln742Arg,ENST00000612828,;CNTNAP3B,missense_variant,p.Gln743Arg,ENST00000377561,NM_001201380.2;CNTNAP3B,missense_variant,p.Gln742Arg,ENST00000341990,;CNTNAP3B,missense_variant,p.Gln649Arg,ENST00000617422,;CNTNAP3B,intron_variant,,ENST00000489789,;CNTNAP3B,missense_variant,p.Gln649Arg,ENST00000619138,;CNTNAP3B,non_coding_transcript_exon_variant,,ENST00000618777,;CNTNAP…	C	ENSG00000154529	ENST00000377561	Transcript
CNTNAP3B	0	.	GRCh38	chr9	41938349	41938349	+	Missense_Mutation	SNP	G	G	T	rs62536540		KELLY_S5	NORMAL	G	G																c.2132N>A	p.Ser711Tyr	p.S711Y	ENST00000377561	14/24	70	34	36				CNTNAP3B,missense_variant,p.Ser710Tyr,ENST00000612828,;CNTNAP3B,missense_variant,p.Ser711Tyr,ENST00000377561,NM_001201380.2;CNTNAP3B,missense_variant,p.Ser710Tyr,ENST00000341990,;CNTNAP3B,missense_variant,p.Ser617Tyr,ENST00000617422,;CNTNAP3B,intron_variant,,ENST00000489789,;CNTNAP3B,missense_variant,p.Ser617Tyr,ENST00000619138,;CNTNAP3B,non_coding_transcript_exon_variant,,ENST00000618777,;CNTNAP…	T	ENSG00000154529	ENST00000377561	Transcript
CNTNAP3B	0	.	GRCh38	chr9	41953308	41953308	+	Missense_Mutation	SNP	A	A	C	rs62536501		KELLY_S5	NORMAL	A	A																c.1955N>G	p.Leu652Arg	p.L652R	ENST00000377561	13/24	36	16	20				CNTNAP3B,missense_variant,p.Leu651Arg,ENST00000612828,;CNTNAP3B,missense_variant,p.Leu652Arg,ENST00000377561,NM_001201380.2;CNTNAP3B,missense_variant,p.Leu651Arg,ENST00000341990,;CNTNAP3B,missense_variant,p.Leu558Arg,ENST00000617422,;CNTNAP3B,upstream_gene_variant,,ENST00000489789,;CNTNAP3B,missense_variant,p.Leu558Arg,ENST00000619138,;CNTNAP3B,missense_variant,p.Leu559Arg,ENST00000479351,;CNTNAP…	C	ENSG00000154529	ENST00000377561	Transcript
CNTNAP3B	0	.	GRCh38	chr9	41991640	41991640	+	Missense_Mutation	SNP	C	C	T	rs1755755		KELLY_S5	NORMAL	C	C																c.1303N>A	p.Ala435Thr	p.A435T	ENST00000377561	8/24	160	98	62				CNTNAP3B,missense_variant,p.Ala435Thr,ENST00000612828,;CNTNAP3B,missense_variant,p.Ala435Thr,ENST00000377561,NM_001201380.2;CNTNAP3B,missense_variant,p.Ala435Thr,ENST00000341990,;CNTNAP3B,missense_variant,p.Ala435Thr,ENST00000617422,;CNTNAP3B,downstream_gene_variant,,ENST00000276974,;CNTNAP3B,missense_variant,p.Ala435Thr,ENST00000619138,;CNTNAP3B,missense_variant,p.Ala435Thr,ENST00000479351,;CNTN…	T	ENSG00000154529	ENST00000377561	Transcript
CNTNAP3B	0	.	GRCh38	chr9	41991721	41991721	+	Missense_Mutation	SNP	G	G	A	rs3739623		KELLY_S5	NORMAL	G	G																c.1222N>T	p.Leu408Phe	p.L408F	ENST00000377561	8/24	322	201	121				CNTNAP3B,missense_variant,p.Leu408Phe,ENST00000612828,;CNTNAP3B,missense_variant,p.Leu408Phe,ENST00000377561,NM_001201380.2;CNTNAP3B,missense_variant,p.Leu408Phe,ENST00000341990,;CNTNAP3B,missense_variant,p.Leu408Phe,ENST00000617422,;CNTNAP3B,downstream_gene_variant,,ENST00000276974,;CNTNAP3B,missense_variant,p.Leu408Phe,ENST00000619138,;CNTNAP3B,missense_variant,p.Leu408Phe,ENST00000479351,;CNTN…	A	ENSG00000154529	ENST00000377561	Transcript
CNTNAP3B	0	.	GRCh38	chr9	41996327	41996327	+	Missense_Mutation	SNP	A	T	T	rs62554986		KELLY_S5	NORMAL	A	A																c.949N>A	p.Ser317Thr	p.S317T	ENST00000377561	7/24	283	0	283				CNTNAP3B,missense_variant,p.Ser317Thr,ENST00000612828,;CNTNAP3B,missense_variant,p.Ser317Thr,ENST00000377561,NM_001201380.2;CNTNAP3B,missense_variant,p.Ser317Thr,ENST00000276974,;CNTNAP3B,missense_variant,p.Ser317Thr,ENST00000341990,;CNTNAP3B,missense_variant,p.Ser317Thr,ENST00000617422,;CNTNAP3B,missense_variant,p.Ser317Thr,ENST00000619138,;CNTNAP3B,missense_variant,p.Ser317Thr,ENST00000479351,;…	T	ENSG00000154529	ENST00000377561	Transcript
CNTNAP3B	0	.	GRCh38	chr9	42129032	42129032	+	Missense_Mutation	SNP	G	G	T	rs372133350		KELLY_S5	NORMAL	G	G																c.63N>A	p.Ser21Arg	p.S21R	ENST00000377561	1/24	79	61	18				CNTNAP3B,missense_variant,p.Ser21Arg,ENST00000612828,;CNTNAP3B,missense_variant,p.Ser21Arg,ENST00000377561,NM_001201380.2;CNTNAP3B,missense_variant,p.Ser21Arg,ENST00000276974,;CNTNAP3B,missense_variant,p.Ser21Arg,ENST00000341990,;CNTNAP3B,missense_variant,p.Ser21Arg,ENST00000617422,;CNTNAP3B,missense_variant,p.Ser21Arg,ENST00000619138,;CNTNAP3B,missense_variant,p.Ser21Arg,ENST00000479351,;CNTNAP3…	T	ENSG00000154529	ENST00000377561	Transcript
CNTNAP3B	0	.	GRCh38	chr9	42129091	42129091	+	Missense_Mutation	SNP	C	C	A	rs62558062		KELLY_S5	NORMAL	C	C																c.4N>T	p.Ala2Ser	p.A2S	ENST00000377561	1/24	83	48	35				CNTNAP3B,missense_variant,p.Ala2Ser,ENST00000612828,;CNTNAP3B,missense_variant,p.Ala2Ser,ENST00000377561,NM_001201380.2;CNTNAP3B,missense_variant,p.Ala2Ser,ENST00000276974,;CNTNAP3B,missense_variant,p.Ala2Ser,ENST00000341990,;CNTNAP3B,missense_variant,p.Ala2Ser,ENST00000617422,;CNTNAP3B,missense_variant,p.Ala2Ser,ENST00000619138,;CNTNAP3B,missense_variant,p.Ala2Ser,ENST00000479351,;CNTNAP3B,non_c…	A	ENSG00000154529	ENST00000377561	Transcript
SPATA31A6	0	.	GRCh38	chr9	42186134	42186134	+	Missense_Mutation	SNP	T	T	G	rs12552679		KELLY_S5	NORMAL	T	T																c.432N>G	p.Asp144Glu	p.D144E	ENST00000332857	4/4	23	4	19				SPATA31A6,missense_variant,p.Asp144Glu,ENST00000332857,NM_001145196.1;SPATA31A6,non_coding_transcript_exon_variant,,ENST00000496386,;	G	ENSG00000185775	ENST00000332857	Transcript
SPATA31A6	0	.	GRCh38	chr9	42186961	42186961	+	Missense_Mutation	SNP	C	C	T	rs11261835		KELLY_S5	NORMAL	C	C																c.1259N>T	p.Pro420Leu	p.P420L	ENST00000332857	4/4	528	340	188				SPATA31A6,missense_variant,p.Pro420Leu,ENST00000332857,NM_001145196.1;SPATA31A6,downstream_gene_variant,,ENST00000496386,;	T	ENSG00000185775	ENST00000332857	Transcript
SPATA31A6	0	.	GRCh38	chr9	42187569	42187569	+	Missense_Mutation	SNP	C	G	G	rs11537002		KELLY_S5	NORMAL	C	C																c.1867N>G	p.Arg623Gly	p.R623G	ENST00000332857	4/4	233	24	209				SPATA31A6,missense_variant,p.Arg623Gly,ENST00000332857,NM_001145196.1;SPATA31A6,downstream_gene_variant,,ENST00000496386,;	G	ENSG00000185775	ENST00000332857	Transcript
SPATA31A6	0	.	GRCh38	chr9	42189007	42189007	+	Missense_Mutation	SNP	C	C	T	rs10907643		KELLY_S5	NORMAL	C	C																c.3305N>T	p.Pro1102Leu	p.P1102L	ENST00000332857	4/4	407	216	191				SPATA31A6,missense_variant,p.Pro1102Leu,ENST00000332857,NM_001145196.1;SPATA31A6,downstream_gene_variant,,ENST00000496386,;	T	ENSG00000185775	ENST00000332857	Transcript
SPATA31A7	0	.	GRCh38	chr9	61192774	61192774	+	Missense_Mutation	SNP	C	C	T	rs755482046		KELLY_S5	NORMAL	C	C																c.688N>T	p.Arg230Trp	p.R230W	ENST00000619167	4/4	40	26	14				SPATA31A7,missense_variant,p.Arg230Trp,ENST00000619167,NM_015667.2;RP11-101E5.6,downstream_gene_variant,,ENST00000611332,;SPATA31A7,non_coding_transcript_exon_variant,,ENST00000618860,;SPATA31A7,non_coding_transcript_exon_variant,,ENST00000619140,;SPATA31A7,non_coding_transcript_exon_variant,,ENST00000622751,;SPATA31A7,non_coding_transcript_exon_variant,,ENST00000376458,;SPATA31A7,non_coding_tran…	T	ENSG00000276040	ENST00000619167	Transcript
FOXD4L5	0	.	GRCh38	chr9	65283606	65283606	+	Missense_Mutation	SNP	A	G	G	novel		KELLY_S5	NORMAL	A	A																c.772N>C	p.Cys258Arg	p.C258R	ENST00000377420	1/1	12	0	12				FOXD4L5,missense_variant,p.Cys258Arg,ENST00000377420,NM_001126334.1;CBWD4P,downstream_gene_variant,,ENST00000445695,;	G	ENSG00000204779	ENST00000377420	Transcript
FOXD4L5	0	.	GRCh38	chr9	65284049	65284049	+	Missense_Mutation	SNP	G	G	C	rs201783089		KELLY_S5	NORMAL	G	G																c.329N>G	p.Pro110Arg	p.P110R	ENST00000377420	1/1	101	50	51				FOXD4L5,missense_variant,p.Pro110Arg,ENST00000377420,NM_001126334.1;CBWD4P,downstream_gene_variant,,ENST00000445695,;	C	ENSG00000204779	ENST00000377420	Transcript
FOXD4L4	0	.	GRCh38	chr9	65737974	65737974	+	Missense_Mutation	SNP	G	G	T	novel		KELLY_S5	NORMAL	G	G																c.829N>T	p.Val277Phe	p.V277F	ENST00000377413	1/1	131	63	68				FOXD4L4,missense_variant,p.Val277Phe,ENST00000377413,NM_199244.3;CBWD5,downstream_gene_variant,,ENST00000377392,NM_001286835.1;CBWD5,downstream_gene_variant,,ENST00000382405,NM_001330668.1;CBWD5,downstream_gene_variant,,ENST00000430059,;CBWD5,downstream_gene_variant,,ENST00000429800,;CBWD5,downstream_gene_variant,,ENST00000377395,NM_001024916.3;CBWD5,downstream_gene_variant,,ENST00000489273,;CBWD…	T	ENSG00000184659	ENST00000377413	Transcript
FOXD4L4	0	.	GRCh38	chr9	65737984	65737984	+	Missense_Mutation	SNP	G	G	C	rs10796795		KELLY_S5	NORMAL	G	G																c.839N>C	p.Gly280Ala	p.G280A	ENST00000377413	1/1	134	66	68				FOXD4L4,missense_variant,p.Gly280Ala,ENST00000377413,NM_199244.3;CBWD5,downstream_gene_variant,,ENST00000377392,NM_001286835.1;CBWD5,downstream_gene_variant,,ENST00000382405,NM_001330668.1;CBWD5,downstream_gene_variant,,ENST00000430059,;CBWD5,downstream_gene_variant,,ENST00000429800,;CBWD5,downstream_gene_variant,,ENST00000377395,NM_001024916.3;CBWD5,downstream_gene_variant,,ENST00000489273,;CBWD…	C	ENSG00000184659	ENST00000377413	Transcript
SPATA31A3	0	.	GRCh38	chr9	66987590	66987590	+	Missense_Mutation	SNP	G	A	A	novel		KELLY_S5	NORMAL	G	G																c.2908N>T	p.Leu970Phe	p.L970F	ENST00000428649	4/4	33	5	28				SPATA31A3,missense_variant,p.Leu970Phe,ENST00000428649,NM_001083124.1;RP11-395E19.2,non_coding_transcript_exon_variant,,ENST00000616253,;	A	ENSG00000275969	ENST00000428649	Transcript
SPATA31A3	0	.	GRCh38	chr9	66987648	66987648	+	Missense_Mutation	SNP	C	G	G	rs200314502		KELLY_S5	NORMAL	C	C																c.2850N>C	p.Glu950Asp	p.E950D	ENST00000428649	4/4	69	5	64				SPATA31A3,missense_variant,p.Glu950Asp,ENST00000428649,NM_001083124.1;RP11-395E19.2,non_coding_transcript_exon_variant,,ENST00000616253,;	G	ENSG00000275969	ENST00000428649	Transcript
FOXD4L3	0	.	GRCh38	chr9	68303273	68303273	+	Nonsense_Mutation	SNP	A	A	T	rs7034645		KELLY_S5	NORMAL	A	A																c.322N>T	p.Lys108Ter	p.K108*	ENST00000342833	1/1	10	6	4				FOXD4L3,stop_gained,p.Lys108Ter,ENST00000342833,NM_199135.4;CBWD3,downstream_gene_variant,,ENST00000360171,NM_001291821.1,NM_201453.3;CBWD3,downstream_gene_variant,,ENST00000377342,;CBWD3,downstream_gene_variant,,ENST00000618217,;RP11-561O23.5,upstream_gene_variant,,ENST00000603200,;RP11-561O23.7,upstream_gene_variant,,ENST00000419576,;CBWD3,downstream_gene_variant,,ENST00000614398,;CBWD3,downstr…	T	ENSG00000187559	ENST00000342833	Transcript
TRPM3	0	.	GRCh38	chr9	70610723	70610723	+	Missense_Mutation	SNP	C	G	G	rs117283138		KELLY_S5	NORMAL	C	C																c.2517N>C	p.Glu839Asp	p.E839D	ENST00000377110	18/25	156	2	154				TRPM3,missense_variant,p.Glu839Asp,ENST00000377110,NM_001007471.2;TRPM3,missense_variant,p.Glu701Asp,ENST00000360823,NM_206944.3,NM_206947.3;TRPM3,missense_variant,p.Glu698Asp,ENST00000377105,NM_024971.5;TRPM3,missense_variant,p.Glu843Asp,ENST00000357533,;TRPM3,missense_variant,p.Glu711Asp,ENST00000396292,NM_206946.3;TRPM3,missense_variant,p.Glu701Asp,ENST00000358082,;TRPM3,missense_variant,p.Glu…	G	ENSG00000083067	ENST00000377110	Transcript
VPS13A	0	.	GRCh38	chr9	77405958	77405958	+	Missense_Mutation	SNP	C	A	A	rs117983287		KELLY_S5	NORMAL	C	C																c.9370N>A	p.His3124Asn	p.H3124N	ENST00000360280	70/72	139	0	139				VPS13A,missense_variant,p.His3124Asn,ENST00000360280,NM_033305.2;VPS13A,missense_variant,p.His3085Asn,ENST00000376636,NM_001018037.1;VPS13A,missense_variant,p.His60Asn,ENST00000376646,;VPS13A,missense_variant,p.His60Asn,ENST00000484581,;VPS13A,upstream_gene_variant,,ENST00000467124,;	A	ENSG00000197969	ENST00000360280	Transcript
PHF2	0	.	GRCh38	chr9	93660383	93660384	+	Frame_Shift_Ins	INS	-	-	C	novel		KELLY_S5	NORMAL	-	-																c.1521_1522insC	p.Lys510GlufsTer4	p.K510Efs*4	ENST00000359246	12/22	102	62	40				PHF2,frameshift_variant,p.Lys510GlufsTer4,ENST00000359246,NM_005392.3;PHF2,intron_variant,,ENST00000375376,;PHF2,intron_variant,,ENST00000610682,;	C	ENSG00000197724	ENST00000359246	Transcript
NUTM2F	0	.	GRCh38	chr9	94318545	94318545	+	Missense_Mutation	SNP	C	G	G	rs202219124		KELLY_S5	NORMAL	C	C																c.2191N>C	p.Gly731Arg	p.G731R	ENST00000253262	7/7	40	0	40				NUTM2F,missense_variant,p.Gly731Arg,ENST00000253262,NM_017561.1;NUTM2F,missense_variant,p.Gly716Arg,ENST00000341207,;	G	ENSG00000130950	ENST00000253262	Transcript
NUTM2G	0	.	GRCh38	chr9	96938428	96938428	+	Missense_Mutation	SNP	G	G	A	rs201544487		KELLY_S5	NORMAL	G	G																c.1505N>A	p.Gly502Asp	p.G502D	ENST00000372322	7/7	116	49	67				NUTM2G,missense_variant,p.Gly502Asp,ENST00000372322,NM_001170741.1;NUTM2G,intron_variant,,ENST00000354649,NM_001045477.2;MFSD14C,downstream_gene_variant,,ENST00000637864,;MFSD14C,intron_variant,,ENST00000637409,;MFSD14C,intron_variant,,ENST00000506067,;MFSD14C,intron_variant,,ENST00000637076,;MFSD14C,intron_variant,,ENST00000637099,;	A	ENSG00000188152	ENST00000372322	Transcript
BRINP1	0	.	GRCh38	chr9	119167655	119167655	+	Missense_Mutation	SNP	G	A	A	rs762594427		KELLY_S5	NORMAL	G	G																c.1715N>T	p.Ser572Leu	p.S572L	ENST00000265922	8/8	199	0	199				BRINP1,missense_variant,p.Ser572Leu,ENST00000265922,NM_014618.2;BRINP1,intron_variant,,ENST00000482797,;	A	ENSG00000078725	ENST00000265922	Transcript
GAPVD1	0	.	GRCh38	chr9	125302647	125302647	+	Missense_Mutation	SNP	G	A	A	rs55779102		KELLY_S5	NORMAL	G	G																c.850N>A	p.Val284Met	p.V284M	ENST00000394105	3/27	312	1	311				GAPVD1,missense_variant,p.Val284Met,ENST00000470056,NM_001330778.1;GAPVD1,missense_variant,p.Val284Met,ENST00000394104,;GAPVD1,missense_variant,p.Val284Met,ENST00000297933,NM_001282680.1;GAPVD1,missense_variant,p.Val284Met,ENST00000495955,NM_001282679.1;GAPVD1,missense_variant,p.Val284Met,ENST00000394105,NM_015635.3;GAPVD1,missense_variant,p.Val284Met,ENST00000394083,;GAPVD1,missense_variant,p.Va…	A	ENSG00000165219	ENST00000394105	Transcript
TRUB2	0	.	GRCh38	chr9	128309560	128309560	+	Missense_Mutation	SNP	G	A	A	rs201115852		KELLY_S5	NORMAL	G	G																c.986N>T	p.Ala329Val	p.A329V	ENST00000372890	8/8	74	0	74				TRUB2,missense_variant,p.Ala329Val,ENST00000372890,NM_015679.1;TRUB2,downstream_gene_variant,,ENST00000460320,;TRUB2,downstream_gene_variant,,ENST00000461180,;	A	ENSG00000167112	ENST00000372890	Transcript
SLC27A4	0	.	GRCh38	chr9	128353426	128353426	+	Missense_Mutation	SNP	T	T	G	novel		KELLY_S5	NORMAL	T	T																c.1209N>G	p.Cys403Trp	p.C403W	ENST00000300456	9/13	173	106	67				SLC27A4,missense_variant,p.Cys403Trp,ENST00000300456,NM_005094.3;SLC27A4,intron_variant,,ENST00000372870,;	G	ENSG00000167114	ENST00000300456	Transcript
IER5L	0	.	GRCh38	chr9	129177598	129177598	+	Missense_Mutation	SNP	G	G	C	novel		KELLY_S5	NORMAL	G	G																c.455N>G	p.Ala152Gly	p.A152G	ENST00000372491	1/1	4	2	2				IER5L,missense_variant,p.Ala152Gly,ENST00000372491,NM_203434.2;RP11-247A12.2,intron_variant,,ENST00000372490,;RP11-247A12.8,downstream_gene_variant,,ENST00000599172,;	C	ENSG00000188483	ENST00000372491	Transcript
USP20	0	.	GRCh38	chr9	129880176	129880176	+	Missense_Mutation	SNP	G	A	A	rs762371533		KELLY_S5	NORMAL	G	G																c.2648N>A	p.Gly883Asp	p.G883D	ENST00000315480	25/25	172	0	172				USP20,missense_variant,p.Gly883Asp,ENST00000315480,;USP20,missense_variant,p.Gly883Asp,ENST00000358355,NM_001008563.4;USP20,missense_variant,p.Gly883Asp,ENST00000372429,NM_006676.7,NM_001110303.3;USP20,non_coding_transcript_exon_variant,,ENST00000472108,;USP20,non_coding_transcript_exon_variant,,ENST00000496927,;USP20,downstream_gene_variant,,ENST00000474895,;RP11-409K20.7,downstream_gene_variant…	A	ENSG00000136878	ENST00000315480	Transcript
HMCN2	0	.	GRCh38	chr9	130325648	130325648	+	Missense_Mutation	SNP	G	C	C	novel		KELLY_S5	NORMAL	G	G																c.2971N>C	p.Ala991Pro	p.A991P	ENST00000624552	20/98	323	0	323				HMCN2,missense_variant,p.Ala991Pro,ENST00000624552,NM_001291815.1;HMCN2,missense_variant,p.Ala255Pro,ENST00000611173,;	C	ENSG00000148357	ENST00000624552	Transcript
SURF2	0	.	GRCh38	chr9	133360384	133360384	+	Missense_Mutation	SNP	G	A	A	rs12763		KELLY_S5	NORMAL	G	G																c.637N>A	p.Gly213Ser	p.G213S	ENST00000371964	5/6	151	2	149				SURF2,missense_variant,p.Gly213Ser,ENST00000371964,NM_001278928.1,NM_017503.4;SURF4,downstream_gene_variant,,ENST00000618229,NM_001280790.1;SURF4,downstream_gene_variant,,ENST00000613129,NM_001280791.1;SURF4,downstream_gene_variant,,ENST00000371989,NM_033161.3,NM_001280788.1;SURF4,downstream_gene_variant,,ENST00000545297,NM_001280792.1;SURF4,downstream_gene_variant,,ENST00000485435,NM_001280789.1…	A	ENSG00000148291	ENST00000371964	Transcript
CCDC187	0	.	GRCh38	chr9	136302868	136302868	+	Missense_Mutation	SNP	A	G	G	novel		KELLY_S5	NORMAL	A	A																c.275N>C	p.Met92Thr	p.M92T	ENST00000569961	2/10	171	1	170				CCDC187,missense_variant,p.Met190Thr,ENST00000624277,;CCDC187,missense_variant,p.Met92Thr,ENST00000569961,NM_001291516.1;CCDC187,non_coding_transcript_exon_variant,,ENST00000565954,;CCDC187,missense_variant,p.Met190Thr,ENST00000563590,;	G	ENSG00000260220	ENST00000569961	Transcript
ENTPD2	0	.	GRCh38	chr9	137050354	137050354	+	Missense_Mutation	SNP	A	G	G	novel		KELLY_S5	NORMAL	A	A																c.959N>C	p.Phe320Ser	p.F320S	ENST00000355097	6/9	309	1	308				ENTPD2,missense_variant,p.Phe320Ser,ENST00000355097,NM_203468.2;ENTPD2,missense_variant,p.Phe320Ser,ENST00000312665,NM_001246.3;NPDC1,upstream_gene_variant,,ENST00000371601,NM_015392.3;RP11-229P13.15,upstream_gene_variant,,ENST00000439076,;ENTPD2,non_coding_transcript_exon_variant,,ENST00000469106,;ENTPD2,upstream_gene_variant,,ENST00000460614,;NPDC1,upstream_gene_variant,,ENST00000488145,;NPDC1,…	G	ENSG00000054179	ENST00000355097	Transcript
CACNA1B	0	.	GRCh38	chr9	138023584	138023584	+	Nonsense_Mutation	SNP	C	C	A	novel		KELLY_S5	NORMAL	C	C																c.2841N>A	p.Cys947Ter	p.C947*	ENST00000371372	19/47	7	5	2				CACNA1B,stop_gained,p.Cys947Ter,ENST00000371372,NM_000718.3;CACNA1B,stop_gained,p.Cys947Ter,ENST00000371363,;CACNA1B,stop_gained,p.Cys948Ter,ENST00000371355,;CACNA1B,stop_gained,p.Cys948Ter,ENST00000371357,;CACNA1B,stop_gained,p.Cys947Ter,ENST00000277549,;CACNA1B,stop_gained,p.Cys947Ter,ENST00000277551,NM_001243812.1;	A	ENSG00000148408	ENST00000371372	Transcript
FAM157B	0	.	GRCh38	chr9	138221150	138221150	+	RNA	SNP	C	C	G	rs202205020		KELLY_S5	NORMAL	C	C																n.532N>G			ENST00000446912	2/9	19	11	8				FAM157B,non_coding_transcript_exon_variant,,ENST00000446912,;FAM157B,non_coding_transcript_exon_variant,,ENST00000540522,;	G	ENSG00000233013	ENST00000446912	Transcript
DIP2C	0	.	GRCh38	chr10	408940	408940	+	Missense_Mutation	SNP	G	G	A	novel		KELLY_S5	NORMAL	G	G																c.1135N>T	p.Arg379Trp	p.R379W	ENST00000280886	9/37	379	203	176				DIP2C,missense_variant,p.Arg379Trp,ENST00000280886,NM_014974.2;DIP2C,missense_variant,p.Arg360Trp,ENST00000381496,;DIP2C,missense_variant,p.Arg435Trp,ENST00000634311,;	A	ENSG00000151240	ENST00000280886	Transcript
PITRM1	0	.	GRCh38	chr10	3149727	3149727	+	Missense_Mutation	SNP	C	C	G	rs368479367		KELLY_S5	NORMAL	C	C																c.1765N>C	p.Ala589Pro	p.A589P	ENST00000380989	16/27	259	152	107				PITRM1,missense_variant,p.Ala589Pro,ENST00000380989,NM_001242307.1;PITRM1,missense_variant,p.Ala589Pro,ENST00000224949,NM_014889.3;PITRM1,missense_variant,p.Ala557Pro,ENST00000451104,NM_001242309.1;PITRM1,missense_variant,p.Ala147Pro,ENST00000380994,;PITRM1,upstream_gene_variant,,ENST00000451454,;PITRM1,downstream_gene_variant,,ENST00000430362,;PITRM1,upstream_gene_variant,,ENST00000424714,;PITRM…	G	ENSG00000107959	ENST00000380989	Transcript
ARHGAP21	0	.	GRCh38	chr10	24620709	24620709	+	Missense_Mutation	SNP	T	T	C	rs142708046		KELLY_S5	NORMAL	T	T																c.1186N>G	p.Ile396Val	p.I396V	ENST00000396432	9/26	235	116	119				ARHGAP21,missense_variant,p.Ile396Val,ENST00000396432,NM_020824.3;ARHGAP21,missense_variant,p.Ile385Val,ENST00000612832,;ARHGAP21,missense_variant,p.Ile385Val,ENST00000320481,;ARHGAP21,missense_variant,p.Ile183Val,ENST00000636789,;ARHGAP21,missense_variant,p.Ile396Val,ENST00000446003,;ARHGAP21,missense_variant,p.Ile386Val,ENST00000376410,;ARHGAP21,non_coding_transcript_exon_variant,,ENST000004863…	C	ENSG00000107863	ENST00000396432	Transcript
ARMC4	0	.	GRCh38	chr10	27987506	27987506	+	Nonsense_Mutation	SNP	C	C	A	novel		KELLY_S5	NORMAL	C	C																c.262N>T	p.Gly88Ter	p.G88*	ENST00000305242	3/20	121	52	69				ARMC4,stop_gained,p.Gly88Ter,ENST00000305242,NM_018076.4,NM_001290020.1;ARMC4,upstream_gene_variant,,ENST00000434029,;	A	ENSG00000169126	ENST00000305242	Transcript
SVIL	0	.	GRCh38	chr10	29495143	29495143	+	Missense_Mutation	SNP	G	G	C	rs2368406		KELLY_S5	NORMAL	G	G																c.3703N>G	p.Pro1235Ala	p.P1235A	ENST00000355867	19/38	91	60	30				SVIL,missense_variant,p.Pro1203Ala,ENST00000375398,;SVIL,missense_variant,p.Pro1235Ala,ENST00000355867,NM_001323599.1,NM_021738.2;SVIL,missense_variant,p.Pro809Ala,ENST00000375400,NM_001323600.1,NM_003174.3;SVIL,missense_variant,p.Pro161Ala,ENST00000632315,;SVIL,non_coding_transcript_exon_variant,,ENST00000474106,;SVIL,non_coding_transcript_exon_variant,,ENST00000491872,;	C	ENSG00000197321	ENST00000355867	Transcript
LYZL2	0	.	GRCh38	chr10	30629620	30629620	+	Missense_Mutation	SNP	G	G	C	rs201069868		KELLY_S5	NORMAL	G	G																c.86N>G	p.Ala29Gly	p.A29G	ENST00000375318	1/5	535	387	148				LYZL2,missense_variant,p.Ala29Gly,ENST00000375318,NM_183058.2;	C	ENSG00000151033	ENST00000375318	Transcript
AGAP4	0	.	GRCh38	chr10	45826456	45826456	+	Missense_Mutation	SNP	C	T	T	rs202104169		KELLY_S5	NORMAL	C	C																c.1451N>A	p.Arg484His	p.R484H	ENST00000448048	7/7	427	91	336				AGAP4,missense_variant,p.Arg507His,ENST00000616763,;AGAP4,missense_variant,p.Arg484His,ENST00000311652,;AGAP4,missense_variant,p.Arg484His,ENST00000448048,NM_133446.3;AGAP4,missense_variant,p.Arg507His,ENST00000618171,NM_001276343.2;AGAP4,downstream_gene_variant,,ENST00000492347,;AGAP4,downstream_gene_variant,,ENST00000430779,;	T	ENSG00000188234	ENST00000448048	Transcript
AGAP4	0	.	GRCh38	chr10	45826906	45826906	+	Missense_Mutation	SNP	G	C	C	novel		KELLY_S5	NORMAL	G	G																c.1001N>G	p.Thr334Ser	p.T334S	ENST00000448048	7/7	34	0	34				AGAP4,missense_variant,p.Thr357Ser,ENST00000616763,;AGAP4,missense_variant,p.Thr334Ser,ENST00000311652,;AGAP4,missense_variant,p.Thr334Ser,ENST00000448048,NM_133446.3;AGAP4,missense_variant,p.Thr357Ser,ENST00000618171,NM_001276343.2;AGAP4,downstream_gene_variant,,ENST00000492347,;AGAP4,downstream_gene_variant,,ENST00000430779,;	C	ENSG00000188234	ENST00000448048	Transcript
NCOA4	0	.	GRCh38	chr10	46027444	46027444	+	Missense_Mutation	SNP	A	C	C	rs10761581		KELLY_S5	NORMAL	A	A																c.22N>G	p.Phe8Val	p.F8V	ENST00000578454	2/12	277	0	277				NCOA4,missense_variant,p.Phe8Val,ENST00000578454,NM_001145260.1;NCOA4,missense_variant,p.Phe8Val,ENST00000579039,NM_001145261.1;NCOA4,intron_variant,,ENST00000581486,NM_001145263.1;NCOA4,intron_variant,,ENST00000585056,;NCOA4,intron_variant,,ENST00000580070,;NCOA4,upstream_gene_variant,,ENST00000585132,NM_005437.3;	C	ENSG00000266412	ENST00000578454	Transcript
ANXA8L1	0	.	GRCh38	chr10	46383535	46383535	+	Missense_Mutation	SNP	C	C	T	novel		KELLY_S5	NORMAL	C	C																c.401N>T	p.Ala134Val	p.A134V	ENST00000619162	5/12	44	31	13				ANXA8L1,missense_variant,p.Ala172Val,ENST00000584982,;ANXA8L1,missense_variant,p.Ala72Val,ENST00000613703,;ANXA8L1,missense_variant,p.Ala134Val,ENST00000619162,NM_001098845.2;ANXA8L1,intron_variant,,ENST00000622769,NM_001278924.1;ANXA8L1,intron_variant,,ENST00000611655,NM_001278923.1;ANXA8L1,intron_variant,,ENST00000616785,;CH17-335B8.4,downstream_gene_variant,,ENST00000623463,;ANXA8L1,downstream…	T	ENSG00000264230	ENST00000619162	Transcript
NPY4R	0	.	GRCh38	chr10	46461918	46461918	+	Missense_Mutation	SNP	A	A	G	novel		KELLY_S5	NORMAL	A	A																c.718N>C	p.Cys240Arg	p.C240R	ENST00000374312	3/3	5	1	4				NPY4R,missense_variant,p.Cys240Arg,ENST00000374312,NM_005972.5;NPY4R,missense_variant,p.Cys240Arg,ENST00000612632,NM_001278794.1;ANXA8L1,intron_variant,,ENST00000616785,;	G	ENSG00000204174	ENST00000374312	Transcript
GPRIN2	0	.	GRCh38	chr10	46549538	46549538	+	Missense_Mutation	SNP	A	A	G	rs3127823		KELLY_S5	NORMAL	A	A																c.1199N>C	p.Leu400Pro	p.L400P	ENST00000374317	3/3	455	282	173				GPRIN2,missense_variant,p.Leu400Pro,ENST00000374317,NM_014696.3;GPRIN2,missense_variant,p.Leu400Pro,ENST00000374314,;	G	ENSG00000204175	ENST00000374317	Transcript
GPRIN2	0	.	GRCh38	chr10	46549613	46549613	+	Missense_Mutation	SNP	A	G	G	rs3127822		KELLY_S5	NORMAL	A	A																c.1124N>C	p.Val375Ala	p.V375A	ENST00000374317	3/3	526	0	526				GPRIN2,missense_variant,p.Val375Ala,ENST00000374317,NM_014696.3;GPRIN2,missense_variant,p.Val375Ala,ENST00000374314,;	G	ENSG00000204175	ENST00000374317	Transcript
GPRIN2	0	.	GRCh38	chr10	46549695	46549695	+	Missense_Mutation	SNP	C	C	A	rs4926046		KELLY_S5	NORMAL	C	C																c.1042N>T	p.Val348Leu	p.V348L	ENST00000374317	3/3	585	347	238				GPRIN2,missense_variant,p.Val348Leu,ENST00000374317,NM_014696.3;GPRIN2,missense_variant,p.Val348Leu,ENST00000374314,;	A	ENSG00000204175	ENST00000374317	Transcript
GPRIN2	0	.	GRCh38	chr10	46550013	46550013	+	Missense_Mutation	SNP	T	T	C	rs3127683		KELLY_S5	NORMAL	T	T																c.724N>G	p.Arg242Gly	p.R242G	ENST00000374317	3/3	526	217	309				GPRIN2,missense_variant,p.Arg242Gly,ENST00000374317,NM_014696.3;GPRIN2,missense_variant,p.Arg242Gly,ENST00000374314,;	C	ENSG00000204175	ENST00000374317	Transcript
GPRIN2	0	.	GRCh38	chr10	46550016	46550016	+	Missense_Mutation	SNP	C	C	T	rs9422022		KELLY_S5	NORMAL	C	C																c.721N>A	p.Val241Met	p.V241M	ENST00000374317	3/3	547	317	230				GPRIN2,missense_variant,p.Val241Met,ENST00000374317,NM_014696.3;GPRIN2,missense_variant,p.Val241Met,ENST00000374314,;	T	ENSG00000204175	ENST00000374317	Transcript
GPRIN2	0	.	GRCh38	chr10	46550021	46550021	+	Missense_Mutation	SNP	C	C	T	rs7895979		KELLY_S5	NORMAL	C	C																c.716N>A	p.Arg239Lys	p.R239K	ENST00000374317	3/3	558	237	321				GPRIN2,missense_variant,p.Arg239Lys,ENST00000374317,NM_014696.3;GPRIN2,missense_variant,p.Arg239Lys,ENST00000374314,;	T	ENSG00000204175	ENST00000374317	Transcript
GPRIN2	0	.	GRCh38	chr10	46550040	46550040	+	Missense_Mutation	SNP	C	C	A	rs11204659		KELLY_S5	NORMAL	C	C																c.697N>T	p.Ala233Ser	p.A233S	ENST00000374317	3/3	536	236	300				GPRIN2,missense_variant,p.Ala233Ser,ENST00000374317,NM_014696.3;GPRIN2,missense_variant,p.Ala233Ser,ENST00000374314,;	A	ENSG00000204175	ENST00000374317	Transcript
GPRIN2	0	.	GRCh38	chr10	46550133	46550133	+	Missense_Mutation	SNP	C	C	A	rs11204658		KELLY_S5	NORMAL	C	C																c.604N>T	p.Gly202Trp	p.G202W	ENST00000374317	3/3	522	221	299				GPRIN2,missense_variant,p.Gly202Trp,ENST00000374317,NM_014696.3;GPRIN2,missense_variant,p.Gly202Trp,ENST00000374314,;	A	ENSG00000204175	ENST00000374317	Transcript
GPRIN2	0	.	GRCh38	chr10	46550427	46550427	+	Missense_Mutation	SNP	T	C	C	rs3127679		KELLY_S5	NORMAL	T	T																c.310N>G	p.Ser104Gly	p.S104G	ENST00000374317	3/3	387	0	387				GPRIN2,missense_variant,p.Ser104Gly,ENST00000374317,NM_014696.3;GPRIN2,missense_variant,p.Ser104Gly,ENST00000374314,;	C	ENSG00000204175	ENST00000374317	Transcript
GPRIN2	0	.	GRCh38	chr10	46550439	46550439	+	Missense_Mutation	SNP	T	T	G	rs7090312		KELLY_S5	NORMAL	T	T																c.298N>C	p.Thr100Pro	p.T100P	ENST00000374317	3/3	373	142	231				GPRIN2,missense_variant,p.Thr100Pro,ENST00000374317,NM_014696.3;GPRIN2,missense_variant,p.Thr100Pro,ENST00000374314,;	G	ENSG00000204175	ENST00000374317	Transcript
GPRIN2	0	.	GRCh38	chr10	46550466	46550466	+	Missense_Mutation	SNP	A	A	G	rs3127820		KELLY_S5	NORMAL	A	A																c.271N>C	p.Trp91Arg	p.W91R	ENST00000374317	3/3	330	204	126				GPRIN2,missense_variant,p.Trp91Arg,ENST00000374317,NM_014696.3;GPRIN2,missense_variant,p.Trp91Arg,ENST00000374314,;	G	ENSG00000204175	ENST00000374317	Transcript
GPRIN2	0	.	GRCh38	chr10	46550598	46550598	+	Missense_Mutation	SNP	C	C	T	rs3127819		KELLY_S5	NORMAL	C	C																c.139N>A	p.Val47Met	p.V47M	ENST00000374317	3/3	249	152	97				GPRIN2,missense_variant,p.Val47Met,ENST00000374317,NM_014696.3;GPRIN2,missense_variant,p.Val47Met,ENST00000374314,;	T	ENSG00000204175	ENST00000374317	Transcript
GPRIN2	0	.	GRCh38	chr10	46550618	46550618	+	Missense_Mutation	SNP	C	C	T	rs3127818		KELLY_S5	NORMAL	C	C																c.119N>A	p.Arg40His	p.R40H	ENST00000374317	3/3	213	134	79				GPRIN2,missense_variant,p.Arg40His,ENST00000374317,NM_014696.3;GPRIN2,missense_variant,p.Arg40His,ENST00000374314,;	T	ENSG00000204175	ENST00000374317	Transcript
GPRIN2	0	.	GRCh38	chr10	46550622	46550622	+	Missense_Mutation	SNP	G	G	C	rs4926045		KELLY_S5	NORMAL	G	G																c.115N>G	p.Leu39Val	p.L39V	ENST00000374317	3/3	205	73	132				GPRIN2,missense_variant,p.Leu39Val,ENST00000374317,NM_014696.3;GPRIN2,missense_variant,p.Leu39Val,ENST00000374314,;	C	ENSG00000204175	ENST00000374317	Transcript
GPRIN2	0	.	GRCh38	chr10	46550723	46550723	+	Missense_Mutation	SNP	C	C	T	rs3127817		KELLY_S5	NORMAL	C	C																c.14N>A	p.Arg5His	p.R5H	ENST00000374317	3/3	94	59	35				GPRIN2,missense_variant,p.Arg5His,ENST00000374317,NM_014696.3;GPRIN2,missense_variant,p.Arg5His,ENST00000374314,;	T	ENSG00000204175	ENST00000374317	Transcript
ANXA8	0	.	GRCh38	chr10	47474375	47474375	+	Missense_Mutation	SNP	C	C	A	novel		KELLY_S5	NORMAL	C	C																c.690N>T	p.Lys230Asn	p.K230N	ENST00000611843	8/12	249	175	74				ANXA8,missense_variant,p.Lys230Asn,ENST00000611843,NM_001271702.1;ANXA8,missense_variant,p.Lys192Asn,ENST00000585281,NM_001040084.2;ANXA8,missense_variant,p.Lys130Asn,ENST00000583911,NM_001271703.1;ANXA8,missense_variant,p.Lys173Asn,ENST00000583874,;ANXA8,intron_variant,,ENST00000583448,;ANXA8,3_prime_UTR_variant,,ENST00000577813,;ANXA8,downstream_gene_variant,,ENST00000602877,;	A	ENSG00000265190	ENST00000611843	Transcript
CH17-360D5.1	0	.	GRCh38	chr10	47922813	47922813	+	Missense_Mutation	SNP	G	G	A	rs79871698		KELLY_S5	NORMAL	G	G																c.826N>A	p.Val276Met	p.V276M	ENST00000576178	3/3	395	241	154				CH17-360D5.1,missense_variant,p.Val276Met,ENST00000576178,;CH17-360D5.1,missense_variant,p.Val276Met,ENST00000613306,NM_001278795.1;CH17-360D5.2,intron_variant,,ENST00000479781,;	A	ENSG00000264717	ENST00000576178	Transcript
FRMPD2	0	.	GRCh38	chr10	48175933	48175933	+	Missense_Mutation	SNP	T	T	C	rs200957845		KELLY_S5	NORMAL	T	T																c.2902N>G	p.Ile968Val	p.I968V	ENST00000374201	23/29	123	79	44				FRMPD2,missense_variant,p.Ile968Val,ENST00000374201,NM_001018071.3;FRMPD2,missense_variant,p.Ile943Val,ENST00000305531,NM_001318191.1;FRMPD2,missense_variant,p.Ile968Val,ENST00000636244,;FRMPD2,non_coding_transcript_exon_variant,,ENST00000474573,;FRMPD2,non_coding_transcript_exon_variant,,ENST00000463706,;FRMPD2,3_prime_UTR_variant,,ENST00000637395,;FRMPD2,non_coding_transcript_exon_variant,,ENST…	C	ENSG00000170324	ENST00000374201	Transcript
MAPK8	0	.	GRCh38	chr10	48426044	48426044	+	Missense_Mutation	SNP	C	C	A	novel		KELLY_S5	NORMAL	C	C																c.845N>A	p.Ala282Asp	p.A282D	ENST00000395611	8/12	187	104	83				MAPK8,missense_variant,p.Ala282Asp,ENST00000395611,NM_001323322.1,NM_001323330.1,NM_001323323.1,NM_001278547.1;MAPK8,missense_variant,p.Ala282Asp,ENST00000374189,NM_001323331.1,NM_001323329.1,NM_139049.3,NM_001323328.1;MAPK8,missense_variant,p.Ala282Asp,ENST00000374182,NM_001323327.1,NM_001323326.1,NM_001323302.1,NM_001323324.1,NM_002750;MAPK8,missense_variant,p.Ala282Asp,ENST00000374179,NM_13904…	A	ENSG00000107643	ENST00000395611	Transcript
TIMM23B	0	.	GRCh38	chr10	49945053	49945053	+	Missense_Mutation	SNP	G	C	C	novel		KELLY_S5	NORMAL	G	G																c.128N>C	p.Cys43Ser	p.C43S	ENST00000374098	2/7	491	2	489				TIMM23B,missense_variant,p.Cys43Ser,ENST00000451577,NM_001290118.1;TIMM23B,missense_variant,p.Cys43Ser,ENST00000374098,NM_001290117.1;PARG,intron_variant,,ENST00000402038,;PARG,upstream_gene_variant,,ENST00000616448,NM_001303489.1,NM_001303486.1,NM_003631.3,NM_001303487.1,NM_001324381.1;PARG,upstream_gene_variant,,ENST00000611974,;TIMM23B,synonymous_variant,p.Val84=,ENST00000478381,;TIMM23B,intro…	C	ENSG00000204152	ENST00000374098	Transcript
AGAP6	0	.	GRCh38	chr10	49988768	49988769	+	Frame_Shift_Ins	INS	-	-	C	rs555930275		KELLY_S5	NORMAL	-	-																c.53_54insC	p.Gln19ProfsTer10	p.Q19Pfs*10	ENST00000412531	1/8	166	141	25				AGAP6,frameshift_variant,p.Gln19ProfsTer10,ENST00000374056,;AGAP6,frameshift_variant,p.Gln19ProfsTer10,ENST00000412531,NM_001077665.2;AGAP6,5_prime_UTR_variant,,ENST00000618025,NM_001291379.1;	C	ENSG00000204149	ENST00000412531	Transcript
AGAP6	0	.	GRCh38	chr10	49988899	49988899	+	Missense_Mutation	SNP	C	C	T	rs201409299		KELLY_S5	NORMAL	C	C																c.184N>T	p.Leu62Phe	p.L62F	ENST00000412531	1/8	90	66	24				AGAP6,missense_variant,p.Leu62Phe,ENST00000374056,;AGAP6,missense_variant,p.Leu62Phe,ENST00000412531,NM_001077665.2;AGAP6,5_prime_UTR_variant,,ENST00000618025,NM_001291379.1;	T	ENSG00000204149	ENST00000412531	Transcript
AGAP6	0	.	GRCh38	chr10	49991717	49991717	+	Missense_Mutation	SNP	A	A	G	rs781982886		KELLY_S5	NORMAL	A	A																c.334N>G	p.Ile112Val	p.I112V	ENST00000412531	3/8	313	180	133				AGAP6,missense_variant,p.Ile89Val,ENST00000374056,;AGAP6,missense_variant,p.Ile112Val,ENST00000412531,NM_001077665.2;AGAP6,5_prime_UTR_variant,,ENST00000618025,NM_001291379.1;	G	ENSG00000204149	ENST00000412531	Transcript
FAM21A	0	.	GRCh38	chr10	50104112	50104112	+	Missense_Mutation	SNP	T	T	C	rs199954057		KELLY_S5	NORMAL	T	T																c.1706N>C	p.Leu569Ser	p.L569S	ENST00000282633	18/31	308	163	145				FAM21A,missense_variant,p.Leu569Ser,ENST00000351071,NM_001291398.1;FAM21A,missense_variant,p.Leu569Ser,ENST00000314664,NM_001330102.1;FAM21A,missense_variant,p.Leu545Ser,ENST00000611324,;FAM21A,missense_variant,p.Leu481Ser,ENST00000399339,;FAM21A,missense_variant,p.Leu569Ser,ENST00000282633,NM_001005751.2;FAM21A,3_prime_UTR_variant,,ENST00000434114,;	C	ENSG00000099290	ENST00000282633	Transcript
ASAH2	0	.	GRCh38	chr10	50189586	50189586	+	Missense_Mutation	SNP	G	G	T	novel		KELLY_S5	NORMAL	G	G																c.2066N>A	p.Thr689Asn	p.T689N	ENST00000395526	19/20	11	5	6				ASAH2,missense_variant,p.Thr689Asn,ENST00000395526,NM_019893.2;ASAH2,missense_variant,p.Thr654Asn,ENST00000447815,NM_001143974.1;ASAH2,missense_variant,p.Thr635Asn,ENST00000329428,;ASAH2,missense_variant,p.Thr531Asn,ENST00000443575,;ASAH2,missense_variant,p.Thr53Asn,ENST00000489640,;ASAH2,splice_region_variant,,ENST00000474434,;	T	ENSG00000188611	ENST00000395526	Transcript
SFTPA1	0	.	GRCh38	chr10	79611973	79611973	+	Missense_Mutation	SNP	C	G	G	rs1136450		KELLY_S5	NORMAL	C	C																c.193N>G	p.Leu65Val	p.L65V	ENST00000419470	3/6	140	0	140				SFTPA1,missense_variant,p.Leu50Val,ENST00000398636,NM_001164646.1,NM_005411.4,NM_001164644.1;SFTPA1,missense_variant,p.Leu65Val,ENST00000419470,NM_001164645.1,NM_001093770.2;SFTPA1,missense_variant,p.Leu50Val,ENST00000428376,NM_001164647.1;SFTPA1,missense_variant,p.Leu50Val,ENST00000439264,;SFTPA1,missense_variant,p.Leu50Val,ENST00000429958,;SFTPA1,downstream_gene_variant,,ENST00000486922,;	G	ENSG00000122852	ENST00000419470	Transcript
NUTM2A	0	.	GRCh38	chr10	87228358	87228358	+	Missense_Mutation	SNP	G	G	A	rs200168540		KELLY_S5	NORMAL	G	G																c.478N>A	p.Ala160Thr	p.A160T	ENST00000381707	2/7	136	87	49				NUTM2A,missense_variant,p.Ala160Thr,ENST00000381689,;NUTM2A,missense_variant,p.Ala160Thr,ENST00000381707,NM_001099338.1;NUTM2A-AS1,intron_variant,,ENST00000451940,;	A	ENSG00000184923	ENST00000381707	Transcript
LIPF	0	.	GRCh38	chr10	88675590	88675590	+	Missense_Mutation	SNP	G	G	A	rs79058739		KELLY_S5	NORMAL	G	G																c.851N>A	p.Arg284His	p.R284H	ENST00000394375	9/11	311	156	155				LIPF,missense_variant,p.Arg284His,ENST00000394375,NM_001198829.1;LIPF,missense_variant,p.Arg274His,ENST00000238983,NM_004190.3;LIPF,missense_variant,p.Arg251His,ENST00000355843,NM_001198830.1;LIPF,missense_variant,p.Arg241His,ENST00000608620,NM_001198828.1;LIPF,non_coding_transcript_exon_variant,,ENST00000496797,;	A	ENSG00000182333	ENST00000394375	Transcript
IFIT5	0	.	GRCh38	chr10	89418238	89418238	+	Missense_Mutation	SNP	A	A	G	rs142354157		KELLY_S5	NORMAL	A	A																c.1039N>G	p.Met347Val	p.M347V	ENST00000371795	2/2	442	217	225				IFIT5,missense_variant,p.Met347Val,ENST00000371795,NM_012420.2;LIPA,upstream_gene_variant,,ENST00000371837,;	G	ENSG00000152778	ENST00000371795	Transcript
CYP2C19	0	.	GRCh38	chr10	94842866	94842866	+	Missense_Mutation	SNP	A	G	G	rs3758581		KELLY_S5	NORMAL	A	A																c.991N>G	p.Ile331Val	p.I331V	ENST00000371321	7/9	279	0	279				CYP2C19,missense_variant,p.Ile331Val,ENST00000371321,NM_000769.2;RP11-400G3.5,3_prime_UTR_variant,,ENST00000464755,;	G	ENSG00000165841	ENST00000371321	Transcript
ZNF518A	0	.	GRCh38	chr10	96158757	96158757	+	Missense_Mutation	SNP	A	A	G	rs149606048		KELLY_S5	NORMAL	A	A																c.2435N>G	p.His812Arg	p.H812R	ENST00000624776	6/6	216	100	116				ZNF518A,missense_variant,p.His812Arg,ENST00000624776,NM_001278525.1,NM_001330732.1,NM_001330736.1,NM_001330735.1;ZNF518A,missense_variant,p.His812Arg,ENST00000614149,NM_001330737.1,NM_001330733.1,NM_001330738.1,NM_001330734.1;ZNF518A,missense_variant,p.His812Arg,ENST00000316045,NM_014803.3,NM_001278524.1;ZNF518A,downstream_gene_variant,,ENST00000478086,;ZNF518A,intron_variant,,ENST00000563195,;ZN…	G	ENSG00000177853	ENST00000624776	Transcript
SLIT1	0	.	GRCh38	chr10	97066062	97066062	+	Missense_Mutation	SNP	C	C	A	novel		KELLY_S5	NORMAL	C	C																c.438N>T	p.Gln146His	p.Q146H	ENST00000266058	5/37	73	45	28				SLIT1,missense_variant,p.Gln146His,ENST00000266058,NM_003061.2;SLIT1,missense_variant,p.Gln146His,ENST00000371070,;SLIT1,missense_variant,p.Gln129His,ENST00000314867,;SLIT1,missense_variant,p.Gln146His,ENST00000371041,;SLIT1,non_coding_transcript_exon_variant,,ENST00000497714,;	A	ENSG00000187122	ENST00000266058	Transcript
CFAP58	0	.	GRCh38	chr10	104364753	104364753	+	Missense_Mutation	SNP	T	T	C	rs144185091		KELLY_S5	NORMAL	T	T																c.461N>C	p.Phe154Ser	p.F154S	ENST00000369704	4/18	127	64	63				CFAP58,missense_variant,p.Phe154Ser,ENST00000369704,NM_001008723.1;	C	ENSG00000120051	ENST00000369704	Transcript
ATRNL1	0	.	GRCh38	chr10	115265210	115265210	+	Missense_Mutation	SNP	A	A	G	rs142082253		KELLY_S5	NORMAL	A	A																c.1705N>G	p.Ile569Val	p.I569V	ENST00000355044	11/29	182	104	78				ATRNL1,missense_variant,p.Ile569Val,ENST00000355044,NM_207303.4;	G	ENSG00000107518	ENST00000355044	Transcript
CCDC172	0	.	GRCh38	chr10	116340825	116340825	+	Missense_Mutation	SNP	A	A	G	rs760535953		KELLY_S5	NORMAL	A	A																c.257N>G	p.His86Arg	p.H86R	ENST00000333254	4/9	34	27	7				CCDC172,missense_variant,p.His86Arg,ENST00000333254,NM_198515.2;CCDC172,non_coding_transcript_exon_variant,,ENST00000497093,;CCDC172,non_coding_transcript_exon_variant,,ENST00000463594,;	G	ENSG00000182645	ENST00000333254	Transcript
RPL21P16	0	.	GRCh38	chr10	120355038	120355038	+	RNA	SNP	T	A	A	rs12781587		KELLY_S5	NORMAL	T	T																n.146N>T			ENST00000495531	1/1	46	2	44				RPL21P16,non_coding_transcript_exon_variant,,ENST00000495531,;	A	ENSG00000220842	ENST00000495531	Transcript
CTBP2	0	.	GRCh38	chr10	124989543	124989543	+	Missense_Mutation	SNP	T	T	C	rs201769282		KELLY_S5	NORMAL	T	T																c.2933N>G	p.Asn978Ser	p.N978S	ENST00000309035	9/9	491	319	172				CTBP2,missense_variant,p.Asn438Ser,ENST00000337195,NM_001329.3,NM_001321012.1;CTBP2,missense_variant,p.Asn978Ser,ENST00000309035,NM_022802.2;CTBP2,missense_variant,p.Asn506Ser,ENST00000334808,;CTBP2,missense_variant,p.Asn438Ser,ENST00000411419,NM_001083914.2;CTBP2,missense_variant,p.Asn438Ser,ENST00000494626,NM_001290214.2,NM_001321014.1;CTBP2,missense_variant,p.Asn438Ser,ENST00000531469,NM_00132…	C	ENSG00000175029	ENST00000309035	Transcript
CTBP2	0	.	GRCh38	chr10	124989565	124989565	+	Frame_Shift_Del	DEL	G	G	-	rs146097043		KELLY_S5	NORMAL	G	G																c.2911delN	p.Gln971SerfsTer36	p.Q971Sfs*36	ENST00000309035	9/9	471	314	157				CTBP2,frameshift_variant,p.Gln431SerfsTer36,ENST00000337195,NM_001329.3,NM_001321012.1;CTBP2,frameshift_variant,p.Gln971SerfsTer36,ENST00000309035,NM_022802.2;CTBP2,frameshift_variant,p.Gln499SerfsTer36,ENST00000334808,;CTBP2,frameshift_variant,p.Gln431SerfsTer36,ENST00000411419,NM_001083914.2;CTBP2,frameshift_variant,p.Gln431SerfsTer36,ENST00000494626,NM_001290214.2,NM_001321014.1;CTBP2,frameshi…	-	ENSG00000175029	ENST00000309035	Transcript
FRG2B	0	.	GRCh38	chr10	133625131	133625131	+	Missense_Mutation	SNP	T	T	G	rs199913567		KELLY_S5	NORMAL	T	T																c.805N>C	p.Thr269Pro	p.T269P	ENST00000425520	4/4	11	3	8				FRG2B,missense_variant,p.Thr270Pro,ENST00000443774,;FRG2B,missense_variant,p.Thr269Pro,ENST00000425520,NM_001080998.1;	G	ENSG00000225899	ENST00000425520	Transcript
FRG2B	0	.	GRCh38	chr10	133625425	133625425	+	Missense_Mutation	SNP	T	G	G	rs201901202		KELLY_S5	NORMAL	T	T																c.511N>C	p.Ile171Leu	p.I171L	ENST00000425520	4/4	186	0	186				FRG2B,missense_variant,p.Ile172Leu,ENST00000443774,;FRG2B,missense_variant,p.Ile171Leu,ENST00000425520,NM_001080998.1;	G	ENSG00000225899	ENST00000425520	Transcript
FRG2B	0	.	GRCh38	chr10	133625451	133625451	+	Missense_Mutation	SNP	C	T	T	rs201563622		KELLY_S5	NORMAL	C	C																c.485N>A	p.Arg162Gln	p.R162Q	ENST00000425520	4/4	197	0	197				FRG2B,missense_variant,p.Arg163Gln,ENST00000443774,;FRG2B,missense_variant,p.Arg162Gln,ENST00000425520,NM_001080998.1;	T	ENSG00000225899	ENST00000425520	Transcript
FRG2B	0	.	GRCh38	chr10	133625456	133625456	+	Frame_Shift_Del	DEL	C	C	-	rs745873123		KELLY_S5	NORMAL	C	C																c.480delN	p.Arg160SerfsTer5	p.R160Sfs*5	ENST00000425520	4/4	193	155	38				FRG2B,frameshift_variant,p.Arg161SerfsTer5,ENST00000443774,;FRG2B,frameshift_variant,p.Arg160SerfsTer5,ENST00000425520,NM_001080998.1;	-	ENSG00000225899	ENST00000425520	Transcript
FRG2B	0	.	GRCh38	chr10	133625463	133625463	+	Missense_Mutation	SNP	C	T	T	rs145018822		KELLY_S5	NORMAL	C	C																c.473N>A	p.Arg158Gln	p.R158Q	ENST00000425520	4/4	190	0	190				FRG2B,missense_variant,p.Arg159Gln,ENST00000443774,;FRG2B,missense_variant,p.Arg158Gln,ENST00000425520,NM_001080998.1;	T	ENSG00000225899	ENST00000425520	Transcript
FRG2B	0	.	GRCh38	chr10	133625473	133625473	+	Missense_Mutation	SNP	G	A	A	rs79631365		KELLY_S5	NORMAL	G	G																c.463N>T	p.Arg155Cys	p.R155C	ENST00000425520	4/4	183	0	183				FRG2B,missense_variant,p.Arg156Cys,ENST00000443774,;FRG2B,missense_variant,p.Arg155Cys,ENST00000425520,NM_001080998.1;	A	ENSG00000225899	ENST00000425520	Transcript
FRG2B	0	.	GRCh38	chr10	133625511	133625511	+	Missense_Mutation	SNP	T	T	C	rs75470891		KELLY_S5	NORMAL	T	T																c.425N>G	p.Asp142Gly	p.D142G	ENST00000425520	4/4	118	82	36				FRG2B,missense_variant,p.Asp143Gly,ENST00000443774,;FRG2B,missense_variant,p.Asp142Gly,ENST00000425520,NM_001080998.1;	C	ENSG00000225899	ENST00000425520	Transcript
FRG2B	0	.	GRCh38	chr10	133625545	133625545	+	Missense_Mutation	SNP	G	C	C	rs200347477		KELLY_S5	NORMAL	G	G																c.391N>G	p.Pro131Ala	p.P131A	ENST00000425520	4/4	49	2	47				FRG2B,missense_variant,p.Pro132Ala,ENST00000443774,;FRG2B,missense_variant,p.Pro131Ala,ENST00000425520,NM_001080998.1;	C	ENSG00000225899	ENST00000425520	Transcript
FRG2B	0	.	GRCh38	chr10	133625575	133625575	+	Missense_Mutation	SNP	A	A	T	rs201410894		KELLY_S5	NORMAL	A	A																c.361N>A	p.Ser121Thr	p.S121T	ENST00000425520	4/4	18	7	11				FRG2B,missense_variant,p.Ser122Thr,ENST00000443774,;FRG2B,missense_variant,p.Ser121Thr,ENST00000425520,NM_001080998.1;	T	ENSG00000225899	ENST00000425520	Transcript
FRG2B	0	.	GRCh38	chr10	133626718	133626718	+	Missense_Mutation	SNP	C	C	T	rs75952978		KELLY_S5	NORMAL	C	C																c.25N>A	p.Asp9Asn	p.D9N	ENST00000425520	1/4	397	248	149				FRG2B,missense_variant,p.Asp9Asn,ENST00000443774,;FRG2B,missense_variant,p.Asp9Asn,ENST00000425520,NM_001080998.1;	T	ENSG00000225899	ENST00000425520	Transcript
MUC6	0	.	GRCh38	chr11	1016665	1016665	+	Missense_Mutation	SNP	C	C	T	rs77438942		KELLY_S5	NORMAL	C	C																c.6136G>A	p.Val2046Ile	p.V2046I	ENST00000421673	31/33	926	622	304				MUC6,missense_variant,p.Val2046Ile,ENST00000421673,NM_005961.2;AP2A2,downstream_gene_variant,,ENST00000332231,NM_001242837.1;AP2A2,downstream_gene_variant,,ENST00000448903,NM_012305.3;MUC6,upstream_gene_variant,,ENST00000532016,;MUC6,downstream_gene_variant,,ENST00000527242,;	T	ENSG00000184956	ENST00000421673	Transcript
MUC6	0	.	GRCh38	chr11	1016776	1016776	+	Missense_Mutation	SNP	C	C	T	rs33988517		KELLY_S5	NORMAL	C	C																c.6025G>A	p.Val2009Ile	p.V2009I	ENST00000421673	31/33	1740	877	487				MUC6,missense_variant,p.Val2009Ile,ENST00000421673,NM_005961.2;AP2A2,downstream_gene_variant,,ENST00000332231,NM_001242837.1;AP2A2,downstream_gene_variant,,ENST00000448903,NM_012305.3;MUC6,upstream_gene_variant,,ENST00000532016,;MUC6,downstream_gene_variant,,ENST00000527242,;	T	ENSG00000184956	ENST00000421673	Transcript
MUC6	0	.	GRCh38	chr11	1016914	1016914	+	Missense_Mutation	SNP	G	G	T	rs74632841		KELLY_S5	NORMAL	G	G																c.5887C>A	p.Pro1963Thr	p.P1963T	ENST00000421673	31/33	1725	1186	539				MUC6,missense_variant,p.Pro1963Thr,ENST00000421673,NM_005961.2;AP2A2,downstream_gene_variant,,ENST00000332231,NM_001242837.1;AP2A2,downstream_gene_variant,,ENST00000448903,NM_012305.3;MUC6,upstream_gene_variant,,ENST00000532016,;MUC6,downstream_gene_variant,,ENST00000527242,;	T	ENSG00000184956	ENST00000421673	Transcript
[truncated: 763 more rows]
[truncated: 83 more columns]
