# Supplementary material for: Neuroblastoma signalling models unveil combination therapies targeting feedback-mediated resistance
Source: PLoS Comput Biol. 2021 Nov 4;17(11):e1009515. doi: 10.1371/journal.pcbi.1009515 (PMC8604339; doi:10.1371/journal.pcbi.1009515)
Supplement: S1 File — (ZIP) [file pcbi.1009515.s022.zip › TNB_characterisation/WES_TNB_mafs_snvs/LAN1_S13.maf]

#version 2.4
Hugo_Symbol	Entrez_Gene_Id	Center	NCBI_Build	Chromosome	Start_Position	End_Position	Strand	Variant_Classification	Variant_Type	Reference_Allele	Tumor_Seq_Allele1	Tumor_Seq_Allele2	dbSNP_RS	dbSNP_Val_Status	Tumor_Sample_Barcode	Matched_Norm_Sample_Barcode	Match_Norm_Seq_Allele1	Match_Norm_Seq_Allele2	Tumor_Validation_Allele1	Tumor_Validation_Allele2	Match_Norm_Validation_Allele1	Match_Norm_Validation_Allele2	Verification_Status	Validation_Status	Mutation_Status	Sequencing_Phase	Sequence_Source	Validation_Method	Score	BAM_File	Sequencer	Tumor_Sample_UUID	Matched_Norm_Sample_UUID	HGVSc	HGVSp	HGVSp_Short	Transcript_ID	Exon_Number	t_depth	t_ref_count	t_alt_count	n_depth	n_ref_count	n_alt_count	all_effects	Allele	Gene	Feature	Feature_type
NOC2L	0	.	GRCh38	chr1	952549	952549	+	Missense_Mutation	SNP	G	A	A	novel		LAN1_S13	NORMAL	G	G																c.1054N>T	p.Leu352Phe	p.L352F	ENST00000327044	10/19	4055	4	4051				NOC2L,missense_variant,p.Leu352Phe,ENST00000327044,NM_015658.3;NOC2L,downstream_gene_variant,,ENST00000487214,;NOC2L,non_coding_transcript_exon_variant,,ENST00000477976,;	A	ENSG00000188976	ENST00000327044	Transcript
ATAD3B	0	.	GRCh38	chr1	1495785	1495785	+	Missense_Mutation	SNP	C	C	T	rs9792879		LAN1_S13	NORMAL	C	C																c.1915N>T	p.Pro639Ser	p.P639S	ENST00000308647	16/16	1827	1250	577				ATAD3B,missense_variant,p.Pro639Ser,ENST00000308647,NM_001317238.1,NM_031921.5;ATAD3B,non_coding_transcript_exon_variant,,ENST00000472194,;ATAD3B,non_coding_transcript_exon_variant,,ENST00000474481,;ATAD3B,non_coding_transcript_exon_variant,,ENST00000485748,;	T	ENSG00000160072	ENST00000308647	Transcript
SLC35E2	0	.	GRCh38	chr1	1734812	1734812	+	Missense_Mutation	SNP	G	A	A	rs77655487		LAN1_S13	NORMAL	G	G																c.610N>T	p.Arg204Trp	p.R204W	ENST00000246421	5/6	173	0	173				SLC35E2,missense_variant,p.Arg204Trp,ENST00000355439,NM_001199787.1;SLC35E2,missense_variant,p.Arg204Trp,ENST00000246421,NM_182838.2;RP1-283E3.8,non_coding_transcript_exon_variant,,ENST00000598846,;SLC35E2,non_coding_transcript_exon_variant,,ENST00000475229,;RP1-283E3.4,intron_variant,,ENST00000424604,;RP1-283E3.4,intron_variant,,ENST00000577672,;RP1-283E3.4,downstream_gene_variant,,ENST000004170…	A	ENSG00000215790	ENST00000246421	Transcript
UBE4B	0	.	GRCh38	chr1	10135127	10135127	+	Missense_Mutation	SNP	A	G	G	rs138056371		LAN1_S13	NORMAL	A	A																c.2165N>G	p.Asn722Ser	p.N722S	ENST00000343090	16/28	38	0	38				UBE4B,missense_variant,p.Asn722Ser,ENST00000343090,NM_001105562.2;UBE4B,missense_variant,p.Asn593Ser,ENST00000253251,NM_006048.4;UBE4B,missense_variant,p.Asn177Ser,ENST00000470736,;UBE4B,downstream_gene_variant,,ENST00000475795,;UBE4B,non_coding_transcript_exon_variant,,ENST00000466379,;	G	ENSG00000130939	ENST00000343090	Transcript
PRAMEF1	0	.	GRCh38	chr1	12795729	12795729	+	Missense_Mutation	SNP	A	C	C	rs1052908		LAN1_S13	NORMAL	A	A																c.1158N>C	p.Arg386Ser	p.R386S	ENST00000332296	4/4	64	0	64				PRAMEF1,missense_variant,p.Arg386Ser,ENST00000332296,NM_023013.4,NM_001291380.1;PRAMEF1,non_coding_transcript_exon_variant,,ENST00000400814,;	C	ENSG00000116721	ENST00000332296	Transcript
PRAMEF11	0	.	GRCh38	chr1	12827720	12827720	+	Missense_Mutation	SNP	T	G	G	rs2486717		LAN1_S13	NORMAL	T	T																c.404N>C	p.Lys135Thr	p.K135T	ENST00000619922	3/4	197	2	195				PRAMEF11,missense_variant,p.Lys135Thr,ENST00000619922,NM_001146344.2;RP5-845O24.8,upstream_gene_variant,,ENST00000438401,;	G	ENSG00000239810	ENST00000619922	Transcript
PRAMEF4	0	.	GRCh38	chr1	12882298	12882298	+	Missense_Mutation	SNP	T	C	C	rs61781964		LAN1_S13	NORMAL	T	T																c.431N>G	p.Lys144Arg	p.K144R	ENST00000235349	3/4	126	0	126				PRAMEF4,missense_variant,p.Lys144Arg,ENST00000235349,NM_001009611.4;	C	ENSG00000243073	ENST00000235349	Transcript
PRAMEF10	0	.	GRCh38	chr1	12893335	12893335	+	Missense_Mutation	SNP	T	T	G	novel		LAN1_S13	NORMAL	T	T																c.1006N>C	p.Asn336His	p.N336H	ENST00000235347	4/4	212	137	75				PRAMEF10,missense_variant,p.Asn336His,ENST00000235347,NM_001039361.4;	G	ENSG00000187545	ENST00000235347	Transcript
PRAMEF10	0	.	GRCh38	chr1	12893437	12893437	+	Missense_Mutation	SNP	C	G	G	rs61780549		LAN1_S13	NORMAL	C	C																c.904N>C	p.Asp302His	p.D302H	ENST00000235347	4/4	118	16	102				PRAMEF10,missense_variant,p.Asp302His,ENST00000235347,NM_001039361.4;	G	ENSG00000187545	ENST00000235347	Transcript
PRAMEF10	0	.	GRCh38	chr1	12893472	12893472	+	Missense_Mutation	SNP	T	C	C	rs4661498		LAN1_S13	NORMAL	T	T																c.869N>G	p.Tyr290Cys	p.Y290C	ENST00000235347	4/4	93	9	84				PRAMEF10,missense_variant,p.Tyr290Cys,ENST00000235347,NM_001039361.4;	C	ENSG00000187545	ENST00000235347	Transcript
PRAMEF6	0	.	GRCh38	chr1	12938859	12938859	+	Missense_Mutation	SNP	G	G	A	rs6604961		LAN1_S13	NORMAL	G	G																c.1247N>T	p.Pro416Leu	p.P416L	ENST00000376189	4/4	436	236	200				PRAMEF6,missense_variant,p.Pro416Leu,ENST00000376189,NM_001010889.2;PRAMEF6,missense_variant,p.Pro416Leu,ENST00000415464,;	A	ENSG00000232423	ENST00000376189	Transcript
PRAMEF6	0	.	GRCh38	chr1	12939075	12939075	+	Missense_Mutation	SNP	A	A	G	rs6604962		LAN1_S13	NORMAL	A	A																c.1031N>C	p.Leu344Pro	p.L344P	ENST00000376189	4/4	26	15	11				PRAMEF6,missense_variant,p.Leu344Pro,ENST00000376189,NM_001010889.2;PRAMEF6,missense_variant,p.Leu344Pro,ENST00000415464,;	G	ENSG00000232423	ENST00000376189	Transcript
PRAMEF27	0	.	GRCh38	chr1	13053512	13053512	+	Missense_Mutation	SNP	A	G	G	novel		LAN1_S13	NORMAL	A	A																c.148N>C	p.Cys50Arg	p.C50R	ENST00000436041	2/4	167	0	167				PRAMEF27,missense_variant,p.Cys50Arg,ENST00000436041,NM_001300891.1;	G	ENSG00000274764	ENST00000436041	Transcript
PRAMEF9	0	.	GRCh38	chr1	13178750	13178750	+	Missense_Mutation	SNP	C	T	T	novel		LAN1_S13	NORMAL	C	C																c.1055N>T	p.Ala352Val	p.A352V	ENST00000415919	4/4	72	12	60				PRAMEF9,missense_variant,p.Ala352Val,ENST00000415919,NM_001010890.2;	T	ENSG00000204505	ENST00000415919	Transcript
PRAMEF9	0	.	GRCh38	chr1	13178835	13178835	+	Missense_Mutation	SNP	T	G	G	novel		LAN1_S13	NORMAL	T	T																c.1140N>G	p.Phe380Leu	p.F380L	ENST00000415919	4/4	166	18	147				PRAMEF9,missense_variant,p.Phe380Leu,ENST00000415919,NM_001010890.2;	G	ENSG00000204505	ENST00000415919	Transcript
PRAMEF9	0	.	GRCh38	chr1	13178951	13178951	+	Missense_Mutation	SNP	G	A	A	novel		LAN1_S13	NORMAL	G	G																c.1256N>A	p.Arg419Gln	p.R419Q	ENST00000415919	4/4	600	26	574				PRAMEF9,missense_variant,p.Arg419Gln,ENST00000415919,NM_001010890.2;	A	ENSG00000204505	ENST00000415919	Transcript
PRAMEF18	0	.	GRCh38	chr1	13223492	13223492	+	Missense_Mutation	SNP	A	G	G	novel		LAN1_S13	NORMAL	A	A																c.1286N>C	p.Leu429Ser	p.L429S	ENST00000624297	3/3	6	0	6				PRAMEF18,missense_variant,p.Leu429Ser,ENST00000624297,NM_001099850.2;	G	ENSG00000279804	ENST00000624297	Transcript
PRAMEF18	0	.	GRCh38	chr1	13225068	13225068	+	Missense_Mutation	SNP	A	A	G	rs61780078		LAN1_S13	NORMAL	A	A																c.659N>C	p.Leu220Pro	p.L220P	ENST00000624297	2/3	326	181	145				PRAMEF18,missense_variant,p.Leu220Pro,ENST00000624297,NM_001099850.2;	G	ENSG00000279804	ENST00000624297	Transcript
PRAMEF18	0	.	GRCh38	chr1	13225359	13225359	+	Missense_Mutation	SNP	A	G	G	rs201492352		LAN1_S13	NORMAL	A	A																c.368N>C	p.Leu123Pro	p.L123P	ENST00000624297	2/3	211	4	207				PRAMEF18,missense_variant,p.Leu123Pro,ENST00000624297,NM_001099850.2;	G	ENSG00000279804	ENST00000624297	Transcript
PRAMEF18	0	.	GRCh38	chr1	13225408	13225408	+	Missense_Mutation	SNP	T	T	A	rs201369259		LAN1_S13	NORMAL	T	T																c.319N>T	p.Met107Leu	p.M107L	ENST00000624297	2/3	157	79	78				PRAMEF18,missense_variant,p.Met107Leu,ENST00000624297,NM_001099850.2;	A	ENSG00000279804	ENST00000624297	Transcript
PRAMEF18	0	.	GRCh38	chr1	13226028	13226028	+	Missense_Mutation	SNP	C	C	T	novel		LAN1_S13	NORMAL	C	C																c.85N>A	p.Val29Ile	p.V29I	ENST00000624297	1/3	567	373	194				PRAMEF18,missense_variant,p.Val29Ile,ENST00000624297,NM_001099850.2;	T	ENSG00000279804	ENST00000624297	Transcript
PRAMEF18	0	.	GRCh38	chr1	13226052	13226052	+	Missense_Mutation	SNP	T	T	C	novel		LAN1_S13	NORMAL	T	T																c.61N>G	p.Arg21Gly	p.R21G	ENST00000624297	1/3	483	318	165				PRAMEF18,missense_variant,p.Arg21Gly,ENST00000624297,NM_001099850.2;	C	ENSG00000279804	ENST00000624297	Transcript
PRAMEF18	0	.	GRCh38	chr1	13226098	13226098	+	Missense_Mutation	SNP	G	G	T	novel		LAN1_S13	NORMAL	G	G																c.15N>A	p.Phe5Leu	p.F5L	ENST00000624297	1/3	353	248	105				PRAMEF18,missense_variant,p.Phe5Leu,ENST00000624297,NM_001099850.2;	T	ENSG00000279804	ENST00000624297	Transcript
PRAMEF18	0	.	GRCh38	chr1	13226100	13226100	+	Missense_Mutation	SNP	A	A	G	novel		LAN1_S13	NORMAL	A	A																c.13N>C	p.Phe5Leu	p.F5L	ENST00000624297	1/3	350	237	113				PRAMEF18,missense_variant,p.Phe5Leu,ENST00000624297,NM_001099850.2;	G	ENSG00000279804	ENST00000624297	Transcript
PRAMEF5	0	.	GRCh38	chr1	13260365	13260365	+	Missense_Mutation	SNP	A	A	G	rs58114990		LAN1_S13	NORMAL	A	A																c.431N>G	p.Gln144Arg	p.Q144R	ENST00000622421	3/4	58	19	39				PRAMEF5,missense_variant,p.Gln144Arg,ENST00000622421,NM_001013407.2;	G	ENSG00000270601	ENST00000622421	Transcript
PRAMEF5	0	.	GRCh38	chr1	13260431	13260431	+	Missense_Mutation	SNP	G	G	A	novel		LAN1_S13	NORMAL	G	G																c.497N>A	p.Cys166Tyr	p.C166Y	ENST00000622421	3/4	33	13	20				PRAMEF5,missense_variant,p.Cys166Tyr,ENST00000622421,NM_001013407.2;	A	ENSG00000270601	ENST00000622421	Transcript
PRAMEF33P	0	.	GRCh38	chr1	13306141	13306141	+	RNA	SNP	C	C	A	rs143344715		LAN1_S13	NORMAL	C	C																n.187N>A			ENST00000437300	1/3	40	25	15				PRAMEF15,intron_variant,,ENST00000613530,;PRAMEF33P,non_coding_transcript_exon_variant,,ENST00000437300,;	A	ENSG00000237700	ENST00000437300	Transcript
PRAMEF33P	0	.	GRCh38	chr1	13306172	13306172	+	RNA	SNP	C	C	T	rs200261441		LAN1_S13	NORMAL	C	C																n.218N>T			ENST00000437300	1/3	43	29	14				PRAMEF15,intron_variant,,ENST00000613530,;PRAMEF33P,non_coding_transcript_exon_variant,,ENST00000437300,;	T	ENSG00000237700	ENST00000437300	Transcript
PRAMEF33P	0	.	GRCh38	chr1	13306667	13306667	+	RNA	SNP	A	G	G	rs752151122		LAN1_S13	NORMAL	A	A																n.317N>G			ENST00000437300	2/3	74	0	74				PRAMEF15,intron_variant,,ENST00000613530,;PRAMEF33P,non_coding_transcript_exon_variant,,ENST00000437300,;	G	ENSG00000237700	ENST00000437300	Transcript
PRAMEF33P	0	.	GRCh38	chr1	13307108	13307108	+	RNA	SNP	G	G	A	rs138755724		LAN1_S13	NORMAL	G	G																n.758N>A			ENST00000437300	2/3	10	2	8				PRAMEF15,intron_variant,,ENST00000613530,;PRAMEF33P,non_coding_transcript_exon_variant,,ENST00000437300,;	A	ENSG00000237700	ENST00000437300	Transcript
PRAMEF19	0	.	GRCh38	chr1	13371759	13371759	+	5'Flank	SNP	A	G	G	novel		LAN1_S13	NORMAL	A	A																			ENST00000376101		76	0	76				PRAMEF19,upstream_gene_variant,,ENST00000376101,;	G	ENSG00000204480	ENST00000376101	Transcript
NBPF1	0	.	GRCh38	chr1	16564103	16564103	+	Missense_Mutation	SNP	T	T	A	rs2990550		LAN1_S13	NORMAL	T	T																c.3260N>T	p.Tyr1087Phe	p.Y1087F	ENST00000430580	29/29	803	557	246				NBPF1,missense_variant,p.Tyr1087Phe,ENST00000430580,NM_017940.4;NBPF1,missense_variant,p.Tyr1068Phe,ENST00000432949,;NBPF1,downstream_gene_variant,,ENST00000392963,;	A	ENSG00000219481	ENST00000430580	Transcript
NBPF1	0	.	GRCh38	chr1	16564149	16564149	+	Missense_Mutation	SNP	C	C	T	rs2992339		LAN1_S13	NORMAL	C	C																c.3214N>A	p.Val1072Ile	p.V1072I	ENST00000430580	29/29	606	418	188				NBPF1,missense_variant,p.Val1072Ile,ENST00000430580,NM_017940.4;NBPF1,missense_variant,p.Val1053Ile,ENST00000432949,;NBPF1,downstream_gene_variant,,ENST00000392963,;	T	ENSG00000219481	ENST00000430580	Transcript
NBPF1	0	.	GRCh38	chr1	16569139	16569139	+	Missense_Mutation	SNP	T	G	G	rs11581926		LAN1_S13	NORMAL	T	T																c.2548N>C	p.Lys850Gln	p.K850Q	ENST00000430580	23/29	423	1	422				NBPF1,missense_variant,p.Lys850Gln,ENST00000430580,NM_017940.4;NBPF1,missense_variant,p.Lys850Gln,ENST00000432949,;NBPF1,3_prime_UTR_variant,,ENST00000392963,;	G	ENSG00000219481	ENST00000430580	Transcript
NBPF1	0	.	GRCh38	chr1	16575215	16575215	+	Missense_Mutation	SNP	C	C	G	rs3901680		LAN1_S13	NORMAL	C	C																c.2134N>C	p.Asp712His	p.D712H	ENST00000430580	20/29	175	128	47				NBPF1,missense_variant,p.Asp712His,ENST00000430580,NM_017940.4;NBPF1,missense_variant,p.Asp712His,ENST00000432949,;NBPF1,3_prime_UTR_variant,,ENST00000392963,;	G	ENSG00000219481	ENST00000430580	Transcript
NBPF1	0	.	GRCh38	chr1	16576389	16576389	+	Missense_Mutation	SNP	T	T	C	rs74630591		LAN1_S13	NORMAL	T	T																c.1997N>G	p.Asn666Ser	p.N666S	ENST00000430580	19/29	357	232	125				NBPF1,missense_variant,p.Asn666Ser,ENST00000430580,NM_017940.4;NBPF1,missense_variant,p.Asn666Ser,ENST00000432949,;NBPF1,3_prime_UTR_variant,,ENST00000392963,;	C	ENSG00000219481	ENST00000430580	Transcript
NBPF1	0	.	GRCh38	chr1	16577417	16577417	+	Missense_Mutation	SNP	T	A	A	rs61772344		LAN1_S13	NORMAL	T	T																c.1804N>T	p.Asn602Tyr	p.N602Y	ENST00000430580	18/29	99	0	98				NBPF1,missense_variant,p.Asn602Tyr,ENST00000430580,NM_017940.4;NBPF1,missense_variant,p.Asn602Tyr,ENST00000432949,;NBPF1,splice_region_variant,,ENST00000392963,;	A	ENSG00000219481	ENST00000430580	Transcript
NBPF1	0	.	GRCh38	chr1	16579223	16579223	+	Missense_Mutation	SNP	A	A	C	rs3738661		LAN1_S13	NORMAL	A	A																c.1771N>G	p.Cys591Gly	p.C591G	ENST00000430580	17/29	44	21	23				NBPF1,missense_variant,p.Cys591Gly,ENST00000430580,NM_017940.4;NBPF1,missense_variant,p.Cys591Gly,ENST00000432949,;NBPF1,3_prime_UTR_variant,,ENST00000392963,;	C	ENSG00000219481	ENST00000430580	Transcript
NBPF1	0	.	GRCh38	chr1	16579294	16579294	+	Missense_Mutation	SNP	T	T	C	rs4127115		LAN1_S13	NORMAL	T	T																c.1700N>G	p.His567Arg	p.H567R	ENST00000430580	17/29	37	21	16				NBPF1,missense_variant,p.His567Arg,ENST00000430580,NM_017940.4;NBPF1,missense_variant,p.His567Arg,ENST00000432949,;NBPF1,3_prime_UTR_variant,,ENST00000392963,;	C	ENSG00000219481	ENST00000430580	Transcript
NBPF1	0	.	GRCh38	chr1	16579308	16579308	+	Missense_Mutation	SNP	G	G	C	rs10796417		LAN1_S13	NORMAL	G	G																c.1686N>G	p.Ile562Met	p.I562M	ENST00000430580	17/29	34	21	13				NBPF1,missense_variant,p.Ile562Met,ENST00000430580,NM_017940.4;NBPF1,missense_variant,p.Ile562Met,ENST00000432949,;NBPF1,3_prime_UTR_variant,,ENST00000392963,;	C	ENSG00000219481	ENST00000430580	Transcript
NBPF1	0	.	GRCh38	chr1	16582634	16582634	+	Missense_Mutation	SNP	T	T	C	rs4996328		LAN1_S13	NORMAL	T	T																c.1216N>G	p.Lys406Glu	p.K406E	ENST00000430580	14/29	52	14	38				NBPF1,missense_variant,p.Lys406Glu,ENST00000430580,NM_017940.4;NBPF1,missense_variant,p.Lys406Glu,ENST00000432949,;NBPF1,3_prime_UTR_variant,,ENST00000392963,;	C	ENSG00000219481	ENST00000430580	Transcript
NBPF1	0	.	GRCh38	chr1	16588939	16588939	+	Missense_Mutation	SNP	T	T	C	rs202129231		LAN1_S13	NORMAL	T	T																c.403N>G	p.Lys135Glu	p.K135E	ENST00000430580	9/29	51	22	29				NBPF1,missense_variant,p.Lys135Glu,ENST00000430580,NM_017940.4;NBPF1,missense_variant,p.Lys135Glu,ENST00000432949,;NBPF1,downstream_gene_variant,,ENST00000420513,;NBPF1,intron_variant,,ENST00000392963,;	C	ENSG00000219481	ENST00000430580	Transcript
NBPF1	0	.	GRCh38	chr1	16588971	16588971	+	Missense_Mutation	SNP	T	T	C	rs200264463		LAN1_S13	NORMAL	T	T																c.371N>G	p.Asn124Ser	p.N124S	ENST00000430580	9/29	77	46	31				NBPF1,missense_variant,p.Asn124Ser,ENST00000430580,NM_017940.4;NBPF1,missense_variant,p.Asn124Ser,ENST00000432949,;NBPF1,downstream_gene_variant,,ENST00000420513,;NBPF1,intron_variant,,ENST00000392963,;	C	ENSG00000219481	ENST00000430580	Transcript
MST1L	0	.	GRCh38	chr1	16757377	16757377	+	RNA	SNP	G	G	A	rs61635893		LAN1_S13	NORMAL	G	G																n.1925N>T			ENST00000624762	15/15	320	103	217				MST1L,non_coding_transcript_exon_variant,,ENST00000624762,;MST1L,non_coding_transcript_exon_variant,,ENST00000455405,;CROCC,intron_variant,,ENST00000466256,;MST1L,downstream_gene_variant,,ENST00000544155,;MST1L,downstream_gene_variant,,ENST00000545160,;MST1L,non_coding_transcript_exon_variant,,ENST00000442552,;	A	ENSG00000186715	ENST00000624762	Transcript
MST1L	0	.	GRCh38	chr1	16758473	16758473	+	RNA	SNP	G	G	C	rs2761533		LAN1_S13	NORMAL	G	G																n.1507N>G			ENST00000624762	11/15	1659	732	924				MST1L,non_coding_transcript_exon_variant,,ENST00000624762,;MST1L,non_coding_transcript_exon_variant,,ENST00000455405,;MST1L,non_coding_transcript_exon_variant,,ENST00000544155,;CROCC,intron_variant,,ENST00000466256,;MST1L,downstream_gene_variant,,ENST00000545160,;MST1L,non_coding_transcript_exon_variant,,ENST00000442552,;	C	ENSG00000186715	ENST00000624762	Transcript
MST1L	0	.	GRCh38	chr1	16759007	16759007	+	RNA	SNP	T	T	C	rs2329006		LAN1_S13	NORMAL	T	T																n.1189N>G			ENST00000624762	10/15	1466	824	642				MST1L,non_coding_transcript_exon_variant,,ENST00000624762,;CROCC,intron_variant,,ENST00000466256,;MST1L,upstream_gene_variant,,ENST00000455405,;MST1L,upstream_gene_variant,,ENST00000544155,;MST1L,downstream_gene_variant,,ENST00000545160,;MST1L,non_coding_transcript_exon_variant,,ENST00000442552,;	C	ENSG00000186715	ENST00000624762	Transcript
MST1L	0	.	GRCh38	chr1	16759069	16759069	+	RNA	SNP	A	A	G	rs3851921		LAN1_S13	NORMAL	A	A																n.1157N>C			ENST00000624762	9/15	1533	691	841				MST1L,non_coding_transcript_exon_variant,,ENST00000624762,;CROCC,intron_variant,,ENST00000466256,;MST1L,upstream_gene_variant,,ENST00000455405,;MST1L,upstream_gene_variant,,ENST00000544155,;MST1L,downstream_gene_variant,,ENST00000545160,;MST1L,non_coding_transcript_exon_variant,,ENST00000442552,;	G	ENSG00000186715	ENST00000624762	Transcript
MST1L	0	.	GRCh38	chr1	16759590	16759591	+	RNA	INS	-	C	C	rs771454570		LAN1_S13	NORMAL	-	-																n.811_812insG			ENST00000624762	7/15	13	0	13				MST1L,non_coding_transcript_exon_variant,,ENST00000624762,;CROCC,intron_variant,,ENST00000466256,;MST1L,upstream_gene_variant,,ENST00000455405,;MST1L,upstream_gene_variant,,ENST00000544155,;MST1L,downstream_gene_variant,,ENST00000545160,;MST1L,non_coding_transcript_exon_variant,,ENST00000442552,;	C	ENSG00000186715	ENST00000624762	Transcript
MST1L	0	.	GRCh38	chr1	16759955	16759955	+	RNA	SNP	C	C	G	rs2761540		LAN1_S13	NORMAL	C	C																n.649N>C			ENST00000624762	6/15	105	69	36				MST1L,non_coding_transcript_exon_variant,,ENST00000624762,;CROCC,intron_variant,,ENST00000466256,;MST1L,upstream_gene_variant,,ENST00000455405,;MST1L,upstream_gene_variant,,ENST00000544155,;MST1L,downstream_gene_variant,,ENST00000545160,;MST1L,non_coding_transcript_exon_variant,,ENST00000442552,;	G	ENSG00000186715	ENST00000624762	Transcript
MST1L	0	.	GRCh38	chr1	16759969	16759969	+	RNA	SNP	T	T	C	rs2761541		LAN1_S13	NORMAL	T	T																n.635N>G			ENST00000624762	6/15	110	64	46				MST1L,non_coding_transcript_exon_variant,,ENST00000624762,;CROCC,intron_variant,,ENST00000466256,;MST1L,upstream_gene_variant,,ENST00000455405,;MST1L,upstream_gene_variant,,ENST00000544155,;MST1L,downstream_gene_variant,,ENST00000545160,;MST1L,non_coding_transcript_exon_variant,,ENST00000442552,;	C	ENSG00000186715	ENST00000624762	Transcript
MST1L	0	.	GRCh38	chr1	16760767	16760767	+	RNA	SNP	C	C	T	rs2926375		LAN1_S13	NORMAL	C	C																n.322N>A			ENST00000624762	3/15	867	449	418				MST1L,non_coding_transcript_exon_variant,,ENST00000624762,;CROCC,intron_variant,,ENST00000466256,;MST1L,upstream_gene_variant,,ENST00000455405,;MST1L,upstream_gene_variant,,ENST00000544155,;MST1L,downstream_gene_variant,,ENST00000545160,;MST1L,non_coding_transcript_exon_variant,,ENST00000442552,;	T	ENSG00000186715	ENST00000624762	Transcript
MST1L	0	.	GRCh38	chr1	16760970	16760970	+	RNA	SNP	G	G	A	rs11260924		LAN1_S13	NORMAL	G	G																n.200N>T			ENST00000624762	2/15	1547	751	796				MST1L,non_coding_transcript_exon_variant,,ENST00000624762,;MST1L,non_coding_transcript_exon_variant,,ENST00000545160,;CROCC,intron_variant,,ENST00000466256,;MST1L,upstream_gene_variant,,ENST00000455405,;MST1L,upstream_gene_variant,,ENST00000544155,;MST1L,non_coding_transcript_exon_variant,,ENST00000442552,;	A	ENSG00000186715	ENST00000624762	Transcript
MST1L	0	.	GRCh38	chr1	16761047	16761051	+	RNA	DEL	GTGCT	GTGCT	-	rs113982165		LAN1_S13	NORMAL	GTGCT	GTGCT																n.119_123delNNNNN			ENST00000624762	2/15	1335	679	656				MST1L,non_coding_transcript_exon_variant,,ENST00000624762,;MST1L,non_coding_transcript_exon_variant,,ENST00000545160,;CROCC,intron_variant,,ENST00000466256,;MST1L,upstream_gene_variant,,ENST00000455405,;MST1L,upstream_gene_variant,,ENST00000544155,;MST1L,non_coding_transcript_exon_variant,,ENST00000442552,;	-	ENSG00000186715	ENST00000624762	Transcript
MST1L	0	.	GRCh38	chr1	16761087	16761087	+	RNA	SNP	G	G	A	rs10907280		LAN1_S13	NORMAL	G	G																n.83N>T			ENST00000624762	2/15	1137	400	737				MST1L,non_coding_transcript_exon_variant,,ENST00000624762,;MST1L,non_coding_transcript_exon_variant,,ENST00000545160,;CROCC,intron_variant,,ENST00000466256,;MST1L,upstream_gene_variant,,ENST00000455405,;MST1L,upstream_gene_variant,,ENST00000544155,;MST1L,non_coding_transcript_exon_variant,,ENST00000442552,;	A	ENSG00000186715	ENST00000624762	Transcript
KIF17	0	.	GRCh38	chr1	20664696	20664697	+	Frame_Shift_Ins	INS	-	-	G	novel		LAN1_S13	NORMAL	-	-																c.2977_2978insC	p.Gln993ProfsTer4	p.Q993Pfs*4	ENST00000247986	15/15	179	105	74				KIF17,frameshift_variant,p.Gln993ProfsTer4,ENST00000247986,NM_020816.3;KIF17,frameshift_variant,p.Gln992ProfsTer4,ENST00000400463,NM_001122819.2;KIF17,frameshift_variant,p.Gln893ProfsTer4,ENST00000375044,NM_001287212.1;DDOST,upstream_gene_variant,,ENST00000415136,NM_005216.4;DDOST,upstream_gene_variant,,ENST00000375048,;DDOST,upstream_gene_variant,,ENST00000602624,;DDOST,upstream_gene_variant,,EN…	G	ENSG00000117245	ENST00000247986	Transcript
EPHB2	0	.	GRCh38	chr1	22711031	22711031	+	Missense_Mutation	SNP	G	G	A	novel		LAN1_S13	NORMAL	G	G																c.49N>A	p.Ala17Thr	p.A17T	ENST00000374632	1/16	6	4	2				EPHB2,missense_variant,p.Ala17Thr,ENST00000400191,NM_001309193.1;EPHB2,missense_variant,p.Ala17Thr,ENST00000374632,NM_001309192.1,NM_004442.7;EPHB2,missense_variant,p.Ala17Thr,ENST00000374630,NM_017449.4;EPHB2,missense_variant,p.Ala17Thr,ENST00000544305,;	A	ENSG00000133216	ENST00000374632	Transcript
CATSPER4	0	.	GRCh38	chr1	26191290	26191290	+	Missense_Mutation	SNP	G	A	A	rs778169515		LAN1_S13	NORMAL	G	G																c.217N>A	p.Ala73Thr	p.A73T	ENST00000456354	2/10	233	2	231				CATSPER4,missense_variant,p.Ala73Thr,ENST00000456354,NM_198137.1;CATSPER4,missense_variant,p.Ala73Thr,ENST00000338855,;CNKSR1,downstream_gene_variant,,ENST00000531191,NM_001297648.1;CNKSR1,downstream_gene_variant,,ENST00000361530,NM_006314.2;CNKSR1,downstream_gene_variant,,ENST00000374253,NM_001297647.1;CATSPER4,missense_variant,p.Ala73Thr,ENST00000518899,;CNKSR1,downstream_gene_variant,,ENST0000…	A	ENSG00000188782	ENST00000456354	Transcript
UBXN11	0	.	GRCh38	chr1	26282352	26282352	+	Missense_Mutation	SNP	C	A	A	rs6667693		LAN1_S13	NORMAL	C	C																c.1510N>T	p.Gly504Cys	p.G504C	ENST00000374222	16/16	195	0	195				UBXN11,missense_variant,p.Gly384Cys,ENST00000314675,NM_001077262.1;UBXN11,missense_variant,p.Gly504Cys,ENST00000374222,;UBXN11,missense_variant,p.Gly471Cys,ENST00000374217,NM_145345.2;UBXN11,missense_variant,p.Gly504Cys,ENST00000374221,NM_183008.2;UBXN11,missense_variant,p.Gly471Cys,ENST00000357089,;UBXN11,missense_variant,p.Gly261Cys,ENST00000374223,;CEP85,downstream_gene_variant,,ENST0000045142…	A	ENSG00000158062	ENST00000374222	Transcript
UBXN11	0	.	GRCh38	chr1	26282361	26282361	+	Missense_Mutation	SNP	G	A	A	rs61775089		LAN1_S13	NORMAL	G	G																c.1501N>T	p.Pro501Ser	p.P501S	ENST00000374222	16/16	201	0	201				UBXN11,missense_variant,p.Pro381Ser,ENST00000314675,NM_001077262.1;UBXN11,missense_variant,p.Pro501Ser,ENST00000374222,;UBXN11,missense_variant,p.Pro468Ser,ENST00000374217,NM_145345.2;UBXN11,missense_variant,p.Pro501Ser,ENST00000374221,NM_183008.2;UBXN11,missense_variant,p.Pro468Ser,ENST00000357089,;UBXN11,missense_variant,p.Pro258Ser,ENST00000374223,;CEP85,downstream_gene_variant,,ENST0000045142…	A	ENSG00000158062	ENST00000374222	Transcript
ZNF683	0	.	GRCh38	chr1	26367626	26367626	+	Missense_Mutation	SNP	G	G	T	novel		LAN1_S13	NORMAL	G	G																c.286N>A	p.Leu96Met	p.L96M	ENST00000436292	3/7	184	136	48				ZNF683,missense_variant,p.Leu96Met,ENST00000436292,NM_001307925.1;ZNF683,missense_variant,p.Leu96Met,ENST00000403843,;ZNF683,missense_variant,p.Leu96Met,ENST00000349618,NM_173574.3,NM_001114759.2;ZNF683,missense_variant,p.Leu104Met,ENST00000455900,;ZNF683,missense_variant,p.Leu96Met,ENST00000451801,;ZNF683,missense_variant,p.Leu96Met,ENST00000416125,;ZNF683,missense_variant,p.Leu104Met,ENST000004…	T	ENSG00000176083	ENST00000436292	Transcript
SYTL1	0	.	GRCh38	chr1	27347828	27347828	+	Missense_Mutation	SNP	G	A	A	rs191472571		LAN1_S13	NORMAL	G	G																c.361N>A	p.Asp121Asn	p.D121N	ENST00000543823	3/14	898	1	897				SYTL1,missense_variant,p.Asp121Asn,ENST00000543823,;SYTL1,missense_variant,p.Asp121Asn,ENST00000318074,NM_032872.2;SYTL1,missense_variant,p.Asp121Asn,ENST00000616558,NM_001193308.1;SYTL1,missense_variant,p.Asp121Asn,ENST00000618673,;SYTL1,downstream_gene_variant,,ENST00000473280,;SYTL1,non_coding_transcript_exon_variant,,ENST00000490170,;SYTL1,non_coding_transcript_exon_variant,,ENST00000483926,;…	A	ENSG00000142765	ENST00000543823	Transcript
CD164L2	0	.	GRCh38	chr1	27382530	27382530	+	Missense_Mutation	SNP	C	T	T	rs2504779		LAN1_S13	NORMAL	C	C																c.226N>A	p.Val76Met	p.V76M	ENST00000374027	2/5	839	0	839				CD164L2,missense_variant,p.Val76Met,ENST00000374027,NM_207397.3;CD164L2,missense_variant,p.Val76Met,ENST00000374030,NM_001330448.1;CD164L2,non_coding_transcript_exon_variant,,ENST00000374025,;	T	ENSG00000174950	ENST00000374027	Transcript
CD164L2	0	.	GRCh38	chr1	27382554	27382554	+	Missense_Mutation	SNP	C	T	T	rs2474297		LAN1_S13	NORMAL	C	C																c.202N>A	p.Gly68Arg	p.G68R	ENST00000374027	2/5	774	0	774				CD164L2,missense_variant,p.Gly68Arg,ENST00000374027,NM_207397.3;CD164L2,missense_variant,p.Gly68Arg,ENST00000374030,NM_001330448.1;CD164L2,non_coding_transcript_exon_variant,,ENST00000374025,;	T	ENSG00000174950	ENST00000374027	Transcript
ADGRB2	0	.	GRCh38	chr1	31742930	31742930	+	Missense_Mutation	SNP	C	C	T	novel		LAN1_S13	NORMAL	C	C																c.1160N>A	p.Arg387Gln	p.R387Q	ENST00000373655	7/33	1247	810	437				ADGRB2,missense_variant,p.Arg387Gln,ENST00000373658,;ADGRB2,missense_variant,p.Arg387Gln,ENST00000373655,NM_001294335.1;ADGRB2,missense_variant,p.Arg387Gln,ENST00000527361,NM_001294336.1;ADGRB2,missense_variant,p.Arg335Gln,ENST00000398556,;ADGRB2,missense_variant,p.Arg320Gln,ENST00000398547,;ADGRB2,missense_variant,p.Arg375Gln,ENST00000398538,;ADGRB2,missense_variant,p.Arg366Gln,ENST00000533175,;…	T	ENSG00000121753	ENST00000373655	Transcript
YARS	0	.	GRCh38	chr1	32797785	32797785	+	Missense_Mutation	SNP	T	T	G	novel		LAN1_S13	NORMAL	T	T																c.569N>C	p.Lys190Thr	p.K190T	ENST00000373477	5/13	118	80	38				YARS,missense_variant,p.Lys190Thr,ENST00000373477,NM_003680.3;YARS,missense_variant,p.Lys190Thr,ENST00000616261,;YARS,non_coding_transcript_exon_variant,,ENST00000481895,;YARS,non_coding_transcript_exon_variant,,ENST00000470377,;YARS,non_coding_transcript_exon_variant,,ENST00000466052,;	G	ENSG00000134684	ENST00000373477	Transcript
RNF19B	0	.	GRCh38	chr1	32964501	32964501	+	Missense_Mutation	SNP	T	G	G	rs113840389		LAN1_S13	NORMAL	T	T																c.185N>C	p.Gln62Pro	p.Q62P	ENST00000373456	1/9	11	0	11				RNF19B,missense_variant,p.Gln62Pro,ENST00000356990,NM_001127361.2;RNF19B,missense_variant,p.Gln62Pro,ENST00000373456,NM_153341.3;RNF19B,missense_variant,p.Gln62Pro,ENST00000235150,NM_001300826.1;	G	ENSG00000116514	ENST00000373456	Transcript
KIAA0319L	0	.	GRCh38	chr1	35479179	35479179	+	Missense_Mutation	SNP	T	C	C	rs144951042		LAN1_S13	NORMAL	T	T																c.700N>G	p.Thr234Ala	p.T234A	ENST00000325722	4/21	38	0	38				KIAA0319L,missense_variant,p.Thr234Ala,ENST00000325722,NM_024874.4;KIAA0319L,missense_variant,p.Thr234Ala,ENST00000426982,;KIAA0319L,missense_variant,p.Thr234Ala,ENST00000440579,;KIAA0319L,missense_variant,p.Thr98Ala,ENST00000431916,;KIAA0319L,missense_variant,p.Thr234Ala,ENST00000469892,;KIAA0319L,non_coding_transcript_exon_variant,,ENST00000492888,;KIAA0319L,missense_variant,p.Thr234Ala,ENST000…	C	ENSG00000142687	ENST00000325722	Transcript
OSCP1	0	.	GRCh38	chr1	36438832	36438832	+	Missense_Mutation	SNP	T	C	C	rs182337804		LAN1_S13	NORMAL	T	T																c.191N>G	p.Lys64Arg	p.K64R	ENST00000235532	2/10	76	0	76				OSCP1,missense_variant,p.Lys74Arg,ENST00000356637,NM_001330493.1;OSCP1,missense_variant,p.Lys64Arg,ENST00000235532,NM_145047.4;OSCP1,missense_variant,p.Lys19Arg,ENST00000433045,;OSCP1,missense_variant,p.Lys34Arg,ENST00000445843,;OSCP1,missense_variant,p.Lys64Arg,ENST00000354267,NM_206837.2;OSCP1,3_prime_UTR_variant,,ENST00000524789,;OSCP1,non_coding_transcript_exon_variant,,ENST00000528112,;	C	ENSG00000116885	ENST00000235532	Transcript
BMP8A	0	.	GRCh38	chr1	39511859	39511859	+	Missense_Mutation	SNP	C	C	T	rs199515004		LAN1_S13	NORMAL	C	C																c.628N>T	p.Arg210Cys	p.R210C	ENST00000331593	3/7	192	105	87				BMP8A,missense_variant,p.Arg210Cys,ENST00000331593,NM_181809.3;OXCT2P1,upstream_gene_variant,,ENST00000447263,;	T	ENSG00000183682	ENST00000331593	Transcript
OXCT2	0	.	GRCh38	chr1	39769776	39769776	+	Missense_Mutation	SNP	C	C	T	rs150795467		LAN1_S13	NORMAL	C	C																c.1480N>A	p.Asp494Asn	p.D494N	ENST00000327582	1/1	601	433	168				OXCT2,missense_variant,p.Asp494Asn,ENST00000327582,NM_022120.1;BMP8B,intron_variant,,ENST00000372827,NM_001720.3;	T	ENSG00000198754	ENST00000327582	Transcript
OXCT2	0	.	GRCh38	chr1	39770402	39770402	+	Missense_Mutation	SNP	A	A	C	rs230321		LAN1_S13	NORMAL	A	A																c.854N>G	p.Leu285Arg	p.L285R	ENST00000327582	1/1	389	196	193				OXCT2,missense_variant,p.Leu285Arg,ENST00000327582,NM_022120.1;BMP8B,intron_variant,,ENST00000372827,NM_001720.3;	C	ENSG00000198754	ENST00000327582	Transcript
MPL	0	.	GRCh38	chr1	43338545	43338545	+	Missense_Mutation	SNP	G	T	T	novel		LAN1_S13	NORMAL	G	G																c.216N>T	p.Glu72Asp	p.E72D	ENST00000372470	3/12	147	2	145				MPL,missense_variant,p.Glu72Asp,ENST00000372470,NM_005373.2;MPL,missense_variant,p.Glu72Asp,ENST00000413998,;	T	ENSG00000117400	ENST00000372470	Transcript
EIF2B3	0	.	GRCh38	chr1	44875623	44875623	+	Missense_Mutation	SNP	G	G	T	novel		LAN1_S13	NORMAL	G	G																c.1048N>A	p.His350Asn	p.H350N	ENST00000360403	9/12	269	189	80				EIF2B3,missense_variant,p.His350Asn,ENST00000620860,NM_001261418.1;EIF2B3,missense_variant,p.His350Asn,ENST00000360403,NM_020365.4;EIF2B3,missense_variant,p.His350Asn,ENST00000372183,NM_001166588.2;EIF2B3,missense_variant,p.His171Asn,ENST00000439363,;EIF2B3,upstream_gene_variant,,ENST00000486491,;	T	ENSG00000070785	ENST00000360403	Transcript
MAST2	0	.	GRCh38	chr1	46031270	46031270	+	Missense_Mutation	SNP	G	A	A	rs56114653		LAN1_S13	NORMAL	G	G																c.2972N>A	p.Arg991Gln	p.R991Q	ENST00000361297	23/29	121	0	121				MAST2,missense_variant,p.Arg991Gln,ENST00000361297,NM_015112.2,NM_001319245.1,NM_001324320.1;MAST2,missense_variant,p.Arg629Gln,ENST00000372009,;MAST2,downstream_gene_variant,,ENST00000372008,;MAST2,downstream_gene_variant,,ENST00000477968,;MAST2,upstream_gene_variant,,ENST00000492813,;	A	ENSG00000086015	ENST00000361297	Transcript
CC2D1B	0	.	GRCh38	chr1	52359498	52359498	+	Missense_Mutation	SNP	G	G	T	novel		LAN1_S13	NORMAL	G	G																c.979N>A	p.Gln327Lys	p.Q327K	ENST00000371586	9/24	92	66	26				CC2D1B,missense_variant,p.Gln327Lys,ENST00000371586,NM_032449.2;CC2D1B,missense_variant,p.Gln327Lys,ENST00000284376,;CC2D1B,missense_variant,p.Gln114Lys,ENST00000438021,;CC2D1B,missense_variant,p.Gln147Lys,ENST00000450942,;CC2D1B,non_coding_transcript_exon_variant,,ENST00000460261,;CC2D1B,upstream_gene_variant,,ENST00000470844,;CC2D1B,upstream_gene_variant,,ENST00000494789,;CC2D1B,non_coding_tran…	T	ENSG00000154222	ENST00000371586	Transcript
TMEM61	0	.	GRCh38	chr1	54986242	54986242	+	Missense_Mutation	SNP	C	T	T	rs138273726		LAN1_S13	NORMAL	C	C																c.161N>T	p.Thr54Met	p.T54M	ENST00000371268	2/3	348	0	347				TMEM61,missense_variant,p.Thr54Met,ENST00000371268,NM_182532.2;RP11-12C17.2,intron_variant,,ENST00000436960,;	T	ENSG00000143001	ENST00000371268	Transcript
MYSM1	0	.	GRCh38	chr1	58660140	58660140	+	Missense_Mutation	SNP	T	T	A	novel		LAN1_S13	NORMAL	T	T																c.2344N>T	p.Arg782Trp	p.R782W	ENST00000472487	20/20	9	7	2				MYSM1,missense_variant,p.Arg782Trp,ENST00000472487,NM_001085487.2;MYSM1,missense_variant,p.Arg188Trp,ENST00000622766,;MYSM1,non_coding_transcript_exon_variant,,ENST00000493821,;MYSM1,non_coding_transcript_exon_variant,,ENST00000401044,;	A	ENSG00000162601	ENST00000472487	Transcript
MYSM1	0	.	GRCh38	chr1	58660151	58660151	+	Nonsense_Mutation	SNP	A	A	T	novel		LAN1_S13	NORMAL	A	A																c.2333N>A	p.Leu778Ter	p.L778*	ENST00000472487	20/20	6	4	2				MYSM1,stop_gained,p.Leu778Ter,ENST00000472487,NM_001085487.2;MYSM1,stop_gained,p.Leu184Ter,ENST00000622766,;MYSM1,non_coding_transcript_exon_variant,,ENST00000493821,;MYSM1,non_coding_transcript_exon_variant,,ENST00000401044,;	T	ENSG00000162601	ENST00000472487	Transcript
HOOK1	0	.	GRCh38	chr1	59848516	59848516	+	Missense_Mutation	SNP	G	G	C	novel		LAN1_S13	NORMAL	G	G																c.1131N>C	p.Gln377His	p.Q377H	ENST00000371208	11/22	14	12	2				HOOK1,missense_variant,p.Gln377His,ENST00000371208,NM_015888.4;HOOK1,splice_region_variant,,ENST00000465876,;	C	ENSG00000134709	ENST00000371208	Transcript
LRRC7	0	.	GRCh38	chr1	70011919	70011919	+	Missense_Mutation	SNP	C	C	A	novel		LAN1_S13	NORMAL	C	C																c.1013N>A	p.Pro338His	p.P338H	ENST00000035383	10/25	13	11	2				LRRC7,missense_variant,p.Pro343His,ENST00000310961,;LRRC7,missense_variant,p.Pro338His,ENST00000035383,NM_020794.2;LRRC7,5_prime_UTR_variant,,ENST00000415775,;RP11-181B18.1,downstream_gene_variant,,ENST00000414132,;	A	ENSG00000033122	ENST00000035383	Transcript
CTBS	0	.	GRCh38	chr1	84570070	84570070	+	Missense_Mutation	SNP	A	A	C	novel		LAN1_S13	NORMAL	A	A																c.386N>G	p.Leu129Trp	p.L129W	ENST00000370630	3/7	10	8	2				CTBS,missense_variant,p.Leu129Trp,ENST00000370630,NM_004388.2;CTBS,intron_variant,,ENST00000477677,;SPATA1,downstream_gene_variant,,ENST00000460286,;CTBS,3_prime_UTR_variant,,ENST00000370625,;CTBS,intron_variant,,ENST00000465118,;	C	ENSG00000117151	ENST00000370630	Transcript
ZNHIT6	0	.	GRCh38	chr1	85680897	85680897	+	Nonsense_Mutation	SNP	G	G	A	novel		LAN1_S13	NORMAL	G	G																c.1027N>T	p.Gln343Ter	p.Q343*	ENST00000370574	6/10	13	11	2				ZNHIT6,stop_gained,p.Gln304Ter,ENST00000431532,NM_001170670.1;ZNHIT6,stop_gained,p.Gln343Ter,ENST00000370574,NM_017953.3;	A	ENSG00000117174	ENST00000370574	Transcript
RBMXL1	0	.	GRCh38	chr1	88983707	88983707	+	Missense_Mutation	SNP	T	T	C	rs112636230		LAN1_S13	NORMAL	T	T																c.120N>G	p.Ile40Met	p.I40M	ENST00000399794	3/3	61	49	12				RBMXL1,missense_variant,p.Ile40Met,ENST00000399794,NM_001162536.2;RBMXL1,missense_variant,p.Ile40Met,ENST00000321792,NM_019610.5;RBMXL1,missense_variant,p.Ile40Met,ENST00000413769,;KYAT3,intron_variant,,ENST00000260508,NM_001008661.2;KYAT3,intron_variant,,ENST00000370491,NM_001008662.2;KYAT3,intron_variant,,ENST00000370486,;KYAT3,intron_variant,,ENST00000446900,;	C	ENSG00000213516	ENST00000399794	Transcript
GBP2	0	.	GRCh38	chr1	89109837	89109837	+	Missense_Mutation	SNP	G	G	C	novel		LAN1_S13	NORMAL	G	G																c.1499N>G	p.Ala500Gly	p.A500G	ENST00000370466	10/11	10	8	2				GBP2,missense_variant,p.Ala500Gly,ENST00000370466,NM_004120.4;GBP2,non_coding_transcript_exon_variant,,ENST00000493802,;GBP2,downstream_gene_variant,,ENST00000463660,;GBP2,missense_variant,p.Ala500Gly,ENST00000464839,;	C	ENSG00000162645	ENST00000370466	Transcript
GBP2	0	.	GRCh38	chr1	89109843	89109843	+	Missense_Mutation	SNP	T	T	C	novel		LAN1_S13	NORMAL	T	T																c.1493N>G	p.Glu498Gly	p.E498G	ENST00000370466	10/11	9	7	2				GBP2,missense_variant,p.Glu498Gly,ENST00000370466,NM_004120.4;GBP2,non_coding_transcript_exon_variant,,ENST00000493802,;GBP2,downstream_gene_variant,,ENST00000463660,;GBP2,missense_variant,p.Glu498Gly,ENST00000464839,;	C	ENSG00000162645	ENST00000370466	Transcript
GBP4	0	.	GRCh38	chr1	89185318	89185318	+	Missense_Mutation	SNP	A	A	G	rs61746918		LAN1_S13	NORMAL	A	A																c.1859N>C	p.Val620Ala	p.V620A	ENST00000355754	11/11	5	3	2				GBP4,missense_variant,p.Val620Ala,ENST00000355754,NM_052941.4;GBP4,non_coding_transcript_exon_variant,,ENST00000471938,;GBP4,non_coding_transcript_exon_variant,,ENST00000481397,;	G	ENSG00000162654	ENST00000355754	Transcript
TGFBR3	0	.	GRCh38	chr1	91722095	91722095	+	Missense_Mutation	SNP	A	G	G	rs149079126		LAN1_S13	NORMAL	A	A																c.935N>C	p.Met312Thr	p.M312T	ENST00000212355	8/17	29	0	29				TGFBR3,missense_variant,p.Met312Thr,ENST00000212355,NM_003243.4;TGFBR3,missense_variant,p.Met312Thr,ENST00000370399,NM_001195684.1;TGFBR3,missense_variant,p.Met312Thr,ENST00000525962,;TGFBR3,missense_variant,p.Met312Thr,ENST00000465892,NM_001195683.1;TGFBR3,3_prime_UTR_variant,,ENST00000533089,;TGFBR3,3_prime_UTR_variant,,ENST00000532540,;TGFBR3,non_coding_transcript_exon_variant,,ENST00000529608…	G	ENSG00000069702	ENST00000212355	Transcript
C1orf146	0	.	GRCh38	chr1	92245657	92245657	+	Missense_Mutation	SNP	T	T	C	novel		LAN1_S13	NORMAL	T	T																c.526N>C	p.Ser176Pro	p.S176P	ENST00000370375	6/6	10	8	2				C1orf146,missense_variant,p.Ser117Pro,ENST00000370373,;C1orf146,missense_variant,p.Ser176Pro,ENST00000370375,NM_001012425.1;GLMN,downstream_gene_variant,,ENST00000370360,NM_001319683.1,NM_053274.2;GLMN,downstream_gene_variant,,ENST00000495852,;GLMN,downstream_gene_variant,,ENST00000495106,;GLMN,downstream_gene_variant,,ENST00000471465,;	C	ENSG00000203910	ENST00000370375	Transcript
GLMN	0	.	GRCh38	chr1	92291432	92291432	+	Missense_Mutation	SNP	C	T	T	rs144577963		LAN1_S13	NORMAL	C	C																c.271N>A	p.Asp91Asn	p.D91N	ENST00000370360	4/19	38	0	38				GLMN,missense_variant,p.Asp91Asn,ENST00000370360,NM_001319683.1,NM_053274.2;GLMN,upstream_gene_variant,,ENST00000463560,;GLMN,missense_variant,p.Asp91Asn,ENST00000495106,;	T	ENSG00000174842	ENST00000370360	Transcript
EVI5	0	.	GRCh38	chr1	92663449	92663449	+	Missense_Mutation	SNP	T	T	C	rs751613605		LAN1_S13	NORMAL	T	T																c.1348N>G	p.Ser450Gly	p.S450G	ENST00000540033	12/19	8	6	2				EVI5,missense_variant,p.Ser450Gly,ENST00000540033,NM_001308248.1;EVI5,missense_variant,p.Ser8Gly,ENST00000491940,;EVI5,intron_variant,,ENST00000370331,NM_005665.5;EVI5,non_coding_transcript_exon_variant,,ENST00000468580,;EVI5,intron_variant,,ENST00000492613,;	C	ENSG00000067208	ENST00000540033	Transcript
MTF2	0	.	GRCh38	chr1	93133712	93133712	+	Missense_Mutation	SNP	C	C	A	novel		LAN1_S13	NORMAL	C	C																c.1170N>A	p.Ser390Arg	p.S390R	ENST00000370298	12/15	11	9	2				MTF2,missense_variant,p.Ser390Arg,ENST00000370298,NM_007358.3;MTF2,missense_variant,p.Ser288Arg,ENST00000545708,NM_001164391.1;MTF2,missense_variant,p.Ser288Arg,ENST00000540243,NM_001164393.1;MTF2,missense_variant,p.Ser333Arg,ENST00000370303,NM_001164392.1;MTF2,non_coding_transcript_exon_variant,,ENST00000471953,;MTF2,non_coding_transcript_exon_variant,,ENST00000467953,;MTF2,non_coding_transcript…	A	ENSG00000143033	ENST00000370298	Transcript
DPYD	0	.	GRCh38	chr1	97883329	97883329	+	Missense_Mutation	SNP	A	G	G	rs1801265		LAN1_S13	NORMAL	A	A																c.85N>C	p.Cys29Arg	p.C29R	ENST00000370192	2/23	12	0	12				DPYD,missense_variant,p.Cys29Arg,ENST00000370192,NM_000110.3;DPYD,missense_variant,p.Cys29Arg,ENST00000306031,NM_001160301.1;DPYD,non_coding_transcript_exon_variant,,ENST00000460019,;	G	ENSG00000188641	ENST00000370192	Transcript
AGL	0	.	GRCh38	chr1	99910835	99910835	+	Missense_Mutation	SNP	C	C	A	novel		LAN1_S13	NORMAL	C	C																c.3824N>A	p.Pro1275Gln	p.P1275Q	ENST00000294724	28/34	12	10	2				AGL,missense_variant,p.Pro1275Gln,ENST00000294724,NM_000028.2;AGL,missense_variant,p.Pro1275Gln,ENST00000361915,NM_000642.2;AGL,missense_variant,p.Pro1275Gln,ENST00000370163,NM_000643.2;AGL,missense_variant,p.Pro1275Gln,ENST00000370165,NM_000644.2;AGL,missense_variant,p.Pro1259Gln,ENST00000370161,NM_000646.2;AC096949.1,missense_variant,p.Pro1258Gln,ENST00000361522,NM_000645.2;AGL,3_prime_UTR_vari…	A	ENSG00000162688	ENST00000294724	Transcript
RNPC3	0	.	GRCh38	chr1	103533857	103533857	+	Missense_Mutation	SNP	G	G	T	novel		LAN1_S13	NORMAL	G	G																c.359N>T	p.Arg120Met	p.R120M	ENST00000533099	4/16	5	3	2				RNPC3,missense_variant,p.Arg120Met,ENST00000533099,;RNPC3,missense_variant,p.Arg120Met,ENST00000524631,;RNPC3,missense_variant,p.Arg120Met,ENST00000423855,NM_017619.3;RNPC3,missense_variant,p.Arg120Met,ENST00000531883,;RNPC3,splice_region_variant,,ENST00000527062,;RNPC3,upstream_gene_variant,,ENST00000533834,;	T	ENSG00000185946	ENST00000533099	Transcript
GSTM5	0	.	GRCh38	chr1	109715019	109715019	+	Missense_Mutation	SNP	C	C	T	rs140499099		LAN1_S13	NORMAL	C	C																c.433N>T	p.Arg145Trp	p.R145W	ENST00000256593	6/8	507	308	199				GSTM5,missense_variant,p.Arg104Trp,ENST00000369813,;GSTM5,missense_variant,p.Arg145Trp,ENST00000256593,NM_000851.3;GSTM5,missense_variant,p.Arg145Trp,ENST00000369812,;GSTM5,non_coding_transcript_exon_variant,,ENST00000492718,;GSTM5,non_coding_transcript_exon_variant,,ENST00000483153,;GSTM5,intron_variant,,ENST00000429410,;	T	ENSG00000134201	ENST00000256593	Transcript
PHTF1	0	.	GRCh38	chr1	113738799	113738799	+	Missense_Mutation	SNP	C	C	T	novel		LAN1_S13	NORMAL	C	C																c.103N>A	p.Gly35Ser	p.G35S	ENST00000369604	4/19	55	36	19				PHTF1,missense_variant,p.Gly35Ser,ENST00000369604,NM_001323044.1,NM_001323041.1,NM_001323043.1,NM_001323045.1;PHTF1,missense_variant,p.Gly35Ser,ENST00000393357,NM_001323042.1,NM_006608.2;PHTF1,missense_variant,p.Gly35Ser,ENST00000369600,NM_001323046.1;PHTF1,missense_variant,p.Gly35Ser,ENST00000369598,;PHTF1,missense_variant,p.Gly35Ser,ENST00000357783,NM_001323052.1,NM_001323053.1,NM_001323048.1,N…	T	ENSG00000116793	ENST00000369604	Transcript
ADAM30	0	.	GRCh38	chr1	119895954	119895954	+	Missense_Mutation	SNP	G	G	A	rs147294252		LAN1_S13	NORMAL	G	G																c.383N>T	p.Thr128Ile	p.T128I	ENST00000369400	1/1	186	88	98				ADAM30,missense_variant,p.Thr128Ile,ENST00000369400,NM_021794.3;	A	ENSG00000134249	ENST00000369400	Transcript
PFN1P2	0	.	GRCh38	chr1	120436639	120436640	+	5'Flank	DEL	AG	AG	-	novel		LAN1_S13	NORMAL	AG	AG																			ENST00000604437		271	191	80				PFN1P2,upstream_gene_variant,,ENST00000604437,;NBPF8,non_coding_transcript_exon_variant,,ENST00000583271,;PFN1P2,upstream_gene_variant,,ENST00000621347,;	-	ENSG00000270392	ENST00000604437	Transcript
NBPF8	0	.	GRCh38	chr1	120449388	120449388	+	RNA	SNP	G	G	A	rs587605093		LAN1_S13	NORMAL	G	G																n.1957N>A			ENST00000583271	11/25	125	25	100				NBPF8,non_coding_transcript_exon_variant,,ENST00000583271,;	A	ENSG00000270231	ENST00000583271	Transcript
NBPF8	0	.	GRCh38	chr1	120460584	120460584	+	RNA	SNP	G	G	A	novel		LAN1_S13	NORMAL	G	G																n.2796N>A			ENST00000583271	18/25	210	143	67				NBPF8,non_coding_transcript_exon_variant,,ENST00000583271,;	A	ENSG00000270231	ENST00000583271	Transcript
NBPF8	0	.	GRCh38	chr1	120466107	120466107	+	RNA	SNP	C	C	G	novel		LAN1_S13	NORMAL	C	C																n.3698N>G			ENST00000583271	25/25	212	135	77				NBPF8,non_coding_transcript_exon_variant,,ENST00000583271,;	G	ENSG00000270231	ENST00000583271	Transcript
FAM72B	0	.	GRCh38	chr1	121168799	121168799	+	Missense_Mutation	SNP	A	A	G	rs56354646		LAN1_S13	NORMAL	A	A																c.392N>C	p.Ile131Thr	p.I131T	ENST00000369390	4/4	41	21	20				FAM72B,missense_variant,p.Ile131Thr,ENST00000369390,NM_001100910.1;FAM72B,missense_variant,p.Ile91Thr,ENST00000355228,NM_001320149.1;FAM72B,missense_variant,p.Ile102Thr,ENST00000452190,;FAM72B,missense_variant,p.Ile131Thr,ENST00000471903,;FAM72B,synonymous_variant,p.Asp89=,ENST00000619376,;	G	ENSG00000188610	ENST00000369390	Transcript
SRGAP2C	0	.	GRCh38	chr1	121374827	121374827	+	Missense_Mutation	SNP	A	A	G	novel		LAN1_S13	NORMAL	A	A																c.704N>G	p.His235Arg	p.H235R	ENST00000367123	7/10	61	47	14				SRGAP2C,missense_variant,p.His235Arg,ENST00000367123,NM_001271872.1,NM_001329984.1;SRGAP2C,missense_variant,p.His82Arg,ENST00000304465,;SRGAP2-AS1,intron_variant,,ENST00000437515,;	G	ENSG00000171943	ENST00000367123	Transcript
NBPF20	0	.	GRCh38	chr1	145393098	145393098	+	Missense_Mutation	SNP	T	T	C	novel		LAN1_S13	NORMAL	T	T																c.157N>G	p.Ile53Val	p.I53V	ENST00000392971	11/138	8	4	4				NBPF20,missense_variant,p.Ile398Val,ENST00000369373,;NBPF20,missense_variant,p.Ile53Val,ENST00000392971,NM_001278267.1;NBPF20,intron_variant,,ENST00000622803,;NBPF20,intron_variant,,ENST00000594479,;NBPF20,intron_variant,,ENST00000620821,;	C	ENSG00000162825	ENST00000392971	Transcript
POLR3C	0	.	GRCh38	chr1	145826478	145826478	+	Missense_Mutation	SNP	G	G	A	novel		LAN1_S13	NORMAL	G	G																c.172N>A	p.Val58Ile	p.V58I	ENST00000334163	3/15	47	16	31				POLR3C,missense_variant,p.Val58Ile,ENST00000334163,NM_001303456.1,NM_006468.7;POLR3C,missense_variant,p.Val58Ile,ENST00000369294,;RNF115,upstream_gene_variant,,ENST00000582693,NM_014455.3;POLR3C,non_coding_transcript_exon_variant,,ENST00000471254,;POLR3C,non_coding_transcript_exon_variant,,ENST00000466003,;	A	ENSG00000186141	ENST00000334163	Transcript
ANKRD35	0	.	GRCh38	chr1	145872994	145872994	+	Missense_Mutation	SNP	T	C	C	rs41315701		LAN1_S13	NORMAL	T	T																c.1775N>G	p.Gln592Arg	p.Q592R	ENST00000355594	10/14	95	0	95				ANKRD35,missense_variant,p.Gln592Arg,ENST00000355594,NM_144698.4;ANKRD35,missense_variant,p.Gln502Arg,ENST00000544626,NM_001280799.1;	C	ENSG00000198483	ENST00000355594	Transcript
ANKRD35	0	.	GRCh38	chr1	145873487	145873487	+	Missense_Mutation	SNP	G	G	A	rs6670984		LAN1_S13	NORMAL	G	G																c.1282N>T	p.Pro428Ser	p.P428S	ENST00000355594	10/14	319	205	114				ANKRD35,missense_variant,p.Pro428Ser,ENST00000355594,NM_144698.4;ANKRD35,missense_variant,p.Pro338Ser,ENST00000544626,NM_001280799.1;	A	ENSG00000198483	ENST00000355594	Transcript
NBPF10	0	.	GRCh38	chr1	146066541	146066541	+	Missense_Mutation	SNP	T	T	G	novel		LAN1_S13	NORMAL	T	T																c.11165N>C	p.Glu3722Ala	p.E3722A	ENST00000583866	90/90	9	6	3				NBPF10,missense_variant,p.Glu3722Ala,ENST00000583866,NM_001302371.1,NM_001039703.5;NBPF10,missense_variant,p.Glu1166Ala,ENST00000617010,;NBPF10,missense_variant,p.Glu848Ala,ENST00000610925,;NBPF10,missense_variant,p.Glu869Ala,ENST00000622244,;NBPF10,missense_variant,p.Glu794Ala,ENST00000613557,;NBPF10,missense_variant,p.Glu504Ala,ENST00000613224,;NBPF10,3_prime_UTR_variant,,ENST00000616399,;RP11-…	G	ENSG00000271425	ENST00000583866	Transcript
NBPF10	0	.	GRCh38	chr1	146069569	146069569	+	Missense_Mutation	SNP	C	C	T	novel		LAN1_S13	NORMAL	C	C																c.10784N>A	p.Arg3595His	p.R3595H	ENST00000583866	86/90	205	78	127				NBPF10,missense_variant,p.Arg3595His,ENST00000583866,NM_001302371.1,NM_001039703.5;NBPF10,missense_variant,p.Arg1039His,ENST00000617010,;NBPF10,intron_variant,,ENST00000610925,;NBPF10,intron_variant,,ENST00000622244,;NBPF10,intron_variant,,ENST00000613557,;NBPF10,intron_variant,,ENST00000616399,;NBPF10,intron_variant,,ENST00000613224,;	T	ENSG00000271425	ENST00000583866	Transcript
NBPF10	0	.	GRCh38	chr1	146069630	146069630	+	Missense_Mutation	SNP	G	G	C	novel		LAN1_S13	NORMAL	G	G																c.10723N>G	p.Leu3575Val	p.L3575V	ENST00000583866	86/90	274	187	87				NBPF10,missense_variant,p.Leu3575Val,ENST00000583866,NM_001302371.1,NM_001039703.5;NBPF10,missense_variant,p.Leu1019Val,ENST00000617010,;NBPF10,intron_variant,,ENST00000610925,;NBPF10,intron_variant,,ENST00000622244,;NBPF10,intron_variant,,ENST00000613557,;NBPF10,intron_variant,,ENST00000616399,;NBPF10,intron_variant,,ENST00000613224,;	C	ENSG00000271425	ENST00000583866	Transcript
NBPF10	0	.	GRCh38	chr1	146069686	146069686	+	Missense_Mutation	SNP	C	C	T	novel		LAN1_S13	NORMAL	C	C																c.10667N>A	p.Gly3556Glu	p.G3556E	ENST00000583866	86/90	165	115	50				NBPF10,missense_variant,p.Gly3556Glu,ENST00000583866,NM_001302371.1,NM_001039703.5;NBPF10,missense_variant,p.Gly1000Glu,ENST00000617010,;NBPF10,intron_variant,,ENST00000610925,;NBPF10,intron_variant,,ENST00000622244,;NBPF10,intron_variant,,ENST00000613557,;NBPF10,intron_variant,,ENST00000616399,;NBPF10,intron_variant,,ENST00000613224,;	T	ENSG00000271425	ENST00000583866	Transcript
NBPF10	0	.	GRCh38	chr1	146135471	146135471	+	Missense_Mutation	SNP	T	C	C	rs3926769		LAN1_S13	NORMAL	T	T																c.1142N>G	p.Lys381Arg	p.K381R	ENST00000583866	8/90	12	0	12				NBPF10,missense_variant,p.Lys381Arg,ENST00000583866,NM_001302371.1,NM_001039703.5;NBPF10,missense_variant,p.Lys41Arg,ENST00000610925,;NBPF10,missense_variant,p.Lys381Arg,ENST00000622244,;NBPF10,missense_variant,p.Lys381Arg,ENST00000613557,;NBPF10,missense_variant,p.Lys346Arg,ENST00000616399,;NBPF10,5_prime_UTR_variant,,ENST00000617010,;NBPF10,intron_variant,,ENST00000613224,;RP11-458D21.5,3_prime…	C	ENSG00000271425	ENST00000583866	Transcript
NBPF10	0	.	GRCh38	chr1	146140007	146140007	+	Missense_Mutation	SNP	C	C	T	novel		LAN1_S13	NORMAL	C	C																c.580N>A	p.Ala194Thr	p.A194T	ENST00000583866	5/90	16	3	13				NBPF10,missense_variant,p.Ala194Thr,ENST00000583866,NM_001302371.1,NM_001039703.5;NBPF10,missense_variant,p.Ala194Thr,ENST00000622244,;NBPF10,missense_variant,p.Ala194Thr,ENST00000613557,;NBPF10,missense_variant,p.Ala159Thr,ENST00000616399,;NBPF10,5_prime_UTR_variant,,ENST00000617010,;NBPF10,intron_variant,,ENST00000613224,;NBPF10,upstream_gene_variant,,ENST00000610925,;RP11-458D21.5,3_prime_UTR_…	T	ENSG00000271425	ENST00000583866	Transcript
NBPF12	0	.	GRCh38	chr1	146974762	146974762	+	Missense_Mutation	SNP	C	A	A	rs587721117		LAN1_S13	NORMAL	C	C																c.1825N>A	p.Leu609Ile	p.L609I	ENST00000617931	17/36	11	0	11				NBPF12,missense_variant,p.Leu609Ile,ENST00000617931,;NBPF12,missense_variant,p.Leu609Ile,ENST00000617844,NM_001278141.1;NBPF12,missense_variant,p.Leu609Ile,ENST00000611443,;NBPF12,missense_variant,p.Leu338Ile,ENST00000617614,;NBPF12,missense_variant,p.Leu338Ile,ENST00000613714,;NBPF12,intron_variant,,ENST00000579935,;NBPF12,intron_variant,,ENST00000617864,;NBPF12,intron_variant,,ENST00000439206,;	A	ENSG00000268043	ENST00000617931	Transcript
NBPF12	0	.	GRCh38	chr1	146988091	146988091	+	Missense_Mutation	SNP	A	A	G	rs200441040		LAN1_S13	NORMAL	A	A																c.3254N>G	p.Glu1085Gly	p.E1085G	ENST00000617931	28/36	19	6	13				NBPF12,missense_variant,p.Glu1085Gly,ENST00000617931,;NBPF12,missense_variant,p.Glu1085Gly,ENST00000617844,NM_001278141.1;NBPF12,missense_variant,p.Glu1085Gly,ENST00000611443,;NBPF12,missense_variant,p.Glu814Gly,ENST00000579935,;NBPF12,missense_variant,p.Arg813Gly,ENST00000617614,;NBPF12,missense_variant,p.Glu739Gly,ENST00000613714,;NBPF12,missense_variant,p.Glu468Gly,ENST00000439206,;NBPF12,3_pr…	G	ENSG00000268043	ENST00000617931	Transcript
NBPF12	0	.	GRCh38	chr1	146992735	146992735	+	Missense_Mutation	SNP	T	T	C	rs3969671		LAN1_S13	NORMAL	T	T																c.3872N>C	p.Val1291Ala	p.V1291A	ENST00000617931	34/36	127	82	45				NBPF12,missense_variant,p.Val1291Ala,ENST00000617931,;NBPF12,missense_variant,p.Val1291Ala,ENST00000617844,NM_001278141.1;NBPF12,missense_variant,p.Val945Ala,ENST00000579935,;NBPF12,intron_variant,,ENST00000611443,;NBPF12,intron_variant,,ENST00000617614,;NBPF12,intron_variant,,ENST00000613714,;NBPF12,intron_variant,,ENST00000617864,;NBPF12,intron_variant,,ENST00000439206,;	C	ENSG00000268043	ENST00000617931	Transcript
NBPF12	0	.	GRCh38	chr1	146992849	146992849	+	Missense_Mutation	SNP	A	A	G	novel		LAN1_S13	NORMAL	A	A																c.3986N>G	p.Glu1329Gly	p.E1329G	ENST00000617931	34/36	43	27	16				NBPF12,missense_variant,p.Glu1329Gly,ENST00000617931,;NBPF12,missense_variant,p.Glu1329Gly,ENST00000617844,NM_001278141.1;NBPF12,missense_variant,p.Glu983Gly,ENST00000579935,;NBPF12,intron_variant,,ENST00000611443,;NBPF12,intron_variant,,ENST00000617614,;NBPF12,intron_variant,,ENST00000613714,;NBPF12,intron_variant,,ENST00000617864,;NBPF12,intron_variant,,ENST00000439206,;	G	ENSG00000268043	ENST00000617931	Transcript
NBPF11	0	.	GRCh38	chr1	148107041	148107041	+	Missense_Mutation	SNP	G	G	C	novel		LAN1_S13	NORMAL	G	G																c.2152N>G	p.Pro718Ala	p.P718A	ENST00000615281	20/24	31	15	16				NBPF11,missense_variant,p.Pro718Ala,ENST00000615281,NM_183372.5;NBPF11,missense_variant,p.Pro718Ala,ENST00000614015,NM_001101663.4;NBPF11,missense_variant,p.Pro683Ala,ENST00000614785,;NBPF11,missense_variant,p.Pro643Ala,ENST00000613531,;NBPF11,3_prime_UTR_variant,,ENST00000614506,;	C	ENSG00000263956	ENST00000615281	Transcript
NBPF14	0	.	GRCh38	chr1	148534761	148534761	+	Missense_Mutation	SNP	G	G	C	novel		LAN1_S13	NORMAL	G	G																c.8537N>G	p.Pro2846Arg	p.P2846R	ENST00000619423	69/71	136	83	53				NBPF14,missense_variant,p.Pro2846Arg,ENST00000619423,NM_015383.2;NBPF14,missense_variant,p.Pro2677Arg,ENST00000614999,;NBPF14,intron_variant,,ENST00000621066,;NBPF14,intron_variant,,ENST00000581201,;NBPF14,intron_variant,,ENST00000621070,;NBPF14,intron_variant,,ENST00000620240,;NBPF14,intron_variant,,ENST00000614329,;NBPF14,intron_variant,,ENST00000616120,;NBPF14,intron_variant,,ENST00000611826,;	C	ENSG00000270629	ENST00000619423	Transcript
NBPF14	0	.	GRCh38	chr1	148593699	148593699	+	Missense_Mutation	SNP	C	C	G	novel		LAN1_S13	NORMAL	C	C																c.177N>C	p.Lys59Asn	p.K59N	ENST00000619423	3/71	78	58	19				NBPF14,missense_variant,p.Lys59Asn,ENST00000619423,NM_015383.2;NBPF14,missense_variant,p.Lys59Asn,ENST00000614999,;NBPF14,missense_variant,p.Lys59Asn,ENST00000581201,;NBPF14,missense_variant,p.Lys59Asn,ENST00000621070,;NBPF14,missense_variant,p.Lys59Asn,ENST00000611826,;NBPF14,missense_variant,p.Lys59Asn,ENST00000606877,;NBPF14,intron_variant,,ENST00000620240,;NBPF14,intron_variant,,ENST000006143…	G	ENSG00000270629	ENST00000619423	Transcript
NBPF9	0	.	GRCh38	chr1	149075700	149075700	+	Missense_Mutation	SNP	G	G	C	novel		LAN1_S13	NORMAL	G	G																c.943N>G	p.Leu315Val	p.L315V	ENST00000615421	11/29	401	188	213				NBPF9,missense_variant,p.Leu315Val,ENST00000615421,;NBPF9,missense_variant,p.Leu315Val,ENST00000621645,;NBPF9,missense_variant,p.Leu315Val,ENST00000584027,NM_001277444.1;NBPF9,missense_variant,p.Leu315Val,ENST00000613969,NM_001037501.2;NBPF9,missense_variant,p.Leu315Val,ENST00000613595,NM_001037675.3;NBPF9,missense_variant,p.Leu315Val,ENST00000621074,;NBPF9,missense_variant,p.Leu315Val,ENST000006…	C	ENSG00000269713	ENST00000615421	Transcript
NBPF9	0	.	GRCh38	chr1	149075770	149075770	+	Missense_Mutation	SNP	G	G	C	novel		LAN1_S13	NORMAL	G	G																c.873N>G	p.Ile291Met	p.I291M	ENST00000615421	11/29	345	191	154				NBPF9,missense_variant,p.Ile291Met,ENST00000615421,;NBPF9,missense_variant,p.Ile291Met,ENST00000621645,;NBPF9,missense_variant,p.Ile291Met,ENST00000584027,NM_001277444.1;NBPF9,missense_variant,p.Ile291Met,ENST00000613969,NM_001037501.2;NBPF9,missense_variant,p.Ile291Met,ENST00000613595,NM_001037675.3;NBPF9,missense_variant,p.Ile291Met,ENST00000621074,;NBPF9,missense_variant,p.Ile291Met,ENST000006…	C	ENSG00000269713	ENST00000615421	Transcript
NBPF9	0	.	GRCh38	chr1	149080102	149080102	+	Missense_Mutation	SNP	A	A	G	novel		LAN1_S13	NORMAL	A	A																c.229N>C	p.Phe77Leu	p.F77L	ENST00000615421	7/29	150	94	56				NBPF9,missense_variant,p.Phe77Leu,ENST00000615421,;NBPF9,missense_variant,p.Phe77Leu,ENST00000621645,;NBPF9,missense_variant,p.Phe77Leu,ENST00000584027,NM_001277444.1;NBPF9,missense_variant,p.Phe77Leu,ENST00000613969,NM_001037501.2;NBPF9,missense_variant,p.Phe77Leu,ENST00000613595,NM_001037675.3;NBPF9,missense_variant,p.Phe77Leu,ENST00000621074,;NBPF9,missense_variant,p.Phe77Leu,ENST00000610300,;…	G	ENSG00000269713	ENST00000615421	Transcript
HIST2H2AB	0	.	GRCh38	chr1	149887542	149887543	+	Frame_Shift_Ins	INS	-	-	T	rs781824603		LAN1_S13	NORMAL	-	-																c.374_375insA	p.Pro126AlafsTer?	p.P126Afs*?	ENST00000331128	1/1	623	537	86				HIST2H2AB,frameshift_variant,p.Pro126AlafsTer?,ENST00000331128,NM_175065.2;HIST2H2BE,upstream_gene_variant,,ENST00000369155,NM_003528.2;BOLA1,upstream_gene_variant,,ENST00000369153,;HIST2H2AC,downstream_gene_variant,,ENST00000331380,NM_003517.2;	T	ENSG00000184270	ENST00000331128	Transcript
MRPS21	0	.	GRCh38	chr1	150308112	150308112	+	Missense_Mutation	SNP	T	C	C	rs10480		LAN1_S13	NORMAL	T	T																c.148N>C	p.Cys50Arg	p.C50R	ENST00000581066	2/2	108	0	108				MRPS21,missense_variant,p.Cys50Arg,ENST00000581066,NM_018997.3;MRPS21,missense_variant,p.Cys50Arg,ENST00000614145,NM_031901.5;AC242988.1,upstream_gene_variant,,ENST00000624245,;	C	ENSG00000266472	ENST00000581066	Transcript
HRNR	0	.	GRCh38	chr1	152215334	152215334	+	Missense_Mutation	SNP	G	A	A	rs145371085		LAN1_S13	NORMAL	G	G																c.6295N>T	p.Pro2099Ser	p.P2099S	ENST00000368801	3/3	92	0	92				HRNR,missense_variant,p.Pro2099Ser,ENST00000368801,NM_001009931.2;FLG-AS1,intron_variant,,ENST00000420707,;FLG-AS1,intron_variant,,ENST00000593011,;	A	ENSG00000197915	ENST00000368801	Transcript
HRNR	0	.	GRCh38	chr1	152215700	152215700	+	Missense_Mutation	SNP	G	G	A	rs147618491		LAN1_S13	NORMAL	G	G																c.5929N>T	p.Arg1977Cys	p.R1977C	ENST00000368801	3/3	540	394	146				HRNR,missense_variant,p.Arg1977Cys,ENST00000368801,NM_001009931.2;FLG-AS1,intron_variant,,ENST00000420707,;FLG-AS1,intron_variant,,ENST00000593011,;	A	ENSG00000197915	ENST00000368801	Transcript
HRNR	0	.	GRCh38	chr1	152216485	152216485	+	Missense_Mutation	SNP	C	C	T	rs76879172		LAN1_S13	NORMAL	C	C																c.5144N>A	p.Arg1715His	p.R1715H	ENST00000368801	3/3	273	177	96				HRNR,missense_variant,p.Arg1715His,ENST00000368801,NM_001009931.2;FLG-AS1,intron_variant,,ENST00000420707,;FLG-AS1,intron_variant,,ENST00000593011,;	T	ENSG00000197915	ENST00000368801	Transcript
HRNR	0	.	GRCh38	chr1	152216522	152216522	+	Missense_Mutation	SNP	C	C	T	rs80018286		LAN1_S13	NORMAL	C	C																c.5107N>A	p.Gly1703Ser	p.G1703S	ENST00000368801	3/3	186	121	65				HRNR,missense_variant,p.Gly1703Ser,ENST00000368801,NM_001009931.2;FLG-AS1,intron_variant,,ENST00000420707,;FLG-AS1,intron_variant,,ENST00000593011,;	T	ENSG00000197915	ENST00000368801	Transcript
HRNR	0	.	GRCh38	chr1	152216579	152216579	+	Missense_Mutation	SNP	G	C	C	rs4845749		LAN1_S13	NORMAL	G	G																c.5050N>G	p.Arg1684Gly	p.R1684G	ENST00000368801	3/3	69	0	69				HRNR,missense_variant,p.Arg1684Gly,ENST00000368801,NM_001009931.2;FLG-AS1,intron_variant,,ENST00000420707,;FLG-AS1,intron_variant,,ENST00000593011,;	C	ENSG00000197915	ENST00000368801	Transcript
FLG	0	.	GRCh38	chr1	152308069	152308069	+	Missense_Mutation	SNP	C	C	T	rs142969864		LAN1_S13	NORMAL	C	C																c.6817N>A	p.Glu2273Lys	p.E2273K	ENST00000368799	3/3	341	224	117				FLG,missense_variant,p.Glu2273Lys,ENST00000368799,NM_002016.1;FLG-AS1,intron_variant,,ENST00000420707,;FLG-AS1,intron_variant,,ENST00000593011,;	T	ENSG00000143631	ENST00000368799	Transcript
FLG2	0	.	GRCh38	chr1	152354929	152354929	+	Missense_Mutation	SNP	A	A	G	rs138718549		LAN1_S13	NORMAL	A	A																c.2857N>C	p.Ser953Pro	p.S953P	ENST00000388718	3/3	159	97	62				FLG2,missense_variant,p.Ser953Pro,ENST00000388718,NM_001014342.2;FLG-AS1,intron_variant,,ENST00000392688,;FLG-AS1,intron_variant,,ENST00000445097,;FLG-AS1,intron_variant,,ENST00000629331,;	G	ENSG00000143520	ENST00000388718	Transcript
CRNN	0	.	GRCh38	chr1	152410906	152410906	+	Missense_Mutation	SNP	C	C	T	rs145120458		LAN1_S13	NORMAL	C	C																c.176N>A	p.Arg59His	p.R59H	ENST00000271835	3/3	32	18	14				CRNN,missense_variant,p.Arg59His,ENST00000271835,NM_016190.2;FLG-AS1,intron_variant,,ENST00000411804,;FLG-AS1,downstream_gene_variant,,ENST00000628475,;	T	ENSG00000143536	ENST00000271835	Transcript
LCE1D	0	.	GRCh38	chr1	152797878	152797879	+	Frame_Shift_Ins	INS	-	-	G	novel		LAN1_S13	NORMAL	-	-																c.84_85insG	p.Cys29ValfsTer4	p.C29Vfs*4	ENST00000326233	2/2	323	251	72				LCE1D,frameshift_variant,p.Cys29ValfsTer4,ENST00000326233,NM_178352.2;	G	ENSG00000172155	ENST00000326233	Transcript
LCE1D	0	.	GRCh38	chr1	152797916	152797916	+	Missense_Mutation	SNP	G	G	A	rs373371609		LAN1_S13	NORMAL	G	G																c.122N>A	p.Ser41Asn	p.S41N	ENST00000326233	2/2	335	220	115				LCE1D,missense_variant,p.Ser41Asn,ENST00000326233,NM_178352.2;	A	ENSG00000172155	ENST00000326233	Transcript
LOR	0	.	GRCh38	chr1	153261139	153261139	+	Missense_Mutation	SNP	T	T	C	novel		LAN1_S13	NORMAL	T	T																c.190N>C	p.Cys64Arg	p.C64R	ENST00000368742	2/2	14	12	2				LOR,missense_variant,p.Cys64Arg,ENST00000368742,NM_000427.2;	C	ENSG00000203782	ENST00000368742	Transcript
RHBG	0	.	GRCh38	chr1	156384556	156384557	+	Frame_Shift_Ins	INS	-	-	C	novel		LAN1_S13	NORMAL	-	-																c.1264_1265insC	p.Asp425ArgfsTer18	p.D425Rfs*18	ENST00000537040	9/10	483	200	283				RHBG,frameshift_variant,p.Asp425ArgfsTer18,ENST00000537040,NM_020407.4,NM_001256395.1,NM_001256396.1;RP11-139I14.2,upstream_gene_variant,,ENST00000451362,;RHBG,intron_variant,,ENST00000494874,;RHBG,3_prime_UTR_variant,,ENST00000620376,;RHBG,3_prime_UTR_variant,,ENST00000451864,;RHBG,3_prime_UTR_variant,,ENST00000613460,;RHBG,3_prime_UTR_variant,,ENST00000612897,;RHBG,non_coding_transcript_exon_va…	C	ENSG00000132677	ENST00000537040	Transcript
KIRREL	0	.	GRCh38	chr1	158091388	158091388	+	Missense_Mutation	SNP	G	G	A	rs139886740		LAN1_S13	NORMAL	G	G																c.1303N>A	p.Val435Met	p.V435M	ENST00000359209	11/15	123	52	71				KIRREL,missense_variant,p.Val335Met,ENST00000368173,NM_001286349.1;KIRREL,missense_variant,p.Val249Met,ENST00000368172,;KIRREL,missense_variant,p.Val271Met,ENST00000360089,;KIRREL,missense_variant,p.Val435Met,ENST00000359209,NM_018240.6;	A	ENSG00000183853	ENST00000359209	Transcript
OR6P1	0	.	GRCh38	chr1	158562807	158562807	+	Nonsense_Mutation	SNP	G	G	T	rs142215019		LAN1_S13	NORMAL	G	G																c.798N>A	p.Tyr266Ter	p.Y266*	ENST00000334632	1/1	88	45	43				OR6P1,stop_gained,p.Tyr266Ter,ENST00000334632,NM_001160325.1;	T	ENSG00000186440	ENST00000334632	Transcript
SPTA1	0	.	GRCh38	chr1	158636688	158636688	+	Missense_Mutation	SNP	G	G	A	rs377659326		LAN1_S13	NORMAL	G	G																c.5263N>T	p.His1755Tyr	p.H1755Y	ENST00000368147	37/52	46	17	29				SPTA1,missense_variant,p.His1755Tyr,ENST00000368147,NM_003126.2;SPTA1,upstream_gene_variant,,ENST00000461624,;SPTA1,downstream_gene_variant,,ENST00000465741,;	A	ENSG00000163554	ENST00000368147	Transcript
MNDA	0	.	GRCh38	chr1	158845599	158845599	+	Missense_Mutation	SNP	C	C	A	novel		LAN1_S13	NORMAL	C	C																c.583N>A	p.Gln195Lys	p.Q195K	ENST00000368141	5/7	13	11	2				MNDA,missense_variant,p.Gln195Lys,ENST00000368141,NM_002432.1;MNDA,upstream_gene_variant,,ENST00000438394,;MNDA,downstream_gene_variant,,ENST00000491210,;	A	ENSG00000163563	ENST00000368141	Transcript
FCER1A	0	.	GRCh38	chr1	159307899	159307899	+	Missense_Mutation	SNP	C	C	A	rs41264475		LAN1_S13	NORMAL	C	C																c.741N>A	p.Asn247Lys	p.N247K	ENST00000368115	6/6	36	27	8				FCER1A,missense_variant,p.Asn247Lys,ENST00000368115,NM_002001.3;FCER1A,missense_variant,p.Asn214Lys,ENST00000368114,;	A	ENSG00000179639	ENST00000368115	Transcript
OR10J3	0	.	GRCh38	chr1	159313801	159313801	+	Missense_Mutation	SNP	G	G	A	novel		LAN1_S13	NORMAL	G	G																c.859N>T	p.Pro287Ser	p.P287S	ENST00000332217	1/1	84	42	42				OR10J3,missense_variant,p.Pro287Ser,ENST00000332217,NM_001004467.1;	A	ENSG00000196266	ENST00000332217	Transcript
FCGR3A	0	.	GRCh38	chr1	161548424	161548424	+	Missense_Mutation	SNP	T	T	C	rs148181339		LAN1_S13	NORMAL	T	T																c.424N>G	p.Ile142Val	p.I142V	ENST00000367969	3/5	194	146	48				FCGR3A,missense_variant,p.Ile142Val,ENST00000367969,NM_001127592.1,NM_000569.6;FCGR3A,missense_variant,p.Ile106Val,ENST00000443193,;FCGR3A,missense_variant,p.Ile106Val,ENST00000436743,NM_001127596.1,NM_001127595.1,NM_001127593.1;FCGR3A,missense_variant,p.Ile106Val,ENST00000367967,;FCGR3A,missense_variant,p.Ile123Val,ENST00000426740,;FCGR3A,missense_variant,p.Ile105Val,ENST00000442336,;FCGR3A,non_…	C	ENSG00000203747	ENST00000367969	Transcript
RCSD1	0	.	GRCh38	chr1	167697142	167697142	+	Missense_Mutation	SNP	G	G	T	novel		LAN1_S13	NORMAL	G	G																c.518N>T	p.Arg173Leu	p.R173L	ENST00000367854	6/7	112	82	30				RCSD1,missense_variant,p.Arg173Leu,ENST00000367854,NM_052862.3;RCSD1,missense_variant,p.Arg143Leu,ENST00000537350,NM_001322923.1,NM_001322924.1;RCSD1,missense_variant,p.Arg149Leu,ENST00000361496,;	T	ENSG00000198771	ENST00000367854	Transcript
RCSD1	0	.	GRCh38	chr1	167697313	167697313	+	Missense_Mutation	SNP	C	C	A	rs139793328		LAN1_S13	NORMAL	C	C																c.689N>A	p.Thr230Asn	p.T230N	ENST00000367854	6/7	93	74	19				RCSD1,missense_variant,p.Thr230Asn,ENST00000367854,NM_052862.3;RCSD1,missense_variant,p.Thr200Asn,ENST00000537350,NM_001322923.1,NM_001322924.1;RCSD1,downstream_gene_variant,,ENST00000361496,;	A	ENSG00000198771	ENST00000367854	Transcript
GPR161	0	.	GRCh38	chr1	168096553	168096553	+	Nonsense_Mutation	SNP	G	G	A	novel		LAN1_S13	NORMAL	G	G																c.1114N>T	p.Arg372Ter	p.R372*	ENST00000537209	4/7	182	139	43				GPR161,stop_gained,p.Arg372Ter,ENST00000537209,NM_001267609.1;GPR161,stop_gained,p.Arg369Ter,ENST00000271357,NM_001267611.1;GPR161,stop_gained,p.Arg274Ter,ENST00000539777,NM_001267613.1;GPR161,stop_gained,p.Arg238Ter,ENST00000546300,NM_001267614.1;GPR161,stop_gained,p.Arg352Ter,ENST00000367838,NM_153832.2;GPR161,stop_gained,p.Arg352Ter,ENST00000367835,NM_001267610.1;GPR161,stop_gained,p.Arg220Ter…	A	ENSG00000143147	ENST00000537209	Transcript
F5	0	.	GRCh38	chr1	169541356	169541356	+	Missense_Mutation	SNP	C	C	A	novel		LAN1_S13	NORMAL	C	C																c.3734N>T	p.Ser1245Ile	p.S1245I	ENST00000367797	13/25	255	141	114				F5,missense_variant,p.Ser1250Ile,ENST00000367796,;F5,missense_variant,p.Ser1245Ile,ENST00000367797,NM_000130.4;	A	ENSG00000198734	ENST00000367797	Transcript
FMO2	0	.	GRCh38	chr1	171208951	171208951	+	Nonsense_Mutation	SNP	C	T	T	rs6661174		LAN1_S13	NORMAL	C	C																c.1414N>T	p.Gln472Ter	p.Q472*	ENST00000209929	9/9	30	0	30				FMO2,stop_gained,p.Gln472Ter,ENST00000209929,NM_001460.4;RP1-127D3.4,intron_variant,,ENST00000422841,;RP1-127D3.4,intron_variant,,ENST00000445909,;RP1-127D3.4,intron_variant,,ENST00000445290,;FMO2,downstream_gene_variant,,ENST00000489354,;FMO2,3_prime_UTR_variant,,ENST00000529935,;FMO2,non_coding_transcript_exon_variant,,ENST00000488431,;	T	ENSG00000094963	ENST00000209929	Transcript
PRRC2C	0	.	GRCh38	chr1	171557850	171557850	+	Missense_Mutation	SNP	C	C	T	novel		LAN1_S13	NORMAL	C	C																c.5732N>T	p.Ala1911Val	p.A1911V	ENST00000338920	19/34	9	7	2				PRRC2C,missense_variant,p.Ala1913Val,ENST00000367742,;PRRC2C,missense_variant,p.Ala1911Val,ENST00000338920,NM_015172.3;PRRC2C,missense_variant,p.Ala1911Val,ENST00000426496,;PRRC2C,missense_variant,p.Ala459Val,ENST00000495585,;	T	ENSG00000117523	ENST00000338920	Transcript
DNM3	0	.	GRCh38	chr1	172388719	172388719	+	Missense_Mutation	SNP	C	C	T	rs751261776		LAN1_S13	NORMAL	C	C																c.2432N>T	p.Pro811Leu	p.P811L	ENST00000627582	20/21	8	6	2				DNM3,missense_variant,p.Pro811Leu,ENST00000627582,NM_015569.4;DNM3,missense_variant,p.Pro807Leu,ENST00000367731,NM_001136127.2;DNM3,missense_variant,p.Pro817Leu,ENST00000355305,;DNM3,missense_variant,p.Pro180Leu,ENST00000485254,;PIGC,intron_variant,,ENST00000489002,;PIGC,intron_variant,,ENST00000475059,;PIGC,downstream_gene_variant,,ENST00000484368,;DNM3,non_coding_transcript_exon_variant,,ENST00…	T	ENSG00000197959	ENST00000627582	Transcript
KIAA0040	0	.	GRCh38	chr1	175160819	175160819	+	Missense_Mutation	SNP	G	G	T	rs3208835		LAN1_S13	NORMAL	G	G																c.195N>A	p.Asn65Lys	p.N65K	ENST00000545251	3/3	30	22	8				KIAA0040,missense_variant,p.Asn65Lys,ENST00000423313,NM_001319231.1,NM_014656.2,NM_001162893.1;KIAA0040,missense_variant,p.Asn65Lys,ENST00000444639,NM_001162894.1,NM_001319230.1;KIAA0040,missense_variant,p.Asn65Lys,ENST00000545251,NM_001162895.1;KIAA0040,5_prime_UTR_variant,,ENST00000619513,;KIAA0040,downstream_gene_variant,,ENST00000567124,;KIAA0040,downstream_gene_variant,,ENST00000563563,;	T	ENSG00000235750	ENST00000545251	Transcript
ABL2	0	.	GRCh38	chr1	179109403	179109403	+	Missense_Mutation	SNP	C	C	T	rs769737776		LAN1_S13	NORMAL	C	C																c.1864N>A	p.Ala622Thr	p.A622T	ENST00000502732	12/12	66	12	54				ABL2,missense_variant,p.Ala622Thr,ENST00000502732,NM_007314.3;ABL2,missense_variant,p.Ala607Thr,ENST00000344730,NM_001136000.2;ABL2,missense_variant,p.Ala607Thr,ENST00000512653,NM_005158.4;ABL2,missense_variant,p.Ala601Thr,ENST00000367623,NM_001168236.1;ABL2,missense_variant,p.Ala622Thr,ENST00000511413,NM_001168237.1;ABL2,missense_variant,p.Ala601Thr,ENST00000507173,NM_001168238.1;ABL2,missense_v…	T	ENSG00000143322	ENST00000502732	Transcript
AXDND1	0	.	GRCh38	chr1	179492929	179492945	+	Frame_Shift_Del	DEL	TTTATGAGGTGGATAAG	TTTATGAGGTGGATAAG	-	novel		LAN1_S13	NORMAL	TTTATGAGGTGGATAAG	TTTATGAGGTGGATAAG																c.2366_2382delNNNNNNNNNNNNNNNNN	p.Tyr790GlufsTer6	p.Y790Efs*6	ENST00000367618	20/26	48	39	9				AXDND1,frameshift_variant,p.Tyr790GlufsTer6,ENST00000367618,NM_144696.5;AXDND1,frameshift_variant,p.Tyr724GlufsTer20,ENST00000434088,;AXDND1,3_prime_UTR_variant,,ENST00000617277,;AXDND1,non_coding_transcript_exon_variant,,ENST00000484883,;AXDND1,3_prime_UTR_variant,,ENST00000511157,;	-	ENSG00000162779	ENST00000367618	Transcript
CEP350	0	.	GRCh38	chr1	180062245	180062245	+	Missense_Mutation	SNP	C	C	T	rs867799026		LAN1_S13	NORMAL	C	C																c.5288N>T	p.Ala1763Val	p.A1763V	ENST00000367607	26/38	11	9	2				CEP350,missense_variant,p.Ala1763Val,ENST00000367607,NM_014810.4;	T	ENSG00000135837	ENST00000367607	Transcript
XPR1	0	.	GRCh38	chr1	180811474	180811474	+	Missense_Mutation	SNP	C	C	G	novel		LAN1_S13	NORMAL	C	C																c.749N>G	p.Thr250Ser	p.T250S	ENST00000367590	7/15	22	14	8				XPR1,missense_variant,p.Thr250Ser,ENST00000367590,NM_004736.3;XPR1,missense_variant,p.Thr250Ser,ENST00000367589,NM_001135669.1;	G	ENSG00000143324	ENST00000367590	Transcript
FAM129A	0	.	GRCh38	chr1	184823298	184823298	+	Missense_Mutation	SNP	T	T	A	rs80112693		LAN1_S13	NORMAL	T	T																c.854N>T	p.His285Leu	p.H285L	ENST00000367511	8/14	50	34	16				FAM129A,missense_variant,p.His285Leu,ENST00000367511,NM_052966.3;RNU7-13P,upstream_gene_variant,,ENST00000516413,;FAM129A,non_coding_transcript_exon_variant,,ENST00000487074,;FAM129A,downstream_gene_variant,,ENST00000461167,;	A	ENSG00000135842	ENST00000367511	Transcript
FAM129A	0	.	GRCh38	chr1	184884756	184884756	+	Missense_Mutation	SNP	T	T	C	rs140191774		LAN1_S13	NORMAL	T	T																c.478N>G	p.Lys160Glu	p.K160E	ENST00000367511	5/14	60	15	45				FAM129A,missense_variant,p.Lys160Glu,ENST00000367511,NM_052966.3;FAM129A,downstream_gene_variant,,ENST00000496299,;	C	ENSG00000135842	ENST00000367511	Transcript
UCHL5	0	.	GRCh38	chr1	193021128	193021128	+	Missense_Mutation	SNP	T	T	C	novel		LAN1_S13	NORMAL	T	T																c.914N>G	p.Glu305Gly	p.E305G	ENST00000367455	10/11	17	9	8				UCHL5,missense_variant,p.Glu305Gly,ENST00000367455,NM_015984.3;UCHL5,missense_variant,p.Glu304Gly,ENST00000367454,NM_001199261.1;UCHL5,missense_variant,p.Glu304Gly,ENST00000367448,NM_001199262.1;UCHL5,missense_variant,p.Glu304Gly,ENST00000367449,NM_001199263.1;UCHL5,missense_variant,p.Glu344Gly,ENST00000367450,;UCHL5,missense_variant,p.Glu331Gly,ENST00000367451,;UCHL5,missense_variant,p.Glu196Gly…	C	ENSG00000116750	ENST00000367455	Transcript
CFHR2	0	.	GRCh38	chr1	196949564	196949564	+	Missense_Mutation	SNP	A	A	T	novel		LAN1_S13	NORMAL	A	A																c.168N>T	p.Glu56Asp	p.E56D	ENST00000367415	2/5	30	21	9				CFHR2,missense_variant,p.Glu56Asp,ENST00000367415,NM_005666.3;RP4-608O15.3,missense_variant,p.Glu56Asp,ENST00000367421,;CFHR2,missense_variant,p.Glu56Asp,ENST00000476712,;CFHR2,non_coding_transcript_exon_variant,,ENST00000489703,;CFHR2,intron_variant,,ENST00000496448,;CFHR2,intron_variant,,ENST00000473386,;CFHR2,intron_variant,,ENST00000485647,;	T	ENSG00000080910	ENST00000367415	Transcript
ASPM	0	.	GRCh38	chr1	197101481	197101481	+	Missense_Mutation	SNP	A	A	T	novel		LAN1_S13	NORMAL	A	A																c.7770N>A	p.Asn2590Lys	p.N2590K	ENST00000367409	18/28	14	12	2				ASPM,missense_variant,p.Asn2590Lys,ENST00000367409,NM_018136.4;ASPM,missense_variant,p.Asn576Lys,ENST00000612785,;ASPM,intron_variant,,ENST00000294732,NM_001206846.1;ASPM,intron_variant,,ENST00000367408,;	T	ENSG00000066279	ENST00000367409	Transcript
IGFN1	0	.	GRCh38	chr1	201209837	201209837	+	Missense_Mutation	SNP	A	A	G	rs12758143		LAN1_S13	NORMAL	A	A																c.4944N>G	p.Ile1648Met	p.I1648M	ENST00000335211	12/24	1888	1391	496				IGFN1,missense_variant,p.Ile1648Met,ENST00000335211,NM_001164586.1;IGFN1,intron_variant,,ENST00000295591,;IGFN1,upstream_gene_variant,,ENST00000412892,;IGFN1,intron_variant,,ENST00000437879,;IGFN1,upstream_gene_variant,,ENST00000473483,;IGFN1,downstream_gene_variant,,ENST00000444705,;	G	ENSG00000163395	ENST00000335211	Transcript
RNPEP	0	.	GRCh38	chr1	201982707	201982707	+	Missense_Mutation	SNP	G	G	T	novel		LAN1_S13	NORMAL	G	G																c.41N>T	p.Arg14Leu	p.R14L	ENST00000295640	1/11	50	42	8				RNPEP,missense_variant,p.Arg14Leu,ENST00000295640,NM_001319182.1,NM_001319184.1,NM_020216.3,NM_001319183.1;RNPEP,missense_variant,p.Arg14Leu,ENST00000367286,;RNPEP,upstream_gene_variant,,ENST00000447312,;SNORA70,downstream_gene_variant,,ENST00000383910,;RNPEP,intron_variant,,ENST00000481780,;RNPEP,upstream_gene_variant,,ENST00000471105,;RNPEP,upstream_gene_variant,,ENST00000478617,;RNPEP,upstream…	T	ENSG00000176393	ENST00000295640	Transcript
RNPEP	0	.	GRCh38	chr1	202001747	202001748	+	Frame_Shift_Del	DEL	AG	AG	-	rs768817600		LAN1_S13	NORMAL	AG	AG																c.1406_1407delNN	p.Arg470SerfsTer8	p.R470Sfs*8	ENST00000295640	8/11	127	102	25				RNPEP,frameshift_variant,p.Arg470SerfsTer8,ENST00000295640,NM_001319182.1,NM_001319184.1,NM_020216.3,NM_001319183.1;RNPEP,frameshift_variant,p.Arg431SerfsTer8,ENST00000367286,;RNPEP,frameshift_variant,p.Arg339SerfsTer?,ENST00000447312,;RNPEP,downstream_gene_variant,,ENST00000449524,;MIR6740,upstream_gene_variant,,ENST00000618268,;RP11-465N4.4,intron_variant,,ENST00000419190,;RP11-465N4.4,upstream…	-	ENSG00000176393	ENST00000295640	Transcript
PTPN7	0	.	GRCh38	chr1	202160711	202160711	+	Missense_Mutation	SNP	G	G	A	rs190675108		LAN1_S13	NORMAL	G	G																c.97N>T	p.Arg33Trp	p.R33W	ENST00000309017	1/10	617	158	459				PTPN7,missense_variant,p.Arg33Trp,ENST00000309017,NM_002832.3;PTPN7,intron_variant,,ENST00000477554,NM_001199797.1;PTPN7,intron_variant,,ENST00000492451,;PTPN7,upstream_gene_variant,,ENST00000367279,NM_080588.2;PTPN7,upstream_gene_variant,,ENST00000477625,;PTPN7,upstream_gene_variant,,ENST00000467283,;PTPN7,upstream_gene_variant,,ENST00000435759,;PTPN7,upstream_gene_variant,,ENST00000486116,;PTPN…	A	ENSG00000143851	ENST00000309017	Transcript
NUAK2	0	.	GRCh38	chr1	205321732	205321732	+	Missense_Mutation	SNP	G	G	C	rs138506614		LAN1_S13	NORMAL	G	G																c.29N>G	p.Thr10Ser	p.T10S	ENST00000367157	1/7	106	25	81				NUAK2,missense_variant,p.Thr10Ser,ENST00000367157,NM_030952.2;	C	ENSG00000163545	ENST00000367157	Transcript
AVPR1B	0	.	GRCh38	chr1	206110373	206110373	+	Missense_Mutation	SNP	C	C	T	rs28632197		LAN1_S13	NORMAL	C	C																c.1091N>A	p.Arg364His	p.R364H	ENST00000367126	2/2	44	16	28				AVPR1B,missense_variant,p.Arg364His,ENST00000367126,NM_000707.3;AVPR1B,non_coding_transcript_exon_variant,,ENST00000612906,;	T	ENSG00000198049	ENST00000367126	Transcript
CAMK1G	0	.	GRCh38	chr1	209612159	209612159	+	Missense_Mutation	SNP	A	A	G	rs745935850		LAN1_S13	NORMAL	A	A																c.1283N>G	p.Lys428Arg	p.K428R	ENST00000009105	11/13	123	40	83				CAMK1G,missense_variant,p.Lys428Arg,ENST00000009105,;CAMK1G,missense_variant,p.Lys428Arg,ENST00000361322,NM_020439.2;LAMB3,downstream_gene_variant,,ENST00000391911,NM_001017402.1;LAMB3,downstream_gene_variant,,ENST00000356082,NM_000228.2;LAMB3,downstream_gene_variant,,ENST00000367030,NM_001127641.1;CAMK1G,downstream_gene_variant,,ENST00000423146,;LAMB3,downstream_gene_variant,,ENST00000455193,;CA…	G	ENSG00000008118	ENST00000009105	Transcript
HHAT	0	.	GRCh38	chr1	210400631	210400631	+	Missense_Mutation	SNP	C	C	A	novel		LAN1_S13	NORMAL	C	C																c.440N>A	p.Thr147Lys	p.T147K	ENST00000545154	4/11	12	10	2				HHAT,missense_variant,p.Thr146Lys,ENST00000367010,NM_001170580.2;HHAT,missense_variant,p.Thr146Lys,ENST00000261458,NM_018194.5;HHAT,missense_variant,p.Thr146Lys,ENST00000413764,NM_001122834.3;HHAT,missense_variant,p.Thr147Lys,ENST00000545154,NM_001170587.2;HHAT,intron_variant,,ENST00000537898,NM_001170588.2;HHAT,intron_variant,,ENST00000541565,NM_001170564.2;HHAT,intron_variant,,ENST00000545781,;…	A	ENSG00000054392	ENST00000545154	Transcript
CENPF	0	.	GRCh38	chr1	214642619	214642619	+	Missense_Mutation	SNP	G	G	T	novel		LAN1_S13	NORMAL	G	G																c.4281N>T	p.Gln1427His	p.Q1427H	ENST00000366955	12/20	45	36	9				CENPF,missense_variant,p.Gln1427His,ENST00000366955,NM_016343.3;	T	ENSG00000117724	ENST00000366955	Transcript
DISP1	0	.	GRCh38	chr1	222943303	222943303	+	Missense_Mutation	SNP	G	G	T	rs778660148		LAN1_S13	NORMAL	G	G																c.480N>T	p.Gln160His	p.Q160H	ENST00000284476	2/8	55	9	46				DISP1,missense_variant,p.Gln160His,ENST00000284476,NM_032890.3;RP11-455P21.3,intron_variant,,ENST00000495684,;DISP1,non_coding_transcript_exon_variant,,ENST00000360254,;DISP1,non_coding_transcript_exon_variant,,ENST00000482856,;NDUFB1P2,upstream_gene_variant,,ENST00000449477,;	T	ENSG00000154309	ENST00000284476	Transcript
CCDC185	0	.	GRCh38	chr1	223395318	223395318	+	Missense_Mutation	SNP	C	C	T	rs112123353		LAN1_S13	NORMAL	C	C																c.1843N>T	p.Arg615Cys	p.R615C	ENST00000366875	1/1	71	53	18				CCDC185,missense_variant,p.Arg615Cys,ENST00000366875,NM_152610.2;	T	ENSG00000178395	ENST00000366875	Transcript
CDC42BPA	0	.	GRCh38	chr1	227035472	227035472	+	Missense_Mutation	SNP	C	C	G	novel		LAN1_S13	NORMAL	C	C																c.3230N>C	p.Arg1077Thr	p.R1077T	ENST00000366769	24/36	92	72	20				CDC42BPA,missense_variant,p.Arg1077Thr,ENST00000366769,NM_003607.3;CDC42BPA,missense_variant,p.Arg376Thr,ENST00000366766,;CDC42BPA,missense_variant,p.Arg1057Thr,ENST00000366764,;CDC42BPA,missense_variant,p.Arg1090Thr,ENST00000334218,;CDC42BPA,missense_variant,p.Arg996Thr,ENST00000366767,NM_014826.4;CDC42BPA,missense_variant,p.Arg280Thr,ENST00000448940,;CDC42BPA,missense_variant,p.Arg406Thr,ENST00…	G	ENSG00000143776	ENST00000366769	Transcript
URB2	0	.	GRCh38	chr1	229636840	229636840	+	Missense_Mutation	SNP	A	A	G	rs181237749		LAN1_S13	NORMAL	A	A																c.2227N>G	p.Ile743Val	p.I743V	ENST00000258243	4/10	131	102	29				URB2,missense_variant,p.Ile743Val,ENST00000258243,NM_001314021.1,NM_014777.3;	G	ENSG00000135763	ENST00000258243	Transcript
DISC1	0	.	GRCh38	chr1	231750061	231750061	+	Missense_Mutation	SNP	G	G	A	rs144959108		LAN1_S13	NORMAL	G	G																c.1253N>A	p.Arg418His	p.R418H	ENST00000366633	4/10	48	9	39				DISC1,missense_variant,p.Arg418His,ENST00000439617,NM_018662.2,NM_001164537.1;DISC1,missense_variant,p.Arg418His,ENST00000622252,;DISC1,missense_variant,p.Arg418His,ENST00000366637,NM_001012957.1;DISC1,missense_variant,p.Arg418His,ENST00000620189,NM_001164540.1;DISC1,missense_variant,p.Arg418His,ENST00000602281,NM_001164544.1,NM_001164542.1;DISC1,missense_variant,p.Arg418His,ENST00000366633,NM_00…	A	ENSG00000162946	ENST00000366633	Transcript
TBCE	0	.	GRCh38	chr1	235427142	235427142	+	Missense_Mutation	SNP	A	A	G	novel		LAN1_S13	NORMAL	A	A																c.463N>G	p.Ile155Val	p.I155V	ENST00000543662	6/18	108	84	24				TBCE,missense_variant,p.Ile155Val,ENST00000543662,NM_001287801.1;TBCE,missense_variant,p.Ile155Val,ENST00000406207,NM_001079515.2;TBCE,missense_variant,p.Ile155Val,ENST00000366601,NM_001287802.1,NM_003193.4;TBCE,splice_region_variant,,ENST00000472011,;TBCE,splice_region_variant,,ENST00000482230,;TBCE,splice_region_variant,,ENST00000461651,;	G	ENSG00000116957	ENST00000543662	Transcript
LYST	0	.	GRCh38	chr1	235781948	235781948	+	Missense_Mutation	SNP	C	C	G	novel		LAN1_S13	NORMAL	C	C																c.5002N>C	p.Gly1668Arg	p.G1668R	ENST00000389793	15/53	9	7	2				LYST,missense_variant,p.Gly1668Arg,ENST00000389793,NM_000081.3,NM_001301365.1;LYST,3_prime_UTR_variant,,ENST00000389794,;LYST,non_coding_transcript_exon_variant,,ENST00000489585,;	G	ENSG00000143669	ENST00000389793	Transcript
LYST	0	.	GRCh38	chr1	235808479	235808479	+	Missense_Mutation	SNP	G	G	T	novel		LAN1_S13	NORMAL	G	G																c.2339N>A	p.Thr780Asn	p.T780N	ENST00000389793	5/53	11	9	2				LYST,missense_variant,p.Thr780Asn,ENST00000389793,NM_000081.3,NM_001301365.1;LYST,missense_variant,p.Thr780Asn,ENST00000389794,;LYST,non_coding_transcript_exon_variant,,ENST00000489585,;LYST,non_coding_transcript_exon_variant,,ENST00000465349,;	T	ENSG00000143669	ENST00000389793	Transcript
NID1	0	.	GRCh38	chr1	235979844	235979844	+	Missense_Mutation	SNP	G	G	C	rs16833032		LAN1_S13	NORMAL	G	G																c.3487N>G	p.Leu1163Val	p.L1163V	ENST00000264187	18/20	75	59	16				NID1,missense_variant,p.Leu1163Val,ENST00000264187,NM_002508.2;NID1,missense_variant,p.Leu1030Val,ENST00000366595,;	C	ENSG00000116962	ENST00000264187	Transcript
ERO1B	0	.	GRCh38	chr1	236232828	236232828	+	Nonsense_Mutation	SNP	C	C	A	novel		LAN1_S13	NORMAL	C	C																c.685N>T	p.Gly229Ter	p.G229*	ENST00000354619	9/16	13	11	2				ERO1B,stop_gained,p.Gly229Ter,ENST00000354619,NM_019891.3;ERO1B,downstream_gene_variant,,ENST00000366589,;	A	ENSG00000086619	ENST00000354619	Transcript
RYR2	0	.	GRCh38	chr1	237700234	237700234	+	Missense_Mutation	SNP	T	T	G	novel		LAN1_S13	NORMAL	T	T																c.9134N>G	p.Val3045Gly	p.V3045G	ENST00000366574	65/105	6	4	2				RYR2,missense_variant,p.Val3045Gly,ENST00000366574,NM_001035.2;RYR2,missense_variant,p.Val3029Gly,ENST00000360064,;RYR2,non_coding_transcript_exon_variant,,ENST00000609119,;	G	ENSG00000198626	ENST00000366574	Transcript
FMN2	0	.	GRCh38	chr1	240207675	240207675	+	Missense_Mutation	SNP	C	C	G	rs754656874		LAN1_S13	NORMAL	C	C																c.2863N>G	p.Pro955Ala	p.P955A	ENST00000319653	5/18	110	83	27				FMN2,missense_variant,p.Pro955Ala,ENST00000319653,NM_020066.4,NM_001305424.1;FMN2,downstream_gene_variant,,ENST00000447095,;	G	ENSG00000155816	ENST00000319653	Transcript
AHCTF1	0	.	GRCh38	chr1	246855821	246855821	+	Missense_Mutation	SNP	G	G	C	rs150298389		LAN1_S13	NORMAL	G	G																c.4290N>G	p.Ile1430Met	p.I1430M	ENST00000326225	31/36	37	9	28				AHCTF1,missense_variant,p.Ile1456Met,ENST00000366508,NM_001323343.1,NM_001323342.1;AHCTF1,missense_variant,p.Ile1430Met,ENST00000326225,NM_015446.4;AHCTF1,non_coding_transcript_exon_variant,,ENST00000470300,;AHCTF1,non_coding_transcript_exon_variant,,ENST00000483900,;	C	ENSG00000153207	ENST00000326225	Transcript
AHCTF1	0	.	GRCh38	chr1	246867761	246867761	+	Missense_Mutation	SNP	T	T	C	rs753816151		LAN1_S13	NORMAL	T	T																c.3166N>G	p.Thr1056Ala	p.T1056A	ENST00000326225	25/36	42	30	12				AHCTF1,missense_variant,p.Thr1082Ala,ENST00000366508,NM_001323343.1,NM_001323342.1;AHCTF1,missense_variant,p.Thr1056Ala,ENST00000326225,NM_015446.4;AHCTF1,non_coding_transcript_exon_variant,,ENST00000470300,;AHCTF1,non_coding_transcript_exon_variant,,ENST00000483900,;AHCTF1,upstream_gene_variant,,ENST00000477526,;	C	ENSG00000153207	ENST00000326225	Transcript
OR2T8	0	.	GRCh38	chr1	247921162	247921162	+	Missense_Mutation	SNP	T	C	C	rs11204564		LAN1_S13	NORMAL	T	T																c.145N>C	p.Trp49Arg	p.W49R	ENST00000319968	1/1	52	0	52				OR2T8,missense_variant,p.Trp49Arg,ENST00000319968,NM_001005522.1;	C	ENSG00000177462	ENST00000319968	Transcript
OR2T8	0	.	GRCh38	chr1	247921552	247921552	+	Missense_Mutation	SNP	A	A	G	rs4584426		LAN1_S13	NORMAL	A	A																c.535N>G	p.Thr179Ala	p.T179A	ENST00000319968	1/1	9	4	5				OR2T8,missense_variant,p.Thr179Ala,ENST00000319968,NM_001005522.1;	G	ENSG00000177462	ENST00000319968	Transcript
OR2T33	0	.	GRCh38	chr1	248273507	248273507	+	Missense_Mutation	SNP	G	G	A	rs61832700		LAN1_S13	NORMAL	G	G																c.308N>T	p.Pro103Leu	p.P103L	ENST00000318021	1/1	89	48	41				OR2T33,missense_variant,p.Pro103Leu,ENST00000318021,NM_001004695.1;	A	ENSG00000177212	ENST00000318021	Transcript
OR2T12	0	.	GRCh38	chr1	248295374	248295374	+	Missense_Mutation	SNP	T	T	C	rs6678138		LAN1_S13	NORMAL	T	T																c.205N>G	p.Met69Val	p.M69V	ENST00000317996	1/1	49	37	12				OR2T12,missense_variant,p.Met69Val,ENST00000317996,NM_001004692.1;	C	ENSG00000177201	ENST00000317996	Transcript
OR2T12	0	.	GRCh38	chr1	248295415	248295415	+	Missense_Mutation	SNP	C	C	G	rs12745228		LAN1_S13	NORMAL	C	C																c.164N>C	p.Arg55Thr	p.R55T	ENST00000317996	1/1	58	41	17				OR2T12,missense_variant,p.Arg55Thr,ENST00000317996,NM_001004692.1;	G	ENSG00000177201	ENST00000317996	Transcript
OR2T34	0	.	GRCh38	chr1	248573958	248573958	+	Missense_Mutation	SNP	C	G	G	rs1770107		LAN1_S13	NORMAL	C	C																c.800N>C	p.Arg267Pro	p.R267P	ENST00000328782	1/1	9	0	9				OR2T34,missense_variant,p.Arg267Pro,ENST00000328782,NM_001001821.1;	G	ENSG00000183310	ENST00000328782	Transcript
OR2T35	0	.	GRCh38	chr1	248638291	248638291	+	Missense_Mutation	SNP	C	T	T	rs78622116		LAN1_S13	NORMAL	C	C																c.968N>A	p.Gly323Asp	p.G323D	ENST00000317450	1/1	41	0	41				OR2T35,missense_variant,p.Gly323Asp,ENST00000317450,NM_001001827.1;	T	ENSG00000177151	ENST00000317450	Transcript
OR2T35	0	.	GRCh38	chr1	248638301	248638302	+	Frame_Shift_Ins	INS	-	CA	CA	rs370874670		LAN1_S13	NORMAL	-	-																c.957_958insTG	p.Ile320Ter	p.I320*	ENST00000317450	1/1	40	0	40				OR2T35,frameshift_variant,p.Ile320Ter,ENST00000317450,NM_001001827.1;	CA	ENSG00000177151	ENST00000317450	Transcript
OR2T35	0	.	GRCh38	chr1	248638309	248638309	+	Missense_Mutation	SNP	G	A	A	rs150878651		LAN1_S13	NORMAL	G	G																c.950N>T	p.Ala317Val	p.A317V	ENST00000317450	1/1	38	0	38				OR2T35,missense_variant,p.Ala317Val,ENST00000317450,NM_001001827.1;	A	ENSG00000177151	ENST00000317450	Transcript
OR2T35	0	.	GRCh38	chr1	248638310	248638310	+	Missense_Mutation	SNP	C	T	T	rs143981271		LAN1_S13	NORMAL	C	C																c.949N>A	p.Ala317Thr	p.A317T	ENST00000317450	1/1	38	0	38				OR2T35,missense_variant,p.Ala317Thr,ENST00000317450,NM_001001827.1;	T	ENSG00000177151	ENST00000317450	Transcript
OR2T35	0	.	GRCh38	chr1	248638644	248638650	+	Frame_Shift_Del	DEL	CAGCACG	-	-	rs143010547		LAN1_S13	NORMAL	CAGCACG	CAGCACG																c.609_615delNNNNNNN	p.Cys203Ter	p.C203*	ENST00000317450	1/1	89	0	89				OR2T35,frameshift_variant,p.Cys203Ter,ENST00000317450,NM_001001827.1;	-	ENSG00000177151	ENST00000317450	Transcript
OR2T27	0	.	GRCh38	chr1	248650751	248650751	+	Missense_Mutation	SNP	T	T	A	rs28533004		LAN1_S13	NORMAL	T	T																c.134N>T	p.Lys45Met	p.K45M	ENST00000344889	1/1	25	18	7				OR2T27,missense_variant,p.Lys45Met,ENST00000344889,NM_001001824.1;	A	ENSG00000187701	ENST00000344889	Transcript
LYPD8	0	.	GRCh38	chr1	248745207	248745207	+	Missense_Mutation	SNP	T	C	C	novel		LAN1_S13	NORMAL	T	T																c.410N>G	p.His137Arg	p.H137R	ENST00000590317	6/7	341	0	341				LYPD8,missense_variant,p.His137Arg,ENST00000590317,NM_001291283.1,NM_001085474.1;XX-CR54.1,downstream_gene_variant,,ENST00000611154,;LYPD8,missense_variant,p.His25Arg,ENST00000566597,;	C	ENSG00000259823	ENST00000590317	Transcript
KIDINS220	0	.	GRCh38	chr2	8776852	8776852	+	Missense_Mutation	SNP	C	C	A	rs759435862		LAN1_S13	NORMAL	C	C																c.2744N>T	p.Arg915Leu	p.R915L	ENST00000256707	21/30	50	17	33				KIDINS220,missense_variant,p.Arg915Leu,ENST00000256707,NM_020738.2;KIDINS220,missense_variant,p.Arg915Leu,ENST00000473731,;KIDINS220,missense_variant,p.Arg916Leu,ENST00000489024,;KIDINS220,missense_variant,p.Arg916Leu,ENST00000319688,;KIDINS220,missense_variant,p.Arg662Leu,ENST00000496383,;KIDINS220,3_prime_UTR_variant,,ENST00000488729,;	A	ENSG00000134313	ENST00000256707	Transcript
MBOAT2	0	.	GRCh38	chr2	8858734	8858734	+	Missense_Mutation	SNP	T	T	A	novel		LAN1_S13	NORMAL	T	T																c.1508N>T	p.Asn503Ile	p.N503I	ENST00000305997	13/13	11	9	2				MBOAT2,missense_variant,p.Asn503Ile,ENST00000305997,NM_001321266.1,NM_001321265.1,NM_138799.3,NM_001321267.1;MBOAT2,downstream_gene_variant,,ENST00000486484,;MBOAT2,3_prime_UTR_variant,,ENST00000471753,;MBOAT2,downstream_gene_variant,,ENST00000473432,;MBOAT2,downstream_gene_variant,,ENST00000494760,;MBOAT2,downstream_gene_variant,,ENST00000486315,;	A	ENSG00000143797	ENST00000305997	Transcript
MATN3	0	.	GRCh38	chr2	20012577	20012577	+	Missense_Mutation	SNP	G	G	T	novel		LAN1_S13	NORMAL	G	G																c.55N>A	p.Pro19Thr	p.P19T	ENST00000407540	1/8	6	4	2				MATN3,missense_variant,p.Pro19Thr,ENST00000407540,NM_002381.4;MATN3,missense_variant,p.Pro19Thr,ENST00000421259,;	T	ENSG00000132031	ENST00000407540	Transcript
TDRD15	0	.	GRCh38	chr2	21142668	21142668	+	Missense_Mutation	SNP	A	A	T	rs147291756		LAN1_S13	NORMAL	A	A																c.5201N>T	p.Gln1734Leu	p.Q1734L	ENST00000405799	4/4	34	12	22				TDRD15,missense_variant,p.Gln1734Leu,ENST00000405799,NM_001306137.1;TDRD15,missense_variant,p.Gln1734Leu,ENST00000622654,;	T	ENSG00000218819	ENST00000405799	Transcript
CGREF1	0	.	GRCh38	chr2	27101486	27101486	+	Missense_Mutation	SNP	C	C	T	rs1057391		LAN1_S13	NORMAL	C	C																c.745N>A	p.Glu249Lys	p.E249K	ENST00000402394	6/6	159	99	60				CGREF1,missense_variant,p.Glu249Lys,ENST00000402394,NM_006569.5;CGREF1,missense_variant,p.Glu249Lys,ENST00000312734,;CGREF1,missense_variant,p.Glu371Lys,ENST00000404694,;CGREF1,missense_variant,p.Glu249Lys,ENST00000405600,NM_001166239.1;CGREF1,intron_variant,,ENST00000402550,NM_001166240.1;CGREF1,intron_variant,,ENST00000260595,;KHK,downstream_gene_variant,,ENST00000260599,NM_000221.2;KHK,downstr…	T	ENSG00000138028	ENST00000402394	Transcript
ABHD1	0	.	GRCh38	chr2	27129017	27129017	+	Missense_Mutation	SNP	C	C	A	rs140006680		LAN1_S13	NORMAL	C	C																c.348N>A	p.Asp116Glu	p.D116E	ENST00000316470	3/9	287	206	80				ABHD1,missense_variant,p.Asp116Glu,ENST00000316470,NM_032604.3;ABHD1,missense_variant,p.Asp116Glu,ENST00000621324,;ABHD1,missense_variant,p.Asp53Glu,ENST00000416071,;PREB,downstream_gene_variant,,ENST00000260643,NM_013388.4;PREB,downstream_gene_variant,,ENST00000406567,NM_001330485.1;PREB,downstream_gene_variant,,ENST00000456259,;PREB,downstream_gene_variant,,ENST00000430533,;PREB,downstream_gene…	A	ENSG00000143994	ENST00000316470	Transcript
ALK	0	.	GRCh38	chr2	29220829	29220829	+	Missense_Mutation	SNP	G	G	T	rs863225281		LAN1_S13	NORMAL	G	G																c.3522N>A	p.Phe1174Leu	p.F1174L	ENST00000389048	23/29	121	31	90				ALK,missense_variant,p.Phe1174Leu,ENST00000389048,NM_004304.4;ALK,missense_variant,p.Phe797Leu,ENST00000618119,;ALK,missense_variant,p.Phe134Leu,ENST00000431873,;ALK,downstream_gene_variant,,ENST00000453137,;	T	ENSG00000171094	ENST00000389048	Transcript
CAPN14	0	.	GRCh38	chr2	31193263	31193263	+	Missense_Mutation	SNP	C	C	T	rs368990069		LAN1_S13	NORMAL	C	C																c.982N>A	p.Val328Met	p.V328M	ENST00000403897	10/22	28	22	6				CAPN14,missense_variant,p.Val328Met,ENST00000403897,NM_001145122.1,NM_001321270.1;CAPN14,3_prime_UTR_variant,,ENST00000398824,;	T	ENSG00000214711	ENST00000403897	Transcript
BIRC6	0	.	GRCh38	chr2	32595039	32595039	+	Missense_Mutation	SNP	A	A	G	novel		LAN1_S13	NORMAL	A	A																c.13507N>G	p.Lys4503Glu	p.K4503E	ENST00000421745	68/74	3	1	2				BIRC6,missense_variant,p.Lys4503Glu,ENST00000421745,NM_016252.3;BIRC6,non_coding_transcript_exon_variant,,ENST00000471232,;BIRC6,downstream_gene_variant,,ENST00000470250,;	G	ENSG00000115760	ENST00000421745	Transcript
RASGRP3	0	.	GRCh38	chr2	33558226	33558226	+	Missense_Mutation	SNP	G	G	T	novel		LAN1_S13	NORMAL	G	G																c.1595N>T	p.Cys532Phe	p.C532F	ENST00000403687	16/18	53	21	30				RASGRP3,missense_variant,p.Cys532Phe,ENST00000403687,NM_001139488.1;RASGRP3,missense_variant,p.Cys532Phe,ENST00000402538,NM_170672.2;RASGRP3,missense_variant,p.Cys531Phe,ENST00000407811,NM_015376.2;AC020594.5,intron_variant,,ENST00000437680,;	T	ENSG00000152689	ENST00000403687	Transcript
CYP1B1	0	.	GRCh38	chr2	38071060	38071060	+	Missense_Mutation	SNP	G	G	C	rs1056836		LAN1_S13	NORMAL	G	G																c.1294N>G	p.Leu432Val	p.L432V	ENST00000610745	3/3	164	45	119				CYP1B1,missense_variant,p.Leu432Val,ENST00000610745,NM_000104.3;CYP1B1,missense_variant,p.Leu432Val,ENST00000614273,;CYP1B1,missense_variant,p.Leu61Val,ENST00000494864,;RMDN2,downstream_gene_variant,,ENST00000234195,NM_144713.4;CYP1B1,downstream_gene_variant,,ENST00000490576,;CYP1B1-AS1,upstream_gene_variant,,ENST00000626582,;CYP1B1-AS1,upstream_gene_variant,,ENST00000630542,;CYP1B1-AS1,upstream_…	C	ENSG00000138061	ENST00000610745	Transcript
SLC8A1	0	.	GRCh38	chr2	40164953	40164953	+	Missense_Mutation	SNP	G	G	T	novel		LAN1_S13	NORMAL	G	G																c.2070N>A	p.Ser690Arg	p.S690R	ENST00000403092	8/11	13	11	2				SLC8A1,missense_variant,p.Ser654Arg,ENST00000406785,;SLC8A1,missense_variant,p.Ser690Arg,ENST00000403092,;SLC8A1,missense_variant,p.Ser685Arg,ENST00000405901,NM_001112800.1;SLC8A1,missense_variant,p.Ser654Arg,ENST00000402441,NM_001112802.1;SLC8A1,missense_variant,p.Ser654Arg,ENST00000405269,;SLC8A1,missense_variant,p.Ser690Arg,ENST00000332839,NM_021097.2;SLC8A1,missense_variant,p.Ser682Arg,ENST00…	T	ENSG00000183023	ENST00000403092	Transcript
ZFP36L2	0	.	GRCh38	chr2	43224584	43224584	+	Missense_Mutation	SNP	G	G	A	rs779383667		LAN1_S13	NORMAL	G	G																c.1220N>T	p.Ala407Val	p.A407V	ENST00000282388	2/2	194	54	140				ZFP36L2,missense_variant,p.Ala407Val,ENST00000282388,NM_006887.4;LINC01126,upstream_gene_variant,,ENST00000623515,;AC010883.5,upstream_gene_variant,,ENST00000423354,;	A	ENSG00000152518	ENST00000282388	Transcript
SOCS5	0	.	GRCh38	chr2	46758576	46758576	+	Missense_Mutation	SNP	C	C	A	novel		LAN1_S13	NORMAL	C	C																c.46N>A	p.Gln16Lys	p.Q16K	ENST00000306503	2/2	14	12	2				SOCS5,missense_variant,p.Gln16Lys,ENST00000306503,NM_014011.4;SOCS5,missense_variant,p.Gln16Lys,ENST00000394861,NM_144949.2;	A	ENSG00000171150	ENST00000306503	Transcript
STON1	0	.	GRCh38	chr2	48581255	48581255	+	Missense_Mutation	SNP	T	T	C	novel		LAN1_S13	NORMAL	T	T																c.622N>C	p.Ser208Pro	p.S208P	ENST00000406226	3/5	188	137	51				STON1,missense_variant,p.Ser208Pro,ENST00000406226,NM_001198595.1;STON1,missense_variant,p.Ser208Pro,ENST00000404752,NM_006873.3;STON1-GTF2A1L,missense_variant,p.Ser208Pro,ENST00000394754,NM_172311.2;STON1-GTF2A1L,missense_variant,p.Ser208Pro,ENST00000405008,;STON1-GTF2A1L,missense_variant,p.Ser208Pro,ENST00000402114,NM_001198593.1;STON1-GTF2A1L,missense_variant,p.Ser208Pro,ENST00000394751,NM_001…	C	ENSG00000243244	ENST00000406226	Transcript
STON1-GTF2A1L	0	.	GRCh38	chr2	48646677	48646677	+	Missense_Mutation	SNP	G	G	A	novel		LAN1_S13	NORMAL	G	G																c.2725N>A	p.Val909Ile	p.V909I	ENST00000394754	8/11	84	67	17				STON1-GTF2A1L,missense_variant,p.Val909Ile,ENST00000394754,NM_172311.2;STON1-GTF2A1L,missense_variant,p.Val909Ile,ENST00000405008,;STON1-GTF2A1L,missense_variant,p.Val909Ile,ENST00000402114,NM_001198593.1;STON1-GTF2A1L,missense_variant,p.Val862Ile,ENST00000394751,NM_001198594.1;GTF2A1L,missense_variant,p.Val205Ile,ENST00000403751,NM_006872.4;GTF2A1L,missense_variant,p.Val171Ile,ENST00000430487,NM…	A	ENSG00000068781	ENST00000394754	Transcript
PROKR1	0	.	GRCh38	chr2	68646061	68646061	+	Missense_Mutation	SNP	C	C	A	novel		LAN1_S13	NORMAL	C	C																c.240N>A	p.Asn80Lys	p.N80K	ENST00000303786	2/3	191	138	53				PROKR1,missense_variant,p.Asn80Lys,ENST00000303786,;APLF,missense_variant,p.Asn80Lys,ENST00000394342,NM_138964.2;APLF,non_coding_transcript_exon_variant,,ENST00000627740,;	A	ENSG00000169618	ENST00000303786	Transcript
DYSF	0	.	GRCh38	chr2	71669705	71669705	+	Missense_Mutation	SNP	G	G	A	rs115013641		LAN1_S13	NORMAL	G	G																c.5743N>A	p.Asp1915Asn	p.D1915N	ENST00000410020	51/56	378	289	89				DYSF,missense_variant,p.Asp1876Asn,ENST00000258104,NM_001130976.1,NM_003494.3;DYSF,missense_variant,p.Asp1914Asn,ENST00000409582,NM_001130977.1,NM_001130981.1;DYSF,missense_variant,p.Asp1907Asn,ENST00000413539,NM_001130979.1;DYSF,missense_variant,p.Asp1897Asn,ENST00000429174,NM_001130978.1;DYSF,missense_variant,p.Asp1893Asn,ENST00000409762,NM_001130980.1;DYSF,missense_variant,p.Asp1915Asn,ENST000…	A	ENSG00000135636	ENST00000410020	Transcript
REG3G	0	.	GRCh38	chr2	79028269	79028269	+	Missense_Mutation	SNP	A	A	G	novel		LAN1_S13	NORMAL	A	A																c.521N>G	p.Lys174Arg	p.K174R	ENST00000272324	6/6	12	10	2				REG3G,missense_variant,p.Lys174Arg,ENST00000272324,NM_001008387.2;REG3G,missense_variant,p.Lys174Arg,ENST00000393897,NM_198448.3;REG3G,missense_variant,p.Lys128Arg,ENST00000409471,NM_001270040.1;REG3G,downstream_gene_variant,,ENST00000490944,;REG3G,downstream_gene_variant,,ENST00000498312,;	G	ENSG00000143954	ENST00000272324	Transcript
DNAH6	0	.	GRCh38	chr2	84686484	84686484	+	Missense_Mutation	SNP	A	A	G	rs199849546		LAN1_S13	NORMAL	A	A																c.7064N>G	p.Asn2355Ser	p.N2355S	ENST00000389394	44/77	10	8	2				DNAH6,missense_variant,p.Asn2355Ser,ENST00000389394,NM_001370.1;DNAH6,missense_variant,p.Asn2355Ser,ENST00000237449,;DNAH6,missense_variant,p.Asp327Gly,ENST00000602588,;	G	ENSG00000115423	ENST00000389394	Transcript
EIF2AK3	0	.	GRCh38	chr2	88588096	88588096	+	Missense_Mutation	SNP	A	A	C	novel		LAN1_S13	NORMAL	A	A																c.1315N>G	p.Ser439Ala	p.S439A	ENST00000303236	8/17	14	12	2				EIF2AK3,missense_variant,p.Ser439Ala,ENST00000303236,NM_004836.6;EIF2AK3,missense_variant,p.Ser288Ala,ENST00000419748,NM_001313915.1;EIF2AK3,missense_variant,p.Ser318Ala,ENST00000415570,;EIF2AK3,downstream_gene_variant,,ENST00000477083,;	C	ENSG00000172071	ENST00000303236	Transcript
MRPS5	0	.	GRCh38	chr2	95090402	95090402	+	Missense_Mutation	SNP	C	C	T	rs148691048		LAN1_S13	NORMAL	C	C																c.1052N>A	p.Arg351His	p.R351H	ENST00000272418	11/12	61	39	22				MRPS5,missense_variant,p.Arg351His,ENST00000272418,NM_031902.4,NM_001321996.1;MRPS5,3_prime_UTR_variant,,ENST00000345084,;MRPS5,non_coding_transcript_exon_variant,,ENST00000482821,;MRPS5,non_coding_transcript_exon_variant,,ENST00000461916,;MRPS5,non_coding_transcript_exon_variant,,ENST00000482568,;	T	ENSG00000144029	ENST00000272418	Transcript
ANKRD36C	0	.	GRCh38	chr2	95855549	95855549	+	Missense_Mutation	SNP	T	T	C	rs5005869		LAN1_S13	NORMAL	T	T																c.4712N>G	p.Asn1571Ser	p.N1571S	ENST00000456556	63/67	36	25	11				ANKRD36C,missense_variant,p.Asn1571Ser,ENST00000456556,;ANKRD36C,downstream_gene_variant,,ENST00000295246,;ANKRD36C,upstream_gene_variant,,ENST00000612359,;ANKRD36C,non_coding_transcript_exon_variant,,ENST00000488721,;ANKRD36C,downstream_gene_variant,,ENST00000531153,;ANKRD36C,downstream_gene_variant,,ENST00000534304,;	C	ENSG00000174501	ENST00000456556	Transcript
ANKRD36C	0	.	GRCh38	chr2	95910415	95910415	+	Intron	SNP	T	T	C	novel		LAN1_S13	NORMAL	T	T																c.2653+1829N>G			ENST00000456556		9	7	2				ANKRD36C,intron_variant,,ENST00000456556,;ANKRD36C,intron_variant,,ENST00000295246,;ANKRD36C,intron_variant,,ENST00000534304,;ANKRD36C,upstream_gene_variant,,ENST00000531153,;	C	ENSG00000174501	ENST00000456556	Transcript
ANKRD36C	0	.	GRCh38	chr2	95910553	95910553	+	Intron	SNP	G	G	T	novel		LAN1_S13	NORMAL	G	G																c.2653+1691N>A			ENST00000456556		13	11	2				ANKRD36C,missense_variant,p.Pro323Gln,ENST00000295246,;ANKRD36C,intron_variant,,ENST00000456556,;ANKRD36C,intron_variant,,ENST00000534304,;ANKRD36C,upstream_gene_variant,,ENST00000531153,;	T	ENSG00000174501	ENST00000456556	Transcript
ANKRD36C	0	.	GRCh38	chr2	95935492	95935492	+	Missense_Mutation	SNP	G	G	A	rs62153752		LAN1_S13	NORMAL	G	G																c.1697N>T	p.Ala566Val	p.A566V	ENST00000456556	24/67	36	18	18				ANKRD36C,missense_variant,p.Ala566Val,ENST00000456556,;ANKRD36C,5_prime_UTR_variant,,ENST00000295246,;ANKRD36C,3_prime_UTR_variant,,ENST00000534304,;ANKRD36C,3_prime_UTR_variant,,ENST00000528268,;	A	ENSG00000174501	ENST00000456556	Transcript
ANKRD36C	0	.	GRCh38	chr2	95938843	95938843	+	Missense_Mutation	SNP	A	G	G	rs62154561		LAN1_S13	NORMAL	A	A																c.1619N>C	p.Leu540Pro	p.L540P	ENST00000456556	22/67	244	45	199				ANKRD36C,missense_variant,p.Leu540Pro,ENST00000456556,;ANKRD36C,intron_variant,,ENST00000295246,;ANKRD36C,intron_variant,,ENST00000534304,;ANKRD36C,intron_variant,,ENST00000528268,;	G	ENSG00000174501	ENST00000456556	Transcript
ANKRD36C	0	.	GRCh38	chr2	95945173	95945173	+	Missense_Mutation	SNP	T	T	G	rs62154594		LAN1_S13	NORMAL	T	T																c.1364N>C	p.Asn455Thr	p.N455T	ENST00000456556	18/67	26	8	18				ANKRD36C,missense_variant,p.Asn455Thr,ENST00000456556,;ANKRD36C,upstream_gene_variant,,ENST00000295246,;ANKRD36C,missense_variant,p.Asn455Thr,ENST00000528268,;ANKRD36C,upstream_gene_variant,,ENST00000534304,;	G	ENSG00000174501	ENST00000456556	Transcript
ANKRD36C	0	.	GRCh38	chr2	95953940	95953940	+	Missense_Mutation	SNP	T	T	G	rs74946480		LAN1_S13	NORMAL	T	T																c.1202N>C	p.Glu401Ala	p.E401A	ENST00000456556	14/67	71	42	29				ANKRD36C,missense_variant,p.Glu401Ala,ENST00000456556,;ANKRD36C,missense_variant,p.Glu401Ala,ENST00000528268,;	G	ENSG00000174501	ENST00000456556	Transcript
ANKRD36C	0	.	GRCh38	chr2	95953986	95953986	+	Missense_Mutation	SNP	C	C	T	rs62154618		LAN1_S13	NORMAL	C	C																c.1156N>A	p.Ala386Thr	p.A386T	ENST00000456556	14/67	107	63	44				ANKRD36C,missense_variant,p.Ala386Thr,ENST00000456556,;ANKRD36C,missense_variant,p.Ala386Thr,ENST00000528268,;	T	ENSG00000174501	ENST00000456556	Transcript
ANKRD36	0	.	GRCh38	chr2	97154692	97154692	+	Missense_Mutation	SNP	A	G	G	novel		LAN1_S13	NORMAL	A	A																c.1211N>G	p.Asp404Gly	p.D404G	ENST00000420699	15/76	26	0	26				ANKRD36,missense_variant,p.Asp404Gly,ENST00000420699,NM_001164315.1;ANKRD36,missense_variant,p.Asp404Gly,ENST00000461153,;ANKRD36,intron_variant,,ENST00000620383,;	G	ENSG00000135976	ENST00000420699	Transcript
ANKRD36	0	.	GRCh38	chr2	97167729	97167729	+	Missense_Mutation	SNP	C	C	T	rs112133169		LAN1_S13	NORMAL	C	C																c.1595N>T	p.Ala532Val	p.A532V	ENST00000420699	22/76	16	6	10				ANKRD36,missense_variant,p.Ala532Val,ENST00000420699,NM_001164315.1;ANKRD36,missense_variant,p.Ala532Val,ENST00000461153,;ANKRD36,3_prime_UTR_variant,,ENST00000620383,;	T	ENSG00000135976	ENST00000420699	Transcript
ANKRD36	0	.	GRCh38	chr2	97211741	97211741	+	Missense_Mutation	SNP	G	G	A	rs10194525		LAN1_S13	NORMAL	G	G																c.3469N>A	p.Val1157Met	p.V1157M	ENST00000420699	58/76	26	12	14				ANKRD36,missense_variant,p.Val1157Met,ENST00000420699,NM_001164315.1;ANKRD36,missense_variant,p.Val1157Met,ENST00000461153,;ANKRD36,upstream_gene_variant,,ENST00000421946,;	A	ENSG00000135976	ENST00000420699	Transcript
KIAA1211L	0	.	GRCh38	chr2	98823008	98823008	+	Missense_Mutation	SNP	G	G	A	rs753284324		LAN1_S13	NORMAL	G	G																c.1265N>T	p.Ser422Leu	p.S422L	ENST00000397899	7/10	121	72	49				KIAA1211L,missense_variant,p.Ser422Leu,ENST00000397899,NM_207362.2;KIAA1211L,downstream_gene_variant,,ENST00000423771,;KIAA1211L,downstream_gene_variant,,ENST00000462314,;KIAA1211L,upstream_gene_variant,,ENST00000464413,;	A	ENSG00000196872	ENST00000397899	Transcript
REV1	0	.	GRCh38	chr2	99403057	99403057	+	Missense_Mutation	SNP	T	T	G	novel		LAN1_S13	NORMAL	T	T																c.3216N>C	p.Lys1072Asn	p.K1072N	ENST00000258428	20/23	12	10	2				REV1,missense_variant,p.Lys1072Asn,ENST00000258428,NM_001321458.1,NM_001321454.1,NM_001321460.1,NM_016316.3,NM_001321459.1;REV1,missense_variant,p.Lys1071Asn,ENST00000393445,NM_001321455.1,NM_001037872.2;EIF5B,downstream_gene_variant,,ENST00000289371,NM_015904.3;EIF5B,downstream_gene_variant,,ENST00000617677,;RP11-527J8.1,upstream_gene_variant,,ENST00000608144,;REV1,non_coding_transcript_exon_var…	G	ENSG00000135945	ENST00000258428	Transcript
RGPD3	0	.	GRCh38	chr2	106433258	106433258	+	Missense_Mutation	SNP	C	C	G	rs62152468		LAN1_S13	NORMAL	C	C																c.2233N>C	p.Glu745Gln	p.E745Q	ENST00000409886	16/23	58	41	17				RGPD3,missense_variant,p.Glu745Gln,ENST00000409886,NM_001144013.1;RGPD3,missense_variant,p.Glu745Gln,ENST00000304514,;	G	ENSG00000153165	ENST00000409886	Transcript
RGPD3	0	.	GRCh38	chr2	106457045	106457045	+	Missense_Mutation	SNP	C	T	T	rs62152530		LAN1_S13	NORMAL	C	C																c.331N>A	p.Asp111Asn	p.D111N	ENST00000409886	4/23	39	4	35				RGPD3,missense_variant,p.Asp111Asn,ENST00000409886,NM_001144013.1;RGPD3,missense_variant,p.Asp111Asn,ENST00000304514,;	T	ENSG00000153165	ENST00000409886	Transcript
ANAPC1	0	.	GRCh38	chr2	111850846	111850846	+	Missense_Mutation	SNP	C	C	T	rs147684628		LAN1_S13	NORMAL	C	C																c.1580N>A	p.Arg527Gln	p.R527Q	ENST00000341068	14/48	91	58	32				ANAPC1,missense_variant,p.Arg527Gln,ENST00000341068,NM_022662.3;ANAPC1,missense_variant,p.Arg62Gln,ENST00000427997,;	T	ENSG00000153107	ENST00000341068	Transcript
ANAPC1	0	.	GRCh38	chr2	111862404	111862404	+	Missense_Mutation	SNP	G	G	A	rs201128090		LAN1_S13	NORMAL	G	G																c.1247N>T	p.Thr416Met	p.T416M	ENST00000341068	10/48	21	13	8				ANAPC1,missense_variant,p.Thr416Met,ENST00000341068,NM_022662.3;AC093166.4,upstream_gene_variant,,ENST00000448785,;	A	ENSG00000153107	ENST00000341068	Transcript
FOXD4L1	0	.	GRCh38	chr2	113499282	113499282	+	Missense_Mutation	SNP	C	C	T	rs189095552		LAN1_S13	NORMAL	C	C																c.26N>T	p.Pro9Leu	p.P9L	ENST00000306507	1/1	53	36	17				FOXD4L1,missense_variant,p.Pro9Leu,ENST00000306507,NM_012184.4;CBWD2,downstream_gene_variant,,ENST00000259199,NM_172003.3;CBWD2,downstream_gene_variant,,ENST00000416503,NM_001330336.1;CBWD2,downstream_gene_variant,,ENST00000433343,;CBWD2,downstream_gene_variant,,ENST00000479583,;CBWD2,downstream_gene_variant,,ENST00000468417,;CBWD2,downstream_gene_variant,,ENST00000358604,;CBWD2,downstream_gene_v…	T	ENSG00000184492	ENST00000306507	Transcript
DPP10	0	.	GRCh38	chr2	115753234	115753234	+	Missense_Mutation	SNP	A	A	C	rs199848458		LAN1_S13	NORMAL	A	A																c.1023N>C	p.Leu341Phe	p.L341F	ENST00000393147	11/26	19	9	10				DPP10,missense_variant,p.Leu337Phe,ENST00000410059,NM_020868.4,NM_001321907.1;DPP10,missense_variant,p.Leu287Phe,ENST00000409163,NM_001321914.1,NM_001178037.1,NM_001321911.1,NM_001321905.1,NM_001178036.1,NM_001321912.1,NM_001321908.1,NM_001321910.1,NM_001321913.1;DPP10,missense_variant,p.Leu330Phe,ENST00000310323,NM_001004360.3,NM_001321909.1,NM_001321906.1;DPP10,missense_variant,p.Leu341Phe,ENST…	C	ENSG00000175497	ENST00000393147	Transcript
POTEF	0	.	GRCh38	chr2	130074719	130074719	+	Missense_Mutation	SNP	T	T	A	rs62165871		LAN1_S13	NORMAL	T	T																c.2753N>T	p.Tyr918Phe	p.Y918F	ENST00000409914	17/17	98	27	71				POTEF,missense_variant,p.Tyr918Phe,ENST00000409914,NM_001099771.2;	A	ENSG00000196604	ENST00000409914	Transcript
CCDC74B	0	.	GRCh38	chr2	130142231	130142231	+	Missense_Mutation	SNP	T	C	C	rs2599972		LAN1_S13	NORMAL	T	T																c.446N>G	p.His149Arg	p.H149R	ENST00000310463	3/8	521	0	521				CCDC74B,missense_variant,p.His149Arg,ENST00000310463,NM_207310.2;CCDC74B,missense_variant,p.His149Arg,ENST00000392984,;CCDC74B,missense_variant,p.His191Arg,ENST00000457413,;CCDC74B,intron_variant,,ENST00000409943,NM_001258307.1;CCDC74B,intron_variant,,ENST00000409128,;CCDC74B,downstream_gene_variant,,ENST00000409234,;CCDC74B,downstream_gene_variant,,ENST00000441670,;MED15P9,downstream_gene_varian…	C	ENSG00000152076	ENST00000310463	Transcript
TUBA3E	0	.	GRCh38	chr2	130194181	130194181	+	Missense_Mutation	SNP	G	T	T	rs13000249		LAN1_S13	NORMAL	G	G																c.661N>A	p.Arg221Ser	p.R221S	ENST00000312988	4/5	1115	136	979				TUBA3E,missense_variant,p.Arg221Ser,ENST00000312988,NM_207312.2;MZT2B,downstream_gene_variant,,ENST00000281871,NM_025029.3;MZT2B,downstream_gene_variant,,ENST00000409255,;MZT2B,downstream_gene_variant,,ENST00000425361,;MZT2B,downstream_gene_variant,,ENST00000457492,;MZT2B,downstream_gene_variant,,ENST00000455239,;MZT2B,downstream_gene_variant,,ENST00000480182,;	T	ENSG00000152086	ENST00000312988	Transcript
TUBA3E	0	.	GRCh38	chr2	130194465	130194465	+	Missense_Mutation	SNP	G	A	A	rs13000721		LAN1_S13	NORMAL	G	G																c.377N>T	p.Ala126Val	p.A126V	ENST00000312988	4/5	388	0	388				TUBA3E,missense_variant,p.Ala126Val,ENST00000312988,NM_207312.2;MZT2B,downstream_gene_variant,,ENST00000281871,NM_025029.3;MZT2B,downstream_gene_variant,,ENST00000409255,;MZT2B,downstream_gene_variant,,ENST00000425361,;MZT2B,downstream_gene_variant,,ENST00000457492,;MZT2B,downstream_gene_variant,,ENST00000455239,;MZT2B,downstream_gene_variant,,ENST00000480182,;	A	ENSG00000152086	ENST00000312988	Transcript
POTEI	0	.	GRCh38	chr2	130463240	130463240	+	Missense_Mutation	SNP	G	G	A	novel		LAN1_S13	NORMAL	G	G																c.2804N>T	p.Ser935Phe	p.S935F	ENST00000451531	15/15	8	6	2				POTEI,missense_variant,p.Ser935Phe,ENST00000451531,NM_001277406.1;POTEI,downstream_gene_variant,,ENST00000631234,;POTEI,downstream_gene_variant,,ENST00000615053,;	A	ENSG00000196834	ENST00000451531	Transcript
POTEI	0	.	GRCh38	chr2	130488140	130488140	+	Missense_Mutation	SNP	C	G	G	rs2259528		LAN1_S13	NORMAL	C	C																c.1301N>C	p.Ser434Thr	p.S434T	ENST00000451531	9/15	6	0	6				POTEI,missense_variant,p.Ser434Thr,ENST00000451531,NM_001277406.1;POTEI,3_prime_UTR_variant,,ENST00000631234,;POTEI,intron_variant,,ENST00000615053,;	G	ENSG00000196834	ENST00000451531	Transcript
POTEJ	0	.	GRCh38	chr2	130656603	130656603	+	Missense_Mutation	SNP	C	C	T	rs62165276		LAN1_S13	NORMAL	C	C																c.1843N>T	p.Arg615Trp	p.R615W	ENST00000409602	15/15	158	95	63				POTEJ,missense_variant,p.Arg615Trp,ENST00000409602,NM_001277083.1;	T	ENSG00000222038	ENST00000409602	Transcript
ZRANB3	0	.	GRCh38	chr2	135200400	135200400	+	Missense_Mutation	SNP	C	C	A	novel		LAN1_S13	NORMAL	C	C																c.3182N>T	p.Arg1061Ile	p.R1061I	ENST00000264159	21/21	45	32	13				ZRANB3,missense_variant,p.Arg607Ile,ENST00000536680,NM_001286569.1;ZRANB3,missense_variant,p.Arg1059Ile,ENST00000401392,NM_001286568.1;ZRANB3,missense_variant,p.Arg1061Ile,ENST00000264159,NM_032143.3;ZRANB3,missense_variant,p.Arg524Ile,ENST00000619650,;ZRANB3,non_coding_transcript_exon_variant,,ENST00000412849,;ZRANB3,3_prime_UTR_variant,,ENST00000403017,;ZRANB3,downstream_gene_variant,,ENST00000…	A	ENSG00000121988	ENST00000264159	Transcript
LRP1B	0	.	GRCh38	chr2	141020038	141020038	+	Missense_Mutation	SNP	A	A	T	novel		LAN1_S13	NORMAL	A	A																c.1854N>A	p.Asp618Glu	p.D618E	ENST00000389484	12/91	40	19	21				LRP1B,missense_variant,p.Asp618Glu,ENST00000389484,NM_018557.2;LRP1B,intron_variant,,ENST00000434794,;	T	ENSG00000168702	ENST00000389484	Transcript
LRP1B	0	.	GRCh38	chr2	141229404	141229404	+	Missense_Mutation	SNP	T	T	C	novel		LAN1_S13	NORMAL	T	T																c.629N>G	p.Asn210Ser	p.N210S	ENST00000389484	6/91	9	7	2				LRP1B,missense_variant,p.Asn210Ser,ENST00000389484,NM_018557.2;LRP1B,intron_variant,,ENST00000434794,;	C	ENSG00000168702	ENST00000389484	Transcript
TNFAIP6	0	.	GRCh38	chr2	151366170	151366170	+	Missense_Mutation	SNP	G	G	A	rs200351871		LAN1_S13	NORMAL	G	G																c.347N>A	p.Arg116His	p.R116H	ENST00000243347	3/6	72	39	33				TNFAIP6,missense_variant,p.Arg116His,ENST00000243347,NM_007115.3;MIR4773-2,upstream_gene_variant,,ENST00000585225,;hsa-mir-4773-1,downstream_gene_variant,,ENST00000637203,;TNFAIP6,non_coding_transcript_exon_variant,,ENST00000460812,;	A	ENSG00000123610	ENST00000243347	Transcript
NEB	0	.	GRCh38	chr2	151579498	151579498	+	Missense_Mutation	SNP	T	T	G	rs62174690		LAN1_S13	NORMAL	T	T																c.16544N>C	p.Lys5515Thr	p.K5515T	ENST00000618972	105/183	40	25	15				NEB,missense_variant,p.Lys5515Thr,ENST00000618972,NM_001271208.1;NEB,missense_variant,p.Lys5515Thr,ENST00000397345,NM_001164508.1;NEB,missense_variant,p.Lys5515Thr,ENST00000427231,NM_001164507.1;NEB,missense_variant,p.Lys5515Thr,ENST00000603639,;NEB,missense_variant,p.Lys5515Thr,ENST00000604864,;NEB,missense_variant,p.Lys245Thr,ENST00000413693,;NEB,intron_variant,,ENST00000409198,NM_004543.4;NEB,…	G	ENSG00000183091	ENST00000618972	Transcript
GALNT13	0	.	GRCh38	chr2	154437704	154437704	+	Intron	SNP	C	C	A	novel		LAN1_S13	NORMAL	C	C																c.1396-888N>A			ENST00000409237		7	5	2				GALNT13,intron_variant,,ENST00000392825,NM_052917.3;GALNT13,intron_variant,,ENST00000409237,NM_001301627.1;GALNT13,intron_variant,,ENST00000450838,;GALNT13,intron_variant,,ENST00000422126,;GALNT13,upstream_gene_variant,,ENST00000453715,;AC009227.2,non_coding_transcript_exon_variant,,ENST00000434635,;GALNT13,intron_variant,,ENST00000487047,;GALNT13,upstream_gene_variant,,ENST00000489553,;	A	ENSG00000144278	ENST00000409237	Transcript
UPP2	0	.	GRCh38	chr2	158123753	158123753	+	Missense_Mutation	SNP	A	A	T	novel		LAN1_S13	NORMAL	A	A																c.840N>T	p.Gln280His	p.Q280H	ENST00000605860	9/10	5	3	2				UPP2,missense_variant,p.Gln280His,ENST00000605860,NM_001135098.1;UPP2,missense_variant,p.Gln223His,ENST00000005756,NM_173355.3;UPP2-IT1,upstream_gene_variant,,ENST00000439185,;UPP2,non_coding_transcript_exon_variant,,ENST00000460456,;UPP2,upstream_gene_variant,,ENST00000489438,;	T	ENSG00000007001	ENST00000605860	Transcript
FIGN	0	.	GRCh38	chr2	163609778	163609778	+	Missense_Mutation	SNP	G	G	A	novel		LAN1_S13	NORMAL	G	G																c.2054N>T	p.Thr685Ile	p.T685I	ENST00000333129	3/3	60	34	26				FIGN,missense_variant,p.Thr685Ile,ENST00000333129,NM_018086.3;FIGN,intron_variant,,ENST00000409634,;FIGN,downstream_gene_variant,,ENST00000482917,;	A	ENSG00000182263	ENST00000333129	Transcript
TTC21B	0	.	GRCh38	chr2	165880769	165880769	+	Missense_Mutation	SNP	A	A	C	novel		LAN1_S13	NORMAL	A	A																c.3715N>G	p.Tyr1239Asp	p.Y1239D	ENST00000243344	27/29	13	11	2				TTC21B,missense_variant,p.Tyr1239Asp,ENST00000243344,NM_024753.4;TTC21B,non_coding_transcript_exon_variant,,ENST00000497425,;TTC21B,missense_variant,p.Tyr206Asp,ENST00000392695,;	C	ENSG00000123607	ENST00000243344	Transcript
SCN1A	0	.	GRCh38	chr2	166043973	166043973	+	Missense_Mutation	SNP	C	C	T	rs544692790		LAN1_S13	NORMAL	C	C																c.1739N>A	p.Arg580Gln	p.R580Q	ENST00000303395	13/28	34	21	13				SCN1A,missense_variant,p.Arg580Gln,ENST00000635776,;SCN1A,missense_variant,p.Arg580Gln,ENST00000637988,;SCN1A,missense_variant,p.Arg580Gln,ENST00000303395,NM_001165963.1,NM_001202435.1;SCN1A,missense_variant,p.Arg580Gln,ENST00000635750,;SCN1A,missense_variant,p.Arg580Gln,ENST00000423058,;SCN1A,missense_variant,p.Arg580Gln,ENST00000375405,NM_006920.4;SCN1A,missense_variant,p.Arg580Gln,ENST00000409…	T	ENSG00000144285	ENST00000303395	Transcript
XIRP2	0	.	GRCh38	chr2	167244393	167244393	+	Missense_Mutation	SNP	G	G	A	rs74494873		LAN1_S13	NORMAL	G	G																c.3001N>A	p.Val1001Ile	p.V1001I	ENST00000409195	9/11	54	24	30				XIRP2,missense_variant,p.Val1001Ile,ENST00000409195,NM_152381.5;XIRP2,missense_variant,p.Val779Ile,ENST00000409273,NM_001199144.1;XIRP2,missense_variant,p.Val826Ile,ENST00000628543,;XIRP2,intron_variant,,ENST00000409728,NM_001199143.1;XIRP2,intron_variant,,ENST00000409043,NM_001079810.3;XIRP2,intron_variant,,ENST00000409605,NM_001199145.1;XIRP2,upstream_gene_variant,,ENST00000295237,;	A	ENSG00000163092	ENST00000409195	Transcript
ABCB11	0	.	GRCh38	chr2	168935392	168935392	+	Missense_Mutation	SNP	C	C	T	rs772992665		LAN1_S13	NORMAL	C	C																c.2848N>A	p.Val950Ile	p.V950I	ENST00000263817	23/28	60	33	27				ABCB11,missense_variant,p.Val950Ile,ENST00000263817,NM_003742.2;ABCB11,3_prime_UTR_variant,,ENST00000439188,;	T	ENSG00000073734	ENST00000263817	Transcript
LRP2	0	.	GRCh38	chr2	169137402	169137402	+	Missense_Mutation	SNP	T	T	G	rs188918037		LAN1_S13	NORMAL	T	T																c.13610N>C	p.Gln4537Pro	p.Q4537P	ENST00000263816	76/79	90	51	39				LRP2,missense_variant,p.Gln4537Pro,ENST00000263816,NM_004525.2;LRP2,non_coding_transcript_exon_variant,,ENST00000491228,;	G	ENSG00000081479	ENST00000263816	Transcript
TLK1	0	.	GRCh38	chr2	171046237	171046237	+	Missense_Mutation	SNP	C	C	G	novel		LAN1_S13	NORMAL	C	C																c.1106N>C	p.Arg369Thr	p.R369T	ENST00000431350	11/21	45	35	10				TLK1,missense_variant,p.Arg390Thr,ENST00000360843,;TLK1,missense_variant,p.Arg369Thr,ENST00000431350,NM_012290.4;TLK1,missense_variant,p.Arg321Thr,ENST00000521943,NM_001136554.1;TLK1,missense_variant,p.Arg273Thr,ENST00000434911,NM_001136555.1;TLK1,intron_variant,,ENST00000413010,;TLK1,missense_variant,p.Arg369Thr,ENST00000409443,;TLK1,3_prime_UTR_variant,,ENST00000359766,;TLK1,non_coding_transcri…	G	ENSG00000198586	ENST00000431350	Transcript
HAT1	0	.	GRCh38	chr2	171976274	171976274	+	Missense_Mutation	SNP	T	C	C	rs73976541		LAN1_S13	NORMAL	T	T																c.941N>C	p.Val314Ala	p.V314A	ENST00000264108	9/11	48	0	48				HAT1,missense_variant,p.Val314Ala,ENST00000264108,NM_003642.3;SLC25A12,intron_variant,,ENST00000472748,;SLC25A12,intron_variant,,ENST00000484227,;SLC25A12,intron_variant,,ENST00000464063,;HAT1,3_prime_UTR_variant,,ENST00000457761,;HAT1,3_prime_UTR_variant,,ENST00000412731,;HAT1,non_coding_transcript_exon_variant,,ENST00000494601,;HAT1,non_coding_transcript_exon_variant,,ENST00000392584,;	C	ENSG00000128708	ENST00000264108	Transcript
TTN	0	.	GRCh38	chr2	178588055	178588055	+	Missense_Mutation	SNP	G	G	A	rs200726948		LAN1_S13	NORMAL	G	G																c.63352N>T	p.Arg21118Trp	p.R21118W	ENST00000589042	305/363	35	12	23				TTN,missense_variant,p.Arg21118Trp,ENST00000589042,NM_001267550.2;TTN,missense_variant,p.Arg19477Trp,ENST00000591111,;AC010680.1,missense_variant,p.Arg19477Trp,ENST00000615779,NM_001256850.1;TTN,missense_variant,p.Arg18550Trp,ENST00000342992,NM_133378.4;TTN,missense_variant,p.Arg12053Trp,ENST00000460472,NM_003319.4;AC010680.1,missense_variant,p.Arg12245Trp,ENST00000342175,NM_133437.4;AC010680.1,m…	A	ENSG00000155657	ENST00000589042	Transcript
TTN	0	.	GRCh38	chr2	178607248	178607248	+	Missense_Mutation	SNP	C	C	A	novel		LAN1_S13	NORMAL	C	C																c.53354N>T	p.Trp17785Leu	p.W17785L	ENST00000589042	278/363	27	22	4				TTN,missense_variant,p.Trp17785Leu,ENST00000589042,NM_001267550.2;TTN,missense_variant,p.Trp16144Leu,ENST00000591111,;AC010680.1,missense_variant,p.Trp16144Leu,ENST00000615779,NM_001256850.1;TTN,missense_variant,p.Trp15217Leu,ENST00000342992,NM_133378.4;TTN,missense_variant,p.Trp8720Leu,ENST00000460472,NM_003319.4;AC010680.1,missense_variant,p.Trp8912Leu,ENST00000342175,NM_133437.4;AC010680.1,mis…	A	ENSG00000155657	ENST00000589042	Transcript
TTN	0	.	GRCh38	chr2	178611515	178611515	+	Missense_Mutation	SNP	C	C	T	rs191539637		LAN1_S13	NORMAL	C	C																c.50714N>A	p.Arg16905His	p.R16905H	ENST00000589042	269/363	93	51	42				TTN,missense_variant,p.Arg16905His,ENST00000589042,NM_001267550.2;TTN,missense_variant,p.Arg15264His,ENST00000591111,;AC010680.1,missense_variant,p.Arg15264His,ENST00000615779,NM_001256850.1;TTN,missense_variant,p.Arg14337His,ENST00000342992,NM_133378.4;TTN,missense_variant,p.Arg7840His,ENST00000460472,NM_003319.4;AC010680.1,missense_variant,p.Arg8032His,ENST00000342175,NM_133437.4;AC010680.1,mis…	T	ENSG00000155657	ENST00000589042	Transcript
TTN	0	.	GRCh38	chr2	178671980	178671980	+	Missense_Mutation	SNP	G	G	A	novel		LAN1_S13	NORMAL	G	G																c.35218N>T	p.Pro11740Ser	p.P11740S	ENST00000589042	155/363	13	11	2				TTN,missense_variant,p.Pro11740Ser,ENST00000589042,NM_001267550.2;TTN,missense_variant,p.Pro11366Ser,ENST00000591111,;AC010680.1,missense_variant,p.Pro11366Ser,ENST00000615779,NM_001256850.1;TTN,missense_variant,p.Pro10439Ser,ENST00000342992,NM_133378.4;TTN,missense_variant,p.Pro101Ser,ENST00000448510,;TTN,intron_variant,,ENST00000460472,NM_003319.4;AC010680.1,intron_variant,,ENST00000342175,NM_1…	A	ENSG00000155657	ENST00000589042	Transcript
TTN	0	.	GRCh38	chr2	178682805	178682805	+	Missense_Mutation	SNP	C	C	A	novel		LAN1_S13	NORMAL	C	C																c.32986N>T	p.Asp10996Tyr	p.D10996Y	ENST00000589042	135/363	11	9	2				TTN,missense_variant,p.Asp10996Tyr,ENST00000589042,NM_001267550.2;TTN,missense_variant,p.Asp10679Tyr,ENST00000591111,;AC010680.1,missense_variant,p.Asp10679Tyr,ENST00000615779,NM_001256850.1;TTN,missense_variant,p.Asp9752Tyr,ENST00000342992,NM_133378.4;TTN,missense_variant,p.Asp610Tyr,ENST00000414766,;TTN,intron_variant,,ENST00000460472,NM_003319.4;AC010680.1,intron_variant,,ENST00000342175,NM_13…	A	ENSG00000155657	ENST00000589042	Transcript
CCDC141	0	.	GRCh38	chr2	178853574	178853574	+	3'Flank	SNP	T	T	A	rs149198764		LAN1_S13	NORMAL	T	T																			ENST00000443758		35	12	23				CCDC141,missense_variant,p.Lys481Asn,ENST00000343876,;CCDC141,downstream_gene_variant,,ENST00000443758,;	A	ENSG00000163492	ENST00000443758	Transcript
CCDC141	0	.	GRCh38	chr2	178855510	178855510	+	3'Flank	SNP	T	T	C	novel		LAN1_S13	NORMAL	T	T																			ENST00000443758		9	7	2				CCDC141,missense_variant,p.Asn410Ser,ENST00000343876,;CCDC141,downstream_gene_variant,,ENST00000443758,;	C	ENSG00000163492	ENST00000443758	Transcript
CWC22	0	.	GRCh38	chr2	179973782	179973782	+	Missense_Mutation	SNP	A	A	G	novel		LAN1_S13	NORMAL	A	A																c.602N>C	p.Val201Ala	p.V201A	ENST00000410053	7/20	13	11	2				CWC22,missense_variant,p.Val201Ala,ENST00000410053,NM_020943.2;CWC22,missense_variant,p.Val201Ala,ENST00000404136,;	G	ENSG00000163510	ENST00000410053	Transcript
ITGA4	0	.	GRCh38	chr2	181531729	181531729	+	Missense_Mutation	SNP	G	G	A	novel		LAN1_S13	NORMAL	G	G																c.2737N>A	p.Ala913Thr	p.A913T	ENST00000397033	25/28	6	4	2				ITGA4,missense_variant,p.Ala913Thr,ENST00000397033,NM_000885.5;CERKL,downstream_gene_variant,,ENST00000410087,NM_201548.4;ITGA4,downstream_gene_variant,,ENST00000476824,;	A	ENSG00000115232	ENST00000397033	Transcript
ZNF804A	0	.	GRCh38	chr2	184936364	184936364	+	Missense_Mutation	SNP	A	A	G	rs147219993		LAN1_S13	NORMAL	A	A																c.968N>G	p.Asp323Gly	p.D323G	ENST00000302277	4/4	10	8	2				ZNF804A,missense_variant,p.Asp323Gly,ENST00000302277,NM_194250.1;ZNF804A,missense_variant,p.Asp238Gly,ENST00000613975,;	G	ENSG00000170396	ENST00000302277	Transcript
FSIP2	0	.	GRCh38	chr2	185793362	185793362	+	Missense_Mutation	SNP	C	C	A	rs74508015		LAN1_S13	NORMAL	C	C																c.6493N>A	p.Leu2165Met	p.L2165M	ENST00000343098	16/23	27	14	13				FSIP2,missense_variant,p.Leu2165Met,ENST00000343098,;FSIP2,missense_variant,p.Leu2076Met,ENST00000424728,NM_173651.3;FSIP2-AS1,intron_variant,,ENST00000436557,;FSIP2-AS1,intron_variant,,ENST00000429929,;FSIP2,upstream_gene_variant,,ENST00000415915,;	A	ENSG00000188738	ENST00000343098	Transcript
FSIP2	0	.	GRCh38	chr2	185796672	185796672	+	Missense_Mutation	SNP	A	A	G	rs115715789		LAN1_S13	NORMAL	A	A																c.9803N>G	p.Asn3268Ser	p.N3268S	ENST00000343098	16/23	43	21	22				FSIP2,missense_variant,p.Asn3268Ser,ENST00000343098,;FSIP2,missense_variant,p.Asn3179Ser,ENST00000424728,NM_173651.3;FSIP2-AS1,intron_variant,,ENST00000436557,;FSIP2-AS1,intron_variant,,ENST00000429929,;FSIP2,missense_variant,p.Asn686Ser,ENST00000415915,;	G	ENSG00000188738	ENST00000343098	Transcript
HIBCH	0	.	GRCh38	chr2	190246182	190246182	+	Missense_Mutation	SNP	G	G	C	novel		LAN1_S13	NORMAL	G	G																c.781N>G	p.Leu261Val	p.L261V	ENST00000359678	10/14	4	2	2				HIBCH,missense_variant,p.Leu261Val,ENST00000392332,NM_198047.2;HIBCH,missense_variant,p.Leu261Val,ENST00000359678,NM_014362.3;HIBCH,missense_variant,p.Leu38Val,ENST00000410045,;HIBCH,missense_variant,p.Leu41Val,ENST00000409820,;HIBCH,missense_variant,p.Leu12Val,ENST00000416732,;HIBCH,non_coding_transcript_exon_variant,,ENST00000485992,;HIBCH,3_prime_UTR_variant,,ENST00000392333,;	C	ENSG00000198130	ENST00000359678	Transcript
NEMP2	0	.	GRCh38	chr2	190519051	190519051	+	Missense_Mutation	SNP	C	C	T	rs192032539		LAN1_S13	NORMAL	C	C																c.346N>A	p.Glu116Lys	p.E116K	ENST00000409150	3/9	87	42	45				NEMP2,missense_variant,p.Glu116Lys,ENST00000409150,NM_001142645.1;NEMP2,downstream_gene_variant,,ENST00000421038,;NEMP2,non_coding_transcript_exon_variant,,ENST00000492292,;NEMP2,missense_variant,p.Glu47Lys,ENST00000414176,;NEMP2,intron_variant,,ENST00000444545,;NEMP2,intron_variant,,ENST00000343105,;	T	ENSG00000189362	ENST00000409150	Transcript
DNAH7	0	.	GRCh38	chr2	195988043	195988043	+	Missense_Mutation	SNP	C	C	T	rs146788086		LAN1_S13	NORMAL	C	C																c.1540N>A	p.Ala514Thr	p.A514T	ENST00000312428	13/65	40	21	19				DNAH7,missense_variant,p.Ala514Thr,ENST00000312428,NM_018897.2;	T	ENSG00000118997	ENST00000312428	Transcript
INO80D	0	.	GRCh38	chr2	206005369	206005369	+	Missense_Mutation	SNP	T	T	C	rs761445619		LAN1_S13	NORMAL	T	T																c.2083N>G	p.Thr695Ala	p.T695A	ENST00000403263	11/11	74	44	30				INO80D,missense_variant,p.Thr695Ala,ENST00000403263,NM_017759.4;INO80D,downstream_gene_variant,,ENST00000424117,;AC007679.3,downstream_gene_variant,,ENST00000422116,;Vault,downstream_gene_variant,,ENST00000516676,;	C	ENSG00000114933	ENST00000403263	Transcript
GPBAR1	0	.	GRCh38	chr2	218263611	218263611	+	Missense_Mutation	SNP	A	A	G	rs115448647		LAN1_S13	NORMAL	A	A																c.887N>G	p.Gln296Arg	p.Q296R	ENST00000522678	2/2	322	177	145				GPBAR1,missense_variant,p.Gln296Arg,ENST00000522678,NM_001077191.1;GPBAR1,missense_variant,p.Gln296Arg,ENST00000479077,NM_001321950.1;GPBAR1,missense_variant,p.Gln296Arg,ENST00000521462,;GPBAR1,missense_variant,p.Gln296Arg,ENST00000519574,NM_001077194.1,NM_170699.2;AAMP,downstream_gene_variant,,ENST00000248450,NM_001087.4;AAMP,downstream_gene_variant,,ENST00000444053,NM_001302545.1;AAMP,downstrea…	G	ENSG00000179921	ENST00000522678	Transcript
TTLL4	0	.	GRCh38	chr2	218737683	218737683	+	Missense_Mutation	SNP	T	T	A	novel		LAN1_S13	NORMAL	T	T																c.7N>A	p.Ser3Thr	p.S3T	ENST00000392102	3/20	13	11	2				TTLL4,missense_variant,p.Ser3Thr,ENST00000392102,NM_014640.4;TTLL4,missense_variant,p.Ser3Thr,ENST00000258398,;TTLL4,missense_variant,p.Ser3Thr,ENST00000442769,;TTLL4,missense_variant,p.Ser3Thr,ENST00000437755,;TTLL4,missense_variant,p.Ser3Thr,ENST00000415717,;TTLL4,missense_variant,p.Ser3Thr,ENST00000424644,;TTLL4,intron_variant,,ENST00000457313,;	A	ENSG00000135912	ENST00000392102	Transcript
WNT6	0	.	GRCh38	chr2	218873736	218873736	+	Missense_Mutation	SNP	G	G	A	rs189995485		LAN1_S13	NORMAL	G	G																c.989N>A	p.Arg330His	p.R330H	ENST00000233948	4/4	2049	1120	929				WNT6,missense_variant,p.Arg330His,ENST00000233948,NM_006522.3;WNT6,downstream_gene_variant,,ENST00000486233,;	A	ENSG00000115596	ENST00000233948	Transcript
DES	0	.	GRCh38	chr2	219418787	219418787	+	Missense_Mutation	SNP	A	A	G	novel		LAN1_S13	NORMAL	A	A																c.325N>G	p.Lys109Glu	p.K109E	ENST00000373960	1/9	1199	651	548				DES,missense_variant,p.Lys109Glu,ENST00000373960,NM_001927.3;DES,upstream_gene_variant,,ENST00000477226,;DES,upstream_gene_variant,,ENST00000492726,;	G	ENSG00000175084	ENST00000373960	Transcript
OBSL1	0	.	GRCh38	chr2	219556598	219556598	+	Missense_Mutation	SNP	C	C	T	rs147543583		LAN1_S13	NORMAL	C	C																c.4192N>A	p.Val1398Ile	p.V1398I	ENST00000404537	13/21	3846	2067	1779				OBSL1,missense_variant,p.Val1398Ile,ENST00000404537,NM_015311.2;OBSL1,missense_variant,p.Val1398Ile,ENST00000603926,NM_001173431.1;OBSL1,missense_variant,p.Val1306Ile,ENST00000373876,;OBSL1,missense_variant,p.Val267Ile,ENST00000604031,;OBSL1,missense_variant,p.Val300Ile,ENST00000456147,;RP11-256I23.2,upstream_gene_variant,,ENST00000597192,;OBSL1,non_coding_transcript_exon_variant,,ENST00000465149…	T	ENSG00000124006	ENST00000404537	Transcript
ALPP	0	.	GRCh38	chr2	232381367	232381367	+	Missense_Mutation	SNP	G	G	A	rs756085949		LAN1_S13	NORMAL	G	G																c.1309N>A	p.Gly437Arg	p.G437R	ENST00000392027	10/11	1870	1037	833				ALPP,missense_variant,p.Gly437Arg,ENST00000392027,NM_001632.4;AC068134.8,intron_variant,,ENST00000441266,;AC068134.8,upstream_gene_variant,,ENST00000439072,;ECEL1P2,downstream_gene_variant,,ENST00000461596,;ALPP,splice_region_variant,,ENST00000485563,;ALPP,downstream_gene_variant,,ENST00000474529,;	A	ENSG00000163283	ENST00000392027	Transcript
UGT1A6	0	.	GRCh38	chr2	233693150	233693150	+	Missense_Mutation	SNP	T	T	G	rs768130153		LAN1_S13	NORMAL	T	T																c.146N>G	p.Leu49Arg	p.L49R	ENST00000305139	1/5	57	30	27				UGT1A6,missense_variant,p.Leu49Arg,ENST00000305139,NM_001072.3;UGT1A6,missense_variant,p.Leu49Arg,ENST00000441351,;UGT1A9,intron_variant,,ENST00000354728,NM_021027.2;UGT1A10,intron_variant,,ENST00000344644,NM_019075.2;UGT1A8,intron_variant,,ENST00000373450,NM_019076.4;UGT1A7,intron_variant,,ENST00000373426,NM_019077.2;UGT1A10,intron_variant,,ENST00000373445,;UGT1A6,intron_variant,,ENST00000373424…	G	ENSG00000167165	ENST00000305139	Transcript
HJURP	0	.	GRCh38	chr2	233842121	233842121	+	Missense_Mutation	SNP	G	G	A	rs773102986		LAN1_S13	NORMAL	G	G																c.659N>T	p.Pro220Leu	p.P220L	ENST00000411486	8/9	274	150	124				HJURP,missense_variant,p.Pro220Leu,ENST00000411486,NM_018410.4;HJURP,missense_variant,p.Pro166Leu,ENST00000432087,NM_001282962.1;HJURP,missense_variant,p.Pro135Leu,ENST00000441687,NM_001282963.1;HJURP,missense_variant,p.Pro135Leu,ENST00000414924,;HJURP,missense_variant,p.Pro179Leu,ENST00000454020,;HJURP,non_coding_transcript_exon_variant,,ENST00000434039,;HJURP,3_prime_UTR_variant,,ENST0000045312…	A	ENSG00000123485	ENST00000411486	Transcript
TRPM8	0	.	GRCh38	chr2	233966661	233966661	+	Missense_Mutation	SNP	T	T	C	novel		LAN1_S13	NORMAL	T	T																c.1931N>C	p.Leu644Pro	p.L644P	ENST00000324695	15/26	119	92	27				TRPM8,missense_variant,p.Leu644Pro,ENST00000324695,NM_024080.4;TRPM8,missense_variant,p.Leu403Pro,ENST00000433712,;TRPM8,missense_variant,p.Leu15Pro,ENST00000456930,;TRPM8,upstream_gene_variant,,ENST00000475044,;TRPM8,3_prime_UTR_variant,,ENST00000444298,;TRPM8,non_coding_transcript_exon_variant,,ENST00000490797,;TRPM8,non_coding_transcript_exon_variant,,ENST00000477698,;	C	ENSG00000144481	ENST00000324695	Transcript
AQP12B	0	.	GRCh38	chr2	240682452	240682452	+	Missense_Mutation	SNP	G	G	A	rs74882485		LAN1_S13	NORMAL	G	G																c.386N>T	p.Thr129Met	p.T129M	ENST00000407834	1/3	2489	1528	961				AQP12B,missense_variant,p.Thr129Met,ENST00000407834,NM_001102467.1;AQP12B,missense_variant,p.Thr117Met,ENST00000621682,;AC011298.2,upstream_gene_variant,,ENST00000407635,;AQP12B,upstream_gene_variant,,ENST00000459806,;AQP12B,synonymous_variant,p.Asp32=,ENST00000414322,;AQP12B,synonymous_variant,p.Asp32=,ENST00000413999,;AQP12B,synonymous_variant,p.Asp32=,ENST00000452886,;	A	ENSG00000185176	ENST00000407834	Transcript
AQP12A	0	.	GRCh38	chr2	240692381	240692381	+	Missense_Mutation	SNP	G	G	C	rs142225246		LAN1_S13	NORMAL	G	G																c.467N>C	p.Arg156Pro	p.R156P	ENST00000429564	2/4	1938	1288	650				AQP12A,missense_variant,p.Arg156Pro,ENST00000429564,;AQP12A,missense_variant,p.Arg144Pro,ENST00000337801,NM_198998.2;AC011298.2,downstream_gene_variant,,ENST00000407635,;AQP12A,upstream_gene_variant,,ENST00000474778,;AQP12A,upstream_gene_variant,,ENST00000471878,;AQP12A,upstream_gene_variant,,ENST00000460527,;	C	ENSG00000184945	ENST00000429564	Transcript
GRM7	0	.	GRCh38	chr3	6861466	6861466	+	Nonsense_Mutation	SNP	C	C	A	novel		LAN1_S13	NORMAL	C	C																c.78N>A	p.Cys26Ter	p.C26*	ENST00000357716	1/10	54	44	10				GRM7,stop_gained,p.Cys26Ter,ENST00000486284,NM_181874.2;GRM7,stop_gained,p.Cys26Ter,ENST00000357716,NM_000844.3;GRM7,stop_gained,p.Cys26Ter,ENST00000389336,;GRM7,intron_variant,,ENST00000448328,;GRM7,stop_gained,p.Cys26Ter,ENST00000467425,;GRM7,stop_gained,p.Cys26Ter,ENST00000440923,;GRM7,stop_gained,p.Cys26Ter,ENST00000389335,;GRM7,intron_variant,,ENST00000443259,;GRM7,upstream_gene_variant,,ENS…	A	ENSG00000196277	ENST00000357716	Transcript
SETD5	0	.	GRCh38	chr3	9473449	9473449	+	Missense_Mutation	SNP	A	A	G	rs13327456		LAN1_S13	NORMAL	A	A																c.3409N>G	p.Met1137Val	p.M1137V	ENST00000402198	20/23	61	34	27				SETD5,missense_variant,p.Met1137Val,ENST00000402198,NM_001080517.2;SETD5,missense_variant,p.Met1137Val,ENST00000406341,;SETD5,missense_variant,p.Met1156Val,ENST00000407969,;SETD5,missense_variant,p.Met1039Val,ENST00000302463,NM_001292043.1;SETD5,missense_variant,p.Met805Val,ENST00000399686,;SETD5,downstream_gene_variant,,ENST00000421188,;SETD5,non_coding_transcript_exon_variant,,ENST00000479538,;…	G	ENSG00000168137	ENST00000402198	Transcript
FANCD2	0	.	GRCh38	chr3	10064848	10064848	+	Missense_Mutation	SNP	C	C	T	rs3864017		LAN1_S13	NORMAL	C	C																c.2141N>T	p.Pro714Leu	p.P714L	ENST00000287647	23/43	88	63	25				FANCD2,missense_variant,p.Pro714Leu,ENST00000287647,NM_033084.4;FANCD2,missense_variant,p.Pro714Leu,ENST00000419585,NM_001319984.1;FANCD2,missense_variant,p.Pro714Leu,ENST00000383807,NM_001018115.2;FANCD2,non_coding_transcript_exon_variant,,ENST00000470757,;FANCD2,missense_variant,p.Pro214Leu,ENST00000421731,;FANCD2,non_coding_transcript_exon_variant,,ENST00000480909,;	T	ENSG00000144554	ENST00000287647	Transcript
ATP2B2	0	.	GRCh38	chr3	10359892	10359892	+	Missense_Mutation	SNP	C	C	T	rs61736451		LAN1_S13	NORMAL	C	C																c.1891N>A	p.Val631Met	p.V631M	ENST00000360273	13/23	665	365	300				ATP2B2,missense_variant,p.Val586Met,ENST00000397077,;ATP2B2,missense_variant,p.Val631Met,ENST00000360273,NM_001001331.2;ATP2B2,missense_variant,p.Val586Met,ENST00000383800,NM_001683.3;ATP2B2,missense_variant,p.Val631Met,ENST00000352432,;ATP2B2,missense_variant,p.Val487Met,ENST00000452124,;ATP2B2,missense_variant,p.Val586Met,ENST00000460129,;	T	ENSG00000157087	ENST00000360273	Transcript
CAND2	0	.	GRCh38	chr3	12817058	12817058	+	Missense_Mutation	SNP	A	A	G	rs180768267		LAN1_S13	NORMAL	A	A																c.2126N>G	p.His709Arg	p.H709R	ENST00000456430	10/15	323	179	144				CAND2,missense_variant,p.His709Arg,ENST00000456430,NM_001162499.1;CAND2,missense_variant,p.His616Arg,ENST00000295989,NM_012298.2;CAND2,downstream_gene_variant,,ENST00000446928,;	G	ENSG00000144712	ENST00000456430	Transcript
FBLN2	0	.	GRCh38	chr3	13609625	13609625	+	Missense_Mutation	SNP	G	G	A	rs781688304		LAN1_S13	NORMAL	G	G																c.1531N>A	p.Gly511Ser	p.G511S	ENST00000404922	4/18	275	159	116				FBLN2,missense_variant,p.Gly511Ser,ENST00000404922,NM_001004019.1;FBLN2,missense_variant,p.Gly511Ser,ENST00000492059,NM_001165035.1;FBLN2,missense_variant,p.Gly511Ser,ENST00000295760,NM_001998.2;FBLN2,upstream_gene_variant,,ENST00000477845,;	A	ENSG00000163520	ENST00000404922	Transcript
EFHB	0	.	GRCh38	chr3	19915304	19915304	+	Frame_Shift_Del	DEL	T	T	-	rs546854889		LAN1_S13	NORMAL	T	T																c.1287delN	p.Gly430GlufsTer44	p.G430Efs*44	ENST00000295824	5/13	14	5	9				EFHB,frameshift_variant,p.Gly430GlufsTer44,ENST00000295824,NM_144715.3;EFHB,frameshift_variant,p.Gly300GlufsTer44,ENST00000344838,NM_001330688.1;EFHB,frameshift_variant,p.Gly167GlufsTer44,ENST00000440022,;EFHB,splice_region_variant,,ENST00000498089,;EFHB,frameshift_variant,p.Gly430GlufsTer44,ENST00000389256,;	-	ENSG00000163576	ENST00000295824	Transcript
NEK10	0	.	GRCh38	chr3	27295656	27295656	+	Missense_Mutation	SNP	A	A	G	novel		LAN1_S13	NORMAL	A	A																c.1265N>C	p.Leu422Ser	p.L422S	ENST00000341435	16/25	4	2	2				NEK10,missense_variant,p.Leu422Ser,ENST00000429845,NM_152534.4;NEK10,missense_variant,p.Leu422Ser,ENST00000341435,NM_199347.3;NEK10,upstream_gene_variant,,ENST00000424275,;NEK10,upstream_gene_variant,,ENST00000435584,;NEK10,upstream_gene_variant,,ENST00000574215,;	G	ENSG00000163491	ENST00000341435	Transcript
CLASP2	0	.	GRCh38	chr3	33559345	33559345	+	Missense_Mutation	SNP	T	T	C	novel		LAN1_S13	NORMAL	T	T																c.2332N>G	p.Arg778Gly	p.R778G	ENST00000480013	23/33	11	9	2				CLASP2,missense_variant,p.Arg998Gly,ENST00000399362,;CLASP2,missense_variant,p.Arg1000Gly,ENST00000359576,;CLASP2,missense_variant,p.Arg999Gly,ENST00000468888,NM_015097.2;CLASP2,missense_variant,p.Arg778Gly,ENST00000480013,NM_001207044.1;CLASP2,missense_variant,p.Arg758Gly,ENST00000461133,;CLASP2,missense_variant,p.Arg789Gly,ENST00000635664,;CLASP2,missense_variant,p.Arg38Gly,ENST00000480385,;CLA…	C	ENSG00000163539	ENST00000480013	Transcript
GOLGA4	0	.	GRCh38	chr3	37329075	37329075	+	Missense_Mutation	SNP	A	A	T	rs11924014		LAN1_S13	NORMAL	A	A																c.6240N>T	p.Arg2080Ser	p.R2080S	ENST00000356847	17/23	20	10	10				GOLGA4,missense_variant,p.Arg2058Ser,ENST00000361924,NM_002078.4;GOLGA4,missense_variant,p.Arg2080Ser,ENST00000356847,NM_001172713.1;GOLGA4,missense_variant,p.Arg1929Ser,ENST00000437131,;GOLGA4,intron_variant,,ENST00000444882,;GOLGA4,downstream_gene_variant,,ENST00000429018,;GOLGA4,non_coding_transcript_exon_variant,,ENST00000498250,;	T	ENSG00000144674	ENST00000356847	Transcript
GORASP1	0	.	GRCh38	chr3	39103525	39103525	+	Missense_Mutation	SNP	G	G	A	rs140965034		LAN1_S13	NORMAL	G	G																c.92N>T	p.Ala31Val	p.A31V	ENST00000319283	2/9	191	135	56				GORASP1,missense_variant,p.Ala31Val,ENST00000319283,NM_031899.3;GORASP1,missense_variant,p.Ala29Val,ENST00000441081,;GORASP1,missense_variant,p.Ala71Val,ENST00000437458,;GORASP1,5_prime_UTR_variant,,ENST00000416741,;GORASP1,intron_variant,,ENST00000422110,NM_001278790.1;GORASP1,intron_variant,,ENST00000479927,NM_001278789.1;TTC21A,upstream_gene_variant,,ENST00000431162,NM_145755.2;TTC21A,upstream…	A	ENSG00000114745	ENST00000319283	Transcript
TTC21A	0	.	GRCh38	chr3	39137666	39137666	+	Missense_Mutation	SNP	G	G	A	rs115085086		LAN1_S13	NORMAL	G	G																c.3652N>A	p.Asp1218Asn	p.D1218N	ENST00000431162	26/29	259	75	184				TTC21A,missense_variant,p.Asp1218Asn,ENST00000431162,NM_145755.2;TTC21A,missense_variant,p.Asp1170Asn,ENST00000440121,NM_001105513.2;CSRNP1,downstream_gene_variant,,ENST00000273153,NM_033027.3,NM_001320559.1;CSRNP1,downstream_gene_variant,,ENST00000514182,NM_001320560.1;TTC21A,upstream_gene_variant,,ENST00000621888,;TTC21A,non_coding_transcript_exon_variant,,ENST00000493856,;TTC21A,non_coding_tra…	A	ENSG00000168026	ENST00000431162	Transcript
TRAK1	0	.	GRCh38	chr3	42223607	42223607	+	Missense_Mutation	SNP	A	A	G	rs114355738		LAN1_S13	NORMAL	A	A																c.2732N>G	p.Asn911Ser	p.N911S	ENST00000327628	16/16	50	22	28				TRAK1,missense_variant,p.Asn807Ser,ENST00000487159,;TRAK1,missense_variant,p.Asn911Ser,ENST00000327628,NM_001265608.1,NM_001042646.2;TRAK1,missense_variant,p.Asn853Ser,ENST00000396175,;RNU4-78P,downstream_gene_variant,,ENST00000410940,;	G	ENSG00000182606	ENST00000327628	Transcript
TOPAZ1	0	.	GRCh38	chr3	44287817	44287817	+	Missense_Mutation	SNP	C	C	A	novel		LAN1_S13	NORMAL	C	C																c.3659N>A	p.Ala1220Asp	p.A1220D	ENST00000309765	11/20	22	18	4				TOPAZ1,missense_variant,p.Ala1220Asp,ENST00000309765,NM_001145030.1;	A	ENSG00000173769	ENST00000309765	Transcript
TGM4	0	.	GRCh38	chr3	44887751	44887751	+	Missense_Mutation	SNP	C	C	T	novel		LAN1_S13	NORMAL	C	C																c.256N>T	p.His86Tyr	p.H86Y	ENST00000296125	3/14	70	57	13				TGM4,missense_variant,p.His86Tyr,ENST00000296125,NM_003241.3;TGM4,non_coding_transcript_exon_variant,,ENST00000490928,;TGM4,intron_variant,,ENST00000422219,;TGM4,upstream_gene_variant,,ENST00000495844,;	T	ENSG00000163810	ENST00000296125	Transcript
CCR3	0	.	GRCh38	chr3	46266156	46266156	+	Missense_Mutation	SNP	G	G	A	novel		LAN1_S13	NORMAL	G	G																c.1061N>A	p.Ser354Asn	p.S354N	ENST00000545097	3/3	36	26	10				CCR3,missense_variant,p.Ser333Asn,ENST00000357422,;CCR3,missense_variant,p.Ser354Asn,ENST00000545097,NM_178328.1,NM_001164680.1;CCR3,missense_variant,p.Ser333Asn,ENST00000395940,NM_178329.2,NM_001837.3;CCR3,missense_variant,p.Ser333Asn,ENST00000395942,;CCR3,downstream_gene_variant,,ENST00000452454,;CCR3,downstream_gene_variant,,ENST00000457243,;CCR3,downstream_gene_variant,,ENST00000475150,;CCR3,…	A	ENSG00000183625	ENST00000545097	Transcript
LTF	0	.	GRCh38	chr3	46454319	46454319	+	Missense_Mutation	SNP	T	T	C	novel		LAN1_S13	NORMAL	T	T																c.689N>G	p.Glu230Gly	p.E230G	ENST00000231751	6/17	127	88	39				LTF,missense_variant,p.Glu230Gly,ENST00000231751,NM_002343.5;LTF,missense_variant,p.Glu217Gly,ENST00000443496,NM_001321122.1;LTF,missense_variant,p.Glu186Gly,ENST00000426532,NM_001199149.1;LTF,missense_variant,p.Glu230Gly,ENST00000417439,NM_001321121.1;LTF,downstream_gene_variant,,ENST00000431944,;LTF,intron_variant,,ENST00000478874,;LTF,non_coding_transcript_exon_variant,,ENST00000462667,;	C	ENSG00000012223	ENST00000231751	Transcript
ALS2CL	0	.	GRCh38	chr3	46688207	46688207	+	Nonsense_Mutation	SNP	C	C	A	rs139496961		LAN1_S13	NORMAL	C	C																c.193N>T	p.Glu65Ter	p.E65*	ENST00000318962	3/26	1844	1290	553				ALS2CL,stop_gained,p.Glu65Ter,ENST00000318962,NM_147129.4;ALS2CL,stop_gained,p.Glu65Ter,ENST00000415953,NM_001190707.1;ALS2CL,stop_gained,p.Glu65Ter,ENST00000434140,;ALS2CL,non_coding_transcript_exon_variant,,ENST00000450172,;ALS2CL,non_coding_transcript_exon_variant,,ENST00000431015,;ALS2CL,upstream_gene_variant,,ENST00000423707,;	A	ENSG00000178038	ENST00000318962	Transcript
PLXNB1	0	.	GRCh38	chr3	48423563	48423563	+	Missense_Mutation	SNP	C	C	G	rs192227026		LAN1_S13	NORMAL	C	C																c.1049N>C	p.Gly350Ala	p.G350A	ENST00000358536	3/38	976	684	292				PLXNB1,missense_variant,p.Gly350Ala,ENST00000358536,NM_002673.5;PLXNB1,missense_variant,p.Gly350Ala,ENST00000296440,NM_001130082.2;PLXNB1,missense_variant,p.Gly350Ala,ENST00000456774,;PLXNB1,non_coding_transcript_exon_variant,,ENST00000473683,;PLXNB1,intron_variant,,ENST00000466353,;PLXNB1,upstream_gene_variant,,ENST00000484485,;PLXNB1,missense_variant,p.Gly350Ala,ENST00000449094,;PLXNB1,upstream…	G	ENSG00000164050	ENST00000358536	Transcript
COL7A1	0	.	GRCh38	chr3	48576898	48576898	+	Missense_Mutation	SNP	C	C	T	rs17080261		LAN1_S13	NORMAL	C	C																c.5590N>A	p.Ala1864Thr	p.A1864T	ENST00000328333	66/118	1456	561	895				COL7A1,missense_variant,p.Ala1864Thr,ENST00000328333,NM_000094.3;COL7A1,downstream_gene_variant,,ENST00000390201,;COL7A1,non_coding_transcript_exon_variant,,ENST00000487017,;	T	ENSG00000114270	ENST00000328333	Transcript
UQCRC1	0	.	GRCh38	chr3	48609566	48609566	+	Missense_Mutation	SNP	G	G	T	novel		LAN1_S13	NORMAL	G	G																c.55N>A	p.Arg19Ser	p.R19S	ENST00000203407	1/13	592	206	386				UQCRC1,missense_variant,p.Arg19Ser,ENST00000203407,NM_003365.2;UQCRC1,downstream_gene_variant,,ENST00000493806,;UQCRC1,missense_variant,p.Arg19Ser,ENST00000415995,;UQCRC1,missense_variant,p.Arg19Ser,ENST00000412343,;UQCRC1,non_coding_transcript_exon_variant,,ENST00000467690,;UQCRC1,non_coding_transcript_exon_variant,,ENST00000463708,;UQCRC1,upstream_gene_variant,,ENST00000472438,;	T	ENSG00000010256	ENST00000203407	Transcript
USP19	0	.	GRCh38	chr3	49115274	49115274	+	Missense_Mutation	SNP	G	G	A	rs150605229		LAN1_S13	NORMAL	G	G																c.1970N>T	p.Ala657Val	p.A657V	ENST00000434032	13/27	935	654	281				USP19,missense_variant,p.Ala647Val,ENST00000453664,NM_001199162.1;USP19,missense_variant,p.Ala659Val,ENST00000417901,NM_001199161.1;USP19,missense_variant,p.Ala657Val,ENST00000434032,NM_001199160.1;USP19,missense_variant,p.Ala596Val,ENST00000398892,;USP19,missense_variant,p.Ala556Val,ENST00000398888,NM_006677.2;USP19,missense_variant,p.Ala596Val,ENST00000398898,;USP19,missense_variant,p.Ala455Val…	A	ENSG00000172046	ENST00000434032	Transcript
C3orf62	0	.	GRCh38	chr3	49274101	49274101	+	Missense_Mutation	SNP	C	C	A	rs370943035		LAN1_S13	NORMAL	C	C																c.486N>T	p.Met162Ile	p.M162I	ENST00000343010	2/3	117	83	34				C3orf62,missense_variant,p.Met162Ile,ENST00000343010,NM_198562.2;C3orf62,missense_variant,p.Met160Ile,ENST00000436325,;USP4,downstream_gene_variant,,ENST00000351842,NM_199443.2;USP4,downstream_gene_variant,,ENST00000265560,NM_003363.3;USP4,downstream_gene_variant,,ENST00000431357,;MIR4271,upstream_gene_variant,,ENST00000582451,;Y_RNA,downstream_gene_variant,,ENST00000362676,;C3orf62,3_prime_UTR_v…	A	ENSG00000188315	ENST00000343010	Transcript
BSN	0	.	GRCh38	chr3	49652106	49652106	+	Missense_Mutation	SNP	G	G	A	novel		LAN1_S13	NORMAL	G	G																c.2550N>A	p.Met850Ile	p.M850I	ENST00000296452	5/12	1761	1206	555				BSN,missense_variant,p.Met850Ile,ENST00000296452,NM_003458.3;BSN,downstream_gene_variant,,ENST00000467456,;	A	ENSG00000164061	ENST00000296452	Transcript
BSN	0	.	GRCh38	chr3	49664477	49664477	+	Missense_Mutation	SNP	C	C	T	rs149315260		LAN1_S13	NORMAL	C	C																c.11663N>T	p.Pro3888Leu	p.P3888L	ENST00000296452	9/12	797	527	270				BSN,missense_variant,p.Pro3888Leu,ENST00000296452,NM_003458.3;	T	ENSG00000164061	ENST00000296452	Transcript
HYAL3	0	.	GRCh38	chr3	50295070	50295070	+	Missense_Mutation	SNP	C	C	T	rs139756596		LAN1_S13	NORMAL	C	C																c.533N>A	p.Arg178His	p.R178H	ENST00000336307	2/4	1863	1255	608				HYAL3,missense_variant,p.Arg178His,ENST00000336307,NM_003549.3;HYAL3,missense_variant,p.Arg178His,ENST00000621157,NM_001200029.1;HYAL3,missense_variant,p.Arg178His,ENST00000359051,;HYAL3,missense_variant,p.Arg178His,ENST00000450982,NM_001200030.1;HYAL3,intron_variant,,ENST00000415204,NM_001200031.1;HYAL3,intron_variant,,ENST00000513170,NM_001200032.1;HYAL1,downstream_gene_variant,,ENST00000266031…	T	ENSG00000186792	ENST00000336307	Transcript
IQCF3	0	.	GRCh38	chr3	51830542	51830542	+	Missense_Mutation	SNP	C	C	T	rs201908745		LAN1_S13	NORMAL	C	C																c.206N>T	p.Thr69Met	p.T69M	ENST00000456080	8/8	84	28	56				IQCF3,missense_variant,p.Thr69Met,ENST00000456080,;IQCF3,missense_variant,p.Thr69Met,ENST00000437810,NM_001085479.2;IQCF3,missense_variant,p.Thr69Met,ENST00000446775,NM_001207023.1;IQCF3,missense_variant,p.Thr69Met,ENST00000440739,;IQCF3,synonymous_variant,p.Asp32=,ENST00000444293,;IQCF3,non_coding_transcript_exon_variant,,ENST00000462079,;IQCF3,downstream_gene_variant,,ENST00000472485,;IQCF3,dow…	T	ENSG00000229972	ENST00000456080	Transcript
ABHD14B	0	.	GRCh38	chr3	51969544	51969544	+	Missense_Mutation	SNP	A	A	G	rs148406733		LAN1_S13	NORMAL	A	A																c.515N>C	p.Leu172Pro	p.L172P	ENST00000483233	5/5	594	192	402				ABHD14B,missense_variant,p.Leu170Pro,ENST00000315877,;ABHD14B,missense_variant,p.Leu172Pro,ENST00000483233,;ABHD14B,missense_variant,p.Leu172Pro,ENST00000395008,NM_032750.2;ABHD14B,missense_variant,p.Leu172Pro,ENST00000361143,NM_001146314.1;ABHD14B,missense_variant,p.Leu172Pro,ENST00000525795,;ABHD14B,3_prime_UTR_variant,,ENST00000461108,;PCBP4,intron_variant,,ENST00000489595,;PCBP4,upstream_gene…	G	ENSG00000114779	ENST00000483233	Transcript
DNAH1	0	.	GRCh38	chr3	52383924	52383924	+	Missense_Mutation	SNP	A	A	G	rs61734631		LAN1_S13	NORMAL	A	A																c.8215N>G	p.Ile2739Val	p.I2739V	ENST00000420323	52/78	1722	613	1109				DNAH1,missense_variant,p.Ile2739Val,ENST00000420323,NM_015512.4;DNAH1,upstream_gene_variant,,ENST00000480649,;DNAH1,non_coding_transcript_exon_variant,,ENST00000486752,;DNAH1,upstream_gene_variant,,ENST00000488988,;DNAH1,upstream_gene_variant,,ENST00000490713,;	G	ENSG00000114841	ENST00000420323	Transcript
CCDC66	0	.	GRCh38	chr3	56571187	56571187	+	Missense_Mutation	SNP	A	A	G	novel		LAN1_S13	NORMAL	A	A																c.821N>G	p.Gln274Arg	p.Q274R	ENST00000394672	7/18	6	4	2				CCDC66,missense_variant,p.Gln274Arg,ENST00000394672,NM_001141947.1;CCDC66,missense_variant,p.Gln240Arg,ENST00000326595,NM_001012506.4;CCDC66,missense_variant,p.Gln274Arg,ENST00000422222,;CCDC66,intron_variant,,ENST00000484623,;CCDC66,downstream_gene_variant,,ENST00000442522,;CCDC66,downstream_gene_variant,,ENST00000472582,;CCDC66,downstream_gene_variant,,ENST00000460838,;CCDC66,missense_variant,p…	G	ENSG00000180376	ENST00000394672	Transcript
DNAH12	0	.	GRCh38	chr3	57392028	57392028	+	Missense_Mutation	SNP	A	A	T	novel		LAN1_S13	NORMAL	A	A																c.7149N>A	p.Asp2383Glu	p.D2383E	ENST00000495027	45/74	53	41	12				DNAH12,missense_variant,p.Asp2383Glu,ENST00000495027,NM_001291661.1;DNAH12,intron_variant,,ENST00000351747,;	T	ENSG00000174844	ENST00000495027	Transcript
PSMD6	0	.	GRCh38	chr3	64018610	64018610	+	Missense_Mutation	SNP	A	A	G	novel		LAN1_S13	NORMAL	A	A																c.974N>C	p.Phe325Ser	p.F325S	ENST00000492933	6/9	14	12	2				PSMD6,missense_variant,p.Phe325Ser,ENST00000492933,NM_001271779.1;PSMD6,missense_variant,p.Phe272Ser,ENST00000295901,NM_014814.2;PSMD6,missense_variant,p.Phe234Ser,ENST00000394431,NM_001271780.1;PSMD6,missense_variant,p.Phe233Ser,ENST00000482510,NM_001271781.1;PSMD6,missense_variant,p.Phe120Ser,ENST00000480205,;PSMD6,downstream_gene_variant,,ENST00000497323,;PSMD6,downstream_gene_variant,,ENST000…	G	ENSG00000163636	ENST00000492933	Transcript
TMF1	0	.	GRCh38	chr3	69039673	69039673	+	Missense_Mutation	SNP	G	G	C	novel		LAN1_S13	NORMAL	G	G																c.1705N>G	p.Gln569Glu	p.Q569E	ENST00000398559	6/17	9	7	2				TMF1,missense_variant,p.Gln569Glu,ENST00000398559,NM_007114.2;CTD-2013N24.2,intron_variant,,ENST00000482368,;CTD-2013N24.2,intron_variant,,ENST00000595925,;CTD-2013N24.2,intron_variant,,ENST00000597950,;CTD-2013N24.2,intron_variant,,ENST00000598783,;CTD-2013N24.2,intron_variant,,ENST00000596732,;CTD-2013N24.2,intron_variant,,ENST00000601735,;CTD-2013N24.2,intron_variant,,ENST00000596274,;CTD-2013…	C	ENSG00000144747	ENST00000398559	Transcript
FRG2C	0	.	GRCh38	chr3	75665147	75665147	+	Missense_Mutation	SNP	A	A	G	rs74714110		LAN1_S13	NORMAL	A	A																c.278N>G	p.Gln93Arg	p.Q93R	ENST00000308062	3/4	137	101	36				FRG2C,missense_variant,p.Gln93Arg,ENST00000308062,NM_001124759.1;FRG2C,missense_variant,p.Gln92Arg,ENST00000464571,;DUX4L26,upstream_gene_variant,,ENST00000489078,;	G	ENSG00000172969	ENST00000308062	Transcript
FRG2C	0	.	GRCh38	chr3	75665186	75665186	+	Missense_Mutation	SNP	T	T	G	rs73840323		LAN1_S13	NORMAL	T	T																c.317N>G	p.Ile106Ser	p.I106S	ENST00000308062	3/4	193	140	53				FRG2C,missense_variant,p.Ile106Ser,ENST00000308062,NM_001124759.1;FRG2C,missense_variant,p.Ile105Ser,ENST00000464571,;DUX4L26,upstream_gene_variant,,ENST00000489078,;	G	ENSG00000172969	ENST00000308062	Transcript
FRG2C	0	.	GRCh38	chr3	75665551	75665551	+	Missense_Mutation	SNP	A	A	G	rs62247157		LAN1_S13	NORMAL	A	A																c.359N>G	p.Asn120Ser	p.N120S	ENST00000308062	4/4	174	121	53				FRG2C,missense_variant,p.Asn120Ser,ENST00000308062,NM_001124759.1;FRG2C,missense_variant,p.Asn119Ser,ENST00000464571,;DUX4L26,upstream_gene_variant,,ENST00000489078,;	G	ENSG00000172969	ENST00000308062	Transcript
FRG2C	0	.	GRCh38	chr3	75665658	75665658	+	Missense_Mutation	SNP	C	C	T	rs77371781		LAN1_S13	NORMAL	C	C																c.466N>T	p.Arg156Cys	p.R156C	ENST00000308062	4/4	261	193	68				FRG2C,missense_variant,p.Arg156Cys,ENST00000308062,NM_001124759.1;FRG2C,missense_variant,p.Arg155Cys,ENST00000464571,;DUX4L26,upstream_gene_variant,,ENST00000489078,;	T	ENSG00000172969	ENST00000308062	Transcript
FRG2C	0	.	GRCh38	chr3	75665668	75665668	+	Missense_Mutation	SNP	G	G	A	rs74497996		LAN1_S13	NORMAL	G	G																c.476N>A	p.Arg159Gln	p.R159Q	ENST00000308062	4/4	272	197	75				FRG2C,missense_variant,p.Arg159Gln,ENST00000308062,NM_001124759.1;FRG2C,missense_variant,p.Arg158Gln,ENST00000464571,;DUX4L26,upstream_gene_variant,,ENST00000489078,;	A	ENSG00000172969	ENST00000308062	Transcript
FRG2C	0	.	GRCh38	chr3	75665674	75665674	+	Frame_Shift_Del	DEL	G	G	-	rs373728386		LAN1_S13	NORMAL	G	G																c.482delN	p.Arg161SerfsTer5	p.R161Sfs*5	ENST00000308062	4/4	268	220	48				FRG2C,frameshift_variant,p.Arg161SerfsTer5,ENST00000308062,NM_001124759.1;FRG2C,frameshift_variant,p.Arg160SerfsTer5,ENST00000464571,;DUX4L26,upstream_gene_variant,,ENST00000489078,;	-	ENSG00000172969	ENST00000308062	Transcript
FRG2C	0	.	GRCh38	chr3	75665680	75665680	+	Missense_Mutation	SNP	G	G	A	rs138192454		LAN1_S13	NORMAL	G	G																c.488N>A	p.Arg163Gln	p.R163Q	ENST00000308062	4/4	295	216	79				FRG2C,missense_variant,p.Arg163Gln,ENST00000308062,NM_001124759.1;FRG2C,missense_variant,p.Arg162Gln,ENST00000464571,;DUX4L26,upstream_gene_variant,,ENST00000489078,;	A	ENSG00000172969	ENST00000308062	Transcript
FRG2C	0	.	GRCh38	chr3	75665689	75665689	+	Missense_Mutation	SNP	A	A	G	rs200756071		LAN1_S13	NORMAL	A	A																c.497N>G	p.Glu166Gly	p.E166G	ENST00000308062	4/4	308	224	84				FRG2C,missense_variant,p.Glu166Gly,ENST00000308062,NM_001124759.1;FRG2C,missense_variant,p.Glu165Gly,ENST00000464571,;DUX4L26,upstream_gene_variant,,ENST00000489078,;	G	ENSG00000172969	ENST00000308062	Transcript
FRG2C	0	.	GRCh38	chr3	75665948	75665948	+	Missense_Mutation	SNP	T	T	A	rs2118760		LAN1_S13	NORMAL	T	T																c.756N>A	p.Asp252Glu	p.D252E	ENST00000308062	4/4	158	100	58				FRG2C,missense_variant,p.Asp252Glu,ENST00000308062,NM_001124759.1;FRG2C,missense_variant,p.Asp251Glu,ENST00000464571,;DUX4L26,upstream_gene_variant,,ENST00000489078,;	A	ENSG00000172969	ENST00000308062	Transcript
ZNF717	0	.	GRCh38	chr3	75736885	75736885	+	Missense_Mutation	SNP	A	A	C	rs113748085		LAN1_S13	NORMAL	A	A																c.2588N>G	p.Phe863Cys	p.F863C	ENST00000478296	4/4	123	97	26				ZNF717,missense_variant,p.Phe863Cys,ENST00000478296,NM_001290209.1;ZNF717,intron_variant,,ENST00000477374,NM_001324026.1,NM_001290210.1;ZNF717,downstream_gene_variant,,ENST00000468296,;ZNF717,downstream_gene_variant,,ENST00000471541,;MIR4273,upstream_gene_variant,,ENST00000582824,;ZNF717,intron_variant,,ENST00000491507,;	C	ENSG00000227124	ENST00000478296	Transcript
ZNF717	0	.	GRCh38	chr3	75737230	75737230	+	Missense_Mutation	SNP	T	T	C	rs3009024		LAN1_S13	NORMAL	T	T																c.2243N>G	p.Lys748Arg	p.K748R	ENST00000478296	4/4	44	24	20				ZNF717,missense_variant,p.Lys748Arg,ENST00000478296,NM_001290209.1;ZNF717,intron_variant,,ENST00000477374,NM_001324026.1,NM_001290210.1;ZNF717,downstream_gene_variant,,ENST00000468296,;ZNF717,downstream_gene_variant,,ENST00000471541,;MIR4273,upstream_gene_variant,,ENST00000582824,;ZNF717,intron_variant,,ENST00000491507,;	C	ENSG00000227124	ENST00000478296	Transcript
ZNF717	0	.	GRCh38	chr3	75737477	75737477	+	Missense_Mutation	SNP	G	G	C	rs3009023		LAN1_S13	NORMAL	G	G																c.1996N>G	p.Gln666Glu	p.Q666E	ENST00000478296	4/4	63	49	14				ZNF717,missense_variant,p.Gln666Glu,ENST00000478296,NM_001290209.1;ZNF717,intron_variant,,ENST00000477374,NM_001324026.1,NM_001290210.1;ZNF717,downstream_gene_variant,,ENST00000468296,;ZNF717,downstream_gene_variant,,ENST00000471541,;MIR4273,upstream_gene_variant,,ENST00000582824,;ZNF717,intron_variant,,ENST00000491507,;	C	ENSG00000227124	ENST00000478296	Transcript
ZNF717	0	.	GRCh38	chr3	75737519	75737519	+	Missense_Mutation	SNP	G	G	A	rs112822201		LAN1_S13	NORMAL	G	G																c.1954N>T	p.Pro652Ser	p.P652S	ENST00000478296	4/4	44	27	17				ZNF717,missense_variant,p.Pro652Ser,ENST00000478296,NM_001290209.1;ZNF717,intron_variant,,ENST00000477374,NM_001324026.1,NM_001290210.1;ZNF717,downstream_gene_variant,,ENST00000468296,;ZNF717,downstream_gene_variant,,ENST00000471541,;MIR4273,upstream_gene_variant,,ENST00000582824,;ZNF717,intron_variant,,ENST00000491507,;	A	ENSG00000227124	ENST00000478296	Transcript
ZNF717	0	.	GRCh38	chr3	75737530	75737530	+	Missense_Mutation	SNP	G	G	A	rs111677009		LAN1_S13	NORMAL	G	G																c.1943N>T	p.Pro648Leu	p.P648L	ENST00000478296	4/4	56	40	16				ZNF717,missense_variant,p.Pro648Leu,ENST00000478296,NM_001290209.1;ZNF717,intron_variant,,ENST00000477374,NM_001324026.1,NM_001290210.1;ZNF717,downstream_gene_variant,,ENST00000468296,;ZNF717,downstream_gene_variant,,ENST00000471541,;MIR4273,upstream_gene_variant,,ENST00000582824,;ZNF717,intron_variant,,ENST00000491507,;	A	ENSG00000227124	ENST00000478296	Transcript
ZNF717	0	.	GRCh38	chr3	75737586	75737586	+	Missense_Mutation	SNP	A	A	T	rs78297221		LAN1_S13	NORMAL	A	A																c.1887N>A	p.Asn629Lys	p.N629K	ENST00000478296	4/4	129	98	31				ZNF717,missense_variant,p.Asn629Lys,ENST00000478296,NM_001290209.1;ZNF717,intron_variant,,ENST00000477374,NM_001324026.1,NM_001290210.1;ZNF717,downstream_gene_variant,,ENST00000468296,;ZNF717,downstream_gene_variant,,ENST00000471541,;MIR4273,upstream_gene_variant,,ENST00000582824,;ZNF717,intron_variant,,ENST00000491507,;	T	ENSG00000227124	ENST00000478296	Transcript
ZNF717	0	.	GRCh38	chr3	75737737	75737737	+	Missense_Mutation	SNP	C	C	T	rs1615736		LAN1_S13	NORMAL	C	C																c.1736N>A	p.Arg579His	p.R579H	ENST00000478296	4/4	84	65	19				ZNF717,missense_variant,p.Arg579His,ENST00000478296,NM_001290209.1;ZNF717,intron_variant,,ENST00000477374,NM_001324026.1,NM_001290210.1;ZNF717,downstream_gene_variant,,ENST00000468296,;ZNF717,downstream_gene_variant,,ENST00000471541,;MIR4273,upstream_gene_variant,,ENST00000582824,;ZNF717,intron_variant,,ENST00000491507,;	T	ENSG00000227124	ENST00000478296	Transcript
ZNF717	0	.	GRCh38	chr3	75737791	75737791	+	Missense_Mutation	SNP	C	C	A	rs2918517		LAN1_S13	NORMAL	C	C																c.1682N>T	p.Arg561Ile	p.R561I	ENST00000478296	4/4	120	83	37				ZNF717,missense_variant,p.Arg561Ile,ENST00000478296,NM_001290209.1;ZNF717,intron_variant,,ENST00000477374,NM_001324026.1,NM_001290210.1;ZNF717,downstream_gene_variant,,ENST00000468296,;ZNF717,downstream_gene_variant,,ENST00000471541,;MIR4273,upstream_gene_variant,,ENST00000582824,;ZNF717,intron_variant,,ENST00000491507,;	A	ENSG00000227124	ENST00000478296	Transcript
ZNF717	0	.	GRCh38	chr3	75737898	75737898	+	Missense_Mutation	SNP	C	C	A	rs62250106		LAN1_S13	NORMAL	C	C																c.1575N>T	p.Lys525Asn	p.K525N	ENST00000478296	4/4	81	64	17				ZNF717,missense_variant,p.Lys525Asn,ENST00000478296,NM_001290209.1;ZNF717,intron_variant,,ENST00000477374,NM_001324026.1,NM_001290210.1;ZNF717,downstream_gene_variant,,ENST00000468296,;ZNF717,downstream_gene_variant,,ENST00000471541,;MIR4273,upstream_gene_variant,,ENST00000582824,;ZNF717,intron_variant,,ENST00000491507,;	A	ENSG00000227124	ENST00000478296	Transcript
ZNF717	0	.	GRCh38	chr3	75737906	75737906	+	Missense_Mutation	SNP	G	G	A	rs62250107		LAN1_S13	NORMAL	G	G																c.1567N>T	p.His523Tyr	p.H523Y	ENST00000478296	4/4	72	54	18				ZNF717,missense_variant,p.His523Tyr,ENST00000478296,NM_001290209.1;ZNF717,intron_variant,,ENST00000477374,NM_001324026.1,NM_001290210.1;ZNF717,downstream_gene_variant,,ENST00000468296,;ZNF717,downstream_gene_variant,,ENST00000471541,;MIR4273,upstream_gene_variant,,ENST00000582824,;ZNF717,intron_variant,,ENST00000491507,;	A	ENSG00000227124	ENST00000478296	Transcript
ZNF717	0	.	GRCh38	chr3	75738389	75738389	+	Missense_Mutation	SNP	T	T	C	rs7652073		LAN1_S13	NORMAL	T	T																c.1084N>G	p.Ile362Val	p.I362V	ENST00000478296	4/4	79	45	34				ZNF717,missense_variant,p.Ile362Val,ENST00000478296,NM_001290209.1;ZNF717,intron_variant,,ENST00000477374,NM_001324026.1,NM_001290210.1;ZNF717,downstream_gene_variant,,ENST00000468296,;ZNF717,downstream_gene_variant,,ENST00000471541,;MIR4273,downstream_gene_variant,,ENST00000582824,;ZNF717,intron_variant,,ENST00000491507,;	C	ENSG00000227124	ENST00000478296	Transcript
ZNF717	0	.	GRCh38	chr3	75738551	75738551	+	Missense_Mutation	SNP	C	C	G	rs62250110		LAN1_S13	NORMAL	C	C																c.922N>C	p.Glu308Gln	p.E308Q	ENST00000478296	4/4	61	43	18				ZNF717,missense_variant,p.Glu308Gln,ENST00000478296,NM_001290209.1;ZNF717,intron_variant,,ENST00000477374,NM_001324026.1,NM_001290210.1;ZNF717,downstream_gene_variant,,ENST00000468296,;ZNF717,downstream_gene_variant,,ENST00000471541,;MIR4273,downstream_gene_variant,,ENST00000582824,;ZNF717,intron_variant,,ENST00000491507,;	G	ENSG00000227124	ENST00000478296	Transcript
ZNF717	0	.	GRCh38	chr3	75738575	75738575	+	Missense_Mutation	SNP	G	G	A	rs1962893		LAN1_S13	NORMAL	G	G																c.898N>T	p.Arg300Cys	p.R300C	ENST00000478296	4/4	50	13	37				ZNF717,missense_variant,p.Arg300Cys,ENST00000478296,NM_001290209.1;ZNF717,intron_variant,,ENST00000477374,NM_001324026.1,NM_001290210.1;ZNF717,downstream_gene_variant,,ENST00000468296,;ZNF717,downstream_gene_variant,,ENST00000471541,;MIR4273,downstream_gene_variant,,ENST00000582824,;ZNF717,intron_variant,,ENST00000491507,;	A	ENSG00000227124	ENST00000478296	Transcript
ZNF717	0	.	GRCh38	chr3	75738577	75738577	+	Missense_Mutation	SNP	C	C	T	rs75074846		LAN1_S13	NORMAL	C	C																c.896N>A	p.Arg299His	p.R299H	ENST00000478296	4/4	54	41	13				ZNF717,missense_variant,p.Arg299His,ENST00000478296,NM_001290209.1;ZNF717,intron_variant,,ENST00000477374,NM_001324026.1,NM_001290210.1;ZNF717,downstream_gene_variant,,ENST00000468296,;ZNF717,downstream_gene_variant,,ENST00000471541,;MIR4273,downstream_gene_variant,,ENST00000582824,;ZNF717,intron_variant,,ENST00000491507,;	T	ENSG00000227124	ENST00000478296	Transcript
ZNF717	0	.	GRCh38	chr3	75738859	75738859	+	Missense_Mutation	SNP	A	C	C	rs3009006		LAN1_S13	NORMAL	A	A																c.614N>G	p.Val205Gly	p.V205G	ENST00000478296	4/4	94	0	94				ZNF717,missense_variant,p.Val205Gly,ENST00000478296,NM_001290209.1;ZNF717,intron_variant,,ENST00000477374,NM_001324026.1,NM_001290210.1;ZNF717,downstream_gene_variant,,ENST00000468296,;ZNF717,downstream_gene_variant,,ENST00000471541,;MIR4273,downstream_gene_variant,,ENST00000582824,;ZNF717,intron_variant,,ENST00000491507,;	C	ENSG00000227124	ENST00000478296	Transcript
ZNF717	0	.	GRCh38	chr3	75739007	75739007	+	Missense_Mutation	SNP	G	G	C	rs3009004		LAN1_S13	NORMAL	G	G																c.466N>G	p.Leu156Val	p.L156V	ENST00000478296	4/4	72	49	23				ZNF717,missense_variant,p.Leu156Val,ENST00000478296,NM_001290209.1;ZNF717,intron_variant,,ENST00000477374,NM_001324026.1,NM_001290210.1;ZNF717,downstream_gene_variant,,ENST00000468296,;ZNF717,downstream_gene_variant,,ENST00000471541,;MIR4273,downstream_gene_variant,,ENST00000582824,;ZNF717,intron_variant,,ENST00000491507,;	C	ENSG00000227124	ENST00000478296	Transcript
ZNF717	0	.	GRCh38	chr3	75739283	75739283	+	Missense_Mutation	SNP	G	G	T	rs4011155		LAN1_S13	NORMAL	G	G																c.190N>A	p.Gln64Lys	p.Q64K	ENST00000478296	4/4	23	18	5				ZNF717,missense_variant,p.Gln64Lys,ENST00000478296,NM_001290209.1;ZNF717,intron_variant,,ENST00000477374,NM_001324026.1,NM_001290210.1;ZNF717,downstream_gene_variant,,ENST00000468296,;ZNF717,downstream_gene_variant,,ENST00000471541,;MIR4273,downstream_gene_variant,,ENST00000582824,;ZNF717,intron_variant,,ENST00000491507,;	T	ENSG00000227124	ENST00000478296	Transcript
ZNF717	0	.	GRCh38	chr3	75741293	75741293	+	Missense_Mutation	SNP	G	G	A	rs1971517		LAN1_S13	NORMAL	G	G																c.110N>T	p.Pro37Leu	p.P37L	ENST00000478296	3/4	51	14	37				ZNF717,missense_variant,p.Pro37Leu,ENST00000478296,NM_001290209.1;ZNF717,missense_variant,p.Pro87Leu,ENST00000477374,NM_001324026.1,NM_001290210.1;ZNF717,missense_variant,p.Pro87Leu,ENST00000468296,;ZNF717,missense_variant,p.Pro37Leu,ENST00000471541,;MIR4273,downstream_gene_variant,,ENST00000582824,;ZNF717,non_coding_transcript_exon_variant,,ENST00000491507,;	A	ENSG00000227124	ENST00000478296	Transcript
ZNF717	0	.	GRCh38	chr3	75741297	75741297	+	Missense_Mutation	SNP	T	T	C	rs141704469		LAN1_S13	NORMAL	T	T																c.106N>G	p.Thr36Ala	p.T36A	ENST00000478296	3/4	48	40	8				ZNF717,missense_variant,p.Thr36Ala,ENST00000478296,NM_001290209.1;ZNF717,missense_variant,p.Thr86Ala,ENST00000477374,NM_001324026.1,NM_001290210.1;ZNF717,missense_variant,p.Thr86Ala,ENST00000468296,;ZNF717,missense_variant,p.Thr36Ala,ENST00000471541,;MIR4273,downstream_gene_variant,,ENST00000582824,;ZNF717,non_coding_transcript_exon_variant,,ENST00000491507,;	C	ENSG00000227124	ENST00000478296	Transcript
ZNF717	0	.	GRCh38	chr3	75741362	75741362	+	Missense_Mutation	SNP	T	C	C	rs2918519		LAN1_S13	NORMAL	T	T																c.41N>G	p.Tyr14Cys	p.Y14C	ENST00000478296	3/4	26	0	26				ZNF717,missense_variant,p.Tyr14Cys,ENST00000478296,NM_001290209.1;ZNF717,missense_variant,p.Tyr64Cys,ENST00000477374,NM_001324026.1,NM_001290210.1;ZNF717,missense_variant,p.Tyr64Cys,ENST00000468296,;ZNF717,missense_variant,p.Tyr14Cys,ENST00000471541,;MIR4273,downstream_gene_variant,,ENST00000582824,;ZNF717,non_coding_transcript_exon_variant,,ENST00000491507,;	C	ENSG00000227124	ENST00000478296	Transcript
VGLL3	0	.	GRCh38	chr3	86947065	86947065	+	Missense_Mutation	SNP	G	G	T	novel		LAN1_S13	NORMAL	G	G																c.940N>A	p.Leu314Ile	p.L314I	ENST00000398399	4/4	51	43	8				VGLL3,missense_variant,p.Leu314Ile,ENST00000398399,NM_016206.3,NM_001320494.1;VGLL3,missense_variant,p.Leu16Ile,ENST00000637106,;	T	ENSG00000206538	ENST00000398399	Transcript
OR5AC2	0	.	GRCh38	chr3	98087779	98087779	+	Missense_Mutation	SNP	A	A	T	rs778440838		LAN1_S13	NORMAL	A	A																c.607N>T	p.Ile203Phe	p.I203F	ENST00000358642	1/1	19	8	11				OR5AC2,missense_variant,p.Ile203Phe,ENST00000358642,NM_054106.1;	T	ENSG00000196578	ENST00000358642	Transcript
IMPG2	0	.	GRCh38	chr3	101243937	101243937	+	Missense_Mutation	SNP	C	C	A	novel		LAN1_S13	NORMAL	C	C																c.2394N>T	p.Leu798Phe	p.L798F	ENST00000193391	13/19	42	31	11				IMPG2,missense_variant,p.Leu798Phe,ENST00000193391,NM_016247.3;	A	ENSG00000081148	ENST00000193391	Transcript
CEP97	0	.	GRCh38	chr3	101755455	101755455	+	Nonsense_Mutation	SNP	C	C	T	novel		LAN1_S13	NORMAL	C	C																c.754N>T	p.Gln252Ter	p.Q252*	ENST00000341893	7/11	57	38	19				CEP97,stop_gained,p.Gln252Ter,ENST00000341893,NM_024548.3;CEP97,stop_gained,p.Gln252Ter,ENST00000494050,NM_001303401.1;CEP97,non_coding_transcript_exon_variant,,ENST00000462076,;CEP97,stop_gained,p.Gln127Ter,ENST00000467655,;CEP97,non_coding_transcript_exon_variant,,ENST00000489172,;	T	ENSG00000182504	ENST00000341893	Transcript
KIAA1524	0	.	GRCh38	chr3	108554427	108554427	+	Missense_Mutation	SNP	T	T	C	novel		LAN1_S13	NORMAL	T	T																c.2273N>G	p.Gln758Arg	p.Q758R	ENST00000295746	18/21	4	2	2				KIAA1524,missense_variant,p.Gln758Arg,ENST00000295746,NM_020890.2;KIAA1524,missense_variant,p.Gln599Arg,ENST00000491772,;KIAA1524,missense_variant,p.Gln759Arg,ENST00000619684,;KIAA1524,3_prime_UTR_variant,,ENST00000481530,;	C	ENSG00000163507	ENST00000295746	Transcript
DZIP3	0	.	GRCh38	chr3	108625879	108625879	+	Missense_Mutation	SNP	T	T	A	novel		LAN1_S13	NORMAL	T	T																c.491N>A	p.Met164Lys	p.M164K	ENST00000361582	7/33	12	10	2				DZIP3,missense_variant,p.Met164Lys,ENST00000361582,NM_014648.3;DZIP3,missense_variant,p.Met164Lys,ENST00000463306,;DZIP3,missense_variant,p.Met164Lys,ENST00000479138,;DZIP3,missense_variant,p.Met80Lys,ENST00000486815,;DZIP3,missense_variant,p.Met164Lys,ENST00000495008,;	A	ENSG00000198919	ENST00000361582	Transcript
DZIP3	0	.	GRCh38	chr3	108654146	108654146	+	Missense_Mutation	SNP	C	C	A	novel		LAN1_S13	NORMAL	C	C																c.2035N>A	p.Pro679Thr	p.P679T	ENST00000361582	19/33	7	5	2				DZIP3,missense_variant,p.Pro679Thr,ENST00000361582,NM_014648.3;DZIP3,missense_variant,p.Pro679Thr,ENST00000463306,;DZIP3,splice_region_variant,,ENST00000495008,;	A	ENSG00000198919	ENST00000361582	Transcript
SLC9C1	0	.	GRCh38	chr3	112264333	112264333	+	Missense_Mutation	SNP	A	A	G	novel		LAN1_S13	NORMAL	A	A																c.889N>C	p.Phe297Leu	p.F297L	ENST00000305815	9/29	9	7	2				SLC9C1,missense_variant,p.Phe297Leu,ENST00000305815,NM_183061.2;SLC9C1,intron_variant,,ENST00000487372,NM_001320531.1;SLC9C1,intron_variant,,ENST00000471295,;	G	ENSG00000172139	ENST00000305815	Transcript
SLC9C1	0	.	GRCh38	chr3	112274951	112274951	+	Missense_Mutation	SNP	T	T	C	rs548520404		LAN1_S13	NORMAL	T	T																c.559N>G	p.Thr187Ala	p.T187A	ENST00000305815	6/29	8	6	2				SLC9C1,missense_variant,p.Thr187Ala,ENST00000305815,NM_183061.2;SLC9C1,missense_variant,p.Thr187Ala,ENST00000487372,NM_001320531.1;SLC9C1,downstream_gene_variant,,ENST00000486574,;SLC9C1,downstream_gene_variant,,ENST00000467397,;SLC9C1,missense_variant,p.Thr187Ala,ENST00000471295,;	C	ENSG00000172139	ENST00000305815	Transcript
SLC35A5	0	.	GRCh38	chr3	112569243	112569243	+	Missense_Mutation	SNP	T	T	C	novel		LAN1_S13	NORMAL	T	T																c.203N>C	p.Leu68Pro	p.L68P	ENST00000492406	3/7	56	29	27				SLC35A5,missense_variant,p.Leu68Pro,ENST00000492406,NM_017945.3;SLC35A5,missense_variant,p.Leu68Pro,ENST00000261034,;SLC35A5,missense_variant,p.Leu68Pro,ENST00000484995,;SLC35A5,missense_variant,p.Leu68Pro,ENST00000468642,;SLC35A5,5_prime_UTR_variant,,ENST00000494706,;SLC35A5,non_coding_transcript_exon_variant,,ENST00000460713,;SLC35A5,upstream_gene_variant,,ENST00000460615,;	C	ENSG00000138459	ENST00000492406	Transcript
CCDC191	0	.	GRCh38	chr3	114031771	114031771	+	Missense_Mutation	SNP	T	T	C	novel		LAN1_S13	NORMAL	T	T																c.827N>G	p.Lys276Arg	p.K276R	ENST00000295878	7/17	7	5	2				CCDC191,missense_variant,p.Lys276Arg,ENST00000295878,NM_020817.1;CCDC191,missense_variant,p.Lys263Arg,ENST00000491000,;QTRT2,intron_variant,,ENST00000472599,;CCDC191,downstream_gene_variant,,ENST00000483766,;CCDC191,3_prime_UTR_variant,,ENST00000460813,;CCDC191,non_coding_transcript_exon_variant,,ENST00000481358,;CCDC191,downstream_gene_variant,,ENST00000463695,;	C	ENSG00000163617	ENST00000295878	Transcript
B4GALT4	0	.	GRCh38	chr3	119230042	119230042	+	Missense_Mutation	SNP	T	T	C	novel		LAN1_S13	NORMAL	T	T																c.58N>G	p.Thr20Ala	p.T20A	ENST00000483209	3/8	93	49	44				B4GALT4,missense_variant,p.Thr20Ala,ENST00000467604,;B4GALT4,missense_variant,p.Thr20Ala,ENST00000483209,;B4GALT4,missense_variant,p.Thr20Ala,ENST00000393765,NM_003778.3;B4GALT4,missense_variant,p.Thr20Ala,ENST00000359213,NM_212543.1;B4GALT4,missense_variant,p.Thr20Ala,ENST00000475803,;B4GALT4,missense_variant,p.Thr20Ala,ENST00000470111,;B4GALT4,missense_variant,p.Thr20Ala,ENST00000479150,;B4GALT…	C	ENSG00000121578	ENST00000483209	Transcript
POLQ	0	.	GRCh38	chr3	121489720	121489720	+	Missense_Mutation	SNP	T	T	C	novel		LAN1_S13	NORMAL	T	T																c.3211N>G	p.Thr1071Ala	p.T1071A	ENST00000264233	16/30	30	12	18				POLQ,missense_variant,p.Thr1206Ala,ENST00000621776,;POLQ,missense_variant,p.Thr1071Ala,ENST00000264233,NM_199420.3;RPL7AP11,upstream_gene_variant,,ENST00000486538,;	C	ENSG00000051341	ENST00000264233	Transcript
PARP14	0	.	GRCh38	chr3	122718389	122718389	+	Missense_Mutation	SNP	A	A	C	rs61732768		LAN1_S13	NORMAL	A	A																c.4238N>C	p.Gln1413Pro	p.Q1413P	ENST00000474629	14/17	43	24	19				PARP14,missense_variant,p.Gln1413Pro,ENST00000474629,NM_017554.2;PARP14,non_coding_transcript_exon_variant,,ENST00000475640,;PARP14,missense_variant,p.Gln1254Pro,ENST00000460683,;PARP14,non_coding_transcript_exon_variant,,ENST00000474669,;	C	ENSG00000173193	ENST00000474629	Transcript
SEMA5B	0	.	GRCh38	chr3	122910947	122910947	+	Missense_Mutation	SNP	G	G	A	rs753045874		LAN1_S13	NORMAL	G	G																c.3352N>T	p.Arg1118Cys	p.R1118C	ENST00000451055	22/23	267	135	132				SEMA5B,missense_variant,p.Arg1064Cys,ENST00000616742,NM_001256346.1;SEMA5B,missense_variant,p.Arg1064Cys,ENST00000357599,NM_001031702.3;SEMA5B,missense_variant,p.Arg1118Cys,ENST00000451055,NM_001256347.1;SEMA5B,missense_variant,p.Arg970Cys,ENST00000195173,NM_001256348.1;SEMA5B,missense_variant,p.Arg1064Cys,ENST00000393583,;SEMA5B,missense_variant,p.Arg110Cys,ENST00000451541,;SEMA5B,3_prime_UTR_va…	A	ENSG00000082684	ENST00000451055	Transcript
SLC12A8	0	.	GRCh38	chr3	125091544	125091544	+	Missense_Mutation	SNP	G	G	C	rs35341788		LAN1_S13	NORMAL	G	G																c.1816N>G	p.Leu606Val	p.L606V	ENST00000393469	11/13	33	15	18				SLC12A8,missense_variant,p.Leu606Val,ENST00000393469,NM_001195483.1;SLC12A8,missense_variant,p.Leu606Val,ENST00000469902,NM_024628.5;SLC12A8,missense_variant,p.Leu407Val,ENST00000430155,;SLC12A8,non_coding_transcript_exon_variant,,ENST00000479352,;SLC12A8,non_coding_transcript_exon_variant,,ENST00000483944,;SLC12A8,non_coding_transcript_exon_variant,,ENST00000461616,;SLC12A8,intron_variant,,ENST0…	C	ENSG00000221955	ENST00000393469	Transcript
CFAP100	0	.	GRCh38	chr3	126420145	126420145	+	Missense_Mutation	SNP	T	T	C	rs113527043		LAN1_S13	NORMAL	T	T																c.998N>C	p.Met333Thr	p.M333T	ENST00000352312	11/17	777	397	380				CFAP100,missense_variant,p.Met333Thr,ENST00000352312,NM_182628.2;CFAP100,missense_variant,p.Met334Thr,ENST00000505024,;CFAP100,non_coding_transcript_exon_variant,,ENST00000507830,;CFAP100,downstream_gene_variant,,ENST00000533201,;CFAP100,downstream_gene_variant,,ENST00000503905,;	C	ENSG00000163885	ENST00000352312	Transcript
C3orf56	0	.	GRCh38	chr3	127196861	127196862	+	RNA	INS	-	-	GGGCTTGCAGACAGCTG	novel		LAN1_S13	NORMAL	-	-																n.416_417insGGGCTTGCAGACAGCTG			ENST00000624688	2/2	192	157	35				C3orf56,non_coding_transcript_exon_variant,,ENST00000624688,;	GGGCTTGCAGACAGCTG	ENSG00000214324	ENST00000624688	Transcript
C3orf56	0	.	GRCh38	chr3	127197079	127197080	+	RNA	INS	-	-	CCAACTACCCCCAACACCCCCAC	novel		LAN1_S13	NORMAL	-	-																n.634_635insCCAACTACCCCCAACACCCCCAC			ENST00000624688	2/2	252	197	55				C3orf56,non_coding_transcript_exon_variant,,ENST00000624688,;	CCAACTACCCCCAACACCCCCAC	ENSG00000214324	ENST00000624688	Transcript
C3orf56	0	.	GRCh38	chr3	127197081	127197082	+	RNA	INS	-	-	CA	novel		LAN1_S13	NORMAL	-	-																n.636_637insCA			ENST00000624688	2/2	239	209	30				C3orf56,non_coding_transcript_exon_variant,,ENST00000624688,;	CA	ENSG00000214324	ENST00000624688	Transcript
PLXND1	0	.	GRCh38	chr3	129584543	129584543	+	Missense_Mutation	SNP	G	G	A	rs149987116		LAN1_S13	NORMAL	G	G																c.1871N>T	p.Ser624Leu	p.S624L	ENST00000324093	6/36	1560	758	800				PLXND1,missense_variant,p.Ser624Leu,ENST00000324093,NM_015103.2;PLXND1,downstream_gene_variant,,ENST00000505237,;PLXND1,intron_variant,,ENST00000505665,;	A	ENSG00000004399	ENST00000324093	Transcript
NEK11	0	.	GRCh38	chr3	131168867	131168867	+	Missense_Mutation	SNP	A	A	G	rs113567212		LAN1_S13	NORMAL	A	A																c.1214N>G	p.Glu405Gly	p.E405G	ENST00000383366	13/18	43	19	24				NEK11,missense_variant,p.Glu405Gly,ENST00000383366,NM_001321220.1,NM_024800.4,NM_001321221.1,NM_001321224.1;NEK11,missense_variant,p.Glu405Gly,ENST00000510688,NM_001146003.1;NEK11,missense_variant,p.Glu300Gly,ENST00000510769,NM_001321222.1;NEK11,missense_variant,p.Glu405Gly,ENST00000511262,NM_145910.3;NEK11,missense_variant,p.Glu405Gly,ENST00000508196,;NEK11,missense_variant,p.Glu405Gly,ENST00000…	G	ENSG00000114670	ENST00000383366	Transcript
NEK11	0	.	GRCh38	chr3	131273559	131273559	+	Missense_Mutation	SNP	T	T	A	rs116395665		LAN1_S13	NORMAL	T	T																c.1703N>A	p.Met568Lys	p.M568K	ENST00000383366	17/18	62	18	44				NEK11,missense_variant,p.Met568Lys,ENST00000383366,NM_001321220.1,NM_024800.4,NM_001321221.1,NM_001321224.1;NEK11,missense_variant,p.Met463Lys,ENST00000510769,NM_001321222.1;NEK11,missense_variant,p.Met568Lys,ENST00000508196,;NEK11,intron_variant,,ENST00000510688,NM_001146003.1;NEK11,3_prime_UTR_variant,,ENST00000514915,;NEK11,3_prime_UTR_variant,,ENST00000510474,;	A	ENSG00000114670	ENST00000383366	Transcript
BFSP2	0	.	GRCh38	chr3	133466890	133466890	+	Missense_Mutation	SNP	G	G	T	rs146972354		LAN1_S13	NORMAL	G	G																c.954N>T	p.Arg318Ser	p.R318S	ENST00000302334	5/7	58	36	22				BFSP2,missense_variant,p.Arg318Ser,ENST00000302334,NM_003571.3;BFSP2,non_coding_transcript_exon_variant,,ENST00000511434,;BFSP2,non_coding_transcript_exon_variant,,ENST00000510039,;	T	ENSG00000170819	ENST00000302334	Transcript
TRIM42	0	.	GRCh38	chr3	140682531	140682531	+	Missense_Mutation	SNP	C	C	A	rs143388392		LAN1_S13	NORMAL	C	C																c.411N>A	p.Asn137Lys	p.N137K	ENST00000286349	2/5	76	38	38				TRIM42,missense_variant,p.Asn137Lys,ENST00000286349,NM_152616.4;	A	ENSG00000155890	ENST00000286349	Transcript
XRN1	0	.	GRCh38	chr3	142311678	142311678	+	Missense_Mutation	SNP	C	C	T	rs112297774		LAN1_S13	NORMAL	C	C																c.4954N>A	p.Ala1652Thr	p.A1652T	ENST00000264951	42/42	49	22	27				XRN1,missense_variant,p.Ala1652Thr,ENST00000264951,NM_019001.4;XRN1,missense_variant,p.Ala1106Thr,ENST00000498077,;XRN1,missense_variant,p.Ala1640Thr,ENST00000392981,NM_001282857.1;	T	ENSG00000114127	ENST00000264951	Transcript
IGSF10	0	.	GRCh38	chr3	151437207	151437208	+	Frame_Shift_Ins	INS	-	-	TGAT	rs570110855		LAN1_S13	NORMAL	-	-																c.7353_7354insATCA	p.Leu2452IlefsTer7	p.L2452Ifs*7	ENST00000282466	6/6	100	48	52				IGSF10,frameshift_variant,p.Leu2452IlefsTer7,ENST00000282466,NM_178822.4;IGSF10,intron_variant,,ENST00000489791,;MED12L,downstream_gene_variant,,ENST00000474524,NM_053002.5;MED12L,downstream_gene_variant,,ENST00000273432,;IGSF10,non_coding_transcript_exon_variant,,ENST00000495443,;IGSF10,non_coding_transcript_exon_variant,,ENST00000493841,;IGSF10,upstream_gene_variant,,ENST00000497472,;	TGAT	ENSG00000152580	ENST00000282466	Transcript
C3orf33	0	.	GRCh38	chr3	155763715	155763715	+	Missense_Mutation	SNP	G	G	T	novel		LAN1_S13	NORMAL	G	G																c.687N>A	p.Phe229Leu	p.F229L	ENST00000340171	5/5	8	6	2				C3orf33,missense_variant,p.Phe229Leu,ENST00000340171,NM_001308229.1;C3orf33,missense_variant,p.Phe186Leu,ENST00000534941,NM_173657.2;C3orf33,3_prime_UTR_variant,,ENST00000482061,;C3orf33,3_prime_UTR_variant,,ENST00000465810,;C3orf33,downstream_gene_variant,,ENST00000486435,;RP11-674E16.1,downstream_gene_variant,,ENST00000469035,;	T	ENSG00000174928	ENST00000340171	Transcript
IFT80	0	.	GRCh38	chr3	160377531	160377531	+	Missense_Mutation	SNP	T	T	C	rs762134619		LAN1_S13	NORMAL	T	T																c.269N>G	p.His90Arg	p.H90R	ENST00000326448	4/20	44	21	23				IFT80,missense_variant,p.His90Arg,ENST00000326448,NM_020800.2;IFT80,missense_variant,p.His90Arg,ENST00000498409,;IFT80,missense_variant,p.His90Arg,ENST00000489004,;IFT80,5_prime_UTR_variant,,ENST00000483465,NM_001190242.1;IFT80,5_prime_UTR_variant,,ENST00000496589,NM_001190241.1;IFT80,5_prime_UTR_variant,,ENST00000465537,;IFT80,5_prime_UTR_variant,,ENST00000478370,;IFT80,5_prime_UTR_variant,,ENST…	C	ENSG00000068885	ENST00000326448	Transcript
TNIK	0	.	GRCh38	chr3	171063951	171063951	+	Missense_Mutation	SNP	G	G	A	novel		LAN1_S13	NORMAL	G	G																c.4013N>T	p.Ser1338Phe	p.S1338F	ENST00000436636	33/33	14	12	2				TNIK,missense_variant,p.Ser1338Phe,ENST00000436636,NM_015028.3;TNIK,missense_variant,p.Ser1254Phe,ENST00000341852,NM_001161565.2;TNIK,missense_variant,p.Ser1330Phe,ENST00000284483,NM_001161560.2;TNIK,missense_variant,p.Ser1309Phe,ENST00000357327,NM_001161561.2;TNIK,missense_variant,p.Ser1301Phe,ENST00000470834,NM_001161562.2;TNIK,missense_variant,p.Ser1283Phe,ENST00000488470,NM_001161563.2;TNIK,m…	A	ENSG00000154310	ENST00000436636	Transcript
NAALADL2	0	.	GRCh38	chr3	175755346	175755346	+	Missense_Mutation	SNP	G	G	A	rs183513200		LAN1_S13	NORMAL	G	G																c.2117N>A	p.Arg706Gln	p.R706Q	ENST00000454872	13/14	110	63	47				NAALADL2,missense_variant,p.Arg706Gln,ENST00000454872,NM_207015.2;	A	ENSG00000177694	ENST00000454872	Transcript
GNB4	0	.	GRCh38	chr3	179414971	179414971	+	Missense_Mutation	SNP	C	C	G	novel		LAN1_S13	NORMAL	C	C																c.344N>C	p.Gly115Ala	p.G115A	ENST00000232564	6/10	32	24	8				GNB4,missense_variant,p.Gly115Ala,ENST00000232564,NM_021629.3;GNB4,missense_variant,p.Gly115Ala,ENST00000468623,;GNB4,missense_variant,p.Gly38Ala,ENST00000466899,;GNB4,downstream_gene_variant,,ENST00000497513,;GNB4,upstream_gene_variant,,ENST00000465153,;	G	ENSG00000114450	ENST00000232564	Transcript
CCDC39	0	.	GRCh38	chr3	180661871	180661871	+	Missense_Mutation	SNP	C	C	G	rs181573011		LAN1_S13	NORMAL	C	C																c.347N>C	p.Ser116Thr	p.S116T	ENST00000442201	3/20	18	11	7				CCDC39,missense_variant,p.Ser116Thr,ENST00000442201,NM_181426.1;CCDC39,downstream_gene_variant,,ENST00000471307,;CCDC39,missense_variant,p.Ser116Thr,ENST00000476379,;	G	ENSG00000145075	ENST00000442201	Transcript
HTR3C	0	.	GRCh38	chr3	184060162	184060162	+	Missense_Mutation	SNP	C	C	T	rs148698898		LAN1_S13	NORMAL	C	C																c.1154N>T	p.Pro385Leu	p.P385L	ENST00000318351	9/9	108	65	43				HTR3C,missense_variant,p.Pro385Leu,ENST00000318351,NM_130770.2;	T	ENSG00000178084	ENST00000318351	Transcript
DNAJB11	0	.	GRCh38	chr3	186584500	186584500	+	Missense_Mutation	SNP	A	A	G	rs779151489		LAN1_S13	NORMAL	A	A																c.923N>G	p.Asn308Ser	p.N308S	ENST00000439351	10/11	38	23	15				DNAJB11,missense_variant,p.Asn308Ser,ENST00000439351,;DNAJB11,missense_variant,p.Asn308Ser,ENST00000265028,NM_016306.5;RP11-134F2.8,missense_variant,p.Asn109Ser,ENST00000418776,;RP11-573D15.8,intron_variant,,ENST00000630178,;RP11-573D15.8,intron_variant,,ENST00000625386,;DNAJB11,non_coding_transcript_exon_variant,,ENST00000495390,;	G	ENSG00000090520	ENST00000439351	Transcript
GP5	0	.	GRCh38	chr3	194397310	194397310	+	Missense_Mutation	SNP	G	G	A	rs780468551		LAN1_S13	NORMAL	G	G																c.973N>T	p.Pro325Ser	p.P325S	ENST00000401815	1/1	127	64	63				GP5,missense_variant,p.Pro325Ser,ENST00000401815,NM_004488.2;	A	ENSG00000178732	ENST00000401815	Transcript
MUC20	0	.	GRCh38	chr3	195721015	195721015	+	Missense_Mutation	SNP	G	G	C	rs7627924		LAN1_S13	NORMAL	G	G																c.8N>C	p.Cys3Ser	p.C3S	ENST00000447234	1/4	550	216	334				MUC20,missense_variant,p.Cys3Ser,ENST00000447234,NM_001282506.1;MUC20,missense_variant,p.Cys3Ser,ENST00000436408,;MUC20,missense_variant,p.Cys3Ser,ENST00000320736,;MUC20,upstream_gene_variant,,ENST00000445522,;LINC00969,intron_variant,,ENST00000600197,;LINC00969,intron_variant,,ENST00000627609,;LINC00969,intron_variant,,ENST00000627471,;LINC00969,intron_variant,,ENST00000630197,;LINC00969,intron_…	C	ENSG00000176945	ENST00000447234	Transcript
MUC20	0	.	GRCh38	chr3	195724742	195724742	+	Missense_Mutation	SNP	A	A	G	rs200182709		LAN1_S13	NORMAL	A	A																c.139N>G	p.Thr47Ala	p.T47A	ENST00000447234	2/4	19	11	8				MUC20,missense_variant,p.Thr12Ala,ENST00000445522,;MUC20,missense_variant,p.Thr47Ala,ENST00000447234,NM_001282506.1;MUC20,missense_variant,p.Thr47Ala,ENST00000436408,;MUC20,missense_variant,p.Thr47Ala,ENST00000320736,;MUC20,upstream_gene_variant,,ENST00000423938,;LINC00969,non_coding_transcript_exon_variant,,ENST00000627609,;LINC00969,non_coding_transcript_exon_variant,,ENST00000627471,;LINC00969…	G	ENSG00000176945	ENST00000447234	Transcript
MUC20	0	.	GRCh38	chr3	195725664	195725664	+	Missense_Mutation	SNP	T	T	C	novel		LAN1_S13	NORMAL	T	T																c.1061N>C	p.Leu354Pro	p.L354P	ENST00000447234	2/4	44	9	35				MUC20,missense_variant,p.Leu319Pro,ENST00000445522,;MUC20,missense_variant,p.Leu354Pro,ENST00000447234,NM_001282506.1;MUC20,missense_variant,p.Leu354Pro,ENST00000436408,;MUC20,intron_variant,,ENST00000320736,;MUC20,upstream_gene_variant,,ENST00000423938,;LINC00969,intron_variant,,ENST00000600197,;LINC00969,intron_variant,,ENST00000628392,;LINC00969,intron_variant,,ENST00000629721,;LINC00969,intro…	C	ENSG00000176945	ENST00000447234	Transcript
MUC20	0	.	GRCh38	chr3	195725748	195725748	+	Missense_Mutation	SNP	C	C	T	rs200883738		LAN1_S13	NORMAL	C	C																c.1145N>T	p.Ala382Val	p.A382V	ENST00000447234	2/4	644	466	178				MUC20,missense_variant,p.Ala347Val,ENST00000445522,;MUC20,missense_variant,p.Ala382Val,ENST00000447234,NM_001282506.1;MUC20,missense_variant,p.Ala382Val,ENST00000436408,;MUC20,missense_variant,p.Ala211Val,ENST00000320736,;MUC20,upstream_gene_variant,,ENST00000423938,;LINC00969,intron_variant,,ENST00000600197,;LINC00969,intron_variant,,ENST00000628392,;LINC00969,intron_variant,,ENST00000629721,;LI…	T	ENSG00000176945	ENST00000447234	Transcript
MUC20	0	.	GRCh38	chr3	195725774	195725774	+	Missense_Mutation	SNP	G	G	A	rs200616967		LAN1_S13	NORMAL	G	G																c.1171N>A	p.Gly391Ser	p.G391S	ENST00000447234	2/4	708	504	204				MUC20,missense_variant,p.Gly356Ser,ENST00000445522,;MUC20,missense_variant,p.Gly391Ser,ENST00000447234,NM_001282506.1;MUC20,missense_variant,p.Gly391Ser,ENST00000436408,;MUC20,missense_variant,p.Gly220Ser,ENST00000320736,;MUC20,upstream_gene_variant,,ENST00000423938,;LINC00969,intron_variant,,ENST00000600197,;LINC00969,intron_variant,,ENST00000628392,;LINC00969,intron_variant,,ENST00000629721,;LI…	A	ENSG00000176945	ENST00000447234	Transcript
MUC20	0	.	GRCh38	chr3	195726080	195726080	+	Missense_Mutation	SNP	G	C	C	rs2688542		LAN1_S13	NORMAL	G	G																c.1477N>C	p.Asp493His	p.D493H	ENST00000447234	2/4	860	193	667				MUC20,missense_variant,p.Asp458His,ENST00000445522,;MUC20,missense_variant,p.Asp493His,ENST00000447234,NM_001282506.1;MUC20,missense_variant,p.Asp493His,ENST00000436408,;MUC20,missense_variant,p.Asp322His,ENST00000320736,;MUC20,upstream_gene_variant,,ENST00000423938,;LINC00969,intron_variant,,ENST00000600197,;LINC00969,intron_variant,,ENST00000628392,;LINC00969,intron_variant,,ENST00000629721,;LI…	C	ENSG00000176945	ENST00000447234	Transcript
MUC20	0	.	GRCh38	chr3	195726116	195726116	+	Missense_Mutation	SNP	G	G	A	rs9866681		LAN1_S13	NORMAL	G	G																c.1513N>A	p.Ala505Thr	p.A505T	ENST00000447234	2/4	732	367	365				MUC20,missense_variant,p.Ala470Thr,ENST00000445522,;MUC20,missense_variant,p.Ala505Thr,ENST00000447234,NM_001282506.1;MUC20,missense_variant,p.Ala505Thr,ENST00000436408,;MUC20,missense_variant,p.Ala334Thr,ENST00000320736,;MUC20,upstream_gene_variant,,ENST00000423938,;LINC00969,intron_variant,,ENST00000600197,;LINC00969,intron_variant,,ENST00000628392,;LINC00969,intron_variant,,ENST00000629721,;LI…	A	ENSG00000176945	ENST00000447234	Transcript
MUC20	0	.	GRCh38	chr3	195726120	195726120	+	Missense_Mutation	SNP	C	C	T	rs3828411		LAN1_S13	NORMAL	C	C																c.1517N>T	p.Thr506Ile	p.T506I	ENST00000447234	2/4	729	371	358				MUC20,missense_variant,p.Thr471Ile,ENST00000445522,;MUC20,missense_variant,p.Thr506Ile,ENST00000447234,NM_001282506.1;MUC20,missense_variant,p.Thr506Ile,ENST00000436408,;MUC20,missense_variant,p.Thr335Ile,ENST00000320736,;MUC20,upstream_gene_variant,,ENST00000423938,;LINC00969,intron_variant,,ENST00000600197,;LINC00969,intron_variant,,ENST00000628392,;LINC00969,intron_variant,,ENST00000629721,;LI…	T	ENSG00000176945	ENST00000447234	Transcript
MUC20	0	.	GRCh38	chr3	195726143	195726143	+	Missense_Mutation	SNP	G	G	A	rs3828410		LAN1_S13	NORMAL	G	G																c.1540N>A	p.Gly514Arg	p.G514R	ENST00000447234	2/4	683	343	340				MUC20,missense_variant,p.Gly479Arg,ENST00000445522,;MUC20,missense_variant,p.Gly514Arg,ENST00000447234,NM_001282506.1;MUC20,missense_variant,p.Gly514Arg,ENST00000436408,;MUC20,missense_variant,p.Gly343Arg,ENST00000320736,;MUC20,upstream_gene_variant,,ENST00000423938,;LINC00969,intron_variant,,ENST00000600197,;LINC00969,intron_variant,,ENST00000628392,;LINC00969,intron_variant,,ENST00000629721,;LI…	A	ENSG00000176945	ENST00000447234	Transcript
MUC20	0	.	GRCh38	chr3	195726372	195726372	+	Missense_Mutation	SNP	C	C	T	rs3828408		LAN1_S13	NORMAL	C	C																c.1769N>T	p.Pro590Leu	p.P590L	ENST00000447234	2/4	937	373	564				MUC20,missense_variant,p.Pro555Leu,ENST00000445522,;MUC20,missense_variant,p.Pro590Leu,ENST00000447234,NM_001282506.1;MUC20,missense_variant,p.Pro590Leu,ENST00000436408,;MUC20,missense_variant,p.Pro419Leu,ENST00000320736,;MUC20,missense_variant,p.Pro2Leu,ENST00000423938,;LINC00969,intron_variant,,ENST00000600197,;LINC00969,intron_variant,,ENST00000628392,;LINC00969,intron_variant,,ENST00000629721…	T	ENSG00000176945	ENST00000447234	Transcript
MUC20	0	.	GRCh38	chr3	195729690	195729690	+	Missense_Mutation	SNP	C	C	G	rs3762739		LAN1_S13	NORMAL	C	C																c.2012N>G	p.Ser671Cys	p.S671C	ENST00000447234	3/4	539	178	361				MUC20,missense_variant,p.Ser636Cys,ENST00000445522,;MUC20,missense_variant,p.Ser671Cys,ENST00000447234,NM_001282506.1;MUC20,missense_variant,p.Ser671Cys,ENST00000436408,;MUC20,missense_variant,p.Ser500Cys,ENST00000320736,;MUC20,missense_variant,p.Ser83Cys,ENST00000423938,;LINC00969,non_coding_transcript_exon_variant,,ENST00000628392,;LINC00969,non_coding_transcript_exon_variant,,ENST00000594446,;…	G	ENSG00000176945	ENST00000447234	Transcript
MUC4	0	.	GRCh38	chr3	195779997	195779997	+	Missense_Mutation	SNP	G	G	C	novel		LAN1_S13	NORMAL	G	G																c.11583N>G	p.Ser3861Arg	p.S3861R	ENST00000463781	2/25	2569	1822	746				MUC4,missense_variant,p.Ser3861Arg,ENST00000463781,NM_018406.6;MUC4,missense_variant,p.Ser3861Arg,ENST00000475231,;MUC4,intron_variant,,ENST00000346145,NM_004532.5;MUC4,intron_variant,,ENST00000349607,NM_138297.4;MUC4,missense_variant,p.Ser3861Arg,ENST00000478156,;MUC4,missense_variant,p.Ser3861Arg,ENST00000466475,;MUC4,missense_variant,p.Ser3861Arg,ENST00000477756,;MUC4,missense_variant,p.Ser386…	C	ENSG00000145113	ENST00000463781	Transcript
MUC4	0	.	GRCh38	chr3	195780236	195780236	+	Missense_Mutation	SNP	C	C	T	novel		LAN1_S13	NORMAL	C	C																c.11344N>A	p.Ala3782Thr	p.A3782T	ENST00000463781	2/25	4293	2870	1412				MUC4,missense_variant,p.Ala3782Thr,ENST00000463781,NM_018406.6;MUC4,missense_variant,p.Ala3782Thr,ENST00000475231,;MUC4,intron_variant,,ENST00000346145,NM_004532.5;MUC4,intron_variant,,ENST00000349607,NM_138297.4;MUC4,missense_variant,p.Ala3782Thr,ENST00000478156,;MUC4,missense_variant,p.Ala3782Thr,ENST00000466475,;MUC4,missense_variant,p.Ala3782Thr,ENST00000477756,;MUC4,missense_variant,p.Ala378…	T	ENSG00000145113	ENST00000463781	Transcript
MUC4	0	.	GRCh38	chr3	195780623	195780623	+	Missense_Mutation	SNP	C	C	T	rs200217182		LAN1_S13	NORMAL	C	C																c.10957N>A	p.Asp3653Asn	p.D3653N	ENST00000463781	2/25	2497	1179	1316				MUC4,missense_variant,p.Asp3653Asn,ENST00000463781,NM_018406.6;MUC4,missense_variant,p.Asp3653Asn,ENST00000475231,;MUC4,intron_variant,,ENST00000346145,NM_004532.5;MUC4,intron_variant,,ENST00000349607,NM_138297.4;MUC4,missense_variant,p.Asp3653Asn,ENST00000478156,;MUC4,missense_variant,p.Asp3653Asn,ENST00000466475,;MUC4,missense_variant,p.Asp3653Asn,ENST00000477756,;MUC4,missense_variant,p.Asp365…	T	ENSG00000145113	ENST00000463781	Transcript
MUC4	0	.	GRCh38	chr3	195781790	195781790	+	Missense_Mutation	SNP	A	A	G	novel		LAN1_S13	NORMAL	A	A																c.9790N>C	p.Ser3264Pro	p.S3264P	ENST00000463781	2/25	1014	689	322				MUC4,missense_variant,p.Ser3264Pro,ENST00000463781,NM_018406.6;MUC4,missense_variant,p.Ser3264Pro,ENST00000475231,;MUC4,intron_variant,,ENST00000346145,NM_004532.5;MUC4,intron_variant,,ENST00000349607,NM_138297.4;MUC4,missense_variant,p.Ser3264Pro,ENST00000478156,;MUC4,missense_variant,p.Ser3264Pro,ENST00000466475,;MUC4,missense_variant,p.Ser3264Pro,ENST00000477756,;MUC4,missense_variant,p.Ser326…	G	ENSG00000145113	ENST00000463781	Transcript
MUC4	0	.	GRCh38	chr3	195782558	195782558	+	Missense_Mutation	SNP	A	A	G	rs28542401		LAN1_S13	NORMAL	A	A																c.9022N>C	p.Ser3008Pro	p.S3008P	ENST00000463781	2/25	3717	1515	2202				MUC4,missense_variant,p.Ser3008Pro,ENST00000463781,NM_018406.6;MUC4,missense_variant,p.Ser3008Pro,ENST00000475231,;MUC4,intron_variant,,ENST00000346145,NM_004532.5;MUC4,intron_variant,,ENST00000349607,NM_138297.4;MUC4,missense_variant,p.Ser3008Pro,ENST00000478156,;MUC4,missense_variant,p.Ser3008Pro,ENST00000466475,;MUC4,missense_variant,p.Ser3008Pro,ENST00000477756,;MUC4,missense_variant,p.Ser300…	G	ENSG00000145113	ENST00000463781	Transcript
MUC4	0	.	GRCh38	chr3	195782893	195782893	+	Missense_Mutation	SNP	G	G	A	novel		LAN1_S13	NORMAL	G	G																c.8687N>T	p.Pro2896Leu	p.P2896L	ENST00000463781	2/25	5363	3790	1573				MUC4,missense_variant,p.Pro2896Leu,ENST00000463781,NM_018406.6;MUC4,missense_variant,p.Pro2896Leu,ENST00000475231,;MUC4,intron_variant,,ENST00000346145,NM_004532.5;MUC4,intron_variant,,ENST00000349607,NM_138297.4;MUC4,missense_variant,p.Pro2896Leu,ENST00000478156,;MUC4,missense_variant,p.Pro2896Leu,ENST00000466475,;MUC4,missense_variant,p.Pro2896Leu,ENST00000477756,;MUC4,missense_variant,p.Pro289…	A	ENSG00000145113	ENST00000463781	Transcript
MUC4	0	.	GRCh38	chr3	195783346	195783346	+	Missense_Mutation	SNP	A	G	G	rs145853807		LAN1_S13	NORMAL	A	A																c.8234N>C	p.Val2745Ala	p.V2745A	ENST00000463781	2/25	1910	69	1838				MUC4,missense_variant,p.Val2745Ala,ENST00000463781,NM_018406.6;MUC4,missense_variant,p.Val2745Ala,ENST00000475231,;MUC4,intron_variant,,ENST00000346145,NM_004532.5;MUC4,intron_variant,,ENST00000349607,NM_138297.4;MUC4,missense_variant,p.Val2745Ala,ENST00000478156,;MUC4,missense_variant,p.Val2745Ala,ENST00000466475,;MUC4,missense_variant,p.Val2745Ala,ENST00000477756,;MUC4,missense_variant,p.Val274…	G	ENSG00000145113	ENST00000463781	Transcript
MUC4	0	.	GRCh38	chr3	195783847	195783847	+	Missense_Mutation	SNP	G	G	T	rs80005560		LAN1_S13	NORMAL	G	G																c.7733N>A	p.Pro2578His	p.P2578H	ENST00000463781	2/25	3436	2411	1025				MUC4,missense_variant,p.Pro2578His,ENST00000463781,NM_018406.6;MUC4,missense_variant,p.Pro2578His,ENST00000475231,;MUC4,intron_variant,,ENST00000346145,NM_004532.5;MUC4,intron_variant,,ENST00000349607,NM_138297.4;MUC4,missense_variant,p.Pro2578His,ENST00000478156,;MUC4,missense_variant,p.Pro2578His,ENST00000466475,;MUC4,missense_variant,p.Pro2578His,ENST00000477756,;MUC4,missense_variant,p.Pro257…	T	ENSG00000145113	ENST00000463781	Transcript
MUC4	0	.	GRCh38	chr3	195785133	195785133	+	Missense_Mutation	SNP	T	G	G	rs148317288		LAN1_S13	NORMAL	T	T																c.6447N>C	p.Glu2149Asp	p.E2149D	ENST00000463781	2/25	4352	1	4350				MUC4,missense_variant,p.Glu2149Asp,ENST00000463781,NM_018406.6;MUC4,missense_variant,p.Glu2149Asp,ENST00000475231,;MUC4,intron_variant,,ENST00000346145,NM_004532.5;MUC4,intron_variant,,ENST00000349607,NM_138297.4;MUC4,missense_variant,p.Glu2149Asp,ENST00000478156,;MUC4,missense_variant,p.Glu2149Asp,ENST00000466475,;MUC4,missense_variant,p.Glu2149Asp,ENST00000477756,;MUC4,missense_variant,p.Glu214…	G	ENSG00000145113	ENST00000463781	Transcript
MUC4	0	.	GRCh38	chr3	195785171	195785171	+	Missense_Mutation	SNP	T	C	C	rs6805660		LAN1_S13	NORMAL	T	T																c.6409N>G	p.Thr2137Ala	p.T2137A	ENST00000463781	2/25	5217	0	5212				MUC4,missense_variant,p.Thr2137Ala,ENST00000463781,NM_018406.6;MUC4,missense_variant,p.Thr2137Ala,ENST00000475231,;MUC4,intron_variant,,ENST00000346145,NM_004532.5;MUC4,intron_variant,,ENST00000349607,NM_138297.4;MUC4,missense_variant,p.Thr2137Ala,ENST00000478156,;MUC4,missense_variant,p.Thr2137Ala,ENST00000466475,;MUC4,missense_variant,p.Thr2137Ala,ENST00000477756,;MUC4,missense_variant,p.Thr213…	C	ENSG00000145113	ENST00000463781	Transcript
MUC4	0	.	GRCh38	chr3	195785236	195785236	+	Missense_Mutation	SNP	T	A	A	rs374495657		LAN1_S13	NORMAL	T	T																c.6344N>T	p.Asp2115Val	p.D2115V	ENST00000463781	2/25	6115	0	6115				MUC4,missense_variant,p.Asp2115Val,ENST00000463781,NM_018406.6;MUC4,missense_variant,p.Asp2115Val,ENST00000475231,;MUC4,intron_variant,,ENST00000346145,NM_004532.5;MUC4,intron_variant,,ENST00000349607,NM_138297.4;MUC4,missense_variant,p.Asp2115Val,ENST00000478156,;MUC4,missense_variant,p.Asp2115Val,ENST00000466475,;MUC4,missense_variant,p.Asp2115Val,ENST00000477756,;MUC4,missense_variant,p.Asp211…	A	ENSG00000145113	ENST00000463781	Transcript
MUC4	0	.	GRCh38	chr3	195785374	195785374	+	Missense_Mutation	SNP	T	C	C	rs62282486		LAN1_S13	NORMAL	T	T																c.6206N>G	p.Asn2069Ser	p.N2069S	ENST00000463781	2/25	5385	6	5379				MUC4,missense_variant,p.Asn2069Ser,ENST00000463781,NM_018406.6;MUC4,missense_variant,p.Asn2069Ser,ENST00000475231,;MUC4,intron_variant,,ENST00000346145,NM_004532.5;MUC4,intron_variant,,ENST00000349607,NM_138297.4;MUC4,missense_variant,p.Asn2069Ser,ENST00000478156,;MUC4,missense_variant,p.Asn2069Ser,ENST00000466475,;MUC4,missense_variant,p.Asn2069Ser,ENST00000477756,;MUC4,missense_variant,p.Asn206…	C	ENSG00000145113	ENST00000463781	Transcript
MUC4	0	.	GRCh38	chr3	195785416	195785416	+	Missense_Mutation	SNP	G	G	A	rs113602668		LAN1_S13	NORMAL	G	G																c.6164N>T	p.Ser2055Phe	p.S2055F	ENST00000463781	2/25	5522	4048	1473				MUC4,missense_variant,p.Ser2055Phe,ENST00000463781,NM_018406.6;MUC4,missense_variant,p.Ser2055Phe,ENST00000475231,;MUC4,intron_variant,,ENST00000346145,NM_004532.5;MUC4,intron_variant,,ENST00000349607,NM_138297.4;MUC4,missense_variant,p.Ser2055Phe,ENST00000478156,;MUC4,missense_variant,p.Ser2055Phe,ENST00000466475,;MUC4,missense_variant,p.Ser2055Phe,ENST00000477756,;MUC4,missense_variant,p.Ser205…	A	ENSG00000145113	ENST00000463781	Transcript
MUC4	0	.	GRCh38	chr3	195786809	195786809	+	Missense_Mutation	SNP	A	A	T	rs7372250		LAN1_S13	NORMAL	A	A																c.4771N>A	p.Ser1591Thr	p.S1591T	ENST00000463781	2/25	3143	1887	1256				MUC4,missense_variant,p.Ser1591Thr,ENST00000463781,NM_018406.6;MUC4,missense_variant,p.Ser1591Thr,ENST00000475231,;MUC4,intron_variant,,ENST00000346145,NM_004532.5;MUC4,intron_variant,,ENST00000349607,NM_138297.4;MUC4,missense_variant,p.Ser1591Thr,ENST00000478156,;MUC4,missense_variant,p.Ser1591Thr,ENST00000466475,;MUC4,missense_variant,p.Ser1591Thr,ENST00000477756,;MUC4,missense_variant,p.Ser159…	T	ENSG00000145113	ENST00000463781	Transcript
MUC4	0	.	GRCh38	chr3	195787238	195787238	+	Missense_Mutation	SNP	C	C	A	rs12489838		LAN1_S13	NORMAL	C	C																c.4342N>T	p.Ala1448Ser	p.A1448S	ENST00000463781	2/25	147	82	65				MUC4,missense_variant,p.Ala1448Ser,ENST00000463781,NM_018406.6;MUC4,missense_variant,p.Ala1448Ser,ENST00000475231,;MUC4,intron_variant,,ENST00000346145,NM_004532.5;MUC4,intron_variant,,ENST00000349607,NM_138297.4;MUC4,missense_variant,p.Ala1448Ser,ENST00000478156,;MUC4,missense_variant,p.Ala1448Ser,ENST00000466475,;MUC4,missense_variant,p.Ala1448Ser,ENST00000477756,;MUC4,missense_variant,p.Ala144…	A	ENSG00000145113	ENST00000463781	Transcript
MUC4	0	.	GRCh38	chr3	195787273	195787273	+	Missense_Mutation	SNP	T	T	C	rs76816122		LAN1_S13	NORMAL	T	T																c.4307N>G	p.Asp1436Gly	p.D1436G	ENST00000463781	2/25	180	121	59				MUC4,missense_variant,p.Asp1436Gly,ENST00000463781,NM_018406.6;MUC4,missense_variant,p.Asp1436Gly,ENST00000475231,;MUC4,intron_variant,,ENST00000346145,NM_004532.5;MUC4,intron_variant,,ENST00000349607,NM_138297.4;MUC4,missense_variant,p.Asp1436Gly,ENST00000478156,;MUC4,missense_variant,p.Asp1436Gly,ENST00000466475,;MUC4,missense_variant,p.Asp1436Gly,ENST00000477756,;MUC4,missense_variant,p.Asp143…	C	ENSG00000145113	ENST00000463781	Transcript
MUC4	0	.	GRCh38	chr3	195787858	195787858	+	Missense_Mutation	SNP	G	G	A	rs200470030		LAN1_S13	NORMAL	G	G																c.3722N>T	p.Ala1241Val	p.A1241V	ENST00000463781	2/25	77	55	22				MUC4,missense_variant,p.Ala1241Val,ENST00000463781,NM_018406.6;MUC4,missense_variant,p.Ala1241Val,ENST00000475231,;MUC4,intron_variant,,ENST00000346145,NM_004532.5;MUC4,intron_variant,,ENST00000349607,NM_138297.4;MUC4,missense_variant,p.Ala1241Val,ENST00000478156,;MUC4,missense_variant,p.Ala1241Val,ENST00000466475,;MUC4,missense_variant,p.Ala1241Val,ENST00000477756,;MUC4,missense_variant,p.Ala124…	A	ENSG00000145113	ENST00000463781	Transcript
MUC4	0	.	GRCh38	chr3	195787862	195787862	+	Missense_Mutation	SNP	C	A	A	rs201433788		LAN1_S13	NORMAL	C	C																c.3718N>T	p.Ala1240Ser	p.A1240S	ENST00000463781	2/25	76	5	71				MUC4,missense_variant,p.Ala1240Ser,ENST00000463781,NM_018406.6;MUC4,missense_variant,p.Ala1240Ser,ENST00000475231,;MUC4,intron_variant,,ENST00000346145,NM_004532.5;MUC4,intron_variant,,ENST00000349607,NM_138297.4;MUC4,missense_variant,p.Ala1240Ser,ENST00000478156,;MUC4,missense_variant,p.Ala1240Ser,ENST00000466475,;MUC4,missense_variant,p.Ala1240Ser,ENST00000477756,;MUC4,missense_variant,p.Ala124…	A	ENSG00000145113	ENST00000463781	Transcript
MUC4	0	.	GRCh38	chr3	195788077	195788077	+	Missense_Mutation	SNP	G	A	A	rs200751227		LAN1_S13	NORMAL	G	G																c.3503N>T	p.Pro1168Leu	p.P1168L	ENST00000463781	2/25	372	35	337				MUC4,missense_variant,p.Pro1168Leu,ENST00000463781,NM_018406.6;MUC4,missense_variant,p.Pro1168Leu,ENST00000475231,;MUC4,intron_variant,,ENST00000346145,NM_004532.5;MUC4,intron_variant,,ENST00000349607,NM_138297.4;MUC4,missense_variant,p.Pro1168Leu,ENST00000478156,;MUC4,missense_variant,p.Pro1168Leu,ENST00000466475,;MUC4,missense_variant,p.Pro1168Leu,ENST00000477756,;MUC4,missense_variant,p.Pro116…	A	ENSG00000145113	ENST00000463781	Transcript
MUC4	0	.	GRCh38	chr3	195788167	195788167	+	Missense_Mutation	SNP	G	G	A	rs201206859		LAN1_S13	NORMAL	G	G																c.3413N>T	p.Pro1138Leu	p.P1138L	ENST00000463781	2/25	1205	650	555				MUC4,missense_variant,p.Pro1138Leu,ENST00000463781,NM_018406.6;MUC4,missense_variant,p.Pro1138Leu,ENST00000475231,;MUC4,intron_variant,,ENST00000346145,NM_004532.5;MUC4,intron_variant,,ENST00000349607,NM_138297.4;MUC4,missense_variant,p.Pro1138Leu,ENST00000478156,;MUC4,missense_variant,p.Pro1138Leu,ENST00000466475,;MUC4,missense_variant,p.Pro1138Leu,ENST00000477756,;MUC4,missense_variant,p.Pro113…	A	ENSG00000145113	ENST00000463781	Transcript
MUC4	0	.	GRCh38	chr3	195788181	195788181	+	Missense_Mutation	SNP	G	G	C	rs747366842		LAN1_S13	NORMAL	G	G																c.3399N>G	p.His1133Gln	p.H1133Q	ENST00000463781	2/25	1499	829	670				MUC4,missense_variant,p.His1133Gln,ENST00000463781,NM_018406.6;MUC4,missense_variant,p.His1133Gln,ENST00000475231,;MUC4,intron_variant,,ENST00000346145,NM_004532.5;MUC4,intron_variant,,ENST00000349607,NM_138297.4;MUC4,missense_variant,p.His1133Gln,ENST00000478156,;MUC4,missense_variant,p.His1133Gln,ENST00000466475,;MUC4,missense_variant,p.His1133Gln,ENST00000477756,;MUC4,missense_variant,p.His113…	C	ENSG00000145113	ENST00000463781	Transcript
ZNF718	0	.	GRCh38	chr4	130852	130852	+	Missense_Mutation	SNP	C	C	T	novel		LAN1_S13	NORMAL	C	C																c.68N>T	p.Thr23Ile	p.T23I	ENST00000510175	2/4	199	109	90				ZNF718,missense_variant,p.Thr23Ile,ENST00000510175,NM_001039127.5;ZNF718,5_prime_UTR_variant,,ENST00000609714,NM_001289931.1,NM_001289930.1;	T	ENSG00000250312	ENST00000510175	Transcript
ZNF718	0	.	GRCh38	chr4	131416	131416	+	Missense_Mutation	SNP	G	G	C	novel		LAN1_S13	NORMAL	G	G																c.137N>C	p.Ser46Thr	p.S46T	ENST00000510175	3/4	150	66	84				ZNF718,missense_variant,p.Ser46Thr,ENST00000510175,NM_001039127.5;ZNF718,missense_variant,p.Ser14Thr,ENST00000609714,NM_001289931.1,NM_001289930.1;	C	ENSG00000250312	ENST00000510175	Transcript
PIGG	0	.	GRCh38	chr4	523808	523808	+	Missense_Mutation	SNP	T	T	C	novel		LAN1_S13	NORMAL	T	T																c.1964N>C	p.Leu655Pro	p.L655P	ENST00000453061	9/13	175	109	66				PIGG,missense_variant,p.Leu655Pro,ENST00000453061,NM_001127178.2;PIGG,missense_variant,p.Leu647Pro,ENST00000310340,NM_017733.4;PIGG,missense_variant,p.Leu566Pro,ENST00000504346,NM_001289051.1;PIGG,missense_variant,p.Leu522Pro,ENST00000383028,NM_001289052.1;PIGG,downstream_gene_variant,,ENST00000509768,NM_001289053.1;PIGG,downstream_gene_variant,,ENST00000503111,NM_001289057.1;PIGG,upstream_gene_v…	C	ENSG00000174227	ENST00000453061	Transcript
PDE6B	0	.	GRCh38	chr4	654806	654807	+	Intron	INS	-	-	TGTCTTCTGCTTCTCAGGAAAT	rs539992414		LAN1_S13	NORMAL	-	-																c.928-18_928-17insTGTCTTCTGCTTCTCAGGAAAT			ENST00000496514		891	600	291				PDE6B,intron_variant,,ENST00000255622,NM_001145291.1;PDE6B,intron_variant,,ENST00000496514,NM_000283.3;PDE6B,intron_variant,,ENST00000429163,NM_001145292.1;PDE6B,intron_variant,,ENST00000487902,;PDE6B,intron_variant,,ENST00000465426,;PDE6B,downstream_gene_variant,,ENST00000488061,;RP11-1191J2.2,intron_variant,,ENST00000468356,;RP11-1191J2.2,intron_variant,,ENST00000489312,;RP11-1191J2.2,upstream_…	TGTCTTCTGCTTCTCAGGAAAT	ENSG00000133256	ENST00000496514	Transcript
UVSSA	0	.	GRCh38	chr4	1355132	1355132	+	Missense_Mutation	SNP	G	G	A	rs116741007		LAN1_S13	NORMAL	G	G																c.1063N>A	p.Gly355Arg	p.G355R	ENST00000389851	7/14	1129	765	364				UVSSA,missense_variant,p.Gly355Arg,ENST00000389851,NM_001317935.1,NM_020894.3,NM_001317934.1;UVSSA,missense_variant,p.Gly355Arg,ENST00000511216,;UVSSA,missense_variant,p.Gly355Arg,ENST00000507531,;AC078852.1,upstream_gene_variant,,ENST00000504748,;AC078852.2,upstream_gene_variant,,ENST00000515842,;UVSSA,non_coding_transcript_exon_variant,,ENST00000505716,;	A	ENSG00000163945	ENST00000389851	Transcript
CRIPAK	0	.	GRCh38	chr4	1394806	1394834	+	Frame_Shift_Del	DEL	CACGTGCCCATGTGGAGTGCCCGCCTGCT	CACGTGCCCATGTGGAGTGCCCGCCTGCT	-	rs558358960		LAN1_S13	NORMAL	CACGTGCCCATGTGGAGTGCCCGCCTGCT	CACGTGCCCATGTGGAGTGCCCGCCTGCT																c.295_323delNNNNNNNNNNNNNNNNNNNNNNNNNNNNN	p.Cys110ArgfsTer288	p.C110Rfs*288	ENST00000324803	1/1	5208	3805	1403				CRIPAK,frameshift_variant,p.Cys110ArgfsTer288,ENST00000324803,NM_175918.3;	-	ENSG00000179979	ENST00000324803	Transcript
OTOP1	0	.	GRCh38	chr4	4226555	4226555	+	Missense_Mutation	SNP	G	G	T	rs200554408		LAN1_S13	NORMAL	G	G																c.310N>A	p.Leu104Met	p.L104M	ENST00000296358	1/6	77	49	28				OTOP1,missense_variant,p.Leu104Met,ENST00000296358,NM_177998.1;	T	ENSG00000163982	ENST00000296358	Transcript
KIAA0232	0	.	GRCh38	chr4	6862321	6862321	+	Missense_Mutation	SNP	T	T	A	rs192490554		LAN1_S13	NORMAL	T	T																c.1939N>A	p.Cys647Ser	p.C647S	ENST00000307659	7/10	37	29	8				KIAA0232,missense_variant,p.Cys647Ser,ENST00000307659,NM_014743.2;KIAA0232,missense_variant,p.Cys647Ser,ENST00000425103,NM_001100590.1;KIAA0232,downstream_gene_variant,,ENST00000503069,;	A	ENSG00000170871	ENST00000307659	Transcript
SH3TC1	0	.	GRCh38	chr4	8227594	8227594	+	Missense_Mutation	SNP	A	A	G	rs775156754		LAN1_S13	NORMAL	A	A																c.1900N>G	p.Thr634Ala	p.T634A	ENST00000245105	12/18	1732	587	1145				SH3TC1,missense_variant,p.Thr634Ala,ENST00000245105,NM_018986.4,NM_001318480.1;SH3TC1,downstream_gene_variant,,ENST00000508641,;SH3TC1,downstream_gene_variant,,ENST00000514274,;SH3TC1,upstream_gene_variant,,ENST00000507801,;SH3TC1,3_prime_UTR_variant,,ENST00000515682,;SH3TC1,3_prime_UTR_variant,,ENST00000502669,;SH3TC1,non_coding_transcript_exon_variant,,ENST00000506360,;SH3TC1,upstream_gene_vari…	G	ENSG00000125089	ENST00000245105	Transcript
RP11-747H12.1	0	.	GRCh38	chr4	8949935	8949935	+	RNA	SNP	A	A	C	novel		LAN1_S13	NORMAL	A	A																n.306N>C			ENST00000508957	1/1	9	7	2				RP11-747H12.1,non_coding_transcript_exon_variant,,ENST00000508957,;	C	ENSG00000197468	ENST00000508957	Transcript
BOD1L1	0	.	GRCh38	chr4	13601486	13601486	+	Missense_Mutation	SNP	C	C	T	novel		LAN1_S13	NORMAL	C	C																c.5414N>A	p.Ser1805Asn	p.S1805N	ENST00000040738	10/26	61	49	12				BOD1L1,missense_variant,p.Ser1805Asn,ENST00000040738,NM_148894.2;	T	ENSG00000038219	ENST00000040738	Transcript
PROM1	0	.	GRCh38	chr4	15979396	15979396	+	Missense_Mutation	SNP	T	T	C	novel		LAN1_S13	NORMAL	T	T																c.2581N>G	p.Ser861Gly	p.S861G	ENST00000510224	26/28	14	12	2				PROM1,missense_variant,p.Ser852Gly,ENST00000505450,NM_001145848.1;PROM1,missense_variant,p.Ser852Gly,ENST00000508167,NM_001145847.1;PROM1,missense_variant,p.Ser861Gly,ENST00000510224,;PROM1,missense_variant,p.Ser861Gly,ENST00000447510,NM_006017.2;PROM1,intron_variant,,ENST00000540805,NM_001145851.1,NM_001145849.1;PROM1,intron_variant,,ENST00000539194,NM_001145852.1,NM_001145850.1;PROM1,intron_var…	C	ENSG00000007062	ENST00000510224	Transcript
PROM1	0	.	GRCh38	chr4	16033488	16033488	+	Missense_Mutation	SNP	T	T	A	novel		LAN1_S13	NORMAL	T	T																c.325N>T	p.Ile109Phe	p.I109F	ENST00000510224	5/28	10	8	2				PROM1,missense_variant,p.Ile100Phe,ENST00000505450,NM_001145848.1;PROM1,missense_variant,p.Ile100Phe,ENST00000508167,NM_001145847.1;PROM1,missense_variant,p.Ile109Phe,ENST00000510224,;PROM1,missense_variant,p.Ile109Phe,ENST00000447510,NM_006017.2;PROM1,missense_variant,p.Ile109Phe,ENST00000540805,NM_001145851.1,NM_001145849.1;PROM1,missense_variant,p.Ile109Phe,ENST00000539194,NM_001145852.1,NM_00…	A	ENSG00000007062	ENST00000510224	Transcript
PROM1	0	.	GRCh38	chr4	16075852	16075852	+	Missense_Mutation	SNP	A	A	C	rs189108830		LAN1_S13	NORMAL	A	A																c.55N>G	p.Ser19Ala	p.S19A	ENST00000510224	2/28	27	10	17				PROM1,missense_variant,p.Ser19Ala,ENST00000505450,NM_001145848.1;PROM1,missense_variant,p.Ser19Ala,ENST00000508167,NM_001145847.1;PROM1,missense_variant,p.Ser19Ala,ENST00000510224,;PROM1,missense_variant,p.Ser19Ala,ENST00000447510,NM_006017.2;PROM1,missense_variant,p.Ser19Ala,ENST00000540805,NM_001145851.1,NM_001145849.1;PROM1,missense_variant,p.Ser19Ala,ENST00000539194,NM_001145852.1,NM_00114585…	C	ENSG00000007062	ENST00000510224	Transcript
TAPT1	0	.	GRCh38	chr4	16186855	16186855	+	Missense_Mutation	SNP	C	C	A	novel		LAN1_S13	NORMAL	C	C																c.772N>T	p.Val258Phe	p.V258F	ENST00000405303	6/14	12	10	2				TAPT1,missense_variant,p.Val258Phe,ENST00000405303,NM_153365.2;RP11-452J21.2,downstream_gene_variant,,ENST00000513586,;TAPT1,non_coding_transcript_exon_variant,,ENST00000508888,;TAPT1,non_coding_transcript_exon_variant,,ENST00000513359,;TAPT1,downstream_gene_variant,,ENST00000505152,;TAPT1,downstream_gene_variant,,ENST00000510868,;TAPT1,downstream_gene_variant,,ENST00000511866,;TAPT1,3_prime_UTR_…	A	ENSG00000169762	ENST00000405303	Transcript
STIM2	0	.	GRCh38	chr4	27002356	27002356	+	Missense_Mutation	SNP	A	A	T	novel		LAN1_S13	NORMAL	A	A																c.765N>T	p.Leu255Phe	p.L255F	ENST00000465503	6/13	11	9	2				STIM2,missense_variant,p.Leu255Phe,ENST00000467087,NM_020860.3;STIM2,missense_variant,p.Leu255Phe,ENST00000467011,NM_001169117.1;STIM2,missense_variant,p.Leu255Phe,ENST00000465503,NM_001169118.1;STIM2,missense_variant,p.Leu202Phe,ENST00000463501,;STIM2,upstream_gene_variant,,ENST00000473519,;STIM2,downstream_gene_variant,,ENST00000494628,;	T	ENSG00000109689	ENST00000465503	Transcript
PCDH7	0	.	GRCh38	chr4	30723650	30723650	+	Missense_Mutation	SNP	C	C	T	rs36037995		LAN1_S13	NORMAL	C	C																c.2228N>T	p.Thr743Ile	p.T743I	ENST00000543491	1/1	96	32	64				PCDH7,missense_variant,p.Thr433Ile,ENST00000511884,NM_032457.3,NM_001173523.1;PCDH7,missense_variant,p.Thr743Ile,ENST00000361762,NM_002589.2;PCDH7,missense_variant,p.Thr743Ile,ENST00000543491,NM_032456.2;PCDH7,missense_variant,p.Thr58Ile,ENST00000621961,;PCDH7,upstream_gene_variant,,ENST00000509759,;PCDH7,intron_variant,,ENST00000507864,;	T	ENSG00000169851	ENST00000543491	Transcript
TMEM156	0	.	GRCh38	chr4	39032226	39032226	+	Missense_Mutation	SNP	C	C	T	novel		LAN1_S13	NORMAL	C	C																c.88N>A	p.Glu30Lys	p.E30K	ENST00000381938	1/7	66	51	15				TMEM156,missense_variant,p.Glu30Lys,ENST00000381938,NM_001303228.1,NM_024943.2;TMEM156,missense_variant,p.Glu30Lys,ENST00000344606,;TMEM156,splice_region_variant,,ENST00000372489,;TMEM156,splice_region_variant,,ENST00000495029,;	T	ENSG00000121895	ENST00000381938	Transcript
KLHL5	0	.	GRCh38	chr4	39081995	39081995	+	Missense_Mutation	SNP	T	T	G	novel		LAN1_S13	NORMAL	T	T																c.874N>G	p.Cys292Gly	p.C292G	ENST00000504108	4/11	16	12	4				KLHL5,missense_variant,p.Cys246Gly,ENST00000261425,NM_001007075.2;KLHL5,missense_variant,p.Cys231Gly,ENST00000261426,NM_199039.3;KLHL5,missense_variant,p.Cys292Gly,ENST00000381930,;KLHL5,missense_variant,p.Cys105Gly,ENST00000508137,NM_001171654.1;KLHL5,missense_variant,p.Cys292Gly,ENST00000504108,NM_015990.4;KLHL5,downstream_gene_variant,,ENST00000514399,;	G	ENSG00000109790	ENST00000504108	Transcript
NSUN7	0	.	GRCh38	chr4	40774918	40774918	+	Missense_Mutation	SNP	G	G	T	novel		LAN1_S13	NORMAL	G	G																c.793N>T	p.Asp265Tyr	p.D265Y	ENST00000381782	6/12	7	5	2				NSUN7,missense_variant,p.Asp265Tyr,ENST00000381782,NM_024677.4;NSUN7,missense_variant,p.Asp265Tyr,ENST00000316607,;NSUN7,non_coding_transcript_exon_variant,,ENST00000463952,;NSUN7,upstream_gene_variant,,ENST00000423784,;NSUN7,non_coding_transcript_exon_variant,,ENST00000473399,;NSUN7,non_coding_transcript_exon_variant,,ENST00000469033,;	T	ENSG00000179299	ENST00000381782	Transcript
LIMCH1	0	.	GRCh38	chr4	41650504	41650504	+	Missense_Mutation	SNP	G	G	A	rs147874816		LAN1_S13	NORMAL	G	G																c.1777N>A	p.Glu593Lys	p.E593K	ENST00000313860	13/27	76	55	21				LIMCH1,missense_variant,p.Glu593Lys,ENST00000313860,NM_014988.3,NM_001330787.1,NM_001330793.1,NM_001330983.1,NM_001330790.1;LIMCH1,missense_variant,p.Glu439Lys,ENST00000396595,NM_001112719.2,NM_001330786.1,NM_001330982.1;LIMCH1,missense_variant,p.Glu427Lys,ENST00000381753,NM_001112720.2;LIMCH1,missense_variant,p.Glu978Lys,ENST00000503057,;LIMCH1,missense_variant,p.Glu422Lys,ENST00000513024,NM_001…	A	ENSG00000064042	ENST00000313860	Transcript
GABRG1	0	.	GRCh38	chr4	46065406	46065406	+	Missense_Mutation	SNP	A	A	G	novel		LAN1_S13	NORMAL	A	A																c.500N>C	p.Leu167Pro	p.L167P	ENST00000295452	4/9	10	8	2				GABRG1,missense_variant,p.Leu167Pro,ENST00000295452,NM_173536.3;	G	ENSG00000163285	ENST00000295452	Transcript
GABRA2	0	.	GRCh38	chr4	46305630	46305630	+	Missense_Mutation	SNP	C	C	G	novel		LAN1_S13	NORMAL	C	C																c.641N>C	p.Arg214Thr	p.R214T	ENST00000510861	7/10	24	16	8				GABRA2,missense_variant,p.Arg214Thr,ENST00000510861,;GABRA2,missense_variant,p.Arg214Thr,ENST00000514090,;GABRA2,missense_variant,p.Arg214Thr,ENST00000356504,NM_001114175.1;GABRA2,missense_variant,p.Arg130Thr,ENST00000540012,NM_001286827.1;GABRA2,missense_variant,p.Arg214Thr,ENST00000381620,NM_000807.2;GABRA2,missense_variant,p.Arg214Thr,ENST00000515082,;GABRA2,missense_variant,p.Arg214Thr,ENST00…	G	ENSG00000151834	ENST00000510861	Transcript
SLAIN2	0	.	GRCh38	chr4	48342004	48342004	+	Missense_Mutation	SNP	G	G	A	novel		LAN1_S13	NORMAL	G	G																c.265N>A	p.Glu89Lys	p.E89K	ENST00000264313	1/8	45	32	13				SLAIN2,missense_variant,p.Glu89Lys,ENST00000264313,NM_020846.1;	A	ENSG00000109171	ENST00000264313	Transcript
FRYL	0	.	GRCh38	chr4	48608990	48608990	+	Nonsense_Mutation	SNP	G	G	T	novel		LAN1_S13	NORMAL	G	G																c.569N>A	p.Ser190Ter	p.S190*	ENST00000358350	9/64	11	9	2				FRYL,stop_gained,p.Ser190Ter,ENST00000358350,NM_015030.1;FRYL,stop_gained,p.Ser190Ter,ENST00000503238,;FRYL,stop_gained,p.Ser190Ter,ENST00000507711,;FRYL,upstream_gene_variant,,ENST00000506685,;	T	ENSG00000075539	ENST00000358350	Transcript
DCUN1D4	0	.	GRCh38	chr4	51843634	51843634	+	Missense_Mutation	SNP	G	G	A	rs567737774		LAN1_S13	NORMAL	G	G																c.49N>A	p.Gly17Arg	p.G17R	ENST00000451288	1/11	30	21	9				DCUN1D4,missense_variant,p.Gly17Arg,ENST00000451288,NM_001287755.1;DCUN1D4,missense_variant,p.Gly17Arg,ENST00000505403,;DCUN1D4,intron_variant,,ENST00000334635,NM_001040402.2,NM_001287757.1;DCUN1D4,intron_variant,,ENST00000381441,NM_015115.3;DCUN1D4,intron_variant,,ENST00000513800,;DCUN1D4,intron_variant,,ENST00000504113,;DCUN1D4,upstream_gene_variant,,ENST00000504661,;DCUN1D4,missense_variant,p.…	A	ENSG00000109184	ENST00000451288	Transcript
LRRC66	0	.	GRCh38	chr4	52017561	52017561	+	Missense_Mutation	SNP	G	G	A	novel		LAN1_S13	NORMAL	G	G																c.53N>T	p.Thr18Ile	p.T18I	ENST00000343457	1/4	14	12	2				LRRC66,missense_variant,p.Thr18Ile,ENST00000343457,NM_001024611.2;SGCB,downstream_gene_variant,,ENST00000381431,NM_000232.4;	A	ENSG00000188993	ENST00000343457	Transcript
SPATA18	0	.	GRCh38	chr4	52069865	52069865	+	Nonsense_Mutation	SNP	C	C	A	rs764884014		LAN1_S13	NORMAL	C	C																c.467N>A	p.Ser156Ter	p.S156*	ENST00000295213	5/13	8	6	2				SPATA18,stop_gained,p.Ser156Ter,ENST00000295213,NM_145263.3;SPATA18,intron_variant,,ENST00000419395,NM_001297608.1;SPATA18,intron_variant,,ENST00000506829,;SPATA18,intron_variant,,ENST00000514670,;SPATA18,stop_gained,p.Ser156Ter,ENST00000505320,;SPATA18,3_prime_UTR_variant,,ENST00000508915,;SPATA18,non_coding_transcript_exon_variant,,ENST00000511028,;SPATA18,intron_variant,,ENST00000505038,;	A	ENSG00000163071	ENST00000295213	Transcript
EXOC1	0	.	GRCh38	chr4	55896772	55896772	+	Missense_Mutation	SNP	G	G	A	rs35001804		LAN1_S13	NORMAL	G	G																c.2009N>A	p.Gly670Glu	p.G670E	ENST00000381295	16/19	23	18	5				EXOC1,missense_variant,p.Gly670Glu,ENST00000381295,NM_001024924.1;EXOC1,missense_variant,p.Gly670Glu,ENST00000346134,NM_018261.3;EXOC1,missense_variant,p.Gly655Glu,ENST00000349598,NM_178237.2;EXOC1,non_coding_transcript_exon_variant,,ENST00000511971,;EXOC1,downstream_gene_variant,,ENST00000509302,;EXOC1,downstream_gene_variant,,ENST00000504321,;	A	ENSG00000090989	ENST00000381295	Transcript
CEP135	0	.	GRCh38	chr4	56017830	56017830	+	Missense_Mutation	SNP	G	G	T	novel		LAN1_S13	NORMAL	G	G																c.2985N>T	p.Leu995Phe	p.L995F	ENST00000257287	22/26	11	9	2				CEP135,missense_variant,p.Leu995Phe,ENST00000257287,NM_025009.4;CEP135,non_coding_transcript_exon_variant,,ENST00000506202,;	T	ENSG00000174799	ENST00000257287	Transcript
NOA1	0	.	GRCh38	chr4	56976948	56976948	+	Missense_Mutation	SNP	C	C	G	rs200929636		LAN1_S13	NORMAL	C	C																c.638N>C	p.Gly213Ala	p.G213A	ENST00000264230	1/7	44	28	16				NOA1,missense_variant,p.Gly213Ala,ENST00000264230,NM_032313.3;POLR2B,upstream_gene_variant,,ENST00000381227,;POLR2B,upstream_gene_variant,,ENST00000441246,NM_001303269.1;POLR2B,upstream_gene_variant,,ENST00000314595,NM_000938.2;POLR2B,upstream_gene_variant,,ENST00000431623,NM_001303268.1;POLR2B,upstream_gene_variant,,ENST00000450656,;POLR2B,upstream_gene_variant,,ENST00000433463,;POLR2B,upstream_…	G	ENSG00000084092	ENST00000264230	Transcript
TMPRSS11D	0	.	GRCh38	chr4	67838310	67838310	+	Nonsense_Mutation	SNP	T	T	A	novel		LAN1_S13	NORMAL	T	T																c.337N>T	p.Arg113Ter	p.R113*	ENST00000283916	5/10	12	10	2				TMPRSS11D,stop_gained,p.Arg113Ter,ENST00000283916,NM_004262.2;TMPRSS11D,upstream_gene_variant,,ENST00000514868,;UBA6-AS1,intron_variant,,ENST00000500538,;TMPRSS11D,non_coding_transcript_exon_variant,,ENST00000509584,;TMPRSS11D,non_coding_transcript_exon_variant,,ENST00000502573,;TMPRSS11D,non_coding_transcript_exon_variant,,ENST00000508409,;TMPRSS11D,non_coding_transcript_exon_variant,,ENST000005…	A	ENSG00000153802	ENST00000283916	Transcript
TMPRSS11E	0	.	GRCh38	chr4	68466726	68466726	+	Missense_Mutation	SNP	G	G	C	novel		LAN1_S13	NORMAL	G	G																c.232N>C	p.Glu78Gln	p.E78Q	ENST00000305363	3/10	28	20	8				TMPRSS11E,missense_variant,p.Glu78Gln,ENST00000305363,NM_014058.3;TMPRSS11E,missense_variant,p.Glu75Gln,ENST00000510647,;	C	ENSG00000087128	ENST00000305363	Transcript
UGT2A3	0	.	GRCh38	chr4	68932630	68932630	+	Missense_Mutation	SNP	T	T	G	novel		LAN1_S13	NORMAL	T	T																c.994N>C	p.Lys332Gln	p.K332Q	ENST00000251566	3/6	11	9	2				UGT2A3,missense_variant,p.Lys332Gln,ENST00000251566,NM_024743.3;UGT2A3,splice_region_variant,,ENST00000503012,;	G	ENSG00000135220	ENST00000251566	Transcript
UGT2B27P	0	.	GRCh38	chr4	69018335	69018335	+	RNA	SNP	C	C	A	rs745545747		LAN1_S13	NORMAL	C	C																n.806N>T			ENST00000505092	2/6	449	345	104				UGT2B27P,non_coding_transcript_exon_variant,,ENST00000505092,;RP11-813N20.2,downstream_gene_variant,,ENST00000503426,;	A	ENSG00000251685	ENST00000505092	Transcript
UGT2B27P	0	.	GRCh38	chr4	69018343	69018344	+	RNA	INS	-	-	TATG	rs779412156		LAN1_S13	NORMAL	-	-																n.797_798insCATA			ENST00000505092	2/6	219	122	97				UGT2B27P,non_coding_transcript_exon_variant,,ENST00000505092,;RP11-813N20.2,downstream_gene_variant,,ENST00000503426,;	TATG	ENSG00000251685	ENST00000505092	Transcript
UGT2B27P	0	.	GRCh38	chr4	69019923	69019924	+	RNA	DEL	TA	TA	-	novel		LAN1_S13	NORMAL	TA	TA																n.491_492delNN			ENST00000505092	1/6	155	135	20				UGT2B27P,non_coding_transcript_exon_variant,,ENST00000505092,;RP11-813N20.2,downstream_gene_variant,,ENST00000503426,;	-	ENSG00000251685	ENST00000505092	Transcript
UGT2B27P	0	.	GRCh38	chr4	69019928	69019929	+	RNA	INS	-	-	AT	novel		LAN1_S13	NORMAL	-	-																n.486_487insAT			ENST00000505092	1/6	153	133	20				UGT2B27P,non_coding_transcript_exon_variant,,ENST00000505092,;RP11-813N20.2,downstream_gene_variant,,ENST00000503426,;	AT	ENSG00000251685	ENST00000505092	Transcript
UGT2B27P	0	.	GRCh38	chr4	69020086	69020087	+	RNA	INS	-	-	GGGCTGCCCATCTCTTGACT	novel		LAN1_S13	NORMAL	-	-																n.328_329insAGTCAAGAGATGGGCAGCCC			ENST00000505092	1/6	102	22	80				UGT2B27P,non_coding_transcript_exon_variant,,ENST00000505092,;RP11-813N20.2,downstream_gene_variant,,ENST00000503426,;	GGGCTGCCCATCTCTTGACT	ENSG00000251685	ENST00000505092	Transcript
UGT2B27P	0	.	GRCh38	chr4	69020087	69020087	+	RNA	SNP	T	T	A	novel		LAN1_S13	NORMAL	T	T																n.328N>T			ENST00000505092	1/6	120	61	59				UGT2B27P,non_coding_transcript_exon_variant,,ENST00000505092,;RP11-813N20.2,downstream_gene_variant,,ENST00000503426,;	A	ENSG00000251685	ENST00000505092	Transcript
UGT2B11	0	.	GRCh38	chr4	69212605	69212605	+	Missense_Mutation	SNP	A	A	G	rs559723710		LAN1_S13	NORMAL	A	A																c.838N>C	p.Phe280Leu	p.F280L	ENST00000446444	2/6	31	26	5				UGT2B11,missense_variant,p.Phe280Leu,ENST00000446444,NM_001073.1;RP11-704M14.1,intron_variant,,ENST00000505646,;RP11-704M14.1,intron_variant,,ENST00000504301,;RP11-704M14.2,downstream_gene_variant,,ENST00000514003,;	G	ENSG00000213759	ENST00000446444	Transcript
GRSF1	0	.	GRCh38	chr4	70832396	70832396	+	Missense_Mutation	SNP	T	T	G	novel		LAN1_S13	NORMAL	T	T																c.725N>C	p.Lys242Thr	p.K242T	ENST00000254799	4/10	92	33	59				GRSF1,missense_variant,p.Lys242Thr,ENST00000254799,NM_002092.3;GRSF1,missense_variant,p.Lys186Thr,ENST00000545193,;GRSF1,missense_variant,p.Lys215Thr,ENST00000499044,;GRSF1,missense_variant,p.Lys80Thr,ENST00000502323,NM_001098477.1;GRSF1,missense_variant,p.Lys179Thr,ENST00000514161,;GRSF1,intron_variant,,ENST00000508091,;GRSF1,missense_variant,p.Lys52Thr,ENST00000506453,;GRSF1,non_coding_transcri…	G	ENSG00000132463	ENST00000254799	Transcript
SCARB2	0	.	GRCh38	chr4	76174202	76174202	+	Missense_Mutation	SNP	A	A	C	novel		LAN1_S13	NORMAL	A	A																c.936N>G	p.Cys312Trp	p.C312W	ENST00000264896	7/12	8	6	2				SCARB2,missense_variant,p.Cys312Trp,ENST00000264896,NM_005506.3;SCARB2,missense_variant,p.Cys169Trp,ENST00000452464,NM_001204255.1;	C	ENSG00000138760	ENST00000264896	Transcript
SHROOM3	0	.	GRCh38	chr4	76555619	76555619	+	Missense_Mutation	SNP	G	G	T	rs144435434		LAN1_S13	NORMAL	G	G																c.179N>T	p.Gly60Val	p.G60V	ENST00000296043	2/11	54	24	30				SHROOM3,missense_variant,p.Gly60Val,ENST00000296043,NM_020859.3;SHROOM3,non_coding_transcript_exon_variant,,ENST00000469923,;SHROOM3,non_coding_transcript_exon_variant,,ENST00000466541,;SHROOM3,non_coding_transcript_exon_variant,,ENST00000497440,;	T	ENSG00000138771	ENST00000296043	Transcript
SHROOM3	0	.	GRCh38	chr4	76755156	76755156	+	Missense_Mutation	SNP	A	A	C	rs138661793		LAN1_S13	NORMAL	A	A																c.4673N>C	p.Gln1558Pro	p.Q1558P	ENST00000296043	7/11	15	12	3				SHROOM3,missense_variant,p.Gln1558Pro,ENST00000296043,NM_020859.3;RP11-359D14.2,downstream_gene_variant,,ENST00000452412,;RP11-359D14.3,downstream_gene_variant,,ENST00000449007,;SHROOM3,downstream_gene_variant,,ENST00000469923,;	C	ENSG00000138771	ENST00000296043	Transcript
PTPN13	0	.	GRCh38	chr4	86734371	86734371	+	Nonsense_Mutation	SNP	G	G	T	novel		LAN1_S13	NORMAL	G	G																c.1927N>T	p.Glu643Ter	p.E643*	ENST00000436978	13/48	11	9	2				PTPN13,stop_gained,p.Glu643Ter,ENST00000436978,NM_080685.2;PTPN13,stop_gained,p.Glu643Ter,ENST00000427191,NM_006264.2;PTPN13,stop_gained,p.Glu643Ter,ENST00000411767,NM_080683.2;PTPN13,stop_gained,p.Glu643Ter,ENST00000511467,;PTPN13,stop_gained,p.Glu643Ter,ENST00000316707,NM_080684.2;	T	ENSG00000163629	ENST00000436978	Transcript
PTPN13	0	.	GRCh38	chr4	86734396	86734396	+	Missense_Mutation	SNP	C	C	G	novel		LAN1_S13	NORMAL	C	C																c.1952N>G	p.Thr651Ser	p.T651S	ENST00000436978	13/48	10	8	2				PTPN13,missense_variant,p.Thr651Ser,ENST00000436978,NM_080685.2;PTPN13,missense_variant,p.Thr651Ser,ENST00000427191,NM_006264.2;PTPN13,missense_variant,p.Thr651Ser,ENST00000411767,NM_080683.2;PTPN13,missense_variant,p.Thr651Ser,ENST00000511467,;PTPN13,missense_variant,p.Thr651Ser,ENST00000316707,NM_080684.2;	G	ENSG00000163629	ENST00000436978	Transcript
FAM13A	0	.	GRCh38	chr4	88851170	88851170	+	Missense_Mutation	SNP	C	C	T	rs115194267		LAN1_S13	NORMAL	C	C																c.857N>A	p.Arg286Lys	p.R286K	ENST00000264344	7/24	15	10	5				FAM13A,missense_variant,p.Arg286Lys,ENST00000264344,NM_014883.3;FAM13A,intron_variant,,ENST00000511976,;FAM13A,non_coding_transcript_exon_variant,,ENST00000502459,;FAM13A,downstream_gene_variant,,ENST00000511145,;FAM13A,downstream_gene_variant,,ENST00000512339,;	T	ENSG00000138640	ENST00000264344	Transcript
TIGD2	0	.	GRCh38	chr4	89114163	89114163	+	Missense_Mutation	SNP	G	G	A	rs200587747		LAN1_S13	NORMAL	G	G																c.1189N>A	p.Gly397Ser	p.G397S	ENST00000603357	2/2	47	8	39				TIGD2,missense_variant,p.Gly397Ser,ENST00000603357,;TIGD2,missense_variant,p.Gly397Ser,ENST00000317005,NM_145715.2;FAM13A,upstream_gene_variant,,ENST00000502459,;	A	ENSG00000180346	ENST00000603357	Transcript
SLC9B1	0	.	GRCh38	chr4	102901326	102901327	+	Frame_Shift_Del	DEL	AC	AC	-	rs753242024		LAN1_S13	NORMAL	AC	AC																c.1338_1339delNN	p.Leu447ArgfsTer47	p.L447Rfs*47	ENST00000296422	12/12	98	31	67				SLC9B1,frameshift_variant,p.Leu447ArgfsTer47,ENST00000296422,NM_139173.3;SLC9B1,intron_variant,,ENST00000394789,NM_001100874.2;SLC9B1,downstream_gene_variant,,ENST00000511253,;SLC9B1,non_coding_transcript_exon_variant,,ENST00000512651,;SLC9B1,non_coding_transcript_exon_variant,,ENST00000509614,;SLC9B1,3_prime_UTR_variant,,ENST00000504216,;SLC9B1,intron_variant,,ENST00000514972,;SLC9B1,intron_vari…	-	ENSG00000164037	ENST00000296422	Transcript
SLC9B1	0	.	GRCh38	chr4	102905528	102905528	+	Nonsense_Mutation	SNP	T	T	A	rs77618489		LAN1_S13	NORMAL	T	T																c.1318N>T	p.Lys440Ter	p.K440*	ENST00000296422	11/12	10	6	4				SLC9B1,stop_gained,p.Lys440Ter,ENST00000296422,NM_139173.3;SLC9B1,stop_gained,p.Lys440Ter,ENST00000394789,NM_001100874.2;SLC9B1,downstream_gene_variant,,ENST00000511253,;SLC9B1,intron_variant,,ENST00000512651,;SLC9B1,intron_variant,,ENST00000509614,;SLC9B1,3_prime_UTR_variant,,ENST00000514972,;SLC9B1,3_prime_UTR_variant,,ENST00000503584,;SLC9B1,3_prime_UTR_variant,,ENST00000504216,;SLC9B1,downstr…	A	ENSG00000164037	ENST00000296422	Transcript
SLC9B1	0	.	GRCh38	chr4	102905600	102905600	+	Missense_Mutation	SNP	T	T	C	novel		LAN1_S13	NORMAL	T	T																c.1246N>G	p.Thr416Ala	p.T416A	ENST00000296422	11/12	8	3	5				SLC9B1,missense_variant,p.Thr416Ala,ENST00000296422,NM_139173.3;SLC9B1,missense_variant,p.Thr416Ala,ENST00000394789,NM_001100874.2;SLC9B1,downstream_gene_variant,,ENST00000511253,;SLC9B1,intron_variant,,ENST00000512651,;SLC9B1,intron_variant,,ENST00000509614,;SLC9B1,3_prime_UTR_variant,,ENST00000514972,;SLC9B1,3_prime_UTR_variant,,ENST00000503584,;SLC9B1,3_prime_UTR_variant,,ENST00000504216,;SLC9…	C	ENSG00000164037	ENST00000296422	Transcript
SLC9B1	0	.	GRCh38	chr4	102905612	102905612	+	Nonsense_Mutation	SNP	G	G	A	rs200075071		LAN1_S13	NORMAL	G	G																c.1234N>T	p.Arg412Ter	p.R412*	ENST00000296422	11/12	8	3	5				SLC9B1,stop_gained,p.Arg412Ter,ENST00000296422,NM_139173.3;SLC9B1,stop_gained,p.Arg412Ter,ENST00000394789,NM_001100874.2;SLC9B1,downstream_gene_variant,,ENST00000511253,;SLC9B1,intron_variant,,ENST00000512651,;SLC9B1,intron_variant,,ENST00000509614,;SLC9B1,3_prime_UTR_variant,,ENST00000514972,;SLC9B1,3_prime_UTR_variant,,ENST00000503584,;SLC9B1,3_prime_UTR_variant,,ENST00000504216,;SLC9B1,downstr…	A	ENSG00000164037	ENST00000296422	Transcript
SLC9B1	0	.	GRCh38	chr4	102911454	102911454	+	Nonsense_Mutation	SNP	G	G	A	rs75599926		LAN1_S13	NORMAL	G	G																c.913N>T	p.Arg305Ter	p.R305*	ENST00000296422	8/12	29	21	8				SLC9B1,stop_gained,p.Arg305Ter,ENST00000296422,NM_139173.3;SLC9B1,stop_gained,p.Arg305Ter,ENST00000394789,NM_001100874.2;SLC9B1,stop_gained,p.Arg248Ter,ENST00000514340,;SLC9B1,stop_gained,p.Arg30Ter,ENST00000511253,;SLC9B1,intron_variant,,ENST00000512651,;SLC9B1,upstream_gene_variant,,ENST00000509614,;SLC9B1,3_prime_UTR_variant,,ENST00000514972,;SLC9B1,3_prime_UTR_variant,,ENST00000503584,;SLC9B1…	A	ENSG00000164037	ENST00000296422	Transcript
SLC9B1	0	.	GRCh38	chr4	102911493	102911493	+	Missense_Mutation	SNP	T	T	A	rs200816768		LAN1_S13	NORMAL	T	T																c.874N>T	p.Ile292Phe	p.I292F	ENST00000296422	8/12	38	30	8				SLC9B1,missense_variant,p.Ile292Phe,ENST00000296422,NM_139173.3;SLC9B1,missense_variant,p.Ile292Phe,ENST00000394789,NM_001100874.2;SLC9B1,missense_variant,p.Ile235Phe,ENST00000514340,;SLC9B1,missense_variant,p.Ile17Phe,ENST00000511253,;SLC9B1,intron_variant,,ENST00000512651,;SLC9B1,upstream_gene_variant,,ENST00000509614,;SLC9B1,3_prime_UTR_variant,,ENST00000514972,;SLC9B1,3_prime_UTR_variant,,ENS…	A	ENSG00000164037	ENST00000296422	Transcript
SLC9B1	0	.	GRCh38	chr4	102911508	102911508	+	Missense_Mutation	SNP	T	T	C	rs201645894		LAN1_S13	NORMAL	T	T																c.859N>G	p.Ile287Val	p.I287V	ENST00000296422	8/12	35	28	7				SLC9B1,missense_variant,p.Ile287Val,ENST00000296422,NM_139173.3;SLC9B1,missense_variant,p.Ile287Val,ENST00000394789,NM_001100874.2;SLC9B1,missense_variant,p.Ile230Val,ENST00000514340,;SLC9B1,missense_variant,p.Ile12Val,ENST00000511253,;SLC9B1,intron_variant,,ENST00000512651,;SLC9B1,upstream_gene_variant,,ENST00000509614,;SLC9B1,3_prime_UTR_variant,,ENST00000514972,;SLC9B1,3_prime_UTR_variant,,ENS…	C	ENSG00000164037	ENST00000296422	Transcript
CENPE	0	.	GRCh38	chr4	103141769	103141769	+	Missense_Mutation	SNP	T	T	C	novel		LAN1_S13	NORMAL	T	T																c.5444N>G	p.Asn1815Ser	p.N1815S	ENST00000265148	35/49	8	6	2				CENPE,missense_variant,p.Asn1815Ser,ENST00000265148,NM_001813.2;CENPE,missense_variant,p.Asn1815Ser,ENST00000611174,;CENPE,missense_variant,p.Asn1790Ser,ENST00000380026,NM_001286734.1;CENPE,downstream_gene_variant,,ENST00000515478,;	C	ENSG00000138778	ENST00000265148	Transcript
CENPE	0	.	GRCh38	chr4	103175976	103175976	+	Missense_Mutation	SNP	G	G	C	novel		LAN1_S13	NORMAL	G	G																c.1463N>G	p.Thr488Arg	p.T488R	ENST00000265148	15/49	15	5	10				CENPE,missense_variant,p.Thr488Arg,ENST00000265148,NM_001813.2;CENPE,missense_variant,p.Thr488Arg,ENST00000611174,;CENPE,missense_variant,p.Thr488Arg,ENST00000380026,NM_001286734.1;CENPE,missense_variant,p.Thr488Arg,ENST00000503705,;CENPE,downstream_gene_variant,,ENST00000509120,;	C	ENSG00000138778	ENST00000265148	Transcript
ZGRF1	0	.	GRCh38	chr4	112584144	112584144	+	Nonsense_Mutation	SNP	T	T	A	novel		LAN1_S13	NORMAL	T	T																c.4132N>T	p.Lys1378Ter	p.K1378*	ENST00000505019	15/28	12	10	2				ZGRF1,stop_gained,p.Lys1378Ter,ENST00000505019,NM_018392.4;ZGRF1,stop_gained,p.Lys1378Ter,ENST00000445203,;ZGRF1,upstream_gene_variant,,ENST00000612287,;ZGRF1,stop_gained,p.Lys276Ter,ENST00000445413,;ZGRF1,3_prime_UTR_variant,,ENST00000473015,;	A	ENSG00000138658	ENST00000505019	Transcript
ARSJ	0	.	GRCh38	chr4	113903114	113903114	+	Missense_Mutation	SNP	G	G	T	novel		LAN1_S13	NORMAL	G	G																c.960N>A	p.Ser320Arg	p.S320R	ENST00000315366	2/2	41	29	12				ARSJ,missense_variant,p.Ser320Arg,ENST00000315366,NM_024590.3;ARSJ,downstream_gene_variant,,ENST00000636527,;ARSJ,3_prime_UTR_variant,,ENST00000509829,;	T	ENSG00000180801	ENST00000315366	Transcript
NDST4	0	.	GRCh38	chr4	115076667	115076667	+	Missense_Mutation	SNP	C	C	T	novel		LAN1_S13	NORMAL	C	C																c.370N>A	p.Gly124Ser	p.G124S	ENST00000264363	2/14	8	6	2				NDST4,missense_variant,p.Gly124Ser,ENST00000264363,NM_022569.2;NDST4,5_prime_UTR_variant,,ENST00000613194,;NDST4,intron_variant,,ENST00000504854,;NDST4,intron_variant,,ENST00000514570,;	T	ENSG00000138653	ENST00000264363	Transcript
SEC24D	0	.	GRCh38	chr4	118739157	118739157	+	Missense_Mutation	SNP	G	G	T	novel		LAN1_S13	NORMAL	G	G																c.2369N>A	p.Ala790Asp	p.A790D	ENST00000280551	18/23	14	12	2				SEC24D,missense_variant,p.Ala790Asp,ENST00000280551,NM_001318066.1,NM_014822.3;SEC24D,missense_variant,p.Ala346Asp,ENST00000419654,;SEC24D,missense_variant,p.Ala421Asp,ENST00000511481,;SEC24D,non_coding_transcript_exon_variant,,ENST00000505134,;SEC24D,downstream_gene_variant,,ENST00000511033,;SEC24D,3_prime_UTR_variant,,ENST00000514561,;SEC24D,non_coding_transcript_exon_variant,,ENST00000502526,;	T	ENSG00000150961	ENST00000280551	Transcript
PDE5A	0	.	GRCh38	chr4	119502583	119502583	+	Missense_Mutation	SNP	T	T	G	novel		LAN1_S13	NORMAL	T	T																c.2404N>C	p.Thr802Pro	p.T802P	ENST00000354960	19/21	3	1	2				PDE5A,missense_variant,p.Thr802Pro,ENST00000354960,NM_001083.3;PDE5A,missense_variant,p.Thr750Pro,ENST00000394439,NM_033437.3;PDE5A,missense_variant,p.Thr760Pro,ENST00000264805,NM_033430.2;PDE5A,missense_variant,p.Thr154Pro,ENST00000503412,;RP11-33B1.1,intron_variant,,ENST00000498873,;RP11-33B1.1,intron_variant,,ENST00000510844,;RP11-33B1.1,downstream_gene_variant,,ENST00000510011,;RP11-33B1.1,do…	G	ENSG00000138735	ENST00000354960	Transcript
PRDM5	0	.	GRCh38	chr4	120710395	120710395	+	Missense_Mutation	SNP	A	A	G	rs756867680		LAN1_S13	NORMAL	A	A																c.1642N>C	p.Ser548Pro	p.S548P	ENST00000264808	15/16	26	22	4				PRDM5,missense_variant,p.Ser548Pro,ENST00000264808,NM_018699.3;PRDM5,missense_variant,p.Ser517Pro,ENST00000428209,NM_001300823.1;PRDM5,missense_variant,p.Leu488Pro,ENST00000515109,NM_001300824.1;PRDM5,non_coding_transcript_exon_variant,,ENST00000506065,;PRDM5,non_coding_transcript_exon_variant,,ENST00000513741,;PRDM5,non_coding_transcript_exon_variant,,ENST00000505484,;	G	ENSG00000138738	ENST00000264808	Transcript
TRPC3	0	.	GRCh38	chr4	121904324	121904324	+	Nonsense_Mutation	SNP	C	C	A	novel		LAN1_S13	NORMAL	C	C																c.2251N>T	p.Glu751Ter	p.E751*	ENST00000379645	8/12	6	4	2				TRPC3,stop_gained,p.Glu678Ter,ENST00000264811,NM_003305.2;TRPC3,stop_gained,p.Glu751Ter,ENST00000379645,NM_001130698.1;TRPC3,stop_gained,p.Glu623Ter,ENST00000513531,;TRPC3,splice_region_variant,,ENST00000506449,;	A	ENSG00000138741	ENST00000379645	Transcript
FAT4	0	.	GRCh38	chr4	125317445	125317445	+	Missense_Mutation	SNP	A	A	G	novel		LAN1_S13	NORMAL	A	A																c.1034N>G	p.Asp345Gly	p.D345G	ENST00000394329	1/17	101	63	38				FAT4,missense_variant,p.Asp345Gly,ENST00000394329,NM_024582.4,NM_001291303.1,NM_001291285.1;	G	ENSG00000196159	ENST00000394329	Transcript
PGRMC2	0	.	GRCh38	chr4	128271389	128271389	+	Missense_Mutation	SNP	A	A	T	novel		LAN1_S13	NORMAL	A	A																c.671N>A	p.Leu224His	p.L224H	ENST00000520121	3/3	11	9	2				PGRMC2,missense_variant,p.Leu224His,ENST00000520121,NM_006320.4;PGRMC2,missense_variant,p.Leu224His,ENST00000613358,;PGRMC2,missense_variant,p.Leu21His,ENST00000394276,;PGRMC2,missense_variant,p.Leu200His,ENST00000296425,;PGRMC2,missense_variant,p.Leu21His,ENST00000512483,;PGRMC2,missense_variant,p.Leu21His,ENST00000503872,;PGRMC2,missense_variant,p.Leu68His,ENST00000503588,;PGRMC2,3_prime_UTR_va…	T	ENSG00000164040	ENST00000520121	Transcript
SETD7	0	.	GRCh38	chr4	139523358	139523358	+	Missense_Mutation	SNP	C	C	T	rs141988823		LAN1_S13	NORMAL	C	C																c.640N>A	p.Glu214Lys	p.E214K	ENST00000274031	5/8	11	5	6				SETD7,missense_variant,p.Glu214Lys,ENST00000274031,NM_030648.3;SETD7,missense_variant,p.Glu214Lys,ENST00000506866,NM_001306199.1;SETD7,upstream_gene_variant,,ENST00000515101,;	T	ENSG00000145391	ENST00000274031	Transcript
MAML3	0	.	GRCh38	chr4	139889910	139889921	+	In_Frame_Del	DEL	TGCTGCTGCTGC	TGCTGC	-	novel		LAN1_S13	NORMAL	TGCTGCTGCTGC	TGCTGCTGCTGC																c.1515_1526delNNNNNNNNNNNN	p.Gln507_Gln510del	p.Q507_Q510del	ENST00000509479	2/5	38	1	32				MAML3,splice_acceptor_variant,,ENST00000398940,;MAML3,inframe_deletion,p.Gln507_Gln510del,ENST00000509479,NM_018717.4;MAML3,intron_variant,,ENST00000502696,;	-	ENSG00000196782	ENST00000509479	Transcript
USP38	0	.	GRCh38	chr4	143214137	143214137	+	Missense_Mutation	SNP	T	T	A	novel		LAN1_S13	NORMAL	T	T																c.2161N>A	p.Leu721Ile	p.L721I	ENST00000307017	9/10	10	8	2				USP38,missense_variant,p.Leu721Ile,ENST00000307017,NM_032557.6,NM_001290326.1;USP38,missense_variant,p.Leu721Ile,ENST00000510377,NM_001290325.1;USP38,3_prime_UTR_variant,,ENST00000511739,;	A	ENSG00000170185	ENST00000307017	Transcript
GAB1	0	.	GRCh38	chr4	143469035	143469035	+	Missense_Mutation	SNP	A	A	G	novel		LAN1_S13	NORMAL	A	A																c.2021N>G	p.Lys674Arg	p.K674R	ENST00000262995	11/11	10	8	2				GAB1,missense_variant,p.Lys674Arg,ENST00000262995,NM_207123.2;GAB1,missense_variant,p.Lys644Arg,ENST00000262994,NM_002039.3;GAB1,missense_variant,p.Lys541Arg,ENST00000505913,;GAB1,intron_variant,,ENST00000512843,;GAB1,downstream_gene_variant,,ENST00000508833,;GAB1,non_coding_transcript_exon_variant,,ENST00000511109,;	G	ENSG00000109458	ENST00000262995	Transcript
LRBA	0	.	GRCh38	chr4	150928590	150928590	+	Missense_Mutation	SNP	G	G	T	novel		LAN1_S13	NORMAL	G	G																c.475N>A	p.Leu159Met	p.L159M	ENST00000357115	4/58	13	11	2				LRBA,missense_variant,p.Leu159Met,ENST00000510413,NM_001199282.2;LRBA,missense_variant,p.Leu159Met,ENST00000357115,NM_006726.4;LRBA,missense_variant,p.Leu159Met,ENST00000507224,;	T	ENSG00000198589	ENST00000357115	Transcript
FSTL5	0	.	GRCh38	chr4	161542679	161542679	+	Missense_Mutation	SNP	G	G	C	novel		LAN1_S13	NORMAL	G	G																c.1030N>G	p.Arg344Gly	p.R344G	ENST00000306100	9/16	9	7	2				FSTL5,missense_variant,p.Arg344Gly,ENST00000306100,NM_020116.4;FSTL5,missense_variant,p.Arg343Gly,ENST00000379164,NM_001128427.2;FSTL5,missense_variant,p.Arg343Gly,ENST00000427802,NM_001128428.2;FSTL5,non_coding_transcript_exon_variant,,ENST00000511170,;	C	ENSG00000168843	ENST00000306100	Transcript
CCDC110	0	.	GRCh38	chr4	185458828	185458828	+	Missense_Mutation	SNP	T	T	A	novel		LAN1_S13	NORMAL	T	T																c.1759N>T	p.Met587Leu	p.M587L	ENST00000307588	6/7	4	2	2				CCDC110,missense_variant,p.Met587Leu,ENST00000307588,NM_152775.3;CCDC110,missense_variant,p.Met550Leu,ENST00000393540,NM_001145411.1;CCDC110,missense_variant,p.Met587Leu,ENST00000510617,;CCDC110,downstream_gene_variant,,ENST00000506876,;CCDC110,downstream_gene_variant,,ENST00000507501,;CCDC110,downstream_gene_variant,,ENST00000506962,;CCDC110,upstream_gene_variant,,ENST00000508538,;CCDC110,downst…	A	ENSG00000168491	ENST00000307588	Transcript
FRG1	0	.	GRCh38	chr4	189953101	189953101	+	Missense_Mutation	SNP	C	C	T	rs201275486		LAN1_S13	NORMAL	C	C																c.293N>T	p.Thr98Met	p.T98M	ENST00000226798	4/9	24	20	4				FRG1,missense_variant,p.Thr98Met,ENST00000226798,NM_004477.2;FRG1,missense_variant,p.Thr35Met,ENST00000531991,;FRG1,intron_variant,,ENST00000524583,;FRG1,non_coding_transcript_exon_variant,,ENST00000514482,;FRG1,3_prime_UTR_variant,,ENST00000533157,;	T	ENSG00000109536	ENST00000226798	Transcript
SLC12A7	0	.	GRCh38	chr5	1085401	1085401	+	Missense_Mutation	SNP	T	T	G	rs765672556		LAN1_S13	NORMAL	T	T																c.748N>C	p.Asn250His	p.N250H	ENST00000264930	7/24	4343	1491	2852				SLC12A7,missense_variant,p.Asn250His,ENST00000264930,NM_006598.2;SLC12A7,missense_variant,p.Asn151His,ENST00000634447,;SLC12A7,upstream_gene_variant,,ENST00000510943,;	G	ENSG00000113504	ENST00000264930	Transcript
MTRR	0	.	GRCh38	chr5	7869149	7869149	+	Missense_Mutation	SNP	G	G	C	rs766829255		LAN1_S13	NORMAL	G	G																c.16N>C	p.Val6Leu	p.V6L	ENST00000264668	1/15	48	15	33				MTRR,missense_variant,p.Val6Leu,ENST00000264668,NM_024010.2;MTRR,missense_variant,p.Val2Leu,ENST00000514220,;MTRR,upstream_gene_variant,,ENST00000440940,NM_002454.2;FASTKD3,upstream_gene_variant,,ENST00000264669,NM_024091.3;FASTKD3,upstream_gene_variant,,ENST00000504695,;MTRR,upstream_gene_variant,,ENST00000506877,;FASTKD3,upstream_gene_variant,,ENST00000507572,;MTRR,upstream_gene_variant,,ENST00…	C	ENSG00000124275	ENST00000264668	Transcript
DNAH5	0	.	GRCh38	chr5	13691993	13691993	+	Missense_Mutation	SNP	A	A	T	novel		LAN1_S13	NORMAL	A	A																c.13866N>A	p.Asp4622Glu	p.D4622E	ENST00000265104	79/79	36	24	12				DNAH5,missense_variant,p.Asp4622Glu,ENST00000265104,NM_001369.2;	T	ENSG00000039139	ENST00000265104	Transcript
DNAH5	0	.	GRCh38	chr5	13844842	13844842	+	Missense_Mutation	SNP	C	C	T	rs116524991		LAN1_S13	NORMAL	C	C																c.5266N>A	p.Glu1756Lys	p.E1756K	ENST00000265104	32/79	31	15	16				DNAH5,missense_variant,p.Glu1756Lys,ENST00000265104,NM_001369.2;	T	ENSG00000039139	ENST00000265104	Transcript
PRDM9	0	.	GRCh38	chr5	23527130	23527130	+	Missense_Mutation	SNP	C	C	G	rs6875787		LAN1_S13	NORMAL	C	C																c.2042N>G	p.Thr681Ser	p.T681S	ENST00000296682	11/11	46	8	38				PRDM9,missense_variant,p.Thr681Ser,ENST00000296682,NM_020227.3;PRDM9,downstream_gene_variant,,ENST00000635252,;	G	ENSG00000164256	ENST00000296682	Transcript
PRDM9	0	.	GRCh38	chr5	23527456	23527456	+	Missense_Mutation	SNP	A	A	C	rs77287813		LAN1_S13	NORMAL	A	A																c.2368N>C	p.Asn790His	p.N790H	ENST00000296682	11/11	78	56	22				PRDM9,missense_variant,p.Asn790His,ENST00000296682,NM_020227.3;PRDM9,downstream_gene_variant,,ENST00000635252,;	C	ENSG00000164256	ENST00000296682	Transcript
RICTOR	0	.	GRCh38	chr5	38958827	38958827	+	Missense_Mutation	SNP	C	C	T	novel		LAN1_S13	NORMAL	C	C																c.2183N>A	p.Cys728Tyr	p.C728Y	ENST00000296782	23/39	9	7	2				RICTOR,missense_variant,p.Cys728Tyr,ENST00000357387,NM_152756.4,NM_001285440.1;RICTOR,missense_variant,p.Cys728Tyr,ENST00000296782,NM_001285439.1;RICTOR,non_coding_transcript_exon_variant,,ENST00000503698,;RICTOR,downstream_gene_variant,,ENST00000509567,;RICTOR,3_prime_UTR_variant,,ENST00000511516,;	T	ENSG00000164327	ENST00000296782	Transcript
C6	0	.	GRCh38	chr5	41195918	41195918	+	Missense_Mutation	SNP	C	C	T	novel		LAN1_S13	NORMAL	C	C																c.461N>A	p.Arg154Lys	p.R154K	ENST00000263413	5/18	14	12	2				C6,missense_variant,p.Arg154Lys,ENST00000263413,NM_001115131.2;C6,missense_variant,p.Arg154Lys,ENST00000337836,NM_000065.3;C6,downstream_gene_variant,,ENST00000417809,;	T	ENSG00000039537	ENST00000263413	Transcript
HCN1	0	.	GRCh38	chr5	45267112	45267112	+	Missense_Mutation	SNP	G	G	C	novel		LAN1_S13	NORMAL	G	G																c.1760N>G	p.Ala587Gly	p.A587G	ENST00000303230	7/8	25	17	8				HCN1,missense_variant,p.Ala587Gly,ENST00000303230,NM_021072.3;HCN1,non_coding_transcript_exon_variant,,ENST00000637305,;	C	ENSG00000164588	ENST00000303230	Transcript
SLC30A5	0	.	GRCh38	chr5	69103090	69103090	+	Nonsense_Mutation	SNP	A	A	T	novel		LAN1_S13	NORMAL	A	A																c.235N>T	p.Lys79Ter	p.K79*	ENST00000396591	3/16	13	11	2				SLC30A5,stop_gained,p.Lys79Ter,ENST00000396591,NM_022902.4;SLC30A5,stop_gained,p.Lys79Ter,ENST00000380860,NM_024055.4;SLC30A5,stop_gained,p.Lys38Ter,ENST00000502979,NM_001251969.1;SLC30A5,stop_gained,p.Lys38Ter,ENST00000504103,;SLC30A5,5_prime_UTR_variant,,ENST00000621204,;SLC30A5,non_coding_transcript_exon_variant,,ENST00000507354,;	T	ENSG00000145740	ENST00000396591	Transcript
TNPO1	0	.	GRCh38	chr5	72900974	72900974	+	Nonsense_Mutation	SNP	G	G	A	novel		LAN1_S13	NORMAL	G	G																c.2415N>A	p.Trp805Ter	p.W805*	ENST00000337273	22/25	14	12	2				TNPO1,stop_gained,p.Trp805Ter,ENST00000337273,NM_002270.3;TNPO1,stop_gained,p.Trp797Ter,ENST00000506351,NM_153188.2;TNPO1,stop_gained,p.Trp755Ter,ENST00000523768,;TNPO1,stop_gained,p.Trp100Ter,ENST00000605210,;TNPO1,non_coding_transcript_exon_variant,,ENST00000503084,;	A	ENSG00000083312	ENST00000337273	Transcript
HEXB	0	.	GRCh38	chr5	74685474	74685474	+	Missense_Mutation	SNP	C	C	T	rs147155126		LAN1_S13	NORMAL	C	C																c.214N>T	p.Leu72Phe	p.L72F	ENST00000261416	1/14	28	19	9				HEXB,missense_variant,p.Leu72Phe,ENST00000261416,NM_000521.3;HEXB,intron_variant,,ENST00000511181,NM_001292004.1;HEXB,non_coding_transcript_exon_variant,,ENST00000513079,;HEXB,non_coding_transcript_exon_variant,,ENST00000515528,;	T	ENSG00000049860	ENST00000261416	Transcript
COL4A3BP	0	.	GRCh38	chr5	75411042	75411042	+	Missense_Mutation	SNP	T	T	C	novel		LAN1_S13	NORMAL	T	T																c.1283N>G	p.Lys428Arg	p.K428R	ENST00000380494	9/19	10	8	2				COL4A3BP,missense_variant,p.Lys428Arg,ENST00000380494,NM_001130105.1;COL4A3BP,missense_variant,p.Lys300Arg,ENST00000405807,NM_005713.2;COL4A3BP,missense_variant,p.Lys300Arg,ENST00000261415,NM_031361.2;	C	ENSG00000113163	ENST00000380494	Transcript
IQGAP2	0	.	GRCh38	chr5	76673535	76673535	+	Missense_Mutation	SNP	G	G	T	rs2287932		LAN1_S13	NORMAL	G	G																c.3155N>T	p.Arg1052Ile	p.R1052I	ENST00000274364	25/36	27	13	14				IQGAP2,missense_variant,p.Arg1052Ile,ENST00000274364,NM_006633.3;IQGAP2,missense_variant,p.Arg1002Ile,ENST00000379730,NM_001285460.1;IQGAP2,missense_variant,p.Arg1002Ile,ENST00000505766,;IQGAP2,missense_variant,p.Arg548Ile,ENST00000502745,NM_001285462.1;IQGAP2,missense_variant,p.Arg548Ile,ENST00000396234,NM_001285461.1;IQGAP2,downstream_gene_variant,,ENST00000514001,;IQGAP2,non_coding_transcript_…	T	ENSG00000145703	ENST00000274364	Transcript
AP3B1	0	.	GRCh38	chr5	78113894	78113894	+	Missense_Mutation	SNP	G	G	C	novel		LAN1_S13	NORMAL	G	G																c.2107N>G	p.Gln703Glu	p.Q703E	ENST00000255194	19/27	13	11	2				AP3B1,missense_variant,p.Gln703Glu,ENST00000255194,NM_003664.4;AP3B1,missense_variant,p.Gln654Glu,ENST00000519295,NM_001271769.1;AP3B1,upstream_gene_variant,,ENST00000519888,;AP3B1,non_coding_transcript_exon_variant,,ENST00000517940,;	C	ENSG00000132842	ENST00000255194	Transcript
JMY	0	.	GRCh38	chr5	79316296	79316296	+	Missense_Mutation	SNP	T	T	A	novel		LAN1_S13	NORMAL	T	T																c.2956N>A	p.Trp986Arg	p.W986R	ENST00000396137	10/11	11	9	2				JMY,missense_variant,p.Trp986Arg,ENST00000396137,NM_152405.4;JMY,intron_variant,,ENST00000412001,;	A	ENSG00000152409	ENST00000396137	Transcript
ZFYVE16	0	.	GRCh38	chr5	80473822	80473822	+	Missense_Mutation	SNP	A	A	T	novel		LAN1_S13	NORMAL	A	A																c.4256N>T	p.Asp1419Val	p.D1419V	ENST00000338008	16/18	11	9	2				ZFYVE16,missense_variant,p.Asp1419Val,ENST00000338008,NM_014733.4;ZFYVE16,missense_variant,p.Asp1419Val,ENST00000510158,NM_001105251.2;ZFYVE16,missense_variant,p.Asp1419Val,ENST00000505560,NM_001284236.1;ZFYVE16,3_prime_UTR_variant,,ENST00000513789,;ZFYVE16,non_coding_transcript_exon_variant,,ENST00000512907,;ZFYVE16,non_coding_transcript_exon_variant,,ENST00000511829,;	T	ENSG00000039319	ENST00000338008	Transcript
ATG10	0	.	GRCh38	chr5	82253412	82253412	+	Missense_Mutation	SNP	G	G	A	rs189442428		LAN1_S13	NORMAL	G	G																c.650N>A	p.Arg217Gln	p.R217Q	ENST00000282185	7/8	35	15	20				ATG10,missense_variant,p.Arg217Gln,ENST00000282185,NM_031482.4;ATG10,missense_variant,p.Arg217Gln,ENST00000458350,NM_001131028.1;ATG10,downstream_gene_variant,,ENST00000513634,;ATG10,intron_variant,,ENST00000514253,;ATG10,intron_variant,,ENST00000508814,;ATG10,3_prime_UTR_variant,,ENST00000504770,;	A	ENSG00000152348	ENST00000282185	Transcript
XRCC4	0	.	GRCh38	chr5	83203689	83203689	+	Missense_Mutation	SNP	A	A	G	rs752327919		LAN1_S13	NORMAL	A	A																c.620N>G	p.Lys207Arg	p.K207R	ENST00000511817	5/8	8	6	2				XRCC4,missense_variant,p.Lys207Arg,ENST00000282268,NM_003401.4,NM_022550.3;XRCC4,missense_variant,p.Lys207Arg,ENST00000511817,;XRCC4,missense_variant,p.Lys207Arg,ENST00000338635,NM_001318012.1,NM_022406.3;XRCC4,missense_variant,p.Lys207Arg,ENST00000396027,;XRCC4,non_coding_transcript_exon_variant,,ENST00000509268,;XRCC4,non_coding_transcript_exon_variant,,ENST00000542685,;CTD-2110K23.1,downstream…	G	ENSG00000152422	ENST00000511817	Transcript
VCAN	0	.	GRCh38	chr5	83539373	83539373	+	Missense_Mutation	SNP	A	A	G	novel		LAN1_S13	NORMAL	A	A																c.6370N>G	p.Lys2124Glu	p.K2124E	ENST00000265077	8/15	13	11	2				VCAN,missense_variant,p.Lys2124Glu,ENST00000265077,NM_004385.4;VCAN,missense_variant,p.Lys1137Glu,ENST00000343200,NM_001164097.1;VCAN,missense_variant,p.Lys1137Glu,ENST00000513960,;VCAN,intron_variant,,ENST00000342785,NM_001164098.1;VCAN,intron_variant,,ENST00000512590,;VCAN,intron_variant,,ENST00000502527,NM_001126336.2;VCAN-AS1,intron_variant,,ENST00000512090,;VCAN-AS1,downstream_gene_variant,,…	G	ENSG00000038427	ENST00000265077	Transcript
RASA1	0	.	GRCh38	chr5	87362553	87362553	+	Missense_Mutation	SNP	T	T	A	novel		LAN1_S13	NORMAL	T	T																c.1335N>A	p.Asp445Glu	p.D445E	ENST00000274376	10/25	6	4	2				RASA1,missense_variant,p.Asp268Glu,ENST00000456692,NM_022650.2;RASA1,missense_variant,p.Asp445Glu,ENST00000274376,NM_002890.2;RASA1,missense_variant,p.Asp278Glu,ENST00000512763,;RASA1,missense_variant,p.Asp279Glu,ENST00000506290,;RASA1,missense_variant,p.Asp445Glu,ENST00000515800,;RASA1,splice_region_variant,,ENST00000509953,;	A	ENSG00000145715	ENST00000274376	Transcript
TMEM161B	0	.	GRCh38	chr5	88207104	88207104	+	Nonsense_Mutation	SNP	C	C	A	novel		LAN1_S13	NORMAL	C	C																c.523N>T	p.Gly175Ter	p.G175*	ENST00000514135	6/13	5	3	2				TMEM161B,stop_gained,p.Gly175Ter,ENST00000296595,NM_153354.4;TMEM161B,stop_gained,p.Gly175Ter,ENST00000514135,NM_001289007.1;TMEM161B,stop_gained,p.Gly164Ter,ENST00000512429,NM_001289008.1;TMEM161B,stop_gained,p.Gly48Ter,ENST00000509387,;TMEM161B,5_prime_UTR_variant,,ENST00000506536,;TMEM161B,5_prime_UTR_variant,,ENST00000511218,;TMEM161B,non_coding_transcript_exon_variant,,ENST00000503755,;TMEM1…	A	ENSG00000164180	ENST00000514135	Transcript
ADGRV1	0	.	GRCh38	chr5	91150033	91150033	+	Missense_Mutation	SNP	C	C	G	novel		LAN1_S13	NORMAL	C	C																c.18436N>G	p.Leu6146Val	p.L6146V	ENST00000405460	88/90	14	12	2				ADGRV1,missense_variant,p.Leu6146Val,ENST00000405460,NM_032119.3;ADGRV1,missense_variant,p.Leu1807Val,ENST00000425867,;	G	ENSG00000164199	ENST00000405460	Transcript
GPR150	0	.	GRCh38	chr5	95620693	95620693	+	Missense_Mutation	SNP	G	G	T	novel		LAN1_S13	NORMAL	G	G																c.418N>T	p.Val140Leu	p.V140L	ENST00000380007	1/1	10	8	2				GPR150,missense_variant,p.Val140Leu,ENST00000380007,NM_199243.1;	T	ENSG00000178015	ENST00000380007	Transcript
CAST	0	.	GRCh38	chr5	96765278	96765278	+	Missense_Mutation	SNP	A	A	T	novel		LAN1_S13	NORMAL	A	A																c.1867N>T	p.Arg623Trp	p.R623W	ENST00000395812	24/30	14	12	2				CAST,missense_variant,p.Arg623Trp,ENST00000395812,NM_001042440.3,NM_001042444.2,NM_001330627.1,NM_001330633.1,NM_001330628.1;CAST,missense_variant,p.Arg581Trp,ENST00000395813,NM_001042443.2;CAST,missense_variant,p.Arg559Trp,ENST00000309190,NM_173060.3,NM_001284212.2,NM_001330632.1,NM_001042442.2;CAST,missense_variant,p.Arg333Trp,ENST00000437034,;CAST,missense_variant,p.Arg303Trp,ENST00000325674,;…	T	ENSG00000153113	ENST00000395812	Transcript
RIOK2	0	.	GRCh38	chr5	97171228	97171228	+	Missense_Mutation	SNP	T	T	C	novel		LAN1_S13	NORMAL	T	T																c.757N>G	p.Thr253Ala	p.T253A	ENST00000283109	6/10	8	6	2				RIOK2,missense_variant,p.Thr253Ala,ENST00000283109,NM_018343.2;RIOK2,missense_variant,p.Thr253Ala,ENST00000508447,NM_001159749.1;RIOK2,upstream_gene_variant,,ENST00000511293,;RIOK2,upstream_gene_variant,,ENST00000511012,;CTD-2215E18.1,intron_variant,,ENST00000504578,;RNU1-73P,downstream_gene_variant,,ENST00000383971,;	C	ENSG00000058729	ENST00000283109	Transcript
FAM174A	0	.	GRCh38	chr5	100535585	100535585	+	Missense_Mutation	SNP	C	C	A	novel		LAN1_S13	NORMAL	C	C																c.55N>A	p.Leu19Ile	p.L19I	ENST00000312637	1/3	9	7	2				FAM174A,missense_variant,p.Leu19Ile,ENST00000312637,NM_198507.2;CTD-2001C12.1,upstream_gene_variant,,ENST00000499025,;CTD-2001C12.1,upstream_gene_variant,,ENST00000504833,;FAM174A,non_coding_transcript_exon_variant,,ENST00000509040,;	A	ENSG00000174132	ENST00000312637	Transcript
SLCO6A1	0	.	GRCh38	chr5	102388731	102388731	+	Nonsense_Mutation	SNP	C	C	T	novel		LAN1_S13	NORMAL	C	C																c.1974N>A	p.Trp658Ter	p.W658*	ENST00000506729	12/14	5	3	2				SLCO6A1,stop_gained,p.Trp658Ter,ENST00000506729,NM_001289002.1,NM_173488.4;SLCO6A1,stop_gained,p.Trp658Ter,ENST00000379807,;SLCO6A1,stop_gained,p.Trp596Ter,ENST00000389019,NM_001289004.1;SLCO6A1,stop_gained,p.Trp405Ter,ENST00000513675,NM_001308014.1;SLCO6A1,non_coding_transcript_exon_variant,,ENST00000514765,;	T	ENSG00000205359	ENST00000506729	Transcript
PPIP5K2	0	.	GRCh38	chr5	103168165	103168165	+	Missense_Mutation	SNP	A	A	G	novel		LAN1_S13	NORMAL	A	A																c.2156N>G	p.Asp719Gly	p.D719G	ENST00000627916	18/32	10	8	2				PPIP5K2,missense_variant,p.Asp719Gly,ENST00000321521,;PPIP5K2,missense_variant,p.Asp719Gly,ENST00000627916,NM_001281471.1;PPIP5K2,missense_variant,p.Asp719Gly,ENST00000414217,NM_015216.3;PPIP5K2,missense_variant,p.Asp719Gly,ENST00000358359,NM_001276277.1;PPIP5K2,missense_variant,p.Asp719Gly,ENST00000613674,;PPIP5K2,upstream_gene_variant,,ENST00000509597,;	G	ENSG00000145725	ENST00000627916	Transcript
MAN2A1	0	.	GRCh38	chr5	109774812	109774812	+	Nonsense_Mutation	SNP	C	C	A	rs757298546		LAN1_S13	NORMAL	C	C																c.1221N>A	p.Tyr407Ter	p.Y407*	ENST00000261483	8/22	13	11	2				MAN2A1,stop_gained,p.Tyr407Ter,ENST00000261483,NM_002372.3;	A	ENSG00000112893	ENST00000261483	Transcript
MAN2A1	0	.	GRCh38	chr5	109847705	109847705	+	Missense_Mutation	SNP	G	G	A	novel		LAN1_S13	NORMAL	G	G																c.2891N>A	p.Arg964His	p.R964H	ENST00000261483	19/22	26	21	5				MAN2A1,missense_variant,p.Arg964His,ENST00000261483,NM_002372.3;	A	ENSG00000112893	ENST00000261483	Transcript
EPB41L4A	0	.	GRCh38	chr5	112259962	112259962	+	Missense_Mutation	SNP	C	C	A	rs745918922		LAN1_S13	NORMAL	C	C																c.660N>T	p.Glu220Asp	p.E220D	ENST00000261486	8/23	25	11	14				EPB41L4A,missense_variant,p.Glu220Asp,ENST00000261486,;EPB41L4A,missense_variant,p.Glu220Asp,ENST00000621003,NM_022140.3;RP11-526F3.1,downstream_gene_variant,,ENST00000504004,;EPB41L4A,downstream_gene_variant,,ENST00000512395,;EPB41L4A,non_coding_transcript_exon_variant,,ENST00000511405,;EPB41L4A,downstream_gene_variant,,ENST00000305368,;	A	ENSG00000129595	ENST00000261486	Transcript
CCDC112	0	.	GRCh38	chr5	115271445	115271445	+	Missense_Mutation	SNP	A	A	G	novel		LAN1_S13	NORMAL	A	A																c.1100N>C	p.Ile367Thr	p.I367T	ENST00000379611	7/10	9	7	2				CCDC112,missense_variant,p.Ile367Thr,ENST00000379611,NM_001040440.2;CCDC112,missense_variant,p.Ile284Thr,ENST00000512261,;CCDC112,missense_variant,p.Ile284Thr,ENST00000506442,;CCDC112,missense_variant,p.Ile284Thr,ENST00000395557,NM_152549.2;CCDC112,downstream_gene_variant,,ENST00000503027,;CCDC112,non_coding_transcript_exon_variant,,ENST00000502975,;CCDC112,downstream_gene_variant,,ENST0000051373…	G	ENSG00000164221	ENST00000379611	Transcript
DMXL1	0	.	GRCh38	chr5	119220947	119220947	+	Missense_Mutation	SNP	G	G	T	novel		LAN1_S13	NORMAL	G	G																c.8143N>T	p.Asp2715Tyr	p.D2715Y	ENST00000539542	37/44	23	10	13				DMXL1,missense_variant,p.Asp2715Tyr,ENST00000539542,NM_001290321.2;DMXL1,missense_variant,p.Asp2694Tyr,ENST00000311085,NM_001290322.2,NM_005509.5;DMXL1,non_coding_transcript_exon_variant,,ENST00000505312,;DMXL1,non_coding_transcript_exon_variant,,ENST00000511622,;	T	ENSG00000172869	ENST00000539542	Transcript
SNX2	0	.	GRCh38	chr5	122818853	122818853	+	Missense_Mutation	SNP	G	G	A	novel		LAN1_S13	NORMAL	G	G																c.1042N>A	p.Ala348Thr	p.A348T	ENST00000379516	11/15	14	12	2				SNX2,missense_variant,p.Ala348Thr,ENST00000379516,NM_003100.3;SNX2,missense_variant,p.Ala231Thr,ENST00000514949,NM_001278199.1;SNX2,downstream_gene_variant,,ENST00000505934,;SNX2,non_coding_transcript_exon_variant,,ENST00000510372,;SNX2,non_coding_transcript_exon_variant,,ENST00000506847,;SNX2,non_coding_transcript_exon_variant,,ENST00000514030,;SNX2,downstream_gene_variant,,ENST00000512394,;SNX2…	A	ENSG00000205302	ENST00000379516	Transcript
ADAMTS19	0	.	GRCh38	chr5	129528666	129528666	+	Missense_Mutation	SNP	A	A	G	novel		LAN1_S13	NORMAL	A	A																c.1299N>G	p.Ile433Met	p.I433M	ENST00000274487	6/23	14	12	2				ADAMTS19,missense_variant,p.Ile433Met,ENST00000274487,NM_133638.3;CTC-575N7.1,intron_variant,,ENST00000503616,;ADAMTS19,downstream_gene_variant,,ENST00000505791,;ADAMTS19,downstream_gene_variant,,ENST00000502709,;	G	ENSG00000145808	ENST00000274487	Transcript
PPP2CA	0	.	GRCh38	chr5	134201868	134201868	+	Missense_Mutation	SNP	T	T	C	novel		LAN1_S13	NORMAL	T	T																c.466N>G	p.Thr156Ala	p.T156A	ENST00000481195	3/7	13	11	2				PPP2CA,missense_variant,p.Thr156Ala,ENST00000481195,NM_002715.2;PPP2CA,missense_variant,p.Thr91Ala,ENST00000522385,;PPP2CA,missense_variant,p.Thr143Ala,ENST00000523082,;CTD-2410N18.5,intron_variant,,ENST00000519718,;CTD-2410N18.4,downstream_gene_variant,,ENST00000518409,;PPP2CA,downstream_gene_variant,,ENST00000231504,;PPP2CA,non_coding_transcript_exon_variant,,ENST00000495833,;CTD-2410N18.4,down…	C	ENSG00000113575	ENST00000481195	Transcript
CDC23	0	.	GRCh38	chr5	138213299	138213299	+	Missense_Mutation	SNP	G	G	A	rs76907133		LAN1_S13	NORMAL	G	G																c.14N>T	p.Thr5Ile	p.T5I	ENST00000394886	1/16	73	34	39				CDC23,missense_variant,p.Thr5Ile,ENST00000394886,NM_004661.3;CDC23,missense_variant,p.Thr5Ile,ENST00000394884,;CDC23,missense_variant,p.Thr5Ile,ENST00000505120,;CDC23,missense_variant,p.Thr3Ile,ENST00000511383,;CDC23,missense_variant,p.Thr5Ile,ENST00000483961,;CDC23,upstream_gene_variant,,ENST00000482948,;	A	ENSG00000094880	ENST00000394886	Transcript
SLC23A1	0	.	GRCh38	chr5	139372227	139372227	+	Missense_Mutation	SNP	G	G	T	rs72552250		LAN1_S13	NORMAL	G	G																c.1588N>A	p.Gln530Lys	p.Q530K	ENST00000353963	14/15	220	61	159				SLC23A1,missense_variant,p.Gln530Lys,ENST00000353963,NM_152685.3;SLC23A1,missense_variant,p.Gln526Lys,ENST00000348729,NM_005847.4;PAIP2,downstream_gene_variant,,ENST00000394795,;PAIP2,downstream_gene_variant,,ENST00000265192,NM_016480.4;PAIP2,downstream_gene_variant,,ENST00000510080,NM_001033112.2;PAIP2,downstream_gene_variant,,ENST00000511706,;CTB-43P18.1,upstream_gene_variant,,ENST00000503553,;…	T	ENSG00000170482	ENST00000353963	Transcript
SRA1	0	.	GRCh38	chr5	140552044	140552044	+	Missense_Mutation	SNP	C	G	G	rs202193903		LAN1_S13	NORMAL	C	C																c.328N>C	p.Val110Leu	p.V110L	ENST00000336283	3/5	96	0	96				SRA1,missense_variant,p.Val110Leu,ENST00000336283,NM_001035235.3;ANKHD1-EIF4EBP3,downstream_gene_variant,,ENST00000532219,NM_020690.5;ANKHD1-EIF4EBP3,downstream_gene_variant,,ENST00000437495,;EIF4EBP3,downstream_gene_variant,,ENST00000310331,NM_003732.2;SRA1,upstream_gene_variant,,ENST00000602657,;SRA1,non_coding_transcript_exon_variant,,ENST00000520427,;SRA1,non_coding_transcript_exon_variant,,E…	G	ENSG00000213523	ENST00000336283	Transcript
PCDHA7	0	.	GRCh38	chr5	140834796	140834796	+	Missense_Mutation	SNP	G	A	A	rs10067182		LAN1_S13	NORMAL	G	G																c.413N>A	p.Arg138Lys	p.R138K	ENST00000525929	1/4	107	0	107				PCDHA7,missense_variant,p.Arg138Lys,ENST00000525929,NM_018910.2;PCDHA7,missense_variant,p.Arg138Lys,ENST00000356878,NM_031852.1;PCDHA6,intron_variant,,ENST00000529310,NM_018909.3;PCDHA1,intron_variant,,ENST00000504120,NM_018900.3;PCDHA3,intron_variant,,ENST00000522353,NM_018906.2;PCDHA2,intron_variant,,ENST00000526136,NM_018905.2;PCDHA4,intron_variant,,ENST00000530339,NM_018907.3;PCDHA5,intron_va…	A	ENSG00000204963	ENST00000525929	Transcript
PCDHB3	0	.	GRCh38	chr5	141101254	141101254	+	Missense_Mutation	SNP	C	G	G			LAN1_S13	NORMAL	C	C																c.605N>G	p.Pro202Arg	p.P202R	ENST00000231130	1/1	27	0	27				PCDHB3,missense_variant,p.Pro202Arg,ENST00000231130,NM_018937.4;PCDHB2,downstream_gene_variant,,ENST00000194155,NM_018936.3;PCDHB2,downstream_gene_variant,,ENST00000622947,;PCDHB3,upstream_gene_variant,,ENST00000624513,;PCDHB2,downstream_gene_variant,,ENST00000624994,;AC005754.7,intron_variant,,ENST00000607216,;AC005754.7,intron_variant,,ENST00000625128,;AC005754.7,intron_variant,,ENST00000625066…	G	ENSG00000113205	ENST00000231130	Transcript
PCDHB3	0	.	GRCh38	chr5	141102663	141102663	+	Missense_Mutation	SNP	C	C	T	rs782253876		LAN1_S13	NORMAL	C	C																c.2014N>T	p.Pro672Ser	p.P672S	ENST00000231130	1/1	38	27	11				PCDHB3,missense_variant,p.Pro672Ser,ENST00000231130,NM_018937.4;PCDHB2,downstream_gene_variant,,ENST00000194155,NM_018936.3;PCDHB3,upstream_gene_variant,,ENST00000624513,;AC005754.7,intron_variant,,ENST00000625128,;AC005754.7,intron_variant,,ENST00000625066,;AC005754.7,intron_variant,,ENST00000624802,;AC005754.7,upstream_gene_variant,,ENST00000607216,;	T	ENSG00000113205	ENST00000231130	Transcript
PCDHB4	0	.	GRCh38	chr5	141123569	141123569	+	Missense_Mutation	SNP	A	A	G	novel		LAN1_S13	NORMAL	A	A																c.1571N>G	p.Gln524Arg	p.Q524R	ENST00000194152	1/1	113	83	30				PCDHB4,missense_variant,p.Gln524Arg,ENST00000194152,NM_018938.3;AC005754.8,downstream_gene_variant,,ENST00000606030,;AC005754.7,intron_variant,,ENST00000625128,;AC005754.7,intron_variant,,ENST00000625066,;AC005754.7,intron_variant,,ENST00000624802,;PCDHB4,non_coding_transcript_exon_variant,,ENST00000623478,;	G	ENSG00000081818	ENST00000194152	Transcript
PCDHB4	0	.	GRCh38	chr5	141123572	141123572	+	Missense_Mutation	SNP	C	C	A	rs147934595		LAN1_S13	NORMAL	C	C																c.1574N>A	p.Ala525Glu	p.A525E	ENST00000194152	1/1	109	81	28				PCDHB4,missense_variant,p.Ala525Glu,ENST00000194152,NM_018938.3;AC005754.8,downstream_gene_variant,,ENST00000606030,;AC005754.7,intron_variant,,ENST00000625128,;AC005754.7,intron_variant,,ENST00000625066,;AC005754.7,intron_variant,,ENST00000624802,;PCDHB4,non_coding_transcript_exon_variant,,ENST00000623478,;	A	ENSG00000081818	ENST00000194152	Transcript
PCDHB8	0	.	GRCh38	chr5	141180015	141180015	+	Missense_Mutation	SNP	G	G	T	rs2697541		LAN1_S13	NORMAL	G	G																c.1981N>T	p.Val661Leu	p.V661L	ENST00000239444	1/1	50	32	18				PCDHB8,missense_variant,p.Val661Leu,ENST00000239444,NM_019120.4;PCDHB16,upstream_gene_variant,,ENST00000609684,NM_020957.3;PCDHB7,downstream_gene_variant,,ENST00000231137,NM_018940.3;PCDHB16,upstream_gene_variant,,ENST00000625044,;CH17-140K24.5,upstream_gene_variant,,ENST00000623884,;CH17-140K24.2,intron_variant,,ENST00000624192,;CH17-140K24.7,downstream_gene_variant,,ENST00000624549,;CH17-140K24…	T	ENSG00000120322	ENST00000239444	Transcript
PCDHB8	0	.	GRCh38	chr5	141180333	141180333	+	Missense_Mutation	SNP	C	T	T	rs2740583		LAN1_S13	NORMAL	C	C																c.2299N>T	p.Leu767Phe	p.L767F	ENST00000239444	1/1	66	0	66				PCDHB8,missense_variant,p.Leu767Phe,ENST00000239444,NM_019120.4;PCDHB16,upstream_gene_variant,,ENST00000609684,NM_020957.3;PCDHB7,downstream_gene_variant,,ENST00000231137,NM_018940.3;PCDHB16,upstream_gene_variant,,ENST00000625044,;CH17-140K24.5,upstream_gene_variant,,ENST00000623884,;CH17-140K24.2,intron_variant,,ENST00000624192,;CH17-140K24.7,downstream_gene_variant,,ENST00000624549,;CH17-140K24…	T	ENSG00000120322	ENST00000239444	Transcript
PCDHB9	0	.	GRCh38	chr5	141188034	141188034	+	Missense_Mutation	SNP	T	C	C	rs11167743		LAN1_S13	NORMAL	T	T																c.716N>C	p.Val239Ala	p.V239A	ENST00000316105	1/1	111	0	111				PCDHB9,missense_variant,p.Val239Ala,ENST00000316105,NM_019119.4;PCDHB9,intron_variant,,ENST00000624909,;PCDHB16,downstream_gene_variant,,ENST00000609684,NM_020957.3;PCDHB10,upstream_gene_variant,,ENST00000239446,NM_018930.3;PCDHB16,downstream_gene_variant,,ENST00000625044,;CH17-140K24.5,downstream_gene_variant,,ENST00000623884,;CH17-140K24.7,intron_variant,,ENST00000624549,;CH17-140K24.2,intron_v…	C	ENSG00000177839	ENST00000316105	Transcript
PCDHB9	0	.	GRCh38	chr5	141189425	141189425	+	Missense_Mutation	SNP	C	C	T	rs1811235		LAN1_S13	NORMAL	C	C																c.2107N>T	p.Leu703Phe	p.L703F	ENST00000316105	1/1	53	21	32				PCDHB9,missense_variant,p.Leu703Phe,ENST00000316105,NM_019119.4;PCDHB16,downstream_gene_variant,,ENST00000609684,NM_020957.3;PCDHB10,upstream_gene_variant,,ENST00000239446,NM_018930.3;PCDHB9,downstream_gene_variant,,ENST00000624909,;CH17-140K24.5,downstream_gene_variant,,ENST00000623884,;CH17-140K24.7,intron_variant,,ENST00000624549,;CH17-140K24.2,intron_variant,,ENST00000624192,;CH17-140K24.7,up…	T	ENSG00000177839	ENST00000316105	Transcript
PCDHB10	0	.	GRCh38	chr5	141194181	141194181	+	Missense_Mutation	SNP	A	C	C	rs702386		LAN1_S13	NORMAL	A	A																c.1629N>C	p.Arg543Ser	p.R543S	ENST00000239446	1/1	32	0	32				PCDHB10,missense_variant,p.Arg543Ser,ENST00000239446,NM_018930.3;PCDHB9,downstream_gene_variant,,ENST00000316105,NM_019119.4;CH17-140K24.7,intron_variant,,ENST00000624549,;CH17-140K24.2,intron_variant,,ENST00000624192,;CH17-140K24.6,upstream_gene_variant,,ENST00000625144,;	C	ENSG00000120324	ENST00000239446	Transcript
PCDHB10	0	.	GRCh38	chr5	141194530	141194530	+	Missense_Mutation	SNP	T	T	G	rs17844596		LAN1_S13	NORMAL	T	T																c.1978N>G	p.Leu660Val	p.L660V	ENST00000239446	1/1	16	11	5				PCDHB10,missense_variant,p.Leu660Val,ENST00000239446,NM_018930.3;PCDHB9,downstream_gene_variant,,ENST00000316105,NM_019119.4;CH17-140K24.7,intron_variant,,ENST00000624549,;CH17-140K24.2,intron_variant,,ENST00000624192,;CH17-140K24.6,upstream_gene_variant,,ENST00000625144,;	G	ENSG00000120324	ENST00000239446	Transcript
PCDHGB5	0	.	GRCh38	chr5	141398938	141398938	+	Nonsense_Mutation	SNP	G	G	T	rs201463346		LAN1_S13	NORMAL	G	G																c.811N>T	p.Glu271Ter	p.E271*	ENST00000617380	1/4	79	28	51				PCDHGB5,stop_gained,p.Glu271Ter,ENST00000617380,NM_018925.2;PCDHGB5,stop_gained,p.Glu271Ter,ENST00000621169,NM_032099.1;PCDHGA4,intron_variant,,ENST00000571252,NM_018917.3;PCDHGA6,intron_variant,,ENST00000517434,NM_018919.2;PCDHGA3,intron_variant,,ENST00000253812,NM_018916.3;PCDHGB3,intron_variant,,ENST00000576222,NM_018924.4;PCDHGA2,intron_variant,,ENST00000394576,NM_018915.3;PCDHGA8,intron_vari…	T	ENSG00000276547	ENST00000617380	Transcript
STK32A	0	.	GRCh38	chr5	147383919	147383919	+	Missense_Mutation	SNP	C	C	A	rs780321240		LAN1_S13	NORMAL	C	C																c.1127N>A	p.Pro376Gln	p.P376Q	ENST00000398523	13/14	12	10	2				STK32A,missense_variant,p.Pro376Gln,ENST00000397936,NM_001112724.1;STK32A,missense_variant,p.Pro376Gln,ENST00000398523,NM_001287740.1;STK32A,non_coding_transcript_exon_variant,,ENST00000515832,;STK32A,non_coding_transcript_exon_variant,,ENST00000510953,;STK32A,intron_variant,,ENST00000506091,;	A	ENSG00000169302	ENST00000398523	Transcript
C5orf46	0	.	GRCh38	chr5	147897007	147897007	+	Missense_Mutation	SNP	G	G	C	novel		LAN1_S13	NORMAL	G	G																c.250N>G	p.His84Asp	p.H84D	ENST00000318315	3/4	9	7	2				C5orf46,missense_variant,p.His84Asp,ENST00000318315,NM_206966.2;C5orf46,downstream_gene_variant,,ENST00000515291,;C5orf46,intron_variant,,ENST00000510432,;	C	ENSG00000178776	ENST00000318315	Transcript
SPINK14	0	.	GRCh38	chr5	148169749	148169749	+	Missense_Mutation	SNP	C	C	A	novel		LAN1_S13	NORMAL	C	C																c.17N>A	p.Pro6Gln	p.P6Q	ENST00000356972	1/4	14	12	2				SPINK14,missense_variant,p.Pro6Gln,ENST00000356972,NM_001001325.2;SPINK14,missense_variant,p.Pro6Gln,ENST00000562793,;	A	ENSG00000196800	ENST00000356972	Transcript
GRPEL2	0	.	GRCh38	chr5	149349700	149349700	+	Missense_Mutation	SNP	G	G	A	rs142275296		LAN1_S13	NORMAL	G	G																c.278N>A	p.Arg93Gln	p.R93Q	ENST00000329271	3/4	93	58	35				GRPEL2,missense_variant,p.Arg93Gln,ENST00000329271,NM_152407.3;GRPEL2,missense_variant,p.Arg93Gln,ENST00000513661,;GRPEL2,intron_variant,,ENST00000416916,;GRPEL2-AS1,intron_variant,,ENST00000521295,;GRPEL2,non_coding_transcript_exon_variant,,ENST00000507562,;	A	ENSG00000164284	ENST00000329271	Transcript
PCYOX1L	0	.	GRCh38	chr5	149358081	149358081	+	Missense_Mutation	SNP	G	C	C	rs2291814		LAN1_S13	NORMAL	G	G																c.13N>C	p.Ala5Pro	p.A5P	ENST00000274569	1/6	14	0	14				PCYOX1L,missense_variant,p.Ala5Pro,ENST00000274569,NM_001301054.1,NM_024028.3,NM_001301057.1;GRPEL2,downstream_gene_variant,,ENST00000329271,NM_152407.3;PCYOX1L,upstream_gene_variant,,ENST00000514349,;GRPEL2-AS1,upstream_gene_variant,,ENST00000521295,;GRPEL2,downstream_gene_variant,,ENST00000507562,;PCYOX1L,missense_variant,p.Ala5Pro,ENST00000511945,;PCYOX1L,missense_variant,p.Ala5Pro,ENST0000050…	C	ENSG00000145882	ENST00000274569	Transcript
PPARGC1B	0	.	GRCh38	chr5	149840090	149840090	+	Missense_Mutation	SNP	G	G	A	rs150637009		LAN1_S13	NORMAL	G	G																c.2668N>A	p.Ala890Thr	p.A890T	ENST00000309241	9/12	130	98	32				PPARGC1B,missense_variant,p.Ala890Thr,ENST00000309241,NM_133263.3;PPARGC1B,missense_variant,p.Ala890Thr,ENST00000394320,;PPARGC1B,missense_variant,p.Ala826Thr,ENST00000403750,NM_001172699.1;PPARGC1B,missense_variant,p.Ala851Thr,ENST00000360453,NM_001172698.1;PPARGC1B,missense_variant,p.Ala577Thr,ENST00000434684,;	A	ENSG00000155846	ENST00000309241	Transcript
HMGXB3	0	.	GRCh38	chr5	150030756	150030756	+	Missense_Mutation	SNP	T	T	A	rs186497515		LAN1_S13	NORMAL	T	T																c.1750N>A	p.Ser584Thr	p.S584T	ENST00000502717	10/20	68	45	23				HMGXB3,missense_variant,p.Ser830Thr,ENST00000613459,;HMGXB3,missense_variant,p.Ser552Thr,ENST00000503427,;HMGXB3,missense_variant,p.Ser584Thr,ENST00000502717,NM_014983.2;HMGXB3,missense_variant,p.Ser25Thr,ENST00000514469,;HMGXB3,non_coding_transcript_exon_variant,,ENST00000513318,;	A	ENSG00000113716	ENST00000502717	Transcript
SYNPO	0	.	GRCh38	chr5	150618657	150618657	+	Missense_Mutation	SNP	C	C	T	rs763119227		LAN1_S13	NORMAL	C	C																c.290N>T	p.Ala97Val	p.A97V	ENST00000394243	2/3	626	216	410				SYNPO,missense_variant,p.Ala97Val,ENST00000394243,NM_001166208.1;SYNPO,missense_variant,p.Ala97Val,ENST00000522122,NM_001166209.1;CTB-140J7.2,upstream_gene_variant,,ENST00000517474,;	T	ENSG00000171992	ENST00000394243	Transcript
SLC36A3	0	.	GRCh38	chr5	151288976	151288976	+	Missense_Mutation	SNP	C	C	T	novel		LAN1_S13	NORMAL	C	C																c.485N>A	p.Ser162Asn	p.S162N	ENST00000377713	5/11	5	3	2				SLC36A3,missense_variant,p.Ser162Asn,ENST00000377713,NM_001145017.1;SLC36A3,intron_variant,,ENST00000335230,NM_181774.3;SLC36A3,non_coding_transcript_exon_variant,,ENST00000423071,;	T	ENSG00000186334	ENST00000377713	Transcript
EBF1	0	.	GRCh38	chr5	158707588	158707588	+	Intron	SNP	G	G	T	rs112647753		LAN1_S13	NORMAL	G	G																c.1744+391N>A			ENST00000313708		13	8	5				EBF1,intron_variant,,ENST00000313708,NM_001324106.1,NM_024007.4,NM_001324108.1,NM_001324107.1,NM_001290360.2,NM_001324101.1,NM_001324111.1,NM_001324103.1;EBF1,intron_variant,,ENST00000622875,;EBF1,intron_variant,,ENST00000380654,NM_182708.2;EBF1,intron_variant,,ENST00000517373,NM_001324109.1;EBF1,non_coding_transcript_exon_variant,,ENST00000518323,;EBF1,intron_variant,,ENST00000518836,;EBF1,intro…	T	ENSG00000164330	ENST00000313708	Transcript
GABRB2	0	.	GRCh38	chr5	161330900	161330900	+	Missense_Mutation	SNP	G	G	T	novel		LAN1_S13	NORMAL	G	G																c.1060N>A	p.Arg354Ser	p.R354S	ENST00000274547	9/11	57	27	30				GABRB2,missense_variant,p.Arg354Ser,ENST00000274547,NM_021911.2;GABRB2,missense_variant,p.Arg354Ser,ENST00000393959,;GABRB2,missense_variant,p.Arg291Ser,ENST00000612710,;GABRB2,missense_variant,p.Arg354Ser,ENST00000520240,;GABRB2,missense_variant,p.Arg354Ser,ENST00000353437,NM_000813.2;GABRB2,missense_variant,p.Arg291Ser,ENST00000517901,;GABRB2,missense_variant,p.Arg194Ser,ENST00000517547,;	T	ENSG00000145864	ENST00000274547	Transcript
STK10	0	.	GRCh38	chr5	172093786	172093786	+	Missense_Mutation	SNP	G	G	C	rs114771940		LAN1_S13	NORMAL	G	G																c.1180N>G	p.Pro394Ala	p.P394A	ENST00000176763	9/19	95	34	61				STK10,missense_variant,p.Pro394Ala,ENST00000176763,NM_005990.3;STK10,upstream_gene_variant,,ENST00000517775,;STK10,downstream_gene_variant,,ENST00000517524,;	C	ENSG00000072786	ENST00000176763	Transcript
FAM153B	0	.	GRCh38	chr5	176106582	176106582	+	Missense_Mutation	SNP	C	C	T	rs62389255		LAN1_S13	NORMAL	C	C																c.623N>T	p.Pro208Leu	p.P208L	ENST00000515817	15/20	193	134	59				FAM153B,missense_variant,p.Pro208Leu,ENST00000515817,NM_001265615.1;FAM153B,missense_variant,p.Pro285Leu,ENST00000253490,;FAM153B,missense_variant,p.Pro208Leu,ENST00000510151,;FAM153B,missense_variant,p.Pro76Leu,ENST00000512862,;FAM153B,missense_variant,p.Pro76Leu,ENST00000611539,;FAM153B,non_coding_transcript_exon_variant,,ENST00000393522,;FAM153B,missense_variant,p.Pro208Leu,ENST00000508296,;	T	ENSG00000182230	ENST00000515817	Transcript
UNC5A	0	.	GRCh38	chr5	176878105	176878105	+	Missense_Mutation	SNP	A	A	G	rs751812330		LAN1_S13	NORMAL	A	A																c.1847N>G	p.His616Arg	p.H616R	ENST00000329542	11/15	2303	1590	713				UNC5A,missense_variant,p.His616Arg,ENST00000329542,NM_133369.2;HK3,downstream_gene_variant,,ENST00000292432,NM_002115.2;UNC5A,downstream_gene_variant,,ENST00000509580,;HK3,downstream_gene_variant,,ENST00000514058,;HK3,downstream_gene_variant,,ENST00000506834,;UNC5A,downstream_gene_variant,,ENST00000513890,;HK3,downstream_gene_variant,,ENST00000514666,;	G	ENSG00000113763	ENST00000329542	Transcript
CDYL	0	.	GRCh38	chr6	4892328	4892328	+	Missense_Mutation	SNP	C	C	A	novel		LAN1_S13	NORMAL	C	C																c.640C>A	p.Pro214Thr	p.P214T	ENST00000397588	2/7	68	54	14				CDYL,missense_variant,p.Pro268Thr,ENST00000328908,;CDYL,missense_variant,p.Pro82Thr,ENST00000343762,NM_001143971.1;CDYL,missense_variant,p.Pro214Thr,ENST00000397588,NM_004824.3;CDYL,missense_variant,p.Pro82Thr,ENST00000449732,NM_001143970.1;CDYL,intron_variant,,ENST00000440139,;CDYL,non_coding_transcript_exon_variant,,ENST00000483019,;CDYL,intron_variant,,ENST00000472453,;CDYL,downstream_gene_var…	A	ENSG00000153046	ENST00000397588	Transcript
FARS2	0	.	GRCh38	chr6	5771353	5771353	+	Missense_Mutation	SNP	A	A	G	rs778281728		LAN1_S13	NORMAL	A	A																c.1280A>G	p.Gln427Arg	p.Q427R	ENST00000324331	7/7	168	101	67				FARS2,missense_variant,p.Gln427Arg,ENST00000324331,NM_001318872.1;FARS2,missense_variant,p.Gln427Arg,ENST00000274680,NM_006567.4;	G	ENSG00000145982	ENST00000324331	Transcript
DSP	0	.	GRCh38	chr6	7585717	7585717	+	Missense_Mutation	SNP	A	A	C	rs138329459		LAN1_S13	NORMAL	A	A																c.8455A>C	p.Met2819Leu	p.M2819L	ENST00000379802	24/24	202	101	101				DSP,missense_variant,p.Met2819Leu,ENST00000379802,NM_004415.3;DSP,missense_variant,p.Met2220Leu,ENST00000418664,NM_001319034.1,NM_001008844.2;SNRNP48,upstream_gene_variant,,ENST00000342415,NM_152551.3;SNRNP48,upstream_gene_variant,,ENST00000634363,;	C	ENSG00000096696	ENST00000379802	Transcript
KIAA0319	0	.	GRCh38	chr6	24576435	24576435	+	Missense_Mutation	SNP	T	T	C	rs147719361		LAN1_S13	NORMAL	T	T																c.1667A>G	p.Asp556Gly	p.D556G	ENST00000378214	10/21	57	37	20				KIAA0319,missense_variant,p.Asp547Gly,ENST00000535378,NM_001168374.1;KIAA0319,missense_variant,p.Asp556Gly,ENST00000378214,NM_001168375.1,NM_014809.3;KIAA0319,missense_variant,p.Asp556Gly,ENST00000537886,NM_001168377.1;KIAA0319,missense_variant,p.Asp511Gly,ENST00000430948,NM_001168376.1;KIAA0319,missense_variant,p.Asp556Gly,ENST00000543707,;KIAA0319,5_prime_UTR_variant,,ENST00000616673,NM_0012523…	C	ENSG00000137261	ENST00000378214	Transcript
HIST1H1A	0	.	GRCh38	chr6	26017267	26017267	+	Missense_Mutation	SNP	C	C	T	novel		LAN1_S13	NORMAL	C	C																c.466G>A	p.Ala156Thr	p.A156T	ENST00000244573	1/1	59	40	19				HIST1H1A,missense_variant,p.Ala156Thr,ENST00000244573,NM_005325.3;HIST1H3A,upstream_gene_variant,,ENST00000613854,NM_003529.2;HIST1H4A,upstream_gene_variant,,ENST00000617569,NM_003538.3;U91328.22,downstream_gene_variant,,ENST00000608919,;HIST1H1PS2,downstream_gene_variant,,ENST00000437528,;	T	ENSG00000124610	ENST00000244573	Transcript
ABT1	0	.	GRCh38	chr6	26598344	26598344	+	Missense_Mutation	SNP	C	C	T	rs61748270		LAN1_S13	NORMAL	C	C																c.518C>T	p.Ala173Val	p.A173V	ENST00000274849	3/3	82	27	55				ABT1,missense_variant,p.Ala173Val,ENST00000274849,NM_013375.3;RP11-457M11.7,upstream_gene_variant,,ENST00000611708,;	T	ENSG00000146109	ENST00000274849	Transcript
ZNF322	0	.	GRCh38	chr6	26637568	26637568	+	Missense_Mutation	SNP	C	C	A	rs3750554		LAN1_S13	NORMAL	C	C																c.986G>T	p.Gly329Val	p.G329V	ENST00000622479	5/5	19	12	7				ZNF322,missense_variant,p.Gly329Val,ENST00000622479,NM_001242797.1;ZNF322,missense_variant,p.Gly329Val,ENST00000415922,NM_024639.4;ZNF322,missense_variant,p.Gly329Val,ENST00000607204,NM_001242798.1;ZNF322,missense_variant,p.Gly329Val,ENST00000456172,NM_001242799.1;ZNF322,missense_variant,p.Gly329Val,ENST00000471278,;ZNF322,downstream_gene_variant,,ENST00000480036,;ZNF322,downstream_gene_variant,,…	A	ENSG00000181315	ENST00000622479	Transcript
ZSCAN12	0	.	GRCh38	chr6	28391296	28391296	+	Missense_Mutation	SNP	A	A	G	rs2232432		LAN1_S13	NORMAL	A	A																c.994T>C	p.Cys332Arg	p.C332R	ENST00000361028	4/5	34	8	26				ZSCAN12,missense_variant,p.Cys332Arg,ENST00000361028,;ZSCAN12,missense_variant,p.Cys332Arg,ENST00000396827,;	G	ENSG00000158691	ENST00000361028	Transcript
HLA-A	0	.	GRCh38	chr6	29943421	29943421	+	Missense_Mutation	SNP	T	T	C	novel		LAN1_S13	NORMAL	T	T																c.497T>C	p.Ile166Thr	p.I166T	ENST00000396634	5/10	165	107	58				HLA-A,missense_variant,p.Ile166Thr,ENST00000396634,;HLA-A,missense_variant,p.Ile166Thr,ENST00000376806,;HLA-A,missense_variant,p.Ile166Thr,ENST00000376809,NM_002116.7;HLA-A,missense_variant,p.Ile166Thr,ENST00000376802,;HLA-A,non_coding_transcript_exon_variant,,ENST00000496081,;HLA-A,non_coding_transcript_exon_variant,,ENST00000495183,;HLA-A,non_coding_transcript_exon_variant,,ENST00000461903,;HLA…	C	ENSG00000206503	ENST00000396634	Transcript
HLA-A	0	.	GRCh38	chr6	29943430	29943430	+	Missense_Mutation	SNP	G	G	A	novel		LAN1_S13	NORMAL	G	G																c.506G>A	p.Arg169His	p.R169H	ENST00000396634	5/10	173	114	59				HLA-A,missense_variant,p.Arg169His,ENST00000396634,;HLA-A,missense_variant,p.Arg169His,ENST00000376806,;HLA-A,missense_variant,p.Arg169His,ENST00000376809,NM_002116.7;HLA-A,missense_variant,p.Arg169His,ENST00000376802,;HLA-A,non_coding_transcript_exon_variant,,ENST00000496081,;HLA-A,non_coding_transcript_exon_variant,,ENST00000495183,;HLA-A,non_coding_transcript_exon_variant,,ENST00000461903,;HLA…	A	ENSG00000206503	ENST00000396634	Transcript
MDC1	0	.	GRCh38	chr6	30714111	30714111	+	Missense_Mutation	SNP	G	G	T	novel		LAN1_S13	NORMAL	G	G																c.209C>A	p.Ser70Tyr	p.S70Y	ENST00000376406	3/15	225	106	119				MDC1,missense_variant,p.Ser70Tyr,ENST00000376406,NM_014641.2;MDC1,missense_variant,p.Ser70Tyr,ENST00000613547,;MDC1,missense_variant,p.Ser70Tyr,ENST00000422266,;MDC1,missense_variant,p.Ser70Tyr,ENST00000416571,;MDC1,missense_variant,p.Ser70Tyr,ENST00000425072,;MDC1,upstream_gene_variant,,ENST00000417033,;MDC1-AS1,downstream_gene_variant,,ENST00000442150,;MDC1,upstream_gene_variant,,ENST0000049465…	T	ENSG00000137337	ENST00000376406	Transcript
HLA-C	0	.	GRCh38	chr6	31271180	31271180	+	Missense_Mutation	SNP	A	A	C	novel		LAN1_S13	NORMAL	A	A																c.512T>G	p.Leu171Trp	p.L171W	ENST00000376228	3/8	168	90	78				HLA-C,missense_variant,p.Leu171Trp,ENST00000383329,;HLA-C,missense_variant,p.Leu171Trp,ENST00000376228,NM_002117.5;HLA-C,missense_variant,p.Leu171Trp,ENST00000415537,;HLA-C,3_prime_UTR_variant,,ENST00000376237,;HLA-C,non_coding_transcript_exon_variant,,ENST00000487245,;HLA-C,non_coding_transcript_exon_variant,,ENST00000495835,;HLA-C,non_coding_transcript_exon_variant,,ENST00000484378,;HLA-C,upstr…	C	ENSG00000204525	ENST00000376228	Transcript
HLA-C	0	.	GRCh38	chr6	31271229	31271229	+	Missense_Mutation	SNP	G	G	T	novel		LAN1_S13	NORMAL	G	G																c.463C>A	p.Arg155Ser	p.R155S	ENST00000376228	3/8	199	136	63				HLA-C,missense_variant,p.Arg155Ser,ENST00000383329,;HLA-C,missense_variant,p.Arg155Ser,ENST00000376228,NM_002117.5;HLA-C,missense_variant,p.Arg155Ser,ENST00000415537,;HLA-C,3_prime_UTR_variant,,ENST00000376237,;HLA-C,non_coding_transcript_exon_variant,,ENST00000487245,;HLA-C,non_coding_transcript_exon_variant,,ENST00000495835,;HLA-C,non_coding_transcript_exon_variant,,ENST00000484378,;HLA-C,upstr…	T	ENSG00000204525	ENST00000376228	Transcript
HLA-C	0	.	GRCh38	chr6	31271337	31271337	+	Missense_Mutation	SNP	G	G	T	novel		LAN1_S13	NORMAL	G	G																c.355C>A	p.Leu119Ile	p.L119I	ENST00000376228	3/8	157	109	48				HLA-C,missense_variant,p.Leu119Ile,ENST00000383329,;HLA-C,missense_variant,p.Leu119Ile,ENST00000376228,NM_002117.5;HLA-C,missense_variant,p.Leu119Ile,ENST00000415537,;HLA-C,splice_region_variant,,ENST00000376237,;HLA-C,non_coding_transcript_exon_variant,,ENST00000487245,;HLA-C,non_coding_transcript_exon_variant,,ENST00000495835,;HLA-C,non_coding_transcript_exon_variant,,ENST00000484378,;HLA-C,ups…	T	ENSG00000204525	ENST00000376228	Transcript
HLA-C	0	.	GRCh38	chr6	31271339	31271339	+	Missense_Mutation	SNP	G	G	A	novel		LAN1_S13	NORMAL	G	G																c.353C>T	p.Thr118Ile	p.T118I	ENST00000376228	3/8	152	79	73				HLA-C,missense_variant,p.Thr118Ile,ENST00000383329,;HLA-C,missense_variant,p.Thr118Ile,ENST00000376228,NM_002117.5;HLA-C,missense_variant,p.Thr118Ile,ENST00000415537,;HLA-C,splice_region_variant,,ENST00000376237,;HLA-C,non_coding_transcript_exon_variant,,ENST00000487245,;HLA-C,non_coding_transcript_exon_variant,,ENST00000495835,;HLA-C,non_coding_transcript_exon_variant,,ENST00000484378,;HLA-C,ups…	A	ENSG00000204525	ENST00000376228	Transcript
C4A	0	.	GRCh38	chr6	31996451	31996451	+	Missense_Mutation	SNP	A	A	G	rs17874654		LAN1_S13	NORMAL	A	A																c.3527A>G	p.Asn1176Ser	p.N1176S	ENST00000428956	28/41	1098	645	453				C4A,missense_variant,p.Asn1176Ser,ENST00000428956,NM_007293.2;C4A,missense_variant,p.Asn1176Ser,ENST00000498271,NM_001252204.1;C4A-AS1,downstream_gene_variant,,ENST00000458633,;C4A,upstream_gene_variant,,ENST00000463034,;C4A,upstream_gene_variant,,ENST00000465724,;C4A,upstream_gene_variant,,ENST00000491876,;C4A,downstream_gene_variant,,ENST00000460841,;C4A,upstream_gene_variant,,ENST00000469975,;…	G	ENSG00000244731	ENST00000428956	Transcript
AL645922.1	0	.	GRCh38	chr6	32009139	32009139	+	5'Flank	SNP	C	T	T	rs4959083		LAN1_S13	NORMAL	C	C																			ENST00000623068		118	1	117				AL645922.1,upstream_gene_variant,,ENST00000623068,;CYP21A1P,downstream_gene_variant,,ENST00000342991,;TNXA,non_coding_transcript_exon_variant,,ENST00000507684,;CYP21A1P,downstream_gene_variant,,ENST00000354927,;STK19B,upstream_gene_variant,,ENST00000512515,;	T	ENSG00000279546	ENST00000623068	Transcript
AL645922.1	0	.	GRCh38	chr6	32009149	32009149	+	5'Flank	SNP	C	T	T	rs4959084		LAN1_S13	NORMAL	C	C																			ENST00000623068		107	0	107				AL645922.1,upstream_gene_variant,,ENST00000623068,;CYP21A1P,downstream_gene_variant,,ENST00000342991,;TNXA,non_coding_transcript_exon_variant,,ENST00000507684,;CYP21A1P,downstream_gene_variant,,ENST00000354927,;STK19B,upstream_gene_variant,,ENST00000512515,;	T	ENSG00000279546	ENST00000623068	Transcript
C4B	0	.	GRCh38	chr6	32029189	32029189	+	Missense_Mutation	SNP	G	G	A	rs2746414		LAN1_S13	NORMAL	G	G																c.3527G>A	p.Ser1176Asn	p.S1176N	ENST00000435363	28/41	626	374	252				C4B,missense_variant,p.Ser1176Asn,ENST00000435363,NM_001002029.3;C4B,missense_variant,p.Ser1176Asn,ENST00000425700,;C4B-AS1,downstream_gene_variant,,ENST00000415626,;C4B,upstream_gene_variant,,ENST00000468936,;C4B,upstream_gene_variant,,ENST00000496065,;C4B,upstream_gene_variant,,ENST00000463249,;C4B,downstream_gene_variant,,ENST00000461632,;C4B,upstream_gene_variant,,ENST00000468237,;C4B,upstrea…	A	ENSG00000224389	ENST00000435363	Transcript
HLA-DRB5	0	.	GRCh38	chr6	32519517	32519517	+	Missense_Mutation	SNP	C	C	T	rs75709987		LAN1_S13	NORMAL	C	C																c.505G>A	p.Ala169Thr	p.A169T	ENST00000374975	3/6	55	23	32				HLA-DRB5,missense_variant,p.Ala169Thr,ENST00000374975,NM_002125.3;	T	ENSG00000198502	ENST00000374975	Transcript
HLA-DRB5	0	.	GRCh38	chr6	32521967	32521967	+	Missense_Mutation	SNP	G	T	T	rs1059598		LAN1_S13	NORMAL	G	G																c.308C>A	p.Ala103Glu	p.A103E	ENST00000374975	2/6	18	0	18				HLA-DRB5,missense_variant,p.Ala103Glu,ENST00000374975,NM_002125.3;	T	ENSG00000198502	ENST00000374975	Transcript
HLA-DRB5	0	.	GRCh38	chr6	32521989	32521989	+	Missense_Mutation	SNP	A	G	G	rs696318		LAN1_S13	NORMAL	A	A																c.286T>C	p.Phe96Leu	p.F96L	ENST00000374975	2/6	15	0	15				HLA-DRB5,missense_variant,p.Phe96Leu,ENST00000374975,NM_002125.3;	G	ENSG00000198502	ENST00000374975	Transcript
HLA-DRB5	0	.	GRCh38	chr6	32522079	32522079	+	Missense_Mutation	SNP	C	A	A	rs707956		LAN1_S13	NORMAL	C	C																c.196G>T	p.Asp66Tyr	p.D66Y	ENST00000374975	2/6	14	0	14				HLA-DRB5,missense_variant,p.Asp66Tyr,ENST00000374975,NM_002125.3;	A	ENSG00000198502	ENST00000374975	Transcript
HLA-DRB5	0	.	GRCh38	chr6	32522100	32522100	+	Missense_Mutation	SNP	C	A	A	rs138849995		LAN1_S13	NORMAL	C	C																c.175G>T	p.Asp59Tyr	p.D59Y	ENST00000374975	2/6	18	0	18				HLA-DRB5,missense_variant,p.Asp59Tyr,ENST00000374975,NM_002125.3;	A	ENSG00000198502	ENST00000374975	Transcript
HLA-DRB5	0	.	GRCh38	chr6	32522150	32522150	+	Missense_Mutation	SNP	T	T	G	rs1136760		LAN1_S13	NORMAL	T	T																c.125A>C	p.Tyr42Ser	p.Y42S	ENST00000374975	2/6	26	22	4				HLA-DRB5,missense_variant,p.Tyr42Ser,ENST00000374975,NM_002125.3;	G	ENSG00000198502	ENST00000374975	Transcript
HLA-DRB5	0	.	GRCh38	chr6	32522151	32522151	+	Missense_Mutation	SNP	A	A	G	rs1136757		LAN1_S13	NORMAL	A	A																c.124T>C	p.Tyr42His	p.Y42H	ENST00000374975	2/6	26	4	22				HLA-DRB5,missense_variant,p.Tyr42His,ENST00000374975,NM_002125.3;	G	ENSG00000198502	ENST00000374975	Transcript
HLA-DRB5	0	.	GRCh38	chr6	32522156	32522156	+	Missense_Mutation	SNP	T	A	A	rs1071748		LAN1_S13	NORMAL	T	T																c.119A>T	p.Asp40Val	p.D40V	ENST00000374975	2/6	25	0	24				HLA-DRB5,missense_variant,p.Asp40Val,ENST00000374975,NM_002125.3;	A	ENSG00000198502	ENST00000374975	Transcript
HLA-DRB5	0	.	GRCh38	chr6	32522163	32522163	+	Missense_Mutation	SNP	G	C	C	rs1071747		LAN1_S13	NORMAL	G	G																c.112C>G	p.Gln38Glu	p.Q38E	ENST00000374975	2/6	27	0	27				HLA-DRB5,missense_variant,p.Gln38Glu,ENST00000374975,NM_002125.3;	C	ENSG00000198502	ENST00000374975	Transcript
HLA-DRB5	0	.	GRCh38	chr6	32530128	32530128	+	Nonsense_Mutation	SNP	G	G	A	rs71549219		LAN1_S13	NORMAL	G	G																c.97C>T	p.Arg33Ter	p.R33*	ENST00000374975	1/6	84	47	27				HLA-DRB5,stop_gained,p.Arg33Ter,ENST00000374975,NM_002125.3;	A	ENSG00000198502	ENST00000374975	Transcript
HLA-DRB5	0	.	GRCh38	chr6	32530133	32530133	+	Missense_Mutation	SNP	T	T	C	rs139583918		LAN1_S13	NORMAL	T	T																c.92A>G	p.Asp31Gly	p.D31G	ENST00000374975	1/6	79	60	19				HLA-DRB5,missense_variant,p.Asp31Gly,ENST00000374975,NM_002125.3;	C	ENSG00000198502	ENST00000374975	Transcript
HLA-DRB5	0	.	GRCh38	chr6	32530136	32530136	+	Missense_Mutation	SNP	C	C	A	rs146966122		LAN1_S13	NORMAL	C	C																c.89G>T	p.Gly30Val	p.G30V	ENST00000374975	1/6	79	61	17				HLA-DRB5,missense_variant,p.Gly30Val,ENST00000374975,NM_002125.3;	A	ENSG00000198502	ENST00000374975	Transcript
HLA-DRB5	0	.	GRCh38	chr6	32530137	32530137	+	Missense_Mutation	SNP	C	C	T	rs76748970		LAN1_S13	NORMAL	C	C																c.88G>A	p.Gly30Arg	p.G30R	ENST00000374975	1/6	79	51	28				HLA-DRB5,missense_variant,p.Gly30Arg,ENST00000374975,NM_002125.3;	T	ENSG00000198502	ENST00000374975	Transcript
HLA-DRB1	0	.	GRCh38	chr6	32580249	32580249	+	Missense_Mutation	SNP	G	G	C	rs9269744		LAN1_S13	NORMAL	G	G																c.785C>G	p.Thr262Arg	p.T262R	ENST00000360004	5/6	27	14	13				HLA-DRB1,missense_variant,p.Thr262Arg,ENST00000360004,NM_002124.3;HLA-DRB1,missense_variant,p.Thr262Arg,ENST00000611060,;	C	ENSG00000196126	ENST00000360004	Transcript
HLA-DRB1	0	.	GRCh38	chr6	32580855	32580855	+	Missense_Mutation	SNP	T	T	A	rs1136881		LAN1_S13	NORMAL	T	T																c.654A>T	p.Arg218Ser	p.R218S	ENST00000360004	4/6	117	88	29				HLA-DRB1,missense_variant,p.Arg218Ser,ENST00000360004,NM_002124.3;HLA-DRB1,missense_variant,p.Arg218Ser,ENST00000611060,;	A	ENSG00000196126	ENST00000360004	Transcript
HLA-DRB1	0	.	GRCh38	chr6	32581563	32581563	+	Missense_Mutation	SNP	C	C	G	rs33936261		LAN1_S13	NORMAL	C	C																c.646G>C	p.Glu216Gln	p.E216Q	ENST00000360004	3/6	80	55	25				HLA-DRB1,missense_variant,p.Glu216Gln,ENST00000360004,NM_002124.3;HLA-DRB1,missense_variant,p.Glu216Gln,ENST00000611060,;	G	ENSG00000196126	ENST00000360004	Transcript
HLA-DRB1	0	.	GRCh38	chr6	32581580	32581580	+	Missense_Mutation	SNP	G	G	A	rs200809587		LAN1_S13	NORMAL	G	G																c.629C>T	p.Thr210Ile	p.T210I	ENST00000360004	3/6	78	56	22				HLA-DRB1,missense_variant,p.Thr210Ile,ENST00000360004,NM_002124.3;HLA-DRB1,missense_variant,p.Thr210Ile,ENST00000611060,;	A	ENSG00000196126	ENST00000360004	Transcript
HLA-DRB1	0	.	GRCh38	chr6	32581584	32581584	+	Missense_Mutation	SNP	C	C	T	rs111739605		LAN1_S13	NORMAL	C	C																c.625G>A	p.Val209Met	p.V209M	ENST00000360004	3/6	82	52	26				HLA-DRB1,missense_variant,p.Val209Met,ENST00000360004,NM_002124.3;HLA-DRB1,missense_variant,p.Val209Met,ENST00000611060,;	T	ENSG00000196126	ENST00000360004	Transcript
HLA-DRB1	0	.	GRCh38	chr6	32581625	32581625	+	Missense_Mutation	SNP	C	C	T	rs3205588		LAN1_S13	NORMAL	C	C																c.584G>A	p.Arg195Gln	p.R195Q	ENST00000360004	3/6	93	71	22				HLA-DRB1,missense_variant,p.Arg195Gln,ENST00000360004,NM_002124.3;HLA-DRB1,missense_variant,p.Arg195Gln,ENST00000611060,;	T	ENSG00000196126	ENST00000360004	Transcript
HLA-DRB1	0	.	GRCh38	chr6	32581675	32581675	+	Missense_Mutation	SNP	C	C	G	rs77637983		LAN1_S13	NORMAL	C	C																c.534G>C	p.Gln178His	p.Q178H	ENST00000360004	3/6	185	137	48				HLA-DRB1,missense_variant,p.Gln178His,ENST00000360004,NM_002124.3;HLA-DRB1,missense_variant,p.Gln178His,ENST00000611060,;	G	ENSG00000196126	ENST00000360004	Transcript
HLA-DRB1	0	.	GRCh38	chr6	32581704	32581704	+	Missense_Mutation	SNP	C	C	T	rs78916069		LAN1_S13	NORMAL	C	C																c.505G>A	p.Ala169Thr	p.A169T	ENST00000360004	3/6	214	162	52				HLA-DRB1,missense_variant,p.Ala169Thr,ENST00000360004,NM_002124.3;HLA-DRB1,missense_variant,p.Ala169Thr,ENST00000611060,;	T	ENSG00000196126	ENST00000360004	Transcript
HLA-DRB1	0	.	GRCh38	chr6	32581724	32581724	+	Missense_Mutation	SNP	A	T	C	rs707954		LAN1_S13	NORMAL	A	A																c.485T>G	p.Leu162Arg	p.L162R	ENST00000360004	3/6	242	0	189				HLA-DRB1,missense_variant,p.Leu162Arg,ENST00000360004,NM_002124.3;HLA-DRB1,missense_variant,p.Leu162Arg,ENST00000611060,;	C	ENSG00000196126	ENST00000360004	Transcript
HLA-DRB1	0	.	GRCh38	chr6	32581748	32581748	+	Missense_Mutation	SNP	C	C	G	rs16822698		LAN1_S13	NORMAL	C	C																c.461G>C	p.Gly154Ala	p.G154A	ENST00000360004	3/6	258	198	60				HLA-DRB1,missense_variant,p.Gly154Ala,ENST00000360004,NM_002124.3;HLA-DRB1,missense_variant,p.Gly154Ala,ENST00000611060,;	G	ENSG00000196126	ENST00000360004	Transcript
HLA-DRB1	0	.	GRCh38	chr6	32581754	32581754	+	Missense_Mutation	SNP	T	T	C	rs112796209		LAN1_S13	NORMAL	T	T																c.455A>G	p.Tyr152Cys	p.Y152C	ENST00000360004	3/6	264	201	63				HLA-DRB1,missense_variant,p.Tyr152Cys,ENST00000360004,NM_002124.3;HLA-DRB1,missense_variant,p.Tyr152Cys,ENST00000611060,;	C	ENSG00000196126	ENST00000360004	Transcript
HLA-DRB1	0	.	GRCh38	chr6	32581811	32581811	+	Missense_Mutation	SNP	G	G	A	rs201929247		LAN1_S13	NORMAL	G	G																c.398C>T	p.Ser133Leu	p.S133L	ENST00000360004	3/6	175	127	48				HLA-DRB1,missense_variant,p.Ser133Leu,ENST00000360004,NM_002124.3;HLA-DRB1,missense_variant,p.Ser133Leu,ENST00000611060,;	A	ENSG00000196126	ENST00000360004	Transcript
HLA-DRB1	0	.	GRCh38	chr6	32581834	32581834	+	Missense_Mutation	SNP	T	T	A	rs1071752		LAN1_S13	NORMAL	T	T																c.375A>T	p.Gln125His	p.Q125H	ENST00000360004	3/6	123	66	57				HLA-DRB1,splice_acceptor_variant,,ENST00000611060,;HLA-DRB1,missense_variant,p.Gln125His,ENST00000360004,NM_002124.3;	A	ENSG00000196126	ENST00000360004	Transcript
HLA-DRB1	0	.	GRCh38	chr6	32584151	32584151	+	Missense_Mutation	SNP	G	G	A	rs29029549		LAN1_S13	NORMAL	G	G																c.328C>T	p.His110Tyr	p.H110Y	ENST00000360004	2/6	68	45	23				HLA-DRB1,missense_variant,p.His110Tyr,ENST00000360004,NM_002124.3;HLA-DRB1,missense_variant,p.His110Tyr,ENST00000611060,;	A	ENSG00000196126	ENST00000360004	Transcript
HLA-DRB1	0	.	GRCh38	chr6	32584162	32584162	+	Missense_Mutation	SNP	G	G	T	rs9269941		LAN1_S13	NORMAL	G	G																c.317C>A	p.Thr106Asn	p.T106N	ENST00000360004	2/6	48	30	18				HLA-DRB1,missense_variant,p.Thr106Asn,ENST00000360004,NM_002124.3;HLA-DRB1,missense_variant,p.Thr106Asn,ENST00000611060,;	T	ENSG00000196126	ENST00000360004	Transcript
HLA-DRB1	0	.	GRCh38	chr6	32584172	32584172	+	Missense_Mutation	SNP	C	C	G	rs16822805		LAN1_S13	NORMAL	C	C																c.307G>C	p.Ala103Pro	p.A103P	ENST00000360004	2/6	55	37	18				HLA-DRB1,missense_variant,p.Ala103Pro,ENST00000360004,NM_002124.3;HLA-DRB1,missense_variant,p.Ala103Pro,ENST00000611060,;	G	ENSG00000196126	ENST00000360004	Transcript
HLA-DRB1	0	.	GRCh38	chr6	32584174	32584174	+	Missense_Mutation	SNP	G	G	C	rs17878857		LAN1_S13	NORMAL	G	G																c.305C>G	p.Ala102Gly	p.A102G	ENST00000360004	2/6	58	40	18				HLA-DRB1,missense_variant,p.Ala102Gly,ENST00000360004,NM_002124.3;HLA-DRB1,missense_variant,p.Ala102Gly,ENST00000611060,;	C	ENSG00000196126	ENST00000360004	Transcript
HLA-DRB1	0	.	GRCh38	chr6	32584178	32584178	+	Frame_Shift_Del	DEL	G	G	-	rs758506454		LAN1_S13	NORMAL	G	G																c.301delC	p.Arg101GlyfsTer28	p.R101Gfs*28	ENST00000360004	2/6	80	60	20				HLA-DRB1,frameshift_variant,p.Arg101GlyfsTer28,ENST00000360004,NM_002124.3;HLA-DRB1,frameshift_variant,p.Arg101GlyfsTer28,ENST00000611060,;	-	ENSG00000196126	ENST00000360004	Transcript
HLA-DRB1	0	.	GRCh38	chr6	32584180	32584180	+	Missense_Mutation	SNP	G	T	C	rs9269942		LAN1_S13	NORMAL	G	G																c.299C>G	p.Ala100Gly	p.A100G	ENST00000360004	2/6	61	1	34				HLA-DRB1,missense_variant,p.Ala100Gly,ENST00000360004,NM_002124.3;HLA-DRB1,missense_variant,p.Ala100Gly,ENST00000611060,;	C	ENSG00000196126	ENST00000360004	Transcript
HLA-DRB1	0	.	GRCh38	chr6	32584181	32584181	+	Missense_Mutation	SNP	C	T	T	rs1064592		LAN1_S13	NORMAL	C	C																c.298G>A	p.Ala100Thr	p.A100T	ENST00000360004	2/6	61	1	60				HLA-DRB1,missense_variant,p.Ala100Thr,ENST00000360004,NM_002124.3;HLA-DRB1,missense_variant,p.Ala100Thr,ENST00000611060,;	T	ENSG00000196126	ENST00000360004	Transcript
HLA-DRB1	0	.	GRCh38	chr6	32584181	32584182	+	Frame_Shift_Ins	INS	-	-	TT	rs200320734		LAN1_S13	NORMAL	-	-																c.297_298insAA	p.Ala100LysfsTer30	p.A100Kfs*30	ENST00000360004	2/6	81	61	20				HLA-DRB1,frameshift_variant,p.Ala100LysfsTer30,ENST00000360004,NM_002124.3;HLA-DRB1,frameshift_variant,p.Ala100LysfsTer30,ENST00000611060,;	TT	ENSG00000196126	ENST00000360004	Transcript
HLA-DRB1	0	.	GRCh38	chr6	32584183	32584183	+	Missense_Mutation	SNP	T	T	C	rs17884070		LAN1_S13	NORMAL	T	T																c.296A>G	p.Gln99Arg	p.Q99R	ENST00000360004	2/6	70	46	24				HLA-DRB1,missense_variant,p.Gln99Arg,ENST00000360004,NM_002124.3;HLA-DRB1,missense_variant,p.Gln99Arg,ENST00000611060,;	C	ENSG00000196126	ENST00000360004	Transcript
HLA-DRB1	0	.	GRCh38	chr6	32584193	32584193	+	Missense_Mutation	SNP	T	G	G	rs17886918		LAN1_S13	NORMAL	T	T																c.286A>C	p.Ile96Leu	p.I96L	ENST00000360004	2/6	96	9	87				HLA-DRB1,missense_variant,p.Ile96Leu,ENST00000360004,NM_002124.3;HLA-DRB1,missense_variant,p.Ile96Leu,ENST00000611060,;	G	ENSG00000196126	ENST00000360004	Transcript
HLA-DRB1	0	.	GRCh38	chr6	32584240	32584240	+	Missense_Mutation	SNP	G	G	C	rs1059582		LAN1_S13	NORMAL	G	G																c.239C>G	p.Thr80Arg	p.T80R	ENST00000360004	2/6	109	76	33				HLA-DRB1,missense_variant,p.Thr80Arg,ENST00000360004,NM_002124.3;HLA-DRB1,missense_variant,p.Thr80Arg,ENST00000611060,;	C	ENSG00000196126	ENST00000360004	Transcript
HLA-DRB1	0	.	GRCh38	chr6	32584279	32584279	+	Missense_Mutation	SNP	A	A	G	rs17878951		LAN1_S13	NORMAL	A	A																c.200T>C	p.Val67Ala	p.V67A	ENST00000360004	2/6	100	69	31				HLA-DRB1,missense_variant,p.Val67Ala,ENST00000360004,NM_002124.3;HLA-DRB1,missense_variant,p.Val67Ala,ENST00000611060,;	G	ENSG00000196126	ENST00000360004	Transcript
HLA-DRB1	0	.	GRCh38	chr6	32584308	32584308	+	Missense_Mutation	SNP	G	G	C	rs1059575		LAN1_S13	NORMAL	G	G																c.171C>G	p.Asp57Glu	p.D57E	ENST00000360004	2/6	91	62	29				HLA-DRB1,missense_variant,p.Asp57Glu,ENST00000360004,NM_002124.3;HLA-DRB1,missense_variant,p.Asp57Glu,ENST00000611060,;	C	ENSG00000196126	ENST00000360004	Transcript
HLA-DRB1	0	.	GRCh38	chr6	32584353	32584353	+	Missense_Mutation	SNP	C	A	A	rs9269951		LAN1_S13	NORMAL	C	C																c.126G>T	p.Arg42Ser	p.R42S	ENST00000360004	2/6	19	0	19				HLA-DRB1,missense_variant,p.Arg42Ser,ENST00000360004,NM_002124.3;HLA-DRB1,missense_variant,p.Arg42Ser,ENST00000611060,;	A	ENSG00000196126	ENST00000360004	Transcript
HLA-DRB1	0	.	GRCh38	chr6	32584355	32584355	+	Missense_Mutation	SNP	T	A	A	rs1136758		LAN1_S13	NORMAL	T	T																c.124A>T	p.Arg42Trp	p.R42W	ENST00000360004	2/6	17	0	17				HLA-DRB1,missense_variant,p.Arg42Trp,ENST00000360004,NM_002124.3;HLA-DRB1,missense_variant,p.Arg42Trp,ENST00000611060,;	A	ENSG00000196126	ENST00000360004	Transcript
HLA-DRB1	0	.	GRCh38	chr6	32584360	32584360	+	Missense_Mutation	SNP	G	G	A	rs17878703		LAN1_S13	NORMAL	G	G																c.119C>T	p.Pro40Leu	p.P40L	ENST00000360004	2/6	19	9	10				HLA-DRB1,missense_variant,p.Pro40Leu,ENST00000360004,NM_002124.3;HLA-DRB1,missense_variant,p.Pro40Leu,ENST00000611060,;	A	ENSG00000196126	ENST00000360004	Transcript
HLA-DRB1	0	.	GRCh38	chr6	32584362	32584362	+	Missense_Mutation	SNP	C	C	G	rs9269956		LAN1_S13	NORMAL	C	C																c.117G>C	p.Gln39His	p.Q39H	ENST00000360004	2/6	19	14	5				HLA-DRB1,missense_variant,p.Gln39His,ENST00000360004,NM_002124.3;HLA-DRB1,missense_variant,p.Gln39His,ENST00000611060,;	G	ENSG00000196126	ENST00000360004	Transcript
HLA-DRB1	0	.	GRCh38	chr6	32584363	32584363	+	Missense_Mutation	SNP	T	T	A	rs17882663		LAN1_S13	NORMAL	T	T																c.116A>T	p.Gln39Leu	p.Q39L	ENST00000360004	2/6	18	8	10				HLA-DRB1,missense_variant,p.Gln39Leu,ENST00000360004,NM_002124.3;HLA-DRB1,missense_variant,p.Gln39Leu,ENST00000611060,;	A	ENSG00000196126	ENST00000360004	Transcript
HLA-DRB1	0	.	GRCh38	chr6	32584364	32584364	+	Nonsense_Mutation	SNP	G	G	A	rs9269957		LAN1_S13	NORMAL	G	G																c.115C>T	p.Gln39Ter	p.Q39*	ENST00000360004	2/6	18	14	4				HLA-DRB1,stop_gained,p.Gln39Ter,ENST00000360004,NM_002124.3;HLA-DRB1,stop_gained,p.Gln39Ter,ENST00000611060,;	A	ENSG00000196126	ENST00000360004	Transcript
HLA-DRB1	0	.	GRCh38	chr6	32589727	32589727	+	Missense_Mutation	SNP	G	G	A	rs17879020		LAN1_S13	NORMAL	G	G																c.16C>T	p.Leu6Phe	p.L6F	ENST00000360004	1/6	131	88	43				HLA-DRB1,missense_variant,p.Leu6Phe,ENST00000360004,NM_002124.3;HLA-DRB1,missense_variant,p.Leu6Phe,ENST00000611060,;	A	ENSG00000196126	ENST00000360004	Transcript
HLA-DQA1	0	.	GRCh38	chr6	32642232	32642232	+	Missense_Mutation	SNP	C	G	A	rs2308891		LAN1_S13	NORMAL	C	C																c.592C>A	p.Gln198Lys	p.Q198K	ENST00000343139	3/5	45	0	22				HLA-DQA1,missense_variant,p.Gln198Lys,ENST00000343139,NM_002122.3;HLA-DQA1,missense_variant,p.Gln198Lys,ENST00000395363,;HLA-DQA1,missense_variant,p.Gln198Lys,ENST00000374949,;HLA-DQA1,missense_variant,p.Gln198Lys,ENST00000496318,;HLA-DQA1,downstream_gene_variant,,ENST00000422863,;HLA-DQA1,3_prime_UTR_variant,,ENST00000482745,;HLA-DQA1,non_coding_transcript_exon_variant,,ENST00000460633,;	A	ENSG00000196735	ENST00000343139	Transcript
HLA-DQA1	0	.	GRCh38	chr6	32642710	32642710	+	Missense_Mutation	SNP	C	C	G	rs1048430		LAN1_S13	NORMAL	C	C																c.714C>G	p.Phe238Leu	p.F238L	ENST00000343139	4/5	61	46	15				HLA-DQA1,missense_variant,p.Phe238Leu,ENST00000343139,NM_002122.3;HLA-DQA1,missense_variant,p.Phe238Leu,ENST00000395363,;HLA-DQA1,missense_variant,p.Phe238Leu,ENST00000374949,;HLA-DQA1,intron_variant,,ENST00000496318,;HLA-DQA1,3_prime_UTR_variant,,ENST00000482745,;HLA-DQA1,non_coding_transcript_exon_variant,,ENST00000460633,;	G	ENSG00000196735	ENST00000343139	Transcript
HLA-DQB1	0	.	GRCh38	chr6	32662158	32662158	+	Missense_Mutation	SNP	C	G	G	novel		LAN1_S13	NORMAL	C	C																c.470G>C	p.Gly157Ala	p.G157A	ENST00000374943	3/6	16	0	16				HLA-DQB1,missense_variant,p.Gly157Ala,ENST00000399084,;HLA-DQB1,missense_variant,p.Gly157Ala,ENST00000374943,NM_001243961.1;HLA-DQB1,missense_variant,p.Gly157Ala,ENST00000434651,NM_002123.4;HLA-DQB1,missense_variant,p.Gly157Ala,ENST00000399079,;HLA-DQB1,missense_variant,p.Gly67Ala,ENST00000399082,;HLA-DQB1-AS1,downstream_gene_variant,,ENST00000419852,;HLA-DQB1,intron_variant,,ENST00000443574,;HLA…	G	ENSG00000179344	ENST00000374943	Transcript
HLA-DQB1	0	.	GRCh38	chr6	32664822	32664822	+	Missense_Mutation	SNP	A	G	G	novel		LAN1_S13	NORMAL	A	A																c.355T>C	p.Phe119Leu	p.F119L	ENST00000374943	2/6	36	0	36				HLA-DQB1,missense_variant,p.Phe119Leu,ENST00000399084,;HLA-DQB1,missense_variant,p.Phe119Leu,ENST00000374943,NM_001243961.1;HLA-DQB1,missense_variant,p.Phe119Leu,ENST00000434651,NM_002123.4;HLA-DQB1,missense_variant,p.Phe119Leu,ENST00000399079,;HLA-DQB1,intron_variant,,ENST00000399082,;HLA-DQB1-AS1,downstream_gene_variant,,ENST00000419852,;HLA-DQB1,upstream_gene_variant,,ENST00000460185,;HLA-DQB1…	G	ENSG00000179344	ENST00000374943	Transcript
HLA-DQB1	0	.	GRCh38	chr6	32664824	32664824	+	Missense_Mutation	SNP	G	T	T	novel		LAN1_S13	NORMAL	G	G																c.353C>A	p.Ala118Glu	p.A118E	ENST00000374943	2/6	37	0	37				HLA-DQB1,missense_variant,p.Ala118Glu,ENST00000399084,;HLA-DQB1,missense_variant,p.Ala118Glu,ENST00000374943,NM_001243961.1;HLA-DQB1,missense_variant,p.Ala118Glu,ENST00000434651,NM_002123.4;HLA-DQB1,missense_variant,p.Ala118Glu,ENST00000399079,;HLA-DQB1,intron_variant,,ENST00000399082,;HLA-DQB1-AS1,downstream_gene_variant,,ENST00000419852,;HLA-DQB1,upstream_gene_variant,,ENST00000460185,;HLA-DQB1…	T	ENSG00000179344	ENST00000374943	Transcript
HLA-DQB1	0	.	GRCh38	chr6	32664828	32664828	+	Missense_Mutation	SNP	C	A	A	novel		LAN1_S13	NORMAL	C	C																c.349G>T	p.Val117Leu	p.V117L	ENST00000374943	2/6	37	0	37				HLA-DQB1,missense_variant,p.Val117Leu,ENST00000399084,;HLA-DQB1,missense_variant,p.Val117Leu,ENST00000374943,NM_001243961.1;HLA-DQB1,missense_variant,p.Val117Leu,ENST00000434651,NM_002123.4;HLA-DQB1,missense_variant,p.Val117Leu,ENST00000399079,;HLA-DQB1,intron_variant,,ENST00000399082,;HLA-DQB1-AS1,downstream_gene_variant,,ENST00000419852,;HLA-DQB1,upstream_gene_variant,,ENST00000460185,;HLA-DQB1…	A	ENSG00000179344	ENST00000374943	Transcript
HLA-DQB1	0	.	GRCh38	chr6	32664831	32664831	+	Missense_Mutation	SNP	C	G	G	novel		LAN1_S13	NORMAL	C	C																c.346G>C	p.Glu116Gln	p.E116Q	ENST00000374943	2/6	43	0	43				HLA-DQB1,missense_variant,p.Glu116Gln,ENST00000399084,;HLA-DQB1,missense_variant,p.Glu116Gln,ENST00000374943,NM_001243961.1;HLA-DQB1,missense_variant,p.Glu116Gln,ENST00000434651,NM_002123.4;HLA-DQB1,missense_variant,p.Glu116Gln,ENST00000399079,;HLA-DQB1,intron_variant,,ENST00000399082,;HLA-DQB1-AS1,downstream_gene_variant,,ENST00000419852,;HLA-DQB1,upstream_gene_variant,,ENST00000460185,;HLA-DQB1…	G	ENSG00000179344	ENST00000374943	Transcript
HLA-DQB1	0	.	GRCh38	chr6	32664917	32664917	+	Missense_Mutation	SNP	C	G	G	novel		LAN1_S13	NORMAL	C	C																c.260G>C	p.Arg87Pro	p.R87P	ENST00000374943	2/6	57	0	57				HLA-DQB1,missense_variant,p.Arg87Pro,ENST00000399084,;HLA-DQB1,missense_variant,p.Arg87Pro,ENST00000374943,NM_001243961.1;HLA-DQB1,missense_variant,p.Arg87Pro,ENST00000434651,NM_002123.4;HLA-DQB1,missense_variant,p.Arg87Pro,ENST00000399079,;HLA-DQB1,intron_variant,,ENST00000399082,;HLA-DQB1-AS1,downstream_gene_variant,,ENST00000419852,;HLA-DQB1,upstream_gene_variant,,ENST00000460185,;HLA-DQB1,ups…	G	ENSG00000179344	ENST00000374943	Transcript
HLA-DQB1	0	.	GRCh38	chr6	32664923	32664923	+	Missense_Mutation	SNP	T	A	A	novel		LAN1_S13	NORMAL	T	T																c.254A>T	p.Gln85Leu	p.Q85L	ENST00000374943	2/6	59	0	59				HLA-DQB1,missense_variant,p.Gln85Leu,ENST00000399084,;HLA-DQB1,missense_variant,p.Gln85Leu,ENST00000374943,NM_001243961.1;HLA-DQB1,missense_variant,p.Gln85Leu,ENST00000434651,NM_002123.4;HLA-DQB1,missense_variant,p.Gln85Leu,ENST00000399079,;HLA-DQB1,intron_variant,,ENST00000399082,;HLA-DQB1-AS1,downstream_gene_variant,,ENST00000419852,;HLA-DQB1,upstream_gene_variant,,ENST00000460185,;HLA-DQB1,ups…	A	ENSG00000179344	ENST00000374943	Transcript
HLA-DQB1	0	.	GRCh38	chr6	32664971	32664971	+	Missense_Mutation	SNP	T	T	A	rs750855857		LAN1_S13	NORMAL	T	T																c.206A>T	p.Tyr69Phe	p.Y69F	ENST00000374943	2/6	60	48	12				HLA-DQB1,missense_variant,p.Tyr69Phe,ENST00000399084,;HLA-DQB1,missense_variant,p.Tyr69Phe,ENST00000374943,NM_001243961.1;HLA-DQB1,missense_variant,p.Tyr69Phe,ENST00000434651,NM_002123.4;HLA-DQB1,missense_variant,p.Tyr69Phe,ENST00000399079,;HLA-DQB1,intron_variant,,ENST00000399082,;HLA-DQB1-AS1,downstream_gene_variant,,ENST00000419852,;HLA-DQB1,upstream_gene_variant,,ENST00000460185,;HLA-DQB1,ups…	A	ENSG00000179344	ENST00000374943	Transcript
HLA-DQB1	0	.	GRCh38	chr6	32664972	32664972	+	Missense_Mutation	SNP	A	A	T	rs281874782		LAN1_S13	NORMAL	A	A																c.205T>A	p.Tyr69Asn	p.Y69N	ENST00000374943	2/6	62	50	12				HLA-DQB1,missense_variant,p.Tyr69Asn,ENST00000399084,;HLA-DQB1,missense_variant,p.Tyr69Asn,ENST00000374943,NM_001243961.1;HLA-DQB1,missense_variant,p.Tyr69Asn,ENST00000434651,NM_002123.4;HLA-DQB1,missense_variant,p.Tyr69Asn,ENST00000399079,;HLA-DQB1,intron_variant,,ENST00000399082,;HLA-DQB1-AS1,downstream_gene_variant,,ENST00000419852,;HLA-DQB1,upstream_gene_variant,,ENST00000460185,;HLA-DQB1,ups…	T	ENSG00000179344	ENST00000374943	Transcript
HLA-DQB1	0	.	GRCh38	chr6	32664992	32664992	+	Missense_Mutation	SNP	T	T	C	rs767838657		LAN1_S13	NORMAL	T	T																c.185A>G	p.Tyr62Cys	p.Y62C	ENST00000374943	2/6	60	43	17				HLA-DQB1,missense_variant,p.Tyr62Cys,ENST00000399084,;HLA-DQB1,missense_variant,p.Tyr62Cys,ENST00000374943,NM_001243961.1;HLA-DQB1,missense_variant,p.Tyr62Cys,ENST00000434651,NM_002123.4;HLA-DQB1,missense_variant,p.Tyr62Cys,ENST00000399079,;HLA-DQB1,intron_variant,,ENST00000399082,;HLA-DQB1-AS1,downstream_gene_variant,,ENST00000419852,;HLA-DQB1,upstream_gene_variant,,ENST00000460185,;HLA-DQB1,ups…	C	ENSG00000179344	ENST00000374943	Transcript
HLA-DQB1	0	.	GRCh38	chr6	32664993	32664993	+	Missense_Mutation	SNP	A	A	T	rs281862065		LAN1_S13	NORMAL	A	A																c.184T>A	p.Tyr62Asn	p.Y62N	ENST00000374943	2/6	58	41	17				HLA-DQB1,missense_variant,p.Tyr62Asn,ENST00000399084,;HLA-DQB1,missense_variant,p.Tyr62Asn,ENST00000374943,NM_001243961.1;HLA-DQB1,missense_variant,p.Tyr62Asn,ENST00000434651,NM_002123.4;HLA-DQB1,missense_variant,p.Tyr62Asn,ENST00000399079,;HLA-DQB1,intron_variant,,ENST00000399082,;HLA-DQB1-AS1,downstream_gene_variant,,ENST00000419852,;HLA-DQB1,upstream_gene_variant,,ENST00000460185,;HLA-DQB1,ups…	T	ENSG00000179344	ENST00000374943	Transcript
HLA-DQB1	0	.	GRCh38	chr6	32664998	32664998	+	Missense_Mutation	SNP	G	G	C	novel		LAN1_S13	NORMAL	G	G																c.179C>G	p.Thr60Ser	p.T60S	ENST00000374943	2/6	56	39	17				HLA-DQB1,missense_variant,p.Thr60Ser,ENST00000399084,;HLA-DQB1,missense_variant,p.Thr60Ser,ENST00000374943,NM_001243961.1;HLA-DQB1,missense_variant,p.Thr60Ser,ENST00000434651,NM_002123.4;HLA-DQB1,missense_variant,p.Thr60Ser,ENST00000399079,;HLA-DQB1,intron_variant,,ENST00000399082,;HLA-DQB1-AS1,downstream_gene_variant,,ENST00000419852,;HLA-DQB1,upstream_gene_variant,,ENST00000460185,;HLA-DQB1,ups…	C	ENSG00000179344	ENST00000374943	Transcript
HLA-DQB1	0	.	GRCh38	chr6	32665004	32665004	+	Missense_Mutation	SNP	A	A	T	novel		LAN1_S13	NORMAL	A	A																c.173T>A	p.Leu58His	p.L58H	ENST00000374943	2/6	55	17	38				HLA-DQB1,missense_variant,p.Leu58His,ENST00000399084,;HLA-DQB1,missense_variant,p.Leu58His,ENST00000374943,NM_001243961.1;HLA-DQB1,missense_variant,p.Leu58His,ENST00000434651,NM_002123.4;HLA-DQB1,missense_variant,p.Leu58His,ENST00000399079,;HLA-DQB1,intron_variant,,ENST00000399082,;HLA-DQB1-AS1,downstream_gene_variant,,ENST00000419852,;HLA-DQB1,upstream_gene_variant,,ENST00000460185,;HLA-DQB1,ups…	T	ENSG00000179344	ENST00000374943	Transcript
HLA-DQB1	0	.	GRCh38	chr6	32665005	32665005	+	Missense_Mutation	SNP	G	G	A	novel		LAN1_S13	NORMAL	G	G																c.172C>T	p.Leu58Phe	p.L58F	ENST00000374943	2/6	54	17	37				HLA-DQB1,missense_variant,p.Leu58Phe,ENST00000399084,;HLA-DQB1,missense_variant,p.Leu58Phe,ENST00000374943,NM_001243961.1;HLA-DQB1,missense_variant,p.Leu58Phe,ENST00000434651,NM_002123.4;HLA-DQB1,missense_variant,p.Leu58Phe,ENST00000399079,;HLA-DQB1,intron_variant,,ENST00000399082,;HLA-DQB1-AS1,downstream_gene_variant,,ENST00000419852,;HLA-DQB1,upstream_gene_variant,,ENST00000460185,;HLA-DQB1,ups…	A	ENSG00000179344	ENST00000374943	Transcript
HLA-DQB1	0	.	GRCh38	chr6	32666529	32666529	+	Missense_Mutation	SNP	A	T	T	novel		LAN1_S13	NORMAL	A	A																c.79T>A	p.Ser27Thr	p.S27T	ENST00000374943	1/6	34	0	34				HLA-DQB1,missense_variant,p.Ser27Thr,ENST00000399084,;HLA-DQB1,missense_variant,p.Ser27Thr,ENST00000374943,NM_001243961.1;HLA-DQB1,missense_variant,p.Ser27Thr,ENST00000434651,NM_002123.4;HLA-DQB1,missense_variant,p.Ser27Thr,ENST00000399079,;HLA-DQB1,missense_variant,p.Ser27Thr,ENST00000399082,;HLA-DQB1,upstream_gene_variant,,ENST00000443574,;HLA-DQB1,missense_variant,p.Ser27Thr,ENST00000484729,;H…	T	ENSG00000179344	ENST00000374943	Transcript
HLA-DQB2	0	.	GRCh38	chr6	32757848	32757848	+	Missense_Mutation	SNP	T	T	C	rs9276572		LAN1_S13	NORMAL	T	T																c.682A>G	p.Ser228Gly	p.S228G	ENST00000437316	4/6	74	20	54				HLA-DQB2,missense_variant,p.Ser228Gly,ENST00000435145,;HLA-DQB2,missense_variant,p.Ser228Gly,ENST00000437316,NM_001300790.1;HLA-DQB2,intron_variant,,ENST00000411527,NM_001198858.1;HLA-DQB2,intron_variant,,ENST00000427449,;	C	ENSG00000232629	ENST00000437316	Transcript
HLA-DQB2	0	.	GRCh38	chr6	32758979	32758979	+	Missense_Mutation	SNP	A	A	G	rs769047510		LAN1_S13	NORMAL	A	A																c.517T>C	p.Ser173Pro	p.S173P	ENST00000437316	3/6	71	51	20				HLA-DQB2,missense_variant,p.Ser173Pro,ENST00000435145,;HLA-DQB2,missense_variant,p.Ser173Pro,ENST00000437316,NM_001300790.1;HLA-DQB2,missense_variant,p.Ser173Pro,ENST00000411527,NM_001198858.1;HLA-DQB2,missense_variant,p.Ser172Pro,ENST00000427449,;	G	ENSG00000232629	ENST00000437316	Transcript
HLA-DQB2	0	.	GRCh38	chr6	32759026	32759026	+	Missense_Mutation	SNP	C	C	T	rs1049110		LAN1_S13	NORMAL	C	C																c.470G>A	p.Arg157Gln	p.R157Q	ENST00000437316	3/6	116	48	68				HLA-DQB2,missense_variant,p.Arg157Gln,ENST00000435145,;HLA-DQB2,missense_variant,p.Arg157Gln,ENST00000437316,NM_001300790.1;HLA-DQB2,missense_variant,p.Arg157Gln,ENST00000411527,NM_001198858.1;HLA-DQB2,missense_variant,p.Arg156Gln,ENST00000427449,;	T	ENSG00000232629	ENST00000437316	Transcript
HLA-DPB1	0	.	GRCh38	chr6	33084959	33084959	+	Missense_Mutation	SNP	G	G	A	rs1126537		LAN1_S13	NORMAL	G	G																c.374G>A	p.Arg125Lys	p.R125K	ENST00000418931	3/6	126	85	41				HLA-DPB1,missense_variant,p.Arg125Lys,ENST00000418931,NM_002121.5;HLA-DPB1,missense_variant,p.Arg92Lys,ENST00000416804,;HLA-DPB1,missense_variant,p.Arg102Lys,ENST00000428835,;HLA-DPA1,upstream_gene_variant,,ENST00000419277,NM_001242525.1,NM_033554.3,NM_001242524.1;HLA-DPA1,upstream_gene_variant,,ENST00000453337,;HLA-DPA1,upstream_gene_variant,,ENST00000417724,;HLA-DPB1,non_coding_transcript_exon_…	A	ENSG00000223865	ENST00000418931	Transcript
SLC26A8	0	.	GRCh38	chr6	35951188	35951188	+	Missense_Mutation	SNP	C	C	T	rs116200048		LAN1_S13	NORMAL	C	C																c.2447G>A	p.Arg816Gln	p.R816Q	ENST00000490799	19/20	64	40	24				SLC26A8,missense_variant,p.Arg816Gln,ENST00000490799,NM_052961.3;SLC26A8,missense_variant,p.Arg816Gln,ENST00000355574,NM_001193476.1;SLC26A8,missense_variant,p.Arg711Gln,ENST00000394602,NM_138718.2;SLC26A8,3_prime_UTR_variant,,ENST00000465492,;SLC26A8,non_coding_transcript_exon_variant,,ENST00000466805,;	T	ENSG00000112053	ENST00000490799	Transcript
KCNK17	0	.	GRCh38	chr6	39314140	39314140	+	Missense_Mutation	SNP	C	C	T	rs61748648		LAN1_S13	NORMAL	C	C																c.181G>A	p.Glu61Lys	p.E61K	ENST00000373231	1/5	209	131	78				KCNK17,missense_variant,p.Glu61Lys,ENST00000453413,NM_001135111.1;KCNK17,missense_variant,p.Glu61Lys,ENST00000373231,NM_031460.3;KCNK16,downstream_gene_variant,,ENST00000425054,NM_001135105.1;KCNK16,downstream_gene_variant,,ENST00000373229,NM_032115.3;KCNK16,downstream_gene_variant,,ENST00000437525,NM_001135106.1;KCNK16,downstream_gene_variant,,ENST00000507712,;KCNK16,downstream_gene_variant,,ENS…	T	ENSG00000124780	ENST00000373231	Transcript
DAAM2	0	.	GRCh38	chr6	39867706	39867706	+	Missense_Mutation	SNP	C	C	G	rs375083979		LAN1_S13	NORMAL	C	C																c.625C>G	p.Arg209Gly	p.R209G	ENST00000398904	6/25	138	76	62				DAAM2,missense_variant,p.Arg209Gly,ENST00000538976,NM_015345.3;DAAM2,missense_variant,p.Arg209Gly,ENST00000398904,;DAAM2,missense_variant,p.Arg209Gly,ENST00000274867,NM_001201427.1;DAAM2,missense_variant,p.Arg209Gly,ENST00000633794,;DAAM2,non_coding_transcript_exon_variant,,ENST00000491083,;DAAM2,non_coding_transcript_exon_variant,,ENST00000632657,;DAAM2,downstream_gene_variant,,ENST00000475489,;…	G	ENSG00000146122	ENST00000398904	Transcript
C6orf132	0	.	GRCh38	chr6	42107251	42107252	+	Frame_Shift_Ins	INS	-	-	G	novel		LAN1_S13	NORMAL	-	-																c.660dupC	p.Ala222GlyfsTer61	p.A222Gfs*61	ENST00000341865	4/5	98	77	21				C6orf132,frameshift_variant,p.Ala222GlyfsTer61,ENST00000341865,NM_001164446.2;	G	ENSG00000188112	ENST00000341865	Transcript
GUCA1B	0	.	GRCh38	chr6	42185690	42185690	+	Missense_Mutation	SNP	C	C	A	rs139923590		LAN1_S13	NORMAL	C	C																c.465G>T	p.Glu155Asp	p.E155D	ENST00000230361	3/4	85	48	37				GUCA1B,missense_variant,p.Glu155Asp,ENST00000230361,NM_002098.5;	A	ENSG00000112599	ENST00000230361	Transcript
CUL7	0	.	GRCh38	chr6	43053744	43053744	+	Missense_Mutation	SNP	G	G	C	novel		LAN1_S13	NORMAL	G	G																c.115C>G	p.Arg39Gly	p.R39G	ENST00000535468	1/26	209	108	101				CUL7,missense_variant,p.Arg39Gly,ENST00000535468,NM_001168370.1;CUL7,upstream_gene_variant,,ENST00000265348,NM_014780.4;MRPL2,downstream_gene_variant,,ENST00000388752,NM_015950.4;MRPL2,downstream_gene_variant,,ENST00000487429,;MRPL2,downstream_gene_variant,,ENST00000230413,NM_001300848.1;MRPL2,downstream_gene_variant,,ENST00000468957,;MRPL2,downstream_gene_variant,,ENST00000489623,;KLC4,intron_va…	C	ENSG00000044090	ENST00000535468	Transcript
PKHD1	0	.	GRCh38	chr6	51772738	51772738	+	Missense_Mutation	SNP	G	G	T	rs142522748		LAN1_S13	NORMAL	G	G																c.8606C>A	p.Thr2869Lys	p.T2869K	ENST00000371117	55/67	8	6	2				PKHD1,missense_variant,p.Thr2869Lys,ENST00000371117,NM_138694.3;PKHD1,missense_variant,p.Thr2869Lys,ENST00000340994,NM_170724.2;	T	ENSG00000170927	ENST00000371117	Transcript
PKHD1	0	.	GRCh38	chr6	51772783	51772783	+	Missense_Mutation	SNP	T	T	A	novel		LAN1_S13	NORMAL	T	T																c.8561A>T	p.Tyr2854Phe	p.Y2854F	ENST00000371117	55/67	6	4	2				PKHD1,missense_variant,p.Tyr2854Phe,ENST00000371117,NM_138694.3;PKHD1,missense_variant,p.Tyr2854Phe,ENST00000340994,NM_170724.2;	A	ENSG00000170927	ENST00000371117	Transcript
PKHD1	0	.	GRCh38	chr6	51772784	51772784	+	Missense_Mutation	SNP	A	A	T	novel		LAN1_S13	NORMAL	A	A																c.8560T>A	p.Tyr2854Asn	p.Y2854N	ENST00000371117	55/67	6	4	2				PKHD1,missense_variant,p.Tyr2854Asn,ENST00000371117,NM_138694.3;PKHD1,missense_variant,p.Tyr2854Asn,ENST00000340994,NM_170724.2;	T	ENSG00000170927	ENST00000371117	Transcript
GSTA5	0	.	GRCh38	chr6	52832944	52832944	+	Missense_Mutation	SNP	C	C	G	rs143520523		LAN1_S13	NORMAL	C	C																c.461G>C	p.Ser154Thr	p.S154T	ENST00000370989	5/6	131	68	63				GSTA5,missense_variant,p.Ser154Thr,ENST00000370989,;GSTA5,missense_variant,p.Ser154Thr,ENST00000284562,NM_153699.1;GSTA5,non_coding_transcript_exon_variant,,ENST00000475052,;	G	ENSG00000182793	ENST00000370989	Transcript
GSTA3	0	.	GRCh38	chr6	52896870	52896870	+	Missense_Mutation	SNP	C	C	G	rs149910347		LAN1_S13	NORMAL	C	C																c.605G>C	p.Ser202Thr	p.S202T	ENST00000211122	7/7	59	30	29				GSTA3,missense_variant,p.Ser202Thr,ENST00000211122,NM_000847.4;GSTA3,missense_variant,p.Ser152Thr,ENST00000370968,;GSTA3,downstream_gene_variant,,ENST00000431899,;	G	ENSG00000174156	ENST00000211122	Transcript
GSTA3	0	.	GRCh38	chr6	52897919	52897919	+	Missense_Mutation	SNP	T	T	C	rs139422505		LAN1_S13	NORMAL	T	T																c.452A>G	p.Asn151Ser	p.N151S	ENST00000211122	6/7	126	59	67				GSTA3,missense_variant,p.Asn151Ser,ENST00000211122,NM_000847.4;GSTA3,missense_variant,p.Asn101Ser,ENST00000370968,;GSTA3,intron_variant,,ENST00000431899,;	C	ENSG00000174156	ENST00000211122	Transcript
GCM1	0	.	GRCh38	chr6	53128265	53128265	+	Missense_Mutation	SNP	A	A	T	rs145233025		LAN1_S13	NORMAL	A	A																c.1252T>A	p.Tyr418Asn	p.Y418N	ENST00000259803	6/6	57	33	24				GCM1,missense_variant,p.Tyr418Asn,ENST00000259803,NM_003643.3;RP11-506E9.3,upstream_gene_variant,,ENST00000566420,;	T	ENSG00000137270	ENST00000259803	Transcript
HMGCLL1	0	.	GRCh38	chr6	55439557	55439557	+	Missense_Mutation	SNP	C	C	T	rs141318879		LAN1_S13	NORMAL	C	C																c.888G>A	p.Met296Ile	p.M296I	ENST00000398661	9/10	42	25	17				HMGCLL1,missense_variant,p.Met296Ile,ENST00000398661,NM_019036.2;HMGCLL1,missense_variant,p.Met266Ile,ENST00000274901,NM_001287746.1,NM_001042406.1;HMGCLL1,missense_variant,p.Met234Ile,ENST00000308161,NM_001287741.1;HMGCLL1,missense_variant,p.Met163Ile,ENST00000370850,NM_001287753.1;HMGCLL1,missense_variant,p.Met100Ile,ENST00000508459,;HMGCLL1,splice_region_variant,,ENST00000507223,;HMGCLL1,splic…	T	ENSG00000146151	ENST00000398661	Transcript
EYS	0	.	GRCh38	chr6	64617516	64617516	+	Missense_Mutation	SNP	A	A	G	rs374409854		LAN1_S13	NORMAL	A	A																c.3586T>C	p.Cys1196Arg	p.C1196R	ENST00000370621	24/44	42	21	21				EYS,missense_variant,p.Cys1196Arg,ENST00000503581,NM_001142800.1;EYS,missense_variant,p.Cys1196Arg,ENST00000370621,NM_001292009.1;EYS,non_coding_transcript_exon_variant,,ENST00000330816,;	G	ENSG00000188107	ENST00000370621	Transcript
LMBRD1	0	.	GRCh38	chr6	69700815	69700815	+	Missense_Mutation	SNP	T	T	A	novel		LAN1_S13	NORMAL	T	T																c.1138a>T	p.Thr380Ser	p.T380S	ENST00000370577	12/16	8	6	2				LMBRD1,missense_variant,p.Thr380Ser,ENST00000370577,NM_018368.3;LMBRD1,missense_variant,p.Thr307Ser,ENST00000370570,;LMBRD1,intron_variant,,ENST00000472827,;NPM1P37,downstream_gene_variant,,ENST00000403105,;	A	ENSG00000168216	ENST00000370577	Transcript
MB21D1	0	.	GRCh38	chr6	73445704	73445704	+	Missense_Mutation	SNP	A	A	G	novel		LAN1_S13	NORMAL	A	A																c.701T>C	p.Val234Ala	p.V234A	ENST00000370315	2/5	5	3	2				MB21D1,missense_variant,p.Val234Ala,ENST00000370315,NM_138441.2;MB21D1,missense_variant,p.Val234Ala,ENST00000370318,;MB21D1,upstream_gene_variant,,ENST00000459924,;	G	ENSG00000164430	ENST00000370315	Transcript
EEF1A1	0	.	GRCh38	chr6	73518506	73518506	+	Missense_Mutation	SNP	C	C	T	novel		LAN1_S13	NORMAL	C	C																c.877G>A	p.Glu293Lys	p.E293K	ENST00000316292	5/7	99	66	33				EEF1A1,missense_variant,p.Glu293Lys,ENST00000316292,NM_001402.5;EEF1A1,missense_variant,p.Glu291Lys,ENST00000615060,;EEF1A1,missense_variant,p.Glu272Lys,ENST00000610520,;EEF1A1,missense_variant,p.Glu293Lys,ENST00000309268,;EEF1A1,missense_variant,p.Glu293Lys,ENST00000331523,;EEF1A1,downstream_gene_variant,,ENST00000455918,;EEF1A1,downstream_gene_variant,,ENST00000356303,;EEF1A1,intron_variant,,EN…	T	ENSG00000156508	ENST00000316292	Transcript
FILIP1	0	.	GRCh38	chr6	75314504	75314504	+	Missense_Mutation	SNP	C	C	T	rs41269319		LAN1_S13	NORMAL	C	C																c.1328G>A	p.Ser443Asn	p.S443N	ENST00000237172	5/6	62	40	22				FILIP1,missense_variant,p.Ser443Asn,ENST00000393004,NM_001300866.1;FILIP1,missense_variant,p.Ser443Asn,ENST00000237172,NM_001289987.1,NM_015687.3;FILIP1,missense_variant,p.Ser344Asn,ENST00000370020,;FILIP1,non_coding_transcript_exon_variant,,ENST00000498523,;HMGB1P39,downstream_gene_variant,,ENST00000366304,;	T	ENSG00000118407	ENST00000237172	Transcript
CFAP206	0	.	GRCh38	chr6	87428763	87428763	+	Missense_Mutation	SNP	G	G	T	novel		LAN1_S13	NORMAL	G	G																c.1098G>T	p.Met366Ile	p.M366I	ENST00000369562	9/13	70	35	35				CFAP206,missense_variant,p.Met366Ile,ENST00000369562,NM_001031743.2;RP3-382I10.7,missense_variant,p.Met366Ile,ENST00000507897,;CFAP206,3_prime_UTR_variant,,ENST00000489338,;CFAP206,non_coding_transcript_exon_variant,,ENST00000296885,;RP3-382I10.2,upstream_gene_variant,,ENST00000403708,;	T	ENSG00000272514	ENST00000369562	Transcript
PRDM1	0	.	GRCh38	chr6	106107320	106107320	+	Missense_Mutation	SNP	G	G	A	rs80257572		LAN1_S13	NORMAL	G	G																c.2312G>A	p.Gly771Asp	p.G771D	ENST00000369096	7/7	99	52	47				PRDM1,missense_variant,p.Gly771Asp,ENST00000369096,NM_001198.3;PRDM1,missense_variant,p.Gly637Asp,ENST00000369089,NM_182907.2;PRDM1,missense_variant,p.Gly735Asp,ENST00000369091,;ATG5,intron_variant,,ENST00000636437,;PRDM1,downstream_gene_variant,,ENST00000450060,;ATG5,intron_variant,,ENST00000636335,;	A	ENSG00000057657	ENST00000369096	Transcript
CD24	0	.	GRCh38	chr6	106971734	106971734	+	Missense_Mutation	SNP	G	G	A	novel		LAN1_S13	NORMAL	G	G																c.317C>T	p.Ala106Val	p.A106V	ENST00000622315	2/2	201	97	104				CD24,missense_variant,p.Ala57Val,ENST00000619133,NM_013230.3;CD24,missense_variant,p.Ala57Val,ENST00000606017,NM_001291738.1;CD24,missense_variant,p.Ala99Val,ENST00000615659,;CD24,missense_variant,p.Ala106Val,ENST00000622315,NM_001291739.1;CD24,missense_variant,p.Ala57Val,ENST00000610952,NM_001291737.1;CD24,missense_variant,p.Ala65Val,ENST00000619869,;CD24,intron_variant,,ENST00000620405,;CD24,do…	A	ENSG00000272398	ENST00000622315	Transcript
CD24	0	.	GRCh38	chr6	106973826	106973826	+	Missense_Mutation	SNP	G	G	C	novel		LAN1_S13	NORMAL	G	G																c.60C>G	p.Ser20Arg	p.S20R	ENST00000622315	1/2	97	54	43				CD24,missense_variant,p.Ser20Arg,ENST00000622315,NM_001291739.1;CD24,intron_variant,,ENST00000619133,NM_013230.3;CD24,intron_variant,,ENST00000606017,NM_001291738.1;CD24,intron_variant,,ENST00000615659,;CD24,intron_variant,,ENST00000610952,NM_001291737.1;CD24,intron_variant,,ENST00000620405,;CD24,intron_variant,,ENST00000619869,;CD24,intron_variant,,ENST00000621311,;	C	ENSG00000272398	ENST00000622315	Transcript
RFPL4B	0	.	GRCh38	chr6	112350043	112350043	+	Missense_Mutation	SNP	A	A	G	rs142538350		LAN1_S13	NORMAL	A	A																c.335A>G	p.Asn112Ser	p.N112S	ENST00000441065	3/3	81	52	29				RFPL4B,missense_variant,p.Asn112Ser,ENST00000441065,NM_001013734.2;RP11-506B6.7,missense_variant,p.Asn112Ser,ENST00000587816,;RP11-506B6.7,downstream_gene_variant,,ENST00000585611,;RP11-506B6.7,downstream_gene_variant,,ENST00000590673,;RP11-506B6.7,downstream_gene_variant,,ENST00000585504,;	G	ENSG00000251258	ENST00000441065	Transcript
GPRC6A	0	.	GRCh38	chr6	116792600	116792601	+	Frame_Shift_Ins	INS	-	-	AT	novel		LAN1_S13	NORMAL	-	-																c.2322_2323insAT	p.Tyr775IlefsTer20	p.Y775Ifs*20	ENST00000310357	6/6	73	28	45				GPRC6A,frameshift_variant,p.Tyr775IlefsTer20,ENST00000310357,NM_148963.3;GPRC6A,frameshift_variant,p.Tyr704IlefsTer20,ENST00000368549,NM_001286355.1;GPRC6A,frameshift_variant,p.Tyr600IlefsTer20,ENST00000530250,NM_001286354.1;	AT	ENSG00000173612	ENST00000310357	Transcript
GPRC6A	0	.	GRCh38	chr6	116792602	116792603	+	Frame_Shift_Ins	INS	-	-	CC	novel		LAN1_S13	NORMAL	-	-																c.2320_2321insGG	p.Lys774ArgfsTer21	p.K774Rfs*21	ENST00000310357	6/6	84	33	51				GPRC6A,frameshift_variant,p.Lys774ArgfsTer21,ENST00000310357,NM_148963.3;GPRC6A,frameshift_variant,p.Lys703ArgfsTer21,ENST00000368549,NM_001286355.1;GPRC6A,frameshift_variant,p.Lys599ArgfsTer21,ENST00000530250,NM_001286354.1;	CC	ENSG00000173612	ENST00000310357	Transcript
FAM184A	0	.	GRCh38	chr6	118964734	118964734	+	Missense_Mutation	SNP	C	C	T	rs775538811		LAN1_S13	NORMAL	C	C																c.3071G>A	p.Arg1024Gln	p.R1024Q	ENST00000338891	16/18	18	15	3				FAM184A,missense_variant,p.Arg1024Gln,ENST00000338891,NM_024581.5;FAM184A,missense_variant,p.Arg982Gln,ENST00000621231,;FAM184A,missense_variant,p.Arg855Gln,ENST00000352896,NM_001100411.2;FAM184A,missense_variant,p.Arg176Gln,ENST00000617072,;FAM184A,missense_variant,p.Arg85Gln,ENST00000368472,;FAM184A,missense_variant,p.Arg3Gln,ENST00000481884,;FAM184A,missense_variant,p.Arg10Gln,ENST00000517987,…	T	ENSG00000111879	ENST00000338891	Transcript
TBC1D32	0	.	GRCh38	chr6	121091024	121091024	+	Missense_Mutation	SNP	T	T	C	novel		LAN1_S13	NORMAL	T	T																c.3483A>G	p.Ile1161Met	p.I1161M	ENST00000398212	31/32	10	8	2				TBC1D32,missense_variant,p.Ile1202Met,ENST00000275159,;TBC1D32,missense_variant,p.Ile1161Met,ENST00000398212,NM_152730.5;TBC1D32,non_coding_transcript_exon_variant,,ENST00000398197,;TBC1D32,downstream_gene_variant,,ENST00000368464,;TBC1D32,3_prime_UTR_variant,,ENST00000464622,;TBC1D32,non_coding_transcript_exon_variant,,ENST00000519972,;	C	ENSG00000146350	ENST00000398212	Transcript
SLC18B1	0	.	GRCh38	chr6	132772177	132772177	+	Missense_Mutation	SNP	G	G	A	rs755814938		LAN1_S13	NORMAL	G	G																c.1115C>T	p.Thr372Ile	p.T372I	ENST00000275227	11/14	57	20	37				SLC18B1,missense_variant,p.Thr372Ile,ENST00000275227,NM_052831.2;SLC18B1,downstream_gene_variant,,ENST00000367918,;	A	ENSG00000146409	ENST00000275227	Transcript
AHI1	0	.	GRCh38	chr6	135463145	135463145	+	Missense_Mutation	SNP	G	G	T	rs202061323		LAN1_S13	NORMAL	G	G																c.911c>A	p.Thr304Lys	p.T304K	ENST00000367800	6/27	15	12	3				AHI1,missense_variant,p.Thr304Lys,ENST00000367800,NM_001134830.1;AHI1,missense_variant,p.Thr304Lys,ENST00000457866,NM_017651.4;AHI1,missense_variant,p.Thr304Lys,ENST00000265602,NM_001134831.1;AHI1,missense_variant,p.Thr304Lys,ENST00000327035,NM_001134832.1;AHI1,missense_variant,p.Thr286Lys,ENST00000524469,;AHI1,missense_variant,p.Thr304Lys,ENST00000531788,;	T	ENSG00000135541	ENST00000367800	Transcript
PBOV1	0	.	GRCh38	chr6	138218007	138218007	+	Missense_Mutation	SNP	A	A	G	rs765514107		LAN1_S13	NORMAL	A	A																c.389T>C	p.Ile130Thr	p.I130T	ENST00000527246	1/1	21	10	11				PBOV1,missense_variant,p.Ile130Thr,ENST00000527246,NM_021635.2;ARFGEF3,intron_variant,,ENST00000251691,NM_020340.4;	G	ENSG00000254440	ENST00000527246	Transcript
UTRN	0	.	GRCh38	chr6	144551057	144551057	+	Missense_Mutation	SNP	T	T	A	novel		LAN1_S13	NORMAL	T	T																c.6903T>A	p.Asp2301Glu	p.D2301E	ENST00000367545	47/74	10	8	2				UTRN,missense_variant,p.Asp2301Glu,ENST00000367545,NM_007124.2;	A	ENSG00000152818	ENST00000367545	Transcript
ESR1	0	.	GRCh38	chr6	151808349	151808349	+	Missense_Mutation	SNP	C	C	A	rs17847065		LAN1_S13	NORMAL	C	C																c.437C>A	p.Pro146Gln	p.P146Q	ENST00000440973	3/10	30	19	11				ESR1,missense_variant,p.Pro146Gln,ENST00000440973,NM_001122742.1;ESR1,missense_variant,p.Pro146Gln,ENST00000206249,NM_000125.3,NM_001291230.1,NM_001291241.1,NM_001122741.1;ESR1,missense_variant,p.Pro146Gln,ENST00000443427,NM_001122740.1;ESR1,missense_variant,p.Pro146Gln,ENST00000338799,;ESR1,missense_variant,p.Pro146Gln,ENST00000456483,;ESR1,missense_variant,p.Pro146Gln,ENST00000406599,;ESR1,upst…	A	ENSG00000091831	ENST00000440973	Transcript
SYNE1	0	.	GRCh38	chr6	152284000	152284000	+	Missense_Mutation	SNP	G	G	A	rs139790539		LAN1_S13	NORMAL	G	G																c.18185C>T	p.Ser6062Leu	p.S6062L	ENST00000367255	96/146	55	32	23				SYNE1,missense_variant,p.Ser6062Leu,ENST00000367255,NM_182961.3;SYNE1,missense_variant,p.Ser5991Leu,ENST00000423061,NM_033071.3;SYNE1,missense_variant,p.Ser5657Leu,ENST00000341594,;SYNE1,missense_variant,p.Ser237Leu,ENST00000540663,;SYNE1,non_coding_transcript_exon_variant,,ENST00000367256,;SYNE1,non_coding_transcript_exon_variant,,ENST00000409694,;SYNE1,non_coding_transcript_exon_variant,,ENST00…	A	ENSG00000131018	ENST00000367255	Transcript
SYNE1	0	.	GRCh38	chr6	152331049	152331049	+	Missense_Mutation	SNP	C	C	T	rs4870093		LAN1_S13	NORMAL	C	C																c.13636G>A	p.Val4546Ile	p.V4546I	ENST00000367255	78/146	71	41	30				SYNE1,missense_variant,p.Val4546Ile,ENST00000367255,NM_182961.3;SYNE1,missense_variant,p.Val4475Ile,ENST00000423061,NM_033071.3;SYNE1,5_prime_UTR_variant,,ENST00000448038,;SYNE1,intron_variant,,ENST00000341594,;SYNE1,non_coding_transcript_exon_variant,,ENST00000490135,;SYNE1,downstream_gene_variant,,ENST00000471834,;	T	ENSG00000131018	ENST00000367255	Transcript
SNX9	0	.	GRCh38	chr6	157906207	157906207	+	Missense_Mutation	SNP	A	A	G	rs775603272		LAN1_S13	NORMAL	A	A																c.700A>G	p.Ile234Val	p.I234V	ENST00000392185	7/18	94	55	39				SNX9,missense_variant,p.Ile234Val,ENST00000392185,NM_016224.4;	G	ENSG00000130340	ENST00000392185	Transcript
RSPH3	0	.	GRCh38	chr6	158977659	158977659	+	Missense_Mutation	SNP	T	T	C	rs144678437		LAN1_S13	NORMAL	T	T																c.1562A>G	p.Gln521Arg	p.Q521R	ENST00000252655	8/8	70	45	25				RSPH3,missense_variant,p.Gln379Arg,ENST00000367069,;RSPH3,missense_variant,p.Gln521Arg,ENST00000252655,NM_031924.4;RSPH3,missense_variant,p.Gln283Arg,ENST00000449822,;RSPH3,upstream_gene_variant,,ENST00000607398,;	C	ENSG00000130363	ENST00000252655	Transcript
RSPH3	0	.	GRCh38	chr6	158977839	158977839	+	Missense_Mutation	SNP	C	C	T	rs147880570		LAN1_S13	NORMAL	C	C																c.1382G>A	p.Arg461His	p.R461H	ENST00000252655	8/8	82	52	30				RSPH3,missense_variant,p.Arg319His,ENST00000367069,;RSPH3,missense_variant,p.Arg461His,ENST00000252655,NM_031924.4;RSPH3,missense_variant,p.Arg223His,ENST00000449822,;RSPH3,upstream_gene_variant,,ENST00000607398,;	T	ENSG00000130363	ENST00000252655	Transcript
PLG	0	.	GRCh38	chr6	160711170	160711170	+	Missense_Mutation	SNP	C	C	A	novel		LAN1_S13	NORMAL	C	C																c.386C>A	p.Ser129Tyr	p.S129Y	ENST00000308192	4/19	49	41	8				PLG,missense_variant,p.Ser129Tyr,ENST00000308192,NM_000301.3;PLG,missense_variant,p.Ser129Tyr,ENST00000366924,NM_001168338.1;PLG,missense_variant,p.Ser146Tyr,ENST00000418964,;PLG,non_coding_transcript_exon_variant,,ENST00000462918,;PLG,non_coding_transcript_exon_variant,,ENST00000494325,;PLG,intron_variant,,ENST00000297289,;PLG,downstream_gene_variant,,ENST00000483038,;PLG,non_coding_transcript_e…	A	ENSG00000122194	ENST00000308192	Transcript
TCP10L2	0	.	GRCh38	chr6	167178466	167178466	+	Missense_Mutation	SNP	G	G	A	rs2297463		LAN1_S13	NORMAL	G	G																c.581G>A	p.Arg194His	p.R194H	ENST00000366832	5/8	433	311	122				TCP10L2,missense_variant,p.Arg194His,ENST00000366832,NM_001145121.1;TCP10L2,missense_variant,p.Arg194His,ENST00000283507,;TCP10L2,non_coding_transcript_exon_variant,,ENST00000464222,;	A	ENSG00000166984	ENST00000366832	Transcript
TCP10L2	0	.	GRCh38	chr6	167179036	167179036	+	Missense_Mutation	SNP	T	T	C	rs2989545		LAN1_S13	NORMAL	T	T																c.683T>C	p.Leu228Pro	p.L228P	ENST00000366832	6/8	160	85	75				TCP10L2,missense_variant,p.Leu228Pro,ENST00000366832,NM_001145121.1;TCP10L2,missense_variant,p.Leu228Pro,ENST00000283507,;TCP10L2,downstream_gene_variant,,ENST00000464222,;	C	ENSG00000166984	ENST00000366832	Transcript
AFDN	0	.	GRCh38	chr6	167969868	167969868	+	Missense_Mutation	SNP	A	A	C	rs180878794		LAN1_S13	NORMAL	A	A																c.5279A>C	p.Asp1760Ala	p.D1760A	ENST00000366806	33/33	132	77	55				AFDN,missense_variant,p.Asp1813Ala,ENST00000400822,;AFDN,missense_variant,p.Asp1722Ala,ENST00000392112,NM_001207008.1;AFDN,missense_variant,p.Asp1760Ala,ENST00000366806,NM_001291964.1;AFDN,missense_variant,p.Asp1810Ala,ENST00000351017,;AFDN,missense_variant,p.Asp1803Ala,ENST00000447894,;AFDN,missense_variant,p.Asp292Ala,ENST00000507704,;AFDN,missense_variant,p.Asp103Ala,ENST00000515794,;AFDN,miss…	C	ENSG00000130396	ENST00000366806	Transcript
RP3-470B24.5	0	.	GRCh38	chr6	167976200	167976201	+	RNA	INS	-	-	G	rs368066294		LAN1_S13	NORMAL	-	-																n.739_740insC			ENST00000538528	1/1	548	358	190				AFDN,downstream_gene_variant,,ENST00000400822,;AFDN,downstream_gene_variant,,ENST00000392112,NM_001207008.1;RP3-470B24.5,non_coding_transcript_exon_variant,,ENST00000538528,;RP3-470B24.5,downstream_gene_variant,,ENST00000441716,;	G	ENSG00000235994	ENST00000538528	Transcript
RP3-470B24.5	0	.	GRCh38	chr6	167976202	167976203	+	RNA	INS	-	-	T	rs775809885		LAN1_S13	NORMAL	-	-																n.737_738insA			ENST00000538528	1/1	571	381	190				AFDN,downstream_gene_variant,,ENST00000400822,;AFDN,downstream_gene_variant,,ENST00000392112,NM_001207008.1;RP3-470B24.5,non_coding_transcript_exon_variant,,ENST00000538528,;RP3-470B24.5,downstream_gene_variant,,ENST00000441716,;	T	ENSG00000235994	ENST00000538528	Transcript
AP5Z1	0	.	GRCh38	chr7	4781647	4781647	+	Missense_Mutation	SNP	G	G	A	rs775883752		LAN1_S13	NORMAL	G	G																c.259G>A	p.Ala87Thr	p.A87T	ENST00000348624	3/17	3473	1759	1714				AP5Z1,missense_variant,p.Ala87Thr,ENST00000348624,NM_014855.2;AP5Z1,non_coding_transcript_exon_variant,,ENST00000496303,;AP5Z1,intron_variant,,ENST00000477680,;AP5Z1,upstream_gene_variant,,ENST00000491375,;AP5Z1,upstream_gene_variant,,ENST00000477454,;	A	ENSG00000242802	ENST00000348624	Transcript
PMS2	0	.	GRCh38	chr7	5973418	5973418	+	Missense_Mutation	SNP	C	G	G	rs1802683		LAN1_S13	NORMAL	C	C																c.2570G>C	p.Gly857Ala	p.G857A	ENST00000265849	15/15	26	0	26				PMS2,missense_variant,p.Gly857Ala,ENST00000265849,NM_001322013.1,NM_000535.6,NM_001322006.1,NM_001322014.1;PMS2,missense_variant,p.Gly751Ala,ENST00000441476,NM_001322015.1,NM_001322005.1,NM_001322004.1,NM_001322008.1,NM_001322011.1,NM_001322003.1,NM_001322009.1,NM_001322012.1,NM_001322007.1;PMS2,missense_variant,p.Gly456Ala,ENST00000382321,;RSPH10B,upstream_gene_variant,,ENST00000405415,;RSPH10B,…	G	ENSG00000122512	ENST00000265849	Transcript
COL28A1	0	.	GRCh38	chr7	7490594	7490594	+	Missense_Mutation	SNP	C	C	A	rs149438746		LAN1_S13	NORMAL	C	C																c.1079G>T	p.Gly360Val	p.G360V	ENST00000399429	12/35	14	11	3				COL28A1,missense_variant,p.Gly360Val,ENST00000399429,NM_001037763.2;COL28A1,3_prime_UTR_variant,,ENST00000444268,;	A	ENSG00000215018	ENST00000399429	Transcript
ETV1	0	.	GRCh38	chr7	13895940	13895940	+	Missense_Mutation	SNP	C	C	A	novel		LAN1_S13	NORMAL	C	C																c.1360G>T	p.Asp454Tyr	p.D454Y	ENST00000430479	14/14	48	40	8				ETV1,missense_variant,p.Asp454Tyr,ENST00000430479,NM_004956.4;ETV1,missense_variant,p.Asp436Tyr,ENST00000242066,NM_001163148.1;ETV1,missense_variant,p.Asp396Tyr,ENST00000420159,NM_001163151.1;ETV1,missense_variant,p.Asp351Tyr,ENST00000399357,NM_001163152.1;ETV1,missense_variant,p.Asp431Tyr,ENST00000405192,NM_001163147.1;ETV1,missense_variant,p.Asp468Tyr,ENST00000405358,;ETV1,missense_variant,p.As…	A	ENSG00000006468	ENST00000430479	Transcript
AGMO	0	.	GRCh38	chr7	15418646	15418646	+	Missense_Mutation	SNP	T	T	G	novel		LAN1_S13	NORMAL	T	T																c.521A>C	p.Tyr174Ser	p.Y174S	ENST00000342526	5/13	11	9	2				AGMO,missense_variant,p.Tyr174Ser,ENST00000342526,NM_001004320.1;	G	ENSG00000187546	ENST00000342526	Transcript
DNAH11	0	.	GRCh38	chr7	21779024	21779024	+	Missense_Mutation	SNP	G	G	C	novel		LAN1_S13	NORMAL	G	G																c.9403G>C	p.Glu3135Gln	p.E3135Q	ENST00000409508	57/82	25	21	4				DNAH11,missense_variant,p.Glu3135Gln,ENST00000409508,NM_001277115.1;DNAH11,missense_variant,p.Glu3142Gln,ENST00000328843,;DNAH11,missense_variant,p.Glu3142Gln,ENST00000620169,;	C	ENSG00000105877	ENST00000409508	Transcript
RAPGEF5	0	.	GRCh38	chr7	22308507	22308507	+	Missense_Mutation	SNP	A	A	T	novel		LAN1_S13	NORMAL	A	A																c.53T>A	p.Val18Glu	p.V18E	ENST00000344041	5/26	12	10	2				RAPGEF5,missense_variant,p.Val18Glu,ENST00000344041,NM_012294.3;RAPGEF5,missense_variant,p.Val171Glu,ENST00000405243,;RAPGEF5,splice_region_variant,,ENST00000471484,;	T	ENSG00000136237	ENST00000344041	Transcript
STEAP1B	0	.	GRCh38	chr7	22493833	22493833	+	Missense_Mutation	SNP	C	C	T	rs6966841		LAN1_S13	NORMAL	C	C																c.88G>A	p.Glu30Lys	p.E30K	ENST00000404369	3/5	44	21	23				STEAP1B,missense_variant,p.Glu30Lys,ENST00000404369,NM_001164460.1;STEAP1B,missense_variant,p.Glu30Lys,ENST00000424363,;STEAP1B,missense_variant,p.Glu30Lys,ENST00000439708,;STEAP1B,intron_variant,,ENST00000406890,NM_207342.2;STEAP1B,non_coding_transcript_exon_variant,,ENST00000483679,;	T	ENSG00000105889	ENST00000404369	Transcript
SKAP2	0	.	GRCh38	chr7	26739959	26739959	+	Missense_Mutation	SNP	G	G	T	novel		LAN1_S13	NORMAL	G	G																c.313C>A	p.Gln105Lys	p.Q105K	ENST00000345317	5/13	33	20	13				SKAP2,missense_variant,p.Gln105Lys,ENST00000345317,NM_001303468.1,NM_003930.4;SKAP2,missense_variant,p.Gln90Lys,ENST00000432747,;SKAP2,non_coding_transcript_exon_variant,,ENST00000489977,;SKAP2,non_coding_transcript_exon_variant,,ENST00000490456,;SKAP2,non_coding_transcript_exon_variant,,ENST00000495802,;SKAP2,non_coding_transcript_exon_variant,,ENST00000468712,;	T	ENSG00000005020	ENST00000345317	Transcript
EVX1	0	.	GRCh38	chr7	27243238	27243238	+	Missense_Mutation	SNP	G	G	A	rs148774441		LAN1_S13	NORMAL	G	G																c.208G>A	p.Val70Ile	p.V70I	ENST00000496902	1/3	415	228	187				EVX1,missense_variant,p.Val70Ile,ENST00000496902,NM_001989.4,NM_001304519.1;EVX1,missense_variant,p.Val70Ile,ENST00000222761,;EVX1,upstream_gene_variant,,ENST00000580535,;RP1-170O19.17,upstream_gene_variant,,ENST00000523608,;EVX1-AS,intron_variant,,ENST00000519218,;EVX1-AS,intron_variant,,ENST00000517726,;EVX1-AS,upstream_gene_variant,,ENST00000519050,;EVX1,upstream_gene_variant,,ENST00000518886,;	A	ENSG00000106038	ENST00000496902	Transcript
TAX1BP1	0	.	GRCh38	chr7	27785179	27785179	+	Missense_Mutation	SNP	C	C	G	novel		LAN1_S13	NORMAL	C	C																c.629C>G	p.Thr210Arg	p.T210R	ENST00000396319	6/17	12	10	2				TAX1BP1,missense_variant,p.Thr210Arg,ENST00000543117,NM_001206901.1;TAX1BP1,missense_variant,p.Thr53Arg,ENST00000433216,NM_001206902.1;TAX1BP1,missense_variant,p.Thr210Arg,ENST00000396319,NM_006024.6;TAX1BP1,missense_variant,p.Thr210Arg,ENST00000409980,;TAX1BP1,missense_variant,p.Thr210Arg,ENST00000265393,NM_001079864.2;TAX1BP1,3_prime_UTR_variant,,ENST00000416801,;	G	ENSG00000106052	ENST00000396319	Transcript
GARS	0	.	GRCh38	chr7	30616027	30616027	+	Missense_Mutation	SNP	G	G	A	rs17159287		LAN1_S13	NORMAL	G	G																c.1163G>A	p.Arg388Gln	p.R388Q	ENST00000389266	9/17	57	47	10				GARS,missense_variant,p.Arg388Gln,ENST00000389266,NM_002047.3,NM_001316772.1;GARS,non_coding_transcript_exon_variant,,ENST00000478124,;GARS,non_coding_transcript_exon_variant,,ENST00000484093,;	A	ENSG00000106105	ENST00000389266	Transcript
NME8	0	.	GRCh38	chr7	37877006	37877006	+	Missense_Mutation	SNP	A	A	T	novel		LAN1_S13	NORMAL	A	A																c.993A>T	p.Lys331Asn	p.K331N	ENST00000199447	12/18	7	5	2				NME8,missense_variant,p.Lys331Asn,ENST00000199447,NM_016616.4;NME8,missense_variant,p.Lys331Asn,ENST00000440017,;EPDR1,intron_variant,,ENST00000476620,;NME8,intron_variant,,ENST00000426106,;	T	ENSG00000086288	ENST00000199447	Transcript
TRGC1	0	.	GRCh38	chr7	38260126	38260126	+	Missense_Mutation	SNP	T	T	C	rs138027161		LAN1_S13	NORMAL	T	T																c.483A>G	p.Arg162Gly	p.R162G	ENST00000443402	3/3	146	83	63				TRGC1,missense_variant,p.Arg162Gly,ENST00000443402,;TRGJP2,upstream_gene_variant,,ENST00000390334,;	C	ENSG00000211689	ENST00000443402	Transcript
VPS41	0	.	GRCh38	chr7	38776680	38776680	+	Missense_Mutation	SNP	G	G	A	rs149220996		LAN1_S13	NORMAL	G	G																c.881C>T	p.Thr294Met	p.T294M	ENST00000310301	11/29	10	7	3				VPS41,missense_variant,p.Thr294Met,ENST00000310301,NM_014396.3;VPS41,missense_variant,p.Thr269Met,ENST00000395969,NM_080631.3;VPS41,splice_region_variant,,ENST00000466017,;VPS41,upstream_gene_variant,,ENST00000485955,;	A	ENSG00000006715	ENST00000310301	Transcript
ZMIZ2	0	.	GRCh38	chr7	44765519	44765520	+	Frame_Shift_Ins	INS	-	-	C	rs769296526		LAN1_S13	NORMAL	-	-																c.2187dupC	p.Phe730LeufsTer30	p.F730Lfs*30	ENST00000309315	16/19	646	525	121				ZMIZ2,frameshift_variant,p.Phe730LeufsTer30,ENST00000309315,NM_031449.3;ZMIZ2,frameshift_variant,p.Phe730LeufsTer30,ENST00000441627,;ZMIZ2,frameshift_variant,p.Phe698LeufsTer30,ENST00000433667,;ZMIZ2,frameshift_variant,p.Phe672LeufsTer30,ENST00000413916,NM_001300959.1;ZMIZ2,frameshift_variant,p.Phe704LeufsTer30,ENST00000265346,NM_174929.2;ZMIZ2,frameshift_variant,p.Phe733LeufsTer30,ENST0000061542…	C	ENSG00000122515	ENST00000309315	Transcript
ABCA13	0	.	GRCh38	chr7	48317259	48317259	+	Missense_Mutation	SNP	C	C	T	rs746514231		LAN1_S13	NORMAL	C	C																c.9962C>T	p.Thr3321Ile	p.T3321I	ENST00000435803	27/62	63	28	35				ABCA13,missense_variant,p.Thr3321Ile,ENST00000435803,NM_152701.4;ABCA13,missense_variant,p.Thr628Ile,ENST00000544596,;ABCA13,non_coding_transcript_exon_variant,,ENST00000611776,;ABCA13,non_coding_transcript_exon_variant,,ENST00000484268,;	T	ENSG00000179869	ENST00000435803	Transcript
DDC	0	.	GRCh38	chr7	50504059	50504059	+	Missense_Mutation	SNP	T	T	A	rs11575376		LAN1_S13	NORMAL	T	T																c.715A>T	p.Met239Leu	p.M239L	ENST00000444124	7/15	49	25	24				DDC,missense_variant,p.Met239Leu,ENST00000444124,NM_001082971.1;DDC,missense_variant,p.Met239Leu,ENST00000357936,NM_000790.3;DDC,missense_variant,p.Met201Leu,ENST00000622873,NM_001242886.1;DDC,missense_variant,p.Met191Leu,ENST00000617822,NM_001242887.1;DDC,missense_variant,p.Met161Leu,ENST00000426377,NM_001242888.1;DDC,missense_variant,p.Met146Leu,ENST00000615193,NM_001242889.1;DDC,missense_varia…	A	ENSG00000132437	ENST00000444124	Transcript
ZNF735	0	.	GRCh38	chr7	64214086	64214086	+	Missense_Mutation	SNP	T	T	G	rs117964521		LAN1_S13	NORMAL	T	T																c.240T>G	p.Asn80Lys	p.N80K	ENST00000429565	3/4	12	7	5				ZNF735,missense_variant,p.Asn80Lys,ENST00000429565,NM_001159524.1;	G	ENSG00000223614	ENST00000429565	Transcript
TYW1B	0	.	GRCh38	chr7	72728896	72728896	+	Nonsense_Mutation	SNP	C	T	T	rs3015858		LAN1_S13	NORMAL	C	C																c.1118G>A	p.Trp373Ter	p.W373*	ENST00000620995	9/14	66	0	66				TYW1B,stop_gained,p.Trp373Ter,ENST00000620995,NM_001145440.2;TYW1B,stop_gained,p.Trp211Ter,ENST00000612372,;TYW1B,stop_gained,p.Trp308Ter,ENST00000610600,;	T	ENSG00000277149	ENST00000620995	Transcript
TYW1B	0	.	GRCh38	chr7	72728899	72728899	+	Missense_Mutation	SNP	A	C	C	rs117110249		LAN1_S13	NORMAL	A	A																c.1115T>G	p.Leu372Trp	p.L372W	ENST00000620995	9/14	65	0	65				TYW1B,missense_variant,p.Leu372Trp,ENST00000620995,NM_001145440.2;TYW1B,missense_variant,p.Leu210Trp,ENST00000612372,;TYW1B,missense_variant,p.Leu307Trp,ENST00000610600,;	C	ENSG00000277149	ENST00000620995	Transcript
TYW1B	0	.	GRCh38	chr7	72744551	72744552	+	Frame_Shift_Ins	INS	-	A	A	novel		LAN1_S13	NORMAL	-	-																c.1014dupT	p.Glu339Ter	p.E339*	ENST00000620995	8/14	83	0	83				TYW1B,frameshift_variant,p.Glu339Ter,ENST00000620995,NM_001145440.2;TYW1B,frameshift_variant,p.Glu177Ter,ENST00000612372,;TYW1B,frameshift_variant,p.Glu274Ter,ENST00000610600,;	A	ENSG00000277149	ENST00000620995	Transcript
GTF2I	0	.	GRCh38	chr7	74716939	74716939	+	Missense_Mutation	SNP	T	T	G	novel		LAN1_S13	NORMAL	T	T																c.869T>G	p.Val290Gly	p.V290G	ENST00000573035	11/35	5	3	2				GTF2I,missense_variant,p.Val290Gly,ENST00000573035,NM_032999.3;GTF2I,missense_variant,p.Val270Gly,ENST00000614986,NM_033000.3;GTF2I,missense_variant,p.Val290Gly,ENST00000621734,NM_033001.3,NM_001163636.2;GTF2I,missense_variant,p.Val270Gly,ENST00000620879,NM_001518.4;GTF2I,missense_variant,p.Val270Gly,ENST00000443166,NM_001280800.1;AC083884.8,intron_variant,,ENST00000434256,;AC083884.8,intron_vari…	G	ENSG00000263001	ENST00000573035	Transcript
NCF1	0	.	GRCh38	chr7	74779322	74779322	+	Missense_Mutation	SNP	A	A	G	novel		LAN1_S13	NORMAL	A	A																c.295A>G	p.Ser99Gly	p.S99G	ENST00000289473	4/11	145	62	83				NCF1,missense_variant,p.Ser99Gly,ENST00000289473,NM_000265.5;NCF1,missense_variant,p.Ser75Gly,ENST00000433458,;NCF1,missense_variant,p.Ser106Gly,ENST00000442021,;NCF1,non_coding_transcript_exon_variant,,ENST00000443956,;NCF1,non_coding_transcript_exon_variant,,ENST00000438106,;NCF1,synonymous_variant,p.Ala49=,ENST00000464878,;NCF1,non_coding_transcript_exon_variant,,ENST00000398421,;NCF1,non_codi…	G	ENSG00000158517	ENST00000289473	Transcript
GTF2IRD2	0	.	GRCh38	chr7	74797024	74797024	+	Missense_Mutation	SNP	G	T	T	rs142434912		LAN1_S13	NORMAL	G	G																c.2488c>A	p.Gln830Lys	p.Q830K	ENST00000451013	16/16	25	0	25				GTF2IRD2,missense_variant,p.Gln830Lys,ENST00000451013,NM_173537.3;GTF2IRD2,downstream_gene_variant,,ENST00000625377,;GTF2IRD2,downstream_gene_variant,,ENST00000610955,;	T	ENSG00000196275	ENST00000451013	Transcript
GTF2IRD2	0	.	GRCh38	chr7	74797155	74797155	+	Missense_Mutation	SNP	G	G	A	rs199564124		LAN1_S13	NORMAL	G	G																c.2357c>T	p.Ala786Val	p.A786V	ENST00000451013	16/16	131	76	55				GTF2IRD2,missense_variant,p.Ala786Val,ENST00000451013,NM_173537.3;GTF2IRD2,downstream_gene_variant,,ENST00000625377,;GTF2IRD2,downstream_gene_variant,,ENST00000610955,;	A	ENSG00000196275	ENST00000451013	Transcript
GTF2IRD2	0	.	GRCh38	chr7	74797697	74797697	+	Missense_Mutation	SNP	G	C	C	rs707394		LAN1_S13	NORMAL	G	G																c.1815c>G	p.Asn605Lys	p.N605K	ENST00000451013	16/16	132	0	132				GTF2IRD2,missense_variant,p.Asn605Lys,ENST00000451013,NM_173537.3;GTF2IRD2,downstream_gene_variant,,ENST00000625377,;GTF2IRD2,downstream_gene_variant,,ENST00000610955,;	C	ENSG00000196275	ENST00000451013	Transcript
GTF2IRD2	0	.	GRCh38	chr7	74798013	74798013	+	Missense_Mutation	SNP	G	A	A	rs200619072		LAN1_S13	NORMAL	G	G																c.1499c>T	p.Ser500Leu	p.S500L	ENST00000451013	16/16	18	0	18				GTF2IRD2,missense_variant,p.Ser500Leu,ENST00000451013,NM_173537.3;GTF2IRD2,downstream_gene_variant,,ENST00000625377,;GTF2IRD2,downstream_gene_variant,,ENST00000610955,;	A	ENSG00000196275	ENST00000451013	Transcript
RCC1L	0	.	GRCh38	chr7	75073650	75073650	+	Missense_Mutation	SNP	C	C	T	rs6955671		LAN1_S13	NORMAL	C	C																c.88G>A	p.Gly30Arg	p.G30R	ENST00000610322	1/11	53	16	37				RCC1L,missense_variant,p.Gly30Arg,ENST00000614461,NM_148842.2;RCC1L,missense_variant,p.Gly30Arg,ENST00000610322,NM_030798.4;RCC1L,missense_variant,p.Gly30Arg,ENST00000618035,NM_001281441.1;RCC1L,intron_variant,,ENST00000615250,;RCC1L,non_coding_transcript_exon_variant,,ENST00000616051,;	T	ENSG00000274523	ENST00000610322	Transcript
SPDYE5	0	.	GRCh38	chr7	75501512	75501512	+	Missense_Mutation	SNP	G	C	C	rs62477724		LAN1_S13	NORMAL	G	G																c.906G>C	p.Lys302Asn	p.K302N	ENST00000625065	6/8	113	0	113				SPDYE5,missense_variant,p.Lys302Asn,ENST00000625065,NM_001306141.1;SPDYE5,missense_variant,p.Lys302Asn,ENST00000455862,;SPDYE5,intron_variant,,ENST00000624640,;PMS2P3,downstream_gene_variant,,ENST00000529061,;	C	ENSG00000170092	ENST00000625065	Transcript
DTX2	0	.	GRCh38	chr7	76500441	76500441	+	Missense_Mutation	SNP	G	A	A	rs147644708		LAN1_S13	NORMAL	G	G																c.1151G>A	p.Gly384Glu	p.G384E	ENST00000324432	8/12	19	0	19				DTX2,missense_variant,p.Gly384Glu,ENST00000324432,NM_020892.2;DTX2,missense_variant,p.Gly384Glu,ENST00000430490,NM_001102594.1;DTX2,missense_variant,p.Gly384Glu,ENST00000413936,NM_001102595.1;DTX2,missense_variant,p.Gly293Glu,ENST00000446600,;DTX2,missense_variant,p.Gly337Glu,ENST00000446820,NM_001102596.1;DTX2,missense_variant,p.Gly35Glu,ENST00000435251,;DTX2,splice_region_variant,,ENST000004677…	A	ENSG00000091073	ENST00000324432	Transcript
UPK3B	0	.	GRCh38	chr7	76511854	76511854	+	Missense_Mutation	SNP	G	G	A	rs200200225		LAN1_S13	NORMAL	G	G																c.598G>A	p.Ala200Thr	p.A200T	ENST00000257632	2/4	398	129	269				UPK3B,missense_variant,p.Ala145Thr,ENST00000334348,;UPK3B,missense_variant,p.Ala200Thr,ENST00000257632,;UPK3B,missense_variant,p.Ala145Thr,ENST00000394849,;UPK3B,non_coding_transcript_exon_variant,,ENST00000469114,;UPK3B,non_coding_transcript_exon_variant,,ENST00000490360,;	A	ENSG00000243566	ENST00000257632	Transcript
GSAP	0	.	GRCh38	chr7	77377288	77377288	+	Missense_Mutation	SNP	T	T	C	novel		LAN1_S13	NORMAL	T	T																c.679A>G	p.Lys227Glu	p.K227E	ENST00000257626	9/31	5	3	2				GSAP,missense_variant,p.Lys227Glu,ENST00000257626,NM_017439.3;GSAP,splice_region_variant,,ENST00000334003,;	C	ENSG00000186088	ENST00000257626	Transcript
MAGI2	0	.	GRCh38	chr7	78256467	78256467	+	Missense_Mutation	SNP	C	C	T	rs370977895		LAN1_S13	NORMAL	C	C																c.1523G>A	p.Arg508His	p.R508H	ENST00000354212	10/22	24	17	7				MAGI2,missense_variant,p.Arg508His,ENST00000354212,NM_012301.3;MAGI2,missense_variant,p.Arg508His,ENST00000419488,NM_001301128.1;MAGI2,missense_variant,p.Arg345His,ENST00000629359,;MAGI2,missense_variant,p.Arg370His,ENST00000628980,;MAGI2,missense_variant,p.Arg370His,ENST00000535697,;MAGI2,missense_variant,p.Arg508His,ENST00000637441,;MAGI2,missense_variant,p.Arg198His,ENST00000636039,;MAGI2,miss…	T	ENSG00000187391	ENST00000354212	Transcript
CD36	0	.	GRCh38	chr7	80671104	80671104	+	Missense_Mutation	SNP	A	A	C	novel		LAN1_S13	NORMAL	A	A																c.946A>C	p.Lys316Gln	p.K316Q	ENST00000435819	13/17	12	10	2				CD36,missense_variant,p.Lys316Gln,ENST00000435819,;CD36,missense_variant,p.Lys316Gln,ENST00000447544,NM_001001548.2;CD36,missense_variant,p.Lys316Gln,ENST00000309881,NM_001001547.2;CD36,missense_variant,p.Lys277Gln,ENST00000433696,NM_001289908.1;CD36,missense_variant,p.Lys316Gln,ENST00000394788,NM_000072.3;CD36,missense_variant,p.Lys256Gln,ENST00000538969,NM_001289909.1;CD36,missense_variant,p.Ly…	C	ENSG00000135218	ENST00000435819	Transcript
KIAA1324L	0	.	GRCh38	chr7	86926915	86926915	+	Missense_Mutation	SNP	G	G	C	rs756926535		LAN1_S13	NORMAL	G	G																c.1091C>G	p.Thr364Arg	p.T364R	ENST00000450689	9/22	13	11	2				KIAA1324L,missense_variant,p.Thr364Arg,ENST00000450689,NM_001142749.2;KIAA1324L,missense_variant,p.Thr364Arg,ENST00000444627,;KIAA1324L,missense_variant,p.Thr197Arg,ENST00000416314,NM_001291990.1,NM_152748.3;KIAA1324L,missense_variant,p.Thr325Arg,ENST00000423294,;KIAA1324L,splice_region_variant,,ENST00000394714,;	C	ENSG00000164659	ENST00000450689	Transcript
STEAP1	0	.	GRCh38	chr7	90159825	90159825	+	Missense_Mutation	SNP	C	C	A	rs746256618		LAN1_S13	NORMAL	C	C																c.37C>A	p.Leu13Ile	p.L13I	ENST00000297205	2/5	8	6	2				STEAP1,missense_variant,p.Leu13Ile,ENST00000297205,NM_012449.2;STEAP2-AS1,intron_variant,,ENST00000478318,;STEAP1,non_coding_transcript_exon_variant,,ENST00000475789,;STEAP1,upstream_gene_variant,,ENST00000412573,;	A	ENSG00000164647	ENST00000297205	Transcript
SAMD9	0	.	GRCh38	chr7	93101365	93101365	+	Missense_Mutation	SNP	A	A	G	rs144380633		LAN1_S13	NORMAL	A	A																c.4733T>C	p.Ile1578Thr	p.I1578T	ENST00000379958	3/3	5	2	3				SAMD9,missense_variant,p.Ile1578Thr,ENST00000379958,NM_017654.3;SAMD9,missense_variant,p.Ile1578Thr,ENST00000620985,NM_001193307.1;SAMD9,downstream_gene_variant,,ENST00000446617,;	G	ENSG00000205413	ENST00000379958	Transcript
PPP1R9A	0	.	GRCh38	chr7	95250138	95250138	+	Missense_Mutation	SNP	A	A	G	novel		LAN1_S13	NORMAL	A	A																c.2279A>G	p.Glu760Gly	p.E760G	ENST00000433360	10/20	13	11	2				PPP1R9A,missense_variant,p.Glu738Gly,ENST00000456331,NM_001166162.1;PPP1R9A,missense_variant,p.Glu738Gly,ENST00000433881,;PPP1R9A,missense_variant,p.Glu738Gly,ENST00000340694,NM_001166163.1,NM_017650.2;PPP1R9A,missense_variant,p.Glu760Gly,ENST00000433360,NM_001166160.1;PPP1R9A,missense_variant,p.Glu738Gly,ENST00000424654,;PPP1R9A,missense_variant,p.Glu738Gly,ENST00000289495,NM_001166161.1;	G	ENSG00000158528	ENST00000433360	Transcript
BAIAP2L1	0	.	GRCh38	chr7	98317311	98317311	+	Missense_Mutation	SNP	A	A	G	novel		LAN1_S13	NORMAL	A	A																c.394T>C	p.Ser132Pro	p.S132P	ENST00000005260	6/14	123	48	75				BAIAP2L1,missense_variant,p.Ser132Pro,ENST00000005260,NM_018842.4;BAIAP2L1,non_coding_transcript_exon_variant,,ENST00000462558,;BAIAP2L1,non_coding_transcript_exon_variant,,ENST00000473569,;	G	ENSG00000006453	ENST00000005260	Transcript
TMEM130	0	.	GRCh38	chr7	98869799	98869799	+	Missense_Mutation	SNP	C	C	G	rs782818970		LAN1_S13	NORMAL	C	C																c.63G>C	p.Trp21Cys	p.W21C	ENST00000416379	1/8	96	41	55				TMEM130,missense_variant,p.Trp21Cys,ENST00000339375,NM_152913.2;TMEM130,missense_variant,p.Trp21Cys,ENST00000416379,NM_001134450.1;TMEM130,missense_variant,p.Trp21Cys,ENST00000345589,NM_001134451.1;TMEM130,intron_variant,,ENST00000445790,;TMEM130,upstream_gene_variant,,ENST00000450876,;TMEM130,non_coding_transcript_exon_variant,,ENST00000461092,;TMEM130,upstream_gene_variant,,ENST00000486839,;	G	ENSG00000166448	ENST00000416379	Transcript
CYP3A7	0	.	GRCh38	chr7	99709062	99709062	+	Missense_Mutation	SNP	G	G	C	rs2257401		LAN1_S13	NORMAL	G	G																c.1226C>G	p.Thr409Arg	p.T409R	ENST00000336374	11/13	53	42	11				CYP3A7,missense_variant,p.Thr409Arg,ENST00000336374,NM_000765.4;CYP3A7-CYP3A51P,missense_variant,p.Thr409Arg,ENST00000620220,;CYP3A7-CYP3A51P,missense_variant,p.Thr409Arg,ENST00000611620,NM_001256497.2;CYP3A7,non_coding_transcript_exon_variant,,ENST00000477357,;	C	ENSG00000160870	ENST00000336374	Transcript
PILRB	0	.	GRCh38	chr7	100358792	100358792	+	Missense_Mutation	SNP	A	A	G	rs775881069		LAN1_S13	NORMAL	A	A																c.167A>G	p.Tyr56Cys	p.Y56C	ENST00000452089	7/9	417	135	282				PILRB,missense_variant,p.Tyr56Cys,ENST00000452089,;PILRB,missense_variant,p.Tyr56Cys,ENST00000457519,;PILRB,missense_variant,p.Tyr56Cys,ENST00000422808,;PILRB,missense_variant,p.Tyr56Cys,ENST00000419749,;PILRB,missense_variant,p.Tyr56Cys,ENST00000443526,;PILRB,missense_variant,p.Tyr56Cys,ENST00000609309,NM_178238.3;PILRB,missense_variant,p.Tyr56Cys,ENST00000438231,;PILRB,missense_variant,p.Tyr56C…	G	ENSG00000121716	ENST00000452089	Transcript
ZAN	0	.	GRCh38	chr7	100773851	100773851	+	Missense_Mutation	SNP	A	A	G	rs78193191		LAN1_S13	NORMAL	A	A																c.5765A>G	p.His1922Arg	p.H1922R	ENST00000613979	31/48	217	134	83				ZAN,missense_variant,p.His1922Arg,ENST00000613979,NM_003386.2;ZAN,missense_variant,p.His1922Arg,ENST00000618565,;ZAN,missense_variant,p.His1922Arg,ENST00000620596,NM_173059.2;ZAN,missense_variant,p.His1922Arg,ENST00000546292,;ZAN,missense_variant,p.His1922Arg,ENST00000542585,;ZAN,missense_variant,p.His1922Arg,ENST00000538115,;ZAN,missense_variant,p.His1922Arg,ENST00000546213,;ZAN,non_coding_trans…	G	ENSG00000146839	ENST00000613979	Transcript
ZAN	0	.	GRCh38	chr7	100773854	100773854	+	Frame_Shift_Del	DEL	G	G	-	novel		LAN1_S13	NORMAL	G	G																c.5768delG	p.Cys1923PhefsTer18	p.C1923Ffs*18	ENST00000613979	31/48	208	129	79				ZAN,frameshift_variant,p.Cys1923PhefsTer18,ENST00000613979,NM_003386.2;ZAN,frameshift_variant,p.Cys1923PhefsTer18,ENST00000618565,;ZAN,frameshift_variant,p.Cys1923PhefsTer18,ENST00000620596,NM_173059.2;ZAN,frameshift_variant,p.Cys1923PhefsTer18,ENST00000546292,;ZAN,frameshift_variant,p.Cys1923PhefsTer18,ENST00000542585,;ZAN,frameshift_variant,p.Cys1923PhefsTer18,ENST00000538115,;ZAN,frameshift_va…	-	ENSG00000146839	ENST00000613979	Transcript
MUC3A	0	.	GRCh38	chr7	100949646	100949646	+	Missense_Mutation	SNP	G	G	A	rs73163737		LAN1_S13	NORMAL	G	G																c.22G>A	p.Gly8Ser	p.G8S	ENST00000379458	1/12	164	109	55				MUC3A,missense_variant,p.Gly8Ser,ENST00000379458,NM_005960.1;MUC3A,missense_variant,p.Gly8Ser,ENST00000483366,;	A	ENSG00000169894	ENST00000379458	Transcript
MUC3A	0	.	GRCh38	chr7	100949649	100949649	+	Missense_Mutation	SNP	C	C	A	rs73163738		LAN1_S13	NORMAL	C	C																c.25C>A	p.Leu9Ile	p.L9I	ENST00000379458	1/12	164	109	55				MUC3A,missense_variant,p.Leu9Ile,ENST00000379458,NM_005960.1;MUC3A,missense_variant,p.Leu9Ile,ENST00000483366,;	A	ENSG00000169894	ENST00000379458	Transcript
MUC3A	0	.	GRCh38	chr7	100949667	100949667	+	Missense_Mutation	SNP	G	G	T	rs78614597		LAN1_S13	NORMAL	G	G																c.43G>T	p.Ala15Ser	p.A15S	ENST00000379458	1/12	164	109	55				MUC3A,missense_variant,p.Ala15Ser,ENST00000379458,NM_005960.1;MUC3A,missense_variant,p.Ala15Ser,ENST00000483366,;	T	ENSG00000169894	ENST00000379458	Transcript
MUC3A	0	.	GRCh38	chr7	100949676	100949676	+	Missense_Mutation	SNP	T	T	G	rs75384714		LAN1_S13	NORMAL	T	T																c.52T>G	p.Trp18Gly	p.W18G	ENST00000379458	1/12	155	101	54				MUC3A,missense_variant,p.Trp18Gly,ENST00000379458,NM_005960.1;MUC3A,missense_variant,p.Trp18Gly,ENST00000483366,;	G	ENSG00000169894	ENST00000379458	Transcript
MUC3A	0	.	GRCh38	chr7	100951933	100951933	+	Missense_Mutation	SNP	G	G	T	rs73163748		LAN1_S13	NORMAL	G	G																c.154G>T	p.Asp52Tyr	p.D52Y	ENST00000379458	2/12	264	164	100				MUC3A,missense_variant,p.Asp52Tyr,ENST00000379458,NM_005960.1;MUC3A,missense_variant,p.Asp52Tyr,ENST00000483366,;	T	ENSG00000169894	ENST00000379458	Transcript
MUC3A	0	.	GRCh38	chr7	100951943	100951943	+	Missense_Mutation	SNP	G	G	A	rs73163749		LAN1_S13	NORMAL	G	G																c.164G>A	p.Gly55Glu	p.G55E	ENST00000379458	2/12	281	162	119				MUC3A,missense_variant,p.Gly55Glu,ENST00000379458,NM_005960.1;MUC3A,missense_variant,p.Gly55Glu,ENST00000483366,;	A	ENSG00000169894	ENST00000379458	Transcript
MUC3A	0	.	GRCh38	chr7	100951952	100951952	+	Missense_Mutation	SNP	T	T	A	rs73163750		LAN1_S13	NORMAL	T	T																c.173T>A	p.Leu58His	p.L58H	ENST00000379458	2/12	294	170	124				MUC3A,missense_variant,p.Leu58His,ENST00000379458,NM_005960.1;MUC3A,missense_variant,p.Leu58His,ENST00000483366,;	A	ENSG00000169894	ENST00000379458	Transcript
MUC3A	0	.	GRCh38	chr7	100952057	100952057	+	Missense_Mutation	SNP	A	A	G	rs77036391		LAN1_S13	NORMAL	A	A																c.278A>G	p.Asn93Ser	p.N93S	ENST00000379458	2/12	684	336	348				MUC3A,missense_variant,p.Asn93Ser,ENST00000379458,NM_005960.1;MUC3A,missense_variant,p.Asn93Ser,ENST00000483366,;	G	ENSG00000169894	ENST00000379458	Transcript
MUC3A	0	.	GRCh38	chr7	100952063	100952063	+	Missense_Mutation	SNP	C	C	T	rs78164286		LAN1_S13	NORMAL	C	C																c.284C>T	p.Pro95Leu	p.P95L	ENST00000379458	2/12	729	362	367				MUC3A,missense_variant,p.Pro95Leu,ENST00000379458,NM_005960.1;MUC3A,missense_variant,p.Pro95Leu,ENST00000483366,;	T	ENSG00000169894	ENST00000379458	Transcript
MUC3A	0	.	GRCh38	chr7	100952147	100952147	+	Missense_Mutation	SNP	C	C	T	rs73714227		LAN1_S13	NORMAL	C	C																c.368C>T	p.Ser123Leu	p.S123L	ENST00000379458	2/12	920	459	461				MUC3A,missense_variant,p.Ser123Leu,ENST00000379458,NM_005960.1;MUC3A,missense_variant,p.Ser123Leu,ENST00000483366,;	T	ENSG00000169894	ENST00000379458	Transcript
MUC3A	0	.	GRCh38	chr7	100952200	100952200	+	Missense_Mutation	SNP	C	C	T	rs75741102		LAN1_S13	NORMAL	C	C																c.421C>T	p.Pro141Ser	p.P141S	ENST00000379458	2/12	733	527	206				MUC3A,missense_variant,p.Pro141Ser,ENST00000379458,NM_005960.1;MUC3A,missense_variant,p.Pro141Ser,ENST00000483366,;	T	ENSG00000169894	ENST00000379458	Transcript
MUC3A	0	.	GRCh38	chr7	100952233	100952233	+	Missense_Mutation	SNP	G	G	A	rs74193966		LAN1_S13	NORMAL	G	G																c.454G>A	p.Ala152Thr	p.A152T	ENST00000379458	2/12	587	316	271				MUC3A,missense_variant,p.Ala152Thr,ENST00000379458,NM_005960.1;MUC3A,missense_variant,p.Ala152Thr,ENST00000483366,;	A	ENSG00000169894	ENST00000379458	Transcript
MUC3A	0	.	GRCh38	chr7	100952254	100952254	+	Missense_Mutation	SNP	T	T	C	rs78007565		LAN1_S13	NORMAL	T	T																c.475T>C	p.Ser159Pro	p.S159P	ENST00000379458	2/12	550	303	247				MUC3A,missense_variant,p.Ser159Pro,ENST00000379458,NM_005960.1;MUC3A,missense_variant,p.Ser159Pro,ENST00000483366,;	C	ENSG00000169894	ENST00000379458	Transcript
MUC3A	0	.	GRCh38	chr7	100952295	100952295	+	Missense_Mutation	SNP	T	T	G	rs73714229		LAN1_S13	NORMAL	T	T																c.516T>G	p.Ser172Arg	p.S172R	ENST00000379458	2/12	613	307	306				MUC3A,missense_variant,p.Ser172Arg,ENST00000379458,NM_005960.1;MUC3A,missense_variant,p.Ser172Arg,ENST00000483366,;	G	ENSG00000169894	ENST00000379458	Transcript
MUC3A	0	.	GRCh38	chr7	100952302	100952302	+	Missense_Mutation	SNP	T	T	C	rs73714230		LAN1_S13	NORMAL	T	T																c.523T>C	p.Ser175Pro	p.S175P	ENST00000379458	2/12	630	312	318				MUC3A,missense_variant,p.Ser175Pro,ENST00000379458,NM_005960.1;MUC3A,missense_variant,p.Ser175Pro,ENST00000483366,;	C	ENSG00000169894	ENST00000379458	Transcript
MUC3A	0	.	GRCh38	chr7	100952339	100952339	+	Missense_Mutation	SNP	C	C	T	rs73398717		LAN1_S13	NORMAL	C	C																c.560C>T	p.Thr187Ile	p.T187I	ENST00000379458	2/12	796	386	410				MUC3A,missense_variant,p.Thr187Ile,ENST00000379458,NM_005960.1;MUC3A,missense_variant,p.Thr187Ile,ENST00000483366,;	T	ENSG00000169894	ENST00000379458	Transcript
MUC3A	0	.	GRCh38	chr7	100952498	100952498	+	Missense_Mutation	SNP	C	C	T	rs73714233		LAN1_S13	NORMAL	C	C																c.719C>T	p.Thr240Met	p.T240M	ENST00000379458	2/12	665	343	322				MUC3A,missense_variant,p.Thr240Met,ENST00000379458,NM_005960.1;MUC3A,missense_variant,p.Thr240Met,ENST00000483366,;	T	ENSG00000169894	ENST00000379458	Transcript
MUC3A	0	.	GRCh38	chr7	100952788	100952788	+	Missense_Mutation	SNP	A	A	C	rs4729627		LAN1_S13	NORMAL	A	A																c.1009A>C	p.Thr337Pro	p.T337P	ENST00000379458	2/12	499	152	347				MUC3A,missense_variant,p.Thr337Pro,ENST00000379458,NM_005960.1;MUC3A,missense_variant,p.Thr337Pro,ENST00000483366,;	C	ENSG00000169894	ENST00000379458	Transcript
MUC3A	0	.	GRCh38	chr7	100952930	100952930	+	Missense_Mutation	SNP	T	T	C	rs76035900		LAN1_S13	NORMAL	T	T																c.1151T>C	p.Met384Thr	p.M384T	ENST00000379458	2/12	549	375	174				MUC3A,missense_variant,p.Met384Thr,ENST00000379458,NM_005960.1;MUC3A,missense_variant,p.Met384Thr,ENST00000483366,;	C	ENSG00000169894	ENST00000379458	Transcript
MUC3A	0	.	GRCh38	chr7	100952931	100952931	+	Missense_Mutation	SNP	G	G	C	rs146166922		LAN1_S13	NORMAL	G	G																c.1152G>C	p.Met384Ile	p.M384I	ENST00000379458	2/12	553	379	174				MUC3A,missense_variant,p.Met384Ile,ENST00000379458,NM_005960.1;MUC3A,missense_variant,p.Met384Ile,ENST00000483366,;	C	ENSG00000169894	ENST00000379458	Transcript
MUC3A	0	.	GRCh38	chr7	100954331	100954331	+	Missense_Mutation	SNP	A	G	G	novel		LAN1_S13	NORMAL	A	A																c.2552A>G	p.Asn851Ser	p.N851S	ENST00000379458	2/12	644	0	644				MUC3A,missense_variant,p.Asn851Ser,ENST00000379458,NM_005960.1;MUC3A,missense_variant,p.Asn851Ser,ENST00000483366,;MUC3A,upstream_gene_variant,,ENST00000414964,;	G	ENSG00000169894	ENST00000379458	Transcript
MUC3A	0	.	GRCh38	chr7	100954432	100954433	+	Frame_Shift_Ins	INS	-	-	A	novel		LAN1_S13	NORMAL	-	-																c.2653_2654insA	p.Gly885GlufsTer9	p.G885Efs*9	ENST00000379458	2/12	395	271	124				MUC3A,frameshift_variant,p.Gly885GlufsTer9,ENST00000379458,NM_005960.1;MUC3A,frameshift_variant,p.Gly885GlufsTer9,ENST00000483366,;MUC3A,upstream_gene_variant,,ENST00000414964,;	A	ENSG00000169894	ENST00000379458	Transcript
MUC3A	0	.	GRCh38	chr7	100954435	100954435	+	Frame_Shift_Del	DEL	G	G	-	novel		LAN1_S13	NORMAL	G	G																c.2657delG	p.Gly886AspfsTer16	p.G886Dfs*16	ENST00000379458	2/12	402	274	128				MUC3A,frameshift_variant,p.Gly886AspfsTer16,ENST00000379458,NM_005960.1;MUC3A,frameshift_variant,p.Gly886AspfsTer16,ENST00000483366,;MUC3A,upstream_gene_variant,,ENST00000414964,;	-	ENSG00000169894	ENST00000379458	Transcript
MUC3A	0	.	GRCh38	chr7	100954471	100954471	+	Missense_Mutation	SNP	A	A	T	novel		LAN1_S13	NORMAL	A	A																c.2692A>T	p.Arg898Trp	p.R898W	ENST00000379458	2/12	467	354	113				MUC3A,missense_variant,p.Arg898Trp,ENST00000379458,NM_005960.1;MUC3A,missense_variant,p.Arg898Trp,ENST00000483366,;MUC3A,upstream_gene_variant,,ENST00000414964,;	T	ENSG00000169894	ENST00000379458	Transcript
MUC3A	0	.	GRCh38	chr7	100955225	100955225	+	Missense_Mutation	SNP	T	T	A	novel		LAN1_S13	NORMAL	T	T																c.3446T>A	p.Leu1149His	p.L1149H	ENST00000379458	2/12	351	114	237				MUC3A,missense_variant,p.Leu1149His,ENST00000379458,NM_005960.1;MUC3A,missense_variant,p.Leu1149His,ENST00000483366,;MUC3A,upstream_gene_variant,,ENST00000414964,;	A	ENSG00000169894	ENST00000379458	Transcript
MUC3A	0	.	GRCh38	chr7	100955480	100955480	+	Missense_Mutation	SNP	C	C	A	novel		LAN1_S13	NORMAL	C	C																c.3701C>A	p.Thr1234Lys	p.T1234K	ENST00000379458	2/12	478	217	261				MUC3A,missense_variant,p.Thr1234Lys,ENST00000379458,NM_005960.1;MUC3A,missense_variant,p.Thr1234Lys,ENST00000483366,;MUC3A,upstream_gene_variant,,ENST00000414964,;	A	ENSG00000169894	ENST00000379458	Transcript
MUC3A	0	.	GRCh38	chr7	100955893	100955893	+	Missense_Mutation	SNP	T	T	A	novel		LAN1_S13	NORMAL	T	T																c.4114T>A	p.Phe1372Ile	p.F1372I	ENST00000379458	2/12	818	588	230				MUC3A,missense_variant,p.Phe1372Ile,ENST00000379458,NM_005960.1;MUC3A,missense_variant,p.Phe1372Ile,ENST00000483366,;MUC3A,upstream_gene_variant,,ENST00000414964,;	A	ENSG00000169894	ENST00000379458	Transcript
MUC3A	0	.	GRCh38	chr7	100956084	100956084	+	Missense_Mutation	SNP	T	T	A	novel		LAN1_S13	NORMAL	T	T																c.4305T>A	p.His1435Gln	p.H1435Q	ENST00000379458	2/12	576	205	371				MUC3A,missense_variant,p.His1435Gln,ENST00000379458,NM_005960.1;MUC3A,missense_variant,p.His1435Gln,ENST00000483366,;MUC3A,upstream_gene_variant,,ENST00000414964,;	A	ENSG00000169894	ENST00000379458	Transcript
MUC3A	0	.	GRCh38	chr7	100956320	100956320	+	Missense_Mutation	SNP	A	A	T	novel		LAN1_S13	NORMAL	A	A																c.4541A>T	p.Asn1514Ile	p.N1514I	ENST00000379458	2/12	349	251	97				MUC3A,missense_variant,p.Asn1514Ile,ENST00000379458,NM_005960.1;MUC3A,missense_variant,p.Asn1514Ile,ENST00000483366,;MUC3A,upstream_gene_variant,,ENST00000414964,;	T	ENSG00000169894	ENST00000379458	Transcript
MUC3A	0	.	GRCh38	chr7	100956382	100956382	+	Missense_Mutation	SNP	A	A	G	novel		LAN1_S13	NORMAL	A	A																c.4603a>G	p.Ile1535Val	p.I1535V	ENST00000379458	2/12	530	397	133				MUC3A,missense_variant,p.Ile1535Val,ENST00000379458,NM_005960.1;MUC3A,missense_variant,p.Ile1535Val,ENST00000483366,;MUC3A,upstream_gene_variant,,ENST00000414964,;	G	ENSG00000169894	ENST00000379458	Transcript
MUC3A	0	.	GRCh38	chr7	100956404	100956404	+	Missense_Mutation	SNP	C	C	A	novel		LAN1_S13	NORMAL	C	C																c.4625c>A	p.Pro1542His	p.P1542H	ENST00000379458	2/12	529	385	144				MUC3A,missense_variant,p.Pro1542His,ENST00000379458,NM_005960.1;MUC3A,missense_variant,p.Pro1542His,ENST00000483366,;MUC3A,upstream_gene_variant,,ENST00000414964,;	A	ENSG00000169894	ENST00000379458	Transcript
MUC3A	0	.	GRCh38	chr7	100956464	100956464	+	Missense_Mutation	SNP	T	T	G	novel		LAN1_S13	NORMAL	T	T																c.4685T>G	p.Met1562Arg	p.M1562R	ENST00000379458	2/12	806	526	280				MUC3A,missense_variant,p.Met1562Arg,ENST00000379458,NM_005960.1;MUC3A,missense_variant,p.Met1562Arg,ENST00000483366,;MUC3A,upstream_gene_variant,,ENST00000414964,;	G	ENSG00000169894	ENST00000379458	Transcript
MUC3A	0	.	GRCh38	chr7	100956476	100956476	+	Missense_Mutation	SNP	C	C	G	novel		LAN1_S13	NORMAL	C	C																c.4697C>G	p.Thr1566Ser	p.T1566S	ENST00000379458	2/12	791	565	226				MUC3A,missense_variant,p.Thr1566Ser,ENST00000379458,NM_005960.1;MUC3A,missense_variant,p.Thr1566Ser,ENST00000483366,;MUC3A,upstream_gene_variant,,ENST00000414964,;	G	ENSG00000169894	ENST00000379458	Transcript
MUC3A	0	.	GRCh38	chr7	100956478	100956478	+	Missense_Mutation	SNP	G	G	C	novel		LAN1_S13	NORMAL	G	G																c.4699G>C	p.Val1567Leu	p.V1567L	ENST00000379458	2/12	794	566	227				MUC3A,missense_variant,p.Val1567Leu,ENST00000379458,NM_005960.1;MUC3A,missense_variant,p.Val1567Leu,ENST00000483366,;MUC3A,upstream_gene_variant,,ENST00000414964,;	C	ENSG00000169894	ENST00000379458	Transcript
MUC3A	0	.	GRCh38	chr7	100956488	100956488	+	Missense_Mutation	SNP	G	G	A	novel		LAN1_S13	NORMAL	G	G																c.4709G>A	p.Gly1570Asp	p.G1570D	ENST00000379458	2/12	886	608	277				MUC3A,missense_variant,p.Gly1570Asp,ENST00000379458,NM_005960.1;MUC3A,missense_variant,p.Gly1570Asp,ENST00000483366,;MUC3A,upstream_gene_variant,,ENST00000414964,;	A	ENSG00000169894	ENST00000379458	Transcript
MUC3A	0	.	GRCh38	chr7	100956539	100956539	+	Missense_Mutation	SNP	G	G	C	novel		LAN1_S13	NORMAL	G	G																c.4760G>C	p.Ser1587Thr	p.S1587T	ENST00000379458	2/12	1062	710	351				MUC3A,missense_variant,p.Ser1587Thr,ENST00000379458,NM_005960.1;MUC3A,missense_variant,p.Ser1587Thr,ENST00000483366,;MUC3A,upstream_gene_variant,,ENST00000414964,;	C	ENSG00000169894	ENST00000379458	Transcript
MUC3A	0	.	GRCh38	chr7	100956697	100956697	+	Missense_Mutation	SNP	C	C	T	novel		LAN1_S13	NORMAL	C	C																c.4918C>T	p.Pro1640Ser	p.P1640S	ENST00000379458	2/12	614	380	234				MUC3A,missense_variant,p.Pro1640Ser,ENST00000379458,NM_005960.1;MUC3A,missense_variant,p.Pro1640Ser,ENST00000483366,;MUC3A,upstream_gene_variant,,ENST00000414964,;	T	ENSG00000169894	ENST00000379458	Transcript
MUC3A	0	.	GRCh38	chr7	100958000	100958000	+	Missense_Mutation	SNP	T	C	C	novel		LAN1_S13	NORMAL	T	T																c.6221T>C	p.Leu2074Pro	p.L2074P	ENST00000379458	2/12	3392	690	2701				MUC3A,missense_variant,p.Leu2074Pro,ENST00000379458,NM_005960.1;MUC3A,missense_variant,p.Leu2074Pro,ENST00000483366,;MUC3A,missense_variant,p.Leu13Pro,ENST00000414964,;	C	ENSG00000169894	ENST00000379458	Transcript
MUC3A	0	.	GRCh38	chr7	100958024	100958024	+	Missense_Mutation	SNP	C	C	G	novel		LAN1_S13	NORMAL	C	C																c.6245C>G	p.Thr2082Ser	p.T2082S	ENST00000379458	2/12	3506	2339	1167				MUC3A,missense_variant,p.Thr2082Ser,ENST00000379458,NM_005960.1;MUC3A,missense_variant,p.Thr2082Ser,ENST00000483366,;MUC3A,missense_variant,p.Thr21Ser,ENST00000414964,;	G	ENSG00000169894	ENST00000379458	Transcript
MUC3A	0	.	GRCh38	chr7	100958029	100958029	+	Missense_Mutation	SNP	G	G	A	novel		LAN1_S13	NORMAL	G	G																c.6250G>A	p.Glu2084Lys	p.E2084K	ENST00000379458	2/12	3365	2451	913				MUC3A,missense_variant,p.Glu2084Lys,ENST00000379458,NM_005960.1;MUC3A,missense_variant,p.Glu2084Lys,ENST00000483366,;MUC3A,missense_variant,p.Glu23Lys,ENST00000414964,;	A	ENSG00000169894	ENST00000379458	Transcript
MUC3A	0	.	GRCh38	chr7	100958135	100958136	+	Frame_Shift_Del	DEL	TG	TG	-	novel		LAN1_S13	NORMAL	TG	TG																c.6356_6357delTG	p.Met2119ThrfsTer16	p.M2119Tfs*16	ENST00000379458	2/12	1937	1454	483				MUC3A,frameshift_variant,p.Met2119ThrfsTer16,ENST00000379458,NM_005960.1;MUC3A,frameshift_variant,p.Met2119ThrfsTer16,ENST00000483366,;MUC3A,frameshift_variant,p.Met58ThrfsTer16,ENST00000414964,;	-	ENSG00000169894	ENST00000379458	Transcript
MUC3A	0	.	GRCh38	chr7	100958139	100958140	+	Frame_Shift_Ins	INS	-	-	TG	novel		LAN1_S13	NORMAL	-	-																c.6361_6362insGT	p.Ser2121CysfsTer45	p.S2121Cfs*45	ENST00000379458	2/12	1976	1499	477				MUC3A,frameshift_variant,p.Ser2121CysfsTer45,ENST00000379458,NM_005960.1;MUC3A,frameshift_variant,p.Ser2121CysfsTer45,ENST00000483366,;MUC3A,frameshift_variant,p.Ser60CysfsTer45,ENST00000414964,;	TG	ENSG00000169894	ENST00000379458	Transcript
MUC3A	0	.	GRCh38	chr7	100958195	100958196	+	Frame_Shift_Ins	INS	-	-	AG	novel		LAN1_S13	NORMAL	-	-																c.6416_6417insAG	p.His2139GlnfsTer27	p.H2139Qfs*27	ENST00000379458	2/12	2812	2215	597				MUC3A,frameshift_variant,p.His2139GlnfsTer27,ENST00000379458,NM_005960.1;MUC3A,frameshift_variant,p.His2139GlnfsTer27,ENST00000483366,;MUC3A,frameshift_variant,p.His78GlnfsTer27,ENST00000414964,;	AG	ENSG00000169894	ENST00000379458	Transcript
MUC3A	0	.	GRCh38	chr7	100958447	100958447	+	Missense_Mutation	SNP	G	G	C	novel		LAN1_S13	NORMAL	G	G																c.6668G>C	p.Ser2223Thr	p.S2223T	ENST00000379458	2/12	3475	1380	2094				MUC3A,missense_variant,p.Ser2223Thr,ENST00000379458,NM_005960.1;MUC3A,missense_variant,p.Ser2223Thr,ENST00000483366,;MUC3A,missense_variant,p.Ser162Thr,ENST00000414964,;	C	ENSG00000169894	ENST00000379458	Transcript
MUC3A	0	.	GRCh38	chr7	100958491	100958491	+	Missense_Mutation	SNP	G	A	A	novel		LAN1_S13	NORMAL	G	G																c.6712G>A	p.Gly2238Ser	p.G2238S	ENST00000379458	2/12	4349	801	3545				MUC3A,missense_variant,p.Gly2238Ser,ENST00000379458,NM_005960.1;MUC3A,missense_variant,p.Gly2238Ser,ENST00000483366,;MUC3A,missense_variant,p.Gly177Ser,ENST00000414964,;	A	ENSG00000169894	ENST00000379458	Transcript
MUC3A	0	.	GRCh38	chr7	100958510	100958510	+	Missense_Mutation	SNP	C	C	G	novel		LAN1_S13	NORMAL	C	C																c.6731C>G	p.Thr2244Ser	p.T2244S	ENST00000379458	2/12	4501	1401	3077				MUC3A,missense_variant,p.Thr2244Ser,ENST00000379458,NM_005960.1;MUC3A,missense_variant,p.Thr2244Ser,ENST00000483366,;MUC3A,missense_variant,p.Thr183Ser,ENST00000414964,;	G	ENSG00000169894	ENST00000379458	Transcript
MUC3A	0	.	GRCh38	chr7	100958837	100958838	+	Frame_Shift_Ins	INS	-	-	AG	rs377746492		LAN1_S13	NORMAL	-	-																c.7058_7059insAG	p.His2353GlnfsTer119	p.H2353Qfs*119	ENST00000379458	2/12	1302	1212	90				MUC3A,frameshift_variant,p.His2353GlnfsTer119,ENST00000379458,NM_005960.1;MUC3A,frameshift_variant,p.His2353GlnfsTer119,ENST00000483366,;RP11-395B7.2,downstream_gene_variant,,ENST00000618276,;RP11-395B7.2,downstream_gene_variant,,ENST00000610769,;MUC3A,frameshift_variant,p.His292GlnfsTer119,ENST00000414964,;	AG	ENSG00000169894	ENST00000379458	Transcript
MUC3A	0	.	GRCh38	chr7	100959436	100959436	+	Missense_Mutation	SNP	A	A	G	rs73163757		LAN1_S13	NORMAL	A	A																c.7657A>G	p.Met2553Val	p.M2553V	ENST00000379458	2/12	1118	788	330				MUC3A,missense_variant,p.Met2553Val,ENST00000379458,NM_005960.1;MUC3A,missense_variant,p.Met2553Val,ENST00000483366,;RP11-395B7.2,downstream_gene_variant,,ENST00000618276,;RP11-395B7.2,downstream_gene_variant,,ENST00000610769,;MUC3A,missense_variant,p.Met492Val,ENST00000414964,;	G	ENSG00000169894	ENST00000379458	Transcript
MUC3A	0	.	GRCh38	chr7	100959437	100959437	+	Missense_Mutation	SNP	T	T	C	rs78538898		LAN1_S13	NORMAL	T	T																c.7658T>C	p.Met2553Thr	p.M2553T	ENST00000379458	2/12	1128	788	340				MUC3A,missense_variant,p.Met2553Thr,ENST00000379458,NM_005960.1;MUC3A,missense_variant,p.Met2553Thr,ENST00000483366,;RP11-395B7.2,downstream_gene_variant,,ENST00000618276,;RP11-395B7.2,downstream_gene_variant,,ENST00000610769,;MUC3A,missense_variant,p.Met492Thr,ENST00000414964,;	C	ENSG00000169894	ENST00000379458	Transcript
MUC3A	0	.	GRCh38	chr7	100959449	100959449	+	Missense_Mutation	SNP	T	T	G	rs78584246		LAN1_S13	NORMAL	T	T																c.7670T>G	p.Ile2557Ser	p.I2557S	ENST00000379458	2/12	1151	808	343				MUC3A,missense_variant,p.Ile2557Ser,ENST00000379458,NM_005960.1;MUC3A,missense_variant,p.Ile2557Ser,ENST00000483366,;RP11-395B7.2,downstream_gene_variant,,ENST00000618276,;RP11-395B7.2,downstream_gene_variant,,ENST00000610769,;MUC3A,missense_variant,p.Ile496Ser,ENST00000414964,;	G	ENSG00000169894	ENST00000379458	Transcript
MUC3A	0	.	GRCh38	chr7	100959713	100959713	+	Missense_Mutation	SNP	C	C	T	rs75365561		LAN1_S13	NORMAL	C	C																c.7934C>T	p.Thr2645Ile	p.T2645I	ENST00000379458	2/12	861	640	221				MUC3A,missense_variant,p.Thr2645Ile,ENST00000379458,NM_005960.1;MUC3A,missense_variant,p.Thr2645Ile,ENST00000483366,;RP11-395B7.2,downstream_gene_variant,,ENST00000618276,;RP11-395B7.2,downstream_gene_variant,,ENST00000610769,;MUC3A,missense_variant,p.Thr584Ile,ENST00000414964,;	T	ENSG00000169894	ENST00000379458	Transcript
MUC3A	0	.	GRCh38	chr7	100959889	100959889	+	Missense_Mutation	SNP	T	T	G	rs76249962		LAN1_S13	NORMAL	T	T																c.8110T>G	p.Ser2704Ala	p.S2704A	ENST00000379458	2/12	822	580	242				MUC3A,missense_variant,p.Ser2704Ala,ENST00000379458,NM_005960.1;MUC3A,missense_variant,p.Ser2704Ala,ENST00000483366,;RP11-395B7.2,downstream_gene_variant,,ENST00000618276,;RP11-395B7.2,downstream_gene_variant,,ENST00000610769,;MUC3A,missense_variant,p.Ser643Ala,ENST00000414964,;	G	ENSG00000169894	ENST00000379458	Transcript
MUC3A	0	.	GRCh38	chr7	100959988	100959988	+	Missense_Mutation	SNP	G	G	T	rs62483699		LAN1_S13	NORMAL	G	G																c.8209G>T	p.Ala2737Ser	p.A2737S	ENST00000379458	2/12	813	546	267				MUC3A,missense_variant,p.Ala2737Ser,ENST00000379458,NM_005960.1;MUC3A,missense_variant,p.Ala2737Ser,ENST00000483366,;RP11-395B7.2,downstream_gene_variant,,ENST00000618276,;RP11-395B7.2,downstream_gene_variant,,ENST00000610769,;MUC3A,missense_variant,p.Ala676Ser,ENST00000414964,;	T	ENSG00000169894	ENST00000379458	Transcript
MUC3A	0	.	GRCh38	chr7	100960006	100960006	+	Missense_Mutation	SNP	T	T	C	rs62483700		LAN1_S13	NORMAL	T	T																c.8227T>C	p.Ser2743Pro	p.S2743P	ENST00000379458	2/12	815	530	285				MUC3A,missense_variant,p.Ser2743Pro,ENST00000379458,NM_005960.1;MUC3A,missense_variant,p.Ser2743Pro,ENST00000483366,;RP11-395B7.2,downstream_gene_variant,,ENST00000618276,;RP11-395B7.2,downstream_gene_variant,,ENST00000610769,;MUC3A,missense_variant,p.Ser682Pro,ENST00000414964,;	C	ENSG00000169894	ENST00000379458	Transcript
MUC3A	0	.	GRCh38	chr7	100960283	100960283	+	Missense_Mutation	SNP	T	T	C	rs73714259		LAN1_S13	NORMAL	T	T																c.8504T>C	p.Met2835Thr	p.M2835T	ENST00000379458	2/12	949	708	241				MUC3A,missense_variant,p.Met2835Thr,ENST00000379458,NM_005960.1;MUC3A,missense_variant,p.Met2835Thr,ENST00000483366,;RP11-395B7.2,downstream_gene_variant,,ENST00000618276,;RP11-395B7.2,downstream_gene_variant,,ENST00000610769,;MUC3A,missense_variant,p.Met774Thr,ENST00000414964,;	C	ENSG00000169894	ENST00000379458	Transcript
MUC3A	0	.	GRCh38	chr7	100960306	100960306	+	Missense_Mutation	SNP	T	T	A	rs76244845		LAN1_S13	NORMAL	T	T																c.8527T>A	p.Ser2843Thr	p.S2843T	ENST00000379458	2/12	980	705	275				MUC3A,missense_variant,p.Ser2843Thr,ENST00000379458,NM_005960.1;MUC3A,missense_variant,p.Ser2843Thr,ENST00000483366,;RP11-395B7.2,downstream_gene_variant,,ENST00000618276,;RP11-395B7.2,downstream_gene_variant,,ENST00000610769,;MUC3A,missense_variant,p.Ser782Thr,ENST00000414964,;	A	ENSG00000169894	ENST00000379458	Transcript
MUC3A	0	.	GRCh38	chr7	100960307	100960307	+	Missense_Mutation	SNP	C	C	T	rs78685360		LAN1_S13	NORMAL	C	C																c.8528C>T	p.Ser2843Leu	p.S2843L	ENST00000379458	2/12	994	721	272				MUC3A,missense_variant,p.Ser2843Leu,ENST00000379458,NM_005960.1;MUC3A,missense_variant,p.Ser2843Leu,ENST00000483366,;RP11-395B7.2,downstream_gene_variant,,ENST00000618276,;RP11-395B7.2,downstream_gene_variant,,ENST00000610769,;MUC3A,missense_variant,p.Ser782Leu,ENST00000414964,;	T	ENSG00000169894	ENST00000379458	Transcript
MUC3A	0	.	GRCh38	chr7	100960406	100960406	+	Missense_Mutation	SNP	G	G	A	rs73163758		LAN1_S13	NORMAL	G	G																c.8627G>A	p.Ser2876Asn	p.S2876N	ENST00000379458	2/12	943	624	319				MUC3A,missense_variant,p.Ser2876Asn,ENST00000379458,NM_005960.1;MUC3A,missense_variant,p.Ser2876Asn,ENST00000483366,;RP11-395B7.2,downstream_gene_variant,,ENST00000618276,;RP11-395B7.2,downstream_gene_variant,,ENST00000610769,;MUC3A,missense_variant,p.Ser815Asn,ENST00000414964,;	A	ENSG00000169894	ENST00000379458	Transcript
MUC3A	0	.	GRCh38	chr7	100960420	100960420	+	Missense_Mutation	SNP	C	C	A	rs73163760		LAN1_S13	NORMAL	C	C																c.8641C>A	p.Leu2881Ile	p.L2881I	ENST00000379458	2/12	900	594	306				MUC3A,missense_variant,p.Leu2881Ile,ENST00000379458,NM_005960.1;MUC3A,missense_variant,p.Leu2881Ile,ENST00000483366,;RP11-395B7.2,downstream_gene_variant,,ENST00000618276,;RP11-395B7.2,downstream_gene_variant,,ENST00000610769,;MUC3A,missense_variant,p.Leu820Ile,ENST00000414964,;	A	ENSG00000169894	ENST00000379458	Transcript
MUC3A	0	.	GRCh38	chr7	100960528	100960528	+	Missense_Mutation	SNP	A	A	G	rs75471530		LAN1_S13	NORMAL	A	A																c.8749A>G	p.Thr2917Ala	p.T2917A	ENST00000379458	2/12	622	423	199				MUC3A,missense_variant,p.Thr2917Ala,ENST00000379458,NM_005960.1;MUC3A,missense_variant,p.Thr2917Ala,ENST00000483366,;RP11-395B7.2,downstream_gene_variant,,ENST00000618276,;RP11-395B7.2,downstream_gene_variant,,ENST00000610769,;MUC3A,missense_variant,p.Thr856Ala,ENST00000414964,;	G	ENSG00000169894	ENST00000379458	Transcript
MUC3A	0	.	GRCh38	chr7	100960546	100960546	+	Missense_Mutation	SNP	C	C	T	rs73163764		LAN1_S13	NORMAL	C	C																c.8767C>T	p.Pro2923Ser	p.P2923S	ENST00000379458	2/12	648	443	205				MUC3A,missense_variant,p.Pro2923Ser,ENST00000379458,NM_005960.1;MUC3A,missense_variant,p.Pro2923Ser,ENST00000483366,;RP11-395B7.2,downstream_gene_variant,,ENST00000618276,;RP11-395B7.2,downstream_gene_variant,,ENST00000610769,;MUC3A,missense_variant,p.Pro862Ser,ENST00000414964,;	T	ENSG00000169894	ENST00000379458	Transcript
MUC3A	0	.	GRCh38	chr7	100960582	100960582	+	Missense_Mutation	SNP	T	T	A	rs75799835		LAN1_S13	NORMAL	T	T																c.8803T>A	p.Ser2935Thr	p.S2935T	ENST00000379458	2/12	637	440	196				MUC3A,missense_variant,p.Ser2935Thr,ENST00000379458,NM_005960.1;MUC3A,missense_variant,p.Ser2935Thr,ENST00000483366,;RP11-395B7.2,downstream_gene_variant,,ENST00000618276,;RP11-395B7.2,downstream_gene_variant,,ENST00000610769,;MUC3A,missense_variant,p.Ser874Thr,ENST00000414964,;	A	ENSG00000169894	ENST00000379458	Transcript
MUC3A	0	.	GRCh38	chr7	100960598	100960598	+	Missense_Mutation	SNP	G	G	C	rs74529310		LAN1_S13	NORMAL	G	G																c.8819G>C	p.Arg2940Pro	p.R2940P	ENST00000379458	2/12	723	471	252				MUC3A,missense_variant,p.Arg2940Pro,ENST00000379458,NM_005960.1;MUC3A,missense_variant,p.Arg2940Pro,ENST00000483366,;RP11-395B7.2,downstream_gene_variant,,ENST00000618276,;RP11-395B7.2,downstream_gene_variant,,ENST00000610769,;MUC3A,missense_variant,p.Arg879Pro,ENST00000414964,;	C	ENSG00000169894	ENST00000379458	Transcript
MUC3A	0	.	GRCh38	chr7	100960609	100960609	+	Nonsense_Mutation	SNP	C	C	T	rs79874934		LAN1_S13	NORMAL	C	C																c.8830C>T	p.Gln2944Ter	p.Q2944*	ENST00000379458	2/12	787	514	273				MUC3A,stop_gained,p.Gln2944Ter,ENST00000379458,NM_005960.1;MUC3A,stop_gained,p.Gln2944Ter,ENST00000483366,;RP11-395B7.2,downstream_gene_variant,,ENST00000618276,;RP11-395B7.2,downstream_gene_variant,,ENST00000610769,;MUC3A,stop_gained,p.Gln883Ter,ENST00000414964,;	T	ENSG00000169894	ENST00000379458	Transcript
MUC3A	0	.	GRCh38	chr7	100960610	100960610	+	Missense_Mutation	SNP	A	A	G	rs75517157		LAN1_S13	NORMAL	A	A																c.8831A>G	p.Gln2944Arg	p.Q2944R	ENST00000379458	2/12	787	515	272				MUC3A,missense_variant,p.Gln2944Arg,ENST00000379458,NM_005960.1;MUC3A,missense_variant,p.Gln2944Arg,ENST00000483366,;RP11-395B7.2,downstream_gene_variant,,ENST00000618276,;RP11-395B7.2,downstream_gene_variant,,ENST00000610769,;MUC3A,missense_variant,p.Gln883Arg,ENST00000414964,;	G	ENSG00000169894	ENST00000379458	Transcript
MUC3A	0	.	GRCh38	chr7	100964820	100964820	+	Missense_Mutation	SNP	T	T	C	rs6960868		LAN1_S13	NORMAL	T	T																c.9359T>C	p.Val3120Ala	p.V3120A	ENST00000379458	6/12	464	273	191				MUC3A,missense_variant,p.Val3120Ala,ENST00000379458,NM_005960.1;MUC3A,missense_variant,p.Val3120Ala,ENST00000483366,;MUC12,upstream_gene_variant,,ENST00000379442,;MUC12,upstream_gene_variant,,ENST00000536621,NM_001164462.1;RP11-395B7.2,non_coding_transcript_exon_variant,,ENST00000618276,;RP11-395B7.2,non_coding_transcript_exon_variant,,ENST00000610769,;MUC3A,3_prime_UTR_variant,,ENST00000414964,;…	C	ENSG00000169894	ENST00000379458	Transcript
MUC3A	0	.	GRCh38	chr7	100965345	100965345	+	Missense_Mutation	SNP	C	C	A	rs73714276		LAN1_S13	NORMAL	C	C																c.9446C>A	p.Ala3149Glu	p.A3149E	ENST00000379458	7/12	762	494	268				MUC3A,missense_variant,p.Ala3149Glu,ENST00000379458,NM_005960.1;MUC3A,missense_variant,p.Ala3149Glu,ENST00000483366,;MUC12,upstream_gene_variant,,ENST00000379442,;MUC12,upstream_gene_variant,,ENST00000536621,NM_001164462.1;RP11-395B7.2,non_coding_transcript_exon_variant,,ENST00000618276,;RP11-395B7.2,non_coding_transcript_exon_variant,,ENST00000610769,;MUC3A,splice_region_variant,,ENST00000414964…	A	ENSG00000169894	ENST00000379458	Transcript
MUC3A	0	.	GRCh38	chr7	100965859	100965859	+	Missense_Mutation	SNP	A	A	G	rs73163797		LAN1_S13	NORMAL	A	A																c.9604A>G	p.Thr3202Ala	p.T3202A	ENST00000379458	8/12	714	469	245				MUC3A,missense_variant,p.Thr3202Ala,ENST00000379458,NM_005960.1;MUC3A,missense_variant,p.Thr3202Ala,ENST00000483366,;MUC12,upstream_gene_variant,,ENST00000379442,;MUC12,upstream_gene_variant,,ENST00000536621,NM_001164462.1;RP11-395B7.2,non_coding_transcript_exon_variant,,ENST00000610769,;RP11-395B7.2,intron_variant,,ENST00000618276,;MUC3A,3_prime_UTR_variant,,ENST00000414964,;MUC3A,upstream_gene_…	G	ENSG00000169894	ENST00000379458	Transcript
MUC12	0	.	GRCh38	chr7	100969671	100969671	+	Missense_Mutation	SNP	G	G	A	rs79881008		LAN1_S13	NORMAL	G	G																c.49G>A	p.Val17Ile	p.V17I	ENST00000536621	1/12	205	86	119				MUC12,missense_variant,p.Val17Ile,ENST00000379442,;MUC12,missense_variant,p.Val17Ile,ENST00000536621,NM_001164462.1;MUC3A,downstream_gene_variant,,ENST00000379458,NM_005960.1;MUC3A,downstream_gene_variant,,ENST00000483366,;RP11-395B7.2,upstream_gene_variant,,ENST00000618276,;RP11-395B7.2,upstream_gene_variant,,ENST00000610769,;MUC3A,downstream_gene_variant,,ENST00000414964,;MUC3A,downstream_gene_…	A	ENSG00000205277	ENST00000536621	Transcript
MUC12	0	.	GRCh38	chr7	100969680	100969680	+	Missense_Mutation	SNP	G	G	C	rs78487486		LAN1_S13	NORMAL	G	G																c.58G>C	p.Val20Leu	p.V20L	ENST00000536621	1/12	193	87	106				MUC12,missense_variant,p.Val20Leu,ENST00000379442,;MUC12,missense_variant,p.Val20Leu,ENST00000536621,NM_001164462.1;MUC3A,downstream_gene_variant,,ENST00000379458,NM_005960.1;MUC3A,downstream_gene_variant,,ENST00000483366,;RP11-395B7.2,upstream_gene_variant,,ENST00000618276,;RP11-395B7.2,upstream_gene_variant,,ENST00000610769,;MUC3A,downstream_gene_variant,,ENST00000414964,;MUC3A,downstream_gene_…	C	ENSG00000205277	ENST00000536621	Transcript
MUC12	0	.	GRCh38	chr7	100993127	100993127	+	Missense_Mutation	SNP	G	A	A	rs142190605		LAN1_S13	NORMAL	G	G																c.2564G>A	p.Arg855His	p.R855H	ENST00000536621	2/12	168	0	168				MUC12,missense_variant,p.Arg998His,ENST00000379442,;MUC12,missense_variant,p.Arg855His,ENST00000536621,NM_001164462.1;	A	ENSG00000205277	ENST00000536621	Transcript
MUC12	0	.	GRCh38	chr7	100996137	100996137	+	Missense_Mutation	SNP	C	C	A	rs200702634		LAN1_S13	NORMAL	C	C																c.5574C>A	p.Asp1858Glu	p.D1858E	ENST00000536621	2/12	35	18	17				MUC12,missense_variant,p.Asp2001Glu,ENST00000379442,;MUC12,missense_variant,p.Asp1858Glu,ENST00000536621,NM_001164462.1;	A	ENSG00000205277	ENST00000536621	Transcript
MUC12	0	.	GRCh38	chr7	100996138	100996138	+	Missense_Mutation	SNP	G	G	A	rs201905745		LAN1_S13	NORMAL	G	G																c.5575G>A	p.Ala1859Thr	p.A1859T	ENST00000536621	2/12	33	18	15				MUC12,missense_variant,p.Ala2002Thr,ENST00000379442,;MUC12,missense_variant,p.Ala1859Thr,ENST00000536621,NM_001164462.1;	A	ENSG00000205277	ENST00000536621	Transcript
MUC12	0	.	GRCh38	chr7	100996175	100996175	+	Missense_Mutation	SNP	C	C	T	novel		LAN1_S13	NORMAL	C	C																c.5612C>T	p.Thr1871Ile	p.T1871I	ENST00000536621	2/12	59	40	19				MUC12,missense_variant,p.Thr2014Ile,ENST00000379442,;MUC12,missense_variant,p.Thr1871Ile,ENST00000536621,NM_001164462.1;	T	ENSG00000205277	ENST00000536621	Transcript
MUC12	0	.	GRCh38	chr7	101002244	101002244	+	Missense_Mutation	SNP	A	C	C	rs140153344		LAN1_S13	NORMAL	A	A																c.11681A>C	p.Lys3894Thr	p.K3894T	ENST00000536621	2/12	12	0	12				MUC12,missense_variant,p.Lys4037Thr,ENST00000379442,;MUC12,missense_variant,p.Lys3894Thr,ENST00000536621,NM_001164462.1;	C	ENSG00000205277	ENST00000536621	Transcript
MUC12	0	.	GRCh38	chr7	101002450	101002450	+	Missense_Mutation	SNP	G	G	A	rs775584235		LAN1_S13	NORMAL	G	G																c.11887G>A	p.Glu3963Lys	p.E3963K	ENST00000536621	2/12	1117	800	317				MUC12,missense_variant,p.Glu4106Lys,ENST00000379442,;MUC12,missense_variant,p.Glu3963Lys,ENST00000536621,NM_001164462.1;	A	ENSG00000205277	ENST00000536621	Transcript
MUC12	0	.	GRCh38	chr7	101003240	101003240	+	Missense_Mutation	SNP	T	C	C	rs61641217		LAN1_S13	NORMAL	T	T																c.12677T>C	p.Met4226Thr	p.M4226T	ENST00000536621	2/12	40	2	38				MUC12,missense_variant,p.Met4369Thr,ENST00000379442,;MUC12,missense_variant,p.Met4226Thr,ENST00000536621,NM_001164462.1;	C	ENSG00000205277	ENST00000536621	Transcript
MUC12	0	.	GRCh38	chr7	101004019	101004019	+	Missense_Mutation	SNP	C	C	T	novel		LAN1_S13	NORMAL	C	C																c.13456C>T	p.Arg4486Cys	p.R4486C	ENST00000536621	2/12	72	42	30				MUC12,missense_variant,p.Arg4629Cys,ENST00000379442,;MUC12,missense_variant,p.Arg4486Cys,ENST00000536621,NM_001164462.1;	T	ENSG00000205277	ENST00000536621	Transcript
MUC12	0	.	GRCh38	chr7	101004095	101004095	+	Missense_Mutation	SNP	C	T	T	rs201694075		LAN1_S13	NORMAL	C	C																c.13532C>T	p.Thr4511Ile	p.T4511I	ENST00000536621	2/12	31	0	31				MUC12,missense_variant,p.Thr4654Ile,ENST00000379442,;MUC12,missense_variant,p.Thr4511Ile,ENST00000536621,NM_001164462.1;	T	ENSG00000205277	ENST00000536621	Transcript
MUC12	0	.	GRCh38	chr7	101004230	101004230	+	Missense_Mutation	SNP	C	C	T	rs78837976		LAN1_S13	NORMAL	C	C																c.13667C>T	p.Thr4556Ile	p.T4556I	ENST00000536621	2/12	3	1	2				MUC12,missense_variant,p.Thr4699Ile,ENST00000379442,;MUC12,missense_variant,p.Thr4556Ile,ENST00000536621,NM_001164462.1;	T	ENSG00000205277	ENST00000536621	Transcript
MUC12	0	.	GRCh38	chr7	101004267	101004267	+	Missense_Mutation	SNP	G	G	C	rs73402837		LAN1_S13	NORMAL	G	G																c.13704G>C	p.Leu4568Phe	p.L4568F	ENST00000536621	2/12	16	5	11				MUC12,missense_variant,p.Leu4711Phe,ENST00000379442,;MUC12,missense_variant,p.Leu4568Phe,ENST00000536621,NM_001164462.1;	C	ENSG00000205277	ENST00000536621	Transcript
MUC12	0	.	GRCh38	chr7	101004284	101004284	+	Missense_Mutation	SNP	C	C	T	rs74373577		LAN1_S13	NORMAL	C	C																c.13721C>T	p.Ser4574Leu	p.S4574L	ENST00000536621	2/12	22	7	15				MUC12,missense_variant,p.Ser4717Leu,ENST00000379442,;MUC12,missense_variant,p.Ser4574Leu,ENST00000536621,NM_001164462.1;	T	ENSG00000205277	ENST00000536621	Transcript
VGF	0	.	GRCh38	chr7	101163613	101163613	+	Missense_Mutation	SNP	C	C	G	novel		LAN1_S13	NORMAL	C	C																c.1231G>C	p.Gly411Arg	p.G411R	ENST00000249330	2/2	557	325	232				VGF,missense_variant,p.Gly411Arg,ENST00000249330,NM_003378.3;VGF,missense_variant,p.Gly411Arg,ENST00000445482,;VGF,intron_variant,,ENST00000611537,;AP1S1,downstream_gene_variant,,ENST00000337619,NM_001283.3;AP1S1,downstream_gene_variant,,ENST00000429457,;MIR4653,downstream_gene_variant,,ENST00000585107,;AP1S1,downstream_gene_variant,,ENST00000443943,;	G	ENSG00000128564	ENST00000249330	Transcript
VGF	0	.	GRCh38	chr7	101164525	101164525	+	Missense_Mutation	SNP	C	C	G	rs34680114		LAN1_S13	NORMAL	C	C																c.319G>C	p.Glu107Gln	p.E107Q	ENST00000249330	2/2	462	315	147				VGF,missense_variant,p.Glu107Gln,ENST00000249330,NM_003378.3;VGF,missense_variant,p.Glu107Gln,ENST00000445482,;VGF,missense_variant,p.Glu107Gln,ENST00000611537,;AP1S1,downstream_gene_variant,,ENST00000337619,NM_001283.3;AP1S1,downstream_gene_variant,,ENST00000429457,;MIR4653,downstream_gene_variant,,ENST00000585107,;AP1S1,downstream_gene_variant,,ENST00000443943,;	G	ENSG00000128564	ENST00000249330	Transcript
SH2B2	0	.	GRCh38	chr7	102285204	102285204	+	Missense_Mutation	SNP	C	C	G	rs803074		LAN1_S13	NORMAL	C	C																c.46C>G	p.Pro16Ala	p.P16A	ENST00000536178	1/9	506	339	167				SH2B2,missense_variant,p.Pro16Ala,ENST00000536178,NM_020979.4;CUX1,downstream_gene_variant,,ENST00000437600,NM_001913.4;CUX1,downstream_gene_variant,,ENST00000622516,NM_181500.3;CUX1,downstream_gene_variant,,ENST00000292538,;CUX1,downstream_gene_variant,,ENST00000547394,NM_001202544.2;CUX1,downstream_gene_variant,,ENST00000425244,NM_001202545.2;CUX1,downstream_gene_variant,,ENST00000393824,NM_001…	G	ENSG00000160999	ENST00000536178	Transcript
RASA4B	0	.	GRCh38	chr7	102496610	102496616	+	Frame_Shift_Del	DEL	GCCCTGG	GCCCTGG	-	rs756463971		LAN1_S13	NORMAL	GCCCTGG	GCCCTGG																c.859_865delCCAGGGC	p.Pro287SerfsTer2	p.P287Sfs*2	ENST00000541662	10/20	146	73	73				RASA4B,frameshift_variant,p.Pro287SerfsTer2,ENST00000465829,;RASA4B,frameshift_variant,p.Pro287SerfsTer2,ENST00000541662,NM_001277335.1;RASA4B,frameshift_variant,p.Pro215SerfsTer2,ENST00000306682,;RP11-514P8.8,non_coding_transcript_exon_variant,,ENST00000481893,;RASA4B,upstream_gene_variant,,ENST00000488284,;RASA4B,upstream_gene_variant,,ENST00000477184,;RASA4B,upstream_gene_variant,,ENST00000495…	-	ENSG00000170667	ENST00000541662	Transcript
FAM185A	0	.	GRCh38	chr7	102749386	102749386	+	Missense_Mutation	SNP	G	C	C	rs28695887		LAN1_S13	NORMAL	G	G																c.179G>C	p.Gly60Ala	p.G60A	ENST00000413034	1/8	15	0	15				FAM185A,missense_variant,p.Gly60Ala,ENST00000409231,NM_001145269.1;FAM185A,missense_variant,p.Gly60Ala,ENST00000413034,NM_001145268.1;FAM185A,missense_variant,p.Gly60Ala,ENST00000418198,;FAM185A,non_coding_transcript_exon_variant,,ENST00000481697,;FAM185A,intron_variant,,ENST00000487807,;FAM185A,upstream_gene_variant,,ENST00000496790,;FAM185A,missense_variant,p.Gly60Ala,ENST00000442873,;FAM185A,m…	C	ENSG00000222011	ENST00000413034	Transcript
RELN	0	.	GRCh38	chr7	103522119	103522119	+	Missense_Mutation	SNP	C	C	A	novel		LAN1_S13	NORMAL	C	C																c.7571G>T	p.Arg2524Leu	p.R2524L	ENST00000428762	48/65	60	48	12				RELN,missense_variant,p.Arg2524Leu,ENST00000424685,;RELN,missense_variant,p.Arg2524Leu,ENST00000428762,NM_005045.3;RELN,missense_variant,p.Arg2524Leu,ENST00000343529,NM_173054.2;RELN,downstream_gene_variant,,ENST00000478148,;	A	ENSG00000189056	ENST00000428762	Transcript
RINT1	0	.	GRCh38	chr7	105548658	105548658	+	Missense_Mutation	SNP	A	A	G	novel		LAN1_S13	NORMAL	A	A																c.944A>G	p.Lys315Arg	p.K315R	ENST00000257700	7/15	56	38	18				RINT1,missense_variant,p.Lys315Arg,ENST00000257700,NM_021930.4;RINT1,downstream_gene_variant,,ENST00000493041,;RINT1,3_prime_UTR_variant,,ENST00000497979,;RINT1,downstream_gene_variant,,ENST00000467392,;RINT1,upstream_gene_variant,,ENST00000474123,;RINT1,downstream_gene_variant,,ENST00000493258,;	G	ENSG00000135249	ENST00000257700	Transcript
GPR22	0	.	GRCh38	chr7	107475255	107475255	+	Missense_Mutation	SNP	G	G	A	novel		LAN1_S13	NORMAL	G	G																c.1195G>A	p.Ala399Thr	p.A399T	ENST00000304402	3/3	11	9	2				GPR22,missense_variant,p.Ala399Thr,ENST00000304402,NM_005295.2;COG5,intron_variant,,ENST00000393603,NM_001161520.1;COG5,intron_variant,,ENST00000347053,NM_181733.2;COG5,intron_variant,,ENST00000297135,NM_006348.3;COG5,intron_variant,,ENST00000475638,;COG5,intron_variant,,ENST00000484237,;GPR22,downstream_gene_variant,,ENST00000473300,;GPR22,downstream_gene_variant,,ENST00000496754,;	A	ENSG00000172209	ENST00000304402	Transcript
LAMB4	0	.	GRCh38	chr7	108068157	108068157	+	Missense_Mutation	SNP	A	A	G	novel		LAN1_S13	NORMAL	A	A																c.2305T>C	p.Cys769Arg	p.C769R	ENST00000388781	19/34	14	12	2				LAMB4,missense_variant,p.Cys769Arg,ENST00000388781,NM_007356.2;LAMB4,missense_variant,p.Cys769Arg,ENST00000205386,NM_001318046.1;LAMB4,upstream_gene_variant,,ENST00000422975,;LAMB4,splice_region_variant,,ENST00000475469,;LAMB4,upstream_gene_variant,,ENST00000471677,;	G	ENSG00000091128	ENST00000388781	Transcript
LSMEM1	0	.	GRCh38	chr7	112487007	112487007	+	Missense_Mutation	SNP	T	T	C	novel		LAN1_S13	NORMAL	T	T																c.212T>C	p.Leu71Pro	p.L71P	ENST00000312849	3/4	62	29	33				LSMEM1,missense_variant,p.Leu71Pro,ENST00000312849,NM_182597.2;LSMEM1,missense_variant,p.Leu71Pro,ENST00000439068,NM_001134468.1;LSMEM1,non_coding_transcript_exon_variant,,ENST00000486022,;LSMEM1,non_coding_transcript_exon_variant,,ENST00000471030,;LSMEM1,3_prime_UTR_variant,,ENST00000455302,;	C	ENSG00000181016	ENST00000312849	Transcript
TMEM168	0	.	GRCh38	chr7	112767207	112767207	+	Missense_Mutation	SNP	A	A	G	novel		LAN1_S13	NORMAL	A	A																c.2084T>C	p.Val695Ala	p.V695A	ENST00000312814	5/5	9	7	2				TMEM168,missense_variant,p.Val695Ala,ENST00000312814,NM_022484.5;TMEM168,missense_variant,p.Val695Ala,ENST00000454074,NM_001287497.1;TMEM168,missense_variant,p.Val311Ala,ENST00000447395,;TMEM168,missense_variant,p.Val256Ala,ENST00000418785,;	G	ENSG00000146802	ENST00000312814	Transcript
PPP1R3A	0	.	GRCh38	chr7	113918752	113918752	+	Missense_Mutation	SNP	C	C	A	rs754554464		LAN1_S13	NORMAL	C	C																c.245G>T	p.Cys82Phe	p.C82F	ENST00000284601	1/4	16	8	8				PPP1R3A,missense_variant,p.Cys82Phe,ENST00000284601,NM_002711.3;PPP1R3A,intron_variant,,ENST00000449795,;PPP1R3A,intron_variant,,ENST00000284602,;	A	ENSG00000154415	ENST00000284601	Transcript
KCND2	0	.	GRCh38	chr7	120747709	120747709	+	Missense_Mutation	SNP	G	G	C	novel		LAN1_S13	NORMAL	G	G																c.1744G>C	p.Glu582Gln	p.E582Q	ENST00000331113	6/6	7	5	2				KCND2,missense_variant,p.Glu582Gln,ENST00000331113,NM_012281.2;KCND2,missense_variant,p.Glu168Gln,ENST00000425288,;RP4-797C5.2,intron_variant,,ENST00000450480,;KCND2,non_coding_transcript_exon_variant,,ENST00000473190,;	C	ENSG00000184408	ENST00000331113	Transcript
CPED1	0	.	GRCh38	chr7	121136080	121136080	+	Missense_Mutation	SNP	T	T	A	novel		LAN1_S13	NORMAL	T	T																c.1689T>A	p.His563Gln	p.H563Q	ENST00000310396	14/23	5	3	2				CPED1,missense_variant,p.His563Gln,ENST00000310396,NM_024913.4;CPED1,missense_variant,p.His563Gln,ENST00000450913,NM_001105533.1;CPED1,missense_variant,p.His343Gln,ENST00000423795,;CPED1,downstream_gene_variant,,ENST00000428526,;CPED1,downstream_gene_variant,,ENST00000443817,;	A	ENSG00000106034	ENST00000310396	Transcript
CPED1	0	.	GRCh38	chr7	121136084	121136084	+	Missense_Mutation	SNP	A	A	G	novel		LAN1_S13	NORMAL	A	A																c.1693A>G	p.Ser565Gly	p.S565G	ENST00000310396	14/23	5	3	2				CPED1,missense_variant,p.Ser565Gly,ENST00000310396,NM_024913.4;CPED1,missense_variant,p.Ser565Gly,ENST00000450913,NM_001105533.1;CPED1,missense_variant,p.Ser345Gly,ENST00000423795,;CPED1,downstream_gene_variant,,ENST00000428526,;CPED1,downstream_gene_variant,,ENST00000443817,;	G	ENSG00000106034	ENST00000310396	Transcript
CPED1	0	.	GRCh38	chr7	121271326	121271326	+	Missense_Mutation	SNP	G	G	A	rs780487019		LAN1_S13	NORMAL	G	G																c.2764G>A	p.Asp922Asn	p.D922N	ENST00000310396	22/23	24	5	19				CPED1,missense_variant,p.Asp922Asn,ENST00000310396,NM_024913.4;	A	ENSG00000106034	ENST00000310396	Transcript
CADPS2	0	.	GRCh38	chr7	122513256	122513256	+	Missense_Mutation	SNP	A	A	G	novel		LAN1_S13	NORMAL	A	A																c.1535T>C	p.Leu512Pro	p.L512P	ENST00000449022	9/30	11	9	2				CADPS2,missense_variant,p.Leu512Pro,ENST00000615869,;CADPS2,missense_variant,p.Leu406Pro,ENST00000313070,NM_001167940.1;CADPS2,missense_variant,p.Leu512Pro,ENST00000334010,;CADPS2,missense_variant,p.Leu512Pro,ENST00000412584,NM_001009571.3;CADPS2,missense_variant,p.Leu512Pro,ENST00000449022,NM_017954.10;CADPS2,missense_variant,p.Leu161Pro,ENST00000397721,;CADPS2,non_coding_transcript_exon_variant…	G	ENSG00000081803	ENST00000449022	Transcript
CADPS2	0	.	GRCh38	chr7	122621683	122621683	+	Missense_Mutation	SNP	A	A	C	novel		LAN1_S13	NORMAL	A	A																c.902T>G	p.Met301Arg	p.M301R	ENST00000449022	5/30	12	10	2				CADPS2,missense_variant,p.Met301Arg,ENST00000615869,;CADPS2,missense_variant,p.Met195Arg,ENST00000313070,NM_001167940.1;CADPS2,missense_variant,p.Met301Arg,ENST00000334010,;CADPS2,missense_variant,p.Met301Arg,ENST00000412584,NM_001009571.3;CADPS2,missense_variant,p.Met301Arg,ENST00000449022,NM_017954.10;CADPS2,upstream_gene_variant,,ENST00000397721,;	C	ENSG00000081803	ENST00000449022	Transcript
CADPS2	0	.	GRCh38	chr7	122621685	122621685	+	Missense_Mutation	SNP	A	A	C	novel		LAN1_S13	NORMAL	A	A																c.900T>G	p.Asp300Glu	p.D300E	ENST00000449022	5/30	13	11	2				CADPS2,missense_variant,p.Asp300Glu,ENST00000615869,;CADPS2,missense_variant,p.Asp194Glu,ENST00000313070,NM_001167940.1;CADPS2,missense_variant,p.Asp300Glu,ENST00000334010,;CADPS2,missense_variant,p.Asp300Glu,ENST00000412584,NM_001009571.3;CADPS2,missense_variant,p.Asp300Glu,ENST00000449022,NM_017954.10;CADPS2,upstream_gene_variant,,ENST00000397721,;	C	ENSG00000081803	ENST00000449022	Transcript
WASL	0	.	GRCh38	chr7	123706825	123706825	+	Missense_Mutation	SNP	T	T	C	novel		LAN1_S13	NORMAL	T	T																c.254A>G	p.Asp85Gly	p.D85G	ENST00000223023	3/11	11	9	2				WASL,missense_variant,p.Asp85Gly,ENST00000223023,NM_003941.3;	C	ENSG00000106299	ENST00000223023	Transcript
[truncated: 1,213 more rows]
[truncated: 83 more columns]
