# Supplementary material for: Neuroblastoma signalling models unveil combination therapies targeting feedback-mediated resistance
Source: PLoS Comput Biol. 2021 Nov 4;17(11):e1009515. doi: 10.1371/journal.pcbi.1009515 (PMC8604339; doi:10.1371/journal.pcbi.1009515)
Supplement: S1 File — (ZIP) [file pcbi.1009515.s022.zip › TNB_characterisation/WES_TNB_mafs_snvs/LAN6_S6.maf]

#version 2.4
Hugo_Symbol	Entrez_Gene_Id	Center	NCBI_Build	Chromosome	Start_Position	End_Position	Strand	Variant_Classification	Variant_Type	Reference_Allele	Tumor_Seq_Allele1	Tumor_Seq_Allele2	dbSNP_RS	dbSNP_Val_Status	Tumor_Sample_Barcode	Matched_Norm_Sample_Barcode	Match_Norm_Seq_Allele1	Match_Norm_Seq_Allele2	Tumor_Validation_Allele1	Tumor_Validation_Allele2	Match_Norm_Validation_Allele1	Match_Norm_Validation_Allele2	Verification_Status	Validation_Status	Mutation_Status	Sequencing_Phase	Sequence_Source	Validation_Method	Score	BAM_File	Sequencer	Tumor_Sample_UUID	Matched_Norm_Sample_UUID	HGVSc	HGVSp	HGVSp_Short	Transcript_ID	Exon_Number	t_depth	t_ref_count	t_alt_count	n_depth	n_ref_count	n_alt_count	all_effects	Allele	Gene	Feature	Feature_type
SLC35E2	0	.	GRCh38	chr1	1734812	1734812	+	Missense_Mutation	SNP	G	G	A	rs77655487		LAN6_S6	NORMAL	G	G																c.610N>T	p.Arg204Trp	p.R204W	ENST00000246421	5/6	125	73	52				SLC35E2,missense_variant,p.Arg204Trp,ENST00000355439,NM_001199787.1;SLC35E2,missense_variant,p.Arg204Trp,ENST00000246421,NM_182838.2;RP1-283E3.8,non_coding_transcript_exon_variant,,ENST00000598846,;SLC35E2,non_coding_transcript_exon_variant,,ENST00000475229,;RP1-283E3.4,intron_variant,,ENST00000424604,;RP1-283E3.4,intron_variant,,ENST00000577672,;RP1-283E3.4,downstream_gene_variant,,ENST000004170…	A	ENSG00000215790	ENST00000246421	Transcript
CFAP74	0	.	GRCh38	chr1	1974087	1974087	+	Missense_Mutation	SNP	C	A	A	rs200214481		LAN6_S6	NORMAL	C	C																c.612N>T	p.Glu204Asp	p.E204D	ENST00000493964	7/38	96	0	96				CFAP74,missense_variant,p.Glu204Asp,ENST00000493964,NM_001304360.1;CFAP74,non_coding_transcript_exon_variant,,ENST00000270720,;CFAP74,non_coding_transcript_exon_variant,,ENST00000468610,;	A	ENSG00000142609	ENST00000493964	Transcript
ANGPTL7	0	.	GRCh38	chr1	11194466	11194466	+	Missense_Mutation	SNP	G	C	C	rs779395182		LAN6_S6	NORMAL	G	G																c.678N>C	p.Trp226Cys	p.W226C	ENST00000376819	4/5	140	0	140				ANGPTL7,missense_variant,p.Trp226Cys,ENST00000376819,NM_021146.3;MTOR,intron_variant,,ENST00000361445,NM_004958.3;ANGPTL7,intron_variant,,ENST00000476934,;	C	ENSG00000171819	ENST00000376819	Transcript
PRAMEF11	0	.	GRCh38	chr1	12827720	12827720	+	Missense_Mutation	SNP	T	G	G	rs2486717		LAN6_S6	NORMAL	T	T																c.404N>C	p.Lys135Thr	p.K135T	ENST00000619922	3/4	596	2	594				PRAMEF11,missense_variant,p.Lys135Thr,ENST00000619922,NM_001146344.2;RP5-845O24.8,upstream_gene_variant,,ENST00000438401,;	G	ENSG00000239810	ENST00000619922	Transcript
PRAMEF6	0	.	GRCh38	chr1	12941356	12941356	+	Missense_Mutation	SNP	C	T	T	rs7419099		LAN6_S6	NORMAL	C	C																c.497N>A	p.Cys166Tyr	p.C166Y	ENST00000376189	3/4	10	0	10				PRAMEF6,missense_variant,p.Cys166Tyr,ENST00000376189,NM_001010889.2;PRAMEF6,missense_variant,p.Cys166Tyr,ENST00000415464,;	T	ENSG00000232423	ENST00000376189	Transcript
HNRNPCL2	0	.	GRCh38	chr1	13115967	13115967	+	Missense_Mutation	SNP	C	T	T	rs28713604		LAN6_S6	NORMAL	C	C																c.434N>A	p.Arg145His	p.R145H	ENST00000621994	2/2	272	0	272				HNRNPCL2,missense_variant,p.Arg145His,ENST00000621994,NM_001136561.3;	T	ENSG00000275774	ENST00000621994	Transcript
PRAMEF18	0	.	GRCh38	chr1	13225044	13225044	+	Missense_Mutation	SNP	C	C	G	novel		LAN6_S6	NORMAL	C	C																c.683N>C	p.Arg228Pro	p.R228P	ENST00000624297	2/3	468	296	172				PRAMEF18,missense_variant,p.Arg228Pro,ENST00000624297,NM_001099850.2;	G	ENSG00000279804	ENST00000624297	Transcript
PRAMEF18	0	.	GRCh38	chr1	13225068	13225068	+	Missense_Mutation	SNP	A	A	G	rs61780078		LAN6_S6	NORMAL	A	A																c.659N>C	p.Leu220Pro	p.L220P	ENST00000624297	2/3	480	302	178				PRAMEF18,missense_variant,p.Leu220Pro,ENST00000624297,NM_001099850.2;	G	ENSG00000279804	ENST00000624297	Transcript
PRAMEF18	0	.	GRCh38	chr1	13225359	13225359	+	Missense_Mutation	SNP	A	G	G	rs201492352		LAN6_S6	NORMAL	A	A																c.368N>C	p.Leu123Pro	p.L123P	ENST00000624297	2/3	338	0	338				PRAMEF18,missense_variant,p.Leu123Pro,ENST00000624297,NM_001099850.2;	G	ENSG00000279804	ENST00000624297	Transcript
PRAMEF18	0	.	GRCh38	chr1	13225408	13225408	+	Missense_Mutation	SNP	T	T	A	rs201369259		LAN6_S6	NORMAL	T	T																c.319N>T	p.Met107Leu	p.M107L	ENST00000624297	2/3	225	124	101				PRAMEF18,missense_variant,p.Met107Leu,ENST00000624297,NM_001099850.2;	A	ENSG00000279804	ENST00000624297	Transcript
PRAMEF18	0	.	GRCh38	chr1	13225429	13225429	+	Missense_Mutation	SNP	A	A	G	novel		LAN6_S6	NORMAL	A	A																c.298N>C	p.Trp100Arg	p.W100R	ENST00000624297	2/3	200	109	91				PRAMEF18,missense_variant,p.Trp100Arg,ENST00000624297,NM_001099850.2;	G	ENSG00000279804	ENST00000624297	Transcript
PRAMEF18	0	.	GRCh38	chr1	13226028	13226028	+	Missense_Mutation	SNP	C	C	T	novel		LAN6_S6	NORMAL	C	C																c.85N>A	p.Val29Ile	p.V29I	ENST00000624297	1/3	464	249	215				PRAMEF18,missense_variant,p.Val29Ile,ENST00000624297,NM_001099850.2;	T	ENSG00000279804	ENST00000624297	Transcript
PRAMEF18	0	.	GRCh38	chr1	13226052	13226052	+	Missense_Mutation	SNP	T	T	C	novel		LAN6_S6	NORMAL	T	T																c.61N>G	p.Arg21Gly	p.R21G	ENST00000624297	1/3	394	216	178				PRAMEF18,missense_variant,p.Arg21Gly,ENST00000624297,NM_001099850.2;	C	ENSG00000279804	ENST00000624297	Transcript
PRAMEF18	0	.	GRCh38	chr1	13226098	13226098	+	Missense_Mutation	SNP	G	G	T	novel		LAN6_S6	NORMAL	G	G																c.15N>A	p.Phe5Leu	p.F5L	ENST00000624297	1/3	293	162	131				PRAMEF18,missense_variant,p.Phe5Leu,ENST00000624297,NM_001099850.2;	T	ENSG00000279804	ENST00000624297	Transcript
PRAMEF18	0	.	GRCh38	chr1	13226100	13226100	+	Missense_Mutation	SNP	A	A	G	novel		LAN6_S6	NORMAL	A	A																c.13N>C	p.Phe5Leu	p.F5L	ENST00000624297	1/3	296	163	133				PRAMEF18,missense_variant,p.Phe5Leu,ENST00000624297,NM_001099850.2;	G	ENSG00000279804	ENST00000624297	Transcript
PRAMEF33P	0	.	GRCh38	chr1	13306781	13306781	+	RNA	SNP	A	G	G	novel		LAN6_S6	NORMAL	A	A																n.431N>G			ENST00000437300	2/3	88	0	88				PRAMEF15,intron_variant,,ENST00000613530,;PRAMEF33P,non_coding_transcript_exon_variant,,ENST00000437300,;	G	ENSG00000237700	ENST00000437300	Transcript
PRAMEF19	0	.	GRCh38	chr1	13371759	13371759	+	5'Flank	SNP	A	G	G	novel		LAN6_S6	NORMAL	A	A																			ENST00000376101		105	0	105				PRAMEF19,upstream_gene_variant,,ENST00000376101,;	G	ENSG00000204480	ENST00000376101	Transcript
PRAMEF20	0	.	GRCh38	chr1	13418237	13418237	+	Missense_Mutation	SNP	C	G	G	rs199886862		LAN6_S6	NORMAL	C	C																c.403N>G	p.Leu135Val	p.L135V	ENST00000316412	3/4	395	0	395				PRAMEF20,missense_variant,p.Leu135Val,ENST00000316412,NM_001099852.2;PRAMEF20,missense_variant,p.Leu135Val,ENST00000602960,;	G	ENSG00000204478	ENST00000316412	Transcript
ARHGEF19	0	.	GRCh38	chr1	16205605	16205605	+	Missense_Mutation	SNP	C	T	T	rs372643435		LAN6_S6	NORMAL	C	C																c.1514N>A	p.Arg505His	p.R505H	ENST00000270747	9/16	107	0	107				ARHGEF19,missense_variant,p.Arg505His,ENST00000270747,NM_153213.3;ARHGEF19,missense_variant,p.Arg194His,ENST00000449495,;ARHGEF19,downstream_gene_variant,,ENST00000441785,;ARHGEF19,non_coding_transcript_exon_variant,,ENST00000478117,;ARHGEF19,intron_variant,,ENST00000478210,;ARHGEF19,downstream_gene_variant,,ENST00000471928,;	T	ENSG00000142632	ENST00000270747	Transcript
NBPF1	0	.	GRCh38	chr1	16563989	16563989	+	Missense_Mutation	SNP	G	G	C	rs12117084		LAN6_S6	NORMAL	G	G																c.3374N>G	p.Thr1125Arg	p.T1125R	ENST00000430580	29/29	2264	1516	748				NBPF1,missense_variant,p.Thr1125Arg,ENST00000430580,NM_017940.4;NBPF1,downstream_gene_variant,,ENST00000432949,;NBPF1,downstream_gene_variant,,ENST00000392963,;	C	ENSG00000219481	ENST00000430580	Transcript
NBPF1	0	.	GRCh38	chr1	16564103	16564103	+	Missense_Mutation	SNP	T	T	A	rs2990550		LAN6_S6	NORMAL	T	T																c.3260N>T	p.Tyr1087Phe	p.Y1087F	ENST00000430580	29/29	2209	831	1378				NBPF1,missense_variant,p.Tyr1087Phe,ENST00000430580,NM_017940.4;NBPF1,missense_variant,p.Tyr1068Phe,ENST00000432949,;NBPF1,downstream_gene_variant,,ENST00000392963,;	A	ENSG00000219481	ENST00000430580	Transcript
NBPF1	0	.	GRCh38	chr1	16564107	16564107	+	Missense_Mutation	SNP	T	T	G	rs2990551		LAN6_S6	NORMAL	T	T																c.3256N>C	p.Met1086Leu	p.M1086L	ENST00000430580	29/29	2185	1488	697				NBPF1,missense_variant,p.Met1086Leu,ENST00000430580,NM_017940.4;NBPF1,missense_variant,p.Met1067Leu,ENST00000432949,;NBPF1,downstream_gene_variant,,ENST00000392963,;	G	ENSG00000219481	ENST00000430580	Transcript
NBPF1	0	.	GRCh38	chr1	16564149	16564149	+	Missense_Mutation	SNP	C	C	T	rs2992339		LAN6_S6	NORMAL	C	C																c.3214N>A	p.Val1072Ile	p.V1072I	ENST00000430580	29/29	1671	1154	517				NBPF1,missense_variant,p.Val1072Ile,ENST00000430580,NM_017940.4;NBPF1,missense_variant,p.Val1053Ile,ENST00000432949,;NBPF1,downstream_gene_variant,,ENST00000392963,;	T	ENSG00000219481	ENST00000430580	Transcript
NBPF1	0	.	GRCh38	chr1	16569139	16569139	+	Missense_Mutation	SNP	T	G	G	rs11581926		LAN6_S6	NORMAL	T	T																c.2548N>C	p.Lys850Gln	p.K850Q	ENST00000430580	23/29	1792	405	1387				NBPF1,missense_variant,p.Lys850Gln,ENST00000430580,NM_017940.4;NBPF1,missense_variant,p.Lys850Gln,ENST00000432949,;NBPF1,3_prime_UTR_variant,,ENST00000392963,;	G	ENSG00000219481	ENST00000430580	Transcript
NBPF1	0	.	GRCh38	chr1	16577417	16577417	+	Missense_Mutation	SNP	T	A	A	rs61772344		LAN6_S6	NORMAL	T	T																c.1804N>T	p.Asn602Tyr	p.N602Y	ENST00000430580	18/29	515	0	515				NBPF1,missense_variant,p.Asn602Tyr,ENST00000430580,NM_017940.4;NBPF1,missense_variant,p.Asn602Tyr,ENST00000432949,;NBPF1,splice_region_variant,,ENST00000392963,;	A	ENSG00000219481	ENST00000430580	Transcript
MST1L	0	.	GRCh38	chr1	16757377	16757377	+	RNA	SNP	G	A	A	rs61635893		LAN6_S6	NORMAL	G	G																n.1925N>T			ENST00000624762	15/15	329	75	254				MST1L,non_coding_transcript_exon_variant,,ENST00000624762,;MST1L,non_coding_transcript_exon_variant,,ENST00000455405,;CROCC,intron_variant,,ENST00000466256,;MST1L,downstream_gene_variant,,ENST00000544155,;MST1L,downstream_gene_variant,,ENST00000545160,;MST1L,non_coding_transcript_exon_variant,,ENST00000442552,;	A	ENSG00000186715	ENST00000624762	Transcript
MST1L	0	.	GRCh38	chr1	16758473	16758473	+	RNA	SNP	G	G	C	rs2761533		LAN6_S6	NORMAL	G	G																n.1507N>G			ENST00000624762	11/15	932	312	620				MST1L,non_coding_transcript_exon_variant,,ENST00000624762,;MST1L,non_coding_transcript_exon_variant,,ENST00000455405,;MST1L,non_coding_transcript_exon_variant,,ENST00000544155,;CROCC,intron_variant,,ENST00000466256,;MST1L,downstream_gene_variant,,ENST00000545160,;MST1L,non_coding_transcript_exon_variant,,ENST00000442552,;	C	ENSG00000186715	ENST00000624762	Transcript
MST1L	0	.	GRCh38	chr1	16759007	16759007	+	RNA	SNP	T	T	C	rs2329006		LAN6_S6	NORMAL	T	T																n.1189N>G			ENST00000624762	10/15	1462	536	926				MST1L,non_coding_transcript_exon_variant,,ENST00000624762,;CROCC,intron_variant,,ENST00000466256,;MST1L,upstream_gene_variant,,ENST00000455405,;MST1L,upstream_gene_variant,,ENST00000544155,;MST1L,downstream_gene_variant,,ENST00000545160,;MST1L,non_coding_transcript_exon_variant,,ENST00000442552,;	C	ENSG00000186715	ENST00000624762	Transcript
MST1L	0	.	GRCh38	chr1	16759069	16759069	+	RNA	SNP	A	A	G	rs3851921		LAN6_S6	NORMAL	A	A																n.1157N>C			ENST00000624762	9/15	1393	1007	386				MST1L,non_coding_transcript_exon_variant,,ENST00000624762,;CROCC,intron_variant,,ENST00000466256,;MST1L,upstream_gene_variant,,ENST00000455405,;MST1L,upstream_gene_variant,,ENST00000544155,;MST1L,downstream_gene_variant,,ENST00000545160,;MST1L,non_coding_transcript_exon_variant,,ENST00000442552,;	G	ENSG00000186715	ENST00000624762	Transcript
MST1L	0	.	GRCh38	chr1	16759505	16759508	+	RNA	DEL	CCCG	CCCG	-	rs758788032		LAN6_S6	NORMAL	CCCG	CCCG																n.894_897delNNNN			ENST00000624762	7/15	89	65	24				MST1L,non_coding_transcript_exon_variant,,ENST00000624762,;CROCC,intron_variant,,ENST00000466256,;MST1L,upstream_gene_variant,,ENST00000455405,;MST1L,upstream_gene_variant,,ENST00000544155,;MST1L,downstream_gene_variant,,ENST00000545160,;MST1L,non_coding_transcript_exon_variant,,ENST00000442552,;	-	ENSG00000186715	ENST00000624762	Transcript
MST1L	0	.	GRCh38	chr1	16759590	16759591	+	RNA	INS	-	C	C	rs771454570		LAN6_S6	NORMAL	-	-																n.811_812insG			ENST00000624762	7/15	16	0	16				MST1L,non_coding_transcript_exon_variant,,ENST00000624762,;CROCC,intron_variant,,ENST00000466256,;MST1L,upstream_gene_variant,,ENST00000455405,;MST1L,upstream_gene_variant,,ENST00000544155,;MST1L,downstream_gene_variant,,ENST00000545160,;MST1L,non_coding_transcript_exon_variant,,ENST00000442552,;	C	ENSG00000186715	ENST00000624762	Transcript
MST1L	0	.	GRCh38	chr1	16760970	16760970	+	RNA	SNP	G	G	A	rs11260924		LAN6_S6	NORMAL	G	G																n.200N>T			ENST00000624762	2/15	1160	754	406				MST1L,non_coding_transcript_exon_variant,,ENST00000624762,;MST1L,non_coding_transcript_exon_variant,,ENST00000545160,;CROCC,intron_variant,,ENST00000466256,;MST1L,upstream_gene_variant,,ENST00000455405,;MST1L,upstream_gene_variant,,ENST00000544155,;MST1L,non_coding_transcript_exon_variant,,ENST00000442552,;	A	ENSG00000186715	ENST00000624762	Transcript
MST1L	0	.	GRCh38	chr1	16761047	16761051	+	RNA	DEL	GTGCT	GTGCT	-	rs113982165		LAN6_S6	NORMAL	GTGCT	GTGCT																n.119_123delNNNNN			ENST00000624762	2/15	1122	732	390				MST1L,non_coding_transcript_exon_variant,,ENST00000624762,;MST1L,non_coding_transcript_exon_variant,,ENST00000545160,;CROCC,intron_variant,,ENST00000466256,;MST1L,upstream_gene_variant,,ENST00000455405,;MST1L,upstream_gene_variant,,ENST00000544155,;MST1L,non_coding_transcript_exon_variant,,ENST00000442552,;	-	ENSG00000186715	ENST00000624762	Transcript
MST1L	0	.	GRCh38	chr1	16761087	16761087	+	RNA	SNP	G	G	A	rs10907280		LAN6_S6	NORMAL	G	G																n.83N>T			ENST00000624762	2/15	958	605	353				MST1L,non_coding_transcript_exon_variant,,ENST00000624762,;MST1L,non_coding_transcript_exon_variant,,ENST00000545160,;CROCC,intron_variant,,ENST00000466256,;MST1L,upstream_gene_variant,,ENST00000455405,;MST1L,upstream_gene_variant,,ENST00000544155,;MST1L,non_coding_transcript_exon_variant,,ENST00000442552,;	A	ENSG00000186715	ENST00000624762	Transcript
CROCC	0	.	GRCh38	chr1	16938425	16938425	+	Missense_Mutation	SNP	C	C	T	rs4463721		LAN6_S6	NORMAL	C	C																c.1316N>T	p.Ala439Val	p.A439V	ENST00000375541	11/37	219	129	90				CROCC,missense_variant,p.Ala439Val,ENST00000375541,NM_014675.4;CROCC,missense_variant,p.Ala299Val,ENST00000445545,;CROCC,missense_variant,p.Ala333Val,ENST00000467938,;CROCC,intron_variant,,ENST00000467715,;CROCC,non_coding_transcript_exon_variant,,ENST00000466256,;CROCC,intron_variant,,ENST00000492631,;CROCC,upstream_gene_variant,,ENST00000494191,;	T	ENSG00000058453	ENST00000375541	Transcript
CROCC	0	.	GRCh38	chr1	16939065	16939065	+	Missense_Mutation	SNP	C	C	T	rs9435793		LAN6_S6	NORMAL	C	C																c.1531N>T	p.Pro511Ser	p.P511S	ENST00000375541	12/37	125	70	55				CROCC,missense_variant,p.Pro511Ser,ENST00000375541,NM_014675.4;CROCC,missense_variant,p.Pro371Ser,ENST00000445545,;CROCC,missense_variant,p.Pro405Ser,ENST00000467938,;CROCC,missense_variant,p.Pro113Ser,ENST00000467715,;CROCC,non_coding_transcript_exon_variant,,ENST00000466256,;CROCC,non_coding_transcript_exon_variant,,ENST00000492631,;CROCC,non_coding_transcript_exon_variant,,ENST00000494191,;	T	ENSG00000058453	ENST00000375541	Transcript
UBR4	0	.	GRCh38	chr1	19105126	19105126	+	Missense_Mutation	SNP	C	A	A	novel		LAN6_S6	NORMAL	C	C																c.12567N>T	p.Lys4189Asn	p.K4189N	ENST00000375254	85/106	123	0	123				UBR4,missense_variant,p.Lys4189Asn,ENST00000375254,NM_020765.2;UBR4,upstream_gene_variant,,ENST00000375224,;UBR4,upstream_gene_variant,,ENST00000467272,;UBR4,downstream_gene_variant,,ENST00000494503,;	A	ENSG00000127481	ENST00000375254	Transcript
KIF17	0	.	GRCh38	chr1	20664696	20664697	+	Frame_Shift_Ins	INS	-	-	G	novel		LAN6_S6	NORMAL	-	-																c.2977_2978insC	p.Gln993ProfsTer4	p.Q993Pfs*4	ENST00000247986	15/15	126	63	63				KIF17,frameshift_variant,p.Gln993ProfsTer4,ENST00000247986,NM_020816.3;KIF17,frameshift_variant,p.Gln992ProfsTer4,ENST00000400463,NM_001122819.2;KIF17,frameshift_variant,p.Gln893ProfsTer4,ENST00000375044,NM_001287212.1;DDOST,upstream_gene_variant,,ENST00000415136,NM_005216.4;DDOST,upstream_gene_variant,,ENST00000375048,;DDOST,upstream_gene_variant,,ENST00000602624,;DDOST,upstream_gene_variant,,EN…	G	ENSG00000117245	ENST00000247986	Transcript
UBXN11	0	.	GRCh38	chr1	26282376	26282376	+	Missense_Mutation	SNP	C	C	A	rs193142354		LAN6_S6	NORMAL	C	C																c.1486N>T	p.Gly496Cys	p.G496C	ENST00000374222	16/16	291	135	156				UBXN11,missense_variant,p.Gly376Cys,ENST00000314675,NM_001077262.1;UBXN11,missense_variant,p.Gly496Cys,ENST00000374222,;UBXN11,missense_variant,p.Gly463Cys,ENST00000374217,NM_145345.2;UBXN11,missense_variant,p.Gly496Cys,ENST00000374221,NM_183008.2;UBXN11,missense_variant,p.Gly463Cys,ENST00000357089,;UBXN11,missense_variant,p.Gly253Cys,ENST00000374223,;CEP85,downstream_gene_variant,,ENST0000045142…	A	ENSG00000158062	ENST00000374222	Transcript
AIM1L	0	.	GRCh38	chr1	26344515	26344515	+	Missense_Mutation	SNP	C	C	A	rs796886669		LAN6_S6	NORMAL	C	C																c.2143N>T	p.Val715Leu	p.V715L	ENST00000308182	2/20	384	193	191				AIM1L,missense_variant,p.Val715Leu,ENST00000308182,NM_001039775.3;AIM1L,upstream_gene_variant,,ENST00000527815,;AIM1L,downstream_gene_variant,,ENST00000475866,;AIM1L,missense_variant,p.Val60Leu,ENST00000374207,;	A	ENSG00000176092	ENST00000308182	Transcript
CD164L2	0	.	GRCh38	chr1	27382530	27382530	+	Missense_Mutation	SNP	C	T	T	rs2504779		LAN6_S6	NORMAL	C	C																c.226N>A	p.Val76Met	p.V76M	ENST00000374027	2/5	297	0	297				CD164L2,missense_variant,p.Val76Met,ENST00000374027,NM_207397.3;CD164L2,missense_variant,p.Val76Met,ENST00000374030,NM_001330448.1;CD164L2,non_coding_transcript_exon_variant,,ENST00000374025,;	T	ENSG00000174950	ENST00000374027	Transcript
CD164L2	0	.	GRCh38	chr1	27382554	27382554	+	Missense_Mutation	SNP	C	T	T	rs2474297		LAN6_S6	NORMAL	C	C																c.202N>A	p.Gly68Arg	p.G68R	ENST00000374027	2/5	294	0	294				CD164L2,missense_variant,p.Gly68Arg,ENST00000374027,NM_207397.3;CD164L2,missense_variant,p.Gly68Arg,ENST00000374030,NM_001330448.1;CD164L2,non_coding_transcript_exon_variant,,ENST00000374025,;	T	ENSG00000174950	ENST00000374027	Transcript
AHDC1	0	.	GRCh38	chr1	27552016	27552016	+	Missense_Mutation	SNP	T	T	G	rs758473342		LAN6_S6	NORMAL	T	T																c.100N>C	p.Thr34Pro	p.T34P	ENST00000374011	6/7	10	6	4				AHDC1,missense_variant,p.Thr34Pro,ENST00000374011,NM_001029882.3;AHDC1,missense_variant,p.Thr34Pro,ENST00000247087,;AHDC1,downstream_gene_variant,,ENST00000490295,;AHDC1,downstream_gene_variant,,ENST00000487743,;	G	ENSG00000126705	ENST00000374011	Transcript
FAM76A	0	.	GRCh38	chr1	27730263	27730263	+	Missense_Mutation	SNP	T	T	C	novel		LAN6_S6	NORMAL	T	T																c.178N>C	p.Cys60Arg	p.C60R	ENST00000010299	3/10	9	7	2				FAM76A,missense_variant,p.Cys60Arg,ENST00000010299,NM_001143912.1;FAM76A,missense_variant,p.Cys60Arg,ENST00000234549,NM_001143913.1;FAM76A,intron_variant,,ENST00000373954,NM_152660.2;FAM76A,intron_variant,,ENST00000373949,NM_001143914.1;FAM76A,intron_variant,,ENST00000419687,NM_001143915.1;FAM76A,intron_variant,,ENST00000530324,;	C	ENSG00000009780	ENST00000010299	Transcript
RNF19B	0	.	GRCh38	chr1	32964501	32964501	+	Missense_Mutation	SNP	T	G	G	rs113840389		LAN6_S6	NORMAL	T	T																c.185N>C	p.Gln62Pro	p.Q62P	ENST00000373456	1/9	9	0	9				RNF19B,missense_variant,p.Gln62Pro,ENST00000356990,NM_001127361.2;RNF19B,missense_variant,p.Gln62Pro,ENST00000373456,NM_153341.3;RNF19B,missense_variant,p.Gln62Pro,ENST00000235150,NM_001300826.1;	G	ENSG00000116514	ENST00000373456	Transcript
ZNF362	0	.	GRCh38	chr1	33280282	33280282	+	Missense_Mutation	SNP	C	C	G	novel		LAN6_S6	NORMAL	C	C																c.508N>G	p.Pro170Ala	p.P170A	ENST00000539719	5/9	302	134	168				ZNF362,missense_variant,p.Pro170Ala,ENST00000539719,NM_152493.2;ZNF362,missense_variant,p.Pro170Ala,ENST00000373428,;ZNF362,missense_variant,p.Pro157Ala,ENST00000483388,;ZNF362,upstream_gene_variant,,ENST00000477934,;	G	ENSG00000160094	ENST00000539719	Transcript
ZNF362	0	.	GRCh38	chr1	33299017	33299017	+	Missense_Mutation	SNP	G	G	A	rs35620942		LAN6_S6	NORMAL	G	G																c.1234N>A	p.Gly412Ser	p.G412S	ENST00000539719	9/9	210	105	105				ZNF362,missense_variant,p.Gly412Ser,ENST00000539719,NM_152493.2;ZNF362,missense_variant,p.Gly412Ser,ENST00000373428,;	A	ENSG00000160094	ENST00000539719	Transcript
AGO4	0	.	GRCh38	chr1	35831926	35831926	+	Missense_Mutation	SNP	A	A	G	rs371188863		LAN6_S6	NORMAL	A	A																c.1111N>G	p.Arg371Gly	p.R371G	ENST00000373210	9/18	381	196	185				AGO4,missense_variant,p.Arg371Gly,ENST00000373210,NM_017629.3;	G	ENSG00000134698	ENST00000373210	Transcript
MAP7D1	0	.	GRCh38	chr1	36178151	36178151	+	Missense_Mutation	SNP	C	C	T	rs779166554		LAN6_S6	NORMAL	C	C																c.1658N>T	p.Pro553Leu	p.P553L	ENST00000373151	9/17	238	124	114				MAP7D1,missense_variant,p.Pro516Leu,ENST00000316156,NM_001286365.1;MAP7D1,missense_variant,p.Pro553Leu,ENST00000373151,NM_018067.4;MAP7D1,missense_variant,p.Pro521Leu,ENST00000373150,NM_001286366.1;MAP7D1,missense_variant,p.Pro136Leu,ENST00000530975,;MAP7D1,downstream_gene_variant,,ENST00000429533,;MAP7D1,non_coding_transcript_exon_variant,,ENST00000373148,;MAP7D1,non_coding_transcript_exon_varia…	T	ENSG00000116871	ENST00000373151	Transcript
MACF1	0	.	GRCh38	chr1	39388068	39388068	+	Missense_Mutation	SNP	C	C	G	rs144367111		LAN6_S6	NORMAL	C	C																c.9040N>G	p.Leu3014Val	p.L3014V	ENST00000361689	52/93	446	223	223				MACF1,missense_variant,p.Leu5076Val,ENST00000564288,;MACF1,missense_variant,p.Leu5113Val,ENST00000567887,;MACF1,missense_variant,p.Leu5081Val,ENST00000372915,;MACF1,missense_variant,p.Leu3516Val,ENST00000289893,;MACF1,missense_variant,p.Leu3014Val,ENST00000361689,NM_012090.5;MACF1,missense_variant,p.Leu2127Val,ENST00000372925,;	G	ENSG00000127603	ENST00000361689	Transcript
BMP8B	0	.	GRCh38	chr1	39764664	39764664	+	Missense_Mutation	SNP	C	C	G	rs179472		LAN6_S6	NORMAL	C	C																c.827N>C	p.Ser276Thr	p.S276T	ENST00000372827	4/7	523	339	184				BMP8B,missense_variant,p.Ser276Thr,ENST00000372827,NM_001720.3;OXCT2,downstream_gene_variant,,ENST00000327582,NM_022120.1;PPIE,downstream_gene_variant,,ENST00000372830,NM_001195007.1;PPIE,downstream_gene_variant,,ENST00000356511,NM_203456.2,NM_001319293.1;PPIE,downstream_gene_variant,,ENST00000467741,;	G	ENSG00000116985	ENST00000372827	Transcript
ZFP69	0	.	GRCh38	chr1	40496010	40496010	+	Missense_Mutation	SNP	G	G	A	rs773018357		LAN6_S6	NORMAL	G	G																c.1532N>A	p.Ser511Asn	p.S511N	ENST00000372706	6/6	762	377	385				ZFP69,missense_variant,p.Ser511Asn,ENST00000372706,NM_001320179.1;ZFP69,missense_variant,p.Ser511Asn,ENST00000372705,NM_001320178.1,NM_198494.2;RP11-656D10.3,intron_variant,,ENST00000450713,;ZFP69,downstream_gene_variant,,ENST00000482712,;	A	ENSG00000187815	ENST00000372706	Transcript
FOXO6	0	.	GRCh38	chr1	41382388	41382388	+	Missense_Mutation	SNP	C	T	T	rs12092825		LAN6_S6	NORMAL	C	C																c.1187N>T	p.Ala396Val	p.A396V	ENST00000372591	2/2	119	0	119				FOXO6,missense_variant,p.Ala396Val,ENST00000372591,NM_001291281.2;	T	ENSG00000204060	ENST00000372591	Transcript
CCDC30	0	.	GRCh38	chr1	42589365	42589365	+	Missense_Mutation	SNP	G	G	A	rs140323754		LAN6_S6	NORMAL	G	G																c.1265N>A	p.Arg422Lys	p.R422K	ENST00000342022	9/16	145	79	66				CCDC30,missense_variant,p.Arg422Lys,ENST00000342022,NM_001080850.2;CCDC30,missense_variant,p.Arg422Lys,ENST00000428554,;CCDC30,missense_variant,p.Arg422Lys,ENST00000340612,;CCDC30,missense_variant,p.Arg211Lys,ENST00000507855,;CCDC30,non_coding_transcript_exon_variant,,ENST00000471699,;CCDC30,missense_variant,p.Arg120Lys,ENST00000477155,;CCDC30,3_prime_UTR_variant,,ENST00000471390,;CCDC30,non_codi…	A	ENSG00000186409	ENST00000342022	Transcript
L1TD1	0	.	GRCh38	chr1	62210234	62210234	+	Missense_Mutation	SNP	C	C	G	novel		LAN6_S6	NORMAL	C	C																c.1460N>G	p.Ser487Cys	p.S487C	ENST00000498273	4/4	239	131	108				L1TD1,missense_variant,p.Ser487Cys,ENST00000498273,NM_019079.4,NM_001164835.1;Y_RNA,upstream_gene_variant,,ENST00000363304,;RP5-1155K23.4,upstream_gene_variant,,ENST00000450606,;	G	ENSG00000240563	ENST00000498273	Transcript
CACHD1	0	.	GRCh38	chr1	64691439	64691439	+	Missense_Mutation	SNP	C	C	T	rs180694325		LAN6_S6	NORMAL	C	C																c.3550N>T	p.Pro1184Ser	p.P1184S	ENST00000290039	27/27	378	222	156				CACHD1,missense_variant,p.Pro1184Ser,ENST00000290039,NM_001293274.1,NM_020925.2;CACHD1,non_coding_transcript_exon_variant,,ENST00000495994,;CACHD1,non_coding_transcript_exon_variant,,ENST00000470527,;	T	ENSG00000158966	ENST00000290039	Transcript
RBMXL1	0	.	GRCh38	chr1	88983707	88983707	+	Missense_Mutation	SNP	T	T	C	rs112636230		LAN6_S6	NORMAL	T	T																c.120N>G	p.Ile40Met	p.I40M	ENST00000399794	3/3	521	361	160				RBMXL1,missense_variant,p.Ile40Met,ENST00000399794,NM_001162536.2;RBMXL1,missense_variant,p.Ile40Met,ENST00000321792,NM_019610.5;RBMXL1,missense_variant,p.Ile40Met,ENST00000413769,;KYAT3,intron_variant,,ENST00000260508,NM_001008661.2;KYAT3,intron_variant,,ENST00000370491,NM_001008662.2;KYAT3,intron_variant,,ENST00000370486,;KYAT3,intron_variant,,ENST00000446900,;	C	ENSG00000213516	ENST00000399794	Transcript
RBMXL1	0	.	GRCh38	chr1	88983751	88983751	+	Missense_Mutation	SNP	T	T	C	rs2893084		LAN6_S6	NORMAL	T	T																c.76N>G	p.Thr26Ala	p.T26A	ENST00000399794	3/3	488	370	118				RBMXL1,missense_variant,p.Thr26Ala,ENST00000399794,NM_001162536.2;RBMXL1,missense_variant,p.Thr26Ala,ENST00000321792,NM_019610.5;RBMXL1,missense_variant,p.Thr26Ala,ENST00000413769,;KYAT3,intron_variant,,ENST00000260508,NM_001008661.2;KYAT3,intron_variant,,ENST00000370491,NM_001008662.2;KYAT3,intron_variant,,ENST00000370486,;KYAT3,intron_variant,,ENST00000446900,;	C	ENSG00000213516	ENST00000399794	Transcript
GBP2	0	.	GRCh38	chr1	89114144	89114144	+	Missense_Mutation	SNP	C	C	T	rs147615005		LAN6_S6	NORMAL	C	C																c.1021N>A	p.Val341Met	p.V341M	ENST00000370466	7/11	455	224	231				GBP2,missense_variant,p.Val341Met,ENST00000370466,NM_004120.4;GBP2,non_coding_transcript_exon_variant,,ENST00000463660,;GBP2,upstream_gene_variant,,ENST00000493802,;GBP2,missense_variant,p.Val341Met,ENST00000464839,;	T	ENSG00000162645	ENST00000370466	Transcript
ABCA4	0	.	GRCh38	chr1	93998061	93998061	+	Missense_Mutation	SNP	C	C	T	rs1800555		LAN6_S6	NORMAL	C	C																c.6529N>A	p.Asp2177Asn	p.D2177N	ENST00000370225	48/50	194	107	87				ABCA4,missense_variant,p.Asp2177Asn,ENST00000370225,NM_000350.2;ABCA4,missense_variant,p.Asp969Asn,ENST00000536513,;ABCA4,downstream_gene_variant,,ENST00000465352,;	T	ENSG00000198691	ENST00000370225	Transcript
COL11A1	0	.	GRCh38	chr1	102935079	102935079	+	Missense_Mutation	SNP	A	A	G	rs375675171		LAN6_S6	NORMAL	A	A																c.3473N>C	p.Val1158Ala	p.V1158A	ENST00000370096	45/67	201	100	100				COL11A1,missense_variant,p.Val1170Ala,ENST00000358392,NM_080629.2;COL11A1,missense_variant,p.Val1158Ala,ENST00000370096,NM_001854.3;COL11A1,missense_variant,p.Val1119Ala,ENST00000353414,NM_001190709.1;COL11A1,missense_variant,p.Val1042Ala,ENST00000512756,NM_080630.3;COL11A1,3_prime_UTR_variant,,ENST00000635193,;	G	ENSG00000060718	ENST00000370096	Transcript
NBPF6	0	.	GRCh38	chr1	108459067	108459067	+	Missense_Mutation	SNP	G	G	A	rs201936153		LAN6_S6	NORMAL	G	G																c.986N>A	p.Ser329Asn	p.S329N	ENST00000495380	9/15	24	9	15				NBPF6,missense_variant,p.Ser329Asn,ENST00000495380,NM_001143988.1;NBPF6,missense_variant,p.Ser329Asn,ENST00000294652,;NBPF6,missense_variant,p.Ser358Asn,ENST00000370040,NM_001143987.1;NBPF6,missense_variant,p.Ser358Asn,ENST00000531446,;	A	ENSG00000186086	ENST00000495380	Transcript
CTTNBP2NL	0	.	GRCh38	chr1	112456717	112456717	+	Missense_Mutation	SNP	A	A	G	rs12137578		LAN6_S6	NORMAL	A	A																c.1225N>G	p.Ser409Gly	p.S409G	ENST00000271277	6/6	281	148	133				CTTNBP2NL,missense_variant,p.Ser409Gly,ENST00000271277,NM_018704.2;CTTNBP2NL,downstream_gene_variant,,ENST00000441739,;CTTNBP2NL,upstream_gene_variant,,ENST00000607039,;	G	ENSG00000143079	ENST00000271277	Transcript
SYCP1	0	.	GRCh38	chr1	114984799	114984800	+	Frame_Shift_Ins	INS	-	-	A	novel		LAN6_S6	NORMAL	-	-																c.2634_2635insA	p.Arg882GlufsTer6	p.R882Efs*6	ENST00000369522	30/32	27	15	12				SYCP1,frameshift_variant,p.Arg882GlufsTer6,ENST00000369522,NM_003176.3,NM_001282541.1;SYCP1,frameshift_variant,p.Arg882GlufsTer6,ENST00000369518,;SYCP1,frameshift_variant,p.Arg882GlufsTer6,ENST00000618516,;SYCP1,frameshift_variant,p.Arg857GlufsTer6,ENST00000613524,NM_001282542.1;SYCP1,intron_variant,,ENST00000477590,;	A	ENSG00000198765	ENST00000369522	Transcript
CD101	0	.	GRCh38	chr1	117011730	117011730	+	Missense_Mutation	SNP	C	C	T	rs41276560		LAN6_S6	NORMAL	C	C																c.605N>T	p.Ser202Phe	p.S202F	ENST00000369470	3/10	458	227	231				CD101,missense_variant,p.Ser202Phe,ENST00000369470,NM_001256106.2,NM_004258.5,NM_001256109.2,NM_001256111.2;CD101,missense_variant,p.Ser202Phe,ENST00000256652,;	T	ENSG00000134256	ENST00000369470	Transcript
NOTCH2	0	.	GRCh38	chr1	119915499	119915499	+	Missense_Mutation	SNP	A	A	T	rs35586704		LAN6_S6	NORMAL	A	A																c.7223N>A	p.Leu2408His	p.L2408H	ENST00000256646	34/34	333	185	148				NOTCH2,missense_variant,p.Leu2408His,ENST00000256646,NM_024408.3;RP5-1042I8.7,upstream_gene_variant,,ENST00000566949,;	T	ENSG00000134250	ENST00000256646	Transcript
PFN1P2	0	.	GRCh38	chr1	120436530	120436530	+	5'Flank	SNP	T	T	G	rs9441132		LAN6_S6	NORMAL	T	T																			ENST00000604437		384	199	185				PFN1P2,upstream_gene_variant,,ENST00000604437,;NBPF8,non_coding_transcript_exon_variant,,ENST00000583271,;PFN1P2,upstream_gene_variant,,ENST00000621347,;	G	ENSG00000270392	ENST00000604437	Transcript
PFN1P2	0	.	GRCh38	chr1	120436644	120436644	+	5'Flank	SNP	G	G	A	rs781975064		LAN6_S6	NORMAL	G	G																			ENST00000604437		600	314	286				PFN1P2,upstream_gene_variant,,ENST00000604437,;NBPF8,non_coding_transcript_exon_variant,,ENST00000583271,;PFN1P2,upstream_gene_variant,,ENST00000621347,;	A	ENSG00000270392	ENST00000604437	Transcript
NBPF8	0	.	GRCh38	chr1	120440784	120440784	+	RNA	SNP	A	A	C	rs782361339		LAN6_S6	NORMAL	A	A																n.706N>C			ENST00000583271	4/25	11	6	5				NBPF8,non_coding_transcript_exon_variant,,ENST00000583271,;	C	ENSG00000270231	ENST00000583271	Transcript
NBPF8	0	.	GRCh38	chr1	120449388	120449388	+	RNA	SNP	G	G	A	rs587605093		LAN6_S6	NORMAL	G	G																n.1957N>A			ENST00000583271	11/25	467	308	159				NBPF8,non_coding_transcript_exon_variant,,ENST00000583271,;	A	ENSG00000270231	ENST00000583271	Transcript
NBPF8	0	.	GRCh38	chr1	120460621	120460621	+	RNA	SNP	C	C	A	rs587696045		LAN6_S6	NORMAL	C	C																n.2833N>A			ENST00000583271	18/25	599	346	253				NBPF8,non_coding_transcript_exon_variant,,ENST00000583271,;	A	ENSG00000270231	ENST00000583271	Transcript
NBPF8	0	.	GRCh38	chr1	120462952	120462952	+	RNA	SNP	C	C	T	novel		LAN6_S6	NORMAL	C	C																n.3220N>T			ENST00000583271	21/25	29	14	15				NBPF8,non_coding_transcript_exon_variant,,ENST00000583271,;	T	ENSG00000270231	ENST00000583271	Transcript
SRGAP2C	0	.	GRCh38	chr1	121374827	121374827	+	Missense_Mutation	SNP	A	A	G	novel		LAN6_S6	NORMAL	A	A																c.704N>G	p.His235Arg	p.H235R	ENST00000367123	7/10	283	173	110				SRGAP2C,missense_variant,p.His235Arg,ENST00000367123,NM_001271872.1,NM_001329984.1;SRGAP2C,missense_variant,p.His82Arg,ENST00000304465,;SRGAP2-AS1,intron_variant,,ENST00000437515,;	G	ENSG00000171943	ENST00000367123	Transcript
NBPF20	0	.	GRCh38	chr1	145393098	145393098	+	Missense_Mutation	SNP	T	C	C	novel		LAN6_S6	NORMAL	T	T																c.157N>G	p.Ile53Val	p.I53V	ENST00000392971	11/138	37	0	37				NBPF20,missense_variant,p.Ile398Val,ENST00000369373,;NBPF20,missense_variant,p.Ile53Val,ENST00000392971,NM_001278267.1;NBPF20,intron_variant,,ENST00000622803,;NBPF20,intron_variant,,ENST00000594479,;NBPF20,intron_variant,,ENST00000620821,;	C	ENSG00000162825	ENST00000392971	Transcript
ANKRD35	0	.	GRCh38	chr1	145872994	145872994	+	Missense_Mutation	SNP	T	C	C	rs41315701		LAN6_S6	NORMAL	T	T																c.1775N>G	p.Gln592Arg	p.Q592R	ENST00000355594	10/14	263	0	263				ANKRD35,missense_variant,p.Gln592Arg,ENST00000355594,NM_144698.4;ANKRD35,missense_variant,p.Gln502Arg,ENST00000544626,NM_001280799.1;	C	ENSG00000198483	ENST00000355594	Transcript
ANKRD35	0	.	GRCh38	chr1	145873487	145873487	+	Missense_Mutation	SNP	G	A	A	rs6670984		LAN6_S6	NORMAL	G	G																c.1282N>T	p.Pro428Ser	p.P428S	ENST00000355594	10/14	687	0	687				ANKRD35,missense_variant,p.Pro428Ser,ENST00000355594,NM_144698.4;ANKRD35,missense_variant,p.Pro338Ser,ENST00000544626,NM_001280799.1;	A	ENSG00000198483	ENST00000355594	Transcript
NBPF10	0	.	GRCh38	chr1	146066541	146066541	+	Missense_Mutation	SNP	T	G	G	novel		LAN6_S6	NORMAL	T	T																c.11165N>C	p.Glu3722Ala	p.E3722A	ENST00000583866	90/90	59	4	55				NBPF10,missense_variant,p.Glu3722Ala,ENST00000583866,NM_001302371.1,NM_001039703.5;NBPF10,missense_variant,p.Glu1166Ala,ENST00000617010,;NBPF10,missense_variant,p.Glu848Ala,ENST00000610925,;NBPF10,missense_variant,p.Glu869Ala,ENST00000622244,;NBPF10,missense_variant,p.Glu794Ala,ENST00000613557,;NBPF10,missense_variant,p.Glu504Ala,ENST00000613224,;NBPF10,3_prime_UTR_variant,,ENST00000616399,;RP11-…	G	ENSG00000271425	ENST00000583866	Transcript
NBPF10	0	.	GRCh38	chr1	146067235	146067235	+	Missense_Mutation	SNP	C	C	T	novel		LAN6_S6	NORMAL	C	C																c.11089N>A	p.Glu3697Lys	p.E3697K	ENST00000583866	89/90	78	42	36				NBPF10,missense_variant,p.Glu3697Lys,ENST00000583866,NM_001302371.1,NM_001039703.5;NBPF10,missense_variant,p.Glu1141Lys,ENST00000617010,;NBPF10,intron_variant,,ENST00000610925,;NBPF10,intron_variant,,ENST00000622244,;NBPF10,intron_variant,,ENST00000613557,;NBPF10,intron_variant,,ENST00000616399,;NBPF10,intron_variant,,ENST00000613224,;	T	ENSG00000271425	ENST00000583866	Transcript
NBPF10	0	.	GRCh38	chr1	146069569	146069569	+	Missense_Mutation	SNP	C	C	T	novel		LAN6_S6	NORMAL	C	C																c.10784N>A	p.Arg3595His	p.R3595H	ENST00000583866	86/90	591	226	365				NBPF10,missense_variant,p.Arg3595His,ENST00000583866,NM_001302371.1,NM_001039703.5;NBPF10,missense_variant,p.Arg1039His,ENST00000617010,;NBPF10,intron_variant,,ENST00000610925,;NBPF10,intron_variant,,ENST00000622244,;NBPF10,intron_variant,,ENST00000613557,;NBPF10,intron_variant,,ENST00000616399,;NBPF10,intron_variant,,ENST00000613224,;	T	ENSG00000271425	ENST00000583866	Transcript
NBPF10	0	.	GRCh38	chr1	146121510	146121510	+	Missense_Mutation	SNP	A	C	C	novel		LAN6_S6	NORMAL	A	A																c.2746N>G	p.Phe916Val	p.F916V	ENST00000583866	20/90	31	1	30				NBPF10,missense_variant,p.Phe916Val,ENST00000583866,NM_001302371.1,NM_001039703.5;NBPF10,5_prime_UTR_variant,,ENST00000617010,;NBPF10,intron_variant,,ENST00000610925,;NBPF10,intron_variant,,ENST00000622244,;NBPF10,intron_variant,,ENST00000613557,;NBPF10,intron_variant,,ENST00000616399,;NBPF10,intron_variant,,ENST00000613224,;RP11-458D21.5,3_prime_UTR_variant,,ENST00000612520,;	C	ENSG00000271425	ENST00000583866	Transcript
NBPF10	0	.	GRCh38	chr1	146135471	146135471	+	Missense_Mutation	SNP	T	C	C	rs3926769		LAN6_S6	NORMAL	T	T																c.1142N>G	p.Lys381Arg	p.K381R	ENST00000583866	8/90	235	0	235				NBPF10,missense_variant,p.Lys381Arg,ENST00000583866,NM_001302371.1,NM_001039703.5;NBPF10,missense_variant,p.Lys41Arg,ENST00000610925,;NBPF10,missense_variant,p.Lys381Arg,ENST00000622244,;NBPF10,missense_variant,p.Lys381Arg,ENST00000613557,;NBPF10,missense_variant,p.Lys346Arg,ENST00000616399,;NBPF10,5_prime_UTR_variant,,ENST00000617010,;NBPF10,intron_variant,,ENST00000613224,;RP11-458D21.5,3_prime…	C	ENSG00000271425	ENST00000583866	Transcript
NBPF10	0	.	GRCh38	chr1	146140007	146140007	+	Missense_Mutation	SNP	C	T	T	novel		LAN6_S6	NORMAL	C	C																c.580N>A	p.Ala194Thr	p.A194T	ENST00000583866	5/90	60	0	60				NBPF10,missense_variant,p.Ala194Thr,ENST00000583866,NM_001302371.1,NM_001039703.5;NBPF10,missense_variant,p.Ala194Thr,ENST00000622244,;NBPF10,missense_variant,p.Ala194Thr,ENST00000613557,;NBPF10,missense_variant,p.Ala159Thr,ENST00000616399,;NBPF10,5_prime_UTR_variant,,ENST00000617010,;NBPF10,intron_variant,,ENST00000613224,;NBPF10,upstream_gene_variant,,ENST00000610925,;RP11-458D21.5,3_prime_UTR_…	T	ENSG00000271425	ENST00000583866	Transcript
NBPF12	0	.	GRCh38	chr1	146992735	146992735	+	Missense_Mutation	SNP	T	T	C	rs3969671		LAN6_S6	NORMAL	T	T																c.3872N>C	p.Val1291Ala	p.V1291A	ENST00000617931	34/36	257	154	103				NBPF12,missense_variant,p.Val1291Ala,ENST00000617931,;NBPF12,missense_variant,p.Val1291Ala,ENST00000617844,NM_001278141.1;NBPF12,missense_variant,p.Val945Ala,ENST00000579935,;NBPF12,intron_variant,,ENST00000611443,;NBPF12,intron_variant,,ENST00000617614,;NBPF12,intron_variant,,ENST00000613714,;NBPF12,intron_variant,,ENST00000617864,;NBPF12,intron_variant,,ENST00000439206,;	C	ENSG00000268043	ENST00000617931	Transcript
NBPF11	0	.	GRCh38	chr1	148107041	148107041	+	Missense_Mutation	SNP	G	G	C	novel		LAN6_S6	NORMAL	G	G																c.2152N>G	p.Pro718Ala	p.P718A	ENST00000615281	20/24	146	89	57				NBPF11,missense_variant,p.Pro718Ala,ENST00000615281,NM_183372.5;NBPF11,missense_variant,p.Pro718Ala,ENST00000614015,NM_001101663.4;NBPF11,missense_variant,p.Pro683Ala,ENST00000614785,;NBPF11,missense_variant,p.Pro643Ala,ENST00000613531,;NBPF11,3_prime_UTR_variant,,ENST00000614506,;	C	ENSG00000263956	ENST00000615281	Transcript
NBPF11	0	.	GRCh38	chr1	148127035	148127035	+	5'UTR	SNP	G	G	T	novel		LAN6_S6	NORMAL	G	G																c.-32N>A			ENST00000615281	5/24	149	54	95				NBPF11,5_prime_UTR_variant,,ENST00000615281,NM_183372.5;NBPF11,5_prime_UTR_variant,,ENST00000614015,NM_001101663.4;NBPF11,5_prime_UTR_variant,,ENST00000613531,;NBPF11,upstream_gene_variant,,ENST00000614785,;NBPF11,5_prime_UTR_variant,,ENST00000614506,;PFN1P4,upstream_gene_variant,,ENST00000450970,;	T	ENSG00000263956	ENST00000615281	Transcript
PDE4DIP	0	.	GRCh38	chr1	149021033	149021033	+	Missense_Mutation	SNP	C	C	A	novel		LAN6_S6	NORMAL	C	C																c.5965N>A	p.Gln1989Lys	p.Q1989K	ENST00000369356	37/44	42	23	19				PDE4DIP,missense_variant,p.Gln2125Lys,ENST00000585156,;PDE4DIP,missense_variant,p.Gln1989Lys,ENST00000369356,NM_001198834.3;PDE4DIP,missense_variant,p.Gln2074Lys,ENST00000524974,;PDE4DIP,missense_variant,p.Gln1989Lys,ENST00000369354,NM_014644.5;PDE4DIP,missense_variant,p.Gln1883Lys,ENST00000618462,NM_001198832.2;PDE4DIP,missense_variant,p.Gln146Lys,ENST00000530130,;RP4-791M13.4,intron_variant,,EN…	A	ENSG00000178104	ENST00000369356	Transcript
NBPF9	0	.	GRCh38	chr1	149059722	149059722	+	Missense_Mutation	SNP	T	C	C	novel		LAN6_S6	NORMAL	T	T																c.2563N>G	p.Asn855Asp	p.N855D	ENST00000615421	24/29	122	0	122				NBPF9,missense_variant,p.Asn855Asp,ENST00000615421,;NBPF9,missense_variant,p.Asn725Asp,ENST00000621645,;NBPF9,missense_variant,p.Asn855Asp,ENST00000584027,NM_001277444.1;NBPF9,intron_variant,,ENST00000613969,NM_001037501.2;NBPF9,intron_variant,,ENST00000613595,NM_001037675.3;NBPF9,intron_variant,,ENST00000621074,;NBPF9,intron_variant,,ENST00000610300,;NBPF9,intron_variant,,ENST00000483630,;NBPF9,…	C	ENSG00000269713	ENST00000615421	Transcript
NBPF9	0	.	GRCh38	chr1	149062099	149062099	+	Missense_Mutation	SNP	A	A	T	novel		LAN6_S6	NORMAL	A	A																c.2245N>A	p.Leu749Met	p.L749M	ENST00000615421	21/29	235	121	114				NBPF9,missense_variant,p.Leu749Met,ENST00000615421,;NBPF9,missense_variant,p.Leu619Met,ENST00000621645,;NBPF9,missense_variant,p.Leu749Met,ENST00000584027,NM_001277444.1;NBPF9,missense_variant,p.Leu749Met,ENST00000613595,NM_001037675.3;NBPF9,missense_variant,p.Leu749Met,ENST00000610300,;NBPF9,intron_variant,,ENST00000613969,NM_001037501.2;NBPF9,intron_variant,,ENST00000621074,;NBPF9,intron_varian…	T	ENSG00000269713	ENST00000615421	Transcript
NBPF9	0	.	GRCh38	chr1	149063750	149063750	+	Missense_Mutation	SNP	C	C	A	novel		LAN6_S6	NORMAL	C	C																c.1909N>T	p.Asp637Tyr	p.D637Y	ENST00000615421	19/29	102	58	44				NBPF9,missense_variant,p.Asp637Tyr,ENST00000615421,;NBPF9,missense_variant,p.Asp507Tyr,ENST00000621645,;NBPF9,missense_variant,p.Asp637Tyr,ENST00000584027,NM_001277444.1;NBPF9,missense_variant,p.Asp637Tyr,ENST00000613969,NM_001037501.2;NBPF9,missense_variant,p.Asp637Tyr,ENST00000613595,NM_001037675.3;NBPF9,missense_variant,p.Asp637Tyr,ENST00000610300,;NBPF9,3_prime_UTR_variant,,ENST00000483630,;N…	A	ENSG00000269713	ENST00000615421	Transcript
NBPF9	0	.	GRCh38	chr1	149071644	149071644	+	Missense_Mutation	SNP	T	C	C	novel		LAN6_S6	NORMAL	T	T																c.1339N>G	p.Ile447Val	p.I447V	ENST00000615421	14/29	147	0	147				NBPF9,missense_variant,p.Ile447Val,ENST00000615421,;NBPF9,missense_variant,p.Ile447Val,ENST00000584027,NM_001277444.1;NBPF9,missense_variant,p.Ile447Val,ENST00000613969,NM_001037501.2;NBPF9,missense_variant,p.Ile447Val,ENST00000613595,NM_001037675.3;NBPF9,missense_variant,p.Ile447Val,ENST00000621074,;NBPF9,missense_variant,p.Ile447Val,ENST00000610300,;NBPF9,missense_variant,p.Ile176Val,ENST000004…	C	ENSG00000269713	ENST00000615421	Transcript
NBPF9	0	.	GRCh38	chr1	149071659	149071659	+	Missense_Mutation	SNP	C	C	T	novel		LAN6_S6	NORMAL	C	C																c.1324N>A	p.Asp442Asn	p.D442N	ENST00000615421	14/29	133	52	81				NBPF9,missense_variant,p.Asp442Asn,ENST00000615421,;NBPF9,missense_variant,p.Asp442Asn,ENST00000584027,NM_001277444.1;NBPF9,missense_variant,p.Asp442Asn,ENST00000613969,NM_001037501.2;NBPF9,missense_variant,p.Asp442Asn,ENST00000613595,NM_001037675.3;NBPF9,missense_variant,p.Asp442Asn,ENST00000621074,;NBPF9,missense_variant,p.Asp442Asn,ENST00000610300,;NBPF9,missense_variant,p.Asp171Asn,ENST000004…	T	ENSG00000269713	ENST00000615421	Transcript
NBPF9	0	.	GRCh38	chr1	149075700	149075700	+	Missense_Mutation	SNP	G	G	C	novel		LAN6_S6	NORMAL	G	G																c.943N>G	p.Leu315Val	p.L315V	ENST00000615421	11/29	1447	800	647				NBPF9,missense_variant,p.Leu315Val,ENST00000615421,;NBPF9,missense_variant,p.Leu315Val,ENST00000621645,;NBPF9,missense_variant,p.Leu315Val,ENST00000584027,NM_001277444.1;NBPF9,missense_variant,p.Leu315Val,ENST00000613969,NM_001037501.2;NBPF9,missense_variant,p.Leu315Val,ENST00000613595,NM_001037675.3;NBPF9,missense_variant,p.Leu315Val,ENST00000621074,;NBPF9,missense_variant,p.Leu315Val,ENST000006…	C	ENSG00000269713	ENST00000615421	Transcript
NBPF9	0	.	GRCh38	chr1	149075770	149075770	+	Missense_Mutation	SNP	G	G	C	novel		LAN6_S6	NORMAL	G	G																c.873N>G	p.Ile291Met	p.I291M	ENST00000615421	11/29	1352	786	566				NBPF9,missense_variant,p.Ile291Met,ENST00000615421,;NBPF9,missense_variant,p.Ile291Met,ENST00000621645,;NBPF9,missense_variant,p.Ile291Met,ENST00000584027,NM_001277444.1;NBPF9,missense_variant,p.Ile291Met,ENST00000613969,NM_001037501.2;NBPF9,missense_variant,p.Ile291Met,ENST00000613595,NM_001037675.3;NBPF9,missense_variant,p.Ile291Met,ENST00000621074,;NBPF9,missense_variant,p.Ile291Met,ENST000006…	C	ENSG00000269713	ENST00000615421	Transcript
NBPF9	0	.	GRCh38	chr1	149075807	149075807	+	Missense_Mutation	SNP	A	A	C	novel		LAN6_S6	NORMAL	A	A																c.836N>G	p.Leu279Trp	p.L279W	ENST00000615421	11/29	868	578	290				NBPF9,missense_variant,p.Leu279Trp,ENST00000615421,;NBPF9,missense_variant,p.Leu279Trp,ENST00000621645,;NBPF9,missense_variant,p.Leu279Trp,ENST00000584027,NM_001277444.1;NBPF9,missense_variant,p.Leu279Trp,ENST00000613969,NM_001037501.2;NBPF9,missense_variant,p.Leu279Trp,ENST00000613595,NM_001037675.3;NBPF9,missense_variant,p.Leu279Trp,ENST00000621074,;NBPF9,missense_variant,p.Leu279Trp,ENST000006…	C	ENSG00000269713	ENST00000615421	Transcript
FCGR1A	0	.	GRCh38	chr1	149784224	149784224	+	Nonsense_Mutation	SNP	C	C	T	rs74315310		LAN6_S6	NORMAL	C	C																c.274N>T	p.Arg92Ter	p.R92*	ENST00000369168	3/6	289	116	173				FCGR1A,stop_gained,p.Arg92Ter,ENST00000369168,NM_000566.3;HIST2H2BF,intron_variant,,ENST00000545683,NM_001161334.1;FCGR1A,intron_variant,,ENST00000444948,;RP11-196G18.3,downstream_gene_variant,,ENST00000428289,;HIST2H2BF,intron_variant,,ENST00000420462,;FCGR1A,downstream_gene_variant,,ENST00000489479,;	T	ENSG00000150337	ENST00000369168	Transcript
MRPS21	0	.	GRCh38	chr1	150308112	150308112	+	Missense_Mutation	SNP	T	C	C	rs10480		LAN6_S6	NORMAL	T	T																c.148N>C	p.Cys50Arg	p.C50R	ENST00000581066	2/2	426	0	426				MRPS21,missense_variant,p.Cys50Arg,ENST00000581066,NM_018997.3;MRPS21,missense_variant,p.Cys50Arg,ENST00000614145,NM_031901.5;AC242988.1,upstream_gene_variant,,ENST00000624245,;	C	ENSG00000266472	ENST00000581066	Transcript
CGN	0	.	GRCh38	chr1	151530595	151530595	+	Missense_Mutation	SNP	G	G	A	rs138238589		LAN6_S6	NORMAL	G	G																c.2420N>A	p.Arg807Gln	p.R807Q	ENST00000271636	13/21	180	64	116				CGN,missense_variant,p.Arg807Gln,ENST00000271636,NM_020770.2;SNORA44,upstream_gene_variant,,ENST00000517031,;CGN,upstream_gene_variant,,ENST00000473377,;CGN,downstream_gene_variant,,ENST00000464886,;	A	ENSG00000143375	ENST00000271636	Transcript
TUFT1	0	.	GRCh38	chr1	151581690	151581690	+	Nonsense_Mutation	SNP	C	C	T	rs200295384		LAN6_S6	NORMAL	C	C																c.1156N>T	p.Arg386Ter	p.R386*	ENST00000368849	13/13	302	112	190				TUFT1,stop_gained,p.Arg386Ter,ENST00000368849,NM_001301317.1,NM_020127.2;TUFT1,stop_gained,p.Arg361Ter,ENST00000368848,NM_001126337.1;TUFT1,stop_gained,p.Arg331Ter,ENST00000392712,;TUFT1,intron_variant,,ENST00000353024,;	T	ENSG00000143367	ENST00000368849	Transcript
RPTN	0	.	GRCh38	chr1	152156624	152156624	+	Missense_Mutation	SNP	C	C	T	rs200003389		LAN6_S6	NORMAL	C	C																c.475N>A	p.Gly159Ser	p.G159S	ENST00000316073	3/3	839	617	222				RPTN,missense_variant,p.Gly159Ser,ENST00000316073,NM_001122965.1;PUDPP2,intron_variant,,ENST00000628080,;	T	ENSG00000215853	ENST00000316073	Transcript
HRNR	0	.	GRCh38	chr1	152215334	152215334	+	Missense_Mutation	SNP	G	A	A	rs145371085		LAN6_S6	NORMAL	G	G																c.6295N>T	p.Pro2099Ser	p.P2099S	ENST00000368801	3/3	176	0	176				HRNR,missense_variant,p.Pro2099Ser,ENST00000368801,NM_001009931.2;FLG-AS1,intron_variant,,ENST00000420707,;FLG-AS1,intron_variant,,ENST00000593011,;	A	ENSG00000197915	ENST00000368801	Transcript
HRNR	0	.	GRCh38	chr1	152215700	152215700	+	Missense_Mutation	SNP	G	G	A	rs147618491		LAN6_S6	NORMAL	G	G																c.5929N>T	p.Arg1977Cys	p.R1977C	ENST00000368801	3/3	1651	1003	648				HRNR,missense_variant,p.Arg1977Cys,ENST00000368801,NM_001009931.2;FLG-AS1,intron_variant,,ENST00000420707,;FLG-AS1,intron_variant,,ENST00000593011,;	A	ENSG00000197915	ENST00000368801	Transcript
HRNR	0	.	GRCh38	chr1	152216485	152216485	+	Missense_Mutation	SNP	C	C	T	rs76879172		LAN6_S6	NORMAL	C	C																c.5144N>A	p.Arg1715His	p.R1715H	ENST00000368801	3/3	1026	678	347				HRNR,missense_variant,p.Arg1715His,ENST00000368801,NM_001009931.2;FLG-AS1,intron_variant,,ENST00000420707,;FLG-AS1,intron_variant,,ENST00000593011,;	T	ENSG00000197915	ENST00000368801	Transcript
HRNR	0	.	GRCh38	chr1	152216522	152216522	+	Missense_Mutation	SNP	C	C	T	rs80018286		LAN6_S6	NORMAL	C	C																c.5107N>A	p.Gly1703Ser	p.G1703S	ENST00000368801	3/3	664	438	226				HRNR,missense_variant,p.Gly1703Ser,ENST00000368801,NM_001009931.2;FLG-AS1,intron_variant,,ENST00000420707,;FLG-AS1,intron_variant,,ENST00000593011,;	T	ENSG00000197915	ENST00000368801	Transcript
HRNR	0	.	GRCh38	chr1	152216579	152216579	+	Missense_Mutation	SNP	G	C	C	rs4845749		LAN6_S6	NORMAL	G	G																c.5050N>G	p.Arg1684Gly	p.R1684G	ENST00000368801	3/3	217	0	217				HRNR,missense_variant,p.Arg1684Gly,ENST00000368801,NM_001009931.2;FLG-AS1,intron_variant,,ENST00000420707,;FLG-AS1,intron_variant,,ENST00000593011,;	C	ENSG00000197915	ENST00000368801	Transcript
HRNR	0	.	GRCh38	chr1	152223254	152223254	+	Missense_Mutation	DEL	T	-	-	novel		LAN6_S6	NORMAL	T	T																c.-1_1delNNinsA			ENST00000368801	2/3	655	10	604				HRNR,coding_sequence_variant,,ENST00000368801,NM_001009931.2;FLG-AS1,intron_variant,,ENST00000420707,;FLG-AS1,intron_variant,,ENST00000593011,;	T	ENSG00000197915	ENST00000368801	Transcript
FLG	0	.	GRCh38	chr1	152308260	152308260	+	Missense_Mutation	SNP	T	T	C	rs66977240		LAN6_S6	NORMAL	T	T																c.6626N>G	p.His2209Arg	p.H2209R	ENST00000368799	3/3	2038	1365	673				FLG,missense_variant,p.His2209Arg,ENST00000368799,NM_002016.1;FLG-AS1,intron_variant,,ENST00000420707,;FLG-AS1,intron_variant,,ENST00000593011,;	C	ENSG00000143631	ENST00000368799	Transcript
FLG	0	.	GRCh38	chr1	152309047	152309047	+	Missense_Mutation	SNP	A	A	C	rs80059102		LAN6_S6	NORMAL	A	A																c.5839N>G	p.Trp1947Gly	p.W1947G	ENST00000368799	3/3	2544	1514	1030				FLG,missense_variant,p.Trp1947Gly,ENST00000368799,NM_002016.1;FLG-AS1,intron_variant,,ENST00000420707,;FLG-AS1,intron_variant,,ENST00000593011,;FLG-AS1,upstream_gene_variant,,ENST00000392688,;	C	ENSG00000143631	ENST00000368799	Transcript
FLG	0	.	GRCh38	chr1	152311277	152311277	+	Missense_Mutation	SNP	C	C	A	rs141677205		LAN6_S6	NORMAL	C	C																c.3609N>T	p.Arg1203Ser	p.R1203S	ENST00000368799	3/3	1194	480	714				FLG,missense_variant,p.Arg1203Ser,ENST00000368799,NM_002016.1;FLG-AS1,intron_variant,,ENST00000420707,;FLG-AS1,intron_variant,,ENST00000593011,;FLG-AS1,upstream_gene_variant,,ENST00000392688,;	A	ENSG00000143631	ENST00000368799	Transcript
FLG	0	.	GRCh38	chr1	152311872	152311872	+	Nonsense_Mutation	SNP	G	G	T	novel		LAN6_S6	NORMAL	G	G																c.3014N>A	p.Ser1005Ter	p.S1005*	ENST00000368799	3/3	1633	661	972				FLG,stop_gained,p.Ser1005Ter,ENST00000368799,NM_002016.1;FLG-AS1,intron_variant,,ENST00000420707,;FLG-AS1,intron_variant,,ENST00000593011,;FLG-AS1,upstream_gene_variant,,ENST00000392688,;	T	ENSG00000143631	ENST00000368799	Transcript
FLG	0	.	GRCh38	chr1	152312173	152312173	+	Missense_Mutation	SNP	C	C	T	rs142623038		LAN6_S6	NORMAL	C	C																c.2713N>A	p.Gly905Ser	p.G905S	ENST00000368799	3/3	1449	543	906				FLG,missense_variant,p.Gly905Ser,ENST00000368799,NM_002016.1;FLG-AS1,intron_variant,,ENST00000420707,;FLG-AS1,intron_variant,,ENST00000593011,;FLG-AS1,upstream_gene_variant,,ENST00000392688,;	T	ENSG00000143631	ENST00000368799	Transcript
FLG2	0	.	GRCh38	chr1	152353483	152353483	+	Missense_Mutation	SNP	C	C	T	rs148908983		LAN6_S6	NORMAL	C	C																c.4303N>A	p.Gly1435Arg	p.G1435R	ENST00000388718	3/3	1144	468	676				FLG2,missense_variant,p.Gly1435Arg,ENST00000388718,NM_001014342.2;FLG-AS1,intron_variant,,ENST00000392688,;FLG-AS1,intron_variant,,ENST00000445097,;FLG-AS1,intron_variant,,ENST00000629331,;	T	ENSG00000143520	ENST00000388718	Transcript
IVL	0	.	GRCh38	chr1	152910476	152910476	+	Missense_Mutation	SNP	G	G	C	rs11807064		LAN6_S6	NORMAL	G	G																c.679N>C	p.Glu227Gln	p.E227Q	ENST00000368764	2/2	77	57	20				IVL,missense_variant,p.Glu227Gln,ENST00000368764,NM_005547.2;	C	ENSG00000163207	ENST00000368764	Transcript
S100A3	0	.	GRCh38	chr1	153547780	153547780	+	Frame_Shift_Del	DEL	C	C	-	rs576022937		LAN6_S6	NORMAL	C	C																c.208delN	p.Val70TrpfsTer83	p.V70Wfs*83	ENST00000368713	3/3	306	203	103				S100A3,frameshift_variant,p.Val70TrpfsTer83,ENST00000368713,NM_002960.1;S100A3,frameshift_variant,p.Val70TrpfsTer83,ENST00000368712,;S100A4,intron_variant,,ENST00000368714,;S100A4,upstream_gene_variant,,ENST00000368716,NM_002961.2;S100A4,upstream_gene_variant,,ENST00000368715,;S100A4,upstream_gene_variant,,ENST00000354332,NM_019554.2;S100A4,upstream_gene_variant,,ENST00000481009,;S100A4,upstream_…	-	ENSG00000188015	ENST00000368713	Transcript
S100A13	0	.	GRCh38	chr1	153618953	153618953	+	Missense_Mutation	SNP	A	A	G	rs771541638		LAN6_S6	NORMAL	A	A																c.239N>C	p.Ile80Thr	p.I80T	ENST00000440685	4/4	377	242	135				S100A13,missense_variant,p.Ile80Thr,ENST00000440685,NM_005979.2,NM_001024211.1;S100A13,missense_variant,p.Ile80Thr,ENST00000392623,NM_001024212.1;S100A13,missense_variant,p.Ile80Thr,ENST00000392622,NM_001024213.1;S100A13,missense_variant,p.Ile80Thr,ENST00000339556,NM_001024210.1;S100A14,upstream_gene_variant,,ENST00000368702,;S100A14,upstream_gene_variant,,ENST00000368701,;S100A14,upstream_gene_v…	G	ENSG00000189171	ENST00000440685	Transcript
MTX1	0	.	GRCh38	chr1	155208991	155208991	+	Missense_Mutation	SNP	T	A	A	rs760077		LAN6_S6	NORMAL	T	T																c.187N>A	p.Ser63Thr	p.S63T	ENST00000368376	1/8	341	0	341				MTX1,missense_variant,p.Ser63Thr,ENST00000368376,NM_002455.4;MTX1,missense_variant,p.Ser63Thr,ENST00000316721,NM_198883.3;THBS3,upstream_gene_variant,,ENST00000541576,NM_001252607.1;THBS3,upstream_gene_variant,,ENST00000368378,NM_007112.4;THBS3,upstream_gene_variant,,ENST00000541990,;THBS3,upstream_gene_variant,,ENST00000457183,NM_001252608.1;MTX1,upstream_gene_variant,,ENST00000609421,;MIR92B,do…	A	ENSG00000173171	ENST00000368376	Transcript
UBQLN4	0	.	GRCh38	chr1	156048508	156048508	+	Missense_Mutation	SNP	C	C	T	rs143327773		LAN6_S6	NORMAL	C	C																c.893N>A	p.Arg298Gln	p.R298Q	ENST00000368309	5/11	465	208	257				UBQLN4,missense_variant,p.Arg298Gln,ENST00000368309,NM_001304342.1,NM_020131.4;UBQLN4,non_coding_transcript_exon_variant,,ENST00000472638,;	T	ENSG00000160803	ENST00000368309	Transcript
RHBG	0	.	GRCh38	chr1	156384556	156384557	+	Frame_Shift_Ins	INS	-	C	C	novel		LAN6_S6	NORMAL	-	-																c.1264_1265insC	p.Asp425ArgfsTer18	p.D425Rfs*18	ENST00000537040	9/10	203	2	201				RHBG,frameshift_variant,p.Asp425ArgfsTer18,ENST00000537040,NM_020407.4,NM_001256395.1,NM_001256396.1;RP11-139I14.2,upstream_gene_variant,,ENST00000451362,;RHBG,intron_variant,,ENST00000494874,;RHBG,3_prime_UTR_variant,,ENST00000620376,;RHBG,3_prime_UTR_variant,,ENST00000451864,;RHBG,3_prime_UTR_variant,,ENST00000613460,;RHBG,3_prime_UTR_variant,,ENST00000612897,;RHBG,non_coding_transcript_exon_va…	C	ENSG00000132677	ENST00000537040	Transcript
SLAMF9	0	.	GRCh38	chr1	159953561	159953561	+	Missense_Mutation	SNP	C	C	A	novel		LAN6_S6	NORMAL	C	C																c.139N>T	p.Asp47Tyr	p.D47Y	ENST00000368093	2/4	627	250	377				SLAMF9,missense_variant,p.Asp47Tyr,ENST00000368093,NM_033438.3;SLAMF9,missense_variant,p.Asp47Tyr,ENST00000368092,NM_001146172.1;SLAMF9,non_coding_transcript_exon_variant,,ENST00000489098,;SLAMF9,upstream_gene_variant,,ENST00000466773,;	A	ENSG00000162723	ENST00000368093	Transcript
FMO2	0	.	GRCh38	chr1	171208951	171208951	+	Nonsense_Mutation	SNP	C	T	T	rs6661174		LAN6_S6	NORMAL	C	C																c.1414N>T	p.Gln472Ter	p.Q472*	ENST00000209929	9/9	451	0	451				FMO2,stop_gained,p.Gln472Ter,ENST00000209929,NM_001460.4;RP1-127D3.4,intron_variant,,ENST00000422841,;RP1-127D3.4,intron_variant,,ENST00000445909,;RP1-127D3.4,intron_variant,,ENST00000445290,;FMO2,downstream_gene_variant,,ENST00000489354,;FMO2,3_prime_UTR_variant,,ENST00000529935,;FMO2,non_coding_transcript_exon_variant,,ENST00000488431,;	T	ENSG00000094963	ENST00000209929	Transcript
SLC9C2	0	.	GRCh38	chr1	173547755	173547755	+	Missense_Mutation	SNP	C	C	A	novel		LAN6_S6	NORMAL	C	C																c.1491N>T	p.Lys497Asn	p.K497N	ENST00000367714	13/28	472	279	193				SLC9C2,missense_variant,p.Lys497Asn,ENST00000367714,NM_178527.3;SLC9C2,non_coding_transcript_exon_variant,,ENST00000466087,;	A	ENSG00000162753	ENST00000367714	Transcript
GPR52	0	.	GRCh38	chr1	174448724	174448724	+	Missense_Mutation	SNP	G	G	A	rs751772374		LAN6_S6	NORMAL	G	G																c.613N>A	p.Gly205Ser	p.G205S	ENST00000367685	1/1	546	215	331				GPR52,missense_variant,p.Gly205Ser,ENST00000367685,NM_005684.4;RABGAP1L,intron_variant,,ENST00000251507,NM_014857.4;RABGAP1L,intron_variant,,ENST00000357444,;RABGAP1L,intron_variant,,ENST00000367690,;RABGAP1L,intron_variant,,ENST00000526253,;	A	ENSG00000203737	ENST00000367685	Transcript
TOR3A	0	.	GRCh38	chr1	179082235	179082235	+	Missense_Mutation	SNP	C	C	T	rs201819162		LAN6_S6	NORMAL	C	C																c.107N>T	p.Pro36Leu	p.P36L	ENST00000367627	1/6	197	127	70				TOR3A,missense_variant,p.Pro36Leu,ENST00000367627,NM_022371.3;TOR3A,missense_variant,p.Pro36Leu,ENST00000352445,;TOR3A,missense_variant,p.Pro36Leu,ENST00000367625,;TOR3A,upstream_gene_variant,,ENST00000447595,;TOR3A,non_coding_transcript_exon_variant,,ENST00000472001,;TOR3A,upstream_gene_variant,,ENST00000495145,;TOR3A,missense_variant,p.Pro36Leu,ENST00000483887,;	T	ENSG00000186283	ENST00000367627	Transcript
ABL2	0	.	GRCh38	chr1	179109033	179109034	+	Frame_Shift_Ins	INS	-	-	A	rs755706336		LAN6_S6	NORMAL	-	-																c.2233_2234insT	p.Trp745LeufsTer23	p.W745Lfs*23	ENST00000502732	12/12	310	224	86				ABL2,frameshift_variant,p.Trp745LeufsTer23,ENST00000502732,NM_007314.3;ABL2,frameshift_variant,p.Trp730LeufsTer23,ENST00000512653,NM_005158.4;ABL2,frameshift_variant,p.Trp724LeufsTer23,ENST00000367623,NM_001168236.1;ABL2,intron_variant,,ENST00000344730,NM_001136000.2;ABL2,intron_variant,,ENST00000511413,NM_001168237.1;ABL2,intron_variant,,ENST00000507173,NM_001168238.1;ABL2,intron_variant,,ENST00…	A	ENSG00000143322	ENST00000502732	Transcript
RNASEL	0	.	GRCh38	chr1	182586014	182586014	+	Nonsense_Mutation	SNP	C	C	A	rs74315364		LAN6_S6	NORMAL	C	C																c.793N>T	p.Glu265Ter	p.E265*	ENST00000367559	2/7	578	351	227				RNASEL,stop_gained,p.Glu265Ter,ENST00000367559,NM_021133.3;RNASEL,stop_gained,p.Glu265Ter,ENST00000539397,;	A	ENSG00000135828	ENST00000367559	Transcript
RNASEL	0	.	GRCh38	chr1	182586632	182586632	+	Missense_Mutation	SNP	C	C	T	rs151296858		LAN6_S6	NORMAL	C	C																c.175N>A	p.Gly59Ser	p.G59S	ENST00000367559	2/7	683	437	246				RNASEL,missense_variant,p.Gly59Ser,ENST00000367559,NM_021133.3;RNASEL,missense_variant,p.Gly59Ser,ENST00000539397,;	T	ENSG00000135828	ENST00000367559	Transcript
DHX9	0	.	GRCh38	chr1	182843290	182843294	+	Splice_Site	DEL	AAAGG	AAAGG	-	novel		LAN6_S6	NORMAL	AAAGG	AAAGG																c.112-4_112delNNNNN		p.X38_splice	ENST00000367549	3/28	267	256	11				DHX9,splice_acceptor_variant,,ENST00000367549,NM_001357.4;DHX9,splice_acceptor_variant,,ENST00000483416,;	-	ENSG00000135829	ENST00000367549	Transcript
CFH	0	.	GRCh38	chr1	196743544	196743544	+	Missense_Mutation	SNP	C	C	G	rs62625015		LAN6_S6	NORMAL	C	C																c.3226N>G	p.Gln1076Glu	p.Q1076E	ENST00000367429	20/22	1050	379	671				CFH,missense_variant,p.Gln1076Glu,ENST00000367429,NM_000186.3;CFH,non_coding_transcript_exon_variant,,ENST00000466229,;CFH,downstream_gene_variant,,ENST00000470918,;	G	ENSG00000000971	ENST00000367429	Transcript
PTPRC	0	.	GRCh38	chr1	198709821	198709821	+	Missense_Mutation	SNP	G	G	T	novel		LAN6_S6	NORMAL	G	G																c.1168N>T	p.Gly390Trp	p.G390W	ENST00000442510	11/33	102	66	36				PTPRC,missense_variant,p.Gly390Trp,ENST00000442510,NM_002838.4;PTPRC,missense_variant,p.Gly229Trp,ENST00000348564,NM_080921.3;PTPRC,missense_variant,p.Gly324Trp,ENST00000367367,;PTPRC,missense_variant,p.Gly276Trp,ENST00000530727,;PTPRC,downstream_gene_variant,,ENST00000367379,;PTPRC,missense_variant,p.Gly342Trp,ENST00000529828,;PTPRC,upstream_gene_variant,,ENST00000491302,;	T	ENSG00000081237	ENST00000442510	Transcript
DDX59	0	.	GRCh38	chr1	200663990	200663990	+	Missense_Mutation	SNP	T	T	C	rs771198645		LAN6_S6	NORMAL	T	T																c.901N>G	p.Met301Val	p.M301V	ENST00000331314	3/8	643	252	391				DDX59,missense_variant,p.Met301Val,ENST00000447706,;DDX59,missense_variant,p.Met301Val,ENST00000331314,NM_001031725.5;DDX59,upstream_gene_variant,,ENST00000429498,;DDX59,downstream_gene_variant,,ENST00000436897,;	C	ENSG00000118197	ENST00000331314	Transcript
IGFN1	0	.	GRCh38	chr1	201211287	201211287	+	Missense_Mutation	SNP	A	A	G	rs34808481		LAN6_S6	NORMAL	A	A																c.6394N>G	p.Thr2132Ala	p.T2132A	ENST00000335211	12/24	1335	817	518				IGFN1,missense_variant,p.Thr2132Ala,ENST00000335211,NM_001164586.1;IGFN1,intron_variant,,ENST00000295591,;IGFN1,upstream_gene_variant,,ENST00000412892,;IGFN1,intron_variant,,ENST00000437879,;IGFN1,upstream_gene_variant,,ENST00000473483,;IGFN1,downstream_gene_variant,,ENST00000444705,;	G	ENSG00000163395	ENST00000335211	Transcript
TMEM183A	0	.	GRCh38	chr1	203007494	203007494	+	Missense_Mutation	SNP	G	G	T	rs199910238		LAN6_S6	NORMAL	G	G																c.29N>T	p.Arg10Met	p.R10M	ENST00000367242	1/8	375	237	137				TMEM183A,missense_variant,p.Arg10Met,ENST00000367242,NM_138391.4,NM_001322955.1,NM_001322959.1,NM_001322957.1,NM_001322956.1,NM_001322958.1;TMEM183A,upstream_gene_variant,,ENST00000468449,;TMEM183A,non_coding_transcript_exon_variant,,ENST00000543891,;TMEM183A,upstream_gene_variant,,ENST00000463015,;	T	ENSG00000163444	ENST00000367242	Transcript
PM20D1	0	.	GRCh38	chr1	205828709	205828709	+	Missense_Mutation	SNP	C	C	A	novel		LAN6_S6	NORMAL	C	C																c.1420N>T	p.Ala474Ser	p.A474S	ENST00000367136	13/13	394	154	240				PM20D1,missense_variant,p.Ala474Ser,ENST00000367136,NM_152491.4;PM20D1,non_coding_transcript_exon_variant,,ENST00000460624,;PM20D1,non_coding_transcript_exon_variant,,ENST00000469861,;PM20D1,non_coding_transcript_exon_variant,,ENST00000461807,;	A	ENSG00000162877	ENST00000367136	Transcript
AVPR1B	0	.	GRCh38	chr1	206110373	206110373	+	Missense_Mutation	SNP	C	C	T	rs28632197		LAN6_S6	NORMAL	C	C																c.1091N>A	p.Arg364His	p.R364H	ENST00000367126	2/2	187	81	106				AVPR1B,missense_variant,p.Arg364His,ENST00000367126,NM_000707.3;AVPR1B,non_coding_transcript_exon_variant,,ENST00000612906,;	T	ENSG00000198049	ENST00000367126	Transcript
GPATCH2	0	.	GRCh38	chr1	217431290	217431290	+	Missense_Mutation	SNP	G	G	A	rs144680521		LAN6_S6	NORMAL	G	G																c.1442N>T	p.Thr481Met	p.T481M	ENST00000366935	10/10	513	337	176				GPATCH2,missense_variant,p.Thr481Met,ENST00000366935,NM_018040.3;	A	ENSG00000092978	ENST00000366935	Transcript
RAB3GAP2	0	.	GRCh38	chr1	220182277	220182277	+	Missense_Mutation	SNP	G	G	A	rs139337049		LAN6_S6	NORMAL	G	G																c.2290N>T	p.Leu764Phe	p.L764F	ENST00000358951	21/35	290	174	116				RAB3GAP2,missense_variant,p.Leu764Phe,ENST00000358951,NM_012414.3;RAB3GAP2,downstream_gene_variant,,ENST00000478976,;	A	ENSG00000118873	ENST00000358951	Transcript
TP53BP2	0	.	GRCh38	chr1	223806868	223806868	+	Missense_Mutation	SNP	T	T	C	novel		LAN6_S6	NORMAL	T	T																c.452N>G	p.Gln151Arg	p.Q151R	ENST00000343537	5/18	309	152	157				TP53BP2,missense_variant,p.Gln22Arg,ENST00000391878,NM_005426.2;TP53BP2,missense_variant,p.Gln151Arg,ENST00000343537,NM_001031685.2;TP53BP2,missense_variant,p.Gln85Arg,ENST00000494100,;TP53BP2,non_coding_transcript_exon_variant,,ENST00000496282,;TP53BP2,upstream_gene_variant,,ENST00000498843,;TP53BP2,upstream_gene_variant,,ENST00000481128,;TP53BP2,downstream_gene_variant,,ENST00000473135,;TP53BP2…	C	ENSG00000143514	ENST00000343537	Transcript
DNAH14	0	.	GRCh38	chr1	225144594	225144594	+	Missense_Mutation	SNP	C	C	G	rs142356826		LAN6_S6	NORMAL	C	C																c.4655N>G	p.Thr1552Arg	p.T1552R	ENST00000430092	28/84	365	138	227				DNAH14,missense_variant,p.Thr1552Arg,ENST00000430092,NM_001373.1;DNAH14,missense_variant,p.Thr1552Arg,ENST00000439375,;DNAH14,missense_variant,p.Thr1168Arg,ENST00000445597,;DNAH14,downstream_gene_variant,,ENST00000328556,;DNAH14,3_prime_UTR_variant,,ENST00000495456,;	G	ENSG00000185842	ENST00000430092	Transcript
DNAH14	0	.	GRCh38	chr1	225266684	225266684	+	Missense_Mutation	SNP	T	T	C	rs4653415		LAN6_S6	NORMAL	T	T																c.7436N>C	p.Met2479Thr	p.M2479T	ENST00000430092	49/84	611	233	378				DNAH14,missense_variant,p.Met2479Thr,ENST00000430092,NM_001373.1;DNAH14,missense_variant,p.Met2479Thr,ENST00000439375,;DNAH14,missense_variant,p.Met1939Thr,ENST00000445597,;DNAH14,missense_variant,p.Met251Thr,ENST00000450490,;DNAH14,missense_variant,p.Met246Thr,ENST00000327794,;	C	ENSG00000185842	ENST00000430092	Transcript
ITPKB	0	.	GRCh38	chr1	226637747	226637747	+	Missense_Mutation	SNP	C	C	T	rs41314270		LAN6_S6	NORMAL	C	C																c.2557N>A	p.Ala853Thr	p.A853T	ENST00000429204	7/8	252	168	84				ITPKB,missense_variant,p.Ala853Thr,ENST00000429204,NM_002221.3;ITPKB,missense_variant,p.Ala853Thr,ENST00000272117,;	T	ENSG00000143772	ENST00000429204	Transcript
OBSCN	0	.	GRCh38	chr1	228279429	228279429	+	Missense_Mutation	SNP	C	C	T	rs199985706		LAN6_S6	NORMAL	C	C																c.8668N>T	p.Arg2890Cys	p.R2890C	ENST00000570156	32/116	373	146	227				OBSCN,missense_variant,p.Arg2890Cys,ENST00000570156,NM_001271223.2;OBSCN,missense_variant,p.Arg2890Cys,ENST00000366707,;OBSCN,missense_variant,p.Arg2461Cys,ENST00000422127,NM_001098623.2;OBSCN,missense_variant,p.Arg2461Cys,ENST00000636875,;OBSCN,missense_variant,p.Arg2461Cys,ENST00000284548,NM_052843.3;OBSCN,missense_variant,p.Arg309Cys,ENST00000366706,;OBSCN,upstream_gene_variant,,ENST0000048353…	T	ENSG00000154358	ENST00000570156	Transcript
OBSCN	0	.	GRCh38	chr1	228300131	228300131	+	Missense_Mutation	SNP	C	C	T	rs182309266		LAN6_S6	NORMAL	C	C																c.13724N>T	p.Thr4575Met	p.T4575M	ENST00000570156	51/116	358	136	222				OBSCN,missense_variant,p.Thr4575Met,ENST00000570156,NM_001271223.2;OBSCN,missense_variant,p.Thr4575Met,ENST00000366707,;OBSCN,missense_variant,p.Thr1422Met,ENST00000483539,;OBSCN,intron_variant,,ENST00000422127,NM_001098623.2;OBSCN,intron_variant,,ENST00000636875,;OBSCN,intron_variant,,ENST00000284548,NM_052843.3;RP5-1139B12.4,intron_variant,,ENST00000602778,;OBSCN,non_coding_transcript_exon_vari…	T	ENSG00000154358	ENST00000570156	Transcript
URB2	0	.	GRCh38	chr1	229647561	229647561	+	Missense_Mutation	SNP	G	G	A	rs143163378		LAN6_S6	NORMAL	G	G																c.3958N>A	p.Gly1320Arg	p.G1320R	ENST00000258243	7/10	364	210	154				URB2,missense_variant,p.Gly1320Arg,ENST00000258243,NM_001314021.1,NM_014777.3;URB2,upstream_gene_variant,,ENST00000434387,;	A	ENSG00000135763	ENST00000258243	Transcript
SIPA1L2	0	.	GRCh38	chr1	232445620	232445620	+	Missense_Mutation	SNP	C	C	T	rs200293380		LAN6_S6	NORMAL	C	C																c.3262N>A	p.Asp1088Asn	p.D1088N	ENST00000366630	10/22	478	304	174				SIPA1L2,missense_variant,p.Asp1088Asn,ENST00000366630,;SIPA1L2,missense_variant,p.Asp1088Asn,ENST00000262861,NM_020808.4;SIPA1L2,missense_variant,p.Asp162Asn,ENST00000308942,;	T	ENSG00000116991	ENST00000366630	Transcript
OR1C1	0	.	GRCh38	chr1	247757781	247757781	+	Missense_Mutation	SNP	G	G	A	rs12068080		LAN6_S6	NORMAL	G	G																c.626N>T	p.Thr209Met	p.T209M	ENST00000408896	1/1	593	435	158				OR1C1,missense_variant,p.Thr209Met,ENST00000408896,NM_012353.2;	A	ENSG00000221888	ENST00000408896	Transcript
OR2T8	0	.	GRCh38	chr1	247921162	247921162	+	Missense_Mutation	SNP	T	C	C	rs11204564		LAN6_S6	NORMAL	T	T																c.145N>C	p.Trp49Arg	p.W49R	ENST00000319968	1/1	585	123	461				OR2T8,missense_variant,p.Trp49Arg,ENST00000319968,NM_001005522.1;	C	ENSG00000177462	ENST00000319968	Transcript
OR2T8	0	.	GRCh38	chr1	247921552	247921552	+	Missense_Mutation	SNP	A	A	G	rs4584426		LAN6_S6	NORMAL	A	A																c.535N>G	p.Thr179Ala	p.T179A	ENST00000319968	1/1	142	99	43				OR2T8,missense_variant,p.Thr179Ala,ENST00000319968,NM_001005522.1;	G	ENSG00000177462	ENST00000319968	Transcript
OR2AK2	0	.	GRCh38	chr1	247965681	247965681	+	Missense_Mutation	SNP	A	A	T	rs77989939		LAN6_S6	NORMAL	A	A																c.350N>T	p.Tyr117Phe	p.Y117F	ENST00000366480	1/1	1118	852	266				OR2AK2,missense_variant,p.Tyr117Phe,ENST00000366480,NM_001004491.1;	T	ENSG00000187080	ENST00000366480	Transcript
OR2T12	0	.	GRCh38	chr1	248295374	248295374	+	Missense_Mutation	SNP	T	T	C	rs6678138		LAN6_S6	NORMAL	T	T																c.205N>G	p.Met69Val	p.M69V	ENST00000317996	1/1	626	398	228				OR2T12,missense_variant,p.Met69Val,ENST00000317996,NM_001004692.1;	C	ENSG00000177201	ENST00000317996	Transcript
OR2T29	0	.	GRCh38	chr1	248559206	248559206	+	Missense_Mutation	SNP	C	C	T	rs199706827		LAN6_S6	NORMAL	C	C																c.286N>A	p.Val96Ile	p.V96I	ENST00000328570	1/1	129	69	60				OR2T29,missense_variant,p.Val96Ile,ENST00000328570,NM_001004694.2;RP11-438F14.3,intron_variant,,ENST00000438623,;RP11-438F14.3,upstream_gene_variant,,ENST00000436515,;	T	ENSG00000182783	ENST00000328570	Transcript
OR2T10	0	.	GRCh38	chr1	248593419	248593419	+	Missense_Mutation	SNP	G	G	A	rs146673318		LAN6_S6	NORMAL	G	G																c.350N>T	p.Ala117Val	p.A117V	ENST00000330500	1/1	1176	736	440				OR2T10,missense_variant,p.Ala117Val,ENST00000330500,NM_001004693.1;Y_RNA,downstream_gene_variant,,ENST00000364732,;	A	ENSG00000184022	ENST00000330500	Transcript
OR2T11	0	.	GRCh38	chr1	248627058	248627058	+	Missense_Mutation	SNP	A	A	G	rs111439506		LAN6_S6	NORMAL	A	A																c.71N>C	p.Val24Ala	p.V24A	ENST00000625105	1/1	500	316	184				OR2T11,missense_variant,p.Val24Ala,ENST00000625105,NM_001001964.1;	G	ENSG00000279301	ENST00000625105	Transcript
OR2T35	0	.	GRCh38	chr1	248638291	248638291	+	Missense_Mutation	SNP	C	T	T	rs78622116		LAN6_S6	NORMAL	C	C																c.968N>A	p.Gly323Asp	p.G323D	ENST00000317450	1/1	392	5	387				OR2T35,missense_variant,p.Gly323Asp,ENST00000317450,NM_001001827.1;	T	ENSG00000177151	ENST00000317450	Transcript
OR2T35	0	.	GRCh38	chr1	248638301	248638302	+	Frame_Shift_Ins	INS	-	CA	CA	rs370874670		LAN6_S6	NORMAL	-	-																c.957_958insTG	p.Ile320Ter	p.I320*	ENST00000317450	1/1	409	9	400				OR2T35,frameshift_variant,p.Ile320Ter,ENST00000317450,NM_001001827.1;	CA	ENSG00000177151	ENST00000317450	Transcript
OR2T35	0	.	GRCh38	chr1	248638309	248638309	+	Missense_Mutation	SNP	G	A	A	rs150878651		LAN6_S6	NORMAL	G	G																c.950N>T	p.Ala317Val	p.A317V	ENST00000317450	1/1	422	13	409				OR2T35,missense_variant,p.Ala317Val,ENST00000317450,NM_001001827.1;	A	ENSG00000177151	ENST00000317450	Transcript
OR2T35	0	.	GRCh38	chr1	248638310	248638310	+	Missense_Mutation	SNP	C	T	T	rs143981271		LAN6_S6	NORMAL	C	C																c.949N>A	p.Ala317Thr	p.A317T	ENST00000317450	1/1	424	14	410				OR2T35,missense_variant,p.Ala317Thr,ENST00000317450,NM_001001827.1;	T	ENSG00000177151	ENST00000317450	Transcript
OR2T35	0	.	GRCh38	chr1	248638540	248638540	+	Missense_Mutation	SNP	G	G	A	rs140367325		LAN6_S6	NORMAL	G	G																c.719N>T	p.Thr240Met	p.T240M	ENST00000317450	1/1	639	424	215				OR2T35,missense_variant,p.Thr240Met,ENST00000317450,NM_001001827.1;	A	ENSG00000177151	ENST00000317450	Transcript
OR2T35	0	.	GRCh38	chr1	248638644	248638650	+	Frame_Shift_Del	DEL	CAGCACG	-	-	rs143010547		LAN6_S6	NORMAL	CAGCACG	CAGCACG																c.609_615delNNNNNNN	p.Cys203Ter	p.C203*	ENST00000317450	1/1	711	7	704				OR2T35,frameshift_variant,p.Cys203Ter,ENST00000317450,NM_001001827.1;	-	ENSG00000177151	ENST00000317450	Transcript
OR2T35	0	.	GRCh38	chr1	248639168	248639168	+	Missense_Mutation	SNP	C	T	T	rs1782218		LAN6_S6	NORMAL	C	C																c.91N>A	p.Val31Ile	p.V31I	ENST00000317450	1/1	57	0	57				OR2T35,missense_variant,p.Val31Ile,ENST00000317450,NM_001001827.1;	T	ENSG00000177151	ENST00000317450	Transcript
OR2T27	0	.	GRCh38	chr1	248650526	248650526	+	Missense_Mutation	SNP	T	T	C	rs1782241		LAN6_S6	NORMAL	T	T																c.359N>G	p.Tyr120Cys	p.Y120C	ENST00000344889	1/1	109	46	63				OR2T27,missense_variant,p.Tyr120Cys,ENST00000344889,NM_001001824.1;	C	ENSG00000187701	ENST00000344889	Transcript
OR2T27	0	.	GRCh38	chr1	248650751	248650751	+	Missense_Mutation	SNP	T	T	A	rs28533004		LAN6_S6	NORMAL	T	T																c.134N>T	p.Lys45Met	p.K45M	ENST00000344889	1/1	200	94	106				OR2T27,missense_variant,p.Lys45Met,ENST00000344889,NM_001001824.1;	A	ENSG00000187701	ENST00000344889	Transcript
LYPD8	0	.	GRCh38	chr1	248745207	248745207	+	Missense_Mutation	SNP	T	C	C	novel		LAN6_S6	NORMAL	T	T																c.410N>G	p.His137Arg	p.H137R	ENST00000590317	6/7	500	0	500				LYPD8,missense_variant,p.His137Arg,ENST00000590317,NM_001291283.1,NM_001085474.1;XX-CR54.1,downstream_gene_variant,,ENST00000611154,;LYPD8,missense_variant,p.His25Arg,ENST00000566597,;	C	ENSG00000259823	ENST00000590317	Transcript
FAM228B	0	.	GRCh38	chr2	24146801	24146801	+	Missense_Mutation	SNP	T	T	G	novel		LAN6_S6	NORMAL	T	T																c.495T>G	p.Asp165Glu	p.D165E	ENST00000615575	6/11	284	183	100				FAM228B,missense_variant,p.Asp165Glu,ENST00000615575,NM_001145710.1;FAM228B,missense_variant,p.Asp28Glu,ENST00000613899,NM_001291328.1;FAM228B,missense_variant,p.Asp165Glu,ENST00000611127,;FAM228B,non_coding_transcript_exon_variant,,ENST00000486967,;RP11-507M3.1,missense_variant,p.Asp70Glu,ENST00000610442,;FAM228B,intron_variant,,ENST00000615135,;FAM228B,upstream_gene_variant,,ENST00000611917,;	G	ENSG00000219626	ENST00000615575	Transcript
GAREM2	0	.	GRCh38	chr2	26185068	26185068	+	Missense_Mutation	SNP	A	G	G	rs181971256		LAN6_S6	NORMAL	A	A																c.1220A>G	p.Gln407Arg	p.Q407R	ENST00000401533	4/6	99	0	99				GAREM2,missense_variant,p.Gln330Arg,ENST00000407684,NM_001191033.1;GAREM2,missense_variant,p.Gln407Arg,ENST00000401533,NM_001168241.1;GAREM2,upstream_gene_variant,,ENST00000496070,;	G	ENSG00000157833	ENST00000401533	Transcript
CGREF1	0	.	GRCh38	chr2	27101486	27101486	+	Missense_Mutation	SNP	C	C	T	rs1057391		LAN6_S6	NORMAL	C	C																c.745G>A	p.Glu249Lys	p.E249K	ENST00000402394	6/6	175	123	52				CGREF1,missense_variant,p.Glu249Lys,ENST00000402394,NM_006569.5;CGREF1,missense_variant,p.Glu249Lys,ENST00000312734,;CGREF1,missense_variant,p.Glu371Lys,ENST00000404694,;CGREF1,missense_variant,p.Glu249Lys,ENST00000405600,NM_001166239.1;CGREF1,intron_variant,,ENST00000402550,NM_001166240.1;CGREF1,intron_variant,,ENST00000260595,;KHK,downstream_gene_variant,,ENST00000260599,NM_000221.2;KHK,downstr…	T	ENSG00000138028	ENST00000402394	Transcript
CAD	0	.	GRCh38	chr2	27242028	27242028	+	Missense_Mutation	SNP	G	G	A	rs144801319		LAN6_S6	NORMAL	G	G																c.6001G>A	p.Val2001Ile	p.V2001I	ENST00000264705	39/44	630	449	180				CAD,missense_variant,p.Val2001Ile,ENST00000264705,NM_004341.4;CAD,missense_variant,p.Val1938Ile,ENST00000403525,NM_001306079.1;CAD,missense_variant,p.Val37Ile,ENST00000428460,;CAD,downstream_gene_variant,,ENST00000456311,;CAD,downstream_gene_variant,,ENST00000458503,;CAD,downstream_gene_variant,,ENST00000491461,;CAD,downstream_gene_variant,,ENST00000487239,;	A	ENSG00000084774	ENST00000264705	Transcript
ALK	0	.	GRCh38	chr2	29223430	29223430	+	Missense_Mutation	SNP	C	C	T	rs864309584		LAN6_S6	NORMAL	C	C																c.3271G>A	p.Asp1091Asn	p.D1091N	ENST00000389048	20/29	878	317	561				ALK,missense_variant,p.Asp1091Asn,ENST00000389048,NM_004304.4;ALK,missense_variant,p.Asp714Asn,ENST00000618119,;ALK,missense_variant,p.Asp51Asn,ENST00000431873,;ALK,upstream_gene_variant,,ENST00000453137,;	T	ENSG00000171094	ENST00000389048	Transcript
XDH	0	.	GRCh38	chr2	31370439	31370439	+	Missense_Mutation	SNP	A	A	C	rs149593992		LAN6_S6	NORMAL	A	A																c.1896T>G	p.Phe632Leu	p.F632L	ENST00000379416	18/36	607	202	405				XDH,missense_variant,p.Phe632Leu,ENST00000379416,NM_000379.3;	C	ENSG00000158125	ENST00000379416	Transcript
CRIM1	0	.	GRCh38	chr2	36512376	36512376	+	Missense_Mutation	SNP	C	C	A	novel		LAN6_S6	NORMAL	C	C																c.1762C>A	p.Leu588Ile	p.L588I	ENST00000280527	10/17	541	376	165				CRIM1,missense_variant,p.Leu588Ile,ENST00000280527,NM_016441.2;CRIM1,upstream_gene_variant,,ENST00000413985,;RP11-78I14.1,downstream_gene_variant,,ENST00000609765,;	A	ENSG00000150938	ENST00000280527	Transcript
PPM1B	0	.	GRCh38	chr2	44209318	44209318	+	Missense_Mutation	SNP	C	C	T	rs757494045		LAN6_S6	NORMAL	C	C																c.955C>T	p.Arg319Trp	p.R319W	ENST00000282412	3/6	247	138	108				PPM1B,missense_variant,p.Arg319Trp,ENST00000378551,NM_177968.3;PPM1B,missense_variant,p.Arg319Trp,ENST00000409432,NM_001033557.2;PPM1B,missense_variant,p.Arg319Trp,ENST00000282412,NM_002706.5;PPM1B,missense_variant,p.Arg319Trp,ENST00000419807,;PPM1B,missense_variant,p.Arg32Trp,ENST00000345249,NM_177969.3;PPM1B,missense_variant,p.Arg244Trp,ENST00000409473,;PPM1B,non_coding_transcript_exon_variant,…	T	ENSG00000138032	ENST00000282412	Transcript
SOCS5	0	.	GRCh38	chr2	46759144	46759144	+	Missense_Mutation	SNP	A	A	G	rs774529274		LAN6_S6	NORMAL	A	A																c.614A>G	p.Lys205Arg	p.K205R	ENST00000306503	2/2	505	270	235				SOCS5,missense_variant,p.Lys205Arg,ENST00000306503,NM_014011.4;SOCS5,missense_variant,p.Lys205Arg,ENST00000394861,NM_144949.2;	G	ENSG00000171150	ENST00000306503	Transcript
AHSA2	0	.	GRCh38	chr2	61185542	61185542	+	Missense_Mutation	SNP	C	C	G	rs141666493		LAN6_S6	NORMAL	C	C																c.116C>G	p.Pro39Arg	p.P39R	ENST00000394457	4/6	369	158	211				AHSA2,missense_variant,p.Pro39Arg,ENST00000394457,NM_001321305.1;AHSA2,missense_variant,p.Pro39Arg,ENST00000357022,NM_001321303.1,NM_001321300.1,NM_152392.4,NM_001321304.1,NM_001321301.1;AHSA2,missense_variant,p.Pro39Arg,ENST00000410073,;AHSA2,3_prime_UTR_variant,,ENST00000489653,;USP34,downstream_gene_variant,,ENST00000398571,NM_014709.3;USP34,downstream_gene_variant,,ENST00000411912,;USP34,down…	G	ENSG00000173209	ENST00000394457	Transcript
FAM161A	0	.	GRCh38	chr2	61839542	61839542	+	Missense_Mutation	SNP	A	A	C	rs767214705		LAN6_S6	NORMAL	A	A																c.1462T>G	p.Trp488Gly	p.W488G	ENST00000404929	3/7	426	242	184				FAM161A,missense_variant,p.Trp488Gly,ENST00000404929,NM_001201543.1;FAM161A,missense_variant,p.Trp488Gly,ENST00000405894,NM_032180.2;FAM161A,missense_variant,p.Trp484Gly,ENST00000418113,;FAM161A,3_prime_UTR_variant,,ENST00000456262,;FAM161A,3_prime_UTR_variant,,ENST00000307507,;FAM161A,upstream_gene_variant,,ENST00000496369,;FAM161A,upstream_gene_variant,,ENST00000478494,;	C	ENSG00000170264	ENST00000404929	Transcript
SLC1A4	0	.	GRCh38	chr2	64989683	64989683	+	Missense_Mutation	SNP	G	G	A	rs149636167		LAN6_S6	NORMAL	G	G																c.40G>A	p.Ala14Thr	p.A14T	ENST00000234256	1/8	156	80	76				SLC1A4,missense_variant,p.Ala14Thr,ENST00000234256,NM_003038.4;SLC1A4,intron_variant,,ENST00000531327,NM_001193493.1;SLC1A4,intron_variant,,ENST00000493121,;SLC1A4,intron_variant,,ENST00000471551,;	A	ENSG00000115902	ENST00000234256	Transcript
PNO1	0	.	GRCh38	chr2	68157954	68157954	+	Missense_Mutation	SNP	C	C	G	rs773294879		LAN6_S6	NORMAL	C	C																c.20C>G	p.Thr7Arg	p.T7R	ENST00000263657	1/7	399	233	166				PNO1,missense_variant,p.Thr7Arg,ENST00000263657,NM_020143.2;WDR92,upstream_gene_variant,,ENST00000295121,NM_138458.3;WDR92,upstream_gene_variant,,ENST00000409164,NM_001256476.1;WDR92,upstream_gene_variant,,ENST00000406245,;WDR92,upstream_gene_variant,,ENST00000492039,;RP11-474G23.1,missense_variant,p.Val202Leu,ENST00000406334,;PNO1,missense_variant,p.Thr7Arg,ENST00000430742,;WDR92,upstream_gene_v…	G	ENSG00000115946	ENST00000263657	Transcript
EGR4	0	.	GRCh38	chr2	73293568	73293568	+	Nonsense_Mutation	SNP	C	C	T	rs537734263		LAN6_S6	NORMAL	C	C																c.59G>A	p.Trp20Ter	p.W20*	ENST00000545030	1/2	82	37	45				EGR4,stop_gained,p.Trp20Ter,ENST00000545030,NM_001965.3;EGR4,5_prime_UTR_variant,,ENST00000436467,;	T	ENSG00000135625	ENST00000545030	Transcript
DNAH6	0	.	GRCh38	chr2	84745233	84745233	+	Missense_Mutation	SNP	G	G	T	novel		LAN6_S6	NORMAL	G	G																c.10496G>T	p.Cys3499Phe	p.C3499F	ENST00000389394	63/77	120	49	71				DNAH6,missense_variant,p.Cys3499Phe,ENST00000389394,NM_001370.1;DNAH6,missense_variant,p.Cys3499Phe,ENST00000237449,;	T	ENSG00000115423	ENST00000389394	Transcript
ANKRD36C	0	.	GRCh38	chr2	95855549	95855549	+	Missense_Mutation	SNP	T	T	C	rs5005869		LAN6_S6	NORMAL	T	T																c.4712A>G	p.Asn1571Ser	p.N1571S	ENST00000456556	63/67	271	191	80				ANKRD36C,missense_variant,p.Asn1571Ser,ENST00000456556,;ANKRD36C,downstream_gene_variant,,ENST00000295246,;ANKRD36C,upstream_gene_variant,,ENST00000612359,;ANKRD36C,non_coding_transcript_exon_variant,,ENST00000488721,;ANKRD36C,downstream_gene_variant,,ENST00000531153,;ANKRD36C,downstream_gene_variant,,ENST00000534304,;	C	ENSG00000174501	ENST00000456556	Transcript
ANKRD36C	0	.	GRCh38	chr2	95859892	95859892	+	Missense_Mutation	SNP	G	G	T	rs77864759		LAN6_S6	NORMAL	G	G																c.3865C>A	p.Leu1289Ile	p.L1289I	ENST00000456556	61/67	10	7	3				ANKRD36C,missense_variant,p.Leu1289Ile,ENST00000456556,;ANKRD36C,3_prime_UTR_variant,,ENST00000295246,;ANKRD36C,upstream_gene_variant,,ENST00000612359,;ANKRD36C,3_prime_UTR_variant,,ENST00000534304,;ANKRD36C,non_coding_transcript_exon_variant,,ENST00000531153,;ANKRD36C,non_coding_transcript_exon_variant,,ENST00000488721,;	T	ENSG00000174501	ENST00000456556	Transcript
ANKRD36C	0	.	GRCh38	chr2	95859895	95859895	+	Missense_Mutation	SNP	T	T	C	rs75198192		LAN6_S6	NORMAL	T	T																c.3862A>G	p.Thr1288Ala	p.T1288A	ENST00000456556	61/67	12	10	2				ANKRD36C,missense_variant,p.Thr1288Ala,ENST00000456556,;ANKRD36C,3_prime_UTR_variant,,ENST00000295246,;ANKRD36C,upstream_gene_variant,,ENST00000612359,;ANKRD36C,3_prime_UTR_variant,,ENST00000534304,;ANKRD36C,non_coding_transcript_exon_variant,,ENST00000531153,;ANKRD36C,non_coding_transcript_exon_variant,,ENST00000488721,;	C	ENSG00000174501	ENST00000456556	Transcript
ANKRD36C	0	.	GRCh38	chr2	95859904	95859904	+	Missense_Mutation	SNP	T	T	C	rs77710257		LAN6_S6	NORMAL	T	T																c.3853A>G	p.Lys1285Glu	p.K1285E	ENST00000456556	61/67	13	8	5				ANKRD36C,missense_variant,p.Lys1285Glu,ENST00000456556,;ANKRD36C,3_prime_UTR_variant,,ENST00000295246,;ANKRD36C,upstream_gene_variant,,ENST00000612359,;ANKRD36C,3_prime_UTR_variant,,ENST00000534304,;ANKRD36C,non_coding_transcript_exon_variant,,ENST00000531153,;ANKRD36C,non_coding_transcript_exon_variant,,ENST00000488721,;	C	ENSG00000174501	ENST00000456556	Transcript
ANKRD36C	0	.	GRCh38	chr2	95859970	95859970	+	Missense_Mutation	SNP	G	G	T	rs77057279		LAN6_S6	NORMAL	G	G																c.3787C>A	p.Leu1263Met	p.L1263M	ENST00000456556	61/67	13	11	2				ANKRD36C,missense_variant,p.Leu1263Met,ENST00000456556,;ANKRD36C,3_prime_UTR_variant,,ENST00000295246,;ANKRD36C,upstream_gene_variant,,ENST00000612359,;ANKRD36C,3_prime_UTR_variant,,ENST00000534304,;ANKRD36C,non_coding_transcript_exon_variant,,ENST00000531153,;ANKRD36C,upstream_gene_variant,,ENST00000488721,;	T	ENSG00000174501	ENST00000456556	Transcript
ANKRD36C	0	.	GRCh38	chr2	95859975	95859975	+	Missense_Mutation	SNP	C	C	T	rs77757712		LAN6_S6	NORMAL	C	C																c.3782G>A	p.Arg1261Gln	p.R1261Q	ENST00000456556	61/67	12	10	2				ANKRD36C,missense_variant,p.Arg1261Gln,ENST00000456556,;ANKRD36C,3_prime_UTR_variant,,ENST00000295246,;ANKRD36C,upstream_gene_variant,,ENST00000612359,;ANKRD36C,3_prime_UTR_variant,,ENST00000534304,;ANKRD36C,non_coding_transcript_exon_variant,,ENST00000531153,;ANKRD36C,upstream_gene_variant,,ENST00000488721,;	T	ENSG00000174501	ENST00000456556	Transcript
ANKRD36C	0	.	GRCh38	chr2	95935492	95935492	+	Missense_Mutation	SNP	G	G	A	rs62153752		LAN6_S6	NORMAL	G	G																c.1697C>T	p.Ala566Val	p.A566V	ENST00000456556	24/67	321	151	170				ANKRD36C,missense_variant,p.Ala566Val,ENST00000456556,;ANKRD36C,5_prime_UTR_variant,,ENST00000295246,;ANKRD36C,3_prime_UTR_variant,,ENST00000534304,;ANKRD36C,3_prime_UTR_variant,,ENST00000528268,;	A	ENSG00000174501	ENST00000456556	Transcript
ANKRD36C	0	.	GRCh38	chr2	95938843	95938843	+	Missense_Mutation	SNP	A	A	G	rs62154561		LAN6_S6	NORMAL	A	A																c.1619T>C	p.Leu540Pro	p.L540P	ENST00000456556	22/67	1482	382	1099				ANKRD36C,missense_variant,p.Leu540Pro,ENST00000456556,;ANKRD36C,intron_variant,,ENST00000295246,;ANKRD36C,intron_variant,,ENST00000534304,;ANKRD36C,intron_variant,,ENST00000528268,;	G	ENSG00000174501	ENST00000456556	Transcript
ANKRD36C	0	.	GRCh38	chr2	95938884	95938884	+	Missense_Mutation	SNP	A	A	T	rs62154562		LAN6_S6	NORMAL	A	A																c.1578T>A	p.Ser526Arg	p.S526R	ENST00000456556	22/67	1480	456	1023				ANKRD36C,missense_variant,p.Ser526Arg,ENST00000456556,;ANKRD36C,intron_variant,,ENST00000295246,;ANKRD36C,intron_variant,,ENST00000534304,;ANKRD36C,intron_variant,,ENST00000528268,;	T	ENSG00000174501	ENST00000456556	Transcript
ANKRD36C	0	.	GRCh38	chr2	95941196	95941196	+	Missense_Mutation	SNP	C	C	T	rs78739183		LAN6_S6	NORMAL	C	C																c.1495G>A	p.Gly499Arg	p.G499R	ENST00000456556	20/67	71	34	37				ANKRD36C,missense_variant,p.Gly499Arg,ENST00000456556,;ANKRD36C,5_prime_UTR_variant,,ENST00000295246,;ANKRD36C,missense_variant,p.Gly28Arg,ENST00000534304,;ANKRD36C,missense_variant,p.Gly499Arg,ENST00000528268,;	T	ENSG00000174501	ENST00000456556	Transcript
ANKRD36C	0	.	GRCh38	chr2	95945173	95945173	+	Missense_Mutation	SNP	T	T	G	rs62154594		LAN6_S6	NORMAL	T	T																c.1364A>C	p.Asn455Thr	p.N455T	ENST00000456556	18/67	310	126	184				ANKRD36C,missense_variant,p.Asn455Thr,ENST00000456556,;ANKRD36C,upstream_gene_variant,,ENST00000295246,;ANKRD36C,missense_variant,p.Asn455Thr,ENST00000528268,;ANKRD36C,upstream_gene_variant,,ENST00000534304,;	G	ENSG00000174501	ENST00000456556	Transcript
ANKRD36C	0	.	GRCh38	chr2	95953940	95953940	+	Missense_Mutation	SNP	T	T	G	rs74946480		LAN6_S6	NORMAL	T	T																c.1202A>C	p.Glu401Ala	p.E401A	ENST00000456556	14/67	474	277	196				ANKRD36C,missense_variant,p.Glu401Ala,ENST00000456556,;ANKRD36C,missense_variant,p.Glu401Ala,ENST00000528268,;	G	ENSG00000174501	ENST00000456556	Transcript
ANKRD36C	0	.	GRCh38	chr2	95953986	95953986	+	Missense_Mutation	SNP	C	C	T	rs62154618		LAN6_S6	NORMAL	C	C																c.1156G>A	p.Ala386Thr	p.A386T	ENST00000456556	14/67	618	321	297				ANKRD36C,missense_variant,p.Ala386Thr,ENST00000456556,;ANKRD36C,missense_variant,p.Ala386Thr,ENST00000528268,;	T	ENSG00000174501	ENST00000456556	Transcript
ANKRD36C	0	.	GRCh38	chr2	95960544	95960544	+	Missense_Mutation	SNP	C	T	T	rs4362598		LAN6_S6	NORMAL	C	C																c.932G>A	p.Gly311Asp	p.G311D	ENST00000456556	10/67	33	0	33				ANKRD36C,missense_variant,p.Gly311Asp,ENST00000456556,;ANKRD36C,missense_variant,p.Gly311Asp,ENST00000528268,;	T	ENSG00000174501	ENST00000456556	Transcript
ANKRD36	0	.	GRCh38	chr2	97194750	97194750	+	Missense_Mutation	SNP	T	T	C	rs59466168		LAN6_S6	NORMAL	T	T																c.2474T>C	p.Leu825Ser	p.L825S	ENST00000420699	39/76	246	152	94				ANKRD36,missense_variant,p.Leu825Ser,ENST00000420699,NM_001164315.1;ANKRD36,missense_variant,p.Leu825Ser,ENST00000461153,;ANKRD36,intron_variant,,ENST00000620383,;	C	ENSG00000135976	ENST00000420699	Transcript
ANKRD36	0	.	GRCh38	chr2	97211741	97211741	+	Missense_Mutation	SNP	G	G	A	rs10194525		LAN6_S6	NORMAL	G	G																c.3469G>A	p.Val1157Met	p.V1157M	ENST00000420699	58/76	431	312	119				ANKRD36,missense_variant,p.Val1157Met,ENST00000420699,NM_001164315.1;ANKRD36,missense_variant,p.Val1157Met,ENST00000461153,;ANKRD36,upstream_gene_variant,,ENST00000421946,;	A	ENSG00000135976	ENST00000420699	Transcript
RGPD3	0	.	GRCh38	chr2	106457045	106457045	+	Missense_Mutation	SNP	C	T	T	rs62152530		LAN6_S6	NORMAL	C	C																c.331G>A	p.Asp111Asn	p.D111N	ENST00000409886	4/23	153	27	126				RGPD3,missense_variant,p.Asp111Asn,ENST00000409886,NM_001144013.1;RGPD3,missense_variant,p.Asp111Asn,ENST00000304514,;	T	ENSG00000153165	ENST00000409886	Transcript
RGPD4	0	.	GRCh38	chr2	107863031	107863031	+	Missense_Mutation	SNP	A	A	T	rs199689341		LAN6_S6	NORMAL	A	A																c.2468A>T	p.Lys823Met	p.K823M	ENST00000408999	17/23	109	70	39				RGPD4,missense_variant,p.Lys823Met,ENST00000408999,NM_182588.2;	T	ENSG00000196862	ENST00000408999	Transcript
RGPD4	0	.	GRCh38	chr2	107871510	107871510	+	Missense_Mutation	SNP	A	G	G	rs832357		LAN6_S6	NORMAL	A	A																c.3506A>G	p.Gln1169Arg	p.Q1169R	ENST00000408999	20/23	45	0	45				RGPD4,missense_variant,p.Gln1169Arg,ENST00000408999,NM_182588.2;	G	ENSG00000196862	ENST00000408999	Transcript
RANBP2	0	.	GRCh38	chr2	108764795	108764795	+	Missense_Mutation	SNP	G	G	T	novel		LAN6_S6	NORMAL	G	G																c.4256G>T	p.Trp1419Leu	p.W1419L	ENST00000283195	20/29	438	214	224				RANBP2,missense_variant,p.Trp1419Leu,ENST00000283195,NM_006267.4;	T	ENSG00000153201	ENST00000283195	Transcript
RGPD8	0	.	GRCh38	chr2	112388237	112388237	+	Missense_Mutation	SNP	C	C	T	rs17041523		LAN6_S6	NORMAL	C	C																c.4708G>A	p.Gly1570Arg	p.G1570R	ENST00000302558	20/23	218	98	120				RGPD8,missense_variant,p.Gly1570Arg,ENST00000302558,NM_001164463.1;RGPD8,missense_variant,p.Gly1430Arg,ENST00000409750,;RGPD8,downstream_gene_variant,,ENST00000330575,;RGPD8,downstream_gene_variant,,ENST00000522286,;	T	ENSG00000169629	ENST00000302558	Transcript
MYO7B	0	.	GRCh38	chr2	127620368	127620368	+	Missense_Mutation	SNP	C	C	A	novel		LAN6_S6	NORMAL	C	C																c.3349C>A	p.Gln1117Lys	p.Q1117K	ENST00000428314	26/47	238	143	95				MYO7B,missense_variant,p.Gln1117Lys,ENST00000428314,NM_001080527.1;MYO7B,missense_variant,p.Gln1117Lys,ENST00000409816,;MYO7B,5_prime_UTR_variant,,ENST00000409090,;MYO7B,5_prime_UTR_variant,,ENST00000437387,;MYO7B,non_coding_transcript_exon_variant,,ENST00000496841,;MYO7B,non_coding_transcript_exon_variant,,ENST00000491278,;	A	ENSG00000169994	ENST00000428314	Transcript
POTEF	0	.	GRCh38	chr2	130074719	130074719	+	Missense_Mutation	SNP	T	T	A	rs62165871		LAN6_S6	NORMAL	T	T																c.2753A>T	p.Tyr918Phe	p.Y918F	ENST00000409914	17/17	366	161	205				POTEF,missense_variant,p.Tyr918Phe,ENST00000409914,NM_001099771.2;	A	ENSG00000196604	ENST00000409914	Transcript
CCDC74B	0	.	GRCh38	chr2	130142231	130142231	+	Missense_Mutation	SNP	T	C	C	rs2599972		LAN6_S6	NORMAL	T	T																c.446A>G	p.His149Arg	p.H149R	ENST00000310463	3/8	191	0	191				CCDC74B,missense_variant,p.His149Arg,ENST00000310463,NM_207310.2;CCDC74B,missense_variant,p.His149Arg,ENST00000392984,;CCDC74B,missense_variant,p.His191Arg,ENST00000457413,;CCDC74B,intron_variant,,ENST00000409943,NM_001258307.1;CCDC74B,intron_variant,,ENST00000409128,;CCDC74B,downstream_gene_variant,,ENST00000409234,;CCDC74B,downstream_gene_variant,,ENST00000441670,;MED15P9,downstream_gene_varian…	C	ENSG00000152076	ENST00000310463	Transcript
TUBA3E	0	.	GRCh38	chr2	130194181	130194181	+	Missense_Mutation	SNP	G	G	T	rs13000249		LAN6_S6	NORMAL	G	G																c.661C>A	p.Arg221Ser	p.R221S	ENST00000312988	4/5	569	362	206				TUBA3E,missense_variant,p.Arg221Ser,ENST00000312988,NM_207312.2;MZT2B,downstream_gene_variant,,ENST00000281871,NM_025029.3;MZT2B,downstream_gene_variant,,ENST00000409255,;MZT2B,downstream_gene_variant,,ENST00000425361,;MZT2B,downstream_gene_variant,,ENST00000457492,;MZT2B,downstream_gene_variant,,ENST00000455239,;MZT2B,downstream_gene_variant,,ENST00000480182,;	T	ENSG00000152086	ENST00000312988	Transcript
TUBA3E	0	.	GRCh38	chr2	130194465	130194465	+	Missense_Mutation	SNP	G	G	A	rs13000721		LAN6_S6	NORMAL	G	G																c.377C>T	p.Ala126Val	p.A126V	ENST00000312988	4/5	253	173	80				TUBA3E,missense_variant,p.Ala126Val,ENST00000312988,NM_207312.2;MZT2B,downstream_gene_variant,,ENST00000281871,NM_025029.3;MZT2B,downstream_gene_variant,,ENST00000409255,;MZT2B,downstream_gene_variant,,ENST00000425361,;MZT2B,downstream_gene_variant,,ENST00000457492,;MZT2B,downstream_gene_variant,,ENST00000455239,;MZT2B,downstream_gene_variant,,ENST00000480182,;	A	ENSG00000152086	ENST00000312988	Transcript
POTEI	0	.	GRCh38	chr2	130488140	130488140	+	Missense_Mutation	SNP	C	G	G	rs2259528		LAN6_S6	NORMAL	C	C																c.1301G>C	p.Ser434Thr	p.S434T	ENST00000451531	9/15	43	0	43				POTEI,missense_variant,p.Ser434Thr,ENST00000451531,NM_001277406.1;POTEI,3_prime_UTR_variant,,ENST00000631234,;POTEI,intron_variant,,ENST00000615053,;	G	ENSG00000196834	ENST00000451531	Transcript
POTEJ	0	.	GRCh38	chr2	130656603	130656603	+	Missense_Mutation	SNP	C	C	T	rs62165276		LAN6_S6	NORMAL	C	C																c.1843C>T	p.Arg615Trp	p.R615W	ENST00000409602	15/15	625	400	224				POTEJ,missense_variant,p.Arg615Trp,ENST00000409602,NM_001277083.1;	T	ENSG00000222038	ENST00000409602	Transcript
ARHGEF4	0	.	GRCh38	chr2	131038901	131038901	+	Missense_Mutation	SNP	G	G	A	rs766745776		LAN6_S6	NORMAL	G	G																c.616G>A	p.Val206Ile	p.V206I	ENST00000326016	6/14	489	256	233				ARHGEF4,missense_variant,p.Val1392Ile,ENST00000409359,;ARHGEF4,missense_variant,p.Val206Ile,ENST00000525839,NM_032995.2;ARHGEF4,missense_variant,p.Val231Ile,ENST00000392953,;ARHGEF4,missense_variant,p.Val206Ile,ENST00000326016,NM_015320.3;ARHGEF4,missense_variant,p.Val206Ile,ENST00000611048,;ARHGEF4,missense_variant,p.Val83Ile,ENST00000409303,;ARHGEF4,missense_variant,p.Val135Ile,ENST00000355771,…	A	ENSG00000136002	ENST00000326016	Transcript
MAP3K19	0	.	GRCh38	chr2	134987802	134987802	+	Missense_Mutation	SNP	C	C	A	novel		LAN6_S6	NORMAL	C	C																c.1070G>T	p.Arg357Leu	p.R357L	ENST00000392915	10/13	400	195	205				MAP3K19,missense_variant,p.Arg357Leu,ENST00000392915,;MAP3K19,missense_variant,p.Arg357Leu,ENST00000375845,NM_025052.4;MAP3K19,missense_variant,p.Arg244Leu,ENST00000358371,NM_001018044.2;MAP3K19,missense_variant,p.Arg262Leu,ENST00000637841,;MAP3K19,intron_variant,,ENST00000392917,NM_001282883.1;MAP3K19,intron_variant,,ENST00000375844,NM_001018046.2;MAP3K19,intron_variant,,ENST00000392918,NM_00101…	A	ENSG00000176601	ENST00000392915	Transcript
ACVR1	0	.	GRCh38	chr2	157799450	157799450	+	Missense_Mutation	SNP	G	G	C	rs13406336		LAN6_S6	NORMAL	G	G																c.44C>G	p.Ala15Gly	p.A15G	ENST00000263640	3/11	252	135	115				ACVR1,missense_variant,p.Ala15Gly,ENST00000263640,NM_001105.4;ACVR1,missense_variant,p.Ala15Gly,ENST00000409283,;ACVR1,missense_variant,p.Ala15Gly,ENST00000434821,NM_001111067.2;ACVR1,missense_variant,p.Ala15Gly,ENST00000410057,;ACVR1,missense_variant,p.Ala15Gly,ENST00000539637,;ACVR1,missense_variant,p.Ala15Gly,ENST00000424669,;ACVR1,missense_variant,p.Ala15Gly,ENST00000413751,;ACVR1,missense_va…	C	ENSG00000115170	ENST00000263640	Transcript
RBMS1	0	.	GRCh38	chr2	160318227	160318228	+	Splice_Site	DEL	TC	TC	-	novel		LAN6_S6	NORMAL	TC	TC																c.252-1_252delGA		p.X84_splice	ENST00000348849	3/14	142	114	28				RBMS1,splice_acceptor_variant,,ENST00000348849,NM_016836.3,NM_002897.4;RBMS1,splice_acceptor_variant,,ENST00000392753,;RBMS1,splice_acceptor_variant,,ENST00000409972,;RBMS1,splice_acceptor_variant,,ENST00000409075,;RBMS1,splice_acceptor_variant,,ENST00000409289,;RBMS1,splice_acceptor_variant,,ENST00000428519,;RBMS1,splice_acceptor_variant,,ENST00000474820,;RBMS1,upstream_gene_variant,,ENST0000049…	-	ENSG00000153250	ENST00000348849	Transcript
FAP	0	.	GRCh38	chr2	162198834	162198834	+	Missense_Mutation	SNP	T	T	C	rs79484073		LAN6_S6	NORMAL	T	T																c.1325A>G	p.His442Arg	p.H442R	ENST00000188790	16/26	312	181	131				FAP,missense_variant,p.His442Arg,ENST00000188790,NM_004460.3;FAP,missense_variant,p.His417Arg,ENST00000443424,NM_001291807.1;FAP,missense_variant,p.His441Arg,ENST00000627638,;FAP,non_coding_transcript_exon_variant,,ENST00000465424,;FAP,non_coding_transcript_exon_variant,,ENST00000465088,;FAP,upstream_gene_variant,,ENST00000422436,;FAP,upstream_gene_variant,,ENST00000497414,;	C	ENSG00000078098	ENST00000188790	Transcript
SCN7A	0	.	GRCh38	chr2	166444802	166444802	+	Missense_Mutation	SNP	A	A	G	rs751953808		LAN6_S6	NORMAL	A	A																c.1586T>C	p.Met529Thr	p.M529T	ENST00000409855	12/25	388	198	190				SCN7A,missense_variant,p.Met529Thr,ENST00000619410,;SCN7A,missense_variant,p.Met529Thr,ENST00000621965,;SCN7A,missense_variant,p.Met529Thr,ENST00000409855,NM_002976.3;SCN7A,missense_variant,p.Met529Thr,ENST00000419992,;SCN7A,missense_variant,p.Met529Thr,ENST00000424326,;	G	ENSG00000136546	ENST00000409855	Transcript
DCAF17	0	.	GRCh38	chr2	171448679	171448684	+	Splice_Site	DEL	AGGGAG	AGGGAG	-	novel		LAN6_S6	NORMAL	AGGGAG	AGGGAG																c.322-1_326delGGGAGA		p.X108_splice	ENST00000375255	4/14	118	98	20				DCAF17,splice_acceptor_variant,,ENST00000375255,NM_025000.3;DCAF17,splice_acceptor_variant,,ENST00000539783,NM_001164821.1;DCAF17,upstream_gene_variant,,ENST00000611110,;DCAF17,upstream_gene_variant,,ENST00000339506,;DCAF17,splice_acceptor_variant,,ENST00000468592,;DCAF17,splice_acceptor_variant,,ENST00000490217,;DCAF17,splice_acceptor_variant,,ENST00000495925,;DCAF17,splice_acceptor_variant,,ENS…	-	ENSG00000115827	ENST00000375255	Transcript
HAT1	0	.	GRCh38	chr2	171976274	171976274	+	Missense_Mutation	SNP	T	C	C	rs73976541		LAN6_S6	NORMAL	T	T																c.941T>C	p.Val314Ala	p.V314A	ENST00000264108	9/11	302	1	301				HAT1,missense_variant,p.Val314Ala,ENST00000264108,NM_003642.3;SLC25A12,intron_variant,,ENST00000472748,;SLC25A12,intron_variant,,ENST00000484227,;SLC25A12,intron_variant,,ENST00000464063,;HAT1,3_prime_UTR_variant,,ENST00000457761,;HAT1,3_prime_UTR_variant,,ENST00000412731,;HAT1,non_coding_transcript_exon_variant,,ENST00000494601,;HAT1,non_coding_transcript_exon_variant,,ENST00000392584,;	C	ENSG00000128708	ENST00000264108	Transcript
TTC30A	0	.	GRCh38	chr2	177617366	177617366	+	Missense_Mutation	SNP	C	T	T	rs28630685		LAN6_S6	NORMAL	C	C																c.1336G>A	p.Val446Ile	p.V446I	ENST00000355689	1/1	225	0	225				TTC30A,missense_variant,p.Val446Ile,ENST00000355689,NM_152275.3;AC073834.3,non_coding_transcript_exon_variant,,ENST00000357045,;	T	ENSG00000197557	ENST00000355689	Transcript
TTN	0	.	GRCh38	chr2	178539822	178539822	+	Missense_Mutation	SNP	C	C	A	novel		LAN6_S6	NORMAL	C	C																c.98243G>T	p.Arg32748Leu	p.R32748L	ENST00000589042	352/363	634	342	292				TTN,missense_variant,p.Arg32748Leu,ENST00000589042,NM_001267550.2;TTN,missense_variant,p.Arg31107Leu,ENST00000591111,;AC010680.1,missense_variant,p.Arg31107Leu,ENST00000615779,NM_001256850.1;TTN,missense_variant,p.Arg30180Leu,ENST00000342992,NM_133378.4;TTN,missense_variant,p.Arg23683Leu,ENST00000460472,NM_003319.4;AC010680.1,missense_variant,p.Arg23875Leu,ENST00000342175,NM_133437.4;AC010680.1,m…	A	ENSG00000155657	ENST00000589042	Transcript
TTN	0	.	GRCh38	chr2	178546480	178546480	+	Missense_Mutation	SNP	A	A	T	rs72648256		LAN6_S6	NORMAL	A	A																c.94851T>A	p.Asp31617Glu	p.D31617E	ENST00000589042	342/363	574	286	288				TTN,missense_variant,p.Asp31617Glu,ENST00000589042,NM_001267550.2;TTN,missense_variant,p.Asp29976Glu,ENST00000591111,;AC010680.1,missense_variant,p.Asp29976Glu,ENST00000615779,NM_001256850.1;TTN,missense_variant,p.Asp29049Glu,ENST00000342992,NM_133378.4;TTN,missense_variant,p.Asp22552Glu,ENST00000460472,NM_003319.4;AC010680.1,missense_variant,p.Asp22744Glu,ENST00000342175,NM_133437.4;AC010680.1,m…	T	ENSG00000155657	ENST00000589042	Transcript
TTN	0	.	GRCh38	chr2	178590229	178590229	+	Missense_Mutation	SNP	C	C	T	rs201286988		LAN6_S6	NORMAL	C	C																c.61496G>A	p.Arg20499Gln	p.R20499Q	ENST00000589042	304/363	443	222	221				TTN,missense_variant,p.Arg20499Gln,ENST00000589042,NM_001267550.2;TTN,missense_variant,p.Arg18858Gln,ENST00000591111,;AC010680.1,missense_variant,p.Arg18858Gln,ENST00000615779,NM_001256850.1;TTN,missense_variant,p.Arg17931Gln,ENST00000342992,NM_133378.4;TTN,missense_variant,p.Arg11434Gln,ENST00000460472,NM_003319.4;AC010680.1,missense_variant,p.Arg11626Gln,ENST00000342175,NM_133437.4;AC010680.1,m…	T	ENSG00000155657	ENST00000589042	Transcript
TTN	0	.	GRCh38	chr2	178601444	178601444	+	Missense_Mutation	SNP	T	T	C	rs72646823		LAN6_S6	NORMAL	T	T																c.55553A>G	p.Lys18518Arg	p.K18518R	ENST00000589042	287/363	427	226	201				TTN,missense_variant,p.Lys18518Arg,ENST00000589042,NM_001267550.2;TTN,missense_variant,p.Lys16877Arg,ENST00000591111,;AC010680.1,missense_variant,p.Lys16877Arg,ENST00000615779,NM_001256850.1;TTN,missense_variant,p.Lys15950Arg,ENST00000342992,NM_133378.4;TTN,missense_variant,p.Lys9453Arg,ENST00000460472,NM_003319.4;AC010680.1,missense_variant,p.Lys9645Arg,ENST00000342175,NM_133437.4;AC010680.1,mis…	C	ENSG00000155657	ENST00000589042	Transcript
TTN	0	.	GRCh38	chr2	178621117	178621117	+	Missense_Mutation	SNP	G	G	C	rs794729438		LAN6_S6	NORMAL	G	G																c.45601C>G	p.His15201Asp	p.H15201D	ENST00000589042	246/363	396	207	189				TTN,missense_variant,p.His15201Asp,ENST00000589042,NM_001267550.2;TTN,missense_variant,p.His13560Asp,ENST00000591111,;AC010680.1,missense_variant,p.His13560Asp,ENST00000615779,NM_001256850.1;TTN,missense_variant,p.His12633Asp,ENST00000342992,NM_133378.4;TTN,missense_variant,p.His6136Asp,ENST00000460472,NM_003319.4;AC010680.1,missense_variant,p.His6328Asp,ENST00000342175,NM_133437.4;AC010680.1,mis…	C	ENSG00000155657	ENST00000589042	Transcript
TTN	0	.	GRCh38	chr2	178685560	178685560	+	Missense_Mutation	SNP	G	G	C	rs72650029		LAN6_S6	NORMAL	G	G																c.32350C>G	p.Leu10784Val	p.L10784V	ENST00000589042	128/363	314	198	116				TTN,missense_variant,p.Leu10784Val,ENST00000589042,NM_001267550.2;TTN,missense_variant,p.Leu10467Val,ENST00000591111,;AC010680.1,missense_variant,p.Leu10467Val,ENST00000615779,NM_001256850.1;TTN,missense_variant,p.Leu9540Val,ENST00000342992,NM_133378.4;TTN,intron_variant,,ENST00000460472,NM_003319.4;AC010680.1,intron_variant,,ENST00000342175,NM_133437.4;AC010680.1,intron_variant,,ENST00000359218,…	C	ENSG00000155657	ENST00000589042	Transcript
TTN	0	.	GRCh38	chr2	178724086	178724086	+	Missense_Mutation	SNP	C	C	T	rs72648964		LAN6_S6	NORMAL	C	C																c.21173G>A	p.Gly7058Asp	p.G7058D	ENST00000589042	73/363	505	248	257				TTN,missense_variant,p.Gly7058Asp,ENST00000589042,NM_001267550.2;TTN,missense_variant,p.Gly6741Asp,ENST00000591111,;AC010680.1,missense_variant,p.Gly6741Asp,ENST00000615779,NM_001256850.1;TTN,missense_variant,p.Gly5814Asp,ENST00000342992,NM_133378.4;TTN,intron_variant,,ENST00000460472,NM_003319.4;AC010680.1,intron_variant,,ENST00000342175,NM_133437.4;AC010680.1,intron_variant,,ENST00000359218,NM_…	T	ENSG00000155657	ENST00000589042	Transcript
TTN	0	.	GRCh38	chr2	178729703	178729703	+	Missense_Mutation	SNP	C	C	T	rs72648947		LAN6_S6	NORMAL	C	C																c.18550G>A	p.Ala6184Thr	p.A6184T	ENST00000589042	63/363	476	258	217				TTN,missense_variant,p.Ala6184Thr,ENST00000589042,NM_001267550.2;TTN,missense_variant,p.Ala5867Thr,ENST00000591111,;AC010680.1,missense_variant,p.Ala5867Thr,ENST00000615779,NM_001256850.1;TTN,missense_variant,p.Ala4940Thr,ENST00000342992,NM_133378.4;TTN,intron_variant,,ENST00000460472,NM_003319.4;AC010680.1,intron_variant,,ENST00000342175,NM_133437.4;AC010680.1,intron_variant,,ENST00000359218,NM_…	T	ENSG00000155657	ENST00000589042	Transcript
TTN	0	.	GRCh38	chr2	178735576	178735576	+	Missense_Mutation	SNP	G	G	C	rs72648925		LAN6_S6	NORMAL	G	G																c.14870C>G	p.Thr4957Ser	p.T4957S	ENST00000589042	50/363	297	158	139				TTN,missense_variant,p.Thr4957Ser,ENST00000589042,NM_001267550.2;TTN,missense_variant,p.Thr4640Ser,ENST00000591111,;AC010680.1,missense_variant,p.Thr4640Ser,ENST00000615779,NM_001256850.1;TTN,missense_variant,p.Thr3713Ser,ENST00000342992,NM_133378.4;TTN,intron_variant,,ENST00000460472,NM_003319.4;AC010680.1,intron_variant,,ENST00000342175,NM_133437.4;AC010680.1,intron_variant,,ENST00000359218,NM_…	C	ENSG00000155657	ENST00000589042	Transcript
TTN	0	.	GRCh38	chr2	178741705	178741705	+	Missense_Mutation	SNP	A	A	G	rs766747906		LAN6_S6	NORMAL	A	A																c.11528T>C	p.Val3843Ala	p.V3843A	ENST00000589042	48/363	465	239	226				TTN,missense_variant,p.Val3843Ala,ENST00000589042,NM_001267550.2;TTN,missense_variant,p.Val3526Ala,ENST00000591111,;AC010680.1,missense_variant,p.Val3526Ala,ENST00000615779,NM_001256850.1;TTN,missense_variant,p.Val3480Ala,ENST00000460472,NM_003319.4;AC010680.1,missense_variant,p.Val3672Ala,ENST00000342175,NM_133437.4;AC010680.1,missense_variant,p.Val3605Ala,ENST00000359218,NM_133432.3;TTN,intron_…	G	ENSG00000155657	ENST00000589042	Transcript
SSFA2	0	.	GRCh38	chr2	181902401	181902401	+	Missense_Mutation	SNP	C	C	T	rs184179348		LAN6_S6	NORMAL	C	C																c.1348C>T	p.Pro450Ser	p.P450S	ENST00000431877	8/18	194	113	81				SSFA2,missense_variant,p.Pro450Ser,ENST00000431877,NM_001130445.2;SSFA2,missense_variant,p.Pro450Ser,ENST00000409001,NM_001287503.1,NM_001287504.1;SSFA2,missense_variant,p.Pro450Ser,ENST00000320370,NM_006751.6;SSFA2,downstream_gene_variant,,ENST00000495248,;SSFA2,3_prime_UTR_variant,,ENST00000440623,;SSFA2,3_prime_UTR_variant,,ENST00000416081,;SSFA2,3_prime_UTR_variant,,ENST00000454579,;SSFA2,non…	T	ENSG00000138434	ENST00000431877	Transcript
FSIP2	0	.	GRCh38	chr2	185796083	185796083	+	Missense_Mutation	SNP	G	G	A	rs142675481		LAN6_S6	NORMAL	G	G																c.9214G>A	p.Gly3072Ser	p.G3072S	ENST00000343098	16/23	241	118	123				FSIP2,missense_variant,p.Gly3072Ser,ENST00000343098,;FSIP2,missense_variant,p.Gly2983Ser,ENST00000424728,NM_173651.3;FSIP2-AS1,intron_variant,,ENST00000436557,;FSIP2-AS1,intron_variant,,ENST00000429929,;FSIP2,missense_variant,p.Gly490Ser,ENST00000415915,;	A	ENSG00000188738	ENST00000343098	Transcript
SLC39A10	0	.	GRCh38	chr2	195680577	195680577	+	Missense_Mutation	SNP	C	C	T	rs754426700		LAN6_S6	NORMAL	C	C																c.535C>T	p.Arg179Cys	p.R179C	ENST00000409086	2/10	370	194	176				SLC39A10,missense_variant,p.Arg179Cys,ENST00000409086,NM_001127257.1;SLC39A10,missense_variant,p.Arg179Cys,ENST00000359634,NM_020342.2;SLC39A10,downstream_gene_variant,,ENST00000458054,;SLC39A10,downstream_gene_variant,,ENST00000418005,;SLC39A10,downstream_gene_variant,,ENST00000412905,;SLC39A10,non_coding_transcript_exon_variant,,ENST00000465851,;SLC39A10,intron_variant,,ENST00000430412,;SLC39A1…	T	ENSG00000196950	ENST00000409086	Transcript
DNAH7	0	.	GRCh38	chr2	195738078	195738078	+	Missense_Mutation	SNP	T	T	C	rs201569053		LAN6_S6	NORMAL	T	T																c.11918A>G	p.Tyr3973Cys	p.Y3973C	ENST00000312428	65/65	359	182	177				DNAH7,missense_variant,p.Tyr3973Cys,ENST00000312428,NM_018897.2;DNAH7,missense_variant,p.Tyr456Cys,ENST00000409063,;DNAH7,3_prime_UTR_variant,,ENST00000438565,;SLC39A10,downstream_gene_variant,,ENST00000409086,NM_001127257.1;SLC39A10,downstream_gene_variant,,ENST00000359634,NM_020342.2;DNAH7,non_coding_transcript_exon_variant,,ENST00000484183,;SLC39A10,downstream_gene_variant,,ENST00000430412,;	C	ENSG00000118997	ENST00000312428	Transcript
AC013264.1	0	.	GRCh38	chr2	197088744	197088744	+	Missense_Mutation	SNP	C	C	T	novel		LAN6_S6	NORMAL	C	C																c.1214G>A	p.Gly405Glu	p.G405E	ENST00000282272	12/28	471	232	239				ANKRD44,missense_variant,p.Gly380Glu,ENST00000328737,;AC013264.1,missense_variant,p.Gly405Glu,ENST00000282272,NM_001195144.1;ANKRD44,missense_variant,p.Gly220Glu,ENST00000424317,;ANKRD44,missense_variant,p.Gly405Glu,ENST00000409153,;ANKRD44,missense_variant,p.Gly103Glu,ENST00000422886,;ANKRD44,non_coding_transcript_exon_variant,,ENST00000477852,;ANKRD44,downstream_gene_variant,,ENST00000473081,;	T	ENSG00000283224	ENST00000282272	Transcript
CD28	0	.	GRCh38	chr2	203726626	203726633	+	Splice_Site	DEL	CCCCCAGG	CCCCCAGG	-	novel		LAN6_S6	NORMAL	CCCCCAGG	CCCCCAGG																c.53-7_53delCCCCCAGG		p.X18_splice	ENST00000324106	2/4	139	115	24				CD28,splice_acceptor_variant,,ENST00000324106,NM_006139.3;CD28,splice_acceptor_variant,,ENST00000458610,;CD28,intron_variant,,ENST00000374481,NM_001243078.1;	-	ENSG00000178562	ENST00000324106	Transcript
SPEG	0	.	GRCh38	chr2	219484434	219484434	+	Missense_Mutation	SNP	T	T	A	rs201170917		LAN6_S6	NORMAL	T	T																c.6971T>A	p.Ile2324Asn	p.I2324N	ENST00000312358	30/41	790	426	364				SPEG,missense_variant,p.Ile2324Asn,ENST00000312358,NM_005876.4;AC053503.11,intron_variant,,ENST00000429882,;SPEG,non_coding_transcript_exon_variant,,ENST00000485813,;	A	ENSG00000072195	ENST00000312358	Transcript
OBSL1	0	.	GRCh38	chr2	219556268	219556268	+	Missense_Mutation	SNP	C	C	T	rs183329050		LAN6_S6	NORMAL	C	C																c.4361G>A	p.Arg1454Gln	p.R1454Q	ENST00000404537	14/21	246	135	111				OBSL1,missense_variant,p.Arg1454Gln,ENST00000404537,NM_015311.2;OBSL1,missense_variant,p.Arg1454Gln,ENST00000603926,NM_001173431.1;OBSL1,missense_variant,p.Arg1362Gln,ENST00000373876,;OBSL1,missense_variant,p.Arg323Gln,ENST00000604031,;OBSL1,missense_variant,p.Arg356Gln,ENST00000456147,;RP11-256I23.2,upstream_gene_variant,,ENST00000597192,;OBSL1,non_coding_transcript_exon_variant,,ENST00000465149…	T	ENSG00000124006	ENST00000404537	Transcript
FAM124B	0	.	GRCh38	chr2	224380040	224380040	+	Missense_Mutation	SNP	T	T	C	novel		LAN6_S6	NORMAL	T	T																c.901A>G	p.Ser301Gly	p.S301G	ENST00000409685	2/2	328	173	155				FAM124B,missense_variant,p.Ser301Gly,ENST00000409685,NM_001122779.1;FAM124B,3_prime_UTR_variant,,ENST00000389874,NM_024785.2;	C	ENSG00000124019	ENST00000409685	Transcript
LRRFIP1	0	.	GRCh38	chr2	237753456	237753456	+	Missense_Mutation	SNP	C	C	T	rs768459462		LAN6_S6	NORMAL	C	C																c.631C>T	p.Arg211Trp	p.R211W	ENST00000392000	8/11	295	165	130				LRRFIP1,missense_variant,p.Arg187Trp,ENST00000244815,NM_004735.3;LRRFIP1,missense_variant,p.Arg155Trp,ENST00000289175,NM_001137553.1;LRRFIP1,missense_variant,p.Arg211Trp,ENST00000392000,NM_001137552.1;LRRFIP1,missense_variant,p.Arg339Trp,ENST00000308482,NM_001137550.1;LRRFIP1,downstream_gene_variant,,ENST00000420665,;LRRFIP1,non_coding_transcript_exon_variant,,ENST00000498053,;LRRFIP1,upstream_ge…	T	ENSG00000124831	ENST00000392000	Transcript
OR6B3	0	.	GRCh38	chr2	240045930	240045930	+	Missense_Mutation	SNP	G	A	A	rs13030992		LAN6_S6	NORMAL	G	G																c.143C>T	p.Thr48Ile	p.T48I	ENST00000319423	1/1	284	0	284				OR6B3,missense_variant,p.Thr48Ile,ENST00000319423,NM_173351.1;PRR21,upstream_gene_variant,,ENST00000408934,NM_001080835.1;	A	ENSG00000178586	ENST00000319423	Transcript
SEC13	0	.	GRCh38	chr3	10301370	10301370	+	Missense_Mutation	SNP	G	A	A	novel		LAN6_S6	NORMAL	G	G																c.998C>T	p.Thr333Ile	p.T333I	ENST00000383801	10/10	65	0	65				SEC13,missense_variant,p.Thr333Ile,ENST00000383801,NM_001136026.2;SEC13,missense_variant,p.Thr273Ile,ENST00000397109,NM_001136232.2;SEC13,missense_variant,p.Thr287Ile,ENST00000350697,NM_183352.2;SEC13,missense_variant,p.Thr290Ile,ENST00000337354,NM_030673.3;SEC13,intron_variant,,ENST00000397117,;SEC13,intron_variant,,ENST00000492602,;SEC13,non_coding_transcript_exon_variant,,ENST00000479868,;SEC1…	A	ENSG00000157020	ENST00000383801	Transcript
GORASP1	0	.	GRCh38	chr3	39098861	39098861	+	Missense_Mutation	SNP	C	A	A	rs138864486		LAN6_S6	NORMAL	C	C																c.949G>T	p.Asp317Tyr	p.D317Y	ENST00000319283	8/9	99	0	99				GORASP1,missense_variant,p.Asp317Tyr,ENST00000319283,NM_031899.3;GORASP1,missense_variant,p.Asp162Tyr,ENST00000422110,NM_001278790.1;GORASP1,missense_variant,p.Asp222Tyr,ENST00000479927,NM_001278789.1;WDR48,downstream_gene_variant,,ENST00000302313,NM_001303403.1,NM_001303402.1,NM_020839.3,NM_001346226.1;GORASP1,downstream_gene_variant,,ENST00000441081,;GORASP1,downstream_gene_variant,,ENST0000043…	A	ENSG00000114745	ENST00000319283	Transcript
CX3CR1	0	.	GRCh38	chr3	39266471	39266471	+	Missense_Mutation	SNP	C	A	A	rs41535248		LAN6_S6	NORMAL	C	C																c.135G>T	p.Glu45Asp	p.E45D	ENST00000358309	2/2	153	0	153				CX3CR1,missense_variant,p.Glu13Asp,ENST00000541347,NM_001171171.1;CX3CR1,missense_variant,p.Glu13Asp,ENST00000542107,NM_001171172.1;CX3CR1,missense_variant,p.Glu45Asp,ENST00000358309,NM_001171174.1;CX3CR1,missense_variant,p.Glu13Asp,ENST00000399220,NM_001337.3;CX3CR1,missense_variant,p.Glu13Asp,ENST00000435290,;CX3CR1,missense_variant,p.Glu13Asp,ENST00000412814,;	A	ENSG00000168329	ENST00000358309	Transcript
ZNF852	0	.	GRCh38	chr3	44500244	44500244	+	Missense_Mutation	SNP	C	T	T	rs60487243		LAN6_S6	NORMAL	C	C																c.533G>A	p.Arg178Gln	p.R178Q	ENST00000436261	4/4	338	0	338				ZNF852,missense_variant,p.Arg178Gln,ENST00000436261,NM_001287349.1;ZNF852,non_coding_transcript_exon_variant,,ENST00000489411,;ZNF852,non_coding_transcript_exon_variant,,ENST00000463067,;	T	ENSG00000178917	ENST00000436261	Transcript
ZKSCAN7	0	.	GRCh38	chr3	44570999	44570999	+	Missense_Mutation	SNP	C	T	T	rs373307729		LAN6_S6	NORMAL	C	C																c.1889C>T	p.Thr630Met	p.T630M	ENST00000273320	6/6	295	0	295				ZKSCAN7,missense_variant,p.Thr630Met,ENST00000273320,NM_001288590.1,NM_018651.3;ZKSCAN7,missense_variant,p.Thr630Met,ENST00000426540,;ZKSCAN7,intron_variant,,ENST00000341840,NM_025169.2;ZKSCAN7,intron_variant,,ENST00000431636,NM_001288591.1;ZKSCAN7,intron_variant,,ENST00000447279,NM_001288592.1;ZKSCAN7,intron_variant,,ENST00000419137,;RP11-944L7.4,intron_variant,,ENST00000457331,;ZKSCAN7,downstre…	T	ENSG00000196345	ENST00000273320	Transcript
TGM4	0	.	GRCh38	chr3	44910216	44910216	+	Missense_Mutation	SNP	G	A	A	rs755054353		LAN6_S6	NORMAL	G	G																c.1454G>A	p.Gly485Glu	p.G485E	ENST00000296125	11/14	186	3	183				TGM4,missense_variant,p.Gly485Glu,ENST00000296125,NM_003241.3;TGM4,downstream_gene_variant,,ENST00000459830,;	A	ENSG00000163810	ENST00000296125	Transcript
MST1	0	.	GRCh38	chr3	49688637	49688637	+	Missense_Mutation	SNP	G	G	A	rs62262686		LAN6_S6	NORMAL	G	G																c.55C>T	p.Pro19Ser	p.P19S	ENST00000449682	1/18	226	149	77				MST1,missense_variant,p.Pro19Ser,ENST00000449682,NM_020998.3;RNF123,upstream_gene_variant,,ENST00000327697,NM_022064.4;APEH,downstream_gene_variant,,ENST00000296456,NM_001640.3;RNF123,upstream_gene_variant,,ENST00000432042,;MST1,upstream_gene_variant,,ENST00000448220,;RNF123,upstream_gene_variant,,ENST00000454491,;RNF123,upstream_gene_variant,,ENST00000629802,;MST1,non_coding_transcript_exon_vari…	A	ENSG00000173531	ENST00000449682	Transcript
GMPPB	0	.	GRCh38	chr3	49721787	49721787	+	Missense_Mutation	SNP	C	T	T	rs184127567		LAN6_S6	NORMAL	C	C																c.1129G>A	p.Gly377Ser	p.G377S	ENST00000308375	8/8	105	0	105				GMPPB,missense_variant,p.Gly350Ser,ENST00000480687,;GMPPB,missense_variant,p.Gly377Ser,ENST00000308375,NM_013334.3;GMPPB,missense_variant,p.Gly350Ser,ENST00000308388,NM_021971.2;IP6K1,downstream_gene_variant,,ENST00000613416,NM_001242829.1;IP6K1,downstream_gene_variant,,ENST00000321599,NM_153273.3;RNF123,downstream_gene_variant,,ENST00000327697,NM_022064.4;IP6K1,downstream_gene_variant,,ENST00000…	T	ENSG00000173540	ENST00000308375	Transcript
NEK4	0	.	GRCh38	chr3	52752239	52752239	+	Missense_Mutation	SNP	C	T	T	rs747119472		LAN6_S6	NORMAL	C	C																c.1061G>A	p.Ser354Asn	p.S354N	ENST00000233027	7/16	195	0	195				NEK4,missense_variant,p.Ser354Asn,ENST00000233027,NM_003157.4;NEK4,missense_variant,p.Ser354Asn,ENST00000383721,;NEK4,missense_variant,p.Ser265Asn,ENST00000535191,NM_001193533.1;NEK4,missense_variant,p.Ser265Asn,ENST00000461689,;NEK4,upstream_gene_variant,,ENST00000487068,;RP5-966M1.4,upstream_gene_variant,,ENST00000603353,;	T	ENSG00000114904	ENST00000233027	Transcript
APPL1	0	.	GRCh38	chr3	57259991	57259991	+	Missense_Mutation	SNP	C	C	T	novel		LAN6_S6	NORMAL	C	C																c.1630C>T	p.His544Tyr	p.H544Y	ENST00000288266	17/22	324	183	140				APPL1,missense_variant,p.His544Tyr,ENST00000288266,NM_012096.2;APPL1,non_coding_transcript_exon_variant,,ENST00000482800,;APPL1,non_coding_transcript_exon_variant,,ENST00000464446,;APPL1,non_coding_transcript_exon_variant,,ENST00000488530,;APPL1,non_coding_transcript_exon_variant,,ENST00000492501,;	T	ENSG00000157500	ENST00000288266	Transcript
ATXN7	0	.	GRCh38	chr3	63995539	63995539	+	Missense_Mutation	SNP	A	A	G	rs3733124		LAN6_S6	NORMAL	A	A																c.1717A>G	p.Ile573Val	p.I573V	ENST00000538065	11/13	346	178	168				ATXN7,missense_variant,p.Ile573Val,ENST00000295900,NM_000333.3;ATXN7,missense_variant,p.Ile573Val,ENST00000538065,NM_001177387.1;ATXN7,missense_variant,p.Ile573Val,ENST00000487717,;ATXN7,missense_variant,p.Ile428Val,ENST00000484332,NM_001128149.2;ATXN7,upstream_gene_variant,,ENST00000522345,;ATXN7,non_coding_transcript_exon_variant,,ENST00000474112,;ATXN7,non_coding_transcript_exon_variant,,ENST0…	G	ENSG00000163635	ENST00000538065	Transcript
TMF1	0	.	GRCh38	chr3	69047777	69047777	+	Missense_Mutation	SNP	A	A	T	rs191239433		LAN6_S6	NORMAL	A	A																c.928T>A	p.Phe310Ile	p.F310I	ENST00000398559	2/17	392	193	199				TMF1,missense_variant,p.Phe310Ile,ENST00000398559,NM_007114.2;MIR3136,downstream_gene_variant,,ENST00000583498,;CTD-2013N24.2,intron_variant,,ENST00000482368,;CTD-2013N24.2,intron_variant,,ENST00000595925,;CTD-2013N24.2,intron_variant,,ENST00000597950,;CTD-2013N24.2,intron_variant,,ENST00000598783,;CTD-2013N24.2,intron_variant,,ENST00000596732,;CTD-2013N24.2,intron_variant,,ENST00000601735,;CTD-2…	T	ENSG00000144747	ENST00000398559	Transcript
FRG2C	0	.	GRCh38	chr3	75664413	75664413	+	Missense_Mutation	SNP	T	T	C	rs13073018		LAN6_S6	NORMAL	T	T																c.34T>C	p.Cys12Arg	p.C12R	ENST00000308062	1/4	642	480	162				FRG2C,missense_variant,p.Cys12Arg,ENST00000308062,NM_001124759.1;FRG2C,missense_variant,p.Cys12Arg,ENST00000464571,;DUX4L26,upstream_gene_variant,,ENST00000489078,;	C	ENSG00000172969	ENST00000308062	Transcript
FRG2C	0	.	GRCh38	chr3	75665147	75665147	+	Missense_Mutation	SNP	A	A	G	rs74714110		LAN6_S6	NORMAL	A	A																c.278A>G	p.Gln93Arg	p.Q93R	ENST00000308062	3/4	429	234	195				FRG2C,missense_variant,p.Gln93Arg,ENST00000308062,NM_001124759.1;FRG2C,missense_variant,p.Gln92Arg,ENST00000464571,;DUX4L26,upstream_gene_variant,,ENST00000489078,;	G	ENSG00000172969	ENST00000308062	Transcript
FRG2C	0	.	GRCh38	chr3	75665186	75665186	+	Missense_Mutation	SNP	T	T	G	rs73840323		LAN6_S6	NORMAL	T	T																c.317T>G	p.Ile106Ser	p.I106S	ENST00000308062	3/4	585	269	316				FRG2C,missense_variant,p.Ile106Ser,ENST00000308062,NM_001124759.1;FRG2C,missense_variant,p.Ile105Ser,ENST00000464571,;DUX4L26,upstream_gene_variant,,ENST00000489078,;	G	ENSG00000172969	ENST00000308062	Transcript
FRG2C	0	.	GRCh38	chr3	75665551	75665551	+	Missense_Mutation	SNP	A	A	G	rs62247157		LAN6_S6	NORMAL	A	A																c.359A>G	p.Asn120Ser	p.N120S	ENST00000308062	4/4	529	290	239				FRG2C,missense_variant,p.Asn120Ser,ENST00000308062,NM_001124759.1;FRG2C,missense_variant,p.Asn119Ser,ENST00000464571,;DUX4L26,upstream_gene_variant,,ENST00000489078,;	G	ENSG00000172969	ENST00000308062	Transcript
FRG2C	0	.	GRCh38	chr3	75665637	75665637	+	Missense_Mutation	SNP	A	A	C	rs115350381		LAN6_S6	NORMAL	A	A																c.445A>C	p.Ser149Arg	p.S149R	ENST00000308062	4/4	676	420	256				FRG2C,missense_variant,p.Ser149Arg,ENST00000308062,NM_001124759.1;FRG2C,missense_variant,p.Ser148Arg,ENST00000464571,;DUX4L26,upstream_gene_variant,,ENST00000489078,;	C	ENSG00000172969	ENST00000308062	Transcript
FRG2C	0	.	GRCh38	chr3	75665674	75665674	+	Frame_Shift_Del	DEL	G	G	-	rs373728386		LAN6_S6	NORMAL	G	G																c.483delG	p.Arg161SerfsTer5	p.R161Sfs*5	ENST00000308062	4/4	759	505	254				FRG2C,frameshift_variant,p.Arg161SerfsTer5,ENST00000308062,NM_001124759.1;FRG2C,frameshift_variant,p.Arg160SerfsTer5,ENST00000464571,;DUX4L26,upstream_gene_variant,,ENST00000489078,;	-	ENSG00000172969	ENST00000308062	Transcript
FRG2C	0	.	GRCh38	chr3	75665948	75665948	+	Missense_Mutation	SNP	T	T	A	rs2118760		LAN6_S6	NORMAL	T	T																c.756T>A	p.Asp252Glu	p.D252E	ENST00000308062	4/4	472	257	214				FRG2C,missense_variant,p.Asp252Glu,ENST00000308062,NM_001124759.1;FRG2C,missense_variant,p.Asp251Glu,ENST00000464571,;DUX4L26,upstream_gene_variant,,ENST00000489078,;	A	ENSG00000172969	ENST00000308062	Transcript
ZNF717	0	.	GRCh38	chr3	75736885	75736885	+	Missense_Mutation	SNP	A	A	C	rs113748085		LAN6_S6	NORMAL	A	A																c.2588T>G	p.Phe863Cys	p.F863C	ENST00000478296	4/4	705	527	178				ZNF717,missense_variant,p.Phe863Cys,ENST00000478296,NM_001290209.1;ZNF717,intron_variant,,ENST00000477374,NM_001324026.1,NM_001290210.1;ZNF717,downstream_gene_variant,,ENST00000468296,;ZNF717,downstream_gene_variant,,ENST00000471541,;MIR4273,upstream_gene_variant,,ENST00000582824,;ZNF717,intron_variant,,ENST00000491507,;	C	ENSG00000227124	ENST00000478296	Transcript
ZNF717	0	.	GRCh38	chr3	75736922	75736922	+	Missense_Mutation	SNP	C	C	G	rs140806462		LAN6_S6	NORMAL	C	C																c.2551G>C	p.Glu851Gln	p.E851Q	ENST00000478296	4/4	674	466	208				ZNF717,missense_variant,p.Glu851Gln,ENST00000478296,NM_001290209.1;ZNF717,intron_variant,,ENST00000477374,NM_001324026.1,NM_001290210.1;ZNF717,downstream_gene_variant,,ENST00000468296,;ZNF717,downstream_gene_variant,,ENST00000471541,;MIR4273,upstream_gene_variant,,ENST00000582824,;ZNF717,intron_variant,,ENST00000491507,;	G	ENSG00000227124	ENST00000478296	Transcript
ZNF717	0	.	GRCh38	chr3	75737024	75737024	+	Nonsense_Mutation	SNP	C	C	A	rs144353922		LAN6_S6	NORMAL	C	C																c.2449G>T	p.Glu817Ter	p.E817*	ENST00000478296	4/4	433	300	133				ZNF717,stop_gained,p.Glu817Ter,ENST00000478296,NM_001290209.1;ZNF717,intron_variant,,ENST00000477374,NM_001324026.1,NM_001290210.1;ZNF717,downstream_gene_variant,,ENST00000468296,;ZNF717,downstream_gene_variant,,ENST00000471541,;MIR4273,upstream_gene_variant,,ENST00000582824,;ZNF717,intron_variant,,ENST00000491507,;	A	ENSG00000227124	ENST00000478296	Transcript
ZNF717	0	.	GRCh38	chr3	75737051	75737051	+	Missense_Mutation	SNP	T	T	C	rs148347794		LAN6_S6	NORMAL	T	T																c.2422A>G	p.Ser808Gly	p.S808G	ENST00000478296	4/4	441	333	108				ZNF717,missense_variant,p.Ser808Gly,ENST00000478296,NM_001290209.1;ZNF717,intron_variant,,ENST00000477374,NM_001324026.1,NM_001290210.1;ZNF717,downstream_gene_variant,,ENST00000468296,;ZNF717,downstream_gene_variant,,ENST00000471541,;MIR4273,upstream_gene_variant,,ENST00000582824,;ZNF717,intron_variant,,ENST00000491507,;	C	ENSG00000227124	ENST00000478296	Transcript
ZNF717	0	.	GRCh38	chr3	75737101	75737101	+	Missense_Mutation	SNP	G	G	T	rs140641854		LAN6_S6	NORMAL	G	G																c.2372C>A	p.Pro791His	p.P791H	ENST00000478296	4/4	538	384	154				ZNF717,missense_variant,p.Pro791His,ENST00000478296,NM_001290209.1;ZNF717,intron_variant,,ENST00000477374,NM_001324026.1,NM_001290210.1;ZNF717,downstream_gene_variant,,ENST00000468296,;ZNF717,downstream_gene_variant,,ENST00000471541,;MIR4273,upstream_gene_variant,,ENST00000582824,;ZNF717,intron_variant,,ENST00000491507,;	T	ENSG00000227124	ENST00000478296	Transcript
ZNF717	0	.	GRCh38	chr3	75737204	75737204	+	Missense_Mutation	SNP	T	T	A	rs80256387		LAN6_S6	NORMAL	T	T																c.2269A>T	p.Thr757Ser	p.T757S	ENST00000478296	4/4	407	303	104				ZNF717,missense_variant,p.Thr757Ser,ENST00000478296,NM_001290209.1;ZNF717,intron_variant,,ENST00000477374,NM_001324026.1,NM_001290210.1;ZNF717,downstream_gene_variant,,ENST00000468296,;ZNF717,downstream_gene_variant,,ENST00000471541,;MIR4273,upstream_gene_variant,,ENST00000582824,;ZNF717,intron_variant,,ENST00000491507,;	A	ENSG00000227124	ENST00000478296	Transcript
ZNF717	0	.	GRCh38	chr3	75737519	75737519	+	Missense_Mutation	SNP	G	G	A	rs112822201		LAN6_S6	NORMAL	G	G																c.1954C>T	p.Pro652Ser	p.P652S	ENST00000478296	4/4	628	354	274				ZNF717,missense_variant,p.Pro652Ser,ENST00000478296,NM_001290209.1;ZNF717,intron_variant,,ENST00000477374,NM_001324026.1,NM_001290210.1;ZNF717,downstream_gene_variant,,ENST00000468296,;ZNF717,downstream_gene_variant,,ENST00000471541,;MIR4273,upstream_gene_variant,,ENST00000582824,;ZNF717,intron_variant,,ENST00000491507,;	A	ENSG00000227124	ENST00000478296	Transcript
ZNF717	0	.	GRCh38	chr3	75737530	75737530	+	Missense_Mutation	SNP	G	G	A	rs111677009		LAN6_S6	NORMAL	G	G																c.1943C>T	p.Pro648Leu	p.P648L	ENST00000478296	4/4	691	340	350				ZNF717,missense_variant,p.Pro648Leu,ENST00000478296,NM_001290209.1;ZNF717,intron_variant,,ENST00000477374,NM_001324026.1,NM_001290210.1;ZNF717,downstream_gene_variant,,ENST00000468296,;ZNF717,downstream_gene_variant,,ENST00000471541,;MIR4273,upstream_gene_variant,,ENST00000582824,;ZNF717,intron_variant,,ENST00000491507,;	A	ENSG00000227124	ENST00000478296	Transcript
ZNF717	0	.	GRCh38	chr3	75737586	75737586	+	Missense_Mutation	SNP	A	A	T	rs78297221		LAN6_S6	NORMAL	A	A																c.1887T>A	p.Asn629Lys	p.N629K	ENST00000478296	4/4	1016	470	546				ZNF717,missense_variant,p.Asn629Lys,ENST00000478296,NM_001290209.1;ZNF717,intron_variant,,ENST00000477374,NM_001324026.1,NM_001290210.1;ZNF717,downstream_gene_variant,,ENST00000468296,;ZNF717,downstream_gene_variant,,ENST00000471541,;MIR4273,upstream_gene_variant,,ENST00000582824,;ZNF717,intron_variant,,ENST00000491507,;	T	ENSG00000227124	ENST00000478296	Transcript
ZNF717	0	.	GRCh38	chr3	75737622	75737622	+	Missense_Mutation	SNP	T	T	A	rs76175438		LAN6_S6	NORMAL	T	T																c.1851A>T	p.Arg617Ser	p.R617S	ENST00000478296	4/4	1399	917	481				ZNF717,missense_variant,p.Arg617Ser,ENST00000478296,NM_001290209.1;ZNF717,intron_variant,,ENST00000477374,NM_001324026.1,NM_001290210.1;ZNF717,downstream_gene_variant,,ENST00000468296,;ZNF717,downstream_gene_variant,,ENST00000471541,;MIR4273,upstream_gene_variant,,ENST00000582824,;ZNF717,intron_variant,,ENST00000491507,;	A	ENSG00000227124	ENST00000478296	Transcript
ZNF717	0	.	GRCh38	chr3	75737651	75737651	+	Missense_Mutation	SNP	G	G	A	rs77826574		LAN6_S6	NORMAL	G	G																c.1822C>T	p.Arg608Cys	p.R608C	ENST00000478296	4/4	1386	917	469				ZNF717,missense_variant,p.Arg608Cys,ENST00000478296,NM_001290209.1;ZNF717,intron_variant,,ENST00000477374,NM_001324026.1,NM_001290210.1;ZNF717,downstream_gene_variant,,ENST00000468296,;ZNF717,downstream_gene_variant,,ENST00000471541,;MIR4273,upstream_gene_variant,,ENST00000582824,;ZNF717,intron_variant,,ENST00000491507,;	A	ENSG00000227124	ENST00000478296	Transcript
ZNF717	0	.	GRCh38	chr3	75737737	75737737	+	Missense_Mutation	SNP	C	C	T	rs1615736		LAN6_S6	NORMAL	C	C																c.1736G>A	p.Arg579His	p.R579H	ENST00000478296	4/4	1088	793	295				ZNF717,missense_variant,p.Arg579His,ENST00000478296,NM_001290209.1;ZNF717,intron_variant,,ENST00000477374,NM_001324026.1,NM_001290210.1;ZNF717,downstream_gene_variant,,ENST00000468296,;ZNF717,downstream_gene_variant,,ENST00000471541,;MIR4273,upstream_gene_variant,,ENST00000582824,;ZNF717,intron_variant,,ENST00000491507,;	T	ENSG00000227124	ENST00000478296	Transcript
ZNF717	0	.	GRCh38	chr3	75737898	75737898	+	Missense_Mutation	SNP	C	C	A	rs62250106		LAN6_S6	NORMAL	C	C																c.1575G>T	p.Lys525Asn	p.K525N	ENST00000478296	4/4	783	502	281				ZNF717,missense_variant,p.Lys525Asn,ENST00000478296,NM_001290209.1;ZNF717,intron_variant,,ENST00000477374,NM_001324026.1,NM_001290210.1;ZNF717,downstream_gene_variant,,ENST00000468296,;ZNF717,downstream_gene_variant,,ENST00000471541,;MIR4273,upstream_gene_variant,,ENST00000582824,;ZNF717,intron_variant,,ENST00000491507,;	A	ENSG00000227124	ENST00000478296	Transcript
ZNF717	0	.	GRCh38	chr3	75737906	75737906	+	Missense_Mutation	SNP	G	G	A	rs62250107		LAN6_S6	NORMAL	G	G																c.1567C>T	p.His523Tyr	p.H523Y	ENST00000478296	4/4	715	437	278				ZNF717,missense_variant,p.His523Tyr,ENST00000478296,NM_001290209.1;ZNF717,intron_variant,,ENST00000477374,NM_001324026.1,NM_001290210.1;ZNF717,downstream_gene_variant,,ENST00000468296,;ZNF717,downstream_gene_variant,,ENST00000471541,;MIR4273,upstream_gene_variant,,ENST00000582824,;ZNF717,intron_variant,,ENST00000491507,;	A	ENSG00000227124	ENST00000478296	Transcript
ZNF717	0	.	GRCh38	chr3	75737948	75737949	+	Frame_Shift_Del	DEL	CT	CT	-	rs146514807		LAN6_S6	NORMAL	CT	CT																c.1524_1525delAG	p.Glu510LysfsTer4	p.E510Kfs*4	ENST00000478296	4/4	721	676	45				ZNF717,frameshift_variant,p.Glu510LysfsTer4,ENST00000478296,NM_001290209.1;ZNF717,intron_variant,,ENST00000477374,NM_001324026.1,NM_001290210.1;ZNF717,downstream_gene_variant,,ENST00000468296,;ZNF717,downstream_gene_variant,,ENST00000471541,;MIR4273,upstream_gene_variant,,ENST00000582824,;ZNF717,intron_variant,,ENST00000491507,;	-	ENSG00000227124	ENST00000478296	Transcript
ZNF717	0	.	GRCh38	chr3	75738116	75738117	+	Frame_Shift_Del	DEL	CT	CT	-	rs776210532		LAN6_S6	NORMAL	CT	CT																c.1356_1357delAG	p.Glu454LysfsTer7	p.E454Kfs*7	ENST00000478296	4/4	536	469	67				ZNF717,frameshift_variant,p.Glu454LysfsTer7,ENST00000478296,NM_001290209.1;ZNF717,intron_variant,,ENST00000477374,NM_001324026.1,NM_001290210.1;ZNF717,downstream_gene_variant,,ENST00000468296,;ZNF717,downstream_gene_variant,,ENST00000471541,;MIR4273,upstream_gene_variant,,ENST00000582824,;ZNF717,intron_variant,,ENST00000491507,;	-	ENSG00000227124	ENST00000478296	Transcript
ZNF717	0	.	GRCh38	chr3	75738551	75738551	+	Missense_Mutation	SNP	C	C	G	rs62250110		LAN6_S6	NORMAL	C	C																c.922G>C	p.Glu308Gln	p.E308Q	ENST00000478296	4/4	529	363	166				ZNF717,missense_variant,p.Glu308Gln,ENST00000478296,NM_001290209.1;ZNF717,intron_variant,,ENST00000477374,NM_001324026.1,NM_001290210.1;ZNF717,downstream_gene_variant,,ENST00000468296,;ZNF717,downstream_gene_variant,,ENST00000471541,;MIR4273,downstream_gene_variant,,ENST00000582824,;ZNF717,intron_variant,,ENST00000491507,;	G	ENSG00000227124	ENST00000478296	Transcript
ZNF717	0	.	GRCh38	chr3	75738575	75738575	+	Missense_Mutation	SNP	G	G	A	rs1962893		LAN6_S6	NORMAL	G	G																c.898C>T	p.Arg300Cys	p.R300C	ENST00000478296	4/4	478	140	338				ZNF717,missense_variant,p.Arg300Cys,ENST00000478296,NM_001290209.1;ZNF717,intron_variant,,ENST00000477374,NM_001324026.1,NM_001290210.1;ZNF717,downstream_gene_variant,,ENST00000468296,;ZNF717,downstream_gene_variant,,ENST00000471541,;MIR4273,downstream_gene_variant,,ENST00000582824,;ZNF717,intron_variant,,ENST00000491507,;	A	ENSG00000227124	ENST00000478296	Transcript
ZNF717	0	.	GRCh38	chr3	75738577	75738577	+	Missense_Mutation	SNP	C	C	T	rs75074846		LAN6_S6	NORMAL	C	C																c.896G>A	p.Arg299His	p.R299H	ENST00000478296	4/4	462	331	131				ZNF717,missense_variant,p.Arg299His,ENST00000478296,NM_001290209.1;ZNF717,intron_variant,,ENST00000477374,NM_001324026.1,NM_001290210.1;ZNF717,downstream_gene_variant,,ENST00000468296,;ZNF717,downstream_gene_variant,,ENST00000471541,;MIR4273,downstream_gene_variant,,ENST00000582824,;ZNF717,intron_variant,,ENST00000491507,;	T	ENSG00000227124	ENST00000478296	Transcript
ZNF717	0	.	GRCh38	chr3	75738859	75738859	+	Missense_Mutation	SNP	A	C	C	rs3009006		LAN6_S6	NORMAL	A	A																c.614T>G	p.Val205Gly	p.V205G	ENST00000478296	4/4	725	0	725				ZNF717,missense_variant,p.Val205Gly,ENST00000478296,NM_001290209.1;ZNF717,intron_variant,,ENST00000477374,NM_001324026.1,NM_001290210.1;ZNF717,downstream_gene_variant,,ENST00000468296,;ZNF717,downstream_gene_variant,,ENST00000471541,;MIR4273,downstream_gene_variant,,ENST00000582824,;ZNF717,intron_variant,,ENST00000491507,;	C	ENSG00000227124	ENST00000478296	Transcript
ZNF717	0	.	GRCh38	chr3	75741293	75741293	+	Missense_Mutation	SNP	G	G	A	rs1971517		LAN6_S6	NORMAL	G	G																c.110C>T	p.Pro37Leu	p.P37L	ENST00000478296	3/4	448	250	198				ZNF717,missense_variant,p.Pro37Leu,ENST00000478296,NM_001290209.1;ZNF717,missense_variant,p.Pro87Leu,ENST00000477374,NM_001324026.1,NM_001290210.1;ZNF717,missense_variant,p.Pro87Leu,ENST00000468296,;ZNF717,missense_variant,p.Pro37Leu,ENST00000471541,;MIR4273,downstream_gene_variant,,ENST00000582824,;ZNF717,non_coding_transcript_exon_variant,,ENST00000491507,;	A	ENSG00000227124	ENST00000478296	Transcript
ZNF717	0	.	GRCh38	chr3	75741362	75741362	+	Missense_Mutation	SNP	T	C	C	rs2918519		LAN6_S6	NORMAL	T	T																c.41A>G	p.Tyr14Cys	p.Y14C	ENST00000478296	3/4	292	0	292				ZNF717,missense_variant,p.Tyr14Cys,ENST00000478296,NM_001290209.1;ZNF717,missense_variant,p.Tyr64Cys,ENST00000477374,NM_001324026.1,NM_001290210.1;ZNF717,missense_variant,p.Tyr64Cys,ENST00000468296,;ZNF717,missense_variant,p.Tyr14Cys,ENST00000471541,;MIR4273,downstream_gene_variant,,ENST00000582824,;ZNF717,non_coding_transcript_exon_variant,,ENST00000491507,;	C	ENSG00000227124	ENST00000478296	Transcript
ZNF717	0	.	GRCh38	chr3	75741646	75741646	+	5'UTR	SNP	C	C	T	rs147946451		LAN6_S6	NORMAL	C	C																c.-3G>A			ENST00000478296	2/4	265	190	75				ZNF717,missense_variant,p.Val50Met,ENST00000477374,NM_001324026.1,NM_001290210.1;ZNF717,missense_variant,p.Val50Met,ENST00000468296,;ZNF717,5_prime_UTR_variant,,ENST00000478296,NM_001290209.1;ZNF717,5_prime_UTR_variant,,ENST00000471541,;MIR4273,downstream_gene_variant,,ENST00000582824,;ZNF717,non_coding_transcript_exon_variant,,ENST00000491507,;	T	ENSG00000227124	ENST00000478296	Transcript
ZNF717	0	.	GRCh38	chr3	75741659	75741660	+	5'UTR	INS	-	-	T	rs768997736		LAN6_S6	NORMAL	-	-																c.-17_-16insA			ENST00000478296	2/4	272	195	77				ZNF717,frameshift_variant,p.Leu46ProfsTer24,ENST00000477374,NM_001324026.1,NM_001290210.1;ZNF717,frameshift_variant,p.Leu46ProfsTer24,ENST00000468296,;ZNF717,5_prime_UTR_variant,,ENST00000478296,NM_001290209.1;ZNF717,5_prime_UTR_variant,,ENST00000471541,;MIR4273,downstream_gene_variant,,ENST00000582824,;ZNF717,non_coding_transcript_exon_variant,,ENST00000491507,;	T	ENSG00000227124	ENST00000478296	Transcript
ZNF717	0	.	GRCh38	chr3	75741660	75741660	+	5'UTR	SNP	G	G	T	rs199577560		LAN6_S6	NORMAL	G	G																c.-17C>A			ENST00000478296	2/4	280	204	76				ZNF717,missense_variant,p.Thr45Asn,ENST00000477374,NM_001324026.1,NM_001290210.1;ZNF717,missense_variant,p.Thr45Asn,ENST00000468296,;ZNF717,5_prime_UTR_variant,,ENST00000478296,NM_001290209.1;ZNF717,5_prime_UTR_variant,,ENST00000471541,;MIR4273,downstream_gene_variant,,ENST00000582824,;ZNF717,non_coding_transcript_exon_variant,,ENST00000491507,;	T	ENSG00000227124	ENST00000478296	Transcript
ZNF717	0	.	GRCh38	chr3	75741663	75741663	+	5'UTR	SNP	C	C	T	rs200578600		LAN6_S6	NORMAL	C	C																c.-20G>A			ENST00000478296	2/4	286	208	78				ZNF717,missense_variant,p.Arg44Lys,ENST00000477374,NM_001324026.1,NM_001290210.1;ZNF717,missense_variant,p.Arg44Lys,ENST00000468296,;ZNF717,5_prime_UTR_variant,,ENST00000478296,NM_001290209.1;ZNF717,5_prime_UTR_variant,,ENST00000471541,;MIR4273,downstream_gene_variant,,ENST00000582824,;ZNF717,non_coding_transcript_exon_variant,,ENST00000491507,;	T	ENSG00000227124	ENST00000478296	Transcript
ZNF717	0	.	GRCh38	chr3	75741687	75741687	+	5'UTR	SNP	C	C	T	rs113991634		LAN6_S6	NORMAL	C	C																c.-44G>A			ENST00000478296	2/4	340	249	91				ZNF717,stop_gained,p.Trp36Ter,ENST00000477374,NM_001324026.1,NM_001290210.1;ZNF717,stop_gained,p.Trp36Ter,ENST00000468296,;ZNF717,5_prime_UTR_variant,,ENST00000478296,NM_001290209.1;ZNF717,5_prime_UTR_variant,,ENST00000471541,;MIR4273,downstream_gene_variant,,ENST00000582824,;ZNF717,non_coding_transcript_exon_variant,,ENST00000491507,;	T	ENSG00000227124	ENST00000478296	Transcript
ZNF717	0	.	GRCh38	chr3	75741709	75741709	+	5'UTR	SNP	C	C	T	rs73117241		LAN6_S6	NORMAL	C	C																c.-66G>A			ENST00000478296	2/4	373	271	102				ZNF717,missense_variant,p.Val29Met,ENST00000477374,NM_001324026.1,NM_001290210.1;ZNF717,missense_variant,p.Val29Met,ENST00000468296,;ZNF717,5_prime_UTR_variant,,ENST00000478296,NM_001290209.1;ZNF717,5_prime_UTR_variant,,ENST00000471541,;MIR4273,downstream_gene_variant,,ENST00000582824,;ZNF717,non_coding_transcript_exon_variant,,ENST00000491507,;	T	ENSG00000227124	ENST00000478296	Transcript
ZNF717	0	.	GRCh38	chr3	75741729	75741729	+	5'UTR	SNP	A	A	G	rs75138373		LAN6_S6	NORMAL	A	A																c.-86T>C			ENST00000478296	2/4	366	263	103				ZNF717,missense_variant,p.Val22Ala,ENST00000477374,NM_001324026.1,NM_001290210.1;ZNF717,missense_variant,p.Val22Ala,ENST00000468296,;ZNF717,5_prime_UTR_variant,,ENST00000478296,NM_001290209.1;ZNF717,5_prime_UTR_variant,,ENST00000471541,;MIR4273,downstream_gene_variant,,ENST00000582824,;ZNF717,non_coding_transcript_exon_variant,,ENST00000491507,;	G	ENSG00000227124	ENST00000478296	Transcript
EPHA6	0	.	GRCh38	chr3	96987619	96987619	+	Missense_Mutation	SNP	C	C	T	novel		LAN6_S6	NORMAL	C	C																c.740C>T	p.Ala247Val	p.A247V	ENST00000389672	3/18	691	234	457				EPHA6,missense_variant,p.Ala247Val,ENST00000389672,NM_001080448.2;EPHA6,missense_variant,p.Ala247Val,ENST00000470610,;EPHA6,missense_variant,p.Ala192Val,ENST00000506569,NM_001278301.1;	T	ENSG00000080224	ENST00000389672	Transcript
CRYBG3	0	.	GRCh38	chr3	97876541	97876541	+	Missense_Mutation	SNP	A	A	C	rs137953422		LAN6_S6	NORMAL	A	A																c.5347A>C	p.Lys1783Gln	p.K1783Q	ENST00000389622	4/22	562	393	169				CRYBG3,missense_variant,p.Lys1783Gln,ENST00000389622,NM_153605.3;RP11-389G6.4,upstream_gene_variant,,ENST00000624061,;	C	ENSG00000080200	ENST00000389622	Transcript
OR5AC2	0	.	GRCh38	chr3	98087242	98087242	+	Missense_Mutation	SNP	T	T	C	rs191147823		LAN6_S6	NORMAL	T	T																c.70T>C	p.Trp24Arg	p.W24R	ENST00000358642	1/1	676	232	444				OR5AC2,missense_variant,p.Trp24Arg,ENST00000358642,NM_054106.1;	C	ENSG00000196578	ENST00000358642	Transcript
ABI3BP	0	.	GRCh38	chr3	100866948	100866948	+	Missense_Mutation	SNP	C	C	T	rs113364496		LAN6_S6	NORMAL	C	C																c.940G>A	p.Glu314Lys	p.E314K	ENST00000284322	10/35	498	326	172				ABI3BP,missense_variant,p.Glu314Lys,ENST00000471714,;ABI3BP,missense_variant,p.Glu314Lys,ENST00000284322,NM_015429.3;ABI3BP,missense_variant,p.Glu314Lys,ENST00000495063,;ABI3BP,missense_variant,p.Glu90Lys,ENST00000483129,;ABI3BP,missense_variant,p.Glu4Lys,ENST00000528305,;ABI3BP,upstream_gene_variant,,ENST00000533855,;ABI3BP,upstream_gene_variant,,ENST00000459682,;ABI3BP,non_coding_transcript_exo…	T	ENSG00000154175	ENST00000284322	Transcript
MYH15	0	.	GRCh38	chr3	108391858	108391858	+	Missense_Mutation	SNP	T	T	C	rs144095279		LAN6_S6	NORMAL	T	T																c.5392A>G	p.Met1798Val	p.M1798V	ENST00000273353	38/42	603	215	388				MYH15,missense_variant,p.Met1798Val,ENST00000273353,NM_014981.1;	C	ENSG00000144821	ENST00000273353	Transcript
ARGFX	0	.	GRCh38	chr3	121576777	121576784	+	Splice_Site	DEL	GAGACAGG	GAGACAGG	-	novel		LAN6_S6	NORMAL	GAGACAGG	GAGACAGG																c.104-7_104delgagacagg		p.X35_splice	ENST00000334384	2/4	131	105	26				ARGFX,splice_acceptor_variant,,ENST00000334384,NM_001012659.1;	-	ENSG00000186103	ENST00000334384	Transcript
FBXO40	0	.	GRCh38	chr3	121621452	121621452	+	Missense_Mutation	SNP	C	C	T	rs141957650		LAN6_S6	NORMAL	C	C																c.23C>T	p.Pro8Leu	p.P8L	ENST00000338040	3/4	337	105	232				FBXO40,missense_variant,p.Pro8Leu,ENST00000338040,NM_016298.3;	T	ENSG00000163833	ENST00000338040	Transcript
IQCB1	0	.	GRCh38	chr3	121795563	121795563	+	Missense_Mutation	SNP	G	G	C	rs756107852		LAN6_S6	NORMAL	G	G																c.880C>G	p.Leu294Val	p.L294V	ENST00000310864	10/15	240	90	150				IQCB1,missense_variant,p.Leu294Val,ENST00000310864,NM_001023570.3,NM_001319107.1;IQCB1,missense_variant,p.Leu110Val,ENST00000460108,;IQCB1,intron_variant,,ENST00000349820,NM_001023571.3;IQCB1,downstream_gene_variant,,ENST00000498104,;IQCB1,intron_variant,,ENST00000393650,;	C	ENSG00000173226	ENST00000310864	Transcript
TPRA1	0	.	GRCh38	chr3	127576680	127576680	+	Missense_Mutation	SNP	C	C	A	novel		LAN6_S6	NORMAL	C	C																c.435G>T	p.Lys145Asn	p.K145N	ENST00000355552	6/11	518	359	159				TPRA1,missense_variant,p.Lys145Asn,ENST00000355552,NM_001136053.2;TPRA1,missense_variant,p.Lys145Asn,ENST00000489960,;TPRA1,missense_variant,p.Lys145Asn,ENST00000450633,;TPRA1,missense_variant,p.Lys145Asn,ENST00000296210,NM_001142646.2;TPRA1,missense_variant,p.Lys145Asn,ENST00000469111,;TPRA1,missense_variant,p.Lys145Asn,ENST00000490290,;TPRA1,missense_variant,p.Lys145Asn,ENST00000490643,;TPRA1,d…	A	ENSG00000163870	ENST00000355552	Transcript
ACAD11	0	.	GRCh38	chr3	132559063	132559063	+	Missense_Mutation	SNP	G	G	A	rs138611343		LAN6_S6	NORMAL	G	G																c.2251C>T	p.Arg751Cys	p.R751C	ENST00000264990	20/20	539	171	368				ACAD11,missense_variant,p.Arg751Cys,ENST00000264990,NM_032169.4;NPHP3-ACAD11,3_prime_UTR_variant,,ENST00000471702,;ACAD11,3_prime_UTR_variant,,ENST00000485198,;ACAD11,non_coding_transcript_exon_variant,,ENST00000496418,;ACAD11,non_coding_transcript_exon_variant,,ENST00000469042,;	A	ENSG00000240303	ENST00000264990	Transcript
BFSP2	0	.	GRCh38	chr3	133472498	133472498	+	Missense_Mutation	SNP	G	G	A	rs773893110		LAN6_S6	NORMAL	G	G																c.1177G>A	p.Ala393Thr	p.A393T	ENST00000302334	6/7	620	232	388				BFSP2,missense_variant,p.Ala393Thr,ENST00000302334,NM_003571.3;BFSP2,non_coding_transcript_exon_variant,,ENST00000511434,;BFSP2,non_coding_transcript_exon_variant,,ENST00000510039,;BFSP2,non_coding_transcript_exon_variant,,ENST00000503047,;	A	ENSG00000170819	ENST00000302334	Transcript
KY	0	.	GRCh38	chr3	134620784	134620784	+	Missense_Mutation	SNP	A	A	G	rs188233679		LAN6_S6	NORMAL	A	A																c.557T>C	p.Val186Ala	p.V186A	ENST00000423778	7/11	353	237	116				KY,missense_variant,p.Val165Ala,ENST00000508956,;KY,missense_variant,p.Val186Ala,ENST00000423778,NM_178554.4;KY,missense_variant,p.Val186Ala,ENST00000503669,;EPHB1,intron_variant,,ENST00000460895,;KY,non_coding_transcript_exon_variant,,ENST00000508041,;EPHB1,intron_variant,,ENST00000472904,;EPHB1,intron_variant,,ENST00000467708,;KY,non_coding_transcript_exon_variant,,ENST00000506319,;	G	ENSG00000174611	ENST00000423778	Transcript
MSL2	0	.	GRCh38	chr3	136152445	136152445	+	Missense_Mutation	SNP	G	G	A	rs758392569		LAN6_S6	NORMAL	G	G																c.436C>T	p.Pro146Ser	p.P146S	ENST00000309993	2/2	826	283	543				MSL2,missense_variant,p.Pro146Ser,ENST00000309993,NM_018133.3;MSL2,missense_variant,p.Pro72Ser,ENST00000434835,NM_001145417.1;MSL2,missense_variant,p.Pro72Ser,ENST00000481989,;MSL2,missense_variant,p.Pro72Ser,ENST00000491050,;MSL2,missense_variant,p.Pro72Ser,ENST00000473093,;PPP2R3A,downstream_gene_variant,,ENST00000264977,NM_002718.4;TDGF1P6,upstream_gene_variant,,ENST00000463873,;	A	ENSG00000174579	ENST00000309993	Transcript
CLDN18	0	.	GRCh38	chr3	138029876	138029876	+	Missense_Mutation	SNP	G	G	A	rs138443095		LAN6_S6	NORMAL	G	G																c.583G>A	p.Ala195Thr	p.A195T	ENST00000183605	4/5	217	151	66				CLDN18,missense_variant,p.Ala195Thr,ENST00000183605,NM_016369.3;CLDN18,missense_variant,p.Ala195Thr,ENST00000343735,NM_001002026.2;CLDN18,3_prime_UTR_variant,,ENST00000479660,;	A	ENSG00000066405	ENST00000183605	Transcript
AADAC	0	.	GRCh38	chr3	151828070	151828070	+	Missense_Mutation	SNP	C	C	G	rs140197497		LAN6_S6	NORMAL	C	C																c.1098C>G	p.Asn366Lys	p.N366K	ENST00000232892	5/5	816	289	527				AADAC,missense_variant,p.Asn366Lys,ENST00000232892,NM_001086.2;AADAC,downstream_gene_variant,,ENST00000488869,;AADACL2-AS1,intron_variant,,ENST00000483843,;AADACL2-AS1,intron_variant,,ENST00000475855,;	G	ENSG00000114771	ENST00000232892	Transcript
TIPARP	0	.	GRCh38	chr3	156703452	156703452	+	Missense_Mutation	SNP	C	C	A	novel		LAN6_S6	NORMAL	C	C																c.1276C>A	p.Pro426Thr	p.P426T	ENST00000461166	5/6	399	272	127				TIPARP,missense_variant,p.Pro426Thr,ENST00000461166,NM_001184717.1;TIPARP,missense_variant,p.Pro426Thr,ENST00000295924,NM_015508.4;TIPARP,missense_variant,p.Pro426Thr,ENST00000542783,NM_001184718.1;TIPARP,missense_variant,p.Pro129Thr,ENST00000495891,;TIPARP,missense_variant,p.Pro426Thr,ENST00000486483,;TIPARP,missense_variant,p.Pro426Thr,ENST00000481853,;TIPARP,missense_variant,p.Pro426Thr,ENST00…	A	ENSG00000163659	ENST00000461166	Transcript
SERPINI1	0	.	GRCh38	chr3	167789205	167789205	+	Missense_Mutation	SNP	T	T	C	rs146948408		LAN6_S6	NORMAL	T	T																c.77T>C	p.Ile26Thr	p.I26T	ENST00000295777	2/9	571	201	370				SERPINI1,missense_variant,p.Ile26Thr,ENST00000295777,NM_005025.4;SERPINI1,missense_variant,p.Ile26Thr,ENST00000446050,NM_001122752.1;SERPINI1,missense_variant,p.Ile26Thr,ENST00000472747,;SERPINI1,missense_variant,p.Ile26Thr,ENST00000472941,;	C	ENSG00000163536	ENST00000295777	Transcript
PHC3	0	.	GRCh38	chr3	170136579	170136579	+	Missense_Mutation	SNP	C	C	G	novel		LAN6_S6	NORMAL	C	C																c.759G>C	p.Gln253His	p.Q253H	ENST00000495893	7/15	900	647	253				PHC3,missense_variant,p.Gln253His,ENST00000495893,NM_024947.3;PHC3,missense_variant,p.Gln241His,ENST00000494943,NM_001308116.1;PHC3,missense_variant,p.Gln200His,ENST00000467570,;PHC3,missense_variant,p.Gln167His,ENST00000466189,;PHC3,intron_variant,,ENST00000484931,;PHC3,downstream_gene_variant,,ENST00000475729,;PHC3,3_prime_UTR_variant,,ENST00000479467,;PHC3,non_coding_transcript_exon_variant,,E…	G	ENSG00000173889	ENST00000495893	Transcript
SLC2A2	0	.	GRCh38	chr3	171014637	171014637	+	Missense_Mutation	SNP	G	G	A	rs7637863		LAN6_S6	NORMAL	G	G																c.203C>T	p.Pro68Leu	p.P68L	ENST00000314251	3/11	647	483	164				SLC2A2,missense_variant,p.Pro68Leu,ENST00000314251,NM_000340.1,NM_001278659.1,NM_001278658.1;SLC2A2,intron_variant,,ENST00000461867,;SLC2A2,missense_variant,p.Pro68Leu,ENST00000497642,;SLC2A2,intron_variant,,ENST00000469787,;	A	ENSG00000163581	ENST00000314251	Transcript
VWA5B2	0	.	GRCh38	chr3	184238420	184238420	+	Missense_Mutation	SNP	G	G	C	novel		LAN6_S6	NORMAL	G	G																c.1837G>C	p.Gly613Arg	p.G613R	ENST00000426955	12/19	541	229	311				VWA5B2,missense_variant,p.Gly613Arg,ENST00000426955,NM_138345.2;VWA5B2,missense_variant,p.Gly394Arg,ENST00000273794,NM_001320373.1;ALG3,downstream_gene_variant,,ENST00000455059,;ALG3,downstream_gene_variant,,ENST00000445626,NM_001006941.2;ALG3,downstream_gene_variant,,ENST00000397676,NM_005787.5;ALG3,downstream_gene_variant,,ENST00000446569,;MIR1224,upstream_gene_variant,,ENST00000408193,;ALG3,do…	C	ENSG00000145198	ENST00000426955	Transcript
VWA5B2	0	.	GRCh38	chr3	184238421	184238421	+	Missense_Mutation	SNP	G	G	A	novel		LAN6_S6	NORMAL	G	G																c.1838G>A	p.Gly613Asp	p.G613D	ENST00000426955	12/19	545	228	317				VWA5B2,missense_variant,p.Gly613Asp,ENST00000426955,NM_138345.2;VWA5B2,missense_variant,p.Gly394Asp,ENST00000273794,NM_001320373.1;ALG3,downstream_gene_variant,,ENST00000455059,;ALG3,downstream_gene_variant,,ENST00000445626,NM_001006941.2;ALG3,downstream_gene_variant,,ENST00000397676,NM_005787.5;ALG3,downstream_gene_variant,,ENST00000446569,;MIR1224,upstream_gene_variant,,ENST00000408193,;ALG3,do…	A	ENSG00000145198	ENST00000426955	Transcript
CCDC50	0	.	GRCh38	chr3	191361094	191361094	+	Missense_Mutation	SNP	C	C	G	novel		LAN6_S6	NORMAL	C	C																c.265C>G	p.Gln89Glu	p.Q89E	ENST00000392456	4/12	370	262	108				CCDC50,missense_variant,p.Gln89Glu,ENST00000392455,NM_174908.3;CCDC50,missense_variant,p.Gln89Glu,ENST00000392456,NM_178335.2;CCDC50,upstream_gene_variant,,ENST00000460064,;	G	ENSG00000152492	ENST00000392456	Transcript
MUC20	0	.	GRCh38	chr3	195725664	195725664	+	Missense_Mutation	SNP	T	T	C	novel		LAN6_S6	NORMAL	T	T																c.1061T>C	p.Leu354Pro	p.L354P	ENST00000447234	2/4	49	18	31				MUC20,missense_variant,p.Leu319Pro,ENST00000445522,;MUC20,missense_variant,p.Leu354Pro,ENST00000447234,NM_001282506.1;MUC20,missense_variant,p.Leu354Pro,ENST00000436408,;MUC20,intron_variant,,ENST00000320736,;MUC20,upstream_gene_variant,,ENST00000423938,;LINC00969,intron_variant,,ENST00000600197,;LINC00969,intron_variant,,ENST00000628392,;LINC00969,intron_variant,,ENST00000629721,;LINC00969,intro…	C	ENSG00000176945	ENST00000447234	Transcript
MUC20	0	.	GRCh38	chr3	195725934	195725934	+	Missense_Mutation	SNP	T	T	C	rs138659995		LAN6_S6	NORMAL	T	T																c.1331T>C	p.Leu444Pro	p.L444P	ENST00000447234	2/4	458	302	156				MUC20,missense_variant,p.Leu409Pro,ENST00000445522,;MUC20,missense_variant,p.Leu444Pro,ENST00000447234,NM_001282506.1;MUC20,missense_variant,p.Leu444Pro,ENST00000436408,;MUC20,missense_variant,p.Leu273Pro,ENST00000320736,;MUC20,upstream_gene_variant,,ENST00000423938,;LINC00969,intron_variant,,ENST00000600197,;LINC00969,intron_variant,,ENST00000628392,;LINC00969,intron_variant,,ENST00000629721,;LI…	C	ENSG00000176945	ENST00000447234	Transcript
MUC4	0	.	GRCh38	chr3	195780623	195780623	+	Missense_Mutation	SNP	C	C	T	rs200217182		LAN6_S6	NORMAL	C	C																c.10957G>A	p.Asp3653Asn	p.D3653N	ENST00000463781	2/25	1295	777	517				MUC4,missense_variant,p.Asp3653Asn,ENST00000463781,NM_018406.6;MUC4,missense_variant,p.Asp3653Asn,ENST00000475231,;MUC4,intron_variant,,ENST00000346145,NM_004532.5;MUC4,intron_variant,,ENST00000349607,NM_138297.4;MUC4,missense_variant,p.Asp3653Asn,ENST00000478156,;MUC4,missense_variant,p.Asp3653Asn,ENST00000466475,;MUC4,missense_variant,p.Asp3653Asn,ENST00000477756,;MUC4,missense_variant,p.Asp365…	T	ENSG00000145113	ENST00000463781	Transcript
MUC4	0	.	GRCh38	chr3	195782558	195782558	+	Missense_Mutation	SNP	A	A	G	rs28542401		LAN6_S6	NORMAL	A	A																c.9022T>C	p.Ser3008Pro	p.S3008P	ENST00000463781	2/25	2770	1502	1268				MUC4,missense_variant,p.Ser3008Pro,ENST00000463781,NM_018406.6;MUC4,missense_variant,p.Ser3008Pro,ENST00000475231,;MUC4,intron_variant,,ENST00000346145,NM_004532.5;MUC4,intron_variant,,ENST00000349607,NM_138297.4;MUC4,missense_variant,p.Ser3008Pro,ENST00000478156,;MUC4,missense_variant,p.Ser3008Pro,ENST00000466475,;MUC4,missense_variant,p.Ser3008Pro,ENST00000477756,;MUC4,missense_variant,p.Ser300…	G	ENSG00000145113	ENST00000463781	Transcript
MUC4	0	.	GRCh38	chr3	195783346	195783346	+	Missense_Mutation	SNP	A	G	G	rs145853807		LAN6_S6	NORMAL	A	A																c.8234T>C	p.Val2745Ala	p.V2745A	ENST00000463781	2/25	1321	39	1282				MUC4,missense_variant,p.Val2745Ala,ENST00000463781,NM_018406.6;MUC4,missense_variant,p.Val2745Ala,ENST00000475231,;MUC4,intron_variant,,ENST00000346145,NM_004532.5;MUC4,intron_variant,,ENST00000349607,NM_138297.4;MUC4,missense_variant,p.Val2745Ala,ENST00000478156,;MUC4,missense_variant,p.Val2745Ala,ENST00000466475,;MUC4,missense_variant,p.Val2745Ala,ENST00000477756,;MUC4,missense_variant,p.Val274…	G	ENSG00000145113	ENST00000463781	Transcript
MUC4	0	.	GRCh38	chr3	195783847	195783847	+	Missense_Mutation	SNP	G	G	T	rs80005560		LAN6_S6	NORMAL	G	G																c.7733C>A	p.Pro2578His	p.P2578H	ENST00000463781	2/25	2729	1920	809				MUC4,missense_variant,p.Pro2578His,ENST00000463781,NM_018406.6;MUC4,missense_variant,p.Pro2578His,ENST00000475231,;MUC4,intron_variant,,ENST00000346145,NM_004532.5;MUC4,intron_variant,,ENST00000349607,NM_138297.4;MUC4,missense_variant,p.Pro2578His,ENST00000478156,;MUC4,missense_variant,p.Pro2578His,ENST00000466475,;MUC4,missense_variant,p.Pro2578His,ENST00000477756,;MUC4,missense_variant,p.Pro257…	T	ENSG00000145113	ENST00000463781	Transcript
MUC4	0	.	GRCh38	chr3	195785133	195785133	+	Missense_Mutation	SNP	T	G	G	rs148317288		LAN6_S6	NORMAL	T	T																c.6447A>C	p.Glu2149Asp	p.E2149D	ENST00000463781	2/25	3381	0	3381				MUC4,missense_variant,p.Glu2149Asp,ENST00000463781,NM_018406.6;MUC4,missense_variant,p.Glu2149Asp,ENST00000475231,;MUC4,intron_variant,,ENST00000346145,NM_004532.5;MUC4,intron_variant,,ENST00000349607,NM_138297.4;MUC4,missense_variant,p.Glu2149Asp,ENST00000478156,;MUC4,missense_variant,p.Glu2149Asp,ENST00000466475,;MUC4,missense_variant,p.Glu2149Asp,ENST00000477756,;MUC4,missense_variant,p.Glu214…	G	ENSG00000145113	ENST00000463781	Transcript
MUC4	0	.	GRCh38	chr3	195785171	195785171	+	Missense_Mutation	SNP	T	C	C	rs6805660		LAN6_S6	NORMAL	T	T																c.6409A>G	p.Thr2137Ala	p.T2137A	ENST00000463781	2/25	3863	0	3862				MUC4,missense_variant,p.Thr2137Ala,ENST00000463781,NM_018406.6;MUC4,missense_variant,p.Thr2137Ala,ENST00000475231,;MUC4,intron_variant,,ENST00000346145,NM_004532.5;MUC4,intron_variant,,ENST00000349607,NM_138297.4;MUC4,missense_variant,p.Thr2137Ala,ENST00000478156,;MUC4,missense_variant,p.Thr2137Ala,ENST00000466475,;MUC4,missense_variant,p.Thr2137Ala,ENST00000477756,;MUC4,missense_variant,p.Thr213…	C	ENSG00000145113	ENST00000463781	Transcript
MUC4	0	.	GRCh38	chr3	195785236	195785236	+	Missense_Mutation	SNP	T	A	A	rs374495657		LAN6_S6	NORMAL	T	T																c.6344A>T	p.Asp2115Val	p.D2115V	ENST00000463781	2/25	4191	0	4189				MUC4,missense_variant,p.Asp2115Val,ENST00000463781,NM_018406.6;MUC4,missense_variant,p.Asp2115Val,ENST00000475231,;MUC4,intron_variant,,ENST00000346145,NM_004532.5;MUC4,intron_variant,,ENST00000349607,NM_138297.4;MUC4,missense_variant,p.Asp2115Val,ENST00000478156,;MUC4,missense_variant,p.Asp2115Val,ENST00000466475,;MUC4,missense_variant,p.Asp2115Val,ENST00000477756,;MUC4,missense_variant,p.Asp211…	A	ENSG00000145113	ENST00000463781	Transcript
MUC4	0	.	GRCh38	chr3	195785374	195785374	+	Missense_Mutation	SNP	T	C	C	rs62282486		LAN6_S6	NORMAL	T	T																c.6206A>G	p.Asn2069Ser	p.N2069S	ENST00000463781	2/25	3921	6	3912				MUC4,missense_variant,p.Asn2069Ser,ENST00000463781,NM_018406.6;MUC4,missense_variant,p.Asn2069Ser,ENST00000475231,;MUC4,intron_variant,,ENST00000346145,NM_004532.5;MUC4,intron_variant,,ENST00000349607,NM_138297.4;MUC4,missense_variant,p.Asn2069Ser,ENST00000478156,;MUC4,missense_variant,p.Asn2069Ser,ENST00000466475,;MUC4,missense_variant,p.Asn2069Ser,ENST00000477756,;MUC4,missense_variant,p.Asn206…	C	ENSG00000145113	ENST00000463781	Transcript
MUC4	0	.	GRCh38	chr3	195787238	195787238	+	Missense_Mutation	SNP	C	C	A	rs12489838		LAN6_S6	NORMAL	C	C																c.4342G>T	p.Ala1448Ser	p.A1448S	ENST00000463781	2/25	279	196	83				MUC4,missense_variant,p.Ala1448Ser,ENST00000463781,NM_018406.6;MUC4,missense_variant,p.Ala1448Ser,ENST00000475231,;MUC4,intron_variant,,ENST00000346145,NM_004532.5;MUC4,intron_variant,,ENST00000349607,NM_138297.4;MUC4,missense_variant,p.Ala1448Ser,ENST00000478156,;MUC4,missense_variant,p.Ala1448Ser,ENST00000466475,;MUC4,missense_variant,p.Ala1448Ser,ENST00000477756,;MUC4,missense_variant,p.Ala144…	A	ENSG00000145113	ENST00000463781	Transcript
ZNF718	0	.	GRCh38	chr4	130852	130852	+	Missense_Mutation	SNP	C	C	T	novel		LAN6_S6	NORMAL	C	C																c.68N>T	p.Thr23Ile	p.T23I	ENST00000510175	2/4	565	299	266				ZNF718,missense_variant,p.Thr23Ile,ENST00000510175,NM_001039127.5;ZNF718,5_prime_UTR_variant,,ENST00000609714,NM_001289931.1,NM_001289930.1;	T	ENSG00000250312	ENST00000510175	Transcript
ZNF718	0	.	GRCh38	chr4	131416	131416	+	Missense_Mutation	SNP	G	G	C	novel		LAN6_S6	NORMAL	G	G																c.137N>C	p.Ser46Thr	p.S46T	ENST00000510175	3/4	560	255	305				ZNF718,missense_variant,p.Ser46Thr,ENST00000510175,NM_001039127.5;ZNF718,missense_variant,p.Ser14Thr,ENST00000609714,NM_001289931.1,NM_001289930.1;	C	ENSG00000250312	ENST00000510175	Transcript
ZNF141	0	.	GRCh38	chr4	343809	343809	+	Missense_Mutation	SNP	A	A	G	rs201412127		LAN6_S6	NORMAL	A	A																c.31N>G	p.Ile11Val	p.I11V	ENST00000240499	2/4	393	210	183				ZNF141,missense_variant,p.Ile11Val,ENST00000240499,NM_003441.2;ZNF141,missense_variant,p.Ile11Val,ENST00000505939,;ZNF141,missense_variant,p.Ile11Val,ENST00000512994,;ZNF141,non_coding_transcript_exon_variant,,ENST00000503699,;ZNF141,intron_variant,,ENST00000366506,;RP11-478C6.4,upstream_gene_variant,,ENST00000506193,;	G	ENSG00000131127	ENST00000240499	Transcript
CRIPAK	0	.	GRCh38	chr4	1394806	1394834	+	Frame_Shift_Del	DEL	CACGTGCCCATGTGGAGTGCCCGCCTGCT	CACGTGCCCATGTGGAGTGCCCGCCTGCT	-	rs558358960		LAN6_S6	NORMAL	CACGTGCCCATGTGGAGTGCCCGCCTGCT	CACGTGCCCATGTGGAGTGCCCGCCTGCT																c.295_323delNNNNNNNNNNNNNNNNNNNNNNNNNNNNN	p.Cys110ArgfsTer288	p.C110Rfs*288	ENST00000324803	1/1	989	600	389				CRIPAK,frameshift_variant,p.Cys110ArgfsTer288,ENST00000324803,NM_175918.3;	-	ENSG00000179979	ENST00000324803	Transcript
SH3BP2	0	.	GRCh38	chr4	2832353	2832353	+	Missense_Mutation	SNP	C	C	T	rs148761331		LAN6_S6	NORMAL	C	C																c.1600N>T	p.Arg534Trp	p.R534W	ENST00000503393	11/13	282	152	130				SH3BP2,missense_variant,p.Arg477Trp,ENST00000356331,NM_003023.4;SH3BP2,missense_variant,p.Arg505Trp,ENST00000442312,NM_001145855.1;SH3BP2,missense_variant,p.Arg534Trp,ENST00000503393,NM_001145856.1;SH3BP2,missense_variant,p.Arg477Trp,ENST00000511747,;SH3BP2,missense_variant,p.Arg477Trp,ENST00000435136,;SH3BP2,missense_variant,p.Arg477Trp,ENST00000452765,NM_001122681.1;SH3BP2,downstream_gene_varia…	T	ENSG00000087266	ENST00000503393	Transcript
PSAPL1	0	.	GRCh38	chr4	7434353	7434353	+	Missense_Mutation	SNP	C	C	T	rs199512404		LAN6_S6	NORMAL	C	C																c.527N>A	p.Arg176His	p.R176H	ENST00000319098	1/1	607	306	301				PSAPL1,missense_variant,p.Arg176His,ENST00000319098,NM_001085382.1;SORCS2,intron_variant,,ENST00000507866,NM_020777.2;SORCS2,intron_variant,,ENST00000329016,;SORCS2,intron_variant,,ENST00000511199,;	T	ENSG00000178597	ENST00000319098	Transcript
SH3TC1	0	.	GRCh38	chr4	8227413	8227413	+	Missense_Mutation	SNP	G	G	T	rs141562329		LAN6_S6	NORMAL	G	G																c.1719N>T	p.Arg573Ser	p.R573S	ENST00000245105	12/18	264	131	133				SH3TC1,missense_variant,p.Arg573Ser,ENST00000245105,NM_018986.4,NM_001318480.1;SH3TC1,downstream_gene_variant,,ENST00000508641,;SH3TC1,non_coding_transcript_exon_variant,,ENST00000514274,;SH3TC1,upstream_gene_variant,,ENST00000507801,;SH3TC1,3_prime_UTR_variant,,ENST00000515682,;SH3TC1,3_prime_UTR_variant,,ENST00000502669,;SH3TC1,non_coding_transcript_exon_variant,,ENST00000506360,;SH3TC1,non_cod…	T	ENSG00000125089	ENST00000245105	Transcript
USP17L11	0	.	GRCh38	chr4	9215471	9215471	+	Missense_Mutation	SNP	T	T	C	novel		LAN6_S6	NORMAL	T	T																c.67N>C	p.Ser23Pro	p.S23P	ENST00000457736	1/1	49	30	19				USP17L11,missense_variant,p.Ser23Pro,ENST00000613973,;USP17L11,missense_variant,p.Ser23Pro,ENST00000457736,NM_001256854.1;USP17L10,downstream_gene_variant,,ENST00000421288,;USP17L12,upstream_gene_variant,,ENST00000415041,NM_001256853.1;USP17L10,downstream_gene_variant,,ENST00000417945,NM_001256852.1;	C	ENSG00000233136	ENST00000457736	Transcript
USP17L17	0	.	GRCh38	chr4	9245168	9245168	+	Missense_Mutation	SNP	G	G	C	rs758453564		LAN6_S6	NORMAL	G	G																c.1290N>C	p.Gln430His	p.Q430H	ENST00000511568	1/1	114	58	56				USP17L17,missense_variant,p.Gln430His,ENST00000614762,;USP17L17,missense_variant,p.Gln430His,ENST00000511568,NM_001256857.1;USP17L18,upstream_gene_variant,,ENST00000619296,;USP17L18,upstream_gene_variant,,ENST00000504209,NM_001256859.1;USP17L16P,downstream_gene_variant,,ENST00000507155,;	C	ENSG00000249104	ENST00000511568	Transcript
SLC2A9	0	.	GRCh38	chr4	9920488	9920488	+	Missense_Mutation	SNP	C	C	T	rs145688560		LAN6_S6	NORMAL	C	C																c.899N>A	p.Arg300His	p.R300H	ENST00000264784	7/12	293	165	128				SLC2A9,missense_variant,p.Arg271His,ENST00000506583,;SLC2A9,missense_variant,p.Arg271His,ENST00000309065,NM_001001290.1;SLC2A9,missense_variant,p.Arg300His,ENST00000264784,NM_020041.2;RP13-560N11.1,upstream_gene_variant,,ENST00000504249,;SLC2A9,non_coding_transcript_exon_variant,,ENST00000505104,;	T	ENSG00000109667	ENST00000264784	Transcript
TBC1D1	0	.	GRCh38	chr4	38014568	38014569	+	Frame_Shift_Ins	INS	-	-	CACT	novel		LAN6_S6	NORMAL	-	-																c.477_478insCACT	p.Cys161SerfsTer88	p.C161Sfs*88	ENST00000261439	3/20	314	183	131				TBC1D1,frameshift_variant,p.Cys161SerfsTer88,ENST00000261439,NM_015173.3;TBC1D1,frameshift_variant,p.Cys161SerfsTer88,ENST00000508802,NM_001253912.1;TBC1D1,frameshift_variant,p.Cys32SerfsTer88,ENST00000446803,;TBC1D1,intron_variant,,ENST00000615497,;TBC1D1,upstream_gene_variant,,ENST00000491553,;	CACT	ENSG00000065882	ENST00000261439	Transcript
SLC30A9	0	.	GRCh38	chr4	42020479	42020479	+	Missense_Mutation	SNP	G	G	T	novel		LAN6_S6	NORMAL	G	G																c.398N>T	p.Gly133Val	p.G133V	ENST00000264451	4/18	164	112	52				SLC30A9,missense_variant,p.Gly133Val,ENST00000264451,NM_006345.3;SLC30A9,3_prime_UTR_variant,,ENST00000513699,;SLC30A9,non_coding_transcript_exon_variant,,ENST00000510460,;	T	ENSG00000014824	ENST00000264451	Transcript
SLC10A4	0	.	GRCh38	chr4	48483824	48483824	+	Missense_Mutation	SNP	C	C	T	novel		LAN6_S6	NORMAL	C	C																c.263N>T	p.Pro88Leu	p.P88L	ENST00000273861	1/3	131	70	61				SLC10A4,missense_variant,p.Pro88Leu,ENST00000273861,NM_152679.3;	T	ENSG00000145248	ENST00000273861	Transcript
CWH43	0	.	GRCh38	chr4	49050705	49050705	+	Missense_Mutation	SNP	C	C	T	rs142768963		LAN6_S6	NORMAL	C	C																c.1877N>T	p.Ala626Val	p.A626V	ENST00000226432	15/16	176	81	95				CWH43,missense_variant,p.Ala626Val,ENST00000226432,NM_025087.2;CWH43,missense_variant,p.Ala599Val,ENST00000513409,NM_001286791.1;CWH43,3_prime_UTR_variant,,ENST00000514053,;	T	ENSG00000109182	ENST00000226432	Transcript
SPATA18	0	.	GRCh38	chr4	52079753	52079753	+	Nonsense_Mutation	SNP	C	C	T	novel		LAN6_S6	NORMAL	C	C																c.1189N>T	p.Arg397Ter	p.R397*	ENST00000295213	9/13	437	225	211				SPATA18,stop_gained,p.Arg397Ter,ENST00000295213,NM_145263.3;SPATA18,stop_gained,p.Arg365Ter,ENST00000419395,NM_001297608.1;SPATA18,downstream_gene_variant,,ENST00000514670,;SPATA18,stop_gained,p.Arg397Ter,ENST00000505320,;SPATA18,non_coding_transcript_exon_variant,,ENST00000511028,;SPATA18,non_coding_transcript_exon_variant,,ENST00000510549,;	T	ENSG00000163071	ENST00000295213	Transcript
UGT2A3	0	.	GRCh38	chr4	68929949	68929949	+	Missense_Mutation	SNP	C	C	A	novel		LAN6_S6	NORMAL	C	C																c.1448N>T	p.Trp483Leu	p.W483L	ENST00000251566	6/6	380	243	137				UGT2A3,missense_variant,p.Trp483Leu,ENST00000251566,NM_024743.3;UGT2A3,3_prime_UTR_variant,,ENST00000503012,;	A	ENSG00000135220	ENST00000251566	Transcript
PRDM8	0	.	GRCh38	chr4	80201370	80201370	+	Missense_Mutation	SNP	G	G	T	novel		LAN6_S6	NORMAL	G	G																c.300N>T	p.Glu100Asp	p.E100D	ENST00000339711	9/10	242	133	109				PRDM8,missense_variant,p.Glu100Asp,ENST00000339711,NM_020226.3;PRDM8,missense_variant,p.Glu100Asp,ENST00000504452,;PRDM8,missense_variant,p.Glu100Asp,ENST00000415738,NM_001099403.1;PRDM8,missense_variant,p.Glu100Asp,ENST00000515013,;PRDM8,downstream_gene_variant,,ENST00000508061,;PRDM8,downstream_gene_variant,,ENST00000511825,;PRDM8,downstream_gene_variant,,ENST00000508965,;PRDM8,downstream_gene_…	T	ENSG00000152784	ENST00000339711	Transcript
PTPN13	0	.	GRCh38	chr4	86741718	86741718	+	Missense_Mutation	SNP	G	G	A	rs28694264		LAN6_S6	NORMAL	G	G																c.2389N>A	p.Val797Ile	p.V797I	ENST00000436978	16/48	477	256	221				PTPN13,missense_variant,p.Val797Ile,ENST00000436978,NM_080685.2;PTPN13,missense_variant,p.Val797Ile,ENST00000427191,NM_006264.2;PTPN13,missense_variant,p.Val797Ile,ENST00000411767,NM_080683.2;PTPN13,missense_variant,p.Val797Ile,ENST00000511467,;PTPN13,missense_variant,p.Val797Ile,ENST00000316707,NM_080684.2;	A	ENSG00000163629	ENST00000436978	Transcript
MMRN1	0	.	GRCh38	chr4	89935670	89935670	+	Missense_Mutation	SNP	A	A	G	rs62312662		LAN6_S6	NORMAL	A	A																c.1990N>G	p.Thr664Ala	p.T664A	ENST00000394980	7/9	347	197	150				MMRN1,missense_variant,p.Thr664Ala,ENST00000394980,;MMRN1,missense_variant,p.Thr664Ala,ENST00000264790,NM_007351.2;MMRN1,missense_variant,p.Thr406Ala,ENST00000508372,;	G	ENSG00000138722	ENST00000394980	Transcript
NEUROG2	0	.	GRCh38	chr4	112515312	112515312	+	Missense_Mutation	SNP	C	C	T	rs761262256		LAN6_S6	NORMAL	C	C																c.164N>A	p.Arg55His	p.R55H	ENST00000313341	2/2	154	86	68				NEUROG2,missense_variant,p.Arg55His,ENST00000313341,NM_024019.3;RP11-402J6.1,upstream_gene_variant,,ENST00000506057,;RP11-402J6.1,upstream_gene_variant,,ENST00000504009,;	T	ENSG00000178403	ENST00000313341	Transcript
ADAD1	0	.	GRCh38	chr4	122381037	122381037	+	Nonsense_Mutation	SNP	C	C	A	novel		LAN6_S6	NORMAL	C	C																c.218N>A	p.Ser73Ter	p.S73*	ENST00000296513	4/13	142	69	73				ADAD1,stop_gained,p.Ser73Ter,ENST00000296513,NM_139243.3;ADAD1,stop_gained,p.Ser55Ter,ENST00000388725,NM_001159295.1;ADAD1,stop_gained,p.Ser73Ter,ENST00000388724,NM_001159285.1;ADAD1,stop_gained,p.Ser73Ter,ENST00000439307,;ADAD1,stop_gained,p.Ser73Ter,ENST00000446706,;ADAD1,non_coding_transcript_exon_variant,,ENST00000492454,;ADAD1,downstream_gene_variant,,ENST00000464160,;	A	ENSG00000164113	ENST00000296513	Transcript
MAML3	0	.	GRCh38	chr4	139889910	139889921	+	In_Frame_Del	DEL	TGCTGCTGCTGC	-	-	rs774201781		LAN6_S6	NORMAL	TGCTGCTGCTGC	TGCTGCTGCTGC																c.1515_1526delNNNNNNNNNNNN	p.Gln507_Gln510del	p.Q507_Q510del	ENST00000509479	2/5	215	1	214				MAML3,splice_acceptor_variant,,ENST00000398940,;MAML3,inframe_deletion,p.Gln507_Gln510del,ENST00000509479,NM_018717.4;MAML3,intron_variant,,ENST00000502696,;	-	ENSG00000196782	ENST00000509479	Transcript
TLR2	0	.	GRCh38	chr4	153704139	153704139	+	Missense_Mutation	SNP	C	C	T	rs5743699		LAN6_S6	NORMAL	C	C																c.1232N>T	p.Thr411Ile	p.T411I	ENST00000260010	1/1	467	239	228				TLR2,missense_variant,p.Thr411Ile,ENST00000260010,NM_001318795.1,NM_001318796.1,NM_003264.4,NM_001318789.1,NM_001318791.1,NM_001318793.1,NM_001318790.1,NM_001318787.1;	T	ENSG00000137462	ENST00000260010	Transcript
ASIC5	0	.	GRCh38	chr4	155863515	155863515	+	Missense_Mutation	SNP	T	T	C	rs147885015		LAN6_S6	NORMAL	T	T																c.280N>G	p.Thr94Ala	p.T94A	ENST00000537611	2/10	239	124	115				ASIC5,missense_variant,p.Thr94Ala,ENST00000537611,NM_017419.2;TDO2,intron_variant,,ENST00000506072,;TDO2,intron_variant,,ENST00000507590,;TDO2,intron_variant,,ENST00000506181,;TDO2,intron_variant,,ENST00000503634,;	C	ENSG00000256394	ENST00000537611	Transcript
TENM3	0	.	GRCh38	chr4	182673151	182673151	+	Missense_Mutation	SNP	A	A	C	rs376960815		LAN6_S6	NORMAL	A	A																c.1258N>C	p.Ile420Leu	p.I420L	ENST00000511685	7/28	222	121	101				TENM3,missense_variant,p.Ile420Leu,ENST00000511685,NM_001080477.3;	C	ENSG00000218336	ENST00000511685	Transcript
LRP2BP	0	.	GRCh38	chr4	185372989	185372989	+	Missense_Mutation	SNP	G	G	A	rs144800425		LAN6_S6	NORMAL	G	G																c.670N>T	p.Arg224Trp	p.R224W	ENST00000328559	6/8	348	184	164				LRP2BP,missense_variant,p.Arg224Trp,ENST00000328559,NM_018409.3;LRP2BP,missense_variant,p.Arg198Trp,ENST00000510776,;LRP2BP,missense_variant,p.Arg224Trp,ENST00000505916,;LRP2BP,downstream_gene_variant,,ENST00000511404,;RP11-714G18.1,intron_variant,,ENST00000514884,;SNX25,downstream_gene_variant,,ENST00000504959,;	A	ENSG00000109771	ENST00000328559	Transcript
TRIML2	0	.	GRCh38	chr4	188091707	188091707	+	Missense_Mutation	SNP	G	G	A	rs147971195		LAN6_S6	NORMAL	G	G																c.980N>T	p.Ala327Val	p.A327V	ENST00000512729	7/7	420	284	136				TRIML2,missense_variant,p.Ala327Val,ENST00000512729,NM_173553.2;TRIML2,missense_variant,p.Ala312Val,ENST00000326754,NM_001303419.1;TRIML2,3_prime_UTR_variant,,ENST00000503141,;TRIML2,3_prime_UTR_variant,,ENST00000503475,;	A	ENSG00000179046	ENST00000512729	Transcript
ZDHHC11	0	.	GRCh38	chr5	843608	843608	+	Missense_Mutation	SNP	C	C	A	rs3863148		LAN6_S6	NORMAL	C	C																c.620N>T	p.Arg207Met	p.R207M	ENST00000283441	4/13	553	402	151				ZDHHC11,missense_variant,p.Arg207Met,ENST00000283441,NM_024786.2;ZDHHC11,splice_region_variant,,ENST00000511539,;ZDHHC11,5_prime_UTR_variant,,ENST00000511193,;ZDHHC11,intron_variant,,ENST00000508951,;ZDHHC11,upstream_gene_variant,,ENST00000503758,;ZDHHC11,downstream_gene_variant,,ENST00000512775,;ZDHHC11,missense_variant,p.Arg68Met,ENST00000507800,;ZDHHC11,non_coding_transcript_exon_variant,,ENST…	A	ENSG00000188818	ENST00000283441	Transcript
ICE1	0	.	GRCh38	chr5	5461315	5461315	+	Missense_Mutation	SNP	A	A	G	rs780077927		LAN6_S6	NORMAL	A	A																c.1981N>G	p.Thr661Ala	p.T661A	ENST00000296564	13/19	411	203	208				ICE1,missense_variant,p.Thr661Ala,ENST00000296564,NM_015325.2;	G	ENSG00000164151	ENST00000296564	Transcript
PRDM9	0	.	GRCh38	chr5	23527130	23527130	+	Missense_Mutation	SNP	C	G	G	rs6875787		LAN6_S6	NORMAL	C	C																c.2042N>G	p.Thr681Ser	p.T681S	ENST00000296682	11/11	395	18	377				PRDM9,missense_variant,p.Thr681Ser,ENST00000296682,NM_020227.3;PRDM9,downstream_gene_variant,,ENST00000635252,;	G	ENSG00000164256	ENST00000296682	Transcript
PRDM9	0	.	GRCh38	chr5	23527456	23527456	+	Missense_Mutation	SNP	A	A	C	rs77287813		LAN6_S6	NORMAL	A	A																c.2368N>C	p.Asn790His	p.N790H	ENST00000296682	11/11	866	433	433				PRDM9,missense_variant,p.Asn790His,ENST00000296682,NM_020227.3;PRDM9,downstream_gene_variant,,ENST00000635252,;	C	ENSG00000164256	ENST00000296682	Transcript
RXFP3	0	.	GRCh38	chr5	33937686	33937686	+	Missense_Mutation	SNP	G	G	A	novel		LAN6_S6	NORMAL	G	G																c.946N>A	p.Ala316Thr	p.A316T	ENST00000330120	1/1	219	103	116				RXFP3,missense_variant,p.Ala316Thr,ENST00000330120,NM_016568.3;	A	ENSG00000182631	ENST00000330120	Transcript
DAB2	0	.	GRCh38	chr5	39383053	39383053	+	Missense_Mutation	SNP	C	C	A	novel		LAN6_S6	NORMAL	C	C																c.906N>T	p.Gln302His	p.Q302H	ENST00000320816	10/15	505	284	221				DAB2,missense_variant,p.Gln281His,ENST00000545653,NM_001244871.1;DAB2,missense_variant,p.Gln302His,ENST00000320816,NM_001343.3;DAB2,missense_variant,p.Gln281His,ENST00000509337,;DAB2,intron_variant,,ENST00000339788,;C9,intron_variant,,ENST00000483232,;DAB2,downstream_gene_variant,,ENST00000512525,;DAB2,downstream_gene_variant,,ENST00000505968,;	A	ENSG00000153071	ENST00000320816	Transcript
MROH2B	0	.	GRCh38	chr5	41057315	41057315	+	Missense_Mutation	SNP	G	G	C	rs200696573		LAN6_S6	NORMAL	G	G																c.802N>G	p.Leu268Val	p.L268V	ENST00000399564	8/42	298	170	128				MROH2B,missense_variant,p.Leu268Val,ENST00000399564,NM_173489.4;MROH2B,intron_variant,,ENST00000506092,;MROH2B,non_coding_transcript_exon_variant,,ENST00000515297,;MROH2B,non_coding_transcript_exon_variant,,ENST00000508575,;	C	ENSG00000171495	ENST00000399564	Transcript
MROH2B	0	.	GRCh38	chr5	41065331	41065331	+	Missense_Mutation	SNP	C	C	A	novel		LAN6_S6	NORMAL	C	C																c.361N>T	p.Val121Leu	p.V121L	ENST00000399564	4/42	228	114	114				MROH2B,missense_variant,p.Val121Leu,ENST00000399564,NM_173489.4;MROH2B,splice_region_variant,,ENST00000508575,;	A	ENSG00000171495	ENST00000399564	Transcript
CCNO	0	.	GRCh38	chr5	55233337	55233337	+	Missense_Mutation	SNP	A	A	G	rs377241996		LAN6_S6	NORMAL	A	A																c.187N>C	p.Ser63Pro	p.S63P	ENST00000282572	1/3	232	123	109				CCNO,missense_variant,p.Ser63Pro,ENST00000282572,NM_021147.4;RP11-506H20.1,upstream_gene_variant,,ENST00000506435,;CCNO,missense_variant,p.Ser63Pro,ENST00000501463,;	G	ENSG00000152669	ENST00000282572	Transcript
ACTBL2	0	.	GRCh38	chr5	57482398	57482398	+	Missense_Mutation	SNP	T	T	C	rs147643155		LAN6_S6	NORMAL	T	T																c.310N>G	p.Ile104Val	p.I104V	ENST00000423391	1/1	352	177	175				ACTBL2,missense_variant,p.Ile104Val,ENST00000423391,NM_001017992.3;CTD-2023N9.1,intron_variant,,ENST00000506106,;	C	ENSG00000169067	ENST00000423391	Transcript
ZSWIM6	0	.	GRCh38	chr5	61543727	61543727	+	Missense_Mutation	SNP	G	G	A	rs376792824		LAN6_S6	NORMAL	G	G																c.3058N>A	p.Ala1020Thr	p.A1020T	ENST00000252744	14/14	583	291	292				ZSWIM6,missense_variant,p.Ala1020Thr,ENST00000252744,NM_020928.1;	A	ENSG00000130449	ENST00000252744	Transcript
MAST4	0	.	GRCh38	chr5	67145241	67145241	+	Missense_Mutation	SNP	G	G	A	rs55969676		LAN6_S6	NORMAL	G	G																c.2956N>A	p.Glu986Lys	p.E986K	ENST00000403625	23/29	304	154	150				MAST4,missense_variant,p.Glu986Lys,ENST00000403625,NM_001164664.1;MAST4,missense_variant,p.Glu807Lys,ENST00000405643,NM_001290226.1;MAST4,missense_variant,p.Glu792Lys,ENST00000261569,NM_001290227.1,NM_001297651.1;MAST4,missense_variant,p.Glu797Lys,ENST00000403666,NM_015183.2;MAST4,missense_variant,p.Glu110Lys,ENST00000443808,;MAST4,downstream_gene_variant,,ENST00000485768,;	A	ENSG00000069020	ENST00000403625	Transcript
MAST4	0	.	GRCh38	chr5	67166960	67166960	+	Missense_Mutation	SNP	C	C	T	novel		LAN6_S6	NORMAL	C	C																c.7781N>T	p.Pro2594Leu	p.P2594L	ENST00000403625	29/29	295	140	155				MAST4,missense_variant,p.Pro2594Leu,ENST00000403625,NM_001164664.1;MAST4,missense_variant,p.Pro2415Leu,ENST00000405643,NM_001290226.1;MAST4,missense_variant,p.Pro2400Leu,ENST00000261569,NM_001290227.1,NM_001297651.1;MAST4,missense_variant,p.Pro2405Leu,ENST00000403666,NM_015183.2;MAST4,missense_variant,p.Pro1651Leu,ENST00000443808,;	T	ENSG00000069020	ENST00000403625	Transcript
MAP1B	0	.	GRCh38	chr5	72196471	72196471	+	Missense_Mutation	SNP	T	T	C	rs745954952		LAN6_S6	NORMAL	T	T																c.3116N>C	p.Met1039Thr	p.M1039T	ENST00000296755	5/7	221	110	111				MAP1B,missense_variant,p.Met1039Thr,ENST00000296755,NM_005909.4,NM_001324255.1;MAP1B,downstream_gene_variant,,ENST00000504492,;MAP1B,downstream_gene_variant,,ENST00000511641,;MAP1B,downstream_gene_variant,,ENST00000513526,;	C	ENSG00000131711	ENST00000296755	Transcript
POC5	0	.	GRCh38	chr5	75685328	75685328	+	Missense_Mutation	SNP	G	G	A	rs146984380		LAN6_S6	NORMAL	G	G																c.1286N>T	p.Ala429Val	p.A429V	ENST00000428202	10/12	290	149	141				POC5,missense_variant,p.Ala429Val,ENST00000428202,NM_001099271.1;POC5,missense_variant,p.Ala401Val,ENST00000514838,;POC5,missense_variant,p.Ala404Val,ENST00000446329,NM_152408.2;POC5,missense_variant,p.Ala312Val,ENST00000510798,;POC5,non_coding_transcript_exon_variant,,ENST00000503521,;	A	ENSG00000152359	ENST00000428202	Transcript
ARSB	0	.	GRCh38	chr5	78885603	78885603	+	Missense_Mutation	SNP	C	C	T	rs200040980		LAN6_S6	NORMAL	C	C																c.1123N>A	p.Asp375Asn	p.D375N	ENST00000264914	5/8	252	128	124				ARSB,missense_variant,p.Asp375Asn,ENST00000264914,NM_000046.3;ARSB,missense_variant,p.Asp375Asn,ENST00000396151,NM_198709.2;ARSB,missense_variant,p.Asp375Asn,ENST00000565165,;ARSB,non_coding_transcript_exon_variant,,ENST00000521800,;	T	ENSG00000113273	ENST00000264914	Transcript
DMGDH	0	.	GRCh38	chr5	79069610	79069610	+	Missense_Mutation	SNP	G	G	T	novel		LAN6_S6	NORMAL	G	G																c.11N>A	p.Pro4His	p.P4H	ENST00000255189	1/16	156	69	87				DMGDH,missense_variant,p.Pro4His,ENST00000255189,NM_013391.3;BHMT2,upstream_gene_variant,,ENST00000255192,NM_017614.4;BHMT2,upstream_gene_variant,,ENST00000521567,NM_001178005.1;BHMT2,upstream_gene_variant,,ENST00000518666,;DMGDH,intron_variant,,ENST00000520388,;DMGDH,missense_variant,p.Pro4His,ENST00000518477,;DMGDH,missense_variant,p.Pro4His,ENST00000517853,;DMGDH,missense_variant,p.Pro4His,ENS…	T	ENSG00000132837	ENST00000255189	Transcript
ZCCHC9	0	.	GRCh38	chr5	81304926	81304926	+	Missense_Mutation	SNP	A	A	G	rs150918254		LAN6_S6	NORMAL	A	A																c.169N>G	p.Lys57Glu	p.K57E	ENST00000254037	1/5	375	185	190				ZCCHC9,missense_variant,p.Lys57Glu,ENST00000254037,;ZCCHC9,missense_variant,p.Lys57Glu,ENST00000407610,NM_001131035.1;ZCCHC9,missense_variant,p.Lys57Glu,ENST00000380199,NM_001131036.1,NM_032280.2;ZCCHC9,missense_variant,p.Lys57Glu,ENST00000438268,;CKMT2-AS1,upstream_gene_variant,,ENST00000501927,;CKMT2-AS1,upstream_gene_variant,,ENST00000500148,;CKMT2-AS1,upstream_gene_variant,,ENST00000502041,;C…	G	ENSG00000131732	ENST00000254037	Transcript
ZCCHC9	0	.	GRCh38	chr5	81308612	81308612	+	Missense_Mutation	SNP	G	G	A	rs139410719		LAN6_S6	NORMAL	G	G																c.436N>A	p.Ala146Thr	p.A146T	ENST00000254037	2/5	290	141	149				ZCCHC9,missense_variant,p.Ala146Thr,ENST00000254037,;ZCCHC9,missense_variant,p.Ala146Thr,ENST00000407610,NM_001131035.1;ZCCHC9,missense_variant,p.Ala146Thr,ENST00000380199,NM_001131036.1,NM_032280.2;ZCCHC9,missense_variant,p.Ala146Thr,ENST00000438268,;ZCCHC9,non_coding_transcript_exon_variant,,ENST00000506458,;ZCCHC9,non_coding_transcript_exon_variant,,ENST00000507402,;ZCCHC9,non_coding_transcrip…	A	ENSG00000131732	ENST00000254037	Transcript
ADGRV1	0	.	GRCh38	chr5	90627284	90627284	+	Missense_Mutation	SNP	G	G	A	rs41303344		LAN6_S6	NORMAL	G	G																c.746N>A	p.Arg249Lys	p.R249K	ENST00000405460	7/90	417	218	199				ADGRV1,missense_variant,p.Arg249Lys,ENST00000405460,NM_032119.3;ADGRV1,upstream_gene_variant,,ENST00000504142,;ADGRV1,downstream_gene_variant,,ENST00000508842,;	A	ENSG00000164199	ENST00000405460	Transcript
SLCO4C1	0	.	GRCh38	chr5	102291559	102291559	+	Nonsense_Mutation	SNP	T	T	A	rs544176119		LAN6_S6	NORMAL	T	T																c.403N>T	p.Lys135Ter	p.K135*	ENST00000310954	2/13	323	162	161				SLCO4C1,stop_gained,p.Lys135Ter,ENST00000310954,NM_180991.4;	A	ENSG00000173930	ENST00000310954	Transcript
WDR36	0	.	GRCh38	chr5	111100646	111100646	+	Missense_Mutation	SNP	A	A	C	rs142088179		LAN6_S6	NORMAL	A	A																c.635N>C	p.His212Pro	p.H212P	ENST00000506538	5/23	550	348	201				WDR36,missense_variant,p.His212Pro,ENST00000506538,;WDR36,missense_variant,p.His212Pro,ENST00000612402,NM_139281.2;WDR36,missense_variant,p.His156Pro,ENST00000513710,;WDR36,non_coding_transcript_exon_variant,,ENST00000505303,;WDR36,non_coding_transcript_exon_variant,,ENST00000504122,;	C	ENSG00000134987	ENST00000506538	Transcript
RAPGEF6	0	.	GRCh38	chr5	131492701	131492701	+	Missense_Mutation	SNP	G	G	A	rs147566457		LAN6_S6	NORMAL	G	G																c.1612N>T	p.Arg538Cys	p.R538C	ENST00000296859	14/29	385	201	184				RAPGEF6,missense_variant,p.Arg538Cys,ENST00000509018,NM_016340.5;CTC-432M15.3,missense_variant,p.Arg588Cys,ENST00000514667,;RAPGEF6,missense_variant,p.Arg538Cys,ENST00000507093,NM_001164387.1;RAPGEF6,missense_variant,p.Arg538Cys,ENST00000296859,NM_001164386.1;RAPGEF6,missense_variant,p.Arg538Cys,ENST00000627212,NM_001164388.1;RAPGEF6,missense_variant,p.Arg538Cys,ENST00000308008,NM_001164389.1;RAP…	A	ENSG00000158987	ENST00000296859	Transcript
SRA1	0	.	GRCh38	chr5	140552044	140552044	+	Missense_Mutation	SNP	C	C	G	rs202193903		LAN6_S6	NORMAL	C	C																c.328N>C	p.Val110Leu	p.V110L	ENST00000336283	3/5	345	190	155				SRA1,missense_variant,p.Val110Leu,ENST00000336283,NM_001035235.3;ANKHD1-EIF4EBP3,downstream_gene_variant,,ENST00000532219,NM_020690.5;ANKHD1-EIF4EBP3,downstream_gene_variant,,ENST00000437495,;EIF4EBP3,downstream_gene_variant,,ENST00000310331,NM_003732.2;SRA1,upstream_gene_variant,,ENST00000602657,;SRA1,non_coding_transcript_exon_variant,,ENST00000520427,;SRA1,non_coding_transcript_exon_variant,,E…	G	ENSG00000213523	ENST00000336283	Transcript
SLC35A4	0	.	GRCh38	chr5	140568131	140568131	+	Missense_Mutation	SNP	A	A	G	rs201059756		LAN6_S6	NORMAL	A	A																c.962N>G	p.Tyr321Cys	p.Y321C	ENST00000514199	2/2	64	38	26				SLC35A4,missense_variant,p.Tyr321Cys,ENST00000514199,;SLC35A4,missense_variant,p.Tyr321Cys,ENST00000323146,NM_080670.3;SLC35A4,missense_variant,p.Tyr321Cys,ENST00000612662,;APBB3,upstream_gene_variant,,ENST00000357560,NM_133173.2;APBB3,upstream_gene_variant,,ENST00000358580,;APBB3,upstream_gene_variant,,ENST00000354402,NM_006051.3;APBB3,upstream_gene_variant,,ENST00000356738,NM_133172.2;APBB3,ups…	G	ENSG00000176087	ENST00000514199	Transcript
PCDHA7	0	.	GRCh38	chr5	140834796	140834796	+	Missense_Mutation	SNP	G	G	A	rs10067182		LAN6_S6	NORMAL	G	G																c.413N>A	p.Arg138Lys	p.R138K	ENST00000525929	1/4	914	550	364				PCDHA7,missense_variant,p.Arg138Lys,ENST00000525929,NM_018910.2;PCDHA7,missense_variant,p.Arg138Lys,ENST00000356878,NM_031852.1;PCDHA6,intron_variant,,ENST00000529310,NM_018909.3;PCDHA1,intron_variant,,ENST00000504120,NM_018900.3;PCDHA3,intron_variant,,ENST00000522353,NM_018906.2;PCDHA2,intron_variant,,ENST00000526136,NM_018905.2;PCDHA4,intron_variant,,ENST00000530339,NM_018907.3;PCDHA5,intron_va…	A	ENSG00000204963	ENST00000525929	Transcript
PCDHB3	0	.	GRCh38	chr5	141101254	141101254	+	Missense_Mutation	SNP	C	G	G			LAN6_S6	NORMAL	C	C																c.605N>G	p.Pro202Arg	p.P202R	ENST00000231130	1/1	354	2	352				PCDHB3,missense_variant,p.Pro202Arg,ENST00000231130,NM_018937.4;PCDHB2,downstream_gene_variant,,ENST00000194155,NM_018936.3;PCDHB2,downstream_gene_variant,,ENST00000622947,;PCDHB3,upstream_gene_variant,,ENST00000624513,;PCDHB2,downstream_gene_variant,,ENST00000624994,;AC005754.7,intron_variant,,ENST00000607216,;AC005754.7,intron_variant,,ENST00000625128,;AC005754.7,intron_variant,,ENST00000625066…	G	ENSG00000113205	ENST00000231130	Transcript
PCDHB8	0	.	GRCh38	chr5	141180333	141180333	+	Missense_Mutation	SNP	C	C	T	rs2740583		LAN6_S6	NORMAL	C	C																c.2299N>T	p.Leu767Phe	p.L767F	ENST00000239444	1/1	287	146	141				PCDHB8,missense_variant,p.Leu767Phe,ENST00000239444,NM_019120.4;PCDHB16,upstream_gene_variant,,ENST00000609684,NM_020957.3;PCDHB7,downstream_gene_variant,,ENST00000231137,NM_018940.3;PCDHB16,upstream_gene_variant,,ENST00000625044,;CH17-140K24.5,upstream_gene_variant,,ENST00000623884,;CH17-140K24.2,intron_variant,,ENST00000624192,;CH17-140K24.7,downstream_gene_variant,,ENST00000624549,;CH17-140K24…	T	ENSG00000120322	ENST00000239444	Transcript
PCDHB9	0	.	GRCh38	chr5	141188034	141188034	+	Missense_Mutation	SNP	T	T	C	rs11167743		LAN6_S6	NORMAL	T	T																c.716N>C	p.Val239Ala	p.V239A	ENST00000316105	1/1	545	260	284				PCDHB9,missense_variant,p.Val239Ala,ENST00000316105,NM_019119.4;PCDHB9,intron_variant,,ENST00000624909,;PCDHB16,downstream_gene_variant,,ENST00000609684,NM_020957.3;PCDHB10,upstream_gene_variant,,ENST00000239446,NM_018930.3;PCDHB16,downstream_gene_variant,,ENST00000625044,;CH17-140K24.5,downstream_gene_variant,,ENST00000623884,;CH17-140K24.7,intron_variant,,ENST00000624549,;CH17-140K24.2,intron_v…	C	ENSG00000177839	ENST00000316105	Transcript
PCDHB9	0	.	GRCh38	chr5	141189425	141189425	+	Missense_Mutation	SNP	C	C	T	rs1811235		LAN6_S6	NORMAL	C	C																c.2107N>T	p.Leu703Phe	p.L703F	ENST00000316105	1/1	303	168	135				PCDHB9,missense_variant,p.Leu703Phe,ENST00000316105,NM_019119.4;PCDHB16,downstream_gene_variant,,ENST00000609684,NM_020957.3;PCDHB10,upstream_gene_variant,,ENST00000239446,NM_018930.3;PCDHB9,downstream_gene_variant,,ENST00000624909,;CH17-140K24.5,downstream_gene_variant,,ENST00000623884,;CH17-140K24.7,intron_variant,,ENST00000624549,;CH17-140K24.2,intron_variant,,ENST00000624192,;CH17-140K24.7,up…	T	ENSG00000177839	ENST00000316105	Transcript
PCDHB10	0	.	GRCh38	chr5	141194181	141194181	+	Missense_Mutation	SNP	A	A	C	rs702386		LAN6_S6	NORMAL	A	A																c.1629N>C	p.Arg543Ser	p.R543S	ENST00000239446	1/1	224	116	108				PCDHB10,missense_variant,p.Arg543Ser,ENST00000239446,NM_018930.3;PCDHB9,downstream_gene_variant,,ENST00000316105,NM_019119.4;CH17-140K24.7,intron_variant,,ENST00000624549,;CH17-140K24.2,intron_variant,,ENST00000624192,;CH17-140K24.6,upstream_gene_variant,,ENST00000625144,;	C	ENSG00000120324	ENST00000239446	Transcript
SPINK6	0	.	GRCh38	chr5	148214019	148214019	+	Missense_Mutation	SNP	C	C	A	rs767984503		LAN6_S6	NORMAL	C	C																c.191N>A	p.Ala64Asp	p.A64D	ENST00000325630	3/4	455	245	210				SPINK6,missense_variant,p.Ala64Asp,ENST00000325630,NM_205841.3;SPINK6,missense_variant,p.Ala64Asp,ENST00000621437,NM_001195290.1;SPINK6,downstream_gene_variant,,ENST00000514389,;	A	ENSG00000178172	ENST00000325630	Transcript
PCYOX1L	0	.	GRCh38	chr5	149358081	149358081	+	Missense_Mutation	SNP	G	G	C	rs2291814		LAN6_S6	NORMAL	G	G																c.13N>C	p.Ala5Pro	p.A5P	ENST00000274569	1/6	40	18	22				PCYOX1L,missense_variant,p.Ala5Pro,ENST00000274569,NM_001301054.1,NM_024028.3,NM_001301057.1;GRPEL2,downstream_gene_variant,,ENST00000329271,NM_152407.3;PCYOX1L,upstream_gene_variant,,ENST00000514349,;GRPEL2-AS1,upstream_gene_variant,,ENST00000521295,;GRPEL2,downstream_gene_variant,,ENST00000507562,;PCYOX1L,missense_variant,p.Ala5Pro,ENST00000511945,;PCYOX1L,missense_variant,p.Ala5Pro,ENST0000050…	C	ENSG00000145882	ENST00000274569	Transcript
PDE6A	0	.	GRCh38	chr5	149944588	149944588	+	Missense_Mutation	SNP	C	C	T	rs201008270		LAN6_S6	NORMAL	C	C																c.86N>A	p.Arg29Gln	p.R29Q	ENST00000255266	1/22	379	235	144				PDE6A,missense_variant,p.Arg29Gln,ENST00000255266,NM_000440.2;PDE6A,missense_variant,p.Arg29Gln,ENST00000613228,;PDE6A,missense_variant,p.Arg29Gln,ENST00000617647,;Y_RNA,upstream_gene_variant,,ENST00000363464,;PDE6A,non_coding_transcript_exon_variant,,ENST00000508173,;	T	ENSG00000132915	ENST00000255266	Transcript
HMGXB3	0	.	GRCh38	chr5	150030756	150030756	+	Missense_Mutation	SNP	T	T	A	rs186497515		LAN6_S6	NORMAL	T	T																c.1750N>A	p.Ser584Thr	p.S584T	ENST00000502717	10/20	522	265	256				HMGXB3,missense_variant,p.Ser830Thr,ENST00000613459,;HMGXB3,missense_variant,p.Ser552Thr,ENST00000503427,;HMGXB3,missense_variant,p.Ser584Thr,ENST00000502717,NM_014983.2;HMGXB3,missense_variant,p.Ser25Thr,ENST00000514469,;HMGXB3,non_coding_transcript_exon_variant,,ENST00000513318,;	A	ENSG00000113716	ENST00000502717	Transcript
SLC6A7	0	.	GRCh38	chr5	150190335	150190335	+	Missense_Mutation	SNP	A	A	G	rs187423639		LAN6_S6	NORMAL	A	A																c.8N>G	p.Lys3Arg	p.K3R	ENST00000230671	1/14	223	126	97				SLC6A7,missense_variant,p.Lys3Arg,ENST00000230671,NM_014228.4;SLC6A7,missense_variant,p.Lys3Arg,ENST00000524041,;SLC6A7,non_coding_transcript_exon_variant,,ENST00000513403,;	G	ENSG00000011083	ENST00000230671	Transcript
RNF145	0	.	GRCh38	chr5	159161619	159161619	+	Frame_Shift_Del	DEL	G	G	-	novel		LAN6_S6	NORMAL	G	G																c.1363delN	p.Leu455TrpfsTer30	p.L455Wfs*30	ENST00000518802	10/11	55	38	17				RNF145,frameshift_variant,p.Leu425TrpfsTer30,ENST00000611185,;RNF145,frameshift_variant,p.Leu425TrpfsTer30,ENST00000424310,NM_001199383.1;RNF145,frameshift_variant,p.Leu425TrpfsTer30,ENST00000519865,;RNF145,frameshift_variant,p.Leu453TrpfsTer30,ENST00000274542,NM_144726.2;RNF145,frameshift_variant,p.Leu442TrpfsTer30,ENST00000521606,NM_001199381.1;RNF145,frameshift_variant,p.Leu455TrpfsTer30,ENST0…	-	ENSG00000145860	ENST00000518802	Transcript
RNF145	0	.	GRCh38	chr5	159161626	159161630	+	Splice_Region	DEL	AAAAA	A	-	novel		LAN6_S6	NORMAL	AAAAA	AAAAA																c.1360-8_1360delNNNNNNNNNinsCAGG			ENST00000518802	10/11	49	0	32				RNF145,splice_region_variant,,ENST00000611185,;RNF145,splice_region_variant,,ENST00000424310,NM_001199383.1;RNF145,splice_region_variant,,ENST00000519865,;RNF145,splice_region_variant,,ENST00000274542,NM_144726.2;RNF145,splice_region_variant,,ENST00000521606,NM_001199381.1;RNF145,splice_region_variant,,ENST00000518802,NM_001199380.1;RNF145,splice_region_variant,,ENST00000520638,NM_001199382.1;RNF…	CCTG	ENSG00000145860	ENST00000518802	Transcript
SLIT3	0	.	GRCh38	chr5	169300700	169300700	+	Missense_Mutation	SNP	C	C	T	novel		LAN6_S6	NORMAL	C	C																c.10N>A	p.Gly4Arg	p.G4R	ENST00000332966	1/36	28	12	16				SLIT3,missense_variant,p.Gly4Arg,ENST00000519560,NM_003062.3;SLIT3,missense_variant,p.Gly4Arg,ENST00000332966,NM_001271946.1;SLIT3,non_coding_transcript_exon_variant,,ENST00000521130,;SLIT3,non_coding_transcript_exon_variant,,ENST00000518140,;	T	ENSG00000184347	ENST00000332966	Transcript
SPDL1	0	.	GRCh38	chr5	169588475	169588475	+	Missense_Mutation	SNP	G	G	A	rs116483731		LAN6_S6	NORMAL	G	G																c.59N>A	p.Arg20Gln	p.R20Q	ENST00000265295	2/12	187	108	79				SPDL1,missense_variant,p.Arg20Gln,ENST00000265295,NM_017785.4,NM_001329641.1;SPDL1,missense_variant,p.Arg20Gln,ENST00000513941,;SPDL1,missense_variant,p.Arg20Gln,ENST00000506574,;SPDL1,missense_variant,p.Arg20Gln,ENST00000513795,;SPDL1,missense_variant,p.Arg20Gln,ENST00000508247,;SPDL1,missense_variant,p.Arg20Gln,ENST00000515224,;SPDL1,missense_variant,p.Arg20Gln,ENST00000629457,;SPDL1,upstream_g…	A	ENSG00000040275	ENST00000265295	Transcript
DUSP1	0	.	GRCh38	chr5	172770773	172770773	+	Missense_Mutation	SNP	C	C	G	rs201026723		LAN6_S6	NORMAL	C	C																c.180N>C	p.Met60Ile	p.M60I	ENST00000239223	1/4	224	99	125				DUSP1,missense_variant,p.Met60Ile,ENST00000239223,NM_004417.3;RP11-779O18.3,intron_variant,,ENST00000523005,;	G	ENSG00000120129	ENST00000239223	Transcript
FLT4	0	.	GRCh38	chr5	180603376	180603376	+	Missense_Mutation	SNP	C	C	G	rs146806202		LAN6_S6	NORMAL	C	C																c.3908N>C	p.Gly1303Ala	p.G1303A	ENST00000261937	30/30	245	123	122				FLT4,missense_variant,p.Gly1303Ala,ENST00000261937,NM_182925.4;FLT4,downstream_gene_variant,,ENST00000393347,NM_002020.4;FLT4,downstream_gene_variant,,ENST00000502649,;FLT4,non_coding_transcript_exon_variant,,ENST00000502603,;FLT4,downstream_gene_variant,,ENST00000507059,;	G	ENSG00000037280	ENST00000261937	Transcript
ZFP62	0	.	GRCh38	chr5	180851091	180851091	+	Missense_Mutation	SNP	T	T	C	rs199942165		LAN6_S6	NORMAL	T	T																c.404N>G	p.Asn135Ser	p.N135S	ENST00000502412	2/2	518	262	256				ZFP62,missense_variant,p.Asn102Ser,ENST00000512132,NM_152283.4;ZFP62,missense_variant,p.Asn135Ser,ENST00000502412,NM_001172638.1;ZFP62,missense_variant,p.Asn102Ser,ENST00000504225,;ZFP62,missense_variant,p.Asn102Ser,ENST00000506439,;ZFP62,downstream_gene_variant,,ENST00000509066,;ZFP62,intron_variant,,ENST00000506377,;ZFP62,upstream_gene_variant,,ENST00000507843,;	C	ENSG00000196670	ENST00000502412	Transcript
SYCP2L	0	.	GRCh38	chr6	10927359	10927359	+	Missense_Mutation	SNP	G	G	A	rs141851646		LAN6_S6	NORMAL	G	G																c.1432N>A	p.Asp478Asn	p.D478N	ENST00000283141	17/30	277	146	131				SYCP2L,missense_variant,p.Asp478Asn,ENST00000283141,NM_001040274.2;SYCP2L,missense_variant,p.Asp477Asn,ENST00000543878,;SYCP2L,3_prime_UTR_variant,,ENST00000341041,;RP11-637O19.3,intron_variant,,ENST00000480294,;SYCP2L,upstream_gene_variant,,ENST00000474197,;SYCP2L,downstream_gene_variant,,ENST00000487561,;	A	ENSG00000153157	ENST00000283141	Transcript
NEDD9	0	.	GRCh38	chr6	11190312	11190312	+	Missense_Mutation	SNP	G	G	T	novel		LAN6_S6	NORMAL	G	G																c.1557N>A	p.Asn519Lys	p.N519K	ENST00000379446	5/7	496	276	220				NEDD9,missense_variant,p.Asn519Lys,ENST00000379446,NM_006403.3;NEDD9,missense_variant,p.Asn370Lys,ENST00000620854,NM_001271033.1;NEDD9,missense_variant,p.Asn519Lys,ENST00000504387,NM_001142393.1;RP3-510L9.1,intron_variant,,ENST00000500636,;NEDD9,3_prime_UTR_variant,,ENST00000448183,;NEDD9,downstream_gene_variant,,ENST00000505589,;	T	ENSG00000111859	ENST00000379446	Transcript
KIAA0319	0	.	GRCh38	chr6	24596043	24596043	+	Missense_Mutation	SNP	G	G	T	novel		LAN6_S6	NORMAL	G	G																c.631N>A	p.Gln211Lys	p.Q211K	ENST00000378214	3/21	381	181	200				KIAA0319,missense_variant,p.Gln202Lys,ENST00000535378,NM_001168374.1;KIAA0319,missense_variant,p.Gln211Lys,ENST00000378214,NM_001168375.1,NM_014809.3;KIAA0319,missense_variant,p.Gln211Lys,ENST00000537886,NM_001168377.1;KIAA0319,missense_variant,p.Gln166Lys,ENST00000430948,NM_001168376.1;KIAA0319,missense_variant,p.Gln211Lys,ENST00000543707,;KRT8P43,upstream_gene_variant,,ENST00000406052,;	T	ENSG00000137261	ENST00000378214	Transcript
ZSCAN16	0	.	GRCh38	chr6	28129717	28129717	+	Missense_Mutation	SNP	G	G	A	rs1383394		LAN6_S6	NORMAL	G	G																c.814N>A	p.Ala272Thr	p.A272T	ENST00000340487	4/4	311	150	161				ZSCAN16,missense_variant,p.Ala272Thr,ENST00000340487,NM_025231.2,NM_001320555.1,NM_001320556.1,NM_001320557.1;ZSCAN16-AS1,intron_variant,,ENST00000600652,;ZSCAN16-AS1,intron_variant,,ENST00000602810,;	A	ENSG00000196812	ENST00000340487	Transcript
ZNF311	0	.	GRCh38	chr6	28999990	28999990	+	Missense_Mutation	SNP	G	G	A	rs114700024		LAN6_S6	NORMAL	G	G																c.149N>T	p.Pro50Leu	p.P50L	ENST00000377179	4/7	477	261	216				ZNF311,missense_variant,p.Pro50Leu,ENST00000377179,NM_001010877.3;ZNF311,non_coding_transcript_exon_variant,,ENST00000483450,;	A	ENSG00000197935	ENST00000377179	Transcript
MAS1L	0	.	GRCh38	chr6	29487097	29487097	+	Nonsense_Mutation	SNP	G	G	T	novel		LAN6_S6	NORMAL	G	G																c.806N>A	p.Ser269Ter	p.S269*	ENST00000377127	1/1	308	142	166				MAS1L,stop_gained,p.Ser269Ter,ENST00000377127,NM_052967.1;RPS17P1,downstream_gene_variant,,ENST00000396783,;	T	ENSG00000204687	ENST00000377127	Transcript
HLA-A	0	.	GRCh38	chr6	29944310	29944310	+	Missense_Mutation	SNP	G	G	T	novel		LAN6_S6	NORMAL	G	G																c.808N>T	p.Ala270Ser	p.A270S	ENST00000396634	6/10	409	188	221				HLA-A,missense_variant,p.Ala270Ser,ENST00000396634,;HLA-A,missense_variant,p.Ala270Ser,ENST00000376806,;HLA-A,missense_variant,p.Ala270Ser,ENST00000376809,NM_002116.7;HLA-A,missense_variant,p.Ala270Ser,ENST00000376802,;HLA-A,non_coding_transcript_exon_variant,,ENST00000496081,;HLA-A,non_coding_transcript_exon_variant,,ENST00000495183,;HLA-A,non_coding_transcript_exon_variant,,ENST00000461903,;HLA…	T	ENSG00000206503	ENST00000396634	Transcript
HLA-A	0	.	GRCh38	chr6	29944538	29944538	+	Missense_Mutation	SNP	A	A	C	novel		LAN6_S6	NORMAL	A	A																c.934N>C	p.Ile312Leu	p.I312L	ENST00000396634	7/10	403	257	146				HLA-A,missense_variant,p.Ile312Leu,ENST00000396634,;HLA-A,missense_variant,p.Ile312Leu,ENST00000376806,;HLA-A,missense_variant,p.Ile312Leu,ENST00000376809,NM_002116.7;HLA-A,intron_variant,,ENST00000376802,;HLA-A,non_coding_transcript_exon_variant,,ENST00000496081,;HLA-A,non_coding_transcript_exon_variant,,ENST00000495183,;HLA-A,non_coding_transcript_exon_variant,,ENST00000461903,;HLA-A,non_coding…	C	ENSG00000206503	ENST00000396634	Transcript
DHX16	0	.	GRCh38	chr6	30664878	30664878	+	Missense_Mutation	SNP	T	T	C	rs35836922		LAN6_S6	NORMAL	T	T																c.1240N>G	p.Asn414Asp	p.N414D	ENST00000376442	7/20	340	188	152				DHX16,missense_variant,p.Asn414Asp,ENST00000376442,NM_001164239.1,NM_003587.4;DHX16,upstream_gene_variant,,ENST00000376437,;DHX16,downstream_gene_variant,,ENST00000415603,;DHX16,upstream_gene_variant,,ENST00000480966,;	C	ENSG00000204560	ENST00000376442	Transcript
MUC21	0	.	GRCh38	chr6	30986952	30986952	+	Missense_Mutation	SNP	G	G	C	rs111834205		LAN6_S6	NORMAL	G	G																c.777N>C	p.Glu259Asp	p.E259D	ENST00000376296	2/3	627	374	253				MUC21,missense_variant,p.Glu259Asp,ENST00000376296,NM_001010909.3;MUC21,5_prime_UTR_variant,,ENST00000486149,;	C	ENSG00000204544	ENST00000376296	Transcript
MUC21	0	.	GRCh38	chr6	30987132	30987132	+	Missense_Mutation	SNP	C	C	G	rs9262380		LAN6_S6	NORMAL	C	C																c.957N>G	p.Asp319Glu	p.D319E	ENST00000376296	2/3	528	355	173				MUC21,missense_variant,p.Asp319Glu,ENST00000376296,NM_001010909.3;MUC21,5_prime_UTR_variant,,ENST00000486149,;	G	ENSG00000204544	ENST00000376296	Transcript
HLA-C	0	.	GRCh38	chr6	31270276	31270276	+	Missense_Mutation	SNP	G	C	C	novel		LAN6_S6	NORMAL	G	G																c.829N>G	p.Gln277Glu	p.Q277E	ENST00000376228	4/8	150	2	148				HLA-C,missense_variant,p.Gln277Glu,ENST00000383329,;HLA-C,missense_variant,p.Gln277Glu,ENST00000376228,NM_002117.5;HLA-C,missense_variant,p.Thr241Arg,ENST00000415537,;HLA-C,3_prime_UTR_variant,,ENST00000376237,;HLA-C,non_coding_transcript_exon_variant,,ENST00000487245,;HLA-C,non_coding_transcript_exon_variant,,ENST00000470363,;HLA-C,non_coding_transcript_exon_variant,,ENST00000495835,;HLA-C,downs…	C	ENSG00000204525	ENST00000376228	Transcript
HLA-C	0	.	GRCh38	chr6	31271103	31271103	+	Missense_Mutation	SNP	C	C	T	novel		LAN6_S6	NORMAL	C	C																c.589N>A	p.Glu197Lys	p.E197K	ENST00000376228	3/8	207	136	71				HLA-C,missense_variant,p.Glu197Lys,ENST00000383329,;HLA-C,missense_variant,p.Glu197Lys,ENST00000376228,NM_002117.5;HLA-C,missense_variant,p.Glu197Lys,ENST00000415537,;HLA-C,3_prime_UTR_variant,,ENST00000376237,;HLA-C,non_coding_transcript_exon_variant,,ENST00000487245,;HLA-C,non_coding_transcript_exon_variant,,ENST00000495835,;HLA-C,non_coding_transcript_exon_variant,,ENST00000484378,;HLA-C,upstr…	T	ENSG00000204525	ENST00000376228	Transcript
HLA-C	0	.	GRCh38	chr6	31271120	31271120	+	Missense_Mutation	SNP	C	C	G	novel		LAN6_S6	NORMAL	C	C																c.572N>C	p.Trp191Ser	p.W191S	ENST00000376228	3/8	212	160	52				HLA-C,missense_variant,p.Trp191Ser,ENST00000383329,;HLA-C,missense_variant,p.Trp191Ser,ENST00000376228,NM_002117.5;HLA-C,missense_variant,p.Trp191Ser,ENST00000415537,;HLA-C,3_prime_UTR_variant,,ENST00000376237,;HLA-C,non_coding_transcript_exon_variant,,ENST00000487245,;HLA-C,non_coding_transcript_exon_variant,,ENST00000495835,;HLA-C,non_coding_transcript_exon_variant,,ENST00000484378,;HLA-C,upstr…	G	ENSG00000204525	ENST00000376228	Transcript
HLA-C	0	.	GRCh38	chr6	31271180	31271180	+	Missense_Mutation	SNP	A	C	C	novel		LAN6_S6	NORMAL	A	A																c.512N>G	p.Leu171Trp	p.L171W	ENST00000376228	3/8	175	1	174				HLA-C,missense_variant,p.Leu171Trp,ENST00000383329,;HLA-C,missense_variant,p.Leu171Trp,ENST00000376228,NM_002117.5;HLA-C,missense_variant,p.Leu171Trp,ENST00000415537,;HLA-C,3_prime_UTR_variant,,ENST00000376237,;HLA-C,non_coding_transcript_exon_variant,,ENST00000487245,;HLA-C,non_coding_transcript_exon_variant,,ENST00000495835,;HLA-C,non_coding_transcript_exon_variant,,ENST00000484378,;HLA-C,upstr…	C	ENSG00000204525	ENST00000376228	Transcript
HLA-C	0	.	GRCh38	chr6	31271337	31271337	+	Missense_Mutation	SNP	G	G	T	novel		LAN6_S6	NORMAL	G	G																c.355N>A	p.Leu119Ile	p.L119I	ENST00000376228	3/8	187	115	72				HLA-C,missense_variant,p.Leu119Ile,ENST00000383329,;HLA-C,missense_variant,p.Leu119Ile,ENST00000376228,NM_002117.5;HLA-C,missense_variant,p.Leu119Ile,ENST00000415537,;HLA-C,splice_region_variant,,ENST00000376237,;HLA-C,non_coding_transcript_exon_variant,,ENST00000487245,;HLA-C,non_coding_transcript_exon_variant,,ENST00000495835,;HLA-C,non_coding_transcript_exon_variant,,ENST00000484378,;HLA-C,ups…	T	ENSG00000204525	ENST00000376228	Transcript
HLA-C	0	.	GRCh38	chr6	31271339	31271339	+	Missense_Mutation	SNP	G	G	A	novel		LAN6_S6	NORMAL	G	G																c.353N>T	p.Thr118Ile	p.T118I	ENST00000376228	3/8	184	113	71				HLA-C,missense_variant,p.Thr118Ile,ENST00000383329,;HLA-C,missense_variant,p.Thr118Ile,ENST00000376228,NM_002117.5;HLA-C,missense_variant,p.Thr118Ile,ENST00000415537,;HLA-C,splice_region_variant,,ENST00000376237,;HLA-C,non_coding_transcript_exon_variant,,ENST00000487245,;HLA-C,non_coding_transcript_exon_variant,,ENST00000495835,;HLA-C,non_coding_transcript_exon_variant,,ENST00000484378,;HLA-C,ups…	A	ENSG00000204525	ENST00000376228	Transcript
HLA-B	0	.	GRCh38	chr6	31356323	31356323	+	Missense_Mutation	SNP	G	G	T	rs1050654		LAN6_S6	NORMAL	G	G																c.463N>A	p.Arg155Ser	p.R155S	ENST00000412585	3/8	390	101	289				HLA-B,missense_variant,p.Arg155Ser,ENST00000412585,NM_005514.7;HLA-B,missense_variant,p.Arg166Ser,ENST00000434333,;MIR6891,upstream_gene_variant,,ENST00000618788,;HLA-B,non_coding_transcript_exon_variant,,ENST00000474381,;HLA-B,non_coding_transcript_exon_variant,,ENST00000498007,;HLA-B,upstream_gene_variant,,ENST00000497377,;HLA-B,upstream_gene_variant,,ENST00000481849,;HLA-B,upstream_gene_varian…	T	ENSG00000234745	ENST00000412585	Transcript
HLA-B	0	.	GRCh38	chr6	31356431	31356431	+	Missense_Mutation	SNP	G	G	T	rs12721829		LAN6_S6	NORMAL	G	G																c.355N>A	p.Leu119Ile	p.L119I	ENST00000412585	3/8	256	143	113				HLA-B,missense_variant,p.Leu119Ile,ENST00000412585,NM_005514.7;HLA-B,missense_variant,p.Leu130Ile,ENST00000434333,;MIR6891,upstream_gene_variant,,ENST00000618788,;HLA-B,non_coding_transcript_exon_variant,,ENST00000474381,;HLA-B,non_coding_transcript_exon_variant,,ENST00000498007,;HLA-B,upstream_gene_variant,,ENST00000497377,;HLA-B,upstream_gene_variant,,ENST00000481849,;HLA-B,upstream_gene_varian…	T	ENSG00000234745	ENST00000412585	Transcript
HLA-B	0	.	GRCh38	chr6	31356433	31356433	+	Missense_Mutation	SNP	G	G	A	rs12721827		LAN6_S6	NORMAL	G	G																c.353N>T	p.Thr118Ile	p.T118I	ENST00000412585	3/8	253	144	109				HLA-B,missense_variant,p.Thr118Ile,ENST00000412585,NM_005514.7;HLA-B,missense_variant,p.Thr129Ile,ENST00000434333,;MIR6891,upstream_gene_variant,,ENST00000618788,;HLA-B,non_coding_transcript_exon_variant,,ENST00000474381,;HLA-B,non_coding_transcript_exon_variant,,ENST00000498007,;HLA-B,upstream_gene_variant,,ENST00000497377,;HLA-B,upstream_gene_variant,,ENST00000481849,;HLA-B,upstream_gene_varian…	A	ENSG00000234745	ENST00000412585	Transcript
VARS	0	.	GRCh38	chr6	31784477	31784477	+	Missense_Mutation	SNP	C	C	T	rs199533729		LAN6_S6	NORMAL	C	C																c.1493N>A	p.Arg498His	p.R498H	ENST00000375663	12/30	363	171	192				VARS,missense_variant,p.Arg498His,ENST00000375663,NM_006295.2;VARS,upstream_gene_variant,,ENST00000428445,;VARS,upstream_gene_variant,,ENST00000482996,;VARS,upstream_gene_variant,,ENST00000483275,;VARS,downstream_gene_variant,,ENST00000495010,;VARS,upstream_gene_variant,,ENST00000474643,;VARS,upstream_gene_variant,,ENST00000461874,;VARS,upstream_gene_variant,,ENST00000459667,;VARS,upstream_gene_v…	T	ENSG00000204394	ENST00000375663	Transcript
AL645922.1	0	.	GRCh38	chr6	32009139	32009139	+	5'Flank	SNP	C	T	T	rs4959083		LAN6_S6	NORMAL	C	C																			ENST00000623068		40	0	40				AL645922.1,upstream_gene_variant,,ENST00000623068,;CYP21A1P,downstream_gene_variant,,ENST00000342991,;TNXA,non_coding_transcript_exon_variant,,ENST00000507684,;CYP21A1P,downstream_gene_variant,,ENST00000354927,;STK19B,upstream_gene_variant,,ENST00000512515,;	T	ENSG00000279546	ENST00000623068	Transcript
AL645922.1	0	.	GRCh38	chr6	32009149	32009149	+	5'Flank	SNP	C	T	T	rs4959084		LAN6_S6	NORMAL	C	C																			ENST00000623068		37	0	37				AL645922.1,upstream_gene_variant,,ENST00000623068,;CYP21A1P,downstream_gene_variant,,ENST00000342991,;TNXA,non_coding_transcript_exon_variant,,ENST00000507684,;CYP21A1P,downstream_gene_variant,,ENST00000354927,;STK19B,upstream_gene_variant,,ENST00000512515,;	T	ENSG00000279546	ENST00000623068	Transcript
AL645922.1	0	.	GRCh38	chr6	32009390	32009390	+	5'Flank	SNP	C	C	T	rs143906306		LAN6_S6	NORMAL	C	C																			ENST00000623068		46	34	12				AL645922.1,upstream_gene_variant,,ENST00000623068,;CYP21A1P,downstream_gene_variant,,ENST00000342991,;TNXA,non_coding_transcript_exon_variant,,ENST00000507684,;CYP21A1P,downstream_gene_variant,,ENST00000354927,;STK19B,upstream_gene_variant,,ENST00000512515,;	T	ENSG00000279546	ENST00000623068	Transcript
AL645922.1	0	.	GRCh38	chr6	32009751	32009751	+	5'Flank	SNP	C	C	G	rs4959086		LAN6_S6	NORMAL	C	C																			ENST00000623068		232	164	68				AL645922.1,upstream_gene_variant,,ENST00000623068,;CYP21A1P,downstream_gene_variant,,ENST00000342991,;TNXA,non_coding_transcript_exon_variant,,ENST00000507684,;CYP21A1P,downstream_gene_variant,,ENST00000354927,;STK19B,upstream_gene_variant,,ENST00000512515,;	G	ENSG00000279546	ENST00000623068	Transcript
C4B	0	.	GRCh38	chr6	32011629	32011629	+	5'Flank	SNP	G	G	A	rs777716192		LAN6_S6	NORMAL	G	G																			ENST00000435363		16	10	6				C4B,upstream_gene_variant,,ENST00000435363,NM_001002029.3;C4B,upstream_gene_variant,,ENST00000425700,;AL645922.1,upstream_gene_variant,,ENST00000623068,;C4B,upstream_gene_variant,,ENST00000485543,;CYP21A1P,downstream_gene_variant,,ENST00000342991,;C4B,upstream_gene_variant,,ENST00000490071,;TNXA,non_coding_transcript_exon_variant,,ENST00000507684,;CYP21A1P,downstream_gene_variant,,ENST00000354927…	A	ENSG00000224389	ENST00000435363	Transcript
C4B	0	.	GRCh38	chr6	32029189	32029189	+	Missense_Mutation	SNP	G	G	A	rs2746414		LAN6_S6	NORMAL	G	G																c.3527N>A	p.Ser1176Asn	p.S1176N	ENST00000435363	28/41	266	200	66				C4B,missense_variant,p.Ser1176Asn,ENST00000435363,NM_001002029.3;C4B,missense_variant,p.Ser1176Asn,ENST00000425700,;C4B-AS1,downstream_gene_variant,,ENST00000415626,;C4B,upstream_gene_variant,,ENST00000468936,;C4B,upstream_gene_variant,,ENST00000496065,;C4B,upstream_gene_variant,,ENST00000463249,;C4B,downstream_gene_variant,,ENST00000461632,;C4B,upstream_gene_variant,,ENST00000468237,;C4B,upstrea…	A	ENSG00000224389	ENST00000435363	Transcript
TNXB	0	.	GRCh38	chr6	32044483	32044483	+	Missense_Mutation	SNP	G	G	A	novel		LAN6_S6	NORMAL	G	G																c.448N>T	p.Arg150Trp	p.R150W	ENST00000451343	2/13	12	7	5				TNXB,missense_variant,p.Arg3721Trp,ENST00000375244,NM_019105.6;TNXB,missense_variant,p.Arg1439Trp,ENST00000611016,;TNXB,missense_variant,p.Arg150Trp,ENST00000451343,NM_032470.3;CYP21A2,downstream_gene_variant,,ENST00000418967,NM_000500.7;CYP21A2,downstream_gene_variant,,ENST00000435122,NM_001128590.3;CYP21A2,downstream_gene_variant,,ENST00000471671,;TNXB,non_coding_transcript_exon_variant,,ENST00…	A	ENSG00000168477	ENST00000451343	Transcript
TNXB	0	.	GRCh38	chr6	32084439	32084439	+	Missense_Mutation	SNP	C	C	T	rs149995364		LAN6_S6	NORMAL	C	C																c.3419N>A	p.Gly1140Asp	p.G1140D	ENST00000375244	8/44	148	73	75				TNXB,missense_variant,p.Gly1140Asp,ENST00000375244,NM_019105.6;TNXB,missense_variant,p.Gly1227Asp,ENST00000613214,;	T	ENSG00000168477	ENST00000375244	Transcript
AGER	0	.	GRCh38	chr6	32182608	32182608	+	Missense_Mutation	SNP	A	A	T	rs201178949		LAN6_S6	NORMAL	A	A																c.830N>A	p.Val277Asp	p.V277D	ENST00000375069	7/11	289	163	126				AGER,missense_variant,p.Val277Asp,ENST00000375069,NM_001206929.1;AGER,missense_variant,p.Val277Asp,ENST00000438221,NM_001206934.1;AGER,missense_variant,p.Val261Asp,ENST00000375076,NM_001136.4,NM_001206932.1;AGER,missense_variant,p.Val160Asp,ENST00000375070,;AGER,missense_variant,p.Val261Asp,ENST00000375055,NM_001206966.1,NM_001206936.1,NM_001206940.1,NM_001206954.1;AGER,missense_variant,p.Val247A…	T	ENSG00000204305	ENST00000375069	Transcript
HLA-DRB5	0	.	GRCh38	chr6	32521967	32521967	+	Missense_Mutation	SNP	G	T	T	rs1059598		LAN6_S6	NORMAL	G	G																c.308N>A	p.Ala103Glu	p.A103E	ENST00000374975	2/6	30	0	30				HLA-DRB5,missense_variant,p.Ala103Glu,ENST00000374975,NM_002125.3;	T	ENSG00000198502	ENST00000374975	Transcript
HLA-DRB5	0	.	GRCh38	chr6	32521970	32521970	+	Missense_Mutation	SNP	G	C	C	rs138927633		LAN6_S6	NORMAL	G	G																c.305N>G	p.Ala102Gly	p.A102G	ENST00000374975	2/6	27	0	27				HLA-DRB5,missense_variant,p.Ala102Gly,ENST00000374975,NM_002125.3;	C	ENSG00000198502	ENST00000374975	Transcript
HLA-DRB5	0	.	GRCh38	chr6	32521989	32521989	+	Missense_Mutation	SNP	A	G	G	rs696318		LAN6_S6	NORMAL	A	A																c.286N>C	p.Phe96Leu	p.F96L	ENST00000374975	2/6	15	0	15				HLA-DRB5,missense_variant,p.Phe96Leu,ENST00000374975,NM_002125.3;	G	ENSG00000198502	ENST00000374975	Transcript
HLA-DRB5	0	.	GRCh38	chr6	32522156	32522156	+	Missense_Mutation	SNP	T	A	A	rs1071748		LAN6_S6	NORMAL	T	T																c.119N>T	p.Asp40Val	p.D40V	ENST00000374975	2/6	43	0	43				HLA-DRB5,missense_variant,p.Asp40Val,ENST00000374975,NM_002125.3;	A	ENSG00000198502	ENST00000374975	Transcript
HLA-DRB5	0	.	GRCh38	chr6	32522157	32522157	+	Missense_Mutation	SNP	C	G	G	rs1136752		LAN6_S6	NORMAL	C	C																c.118N>C	p.Asp40His	p.D40H	ENST00000374975	2/6	43	0	43				HLA-DRB5,missense_variant,p.Asp40His,ENST00000374975,NM_002125.3;	G	ENSG00000198502	ENST00000374975	Transcript
HLA-DRB5	0	.	GRCh38	chr6	32522159	32522159	+	Missense_Mutation	SNP	T	T	A	rs201948867		LAN6_S6	NORMAL	T	T																c.116N>T	p.Gln39Leu	p.Q39L	ENST00000374975	2/6	43	6	37				HLA-DRB5,missense_variant,p.Gln39Leu,ENST00000374975,NM_002125.3;	A	ENSG00000198502	ENST00000374975	Transcript
HLA-DRB1	0	.	GRCh38	chr6	32580855	32580855	+	Missense_Mutation	SNP	T	T	A	rs1136881		LAN6_S6	NORMAL	T	T																c.654N>T	p.Arg218Ser	p.R218S	ENST00000360004	4/6	434	310	124				HLA-DRB1,missense_variant,p.Arg218Ser,ENST00000360004,NM_002124.3;HLA-DRB1,missense_variant,p.Arg218Ser,ENST00000611060,;	A	ENSG00000196126	ENST00000360004	Transcript
HLA-DRB1	0	.	GRCh38	chr6	32581675	32581675	+	Missense_Mutation	SNP	C	C	G	rs77637983		LAN6_S6	NORMAL	C	C																c.534N>C	p.Gln178His	p.Q178H	ENST00000360004	3/6	614	399	215				HLA-DRB1,missense_variant,p.Gln178His,ENST00000360004,NM_002124.3;HLA-DRB1,missense_variant,p.Gln178His,ENST00000611060,;	G	ENSG00000196126	ENST00000360004	Transcript
HLA-DRB1	0	.	GRCh38	chr6	32581704	32581704	+	Missense_Mutation	SNP	C	C	T	rs78916069		LAN6_S6	NORMAL	C	C																c.505N>A	p.Ala169Thr	p.A169T	ENST00000360004	3/6	674	475	199				HLA-DRB1,missense_variant,p.Ala169Thr,ENST00000360004,NM_002124.3;HLA-DRB1,missense_variant,p.Ala169Thr,ENST00000611060,;	T	ENSG00000196126	ENST00000360004	Transcript
HLA-DRB1	0	.	GRCh38	chr6	32581812	32581812	+	Missense_Mutation	SNP	A	A	C	rs2308760		LAN6_S6	NORMAL	A	A																c.397N>G	p.Ser133Ala	p.S133A	ENST00000360004	3/6	602	377	224				HLA-DRB1,missense_variant,p.Ser133Ala,ENST00000360004,NM_002124.3;HLA-DRB1,missense_variant,p.Ser133Ala,ENST00000611060,;	C	ENSG00000196126	ENST00000360004	Transcript
HLA-DRB1	0	.	GRCh38	chr6	32581830	32581830	+	Missense_Mutation	SNP	T	T	G	rs17405219		LAN6_S6	NORMAL	T	T																c.379N>C	p.Lys127Gln	p.K127Q	ENST00000360004	3/6	491	302	189				HLA-DRB1,missense_variant,p.Lys127Gln,ENST00000360004,NM_002124.3;HLA-DRB1,missense_variant,p.Lys127Gln,ENST00000611060,;	G	ENSG00000196126	ENST00000360004	Transcript
HLA-DRB1	0	.	GRCh38	chr6	32581834	32581834	+	Silent	SNP	T	A	C	rs1071752		LAN6_S6	NORMAL	T	T																c.375N>G	p.Gln125=	p.Q125=	ENST00000360004	3/6	452	0	142				HLA-DRB1,splice_acceptor_variant,,ENST00000611060,;HLA-DRB1,synonymous_variant,p.Gln125=,ENST00000360004,NM_002124.3;	C	ENSG00000196126	ENST00000360004	Transcript
HLA-DRB1	0	.	GRCh38	chr6	32581836	32581836	+	Missense_Mutation	SNP	G	G	C	rs17882084		LAN6_S6	NORMAL	G	G																c.373N>G	p.Gln125Glu	p.Q125E	ENST00000360004	3/6	437	296	141				HLA-DRB1,missense_variant,p.Gln125Glu,ENST00000360004,NM_002124.3;HLA-DRB1,splice_region_variant,,ENST00000611060,;	C	ENSG00000196126	ENST00000360004	Transcript
HLA-DRB1	0	.	GRCh38	chr6	32584171	32584171	+	Missense_Mutation	SNP	G	G	T	rs17886882		LAN6_S6	NORMAL	G	G																c.308N>A	p.Ala103Glu	p.A103E	ENST00000360004	2/6	225	105	120				HLA-DRB1,missense_variant,p.Ala103Glu,ENST00000360004,NM_002124.3;HLA-DRB1,missense_variant,p.Ala103Glu,ENST00000611060,;	T	ENSG00000196126	ENST00000360004	Transcript
HLA-DRB1	0	.	GRCh38	chr6	32584180	32584180	+	Missense_Mutation	SNP	G	C	C	rs9269942		LAN6_S6	NORMAL	G	G																c.299N>G	p.Ala100Gly	p.A100G	ENST00000360004	2/6	232	4	227				HLA-DRB1,missense_variant,p.Ala100Gly,ENST00000360004,NM_002124.3;HLA-DRB1,missense_variant,p.Ala100Gly,ENST00000611060,;	C	ENSG00000196126	ENST00000360004	Transcript
HLA-DRB1	0	.	GRCh38	chr6	32584183	32584183	+	Missense_Mutation	SNP	T	T	C	rs17884070		LAN6_S6	NORMAL	T	T																c.296N>G	p.Gln99Arg	p.Q99R	ENST00000360004	2/6	270	151	119				HLA-DRB1,missense_variant,p.Gln99Arg,ENST00000360004,NM_002124.3;HLA-DRB1,missense_variant,p.Gln99Arg,ENST00000611060,;	C	ENSG00000196126	ENST00000360004	Transcript
HLA-DRB1	0	.	GRCh38	chr6	32584193	32584193	+	Missense_Mutation	SNP	T	G	G	rs17886918		LAN6_S6	NORMAL	T	T																c.286N>C	p.Ile96Leu	p.I96L	ENST00000360004	2/6	365	0	365				HLA-DRB1,missense_variant,p.Ile96Leu,ENST00000360004,NM_002124.3;HLA-DRB1,missense_variant,p.Ile96Leu,ENST00000611060,;	G	ENSG00000196126	ENST00000360004	Transcript
HLA-DRB1	0	.	GRCh38	chr6	32584222	32584222	+	Missense_Mutation	SNP	T	T	G	rs17885129		LAN6_S6	NORMAL	T	T																c.257N>C	p.Asp86Ala	p.D86A	ENST00000360004	2/6	414	272	142				HLA-DRB1,missense_variant,p.Asp86Ala,ENST00000360004,NM_002124.3;HLA-DRB1,missense_variant,p.Asp86Ala,ENST00000611060,;	G	ENSG00000196126	ENST00000360004	Transcript
HLA-DRB1	0	.	GRCh38	chr6	32584240	32584240	+	Missense_Mutation	SNP	G	G	C	rs1059582		LAN6_S6	NORMAL	G	G																c.239N>G	p.Thr80Arg	p.T80R	ENST00000360004	2/6	486	358	128				HLA-DRB1,missense_variant,p.Thr80Arg,ENST00000360004,NM_002124.3;HLA-DRB1,missense_variant,p.Thr80Arg,ENST00000611060,;	C	ENSG00000196126	ENST00000360004	Transcript
HLA-DRB1	0	.	GRCh38	chr6	32584279	32584279	+	Missense_Mutation	SNP	A	A	G	rs17878951		LAN6_S6	NORMAL	A	A																c.200N>C	p.Val67Ala	p.V67A	ENST00000360004	2/6	534	367	167				HLA-DRB1,missense_variant,p.Val67Ala,ENST00000360004,NM_002124.3;HLA-DRB1,missense_variant,p.Val67Ala,ENST00000611060,;	G	ENSG00000196126	ENST00000360004	Transcript
HLA-DRB1	0	.	GRCh38	chr6	32584282	32584282	+	Missense_Mutation	SNP	G	T	A	rs707957		LAN6_S6	NORMAL	G	G																c.197N>T	p.Ser66Phe	p.S66F	ENST00000360004	2/6	536	168	192				HLA-DRB1,missense_variant,p.Ser66Phe,ENST00000360004,NM_002124.3;HLA-DRB1,missense_variant,p.Ser66Phe,ENST00000611060,;	A	ENSG00000196126	ENST00000360004	Transcript
HLA-DRB1	0	.	GRCh38	chr6	32584308	32584308	+	Missense_Mutation	SNP	G	G	C	rs1059575		LAN6_S6	NORMAL	G	G																c.171N>G	p.Asp57Glu	p.D57E	ENST00000360004	2/6	397	220	175				HLA-DRB1,missense_variant,p.Asp57Glu,ENST00000360004,NM_002124.3;HLA-DRB1,missense_variant,p.Asp57Glu,ENST00000611060,;	C	ENSG00000196126	ENST00000360004	Transcript
HLA-DRB1	0	.	GRCh38	chr6	32584353	32584353	+	Missense_Mutation	SNP	C	A	A	rs9269951		LAN6_S6	NORMAL	C	C																c.126N>T	p.Arg42Ser	p.R42S	ENST00000360004	2/6	255	0	255				HLA-DRB1,missense_variant,p.Arg42Ser,ENST00000360004,NM_002124.3;HLA-DRB1,missense_variant,p.Arg42Ser,ENST00000611060,;	A	ENSG00000196126	ENST00000360004	Transcript
HLA-DRB1	0	.	GRCh38	chr6	32584354	32584354	+	Missense_Mutation	SNP	C	A	G	rs1136759		LAN6_S6	NORMAL	C	C																c.125N>C	p.Arg42Thr	p.R42T	ENST00000360004	2/6	254	0	154				HLA-DRB1,missense_variant,p.Arg42Thr,ENST00000360004,NM_002124.3;HLA-DRB1,missense_variant,p.Arg42Thr,ENST00000611060,;	G	ENSG00000196126	ENST00000360004	Transcript
HLA-DRB1	0	.	GRCh38	chr6	32584355	32584355	+	Missense_Mutation	SNP	T	A	A	rs1136758		LAN6_S6	NORMAL	T	T																c.124N>T	p.Arg42Trp	p.R42W	ENST00000360004	2/6	255	0	255				HLA-DRB1,missense_variant,p.Arg42Trp,ENST00000360004,NM_002124.3;HLA-DRB1,missense_variant,p.Arg42Trp,ENST00000611060,;	A	ENSG00000196126	ENST00000360004	Transcript
HLA-DRB1	0	.	GRCh38	chr6	32584360	32584360	+	Missense_Mutation	SNP	G	G	A	rs17878703		LAN6_S6	NORMAL	G	G																c.119N>T	p.Pro40Leu	p.P40L	ENST00000360004	2/6	261	89	172				HLA-DRB1,missense_variant,p.Pro40Leu,ENST00000360004,NM_002124.3;HLA-DRB1,missense_variant,p.Pro40Leu,ENST00000611060,;	A	ENSG00000196126	ENST00000360004	Transcript
HLA-DRB1	0	.	GRCh38	chr6	32584361	32584361	+	Missense_Mutation	SNP	G	G	A	rs9269955		LAN6_S6	NORMAL	G	G																c.118N>T	p.Pro40Ser	p.P40S	ENST00000360004	2/6	261	172	89				HLA-DRB1,missense_variant,p.Pro40Ser,ENST00000360004,NM_002124.3;HLA-DRB1,missense_variant,p.Pro40Ser,ENST00000611060,;	A	ENSG00000196126	ENST00000360004	Transcript
HLA-DRB1	0	.	GRCh38	chr6	32584362	32584362	+	Missense_Mutation	SNP	C	C	G	rs9269956		LAN6_S6	NORMAL	C	C																c.117N>C	p.Gln39His	p.Q39H	ENST00000360004	2/6	262	175	87				HLA-DRB1,missense_variant,p.Gln39His,ENST00000360004,NM_002124.3;HLA-DRB1,missense_variant,p.Gln39His,ENST00000611060,;	G	ENSG00000196126	ENST00000360004	Transcript
HLA-DRB1	0	.	GRCh38	chr6	32584363	32584363	+	Missense_Mutation	SNP	T	T	A	rs17882663		LAN6_S6	NORMAL	T	T																c.116N>T	p.Gln39Leu	p.Q39L	ENST00000360004	2/6	259	190	69				HLA-DRB1,missense_variant,p.Gln39Leu,ENST00000360004,NM_002124.3;HLA-DRB1,missense_variant,p.Gln39Leu,ENST00000611060,;	A	ENSG00000196126	ENST00000360004	Transcript
HLA-DRB1	0	.	GRCh38	chr6	32584364	32584364	+	Nonsense_Mutation	SNP	G	G	A	rs9269957		LAN6_S6	NORMAL	G	G																c.115N>T	p.Gln39Ter	p.Q39*	ENST00000360004	2/6	264	174	90				HLA-DRB1,stop_gained,p.Gln39Ter,ENST00000360004,NM_002124.3;HLA-DRB1,stop_gained,p.Gln39Ter,ENST00000611060,;	A	ENSG00000196126	ENST00000360004	Transcript
HLA-DQB1	0	.	GRCh38	chr6	32662158	32662158	+	Missense_Mutation	SNP	C	C	G	novel		LAN6_S6	NORMAL	C	C																c.470N>C	p.Gly157Ala	p.G157A	ENST00000374943	3/6	214	151	63				HLA-DQB1,missense_variant,p.Gly157Ala,ENST00000399084,;HLA-DQB1,missense_variant,p.Gly157Ala,ENST00000374943,NM_001243961.1;HLA-DQB1,missense_variant,p.Gly157Ala,ENST00000434651,NM_002123.4;HLA-DQB1,missense_variant,p.Gly157Ala,ENST00000399079,;HLA-DQB1,missense_variant,p.Gly67Ala,ENST00000399082,;HLA-DQB1-AS1,downstream_gene_variant,,ENST00000419852,;HLA-DQB1,intron_variant,,ENST00000443574,;HLA…	G	ENSG00000179344	ENST00000374943	Transcript
HLA-DQB1	0	.	GRCh38	chr6	32664822	32664822	+	Missense_Mutation	SNP	A	A	G	novel		LAN6_S6	NORMAL	A	A																c.355N>C	p.Phe119Leu	p.F119L	ENST00000374943	2/6	278	200	78				HLA-DQB1,missense_variant,p.Phe119Leu,ENST00000399084,;HLA-DQB1,missense_variant,p.Phe119Leu,ENST00000374943,NM_001243961.1;HLA-DQB1,missense_variant,p.Phe119Leu,ENST00000434651,NM_002123.4;HLA-DQB1,missense_variant,p.Phe119Leu,ENST00000399079,;HLA-DQB1,intron_variant,,ENST00000399082,;HLA-DQB1-AS1,downstream_gene_variant,,ENST00000419852,;HLA-DQB1,upstream_gene_variant,,ENST00000460185,;HLA-DQB1…	G	ENSG00000179344	ENST00000374943	Transcript
HLA-DQB1	0	.	GRCh38	chr6	32664824	32664824	+	Missense_Mutation	SNP	G	G	T	novel		LAN6_S6	NORMAL	G	G																c.353N>A	p.Ala118Glu	p.A118E	ENST00000374943	2/6	283	205	78				HLA-DQB1,missense_variant,p.Ala118Glu,ENST00000399084,;HLA-DQB1,missense_variant,p.Ala118Glu,ENST00000374943,NM_001243961.1;HLA-DQB1,missense_variant,p.Ala118Glu,ENST00000434651,NM_002123.4;HLA-DQB1,missense_variant,p.Ala118Glu,ENST00000399079,;HLA-DQB1,intron_variant,,ENST00000399082,;HLA-DQB1-AS1,downstream_gene_variant,,ENST00000419852,;HLA-DQB1,upstream_gene_variant,,ENST00000460185,;HLA-DQB1…	T	ENSG00000179344	ENST00000374943	Transcript
HLA-DQB1	0	.	GRCh38	chr6	32664828	32664828	+	Missense_Mutation	SNP	C	C	A	novel		LAN6_S6	NORMAL	C	C																c.349N>T	p.Val117Leu	p.V117L	ENST00000374943	2/6	290	212	78				HLA-DQB1,missense_variant,p.Val117Leu,ENST00000399084,;HLA-DQB1,missense_variant,p.Val117Leu,ENST00000374943,NM_001243961.1;HLA-DQB1,missense_variant,p.Val117Leu,ENST00000434651,NM_002123.4;HLA-DQB1,missense_variant,p.Val117Leu,ENST00000399079,;HLA-DQB1,intron_variant,,ENST00000399082,;HLA-DQB1-AS1,downstream_gene_variant,,ENST00000419852,;HLA-DQB1,upstream_gene_variant,,ENST00000460185,;HLA-DQB1…	A	ENSG00000179344	ENST00000374943	Transcript
HLA-DQB1	0	.	GRCh38	chr6	32664831	32664831	+	Missense_Mutation	SNP	C	C	G	novel		LAN6_S6	NORMAL	C	C																c.346N>C	p.Glu116Gln	p.E116Q	ENST00000374943	2/6	304	216	88				HLA-DQB1,missense_variant,p.Glu116Gln,ENST00000399084,;HLA-DQB1,missense_variant,p.Glu116Gln,ENST00000374943,NM_001243961.1;HLA-DQB1,missense_variant,p.Glu116Gln,ENST00000434651,NM_002123.4;HLA-DQB1,missense_variant,p.Glu116Gln,ENST00000399079,;HLA-DQB1,intron_variant,,ENST00000399082,;HLA-DQB1-AS1,downstream_gene_variant,,ENST00000419852,;HLA-DQB1,upstream_gene_variant,,ENST00000460185,;HLA-DQB1…	G	ENSG00000179344	ENST00000374943	Transcript
HLA-DQB1	0	.	GRCh38	chr6	32664860	32664860	+	Missense_Mutation	SNP	T	T	G	novel		LAN6_S6	NORMAL	T	T																c.317N>C	p.Glu106Ala	p.E106A	ENST00000374943	2/6	392	197	195				HLA-DQB1,missense_variant,p.Glu106Ala,ENST00000399084,;HLA-DQB1,missense_variant,p.Glu106Ala,ENST00000374943,NM_001243961.1;HLA-DQB1,missense_variant,p.Glu106Ala,ENST00000434651,NM_002123.4;HLA-DQB1,missense_variant,p.Glu106Ala,ENST00000399079,;HLA-DQB1,intron_variant,,ENST00000399082,;HLA-DQB1-AS1,downstream_gene_variant,,ENST00000419852,;HLA-DQB1,upstream_gene_variant,,ENST00000460185,;HLA-DQB1…	G	ENSG00000179344	ENST00000374943	Transcript
HLA-DQB1	0	.	GRCh38	chr6	32664917	32664917	+	Missense_Mutation	SNP	C	C	G	novel		LAN6_S6	NORMAL	C	C																c.260N>C	p.Arg87Pro	p.R87P	ENST00000374943	2/6	447	231	216				HLA-DQB1,missense_variant,p.Arg87Pro,ENST00000399084,;HLA-DQB1,missense_variant,p.Arg87Pro,ENST00000374943,NM_001243961.1;HLA-DQB1,missense_variant,p.Arg87Pro,ENST00000434651,NM_002123.4;HLA-DQB1,missense_variant,p.Arg87Pro,ENST00000399079,;HLA-DQB1,intron_variant,,ENST00000399082,;HLA-DQB1-AS1,downstream_gene_variant,,ENST00000419852,;HLA-DQB1,upstream_gene_variant,,ENST00000460185,;HLA-DQB1,ups…	G	ENSG00000179344	ENST00000374943	Transcript
HLA-DQB1	0	.	GRCh38	chr6	32664923	32664923	+	Missense_Mutation	SNP	T	T	A	novel		LAN6_S6	NORMAL	T	T																c.254N>T	p.Gln85Leu	p.Q85L	ENST00000374943	2/6	433	217	216				HLA-DQB1,missense_variant,p.Gln85Leu,ENST00000399084,;HLA-DQB1,missense_variant,p.Gln85Leu,ENST00000374943,NM_001243961.1;HLA-DQB1,missense_variant,p.Gln85Leu,ENST00000434651,NM_002123.4;HLA-DQB1,missense_variant,p.Gln85Leu,ENST00000399079,;HLA-DQB1,intron_variant,,ENST00000399082,;HLA-DQB1-AS1,downstream_gene_variant,,ENST00000419852,;HLA-DQB1,upstream_gene_variant,,ENST00000460185,;HLA-DQB1,ups…	A	ENSG00000179344	ENST00000374943	Transcript
HLA-DQB1	0	.	GRCh38	chr6	32665004	32665004	+	Missense_Mutation	SNP	A	C	T	novel		LAN6_S6	NORMAL	A	A																c.173N>A	p.Leu58His	p.L58H	ENST00000374943	2/6	270	0	142				HLA-DQB1,missense_variant,p.Leu58His,ENST00000399084,;HLA-DQB1,missense_variant,p.Leu58His,ENST00000374943,NM_001243961.1;HLA-DQB1,missense_variant,p.Leu58His,ENST00000434651,NM_002123.4;HLA-DQB1,missense_variant,p.Leu58His,ENST00000399079,;HLA-DQB1,intron_variant,,ENST00000399082,;HLA-DQB1-AS1,downstream_gene_variant,,ENST00000419852,;HLA-DQB1,upstream_gene_variant,,ENST00000460185,;HLA-DQB1,ups…	T	ENSG00000179344	ENST00000374943	Transcript
HLA-DQB1	0	.	GRCh38	chr6	32665005	32665005	+	Missense_Mutation	SNP	G	C	A	novel		LAN6_S6	NORMAL	G	G																c.172N>T	p.Leu58Phe	p.L58F	ENST00000374943	2/6	264	0	137				HLA-DQB1,missense_variant,p.Leu58Phe,ENST00000399084,;HLA-DQB1,missense_variant,p.Leu58Phe,ENST00000374943,NM_001243961.1;HLA-DQB1,missense_variant,p.Leu58Phe,ENST00000434651,NM_002123.4;HLA-DQB1,missense_variant,p.Leu58Phe,ENST00000399079,;HLA-DQB1,intron_variant,,ENST00000399082,;HLA-DQB1-AS1,downstream_gene_variant,,ENST00000419852,;HLA-DQB1,upstream_gene_variant,,ENST00000460185,;HLA-DQB1,ups…	A	ENSG00000179344	ENST00000374943	Transcript
HLA-DQB1	0	.	GRCh38	chr6	32666529	32666529	+	Missense_Mutation	SNP	A	A	T	novel		LAN6_S6	NORMAL	A	A																c.79N>A	p.Ser27Thr	p.S27T	ENST00000374943	1/6	155	91	64				HLA-DQB1,missense_variant,p.Ser27Thr,ENST00000399084,;HLA-DQB1,missense_variant,p.Ser27Thr,ENST00000374943,NM_001243961.1;HLA-DQB1,missense_variant,p.Ser27Thr,ENST00000434651,NM_002123.4;HLA-DQB1,missense_variant,p.Ser27Thr,ENST00000399079,;HLA-DQB1,missense_variant,p.Ser27Thr,ENST00000399082,;HLA-DQB1,upstream_gene_variant,,ENST00000443574,;HLA-DQB1,missense_variant,p.Ser27Thr,ENST00000484729,;H…	T	ENSG00000179344	ENST00000374943	Transcript
HLA-DQB2	0	.	GRCh38	chr6	32757848	32757848	+	Missense_Mutation	SNP	T	C	C	rs9276572		LAN6_S6	NORMAL	T	T																c.682N>G	p.Ser228Gly	p.S228G	ENST00000437316	4/6	367	24	343				HLA-DQB2,missense_variant,p.Ser228Gly,ENST00000435145,;HLA-DQB2,missense_variant,p.Ser228Gly,ENST00000437316,NM_001300790.1;HLA-DQB2,intron_variant,,ENST00000411527,NM_001198858.1;HLA-DQB2,intron_variant,,ENST00000427449,;	C	ENSG00000232629	ENST00000437316	Transcript
HLA-DQB2	0	.	GRCh38	chr6	32759026	32759026	+	Missense_Mutation	SNP	C	T	T	rs1049110		LAN6_S6	NORMAL	C	C																c.470N>A	p.Arg157Gln	p.R157Q	ENST00000437316	3/6	410	71	339				HLA-DQB2,missense_variant,p.Arg157Gln,ENST00000435145,;HLA-DQB2,missense_variant,p.Arg157Gln,ENST00000437316,NM_001300790.1;HLA-DQB2,missense_variant,p.Arg157Gln,ENST00000411527,NM_001198858.1;HLA-DQB2,missense_variant,p.Arg156Gln,ENST00000427449,;	T	ENSG00000232629	ENST00000437316	Transcript
DNAH8	0	.	GRCh38	chr6	38781288	38781288	+	Missense_Mutation	SNP	C	C	G	rs61757621		LAN6_S6	NORMAL	C	C																c.2174N>G	p.Ala725Gly	p.A725G	ENST00000327475	16/93	430	240	190				DNAH8,missense_variant,p.Ala725Gly,ENST00000327475,NM_001206927.1;DNAH8,missense_variant,p.Ala508Gly,ENST00000359357,;DNAH8,missense_variant,p.Ala725Gly,ENST00000449981,;	G	ENSG00000124721	ENST00000327475	Transcript
CUL7	0	.	GRCh38	chr6	43049452	43049452	+	Missense_Mutation	SNP	C	C	T	rs141065679		LAN6_S6	NORMAL	C	C																c.2032N>A	p.Ala678Thr	p.A678T	ENST00000535468	7/26	376	170	206				CUL7,missense_variant,p.Ala678Thr,ENST00000535468,NM_001168370.1;CUL7,missense_variant,p.Ala594Thr,ENST00000265348,NM_014780.4;MRPL2,downstream_gene_variant,,ENST00000388752,NM_015950.4;MRPL2,downstream_gene_variant,,ENST00000230413,NM_001300848.1;MRPL2,downstream_gene_variant,,ENST00000489623,;CUL7,upstream_gene_variant,,ENST00000478630,;KLC4,intron_variant,,ENST00000467906,;MRPL2,downstream_gen…	T	ENSG00000044090	ENST00000535468	Transcript
DLK2	0	.	GRCh38	chr6	43450600	43450600	+	Missense_Mutation	SNP	G	G	T	rs149448438		LAN6_S6	NORMAL	G	G																c.1091N>A	p.Pro364Gln	p.P364Q	ENST00000357338	6/6	309	159	150				DLK2,missense_variant,p.Pro364Gln,ENST00000357338,NM_206539.2;DLK2,missense_variant,p.Pro364Gln,ENST00000372488,NM_023932.3;DLK2,missense_variant,p.Pro358Gln,ENST00000372485,NM_001286655.1,NM_001286656.1;DLK2,missense_variant,p.Pro270Gln,ENST00000430324,;ABCC10,downstream_gene_variant,,ENST00000244533,NM_033450.2;ABCC10,downstream_gene_variant,,ENST00000372530,NM_001198934.1;ABCC10,downstream_gen…	T	ENSG00000171462	ENST00000357338	Transcript
CLIC5	0	.	GRCh38	chr6	45949271	45949271	+	Missense_Mutation	SNP	G	G	T	novel		LAN6_S6	NORMAL	G	G																c.761N>A	p.Thr254Asn	p.T254N	ENST00000185206	3/6	306	156	150				CLIC5,missense_variant,p.Thr254Asn,ENST00000185206,NM_001114086.1;CLIC5,missense_variant,p.Thr95Asn,ENST00000339561,NM_016929.4;CLIC5,missense_variant,p.Thr95Asn,ENST00000544153,NM_001256023.1;	T	ENSG00000112782	ENST00000185206	Transcript
CLIC5	0	.	GRCh38	chr6	46079847	46079847	+	Missense_Mutation	SNP	C	C	A	novel		LAN6_S6	NORMAL	C	C																c.396N>T	p.Lys132Asn	p.K132N	ENST00000185206	1/6	419	208	211				CLIC5,missense_variant,p.Lys132Asn,ENST00000185206,NM_001114086.1;	A	ENSG00000112782	ENST00000185206	Transcript
FAM83B	0	.	GRCh38	chr6	54940358	54940358	+	Missense_Mutation	SNP	G	G	A	novel		LAN6_S6	NORMAL	G	G																c.1387N>A	p.Val463Ile	p.V463I	ENST00000306858	5/5	482	260	222				FAM83B,missense_variant,p.Val463Ile,ENST00000306858,NM_001010872.2;RP3-523K23.2,upstream_gene_variant,,ENST00000562834,;	A	ENSG00000168143	ENST00000306858	Transcript
EYS	0	.	GRCh38	chr6	65304679	65304679	+	Intron	SNP	A	G	G	rs2653988		LAN6_S6	NORMAL	A	A																c.1767-8560N>C			ENST00000370621		10	0	10				EYS,intron_variant,,ENST00000503581,NM_001142800.1;EYS,intron_variant,,ENST00000370621,NM_001292009.1;EYS,upstream_gene_variant,,ENST00000370615,;EYS,upstream_gene_variant,,ENST00000447127,;RP11-74E24.2,non_coding_transcript_exon_variant,,ENST00000398578,;	G	ENSG00000188107	ENST00000370621	Transcript
MMS22L	0	.	GRCh38	chr6	97229344	97229344	+	Missense_Mutation	SNP	T	C	C	novel		LAN6_S6	NORMAL	T	T																c.1589N>G	p.Asn530Ser	p.N530S	ENST00000275053	14/25	76	0	76				MMS22L,missense_variant,p.Asn530Ser,ENST00000275053,NM_198468.2;MMS22L,missense_variant,p.Asn490Ser,ENST00000369251,;MMS22L,downstream_gene_variant,,ENST00000510018,;MMS22L,downstream_gene_variant,,ENST00000509383,;	C	ENSG00000146263	ENST00000275053	Transcript
PNISR	0	.	GRCh38	chr6	99400625	99400625	+	Missense_Mutation	SNP	T	C	C	rs184252961		LAN6_S6	NORMAL	T	T																c.2333N>G	p.His778Arg	p.H778R	ENST00000369239	12/12	188	0	188				PNISR,missense_variant,p.His778Arg,ENST00000369239,NM_001322410.1,NM_001322416.1,NM_001322406.1,NM_001322412.1,NM_001322405.1,NM_001322414.1,NM_032870.3;PNISR,missense_variant,p.His778Arg,ENST00000438806,NM_001322413.1,NM_001322408.1,NM_001322415.1,NM_015491.2;PNISR,intron_variant,,ENST00000481229,;PNISR,downstream_gene_variant,,ENST00000460600,;PNISR,downstream_gene_variant,,ENST00000476159,;PNI…	C	ENSG00000132424	ENST00000369239	Transcript
FOXO3	0	.	GRCh38	chr6	108663854	108663854	+	Missense_Mutation	SNP	G	G	A	rs145259784		LAN6_S6	NORMAL	G	G																c.1021N>A	p.Ala341Thr	p.A341T	ENST00000406360	2/3	323	185	138				FOXO3,missense_variant,p.Ala341Thr,ENST00000406360,NM_001455.3;FOXO3,missense_variant,p.Ala341Thr,ENST00000343882,NM_201559.2;FOXO3,missense_variant,p.Ala121Thr,ENST00000540898,;	A	ENSG00000118689	ENST00000406360	Transcript
HS3ST5	0	.	GRCh38	chr6	114057558	114057558	+	Missense_Mutation	SNP	A	A	T	rs17793043		LAN6_S6	NORMAL	A	A																c.740N>A	p.Ile247Asn	p.I247N	ENST00000312719	5/5	398	209	189				HS3ST5,missense_variant,p.Ile247Asn,ENST00000312719,;HS3ST5,missense_variant,p.Ile247Asn,ENST00000411826,NM_153612.3;RP3-399L15.3,intron_variant,,ENST00000519104,;RP3-399L15.3,intron_variant,,ENST00000519270,;RP3-399L15.3,intron_variant,,ENST00000523087,;	T	ENSG00000249853	ENST00000312719	Transcript
COL10A1	0	.	GRCh38	chr6	116125343	116125343	+	Missense_Mutation	SNP	A	A	T	rs142411445		LAN6_S6	NORMAL	A	A																c.150N>A	p.Ser50Arg	p.S50R	ENST00000327673	1/2	721	352	369				COL10A1,missense_variant,p.Ser50Arg,ENST00000327673,;COL10A1,missense_variant,p.Ser50Arg,ENST00000243222,NM_000493.3;COL10A1,missense_variant,p.Ser50Arg,ENST00000452729,;COL10A1,missense_variant,p.Ser50Arg,ENST00000418500,;NT5DC1,intron_variant,,ENST00000319550,NM_152729.2;NT5DC1,intron_variant,,ENST00000419791,;NT5DC1,intron_variant,,ENST00000460749,;	T	ENSG00000123500	ENST00000327673	Transcript
PKIB	0	.	GRCh38	chr6	122717915	122717915	+	Missense_Mutation	SNP	G	G	A	rs201327015		LAN6_S6	NORMAL	G	G																c.142N>A	p.Gly48Arg	p.G48R	ENST00000615438	7/8	230	128	102				PKIB,missense_variant,p.Gly48Arg,ENST00000615438,NM_001270394.1;PKIB,missense_variant,p.Gly41Arg,ENST00000392490,NM_032471.5;PKIB,missense_variant,p.Gly48Arg,ENST00000258014,NM_001270395.1;PKIB,missense_variant,p.Gly41Arg,ENST00000368448,;PKIB,missense_variant,p.Gly41Arg,ENST00000368452,NM_181795.2;PKIB,missense_variant,p.Gly41Arg,ENST00000392491,NM_001270393.1,NM_181794.2;PKIB,missense_variant,p…	A	ENSG00000135549	ENST00000615438	Transcript
NHSL1	0	.	GRCh38	chr6	138431704	138431704	+	Missense_Mutation	SNP	G	A	A	rs142676930		LAN6_S6	NORMAL	G	G																c.2653N>T	p.Pro885Ser	p.P885S	ENST00000427025	5/7	191	0	191				NHSL1,missense_variant,p.Pro885Ser,ENST00000427025,NM_020464.1;NHSL1,missense_variant,p.Pro881Ser,ENST00000343505,NM_001144060.1;NHSL1,downstream_gene_variant,,ENST00000342260,;MIR3145,downstream_gene_variant,,ENST00000580727,;	A	ENSG00000135540	ENST00000427025	Transcript
RAET1L	0	.	GRCh38	chr6	150022075	150022075	+	Missense_Mutation	SNP	A	G	G	rs912565		LAN6_S6	NORMAL	A	A																c.254N>C	p.Met85Thr	p.M85T	ENST00000367341	2/5	31	0	31				RAET1L,missense_variant,p.Met85Thr,ENST00000367341,;RAET1L,missense_variant,p.Met85Thr,ENST00000286380,NM_130900.2;	G	ENSG00000155918	ENST00000367341	Transcript
TULP4	0	.	GRCh38	chr6	158503022	158503022	+	Missense_Mutation	SNP	C	G	G	rs752540841		LAN6_S6	NORMAL	C	C																c.3359N>G	p.Pro1120Arg	p.P1120R	ENST00000367097	13/14	147	2	145				TULP4,missense_variant,p.Pro1120Arg,ENST00000367097,NM_020245.4;TULP4,intron_variant,,ENST00000367094,NM_001007466.2;TULP4,downstream_gene_variant,,ENST00000613390,;	G	ENSG00000130338	ENST00000367097	Transcript
TCP10L2	0	.	GRCh38	chr6	167179036	167179036	+	Missense_Mutation	SNP	T	C	C	rs2989545		LAN6_S6	NORMAL	T	T																c.683N>C	p.Leu228Pro	p.L228P	ENST00000366832	6/8	130	0	130				TCP10L2,missense_variant,p.Leu228Pro,ENST00000366832,NM_001145121.1;TCP10L2,missense_variant,p.Leu228Pro,ENST00000283507,;TCP10L2,downstream_gene_variant,,ENST00000464222,;	C	ENSG00000166984	ENST00000366832	Transcript
DNAAF5	0	.	GRCh38	chr7	761781	761781	+	Missense_Mutation	SNP	G	G	T	rs144405450		LAN6_S6	NORMAL	G	G																c.1499N>T	p.Cys500Phe	p.C500F	ENST00000297440	7/13	503	330	173				DNAAF5,missense_variant,p.Cys500Phe,ENST00000297440,NM_017802.3;DNAAF5,missense_variant,p.Cys302Phe,ENST00000440747,;DNAAF5,downstream_gene_variant,,ENST00000437419,;DNAAF5,upstream_gene_variant,,ENST00000491496,;	T	ENSG00000164818	ENST00000297440	Transcript
RADIL	0	.	GRCh38	chr7	4836576	4836576	+	Missense_Mutation	SNP	G	G	A	rs77298949		LAN6_S6	NORMAL	G	G																c.565N>T	p.Arg189Trp	p.R189W	ENST00000399583	3/15	116	45	71				RADIL,missense_variant,p.Arg189Trp,ENST00000399583,NM_018059.4;RADIL,missense_variant,p.Arg189Trp,ENST00000445392,;RADIL,upstream_gene_variant,,ENST00000473130,;RADIL,upstream_gene_variant,,ENST00000484211,;	A	ENSG00000157927	ENST00000399583	Transcript
RSPH10B	0	.	GRCh38	chr7	5943439	5943439	+	Missense_Mutation	SNP	T	T	C	rs11765019		LAN6_S6	NORMAL	T	T																c.1643N>G	p.Tyr548Cys	p.Y548C	ENST00000405415	14/20	802	368	434				RSPH10B,missense_variant,p.Tyr548Cys,ENST00000405415,;RSPH10B,missense_variant,p.Tyr548Cys,ENST00000404406,NM_173565.3;RSPH10B,missense_variant,p.Tyr548Cys,ENST00000337579,;RSPH10B,3_prime_UTR_variant,,ENST00000539903,;RSPH10B,non_coding_transcript_exon_variant,,ENST00000535104,;	C	ENSG00000155026	ENST00000405415	Transcript
PMS2	0	.	GRCh38	chr7	5973418	5973418	+	Missense_Mutation	SNP	C	C	G	rs1802683		LAN6_S6	NORMAL	C	C																c.2570N>C	p.Gly857Ala	p.G857A	ENST00000265849	15/15	321	159	162				PMS2,missense_variant,p.Gly857Ala,ENST00000265849,NM_001322013.1,NM_000535.6,NM_001322006.1,NM_001322014.1;PMS2,missense_variant,p.Gly751Ala,ENST00000441476,NM_001322015.1,NM_001322005.1,NM_001322004.1,NM_001322008.1,NM_001322011.1,NM_001322003.1,NM_001322009.1,NM_001322012.1,NM_001322007.1;PMS2,missense_variant,p.Gly456Ala,ENST00000382321,;RSPH10B,upstream_gene_variant,,ENST00000405415,;RSPH10B,…	G	ENSG00000122512	ENST00000265849	Transcript
COL28A1	0	.	GRCh38	chr7	7490594	7490594	+	Missense_Mutation	SNP	C	C	A	rs149438746		LAN6_S6	NORMAL	C	C																c.1079N>T	p.Gly360Val	p.G360V	ENST00000399429	12/35	323	116	207				COL28A1,missense_variant,p.Gly360Val,ENST00000399429,NM_001037763.2;COL28A1,3_prime_UTR_variant,,ENST00000444268,;	A	ENSG00000215018	ENST00000399429	Transcript
SNX13	0	.	GRCh38	chr7	17891607	17891607	+	Missense_Mutation	SNP	C	C	T	rs777240970		LAN6_S6	NORMAL	C	C																c.257N>A	p.Arg86Lys	p.R86K	ENST00000428135	4/26	399	183	216				SNX13,missense_variant,p.Arg86Lys,ENST00000611725,;SNX13,missense_variant,p.Arg86Lys,ENST00000428135,NM_015132.4;SNX13,missense_variant,p.Arg86Lys,ENST00000409604,;SNX13,non_coding_transcript_exon_variant,,ENST00000498463,;SNX13,non_coding_transcript_exon_variant,,ENST00000474067,;SNX13,non_coding_transcript_exon_variant,,ENST00000475800,;SNX13,downstream_gene_variant,,ENST00000494402,;SNX13,miss…	T	ENSG00000071189	ENST00000428135	Transcript
STEAP1B	0	.	GRCh38	chr7	22493833	22493833	+	Missense_Mutation	SNP	C	C	T	rs6966841		LAN6_S6	NORMAL	C	C																c.88N>A	p.Glu30Lys	p.E30K	ENST00000404369	3/5	387	268	119				STEAP1B,missense_variant,p.Glu30Lys,ENST00000404369,NM_001164460.1;STEAP1B,missense_variant,p.Glu30Lys,ENST00000424363,;STEAP1B,missense_variant,p.Glu30Lys,ENST00000439708,;STEAP1B,intron_variant,,ENST00000406890,NM_207342.2;STEAP1B,non_coding_transcript_exon_variant,,ENST00000483679,;	T	ENSG00000105889	ENST00000404369	Transcript
NUPL2	0	.	GRCh38	chr7	23187056	23187056	+	Nonsense_Mutation	SNP	G	G	T	novel		LAN6_S6	NORMAL	G	G																c.355N>T	p.Gly119Ter	p.G119*	ENST00000258742	3/7	167	64	103				NUPL2,stop_gained,p.Gly119Ter,ENST00000258742,NM_007342.2;NUPL2,stop_gained,p.Gly119Ter,ENST00000413919,;NUPL2,stop_gained,p.Gly119Ter,ENST00000410002,;NUPL2,non_coding_transcript_exon_variant,,ENST00000487595,;NUPL2,stop_gained,p.Gly119Ter,ENST00000438012,;NUPL2,missense_variant,p.Lys42Asn,ENST00000437140,;NUPL2,non_coding_transcript_exon_variant,,ENST00000485250,;NUPL2,non_coding_transcript_exo…	T	ENSG00000136243	ENST00000258742	Transcript
ZPBP	0	.	GRCh38	chr7	50081818	50081818	+	Missense_Mutation	SNP	T	T	G	rs761959895		LAN6_S6	NORMAL	T	T																c.290N>C	p.Asp97Ala	p.D97A	ENST00000046087	3/8	307	222	85				ZPBP,missense_variant,p.Asp97Ala,ENST00000046087,NM_007009.2;ZPBP,missense_variant,p.Asp97Ala,ENST00000419417,NM_001159878.1;ZPBP,missense_variant,p.Asp58Ala,ENST00000450231,;ZPBP,downstream_gene_variant,,ENST00000413331,;	G	ENSG00000042813	ENST00000046087	Transcript
MRPS17	0	.	GRCh38	chr7	55954996	55954996	+	Missense_Mutation	SNP	G	G	A	rs142912165		LAN6_S6	NORMAL	G	G																c.211N>A	p.Val71Ile	p.V71I	ENST00000285298	3/3	319	128	191				MRPS17,missense_variant,p.Val71Ile,ENST00000285298,NM_015969.2;RP11-15K19.2,missense_variant,p.Val166Ile,ENST00000426595,;MRPS17,missense_variant,p.Val71Ile,ENST00000443449,;GBAS,intron_variant,,ENST00000446692,;	A	ENSG00000239789	ENST00000285298	Transcript
PHKG1	0	.	GRCh38	chr7	56087721	56087721	+	Missense_Mutation	SNP	C	C	T	rs139265299		LAN6_S6	NORMAL	C	C																c.139N>A	p.Ala47Thr	p.A47T	ENST00000452681	3/11	103	43	60				PHKG1,missense_variant,p.Ala47Thr,ENST00000452681,NM_001258459.1;PHKG1,missense_variant,p.Ala47Thr,ENST00000537360,;PHKG1,missense_variant,p.Ala47Thr,ENST00000297373,NM_006213.4,NM_001258460.1;PHKG1,intron_variant,,ENST00000432123,;PHKG1,intron_variant,,ENST00000446428,;PHKG1,non_coding_transcript_exon_variant,,ENST00000489604,;PHKG1,missense_variant,p.Ala47Thr,ENST00000395428,;PHKG1,non_coding_t…	T	ENSG00000164776	ENST00000452681	Transcript
TYW1B	0	.	GRCh38	chr7	72728899	72728899	+	Missense_Mutation	SNP	A	A	C	rs117110249		LAN6_S6	NORMAL	A	A																c.1115N>G	p.Leu372Trp	p.L372W	ENST00000620995	9/14	532	305	227				TYW1B,missense_variant,p.Leu372Trp,ENST00000620995,NM_001145440.2;TYW1B,missense_variant,p.Leu210Trp,ENST00000612372,;TYW1B,missense_variant,p.Leu307Trp,ENST00000610600,;	C	ENSG00000277149	ENST00000620995	Transcript
TRIM50	0	.	GRCh38	chr7	73313322	73313322	+	Frame_Shift_Del	DEL	C	C	-	rs559060709		LAN6_S6	NORMAL	C	C																c.1063delN	p.Val355TrpfsTer22	p.V355Wfs*22	ENST00000333149	7/7	243	135	108				TRIM50,frameshift_variant,p.Val355TrpfsTer22,ENST00000333149,NM_178125.3,NM_001281450.1;TRIM50,frameshift_variant,p.Val355TrpfsTer22,ENST00000453152,NM_001281451.1;NSUN5,upstream_gene_variant,,ENST00000428206,NM_001168348.2;NSUN5,upstream_gene_variant,,ENST00000252594,NM_018044.4;NSUN5,upstream_gene_variant,,ENST00000438747,NM_148956.3;NSUN5,upstream_gene_variant,,ENST00000310326,NM_001168347.2;N…	-	ENSG00000146755	ENST00000333149	Transcript
ELN	0	.	GRCh38	chr7	74068657	74068657	+	Missense_Mutation	SNP	G	G	A	rs41511151		LAN6_S6	NORMAL	G	G																c.2318N>A	p.Gly773Asp	p.G773D	ENST00000358929	34/34	210	119	91				ELN,missense_variant,p.Gly773Asp,ENST00000358929,NM_001278939.1;ELN,missense_variant,p.Gly711Asp,ENST00000252034,NM_000501.3;ELN,missense_variant,p.Gly604Asp,ENST00000621115,NM_001278918.1;ELN,missense_variant,p.Gly698Asp,ENST00000357036,NM_001081754.2;ELN,missense_variant,p.Gly679Asp,ENST00000429192,NM_001081753.2;ELN,missense_variant,p.Gly645Asp,ENST00000380584,NM_001278916.1;ELN,missense_varia…	A	ENSG00000049540	ENST00000358929	Transcript
GTF2IRD2	0	.	GRCh38	chr7	74797024	74797024	+	Missense_Mutation	SNP	G	T	T	rs142434912		LAN6_S6	NORMAL	G	G																c.2488N>A	p.Gln830Lys	p.Q830K	ENST00000451013	16/16	90	0	90				GTF2IRD2,missense_variant,p.Gln830Lys,ENST00000451013,NM_173537.3;GTF2IRD2,downstream_gene_variant,,ENST00000625377,;GTF2IRD2,downstream_gene_variant,,ENST00000610955,;	T	ENSG00000196275	ENST00000451013	Transcript
GTF2IRD2	0	.	GRCh38	chr7	74797697	74797697	+	Missense_Mutation	SNP	G	C	C	rs707394		LAN6_S6	NORMAL	G	G																c.1815N>G	p.Asn605Lys	p.N605K	ENST00000451013	16/16	358	0	358				GTF2IRD2,missense_variant,p.Asn605Lys,ENST00000451013,NM_173537.3;GTF2IRD2,downstream_gene_variant,,ENST00000625377,;GTF2IRD2,downstream_gene_variant,,ENST00000610955,;	C	ENSG00000196275	ENST00000451013	Transcript
GTF2IRD2	0	.	GRCh38	chr7	74798013	74798013	+	Missense_Mutation	SNP	G	A	A	rs200619072		LAN6_S6	NORMAL	G	G																c.1499N>T	p.Ser500Leu	p.S500L	ENST00000451013	16/16	55	0	55				GTF2IRD2,missense_variant,p.Ser500Leu,ENST00000451013,NM_173537.3;GTF2IRD2,downstream_gene_variant,,ENST00000625377,;GTF2IRD2,downstream_gene_variant,,ENST00000610955,;	A	ENSG00000196275	ENST00000451013	Transcript
RCC1L	0	.	GRCh38	chr7	75073650	75073650	+	Missense_Mutation	SNP	C	T	T	rs6955671		LAN6_S6	NORMAL	C	C																c.88N>A	p.Gly30Arg	p.G30R	ENST00000610322	1/11	134	0	134				RCC1L,missense_variant,p.Gly30Arg,ENST00000614461,NM_148842.2;RCC1L,missense_variant,p.Gly30Arg,ENST00000610322,NM_030798.4;RCC1L,missense_variant,p.Gly30Arg,ENST00000618035,NM_001281441.1;RCC1L,intron_variant,,ENST00000615250,;RCC1L,non_coding_transcript_exon_variant,,ENST00000616051,;	T	ENSG00000274523	ENST00000610322	Transcript
SPDYE5	0	.	GRCh38	chr7	75501512	75501512	+	Missense_Mutation	SNP	G	C	C	rs62477724		LAN6_S6	NORMAL	G	G																c.906N>C	p.Lys302Asn	p.K302N	ENST00000625065	6/8	573	0	572				SPDYE5,missense_variant,p.Lys302Asn,ENST00000625065,NM_001306141.1;SPDYE5,missense_variant,p.Lys302Asn,ENST00000455862,;SPDYE5,intron_variant,,ENST00000624640,;PMS2P3,downstream_gene_variant,,ENST00000529061,;	C	ENSG00000170092	ENST00000625065	Transcript
DTX2	0	.	GRCh38	chr7	76500441	76500441	+	Missense_Mutation	SNP	G	A	A	rs147644708		LAN6_S6	NORMAL	G	G																c.1151N>A	p.Gly384Glu	p.G384E	ENST00000324432	8/12	15	0	15				DTX2,missense_variant,p.Gly384Glu,ENST00000324432,NM_020892.2;DTX2,missense_variant,p.Gly384Glu,ENST00000430490,NM_001102594.1;DTX2,missense_variant,p.Gly384Glu,ENST00000413936,NM_001102595.1;DTX2,missense_variant,p.Gly293Glu,ENST00000446600,;DTX2,missense_variant,p.Gly337Glu,ENST00000446820,NM_001102596.1;DTX2,missense_variant,p.Gly35Glu,ENST00000435251,;DTX2,splice_region_variant,,ENST000004677…	A	ENSG00000091073	ENST00000324432	Transcript
KIAA1324L	0	.	GRCh38	chr7	86891791	86891791	+	Missense_Mutation	SNP	T	T	A	rs199903997		LAN6_S6	NORMAL	T	T																c.2963N>T	p.Asn988Ile	p.N988I	ENST00000450689	21/22	274	134	140				KIAA1324L,missense_variant,p.Asn988Ile,ENST00000450689,NM_001142749.2;KIAA1324L,missense_variant,p.Asn917Ile,ENST00000444627,;KIAA1324L,missense_variant,p.Asn821Ile,ENST00000416314,NM_001291990.1,NM_152748.3;KIAA1324L,missense_variant,p.Asn949Ile,ENST00000423294,;KIAA1324L,3_prime_UTR_variant,,ENST00000394714,;KIAA1324L,non_coding_transcript_exon_variant,,ENST00000480216,;	A	ENSG00000164659	ENST00000450689	Transcript
KIAA1324L	0	.	GRCh38	chr7	86926916	86926917	+	Splice_Site	DEL	TC	TC	-	novel		LAN6_S6	NORMAL	TC	TC																c.1090-1_1090delNN		p.X364_splice	ENST00000450689	9/22	111	97	14				KIAA1324L,splice_acceptor_variant,,ENST00000450689,NM_001142749.2;KIAA1324L,splice_acceptor_variant,,ENST00000444627,;KIAA1324L,splice_acceptor_variant,,ENST00000416314,NM_001291990.1,NM_152748.3;KIAA1324L,splice_acceptor_variant,,ENST00000423294,;KIAA1324L,splice_acceptor_variant,,ENST00000394714,;	-	ENSG00000164659	ENST00000450689	Transcript
PPP1R9A	0	.	GRCh38	chr7	95268633	95268633	+	Missense_Mutation	SNP	C	C	T	rs150722853		LAN6_S6	NORMAL	C	C																c.2749N>T	p.Arg917Cys	p.R917C	ENST00000433360	13/20	170	93	77				PPP1R9A,missense_variant,p.Arg895Cys,ENST00000456331,NM_001166162.1;PPP1R9A,missense_variant,p.Arg895Cys,ENST00000433881,;PPP1R9A,missense_variant,p.Arg895Cys,ENST00000340694,NM_001166163.1,NM_017650.2;PPP1R9A,missense_variant,p.Arg917Cys,ENST00000433360,NM_001166160.1;PPP1R9A,missense_variant,p.Arg895Cys,ENST00000424654,;PPP1R9A,missense_variant,p.Arg895Cys,ENST00000289495,NM_001166161.1;	T	ENSG00000158528	ENST00000433360	Transcript
KPNA7	0	.	GRCh38	chr7	99188469	99188469	+	Missense_Mutation	SNP	G	G	A	rs116916633		LAN6_S6	NORMAL	G	G																c.731N>T	p.Pro244Leu	p.P244L	ENST00000327442	6/10	223	113	110				KPNA7,missense_variant,p.Pro244Leu,ENST00000327442,NM_001145715.1;	A	ENSG00000185467	ENST00000327442	Transcript
GPC2	0	.	GRCh38	chr7	100173960	100173960	+	Missense_Mutation	SNP	C	C	T	rs113203779		LAN6_S6	NORMAL	C	C																c.767N>A	p.Arg256His	p.R256H	ENST00000292377	5/10	387	206	181				GPC2,missense_variant,p.Arg256His,ENST00000292377,NM_152742.2;STAG3,upstream_gene_variant,,ENST00000426455,NM_001282716.1;STAG3,upstream_gene_variant,,ENST00000615138,NM_001282717.1;STAG3,upstream_gene_variant,,ENST00000620100,;STAG3,upstream_gene_variant,,ENST00000317296,NM_012447.3;STAG3,upstream_gene_variant,,ENST00000394018,NM_001282718.1;STAG3,upstream_gene_variant,,ENST00000439782,;STAG3,up…	T	ENSG00000213420	ENST00000292377	Transcript
MUC3A	0	.	GRCh38	chr7	100951865	100951865	+	Missense_Mutation	SNP	T	T	C	rs74588241		LAN6_S6	NORMAL	T	T																c.86N>C	p.Ile29Thr	p.I29T	ENST00000379458	2/12	213	154	59				MUC3A,missense_variant,p.Ile29Thr,ENST00000379458,NM_005960.1;MUC3A,missense_variant,p.Ile29Thr,ENST00000483366,;	C	ENSG00000169894	ENST00000379458	Transcript
MUC3A	0	.	GRCh38	chr7	100951872	100951872	+	Missense_Mutation	SNP	A	A	T	rs77667788		LAN6_S6	NORMAL	A	A																c.93N>T	p.Gln31His	p.Q31H	ENST00000379458	2/12	228	168	60				MUC3A,missense_variant,p.Gln31His,ENST00000379458,NM_005960.1;MUC3A,missense_variant,p.Gln31His,ENST00000483366,;	T	ENSG00000169894	ENST00000379458	Transcript
MUC3A	0	.	GRCh38	chr7	100951876	100951876	+	Missense_Mutation	SNP	C	C	A	rs76951301		LAN6_S6	NORMAL	C	C																c.97N>A	p.Pro33Thr	p.P33T	ENST00000379458	2/12	235	176	59				MUC3A,missense_variant,p.Pro33Thr,ENST00000379458,NM_005960.1;MUC3A,missense_variant,p.Pro33Thr,ENST00000483366,;	A	ENSG00000169894	ENST00000379458	Transcript
MUC3A	0	.	GRCh38	chr7	100951933	100951933	+	Missense_Mutation	SNP	G	G	T	rs73163748		LAN6_S6	NORMAL	G	G																c.154N>T	p.Asp52Tyr	p.D52Y	ENST00000379458	2/12	352	236	116				MUC3A,missense_variant,p.Asp52Tyr,ENST00000379458,NM_005960.1;MUC3A,missense_variant,p.Asp52Tyr,ENST00000483366,;	T	ENSG00000169894	ENST00000379458	Transcript
MUC3A	0	.	GRCh38	chr7	100951943	100951943	+	Missense_Mutation	SNP	G	G	A	rs73163749		LAN6_S6	NORMAL	G	G																c.164N>A	p.Gly55Glu	p.G55E	ENST00000379458	2/12	359	235	124				MUC3A,missense_variant,p.Gly55Glu,ENST00000379458,NM_005960.1;MUC3A,missense_variant,p.Gly55Glu,ENST00000483366,;	A	ENSG00000169894	ENST00000379458	Transcript
MUC3A	0	.	GRCh38	chr7	100951952	100951952	+	Missense_Mutation	SNP	T	T	A	rs73163750		LAN6_S6	NORMAL	T	T																c.173N>A	p.Leu58His	p.L58H	ENST00000379458	2/12	372	243	129				MUC3A,missense_variant,p.Leu58His,ENST00000379458,NM_005960.1;MUC3A,missense_variant,p.Leu58His,ENST00000483366,;	A	ENSG00000169894	ENST00000379458	Transcript
MUC3A	0	.	GRCh38	chr7	100952057	100952057	+	Missense_Mutation	SNP	A	A	G	rs77036391		LAN6_S6	NORMAL	A	A																c.278N>G	p.Asn93Ser	p.N93S	ENST00000379458	2/12	761	453	308				MUC3A,missense_variant,p.Asn93Ser,ENST00000379458,NM_005960.1;MUC3A,missense_variant,p.Asn93Ser,ENST00000483366,;	G	ENSG00000169894	ENST00000379458	Transcript
MUC3A	0	.	GRCh38	chr7	100952063	100952063	+	Missense_Mutation	SNP	C	C	T	rs78164286		LAN6_S6	NORMAL	C	C																c.284N>T	p.Pro95Leu	p.P95L	ENST00000379458	2/12	813	483	330				MUC3A,missense_variant,p.Pro95Leu,ENST00000379458,NM_005960.1;MUC3A,missense_variant,p.Pro95Leu,ENST00000483366,;	T	ENSG00000169894	ENST00000379458	Transcript
MUC3A	0	.	GRCh38	chr7	100952147	100952147	+	Missense_Mutation	SNP	C	C	T	rs73714227		LAN6_S6	NORMAL	C	C																c.368N>T	p.Ser123Leu	p.S123L	ENST00000379458	2/12	1037	611	426				MUC3A,missense_variant,p.Ser123Leu,ENST00000379458,NM_005960.1;MUC3A,missense_variant,p.Ser123Leu,ENST00000483366,;	T	ENSG00000169894	ENST00000379458	Transcript
MUC3A	0	.	GRCh38	chr7	100952233	100952233	+	Missense_Mutation	SNP	G	G	A	rs74193966		LAN6_S6	NORMAL	G	G																c.454N>A	p.Ala152Thr	p.A152T	ENST00000379458	2/12	803	478	325				MUC3A,missense_variant,p.Ala152Thr,ENST00000379458,NM_005960.1;MUC3A,missense_variant,p.Ala152Thr,ENST00000483366,;	A	ENSG00000169894	ENST00000379458	Transcript
MUC3A	0	.	GRCh38	chr7	100952295	100952295	+	Missense_Mutation	SNP	T	T	G	rs73714229		LAN6_S6	NORMAL	T	T																c.516N>G	p.Ser172Arg	p.S172R	ENST00000379458	2/12	831	491	340				MUC3A,missense_variant,p.Ser172Arg,ENST00000379458,NM_005960.1;MUC3A,missense_variant,p.Ser172Arg,ENST00000483366,;	G	ENSG00000169894	ENST00000379458	Transcript
MUC3A	0	.	GRCh38	chr7	100952302	100952302	+	Missense_Mutation	SNP	T	T	C	rs73714230		LAN6_S6	NORMAL	T	T																c.523N>C	p.Ser175Pro	p.S175P	ENST00000379458	2/12	853	506	347				MUC3A,missense_variant,p.Ser175Pro,ENST00000379458,NM_005960.1;MUC3A,missense_variant,p.Ser175Pro,ENST00000483366,;	C	ENSG00000169894	ENST00000379458	Transcript
MUC3A	0	.	GRCh38	chr7	100952339	100952339	+	Missense_Mutation	SNP	C	C	T	rs73398717		LAN6_S6	NORMAL	C	C																c.560N>T	p.Thr187Ile	p.T187I	ENST00000379458	2/12	966	580	386				MUC3A,missense_variant,p.Thr187Ile,ENST00000379458,NM_005960.1;MUC3A,missense_variant,p.Thr187Ile,ENST00000483366,;	T	ENSG00000169894	ENST00000379458	Transcript
MUC3A	0	.	GRCh38	chr7	100952498	100952498	+	Missense_Mutation	SNP	C	C	T	rs73714233		LAN6_S6	NORMAL	C	C																c.719N>T	p.Thr240Met	p.T240M	ENST00000379458	2/12	725	487	238				MUC3A,missense_variant,p.Thr240Met,ENST00000379458,NM_005960.1;MUC3A,missense_variant,p.Thr240Met,ENST00000483366,;	T	ENSG00000169894	ENST00000379458	Transcript
MUC3A	0	.	GRCh38	chr7	100952788	100952788	+	Missense_Mutation	SNP	A	A	C	rs4729627		LAN6_S6	NORMAL	A	A																c.1009N>C	p.Thr337Pro	p.T337P	ENST00000379458	2/12	690	315	375				MUC3A,missense_variant,p.Thr337Pro,ENST00000379458,NM_005960.1;MUC3A,missense_variant,p.Thr337Pro,ENST00000483366,;	C	ENSG00000169894	ENST00000379458	Transcript
MUC3A	0	.	GRCh38	chr7	100953370	100953370	+	Missense_Mutation	SNP	G	G	A	novel		LAN6_S6	NORMAL	G	G																c.1591N>A	p.Ala531Thr	p.A531T	ENST00000379458	2/12	663	373	290				MUC3A,missense_variant,p.Ala531Thr,ENST00000379458,NM_005960.1;MUC3A,missense_variant,p.Ala531Thr,ENST00000483366,;MUC3A,upstream_gene_variant,,ENST00000414964,;	A	ENSG00000169894	ENST00000379458	Transcript
MUC3A	0	.	GRCh38	chr7	100953371	100953371	+	Missense_Mutation	SNP	C	C	G	novel		LAN6_S6	NORMAL	C	C																c.1592N>G	p.Ala531Gly	p.A531G	ENST00000379458	2/12	667	365	289				MUC3A,missense_variant,p.Ala531Gly,ENST00000379458,NM_005960.1;MUC3A,missense_variant,p.Ala531Gly,ENST00000483366,;MUC3A,upstream_gene_variant,,ENST00000414964,;	G	ENSG00000169894	ENST00000379458	Transcript
MUC3A	0	.	GRCh38	chr7	100953551	100953551	+	Missense_Mutation	SNP	C	C	T	novel		LAN6_S6	NORMAL	C	C																c.1772N>T	p.Ala591Val	p.A591V	ENST00000379458	2/12	610	440	170				MUC3A,missense_variant,p.Ala591Val,ENST00000379458,NM_005960.1;MUC3A,missense_variant,p.Ala591Val,ENST00000483366,;MUC3A,upstream_gene_variant,,ENST00000414964,;	T	ENSG00000169894	ENST00000379458	Transcript
MUC3A	0	.	GRCh38	chr7	100954331	100954331	+	Missense_Mutation	SNP	A	G	G	novel		LAN6_S6	NORMAL	A	A																c.2552N>G	p.Asn851Ser	p.N851S	ENST00000379458	2/12	893	0	893				MUC3A,missense_variant,p.Asn851Ser,ENST00000379458,NM_005960.1;MUC3A,missense_variant,p.Asn851Ser,ENST00000483366,;MUC3A,upstream_gene_variant,,ENST00000414964,;	G	ENSG00000169894	ENST00000379458	Transcript
MUC3A	0	.	GRCh38	chr7	100954471	100954471	+	Missense_Mutation	SNP	A	A	T	novel		LAN6_S6	NORMAL	A	A																c.2692N>T	p.Arg898Trp	p.R898W	ENST00000379458	2/12	633	476	157				MUC3A,missense_variant,p.Arg898Trp,ENST00000379458,NM_005960.1;MUC3A,missense_variant,p.Arg898Trp,ENST00000483366,;MUC3A,upstream_gene_variant,,ENST00000414964,;	T	ENSG00000169894	ENST00000379458	Transcript
MUC3A	0	.	GRCh38	chr7	100955225	100955225	+	Missense_Mutation	SNP	T	T	A	novel		LAN6_S6	NORMAL	T	T																c.3446N>A	p.Leu1149His	p.L1149H	ENST00000379458	2/12	518	248	270				MUC3A,missense_variant,p.Leu1149His,ENST00000379458,NM_005960.1;MUC3A,missense_variant,p.Leu1149His,ENST00000483366,;MUC3A,upstream_gene_variant,,ENST00000414964,;	A	ENSG00000169894	ENST00000379458	Transcript
MUC3A	0	.	GRCh38	chr7	100955480	100955480	+	Missense_Mutation	SNP	C	C	A	novel		LAN6_S6	NORMAL	C	C																c.3701N>A	p.Thr1234Lys	p.T1234K	ENST00000379458	2/12	690	431	259				MUC3A,missense_variant,p.Thr1234Lys,ENST00000379458,NM_005960.1;MUC3A,missense_variant,p.Thr1234Lys,ENST00000483366,;MUC3A,upstream_gene_variant,,ENST00000414964,;	A	ENSG00000169894	ENST00000379458	Transcript
MUC3A	0	.	GRCh38	chr7	100955563	100955563	+	Missense_Mutation	SNP	T	T	G	novel		LAN6_S6	NORMAL	T	T																c.3784N>G	p.Leu1262Val	p.L1262V	ENST00000379458	2/12	799	594	205				MUC3A,missense_variant,p.Leu1262Val,ENST00000379458,NM_005960.1;MUC3A,missense_variant,p.Leu1262Val,ENST00000483366,;MUC3A,upstream_gene_variant,,ENST00000414964,;	G	ENSG00000169894	ENST00000379458	Transcript
MUC3A	0	.	GRCh38	chr7	100956320	100956320	+	Missense_Mutation	SNP	A	A	T	novel		LAN6_S6	NORMAL	A	A																c.4541N>T	p.Asn1514Ile	p.N1514I	ENST00000379458	2/12	592	433	159				MUC3A,missense_variant,p.Asn1514Ile,ENST00000379458,NM_005960.1;MUC3A,missense_variant,p.Asn1514Ile,ENST00000483366,;MUC3A,upstream_gene_variant,,ENST00000414964,;	T	ENSG00000169894	ENST00000379458	Transcript
MUC3A	0	.	GRCh38	chr7	100956382	100956382	+	Missense_Mutation	SNP	A	A	G	novel		LAN6_S6	NORMAL	A	A																c.4603N>G	p.Ile1535Val	p.I1535V	ENST00000379458	2/12	754	565	189				MUC3A,missense_variant,p.Ile1535Val,ENST00000379458,NM_005960.1;MUC3A,missense_variant,p.Ile1535Val,ENST00000483366,;MUC3A,upstream_gene_variant,,ENST00000414964,;	G	ENSG00000169894	ENST00000379458	Transcript
MUC3A	0	.	GRCh38	chr7	100956464	100956464	+	Missense_Mutation	SNP	T	T	G	novel		LAN6_S6	NORMAL	T	T																c.4685N>G	p.Met1562Arg	p.M1562R	ENST00000379458	2/12	1214	828	386				MUC3A,missense_variant,p.Met1562Arg,ENST00000379458,NM_005960.1;MUC3A,missense_variant,p.Met1562Arg,ENST00000483366,;MUC3A,upstream_gene_variant,,ENST00000414964,;	G	ENSG00000169894	ENST00000379458	Transcript
MUC3A	0	.	GRCh38	chr7	100956476	100956476	+	Missense_Mutation	SNP	C	C	G	novel		LAN6_S6	NORMAL	C	C																c.4697N>G	p.Thr1566Ser	p.T1566S	ENST00000379458	2/12	1210	869	341				MUC3A,missense_variant,p.Thr1566Ser,ENST00000379458,NM_005960.1;MUC3A,missense_variant,p.Thr1566Ser,ENST00000483366,;MUC3A,upstream_gene_variant,,ENST00000414964,;	G	ENSG00000169894	ENST00000379458	Transcript
MUC3A	0	.	GRCh38	chr7	100956488	100956488	+	Missense_Mutation	SNP	G	G	A	novel		LAN6_S6	NORMAL	G	G																c.4709N>A	p.Gly1570Asp	p.G1570D	ENST00000379458	2/12	1295	885	410				MUC3A,missense_variant,p.Gly1570Asp,ENST00000379458,NM_005960.1;MUC3A,missense_variant,p.Gly1570Asp,ENST00000483366,;MUC3A,upstream_gene_variant,,ENST00000414964,;	A	ENSG00000169894	ENST00000379458	Transcript
MUC3A	0	.	GRCh38	chr7	100956539	100956539	+	Missense_Mutation	SNP	G	G	C	novel		LAN6_S6	NORMAL	G	G																c.4760N>C	p.Ser1587Thr	p.S1587T	ENST00000379458	2/12	1547	982	565				MUC3A,missense_variant,p.Ser1587Thr,ENST00000379458,NM_005960.1;MUC3A,missense_variant,p.Ser1587Thr,ENST00000483366,;MUC3A,upstream_gene_variant,,ENST00000414964,;	C	ENSG00000169894	ENST00000379458	Transcript
MUC3A	0	.	GRCh38	chr7	100956697	100956697	+	Missense_Mutation	SNP	C	C	T	novel		LAN6_S6	NORMAL	C	C																c.4918N>T	p.Pro1640Ser	p.P1640S	ENST00000379458	2/12	907	462	445				MUC3A,missense_variant,p.Pro1640Ser,ENST00000379458,NM_005960.1;MUC3A,missense_variant,p.Pro1640Ser,ENST00000483366,;MUC3A,upstream_gene_variant,,ENST00000414964,;	T	ENSG00000169894	ENST00000379458	Transcript
MUC3A	0	.	GRCh38	chr7	100957253	100957253	+	Missense_Mutation	SNP	C	C	T	novel		LAN6_S6	NORMAL	C	C																c.5474N>T	p.Thr1825Ile	p.T1825I	ENST00000379458	2/12	1124	856	268				MUC3A,missense_variant,p.Thr1825Ile,ENST00000379458,NM_005960.1;MUC3A,missense_variant,p.Thr1825Ile,ENST00000483366,;MUC3A,upstream_gene_variant,,ENST00000414964,;	T	ENSG00000169894	ENST00000379458	Transcript
MUC3A	0	.	GRCh38	chr7	100958000	100958000	+	Missense_Mutation	SNP	T	C	C	novel		LAN6_S6	NORMAL	T	T																c.6221N>C	p.Leu2074Pro	p.L2074P	ENST00000379458	2/12	4123	817	3305				MUC3A,missense_variant,p.Leu2074Pro,ENST00000379458,NM_005960.1;MUC3A,missense_variant,p.Leu2074Pro,ENST00000483366,;MUC3A,missense_variant,p.Leu13Pro,ENST00000414964,;	C	ENSG00000169894	ENST00000379458	Transcript
MUC3A	0	.	GRCh38	chr7	100958024	100958024	+	Missense_Mutation	SNP	C	C	G	novel		LAN6_S6	NORMAL	C	C																c.6245N>G	p.Thr2082Ser	p.T2082S	ENST00000379458	2/12	4371	2998	1372				MUC3A,missense_variant,p.Thr2082Ser,ENST00000379458,NM_005960.1;MUC3A,missense_variant,p.Thr2082Ser,ENST00000483366,;MUC3A,missense_variant,p.Thr21Ser,ENST00000414964,;	G	ENSG00000169894	ENST00000379458	Transcript
MUC3A	0	.	GRCh38	chr7	100958135	100958136	+	Frame_Shift_Del	DEL	TG	TG	-	novel		LAN6_S6	NORMAL	TG	TG																c.6356_6357delNN	p.Met2119ThrfsTer16	p.M2119Tfs*16	ENST00000379458	2/12	2738	1066	1672				MUC3A,frameshift_variant,p.Met2119ThrfsTer16,ENST00000379458,NM_005960.1;MUC3A,frameshift_variant,p.Met2119ThrfsTer16,ENST00000483366,;MUC3A,frameshift_variant,p.Met58ThrfsTer16,ENST00000414964,;	-	ENSG00000169894	ENST00000379458	Transcript
MUC3A	0	.	GRCh38	chr7	100958138	100958139	+	Frame_Shift_Ins	INS	-	-	AT	novel		LAN6_S6	NORMAL	-	-																c.6359_6360insAT	p.Ser2123ThrfsTer43	p.S2123Tfs*43	ENST00000379458	2/12	2744	1770	974				MUC3A,frameshift_variant,p.Ser2123ThrfsTer43,ENST00000379458,NM_005960.1;MUC3A,frameshift_variant,p.Ser2123ThrfsTer43,ENST00000483366,;MUC3A,frameshift_variant,p.Ser62ThrfsTer43,ENST00000414964,;	AT	ENSG00000169894	ENST00000379458	Transcript
MUC3A	0	.	GRCh38	chr7	100958139	100958140	+	Frame_Shift_Ins	INS	-	-	TG	novel		LAN6_S6	NORMAL	-	-																c.6360_6361insTG	p.Ser2121CysfsTer45	p.S2121Cfs*45	ENST00000379458	2/12	2661	1970	691				MUC3A,frameshift_variant,p.Ser2121CysfsTer45,ENST00000379458,NM_005960.1;MUC3A,frameshift_variant,p.Ser2121CysfsTer45,ENST00000483366,;MUC3A,frameshift_variant,p.Ser60CysfsTer45,ENST00000414964,;	TG	ENSG00000169894	ENST00000379458	Transcript
MUC3A	0	.	GRCh38	chr7	100958447	100958447	+	Missense_Mutation	SNP	G	G	C	novel		LAN6_S6	NORMAL	G	G																c.6668N>C	p.Ser2223Thr	p.S2223T	ENST00000379458	2/12	3990	1744	2243				MUC3A,missense_variant,p.Ser2223Thr,ENST00000379458,NM_005960.1;MUC3A,missense_variant,p.Ser2223Thr,ENST00000483366,;MUC3A,missense_variant,p.Ser162Thr,ENST00000414964,;	C	ENSG00000169894	ENST00000379458	Transcript
MUC3A	0	.	GRCh38	chr7	100958491	100958491	+	Missense_Mutation	SNP	G	A	A	novel		LAN6_S6	NORMAL	G	G																c.6712N>A	p.Gly2238Ser	p.G2238S	ENST00000379458	2/12	5238	1049	4188				MUC3A,missense_variant,p.Gly2238Ser,ENST00000379458,NM_005960.1;MUC3A,missense_variant,p.Gly2238Ser,ENST00000483366,;MUC3A,missense_variant,p.Gly177Ser,ENST00000414964,;	A	ENSG00000169894	ENST00000379458	Transcript
MUC3A	0	.	GRCh38	chr7	100958510	100958510	+	Missense_Mutation	SNP	C	C	G	novel		LAN6_S6	NORMAL	C	C																c.6731N>G	p.Thr2244Ser	p.T2244S	ENST00000379458	2/12	5139	1713	3417				MUC3A,missense_variant,p.Thr2244Ser,ENST00000379458,NM_005960.1;MUC3A,missense_variant,p.Thr2244Ser,ENST00000483366,;MUC3A,missense_variant,p.Thr183Ser,ENST00000414964,;	G	ENSG00000169894	ENST00000379458	Transcript
MUC3A	0	.	GRCh38	chr7	100958837	100958838	+	Frame_Shift_Ins	INS	-	-	AG	rs377746492		LAN6_S6	NORMAL	-	-																c.7058_7059insAG	p.His2353GlnfsTer119	p.H2353Qfs*119	ENST00000379458	2/12	1888	1760	128				MUC3A,frameshift_variant,p.His2353GlnfsTer119,ENST00000379458,NM_005960.1;MUC3A,frameshift_variant,p.His2353GlnfsTer119,ENST00000483366,;RP11-395B7.2,downstream_gene_variant,,ENST00000618276,;RP11-395B7.2,downstream_gene_variant,,ENST00000610769,;MUC3A,frameshift_variant,p.His292GlnfsTer119,ENST00000414964,;	AG	ENSG00000169894	ENST00000379458	Transcript
MUC3A	0	.	GRCh38	chr7	100959436	100959436	+	Missense_Mutation	SNP	A	A	G	rs73163757		LAN6_S6	NORMAL	A	A																c.7657N>G	p.Met2553Val	p.M2553V	ENST00000379458	2/12	1076	758	318				MUC3A,missense_variant,p.Met2553Val,ENST00000379458,NM_005960.1;MUC3A,missense_variant,p.Met2553Val,ENST00000483366,;RP11-395B7.2,downstream_gene_variant,,ENST00000618276,;RP11-395B7.2,downstream_gene_variant,,ENST00000610769,;MUC3A,missense_variant,p.Met492Val,ENST00000414964,;	G	ENSG00000169894	ENST00000379458	Transcript
MUC3A	0	.	GRCh38	chr7	100959437	100959437	+	Missense_Mutation	SNP	T	T	C	rs78538898		LAN6_S6	NORMAL	T	T																c.7658N>C	p.Met2553Thr	p.M2553T	ENST00000379458	2/12	1076	756	320				MUC3A,missense_variant,p.Met2553Thr,ENST00000379458,NM_005960.1;MUC3A,missense_variant,p.Met2553Thr,ENST00000483366,;RP11-395B7.2,downstream_gene_variant,,ENST00000618276,;RP11-395B7.2,downstream_gene_variant,,ENST00000610769,;MUC3A,missense_variant,p.Met492Thr,ENST00000414964,;	C	ENSG00000169894	ENST00000379458	Transcript
MUC3A	0	.	GRCh38	chr7	100959449	100959449	+	Missense_Mutation	SNP	T	T	G	rs78584246		LAN6_S6	NORMAL	T	T																c.7670N>G	p.Ile2557Ser	p.I2557S	ENST00000379458	2/12	1066	744	322				MUC3A,missense_variant,p.Ile2557Ser,ENST00000379458,NM_005960.1;MUC3A,missense_variant,p.Ile2557Ser,ENST00000483366,;RP11-395B7.2,downstream_gene_variant,,ENST00000618276,;RP11-395B7.2,downstream_gene_variant,,ENST00000610769,;MUC3A,missense_variant,p.Ile496Ser,ENST00000414964,;	G	ENSG00000169894	ENST00000379458	Transcript
MUC3A	0	.	GRCh38	chr7	100959517	100959517	+	Missense_Mutation	SNP	A	A	G	rs77153975		LAN6_S6	NORMAL	A	A																c.7738N>G	p.Thr2580Ala	p.T2580A	ENST00000379458	2/12	880	659	221				MUC3A,missense_variant,p.Thr2580Ala,ENST00000379458,NM_005960.1;MUC3A,missense_variant,p.Thr2580Ala,ENST00000483366,;RP11-395B7.2,downstream_gene_variant,,ENST00000618276,;RP11-395B7.2,downstream_gene_variant,,ENST00000610769,;MUC3A,missense_variant,p.Thr519Ala,ENST00000414964,;	G	ENSG00000169894	ENST00000379458	Transcript
MUC3A	0	.	GRCh38	chr7	100959533	100959533	+	Missense_Mutation	SNP	C	C	T	rs78684063		LAN6_S6	NORMAL	C	C																c.7754N>T	p.Thr2585Met	p.T2585M	ENST00000379458	2/12	894	644	250				MUC3A,missense_variant,p.Thr2585Met,ENST00000379458,NM_005960.1;MUC3A,missense_variant,p.Thr2585Met,ENST00000483366,;RP11-395B7.2,downstream_gene_variant,,ENST00000618276,;RP11-395B7.2,downstream_gene_variant,,ENST00000610769,;MUC3A,missense_variant,p.Thr524Met,ENST00000414964,;	T	ENSG00000169894	ENST00000379458	Transcript
MUC3A	0	.	GRCh38	chr7	100959563	100959563	+	Missense_Mutation	SNP	C	C	T	rs73714242		LAN6_S6	NORMAL	C	C																c.7784N>T	p.Ala2595Val	p.A2595V	ENST00000379458	2/12	852	632	220				MUC3A,missense_variant,p.Ala2595Val,ENST00000379458,NM_005960.1;MUC3A,missense_variant,p.Ala2595Val,ENST00000483366,;RP11-395B7.2,downstream_gene_variant,,ENST00000618276,;RP11-395B7.2,downstream_gene_variant,,ENST00000610769,;MUC3A,missense_variant,p.Ala534Val,ENST00000414964,;	T	ENSG00000169894	ENST00000379458	Transcript
MUC3A	0	.	GRCh38	chr7	100959590	100959590	+	Missense_Mutation	SNP	C	C	T	rs73714243		LAN6_S6	NORMAL	C	C																c.7811N>T	p.Thr2604Met	p.T2604M	ENST00000379458	2/12	799	586	213				MUC3A,missense_variant,p.Thr2604Met,ENST00000379458,NM_005960.1;MUC3A,missense_variant,p.Thr2604Met,ENST00000483366,;RP11-395B7.2,downstream_gene_variant,,ENST00000618276,;RP11-395B7.2,downstream_gene_variant,,ENST00000610769,;MUC3A,missense_variant,p.Thr543Met,ENST00000414964,;	T	ENSG00000169894	ENST00000379458	Transcript
MUC3A	0	.	GRCh38	chr7	100959644	100959644	+	Missense_Mutation	SNP	C	C	A	rs73398734		LAN6_S6	NORMAL	C	C																c.7865N>A	p.Thr2622Lys	p.T2622K	ENST00000379458	2/12	769	560	209				MUC3A,missense_variant,p.Thr2622Lys,ENST00000379458,NM_005960.1;MUC3A,missense_variant,p.Thr2622Lys,ENST00000483366,;RP11-395B7.2,downstream_gene_variant,,ENST00000618276,;RP11-395B7.2,downstream_gene_variant,,ENST00000610769,;MUC3A,missense_variant,p.Thr561Lys,ENST00000414964,;	A	ENSG00000169894	ENST00000379458	Transcript
MUC3A	0	.	GRCh38	chr7	100959649	100959649	+	Missense_Mutation	SNP	G	G	A	rs73714247		LAN6_S6	NORMAL	G	G																c.7870N>A	p.Val2624Met	p.V2624M	ENST00000379458	2/12	757	548	209				MUC3A,missense_variant,p.Val2624Met,ENST00000379458,NM_005960.1;MUC3A,missense_variant,p.Val2624Met,ENST00000483366,;RP11-395B7.2,downstream_gene_variant,,ENST00000618276,;RP11-395B7.2,downstream_gene_variant,,ENST00000610769,;MUC3A,missense_variant,p.Val563Met,ENST00000414964,;	A	ENSG00000169894	ENST00000379458	Transcript
MUC3A	0	.	GRCh38	chr7	100959664	100959664	+	Missense_Mutation	SNP	G	G	T	rs73398735		LAN6_S6	NORMAL	G	G																c.7885N>T	p.Val2629Phe	p.V2629F	ENST00000379458	2/12	764	542	222				MUC3A,missense_variant,p.Val2629Phe,ENST00000379458,NM_005960.1;MUC3A,missense_variant,p.Val2629Phe,ENST00000483366,;RP11-395B7.2,downstream_gene_variant,,ENST00000618276,;RP11-395B7.2,downstream_gene_variant,,ENST00000610769,;MUC3A,missense_variant,p.Val568Phe,ENST00000414964,;	T	ENSG00000169894	ENST00000379458	Transcript
MUC3A	0	.	GRCh38	chr7	100959713	100959713	+	Missense_Mutation	SNP	C	C	T	rs75365561		LAN6_S6	NORMAL	C	C																c.7934N>T	p.Thr2645Ile	p.T2645I	ENST00000379458	2/12	826	560	266				MUC3A,missense_variant,p.Thr2645Ile,ENST00000379458,NM_005960.1;MUC3A,missense_variant,p.Thr2645Ile,ENST00000483366,;RP11-395B7.2,downstream_gene_variant,,ENST00000618276,;RP11-395B7.2,downstream_gene_variant,,ENST00000610769,;MUC3A,missense_variant,p.Thr584Ile,ENST00000414964,;	T	ENSG00000169894	ENST00000379458	Transcript
MUC3A	0	.	GRCh38	chr7	100959889	100959889	+	Missense_Mutation	SNP	T	T	G	rs76249962		LAN6_S6	NORMAL	T	T																c.8110N>G	p.Ser2704Ala	p.S2704A	ENST00000379458	2/12	767	506	261				MUC3A,missense_variant,p.Ser2704Ala,ENST00000379458,NM_005960.1;MUC3A,missense_variant,p.Ser2704Ala,ENST00000483366,;RP11-395B7.2,downstream_gene_variant,,ENST00000618276,;RP11-395B7.2,downstream_gene_variant,,ENST00000610769,;MUC3A,missense_variant,p.Ser643Ala,ENST00000414964,;	G	ENSG00000169894	ENST00000379458	Transcript
MUC3A	0	.	GRCh38	chr7	100959988	100959988	+	Missense_Mutation	SNP	G	G	T	rs62483699		LAN6_S6	NORMAL	G	G																c.8209N>T	p.Ala2737Ser	p.A2737S	ENST00000379458	2/12	739	449	290				MUC3A,missense_variant,p.Ala2737Ser,ENST00000379458,NM_005960.1;MUC3A,missense_variant,p.Ala2737Ser,ENST00000483366,;RP11-395B7.2,downstream_gene_variant,,ENST00000618276,;RP11-395B7.2,downstream_gene_variant,,ENST00000610769,;MUC3A,missense_variant,p.Ala676Ser,ENST00000414964,;	T	ENSG00000169894	ENST00000379458	Transcript
MUC3A	0	.	GRCh38	chr7	100960006	100960006	+	Missense_Mutation	SNP	T	T	C	rs62483700		LAN6_S6	NORMAL	T	T																c.8227N>C	p.Ser2743Pro	p.S2743P	ENST00000379458	2/12	733	441	292				MUC3A,missense_variant,p.Ser2743Pro,ENST00000379458,NM_005960.1;MUC3A,missense_variant,p.Ser2743Pro,ENST00000483366,;RP11-395B7.2,downstream_gene_variant,,ENST00000618276,;RP11-395B7.2,downstream_gene_variant,,ENST00000610769,;MUC3A,missense_variant,p.Ser682Pro,ENST00000414964,;	C	ENSG00000169894	ENST00000379458	Transcript
MUC3A	0	.	GRCh38	chr7	100960283	100960283	+	Missense_Mutation	SNP	T	T	C	rs73714259		LAN6_S6	NORMAL	T	T																c.8504N>C	p.Met2835Thr	p.M2835T	ENST00000379458	2/12	779	490	289				MUC3A,missense_variant,p.Met2835Thr,ENST00000379458,NM_005960.1;MUC3A,missense_variant,p.Met2835Thr,ENST00000483366,;RP11-395B7.2,downstream_gene_variant,,ENST00000618276,;RP11-395B7.2,downstream_gene_variant,,ENST00000610769,;MUC3A,missense_variant,p.Met774Thr,ENST00000414964,;	C	ENSG00000169894	ENST00000379458	Transcript
MUC3A	0	.	GRCh38	chr7	100960306	100960306	+	Missense_Mutation	SNP	T	T	A	rs76244845		LAN6_S6	NORMAL	T	T																c.8527N>A	p.Ser2843Thr	p.S2843T	ENST00000379458	2/12	798	502	296				MUC3A,missense_variant,p.Ser2843Thr,ENST00000379458,NM_005960.1;MUC3A,missense_variant,p.Ser2843Thr,ENST00000483366,;RP11-395B7.2,downstream_gene_variant,,ENST00000618276,;RP11-395B7.2,downstream_gene_variant,,ENST00000610769,;MUC3A,missense_variant,p.Ser782Thr,ENST00000414964,;	A	ENSG00000169894	ENST00000379458	Transcript
MUC3A	0	.	GRCh38	chr7	100960307	100960307	+	Missense_Mutation	SNP	C	C	T	rs78685360		LAN6_S6	NORMAL	C	C																c.8528N>T	p.Ser2843Leu	p.S2843L	ENST00000379458	2/12	802	506	296				MUC3A,missense_variant,p.Ser2843Leu,ENST00000379458,NM_005960.1;MUC3A,missense_variant,p.Ser2843Leu,ENST00000483366,;RP11-395B7.2,downstream_gene_variant,,ENST00000618276,;RP11-395B7.2,downstream_gene_variant,,ENST00000610769,;MUC3A,missense_variant,p.Ser782Leu,ENST00000414964,;	T	ENSG00000169894	ENST00000379458	Transcript
MUC3A	0	.	GRCh38	chr7	100960406	100960406	+	Missense_Mutation	SNP	G	G	A	rs73163758		LAN6_S6	NORMAL	G	G																c.8627N>A	p.Ser2876Asn	p.S2876N	ENST00000379458	2/12	748	463	285				MUC3A,missense_variant,p.Ser2876Asn,ENST00000379458,NM_005960.1;MUC3A,missense_variant,p.Ser2876Asn,ENST00000483366,;RP11-395B7.2,downstream_gene_variant,,ENST00000618276,;RP11-395B7.2,downstream_gene_variant,,ENST00000610769,;MUC3A,missense_variant,p.Ser815Asn,ENST00000414964,;	A	ENSG00000169894	ENST00000379458	Transcript
MUC3A	0	.	GRCh38	chr7	100960420	100960420	+	Missense_Mutation	SNP	C	C	A	rs73163760		LAN6_S6	NORMAL	C	C																c.8641N>A	p.Leu2881Ile	p.L2881I	ENST00000379458	2/12	690	432	258				MUC3A,missense_variant,p.Leu2881Ile,ENST00000379458,NM_005960.1;MUC3A,missense_variant,p.Leu2881Ile,ENST00000483366,;RP11-395B7.2,downstream_gene_variant,,ENST00000618276,;RP11-395B7.2,downstream_gene_variant,,ENST00000610769,;MUC3A,missense_variant,p.Leu820Ile,ENST00000414964,;	A	ENSG00000169894	ENST00000379458	Transcript
MUC3A	0	.	GRCh38	chr7	100960528	100960528	+	Missense_Mutation	SNP	A	A	G	rs75471530		LAN6_S6	NORMAL	A	A																c.8749N>G	p.Thr2917Ala	p.T2917A	ENST00000379458	2/12	496	288	208				MUC3A,missense_variant,p.Thr2917Ala,ENST00000379458,NM_005960.1;MUC3A,missense_variant,p.Thr2917Ala,ENST00000483366,;RP11-395B7.2,downstream_gene_variant,,ENST00000618276,;RP11-395B7.2,downstream_gene_variant,,ENST00000610769,;MUC3A,missense_variant,p.Thr856Ala,ENST00000414964,;	G	ENSG00000169894	ENST00000379458	Transcript
MUC3A	0	.	GRCh38	chr7	100960546	100960546	+	Missense_Mutation	SNP	C	C	T	rs73163764		LAN6_S6	NORMAL	C	C																c.8767N>T	p.Pro2923Ser	p.P2923S	ENST00000379458	2/12	543	307	236				MUC3A,missense_variant,p.Pro2923Ser,ENST00000379458,NM_005960.1;MUC3A,missense_variant,p.Pro2923Ser,ENST00000483366,;RP11-395B7.2,downstream_gene_variant,,ENST00000618276,;RP11-395B7.2,downstream_gene_variant,,ENST00000610769,;MUC3A,missense_variant,p.Pro862Ser,ENST00000414964,;	T	ENSG00000169894	ENST00000379458	Transcript
MUC3A	0	.	GRCh38	chr7	100960582	100960582	+	Missense_Mutation	SNP	T	T	A	rs75799835		LAN6_S6	NORMAL	T	T																c.8803N>A	p.Ser2935Thr	p.S2935T	ENST00000379458	2/12	583	349	234				MUC3A,missense_variant,p.Ser2935Thr,ENST00000379458,NM_005960.1;MUC3A,missense_variant,p.Ser2935Thr,ENST00000483366,;RP11-395B7.2,downstream_gene_variant,,ENST00000618276,;RP11-395B7.2,downstream_gene_variant,,ENST00000610769,;MUC3A,missense_variant,p.Ser874Thr,ENST00000414964,;	A	ENSG00000169894	ENST00000379458	Transcript
MUC3A	0	.	GRCh38	chr7	100960598	100960598	+	Missense_Mutation	SNP	G	G	C	rs74529310		LAN6_S6	NORMAL	G	G																c.8819N>C	p.Arg2940Pro	p.R2940P	ENST00000379458	2/12	640	382	258				MUC3A,missense_variant,p.Arg2940Pro,ENST00000379458,NM_005960.1;MUC3A,missense_variant,p.Arg2940Pro,ENST00000483366,;RP11-395B7.2,downstream_gene_variant,,ENST00000618276,;RP11-395B7.2,downstream_gene_variant,,ENST00000610769,;MUC3A,missense_variant,p.Arg879Pro,ENST00000414964,;	C	ENSG00000169894	ENST00000379458	Transcript
MUC3A	0	.	GRCh38	chr7	100960609	100960609	+	Nonsense_Mutation	SNP	C	C	T	rs79874934		LAN6_S6	NORMAL	C	C																c.8830N>T	p.Gln2944Ter	p.Q2944*	ENST00000379458	2/12	651	390	261				MUC3A,stop_gained,p.Gln2944Ter,ENST00000379458,NM_005960.1;MUC3A,stop_gained,p.Gln2944Ter,ENST00000483366,;RP11-395B7.2,downstream_gene_variant,,ENST00000618276,;RP11-395B7.2,downstream_gene_variant,,ENST00000610769,;MUC3A,stop_gained,p.Gln883Ter,ENST00000414964,;	T	ENSG00000169894	ENST00000379458	Transcript
MUC3A	0	.	GRCh38	chr7	100960610	100960610	+	Missense_Mutation	SNP	A	A	G	rs75517157		LAN6_S6	NORMAL	A	A																c.8831N>G	p.Gln2944Arg	p.Q2944R	ENST00000379458	2/12	640	388	252				MUC3A,missense_variant,p.Gln2944Arg,ENST00000379458,NM_005960.1;MUC3A,missense_variant,p.Gln2944Arg,ENST00000483366,;RP11-395B7.2,downstream_gene_variant,,ENST00000618276,;RP11-395B7.2,downstream_gene_variant,,ENST00000610769,;MUC3A,missense_variant,p.Gln883Arg,ENST00000414964,;	G	ENSG00000169894	ENST00000379458	Transcript
MUC3A	0	.	GRCh38	chr7	100964820	100964820	+	Missense_Mutation	SNP	T	T	C	rs6960868		LAN6_S6	NORMAL	T	T																c.9359N>C	p.Val3120Ala	p.V3120A	ENST00000379458	6/12	295	80	215				MUC3A,missense_variant,p.Val3120Ala,ENST00000379458,NM_005960.1;MUC3A,missense_variant,p.Val3120Ala,ENST00000483366,;MUC12,upstream_gene_variant,,ENST00000379442,;MUC12,upstream_gene_variant,,ENST00000536621,NM_001164462.1;RP11-395B7.2,non_coding_transcript_exon_variant,,ENST00000618276,;RP11-395B7.2,non_coding_transcript_exon_variant,,ENST00000610769,;MUC3A,3_prime_UTR_variant,,ENST00000414964,;…	C	ENSG00000169894	ENST00000379458	Transcript
MUC3A	0	.	GRCh38	chr7	100965345	100965345	+	Missense_Mutation	SNP	C	C	A	rs73714276		LAN6_S6	NORMAL	C	C																c.9446N>A	p.Ala3149Glu	p.A3149E	ENST00000379458	7/12	565	337	228				MUC3A,missense_variant,p.Ala3149Glu,ENST00000379458,NM_005960.1;MUC3A,missense_variant,p.Ala3149Glu,ENST00000483366,;MUC12,upstream_gene_variant,,ENST00000379442,;MUC12,upstream_gene_variant,,ENST00000536621,NM_001164462.1;RP11-395B7.2,non_coding_transcript_exon_variant,,ENST00000618276,;RP11-395B7.2,non_coding_transcript_exon_variant,,ENST00000610769,;MUC3A,splice_region_variant,,ENST00000414964…	A	ENSG00000169894	ENST00000379458	Transcript
MUC3A	0	.	GRCh38	chr7	100965859	100965859	+	Missense_Mutation	SNP	A	A	G	rs73163797		LAN6_S6	NORMAL	A	A																c.9604N>G	p.Thr3202Ala	p.T3202A	ENST00000379458	8/12	371	229	142				MUC3A,missense_variant,p.Thr3202Ala,ENST00000379458,NM_005960.1;MUC3A,missense_variant,p.Thr3202Ala,ENST00000483366,;MUC12,upstream_gene_variant,,ENST00000379442,;MUC12,upstream_gene_variant,,ENST00000536621,NM_001164462.1;RP11-395B7.2,non_coding_transcript_exon_variant,,ENST00000610769,;RP11-395B7.2,intron_variant,,ENST00000618276,;MUC3A,3_prime_UTR_variant,,ENST00000414964,;MUC3A,upstream_gene_…	G	ENSG00000169894	ENST00000379458	Transcript
MUC3A	0	.	GRCh38	chr7	100966916	100966916	+	Missense_Mutation	SNP	T	T	C	rs10258821		LAN6_S6	NORMAL	T	T																c.9895N>C	p.Tyr3299His	p.Y3299H	ENST00000379458	11/12	428	124	216				MUC3A,missense_variant,p.Tyr3299His,ENST00000379458,NM_005960.1;MUC3A,missense_variant,p.Tyr3241His,ENST00000483366,;MUC12,upstream_gene_variant,,ENST00000379442,;MUC12,upstream_gene_variant,,ENST00000536621,NM_001164462.1;RP11-395B7.2,intron_variant,,ENST00000618276,;RP11-395B7.2,upstream_gene_variant,,ENST00000610769,;MUC3A,3_prime_UTR_variant,,ENST00000414964,;MUC3A,non_coding_transcript_exon_…	C	ENSG00000169894	ENST00000379458	Transcript
MUC12	0	.	GRCh38	chr7	100969671	100969671	+	Missense_Mutation	SNP	G	G	A	rs79881008		LAN6_S6	NORMAL	G	G																c.49N>A	p.Val17Ile	p.V17I	ENST00000536621	1/12	168	78	89				MUC12,missense_variant,p.Val17Ile,ENST00000379442,;MUC12,missense_variant,p.Val17Ile,ENST00000536621,NM_001164462.1;MUC3A,downstream_gene_variant,,ENST00000379458,NM_005960.1;MUC3A,downstream_gene_variant,,ENST00000483366,;RP11-395B7.2,upstream_gene_variant,,ENST00000618276,;RP11-395B7.2,upstream_gene_variant,,ENST00000610769,;MUC3A,downstream_gene_variant,,ENST00000414964,;MUC3A,downstream_gene_…	A	ENSG00000205277	ENST00000536621	Transcript
MUC12	0	.	GRCh38	chr7	100969680	100969680	+	Missense_Mutation	SNP	G	G	C	rs78487486		LAN6_S6	NORMAL	G	G																c.58N>C	p.Val20Leu	p.V20L	ENST00000536621	1/12	164	78	86				MUC12,missense_variant,p.Val20Leu,ENST00000379442,;MUC12,missense_variant,p.Val20Leu,ENST00000536621,NM_001164462.1;MUC3A,downstream_gene_variant,,ENST00000379458,NM_005960.1;MUC3A,downstream_gene_variant,,ENST00000483366,;RP11-395B7.2,upstream_gene_variant,,ENST00000618276,;RP11-395B7.2,upstream_gene_variant,,ENST00000610769,;MUC3A,downstream_gene_variant,,ENST00000414964,;MUC3A,downstream_gene_…	C	ENSG00000205277	ENST00000536621	Transcript
MUC12	0	.	GRCh38	chr7	100993127	100993127	+	Missense_Mutation	SNP	G	A	A	rs142190605		LAN6_S6	NORMAL	G	G																c.2564N>A	p.Arg855His	p.R855H	ENST00000536621	2/12	430	0	430				MUC12,missense_variant,p.Arg998His,ENST00000379442,;MUC12,missense_variant,p.Arg855His,ENST00000536621,NM_001164462.1;	A	ENSG00000205277	ENST00000536621	Transcript
MUC12	0	.	GRCh38	chr7	100996137	100996137	+	Missense_Mutation	SNP	C	C	A	rs200702634		LAN6_S6	NORMAL	C	C																c.5574N>A	p.Asp1858Glu	p.D1858E	ENST00000536621	2/12	146	45	101				MUC12,missense_variant,p.Asp2001Glu,ENST00000379442,;MUC12,missense_variant,p.Asp1858Glu,ENST00000536621,NM_001164462.1;	A	ENSG00000205277	ENST00000536621	Transcript
MUC12	0	.	GRCh38	chr7	100996138	100996138	+	Missense_Mutation	SNP	G	G	A	rs201905745		LAN6_S6	NORMAL	G	G																c.5575N>A	p.Ala1859Thr	p.A1859T	ENST00000536621	2/12	143	43	100				MUC12,missense_variant,p.Ala2002Thr,ENST00000379442,;MUC12,missense_variant,p.Ala1859Thr,ENST00000536621,NM_001164462.1;	A	ENSG00000205277	ENST00000536621	Transcript
MUC12	0	.	GRCh38	chr7	100996175	100996175	+	Missense_Mutation	SNP	C	C	T	novel		LAN6_S6	NORMAL	C	C																c.5612N>T	p.Thr1871Ile	p.T1871I	ENST00000536621	2/12	254	165	89				MUC12,missense_variant,p.Thr2014Ile,ENST00000379442,;MUC12,missense_variant,p.Thr1871Ile,ENST00000536621,NM_001164462.1;	T	ENSG00000205277	ENST00000536621	Transcript
MUC12	0	.	GRCh38	chr7	101000808	101000808	+	Missense_Mutation	SNP	C	C	A	rs138618518		LAN6_S6	NORMAL	C	C																c.10245N>A	p.Asp3415Glu	p.D3415E	ENST00000536621	2/12	594	314	280				MUC12,missense_variant,p.Asp3558Glu,ENST00000379442,;MUC12,missense_variant,p.Asp3415Glu,ENST00000536621,NM_001164462.1;	A	ENSG00000205277	ENST00000536621	Transcript
MUC12	0	.	GRCh38	chr7	101000809	101000809	+	Missense_Mutation	SNP	G	G	A	rs149265838		LAN6_S6	NORMAL	G	G																c.10246N>A	p.Ala3416Thr	p.A3416T	ENST00000536621	2/12	578	365	213				MUC12,missense_variant,p.Ala3559Thr,ENST00000379442,;MUC12,missense_variant,p.Ala3416Thr,ENST00000536621,NM_001164462.1;	A	ENSG00000205277	ENST00000536621	Transcript
MUC12	0	.	GRCh38	chr7	101001190	101001190	+	Missense_Mutation	SNP	T	T	C	rs57144919		LAN6_S6	NORMAL	T	T																c.10627N>C	p.Ser3543Pro	p.S3543P	ENST00000536621	2/12	7	2	5				MUC12,missense_variant,p.Ser3686Pro,ENST00000379442,;MUC12,missense_variant,p.Ser3543Pro,ENST00000536621,NM_001164462.1;	C	ENSG00000205277	ENST00000536621	Transcript
MUC12	0	.	GRCh38	chr7	101002244	101002244	+	Missense_Mutation	SNP	A	C	C	rs140153344		LAN6_S6	NORMAL	A	A																c.11681N>C	p.Lys3894Thr	p.K3894T	ENST00000536621	2/12	127	0	127				MUC12,missense_variant,p.Lys4037Thr,ENST00000379442,;MUC12,missense_variant,p.Lys3894Thr,ENST00000536621,NM_001164462.1;	C	ENSG00000205277	ENST00000536621	Transcript
MUC12	0	.	GRCh38	chr7	101003240	101003240	+	Missense_Mutation	SNP	T	C	C	rs61641217		LAN6_S6	NORMAL	T	T																c.12677N>C	p.Met4226Thr	p.M4226T	ENST00000536621	2/12	220	0	220				MUC12,missense_variant,p.Met4369Thr,ENST00000379442,;MUC12,missense_variant,p.Met4226Thr,ENST00000536621,NM_001164462.1;	C	ENSG00000205277	ENST00000536621	Transcript
MUC12	0	.	GRCh38	chr7	101004095	101004095	+	Missense_Mutation	SNP	C	T	T	rs201694075		LAN6_S6	NORMAL	C	C																c.13532N>T	p.Thr4511Ile	p.T4511I	ENST00000536621	2/12	178	4	174				MUC12,missense_variant,p.Thr4654Ile,ENST00000379442,;MUC12,missense_variant,p.Thr4511Ile,ENST00000536621,NM_001164462.1;	T	ENSG00000205277	ENST00000536621	Transcript
MUC12	0	.	GRCh38	chr7	101004230	101004230	+	Missense_Mutation	SNP	C	C	T	rs78837976		LAN6_S6	NORMAL	C	C																c.13667N>T	p.Thr4556Ile	p.T4556I	ENST00000536621	2/12	7	3	4				MUC12,missense_variant,p.Thr4699Ile,ENST00000379442,;MUC12,missense_variant,p.Thr4556Ile,ENST00000536621,NM_001164462.1;	T	ENSG00000205277	ENST00000536621	Transcript
MUC12	0	.	GRCh38	chr7	101004284	101004284	+	Missense_Mutation	SNP	C	C	T	rs74373577		LAN6_S6	NORMAL	C	C																c.13721N>T	p.Ser4574Leu	p.S4574L	ENST00000536621	2/12	37	6	31				MUC12,missense_variant,p.Ser4717Leu,ENST00000379442,;MUC12,missense_variant,p.Ser4574Leu,ENST00000536621,NM_001164462.1;	T	ENSG00000205277	ENST00000536621	Transcript
MUC17	0	.	GRCh38	chr7	101032690	101032690	+	Missense_Mutation	SNP	C	C	T	novel		LAN6_S6	NORMAL	C	C																c.1274N>T	p.Thr425Ile	p.T425I	ENST00000306151	3/13	833	424	409				MUC17,missense_variant,p.Thr425Ile,ENST00000306151,NM_001040105.1;MUC17,missense_variant,p.Thr425Ile,ENST00000379439,;	T	ENSG00000169876	ENST00000306151	Transcript
SH2B2	0	.	GRCh38	chr7	102285204	102285204	+	Missense_Mutation	SNP	C	C	G	rs803074		LAN6_S6	NORMAL	C	C																c.46N>G	p.Pro16Ala	p.P16A	ENST00000536178	1/9	101	64	37				SH2B2,missense_variant,p.Pro16Ala,ENST00000536178,NM_020979.4;CUX1,downstream_gene_variant,,ENST00000437600,NM_001913.4;CUX1,downstream_gene_variant,,ENST00000622516,NM_181500.3;CUX1,downstream_gene_variant,,ENST00000292538,;CUX1,downstream_gene_variant,,ENST00000547394,NM_001202544.2;CUX1,downstream_gene_variant,,ENST00000425244,NM_001202545.2;CUX1,downstream_gene_variant,,ENST00000393824,NM_001…	G	ENSG00000160999	ENST00000536178	Transcript
SH2B2	0	.	GRCh38	chr7	102314385	102314385	+	Missense_Mutation	SNP	G	G	C	novel		LAN6_S6	NORMAL	G	G																c.1102N>C	p.Ala368Pro	p.A368P	ENST00000536178	5/9	342	191	151				SH2B2,missense_variant,p.Ala368Pro,ENST00000536178,NM_020979.4;SH2B2,3_prime_UTR_variant,,ENST00000617975,;	C	ENSG00000160999	ENST00000536178	Transcript
SPDYE6	0	.	GRCh38	chr7	102348423	102348423	+	Missense_Mutation	SNP	T	C	C	novel		LAN6_S6	NORMAL	T	T																c.1010N>G	p.His337Arg	p.H337R	ENST00000563237	6/8	8	0	7				SPDYE6,missense_variant,p.His337Arg,ENST00000563237,NM_001146210.2;	C	ENSG00000260097	ENST00000563237	Transcript
RASA4B	0	.	GRCh38	chr7	102496610	102496616	+	Frame_Shift_Del	DEL	GCCCTGG	GCCCTGG	-	rs756463971		LAN6_S6	NORMAL	GCCCTGG	GCCCTGG																c.859_865delNNNNNNN	p.Pro287SerfsTer2	p.P287Sfs*2	ENST00000541662	10/20	38	19	19				RASA4B,frameshift_variant,p.Pro287SerfsTer2,ENST00000465829,;RASA4B,frameshift_variant,p.Pro287SerfsTer2,ENST00000541662,NM_001277335.1;RASA4B,frameshift_variant,p.Pro215SerfsTer2,ENST00000306682,;RP11-514P8.8,non_coding_transcript_exon_variant,,ENST00000481893,;RASA4B,upstream_gene_variant,,ENST00000488284,;RASA4B,upstream_gene_variant,,ENST00000477184,;RASA4B,upstream_gene_variant,,ENST00000495…	-	ENSG00000170667	ENST00000541662	Transcript
POLR2J3	0	.	GRCh38	chr7	102569873	102569873	+	Missense_Mutation	SNP	G	G	C	rs2522917		LAN6_S6	NORMAL	G	G																c.102N>G	p.Ile34Met	p.I34M	ENST00000621093	2/4	1179	416	763				POLR2J3,missense_variant,p.Ile34Met,ENST00000511313,;POLR2J3,missense_variant,p.Ile34Met,ENST00000613744,;POLR2J3,missense_variant,p.Ile34Met,ENST00000513506,;RP11-514P8.7,missense_variant,p.Ile129Met,ENST00000514917,;POLR2J3,missense_variant,p.Ile34Met,ENST00000513438,;POLR2J3,missense_variant,p.Ile34Met,ENST00000621093,NM_001097615.2;RASA4,downstream_gene_variant,,ENST00000538869,;POLR2J3,non_c…	C	ENSG00000168255	ENST00000621093	Transcript
FAM185A	0	.	GRCh38	chr7	102749386	102749386	+	Missense_Mutation	SNP	G	C	C	rs28695887		LAN6_S6	NORMAL	G	G																c.179N>C	p.Gly60Ala	p.G60A	ENST00000413034	1/8	162	0	162				FAM185A,missense_variant,p.Gly60Ala,ENST00000409231,NM_001145269.1;FAM185A,missense_variant,p.Gly60Ala,ENST00000413034,NM_001145268.1;FAM185A,missense_variant,p.Gly60Ala,ENST00000418198,;FAM185A,non_coding_transcript_exon_variant,,ENST00000481697,;FAM185A,intron_variant,,ENST00000487807,;FAM185A,upstream_gene_variant,,ENST00000496790,;FAM185A,missense_variant,p.Gly60Ala,ENST00000442873,;FAM185A,m…	C	ENSG00000222011	ENST00000413034	Transcript
CFTR	0	.	GRCh38	chr7	117590400	117590400	+	Missense_Mutation	SNP	G	G	C	rs1800098		LAN6_S6	NORMAL	G	G																c.1727N>C	p.Gly576Ala	p.G576A	ENST00000003084	13/27	51	40	11				CFTR,missense_variant,p.Gly576Ala,ENST00000003084,NM_000492.3;CFTR,missense_variant,p.Gly546Ala,ENST00000426809,;CFTR,downstream_gene_variant,,ENST00000472848,;AC000111.5,upstream_gene_variant,,ENST00000448200,;	C	ENSG00000001626	ENST00000003084	Transcript
CFTR	0	.	GRCh38	chr7	117592169	117592169	+	Missense_Mutation	SNP	C	C	T	rs1800100		LAN6_S6	NORMAL	C	C																c.2002N>T	p.Arg668Cys	p.R668C	ENST00000003084	14/27	929	497	432				CFTR,missense_variant,p.Arg668Cys,ENST00000003084,NM_000492.3;CFTR,missense_variant,p.Arg638Cys,ENST00000426809,;CFTR,downstream_gene_variant,,ENST00000472848,;	T	ENSG00000001626	ENST00000003084	Transcript
GCC1	0	.	GRCh38	chr7	127584383	127584383	+	Missense_Mutation	SNP	C	C	T	rs138102764		LAN6_S6	NORMAL	C	C																c.800N>A	p.Arg267Lys	p.R267K	ENST00000321407	1/2	193	103	90				GCC1,missense_variant,p.Arg267Lys,ENST00000321407,NM_024523.5;ARF5,upstream_gene_variant,,ENST00000000233,NM_001662.3;ARF5,upstream_gene_variant,,ENST00000415666,;GCC1,intron_variant,,ENST00000497650,;ARF5,upstream_gene_variant,,ENST00000467281,;ARF5,upstream_gene_variant,,ENST00000463733,;ARF5,upstream_gene_variant,,ENST00000489673,;ARF5,upstream_gene_variant,,ENST00000459680,;	T	ENSG00000179562	ENST00000321407	Transcript
IMPDH1	0	.	GRCh38	chr7	128398458	128398458	+	Missense_Mutation	SNP	G	G	A	rs370988040		LAN6_S6	NORMAL	G	G																c.1030N>T	p.Arg344Cys	p.R344C	ENST00000338791	10/17	550	306	244				IMPDH1,missense_variant,p.Arg344Cys,ENST00000338791,NM_000883.3;IMPDH1,missense_variant,p.Arg258Cys,ENST00000626419,;IMPDH1,missense_variant,p.Arg334Cys,ENST00000354269,NM_001102605.1;IMPDH1,missense_variant,p.Arg308Cys,ENST00000348127,NM_001304521.1,NM_183243.2;IMPDH1,missense_variant,p.Arg311Cys,ENST00000419067,NM_001142576.1;IMPDH1,missense_variant,p.Arg234Cys,ENST00000496200,NM_001142575.1;IM…	A	ENSG00000106348	ENST00000338791	Transcript
METTL2B	0	.	GRCh38	chr7	128479460	128479460	+	Missense_Mutation	SNP	G	G	A	rs1065267		LAN6_S6	NORMAL	G	G																c.505N>A	p.Glu169Lys	p.E169K	ENST00000262432	3/9	1521	1113	408				METTL2B,missense_variant,p.Glu104Lys,ENST00000480046,;METTL2B,missense_variant,p.Glu169Lys,ENST00000262432,NM_018396.2;METTL2B,upstream_gene_variant,,ENST00000419443,;Metazoa_SRP,downstream_gene_variant,,ENST00000613842,;RP11-212P7.3,non_coding_transcript_exon_variant,,ENST00000462662,;METTL2B,upstream_gene_variant,,ENST00000473488,;METTL2B,3_prime_UTR_variant,,ENST00000497665,;METTL2B,non_coding…	A	ENSG00000165055	ENST00000262432	Transcript
RP11-309L24.4	0	.	GRCh38	chr7	128866579	128866580	+	Frame_Shift_Ins	INS	-	-	C	novel		LAN6_S6	NORMAL	-	-																c.170_171insC	p.Lys59GlnfsTer43	p.K59Qfs*43	ENST00000609480	1/2	442	320	122				RP11-309L24.4,frameshift_variant,p.Lys59GlnfsTer43,ENST00000609480,NM_001195150.1;ATP6V1F,downstream_gene_variant,,ENST00000492758,NM_001198909.1;ATP6V1F,downstream_gene_variant,,ENST00000249289,NM_004231.3;RP11-309L24.2,upstream_gene_variant,,ENST00000469965,;KCP,intron_variant,,ENST00000492679,;	C	ENSG00000272899	ENST00000609480	Transcript
ZC3HC1	0	.	GRCh38	chr7	130028906	130028906	+	Missense_Mutation	SNP	G	G	A	rs34752500		LAN6_S6	NORMAL	G	G																c.617N>T	p.Thr206Ile	p.T206I	ENST00000358303	5/10	134	70	64				ZC3HC1,missense_variant,p.Thr185Ile,ENST00000311873,NM_001282190.1;ZC3HC1,missense_variant,p.Thr206Ile,ENST00000358303,NM_016478.4;ZC3HC1,missense_variant,p.Thr206Ile,ENST00000481503,;ZC3HC1,missense_variant,p.Thr206Ile,ENST00000360708,NM_001282191.1;RNA5SP245,downstream_gene_variant,,ENST00000364239,;RP11-306G20.1,downstream_gene_variant,,ENST00000587038,;RP11-306G20.1,downstream_gene_variant,,E…	A	ENSG00000091732	ENST00000358303	Transcript
KLHDC10	0	.	GRCh38	chr7	130070648	130070648	+	Missense_Mutation	SNP	C	C	T	rs3734928		LAN6_S6	NORMAL	C	C																c.5N>T	p.Ser2Leu	p.S2L	ENST00000335420	1/10	18	10	8				KLHDC10,missense_variant,p.Ser2Leu,ENST00000335420,NM_014997.3;KLHDC10,missense_variant,p.Ser2Leu,ENST00000463413,;KLHDC10,upstream_gene_variant,,ENST00000468226,;	T	ENSG00000128607	ENST00000335420	Transcript
KLF14	0	.	GRCh38	chr7	130733862	130733862	+	Missense_Mutation	SNP	G	A	A	rs111400400		LAN6_S6	NORMAL	G	G																c.172N>T	p.Pro58Ser	p.P58S	ENST00000583337	1/1	66	0	66				KLF14,missense_variant,p.Pro58Ser,ENST00000583337,NM_138693.3;	A	ENSG00000266265	ENST00000583337	Transcript
KLF14	0	.	GRCh38	chr7	130733894	130733894	+	Missense_Mutation	SNP	G	T	T	novel		LAN6_S6	NORMAL	G	G																c.140N>A	p.Pro47Gln	p.P47Q	ENST00000583337	1/1	73	0	73				KLF14,missense_variant,p.Pro47Gln,ENST00000583337,NM_138693.3;	T	ENSG00000266265	ENST00000583337	Transcript
KDM7A	0	.	GRCh38	chr7	140096952	140096952	+	Missense_Mutation	SNP	C	C	G	novel		LAN6_S6	NORMAL	C	C																c.2112N>C	p.Arg704Ser	p.R704S	ENST00000397560	16/20	395	247	148				KDM7A,missense_variant,p.Arg704Ser,ENST00000397560,NM_030647.1;Y_RNA,upstream_gene_variant,,ENST00000515919,;KDM7A,missense_variant,p.Arg299Ser,ENST00000472616,;KDM7A,upstream_gene_variant,,ENST00000478996,;	G	ENSG00000006459	ENST00000397560	Transcript
EPHB6	0	.	GRCh38	chr7	142865498	142865498	+	Missense_Mutation	SNP	G	T	T	rs8177146		LAN6_S6	NORMAL	G	G																c.973N>T	p.Ala325Ser	p.A325S	ENST00000619012	8/20	134	0	134				EPHB6,missense_variant,p.Ala325Ser,ENST00000619012,;EPHB6,missense_variant,p.Ala325Ser,ENST00000422643,NM_004445.5;EPHB6,missense_variant,p.Ala32Ser,ENST00000411471,NM_001280795.2,NM_001280794.2;EPHB6,upstream_gene_variant,,ENST00000476059,;EPHB6,upstream_gene_variant,,ENST00000617632,;EPHB6,downstream_gene_variant,,ENST00000497095,;EPHB6,3_prime_UTR_variant,,ENST00000614832,;EPHB6,3_prime_UTR_va…	T	ENSG00000106123	ENST00000619012	Transcript
TRPV5	0	.	GRCh38	chr7	142912583	142912583	+	Missense_Mutation	SNP	T	C	C	rs4252499		LAN6_S6	NORMAL	T	T																c.1687N>G	p.Thr563Ala	p.T563A	ENST00000265310	13/15	394	0	394				TRPV5,missense_variant,p.Thr563Ala,ENST00000265310,NM_019841.6;TRPV5,missense_variant,p.Thr508Ala,ENST00000439304,;	C	ENSG00000127412	ENST00000265310	Transcript
PIP	0	.	GRCh38	chr7	143132162	143132162	+	Missense_Mutation	SNP	C	C	A	novel		LAN6_S6	NORMAL	C	C																c.46N>A	p.Leu16Ile	p.L16I	ENST00000291009	1/4	195	111	84				PIP,missense_variant,p.Leu16Ile,ENST00000291009,NM_002652.2;	A	ENSG00000159763	ENST00000291009	Transcript
CTAGE15	0	.	GRCh38	chr7	143572680	143572680	+	Missense_Mutation	SNP	C	C	T	rs1731345		LAN6_S6	NORMAL	C	C																c.863N>T	p.Thr288Met	p.T288M	ENST00000420911	1/1	106	39	67				CTAGE15,missense_variant,p.Thr288Met,ENST00000420911,NM_001008747.2;RNU6-162P,upstream_gene_variant,,ENST00000516228,;	T	ENSG00000271079	ENST00000420911	Transcript
CTAGE15	0	.	GRCh38	chr7	143573079	143573079	+	Missense_Mutation	SNP	A	A	G	rs62484910		LAN6_S6	NORMAL	A	A																c.1262N>G	p.Glu421Gly	p.E421G	ENST00000420911	1/1	571	220	351				CTAGE15,missense_variant,p.Glu421Gly,ENST00000420911,NM_001008747.2;RNU6-162P,upstream_gene_variant,,ENST00000516228,;	G	ENSG00000271079	ENST00000420911	Transcript
TCAF2	0	.	GRCh38	chr7	143703208	143703208	+	Missense_Mutation	SNP	A	G	G	rs1568852		LAN6_S6	NORMAL	A	A																c.214N>G	p.Thr72Ala	p.T72A	ENST00000444908	2/7	9	0	9				TCAF2,missense_variant,p.Thr72Ala,ENST00000441159,;TCAF2,missense_variant,p.Thr72Ala,ENST00000444908,NM_001130025.1;TCAF2,missense_variant,p.Thr72Ala,ENST00000357344,NM_173678.2;RP11-298A10.1,intron_variant,,ENST00000636919,;RP11-298A10.1,intron_variant,,ENST00000636123,;TCAF2,intron_variant,,ENST00000518791,;	G	ENSG00000170379	ENST00000444908	Transcript
TCAF2	0	.	GRCh38	chr7	143719990	143719990	+	Missense_Mutation	SNP	T	C	C	rs62486261		LAN6_S6	NORMAL	T	T																c.931N>C	p.Cys311Arg	p.C311R	ENST00000444908	3/7	167	0	167				TCAF2,missense_variant,p.Cys311Arg,ENST00000441159,;TCAF2,missense_variant,p.Cys311Arg,ENST00000444908,NM_001130025.1;TCAF2,missense_variant,p.Cys311Arg,ENST00000357344,NM_173678.2;TCAF2,missense_variant,p.Cys147Arg,ENST00000411935,;TCAF2,missense_variant,p.Cys147Arg,ENST00000425618,NM_001130026.2;TCAF2,missense_variant,p.Cys126Arg,ENST00000518791,;RP11-298A10.1,intron_variant,,ENST00000636919,;R…	C	ENSG00000170379	ENST00000444908	Transcript
TCAF2	0	.	GRCh38	chr7	143724551	143724551	+	Missense_Mutation	SNP	C	C	A	rs141320728		LAN6_S6	NORMAL	C	C																c.2359N>A	p.His787Asn	p.H787N	ENST00000444908	7/7	216	125	91				TCAF2,missense_variant,p.His787Asn,ENST00000441159,;TCAF2,missense_variant,p.His787Asn,ENST00000444908,NM_001130025.1;TCAF2,missense_variant,p.His787Asn,ENST00000357344,NM_173678.2;TCAF2,missense_variant,p.His683Asn,ENST00000411935,;TCAF2,missense_variant,p.His683Asn,ENST00000425618,NM_001130026.2;TCAF2,missense_variant,p.His602Asn,ENST00000518791,;RP11-298A10.1,intron_variant,,ENST00000636919,;R…	A	ENSG00000170379	ENST00000444908	Transcript
CTAGE4	0	.	GRCh38	chr7	144183802	144183802	+	Missense_Mutation	SNP	A	A	G	novel		LAN6_S6	NORMAL	A	A																c.299N>G	p.Gln100Arg	p.Q100R	ENST00000486333	1/1	14	6	8				CTAGE4,missense_variant,p.Gln100Arg,ENST00000486333,NM_198495.2;ARHGEF35,downstream_gene_variant,,ENST00000378115,NM_001003702.2;	G	ENSG00000225932	ENST00000486333	Transcript
CTAGE4	0	.	GRCh38	chr7	144185466	144185466	+	Missense_Mutation	SNP	A	A	G	rs199840651		LAN6_S6	NORMAL	A	A																c.1963N>G	p.Arg655Gly	p.R655G	ENST00000486333	1/1	210	142	68				CTAGE4,missense_variant,p.Arg655Gly,ENST00000486333,NM_198495.2;ARHGEF35,downstream_gene_variant,,ENST00000378115,NM_001003702.2;	G	ENSG00000225932	ENST00000486333	Transcript
CTAGE4	0	.	GRCh38	chr7	144185604	144185604	+	Missense_Mutation	SNP	A	A	G	rs145692929		LAN6_S6	NORMAL	A	A																c.2101N>G	p.Ile701Val	p.I701V	ENST00000486333	1/1	1069	726	342				CTAGE4,missense_variant,p.Ile701Val,ENST00000486333,NM_198495.2;ARHGEF35,downstream_gene_variant,,ENST00000378115,NM_001003702.2;	G	ENSG00000225932	ENST00000486333	Transcript
CTAGE8	0	.	GRCh38	chr7	144267174	144267174	+	Missense_Mutation	SNP	A	A	G	rs62484795		LAN6_S6	NORMAL	A	A																c.2077N>C	p.Phe693Leu	p.F693L	ENST00000487179	1/1	451	274	177				CTAGE8,missense_variant,p.Phe693Leu,ENST00000487179,NM_001278507.1;OR2A1-AS1,intron_variant,,ENST00000463561,;OR2A1-AS1,intron_variant,,ENST00000476560,;OR2A1-AS1,intron_variant,,ENST00000487102,;OR2A1-AS1,intron_variant,,ENST00000478806,;RP4-545C24.1,intron_variant,,ENST00000460955,;OR2A1-AS1,intron_variant,,ENST00000489488,;OR2A1-AS1,intron_variant,,ENST00000461843,;	G	ENSG00000244693	ENST00000487179	Transcript
CTAGE8	0	.	GRCh38	chr7	144267315	144267315	+	Missense_Mutation	SNP	T	T	C	rs201177167		LAN6_S6	NORMAL	T	T																c.1936N>G	p.Lys646Glu	p.K646E	ENST00000487179	1/1	155	54	101				CTAGE8,missense_variant,p.Lys646Glu,ENST00000487179,NM_001278507.1;OR2A1-AS1,intron_variant,,ENST00000463561,;OR2A1-AS1,intron_variant,,ENST00000476560,;OR2A1-AS1,intron_variant,,ENST00000487102,;OR2A1-AS1,intron_variant,,ENST00000478806,;RP4-545C24.1,intron_variant,,ENST00000460955,;OR2A1-AS1,intron_variant,,ENST00000489488,;OR2A1-AS1,intron_variant,,ENST00000461843,;	C	ENSG00000244693	ENST00000487179	Transcript
OR2A1	0	.	GRCh38	chr7	144318627	144318627	+	Missense_Mutation	SNP	C	C	G	rs201568948		LAN6_S6	NORMAL	C	C																c.503N>G	p.Ser168Cys	p.S168C	ENST00000408951	1/1	188	87	101				OR2A1,missense_variant,p.Ser168Cys,ENST00000408951,NM_001005287.1;OR2A1-AS1,intron_variant,,ENST00000463561,;OR2A1-AS1,intron_variant,,ENST00000486094,;OR2A1-AS1,intron_variant,,ENST00000476560,;OR2A1-AS1,intron_variant,,ENST00000487102,;OR2A1-AS1,intron_variant,,ENST00000475089,;OR2A1-AS1,intron_variant,,ENST00000478806,;OR2A1-AS1,intron_variant,,ENST00000488041,;OR2A1-AS1,intron_variant,,ENST00…	G	ENSG00000221970	ENST00000408951	Transcript
ARHGEF5	0	.	GRCh38	chr7	144362670	144362671	+	Frame_Shift_Ins	INS	-	-	TGGAGGCTGAGGAGGCCCAGCG	rs766185415		LAN6_S6	NORMAL	-	-																c.1_2insTGGAGGCTGAGGAGGCCCAGCG	p.Ala10GlyfsTer2	p.A10Gfs*2	ENST00000056217	2/15	328	242	86				ARHGEF5,frameshift_variant,p.Ala10GlyfsTer2,ENST00000056217,NM_005435.3;ARHGEF5,frameshift_variant,p.Ala10GlyfsTer2,ENST00000498580,;ARHGEF5,upstream_gene_variant,,ENST00000474817,;ARHGEF5,upstream_gene_variant,,ENST00000471847,;	TGGAGGCTGAGGAGGCCCAGCG	ENSG00000050327	ENST00000056217	Transcript
SSPO	0	.	GRCh38	chr7	149818100	149818101	+	Nonsense_Mutation	INS	-	A	A	novel		LAN6_S6	NORMAL	-	-																c.11581_11582insA	p.Tyr3861Ter	p.Y3861*	ENST00000378016	79/107	226	0	226				SSPO,stop_gained,p.Tyr3861Ter,ENST00000378016,NM_198455.2;SSPO,non_coding_transcript_exon_variant,,ENST00000623373,;SSPO,upstream_gene_variant,,ENST00000492965,;SSPO,upstream_gene_variant,,ENST00000488835,;SSPO,upstream_gene_variant,,ENST00000461331,;	A	ENSG00000197558	ENST00000378016	Transcript
GIMAP5	0	.	GRCh38	chr7	150742750	150742750	+	Missense_Mutation	SNP	T	T	C	rs72650695		LAN6_S6	NORMAL	T	T																c.611N>C	p.Leu204Pro	p.L204P	ENST00000358647	3/3	301	146	155				GIMAP5,missense_variant,p.Leu204Pro,ENST00000358647,NM_018384.4;GIMAP1-GIMAP5,missense_variant,p.Leu408Pro,ENST00000611999,NM_001199577.1;GIMAP5,missense_variant,p.Leu204Pro,ENST00000498181,;GIMAP5,non_coding_transcript_exon_variant,,ENST00000479556,;GIMAP5,intron_variant,,ENST00000466347,;GIMAP5,downstream_gene_variant,,ENST00000493304,;GIMAP5,non_coding_transcript_exon_variant,,ENST00000476324,…	C	ENSG00000196329	ENST00000358647	Transcript
NOS3	0	.	GRCh38	chr7	151009552	151009552	+	Missense_Mutation	SNP	G	G	A	rs3918232		LAN6_S6	NORMAL	G	G																c.2479N>A	p.Val827Met	p.V827M	ENST00000297494	20/27	83	49	34				NOS3,missense_variant,p.Val827Met,ENST00000297494,NM_000603.4;NOS3,missense_variant,p.Val621Met,ENST00000461406,;NOS3,missense_variant,p.Val121Met,ENST00000475017,;NOS3,non_coding_transcript_exon_variant,,ENST00000473057,;ATG9B,downstream_gene_variant,,ENST00000617967,;NOS3,upstream_gene_variant,,ENST00000477227,;NOS3,upstream_gene_variant,,ENST00000468293,;ATG9B,downstream_gene_variant,,ENST0000…	A	ENSG00000164867	ENST00000297494	Transcript
AGAP3	0	.	GRCh38	chr7	151086831	151086832	+	Frame_Shift_Ins	INS	-	-	GGGG	novel		LAN6_S6	NORMAL	-	-																c.90_91insGGGG	p.Val31GlyfsTer100	p.V31Gfs*100	ENST00000397238	1/18	31	8	23				AGAP3,frameshift_variant,p.Val31GlyfsTer100,ENST00000397238,NM_031946.6;AGAP3,frameshift_variant,p.Val31GlyfsTer100,ENST00000473312,NM_001042535.3;AGAP3,frameshift_variant,p.Val31GlyfsTer100,ENST00000479901,NM_001308304.1;AGAP3,intron_variant,,ENST00000622464,;AGAP3,intron_variant,,ENST00000463381,NM_001281300.1;TMUB1,upstream_gene_variant,,ENST00000392818,NM_031434.3;TMUB1,upstream_gene_variant,…	GGGG	ENSG00000133612	ENST00000397238	Transcript
IQCA1L	0	.	GRCh38	chr7	151195598	151195598	+	Frame_Shift_Del	DEL	C	-	-	novel		LAN6_S6	NORMAL	C	C																c.1375delN	p.Glu459LysfsTer4	p.E459Kfs*4	ENST00000615129	11/19	321	2	319				IQCA1L,frameshift_variant,p.Glu459LysfsTer4,ENST00000615129,NM_001304419.1;IQCA1L,3_prime_UTR_variant,,ENST00000613681,;IQCA1L,upstream_gene_variant,,ENST00000611102,;	-	ENSG00000278685	ENST00000615129	Transcript
NUB1	0	.	GRCh38	chr7	151377216	151377216	+	Missense_Mutation	SNP	G	G	T	novel		LAN6_S6	NORMAL	G	G																c.1911N>T	p.Lys637Asn	p.K637N	ENST00000568733	15/15	144	82	62				NUB1,missense_variant,p.Lys637Asn,ENST00000568733,NM_001243351.1;NUB1,missense_variant,p.Lys623Asn,ENST00000413040,NM_016118.4;NUB1,missense_variant,p.Lys200Asn,ENST00000460712,;WDR86,downstream_gene_variant,,ENST00000334493,NM_198285.2;WDR86,downstream_gene_variant,,ENST00000628331,;WDR86,downstream_gene_variant,,ENST00000469830,NM_001284260.1;WDR86,downstream_gene_variant,,ENST00000621812,NM_00…	T	ENSG00000013374	ENST00000568733	Transcript
KMT2C	0	.	GRCh38	chr7	152181478	152181478	+	Nonsense_Mutation	SNP	G	G	A	novel		LAN6_S6	NORMAL	G	G																c.6382N>T	p.Gln2128Ter	p.Q2128*	ENST00000262189	36/59	672	356	316				KMT2C,stop_gained,p.Gln2128Ter,ENST00000262189,NM_170606.2;KMT2C,stop_gained,p.Gln2128Ter,ENST00000355193,;KMT2C,intron_variant,,ENST00000558665,;KMT2C,upstream_gene_variant,,ENST00000360104,;KMT2C,3_prime_UTR_variant,,ENST00000558084,;KMT2C,non_coding_transcript_exon_variant,,ENST00000473186,;	A	ENSG00000055609	ENST00000262189	Transcript
KMT2C	0	.	GRCh38	chr7	152229936	152229936	+	Missense_Mutation	SNP	C	C	A	rs28522267		LAN6_S6	NORMAL	C	C																c.2963N>T	p.Cys988Phe	p.C988F	ENST00000262189	18/59	652	333	319				KMT2C,missense_variant,p.Cys988Phe,ENST00000262189,NM_170606.2;KMT2C,missense_variant,p.Cys988Phe,ENST00000355193,;KMT2C,missense_variant,p.Cys144Phe,ENST00000418673,;KMT2C,3_prime_UTR_variant,,ENST00000558084,;KMT2C,non_coding_transcript_exon_variant,,ENST00000473186,;	A	ENSG00000055609	ENST00000262189	Transcript
KMT2C	0	.	GRCh38	chr7	152247922	152247922	+	Missense_Mutation	SNP	C	C	T	rs2479172		LAN6_S6	NORMAL	C	C																c.2512N>A	p.Gly838Ser	p.G838S	ENST00000262189	14/59	793	499	294				KMT2C,missense_variant,p.Gly838Ser,ENST00000262189,NM_170606.2;KMT2C,missense_variant,p.Gly838Ser,ENST00000355193,;KMT2C,missense_variant,p.Gly34Ser,ENST00000418673,;KMT2C,3_prime_UTR_variant,,ENST00000558084,;	T	ENSG00000055609	ENST00000262189	Transcript
KMT2C	0	.	GRCh38	chr7	152247986	152247987	+	Nonsense_Mutation	INS	-	-	T	rs150073007		LAN6_S6	NORMAL	-	-																c.2447_2448insA	p.Tyr816Ter	p.Y816*	ENST00000262189	14/59	1221	896	325				KMT2C,stop_gained,p.Tyr816Ter,ENST00000262189,NM_170606.2;KMT2C,stop_gained,p.Tyr816Ter,ENST00000355193,;KMT2C,stop_gained,p.Tyr12Ter,ENST00000418673,;KMT2C,stop_gained,p.Tyr816Ter,ENST00000558084,;	T	ENSG00000055609	ENST00000262189	Transcript
KMT2C	0	.	GRCh38	chr7	152273771	152273771	+	Missense_Mutation	SNP	T	T	A	rs10454320		LAN6_S6	NORMAL	T	T																c.946N>T	p.Thr316Ser	p.T316S	ENST00000262189	7/59	702	399	303				KMT2C,missense_variant,p.Thr316Ser,ENST00000262189,NM_170606.2;KMT2C,missense_variant,p.Thr316Ser,ENST00000355193,;KMT2C,missense_variant,p.Thr316Ser,ENST00000558084,;	A	ENSG00000055609	ENST00000262189	Transcript
OR4F21	0	.	GRCh38	chr8	166370	166370	+	Missense_Mutation	SNP	C	C	T	novel		LAN6_S6	NORMAL	C	C																c.655N>A	p.Val219Ile	p.V219I	ENST00000320901	1/1	24	7	17				OR4F21,missense_variant,p.Val219Ile,ENST00000320901,NM_001005504.1;	T	ENSG00000176269	ENST00000320901	Transcript
OR4F21	0	.	GRCh38	chr8	166526	166526	+	Missense_Mutation	SNP	C	G	G	rs200170891		LAN6_S6	NORMAL	C	C																c.499N>C	p.Ala167Pro	p.A167P	ENST00000320901	1/1	44	0	44				OR4F21,missense_variant,p.Ala167Pro,ENST00000320901,NM_001005504.1;	G	ENSG00000176269	ENST00000320901	Transcript
OR4F21	0	.	GRCh38	chr8	166783	166783	+	Missense_Mutation	SNP	A	A	G	rs202124421		LAN6_S6	NORMAL	A	A																c.242N>C	p.Met81Thr	p.M81T	ENST00000320901	1/1	18	2	16				OR4F21,missense_variant,p.Met81Thr,ENST00000320901,NM_001005504.1;	G	ENSG00000176269	ENST00000320901	Transcript
OR4F21	0	.	GRCh38	chr8	166995	166996	+	Frame_Shift_Ins	INS	-	G	G	rs563787219		LAN6_S6	NORMAL	-	-																c.29_30insC	p.Glu11Ter	p.E11*	ENST00000320901	1/1	9	0	9				OR4F21,frameshift_variant,p.Glu11Ter,ENST00000320901,NM_001005504.1;	G	ENSG00000176269	ENST00000320901	Transcript
ZNF596	0	.	GRCh38	chr8	243799	243812	+	Splice_Site	DEL	CTGCAAGGTGAGCT	-	-	rs751098857		LAN6_S6	NORMAL	CTGCAAGGTGAGCT	CTGCAAGGTGAGCT																c.217_223+7delNNNNNNNNNNNNNN		p.X73_splice	ENST00000398612	4/6	72	0	72				ZNF596,splice_donor_variant,,ENST00000398612,NM_001287254.1,NM_001042415.2,NM_001042416.2;ZNF596,splice_donor_variant,,ENST00000308811,NM_001287399.1,NM_173539.3;ZNF596,splice_donor_variant,,ENST00000320552,NM_001287256.1,NM_001287255.1;ZNF596,splice_donor_variant,,ENST00000522866,;ZNF596,splice_donor_variant,,ENST00000521145,;ZNF596,splice_donor_variant,,ENST00000518320,;ZNF596,coding_sequence_v…	-	ENSG00000172748	ENST00000398612	Transcript
FBXO25	0	.	GRCh38	chr8	451445	451445	+	Missense_Mutation	SNP	A	G	G	rs200670984		LAN6_S6	NORMAL	A	A																c.652N>G	p.Met218Val	p.M218V	ENST00000382824	7/11	137	0	137				FBXO25,missense_variant,p.Met218Val,ENST00000382824,NM_183421.1;FBXO25,missense_variant,p.Met151Val,ENST00000352684,NM_012173.3;FBXO25,missense_variant,p.Met218Val,ENST00000350302,NM_183420.1;FBXO25,missense_variant,p.Met151Val,ENST00000276326,;RP11-91J19.3,upstream_gene_variant,,ENST00000607549,;FBXO25,downstream_gene_variant,,ENST00000524125,;FBXO25,downstream_gene_variant,,ENST00000524015,;	G	ENSG00000147364	ENST00000382824	Transcript
MYOM2	0	.	GRCh38	chr8	2101041	2101041	+	Missense_Mutation	SNP	G	A	A	rs968381		LAN6_S6	NORMAL	G	G																c.2606N>A	p.Ser869Asn	p.S869N	ENST00000262113	20/37	67	0	67				MYOM2,missense_variant,p.Ser869Asn,ENST00000262113,NM_003970.3;MYOM2,missense_variant,p.Ser294Asn,ENST00000523438,;MYOM2,non_coding_transcript_exon_variant,,ENST00000518203,;MYOM2,non_coding_transcript_exon_variant,,ENST00000519372,;MYOM2,upstream_gene_variant,,ENST00000517520,;	A	ENSG00000036448	ENST00000262113	Transcript
DEFA3	0	.	GRCh38	chr8	7016081	7016081	+	Missense_Mutation	SNP	T	T	G	rs2230231		LAN6_S6	NORMAL	T	T																c.194N>C	p.Asp65Ala	p.D65A	ENST00000327857	3/3	7	2	5				DEFA3,missense_variant,p.Asp65Ala,ENST00000327857,NM_005217.3;	G	ENSG00000239839	ENST00000327857	Transcript
PRR23D1	0	.	GRCh38	chr8	7541250	7541250	+	Missense_Mutation	SNP	T	G	G	rs2737502		LAN6_S6	NORMAL	T	T																c.210N>G	p.Asn70Lys	p.N70K	ENST00000533250	4/4	32	0	32				PRR23D1,missense_variant,p.Asn70Lys,ENST00000533250,NM_001282479.1;	G	ENSG00000255251	ENST00000533250	Transcript
PRR23D1	0	.	GRCh38	chr8	7541387	7541387	+	Missense_Mutation	SNP	T	A	A	rs62639821		LAN6_S6	NORMAL	T	T																c.347N>A	p.Val116Glu	p.V116E	ENST00000533250	4/4	22	0	22				PRR23D1,missense_variant,p.Val116Glu,ENST00000533250,NM_001282479.1;	A	ENSG00000255251	ENST00000533250	Transcript
PRR23D1	0	.	GRCh38	chr8	7541464	7541464	+	Missense_Mutation	SNP	G	A	A	rs62639822		LAN6_S6	NORMAL	G	G																c.424N>A	p.Val142Ile	p.V142I	ENST00000533250	4/4	15	0	15				PRR23D1,missense_variant,p.Val142Ile,ENST00000533250,NM_001282479.1;	A	ENSG00000255251	ENST00000533250	Transcript
DEFB104A	0	.	GRCh38	chr8	7836512	7836512	+	Missense_Mutation	SNP	A	G	G	rs2680507		LAN6_S6	NORMAL	A	A																c.28N>G	p.Ile10Val	p.I10V	ENST00000314265	1/2	77	0	77				DEFB104A,missense_variant,p.Ile10Val,ENST00000314265,NM_080389.2;	G	ENSG00000176782	ENST00000314265	Transcript
SGK223	0	.	GRCh38	chr8	8318861	8318861	+	Missense_Mutation	SNP	G	G	A	novel		LAN6_S6	NORMAL	G	G																c.3514N>T	p.Pro1172Ser	p.P1172S	ENST00000615670	6/6	21	10	11				SGK223,missense_variant,p.Pro1172Ser,ENST00000615670,;SGK223,missense_variant,p.Pro1172Ser,ENST00000622241,NM_001080826.2;	A	ENSG00000275342	ENST00000615670	Transcript
RP1L1	0	.	GRCh38	chr8	10610115	10610115	+	Missense_Mutation	SNP	T	T	A	rs141205444		LAN6_S6	NORMAL	T	T																c.3983N>T	p.Glu1328Val	p.E1328V	ENST00000382483	4/4	311	229	82				RP1L1,missense_variant,p.Glu1328Val,ENST00000382483,NM_178857.5;	A	ENSG00000183638	ENST00000382483	Transcript
RP1L1	0	.	GRCh38	chr8	10610116	10610116	+	Missense_Mutation	SNP	C	C	T	rs141046710		LAN6_S6	NORMAL	C	C																c.3982N>A	p.Glu1328Lys	p.E1328K	ENST00000382483	4/4	303	221	82				RP1L1,missense_variant,p.Glu1328Lys,ENST00000382483,NM_178857.5;	T	ENSG00000183638	ENST00000382483	Transcript
RP1L1	0	.	GRCh38	chr8	10610118	10610118	+	Missense_Mutation	SNP	G	G	A	rs143544262		LAN6_S6	NORMAL	G	G																c.3980N>T	p.Thr1327Ile	p.T1327I	ENST00000382483	4/4	294	213	81				RP1L1,missense_variant,p.Thr1327Ile,ENST00000382483,NM_178857.5;	A	ENSG00000183638	ENST00000382483	Transcript
RP1L1	0	.	GRCh38	chr8	10610119	10610119	+	Missense_Mutation	SNP	T	T	C	rs139405108		LAN6_S6	NORMAL	T	T																c.3979N>G	p.Thr1327Ala	p.T1327A	ENST00000382483	4/4	300	218	82				RP1L1,missense_variant,p.Thr1327Ala,ENST00000382483,NM_178857.5;	C	ENSG00000183638	ENST00000382483	Transcript
RP1L1	0	.	GRCh38	chr8	10610127	10610127	+	Missense_Mutation	SNP	T	T	C	rs4240659		LAN6_S6	NORMAL	T	T																c.3971N>G	p.Glu1324Gly	p.E1324G	ENST00000382483	4/4	284	196	88				RP1L1,missense_variant,p.Glu1324Gly,ENST00000382483,NM_178857.5;	C	ENSG00000183638	ENST00000382483	Transcript
RP1L1	0	.	GRCh38	chr8	10610142	10610142	+	Missense_Mutation	SNP	G	G	C	rs4840501		LAN6_S6	NORMAL	G	G																c.3956N>G	p.Ala1319Gly	p.A1319G	ENST00000382483	4/4	298	142	156				RP1L1,missense_variant,p.Ala1319Gly,ENST00000382483,NM_178857.5;	C	ENSG00000183638	ENST00000382483	Transcript
RP1L1	0	.	GRCh38	chr8	10610143	10610143	+	Missense_Mutation	SNP	C	C	T	rs73201156		LAN6_S6	NORMAL	C	C																c.3955N>A	p.Ala1319Thr	p.A1319T	ENST00000382483	4/4	302	150	152				RP1L1,missense_variant,p.Ala1319Thr,ENST00000382483,NM_178857.5;	T	ENSG00000183638	ENST00000382483	Transcript
SLC35G5	0	.	GRCh38	chr8	11332082	11332082	+	Missense_Mutation	SNP	C	C	T	rs62488717		LAN6_S6	NORMAL	C	C																c.976N>T	p.Arg326Trp	p.R326W	ENST00000382435	1/1	375	243	131				SLC35G5,missense_variant,p.Arg326Trp,ENST00000382435,NM_054028.1;MTMR9,downstream_gene_variant,,ENST00000221086,NM_015458.3;	T	ENSG00000177710	ENST00000382435	Transcript
FAM86B2	0	.	GRCh38	chr8	12430448	12430448	+	Missense_Mutation	SNP	C	T	T	rs148629503		LAN6_S6	NORMAL	C	C																c.244N>A	p.Glu82Lys	p.E82K	ENST00000262365	4/8	128	1	127				FAM86B2,missense_variant,p.Glu82Lys,ENST00000262365,NM_001137610.1;FAM86B2,intron_variant,,ENST00000527331,;FAM86B2,intron_variant,,ENST00000309608,;FAM86B2,intron_variant,,ENST00000532480,;	T	ENSG00000145002	ENST00000262365	Transcript
TUSC3	0	.	GRCh38	chr8	15623134	15623134	+	Missense_Mutation	SNP	A	G	G	rs11545035		LAN6_S6	NORMAL	A	A																c.193N>G	p.Ile65Val	p.I65V	ENST00000503731	2/11	278	1	277				TUSC3,missense_variant,p.Ile65Val,ENST00000382020,NM_178234.2;TUSC3,missense_variant,p.Ile65Val,ENST00000506802,;TUSC3,missense_variant,p.Ile65Val,ENST00000503731,NM_006765.3;TUSC3,missense_variant,p.Ile65Val,ENST00000509380,;TUSC3,missense_variant,p.Ile19Val,ENST00000511783,;TUSC3,non_coding_transcript_exon_variant,,ENST00000503191,;TUSC3,non_coding_transcript_exon_variant,,ENST00000507400,;TUSC…	G	ENSG00000104723	ENST00000503731	Transcript
MSR1	0	.	GRCh38	chr8	16155085	16155085	+	Nonsense_Mutation	SNP	G	A	A	rs41341748		LAN6_S6	NORMAL	G	G																c.877N>T	p.Arg293Ter	p.R293*	ENST00000262101	6/10	146	0	146				MSR1,stop_gained,p.Arg293Ter,ENST00000350896,NM_138716.2;MSR1,stop_gained,p.Arg293Ter,ENST00000381998,NM_002445.3;MSR1,stop_gained,p.Arg293Ter,ENST00000262101,NM_138715.2;MSR1,stop_gained,p.Arg311Ter,ENST00000445506,;MSR1,stop_gained,p.Arg293Ter,ENST00000355282,;MSR1,stop_gained,p.Arg83Ter,ENST00000522672,;MSR1,3_prime_UTR_variant,,ENST00000519060,;	A	ENSG00000038945	ENST00000262101	Transcript
MTUS1	0	.	GRCh38	chr8	17754749	17754749	+	Missense_Mutation	SNP	C	C	T	novel		LAN6_S6	NORMAL	C	C																c.1059N>A	p.Met353Ile	p.M353I	ENST00000262102	2/15	261	203	58				MTUS1,missense_variant,p.Met353Ile,ENST00000381869,NM_001001925.2;MTUS1,missense_variant,p.Met353Ile,ENST00000262102,NM_001001924.2;MTUS1,missense_variant,p.Met353Ile,ENST00000519263,;MTUS1,downstream_gene_variant,,ENST00000518755,;MTUS1,downstream_gene_variant,,ENST00000518891,;MTUS1,missense_variant,p.Met88Ile,ENST00000520196,;MTUS1,non_coding_transcript_exon_variant,,ENST00000523718,;	T	ENSG00000129422	ENST00000262102	Transcript
PCM1	0	.	GRCh38	chr8	17937159	17937159	+	Missense_Mutation	SNP	C	T	T	novel		LAN6_S6	NORMAL	C	C																c.122N>T	p.Ala41Val	p.A41V	ENST00000325083	4/39	67	0	67				PCM1,missense_variant,p.Ala41Val,ENST00000327578,NM_001315508.1;PCM1,missense_variant,p.Ala41Val,ENST00000325083,NM_006197.3;PCM1,missense_variant,p.Ala41Val,ENST00000519253,NM_001315507.1;PCM1,missense_variant,p.Ala41Val,ENST00000524226,;PCM1,missense_variant,p.Ala41Val,ENST00000517730,;PCM1,missense_variant,p.Ala41Val,ENST00000518537,;PCM1,missense_variant,p.Ala41Val,ENST00000523055,;PCM1,non_c…	T	ENSG00000078674	ENST00000325083	Transcript
UNC5D	0	.	GRCh38	chr8	35722390	35722390	+	Missense_Mutation	SNP	G	A	A	rs144081400		LAN6_S6	NORMAL	G	G																c.1298N>A	p.Arg433His	p.R433H	ENST00000404895	9/17	93	0	93				UNC5D,missense_variant,p.Arg428His,ENST00000453357,NM_001322818.1;UNC5D,missense_variant,p.Arg438His,ENST00000416672,;UNC5D,missense_variant,p.Arg433His,ENST00000404895,NM_080872.3;UNC5D,missense_variant,p.Arg366His,ENST00000420357,;UNC5D,intron_variant,,ENST00000287272,;UNC5D,upstream_gene_variant,,ENST00000449677,;UNC5D,non_coding_transcript_exon_variant,,ENST00000474634,;	A	ENSG00000156687	ENST00000404895	Transcript
BAG4	0	.	GRCh38	chr8	38207728	38207728	+	Missense_Mutation	SNP	C	C	G	rs150045830		LAN6_S6	NORMAL	C	C																c.595N>G	p.Pro199Ala	p.P199A	ENST00000287322	3/5	238	130	108				BAG4,missense_variant,p.Pro199Ala,ENST00000287322,NM_004874.3;BAG4,missense_variant,p.Pro163Ala,ENST00000432471,NM_001204878.1;BAG4,missense_variant,p.Pro46Ala,ENST00000521311,;BAG4,non_coding_transcript_exon_variant,,ENST00000521282,;RP11-90P5.1,upstream_gene_variant,,ENST00000503480,;	G	ENSG00000156735	ENST00000287322	Transcript
WHSC1L1	0	.	GRCh38	chr8	38348143	38348143	+	Missense_Mutation	SNP	C	C	T	rs746844329		LAN6_S6	NORMAL	C	C																c.29N>A	p.Gly10Glu	p.G10E	ENST00000317025	2/24	445	255	190				WHSC1L1,missense_variant,p.Gly10Glu,ENST00000317025,NM_023034.1;WHSC1L1,missense_variant,p.Gly10Glu,ENST00000433384,;WHSC1L1,missense_variant,p.Gly10Glu,ENST00000527502,;WHSC1L1,missense_variant,p.Gly10Glu,ENST00000316985,NM_017778.2;WHSC1L1,missense_variant,p.Gly10Glu,ENST00000529223,;WHSC1L1,missense_variant,p.Gly10Glu,ENST00000534155,;WHSC1L1,missense_variant,p.Gly10Glu,ENST00000534539,;	T	ENSG00000147548	ENST00000317025	Transcript
SPIDR	0	.	GRCh38	chr8	47440523	47440523	+	Missense_Mutation	SNP	G	G	C	rs187194774		LAN6_S6	NORMAL	G	G																c.1078N>C	p.Val360Leu	p.V360L	ENST00000297423	8/20	411	218	193				SPIDR,missense_variant,p.Val360Leu,ENST00000297423,NM_001080394.3;SPIDR,missense_variant,p.Val290Leu,ENST00000541342,NM_001282916.1;SPIDR,missense_variant,p.Val300Leu,ENST00000518074,NM_001282919.1;SPIDR,missense_variant,p.Val42Leu,ENST00000519401,;SPIDR,missense_variant,p.Val49Leu,ENST00000524006,;SPIDR,non_coding_transcript_exon_variant,,ENST00000521214,;SPIDR,non_coding_transcript_exon_variant…	C	ENSG00000164808	ENST00000297423	Transcript
SBSPON	0	.	GRCh38	chr8	73069873	73069874	+	Frame_Shift_Del	DEL	CA	CA	-	novel		LAN6_S6	NORMAL	CA	CA																c.608_609delNN	p.Val203GlyfsTer34	p.V203Gfs*34	ENST00000297354	4/5	211	115	96				SBSPON,frameshift_variant,p.Val203GlyfsTer34,ENST00000297354,NM_153225.3;SBSPON,non_coding_transcript_exon_variant,,ENST00000519697,;	-	ENSG00000164764	ENST00000297354	Transcript
JPH1	0	.	GRCh38	chr8	74259447	74259447	+	Missense_Mutation	SNP	C	C	A	novel		LAN6_S6	NORMAL	C	C																c.1196N>T	p.Arg399Leu	p.R399L	ENST00000342232	3/6	640	354	286				JPH1,missense_variant,p.Arg399Leu,ENST00000342232,NM_020647.3,NM_001317830.1;JPH1,3_prime_UTR_variant,,ENST00000519947,;	A	ENSG00000104369	ENST00000342232	Transcript
CPQ	0	.	GRCh38	chr8	97029409	97029409	+	Missense_Mutation	SNP	G	G	A	rs148684432		LAN6_S6	NORMAL	G	G																c.968N>A	p.Arg323His	p.R323H	ENST00000220763	6/8	152	76	76				CPQ,missense_variant,p.Arg323His,ENST00000220763,NM_016134.3;CPQ,upstream_gene_variant,,ENST00000522617,;	A	ENSG00000104324	ENST00000220763	Transcript
ANGPT1	0	.	GRCh38	chr8	107284736	107284736	+	Missense_Mutation	SNP	C	C	T	rs146465357		LAN6_S6	NORMAL	C	C																c.1151N>A	p.Arg384Gln	p.R384Q	ENST00000517746	7/9	304	183	121				ANGPT1,missense_variant,p.Arg383Gln,ENST00000297450,NM_001199859.2;ANGPT1,missense_variant,p.Arg384Gln,ENST00000517746,NM_001146.4;ANGPT1,missense_variant,p.Arg184Gln,ENST00000520734,NM_001314051.1;ANGPT1,missense_variant,p.Arg183Gln,ENST00000520052,;ANGPT1,intron_variant,,ENST00000518386,;ANGPT1,non_coding_transcript_exon_variant,,ENST00000522400,;ANGPT1,non_coding_transcript_exon_variant,,ENST0…	T	ENSG00000154188	ENST00000517746	Transcript
PKHD1L1	0	.	GRCh38	chr8	109480015	109480015	+	Missense_Mutation	SNP	A	A	T	rs201285415		LAN6_S6	NORMAL	A	A																c.9203N>T	p.Asp3068Val	p.D3068V	ENST00000378402	55/78	498	262	236				PKHD1L1,missense_variant,p.Asp3068Val,ENST00000378402,NM_177531.4;PKHD1L1,upstream_gene_variant,,ENST00000526472,;	T	ENSG00000205038	ENST00000378402	Transcript
DEPTOR	0	.	GRCh38	chr8	120001635	120001635	+	Missense_Mutation	SNP	C	C	A	novel		LAN6_S6	NORMAL	C	C																c.715N>A	p.Gln239Lys	p.Q239K	ENST00000286234	5/9	258	145	113				DEPTOR,missense_variant,p.Gln239Lys,ENST00000286234,NM_022783.3;DEPTOR,missense_variant,p.Gln138Lys,ENST00000523492,NM_001283012.1;DEPTOR,non_coding_transcript_exon_variant,,ENST00000518057,;	A	ENSG00000155792	ENST00000286234	Transcript
MRPL13	0	.	GRCh38	chr8	120425355	120425355	+	Missense_Mutation	SNP	C	C	T	rs61753788		LAN6_S6	NORMAL	C	C																c.257N>A	p.Gly86Glu	p.G86E	ENST00000306185	4/7	218	111	107				MRPL13,missense_variant,p.Gly86Glu,ENST00000306185,NM_014078.5;MRPL13,missense_variant,p.Gly62Glu,ENST00000518918,;MRPL13,missense_variant,p.Asp55Asn,ENST00000518696,;MRPL13,non_coding_transcript_exon_variant,,ENST00000520677,;	T	ENSG00000172172	ENST00000306185	Transcript
HAS2	0	.	GRCh38	chr8	121614711	121614711	+	Missense_Mutation	SNP	G	G	T	novel		LAN6_S6	NORMAL	G	G																c.1057N>A	p.Arg353Ser	p.R353S	ENST00000303924	4/4	629	340	289				HAS2,missense_variant,p.Arg353Ser,ENST00000303924,NM_005328.2;	T	ENSG00000170961	ENST00000303924	Transcript
ZNF572	0	.	GRCh38	chr8	124977300	124977300	+	Missense_Mutation	SNP	T	T	G	novel		LAN6_S6	NORMAL	T	T																c.1032N>G	p.Ile344Met	p.I344M	ENST00000319286	3/3	388	199	189				ZNF572,missense_variant,p.Ile344Met,ENST00000319286,NM_152412.2;	G	ENSG00000180938	ENST00000319286	Transcript
GPR20	0	.	GRCh38	chr8	141357703	141357703	+	Missense_Mutation	SNP	G	G	A	rs762006926		LAN6_S6	NORMAL	G	G																c.221N>T	p.Ala74Val	p.A74V	ENST00000377741	2/2	879	441	437				GPR20,missense_variant,p.Ala74Val,ENST00000377741,NM_005293.2;CTD-3064M3.3,upstream_gene_variant,,ENST00000562459,;	A	ENSG00000204882	ENST00000377741	Transcript
JRK	0	.	GRCh38	chr8	142664633	142664633	+	Missense_Mutation	SNP	T	C	C	rs2976399		LAN6_S6	NORMAL	T	T																c.1426N>G	p.Arg476Gly	p.R476G	ENST00000612905	2/2	239	0	239				JRK,missense_variant,p.Arg476Gly,ENST00000612905,NM_003724.3;JRK,missense_variant,p.Arg476Gly,ENST00000614134,;JRK,missense_variant,p.Arg476Gly,ENST00000615982,NM_001279352.1;JRK,missense_variant,p.Arg476Gly,ENST00000571961,NM_001077527.2;JRK,downstream_gene_variant,,ENST00000503272,;JRK,downstream_gene_variant,,ENST00000591357,;JRK,upstream_gene_variant,,ENST00000506774,;	C	ENSG00000234616	ENST00000612905	Transcript
GPIHBP1	0	.	GRCh38	chr8	143213308	143213308	+	Missense_Mutation	SNP	T	G	G	rs11538389		LAN6_S6	NORMAL	T	T																c.41N>G	p.Phe14Cys	p.F14C	ENST00000622500	1/4	165	0	165				GPIHBP1,missense_variant,p.Phe14Cys,ENST00000622500,NM_001301772.1,NM_178172.5;	G	ENSG00000277494	ENST00000622500	Transcript
GSDMD	0	.	GRCh38	chr8	143562869	143562869	+	Missense_Mutation	SNP	G	G	C	novel		LAN6_S6	NORMAL	G	G																c.1420N>C	p.Ala474Pro	p.A474P	ENST00000526406	14/14	376	200	176				GSDMD,missense_variant,p.Ala474Pro,ENST00000526406,NM_001166237.1;GSDMD,missense_variant,p.Ala522Pro,ENST00000533063,;GSDMD,missense_variant,p.Ala474Pro,ENST00000262580,NM_024736.6;MROH6,downstream_gene_variant,,ENST00000398882,NM_001100878.1;MROH6,downstream_gene_variant,,ENST00000533679,;MROH6,downstream_gene_variant,,ENST00000524906,;MROH6,downstream_gene_variant,,ENST00000534459,;GSDMD,downst…	C	ENSG00000104518	ENST00000526406	Transcript
FAM83H	0	.	GRCh38	chr8	143726402	143726402	+	Missense_Mutation	SNP	C	C	T	rs117987215		LAN6_S6	NORMAL	C	C																c.3059N>A	p.Arg1020Gln	p.R1020Q	ENST00000388913	5/5	392	190	202				FAM83H,missense_variant,p.Arg1020Gln,ENST00000388913,NM_198488.3;MAPK15,downstream_gene_variant,,ENST00000338033,NM_139021.2;FAM83H,missense_variant,p.Arg747Gln,ENST00000395103,;MAPK15,downstream_gene_variant,,ENST00000484654,;MAPK15,downstream_gene_variant,,ENST00000461928,;MAPK15,downstream_gene_variant,,ENST00000528175,;	T	ENSG00000180921	ENST00000388913	Transcript
PLEC	0	.	GRCh38	chr8	143922767	143922767	+	Missense_Mutation	SNP	G	G	A	rs561405725		LAN6_S6	NORMAL	G	G																c.7573N>T	p.Arg2525Cys	p.R2525C	ENST00000322810	31/32	193	91	102				PLEC,missense_variant,p.Arg2525Cys,ENST00000322810,NM_201380.3;PLEC,missense_variant,p.Arg2388Cys,ENST00000345136,NM_201384.2;PLEC,missense_variant,p.Arg2415Cys,ENST00000436759,NM_000445.4;PLEC,missense_variant,p.Arg2366Cys,ENST00000354958,NM_201379.2;PLEC,missense_variant,p.Arg2388Cys,ENST00000354589,NM_201382.3;PLEC,missense_variant,p.Arg2392Cys,ENST00000357649,NM_201383.2;PLEC,missense_variant…	A	ENSG00000178209	ENST00000322810	Transcript
PARP10	0	.	GRCh38	chr8	143985535	143985535	+	Missense_Mutation	SNP	C	C	A	novel		LAN6_S6	NORMAL	C	C																c.550N>T	p.Val184Leu	p.V184L	ENST00000313028	4/11	375	200	175				PARP10,missense_variant,p.Val184Leu,ENST00000313028,NM_032789.4;PARP10,missense_variant,p.Val184Leu,ENST00000524918,;PARP10,missense_variant,p.Val196Leu,ENST00000525773,NM_001317895.1;PARP10,missense_variant,p.Val99Leu,ENST00000313059,;GRINA,upstream_gene_variant,,ENST00000313269,NM_000837.1;GRINA,upstream_gene_variant,,ENST00000395068,NM_001009184.1;GRINA,upstream_gene_variant,,ENST00000529301,;…	A	ENSG00000178685	ENST00000313028	Transcript
PARP10	0	.	GRCh38	chr8	143985582	143985582	+	Missense_Mutation	SNP	C	C	T	rs374968175		LAN6_S6	NORMAL	C	C																c.503N>A	p.Arg168Gln	p.R168Q	ENST00000313028	4/11	400	194	206				PARP10,missense_variant,p.Arg168Gln,ENST00000313028,NM_032789.4;PARP10,missense_variant,p.Arg168Gln,ENST00000524918,;PARP10,missense_variant,p.Arg180Gln,ENST00000525773,NM_001317895.1;PARP10,missense_variant,p.Arg83Gln,ENST00000313059,;PARP10,missense_variant,p.Arg168Gln,ENST00000525879,;PARP10,missense_variant,p.Arg168Gln,ENST00000528625,;GRINA,upstream_gene_variant,,ENST00000313269,NM_000837.1;…	T	ENSG00000178685	ENST00000313028	Transcript
HGH1	0	.	GRCh38	chr8	144138810	144138810	+	Missense_Mutation	SNP	G	G	C	novel		LAN6_S6	NORMAL	G	G																c.790N>C	p.Glu264Gln	p.E264Q	ENST00000347708	3/6	429	223	206				HGH1,missense_variant,p.Glu264Gln,ENST00000347708,NM_016458.3;HGH1,downstream_gene_variant,,ENST00000628266,;HGH1,downstream_gene_variant,,ENST00000530074,;HGH1,3_prime_UTR_variant,,ENST00000533266,;HGH1,non_coding_transcript_exon_variant,,ENST00000534255,;HGH1,non_coding_transcript_exon_variant,,ENST00000525101,;HGH1,non_coding_transcript_exon_variant,,ENST00000530409,;TSSK5P,downstream_gene_var…	C	ENSG00000235173	ENST00000347708	Transcript
FBXL6	0	.	GRCh38	chr8	144355665	144355665	+	Missense_Mutation	SNP	C	T	T			LAN6_S6	NORMAL	C	C																c.1486N>A	p.Gly496Ser	p.G496S	ENST00000331890	9/9	235	0	235				FBXL6,missense_variant,p.Gly496Ser,ENST00000331890,NM_012162.3;FBXL6,missense_variant,p.Gly490Ser,ENST00000455319,NM_024555.5;SLC52A2,intron_variant,,ENST00000524541,;SLC52A2,upstream_gene_variant,,ENST00000532887,;SLC52A2,upstream_gene_variant,,ENST00000329994,NM_024531.4;SLC52A2,upstream_gene_variant,,ENST00000527078,;SLC52A2,upstream_gene_variant,,ENST00000402965,NM_001253815.1;SLC52A2,upstrea…	T	ENSG00000182325	ENST00000331890	Transcript
ADCK5	0	.	GRCh38	chr8	144379425	144379425	+	Missense_Mutation	SNP	C	C	A	rs6599528		LAN6_S6	NORMAL	C	C																c.51N>A	p.Ser17Arg	p.S17R	ENST00000308860	2/15	515	268	247				ADCK5,missense_variant,p.Ser17Arg,ENST00000308860,NM_174922.4;ADCK5,non_coding_transcript_exon_variant,,ENST00000526231,;ADCK5,non_coding_transcript_exon_variant,,ENST00000534714,;ADCK5,downstream_gene_variant,,ENST00000525136,;ADCK5,missense_variant,p.Ser17Arg,ENST00000529654,;ADCK5,missense_variant,p.Ala50Glu,ENST00000533715,;ADCK5,missense_variant,p.Ser17Arg,ENST00000526833,;ADCK5,non_coding_t…	A	ENSG00000173137	ENST00000308860	Transcript
SLC39A4	0	.	GRCh38	chr8	144414297	144414297	+	Missense_Mutation	SNP	C	G	G			LAN6_S6	NORMAL	C	C																c.1114N>C	p.Val372Leu	p.V372L	ENST00000301305	6/12	419	0	419				SLC39A4,missense_variant,p.Val347Leu,ENST00000276833,NM_017767.2;SLC39A4,missense_variant,p.Val372Leu,ENST00000301305,NM_130849.3;CPSF1,upstream_gene_variant,,ENST00000616140,NM_013291.2;SLC39A4,downstream_gene_variant,,ENST00000526658,;GS1-393G12.14,downstream_gene_variant,,ENST00000607491,;SLC39A4,upstream_gene_variant,,ENST00000531013,;SLC39A4,upstream_gene_variant,,ENST00000527148,;SLC39A4,up…	G	ENSG00000147804	ENST00000301305	Transcript
SLC39A4	0	.	GRCh38	chr8	144415811	144415811	+	Missense_Mutation	SNP	A	G	G			LAN6_S6	NORMAL	A	A																c.473N>C	p.Met158Thr	p.M158T	ENST00000301305	2/12	152	0	152				SLC39A4,missense_variant,p.Met133Thr,ENST00000276833,NM_017767.2;SLC39A4,missense_variant,p.Met158Thr,ENST00000301305,NM_130849.3;SLC39A4,intron_variant,,ENST00000526658,;SLC39A4,upstream_gene_variant,,ENST00000531013,;SLC39A4,upstream_gene_variant,,ENST00000527148,;SLC39A4,upstream_gene_variant,,ENST00000532718,;SLC39A4,upstream_gene_variant,,ENST00000530807,;SLC39A4,upstream_gene_variant,,ENST0…	G	ENSG00000147804	ENST00000301305	Transcript
FOXD4	0	.	GRCh38	chr9	117696	117696	+	Missense_Mutation	SNP	G	G	A	rs9406415		LAN6_S6	NORMAL	G	G																c.424N>T	p.Arg142Cys	p.R142C	ENST00000382500	1/1	363	245	118				FOXD4,missense_variant,p.Arg142Cys,ENST00000382500,NM_207305.4;CBWD1,downstream_gene_variant,,ENST00000475990,;CBWD1,downstream_gene_variant,,ENST00000377400,;CBWD1,downstream_gene_variant,,ENST00000314367,NM_001145355.1;CBWD1,downstream_gene_variant,,ENST00000356521,NM_018491.3;CBWD1,downstream_gene_variant,,ENST00000382447,NM_001145356.1;CBWD1,downstream_gene_variant,,ENST00000613508,;LINC01388…	A	ENSG00000170122	ENST00000382500	Transcript
PTPRD	0	.	GRCh38	chr9	8485788	8485788	+	Missense_Mutation	SNP	T	T	C	rs777724681		LAN6_S6	NORMAL	T	T																c.3029N>G	p.Gln1010Arg	p.Q1010R	ENST00000381196	25/43	246	139	107				PTPRD,missense_variant,p.Gln1010Arg,ENST00000381196,NM_002839.3;PTPRD,missense_variant,p.Gln1010Arg,ENST00000356435,;PTPRD,missense_variant,p.Gln1010Arg,ENST00000540109,;PTPRD,intron_variant,,ENST00000355233,NM_130392.3;PTPRD,intron_variant,,ENST00000397617,;PTPRD,intron_variant,,ENST00000397611,NM_001040712.2;PTPRD,intron_variant,,ENST00000537002,NM_130393.3;PTPRD,intron_variant,,ENST00000486161…	C	ENSG00000153707	ENST00000381196	Transcript
FREM1	0	.	GRCh38	chr9	14792792	14792792	+	Missense_Mutation	SNP	A	G	G	rs182527895		LAN6_S6	NORMAL	A	A																c.3932N>C	p.Ile1311Thr	p.I1311T	ENST00000422223	23/38	200	0	200				FREM1,missense_variant,p.Ile1311Thr,ENST00000422223,NM_144966.5;FREM1,missense_variant,p.Ile1311Thr,ENST00000380880,;RP11-265B7.1,downstream_gene_variant,,ENST00000635735,;FREM1,non_coding_transcript_exon_variant,,ENST00000466679,;FREM1,missense_variant,p.Ile1311Thr,ENST00000380875,;FREM1,non_coding_transcript_exon_variant,,ENST00000497634,;	G	ENSG00000164946	ENST00000422223	Transcript
FOCAD	0	.	GRCh38	chr9	20933031	20933031	+	Missense_Mutation	SNP	A	C	C	rs147046649		LAN6_S6	NORMAL	A	A																c.3335N>C	p.Glu1112Ala	p.E1112A	ENST00000380249	30/46	161	0	161				FOCAD,missense_variant,p.Glu1112Ala,ENST00000380249,NM_017794.4;FOCAD,missense_variant,p.Glu1112Ala,ENST00000338382,;FOCAD,missense_variant,p.Glu548Ala,ENST00000605086,;FOCAD,missense_variant,p.Glu45Ala,ENST00000603044,;FOCAD,missense_variant,p.Glu26Ala,ENST00000604254,;FOCAD,missense_variant,p.Glu45Ala,ENST00000603695,;	C	ENSG00000188352	ENST00000380249	Transcript
IFNA10	0	.	GRCh38	chr9	21207001	21207001	+	Missense_Mutation	SNP	C	G	G	rs10113875		LAN6_S6	NORMAL	C	C																c.97N>C	p.Gly33Arg	p.G33R	ENST00000357374	1/1	402	0	402				IFNA10,missense_variant,p.Gly33Arg,ENST00000357374,NM_002171.2;IFNA7,upstream_gene_variant,,ENST00000239347,NM_021057.2;IFNWP18,downstream_gene_variant,,ENST00000437472,;	G	ENSG00000186803	ENST00000357374	Transcript
IFNA10	0	.	GRCh38	chr9	21207038	21207038	+	Nonsense_Mutation	SNP	A	T	T	rs10119910		LAN6_S6	NORMAL	A	A																c.60N>A	p.Cys20Ter	p.C20*	ENST00000357374	1/1	305	0	305				IFNA10,stop_gained,p.Cys20Ter,ENST00000357374,NM_002171.2;IFNA7,upstream_gene_variant,,ENST00000239347,NM_021057.2;IFNWP18,downstream_gene_variant,,ENST00000437472,;	T	ENSG00000186803	ENST00000357374	Transcript
PRSS3	0	.	GRCh38	chr9	33796675	33796675	+	Missense_Mutation	SNP	G	G	A	rs76740888		LAN6_S6	NORMAL	G	G																c.244N>A	p.Val82Ile	p.V82I	ENST00000361005	2/5	542	408	134				PRSS3,missense_variant,p.Val39Ile,ENST00000342836,NM_001197097.2;PRSS3,missense_variant,p.Val82Ile,ENST00000361005,NM_007343.3;PRSS3,missense_variant,p.Val25Ile,ENST00000379405,NM_002771.3;PRSS3,missense_variant,p.Val18Ile,ENST00000429677,NM_001197098.1;PRSS3,missense_variant,p.Val37Ile,ENST00000457896,;UBE2R2-AS1,intron_variant,,ENST00000454429,;PRSS3,non_coding_transcript_exon_variant,,ENST0000…	A	ENSG00000010438	ENST00000361005	Transcript
KIAA1161	0	.	GRCh38	chr9	34372875	34372875	+	Nonsense_Mutation	SNP	G	G	C	rs4879782		LAN6_S6	NORMAL	G	G																c.69N>G	p.Tyr23Ter	p.Y23*	ENST00000297625	2/2	353	214	139				KIAA1161,stop_gained,p.Tyr23Ter,ENST00000297625,NM_020702.4;KIAA1161,upstream_gene_variant,,ENST00000379142,;	C	ENSG00000164976	ENST00000297625	Transcript
HRCT1	0	.	GRCh38	chr9	35906604	35906604	+	Missense_Mutation	SNP	C	C	A	rs112212538		LAN6_S6	NORMAL	C	C																c.317N>A	p.Pro106His	p.P106H	ENST00000354323	1/1	29	23	6				HRCT1,missense_variant,p.Pro106His,ENST00000354323,NM_001039792.1;LINC00961,upstream_gene_variant,,ENST00000443779,;LINC00961,upstream_gene_variant,,ENST00000636776,;LINC00961,upstream_gene_variant,,ENST00000638062,;	A	ENSG00000196196	ENST00000354323	Transcript
ALDH1B1	0	.	GRCh38	chr9	38396324	38396324	+	Frame_Shift_Del	DEL	G	G	-	rs538496304		LAN6_S6	NORMAL	G	G																c.576delN	p.Gly193ValfsTer16	p.G193Vfs*16	ENST00000377698	2/2	504	262	242				ALDH1B1,frameshift_variant,p.Gly193ValfsTer16,ENST00000377698,NM_000692.4;ALDH1B1,downstream_gene_variant,,ENST00000635162,;	-	ENSG00000137124	ENST00000377698	Transcript
CNTNAP3	0	.	GRCh38	chr9	39078723	39078723	+	Missense_Mutation	SNP	G	G	A	rs753820626		LAN6_S6	NORMAL	G	G																c.3640N>T	p.Arg1214Trp	p.R1214W	ENST00000297668	22/24	120	88	32				CNTNAP3,missense_variant,p.Arg1214Trp,ENST00000297668,NM_033655.3;CNTNAP3,missense_variant,p.Arg1133Trp,ENST00000377656,;CNTNAP3,intron_variant,,ENST00000493965,;CNTNAP3,downstream_gene_variant,,ENST00000477002,;	A	ENSG00000106714	ENST00000297668	Transcript
CNTNAP3	0	.	GRCh38	chr9	39078753	39078753	+	Missense_Mutation	SNP	C	C	T	novel		LAN6_S6	NORMAL	C	C																c.3610N>A	p.Ala1204Thr	p.A1204T	ENST00000297668	22/24	84	62	22				CNTNAP3,missense_variant,p.Ala1204Thr,ENST00000297668,NM_033655.3;CNTNAP3,missense_variant,p.Ala1123Thr,ENST00000377656,;CNTNAP3,intron_variant,,ENST00000493965,;CNTNAP3,downstream_gene_variant,,ENST00000477002,;	T	ENSG00000106714	ENST00000297668	Transcript
CNTNAP3	0	.	GRCh38	chr9	39078846	39078846	+	Missense_Mutation	SNP	A	A	G	novel		LAN6_S6	NORMAL	A	A																c.3517N>C	p.Phe1173Leu	p.F1173L	ENST00000297668	22/24	31	17	14				CNTNAP3,missense_variant,p.Phe1173Leu,ENST00000297668,NM_033655.3;CNTNAP3,missense_variant,p.Phe1092Leu,ENST00000377656,;CNTNAP3,non_coding_transcript_exon_variant,,ENST00000477002,;CNTNAP3,intron_variant,,ENST00000493965,;	G	ENSG00000106714	ENST00000297668	Transcript
CNTNAP3	0	.	GRCh38	chr9	39088492	39088492	+	Missense_Mutation	SNP	T	T	A	novel		LAN6_S6	NORMAL	T	T																c.3151N>T	p.Thr1051Ser	p.T1051S	ENST00000297668	19/24	333	119	213				CNTNAP3,missense_variant,p.Thr1051Ser,ENST00000297668,NM_033655.3;CNTNAP3,missense_variant,p.Thr970Ser,ENST00000377656,;CNTNAP3,missense_variant,p.Thr963Ser,ENST00000358144,;CNTNAP3,upstream_gene_variant,,ENST00000493965,;CNTNAP3,upstream_gene_variant,,ENST00000477002,;	A	ENSG00000106714	ENST00000297668	Transcript
CNTNAP3	0	.	GRCh38	chr9	39088549	39088549	+	Missense_Mutation	SNP	G	G	A	novel		LAN6_S6	NORMAL	G	G																c.3094N>T	p.His1032Tyr	p.H1032Y	ENST00000297668	19/24	537	185	352				CNTNAP3,missense_variant,p.His1032Tyr,ENST00000297668,NM_033655.3;CNTNAP3,missense_variant,p.His951Tyr,ENST00000377656,;CNTNAP3,missense_variant,p.His944Tyr,ENST00000358144,;CNTNAP3,upstream_gene_variant,,ENST00000493965,;CNTNAP3,upstream_gene_variant,,ENST00000477002,;	A	ENSG00000106714	ENST00000297668	Transcript
SPATA31A1	0	.	GRCh38	chr9	39358957	39358957	+	Missense_Mutation	SNP	C	C	T	rs10125162		LAN6_S6	NORMAL	C	C																c.1234N>T	p.Leu412Phe	p.L412F	ENST00000377647	4/4	337	174	163				SPATA31A1,missense_variant,p.Leu412Phe,ENST00000377647,NM_001085452.2;RP11-347J14.4,downstream_gene_variant,,ENST00000615174,;SPATA31A1,downstream_gene_variant,,ENST00000473440,;	T	ENSG00000204849	ENST00000377647	Transcript
SPATA31A1	0	.	GRCh38	chr9	39360952	39360952	+	Missense_Mutation	SNP	G	A	A	rs6476797		LAN6_S6	NORMAL	G	G																c.3229N>A	p.Ala1077Thr	p.A1077T	ENST00000377647	4/4	332	0	332				SPATA31A1,missense_variant,p.Ala1077Thr,ENST00000377647,NM_001085452.2;RP11-347J14.4,non_coding_transcript_exon_variant,,ENST00000615174,;SPATA31A1,downstream_gene_variant,,ENST00000473440,;	A	ENSG00000204849	ENST00000377647	Transcript
ANKRD20A2	0	.	GRCh38	chr9	40223596	40223596	+	Missense_Mutation	SNP	A	A	G	rs200348657		LAN6_S6	NORMAL	A	A																c.200N>G	p.His67Arg	p.H67R	ENST00000377601	1/15	96	62	34				ANKRD20A2,missense_variant,p.His67Arg,ENST00000377601,NM_001012421.1;ANKRD20A2,missense_variant,p.His67Arg,ENST00000611747,;	G	ENSG00000183148	ENST00000377601	Transcript
ANKRD20A2	0	.	GRCh38	chr9	40265272	40265272	+	Missense_Mutation	SNP	T	T	C	rs781171092		LAN6_S6	NORMAL	T	T																c.2279N>C	p.Ile760Thr	p.I760T	ENST00000377601	15/15	34	15	19				ANKRD20A2,missense_variant,p.Ile760Thr,ENST00000377601,NM_001012421.1;RP11-146D12.2,non_coding_transcript_exon_variant,,ENST00000590154,;RP11-146D12.2,upstream_gene_variant,,ENST00000421686,;	C	ENSG00000183148	ENST00000377601	Transcript
ANKRD20A2	0	.	GRCh38	chr9	40265350	40265350	+	Missense_Mutation	SNP	T	T	C	rs746994230		LAN6_S6	NORMAL	T	T																c.2357N>C	p.Met786Thr	p.M786T	ENST00000377601	15/15	56	22	34				ANKRD20A2,missense_variant,p.Met786Thr,ENST00000377601,NM_001012421.1;RP11-146D12.2,non_coding_transcript_exon_variant,,ENST00000421686,;RP11-146D12.2,non_coding_transcript_exon_variant,,ENST00000590154,;	C	ENSG00000183148	ENST00000377601	Transcript
FOXD4L6	0	.	GRCh38	chr9	41127137	41127137	+	Missense_Mutation	SNP	G	G	C	rs2989709		LAN6_S6	NORMAL	G	G																c.1247N>G	p.Pro416Arg	p.P416R	ENST00000622588	1/1	55	30	25				FOXD4L6,missense_variant,p.Pro416Arg,ENST00000622588,NM_001085476.1;CBWD7,downstream_gene_variant,,ENST00000613716,NM_001330339.1;CBWD7,downstream_gene_variant,,ENST00000377391,NM_001085457.1;CBWD7,downstream_gene_variant,,ENST00000456520,;CBWD7,downstream_gene_variant,,ENST00000613125,;CBWD7,downstream_gene_variant,,ENST00000617722,;CBWD7,downstream_gene_variant,,ENST00000610358,;CBWD7,downstrea…	C	ENSG00000273514	ENST00000622588	Transcript
CBWD7	0	.	GRCh38	chr9	41133695	41133695	+	Missense_Mutation	SNP	T	T	A	rs62553375		LAN6_S6	NORMAL	T	T																c.864N>T	p.Glu288Asp	p.E288D	ENST00000377391	12/15	114	60	54				CBWD7,missense_variant,p.Glu252Asp,ENST00000613716,NM_001330339.1;CBWD7,missense_variant,p.Glu288Asp,ENST00000377391,NM_001085457.1;CBWD7,missense_variant,p.Glu269Asp,ENST00000456520,;CBWD7,non_coding_transcript_exon_variant,,ENST00000613125,;CBWD7,non_coding_transcript_exon_variant,,ENST00000617722,;CBWD7,non_coding_transcript_exon_variant,,ENST00000610358,;CBWD7,non_coding_transcript_exon_varia…	A	ENSG00000215126	ENST00000377391	Transcript
CNTNAP3B	0	.	GRCh38	chr9	41938253	41938253	+	Missense_Mutation	SNP	T	C	C	rs376052271		LAN6_S6	NORMAL	T	T																c.2228N>G	p.Gln743Arg	p.Q743R	ENST00000377561	14/24	17	0	17				CNTNAP3B,missense_variant,p.Gln742Arg,ENST00000612828,;CNTNAP3B,missense_variant,p.Gln743Arg,ENST00000377561,NM_001201380.2;CNTNAP3B,missense_variant,p.Gln742Arg,ENST00000341990,;CNTNAP3B,missense_variant,p.Gln649Arg,ENST00000617422,;CNTNAP3B,intron_variant,,ENST00000489789,;CNTNAP3B,missense_variant,p.Gln649Arg,ENST00000619138,;CNTNAP3B,non_coding_transcript_exon_variant,,ENST00000618777,;CNTNAP…	C	ENSG00000154529	ENST00000377561	Transcript
CNTNAP3B	0	.	GRCh38	chr9	41938349	41938349	+	Missense_Mutation	SNP	G	G	T	rs62536540		LAN6_S6	NORMAL	G	G																c.2132N>A	p.Ser711Tyr	p.S711Y	ENST00000377561	14/24	149	40	109				CNTNAP3B,missense_variant,p.Ser710Tyr,ENST00000612828,;CNTNAP3B,missense_variant,p.Ser711Tyr,ENST00000377561,NM_001201380.2;CNTNAP3B,missense_variant,p.Ser710Tyr,ENST00000341990,;CNTNAP3B,missense_variant,p.Ser617Tyr,ENST00000617422,;CNTNAP3B,intron_variant,,ENST00000489789,;CNTNAP3B,missense_variant,p.Ser617Tyr,ENST00000619138,;CNTNAP3B,non_coding_transcript_exon_variant,,ENST00000618777,;CNTNAP…	T	ENSG00000154529	ENST00000377561	Transcript
CNTNAP3B	0	.	GRCh38	chr9	41938378	41938378	+	Missense_Mutation	SNP	C	C	A	novel		LAN6_S6	NORMAL	C	C																c.2103N>T	p.Trp701Cys	p.W701C	ENST00000377561	14/24	186	110	76				CNTNAP3B,missense_variant,p.Trp700Cys,ENST00000612828,;CNTNAP3B,missense_variant,p.Trp701Cys,ENST00000377561,NM_001201380.2;CNTNAP3B,missense_variant,p.Trp700Cys,ENST00000341990,;CNTNAP3B,missense_variant,p.Trp607Cys,ENST00000617422,;CNTNAP3B,intron_variant,,ENST00000489789,;CNTNAP3B,missense_variant,p.Trp607Cys,ENST00000619138,;CNTNAP3B,non_coding_transcript_exon_variant,,ENST00000618777,;CNTNAP…	A	ENSG00000154529	ENST00000377561	Transcript
CNTNAP3B	0	.	GRCh38	chr9	41953308	41953308	+	Missense_Mutation	SNP	A	A	C	rs62536501		LAN6_S6	NORMAL	A	A																c.1955N>G	p.Leu652Arg	p.L652R	ENST00000377561	13/24	56	19	37				CNTNAP3B,missense_variant,p.Leu651Arg,ENST00000612828,;CNTNAP3B,missense_variant,p.Leu652Arg,ENST00000377561,NM_001201380.2;CNTNAP3B,missense_variant,p.Leu651Arg,ENST00000341990,;CNTNAP3B,missense_variant,p.Leu558Arg,ENST00000617422,;CNTNAP3B,upstream_gene_variant,,ENST00000489789,;CNTNAP3B,missense_variant,p.Leu558Arg,ENST00000619138,;CNTNAP3B,missense_variant,p.Leu559Arg,ENST00000479351,;CNTNAP…	C	ENSG00000154529	ENST00000377561	Transcript
CNTNAP3B	0	.	GRCh38	chr9	41964567	41964567	+	Missense_Mutation	SNP	G	G	A	rs199896382		LAN6_S6	NORMAL	G	G																c.1727N>T	p.Thr576Ile	p.T576I	ENST00000377561	11/24	281	156	125				CNTNAP3B,missense_variant,p.Thr576Ile,ENST00000612828,;CNTNAP3B,missense_variant,p.Thr576Ile,ENST00000377561,NM_001201380.2;CNTNAP3B,missense_variant,p.Thr576Ile,ENST00000341990,;CNTNAP3B,intron_variant,,ENST00000617422,;CNTNAP3B,upstream_gene_variant,,ENST00000491438,;CNTNAP3B,non_coding_transcript_exon_variant,,ENST00000618777,;CNTNAP3B,intron_variant,,ENST00000619138,;CNTNAP3B,intron_variant,,…	A	ENSG00000154529	ENST00000377561	Transcript
CNTNAP3B	0	.	GRCh38	chr9	41964577	41964577	+	Missense_Mutation	SNP	A	A	C	rs141780724		LAN6_S6	NORMAL	A	A																c.1717N>G	p.Cys573Gly	p.C573G	ENST00000377561	11/24	285	203	82				CNTNAP3B,missense_variant,p.Cys573Gly,ENST00000612828,;CNTNAP3B,missense_variant,p.Cys573Gly,ENST00000377561,NM_001201380.2;CNTNAP3B,missense_variant,p.Cys573Gly,ENST00000341990,;CNTNAP3B,intron_variant,,ENST00000617422,;CNTNAP3B,upstream_gene_variant,,ENST00000491438,;CNTNAP3B,non_coding_transcript_exon_variant,,ENST00000618777,;CNTNAP3B,intron_variant,,ENST00000619138,;CNTNAP3B,intron_variant,,…	C	ENSG00000154529	ENST00000377561	Transcript
CNTNAP3B	0	.	GRCh38	chr9	41991627	41991627	+	Missense_Mutation	SNP	G	G	A	rs3739620		LAN6_S6	NORMAL	G	G																c.1316N>T	p.Pro439Leu	p.P439L	ENST00000377561	8/24	258	154	104				CNTNAP3B,missense_variant,p.Pro439Leu,ENST00000612828,;CNTNAP3B,missense_variant,p.Pro439Leu,ENST00000377561,NM_001201380.2;CNTNAP3B,missense_variant,p.Pro439Leu,ENST00000341990,;CNTNAP3B,missense_variant,p.Pro439Leu,ENST00000617422,;CNTNAP3B,downstream_gene_variant,,ENST00000276974,;CNTNAP3B,missense_variant,p.Pro439Leu,ENST00000619138,;CNTNAP3B,missense_variant,p.Pro439Leu,ENST00000479351,;CNTN…	A	ENSG00000154529	ENST00000377561	Transcript
CNTNAP3B	0	.	GRCh38	chr9	41991685	41991685	+	Missense_Mutation	SNP	C	C	T	rs62555056		LAN6_S6	NORMAL	C	C																c.1258N>A	p.Val420Ile	p.V420I	ENST00000377561	8/24	499	301	198				CNTNAP3B,missense_variant,p.Val420Ile,ENST00000612828,;CNTNAP3B,missense_variant,p.Val420Ile,ENST00000377561,NM_001201380.2;CNTNAP3B,missense_variant,p.Val420Ile,ENST00000341990,;CNTNAP3B,missense_variant,p.Val420Ile,ENST00000617422,;CNTNAP3B,downstream_gene_variant,,ENST00000276974,;CNTNAP3B,missense_variant,p.Val420Ile,ENST00000619138,;CNTNAP3B,missense_variant,p.Val420Ile,ENST00000479351,;CNTN…	T	ENSG00000154529	ENST00000377561	Transcript
CNTNAP3B	0	.	GRCh38	chr9	41991703	41991703	+	Missense_Mutation	SNP	G	G	T	rs62555055		LAN6_S6	NORMAL	G	G																c.1240N>A	p.Arg414Ser	p.R414S	ENST00000377561	8/24	554	332	222				CNTNAP3B,missense_variant,p.Arg414Ser,ENST00000612828,;CNTNAP3B,missense_variant,p.Arg414Ser,ENST00000377561,NM_001201380.2;CNTNAP3B,missense_variant,p.Arg414Ser,ENST00000341990,;CNTNAP3B,missense_variant,p.Arg414Ser,ENST00000617422,;CNTNAP3B,downstream_gene_variant,,ENST00000276974,;CNTNAP3B,missense_variant,p.Arg414Ser,ENST00000619138,;CNTNAP3B,missense_variant,p.Arg414Ser,ENST00000479351,;CNTN…	T	ENSG00000154529	ENST00000377561	Transcript
CNTNAP3B	0	.	GRCh38	chr9	41991721	41991721	+	Missense_Mutation	SNP	G	G	A	rs3739623		LAN6_S6	NORMAL	G	G																c.1222N>T	p.Leu408Phe	p.L408F	ENST00000377561	8/24	581	395	186				CNTNAP3B,missense_variant,p.Leu408Phe,ENST00000612828,;CNTNAP3B,missense_variant,p.Leu408Phe,ENST00000377561,NM_001201380.2;CNTNAP3B,missense_variant,p.Leu408Phe,ENST00000341990,;CNTNAP3B,missense_variant,p.Leu408Phe,ENST00000617422,;CNTNAP3B,downstream_gene_variant,,ENST00000276974,;CNTNAP3B,missense_variant,p.Leu408Phe,ENST00000619138,;CNTNAP3B,missense_variant,p.Leu408Phe,ENST00000479351,;CNTN…	A	ENSG00000154529	ENST00000377561	Transcript
CNTNAP3B	0	.	GRCh38	chr9	41996327	41996327	+	Missense_Mutation	SNP	A	T	T	rs62554986		LAN6_S6	NORMAL	A	A																c.949N>A	p.Ser317Thr	p.S317T	ENST00000377561	7/24	361	0	361				CNTNAP3B,missense_variant,p.Ser317Thr,ENST00000612828,;CNTNAP3B,missense_variant,p.Ser317Thr,ENST00000377561,NM_001201380.2;CNTNAP3B,missense_variant,p.Ser317Thr,ENST00000276974,;CNTNAP3B,missense_variant,p.Ser317Thr,ENST00000341990,;CNTNAP3B,missense_variant,p.Ser317Thr,ENST00000617422,;CNTNAP3B,missense_variant,p.Ser317Thr,ENST00000619138,;CNTNAP3B,missense_variant,p.Ser317Thr,ENST00000479351,;…	T	ENSG00000154529	ENST00000377561	Transcript
CNTNAP3B	0	.	GRCh38	chr9	42129032	42129032	+	Missense_Mutation	SNP	G	G	T	rs372133350		LAN6_S6	NORMAL	G	G																c.63N>A	p.Ser21Arg	p.S21R	ENST00000377561	1/24	162	110	50				CNTNAP3B,missense_variant,p.Ser21Arg,ENST00000612828,;CNTNAP3B,missense_variant,p.Ser21Arg,ENST00000377561,NM_001201380.2;CNTNAP3B,missense_variant,p.Ser21Arg,ENST00000276974,;CNTNAP3B,missense_variant,p.Ser21Arg,ENST00000341990,;CNTNAP3B,missense_variant,p.Ser21Arg,ENST00000617422,;CNTNAP3B,missense_variant,p.Ser21Arg,ENST00000619138,;CNTNAP3B,missense_variant,p.Ser21Arg,ENST00000479351,;CNTNAP3…	T	ENSG00000154529	ENST00000377561	Transcript
CNTNAP3B	0	.	GRCh38	chr9	42129091	42129091	+	Missense_Mutation	SNP	C	C	A	rs62558062		LAN6_S6	NORMAL	C	C																c.4N>T	p.Ala2Ser	p.A2S	ENST00000377561	1/24	163	110	53				CNTNAP3B,missense_variant,p.Ala2Ser,ENST00000612828,;CNTNAP3B,missense_variant,p.Ala2Ser,ENST00000377561,NM_001201380.2;CNTNAP3B,missense_variant,p.Ala2Ser,ENST00000276974,;CNTNAP3B,missense_variant,p.Ala2Ser,ENST00000341990,;CNTNAP3B,missense_variant,p.Ala2Ser,ENST00000617422,;CNTNAP3B,missense_variant,p.Ala2Ser,ENST00000619138,;CNTNAP3B,missense_variant,p.Ala2Ser,ENST00000479351,;CNTNAP3B,non_c…	A	ENSG00000154529	ENST00000377561	Transcript
SPATA31A6	0	.	GRCh38	chr9	42186961	42186961	+	Missense_Mutation	SNP	C	C	T	rs11261835		LAN6_S6	NORMAL	C	C																c.1259N>T	p.Pro420Leu	p.P420L	ENST00000332857	4/4	493	251	242				SPATA31A6,missense_variant,p.Pro420Leu,ENST00000332857,NM_001145196.1;SPATA31A6,downstream_gene_variant,,ENST00000496386,;	T	ENSG00000185775	ENST00000332857	Transcript
SPATA31A6	0	.	GRCh38	chr9	42187569	42187569	+	Missense_Mutation	SNP	C	G	G	rs11537002		LAN6_S6	NORMAL	C	C																c.1867N>G	p.Arg623Gly	p.R623G	ENST00000332857	4/4	357	43	314				SPATA31A6,missense_variant,p.Arg623Gly,ENST00000332857,NM_001145196.1;SPATA31A6,downstream_gene_variant,,ENST00000496386,;	G	ENSG00000185775	ENST00000332857	Transcript
SPATA31A6	0	.	GRCh38	chr9	42189007	42189007	+	Missense_Mutation	SNP	C	C	T	rs10907643		LAN6_S6	NORMAL	C	C																c.3305N>T	p.Pro1102Leu	p.P1102L	ENST00000332857	4/4	582	303	279				SPATA31A6,missense_variant,p.Pro1102Leu,ENST00000332857,NM_001145196.1;SPATA31A6,downstream_gene_variant,,ENST00000496386,;	T	ENSG00000185775	ENST00000332857	Transcript
SPATA31A7	0	.	GRCh38	chr9	61194223	61194223	+	Missense_Mutation	SNP	T	T	C	novel		LAN6_S6	NORMAL	T	T																c.2137N>C	p.Ser713Pro	p.S713P	ENST00000619167	4/4	75	34	40				SPATA31A7,missense_variant,p.Ser713Pro,ENST00000619167,NM_015667.2;RP11-101E5.6,non_coding_transcript_exon_variant,,ENST00000611332,;SPATA31A7,downstream_gene_variant,,ENST00000618860,;SPATA31A7,downstream_gene_variant,,ENST00000619140,;SPATA31A7,downstream_gene_variant,,ENST00000622899,;SPATA31A7,downstream_gene_variant,,ENST00000622751,;SPATA31A7,downstream_gene_variant,,ENST00000376458,;SPATA3…	C	ENSG00000276040	ENST00000619167	Transcript
ANKRD20A4	0	.	GRCh38	chr9	64377602	64377602	+	Missense_Mutation	SNP	T	T	A	rs200769647		LAN6_S6	NORMAL	T	T																c.574N>A	p.Ser192Thr	p.S192T	ENST00000357336	4/15	24	15	9				ANKRD20A4,missense_variant,p.Ser192Thr,ENST00000357336,NM_001098805.1;ANKRD20A4,downstream_gene_variant,,ENST00000615302,;RNU6-1193P,upstream_gene_variant,,ENST00000459461,;ANKRD20A4,non_coding_transcript_exon_variant,,ENST00000427650,;	A	ENSG00000172014	ENST00000357336	Transcript
FOXD4L5	0	.	GRCh38	chr9	65283606	65283606	+	Missense_Mutation	SNP	A	G	G	novel		LAN6_S6	NORMAL	A	A																c.772N>C	p.Cys258Arg	p.C258R	ENST00000377420	1/1	31	0	31				FOXD4L5,missense_variant,p.Cys258Arg,ENST00000377420,NM_001126334.1;CBWD4P,downstream_gene_variant,,ENST00000445695,;	G	ENSG00000204779	ENST00000377420	Transcript
FOXD4L5	0	.	GRCh38	chr9	65284049	65284049	+	Missense_Mutation	SNP	G	G	C	rs201783089		LAN6_S6	NORMAL	G	G																c.329N>G	p.Pro110Arg	p.P110R	ENST00000377420	1/1	187	75	112				FOXD4L5,missense_variant,p.Pro110Arg,ENST00000377420,NM_001126334.1;CBWD4P,downstream_gene_variant,,ENST00000445695,;	C	ENSG00000204779	ENST00000377420	Transcript
FOXD4L4	0	.	GRCh38	chr9	65737152	65737152	+	Missense_Mutation	SNP	C	C	A	novel		LAN6_S6	NORMAL	C	C																c.7N>A	p.Leu3Met	p.L3M	ENST00000377413	1/1	168	123	45				FOXD4L4,missense_variant,p.Leu3Met,ENST00000377413,NM_199244.3;CBWD5,downstream_gene_variant,,ENST00000377392,NM_001286835.1;CBWD5,downstream_gene_variant,,ENST00000382405,NM_001330668.1;CBWD5,downstream_gene_variant,,ENST00000430059,;CBWD5,downstream_gene_variant,,ENST00000429800,;CBWD5,downstream_gene_variant,,ENST00000377395,NM_001024916.3;CBWD5,downstream_gene_variant,,ENST00000489273,;CBWD5,…	A	ENSG00000184659	ENST00000377413	Transcript
FOXD4L4	0	.	GRCh38	chr9	65737974	65737974	+	Missense_Mutation	SNP	G	G	T	novel		LAN6_S6	NORMAL	G	G																c.829N>T	p.Val277Phe	p.V277F	ENST00000377413	1/1	179	82	97				FOXD4L4,missense_variant,p.Val277Phe,ENST00000377413,NM_199244.3;CBWD5,downstream_gene_variant,,ENST00000377392,NM_001286835.1;CBWD5,downstream_gene_variant,,ENST00000382405,NM_001330668.1;CBWD5,downstream_gene_variant,,ENST00000430059,;CBWD5,downstream_gene_variant,,ENST00000429800,;CBWD5,downstream_gene_variant,,ENST00000377395,NM_001024916.3;CBWD5,downstream_gene_variant,,ENST00000489273,;CBWD…	T	ENSG00000184659	ENST00000377413	Transcript
ANKRD20A3	0	.	GRCh38	chr9	66148999	66148999	+	Missense_Mutation	SNP	G	G	A	rs28600702		LAN6_S6	NORMAL	G	G																c.382N>T	p.Leu128Phe	p.L128F	ENST00000611388	3/15	39	10	29				ANKRD20A3,missense_variant,p.Leu128Phe,ENST00000611388,NM_001012419.2;ANKRD20A3,3_prime_UTR_variant,,ENST00000614733,;ANKRD20A3,non_coding_transcript_exon_variant,,ENST00000615683,;ANKRD20A3,non_coding_transcript_exon_variant,,ENST00000613796,;	A	ENSG00000276203	ENST00000611388	Transcript
SPATA31A3	0	.	GRCh38	chr9	66987590	66987590	+	Missense_Mutation	SNP	G	A	A	novel		LAN6_S6	NORMAL	G	G																c.2908N>T	p.Leu970Phe	p.L970F	ENST00000428649	4/4	90	8	82				SPATA31A3,missense_variant,p.Leu970Phe,ENST00000428649,NM_001083124.1;RP11-395E19.2,non_coding_transcript_exon_variant,,ENST00000616253,;	A	ENSG00000275969	ENST00000428649	Transcript
SPATA31A3	0	.	GRCh38	chr9	66987648	66987648	+	Missense_Mutation	SNP	C	G	G	rs200314502		LAN6_S6	NORMAL	C	C																c.2850N>C	p.Glu950Asp	p.E950D	ENST00000428649	4/4	171	5	166				SPATA31A3,missense_variant,p.Glu950Asp,ENST00000428649,NM_001083124.1;RP11-395E19.2,non_coding_transcript_exon_variant,,ENST00000616253,;	G	ENSG00000275969	ENST00000428649	Transcript
ANKRD20A1	0	.	GRCh38	chr9	67901012	67901012	+	Missense_Mutation	SNP	G	G	A	rs200972432		LAN6_S6	NORMAL	G	G																c.2017N>A	p.Ala673Thr	p.A673T	ENST00000562196	15/15	247	157	90				ANKRD20A1,missense_variant,p.Ala673Thr,ENST00000562196,NM_032250.3;ANKRD20A1,downstream_gene_variant,,ENST00000622129,;ANKRD20A1,downstream_gene_variant,,ENST00000616155,;RP11-195B21.3,upstream_gene_variant,,ENST00000427989,;	A	ENSG00000260691	ENST00000562196	Transcript
ANKRD20A1	0	.	GRCh38	chr9	67901030	67901030	+	Missense_Mutation	SNP	C	C	T	rs62542472		LAN6_S6	NORMAL	C	C																c.2035N>T	p.Arg679Cys	p.R679C	ENST00000562196	15/15	206	85	121				ANKRD20A1,missense_variant,p.Arg679Cys,ENST00000562196,NM_032250.3;ANKRD20A1,downstream_gene_variant,,ENST00000622129,;ANKRD20A1,downstream_gene_variant,,ENST00000616155,;RP11-195B21.3,upstream_gene_variant,,ENST00000427989,;	T	ENSG00000260691	ENST00000562196	Transcript
ANKRD20A1	0	.	GRCh38	chr9	67901274	67901274	+	Missense_Mutation	SNP	T	T	C	rs201591943		LAN6_S6	NORMAL	T	T																c.2279N>C	p.Ile760Thr	p.I760T	ENST00000562196	15/15	41	25	16				ANKRD20A1,missense_variant,p.Ile760Thr,ENST00000562196,NM_032250.3;ANKRD20A1,downstream_gene_variant,,ENST00000622129,;ANKRD20A1,downstream_gene_variant,,ENST00000616155,;RP11-195B21.3,non_coding_transcript_exon_variant,,ENST00000427989,;	C	ENSG00000260691	ENST00000562196	Transcript
ANKRD20A1	0	.	GRCh38	chr9	67901310	67901310	+	Missense_Mutation	SNP	G	G	A	rs200586073		LAN6_S6	NORMAL	G	G																c.2315N>A	p.Gly772Glu	p.G772E	ENST00000562196	15/15	35	15	20				ANKRD20A1,missense_variant,p.Gly772Glu,ENST00000562196,NM_032250.3;ANKRD20A1,downstream_gene_variant,,ENST00000622129,;ANKRD20A1,downstream_gene_variant,,ENST00000616155,;RP11-195B21.3,non_coding_transcript_exon_variant,,ENST00000427989,;	A	ENSG00000260691	ENST00000562196	Transcript
ANKRD20A1	0	.	GRCh38	chr9	67901409	67901409	+	Missense_Mutation	SNP	A	A	G	rs199788894		LAN6_S6	NORMAL	A	A																c.2414N>G	p.Glu805Gly	p.E805G	ENST00000562196	15/15	10	3	7				ANKRD20A1,missense_variant,p.Glu805Gly,ENST00000562196,NM_032250.3;ANKRD20A1,downstream_gene_variant,,ENST00000622129,;ANKRD20A1,downstream_gene_variant,,ENST00000616155,;RP11-195B21.3,non_coding_transcript_exon_variant,,ENST00000427989,;	G	ENSG00000260691	ENST00000562196	Transcript
FOXD4L3	0	.	GRCh38	chr9	68303273	68303273	+	Nonsense_Mutation	SNP	A	A	T	rs7034645		LAN6_S6	NORMAL	A	A																c.322N>T	p.Lys108Ter	p.K108*	ENST00000342833	1/1	19	9	10				FOXD4L3,stop_gained,p.Lys108Ter,ENST00000342833,NM_199135.4;CBWD3,downstream_gene_variant,,ENST00000360171,NM_001291821.1,NM_201453.3;CBWD3,downstream_gene_variant,,ENST00000377342,;CBWD3,downstream_gene_variant,,ENST00000618217,;RP11-561O23.5,upstream_gene_variant,,ENST00000603200,;RP11-561O23.7,upstream_gene_variant,,ENST00000419576,;CBWD3,downstream_gene_variant,,ENST00000614398,;CBWD3,downstr…	T	ENSG00000187559	ENST00000342833	Transcript
FOXD4L3	0	.	GRCh38	chr9	68303626	68303626	+	Missense_Mutation	SNP	C	G	G	rs10781365		LAN6_S6	NORMAL	C	C																c.675N>G	p.His225Gln	p.H225Q	ENST00000342833	1/1	118	3	115				FOXD4L3,missense_variant,p.His225Gln,ENST00000342833,NM_199135.4;CBWD3,downstream_gene_variant,,ENST00000360171,NM_001291821.1,NM_201453.3;CBWD3,downstream_gene_variant,,ENST00000377342,;CBWD3,downstream_gene_variant,,ENST00000618217,;RP11-561O23.5,upstream_gene_variant,,ENST00000603200,;RP11-561O23.7,upstream_gene_variant,,ENST00000419576,;CBWD3,downstream_gene_variant,,ENST00000614398,;CBWD3,do…	G	ENSG00000187559	ENST00000342833	Transcript
NTRK2	0	.	GRCh38	chr9	84723600	84723600	+	Missense_Mutation	SNP	C	C	A	rs139913267		LAN6_S6	NORMAL	C	C																c.611N>A	p.Pro204His	p.P204H	ENST00000277120	7/19	421	184	237				NTRK2,missense_variant,p.Pro204His,ENST00000277120,;NTRK2,missense_variant,p.Pro204His,ENST00000304053,NM_001018065.2;NTRK2,missense_variant,p.Pro204His,ENST00000376208,NM_001018066.2;NTRK2,missense_variant,p.Pro204His,ENST00000395882,NM_001007097.2,NM_001291937.1;NTRK2,missense_variant,p.Pro204His,ENST00000359847,;NTRK2,missense_variant,p.Pro204His,ENST00000376214,NM_006180.4;NTRK2,missense_vari…	A	ENSG00000148053	ENST00000277120	Transcript
PHF2	0	.	GRCh38	chr9	93660383	93660384	+	Frame_Shift_Ins	INS	-	-	C	novel		LAN6_S6	NORMAL	-	-																c.1521_1522insC	p.Lys510GlufsTer4	p.K510Efs*4	ENST00000359246	12/22	220	144	76				PHF2,frameshift_variant,p.Lys510GlufsTer4,ENST00000359246,NM_005392.3;PHF2,intron_variant,,ENST00000375376,;PHF2,intron_variant,,ENST00000610682,;	C	ENSG00000197724	ENST00000359246	Transcript
NUTM2F	0	.	GRCh38	chr9	94318545	94318545	+	Missense_Mutation	SNP	C	G	G	rs202219124		LAN6_S6	NORMAL	C	C																c.2191N>C	p.Gly731Arg	p.G731R	ENST00000253262	7/7	110	0	110				NUTM2F,missense_variant,p.Gly731Arg,ENST00000253262,NM_017561.1;NUTM2F,missense_variant,p.Gly716Arg,ENST00000341207,;	G	ENSG00000130950	ENST00000253262	Transcript
CORO2A	0	.	GRCh38	chr9	98157471	98157471	+	Missense_Mutation	SNP	G	G	T	rs766462636		LAN6_S6	NORMAL	G	G																c.190N>A	p.Pro64Thr	p.P64T	ENST00000343933	2/12	259	142	117				CORO2A,missense_variant,p.Pro64Thr,ENST00000343933,NM_003389.3;CORO2A,missense_variant,p.Pro64Thr,ENST00000375077,NM_052820.3;	T	ENSG00000106789	ENST00000343933	Transcript
ZNF189	0	.	GRCh38	chr9	101409563	101409563	+	Missense_Mutation	SNP	C	C	G	rs112338244		LAN6_S6	NORMAL	C	C																c.1795N>G	p.His599Asp	p.H599D	ENST00000339664	3/3	354	178	176				ZNF189,missense_variant,p.His585Asp,ENST00000374861,NM_001278231.1,NM_001278232.1;ZNF189,missense_variant,p.His557Asp,ENST00000259395,NM_197977.2;ZNF189,missense_variant,p.His599Asp,ENST00000339664,NM_003452.3;ZNF189,3_prime_UTR_variant,,ENST00000615466,NM_001278240.1;	G	ENSG00000136870	ENST00000339664	Transcript
GRIN3A	0	.	GRCh38	chr9	101670289	101670289	+	Missense_Mutation	SNP	C	C	T	rs759998453		LAN6_S6	NORMAL	C	C																c.2123N>A	p.Arg708Gln	p.R708Q	ENST00000361820	3/9	667	339	328				GRIN3A,missense_variant,p.Arg708Gln,ENST00000361820,NM_133445.2;	T	ENSG00000198785	ENST00000361820	Transcript
OR13C5	0	.	GRCh38	chr9	104599179	104599179	+	Missense_Mutation	SNP	G	G	A	rs7025570		LAN6_S6	NORMAL	G	G																c.235N>T	p.Pro79Ser	p.P79S	ENST00000374779	1/1	521	296	225				OR13C5,missense_variant,p.Pro79Ser,ENST00000374779,NM_001004482.1;	A	ENSG00000277556	ENST00000374779	Transcript
OR13C5	0	.	GRCh38	chr9	104599262	104599262	+	Missense_Mutation	SNP	A	A	G	rs558181905		LAN6_S6	NORMAL	A	A																c.152N>C	p.Leu51Ser	p.L51S	ENST00000374779	1/1	410	214	196				OR13C5,missense_variant,p.Leu51Ser,ENST00000374779,NM_001004482.1;	G	ENSG00000277556	ENST00000374779	Transcript
ABCA1	0	.	GRCh38	chr9	104858554	104858554	+	Missense_Mutation	SNP	G	G	A	rs9282541		LAN6_S6	NORMAL	G	G																c.688N>T	p.Arg230Cys	p.R230C	ENST00000374736	7/50	186	99	87				ABCA1,missense_variant,p.Arg230Cys,ENST00000374736,NM_005502.3;ABCA1,missense_variant,p.Arg230Cys,ENST00000423487,;ABCA1,downstream_gene_variant,,ENST00000374733,;	A	ENSG00000165029	ENST00000374736	Transcript
KIAA0368	0	.	GRCh38	chr9	111391793	111391793	+	Missense_Mutation	SNP	C	C	A	rs199791808		LAN6_S6	NORMAL	C	C																c.3658N>T	p.Val1220Leu	p.V1220L	ENST00000259335	30/51	368	201	167				KIAA0368,missense_variant,p.Val1220Leu,ENST00000259335,NM_001080398.1;KIAA0368,missense_variant,p.Val1042Leu,ENST00000338205,;	A	ENSG00000136813	ENST00000259335	Transcript
C9orf84	0	.	GRCh38	chr9	111692331	111692331	+	Missense_Mutation	SNP	C	C	T	rs145493933		LAN6_S6	NORMAL	C	C																c.3454N>A	p.Gly1152Arg	p.G1152R	ENST00000374287	24/25	217	132	85				C9orf84,missense_variant,p.Gly1113Arg,ENST00000394779,NM_001080551.2;C9orf84,missense_variant,p.Gly1078Arg,ENST00000394777,;C9orf84,missense_variant,p.Gly1152Arg,ENST00000374287,;C9orf84,missense_variant,p.Gly1152Arg,ENST00000318737,NM_173521.4;	T	ENSG00000165181	ENST00000374287	Transcript
ZFP37	0	.	GRCh38	chr9	113042756	113042756	+	Missense_Mutation	SNP	T	T	G	rs138892647		LAN6_S6	NORMAL	T	T																c.1907N>C	p.Lys636Thr	p.K636T	ENST00000553380	4/4	198	104	94				ZFP37,missense_variant,p.Lys621Thr,ENST00000374227,NM_003408.2;ZFP37,missense_variant,p.Lys622Thr,ENST00000555206,NM_001282518.1;ZFP37,missense_variant,p.Lys636Thr,ENST00000553380,NM_001282515.1;ZNF883,intron_variant,,ENST00000619044,NM_001101338.1;	G	ENSG00000136866	ENST00000553380	Transcript
ORM1	0	.	GRCh38	chr9	114323246	114323246	+	Missense_Mutation	SNP	G	G	A	rs17650		LAN6_S6	NORMAL	G	G																c.113N>A	p.Arg38Gln	p.R38Q	ENST00000259396	1/6	239	127	112				ORM1,missense_variant,p.Arg38Gln,ENST00000259396,NM_000607.2;ORM1,upstream_gene_variant,,ENST00000477456,;	A	ENSG00000229314	ENST00000259396	Transcript
PAPPA	0	.	GRCh38	chr9	116187201	116187201	+	Missense_Mutation	SNP	G	G	A	rs146292613		LAN6_S6	NORMAL	G	G																c.463N>A	p.Val155Met	p.V155M	ENST00000328252	2/22	338	187	151				PAPPA,missense_variant,p.Val155Met,ENST00000328252,NM_002581.4;	A	ENSG00000182752	ENST00000328252	Transcript
OR1Q1	0	.	GRCh38	chr9	122615519	122615519	+	Missense_Mutation	SNP	G	G	T	novel		LAN6_S6	NORMAL	G	G																c.782N>T	p.Arg261Leu	p.R261L	ENST00000297913	1/1	266	190	76				OR1Q1,missense_variant,p.Arg261Leu,ENST00000297913,NM_012364.1;RP11-64P14.7,intron_variant,,ENST00000431442,;RP11-64P14.7,upstream_gene_variant,,ENST00000419604,;	T	ENSG00000165202	ENST00000297913	Transcript
KYAT1	0	.	GRCh38	chr9	128838131	128838131	+	Missense_Mutation	SNP	T	T	C	rs201161036		LAN6_S6	NORMAL	T	T																c.640N>G	p.Ile214Val	p.I214V	ENST00000436267	7/15	358	202	156				KYAT1,missense_variant,p.Ile214Val,ENST00000436267,NM_001287390.1;KYAT1,missense_variant,p.Ile120Val,ENST00000302586,NM_001122671.1,NM_004059.4;KYAT1,missense_variant,p.Ile70Val,ENST00000320665,NM_001122672.1;KYAT1,missense_variant,p.Ile120Val,ENST00000451800,;KYAT1,missense_variant,p.Ile120Val,ENST00000416084,;KYAT1,downstream_gene_variant,,ENST00000427720,;KYAT1,non_coding_transcript_exon_varia…	C	ENSG00000171097	ENST00000436267	Transcript
HMCN2	0	.	GRCh38	chr9	130325648	130325648	+	Missense_Mutation	SNP	G	C	C	novel		LAN6_S6	NORMAL	G	G																c.2971N>C	p.Ala991Pro	p.A991P	ENST00000624552	20/98	397	1	396				HMCN2,missense_variant,p.Ala991Pro,ENST00000624552,NM_001291815.1;HMCN2,missense_variant,p.Ala255Pro,ENST00000611173,;	C	ENSG00000148357	ENST00000624552	Transcript
EXOSC2	0	.	GRCh38	chr9	130693813	130693813	+	Missense_Mutation	SNP	C	C	G	rs148203698		LAN6_S6	NORMAL	C	C																c.22N>G	p.Pro8Ala	p.P8A	ENST00000372358	1/9	142	70	72				EXOSC2,missense_variant,p.Pro8Ala,ENST00000372358,NM_014285.6;EXOSC2,missense_variant,p.Pro8Ala,ENST00000372352,;EXOSC2,missense_variant,p.Pro8Ala,ENST00000546165,NM_001282708.1;EXOSC2,missense_variant,p.Pro8Ala,ENST00000372351,NM_001282709.1;EXOSC2,missense_variant,p.Pro4Ala,ENST00000495699,;EXOSC2,missense_variant,p.Pro8Ala,ENST00000372350,;EXOSC2,non_coding_transcript_exon_variant,,ENST0000043…	G	ENSG00000130713	ENST00000372358	Transcript
ABL1	0	.	GRCh38	chr9	130884719	130884719	+	Missense_Mutation	SNP	C	C	T	rs2229071		LAN6_S6	NORMAL	C	C																c.2486N>T	p.Pro829Leu	p.P829L	ENST00000372348	11/11	459	230	229				ABL1,missense_variant,p.Pro810Leu,ENST00000318560,NM_005157.5;ABL1,missense_variant,p.Pro829Leu,ENST00000372348,NM_007313.2;	T	ENSG00000097007	ENST00000372348	Transcript
NUP214	0	.	GRCh38	chr9	131129424	131129424	+	Missense_Mutation	SNP	C	C	T	novel		LAN6_S6	NORMAL	C	C																c.539N>T	p.Thr180Met	p.T180M	ENST00000359428	4/36	520	260	260				NUP214,missense_variant,p.Thr180Met,ENST00000359428,NM_005085.3;NUP214,missense_variant,p.Thr180Met,ENST00000411637,NM_001318324.1;NUP214,intron_variant,,ENST00000451030,;NUP214,downstream_gene_variant,,ENST00000531584,;RNU6-881P,downstream_gene_variant,,ENST00000516813,;RP11-544A12.4,downstream_gene_variant,,ENST00000589540,;RP11-544A12.4,downstream_gene_variant,,ENST00000587264,;RP11-544A12.4,d…	T	ENSG00000126883	ENST00000359428	Transcript
NUP214	0	.	GRCh38	chr9	131150370	131150370	+	Nonsense_Mutation	SNP	G	G	A	novel		LAN6_S6	NORMAL	G	G																c.2087N>A	p.Trp696Ter	p.W696*	ENST00000359428	15/36	372	178	194				NUP214,stop_gained,p.Trp696Ter,ENST00000359428,NM_005085.3;NUP214,stop_gained,p.Trp686Ter,ENST00000411637,NM_001318324.1;NUP214,stop_gained,p.Trp125Ter,ENST00000451030,;NUP214,downstream_gene_variant,,ENST00000530863,;RP11-544A12.4,intron_variant,,ENST00000589540,;RP11-544A12.4,intron_variant,,ENST00000587264,;RP11-544A12.4,intron_variant,,ENST00000586290,;RP11-544A12.4,intron_variant,,ENST000004…	A	ENSG00000126883	ENST00000359428	Transcript
ABO	0	.	GRCh38	chr9	133258116	133258116	+	Missense_Mutation	SNP	G	A	A	rs512770		LAN6_S6	NORMAL	G	G																c.220N>T	p.Pro74Ser	p.P74S	ENST00000538324	5/9	335	1	334				ABO,missense_variant,p.Pro74Ser,ENST00000611156,NM_020469.2;ABO,missense_variant,p.Pro74Ser,ENST00000538324,;ABO,non_coding_transcript_exon_variant,,ENST00000453660,;	A	ENSG00000175164	ENST00000538324	Transcript
ABO	0	.	GRCh38	chr9	133259834	133259834	+	Missense_Mutation	SNP	C	T	T	rs549446		LAN6_S6	NORMAL	C	C																c.188N>A	p.Arg63His	p.R63H	ENST00000538324	4/9	184	0	184				ABO,missense_variant,p.Arg63His,ENST00000611156,NM_020469.2;ABO,missense_variant,p.Arg63His,ENST00000538324,;ABO,non_coding_transcript_exon_variant,,ENST00000453660,;	T	ENSG00000175164	ENST00000538324	Transcript
ABO	0	.	GRCh38	chr9	133261367	133261367	+	Missense_Mutation	SNP	C	A	A			LAN6_S6	NORMAL	C	C																c.106N>T	p.Val36Phe	p.V36F	ENST00000538324	3/9	241	0	241				ABO,missense_variant,p.Val36Phe,ENST00000611156,NM_020469.2;ABO,missense_variant,p.Val36Phe,ENST00000538324,;ABO,non_coding_transcript_exon_variant,,ENST00000453660,;	A	ENSG00000175164	ENST00000538324	Transcript
STKLD1	0	.	GRCh38	chr9	133402955	133402955	+	Missense_Mutation	SNP	G	A	A	rs3124747		LAN6_S6	NORMAL	G	G																c.1417N>A	p.Glu473Lys	p.E473K	ENST00000371957	14/18	116	0	116				STKLD1,missense_variant,p.Glu473Lys,ENST00000371957,NM_153710.4;REXO4,downstream_gene_variant,,ENST00000371942,NM_001279350.1,NM_020385.3,NM_001279351.1;REXO4,downstream_gene_variant,,ENST00000371935,NM_001279349.1;REXO4,downstream_gene_variant,,ENST00000454825,;	A	ENSG00000198870	ENST00000371957	Transcript
ADAMTSL2	0	.	GRCh38	chr9	133554507	133554507	+	Missense_Mutation	SNP	G	G	A	rs35767802		LAN6_S6	NORMAL	G	G																c.1090N>A	p.Val364Ile	p.V364I	ENST00000354484	10/19	376	191	185				ADAMTSL2,missense_variant,p.Val473Ile,ENST00000393061,;ADAMTSL2,missense_variant,p.Val364Ile,ENST00000354484,NM_001145320.1;ADAMTSL2,missense_variant,p.Val364Ile,ENST00000393060,NM_014694.3;	A	ENSG00000197859	ENST00000354484	Transcript
PPP1R26	0	.	GRCh38	chr9	135484970	135484970	+	Missense_Mutation	SNP	G	G	A	rs745804650		LAN6_S6	NORMAL	G	G																c.460N>A	p.Gly154Arg	p.G154R	ENST00000356818	4/4	259	142	117				PPP1R26,missense_variant,p.Gly154Arg,ENST00000356818,NM_014811.3;PPP1R26,missense_variant,p.Gly154Arg,ENST00000401470,;PPP1R26,missense_variant,p.Gly154Arg,ENST00000605286,;PPP1R26,missense_variant,p.Gly154Arg,ENST00000604351,;PPP1R26,missense_variant,p.Gly154Arg,ENST00000605660,;PPP1R26-AS1,upstream_gene_variant,,ENST00000455039,;PPP1R26-AS1,upstream_gene_variant,,ENST00000603893,;PPP1R26-AS1,up…	A	ENSG00000196422	ENST00000356818	Transcript
CCDC187	0	.	GRCh38	chr9	136286167	136286167	+	Missense_Mutation	SNP	G	C	C	novel		LAN6_S6	NORMAL	G	G																c.2457N>G	p.Asp819Glu	p.D819E	ENST00000569961	8/10	321	0	321				CCDC187,missense_variant,p.Asp917Glu,ENST00000624277,;CCDC187,missense_variant,p.Asp819Glu,ENST00000569961,NM_001291516.1;CCDC187,missense_variant,p.Asp917Glu,ENST00000563590,;	C	ENSG00000260220	ENST00000569961	Transcript
CCDC187	0	.	GRCh38	chr9	136286366	136286366	+	Missense_Mutation	SNP	A	G	G	novel		LAN6_S6	NORMAL	A	A																c.2258N>C	p.Leu753Pro	p.L753P	ENST00000569961	8/10	281	0	281				CCDC187,missense_variant,p.Leu851Pro,ENST00000624277,;CCDC187,missense_variant,p.Leu753Pro,ENST00000569961,NM_001291516.1;CCDC187,missense_variant,p.Leu851Pro,ENST00000563590,;	G	ENSG00000260220	ENST00000569961	Transcript
CCDC187	0	.	GRCh38	chr9	136291376	136291376	+	Missense_Mutation	SNP	A	A	G	novel		LAN6_S6	NORMAL	A	A																c.943N>C	p.Cys315Arg	p.C315R	ENST00000569961	6/10	306	169	137				CCDC187,missense_variant,p.Cys413Arg,ENST00000624277,;CCDC187,missense_variant,p.Cys315Arg,ENST00000569961,NM_001291516.1;CCDC187,downstream_gene_variant,,ENST00000565954,;CCDC187,missense_variant,p.Cys413Arg,ENST00000563590,;	G	ENSG00000260220	ENST00000569961	Transcript
CCDC187	0	.	GRCh38	chr9	136291438	136291438	+	Missense_Mutation	SNP	C	C	T	novel		LAN6_S6	NORMAL	C	C																c.881N>A	p.Arg294His	p.R294H	ENST00000569961	6/10	288	153	135				CCDC187,missense_variant,p.Arg392His,ENST00000624277,;CCDC187,missense_variant,p.Arg294His,ENST00000569961,NM_001291516.1;CCDC187,downstream_gene_variant,,ENST00000565954,;CCDC187,missense_variant,p.Arg392His,ENST00000563590,;	T	ENSG00000260220	ENST00000569961	Transcript
CCDC187	0	.	GRCh38	chr9	136291574	136291574	+	Missense_Mutation	SNP	A	G	G	novel		LAN6_S6	NORMAL	A	A																c.745N>C	p.Tyr249His	p.Y249H	ENST00000569961	6/10	304	0	304				CCDC187,missense_variant,p.Tyr347His,ENST00000624277,;CCDC187,missense_variant,p.Tyr249His,ENST00000569961,NM_001291516.1;CCDC187,downstream_gene_variant,,ENST00000565954,;CCDC187,missense_variant,p.Tyr347His,ENST00000563590,;	G	ENSG00000260220	ENST00000569961	Transcript
CCDC187	0	.	GRCh38	chr9	136302868	136302868	+	Missense_Mutation	SNP	A	A	G	novel		LAN6_S6	NORMAL	A	A																c.275N>C	p.Met92Thr	p.M92T	ENST00000569961	2/10	296	161	135				CCDC187,missense_variant,p.Met190Thr,ENST00000624277,;CCDC187,missense_variant,p.Met92Thr,ENST00000569961,NM_001291516.1;CCDC187,non_coding_transcript_exon_variant,,ENST00000565954,;CCDC187,missense_variant,p.Met190Thr,ENST00000563590,;	G	ENSG00000260220	ENST00000569961	Transcript
FBXW5	0	.	GRCh38	chr9	136942781	136942781	+	Missense_Mutation	SNP	C	C	T	rs769969613		LAN6_S6	NORMAL	C	C																c.514N>A	p.Val172Ile	p.V172I	ENST00000325285	4/9	470	258	212				FBXW5,missense_variant,p.Val172Ile,ENST00000325285,NM_018998.3;FBXW5,missense_variant,p.Val182Ile,ENST00000428398,;C8G,upstream_gene_variant,,ENST00000224181,NM_000606.2;FBXW5,downstream_gene_variant,,ENST00000443788,;C8G,upstream_gene_variant,,ENST00000371634,;RP11-229P13.25,upstream_gene_variant,,ENST00000569497,;C8G,upstream_gene_variant,,ENST00000465773,;C8G,upstream_gene_variant,,ENST0000048…	T	ENSG00000159069	ENST00000325285	Transcript
FUT7	0	.	GRCh38	chr9	137030769	137030769	+	Missense_Mutation	SNP	A	A	G	rs199955257		LAN6_S6	NORMAL	A	A																c.970N>C	p.Tyr324His	p.Y324H	ENST00000314412	2/2	407	207	200				FUT7,missense_variant,p.Tyr324His,ENST00000314412,NM_004479.3;ABCA2,upstream_gene_variant,,ENST00000265662,;ABCA2,upstream_gene_variant,,ENST00000371605,;ABCA2,upstream_gene_variant,,ENST00000614293,;ABCA2,upstream_gene_variant,,ENST00000341511,NM_212533.2,NM_001606.4;ABCA2,upstream_gene_variant,,ENST00000625103,;C9orf139,intron_variant,,ENST00000623196,;ABCA2,upstream_gene_variant,,ENST000004598…	G	ENSG00000180549	ENST00000314412	Transcript
TPRN	0	.	GRCh38	chr9	137200239	137200239	+	Missense_Mutation	SNP	G	G	A	novel		LAN6_S6	NORMAL	G	G																c.473N>T	p.Pro158Leu	p.P158L	ENST00000409012	1/4	4	2	2				TPRN,missense_variant,p.Pro158Leu,ENST00000409012,NM_001128228.2;TPRN,upstream_gene_variant,,ENST00000333046,;TMEM203,downstream_gene_variant,,ENST00000343666,NM_053045.1;TPRN,intron_variant,,ENST00000541945,;	A	ENSG00000176058	ENST00000409012	Transcript
MRC1	0	.	GRCh38	chr10	17849701	17849701	+	Missense_Mutation	SNP	G	A	A	rs606231248		LAN6_S6	NORMAL	G	G																c.1186N>A	p.Gly396Ser	p.G396S	ENST00000569591	7/30	176	0	176				MRC1,missense_variant,p.Gly396Ser,ENST00000569591,NM_002438.3;MIR511,downstream_gene_variant,,ENST00000385203,;	A	ENSG00000260314	ENST00000569591	Transcript
MALRD1	0	.	GRCh38	chr10	19567581	19567581	+	Missense_Mutation	SNP	G	G	A	rs200384748		LAN6_S6	NORMAL	G	G																c.5558N>A	p.Gly1853Asp	p.G1853D	ENST00000454679	33/40	585	314	271				MALRD1,missense_variant,p.Gly1853Asp,ENST00000454679,NM_001142308.2;MALRD1,missense_variant,p.Gly1232Asp,ENST00000377266,;MALRD1,missense_variant,p.Gly204Asp,ENST00000377265,;	A	ENSG00000204740	ENST00000454679	Transcript
SVIL	0	.	GRCh38	chr10	29495143	29495143	+	Missense_Mutation	SNP	G	G	C	rs2368406		LAN6_S6	NORMAL	G	G																c.3703N>G	p.Pro1235Ala	p.P1235A	ENST00000355867	19/38	230	169	61				SVIL,missense_variant,p.Pro1203Ala,ENST00000375398,;SVIL,missense_variant,p.Pro1235Ala,ENST00000355867,NM_001323599.1,NM_021738.2;SVIL,missense_variant,p.Pro809Ala,ENST00000375400,NM_001323600.1,NM_003174.3;SVIL,missense_variant,p.Pro161Ala,ENST00000632315,;SVIL,non_coding_transcript_exon_variant,,ENST00000474106,;SVIL,non_coding_transcript_exon_variant,,ENST00000491872,;	C	ENSG00000197321	ENST00000355867	Transcript
BMS1	0	.	GRCh38	chr10	42817494	42817494	+	Missense_Mutation	SNP	G	G	T	novel		LAN6_S6	NORMAL	G	G																c.2580N>T	p.Gln860His	p.Q860H	ENST00000374518	15/23	12	10	2				BMS1,missense_variant,p.Gln860His,ENST00000374518,NM_014753.3;	T	ENSG00000165733	ENST00000374518	Transcript
FAM21C	0	.	GRCh38	chr10	45746646	45746646	+	Missense_Mutation	SNP	A	A	G	rs2257402		LAN6_S6	NORMAL	A	A																c.731N>G	p.Gln244Arg	p.Q244R	ENST00000374362	8/30	411	245	166				FAM21C,missense_variant,p.Gln244Arg,ENST00000336378,NM_001330074.1;FAM21C,missense_variant,p.Gln244Arg,ENST00000374362,NM_015262.2;FAM21C,missense_variant,p.Gln244Arg,ENST00000623400,;FAM21C,missense_variant,p.Gln244Arg,ENST00000540872,NM_001169106.1;FAM21C,missense_variant,p.Gln188Arg,ENST00000359860,;FAM21C,missense_variant,p.Gln244Arg,ENST00000537517,NM_001169107.1;FAM21C,missense_variant,p.Gl…	G	ENSG00000172661	ENST00000374362	Transcript
FAM21C	0	.	GRCh38	chr10	45773308	45773308	+	Missense_Mutation	SNP	G	G	C	novel		LAN6_S6	NORMAL	G	G																c.2092N>C	p.Gly698Arg	p.G698R	ENST00000374362	21/30	49	34	15				FAM21C,missense_variant,p.Gly698Arg,ENST00000336378,NM_001330074.1;FAM21C,missense_variant,p.Gly698Arg,ENST00000374362,NM_015262.2;FAM21C,missense_variant,p.Gly698Arg,ENST00000623400,;FAM21C,missense_variant,p.Gly698Arg,ENST00000540872,NM_001169106.1;FAM21C,missense_variant,p.Gly640Arg,ENST00000359860,;FAM21C,missense_variant,p.Gly674Arg,ENST00000537517,NM_001169107.1;	C	ENSG00000172661	ENST00000374362	Transcript
AGAP4	0	.	GRCh38	chr10	45826224	45826224	+	Missense_Mutation	SNP	C	C	A	novel		LAN6_S6	NORMAL	C	C																c.1683N>T	p.Glu561Asp	p.E561D	ENST00000448048	7/7	232	143	72				AGAP4,missense_variant,p.Glu584Asp,ENST00000616763,;AGAP4,missense_variant,p.Glu561Asp,ENST00000311652,;AGAP4,missense_variant,p.Glu561Asp,ENST00000448048,NM_133446.3;AGAP4,missense_variant,p.Glu584Asp,ENST00000618171,NM_001276343.2;AGAP4,downstream_gene_variant,,ENST00000430779,;	A	ENSG00000188234	ENST00000448048	Transcript
AGAP4	0	.	GRCh38	chr10	45826456	45826456	+	Missense_Mutation	SNP	C	T	T	rs202104169		LAN6_S6	NORMAL	C	C																c.1451N>A	p.Arg484His	p.R484H	ENST00000448048	7/7	525	11	514				AGAP4,missense_variant,p.Arg507His,ENST00000616763,;AGAP4,missense_variant,p.Arg484His,ENST00000311652,;AGAP4,missense_variant,p.Arg484His,ENST00000448048,NM_133446.3;AGAP4,missense_variant,p.Arg507His,ENST00000618171,NM_001276343.2;AGAP4,downstream_gene_variant,,ENST00000492347,;AGAP4,downstream_gene_variant,,ENST00000430779,;	T	ENSG00000188234	ENST00000448048	Transcript
NCOA4	0	.	GRCh38	chr10	46027444	46027444	+	Missense_Mutation	SNP	A	A	C	rs10761581		LAN6_S6	NORMAL	A	A																c.22N>G	p.Phe8Val	p.F8V	ENST00000578454	2/12	421	241	180				NCOA4,missense_variant,p.Phe8Val,ENST00000578454,NM_001145260.1;NCOA4,missense_variant,p.Phe8Val,ENST00000579039,NM_001145261.1;NCOA4,intron_variant,,ENST00000581486,NM_001145263.1;NCOA4,intron_variant,,ENST00000585056,;NCOA4,intron_variant,,ENST00000580070,;NCOA4,upstream_gene_variant,,ENST00000585132,NM_005437.3;	C	ENSG00000266412	ENST00000578454	Transcript
NPY4R	0	.	GRCh38	chr10	46461918	46461918	+	Missense_Mutation	SNP	A	G	G	novel		LAN6_S6	NORMAL	A	A																c.718N>C	p.Cys240Arg	p.C240R	ENST00000374312	3/3	7	0	7				NPY4R,missense_variant,p.Cys240Arg,ENST00000374312,NM_005972.5;NPY4R,missense_variant,p.Cys240Arg,ENST00000612632,NM_001278794.1;ANXA8L1,intron_variant,,ENST00000616785,;	G	ENSG00000204174	ENST00000374312	Transcript
NPY4R	0	.	GRCh38	chr10	46462341	46462341	+	Missense_Mutation	SNP	C	C	A	novel		LAN6_S6	NORMAL	C	C																c.295N>T	p.Ala99Ser	p.A99S	ENST00000374312	3/3	513	339	174				NPY4R,missense_variant,p.Ala99Ser,ENST00000374312,NM_005972.5;NPY4R,missense_variant,p.Ala99Ser,ENST00000612632,NM_001278794.1;ANXA8L1,intron_variant,,ENST00000616785,;	A	ENSG00000204174	ENST00000374312	Transcript
GPRIN2	0	.	GRCh38	chr10	46549538	46549538	+	Missense_Mutation	SNP	A	A	G	rs3127823		LAN6_S6	NORMAL	A	A																c.1199N>C	p.Leu400Pro	p.L400P	ENST00000374317	3/3	515	277	238				GPRIN2,missense_variant,p.Leu400Pro,ENST00000374317,NM_014696.3;GPRIN2,missense_variant,p.Leu400Pro,ENST00000374314,;	G	ENSG00000204175	ENST00000374317	Transcript
GPRIN2	0	.	GRCh38	chr10	46549613	46549613	+	Missense_Mutation	SNP	A	G	G	rs3127822		LAN6_S6	NORMAL	A	A																c.1124N>C	p.Val375Ala	p.V375A	ENST00000374317	3/3	610	0	610				GPRIN2,missense_variant,p.Val375Ala,ENST00000374317,NM_014696.3;GPRIN2,missense_variant,p.Val375Ala,ENST00000374314,;	G	ENSG00000204175	ENST00000374317	Transcript
GPRIN2	0	.	GRCh38	chr10	46549695	46549695	+	Missense_Mutation	SNP	C	C	A	rs4926046		LAN6_S6	NORMAL	C	C																c.1042N>T	p.Val348Leu	p.V348L	ENST00000374317	3/3	645	485	160				GPRIN2,missense_variant,p.Val348Leu,ENST00000374317,NM_014696.3;GPRIN2,missense_variant,p.Val348Leu,ENST00000374314,;	A	ENSG00000204175	ENST00000374317	Transcript
GPRIN2	0	.	GRCh38	chr10	46549754	46549754	+	Missense_Mutation	SNP	G	G	C	rs4445576		LAN6_S6	NORMAL	G	G																c.983N>G	p.Ser328Cys	p.S328C	ENST00000374317	3/3	657	489	168				GPRIN2,missense_variant,p.Ser328Cys,ENST00000374317,NM_014696.3;GPRIN2,missense_variant,p.Ser328Cys,ENST00000374314,;	C	ENSG00000204175	ENST00000374317	Transcript
GPRIN2	0	.	GRCh38	chr10	46550013	46550013	+	Missense_Mutation	SNP	T	T	C	rs3127683		LAN6_S6	NORMAL	T	T																c.724N>G	p.Arg242Gly	p.R242G	ENST00000374317	3/3	605	297	308				GPRIN2,missense_variant,p.Arg242Gly,ENST00000374317,NM_014696.3;GPRIN2,missense_variant,p.Arg242Gly,ENST00000374314,;	C	ENSG00000204175	ENST00000374317	Transcript
GPRIN2	0	.	GRCh38	chr10	46550016	46550016	+	Missense_Mutation	SNP	C	C	T	rs9422022		LAN6_S6	NORMAL	C	C																c.721N>A	p.Val241Met	p.V241M	ENST00000374317	3/3	620	318	302				GPRIN2,missense_variant,p.Val241Met,ENST00000374317,NM_014696.3;GPRIN2,missense_variant,p.Val241Met,ENST00000374314,;	T	ENSG00000204175	ENST00000374317	Transcript
GPRIN2	0	.	GRCh38	chr10	46550021	46550021	+	Missense_Mutation	SNP	C	C	T	rs7895979		LAN6_S6	NORMAL	C	C																c.716N>A	p.Arg239Lys	p.R239K	ENST00000374317	3/3	632	309	323				GPRIN2,missense_variant,p.Arg239Lys,ENST00000374317,NM_014696.3;GPRIN2,missense_variant,p.Arg239Lys,ENST00000374314,;	T	ENSG00000204175	ENST00000374317	Transcript
GPRIN2	0	.	GRCh38	chr10	46550040	46550040	+	Missense_Mutation	SNP	C	C	A	rs11204659		LAN6_S6	NORMAL	C	C																c.697N>T	p.Ala233Ser	p.A233S	ENST00000374317	3/3	562	288	274				GPRIN2,missense_variant,p.Ala233Ser,ENST00000374317,NM_014696.3;GPRIN2,missense_variant,p.Ala233Ser,ENST00000374314,;	A	ENSG00000204175	ENST00000374317	Transcript
GPRIN2	0	.	GRCh38	chr10	46550133	46550133	+	Missense_Mutation	SNP	C	C	A	rs11204658		LAN6_S6	NORMAL	C	C																c.604N>T	p.Gly202Trp	p.G202W	ENST00000374317	3/3	513	253	260				GPRIN2,missense_variant,p.Gly202Trp,ENST00000374317,NM_014696.3;GPRIN2,missense_variant,p.Gly202Trp,ENST00000374314,;	A	ENSG00000204175	ENST00000374317	Transcript
GPRIN2	0	.	GRCh38	chr10	46550427	46550427	+	Missense_Mutation	SNP	T	C	C	rs3127679		LAN6_S6	NORMAL	T	T																c.310N>G	p.Ser104Gly	p.S104G	ENST00000374317	3/3	440	0	440				GPRIN2,missense_variant,p.Ser104Gly,ENST00000374317,NM_014696.3;GPRIN2,missense_variant,p.Ser104Gly,ENST00000374314,;	C	ENSG00000204175	ENST00000374317	Transcript
GPRIN2	0	.	GRCh38	chr10	46550439	46550439	+	Missense_Mutation	SNP	T	T	G	rs7090312		LAN6_S6	NORMAL	T	T																c.298N>C	p.Thr100Pro	p.T100P	ENST00000374317	3/3	413	168	245				GPRIN2,missense_variant,p.Thr100Pro,ENST00000374317,NM_014696.3;GPRIN2,missense_variant,p.Thr100Pro,ENST00000374314,;	G	ENSG00000204175	ENST00000374317	Transcript
GPRIN2	0	.	GRCh38	chr10	46550466	46550466	+	Missense_Mutation	SNP	A	A	G	rs3127820		LAN6_S6	NORMAL	A	A																c.271N>C	p.Trp91Arg	p.W91R	ENST00000374317	3/3	369	215	154				GPRIN2,missense_variant,p.Trp91Arg,ENST00000374317,NM_014696.3;GPRIN2,missense_variant,p.Trp91Arg,ENST00000374314,;	G	ENSG00000204175	ENST00000374317	Transcript
GPRIN2	0	.	GRCh38	chr10	46550598	46550598	+	Missense_Mutation	SNP	C	C	T	rs3127819		LAN6_S6	NORMAL	C	C																c.139N>A	p.Val47Met	p.V47M	ENST00000374317	3/3	234	112	122				GPRIN2,missense_variant,p.Val47Met,ENST00000374317,NM_014696.3;GPRIN2,missense_variant,p.Val47Met,ENST00000374314,;	T	ENSG00000204175	ENST00000374317	Transcript
GPRIN2	0	.	GRCh38	chr10	46550618	46550618	+	Missense_Mutation	SNP	C	C	T	rs3127818		LAN6_S6	NORMAL	C	C																c.119N>A	p.Arg40His	p.R40H	ENST00000374317	3/3	211	99	112				GPRIN2,missense_variant,p.Arg40His,ENST00000374317,NM_014696.3;GPRIN2,missense_variant,p.Arg40His,ENST00000374314,;	T	ENSG00000204175	ENST00000374317	Transcript
GPRIN2	0	.	GRCh38	chr10	46550622	46550622	+	Missense_Mutation	SNP	G	G	C	rs4926045		LAN6_S6	NORMAL	G	G																c.115N>G	p.Leu39Val	p.L39V	ENST00000374317	3/3	196	106	90				GPRIN2,missense_variant,p.Leu39Val,ENST00000374317,NM_014696.3;GPRIN2,missense_variant,p.Leu39Val,ENST00000374314,;	C	ENSG00000204175	ENST00000374317	Transcript
GPRIN2	0	.	GRCh38	chr10	46550723	46550723	+	Missense_Mutation	SNP	C	C	T	rs3127817		LAN6_S6	NORMAL	C	C																c.14N>A	p.Arg5His	p.R5H	ENST00000374317	3/3	113	57	56				GPRIN2,missense_variant,p.Arg5His,ENST00000374317,NM_014696.3;GPRIN2,missense_variant,p.Arg5His,ENST00000374314,;	T	ENSG00000204175	ENST00000374317	Transcript
SYT15	0	.	GRCh38	chr10	46584599	46584599	+	Missense_Mutation	SNP	G	G	C	rs3127785		LAN6_S6	NORMAL	G	G																c.927N>C	p.Glu309Asp	p.E309D	ENST00000374321	6/8	419	253	166				SYT15,missense_variant,p.Glu362Asp,ENST00000374323,;SYT15,missense_variant,p.Glu309Asp,ENST00000374321,NM_031912.4;SYT15,missense_variant,p.Glu309Asp,ENST00000503753,NM_181519.2;SYT15,missense_variant,p.Glu99Asp,ENST00000374328,;SYT15,downstream_gene_variant,,ENST00000512997,;RP11-38L15.3,intron_variant,,ENST00000506914,;SYT15,upstream_gene_variant,,ENST00000449358,;	C	ENSG00000204176	ENST00000374321	Transcript
ABC7-42404400C24.1	0	.	GRCh38	chr10	47757224	47757224	+	Missense_Mutation	SNP	C	G	G	novel		LAN6_S6	NORMAL	C	C																c.994N>C	p.Glu332Asp	p.E332D	ENST00000615923	6/8	7	0	7				ABC7-42404400C24.1,missense_variant,p.Glu362Asp,ENST00000623662,;ABC7-42404400C24.1,missense_variant,p.Glu332Asp,ENST00000615923,;ABC7-42404400C24.1,missense_variant,p.Glu309Asp,ENST00000622861,;	G	ENSG00000277758	ENST00000615923	Transcript
FRMPD2	0	.	GRCh38	chr10	48180973	48180973	+	Missense_Mutation	SNP	T	T	C	rs1346694		LAN6_S6	NORMAL	T	T																c.2620N>G	p.Ser874Gly	p.S874G	ENST00000374201	21/29	173	94	79				FRMPD2,missense_variant,p.Ser874Gly,ENST00000374201,NM_001018071.3;FRMPD2,missense_variant,p.Ser849Gly,ENST00000305531,NM_001318191.1;FRMPD2,missense_variant,p.Ser874Gly,ENST00000636244,;FRMPD2,upstream_gene_variant,,ENST00000474573,;FRMPD2,upstream_gene_variant,,ENST00000463706,;FRMPD2,3_prime_UTR_variant,,ENST00000637395,;FRMPD2,non_coding_transcript_exon_variant,,ENST00000486151,;FRMPD2,non_co…	C	ENSG00000170324	ENST00000374201	Transcript
ARHGAP22	0	.	GRCh38	chr10	48450963	48450963	+	Missense_Mutation	SNP	G	G	A	rs80345791		LAN6_S6	NORMAL	G	G																c.1214N>T	p.Pro405Leu	p.P405L	ENST00000417912	9/10	306	158	148				ARHGAP22,missense_variant,p.Pro389Leu,ENST00000249601,NM_021226.3;ARHGAP22,missense_variant,p.Pro395Leu,ENST00000435790,NM_001256025.2;ARHGAP22,missense_variant,p.Pro280Leu,ENST00000374172,;ARHGAP22,missense_variant,p.Pro405Leu,ENST00000417912,NM_001256024.1;ARHGAP22,missense_variant,p.Pro299Leu,ENST00000417247,NM_001256026.1;ARHGAP22,missense_variant,p.Pro230Leu,ENST00000374170,;ARHGAP22,missens…	A	ENSG00000128805	ENST00000417912	Transcript
TIMM23B	0	.	GRCh38	chr10	49945053	49945053	+	Missense_Mutation	SNP	G	G	C	novel		LAN6_S6	NORMAL	G	G																c.128N>C	p.Cys43Ser	p.C43S	ENST00000374098	2/7	719	413	306				TIMM23B,missense_variant,p.Cys43Ser,ENST00000451577,NM_001290118.1;TIMM23B,missense_variant,p.Cys43Ser,ENST00000374098,NM_001290117.1;PARG,intron_variant,,ENST00000402038,;PARG,upstream_gene_variant,,ENST00000616448,NM_001303489.1,NM_001303486.1,NM_003631.3,NM_001303487.1,NM_001324381.1;PARG,upstream_gene_variant,,ENST00000611974,;TIMM23B,synonymous_variant,p.Val84=,ENST00000478381,;TIMM23B,intro…	C	ENSG00000204152	ENST00000374098	Transcript
FAM21A	0	.	GRCh38	chr10	50129923	50129923	+	Missense_Mutation	SNP	C	C	A	novel		LAN6_S6	NORMAL	C	C																c.3592N>A	p.Pro1198Thr	p.P1198T	ENST00000282633	29/31	319	160	159				FAM21A,missense_variant,p.Pro1177Thr,ENST00000351071,NM_001291398.1;FAM21A,missense_variant,p.Pro1136Thr,ENST00000314664,NM_001330102.1;FAM21A,missense_variant,p.Pro1102Thr,ENST00000611324,;FAM21A,missense_variant,p.Pro1110Thr,ENST00000399339,;FAM21A,missense_variant,p.Pro1198Thr,ENST00000282633,NM_001005751.2;FAM21A,downstream_gene_variant,,ENST00000454806,;FAM21A,intron_variant,,ENST00000434114…	A	ENSG00000099290	ENST00000282633	Transcript
PCDH15	0	.	GRCh38	chr10	53822367	53822367	+	Missense_Mutation	SNP	G	G	A	rs61862390		LAN6_S6	NORMAL	G	G																c.5380N>T	p.Pro1794Ser	p.P1794S	ENST00000373957	35/35	635	339	296				PCDH15,missense_variant,p.Pro1796Ser,ENST00000617051,;PCDH15,missense_variant,p.Pro1794Ser,ENST00000373957,NM_001142763.1;PCDH15,missense_variant,p.Pro1789Ser,ENST00000361849,NM_001142768.1,NM_001142764.1;PCDH15,missense_variant,p.Pro1784Ser,ENST00000395430,NM_001142766.1;PCDH15,missense_variant,p.Pro1764Ser,ENST00000395433,NM_001142773.1;PCDH15,missense_variant,p.Pro1747Ser,ENST00000395432,NM_00…	A	ENSG00000150275	ENST00000373957	Transcript
TET1	0	.	GRCh38	chr10	68646990	68646990	+	Missense_Mutation	SNP	A	A	G	rs144156611		LAN6_S6	NORMAL	A	A																c.4261N>G	p.Thr1421Ala	p.T1421A	ENST00000373644	4/12	217	113	104				TET1,missense_variant,p.Thr1421Ala,ENST00000373644,NM_030625.2;	G	ENSG00000138336	ENST00000373644	Transcript
PALD1	0	.	GRCh38	chr10	70564458	70564458	+	Missense_Mutation	SNP	C	C	T	rs189614985		LAN6_S6	NORMAL	C	C																c.2357N>T	p.Ala786Val	p.A786V	ENST00000263563	19/20	163	78	85				PALD1,missense_variant,p.Ala786Val,ENST00000263563,NM_014431.2;	T	ENSG00000107719	ENST00000263563	Transcript
ADAMTS14	0	.	GRCh38	chr10	70708765	70708765	+	Missense_Mutation	SNP	C	C	A	rs756817463		LAN6_S6	NORMAL	C	C																c.857N>A	p.Thr286Asn	p.T286N	ENST00000373208	4/22	213	127	86				ADAMTS14,missense_variant,p.Thr286Asn,ENST00000373208,NM_139155.2;ADAMTS14,missense_variant,p.Thr286Asn,ENST00000373207,NM_080722.3;	A	ENSG00000138316	ENST00000373208	Transcript
CDH23	0	.	GRCh38	chr10	71809840	71809840	+	Missense_Mutation	SNP	C	C	T	rs185818081		LAN6_S6	NORMAL	C	C																c.2023N>T	p.Arg675Cys	p.R675C	ENST00000398788	14/23	409	201	208				CDH23,missense_variant,p.Arg2920Cys,ENST00000224721,NM_022124.5;CDH23,missense_variant,p.Arg2915Cys,ENST00000622827,;CDH23,missense_variant,p.Arg675Cys,ENST00000398788,NM_001171933.1;CDH23,missense_variant,p.Arg675Cys,ENST00000619887,NM_001171934.1;CDH23,non_coding_transcript_exon_variant,,ENST00000475158,;	T	ENSG00000107736	ENST00000398788	Transcript
AGAP5	0	.	GRCh38	chr10	73674883	73674883	+	Missense_Mutation	SNP	G	G	A	rs201458716		LAN6_S6	NORMAL	G	G																c.1777N>T	p.Arg593Trp	p.R593W	ENST00000374094	8/8	596	398	198				AGAP5,missense_variant,p.Arg593Trp,ENST00000581191,;AGAP5,missense_variant,p.Arg570Trp,ENST00000443782,;AGAP5,missense_variant,p.Arg593Trp,ENST00000374094,NM_001144000.1;RP11-464F9.21,downstream_gene_variant,,ENST00000607450,;RP11-464F9.1,non_coding_transcript_exon_variant,,ENST00000399449,;AGAP5,downstream_gene_variant,,ENST00000607663,;	A	ENSG00000172650	ENST00000374094	Transcript
SFTPA1	0	.	GRCh38	chr10	79611973	79611973	+	Missense_Mutation	SNP	C	C	G	rs1136450		LAN6_S6	NORMAL	C	C																c.193N>G	p.Leu65Val	p.L65V	ENST00000419470	3/6	335	213	122				SFTPA1,missense_variant,p.Leu50Val,ENST00000398636,NM_001164646.1,NM_005411.4,NM_001164644.1;SFTPA1,missense_variant,p.Leu65Val,ENST00000419470,NM_001164645.1,NM_001093770.2;SFTPA1,missense_variant,p.Leu50Val,ENST00000428376,NM_001164647.1;SFTPA1,missense_variant,p.Leu50Val,ENST00000439264,;SFTPA1,missense_variant,p.Leu50Val,ENST00000429958,;SFTPA1,downstream_gene_variant,,ENST00000486922,;	G	ENSG00000122852	ENST00000419470	Transcript
NUTM2B	0	.	GRCh38	chr10	79706425	79706425	+	Missense_Mutation	SNP	C	C	T	novel		LAN6_S6	NORMAL	C	C																c.766N>T	p.Pro256Ser	p.P256S	ENST00000429828	2/7	31	23	8				NUTM2B,missense_variant,p.Pro189Ser,ENST00000372321,;NUTM2B,missense_variant,p.Pro256Ser,ENST00000429828,NM_001278495.1;NUTM2B,missense_variant,p.Pro34Ser,ENST00000342531,;NUTM2B-AS1,intron_variant,,ENST00000601369,;NUTM2B-AS1,intron_variant,,ENST00000600376,;NUTM2B-AS1,intron_variant,,ENST00000596088,;	T	ENSG00000188199	ENST00000429828	Transcript
ANXA11	0	.	GRCh38	chr10	80157730	80157730	+	Missense_Mutation	SNP	T	T	C	rs1802932		LAN6_S6	NORMAL	T	T																c.1369N>G	p.Ile457Val	p.I457V	ENST00000438331	16/17	277	146	131				ANXA11,missense_variant,p.Ile457Val,ENST00000438331,NM_145869.1;ANXA11,missense_variant,p.Ile457Val,ENST00000372231,NM_001157.2;ANXA11,missense_variant,p.Ile457Val,ENST00000422982,NM_001278407.1,NM_001278408.1,NM_145868.1;ANXA11,missense_variant,p.Ile424Val,ENST00000265447,NM_001278409.1;ANXA11,missense_variant,p.Ile90Val,ENST00000447489,;ANXA11,intron_variant,,ENST00000463340,;	C	ENSG00000122359	ENST00000438331	Transcript
PTEN	0	.	GRCh38	chr10	87863995	87863995	+	5'UTR	SNP	G	G	A	novel		LAN6_S6	NORMAL	G	G																c.-475N>A			ENST00000371953	1/9	101	50	51				PTEN,5_prime_UTR_variant,,ENST00000371953,NM_000314.6,NM_001304717.2;PTEN,5_prime_UTR_variant,,ENST00000610634,;KLLN,upstream_gene_variant,,ENST00000445946,NM_001126049.1;PTEN,upstream_gene_variant,,ENST00000618586,;PTEN,upstream_gene_variant,,ENST00000487939,;PTEN,upstream_gene_variant,,ENST00000462694,;	A	ENSG00000171862	ENST00000371953	Transcript
CYP2C19	0	.	GRCh38	chr10	94842866	94842866	+	Missense_Mutation	SNP	A	G	G	rs3758581		LAN6_S6	NORMAL	A	A																c.991N>G	p.Ile331Val	p.I331V	ENST00000371321	7/9	433	0	433				CYP2C19,missense_variant,p.Ile331Val,ENST00000371321,NM_000769.2;RP11-400G3.5,3_prime_UTR_variant,,ENST00000464755,;	G	ENSG00000165841	ENST00000371321	Transcript
HPS6	0	.	GRCh38	chr10	102066106	102066106	+	Missense_Mutation	SNP	G	G	C	rs200584437		LAN6_S6	NORMAL	G	G																c.632N>C	p.Gly211Ala	p.G211A	ENST00000299238	1/1	219	108	111				HPS6,missense_variant,p.Gly211Ala,ENST00000299238,NM_024747.5;	C	ENSG00000166189	ENST00000299238	Transcript
STN1	0	.	GRCh38	chr10	103900158	103900158	+	Missense_Mutation	SNP	C	C	T	rs145781517		LAN6_S6	NORMAL	C	C																c.361N>A	p.Glu121Lys	p.E121K	ENST00000224950	5/10	426	191	235				STN1,missense_variant,p.Glu121Lys,ENST00000224950,NM_024928.4;STN1,missense_variant,p.Glu121Lys,ENST00000369764,;STN1,non_coding_transcript_exon_variant,,ENST00000466828,;STN1,upstream_gene_variant,,ENST00000472951,;	T	ENSG00000107960	ENST00000224950	Transcript
SLK	0	.	GRCh38	chr10	104003514	104003514	+	Missense_Mutation	SNP	C	C	T	rs187213555		LAN6_S6	NORMAL	C	C																c.2336N>T	p.Ser779Leu	p.S779L	ENST00000369755	9/19	295	154	141				SLK,missense_variant,p.Ser779Leu,ENST00000369755,NM_014720.3;SLK,missense_variant,p.Ser779Leu,ENST00000335753,NM_001304743.1;SLK,upstream_gene_variant,,ENST00000474260,;	T	ENSG00000065613	ENST00000369755	Transcript
DCLRE1A	0	.	GRCh38	chr10	113850245	113850245	+	Missense_Mutation	SNP	G	G	A	rs17235094		LAN6_S6	NORMAL	G	G																c.860N>T	p.Pro287Leu	p.P287L	ENST00000361384	2/9	487	243	244				DCLRE1A,missense_variant,p.Pro287Leu,ENST00000361384,NM_014881.4;DCLRE1A,missense_variant,p.Pro287Leu,ENST00000369305,NM_001271816.1;NHLRC2,upstream_gene_variant,,ENST00000369301,NM_198514.3;DCLRE1A,downstream_gene_variant,,ENST00000476112,;NHLRC2,upstream_gene_variant,,ENST00000468890,;	A	ENSG00000198924	ENST00000361384	Transcript
RPL21P16	0	.	GRCh38	chr10	120355038	120355038	+	RNA	SNP	T	T	A	rs12781587		LAN6_S6	NORMAL	T	T																n.146N>T			ENST00000495531	1/1	93	56	37				RPL21P16,non_coding_transcript_exon_variant,,ENST00000495531,;	A	ENSG00000220842	ENST00000495531	Transcript
TACC2	0	.	GRCh38	chr10	122085379	122085379	+	Missense_Mutation	SNP	G	G	A	rs112188313		LAN6_S6	NORMAL	G	G																c.2879N>A	p.Arg960Lys	p.R960K	ENST00000369005	4/23	384	186	198				TACC2,missense_variant,p.Arg960Lys,ENST00000369005,NM_206862.3;TACC2,missense_variant,p.Arg960Lys,ENST00000334433,;TACC2,missense_variant,p.Arg960Lys,ENST00000515273,NM_001291877.1;TACC2,missense_variant,p.Arg960Lys,ENST00000453444,;TACC2,missense_variant,p.Arg960Lys,ENST00000515603,NM_001291876.1;TACC2,intron_variant,,ENST00000513429,NM_206861.2;TACC2,intron_variant,,ENST00000358010,;TACC2,downs…	A	ENSG00000138162	ENST00000369005	Transcript
CTBP2	0	.	GRCh38	chr10	124989543	124989543	+	Missense_Mutation	SNP	T	T	C	rs201769282		LAN6_S6	NORMAL	T	T																c.2933N>G	p.Asn978Ser	p.N978S	ENST00000309035	9/9	602	379	223				CTBP2,missense_variant,p.Asn438Ser,ENST00000337195,NM_001329.3,NM_001321012.1;CTBP2,missense_variant,p.Asn978Ser,ENST00000309035,NM_022802.2;CTBP2,missense_variant,p.Asn506Ser,ENST00000334808,;CTBP2,missense_variant,p.Asn438Ser,ENST00000411419,NM_001083914.2;CTBP2,missense_variant,p.Asn438Ser,ENST00000494626,NM_001290214.2,NM_001321014.1;CTBP2,missense_variant,p.Asn438Ser,ENST00000531469,NM_00132…	C	ENSG00000175029	ENST00000309035	Transcript
CTBP2	0	.	GRCh38	chr10	124989565	124989565	+	Frame_Shift_Del	DEL	G	G	-	rs146097043		LAN6_S6	NORMAL	G	G																c.2911delN	p.Gln971SerfsTer36	p.Q971Sfs*36	ENST00000309035	9/9	585	381	204				CTBP2,frameshift_variant,p.Gln431SerfsTer36,ENST00000337195,NM_001329.3,NM_001321012.1;CTBP2,frameshift_variant,p.Gln971SerfsTer36,ENST00000309035,NM_022802.2;CTBP2,frameshift_variant,p.Gln499SerfsTer36,ENST00000334808,;CTBP2,frameshift_variant,p.Gln431SerfsTer36,ENST00000411419,NM_001083914.2;CTBP2,frameshift_variant,p.Gln431SerfsTer36,ENST00000494626,NM_001290214.2,NM_001321014.1;CTBP2,frameshi…	-	ENSG00000175029	ENST00000309035	Transcript
CTBP2	0	.	GRCh38	chr10	124989579	124989579	+	Missense_Mutation	SNP	G	G	C	rs146419230		LAN6_S6	NORMAL	G	G																c.2897N>G	p.Ala966Gly	p.A966G	ENST00000309035	9/9	562	369	193				CTBP2,missense_variant,p.Ala426Gly,ENST00000337195,NM_001329.3,NM_001321012.1;CTBP2,missense_variant,p.Ala966Gly,ENST00000309035,NM_022802.2;CTBP2,missense_variant,p.Ala494Gly,ENST00000334808,;CTBP2,missense_variant,p.Ala426Gly,ENST00000411419,NM_001083914.2;CTBP2,missense_variant,p.Ala426Gly,ENST00000494626,NM_001290214.2,NM_001321014.1;CTBP2,missense_variant,p.Ala426Gly,ENST00000531469,NM_00132…	C	ENSG00000175029	ENST00000309035	Transcript
CTBP2	0	.	GRCh38	chr10	125003036	125003036	+	Missense_Mutation	SNP	C	C	A	rs201760950		LAN6_S6	NORMAL	C	C																c.1902N>T	p.Lys634Asn	p.K634N	ENST00000309035	3/9	423	313	110				CTBP2,missense_variant,p.Lys94Asn,ENST00000337195,NM_001329.3,NM_001321012.1;CTBP2,missense_variant,p.Lys634Asn,ENST00000309035,NM_022802.2;CTBP2,missense_variant,p.Lys162Asn,ENST00000334808,;CTBP2,missense_variant,p.Lys94Asn,ENST00000411419,NM_001083914.2;CTBP2,missense_variant,p.Lys94Asn,ENST00000494626,NM_001290214.2,NM_001321014.1;CTBP2,missense_variant,p.Lys94Asn,ENST00000531469,NM_001321013…	A	ENSG00000175029	ENST00000309035	Transcript
CTBP2	0	.	GRCh38	chr10	125003062	125003062	+	Missense_Mutation	SNP	T	T	A	rs3198936		LAN6_S6	NORMAL	T	T																c.1876N>T	p.Thr626Ser	p.T626S	ENST00000309035	3/9	460	335	125				CTBP2,missense_variant,p.Thr86Ser,ENST00000337195,NM_001329.3,NM_001321012.1;CTBP2,missense_variant,p.Thr626Ser,ENST00000309035,NM_022802.2;CTBP2,missense_variant,p.Thr154Ser,ENST00000334808,;CTBP2,missense_variant,p.Thr86Ser,ENST00000411419,NM_001083914.2;CTBP2,missense_variant,p.Thr86Ser,ENST00000494626,NM_001290214.2,NM_001321014.1;CTBP2,missense_variant,p.Thr86Ser,ENST00000531469,NM_001321013…	A	ENSG00000175029	ENST00000309035	Transcript
CTBP2	0	.	GRCh38	chr10	125003065	125003065	+	Missense_Mutation	SNP	T	T	A	rs75794788		LAN6_S6	NORMAL	T	T																c.1873N>T	p.Ile625Phe	p.I625F	ENST00000309035	3/9	470	346	124				CTBP2,missense_variant,p.Ile85Phe,ENST00000337195,NM_001329.3,NM_001321012.1;CTBP2,missense_variant,p.Ile625Phe,ENST00000309035,NM_022802.2;CTBP2,missense_variant,p.Ile153Phe,ENST00000334808,;CTBP2,missense_variant,p.Ile85Phe,ENST00000411419,NM_001083914.2;CTBP2,missense_variant,p.Ile85Phe,ENST00000494626,NM_001290214.2,NM_001321014.1;CTBP2,missense_variant,p.Ile85Phe,ENST00000531469,NM_001321013…	A	ENSG00000175029	ENST00000309035	Transcript
CTBP2	0	.	GRCh38	chr10	125003091	125003091	+	Missense_Mutation	SNP	G	G	A	rs3198935		LAN6_S6	NORMAL	G	G																c.1847N>T	p.Ala616Val	p.A616V	ENST00000309035	3/9	466	358	108				CTBP2,missense_variant,p.Ala76Val,ENST00000337195,NM_001329.3,NM_001321012.1;CTBP2,missense_variant,p.Ala616Val,ENST00000309035,NM_022802.2;CTBP2,missense_variant,p.Ala144Val,ENST00000334808,;CTBP2,missense_variant,p.Ala76Val,ENST00000411419,NM_001083914.2;CTBP2,missense_variant,p.Ala76Val,ENST00000494626,NM_001290214.2,NM_001321014.1;CTBP2,missense_variant,p.Ala76Val,ENST00000531469,NM_001321013…	A	ENSG00000175029	ENST00000309035	Transcript
MKI67	0	.	GRCh38	chr10	128105490	128105490	+	Missense_Mutation	SNP	G	G	A	novel		LAN6_S6	NORMAL	G	G																c.6350N>T	p.Thr2117Ile	p.T2117I	ENST00000368654	13/15	672	351	321				MKI67,missense_variant,p.Thr2117Ile,ENST00000368654,NM_002417.4;MKI67,missense_variant,p.Thr1757Ile,ENST00000368653,NM_001145966.1;MKI67,upstream_gene_variant,,ENST00000464771,;	A	ENSG00000148773	ENST00000368654	Transcript
ADAM8	0	.	GRCh38	chr10	133269962	133269962	+	Nonsense_Mutation	SNP	C	C	A	novel		LAN6_S6	NORMAL	C	C																c.1798N>T	p.Gly600Ter	p.G600*	ENST00000445355	17/23	337	171	166				ADAM8,stop_gained,p.Gly600Ter,ENST00000445355,NM_001109.4;ADAM8,stop_gained,p.Gly600Ter,ENST00000415217,NM_001164489.1;ADAM8,intron_variant,,ENST00000485491,NM_001164490.1;ADAM8,downstream_gene_variant,,ENST00000486609,;ADAM8,downstream_gene_variant,,ENST00000559180,;ADAM8,downstream_gene_variant,,ENST00000537099,;ADAM8,downstream_gene_variant,,ENST00000463298,;ADAM8,downstream_gene_variant,,ENST…	A	ENSG00000151651	ENST00000445355	Transcript
CYP2E1	0	.	GRCh38	chr10	133537760	133537760	+	Missense_Mutation	SNP	G	G	A	rs55897648		LAN6_S6	NORMAL	G	G																c.1165N>A	p.Val389Ile	p.V389I	ENST00000463117	10/11	142	84	58				CYP2E1,missense_variant,p.Val389Ile,ENST00000463117,;CYP2E1,missense_variant,p.Val389Ile,ENST00000252945,NM_000773.3;CYP2E1,missense_variant,p.Val302Ile,ENST00000421586,;CYP2E1,missense_variant,p.Val252Ile,ENST00000418356,;CYP2E1,non_coding_transcript_exon_variant,,ENST00000469258,;CYP2E1,downstream_gene_variant,,ENST00000477500,;CYP2E1,3_prime_UTR_variant,,ENST00000541080,;CYP2E1,non_coding_tran…	A	ENSG00000130649	ENST00000463117	Transcript
FRG2B	0	.	GRCh38	chr10	133625451	133625451	+	Missense_Mutation	SNP	C	C	T	rs201563622		LAN6_S6	NORMAL	C	C																c.485N>A	p.Arg162Gln	p.R162Q	ENST00000425520	4/4	750	549	201				FRG2B,missense_variant,p.Arg163Gln,ENST00000443774,;FRG2B,missense_variant,p.Arg162Gln,ENST00000425520,NM_001080998.1;	T	ENSG00000225899	ENST00000425520	Transcript
FRG2B	0	.	GRCh38	chr10	133625463	133625463	+	Missense_Mutation	SNP	C	C	T	rs145018822		LAN6_S6	NORMAL	C	C																c.473N>A	p.Arg158Gln	p.R158Q	ENST00000425520	4/4	730	538	192				FRG2B,missense_variant,p.Arg159Gln,ENST00000443774,;FRG2B,missense_variant,p.Arg158Gln,ENST00000425520,NM_001080998.1;	T	ENSG00000225899	ENST00000425520	Transcript
FRG2B	0	.	GRCh38	chr10	133625473	133625473	+	Missense_Mutation	SNP	G	G	A	rs79631365		LAN6_S6	NORMAL	G	G																c.463N>T	p.Arg155Cys	p.R155C	ENST00000425520	4/4	705	518	187				FRG2B,missense_variant,p.Arg156Cys,ENST00000443774,;FRG2B,missense_variant,p.Arg155Cys,ENST00000425520,NM_001080998.1;	A	ENSG00000225899	ENST00000425520	Transcript
FRG2B	0	.	GRCh38	chr10	133626718	133626718	+	Missense_Mutation	SNP	C	C	T	rs75952978		LAN6_S6	NORMAL	C	C																c.25N>A	p.Asp9Asn	p.D9N	ENST00000425520	1/4	673	478	195				FRG2B,missense_variant,p.Asp9Asn,ENST00000443774,;FRG2B,missense_variant,p.Asp9Asn,ENST00000425520,NM_001080998.1;	T	ENSG00000225899	ENST00000425520	Transcript
LRRC56	0	.	GRCh38	chr11	540719	540719	+	Missense_Mutation	SNP	G	A	A	rs2277269		LAN6_S6	NORMAL	G	G																c.35N>A	p.Arg12Gln	p.R12Q	ENST00000270115	4/14	246	0	246				LRRC56,missense_variant,p.Arg12Gln,ENST00000270115,NM_198075.3;HRAS,upstream_gene_variant,,ENST00000468682,;	A	ENSG00000161328	ENST00000270115	Transcript
MUC6	0	.	GRCh38	chr11	1016665	1016665	+	Missense_Mutation	SNP	C	C	T	rs77438942		LAN6_S6	NORMAL	C	C																c.6136N>A	p.Val2046Ile	p.V2046I	ENST00000421673	31/33	1558	883	674				MUC6,missense_variant,p.Val2046Ile,ENST00000421673,NM_005961.2;AP2A2,downstream_gene_variant,,ENST00000332231,NM_001242837.1;AP2A2,downstream_gene_variant,,ENST00000448903,NM_012305.3;MUC6,upstream_gene_variant,,ENST00000532016,;MUC6,downstream_gene_variant,,ENST00000527242,;	T	ENSG00000184956	ENST00000421673	Transcript
MUC6	0	.	GRCh38	chr11	1016776	1016776	+	Missense_Mutation	SNP	C	C	T	rs33988517		LAN6_S6	NORMAL	C	C																c.6025N>A	p.Val2009Ile	p.V2009I	ENST00000421673	31/33	3307	1995	1312				MUC6,missense_variant,p.Val2009Ile,ENST00000421673,NM_005961.2;AP2A2,downstream_gene_variant,,ENST00000332231,NM_001242837.1;AP2A2,downstream_gene_variant,,ENST00000448903,NM_012305.3;MUC6,upstream_gene_variant,,ENST00000532016,;MUC6,downstream_gene_variant,,ENST00000527242,;	T	ENSG00000184956	ENST00000421673	Transcript
MUC6	0	.	GRCh38	chr11	1017036	1017037	+	Frame_Shift_Ins	INS	-	-	CA	novel		LAN6_S6	NORMAL	-	-																c.5764_5765insTG	p.Thr1922MetfsTer64	p.T1922Mfs*64	ENST00000421673	31/33	1683	1481	202				MUC6,frameshift_variant,p.Thr1922MetfsTer64,ENST00000421673,NM_005961.2;AP2A2,downstream_gene_variant,,ENST00000332231,NM_001242837.1;AP2A2,downstream_gene_variant,,ENST00000448903,NM_012305.3;MUC6,upstream_gene_variant,,ENST00000532016,;MUC6,downstream_gene_variant,,ENST00000527242,;	CA	ENSG00000184956	ENST00000421673	Transcript
[truncated: 792 more rows]
[truncated: 83 more columns]
