# Supplementary material for: Neuroblastoma signalling models unveil combination therapies targeting feedback-mediated resistance
Source: PLoS Comput Biol. 2021 Nov 4;17(11):e1009515. doi: 10.1371/journal.pcbi.1009515 (PMC8604339; doi:10.1371/journal.pcbi.1009515)
Supplement: S1 File — (ZIP) [file pcbi.1009515.s022.zip › TNB_characterisation/WES_TNB_mafs_snvs/N206-AGD.maf]

#version 2.4
Hugo_Symbol	Entrez_Gene_Id	Center	NCBI_Build	Chromosome	Start_Position	End_Position	Strand	Variant_Classification	Variant_Type	Reference_Allele	Tumor_Seq_Allele1	Tumor_Seq_Allele2	dbSNP_RS	dbSNP_Val_Status	Tumor_Sample_Barcode	Matched_Norm_Sample_Barcode	Match_Norm_Seq_Allele1	Match_Norm_Seq_Allele2	Tumor_Validation_Allele1	Tumor_Validation_Allele2	Match_Norm_Validation_Allele1	Match_Norm_Validation_Allele2	Verification_Status	Validation_Status	Mutation_Status	Sequencing_Phase	Sequence_Source	Validation_Method	Score	BAM_File	Sequencer	Tumor_Sample_UUID	Matched_Norm_Sample_UUID	HGVSc	HGVSp	HGVSp_Short	Transcript_ID	Exon_Number	t_depth	t_ref_count	t_alt_count	n_depth	n_ref_count	n_alt_count	all_effects	Allele	Gene	Feature	Feature_type
SLC35E2	0	.	GRCh38	chr1	1734736	1734736	+	Missense_Mutation	SNP	C	C	T	rs61777509		N206-AGD	NORMAL	C	C																c.686N>A	p.Arg229His	p.R229H	ENST00000246421	5/6	473	314	158				SLC35E2,missense_variant,p.Arg229His,ENST00000355439,NM_001199787.1;SLC35E2,missense_variant,p.Arg229His,ENST00000246421,NM_182838.2;RP1-283E3.8,non_coding_transcript_exon_variant,,ENST00000598846,;SLC35E2,non_coding_transcript_exon_variant,,ENST00000475229,;RP1-283E3.4,intron_variant,,ENST00000424604,;RP1-283E3.4,intron_variant,,ENST00000577672,;RP1-283E3.4,downstream_gene_variant,,ENST000004170…	T	ENSG00000215790	ENST00000246421	Transcript
WRAP73	0	.	GRCh38	chr1	3631558	3631558	+	Missense_Mutation	SNP	G	G	A	rs151110688		N206-AGD	NORMAL	G	G																c.1148N>T	p.Pro383Leu	p.P383L	ENST00000270708	11/12	626	172	454				WRAP73,missense_variant,p.Pro383Leu,ENST00000378322,;WRAP73,missense_variant,p.Pro383Leu,ENST00000270708,NM_017818.3;TPRG1L,downstream_gene_variant,,ENST00000378344,NM_182752.3;TPRG1L,downstream_gene_variant,,ENST00000344579,;WRAP73,downstream_gene_variant,,ENST00000424367,;WRAP73,downstream_gene_variant,,ENST00000465916,;WRAP73,downstream_gene_variant,,ENST00000419924,;WRAP73,downstream_gene_var…	A	ENSG00000116213	ENST00000270708	Transcript
H6PD	0	.	GRCh38	chr1	9263899	9263899	+	Missense_Mutation	SNP	G	G	A	rs113495544		N206-AGD	NORMAL	G	G																c.1439N>A	p.Arg480Gln	p.R480Q	ENST00000602477	5/5	324	130	194				H6PD,missense_variant,p.Arg469Gln,ENST00000377403,NM_004285.3;H6PD,missense_variant,p.Arg480Gln,ENST00000602477,NM_001282587.1;H6PD,upstream_gene_variant,,ENST00000495451,;	A	ENSG00000049239	ENST00000602477	Transcript
CASZ1	0	.	GRCh38	chr1	10639015	10639015	+	Missense_Mutation	SNP	C	C	T	rs750374432		N206-AGD	NORMAL	C	C																c.5207N>A	p.Arg1736Gln	p.R1736Q	ENST00000377022	21/21	65	33	32				CASZ1,missense_variant,p.Arg1736Gln,ENST00000377022,NM_001079843.2;CASZ1,downstream_gene_variant,,ENST00000447850,;RP4-734G22.3,upstream_gene_variant,,ENST00000606802,;CASZ1,upstream_gene_variant,,ENST00000478524,;	T	ENSG00000130940	ENST00000377022	Transcript
AADACL3	0	.	GRCh38	chr1	12719616	12719616	+	Missense_Mutation	SNP	C	C	T	rs3010877		N206-AGD	NORMAL	C	C																c.310N>T	p.Pro104Ser	p.P104S	ENST00000359318	2/4	326	143	183				AADACL3,missense_variant,p.Pro104Ser,ENST00000359318,NM_001103170.2;AADACL3,intron_variant,,ENST00000620146,;	T	ENSG00000188984	ENST00000359318	Transcript
AADACL3	0	.	GRCh38	chr1	12725527	12725527	+	Missense_Mutation	SNP	T	T	G	rs7513079		N206-AGD	NORMAL	T	T																c.755N>G	p.Phe252Cys	p.F252C	ENST00000359318	4/4	277	104	173				AADACL3,missense_variant,p.Phe252Cys,ENST00000359318,NM_001103170.2;AADACL3,non_coding_transcript_exon_variant,,ENST00000620146,;	G	ENSG00000188984	ENST00000359318	Transcript
C1orf158	0	.	GRCh38	chr1	12760937	12760937	+	Missense_Mutation	SNP	C	C	T	rs1132185		N206-AGD	NORMAL	C	C																c.571N>T	p.Leu191Phe	p.L191F	ENST00000614859	4/4	266	114	152				C1orf158,missense_variant,p.Leu191Phe,ENST00000614859,NM_152290.3;C1orf158,missense_variant,p.Leu153Phe,ENST00000376210,;	T	ENSG00000157330	ENST00000614859	Transcript
PRAMEF1	0	.	GRCh38	chr1	12795729	12795729	+	Missense_Mutation	SNP	A	C	C	rs1052908		N206-AGD	NORMAL	A	A																c.1158N>C	p.Arg386Ser	p.R386S	ENST00000332296	4/4	127	5	122				PRAMEF1,missense_variant,p.Arg386Ser,ENST00000332296,NM_023013.4,NM_001291380.1;PRAMEF1,non_coding_transcript_exon_variant,,ENST00000400814,;	C	ENSG00000116721	ENST00000332296	Transcript
PRAMEF11	0	.	GRCh38	chr1	12827720	12827720	+	Missense_Mutation	SNP	T	G	G	rs2486717		N206-AGD	NORMAL	T	T																c.404N>C	p.Lys135Thr	p.K135T	ENST00000619922	3/4	333	1	332				PRAMEF11,missense_variant,p.Lys135Thr,ENST00000619922,NM_001146344.2;RP5-845O24.8,upstream_gene_variant,,ENST00000438401,;	G	ENSG00000239810	ENST00000619922	Transcript
PRAMEF2	0	.	GRCh38	chr1	12861482	12861482	+	Nonsense_Mutation	SNP	C	C	A	novel		N206-AGD	NORMAL	C	C																c.1128N>A	p.Cys376Ter	p.C376*	ENST00000240189	4/4	305	181	124				PRAMEF2,stop_gained,p.Cys376Ter,ENST00000240189,NM_023014.1;	A	ENSG00000120952	ENST00000240189	Transcript
PRAMEF4	0	.	GRCh38	chr1	12882298	12882298	+	Missense_Mutation	SNP	T	T	C	rs61781964		N206-AGD	NORMAL	T	T																c.431N>G	p.Lys144Arg	p.K144R	ENST00000235349	3/4	57	8	48				PRAMEF4,missense_variant,p.Lys144Arg,ENST00000235349,NM_001009611.4;	C	ENSG00000243073	ENST00000235349	Transcript
PRAMEF10	0	.	GRCh38	chr1	12893335	12893335	+	Missense_Mutation	SNP	T	T	G	novel		N206-AGD	NORMAL	T	T																c.1006N>C	p.Asn336His	p.N336H	ENST00000235347	4/4	639	204	435				PRAMEF10,missense_variant,p.Asn336His,ENST00000235347,NM_001039361.4;	G	ENSG00000187545	ENST00000235347	Transcript
PRAMEF10	0	.	GRCh38	chr1	12893437	12893437	+	Missense_Mutation	SNP	C	C	G	rs61780549		N206-AGD	NORMAL	C	C																c.904N>C	p.Asp302His	p.D302H	ENST00000235347	4/4	245	167	78				PRAMEF10,missense_variant,p.Asp302His,ENST00000235347,NM_001039361.4;	G	ENSG00000187545	ENST00000235347	Transcript
PRAMEF10	0	.	GRCh38	chr1	12893472	12893472	+	Missense_Mutation	SNP	T	T	C	rs4661498		N206-AGD	NORMAL	T	T																c.869N>G	p.Tyr290Cys	p.Y290C	ENST00000235347	4/4	152	107	45				PRAMEF10,missense_variant,p.Tyr290Cys,ENST00000235347,NM_001039361.4;	C	ENSG00000187545	ENST00000235347	Transcript
PRAMEF7	0	.	GRCh38	chr1	12920302	12920302	+	Missense_Mutation	SNP	C	G	G	rs866190349		N206-AGD	NORMAL	C	C																c.1314N>G	p.Asn438Lys	p.N438K	ENST00000616979	4/4	510	112	398				PRAMEF7,missense_variant,p.Asn438Lys,ENST00000616979,NM_001012277.4;PRAMEF7,missense_variant,p.Asn438Lys,ENST00000330881,;RNU6-1072P,upstream_gene_variant,,ENST00000384703,;	G	ENSG00000204510	ENST00000616979	Transcript
PRAMEF7	0	.	GRCh38	chr1	12920307	12920307	+	Missense_Mutation	SNP	T	T	C	rs1832597		N206-AGD	NORMAL	T	T																c.1319N>C	p.Leu440Pro	p.L440P	ENST00000616979	4/4	487	240	247				PRAMEF7,missense_variant,p.Leu440Pro,ENST00000616979,NM_001012277.4;PRAMEF7,missense_variant,p.Leu440Pro,ENST00000330881,;RNU6-1072P,upstream_gene_variant,,ENST00000384703,;	C	ENSG00000204510	ENST00000616979	Transcript
PRAMEF6	0	.	GRCh38	chr1	12938859	12938859	+	Missense_Mutation	SNP	G	G	A	rs6604961		N206-AGD	NORMAL	G	G																c.1247N>T	p.Pro416Leu	p.P416L	ENST00000376189	4/4	531	286	245				PRAMEF6,missense_variant,p.Pro416Leu,ENST00000376189,NM_001010889.2;PRAMEF6,missense_variant,p.Pro416Leu,ENST00000415464,;	A	ENSG00000232423	ENST00000376189	Transcript
PRAMEF6	0	.	GRCh38	chr1	12939075	12939075	+	Missense_Mutation	SNP	A	A	G	rs6604962		N206-AGD	NORMAL	A	A																c.1031N>C	p.Leu344Pro	p.L344P	ENST00000376189	4/4	21	11	10				PRAMEF6,missense_variant,p.Leu344Pro,ENST00000376189,NM_001010889.2;PRAMEF6,missense_variant,p.Leu344Pro,ENST00000415464,;	G	ENSG00000232423	ENST00000376189	Transcript
PRAMEF9	0	.	GRCh38	chr1	13176324	13176324	+	Missense_Mutation	SNP	C	G	G	rs200707086		N206-AGD	NORMAL	C	C																c.377N>G	p.Ser126Cys	p.S126C	ENST00000415919	3/4	11	0	11				PRAMEF9,missense_variant,p.Ser126Cys,ENST00000415919,NM_001010890.2;	G	ENSG00000204505	ENST00000415919	Transcript
PRAMEF9	0	.	GRCh38	chr1	13178750	13178750	+	Missense_Mutation	SNP	C	T	T	novel		N206-AGD	NORMAL	C	C																c.1055N>T	p.Ala352Val	p.A352V	ENST00000415919	4/4	15	0	15				PRAMEF9,missense_variant,p.Ala352Val,ENST00000415919,NM_001010890.2;	T	ENSG00000204505	ENST00000415919	Transcript
PRAMEF9	0	.	GRCh38	chr1	13178835	13178835	+	Missense_Mutation	SNP	T	G	G	novel		N206-AGD	NORMAL	T	T																c.1140N>G	p.Phe380Leu	p.F380L	ENST00000415919	4/4	60	0	60				PRAMEF9,missense_variant,p.Phe380Leu,ENST00000415919,NM_001010890.2;	G	ENSG00000204505	ENST00000415919	Transcript
PRAMEF9	0	.	GRCh38	chr1	13178951	13178951	+	Missense_Mutation	SNP	G	A	A	novel		N206-AGD	NORMAL	G	G																c.1256N>A	p.Arg419Gln	p.R419Q	ENST00000415919	4/4	310	0	310				PRAMEF9,missense_variant,p.Arg419Gln,ENST00000415919,NM_001010890.2;	A	ENSG00000204505	ENST00000415919	Transcript
PRAMEF13	0	.	GRCh38	chr1	13198569	13198569	+	RNA	SNP	C	C	A	novel		N206-AGD	NORMAL	C	C																n.625N>T			ENST00000625019	2/3	8	3	4				PRAMEF13,non_coding_transcript_exon_variant,,ENST00000625019,;	A	ENSG00000279169	ENST00000625019	Transcript
PRAMEF18	0	.	GRCh38	chr1	13223363	13223363	+	Missense_Mutation	SNP	G	A	A	novel		N206-AGD	NORMAL	G	G																c.1415N>T	p.Ser472Phe	p.S472F	ENST00000624297	3/3	12	0	12				PRAMEF18,missense_variant,p.Ser472Phe,ENST00000624297,NM_001099850.2;	A	ENSG00000279804	ENST00000624297	Transcript
PRAMEF18	0	.	GRCh38	chr1	13223492	13223492	+	Missense_Mutation	SNP	A	G	G	novel		N206-AGD	NORMAL	A	A																c.1286N>C	p.Leu429Ser	p.L429S	ENST00000624297	3/3	11	0	11				PRAMEF18,missense_variant,p.Leu429Ser,ENST00000624297,NM_001099850.2;	G	ENSG00000279804	ENST00000624297	Transcript
PRAMEF18	0	.	GRCh38	chr1	13223511	13223511	+	Missense_Mutation	SNP	T	C	C	novel		N206-AGD	NORMAL	T	T																c.1267N>G	p.Asn423Asp	p.N423D	ENST00000624297	3/3	7	0	7				PRAMEF18,missense_variant,p.Asn423Asp,ENST00000624297,NM_001099850.2;	C	ENSG00000279804	ENST00000624297	Transcript
PRAMEF18	0	.	GRCh38	chr1	13225068	13225068	+	Missense_Mutation	SNP	A	A	G	rs61780078		N206-AGD	NORMAL	A	A																c.659N>C	p.Leu220Pro	p.L220P	ENST00000624297	2/3	488	259	229				PRAMEF18,missense_variant,p.Leu220Pro,ENST00000624297,NM_001099850.2;	G	ENSG00000279804	ENST00000624297	Transcript
PRAMEF18	0	.	GRCh38	chr1	13225408	13225408	+	Missense_Mutation	SNP	T	T	A	rs201369259		N206-AGD	NORMAL	T	T																c.319N>T	p.Met107Leu	p.M107L	ENST00000624297	2/3	74	40	34				PRAMEF18,missense_variant,p.Met107Leu,ENST00000624297,NM_001099850.2;	A	ENSG00000279804	ENST00000624297	Transcript
PRAMEF18	0	.	GRCh38	chr1	13226028	13226028	+	Missense_Mutation	SNP	C	C	T	novel		N206-AGD	NORMAL	C	C																c.85N>A	p.Val29Ile	p.V29I	ENST00000624297	1/3	662	358	304				PRAMEF18,missense_variant,p.Val29Ile,ENST00000624297,NM_001099850.2;	T	ENSG00000279804	ENST00000624297	Transcript
PRAMEF18	0	.	GRCh38	chr1	13226052	13226052	+	Missense_Mutation	SNP	T	T	C	novel		N206-AGD	NORMAL	T	T																c.61N>G	p.Arg21Gly	p.R21G	ENST00000624297	1/3	602	334	268				PRAMEF18,missense_variant,p.Arg21Gly,ENST00000624297,NM_001099850.2;	C	ENSG00000279804	ENST00000624297	Transcript
PRAMEF18	0	.	GRCh38	chr1	13226098	13226098	+	Missense_Mutation	SNP	G	G	T	novel		N206-AGD	NORMAL	G	G																c.15N>A	p.Phe5Leu	p.F5L	ENST00000624297	1/3	393	234	159				PRAMEF18,missense_variant,p.Phe5Leu,ENST00000624297,NM_001099850.2;	T	ENSG00000279804	ENST00000624297	Transcript
PRAMEF18	0	.	GRCh38	chr1	13226100	13226100	+	Missense_Mutation	SNP	A	A	G	novel		N206-AGD	NORMAL	A	A																c.13N>C	p.Phe5Leu	p.F5L	ENST00000624297	1/3	391	232	159				PRAMEF18,missense_variant,p.Phe5Leu,ENST00000624297,NM_001099850.2;	G	ENSG00000279804	ENST00000624297	Transcript
PRAMEF33P	0	.	GRCh38	chr1	13306141	13306141	+	RNA	SNP	C	C	A	rs143344715		N206-AGD	NORMAL	C	C																n.187N>A			ENST00000437300	1/3	86	39	47				PRAMEF15,intron_variant,,ENST00000613530,;PRAMEF33P,non_coding_transcript_exon_variant,,ENST00000437300,;	A	ENSG00000237700	ENST00000437300	Transcript
PRAMEF33P	0	.	GRCh38	chr1	13306172	13306172	+	RNA	SNP	C	C	T	rs200261441		N206-AGD	NORMAL	C	C																n.218N>T			ENST00000437300	1/3	86	42	44				PRAMEF15,intron_variant,,ENST00000613530,;PRAMEF33P,non_coding_transcript_exon_variant,,ENST00000437300,;	T	ENSG00000237700	ENST00000437300	Transcript
PRAMEF33P	0	.	GRCh38	chr1	13306667	13306667	+	RNA	SNP	A	G	G	rs752151122		N206-AGD	NORMAL	A	A																n.317N>G			ENST00000437300	2/3	32	0	32				PRAMEF15,intron_variant,,ENST00000613530,;PRAMEF33P,non_coding_transcript_exon_variant,,ENST00000437300,;	G	ENSG00000237700	ENST00000437300	Transcript
PRAMEF33P	0	.	GRCh38	chr1	13307108	13307108	+	RNA	SNP	G	G	A	rs138755724		N206-AGD	NORMAL	G	G																n.758N>A			ENST00000437300	2/3	6	2	4				PRAMEF15,intron_variant,,ENST00000613530,;PRAMEF33P,non_coding_transcript_exon_variant,,ENST00000437300,;	A	ENSG00000237700	ENST00000437300	Transcript
PRAMEF33P	0	.	GRCh38	chr1	13308468	13308468	+	RNA	SNP	A	A	C	rs2637920		N206-AGD	NORMAL	A	A																n.1006N>C			ENST00000437300	3/3	14	7	7				PRAMEF15,intron_variant,,ENST00000613530,;PRAMEF33P,non_coding_transcript_exon_variant,,ENST00000437300,;	C	ENSG00000237700	ENST00000437300	Transcript
PRAMEF19	0	.	GRCh38	chr1	13369246	13369246	+	Missense_Mutation	SNP	T	T	C	novel		N206-AGD	NORMAL	T	T																c.1054N>G	p.Asn352Asp	p.N352D	ENST00000376101	3/3	338	229	109				PRAMEF19,missense_variant,p.Asn352Asp,ENST00000376101,;	C	ENSG00000204480	ENST00000376101	Transcript
PRAMEF19	0	.	GRCh38	chr1	13371202	13371202	+	Missense_Mutation	SNP	T	T	A	novel		N206-AGD	NORMAL	T	T																c.106N>T	p.Met36Leu	p.M36L	ENST00000376101	2/3	398	267	131				PRAMEF19,missense_variant,p.Met36Leu,ENST00000376101,;	A	ENSG00000204480	ENST00000376101	Transcript
PRAMEF19	0	.	GRCh38	chr1	13371759	13371759	+	5'Flank	SNP	A	G	G	novel		N206-AGD	NORMAL	A	A																			ENST00000376101		90	2	87				PRAMEF19,upstream_gene_variant,,ENST00000376101,;	G	ENSG00000204480	ENST00000376101	Transcript
PRAMEF20	0	.	GRCh38	chr1	13418237	13418237	+	Missense_Mutation	SNP	C	C	G	rs199886862		N206-AGD	NORMAL	C	C																c.403N>G	p.Leu135Val	p.L135V	ENST00000316412	3/4	339	131	208				PRAMEF20,missense_variant,p.Leu135Val,ENST00000316412,NM_001099852.2;PRAMEF20,missense_variant,p.Leu135Val,ENST00000602960,;	G	ENSG00000204478	ENST00000316412	Transcript
SPEN	0	.	GRCh38	chr1	15935965	15935966	+	Frame_Shift_Ins	INS	-	-	G	novel		N206-AGD	NORMAL	-	-																c.9725_9726insG	p.Thr3244HisfsTer23	p.T3244Hfs*23	ENST00000375759	11/15	631	498	133				SPEN,frameshift_variant,p.Thr3244HisfsTer23,ENST00000375759,NM_015001.2;SPEN,upstream_gene_variant,,ENST00000487496,;	G	ENSG00000065526	ENST00000375759	Transcript
FAM131C	0	.	GRCh38	chr1	16058636	16058636	+	Missense_Mutation	SNP	C	C	A	rs1832151		N206-AGD	NORMAL	C	C																c.644N>T	p.Ser215Ile	p.S215I	ENST00000375662	7/7	857	534	323				FAM131C,missense_variant,p.Ser215Ile,ENST00000375662,NM_182623.2;CLCNKB,downstream_gene_variant,,ENST00000375679,NM_000085.4;CLCNKB,downstream_gene_variant,,ENST00000375667,NM_001165945.2;CLCNKB,downstream_gene_variant,,ENST00000619181,;CLCNKB,downstream_gene_variant,,ENST00000431772,;FAM131C,non_coding_transcript_exon_variant,,ENST00000494078,;	A	ENSG00000185519	ENST00000375662	Transcript
FBXO42	0	.	GRCh38	chr1	16251518	16251518	+	Missense_Mutation	SNP	A	A	G	novel		N206-AGD	NORMAL	A	A																c.1306N>C	p.Ser436Pro	p.S436P	ENST00000375592	10/10	541	140	401				FBXO42,missense_variant,p.Ser436Pro,ENST00000375592,NM_018994.2;FBXO42,missense_variant,p.Ser154Pro,ENST00000456164,;FBXO42,missense_variant,p.Ser154Pro,ENST00000444116,;	G	ENSG00000037637	ENST00000375592	Transcript
NBPF1	0	.	GRCh38	chr1	16564103	16564103	+	Missense_Mutation	SNP	T	T	A	rs2990550		N206-AGD	NORMAL	T	T																c.3260N>T	p.Tyr1087Phe	p.Y1087F	ENST00000430580	29/29	1634	709	925				NBPF1,missense_variant,p.Tyr1087Phe,ENST00000430580,NM_017940.4;NBPF1,missense_variant,p.Tyr1068Phe,ENST00000432949,;NBPF1,downstream_gene_variant,,ENST00000392963,;	A	ENSG00000219481	ENST00000430580	Transcript
NBPF1	0	.	GRCh38	chr1	16564107	16564107	+	Missense_Mutation	SNP	T	T	G	rs2990551		N206-AGD	NORMAL	T	T																c.3256N>C	p.Met1086Leu	p.M1086L	ENST00000430580	29/29	1693	982	711				NBPF1,missense_variant,p.Met1086Leu,ENST00000430580,NM_017940.4;NBPF1,missense_variant,p.Met1067Leu,ENST00000432949,;NBPF1,downstream_gene_variant,,ENST00000392963,;	G	ENSG00000219481	ENST00000430580	Transcript
NBPF1	0	.	GRCh38	chr1	16564149	16564149	+	Missense_Mutation	SNP	C	C	T	rs2992339		N206-AGD	NORMAL	C	C																c.3214N>A	p.Val1072Ile	p.V1072I	ENST00000430580	29/29	1845	850	995				NBPF1,missense_variant,p.Val1072Ile,ENST00000430580,NM_017940.4;NBPF1,missense_variant,p.Val1053Ile,ENST00000432949,;NBPF1,downstream_gene_variant,,ENST00000392963,;	T	ENSG00000219481	ENST00000430580	Transcript
NBPF1	0	.	GRCh38	chr1	16564838	16564838	+	Missense_Mutation	SNP	C	C	T	rs3872309		N206-AGD	NORMAL	C	C																c.3145N>A	p.Gly1049Arg	p.G1049R	ENST00000430580	28/29	4111	2945	1164				NBPF1,missense_variant,p.Gly1049Arg,ENST00000430580,NM_017940.4;NBPF1,missense_variant,p.Gly1030Arg,ENST00000432949,;NBPF1,downstream_gene_variant,,ENST00000392963,;	T	ENSG00000219481	ENST00000430580	Transcript
NBPF1	0	.	GRCh38	chr1	16569139	16569139	+	Missense_Mutation	SNP	T	G	G	rs11581926		N206-AGD	NORMAL	T	T																c.2548N>C	p.Lys850Gln	p.K850Q	ENST00000430580	23/29	1046	175	870				NBPF1,missense_variant,p.Lys850Gln,ENST00000430580,NM_017940.4;NBPF1,missense_variant,p.Lys850Gln,ENST00000432949,;NBPF1,3_prime_UTR_variant,,ENST00000392963,;	G	ENSG00000219481	ENST00000430580	Transcript
NBPF1	0	.	GRCh38	chr1	16577417	16577417	+	Missense_Mutation	SNP	T	A	A	rs61772344		N206-AGD	NORMAL	T	T																c.1804N>T	p.Asn602Tyr	p.N602Y	ENST00000430580	18/29	123	3	120				NBPF1,missense_variant,p.Asn602Tyr,ENST00000430580,NM_017940.4;NBPF1,missense_variant,p.Asn602Tyr,ENST00000432949,;NBPF1,splice_region_variant,,ENST00000392963,;	A	ENSG00000219481	ENST00000430580	Transcript
NBPF1	0	.	GRCh38	chr1	16579223	16579223	+	Missense_Mutation	SNP	A	A	C	rs3738661		N206-AGD	NORMAL	A	A																c.1771N>G	p.Cys591Gly	p.C591G	ENST00000430580	17/29	75	51	24				NBPF1,missense_variant,p.Cys591Gly,ENST00000430580,NM_017940.4;NBPF1,missense_variant,p.Cys591Gly,ENST00000432949,;NBPF1,3_prime_UTR_variant,,ENST00000392963,;	C	ENSG00000219481	ENST00000430580	Transcript
NBPF1	0	.	GRCh38	chr1	16582634	16582634	+	Missense_Mutation	SNP	T	T	C	rs4996328		N206-AGD	NORMAL	T	T																c.1216N>G	p.Lys406Glu	p.K406E	ENST00000430580	14/29	114	38	76				NBPF1,missense_variant,p.Lys406Glu,ENST00000430580,NM_017940.4;NBPF1,missense_variant,p.Lys406Glu,ENST00000432949,;NBPF1,3_prime_UTR_variant,,ENST00000392963,;	C	ENSG00000219481	ENST00000430580	Transcript
MST1L	0	.	GRCh38	chr1	16758473	16758473	+	RNA	SNP	G	G	C	rs2761533		N206-AGD	NORMAL	G	G																n.1507N>G			ENST00000624762	11/15	2355	1250	1103				MST1L,non_coding_transcript_exon_variant,,ENST00000624762,;MST1L,non_coding_transcript_exon_variant,,ENST00000455405,;MST1L,non_coding_transcript_exon_variant,,ENST00000544155,;CROCC,intron_variant,,ENST00000466256,;MST1L,downstream_gene_variant,,ENST00000545160,;MST1L,non_coding_transcript_exon_variant,,ENST00000442552,;	C	ENSG00000186715	ENST00000624762	Transcript
MST1L	0	.	GRCh38	chr1	16758932	16758932	+	RNA	SNP	T	T	C	rs2002186		N206-AGD	NORMAL	T	T																n.1264N>G			ENST00000624762	10/15	874	353	521				MST1L,non_coding_transcript_exon_variant,,ENST00000624762,;CROCC,intron_variant,,ENST00000466256,;MST1L,upstream_gene_variant,,ENST00000455405,;MST1L,upstream_gene_variant,,ENST00000544155,;MST1L,downstream_gene_variant,,ENST00000545160,;MST1L,non_coding_transcript_exon_variant,,ENST00000442552,;	C	ENSG00000186715	ENST00000624762	Transcript
MST1L	0	.	GRCh38	chr1	16759007	16759007	+	RNA	SNP	T	T	C	rs2329006		N206-AGD	NORMAL	T	T																n.1189N>G			ENST00000624762	10/15	762	371	391				MST1L,non_coding_transcript_exon_variant,,ENST00000624762,;CROCC,intron_variant,,ENST00000466256,;MST1L,upstream_gene_variant,,ENST00000455405,;MST1L,upstream_gene_variant,,ENST00000544155,;MST1L,downstream_gene_variant,,ENST00000545160,;MST1L,non_coding_transcript_exon_variant,,ENST00000442552,;	C	ENSG00000186715	ENST00000624762	Transcript
MST1L	0	.	GRCh38	chr1	16759955	16759955	+	RNA	SNP	C	C	G	rs2761540		N206-AGD	NORMAL	C	C																n.649N>C			ENST00000624762	6/15	157	97	60				MST1L,non_coding_transcript_exon_variant,,ENST00000624762,;CROCC,intron_variant,,ENST00000466256,;MST1L,upstream_gene_variant,,ENST00000455405,;MST1L,upstream_gene_variant,,ENST00000544155,;MST1L,downstream_gene_variant,,ENST00000545160,;MST1L,non_coding_transcript_exon_variant,,ENST00000442552,;	G	ENSG00000186715	ENST00000624762	Transcript
MST1L	0	.	GRCh38	chr1	16759969	16759969	+	RNA	SNP	T	T	C	rs2761541		N206-AGD	NORMAL	T	T																n.635N>G			ENST00000624762	6/15	128	78	50				MST1L,non_coding_transcript_exon_variant,,ENST00000624762,;CROCC,intron_variant,,ENST00000466256,;MST1L,upstream_gene_variant,,ENST00000455405,;MST1L,upstream_gene_variant,,ENST00000544155,;MST1L,downstream_gene_variant,,ENST00000545160,;MST1L,non_coding_transcript_exon_variant,,ENST00000442552,;	C	ENSG00000186715	ENST00000624762	Transcript
MST1L	0	.	GRCh38	chr1	16760767	16760767	+	RNA	SNP	C	C	T	rs2926375		N206-AGD	NORMAL	C	C																n.322N>A			ENST00000624762	3/15	888	542	346				MST1L,non_coding_transcript_exon_variant,,ENST00000624762,;CROCC,intron_variant,,ENST00000466256,;MST1L,upstream_gene_variant,,ENST00000455405,;MST1L,upstream_gene_variant,,ENST00000544155,;MST1L,downstream_gene_variant,,ENST00000545160,;MST1L,non_coding_transcript_exon_variant,,ENST00000442552,;	T	ENSG00000186715	ENST00000624762	Transcript
MST1L	0	.	GRCh38	chr1	16761047	16761051	+	RNA	DEL	GTGCT	GTGCT	-	rs113982165		N206-AGD	NORMAL	GTGCT	GTGCT																n.119_123delNNNNN			ENST00000624762	2/15	1704	1318	386				MST1L,non_coding_transcript_exon_variant,,ENST00000624762,;MST1L,non_coding_transcript_exon_variant,,ENST00000545160,;CROCC,intron_variant,,ENST00000466256,;MST1L,upstream_gene_variant,,ENST00000455405,;MST1L,upstream_gene_variant,,ENST00000544155,;MST1L,non_coding_transcript_exon_variant,,ENST00000442552,;	-	ENSG00000186715	ENST00000624762	Transcript
MST1L	0	.	GRCh38	chr1	16761087	16761087	+	RNA	SNP	G	G	A	rs10907280		N206-AGD	NORMAL	G	G																n.83N>T			ENST00000624762	2/15	1196	656	540				MST1L,non_coding_transcript_exon_variant,,ENST00000624762,;MST1L,non_coding_transcript_exon_variant,,ENST00000545160,;CROCC,intron_variant,,ENST00000466256,;MST1L,upstream_gene_variant,,ENST00000455405,;MST1L,upstream_gene_variant,,ENST00000544155,;MST1L,non_coding_transcript_exon_variant,,ENST00000442552,;	A	ENSG00000186715	ENST00000624762	Transcript
KIF17	0	.	GRCh38	chr1	20664707	20664708	+	Frame_Shift_Ins	INS	-	-	A	novel		N206-AGD	NORMAL	-	-																c.2966_2967insT	p.Pro991ThrfsTer6	p.P991Tfs*6	ENST00000247986	15/15	596	370	226				KIF17,frameshift_variant,p.Pro991ThrfsTer6,ENST00000247986,NM_020816.3;KIF17,frameshift_variant,p.Pro990ThrfsTer6,ENST00000400463,NM_001122819.2;KIF17,frameshift_variant,p.Pro891ThrfsTer6,ENST00000375044,NM_001287212.1;DDOST,upstream_gene_variant,,ENST00000415136,NM_005216.4;DDOST,upstream_gene_variant,,ENST00000375048,;DDOST,upstream_gene_variant,,ENST00000602624,;DDOST,upstream_gene_variant,,EN…	A	ENSG00000117245	ENST00000247986	Transcript
UBXN11	0	.	GRCh38	chr1	26282352	26282352	+	Missense_Mutation	SNP	C	A	A	rs6667693		N206-AGD	NORMAL	C	C																c.1510N>T	p.Gly504Cys	p.G504C	ENST00000374222	16/16	278	0	278				UBXN11,missense_variant,p.Gly384Cys,ENST00000314675,NM_001077262.1;UBXN11,missense_variant,p.Gly504Cys,ENST00000374222,;UBXN11,missense_variant,p.Gly471Cys,ENST00000374217,NM_145345.2;UBXN11,missense_variant,p.Gly504Cys,ENST00000374221,NM_183008.2;UBXN11,missense_variant,p.Gly471Cys,ENST00000357089,;UBXN11,missense_variant,p.Gly261Cys,ENST00000374223,;CEP85,downstream_gene_variant,,ENST0000045142…	A	ENSG00000158062	ENST00000374222	Transcript
UBXN11	0	.	GRCh38	chr1	26282361	26282361	+	Missense_Mutation	SNP	G	A	A	rs61775089		N206-AGD	NORMAL	G	G																c.1501N>T	p.Pro501Ser	p.P501S	ENST00000374222	16/16	295	1	294				UBXN11,missense_variant,p.Pro381Ser,ENST00000314675,NM_001077262.1;UBXN11,missense_variant,p.Pro501Ser,ENST00000374222,;UBXN11,missense_variant,p.Pro468Ser,ENST00000374217,NM_145345.2;UBXN11,missense_variant,p.Pro501Ser,ENST00000374221,NM_183008.2;UBXN11,missense_variant,p.Pro468Ser,ENST00000357089,;UBXN11,missense_variant,p.Pro258Ser,ENST00000374223,;CEP85,downstream_gene_variant,,ENST0000045142…	A	ENSG00000158062	ENST00000374222	Transcript
AIM1L	0	.	GRCh38	chr1	26345199	26345199	+	Missense_Mutation	SNP	A	A	G	rs112674559		N206-AGD	NORMAL	A	A																c.1459N>C	p.Ser487Pro	p.S487P	ENST00000308182	2/20	1220	850	370				AIM1L,missense_variant,p.Ser487Pro,ENST00000308182,NM_001039775.3;AIM1L,upstream_gene_variant,,ENST00000527815,;AIM1L,downstream_gene_variant,,ENST00000475866,;AIM1L,intron_variant,,ENST00000374207,;	G	ENSG00000176092	ENST00000308182	Transcript
SLC9A1	0	.	GRCh38	chr1	27101232	27101232	+	Missense_Mutation	SNP	G	G	A	novel		N206-AGD	NORMAL	G	G																c.2081N>T	p.Pro694Leu	p.P694L	ENST00000263980	11/12	300	81	219				SLC9A1,missense_variant,p.Pro694Leu,ENST00000263980,NM_003047.4;SLC9A1,downstream_gene_variant,,ENST00000374086,;SLC9A1,upstream_gene_variant,,ENST00000490329,;SLC9A1,non_coding_transcript_exon_variant,,ENST00000374089,;SLC9A1,non_coding_transcript_exon_variant,,ENST00000447808,;	A	ENSG00000090020	ENST00000263980	Transcript
CD164L2	0	.	GRCh38	chr1	27382530	27382530	+	Missense_Mutation	SNP	C	C	T	rs2504779		N206-AGD	NORMAL	C	C																c.226N>A	p.Val76Met	p.V76M	ENST00000374027	2/5	591	440	151				CD164L2,missense_variant,p.Val76Met,ENST00000374027,NM_207397.3;CD164L2,missense_variant,p.Val76Met,ENST00000374030,NM_001330448.1;CD164L2,non_coding_transcript_exon_variant,,ENST00000374025,;	T	ENSG00000174950	ENST00000374027	Transcript
CD164L2	0	.	GRCh38	chr1	27382554	27382554	+	Missense_Mutation	SNP	C	T	T	rs2474297		N206-AGD	NORMAL	C	C																c.202N>A	p.Gly68Arg	p.G68R	ENST00000374027	2/5	602	0	602				CD164L2,missense_variant,p.Gly68Arg,ENST00000374027,NM_207397.3;CD164L2,missense_variant,p.Gly68Arg,ENST00000374030,NM_001330448.1;CD164L2,non_coding_transcript_exon_variant,,ENST00000374025,;	T	ENSG00000174950	ENST00000374027	Transcript
AHDC1	0	.	GRCh38	chr1	27547531	27547531	+	Missense_Mutation	SNP	G	G	C	novel		N206-AGD	NORMAL	G	G																c.4585N>G	p.Arg1529Gly	p.R1529G	ENST00000374011	6/7	535	142	393				AHDC1,missense_variant,p.Arg1529Gly,ENST00000374011,NM_001029882.3;AHDC1,missense_variant,p.Arg1529Gly,ENST00000247087,;AHDC1,downstream_gene_variant,,ENST00000487743,;	C	ENSG00000126705	ENST00000374011	Transcript
PTPRU	0	.	GRCh38	chr1	29275715	29275715	+	Missense_Mutation	SNP	G	G	T	rs35745442		N206-AGD	NORMAL	G	G																c.1412N>T	p.Arg471Leu	p.R471L	ENST00000345512	8/31	370	104	266				PTPRU,missense_variant,p.Arg471Leu,ENST00000373779,NM_133178.3;PTPRU,missense_variant,p.Arg471Leu,ENST00000428026,NM_001195001.1;PTPRU,missense_variant,p.Arg471Leu,ENST00000460170,NM_133177.3;PTPRU,missense_variant,p.Arg471Leu,ENST00000345512,NM_005704.4;PTPRU,upstream_gene_variant,,ENST00000415600,;PTPRU,downstream_gene_variant,,ENST00000527027,;	T	ENSG00000060656	ENST00000345512	Transcript
LAPTM5	0	.	GRCh38	chr1	30739047	30739047	+	Missense_Mutation	SNP	G	G	A	rs34101571		N206-AGD	NORMAL	G	G																c.403N>T	p.Pro135Ser	p.P135S	ENST00000294507	5/8	257	78	179				LAPTM5,missense_variant,p.Pro135Ser,ENST00000294507,NM_006762.2;MIR4420,downstream_gene_variant,,ENST00000583944,;LAPTM5,non_coding_transcript_exon_variant,,ENST00000464569,;LAPTM5,downstream_gene_variant,,ENST00000476492,;	A	ENSG00000162511	ENST00000294507	Transcript
TINAGL1	0	.	GRCh38	chr1	31585314	31585314	+	Missense_Mutation	SNP	A	A	G	novel		N206-AGD	NORMAL	A	A																c.1021N>G	p.Thr341Ala	p.T341A	ENST00000271064	8/12	517	352	165				TINAGL1,missense_variant,p.Thr341Ala,ENST00000271064,NM_022164.2;TINAGL1,missense_variant,p.Thr310Ala,ENST00000457433,NM_001204414.1;TINAGL1,missense_variant,p.Thr236Ala,ENST00000537531,NM_001204415.1;TINAGL1,non_coding_transcript_exon_variant,,ENST00000481165,;TINAGL1,non_coding_transcript_exon_variant,,ENST00000463112,;TINAGL1,non_coding_transcript_exon_variant,,ENST00000480586,;TINAGL1,non_cod…	G	ENSG00000142910	ENST00000271064	Transcript
IQCC	0	.	GRCh38	chr1	32206229	32206229	+	Missense_Mutation	SNP	G	G	A	rs765250474		N206-AGD	NORMAL	G	G																c.358N>A	p.Val120Ile	p.V120I	ENST00000537469	2/5	619	464	155				IQCC,missense_variant,p.Val120Ile,ENST00000537469,NM_001160042.1;IQCC,missense_variant,p.Val40Ile,ENST00000291358,NM_018134.2;CCDC28B,downstream_gene_variant,,ENST00000421922,NM_001301011.1;DCDC2B,upstream_gene_variant,,ENST00000409358,NM_001099434.1;CCDC28B,downstream_gene_variant,,ENST00000373602,NM_024296.4;RP4-622L5.7,non_coding_transcript_exon_variant,,ENST00000421616,;RP4-622L5.7,upstream_g…	A	ENSG00000160051	ENST00000537469	Transcript
KIAA1522	0	.	GRCh38	chr1	32770949	32770950	+	Frame_Shift_Ins	INS	-	-	A	novel		N206-AGD	NORMAL	-	-																c.1770_1771insA	p.Pro591ThrfsTer22	p.P591Tfs*22	ENST00000401073	6/7	725	600	125				KIAA1522,frameshift_variant,p.Pro591ThrfsTer22,ENST00000401073,NM_020888.2;KIAA1522,frameshift_variant,p.Pro532ThrfsTer22,ENST00000373480,NM_001198972.1;KIAA1522,frameshift_variant,p.Pro543ThrfsTer22,ENST00000373481,;KIAA1522,intron_variant,,ENST00000294521,NM_001198973.1;YARS,downstream_gene_variant,,ENST00000373477,NM_003680.3;YARS,downstream_gene_variant,,ENST00000469100,;YARS,downstream_gene_…	A	ENSG00000162522	ENST00000401073	Transcript
RNF19B	0	.	GRCh38	chr1	32964501	32964501	+	Missense_Mutation	SNP	T	G	G	rs113840389		N206-AGD	NORMAL	T	T																c.185N>C	p.Gln62Pro	p.Q62P	ENST00000373456	1/9	14	0	14				RNF19B,missense_variant,p.Gln62Pro,ENST00000356990,NM_001127361.2;RNF19B,missense_variant,p.Gln62Pro,ENST00000373456,NM_153341.3;RNF19B,missense_variant,p.Gln62Pro,ENST00000235150,NM_001300826.1;	G	ENSG00000116514	ENST00000373456	Transcript
AK2	0	.	GRCh38	chr1	33013330	33013330	+	Missense_Mutation	SNP	G	G	C	rs80324279		N206-AGD	NORMAL	G	G																c.571N>G	p.His191Asp	p.H191D	ENST00000354858	6/6	759	547	212				AK2,missense_variant,p.His191Asp,ENST00000373449,NM_013411.4,NM_001199199.1,NM_001319139.1;AK2,missense_variant,p.His191Asp,ENST00000354858,NM_001625.3;AK2,missense_variant,p.His149Asp,ENST00000548033,NM_001319142.1;AK2,missense_variant,p.His191Asp,ENST00000467905,NM_001319141.1;AK2,3_prime_UTR_variant,,ENST00000629371,;AK2,3_prime_UTR_variant,,ENST00000480134,NM_001319143.1;RP1-117O3.2,intron_va…	C	ENSG00000004455	ENST00000354858	Transcript
AK2	0	.	GRCh38	chr1	33013358	33013358	+	Missense_Mutation	SNP	C	C	G	rs72884305		N206-AGD	NORMAL	C	C																c.543N>C	p.Lys181Asn	p.K181N	ENST00000354858	6/6	635	467	168				AK2,missense_variant,p.Lys181Asn,ENST00000373449,NM_013411.4,NM_001199199.1,NM_001319139.1;AK2,missense_variant,p.Lys181Asn,ENST00000354858,NM_001625.3;AK2,missense_variant,p.Lys139Asn,ENST00000548033,NM_001319142.1;AK2,missense_variant,p.Lys181Asn,ENST00000467905,NM_001319141.1;AK2,3_prime_UTR_variant,,ENST00000629371,;AK2,3_prime_UTR_variant,,ENST00000480134,NM_001319143.1;RP1-117O3.2,intron_va…	G	ENSG00000004455	ENST00000354858	Transcript
GJA4	0	.	GRCh38	chr1	34794607	34794607	+	Missense_Mutation	SNP	C	C	T	rs61777220		N206-AGD	NORMAL	C	C																c.394N>T	p.Arg132Cys	p.R132C	ENST00000342280	2/2	449	328	121				GJA4,missense_variant,p.Arg132Cys,ENST00000342280,NM_002060.2;GJA4,missense_variant,p.Arg132Cys,ENST00000450137,;SMIM12,intron_variant,,ENST00000426886,;	T	ENSG00000187513	ENST00000342280	Transcript
TEKT2	0	.	GRCh38	chr1	36086947	36086947	+	Missense_Mutation	SNP	C	C	A	novel		N206-AGD	NORMAL	C	C																c.649N>A	p.Gln217Lys	p.Q217K	ENST00000207457	6/10	248	186	62				TEKT2,missense_variant,p.Gln217Lys,ENST00000207457,NM_014466.2;ADPRHL2,upstream_gene_variant,,ENST00000373178,NM_017825.2;TEKT2,upstream_gene_variant,,ENST00000473120,;RP4-665N4.4,upstream_gene_variant,,ENST00000446354,;TEKT2,3_prime_UTR_variant,,ENST00000469024,;	A	ENSG00000092850	ENST00000207457	Transcript
YRDC	0	.	GRCh38	chr1	37807814	37807814	+	Missense_Mutation	SNP	C	C	A	novel		N206-AGD	NORMAL	C	C																c.367N>T	p.Gly123Cys	p.G123C	ENST00000373044	1/5	350	95	255				YRDC,missense_variant,p.Gly123Cys,ENST00000373044,NM_024640.3;C1orf122,5_prime_UTR_variant,,ENST00000373043,;C1orf122,5_prime_UTR_variant,,ENST00000468084,NM_001142726.1;MTF1,downstream_gene_variant,,ENST00000373036,NM_005955.2;C1orf122,upstream_gene_variant,,ENST00000373042,NM_198446.2;C1orf122,intron_variant,,ENST00000419397,;	A	ENSG00000196449	ENST00000373044	Transcript
FOXO6	0	.	GRCh38	chr1	41382388	41382388	+	Missense_Mutation	SNP	C	T	T	rs12092825		N206-AGD	NORMAL	C	C																c.1187N>T	p.Ala396Val	p.A396V	ENST00000372591	2/2	73	0	73				FOXO6,missense_variant,p.Ala396Val,ENST00000372591,NM_001291281.2;	T	ENSG00000204060	ENST00000372591	Transcript
C1orf185	0	.	GRCh38	chr1	51118793	51118793	+	Nonsense_Mutation	SNP	C	C	T	rs184105748		N206-AGD	NORMAL	C	C																c.250N>T	p.Gln84Ter	p.Q84*	ENST00000371759	3/5	159	55	104				C1orf185,stop_gained,p.Gln84Ter,ENST00000371759,NM_001136508.1;C1orf185,stop_gained,p.Gln80Ter,ENST00000612209,;C1orf185,stop_gained,p.Gln23Ter,ENST00000467127,;C1orf185,non_coding_transcript_exon_variant,,ENST00000474016,;	T	ENSG00000204006	ENST00000371759	Transcript
ADGRL2	0	.	GRCh38	chr1	81950312	81950312	+	Missense_Mutation	SNP	G	G	T	novel		N206-AGD	NORMAL	G	G																c.1322N>T	p.Ser441Ile	p.S441I	ENST00000319517	6/20	441	332	109				ADGRL2,missense_variant,p.Ser441Ile,ENST00000370728,;ADGRL2,missense_variant,p.Ser441Ile,ENST00000370730,NM_001330645.1;ADGRL2,missense_variant,p.Ser441Ile,ENST00000370717,;ADGRL2,missense_variant,p.Ser441Ile,ENST00000627151,;ADGRL2,missense_variant,p.Ser441Ile,ENST00000370715,NM_001297705.1;ADGRL2,missense_variant,p.Ser441Ile,ENST00000319517,NM_012302.3;ADGRL2,missense_variant,p.Ser441Ile,ENST00…	T	ENSG00000117114	ENST00000319517	Transcript
SPATA1	0	.	GRCh38	chr1	84520687	84520687	+	RNA	SNP	C	C	A	novel		N206-AGD	NORMAL	C	C																n.404N>A			ENST00000370638	3/6	193	144	49				SPATA1,non_coding_transcript_exon_variant,,ENST00000370638,;SPATA1,non_coding_transcript_exon_variant,,ENST00000490879,;SPATA1,non_coding_transcript_exon_variant,,ENST00000431031,;SPATA1,non_coding_transcript_exon_variant,,ENST00000485121,;SPATA1,upstream_gene_variant,,ENST00000473108,;SPATA1,splice_region_variant,,ENST00000554297,;	A	ENSG00000122432	ENST00000370638	Transcript
GBP6	0	.	GRCh38	chr1	89369650	89369650	+	Missense_Mutation	SNP	G	G	A	rs75966734		N206-AGD	NORMAL	G	G																c.295N>A	p.Glu99Lys	p.E99K	ENST00000370456	3/11	355	108	247				GBP6,missense_variant,p.Glu99Lys,ENST00000370456,NM_198460.2;	A	ENSG00000183347	ENST00000370456	Transcript
ALG14	0	.	GRCh38	chr1	95072868	95072868	+	Missense_Mutation	SNP	C	C	T	rs34364382		N206-AGD	NORMAL	C	C																c.31N>A	p.Ala11Thr	p.A11T	ENST00000370205	1/4	396	103	293				ALG14,missense_variant,p.Ala11Thr,ENST00000370205,NM_144988.3;ALG14,non_coding_transcript_exon_variant,,ENST00000495856,;	T	ENSG00000172339	ENST00000370205	Transcript
CHI3L2	0	.	GRCh38	chr1	111235676	111235676	+	Missense_Mutation	SNP	C	C	T	rs201086381		N206-AGD	NORMAL	C	C																c.518N>T	p.Ser173Phe	p.S173F	ENST00000445067	8/13	531	294	237				CHI3L2,missense_variant,p.Ser173Phe,ENST00000445067,;CHI3L2,missense_variant,p.Ser94Phe,ENST00000466741,NM_001025199.1;CHI3L2,missense_variant,p.Ser163Phe,ENST00000369744,NM_001025197.1;CHI3L2,missense_variant,p.Ser173Phe,ENST00000369748,NM_004000.2;CHI3L2,missense_variant,p.Ser94Phe,ENST00000524472,;CHI3L2,missense_variant,p.Ser173Phe,ENST00000528451,;CHI3L2,missense_variant,p.Ser173Phe,ENST0000…	T	ENSG00000064886	ENST00000445067	Transcript
PFN1P2	0	.	GRCh38	chr1	120436639	120436640	+	5'Flank	DEL	AG	AG	-	novel		N206-AGD	NORMAL	AG	AG																			ENST00000604437		741	137	604				PFN1P2,upstream_gene_variant,,ENST00000604437,;NBPF8,non_coding_transcript_exon_variant,,ENST00000583271,;PFN1P2,upstream_gene_variant,,ENST00000621347,;	-	ENSG00000270392	ENST00000604437	Transcript
NBPF8	0	.	GRCh38	chr1	120441298	120441298	+	RNA	SNP	A	T	T	novel		N206-AGD	NORMAL	A	A																n.757N>T			ENST00000583271	5/25	17	1	16				NBPF8,non_coding_transcript_exon_variant,,ENST00000583271,;	T	ENSG00000270231	ENST00000583271	Transcript
NBPF8	0	.	GRCh38	chr1	120449388	120449388	+	RNA	SNP	G	G	A	rs587605093		N206-AGD	NORMAL	G	G																n.1957N>A			ENST00000583271	11/25	341	144	197				NBPF8,non_coding_transcript_exon_variant,,ENST00000583271,;	A	ENSG00000270231	ENST00000583271	Transcript
NBPF8	0	.	GRCh38	chr1	120452200	120452200	+	RNA	SNP	T	G	G	rs587735550		N206-AGD	NORMAL	T	T																n.2158N>G			ENST00000583271	13/25	110	12	98				NBPF8,non_coding_transcript_exon_variant,,ENST00000583271,;	G	ENSG00000270231	ENST00000583271	Transcript
NBPF8	0	.	GRCh38	chr1	120460584	120460584	+	RNA	SNP	G	A	A	novel		N206-AGD	NORMAL	G	G																n.2796N>A			ENST00000583271	18/25	603	108	495				NBPF8,non_coding_transcript_exon_variant,,ENST00000583271,;	A	ENSG00000270231	ENST00000583271	Transcript
NBPF8	0	.	GRCh38	chr1	120466107	120466107	+	RNA	SNP	C	G	G	novel		N206-AGD	NORMAL	C	C																n.3698N>G			ENST00000583271	25/25	677	120	557				NBPF8,non_coding_transcript_exon_variant,,ENST00000583271,;	G	ENSG00000270231	ENST00000583271	Transcript
FCGR1B	0	.	GRCh38	chr1	121088716	121088716	+	Missense_Mutation	SNP	A	A	G	rs201922049		N206-AGD	NORMAL	A	A																c.115N>G	p.Ile39Val	p.I39V	ENST00000369384	3/5	23	8	15				FCGR1B,missense_variant,p.Ile40Val,ENST00000616817,;FCGR1B,missense_variant,p.Ile39Val,ENST00000623603,NM_001244910.1;FCGR1B,missense_variant,p.Ile39Val,ENST00000369384,NM_001017986.3;FCGR1B,missense_variant,p.Ile16Val,ENST00000369178,;FCGR1B,intron_variant,,ENST00000369383,NM_001004340.3;RP11-439A17.10,intron_variant,,ENST00000426275,;RP11-439A17.9,downstream_gene_variant,,ENST00000457996,;FCGR1…	G	ENSG00000198019	ENST00000369384	Transcript
SRGAP2C	0	.	GRCh38	chr1	121374827	121374827	+	Missense_Mutation	SNP	A	G	G	novel		N206-AGD	NORMAL	A	A																c.704N>G	p.His235Arg	p.H235R	ENST00000367123	7/10	262	2	260				SRGAP2C,missense_variant,p.His235Arg,ENST00000367123,NM_001271872.1,NM_001329984.1;SRGAP2C,missense_variant,p.His82Arg,ENST00000304465,;SRGAP2-AS1,intron_variant,,ENST00000437515,;	G	ENSG00000171943	ENST00000367123	Transcript
ANKRD35	0	.	GRCh38	chr1	145872994	145872994	+	Missense_Mutation	SNP	T	T	C	rs41315701		N206-AGD	NORMAL	T	T																c.1775N>G	p.Gln592Arg	p.Q592R	ENST00000355594	10/14	982	457	525				ANKRD35,missense_variant,p.Gln592Arg,ENST00000355594,NM_144698.4;ANKRD35,missense_variant,p.Gln502Arg,ENST00000544626,NM_001280799.1;	C	ENSG00000198483	ENST00000355594	Transcript
ANKRD34A	0	.	GRCh38	chr1	145960466	145960467	+	Frame_Shift_Ins	INS	-	-	C	novel		N206-AGD	NORMAL	-	-																c.1293_1294insG	p.Pro432AlafsTer7	p.P432Afs*7	ENST00000606888	4/4	1144	879	265				ANKRD34A,frameshift_variant,p.Pro432AlafsTer7,ENST00000606888,NM_001039888.3;CH17-270A2.2,intron_variant,,ENST00000625258,;LIX1L,upstream_gene_variant,,ENST00000604000,NM_153713.2;POLR3GL,upstream_gene_variant,,ENST00000369314,NM_032305.1;POLR3GL,upstream_gene_variant,,ENST00000369313,;ANKRD34A,downstream_gene_variant,,ENST00000619813,;ANKRD34A,downstream_gene_variant,,ENST00000619519,;RP11-315I2…	C	ENSG00000272031	ENST00000606888	Transcript
NBPF10	0	.	GRCh38	chr1	146125478	146125478	+	Missense_Mutation	SNP	G	G	T	rs200946158		N206-AGD	NORMAL	G	G																c.2065N>A	p.Pro689Thr	p.P689T	ENST00000583866	15/90	73	55	18				NBPF10,missense_variant,p.Pro689Thr,ENST00000583866,NM_001302371.1,NM_001039703.5;NBPF10,5_prime_UTR_variant,,ENST00000617010,;NBPF10,3_prime_UTR_variant,,ENST00000616399,;NBPF10,intron_variant,,ENST00000610925,;NBPF10,intron_variant,,ENST00000622244,;NBPF10,intron_variant,,ENST00000613557,;NBPF10,intron_variant,,ENST00000613224,;RP11-458D21.5,intron_variant,,ENST00000612520,;	T	ENSG00000271425	ENST00000583866	Transcript
NBPF12	0	.	GRCh38	chr1	146991176	146991176	+	Missense_Mutation	SNP	T	T	G	rs200504525		N206-AGD	NORMAL	T	T																c.3687N>G	p.Cys1229Trp	p.C1229W	ENST00000617931	32/36	73	37	36				NBPF12,missense_variant,p.Cys1229Trp,ENST00000617931,;NBPF12,missense_variant,p.Cys1229Trp,ENST00000617844,NM_001278141.1;NBPF12,missense_variant,p.Cys883Trp,ENST00000579935,;NBPF12,intron_variant,,ENST00000611443,;NBPF12,intron_variant,,ENST00000617614,;NBPF12,intron_variant,,ENST00000613714,;NBPF12,intron_variant,,ENST00000617864,;NBPF12,intron_variant,,ENST00000439206,;	G	ENSG00000268043	ENST00000617931	Transcript
NBPF14	0	.	GRCh38	chr1	148537901	148537901	+	Missense_Mutation	SNP	G	G	C	novel		N206-AGD	NORMAL	G	G																c.8040N>G	p.Cys2680Trp	p.C2680W	ENST00000619423	65/71	22	7	15				NBPF14,missense_variant,p.Cys2680Trp,ENST00000619423,NM_015383.2;NBPF14,missense_variant,p.Cys2511Trp,ENST00000614999,;NBPF14,intron_variant,,ENST00000621066,;NBPF14,intron_variant,,ENST00000581201,;NBPF14,intron_variant,,ENST00000621070,;NBPF14,intron_variant,,ENST00000620240,;NBPF14,intron_variant,,ENST00000614329,;NBPF14,intron_variant,,ENST00000616120,;NBPF14,intron_variant,,ENST00000611826,;	C	ENSG00000270629	ENST00000619423	Transcript
PDE4DIP	0	.	GRCh38	chr1	149005208	149005208	+	Missense_Mutation	SNP	C	C	T	rs2798901		N206-AGD	NORMAL	C	C																c.4186N>T	p.Arg1396Trp	p.R1396W	ENST00000369356	27/44	523	352	171				PDE4DIP,missense_variant,p.Arg1532Trp,ENST00000585156,;PDE4DIP,missense_variant,p.Arg1396Trp,ENST00000369356,NM_001198834.3;PDE4DIP,missense_variant,p.Arg1532Trp,ENST00000524974,;PDE4DIP,missense_variant,p.Arg1396Trp,ENST00000369354,NM_014644.5;PDE4DIP,missense_variant,p.Arg1352Trp,ENST00000618462,NM_001198832.2;RP4-791M13.5,downstream_gene_variant,,ENST00000531288,;PDE4DIP,intron_variant,,ENST00…	T	ENSG00000178104	ENST00000369356	Transcript
MRPS21	0	.	GRCh38	chr1	150308112	150308112	+	Missense_Mutation	SNP	T	C	C	rs10480		N206-AGD	NORMAL	T	T																c.148N>C	p.Cys50Arg	p.C50R	ENST00000581066	2/2	585	2	583				MRPS21,missense_variant,p.Cys50Arg,ENST00000581066,NM_018997.3;MRPS21,missense_variant,p.Cys50Arg,ENST00000614145,NM_031901.5;AC242988.1,upstream_gene_variant,,ENST00000624245,;	C	ENSG00000266472	ENST00000581066	Transcript
PRPF3	0	.	GRCh38	chr1	150343283	150343284	+	Intron	INS	-	-	GTATACTAATATCTCTGCCTGACAGTTGACA	rs372916275		N206-AGD	NORMAL	-	-																c.1283-26_1283-25insGTATACTAATATCTCTGCCTGACAGTTGACA			ENST00000324862		119	45	74				PRPF3,intron_variant,,ENST00000324862,NM_004698.2;PRPF3,non_coding_transcript_exon_variant,,ENST00000493553,;PRPF3,intron_variant,,ENST00000467329,;PRPF3,upstream_gene_variant,,ENST00000476970,;	GTATACTAATATCTCTGCCTGACAGTTGACA	ENSG00000117360	ENST00000324862	Transcript
TARS2	0	.	GRCh38	chr1	150505690	150505690	+	Missense_Mutation	SNP	T	T	C	novel		N206-AGD	NORMAL	T	T																c.1993N>C	p.Tyr665His	p.Y665H	ENST00000369064	17/18	677	509	168				TARS2,missense_variant,p.Tyr665His,ENST00000369064,NM_025150.4;TARS2,missense_variant,p.Tyr390His,ENST00000438568,;TARS2,missense_variant,p.Tyr583His,ENST00000606933,NM_001271895.1;TARS2,missense_variant,p.Tyr535His,ENST00000369054,NM_001271896.1;ECM1,upstream_gene_variant,,ENST00000369047,NM_004425.3;ECM1,upstream_gene_variant,,ENST00000369049,NM_001202858.1;ECM1,upstream_gene_variant,,ENST00000…	C	ENSG00000143374	ENST00000369064	Transcript
HRNR	0	.	GRCh38	chr1	152213665	152213665	+	Missense_Mutation	SNP	C	C	T	rs41266128		N206-AGD	NORMAL	C	C																c.7964N>A	p.Arg2655His	p.R2655H	ENST00000368801	3/3	123	34	89				HRNR,missense_variant,p.Arg2655His,ENST00000368801,NM_001009931.2;FLG-AS1,intron_variant,,ENST00000420707,;FLG-AS1,intron_variant,,ENST00000593011,;	T	ENSG00000197915	ENST00000368801	Transcript
HRNR	0	.	GRCh38	chr1	152214290	152214290	+	Missense_Mutation	SNP	G	G	A	rs4845747		N206-AGD	NORMAL	G	G																c.7339N>T	p.Arg2447Cys	p.R2447C	ENST00000368801	3/3	1794	1112	682				HRNR,missense_variant,p.Arg2447Cys,ENST00000368801,NM_001009931.2;FLG-AS1,intron_variant,,ENST00000420707,;FLG-AS1,intron_variant,,ENST00000593011,;	A	ENSG00000197915	ENST00000368801	Transcript
HRNR	0	.	GRCh38	chr1	152215334	152215334	+	Missense_Mutation	SNP	G	A	A	rs145371085		N206-AGD	NORMAL	G	G																c.6295N>T	p.Pro2099Ser	p.P2099S	ENST00000368801	3/3	129	0	129				HRNR,missense_variant,p.Pro2099Ser,ENST00000368801,NM_001009931.2;FLG-AS1,intron_variant,,ENST00000420707,;FLG-AS1,intron_variant,,ENST00000593011,;	A	ENSG00000197915	ENST00000368801	Transcript
HRNR	0	.	GRCh38	chr1	152216579	152216579	+	Missense_Mutation	SNP	G	C	C	rs4845749		N206-AGD	NORMAL	G	G																c.5050N>G	p.Arg1684Gly	p.R1684G	ENST00000368801	3/3	61	0	60				HRNR,missense_variant,p.Arg1684Gly,ENST00000368801,NM_001009931.2;FLG-AS1,intron_variant,,ENST00000420707,;FLG-AS1,intron_variant,,ENST00000593011,;	C	ENSG00000197915	ENST00000368801	Transcript
HRNR	0	.	GRCh38	chr1	152217146	152217146	+	Missense_Mutation	SNP	T	A	A	rs775251752		N206-AGD	NORMAL	T	T																c.4483N>T	p.Ser1495Cys	p.S1495C	ENST00000368801	3/3	101	2	99				HRNR,missense_variant,p.Ser1495Cys,ENST00000368801,NM_001009931.2;FLG-AS1,intron_variant,,ENST00000420707,;FLG-AS1,intron_variant,,ENST00000593011,;	A	ENSG00000197915	ENST00000368801	Transcript
HRNR	0	.	GRCh38	chr1	152217731	152217731	+	Missense_Mutation	SNP	G	A	A	novel		N206-AGD	NORMAL	G	G																c.3898N>T	p.His1300Tyr	p.H1300Y	ENST00000368801	3/3	6	0	6				HRNR,missense_variant,p.His1300Tyr,ENST00000368801,NM_001009931.2;FLG-AS1,intron_variant,,ENST00000420707,;FLG-AS1,intron_variant,,ENST00000593011,;	A	ENSG00000197915	ENST00000368801	Transcript
HRNR	0	.	GRCh38	chr1	152223254	152223254	+	Missense_Mutation	DEL	T	-	-	novel		N206-AGD	NORMAL	T	T																c.-1_1delNNinsA			ENST00000368801	2/3	344	19	299				HRNR,coding_sequence_variant,,ENST00000368801,NM_001009931.2;FLG-AS1,intron_variant,,ENST00000420707,;FLG-AS1,intron_variant,,ENST00000593011,;	T	ENSG00000197915	ENST00000368801	Transcript
FLG	0	.	GRCh38	chr1	152310830	152310830	+	Missense_Mutation	SNP	A	A	T	rs34597212		N206-AGD	NORMAL	A	A																c.4056N>A	p.Ser1352Arg	p.S1352R	ENST00000368799	3/3	1063	580	483				FLG,missense_variant,p.Ser1352Arg,ENST00000368799,NM_002016.1;FLG-AS1,intron_variant,,ENST00000420707,;FLG-AS1,intron_variant,,ENST00000593011,;FLG-AS1,upstream_gene_variant,,ENST00000392688,;	T	ENSG00000143631	ENST00000368799	Transcript
MTX1	0	.	GRCh38	chr1	155208991	155208991	+	Missense_Mutation	SNP	T	T	A	rs760077		N206-AGD	NORMAL	T	T																c.187N>A	p.Ser63Thr	p.S63T	ENST00000368376	1/8	953	584	369				MTX1,missense_variant,p.Ser63Thr,ENST00000368376,NM_002455.4;MTX1,missense_variant,p.Ser63Thr,ENST00000316721,NM_198883.3;THBS3,upstream_gene_variant,,ENST00000541576,NM_001252607.1;THBS3,upstream_gene_variant,,ENST00000368378,NM_007112.4;THBS3,upstream_gene_variant,,ENST00000541990,;THBS3,upstream_gene_variant,,ENST00000457183,NM_001252608.1;MTX1,upstream_gene_variant,,ENST00000609421,;MIR92B,do…	A	ENSG00000173171	ENST00000368376	Transcript
GBA	0	.	GRCh38	chr1	155236376	155236376	+	Missense_Mutation	SNP	C	C	T	rs2230288		N206-AGD	NORMAL	C	C																c.1093N>A	p.Glu365Lys	p.E365K	ENST00000327247	9/12	1192	673	519				GBA,missense_variant,p.Glu365Lys,ENST00000327247,NM_001005742.2,NM_001005741.2;GBA,missense_variant,p.Glu365Lys,ENST00000368373,NM_000157.3;GBA,missense_variant,p.Glu316Lys,ENST00000427500,NM_001171812.1;GBA,missense_variant,p.Glu278Lys,ENST00000428024,NM_001171811.1;GBA,non_coding_transcript_exon_variant,,ENST00000478472,;GBA,non_coding_transcript_exon_variant,,ENST00000491081,;GBA,intron_varian…	T	ENSG00000177628	ENST00000327247	Transcript
RHBG	0	.	GRCh38	chr1	156384556	156384557	+	Frame_Shift_Ins	INS	-	-	C	novel		N206-AGD	NORMAL	-	-																c.1264_1265insC	p.Asp425ArgfsTer18	p.D425Rfs*18	ENST00000537040	9/10	1023	546	477				RHBG,frameshift_variant,p.Asp425ArgfsTer18,ENST00000537040,NM_020407.4,NM_001256395.1,NM_001256396.1;RP11-139I14.2,upstream_gene_variant,,ENST00000451362,;RHBG,intron_variant,,ENST00000494874,;RHBG,3_prime_UTR_variant,,ENST00000620376,;RHBG,3_prime_UTR_variant,,ENST00000451864,;RHBG,3_prime_UTR_variant,,ENST00000613460,;RHBG,3_prime_UTR_variant,,ENST00000612897,;RHBG,non_coding_transcript_exon_va…	C	ENSG00000132677	ENST00000537040	Transcript
FCRL5	0	.	GRCh38	chr1	157521049	157521049	+	Missense_Mutation	SNP	T	T	A	novel		N206-AGD	NORMAL	T	T																c.2483N>T	p.Gln828Leu	p.Q828L	ENST00000361835	11/17	492	307	185				FCRL5,missense_variant,p.Gln828Leu,ENST00000361835,NM_031281.2,NM_001195388.1;FCRL5,downstream_gene_variant,,ENST00000368190,;FCRL5,non_coding_transcript_exon_variant,,ENST00000461387,;FCRL5,non_coding_transcript_exon_variant,,ENST00000497286,;FCRL5,upstream_gene_variant,,ENST00000462218,;FCRL5,upstream_gene_variant,,ENST00000483875,;	A	ENSG00000143297	ENST00000361835	Transcript
FCRL4	0	.	GRCh38	chr1	157589437	157589437	+	Missense_Mutation	SNP	A	A	T	novel		N206-AGD	NORMAL	A	A																c.74N>A	p.Ile25Asn	p.I25N	ENST00000271532	3/12	478	359	119				FCRL4,missense_variant,p.Ile25Asn,ENST00000271532,NM_031282.2;FCRL4,upstream_gene_variant,,ENST00000448509,;	T	ENSG00000163518	ENST00000271532	Transcript
FCGR3A	0	.	GRCh38	chr1	161548424	161548424	+	Missense_Mutation	SNP	T	T	C	rs148181339		N206-AGD	NORMAL	T	T																c.424N>G	p.Ile142Val	p.I142V	ENST00000367969	3/5	449	317	132				FCGR3A,missense_variant,p.Ile142Val,ENST00000367969,NM_001127592.1,NM_000569.6;FCGR3A,missense_variant,p.Ile106Val,ENST00000443193,;FCGR3A,missense_variant,p.Ile106Val,ENST00000436743,NM_001127596.1,NM_001127595.1,NM_001127593.1;FCGR3A,missense_variant,p.Ile106Val,ENST00000367967,;FCGR3A,missense_variant,p.Ile123Val,ENST00000426740,;FCGR3A,missense_variant,p.Ile105Val,ENST00000442336,;FCGR3A,non_…	C	ENSG00000203747	ENST00000367969	Transcript
FMO2	0	.	GRCh38	chr1	171208951	171208951	+	Nonsense_Mutation	SNP	C	T	T	rs6661174		N206-AGD	NORMAL	C	C																c.1414N>T	p.Gln472Ter	p.Q472*	ENST00000209929	9/9	746	0	746				FMO2,stop_gained,p.Gln472Ter,ENST00000209929,NM_001460.4;RP1-127D3.4,intron_variant,,ENST00000422841,;RP1-127D3.4,intron_variant,,ENST00000445909,;RP1-127D3.4,intron_variant,,ENST00000445290,;FMO2,downstream_gene_variant,,ENST00000489354,;FMO2,3_prime_UTR_variant,,ENST00000529935,;FMO2,non_coding_transcript_exon_variant,,ENST00000488431,;	T	ENSG00000094963	ENST00000209929	Transcript
SEC16B	0	.	GRCh38	chr1	177932494	177932494	+	Missense_Mutation	SNP	G	G	A	rs78192809		N206-AGD	NORMAL	G	G																c.3008N>T	p.Pro1003Leu	p.P1003L	ENST00000308284	24/26	697	373	324				SEC16B,missense_variant,p.Pro1003Leu,ENST00000308284,NM_033127.2;RP4-798P15.3,non_coding_transcript_exon_variant,,ENST00000354921,;SEC16B,non_coding_transcript_exon_variant,,ENST00000495165,;SEC16B,non_coding_transcript_exon_variant,,ENST00000327037,;SEC16B,upstream_gene_variant,,ENST00000441371,;SEC16B,3_prime_UTR_variant,,ENST00000528461,;RP4-798P15.3,non_coding_transcript_exon_variant,,ENST000…	A	ENSG00000120341	ENST00000308284	Transcript
FAM129A	0	.	GRCh38	chr1	184795606	184795606	+	Missense_Mutation	SNP	C	C	T	rs17313374		N206-AGD	NORMAL	C	C																c.2158N>A	p.Val720Met	p.V720M	ENST00000367511	14/14	668	233	435				FAM129A,missense_variant,p.Val720Met,ENST00000367511,NM_052966.3;FAM129A,intron_variant,,ENST00000417056,;FAM129A,non_coding_transcript_exon_variant,,ENST00000487074,;	T	ENSG00000135842	ENST00000367511	Transcript
IGFN1	0	.	GRCh38	chr1	201209837	201209837	+	Missense_Mutation	SNP	A	A	G	rs12758143		N206-AGD	NORMAL	A	A																c.4944N>G	p.Ile1648Met	p.I1648M	ENST00000335211	12/24	1608	1034	574				IGFN1,missense_variant,p.Ile1648Met,ENST00000335211,NM_001164586.1;IGFN1,intron_variant,,ENST00000295591,;IGFN1,upstream_gene_variant,,ENST00000412892,;IGFN1,intron_variant,,ENST00000437879,;IGFN1,upstream_gene_variant,,ENST00000473483,;IGFN1,downstream_gene_variant,,ENST00000444705,;	G	ENSG00000163395	ENST00000335211	Transcript
CNTN2	0	.	GRCh38	chr1	205064691	205064691	+	Missense_Mutation	SNP	C	C	T	rs116647440		N206-AGD	NORMAL	C	C																c.1460N>T	p.Thr487Ile	p.T487I	ENST00000331830	12/23	741	454	287				CNTN2,missense_variant,p.Thr487Ile,ENST00000331830,NM_005076.3,NM_001346083.1;CNTN2,upstream_gene_variant,,ENST00000636641,;CNTN2,non_coding_transcript_exon_variant,,ENST00000481872,;CNTN2,non_coding_transcript_exon_variant,,ENST00000636809,;CNTN2,non_coding_transcript_exon_variant,,ENST00000527340,;CNTN2,downstream_gene_variant,,ENST00000530117,;CNTN2,upstream_gene_variant,,ENST00000638050,;CNTN…	T	ENSG00000184144	ENST00000331830	Transcript
AVPR1B	0	.	GRCh38	chr1	206116320	206116320	+	Missense_Mutation	SNP	C	C	G	rs33990840		N206-AGD	NORMAL	C	C																c.571N>C	p.Gly191Arg	p.G191R	ENST00000367126	1/2	689	306	383				AVPR1B,missense_variant,p.Gly191Arg,ENST00000367126,NM_000707.3;RP11-38J22.3,upstream_gene_variant,,ENST00000425896,;AVPR1B,intron_variant,,ENST00000612906,;	G	ENSG00000198049	ENST00000367126	Transcript
C1orf116	0	.	GRCh38	chr1	207027530	207027531	+	Frame_Shift_Ins	INS	-	-	T	rs201900436		N206-AGD	NORMAL	-	-																c.68_69insA	p.Asp23GlufsTer14	p.D23Efs*14	ENST00000359470	2/4	860	507	353				C1orf116,frameshift_variant,p.Asp23GlufsTer14,ENST00000359470,NM_023938.5;C1orf116,intron_variant,,ENST00000461135,NM_001083924.1;	T	ENSG00000182795	ENST00000359470	Transcript
HHIPL2	0	.	GRCh38	chr1	222522693	222522693	+	Missense_Mutation	SNP	G	G	A	rs144597197		N206-AGD	NORMAL	G	G																c.2083N>T	p.Arg695Cys	p.R695C	ENST00000343410	9/9	926	526	400				HHIPL2,missense_variant,p.Arg695Cys,ENST00000343410,NM_024746.3;HHIPL2,non_coding_transcript_exon_variant,,ENST00000473144,;HHIPL2,downstream_gene_variant,,ENST00000468172,;RP11-378J18.10,upstream_gene_variant,,ENST00000612210,;	A	ENSG00000143512	ENST00000343410	Transcript
OR2T8	0	.	GRCh38	chr1	247921162	247921162	+	Missense_Mutation	SNP	T	C	C	rs11204564		N206-AGD	NORMAL	T	T																c.145N>C	p.Trp49Arg	p.W49R	ENST00000319968	1/1	562	134	428				OR2T8,missense_variant,p.Trp49Arg,ENST00000319968,NM_001005522.1;	C	ENSG00000177462	ENST00000319968	Transcript
OR2T12	0	.	GRCh38	chr1	248295374	248295374	+	Missense_Mutation	SNP	T	C	C	rs6678138		N206-AGD	NORMAL	T	T																c.205N>G	p.Met69Val	p.M69V	ENST00000317996	1/1	199	7	192				OR2T12,missense_variant,p.Met69Val,ENST00000317996,NM_001004692.1;	C	ENSG00000177201	ENST00000317996	Transcript
OR2T12	0	.	GRCh38	chr1	248295415	248295415	+	Missense_Mutation	SNP	C	G	G	rs12745228		N206-AGD	NORMAL	C	C																c.164N>C	p.Arg55Thr	p.R55T	ENST00000317996	1/1	407	6	401				OR2T12,missense_variant,p.Arg55Thr,ENST00000317996,NM_001004692.1;	G	ENSG00000177201	ENST00000317996	Transcript
OR2T34	0	.	GRCh38	chr1	248573958	248573958	+	Missense_Mutation	SNP	C	G	G	rs1770107		N206-AGD	NORMAL	C	C																c.800N>C	p.Arg267Pro	p.R267P	ENST00000328782	1/1	120	1	119				OR2T34,missense_variant,p.Arg267Pro,ENST00000328782,NM_001001821.1;	G	ENSG00000183310	ENST00000328782	Transcript
OR2T35	0	.	GRCh38	chr1	248638291	248638291	+	Missense_Mutation	SNP	C	T	T	rs78622116		N206-AGD	NORMAL	C	C																c.968N>A	p.Gly323Asp	p.G323D	ENST00000317450	1/1	266	0	266				OR2T35,missense_variant,p.Gly323Asp,ENST00000317450,NM_001001827.1;	T	ENSG00000177151	ENST00000317450	Transcript
OR2T35	0	.	GRCh38	chr1	248638301	248638302	+	Frame_Shift_Ins	INS	-	CA	CA	rs370874670		N206-AGD	NORMAL	-	-																c.957_958insTG	p.Ile320Ter	p.I320*	ENST00000317450	1/1	236	0	236				OR2T35,frameshift_variant,p.Ile320Ter,ENST00000317450,NM_001001827.1;	CA	ENSG00000177151	ENST00000317450	Transcript
OR2T35	0	.	GRCh38	chr1	248638309	248638309	+	Missense_Mutation	SNP	G	A	A	rs150878651		N206-AGD	NORMAL	G	G																c.950N>T	p.Ala317Val	p.A317V	ENST00000317450	1/1	249	3	246				OR2T35,missense_variant,p.Ala317Val,ENST00000317450,NM_001001827.1;	A	ENSG00000177151	ENST00000317450	Transcript
OR2T35	0	.	GRCh38	chr1	248638310	248638310	+	Missense_Mutation	SNP	C	T	T	rs143981271		N206-AGD	NORMAL	C	C																c.949N>A	p.Ala317Thr	p.A317T	ENST00000317450	1/1	250	3	247				OR2T35,missense_variant,p.Ala317Thr,ENST00000317450,NM_001001827.1;	T	ENSG00000177151	ENST00000317450	Transcript
OR2T35	0	.	GRCh38	chr1	248638644	248638650	+	Frame_Shift_Del	DEL	CAGCACG	-	-	rs143010547		N206-AGD	NORMAL	CAGCACG	CAGCACG																c.609_615delNNNNNNN	p.Cys203Ter	p.C203*	ENST00000317450	1/1	550	3	547				OR2T35,frameshift_variant,p.Cys203Ter,ENST00000317450,NM_001001827.1;	-	ENSG00000177151	ENST00000317450	Transcript
OR2T27	0	.	GRCh38	chr1	248650526	248650526	+	Missense_Mutation	SNP	T	T	C	rs1782241		N206-AGD	NORMAL	T	T																c.359N>G	p.Tyr120Cys	p.Y120C	ENST00000344889	1/1	129	71	58				OR2T27,missense_variant,p.Tyr120Cys,ENST00000344889,NM_001001824.1;	C	ENSG00000187701	ENST00000344889	Transcript
OR2T27	0	.	GRCh38	chr1	248650751	248650751	+	Missense_Mutation	SNP	T	T	A	rs28533004		N206-AGD	NORMAL	T	T																c.134N>T	p.Lys45Met	p.K45M	ENST00000344889	1/1	581	405	176				OR2T27,missense_variant,p.Lys45Met,ENST00000344889,NM_001001824.1;	A	ENSG00000187701	ENST00000344889	Transcript
LYPD8	0	.	GRCh38	chr1	248745207	248745207	+	Missense_Mutation	SNP	T	C	C	novel		N206-AGD	NORMAL	T	T																c.410N>G	p.His137Arg	p.H137R	ENST00000590317	6/7	670	0	670				LYPD8,missense_variant,p.His137Arg,ENST00000590317,NM_001291283.1,NM_001085474.1;XX-CR54.1,downstream_gene_variant,,ENST00000611154,;LYPD8,missense_variant,p.His25Arg,ENST00000566597,;	C	ENSG00000259823	ENST00000590317	Transcript
KIDINS220	0	.	GRCh38	chr2	8770760	8770760	+	Missense_Mutation	SNP	T	T	A	rs201780168		N206-AGD	NORMAL	T	T																c.2921N>T	p.Gln974Leu	p.Q974L	ENST00000256707	22/30	704	378	326				KIDINS220,missense_variant,p.Gln974Leu,ENST00000256707,NM_020738.2;KIDINS220,missense_variant,p.Gln974Leu,ENST00000473731,;KIDINS220,missense_variant,p.Gln975Leu,ENST00000489024,;KIDINS220,missense_variant,p.Gln975Leu,ENST00000319688,;KIDINS220,missense_variant,p.Gln721Leu,ENST00000496383,;KIDINS220,upstream_gene_variant,,ENST00000459813,;KIDINS220,3_prime_UTR_variant,,ENST00000488729,;	A	ENSG00000134313	ENST00000256707	Transcript
KCNS3	0	.	GRCh38	chr2	17932317	17932317	+	Missense_Mutation	SNP	T	T	C	novel		N206-AGD	NORMAL	T	T																c.1309N>C	p.Tyr437His	p.Y437H	ENST00000403915	3/3	722	542	179				KCNS3,missense_variant,p.Tyr437His,ENST00000403915,NM_001282428.1;KCNS3,missense_variant,p.Tyr437His,ENST00000304101,NM_002252.4;KCNS3,downstream_gene_variant,,ENST00000419802,;KCNS3,intron_variant,,ENST00000465292,;	C	ENSG00000170745	ENST00000403915	Transcript
NT5C1B	0	.	GRCh38	chr2	18587052	18587052	+	Missense_Mutation	SNP	C	C	T	rs150116798		N206-AGD	NORMAL	C	C																c.242N>A	p.Arg81His	p.R81H	ENST00000359846	3/10	648	358	290				NT5C1B,missense_variant,p.Arg81His,ENST00000359846,NM_001199086.1,NM_001199087.1,NM_001199088.1,NM_001002006.2;NT5C1B-RDH14,missense_variant,p.Arg81His,ENST00000532967,NM_001199104.1;NT5C1B,missense_variant,p.Arg81His,ENST00000416783,;NT5C1B,intron_variant,,ENST00000304081,NM_033253.3;NT5C1B-RDH14,intron_variant,,ENST00000444297,NM_001199103.1;NT5C1B,upstream_gene_variant,,ENST00000418427,;RNU6-1…	T	ENSG00000185013	ENST00000359846	Transcript
APOB	0	.	GRCh38	chr2	21007033	21007033	+	Missense_Mutation	SNP	T	T	C	rs12720854		N206-AGD	NORMAL	T	T																c.9835N>G	p.Ser3279Gly	p.S3279G	ENST00000233242	26/29	677	468	209				APOB,missense_variant,p.Ser3279Gly,ENST00000233242,NM_000384.2;	C	ENSG00000084674	ENST00000233242	Transcript
ITSN2	0	.	GRCh38	chr2	24208254	24208254	+	Missense_Mutation	SNP	C	C	T	rs138517130		N206-AGD	NORMAL	C	C																c.4661N>A	p.Arg1554His	p.R1554H	ENST00000355123	37/40	834	592	242				ITSN2,missense_variant,p.Arg1554His,ENST00000355123,NM_006277.2;ITSN2,missense_variant,p.Arg1527His,ENST00000361999,NM_019595.3;ITSN2,missense_variant,p.Arg1537His,ENST00000622089,;ITSN2,missense_variant,p.Arg22His,ENST00000449392,;ITSN2,3_prime_UTR_variant,,ENST00000427234,;ITSN2,non_coding_transcript_exon_variant,,ENST00000479575,;ITSN2,upstream_gene_variant,,ENST00000478720,;	T	ENSG00000198399	ENST00000355123	Transcript
BIRC6	0	.	GRCh38	chr2	32515687	32515687	+	Missense_Mutation	SNP	C	C	T	rs367790330		N206-AGD	NORMAL	C	C																c.11266N>T	p.Arg3756Cys	p.R3756C	ENST00000421745	55/74	676	469	207				BIRC6,missense_variant,p.Arg3756Cys,ENST00000421745,NM_016252.3;BIRC6,downstream_gene_variant,,ENST00000496555,;BIRC6,upstream_gene_variant,,ENST00000461788,;	T	ENSG00000115760	ENST00000421745	Transcript
BIRC6	0	.	GRCh38	chr2	32617828	32617828	+	Missense_Mutation	SNP	G	G	A	rs151018053		N206-AGD	NORMAL	G	G																c.14498N>A	p.Gly4833Asp	p.G4833D	ENST00000421745	74/74	741	509	231				BIRC6,missense_variant,p.Gly4833Asp,ENST00000421745,NM_016252.3;BIRC6,non_coding_transcript_exon_variant,,ENST00000471232,;	A	ENSG00000115760	ENST00000421745	Transcript
CYP1B1	0	.	GRCh38	chr2	38071060	38071060	+	Missense_Mutation	SNP	G	C	C	rs1056836		N206-AGD	NORMAL	G	G																c.1294N>G	p.Leu432Val	p.L432V	ENST00000610745	3/3	547	1	546				CYP1B1,missense_variant,p.Leu432Val,ENST00000610745,NM_000104.3;CYP1B1,missense_variant,p.Leu432Val,ENST00000614273,;CYP1B1,missense_variant,p.Leu61Val,ENST00000494864,;RMDN2,downstream_gene_variant,,ENST00000234195,NM_144713.4;CYP1B1,downstream_gene_variant,,ENST00000490576,;CYP1B1-AS1,upstream_gene_variant,,ENST00000626582,;CYP1B1-AS1,upstream_gene_variant,,ENST00000630542,;CYP1B1-AS1,upstream_…	C	ENSG00000138061	ENST00000610745	Transcript
NRXN1	0	.	GRCh38	chr2	50091425	50091425	+	Missense_Mutation	SNP	T	T	C	rs751778015		N206-AGD	NORMAL	T	T																c.3736N>G	p.Ile1246Val	p.I1246V	ENST00000404971	20/24	691	517	174				NRXN1,missense_variant,p.Ile1206Val,ENST00000406316,NM_004801.4;NRXN1,missense_variant,p.Ile1198Val,ENST00000625672,;NRXN1,missense_variant,p.Ile1246Val,ENST00000404971,NM_001135659.1;NRXN1,missense_variant,p.Ile1206Val,ENST00000401669,;NRXN1,missense_variant,p.Ile1194Val,ENST00000405472,;NRXN1,missense_variant,p.Ile1198Val,ENST00000630543,;NRXN1,missense_variant,p.Ile171Val,ENST00000342183,NM_13…	C	ENSG00000179915	ENST00000404971	Transcript
EML6	0	.	GRCh38	chr2	54962550	54962550	+	Missense_Mutation	SNP	G	G	A	rs202192837		N206-AGD	NORMAL	G	G																c.4996N>A	p.Gly1666Arg	p.G1666R	ENST00000356458	35/41	313	233	80				EML6,missense_variant,p.Gly1666Arg,ENST00000356458,NM_001039753.2;EML6,non_coding_transcript_exon_variant,,ENST00000490828,;EML6,downstream_gene_variant,,ENST00000481376,;EML6,upstream_gene_variant,,ENST00000488611,;EML6,upstream_gene_variant,,ENST00000472965,;	A	ENSG00000214595	ENST00000356458	Transcript
EHBP1	0	.	GRCh38	chr2	62864786	62864786	+	Missense_Mutation	SNP	C	C	A	novel		N206-AGD	NORMAL	C	C																c.918N>A	p.Asn306Lys	p.N306K	ENST00000263991	10/25	272	176	96				EHBP1,missense_variant,p.Asn306Lys,ENST00000263991,NM_015252.3;EHBP1,missense_variant,p.Asn271Lys,ENST00000431489,NM_001142616.1;EHBP1,missense_variant,p.Asn271Lys,ENST00000405015,NM_001142615.2;EHBP1,missense_variant,p.Asn271Lys,ENST00000405289,NM_001142614.1;EHBP1,missense_variant,p.Asn271Lys,ENST00000405482,;	A	ENSG00000115504	ENST00000263991	Transcript
CEP68	0	.	GRCh38	chr2	65069611	65069611	+	Missense_Mutation	SNP	G	G	T	rs41285945		N206-AGD	NORMAL	G	G																c.167N>T	p.Trp56Leu	p.W56L	ENST00000377990	2/7	499	308	191				CEP68,missense_variant,p.Trp56Leu,ENST00000377990,NM_015147.2,NM_001319100.1;CEP68,missense_variant,p.Trp56Leu,ENST00000260569,NM_001319101.1;CEP68,intron_variant,,ENST00000537589,;CEP68,intron_variant,,ENST00000475851,;CEP68,upstream_gene_variant,,ENST00000497039,;RAB1A,downstream_gene_variant,,ENST00000494188,;	T	ENSG00000011523	ENST00000377990	Transcript
TET3	0	.	GRCh38	chr2	74047545	74047545	+	Missense_Mutation	SNP	T	T	G	novel		N206-AGD	NORMAL	T	T																c.1628N>G	p.Val543Gly	p.V543G	ENST00000409262	3/11	620	456	164				TET3,missense_variant,p.Val543Gly,ENST00000409262,NM_001287491.1;TET3,missense_variant,p.Val450Gly,ENST00000305799,;TET3,non_coding_transcript_exon_variant,,ENST00000475405,;	G	ENSG00000187605	ENST00000409262	Transcript
MOGS	0	.	GRCh38	chr2	74462926	74462926	+	Missense_Mutation	SNP	C	C	T	rs374993988		N206-AGD	NORMAL	C	C																c.863N>A	p.Arg288Gln	p.R288Q	ENST00000233616	4/4	493	322	171				MOGS,missense_variant,p.Arg288Gln,ENST00000233616,NM_006302.2;MOGS,missense_variant,p.Arg182Gln,ENST00000452063,NM_001146158.1;MOGS,missense_variant,p.Arg182Gln,ENST00000448666,;MOGS,3_prime_UTR_variant,,ENST00000409065,;WBP1,downstream_gene_variant,,ENST00000393972,;WBP1,downstream_gene_variant,,ENST00000233615,NM_012477.3;INO80B,downstream_gene_variant,,ENST00000233331,NM_031288.3;WBP1,downstre…	T	ENSG00000115275	ENST00000233616	Transcript
TTC31	0	.	GRCh38	chr2	74490397	74490397	+	Missense_Mutation	SNP	C	C	G	novel		N206-AGD	NORMAL	C	C																c.386N>G	p.Ala129Gly	p.A129G	ENST00000233623	4/13	624	414	210				TTC31,missense_variant,p.Ala129Gly,ENST00000410003,;TTC31,missense_variant,p.Ala129Gly,ENST00000233623,NM_022492.4;TTC31,missense_variant,p.Ala129Gly,ENST00000442235,;TTC31,upstream_gene_variant,,ENST00000414247,;TTC31,non_coding_transcript_exon_variant,,ENST00000463189,;TTC31,missense_variant,p.Pro95Ala,ENST00000424122,;TTC31,missense_variant,p.Pro95Ala,ENST00000449459,;TTC31,non_coding_transcri…	G	ENSG00000115282	ENST00000233623	Transcript
HK2	0	.	GRCh38	chr2	74885539	74885539	+	Missense_Mutation	SNP	G	G	A	novel		N206-AGD	NORMAL	G	G																c.1885N>A	p.Glu629Lys	p.E629K	ENST00000290573	13/18	557	359	198				HK2,missense_variant,p.Glu629Lys,ENST00000290573,NM_000189.4;HK2,missense_variant,p.Glu601Lys,ENST00000409174,;	A	ENSG00000159399	ENST00000290573	Transcript
DNAH6	0	.	GRCh38	chr2	84517989	84517989	+	Missense_Mutation	SNP	C	C	T	rs112166113		N206-AGD	NORMAL	C	C																c.163N>T	p.His55Tyr	p.H55Y	ENST00000389394	2/77	212	139	73				DNAH6,missense_variant,p.His55Tyr,ENST00000389394,NM_001370.1;DNAH6,missense_variant,p.His55Tyr,ENST00000237449,;DNAH6,non_coding_transcript_exon_variant,,ENST00000468661,;DNAH6,non_coding_transcript_exon_variant,,ENST00000476689,;DNAH6,non_coding_transcript_exon_variant,,ENST00000494025,;	T	ENSG00000115423	ENST00000389394	Transcript
PTCD3	0	.	GRCh38	chr2	86111126	86111126	+	Missense_Mutation	SNP	G	G	A	rs78436829		N206-AGD	NORMAL	G	G																c.208N>A	p.Val70Ile	p.V70I	ENST00000254630	4/24	280	187	93				PTCD3,missense_variant,p.Val70Ile,ENST00000254630,NM_017952.5;PTCD3,missense_variant,p.Val70Ile,ENST00000409783,;POLR1A,upstream_gene_variant,,ENST00000263857,NM_015425.3;POLR1A,upstream_gene_variant,,ENST00000409681,;PTCD3,downstream_gene_variant,,ENST00000627371,;PTCD3,non_coding_transcript_exon_variant,,ENST00000465560,;PTCD3,non_coding_transcript_exon_variant,,ENST00000488801,;PTCD3,3_prime_U…	A	ENSG00000132300	ENST00000254630	Transcript
KRCC1	0	.	GRCh38	chr2	88027960	88027960	+	Missense_Mutation	SNP	C	C	T	novel		N206-AGD	NORMAL	C	C																c.604N>A	p.Val202Met	p.V202M	ENST00000347055	4/4	258	123	135				KRCC1,missense_variant,p.Val202Met,ENST00000347055,NM_016618.2,NM_001304526.1;	T	ENSG00000172086	ENST00000347055	Transcript
TEKT4	0	.	GRCh38	chr2	94876618	94876618	+	Missense_Mutation	SNP	C	C	G	rs112631866		N206-AGD	NORMAL	C	C																c.1157N>G	p.Ala386Gly	p.A386G	ENST00000295201	6/6	422	268	153				TEKT4,missense_variant,p.Ala386Gly,ENST00000295201,NM_144705.3,NM_001286559.1;AC097374.2,intron_variant,,ENST00000568768,;AC097374.2,intron_variant,,ENST00000582835,;TEKT4,non_coding_transcript_exon_variant,,ENST00000468063,;	G	ENSG00000163060	ENST00000295201	Transcript
TEKT4	0	.	GRCh38	chr2	94876632	94876632	+	Missense_Mutation	SNP	C	C	T	rs72817671		N206-AGD	NORMAL	C	C																c.1171N>T	p.Arg391Cys	p.R391C	ENST00000295201	6/6	484	274	210				TEKT4,missense_variant,p.Arg391Cys,ENST00000295201,NM_144705.3,NM_001286559.1;AC097374.2,intron_variant,,ENST00000568768,;AC097374.2,intron_variant,,ENST00000582835,;TEKT4,non_coding_transcript_exon_variant,,ENST00000468063,;	T	ENSG00000163060	ENST00000295201	Transcript
TEKT4	0	.	GRCh38	chr2	94876671	94876671	+	Missense_Mutation	SNP	A	A	G	rs142133592		N206-AGD	NORMAL	A	A																c.1210N>G	p.Ile404Val	p.I404V	ENST00000295201	6/6	513	315	198				TEKT4,missense_variant,p.Ile404Val,ENST00000295201,NM_144705.3,NM_001286559.1;AC097374.2,intron_variant,,ENST00000568768,;AC097374.2,intron_variant,,ENST00000582835,;TEKT4,non_coding_transcript_exon_variant,,ENST00000468063,;	G	ENSG00000163060	ENST00000295201	Transcript
ANKRD36C	0	.	GRCh38	chr2	95855549	95855549	+	Missense_Mutation	SNP	T	T	C	rs5005869		N206-AGD	NORMAL	T	T																c.4712N>G	p.Asn1571Ser	p.N1571S	ENST00000456556	63/67	443	221	222				ANKRD36C,missense_variant,p.Asn1571Ser,ENST00000456556,;ANKRD36C,downstream_gene_variant,,ENST00000295246,;ANKRD36C,upstream_gene_variant,,ENST00000612359,;ANKRD36C,non_coding_transcript_exon_variant,,ENST00000488721,;ANKRD36C,downstream_gene_variant,,ENST00000531153,;ANKRD36C,downstream_gene_variant,,ENST00000534304,;	C	ENSG00000174501	ENST00000456556	Transcript
ANKRD36C	0	.	GRCh38	chr2	95859892	95859892	+	Missense_Mutation	SNP	G	G	T	rs77864759		N206-AGD	NORMAL	G	G																c.3865N>A	p.Leu1289Ile	p.L1289I	ENST00000456556	61/67	820	537	283				ANKRD36C,missense_variant,p.Leu1289Ile,ENST00000456556,;ANKRD36C,3_prime_UTR_variant,,ENST00000295246,;ANKRD36C,upstream_gene_variant,,ENST00000612359,;ANKRD36C,3_prime_UTR_variant,,ENST00000534304,;ANKRD36C,non_coding_transcript_exon_variant,,ENST00000531153,;ANKRD36C,non_coding_transcript_exon_variant,,ENST00000488721,;	T	ENSG00000174501	ENST00000456556	Transcript
ANKRD36C	0	.	GRCh38	chr2	95859895	95859895	+	Missense_Mutation	SNP	T	T	C	rs75198192		N206-AGD	NORMAL	T	T																c.3862N>G	p.Thr1288Ala	p.T1288A	ENST00000456556	61/67	845	513	332				ANKRD36C,missense_variant,p.Thr1288Ala,ENST00000456556,;ANKRD36C,3_prime_UTR_variant,,ENST00000295246,;ANKRD36C,upstream_gene_variant,,ENST00000612359,;ANKRD36C,3_prime_UTR_variant,,ENST00000534304,;ANKRD36C,non_coding_transcript_exon_variant,,ENST00000531153,;ANKRD36C,non_coding_transcript_exon_variant,,ENST00000488721,;	C	ENSG00000174501	ENST00000456556	Transcript
ANKRD36C	0	.	GRCh38	chr2	95859904	95859904	+	Missense_Mutation	SNP	T	T	C	rs77710257		N206-AGD	NORMAL	T	T																c.3853N>G	p.Lys1285Glu	p.K1285E	ENST00000456556	61/67	898	240	658				ANKRD36C,missense_variant,p.Lys1285Glu,ENST00000456556,;ANKRD36C,3_prime_UTR_variant,,ENST00000295246,;ANKRD36C,upstream_gene_variant,,ENST00000612359,;ANKRD36C,3_prime_UTR_variant,,ENST00000534304,;ANKRD36C,non_coding_transcript_exon_variant,,ENST00000531153,;ANKRD36C,non_coding_transcript_exon_variant,,ENST00000488721,;	C	ENSG00000174501	ENST00000456556	Transcript
ANKRD36C	0	.	GRCh38	chr2	95859969	95859970	+	Frame_Shift_Ins	INS	-	-	T	rs111957693		N206-AGD	NORMAL	-	-																c.3787_3788insA	p.Leu1263HisfsTer4	p.L1263Hfs*4	ENST00000456556	61/67	704	267	437				ANKRD36C,frameshift_variant,p.Leu1263HisfsTer4,ENST00000456556,;ANKRD36C,3_prime_UTR_variant,,ENST00000295246,;ANKRD36C,upstream_gene_variant,,ENST00000612359,;ANKRD36C,3_prime_UTR_variant,,ENST00000534304,;ANKRD36C,non_coding_transcript_exon_variant,,ENST00000531153,;ANKRD36C,upstream_gene_variant,,ENST00000488721,;	T	ENSG00000174501	ENST00000456556	Transcript
ANKRD36C	0	.	GRCh38	chr2	95929126	95929126	+	Missense_Mutation	SNP	C	C	A	rs79434735		N206-AGD	NORMAL	C	C																c.1783N>T	p.Asp595Tyr	p.D595Y	ENST00000456556	26/67	278	199	79				ANKRD36C,missense_variant,p.Asp595Tyr,ENST00000456556,;ANKRD36C,missense_variant,p.Asp28Tyr,ENST00000295246,;ANKRD36C,3_prime_UTR_variant,,ENST00000534304,;ANKRD36C,3_prime_UTR_variant,,ENST00000528268,;	A	ENSG00000174501	ENST00000456556	Transcript
ANKRD36C	0	.	GRCh38	chr2	95929130	95929130	+	Missense_Mutation	SNP	G	G	C	rs375866621		N206-AGD	NORMAL	G	G																c.1779N>G	p.Asp593Glu	p.D593E	ENST00000456556	26/67	281	195	86				ANKRD36C,missense_variant,p.Asp593Glu,ENST00000456556,;ANKRD36C,missense_variant,p.Asp26Glu,ENST00000295246,;ANKRD36C,3_prime_UTR_variant,,ENST00000534304,;ANKRD36C,3_prime_UTR_variant,,ENST00000528268,;	C	ENSG00000174501	ENST00000456556	Transcript
ANKRD36C	0	.	GRCh38	chr2	95929135	95929135	+	Missense_Mutation	SNP	C	C	T	rs111462973		N206-AGD	NORMAL	C	C																c.1774N>A	p.Asp592Asn	p.D592N	ENST00000456556	26/67	286	193	93				ANKRD36C,missense_variant,p.Asp592Asn,ENST00000456556,;ANKRD36C,missense_variant,p.Asp25Asn,ENST00000295246,;ANKRD36C,3_prime_UTR_variant,,ENST00000534304,;ANKRD36C,3_prime_UTR_variant,,ENST00000528268,;	T	ENSG00000174501	ENST00000456556	Transcript
ANKRD36C	0	.	GRCh38	chr2	95935492	95935492	+	Missense_Mutation	SNP	G	G	A	rs62153752		N206-AGD	NORMAL	G	G																c.1697N>T	p.Ala566Val	p.A566V	ENST00000456556	24/67	386	116	270				ANKRD36C,missense_variant,p.Ala566Val,ENST00000456556,;ANKRD36C,5_prime_UTR_variant,,ENST00000295246,;ANKRD36C,3_prime_UTR_variant,,ENST00000534304,;ANKRD36C,3_prime_UTR_variant,,ENST00000528268,;	A	ENSG00000174501	ENST00000456556	Transcript
ANKRD36C	0	.	GRCh38	chr2	95938843	95938843	+	Missense_Mutation	SNP	A	G	G	rs62154561		N206-AGD	NORMAL	A	A																c.1619N>C	p.Leu540Pro	p.L540P	ENST00000456556	22/67	857	189	668				ANKRD36C,missense_variant,p.Leu540Pro,ENST00000456556,;ANKRD36C,intron_variant,,ENST00000295246,;ANKRD36C,intron_variant,,ENST00000534304,;ANKRD36C,intron_variant,,ENST00000528268,;	G	ENSG00000174501	ENST00000456556	Transcript
ANKRD36C	0	.	GRCh38	chr2	95938884	95938884	+	Missense_Mutation	SNP	A	A	T	rs62154562		N206-AGD	NORMAL	A	A																c.1578N>A	p.Ser526Arg	p.S526R	ENST00000456556	22/67	658	210	448				ANKRD36C,missense_variant,p.Ser526Arg,ENST00000456556,;ANKRD36C,intron_variant,,ENST00000295246,;ANKRD36C,intron_variant,,ENST00000534304,;ANKRD36C,intron_variant,,ENST00000528268,;	T	ENSG00000174501	ENST00000456556	Transcript
ANKRD36C	0	.	GRCh38	chr2	95941196	95941196	+	Missense_Mutation	SNP	C	C	T	rs78739183		N206-AGD	NORMAL	C	C																c.1495N>A	p.Gly499Arg	p.G499R	ENST00000456556	20/67	390	156	234				ANKRD36C,missense_variant,p.Gly499Arg,ENST00000456556,;ANKRD36C,5_prime_UTR_variant,,ENST00000295246,;ANKRD36C,missense_variant,p.Gly28Arg,ENST00000534304,;ANKRD36C,missense_variant,p.Gly499Arg,ENST00000528268,;	T	ENSG00000174501	ENST00000456556	Transcript
ANKRD36C	0	.	GRCh38	chr2	95944647	95944648	+	Frame_Shift_Ins	INS	-	-	A	rs147285461		N206-AGD	NORMAL	-	-																c.1470_1471insT	p.Glu491Ter	p.E491*	ENST00000456556	19/67	590	273	317				ANKRD36C,frameshift_variant,p.Glu491Ter,ENST00000456556,;ANKRD36C,5_prime_UTR_variant,,ENST00000295246,;ANKRD36C,frameshift_variant,p.Glu20Ter,ENST00000534304,;ANKRD36C,frameshift_variant,p.Glu491Ter,ENST00000528268,;	A	ENSG00000174501	ENST00000456556	Transcript
ANKRD36C	0	.	GRCh38	chr2	95944651	95944651	+	Missense_Mutation	SNP	C	C	A	rs116594293		N206-AGD	NORMAL	C	C																c.1467N>T	p.Leu489Phe	p.L489F	ENST00000456556	19/67	617	298	319				ANKRD36C,missense_variant,p.Leu489Phe,ENST00000456556,;ANKRD36C,5_prime_UTR_variant,,ENST00000295246,;ANKRD36C,missense_variant,p.Leu18Phe,ENST00000534304,;ANKRD36C,missense_variant,p.Leu489Phe,ENST00000528268,;	A	ENSG00000174501	ENST00000456556	Transcript
ANKRD36C	0	.	GRCh38	chr2	95944662	95944662	+	Missense_Mutation	SNP	T	T	A	rs77220524		N206-AGD	NORMAL	T	T																c.1456N>T	p.Asn486Tyr	p.N486Y	ENST00000456556	19/67	614	304	310				ANKRD36C,missense_variant,p.Asn486Tyr,ENST00000456556,;ANKRD36C,5_prime_UTR_variant,,ENST00000295246,;ANKRD36C,missense_variant,p.Asn15Tyr,ENST00000534304,;ANKRD36C,missense_variant,p.Asn486Tyr,ENST00000528268,;	A	ENSG00000174501	ENST00000456556	Transcript
ANKRD36C	0	.	GRCh38	chr2	95944665	95944665	+	Missense_Mutation	SNP	C	C	T	rs74491979		N206-AGD	NORMAL	C	C																c.1453N>A	p.Glu485Lys	p.E485K	ENST00000456556	19/67	607	305	302				ANKRD36C,missense_variant,p.Glu485Lys,ENST00000456556,;ANKRD36C,5_prime_UTR_variant,,ENST00000295246,;ANKRD36C,missense_variant,p.Glu14Lys,ENST00000534304,;ANKRD36C,missense_variant,p.Glu485Lys,ENST00000528268,;	T	ENSG00000174501	ENST00000456556	Transcript
ANKRD36C	0	.	GRCh38	chr2	95944672	95944672	+	Missense_Mutation	SNP	G	G	T	rs78473403		N206-AGD	NORMAL	G	G																c.1446N>A	p.Asp482Glu	p.D482E	ENST00000456556	19/67	600	304	296				ANKRD36C,missense_variant,p.Asp482Glu,ENST00000456556,;ANKRD36C,5_prime_UTR_variant,,ENST00000295246,;ANKRD36C,missense_variant,p.Asp11Glu,ENST00000534304,;ANKRD36C,missense_variant,p.Asp482Glu,ENST00000528268,;	T	ENSG00000174501	ENST00000456556	Transcript
ANKRD36C	0	.	GRCh38	chr2	95945173	95945173	+	Missense_Mutation	SNP	T	G	G	rs62154594		N206-AGD	NORMAL	T	T																c.1364N>C	p.Asn455Thr	p.N455T	ENST00000456556	18/67	992	203	789				ANKRD36C,missense_variant,p.Asn455Thr,ENST00000456556,;ANKRD36C,upstream_gene_variant,,ENST00000295246,;ANKRD36C,missense_variant,p.Asn455Thr,ENST00000528268,;ANKRD36C,upstream_gene_variant,,ENST00000534304,;	G	ENSG00000174501	ENST00000456556	Transcript
ANKRD36C	0	.	GRCh38	chr2	95951363	95951363	+	Nonsense_Mutation	SNP	G	G	A	rs76474100		N206-AGD	NORMAL	G	G																c.1249N>T	p.Arg417Ter	p.R417*	ENST00000456556	15/67	318	212	106				ANKRD36C,stop_gained,p.Arg417Ter,ENST00000456556,;ANKRD36C,stop_gained,p.Arg417Ter,ENST00000528268,;	A	ENSG00000174501	ENST00000456556	Transcript
ANKRD36C	0	.	GRCh38	chr2	95951365	95951365	+	Missense_Mutation	SNP	G	G	A	rs80297803		N206-AGD	NORMAL	G	G																c.1247N>T	p.Pro416Leu	p.P416L	ENST00000456556	15/67	322	217	105				ANKRD36C,missense_variant,p.Pro416Leu,ENST00000456556,;ANKRD36C,missense_variant,p.Pro416Leu,ENST00000528268,;	A	ENSG00000174501	ENST00000456556	Transcript
ANKRD36C	0	.	GRCh38	chr2	95951377	95951377	+	Missense_Mutation	SNP	T	T	C	rs75585230		N206-AGD	NORMAL	T	T																c.1235N>G	p.Lys412Arg	p.K412R	ENST00000456556	15/67	340	219	120				ANKRD36C,missense_variant,p.Lys412Arg,ENST00000456556,;ANKRD36C,missense_variant,p.Lys412Arg,ENST00000528268,;	C	ENSG00000174501	ENST00000456556	Transcript
ANKRD36C	0	.	GRCh38	chr2	95951384	95951384	+	Missense_Mutation	SNP	T	T	C	rs75695780		N206-AGD	NORMAL	T	T																c.1228N>G	p.Lys410Glu	p.K410E	ENST00000456556	15/67	330	217	113				ANKRD36C,missense_variant,p.Lys410Glu,ENST00000456556,;ANKRD36C,missense_variant,p.Lys410Glu,ENST00000528268,;	C	ENSG00000174501	ENST00000456556	Transcript
ANKRD36C	0	.	GRCh38	chr2	95951407	95951407	+	Missense_Mutation	SNP	A	A	G	rs76752473		N206-AGD	NORMAL	A	A																c.1205N>C	p.Ile402Thr	p.I402T	ENST00000456556	15/67	295	189	105				ANKRD36C,missense_variant,p.Ile402Thr,ENST00000456556,;ANKRD36C,missense_variant,p.Ile402Thr,ENST00000528268,;	G	ENSG00000174501	ENST00000456556	Transcript
ANKRD36C	0	.	GRCh38	chr2	95953940	95953940	+	Missense_Mutation	SNP	T	T	G	rs74946480		N206-AGD	NORMAL	T	T																c.1202N>C	p.Glu401Ala	p.E401A	ENST00000456556	14/67	619	180	438				ANKRD36C,missense_variant,p.Glu401Ala,ENST00000456556,;ANKRD36C,missense_variant,p.Glu401Ala,ENST00000528268,;	G	ENSG00000174501	ENST00000456556	Transcript
ANKRD36C	0	.	GRCh38	chr2	95953986	95953986	+	Missense_Mutation	SNP	C	C	T	rs62154618		N206-AGD	NORMAL	C	C																c.1156N>A	p.Ala386Thr	p.A386T	ENST00000456556	14/67	840	240	600				ANKRD36C,missense_variant,p.Ala386Thr,ENST00000456556,;ANKRD36C,missense_variant,p.Ala386Thr,ENST00000528268,;	T	ENSG00000174501	ENST00000456556	Transcript
ANKRD36C	0	.	GRCh38	chr2	95960544	95960544	+	Missense_Mutation	SNP	C	T	T	rs4362598		N206-AGD	NORMAL	C	C																c.932N>A	p.Gly311Asp	p.G311D	ENST00000456556	10/67	34	0	34				ANKRD36C,missense_variant,p.Gly311Asp,ENST00000456556,;ANKRD36C,missense_variant,p.Gly311Asp,ENST00000528268,;	T	ENSG00000174501	ENST00000456556	Transcript
ANKRD36	0	.	GRCh38	chr2	97152524	97152524	+	Missense_Mutation	SNP	G	G	T	rs139806872		N206-AGD	NORMAL	G	G																c.1183N>T	p.Ala395Ser	p.A395S	ENST00000420699	14/76	365	163	202				ANKRD36,missense_variant,p.Ala395Ser,ENST00000420699,NM_001164315.1;ANKRD36,missense_variant,p.Ala395Ser,ENST00000461153,;ANKRD36,intron_variant,,ENST00000620383,;	T	ENSG00000135976	ENST00000420699	Transcript
ANKRD36	0	.	GRCh38	chr2	97152525	97152525	+	Missense_Mutation	SNP	C	C	G	rs147852915		N206-AGD	NORMAL	C	C																c.1184N>G	p.Ala395Gly	p.A395G	ENST00000420699	14/76	362	161	201				ANKRD36,missense_variant,p.Ala395Gly,ENST00000420699,NM_001164315.1;ANKRD36,missense_variant,p.Ala395Gly,ENST00000461153,;ANKRD36,intron_variant,,ENST00000620383,;	G	ENSG00000135976	ENST00000420699	Transcript
ANKRD36	0	.	GRCh38	chr2	97152527	97152527	+	Missense_Mutation	SNP	G	G	T	rs150243949		N206-AGD	NORMAL	G	G																c.1186N>T	p.Val396Phe	p.V396F	ENST00000420699	14/76	354	158	196				ANKRD36,missense_variant,p.Val396Phe,ENST00000420699,NM_001164315.1;ANKRD36,missense_variant,p.Val396Phe,ENST00000461153,;ANKRD36,intron_variant,,ENST00000620383,;	T	ENSG00000135976	ENST00000420699	Transcript
ANKRD36	0	.	GRCh38	chr2	97162102	97162102	+	Missense_Mutation	SNP	G	G	A	rs199729690		N206-AGD	NORMAL	G	G																c.1393N>A	p.Gly465Arg	p.G465R	ENST00000420699	18/76	266	104	162				ANKRD36,missense_variant,p.Gly465Arg,ENST00000420699,NM_001164315.1;ANKRD36,missense_variant,p.Gly465Arg,ENST00000461153,;ANKRD36,intron_variant,,ENST00000620383,;	A	ENSG00000135976	ENST00000420699	Transcript
ANKRD36	0	.	GRCh38	chr2	97167729	97167729	+	Missense_Mutation	SNP	C	C	T	rs112133169		N206-AGD	NORMAL	C	C																c.1595N>T	p.Ala532Val	p.A532V	ENST00000420699	22/76	445	152	293				ANKRD36,missense_variant,p.Ala532Val,ENST00000420699,NM_001164315.1;ANKRD36,missense_variant,p.Ala532Val,ENST00000461153,;ANKRD36,3_prime_UTR_variant,,ENST00000620383,;	T	ENSG00000135976	ENST00000420699	Transcript
ANKRD36	0	.	GRCh38	chr2	97179895	97179895	+	Missense_Mutation	SNP	T	T	C	rs200833680		N206-AGD	NORMAL	T	T																c.1697N>C	p.Ile566Thr	p.I566T	ENST00000420699	24/76	321	198	123				ANKRD36,missense_variant,p.Ile566Thr,ENST00000420699,NM_001164315.1;ANKRD36,missense_variant,p.Ile566Thr,ENST00000461153,;ANKRD36,intron_variant,,ENST00000620383,;	C	ENSG00000135976	ENST00000420699	Transcript
ANKRD36	0	.	GRCh38	chr2	97179913	97179913	+	Missense_Mutation	SNP	A	A	G	rs75965578		N206-AGD	NORMAL	A	A																c.1715N>G	p.Glu572Gly	p.E572G	ENST00000420699	24/76	314	191	123				ANKRD36,missense_variant,p.Glu572Gly,ENST00000420699,NM_001164315.1;ANKRD36,missense_variant,p.Glu572Gly,ENST00000461153,;ANKRD36,intron_variant,,ENST00000620383,;	G	ENSG00000135976	ENST00000420699	Transcript
ANKRD36	0	.	GRCh38	chr2	97194750	97194750	+	Missense_Mutation	SNP	T	T	C	rs59466168		N206-AGD	NORMAL	T	T																c.2474N>C	p.Leu825Ser	p.L825S	ENST00000420699	39/76	294	190	104				ANKRD36,missense_variant,p.Leu825Ser,ENST00000420699,NM_001164315.1;ANKRD36,missense_variant,p.Leu825Ser,ENST00000461153,;ANKRD36,intron_variant,,ENST00000620383,;	C	ENSG00000135976	ENST00000420699	Transcript
ANKRD36	0	.	GRCh38	chr2	97211741	97211741	+	Missense_Mutation	SNP	G	G	A	rs10194525		N206-AGD	NORMAL	G	G																c.3469N>A	p.Val1157Met	p.V1157M	ENST00000420699	58/76	280	171	109				ANKRD36,missense_variant,p.Val1157Met,ENST00000420699,NM_001164315.1;ANKRD36,missense_variant,p.Val1157Met,ENST00000461153,;ANKRD36,upstream_gene_variant,,ENST00000421946,;	A	ENSG00000135976	ENST00000420699	Transcript
ANKRD36B	0	.	GRCh38	chr2	97513354	97513354	+	Missense_Mutation	SNP	T	T	C	rs199911436		N206-AGD	NORMAL	T	T																c.2631N>G	p.Ile877Met	p.I877M	ENST00000258459	38/44	620	253	367				ANKRD36B,missense_variant,p.Ile556Met,ENST00000438709,;ANKRD36B,missense_variant,p.Ile877Met,ENST00000258459,NM_025190.3;ANKRD36B,missense_variant,p.Ile877Met,ENST00000359901,;ANKRD36B,upstream_gene_variant,,ENST00000497329,;ANKRD36B,upstream_gene_variant,,ENST00000488634,;	C	ENSG00000196912	ENST00000258459	Transcript
ACOXL	0	.	GRCh38	chr2	111117811	111117811	+	Missense_Mutation	SNP	C	C	T	rs193151657		N206-AGD	NORMAL	C	C																c.1738N>T	p.Leu580Phe	p.L580F	ENST00000439055	18/18	165	70	95				ACOXL,missense_variant,p.Leu580Phe,ENST00000439055,NM_001142807.1;BCL2L11,upstream_gene_variant,,ENST00000622509,NM_001204108.1,NM_001204110.1;BCL2L11,upstream_gene_variant,,ENST00000621302,NM_207003.2,NM_138622.3;BCL2L11,upstream_gene_variant,,ENST00000619294,NM_138624.3;BCL2L11,upstream_gene_variant,,ENST00000610735,NM_001204109.1,NM_001204112.1;BCL2L11,upstream_gene_variant,,ENST00000393256,NM…	T	ENSG00000153093	ENST00000439055	Transcript
RGPD8	0	.	GRCh38	chr2	112388237	112388237	+	Missense_Mutation	SNP	C	T	T	rs17041523		N206-AGD	NORMAL	C	C																c.4708N>A	p.Gly1570Arg	p.G1570R	ENST00000302558	20/23	89	6	83				RGPD8,missense_variant,p.Gly1570Arg,ENST00000302558,NM_001164463.1;RGPD8,missense_variant,p.Gly1430Arg,ENST00000409750,;RGPD8,downstream_gene_variant,,ENST00000330575,;RGPD8,downstream_gene_variant,,ENST00000522286,;	T	ENSG00000169629	ENST00000302558	Transcript
CNTNAP5	0	.	GRCh38	chr2	124025707	124025707	+	Missense_Mutation	SNP	G	G	T	rs755238579		N206-AGD	NORMAL	G	G																c.57N>T	p.Trp19Cys	p.W19C	ENST00000431078	1/24	273	168	105				CNTNAP5,missense_variant,p.Trp19Cys,ENST00000431078,NM_130773.3;AC079154.1,upstream_gene_variant,,ENST00000438816,;CNTNAP5,non_coding_transcript_exon_variant,,ENST00000423939,;	T	ENSG00000155052	ENST00000431078	Transcript
MYO7B	0	.	GRCh38	chr2	127590114	127590114	+	Missense_Mutation	SNP	C	C	A	rs148645893		N206-AGD	NORMAL	C	C																c.1877N>A	p.Pro626His	p.P626H	ENST00000428314	16/47	341	231	110				MYO7B,missense_variant,p.Pro626His,ENST00000428314,NM_001080527.1;MYO7B,missense_variant,p.Pro626His,ENST00000409816,;	A	ENSG00000169994	ENST00000428314	Transcript
MYO7B	0	.	GRCh38	chr2	127622034	127622034	+	Missense_Mutation	SNP	C	C	T	rs61745260		N206-AGD	NORMAL	C	C																c.3500N>T	p.Ala1167Val	p.A1167V	ENST00000428314	27/47	270	176	94				MYO7B,missense_variant,p.Ala1167Val,ENST00000428314,NM_001080527.1;MYO7B,missense_variant,p.Ala1167Val,ENST00000409816,;MYO7B,missense_variant,p.Ala20Val,ENST00000409090,;MYO7B,missense_variant,p.Ala20Val,ENST00000437387,;RP11-286H15.1,downstream_gene_variant,,ENST00000609697,;MYO7B,non_coding_transcript_exon_variant,,ENST00000496841,;MYO7B,non_coding_transcript_exon_variant,,ENST00000491278,;	T	ENSG00000169994	ENST00000428314	Transcript
HS6ST1	0	.	GRCh38	chr2	128268653	128268653	+	Missense_Mutation	SNP	G	G	T	rs3958533		N206-AGD	NORMAL	G	G																c.745N>A	p.Arg249Ser	p.R249S	ENST00000259241	2/2	158	105	53				HS6ST1,missense_variant,p.Arg249Ser,ENST00000259241,NM_004807.2;HS6ST1,intron_variant,,ENST00000469019,;HS6ST1,downstream_gene_variant,,ENST00000463963,;	T	ENSG00000136720	ENST00000259241	Transcript
HS6ST1	0	.	GRCh38	chr2	128318303	128318303	+	Missense_Mutation	SNP	G	G	T	rs200979099		N206-AGD	NORMAL	G	G																c.261N>A	p.Asp87Glu	p.D87E	ENST00000259241	1/2	252	131	121				HS6ST1,missense_variant,p.Asp87Glu,ENST00000259241,NM_004807.2;HS6ST1,non_coding_transcript_exon_variant,,ENST00000494089,;HS6ST1,non_coding_transcript_exon_variant,,ENST00000469019,;	T	ENSG00000136720	ENST00000259241	Transcript
POTEF	0	.	GRCh38	chr2	130074719	130074719	+	Missense_Mutation	SNP	T	T	A	rs62165871		N206-AGD	NORMAL	T	T																c.2753N>T	p.Tyr918Phe	p.Y918F	ENST00000409914	17/17	279	81	198				POTEF,missense_variant,p.Tyr918Phe,ENST00000409914,NM_001099771.2;	A	ENSG00000196604	ENST00000409914	Transcript
POTEJ	0	.	GRCh38	chr2	130656603	130656603	+	Missense_Mutation	SNP	C	C	T	rs62165276		N206-AGD	NORMAL	C	C																c.1843N>T	p.Arg615Trp	p.R615W	ENST00000409602	15/15	456	225	231				POTEJ,missense_variant,p.Arg615Trp,ENST00000409602,NM_001277083.1;	T	ENSG00000222038	ENST00000409602	Transcript
CCDC74A	0	.	GRCh38	chr2	131530789	131530789	+	Missense_Mutation	SNP	T	T	C	rs2599971		N206-AGD	NORMAL	T	T																c.506N>C	p.Met169Thr	p.M169T	ENST00000295171	3/8	215	155	60				CCDC74A,missense_variant,p.Met169Thr,ENST00000295171,NM_001258304.1,NM_138770.2;CCDC74A,missense_variant,p.Met169Thr,ENST00000467992,NM_001258305.1;CCDC74A,missense_variant,p.Met103Thr,ENST00000409856,NM_001258306.1;CCDC74A,missense_variant,p.Met98Thr,ENST00000434330,;CCDC74A,downstream_gene_variant,,ENST00000478665,;CCDC74A,3_prime_UTR_variant,,ENST00000454549,;CCDC74A,downstream_gene_variant,,E…	C	ENSG00000163040	ENST00000295171	Transcript
NMI	0	.	GRCh38	chr2	151282909	151282909	+	Missense_Mutation	SNP	C	C	G	novel		N206-AGD	NORMAL	C	C																c.40N>C	p.Glu14Gln	p.E14Q	ENST00000243346	2/8	152	76	76				NMI,missense_variant,p.Glu14Gln,ENST00000243346,NM_004688.2;NMI,missense_variant,p.Glu14Gln,ENST00000414946,;NMI,non_coding_transcript_exon_variant,,ENST00000491771,;NMI,non_coding_transcript_exon_variant,,ENST00000477072,;	G	ENSG00000123609	ENST00000243346	Transcript
NEB	0	.	GRCh38	chr2	151579498	151579498	+	Missense_Mutation	SNP	T	G	G	rs62174690		N206-AGD	NORMAL	T	T																c.16544N>C	p.Lys5515Thr	p.K5515T	ENST00000618972	105/183	125	1	124				NEB,missense_variant,p.Lys5515Thr,ENST00000618972,NM_001271208.1;NEB,missense_variant,p.Lys5515Thr,ENST00000397345,NM_001164508.1;NEB,missense_variant,p.Lys5515Thr,ENST00000427231,NM_001164507.1;NEB,missense_variant,p.Lys5515Thr,ENST00000603639,;NEB,missense_variant,p.Lys5515Thr,ENST00000604864,;NEB,missense_variant,p.Lys245Thr,ENST00000413693,;NEB,intron_variant,,ENST00000409198,NM_004543.4;NEB,…	G	ENSG00000183091	ENST00000618972	Transcript
NEB	0	.	GRCh38	chr2	151625601	151625601	+	Missense_Mutation	SNP	T	T	G	novel		N206-AGD	NORMAL	T	T																c.10385N>C	p.Gln3462Pro	p.Q3462P	ENST00000618972	71/183	251	109	142				NEB,missense_variant,p.Gln3462Pro,ENST00000618972,NM_001271208.1;NEB,missense_variant,p.Gln3462Pro,ENST00000397345,NM_001164508.1;NEB,missense_variant,p.Gln3462Pro,ENST00000427231,NM_001164507.1;NEB,missense_variant,p.Gln3462Pro,ENST00000603639,;NEB,missense_variant,p.Gln3462Pro,ENST00000604864,;NEB,missense_variant,p.Gln3219Pro,ENST00000409198,NM_004543.4;NEB,missense_variant,p.Gln3219Pro,ENST00…	G	ENSG00000183091	ENST00000618972	Transcript
NEB	0	.	GRCh38	chr2	151629586	151629586	+	Missense_Mutation	SNP	C	C	T	rs753256008		N206-AGD	NORMAL	C	C																c.9784N>A	p.Ala3262Thr	p.A3262T	ENST00000618972	68/183	305	207	98				NEB,missense_variant,p.Ala3262Thr,ENST00000618972,NM_001271208.1;NEB,missense_variant,p.Ala3262Thr,ENST00000397345,NM_001164508.1;NEB,missense_variant,p.Ala3262Thr,ENST00000427231,NM_001164507.1;NEB,missense_variant,p.Ala3262Thr,ENST00000603639,;NEB,missense_variant,p.Ala3262Thr,ENST00000604864,;NEB,missense_variant,p.Ala3019Thr,ENST00000409198,NM_004543.4;NEB,missense_variant,p.Ala3019Thr,ENST00…	T	ENSG00000183091	ENST00000618972	Transcript
PLA2R1	0	.	GRCh38	chr2	159947529	159947529	+	Missense_Mutation	SNP	C	C	T	novel		N206-AGD	NORMAL	C	C																c.3740N>A	p.Cys1247Tyr	p.C1247Y	ENST00000283243	26/30	221	106	115				PLA2R1,missense_variant,p.Cys1247Tyr,ENST00000283243,NM_007366.4,NM_001195641.1;PLA2R1,missense_variant,p.Cys1247Tyr,ENST00000392771,NM_001007267.2;PLA2R1,upstream_gene_variant,,ENST00000460710,;	T	ENSG00000153246	ENST00000283243	Transcript
LRP2	0	.	GRCh38	chr2	169241311	169241311	+	Missense_Mutation	SNP	C	C	A	rs199627472		N206-AGD	NORMAL	C	C																c.3722N>T	p.Gly1241Val	p.G1241V	ENST00000263816	25/79	531	360	171				LRP2,missense_variant,p.Gly1241Val,ENST00000263816,NM_004525.2;LRP2,missense_variant,p.Gly1104Val,ENST00000443831,;	A	ENSG00000081479	ENST00000263816	Transcript
HAT1	0	.	GRCh38	chr2	171976274	171976274	+	Missense_Mutation	SNP	T	C	C	rs73976541		N206-AGD	NORMAL	T	T																c.941N>C	p.Val314Ala	p.V314A	ENST00000264108	9/11	204	0	204				HAT1,missense_variant,p.Val314Ala,ENST00000264108,NM_003642.3;SLC25A12,intron_variant,,ENST00000472748,;SLC25A12,intron_variant,,ENST00000484227,;SLC25A12,intron_variant,,ENST00000464063,;HAT1,3_prime_UTR_variant,,ENST00000457761,;HAT1,3_prime_UTR_variant,,ENST00000412731,;HAT1,non_coding_transcript_exon_variant,,ENST00000494601,;HAT1,non_coding_transcript_exon_variant,,ENST00000392584,;	C	ENSG00000128708	ENST00000264108	Transcript
TTC30A	0	.	GRCh38	chr2	177617366	177617366	+	Missense_Mutation	SNP	C	T	T	rs28630685		N206-AGD	NORMAL	C	C																c.1336N>A	p.Val446Ile	p.V446I	ENST00000355689	1/1	77	0	77				TTC30A,missense_variant,p.Val446Ile,ENST00000355689,NM_152275.3;AC073834.3,non_coding_transcript_exon_variant,,ENST00000357045,;	T	ENSG00000197557	ENST00000355689	Transcript
CWC22	0	.	GRCh38	chr2	179981819	179981819	+	Missense_Mutation	SNP	T	T	C	rs199652450		N206-AGD	NORMAL	T	T																c.385N>G	p.Thr129Ala	p.T129A	ENST00000410053	5/20	405	247	158				CWC22,missense_variant,p.Thr129Ala,ENST00000410053,NM_020943.2;CWC22,missense_variant,p.Thr129Ala,ENST00000404136,;	C	ENSG00000163510	ENST00000410053	Transcript
FSIP2	0	.	GRCh38	chr2	185796672	185796672	+	Missense_Mutation	SNP	A	A	G	rs115715789		N206-AGD	NORMAL	A	A																c.9803N>G	p.Asn3268Ser	p.N3268S	ENST00000343098	16/23	335	249	86				FSIP2,missense_variant,p.Asn3268Ser,ENST00000343098,;FSIP2,missense_variant,p.Asn3179Ser,ENST00000424728,NM_173651.3;FSIP2-AS1,intron_variant,,ENST00000436557,;FSIP2-AS1,intron_variant,,ENST00000429929,;FSIP2,missense_variant,p.Asn686Ser,ENST00000415915,;	G	ENSG00000188738	ENST00000343098	Transcript
GULP1	0	.	GRCh38	chr2	188569247	188569247	+	Missense_Mutation	SNP	G	G	T	novel		N206-AGD	NORMAL	G	G																c.408N>T	p.Glu136Asp	p.E136D	ENST00000409580	9/13	233	139	94				GULP1,missense_variant,p.Glu136Asp,ENST00000409580,;GULP1,missense_variant,p.Glu136Asp,ENST00000359135,;GULP1,missense_variant,p.Glu136Asp,ENST00000409843,NM_001252668.1;GULP1,missense_variant,p.Glu136Asp,ENST00000409609,;GULP1,missense_variant,p.Glu136Asp,ENST00000409830,NM_016315.3;GULP1,missense_variant,p.Glu33Asp,ENST00000409805,NM_001252669.1;GULP1,upstream_gene_variant,,ENST00000451191,;GUL…	T	ENSG00000144366	ENST00000409580	Transcript
DNAH7	0	.	GRCh38	chr2	195864259	195864259	+	Missense_Mutation	SNP	G	G	A	rs149065769		N206-AGD	NORMAL	G	G																c.7396N>T	p.Arg2466Cys	p.R2466C	ENST00000312428	41/65	630	385	245				DNAH7,missense_variant,p.Arg2466Cys,ENST00000312428,NM_018897.2;	A	ENSG00000118997	ENST00000312428	Transcript
DNAH7	0	.	GRCh38	chr2	195923764	195923764	+	Missense_Mutation	SNP	T	T	C	rs199554102		N206-AGD	NORMAL	T	T																c.3656N>G	p.Asp1219Gly	p.D1219G	ENST00000312428	23/65	414	296	117				DNAH7,missense_variant,p.Asp1219Gly,ENST00000312428,NM_018897.2;	C	ENSG00000118997	ENST00000312428	Transcript
AC013264.1	0	.	GRCh38	chr2	197005804	197005804	+	Missense_Mutation	SNP	C	C	T	rs766682314		N206-AGD	NORMAL	C	C																c.2237N>A	p.Arg746His	p.R746H	ENST00000282272	21/28	533	377	156				ANKRD44,missense_variant,p.Arg721His,ENST00000328737,;AC013264.1,missense_variant,p.Arg746His,ENST00000282272,NM_001195144.1;ANKRD44,missense_variant,p.Arg561His,ENST00000424317,;	T	ENSG00000283224	ENST00000282272	Transcript
AOX1	0	.	GRCh38	chr2	200668643	200668643	+	Missense_Mutation	SNP	G	G	A	rs368816835		N206-AGD	NORMAL	G	G																c.3638N>A	p.Gly1213Glu	p.G1213E	ENST00000374700	33/35	434	270	164				AOX1,missense_variant,p.Gly1213Glu,ENST00000374700,NM_001159.3;AOX1,missense_variant,p.Gly53Glu,ENST00000439380,;AOX1,intron_variant,,ENST00000260930,;AOX1,non_coding_transcript_exon_variant,,ENST00000485106,;AOX1,non_coding_transcript_exon_variant,,ENST00000465297,;	A	ENSG00000138356	ENST00000374700	Transcript
ZDBF2	0	.	GRCh38	chr2	206306326	206306326	+	Missense_Mutation	SNP	G	G	A	rs192447754		N206-AGD	NORMAL	G	G																c.1798N>A	p.Val600Ile	p.V600I	ENST00000374423	5/5	480	283	197				ZDBF2,missense_variant,p.Val600Ile,ENST00000374423,NM_020923.2;ZDBF2,missense_variant,p.Val598Ile,ENST00000611847,NM_001285549.1;	A	ENSG00000204186	ENST00000374423	Transcript
C2orf80	0	.	GRCh38	chr2	208180812	208180812	+	Missense_Mutation	SNP	C	C	G	rs373880451		N206-AGD	NORMAL	C	C																c.299N>C	p.Ser100Thr	p.S100T	ENST00000341287	6/9	297	223	73				C2orf80,missense_variant,p.Ser100Thr,ENST00000341287,NM_001099334.2;C2orf80,missense_variant,p.Ser81Thr,ENST00000451346,;C2orf80,missense_variant,p.Ser25Thr,ENST00000451342,;C2orf80,missense_variant,p.Ser52Thr,ENST00000428015,;C2orf80,missense_variant,p.Ser100Thr,ENST00000453017,;C2orf80,missense_variant,p.Ser13Thr,ENST00000423952,;C2orf80,downstream_gene_variant,,ENST00000449053,;	G	ENSG00000188674	ENST00000341287	Transcript
CFAP65	0	.	GRCh38	chr2	219038948	219038948	+	Missense_Mutation	SNP	A	A	G	novel		N206-AGD	NORMAL	A	A																c.101N>C	p.Leu34Pro	p.L34P	ENST00000341552	3/35	683	496	187				CFAP65,missense_variant,p.Leu34Pro,ENST00000341552,NM_194302.3;CFAP65,missense_variant,p.Leu34Pro,ENST00000453220,;CFAP65,splice_region_variant,,ENST00000409865,NM_001278295.1;CFAP65,splice_region_variant,,ENST00000457968,;CFAP65,splice_region_variant,,ENST00000458526,;CFAP65,splice_region_variant,,ENST00000436631,;CFAP65,5_prime_UTR_variant,,ENST00000441968,;CFAP65,intron_variant,,ENST0000041003…	G	ENSG00000181378	ENST00000341552	Transcript
IHH	0	.	GRCh38	chr2	219055586	219055586	+	Missense_Mutation	SNP	G	G	A	rs140093604		N206-AGD	NORMAL	G	G																c.857N>T	p.Pro286Leu	p.P286L	ENST00000295731	3/3	707	410	297				IHH,missense_variant,p.Pro286Leu,ENST00000295731,NM_002181.3;MIR3131,downstream_gene_variant,,ENST00000583592,;	A	ENSG00000163501	ENST00000295731	Transcript
ANKZF1	0	.	GRCh38	chr2	219235536	219235536	+	Missense_Mutation	SNP	G	G	A	rs189875478		N206-AGD	NORMAL	G	G																c.1754N>A	p.Arg585Gln	p.R585Q	ENST00000323348	11/14	557	404	153				ANKZF1,missense_variant,p.Arg585Gln,ENST00000323348,NM_018089.2;ANKZF1,missense_variant,p.Arg585Gln,ENST00000410034,NM_001042410.1;ANKZF1,missense_variant,p.Arg375Gln,ENST00000409849,NM_001282792.1;GLB1L,downstream_gene_variant,,ENST00000295759,NM_024506.4,NM_001286423.1;GLB1L,downstream_gene_variant,,ENST00000392089,;GLB1L,downstream_gene_variant,,ENST00000409640,NM_001286427.1;ANKZF1,downstream…	A	ENSG00000163516	ENST00000323348	Transcript
USP40	0	.	GRCh38	chr2	233498597	233498597	+	Missense_Mutation	SNP	A	A	G	rs771110733		N206-AGD	NORMAL	A	A																c.2699N>C	p.Leu900Ser	p.L900S	ENST00000450966	22/31	529	356	173				USP40,missense_variant,p.Leu888Ser,ENST00000251722,;USP40,missense_variant,p.Leu900Ser,ENST00000450966,NM_018218.2;USP40,missense_variant,p.Leu888Ser,ENST00000427112,;USP40,missense_variant,p.Leu64Ser,ENST00000409945,;USP40,missense_variant,p.Leu64Ser,ENST00000430158,;USP40,non_coding_transcript_exon_variant,,ENST00000483216,;	G	ENSG00000085982	ENST00000450966	Transcript
COL6A3	0	.	GRCh38	chr2	237340608	237340608	+	Missense_Mutation	SNP	C	C	T	novel		N206-AGD	NORMAL	C	C																c.8308N>A	p.Val2770Met	p.V2770M	ENST00000295550	38/44	709	428	281				COL6A3,missense_variant,p.Val2770Met,ENST00000295550,NM_004369.3;COL6A3,missense_variant,p.Val2564Met,ENST00000353578,NM_057167.3;COL6A3,missense_variant,p.Val2564Met,ENST00000409809,;COL6A3,missense_variant,p.Val2163Met,ENST00000472056,NM_057166.4;COL6A3,missense_variant,p.Val2162Met,ENST00000347401,;COL6A3,non_coding_transcript_exon_variant,,ENST00000491769,;COL6A3,upstream_gene_variant,,ENST00…	T	ENSG00000163359	ENST00000295550	Transcript
UBE2F	0	.	GRCh38	chr2	238016607	238016607	+	Nonsense_Mutation	SNP	G	G	T	novel		N206-AGD	NORMAL	G	G																c.256N>T	p.Glu86Ter	p.E86*	ENST00000612130	5/10	545	332	213				UBE2F,stop_gained,p.Glu86Ter,ENST00000612130,NM_001278305.1;UBE2F,stop_gained,p.Glu54Ter,ENST00000414443,NM_001278307.1;UBE2F,stop_gained,p.Glu86Ter,ENST00000272930,NM_080678.2;UBE2F,stop_gained,p.Glu64Ter,ENST00000409332,;UBE2F,stop_gained,p.Glu62Ter,ENST00000409953,NM_001278306.1;UBE2F,stop_gained,p.Glu86Ter,ENST00000409633,NM_001278308.1;UBE2F,stop_gained,p.Glu86Ter,ENST00000434655,;UBE2F,stop…	T	ENSG00000184182	ENST00000612130	Transcript
HDAC4	0	.	GRCh38	chr2	239066760	239066760	+	Missense_Mutation	SNP	C	C	T	novel		N206-AGD	NORMAL	C	C																c.2950N>A	p.Ala984Thr	p.A984T	ENST00000345617	24/27	628	428	200				HDAC4,missense_variant,p.Ala872Thr,ENST00000543185,;HDAC4,missense_variant,p.Ala984Thr,ENST00000345617,NM_006037.3;HDAC4,missense_variant,p.Ala75Thr,ENST00000430200,;MIR4440,downstream_gene_variant,,ENST00000583986,;HDAC4,non_coding_transcript_exon_variant,,ENST00000494800,;	T	ENSG00000068024	ENST00000345617	Transcript
AQP12B	0	.	GRCh38	chr2	240682452	240682452	+	Missense_Mutation	SNP	G	G	A	rs74882485		N206-AGD	NORMAL	G	G																c.386N>T	p.Thr129Met	p.T129M	ENST00000407834	1/3	483	266	217				AQP12B,missense_variant,p.Thr129Met,ENST00000407834,NM_001102467.1;AQP12B,missense_variant,p.Thr117Met,ENST00000621682,;AC011298.2,upstream_gene_variant,,ENST00000407635,;AQP12B,upstream_gene_variant,,ENST00000459806,;AQP12B,synonymous_variant,p.Asp32=,ENST00000414322,;AQP12B,synonymous_variant,p.Asp32=,ENST00000413999,;AQP12B,synonymous_variant,p.Asp32=,ENST00000452886,;	A	ENSG00000185176	ENST00000407834	Transcript
AQP12A	0	.	GRCh38	chr2	240692422	240692422	+	Missense_Mutation	SNP	G	G	A	rs12477907		N206-AGD	NORMAL	G	G																c.508N>A	p.Ala170Thr	p.A170T	ENST00000429564	2/4	185	92	93				AQP12A,missense_variant,p.Ala170Thr,ENST00000429564,;AQP12A,missense_variant,p.Ala158Thr,ENST00000337801,NM_198998.2;AC011298.2,downstream_gene_variant,,ENST00000407635,;AQP12A,upstream_gene_variant,,ENST00000474778,;AQP12A,upstream_gene_variant,,ENST00000471878,;AQP12A,upstream_gene_variant,,ENST00000460527,;	A	ENSG00000184945	ENST00000429564	Transcript
C2orf54	0	.	GRCh38	chr2	240895763	240895763	+	Missense_Mutation	SNP	T	T	C	rs574116147		N206-AGD	NORMAL	T	T																c.235N>G	p.Met79Val	p.M79V	ENST00000388934	1/5	738	416	322				C2orf54,missense_variant,p.Met79Val,ENST00000388934,NM_001085437.2;C2orf54,missense_variant,p.Met79Val,ENST00000414499,;C2orf54,missense_variant,p.Met69Val,ENST00000454476,;C2orf54,upstream_gene_variant,,ENST00000307486,NM_001282921.1;C2orf54,upstream_gene_variant,,ENST00000402775,NM_024861.3;	C	ENSG00000172478	ENST00000388934	Transcript
PASK	0	.	GRCh38	chr2	241126627	241126627	+	Missense_Mutation	SNP	G	G	A	rs150014507		N206-AGD	NORMAL	G	G																c.2288N>T	p.Thr763Met	p.T763M	ENST00000358649	10/18	559	359	200				PASK,missense_variant,p.Thr763Met,ENST00000403638,NM_001252124.1;PASK,missense_variant,p.Thr763Met,ENST00000405260,;PASK,missense_variant,p.Thr763Met,ENST00000544142,NM_001252120.1;PASK,missense_variant,p.Thr763Met,ENST00000234040,NM_001252122.1,NM_015148.3;PASK,missense_variant,p.Thr763Met,ENST00000358649,NM_001252119.1;PASK,downstream_gene_variant,,ENST00000459710,;PASK,non_coding_transcript_ex…	A	ENSG00000115687	ENST00000358649	Transcript
ANO7	0	.	GRCh38	chr2	241200185	241200185	+	Missense_Mutation	SNP	G	G	A	rs77482050		N206-AGD	NORMAL	G	G																c.676N>A	p.Glu226Lys	p.E226K	ENST00000274979	6/25	904	648	256				ANO7,missense_variant,p.Glu226Lys,ENST00000274979,NM_001001891.3;ANO7,missense_variant,p.Glu225Lys,ENST00000402430,;ANO7,downstream_gene_variant,,ENST00000402530,NM_001001666.3;ANO7,downstream_gene_variant,,ENST00000475532,;	A	ENSG00000146205	ENST00000274979	Transcript
NUP210	0	.	GRCh38	chr3	13325857	13325857	+	Missense_Mutation	SNP	G	G	A	rs113734634		N206-AGD	NORMAL	G	G																c.4582N>T	p.Arg1528Trp	p.R1528W	ENST00000254508	33/40	635	400	235				NUP210,missense_variant,p.Arg1528Trp,ENST00000254508,NM_024923.3;	A	ENSG00000132182	ENST00000254508	Transcript
WNT7A	0	.	GRCh38	chr3	13819114	13819114	+	Missense_Mutation	SNP	A	A	T	novel		N206-AGD	NORMAL	A	A																c.880N>A	p.Cys294Ser	p.C294S	ENST00000285018	4/4	630	418	212				WNT7A,missense_variant,p.Cys294Ser,ENST00000285018,NM_004625.3;	T	ENSG00000154764	ENST00000285018	Transcript
GRIP2	0	.	GRCh38	chr3	14506966	14506966	+	Missense_Mutation	SNP	G	G	A	rs200529805		N206-AGD	NORMAL	G	G																c.2524N>T	p.Arg842Cys	p.R842C	ENST00000619221	20/25	276	184	92				GRIP2,missense_variant,p.Arg842Cys,ENST00000619221,;GRIP2,missense_variant,p.Arg745Cys,ENST00000621039,NM_001080423.3;GRIP2,missense_variant,p.Arg750Cys,ENST00000637182,;GRIP2,missense_variant,p.Arg204Cys,ENST00000430219,;	A	ENSG00000144596	ENST00000619221	Transcript
AZI2	0	.	GRCh38	chr3	28324052	28324052	+	Missense_Mutation	SNP	T	T	C	novel		N206-AGD	NORMAL	T	T																c.1169N>G	p.Tyr390Cys	p.Y390C	ENST00000479665	8/8	229	148	81				AZI2,missense_variant,p.Tyr390Cys,ENST00000479665,NM_022461.4,NM_001271650.1;CMC1,3_prime_UTR_variant,,ENST00000466830,NM_182523.1;AZI2,intron_variant,,ENST00000429369,;CMC1,downstream_gene_variant,,ENST00000423894,NM_001331190.1;CMC1,downstream_gene_variant,,ENST00000418849,;AZI2,non_coding_transcript_exon_variant,,ENST00000295748,;CMC1,downstream_gene_variant,,ENST00000469102,;CMC1,downstream_g…	C	ENSG00000163512	ENST00000479665	Transcript
OSBPL10	0	.	GRCh38	chr3	31830086	31830086	+	Missense_Mutation	SNP	C	C	T	rs146089422		N206-AGD	NORMAL	C	C																c.683N>A	p.Arg228Gln	p.R228Q	ENST00000396556	4/12	468	341	127				OSBPL10,missense_variant,p.Arg228Gln,ENST00000396556,NM_017784.4;OSBPL10,missense_variant,p.Arg7Gln,ENST00000428241,;OSBPL10,intron_variant,,ENST00000438237,NM_001174060.1;OSBPL10,upstream_gene_variant,,ENST00000429492,;OSBPL10,non_coding_transcript_exon_variant,,ENST00000467647,;OSBPL10,non_coding_transcript_exon_variant,,ENST00000466604,;OSBPL10,non_coding_transcript_exon_variant,,ENST000004679…	T	ENSG00000144645	ENST00000396556	Transcript
CSRNP1	0	.	GRCh38	chr3	39143393	39143393	+	Missense_Mutation	SNP	G	G	A	rs147162469		N206-AGD	NORMAL	G	G																c.1432N>T	p.Leu478Phe	p.L478F	ENST00000273153	5/5	402	271	131				CSRNP1,missense_variant,p.Leu478Phe,ENST00000273153,NM_033027.3,NM_001320559.1;CSRNP1,missense_variant,p.Leu478Phe,ENST00000514182,NM_001320560.1;TTC21A,downstream_gene_variant,,ENST00000431162,NM_145755.2;TTC21A,downstream_gene_variant,,ENST00000440121,NM_001105513.2;TTC21A,downstream_gene_variant,,ENST00000493856,;TTC21A,downstream_gene_variant,,ENST00000472866,;TTC21A,downstream_gene_variant,,…	A	ENSG00000144655	ENST00000273153	Transcript
CX3CR1	0	.	GRCh38	chr3	39266436	39266436	+	Missense_Mutation	SNP	T	T	C	rs139019894		N206-AGD	NORMAL	T	T																c.170N>G	p.Asp57Gly	p.D57G	ENST00000358309	2/2	534	335	199				CX3CR1,missense_variant,p.Asp25Gly,ENST00000541347,NM_001171171.1;CX3CR1,missense_variant,p.Asp25Gly,ENST00000542107,NM_001171172.1;CX3CR1,missense_variant,p.Asp57Gly,ENST00000358309,NM_001171174.1;CX3CR1,missense_variant,p.Asp25Gly,ENST00000399220,NM_001337.3;CX3CR1,missense_variant,p.Asp25Gly,ENST00000435290,;CX3CR1,missense_variant,p.Asp25Gly,ENST00000412814,;	C	ENSG00000168329	ENST00000358309	Transcript
TRAK1	0	.	GRCh38	chr3	42193171	42193171	+	Missense_Mutation	SNP	C	C	T	rs145303759		N206-AGD	NORMAL	C	C																c.866N>T	p.Ser289Leu	p.S289L	ENST00000327628	8/16	292	203	89				TRAK1,missense_variant,p.Ser185Leu,ENST00000487159,;TRAK1,missense_variant,p.Ser289Leu,ENST00000327628,NM_001265608.1,NM_001042646.2;TRAK1,missense_variant,p.Ser231Leu,ENST00000396175,;TRAK1,missense_variant,p.Ser215Leu,ENST00000613405,NM_001265609.1;TRAK1,missense_variant,p.Ser231Leu,ENST00000341421,NM_014965.4;TRAK1,missense_variant,p.Ser215Leu,ENST00000449246,NM_001265610.1;TRAK1,missense_vari…	T	ENSG00000182606	ENST00000327628	Transcript
SLC6A20	0	.	GRCh38	chr3	45780044	45780044	+	Missense_Mutation	SNP	C	C	T	rs140762169		N206-AGD	NORMAL	C	C																c.319N>A	p.Ala107Thr	p.A107T	ENST00000358525	3/11	376	244	132				SLC6A20,missense_variant,p.Ala107Thr,ENST00000358525,NM_020208.3;SLC6A20,missense_variant,p.Ala107Thr,ENST00000353278,NM_022405.3;SLC6A20,missense_variant,p.Ala107Thr,ENST00000456124,;SLC6A20,missense_variant,p.Ala60Thr,ENST00000413781,;	T	ENSG00000163817	ENST00000358525	Transcript
FYCO1	0	.	GRCh38	chr3	45973175	45973175	+	Missense_Mutation	SNP	A	A	G	rs142081868		N206-AGD	NORMAL	A	A																c.452N>C	p.Val151Ala	p.V151A	ENST00000296137	6/18	477	317	160				FYCO1,missense_variant,p.Val151Ala,ENST00000535325,;FYCO1,missense_variant,p.Val151Ala,ENST00000296137,NM_024513.3;	G	ENSG00000163820	ENST00000296137	Transcript
NBEAL2	0	.	GRCh38	chr3	47004218	47004218	+	Missense_Mutation	SNP	C	C	T	rs201015564		N206-AGD	NORMAL	C	C																c.6023N>T	p.Thr2008Met	p.T2008M	ENST00000450053	37/54	675	426	249				NBEAL2,missense_variant,p.Thr2008Met,ENST00000450053,NM_015175.2;NBEAL2,missense_variant,p.Thr1296Met,ENST00000416683,;NBEAL2,missense_variant,p.Thr377Met,ENST00000443829,;NBEAL2,upstream_gene_variant,,ENST00000423436,;NBEAL2,missense_variant,p.Thr16Met,ENST00000441027,;NBEAL2,upstream_gene_variant,,ENST00000486870,;NBEAL2,upstream_gene_variant,,ENST00000476095,;NBEAL2,upstream_gene_variant,,ENST…	T	ENSG00000160796	ENST00000450053	Transcript
CELSR3	0	.	GRCh38	chr3	48650503	48650503	+	Missense_Mutation	SNP	A	A	G	novel		N206-AGD	NORMAL	A	A																c.6449N>C	p.Val2150Ala	p.V2150A	ENST00000164024	16/35	436	281	155				CELSR3,missense_variant,p.Val2150Ala,ENST00000164024,NM_001407.2;	G	ENSG00000008300	ENST00000164024	Transcript
PARP3	0	.	GRCh38	chr3	51944204	51944204	+	Missense_Mutation	SNP	G	G	A	rs28547534		N206-AGD	NORMAL	G	G																c.320N>A	p.Arg107His	p.R107H	ENST00000398755	3/11	386	262	124				PARP3,missense_variant,p.Arg100His,ENST00000417220,;PARP3,missense_variant,p.Arg100His,ENST00000431474,NM_005485.5;PARP3,missense_variant,p.Arg107His,ENST00000398755,NM_001003931.3;PARP3,missense_variant,p.Arg100His,ENST00000498510,;RRP9,upstream_gene_variant,,ENST00000232888,NM_004704.4;PARP3,upstream_gene_variant,,ENST00000486510,;PARP3,3_prime_UTR_variant,,ENST00000471971,;PARP3,non_coding_tra…	A	ENSG00000041880	ENST00000398755	Transcript
DUSP7	0	.	GRCh38	chr3	52056239	52056239	+	Missense_Mutation	SNP	G	G	A	novel		N206-AGD	NORMAL	G	G																c.128N>T	p.Ala43Val	p.A43V	ENST00000495880	1/3	276	168	108				DUSP7,missense_variant,p.Ala43Val,ENST00000495880,NM_001947.3;DUSP7,upstream_gene_variant,,ENST00000469623,;	A	ENSG00000164086	ENST00000495880	Transcript
APPL1	0	.	GRCh38	chr3	57247465	57247465	+	Missense_Mutation	SNP	C	C	G	novel		N206-AGD	NORMAL	C	C																c.692N>G	p.Thr231Arg	p.T231R	ENST00000288266	9/22	257	173	84				APPL1,missense_variant,p.Thr231Arg,ENST00000288266,NM_012096.2;APPL1,downstream_gene_variant,,ENST00000444459,;APPL1,non_coding_transcript_exon_variant,,ENST00000482800,;	G	ENSG00000157500	ENST00000288266	Transcript
SLMAP	0	.	GRCh38	chr3	57913179	57913179	+	Missense_Mutation	SNP	A	A	G	rs150439110		N206-AGD	NORMAL	A	A																c.1991N>G	p.Lys664Arg	p.K664R	ENST00000428312	19/22	313	191	122				SLMAP,missense_variant,p.Lys647Arg,ENST00000295951,;SLMAP,missense_variant,p.Lys647Arg,ENST00000295952,NM_007159.4;SLMAP,missense_variant,p.Lys664Arg,ENST00000428312,NM_001304420.2;SLMAP,missense_variant,p.Lys626Arg,ENST00000449503,NM_001304421.2;SLMAP,missense_variant,p.Lys248Arg,ENST00000417128,;SLMAP,missense_variant,p.Lys202Arg,ENST00000438794,NM_001311179.1;SLMAP,missense_variant,p.Lys272Arg…	G	ENSG00000163681	ENST00000428312	Transcript
FRG2C	0	.	GRCh38	chr3	75664413	75664413	+	Missense_Mutation	SNP	T	T	C	rs13073018		N206-AGD	NORMAL	T	T																c.34N>C	p.Cys12Arg	p.C12R	ENST00000308062	1/4	804	559	245				FRG2C,missense_variant,p.Cys12Arg,ENST00000308062,NM_001124759.1;FRG2C,missense_variant,p.Cys12Arg,ENST00000464571,;DUX4L26,upstream_gene_variant,,ENST00000489078,;	C	ENSG00000172969	ENST00000308062	Transcript
FRG2C	0	.	GRCh38	chr3	75665186	75665186	+	Missense_Mutation	SNP	T	T	G	rs73840323		N206-AGD	NORMAL	T	T																c.317N>G	p.Ile106Ser	p.I106S	ENST00000308062	3/4	692	433	259				FRG2C,missense_variant,p.Ile106Ser,ENST00000308062,NM_001124759.1;FRG2C,missense_variant,p.Ile105Ser,ENST00000464571,;DUX4L26,upstream_gene_variant,,ENST00000489078,;	G	ENSG00000172969	ENST00000308062	Transcript
FRG2C	0	.	GRCh38	chr3	75665674	75665674	+	Frame_Shift_Del	DEL	G	G	-	rs373728386		N206-AGD	NORMAL	G	G																c.482delN	p.Arg161SerfsTer5	p.R161Sfs*5	ENST00000308062	4/4	921	707	214				FRG2C,frameshift_variant,p.Arg161SerfsTer5,ENST00000308062,NM_001124759.1;FRG2C,frameshift_variant,p.Arg160SerfsTer5,ENST00000464571,;DUX4L26,upstream_gene_variant,,ENST00000489078,;	-	ENSG00000172969	ENST00000308062	Transcript
ZNF717	0	.	GRCh38	chr3	75736885	75736885	+	Missense_Mutation	SNP	A	A	C	rs113748085		N206-AGD	NORMAL	A	A																c.2588N>G	p.Phe863Cys	p.F863C	ENST00000478296	4/4	585	348	237				ZNF717,missense_variant,p.Phe863Cys,ENST00000478296,NM_001290209.1;ZNF717,intron_variant,,ENST00000477374,NM_001324026.1,NM_001290210.1;ZNF717,downstream_gene_variant,,ENST00000468296,;ZNF717,downstream_gene_variant,,ENST00000471541,;MIR4273,upstream_gene_variant,,ENST00000582824,;ZNF717,intron_variant,,ENST00000491507,;	C	ENSG00000227124	ENST00000478296	Transcript
ZNF717	0	.	GRCh38	chr3	75736922	75736922	+	Missense_Mutation	SNP	C	C	G	rs140806462		N206-AGD	NORMAL	C	C																c.2551N>C	p.Glu851Gln	p.E851Q	ENST00000478296	4/4	769	403	366				ZNF717,missense_variant,p.Glu851Gln,ENST00000478296,NM_001290209.1;ZNF717,intron_variant,,ENST00000477374,NM_001324026.1,NM_001290210.1;ZNF717,downstream_gene_variant,,ENST00000468296,;ZNF717,downstream_gene_variant,,ENST00000471541,;MIR4273,upstream_gene_variant,,ENST00000582824,;ZNF717,intron_variant,,ENST00000491507,;	G	ENSG00000227124	ENST00000478296	Transcript
ZNF717	0	.	GRCh38	chr3	75737012	75737012	+	Missense_Mutation	SNP	C	C	T	rs112669644		N206-AGD	NORMAL	C	C																c.2461N>A	p.Glu821Lys	p.E821K	ENST00000478296	4/4	999	643	356				ZNF717,missense_variant,p.Glu821Lys,ENST00000478296,NM_001290209.1;ZNF717,intron_variant,,ENST00000477374,NM_001324026.1,NM_001290210.1;ZNF717,downstream_gene_variant,,ENST00000468296,;ZNF717,downstream_gene_variant,,ENST00000471541,;MIR4273,upstream_gene_variant,,ENST00000582824,;ZNF717,intron_variant,,ENST00000491507,;	T	ENSG00000227124	ENST00000478296	Transcript
ZNF717	0	.	GRCh38	chr3	75737060	75737060	+	Missense_Mutation	SNP	A	A	G	rs77715040		N206-AGD	NORMAL	A	A																c.2413N>C	p.Ser805Pro	p.S805P	ENST00000478296	4/4	1073	501	572				ZNF717,missense_variant,p.Ser805Pro,ENST00000478296,NM_001290209.1;ZNF717,intron_variant,,ENST00000477374,NM_001324026.1,NM_001290210.1;ZNF717,downstream_gene_variant,,ENST00000468296,;ZNF717,downstream_gene_variant,,ENST00000471541,;MIR4273,upstream_gene_variant,,ENST00000582824,;ZNF717,intron_variant,,ENST00000491507,;	G	ENSG00000227124	ENST00000478296	Transcript
ZNF717	0	.	GRCh38	chr3	75737204	75737204	+	Missense_Mutation	SNP	T	T	A	rs80256387		N206-AGD	NORMAL	T	T																c.2269N>T	p.Thr757Ser	p.T757S	ENST00000478296	4/4	963	571	392				ZNF717,missense_variant,p.Thr757Ser,ENST00000478296,NM_001290209.1;ZNF717,intron_variant,,ENST00000477374,NM_001324026.1,NM_001290210.1;ZNF717,downstream_gene_variant,,ENST00000468296,;ZNF717,downstream_gene_variant,,ENST00000471541,;MIR4273,upstream_gene_variant,,ENST00000582824,;ZNF717,intron_variant,,ENST00000491507,;	A	ENSG00000227124	ENST00000478296	Transcript
ZNF717	0	.	GRCh38	chr3	75737230	75737230	+	Missense_Mutation	SNP	T	T	C	rs3009024		N206-AGD	NORMAL	T	T																c.2243N>G	p.Lys748Arg	p.K748R	ENST00000478296	4/4	812	365	447				ZNF717,missense_variant,p.Lys748Arg,ENST00000478296,NM_001290209.1;ZNF717,intron_variant,,ENST00000477374,NM_001324026.1,NM_001290210.1;ZNF717,downstream_gene_variant,,ENST00000468296,;ZNF717,downstream_gene_variant,,ENST00000471541,;MIR4273,upstream_gene_variant,,ENST00000582824,;ZNF717,intron_variant,,ENST00000491507,;	C	ENSG00000227124	ENST00000478296	Transcript
ZNF717	0	.	GRCh38	chr3	75737234	75737234	+	Missense_Mutation	SNP	C	C	G	rs74494321		N206-AGD	NORMAL	C	C																c.2239N>C	p.Asp747His	p.D747H	ENST00000478296	4/4	779	419	360				ZNF717,missense_variant,p.Asp747His,ENST00000478296,NM_001290209.1;ZNF717,intron_variant,,ENST00000477374,NM_001324026.1,NM_001290210.1;ZNF717,downstream_gene_variant,,ENST00000468296,;ZNF717,downstream_gene_variant,,ENST00000471541,;MIR4273,upstream_gene_variant,,ENST00000582824,;ZNF717,intron_variant,,ENST00000491507,;	G	ENSG00000227124	ENST00000478296	Transcript
ZNF717	0	.	GRCh38	chr3	75737236	75737236	+	Missense_Mutation	SNP	T	T	C	rs200576309		N206-AGD	NORMAL	T	T																c.2237N>G	p.Tyr746Cys	p.Y746C	ENST00000478296	4/4	776	452	323				ZNF717,missense_variant,p.Tyr746Cys,ENST00000478296,NM_001290209.1;ZNF717,intron_variant,,ENST00000477374,NM_001324026.1,NM_001290210.1;ZNF717,downstream_gene_variant,,ENST00000468296,;ZNF717,downstream_gene_variant,,ENST00000471541,;MIR4273,upstream_gene_variant,,ENST00000582824,;ZNF717,intron_variant,,ENST00000491507,;	C	ENSG00000227124	ENST00000478296	Transcript
ZNF717	0	.	GRCh38	chr3	75737252	75737252	+	Missense_Mutation	SNP	A	A	T	rs150272782		N206-AGD	NORMAL	A	A																c.2221N>A	p.Cys741Ser	p.C741S	ENST00000478296	4/4	793	455	338				ZNF717,missense_variant,p.Cys741Ser,ENST00000478296,NM_001290209.1;ZNF717,intron_variant,,ENST00000477374,NM_001324026.1,NM_001290210.1;ZNF717,downstream_gene_variant,,ENST00000468296,;ZNF717,downstream_gene_variant,,ENST00000471541,;MIR4273,upstream_gene_variant,,ENST00000582824,;ZNF717,intron_variant,,ENST00000491507,;	T	ENSG00000227124	ENST00000478296	Transcript
ZNF717	0	.	GRCh38	chr3	75737264	75737264	+	Missense_Mutation	SNP	C	C	T	rs138918411		N206-AGD	NORMAL	C	C																c.2209N>A	p.Glu737Lys	p.E737K	ENST00000478296	4/4	774	465	309				ZNF717,missense_variant,p.Glu737Lys,ENST00000478296,NM_001290209.1;ZNF717,intron_variant,,ENST00000477374,NM_001324026.1,NM_001290210.1;ZNF717,downstream_gene_variant,,ENST00000468296,;ZNF717,downstream_gene_variant,,ENST00000471541,;MIR4273,upstream_gene_variant,,ENST00000582824,;ZNF717,intron_variant,,ENST00000491507,;	T	ENSG00000227124	ENST00000478296	Transcript
ZNF717	0	.	GRCh38	chr3	75737519	75737519	+	Missense_Mutation	SNP	G	G	A	rs112822201		N206-AGD	NORMAL	G	G																c.1954N>T	p.Pro652Ser	p.P652S	ENST00000478296	4/4	926	506	419				ZNF717,missense_variant,p.Pro652Ser,ENST00000478296,NM_001290209.1;ZNF717,intron_variant,,ENST00000477374,NM_001324026.1,NM_001290210.1;ZNF717,downstream_gene_variant,,ENST00000468296,;ZNF717,downstream_gene_variant,,ENST00000471541,;MIR4273,upstream_gene_variant,,ENST00000582824,;ZNF717,intron_variant,,ENST00000491507,;	A	ENSG00000227124	ENST00000478296	Transcript
ZNF717	0	.	GRCh38	chr3	75737530	75737530	+	Missense_Mutation	SNP	G	G	A	rs111677009		N206-AGD	NORMAL	G	G																c.1943N>T	p.Pro648Leu	p.P648L	ENST00000478296	4/4	883	449	434				ZNF717,missense_variant,p.Pro648Leu,ENST00000478296,NM_001290209.1;ZNF717,intron_variant,,ENST00000477374,NM_001324026.1,NM_001290210.1;ZNF717,downstream_gene_variant,,ENST00000468296,;ZNF717,downstream_gene_variant,,ENST00000471541,;MIR4273,upstream_gene_variant,,ENST00000582824,;ZNF717,intron_variant,,ENST00000491507,;	A	ENSG00000227124	ENST00000478296	Transcript
ZNF717	0	.	GRCh38	chr3	75737586	75737586	+	Missense_Mutation	SNP	A	A	T	rs78297221		N206-AGD	NORMAL	A	A																c.1887N>A	p.Asn629Lys	p.N629K	ENST00000478296	4/4	942	414	528				ZNF717,missense_variant,p.Asn629Lys,ENST00000478296,NM_001290209.1;ZNF717,intron_variant,,ENST00000477374,NM_001324026.1,NM_001290210.1;ZNF717,downstream_gene_variant,,ENST00000468296,;ZNF717,downstream_gene_variant,,ENST00000471541,;MIR4273,upstream_gene_variant,,ENST00000582824,;ZNF717,intron_variant,,ENST00000491507,;	T	ENSG00000227124	ENST00000478296	Transcript
ZNF717	0	.	GRCh38	chr3	75737622	75737622	+	Missense_Mutation	SNP	T	T	A	rs76175438		N206-AGD	NORMAL	T	T																c.1851N>T	p.Arg617Ser	p.R617S	ENST00000478296	4/4	1361	850	511				ZNF717,missense_variant,p.Arg617Ser,ENST00000478296,NM_001290209.1;ZNF717,intron_variant,,ENST00000477374,NM_001324026.1,NM_001290210.1;ZNF717,downstream_gene_variant,,ENST00000468296,;ZNF717,downstream_gene_variant,,ENST00000471541,;MIR4273,upstream_gene_variant,,ENST00000582824,;ZNF717,intron_variant,,ENST00000491507,;	A	ENSG00000227124	ENST00000478296	Transcript
ZNF717	0	.	GRCh38	chr3	75737651	75737651	+	Missense_Mutation	SNP	G	G	A	rs77826574		N206-AGD	NORMAL	G	G																c.1822N>T	p.Arg608Cys	p.R608C	ENST00000478296	4/4	1414	942	472				ZNF717,missense_variant,p.Arg608Cys,ENST00000478296,NM_001290209.1;ZNF717,intron_variant,,ENST00000477374,NM_001324026.1,NM_001290210.1;ZNF717,downstream_gene_variant,,ENST00000468296,;ZNF717,downstream_gene_variant,,ENST00000471541,;MIR4273,upstream_gene_variant,,ENST00000582824,;ZNF717,intron_variant,,ENST00000491507,;	A	ENSG00000227124	ENST00000478296	Transcript
ZNF717	0	.	GRCh38	chr3	75737737	75737737	+	Missense_Mutation	SNP	C	C	T	rs1615736		N206-AGD	NORMAL	C	C																c.1736N>A	p.Arg579His	p.R579H	ENST00000478296	4/4	1823	1332	491				ZNF717,missense_variant,p.Arg579His,ENST00000478296,NM_001290209.1;ZNF717,intron_variant,,ENST00000477374,NM_001324026.1,NM_001290210.1;ZNF717,downstream_gene_variant,,ENST00000468296,;ZNF717,downstream_gene_variant,,ENST00000471541,;MIR4273,upstream_gene_variant,,ENST00000582824,;ZNF717,intron_variant,,ENST00000491507,;	T	ENSG00000227124	ENST00000478296	Transcript
ZNF717	0	.	GRCh38	chr3	75737898	75737898	+	Missense_Mutation	SNP	C	C	A	rs62250106		N206-AGD	NORMAL	C	C																c.1575N>T	p.Lys525Asn	p.K525N	ENST00000478296	4/4	921	541	380				ZNF717,missense_variant,p.Lys525Asn,ENST00000478296,NM_001290209.1;ZNF717,intron_variant,,ENST00000477374,NM_001324026.1,NM_001290210.1;ZNF717,downstream_gene_variant,,ENST00000468296,;ZNF717,downstream_gene_variant,,ENST00000471541,;MIR4273,upstream_gene_variant,,ENST00000582824,;ZNF717,intron_variant,,ENST00000491507,;	A	ENSG00000227124	ENST00000478296	Transcript
ZNF717	0	.	GRCh38	chr3	75737906	75737906	+	Missense_Mutation	SNP	G	G	A	rs62250107		N206-AGD	NORMAL	G	G																c.1567N>T	p.His523Tyr	p.H523Y	ENST00000478296	4/4	880	443	437				ZNF717,missense_variant,p.His523Tyr,ENST00000478296,NM_001290209.1;ZNF717,intron_variant,,ENST00000477374,NM_001324026.1,NM_001290210.1;ZNF717,downstream_gene_variant,,ENST00000468296,;ZNF717,downstream_gene_variant,,ENST00000471541,;MIR4273,upstream_gene_variant,,ENST00000582824,;ZNF717,intron_variant,,ENST00000491507,;	A	ENSG00000227124	ENST00000478296	Transcript
ZNF717	0	.	GRCh38	chr3	75737948	75737949	+	Frame_Shift_Del	DEL	CT	CT	-	rs146514807		N206-AGD	NORMAL	CT	CT																c.1524_1525delNN	p.Glu510LysfsTer4	p.E510Kfs*4	ENST00000478296	4/4	1086	832	254				ZNF717,frameshift_variant,p.Glu510LysfsTer4,ENST00000478296,NM_001290209.1;ZNF717,intron_variant,,ENST00000477374,NM_001324026.1,NM_001290210.1;ZNF717,downstream_gene_variant,,ENST00000468296,;ZNF717,downstream_gene_variant,,ENST00000471541,;MIR4273,upstream_gene_variant,,ENST00000582824,;ZNF717,intron_variant,,ENST00000491507,;	-	ENSG00000227124	ENST00000478296	Transcript
ZNF717	0	.	GRCh38	chr3	75738035	75738035	+	Missense_Mutation	SNP	C	C	T	rs73843012		N206-AGD	NORMAL	C	C																c.1438N>A	p.Ala480Thr	p.A480T	ENST00000478296	4/4	848	512	336				ZNF717,missense_variant,p.Ala480Thr,ENST00000478296,NM_001290209.1;ZNF717,intron_variant,,ENST00000477374,NM_001324026.1,NM_001290210.1;ZNF717,downstream_gene_variant,,ENST00000468296,;ZNF717,downstream_gene_variant,,ENST00000471541,;MIR4273,upstream_gene_variant,,ENST00000582824,;ZNF717,intron_variant,,ENST00000491507,;	T	ENSG00000227124	ENST00000478296	Transcript
ZNF717	0	.	GRCh38	chr3	75738048	75738048	+	Missense_Mutation	SNP	A	A	C	rs138214171		N206-AGD	NORMAL	A	A																c.1425N>G	p.His475Gln	p.H475Q	ENST00000478296	4/4	761	494	267				ZNF717,missense_variant,p.His475Gln,ENST00000478296,NM_001290209.1;ZNF717,intron_variant,,ENST00000477374,NM_001324026.1,NM_001290210.1;ZNF717,downstream_gene_variant,,ENST00000468296,;ZNF717,downstream_gene_variant,,ENST00000471541,;MIR4273,upstream_gene_variant,,ENST00000582824,;ZNF717,intron_variant,,ENST00000491507,;	C	ENSG00000227124	ENST00000478296	Transcript
ZNF717	0	.	GRCh38	chr3	75738116	75738117	+	Frame_Shift_Del	DEL	CT	CT	-	rs776210532		N206-AGD	NORMAL	CT	CT																c.1356_1357delNN	p.Glu454LysfsTer7	p.E454Kfs*7	ENST00000478296	4/4	656	438	218				ZNF717,frameshift_variant,p.Glu454LysfsTer7,ENST00000478296,NM_001290209.1;ZNF717,intron_variant,,ENST00000477374,NM_001324026.1,NM_001290210.1;ZNF717,downstream_gene_variant,,ENST00000468296,;ZNF717,downstream_gene_variant,,ENST00000471541,;MIR4273,upstream_gene_variant,,ENST00000582824,;ZNF717,intron_variant,,ENST00000491507,;	-	ENSG00000227124	ENST00000478296	Transcript
ZNF717	0	.	GRCh38	chr3	75738221	75738221	+	Missense_Mutation	SNP	A	A	T	rs62250108		N206-AGD	NORMAL	A	A																c.1252N>A	p.Leu418Ile	p.L418I	ENST00000478296	4/4	877	462	415				ZNF717,missense_variant,p.Leu418Ile,ENST00000478296,NM_001290209.1;ZNF717,intron_variant,,ENST00000477374,NM_001324026.1,NM_001290210.1;ZNF717,downstream_gene_variant,,ENST00000468296,;ZNF717,downstream_gene_variant,,ENST00000471541,;MIR4273,upstream_gene_variant,,ENST00000582824,;ZNF717,intron_variant,,ENST00000491507,;	T	ENSG00000227124	ENST00000478296	Transcript
ZNF717	0	.	GRCh38	chr3	75738360	75738360	+	Missense_Mutation	SNP	C	C	A	rs200040093		N206-AGD	NORMAL	C	C																c.1113N>T	p.Lys371Asn	p.K371N	ENST00000478296	4/4	824	560	264				ZNF717,missense_variant,p.Lys371Asn,ENST00000478296,NM_001290209.1;ZNF717,intron_variant,,ENST00000477374,NM_001324026.1,NM_001290210.1;ZNF717,downstream_gene_variant,,ENST00000468296,;ZNF717,downstream_gene_variant,,ENST00000471541,;MIR4273,non_coding_transcript_exon_variant,,ENST00000582824,;ZNF717,intron_variant,,ENST00000491507,;	A	ENSG00000227124	ENST00000478296	Transcript
ZNF717	0	.	GRCh38	chr3	75738425	75738425	+	Missense_Mutation	SNP	A	A	G	rs141348932		N206-AGD	NORMAL	A	A																c.1048N>C	p.Cys350Arg	p.C350R	ENST00000478296	4/4	763	457	306				ZNF717,missense_variant,p.Cys350Arg,ENST00000478296,NM_001290209.1;ZNF717,intron_variant,,ENST00000477374,NM_001324026.1,NM_001290210.1;ZNF717,downstream_gene_variant,,ENST00000468296,;ZNF717,downstream_gene_variant,,ENST00000471541,;MIR4273,downstream_gene_variant,,ENST00000582824,;ZNF717,intron_variant,,ENST00000491507,;	G	ENSG00000227124	ENST00000478296	Transcript
ZNF717	0	.	GRCh38	chr3	75738433	75738433	+	Missense_Mutation	SNP	C	C	A	rs151027881		N206-AGD	NORMAL	C	C																c.1040N>T	p.Cys347Phe	p.C347F	ENST00000478296	4/4	734	472	262				ZNF717,missense_variant,p.Cys347Phe,ENST00000478296,NM_001290209.1;ZNF717,intron_variant,,ENST00000477374,NM_001324026.1,NM_001290210.1;ZNF717,downstream_gene_variant,,ENST00000468296,;ZNF717,downstream_gene_variant,,ENST00000471541,;MIR4273,downstream_gene_variant,,ENST00000582824,;ZNF717,intron_variant,,ENST00000491507,;	A	ENSG00000227124	ENST00000478296	Transcript
ZNF717	0	.	GRCh38	chr3	75738469	75738469	+	Missense_Mutation	SNP	T	T	C	rs75737034		N206-AGD	NORMAL	T	T																c.1004N>G	p.His335Arg	p.H335R	ENST00000478296	4/4	778	417	361				ZNF717,missense_variant,p.His335Arg,ENST00000478296,NM_001290209.1;ZNF717,intron_variant,,ENST00000477374,NM_001324026.1,NM_001290210.1;ZNF717,downstream_gene_variant,,ENST00000468296,;ZNF717,downstream_gene_variant,,ENST00000471541,;MIR4273,downstream_gene_variant,,ENST00000582824,;ZNF717,intron_variant,,ENST00000491507,;	C	ENSG00000227124	ENST00000478296	Transcript
ZNF717	0	.	GRCh38	chr3	75738551	75738551	+	Missense_Mutation	SNP	C	C	G	rs62250110		N206-AGD	NORMAL	C	C																c.922N>C	p.Glu308Gln	p.E308Q	ENST00000478296	4/4	661	371	290				ZNF717,missense_variant,p.Glu308Gln,ENST00000478296,NM_001290209.1;ZNF717,intron_variant,,ENST00000477374,NM_001324026.1,NM_001290210.1;ZNF717,downstream_gene_variant,,ENST00000468296,;ZNF717,downstream_gene_variant,,ENST00000471541,;MIR4273,downstream_gene_variant,,ENST00000582824,;ZNF717,intron_variant,,ENST00000491507,;	G	ENSG00000227124	ENST00000478296	Transcript
ZNF717	0	.	GRCh38	chr3	75738575	75738575	+	Missense_Mutation	SNP	G	G	A	rs1962893		N206-AGD	NORMAL	G	G																c.898N>T	p.Arg300Cys	p.R300C	ENST00000478296	4/4	658	424	234				ZNF717,missense_variant,p.Arg300Cys,ENST00000478296,NM_001290209.1;ZNF717,intron_variant,,ENST00000477374,NM_001324026.1,NM_001290210.1;ZNF717,downstream_gene_variant,,ENST00000468296,;ZNF717,downstream_gene_variant,,ENST00000471541,;MIR4273,downstream_gene_variant,,ENST00000582824,;ZNF717,intron_variant,,ENST00000491507,;	A	ENSG00000227124	ENST00000478296	Transcript
ZNF717	0	.	GRCh38	chr3	75738577	75738577	+	Missense_Mutation	SNP	C	C	T	rs75074846		N206-AGD	NORMAL	C	C																c.896N>A	p.Arg299His	p.R299H	ENST00000478296	4/4	665	390	274				ZNF717,missense_variant,p.Arg299His,ENST00000478296,NM_001290209.1;ZNF717,intron_variant,,ENST00000477374,NM_001324026.1,NM_001290210.1;ZNF717,downstream_gene_variant,,ENST00000468296,;ZNF717,downstream_gene_variant,,ENST00000471541,;MIR4273,downstream_gene_variant,,ENST00000582824,;ZNF717,intron_variant,,ENST00000491507,;	T	ENSG00000227124	ENST00000478296	Transcript
ZNF717	0	.	GRCh38	chr3	75738859	75738859	+	Missense_Mutation	SNP	A	C	C	rs3009006		N206-AGD	NORMAL	A	A																c.614N>G	p.Val205Gly	p.V205G	ENST00000478296	4/4	633	127	506				ZNF717,missense_variant,p.Val205Gly,ENST00000478296,NM_001290209.1;ZNF717,intron_variant,,ENST00000477374,NM_001324026.1,NM_001290210.1;ZNF717,downstream_gene_variant,,ENST00000468296,;ZNF717,downstream_gene_variant,,ENST00000471541,;MIR4273,downstream_gene_variant,,ENST00000582824,;ZNF717,intron_variant,,ENST00000491507,;	C	ENSG00000227124	ENST00000478296	Transcript
ZNF717	0	.	GRCh38	chr3	75738889	75738889	+	Missense_Mutation	SNP	G	G	A	rs111880168		N206-AGD	NORMAL	G	G																c.584N>T	p.Ala195Val	p.A195V	ENST00000478296	4/4	544	359	185				ZNF717,missense_variant,p.Ala195Val,ENST00000478296,NM_001290209.1;ZNF717,intron_variant,,ENST00000477374,NM_001324026.1,NM_001290210.1;ZNF717,downstream_gene_variant,,ENST00000468296,;ZNF717,downstream_gene_variant,,ENST00000471541,;MIR4273,downstream_gene_variant,,ENST00000582824,;ZNF717,intron_variant,,ENST00000491507,;	A	ENSG00000227124	ENST00000478296	Transcript
ZNF717	0	.	GRCh38	chr3	75739283	75739283	+	Missense_Mutation	SNP	G	G	T	rs4011155		N206-AGD	NORMAL	G	G																c.190N>A	p.Gln64Lys	p.Q64K	ENST00000478296	4/4	1113	642	471				ZNF717,missense_variant,p.Gln64Lys,ENST00000478296,NM_001290209.1;ZNF717,intron_variant,,ENST00000477374,NM_001324026.1,NM_001290210.1;ZNF717,downstream_gene_variant,,ENST00000468296,;ZNF717,downstream_gene_variant,,ENST00000471541,;MIR4273,downstream_gene_variant,,ENST00000582824,;ZNF717,intron_variant,,ENST00000491507,;	T	ENSG00000227124	ENST00000478296	Transcript
ZNF717	0	.	GRCh38	chr3	75741297	75741297	+	Missense_Mutation	SNP	T	T	C	rs141704469		N206-AGD	NORMAL	T	T																c.106N>G	p.Thr36Ala	p.T36A	ENST00000478296	3/4	1186	860	325				ZNF717,missense_variant,p.Thr36Ala,ENST00000478296,NM_001290209.1;ZNF717,missense_variant,p.Thr86Ala,ENST00000477374,NM_001324026.1,NM_001290210.1;ZNF717,missense_variant,p.Thr86Ala,ENST00000468296,;ZNF717,missense_variant,p.Thr36Ala,ENST00000471541,;MIR4273,downstream_gene_variant,,ENST00000582824,;ZNF717,non_coding_transcript_exon_variant,,ENST00000491507,;	C	ENSG00000227124	ENST00000478296	Transcript
ZNF717	0	.	GRCh38	chr3	75741362	75741362	+	Missense_Mutation	SNP	T	C	C	rs2918519		N206-AGD	NORMAL	T	T																c.41N>G	p.Tyr14Cys	p.Y14C	ENST00000478296	3/4	842	98	744				ZNF717,missense_variant,p.Tyr14Cys,ENST00000478296,NM_001290209.1;ZNF717,missense_variant,p.Tyr64Cys,ENST00000477374,NM_001324026.1,NM_001290210.1;ZNF717,missense_variant,p.Tyr64Cys,ENST00000468296,;ZNF717,missense_variant,p.Tyr14Cys,ENST00000471541,;MIR4273,downstream_gene_variant,,ENST00000582824,;ZNF717,non_coding_transcript_exon_variant,,ENST00000491507,;	C	ENSG00000227124	ENST00000478296	Transcript
ZNF717	0	.	GRCh38	chr3	75741365	75741365	+	Missense_Mutation	SNP	T	T	A	rs201105907		N206-AGD	NORMAL	T	T																c.38N>T	p.His13Leu	p.H13L	ENST00000478296	3/4	798	588	210				ZNF717,missense_variant,p.His13Leu,ENST00000478296,NM_001290209.1;ZNF717,missense_variant,p.His63Leu,ENST00000477374,NM_001324026.1,NM_001290210.1;ZNF717,missense_variant,p.His63Leu,ENST00000468296,;ZNF717,missense_variant,p.His13Leu,ENST00000471541,;MIR4273,downstream_gene_variant,,ENST00000582824,;ZNF717,non_coding_transcript_exon_variant,,ENST00000491507,;	A	ENSG00000227124	ENST00000478296	Transcript
ZNF717	0	.	GRCh38	chr3	75741659	75741660	+	5'UTR	INS	-	-	T	rs768997736		N206-AGD	NORMAL	-	-																c.-17_-16insA			ENST00000478296	2/4	842	577	265				ZNF717,frameshift_variant,p.Leu46ProfsTer24,ENST00000477374,NM_001324026.1,NM_001290210.1;ZNF717,frameshift_variant,p.Leu46ProfsTer24,ENST00000468296,;ZNF717,5_prime_UTR_variant,,ENST00000478296,NM_001290209.1;ZNF717,5_prime_UTR_variant,,ENST00000471541,;MIR4273,downstream_gene_variant,,ENST00000582824,;ZNF717,non_coding_transcript_exon_variant,,ENST00000491507,;	T	ENSG00000227124	ENST00000478296	Transcript
ZNF717	0	.	GRCh38	chr3	75741687	75741687	+	5'UTR	SNP	C	C	T	rs113991634		N206-AGD	NORMAL	C	C																c.-44N>A			ENST00000478296	2/4	988	703	284				ZNF717,stop_gained,p.Trp36Ter,ENST00000477374,NM_001324026.1,NM_001290210.1;ZNF717,stop_gained,p.Trp36Ter,ENST00000468296,;ZNF717,5_prime_UTR_variant,,ENST00000478296,NM_001290209.1;ZNF717,5_prime_UTR_variant,,ENST00000471541,;MIR4273,downstream_gene_variant,,ENST00000582824,;ZNF717,non_coding_transcript_exon_variant,,ENST00000491507,;	T	ENSG00000227124	ENST00000478296	Transcript
ZNF717	0	.	GRCh38	chr3	75741709	75741709	+	5'UTR	SNP	C	C	T	rs73117241		N206-AGD	NORMAL	C	C																c.-66N>A			ENST00000478296	2/4	836	533	303				ZNF717,missense_variant,p.Val29Met,ENST00000477374,NM_001324026.1,NM_001290210.1;ZNF717,missense_variant,p.Val29Met,ENST00000468296,;ZNF717,5_prime_UTR_variant,,ENST00000478296,NM_001290209.1;ZNF717,5_prime_UTR_variant,,ENST00000471541,;MIR4273,downstream_gene_variant,,ENST00000582824,;ZNF717,non_coding_transcript_exon_variant,,ENST00000491507,;	T	ENSG00000227124	ENST00000478296	Transcript
ZNF717	0	.	GRCh38	chr3	75741729	75741729	+	5'UTR	SNP	A	A	G	rs75138373		N206-AGD	NORMAL	A	A																c.-86N>C			ENST00000478296	2/4	684	444	238				ZNF717,missense_variant,p.Val22Ala,ENST00000477374,NM_001324026.1,NM_001290210.1;ZNF717,missense_variant,p.Val22Ala,ENST00000468296,;ZNF717,5_prime_UTR_variant,,ENST00000478296,NM_001290209.1;ZNF717,5_prime_UTR_variant,,ENST00000471541,;MIR4273,downstream_gene_variant,,ENST00000582824,;ZNF717,non_coding_transcript_exon_variant,,ENST00000491507,;	G	ENSG00000227124	ENST00000478296	Transcript
CRYBG3	0	.	GRCh38	chr3	97874945	97874945	+	Missense_Mutation	SNP	G	G	A	novel		N206-AGD	NORMAL	G	G																c.3751N>A	p.Val1251Met	p.V1251M	ENST00000389622	4/22	509	372	137				CRYBG3,missense_variant,p.Val1251Met,ENST00000389622,NM_153605.3;RP11-389G6.4,upstream_gene_variant,,ENST00000624061,;	A	ENSG00000080200	ENST00000389622	Transcript
MYH15	0	.	GRCh38	chr3	108437581	108437581	+	Missense_Mutation	SNP	T	T	G	rs148843085		N206-AGD	NORMAL	T	T																c.3254N>C	p.Gln1085Pro	p.Q1085P	ENST00000273353	26/42	563	424	139				MYH15,missense_variant,p.Gln1085Pro,ENST00000273353,NM_014981.1;MYH15,non_coding_transcript_exon_variant,,ENST00000478998,;	G	ENSG00000144821	ENST00000273353	Transcript
TMPRSS7	0	.	GRCh38	chr3	112047765	112047765	+	Missense_Mutation	SNP	G	G	A	rs185826919		N206-AGD	NORMAL	G	G																c.379N>A	p.Ala127Thr	p.A127T	ENST00000617607	4/15	357	263	94				TMPRSS7,missense_variant,p.Ala253Thr,ENST00000452346,;TMPRSS7,missense_variant,p.Ala127Thr,ENST00000617607,;TMPRSS7,missense_variant,p.Ala127Thr,ENST00000419127,NM_001042575.2;TMPRSS7,missense_variant,p.Ala116Thr,ENST00000460599,;TMPRSS7,3_prime_UTR_variant,,ENST00000435737,;	A	ENSG00000176040	ENST00000617607	Transcript
SLC9C1	0	.	GRCh38	chr3	112274902	112274902	+	Missense_Mutation	SNP	G	G	A	rs28413123		N206-AGD	NORMAL	G	G																c.608N>T	p.Thr203Ile	p.T203I	ENST00000305815	6/29	155	105	50				SLC9C1,missense_variant,p.Thr203Ile,ENST00000305815,NM_183061.2;SLC9C1,missense_variant,p.Thr203Ile,ENST00000487372,NM_001320531.1;SLC9C1,downstream_gene_variant,,ENST00000486574,;SLC9C1,downstream_gene_variant,,ENST00000467397,;SLC9C1,missense_variant,p.Thr203Ile,ENST00000471295,;	A	ENSG00000172139	ENST00000305815	Transcript
CD200R1L	0	.	GRCh38	chr3	112827412	112827412	+	Missense_Mutation	SNP	T	T	C	novel		N206-AGD	NORMAL	T	T																c.385N>G	p.Thr129Ala	p.T129A	ENST00000398214	3/6	506	371	134				CD200R1L,missense_variant,p.Thr108Ala,ENST00000488794,NM_001199215.1;CD200R1L,missense_variant,p.Thr129Ala,ENST00000398214,NM_001008784.2;CD200R1L,missense_variant,p.Thr114Ala,ENST00000617549,;CD200R1L,missense_variant,p.Thr108Ala,ENST00000448932,;CD200R1L,3_prime_UTR_variant,,ENST00000486723,;	C	ENSG00000206531	ENST00000398214	Transcript
GRAMD1C	0	.	GRCh38	chr3	113915835	113915835	+	Missense_Mutation	SNP	A	A	C	rs78547874		N206-AGD	NORMAL	A	A																c.1087N>C	p.Ile363Leu	p.I363L	ENST00000358160	10/18	259	184	75				GRAMD1C,missense_variant,p.Ile363Leu,ENST00000358160,NM_017577.4;GRAMD1C,missense_variant,p.Ile158Leu,ENST00000440446,NM_001172105.1;GRAMD1C,missense_variant,p.Ile196Leu,ENST00000472026,;GRAMD1C,missense_variant,p.Ile158Leu,ENST00000462838,;GRAMD1C,downstream_gene_variant,,ENST00000488680,;GRAMD1C,non_coding_transcript_exon_variant,,ENST00000479212,;GRAMD1C,3_prime_UTR_variant,,ENST00000472384,;G…	C	ENSG00000178075	ENST00000358160	Transcript
ITGB5	0	.	GRCh38	chr3	124764510	124764510	+	Missense_Mutation	SNP	C	C	T	rs150010404		N206-AGD	NORMAL	C	C																c.2185N>A	p.Gly729Ser	p.G729S	ENST00000296181	14/15	751	435	316				ITGB5,missense_variant,p.Gly729Ser,ENST00000296181,NM_002213.4;ITGB5,downstream_gene_variant,,ENST00000481591,;ITGB5,non_coding_transcript_exon_variant,,ENST00000461306,;ITGB5,non_coding_transcript_exon_variant,,ENST00000460797,;	T	ENSG00000082781	ENST00000296181	Transcript
SNX4	0	.	GRCh38	chr3	125520117	125520117	+	Missense_Mutation	SNP	G	G	C	novel		N206-AGD	NORMAL	G	G																c.56N>G	p.Pro19Arg	p.P19R	ENST00000251775	1/14	609	353	256				SNX4,missense_variant,p.Pro19Arg,ENST00000251775,NM_003794.3;Y_RNA,downstream_gene_variant,,ENST00000364930,;SNX4,non_coding_transcript_exon_variant,,ENST00000473417,;SNX4,missense_variant,p.Pro19Arg,ENST00000471751,;	C	ENSG00000114520	ENST00000251775	Transcript
GATA2	0	.	GRCh38	chr3	128486117	128486117	+	Missense_Mutation	SNP	G	G	C	rs34799090		N206-AGD	NORMAL	G	G																c.481N>G	p.Pro161Ala	p.P161A	ENST00000341105	3/6	888	482	406				GATA2,missense_variant,p.Pro161Ala,ENST00000341105,NM_032638.4;GATA2,missense_variant,p.Pro161Ala,ENST00000430265,NM_001145662.1;GATA2,missense_variant,p.Pro161Ala,ENST00000487848,NM_001145661.1;GATA2,downstream_gene_variant,,ENST00000492608,;GATA2,downstream_gene_variant,,ENST00000498200,;GATA2-AS1,upstream_gene_variant,,ENST00000468377,;GATA2-AS1,upstream_gene_variant,,ENST00000464242,;GATA2-AS…	C	ENSG00000179348	ENST00000341105	Transcript
NPHP3	0	.	GRCh38	chr3	132684574	132684574	+	Missense_Mutation	SNP	C	C	T	rs34391943		N206-AGD	NORMAL	C	C																c.3550N>A	p.Ala1184Thr	p.A1184T	ENST00000337331	24/27	352	222	130				NPHP3,missense_variant,p.Ala1184Thr,ENST00000337331,NM_153240.4;NPHP3,missense_variant,p.Ala38Thr,ENST00000512094,;NPHP3-ACAD11,missense_variant,p.Ala67Thr,ENST00000632629,;NPHP3-ACAD11,3_prime_UTR_variant,,ENST00000471702,;NPHP3,3_prime_UTR_variant,,ENST00000465756,;NPHP3,non_coding_transcript_exon_variant,,ENST00000490993,;NPHP3,non_coding_transcript_exon_variant,,ENST00000474871,;NPHP3,non_cod…	T	ENSG00000113971	ENST00000337331	Transcript
CPB1	0	.	GRCh38	chr3	148859943	148859943	+	Nonsense_Mutation	SNP	G	G	T	novel		N206-AGD	NORMAL	G	G																c.1195N>T	p.Glu399Ter	p.E399*	ENST00000491148	12/12	658	370	288				CPB1,stop_gained,p.Glu399Ter,ENST00000491148,;CPB1,stop_gained,p.Glu399Ter,ENST00000282957,NM_001871.2;RP11-680B3.2,intron_variant,,ENST00000488190,;CPB1,non_coding_transcript_exon_variant,,ENST00000498639,;CPB1,non_coding_transcript_exon_variant,,ENST00000476847,;CPB1,non_coding_transcript_exon_variant,,ENST00000473621,;	T	ENSG00000153002	ENST00000491148	Transcript
B3GNT5	0	.	GRCh38	chr3	183270177	183270177	+	Missense_Mutation	SNP	A	A	G	novel		N206-AGD	NORMAL	A	A																c.379N>G	p.Thr127Ala	p.T127A	ENST00000326505	2/2	751	430	321				B3GNT5,missense_variant,p.Thr127Ala,ENST00000326505,NM_032047.4;B3GNT5,missense_variant,p.Thr127Ala,ENST00000460419,;B3GNT5,missense_variant,p.Thr127Ala,ENST00000465010,;MCF2L2,intron_variant,,ENST00000328913,NM_015078.3;MCF2L2,intron_variant,,ENST00000473233,;MCF2L2,intron_variant,,ENST00000447025,;MCF2L2,downstream_gene_variant,,ENST00000414362,;B3GNT5,downstream_gene_variant,,ENST00000464923,;…	G	ENSG00000176597	ENST00000326505	Transcript
OPA1	0	.	GRCh38	chr3	193638052	193638052	+	Missense_Mutation	SNP	G	G	A	novel		N206-AGD	NORMAL	G	G																c.1082N>A	p.Arg361His	p.R361H	ENST00000361908	10/30	555	350	205				OPA1,missense_variant,p.Arg379His,ENST00000361510,NM_130837.2;OPA1,missense_variant,p.Arg361His,ENST00000361908,NM_130836.2;OPA1,missense_variant,p.Arg343His,ENST00000361715,NM_130835.2;OPA1,missense_variant,p.Arg342His,ENST00000361828,NM_130834.2,NM_130832.2;OPA1,missense_variant,p.Arg324His,ENST00000392438,NM_015560.2;OPA1,missense_variant,p.Arg325His,ENST00000361150,NM_130833.2,NM_130831.2;OPA…	A	ENSG00000198836	ENST00000361908	Transcript
MUC20	0	.	GRCh38	chr3	195721015	195721015	+	Missense_Mutation	SNP	G	G	C	rs7627924		N206-AGD	NORMAL	G	G																c.8N>C	p.Cys3Ser	p.C3S	ENST00000447234	1/4	2852	1623	1228				MUC20,missense_variant,p.Cys3Ser,ENST00000447234,NM_001282506.1;MUC20,missense_variant,p.Cys3Ser,ENST00000436408,;MUC20,missense_variant,p.Cys3Ser,ENST00000320736,;MUC20,upstream_gene_variant,,ENST00000445522,;LINC00969,intron_variant,,ENST00000600197,;LINC00969,intron_variant,,ENST00000627609,;LINC00969,intron_variant,,ENST00000627471,;LINC00969,intron_variant,,ENST00000630197,;LINC00969,intron_…	C	ENSG00000176945	ENST00000447234	Transcript
MUC20	0	.	GRCh38	chr3	195725928	195725928	+	Missense_Mutation	SNP	C	C	T	rs2550232		N206-AGD	NORMAL	C	C																c.1325N>T	p.Thr442Ile	p.T442I	ENST00000447234	2/4	921	492	429				MUC20,missense_variant,p.Thr407Ile,ENST00000445522,;MUC20,missense_variant,p.Thr442Ile,ENST00000447234,NM_001282506.1;MUC20,missense_variant,p.Thr442Ile,ENST00000436408,;MUC20,missense_variant,p.Thr271Ile,ENST00000320736,;MUC20,upstream_gene_variant,,ENST00000423938,;LINC00969,intron_variant,,ENST00000600197,;LINC00969,intron_variant,,ENST00000628392,;LINC00969,intron_variant,,ENST00000629721,;LI…	T	ENSG00000176945	ENST00000447234	Transcript
MUC20	0	.	GRCh38	chr3	195726080	195726080	+	Missense_Mutation	SNP	G	C	C	rs2688542		N206-AGD	NORMAL	G	G																c.1477N>C	p.Asp493His	p.D493H	ENST00000447234	2/4	1985	359	1623				MUC20,missense_variant,p.Asp458His,ENST00000445522,;MUC20,missense_variant,p.Asp493His,ENST00000447234,NM_001282506.1;MUC20,missense_variant,p.Asp493His,ENST00000436408,;MUC20,missense_variant,p.Asp322His,ENST00000320736,;MUC20,upstream_gene_variant,,ENST00000423938,;LINC00969,intron_variant,,ENST00000600197,;LINC00969,intron_variant,,ENST00000628392,;LINC00969,intron_variant,,ENST00000629721,;LI…	C	ENSG00000176945	ENST00000447234	Transcript
MUC20	0	.	GRCh38	chr3	195729690	195729690	+	Missense_Mutation	SNP	C	C	G	rs3762739		N206-AGD	NORMAL	C	C																c.2012N>G	p.Ser671Cys	p.S671C	ENST00000447234	3/4	1357	945	411				MUC20,missense_variant,p.Ser636Cys,ENST00000445522,;MUC20,missense_variant,p.Ser671Cys,ENST00000447234,NM_001282506.1;MUC20,missense_variant,p.Ser671Cys,ENST00000436408,;MUC20,missense_variant,p.Ser500Cys,ENST00000320736,;MUC20,missense_variant,p.Ser83Cys,ENST00000423938,;LINC00969,non_coding_transcript_exon_variant,,ENST00000628392,;LINC00969,non_coding_transcript_exon_variant,,ENST00000594446,;…	G	ENSG00000176945	ENST00000447234	Transcript
MUC4	0	.	GRCh38	chr3	195779084	195779084	+	Missense_Mutation	SNP	C	C	T	rs55789594		N206-AGD	NORMAL	C	C																c.12496N>A	p.Ala4166Thr	p.A4166T	ENST00000463781	2/25	654	426	227				MUC4,missense_variant,p.Ala4166Thr,ENST00000463781,NM_018406.6;MUC4,missense_variant,p.Ala4166Thr,ENST00000475231,;MUC4,intron_variant,,ENST00000346145,NM_004532.5;MUC4,intron_variant,,ENST00000349607,NM_138297.4;MUC4,missense_variant,p.Ala4166Thr,ENST00000478156,;MUC4,missense_variant,p.Ala4166Thr,ENST00000466475,;MUC4,missense_variant,p.Ala4166Thr,ENST00000477756,;MUC4,missense_variant,p.Ala416…	T	ENSG00000145113	ENST00000463781	Transcript
MUC4	0	.	GRCh38	chr3	195780236	195780236	+	Missense_Mutation	SNP	C	C	T	novel		N206-AGD	NORMAL	C	C																c.11344N>A	p.Ala3782Thr	p.A3782T	ENST00000463781	2/25	1724	753	970				MUC4,missense_variant,p.Ala3782Thr,ENST00000463781,NM_018406.6;MUC4,missense_variant,p.Ala3782Thr,ENST00000475231,;MUC4,intron_variant,,ENST00000346145,NM_004532.5;MUC4,intron_variant,,ENST00000349607,NM_138297.4;MUC4,missense_variant,p.Ala3782Thr,ENST00000478156,;MUC4,missense_variant,p.Ala3782Thr,ENST00000466475,;MUC4,missense_variant,p.Ala3782Thr,ENST00000477756,;MUC4,missense_variant,p.Ala378…	T	ENSG00000145113	ENST00000463781	Transcript
MUC4	0	.	GRCh38	chr3	195780590	195780590	+	Missense_Mutation	SNP	G	G	A	rs200928587		N206-AGD	NORMAL	G	G																c.10990N>T	p.Pro3664Ser	p.P3664S	ENST00000463781	2/25	349	181	168				MUC4,missense_variant,p.Pro3664Ser,ENST00000463781,NM_018406.6;MUC4,missense_variant,p.Pro3664Ser,ENST00000475231,;MUC4,intron_variant,,ENST00000346145,NM_004532.5;MUC4,intron_variant,,ENST00000349607,NM_138297.4;MUC4,missense_variant,p.Pro3664Ser,ENST00000478156,;MUC4,missense_variant,p.Pro3664Ser,ENST00000466475,;MUC4,missense_variant,p.Pro3664Ser,ENST00000477756,;MUC4,missense_variant,p.Pro366…	A	ENSG00000145113	ENST00000463781	Transcript
MUC4	0	.	GRCh38	chr3	195780623	195780623	+	Missense_Mutation	SNP	C	C	T	rs200217182		N206-AGD	NORMAL	C	C																c.10957N>A	p.Asp3653Asn	p.D3653N	ENST00000463781	2/25	816	367	449				MUC4,missense_variant,p.Asp3653Asn,ENST00000463781,NM_018406.6;MUC4,missense_variant,p.Asp3653Asn,ENST00000475231,;MUC4,intron_variant,,ENST00000346145,NM_004532.5;MUC4,intron_variant,,ENST00000349607,NM_138297.4;MUC4,missense_variant,p.Asp3653Asn,ENST00000478156,;MUC4,missense_variant,p.Asp3653Asn,ENST00000466475,;MUC4,missense_variant,p.Asp3653Asn,ENST00000477756,;MUC4,missense_variant,p.Asp365…	T	ENSG00000145113	ENST00000463781	Transcript
MUC4	0	.	GRCh38	chr3	195781629	195781629	+	Missense_Mutation	SNP	G	G	C	novel		N206-AGD	NORMAL	G	G																c.9951N>G	p.Asp3317Glu	p.D3317E	ENST00000463781	2/25	556	372	183				MUC4,missense_variant,p.Asp3317Glu,ENST00000463781,NM_018406.6;MUC4,missense_variant,p.Asp3317Glu,ENST00000475231,;MUC4,intron_variant,,ENST00000346145,NM_004532.5;MUC4,intron_variant,,ENST00000349607,NM_138297.4;MUC4,missense_variant,p.Asp3317Glu,ENST00000478156,;MUC4,missense_variant,p.Asp3317Glu,ENST00000466475,;MUC4,missense_variant,p.Asp3317Glu,ENST00000477756,;MUC4,missense_variant,p.Asp331…	C	ENSG00000145113	ENST00000463781	Transcript
MUC4	0	.	GRCh38	chr3	195781790	195781790	+	Missense_Mutation	SNP	A	A	G	novel		N206-AGD	NORMAL	A	A																c.9790N>C	p.Ser3264Pro	p.S3264P	ENST00000463781	2/25	167	97	70				MUC4,missense_variant,p.Ser3264Pro,ENST00000463781,NM_018406.6;MUC4,missense_variant,p.Ser3264Pro,ENST00000475231,;MUC4,intron_variant,,ENST00000346145,NM_004532.5;MUC4,intron_variant,,ENST00000349607,NM_138297.4;MUC4,missense_variant,p.Ser3264Pro,ENST00000478156,;MUC4,missense_variant,p.Ser3264Pro,ENST00000466475,;MUC4,missense_variant,p.Ser3264Pro,ENST00000477756,;MUC4,missense_variant,p.Ser326…	G	ENSG00000145113	ENST00000463781	Transcript
MUC4	0	.	GRCh38	chr3	195782558	195782558	+	Missense_Mutation	SNP	A	G	G	rs28542401		N206-AGD	NORMAL	A	A																c.9022N>C	p.Ser3008Pro	p.S3008P	ENST00000463781	2/25	1798	373	1424				MUC4,missense_variant,p.Ser3008Pro,ENST00000463781,NM_018406.6;MUC4,missense_variant,p.Ser3008Pro,ENST00000475231,;MUC4,intron_variant,,ENST00000346145,NM_004532.5;MUC4,intron_variant,,ENST00000349607,NM_138297.4;MUC4,missense_variant,p.Ser3008Pro,ENST00000478156,;MUC4,missense_variant,p.Ser3008Pro,ENST00000466475,;MUC4,missense_variant,p.Ser3008Pro,ENST00000477756,;MUC4,missense_variant,p.Ser300…	G	ENSG00000145113	ENST00000463781	Transcript
MUC4	0	.	GRCh38	chr3	195783346	195783346	+	Missense_Mutation	SNP	A	G	G	rs145853807		N206-AGD	NORMAL	A	A																c.8234N>C	p.Val2745Ala	p.V2745A	ENST00000463781	2/25	788	5	783				MUC4,missense_variant,p.Val2745Ala,ENST00000463781,NM_018406.6;MUC4,missense_variant,p.Val2745Ala,ENST00000475231,;MUC4,intron_variant,,ENST00000346145,NM_004532.5;MUC4,intron_variant,,ENST00000349607,NM_138297.4;MUC4,missense_variant,p.Val2745Ala,ENST00000478156,;MUC4,missense_variant,p.Val2745Ala,ENST00000466475,;MUC4,missense_variant,p.Val2745Ala,ENST00000477756,;MUC4,missense_variant,p.Val274…	G	ENSG00000145113	ENST00000463781	Transcript
MUC4	0	.	GRCh38	chr3	195783470	195783470	+	Missense_Mutation	SNP	A	A	G	rs747928670		N206-AGD	NORMAL	A	A																c.8110N>C	p.Ser2704Pro	p.S2704P	ENST00000463781	2/25	157	92	64				MUC4,missense_variant,p.Ser2704Pro,ENST00000463781,NM_018406.6;MUC4,missense_variant,p.Ser2704Pro,ENST00000475231,;MUC4,intron_variant,,ENST00000346145,NM_004532.5;MUC4,intron_variant,,ENST00000349607,NM_138297.4;MUC4,missense_variant,p.Ser2704Pro,ENST00000478156,;MUC4,missense_variant,p.Ser2704Pro,ENST00000466475,;MUC4,missense_variant,p.Ser2704Pro,ENST00000477756,;MUC4,missense_variant,p.Ser270…	G	ENSG00000145113	ENST00000463781	Transcript
MUC4	0	.	GRCh38	chr3	195783730	195783730	+	Missense_Mutation	SNP	A	G	G	rs776617846		N206-AGD	NORMAL	A	A																c.7850N>C	p.Val2617Ala	p.V2617A	ENST00000463781	2/25	12	0	12				MUC4,missense_variant,p.Val2617Ala,ENST00000463781,NM_018406.6;MUC4,missense_variant,p.Val2617Ala,ENST00000475231,;MUC4,intron_variant,,ENST00000346145,NM_004532.5;MUC4,intron_variant,,ENST00000349607,NM_138297.4;MUC4,missense_variant,p.Val2617Ala,ENST00000478156,;MUC4,missense_variant,p.Val2617Ala,ENST00000466475,;MUC4,missense_variant,p.Val2617Ala,ENST00000477756,;MUC4,missense_variant,p.Val261…	G	ENSG00000145113	ENST00000463781	Transcript
MUC4	0	.	GRCh38	chr3	195783739	195783739	+	Missense_Mutation	SNP	A	G	G	rs764992987		N206-AGD	NORMAL	A	A																c.7841N>C	p.Leu2614Pro	p.L2614P	ENST00000463781	2/25	11	0	11				MUC4,missense_variant,p.Leu2614Pro,ENST00000463781,NM_018406.6;MUC4,missense_variant,p.Leu2614Pro,ENST00000475231,;MUC4,intron_variant,,ENST00000346145,NM_004532.5;MUC4,intron_variant,,ENST00000349607,NM_138297.4;MUC4,missense_variant,p.Leu2614Pro,ENST00000478156,;MUC4,missense_variant,p.Leu2614Pro,ENST00000466475,;MUC4,missense_variant,p.Leu2614Pro,ENST00000477756,;MUC4,missense_variant,p.Leu261…	G	ENSG00000145113	ENST00000463781	Transcript
MUC4	0	.	GRCh38	chr3	195783740	195783740	+	Missense_Mutation	SNP	G	T	T	novel		N206-AGD	NORMAL	G	G																c.7840N>A	p.Leu2614Ile	p.L2614I	ENST00000463781	2/25	12	0	12				MUC4,missense_variant,p.Leu2614Ile,ENST00000463781,NM_018406.6;MUC4,missense_variant,p.Leu2614Ile,ENST00000475231,;MUC4,intron_variant,,ENST00000346145,NM_004532.5;MUC4,intron_variant,,ENST00000349607,NM_138297.4;MUC4,missense_variant,p.Leu2614Ile,ENST00000478156,;MUC4,missense_variant,p.Leu2614Ile,ENST00000466475,;MUC4,missense_variant,p.Leu2614Ile,ENST00000477756,;MUC4,missense_variant,p.Leu261…	T	ENSG00000145113	ENST00000463781	Transcript
MUC4	0	.	GRCh38	chr3	195783742	195783742	+	Missense_Mutation	SNP	C	T	T	rs758091975		N206-AGD	NORMAL	C	C																c.7838N>A	p.Ser2613Asn	p.S2613N	ENST00000463781	2/25	16	0	16				MUC4,missense_variant,p.Ser2613Asn,ENST00000463781,NM_018406.6;MUC4,missense_variant,p.Ser2613Asn,ENST00000475231,;MUC4,intron_variant,,ENST00000346145,NM_004532.5;MUC4,intron_variant,,ENST00000349607,NM_138297.4;MUC4,missense_variant,p.Ser2613Asn,ENST00000478156,;MUC4,missense_variant,p.Ser2613Asn,ENST00000466475,;MUC4,missense_variant,p.Ser2613Asn,ENST00000477756,;MUC4,missense_variant,p.Ser261…	T	ENSG00000145113	ENST00000463781	Transcript
MUC4	0	.	GRCh38	chr3	195783743	195783743	+	Missense_Mutation	SNP	T	T	C	novel		N206-AGD	NORMAL	T	T																c.7837N>G	p.Ser2613Gly	p.S2613G	ENST00000463781	2/25	41	20	21				MUC4,missense_variant,p.Ser2613Gly,ENST00000463781,NM_018406.6;MUC4,missense_variant,p.Ser2613Gly,ENST00000475231,;MUC4,intron_variant,,ENST00000346145,NM_004532.5;MUC4,intron_variant,,ENST00000349607,NM_138297.4;MUC4,missense_variant,p.Ser2613Gly,ENST00000478156,;MUC4,missense_variant,p.Ser2613Gly,ENST00000466475,;MUC4,missense_variant,p.Ser2613Gly,ENST00000477756,;MUC4,missense_variant,p.Ser261…	C	ENSG00000145113	ENST00000463781	Transcript
MUC4	0	.	GRCh38	chr3	195783836	195783836	+	Missense_Mutation	SNP	T	T	G	rs142559357		N206-AGD	NORMAL	T	T																c.7744N>C	p.Thr2582Pro	p.T2582P	ENST00000463781	2/25	1666	1129	537				MUC4,missense_variant,p.Thr2582Pro,ENST00000463781,NM_018406.6;MUC4,missense_variant,p.Thr2582Pro,ENST00000475231,;MUC4,intron_variant,,ENST00000346145,NM_004532.5;MUC4,intron_variant,,ENST00000349607,NM_138297.4;MUC4,missense_variant,p.Thr2582Pro,ENST00000478156,;MUC4,missense_variant,p.Thr2582Pro,ENST00000466475,;MUC4,missense_variant,p.Thr2582Pro,ENST00000477756,;MUC4,missense_variant,p.Thr258…	G	ENSG00000145113	ENST00000463781	Transcript
MUC4	0	.	GRCh38	chr3	195784909	195784909	+	Missense_Mutation	SNP	G	G	A	rs391928		N206-AGD	NORMAL	G	G																c.6671N>T	p.Pro2224Leu	p.P2224L	ENST00000463781	2/25	3678	2586	1090				MUC4,missense_variant,p.Pro2224Leu,ENST00000463781,NM_018406.6;MUC4,missense_variant,p.Pro2224Leu,ENST00000475231,;MUC4,intron_variant,,ENST00000346145,NM_004532.5;MUC4,intron_variant,,ENST00000349607,NM_138297.4;MUC4,missense_variant,p.Pro2224Leu,ENST00000478156,;MUC4,missense_variant,p.Pro2224Leu,ENST00000466475,;MUC4,missense_variant,p.Pro2224Leu,ENST00000477756,;MUC4,missense_variant,p.Pro222…	A	ENSG00000145113	ENST00000463781	Transcript
MUC4	0	.	GRCh38	chr3	195785133	195785133	+	Missense_Mutation	SNP	T	G	G	rs148317288		N206-AGD	NORMAL	T	T																c.6447N>C	p.Glu2149Asp	p.E2149D	ENST00000463781	2/25	1509	0	1509				MUC4,missense_variant,p.Glu2149Asp,ENST00000463781,NM_018406.6;MUC4,missense_variant,p.Glu2149Asp,ENST00000475231,;MUC4,intron_variant,,ENST00000346145,NM_004532.5;MUC4,intron_variant,,ENST00000349607,NM_138297.4;MUC4,missense_variant,p.Glu2149Asp,ENST00000478156,;MUC4,missense_variant,p.Glu2149Asp,ENST00000466475,;MUC4,missense_variant,p.Glu2149Asp,ENST00000477756,;MUC4,missense_variant,p.Glu214…	G	ENSG00000145113	ENST00000463781	Transcript
MUC4	0	.	GRCh38	chr3	195785171	195785171	+	Missense_Mutation	SNP	T	C	C	rs6805660		N206-AGD	NORMAL	T	T																c.6409N>G	p.Thr2137Ala	p.T2137A	ENST00000463781	2/25	2329	1	2328				MUC4,missense_variant,p.Thr2137Ala,ENST00000463781,NM_018406.6;MUC4,missense_variant,p.Thr2137Ala,ENST00000475231,;MUC4,intron_variant,,ENST00000346145,NM_004532.5;MUC4,intron_variant,,ENST00000349607,NM_138297.4;MUC4,missense_variant,p.Thr2137Ala,ENST00000478156,;MUC4,missense_variant,p.Thr2137Ala,ENST00000466475,;MUC4,missense_variant,p.Thr2137Ala,ENST00000477756,;MUC4,missense_variant,p.Thr213…	C	ENSG00000145113	ENST00000463781	Transcript
MUC4	0	.	GRCh38	chr3	195785236	195785236	+	Missense_Mutation	SNP	T	A	A	rs374495657		N206-AGD	NORMAL	T	T																c.6344N>T	p.Asp2115Val	p.D2115V	ENST00000463781	2/25	3159	1	3158				MUC4,missense_variant,p.Asp2115Val,ENST00000463781,NM_018406.6;MUC4,missense_variant,p.Asp2115Val,ENST00000475231,;MUC4,intron_variant,,ENST00000346145,NM_004532.5;MUC4,intron_variant,,ENST00000349607,NM_138297.4;MUC4,missense_variant,p.Asp2115Val,ENST00000478156,;MUC4,missense_variant,p.Asp2115Val,ENST00000466475,;MUC4,missense_variant,p.Asp2115Val,ENST00000477756,;MUC4,missense_variant,p.Asp211…	A	ENSG00000145113	ENST00000463781	Transcript
MUC4	0	.	GRCh38	chr3	195785341	195785341	+	Missense_Mutation	SNP	G	G	T	rs75588776		N206-AGD	NORMAL	G	G																c.6239N>A	p.Pro2080His	p.P2080H	ENST00000463781	2/25	2597	1875	719				MUC4,missense_variant,p.Pro2080His,ENST00000463781,NM_018406.6;MUC4,missense_variant,p.Pro2080His,ENST00000475231,;MUC4,intron_variant,,ENST00000346145,NM_004532.5;MUC4,intron_variant,,ENST00000349607,NM_138297.4;MUC4,missense_variant,p.Pro2080His,ENST00000478156,;MUC4,missense_variant,p.Pro2080His,ENST00000466475,;MUC4,missense_variant,p.Pro2080His,ENST00000477756,;MUC4,missense_variant,p.Pro208…	T	ENSG00000145113	ENST00000463781	Transcript
MUC4	0	.	GRCh38	chr3	195785374	195785374	+	Missense_Mutation	SNP	T	C	C	rs62282486		N206-AGD	NORMAL	T	T																c.6206N>G	p.Asn2069Ser	p.N2069S	ENST00000463781	2/25	2127	67	2060				MUC4,missense_variant,p.Asn2069Ser,ENST00000463781,NM_018406.6;MUC4,missense_variant,p.Asn2069Ser,ENST00000475231,;MUC4,intron_variant,,ENST00000346145,NM_004532.5;MUC4,intron_variant,,ENST00000349607,NM_138297.4;MUC4,missense_variant,p.Asn2069Ser,ENST00000478156,;MUC4,missense_variant,p.Asn2069Ser,ENST00000466475,;MUC4,missense_variant,p.Asn2069Ser,ENST00000477756,;MUC4,missense_variant,p.Asn206…	C	ENSG00000145113	ENST00000463781	Transcript
MUC4	0	.	GRCh38	chr3	195785416	195785416	+	Missense_Mutation	SNP	G	G	A	rs113602668		N206-AGD	NORMAL	G	G																c.6164N>T	p.Ser2055Phe	p.S2055F	ENST00000463781	2/25	2684	1968	716				MUC4,missense_variant,p.Ser2055Phe,ENST00000463781,NM_018406.6;MUC4,missense_variant,p.Ser2055Phe,ENST00000475231,;MUC4,intron_variant,,ENST00000346145,NM_004532.5;MUC4,intron_variant,,ENST00000349607,NM_138297.4;MUC4,missense_variant,p.Ser2055Phe,ENST00000478156,;MUC4,missense_variant,p.Ser2055Phe,ENST00000466475,;MUC4,missense_variant,p.Ser2055Phe,ENST00000477756,;MUC4,missense_variant,p.Ser205…	A	ENSG00000145113	ENST00000463781	Transcript
MUC4	0	.	GRCh38	chr3	195786809	195786809	+	Missense_Mutation	SNP	A	A	T	rs7372250		N206-AGD	NORMAL	A	A																c.4771N>A	p.Ser1591Thr	p.S1591T	ENST00000463781	2/25	2556	1481	1075				MUC4,missense_variant,p.Ser1591Thr,ENST00000463781,NM_018406.6;MUC4,missense_variant,p.Ser1591Thr,ENST00000475231,;MUC4,intron_variant,,ENST00000346145,NM_004532.5;MUC4,intron_variant,,ENST00000349607,NM_138297.4;MUC4,missense_variant,p.Ser1591Thr,ENST00000478156,;MUC4,missense_variant,p.Ser1591Thr,ENST00000466475,;MUC4,missense_variant,p.Ser1591Thr,ENST00000477756,;MUC4,missense_variant,p.Ser159…	T	ENSG00000145113	ENST00000463781	Transcript
MUC4	0	.	GRCh38	chr3	195786908	195786908	+	Missense_Mutation	SNP	C	C	T	rs3103959		N206-AGD	NORMAL	C	C																c.4672N>A	p.Ala1558Thr	p.A1558T	ENST00000463781	2/25	1930	1215	713				MUC4,missense_variant,p.Ala1558Thr,ENST00000463781,NM_018406.6;MUC4,missense_variant,p.Ala1558Thr,ENST00000475231,;MUC4,intron_variant,,ENST00000346145,NM_004532.5;MUC4,intron_variant,,ENST00000349607,NM_138297.4;MUC4,missense_variant,p.Ala1558Thr,ENST00000478156,;MUC4,missense_variant,p.Ala1558Thr,ENST00000466475,;MUC4,missense_variant,p.Ala1558Thr,ENST00000477756,;MUC4,missense_variant,p.Ala155…	T	ENSG00000145113	ENST00000463781	Transcript
MUC4	0	.	GRCh38	chr3	195787234	195787234	+	Missense_Mutation	SNP	G	G	A	rs199800263		N206-AGD	NORMAL	G	G																c.4346N>T	p.Ala1449Val	p.A1449V	ENST00000463781	2/25	7	1	6				MUC4,missense_variant,p.Ala1449Val,ENST00000463781,NM_018406.6;MUC4,missense_variant,p.Ala1449Val,ENST00000475231,;MUC4,intron_variant,,ENST00000346145,NM_004532.5;MUC4,intron_variant,,ENST00000349607,NM_138297.4;MUC4,missense_variant,p.Ala1449Val,ENST00000478156,;MUC4,missense_variant,p.Ala1449Val,ENST00000466475,;MUC4,missense_variant,p.Ala1449Val,ENST00000477756,;MUC4,missense_variant,p.Ala144…	A	ENSG00000145113	ENST00000463781	Transcript
MUC4	0	.	GRCh38	chr3	195787273	195787273	+	Missense_Mutation	SNP	T	T	C	rs76816122		N206-AGD	NORMAL	T	T																c.4307N>G	p.Asp1436Gly	p.D1436G	ENST00000463781	2/25	5	1	4				MUC4,missense_variant,p.Asp1436Gly,ENST00000463781,NM_018406.6;MUC4,missense_variant,p.Asp1436Gly,ENST00000475231,;MUC4,intron_variant,,ENST00000346145,NM_004532.5;MUC4,intron_variant,,ENST00000349607,NM_138297.4;MUC4,missense_variant,p.Asp1436Gly,ENST00000478156,;MUC4,missense_variant,p.Asp1436Gly,ENST00000466475,;MUC4,missense_variant,p.Asp1436Gly,ENST00000477756,;MUC4,missense_variant,p.Asp143…	C	ENSG00000145113	ENST00000463781	Transcript
MUC4	0	.	GRCh38	chr3	195787508	195787508	+	Missense_Mutation	SNP	T	T	C	rs79461778		N206-AGD	NORMAL	T	T																c.4072N>G	p.Thr1358Ala	p.T1358A	ENST00000463781	2/25	401	275	126				MUC4,missense_variant,p.Thr1358Ala,ENST00000463781,NM_018406.6;MUC4,missense_variant,p.Thr1358Ala,ENST00000475231,;MUC4,intron_variant,,ENST00000346145,NM_004532.5;MUC4,intron_variant,,ENST00000349607,NM_138297.4;MUC4,missense_variant,p.Thr1358Ala,ENST00000478156,;MUC4,missense_variant,p.Thr1358Ala,ENST00000466475,;MUC4,missense_variant,p.Thr1358Ala,ENST00000477756,;MUC4,missense_variant,p.Thr135…	C	ENSG00000145113	ENST00000463781	Transcript
MUC4	0	.	GRCh38	chr3	195787522	195787522	+	Missense_Mutation	SNP	A	A	G	rs12491056		N206-AGD	NORMAL	A	A																c.4058N>C	p.Val1353Ala	p.V1353A	ENST00000463781	2/25	389	272	117				MUC4,missense_variant,p.Val1353Ala,ENST00000463781,NM_018406.6;MUC4,missense_variant,p.Val1353Ala,ENST00000475231,;MUC4,intron_variant,,ENST00000346145,NM_004532.5;MUC4,intron_variant,,ENST00000349607,NM_138297.4;MUC4,missense_variant,p.Val1353Ala,ENST00000478156,;MUC4,missense_variant,p.Val1353Ala,ENST00000466475,;MUC4,missense_variant,p.Val1353Ala,ENST00000477756,;MUC4,missense_variant,p.Val135…	G	ENSG00000145113	ENST00000463781	Transcript
MUC4	0	.	GRCh38	chr3	195788077	195788077	+	Missense_Mutation	SNP	G	G	A	rs200751227		N206-AGD	NORMAL	G	G																c.3503N>T	p.Pro1168Leu	p.P1168L	ENST00000463781	2/25	463	149	314				MUC4,missense_variant,p.Pro1168Leu,ENST00000463781,NM_018406.6;MUC4,missense_variant,p.Pro1168Leu,ENST00000475231,;MUC4,intron_variant,,ENST00000346145,NM_004532.5;MUC4,intron_variant,,ENST00000349607,NM_138297.4;MUC4,missense_variant,p.Pro1168Leu,ENST00000478156,;MUC4,missense_variant,p.Pro1168Leu,ENST00000466475,;MUC4,missense_variant,p.Pro1168Leu,ENST00000477756,;MUC4,missense_variant,p.Pro116…	A	ENSG00000145113	ENST00000463781	Transcript
ZNF718	0	.	GRCh38	chr4	131416	131416	+	Missense_Mutation	SNP	G	G	C	novel		N206-AGD	NORMAL	G	G																c.137N>C	p.Ser46Thr	p.S46T	ENST00000510175	3/4	4	2	2				ZNF718,missense_variant,p.Ser46Thr,ENST00000510175,NM_001039127.5;ZNF718,missense_variant,p.Ser14Thr,ENST00000609714,NM_001289931.1,NM_001289930.1;	C	ENSG00000250312	ENST00000510175	Transcript
MYL5	0	.	GRCh38	chr4	679989	679989	+	Missense_Mutation	SNP	T	T	C	rs2228354		N206-AGD	NORMAL	T	T																c.263N>C	p.Phe88Ser	p.F88S	ENST00000400159	4/7	424	246	178				MYL5,missense_variant,p.Phe47Ser,ENST00000506838,;MYL5,missense_variant,p.Phe93Ser,ENST00000507804,;MYL5,missense_variant,p.Phe47Ser,ENST00000511290,;MYL5,missense_variant,p.Phe88Ser,ENST00000400159,NM_002477.1;MYL5,missense_variant,p.Phe47Ser,ENST00000505477,;MFSD7,downstream_gene_variant,,ENST00000322224,NM_032219.3;MFSD7,downstream_gene_variant,,ENST00000404286,NM_001294341.1;MFSD7,downstream_…	C	ENSG00000215375	ENST00000400159	Transcript
UVSSA	0	.	GRCh38	chr4	1355132	1355132	+	Missense_Mutation	SNP	G	G	A	rs116741007		N206-AGD	NORMAL	G	G																c.1063N>A	p.Gly355Arg	p.G355R	ENST00000389851	7/14	315	162	153				UVSSA,missense_variant,p.Gly355Arg,ENST00000389851,NM_001317935.1,NM_020894.3,NM_001317934.1;UVSSA,missense_variant,p.Gly355Arg,ENST00000511216,;UVSSA,missense_variant,p.Gly355Arg,ENST00000507531,;AC078852.1,upstream_gene_variant,,ENST00000504748,;AC078852.2,upstream_gene_variant,,ENST00000515842,;UVSSA,non_coding_transcript_exon_variant,,ENST00000505716,;	A	ENSG00000163945	ENST00000389851	Transcript
FGFR3	0	.	GRCh38	chr4	1804902	1804902	+	Missense_Mutation	SNP	C	C	T	rs61735104		N206-AGD	NORMAL	C	C																c.1351N>T	p.Pro451Ser	p.P451S	ENST00000340107	10/18	621	362	259				FGFR3,missense_variant,p.Pro451Ser,ENST00000340107,NM_001163213.1;FGFR3,missense_variant,p.Pro449Ser,ENST00000440486,NM_000142.4;FGFR3,missense_variant,p.Pro450Ser,ENST00000481110,;FGFR3,missense_variant,p.Pro449Ser,ENST00000260795,;FGFR3,missense_variant,p.Pro337Ser,ENST00000412135,NM_022965.3;FGFR3,missense_variant,p.Pro337Ser,ENST00000352904,;FGFR3,3_prime_UTR_variant,,ENST00000613647,;FGFR3,d…	T	ENSG00000068078	ENST00000340107	Transcript
OTOP1	0	.	GRCh38	chr4	4226555	4226555	+	Missense_Mutation	SNP	G	G	T	rs200554408		N206-AGD	NORMAL	G	G																c.310N>A	p.Leu104Met	p.L104M	ENST00000296358	1/6	473	333	140				OTOP1,missense_variant,p.Leu104Met,ENST00000296358,NM_177998.1;	T	ENSG00000163982	ENST00000296358	Transcript
MAN2B2	0	.	GRCh38	chr4	6598288	6598288	+	Missense_Mutation	SNP	C	C	G	rs149169745		N206-AGD	NORMAL	C	C																c.1339N>G	p.Arg447Gly	p.R447G	ENST00000285599	9/19	591	340	251				MAN2B2,missense_variant,p.Arg446Gly,ENST00000505907,;MAN2B2,missense_variant,p.Arg447Gly,ENST00000285599,NM_015274.2;MAN2B2,missense_variant,p.Arg396Gly,ENST00000504248,NM_001292038.1;	G	ENSG00000013288	ENST00000285599	Transcript
SH3TC1	0	.	GRCh38	chr4	8228167	8228167	+	Missense_Mutation	SNP	G	G	A	rs866627114		N206-AGD	NORMAL	G	G																c.2473N>A	p.Val825Met	p.V825M	ENST00000245105	12/18	477	296	181				SH3TC1,missense_variant,p.Val825Met,ENST00000245105,NM_018986.4,NM_001318480.1;SH3TC1,downstream_gene_variant,,ENST00000514274,;SH3TC1,upstream_gene_variant,,ENST00000507801,;SH3TC1,3_prime_UTR_variant,,ENST00000515682,;SH3TC1,3_prime_UTR_variant,,ENST00000502669,;SH3TC1,non_coding_transcript_exon_variant,,ENST00000506360,;SH3TC1,upstream_gene_variant,,ENST00000502559,;SH3TC1,upstream_gene_varian…	A	ENSG00000125089	ENST00000245105	Transcript
PROM1	0	.	GRCh38	chr4	16018429	16018429	+	Missense_Mutation	SNP	C	C	T	rs748149698		N206-AGD	NORMAL	C	C																c.896N>A	p.Arg299Gln	p.R299Q	ENST00000510224	9/28	645	392	253				PROM1,missense_variant,p.Arg290Gln,ENST00000505450,NM_001145848.1;PROM1,missense_variant,p.Arg290Gln,ENST00000508167,NM_001145847.1;PROM1,missense_variant,p.Arg299Gln,ENST00000510224,;PROM1,missense_variant,p.Arg299Gln,ENST00000447510,NM_006017.2;PROM1,missense_variant,p.Arg299Gln,ENST00000540805,NM_001145851.1,NM_001145849.1;PROM1,missense_variant,p.Arg299Gln,ENST00000539194,NM_001145852.1,NM_00…	T	ENSG00000007062	ENST00000510224	Transcript
ZCCHC4	0	.	GRCh38	chr4	25362297	25362297	+	Missense_Mutation	SNP	C	C	A	rs76141517		N206-AGD	NORMAL	C	C																c.1205N>A	p.Ser402Tyr	p.S402Y	ENST00000302874	10/13	238	177	61				ZCCHC4,missense_variant,p.Ser402Tyr,ENST00000302874,NM_024936.2;ZCCHC4,missense_variant,p.Ser267Tyr,ENST00000505412,;ZCCHC4,3_prime_UTR_variant,,ENST00000507760,;ZCCHC4,non_coding_transcript_exon_variant,,ENST00000508058,;	A	ENSG00000168228	ENST00000302874	Transcript
CCKAR	0	.	GRCh38	chr4	26483282	26483282	+	Missense_Mutation	SNP	G	G	A	rs41267457		N206-AGD	NORMAL	G	G																c.628N>T	p.His210Tyr	p.H210Y	ENST00000295589	4/5	278	206	72				CCKAR,missense_variant,p.His210Tyr,ENST00000295589,NM_000730.2;	A	ENSG00000163394	ENST00000295589	Transcript
CORIN	0	.	GRCh38	chr4	47643167	47643167	+	Missense_Mutation	SNP	T	T	A	rs144722161		N206-AGD	NORMAL	T	T																c.2047N>T	p.Ser683Cys	p.S683C	ENST00000273857	15/22	451	319	131				CORIN,missense_variant,p.Ser683Cys,ENST00000273857,NM_006587.3;CORIN,missense_variant,p.Ser579Cys,ENST00000610355,NM_001278585.1;CORIN,missense_variant,p.Ser544Cys,ENST00000508498,;CORIN,missense_variant,p.Ser616Cys,ENST00000502252,;CORIN,missense_variant,p.Ser646Cys,ENST00000505909,;CORIN,missense_variant,p.Ser646Cys,ENST00000504584,NM_001278586.1;CORIN,non_coding_transcript_exon_variant,,ENST00…	A	ENSG00000145244	ENST00000273857	Transcript
FRYL	0	.	GRCh38	chr4	48551524	48551524	+	Missense_Mutation	SNP	T	T	A	rs190941081		N206-AGD	NORMAL	T	T																c.4490N>T	p.Asn1497Ile	p.N1497I	ENST00000358350	37/64	451	291	159				FRYL,missense_variant,p.Asn1497Ile,ENST00000358350,NM_015030.1;FRYL,missense_variant,p.Asn1497Ile,ENST00000503238,;FRYL,missense_variant,p.Asn1497Ile,ENST00000507711,;FRYL,missense_variant,p.Asn368Ile,ENST00000514617,;FRYL,5_prime_UTR_variant,,ENST00000507873,;FRYL,non_coding_transcript_exon_variant,,ENST00000502925,;FRYL,upstream_gene_variant,,ENST00000513401,;	A	ENSG00000075539	ENST00000358350	Transcript
PDGFRA	0	.	GRCh38	chr4	54264951	54264951	+	Missense_Mutation	SNP	C	C	T	rs139913632		N206-AGD	NORMAL	C	C																c.661N>T	p.Leu221Phe	p.L221F	ENST00000257290	5/23	317	211	106				PDGFRA,missense_variant,p.Leu221Phe,ENST00000257290,NM_006206.4;PDGFRA,3_prime_UTR_variant,,ENST00000508170,;RP11-231C18.3,intron_variant,,ENST00000507166,;PDGFRA,downstream_gene_variant,,ENST00000504461,;PDGFRA,downstream_gene_variant,,ENST00000503856,;PDGFRA,downstream_gene_variant,,ENST00000512143,;PDGFRA,downstream_gene_variant,,ENST00000512522,;PDGFRA,missense_variant,p.Leu221Phe,ENST0000050…	T	ENSG00000134853	ENST00000257290	Transcript
UGT2A3	0	.	GRCh38	chr4	68945400	68945400	+	Missense_Mutation	SNP	C	C	T	rs148723888		N206-AGD	NORMAL	C	C																c.770N>A	p.Arg257Gln	p.R257Q	ENST00000251566	2/6	505	353	152				UGT2A3,missense_variant,p.Arg257Gln,ENST00000251566,NM_024743.3;UGT2A3,missense_variant,p.Arg123Gln,ENST00000503012,;	T	ENSG00000135220	ENST00000251566	Transcript
MUC7	0	.	GRCh38	chr4	70481342	70481342	+	Missense_Mutation	SNP	C	C	G	rs141318917		N206-AGD	NORMAL	C	C																c.598N>G	p.Gln200Glu	p.Q200E	ENST00000413702	4/4	932	667	265				MUC7,missense_variant,p.Gln200Glu,ENST00000413702,NM_001145006.1;MUC7,missense_variant,p.Gln200Glu,ENST00000456088,NM_001145007.1;MUC7,missense_variant,p.Gln200Glu,ENST00000304887,NM_152291.2;MUC7,downstream_gene_variant,,ENST00000505411,;MUC7,downstream_gene_variant,,ENST00000514512,;MUC7,downstream_gene_variant,,ENST00000504482,;	G	ENSG00000171195	ENST00000413702	Transcript
DSPP	0	.	GRCh38	chr4	87613246	87613246	+	Missense_Mutation	SNP	C	C	T	rs61731011		N206-AGD	NORMAL	C	C																c.1060N>T	p.Arg354Cys	p.R354C	ENST00000399271	4/5	392	259	133				DSPP,missense_variant,p.Arg354Cys,ENST00000399271,NM_014208.3;DSPP,missense_variant,p.Arg354Cys,ENST00000282478,;RP11-742B18.1,intron_variant,,ENST00000506480,;	T	ENSG00000152591	ENST00000399271	Transcript
MMRN1	0	.	GRCh38	chr4	89895509	89895509	+	Missense_Mutation	SNP	C	C	T	rs773663271		N206-AGD	NORMAL	C	C																c.538N>T	p.Arg180Trp	p.R180W	ENST00000394980	2/9	550	387	163				MMRN1,missense_variant,p.Arg180Trp,ENST00000394980,;MMRN1,missense_variant,p.Arg180Trp,ENST00000264790,NM_007351.2;	T	ENSG00000138722	ENST00000394980	Transcript
TACR3	0	.	GRCh38	chr4	103589834	103589834	+	Missense_Mutation	SNP	T	T	A	rs143073792		N206-AGD	NORMAL	T	T																c.1246N>T	p.Asn416Tyr	p.N416Y	ENST00000304883	5/5	498	337	161				TACR3,missense_variant,p.Asn416Tyr,ENST00000304883,NM_001059.2;RP11-297P16.3,intron_variant,,ENST00000502936,;RP11-297P16.3,intron_variant,,ENST00000512401,;	A	ENSG00000169836	ENST00000304883	Transcript
PAPSS1	0	.	GRCh38	chr4	107660002	107660002	+	Missense_Mutation	SNP	G	G	T	novel		N206-AGD	NORMAL	G	G																c.740N>A	p.Ala247Glu	p.A247E	ENST00000265174	6/12	378	278	100				PAPSS1,missense_variant,p.Ala247Glu,ENST00000265174,NM_005443.4;PAPSS1,non_coding_transcript_exon_variant,,ENST00000511304,;PAPSS1,non_coding_transcript_exon_variant,,ENST00000502431,;	T	ENSG00000138801	ENST00000265174	Transcript
GAR1	0	.	GRCh38	chr4	109818056	109818056	+	Missense_Mutation	SNP	A	A	G	rs143266987		N206-AGD	NORMAL	A	A																c.335N>G	p.Lys112Arg	p.K112R	ENST00000226796	3/7	310	220	90				GAR1,missense_variant,p.Lys112Arg,ENST00000226796,NM_018983.3;GAR1,missense_variant,p.Lys112Arg,ENST00000394631,NM_032993.2;RP11-602N24.3,upstream_gene_variant,,ENST00000609440,;GAR1,non_coding_transcript_exon_variant,,ENST00000503671,;GAR1,non_coding_transcript_exon_variant,,ENST00000506840,;	G	ENSG00000109534	ENST00000226796	Transcript
SCLT1	0	.	GRCh38	chr4	128965290	128965290	+	Missense_Mutation	SNP	C	C	G	novel		N206-AGD	NORMAL	C	C																c.806N>C	p.Arg269Thr	p.R269T	ENST00000281142	11/21	431	311	117				SCLT1,missense_variant,p.Arg269Thr,ENST00000281142,NM_144643.3;SCLT1,intron_variant,,ENST00000503215,;SCLT1,intron_variant,,ENST00000439369,;SCLT1,non_coding_transcript_exon_variant,,ENST00000502495,;SCLT1,intron_variant,,ENST00000506233,;	G	ENSG00000151466	ENST00000281142	Transcript
MAML3	0	.	GRCh38	chr4	139889910	139889921	+	In_Frame_Del	DEL	TGCTGCTGCTGC	TGCTGCTGCTGC	-	rs774201781		N206-AGD	NORMAL	TGCTGCTGCTGC	TGCTGCTGCTGC																c.1515_1526delNNNNNNNNNNNN	p.Gln507_Gln510del	p.Q507_Q510del	ENST00000509479	2/5	497	115	382				MAML3,splice_acceptor_variant,,ENST00000398940,;MAML3,inframe_deletion,p.Gln507_Gln510del,ENST00000509479,NM_018717.4;MAML3,intron_variant,,ENST00000502696,;	-	ENSG00000196782	ENST00000509479	Transcript
UCP1	0	.	GRCh38	chr4	140568612	140568612	+	Missense_Mutation	SNP	G	G	A	rs150067245		N206-AGD	NORMAL	G	G																c.118N>T	p.Arg40Trp	p.R40W	ENST00000262999	1/6	525	383	142				UCP1,missense_variant,p.Arg40Trp,ENST00000262999,NM_021833.4;	A	ENSG00000109424	ENST00000262999	Transcript
INPP4B	0	.	GRCh38	chr4	142124700	142124700	+	Missense_Mutation	SNP	A	A	G	rs36028457		N206-AGD	NORMAL	A	A																c.1781N>C	p.Val594Ala	p.V594A	ENST00000513000	20/27	552	416	136				INPP4B,missense_variant,p.Val594Ala,ENST00000513000,NM_003866.2;INPP4B,missense_variant,p.Val594Ala,ENST00000509777,NM_001331040.1;INPP4B,missense_variant,p.Val594Ala,ENST00000262992,NM_001101669.1;INPP4B,missense_variant,p.Val594Ala,ENST00000508116,;INPP4B,missense_variant,p.Val594Ala,ENST00000510812,;INPP4B,missense_variant,p.Val409Ala,ENST00000511838,;INPP4B,missense_variant,p.Val465Ala,ENST00…	G	ENSG00000109452	ENST00000513000	Transcript
SMARCA5	0	.	GRCh38	chr4	143521589	143521589	+	Missense_Mutation	SNP	T	T	C	rs751905457		N206-AGD	NORMAL	T	T																c.413N>C	p.Val138Ala	p.V138A	ENST00000283131	3/24	379	246	133				SMARCA5,missense_variant,p.Val138Ala,ENST00000283131,NM_003601.3;	C	ENSG00000153147	ENST00000283131	Transcript
KIAA0922	0	.	GRCh38	chr4	153604362	153604362	+	Missense_Mutation	SNP	A	A	T	rs137968809		N206-AGD	NORMAL	A	A																c.3350N>T	p.Asn1117Ile	p.N1117I	ENST00000409959	25/35	395	181	214				KIAA0922,missense_variant,p.Asn1116Ile,ENST00000409663,NM_015196.3;KIAA0922,missense_variant,p.Asn1117Ile,ENST00000409959,NM_001131007.1;KIAA0922,missense_variant,p.Asn894Ile,ENST00000240487,;KIAA0922,downstream_gene_variant,,ENST00000497247,;	T	ENSG00000121210	ENST00000409959	Transcript
FNIP2	0	.	GRCh38	chr4	158868251	158868251	+	Missense_Mutation	SNP	G	G	C	rs147318337		N206-AGD	NORMAL	G	G																c.1615N>C	p.Gly539Arg	p.G539R	ENST00000264433	13/17	369	262	107				FNIP2,missense_variant,p.Gly539Arg,ENST00000264433,NM_001323916.1,NM_020840.2;FNIP2,missense_variant,p.Gly562Arg,ENST00000512986,;FNIP2,upstream_gene_variant,,ENST00000505130,;	C	ENSG00000052795	ENST00000264433	Transcript
TRIM60	0	.	GRCh38	chr4	165041046	165041046	+	Missense_Mutation	SNP	A	A	G	novel		N206-AGD	NORMAL	A	A																c.974N>G	p.Asn325Ser	p.N325S	ENST00000512596	3/3	471	317	154				TRIM60,missense_variant,p.Asn325Ser,ENST00000512596,NM_152620.2;TRIM60,missense_variant,p.Asn325Ser,ENST00000341062,;TRIM60,missense_variant,p.Asn325Ser,ENST00000508504,NM_001258025.1;TRIM60,downstream_gene_variant,,ENST00000507119,;RP11-366M4.17,upstream_gene_variant,,ENST00000508621,;	G	ENSG00000176979	ENST00000512596	Transcript
PRIMPOL	0	.	GRCh38	chr4	184661800	184661800	+	Missense_Mutation	SNP	T	T	C	rs142122035		N206-AGD	NORMAL	T	T																c.305N>C	p.Val102Ala	p.V102A	ENST00000314970	5/14	253	154	99				PRIMPOL,missense_variant,p.Val102Ala,ENST00000314970,NM_152683.3,NM_001345896.1,NM_001345895.1;PRIMPOL,missense_variant,p.Val102Ala,ENST00000512834,NM_001300768.1;PRIMPOL,missense_variant,p.Val102Ala,ENST00000503752,;PRIMPOL,5_prime_UTR_variant,,ENST00000515774,NM_001300767.1;PRIMPOL,intron_variant,,ENST00000509002,;PRIMPOL,intron_variant,,ENST00000506278,;PRIMPOL,intron_variant,,ENST00000515152,…	C	ENSG00000164306	ENST00000314970	Transcript
SNX25	0	.	GRCh38	chr4	185362031	185362031	+	Missense_Mutation	SNP	C	C	T	rs115309293		N206-AGD	NORMAL	C	C																c.2267N>T	p.Thr756Ile	p.T756I	ENST00000504273	17/19	526	340	186				SNX25,missense_variant,p.Thr756Ile,ENST00000504273,NM_001317781.1;SNX25,missense_variant,p.Thr756Ile,ENST00000264694,;SNX25,missense_variant,p.Thr472Ile,ENST00000618785,;LRP2BP,downstream_gene_variant,,ENST00000328559,NM_018409.3;SNX25,non_coding_transcript_exon_variant,,ENST00000512853,;SNX25,3_prime_UTR_variant,,ENST00000504959,;SNX25,non_coding_transcript_exon_variant,,ENST00000513433,;	T	ENSG00000109762	ENST00000504273	Transcript
ZDHHC11	0	.	GRCh38	chr5	843608	843608	+	Missense_Mutation	SNP	C	C	A	rs3863148		N206-AGD	NORMAL	C	C																c.620N>T	p.Arg207Met	p.R207M	ENST00000283441	4/13	520	239	281				ZDHHC11,missense_variant,p.Arg207Met,ENST00000283441,NM_024786.2;ZDHHC11,splice_region_variant,,ENST00000511539,;ZDHHC11,5_prime_UTR_variant,,ENST00000511193,;ZDHHC11,intron_variant,,ENST00000508951,;ZDHHC11,upstream_gene_variant,,ENST00000503758,;ZDHHC11,downstream_gene_variant,,ENST00000512775,;ZDHHC11,missense_variant,p.Arg68Met,ENST00000507800,;ZDHHC11,non_coding_transcript_exon_variant,,ENST…	A	ENSG00000188818	ENST00000283441	Transcript
SLC6A19	0	.	GRCh38	chr5	1216652	1216652	+	Missense_Mutation	SNP	C	C	T	rs142164435		N206-AGD	NORMAL	C	C																c.982N>T	p.Arg328Cys	p.R328C	ENST00000304460	7/12	435	306	129				SLC6A19,missense_variant,p.Arg328Cys,ENST00000304460,NM_001003841.2;SLC6A19,missense_variant,p.Pro297Leu,ENST00000515652,;	T	ENSG00000174358	ENST00000304460	Transcript
DAP	0	.	GRCh38	chr5	10761041	10761041	+	Nonsense_Mutation	SNP	C	C	A	rs201354802		N206-AGD	NORMAL	C	C																c.28N>T	p.Glu10Ter	p.E10*	ENST00000432074	1/3	424	311	113				DAP,stop_gained,p.Glu10Ter,ENST00000230895,NM_004394.2;DAP,stop_gained,p.Glu10Ter,ENST00000432074,NM_001291963.1;CTD-2154B17.4,upstream_gene_variant,,ENST00000606513,;DAP,non_coding_transcript_exon_variant,,ENST00000510546,;DAP,non_coding_transcript_exon_variant,,ENST00000508253,;DAP,non_coding_transcript_exon_variant,,ENST00000514882,;DAP,non_coding_transcript_exon_variant,,ENST00000508646,;	A	ENSG00000112977	ENST00000432074	Transcript
DNAH5	0	.	GRCh38	chr5	13917189	13917189	+	Missense_Mutation	SNP	A	A	C	novel		N206-AGD	NORMAL	A	A																c.1043N>G	p.Leu348Trp	p.L348W	ENST00000265104	8/79	503	374	129				DNAH5,missense_variant,p.Leu348Trp,ENST00000265104,NM_001369.2;DNAH5,non_coding_transcript_exon_variant,,ENST00000508040,;	C	ENSG00000039139	ENST00000265104	Transcript
PRDM9	0	.	GRCh38	chr5	23527130	23527130	+	Missense_Mutation	SNP	C	G	G	rs6875787		N206-AGD	NORMAL	C	C																c.2042N>G	p.Thr681Ser	p.T681S	ENST00000296682	11/11	195	29	166				PRDM9,missense_variant,p.Thr681Ser,ENST00000296682,NM_020227.3;PRDM9,downstream_gene_variant,,ENST00000635252,;	G	ENSG00000164256	ENST00000296682	Transcript
C5orf51	0	.	GRCh38	chr5	41912121	41912121	+	Missense_Mutation	SNP	C	C	T	rs151191974		N206-AGD	NORMAL	C	C																c.539N>T	p.Pro180Leu	p.P180L	ENST00000381647	5/6	335	246	89				C5orf51,missense_variant,p.Pro180Leu,ENST00000381647,NM_175921.5;C5orf51,intron_variant,,ENST00000612065,;C5orf51,downstream_gene_variant,,ENST00000505931,;C5orf51,downstream_gene_variant,,ENST00000509976,;	T	ENSG00000205765	ENST00000381647	Transcript
EMB	0	.	GRCh38	chr5	50428224	50428224	+	Missense_Mutation	SNP	G	G	A	rs147510643		N206-AGD	NORMAL	G	G																c.116N>T	p.Ser39Leu	p.S39L	ENST00000303221	2/9	279	191	88				EMB,missense_variant,p.Ser39Leu,ENST00000303221,NM_198449.2;EMB,missense_variant,p.Ser39Leu,ENST00000508934,;EMB,5_prime_UTR_variant,,ENST00000514111,;EMB,non_coding_transcript_exon_variant,,ENST00000506190,;	A	ENSG00000170571	ENST00000303221	Transcript
ANKRD31	0	.	GRCh38	chr5	75168992	75168992	+	Missense_Mutation	SNP	T	T	C	rs185433612		N206-AGD	NORMAL	T	T																c.1694N>G	p.Asn565Ser	p.N565S	ENST00000274361	11/25	268	180	88				ANKRD31,missense_variant,p.Asn565Ser,ENST00000506364,;ANKRD31,missense_variant,p.Asn565Ser,ENST00000274361,NM_001164443.1;ANKRD31,non_coding_transcript_exon_variant,,ENST00000504022,;	C	ENSG00000145700	ENST00000274361	Transcript
HOMER1	0	.	GRCh38	chr5	79396858	79396858	+	Missense_Mutation	SNP	G	G	T	novel		N206-AGD	NORMAL	G	G																c.841N>A	p.Gln281Lys	p.Q281K	ENST00000334082	8/9	365	271	94				HOMER1,missense_variant,p.Gln281Lys,ENST00000334082,NM_004272.4;HOMER1,missense_variant,p.Gln151Lys,ENST00000282260,NM_001277077.1;HOMER1,missense_variant,p.Gln107Lys,ENST00000535690,;HOMER1,intron_variant,,ENST00000508576,NM_001277078.1;HOMER1,non_coding_transcript_exon_variant,,ENST00000460741,;	T	ENSG00000152413	ENST00000334082	Transcript
VCAN	0	.	GRCh38	chr5	83541882	83541882	+	Missense_Mutation	SNP	T	T	C	rs375803329		N206-AGD	NORMAL	T	T																c.8879N>C	p.Ile2960Thr	p.I2960T	ENST00000265077	8/15	455	343	112				VCAN,missense_variant,p.Ile2960Thr,ENST00000265077,NM_004385.4;VCAN,missense_variant,p.Ile1973Thr,ENST00000343200,NM_001164097.1;VCAN,intron_variant,,ENST00000342785,NM_001164098.1;VCAN,intron_variant,,ENST00000512590,;VCAN,intron_variant,,ENST00000502527,NM_001126336.2;VCAN,downstream_gene_variant,,ENST00000513960,;VCAN-AS1,intron_variant,,ENST00000513899,;VCAN-AS1,intron_variant,,ENST0000051209…	C	ENSG00000038427	ENST00000265077	Transcript
ADGRV1	0	.	GRCh38	chr5	90685822	90685822	+	Missense_Mutation	SNP	C	C	T	rs186999408		N206-AGD	NORMAL	C	C																c.6317N>T	p.Ala2106Val	p.A2106V	ENST00000405460	29/90	359	240	119				ADGRV1,missense_variant,p.Ala2106Val,ENST00000405460,NM_032119.3;	T	ENSG00000164199	ENST00000405460	Transcript
AP3S1	0	.	GRCh38	chr5	115913381	115913381	+	Missense_Mutation	SNP	C	C	T	rs7733604		N206-AGD	NORMAL	C	C																c.473N>T	p.Pro158Leu	p.P158L	ENST00000316788	6/6	324	242	82				AP3S1,missense_variant,p.Pro158Leu,ENST00000316788,NM_001318094.1,NM_001318091.1,NM_001318093.1,NM_001284.3,NM_001002924.2;AP3S1,non_coding_transcript_exon_variant,,ENST00000505423,;AP3S1,3_prime_UTR_variant,,ENST00000506430,;AP3S1,non_coding_transcript_exon_variant,,ENST00000395548,;	T	ENSG00000177879	ENST00000316788	Transcript
SPOCK1	0	.	GRCh38	chr5	137498492	137498492	+	Missense_Mutation	SNP	G	G	T	rs758112129		N206-AGD	NORMAL	G	G																c.67N>A	p.His23Asn	p.H23N	ENST00000394945	2/11	520	341	179				SPOCK1,missense_variant,p.His23Asn,ENST00000394945,NM_004598.3;SPOCK1,missense_variant,p.His23Asn,ENST00000505690,;SPOCK1,intron_variant,,ENST00000510689,;SPOCK1,intron_variant,,ENST00000503916,;	T	ENSG00000152377	ENST00000394945	Transcript
DND1	0	.	GRCh38	chr5	140671355	140671355	+	Missense_Mutation	SNP	C	C	T	rs77880328		N206-AGD	NORMAL	C	C																c.1000N>A	p.Glu334Lys	p.E334K	ENST00000542735	4/4	852	534	317				DND1,missense_variant,p.Glu334Lys,ENST00000542735,NM_194249.2;WDR55,3_prime_UTR_variant,,ENST00000358337,NM_017706.4;HARS,downstream_gene_variant,,ENST00000504366,;HARS,downstream_gene_variant,,ENST00000504156,NM_001289094.1,NM_002109.5;HARS,downstream_gene_variant,,ENST00000457527,NM_001258041.2;HARS,downstream_gene_variant,,ENST00000438307,NM_001258040.2;HARS,downstream_gene_variant,,ENST000003…	T	ENSG00000256453	ENST00000542735	Transcript
PCDHB3	0	.	GRCh38	chr5	141101254	141101254	+	Missense_Mutation	SNP	C	G	G			N206-AGD	NORMAL	C	C																c.605N>G	p.Pro202Arg	p.P202R	ENST00000231130	1/1	405	0	405				PCDHB3,missense_variant,p.Pro202Arg,ENST00000231130,NM_018937.4;PCDHB2,downstream_gene_variant,,ENST00000194155,NM_018936.3;PCDHB2,downstream_gene_variant,,ENST00000622947,;PCDHB3,upstream_gene_variant,,ENST00000624513,;PCDHB2,downstream_gene_variant,,ENST00000624994,;AC005754.7,intron_variant,,ENST00000607216,;AC005754.7,intron_variant,,ENST00000625128,;AC005754.7,intron_variant,,ENST00000625066…	G	ENSG00000113205	ENST00000231130	Transcript
PCDHB7	0	.	GRCh38	chr5	141173575	141173575	+	Missense_Mutation	SNP	A	A	G	rs782086192		N206-AGD	NORMAL	A	A																c.740N>G	p.Tyr247Cys	p.Y247C	ENST00000231137	1/1	398	255	143				PCDHB7,missense_variant,p.Tyr247Cys,ENST00000231137,NM_018940.3;PCDHB8,upstream_gene_variant,,ENST00000239444,NM_019120.4;CH17-140K24.3,downstream_gene_variant,,ENST00000623581,;CH17-140K24.2,intron_variant,,ENST00000624192,;AC005754.7,intron_variant,,ENST00000624802,;AC005754.7,upstream_gene_variant,,ENST00000625128,;CH17-140K24.4,upstream_gene_variant,,ENST00000623995,;	G	ENSG00000113212	ENST00000231137	Transcript
PCDHB7	0	.	GRCh38	chr5	141174537	141174537	+	Missense_Mutation	SNP	A	A	G	rs13170917		N206-AGD	NORMAL	A	A																c.1702N>G	p.Ser568Gly	p.S568G	ENST00000231137	1/1	973	690	283				PCDHB7,missense_variant,p.Ser568Gly,ENST00000231137,NM_018940.3;PCDHB8,upstream_gene_variant,,ENST00000239444,NM_019120.4;CH17-140K24.2,intron_variant,,ENST00000624192,;AC005754.7,upstream_gene_variant,,ENST00000625128,;AC005754.7,upstream_gene_variant,,ENST00000624802,;CH17-140K24.4,upstream_gene_variant,,ENST00000623995,;	G	ENSG00000113212	ENST00000231137	Transcript
PCDHB8	0	.	GRCh38	chr5	141180015	141180015	+	Missense_Mutation	SNP	G	G	T	rs2697541		N206-AGD	NORMAL	G	G																c.1981N>T	p.Val661Leu	p.V661L	ENST00000239444	1/1	993	501	490				PCDHB8,missense_variant,p.Val661Leu,ENST00000239444,NM_019120.4;PCDHB16,upstream_gene_variant,,ENST00000609684,NM_020957.3;PCDHB7,downstream_gene_variant,,ENST00000231137,NM_018940.3;PCDHB16,upstream_gene_variant,,ENST00000625044,;CH17-140K24.5,upstream_gene_variant,,ENST00000623884,;CH17-140K24.2,intron_variant,,ENST00000624192,;CH17-140K24.7,downstream_gene_variant,,ENST00000624549,;CH17-140K24…	T	ENSG00000120322	ENST00000239444	Transcript
PCDHB8	0	.	GRCh38	chr5	141180333	141180333	+	Missense_Mutation	SNP	C	C	T	rs2740583		N206-AGD	NORMAL	C	C																c.2299N>T	p.Leu767Phe	p.L767F	ENST00000239444	1/1	476	223	253				PCDHB8,missense_variant,p.Leu767Phe,ENST00000239444,NM_019120.4;PCDHB16,upstream_gene_variant,,ENST00000609684,NM_020957.3;PCDHB7,downstream_gene_variant,,ENST00000231137,NM_018940.3;PCDHB16,upstream_gene_variant,,ENST00000625044,;CH17-140K24.5,upstream_gene_variant,,ENST00000623884,;CH17-140K24.2,intron_variant,,ENST00000624192,;CH17-140K24.7,downstream_gene_variant,,ENST00000624549,;CH17-140K24…	T	ENSG00000120322	ENST00000239444	Transcript
PCDHB9	0	.	GRCh38	chr5	141188034	141188034	+	Missense_Mutation	SNP	T	T	C	rs11167743		N206-AGD	NORMAL	T	T																c.716N>C	p.Val239Ala	p.V239A	ENST00000316105	1/1	461	190	271				PCDHB9,missense_variant,p.Val239Ala,ENST00000316105,NM_019119.4;PCDHB9,intron_variant,,ENST00000624909,;PCDHB16,downstream_gene_variant,,ENST00000609684,NM_020957.3;PCDHB10,upstream_gene_variant,,ENST00000239446,NM_018930.3;PCDHB16,downstream_gene_variant,,ENST00000625044,;CH17-140K24.5,downstream_gene_variant,,ENST00000623884,;CH17-140K24.7,intron_variant,,ENST00000624549,;CH17-140K24.2,intron_v…	C	ENSG00000177839	ENST00000316105	Transcript
PCDHB10	0	.	GRCh38	chr5	141194181	141194181	+	Missense_Mutation	SNP	A	A	C	rs702386		N206-AGD	NORMAL	A	A																c.1629N>C	p.Arg543Ser	p.R543S	ENST00000239446	1/1	337	212	125				PCDHB10,missense_variant,p.Arg543Ser,ENST00000239446,NM_018930.3;PCDHB9,downstream_gene_variant,,ENST00000316105,NM_019119.4;CH17-140K24.7,intron_variant,,ENST00000624549,;CH17-140K24.2,intron_variant,,ENST00000624192,;CH17-140K24.6,upstream_gene_variant,,ENST00000625144,;	C	ENSG00000120324	ENST00000239446	Transcript
PCDHGA6	0	.	GRCh38	chr5	141376006	141376006	+	Missense_Mutation	SNP	C	C	A	rs11575954		N206-AGD	NORMAL	C	C																c.1923N>A	p.Ser641Arg	p.S641R	ENST00000517434	1/4	979	694	285				PCDHGA6,missense_variant,p.Ser641Arg,ENST00000610583,NM_032086.1;PCDHGA6,missense_variant,p.Ser641Arg,ENST00000517434,NM_018919.2;PCDHGA4,intron_variant,,ENST00000571252,NM_018917.3;PCDHGA3,intron_variant,,ENST00000253812,NM_018916.3;PCDHGB3,intron_variant,,ENST00000576222,NM_018924.4;PCDHGA2,intron_variant,,ENST00000394576,NM_018915.3;PCDHGA1,intron_variant,,ENST00000517417,NM_018912.2;PCDHGA5,i…	A	ENSG00000253731	ENST00000517434	Transcript
PCYOX1L	0	.	GRCh38	chr5	149358081	149358081	+	Missense_Mutation	SNP	G	G	C	rs2291814		N206-AGD	NORMAL	G	G																c.13N>C	p.Ala5Pro	p.A5P	ENST00000274569	1/6	299	200	99				PCYOX1L,missense_variant,p.Ala5Pro,ENST00000274569,NM_001301054.1,NM_024028.3,NM_001301057.1;GRPEL2,downstream_gene_variant,,ENST00000329271,NM_152407.3;PCYOX1L,upstream_gene_variant,,ENST00000514349,;GRPEL2-AS1,upstream_gene_variant,,ENST00000521295,;GRPEL2,downstream_gene_variant,,ENST00000507562,;PCYOX1L,missense_variant,p.Ala5Pro,ENST00000511945,;PCYOX1L,missense_variant,p.Ala5Pro,ENST0000050…	C	ENSG00000145882	ENST00000274569	Transcript
PDE6A	0	.	GRCh38	chr5	149921660	149921660	+	Missense_Mutation	SNP	G	G	C	rs61733363		N206-AGD	NORMAL	G	G																c.908N>G	p.Ser303Cys	p.S303C	ENST00000255266	5/22	553	406	147				PDE6A,missense_variant,p.Ser303Cys,ENST00000255266,NM_000440.2;PDE6A,missense_variant,p.Ser222Cys,ENST00000613228,;PDE6A,missense_variant,p.Ser222Cys,ENST00000617647,;PDE6A,non_coding_transcript_exon_variant,,ENST00000508173,;	C	ENSG00000132915	ENST00000255266	Transcript
PDE6A	0	.	GRCh38	chr5	149921690	149921690	+	Missense_Mutation	SNP	G	G	A	rs114973968		N206-AGD	NORMAL	G	G																c.878N>T	p.Pro293Leu	p.P293L	ENST00000255266	5/22	518	390	128				PDE6A,missense_variant,p.Pro293Leu,ENST00000255266,NM_000440.2;PDE6A,missense_variant,p.Pro212Leu,ENST00000613228,;PDE6A,missense_variant,p.Pro212Leu,ENST00000617647,;PDE6A,non_coding_transcript_exon_variant,,ENST00000508173,;	A	ENSG00000132915	ENST00000255266	Transcript
SYNPO	0	.	GRCh38	chr5	150649101	150649101	+	Missense_Mutation	SNP	A	A	G	rs148505175		N206-AGD	NORMAL	A	A																c.1558N>G	p.Ser520Gly	p.S520G	ENST00000394243	3/3	433	320	113				SYNPO,missense_variant,p.Ser520Gly,ENST00000394243,NM_001166208.1;SYNPO,missense_variant,p.Ser276Gly,ENST00000307662,NM_007286.5;SYNPO,missense_variant,p.Ser520Gly,ENST00000522122,NM_001166209.1;SYNPO,missense_variant,p.Ser276Gly,ENST00000519664,NM_001109974.2;SYNPO,downstream_gene_variant,,ENST00000518872,;	G	ENSG00000171992	ENST00000394243	Transcript
TNIP1	0	.	GRCh38	chr5	151056956	151056956	+	Missense_Mutation	SNP	G	G	A	rs2233289		N206-AGD	NORMAL	G	G																c.437N>T	p.Ala146Val	p.A146V	ENST00000315050	6/18	214	121	93				TNIP1,missense_variant,p.Ala146Val,ENST00000389378,NM_001252385.1;TNIP1,missense_variant,p.Ala146Val,ENST00000315050,NM_001252391.1;TNIP1,missense_variant,p.Ala146Val,ENST00000610535,NM_001258455.1;TNIP1,missense_variant,p.Ala146Val,ENST00000523338,NM_001252392.1;TNIP1,missense_variant,p.Ala93Val,ENST00000520931,NM_001252386.1;TNIP1,missense_variant,p.Ala146Val,ENST00000610874,NM_001258456.1;TNIP…	A	ENSG00000145901	ENST00000315050	Transcript
FAT2	0	.	GRCh38	chr5	151542602	151542602	+	Missense_Mutation	SNP	C	C	A	novel		N206-AGD	NORMAL	C	C																c.8525N>T	p.Ser2842Ile	p.S2842I	ENST00000261800	9/23	474	337	137				FAT2,missense_variant,p.Ser2842Ile,ENST00000261800,NM_001447.2;	A	ENSG00000086570	ENST00000261800	Transcript
FAT2	0	.	GRCh38	chr5	151543569	151543569	+	Missense_Mutation	SNP	T	T	C	rs371832909		N206-AGD	NORMAL	T	T																c.7558N>G	p.Ile2520Val	p.I2520V	ENST00000261800	9/23	314	205	109				FAT2,missense_variant,p.Ile2520Val,ENST00000261800,NM_001447.2;	C	ENSG00000086570	ENST00000261800	Transcript
STK10	0	.	GRCh38	chr5	172082483	172082483	+	Missense_Mutation	SNP	G	G	A	rs113809101		N206-AGD	NORMAL	G	G																c.1832N>T	p.Thr611Met	p.T611M	ENST00000176763	12/19	395	266	129				STK10,missense_variant,p.Thr611Met,ENST00000176763,NM_005990.3;STK10,upstream_gene_variant,,ENST00000522879,;	A	ENSG00000072786	ENST00000176763	Transcript
FAM153B	0	.	GRCh38	chr5	176106582	176106582	+	Missense_Mutation	SNP	C	C	T	rs62389255		N206-AGD	NORMAL	C	C																c.623N>T	p.Pro208Leu	p.P208L	ENST00000515817	15/20	785	535	250				FAM153B,missense_variant,p.Pro208Leu,ENST00000515817,NM_001265615.1;FAM153B,missense_variant,p.Pro285Leu,ENST00000253490,;FAM153B,missense_variant,p.Pro208Leu,ENST00000510151,;FAM153B,missense_variant,p.Pro76Leu,ENST00000512862,;FAM153B,missense_variant,p.Pro76Leu,ENST00000611539,;FAM153B,non_coding_transcript_exon_variant,,ENST00000393522,;FAM153B,missense_variant,p.Pro208Leu,ENST00000508296,;	T	ENSG00000182230	ENST00000515817	Transcript
RNF44	0	.	GRCh38	chr5	176530135	176530136	+	Frame_Shift_Ins	INS	-	-	G	rs767462436		N206-AGD	NORMAL	-	-																c.872_873insC	p.Pro292AlafsTer40	p.P292Afs*40	ENST00000274811	7/11	545	416	129				RNF44,frameshift_variant,p.Pro292AlafsTer40,ENST00000274811,NM_014901.4;RNF44,frameshift_variant,p.Pro47AlafsTer40,ENST00000506378,;RNF44,downstream_gene_variant,,ENST00000509404,;RNF44,3_prime_UTR_variant,,ENST00000513029,;RNF44,non_coding_transcript_exon_variant,,ENST00000508478,;RNF44,downstream_gene_variant,,ENST00000504160,;RNF44,downstream_gene_variant,,ENST00000504434,;RNF44,upstream_gene_…	G	ENSG00000146083	ENST00000274811	Transcript
RNF44	0	.	GRCh38	chr5	176530143	176530144	+	Frame_Shift_Ins	INS	-	-	C	novel		N206-AGD	NORMAL	-	-																c.864_865insG	p.Pro289AlafsTer43	p.P289Afs*43	ENST00000274811	7/11	621	503	118				RNF44,frameshift_variant,p.Pro289AlafsTer43,ENST00000274811,NM_014901.4;RNF44,frameshift_variant,p.Pro44AlafsTer43,ENST00000506378,;RNF44,downstream_gene_variant,,ENST00000509404,;RNF44,3_prime_UTR_variant,,ENST00000513029,;RNF44,non_coding_transcript_exon_variant,,ENST00000508478,;RNF44,downstream_gene_variant,,ENST00000504160,;RNF44,downstream_gene_variant,,ENST00000504434,;RNF44,upstream_gene_…	C	ENSG00000146083	ENST00000274811	Transcript
RNF44	0	.	GRCh38	chr5	176530917	176530918	+	Frame_Shift_Ins	INS	-	-	G	novel		N206-AGD	NORMAL	-	-																c.569_570insC	p.Pro191ThrfsTer141	p.P191Tfs*141	ENST00000274811	5/11	545	409	136				RNF44,frameshift_variant,p.Pro191ThrfsTer141,ENST00000274811,NM_014901.4;RNF44,upstream_gene_variant,,ENST00000506378,;RNF44,downstream_gene_variant,,ENST00000509404,;RNF44,3_prime_UTR_variant,,ENST00000513029,;RNF44,downstream_gene_variant,,ENST00000504160,;RNF44,downstream_gene_variant,,ENST00000504434,;RNF44,upstream_gene_variant,,ENST00000508478,;RNF44,upstream_gene_variant,,ENST00000515051,;	G	ENSG00000146083	ENST00000274811	Transcript
FAM153A	0	.	GRCh38	chr5	177737043	177737043	+	Missense_Mutation	SNP	G	A	A	rs200041092		N206-AGD	NORMAL	G	G																c.401N>T	p.Thr134Met	p.T134M	ENST00000440605	10/20	23	0	23				FAM153A,missense_variant,p.Thr134Met,ENST00000440605,NM_173663.3;FAM153A,missense_variant,p.Thr211Met,ENST00000614127,;FAM153A,missense_variant,p.Thr134Met,ENST00000510276,;FAM153A,intron_variant,,ENST00000513554,;FAM153A,intron_variant,,ENST00000393518,;FAM153A,intron_variant,,ENST00000505531,;FAM153A,downstream_gene_variant,,ENST00000504518,;FAM153A,splice_region_variant,,ENST00000512612,;FAM15…	A	ENSG00000170074	ENST00000440605	Transcript
GRM6	0	.	GRCh38	chr5	178994926	178994926	+	Missense_Mutation	SNP	C	C	T	rs62642053		N206-AGD	NORMAL	C	C																c.19N>A	p.Ala7Thr	p.A7T	ENST00000231188	1/10	54	39	15				GRM6,missense_variant,p.Ala7Thr,ENST00000231188,NM_000843.3;GRM6,missense_variant,p.Ala7Thr,ENST00000517717,;RP11-281O15.4,downstream_gene_variant,,ENST00000519491,;GRM6,downstream_gene_variant,,ENST00000519175,;RP11-281O15.5,downstream_gene_variant,,ENST00000521486,;	T	ENSG00000113262	ENST00000231188	Transcript
BTNL8	0	.	GRCh38	chr5	180911350	180911350	+	Missense_Mutation	SNP	G	G	C	rs756340453		N206-AGD	NORMAL	G	G																c.409N>C	p.Val137Leu	p.V137L	ENST00000340184	3/8	372	265	107				BTNL8,missense_variant,p.Val137Leu,ENST00000231229,NM_024850.2;BTNL8,missense_variant,p.Val137Leu,ENST00000340184,NM_001040462.2;BTNL8,missense_variant,p.Val137Leu,ENST00000508408,NM_001159708.1;BTNL8,missense_variant,p.Val12Leu,ENST00000400707,NM_001159709.1;BTNL8,missense_variant,p.Val12Leu,ENST00000610640,;BTNL8,missense_variant,p.Val21Leu,ENST00000511704,NM_001159707.1;BTNL8,5_prime_UTR_varia…	C	ENSG00000113303	ENST00000340184	Transcript
HLA-C	0	.	GRCh38	chr6	31270276	31270276	+	Missense_Mutation	SNP	G	G	C	novel		N206-AGD	NORMAL	G	G																c.829C>G	p.Gln277Glu	p.Q277E	ENST00000376228	4/8	797	556	240				HLA-C,missense_variant,p.Gln277Glu,ENST00000383329,;HLA-C,missense_variant,p.Gln277Glu,ENST00000376228,NM_002117.5;HLA-C,missense_variant,p.Thr241Arg,ENST00000415537,;HLA-C,3_prime_UTR_variant,,ENST00000376237,;HLA-C,non_coding_transcript_exon_variant,,ENST00000487245,;HLA-C,non_coding_transcript_exon_variant,,ENST00000470363,;HLA-C,non_coding_transcript_exon_variant,,ENST00000495835,;HLA-C,downs…	C	ENSG00000204525	ENST00000376228	Transcript
HLA-C	0	.	GRCh38	chr6	31271180	31271180	+	Missense_Mutation	SNP	A	A	C	novel		N206-AGD	NORMAL	A	A																c.512T>G	p.Leu171Trp	p.L171W	ENST00000376228	3/8	993	568	425				HLA-C,missense_variant,p.Leu171Trp,ENST00000383329,;HLA-C,missense_variant,p.Leu171Trp,ENST00000376228,NM_002117.5;HLA-C,missense_variant,p.Leu171Trp,ENST00000415537,;HLA-C,3_prime_UTR_variant,,ENST00000376237,;HLA-C,non_coding_transcript_exon_variant,,ENST00000487245,;HLA-C,non_coding_transcript_exon_variant,,ENST00000495835,;HLA-C,non_coding_transcript_exon_variant,,ENST00000484378,;HLA-C,upstr…	C	ENSG00000204525	ENST00000376228	Transcript
HLA-B	0	.	GRCh38	chr6	31356323	31356323	+	Missense_Mutation	SNP	G	G	T	rs1050654		N206-AGD	NORMAL	G	G																c.463C>A	p.Arg155Ser	p.R155S	ENST00000412585	3/8	722	406	316				HLA-B,missense_variant,p.Arg155Ser,ENST00000412585,NM_005514.7;HLA-B,missense_variant,p.Arg166Ser,ENST00000434333,;MIR6891,upstream_gene_variant,,ENST00000618788,;HLA-B,non_coding_transcript_exon_variant,,ENST00000474381,;HLA-B,non_coding_transcript_exon_variant,,ENST00000498007,;HLA-B,upstream_gene_variant,,ENST00000497377,;HLA-B,upstream_gene_variant,,ENST00000481849,;HLA-B,upstream_gene_varian…	T	ENSG00000234745	ENST00000412585	Transcript
XXbac-BPG116M5.17	0	.	GRCh38	chr6	31942959	31942959	+	Missense_Mutation	SNP	A	A	T	novel		N206-AGD	NORMAL	A	A																c.761A>T	p.Asp254Val	p.D254V	ENST00000456570	7/30	539	375	164				XXbac-BPG116M5.17,missense_variant,p.Asp254Val,ENST00000456570,;C2,missense_variant,p.Asp407Val,ENST00000299367,NM_000063.5,NM_001282458.1;C2,missense_variant,p.Asp275Val,ENST00000442278,NM_001145903.2;C2,missense_variant,p.Asp193Val,ENST00000452323,NM_001178063.2;C2,missense_variant,p.Asp161Val,ENST00000469372,NM_001282457.1;C2,missense_variant,p.Asp181Val,ENST00000383177,;C2,missense_variant,p.…	T	ENSG00000244255	ENST00000456570	Transcript
AL645922.1	0	.	GRCh38	chr6	32009139	32009139	+	5'Flank	SNP	C	C	T	rs4959083		N206-AGD	NORMAL	C	C																			ENST00000623068		29	18	11				AL645922.1,upstream_gene_variant,,ENST00000623068,;CYP21A1P,downstream_gene_variant,,ENST00000342991,;TNXA,non_coding_transcript_exon_variant,,ENST00000507684,;CYP21A1P,downstream_gene_variant,,ENST00000354927,;STK19B,upstream_gene_variant,,ENST00000512515,;	T	ENSG00000279546	ENST00000623068	Transcript
AL645922.1	0	.	GRCh38	chr6	32009149	32009149	+	5'Flank	SNP	C	C	T	rs4959084		N206-AGD	NORMAL	C	C																			ENST00000623068		27	17	10				AL645922.1,upstream_gene_variant,,ENST00000623068,;CYP21A1P,downstream_gene_variant,,ENST00000342991,;TNXA,non_coding_transcript_exon_variant,,ENST00000507684,;CYP21A1P,downstream_gene_variant,,ENST00000354927,;STK19B,upstream_gene_variant,,ENST00000512515,;	T	ENSG00000279546	ENST00000623068	Transcript
HLA-DRB5	0	.	GRCh38	chr6	32521967	32521967	+	Frame_Shift_Del	DEL	G	G	-	rs780328684		N206-AGD	NORMAL	G	G																c.308delC	p.Ala103GlyfsTer26	p.A103Gfs*26	ENST00000374975	2/6	505	383	122				HLA-DRB5,frameshift_variant,p.Ala103GlyfsTer26,ENST00000374975,NM_002125.3;	-	ENSG00000198502	ENST00000374975	Transcript
HLA-DRB5	0	.	GRCh38	chr6	32521978	32521978	+	Frame_Shift_Del	DEL	G	G	-	rs756617144		N206-AGD	NORMAL	G	G																c.297delC	p.Asp99GlufsTer30	p.D99Efs*30	ENST00000374975	2/6	508	397	111				HLA-DRB5,frameshift_variant,p.Asp99GlufsTer30,ENST00000374975,NM_002125.3;	-	ENSG00000198502	ENST00000374975	Transcript
HLA-DRB5	0	.	GRCh38	chr6	32521981	32521982	+	Frame_Shift_Ins	INS	-	-	GC	rs776055221		N206-AGD	NORMAL	-	-																c.293_294insGC	p.Asp99GlnfsTer31	p.D99Qfs*31	ENST00000374975	2/6	485	378	107				HLA-DRB5,frameshift_variant,p.Asp99GlnfsTer31,ENST00000374975,NM_002125.3;	GC	ENSG00000198502	ENST00000374975	Transcript
HLA-DRB5	0	.	GRCh38	chr6	32522162	32522162	+	Missense_Mutation	SNP	T	T	C	rs17433849		N206-AGD	NORMAL	T	T																c.113A>G	p.Gln38Arg	p.Q38R	ENST00000374975	2/6	152	112	40				HLA-DRB5,missense_variant,p.Gln38Arg,ENST00000374975,NM_002125.3;	C	ENSG00000198502	ENST00000374975	Transcript
HLA-DRB1	0	.	GRCh38	chr6	32584178	32584178	+	Frame_Shift_Del	DEL	G	G	-	rs758506454		N206-AGD	NORMAL	G	G																c.301delC	p.Arg101GlyfsTer28	p.R101Gfs*28	ENST00000360004	2/6	589	303	286				HLA-DRB1,frameshift_variant,p.Arg101GlyfsTer28,ENST00000360004,NM_002124.3;HLA-DRB1,frameshift_variant,p.Arg101GlyfsTer28,ENST00000611060,;	-	ENSG00000196126	ENST00000360004	Transcript
HLA-DRB1	0	.	GRCh38	chr6	32584181	32584182	+	Frame_Shift_Ins	INS	-	-	TT	rs200320734		N206-AGD	NORMAL	-	-																c.297_298insAA	p.Ala100LysfsTer30	p.A100Kfs*30	ENST00000360004	2/6	608	310	298				HLA-DRB1,frameshift_variant,p.Ala100LysfsTer30,ENST00000360004,NM_002124.3;HLA-DRB1,frameshift_variant,p.Ala100LysfsTer30,ENST00000611060,;	TT	ENSG00000196126	ENST00000360004	Transcript
HLA-DRB1	0	.	GRCh38	chr6	32584353	32584353	+	Missense_Mutation	SNP	C	C	A	rs9269951		N206-AGD	NORMAL	C	C																c.126G>T	p.Arg42Ser	p.R42S	ENST00000360004	2/6	179	85	94				HLA-DRB1,missense_variant,p.Arg42Ser,ENST00000360004,NM_002124.3;HLA-DRB1,missense_variant,p.Arg42Ser,ENST00000611060,;	A	ENSG00000196126	ENST00000360004	Transcript
HLA-DRB1	0	.	GRCh38	chr6	32584354	32584354	+	Missense_Mutation	SNP	C	C	G	rs1136759		N206-AGD	NORMAL	C	C																c.125G>C	p.Arg42Thr	p.R42T	ENST00000360004	2/6	173	82	54				HLA-DRB1,missense_variant,p.Arg42Thr,ENST00000360004,NM_002124.3;HLA-DRB1,missense_variant,p.Arg42Thr,ENST00000611060,;	G	ENSG00000196126	ENST00000360004	Transcript
HLA-DRB1	0	.	GRCh38	chr6	32584355	32584355	+	Missense_Mutation	SNP	T	T	A	rs1136758		N206-AGD	NORMAL	T	T																c.124A>T	p.Arg42Trp	p.R42W	ENST00000360004	2/6	173	81	92				HLA-DRB1,missense_variant,p.Arg42Trp,ENST00000360004,NM_002124.3;HLA-DRB1,missense_variant,p.Arg42Trp,ENST00000611060,;	A	ENSG00000196126	ENST00000360004	Transcript
HLA-DQB1	0	.	GRCh38	chr6	32664860	32664860	+	Missense_Mutation	SNP	T	T	G	novel		N206-AGD	NORMAL	T	T																c.317A>C	p.Glu106Ala	p.E106A	ENST00000374943	2/6	290	150	140				HLA-DQB1,missense_variant,p.Glu106Ala,ENST00000399084,;HLA-DQB1,missense_variant,p.Glu106Ala,ENST00000374943,NM_001243961.1;HLA-DQB1,missense_variant,p.Glu106Ala,ENST00000434651,NM_002123.4;HLA-DQB1,missense_variant,p.Glu106Ala,ENST00000399079,;HLA-DQB1,intron_variant,,ENST00000399082,;HLA-DQB1-AS1,downstream_gene_variant,,ENST00000419852,;HLA-DQB1,upstream_gene_variant,,ENST00000460185,;HLA-DQB1…	G	ENSG00000179344	ENST00000374943	Transcript
HLA-DQB1	0	.	GRCh38	chr6	32664998	32664998	+	Missense_Mutation	SNP	G	G	C	novel		N206-AGD	NORMAL	G	G																c.179C>G	p.Thr60Ser	p.T60S	ENST00000374943	2/6	584	403	181				HLA-DQB1,missense_variant,p.Thr60Ser,ENST00000399084,;HLA-DQB1,missense_variant,p.Thr60Ser,ENST00000374943,NM_001243961.1;HLA-DQB1,missense_variant,p.Thr60Ser,ENST00000434651,NM_002123.4;HLA-DQB1,missense_variant,p.Thr60Ser,ENST00000399079,;HLA-DQB1,intron_variant,,ENST00000399082,;HLA-DQB1-AS1,downstream_gene_variant,,ENST00000419852,;HLA-DQB1,upstream_gene_variant,,ENST00000460185,;HLA-DQB1,ups…	C	ENSG00000179344	ENST00000374943	Transcript
HLA-DQB1	0	.	GRCh38	chr6	32666529	32666529	+	Missense_Mutation	SNP	A	A	T	novel		N206-AGD	NORMAL	A	A																c.79T>A	p.Ser27Thr	p.S27T	ENST00000374943	1/6	454	253	201				HLA-DQB1,missense_variant,p.Ser27Thr,ENST00000399084,;HLA-DQB1,missense_variant,p.Ser27Thr,ENST00000374943,NM_001243961.1;HLA-DQB1,missense_variant,p.Ser27Thr,ENST00000434651,NM_002123.4;HLA-DQB1,missense_variant,p.Ser27Thr,ENST00000399079,;HLA-DQB1,missense_variant,p.Ser27Thr,ENST00000399082,;HLA-DQB1,upstream_gene_variant,,ENST00000443574,;HLA-DQB1,missense_variant,p.Ser27Thr,ENST00000484729,;H…	T	ENSG00000179344	ENST00000374943	Transcript
HLA-DQB2	0	.	GRCh38	chr6	32757848	32757848	+	Missense_Mutation	SNP	T	T	C	rs9276572		N206-AGD	NORMAL	T	T																c.682A>G	p.Ser228Gly	p.S228G	ENST00000437316	4/6	784	558	226				HLA-DQB2,missense_variant,p.Ser228Gly,ENST00000435145,;HLA-DQB2,missense_variant,p.Ser228Gly,ENST00000437316,NM_001300790.1;HLA-DQB2,intron_variant,,ENST00000411527,NM_001198858.1;HLA-DQB2,intron_variant,,ENST00000427449,;	C	ENSG00000232629	ENST00000437316	Transcript
HLA-DQB2	0	.	GRCh38	chr6	32759026	32759026	+	Missense_Mutation	SNP	C	C	T	rs1049110		N206-AGD	NORMAL	C	C																c.470G>A	p.Arg157Gln	p.R157Q	ENST00000437316	3/6	1114	708	406				HLA-DQB2,missense_variant,p.Arg157Gln,ENST00000435145,;HLA-DQB2,missense_variant,p.Arg157Gln,ENST00000437316,NM_001300790.1;HLA-DQB2,missense_variant,p.Arg157Gln,ENST00000411527,NM_001198858.1;HLA-DQB2,missense_variant,p.Arg156Gln,ENST00000427449,;	T	ENSG00000232629	ENST00000437316	Transcript
TAPBP	0	.	GRCh38	chr6	33313727	33313727	+	Missense_Mutation	SNP	C	C	A	rs45583737		N206-AGD	NORMAL	C	C																c.175G>T	p.Asp59Tyr	p.D59Y	ENST00000426633	2/7	699	515	184				TAPBP,missense_variant,p.Asp59Tyr,ENST00000434618,NM_003190.4;TAPBP,missense_variant,p.Asp59Tyr,ENST00000426633,NM_172208.2;TAPBP,missense_variant,p.Asp59Tyr,ENST00000475304,;TAPBP,missense_variant,p.Asp59Tyr,ENST00000489157,NM_172209.2;TAPBP,missense_variant,p.Asp59Tyr,ENST00000456592,;TAPBP,intron_variant,,ENST00000467025,;ZBTB22,downstream_gene_variant,,ENST00000431845,NM_005453.4;ZBTB22,downs…	A	ENSG00000231925	ENST00000426633	Transcript
ANKS1A	0	.	GRCh38	chr6	35079879	35079879	+	Missense_Mutation	SNP	G	G	A	rs368839668		N206-AGD	NORMAL	G	G																c.2495G>A	p.Arg832Lys	p.R832K	ENST00000360359	16/24	565	387	178				ANKS1A,missense_variant,p.Arg832Lys,ENST00000360359,NM_015245.2;ANKS1A,non_coding_transcript_exon_variant,,ENST00000470698,;	A	ENSG00000064999	ENST00000360359	Transcript
DEF6	0	.	GRCh38	chr6	35317942	35317942	+	Missense_Mutation	SNP	A	A	C	rs61734579		N206-AGD	NORMAL	A	A																c.859A>C	p.Asn287His	p.N287H	ENST00000316637	6/11	389	243	146				DEF6,missense_variant,p.Asn287His,ENST00000316637,NM_022047.3;DEF6,non_coding_transcript_exon_variant,,ENST00000468102,;	C	ENSG00000023892	ENST00000316637	Transcript
FOXP4	0	.	GRCh38	chr6	41587437	41587437	+	Missense_Mutation	SNP	C	C	A	rs144456961		N206-AGD	NORMAL	C	C																c.797C>A	p.Pro266His	p.P266H	ENST00000373060	7/17	704	468	236				FOXP4,missense_variant,p.Pro266His,ENST00000373060,NM_001012426.1;FOXP4,missense_variant,p.Pro265His,ENST00000373063,NM_138457.2;FOXP4,missense_variant,p.Pro266His,ENST00000307972,;FOXP4,missense_variant,p.Pro266His,ENST00000409208,;FOXP4,missense_variant,p.Pro264His,ENST00000373057,NM_001012427.1;FOXP4,downstream_gene_variant,,ENST00000451305,;	A	ENSG00000137166	ENST00000373060	Transcript
XPO5	0	.	GRCh38	chr6	43533927	43533927	+	Missense_Mutation	SNP	G	G	A	rs35794454		N206-AGD	NORMAL	G	G																c.2423C>T	p.Ala808Val	p.A808V	ENST00000265351	21/32	94	71	23				XPO5,missense_variant,p.Ala808Val,ENST00000265351,NM_020750.2;POLR1C,downstream_gene_variant,,ENST00000304004,NM_001318876.1;XPO5,3_prime_UTR_variant,,ENST00000398835,;XPO5,non_coding_transcript_exon_variant,,ENST00000612911,;RP3-337H4.6,downstream_gene_variant,,ENST00000402069,;	A	ENSG00000124571	ENST00000265351	Transcript
EYS	0	.	GRCh38	chr6	65304713	65304713	+	Intron	SNP	T	C	C	rs2653987		N206-AGD	NORMAL	T	T																c.1767-8594A>G			ENST00000370621		55	0	55				EYS,intron_variant,,ENST00000503581,NM_001142800.1;EYS,intron_variant,,ENST00000370621,NM_001292009.1;EYS,upstream_gene_variant,,ENST00000370615,;EYS,upstream_gene_variant,,ENST00000447127,;RP11-74E24.2,non_coding_transcript_exon_variant,,ENST00000398578,;	C	ENSG00000188107	ENST00000370621	Transcript
MDN1	0	.	GRCh38	chr6	89698899	89698899	+	Missense_Mutation	SNP	T	T	C	rs116103426		N206-AGD	NORMAL	T	T																c.9134A>G	p.Glu3045Gly	p.E3045G	ENST00000369393	59/102	457	297	160				MDN1,missense_variant,p.Glu3045Gly,ENST00000369393,NM_014611.2;MDN1,missense_variant,p.Glu3045Gly,ENST00000629399,;	C	ENSG00000112159	ENST00000369393	Transcript
GJA10	0	.	GRCh38	chr6	89895411	89895411	+	Missense_Mutation	SNP	C	C	T	rs61730677		N206-AGD	NORMAL	C	C																c.943C>T	p.Pro315Ser	p.P315S	ENST00000369352	1/1	519	354	165				GJA10,missense_variant,p.Pro315Ser,ENST00000369352,NM_032602.1;Y_RNA,downstream_gene_variant,,ENST00000517082,;	T	ENSG00000135355	ENST00000369352	Transcript
AKAP7	0	.	GRCh38	chr6	131219733	131219733	+	Missense_Mutation	SNP	C	C	T	rs147577265		N206-AGD	NORMAL	C	C																c.775C>T	p.Arg259Cys	p.R259C	ENST00000431975	7/8	354	241	113				AKAP7,missense_variant,p.Arg259Cys,ENST00000431975,NM_016377.3;AKAP7,missense_variant,p.Arg258Cys,ENST00000541650,;AKAP7,5_prime_UTR_variant,,ENST00000263050,;AKAP7,5_prime_UTR_variant,,ENST00000537868,;AKAP7,non_coding_transcript_exon_variant,,ENST00000543815,;AKAP7,non_coding_transcript_exon_variant,,ENST00000535150,;	T	ENSG00000118507	ENST00000431975	Transcript
TAAR9	0	.	GRCh38	chr6	132538470	132538470	+	Nonsense_Mutation	SNP	A	A	T	rs2842899		N206-AGD	NORMAL	A	A																c.181A>T	p.Lys61Ter	p.K61*	ENST00000434551	1/1	465	316	149				TAAR9,stop_gained,p.Lys61Ter,ENST00000434551,NM_175057.3;	T	ENSG00000237110	ENST00000434551	Transcript
HIVEP2	0	.	GRCh38	chr6	142770633	142770633	+	Missense_Mutation	SNP	A	A	G	novel		N206-AGD	NORMAL	A	A																c.4106T>C	p.Val1369Ala	p.V1369A	ENST00000367603	5/10	451	297	154				HIVEP2,missense_variant,p.Val1369Ala,ENST00000367603,NM_006734.3;HIVEP2,missense_variant,p.Val1369Ala,ENST00000367604,;HIVEP2,missense_variant,p.Val1369Ala,ENST00000012134,;	G	ENSG00000010818	ENST00000367603	Transcript
FBXO30	0	.	GRCh38	chr6	145805444	145805444	+	Missense_Mutation	SNP	G	G	A	rs148771547		N206-AGD	NORMAL	G	G																c.962C>T	p.Ser321Leu	p.S321L	ENST00000237281	2/3	480	347	133				FBXO30,missense_variant,p.Ser321Leu,ENST00000237281,NM_032145.4;RP11-545I5.3,intron_variant,,ENST00000629681,;	A	ENSG00000118496	ENST00000237281	Transcript
ADGB	0	.	GRCh38	chr6	146815191	146815191	+	Frame_Shift_Del	DEL	A	A	-	novel		N206-AGD	NORMAL	A	A																c.4985delA	p.Lys1662ArgfsTer35	p.K1662Rfs*35	ENST00000397944	36/36	235	193	42				ADGB,frameshift_variant,p.Lys1662ArgfsTer35,ENST00000397944,NM_024694.3;ADGB,frameshift_variant,p.Lys620ArgfsTer35,ENST00000367490,;ADGB,3_prime_UTR_variant,,ENST00000493950,;ADGB,3_prime_UTR_variant,,ENST00000480328,;	-	ENSG00000118492	ENST00000397944	Transcript
FNDC1	0	.	GRCh38	chr6	159232998	159232998	+	Missense_Mutation	SNP	G	G	A	rs73023729		N206-AGD	NORMAL	G	G																c.2486G>A	p.Gly829Glu	p.G829E	ENST00000297267	11/23	582	399	182				FNDC1,missense_variant,p.Gly829Glu,ENST00000297267,NM_032532.2;FNDC1,missense_variant,p.Gly725Glu,ENST00000329629,;	A	ENSG00000164694	ENST00000297267	Transcript
PDE10A	0	.	GRCh38	chr6	165395227	165395227	+	Missense_Mutation	SNP	G	G	C	rs61733392		N206-AGD	NORMAL	G	G																c.1459C>G	p.Pro487Ala	p.P487A	ENST00000539869	15/22	416	299	117				PDE10A,missense_variant,p.Pro477Ala,ENST00000366882,NM_006661.3;PDE10A,missense_variant,p.Pro487Ala,ENST00000539869,NM_001130690.2;	C	ENSG00000112541	ENST00000539869	Transcript
TCP10L2	0	.	GRCh38	chr6	167178466	167178466	+	Missense_Mutation	SNP	G	G	A	rs2297463		N206-AGD	NORMAL	G	G																c.581G>A	p.Arg194His	p.R194H	ENST00000366832	5/8	690	438	250				TCP10L2,missense_variant,p.Arg194His,ENST00000366832,NM_001145121.1;TCP10L2,missense_variant,p.Arg194His,ENST00000283507,;TCP10L2,non_coding_transcript_exon_variant,,ENST00000464222,;	A	ENSG00000166984	ENST00000366832	Transcript
TCP10L2	0	.	GRCh38	chr6	167179036	167179036	+	Missense_Mutation	SNP	T	T	C	rs2989545		N206-AGD	NORMAL	T	T																c.683T>C	p.Leu228Pro	p.L228P	ENST00000366832	6/8	308	177	131				TCP10L2,missense_variant,p.Leu228Pro,ENST00000366832,NM_001145121.1;TCP10L2,missense_variant,p.Leu228Pro,ENST00000283507,;TCP10L2,downstream_gene_variant,,ENST00000464222,;	C	ENSG00000166984	ENST00000366832	Transcript
RP3-470B24.5	0	.	GRCh38	chr6	167976200	167976201	+	RNA	INS	-	-	G	rs368066294		N206-AGD	NORMAL	-	-																n.739_740insC			ENST00000538528	1/1	388	299	89				AFDN,downstream_gene_variant,,ENST00000400822,;AFDN,downstream_gene_variant,,ENST00000392112,NM_001207008.1;RP3-470B24.5,non_coding_transcript_exon_variant,,ENST00000538528,;RP3-470B24.5,downstream_gene_variant,,ENST00000441716,;	G	ENSG00000235994	ENST00000538528	Transcript
RP3-470B24.5	0	.	GRCh38	chr6	167976202	167976203	+	RNA	INS	-	-	T	rs775809885		N206-AGD	NORMAL	-	-																n.737_738insA			ENST00000538528	1/1	377	296	81				AFDN,downstream_gene_variant,,ENST00000400822,;AFDN,downstream_gene_variant,,ENST00000392112,NM_001207008.1;RP3-470B24.5,non_coding_transcript_exon_variant,,ENST00000538528,;RP3-470B24.5,downstream_gene_variant,,ENST00000441716,;	T	ENSG00000235994	ENST00000538528	Transcript
RSPH10B	0	.	GRCh38	chr7	5943439	5943439	+	Missense_Mutation	SNP	T	T	C	rs11765019		N206-AGD	NORMAL	T	T																c.1643N>G	p.Tyr548Cys	p.Y548C	ENST00000405415	14/20	146	74	72				RSPH10B,missense_variant,p.Tyr548Cys,ENST00000405415,;RSPH10B,missense_variant,p.Tyr548Cys,ENST00000404406,NM_173565.3;RSPH10B,missense_variant,p.Tyr548Cys,ENST00000337579,;RSPH10B,3_prime_UTR_variant,,ENST00000539903,;RSPH10B,non_coding_transcript_exon_variant,,ENST00000535104,;	C	ENSG00000155026	ENST00000405415	Transcript
PMS2	0	.	GRCh38	chr7	5973418	5973418	+	Missense_Mutation	SNP	C	C	G	rs1802683		N206-AGD	NORMAL	C	C																c.2570N>C	p.Gly857Ala	p.G857A	ENST00000265849	15/15	24	12	12				PMS2,missense_variant,p.Gly857Ala,ENST00000265849,NM_001322013.1,NM_000535.6,NM_001322006.1,NM_001322014.1;PMS2,missense_variant,p.Gly751Ala,ENST00000441476,NM_001322015.1,NM_001322005.1,NM_001322004.1,NM_001322008.1,NM_001322011.1,NM_001322003.1,NM_001322009.1,NM_001322012.1,NM_001322007.1;PMS2,missense_variant,p.Gly456Ala,ENST00000382321,;RSPH10B,upstream_gene_variant,,ENST00000405415,;RSPH10B,…	G	ENSG00000122512	ENST00000265849	Transcript
STEAP1B	0	.	GRCh38	chr7	22493352	22493352	+	Missense_Mutation	SNP	T	T	A	rs186888506		N206-AGD	NORMAL	T	T																c.569N>T	p.Tyr190Phe	p.Y190F	ENST00000404369	3/5	630	446	184				STEAP1B,missense_variant,p.Tyr190Phe,ENST00000404369,NM_001164460.1;STEAP1B,missense_variant,p.Tyr171Phe,ENST00000406890,NM_207342.2;STEAP1B,missense_variant,p.Tyr190Phe,ENST00000424363,;STEAP1B,missense_variant,p.Tyr190Phe,ENST00000439708,;STEAP1B,non_coding_transcript_exon_variant,,ENST00000483679,;	A	ENSG00000105889	ENST00000404369	Transcript
STEAP1B	0	.	GRCh38	chr7	22493833	22493833	+	Missense_Mutation	SNP	C	T	T	rs6966841		N206-AGD	NORMAL	C	C																c.88N>A	p.Glu30Lys	p.E30K	ENST00000404369	3/5	199	2	197				STEAP1B,missense_variant,p.Glu30Lys,ENST00000404369,NM_001164460.1;STEAP1B,missense_variant,p.Glu30Lys,ENST00000424363,;STEAP1B,missense_variant,p.Glu30Lys,ENST00000439708,;STEAP1B,intron_variant,,ENST00000406890,NM_207342.2;STEAP1B,non_coding_transcript_exon_variant,,ENST00000483679,;	T	ENSG00000105889	ENST00000404369	Transcript
TRGC1	0	.	GRCh38	chr7	38260126	38260126	+	Missense_Mutation	SNP	T	T	C	rs138027161		N206-AGD	NORMAL	T	T																c.483N>G	p.Arg162Gly	p.R162G	ENST00000443402	3/3	607	317	290				TRGC1,missense_variant,p.Arg162Gly,ENST00000443402,;TRGJP2,upstream_gene_variant,,ENST00000390334,;	C	ENSG00000211689	ENST00000443402	Transcript
POU6F2	0	.	GRCh38	chr7	39339999	39339999	+	Missense_Mutation	SNP	C	C	T	rs201672868		N206-AGD	NORMAL	C	C																c.869N>T	p.Pro290Leu	p.P290L	ENST00000403058	6/11	761	438	323				POU6F2,missense_variant,p.Pro290Leu,ENST00000518318,NM_001166018.1;POU6F2,missense_variant,p.Pro282Leu,ENST00000559001,;POU6F2,missense_variant,p.Pro290Leu,ENST00000403058,NM_007252.3;POU6F2,missense_variant,p.Pro282Leu,ENST00000524147,;POU6F2,missense_variant,p.Pro282Leu,ENST00000520104,;POU6F2,non_coding_transcript_exon_variant,,ENST00000517348,;	T	ENSG00000106536	ENST00000403058	Transcript
ADCY1	0	.	GRCh38	chr7	45708350	45708350	+	Missense_Mutation	SNP	G	G	T	novel		N206-AGD	NORMAL	G	G																c.2818N>T	p.Ala940Ser	p.A940S	ENST00000297323	18/20	430	248	182				ADCY1,missense_variant,p.Ala940Ser,ENST00000297323,NM_021116.2;	T	ENSG00000164742	ENST00000297323	Transcript
TYW1B	0	.	GRCh38	chr7	72728896	72728896	+	Nonsense_Mutation	SNP	C	T	T	rs3015858		N206-AGD	NORMAL	C	C																c.1118N>A	p.Trp373Ter	p.W373*	ENST00000620995	9/14	495	71	424				TYW1B,stop_gained,p.Trp373Ter,ENST00000620995,NM_001145440.2;TYW1B,stop_gained,p.Trp211Ter,ENST00000612372,;TYW1B,stop_gained,p.Trp308Ter,ENST00000610600,;	T	ENSG00000277149	ENST00000620995	Transcript
TYW1B	0	.	GRCh38	chr7	72728899	72728899	+	Missense_Mutation	SNP	A	C	C	rs117110249		N206-AGD	NORMAL	A	A																c.1115N>G	p.Leu372Trp	p.L372W	ENST00000620995	9/14	489	70	418				TYW1B,missense_variant,p.Leu372Trp,ENST00000620995,NM_001145440.2;TYW1B,missense_variant,p.Leu210Trp,ENST00000612372,;TYW1B,missense_variant,p.Leu307Trp,ENST00000610600,;	C	ENSG00000277149	ENST00000620995	Transcript
TYW1B	0	.	GRCh38	chr7	72744551	72744552	+	Frame_Shift_Ins	INS	-	-	A	novel		N206-AGD	NORMAL	-	-																c.1014_1015insT	p.Glu339Ter	p.E339*	ENST00000620995	8/14	393	125	268				TYW1B,frameshift_variant,p.Glu339Ter,ENST00000620995,NM_001145440.2;TYW1B,frameshift_variant,p.Glu177Ter,ENST00000612372,;TYW1B,frameshift_variant,p.Glu274Ter,ENST00000610600,;	A	ENSG00000277149	ENST00000620995	Transcript
GTF2IRD2	0	.	GRCh38	chr7	74797024	74797024	+	Missense_Mutation	SNP	G	T	T	rs142434912		N206-AGD	NORMAL	G	G																c.2488N>A	p.Gln830Lys	p.Q830K	ENST00000451013	16/16	52	0	52				GTF2IRD2,missense_variant,p.Gln830Lys,ENST00000451013,NM_173537.3;GTF2IRD2,downstream_gene_variant,,ENST00000625377,;GTF2IRD2,downstream_gene_variant,,ENST00000610955,;	T	ENSG00000196275	ENST00000451013	Transcript
GTF2IRD2	0	.	GRCh38	chr7	74797697	74797697	+	Missense_Mutation	SNP	G	C	C	rs707394		N206-AGD	NORMAL	G	G																c.1815N>G	p.Asn605Lys	p.N605K	ENST00000451013	16/16	218	2	216				GTF2IRD2,missense_variant,p.Asn605Lys,ENST00000451013,NM_173537.3;GTF2IRD2,downstream_gene_variant,,ENST00000625377,;GTF2IRD2,downstream_gene_variant,,ENST00000610955,;	C	ENSG00000196275	ENST00000451013	Transcript
GTF2IRD2	0	.	GRCh38	chr7	74798013	74798013	+	Missense_Mutation	SNP	G	A	A	rs200619072		N206-AGD	NORMAL	G	G																c.1499N>T	p.Ser500Leu	p.S500L	ENST00000451013	16/16	41	2	39				GTF2IRD2,missense_variant,p.Ser500Leu,ENST00000451013,NM_173537.3;GTF2IRD2,downstream_gene_variant,,ENST00000625377,;GTF2IRD2,downstream_gene_variant,,ENST00000610955,;	A	ENSG00000196275	ENST00000451013	Transcript
RCC1L	0	.	GRCh38	chr7	75073650	75073650	+	Missense_Mutation	SNP	C	C	T	rs6955671		N206-AGD	NORMAL	C	C																c.88N>A	p.Gly30Arg	p.G30R	ENST00000610322	1/11	744	314	430				RCC1L,missense_variant,p.Gly30Arg,ENST00000614461,NM_148842.2;RCC1L,missense_variant,p.Gly30Arg,ENST00000610322,NM_030798.4;RCC1L,missense_variant,p.Gly30Arg,ENST00000618035,NM_001281441.1;RCC1L,intron_variant,,ENST00000615250,;RCC1L,non_coding_transcript_exon_variant,,ENST00000616051,;	T	ENSG00000274523	ENST00000610322	Transcript
GTF2IRD2B	0	.	GRCh38	chr7	75147946	75147946	+	Missense_Mutation	SNP	C	C	T	novel		N206-AGD	NORMAL	C	C																c.1499N>T	p.Ser500Leu	p.S500L	ENST00000472837	16/16	234	149	85				GTF2IRD2B,missense_variant,p.Ser500Leu,ENST00000472837,NM_001003795.2;GTF2IRD2B,downstream_gene_variant,,ENST00000619142,;GTF2IRD2B,downstream_gene_variant,,ENST00000629105,;GTF2IRD2B,3_prime_UTR_variant,,ENST00000418185,;GTF2IRD2B,non_coding_transcript_exon_variant,,ENST00000611835,;GTF2IRD2B,downstream_gene_variant,,ENST00000394939,;	T	ENSG00000174428	ENST00000472837	Transcript
SEMA3E	0	.	GRCh38	chr7	83367812	83367812	+	Missense_Mutation	SNP	C	C	A	rs142204796		N206-AGD	NORMAL	C	C																c.2102N>T	p.Ser701Ile	p.S701I	ENST00000307792	17/17	564	343	221				SEMA3E,missense_variant,p.Ser701Ile,ENST00000307792,NM_012431.2;SEMA3E,missense_variant,p.Ser641Ile,ENST00000427262,NM_001178129.1;	A	ENSG00000170381	ENST00000307792	Transcript
CROT	0	.	GRCh38	chr7	87375892	87375892	+	Missense_Mutation	SNP	G	G	A	rs138191847		N206-AGD	NORMAL	G	G																c.899N>A	p.Ser300Asn	p.S300N	ENST00000419147	10/19	537	317	220				CROT,missense_variant,p.Ser272Asn,ENST00000331536,NM_021151.3;CROT,missense_variant,p.Ser300Asn,ENST00000419147,NM_001143935.1;CROT,missense_variant,p.Ser272Asn,ENST00000442291,;CROT,non_coding_transcript_exon_variant,,ENST00000479014,;CROT,downstream_gene_variant,,ENST00000469785,;	A	ENSG00000005469	ENST00000419147	Transcript
ASNS	0	.	GRCh38	chr7	97853172	97853172	+	Missense_Mutation	SNP	G	G	A	rs61733327		N206-AGD	NORMAL	G	G																c.1364N>T	p.Ser455Phe	p.S455F	ENST00000175506	13/14	638	359	279				ASNS,missense_variant,p.Ser455Phe,ENST00000175506,NM_183356.3;ASNS,missense_variant,p.Ser455Phe,ENST00000394309,NM_133436.3;ASNS,missense_variant,p.Ser455Phe,ENST00000394308,NM_001673.4;ASNS,missense_variant,p.Ser434Phe,ENST00000422745,;ASNS,missense_variant,p.Ser434Phe,ENST00000444334,NM_001178075.1;ASNS,missense_variant,p.Ser372Phe,ENST00000437628,NM_001178077.1;ASNS,missense_variant,p.Ser372Ph…	A	ENSG00000070669	ENST00000175506	Transcript
ZNF789	0	.	GRCh38	chr7	99486653	99486653	+	Missense_Mutation	SNP	A	A	G	rs200026559		N206-AGD	NORMAL	A	A																c.443N>G	p.Asp148Gly	p.D148G	ENST00000331410	5/5	764	562	202				ZNF789,missense_variant,p.Asp148Gly,ENST00000331410,NM_213603.2;ZNF789,3_prime_UTR_variant,,ENST00000448667,;ZNF789,intron_variant,,ENST00000493485,;ZNF789,downstream_gene_variant,,ENST00000483089,;ZNF789,downstream_gene_variant,,ENST00000379724,NM_001013258.1;ZNF394,non_coding_transcript_exon_variant,,ENST00000462024,;ZNF789,intron_variant,,ENST00000494186,;ZNF789,downstream_gene_variant,,ENST00…	G	ENSG00000198556	ENST00000331410	Transcript
NYAP1	0	.	GRCh38	chr7	100486975	100486975	+	Missense_Mutation	SNP	C	C	T	rs548123597		N206-AGD	NORMAL	C	C																c.223N>T	p.Arg75Cys	p.R75C	ENST00000300179	3/7	631	422	209				NYAP1,missense_variant,p.Arg75Cys,ENST00000300179,NM_173564.3;NYAP1,missense_variant,p.Arg18Cys,ENST00000454988,;NYAP1,upstream_gene_variant,,ENST00000496985,;NYAP1,upstream_gene_variant,,ENST00000489641,;	T	ENSG00000166924	ENST00000300179	Transcript
ZAN	0	.	GRCh38	chr7	100773851	100773851	+	Missense_Mutation	SNP	A	G	G	rs78193191		N206-AGD	NORMAL	A	A																c.5765N>G	p.His1922Arg	p.H1922R	ENST00000613979	31/48	300	3	297				ZAN,missense_variant,p.His1922Arg,ENST00000613979,NM_003386.2;ZAN,missense_variant,p.His1922Arg,ENST00000618565,;ZAN,missense_variant,p.His1922Arg,ENST00000620596,NM_173059.2;ZAN,missense_variant,p.His1922Arg,ENST00000546292,;ZAN,missense_variant,p.His1922Arg,ENST00000542585,;ZAN,missense_variant,p.His1922Arg,ENST00000538115,;ZAN,missense_variant,p.His1922Arg,ENST00000546213,;ZAN,non_coding_trans…	G	ENSG00000146839	ENST00000613979	Transcript
ZAN	0	.	GRCh38	chr7	100773854	100773854	+	Frame_Shift_Del	DEL	G	-	-	novel		N206-AGD	NORMAL	G	G																c.5768delN	p.Cys1923PhefsTer18	p.C1923Ffs*18	ENST00000613979	31/48	245	2	243				ZAN,frameshift_variant,p.Cys1923PhefsTer18,ENST00000613979,NM_003386.2;ZAN,frameshift_variant,p.Cys1923PhefsTer18,ENST00000618565,;ZAN,frameshift_variant,p.Cys1923PhefsTer18,ENST00000620596,NM_173059.2;ZAN,frameshift_variant,p.Cys1923PhefsTer18,ENST00000546292,;ZAN,frameshift_variant,p.Cys1923PhefsTer18,ENST00000542585,;ZAN,frameshift_variant,p.Cys1923PhefsTer18,ENST00000538115,;ZAN,frameshift_va…	-	ENSG00000146839	ENST00000613979	Transcript
MUC3A	0	.	GRCh38	chr7	100949646	100949646	+	Missense_Mutation	SNP	G	G	A	rs73163737		N206-AGD	NORMAL	G	G																c.22N>A	p.Gly8Ser	p.G8S	ENST00000379458	1/12	658	459	199				MUC3A,missense_variant,p.Gly8Ser,ENST00000379458,NM_005960.1;MUC3A,missense_variant,p.Gly8Ser,ENST00000483366,;	A	ENSG00000169894	ENST00000379458	Transcript
MUC3A	0	.	GRCh38	chr7	100949649	100949649	+	Missense_Mutation	SNP	C	C	A	rs73163738		N206-AGD	NORMAL	C	C																c.25N>A	p.Leu9Ile	p.L9I	ENST00000379458	1/12	651	457	194				MUC3A,missense_variant,p.Leu9Ile,ENST00000379458,NM_005960.1;MUC3A,missense_variant,p.Leu9Ile,ENST00000483366,;	A	ENSG00000169894	ENST00000379458	Transcript
MUC3A	0	.	GRCh38	chr7	100949667	100949667	+	Missense_Mutation	SNP	G	G	T	rs78614597		N206-AGD	NORMAL	G	G																c.43N>T	p.Ala15Ser	p.A15S	ENST00000379458	1/12	614	444	168				MUC3A,missense_variant,p.Ala15Ser,ENST00000379458,NM_005960.1;MUC3A,missense_variant,p.Ala15Ser,ENST00000483366,;	T	ENSG00000169894	ENST00000379458	Transcript
MUC3A	0	.	GRCh38	chr7	100949676	100949676	+	Missense_Mutation	SNP	T	T	G	rs75384714		N206-AGD	NORMAL	T	T																c.52N>G	p.Trp18Gly	p.W18G	ENST00000379458	1/12	557	415	142				MUC3A,missense_variant,p.Trp18Gly,ENST00000379458,NM_005960.1;MUC3A,missense_variant,p.Trp18Gly,ENST00000483366,;	G	ENSG00000169894	ENST00000379458	Transcript
MUC3A	0	.	GRCh38	chr7	100951933	100951933	+	Missense_Mutation	SNP	G	G	T	rs73163748		N206-AGD	NORMAL	G	G																c.154N>T	p.Asp52Tyr	p.D52Y	ENST00000379458	2/12	575	373	202				MUC3A,missense_variant,p.Asp52Tyr,ENST00000379458,NM_005960.1;MUC3A,missense_variant,p.Asp52Tyr,ENST00000483366,;	T	ENSG00000169894	ENST00000379458	Transcript
MUC3A	0	.	GRCh38	chr7	100951943	100951943	+	Missense_Mutation	SNP	G	G	A	rs73163749		N206-AGD	NORMAL	G	G																c.164N>A	p.Gly55Glu	p.G55E	ENST00000379458	2/12	584	364	220				MUC3A,missense_variant,p.Gly55Glu,ENST00000379458,NM_005960.1;MUC3A,missense_variant,p.Gly55Glu,ENST00000483366,;	A	ENSG00000169894	ENST00000379458	Transcript
MUC3A	0	.	GRCh38	chr7	100951952	100951952	+	Missense_Mutation	SNP	T	T	A	rs73163750		N206-AGD	NORMAL	T	T																c.173N>A	p.Leu58His	p.L58H	ENST00000379458	2/12	590	364	226				MUC3A,missense_variant,p.Leu58His,ENST00000379458,NM_005960.1;MUC3A,missense_variant,p.Leu58His,ENST00000483366,;	A	ENSG00000169894	ENST00000379458	Transcript
MUC3A	0	.	GRCh38	chr7	100952057	100952057	+	Missense_Mutation	SNP	A	A	G	rs77036391		N206-AGD	NORMAL	A	A																c.278N>G	p.Asn93Ser	p.N93S	ENST00000379458	2/12	727	397	330				MUC3A,missense_variant,p.Asn93Ser,ENST00000379458,NM_005960.1;MUC3A,missense_variant,p.Asn93Ser,ENST00000483366,;	G	ENSG00000169894	ENST00000379458	Transcript
MUC3A	0	.	GRCh38	chr7	100952063	100952063	+	Missense_Mutation	SNP	C	C	T	rs78164286		N206-AGD	NORMAL	C	C																c.284N>T	p.Pro95Leu	p.P95L	ENST00000379458	2/12	718	394	324				MUC3A,missense_variant,p.Pro95Leu,ENST00000379458,NM_005960.1;MUC3A,missense_variant,p.Pro95Leu,ENST00000483366,;	T	ENSG00000169894	ENST00000379458	Transcript
MUC3A	0	.	GRCh38	chr7	100952147	100952147	+	Missense_Mutation	SNP	C	C	T	rs73714227		N206-AGD	NORMAL	C	C																c.368N>T	p.Ser123Leu	p.S123L	ENST00000379458	2/12	880	486	394				MUC3A,missense_variant,p.Ser123Leu,ENST00000379458,NM_005960.1;MUC3A,missense_variant,p.Ser123Leu,ENST00000483366,;	T	ENSG00000169894	ENST00000379458	Transcript
MUC3A	0	.	GRCh38	chr7	100952233	100952233	+	Missense_Mutation	SNP	G	G	A	rs74193966		N206-AGD	NORMAL	G	G																c.454N>A	p.Ala152Thr	p.A152T	ENST00000379458	2/12	728	433	295				MUC3A,missense_variant,p.Ala152Thr,ENST00000379458,NM_005960.1;MUC3A,missense_variant,p.Ala152Thr,ENST00000483366,;	A	ENSG00000169894	ENST00000379458	Transcript
MUC3A	0	.	GRCh38	chr7	100952295	100952295	+	Missense_Mutation	SNP	T	T	G	rs73714229		N206-AGD	NORMAL	T	T																c.516N>G	p.Ser172Arg	p.S172R	ENST00000379458	2/12	641	371	270				MUC3A,missense_variant,p.Ser172Arg,ENST00000379458,NM_005960.1;MUC3A,missense_variant,p.Ser172Arg,ENST00000483366,;	G	ENSG00000169894	ENST00000379458	Transcript
MUC3A	0	.	GRCh38	chr7	100952302	100952302	+	Missense_Mutation	SNP	T	T	C	rs73714230		N206-AGD	NORMAL	T	T																c.523N>C	p.Ser175Pro	p.S175P	ENST00000379458	2/12	660	381	279				MUC3A,missense_variant,p.Ser175Pro,ENST00000379458,NM_005960.1;MUC3A,missense_variant,p.Ser175Pro,ENST00000483366,;	C	ENSG00000169894	ENST00000379458	Transcript
MUC3A	0	.	GRCh38	chr7	100952339	100952339	+	Missense_Mutation	SNP	C	C	T	rs73398717		N206-AGD	NORMAL	C	C																c.560N>T	p.Thr187Ile	p.T187I	ENST00000379458	2/12	760	445	315				MUC3A,missense_variant,p.Thr187Ile,ENST00000379458,NM_005960.1;MUC3A,missense_variant,p.Thr187Ile,ENST00000483366,;	T	ENSG00000169894	ENST00000379458	Transcript
MUC3A	0	.	GRCh38	chr7	100952498	100952498	+	Missense_Mutation	SNP	C	C	T	rs73714233		N206-AGD	NORMAL	C	C																c.719N>T	p.Thr240Met	p.T240M	ENST00000379458	2/12	979	525	453				MUC3A,missense_variant,p.Thr240Met,ENST00000379458,NM_005960.1;MUC3A,missense_variant,p.Thr240Met,ENST00000483366,;	T	ENSG00000169894	ENST00000379458	Transcript
MUC3A	0	.	GRCh38	chr7	100952756	100952756	+	Missense_Mutation	SNP	G	G	C	rs74213821		N206-AGD	NORMAL	G	G																c.977N>C	p.Ser326Thr	p.S326T	ENST00000379458	2/12	791	540	249				MUC3A,missense_variant,p.Ser326Thr,ENST00000379458,NM_005960.1;MUC3A,missense_variant,p.Ser326Thr,ENST00000483366,;	C	ENSG00000169894	ENST00000379458	Transcript
MUC3A	0	.	GRCh38	chr7	100952788	100952788	+	Missense_Mutation	SNP	A	A	C	rs4729627		N206-AGD	NORMAL	A	A																c.1009N>C	p.Thr337Pro	p.T337P	ENST00000379458	2/12	625	370	255				MUC3A,missense_variant,p.Thr337Pro,ENST00000379458,NM_005960.1;MUC3A,missense_variant,p.Thr337Pro,ENST00000483366,;	C	ENSG00000169894	ENST00000379458	Transcript
MUC3A	0	.	GRCh38	chr7	100952867	100952867	+	Missense_Mutation	SNP	C	C	T	rs139308151		N206-AGD	NORMAL	C	C																c.1088N>T	p.Thr363Ile	p.T363I	ENST00000379458	2/12	833	564	269				MUC3A,missense_variant,p.Thr363Ile,ENST00000379458,NM_005960.1;MUC3A,missense_variant,p.Thr363Ile,ENST00000483366,;	T	ENSG00000169894	ENST00000379458	Transcript
MUC3A	0	.	GRCh38	chr7	100953452	100953452	+	Missense_Mutation	SNP	G	G	C	novel		N206-AGD	NORMAL	G	G																c.1673N>C	p.Ser558Thr	p.S558T	ENST00000379458	2/12	1540	945	490				MUC3A,missense_variant,p.Ser558Thr,ENST00000379458,NM_005960.1;MUC3A,missense_variant,p.Ser558Thr,ENST00000483366,;MUC3A,upstream_gene_variant,,ENST00000414964,;	C	ENSG00000169894	ENST00000379458	Transcript
MUC3A	0	.	GRCh38	chr7	100953707	100953707	+	Missense_Mutation	SNP	C	C	T	novel		N206-AGD	NORMAL	C	C																c.1928N>T	p.Thr643Ile	p.T643I	ENST00000379458	2/12	640	467	173				MUC3A,missense_variant,p.Thr643Ile,ENST00000379458,NM_005960.1;MUC3A,missense_variant,p.Thr643Ile,ENST00000483366,;MUC3A,upstream_gene_variant,,ENST00000414964,;	T	ENSG00000169894	ENST00000379458	Transcript
MUC3A	0	.	GRCh38	chr7	100953778	100953778	+	Missense_Mutation	SNP	C	C	A	novel		N206-AGD	NORMAL	C	C																c.1999N>A	p.Pro667Thr	p.P667T	ENST00000379458	2/12	662	436	226				MUC3A,missense_variant,p.Pro667Thr,ENST00000379458,NM_005960.1;MUC3A,missense_variant,p.Pro667Thr,ENST00000483366,;MUC3A,upstream_gene_variant,,ENST00000414964,;	A	ENSG00000169894	ENST00000379458	Transcript
MUC3A	0	.	GRCh38	chr7	100953851	100953851	+	Missense_Mutation	SNP	T	T	C	novel		N206-AGD	NORMAL	T	T																c.2072N>C	p.Ile691Thr	p.I691T	ENST00000379458	2/12	675	390	285				MUC3A,missense_variant,p.Ile691Thr,ENST00000379458,NM_005960.1;MUC3A,missense_variant,p.Ile691Thr,ENST00000483366,;MUC3A,upstream_gene_variant,,ENST00000414964,;	C	ENSG00000169894	ENST00000379458	Transcript
MUC3A	0	.	GRCh38	chr7	100953952	100953952	+	Missense_Mutation	SNP	G	G	A	novel		N206-AGD	NORMAL	G	G																c.2173N>A	p.Glu725Lys	p.E725K	ENST00000379458	2/12	563	398	165				MUC3A,missense_variant,p.Glu725Lys,ENST00000379458,NM_005960.1;MUC3A,missense_variant,p.Glu725Lys,ENST00000483366,;MUC3A,upstream_gene_variant,,ENST00000414964,;	A	ENSG00000169894	ENST00000379458	Transcript
MUC3A	0	.	GRCh38	chr7	100953968	100953968	+	Missense_Mutation	SNP	C	C	T	novel		N206-AGD	NORMAL	C	C																c.2189N>T	p.Thr730Ile	p.T730I	ENST00000379458	2/12	600	433	167				MUC3A,missense_variant,p.Thr730Ile,ENST00000379458,NM_005960.1;MUC3A,missense_variant,p.Thr730Ile,ENST00000483366,;MUC3A,upstream_gene_variant,,ENST00000414964,;	T	ENSG00000169894	ENST00000379458	Transcript
MUC3A	0	.	GRCh38	chr7	100954123	100954123	+	Missense_Mutation	SNP	G	G	A	novel		N206-AGD	NORMAL	G	G																c.2344N>A	p.Val782Ile	p.V782I	ENST00000379458	2/12	929	678	251				MUC3A,missense_variant,p.Val782Ile,ENST00000379458,NM_005960.1;MUC3A,missense_variant,p.Val782Ile,ENST00000483366,;MUC3A,upstream_gene_variant,,ENST00000414964,;	A	ENSG00000169894	ENST00000379458	Transcript
MUC3A	0	.	GRCh38	chr7	100954136	100954136	+	Missense_Mutation	SNP	C	C	G	novel		N206-AGD	NORMAL	C	C																c.2357N>G	p.Ala786Gly	p.A786G	ENST00000379458	2/12	947	677	270				MUC3A,missense_variant,p.Ala786Gly,ENST00000379458,NM_005960.1;MUC3A,missense_variant,p.Ala786Gly,ENST00000483366,;MUC3A,upstream_gene_variant,,ENST00000414964,;	G	ENSG00000169894	ENST00000379458	Transcript
MUC3A	0	.	GRCh38	chr7	100954229	100954229	+	Missense_Mutation	SNP	G	G	A	novel		N206-AGD	NORMAL	G	G																c.2450N>A	p.Gly817Asp	p.G817D	ENST00000379458	2/12	641	441	199				MUC3A,missense_variant,p.Gly817Asp,ENST00000379458,NM_005960.1;MUC3A,missense_variant,p.Gly817Asp,ENST00000483366,;MUC3A,upstream_gene_variant,,ENST00000414964,;	A	ENSG00000169894	ENST00000379458	Transcript
MUC3A	0	.	GRCh38	chr7	100954280	100954280	+	Missense_Mutation	SNP	G	G	C	novel		N206-AGD	NORMAL	G	G																c.2501N>C	p.Ser834Thr	p.S834T	ENST00000379458	2/12	901	502	399				MUC3A,missense_variant,p.Ser834Thr,ENST00000379458,NM_005960.1;MUC3A,missense_variant,p.Ser834Thr,ENST00000483366,;MUC3A,upstream_gene_variant,,ENST00000414964,;	C	ENSG00000169894	ENST00000379458	Transcript
MUC3A	0	.	GRCh38	chr7	100954331	100954331	+	Missense_Mutation	SNP	A	A	G	novel		N206-AGD	NORMAL	A	A																c.2552N>G	p.Asn851Ser	p.N851S	ENST00000379458	2/12	484	138	346				MUC3A,missense_variant,p.Asn851Ser,ENST00000379458,NM_005960.1;MUC3A,missense_variant,p.Asn851Ser,ENST00000483366,;MUC3A,upstream_gene_variant,,ENST00000414964,;	G	ENSG00000169894	ENST00000379458	Transcript
MUC3A	0	.	GRCh38	chr7	100954432	100954433	+	Frame_Shift_Ins	INS	-	-	A	novel		N206-AGD	NORMAL	-	-																c.2653_2654insA	p.Gly885GlufsTer9	p.G885Efs*9	ENST00000379458	2/12	625	423	202				MUC3A,frameshift_variant,p.Gly885GlufsTer9,ENST00000379458,NM_005960.1;MUC3A,frameshift_variant,p.Gly885GlufsTer9,ENST00000483366,;MUC3A,upstream_gene_variant,,ENST00000414964,;	A	ENSG00000169894	ENST00000379458	Transcript
MUC3A	0	.	GRCh38	chr7	100954435	100954435	+	Frame_Shift_Del	DEL	G	G	-	novel		N206-AGD	NORMAL	G	G																c.2656delN	p.Gly886AspfsTer16	p.G886Dfs*16	ENST00000379458	2/12	628	424	204				MUC3A,frameshift_variant,p.Gly886AspfsTer16,ENST00000379458,NM_005960.1;MUC3A,frameshift_variant,p.Gly886AspfsTer16,ENST00000483366,;MUC3A,upstream_gene_variant,,ENST00000414964,;	-	ENSG00000169894	ENST00000379458	Transcript
MUC3A	0	.	GRCh38	chr7	100955225	100955225	+	Missense_Mutation	SNP	T	T	A	novel		N206-AGD	NORMAL	T	T																c.3446N>A	p.Leu1149His	p.L1149H	ENST00000379458	2/12	614	459	155				MUC3A,missense_variant,p.Leu1149His,ENST00000379458,NM_005960.1;MUC3A,missense_variant,p.Leu1149His,ENST00000483366,;MUC3A,upstream_gene_variant,,ENST00000414964,;	A	ENSG00000169894	ENST00000379458	Transcript
MUC3A	0	.	GRCh38	chr7	100955839	100955839	+	Missense_Mutation	SNP	C	C	A	novel		N206-AGD	NORMAL	C	C																c.4060N>A	p.Pro1354Thr	p.P1354T	ENST00000379458	2/12	1612	1054	437				MUC3A,missense_variant,p.Pro1354Thr,ENST00000379458,NM_005960.1;MUC3A,missense_variant,p.Pro1354Thr,ENST00000483366,;MUC3A,upstream_gene_variant,,ENST00000414964,;	A	ENSG00000169894	ENST00000379458	Transcript
MUC3A	0	.	GRCh38	chr7	100955861	100955861	+	Missense_Mutation	SNP	T	T	C	novel		N206-AGD	NORMAL	T	T																c.4082N>C	p.Leu1361Pro	p.L1361P	ENST00000379458	2/12	1450	815	635				MUC3A,missense_variant,p.Leu1361Pro,ENST00000379458,NM_005960.1;MUC3A,missense_variant,p.Leu1361Pro,ENST00000483366,;MUC3A,upstream_gene_variant,,ENST00000414964,;	C	ENSG00000169894	ENST00000379458	Transcript
MUC3A	0	.	GRCh38	chr7	100956035	100956035	+	Missense_Mutation	SNP	G	G	A	novel		N206-AGD	NORMAL	G	G																c.4256N>A	p.Ser1419Asn	p.S1419N	ENST00000379458	2/12	755	564	191				MUC3A,missense_variant,p.Ser1419Asn,ENST00000379458,NM_005960.1;MUC3A,missense_variant,p.Ser1419Asn,ENST00000483366,;MUC3A,upstream_gene_variant,,ENST00000414964,;	A	ENSG00000169894	ENST00000379458	Transcript
MUC3A	0	.	GRCh38	chr7	100956070	100956070	+	Missense_Mutation	SNP	G	G	A	novel		N206-AGD	NORMAL	G	G																c.4291N>A	p.Val1431Met	p.V1431M	ENST00000379458	2/12	612	431	181				MUC3A,missense_variant,p.Val1431Met,ENST00000379458,NM_005960.1;MUC3A,missense_variant,p.Val1431Met,ENST00000483366,;MUC3A,upstream_gene_variant,,ENST00000414964,;	A	ENSG00000169894	ENST00000379458	Transcript
MUC3A	0	.	GRCh38	chr7	100956071	100956071	+	Missense_Mutation	SNP	T	T	G	novel		N206-AGD	NORMAL	T	T																c.4292N>G	p.Val1431Gly	p.V1431G	ENST00000379458	2/12	616	437	179				MUC3A,missense_variant,p.Val1431Gly,ENST00000379458,NM_005960.1;MUC3A,missense_variant,p.Val1431Gly,ENST00000483366,;MUC3A,upstream_gene_variant,,ENST00000414964,;	G	ENSG00000169894	ENST00000379458	Transcript
MUC3A	0	.	GRCh38	chr7	100956095	100956095	+	Missense_Mutation	SNP	C	C	T	novel		N206-AGD	NORMAL	C	C																c.4316N>T	p.Thr1439Ile	p.T1439I	ENST00000379458	2/12	616	402	213				MUC3A,missense_variant,p.Thr1439Ile,ENST00000379458,NM_005960.1;MUC3A,missense_variant,p.Thr1439Ile,ENST00000483366,;MUC3A,upstream_gene_variant,,ENST00000414964,;	T	ENSG00000169894	ENST00000379458	Transcript
MUC3A	0	.	GRCh38	chr7	100956131	100956131	+	Missense_Mutation	SNP	T	T	C	novel		N206-AGD	NORMAL	T	T																c.4352N>C	p.Ile1451Thr	p.I1451T	ENST00000379458	2/12	546	335	211				MUC3A,missense_variant,p.Ile1451Thr,ENST00000379458,NM_005960.1;MUC3A,missense_variant,p.Ile1451Thr,ENST00000483366,;MUC3A,upstream_gene_variant,,ENST00000414964,;	C	ENSG00000169894	ENST00000379458	Transcript
MUC3A	0	.	GRCh38	chr7	100956152	100956152	+	Missense_Mutation	SNP	T	T	C	novel		N206-AGD	NORMAL	T	T																c.4373N>C	p.Leu1458Pro	p.L1458P	ENST00000379458	2/12	544	358	186				MUC3A,missense_variant,p.Leu1458Pro,ENST00000379458,NM_005960.1;MUC3A,missense_variant,p.Leu1458Pro,ENST00000483366,;MUC3A,upstream_gene_variant,,ENST00000414964,;	C	ENSG00000169894	ENST00000379458	Transcript
MUC3A	0	.	GRCh38	chr7	100956166	100956166	+	Missense_Mutation	SNP	G	G	A	novel		N206-AGD	NORMAL	G	G																c.4387N>A	p.Ala1463Thr	p.A1463T	ENST00000379458	2/12	571	405	166				MUC3A,missense_variant,p.Ala1463Thr,ENST00000379458,NM_005960.1;MUC3A,missense_variant,p.Ala1463Thr,ENST00000483366,;MUC3A,upstream_gene_variant,,ENST00000414964,;	A	ENSG00000169894	ENST00000379458	Transcript
MUC3A	0	.	GRCh38	chr7	100956176	100956176	+	Missense_Mutation	SNP	G	G	T	novel		N206-AGD	NORMAL	G	G																c.4397N>T	p.Ser1466Ile	p.S1466I	ENST00000379458	2/12	544	399	145				MUC3A,missense_variant,p.Ser1466Ile,ENST00000379458,NM_005960.1;MUC3A,missense_variant,p.Ser1466Ile,ENST00000483366,;MUC3A,upstream_gene_variant,,ENST00000414964,;	T	ENSG00000169894	ENST00000379458	Transcript
MUC3A	0	.	GRCh38	chr7	100956181	100956181	+	Missense_Mutation	SNP	C	C	T	novel		N206-AGD	NORMAL	C	C																c.4402N>T	p.Pro1468Ser	p.P1468S	ENST00000379458	2/12	562	407	155				MUC3A,missense_variant,p.Pro1468Ser,ENST00000379458,NM_005960.1;MUC3A,missense_variant,p.Pro1468Ser,ENST00000483366,;MUC3A,upstream_gene_variant,,ENST00000414964,;	T	ENSG00000169894	ENST00000379458	Transcript
MUC3A	0	.	GRCh38	chr7	100956223	100956223	+	Missense_Mutation	SNP	C	C	T	novel		N206-AGD	NORMAL	C	C																c.4444N>T	p.Pro1482Ser	p.P1482S	ENST00000379458	2/12	598	422	176				MUC3A,missense_variant,p.Pro1482Ser,ENST00000379458,NM_005960.1;MUC3A,missense_variant,p.Pro1482Ser,ENST00000483366,;MUC3A,upstream_gene_variant,,ENST00000414964,;	T	ENSG00000169894	ENST00000379458	Transcript
MUC3A	0	.	GRCh38	chr7	100956292	100956292	+	Missense_Mutation	SNP	G	G	A	novel		N206-AGD	NORMAL	G	G																c.4513N>A	p.Ala1505Thr	p.A1505T	ENST00000379458	2/12	910	656	254				MUC3A,missense_variant,p.Ala1505Thr,ENST00000379458,NM_005960.1;MUC3A,missense_variant,p.Ala1505Thr,ENST00000483366,;MUC3A,upstream_gene_variant,,ENST00000414964,;	A	ENSG00000169894	ENST00000379458	Transcript
MUC3A	0	.	GRCh38	chr7	100956320	100956320	+	Missense_Mutation	SNP	A	A	T	novel		N206-AGD	NORMAL	A	A																c.4541N>T	p.Asn1514Ile	p.N1514I	ENST00000379458	2/12	1140	601	539				MUC3A,missense_variant,p.Asn1514Ile,ENST00000379458,NM_005960.1;MUC3A,missense_variant,p.Asn1514Ile,ENST00000483366,;MUC3A,upstream_gene_variant,,ENST00000414964,;	T	ENSG00000169894	ENST00000379458	Transcript
MUC3A	0	.	GRCh38	chr7	100956382	100956382	+	Missense_Mutation	SNP	A	A	G	novel		N206-AGD	NORMAL	A	A																c.4603N>G	p.Ile1535Val	p.I1535V	ENST00000379458	2/12	1073	755	318				MUC3A,missense_variant,p.Ile1535Val,ENST00000379458,NM_005960.1;MUC3A,missense_variant,p.Ile1535Val,ENST00000483366,;MUC3A,upstream_gene_variant,,ENST00000414964,;	G	ENSG00000169894	ENST00000379458	Transcript
MUC3A	0	.	GRCh38	chr7	100956404	100956404	+	Missense_Mutation	SNP	C	C	A	novel		N206-AGD	NORMAL	C	C																c.4625N>A	p.Pro1542His	p.P1542H	ENST00000379458	2/12	1031	661	369				MUC3A,missense_variant,p.Pro1542His,ENST00000379458,NM_005960.1;MUC3A,missense_variant,p.Pro1542His,ENST00000483366,;MUC3A,upstream_gene_variant,,ENST00000414964,;	A	ENSG00000169894	ENST00000379458	Transcript
MUC3A	0	.	GRCh38	chr7	100956539	100956539	+	Missense_Mutation	SNP	G	G	C	novel		N206-AGD	NORMAL	G	G																c.4760N>C	p.Ser1587Thr	p.S1587T	ENST00000379458	2/12	842	551	289				MUC3A,missense_variant,p.Ser1587Thr,ENST00000379458,NM_005960.1;MUC3A,missense_variant,p.Ser1587Thr,ENST00000483366,;MUC3A,upstream_gene_variant,,ENST00000414964,;	C	ENSG00000169894	ENST00000379458	Transcript
MUC3A	0	.	GRCh38	chr7	100956697	100956697	+	Missense_Mutation	SNP	C	C	T	novel		N206-AGD	NORMAL	C	C																c.4918N>T	p.Pro1640Ser	p.P1640S	ENST00000379458	2/12	845	451	394				MUC3A,missense_variant,p.Pro1640Ser,ENST00000379458,NM_005960.1;MUC3A,missense_variant,p.Pro1640Ser,ENST00000483366,;MUC3A,upstream_gene_variant,,ENST00000414964,;	T	ENSG00000169894	ENST00000379458	Transcript
MUC3A	0	.	GRCh38	chr7	100957181	100957181	+	Missense_Mutation	SNP	C	C	T	novel		N206-AGD	NORMAL	C	C																c.5402N>T	p.Thr1801Met	p.T1801M	ENST00000379458	2/12	572	384	188				MUC3A,missense_variant,p.Thr1801Met,ENST00000379458,NM_005960.1;MUC3A,missense_variant,p.Thr1801Met,ENST00000483366,;MUC3A,upstream_gene_variant,,ENST00000414964,;	T	ENSG00000169894	ENST00000379458	Transcript
MUC3A	0	.	GRCh38	chr7	100957183	100957183	+	Missense_Mutation	SNP	C	C	A	novel		N206-AGD	NORMAL	C	C																c.5404N>A	p.Pro1802Thr	p.P1802T	ENST00000379458	2/12	585	393	192				MUC3A,missense_variant,p.Pro1802Thr,ENST00000379458,NM_005960.1;MUC3A,missense_variant,p.Pro1802Thr,ENST00000483366,;MUC3A,upstream_gene_variant,,ENST00000414964,;	A	ENSG00000169894	ENST00000379458	Transcript
MUC3A	0	.	GRCh38	chr7	100957207	100957207	+	Missense_Mutation	SNP	A	A	G	novel		N206-AGD	NORMAL	A	A																c.5428N>G	p.Thr1810Ala	p.T1810A	ENST00000379458	2/12	600	383	217				MUC3A,missense_variant,p.Thr1810Ala,ENST00000379458,NM_005960.1;MUC3A,missense_variant,p.Thr1810Ala,ENST00000483366,;MUC3A,upstream_gene_variant,,ENST00000414964,;	G	ENSG00000169894	ENST00000379458	Transcript
MUC3A	0	.	GRCh38	chr7	100957214	100957214	+	Missense_Mutation	SNP	G	G	A	novel		N206-AGD	NORMAL	G	G																c.5435N>A	p.Gly1812Asp	p.G1812D	ENST00000379458	2/12	611	385	226				MUC3A,missense_variant,p.Gly1812Asp,ENST00000379458,NM_005960.1;MUC3A,missense_variant,p.Gly1812Asp,ENST00000483366,;MUC3A,upstream_gene_variant,,ENST00000414964,;	A	ENSG00000169894	ENST00000379458	Transcript
MUC3A	0	.	GRCh38	chr7	100957253	100957253	+	Missense_Mutation	SNP	C	C	T	novel		N206-AGD	NORMAL	C	C																c.5474N>T	p.Thr1825Ile	p.T1825I	ENST00000379458	2/12	716	450	264				MUC3A,missense_variant,p.Thr1825Ile,ENST00000379458,NM_005960.1;MUC3A,missense_variant,p.Thr1825Ile,ENST00000483366,;MUC3A,upstream_gene_variant,,ENST00000414964,;	T	ENSG00000169894	ENST00000379458	Transcript
MUC3A	0	.	GRCh38	chr7	100957327	100957327	+	Missense_Mutation	SNP	A	A	G	novel		N206-AGD	NORMAL	A	A																c.5548N>G	p.Thr1850Ala	p.T1850A	ENST00000379458	2/12	570	393	177				MUC3A,missense_variant,p.Thr1850Ala,ENST00000379458,NM_005960.1;MUC3A,missense_variant,p.Thr1850Ala,ENST00000483366,;MUC3A,upstream_gene_variant,,ENST00000414964,;	G	ENSG00000169894	ENST00000379458	Transcript
MUC3A	0	.	GRCh38	chr7	100957340	100957340	+	Missense_Mutation	SNP	C	C	A	novel		N206-AGD	NORMAL	C	C																c.5561N>A	p.Thr1854Asn	p.T1854N	ENST00000379458	2/12	546	362	184				MUC3A,missense_variant,p.Thr1854Asn,ENST00000379458,NM_005960.1;MUC3A,missense_variant,p.Thr1854Asn,ENST00000483366,;MUC3A,upstream_gene_variant,,ENST00000414964,;	A	ENSG00000169894	ENST00000379458	Transcript
MUC3A	0	.	GRCh38	chr7	100957346	100957346	+	Missense_Mutation	SNP	C	C	T	novel		N206-AGD	NORMAL	C	C																c.5567N>T	p.Thr1856Ile	p.T1856I	ENST00000379458	2/12	556	373	183				MUC3A,missense_variant,p.Thr1856Ile,ENST00000379458,NM_005960.1;MUC3A,missense_variant,p.Thr1856Ile,ENST00000483366,;MUC3A,upstream_gene_variant,,ENST00000414964,;	T	ENSG00000169894	ENST00000379458	Transcript
MUC3A	0	.	GRCh38	chr7	100957361	100957361	+	Missense_Mutation	SNP	A	A	G	novel		N206-AGD	NORMAL	A	A																c.5582N>G	p.Asn1861Ser	p.N1861S	ENST00000379458	2/12	534	350	184				MUC3A,missense_variant,p.Asn1861Ser,ENST00000379458,NM_005960.1;MUC3A,missense_variant,p.Asn1861Ser,ENST00000483366,;MUC3A,upstream_gene_variant,,ENST00000414964,;	G	ENSG00000169894	ENST00000379458	Transcript
MUC3A	0	.	GRCh38	chr7	100957363	100957363	+	Missense_Mutation	SNP	A	A	G	novel		N206-AGD	NORMAL	A	A																c.5584N>G	p.Met1862Val	p.M1862V	ENST00000379458	2/12	556	368	188				MUC3A,missense_variant,p.Met1862Val,ENST00000379458,NM_005960.1;MUC3A,missense_variant,p.Met1862Val,ENST00000483366,;MUC3A,upstream_gene_variant,,ENST00000414964,;	G	ENSG00000169894	ENST00000379458	Transcript
MUC3A	0	.	GRCh38	chr7	100957408	100957408	+	Missense_Mutation	SNP	T	T	C	novel		N206-AGD	NORMAL	T	T																c.5629N>C	p.Ser1877Pro	p.S1877P	ENST00000379458	2/12	585	415	170				MUC3A,missense_variant,p.Ser1877Pro,ENST00000379458,NM_005960.1;MUC3A,missense_variant,p.Ser1877Pro,ENST00000483366,;MUC3A,upstream_gene_variant,,ENST00000414964,;	C	ENSG00000169894	ENST00000379458	Transcript
MUC3A	0	.	GRCh38	chr7	100957418	100957418	+	Missense_Mutation	SNP	T	T	C	novel		N206-AGD	NORMAL	T	T																c.5639N>C	p.Leu1880Pro	p.L1880P	ENST00000379458	2/12	593	394	199				MUC3A,missense_variant,p.Leu1880Pro,ENST00000379458,NM_005960.1;MUC3A,missense_variant,p.Leu1880Pro,ENST00000483366,;MUC3A,upstream_gene_variant,,ENST00000414964,;	C	ENSG00000169894	ENST00000379458	Transcript
MUC3A	0	.	GRCh38	chr7	100957438	100957438	+	Missense_Mutation	SNP	G	G	A	novel		N206-AGD	NORMAL	G	G																c.5659N>A	p.Val1887Ile	p.V1887I	ENST00000379458	2/12	535	396	139				MUC3A,missense_variant,p.Val1887Ile,ENST00000379458,NM_005960.1;MUC3A,missense_variant,p.Val1887Ile,ENST00000483366,;MUC3A,upstream_gene_variant,,ENST00000414964,;	A	ENSG00000169894	ENST00000379458	Transcript
MUC3A	0	.	GRCh38	chr7	100957982	100957982	+	Missense_Mutation	SNP	T	T	C	novel		N206-AGD	NORMAL	T	T																c.6203N>C	p.Ile2068Thr	p.I2068T	ENST00000379458	2/12	1556	451	1105				MUC3A,missense_variant,p.Ile2068Thr,ENST00000379458,NM_005960.1;MUC3A,missense_variant,p.Ile2068Thr,ENST00000483366,;MUC3A,missense_variant,p.Ile7Thr,ENST00000414964,;	C	ENSG00000169894	ENST00000379458	Transcript
MUC3A	0	.	GRCh38	chr7	100958000	100958000	+	Missense_Mutation	SNP	T	C	C	novel		N206-AGD	NORMAL	T	T																c.6221N>C	p.Leu2074Pro	p.L2074P	ENST00000379458	2/12	2479	459	2020				MUC3A,missense_variant,p.Leu2074Pro,ENST00000379458,NM_005960.1;MUC3A,missense_variant,p.Leu2074Pro,ENST00000483366,;MUC3A,missense_variant,p.Leu13Pro,ENST00000414964,;	C	ENSG00000169894	ENST00000379458	Transcript
MUC3A	0	.	GRCh38	chr7	100958135	100958136	+	Frame_Shift_Del	DEL	TG	TG	-	novel		N206-AGD	NORMAL	TG	TG																c.6356_6357delNN	p.Met2119ThrfsTer16	p.M2119Tfs*16	ENST00000379458	2/12	1230	786	444				MUC3A,frameshift_variant,p.Met2119ThrfsTer16,ENST00000379458,NM_005960.1;MUC3A,frameshift_variant,p.Met2119ThrfsTer16,ENST00000483366,;MUC3A,frameshift_variant,p.Met58ThrfsTer16,ENST00000414964,;	-	ENSG00000169894	ENST00000379458	Transcript
MUC3A	0	.	GRCh38	chr7	100958139	100958140	+	Frame_Shift_Ins	INS	-	-	TG	novel		N206-AGD	NORMAL	-	-																c.6360_6361insTG	p.Ser2121CysfsTer45	p.S2121Cfs*45	ENST00000379458	2/12	1167	737	430				MUC3A,frameshift_variant,p.Ser2121CysfsTer45,ENST00000379458,NM_005960.1;MUC3A,frameshift_variant,p.Ser2121CysfsTer45,ENST00000483366,;MUC3A,frameshift_variant,p.Ser60CysfsTer45,ENST00000414964,;	TG	ENSG00000169894	ENST00000379458	Transcript
MUC3A	0	.	GRCh38	chr7	100958447	100958447	+	Missense_Mutation	SNP	G	G	C	novel		N206-AGD	NORMAL	G	G																c.6668N>C	p.Ser2223Thr	p.S2223T	ENST00000379458	2/12	3037	1138	1899				MUC3A,missense_variant,p.Ser2223Thr,ENST00000379458,NM_005960.1;MUC3A,missense_variant,p.Ser2223Thr,ENST00000483366,;MUC3A,missense_variant,p.Ser162Thr,ENST00000414964,;	C	ENSG00000169894	ENST00000379458	Transcript
MUC3A	0	.	GRCh38	chr7	100958842	100958842	+	Frame_Shift_Del	DEL	A	A	-	novel		N206-AGD	NORMAL	A	A																c.7063delN	p.Thr2355LeufsTer116	p.T2355Lfs*116	ENST00000379458	2/12	1760	1488	272				MUC3A,frameshift_variant,p.Thr2355LeufsTer116,ENST00000379458,NM_005960.1;MUC3A,frameshift_variant,p.Thr2355LeufsTer116,ENST00000483366,;RP11-395B7.2,downstream_gene_variant,,ENST00000618276,;RP11-395B7.2,downstream_gene_variant,,ENST00000610769,;MUC3A,frameshift_variant,p.Thr294LeufsTer116,ENST00000414964,;	-	ENSG00000169894	ENST00000379458	Transcript
MUC3A	0	.	GRCh38	chr7	100958848	100958849	+	Frame_Shift_Ins	INS	-	-	G	novel		N206-AGD	NORMAL	-	-																c.7069_7070insG	p.Ser2357ArgfsTer27	p.S2357Rfs*27	ENST00000379458	2/12	1827	1554	273				MUC3A,frameshift_variant,p.Ser2357ArgfsTer27,ENST00000379458,NM_005960.1;MUC3A,frameshift_variant,p.Ser2357ArgfsTer27,ENST00000483366,;RP11-395B7.2,downstream_gene_variant,,ENST00000618276,;RP11-395B7.2,downstream_gene_variant,,ENST00000610769,;MUC3A,frameshift_variant,p.Ser296ArgfsTer27,ENST00000414964,;	G	ENSG00000169894	ENST00000379458	Transcript
MUC3A	0	.	GRCh38	chr7	100959139	100959139	+	Missense_Mutation	SNP	A	A	T	rs75879657		N206-AGD	NORMAL	A	A																c.7360N>T	p.Thr2454Ser	p.T2454S	ENST00000379458	2/12	755	544	211				MUC3A,missense_variant,p.Thr2454Ser,ENST00000379458,NM_005960.1;MUC3A,missense_variant,p.Thr2454Ser,ENST00000483366,;RP11-395B7.2,downstream_gene_variant,,ENST00000618276,;RP11-395B7.2,downstream_gene_variant,,ENST00000610769,;MUC3A,missense_variant,p.Thr393Ser,ENST00000414964,;	T	ENSG00000169894	ENST00000379458	Transcript
MUC3A	0	.	GRCh38	chr7	100959241	100959241	+	Missense_Mutation	SNP	A	A	T	rs78124935		N206-AGD	NORMAL	A	A																c.7462N>T	p.Ser2488Cys	p.S2488C	ENST00000379458	2/12	607	438	169				MUC3A,missense_variant,p.Ser2488Cys,ENST00000379458,NM_005960.1;MUC3A,missense_variant,p.Ser2488Cys,ENST00000483366,;RP11-395B7.2,downstream_gene_variant,,ENST00000618276,;RP11-395B7.2,downstream_gene_variant,,ENST00000610769,;MUC3A,missense_variant,p.Ser427Cys,ENST00000414964,;	T	ENSG00000169894	ENST00000379458	Transcript
MUC3A	0	.	GRCh38	chr7	100959242	100959242	+	Missense_Mutation	SNP	G	G	C	rs75463292		N206-AGD	NORMAL	G	G																c.7463N>C	p.Ser2488Thr	p.S2488T	ENST00000379458	2/12	612	446	166				MUC3A,missense_variant,p.Ser2488Thr,ENST00000379458,NM_005960.1;MUC3A,missense_variant,p.Ser2488Thr,ENST00000483366,;RP11-395B7.2,downstream_gene_variant,,ENST00000618276,;RP11-395B7.2,downstream_gene_variant,,ENST00000610769,;MUC3A,missense_variant,p.Ser427Thr,ENST00000414964,;	C	ENSG00000169894	ENST00000379458	Transcript
MUC3A	0	.	GRCh38	chr7	100959271	100959271	+	Missense_Mutation	SNP	G	G	A	rs75496565		N206-AGD	NORMAL	G	G																c.7492N>A	p.Gly2498Ser	p.G2498S	ENST00000379458	2/12	605	449	156				MUC3A,missense_variant,p.Gly2498Ser,ENST00000379458,NM_005960.1;MUC3A,missense_variant,p.Gly2498Ser,ENST00000483366,;RP11-395B7.2,downstream_gene_variant,,ENST00000618276,;RP11-395B7.2,downstream_gene_variant,,ENST00000610769,;MUC3A,missense_variant,p.Gly437Ser,ENST00000414964,;	A	ENSG00000169894	ENST00000379458	Transcript
MUC3A	0	.	GRCh38	chr7	100959304	100959304	+	Missense_Mutation	SNP	T	T	C	rs73398732		N206-AGD	NORMAL	T	T																c.7525N>C	p.Phe2509Leu	p.F2509L	ENST00000379458	2/12	562	375	187				MUC3A,missense_variant,p.Phe2509Leu,ENST00000379458,NM_005960.1;MUC3A,missense_variant,p.Phe2509Leu,ENST00000483366,;RP11-395B7.2,downstream_gene_variant,,ENST00000618276,;RP11-395B7.2,downstream_gene_variant,,ENST00000610769,;MUC3A,missense_variant,p.Phe448Leu,ENST00000414964,;	C	ENSG00000169894	ENST00000379458	Transcript
MUC3A	0	.	GRCh38	chr7	100959332	100959332	+	Missense_Mutation	SNP	C	C	G	rs78826835		N206-AGD	NORMAL	C	C																c.7553N>G	p.Thr2518Ser	p.T2518S	ENST00000379458	2/12	493	319	174				MUC3A,missense_variant,p.Thr2518Ser,ENST00000379458,NM_005960.1;MUC3A,missense_variant,p.Thr2518Ser,ENST00000483366,;RP11-395B7.2,downstream_gene_variant,,ENST00000618276,;RP11-395B7.2,downstream_gene_variant,,ENST00000610769,;MUC3A,missense_variant,p.Thr457Ser,ENST00000414964,;	G	ENSG00000169894	ENST00000379458	Transcript
MUC3A	0	.	GRCh38	chr7	100959344	100959344	+	Missense_Mutation	SNP	G	G	C	rs79233494		N206-AGD	NORMAL	G	G																c.7565N>C	p.Arg2522Pro	p.R2522P	ENST00000379458	2/12	477	315	162				MUC3A,missense_variant,p.Arg2522Pro,ENST00000379458,NM_005960.1;MUC3A,missense_variant,p.Arg2522Pro,ENST00000483366,;RP11-395B7.2,downstream_gene_variant,,ENST00000618276,;RP11-395B7.2,downstream_gene_variant,,ENST00000610769,;MUC3A,missense_variant,p.Arg461Pro,ENST00000414964,;	C	ENSG00000169894	ENST00000379458	Transcript
MUC3A	0	.	GRCh38	chr7	100959347	100959347	+	Missense_Mutation	SNP	C	C	T	rs74460367		N206-AGD	NORMAL	C	C																c.7568N>T	p.Thr2523Ile	p.T2523I	ENST00000379458	2/12	460	300	160				MUC3A,missense_variant,p.Thr2523Ile,ENST00000379458,NM_005960.1;MUC3A,missense_variant,p.Thr2523Ile,ENST00000483366,;RP11-395B7.2,downstream_gene_variant,,ENST00000618276,;RP11-395B7.2,downstream_gene_variant,,ENST00000610769,;MUC3A,missense_variant,p.Thr462Ile,ENST00000414964,;	T	ENSG00000169894	ENST00000379458	Transcript
MUC3A	0	.	GRCh38	chr7	100959436	100959436	+	Missense_Mutation	SNP	A	A	G	rs73163757		N206-AGD	NORMAL	A	A																c.7657N>G	p.Met2553Val	p.M2553V	ENST00000379458	2/12	589	336	253				MUC3A,missense_variant,p.Met2553Val,ENST00000379458,NM_005960.1;MUC3A,missense_variant,p.Met2553Val,ENST00000483366,;RP11-395B7.2,downstream_gene_variant,,ENST00000618276,;RP11-395B7.2,downstream_gene_variant,,ENST00000610769,;MUC3A,missense_variant,p.Met492Val,ENST00000414964,;	G	ENSG00000169894	ENST00000379458	Transcript
MUC3A	0	.	GRCh38	chr7	100959437	100959437	+	Missense_Mutation	SNP	T	T	C	rs78538898		N206-AGD	NORMAL	T	T																c.7658N>C	p.Met2553Thr	p.M2553T	ENST00000379458	2/12	597	345	252				MUC3A,missense_variant,p.Met2553Thr,ENST00000379458,NM_005960.1;MUC3A,missense_variant,p.Met2553Thr,ENST00000483366,;RP11-395B7.2,downstream_gene_variant,,ENST00000618276,;RP11-395B7.2,downstream_gene_variant,,ENST00000610769,;MUC3A,missense_variant,p.Met492Thr,ENST00000414964,;	C	ENSG00000169894	ENST00000379458	Transcript
MUC3A	0	.	GRCh38	chr7	100959449	100959449	+	Missense_Mutation	SNP	T	T	G	rs78584246		N206-AGD	NORMAL	T	T																c.7670N>G	p.Ile2557Ser	p.I2557S	ENST00000379458	2/12	600	355	245				MUC3A,missense_variant,p.Ile2557Ser,ENST00000379458,NM_005960.1;MUC3A,missense_variant,p.Ile2557Ser,ENST00000483366,;RP11-395B7.2,downstream_gene_variant,,ENST00000618276,;RP11-395B7.2,downstream_gene_variant,,ENST00000610769,;MUC3A,missense_variant,p.Ile496Ser,ENST00000414964,;	G	ENSG00000169894	ENST00000379458	Transcript
MUC3A	0	.	GRCh38	chr7	100959517	100959517	+	Missense_Mutation	SNP	A	A	G	rs77153975		N206-AGD	NORMAL	A	A																c.7738N>G	p.Thr2580Ala	p.T2580A	ENST00000379458	2/12	695	458	237				MUC3A,missense_variant,p.Thr2580Ala,ENST00000379458,NM_005960.1;MUC3A,missense_variant,p.Thr2580Ala,ENST00000483366,;RP11-395B7.2,downstream_gene_variant,,ENST00000618276,;RP11-395B7.2,downstream_gene_variant,,ENST00000610769,;MUC3A,missense_variant,p.Thr519Ala,ENST00000414964,;	G	ENSG00000169894	ENST00000379458	Transcript
MUC3A	0	.	GRCh38	chr7	100959533	100959533	+	Missense_Mutation	SNP	C	C	T	rs78684063		N206-AGD	NORMAL	C	C																c.7754N>T	p.Thr2585Met	p.T2585M	ENST00000379458	2/12	704	450	254				MUC3A,missense_variant,p.Thr2585Met,ENST00000379458,NM_005960.1;MUC3A,missense_variant,p.Thr2585Met,ENST00000483366,;RP11-395B7.2,downstream_gene_variant,,ENST00000618276,;RP11-395B7.2,downstream_gene_variant,,ENST00000610769,;MUC3A,missense_variant,p.Thr524Met,ENST00000414964,;	T	ENSG00000169894	ENST00000379458	Transcript
MUC3A	0	.	GRCh38	chr7	100959563	100959563	+	Missense_Mutation	SNP	C	C	T	rs73714242		N206-AGD	NORMAL	C	C																c.7784N>T	p.Ala2595Val	p.A2595V	ENST00000379458	2/12	636	422	214				MUC3A,missense_variant,p.Ala2595Val,ENST00000379458,NM_005960.1;MUC3A,missense_variant,p.Ala2595Val,ENST00000483366,;RP11-395B7.2,downstream_gene_variant,,ENST00000618276,;RP11-395B7.2,downstream_gene_variant,,ENST00000610769,;MUC3A,missense_variant,p.Ala534Val,ENST00000414964,;	T	ENSG00000169894	ENST00000379458	Transcript
MUC3A	0	.	GRCh38	chr7	100959590	100959590	+	Missense_Mutation	SNP	C	C	T	rs73714243		N206-AGD	NORMAL	C	C																c.7811N>T	p.Thr2604Met	p.T2604M	ENST00000379458	2/12	595	395	200				MUC3A,missense_variant,p.Thr2604Met,ENST00000379458,NM_005960.1;MUC3A,missense_variant,p.Thr2604Met,ENST00000483366,;RP11-395B7.2,downstream_gene_variant,,ENST00000618276,;RP11-395B7.2,downstream_gene_variant,,ENST00000610769,;MUC3A,missense_variant,p.Thr543Met,ENST00000414964,;	T	ENSG00000169894	ENST00000379458	Transcript
MUC3A	0	.	GRCh38	chr7	100959644	100959644	+	Missense_Mutation	SNP	C	C	A	rs73398734		N206-AGD	NORMAL	C	C																c.7865N>A	p.Thr2622Lys	p.T2622K	ENST00000379458	2/12	565	360	205				MUC3A,missense_variant,p.Thr2622Lys,ENST00000379458,NM_005960.1;MUC3A,missense_variant,p.Thr2622Lys,ENST00000483366,;RP11-395B7.2,downstream_gene_variant,,ENST00000618276,;RP11-395B7.2,downstream_gene_variant,,ENST00000610769,;MUC3A,missense_variant,p.Thr561Lys,ENST00000414964,;	A	ENSG00000169894	ENST00000379458	Transcript
MUC3A	0	.	GRCh38	chr7	100959649	100959649	+	Missense_Mutation	SNP	G	G	A	rs73714247		N206-AGD	NORMAL	G	G																c.7870N>A	p.Val2624Met	p.V2624M	ENST00000379458	2/12	561	364	197				MUC3A,missense_variant,p.Val2624Met,ENST00000379458,NM_005960.1;MUC3A,missense_variant,p.Val2624Met,ENST00000483366,;RP11-395B7.2,downstream_gene_variant,,ENST00000618276,;RP11-395B7.2,downstream_gene_variant,,ENST00000610769,;MUC3A,missense_variant,p.Val563Met,ENST00000414964,;	A	ENSG00000169894	ENST00000379458	Transcript
MUC3A	0	.	GRCh38	chr7	100959664	100959664	+	Missense_Mutation	SNP	G	G	T	rs73398735		N206-AGD	NORMAL	G	G																c.7885N>T	p.Val2629Phe	p.V2629F	ENST00000379458	2/12	558	366	192				MUC3A,missense_variant,p.Val2629Phe,ENST00000379458,NM_005960.1;MUC3A,missense_variant,p.Val2629Phe,ENST00000483366,;RP11-395B7.2,downstream_gene_variant,,ENST00000618276,;RP11-395B7.2,downstream_gene_variant,,ENST00000610769,;MUC3A,missense_variant,p.Val568Phe,ENST00000414964,;	T	ENSG00000169894	ENST00000379458	Transcript
MUC3A	0	.	GRCh38	chr7	100959713	100959713	+	Missense_Mutation	SNP	C	C	T	rs75365561		N206-AGD	NORMAL	C	C																c.7934N>T	p.Thr2645Ile	p.T2645I	ENST00000379458	2/12	546	366	180				MUC3A,missense_variant,p.Thr2645Ile,ENST00000379458,NM_005960.1;MUC3A,missense_variant,p.Thr2645Ile,ENST00000483366,;RP11-395B7.2,downstream_gene_variant,,ENST00000618276,;RP11-395B7.2,downstream_gene_variant,,ENST00000610769,;MUC3A,missense_variant,p.Thr584Ile,ENST00000414964,;	T	ENSG00000169894	ENST00000379458	Transcript
MUC3A	0	.	GRCh38	chr7	100959889	100959889	+	Missense_Mutation	SNP	T	T	G	rs76249962		N206-AGD	NORMAL	T	T																c.8110N>G	p.Ser2704Ala	p.S2704A	ENST00000379458	2/12	812	495	316				MUC3A,missense_variant,p.Ser2704Ala,ENST00000379458,NM_005960.1;MUC3A,missense_variant,p.Ser2704Ala,ENST00000483366,;RP11-395B7.2,downstream_gene_variant,,ENST00000618276,;RP11-395B7.2,downstream_gene_variant,,ENST00000610769,;MUC3A,missense_variant,p.Ser643Ala,ENST00000414964,;	G	ENSG00000169894	ENST00000379458	Transcript
MUC3A	0	.	GRCh38	chr7	100959988	100959988	+	Missense_Mutation	SNP	G	G	T	rs62483699		N206-AGD	NORMAL	G	G																c.8209N>T	p.Ala2737Ser	p.A2737S	ENST00000379458	2/12	776	414	362				MUC3A,missense_variant,p.Ala2737Ser,ENST00000379458,NM_005960.1;MUC3A,missense_variant,p.Ala2737Ser,ENST00000483366,;RP11-395B7.2,downstream_gene_variant,,ENST00000618276,;RP11-395B7.2,downstream_gene_variant,,ENST00000610769,;MUC3A,missense_variant,p.Ala676Ser,ENST00000414964,;	T	ENSG00000169894	ENST00000379458	Transcript
MUC3A	0	.	GRCh38	chr7	100960006	100960006	+	Missense_Mutation	SNP	T	T	C	rs62483700		N206-AGD	NORMAL	T	T																c.8227N>C	p.Ser2743Pro	p.S2743P	ENST00000379458	2/12	824	429	394				MUC3A,missense_variant,p.Ser2743Pro,ENST00000379458,NM_005960.1;MUC3A,missense_variant,p.Ser2743Pro,ENST00000483366,;RP11-395B7.2,downstream_gene_variant,,ENST00000618276,;RP11-395B7.2,downstream_gene_variant,,ENST00000610769,;MUC3A,missense_variant,p.Ser682Pro,ENST00000414964,;	C	ENSG00000169894	ENST00000379458	Transcript
MUC3A	0	.	GRCh38	chr7	100960229	100960229	+	Missense_Mutation	SNP	C	C	G	rs73714254		N206-AGD	NORMAL	C	C																c.8450N>G	p.Thr2817Ser	p.T2817S	ENST00000379458	2/12	500	305	195				MUC3A,missense_variant,p.Thr2817Ser,ENST00000379458,NM_005960.1;MUC3A,missense_variant,p.Thr2817Ser,ENST00000483366,;RP11-395B7.2,downstream_gene_variant,,ENST00000618276,;RP11-395B7.2,downstream_gene_variant,,ENST00000610769,;MUC3A,missense_variant,p.Thr756Ser,ENST00000414964,;	G	ENSG00000169894	ENST00000379458	Transcript
MUC3A	0	.	GRCh38	chr7	100960242	100960242	+	Missense_Mutation	SNP	C	C	G	rs73714255		N206-AGD	NORMAL	C	C																c.8463N>G	p.Ile2821Met	p.I2821M	ENST00000379458	2/12	458	280	178				MUC3A,missense_variant,p.Ile2821Met,ENST00000379458,NM_005960.1;MUC3A,missense_variant,p.Ile2821Met,ENST00000483366,;RP11-395B7.2,downstream_gene_variant,,ENST00000618276,;RP11-395B7.2,downstream_gene_variant,,ENST00000610769,;MUC3A,missense_variant,p.Ile760Met,ENST00000414964,;	G	ENSG00000169894	ENST00000379458	Transcript
MUC3A	0	.	GRCh38	chr7	100960255	100960255	+	Missense_Mutation	SNP	A	A	G	rs75597914		N206-AGD	NORMAL	A	A																c.8476N>G	p.Thr2826Ala	p.T2826A	ENST00000379458	2/12	472	292	180				MUC3A,missense_variant,p.Thr2826Ala,ENST00000379458,NM_005960.1;MUC3A,missense_variant,p.Thr2826Ala,ENST00000483366,;RP11-395B7.2,downstream_gene_variant,,ENST00000618276,;RP11-395B7.2,downstream_gene_variant,,ENST00000610769,;MUC3A,missense_variant,p.Thr765Ala,ENST00000414964,;	G	ENSG00000169894	ENST00000379458	Transcript
MUC3A	0	.	GRCh38	chr7	100960261	100960261	+	Missense_Mutation	SNP	T	T	C	rs73714257		N206-AGD	NORMAL	T	T																c.8482N>C	p.Tyr2828His	p.Y2828H	ENST00000379458	2/12	427	256	171				MUC3A,missense_variant,p.Tyr2828His,ENST00000379458,NM_005960.1;MUC3A,missense_variant,p.Tyr2828His,ENST00000483366,;RP11-395B7.2,downstream_gene_variant,,ENST00000618276,;RP11-395B7.2,downstream_gene_variant,,ENST00000610769,;MUC3A,missense_variant,p.Tyr767His,ENST00000414964,;	C	ENSG00000169894	ENST00000379458	Transcript
MUC3A	0	.	GRCh38	chr7	100960283	100960283	+	Missense_Mutation	SNP	T	T	C	rs73714259		N206-AGD	NORMAL	T	T																c.8504N>C	p.Met2835Thr	p.M2835T	ENST00000379458	2/12	493	295	198				MUC3A,missense_variant,p.Met2835Thr,ENST00000379458,NM_005960.1;MUC3A,missense_variant,p.Met2835Thr,ENST00000483366,;RP11-395B7.2,downstream_gene_variant,,ENST00000618276,;RP11-395B7.2,downstream_gene_variant,,ENST00000610769,;MUC3A,missense_variant,p.Met774Thr,ENST00000414964,;	C	ENSG00000169894	ENST00000379458	Transcript
MUC3A	0	.	GRCh38	chr7	100960306	100960306	+	Missense_Mutation	SNP	T	T	A	rs76244845		N206-AGD	NORMAL	T	T																c.8527N>A	p.Ser2843Thr	p.S2843T	ENST00000379458	2/12	589	363	226				MUC3A,missense_variant,p.Ser2843Thr,ENST00000379458,NM_005960.1;MUC3A,missense_variant,p.Ser2843Thr,ENST00000483366,;RP11-395B7.2,downstream_gene_variant,,ENST00000618276,;RP11-395B7.2,downstream_gene_variant,,ENST00000610769,;MUC3A,missense_variant,p.Ser782Thr,ENST00000414964,;	A	ENSG00000169894	ENST00000379458	Transcript
MUC3A	0	.	GRCh38	chr7	100960307	100960307	+	Missense_Mutation	SNP	C	C	T	rs78685360		N206-AGD	NORMAL	C	C																c.8528N>T	p.Ser2843Leu	p.S2843L	ENST00000379458	2/12	592	376	216				MUC3A,missense_variant,p.Ser2843Leu,ENST00000379458,NM_005960.1;MUC3A,missense_variant,p.Ser2843Leu,ENST00000483366,;RP11-395B7.2,downstream_gene_variant,,ENST00000618276,;RP11-395B7.2,downstream_gene_variant,,ENST00000610769,;MUC3A,missense_variant,p.Ser782Leu,ENST00000414964,;	T	ENSG00000169894	ENST00000379458	Transcript
MUC3A	0	.	GRCh38	chr7	100960582	100960582	+	Missense_Mutation	SNP	T	T	A	rs75799835		N206-AGD	NORMAL	T	T																c.8803N>A	p.Ser2935Thr	p.S2935T	ENST00000379458	2/12	586	339	247				MUC3A,missense_variant,p.Ser2935Thr,ENST00000379458,NM_005960.1;MUC3A,missense_variant,p.Ser2935Thr,ENST00000483366,;RP11-395B7.2,downstream_gene_variant,,ENST00000618276,;RP11-395B7.2,downstream_gene_variant,,ENST00000610769,;MUC3A,missense_variant,p.Ser874Thr,ENST00000414964,;	A	ENSG00000169894	ENST00000379458	Transcript
MUC3A	0	.	GRCh38	chr7	100960585	100960585	+	Missense_Mutation	SNP	C	C	T	rs35212402		N206-AGD	NORMAL	C	C																c.8806N>T	p.Arg2936Cys	p.R2936C	ENST00000379458	2/12	612	430	182				MUC3A,missense_variant,p.Arg2936Cys,ENST00000379458,NM_005960.1;MUC3A,missense_variant,p.Arg2936Cys,ENST00000483366,;RP11-395B7.2,downstream_gene_variant,,ENST00000618276,;RP11-395B7.2,downstream_gene_variant,,ENST00000610769,;MUC3A,missense_variant,p.Arg875Cys,ENST00000414964,;	T	ENSG00000169894	ENST00000379458	Transcript
MUC3A	0	.	GRCh38	chr7	100960598	100960598	+	Missense_Mutation	SNP	G	G	C	rs74529310		N206-AGD	NORMAL	G	G																c.8819N>C	p.Arg2940Pro	p.R2940P	ENST00000379458	2/12	615	348	267				MUC3A,missense_variant,p.Arg2940Pro,ENST00000379458,NM_005960.1;MUC3A,missense_variant,p.Arg2940Pro,ENST00000483366,;RP11-395B7.2,downstream_gene_variant,,ENST00000618276,;RP11-395B7.2,downstream_gene_variant,,ENST00000610769,;MUC3A,missense_variant,p.Arg879Pro,ENST00000414964,;	C	ENSG00000169894	ENST00000379458	Transcript
MUC3A	0	.	GRCh38	chr7	100960609	100960609	+	Nonsense_Mutation	SNP	C	C	T	rs79874934		N206-AGD	NORMAL	C	C																c.8830N>T	p.Gln2944Ter	p.Q2944*	ENST00000379458	2/12	559	338	221				MUC3A,stop_gained,p.Gln2944Ter,ENST00000379458,NM_005960.1;MUC3A,stop_gained,p.Gln2944Ter,ENST00000483366,;RP11-395B7.2,downstream_gene_variant,,ENST00000618276,;RP11-395B7.2,downstream_gene_variant,,ENST00000610769,;MUC3A,stop_gained,p.Gln883Ter,ENST00000414964,;	T	ENSG00000169894	ENST00000379458	Transcript
MUC3A	0	.	GRCh38	chr7	100960610	100960610	+	Missense_Mutation	SNP	A	A	G	rs75517157		N206-AGD	NORMAL	A	A																c.8831N>G	p.Gln2944Arg	p.Q2944R	ENST00000379458	2/12	551	332	219				MUC3A,missense_variant,p.Gln2944Arg,ENST00000379458,NM_005960.1;MUC3A,missense_variant,p.Gln2944Arg,ENST00000483366,;RP11-395B7.2,downstream_gene_variant,,ENST00000618276,;RP11-395B7.2,downstream_gene_variant,,ENST00000610769,;MUC3A,missense_variant,p.Gln883Arg,ENST00000414964,;	G	ENSG00000169894	ENST00000379458	Transcript
MUC3A	0	.	GRCh38	chr7	100964820	100964820	+	Missense_Mutation	SNP	T	T	C	rs6960868		N206-AGD	NORMAL	T	T																c.9359N>C	p.Val3120Ala	p.V3120A	ENST00000379458	6/12	659	192	467				MUC3A,missense_variant,p.Val3120Ala,ENST00000379458,NM_005960.1;MUC3A,missense_variant,p.Val3120Ala,ENST00000483366,;MUC12,upstream_gene_variant,,ENST00000379442,;MUC12,upstream_gene_variant,,ENST00000536621,NM_001164462.1;RP11-395B7.2,non_coding_transcript_exon_variant,,ENST00000618276,;RP11-395B7.2,non_coding_transcript_exon_variant,,ENST00000610769,;MUC3A,3_prime_UTR_variant,,ENST00000414964,;…	C	ENSG00000169894	ENST00000379458	Transcript
MUC3A	0	.	GRCh38	chr7	100965345	100965345	+	Missense_Mutation	SNP	C	C	A	rs73714276		N206-AGD	NORMAL	C	C																c.9446N>A	p.Ala3149Glu	p.A3149E	ENST00000379458	7/12	648	314	334				MUC3A,missense_variant,p.Ala3149Glu,ENST00000379458,NM_005960.1;MUC3A,missense_variant,p.Ala3149Glu,ENST00000483366,;MUC12,upstream_gene_variant,,ENST00000379442,;MUC12,upstream_gene_variant,,ENST00000536621,NM_001164462.1;RP11-395B7.2,non_coding_transcript_exon_variant,,ENST00000618276,;RP11-395B7.2,non_coding_transcript_exon_variant,,ENST00000610769,;MUC3A,splice_region_variant,,ENST00000414964…	A	ENSG00000169894	ENST00000379458	Transcript
MUC3A	0	.	GRCh38	chr7	100965859	100965859	+	Missense_Mutation	SNP	A	A	G	rs73163797		N206-AGD	NORMAL	A	A																c.9604N>G	p.Thr3202Ala	p.T3202A	ENST00000379458	8/12	564	295	269				MUC3A,missense_variant,p.Thr3202Ala,ENST00000379458,NM_005960.1;MUC3A,missense_variant,p.Thr3202Ala,ENST00000483366,;MUC12,upstream_gene_variant,,ENST00000379442,;MUC12,upstream_gene_variant,,ENST00000536621,NM_001164462.1;RP11-395B7.2,non_coding_transcript_exon_variant,,ENST00000610769,;RP11-395B7.2,intron_variant,,ENST00000618276,;MUC3A,3_prime_UTR_variant,,ENST00000414964,;MUC3A,upstream_gene_…	G	ENSG00000169894	ENST00000379458	Transcript
MUC3A	0	.	GRCh38	chr7	100966916	100966916	+	Missense_Mutation	SNP	T	T	C	rs10258821		N206-AGD	NORMAL	T	T																c.9895N>C	p.Tyr3299His	p.Y3299H	ENST00000379458	11/12	602	258	225				MUC3A,missense_variant,p.Tyr3299His,ENST00000379458,NM_005960.1;MUC3A,missense_variant,p.Tyr3241His,ENST00000483366,;MUC12,upstream_gene_variant,,ENST00000379442,;MUC12,upstream_gene_variant,,ENST00000536621,NM_001164462.1;RP11-395B7.2,intron_variant,,ENST00000618276,;RP11-395B7.2,upstream_gene_variant,,ENST00000610769,;MUC3A,3_prime_UTR_variant,,ENST00000414964,;MUC3A,non_coding_transcript_exon_…	C	ENSG00000169894	ENST00000379458	Transcript
MUC12	0	.	GRCh38	chr7	100969671	100969671	+	Missense_Mutation	SNP	G	G	A	rs79881008		N206-AGD	NORMAL	G	G																c.49N>A	p.Val17Ile	p.V17I	ENST00000536621	1/12	452	240	212				MUC12,missense_variant,p.Val17Ile,ENST00000379442,;MUC12,missense_variant,p.Val17Ile,ENST00000536621,NM_001164462.1;MUC3A,downstream_gene_variant,,ENST00000379458,NM_005960.1;MUC3A,downstream_gene_variant,,ENST00000483366,;RP11-395B7.2,upstream_gene_variant,,ENST00000618276,;RP11-395B7.2,upstream_gene_variant,,ENST00000610769,;MUC3A,downstream_gene_variant,,ENST00000414964,;MUC3A,downstream_gene_…	A	ENSG00000205277	ENST00000536621	Transcript
MUC12	0	.	GRCh38	chr7	100969680	100969680	+	Missense_Mutation	SNP	G	G	C	rs78487486		N206-AGD	NORMAL	G	G																c.58N>C	p.Val20Leu	p.V20L	ENST00000536621	1/12	428	230	198				MUC12,missense_variant,p.Val20Leu,ENST00000379442,;MUC12,missense_variant,p.Val20Leu,ENST00000536621,NM_001164462.1;MUC3A,downstream_gene_variant,,ENST00000379458,NM_005960.1;MUC3A,downstream_gene_variant,,ENST00000483366,;RP11-395B7.2,upstream_gene_variant,,ENST00000618276,;RP11-395B7.2,upstream_gene_variant,,ENST00000610769,;MUC3A,downstream_gene_variant,,ENST00000414964,;MUC3A,downstream_gene_…	C	ENSG00000205277	ENST00000536621	Transcript
MUC12	0	.	GRCh38	chr7	100992533	100992533	+	Missense_Mutation	SNP	C	C	T	rs184992838		N206-AGD	NORMAL	C	C																c.1970N>T	p.Pro657Leu	p.P657L	ENST00000536621	2/12	811	600	211				MUC12,missense_variant,p.Pro800Leu,ENST00000379442,;MUC12,missense_variant,p.Pro657Leu,ENST00000536621,NM_001164462.1;	T	ENSG00000205277	ENST00000536621	Transcript
MUC12	0	.	GRCh38	chr7	101004095	101004095	+	Missense_Mutation	SNP	C	T	T	rs201694075		N206-AGD	NORMAL	C	C																c.13532N>T	p.Thr4511Ile	p.T4511I	ENST00000536621	2/12	10	0	10				MUC12,missense_variant,p.Thr4654Ile,ENST00000379442,;MUC12,missense_variant,p.Thr4511Ile,ENST00000536621,NM_001164462.1;	T	ENSG00000205277	ENST00000536621	Transcript
VGF	0	.	GRCh38	chr7	101163367	101163368	+	Frame_Shift_Ins	INS	-	-	C	novel		N206-AGD	NORMAL	-	-																c.1476_1477insG	p.Pro493AlafsTer192	p.P493Afs*192	ENST00000249330	2/2	303	231	72				VGF,frameshift_variant,p.Pro493AlafsTer192,ENST00000249330,NM_003378.3;VGF,frameshift_variant,p.Pro493AlafsTer192,ENST00000445482,;VGF,intron_variant,,ENST00000611537,;AP1S1,downstream_gene_variant,,ENST00000337619,NM_001283.3;AP1S1,downstream_gene_variant,,ENST00000429457,;MIR4653,downstream_gene_variant,,ENST00000585107,;AP1S1,downstream_gene_variant,,ENST00000443943,;	C	ENSG00000128564	ENST00000249330	Transcript
POLR2J3	0	.	GRCh38	chr7	102569873	102569873	+	Missense_Mutation	SNP	G	G	C	rs2522917		N206-AGD	NORMAL	G	G																c.102N>G	p.Ile34Met	p.I34M	ENST00000621093	2/4	365	153	212				POLR2J3,missense_variant,p.Ile34Met,ENST00000511313,;POLR2J3,missense_variant,p.Ile34Met,ENST00000613744,;POLR2J3,missense_variant,p.Ile34Met,ENST00000513506,;RP11-514P8.7,missense_variant,p.Ile129Met,ENST00000514917,;POLR2J3,missense_variant,p.Ile34Met,ENST00000513438,;POLR2J3,missense_variant,p.Ile34Met,ENST00000621093,NM_001097615.2;RASA4,downstream_gene_variant,,ENST00000538869,;POLR2J3,non_c…	C	ENSG00000168255	ENST00000621093	Transcript
FAM185A	0	.	GRCh38	chr7	102749386	102749386	+	Missense_Mutation	SNP	G	C	C	rs28695887		N206-AGD	NORMAL	G	G																c.179N>C	p.Gly60Ala	p.G60A	ENST00000413034	1/8	453	0	452				FAM185A,missense_variant,p.Gly60Ala,ENST00000409231,NM_001145269.1;FAM185A,missense_variant,p.Gly60Ala,ENST00000413034,NM_001145268.1;FAM185A,missense_variant,p.Gly60Ala,ENST00000418198,;FAM185A,non_coding_transcript_exon_variant,,ENST00000481697,;FAM185A,intron_variant,,ENST00000487807,;FAM185A,upstream_gene_variant,,ENST00000496790,;FAM185A,missense_variant,p.Gly60Ala,ENST00000442873,;FAM185A,m…	C	ENSG00000222011	ENST00000413034	Transcript
LAMB4	0	.	GRCh38	chr7	108103226	108103226	+	Missense_Mutation	SNP	C	C	G	rs775973690		N206-AGD	NORMAL	C	C																c.998N>C	p.Ser333Thr	p.S333T	ENST00000388781	10/34	271	147	124				LAMB4,missense_variant,p.Ser333Thr,ENST00000388781,NM_007356.2;LAMB4,missense_variant,p.Ser333Thr,ENST00000205386,NM_001318046.1;LAMB4,missense_variant,p.Ser333Thr,ENST00000418464,NM_001318048.1;LAMB4,non_coding_transcript_exon_variant,,ENST00000475469,;	G	ENSG00000091128	ENST00000388781	Transcript
ST7	0	.	GRCh38	chr7	117222922	117222922	+	Missense_Mutation	SNP	G	G	T	rs35196356		N206-AGD	NORMAL	G	G																c.1700N>T	p.Arg567Leu	p.R567L	ENST00000265437	16/16	603	445	158				ST7,missense_variant,p.Arg567Leu,ENST00000265437,NM_021908.2;ST7,intron_variant,,ENST00000393443,;ST7,intron_variant,,ENST00000393447,;ST7,intron_variant,,ENST00000323984,;ST7,intron_variant,,ENST00000393449,;ST7,intron_variant,,ENST00000393446,;ST7,intron_variant,,ENST00000393444,;ST7,intron_variant,,ENST00000393451,NM_018412.3;ST7,intron_variant,,ENST00000432298,;ST7,intron_variant,,ENST0000042…	T	ENSG00000004866	ENST00000265437	Transcript
KLF14	0	.	GRCh38	chr7	130733862	130733862	+	Missense_Mutation	SNP	G	A	A	rs111400400		N206-AGD	NORMAL	G	G																c.172N>T	p.Pro58Ser	p.P58S	ENST00000583337	1/1	431	0	431				KLF14,missense_variant,p.Pro58Ser,ENST00000583337,NM_138693.3;	A	ENSG00000266265	ENST00000583337	Transcript
KLF14	0	.	GRCh38	chr7	130733894	130733894	+	Missense_Mutation	SNP	G	T	T	novel		N206-AGD	NORMAL	G	G																c.140N>A	p.Pro47Gln	p.P47Q	ENST00000583337	1/1	434	2	432				KLF14,missense_variant,p.Pro47Gln,ENST00000583337,NM_138693.3;	T	ENSG00000266265	ENST00000583337	Transcript
PRSS1	0	.	GRCh38	chr7	142752476	142752476	+	Missense_Mutation	SNP	G	G	C	novel		N206-AGD	NORMAL	G	G																c.500N>C	p.Ser167Thr	p.S167T	ENST00000311737	4/5	1155	838	317				PRSS1,missense_variant,p.Ser181Thr,ENST00000486171,;PRSS1,missense_variant,p.Ser167Thr,ENST00000612126,;PRSS1,missense_variant,p.Ser167Thr,ENST00000311737,NM_002769.4;PRSS1,missense_variant,p.Ser157Thr,ENST00000619214,;PRSS1,missense_variant,p.Ser117Thr,ENST00000492062,;TRBC2,intron_variant,,ENST00000637077,;TRBC2,intron_variant,,ENST00000610416,;TRBC2,intron_variant,,ENST00000636844,;PRSS1,non_c…	C	ENSG00000204983	ENST00000311737	Transcript
PRSS1	0	.	GRCh38	chr7	142752490	142752490	+	Missense_Mutation	SNP	G	G	A	novel		N206-AGD	NORMAL	G	G																c.514N>A	p.Glu172Lys	p.E172K	ENST00000311737	4/5	1242	917	324				PRSS1,missense_variant,p.Glu186Lys,ENST00000486171,;PRSS1,missense_variant,p.Glu172Lys,ENST00000612126,;PRSS1,missense_variant,p.Glu172Lys,ENST00000311737,NM_002769.4;PRSS1,missense_variant,p.Glu162Lys,ENST00000619214,;PRSS1,missense_variant,p.Glu122Lys,ENST00000492062,;TRBC2,intron_variant,,ENST00000637077,;TRBC2,intron_variant,,ENST00000610416,;TRBC2,intron_variant,,ENST00000636844,;PRSS1,non_c…	A	ENSG00000204983	ENST00000311737	Transcript
PRSS1	0	.	GRCh38	chr7	142752522	142752522	+	Missense_Mutation	SNP	C	C	G	novel		N206-AGD	NORMAL	C	C																c.546N>G	p.Asn182Lys	p.N182K	ENST00000311737	4/5	1114	795	319				PRSS1,missense_variant,p.Asn196Lys,ENST00000486171,;PRSS1,missense_variant,p.Asn182Lys,ENST00000612126,;PRSS1,missense_variant,p.Asn182Lys,ENST00000311737,NM_002769.4;PRSS1,missense_variant,p.Asn172Lys,ENST00000619214,;PRSS1,missense_variant,p.Asn132Lys,ENST00000492062,;TRBC2,intron_variant,,ENST00000637077,;TRBC2,intron_variant,,ENST00000610416,;TRBC2,intron_variant,,ENST00000636844,;PRSS1,non_c…	G	ENSG00000204983	ENST00000311737	Transcript
PRSS2	0	.	GRCh38	chr7	142773976	142773976	+	Missense_Mutation	SNP	G	G	A	novel		N206-AGD	NORMAL	G	G																c.554N>A	p.Cys185Tyr	p.C185Y	ENST00000633969	5/6	1199	864	334				PRSS2,missense_variant,p.Cys185Tyr,ENST00000633969,NM_001303414.1;PRSS2,missense_variant,p.Cys171Tyr,ENST00000632998,;PRSS2,missense_variant,p.Cys170Tyr,ENST00000632805,;PRSS2,missense_variant,p.Cys171Tyr,ENST00000539842,NM_002770.3;TRBC2,intron_variant,,ENST00000637077,;TRBC2,intron_variant,,ENST00000610416,;TRBC2,intron_variant,,ENST00000636844,;PRSS2,non_coding_transcript_exon_variant,,ENST000…	A	ENSG00000275896	ENST00000633969	Transcript
EPHB6	0	.	GRCh38	chr7	142865498	142865498	+	Missense_Mutation	SNP	G	T	T	rs8177146		N206-AGD	NORMAL	G	G																c.973N>T	p.Ala325Ser	p.A325S	ENST00000619012	8/20	725	0	725				EPHB6,missense_variant,p.Ala325Ser,ENST00000619012,;EPHB6,missense_variant,p.Ala325Ser,ENST00000422643,NM_004445.5;EPHB6,missense_variant,p.Ala32Ser,ENST00000411471,NM_001280795.2,NM_001280794.2;EPHB6,upstream_gene_variant,,ENST00000476059,;EPHB6,upstream_gene_variant,,ENST00000617632,;EPHB6,downstream_gene_variant,,ENST00000497095,;EPHB6,3_prime_UTR_variant,,ENST00000614832,;EPHB6,3_prime_UTR_va…	T	ENSG00000106123	ENST00000619012	Transcript
TRPV5	0	.	GRCh38	chr7	142912583	142912583	+	Missense_Mutation	SNP	T	C	C	rs4252499		N206-AGD	NORMAL	T	T																c.1687N>G	p.Thr563Ala	p.T563A	ENST00000265310	13/15	1086	0	1086				TRPV5,missense_variant,p.Thr563Ala,ENST00000265310,NM_019841.6;TRPV5,missense_variant,p.Thr508Ala,ENST00000439304,;	C	ENSG00000127412	ENST00000265310	Transcript
TRPV5	0	.	GRCh38	chr7	142929454	142929454	+	Missense_Mutation	SNP	T	C	C	rs4236480		N206-AGD	NORMAL	T	T																c.461N>G	p.His154Arg	p.H154R	ENST00000265310	4/15	646	66	580				TRPV5,missense_variant,p.His154Arg,ENST00000265310,NM_019841.6;TRPV5,missense_variant,p.His154Arg,ENST00000442623,;TRPV5,missense_variant,p.His148Arg,ENST00000439304,;	C	ENSG00000127412	ENST00000265310	Transcript
CTAGE15	0	.	GRCh38	chr7	143573079	143573079	+	Missense_Mutation	SNP	A	A	G	rs62484910		N206-AGD	NORMAL	A	A																c.1262N>G	p.Glu421Gly	p.E421G	ENST00000420911	1/1	367	204	163				CTAGE15,missense_variant,p.Glu421Gly,ENST00000420911,NM_001008747.2;RNU6-162P,upstream_gene_variant,,ENST00000516228,;	G	ENSG00000271079	ENST00000420911	Transcript
TCAF2	0	.	GRCh38	chr7	143719852	143719852	+	Missense_Mutation	SNP	C	C	T	rs62486260		N206-AGD	NORMAL	C	C																c.793N>T	p.Arg265Trp	p.R265W	ENST00000444908	3/7	33	10	23				TCAF2,missense_variant,p.Arg265Trp,ENST00000441159,;TCAF2,missense_variant,p.Arg265Trp,ENST00000444908,NM_001130025.1;TCAF2,missense_variant,p.Arg265Trp,ENST00000357344,NM_173678.2;TCAF2,missense_variant,p.Arg101Trp,ENST00000411935,;TCAF2,missense_variant,p.Arg101Trp,ENST00000425618,NM_001130026.2;TCAF2,missense_variant,p.Arg80Trp,ENST00000518791,;RP11-298A10.1,intron_variant,,ENST00000636919,;RP…	T	ENSG00000170379	ENST00000444908	Transcript
CTAGE6	0	.	GRCh38	chr7	143756685	143756685	+	Missense_Mutation	SNP	T	T	C	rs62486288		N206-AGD	NORMAL	T	T																c.974N>G	p.Asn325Ser	p.N325S	ENST00000470691	1/1	251	163	88				CTAGE6,missense_variant,p.Asn325Ser,ENST00000470691,NM_178561.4;RP11-298A10.1,intron_variant,,ENST00000636919,;RP11-298A10.1,intron_variant,,ENST00000636123,;RNU6-267P,upstream_gene_variant,,ENST00000516714,;	C	ENSG00000271321	ENST00000470691	Transcript
CTAGE8	0	.	GRCh38	chr7	144266925	144266925	+	Missense_Mutation	SNP	T	T	C	rs200446072		N206-AGD	NORMAL	T	T																c.2326N>G	p.Thr776Ala	p.T776A	ENST00000487179	1/1	6	1	5				CTAGE8,missense_variant,p.Thr776Ala,ENST00000487179,NM_001278507.1;OR2A1-AS1,intron_variant,,ENST00000463561,;OR2A1-AS1,intron_variant,,ENST00000476560,;OR2A1-AS1,intron_variant,,ENST00000487102,;OR2A1-AS1,intron_variant,,ENST00000478806,;RP4-545C24.1,intron_variant,,ENST00000460955,;OR2A1-AS1,intron_variant,,ENST00000489488,;OR2A1-AS1,intron_variant,,ENST00000461843,;	C	ENSG00000244693	ENST00000487179	Transcript
OR2A1	0	.	GRCh38	chr7	144318627	144318627	+	Missense_Mutation	SNP	C	G	G	rs201568948		N206-AGD	NORMAL	C	C																c.503N>G	p.Ser168Cys	p.S168C	ENST00000408951	1/1	48	6	42				OR2A1,missense_variant,p.Ser168Cys,ENST00000408951,NM_001005287.1;OR2A1-AS1,intron_variant,,ENST00000463561,;OR2A1-AS1,intron_variant,,ENST00000486094,;OR2A1-AS1,intron_variant,,ENST00000476560,;OR2A1-AS1,intron_variant,,ENST00000487102,;OR2A1-AS1,intron_variant,,ENST00000475089,;OR2A1-AS1,intron_variant,,ENST00000478806,;OR2A1-AS1,intron_variant,,ENST00000488041,;OR2A1-AS1,intron_variant,,ENST00…	G	ENSG00000221970	ENST00000408951	Transcript
ARHGEF5	0	.	GRCh38	chr7	144363193	144363193	+	Missense_Mutation	SNP	A	A	G	rs62485525		N206-AGD	NORMAL	A	A																c.524N>G	p.Asp175Gly	p.D175G	ENST00000056217	2/15	109	53	56				ARHGEF5,missense_variant,p.Asp175Gly,ENST00000056217,NM_005435.3;ARHGEF5,intron_variant,,ENST00000498580,;ARHGEF5,upstream_gene_variant,,ENST00000474817,;ARHGEF5,upstream_gene_variant,,ENST00000471847,;	G	ENSG00000050327	ENST00000056217	Transcript
ARHGEF5	0	.	GRCh38	chr7	144363709	144363709	+	Missense_Mutation	SNP	C	T	T	rs3823677		N206-AGD	NORMAL	C	C																c.1040N>T	p.Thr347Ile	p.T347I	ENST00000056217	2/15	110	5	105				ARHGEF5,missense_variant,p.Thr347Ile,ENST00000056217,NM_005435.3;ARHGEF5,intron_variant,,ENST00000498580,;ARHGEF5,upstream_gene_variant,,ENST00000474817,;ARHGEF5,upstream_gene_variant,,ENST00000471847,;	T	ENSG00000050327	ENST00000056217	Transcript
ZNF425	0	.	GRCh38	chr7	149104078	149104078	+	Missense_Mutation	SNP	G	G	A	rs150412959		N206-AGD	NORMAL	G	G																c.1793N>T	p.Thr598Ile	p.T598I	ENST00000378061	4/4	779	570	209				ZNF425,missense_variant,p.Thr598Ile,ENST00000378061,NM_001001661.2;ZNF425,downstream_gene_variant,,ENST00000483014,;ZNF425,downstream_gene_variant,,ENST00000495685,;	A	ENSG00000204947	ENST00000378061	Transcript
SSPO	0	.	GRCh38	chr7	149818100	149818101	+	Nonsense_Mutation	INS	-	-	A	novel		N206-AGD	NORMAL	-	-																c.11581_11582insA	p.Tyr3861Ter	p.Y3861*	ENST00000378016	79/107	543	414	129				SSPO,stop_gained,p.Tyr3861Ter,ENST00000378016,NM_198455.2;SSPO,non_coding_transcript_exon_variant,,ENST00000623373,;SSPO,upstream_gene_variant,,ENST00000492965,;SSPO,upstream_gene_variant,,ENST00000488835,;SSPO,upstream_gene_variant,,ENST00000461331,;	A	ENSG00000197558	ENST00000378016	Transcript
AGAP3	0	.	GRCh38	chr7	151086831	151086832	+	Frame_Shift_Ins	INS	-	GGGG	GGGG	novel		N206-AGD	NORMAL	-	-																c.90_91insGGGG	p.Val31GlyfsTer100	p.V31Gfs*100	ENST00000397238	1/18	27	0	27				AGAP3,frameshift_variant,p.Val31GlyfsTer100,ENST00000397238,NM_031946.6;AGAP3,frameshift_variant,p.Val31GlyfsTer100,ENST00000473312,NM_001042535.3;AGAP3,frameshift_variant,p.Val31GlyfsTer100,ENST00000479901,NM_001308304.1;AGAP3,intron_variant,,ENST00000622464,;AGAP3,intron_variant,,ENST00000463381,NM_001281300.1;TMUB1,upstream_gene_variant,,ENST00000392818,NM_031434.3;TMUB1,upstream_gene_variant,…	GGGG	ENSG00000133612	ENST00000397238	Transcript
IQCA1L	0	.	GRCh38	chr7	151195598	151195598	+	Frame_Shift_Del	DEL	C	C	-	novel		N206-AGD	NORMAL	C	C																c.1375delN	p.Glu459LysfsTer4	p.E459Kfs*4	ENST00000615129	11/19	467	281	186				IQCA1L,frameshift_variant,p.Glu459LysfsTer4,ENST00000615129,NM_001304419.1;IQCA1L,3_prime_UTR_variant,,ENST00000613681,;IQCA1L,upstream_gene_variant,,ENST00000611102,;	-	ENSG00000278685	ENST00000615129	Transcript
KMT2C	0	.	GRCh38	chr7	152229936	152229936	+	Missense_Mutation	SNP	C	C	A	rs28522267		N206-AGD	NORMAL	C	C																c.2963N>T	p.Cys988Phe	p.C988F	ENST00000262189	18/59	395	201	194				KMT2C,missense_variant,p.Cys988Phe,ENST00000262189,NM_170606.2;KMT2C,missense_variant,p.Cys988Phe,ENST00000355193,;KMT2C,missense_variant,p.Cys144Phe,ENST00000418673,;KMT2C,3_prime_UTR_variant,,ENST00000558084,;KMT2C,non_coding_transcript_exon_variant,,ENST00000473186,;	A	ENSG00000055609	ENST00000262189	Transcript
KMT2C	0	.	GRCh38	chr7	152247986	152247987	+	Nonsense_Mutation	INS	-	-	T	rs150073007		N206-AGD	NORMAL	-	-																c.2447_2448insA	p.Tyr816Ter	p.Y816*	ENST00000262189	14/59	819	644	175				KMT2C,stop_gained,p.Tyr816Ter,ENST00000262189,NM_170606.2;KMT2C,stop_gained,p.Tyr816Ter,ENST00000355193,;KMT2C,stop_gained,p.Tyr12Ter,ENST00000418673,;KMT2C,stop_gained,p.Tyr816Ter,ENST00000558084,;	T	ENSG00000055609	ENST00000262189	Transcript
ESYT2	0	.	GRCh38	chr7	158764681	158764681	+	Missense_Mutation	SNP	T	T	C	rs34213199		N206-AGD	NORMAL	T	T																c.1241N>G	p.Tyr414Cys	p.Y414C	ENST00000251527	9/22	494	252	242				ESYT2,missense_variant,p.Tyr414Cys,ENST00000251527,NM_020728.2;ESYT2,missense_variant,p.Tyr384Cys,ENST00000275418,;ESYT2,missense_variant,p.Tyr442Cys,ENST00000613624,;	C	ENSG00000117868	ENST00000251527	Transcript
MYOM2	0	.	GRCh38	chr8	2101041	2101041	+	Missense_Mutation	SNP	G	G	A	rs968381		N206-AGD	NORMAL	G	G																c.2606N>A	p.Ser869Asn	p.S869N	ENST00000262113	20/37	432	274	158				MYOM2,missense_variant,p.Ser869Asn,ENST00000262113,NM_003970.3;MYOM2,missense_variant,p.Ser294Asn,ENST00000523438,;MYOM2,non_coding_transcript_exon_variant,,ENST00000518203,;MYOM2,non_coding_transcript_exon_variant,,ENST00000519372,;MYOM2,upstream_gene_variant,,ENST00000517520,;	A	ENSG00000036448	ENST00000262113	Transcript
ZNF705G	0	.	GRCh38	chr8	7358172	7358172	+	Missense_Mutation	SNP	A	A	G	rs9693671		N206-AGD	NORMAL	A	A																c.707N>C	p.Val236Ala	p.V236A	ENST00000400156	7/7	814	463	351				ZNF705G,missense_variant,p.Val236Ala,ENST00000400156,NM_001164457.1;FAM66B,upstream_gene_variant,,ENST00000606573,;FAM66B,upstream_gene_variant,,ENST00000529456,;	G	ENSG00000215372	ENST00000400156	Transcript
SPAG11B	0	.	GRCh38	chr8	7450864	7450864	+	Missense_Mutation	SNP	T	C	C	rs1042797		N206-AGD	NORMAL	T	T																c.251N>G	p.His84Arg	p.H84R	ENST00000398462	3/3	274	6	267				SPAG11B,missense_variant,p.His84Arg,ENST00000398462,NM_058201.2;SPAG11B,missense_variant,p.His84Arg,ENST00000359758,NM_058200.2;SPAG11B,missense_variant,p.His31Arg,ENST00000458665,NM_058207.2;SPAG11B,3_prime_UTR_variant,,ENST00000297498,NM_016512.3;SPAG11B,3_prime_UTR_variant,,ENST00000528168,NM_058206.3;SPAG11B,intron_variant,,ENST00000361111,NM_058202.2;SPAG11B,intron_variant,,ENST00000528943,;…	C	ENSG00000164871	ENST00000398462	Transcript
SPAG11B	0	.	GRCh38	chr8	7462743	7462743	+	Missense_Mutation	SNP	G	G	A	rs138861652		N206-AGD	NORMAL	G	G																c.178N>T	p.Arg60Trp	p.R60W	ENST00000398462	2/3	114	72	42				SPAG11B,missense_variant,p.Arg60Trp,ENST00000317900,NM_058203.2;SPAG11B,missense_variant,p.Arg60Trp,ENST00000297498,NM_016512.3;SPAG11B,missense_variant,p.Arg60Trp,ENST00000398462,NM_058201.2;SPAG11B,missense_variant,p.Arg60Trp,ENST00000359758,NM_058200.2;SPAG11B,missense_variant,p.Arg60Trp,ENST00000361111,NM_058202.2;SPAG11B,missense_variant,p.Arg43Trp,ENST00000528943,;SPAG11B,missense_variant,p…	A	ENSG00000164871	ENST00000398462	Transcript
PRR23D1	0	.	GRCh38	chr8	7541250	7541250	+	Missense_Mutation	SNP	T	T	G	rs2737502		N206-AGD	NORMAL	T	T																c.210N>G	p.Asn70Lys	p.N70K	ENST00000533250	4/4	7	1	6				PRR23D1,missense_variant,p.Asn70Lys,ENST00000533250,NM_001282479.1;	G	ENSG00000255251	ENST00000533250	Transcript
DEFB104A	0	.	GRCh38	chr8	7836512	7836512	+	Missense_Mutation	SNP	A	A	G	rs2680507		N206-AGD	NORMAL	A	A																c.28N>G	p.Ile10Val	p.I10V	ENST00000314265	1/2	53	37	16				DEFB104A,missense_variant,p.Ile10Val,ENST00000314265,NM_080389.2;	G	ENSG00000176782	ENST00000314265	Transcript
ZNF705B	0	.	GRCh38	chr8	7950105	7950105	+	Missense_Mutation	SNP	T	T	A	novel		N206-AGD	NORMAL	T	T																c.212N>A	p.Val71Glu	p.V71E	ENST00000400120	5/7	10	2	8				ZNF705B,missense_variant,p.Val71Glu,ENST00000400120,NM_001193630.1;FAM66E,upstream_gene_variant,,ENST00000533615,;FAM66E,upstream_gene_variant,,ENST00000529252,;	A	ENSG00000215356	ENST00000400120	Transcript
USP17L8	0	.	GRCh38	chr8	7971779	7971779	+	Missense_Mutation	SNP	A	G	G	rs779916075		N206-AGD	NORMAL	A	A																c.1475N>C	p.Met492Thr	p.M492T	ENST00000527080	1/1	7	0	7				USP17L8,missense_variant,p.Met492Thr,ENST00000527080,NM_001256872.1;USP17L3,downstream_gene_variant,,ENST00000530484,NM_001256871.1;FAM66E,intron_variant,,ENST00000533615,;FAM66E,intron_variant,,ENST00000529252,;RP11-1195F20.7,upstream_gene_variant,,ENST00000525882,;	G	ENSG00000237038	ENST00000527080	Transcript
SGK223	0	.	GRCh38	chr8	8376874	8376874	+	Missense_Mutation	SNP	A	A	G	rs762443182		N206-AGD	NORMAL	A	A																c.1535N>C	p.Val512Ala	p.V512A	ENST00000615670	3/6	643	456	187				SGK223,missense_variant,p.Val512Ala,ENST00000615670,;SGK223,missense_variant,p.Val512Ala,ENST00000622241,NM_001080826.2;	G	ENSG00000275342	ENST00000615670	Transcript
RP1L1	0	.	GRCh38	chr8	10610142	10610142	+	Missense_Mutation	SNP	G	G	C	rs4840501		N206-AGD	NORMAL	G	G																c.3956N>G	p.Ala1319Gly	p.A1319G	ENST00000382483	4/4	1128	438	690				RP1L1,missense_variant,p.Ala1319Gly,ENST00000382483,NM_178857.5;	C	ENSG00000183638	ENST00000382483	Transcript
FAM86B1	0	.	GRCh38	chr8	12186708	12186708	+	Missense_Mutation	SNP	G	G	C	rs201723492		N206-AGD	NORMAL	G	G																c.366N>G	p.Phe122Leu	p.F122L	ENST00000448228	4/7	52	31	21				FAM86B1,missense_variant,p.Phe122Leu,ENST00000448228,NM_001083537.1;FAM86B1,missense_variant,p.Phe156Leu,ENST00000533852,;FAM86B1,missense_variant,p.Phe94Leu,ENST00000524571,;FAM86B1,missense_variant,p.Phe122Leu,ENST00000534520,;FAM86B1,missense_variant,p.Phe156Leu,ENST00000533513,;FAM86B1,stop_gained,p.Ser54Ter,ENST00000431227,;FAM86B1,missense_variant,p.Phe122Leu,ENST00000340537,;FAM86B1,missen…	C	ENSG00000186523	ENST00000448228	Transcript
FAM86B1	0	.	GRCh38	chr8	12191811	12191811	+	Missense_Mutation	SNP	C	C	A	rs200411374		N206-AGD	NORMAL	C	C																c.127N>T	p.Asp43Tyr	p.D43Y	ENST00000448228	2/7	14	4	10				FAM86B1,missense_variant,p.Asp43Tyr,ENST00000448228,NM_001083537.1;FAM86B1,missense_variant,p.Asp43Tyr,ENST00000533852,;FAM86B1,missense_variant,p.Asp42Tyr,ENST00000524571,;FAM86B1,missense_variant,p.Asp43Tyr,ENST00000534520,;FAM86B1,missense_variant,p.Asp43Tyr,ENST00000533513,;AC145124.2,upstream_gene_variant,,ENST00000528514,;FAM86B1,missense_variant,p.Asp43Tyr,ENST00000340537,;FAM86B1,missense…	A	ENSG00000186523	ENST00000448228	Transcript
FAM86B2	0	.	GRCh38	chr8	12430448	12430448	+	Missense_Mutation	SNP	C	C	T	rs148629503		N206-AGD	NORMAL	C	C																c.244N>A	p.Glu82Lys	p.E82K	ENST00000262365	4/8	452	292	160				FAM86B2,missense_variant,p.Glu82Lys,ENST00000262365,NM_001137610.1;FAM86B2,intron_variant,,ENST00000527331,;FAM86B2,intron_variant,,ENST00000309608,;FAM86B2,intron_variant,,ENST00000532480,;	T	ENSG00000145002	ENST00000262365	Transcript
FAM86B2	0	.	GRCh38	chr8	12434084	12434084	+	Missense_Mutation	SNP	C	C	A	rs146321506		N206-AGD	NORMAL	C	C																c.127N>T	p.Asp43Tyr	p.D43Y	ENST00000262365	2/8	294	190	104				FAM86B2,missense_variant,p.Asp43Tyr,ENST00000262365,NM_001137610.1;FAM86B2,missense_variant,p.Asp43Tyr,ENST00000527331,;FAM86B2,missense_variant,p.Asp43Tyr,ENST00000532480,;FAM86B2,5_prime_UTR_variant,,ENST00000309608,;	A	ENSG00000145002	ENST00000262365	Transcript
MTUS1	0	.	GRCh38	chr8	17754084	17754084	+	Missense_Mutation	SNP	T	T	C	rs209569		N206-AGD	NORMAL	T	T																c.1724N>G	p.His575Arg	p.H575R	ENST00000262102	2/15	506	349	157				MTUS1,missense_variant,p.His575Arg,ENST00000381869,NM_001001925.2;MTUS1,missense_variant,p.His575Arg,ENST00000262102,NM_001001924.2;MTUS1,missense_variant,p.His575Arg,ENST00000519263,;MTUS1,downstream_gene_variant,,ENST00000518755,;MTUS1,downstream_gene_variant,,ENST00000518891,;MTUS1,missense_variant,p.His310Arg,ENST00000520196,;MTUS1,non_coding_transcript_exon_variant,,ENST00000523718,;	C	ENSG00000129422	ENST00000262102	Transcript
FAM160B2	0	.	GRCh38	chr8	22098585	22098585	+	Missense_Mutation	SNP	G	G	A	rs145516741		N206-AGD	NORMAL	G	G																c.931N>A	p.Ala311Thr	p.A311T	ENST00000289921	7/17	605	432	173				FAM160B2,missense_variant,p.Ala311Thr,ENST00000289921,NM_022749.5;FAM160B2,missense_variant,p.Ala311Thr,ENST00000450006,;FAM160B2,non_coding_transcript_exon_variant,,ENST00000464226,;FAM160B2,downstream_gene_variant,,ENST00000488968,;FAM160B2,upstream_gene_variant,,ENST00000496599,;FAM160B2,downstream_gene_variant,,ENST00000427751,;FAM160B2,downstream_gene_variant,,ENST00000498344,;FAM160B2,upstr…	A	ENSG00000158863	ENST00000289921	Transcript
UBXN8	0	.	GRCh38	chr8	30763346	30763346	+	Missense_Mutation	SNP	A	A	G	novel		N206-AGD	NORMAL	A	A																c.644N>G	p.Gln215Arg	p.Q215R	ENST00000265616	7/8	439	310	129				UBXN8,missense_variant,p.Gln215Arg,ENST00000265616,NM_005671.3;UBXN8,missense_variant,p.Gln174Arg,ENST00000341403,NM_001282199.1;UBXN8,missense_variant,p.Gln255Arg,ENST00000620074,;UBXN8,missense_variant,p.Gln178Arg,ENST00000615729,NM_001282189.1;UBXN8,splice_region_variant,,ENST00000620706,;UBXN8,splice_region_variant,,ENST00000380154,;UBXN8,splice_region_variant,,ENST00000613013,;UBXN8,downstre…	G	ENSG00000104691	ENST00000265616	Transcript
EIF4EBP1	0	.	GRCh38	chr8	38057205	38057206	+	Frame_Shift_Ins	INS	-	-	A	novel		N206-AGD	NORMAL	-	-																c.270_271insA	p.Met91AsnfsTer11	p.M91Nfs*11	ENST00000338825	2/3	754	567	187				EIF4EBP1,frameshift_variant,p.Met91AsnfsTer11,ENST00000338825,NM_004095.3;EIF4EBP1,non_coding_transcript_exon_variant,,ENST00000520657,;	A	ENSG00000187840	ENST00000338825	Transcript
STAR	0	.	GRCh38	chr8	38146393	38146393	+	Missense_Mutation	SNP	G	G	A	rs34908868		N206-AGD	NORMAL	G	G																c.361N>T	p.Arg121Trp	p.R121W	ENST00000276449	4/7	629	465	164				STAR,missense_variant,p.Arg121Trp,ENST00000276449,NM_000349.2;STAR,missense_variant,p.Arg100Trp,ENST00000522050,;STAR,missense_variant,p.Arg39Trp,ENST00000521236,;RP11-90P5.2,upstream_gene_variant,,ENST00000520598,;STAR,non_coding_transcript_exon_variant,,ENST00000520114,;ASH2L,downstream_gene_variant,,ENST00000521808,;	A	ENSG00000147465	ENST00000276449	Transcript
LETM2	0	.	GRCh38	chr8	38408237	38408237	+	Missense_Mutation	SNP	C	C	T	rs150451779		N206-AGD	NORMAL	C	C																c.1439N>T	p.Thr480Met	p.T480M	ENST00000379957	11/11	346	251	95				LETM2,missense_variant,p.Thr480Met,ENST00000379957,NM_001286819.1;LETM2,missense_variant,p.Thr433Met,ENST00000523983,NM_001199659.2,NM_001286787.1;LETM2,missense_variant,p.Thr385Met,ENST00000297720,NM_144652.3;LETM2,missense_variant,p.Thr432Met,ENST00000524874,;LETM2,missense_variant,p.Thr266Met,ENST00000527710,;LETM2,missense_variant,p.Thr75Met,ENST00000527175,;FGFR1,downstream_gene_variant,,ENS…	T	ENSG00000165046	ENST00000379957	Transcript
PRKDC	0	.	GRCh38	chr8	47888577	47888577	+	Missense_Mutation	SNP	C	C	A	rs756826348		N206-AGD	NORMAL	C	C																c.4354N>T	p.Val1452Leu	p.V1452L	ENST00000314191	34/86	521	343	178				PRKDC,missense_variant,p.Val1452Leu,ENST00000314191,NM_006904.6;PRKDC,missense_variant,p.Val1452Leu,ENST00000338368,NM_001081640.1;	A	ENSG00000253729	ENST00000314191	Transcript
PLAG1	0	.	GRCh38	chr8	56166938	56166938	+	Missense_Mutation	SNP	T	T	C	novel		N206-AGD	NORMAL	T	T																c.808N>G	p.Met270Val	p.M270V	ENST00000316981	5/5	444	315	129				PLAG1,missense_variant,p.Met270Val,ENST00000316981,NM_002655.2;PLAG1,missense_variant,p.Met270Val,ENST00000429357,NM_001114634.1;PLAG1,missense_variant,p.Met188Val,ENST00000423799,NM_001114635.1;PLAG1,non_coding_transcript_exon_variant,,ENST00000522009,;	C	ENSG00000181690	ENST00000316981	Transcript
ESRP1	0	.	GRCh38	chr8	94664784	94664784	+	Missense_Mutation	SNP	C	C	A	novel		N206-AGD	NORMAL	C	C																c.732N>A	p.Phe244Leu	p.F244L	ENST00000433389	7/16	327	248	79				ESRP1,missense_variant,p.Phe244Leu,ENST00000433389,NM_017697.3;ESRP1,missense_variant,p.Phe244Leu,ENST00000358397,NM_001034915.2;ESRP1,missense_variant,p.Phe244Leu,ENST00000423620,NM_001122826.1;ESRP1,missense_variant,p.Phe244Leu,ENST00000454170,NM_001122827.1,NM_001122825.1;ESRP1,missense_variant,p.Phe110Leu,ENST00000519505,;ESRP1,missense_variant,p.Phe103Leu,ENST00000517610,;ESRP1,missense_vari…	A	ENSG00000104413	ENST00000433389	Transcript
DPY19L4	0	.	GRCh38	chr8	94726430	94726430	+	Missense_Mutation	SNP	G	G	A	novel		N206-AGD	NORMAL	G	G																c.116N>A	p.Arg39Lys	p.R39K	ENST00000414645	2/19	271	188	83				DPY19L4,missense_variant,p.Arg39Lys,ENST00000414645,NM_181787.2;DPY19L4,missense_variant,p.Arg10Lys,ENST00000519176,;DPY19L4,missense_variant,p.Arg39Lys,ENST00000522422,;DPY19L4,missense_variant,p.Glu13Lys,ENST00000519353,;DPY19L4,missense_variant,p.Arg39Lys,ENST00000520774,;	A	ENSG00000156162	ENST00000414645	Transcript
LAPTM4B	0	.	GRCh38	chr8	97775937	97775938	+	Frame_Shift_Ins	INS	-	-	GGCGGGCTCCAGGCGA	rs776687962		N206-AGD	NORMAL	-	-																c.201_202insGGCGGGCTCCAGGCGA	p.Ser75AlafsTer71	p.S75Afs*71	ENST00000445593	1/7	332	204	128				LAPTM4B,frameshift_variant,p.Ser75AlafsTer71,ENST00000445593,;LAPTM4B,frameshift_variant,p.Ser75AlafsTer71,ENST00000619747,NM_018407.4;LAPTM4B,5_prime_UTR_variant,,ENST00000521545,;LAPTM4B,5_prime_UTR_variant,,ENST00000517924,;Y_RNA,downstream_gene_variant,,ENST00000365529,;	GGCGGGCTCCAGGCGA	ENSG00000104341	ENST00000445593	Transcript
PABPC1	0	.	GRCh38	chr8	100706737	100706737	+	Missense_Mutation	SNP	G	G	A	rs62513921		N206-AGD	NORMAL	G	G																c.1516N>T	p.Arg506Cys	p.R506C	ENST00000318607	11/15	434	315	119				PABPC1,missense_variant,p.Arg506Cys,ENST00000318607,NM_002568.3;PABPC1,missense_variant,p.Arg461Cys,ENST00000519004,;PABPC1,missense_variant,p.Arg474Cys,ENST00000522387,;PABPC1,missense_variant,p.Arg39Cys,ENST00000520868,;PABPC1,missense_variant,p.Arg53Cys,ENST00000522658,;PABPC1,missense_variant,p.Arg159Cys,ENST00000517403,;PABPC1,missense_variant,p.Arg15Cys,ENST00000517990,;PABPC1,intron_varian…	A	ENSG00000070756	ENST00000318607	Transcript
PABPC1	0	.	GRCh38	chr8	100706740	100706740	+	Missense_Mutation	SNP	C	C	T	rs62513922		N206-AGD	NORMAL	C	C																c.1513N>A	p.Val505Ile	p.V505I	ENST00000318607	11/15	428	306	121				PABPC1,missense_variant,p.Val505Ile,ENST00000318607,NM_002568.3;PABPC1,missense_variant,p.Val460Ile,ENST00000519004,;PABPC1,missense_variant,p.Val473Ile,ENST00000522387,;PABPC1,missense_variant,p.Val38Ile,ENST00000520868,;PABPC1,missense_variant,p.Val52Ile,ENST00000522658,;PABPC1,missense_variant,p.Val158Ile,ENST00000517403,;PABPC1,missense_variant,p.Val14Ile,ENST00000517990,;PABPC1,intron_varian…	T	ENSG00000070756	ENST00000318607	Transcript
PABPC1	0	.	GRCh38	chr8	100706776	100706776	+	Missense_Mutation	SNP	G	G	A	rs62513924		N206-AGD	NORMAL	G	G																c.1477N>T	p.Arg493Cys	p.R493C	ENST00000318607	11/15	374	271	103				PABPC1,missense_variant,p.Arg493Cys,ENST00000318607,NM_002568.3;PABPC1,missense_variant,p.Arg448Cys,ENST00000519004,;PABPC1,missense_variant,p.Arg461Cys,ENST00000522387,;PABPC1,missense_variant,p.Arg26Cys,ENST00000520868,;PABPC1,missense_variant,p.Arg40Cys,ENST00000522658,;PABPC1,missense_variant,p.Arg146Cys,ENST00000517403,;PABPC1,missense_variant,p.Arg2Cys,ENST00000517990,;PABPC1,intron_variant…	A	ENSG00000070756	ENST00000318607	Transcript
PABPC1	0	.	GRCh38	chr8	100706973	100706973	+	Missense_Mutation	SNP	A	A	G	rs72681439		N206-AGD	NORMAL	A	A																c.1361N>C	p.Ile454Thr	p.I454T	ENST00000318607	10/15	353	249	104				PABPC1,missense_variant,p.Ile454Thr,ENST00000318607,NM_002568.3;PABPC1,missense_variant,p.Ile409Thr,ENST00000519004,;PABPC1,missense_variant,p.Ile422Thr,ENST00000522387,;PABPC1,missense_variant,p.Ile1Thr,ENST00000522658,;PABPC1,missense_variant,p.Ile107Thr,ENST00000517403,;PABPC1,intron_variant,,ENST00000610907,;PABPC1,upstream_gene_variant,,ENST00000520868,;PABPC1,downstream_gene_variant,,ENST00…	G	ENSG00000070756	ENST00000318607	Transcript
PABPC1	0	.	GRCh38	chr8	100709499	100709499	+	Missense_Mutation	SNP	G	G	A	rs139094790		N206-AGD	NORMAL	G	G																c.1205N>T	p.Pro402Leu	p.P402L	ENST00000318607	8/15	526	384	142				PABPC1,missense_variant,p.Pro402Leu,ENST00000318607,NM_002568.3;PABPC1,missense_variant,p.Pro357Leu,ENST00000519004,;PABPC1,missense_variant,p.Pro370Leu,ENST00000522387,;PABPC1,missense_variant,p.Pro377Leu,ENST00000610907,;PABPC1,missense_variant,p.Pro271Leu,ENST00000519100,;PABPC1,missense_variant,p.Pro55Leu,ENST00000517403,;PABPC1,upstream_gene_variant,,ENST00000520868,;PABPC1,upstream_gene_var…	A	ENSG00000070756	ENST00000318607	Transcript
PABPC1	0	.	GRCh38	chr8	100709589	100709589	+	Missense_Mutation	SNP	T	T	C	rs201076736		N206-AGD	NORMAL	T	T																c.1115N>G	p.Glu372Gly	p.E372G	ENST00000318607	8/15	609	447	162				PABPC1,missense_variant,p.Glu372Gly,ENST00000318607,NM_002568.3;PABPC1,missense_variant,p.Glu327Gly,ENST00000519004,;PABPC1,missense_variant,p.Glu340Gly,ENST00000522387,;PABPC1,missense_variant,p.Glu347Gly,ENST00000610907,;PABPC1,missense_variant,p.Glu241Gly,ENST00000519100,;PABPC1,intron_variant,,ENST00000517403,;PABPC1,upstream_gene_variant,,ENST00000520868,;PABPC1,upstream_gene_variant,,ENST00…	C	ENSG00000070756	ENST00000318607	Transcript
PABPC1	0	.	GRCh38	chr8	100712398	100712399	+	Frame_Shift_Del	DEL	TT	TT	-	novel		N206-AGD	NORMAL	TT	TT																c.935_936delNN	p.Lys312ArgfsTer10	p.K312Rfs*10	ENST00000318607	7/15	354	301	53				PABPC1,frameshift_variant,p.Lys312ArgfsTer10,ENST00000318607,NM_002568.3;PABPC1,frameshift_variant,p.Lys267ArgfsTer10,ENST00000519004,;PABPC1,frameshift_variant,p.Lys280ArgfsTer10,ENST00000522387,;PABPC1,frameshift_variant,p.Lys287ArgfsTer10,ENST00000610907,;PABPC1,frameshift_variant,p.Lys181ArgfsTer10,ENST00000519100,;PABPC1,intron_variant,,ENST00000517403,;PABPC1,downstream_gene_variant,,ENST00…	-	ENSG00000070756	ENST00000318607	Transcript
LRP12	0	.	GRCh38	chr8	104491059	104491059	+	Missense_Mutation	SNP	G	G	A	rs150564508		N206-AGD	NORMAL	G	G																c.2194N>T	p.Arg732Cys	p.R732C	ENST00000276654	7/7	691	465	225				LRP12,missense_variant,p.Arg732Cys,ENST00000276654,NM_013437.4;LRP12,missense_variant,p.Arg713Cys,ENST00000424843,NM_001135703.2;LRP12,downstream_gene_variant,,ENST00000523007,;LRP12,non_coding_transcript_exon_variant,,ENST00000518375,;LRP12,downstream_gene_variant,,ENST00000522046,;	A	ENSG00000147650	ENST00000276654	Transcript
ANGPT1	0	.	GRCh38	chr8	107321934	107321934	+	Missense_Mutation	SNP	G	G	T	rs141029929		N206-AGD	NORMAL	G	G																c.770N>A	p.Thr257Lys	p.T257K	ENST00000517746	4/9	342	201	140				ANGPT1,missense_variant,p.Thr257Lys,ENST00000297450,NM_001199859.2;ANGPT1,missense_variant,p.Thr257Lys,ENST00000517746,NM_001146.4;ANGPT1,missense_variant,p.Thr57Lys,ENST00000520734,NM_001314051.1;ANGPT1,missense_variant,p.Thr57Lys,ENST00000520052,;ANGPT1,non_coding_transcript_exon_variant,,ENST00000518386,;ANGPT1,non_coding_transcript_exon_variant,,ENST00000521950,;	T	ENSG00000154188	ENST00000517746	Transcript
ZHX1	0	.	GRCh38	chr8	123255330	123255330	+	Missense_Mutation	SNP	A	A	T	rs201786424		N206-AGD	NORMAL	A	A																c.617N>A	p.Val206Asp	p.V206D	ENST00000297857	3/4	357	249	108				ZHX1,missense_variant,p.Val206Asp,ENST00000297857,NM_001017926.2;ZHX1,missense_variant,p.Val206Asp,ENST00000395571,NM_007222.4;ZHX1,missense_variant,p.Val206Asp,ENST00000522655,;ZHX1-C8orf76,intron_variant,,ENST00000357082,NM_001204180.1;ZHX1-C8orf76,intron_variant,,ENST00000622816,;ZHX1,upstream_gene_variant,,ENST00000602651,;ZHX1,intron_variant,,ENST00000517516,;ZHX1,downstream_gene_variant,,EN…	T	ENSG00000165156	ENST00000297857	Transcript
ANXA13	0	.	GRCh38	chr8	123698417	123698417	+	Missense_Mutation	SNP	A	A	G	rs201595863		N206-AGD	NORMAL	A	A																c.452N>C	p.Ile151Thr	p.I151T	ENST00000262219	5/12	436	307	129				ANXA13,missense_variant,p.Ile151Thr,ENST00000262219,NM_001003954.2;ANXA13,missense_variant,p.Ile110Thr,ENST00000419625,NM_004306.3;ANXA13,missense_variant,p.Ile81Thr,ENST00000520519,;	G	ENSG00000104537	ENST00000262219	Transcript
THEM6	0	.	GRCh38	chr8	142735410	142735410	+	Missense_Mutation	SNP	G	G	A	rs11540544		N206-AGD	NORMAL	G	G																c.598N>A	p.Gly200Arg	p.G200R	ENST00000336138	2/2	534	392	141				THEM6,missense_variant,p.Gly200Arg,ENST00000336138,NM_016647.2;THEM6,missense_variant,p.Gly75Arg,ENST00000520217,;THEM6,non_coding_transcript_exon_variant,,ENST00000518798,;	A	ENSG00000130193	ENST00000336138	Transcript
CYP11B2	0	.	GRCh38	chr8	142914890	142914890	+	Missense_Mutation	SNP	A	A	C	novel		N206-AGD	NORMAL	A	A																c.614N>G	p.Phe205Cys	p.F205C	ENST00000323110	4/9	385	269	116				CYP11B2,missense_variant,p.Phe205Cys,ENST00000323110,NM_000498.3;GML,intron_variant,,ENST00000522728,;	C	ENSG00000179142	ENST00000323110	Transcript
GPIHBP1	0	.	GRCh38	chr8	143213308	143213308	+	Missense_Mutation	SNP	T	G	G	rs11538389		N206-AGD	NORMAL	T	T																c.41N>G	p.Phe14Cys	p.F14C	ENST00000622500	1/4	541	2	539				GPIHBP1,missense_variant,p.Phe14Cys,ENST00000622500,NM_001301772.1,NM_178172.5;	G	ENSG00000277494	ENST00000622500	Transcript
MROH1	0	.	GRCh38	chr8	144258800	144258800	+	Missense_Mutation	SNP	C	C	T	novel		N206-AGD	NORMAL	C	C																c.3815N>T	p.Ser1272Phe	p.S1272F	ENST00000528919	35/43	439	282	157				MROH1,missense_variant,p.Ser1272Phe,ENST00000528919,NM_032450.2;MROH1,missense_variant,p.Ser1272Phe,ENST00000326134,;MROH1,missense_variant,p.Ser1263Phe,ENST00000534366,NM_001288814.1;MROH1,missense_variant,p.Ser234Phe,ENST00000544576,;BOP1,downstream_gene_variant,,ENST00000569669,NM_015201.4;BOP1,downstream_gene_variant,,ENST00000616126,;BOP1,downstream_gene_variant,,ENST00000568812,;MROH1,downs…	T	ENSG00000179832	ENST00000528919	Transcript
FBXL6	0	.	GRCh38	chr8	144355665	144355665	+	Missense_Mutation	SNP	C	T	T			N206-AGD	NORMAL	C	C																c.1486N>A	p.Gly496Ser	p.G496S	ENST00000331890	9/9	424	0	424				FBXL6,missense_variant,p.Gly496Ser,ENST00000331890,NM_012162.3;FBXL6,missense_variant,p.Gly490Ser,ENST00000455319,NM_024555.5;SLC52A2,intron_variant,,ENST00000524541,;SLC52A2,upstream_gene_variant,,ENST00000532887,;SLC52A2,upstream_gene_variant,,ENST00000329994,NM_024531.4;SLC52A2,upstream_gene_variant,,ENST00000527078,;SLC52A2,upstream_gene_variant,,ENST00000402965,NM_001253815.1;SLC52A2,upstrea…	T	ENSG00000182325	ENST00000331890	Transcript
ADCK5	0	.	GRCh38	chr8	144379425	144379425	+	Missense_Mutation	SNP	C	C	A	rs6599528		N206-AGD	NORMAL	C	C																c.51N>A	p.Ser17Arg	p.S17R	ENST00000308860	2/15	512	306	205				ADCK5,missense_variant,p.Ser17Arg,ENST00000308860,NM_174922.4;ADCK5,non_coding_transcript_exon_variant,,ENST00000526231,;ADCK5,non_coding_transcript_exon_variant,,ENST00000534714,;ADCK5,downstream_gene_variant,,ENST00000525136,;ADCK5,missense_variant,p.Ser17Arg,ENST00000529654,;ADCK5,missense_variant,p.Ala50Glu,ENST00000533715,;ADCK5,missense_variant,p.Ser17Arg,ENST00000526833,;ADCK5,non_coding_t…	A	ENSG00000173137	ENST00000308860	Transcript
SLC39A4	0	.	GRCh38	chr8	144414297	144414297	+	Missense_Mutation	SNP	C	G	G			N206-AGD	NORMAL	C	C																c.1114N>C	p.Val372Leu	p.V372L	ENST00000301305	6/12	533	0	533				SLC39A4,missense_variant,p.Val347Leu,ENST00000276833,NM_017767.2;SLC39A4,missense_variant,p.Val372Leu,ENST00000301305,NM_130849.3;CPSF1,upstream_gene_variant,,ENST00000616140,NM_013291.2;SLC39A4,downstream_gene_variant,,ENST00000526658,;GS1-393G12.14,downstream_gene_variant,,ENST00000607491,;SLC39A4,upstream_gene_variant,,ENST00000531013,;SLC39A4,upstream_gene_variant,,ENST00000527148,;SLC39A4,up…	G	ENSG00000147804	ENST00000301305	Transcript
SLC39A4	0	.	GRCh38	chr8	144415811	144415811	+	Missense_Mutation	SNP	A	G	G			N206-AGD	NORMAL	A	A																c.473N>C	p.Met158Thr	p.M158T	ENST00000301305	2/12	260	0	260				SLC39A4,missense_variant,p.Met133Thr,ENST00000276833,NM_017767.2;SLC39A4,missense_variant,p.Met158Thr,ENST00000301305,NM_130849.3;SLC39A4,intron_variant,,ENST00000526658,;SLC39A4,upstream_gene_variant,,ENST00000531013,;SLC39A4,upstream_gene_variant,,ENST00000527148,;SLC39A4,upstream_gene_variant,,ENST00000532718,;SLC39A4,upstream_gene_variant,,ENST00000530807,;SLC39A4,upstream_gene_variant,,ENST0…	G	ENSG00000147804	ENST00000301305	Transcript
KCNV2	0	.	GRCh38	chr9	2718292	2718292	+	Missense_Mutation	SNP	C	C	A	rs780435673		N206-AGD	NORMAL	C	C																c.553N>A	p.Leu185Met	p.L185M	ENST00000382082	1/2	655	430	225				KCNV2,missense_variant,p.Leu185Met,ENST00000382082,NM_133497.3;PUM3,downstream_gene_variant,,ENST00000490444,;	A	ENSG00000168263	ENST00000382082	Transcript
PUM3	0	.	GRCh38	chr9	2829919	2829919	+	Missense_Mutation	SNP	C	C	A	novel		N206-AGD	NORMAL	C	C																c.707N>T	p.Arg236Ile	p.R236I	ENST00000397885	8/18	439	306	133				PUM3,missense_variant,p.Arg236Ile,ENST00000397885,NM_014878.4;PUM3,non_coding_transcript_exon_variant,,ENST00000469168,;	A	ENSG00000080608	ENST00000397885	Transcript
CCDC171	0	.	GRCh38	chr9	15744619	15744619	+	Missense_Mutation	SNP	G	G	A	rs772838312		N206-AGD	NORMAL	G	G																c.2396N>A	p.Arg799His	p.R799H	ENST00000380701	17/26	405	277	128				CCDC171,missense_variant,p.Arg799His,ENST00000380701,NM_173550.2;CCDC171,missense_variant,p.Arg39His,ENST00000449575,;	A	ENSG00000164989	ENST00000380701	Transcript
IFNA10	0	.	GRCh38	chr9	21207001	21207001	+	Missense_Mutation	SNP	C	C	G	rs10113875		N206-AGD	NORMAL	C	C																c.97N>C	p.Gly33Arg	p.G33R	ENST00000357374	1/1	508	367	141				IFNA10,missense_variant,p.Gly33Arg,ENST00000357374,NM_002171.2;IFNA7,upstream_gene_variant,,ENST00000239347,NM_021057.2;IFNWP18,downstream_gene_variant,,ENST00000437472,;	G	ENSG00000186803	ENST00000357374	Transcript
CDKN2A	0	.	GRCh38	chr9	21971133	21971133	+	Frame_Shift_Del	DEL	C	C	-	novel		N206-AGD	NORMAL	C	C																c.226delN	p.Ala76ProfsTer70	p.A76Pfs*70	ENST00000498124	2/4	589	477	112				CDKN2A,frameshift_variant,p.Arg90ProfsTer82,ENST00000579755,NM_058195.3;CDKN2A,frameshift_variant,p.Ala76ProfsTer70,ENST00000304494,NM_000077.4;CDKN2A,frameshift_variant,p.Ala25ProfsTer70,ENST00000494262,;CDKN2A,frameshift_variant,p.Ala25ProfsTer70,ENST00000498628,;CDKN2A,frameshift_variant,p.Ala76ProfsTer70,ENST00000498124,NM_001195132.1;CDKN2A,frameshift_variant,p.Arg90ProfsTer64,ENST0000053062…	-	ENSG00000147889	ENST00000498124	Transcript
TOPORS	0	.	GRCh38	chr9	32550898	32550898	+	Missense_Mutation	SNP	G	G	C	rs61758066		N206-AGD	NORMAL	G	G																c.74N>G	p.Ser25Trp	p.S25W	ENST00000360538	2/3	578	389	189				TOPORS,missense_variant,p.Ser25Trp,ENST00000360538,NM_005802.4;TOPORS,intron_variant,,ENST00000379858,NM_001195622.1;NDUFB6,downstream_gene_variant,,ENST00000379847,NM_002493.4;TOPORS-AS1,upstream_gene_variant,,ENST00000453396,;TOPORS-AS1,upstream_gene_variant,,ENST00000458036,;NDUFB6,downstream_gene_variant,,ENST00000366466,NM_001199987.1;NDUFB6,downstream_gene_variant,,ENST00000350021,NM_182739…	C	ENSG00000197579	ENST00000360538	Transcript
NOL6	0	.	GRCh38	chr9	33465786	33465786	+	Missense_Mutation	SNP	G	G	A	rs115142129		N206-AGD	NORMAL	G	G																c.2476N>T	p.Arg826Cys	p.R826C	ENST00000297990	19/26	603	420	180				NOL6,missense_variant,p.Arg826Cys,ENST00000297990,NM_022917.4;NOL6,missense_variant,p.Arg826Cys,ENST00000379471,;NOL6,intron_variant,,ENST00000353159,NM_139235.3;NOL6,upstream_gene_variant,,ENST00000379470,;MIR6851,downstream_gene_variant,,ENST00000617060,;NOL6,intron_variant,,ENST00000464829,;NOL6,downstream_gene_variant,,ENST00000496319,;	A	ENSG00000165271	ENST00000297990	Transcript
KIAA1161	0	.	GRCh38	chr9	34372875	34372875	+	Nonsense_Mutation	SNP	G	G	C	rs4879782		N206-AGD	NORMAL	G	G																c.69N>G	p.Tyr23Ter	p.Y23*	ENST00000297625	2/2	397	197	200				KIAA1161,stop_gained,p.Tyr23Ter,ENST00000297625,NM_020702.4;KIAA1161,upstream_gene_variant,,ENST00000379142,;	C	ENSG00000164976	ENST00000297625	Transcript
TMEM8B	0	.	GRCh38	chr9	35853520	35853520	+	Missense_Mutation	SNP	C	C	T	rs148540551		N206-AGD	NORMAL	C	C																c.1099N>T	p.Arg367Cys	p.R367C	ENST00000377988	13/13	331	229	102				TMEM8B,missense_variant,p.Arg367Cys,ENST00000377988,NM_001042590.2;TMEM8B,missense_variant,p.Arg367Cys,ENST00000377991,NM_001042589.2;	T	ENSG00000137103	ENST00000377988	Transcript
ANKRD18A	0	.	GRCh38	chr9	38615637	38615637	+	Missense_Mutation	SNP	T	T	C	rs187518165		N206-AGD	NORMAL	T	T																c.452N>G	p.Glu151Gly	p.E151G	ENST00000399703	3/16	500	334	166				ANKRD18A,missense_variant,p.Glu151Gly,ENST00000399703,NM_147195.2;FAM201A,upstream_gene_variant,,ENST00000471864,;	C	ENSG00000180071	ENST00000399703	Transcript
CNTNAP3	0	.	GRCh38	chr9	39078846	39078846	+	Missense_Mutation	SNP	A	A	G	novel		N206-AGD	NORMAL	A	A																c.3517N>C	p.Phe1173Leu	p.F1173L	ENST00000297668	22/24	1099	690	409				CNTNAP3,missense_variant,p.Phe1173Leu,ENST00000297668,NM_033655.3;CNTNAP3,missense_variant,p.Phe1092Leu,ENST00000377656,;CNTNAP3,non_coding_transcript_exon_variant,,ENST00000477002,;CNTNAP3,intron_variant,,ENST00000493965,;	G	ENSG00000106714	ENST00000297668	Transcript
CNTNAP3	0	.	GRCh38	chr9	39088549	39088549	+	Missense_Mutation	SNP	G	G	A	novel		N206-AGD	NORMAL	G	G																c.3094N>T	p.His1032Tyr	p.H1032Y	ENST00000297668	19/24	466	270	196				CNTNAP3,missense_variant,p.His1032Tyr,ENST00000297668,NM_033655.3;CNTNAP3,missense_variant,p.His951Tyr,ENST00000377656,;CNTNAP3,missense_variant,p.His944Tyr,ENST00000358144,;CNTNAP3,upstream_gene_variant,,ENST00000493965,;CNTNAP3,upstream_gene_variant,,ENST00000477002,;	A	ENSG00000106714	ENST00000297668	Transcript
SPATA31A1	0	.	GRCh38	chr9	39360952	39360952	+	Missense_Mutation	SNP	G	A	A	rs6476797		N206-AGD	NORMAL	G	G																c.3229N>A	p.Ala1077Thr	p.A1077T	ENST00000377647	4/4	150	0	150				SPATA31A1,missense_variant,p.Ala1077Thr,ENST00000377647,NM_001085452.2;RP11-347J14.4,non_coding_transcript_exon_variant,,ENST00000615174,;SPATA31A1,downstream_gene_variant,,ENST00000473440,;	A	ENSG00000204849	ENST00000377647	Transcript
ANKRD20A2	0	.	GRCh38	chr9	40265449	40265449	+	Missense_Mutation	SNP	C	C	A	rs201420500		N206-AGD	NORMAL	C	C																c.2456N>A	p.Ser819Tyr	p.S819Y	ENST00000377601	15/15	97	62	35				ANKRD20A2,missense_variant,p.Ser819Tyr,ENST00000377601,NM_001012421.1;RP11-146D12.2,intron_variant,,ENST00000421686,;RP11-146D12.2,intron_variant,,ENST00000590154,;	A	ENSG00000183148	ENST00000377601	Transcript
CBWD7	0	.	GRCh38	chr9	41133695	41133695	+	Missense_Mutation	SNP	T	T	A	rs62553375		N206-AGD	NORMAL	T	T																c.864N>T	p.Glu288Asp	p.E288D	ENST00000377391	12/15	338	214	124				CBWD7,missense_variant,p.Glu252Asp,ENST00000613716,NM_001330339.1;CBWD7,missense_variant,p.Glu288Asp,ENST00000377391,NM_001085457.1;CBWD7,missense_variant,p.Glu269Asp,ENST00000456520,;CBWD7,non_coding_transcript_exon_variant,,ENST00000613125,;CBWD7,non_coding_transcript_exon_variant,,ENST00000617722,;CBWD7,non_coding_transcript_exon_variant,,ENST00000610358,;CBWD7,non_coding_transcript_exon_varia…	A	ENSG00000215126	ENST00000377391	Transcript
CNTNAP3B	0	.	GRCh38	chr9	41938349	41938349	+	Missense_Mutation	SNP	G	G	T	rs62536540		N206-AGD	NORMAL	G	G																c.2132N>A	p.Ser711Tyr	p.S711Y	ENST00000377561	14/24	158	70	88				CNTNAP3B,missense_variant,p.Ser710Tyr,ENST00000612828,;CNTNAP3B,missense_variant,p.Ser711Tyr,ENST00000377561,NM_001201380.2;CNTNAP3B,missense_variant,p.Ser710Tyr,ENST00000341990,;CNTNAP3B,missense_variant,p.Ser617Tyr,ENST00000617422,;CNTNAP3B,intron_variant,,ENST00000489789,;CNTNAP3B,missense_variant,p.Ser617Tyr,ENST00000619138,;CNTNAP3B,non_coding_transcript_exon_variant,,ENST00000618777,;CNTNAP…	T	ENSG00000154529	ENST00000377561	Transcript
CNTNAP3B	0	.	GRCh38	chr9	41938378	41938378	+	Missense_Mutation	SNP	C	C	A	novel		N206-AGD	NORMAL	C	C																c.2103N>T	p.Trp701Cys	p.W701C	ENST00000377561	14/24	177	119	58				CNTNAP3B,missense_variant,p.Trp700Cys,ENST00000612828,;CNTNAP3B,missense_variant,p.Trp701Cys,ENST00000377561,NM_001201380.2;CNTNAP3B,missense_variant,p.Trp700Cys,ENST00000341990,;CNTNAP3B,missense_variant,p.Trp607Cys,ENST00000617422,;CNTNAP3B,intron_variant,,ENST00000489789,;CNTNAP3B,missense_variant,p.Trp607Cys,ENST00000619138,;CNTNAP3B,non_coding_transcript_exon_variant,,ENST00000618777,;CNTNAP…	A	ENSG00000154529	ENST00000377561	Transcript
CNTNAP3B	0	.	GRCh38	chr9	41991627	41991627	+	Missense_Mutation	SNP	G	G	A	rs3739620		N206-AGD	NORMAL	G	G																c.1316N>T	p.Pro439Leu	p.P439L	ENST00000377561	8/24	184	111	73				CNTNAP3B,missense_variant,p.Pro439Leu,ENST00000612828,;CNTNAP3B,missense_variant,p.Pro439Leu,ENST00000377561,NM_001201380.2;CNTNAP3B,missense_variant,p.Pro439Leu,ENST00000341990,;CNTNAP3B,missense_variant,p.Pro439Leu,ENST00000617422,;CNTNAP3B,downstream_gene_variant,,ENST00000276974,;CNTNAP3B,missense_variant,p.Pro439Leu,ENST00000619138,;CNTNAP3B,missense_variant,p.Pro439Leu,ENST00000479351,;CNTN…	A	ENSG00000154529	ENST00000377561	Transcript
CNTNAP3B	0	.	GRCh38	chr9	41991685	41991685	+	Missense_Mutation	SNP	C	C	T	rs62555056		N206-AGD	NORMAL	C	C																c.1258N>A	p.Val420Ile	p.V420I	ENST00000377561	8/24	609	372	237				CNTNAP3B,missense_variant,p.Val420Ile,ENST00000612828,;CNTNAP3B,missense_variant,p.Val420Ile,ENST00000377561,NM_001201380.2;CNTNAP3B,missense_variant,p.Val420Ile,ENST00000341990,;CNTNAP3B,missense_variant,p.Val420Ile,ENST00000617422,;CNTNAP3B,downstream_gene_variant,,ENST00000276974,;CNTNAP3B,missense_variant,p.Val420Ile,ENST00000619138,;CNTNAP3B,missense_variant,p.Val420Ile,ENST00000479351,;CNTN…	T	ENSG00000154529	ENST00000377561	Transcript
CNTNAP3B	0	.	GRCh38	chr9	41991703	41991703	+	Missense_Mutation	SNP	G	G	T	rs62555055		N206-AGD	NORMAL	G	G																c.1240N>A	p.Arg414Ser	p.R414S	ENST00000377561	8/24	768	480	286				CNTNAP3B,missense_variant,p.Arg414Ser,ENST00000612828,;CNTNAP3B,missense_variant,p.Arg414Ser,ENST00000377561,NM_001201380.2;CNTNAP3B,missense_variant,p.Arg414Ser,ENST00000341990,;CNTNAP3B,missense_variant,p.Arg414Ser,ENST00000617422,;CNTNAP3B,downstream_gene_variant,,ENST00000276974,;CNTNAP3B,missense_variant,p.Arg414Ser,ENST00000619138,;CNTNAP3B,missense_variant,p.Arg414Ser,ENST00000479351,;CNTN…	T	ENSG00000154529	ENST00000377561	Transcript
CNTNAP3B	0	.	GRCh38	chr9	41996327	41996327	+	Missense_Mutation	SNP	A	T	T	rs62554986		N206-AGD	NORMAL	A	A																c.949N>A	p.Ser317Thr	p.S317T	ENST00000377561	7/24	360	52	308				CNTNAP3B,missense_variant,p.Ser317Thr,ENST00000612828,;CNTNAP3B,missense_variant,p.Ser317Thr,ENST00000377561,NM_001201380.2;CNTNAP3B,missense_variant,p.Ser317Thr,ENST00000276974,;CNTNAP3B,missense_variant,p.Ser317Thr,ENST00000341990,;CNTNAP3B,missense_variant,p.Ser317Thr,ENST00000617422,;CNTNAP3B,missense_variant,p.Ser317Thr,ENST00000619138,;CNTNAP3B,missense_variant,p.Ser317Thr,ENST00000479351,;…	T	ENSG00000154529	ENST00000377561	Transcript
CNTNAP3B	0	.	GRCh38	chr9	42129032	42129032	+	Missense_Mutation	SNP	G	G	T	rs372133350		N206-AGD	NORMAL	G	G																c.63N>A	p.Ser21Arg	p.S21R	ENST00000377561	1/24	330	210	120				CNTNAP3B,missense_variant,p.Ser21Arg,ENST00000612828,;CNTNAP3B,missense_variant,p.Ser21Arg,ENST00000377561,NM_001201380.2;CNTNAP3B,missense_variant,p.Ser21Arg,ENST00000276974,;CNTNAP3B,missense_variant,p.Ser21Arg,ENST00000341990,;CNTNAP3B,missense_variant,p.Ser21Arg,ENST00000617422,;CNTNAP3B,missense_variant,p.Ser21Arg,ENST00000619138,;CNTNAP3B,missense_variant,p.Ser21Arg,ENST00000479351,;CNTNAP3…	T	ENSG00000154529	ENST00000377561	Transcript
SPATA31A6	0	.	GRCh38	chr9	42186134	42186134	+	Missense_Mutation	SNP	T	T	G	rs12552679		N206-AGD	NORMAL	T	T																c.432N>G	p.Asp144Glu	p.D144E	ENST00000332857	4/4	25	6	19				SPATA31A6,missense_variant,p.Asp144Glu,ENST00000332857,NM_001145196.1;SPATA31A6,non_coding_transcript_exon_variant,,ENST00000496386,;	G	ENSG00000185775	ENST00000332857	Transcript
SPATA31A6	0	.	GRCh38	chr9	42186961	42186961	+	Missense_Mutation	SNP	C	C	T	rs11261835		N206-AGD	NORMAL	C	C																c.1259N>T	p.Pro420Leu	p.P420L	ENST00000332857	4/4	628	455	173				SPATA31A6,missense_variant,p.Pro420Leu,ENST00000332857,NM_001145196.1;SPATA31A6,downstream_gene_variant,,ENST00000496386,;	T	ENSG00000185775	ENST00000332857	Transcript
SPATA31A6	0	.	GRCh38	chr9	42187569	42187569	+	Missense_Mutation	SNP	C	G	G	rs11537002		N206-AGD	NORMAL	C	C																c.1867N>G	p.Arg623Gly	p.R623G	ENST00000332857	4/4	262	54	207				SPATA31A6,missense_variant,p.Arg623Gly,ENST00000332857,NM_001145196.1;SPATA31A6,downstream_gene_variant,,ENST00000496386,;	G	ENSG00000185775	ENST00000332857	Transcript
SPATA31A6	0	.	GRCh38	chr9	42189007	42189007	+	Missense_Mutation	SNP	C	C	T	rs10907643		N206-AGD	NORMAL	C	C																c.3305N>T	p.Pro1102Leu	p.P1102L	ENST00000332857	4/4	599	411	188				SPATA31A6,missense_variant,p.Pro1102Leu,ENST00000332857,NM_001145196.1;SPATA31A6,downstream_gene_variant,,ENST00000496386,;	T	ENSG00000185775	ENST00000332857	Transcript
FOXD4L5	0	.	GRCh38	chr9	65283606	65283606	+	Missense_Mutation	SNP	A	G	G	novel		N206-AGD	NORMAL	A	A																c.772N>C	p.Cys258Arg	p.C258R	ENST00000377420	1/1	7	0	7				FOXD4L5,missense_variant,p.Cys258Arg,ENST00000377420,NM_001126334.1;CBWD4P,downstream_gene_variant,,ENST00000445695,;	G	ENSG00000204779	ENST00000377420	Transcript
FOXD4L5	0	.	GRCh38	chr9	65284049	65284049	+	Missense_Mutation	SNP	G	G	C	rs201783089		N206-AGD	NORMAL	G	G																c.329N>G	p.Pro110Arg	p.P110R	ENST00000377420	1/1	217	91	125				FOXD4L5,missense_variant,p.Pro110Arg,ENST00000377420,NM_001126334.1;CBWD4P,downstream_gene_variant,,ENST00000445695,;	C	ENSG00000204779	ENST00000377420	Transcript
FOXD4L5	0	.	GRCh38	chr9	65284371	65284371	+	Missense_Mutation	SNP	G	G	T	rs781549884		N206-AGD	NORMAL	G	G																c.7N>A	p.Leu3Met	p.L3M	ENST00000377420	1/1	30	16	14				FOXD4L5,missense_variant,p.Leu3Met,ENST00000377420,NM_001126334.1;CBWD4P,downstream_gene_variant,,ENST00000445695,;	T	ENSG00000204779	ENST00000377420	Transcript
FOXD4L4	0	.	GRCh38	chr9	65737974	65737974	+	Missense_Mutation	SNP	G	G	T	novel		N206-AGD	NORMAL	G	G																c.829N>T	p.Val277Phe	p.V277F	ENST00000377413	1/1	830	380	450				FOXD4L4,missense_variant,p.Val277Phe,ENST00000377413,NM_199244.3;CBWD5,downstream_gene_variant,,ENST00000377392,NM_001286835.1;CBWD5,downstream_gene_variant,,ENST00000382405,NM_001330668.1;CBWD5,downstream_gene_variant,,ENST00000430059,;CBWD5,downstream_gene_variant,,ENST00000429800,;CBWD5,downstream_gene_variant,,ENST00000377395,NM_001024916.3;CBWD5,downstream_gene_variant,,ENST00000489273,;CBWD…	T	ENSG00000184659	ENST00000377413	Transcript
FOXD4L4	0	.	GRCh38	chr9	65737984	65737984	+	Missense_Mutation	SNP	G	G	C	rs10796795		N206-AGD	NORMAL	G	G																c.839N>C	p.Gly280Ala	p.G280A	ENST00000377413	1/1	832	469	363				FOXD4L4,missense_variant,p.Gly280Ala,ENST00000377413,NM_199244.3;CBWD5,downstream_gene_variant,,ENST00000377392,NM_001286835.1;CBWD5,downstream_gene_variant,,ENST00000382405,NM_001330668.1;CBWD5,downstream_gene_variant,,ENST00000430059,;CBWD5,downstream_gene_variant,,ENST00000429800,;CBWD5,downstream_gene_variant,,ENST00000377395,NM_001024916.3;CBWD5,downstream_gene_variant,,ENST00000489273,;CBWD…	C	ENSG00000184659	ENST00000377413	Transcript
SPATA31A3	0	.	GRCh38	chr9	66987590	66987590	+	Missense_Mutation	SNP	G	G	A	novel		N206-AGD	NORMAL	G	G																c.2908N>T	p.Leu970Phe	p.L970F	ENST00000428649	4/4	13	6	7				SPATA31A3,missense_variant,p.Leu970Phe,ENST00000428649,NM_001083124.1;RP11-395E19.2,non_coding_transcript_exon_variant,,ENST00000616253,;	A	ENSG00000275969	ENST00000428649	Transcript
SPATA31A3	0	.	GRCh38	chr9	66987648	66987648	+	Missense_Mutation	SNP	C	C	G	rs200314502		N206-AGD	NORMAL	C	C																c.2850N>C	p.Glu950Asp	p.E950D	ENST00000428649	4/4	56	25	31				SPATA31A3,missense_variant,p.Glu950Asp,ENST00000428649,NM_001083124.1;RP11-395E19.2,non_coding_transcript_exon_variant,,ENST00000616253,;	G	ENSG00000275969	ENST00000428649	Transcript
ANKRD20A1	0	.	GRCh38	chr9	67901030	67901030	+	Missense_Mutation	SNP	C	C	T	rs62542472		N206-AGD	NORMAL	C	C																c.2035N>T	p.Arg679Cys	p.R679C	ENST00000562196	15/15	189	126	63				ANKRD20A1,missense_variant,p.Arg679Cys,ENST00000562196,NM_032250.3;ANKRD20A1,downstream_gene_variant,,ENST00000622129,;ANKRD20A1,downstream_gene_variant,,ENST00000616155,;RP11-195B21.3,upstream_gene_variant,,ENST00000427989,;	T	ENSG00000260691	ENST00000562196	Transcript
TRPM3	0	.	GRCh38	chr9	70610723	70610723	+	Missense_Mutation	SNP	C	C	G	rs117283138		N206-AGD	NORMAL	C	C																c.2517N>C	p.Glu839Asp	p.E839D	ENST00000377110	18/25	334	194	140				TRPM3,missense_variant,p.Glu839Asp,ENST00000377110,NM_001007471.2;TRPM3,missense_variant,p.Glu701Asp,ENST00000360823,NM_206944.3,NM_206947.3;TRPM3,missense_variant,p.Glu698Asp,ENST00000377105,NM_024971.5;TRPM3,missense_variant,p.Glu843Asp,ENST00000357533,;TRPM3,missense_variant,p.Glu711Asp,ENST00000396292,NM_206946.3;TRPM3,missense_variant,p.Glu701Asp,ENST00000358082,;TRPM3,missense_variant,p.Glu…	G	ENSG00000083067	ENST00000377110	Transcript
PRUNE2	0	.	GRCh38	chr9	76709268	76709268	+	Missense_Mutation	SNP	G	G	T	novel		N206-AGD	NORMAL	G	G																c.3006N>A	p.Asn1002Lys	p.N1002K	ENST00000376718	8/19	377	251	126				PRUNE2,missense_variant,p.Asn1002Lys,ENST00000376718,NM_015225.2;PRUNE2,missense_variant,p.Asn643Lys,ENST00000428286,;PRUNE2,missense_variant,p.Asn1002Lys,ENST00000443509,NM_001308047.1,NM_001308048.1;PRUNE2,missense_variant,p.Asn324Lys,ENST00000426088,;	T	ENSG00000106772	ENST00000376718	Transcript
VPS13A	0	.	GRCh38	chr9	77405958	77405958	+	Missense_Mutation	SNP	C	C	A	rs117983287		N206-AGD	NORMAL	C	C																c.9370N>A	p.His3124Asn	p.H3124N	ENST00000360280	70/72	231	118	113				VPS13A,missense_variant,p.His3124Asn,ENST00000360280,NM_033305.2;VPS13A,missense_variant,p.His3085Asn,ENST00000376636,NM_001018037.1;VPS13A,missense_variant,p.His60Asn,ENST00000376646,;VPS13A,missense_variant,p.His60Asn,ENST00000484581,;VPS13A,upstream_gene_variant,,ENST00000467124,;	A	ENSG00000197969	ENST00000360280	Transcript
ZNF484	0	.	GRCh38	chr9	92847943	92847943	+	Missense_Mutation	SNP	G	G	T	novel		N206-AGD	NORMAL	G	G																c.850N>A	p.His284Asn	p.H284N	ENST00000395505	4/4	343	218	125				ZNF484,missense_variant,p.His246Asn,ENST00000395506,NM_001261459.1,NM_001261460.1;ZNF484,missense_variant,p.His284Asn,ENST00000395505,NM_001261458.1;ZNF484,missense_variant,p.His282Asn,ENST00000375495,NM_031486.2;ZNF484,missense_variant,p.His246Asn,ENST00000332591,NM_001007101.2;ANKRD19P,intron_variant,,ENST00000473204,;	T	ENSG00000127081	ENST00000395505	Transcript
NUTM2F	0	.	GRCh38	chr9	94318545	94318545	+	Missense_Mutation	SNP	C	G	G	rs202219124		N206-AGD	NORMAL	C	C																c.2191N>C	p.Gly731Arg	p.G731R	ENST00000253262	7/7	58	12	46				NUTM2F,missense_variant,p.Gly731Arg,ENST00000253262,NM_017561.1;NUTM2F,missense_variant,p.Gly716Arg,ENST00000341207,;	G	ENSG00000130950	ENST00000253262	Transcript
NUTM2G	0	.	GRCh38	chr9	96938428	96938428	+	Missense_Mutation	SNP	G	G	A	rs201544487		N206-AGD	NORMAL	G	G																c.1505N>A	p.Gly502Asp	p.G502D	ENST00000372322	7/7	162	89	73				NUTM2G,missense_variant,p.Gly502Asp,ENST00000372322,NM_001170741.1;NUTM2G,intron_variant,,ENST00000354649,NM_001045477.2;MFSD14C,downstream_gene_variant,,ENST00000637864,;MFSD14C,intron_variant,,ENST00000637409,;MFSD14C,intron_variant,,ENST00000506067,;MFSD14C,intron_variant,,ENST00000637076,;MFSD14C,intron_variant,,ENST00000637099,;	A	ENSG00000188152	ENST00000372322	Transcript
OR13C5	0	.	GRCh38	chr9	104599179	104599179	+	Missense_Mutation	SNP	G	G	A	rs7025570		N206-AGD	NORMAL	G	G																c.235N>T	p.Pro79Ser	p.P79S	ENST00000374779	1/1	238	165	73				OR13C5,missense_variant,p.Pro79Ser,ENST00000374779,NM_001004482.1;	A	ENSG00000277556	ENST00000374779	Transcript
ZNF462	0	.	GRCh38	chr9	106925511	106925511	+	Missense_Mutation	SNP	G	G	T	novel		N206-AGD	NORMAL	G	G																c.1599N>T	p.Met533Ile	p.M533I	ENST00000277225	3/13	529	351	178				ZNF462,missense_variant,p.Met533Ile,ENST00000277225,NM_021224.4;ZNF462,intron_variant,,ENST00000472574,;ZNF462,upstream_gene_variant,,ENST00000374686,;ZNF462,upstream_gene_variant,,ENST00000441147,;ZNF462,upstream_gene_variant,,ENST00000497489,;ZNF462,upstream_gene_variant,,ENST00000480607,;	T	ENSG00000148143	ENST00000277225	Transcript
ZNF462	0	.	GRCh38	chr9	106929010	106929010	+	Missense_Mutation	SNP	G	G	T	rs770876120		N206-AGD	NORMAL	G	G																c.5098N>T	p.Ala1700Ser	p.A1700S	ENST00000277225	3/13	465	330	135				ZNF462,missense_variant,p.Ala1700Ser,ENST00000277225,NM_021224.4;ZNF462,missense_variant,p.Ala583Ser,ENST00000374686,;ZNF462,missense_variant,p.Ala545Ser,ENST00000441147,;ZNF462,intron_variant,,ENST00000472574,;ZNF462,intron_variant,,ENST00000480607,;ZNF462,upstream_gene_variant,,ENST00000497489,;ZNF462,upstream_gene_variant,,ENST00000479166,;ZNF462,upstream_gene_variant,,ENST00000469433,;ZNF462,…	T	ENSG00000148143	ENST00000277225	Transcript
ZNF462	0	.	GRCh38	chr9	106929166	106929166	+	Missense_Mutation	SNP	G	G	A	rs141348266		N206-AGD	NORMAL	G	G																c.5254N>A	p.Asp1752Asn	p.D1752N	ENST00000277225	3/13	420	283	136				ZNF462,missense_variant,p.Asp1752Asn,ENST00000277225,NM_021224.4;ZNF462,missense_variant,p.Asp635Asn,ENST00000374686,;ZNF462,missense_variant,p.Asp597Asn,ENST00000441147,;ZNF462,intron_variant,,ENST00000472574,;ZNF462,intron_variant,,ENST00000480607,;ZNF462,upstream_gene_variant,,ENST00000497489,;ZNF462,upstream_gene_variant,,ENST00000479166,;ZNF462,upstream_gene_variant,,ENST00000469433,;ZNF462,…	A	ENSG00000148143	ENST00000277225	Transcript
MUSK	0	.	GRCh38	chr9	110800746	110800746	+	Missense_Mutation	SNP	G	G	A	rs199476083		N206-AGD	NORMAL	G	G																c.2368N>A	p.Val790Met	p.V790M	ENST00000374448	15/15	320	214	106				MUSK,missense_variant,p.Val782Met,ENST00000416899,;MUSK,missense_variant,p.Val790Met,ENST00000374448,NM_005592.3;MUSK,missense_variant,p.Val704Met,ENST00000189978,NM_001166280.1,NM_001166281.1;MUSK,missense_variant,p.Val704Met,ENST00000374440,;	A	ENSG00000030304	ENST00000374448	Transcript
C9orf84	0	.	GRCh38	chr9	111693948	111693948	+	Missense_Mutation	SNP	C	C	T	rs146978774		N206-AGD	NORMAL	C	C																c.3124N>A	p.Glu1042Lys	p.E1042K	ENST00000374287	23/25	179	125	54				C9orf84,missense_variant,p.Glu1003Lys,ENST00000394779,NM_001080551.2;C9orf84,missense_variant,p.Glu968Lys,ENST00000394777,;C9orf84,missense_variant,p.Glu1042Lys,ENST00000374287,;C9orf84,missense_variant,p.Glu1042Lys,ENST00000318737,NM_173521.4;	T	ENSG00000165181	ENST00000374287	Transcript
PAPPA	0	.	GRCh38	chr9	116352792	116352792	+	Missense_Mutation	SNP	C	C	G	rs55679739		N206-AGD	NORMAL	C	C																c.4051N>G	p.Pro1351Ala	p.P1351A	ENST00000328252	16/22	497	278	219				PAPPA,missense_variant,p.Pro1351Ala,ENST00000328252,NM_002581.4;	G	ENSG00000182752	ENST00000328252	Transcript
BRINP1	0	.	GRCh38	chr9	119167655	119167655	+	Missense_Mutation	SNP	G	G	A	rs762594427		N206-AGD	NORMAL	G	G																c.1715N>T	p.Ser572Leu	p.S572L	ENST00000265922	8/8	270	148	122				BRINP1,missense_variant,p.Ser572Leu,ENST00000265922,NM_014618.2;BRINP1,intron_variant,,ENST00000482797,;	A	ENSG00000078725	ENST00000265922	Transcript
DENND1A	0	.	GRCh38	chr9	123381940	123381941	+	Frame_Shift_Ins	INS	-	-	C	novel		N206-AGD	NORMAL	-	-																c.2521_2522insG	p.Ala841GlyfsTer95	p.A841Gfs*95	ENST00000373624	22/22	696	533	163				DENND1A,frameshift_variant,p.Ala841GlyfsTer95,ENST00000373624,NM_020946.1;CRB2,downstream_gene_variant,,ENST00000373631,NM_173689.6;DENND1A,non_coding_transcript_exon_variant,,ENST00000473039,;CRB2,downstream_gene_variant,,ENST00000460253,;	C	ENSG00000119522	ENST00000373624	Transcript
GAPVD1	0	.	GRCh38	chr9	125302647	125302647	+	Missense_Mutation	SNP	G	G	A	rs55779102		N206-AGD	NORMAL	G	G																c.850N>A	p.Val284Met	p.V284M	ENST00000394105	3/27	396	135	261				GAPVD1,missense_variant,p.Val284Met,ENST00000470056,NM_001330778.1;GAPVD1,missense_variant,p.Val284Met,ENST00000394104,;GAPVD1,missense_variant,p.Val284Met,ENST00000297933,NM_001282680.1;GAPVD1,missense_variant,p.Val284Met,ENST00000495955,NM_001282679.1;GAPVD1,missense_variant,p.Val284Met,ENST00000394105,NM_015635.3;GAPVD1,missense_variant,p.Val284Met,ENST00000394083,;GAPVD1,missense_variant,p.Va…	A	ENSG00000165219	ENST00000394105	Transcript
TRUB2	0	.	GRCh38	chr9	128309560	128309560	+	Missense_Mutation	SNP	G	G	A	rs201115852		N206-AGD	NORMAL	G	G																c.986N>T	p.Ala329Val	p.A329V	ENST00000372890	8/8	458	160	298				TRUB2,missense_variant,p.Ala329Val,ENST00000372890,NM_015679.1;TRUB2,downstream_gene_variant,,ENST00000460320,;TRUB2,downstream_gene_variant,,ENST00000461180,;	A	ENSG00000167112	ENST00000372890	Transcript
USP20	0	.	GRCh38	chr9	129880176	129880176	+	Missense_Mutation	SNP	G	G	A	rs762371533		N206-AGD	NORMAL	G	G																c.2648N>A	p.Gly883Asp	p.G883D	ENST00000315480	25/25	615	226	389				USP20,missense_variant,p.Gly883Asp,ENST00000315480,;USP20,missense_variant,p.Gly883Asp,ENST00000358355,NM_001008563.4;USP20,missense_variant,p.Gly883Asp,ENST00000372429,NM_006676.7,NM_001110303.3;USP20,non_coding_transcript_exon_variant,,ENST00000472108,;USP20,non_coding_transcript_exon_variant,,ENST00000496927,;USP20,downstream_gene_variant,,ENST00000474895,;RP11-409K20.7,downstream_gene_variant…	A	ENSG00000136878	ENST00000315480	Transcript
HMCN2	0	.	GRCh38	chr9	130325648	130325648	+	Missense_Mutation	SNP	G	C	C	novel		N206-AGD	NORMAL	G	G																c.2971N>C	p.Ala991Pro	p.A991P	ENST00000624552	20/98	463	0	462				HMCN2,missense_variant,p.Ala991Pro,ENST00000624552,NM_001291815.1;HMCN2,missense_variant,p.Ala255Pro,ENST00000611173,;	C	ENSG00000148357	ENST00000624552	Transcript
SETX	0	.	GRCh38	chr9	132342716	132342716	+	Missense_Mutation	SNP	A	A	C	rs145438764		N206-AGD	NORMAL	A	A																c.472N>G	p.Leu158Val	p.L158V	ENST00000224140	5/26	446	330	116				SETX,missense_variant,p.Leu158Val,ENST00000224140,NM_015046.5;	C	ENSG00000107290	ENST00000224140	Transcript
SURF2	0	.	GRCh38	chr9	133360384	133360384	+	Missense_Mutation	SNP	G	A	A	rs12763		N206-AGD	NORMAL	G	G																c.637N>A	p.Gly213Ser	p.G213S	ENST00000371964	5/6	647	130	517				SURF2,missense_variant,p.Gly213Ser,ENST00000371964,NM_001278928.1,NM_017503.4;SURF4,downstream_gene_variant,,ENST00000618229,NM_001280790.1;SURF4,downstream_gene_variant,,ENST00000613129,NM_001280791.1;SURF4,downstream_gene_variant,,ENST00000371989,NM_033161.3,NM_001280788.1;SURF4,downstream_gene_variant,,ENST00000545297,NM_001280792.1;SURF4,downstream_gene_variant,,ENST00000485435,NM_001280789.1…	A	ENSG00000148291	ENST00000371964	Transcript
CCDC187	0	.	GRCh38	chr9	136286167	136286167	+	Missense_Mutation	SNP	G	G	C	novel		N206-AGD	NORMAL	G	G																c.2457N>G	p.Asp819Glu	p.D819E	ENST00000569961	8/10	383	239	143				CCDC187,missense_variant,p.Asp917Glu,ENST00000624277,;CCDC187,missense_variant,p.Asp819Glu,ENST00000569961,NM_001291516.1;CCDC187,missense_variant,p.Asp917Glu,ENST00000563590,;	C	ENSG00000260220	ENST00000569961	Transcript
CCDC187	0	.	GRCh38	chr9	136286366	136286366	+	Missense_Mutation	SNP	A	A	G	novel		N206-AGD	NORMAL	A	A																c.2258N>C	p.Leu753Pro	p.L753P	ENST00000569961	8/10	596	396	200				CCDC187,missense_variant,p.Leu851Pro,ENST00000624277,;CCDC187,missense_variant,p.Leu753Pro,ENST00000569961,NM_001291516.1;CCDC187,missense_variant,p.Leu851Pro,ENST00000563590,;	G	ENSG00000260220	ENST00000569961	Transcript
CCDC187	0	.	GRCh38	chr9	136291574	136291574	+	Missense_Mutation	SNP	A	A	G	novel		N206-AGD	NORMAL	A	A																c.745N>C	p.Tyr249His	p.Y249H	ENST00000569961	6/10	616	423	193				CCDC187,missense_variant,p.Tyr347His,ENST00000624277,;CCDC187,missense_variant,p.Tyr249His,ENST00000569961,NM_001291516.1;CCDC187,downstream_gene_variant,,ENST00000565954,;CCDC187,missense_variant,p.Tyr347His,ENST00000563590,;	G	ENSG00000260220	ENST00000569961	Transcript
CCDC187	0	.	GRCh38	chr9	136302868	136302868	+	Missense_Mutation	SNP	A	G	G	novel		N206-AGD	NORMAL	A	A																c.275N>C	p.Met92Thr	p.M92T	ENST00000569961	2/10	539	3	536				CCDC187,missense_variant,p.Met190Thr,ENST00000624277,;CCDC187,missense_variant,p.Met92Thr,ENST00000569961,NM_001291516.1;CCDC187,non_coding_transcript_exon_variant,,ENST00000565954,;CCDC187,missense_variant,p.Met190Thr,ENST00000563590,;	G	ENSG00000260220	ENST00000569961	Transcript
ENTPD2	0	.	GRCh38	chr9	137050354	137050354	+	Missense_Mutation	SNP	A	A	G	novel		N206-AGD	NORMAL	A	A																c.959N>C	p.Phe320Ser	p.F320S	ENST00000355097	6/9	584	236	348				ENTPD2,missense_variant,p.Phe320Ser,ENST00000355097,NM_203468.2;ENTPD2,missense_variant,p.Phe320Ser,ENST00000312665,NM_001246.3;NPDC1,upstream_gene_variant,,ENST00000371601,NM_015392.3;RP11-229P13.15,upstream_gene_variant,,ENST00000439076,;ENTPD2,non_coding_transcript_exon_variant,,ENST00000469106,;ENTPD2,upstream_gene_variant,,ENST00000460614,;NPDC1,upstream_gene_variant,,ENST00000488145,;NPDC1,…	G	ENSG00000054179	ENST00000355097	Transcript
FAM157B	0	.	GRCh38	chr9	138221150	138221150	+	RNA	SNP	C	C	G	rs202205020		N206-AGD	NORMAL	C	C																n.532N>G			ENST00000446912	2/9	18	13	5				FAM157B,non_coding_transcript_exon_variant,,ENST00000446912,;FAM157B,non_coding_transcript_exon_variant,,ENST00000540522,;	G	ENSG00000233013	ENST00000446912	Transcript
DIP2C	0	.	GRCh38	chr10	408940	408940	+	Missense_Mutation	SNP	G	G	A	novel		N206-AGD	NORMAL	G	G																c.1135N>T	p.Arg379Trp	p.R379W	ENST00000280886	9/37	431	294	137				DIP2C,missense_variant,p.Arg379Trp,ENST00000280886,NM_014974.2;DIP2C,missense_variant,p.Arg360Trp,ENST00000381496,;DIP2C,missense_variant,p.Arg435Trp,ENST00000634311,;	A	ENSG00000151240	ENST00000280886	Transcript
PITRM1	0	.	GRCh38	chr10	3149727	3149727	+	Missense_Mutation	SNP	C	C	G	rs368479367		N206-AGD	NORMAL	C	C																c.1765N>C	p.Ala589Pro	p.A589P	ENST00000380989	16/27	385	238	147				PITRM1,missense_variant,p.Ala589Pro,ENST00000380989,NM_001242307.1;PITRM1,missense_variant,p.Ala589Pro,ENST00000224949,NM_014889.3;PITRM1,missense_variant,p.Ala557Pro,ENST00000451104,NM_001242309.1;PITRM1,missense_variant,p.Ala147Pro,ENST00000380994,;PITRM1,upstream_gene_variant,,ENST00000451454,;PITRM1,downstream_gene_variant,,ENST00000430362,;PITRM1,upstream_gene_variant,,ENST00000424714,;PITRM…	G	ENSG00000107959	ENST00000380989	Transcript
MSRB2	0	.	GRCh38	chr10	23119314	23119314	+	Missense_Mutation	SNP	A	A	C	rs199642000		N206-AGD	NORMAL	A	A																c.307N>C	p.Lys103Gln	p.K103Q	ENST00000376510	4/5	341	251	90				MSRB2,missense_variant,p.Lys103Gln,ENST00000376510,NM_012228.3;MSRB2,non_coding_transcript_exon_variant,,ENST00000468633,;MSRB2,missense_variant,p.Lys93Asn,ENST00000472663,;	C	ENSG00000148450	ENST00000376510	Transcript
ARHGAP21	0	.	GRCh38	chr10	24620709	24620709	+	Missense_Mutation	SNP	T	T	C	rs142708046		N206-AGD	NORMAL	T	T																c.1186N>G	p.Ile396Val	p.I396V	ENST00000396432	9/26	257	176	81				ARHGAP21,missense_variant,p.Ile396Val,ENST00000396432,NM_020824.3;ARHGAP21,missense_variant,p.Ile385Val,ENST00000612832,;ARHGAP21,missense_variant,p.Ile385Val,ENST00000320481,;ARHGAP21,missense_variant,p.Ile183Val,ENST00000636789,;ARHGAP21,missense_variant,p.Ile396Val,ENST00000446003,;ARHGAP21,missense_variant,p.Ile386Val,ENST00000376410,;ARHGAP21,non_coding_transcript_exon_variant,,ENST000004863…	C	ENSG00000107863	ENST00000396432	Transcript
ARMC4	0	.	GRCh38	chr10	27987506	27987506	+	Nonsense_Mutation	SNP	C	C	A	novel		N206-AGD	NORMAL	C	C																c.262N>T	p.Gly88Ter	p.G88*	ENST00000305242	3/20	345	224	121				ARMC4,stop_gained,p.Gly88Ter,ENST00000305242,NM_018076.4,NM_001290020.1;ARMC4,upstream_gene_variant,,ENST00000434029,;	A	ENSG00000169126	ENST00000305242	Transcript
SVIL	0	.	GRCh38	chr10	29495143	29495143	+	Missense_Mutation	SNP	G	G	C	rs2368406		N206-AGD	NORMAL	G	G																c.3703N>G	p.Pro1235Ala	p.P1235A	ENST00000355867	19/38	250	151	99				SVIL,missense_variant,p.Pro1203Ala,ENST00000375398,;SVIL,missense_variant,p.Pro1235Ala,ENST00000355867,NM_001323599.1,NM_021738.2;SVIL,missense_variant,p.Pro809Ala,ENST00000375400,NM_001323600.1,NM_003174.3;SVIL,missense_variant,p.Pro161Ala,ENST00000632315,;SVIL,non_coding_transcript_exon_variant,,ENST00000474106,;SVIL,non_coding_transcript_exon_variant,,ENST00000491872,;	C	ENSG00000197321	ENST00000355867	Transcript
AGAP4	0	.	GRCh38	chr10	45826456	45826456	+	Missense_Mutation	SNP	C	T	T	rs202104169		N206-AGD	NORMAL	C	C																c.1451N>A	p.Arg484His	p.R484H	ENST00000448048	7/7	359	105	253				AGAP4,missense_variant,p.Arg507His,ENST00000616763,;AGAP4,missense_variant,p.Arg484His,ENST00000311652,;AGAP4,missense_variant,p.Arg484His,ENST00000448048,NM_133446.3;AGAP4,missense_variant,p.Arg507His,ENST00000618171,NM_001276343.2;AGAP4,downstream_gene_variant,,ENST00000492347,;AGAP4,downstream_gene_variant,,ENST00000430779,;	T	ENSG00000188234	ENST00000448048	Transcript
NCOA4	0	.	GRCh38	chr10	46027444	46027444	+	Missense_Mutation	SNP	A	A	C	rs10761581		N206-AGD	NORMAL	A	A																c.22N>G	p.Phe8Val	p.F8V	ENST00000578454	2/12	481	138	343				NCOA4,missense_variant,p.Phe8Val,ENST00000578454,NM_001145260.1;NCOA4,missense_variant,p.Phe8Val,ENST00000579039,NM_001145261.1;NCOA4,intron_variant,,ENST00000581486,NM_001145263.1;NCOA4,intron_variant,,ENST00000585056,;NCOA4,intron_variant,,ENST00000580070,;NCOA4,upstream_gene_variant,,ENST00000585132,NM_005437.3;	C	ENSG00000266412	ENST00000578454	Transcript
ANXA8L1	0	.	GRCh38	chr10	46383535	46383535	+	Missense_Mutation	SNP	C	C	T	novel		N206-AGD	NORMAL	C	C																c.401N>T	p.Ala134Val	p.A134V	ENST00000619162	5/12	11	5	6				ANXA8L1,missense_variant,p.Ala172Val,ENST00000584982,;ANXA8L1,missense_variant,p.Ala72Val,ENST00000613703,;ANXA8L1,missense_variant,p.Ala134Val,ENST00000619162,NM_001098845.2;ANXA8L1,intron_variant,,ENST00000622769,NM_001278924.1;ANXA8L1,intron_variant,,ENST00000611655,NM_001278923.1;ANXA8L1,intron_variant,,ENST00000616785,;CH17-335B8.4,downstream_gene_variant,,ENST00000623463,;ANXA8L1,downstream…	T	ENSG00000264230	ENST00000619162	Transcript
GPRIN2	0	.	GRCh38	chr10	46549538	46549538	+	Missense_Mutation	SNP	A	A	G	rs3127823		N206-AGD	NORMAL	A	A																c.1199N>C	p.Leu400Pro	p.L400P	ENST00000374317	3/3	802	480	322				GPRIN2,missense_variant,p.Leu400Pro,ENST00000374317,NM_014696.3;GPRIN2,missense_variant,p.Leu400Pro,ENST00000374314,;	G	ENSG00000204175	ENST00000374317	Transcript
GPRIN2	0	.	GRCh38	chr10	46549613	46549613	+	Missense_Mutation	SNP	A	G	G	rs3127822		N206-AGD	NORMAL	A	A																c.1124N>C	p.Val375Ala	p.V375A	ENST00000374317	3/3	1155	0	1155				GPRIN2,missense_variant,p.Val375Ala,ENST00000374317,NM_014696.3;GPRIN2,missense_variant,p.Val375Ala,ENST00000374314,;	G	ENSG00000204175	ENST00000374317	Transcript
GPRIN2	0	.	GRCh38	chr10	46549695	46549695	+	Missense_Mutation	SNP	C	C	A	rs4926046		N206-AGD	NORMAL	C	C																c.1042N>T	p.Val348Leu	p.V348L	ENST00000374317	3/3	939	701	238				GPRIN2,missense_variant,p.Val348Leu,ENST00000374317,NM_014696.3;GPRIN2,missense_variant,p.Val348Leu,ENST00000374314,;	A	ENSG00000204175	ENST00000374317	Transcript
GPRIN2	0	.	GRCh38	chr10	46550013	46550013	+	Missense_Mutation	SNP	T	T	C	rs3127683		N206-AGD	NORMAL	T	T																c.724N>G	p.Arg242Gly	p.R242G	ENST00000374317	3/3	663	385	278				GPRIN2,missense_variant,p.Arg242Gly,ENST00000374317,NM_014696.3;GPRIN2,missense_variant,p.Arg242Gly,ENST00000374314,;	C	ENSG00000204175	ENST00000374317	Transcript
GPRIN2	0	.	GRCh38	chr10	46550016	46550016	+	Missense_Mutation	SNP	C	C	T	rs9422022		N206-AGD	NORMAL	C	C																c.721N>A	p.Val241Met	p.V241M	ENST00000374317	3/3	636	366	270				GPRIN2,missense_variant,p.Val241Met,ENST00000374317,NM_014696.3;GPRIN2,missense_variant,p.Val241Met,ENST00000374314,;	T	ENSG00000204175	ENST00000374317	Transcript
GPRIN2	0	.	GRCh38	chr10	46550040	46550040	+	Missense_Mutation	SNP	C	C	A	rs11204659		N206-AGD	NORMAL	C	C																c.697N>T	p.Ala233Ser	p.A233S	ENST00000374317	3/3	700	386	314				GPRIN2,missense_variant,p.Ala233Ser,ENST00000374317,NM_014696.3;GPRIN2,missense_variant,p.Ala233Ser,ENST00000374314,;	A	ENSG00000204175	ENST00000374317	Transcript
GPRIN2	0	.	GRCh38	chr10	46550133	46550133	+	Missense_Mutation	SNP	C	C	A	rs11204658		N206-AGD	NORMAL	C	C																c.604N>T	p.Gly202Trp	p.G202W	ENST00000374317	3/3	813	405	407				GPRIN2,missense_variant,p.Gly202Trp,ENST00000374317,NM_014696.3;GPRIN2,missense_variant,p.Gly202Trp,ENST00000374314,;	A	ENSG00000204175	ENST00000374317	Transcript
GPRIN2	0	.	GRCh38	chr10	46550427	46550427	+	Missense_Mutation	SNP	T	C	C	rs3127679		N206-AGD	NORMAL	T	T																c.310N>G	p.Ser104Gly	p.S104G	ENST00000374317	3/3	611	99	512				GPRIN2,missense_variant,p.Ser104Gly,ENST00000374317,NM_014696.3;GPRIN2,missense_variant,p.Ser104Gly,ENST00000374314,;	C	ENSG00000204175	ENST00000374317	Transcript
GPRIN2	0	.	GRCh38	chr10	46550466	46550466	+	Missense_Mutation	SNP	A	A	G	rs3127820		N206-AGD	NORMAL	A	A																c.271N>C	p.Trp91Arg	p.W91R	ENST00000374317	3/3	979	609	370				GPRIN2,missense_variant,p.Trp91Arg,ENST00000374317,NM_014696.3;GPRIN2,missense_variant,p.Trp91Arg,ENST00000374314,;	G	ENSG00000204175	ENST00000374317	Transcript
GPRIN2	0	.	GRCh38	chr10	46550598	46550598	+	Missense_Mutation	SNP	C	C	T	rs3127819		N206-AGD	NORMAL	C	C																c.139N>A	p.Val47Met	p.V47M	ENST00000374317	3/3	1139	720	418				GPRIN2,missense_variant,p.Val47Met,ENST00000374317,NM_014696.3;GPRIN2,missense_variant,p.Val47Met,ENST00000374314,;	T	ENSG00000204175	ENST00000374317	Transcript
GPRIN2	0	.	GRCh38	chr10	46550618	46550618	+	Missense_Mutation	SNP	C	C	T	rs3127818		N206-AGD	NORMAL	C	C																c.119N>A	p.Arg40His	p.R40H	ENST00000374317	3/3	1144	730	414				GPRIN2,missense_variant,p.Arg40His,ENST00000374317,NM_014696.3;GPRIN2,missense_variant,p.Arg40His,ENST00000374314,;	T	ENSG00000204175	ENST00000374317	Transcript
GPRIN2	0	.	GRCh38	chr10	46550622	46550622	+	Missense_Mutation	SNP	G	G	C	rs4926045		N206-AGD	NORMAL	G	G																c.115N>G	p.Leu39Val	p.L39V	ENST00000374317	3/3	1121	546	575				GPRIN2,missense_variant,p.Leu39Val,ENST00000374317,NM_014696.3;GPRIN2,missense_variant,p.Leu39Val,ENST00000374314,;	C	ENSG00000204175	ENST00000374317	Transcript
GPRIN2	0	.	GRCh38	chr10	46550723	46550723	+	Missense_Mutation	SNP	C	C	T	rs3127817		N206-AGD	NORMAL	C	C																c.14N>A	p.Arg5His	p.R5H	ENST00000374317	3/3	1395	878	516				GPRIN2,missense_variant,p.Arg5His,ENST00000374317,NM_014696.3;GPRIN2,missense_variant,p.Arg5His,ENST00000374314,;	T	ENSG00000204175	ENST00000374317	Transcript
SYT15	0	.	GRCh38	chr10	46584599	46584599	+	Missense_Mutation	SNP	G	G	C	rs3127785		N206-AGD	NORMAL	G	G																c.927N>C	p.Glu309Asp	p.E309D	ENST00000374321	6/8	174	118	56				SYT15,missense_variant,p.Glu362Asp,ENST00000374323,;SYT15,missense_variant,p.Glu309Asp,ENST00000374321,NM_031912.4;SYT15,missense_variant,p.Glu309Asp,ENST00000503753,NM_181519.2;SYT15,missense_variant,p.Glu99Asp,ENST00000374328,;SYT15,downstream_gene_variant,,ENST00000512997,;RP11-38L15.3,intron_variant,,ENST00000506914,;SYT15,upstream_gene_variant,,ENST00000449358,;	C	ENSG00000204176	ENST00000374321	Transcript
ABC7-42404400C24.1	0	.	GRCh38	chr10	47757224	47757224	+	Missense_Mutation	SNP	C	C	G	novel		N206-AGD	NORMAL	C	C																c.994N>C	p.Glu332Asp	p.E332D	ENST00000615923	6/8	14	8	6				ABC7-42404400C24.1,missense_variant,p.Glu362Asp,ENST00000623662,;ABC7-42404400C24.1,missense_variant,p.Glu332Asp,ENST00000615923,;ABC7-42404400C24.1,missense_variant,p.Glu309Asp,ENST00000622861,;	G	ENSG00000277758	ENST00000615923	Transcript
MAPK8	0	.	GRCh38	chr10	48426044	48426044	+	Missense_Mutation	SNP	C	C	A	novel		N206-AGD	NORMAL	C	C																c.845N>A	p.Ala282Asp	p.A282D	ENST00000395611	8/12	413	289	124				MAPK8,missense_variant,p.Ala282Asp,ENST00000395611,NM_001323322.1,NM_001323330.1,NM_001323323.1,NM_001278547.1;MAPK8,missense_variant,p.Ala282Asp,ENST00000374189,NM_001323331.1,NM_001323329.1,NM_139049.3,NM_001323328.1;MAPK8,missense_variant,p.Ala282Asp,ENST00000374182,NM_001323327.1,NM_001323326.1,NM_001323302.1,NM_001323324.1,NM_002750;MAPK8,missense_variant,p.Ala282Asp,ENST00000374179,NM_13904…	A	ENSG00000107643	ENST00000395611	Transcript
TIMM23B	0	.	GRCh38	chr10	49945053	49945053	+	Missense_Mutation	SNP	G	G	C	novel		N206-AGD	NORMAL	G	G																c.128N>C	p.Cys43Ser	p.C43S	ENST00000374098	2/7	233	100	133				TIMM23B,missense_variant,p.Cys43Ser,ENST00000451577,NM_001290118.1;TIMM23B,missense_variant,p.Cys43Ser,ENST00000374098,NM_001290117.1;PARG,intron_variant,,ENST00000402038,;PARG,upstream_gene_variant,,ENST00000616448,NM_001303489.1,NM_001303486.1,NM_003631.3,NM_001303487.1,NM_001324381.1;PARG,upstream_gene_variant,,ENST00000611974,;TIMM23B,synonymous_variant,p.Val84=,ENST00000478381,;TIMM23B,intro…	C	ENSG00000204152	ENST00000374098	Transcript
AGAP6	0	.	GRCh38	chr10	49991717	49991717	+	Missense_Mutation	SNP	A	A	G	rs781982886		N206-AGD	NORMAL	A	A																c.334N>G	p.Ile112Val	p.I112V	ENST00000412531	3/8	529	338	190				AGAP6,missense_variant,p.Ile89Val,ENST00000374056,;AGAP6,missense_variant,p.Ile112Val,ENST00000412531,NM_001077665.2;AGAP6,5_prime_UTR_variant,,ENST00000618025,NM_001291379.1;	G	ENSG00000204149	ENST00000412531	Transcript
NUTM2A	0	.	GRCh38	chr10	87228358	87228358	+	Missense_Mutation	SNP	G	G	A	rs200168540		N206-AGD	NORMAL	G	G																c.478N>A	p.Ala160Thr	p.A160T	ENST00000381707	2/7	604	325	279				NUTM2A,missense_variant,p.Ala160Thr,ENST00000381689,;NUTM2A,missense_variant,p.Ala160Thr,ENST00000381707,NM_001099338.1;NUTM2A-AS1,intron_variant,,ENST00000451940,;	A	ENSG00000184923	ENST00000381707	Transcript
LIPF	0	.	GRCh38	chr10	88675590	88675590	+	Missense_Mutation	SNP	G	G	A	rs79058739		N206-AGD	NORMAL	G	G																c.851N>A	p.Arg284His	p.R284H	ENST00000394375	9/11	329	224	105				LIPF,missense_variant,p.Arg284His,ENST00000394375,NM_001198829.1;LIPF,missense_variant,p.Arg274His,ENST00000238983,NM_004190.3;LIPF,missense_variant,p.Arg251His,ENST00000355843,NM_001198830.1;LIPF,missense_variant,p.Arg241His,ENST00000608620,NM_001198828.1;LIPF,non_coding_transcript_exon_variant,,ENST00000496797,;	A	ENSG00000182333	ENST00000394375	Transcript
IFIT5	0	.	GRCh38	chr10	89418238	89418238	+	Missense_Mutation	SNP	A	A	G	rs142354157		N206-AGD	NORMAL	A	A																c.1039N>G	p.Met347Val	p.M347V	ENST00000371795	2/2	471	328	143				IFIT5,missense_variant,p.Met347Val,ENST00000371795,NM_012420.2;LIPA,upstream_gene_variant,,ENST00000371837,;	G	ENSG00000152778	ENST00000371795	Transcript
CYP2C19	0	.	GRCh38	chr10	94842866	94842866	+	Missense_Mutation	SNP	A	G	G	rs3758581		N206-AGD	NORMAL	A	A																c.991N>G	p.Ile331Val	p.I331V	ENST00000371321	7/9	475	0	475				CYP2C19,missense_variant,p.Ile331Val,ENST00000371321,NM_000769.2;RP11-400G3.5,3_prime_UTR_variant,,ENST00000464755,;	G	ENSG00000165841	ENST00000371321	Transcript
ZNF518A	0	.	GRCh38	chr10	96158757	96158757	+	Missense_Mutation	SNP	A	A	G	rs149606048		N206-AGD	NORMAL	A	A																c.2435N>G	p.His812Arg	p.H812R	ENST00000624776	6/6	246	159	87				ZNF518A,missense_variant,p.His812Arg,ENST00000624776,NM_001278525.1,NM_001330732.1,NM_001330736.1,NM_001330735.1;ZNF518A,missense_variant,p.His812Arg,ENST00000614149,NM_001330737.1,NM_001330733.1,NM_001330738.1,NM_001330734.1;ZNF518A,missense_variant,p.His812Arg,ENST00000316045,NM_014803.3,NM_001278524.1;ZNF518A,downstream_gene_variant,,ENST00000478086,;ZNF518A,intron_variant,,ENST00000563195,;ZN…	G	ENSG00000177853	ENST00000624776	Transcript
SLIT1	0	.	GRCh38	chr10	97066062	97066062	+	Missense_Mutation	SNP	C	C	A	novel		N206-AGD	NORMAL	C	C																c.438N>T	p.Gln146His	p.Q146H	ENST00000266058	5/37	467	326	141				SLIT1,missense_variant,p.Gln146His,ENST00000266058,NM_003061.2;SLIT1,missense_variant,p.Gln146His,ENST00000371070,;SLIT1,missense_variant,p.Gln129His,ENST00000314867,;SLIT1,missense_variant,p.Gln146His,ENST00000371041,;SLIT1,non_coding_transcript_exon_variant,,ENST00000497714,;	A	ENSG00000187122	ENST00000266058	Transcript
CFAP58	0	.	GRCh38	chr10	104364753	104364753	+	Missense_Mutation	SNP	T	T	C	rs144185091		N206-AGD	NORMAL	T	T																c.461N>C	p.Phe154Ser	p.F154S	ENST00000369704	4/18	287	187	100				CFAP58,missense_variant,p.Phe154Ser,ENST00000369704,NM_001008723.1;	C	ENSG00000120051	ENST00000369704	Transcript
ATRNL1	0	.	GRCh38	chr10	115265210	115265210	+	Missense_Mutation	SNP	A	A	G	rs142082253		N206-AGD	NORMAL	A	A																c.1705N>G	p.Ile569Val	p.I569V	ENST00000355044	11/29	272	190	82				ATRNL1,missense_variant,p.Ile569Val,ENST00000355044,NM_207303.4;	G	ENSG00000107518	ENST00000355044	Transcript
CCDC172	0	.	GRCh38	chr10	116340825	116340825	+	Missense_Mutation	SNP	A	A	G	rs760535953		N206-AGD	NORMAL	A	A																c.257N>G	p.His86Arg	p.H86R	ENST00000333254	4/9	316	232	84				CCDC172,missense_variant,p.His86Arg,ENST00000333254,NM_198515.2;CCDC172,non_coding_transcript_exon_variant,,ENST00000497093,;CCDC172,non_coding_transcript_exon_variant,,ENST00000463594,;	G	ENSG00000182645	ENST00000333254	Transcript
RPL21P16	0	.	GRCh38	chr10	120355038	120355038	+	RNA	SNP	T	A	A	rs12781587		N206-AGD	NORMAL	T	T																n.146N>T			ENST00000495531	1/1	33	1	32				RPL21P16,non_coding_transcript_exon_variant,,ENST00000495531,;	A	ENSG00000220842	ENST00000495531	Transcript
CTBP2	0	.	GRCh38	chr10	124989543	124989543	+	Missense_Mutation	SNP	T	T	C	rs201769282		N206-AGD	NORMAL	T	T																c.2933N>G	p.Asn978Ser	p.N978S	ENST00000309035	9/9	1086	413	673				CTBP2,missense_variant,p.Asn438Ser,ENST00000337195,NM_001329.3,NM_001321012.1;CTBP2,missense_variant,p.Asn978Ser,ENST00000309035,NM_022802.2;CTBP2,missense_variant,p.Asn506Ser,ENST00000334808,;CTBP2,missense_variant,p.Asn438Ser,ENST00000411419,NM_001083914.2;CTBP2,missense_variant,p.Asn438Ser,ENST00000494626,NM_001290214.2,NM_001321014.1;CTBP2,missense_variant,p.Asn438Ser,ENST00000531469,NM_00132…	C	ENSG00000175029	ENST00000309035	Transcript
CTBP2	0	.	GRCh38	chr10	124989565	124989565	+	Frame_Shift_Del	DEL	G	G	-	rs146097043		N206-AGD	NORMAL	G	G																c.2911delN	p.Gln971SerfsTer36	p.Q971Sfs*36	ENST00000309035	9/9	1115	448	667				CTBP2,frameshift_variant,p.Gln431SerfsTer36,ENST00000337195,NM_001329.3,NM_001321012.1;CTBP2,frameshift_variant,p.Gln971SerfsTer36,ENST00000309035,NM_022802.2;CTBP2,frameshift_variant,p.Gln499SerfsTer36,ENST00000334808,;CTBP2,frameshift_variant,p.Gln431SerfsTer36,ENST00000411419,NM_001083914.2;CTBP2,frameshift_variant,p.Gln431SerfsTer36,ENST00000494626,NM_001290214.2,NM_001321014.1;CTBP2,frameshi…	-	ENSG00000175029	ENST00000309035	Transcript
CTBP2	0	.	GRCh38	chr10	124989657	124989657	+	Frame_Shift_Del	DEL	G	G	-	novel		N206-AGD	NORMAL	G	G																c.2819delN	p.Pro940LeufsTer14	p.P940Lfs*14	ENST00000309035	9/9	407	342	65				CTBP2,frameshift_variant,p.Pro400LeufsTer14,ENST00000337195,NM_001329.3,NM_001321012.1;CTBP2,frameshift_variant,p.Pro940LeufsTer14,ENST00000309035,NM_022802.2;CTBP2,frameshift_variant,p.Pro468LeufsTer14,ENST00000334808,;CTBP2,frameshift_variant,p.Pro400LeufsTer14,ENST00000411419,NM_001083914.2;CTBP2,frameshift_variant,p.Pro400LeufsTer14,ENST00000494626,NM_001290214.2,NM_001321014.1;CTBP2,frameshi…	-	ENSG00000175029	ENST00000309035	Transcript
CTBP2	0	.	GRCh38	chr10	124993874	124993874	+	Missense_Mutation	SNP	G	G	T	rs76582415		N206-AGD	NORMAL	G	G																c.2512N>A	p.His838Asn	p.H838N	ENST00000309035	6/9	751	422	329				CTBP2,missense_variant,p.His298Asn,ENST00000337195,NM_001329.3,NM_001321012.1;CTBP2,missense_variant,p.His838Asn,ENST00000309035,NM_022802.2;CTBP2,missense_variant,p.His366Asn,ENST00000334808,;CTBP2,missense_variant,p.His298Asn,ENST00000411419,NM_001083914.2;CTBP2,missense_variant,p.His298Asn,ENST00000494626,NM_001290214.2,NM_001321014.1;CTBP2,missense_variant,p.His298Asn,ENST00000531469,NM_00132…	T	ENSG00000175029	ENST00000309035	Transcript
CTBP2	0	.	GRCh38	chr10	124993916	124993916	+	Missense_Mutation	SNP	C	C	T	rs773594829		N206-AGD	NORMAL	C	C																c.2470N>A	p.Ala824Thr	p.A824T	ENST00000309035	6/9	811	487	324				CTBP2,missense_variant,p.Ala284Thr,ENST00000337195,NM_001329.3,NM_001321012.1;CTBP2,missense_variant,p.Ala824Thr,ENST00000309035,NM_022802.2;CTBP2,missense_variant,p.Ala352Thr,ENST00000334808,;CTBP2,missense_variant,p.Ala284Thr,ENST00000411419,NM_001083914.2;CTBP2,missense_variant,p.Ala284Thr,ENST00000494626,NM_001290214.2,NM_001321014.1;CTBP2,missense_variant,p.Ala284Thr,ENST00000531469,NM_00132…	T	ENSG00000175029	ENST00000309035	Transcript
CTBP2	0	.	GRCh38	chr10	124993917	124993917	+	Missense_Mutation	SNP	T	T	G	novel		N206-AGD	NORMAL	T	T																c.2469N>C	p.Gln823His	p.Q823H	ENST00000309035	6/9	819	487	322				CTBP2,missense_variant,p.Gln283His,ENST00000337195,NM_001329.3,NM_001321012.1;CTBP2,missense_variant,p.Gln823His,ENST00000309035,NM_022802.2;CTBP2,missense_variant,p.Gln351His,ENST00000334808,;CTBP2,missense_variant,p.Gln283His,ENST00000411419,NM_001083914.2;CTBP2,missense_variant,p.Gln283His,ENST00000494626,NM_001290214.2,NM_001321014.1;CTBP2,missense_variant,p.Gln283His,ENST00000531469,NM_00132…	G	ENSG00000175029	ENST00000309035	Transcript
CTBP2	0	.	GRCh38	chr10	124993924	124993924	+	Nonsense_Mutation	SNP	A	A	C	rs796983487		N206-AGD	NORMAL	A	A																c.2462N>G	p.Leu821Ter	p.L821*	ENST00000309035	6/9	807	495	312				CTBP2,stop_gained,p.Leu281Ter,ENST00000337195,NM_001329.3,NM_001321012.1;CTBP2,stop_gained,p.Leu821Ter,ENST00000309035,NM_022802.2;CTBP2,stop_gained,p.Leu349Ter,ENST00000334808,;CTBP2,stop_gained,p.Leu281Ter,ENST00000411419,NM_001083914.2;CTBP2,stop_gained,p.Leu281Ter,ENST00000494626,NM_001290214.2,NM_001321014.1;CTBP2,stop_gained,p.Leu281Ter,ENST00000531469,NM_001321013.1,NM_001290215.2;RP11-59C…	C	ENSG00000175029	ENST00000309035	Transcript
CTBP2	0	.	GRCh38	chr10	124994501	124994501	+	Missense_Mutation	SNP	G	G	A	novel		N206-AGD	NORMAL	G	G																c.2368N>T	p.His790Tyr	p.H790Y	ENST00000309035	5/9	530	309	221				CTBP2,missense_variant,p.His250Tyr,ENST00000337195,NM_001329.3,NM_001321012.1;CTBP2,missense_variant,p.His790Tyr,ENST00000309035,NM_022802.2;CTBP2,missense_variant,p.His318Tyr,ENST00000334808,;CTBP2,missense_variant,p.His250Tyr,ENST00000411419,NM_001083914.2;CTBP2,missense_variant,p.His250Tyr,ENST00000494626,NM_001290214.2,NM_001321014.1;CTBP2,missense_variant,p.His250Tyr,ENST00000531469,NM_00132…	A	ENSG00000175029	ENST00000309035	Transcript
CTBP2	0	.	GRCh38	chr10	124994505	124994505	+	Missense_Mutation	SNP	A	A	T	novel		N206-AGD	NORMAL	A	A																c.2364N>A	p.His788Gln	p.H788Q	ENST00000309035	5/9	544	325	219				CTBP2,missense_variant,p.His248Gln,ENST00000337195,NM_001329.3,NM_001321012.1;CTBP2,missense_variant,p.His788Gln,ENST00000309035,NM_022802.2;CTBP2,missense_variant,p.His316Gln,ENST00000334808,;CTBP2,missense_variant,p.His248Gln,ENST00000411419,NM_001083914.2;CTBP2,missense_variant,p.His248Gln,ENST00000494626,NM_001290214.2,NM_001321014.1;CTBP2,missense_variant,p.His248Gln,ENST00000531469,NM_00132…	T	ENSG00000175029	ENST00000309035	Transcript
CTBP2	0	.	GRCh38	chr10	125003036	125003036	+	Missense_Mutation	SNP	C	C	A	rs201760950		N206-AGD	NORMAL	C	C																c.1902N>T	p.Lys634Asn	p.K634N	ENST00000309035	3/9	1799	633	1166				CTBP2,missense_variant,p.Lys94Asn,ENST00000337195,NM_001329.3,NM_001321012.1;CTBP2,missense_variant,p.Lys634Asn,ENST00000309035,NM_022802.2;CTBP2,missense_variant,p.Lys162Asn,ENST00000334808,;CTBP2,missense_variant,p.Lys94Asn,ENST00000411419,NM_001083914.2;CTBP2,missense_variant,p.Lys94Asn,ENST00000494626,NM_001290214.2,NM_001321014.1;CTBP2,missense_variant,p.Lys94Asn,ENST00000531469,NM_001321013…	A	ENSG00000175029	ENST00000309035	Transcript
CTBP2	0	.	GRCh38	chr10	125003062	125003062	+	Missense_Mutation	SNP	T	T	A	rs3198936		N206-AGD	NORMAL	T	T																c.1876N>T	p.Thr626Ser	p.T626S	ENST00000309035	3/9	1808	548	1259				CTBP2,missense_variant,p.Thr86Ser,ENST00000337195,NM_001329.3,NM_001321012.1;CTBP2,missense_variant,p.Thr626Ser,ENST00000309035,NM_022802.2;CTBP2,missense_variant,p.Thr154Ser,ENST00000334808,;CTBP2,missense_variant,p.Thr86Ser,ENST00000411419,NM_001083914.2;CTBP2,missense_variant,p.Thr86Ser,ENST00000494626,NM_001290214.2,NM_001321014.1;CTBP2,missense_variant,p.Thr86Ser,ENST00000531469,NM_001321013…	A	ENSG00000175029	ENST00000309035	Transcript
CTBP2	0	.	GRCh38	chr10	125003065	125003065	+	Missense_Mutation	SNP	T	T	A	rs75794788		N206-AGD	NORMAL	T	T																c.1873N>T	p.Ile625Phe	p.I625F	ENST00000309035	3/9	1768	541	1227				CTBP2,missense_variant,p.Ile85Phe,ENST00000337195,NM_001329.3,NM_001321012.1;CTBP2,missense_variant,p.Ile625Phe,ENST00000309035,NM_022802.2;CTBP2,missense_variant,p.Ile153Phe,ENST00000334808,;CTBP2,missense_variant,p.Ile85Phe,ENST00000411419,NM_001083914.2;CTBP2,missense_variant,p.Ile85Phe,ENST00000494626,NM_001290214.2,NM_001321014.1;CTBP2,missense_variant,p.Ile85Phe,ENST00000531469,NM_001321013…	A	ENSG00000175029	ENST00000309035	Transcript
CTBP2	0	.	GRCh38	chr10	125003091	125003091	+	Missense_Mutation	SNP	G	G	A	rs3198935		N206-AGD	NORMAL	G	G																c.1847N>T	p.Ala616Val	p.A616V	ENST00000309035	3/9	1372	411	961				CTBP2,missense_variant,p.Ala76Val,ENST00000337195,NM_001329.3,NM_001321012.1;CTBP2,missense_variant,p.Ala616Val,ENST00000309035,NM_022802.2;CTBP2,missense_variant,p.Ala144Val,ENST00000334808,;CTBP2,missense_variant,p.Ala76Val,ENST00000411419,NM_001083914.2;CTBP2,missense_variant,p.Ala76Val,ENST00000494626,NM_001290214.2,NM_001321014.1;CTBP2,missense_variant,p.Ala76Val,ENST00000531469,NM_001321013…	A	ENSG00000175029	ENST00000309035	Transcript
CTBP2	0	.	GRCh38	chr10	125003382	125003382	+	Frame_Shift_Del	DEL	C	C	-	novel		N206-AGD	NORMAL	C	C																c.1789delN	p.Val597TrpfsTer17	p.V597Wfs*17	ENST00000309035	2/9	1033	509	524				CTBP2,frameshift_variant,p.Val57TrpfsTer17,ENST00000337195,NM_001329.3,NM_001321012.1;CTBP2,frameshift_variant,p.Val597TrpfsTer17,ENST00000309035,NM_022802.2;CTBP2,frameshift_variant,p.Val125TrpfsTer17,ENST00000334808,;CTBP2,frameshift_variant,p.Val57TrpfsTer17,ENST00000411419,NM_001083914.2;CTBP2,frameshift_variant,p.Val57TrpfsTer17,ENST00000494626,NM_001290214.2,NM_001321014.1;CTBP2,frameshift_…	-	ENSG00000175029	ENST00000309035	Transcript
CTBP2	0	.	GRCh38	chr10	125003454	125003454	+	Frame_Shift_Del	DEL	G	G	-	novel		N206-AGD	NORMAL	G	G																c.1717delN	p.Arg573AlafsTer19	p.R573Afs*19	ENST00000309035	2/9	780	442	338				CTBP2,frameshift_variant,p.Arg33AlafsTer19,ENST00000337195,NM_001329.3,NM_001321012.1;CTBP2,frameshift_variant,p.Arg573AlafsTer19,ENST00000309035,NM_022802.2;CTBP2,frameshift_variant,p.Arg101AlafsTer19,ENST00000334808,;CTBP2,frameshift_variant,p.Arg33AlafsTer19,ENST00000411419,NM_001083914.2;CTBP2,frameshift_variant,p.Arg33AlafsTer19,ENST00000494626,NM_001290214.2,NM_001321014.1;CTBP2,frameshift_…	-	ENSG00000175029	ENST00000309035	Transcript
FRG2B	0	.	GRCh38	chr10	133625131	133625131	+	Missense_Mutation	SNP	T	T	G	rs199913567		N206-AGD	NORMAL	T	T																c.805N>C	p.Thr269Pro	p.T269P	ENST00000425520	4/4	12	4	8				FRG2B,missense_variant,p.Thr270Pro,ENST00000443774,;FRG2B,missense_variant,p.Thr269Pro,ENST00000425520,NM_001080998.1;	G	ENSG00000225899	ENST00000425520	Transcript
FRG2B	0	.	GRCh38	chr10	133625425	133625425	+	Missense_Mutation	SNP	T	T	G	rs201901202		N206-AGD	NORMAL	T	T																c.511N>C	p.Ile171Leu	p.I171L	ENST00000425520	4/4	533	169	364				FRG2B,missense_variant,p.Ile172Leu,ENST00000443774,;FRG2B,missense_variant,p.Ile171Leu,ENST00000425520,NM_001080998.1;	G	ENSG00000225899	ENST00000425520	Transcript
FRG2B	0	.	GRCh38	chr10	133625456	133625456	+	Frame_Shift_Del	DEL	C	C	-	rs745873123		N206-AGD	NORMAL	C	C																c.480delN	p.Arg160SerfsTer5	p.R160Sfs*5	ENST00000425520	4/4	769	563	206				FRG2B,frameshift_variant,p.Arg161SerfsTer5,ENST00000443774,;FRG2B,frameshift_variant,p.Arg160SerfsTer5,ENST00000425520,NM_001080998.1;	-	ENSG00000225899	ENST00000425520	Transcript
FRG2B	0	.	GRCh38	chr10	133625473	133625473	+	Missense_Mutation	SNP	G	G	A	rs79631365		N206-AGD	NORMAL	G	G																c.463N>T	p.Arg155Cys	p.R155C	ENST00000425520	4/4	550	167	383				FRG2B,missense_variant,p.Arg156Cys,ENST00000443774,;FRG2B,missense_variant,p.Arg155Cys,ENST00000425520,NM_001080998.1;	A	ENSG00000225899	ENST00000425520	Transcript
FRG2B	0	.	GRCh38	chr10	133625511	133625511	+	Missense_Mutation	SNP	T	T	C	rs75470891		N206-AGD	NORMAL	T	T																c.425N>G	p.Asp142Gly	p.D142G	ENST00000425520	4/4	643	413	230				FRG2B,missense_variant,p.Asp143Gly,ENST00000443774,;FRG2B,missense_variant,p.Asp142Gly,ENST00000425520,NM_001080998.1;	C	ENSG00000225899	ENST00000425520	Transcript
FRG2B	0	.	GRCh38	chr10	133626718	133626718	+	Missense_Mutation	SNP	C	C	T	rs75952978		N206-AGD	NORMAL	C	C																c.25N>A	p.Asp9Asn	p.D9N	ENST00000425520	1/4	1044	736	308				FRG2B,missense_variant,p.Asp9Asn,ENST00000443774,;FRG2B,missense_variant,p.Asp9Asn,ENST00000425520,NM_001080998.1;	T	ENSG00000225899	ENST00000425520	Transcript
DRD4	0	.	GRCh38	chr11	640051	640051	+	Missense_Mutation	SNP	G	G	C	novel		N206-AGD	NORMAL	G	G																c.802G>C	p.Gly268Arg	p.G268R	ENST00000176183	3/4	48	36	12				DRD4,missense_variant,p.Gly268Arg,ENST00000176183,NM_000797.3;DEAF1,downstream_gene_variant,,ENST00000382409,NM_021008.3;DEAF1,downstream_gene_variant,,ENST00000527658,;DRD4,downstream_gene_variant,,ENST00000528733,;DEAF1,downstream_gene_variant,,ENST00000527170,;	C	ENSG00000069696	ENST00000176183	Transcript
DRD4	0	.	GRCh38	chr11	640061	640061	+	Missense_Mutation	SNP	G	G	A	novel		N206-AGD	NORMAL	G	G																c.812G>A	p.Arg271Gln	p.R271Q	ENST00000176183	3/4	29	4	20				DRD4,missense_variant,p.Arg271Gln,ENST00000176183,NM_000797.3;DEAF1,downstream_gene_variant,,ENST00000382409,NM_021008.3;DEAF1,downstream_gene_variant,,ENST00000527658,;DRD4,downstream_gene_variant,,ENST00000528733,;DEAF1,downstream_gene_variant,,ENST00000527170,;	A	ENSG00000069696	ENST00000176183	Transcript
DRD4	0	.	GRCh38	chr11	640064	640064	+	Missense_Mutation	SNP	G	G	A	rs749976218		N206-AGD	NORMAL	G	G																c.815G>A	p.Gly272Asp	p.G272D	ENST00000176183	3/4	28	4	24				DRD4,missense_variant,p.Gly272Asp,ENST00000176183,NM_000797.3;DEAF1,downstream_gene_variant,,ENST00000382409,NM_021008.3;DEAF1,downstream_gene_variant,,ENST00000527658,;DRD4,downstream_gene_variant,,ENST00000528733,;DEAF1,downstream_gene_variant,,ENST00000527170,;	A	ENSG00000069696	ENST00000176183	Transcript
DRD4	0	.	GRCh38	chr11	640099	640099	+	Missense_Mutation	SNP	A	C	G	novel		N206-AGD	NORMAL	A	A																c.850A>G	p.Ser284Gly	p.S284G	ENST00000176183	3/4	53	6	31				DRD4,missense_variant,p.Ser284Gly,ENST00000176183,NM_000797.3;DEAF1,downstream_gene_variant,,ENST00000382409,NM_021008.3;DEAF1,downstream_gene_variant,,ENST00000527658,;DRD4,downstream_gene_variant,,ENST00000528733,;DEAF1,downstream_gene_variant,,ENST00000527170,;	G	ENSG00000069696	ENST00000176183	Transcript
MUC6	0	.	GRCh38	chr11	1016665	1016665	+	Missense_Mutation	SNP	C	C	T	rs77438942		N206-AGD	NORMAL	C	C																c.6136G>A	p.Val2046Ile	p.V2046I	ENST00000421673	31/33	1944	1274	670				MUC6,missense_variant,p.Val2046Ile,ENST00000421673,NM_005961.2;AP2A2,downstream_gene_variant,,ENST00000332231,NM_001242837.1;AP2A2,downstream_gene_variant,,ENST00000448903,NM_012305.3;MUC6,upstream_gene_variant,,ENST00000532016,;MUC6,downstream_gene_variant,,ENST00000527242,;	T	ENSG00000184956	ENST00000421673	Transcript
MUC6	0	.	GRCh38	chr11	1016776	1016776	+	Missense_Mutation	SNP	C	C	T	rs33988517		N206-AGD	NORMAL	C	C																c.6025G>A	p.Val2009Ile	p.V2009I	ENST00000421673	31/33	4015	1808	1464				MUC6,missense_variant,p.Val2009Ile,ENST00000421673,NM_005961.2;AP2A2,downstream_gene_variant,,ENST00000332231,NM_001242837.1;AP2A2,downstream_gene_variant,,ENST00000448903,NM_012305.3;MUC6,upstream_gene_variant,,ENST00000532016,;MUC6,downstream_gene_variant,,ENST00000527242,;	T	ENSG00000184956	ENST00000421673	Transcript
MUC6	0	.	GRCh38	chr11	1017325	1017325	+	Missense_Mutation	SNP	A	A	C	rs55903826		N206-AGD	NORMAL	A	A																c.5476T>G	p.Tyr1826Asp	p.Y1826D	ENST00000421673	31/33	2117	988	1128				MUC6,missense_variant,p.Tyr1826Asp,ENST00000421673,NM_005961.2;MUC6,upstream_gene_variant,,ENST00000532016,;MUC6,downstream_gene_variant,,ENST00000527242,;	C	ENSG00000184956	ENST00000421673	Transcript
MUC6	0	.	GRCh38	chr11	1017384	1017384	+	Missense_Mutation	SNP	G	G	C	rs34095361		N206-AGD	NORMAL	G	G																c.5417C>G	p.Thr1806Ser	p.T1806S	ENST00000421673	31/33	3402	2264	1138				MUC6,missense_variant,p.Thr1806Ser,ENST00000421673,NM_005961.2;MUC6,upstream_gene_variant,,ENST00000532016,;MUC6,downstream_gene_variant,,ENST00000527242,;	C	ENSG00000184956	ENST00000421673	Transcript
MUC6	0	.	GRCh38	chr11	1017421	1017421	+	Missense_Mutation	SNP	G	G	T	rs35549382		N206-AGD	NORMAL	G	G																c.5380C>A	p.Pro1794Thr	p.P1794T	ENST00000421673	31/33	3455	2395	1060				MUC6,missense_variant,p.Pro1794Thr,ENST00000421673,NM_005961.2;MUC6,upstream_gene_variant,,ENST00000532016,;MUC6,downstream_gene_variant,,ENST00000527242,;	T	ENSG00000184956	ENST00000421673	Transcript
MUC6	0	.	GRCh38	chr11	1017691	1017691	+	Missense_Mutation	SNP	C	C	G	rs77359624		N206-AGD	NORMAL	C	C																c.5110G>C	p.Ala1704Pro	p.A1704P	ENST00000421673	31/33	2128	1288	840				MUC6,missense_variant,p.Ala1704Pro,ENST00000421673,NM_005961.2;MUC6,upstream_gene_variant,,ENST00000532016,;MUC6,downstream_gene_variant,,ENST00000527242,;	G	ENSG00000184956	ENST00000421673	Transcript
MUC6	0	.	GRCh38	chr11	1017746	1017746	+	Missense_Mutation	SNP	T	T	G	rs78848170		N206-AGD	NORMAL	T	T																c.5055A>C	p.Leu1685Phe	p.L1685F	ENST00000421673	31/33	2493	1548	945				MUC6,missense_variant,p.Leu1685Phe,ENST00000421673,NM_005961.2;MUC6,upstream_gene_variant,,ENST00000532016,;MUC6,downstream_gene_variant,,ENST00000527242,;	G	ENSG00000184956	ENST00000421673	Transcript
MUC6	0	.	GRCh38	chr11	1018116	1018116	+	Missense_Mutation	SNP	T	T	G	rs10902269		N206-AGD	NORMAL	T	T																c.4685a>C	p.Asn1562Thr	p.N1562T	ENST00000421673	31/33	1308	637	671				MUC6,missense_variant,p.Asn1562Thr,ENST00000421673,NM_005961.2;MUC6,upstream_gene_variant,,ENST00000532016,;MUC6,downstream_gene_variant,,ENST00000527242,;	G	ENSG00000184956	ENST00000421673	Transcript
MUC6	0	.	GRCh38	chr11	1018138	1018138	+	Missense_Mutation	SNP	T	T	C	rs71454075		N206-AGD	NORMAL	T	T																c.4663A>G	p.Arg1555Gly	p.R1555G	ENST00000421673	31/33	950	619	331				MUC6,missense_variant,p.Arg1555Gly,ENST00000421673,NM_005961.2;MUC6,upstream_gene_variant,,ENST00000532016,;MUC6,downstream_gene_variant,,ENST00000527242,;	C	ENSG00000184956	ENST00000421673	Transcript
MUC6	0	.	GRCh38	chr11	1018144	1018144	+	Missense_Mutation	SNP	G	G	C	rs12807084		N206-AGD	NORMAL	G	G																c.4657C>G	p.Arg1553Gly	p.R1553G	ENST00000421673	31/33	853	570	283				MUC6,missense_variant,p.Arg1553Gly,ENST00000421673,NM_005961.2;MUC6,upstream_gene_variant,,ENST00000532016,;MUC6,downstream_gene_variant,,ENST00000527242,;	C	ENSG00000184956	ENST00000421673	Transcript
MUC6	0	.	GRCh38	chr11	1018295	1018295	+	Missense_Mutation	SNP	T	T	C	rs73403297		N206-AGD	NORMAL	T	T																c.4506A>G	p.Ile1502Met	p.I1502M	ENST00000421673	31/33	907	544	363				MUC6,missense_variant,p.Ile1502Met,ENST00000421673,NM_005961.2;MUC6,upstream_gene_variant,,ENST00000532016,;MUC6,downstream_gene_variant,,ENST00000527242,;	C	ENSG00000184956	ENST00000421673	Transcript
RP13-870H17.3	0	.	GRCh38	chr11	1051658	1051658	+	5'Flank	DEL	C	CC	-	novel		N206-AGD	NORMAL	C	C																			ENST00000617529		317	7	198				RP13-870H17.3,non_coding_transcript_exon_variant,,ENST00000534584,;RP13-870H17.3,upstream_gene_variant,,ENST00000617529,;	-	ENSG00000254872	ENST00000617529	Transcript
MUC2	0	.	GRCh38	chr11	1075747	1075747	+	RNA	SNP	C	T	T	rs2856111		N206-AGD	NORMAL	C	C																n.200C>T			ENST00000361558	2/49	278	0	278				MUC2,non_coding_transcript_exon_variant,,ENST00000361558,;	T	ENSG00000198788	ENST00000361558	Transcript
MUC2	0	.	GRCh38	chr11	1083761	1083761	+	RNA	SNP	C	G	G	rs57737240		N206-AGD	NORMAL	C	C																n.1712C>G			ENST00000361558	13/49	271	2	269				MUC2,non_coding_transcript_exon_variant,,ENST00000361558,;	G	ENSG00000198788	ENST00000361558	Transcript
MUC2	0	.	GRCh38	chr11	1095785	1095785	+	RNA	SNP	C	C	A	novel		N206-AGD	NORMAL	C	C																n.5569C>A			ENST00000361558	30/49	601	392	209				MUC2,non_coding_transcript_exon_variant,,ENST00000361558,;MUC2,non_coding_transcript_exon_variant,,ENST00000613187,;	A	ENSG00000198788	ENST00000361558	Transcript
MUC2	0	.	GRCh38	chr11	1095948	1095948	+	RNA	SNP	C	G	G	novel		N206-AGD	NORMAL	C	C																n.5732C>G			ENST00000361558	30/49	322	3	319				MUC2,non_coding_transcript_exon_variant,,ENST00000361558,;MUC2,non_coding_transcript_exon_variant,,ENST00000613187,;	G	ENSG00000198788	ENST00000361558	Transcript
MUC2	0	.	GRCh38	chr11	1095960	1095960	+	RNA	SNP	T	C	C	novel		N206-AGD	NORMAL	T	T																n.5744T>C			ENST00000361558	30/49	390	4	385				MUC2,non_coding_transcript_exon_variant,,ENST00000361558,;MUC2,non_coding_transcript_exon_variant,,ENST00000613187,;	C	ENSG00000198788	ENST00000361558	Transcript
MUC2	0	.	GRCh38	chr11	1095999	1095999	+	RNA	SNP	A	T	T	novel		N206-AGD	NORMAL	A	A																n.5783A>T			ENST00000361558	30/49	529	1	528				MUC2,non_coding_transcript_exon_variant,,ENST00000361558,;MUC2,non_coding_transcript_exon_variant,,ENST00000613187,;	T	ENSG00000198788	ENST00000361558	Transcript
MUC2	0	.	GRCh38	chr11	1096086	1096086	+	RNA	SNP	G	G	C	novel		N206-AGD	NORMAL	G	G																n.5870G>C			ENST00000361558	30/49	1039	562	476				MUC2,non_coding_transcript_exon_variant,,ENST00000361558,;MUC2,non_coding_transcript_exon_variant,,ENST00000613187,;	C	ENSG00000198788	ENST00000361558	Transcript
MUC2	0	.	GRCh38	chr11	1096112	1096112	+	RNA	SNP	C	C	G	novel		N206-AGD	NORMAL	C	C																n.5896C>G			ENST00000361558	30/49	1104	569	535				MUC2,non_coding_transcript_exon_variant,,ENST00000361558,;MUC2,non_coding_transcript_exon_variant,,ENST00000613187,;	G	ENSG00000198788	ENST00000361558	Transcript
MUC2	0	.	GRCh38	chr11	1096305	1096305	+	RNA	SNP	T	T	C	novel		N206-AGD	NORMAL	T	T																n.6089T>C			ENST00000361558	30/49	923	550	371				MUC2,non_coding_transcript_exon_variant,,ENST00000361558,;MUC2,non_coding_transcript_exon_variant,,ENST00000613187,;	C	ENSG00000198788	ENST00000361558	Transcript
MUC2	0	.	GRCh38	chr11	1096322	1096322	+	RNA	SNP	C	C	A	novel		N206-AGD	NORMAL	C	C																n.6106C>A			ENST00000361558	30/49	835	581	254				MUC2,non_coding_transcript_exon_variant,,ENST00000361558,;MUC2,non_coding_transcript_exon_variant,,ENST00000613187,;	A	ENSG00000198788	ENST00000361558	Transcript
MUC2	0	.	GRCh38	chr11	1096581	1096581	+	RNA	SNP	T	C	C	novel		N206-AGD	NORMAL	T	T																n.6365T>C			ENST00000361558	30/49	499	13	486				MUC2,non_coding_transcript_exon_variant,,ENST00000361558,;MUC2,non_coding_transcript_exon_variant,,ENST00000613187,;	C	ENSG00000198788	ENST00000361558	Transcript
MUC2	0	.	GRCh38	chr11	1096650	1096650	+	RNA	SNP	C	T	T	novel		N206-AGD	NORMAL	C	C																n.6434C>T			ENST00000361558	30/49	150	5	145				MUC2,non_coding_transcript_exon_variant,,ENST00000361558,;MUC2,non_coding_transcript_exon_variant,,ENST00000613187,;	T	ENSG00000198788	ENST00000361558	Transcript
MUC2	0	.	GRCh38	chr11	1096664	1096664	+	RNA	SNP	T	C	C	novel		N206-AGD	NORMAL	T	T																n.6448T>C			ENST00000361558	30/49	111	0	110				MUC2,non_coding_transcript_exon_variant,,ENST00000361558,;MUC2,non_coding_transcript_exon_variant,,ENST00000613187,;	C	ENSG00000198788	ENST00000361558	Transcript
MUC2	0	.	GRCh38	chr11	1097129	1097129	+	RNA	SNP	G	G	A	novel		N206-AGD	NORMAL	G	G																n.6913G>A			ENST00000361558	30/49	69	42	26				MUC2,non_coding_transcript_exon_variant,,ENST00000361558,;MUC2,non_coding_transcript_exon_variant,,ENST00000613187,;	A	ENSG00000198788	ENST00000361558	Transcript
MUC2	0	.	GRCh38	chr11	1097397	1097397	+	RNA	SNP	C	C	T	novel		N206-AGD	NORMAL	C	C																n.7181C>T			ENST00000361558	30/49	53	33	20				MUC2,non_coding_transcript_exon_variant,,ENST00000361558,;MUC2,non_coding_transcript_exon_variant,,ENST00000613187,;	T	ENSG00000198788	ENST00000361558	Transcript
MUC2	0	.	GRCh38	chr11	1097561	1097561	+	RNA	SNP	A	A	T	novel		N206-AGD	NORMAL	A	A																n.7345A>T			ENST00000361558	30/49	37	7	30				MUC2,non_coding_transcript_exon_variant,,ENST00000361558,;MUC2,upstream_gene_variant,,ENST00000616479,;MUC2,non_coding_transcript_exon_variant,,ENST00000613187,;	T	ENSG00000198788	ENST00000361558	Transcript
MUC2	0	.	GRCh38	chr11	1097586	1097586	+	RNA	SNP	T	T	C	novel		N206-AGD	NORMAL	T	T																n.7370T>C			ENST00000361558	30/49	37	5	32				MUC2,non_coding_transcript_exon_variant,,ENST00000361558,;MUC2,upstream_gene_variant,,ENST00000616479,;MUC2,non_coding_transcript_exon_variant,,ENST00000613187,;	C	ENSG00000198788	ENST00000361558	Transcript
MUC2	0	.	GRCh38	chr11	1098399	1098399	+	RNA	SNP	A	A	C	novel		N206-AGD	NORMAL	A	A																n.8183A>C			ENST00000361558	30/49	13	9	4				MUC2,non_coding_transcript_exon_variant,,ENST00000361558,;MUC2,upstream_gene_variant,,ENST00000616479,;MUC2,non_coding_transcript_exon_variant,,ENST00000613187,;	C	ENSG00000198788	ENST00000361558	Transcript
MUC2	0	.	GRCh38	chr11	1098460	1098460	+	RNA	SNP	C	C	A	novel		N206-AGD	NORMAL	C	C																n.8244C>A			ENST00000361558	30/49	135	42	93				MUC2,non_coding_transcript_exon_variant,,ENST00000361558,;MUC2,upstream_gene_variant,,ENST00000616479,;MUC2,non_coding_transcript_exon_variant,,ENST00000613187,;	A	ENSG00000198788	ENST00000361558	Transcript
MUC2	0	.	GRCh38	chr11	1098718	1098718	+	RNA	SNP	C	C	T	novel		N206-AGD	NORMAL	C	C																n.8502C>T			ENST00000361558	30/49	334	155	178				MUC2,non_coding_transcript_exon_variant,,ENST00000361558,;MUC2,upstream_gene_variant,,ENST00000616479,;MUC2,non_coding_transcript_exon_variant,,ENST00000613187,;	T	ENSG00000198788	ENST00000361558	Transcript
MUC2	0	.	GRCh38	chr11	1098817	1098817	+	RNA	SNP	C	C	T	novel		N206-AGD	NORMAL	C	C																n.8601C>T			ENST00000361558	30/49	242	160	82				MUC2,non_coding_transcript_exon_variant,,ENST00000361558,;MUC2,upstream_gene_variant,,ENST00000616479,;MUC2,non_coding_transcript_exon_variant,,ENST00000613187,;	T	ENSG00000198788	ENST00000361558	Transcript
MUC2	0	.	GRCh38	chr11	1099018	1099018	+	RNA	SNP	C	C	G	rs377100070		N206-AGD	NORMAL	C	C																n.8802C>G			ENST00000361558	30/49	76	51	25				MUC2,non_coding_transcript_exon_variant,,ENST00000361558,;MUC2,upstream_gene_variant,,ENST00000616479,;MUC2,non_coding_transcript_exon_variant,,ENST00000613187,;	G	ENSG00000198788	ENST00000361558	Transcript
MUC2	0	.	GRCh38	chr11	1099065	1099065	+	RNA	SNP	C	C	T	rs55847666		N206-AGD	NORMAL	C	C																n.8849C>T			ENST00000361558	30/49	154	88	65				MUC2,non_coding_transcript_exon_variant,,ENST00000361558,;MUC2,upstream_gene_variant,,ENST00000616479,;MUC2,non_coding_transcript_exon_variant,,ENST00000613187,;	T	ENSG00000198788	ENST00000361558	Transcript
MUC2	0	.	GRCh38	chr11	1099089	1099089	+	RNA	SNP	A	A	C	rs12574944		N206-AGD	NORMAL	A	A																n.8873A>C			ENST00000361558	30/49	253	167	86				MUC2,non_coding_transcript_exon_variant,,ENST00000361558,;MUC2,upstream_gene_variant,,ENST00000616479,;MUC2,non_coding_transcript_exon_variant,,ENST00000613187,;	C	ENSG00000198788	ENST00000361558	Transcript
MUC2	0	.	GRCh38	chr11	1099366	1099366	+	RNA	SNP	T	C	C	rs11245949		N206-AGD	NORMAL	T	T																n.9150T>C			ENST00000361558	30/49	155	4	151				MUC2,non_coding_transcript_exon_variant,,ENST00000361558,;MUC2,upstream_gene_variant,,ENST00000616479,;MUC2,downstream_gene_variant,,ENST00000613187,;	C	ENSG00000198788	ENST00000361558	Transcript
MUC5AC	0	.	GRCh38	chr11	1163940	1163940	+	Missense_Mutation	SNP	C	G	G	rs56085138		N206-AGD	NORMAL	C	C																c.738C>G	p.Asp246Glu	p.D246E	ENST00000621226	7/49	372	0	372				MUC5AC,missense_variant,p.Asp246Glu,ENST00000621226,NM_001304359.1;	G	ENSG00000215182	ENST00000621226	Transcript
MUC5AC	0	.	GRCh38	chr11	1167980	1167980	+	Missense_Mutation	SNP	C	C	T	rs28403537		N206-AGD	NORMAL	C	C																c.1490C>T	p.Ala497Val	p.A497V	ENST00000621226	12/49	333	202	131				MUC5AC,missense_variant,p.Ala497Val,ENST00000621226,NM_001304359.1;	T	ENSG00000215182	ENST00000621226	Transcript
MUC5AC	0	.	GRCh38	chr11	1184858	1184858	+	Missense_Mutation	SNP	C	T	T	novel		N206-AGD	NORMAL	C	C																c.6713C>T	p.Thr2238Ile	p.T2238I	ENST00000621226	31/49	494	1	493				MUC5AC,missense_variant,p.Thr2238Ile,ENST00000621226,NM_001304359.1;	T	ENSG00000215182	ENST00000621226	Transcript
MUC5AC	0	.	GRCh38	chr11	1187284	1187284	+	Missense_Mutation	SNP	T	A	A	novel		N206-AGD	NORMAL	T	T																c.9139T>A	p.Ser3047Thr	p.S3047T	ENST00000621226	31/49	634	0	634				MUC5AC,missense_variant,p.Ser3047Thr,ENST00000621226,NM_001304359.1;	A	ENSG00000215182	ENST00000621226	Transcript
MUC5AC	0	.	GRCh38	chr11	1187845	1187845	+	Missense_Mutation	SNP	A	G	G	novel		N206-AGD	NORMAL	A	A																c.9700A>G	p.Ile3234Val	p.I3234V	ENST00000621226	31/49	475	0	475				MUC5AC,missense_variant,p.Ile3234Val,ENST00000621226,NM_001304359.1;	G	ENSG00000215182	ENST00000621226	Transcript
MUC5AC	0	.	GRCh38	chr11	1188914	1188914	+	Missense_Mutation	SNP	G	A	A	novel		N206-AGD	NORMAL	G	G																c.10769G>A	p.Arg3590His	p.R3590H	ENST00000621226	31/49	589	14	575				MUC5AC,missense_variant,p.Arg3590His,ENST00000621226,NM_001304359.1;	A	ENSG00000215182	ENST00000621226	Transcript
MUC5AC	0	.	GRCh38	chr11	1191524	1191524	+	Missense_Mutation	SNP	T	C	C	novel		N206-AGD	NORMAL	T	T																c.13379T>C	p.Leu4460Pro	p.L4460P	ENST00000621226	31/49	580	0	580				MUC5AC,missense_variant,p.Leu4460Pro,ENST00000621226,NM_001304359.1;	C	ENSG00000215182	ENST00000621226	Transcript
MUC5AC	0	.	GRCh38	chr11	1191527	1191527	+	Missense_Mutation	SNP	C	T	T	novel		N206-AGD	NORMAL	C	C																c.13382C>T	p.Pro4461Leu	p.P4461L	ENST00000621226	31/49	558	0	558				MUC5AC,missense_variant,p.Pro4461Leu,ENST00000621226,NM_001304359.1;	T	ENSG00000215182	ENST00000621226	Transcript
MUC5B	0	.	GRCh38	chr11	1233160	1233160	+	Missense_Mutation	SNP	C	C	A	rs747846001		N206-AGD	NORMAL	C	C																c.2213C>A	p.Thr738Asn	p.T738N	ENST00000529681	18/49	289	190	99				MUC5B,missense_variant,p.Thr738Asn,ENST00000529681,NM_002458.2;MUC5B,non_coding_transcript_exon_variant,,ENST00000525715,;MUC5B,downstream_gene_variant,,ENST00000531082,;	A	ENSG00000117983	ENST00000529681	Transcript
MUC5B	0	.	GRCh38	chr11	1245132	1245132	+	Missense_Mutation	SNP	C	C	G	rs750906597		N206-AGD	NORMAL	C	C																c.8252C>G	p.Thr2751Arg	p.T2751R	ENST00000529681	31/49	49	31	18				MUC5B,missense_variant,p.Thr2751Arg,ENST00000529681,NM_002458.2;RP11-532E4.2,intron_variant,,ENST00000532061,;	G	ENSG00000117983	ENST00000529681	Transcript
MUC5B	0	.	GRCh38	chr11	1247469	1247469	+	Missense_Mutation	SNP	C	C	T	rs571228339		N206-AGD	NORMAL	C	C																c.10589C>T	p.Pro3530Leu	p.P3530L	ENST00000529681	31/49	531	359	172				MUC5B,missense_variant,p.Pro3530Leu,ENST00000529681,NM_002458.2;RP11-532E4.2,intron_variant,,ENST00000532061,;	T	ENSG00000117983	ENST00000529681	Transcript
BRSK2	0	.	GRCh38	chr11	1460700	1460700	+	Missense_Mutation	SNP	A	G	G	rs4963048		N206-AGD	NORMAL	A	A																c.2278A>G	p.Thr760Ala	p.T760A	ENST00000382179	20/20	227	0	227				BRSK2,missense_variant,p.Thr730Ala,ENST00000528841,NM_001256627.1;BRSK2,missense_variant,p.Thr760Ala,ENST00000382179,NM_001256630.1;BRSK2,intron_variant,,ENST00000308219,NM_003957.3;BRSK2,intron_variant,,ENST00000528710,NM_001282218.1;BRSK2,intron_variant,,ENST00000531197,NM_001256629.1;BRSK2,intron_variant,,ENST00000533606,;BRSK2,intron_variant,,ENST00000544817,;BRSK2,downstream_gene_variant,,EN…	G	ENSG00000174672	ENST00000382179	Transcript
KRTAP5-4	0	.	GRCh38	chr11	1622057	1622057	+	Missense_Mutation	SNP	C	C	T	rs181332597		N206-AGD	NORMAL	C	C																c.37G>A	p.Gly13Ser	p.G13S	ENST00000399682	1/1	625	446	179				KRTAP5-4,missense_variant,p.Gly13Ser,ENST00000399682,;KRTAP5-4,missense_variant,p.Gly13Ser,ENST00000616115,;	T	ENSG00000241598	ENST00000399682	Transcript
KRTAP5-5	0	.	GRCh38	chr11	1629890	1629890	+	Missense_Mutation	SNP	G	G	T	rs66665994		N206-AGD	NORMAL	G	G																c.50G>T	p.Arg17Leu	p.R17L	ENST00000399676	1/1	1081	415	666				KRTAP5-5,missense_variant,p.Arg17Leu,ENST00000399676,NM_001001480.2;	T	ENSG00000185940	ENST00000399676	Transcript
KRTAP5-6	0	.	GRCh38	chr11	1697441	1697441	+	Missense_Mutation	SNP	T	T	C	novel		N206-AGD	NORMAL	T	T																c.196T>C	p.Ser66Pro	p.S66P	ENST00000382160	1/1	602	364	238				KRTAP5-6,missense_variant,p.Ser66Pro,ENST00000382160,NM_001012416.1;	C	ENSG00000205864	ENST00000382160	Transcript
RP11-295K3.1	0	.	GRCh38	chr11	1747855	1747855	+	Missense_Mutation	SNP	G	G	A	rs190833491		N206-AGD	NORMAL	G	G																c.1336C>T	p.Arg446Trp	p.R446W	ENST00000636397	9/10	356	226	130				RP11-295K3.1,missense_variant,p.Arg446Trp,ENST00000636397,;IFITM10,missense_variant,p.Arg117Trp,ENST00000340134,NM_001170820.3;RP11-295K3.1,missense_variant,p.Arg446Trp,ENST00000636615,;RP11-295K3.1,missense_variant,p.Arg301Trp,ENST00000427721,;RP11-295K3.1,intron_variant,,ENST00000636579,;CTSD,downstream_gene_variant,,ENST00000236671,NM_001909.4;CTSD,downstream_gene_variant,,ENST00000637815,;CTS…	A	ENSG00000250644	ENST00000636397	Transcript
ART5	0	.	GRCh38	chr11	3639008	3639008	+	Missense_Mutation	SNP	G	G	A	rs142998376		N206-AGD	NORMAL	G	G																c.815C>T	p.Ala272Val	p.A272V	ENST00000397068	3/4	337	209	128				ART5,missense_variant,p.Ala272Val,ENST00000397068,NM_053017.4;ART5,missense_variant,p.Ala272Val,ENST00000359918,NM_001079536.1;ART5,missense_variant,p.Ala204Val,ENST00000397067,NM_001297668.1;ART5,missense_variant,p.Ala229Val,ENST00000453353,;ART5,downstream_gene_variant,,ENST00000425767,;TRPC2,downstream_gene_variant,,ENST00000526541,;TRPC2,downstream_gene_variant,,ENST00000451043,;	A	ENSG00000167311	ENST00000397068	Transcript
OR51F2	0	.	GRCh38	chr11	4821632	4821632	+	Missense_Mutation	SNP	A	A	G	rs61741857		N206-AGD	NORMAL	A	A																c.247A>G	p.Thr83Ala	p.T83A	ENST00000322110	1/1	167	87	80				OR51F2,missense_variant,p.Thr83Ala,ENST00000322110,NM_001004753.1;MMP26,intron_variant,,ENST00000380390,;MMP26,intron_variant,,ENST00000477339,;	G	ENSG00000176925	ENST00000322110	Transcript
OR51F2	0	.	GRCh38	chr11	4821684	4821684	+	Missense_Mutation	SNP	G	G	T	rs61743166		N206-AGD	NORMAL	G	G																c.299G>T	p.Trp100Leu	p.W100L	ENST00000322110	1/1	180	104	76				OR51F2,missense_variant,p.Trp100Leu,ENST00000322110,NM_001004753.1;MMP26,intron_variant,,ENST00000380390,;MMP26,intron_variant,,ENST00000477339,;	T	ENSG00000176925	ENST00000322110	Transcript
HBG1	0	.	GRCh38	chr11	5249456	5249456	+	Missense_Mutation	SNP	G	G	A	rs1061234		N206-AGD	NORMAL	G	G																c.227C>T	p.Thr76Ile	p.T76I	ENST00000330597	2/3	11	4	7				HBG1,missense_variant,p.Thr76Ile,ENST00000330597,NM_000559.2;AC104389.2,missense_variant,p.Cys43Tyr,ENST00000623781,;HBG1,3_prime_UTR_variant,,ENST00000632727,;HBG2,intron_variant,,ENST00000620888,;HBG2,downstream_gene_variant,,ENST00000380259,;HBG2,downstream_gene_variant,,ENST00000380252,;HBG2,downstream_gene_variant,,ENST00000336906,NM_000184.2;AC104389.1,upstream_gene_variant,,ENST00000624109…	A	ENSG00000213934	ENST00000330597	Transcript
UBQLN3	0	.	GRCh38	chr11	5507985	5507985	+	Missense_Mutation	SNP	C	C	T	rs147771363		N206-AGD	NORMAL	C	C																c.1574G>A	p.Arg525Gln	p.R525Q	ENST00000311659	2/2	324	191	133				UBQLN3,missense_variant,p.Arg525Gln,ENST00000311659,NM_017481.2;HBG2,intron_variant,,ENST00000380259,;HBE1,upstream_gene_variant,,ENST00000380237,;UBQLN3,downstream_gene_variant,,ENST00000445998,;HBG2,upstream_gene_variant,,ENST00000380252,;HBE1,upstream_gene_variant,,ENST00000396895,;AC104389.28,upstream_gene_variant,,ENST00000415970,;AC104389.28,upstream_gene_variant,,ENST00000418729,;AC104389.…	T	ENSG00000175520	ENST00000311659	Transcript
UBQLN3	0	.	GRCh38	chr11	5508717	5508717	+	Missense_Mutation	SNP	G	G	T	novel		N206-AGD	NORMAL	G	G																c.842C>A	p.Ala281Asp	p.A281D	ENST00000311659	2/2	286	161	125				UBQLN3,missense_variant,p.Ala281Asp,ENST00000311659,NM_017481.2;HBG2,intron_variant,,ENST00000380259,;HBE1,upstream_gene_variant,,ENST00000380237,;UBQLN3,downstream_gene_variant,,ENST00000445998,;HBG2,upstream_gene_variant,,ENST00000380252,;HBE1,upstream_gene_variant,,ENST00000396895,;AC104389.28,upstream_gene_variant,,ENST00000415970,;AC104389.28,upstream_gene_variant,,ENST00000418729,;AC104389.…	T	ENSG00000175520	ENST00000311659	Transcript
OR52B6	0	.	GRCh38	chr11	5581351	5581351	+	Missense_Mutation	SNP	G	G	T	novel		N206-AGD	NORMAL	G	G																c.475G>T	p.Val159Phe	p.V159F	ENST00000345043	1/1	306	147	158				OR52B6,missense_variant,p.Val159Phe,ENST00000345043,NM_001005162.2;HBG2,intron_variant,,ENST00000380259,;AC015691.13,intron_variant,,ENST00000394793,;	T	ENSG00000187747	ENST00000345043	Transcript
SMPD1	0	.	GRCh38	chr11	6391623	6391624	+	Frame_Shift_Ins	INS	-	-	C	rs756366019		N206-AGD	NORMAL	-	-																c.564dupC	p.Lys189GlnfsTer4	p.K189Qfs*4	ENST00000342245	2/6	321	237	84				SMPD1,frameshift_variant,p.Lys189GlnfsTer4,ENST00000342245,NM_001318087.1,NM_000543.4;SMPD1,frameshift_variant,p.Lys188GlnfsTer4,ENST00000527275,NM_001318088.1,NM_001007593.2;SMPD1,intron_variant,,ENST00000530395,;APBB1,downstream_gene_variant,,ENST00000389906,;APBB1,downstream_gene_variant,,ENST00000609360,NM_001164.4;APBB1,downstream_gene_variant,,ENST00000299402,;APBB1,downstream_gene_variant,…	C	ENSG00000166311	ENST00000342245	Transcript
DNHD1	0	.	GRCh38	chr11	6571721	6571721	+	Missense_Mutation	SNP	T	T	C	rs11604362		N206-AGD	NORMAL	T	T																c.13997T>C	p.Ile4666Thr	p.I4666T	ENST00000254579	43/43	361	222	139				DNHD1,missense_variant,p.Ile4666Thr,ENST00000254579,NM_144666.2;DNHD1,missense_variant,p.Ile4666Thr,ENST00000527990,;DNHD1,synonymous_variant,p.Asn114=,ENST00000527143,;DNHD1,downstream_gene_variant,,ENST00000525080,;DNHD1,non_coding_transcript_exon_variant,,ENST00000529821,;DNHD1,non_coding_transcript_exon_variant,,ENST00000533635,;DNHD1,non_coding_transcript_exon_variant,,ENST00000525883,;DNHD1…	C	ENSG00000179532	ENST00000254579	Transcript
ILK	0	.	GRCh38	chr11	6610592	6610592	+	Missense_Mutation	SNP	A	A	G	novel		N206-AGD	NORMAL	A	A																c.1340A>G	p.Glu447Gly	p.E447G	ENST00000396751	12/12	190	112	78				ILK,missense_variant,p.Glu447Gly,ENST00000396751,NM_001014795.2;ILK,missense_variant,p.Glu447Gly,ENST00000299421,NM_001014794.2,NM_004517.3;ILK,missense_variant,p.Glu478Gly,ENST00000537806,;ILK,missense_variant,p.Glu447Gly,ENST00000420936,;ILK,missense_variant,p.Glu313Gly,ENST00000532063,NM_001278442.1;ILK,missense_variant,p.Glu386Gly,ENST00000528995,NM_001278441.1;ILK,intron_variant,,ENST0000052…	G	ENSG00000166333	ENST00000396751	Transcript
DCHS1	0	.	GRCh38	chr11	6630609	6630609	+	Missense_Mutation	SNP	G	G	T	novel		N206-AGD	NORMAL	G	G																c.4185C>A	p.Asp1395Glu	p.D1395E	ENST00000299441	10/21	352	213	139				DCHS1,missense_variant,p.Asp1395Glu,ENST00000299441,NM_003737.3;RP11-732A19.6,non_coding_transcript_exon_variant,,ENST00000526633,;	T	ENSG00000166341	ENST00000299441	Transcript
RBMXL2	0	.	GRCh38	chr11	7089812	7089812	+	Missense_Mutation	SNP	T	T	C	rs769906207		N206-AGD	NORMAL	T	T																c.692T>C	p.Phe231Ser	p.F231S	ENST00000306904	1/1	376	214	162				RBMXL2,missense_variant,p.Phe231Ser,ENST00000306904,NM_014469.4;	C	ENSG00000170748	ENST00000306904	Transcript
EIF3F	0	.	GRCh38	chr11	7987585	7987585	+	Missense_Mutation	SNP	C	C	T	rs200229110		N206-AGD	NORMAL	C	C																c.233C>T	p.Pro78Leu	p.P78L	ENST00000533626	3/10	234	148	86				EIF3F,missense_variant,p.Pro78Leu,ENST00000533626,;EIF3F,missense_variant,p.Pro78Leu,ENST00000309828,NM_003754.2;EIF3F,missense_variant,p.Pro78Leu,ENST00000531329,;EIF3F,non_coding_transcript_exon_variant,,ENST00000528653,;EIF3F,upstream_gene_variant,,ENST00000530219,;EIF3F,upstream_gene_variant,,ENST00000532882,;	T	ENSG00000175390	ENST00000533626	Transcript
OTOG	0	.	GRCh38	chr11	17578490	17578490	+	Missense_Mutation	SNP	G	G	T	rs144060182		N206-AGD	NORMAL	G	G																c.2759G>T	p.Arg920Leu	p.R920L	ENST00000399391	22/55	312	131	181				OTOG,missense_variant,p.Arg908Leu,ENST00000399397,NM_001292063.1;OTOG,missense_variant,p.Arg920Leu,ENST00000399391,NM_001277269.1;OTOG,5_prime_UTR_variant,,ENST00000342528,;	T	ENSG00000188162	ENST00000399391	Transcript
BBOX1	0	.	GRCh38	chr11	27093183	27093183	+	Missense_Mutation	SNP	G	G	T	rs201115771		N206-AGD	NORMAL	G	G																c.350G>T	p.Gly117Val	p.G117V	ENST00000263182	5/9	270	186	84				BBOX1,missense_variant,p.Gly117Val,ENST00000263182,NM_003986.2;BBOX1,missense_variant,p.Gly117Val,ENST00000529202,;BBOX1,missense_variant,p.Gly117Val,ENST00000528583,;BBOX1,missense_variant,p.Gly117Val,ENST00000525090,;BBOX1-AS1,intron_variant,,ENST00000530430,;BBOX1-AS1,intron_variant,,ENST00000525302,;BBOX1-AS1,intron_variant,,ENST00000526061,;BBOX1,intron_variant,,ENST00000527505,;	T	ENSG00000129151	ENST00000263182	Transcript
LGR4	0	.	GRCh38	chr11	27368621	27368621	+	Missense_Mutation	SNP	G	G	A	rs369897268		N206-AGD	NORMAL	G	G																c.2102C>T	p.Thr701Met	p.T701M	ENST00000379214	18/18	414	275	139				LGR4,missense_variant,p.Thr701Met,ENST00000379214,NM_018490.2;LGR4,missense_variant,p.Thr677Met,ENST00000389858,;CCDC34,upstream_gene_variant,,ENST00000328697,NM_030771.1;LGR4,downstream_gene_variant,,ENST00000489910,;	A	ENSG00000205213	ENST00000379214	Transcript
LARGE2	0	.	GRCh38	chr11	45928194	45928194	+	Missense_Mutation	SNP	G	G	A	rs61736294		N206-AGD	NORMAL	G	G																c.1772G>A	p.Arg591Gln	p.R591Q	ENST00000531526	13/14	566	367	199				LARGE2,missense_variant,p.Arg591Gln,ENST00000531526,NM_152312.4;LARGE2,missense_variant,p.Arg591Gln,ENST00000325468,;LARGE2,missense_variant,p.Arg591Gln,ENST00000401752,NM_001300721.1;LARGE2,missense_variant,p.Arg560Gln,ENST00000529052,NM_001300722.1;LARGE2,intron_variant,,ENST00000531847,;PHF21A,downstream_gene_variant,,ENST00000323180,NM_016621.3;LARGE2,downstream_gene_variant,,ENST00000534410,…	A	ENSG00000165905	ENST00000531526	Transcript
ATG13	0	.	GRCh38	chr11	46650260	46650260	+	Missense_Mutation	SNP	T	T	C	novel		N206-AGD	NORMAL	T	T																c.401T>C	p.Val134Ala	p.V134A	ENST00000528494	6/18	545	341	204				ATG13,missense_variant,p.Val134Ala,ENST00000359513,NM_001205120.1,NM_001142673.2;ATG13,missense_variant,p.Val134Ala,ENST00000526508,;ATG13,missense_variant,p.Val134Ala,ENST00000524625,NM_014741.4;ATG13,missense_variant,p.Val134Ala,ENST00000529655,NM_001205121.1;ATG13,missense_variant,p.Val134Ala,ENST00000528494,NM_001205119.1;ATG13,missense_variant,p.Val55Ala,ENST00000530500,NM_001205122.1;ATG13,…	C	ENSG00000175224	ENST00000528494	Transcript
[truncated: 641 more rows]
[truncated: 83 more columns]
