# Supplementary material for: Neuroblastoma signalling models unveil combination therapies targeting feedback-mediated resistance
Source: PLoS Comput Biol. 2021 Nov 4;17(11):e1009515. doi: 10.1371/journal.pcbi.1009515 (PMC8604339; doi:10.1371/journal.pcbi.1009515)
Supplement: S1 File — (ZIP) [file pcbi.1009515.s022.zip › TNB_characterisation/WES_TNB_mafs_snvs/NBEBC1_S14.maf]

#version 2.4
Hugo_Symbol	Entrez_Gene_Id	Center	NCBI_Build	Chromosome	Start_Position	End_Position	Strand	Variant_Classification	Variant_Type	Reference_Allele	Tumor_Seq_Allele1	Tumor_Seq_Allele2	dbSNP_RS	dbSNP_Val_Status	Tumor_Sample_Barcode	Matched_Norm_Sample_Barcode	Match_Norm_Seq_Allele1	Match_Norm_Seq_Allele2	Tumor_Validation_Allele1	Tumor_Validation_Allele2	Match_Norm_Validation_Allele1	Match_Norm_Validation_Allele2	Verification_Status	Validation_Status	Mutation_Status	Sequencing_Phase	Sequence_Source	Validation_Method	Score	BAM_File	Sequencer	Tumor_Sample_UUID	Matched_Norm_Sample_UUID	HGVSc	HGVSp	HGVSp_Short	Transcript_ID	Exon_Number	t_depth	t_ref_count	t_alt_count	n_depth	n_ref_count	n_alt_count	all_effects	Allele	Gene	Feature	Feature_type
SLC35E2B	0	.	GRCh38	chr1	1668373	1668373	+	Missense_Mutation	SNP	C	C	T	rs12729295		NBEBC1_S14	NORMAL	C	C																c.934N>A	p.Val312Ile	p.V312I	ENST00000617444	9/10	394	153	241				SLC35E2B,missense_variant,p.Val312Ile,ENST00000617444,NM_001290264.1;SLC35E2B,missense_variant,p.Val312Ile,ENST00000611123,NM_001110781.2;SLC35E2B,missense_variant,p.Arg229His,ENST00000614300,;RP11-345P4.6,upstream_gene_variant,,ENST00000596308,;SLC35E2B,non_coding_transcript_exon_variant,,ENST00000480991,;SLC35E2B,downstream_gene_variant,,ENST00000481276,;RP11-345P4.6,upstream_gene_variant,,ENST…	T	ENSG00000189339	ENST00000617444	Transcript
SLC35E2	0	.	GRCh38	chr1	1734736	1734736	+	Missense_Mutation	SNP	C	C	T	rs61777509		NBEBC1_S14	NORMAL	C	C																c.686N>A	p.Arg229His	p.R229H	ENST00000246421	5/6	332	92	240				SLC35E2,missense_variant,p.Arg229His,ENST00000355439,NM_001199787.1;SLC35E2,missense_variant,p.Arg229His,ENST00000246421,NM_182838.2;RP1-283E3.8,non_coding_transcript_exon_variant,,ENST00000598846,;SLC35E2,non_coding_transcript_exon_variant,,ENST00000475229,;RP1-283E3.4,intron_variant,,ENST00000424604,;RP1-283E3.4,intron_variant,,ENST00000577672,;RP1-283E3.4,downstream_gene_variant,,ENST000004170…	T	ENSG00000215790	ENST00000246421	Transcript
SLC35E2	0	.	GRCh38	chr1	1734812	1734812	+	Missense_Mutation	SNP	G	G	A	rs77655487		NBEBC1_S14	NORMAL	G	G																c.610N>T	p.Arg204Trp	p.R204W	ENST00000246421	5/6	420	226	194				SLC35E2,missense_variant,p.Arg204Trp,ENST00000355439,NM_001199787.1;SLC35E2,missense_variant,p.Arg204Trp,ENST00000246421,NM_182838.2;RP1-283E3.8,non_coding_transcript_exon_variant,,ENST00000598846,;SLC35E2,non_coding_transcript_exon_variant,,ENST00000475229,;RP1-283E3.4,intron_variant,,ENST00000424604,;RP1-283E3.4,intron_variant,,ENST00000577672,;RP1-283E3.4,downstream_gene_variant,,ENST000004170…	A	ENSG00000215790	ENST00000246421	Transcript
CAMTA1	0	.	GRCh38	chr1	7751268	7751268	+	Missense_Mutation	SNP	C	C	A	novel		NBEBC1_S14	NORMAL	C	C																c.4759N>A	p.Gln1587Lys	p.Q1587K	ENST00000303635	20/23	9	7	2				CAMTA1,missense_variant,p.Gln1587Lys,ENST00000303635,NM_015215.3;CAMTA1,missense_variant,p.Gln551Lys,ENST00000495233,;CAMTA1,missense_variant,p.Gln153Lys,ENST00000490905,;CAMTA1,missense_variant,p.Gln151Lys,ENST00000476864,;	A	ENSG00000171735	ENST00000303635	Transcript
PER3	0	.	GRCh38	chr1	7803845	7803845	+	Missense_Mutation	SNP	G	G	T	novel		NBEBC1_S14	NORMAL	G	G																c.1133N>T	p.Arg378Leu	p.R378L	ENST00000613533	10/22	9	7	2				PER3,missense_variant,p.Arg378Leu,ENST00000613533,NM_001289862.1;PER3,missense_variant,p.Arg378Leu,ENST00000377532,;PER3,missense_variant,p.Arg378Leu,ENST00000614998,NM_001289864.1,NM_001289863.1,NM_001289861.1;PER3,missense_variant,p.Arg377Leu,ENST00000361923,NM_016831.2;PER3,missense_variant,p.Arg377Leu,ENST00000377541,;PER3,non_coding_transcript_exon_variant,,ENST00000463106,;	T	ENSG00000049246	ENST00000613533	Transcript
PER3	0	.	GRCh38	chr1	7819395	7819395	+	Missense_Mutation	SNP	A	A	C	novel		NBEBC1_S14	NORMAL	A	A																c.1633N>C	p.Ile545Leu	p.I545L	ENST00000613533	14/22	10	8	2				PER3,missense_variant,p.Ile545Leu,ENST00000613533,NM_001289862.1;PER3,missense_variant,p.Ile545Leu,ENST00000377532,;PER3,missense_variant,p.Ile545Leu,ENST00000614998,NM_001289864.1,NM_001289863.1,NM_001289861.1;PER3,missense_variant,p.Ile537Leu,ENST00000361923,NM_016831.2;RP3-467L1.4,intron_variant,,ENST00000451646,;	C	ENSG00000049246	ENST00000613533	Transcript
PER3	0	.	GRCh38	chr1	7827158	7827158	+	Missense_Mutation	SNP	G	G	T	novel		NBEBC1_S14	NORMAL	G	G																c.2229N>T	p.Arg743Ser	p.R743S	ENST00000613533	18/22	7	5	2				PER3,missense_variant,p.Arg743Ser,ENST00000613533,NM_001289862.1;PER3,missense_variant,p.Arg743Ser,ENST00000377532,;PER3,missense_variant,p.Arg743Ser,ENST00000614998,NM_001289864.1,NM_001289863.1,NM_001289861.1;PER3,missense_variant,p.Arg735Ser,ENST00000361923,NM_016831.2;RP3-467L1.4,non_coding_transcript_exon_variant,,ENST00000451646,;	T	ENSG00000049246	ENST00000613533	Transcript
RERE	0	.	GRCh38	chr1	8656284	8656284	+	Missense_Mutation	SNP	T	T	C	novel		NBEBC1_S14	NORMAL	T	T																c.14N>G	p.Lys5Arg	p.K5R	ENST00000337907	3/24	6	4	2				RERE,missense_variant,p.Lys5Arg,ENST00000337907,NM_012102.3;RERE,missense_variant,p.Lys5Arg,ENST00000400908,NM_001042681.1;RERE,missense_variant,p.Lys5Arg,ENST00000400907,;RERE,missense_variant,p.Lys5Arg,ENST00000468247,;RERE,non_coding_transcript_exon_variant,,ENST00000480342,;	C	ENSG00000142599	ENST00000337907	Transcript
UBE4B	0	.	GRCh38	chr1	10178692	10178692	+	Nonsense_Mutation	SNP	A	A	T	novel		NBEBC1_S14	NORMAL	A	A																c.3574N>T	p.Lys1192Ter	p.K1192*	ENST00000343090	26/28	11	9	2				UBE4B,stop_gained,p.Lys1192Ter,ENST00000343090,NM_001105562.2;UBE4B,stop_gained,p.Lys1063Ter,ENST00000253251,NM_006048.4;UBE4B,upstream_gene_variant,,ENST00000465408,;UBE4B,non_coding_transcript_exon_variant,,ENST00000487244,;	T	ENSG00000130939	ENST00000343090	Transcript
UBE4B	0	.	GRCh38	chr1	10178696	10178696	+	Missense_Mutation	SNP	C	C	T	novel		NBEBC1_S14	NORMAL	C	C																c.3578N>T	p.Ala1193Val	p.A1193V	ENST00000343090	26/28	10	8	2				UBE4B,missense_variant,p.Ala1193Val,ENST00000343090,NM_001105562.2;UBE4B,missense_variant,p.Ala1064Val,ENST00000253251,NM_006048.4;UBE4B,upstream_gene_variant,,ENST00000465408,;UBE4B,non_coding_transcript_exon_variant,,ENST00000487244,;	T	ENSG00000130939	ENST00000343090	Transcript
KIF1B	0	.	GRCh38	chr1	10272298	10272298	+	Missense_Mutation	SNP	G	G	T	novel		NBEBC1_S14	NORMAL	G	G																c.856N>T	p.Ala286Ser	p.A286S	ENST00000263934	9/47	6	4	2				KIF1B,missense_variant,p.Ala286Ser,ENST00000377086,;KIF1B,missense_variant,p.Ala286Ser,ENST00000377081,;KIF1B,missense_variant,p.Ala286Ser,ENST00000620295,;KIF1B,missense_variant,p.Ala286Ser,ENST00000622724,;KIF1B,missense_variant,p.Ala286Ser,ENST00000377093,NM_183416.3;KIF1B,missense_variant,p.Ala286Ser,ENST00000263934,NM_015074.3;KIF1B,missense_variant,p.Ala286Ser,ENST00000377083,;	T	ENSG00000054523	ENST00000263934	Transcript
KIF1B	0	.	GRCh38	chr1	10374431	10374431	+	Missense_Mutation	SNP	A	A	C	novel		NBEBC1_S14	NORMAL	A	A																c.4924N>C	p.Asn1642His	p.N1642H	ENST00000263934	44/47	13	11	2				KIF1B,missense_variant,p.Asn1688His,ENST00000377086,;KIF1B,missense_variant,p.Asn1688His,ENST00000377081,;KIF1B,missense_variant,p.Asn1674His,ENST00000620295,;KIF1B,missense_variant,p.Asn1662His,ENST00000622724,;KIF1B,missense_variant,p.Asn1642His,ENST00000263934,NM_015074.3;KIF1B,missense_variant,p.Asn370His,ENST00000635499,;	C	ENSG00000054523	ENST00000263934	Transcript
CASZ1	0	.	GRCh38	chr1	10653940	10653940	+	Missense_Mutation	SNP	G	A	A	rs61736955		NBEBC1_S14	NORMAL	G	G																c.2117N>T	p.Pro706Leu	p.P706L	ENST00000377022	11/21	1498	0	1498				CASZ1,missense_variant,p.Pro706Leu,ENST00000377022,NM_001079843.2;CASZ1,missense_variant,p.Pro706Leu,ENST00000344008,NM_017766.4;RP4-734G22.3,non_coding_transcript_exon_variant,,ENST00000606802,;CASZ1,non_coding_transcript_exon_variant,,ENST00000496432,;CASZ1,downstream_gene_variant,,ENST00000492173,;CASZ1,upstream_gene_variant,,ENST00000490176,;	A	ENSG00000130940	ENST00000377022	Transcript
EXOSC10	0	.	GRCh38	chr1	11091019	11091019	+	Missense_Mutation	SNP	G	G	A	novel		NBEBC1_S14	NORMAL	G	G																c.638N>T	p.Pro213Leu	p.P213L	ENST00000376936	5/25	18	15	3				EXOSC10,missense_variant,p.Pro213Leu,ENST00000376936,NM_001001998.2;EXOSC10,missense_variant,p.Pro213Leu,ENST00000304457,NM_002685.3;EXOSC10,downstream_gene_variant,,ENST00000460196,;	A	ENSG00000171824	ENST00000376936	Transcript
MTOR	0	.	GRCh38	chr1	11139632	11139632	+	Nonsense_Mutation	SNP	C	C	T	novel		NBEBC1_S14	NORMAL	C	C																c.4899N>A	p.Trp1633Ter	p.W1633*	ENST00000361445	35/58	14	12	2				MTOR,stop_gained,p.Trp1633Ter,ENST00000361445,NM_004958.3;MTOR-AS1,upstream_gene_variant,,ENST00000445982,;MTOR-AS1,upstream_gene_variant,,ENST00000420480,;MTOR,non_coding_transcript_exon_variant,,ENST00000495435,;MTOR,non_coding_transcript_exon_variant,,ENST00000476768,;	T	ENSG00000198793	ENST00000361445	Transcript
PRAMEF1	0	.	GRCh38	chr1	12795729	12795729	+	Missense_Mutation	SNP	A	C	C	rs1052908		NBEBC1_S14	NORMAL	A	A																c.1158N>C	p.Arg386Ser	p.R386S	ENST00000332296	4/4	15	0	15				PRAMEF1,missense_variant,p.Arg386Ser,ENST00000332296,NM_023013.4,NM_001291380.1;PRAMEF1,non_coding_transcript_exon_variant,,ENST00000400814,;	C	ENSG00000116721	ENST00000332296	Transcript
PRAMEF11	0	.	GRCh38	chr1	12827720	12827720	+	Missense_Mutation	SNP	T	G	G	rs2486717		NBEBC1_S14	NORMAL	T	T																c.404N>C	p.Lys135Thr	p.K135T	ENST00000619922	3/4	45	0	45				PRAMEF11,missense_variant,p.Lys135Thr,ENST00000619922,NM_001146344.2;RP5-845O24.8,upstream_gene_variant,,ENST00000438401,;	G	ENSG00000239810	ENST00000619922	Transcript
PRAMEF4	0	.	GRCh38	chr1	12879578	12879578	+	Missense_Mutation	SNP	A	A	C	novel		NBEBC1_S14	NORMAL	A	A																c.1403N>G	p.Phe468Cys	p.F468C	ENST00000235349	4/4	13	7	6				PRAMEF4,missense_variant,p.Phe468Cys,ENST00000235349,NM_001009611.4;	C	ENSG00000243073	ENST00000235349	Transcript
PRAMEF4	0	.	GRCh38	chr1	12879655	12879655	+	Missense_Mutation	SNP	G	G	C	rs149134171		NBEBC1_S14	NORMAL	G	G																c.1326N>G	p.Asn442Lys	p.N442K	ENST00000235349	4/4	25	2	23				PRAMEF4,missense_variant,p.Asn442Lys,ENST00000235349,NM_001009611.4;	C	ENSG00000243073	ENST00000235349	Transcript
PRAMEF10	0	.	GRCh38	chr1	12893437	12893437	+	Missense_Mutation	SNP	C	C	G	rs61780549		NBEBC1_S14	NORMAL	C	C																c.904N>C	p.Asp302His	p.D302H	ENST00000235347	4/4	57	11	46				PRAMEF10,missense_variant,p.Asp302His,ENST00000235347,NM_001039361.4;	G	ENSG00000187545	ENST00000235347	Transcript
PRAMEF10	0	.	GRCh38	chr1	12893472	12893472	+	Missense_Mutation	SNP	T	T	C	rs4661498		NBEBC1_S14	NORMAL	T	T																c.869N>G	p.Tyr290Cys	p.Y290C	ENST00000235347	4/4	40	9	31				PRAMEF10,missense_variant,p.Tyr290Cys,ENST00000235347,NM_001039361.4;	C	ENSG00000187545	ENST00000235347	Transcript
PRAMEF10	0	.	GRCh38	chr1	12894694	12894694	+	Nonsense_Mutation	SNP	C	C	T	novel		NBEBC1_S14	NORMAL	C	C																c.758N>A	p.Trp253Ter	p.W253*	ENST00000235347	3/4	4	1	3				PRAMEF10,stop_gained,p.Trp253Ter,ENST00000235347,NM_001039361.4;	T	ENSG00000187545	ENST00000235347	Transcript
PRAMEF6	0	.	GRCh38	chr1	12938859	12938859	+	Missense_Mutation	SNP	G	G	A	rs6604961		NBEBC1_S14	NORMAL	G	G																c.1247N>T	p.Pro416Leu	p.P416L	ENST00000376189	4/4	130	71	59				PRAMEF6,missense_variant,p.Pro416Leu,ENST00000376189,NM_001010889.2;PRAMEF6,missense_variant,p.Pro416Leu,ENST00000415464,;	A	ENSG00000232423	ENST00000376189	Transcript
PRAMEF6	0	.	GRCh38	chr1	12939075	12939075	+	Missense_Mutation	SNP	A	A	G	rs6604962		NBEBC1_S14	NORMAL	A	A																c.1031N>C	p.Leu344Pro	p.L344P	ENST00000376189	4/4	10	5	5				PRAMEF6,missense_variant,p.Leu344Pro,ENST00000376189,NM_001010889.2;PRAMEF6,missense_variant,p.Leu344Pro,ENST00000415464,;	G	ENSG00000232423	ENST00000376189	Transcript
PRAMEF6	0	.	GRCh38	chr1	12941356	12941356	+	Missense_Mutation	SNP	C	C	T	rs7419099		NBEBC1_S14	NORMAL	C	C																c.497N>A	p.Cys166Tyr	p.C166Y	ENST00000376189	3/4	33	13	20				PRAMEF6,missense_variant,p.Cys166Tyr,ENST00000376189,NM_001010889.2;PRAMEF6,missense_variant,p.Cys166Tyr,ENST00000415464,;	T	ENSG00000232423	ENST00000376189	Transcript
PRAMEF9	0	.	GRCh38	chr1	13176324	13176324	+	Missense_Mutation	SNP	C	G	G	rs200707086		NBEBC1_S14	NORMAL	C	C																c.377N>G	p.Ser126Cys	p.S126C	ENST00000415919	3/4	58	1	57				PRAMEF9,missense_variant,p.Ser126Cys,ENST00000415919,NM_001010890.2;	G	ENSG00000204505	ENST00000415919	Transcript
PRAMEF9	0	.	GRCh38	chr1	13176384	13176384	+	Missense_Mutation	SNP	A	G	G	rs199741513		NBEBC1_S14	NORMAL	A	A																c.437N>G	p.Gln146Arg	p.Q146R	ENST00000415919	3/4	37	1	36				PRAMEF9,missense_variant,p.Gln146Arg,ENST00000415919,NM_001010890.2;	G	ENSG00000204505	ENST00000415919	Transcript
PRAMEF9	0	.	GRCh38	chr1	13178750	13178750	+	Missense_Mutation	SNP	C	T	T	novel		NBEBC1_S14	NORMAL	C	C																c.1055N>T	p.Ala352Val	p.A352V	ENST00000415919	4/4	30	4	26				PRAMEF9,missense_variant,p.Ala352Val,ENST00000415919,NM_001010890.2;	T	ENSG00000204505	ENST00000415919	Transcript
PRAMEF9	0	.	GRCh38	chr1	13178835	13178835	+	Missense_Mutation	SNP	T	G	G	novel		NBEBC1_S14	NORMAL	T	T																c.1140N>G	p.Phe380Leu	p.F380L	ENST00000415919	4/4	75	6	69				PRAMEF9,missense_variant,p.Phe380Leu,ENST00000415919,NM_001010890.2;	G	ENSG00000204505	ENST00000415919	Transcript
PRAMEF9	0	.	GRCh38	chr1	13178951	13178951	+	Missense_Mutation	SNP	G	A	A	novel		NBEBC1_S14	NORMAL	G	G																c.1256N>A	p.Arg419Gln	p.R419Q	ENST00000415919	4/4	253	8	245				PRAMEF9,missense_variant,p.Arg419Gln,ENST00000415919,NM_001010890.2;	A	ENSG00000204505	ENST00000415919	Transcript
PRAMEF18	0	.	GRCh38	chr1	13225068	13225068	+	Missense_Mutation	SNP	A	A	G	rs61780078		NBEBC1_S14	NORMAL	A	A																c.659N>C	p.Leu220Pro	p.L220P	ENST00000624297	2/3	95	50	45				PRAMEF18,missense_variant,p.Leu220Pro,ENST00000624297,NM_001099850.2;	G	ENSG00000279804	ENST00000624297	Transcript
PRAMEF18	0	.	GRCh38	chr1	13225359	13225359	+	Missense_Mutation	SNP	A	G	G	rs201492352		NBEBC1_S14	NORMAL	A	A																c.368N>C	p.Leu123Pro	p.L123P	ENST00000624297	2/3	65	2	63				PRAMEF18,missense_variant,p.Leu123Pro,ENST00000624297,NM_001099850.2;	G	ENSG00000279804	ENST00000624297	Transcript
PRAMEF18	0	.	GRCh38	chr1	13225408	13225408	+	Missense_Mutation	SNP	T	T	A	rs201369259		NBEBC1_S14	NORMAL	T	T																c.319N>T	p.Met107Leu	p.M107L	ENST00000624297	2/3	39	21	18				PRAMEF18,missense_variant,p.Met107Leu,ENST00000624297,NM_001099850.2;	A	ENSG00000279804	ENST00000624297	Transcript
PRAMEF18	0	.	GRCh38	chr1	13226028	13226028	+	Missense_Mutation	SNP	C	C	T	novel		NBEBC1_S14	NORMAL	C	C																c.85N>A	p.Val29Ile	p.V29I	ENST00000624297	1/3	250	168	82				PRAMEF18,missense_variant,p.Val29Ile,ENST00000624297,NM_001099850.2;	T	ENSG00000279804	ENST00000624297	Transcript
PRAMEF18	0	.	GRCh38	chr1	13226052	13226052	+	Missense_Mutation	SNP	T	T	C	novel		NBEBC1_S14	NORMAL	T	T																c.61N>G	p.Arg21Gly	p.R21G	ENST00000624297	1/3	214	151	63				PRAMEF18,missense_variant,p.Arg21Gly,ENST00000624297,NM_001099850.2;	C	ENSG00000279804	ENST00000624297	Transcript
PRAMEF18	0	.	GRCh38	chr1	13226098	13226098	+	Missense_Mutation	SNP	G	G	T	novel		NBEBC1_S14	NORMAL	G	G																c.15N>A	p.Phe5Leu	p.F5L	ENST00000624297	1/3	146	111	35				PRAMEF18,missense_variant,p.Phe5Leu,ENST00000624297,NM_001099850.2;	T	ENSG00000279804	ENST00000624297	Transcript
PRAMEF18	0	.	GRCh38	chr1	13226100	13226100	+	Missense_Mutation	SNP	A	A	G	novel		NBEBC1_S14	NORMAL	A	A																c.13N>C	p.Phe5Leu	p.F5L	ENST00000624297	1/3	147	110	37				PRAMEF18,missense_variant,p.Phe5Leu,ENST00000624297,NM_001099850.2;	G	ENSG00000279804	ENST00000624297	Transcript
PRAMEF5	0	.	GRCh38	chr1	13260365	13260365	+	Missense_Mutation	SNP	A	G	G	rs58114990		NBEBC1_S14	NORMAL	A	A																c.431N>G	p.Gln144Arg	p.Q144R	ENST00000622421	3/4	17	0	17				PRAMEF5,missense_variant,p.Gln144Arg,ENST00000622421,NM_001013407.2;	G	ENSG00000270601	ENST00000622421	Transcript
PRAMEF5	0	.	GRCh38	chr1	13260431	13260431	+	Missense_Mutation	SNP	G	A	A	novel		NBEBC1_S14	NORMAL	G	G																c.497N>A	p.Cys166Tyr	p.C166Y	ENST00000622421	3/4	7	0	7				PRAMEF5,missense_variant,p.Cys166Tyr,ENST00000622421,NM_001013407.2;	A	ENSG00000270601	ENST00000622421	Transcript
PRAMEF19	0	.	GRCh38	chr1	13371202	13371202	+	Missense_Mutation	SNP	T	T	A	novel		NBEBC1_S14	NORMAL	T	T																c.106N>T	p.Met36Leu	p.M36L	ENST00000376101	2/3	444	327	117				PRAMEF19,missense_variant,p.Met36Leu,ENST00000376101,;	A	ENSG00000204480	ENST00000376101	Transcript
PRAMEF19	0	.	GRCh38	chr1	13371759	13371759	+	5'Flank	SNP	A	G	G	novel		NBEBC1_S14	NORMAL	A	A																			ENST00000376101		39	0	39				PRAMEF19,upstream_gene_variant,,ENST00000376101,;	G	ENSG00000204480	ENST00000376101	Transcript
PRAMEF20	0	.	GRCh38	chr1	13418237	13418237	+	Missense_Mutation	SNP	C	G	G	rs199886862		NBEBC1_S14	NORMAL	C	C																c.403N>G	p.Leu135Val	p.L135V	ENST00000316412	3/4	24	0	24				PRAMEF20,missense_variant,p.Leu135Val,ENST00000316412,NM_001099852.2;PRAMEF20,missense_variant,p.Leu135Val,ENST00000602960,;	G	ENSG00000204478	ENST00000316412	Transcript
PRDM2	0	.	GRCh38	chr1	13782725	13782725	+	Missense_Mutation	SNP	C	C	G	novel		NBEBC1_S14	NORMAL	C	C																c.4930N>G	p.Arg1644Gly	p.R1644G	ENST00000235372	8/10	7	5	2				PRDM2,missense_variant,p.Arg1644Gly,ENST00000235372,NM_012231.4;PRDM2,missense_variant,p.Arg1644Gly,ENST00000311066,NM_015866.4;PRDM2,missense_variant,p.Arg1443Gly,ENST00000413440,NM_001007257.2;PRDM2,missense_variant,p.Arg1443Gly,ENST00000343137,;PRDM2,intron_variant,,ENST00000376048,NM_001135610.1;PRDM2,intron_variant,,ENST00000503842,;PRDM2,intron_variant,,ENST00000505823,;PRDM2,downstream_gen…	G	ENSG00000116731	ENST00000235372	Transcript
FHAD1	0	.	GRCh38	chr1	15328423	15328423	+	Missense_Mutation	SNP	C	C	A	novel		NBEBC1_S14	NORMAL	C	C																c.1704N>A	p.Ser568Arg	p.S568R	ENST00000358897	13/31	14	12	2				FHAD1,missense_variant,p.Ser568Arg,ENST00000358897,NM_052929.1;FHAD1,missense_variant,p.Ser568Arg,ENST00000375998,;FHAD1,missense_variant,p.Ser238Arg,ENST00000375997,;FHAD1,missense_variant,p.Ser173Arg,ENST00000375995,;FHAD1,missense_variant,p.Ser118Arg,ENST00000524761,;RP3-467K16.2,non_coding_transcript_exon_variant,,ENST00000428747,;FHAD1,non_coding_transcript_exon_variant,,ENST00000471347,;FHA…	A	ENSG00000142621	ENST00000358897	Transcript
DDI2	0	.	GRCh38	chr1	15626787	15626787	+	Missense_Mutation	SNP	T	T	C	novel		NBEBC1_S14	NORMAL	T	T																c.257N>C	p.Val86Ala	p.V86A	ENST00000480945	2/10	13	11	2				DDI2,missense_variant,p.Val86Ala,ENST00000480945,NM_032341.4;DDI2,non_coding_transcript_exon_variant,,ENST00000486680,;DDI2,non_coding_transcript_exon_variant,,ENST00000546927,;DDI2,upstream_gene_variant,,ENST00000320153,;DDI2,upstream_gene_variant,,ENST00000483899,;	C	ENSG00000197312	ENST00000480945	Transcript
SPEN	0	.	GRCh38	chr1	15873133	15873133	+	Missense_Mutation	SNP	A	A	C	novel		NBEBC1_S14	NORMAL	A	A																c.401N>C	p.Asp134Ala	p.D134A	ENST00000375759	2/15	11	9	2				SPEN,missense_variant,p.Asp134Ala,ENST00000375759,NM_015001.2;SPEN,upstream_gene_variant,,ENST00000438066,;SPEN,upstream_gene_variant,,ENST00000442985,;SPEN,upstream_gene_variant,,ENST00000471538,;	C	ENSG00000065526	ENST00000375759	Transcript
FAM131C	0	.	GRCh38	chr1	16058547	16058547	+	Missense_Mutation	SNP	G	G	A	rs77667563		NBEBC1_S14	NORMAL	G	G																c.733N>T	p.Arg245Trp	p.R245W	ENST00000375662	7/7	327	164	163				FAM131C,missense_variant,p.Arg245Trp,ENST00000375662,NM_182623.2;CLCNKB,downstream_gene_variant,,ENST00000375679,NM_000085.4;CLCNKB,downstream_gene_variant,,ENST00000375667,NM_001165945.2;CLCNKB,downstream_gene_variant,,ENST00000619181,;CLCNKB,downstream_gene_variant,,ENST00000431772,;FAM131C,non_coding_transcript_exon_variant,,ENST00000494078,;	A	ENSG00000185519	ENST00000375662	Transcript
NBPF1	0	.	GRCh38	chr1	16563989	16563989	+	Missense_Mutation	SNP	G	G	C	rs12117084		NBEBC1_S14	NORMAL	G	G																c.3374N>G	p.Thr1125Arg	p.T1125R	ENST00000430580	29/29	355	273	82				NBPF1,missense_variant,p.Thr1125Arg,ENST00000430580,NM_017940.4;NBPF1,downstream_gene_variant,,ENST00000432949,;NBPF1,downstream_gene_variant,,ENST00000392963,;	C	ENSG00000219481	ENST00000430580	Transcript
NBPF1	0	.	GRCh38	chr1	16564103	16564103	+	Missense_Mutation	SNP	T	T	A	rs2990550		NBEBC1_S14	NORMAL	T	T																c.3260N>T	p.Tyr1087Phe	p.Y1087F	ENST00000430580	29/29	281	131	150				NBPF1,missense_variant,p.Tyr1087Phe,ENST00000430580,NM_017940.4;NBPF1,missense_variant,p.Tyr1068Phe,ENST00000432949,;NBPF1,downstream_gene_variant,,ENST00000392963,;	A	ENSG00000219481	ENST00000430580	Transcript
NBPF1	0	.	GRCh38	chr1	16569139	16569139	+	Missense_Mutation	SNP	T	T	G	rs11581926		NBEBC1_S14	NORMAL	T	T																c.2548N>C	p.Lys850Gln	p.K850Q	ENST00000430580	23/29	210	67	143				NBPF1,missense_variant,p.Lys850Gln,ENST00000430580,NM_017940.4;NBPF1,missense_variant,p.Lys850Gln,ENST00000432949,;NBPF1,3_prime_UTR_variant,,ENST00000392963,;	G	ENSG00000219481	ENST00000430580	Transcript
NBPF1	0	.	GRCh38	chr1	16577417	16577417	+	Missense_Mutation	SNP	T	A	A	rs61772344		NBEBC1_S14	NORMAL	T	T																c.1804N>T	p.Asn602Tyr	p.N602Y	ENST00000430580	18/29	39	0	39				NBPF1,missense_variant,p.Asn602Tyr,ENST00000430580,NM_017940.4;NBPF1,missense_variant,p.Asn602Tyr,ENST00000432949,;NBPF1,splice_region_variant,,ENST00000392963,;	A	ENSG00000219481	ENST00000430580	Transcript
NBPF1	0	.	GRCh38	chr1	16579223	16579223	+	Missense_Mutation	SNP	A	A	C	rs3738661		NBEBC1_S14	NORMAL	A	A																c.1771N>G	p.Cys591Gly	p.C591G	ENST00000430580	17/29	14	10	4				NBPF1,missense_variant,p.Cys591Gly,ENST00000430580,NM_017940.4;NBPF1,missense_variant,p.Cys591Gly,ENST00000432949,;NBPF1,3_prime_UTR_variant,,ENST00000392963,;	C	ENSG00000219481	ENST00000430580	Transcript
NBPF1	0	.	GRCh38	chr1	16582634	16582634	+	Missense_Mutation	SNP	T	T	C	rs4996328		NBEBC1_S14	NORMAL	T	T																c.1216N>G	p.Lys406Glu	p.K406E	ENST00000430580	14/29	18	10	8				NBPF1,missense_variant,p.Lys406Glu,ENST00000430580,NM_017940.4;NBPF1,missense_variant,p.Lys406Glu,ENST00000432949,;NBPF1,3_prime_UTR_variant,,ENST00000392963,;	C	ENSG00000219481	ENST00000430580	Transcript
NBPF1	0	.	GRCh38	chr1	16589018	16589018	+	Missense_Mutation	SNP	C	C	G	rs368775000		NBEBC1_S14	NORMAL	C	C																c.324N>C	p.Gln108His	p.Q108H	ENST00000430580	9/29	42	26	16				NBPF1,missense_variant,p.Gln108His,ENST00000430580,NM_017940.4;NBPF1,missense_variant,p.Gln108His,ENST00000432949,;NBPF1,downstream_gene_variant,,ENST00000420513,;NBPF1,intron_variant,,ENST00000392963,;	G	ENSG00000219481	ENST00000430580	Transcript
MST1L	0	.	GRCh38	chr1	16757393	16757393	+	Splice_Region	SNP	C	C	T	rs1071687		NBEBC1_S14	NORMAL	C	C																n.1909N>A			ENST00000624762	15/15	115	82	33				MST1L,splice_region_variant,,ENST00000624762,;MST1L,splice_region_variant,,ENST00000455405,;CROCC,intron_variant,,ENST00000466256,;MST1L,downstream_gene_variant,,ENST00000544155,;MST1L,downstream_gene_variant,,ENST00000545160,;MST1L,splice_region_variant,,ENST00000442552,;	T	ENSG00000186715	ENST00000624762	Transcript
MST1L	0	.	GRCh38	chr1	16758473	16758473	+	RNA	SNP	G	G	C	rs2761533		NBEBC1_S14	NORMAL	G	G																n.1507N>G			ENST00000624762	11/15	510	344	166				MST1L,non_coding_transcript_exon_variant,,ENST00000624762,;MST1L,non_coding_transcript_exon_variant,,ENST00000455405,;MST1L,non_coding_transcript_exon_variant,,ENST00000544155,;CROCC,intron_variant,,ENST00000466256,;MST1L,downstream_gene_variant,,ENST00000545160,;MST1L,non_coding_transcript_exon_variant,,ENST00000442552,;	C	ENSG00000186715	ENST00000624762	Transcript
MST1L	0	.	GRCh38	chr1	16758932	16758932	+	RNA	SNP	T	T	C	rs2002186		NBEBC1_S14	NORMAL	T	T																n.1264N>G			ENST00000624762	10/15	625	441	184				MST1L,non_coding_transcript_exon_variant,,ENST00000624762,;CROCC,intron_variant,,ENST00000466256,;MST1L,upstream_gene_variant,,ENST00000455405,;MST1L,upstream_gene_variant,,ENST00000544155,;MST1L,downstream_gene_variant,,ENST00000545160,;MST1L,non_coding_transcript_exon_variant,,ENST00000442552,;	C	ENSG00000186715	ENST00000624762	Transcript
MST1L	0	.	GRCh38	chr1	16759007	16759007	+	RNA	SNP	T	T	C	rs2329006		NBEBC1_S14	NORMAL	T	T																n.1189N>G			ENST00000624762	10/15	622	204	418				MST1L,non_coding_transcript_exon_variant,,ENST00000624762,;CROCC,intron_variant,,ENST00000466256,;MST1L,upstream_gene_variant,,ENST00000455405,;MST1L,upstream_gene_variant,,ENST00000544155,;MST1L,downstream_gene_variant,,ENST00000545160,;MST1L,non_coding_transcript_exon_variant,,ENST00000442552,;	C	ENSG00000186715	ENST00000624762	Transcript
MST1L	0	.	GRCh38	chr1	16759069	16759069	+	RNA	SNP	A	A	G	rs3851921		NBEBC1_S14	NORMAL	A	A																n.1157N>C			ENST00000624762	9/15	719	523	196				MST1L,non_coding_transcript_exon_variant,,ENST00000624762,;CROCC,intron_variant,,ENST00000466256,;MST1L,upstream_gene_variant,,ENST00000455405,;MST1L,upstream_gene_variant,,ENST00000544155,;MST1L,downstream_gene_variant,,ENST00000545160,;MST1L,non_coding_transcript_exon_variant,,ENST00000442552,;	G	ENSG00000186715	ENST00000624762	Transcript
MST1L	0	.	GRCh38	chr1	16759505	16759508	+	RNA	DEL	CCCG	CCCG	-	rs758788032		NBEBC1_S14	NORMAL	CCCG	CCCG																n.894_897delNNNN			ENST00000624762	7/15	28	17	11				MST1L,non_coding_transcript_exon_variant,,ENST00000624762,;CROCC,intron_variant,,ENST00000466256,;MST1L,upstream_gene_variant,,ENST00000455405,;MST1L,upstream_gene_variant,,ENST00000544155,;MST1L,downstream_gene_variant,,ENST00000545160,;MST1L,non_coding_transcript_exon_variant,,ENST00000442552,;	-	ENSG00000186715	ENST00000624762	Transcript
MST1L	0	.	GRCh38	chr1	16760970	16760970	+	RNA	SNP	G	G	A	rs11260924		NBEBC1_S14	NORMAL	G	G																n.200N>T			ENST00000624762	2/15	523	339	184				MST1L,non_coding_transcript_exon_variant,,ENST00000624762,;MST1L,non_coding_transcript_exon_variant,,ENST00000545160,;CROCC,intron_variant,,ENST00000466256,;MST1L,upstream_gene_variant,,ENST00000455405,;MST1L,upstream_gene_variant,,ENST00000544155,;MST1L,non_coding_transcript_exon_variant,,ENST00000442552,;	A	ENSG00000186715	ENST00000624762	Transcript
MST1L	0	.	GRCh38	chr1	16761047	16761051	+	RNA	DEL	GTGCT	GTGCT	-	rs113982165		NBEBC1_S14	NORMAL	GTGCT	GTGCT																n.119_123delNNNNN			ENST00000624762	2/15	418	285	133				MST1L,non_coding_transcript_exon_variant,,ENST00000624762,;MST1L,non_coding_transcript_exon_variant,,ENST00000545160,;CROCC,intron_variant,,ENST00000466256,;MST1L,upstream_gene_variant,,ENST00000455405,;MST1L,upstream_gene_variant,,ENST00000544155,;MST1L,non_coding_transcript_exon_variant,,ENST00000442552,;	-	ENSG00000186715	ENST00000624762	Transcript
MST1L	0	.	GRCh38	chr1	16761087	16761087	+	RNA	SNP	G	G	A	rs10907280		NBEBC1_S14	NORMAL	G	G																n.83N>T			ENST00000624762	2/15	354	249	105				MST1L,non_coding_transcript_exon_variant,,ENST00000624762,;MST1L,non_coding_transcript_exon_variant,,ENST00000545160,;CROCC,intron_variant,,ENST00000466256,;MST1L,upstream_gene_variant,,ENST00000455405,;MST1L,upstream_gene_variant,,ENST00000544155,;MST1L,non_coding_transcript_exon_variant,,ENST00000442552,;	A	ENSG00000186715	ENST00000624762	Transcript
PADI1	0	.	GRCh38	chr1	17226078	17226078	+	Missense_Mutation	SNP	A	G	G	rs150923523		NBEBC1_S14	NORMAL	A	A																c.572N>G	p.Asp191Gly	p.D191G	ENST00000375471	6/16	159	0	159				PADI1,missense_variant,p.Asp191Gly,ENST00000375471,NM_013358.2;PADI1,non_coding_transcript_exon_variant,,ENST00000483501,;	G	ENSG00000142623	ENST00000375471	Transcript
UBR4	0	.	GRCh38	chr1	19141476	19141476	+	Missense_Mutation	SNP	G	G	T	novel		NBEBC1_S14	NORMAL	G	G																c.8359N>A	p.Pro2787Thr	p.P2787T	ENST00000375254	57/106	8	6	2				UBR4,missense_variant,p.Pro2787Thr,ENST00000375254,NM_020765.2;UBR4,missense_variant,p.Pro1508Thr,ENST00000417040,;UBR4,missense_variant,p.Pro430Thr,ENST00000425413,;UBR4,downstream_gene_variant,,ENST00000465036,;	T	ENSG00000127481	ENST00000375254	Transcript
UBR4	0	.	GRCh38	chr1	19156411	19156411	+	Missense_Mutation	SNP	G	G	A	novel		NBEBC1_S14	NORMAL	G	G																c.5932N>T	p.Leu1978Phe	p.L1978F	ENST00000375254	42/106	13	11	2				UBR4,missense_variant,p.Leu1978Phe,ENST00000375254,NM_020765.2;UBR4,missense_variant,p.Leu688Phe,ENST00000417040,;UBR4,upstream_gene_variant,,ENST00000425413,;UBR4,upstream_gene_variant,,ENST00000497018,;UBR4,non_coding_transcript_exon_variant,,ENST00000419533,;	A	ENSG00000127481	ENST00000375254	Transcript
UBR4	0	.	GRCh38	chr1	19160230	19160230	+	Missense_Mutation	SNP	C	C	G	novel		NBEBC1_S14	NORMAL	C	C																c.5458N>C	p.Asp1820His	p.D1820H	ENST00000375254	39/106	13	11	2				UBR4,missense_variant,p.Asp1820His,ENST00000375254,NM_020765.2;UBR4,missense_variant,p.Asp530His,ENST00000417040,;UBR4,non_coding_transcript_exon_variant,,ENST00000419533,;	G	ENSG00000127481	ENST00000375254	Transcript
UBR4	0	.	GRCh38	chr1	19172885	19172885	+	Missense_Mutation	SNP	T	T	G	novel		NBEBC1_S14	NORMAL	T	T																c.3500N>C	p.Asp1167Ala	p.D1167A	ENST00000375254	25/106	6	4	2				UBR4,missense_variant,p.Asp1167Ala,ENST00000375254,NM_020765.2;UBR4,upstream_gene_variant,,ENST00000417040,;UBR4,non_coding_transcript_exon_variant,,ENST00000419533,;	G	ENSG00000127481	ENST00000375254	Transcript
UBR4	0	.	GRCh38	chr1	19173303	19173303	+	Missense_Mutation	SNP	G	G	A	novel		NBEBC1_S14	NORMAL	G	G																c.3169N>T	p.His1057Tyr	p.H1057Y	ENST00000375254	24/106	10	8	2				UBR4,missense_variant,p.His1057Tyr,ENST00000375254,NM_020765.2;UBR4,non_coding_transcript_exon_variant,,ENST00000419533,;	A	ENSG00000127481	ENST00000375254	Transcript
UBR4	0	.	GRCh38	chr1	19179105	19179105	+	Missense_Mutation	SNP	T	T	C	novel		NBEBC1_S14	NORMAL	T	T																c.2300N>G	p.Lys767Arg	p.K767R	ENST00000375254	18/106	14	12	2				UBR4,missense_variant,p.Lys767Arg,ENST00000375254,NM_020765.2;UBR4,upstream_gene_variant,,ENST00000419533,;	C	ENSG00000127481	ENST00000375254	Transcript
UBR4	0	.	GRCh38	chr1	19201723	19201723	+	Missense_Mutation	SNP	C	C	A	novel		NBEBC1_S14	NORMAL	C	C																c.269N>T	p.Ser90Ile	p.S90I	ENST00000375254	2/106	9	7	2				UBR4,missense_variant,p.Ser90Ile,ENST00000375254,NM_020765.2;	A	ENSG00000127481	ENST00000375254	Transcript
MRTO4	0	.	GRCh38	chr1	19258503	19258503	+	Missense_Mutation	SNP	G	A	A	rs139714257		NBEBC1_S14	NORMAL	G	G																c.520N>A	p.Glu174Lys	p.E174K	ENST00000330263	7/8	44	0	44				MRTO4,missense_variant,p.Glu174Lys,ENST00000330263,NM_016183.3;MRTO4,non_coding_transcript_exon_variant,,ENST00000479559,;MRTO4,downstream_gene_variant,,ENST00000493700,;	A	ENSG00000053372	ENST00000330263	Transcript
OTUD3	0	.	GRCh38	chr1	19904362	19904362	+	Missense_Mutation	SNP	T	T	A	novel		NBEBC1_S14	NORMAL	T	T																c.702N>A	p.Asp234Glu	p.D234E	ENST00000375120	5/8	8	6	2				OTUD3,missense_variant,p.Asp234Glu,ENST00000375120,NM_015207.1;OTUD3,upstream_gene_variant,,ENST00000481686,;	A	ENSG00000169914	ENST00000375120	Transcript
VWA5B1	0	.	GRCh38	chr1	20353796	20353796	+	Missense_Mutation	SNP	G	A	A	rs41265047		NBEBC1_S14	NORMAL	G	G																c.3196N>A	p.Glu1066Lys	p.E1066K	ENST00000375079	22/22	46	0	46				VWA5B1,missense_variant,p.Glu1061Lys,ENST00000289815,NM_001039500.2;VWA5B1,missense_variant,p.Glu1066Lys,ENST00000375079,;VWA5B1,non_coding_transcript_exon_variant,,ENST00000525343,;VWA5B1,3_prime_UTR_variant,,ENST00000485375,;VWA5B1,3_prime_UTR_variant,,ENST00000467486,;	A	ENSG00000158816	ENST00000375079	Transcript
KIF17	0	.	GRCh38	chr1	20717514	20717514	+	Missense_Mutation	SNP	C	T	T	rs147438943		NBEBC1_S14	NORMAL	C	C																c.193N>A	p.Glu65Lys	p.E65K	ENST00000247986	1/15	243	0	243				KIF17,missense_variant,p.Glu65Lys,ENST00000247986,NM_020816.3;KIF17,missense_variant,p.Glu65Lys,ENST00000400463,NM_001122819.2;SH2D5,downstream_gene_variant,,ENST00000375031,NM_001103160.1;KIF17,upstream_gene_variant,,ENST00000375044,NM_001287212.1;SH2D5,downstream_gene_variant,,ENST00000444387,NM_001103161.1;SH2D5,downstream_gene_variant,,ENST00000460804,;	T	ENSG00000117245	ENST00000247986	Transcript
HP1BP3	0	.	GRCh38	chr1	20773605	20773605	+	Missense_Mutation	SNP	T	T	C	novel		NBEBC1_S14	NORMAL	T	T																c.356N>G	p.Lys119Arg	p.K119R	ENST00000312239	5/13	12	10	2				HP1BP3,missense_variant,p.Lys119Arg,ENST00000312239,NM_016287.3;HP1BP3,missense_variant,p.Lys119Arg,ENST00000438032,;HP1BP3,missense_variant,p.Lys81Arg,ENST00000424732,;HP1BP3,missense_variant,p.Lys5Arg,ENST00000419948,;HP1BP3,missense_variant,p.Lys119Arg,ENST00000417710,;HP1BP3,5_prime_UTR_variant,,ENST00000375003,;HP1BP3,downstream_gene_variant,,ENST00000375000,;HP1BP3,downstream_gene_variant,,…	C	ENSG00000127483	ENST00000312239	Transcript
EIF4G3	0	.	GRCh38	chr1	20981219	20981219	+	Missense_Mutation	SNP	C	C	G	novel		NBEBC1_S14	NORMAL	C	C																c.39N>C	p.Gln13His	p.Q13H	ENST00000400422	6/35	11	9	2				EIF4G3,missense_variant,p.Gln20His,ENST00000602326,NM_001198802.1;EIF4G3,missense_variant,p.Gln13His,ENST00000264211,NM_003760.4;EIF4G3,missense_variant,p.Gln13His,ENST00000400422,NM_001198801.1;EIF4G3,missense_variant,p.Gln13His,ENST00000374935,;EIF4G3,missense_variant,p.Gln203His,ENST00000634879,;EIF4G3,missense_variant,p.Gln24His,ENST00000356916,NM_001198803.2;EIF4G3,missense_variant,p.Gln13Hi…	G	ENSG00000075151	ENST00000400422	Transcript
RAP1GAP	0	.	GRCh38	chr1	21598453	21598453	+	Missense_Mutation	SNP	T	C	C	rs147394161		NBEBC1_S14	NORMAL	T	T																c.2018N>G	p.Tyr673Cys	p.Y673C	ENST00000495204	22/25	404	2	402				RAP1GAP,missense_variant,p.Tyr635Cys,ENST00000542643,NM_001145657.1;RAP1GAP,missense_variant,p.Tyr694Cys,ENST00000374763,;RAP1GAP,missense_variant,p.Tyr640Cys,ENST00000374761,;RAP1GAP,missense_variant,p.Tyr609Cys,ENST00000374765,NM_002885.2;RAP1GAP,missense_variant,p.Tyr673Cys,ENST00000495204,NM_001145658.1;RAP1GAP,synonymous_variant,p.Leu692=,ENST00000290101,NM_001330383.1;RAP1GAP,splice_region_…	C	ENSG00000076864	ENST00000495204	Transcript
USP48	0	.	GRCh38	chr1	21715436	21715436	+	Missense_Mutation	SNP	T	T	C	novel		NBEBC1_S14	NORMAL	T	T																c.1916N>G	p.Lys639Arg	p.K639R	ENST00000308271	15/27	4	2	2				USP48,missense_variant,p.Lys639Arg,ENST00000308271,NM_032236.5;USP48,missense_variant,p.Lys639Arg,ENST00000400301,NM_001330394.1;USP48,missense_variant,p.Lys638Arg,ENST00000529637,;USP48,missense_variant,p.Lys177Arg,ENST00000374732,;USP48,non_coding_transcript_exon_variant,,ENST00000471752,;	C	ENSG00000090686	ENST00000308271	Transcript
ZBTB40	0	.	GRCh38	chr1	22490634	22490634	+	Missense_Mutation	SNP	G	G	A	novel		NBEBC1_S14	NORMAL	G	G																c.686N>A	p.Ser229Asn	p.S229N	ENST00000404138	3/19	7	5	2				ZBTB40,missense_variant,p.Ser229Asn,ENST00000404138,NM_001083621.1;ZBTB40,missense_variant,p.Ser229Asn,ENST00000375647,NM_014870.3;ZBTB40,missense_variant,p.Ser229Asn,ENST00000374651,NM_001330398.1;ZBTB40,missense_variant,p.Ser229Asn,ENST00000400239,;	A	ENSG00000184677	ENST00000404138	Transcript
KDM1A	0	.	GRCh38	chr1	23059139	23059139	+	Missense_Mutation	SNP	G	G	C	novel		NBEBC1_S14	NORMAL	G	G																c.1139N>C	p.Cys380Ser	p.C380S	ENST00000400181	9/21	9	7	2				KDM1A,missense_variant,p.Cys380Ser,ENST00000400181,NM_001009999.2;KDM1A,missense_variant,p.Cys360Ser,ENST00000356634,NM_015013.3;MIR4419A,upstream_gene_variant,,ENST00000583845,;RP1-184J9.2,intron_variant,,ENST00000427154,;KDM1A,downstream_gene_variant,,ENST00000481879,;	C	ENSG00000004487	ENST00000400181	Transcript
SRRM1	0	.	GRCh38	chr1	24651468	24651468	+	Missense_Mutation	SNP	A	A	T	novel		NBEBC1_S14	NORMAL	A	A																c.581N>T	p.Lys194Met	p.K194M	ENST00000323848	6/17	9	7	2				SRRM1,missense_variant,p.Lys194Met,ENST00000323848,NM_005839.3;SRRM1,missense_variant,p.Lys194Met,ENST00000447431,;SRRM1,missense_variant,p.Lys194Met,ENST00000374389,NM_001303449.1,NM_001303448.1;SRRM1,missense_variant,p.Lys155Met,ENST00000596378,;SRRM1,downstream_gene_variant,,ENST00000593639,;SRRM1,non_coding_transcript_exon_variant,,ENST00000479034,;SRRM1,non_coding_transcript_exon_variant,,EN…	T	ENSG00000133226	ENST00000323848	Transcript
UBXN11	0	.	GRCh38	chr1	26282352	26282352	+	Missense_Mutation	SNP	C	A	A	rs6667693		NBEBC1_S14	NORMAL	C	C																c.1510N>T	p.Gly504Cys	p.G504C	ENST00000374222	16/16	58	0	58				UBXN11,missense_variant,p.Gly384Cys,ENST00000314675,NM_001077262.1;UBXN11,missense_variant,p.Gly504Cys,ENST00000374222,;UBXN11,missense_variant,p.Gly471Cys,ENST00000374217,NM_145345.2;UBXN11,missense_variant,p.Gly504Cys,ENST00000374221,NM_183008.2;UBXN11,missense_variant,p.Gly471Cys,ENST00000357089,;UBXN11,missense_variant,p.Gly261Cys,ENST00000374223,;CEP85,downstream_gene_variant,,ENST0000045142…	A	ENSG00000158062	ENST00000374222	Transcript
UBXN11	0	.	GRCh38	chr1	26282361	26282361	+	Missense_Mutation	SNP	G	A	A	rs61775089		NBEBC1_S14	NORMAL	G	G																c.1501N>T	p.Pro501Ser	p.P501S	ENST00000374222	16/16	74	0	74				UBXN11,missense_variant,p.Pro381Ser,ENST00000314675,NM_001077262.1;UBXN11,missense_variant,p.Pro501Ser,ENST00000374222,;UBXN11,missense_variant,p.Pro468Ser,ENST00000374217,NM_145345.2;UBXN11,missense_variant,p.Pro501Ser,ENST00000374221,NM_183008.2;UBXN11,missense_variant,p.Pro468Ser,ENST00000357089,;UBXN11,missense_variant,p.Pro258Ser,ENST00000374223,;CEP85,downstream_gene_variant,,ENST0000045142…	A	ENSG00000158062	ENST00000374222	Transcript
CD164L2	0	.	GRCh38	chr1	27382530	27382530	+	Missense_Mutation	SNP	C	T	T	rs2504779		NBEBC1_S14	NORMAL	C	C																c.226N>A	p.Val76Met	p.V76M	ENST00000374027	2/5	281	0	281				CD164L2,missense_variant,p.Val76Met,ENST00000374027,NM_207397.3;CD164L2,missense_variant,p.Val76Met,ENST00000374030,NM_001330448.1;CD164L2,non_coding_transcript_exon_variant,,ENST00000374025,;	T	ENSG00000174950	ENST00000374027	Transcript
CD164L2	0	.	GRCh38	chr1	27382554	27382554	+	Missense_Mutation	SNP	C	T	T	rs2474297		NBEBC1_S14	NORMAL	C	C																c.202N>A	p.Gly68Arg	p.G68R	ENST00000374027	2/5	249	0	249				CD164L2,missense_variant,p.Gly68Arg,ENST00000374027,NM_207397.3;CD164L2,missense_variant,p.Gly68Arg,ENST00000374030,NM_001330448.1;CD164L2,non_coding_transcript_exon_variant,,ENST00000374025,;	T	ENSG00000174950	ENST00000374027	Transcript
EYA3	0	.	GRCh38	chr1	28027812	28027812	+	Missense_Mutation	SNP	G	G	T	novel		NBEBC1_S14	NORMAL	G	G																c.476N>A	p.Ala159Glu	p.A159E	ENST00000373871	7/18	11	9	2				EYA3,missense_variant,p.Ala159Glu,ENST00000373871,NM_001990.3;EYA3,missense_variant,p.Ala106Glu,ENST00000436342,NM_001282562.1;EYA3,intron_variant,,ENST00000540618,NM_001282561.1;EYA3,intron_variant,,ENST00000373864,;EYA3,intron_variant,,ENST00000373863,NM_001282560.1;RN7SL559P,downstream_gene_variant,,ENST00000476501,;EYA3,non_coding_transcript_exon_variant,,ENST00000471498,;EYA3,intron_variant,…	T	ENSG00000158161	ENST00000373871	Transcript
DNAJC8	0	.	GRCh38	chr1	28228938	28228938	+	Missense_Mutation	SNP	T	T	C	rs376809844		NBEBC1_S14	NORMAL	T	T																c.164N>G	p.Asn55Ser	p.N55S	ENST00000263697	2/9	8	6	2				DNAJC8,missense_variant,p.Asn55Ser,ENST00000263697,NM_014280.2;DNAJC8,non_coding_transcript_exon_variant,,ENST00000489277,;DNAJC8,non_coding_transcript_exon_variant,,ENST00000488868,;DNAJC8,non_coding_transcript_exon_variant,,ENST00000482674,;	C	ENSG00000126698	ENST00000263697	Transcript
MED18	0	.	GRCh38	chr1	28334951	28334951	+	Missense_Mutation	SNP	A	A	G	novel		NBEBC1_S14	NORMAL	A	A																c.608N>G	p.Asp203Gly	p.D203G	ENST00000373842	3/3	11	9	2				MED18,missense_variant,p.Asp203Gly,ENST00000373842,NM_001127350.1,NM_017638.2;MED18,missense_variant,p.Asp203Gly,ENST00000398997,;MED18,non_coding_transcript_exon_variant,,ENST00000479574,;MED18,downstream_gene_variant,,ENST00000474683,;MED18,downstream_gene_variant,,ENST00000475655,;	G	ENSG00000130772	ENST00000373842	Transcript
RNF19B	0	.	GRCh38	chr1	32964501	32964501	+	Missense_Mutation	SNP	T	G	G	rs113840389		NBEBC1_S14	NORMAL	T	T																c.185N>C	p.Gln62Pro	p.Q62P	ENST00000373456	1/9	12	0	12				RNF19B,missense_variant,p.Gln62Pro,ENST00000356990,NM_001127361.2;RNF19B,missense_variant,p.Gln62Pro,ENST00000373456,NM_153341.3;RNF19B,missense_variant,p.Gln62Pro,ENST00000235150,NM_001300826.1;	G	ENSG00000116514	ENST00000373456	Transcript
GJB5	0	.	GRCh38	chr1	34757394	34757394	+	Missense_Mutation	SNP	C	C	T	rs116644255		NBEBC1_S14	NORMAL	C	C																c.64N>T	p.Arg22Cys	p.R22C	ENST00000338513	2/2	112	67	45				GJB5,missense_variant,p.Arg22Cys,ENST00000338513,NM_005268.3;GJB4,upstream_gene_variant,,ENST00000339480,NM_153212.2;RP1-34M23.5,downstream_gene_variant,,ENST00000542839,;SMIM12,intron_variant,,ENST00000426886,;	T	ENSG00000189280	ENST00000338513	Transcript
GJB4	0	.	GRCh38	chr1	34761625	34761625	+	Missense_Mutation	SNP	G	G	A	rs140996335		NBEBC1_S14	NORMAL	G	G																c.371N>A	p.Arg124Gln	p.R124Q	ENST00000339480	2/2	309	168	141				GJB4,missense_variant,p.Arg124Gln,ENST00000339480,NM_153212.2;GJB5,downstream_gene_variant,,ENST00000338513,NM_005268.3;RP1-34M23.5,non_coding_transcript_exon_variant,,ENST00000542839,;SMIM12,intron_variant,,ENST00000426886,;	A	ENSG00000189433	ENST00000339480	Transcript
SH3D21	0	.	GRCh38	chr1	36306672	36306672	+	5'Flank	SNP	C	C	T	novel		NBEBC1_S14	NORMAL	C	C																			ENST00000505871		104	63	41				SH3D21,stop_gained,p.Gln27Ter,ENST00000453908,NM_001162530.1;SH3D21,stop_gained,p.Gln27Ter,ENST00000373139,;THRAP3,downstream_gene_variant,,ENST00000354618,NM_005119.3,NM_001321473.1;THRAP3,downstream_gene_variant,,ENST00000469141,NM_001321471.1;SH3D21,upstream_gene_variant,,ENST00000505871,NM_024676.4;SH3D21,upstream_gene_variant,,ENST00000496636,;SH3D21,upstream_gene_variant,,ENST00000480549,;	T	ENSG00000214193	ENST00000505871	Transcript
C1orf109	0	.	GRCh38	chr1	37690219	37690220	+	Intron	DEL	AG	AG	-	novel		NBEBC1_S14	NORMAL	AG	AG																c.-4+114_-4+115delNN			ENST00000358011		144	95	49				C1orf109,5_prime_UTR_variant,,ENST00000464085,;C1orf109,5_prime_UTR_variant,,ENST00000486637,;C1orf109,5_prime_UTR_variant,,ENST00000461359,;C1orf109,5_prime_UTR_variant,,ENST00000488137,;C1orf109,5_prime_UTR_variant,,ENST00000619962,;C1orf109,intron_variant,,ENST00000358011,NM_001303031.1,NM_001303030.1,NM_017850.2;C1orf109,intron_variant,,ENST00000491981,;C1orf109,intron_variant,,ENST0000047706…	-	ENSG00000116922	ENST00000358011	Transcript
BMP8A	0	.	GRCh38	chr1	39522412	39522412	+	Missense_Mutation	SNP	G	A	A	rs6525		NBEBC1_S14	NORMAL	G	G																c.878N>A	p.Arg293His	p.R293H	ENST00000331593	5/7	213	0	213				BMP8A,missense_variant,p.Arg293His,ENST00000331593,NM_181809.3;RP11-69E11.4,non_coding_transcript_exon_variant,,ENST00000331856,;RP11-69E11.4,non_coding_transcript_exon_variant,,ENST00000458207,;RP11-69E11.4,non_coding_transcript_exon_variant,,ENST00000440190,;RP11-69E11.4,non_coding_transcript_exon_variant,,ENST00000450157,;RP11-69E11.4,non_coding_transcript_exon_variant,,ENST00000431553,;RP11-6…	A	ENSG00000183682	ENST00000331593	Transcript
BMP8B	0	.	GRCh38	chr1	39764664	39764664	+	Missense_Mutation	SNP	C	C	G	rs179472		NBEBC1_S14	NORMAL	C	C																c.827N>C	p.Ser276Thr	p.S276T	ENST00000372827	4/7	568	308	260				BMP8B,missense_variant,p.Ser276Thr,ENST00000372827,NM_001720.3;OXCT2,downstream_gene_variant,,ENST00000327582,NM_022120.1;PPIE,downstream_gene_variant,,ENST00000372830,NM_001195007.1;PPIE,downstream_gene_variant,,ENST00000356511,NM_203456.2,NM_001319293.1;PPIE,downstream_gene_variant,,ENST00000467741,;	G	ENSG00000116985	ENST00000372827	Transcript
ZNF684	0	.	GRCh38	chr1	40547334	40547334	+	Missense_Mutation	SNP	C	C	G	novel		NBEBC1_S14	NORMAL	C	C																c.1011N>G	p.Ile337Met	p.I337M	ENST00000372699	5/5	22	18	4				ZNF684,missense_variant,p.Ile337Met,ENST00000372699,NM_152373.3;ZNF684,downstream_gene_variant,,ENST00000372697,;ZNF684,downstream_gene_variant,,ENST00000372696,;ZNF684,non_coding_transcript_exon_variant,,ENST00000493756,;ZNF684,downstream_gene_variant,,ENST00000465152,;ZNF684,downstream_gene_variant,,ENST00000472043,;	G	ENSG00000117010	ENST00000372699	Transcript
FOXO6	0	.	GRCh38	chr1	41382388	41382388	+	Missense_Mutation	SNP	C	C	T	rs12092825		NBEBC1_S14	NORMAL	C	C																c.1187N>T	p.Ala396Val	p.A396V	ENST00000372591	2/2	314	142	172				FOXO6,missense_variant,p.Ala396Val,ENST00000372591,NM_001291281.2;	T	ENSG00000204060	ENST00000372591	Transcript
HIVEP3	0	.	GRCh38	chr1	41583579	41583579	+	Missense_Mutation	SNP	G	G	T	rs41269477		NBEBC1_S14	NORMAL	G	G																c.1219N>A	p.Pro407Thr	p.P407T	ENST00000372583	4/9	154	87	67				HIVEP3,missense_variant,p.Pro407Thr,ENST00000372584,NM_001127714.2;HIVEP3,missense_variant,p.Pro407Thr,ENST00000372583,NM_024503.4;HIVEP3,upstream_gene_variant,,ENST00000460604,;	T	ENSG00000127124	ENST00000372583	Transcript
CFAP57	0	.	GRCh38	chr1	43181582	43181582	+	Missense_Mutation	SNP	G	G	A	rs201770048		NBEBC1_S14	NORMAL	G	G																c.206N>A	p.Arg69Gln	p.R69Q	ENST00000610710	3/24	29	19	10				CFAP57,missense_variant,p.Arg69Gln,ENST00000372492,;CFAP57,missense_variant,p.Arg69Gln,ENST00000610710,NM_001195831.2;CFAP57,missense_variant,p.Arg69Gln,ENST00000528956,NM_001167965.1,NM_152498.3;CFAP57,missense_variant,p.Arg69Gln,ENST00000529956,;EBNA1BP2,intron_variant,,ENST00000461557,;EBNA1BP2,downstream_gene_variant,,ENST00000466927,;CFAP57,3_prime_UTR_variant,,ENST00000533339,;CFAP57,3_prim…	A	ENSG00000243710	ENST00000610710	Transcript
C1orf185	0	.	GRCh38	chr1	51118667	51118667	+	Missense_Mutation	SNP	G	G	A	novel		NBEBC1_S14	NORMAL	G	G																c.124N>A	p.Glu42Lys	p.E42K	ENST00000371759	3/5	12	10	2				C1orf185,missense_variant,p.Glu42Lys,ENST00000371759,NM_001136508.1;C1orf185,missense_variant,p.Glu38Lys,ENST00000612209,;C1orf185,splice_region_variant,,ENST00000467127,;C1orf185,splice_region_variant,,ENST00000474016,;	A	ENSG00000204006	ENST00000371759	Transcript
SLC1A7	0	.	GRCh38	chr1	53103565	53103565	+	Missense_Mutation	SNP	G	G	A	rs116623976		NBEBC1_S14	NORMAL	G	G																c.478N>T	p.Arg160Cys	p.R160C	ENST00000620347	5/11	440	205	235				SLC1A7,missense_variant,p.Arg160Cys,ENST00000620347,NM_001287595.1;SLC1A7,missense_variant,p.Arg160Cys,ENST00000371494,NM_006671.5;SLC1A7,missense_variant,p.Arg88Cys,ENST00000611397,NM_001287597.1;SLC1A7,3_prime_UTR_variant,,ENST00000620288,;SLC1A7,downstream_gene_variant,,ENST00000371491,NM_001287596.1;	A	ENSG00000162383	ENST00000620347	Transcript
TMEM59	0	.	GRCh38	chr1	54032181	54032181	+	Missense_Mutation	SNP	G	G	T	novel		NBEBC1_S14	NORMAL	G	G																c.941N>A	p.Thr314Lys	p.T314K	ENST00000234831	8/8	13	11	2				TMEM59,missense_variant,p.Thr314Lys,ENST00000234831,NM_001305043.1,NM_004872.4;TMEM59,missense_variant,p.Thr183Lys,ENST00000371344,NM_001305050.1;TMEM59,missense_variant,p.Thr183Lys,ENST00000371348,;TMEM59,missense_variant,p.Thr183Lys,ENST00000371341,NM_001305049.1,NM_001305052.1,NM_001305051.1;TMEM59,downstream_gene_variant,,ENST00000452421,;TMEM59,downstream_gene_variant,,ENST00000420738,;TMEM5…	T	ENSG00000116209	ENST00000234831	Transcript
MROH7	0	.	GRCh38	chr1	54653893	54653893	+	Missense_Mutation	SNP	C	C	T	novel		NBEBC1_S14	NORMAL	C	C																c.967N>T	p.Pro323Ser	p.P323S	ENST00000421030	3/24	89	48	41				MROH7,missense_variant,p.Pro323Ser,ENST00000421030,NM_001039464.3;MROH7,missense_variant,p.Pro323Ser,ENST00000339553,;MROH7,missense_variant,p.Pro323Ser,ENST00000395690,;MROH7,intron_variant,,ENST00000409996,NM_001291332.1;MROH7,non_coding_transcript_exon_variant,,ENST00000472987,;MROH7,intron_variant,,ENST00000478097,;MROH7-TTC4,missense_variant,p.Pro323Ser,ENST00000425300,;MROH7-TTC4,missense_v…	T	ENSG00000184313	ENST00000421030	Transcript
USP24	0	.	GRCh38	chr1	55165925	55165925	+	Missense_Mutation	SNP	G	G	T	novel		NBEBC1_S14	NORMAL	G	G																c.887N>A	p.Ala296Glu	p.A296E	ENST00000294383	7/68	9	7	2				USP24,missense_variant,p.Ala296Glu,ENST00000294383,NM_015306.2;	T	ENSG00000162402	ENST00000294383	Transcript
PRKAA2	0	.	GRCh38	chr1	56693770	56693770	+	Missense_Mutation	SNP	T	T	C	novel		NBEBC1_S14	NORMAL	T	T																c.481N>C	p.Ser161Pro	p.S161P	ENST00000371244	5/9	7	5	2				PRKAA2,missense_variant,p.Ser161Pro,ENST00000371244,NM_006252.3;PRKAA2,missense_variant,p.Ser161Pro,ENST00000610361,;	C	ENSG00000162409	ENST00000371244	Transcript
DAB1	0	.	GRCh38	chr1	57145299	57145299	+	Missense_Mutation	SNP	C	C	T	novel		NBEBC1_S14	NORMAL	C	C																c.198N>A	p.Met66Ile	p.M66I	ENST00000371236	3/15	40	16	24				DAB1,missense_variant,p.Met66Ile,ENST00000371236,;DAB1,missense_variant,p.Met66Ile,ENST00000414851,NM_021080.3;DAB1,missense_variant,p.Met66Ile,ENST00000420954,;DAB1,missense_variant,p.Met66Ile,ENST00000371231,;DAB1,missense_variant,p.Met66Ile,ENST00000371230,;DAB1,missense_variant,p.Met66Ile,ENST00000371232,;DAB1,missense_variant,p.Met66Ile,ENST00000332102,;DAB1,non_coding_transcript_exon_varian…	T	ENSG00000173406	ENST00000371236	Transcript
MYSM1	0	.	GRCh38	chr1	58690398	58690398	+	Missense_Mutation	SNP	A	A	T	novel		NBEBC1_S14	NORMAL	A	A																c.238N>A	p.Ser80Thr	p.S80T	ENST00000472487	4/20	5	3	2				MYSM1,missense_variant,p.Ser80Thr,ENST00000472487,NM_001085487.2;MYSM1,non_coding_transcript_exon_variant,,ENST00000466774,;MYSM1,non_coding_transcript_exon_variant,,ENST00000483003,;MYSM1,upstream_gene_variant,,ENST00000493821,;MYSM1,upstream_gene_variant,,ENST00000401044,;MYSM1,downstream_gene_variant,,ENST00000489282,;	T	ENSG00000162601	ENST00000472487	Transcript
HOOK1	0	.	GRCh38	chr1	59871052	59871052	+	Missense_Mutation	SNP	A	A	G	novel		NBEBC1_S14	NORMAL	A	A																c.1958N>G	p.Lys653Arg	p.K653R	ENST00000371208	21/22	10	8	2				HOOK1,missense_variant,p.Lys653Arg,ENST00000371208,NM_015888.4;HOOK1,non_coding_transcript_exon_variant,,ENST00000465876,;HOOK1,non_coding_transcript_exon_variant,,ENST00000466803,;HOOK1,non_coding_transcript_exon_variant,,ENST00000491135,;	G	ENSG00000134709	ENST00000371208	Transcript
L1TD1	0	.	GRCh38	chr1	62211007	62211007	+	Nonsense_Mutation	SNP	C	C	T	novel		NBEBC1_S14	NORMAL	C	C																c.2233N>T	p.Arg745Ter	p.R745*	ENST00000498273	4/4	45	29	16				L1TD1,stop_gained,p.Arg745Ter,ENST00000498273,NM_019079.4,NM_001164835.1;Y_RNA,upstream_gene_variant,,ENST00000363304,;RP5-1155K23.4,upstream_gene_variant,,ENST00000450606,;	T	ENSG00000240563	ENST00000498273	Transcript
DOCK7	0	.	GRCh38	chr1	62513567	62513567	+	Nonsense_Mutation	SNP	T	T	A	novel		NBEBC1_S14	NORMAL	T	T																c.4159N>T	p.Lys1387Ter	p.K1387*	ENST00000454575	33/49	10	8	2				DOCK7,stop_gained,p.Lys1387Ter,ENST00000251157,NM_001330614.1;DOCK7,stop_gained,p.Lys1387Ter,ENST00000454575,NM_001271999.1;DOCK7,stop_gained,p.Lys1356Ter,ENST00000340370,NM_033407.3;DOCK7,stop_gained,p.Lys1387Ter,ENST00000635253,;DOCK7,stop_gained,p.Lys1356Ter,ENST00000634264,NM_001272000.1;DOCK7,stop_gained,p.Lys1356Ter,ENST00000635123,NM_001272001.1;DOCK7,stop_gained,p.Lys487Ter,ENST0000063725…	A	ENSG00000116641	ENST00000454575	Transcript
DOCK7	0	.	GRCh38	chr1	62537926	62537926	+	Missense_Mutation	SNP	A	A	T	novel		NBEBC1_S14	NORMAL	A	A																c.3436N>A	p.Ser1146Thr	p.S1146T	ENST00000454575	28/49	14	12	2				DOCK7,missense_variant,p.Ser1146Thr,ENST00000251157,NM_001330614.1;DOCK7,missense_variant,p.Ser1146Thr,ENST00000454575,NM_001271999.1;DOCK7,missense_variant,p.Ser1115Thr,ENST00000340370,NM_033407.3;DOCK7,missense_variant,p.Ser1146Thr,ENST00000635253,;DOCK7,missense_variant,p.Ser1115Thr,ENST00000634264,NM_001272000.1;DOCK7,missense_variant,p.Ser1115Thr,ENST00000635123,NM_001272001.1;DOCK7,missense…	T	ENSG00000116641	ENST00000454575	Transcript
DOCK7	0	.	GRCh38	chr1	62552899	62552899	+	Missense_Mutation	SNP	G	G	C	novel		NBEBC1_S14	NORMAL	G	G																c.2599N>G	p.Pro867Ala	p.P867A	ENST00000454575	22/49	11	9	2				DOCK7,missense_variant,p.Pro867Ala,ENST00000251157,NM_001330614.1;DOCK7,missense_variant,p.Pro867Ala,ENST00000454575,NM_001271999.1;DOCK7,missense_variant,p.Pro867Ala,ENST00000340370,NM_033407.3;DOCK7,missense_variant,p.Pro867Ala,ENST00000635253,;DOCK7,missense_variant,p.Pro867Ala,ENST00000634264,NM_001272000.1;DOCK7,missense_variant,p.Pro867Ala,ENST00000635123,NM_001272001.1;DOCK7,missense_varia…	C	ENSG00000116641	ENST00000454575	Transcript
DOCK7	0	.	GRCh38	chr1	62647772	62647772	+	Missense_Mutation	SNP	T	T	C	novel		NBEBC1_S14	NORMAL	T	T																c.737N>G	p.Glu246Gly	p.E246G	ENST00000454575	7/49	7	5	2				DOCK7,missense_variant,p.Glu246Gly,ENST00000251157,NM_001330614.1;DOCK7,missense_variant,p.Glu246Gly,ENST00000454575,NM_001271999.1;DOCK7,missense_variant,p.Glu246Gly,ENST00000340370,NM_033407.3;DOCK7,missense_variant,p.Glu246Gly,ENST00000635253,;DOCK7,missense_variant,p.Glu246Gly,ENST00000634264,NM_001272000.1;DOCK7,missense_variant,p.Glu246Gly,ENST00000635123,NM_001272001.1;DOCK7,missense_varia…	C	ENSG00000116641	ENST00000454575	Transcript
ATG4C	0	.	GRCh38	chr1	62864106	62864106	+	Missense_Mutation	SNP	G	G	T	rs144423131		NBEBC1_S14	NORMAL	G	G																c.1324N>T	p.Asp442Tyr	p.D442Y	ENST00000317868	11/11	11	7	4				ATG4C,missense_variant,p.Asp442Tyr,ENST00000317868,NM_032852.3;ATG4C,missense_variant,p.Asp442Tyr,ENST00000371120,NM_178221.2;	T	ENSG00000125703	ENST00000317868	Transcript
EFCAB7	0	.	GRCh38	chr1	63532009	63532009	+	Missense_Mutation	SNP	A	A	C	novel		NBEBC1_S14	NORMAL	A	A																c.377N>C	p.Asp126Ala	p.D126A	ENST00000371088	3/14	5	3	2				EFCAB7,missense_variant,p.Asp126Ala,ENST00000371088,NM_032437.3;RNU7-123P,downstream_gene_variant,,ENST00000515911,;RN7SL488P,upstream_gene_variant,,ENST00000585186,;EFCAB7,non_coding_transcript_exon_variant,,ENST00000480886,;ITGB3BP,intron_variant,,ENST00000478138,;EFCAB7,upstream_gene_variant,,ENST00000496956,;EFCAB7,upstream_gene_variant,,ENST00000493605,;	C	ENSG00000203965	ENST00000371088	Transcript
CACHD1	0	.	GRCh38	chr1	64664529	64664529	+	Missense_Mutation	SNP	G	G	T	novel		NBEBC1_S14	NORMAL	G	G																c.1973N>T	p.Ser658Ile	p.S658I	ENST00000290039	15/27	12	10	2				CACHD1,missense_variant,p.Ser658Ile,ENST00000290039,NM_001293274.1,NM_020925.2;CACHD1,non_coding_transcript_exon_variant,,ENST00000495994,;CACHD1,non_coding_transcript_exon_variant,,ENST00000470527,;CACHD1,non_coding_transcript_exon_variant,,ENST00000486580,;	T	ENSG00000158966	ENST00000290039	Transcript
WDR78	0	.	GRCh38	chr1	66835752	66835752	+	Missense_Mutation	SNP	G	G	T	novel		NBEBC1_S14	NORMAL	G	G																c.1607N>A	p.Pro536Gln	p.P536Q	ENST00000371026	11/17	9	7	2				WDR78,missense_variant,p.Pro536Gln,ENST00000371026,NM_024763.4;WDR78,missense_variant,p.Pro302Gln,ENST00000464352,;WDR78,downstream_gene_variant,,ENST00000371023,NM_207014.2;WDR78,downstream_gene_variant,,ENST00000531552,;WDR78,intron_variant,,ENST00000491297,;	T	ENSG00000152763	ENST00000371026	Transcript
WDR78	0	.	GRCh38	chr1	66840617	66840617	+	Missense_Mutation	SNP	A	A	C	novel		NBEBC1_S14	NORMAL	A	A																c.1346N>G	p.Val449Gly	p.V449G	ENST00000371026	9/17	29	25	4				WDR78,missense_variant,p.Val449Gly,ENST00000371026,NM_024763.4;WDR78,missense_variant,p.Val215Gly,ENST00000464352,;WDR78,missense_variant,p.Val449Gly,ENST00000371023,NM_207014.2;WDR78,missense_variant,p.Val71Gly,ENST00000531552,;WDR78,3_prime_UTR_variant,,ENST00000491297,;	C	ENSG00000152763	ENST00000371026	Transcript
MIER1	0	.	GRCh38	chr1	66946290	66946290	+	Missense_Mutation	SNP	G	G	T	novel		NBEBC1_S14	NORMAL	G	G																c.334N>T	p.Ala112Ser	p.A112S	ENST00000401041	4/14	8	6	2				MIER1,missense_variant,p.Ala76Ser,ENST00000357692,NM_001146112.1,NM_001146110.1,NM_020948.3;MIER1,missense_variant,p.Ala59Ser,ENST00000355356,NM_001077701.2;MIER1,missense_variant,p.Ala76Ser,ENST00000371018,NM_001146111.1;MIER1,missense_variant,p.Ala112Ser,ENST00000401041,NM_001077700.2;MIER1,missense_variant,p.Ala76Ser,ENST00000371012,NM_001278215.1;MIER1,missense_variant,p.Ala76Ser,ENST00000371…	T	ENSG00000198160	ENST00000401041	Transcript
MIER1	0	.	GRCh38	chr1	66981897	66981897	+	Missense_Mutation	SNP	G	G	A	novel		NBEBC1_S14	NORMAL	G	G																c.1348N>A	p.Val450Ile	p.V450I	ENST00000401041	13/14	14	12	2				MIER1,missense_variant,p.Val414Ile,ENST00000357692,NM_001146112.1,NM_001146110.1,NM_020948.3;MIER1,missense_variant,p.Val397Ile,ENST00000355356,NM_001077701.2;MIER1,missense_variant,p.Val414Ile,ENST00000371018,NM_001146111.1;MIER1,missense_variant,p.Val334Ile,ENST00000355977,NM_001146113.1;MIER1,missense_variant,p.Val450Ile,ENST00000401041,NM_001077700.2;MIER1,missense_variant,p.Val414Ile,ENST000…	A	ENSG00000198160	ENST00000401041	Transcript
SERBP1	0	.	GRCh38	chr1	67425158	67425158	+	Missense_Mutation	SNP	C	C	G	novel		NBEBC1_S14	NORMAL	C	C																c.530N>C	p.Arg177Pro	p.R177P	ENST00000370995	3/8	6	4	2				SERBP1,missense_variant,p.Arg177Pro,ENST00000370994,NM_015640.3;SERBP1,missense_variant,p.Arg177Pro,ENST00000370995,NM_001018067.1;SERBP1,missense_variant,p.Arg177Pro,ENST00000361219,NM_001018069.1;SERBP1,missense_variant,p.Arg177Pro,ENST00000370990,NM_001018068.1;SERBP1,non_coding_transcript_exon_variant,,ENST00000490406,;SERBP1,upstream_gene_variant,,ENST00000484880,;SERBP1,upstream_gene_varian…	G	ENSG00000142864	ENST00000370995	Transcript
DEPDC1	0	.	GRCh38	chr1	68482181	68482181	+	Missense_Mutation	SNP	T	T	A	novel		NBEBC1_S14	NORMAL	T	T																c.1627N>T	p.Thr543Ser	p.T543S	ENST00000456315	8/12	11	9	2				DEPDC1,missense_variant,p.Thr543Ser,ENST00000456315,NM_001114120.2;DEPDC1,intron_variant,,ENST00000370966,NM_017779.5;DEPDC1,downstream_gene_variant,,ENST00000525124,;RP4-694A7.2,intron_variant,,ENST00000425820,;DEPDC1,non_coding_transcript_exon_variant,,ENST00000488146,;DEPDC1,intron_variant,,ENST00000489862,;	A	ENSG00000024526	ENST00000456315	Transcript
DEPDC1	0	.	GRCh38	chr1	68488422	68488422	+	Missense_Mutation	SNP	T	T	G	novel		NBEBC1_S14	NORMAL	T	T																c.673N>C	p.Met225Leu	p.M225L	ENST00000456315	5/12	4	2	2				DEPDC1,missense_variant,p.Met225Leu,ENST00000456315,NM_001114120.2;DEPDC1,missense_variant,p.Met225Leu,ENST00000370966,NM_017779.5;DEPDC1,missense_variant,p.Met4Leu,ENST00000525124,;RP4-694A7.2,downstream_gene_variant,,ENST00000425820,;DEPDC1,missense_variant,p.Met127Leu,ENST00000489862,;	G	ENSG00000024526	ENST00000456315	Transcript
LRRIQ3	0	.	GRCh38	chr1	74041307	74041307	+	Missense_Mutation	SNP	C	C	G	novel		NBEBC1_S14	NORMAL	C	C																c.1624N>C	p.Glu542Gln	p.E542Q	ENST00000354431	7/8	3	1	2				LRRIQ3,missense_variant,p.Glu542Gln,ENST00000354431,NM_001322315.1,NM_001105659.1;LRRIQ3,missense_variant,p.Glu542Gln,ENST00000395089,;LRRIQ3,intron_variant,,ENST00000417067,;LRRIQ3,intron_variant,,ENST00000415760,;	G	ENSG00000162620	ENST00000354431	Transcript
FPGT-TNNI3K	0	.	GRCh38	chr1	74336024	74336024	+	Missense_Mutation	SNP	T	T	A	novel		NBEBC1_S14	NORMAL	T	T																c.899N>A	p.Leu300His	p.L300H	ENST00000557284	9/27	12	10	2				FPGT-TNNI3K,missense_variant,p.Leu287His,ENST00000370895,;TNNI3K,missense_variant,p.Leu186His,ENST00000326637,NM_015978.2;FPGT-TNNI3K,missense_variant,p.Leu300His,ENST00000557284,NM_001112808.2;FPGT-TNNI3K,missense_variant,p.Leu287His,ENST00000370899,NM_001199327.1;FPGT-TNNI3K,intron_variant,,ENST00000534632,;TNNI3K,upstream_gene_variant,,ENST00000530184,;	A	ENSG00000259030	ENST00000557284	Transcript
SLC44A5	0	.	GRCh38	chr1	75219860	75219860	+	Missense_Mutation	SNP	T	T	G	novel		NBEBC1_S14	NORMAL	T	T																c.1118N>C	p.Tyr373Ser	p.Y373S	ENST00000370855	15/24	9	7	2				SLC44A5,missense_variant,p.Tyr373Ser,ENST00000370855,NM_152697.4,NM_001320283.1;SLC44A5,missense_variant,p.Tyr373Ser,ENST00000370859,NM_001320285.1,NM_001320287.1,NM_001130058.1;	G	ENSG00000137968	ENST00000370855	Transcript
MSH4	0	.	GRCh38	chr1	75807116	75807116	+	Missense_Mutation	SNP	T	T	G	novel		NBEBC1_S14	NORMAL	T	T																c.563N>G	p.Phe188Cys	p.F188C	ENST00000263187	3/20	7	5	2				MSH4,missense_variant,p.Phe188Cys,ENST00000263187,NM_002440.3;	G	ENSG00000057468	ENST00000263187	Transcript
MSH4	0	.	GRCh38	chr1	75899684	75899684	+	Missense_Mutation	SNP	C	C	G	novel		NBEBC1_S14	NORMAL	C	C																c.2597N>G	p.Thr866Ser	p.T866S	ENST00000263187	19/20	9	7	2				MSH4,missense_variant,p.Thr866Ser,ENST00000263187,NM_002440.3;	G	ENSG00000057468	ENST00000263187	Transcript
AK5	0	.	GRCh38	chr1	77286943	77286943	+	Missense_Mutation	SNP	C	C	A	novel		NBEBC1_S14	NORMAL	C	C																c.63N>A	p.Ser21Arg	p.S21R	ENST00000354567	2/14	12	10	2				AK5,missense_variant,p.Ser21Arg,ENST00000354567,NM_174858.2;AK5,splice_region_variant,,ENST00000344720,NM_012093.3;AK5,splice_region_variant,,ENST00000478407,;AK5,splice_region_variant,,ENST00000317704,;	A	ENSG00000154027	ENST00000354567	Transcript
USP33	0	.	GRCh38	chr1	77728676	77728676	+	Missense_Mutation	SNP	G	G	A	novel		NBEBC1_S14	NORMAL	G	G																c.847N>T	p.Leu283Phe	p.L283F	ENST00000370793	11/25	6	4	2				USP33,missense_variant,p.Leu283Phe,ENST00000370793,NM_015017.4;USP33,missense_variant,p.Leu252Phe,ENST00000370794,NM_201624.2;USP33,missense_variant,p.Leu283Phe,ENST00000357428,;USP33,missense_variant,p.Leu283Phe,ENST00000370792,NM_201626.2;USP33,upstream_gene_variant,,ENST00000481579,;	A	ENSG00000077254	ENST00000370793	Transcript
NEXN	0	.	GRCh38	chr1	77917700	77917700	+	Missense_Mutation	SNP	A	A	C	novel		NBEBC1_S14	NORMAL	A	A																c.162N>C	p.Lys54Asn	p.K54N	ENST00000334785	3/13	10	8	2				NEXN,missense_variant,p.Lys54Asn,ENST00000334785,NM_144573.3;NEXN,missense_variant,p.Lys54Asn,ENST00000440324,;NEXN,intron_variant,,ENST00000330010,NM_001172309.1;NEXN,intron_variant,,ENST00000401035,;NEXN,upstream_gene_variant,,ENST00000342754,;	C	ENSG00000162614	ENST00000334785	Transcript
IFI44	0	.	GRCh38	chr1	78659473	78659473	+	Missense_Mutation	SNP	G	G	C	novel		NBEBC1_S14	NORMAL	G	G																c.1002N>C	p.Leu334Phe	p.L334F	ENST00000370747	6/9	7	5	2				IFI44,missense_variant,p.Leu334Phe,ENST00000370747,NM_006417.4;IFI44,downstream_gene_variant,,ENST00000438486,;IFI44,upstream_gene_variant,,ENST00000446486,;IFI44,non_coding_transcript_exon_variant,,ENST00000495254,;IFI44,non_coding_transcript_exon_variant,,ENST00000472152,;IFI44,non_coding_transcript_exon_variant,,ENST00000470323,;IFI44,non_coding_transcript_exon_variant,,ENST00000485662,;IFI44,…	C	ENSG00000137965	ENST00000370747	Transcript
TTLL7	0	.	GRCh38	chr1	83882972	83882972	+	Missense_Mutation	SNP	C	C	A	novel		NBEBC1_S14	NORMAL	C	C																c.2534N>T	p.Gly845Val	p.G845V	ENST00000260505	20/21	13	11	2				TTLL7,missense_variant,p.Gly845Val,ENST00000260505,NM_024686.4;TTLL7,non_coding_transcript_exon_variant,,ENST00000477524,;TTLL7,non_coding_transcript_exon_variant,,ENST00000472688,;TTLL7,non_coding_transcript_exon_variant,,ENST00000488014,;TTLL7,non_coding_transcript_exon_variant,,ENST00000472937,;TTLL7,upstream_gene_variant,,ENST00000480533,;TTLL7,3_prime_UTR_variant,,ENST00000480174,;TTLL7,3_pr…	A	ENSG00000137941	ENST00000260505	Transcript
TTLL7	0	.	GRCh38	chr1	83890354	83890354	+	Missense_Mutation	SNP	C	C	T	novel		NBEBC1_S14	NORMAL	C	C																c.2336N>A	p.Gly779Asp	p.G779D	ENST00000260505	19/21	12	10	2				TTLL7,missense_variant,p.Gly779Asp,ENST00000260505,NM_024686.4;TTLL7,non_coding_transcript_exon_variant,,ENST00000477524,;TTLL7,non_coding_transcript_exon_variant,,ENST00000472688,;TTLL7,non_coding_transcript_exon_variant,,ENST00000488014,;TTLL7,upstream_gene_variant,,ENST00000472937,;TTLL7,missense_variant,p.Gly464Asp,ENST00000474957,;TTLL7,3_prime_UTR_variant,,ENST00000480174,;TTLL7,3_prime_UTR…	T	ENSG00000137941	ENST00000260505	Transcript
TTLL7	0	.	GRCh38	chr1	83919761	83919761	+	Missense_Mutation	SNP	A	A	G	rs764581166		NBEBC1_S14	NORMAL	A	A																c.1438N>C	p.Phe480Leu	p.F480L	ENST00000260505	13/21	16	12	4				TTLL7,missense_variant,p.Phe480Leu,ENST00000260505,NM_024686.4;TTLL7,missense_variant,p.Phe480Leu,ENST00000610996,;TTLL7,non_coding_transcript_exon_variant,,ENST00000477524,;TTLL7,non_coding_transcript_exon_variant,,ENST00000472688,;TTLL7,non_coding_transcript_exon_variant,,ENST00000488014,;TTLL7,non_coding_transcript_exon_variant,,ENST00000482783,;TTLL7,missense_variant,p.Phe480Leu,ENST000004801…	G	ENSG00000137941	ENST00000260505	Transcript
PRKACB	0	.	GRCh38	chr1	84182205	84182205	+	Missense_Mutation	SNP	T	T	G	novel		NBEBC1_S14	NORMAL	T	T																c.255N>G	p.Asn85Lys	p.N85K	ENST00000370685	3/10	8	6	2				PRKACB,missense_variant,p.Asn38Lys,ENST00000370689,NM_002731.3;PRKACB,missense_variant,p.Asn85Lys,ENST00000370685,NM_182948.3;PRKACB,missense_variant,p.Asn44Lys,ENST00000614872,NM_001242860.2;PRKACB,missense_variant,p.Asn44Lys,ENST00000394838,;PRKACB,missense_variant,p.Asn42Lys,ENST00000370682,NM_001242859.2;PRKACB,missense_variant,p.Asn26Lys,ENST00000610703,NM_001242858.2;PRKACB,missense_variant…	G	ENSG00000142875	ENST00000370685	Transcript
SPATA1	0	.	GRCh38	chr1	84525747	84525747	+	Splice_Region	SNP	T	T	C	novel		NBEBC1_S14	NORMAL	T	T																n.578N>C			ENST00000370638	5/6	11	9	2				SPATA1,splice_region_variant,,ENST00000370638,;SPATA1,splice_region_variant,,ENST00000490879,;SPATA1,splice_region_variant,,ENST00000431031,;SPATA1,splice_region_variant,,ENST00000485121,;SPATA1,splice_region_variant,,ENST00000473108,;SPATA1,splice_region_variant,,ENST00000554297,;	C	ENSG00000122432	ENST00000370638	Transcript
DDAH1	0	.	GRCh38	chr1	85351573	85351573	+	Missense_Mutation	SNP	T	T	C	novel		NBEBC1_S14	NORMAL	T	T																c.410N>G	p.Glu137Gly	p.E137G	ENST00000284031	3/6	14	12	2				DDAH1,missense_variant,p.Glu34Gly,ENST00000426972,NM_001134445.1;DDAH1,missense_variant,p.Glu137Gly,ENST00000284031,NM_012137.3;DDAH1,missense_variant,p.Glu34Gly,ENST00000535924,NM_001330655.1;DDAH1,missense_variant,p.Glu137Gly,ENST00000539042,;DDAH1,missense_variant,p.Glu37Gly,ENST00000633113,;RP11-131L23.1,intron_variant,,ENST00000427819,;RP11-131L23.1,intron_variant,,ENST00000426125,;DDAH1,non…	C	ENSG00000153904	ENST00000284031	Transcript
ZNHIT6	0	.	GRCh38	chr1	85706500	85706500	+	Missense_Mutation	SNP	T	T	C	novel		NBEBC1_S14	NORMAL	T	T																c.664N>G	p.Thr222Ala	p.T222A	ENST00000370574	2/10	13	11	2				ZNHIT6,missense_variant,p.Thr183Ala,ENST00000431532,NM_001170670.1;ZNHIT6,missense_variant,p.Thr222Ala,ENST00000370574,NM_017953.3;	C	ENSG00000117174	ENST00000370574	Transcript
COL24A1	0	.	GRCh38	chr1	85730659	85730659	+	Missense_Mutation	SNP	G	G	A	novel		NBEBC1_S14	NORMAL	G	G																c.5032N>T	p.Leu1678Phe	p.L1678F	ENST00000370571	60/60	30	26	4				COL24A1,missense_variant,p.Leu1678Phe,ENST00000370571,NM_152890.5;COL24A1,3_prime_UTR_variant,,ENST00000426639,;COL24A1,downstream_gene_variant,,ENST00000473734,;	A	ENSG00000171502	ENST00000370571	Transcript
COL24A1	0	.	GRCh38	chr1	86033904	86033904	+	Missense_Mutation	SNP	C	C	A	rs184891690		NBEBC1_S14	NORMAL	C	C																c.1970N>T	p.Gly657Val	p.G657V	ENST00000370571	13/60	15	10	5				COL24A1,missense_variant,p.Gly657Val,ENST00000370571,NM_152890.5;COL24A1,missense_variant,p.Gly657Val,ENST00000426639,;RP4-682E18.1,downstream_gene_variant,,ENST00000417340,;	A	ENSG00000171502	ENST00000370571	Transcript
COL24A1	0	.	GRCh38	chr1	86125971	86125971	+	Missense_Mutation	SNP	A	A	G	novel		NBEBC1_S14	NORMAL	A	A																c.365N>C	p.Leu122Pro	p.L122P	ENST00000370571	3/60	14	12	2				COL24A1,missense_variant,p.Leu122Pro,ENST00000370571,NM_152890.5;COL24A1,downstream_gene_variant,,ENST00000496682,;COL24A1,missense_variant,p.Leu122Pro,ENST00000426639,;	G	ENSG00000171502	ENST00000370571	Transcript
ODF2L	0	.	GRCh38	chr1	86360458	86360458	+	Missense_Mutation	SNP	G	G	T	novel		NBEBC1_S14	NORMAL	G	G																c.1222N>A	p.Gln408Lys	p.Q408K	ENST00000359242	12/18	8	6	2				ODF2L,missense_variant,p.Gln408Lys,ENST00000359242,;ODF2L,missense_variant,p.Gln408Lys,ENST00000317336,NM_001007022.2;ODF2L,missense_variant,p.Gln379Lys,ENST00000294678,NM_020729.2;ODF2L,missense_variant,p.Gln379Lys,ENST00000370566,NM_001184765.1,NM_001184766.1;ODF2L,missense_variant,p.Gln255Lys,ENST00000460698,;ODF2L,missense_variant,p.Gln209Lys,ENST00000479890,;MIR7856,upstream_gene_variant,,EN…	T	ENSG00000122417	ENST00000359242	Transcript
CLCA2	0	.	GRCh38	chr1	86425454	86425454	+	Missense_Mutation	SNP	T	T	C	rs781502557		NBEBC1_S14	NORMAL	T	T																c.302N>C	p.Ile101Thr	p.I101T	ENST00000370565	2/14	10	8	2				CLCA2,missense_variant,p.Ile101Thr,ENST00000370565,NM_006536.5;	C	ENSG00000137975	ENST00000370565	Transcript
CLCA1	0	.	GRCh38	chr1	86473802	86473802	+	Missense_Mutation	SNP	G	G	A	novel		NBEBC1_S14	NORMAL	G	G																c.377N>A	p.Gly126Glu	p.G126E	ENST00000234701	4/15	14	12	2				CLCA1,missense_variant,p.Gly126Glu,ENST00000234701,;CLCA1,missense_variant,p.Gly126Glu,ENST00000394711,NM_001285.3;	A	ENSG00000016490	ENST00000234701	Transcript
CLCA4	0	.	GRCh38	chr1	86560040	86560040	+	Missense_Mutation	SNP	T	T	C	novel		NBEBC1_S14	NORMAL	T	T																c.268N>C	p.Tyr90His	p.Y90H	ENST00000370563	2/14	8	6	2				CLCA4,missense_variant,p.Tyr90His,ENST00000370563,NM_012128.3;	C	ENSG00000016602	ENST00000370563	Transcript
CLCA4	0	.	GRCh38	chr1	86560323	86560323	+	Missense_Mutation	SNP	T	T	C	novel		NBEBC1_S14	NORMAL	T	T																c.413N>C	p.Leu138Pro	p.L138P	ENST00000370563	3/14	7	5	2				CLCA4,missense_variant,p.Leu138Pro,ENST00000370563,NM_012128.3;	C	ENSG00000016602	ENST00000370563	Transcript
PKN2	0	.	GRCh38	chr1	88760226	88760226	+	Missense_Mutation	SNP	C	C	G	novel		NBEBC1_S14	NORMAL	C	C																c.354N>G	p.Cys118Trp	p.C118W	ENST00000370521	3/22	9	7	2				PKN2,missense_variant,p.Cys118Trp,ENST00000370521,NM_006256.3,NM_001320708.1,NM_001320709.1;PKN2,missense_variant,p.Cys118Trp,ENST00000370513,NM_001320707.1;PKN2,missense_variant,p.Cys118Trp,ENST00000316005,;	G	ENSG00000065243	ENST00000370521	Transcript
PKN2	0	.	GRCh38	chr1	88828484	88828484	+	Missense_Mutation	SNP	T	T	A	novel		NBEBC1_S14	NORMAL	T	T																c.2423N>A	p.Met808Lys	p.M808K	ENST00000370521	19/22	10	8	2				PKN2,missense_variant,p.Met808Lys,ENST00000370521,NM_006256.3,NM_001320708.1,NM_001320709.1;PKN2,missense_variant,p.Met760Lys,ENST00000370513,NM_001320707.1;PKN2,missense_variant,p.Met16Lys,ENST00000449189,;PKN2,upstream_gene_variant,,ENST00000495119,;TCEB1P19,upstream_gene_variant,,ENST00000411919,;	A	ENSG00000065243	ENST00000370521	Transcript
GBP4	0	.	GRCh38	chr1	89185388	89185388	+	Missense_Mutation	SNP	T	T	C	novel		NBEBC1_S14	NORMAL	T	T																c.1789N>G	p.Ile597Val	p.I597V	ENST00000355754	11/11	9	7	2				GBP4,missense_variant,p.Ile597Val,ENST00000355754,NM_052941.4;GBP4,non_coding_transcript_exon_variant,,ENST00000471938,;GBP4,non_coding_transcript_exon_variant,,ENST00000481397,;	C	ENSG00000162654	ENST00000355754	Transcript
ZNF644	0	.	GRCh38	chr1	90941305	90941305	+	Missense_Mutation	SNP	T	T	C	novel		NBEBC1_S14	NORMAL	T	T																c.49N>G	p.Asn17Asp	p.N17D	ENST00000337393	3/6	6	4	2				ZNF644,missense_variant,p.Asn17Asp,ENST00000337393,NM_201269.2;ZNF644,missense_variant,p.Asn17Asp,ENST00000370440,;ZNF644,intron_variant,,ENST00000347275,NM_016620.3;ZNF644,intron_variant,,ENST00000361321,NM_032186.4;ZNF644,upstream_gene_variant,,ENST00000621077,;ZNF644,non_coding_transcript_exon_variant,,ENST00000498303,;ZNF644,intron_variant,,ENST00000467231,;	C	ENSG00000122482	ENST00000337393	Transcript
HFM1	0	.	GRCh38	chr1	91385234	91385234	+	Missense_Mutation	SNP	T	T	C	novel		NBEBC1_S14	NORMAL	T	T																c.755N>G	p.Glu252Gly	p.E252G	ENST00000370425	6/39	6	4	2				HFM1,missense_variant,p.Glu252Gly,ENST00000370425,NM_001017975.4;HFM1,missense_variant,p.Glu111Gly,ENST00000448819,;HFM1,downstream_gene_variant,,ENST00000427444,;HFM1,splice_region_variant,,ENST00000481900,;HFM1,splice_region_variant,,ENST00000488023,;	C	ENSG00000162669	ENST00000370425	Transcript
BRDT	0	.	GRCh38	chr1	91977058	91977058	+	Missense_Mutation	SNP	A	A	G	novel		NBEBC1_S14	NORMAL	A	A																c.646N>G	p.Lys216Glu	p.K216E	ENST00000399546	6/19	8	6	2				BRDT,missense_variant,p.Lys139Glu,ENST00000370389,NM_001242810.2;BRDT,missense_variant,p.Lys212Glu,ENST00000362005,NM_001242805.2,NM_207189.3;BRDT,missense_variant,p.Lys216Glu,ENST00000399546,NM_001242806.2;BRDT,missense_variant,p.Lys166Glu,ENST00000394530,NM_001242807.2,NM_001242808.2;BRDT,missense_variant,p.Lys212Glu,ENST00000402388,NM_001726.4;BRDT,missense_variant,p.Lys212Glu,ENST00000426141,…	G	ENSG00000137948	ENST00000399546	Transcript
KIAA1107	0	.	GRCh38	chr1	92180466	92180466	+	Missense_Mutation	SNP	A	A	G	novel		NBEBC1_S14	NORMAL	A	A																c.1469N>G	p.Lys490Arg	p.K490R	ENST00000636278	7/8	14	12	2				BTBD8,missense_variant,p.Lys928Arg,ENST00000636805,;BTBD8,missense_variant,p.Lys545Arg,ENST00000370378,;BTBD8,missense_variant,p.Lys415Arg,ENST00000637221,;KIAA1107,missense_variant,p.Lys490Arg,ENST00000636278,NM_015237.2;BTBD8,3_prime_UTR_variant,,ENST00000635934,;	G	ENSG00000069712	ENST00000636278	Transcript
GLMN	0	.	GRCh38	chr1	92271595	92271595	+	Missense_Mutation	SNP	T	T	C	novel		NBEBC1_S14	NORMAL	T	T																c.793N>G	p.Lys265Glu	p.K265E	ENST00000370360	8/19	18	15	3				GLMN,missense_variant,p.Lys265Glu,ENST00000370360,NM_001319683.1,NM_053274.2;GLMN,missense_variant,p.Lys20Glu,ENST00000495852,;GLMN,missense_variant,p.Lys55Glu,ENST00000463560,;GLMN,missense_variant,p.Lys265Glu,ENST00000495106,;	C	ENSG00000174842	ENST00000370360	Transcript
RPAP2	0	.	GRCh38	chr1	92299086	92299086	+	Missense_Mutation	SNP	G	G	T	novel		NBEBC1_S14	NORMAL	G	G																c.13N>T	p.Ala5Ser	p.A5S	ENST00000610020	1/13	14	12	2				RPAP2,missense_variant,p.Ala5Ser,ENST00000610020,NM_024813.2;GLMN,upstream_gene_variant,,ENST00000370360,NM_001319683.1,NM_053274.2;RPAP2,non_coding_transcript_exon_variant,,ENST00000484158,;GLMN,upstream_gene_variant,,ENST00000495106,;GLMN,upstream_gene_variant,,ENST00000487911,;	T	ENSG00000122484	ENST00000610020	Transcript
EVI5	0	.	GRCh38	chr1	92625795	92625795	+	Missense_Mutation	SNP	T	T	A	novel		NBEBC1_S14	NORMAL	T	T																c.1652N>T	p.Gln551Leu	p.Q551L	ENST00000540033	14/19	8	6	2				EVI5,missense_variant,p.Gln551Leu,ENST00000540033,NM_001308248.1;EVI5,missense_variant,p.Gln540Leu,ENST00000370331,NM_005665.5;EVI5,missense_variant,p.Gln158Leu,ENST00000491940,;EVI5,splice_region_variant,,ENST00000468580,;EVI5,splice_region_variant,,ENST00000492513,;EVI5,non_coding_transcript_exon_variant,,ENST00000492613,;	A	ENSG00000067208	ENST00000540033	Transcript
EVI5	0	.	GRCh38	chr1	92704569	92704569	+	Nonsense_Mutation	SNP	C	C	A	novel		NBEBC1_S14	NORMAL	C	C																c.457N>T	p.Glu153Ter	p.E153*	ENST00000540033	3/19	14	12	2				EVI5,stop_gained,p.Glu153Ter,ENST00000540033,NM_001308248.1;EVI5,stop_gained,p.Glu153Ter,ENST00000370331,NM_005665.5;RNU4-59P,upstream_gene_variant,,ENST00000364447,;EVI5,non_coding_transcript_exon_variant,,ENST00000474806,;	A	ENSG00000067208	ENST00000540033	Transcript
CCDC18	0	.	GRCh38	chr1	93239339	93239339	+	Missense_Mutation	SNP	A	A	G	novel		NBEBC1_S14	NORMAL	A	A																c.2630N>G	p.Lys877Arg	p.K877R	ENST00000343253	20/29	11	9	2				CCDC18,missense_variant,p.Lys877Arg,ENST00000343253,NM_001306076.1;CCDC18,missense_variant,p.Lys931Arg,ENST00000370276,;CCDC18,missense_variant,p.Lys878Arg,ENST00000401026,NM_206886.4;CCDC18,missense_variant,p.Lys553Arg,ENST00000455267,;CCDC18,non_coding_transcript_exon_variant,,ENST00000421014,;	G	ENSG00000122483	ENST00000343253	Transcript
CCDC18	0	.	GRCh38	chr1	93270734	93270734	+	Missense_Mutation	SNP	A	A	G	novel		NBEBC1_S14	NORMAL	A	A																c.4270N>G	p.Ser1424Gly	p.S1424G	ENST00000343253	28/29	10	8	2				CCDC18,missense_variant,p.Ser1424Gly,ENST00000343253,NM_001306076.1;CCDC18,missense_variant,p.Ser1478Gly,ENST00000370276,;CCDC18,intron_variant,,ENST00000401026,NM_206886.4;CCDC18-AS1,intron_variant,,ENST00000451302,;CCDC18-AS1,intron_variant,,ENST00000413606,;CCDC18-AS1,intron_variant,,ENST00000446528,;CCDC18-AS1,intron_variant,,ENST00000415150,;CCDC18-AS1,intron_variant,,ENST00000447577,;CCDC18…	G	ENSG00000122483	ENST00000343253	Transcript
DR1	0	.	GRCh38	chr1	93353914	93353914	+	Missense_Mutation	SNP	A	A	G	novel		NBEBC1_S14	NORMAL	A	A																c.227N>G	p.Glu76Gly	p.E76G	ENST00000370272	2/3	12	10	2				DR1,missense_variant,p.Glu76Gly,ENST00000370272,;DR1,missense_variant,p.Glu76Gly,ENST00000370267,NM_001938.2;DR1,upstream_gene_variant,,ENST00000481583,;	G	ENSG00000117505	ENST00000370272	Transcript
BCAR3	0	.	GRCh38	chr1	93582914	93582914	+	Missense_Mutation	SNP	C	C	T	rs142961077		NBEBC1_S14	NORMAL	C	C																c.1073N>A	p.Ser358Asn	p.S358N	ENST00000370244	9/14	33	22	11				BCAR3,missense_variant,p.Ser358Asn,ENST00000370244,NM_001261408.1;BCAR3,missense_variant,p.Ser358Asn,ENST00000370243,NM_001261409.1;BCAR3,missense_variant,p.Ser358Asn,ENST00000260502,NM_003567.3;BCAR3,missense_variant,p.Ser267Asn,ENST00000370247,NM_001261410.1;BCAR3,missense_variant,p.Ser34Asn,ENST00000539242,NM_001308251.1;BCAR3,non_coding_transcript_exon_variant,,ENST00000466632,;	T	ENSG00000137936	ENST00000370244	Transcript
GCLM	0	.	GRCh38	chr1	93889000	93889000	+	Missense_Mutation	SNP	C	C	T	rs763288464		NBEBC1_S14	NORMAL	C	C																c.815N>A	p.Arg272Lys	p.R272K	ENST00000370238	7/7	8	6	2				GCLM,missense_variant,p.Arg272Lys,ENST00000370238,NM_002061.3;GCLM,missense_variant,p.Arg250Lys,ENST00000615724,NM_001308253.1;	T	ENSG00000023909	ENST00000370238	Transcript
ARHGAP29	0	.	GRCh38	chr1	94201825	94201825	+	Missense_Mutation	SNP	A	A	C	novel		NBEBC1_S14	NORMAL	A	A																c.1176N>G	p.Cys392Trp	p.C392W	ENST00000260526	12/23	6	4	2				ARHGAP29,missense_variant,p.Cys392Trp,ENST00000260526,NM_004815.3;ARHGAP29,downstream_gene_variant,,ENST00000370217,;ARHGAP29,missense_variant,p.Cys392Trp,ENST00000552844,;	C	ENSG00000137962	ENST00000260526	Transcript
DPYD	0	.	GRCh38	chr1	97699393	97699393	+	Missense_Mutation	SNP	T	T	C	novel		NBEBC1_S14	NORMAL	T	T																c.638N>G	p.Asp213Gly	p.D213G	ENST00000370192	6/23	6	4	2				DPYD,missense_variant,p.Asp213Gly,ENST00000370192,NM_000110.3;DPYD,non_coding_transcript_exon_variant,,ENST00000474241,;	C	ENSG00000188641	ENST00000370192	Transcript
PALMD	0	.	GRCh38	chr1	99686713	99686713	+	Missense_Mutation	SNP	C	C	G	novel		NBEBC1_S14	NORMAL	C	C																c.289N>G	p.Leu97Val	p.L97V	ENST00000263174	4/8	8	6	2				PALMD,missense_variant,p.Leu97Val,ENST00000263174,NM_017734.4;PALMD,missense_variant,p.Leu97Val,ENST00000605497,;PALMD,splice_region_variant,,ENST00000615664,;PALMD,non_coding_transcript_exon_variant,,ENST00000496843,;	G	ENSG00000099260	ENST00000263174	Transcript
PALMD	0	.	GRCh38	chr1	99689830	99689830	+	Missense_Mutation	SNP	G	G	A	rs142803344		NBEBC1_S14	NORMAL	G	G																c.1570N>A	p.Ala524Thr	p.A524T	ENST00000263174	7/8	53	25	28				PALMD,missense_variant,p.Ala524Thr,ENST00000263174,NM_017734.4;PALMD,missense_variant,p.Ala524Thr,ENST00000605497,;PALMD,missense_variant,p.Ala444Thr,ENST00000615664,;PALMD,non_coding_transcript_exon_variant,,ENST00000496843,;	A	ENSG00000099260	ENST00000263174	Transcript
FRRS1	0	.	GRCh38	chr1	99710944	99710944	+	Missense_Mutation	SNP	C	C	A	novel		NBEBC1_S14	NORMAL	C	C																c.1486N>T	p.Ala496Ser	p.A496S	ENST00000287474	15/17	14	12	2				FRRS1,missense_variant,p.Ala496Ser,ENST00000287474,NM_001013660.2;FRRS1,non_coding_transcript_exon_variant,,ENST00000492943,;FRRS1,non_coding_transcript_exon_variant,,ENST00000489209,;	A	ENSG00000156869	ENST00000287474	Transcript
AGL	0	.	GRCh38	chr1	99910807	99910807	+	Missense_Mutation	SNP	A	A	T	novel		NBEBC1_S14	NORMAL	A	A																c.3796N>T	p.Ser1266Cys	p.S1266C	ENST00000294724	28/34	13	11	2				AGL,missense_variant,p.Ser1266Cys,ENST00000294724,NM_000028.2;AGL,missense_variant,p.Ser1266Cys,ENST00000361915,NM_000642.2;AGL,missense_variant,p.Ser1266Cys,ENST00000370163,NM_000643.2;AGL,missense_variant,p.Ser1266Cys,ENST00000370165,NM_000644.2;AGL,missense_variant,p.Ser1250Cys,ENST00000370161,NM_000646.2;AC096949.1,missense_variant,p.Ser1249Cys,ENST00000361522,NM_000645.2;AGL,3_prime_UTR_vari…	T	ENSG00000162688	ENST00000294724	Transcript
AGL	0	.	GRCh38	chr1	99913579	99913579	+	Missense_Mutation	SNP	C	C	A	novel		NBEBC1_S14	NORMAL	C	C																c.4002N>A	p.Asn1334Lys	p.N1334K	ENST00000294724	30/34	14	12	2				AGL,missense_variant,p.Asn1334Lys,ENST00000294724,NM_000028.2;AGL,missense_variant,p.Asn1334Lys,ENST00000361915,NM_000642.2;AGL,missense_variant,p.Asn1334Lys,ENST00000370163,NM_000643.2;AGL,missense_variant,p.Asn1334Lys,ENST00000370165,NM_000644.2;AGL,missense_variant,p.Asn1318Lys,ENST00000370161,NM_000646.2;AC096949.1,missense_variant,p.Asn1317Lys,ENST00000361522,NM_000645.2;AGL,3_prime_UTR_vari…	A	ENSG00000162688	ENST00000294724	Transcript
MFSD14A	0	.	GRCh38	chr1	100059881	100059881	+	Missense_Mutation	SNP	T	T	G	novel		NBEBC1_S14	NORMAL	T	T																c.247N>G	p.Leu83Val	p.L83V	ENST00000370152	4/12	9	7	2				MFSD14A,missense_variant,p.Leu83Val,ENST00000370152,NM_033055.2;RP4-714D9.2,intron_variant,,ENST00000432294,;MFSD14A,non_coding_transcript_exon_variant,,ENST00000421661,;	G	ENSG00000156875	ENST00000370152	Transcript
COL11A1	0	.	GRCh38	chr1	102914787	102914787	+	Missense_Mutation	SNP	T	T	C	novel		NBEBC1_S14	NORMAL	T	T																c.3841N>G	p.Lys1281Glu	p.K1281E	ENST00000370096	51/67	16	12	4				COL11A1,missense_variant,p.Lys1293Glu,ENST00000358392,NM_080629.2;COL11A1,missense_variant,p.Lys1281Glu,ENST00000370096,NM_001854.3;COL11A1,missense_variant,p.Lys1242Glu,ENST00000353414,NM_001190709.1;COL11A1,missense_variant,p.Lys1165Glu,ENST00000512756,NM_080630.3;COL11A1,3_prime_UTR_variant,,ENST00000635193,;	C	ENSG00000060718	ENST00000370096	Transcript
COL11A1	0	.	GRCh38	chr1	103074759	103074759	+	Missense_Mutation	SNP	G	G	C	novel		NBEBC1_S14	NORMAL	G	G																c.510N>G	p.Ser170Arg	p.S170R	ENST00000370096	4/67	5	3	2				COL11A1,missense_variant,p.Ser170Arg,ENST00000358392,NM_080629.2;COL11A1,missense_variant,p.Ser170Arg,ENST00000370096,NM_001854.3;COL11A1,missense_variant,p.Ser170Arg,ENST00000353414,NM_001190709.1;COL11A1,missense_variant,p.Ser170Arg,ENST00000512756,NM_080630.3;COL11A1,missense_variant,p.Ser170Arg,ENST00000427239,;COL11A1,missense_variant,p.Ser97Arg,ENST00000447608,;	C	ENSG00000060718	ENST00000370096	Transcript
VAV3	0	.	GRCh38	chr1	107688398	107688398	+	Missense_Mutation	SNP	T	T	G	novel		NBEBC1_S14	NORMAL	T	T																c.1714N>C	p.Thr572Pro	p.T572P	ENST00000370056	18/27	12	10	2				VAV3,missense_variant,p.Thr572Pro,ENST00000370056,NM_006113.4;VAV3,missense_variant,p.Thr572Pro,ENST00000527011,;VAV3,missense_variant,p.Thr567Pro,ENST00000490388,;VAV3,missense_variant,p.Thr12Pro,ENST00000415432,NM_001079874.1;VAV3,intron_variant,,ENST00000529809,;VAV3,non_coding_transcript_exon_variant,,ENST00000343258,;VAV3,non_coding_transcript_exon_variant,,ENST00000469325,;VAV3,upstream_gen…	G	ENSG00000134215	ENST00000370056	Transcript
VAV3	0	.	GRCh38	chr1	107749015	107749015	+	Missense_Mutation	SNP	T	T	A	novel		NBEBC1_S14	NORMAL	T	T																c.1455N>T	p.Lys485Asn	p.K485N	ENST00000370056	15/27	14	12	2				VAV3,missense_variant,p.Lys485Asn,ENST00000370056,NM_006113.4;VAV3,missense_variant,p.Lys485Asn,ENST00000527011,;VAV3,missense_variant,p.Lys480Asn,ENST00000490388,;VAV3,missense_variant,p.Lys37Asn,ENST00000529809,;VAV3,non_coding_transcript_exon_variant,,ENST00000343258,;VAV3,non_coding_transcript_exon_variant,,ENST00000469325,;	A	ENSG00000134215	ENST00000370056	Transcript
NBPF4	0	.	GRCh38	chr1	108229099	108229099	+	Missense_Mutation	SNP	T	T	C	rs1992354		NBEBC1_S14	NORMAL	T	T																c.1481N>G	p.Gln494Arg	p.Q494R	ENST00000415641	13/15	105	49	56				NBPF4,missense_variant,p.Gln494Arg,ENST00000415641,NM_001143989.2;NBPF4,missense_variant,p.Gln523Arg,ENST00000613157,;	C	ENSG00000196427	ENST00000415641	Transcript
CLCC1	0	.	GRCh38	chr1	108947707	108947707	+	Nonsense_Mutation	SNP	A	A	T	novel		NBEBC1_S14	NORMAL	A	A																c.243N>A	p.Cys81Ter	p.C81*	ENST00000356970	4/12	7	5	2				CLCC1,stop_gained,p.Cys81Ter,ENST00000356970,NM_001048210.2;CLCC1,stop_gained,p.Cys81Ter,ENST00000369969,NM_001278202.1;CLCC1,stop_gained,p.Cys81Ter,ENST00000369968,NM_001278203.1;CLCC1,stop_gained,p.Cys81Ter,ENST00000369976,;CLCC1,stop_gained,p.Cys81Ter,ENST00000369970,NM_015127.4;CLCC1,stop_gained,p.Cys81Ter,ENST00000302500,;CLCC1,stop_gained,p.Cys81Ter,ENST00000348264,;RP11-475E11.9,intron_var…	T	ENSG00000121940	ENST00000356970	Transcript
CTTNBP2NL	0	.	GRCh38	chr1	112449168	112449168	+	Missense_Mutation	SNP	G	G	A	rs369515447		NBEBC1_S14	NORMAL	G	G																c.326N>A	p.Arg109Gln	p.R109Q	ENST00000271277	4/6	10	8	2				CTTNBP2NL,missense_variant,p.Arg109Gln,ENST00000271277,NM_018704.2;CTTNBP2NL,missense_variant,p.Arg109Gln,ENST00000441739,;	A	ENSG00000143079	ENST00000271277	Transcript
CTTNBP2NL	0	.	GRCh38	chr1	112456522	112456522	+	Missense_Mutation	SNP	T	T	C	novel		NBEBC1_S14	NORMAL	T	T																c.1030N>C	p.Ser344Pro	p.S344P	ENST00000271277	6/6	14	12	2				CTTNBP2NL,missense_variant,p.Ser344Pro,ENST00000271277,NM_018704.2;CTTNBP2NL,downstream_gene_variant,,ENST00000441739,;CTTNBP2NL,upstream_gene_variant,,ENST00000607039,;	C	ENSG00000143079	ENST00000271277	Transcript
WNT2B	0	.	GRCh38	chr1	112509287	112509287	+	Missense_Mutation	SNP	G	G	A	rs36006679		NBEBC1_S14	NORMAL	G	G																c.25N>A	p.Glu9Lys	p.E9K	ENST00000369684	1/5	36	16	20				WNT2B,missense_variant,p.Glu9Lys,ENST00000369684,NM_024494.2;WNT2B,intron_variant,,ENST00000369686,NM_004185.4;WNT2B,intron_variant,,ENST00000256640,NM_001291880.1;	A	ENSG00000134245	ENST00000369684	Transcript
PTPN22	0	.	GRCh38	chr1	113852097	113852097	+	Missense_Mutation	SNP	G	G	A	novel		NBEBC1_S14	NORMAL	G	G																c.758N>T	p.Pro253Leu	p.P253L	ENST00000359785	10/21	14	12	2				PTPN22,missense_variant,p.Pro253Leu,ENST00000359785,NM_015967.6,NM_001193431.2;PTPN22,missense_variant,p.Pro229Leu,ENST00000538253,NM_001308297.1;PTPN22,missense_variant,p.Pro253Leu,ENST00000420377,;PTPN22,missense_variant,p.Pro126Leu,ENST00000525799,;PTPN22,intron_variant,,ENST00000528414,NM_012411.5;PTPN22,intron_variant,,ENST00000460620,;AP4B1-AS1,upstream_gene_variant,,ENST00000419536,;PTPN22…	A	ENSG00000134242	ENST00000359785	Transcript
AP4B1	0	.	GRCh38	chr1	113895096	113895096	+	Missense_Mutation	SNP	A	A	G	novel		NBEBC1_S14	NORMAL	A	A																c.2189N>C	p.Val730Ala	p.V730A	ENST00000369569	10/10	11	9	2				AP4B1,missense_variant,p.Val730Ala,ENST00000369569,NM_001253852.2;AP4B1,missense_variant,p.Val730Ala,ENST00000256658,NM_006594.4,NM_001253853.2;AP4B1,missense_variant,p.Val562Ala,ENST00000369567,NM_001308312.1;AP4B1,downstream_gene_variant,,ENST00000369564,;AP4B1,downstream_gene_variant,,ENST00000432415,;AP4B1-AS1,intron_variant,,ENST00000419536,;AP4B1,non_coding_transcript_exon_variant,,ENST0000…	G	ENSG00000134262	ENST00000369569	Transcript
AP4B1	0	.	GRCh38	chr1	113895100	113895100	+	Missense_Mutation	SNP	T	T	A	novel		NBEBC1_S14	NORMAL	T	T																c.2185N>T	p.Thr729Ser	p.T729S	ENST00000369569	10/10	11	9	2				AP4B1,missense_variant,p.Thr729Ser,ENST00000369569,NM_001253852.2;AP4B1,missense_variant,p.Thr729Ser,ENST00000256658,NM_006594.4,NM_001253853.2;AP4B1,missense_variant,p.Thr561Ser,ENST00000369567,NM_001308312.1;AP4B1,downstream_gene_variant,,ENST00000369564,;AP4B1,downstream_gene_variant,,ENST00000432415,;AP4B1-AS1,intron_variant,,ENST00000419536,;AP4B1,non_coding_transcript_exon_variant,,ENST0000…	A	ENSG00000134262	ENST00000369569	Transcript
DENND2C	0	.	GRCh38	chr1	114618442	114618442	+	Missense_Mutation	SNP	C	C	T	novel		NBEBC1_S14	NORMAL	C	C																c.1268N>A	p.Gly423Glu	p.G423E	ENST00000393274	8/21	13	11	2				DENND2C,missense_variant,p.Gly423Glu,ENST00000393274,NM_001256404.1;DENND2C,missense_variant,p.Gly366Glu,ENST00000393276,NM_198459.3;DENND2C,missense_variant,p.Gly423Glu,ENST00000393277,;DENND2C,non_coding_transcript_exon_variant,,ENST00000481894,;	T	ENSG00000175984	ENST00000393274	Transcript
AMPD1	0	.	GRCh38	chr1	114678454	114678454	+	Missense_Mutation	SNP	T	T	C	rs150190849		NBEBC1_S14	NORMAL	T	T																c.1070N>G	p.Gln357Arg	p.Q357R	ENST00000520113	8/16	17	8	9				AMPD1,missense_variant,p.Gln353Arg,ENST00000369538,NM_001172626.1;AMPD1,missense_variant,p.Gln357Arg,ENST00000520113,NM_000036.2;AMPD1,3_prime_UTR_variant,,ENST00000637080,;AMPD1,downstream_gene_variant,,ENST00000485564,;	C	ENSG00000116748	ENST00000520113	Transcript
SYCP1	0	.	GRCh38	chr1	114911558	114911558	+	Missense_Mutation	SNP	T	T	A	novel		NBEBC1_S14	NORMAL	T	T																c.1505N>A	p.Leu502Gln	p.L502Q	ENST00000369522	18/32	12	10	2				SYCP1,missense_variant,p.Leu502Gln,ENST00000369522,NM_003176.3,NM_001282541.1;SYCP1,missense_variant,p.Leu502Gln,ENST00000369518,;SYCP1,missense_variant,p.Leu502Gln,ENST00000618516,;SYCP1,missense_variant,p.Leu502Gln,ENST00000613524,NM_001282542.1;SYCP1,missense_variant,p.Leu502Gln,ENST00000455987,;SYCP1,non_coding_transcript_exon_variant,,ENST00000493377,;SYCP1,non_coding_transcript_exon_variant…	A	ENSG00000198765	ENST00000369522	Transcript
CD101	0	.	GRCh38	chr1	117009960	117009961	+	Frame_Shift_Del	DEL	TC	TC	-	novel		NBEBC1_S14	NORMAL	TC	TC																c.154_155delNN	p.Ser52Ter	p.S52*	ENST00000369470	2/10	34	28	6				CD101,frameshift_variant,p.Ser52Ter,ENST00000369470,NM_001256106.2,NM_004258.5,NM_001256109.2,NM_001256111.2;CD101,frameshift_variant,p.Ser52Ter,ENST00000256652,;	-	ENSG00000134256	ENST00000369470	Transcript
GDAP2	0	.	GRCh38	chr1	117920207	117920207	+	Missense_Mutation	SNP	C	C	T	novel		NBEBC1_S14	NORMAL	C	C																c.151N>A	p.Asp51Asn	p.D51N	ENST00000369443	2/14	10	8	2				GDAP2,missense_variant,p.Asp51Asn,ENST00000369443,NM_017686.3;GDAP2,missense_variant,p.Asp51Asn,ENST00000369442,NM_001135589.2;GDAP2,non_coding_transcript_exon_variant,,ENST00000493555,;GDAP2,non_coding_transcript_exon_variant,,ENST00000494224,;	T	ENSG00000196505	ENST00000369443	Transcript
SPAG17	0	.	GRCh38	chr1	118055868	118055868	+	Missense_Mutation	SNP	T	T	C	rs752346771		NBEBC1_S14	NORMAL	T	T																c.2587N>G	p.Lys863Glu	p.K863E	ENST00000336338	19/49	5	3	2				SPAG17,missense_variant,p.Lys863Glu,ENST00000336338,NM_206996.2;SPAG17,non_coding_transcript_exon_variant,,ENST00000477444,;	C	ENSG00000155761	ENST00000336338	Transcript
SEC22B	0	.	GRCh38	chr1	120157112	120157112	+	Missense_Mutation	SNP	T	T	G	novel		NBEBC1_S14	NORMAL	T	T																c.574N>C	p.Thr192Pro	p.T192P	ENST00000578049	5/5	39	29	10				SEC22B,missense_variant,p.Thr192Pro,ENST00000578049,NM_004892.5;SEC22B,downstream_gene_variant,,ENST00000618538,;	G	ENSG00000265808	ENST00000578049	Transcript
PFN1P2	0	.	GRCh38	chr1	120436530	120436530	+	5'Flank	SNP	T	T	G	rs9441132		NBEBC1_S14	NORMAL	T	T																			ENST00000604437		45	25	20				PFN1P2,upstream_gene_variant,,ENST00000604437,;NBPF8,non_coding_transcript_exon_variant,,ENST00000583271,;PFN1P2,upstream_gene_variant,,ENST00000621347,;	G	ENSG00000270392	ENST00000604437	Transcript
PFN1P2	0	.	GRCh38	chr1	120436644	120436644	+	5'Flank	SNP	G	G	A	rs781975064		NBEBC1_S14	NORMAL	G	G																			ENST00000604437		128	71	57				PFN1P2,upstream_gene_variant,,ENST00000604437,;NBPF8,non_coding_transcript_exon_variant,,ENST00000583271,;PFN1P2,upstream_gene_variant,,ENST00000621347,;	A	ENSG00000270392	ENST00000604437	Transcript
NBPF8	0	.	GRCh38	chr1	120449349	120449349	+	RNA	SNP	A	A	G	rs782532509		NBEBC1_S14	NORMAL	A	A																n.1918N>G			ENST00000583271	11/25	135	101	34				NBPF8,non_coding_transcript_exon_variant,,ENST00000583271,;	G	ENSG00000270231	ENST00000583271	Transcript
NBPF8	0	.	GRCh38	chr1	120449357	120449357	+	RNA	SNP	C	C	G	rs3979893		NBEBC1_S14	NORMAL	C	C																n.1926N>G			ENST00000583271	11/25	119	91	28				NBPF8,non_coding_transcript_exon_variant,,ENST00000583271,;	G	ENSG00000270231	ENST00000583271	Transcript
NBPF8	0	.	GRCh38	chr1	120449388	120449388	+	RNA	SNP	G	G	A	rs587605093		NBEBC1_S14	NORMAL	G	G																n.1957N>A			ENST00000583271	11/25	61	13	48				NBPF8,non_coding_transcript_exon_variant,,ENST00000583271,;	A	ENSG00000270231	ENST00000583271	Transcript
NBPF8	0	.	GRCh38	chr1	120460621	120460621	+	RNA	SNP	C	C	A	rs587696045		NBEBC1_S14	NORMAL	C	C																n.2833N>A			ENST00000583271	18/25	99	59	40				NBPF8,non_coding_transcript_exon_variant,,ENST00000583271,;	A	ENSG00000270231	ENST00000583271	Transcript
NBPF8	0	.	GRCh38	chr1	120462952	120462952	+	RNA	SNP	C	C	T	novel		NBEBC1_S14	NORMAL	C	C																n.3220N>T			ENST00000583271	21/25	7	4	3				NBPF8,non_coding_transcript_exon_variant,,ENST00000583271,;	T	ENSG00000270231	ENST00000583271	Transcript
FAM72B	0	.	GRCh38	chr1	121168799	121168799	+	Missense_Mutation	SNP	A	A	G	rs56354646		NBEBC1_S14	NORMAL	A	A																c.392N>C	p.Ile131Thr	p.I131T	ENST00000369390	4/4	18	11	7				FAM72B,missense_variant,p.Ile131Thr,ENST00000369390,NM_001100910.1;FAM72B,missense_variant,p.Ile91Thr,ENST00000355228,NM_001320149.1;FAM72B,missense_variant,p.Ile102Thr,ENST00000452190,;FAM72B,missense_variant,p.Ile131Thr,ENST00000471903,;FAM72B,synonymous_variant,p.Asp89=,ENST00000619376,;	G	ENSG00000188610	ENST00000369390	Transcript
ANKRD35	0	.	GRCh38	chr1	145872994	145872994	+	Missense_Mutation	SNP	T	C	C	rs41315701		NBEBC1_S14	NORMAL	T	T																c.1775N>G	p.Gln592Arg	p.Q592R	ENST00000355594	10/14	34	0	34				ANKRD35,missense_variant,p.Gln592Arg,ENST00000355594,NM_144698.4;ANKRD35,missense_variant,p.Gln502Arg,ENST00000544626,NM_001280799.1;	C	ENSG00000198483	ENST00000355594	Transcript
ANKRD35	0	.	GRCh38	chr1	145873487	145873487	+	Missense_Mutation	SNP	G	A	A	rs6670984		NBEBC1_S14	NORMAL	G	G																c.1282N>T	p.Pro428Ser	p.P428S	ENST00000355594	10/14	119	0	119				ANKRD35,missense_variant,p.Pro428Ser,ENST00000355594,NM_144698.4;ANKRD35,missense_variant,p.Pro338Ser,ENST00000544626,NM_001280799.1;	A	ENSG00000198483	ENST00000355594	Transcript
ITGA10	0	.	GRCh38	chr1	145898994	145898994	+	Missense_Mutation	SNP	C	C	T	rs2274616		NBEBC1_S14	NORMAL	C	C																c.2174N>A	p.Arg725Gln	p.R725Q	ENST00000369304	17/30	73	38	35				ITGA10,missense_variant,p.Arg725Gln,ENST00000369304,NM_003637.4;ITGA10,missense_variant,p.Arg582Gln,ENST00000539363,NM_001303040.1,NM_001303041.1;ITGA10,downstream_gene_variant,,ENST00000481236,;	T	ENSG00000143127	ENST00000369304	Transcript
NBPF10	0	.	GRCh38	chr1	146069569	146069569	+	Missense_Mutation	SNP	C	C	T	novel		NBEBC1_S14	NORMAL	C	C																c.10784N>A	p.Arg3595His	p.R3595H	ENST00000583866	86/90	256	132	124				NBPF10,missense_variant,p.Arg3595His,ENST00000583866,NM_001302371.1,NM_001039703.5;NBPF10,missense_variant,p.Arg1039His,ENST00000617010,;NBPF10,intron_variant,,ENST00000610925,;NBPF10,intron_variant,,ENST00000622244,;NBPF10,intron_variant,,ENST00000613557,;NBPF10,intron_variant,,ENST00000616399,;NBPF10,intron_variant,,ENST00000613224,;	T	ENSG00000271425	ENST00000583866	Transcript
NBPF10	0	.	GRCh38	chr1	146069630	146069630	+	Missense_Mutation	SNP	G	G	C	novel		NBEBC1_S14	NORMAL	G	G																c.10723N>G	p.Leu3575Val	p.L3575V	ENST00000583866	86/90	335	256	79				NBPF10,missense_variant,p.Leu3575Val,ENST00000583866,NM_001302371.1,NM_001039703.5;NBPF10,missense_variant,p.Leu1019Val,ENST00000617010,;NBPF10,intron_variant,,ENST00000610925,;NBPF10,intron_variant,,ENST00000622244,;NBPF10,intron_variant,,ENST00000613557,;NBPF10,intron_variant,,ENST00000616399,;NBPF10,intron_variant,,ENST00000613224,;	C	ENSG00000271425	ENST00000583866	Transcript
NBPF10	0	.	GRCh38	chr1	146090891	146090891	+	Missense_Mutation	SNP	G	G	A	novel		NBEBC1_S14	NORMAL	G	G																c.7417N>T	p.Pro2473Ser	p.P2473S	ENST00000583866	59/90	6	4	2				NBPF10,missense_variant,p.Pro2473Ser,ENST00000583866,NM_001302371.1,NM_001039703.5;NBPF10,5_prime_UTR_variant,,ENST00000617010,;NBPF10,intron_variant,,ENST00000610925,;NBPF10,intron_variant,,ENST00000622244,;NBPF10,intron_variant,,ENST00000613557,;NBPF10,intron_variant,,ENST00000616399,;NBPF10,intron_variant,,ENST00000613224,;	A	ENSG00000271425	ENST00000583866	Transcript
NBPF10	0	.	GRCh38	chr1	146121510	146121510	+	Missense_Mutation	SNP	A	C	C	novel		NBEBC1_S14	NORMAL	A	A																c.2746N>G	p.Phe916Val	p.F916V	ENST00000583866	20/90	7	0	7				NBPF10,missense_variant,p.Phe916Val,ENST00000583866,NM_001302371.1,NM_001039703.5;NBPF10,5_prime_UTR_variant,,ENST00000617010,;NBPF10,intron_variant,,ENST00000610925,;NBPF10,intron_variant,,ENST00000622244,;NBPF10,intron_variant,,ENST00000613557,;NBPF10,intron_variant,,ENST00000616399,;NBPF10,intron_variant,,ENST00000613224,;RP11-458D21.5,3_prime_UTR_variant,,ENST00000612520,;	C	ENSG00000271425	ENST00000583866	Transcript
NBPF10	0	.	GRCh38	chr1	146135471	146135471	+	Missense_Mutation	SNP	T	C	C	rs3926769		NBEBC1_S14	NORMAL	T	T																c.1142N>G	p.Lys381Arg	p.K381R	ENST00000583866	8/90	19	0	19				NBPF10,missense_variant,p.Lys381Arg,ENST00000583866,NM_001302371.1,NM_001039703.5;NBPF10,missense_variant,p.Lys41Arg,ENST00000610925,;NBPF10,missense_variant,p.Lys381Arg,ENST00000622244,;NBPF10,missense_variant,p.Lys381Arg,ENST00000613557,;NBPF10,missense_variant,p.Lys346Arg,ENST00000616399,;NBPF10,5_prime_UTR_variant,,ENST00000617010,;NBPF10,intron_variant,,ENST00000613224,;RP11-458D21.5,3_prime…	C	ENSG00000271425	ENST00000583866	Transcript
NBPF12	0	.	GRCh38	chr1	146964988	146964988	+	Missense_Mutation	SNP	T	T	A	rs375255631		NBEBC1_S14	NORMAL	T	T																c.662N>A	p.Ile221Asn	p.I221N	ENST00000617931	10/36	126	77	49				NBPF12,missense_variant,p.Ile221Asn,ENST00000617931,;NBPF12,missense_variant,p.Ile221Asn,ENST00000617844,NM_001278141.1;NBPF12,missense_variant,p.Ile221Asn,ENST00000611443,;NBPF12,missense_variant,p.Ile221Asn,ENST00000579935,;NBPF12,missense_variant,p.Ile221Asn,ENST00000617614,;NBPF12,intron_variant,,ENST00000613714,;NBPF12,intron_variant,,ENST00000617864,;NBPF12,intron_variant,,ENST00000439206,;	A	ENSG00000268043	ENST00000617931	Transcript
NBPF12	0	.	GRCh38	chr1	146974762	146974762	+	Missense_Mutation	SNP	C	A	A	rs587721117		NBEBC1_S14	NORMAL	C	C																c.1825N>A	p.Leu609Ile	p.L609I	ENST00000617931	17/36	11	0	11				NBPF12,missense_variant,p.Leu609Ile,ENST00000617931,;NBPF12,missense_variant,p.Leu609Ile,ENST00000617844,NM_001278141.1;NBPF12,missense_variant,p.Leu609Ile,ENST00000611443,;NBPF12,missense_variant,p.Leu338Ile,ENST00000617614,;NBPF12,missense_variant,p.Leu338Ile,ENST00000613714,;NBPF12,intron_variant,,ENST00000579935,;NBPF12,intron_variant,,ENST00000617864,;NBPF12,intron_variant,,ENST00000439206,;	A	ENSG00000268043	ENST00000617931	Transcript
NBPF12	0	.	GRCh38	chr1	146988091	146988091	+	Missense_Mutation	SNP	A	A	G	rs200441040		NBEBC1_S14	NORMAL	A	A																c.3254N>G	p.Glu1085Gly	p.E1085G	ENST00000617931	28/36	29	21	8				NBPF12,missense_variant,p.Glu1085Gly,ENST00000617931,;NBPF12,missense_variant,p.Glu1085Gly,ENST00000617844,NM_001278141.1;NBPF12,missense_variant,p.Glu1085Gly,ENST00000611443,;NBPF12,missense_variant,p.Glu814Gly,ENST00000579935,;NBPF12,missense_variant,p.Arg813Gly,ENST00000617614,;NBPF12,missense_variant,p.Glu739Gly,ENST00000613714,;NBPF12,missense_variant,p.Glu468Gly,ENST00000439206,;NBPF12,3_pr…	G	ENSG00000268043	ENST00000617931	Transcript
NBPF12	0	.	GRCh38	chr1	146991176	146991176	+	Missense_Mutation	SNP	T	T	G	rs200504525		NBEBC1_S14	NORMAL	T	T																c.3687N>G	p.Cys1229Trp	p.C1229W	ENST00000617931	32/36	105	56	49				NBPF12,missense_variant,p.Cys1229Trp,ENST00000617931,;NBPF12,missense_variant,p.Cys1229Trp,ENST00000617844,NM_001278141.1;NBPF12,missense_variant,p.Cys883Trp,ENST00000579935,;NBPF12,intron_variant,,ENST00000611443,;NBPF12,intron_variant,,ENST00000617614,;NBPF12,intron_variant,,ENST00000613714,;NBPF12,intron_variant,,ENST00000617864,;NBPF12,intron_variant,,ENST00000439206,;	G	ENSG00000268043	ENST00000617931	Transcript
BCL9	0	.	GRCh38	chr1	147624352	147624352	+	Missense_Mutation	SNP	G	G	A	rs113081863		NBEBC1_S14	NORMAL	G	G																c.3674N>A	p.Arg1225Gln	p.R1225Q	ENST00000234739	10/10	75	44	31				BCL9,missense_variant,p.Arg1225Gln,ENST00000234739,NM_004326.3;	A	ENSG00000116128	ENST00000234739	Transcript
GJA8	0	.	GRCh38	chr1	147908696	147908696	+	Missense_Mutation	SNP	T	T	G	rs80358202		NBEBC1_S14	NORMAL	T	T																c.741N>G	p.Ile247Met	p.I247M	ENST00000369235	1/1	45	29	16				GJA8,missense_variant,p.Ile247Met,ENST00000369235,NM_005267.4;	G	ENSG00000121634	ENST00000369235	Transcript
GJA8	0	.	GRCh38	chr1	147909088	147909088	+	Missense_Mutation	SNP	A	A	C	novel		NBEBC1_S14	NORMAL	A	A																c.1133N>C	p.Asp378Ala	p.D378A	ENST00000369235	1/1	14	12	2				GJA8,missense_variant,p.Asp378Ala,ENST00000369235,NM_005267.4;	C	ENSG00000121634	ENST00000369235	Transcript
GJA8	0	.	GRCh38	chr1	147909094	147909094	+	Missense_Mutation	SNP	A	A	T	novel		NBEBC1_S14	NORMAL	A	A																c.1139N>T	p.Glu380Val	p.E380V	ENST00000369235	1/1	13	11	2				GJA8,missense_variant,p.Glu380Val,ENST00000369235,NM_005267.4;	T	ENSG00000121634	ENST00000369235	Transcript
PDE4DIP	0	.	GRCh38	chr1	148962220	148962220	+	Nonsense_Mutation	SNP	G	G	T	novel		NBEBC1_S14	NORMAL	G	G																c.913N>T	p.Glu305Ter	p.E305*	ENST00000369356	8/44	11	9	2				PDE4DIP,stop_gained,p.Glu468Ter,ENST00000529945,;PDE4DIP,stop_gained,p.Glu442Ter,ENST00000585156,;PDE4DIP,stop_gained,p.Glu305Ter,ENST00000369356,NM_001198834.3;PDE4DIP,stop_gained,p.Glu442Ter,ENST00000524974,;PDE4DIP,stop_gained,p.Glu305Ter,ENST00000369354,NM_014644.5;PDE4DIP,stop_gained,p.Glu371Ter,ENST00000618462,NM_001198832.2;PDE4DIP,stop_gained,p.Glu468Ter,ENST00000313431,NM_001002811.2;PDE…	T	ENSG00000178104	ENST00000369356	Transcript
NBPF9	0	.	GRCh38	chr1	149063750	149063750	+	Missense_Mutation	SNP	C	C	A	novel		NBEBC1_S14	NORMAL	C	C																c.1909N>T	p.Asp637Tyr	p.D637Y	ENST00000615421	19/29	22	4	18				NBPF9,missense_variant,p.Asp637Tyr,ENST00000615421,;NBPF9,missense_variant,p.Asp507Tyr,ENST00000621645,;NBPF9,missense_variant,p.Asp637Tyr,ENST00000584027,NM_001277444.1;NBPF9,missense_variant,p.Asp637Tyr,ENST00000613969,NM_001037501.2;NBPF9,missense_variant,p.Asp637Tyr,ENST00000613595,NM_001037675.3;NBPF9,missense_variant,p.Asp637Tyr,ENST00000610300,;NBPF9,3_prime_UTR_variant,,ENST00000483630,;N…	A	ENSG00000269713	ENST00000615421	Transcript
NBPF9	0	.	GRCh38	chr1	149071644	149071644	+	Missense_Mutation	SNP	T	C	C	novel		NBEBC1_S14	NORMAL	T	T																c.1339N>G	p.Ile447Val	p.I447V	ENST00000615421	14/29	20	0	20				NBPF9,missense_variant,p.Ile447Val,ENST00000615421,;NBPF9,missense_variant,p.Ile447Val,ENST00000584027,NM_001277444.1;NBPF9,missense_variant,p.Ile447Val,ENST00000613969,NM_001037501.2;NBPF9,missense_variant,p.Ile447Val,ENST00000613595,NM_001037675.3;NBPF9,missense_variant,p.Ile447Val,ENST00000621074,;NBPF9,missense_variant,p.Ile447Val,ENST00000610300,;NBPF9,missense_variant,p.Ile176Val,ENST000004…	C	ENSG00000269713	ENST00000615421	Transcript
NBPF9	0	.	GRCh38	chr1	149071659	149071659	+	Missense_Mutation	SNP	C	T	T	novel		NBEBC1_S14	NORMAL	C	C																c.1324N>A	p.Asp442Asn	p.D442N	ENST00000615421	14/29	22	0	22				NBPF9,missense_variant,p.Asp442Asn,ENST00000615421,;NBPF9,missense_variant,p.Asp442Asn,ENST00000584027,NM_001277444.1;NBPF9,missense_variant,p.Asp442Asn,ENST00000613969,NM_001037501.2;NBPF9,missense_variant,p.Asp442Asn,ENST00000613595,NM_001037675.3;NBPF9,missense_variant,p.Asp442Asn,ENST00000621074,;NBPF9,missense_variant,p.Asp442Asn,ENST00000610300,;NBPF9,missense_variant,p.Asp171Asn,ENST000004…	T	ENSG00000269713	ENST00000615421	Transcript
NBPF9	0	.	GRCh38	chr1	149075700	149075700	+	Missense_Mutation	SNP	G	G	C	novel		NBEBC1_S14	NORMAL	G	G																c.943N>G	p.Leu315Val	p.L315V	ENST00000615421	11/29	251	159	92				NBPF9,missense_variant,p.Leu315Val,ENST00000615421,;NBPF9,missense_variant,p.Leu315Val,ENST00000621645,;NBPF9,missense_variant,p.Leu315Val,ENST00000584027,NM_001277444.1;NBPF9,missense_variant,p.Leu315Val,ENST00000613969,NM_001037501.2;NBPF9,missense_variant,p.Leu315Val,ENST00000613595,NM_001037675.3;NBPF9,missense_variant,p.Leu315Val,ENST00000621074,;NBPF9,missense_variant,p.Leu315Val,ENST000006…	C	ENSG00000269713	ENST00000615421	Transcript
NBPF9	0	.	GRCh38	chr1	149075770	149075770	+	Missense_Mutation	SNP	G	G	C	novel		NBEBC1_S14	NORMAL	G	G																c.873N>G	p.Ile291Met	p.I291M	ENST00000615421	11/29	180	114	66				NBPF9,missense_variant,p.Ile291Met,ENST00000615421,;NBPF9,missense_variant,p.Ile291Met,ENST00000621645,;NBPF9,missense_variant,p.Ile291Met,ENST00000584027,NM_001277444.1;NBPF9,missense_variant,p.Ile291Met,ENST00000613969,NM_001037501.2;NBPF9,missense_variant,p.Ile291Met,ENST00000613595,NM_001037675.3;NBPF9,missense_variant,p.Ile291Met,ENST00000621074,;NBPF9,missense_variant,p.Ile291Met,ENST000006…	C	ENSG00000269713	ENST00000615421	Transcript
NBPF9	0	.	GRCh38	chr1	149082016	149082016	+	Missense_Mutation	SNP	A	A	T	novel		NBEBC1_S14	NORMAL	A	A																c.124N>A	p.Cys42Ser	p.C42S	ENST00000615421	6/29	138	76	62				NBPF9,missense_variant,p.Cys42Ser,ENST00000615421,;NBPF9,missense_variant,p.Cys42Ser,ENST00000621645,;NBPF9,missense_variant,p.Cys42Ser,ENST00000584027,NM_001277444.1;NBPF9,missense_variant,p.Cys42Ser,ENST00000613969,NM_001037501.2;NBPF9,missense_variant,p.Cys42Ser,ENST00000613595,NM_001037675.3;NBPF9,missense_variant,p.Cys42Ser,ENST00000621074,;NBPF9,missense_variant,p.Cys42Ser,ENST00000610300,;	T	ENSG00000269713	ENST00000615421	Transcript
NBPF9	0	.	GRCh38	chr1	149082117	149082117	+	Missense_Mutation	SNP	C	C	G	rs782008684		NBEBC1_S14	NORMAL	C	C																c.23N>C	p.Trp8Ser	p.W8S	ENST00000615421	6/29	87	53	33				NBPF9,missense_variant,p.Trp8Ser,ENST00000615421,;NBPF9,missense_variant,p.Trp8Ser,ENST00000621645,;NBPF9,missense_variant,p.Trp8Ser,ENST00000584027,NM_001277444.1;NBPF9,missense_variant,p.Trp8Ser,ENST00000613969,NM_001037501.2;NBPF9,missense_variant,p.Trp8Ser,ENST00000613595,NM_001037675.3;NBPF9,missense_variant,p.Trp8Ser,ENST00000621074,;NBPF9,missense_variant,p.Trp8Ser,ENST00000610300,;	G	ENSG00000269713	ENST00000615421	Transcript
PLEKHO1	0	.	GRCh38	chr1	150159129	150159129	+	Missense_Mutation	SNP	G	G	A	rs41264971		NBEBC1_S14	NORMAL	G	G																c.836N>A	p.Arg279Gln	p.R279Q	ENST00000369124	6/6	81	45	36				PLEKHO1,missense_variant,p.Arg279Gln,ENST00000369124,NM_016274.5;PLEKHO1,missense_variant,p.Arg96Gln,ENST00000369126,NM_001304724.1;PLEKHO1,non_coding_transcript_exon_variant,,ENST00000441340,;PLEKHO1,downstream_gene_variant,,ENST00000479194,;PLEKHO1,upstream_gene_variant,,ENST00000502767,;PLEKHO1,non_coding_transcript_exon_variant,,ENST00000607609,;PLEKHO1,downstream_gene_variant,,ENST0000047730…	A	ENSG00000023902	ENST00000369124	Transcript
ANP32E	0	.	GRCh38	chr1	150229227	150229227	+	Missense_Mutation	SNP	T	T	C	novel		NBEBC1_S14	NORMAL	T	T																c.338N>G	p.Lys113Arg	p.K113R	ENST00000583931	4/7	11	9	2				ANP32E,missense_variant,p.Lys113Arg,ENST00000583931,NM_030920.4,NM_001280559.1;ANP32E,missense_variant,p.Lys65Arg,ENST00000616917,NM_001136479.2;ANP32E,missense_variant,p.Lys72Arg,ENST00000436748,NM_001136478.3;ANP32E,missense_variant,p.Lys63Arg,ENST00000532744,;ANP32E,intron_variant,,ENST00000629042,;ANP32E,intron_variant,,ENST00000369114,;ANP32E,intron_variant,,ENST00000533654,NM_001280560.1;AN…	C	ENSG00000143401	ENST00000583931	Transcript
MRPS21	0	.	GRCh38	chr1	150308112	150308112	+	Missense_Mutation	SNP	T	C	C	rs10480		NBEBC1_S14	NORMAL	T	T																c.148N>C	p.Cys50Arg	p.C50R	ENST00000581066	2/2	31	0	31				MRPS21,missense_variant,p.Cys50Arg,ENST00000581066,NM_018997.3;MRPS21,missense_variant,p.Cys50Arg,ENST00000614145,NM_031901.5;AC242988.1,upstream_gene_variant,,ENST00000624245,;	C	ENSG00000266472	ENST00000581066	Transcript
PRPF3	0	.	GRCh38	chr1	150334972	150334972	+	Missense_Mutation	SNP	C	C	A	novel		NBEBC1_S14	NORMAL	C	C																c.766N>A	p.Leu256Met	p.L256M	ENST00000324862	7/16	14	12	2				PRPF3,missense_variant,p.Leu256Met,ENST00000324862,NM_004698.2;PRPF3,non_coding_transcript_exon_variant,,ENST00000467329,;PRPF3,non_coding_transcript_exon_variant,,ENST00000467514,;PRPF3,non_coding_transcript_exon_variant,,ENST00000496202,;	A	ENSG00000117360	ENST00000324862	Transcript
HORMAD1	0	.	GRCh38	chr1	150706561	150706561	+	Missense_Mutation	SNP	A	A	C	novel		NBEBC1_S14	NORMAL	A	A																c.796N>G	p.Tyr266Asp	p.Y266D	ENST00000361824	10/15	11	9	2				HORMAD1,missense_variant,p.Tyr186Asp,ENST00000368995,;HORMAD1,missense_variant,p.Tyr259Asp,ENST00000322343,NM_001199829.1;HORMAD1,missense_variant,p.Tyr266Asp,ENST00000361824,NM_032132.4;HORMAD1,downstream_gene_variant,,ENST00000368987,;HORMAD1,downstream_gene_variant,,ENST00000442853,;RNU6-1042P,downstream_gene_variant,,ENST00000384204,;HORMAD1,non_coding_transcript_exon_variant,,ENST00000486497…	C	ENSG00000143452	ENST00000361824	Transcript
SEMA6C	0	.	GRCh38	chr1	151133071	151133071	+	Missense_Mutation	SNP	G	G	A	rs202096478		NBEBC1_S14	NORMAL	G	G																c.2302N>T	p.Arg768Trp	p.R768W	ENST00000368913	20/20	122	46	76				SEMA6C,missense_variant,p.Arg736Trp,ENST00000341697,;SEMA6C,missense_variant,p.Arg736Trp,ENST00000368914,NM_030913.4;SEMA6C,missense_variant,p.Arg768Trp,ENST00000368913,NM_001178061.1;SEMA6C,missense_variant,p.Arg728Trp,ENST00000368912,NM_001178062.1;SEMA6C,intron_variant,,ENST00000613223,;SEMA6C,intron_variant,,ENST00000621728,;RP11-68I18.10,upstream_gene_variant,,ENST00000563624,;SEMA6C,upstrea…	A	ENSG00000143434	ENST00000368913	Transcript
ZNF687	0	.	GRCh38	chr1	151289696	151289696	+	Missense_Mutation	SNP	C	C	T	rs201237841		NBEBC1_S14	NORMAL	C	C																c.2653N>T	p.Arg885Cys	p.R885C	ENST00000324048	7/10	338	262	76				ZNF687,missense_variant,p.Arg885Cys,ENST00000324048,NM_001304763.1;ZNF687,missense_variant,p.Arg885Cys,ENST00000336715,NM_020832.2,NM_001304764.1;ZNF687,missense_variant,p.Arg488Cys,ENST00000426871,;PI4KB,downstream_gene_variant,,ENST00000368875,NM_002651.2;PI4KB,downstream_gene_variant,,ENST00000368874,NM_001198774.1;PI4KB,downstream_gene_variant,,ENST00000368873,;PI4KB,downstream_gene_variant,,…	T	ENSG00000143373	ENST00000324048	Transcript
TCHH	0	.	GRCh38	chr1	152110759	152110759	+	Missense_Mutation	SNP	G	G	A	rs146186285		NBEBC1_S14	NORMAL	G	G																c.2458N>T	p.Arg820Trp	p.R820W	ENST00000614923	3/3	35	13	22				TCHH,missense_variant,p.Arg820Trp,ENST00000614923,NM_007113.3;TCHH,missense_variant,p.Arg820Trp,ENST00000368804,;	A	ENSG00000159450	ENST00000614923	Transcript
RPTN	0	.	GRCh38	chr1	152155846	152155846	+	Missense_Mutation	SNP	A	A	G	rs761035842		NBEBC1_S14	NORMAL	A	A																c.1253N>C	p.Met418Thr	p.M418T	ENST00000316073	3/3	142	69	73				RPTN,missense_variant,p.Met418Thr,ENST00000316073,NM_001122965.1;PUDPP2,intron_variant,,ENST00000628080,;	G	ENSG00000215853	ENST00000316073	Transcript
HRNR	0	.	GRCh38	chr1	152213665	152213665	+	Missense_Mutation	SNP	C	C	T	rs41266128		NBEBC1_S14	NORMAL	C	C																c.7964N>A	p.Arg2655His	p.R2655H	ENST00000368801	3/3	70	14	56				HRNR,missense_variant,p.Arg2655His,ENST00000368801,NM_001009931.2;FLG-AS1,intron_variant,,ENST00000420707,;FLG-AS1,intron_variant,,ENST00000593011,;	T	ENSG00000197915	ENST00000368801	Transcript
HRNR	0	.	GRCh38	chr1	152215078	152215078	+	Missense_Mutation	SNP	C	C	T	rs61814935		NBEBC1_S14	NORMAL	C	C																c.6551N>A	p.Ser2184Asn	p.S2184N	ENST00000368801	3/3	658	342	316				HRNR,missense_variant,p.Ser2184Asn,ENST00000368801,NM_001009931.2;FLG-AS1,intron_variant,,ENST00000420707,;FLG-AS1,intron_variant,,ENST00000593011,;	T	ENSG00000197915	ENST00000368801	Transcript
HRNR	0	.	GRCh38	chr1	152215334	152215334	+	Missense_Mutation	SNP	G	A	A	rs145371085		NBEBC1_S14	NORMAL	G	G																c.6295N>T	p.Pro2099Ser	p.P2099S	ENST00000368801	3/3	42	0	41				HRNR,missense_variant,p.Pro2099Ser,ENST00000368801,NM_001009931.2;FLG-AS1,intron_variant,,ENST00000420707,;FLG-AS1,intron_variant,,ENST00000593011,;	A	ENSG00000197915	ENST00000368801	Transcript
HRNR	0	.	GRCh38	chr1	152215469	152215469	+	Missense_Mutation	SNP	C	C	T	rs61814939		NBEBC1_S14	NORMAL	C	C																c.6160N>A	p.Gly2054Ser	p.G2054S	ENST00000368801	3/3	432	303	127				HRNR,missense_variant,p.Gly2054Ser,ENST00000368801,NM_001009931.2;FLG-AS1,intron_variant,,ENST00000420707,;FLG-AS1,intron_variant,,ENST00000593011,;	T	ENSG00000197915	ENST00000368801	Transcript
HRNR	0	.	GRCh38	chr1	152216444	152216444	+	Missense_Mutation	SNP	C	C	T	rs61814942		NBEBC1_S14	NORMAL	C	C																c.5185N>A	p.Gly1729Ser	p.G1729S	ENST00000368801	3/3	1016	691	325				HRNR,missense_variant,p.Gly1729Ser,ENST00000368801,NM_001009931.2;FLG-AS1,intron_variant,,ENST00000420707,;FLG-AS1,intron_variant,,ENST00000593011,;	T	ENSG00000197915	ENST00000368801	Transcript
HRNR	0	.	GRCh38	chr1	152216579	152216579	+	Missense_Mutation	SNP	G	C	C	rs4845749		NBEBC1_S14	NORMAL	G	G																c.5050N>G	p.Arg1684Gly	p.R1684G	ENST00000368801	3/3	263	0	263				HRNR,missense_variant,p.Arg1684Gly,ENST00000368801,NM_001009931.2;FLG-AS1,intron_variant,,ENST00000420707,;FLG-AS1,intron_variant,,ENST00000593011,;	C	ENSG00000197915	ENST00000368801	Transcript
HRNR	0	.	GRCh38	chr1	152223254	152223254	+	Missense_Mutation	DEL	T	-	-	novel		NBEBC1_S14	NORMAL	T	T																c.-1_1delNNinsA			ENST00000368801	2/3	58	0	53				HRNR,coding_sequence_variant,,ENST00000368801,NM_001009931.2;FLG-AS1,intron_variant,,ENST00000420707,;FLG-AS1,intron_variant,,ENST00000593011,;	T	ENSG00000197915	ENST00000368801	Transcript
LCE1D	0	.	GRCh38	chr1	152797875	152797875	+	Frame_Shift_Del	DEL	T	T	-	novel		NBEBC1_S14	NORMAL	T	T																c.81delN	p.Lys28AsnfsTer46	p.K28Nfs*46	ENST00000326233	2/2	183	73	110				LCE1D,frameshift_variant,p.Lys28AsnfsTer46,ENST00000326233,NM_178352.2;	-	ENSG00000172155	ENST00000326233	Transcript
LCE1D	0	.	GRCh38	chr1	152797878	152797879	+	Frame_Shift_Ins	INS	-	-	GTGTCCCCCAAAG	novel		NBEBC1_S14	NORMAL	-	-																c.84_85insGTGTCCCCCAAAG	p.Cys29ValfsTer8	p.C29Vfs*8	ENST00000326233	2/2	163	46	117				LCE1D,frameshift_variant,p.Cys29ValfsTer8,ENST00000326233,NM_178352.2;	GTGTCCCCCAAAG	ENSG00000172155	ENST00000326233	Transcript
IVL	0	.	GRCh38	chr1	152910476	152910476	+	Missense_Mutation	SNP	G	G	C	rs11807064		NBEBC1_S14	NORMAL	G	G																c.679N>C	p.Glu227Gln	p.E227Q	ENST00000368764	2/2	9	6	3				IVL,missense_variant,p.Glu227Gln,ENST00000368764,NM_005547.2;	C	ENSG00000163207	ENST00000368764	Transcript
MTX1	0	.	GRCh38	chr1	155208991	155208991	+	Missense_Mutation	SNP	T	T	A	rs760077		NBEBC1_S14	NORMAL	T	T																c.187N>A	p.Ser63Thr	p.S63T	ENST00000368376	1/8	1084	663	421				MTX1,missense_variant,p.Ser63Thr,ENST00000368376,NM_002455.4;MTX1,missense_variant,p.Ser63Thr,ENST00000316721,NM_198883.3;THBS3,upstream_gene_variant,,ENST00000541576,NM_001252607.1;THBS3,upstream_gene_variant,,ENST00000368378,NM_007112.4;THBS3,upstream_gene_variant,,ENST00000541990,;THBS3,upstream_gene_variant,,ENST00000457183,NM_001252608.1;MTX1,upstream_gene_variant,,ENST00000609421,;MIR92B,do…	A	ENSG00000173171	ENST00000368376	Transcript
SCAMP3	0	.	GRCh38	chr1	155260641	155260641	+	Missense_Mutation	SNP	G	G	A	rs11557757		NBEBC1_S14	NORMAL	G	G																c.163N>T	p.Pro55Ser	p.P55S	ENST00000302631	3/9	168	55	113				SCAMP3,missense_variant,p.Pro29Ser,ENST00000355379,NM_052837.2;SCAMP3,missense_variant,p.Pro55Ser,ENST00000302631,NM_005698.3;CLK2,downstream_gene_variant,,ENST00000368361,NM_001294339.1,NM_001294338.1;CLK2,downstream_gene_variant,,ENST00000355560,;CLK2,downstream_gene_variant,,ENST00000361168,NM_003993.3;SCAMP3,non_coding_transcript_exon_variant,,ENST00000490999,;SCAMP3,non_coding_transcript_exo…	A	ENSG00000116521	ENST00000302631	Transcript
RHBG	0	.	GRCh38	chr1	156384556	156384557	+	Frame_Shift_Ins	INS	-	-	C	novel		NBEBC1_S14	NORMAL	-	-																c.1264_1265insC	p.Asp425ArgfsTer18	p.D425Rfs*18	ENST00000537040	9/10	254	79	175				RHBG,frameshift_variant,p.Asp425ArgfsTer18,ENST00000537040,NM_020407.4,NM_001256395.1,NM_001256396.1;RP11-139I14.2,upstream_gene_variant,,ENST00000451362,;RHBG,intron_variant,,ENST00000494874,;RHBG,3_prime_UTR_variant,,ENST00000620376,;RHBG,3_prime_UTR_variant,,ENST00000451864,;RHBG,3_prime_UTR_variant,,ENST00000613460,;RHBG,3_prime_UTR_variant,,ENST00000612897,;RHBG,non_coding_transcript_exon_va…	C	ENSG00000132677	ENST00000537040	Transcript
BCAN	0	.	GRCh38	chr1	156652733	156652733	+	Missense_Mutation	SNP	C	C	A	rs62001922		NBEBC1_S14	NORMAL	C	C																c.1783N>A	p.Leu595Ile	p.L595I	ENST00000329117	8/14	927	624	303				BCAN,missense_variant,p.Leu595Ile,ENST00000329117,NM_021948.4;BCAN,missense_variant,p.Leu595Ile,ENST00000361588,NM_198427.1;BCAN,downstream_gene_variant,,ENST00000424639,;RP11-284F21.7,intron_variant,,ENST00000448869,;BCAN,upstream_gene_variant,,ENST00000496038,;BCAN,downstream_gene_variant,,ENST00000479949,;BCAN,downstream_gene_variant,,ENST00000491823,;	A	ENSG00000132692	ENST00000329117	Transcript
NTRK1	0	.	GRCh38	chr1	156860987	156860987	+	Missense_Mutation	SNP	G	G	A	rs1007211		NBEBC1_S14	NORMAL	G	G																c.53N>A	p.Gly18Glu	p.G18E	ENST00000524377	1/17	785	269	516				NTRK1,missense_variant,p.Gly18Glu,ENST00000368196,NM_001012331.1;NTRK1,missense_variant,p.Gly18Glu,ENST00000358660,;NTRK1,missense_variant,p.Gly18Glu,ENST00000524377,NM_002529.3;NTRK1,intron_variant,,ENST00000392302,NM_001007792.1;INSRR,upstream_gene_variant,,ENST00000368195,NM_014215.2;NTRK1,intron_variant,,ENST00000489021,;NTRK1,non_coding_transcript_exon_variant,,ENST00000533630,;NTRK1,intron_…	A	ENSG00000198400	ENST00000524377	Transcript
FCRL5	0	.	GRCh38	chr1	157547071	157547071	+	Missense_Mutation	SNP	C	C	T	rs149742136		NBEBC1_S14	NORMAL	C	C																c.179N>A	p.Arg60Gln	p.R60Q	ENST00000361835	3/17	42	28	14				FCRL5,missense_variant,p.Arg60Gln,ENST00000361835,NM_031281.2,NM_001195388.1;FCRL5,missense_variant,p.Arg60Gln,ENST00000368189,;FCRL5,missense_variant,p.Arg60Gln,ENST00000368190,;FCRL5,non_coding_transcript_exon_variant,,ENST00000481082,;	T	ENSG00000143297	ENST00000361835	Transcript
IFI16	0	.	GRCh38	chr1	159051718	159051718	+	Missense_Mutation	SNP	A	A	G	rs745870911		NBEBC1_S14	NORMAL	A	A																c.1537N>G	p.Ile513Val	p.I513V	ENST00000368131	9/11	12	7	5				IFI16,missense_variant,p.Ile569Val,ENST00000295809,;IFI16,missense_variant,p.Ile513Val,ENST00000368131,NM_005531.2;IFI16,missense_variant,p.Ile27Val,ENST00000340979,;IFI16,missense_variant,p.Ile513Val,ENST00000368132,;IFI16,missense_variant,p.Ile513Val,ENST00000359709,NM_001206567.1;IFI16,missense_variant,p.Ile457Val,ENST00000448393,;IFI16,non_coding_transcript_exon_variant,,ENST00000483916,;IFI1…	G	ENSG00000163565	ENST00000368131	Transcript
FCGR3A	0	.	GRCh38	chr1	161548424	161548424	+	Missense_Mutation	SNP	T	T	C	rs148181339		NBEBC1_S14	NORMAL	T	T																c.424N>G	p.Ile142Val	p.I142V	ENST00000367969	3/5	122	84	38				FCGR3A,missense_variant,p.Ile142Val,ENST00000367969,NM_001127592.1,NM_000569.6;FCGR3A,missense_variant,p.Ile106Val,ENST00000443193,;FCGR3A,missense_variant,p.Ile106Val,ENST00000436743,NM_001127596.1,NM_001127595.1,NM_001127593.1;FCGR3A,missense_variant,p.Ile106Val,ENST00000367967,;FCGR3A,missense_variant,p.Ile123Val,ENST00000426740,;FCGR3A,missense_variant,p.Ile105Val,ENST00000442336,;FCGR3A,non_…	C	ENSG00000203747	ENST00000367969	Transcript
CREG1	0	.	GRCh38	chr1	167553735	167553735	+	Missense_Mutation	SNP	C	C	T	novel		NBEBC1_S14	NORMAL	C	C																c.7N>A	p.Gly3Arg	p.G3R	ENST00000370509	1/4	9	7	2				CREG1,missense_variant,p.Gly3Arg,ENST00000370509,NM_003851.2;	T	ENSG00000143162	ENST00000370509	Transcript
MPC2	0	.	GRCh38	chr1	167920013	167920013	+	Missense_Mutation	SNP	C	C	A	novel		NBEBC1_S14	NORMAL	C	C																c.313N>T	p.Ala105Ser	p.A105S	ENST00000367846	4/5	11	9	2				MPC2,missense_variant,p.Ala105Ser,ENST00000367846,NM_015415.3;MPC2,missense_variant,p.Ala105Ser,ENST00000271373,NM_001143674.3;MPC2,missense_variant,p.Ala105Ser,ENST00000458574,;	A	ENSG00000143158	ENST00000367846	Transcript
DCAF6	0	.	GRCh38	chr1	167936984	167936984	+	Missense_Mutation	SNP	T	T	C	novel		NBEBC1_S14	NORMAL	T	T																c.73N>C	p.Ser25Pro	p.S25P	ENST00000367840	1/22	12	10	2				DCAF6,missense_variant,p.Ser25Pro,ENST00000432587,NM_001198957.1;DCAF6,missense_variant,p.Ser25Pro,ENST00000367840,NM_001198956.1;DCAF6,missense_variant,p.Ser25Pro,ENST00000367843,NM_018442.3;DCAF6,missense_variant,p.Ser25Pro,ENST00000312263,NM_001017977.2;MPC2,5_prime_UTR_variant,,ENST00000271373,NM_001143674.3;MPC2,upstream_gene_variant,,ENST00000367846,NM_015415.3;MPC2,upstream_gene_variant,,E…	C	ENSG00000143164	ENST00000367840	Transcript
F5	0	.	GRCh38	chr1	169559287	169559287	+	Missense_Mutation	SNP	G	G	A	novel		NBEBC1_S14	NORMAL	G	G																c.596N>T	p.Thr199Ile	p.T199I	ENST00000367797	5/25	27	22	5				F5,missense_variant,p.Thr199Ile,ENST00000367796,;F5,missense_variant,p.Thr199Ile,ENST00000367797,NM_000130.4;	A	ENSG00000198734	ENST00000367797	Transcript
GORAB	0	.	GRCh38	chr1	170552083	170552083	+	Missense_Mutation	SNP	T	T	C	novel		NBEBC1_S14	NORMAL	T	T																c.806N>C	p.Ile269Thr	p.I269T	ENST00000367763	5/5	9	7	2				GORAB,missense_variant,p.Ile269Thr,ENST00000367763,NM_152281.2;GORAB,3_prime_UTR_variant,,ENST00000498166,;GORAB,non_coding_transcript_exon_variant,,ENST00000498600,;GORAB,non_coding_transcript_exon_variant,,ENST00000475113,;	C	ENSG00000120370	ENST00000367763	Transcript
FMO2	0	.	GRCh38	chr1	171199357	171199357	+	Missense_Mutation	SNP	T	T	A	novel		NBEBC1_S14	NORMAL	T	T																c.496N>A	p.Phe166Ile	p.F166I	ENST00000209929	5/9	13	11	2				FMO2,missense_variant,p.Phe166Ile,ENST00000209929,NM_001460.4;FMO2,downstream_gene_variant,,ENST00000483192,;RP1-127D3.4,non_coding_transcript_exon_variant,,ENST00000422841,;RP1-127D3.4,non_coding_transcript_exon_variant,,ENST00000445909,;RP1-127D3.4,non_coding_transcript_exon_variant,,ENST00000445290,;FMO2,non_coding_transcript_exon_variant,,ENST00000489354,;FMO2,intron_variant,,ENST00000529935,;	A	ENSG00000094963	ENST00000209929	Transcript
FMO2	0	.	GRCh38	chr1	171208951	171208951	+	Nonsense_Mutation	SNP	C	T	T	rs6661174		NBEBC1_S14	NORMAL	C	C																c.1414N>T	p.Gln472Ter	p.Q472*	ENST00000209929	9/9	52	2	50				FMO2,stop_gained,p.Gln472Ter,ENST00000209929,NM_001460.4;RP1-127D3.4,intron_variant,,ENST00000422841,;RP1-127D3.4,intron_variant,,ENST00000445909,;RP1-127D3.4,intron_variant,,ENST00000445290,;FMO2,downstream_gene_variant,,ENST00000489354,;FMO2,3_prime_UTR_variant,,ENST00000529935,;FMO2,non_coding_transcript_exon_variant,,ENST00000488431,;	T	ENSG00000094963	ENST00000209929	Transcript
CENPL	0	.	GRCh38	chr1	173806569	173806569	+	Missense_Mutation	SNP	A	A	G	novel		NBEBC1_S14	NORMAL	A	A																c.428N>C	p.Ile143Thr	p.I143T	ENST00000356198	5/7	8	6	2				CENPL,missense_variant,p.Ile143Thr,ENST00000356198,NM_001127181.2;CENPL,intron_variant,,ENST00000345664,NM_001171182.1;CENPL,intron_variant,,ENST00000367710,NM_033319.3;Y_RNA,upstream_gene_variant,,ENST00000516548,;CENPL,non_coding_transcript_exon_variant,,ENST00000496683,;CENPL,intron_variant,,ENST00000484920,;CENPL,intron_variant,,ENST00000460816,;CENPL,intron_variant,,ENST00000479159,;CENPL,do…	G	ENSG00000120334	ENST00000356198	Transcript
KIAA0040	0	.	GRCh38	chr1	175160819	175160819	+	Missense_Mutation	SNP	G	G	T	rs3208835		NBEBC1_S14	NORMAL	G	G																c.195N>A	p.Asn65Lys	p.N65K	ENST00000545251	3/3	30	18	12				KIAA0040,missense_variant,p.Asn65Lys,ENST00000423313,NM_001319231.1,NM_014656.2,NM_001162893.1;KIAA0040,missense_variant,p.Asn65Lys,ENST00000444639,NM_001162894.1,NM_001319230.1;KIAA0040,missense_variant,p.Asn65Lys,ENST00000545251,NM_001162895.1;KIAA0040,5_prime_UTR_variant,,ENST00000619513,;KIAA0040,downstream_gene_variant,,ENST00000567124,;KIAA0040,downstream_gene_variant,,ENST00000563563,;	T	ENSG00000235750	ENST00000545251	Transcript
PAPPA2	0	.	GRCh38	chr1	176840185	176840185	+	Missense_Mutation	SNP	G	G	T	novel		NBEBC1_S14	NORMAL	G	G																c.5215N>T	p.Asp1739Tyr	p.D1739Y	ENST00000367662	22/23	33	28	5				PAPPA2,missense_variant,p.Asp1739Tyr,ENST00000367662,NM_020318.2;PAPPA2,downstream_gene_variant,,ENST00000479836,;	T	ENSG00000116183	ENST00000367662	Transcript
SOAT1	0	.	GRCh38	chr1	179341287	179341287	+	Missense_Mutation	SNP	C	C	T	novel		NBEBC1_S14	NORMAL	C	C																c.757N>T	p.Arg253Trp	p.R253W	ENST00000367619	7/16	8	6	2				SOAT1,missense_variant,p.Arg195Trp,ENST00000540564,NM_001252511.1;SOAT1,missense_variant,p.Arg253Trp,ENST00000367619,NM_003101.5;SOAT1,missense_variant,p.Arg188Trp,ENST00000539888,NM_001252512.1;SOAT1,missense_variant,p.Arg253Trp,ENST00000426956,;	T	ENSG00000057252	ENST00000367619	Transcript
TDRD5	0	.	GRCh38	chr1	179630918	179630918	+	Missense_Mutation	SNP	C	C	A	novel		NBEBC1_S14	NORMAL	C	C																c.1124N>A	p.Pro375His	p.P375H	ENST00000444136	7/18	12	10	2				TDRD5,missense_variant,p.Pro375His,ENST00000444136,NM_001199089.1,NM_001199085.1;TDRD5,missense_variant,p.Pro375His,ENST00000367614,NM_001199091.1;TDRD5,missense_variant,p.Pro375His,ENST00000294848,NM_173533.3;	A	ENSG00000162782	ENST00000444136	Transcript
TDRD5	0	.	GRCh38	chr1	179654246	179654246	+	Missense_Mutation	SNP	T	T	G	rs765362530		NBEBC1_S14	NORMAL	T	T																c.2206N>G	p.Ser736Ala	p.S736A	ENST00000444136	14/18	13	11	2				TDRD5,missense_variant,p.Ser736Ala,ENST00000444136,NM_001199089.1,NM_001199085.1;TDRD5,missense_variant,p.Ser192Ala,ENST00000417329,;TDRD5,intron_variant,,ENST00000367614,NM_001199091.1;TDRD5,intron_variant,,ENST00000294848,NM_173533.3;	G	ENSG00000162782	ENST00000444136	Transcript
LAMC2	0	.	GRCh38	chr1	183215528	183215528	+	Missense_Mutation	SNP	G	G	A	rs17481405		NBEBC1_S14	NORMAL	G	G																c.344N>A	p.Arg115Gln	p.R115Q	ENST00000264144	3/23	63	16	47				LAMC2,missense_variant,p.Arg115Gln,ENST00000264144,NM_005562.2;LAMC2,missense_variant,p.Arg115Gln,ENST00000493293,NM_018891.2;	A	ENSG00000058085	ENST00000264144	Transcript
EDEM3	0	.	GRCh38	chr1	184737047	184737047	+	Missense_Mutation	SNP	A	A	T	novel		NBEBC1_S14	NORMAL	A	A																c.323N>A	p.Ile108Asn	p.I108N	ENST00000318130	4/20	6	4	2				EDEM3,missense_variant,p.Ile108Asn,ENST00000318130,NM_025191.3;EDEM3,missense_variant,p.Ile65Asn,ENST00000367512,NM_001319960.1;EDEM3,non_coding_transcript_exon_variant,,ENST00000474725,;EDEM3,non_coding_transcript_exon_variant,,ENST00000466606,;	T	ENSG00000116406	ENST00000318130	Transcript
TRMT1L	0	.	GRCh38	chr1	185120254	185120254	+	Missense_Mutation	SNP	C	C	A	novel		NBEBC1_S14	NORMAL	C	C																c.1967N>T	p.Cys656Phe	p.C656F	ENST00000367506	15/15	11	9	2				TRMT1L,missense_variant,p.Cys656Phe,ENST00000367506,NM_001202423.1,NM_030934.4;TRMT1L,downstream_gene_variant,,ENST00000458395,;TRMT1L,non_coding_transcript_exon_variant,,ENST00000465827,;	A	ENSG00000121486	ENST00000367506	Transcript
HMCN1	0	.	GRCh38	chr1	186123100	186123100	+	Missense_Mutation	SNP	G	G	C	novel		NBEBC1_S14	NORMAL	G	G																c.12379N>C	p.Val4127Leu	p.V4127L	ENST00000271588	81/107	41	30	11				HMCN1,missense_variant,p.Val4127Leu,ENST00000271588,NM_031935.2;	C	ENSG00000143341	ENST00000271588	Transcript
TPR	0	.	GRCh38	chr1	186347438	186347438	+	Missense_Mutation	SNP	C	C	T	rs769517122		NBEBC1_S14	NORMAL	C	C																c.2797N>A	p.Asp933Asn	p.D933N	ENST00000367478	22/51	11	9	2				TPR,missense_variant,p.Asp933Asn,ENST00000367478,NM_003292.2;TPR,downstream_gene_variant,,ENST00000474852,;TPR,upstream_gene_variant,,ENST00000481347,;TPR,downstream_gene_variant,,ENST00000491783,;TPR,downstream_gene_variant,,ENST00000469463,;	T	ENSG00000047410	ENST00000367478	Transcript
TPR	0	.	GRCh38	chr1	186347442	186347442	+	Missense_Mutation	SNP	T	T	A	novel		NBEBC1_S14	NORMAL	T	T																c.2793N>T	p.Lys931Asn	p.K931N	ENST00000367478	22/51	10	8	2				TPR,missense_variant,p.Lys931Asn,ENST00000367478,NM_003292.2;TPR,downstream_gene_variant,,ENST00000474852,;TPR,upstream_gene_variant,,ENST00000481347,;TPR,downstream_gene_variant,,ENST00000491783,;TPR,downstream_gene_variant,,ENST00000469463,;	A	ENSG00000047410	ENST00000367478	Transcript
F13B	0	.	GRCh38	chr1	197061069	197061069	+	Missense_Mutation	SNP	C	C	T	rs766518845		NBEBC1_S14	NORMAL	C	C																c.458N>A	p.Cys153Tyr	p.C153Y	ENST00000367412	4/12	8	6	2				F13B,missense_variant,p.Cys153Tyr,ENST00000367412,NM_001994.2;	T	ENSG00000143278	ENST00000367412	Transcript
ASPM	0	.	GRCh38	chr1	197100447	197100447	+	Missense_Mutation	SNP	C	C	G	novel		NBEBC1_S14	NORMAL	C	C																c.8804N>C	p.Ser2935Thr	p.S2935T	ENST00000367409	18/28	7	5	2				ASPM,missense_variant,p.Ser2935Thr,ENST00000367409,NM_018136.4;ASPM,missense_variant,p.Ser921Thr,ENST00000612785,;ASPM,intron_variant,,ENST00000294732,NM_001206846.1;ASPM,intron_variant,,ENST00000367408,;	G	ENSG00000066279	ENST00000367409	Transcript
KIF14	0	.	GRCh38	chr1	200553501	200553501	+	Missense_Mutation	SNP	C	C	A	novel		NBEBC1_S14	NORMAL	C	C																c.4834N>T	p.Gly1612Trp	p.G1612W	ENST00000367350	30/30	23	19	4				KIF14,missense_variant,p.Gly1612Trp,ENST00000367350,NM_014875.2;KIF14,missense_variant,p.Gly1612Trp,ENST00000614960,NM_001305792.1;	A	ENSG00000118193	ENST00000367350	Transcript
KIF14	0	.	GRCh38	chr1	200586223	200586223	+	Nonsense_Mutation	SNP	A	A	T	novel		NBEBC1_S14	NORMAL	A	A																c.3119N>A	p.Leu1040Ter	p.L1040*	ENST00000367350	19/30	11	9	2				KIF14,stop_gained,p.Leu1040Ter,ENST00000367350,NM_014875.2;KIF14,stop_gained,p.Leu1040Ter,ENST00000614960,NM_001305792.1;	T	ENSG00000118193	ENST00000367350	Transcript
KIF14	0	.	GRCh38	chr1	200586224	200586224	+	Missense_Mutation	SNP	A	A	C	novel		NBEBC1_S14	NORMAL	A	A																c.3118N>G	p.Leu1040Val	p.L1040V	ENST00000367350	19/30	11	9	2				KIF14,missense_variant,p.Leu1040Val,ENST00000367350,NM_014875.2;KIF14,missense_variant,p.Leu1040Val,ENST00000614960,NM_001305792.1;	C	ENSG00000118193	ENST00000367350	Transcript
KIF14	0	.	GRCh38	chr1	200589344	200589344	+	Missense_Mutation	SNP	A	A	T	novel		NBEBC1_S14	NORMAL	A	A																c.2987N>A	p.Met996Lys	p.M996K	ENST00000367350	18/30	14	12	2				KIF14,missense_variant,p.Met996Lys,ENST00000367350,NM_014875.2;KIF14,missense_variant,p.Met996Lys,ENST00000614960,NM_001305792.1;	T	ENSG00000118193	ENST00000367350	Transcript
ASCL5	0	.	GRCh38	chr1	201115302	201115302	+	Missense_Mutation	SNP	C	C	T	rs577612898		NBEBC1_S14	NORMAL	C	C																c.71N>A	p.Gly24Asp	p.G24D	ENST00000449188	2/2	286	97	189				ASCL5,missense_variant,p.Gly24Asp,ENST00000449188,;ASCL5,missense_variant,p.Gly24Asp,ENST00000458416,NM_001270601.1;CACNA1S,upstream_gene_variant,,ENST00000362061,NM_000069.2;CACNA1S,upstream_gene_variant,,ENST00000367338,;	T	ENSG00000232237	ENST00000449188	Transcript
IGFN1	0	.	GRCh38	chr1	201207175	201207175	+	Missense_Mutation	SNP	G	G	A	rs186252214		NBEBC1_S14	NORMAL	G	G																c.2282N>A	p.Arg761Gln	p.R761Q	ENST00000335211	12/24	212	134	78				IGFN1,missense_variant,p.Arg761Gln,ENST00000335211,NM_001164586.1;IGFN1,intron_variant,,ENST00000295591,;IGFN1,intron_variant,,ENST00000437879,;IGFN1,downstream_gene_variant,,ENST00000444705,;	A	ENSG00000163395	ENST00000335211	Transcript
AVPR1B	0	.	GRCh38	chr1	206110373	206110373	+	Missense_Mutation	SNP	C	C	T	rs28632197		NBEBC1_S14	NORMAL	C	C																c.1091N>A	p.Arg364His	p.R364H	ENST00000367126	2/2	35	23	12				AVPR1B,missense_variant,p.Arg364His,ENST00000367126,NM_000707.3;AVPR1B,non_coding_transcript_exon_variant,,ENST00000612906,;	T	ENSG00000198049	ENST00000367126	Transcript
AVPR1B	0	.	GRCh38	chr1	206116696	206116696	+	Missense_Mutation	SNP	C	C	G	rs35369693		NBEBC1_S14	NORMAL	C	C																c.195N>C	p.Lys65Asn	p.K65N	ENST00000367126	1/2	128	91	37				AVPR1B,missense_variant,p.Lys65Asn,ENST00000367126,NM_000707.3;RP11-38J22.3,upstream_gene_variant,,ENST00000425896,;AVPR1B,intron_variant,,ENST00000612906,;	G	ENSG00000198049	ENST00000367126	Transcript
CR1	0	.	GRCh38	chr1	207506725	207506725	+	Missense_Mutation	SNP	C	C	T	rs11587944		NBEBC1_S14	NORMAL	C	C																c.313N>T	p.Arg105Cys	p.R105C	ENST00000367049	3/47	36	25	11				CR1,missense_variant,p.Arg105Cys,ENST00000367049,NM_000651.4;CR1,missense_variant,p.Arg105Cys,ENST00000367051,;CR1,missense_variant,p.Arg105Cys,ENST00000367052,;CR1,missense_variant,p.Arg105Cys,ENST00000367053,;CR1,missense_variant,p.Arg105Cys,ENST00000400960,NM_000573.3;CR1,missense_variant,p.Arg81Cys,ENST00000529814,;CR1,non_coding_transcript_exon_variant,,ENST00000367050,;CR1,missense_variant,…	T	ENSG00000203710	ENST00000367049	Transcript
INTS7	0	.	GRCh38	chr1	211982699	211982699	+	Missense_Mutation	SNP	A	A	G	rs146700490		NBEBC1_S14	NORMAL	A	A																c.1109N>C	p.Ile370Thr	p.I370T	ENST00000366994	9/20	40	21	19				INTS7,missense_variant,p.Ile370Thr,ENST00000366994,NM_015434.3;INTS7,missense_variant,p.Ile370Thr,ENST00000366993,NM_001199811.1;INTS7,missense_variant,p.Ile370Thr,ENST00000366992,NM_001199812.1;INTS7,missense_variant,p.Ile321Thr,ENST00000440600,NM_001199809.1;INTS7,3_prime_UTR_variant,,ENST00000469606,;	G	ENSG00000143493	ENST00000366994	Transcript
MIA3	0	.	GRCh38	chr1	222648832	222648832	+	Missense_Mutation	SNP	A	A	G	novel		NBEBC1_S14	NORMAL	A	A																c.3613N>G	p.Lys1205Glu	p.K1205E	ENST00000344922	8/28	11	9	2				MIA3,missense_variant,p.Lys1205Glu,ENST00000344922,NM_198551.3,NM_001324063.1,NM_001324064.1,NM_001324062.1;MIA3,missense_variant,p.Lys788Glu,ENST00000354906,;MIA3,missense_variant,p.Lys83Glu,ENST00000340535,NM_001300867.1,NM_001324065.1;MIA3,intron_variant,,ENST00000344507,;MIA3,intron_variant,,ENST00000495210,;MIA3,downstream_gene_variant,,ENST00000470521,;MIA3,upstream_gene_variant,,ENST000004…	G	ENSG00000154305	ENST00000344922	Transcript
DNAH14	0	.	GRCh38	chr1	225346469	225346469	+	Missense_Mutation	SNP	C	C	G	novel		NBEBC1_S14	NORMAL	C	C																c.10832N>G	p.Ala3611Gly	p.A3611G	ENST00000430092	69/84	13	11	2				DNAH14,missense_variant,p.Ala3611Gly,ENST00000430092,NM_001373.1;DNAH14,missense_variant,p.Ala3611Gly,ENST00000439375,;DNAH14,missense_variant,p.Ala2808Gly,ENST00000445597,;DNAH14,missense_variant,p.Ala1337Gly,ENST00000327794,;	G	ENSG00000185842	ENST00000430092	Transcript
CDC42BPA	0	.	GRCh38	chr1	227091974	227091974	+	Missense_Mutation	SNP	T	T	G	novel		NBEBC1_S14	NORMAL	T	T																c.2267N>C	p.Glu756Ala	p.E756A	ENST00000366769	16/36	4	2	2				CDC42BPA,missense_variant,p.Glu756Ala,ENST00000366769,NM_003607.3;CDC42BPA,missense_variant,p.Glu20Ala,ENST00000366766,;CDC42BPA,missense_variant,p.Glu756Ala,ENST00000366764,;CDC42BPA,missense_variant,p.Glu756Ala,ENST00000334218,;CDC42BPA,missense_variant,p.Glu675Ala,ENST00000366767,NM_014826.4;CDC42BPA,missense_variant,p.Glu50Ala,ENST00000442054,;	G	ENSG00000143776	ENST00000366769	Transcript
JMJD4	0	.	GRCh38	chr1	227732633	227732654	+	Frame_Shift_Del	DEL	TAAAACTCTTCAAAGTTGATGC	TAAAACTCTTCAAAGTTGATGC	-	novel		NBEBC1_S14	NORMAL	TAAAACTCTTCAAAGTTGATGC	TAAAACTCTTCAAAGTTGATGC																c.1130_1151delNNNNNNNNNNNNNNNNNNNNNN	p.Gly377AlafsTer15	p.G377Afs*15	ENST00000366758	6/6	447	383	64				JMJD4,frameshift_variant,p.Gly377AlafsTer15,ENST00000366758,NM_023007.2;JMJD4,frameshift_variant,p.Gly377AlafsTer15,ENST00000615711,;JMJD4,frameshift_variant,p.Gly361AlafsTer15,ENST00000438896,NM_001161465.1;JMJD4,frameshift_variant,p.Gly331AlafsTer15,ENST00000620518,;SNAP47,intron_variant,,ENST00000366760,;SNAP47,upstream_gene_variant,,ENST00000426344,NM_001323935.1;SNAP47,upstream_gene_variant,…	-	ENSG00000081692	ENST00000366758	Transcript
ABCB10	0	.	GRCh38	chr1	229558596	229558596	+	Missense_Mutation	SNP	C	C	A	novel		NBEBC1_S14	NORMAL	C	C																c.57N>T	p.Glu19Asp	p.E19D	ENST00000344517	1/13	14	12	2				ABCB10,missense_variant,p.Glu19Asp,ENST00000344517,NM_012089.2;	A	ENSG00000135776	ENST00000344517	Transcript
TAF5L	0	.	GRCh38	chr1	229602446	229602446	+	Missense_Mutation	SNP	C	C	T	rs55655740		NBEBC1_S14	NORMAL	C	C																c.721N>A	p.Val241Ile	p.V241I	ENST00000258281	4/5	86	66	20				TAF5L,missense_variant,p.Val241Ile,ENST00000366675,NM_001025247.1;TAF5L,missense_variant,p.Val241Ile,ENST00000258281,NM_014409.3;TAF5L,missense_variant,p.Val241Ile,ENST00000366676,;TAF5L,downstream_gene_variant,,ENST00000477957,;	T	ENSG00000135801	ENST00000258281	Transcript
TTC13	0	.	GRCh38	chr1	230978655	230978655	+	Missense_Mutation	SNP	A	A	T	novel		NBEBC1_S14	NORMAL	A	A																c.176N>A	p.Leu59Gln	p.L59Q	ENST00000366661	1/23	12	10	2				TTC13,missense_variant,p.Leu59Gln,ENST00000366661,NM_024525.4;TTC13,missense_variant,p.Leu59Gln,ENST00000366662,NM_001122835.2;TTC13,missense_variant,p.Leu48Gln,ENST00000522821,;TTC13,missense_variant,p.Leu59Gln,ENST00000522399,;ARV1,upstream_gene_variant,,ENST00000310256,NM_022786.1;ARV1,upstream_gene_variant,,ENST00000366658,;ARV1,upstream_gene_variant,,ENST00000450711,;ARV1,upstream_gene_varia…	T	ENSG00000143643	ENST00000366661	Transcript
TTC13	0	.	GRCh38	chr1	230978659	230978659	+	Missense_Mutation	SNP	C	C	G	novel		NBEBC1_S14	NORMAL	C	C																c.172N>C	p.Glu58Gln	p.E58Q	ENST00000366661	1/23	13	11	2				TTC13,missense_variant,p.Glu58Gln,ENST00000366661,NM_024525.4;TTC13,missense_variant,p.Glu58Gln,ENST00000366662,NM_001122835.2;TTC13,missense_variant,p.Glu47Gln,ENST00000522821,;TTC13,missense_variant,p.Glu58Gln,ENST00000522399,;ARV1,upstream_gene_variant,,ENST00000310256,NM_022786.1;ARV1,upstream_gene_variant,,ENST00000366658,;ARV1,upstream_gene_variant,,ENST00000450711,;ARV1,upstream_gene_varia…	G	ENSG00000143643	ENST00000366661	Transcript
TARBP1	0	.	GRCh38	chr1	234437311	234437311	+	Missense_Mutation	SNP	A	A	C	novel		NBEBC1_S14	NORMAL	A	A																c.2196N>G	p.Phe732Leu	p.F732L	ENST00000040877	13/30	17	13	4				TARBP1,missense_variant,p.Phe732Leu,ENST00000040877,NM_005646.3;	C	ENSG00000059588	ENST00000040877	Transcript
ARID4B	0	.	GRCh38	chr1	235219806	235219806	+	Nonsense_Mutation	SNP	T	T	A	novel		NBEBC1_S14	NORMAL	T	T																c.1570N>T	p.Lys524Ter	p.K524*	ENST00000264183	16/24	8	6	2				ARID4B,stop_gained,p.Lys524Ter,ENST00000264183,NM_016374.5;ARID4B,stop_gained,p.Lys524Ter,ENST00000366603,NM_001206794.1;ARID4B,stop_gained,p.Lys524Ter,ENST00000349213,NM_031371.3;ARID4B,downstream_gene_variant,,ENST00000418304,;ARID4B,stop_gained,p.Lys524Ter,ENST00000421364,;ARID4B,non_coding_transcript_exon_variant,,ENST00000471257,;ARID4B,non_coding_transcript_exon_variant,,ENST00000491632,;	A	ENSG00000054267	ENST00000264183	Transcript
ARID4B	0	.	GRCh38	chr1	235219812	235219812	+	Nonsense_Mutation	SNP	C	C	A	novel		NBEBC1_S14	NORMAL	C	C																c.1564N>T	p.Glu522Ter	p.E522*	ENST00000264183	16/24	12	10	2				ARID4B,stop_gained,p.Glu522Ter,ENST00000264183,NM_016374.5;ARID4B,stop_gained,p.Glu522Ter,ENST00000366603,NM_001206794.1;ARID4B,stop_gained,p.Glu522Ter,ENST00000349213,NM_031371.3;ARID4B,downstream_gene_variant,,ENST00000418304,;ARID4B,stop_gained,p.Glu522Ter,ENST00000421364,;ARID4B,non_coding_transcript_exon_variant,,ENST00000471257,;ARID4B,non_coding_transcript_exon_variant,,ENST00000491632,;	A	ENSG00000054267	ENST00000264183	Transcript
HEATR1	0	.	GRCh38	chr1	236574311	236574311	+	Missense_Mutation	SNP	G	G	T	novel		NBEBC1_S14	NORMAL	G	G																c.3350N>A	p.Ala1117Asp	p.A1117D	ENST00000366582	24/45	12	10	2				HEATR1,missense_variant,p.Ala1117Asp,ENST00000366582,NM_018072.5;HEATR1,missense_variant,p.Ala1036Asp,ENST00000366581,;HEATR1,non_coding_transcript_exon_variant,,ENST00000490339,;	T	ENSG00000119285	ENST00000366582	Transcript
FMN2	0	.	GRCh38	chr1	240207775	240207775	+	Missense_Mutation	SNP	C	C	T	rs71646825		NBEBC1_S14	NORMAL	C	C																c.2963N>T	p.Pro988Leu	p.P988L	ENST00000319653	5/18	28	18	10				FMN2,missense_variant,p.Pro988Leu,ENST00000319653,NM_020066.4,NM_001305424.1;FMN2,downstream_gene_variant,,ENST00000447095,;	T	ENSG00000155816	ENST00000319653	Transcript
FMN2	0	.	GRCh38	chr1	240208012	240208012	+	Missense_Mutation	SNP	C	C	A	novel		NBEBC1_S14	NORMAL	C	C																c.3200N>A	p.Pro1067His	p.P1067H	ENST00000319653	5/18	9	7	2				FMN2,missense_variant,p.Pro1067His,ENST00000319653,NM_020066.4,NM_001305424.1;FMN2,downstream_gene_variant,,ENST00000447095,;	A	ENSG00000155816	ENST00000319653	Transcript
PLD5	0	.	GRCh38	chr1	242220112	242220112	+	Missense_Mutation	SNP	G	G	A	novel		NBEBC1_S14	NORMAL	G	G																c.611N>T	p.Ala204Val	p.A204V	ENST00000536534	5/10	13	11	2				PLD5,missense_variant,p.Ala204Val,ENST00000536534,;PLD5,missense_variant,p.Ala204Val,ENST00000442594,NM_152666.2,NM_001320272.1;PLD5,missense_variant,p.Ala142Val,ENST00000427495,NM_001195812.1,NM_001195811.1;PLD5,missense_variant,p.Pro196Ser,ENST00000467561,;PLD5,3_prime_UTR_variant,,ENST00000314833,;PLD5,3_prime_UTR_variant,,ENST00000366545,;	A	ENSG00000180287	ENST00000536534	Transcript
C1orf101	0	.	GRCh38	chr1	244552806	244552806	+	Missense_Mutation	SNP	T	T	G	novel		NBEBC1_S14	NORMAL	T	T																c.1021N>G	p.Leu341Val	p.L341V	ENST00000366534	9/22	10	8	2				C1orf101,missense_variant,p.Leu341Val,ENST00000366534,NM_001130957.1;C1orf101,missense_variant,p.Leu190Val,ENST00000366531,NM_001242340.1;C1orf101,missense_variant,p.Leu341Val,ENST00000366533,NM_173807.4;C1orf101,missense_variant,p.Leu261Val,ENST00000428042,;C1orf101,intron_variant,,ENST00000473875,;C1orf101,downstream_gene_variant,,ENST00000464170,;C1orf101,downstream_gene_variant,,ENST000004609…	G	ENSG00000179397	ENST00000366534	Transcript
HNRNPU	0	.	GRCh38	chr1	244863623	244863623	+	Missense_Mutation	SNP	C	C	G	novel		NBEBC1_S14	NORMAL	C	C																c.685N>C	p.Ala229Pro	p.A229P	ENST00000283179	1/14	11	9	2				HNRNPU,missense_variant,p.Ala229Pro,ENST00000283179,NM_031844.2;HNRNPU,intron_variant,,ENST00000444376,NM_004501.3;HNRNPU,upstream_gene_variant,,ENST00000440865,;RP11-11N7.4,upstream_gene_variant,,ENST00000610145,;HNRNPU,intron_variant,,ENST00000476241,;HNRNPU,upstream_gene_variant,,ENST00000366525,;HNRNPU,upstream_gene_variant,,ENST00000465881,;	G	ENSG00000153187	ENST00000283179	Transcript
VN1R5	0	.	GRCh38	chr1	247256782	247256783	+	RNA	DEL	AC	AC	-	novel		NBEBC1_S14	NORMAL	AC	AC																n.711_712delNN			ENST00000472952	1/1	83	72	11				VN1R5,non_coding_transcript_exon_variant,,ENST00000472952,;	-	ENSG00000197617	ENST00000472952	Transcript
GCSAML	0	.	GRCh38	chr1	247574191	247574191	+	Missense_Mutation	SNP	A	C	C	rs115796168		NBEBC1_S14	NORMAL	A	A																c.217N>C	p.Asn73His	p.N73H	ENST00000536561	7/7	35	0	35				GCSAML,missense_variant,p.Asn53His,ENST00000366491,NM_001281834.1;GCSAML,missense_variant,p.Asn73His,ENST00000536561,NM_001281853.1;GCSAML,missense_variant,p.Asn53His,ENST00000366489,NM_001281835.1;GCSAML,missense_variant,p.Asn41His,ENST00000623578,NM_001281837.1;GCSAML,missense_variant,p.Asn73His,ENST00000366488,NM_145278.4;GCSAML,missense_variant,p.Asn41His,ENST00000463359,;GCSAML,missense_vari…	C	ENSG00000169224	ENST00000536561	Transcript
OR2T33	0	.	GRCh38	chr1	248273507	248273507	+	Missense_Mutation	SNP	G	G	A	rs61832700		NBEBC1_S14	NORMAL	G	G																c.308N>T	p.Pro103Leu	p.P103L	ENST00000318021	1/1	48	23	25				OR2T33,missense_variant,p.Pro103Leu,ENST00000318021,NM_001004695.1;	A	ENSG00000177212	ENST00000318021	Transcript
OR2T33	0	.	GRCh38	chr1	248273670	248273670	+	Missense_Mutation	SNP	A	A	G	rs112084843		NBEBC1_S14	NORMAL	A	A																c.145N>C	p.Trp49Arg	p.W49R	ENST00000318021	1/1	34	9	25				OR2T33,missense_variant,p.Trp49Arg,ENST00000318021,NM_001004695.1;	G	ENSG00000177212	ENST00000318021	Transcript
OR2T12	0	.	GRCh38	chr1	248295374	248295374	+	Missense_Mutation	SNP	T	C	C	rs6678138		NBEBC1_S14	NORMAL	T	T																c.205N>G	p.Met69Val	p.M69V	ENST00000317996	1/1	9	0	9				OR2T12,missense_variant,p.Met69Val,ENST00000317996,NM_001004692.1;	C	ENSG00000177201	ENST00000317996	Transcript
OR2T12	0	.	GRCh38	chr1	248295415	248295415	+	Missense_Mutation	SNP	C	G	G	rs12745228		NBEBC1_S14	NORMAL	C	C																c.164N>C	p.Arg55Thr	p.R55T	ENST00000317996	1/1	23	0	23				OR2T12,missense_variant,p.Arg55Thr,ENST00000317996,NM_001004692.1;	G	ENSG00000177201	ENST00000317996	Transcript
OR2T3	0	.	GRCh38	chr1	248473745	248473745	+	Missense_Mutation	SNP	G	G	A	rs148025314		NBEBC1_S14	NORMAL	G	G																c.395N>A	p.Cys132Tyr	p.C132Y	ENST00000359594	1/1	42	16	26				OR2T3,missense_variant,p.Cys132Tyr,ENST00000359594,NM_001005495.1;	A	ENSG00000196539	ENST00000359594	Transcript
OR2T3	0	.	GRCh38	chr1	248473814	248473814	+	Missense_Mutation	SNP	T	T	C	rs79056151		NBEBC1_S14	NORMAL	T	T																c.464N>C	p.Val155Ala	p.V155A	ENST00000359594	1/1	16	9	7				OR2T3,missense_variant,p.Val155Ala,ENST00000359594,NM_001005495.1;	C	ENSG00000196539	ENST00000359594	Transcript
OR2T3	0	.	GRCh38	chr1	248474066	248474066	+	Missense_Mutation	SNP	A	A	G	rs1770108		NBEBC1_S14	NORMAL	A	A																c.716N>G	p.His239Arg	p.H239R	ENST00000359594	1/1	43	33	10				OR2T3,missense_variant,p.His239Arg,ENST00000359594,NM_001005495.1;	G	ENSG00000196539	ENST00000359594	Transcript
OR2T29	0	.	GRCh38	chr1	248559206	248559206	+	Missense_Mutation	SNP	C	C	T	rs199706827		NBEBC1_S14	NORMAL	C	C																c.286N>A	p.Val96Ile	p.V96I	ENST00000328570	1/1	4	1	3				OR2T29,missense_variant,p.Val96Ile,ENST00000328570,NM_001004694.2;RP11-438F14.3,intron_variant,,ENST00000438623,;RP11-438F14.3,upstream_gene_variant,,ENST00000436515,;	T	ENSG00000182783	ENST00000328570	Transcript
OR2T29	0	.	GRCh38	chr1	248559265	248559265	+	Missense_Mutation	SNP	G	G	A	rs200777722		NBEBC1_S14	NORMAL	G	G																c.227N>T	p.Ala76Val	p.A76V	ENST00000328570	1/1	4	1	3				OR2T29,missense_variant,p.Ala76Val,ENST00000328570,NM_001004694.2;RP11-438F14.3,intron_variant,,ENST00000438623,;RP11-438F14.3,upstream_gene_variant,,ENST00000436515,;	A	ENSG00000182783	ENST00000328570	Transcript
OR2T29	0	.	GRCh38	chr1	248559451	248559451	+	Missense_Mutation	SNP	A	A	G	rs768630054		NBEBC1_S14	NORMAL	A	A																c.41N>C	p.Leu14Ser	p.L14S	ENST00000328570	1/1	31	12	19				OR2T29,missense_variant,p.Leu14Ser,ENST00000328570,NM_001004694.2;RP11-438F14.3,intron_variant,,ENST00000438623,;RP11-438F14.3,upstream_gene_variant,,ENST00000436515,;	G	ENSG00000182783	ENST00000328570	Transcript
OR2T29	0	.	GRCh38	chr1	248559455	248559455	+	Missense_Mutation	SNP	T	T	A	rs776458271		NBEBC1_S14	NORMAL	T	T																c.37N>T	p.Arg13Trp	p.R13W	ENST00000328570	1/1	29	12	17				OR2T29,missense_variant,p.Arg13Trp,ENST00000328570,NM_001004694.2;RP11-438F14.3,intron_variant,,ENST00000438623,;RP11-438F14.3,upstream_gene_variant,,ENST00000436515,;	A	ENSG00000182783	ENST00000328570	Transcript
OR2T29	0	.	GRCh38	chr1	248559466	248559466	+	Missense_Mutation	SNP	T	T	C	rs764893066		NBEBC1_S14	NORMAL	T	T																c.26N>G	p.Asn9Ser	p.N9S	ENST00000328570	1/1	26	12	14				OR2T29,missense_variant,p.Asn9Ser,ENST00000328570,NM_001004694.2;RP11-438F14.3,intron_variant,,ENST00000438623,;RP11-438F14.3,upstream_gene_variant,,ENST00000436515,;	C	ENSG00000182783	ENST00000328570	Transcript
OR2T29	0	.	GRCh38	chr1	248559487	248559487	+	Missense_Mutation	SNP	G	G	T	novel		NBEBC1_S14	NORMAL	G	G																c.5N>A	p.Ala2Asp	p.A2D	ENST00000328570	1/1	18	11	7				OR2T29,missense_variant,p.Ala2Asp,ENST00000328570,NM_001004694.2;RP11-438F14.3,intron_variant,,ENST00000438623,;RP11-438F14.3,upstream_gene_variant,,ENST00000436515,;	T	ENSG00000182783	ENST00000328570	Transcript
OR2T34	0	.	GRCh38	chr1	248573958	248573958	+	Missense_Mutation	SNP	C	G	G	rs1770107		NBEBC1_S14	NORMAL	C	C																c.800N>C	p.Arg267Pro	p.R267P	ENST00000328782	1/1	17	0	17				OR2T34,missense_variant,p.Arg267Pro,ENST00000328782,NM_001001821.1;	G	ENSG00000183310	ENST00000328782	Transcript
OR2T34	0	.	GRCh38	chr1	248574042	248574042	+	Missense_Mutation	SNP	C	C	T	rs61833441		NBEBC1_S14	NORMAL	C	C																c.716N>A	p.Arg239His	p.R239H	ENST00000328782	1/1	46	31	15				OR2T34,missense_variant,p.Arg239His,ENST00000328782,NM_001001821.1;	T	ENSG00000183310	ENST00000328782	Transcript
OR2T34	0	.	GRCh38	chr1	248574294	248574294	+	Missense_Mutation	SNP	A	A	G	rs150601708		NBEBC1_S14	NORMAL	A	A																c.464N>C	p.Val155Ala	p.V155A	ENST00000328782	1/1	29	17	12				OR2T34,missense_variant,p.Val155Ala,ENST00000328782,NM_001001821.1;	G	ENSG00000183310	ENST00000328782	Transcript
OR2T35	0	.	GRCh38	chr1	248638291	248638291	+	Missense_Mutation	SNP	C	T	T	rs78622116		NBEBC1_S14	NORMAL	C	C																c.968N>A	p.Gly323Asp	p.G323D	ENST00000317450	1/1	20	0	20				OR2T35,missense_variant,p.Gly323Asp,ENST00000317450,NM_001001827.1;	T	ENSG00000177151	ENST00000317450	Transcript
OR2T35	0	.	GRCh38	chr1	248638301	248638302	+	Frame_Shift_Ins	INS	-	CA	CA	rs370874670		NBEBC1_S14	NORMAL	-	-																c.957_958insTG	p.Ile320Ter	p.I320*	ENST00000317450	1/1	23	0	23				OR2T35,frameshift_variant,p.Ile320Ter,ENST00000317450,NM_001001827.1;	CA	ENSG00000177151	ENST00000317450	Transcript
OR2T35	0	.	GRCh38	chr1	248638309	248638309	+	Missense_Mutation	SNP	G	A	A	rs150878651		NBEBC1_S14	NORMAL	G	G																c.950N>T	p.Ala317Val	p.A317V	ENST00000317450	1/1	24	2	22				OR2T35,missense_variant,p.Ala317Val,ENST00000317450,NM_001001827.1;	A	ENSG00000177151	ENST00000317450	Transcript
OR2T35	0	.	GRCh38	chr1	248638310	248638310	+	Missense_Mutation	SNP	C	T	T	rs143981271		NBEBC1_S14	NORMAL	C	C																c.949N>A	p.Ala317Thr	p.A317T	ENST00000317450	1/1	25	2	23				OR2T35,missense_variant,p.Ala317Thr,ENST00000317450,NM_001001827.1;	T	ENSG00000177151	ENST00000317450	Transcript
OR2T35	0	.	GRCh38	chr1	248638644	248638650	+	Frame_Shift_Del	DEL	CAGCACG	CAGCACG	-	rs143010547		NBEBC1_S14	NORMAL	CAGCACG	CAGCACG																c.609_615delNNNNNNN	p.Cys203Ter	p.C203*	ENST00000317450	1/1	82	34	48				OR2T35,frameshift_variant,p.Cys203Ter,ENST00000317450,NM_001001827.1;	-	ENSG00000177151	ENST00000317450	Transcript
OR2T27	0	.	GRCh38	chr1	248650526	248650526	+	Missense_Mutation	SNP	T	T	C	rs1782241		NBEBC1_S14	NORMAL	T	T																c.359N>G	p.Tyr120Cys	p.Y120C	ENST00000344889	1/1	16	5	11				OR2T27,missense_variant,p.Tyr120Cys,ENST00000344889,NM_001001824.1;	C	ENSG00000187701	ENST00000344889	Transcript
OR2T27	0	.	GRCh38	chr1	248650751	248650751	+	Missense_Mutation	SNP	T	T	A	rs28533004		NBEBC1_S14	NORMAL	T	T																c.134N>T	p.Lys45Met	p.K45M	ENST00000344889	1/1	43	10	33				OR2T27,missense_variant,p.Lys45Met,ENST00000344889,NM_001001824.1;	A	ENSG00000187701	ENST00000344889	Transcript
OR14I1	0	.	GRCh38	chr1	248682121	248682121	+	Missense_Mutation	SNP	T	T	C	novel		NBEBC1_S14	NORMAL	T	T																c.184N>G	p.Lys62Glu	p.K62E	ENST00000342623	1/1	37	29	8				OR14I1,missense_variant,p.Lys62Glu,ENST00000342623,NM_001004734.1;	C	ENSG00000189181	ENST00000342623	Transcript
LYPD8	0	.	GRCh38	chr1	248745207	248745207	+	Missense_Mutation	SNP	T	C	C	novel		NBEBC1_S14	NORMAL	T	T																c.410N>G	p.His137Arg	p.H137R	ENST00000590317	6/7	301	0	301				LYPD8,missense_variant,p.His137Arg,ENST00000590317,NM_001291283.1,NM_001085474.1;XX-CR54.1,downstream_gene_variant,,ENST00000611154,;LYPD8,missense_variant,p.His25Arg,ENST00000566597,;	C	ENSG00000259823	ENST00000590317	Transcript
SNTG2	0	.	GRCh38	chr2	1083594	1083594	+	Missense_Mutation	SNP	A	C	C	rs142024310		NBEBC1_S14	NORMAL	A	A																c.149N>C	p.Glu50Ala	p.E50A	ENST00000308624	2/17	56	0	56				SNTG2,missense_variant,p.Glu50Ala,ENST00000308624,NM_018968.3;SNTG2,missense_variant,p.Glu50Ala,ENST00000407292,;SNTG2,missense_variant,p.Glu50Ala,ENST00000452177,;SNTG2,missense_variant,p.Glu50Ala,ENST00000450962,;	C	ENSG00000172554	ENST00000308624	Transcript
KIDINS220	0	.	GRCh38	chr2	8790052	8790052	+	Missense_Mutation	SNP	C	C	G	novel		NBEBC1_S14	NORMAL	C	C																c.1449N>C	p.Met483Ile	p.M483I	ENST00000256707	14/30	5	3	2				KIDINS220,missense_variant,p.Met483Ile,ENST00000256707,NM_020738.2;KIDINS220,missense_variant,p.Met483Ile,ENST00000473731,;KIDINS220,missense_variant,p.Met484Ile,ENST00000489024,;KIDINS220,missense_variant,p.Met484Ile,ENST00000319688,;KIDINS220,missense_variant,p.Met230Ile,ENST00000496383,;KIDINS220,3_prime_UTR_variant,,ENST00000488729,;KIDINS220,non_coding_transcript_exon_variant,,ENST0000047478…	G	ENSG00000134313	ENST00000256707	Transcript
ADAM17	0	.	GRCh38	chr2	9518203	9518203	+	Missense_Mutation	SNP	C	C	A	novel		NBEBC1_S14	NORMAL	C	C																c.1002N>T	p.Leu334Phe	p.L334F	ENST00000310823	9/19	14	12	2				ADAM17,missense_variant,p.Leu334Phe,ENST00000310823,NM_003183.5;ADAM17,downstream_gene_variant,,ENST00000618923,;ADAM17,downstream_gene_variant,,ENST00000497134,;	A	ENSG00000151694	ENST00000310823	Transcript
ADAM17	0	.	GRCh38	chr2	9518208	9518208	+	Missense_Mutation	SNP	A	A	C	novel		NBEBC1_S14	NORMAL	A	A																c.997N>G	p.Cys333Gly	p.C333G	ENST00000310823	9/19	11	9	2				ADAM17,missense_variant,p.Cys333Gly,ENST00000310823,NM_003183.5;ADAM17,downstream_gene_variant,,ENST00000618923,;ADAM17,downstream_gene_variant,,ENST00000497134,;	C	ENSG00000151694	ENST00000310823	Transcript
ROCK2	0	.	GRCh38	chr2	11198571	11198571	+	Missense_Mutation	SNP	T	T	C	novel		NBEBC1_S14	NORMAL	T	T																c.3019N>G	p.Lys1007Glu	p.K1007E	ENST00000315872	25/33	3	1	2				ROCK2,missense_variant,p.Lys1007Glu,ENST00000315872,NM_004850.4,NM_001321643.1;ROCK2,missense_variant,p.Lys322Glu,ENST00000616279,;ROCK2,missense_variant,p.Lys764Glu,ENST00000401753,;ROCK2,upstream_gene_variant,,ENST00000460262,;ROCK2,upstream_gene_variant,,ENST00000493096,;	C	ENSG00000134318	ENST00000315872	Transcript
ROCK2	0	.	GRCh38	chr2	11216187	11216187	+	Missense_Mutation	SNP	C	C	T	novel		NBEBC1_S14	NORMAL	C	C																c.1432N>A	p.Glu478Lys	p.E478K	ENST00000315872	13/33	16	13	3				ROCK2,missense_variant,p.Glu478Lys,ENST00000315872,NM_004850.4,NM_001321643.1;ROCK2,missense_variant,p.Glu235Lys,ENST00000401753,;ROCK2,5_prime_UTR_variant,,ENST00000616279,;ROCK2,3_prime_UTR_variant,,ENST00000261535,;ROCK2,downstream_gene_variant,,ENST00000484951,;	T	ENSG00000134318	ENST00000315872	Transcript
NTSR2	0	.	GRCh38	chr2	11660093	11660093	+	Nonsense_Mutation	SNP	G	G	T	novel		NBEBC1_S14	NORMAL	G	G																c.939N>A	p.Tyr313Ter	p.Y313*	ENST00000306928	3/4	81	54	27				NTSR2,stop_gained,p.Tyr313Ter,ENST00000306928,NM_012344.3;	T	ENSG00000169006	ENST00000306928	Transcript
RAD51AP2	0	.	GRCh38	chr2	17515849	17515849	+	Missense_Mutation	SNP	A	A	T	novel		NBEBC1_S14	NORMAL	A	A																c.2567N>A	p.Ile856Lys	p.I856K	ENST00000399080	1/3	6	4	2				RAD51AP2,missense_variant,p.Ile856Lys,ENST00000399080,NM_001099218.2,NM_001321233.1;	T	ENSG00000214842	ENST00000399080	Transcript
SMC6	0	.	GRCh38	chr2	17721227	17721227	+	Missense_Mutation	SNP	T	T	C	novel		NBEBC1_S14	NORMAL	T	T																c.761N>G	p.Lys254Arg	p.K254R	ENST00000448223	10/28	13	11	2				SMC6,missense_variant,p.Lys254Arg,ENST00000448223,NM_001142286.1;SMC6,missense_variant,p.Lys254Arg,ENST00000351948,NM_024624.5;SMC6,missense_variant,p.Lys254Arg,ENST00000402989,;SMC6,missense_variant,p.Lys280Arg,ENST00000446852,;SMC6,missense_variant,p.Lys254Arg,ENST00000381272,;	C	ENSG00000163029	ENST00000448223	Transcript
RDH14	0	.	GRCh38	chr2	18560415	18560415	+	Missense_Mutation	SNP	C	C	A	rs751055824		NBEBC1_S14	NORMAL	C	C																c.158N>T	p.Ser53Ile	p.S53I	ENST00000381249	1/2	10	7	3				RDH14,missense_variant,p.Ser53Ile,ENST00000381249,NM_020905.3;NT5C1B-RDH14,intron_variant,,ENST00000532967,NM_001199104.1;NT5C1B-RDH14,intron_variant,,ENST00000444297,NM_001199103.1;NT5C1B,downstream_gene_variant,,ENST00000304081,NM_033253.3;NT5C1B,downstream_gene_variant,,ENST00000359846,NM_001199086.1,NM_001199087.1,NM_001199088.1,NM_001002006.2;NT5C1B,downstream_gene_variant,,ENST00000418427,;…	A	ENSG00000240857	ENST00000381249	Transcript
LDAH	0	.	GRCh38	chr2	20774842	20774842	+	Missense_Mutation	SNP	G	G	A	novel		NBEBC1_S14	NORMAL	G	G																c.436N>T	p.Leu146Phe	p.L146F	ENST00000237822	4/7	10	8	2				LDAH,missense_variant,p.Leu104Phe,ENST00000435420,NM_001282719.1,NM_001282724.1;LDAH,missense_variant,p.Leu16Phe,ENST00000541941,NM_001282721.1;LDAH,missense_variant,p.Leu146Phe,ENST00000440866,NM_001282723.1;LDAH,missense_variant,p.Leu16Phe,ENST00000619656,NM_001282722.1;LDAH,missense_variant,p.Leu146Phe,ENST00000237822,NM_021925.3;LDAH,missense_variant,p.Leu146Phe,ENST00000381090,;LDAH,missense…	A	ENSG00000118961	ENST00000237822	Transcript
CGREF1	0	.	GRCh38	chr2	27101486	27101486	+	Missense_Mutation	SNP	C	C	T	rs1057391		NBEBC1_S14	NORMAL	C	C																c.745N>A	p.Glu249Lys	p.E249K	ENST00000402394	6/6	116	67	49				CGREF1,missense_variant,p.Glu249Lys,ENST00000402394,NM_006569.5;CGREF1,missense_variant,p.Glu249Lys,ENST00000312734,;CGREF1,missense_variant,p.Glu371Lys,ENST00000404694,;CGREF1,missense_variant,p.Glu249Lys,ENST00000405600,NM_001166239.1;CGREF1,intron_variant,,ENST00000402550,NM_001166240.1;CGREF1,intron_variant,,ENST00000260595,;KHK,downstream_gene_variant,,ENST00000260599,NM_000221.2;KHK,downstr…	T	ENSG00000138028	ENST00000402394	Transcript
SLC4A1AP	0	.	GRCh38	chr2	27665103	27665103	+	Missense_Mutation	SNP	C	C	G	rs757518385		NBEBC1_S14	NORMAL	C	C																c.829N>G	p.Pro277Ala	p.P277A	ENST00000613058	2/14	8	6	2				SLC4A1AP,missense_variant,p.Pro277Ala,ENST00000613058,NM_018158.2;SLC4A1AP,missense_variant,p.Pro277Ala,ENST00000326019,;SLC4A1AP,missense_variant,p.Pro223Ala,ENST00000618046,;SLC4A1AP,missense_variant,p.Pro47Ala,ENST00000613517,;SUPT7L,upstream_gene_variant,,ENST00000337768,NM_001282729.1,NM_014860.2;SUPT7L,upstream_gene_variant,,ENST00000404798,NM_001282732.1;SUPT7L,upstream_gene_variant,,ENST0…	G	ENSG00000163798	ENST00000613058	Transcript
GALNT14	0	.	GRCh38	chr2	30932150	30932150	+	Missense_Mutation	SNP	C	C	T	rs139793019		NBEBC1_S14	NORMAL	C	C																c.991N>A	p.Val331Ile	p.V331I	ENST00000324589	11/16	128	66	62				GALNT14,missense_variant,p.Val326Ile,ENST00000349752,NM_024572.3;GALNT14,missense_variant,p.Val306Ile,ENST00000406653,NM_001253827.1;GALNT14,missense_variant,p.Val331Ile,ENST00000324589,NM_001253826.1;GALNT14,missense_variant,p.Val293Ile,ENST00000430167,;GALNT14,non_coding_transcript_exon_variant,,ENST00000486564,;GALNT14,non_coding_transcript_exon_variant,,ENST00000464038,;GALNT14,downstream_gen…	T	ENSG00000158089	ENST00000324589	Transcript
NLRC4	0	.	GRCh38	chr2	32238296	32238296	+	Missense_Mutation	SNP	C	C	A	rs149451729		NBEBC1_S14	NORMAL	C	C																c.2357N>T	p.Gly786Val	p.G786V	ENST00000404025	7/10	18	13	5				NLRC4,missense_variant,p.Gly786Val,ENST00000404025,;NLRC4,missense_variant,p.Gly786Val,ENST00000360906,NM_001199139.1,NM_021209.4;NLRC4,missense_variant,p.Gly786Val,ENST00000402280,NM_001199138.1;NLRC4,missense_variant,p.Gly121Val,ENST00000342905,NM_001302504.1;	A	ENSG00000091106	ENST00000404025	Transcript
RASGRP3	0	.	GRCh38	chr2	33559013	33559013	+	Missense_Mutation	SNP	A	A	G	novel		NBEBC1_S14	NORMAL	A	A																c.2047N>G	p.Thr683Ala	p.T683A	ENST00000403687	17/18	29	20	9				RASGRP3,missense_variant,p.Thr683Ala,ENST00000403687,NM_001139488.1;RASGRP3,missense_variant,p.Thr683Ala,ENST00000402538,NM_170672.2;RASGRP3,missense_variant,p.Thr682Ala,ENST00000407811,NM_015376.2;AC020594.5,intron_variant,,ENST00000437680,;	G	ENSG00000152689	ENST00000403687	Transcript
CYP1B1	0	.	GRCh38	chr2	38071060	38071060	+	Missense_Mutation	SNP	G	G	C	rs1056836		NBEBC1_S14	NORMAL	G	G																c.1294N>G	p.Leu432Val	p.L432V	ENST00000610745	3/3	82	44	38				CYP1B1,missense_variant,p.Leu432Val,ENST00000610745,NM_000104.3;CYP1B1,missense_variant,p.Leu432Val,ENST00000614273,;CYP1B1,missense_variant,p.Leu61Val,ENST00000494864,;RMDN2,downstream_gene_variant,,ENST00000234195,NM_144713.4;CYP1B1,downstream_gene_variant,,ENST00000490576,;CYP1B1-AS1,upstream_gene_variant,,ENST00000626582,;CYP1B1-AS1,upstream_gene_variant,,ENST00000630542,;CYP1B1-AS1,upstream_…	C	ENSG00000138061	ENST00000610745	Transcript
PREPL	0	.	GRCh38	chr2	44346295	44346295	+	Missense_Mutation	SNP	T	T	A	novel		NBEBC1_S14	NORMAL	T	T																c.315N>T	p.Gln105His	p.Q105H	ENST00000409936	3/15	9	7	2				PREPL,missense_variant,p.Gln16His,ENST00000541738,NM_001171617.1;PREPL,missense_variant,p.Gln105His,ENST00000409936,NM_001171606.1;PREPL,missense_variant,p.Gln16His,ENST00000409411,NM_001171613.1;PREPL,missense_variant,p.Gln16His,ENST00000409957,;PREPL,missense_variant,p.Gln105His,ENST00000260648,NM_006036.4;PREPL,missense_variant,p.Gln105His,ENST00000410081,;PREPL,missense_variant,p.Gln105His,EN…	A	ENSG00000138078	ENST00000409936	Transcript
RTN4	0	.	GRCh38	chr2	54987503	54987503	+	Missense_Mutation	SNP	C	C	G	rs11549898		NBEBC1_S14	NORMAL	C	C																c.3209N>C	p.Gly1070Ala	p.G1070A	ENST00000337526	4/9	31	16	15				RTN4,missense_variant,p.Gly1070Ala,ENST00000337526,NM_020532.4;RTN4,missense_variant,p.Gly864Ala,ENST00000394611,NM_001321860.1;RTN4,missense_variant,p.Gly864Ala,ENST00000357376,NM_207521.1;RTN4,missense_variant,p.Gly864Ala,ENST00000404909,NM_001321904.1,NM_001321859.1,NM_001321862.1,NM_001321861.1;RTN4,missense_variant,p.Gly864Ala,ENST00000405240,NM_001321863.1;RTN4,missense_variant,p.Gly270Ala,…	G	ENSG00000115310	ENST00000337526	Transcript
RTN4	0	.	GRCh38	chr2	55027260	55027260	+	Missense_Mutation	SNP	G	G	C	novel		NBEBC1_S14	NORMAL	G	G																c.839N>G	p.Ala280Gly	p.A280G	ENST00000337526	3/9	13	11	2				RTN4,missense_variant,p.Ala280Gly,ENST00000337526,NM_020532.4;RTN4,missense_variant,p.Ala74Gly,ENST00000394611,NM_001321860.1;RTN4,missense_variant,p.Ala74Gly,ENST00000357376,NM_207521.1;RTN4,missense_variant,p.Ala74Gly,ENST00000404909,NM_001321904.1,NM_001321859.1,NM_001321862.1,NM_001321861.1;RTN4,missense_variant,p.Ala74Gly,ENST00000405240,NM_001321863.1;RTN4,missense_variant,p.Ala74Gly,ENST00…	C	ENSG00000115310	ENST00000337526	Transcript
CLHC1	0	.	GRCh38	chr2	55181715	55181715	+	Missense_Mutation	SNP	G	G	A	novel		NBEBC1_S14	NORMAL	G	G																c.1036N>T	p.Pro346Ser	p.P346S	ENST00000401408	10/13	14	12	2				CLHC1,missense_variant,p.Pro346Ser,ENST00000401408,NM_152385.2;CLHC1,missense_variant,p.Pro346Ser,ENST00000407122,;CLHC1,missense_variant,p.Pro224Ser,ENST00000406076,NM_001135598.1;CLHC1,intron_variant,,ENST00000494539,;CLHC1,intron_variant,,ENST00000487320,;CLHC1,synonymous_variant,p.Phe69=,ENST00000428621,;CLHC1,intron_variant,,ENST00000411884,;	A	ENSG00000162994	ENST00000401408	Transcript
KIAA1841	0	.	GRCh38	chr2	61109222	61109222	+	Missense_Mutation	SNP	A	A	G	novel		NBEBC1_S14	NORMAL	A	A																c.1670N>G	p.Glu557Gly	p.E557G	ENST00000402291	16/22	10	8	2				KIAA1841,missense_variant,p.Glu557Gly,ENST00000402291,NM_001129993.1,NM_001330436.1;KIAA1841,missense_variant,p.Glu557Gly,ENST00000453873,;KIAA1841,missense_variant,p.Glu411Gly,ENST00000612149,;KIAA1841,missense_variant,p.Glu557Gly,ENST00000295031,NM_032506.2,NM_001330435.1,NM_001330433.1;KIAA1841,missense_variant,p.Glu557Gly,ENST00000356719,;KIAA1841,3_prime_UTR_variant,,ENST00000453186,NM_00133…	G	ENSG00000162929	ENST00000402291	Transcript
USP34	0	.	GRCh38	chr2	61280286	61280286	+	Missense_Mutation	SNP	T	T	A	novel		NBEBC1_S14	NORMAL	T	T																c.5214N>T	p.Leu1738Phe	p.L1738F	ENST00000398571	39/80	13	11	2				USP34,missense_variant,p.Leu1738Phe,ENST00000398571,NM_014709.3;USP34,missense_variant,p.Leu16Phe,ENST00000453734,;USP34,intron_variant,,ENST00000472706,;USP34,non_coding_transcript_exon_variant,,ENST00000484179,;USP34,non_coding_transcript_exon_variant,,ENST00000494867,;	A	ENSG00000115464	ENST00000398571	Transcript
COMMD1	0	.	GRCh38	chr2	62000761	62000761	+	Nonsense_Mutation	SNP	A	A	T	novel		NBEBC1_S14	NORMAL	A	A																c.241N>T	p.Lys81Ter	p.K81*	ENST00000311832	2/3	11	9	2				COMMD1,stop_gained,p.Lys81Ter,ENST00000311832,NM_152516.3;COMMD1,upstream_gene_variant,,ENST00000427417,;COMMD1,upstream_gene_variant,,ENST00000458337,;COMMD1,non_coding_transcript_exon_variant,,ENST00000472729,;COMMD1,3_prime_UTR_variant,,ENST00000445644,;COMMD1,3_prime_UTR_variant,,ENST00000455659,;COMMD1,non_coding_transcript_exon_variant,,ENST00000471704,;	T	ENSG00000173163	ENST00000311832	Transcript
EHBP1	0	.	GRCh38	chr2	62948975	62948975	+	Missense_Mutation	SNP	G	G	A	rs762916707		NBEBC1_S14	NORMAL	G	G																c.2234N>A	p.Cys745Tyr	p.C745Y	ENST00000263991	14/25	9	7	2				EHBP1,missense_variant,p.Cys745Tyr,ENST00000263991,NM_015252.3;EHBP1,missense_variant,p.Cys710Tyr,ENST00000431489,NM_001142616.1;EHBP1,missense_variant,p.Cys710Tyr,ENST00000405015,NM_001142615.2;EHBP1,missense_variant,p.Cys710Tyr,ENST00000405289,NM_001142614.1;EHBP1,missense_variant,p.Cys15Tyr,ENST00000454124,;EHBP1,intron_variant,,ENST00000444311,;EHBP1,intron_variant,,ENST00000469591,;	A	ENSG00000115504	ENST00000263991	Transcript
ETAA1	0	.	GRCh38	chr2	67399556	67399556	+	Missense_Mutation	SNP	G	G	A	novel		NBEBC1_S14	NORMAL	G	G																c.359N>A	p.Gly120Glu	p.G120E	ENST00000272342	3/6	9	7	2				ETAA1,missense_variant,p.Gly120Glu,ENST00000272342,NM_019002.3;ETAA1,upstream_gene_variant,,ENST00000462772,;	A	ENSG00000143971	ENST00000272342	Transcript
ETAA1	0	.	GRCh38	chr2	67399563	67399563	+	Missense_Mutation	SNP	A	A	C	novel		NBEBC1_S14	NORMAL	A	A																c.366N>C	p.Lys122Asn	p.K122N	ENST00000272342	3/6	10	8	2				ETAA1,missense_variant,p.Lys122Asn,ENST00000272342,NM_019002.3;ETAA1,upstream_gene_variant,,ENST00000462772,;	C	ENSG00000143971	ENST00000272342	Transcript
APLF	0	.	GRCh38	chr2	68513093	68513093	+	Missense_Mutation	SNP	C	C	T	novel		NBEBC1_S14	NORMAL	C	C																c.355N>T	p.Leu119Phe	p.L119F	ENST00000303795	4/10	13	11	2				APLF,missense_variant,p.Leu119Phe,ENST00000303795,NM_173545.2;APLF,missense_variant,p.Leu119Phe,ENST00000445692,;APLF,missense_variant,p.Leu95Phe,ENST00000529851,;	T	ENSG00000169621	ENST00000303795	Transcript
GFPT1	0	.	GRCh38	chr2	69342245	69342245	+	Missense_Mutation	SNP	A	A	C	novel		NBEBC1_S14	NORMAL	A	A																c.1110N>G	p.Asn370Lys	p.N370K	ENST00000357308	13/20	11	9	2				GFPT1,missense_variant,p.Asn370Lys,ENST00000357308,NM_001244710.1;GFPT1,missense_variant,p.Asn352Lys,ENST00000361060,NM_002056.3;	C	ENSG00000198380	ENST00000357308	Transcript
AAK1	0	.	GRCh38	chr2	69519184	69519184	+	Missense_Mutation	SNP	G	G	T	novel		NBEBC1_S14	NORMAL	G	G																c.1267N>A	p.Pro423Thr	p.P423T	ENST00000409085	12/22	12	10	2				AAK1,missense_variant,p.Pro423Thr,ENST00000409085,NM_014911.3;AAK1,missense_variant,p.Pro423Thr,ENST00000406297,;AAK1,missense_variant,p.Pro423Thr,ENST00000409068,;SNORA36C,downstream_gene_variant,,ENST00000384289,;RN7SL604P,downstream_gene_variant,,ENST00000492589,;	T	ENSG00000115977	ENST00000409085	Transcript
ALMS1	0	.	GRCh38	chr2	73491434	73491434	+	Missense_Mutation	SNP	C	C	A	novel		NBEBC1_S14	NORMAL	C	C																c.9475N>A	p.Gln3159Lys	p.Q3159K	ENST00000613296	10/23	13	11	2				ALMS1,missense_variant,p.Gln3159Lys,ENST00000613296,NM_015120.4;ALMS1,missense_variant,p.Gln3117Lys,ENST00000484298,;ALMS1,missense_variant,p.Gln3159Lys,ENST00000614410,;ALMS1,non_coding_transcript_exon_variant,,ENST00000620466,;ALMS1,intron_variant,,ENST00000423048,;	A	ENSG00000116127	ENST00000613296	Transcript
ALMS1	0	.	GRCh38	chr2	73559066	73559066	+	Missense_Mutation	SNP	G	G	T	novel		NBEBC1_S14	NORMAL	G	G																c.10308N>T	p.Glu3436Asp	p.E3436D	ENST00000613296	15/23	12	10	2				ALMS1,missense_variant,p.Glu3436Asp,ENST00000613296,NM_015120.4;ALMS1,missense_variant,p.Glu3394Asp,ENST00000484298,;ALMS1,missense_variant,p.Glu3436Asp,ENST00000614410,;ALMS1,downstream_gene_variant,,ENST00000476650,;ALMS1,3_prime_UTR_variant,,ENST00000423048,;ALMS1,non_coding_transcript_exon_variant,,ENST00000620466,;	T	ENSG00000116127	ENST00000613296	Transcript
STAMBP	0	.	GRCh38	chr2	73847457	73847457	+	Missense_Mutation	SNP	T	T	A	novel		NBEBC1_S14	NORMAL	T	T																c.446N>A	p.Val149Glu	p.V149E	ENST00000394070	5/10	11	9	2				STAMBP,missense_variant,p.Val149Glu,ENST00000394070,NM_213622.2;STAMBP,missense_variant,p.Val149Glu,ENST00000394073,NM_006463.4;STAMBP,missense_variant,p.Val149Glu,ENST00000339566,NM_201647.2;STAMBP,missense_variant,p.Val149Glu,ENST00000409707,;STAMBP,missense_variant,p.Val149Glu,ENST00000432295,;STAMBP,missense_variant,p.Val149Glu,ENST00000536064,;STAMBP,missense_variant,p.Val149Glu,ENST00000424…	A	ENSG00000124356	ENST00000394070	Transcript
LRRTM4	0	.	GRCh38	chr2	76748699	76748699	+	Missense_Mutation	SNP	T	T	A	novel		NBEBC1_S14	NORMAL	T	T																c.1769N>T	p.Asn590Ile	p.N590I	ENST00000409093	4/4	11	9	2				LRRTM4,missense_variant,p.Asn591Ile,ENST00000409911,NM_001330370.1;LRRTM4,missense_variant,p.Asn590Ile,ENST00000409093,NM_001282924.1;LRRTM4,missense_variant,p.Asn590Ile,ENST00000409884,NM_001134745.1;	A	ENSG00000176204	ENST00000409093	Transcript
CTNNA2	0	.	GRCh38	chr2	79744435	79744435	+	Missense_Mutation	SNP	A	A	G	novel		NBEBC1_S14	NORMAL	A	A																c.151N>G	p.Lys51Glu	p.K51E	ENST00000402739	2/18	8	6	2				CTNNA2,missense_variant,p.Lys51Glu,ENST00000466387,;CTNNA2,missense_variant,p.Lys51Glu,ENST00000496558,NM_001282598.1,NM_004389.3;CTNNA2,missense_variant,p.Lys51Glu,ENST00000402739,NM_001282597.2;CTNNA2,missense_variant,p.Lys51Glu,ENST00000629316,NM_001164883.1;CTNNA2,missense_variant,p.Lys51Glu,ENST00000409971,;CTNNA2,missense_variant,p.Lys51Glu,ENST00000451966,;CTNNA2,non_coding_transcript_exon…	G	ENSG00000066032	ENST00000402739	Transcript
SUCLG1	0	.	GRCh38	chr2	84443387	84443387	+	Missense_Mutation	SNP	C	C	T	novel		NBEBC1_S14	NORMAL	C	C																c.215N>A	p.Ser72Asn	p.S72N	ENST00000393868	3/9	11	9	2				SUCLG1,missense_variant,p.Ser72Asn,ENST00000393868,NM_003849.3;SUCLG1,non_coding_transcript_exon_variant,,ENST00000491642,;SUCLG1,non_coding_transcript_exon_variant,,ENST00000483605,;SUCLG1,non_coding_transcript_exon_variant,,ENST00000430989,;SUCLG1,upstream_gene_variant,,ENST00000488234,;SUCLG1,synonymous_variant,p.Gln76=,ENST00000442240,;	T	ENSG00000163541	ENST00000393868	Transcript
DNAH6	0	.	GRCh38	chr2	84579528	84579528	+	Missense_Mutation	SNP	T	T	G	novel		NBEBC1_S14	NORMAL	T	T																c.2078N>G	p.Val693Gly	p.V693G	ENST00000389394	14/77	8	6	2				DNAH6,missense_variant,p.Val693Gly,ENST00000389394,NM_001370.1;DNAH6,missense_variant,p.Val693Gly,ENST00000237449,;DNAH6,splice_region_variant,,ENST00000476689,;DNAH6,splice_region_variant,,ENST00000494025,;	G	ENSG00000115423	ENST00000389394	Transcript
DNAH6	0	.	GRCh38	chr2	84595784	84595784	+	Missense_Mutation	SNP	G	G	C	novel		NBEBC1_S14	NORMAL	G	G																c.2863N>C	p.Glu955Gln	p.E955Q	ENST00000389394	18/77	11	9	2				DNAH6,missense_variant,p.Glu955Gln,ENST00000389394,NM_001370.1;DNAH6,missense_variant,p.Glu955Gln,ENST00000237449,;	C	ENSG00000115423	ENST00000389394	Transcript
PTCD3	0	.	GRCh38	chr2	86106333	86106333	+	Missense_Mutation	SNP	A	A	G	novel		NBEBC1_S14	NORMAL	A	A																c.86N>G	p.Glu29Gly	p.E29G	ENST00000254630	1/24	11	9	2				PTCD3,missense_variant,p.Glu29Gly,ENST00000254630,NM_017952.5;PTCD3,missense_variant,p.Glu29Gly,ENST00000409783,;PTCD3,missense_variant,p.Glu29Gly,ENST00000627371,;POLR1A,upstream_gene_variant,,ENST00000263857,NM_015425.3;POLR1A,upstream_gene_variant,,ENST00000409681,;PTCD3,non_coding_transcript_exon_variant,,ENST00000465560,;PTCD3,non_coding_transcript_exon_variant,,ENST00000488801,;PTCD3,missen…	G	ENSG00000132300	ENST00000254630	Transcript
ANKRD36C	0	.	GRCh38	chr2	95855549	95855549	+	Missense_Mutation	SNP	T	T	C	rs5005869		NBEBC1_S14	NORMAL	T	T																c.4712N>G	p.Asn1571Ser	p.N1571S	ENST00000456556	63/67	31	17	14				ANKRD36C,missense_variant,p.Asn1571Ser,ENST00000456556,;ANKRD36C,downstream_gene_variant,,ENST00000295246,;ANKRD36C,upstream_gene_variant,,ENST00000612359,;ANKRD36C,non_coding_transcript_exon_variant,,ENST00000488721,;ANKRD36C,downstream_gene_variant,,ENST00000531153,;ANKRD36C,downstream_gene_variant,,ENST00000534304,;	C	ENSG00000174501	ENST00000456556	Transcript
ANKRD36C	0	.	GRCh38	chr2	95902889	95902889	+	Intron	SNP	T	T	A	novel		NBEBC1_S14	NORMAL	T	T																c.2654-3553N>T			ENST00000456556		7	5	2				ANKRD36C,intron_variant,,ENST00000456556,;ANKRD36C,intron_variant,,ENST00000295246,;ANKRD36C,non_coding_transcript_exon_variant,,ENST00000531153,;ANKRD36C,intron_variant,,ENST00000534304,;	A	ENSG00000174501	ENST00000456556	Transcript
ANKRD36C	0	.	GRCh38	chr2	95902907	95902907	+	Intron	SNP	A	A	T	rs200489248		NBEBC1_S14	NORMAL	A	A																c.2654-3571N>A			ENST00000456556		8	6	2				ANKRD36C,intron_variant,,ENST00000456556,;ANKRD36C,intron_variant,,ENST00000295246,;ANKRD36C,non_coding_transcript_exon_variant,,ENST00000531153,;ANKRD36C,intron_variant,,ENST00000534304,;	T	ENSG00000174501	ENST00000456556	Transcript
ANKRD36C	0	.	GRCh38	chr2	95910553	95910553	+	Intron	SNP	G	G	T	novel		NBEBC1_S14	NORMAL	G	G																c.2653+1691N>A			ENST00000456556		8	6	2				ANKRD36C,missense_variant,p.Pro323Gln,ENST00000295246,;ANKRD36C,intron_variant,,ENST00000456556,;ANKRD36C,intron_variant,,ENST00000534304,;ANKRD36C,upstream_gene_variant,,ENST00000531153,;	T	ENSG00000174501	ENST00000456556	Transcript
ANKRD36C	0	.	GRCh38	chr2	95910554	95910554	+	Intron	SNP	G	G	T	novel		NBEBC1_S14	NORMAL	G	G																c.2653+1690N>A			ENST00000456556		9	7	2				ANKRD36C,missense_variant,p.Pro323Thr,ENST00000295246,;ANKRD36C,intron_variant,,ENST00000456556,;ANKRD36C,intron_variant,,ENST00000534304,;ANKRD36C,upstream_gene_variant,,ENST00000531153,;	T	ENSG00000174501	ENST00000456556	Transcript
ANKRD36C	0	.	GRCh38	chr2	95935492	95935492	+	Missense_Mutation	SNP	G	G	A	rs62153752		NBEBC1_S14	NORMAL	G	G																c.1697N>T	p.Ala566Val	p.A566V	ENST00000456556	24/67	25	14	11				ANKRD36C,missense_variant,p.Ala566Val,ENST00000456556,;ANKRD36C,5_prime_UTR_variant,,ENST00000295246,;ANKRD36C,3_prime_UTR_variant,,ENST00000534304,;ANKRD36C,3_prime_UTR_variant,,ENST00000528268,;	A	ENSG00000174501	ENST00000456556	Transcript
ANKRD36C	0	.	GRCh38	chr2	95938843	95938843	+	Missense_Mutation	SNP	A	A	G	rs62154561		NBEBC1_S14	NORMAL	A	A																c.1619N>C	p.Leu540Pro	p.L540P	ENST00000456556	22/67	108	26	82				ANKRD36C,missense_variant,p.Leu540Pro,ENST00000456556,;ANKRD36C,intron_variant,,ENST00000295246,;ANKRD36C,intron_variant,,ENST00000534304,;ANKRD36C,intron_variant,,ENST00000528268,;	G	ENSG00000174501	ENST00000456556	Transcript
ANKRD36C	0	.	GRCh38	chr2	95938884	95938884	+	Missense_Mutation	SNP	A	A	T	rs62154562		NBEBC1_S14	NORMAL	A	A																c.1578N>A	p.Ser526Arg	p.S526R	ENST00000456556	22/67	105	29	76				ANKRD36C,missense_variant,p.Ser526Arg,ENST00000456556,;ANKRD36C,intron_variant,,ENST00000295246,;ANKRD36C,intron_variant,,ENST00000534304,;ANKRD36C,intron_variant,,ENST00000528268,;	T	ENSG00000174501	ENST00000456556	Transcript
ANKRD36C	0	.	GRCh38	chr2	95941196	95941196	+	Missense_Mutation	SNP	C	C	T	rs78739183		NBEBC1_S14	NORMAL	C	C																c.1495N>A	p.Gly499Arg	p.G499R	ENST00000456556	20/67	12	3	9				ANKRD36C,missense_variant,p.Gly499Arg,ENST00000456556,;ANKRD36C,5_prime_UTR_variant,,ENST00000295246,;ANKRD36C,missense_variant,p.Gly28Arg,ENST00000534304,;ANKRD36C,missense_variant,p.Gly499Arg,ENST00000528268,;	T	ENSG00000174501	ENST00000456556	Transcript
ANKRD36C	0	.	GRCh38	chr2	95944647	95944648	+	Frame_Shift_Ins	INS	-	-	A	rs147285461		NBEBC1_S14	NORMAL	-	-																c.1470_1471insT	p.Glu491Ter	p.E491*	ENST00000456556	19/67	29	21	8				ANKRD36C,frameshift_variant,p.Glu491Ter,ENST00000456556,;ANKRD36C,5_prime_UTR_variant,,ENST00000295246,;ANKRD36C,frameshift_variant,p.Glu20Ter,ENST00000534304,;ANKRD36C,frameshift_variant,p.Glu491Ter,ENST00000528268,;	A	ENSG00000174501	ENST00000456556	Transcript
ANKRD36C	0	.	GRCh38	chr2	95945173	95945173	+	Missense_Mutation	SNP	T	T	G	rs62154594		NBEBC1_S14	NORMAL	T	T																c.1364N>C	p.Asn455Thr	p.N455T	ENST00000456556	18/67	34	10	24				ANKRD36C,missense_variant,p.Asn455Thr,ENST00000456556,;ANKRD36C,upstream_gene_variant,,ENST00000295246,;ANKRD36C,missense_variant,p.Asn455Thr,ENST00000528268,;ANKRD36C,upstream_gene_variant,,ENST00000534304,;	G	ENSG00000174501	ENST00000456556	Transcript
ANKRD36C	0	.	GRCh38	chr2	95953940	95953940	+	Missense_Mutation	SNP	T	T	G	rs74946480		NBEBC1_S14	NORMAL	T	T																c.1202N>C	p.Glu401Ala	p.E401A	ENST00000456556	14/67	69	32	37				ANKRD36C,missense_variant,p.Glu401Ala,ENST00000456556,;ANKRD36C,missense_variant,p.Glu401Ala,ENST00000528268,;	G	ENSG00000174501	ENST00000456556	Transcript
ANKRD36C	0	.	GRCh38	chr2	95953986	95953986	+	Missense_Mutation	SNP	C	C	T	rs62154618		NBEBC1_S14	NORMAL	C	C																c.1156N>A	p.Ala386Thr	p.A386T	ENST00000456556	14/67	98	44	54				ANKRD36C,missense_variant,p.Ala386Thr,ENST00000456556,;ANKRD36C,missense_variant,p.Ala386Thr,ENST00000528268,;	T	ENSG00000174501	ENST00000456556	Transcript
ITPRIPL1	0	.	GRCh38	chr2	96328224	96328224	+	Missense_Mutation	SNP	G	G	C	novel		NBEBC1_S14	NORMAL	G	G																c.1617N>C	p.Gln539His	p.Q539H	ENST00000361124	1/1	34	25	9				ITPRIPL1,missense_variant,p.Gln539His,ENST00000361124,NM_178495.5;ITPRIPL1,missense_variant,p.Gln523His,ENST00000536814,NM_001163524.1,NM_001163523.1;ITPRIPL1,missense_variant,p.Gln531His,ENST00000439118,NM_001008949.2;ITPRIPL1,missense_variant,p.Gln563His,ENST00000420728,;ITPRIPL1,downstream_gene_variant,,ENST00000420176,;	C	ENSG00000198885	ENST00000361124	Transcript
ITPRIPL1	0	.	GRCh38	chr2	96328225	96328225	+	Missense_Mutation	SNP	G	G	T	novel		NBEBC1_S14	NORMAL	G	G																c.1618N>T	p.Ala540Ser	p.A540S	ENST00000361124	1/1	34	25	9				ITPRIPL1,missense_variant,p.Ala540Ser,ENST00000361124,NM_178495.5;ITPRIPL1,missense_variant,p.Ala524Ser,ENST00000536814,NM_001163524.1,NM_001163523.1;ITPRIPL1,missense_variant,p.Ala532Ser,ENST00000439118,NM_001008949.2;ITPRIPL1,missense_variant,p.Ala564Ser,ENST00000420728,;ITPRIPL1,downstream_gene_variant,,ENST00000420176,;	T	ENSG00000198885	ENST00000361124	Transcript
ANKRD36	0	.	GRCh38	chr2	97167729	97167729	+	Missense_Mutation	SNP	C	C	T	rs112133169		NBEBC1_S14	NORMAL	C	C																c.1595N>T	p.Ala532Val	p.A532V	ENST00000420699	22/76	15	11	4				ANKRD36,missense_variant,p.Ala532Val,ENST00000420699,NM_001164315.1;ANKRD36,missense_variant,p.Ala532Val,ENST00000461153,;ANKRD36,3_prime_UTR_variant,,ENST00000620383,;	T	ENSG00000135976	ENST00000420699	Transcript
ANKRD36	0	.	GRCh38	chr2	97185508	97185508	+	Missense_Mutation	SNP	C	C	A	novel		NBEBC1_S14	NORMAL	C	C																c.2039N>A	p.Thr680Lys	p.T680K	ENST00000420699	30/76	13	11	2				ANKRD36,missense_variant,p.Thr680Lys,ENST00000420699,NM_001164315.1;ANKRD36,missense_variant,p.Thr680Lys,ENST00000461153,;ANKRD36,intron_variant,,ENST00000620383,;	A	ENSG00000135976	ENST00000420699	Transcript
ANKRD36	0	.	GRCh38	chr2	97194750	97194750	+	Missense_Mutation	SNP	T	T	C	rs59466168		NBEBC1_S14	NORMAL	T	T																c.2474N>C	p.Leu825Ser	p.L825S	ENST00000420699	39/76	15	6	9				ANKRD36,missense_variant,p.Leu825Ser,ENST00000420699,NM_001164315.1;ANKRD36,missense_variant,p.Leu825Ser,ENST00000461153,;ANKRD36,intron_variant,,ENST00000620383,;	C	ENSG00000135976	ENST00000420699	Transcript
ANKRD36	0	.	GRCh38	chr2	97211741	97211741	+	Missense_Mutation	SNP	G	G	A	rs10194525		NBEBC1_S14	NORMAL	G	G																c.3469N>A	p.Val1157Met	p.V1157M	ENST00000420699	58/76	33	23	10				ANKRD36,missense_variant,p.Val1157Met,ENST00000420699,NM_001164315.1;ANKRD36,missense_variant,p.Val1157Met,ENST00000461153,;ANKRD36,upstream_gene_variant,,ENST00000421946,;	A	ENSG00000135976	ENST00000420699	Transcript
ANKRD36	0	.	GRCh38	chr2	97243865	97243865	+	Missense_Mutation	SNP	A	A	G	novel		NBEBC1_S14	NORMAL	A	A																c.4405N>G	p.Lys1469Glu	p.K1469E	ENST00000420699	70/76	7	5	2				ANKRD36,missense_variant,p.Lys1469Glu,ENST00000420699,NM_001164315.1;ANKRD36,missense_variant,p.Lys1469Glu,ENST00000461153,;ANKRD36,non_coding_transcript_exon_variant,,ENST00000421946,;ANKRD36,upstream_gene_variant,,ENST00000494336,;	G	ENSG00000135976	ENST00000420699	Transcript
ANKRD36B	0	.	GRCh38	chr2	97513325	97513325	+	Missense_Mutation	SNP	A	A	G	novel		NBEBC1_S14	NORMAL	A	A																c.2660N>C	p.Val887Ala	p.V887A	ENST00000258459	38/44	12	10	2				ANKRD36B,missense_variant,p.Val566Ala,ENST00000438709,;ANKRD36B,missense_variant,p.Val887Ala,ENST00000258459,NM_025190.3;ANKRD36B,missense_variant,p.Val887Ala,ENST00000359901,;ANKRD36B,upstream_gene_variant,,ENST00000497329,;ANKRD36B,upstream_gene_variant,,ENST00000488634,;	G	ENSG00000196912	ENST00000258459	Transcript
ANKRD36B	0	.	GRCh38	chr2	97547557	97547557	+	Missense_Mutation	SNP	C	C	A	novel		NBEBC1_S14	NORMAL	C	C																c.1558N>T	p.Asp520Tyr	p.D520Y	ENST00000258459	22/44	10	6	2				ANKRD36B,missense_variant,p.Asp172Tyr,ENST00000438709,;ANKRD36B,missense_variant,p.Asp520Tyr,ENST00000258459,NM_025190.3;ANKRD36B,missense_variant,p.Asp520Tyr,ENST00000359901,;ANKRD36B,downstream_gene_variant,,ENST00000443455,;ANKRD36B,downstream_gene_variant,,ENST00000419390,;	A	ENSG00000196912	ENST00000258459	Transcript
VWA3B	0	.	GRCh38	chr2	98300105	98300105	+	Missense_Mutation	SNP	T	T	G	rs6731704		NBEBC1_S14	NORMAL	T	T																c.3309N>G	p.Ile1103Met	p.I1103M	ENST00000477737	25/28	47	28	19				VWA3B,missense_variant,p.Ile1103Met,ENST00000477737,NM_144992.4;VWA3B,missense_variant,p.Ile514Met,ENST00000473149,;VWA3B,missense_variant,p.Ile225Met,ENST00000614454,;VWA3B,non_coding_transcript_exon_variant,,ENST00000490947,;VWA3B,3_prime_UTR_variant,,ENST00000432242,;VWA3B,3_prime_UTR_variant,,ENST00000495571,;VWA3B,3_prime_UTR_variant,,ENST00000489630,;	G	ENSG00000168658	ENST00000477737	Transcript
KIAA1211L	0	.	GRCh38	chr2	98796240	98796240	+	Missense_Mutation	SNP	C	C	T	rs148191766		NBEBC1_S14	NORMAL	C	C																c.2629N>A	p.Val877Ile	p.V877I	ENST00000397899	9/10	89	53	36				KIAA1211L,missense_variant,p.Val877Ile,ENST00000397899,NM_207362.2;	T	ENSG00000196872	ENST00000397899	Transcript
LIPT1	0	.	GRCh38	chr2	99162326	99162326	+	Frame_Shift_Del	DEL	G	G	-	rs552120721		NBEBC1_S14	NORMAL	G	G																c.369delN	p.Lys123AsnfsTer8	p.K123Nfs*8	ENST00000393473	3/3	27	14	13				LIPT1,frameshift_variant,p.Lys123AsnfsTer8,ENST00000393473,NM_001204830.1,NM_145197.2,NM_145198.2,NM_015929.3;LIPT1,frameshift_variant,p.Lys123AsnfsTer8,ENST00000393471,NM_145199.2;LIPT1,frameshift_variant,p.Lys123AsnfsTer8,ENST00000434566,;LIPT1,frameshift_variant,p.Lys123AsnfsTer8,ENST00000449211,;MITD1,intron_variant,,ENST00000422537,;RP11-38C17.1,intron_variant,,ENST00000410042,;LIPT1,downstr…	-	ENSG00000144182	ENST00000393473	Transcript
EIF5B	0	.	GRCh38	chr2	99363786	99363786	+	Missense_Mutation	SNP	A	A	G	novel		NBEBC1_S14	NORMAL	A	A																c.1061N>G	p.Glu354Gly	p.E354G	ENST00000289371	5/24	12	10	2				EIF5B,missense_variant,p.Glu354Gly,ENST00000289371,NM_015904.3;EIF5B,missense_variant,p.Glu354Gly,ENST00000617677,;	G	ENSG00000158417	ENST00000289371	Transcript
EIF5B	0	.	GRCh38	chr2	99363807	99363807	+	Missense_Mutation	SNP	A	A	G	novel		NBEBC1_S14	NORMAL	A	A																c.1082N>G	p.Glu361Gly	p.E361G	ENST00000289371	5/24	10	8	2				EIF5B,missense_variant,p.Glu361Gly,ENST00000289371,NM_015904.3;EIF5B,missense_variant,p.Glu361Gly,ENST00000617677,;	G	ENSG00000158417	ENST00000289371	Transcript
EIF5B	0	.	GRCh38	chr2	99369401	99369401	+	Nonsense_Mutation	SNP	C	C	A	novel		NBEBC1_S14	NORMAL	C	C																c.1397N>A	p.Ser466Ter	p.S466*	ENST00000289371	8/24	10	8	2				EIF5B,stop_gained,p.Ser466Ter,ENST00000289371,NM_015904.3;EIF5B,stop_gained,p.Ser466Ter,ENST00000617677,;	A	ENSG00000158417	ENST00000289371	Transcript
AFF3	0	.	GRCh38	chr2	99593499	99593499	+	Missense_Mutation	SNP	G	G	T	novel		NBEBC1_S14	NORMAL	G	G																c.2237N>A	p.Ala746Asp	p.A746D	ENST00000409579	15/25	40	32	8				AFF3,missense_variant,p.Ala721Asp,ENST00000409236,;AFF3,missense_variant,p.Ala721Asp,ENST00000317233,NM_002285.2;AFF3,missense_variant,p.Ala746Asp,ENST00000409579,NM_001025108.1;	T	ENSG00000144218	ENST00000409579	Transcript
MAP4K4	0	.	GRCh38	chr2	101888808	101888808	+	Missense_Mutation	SNP	C	C	T	novel		NBEBC1_S14	NORMAL	C	C																c.3611N>T	p.Ser1204Phe	p.S1204F	ENST00000350878	30/31	8	6	2				MAP4K4,missense_variant,p.Ser1204Phe,ENST00000350878,NM_145686.3;MAP4K4,missense_variant,p.Ser1166Phe,ENST00000324219,NM_001242560.1;MAP4K4,missense_variant,p.Ser1251Phe,ENST00000625522,;MAP4K4,missense_variant,p.Ser1096Phe,ENST00000350198,;MAP4K4,missense_variant,p.Ser1085Phe,ENST00000413150,;MAP4K4,missense_variant,p.Ser918Phe,ENST00000302217,;MAP4K4,missense_variant,p.Ser1203Phe,ENST0000042501…	T	ENSG00000071054	ENST00000350878	Transcript
SLC9A4	0	.	GRCh38	chr2	102508086	102508086	+	Missense_Mutation	SNP	T	T	G	novel		NBEBC1_S14	NORMAL	T	T																c.1206N>G	p.Phe402Leu	p.F402L	ENST00000295269	5/12	10	8	2				SLC9A4,missense_variant,p.Phe402Leu,ENST00000295269,NM_001011552.3;SLC9A4,downstream_gene_variant,,ENST00000492154,;	G	ENSG00000180251	ENST00000295269	Transcript
SLC9A4	0	.	GRCh38	chr2	102532521	102532521	+	Missense_Mutation	SNP	G	G	T	novel		NBEBC1_S14	NORMAL	G	G																c.2230N>T	p.Ala744Ser	p.A744S	ENST00000295269	12/12	9	7	2				SLC9A4,missense_variant,p.Ala744Ser,ENST00000295269,NM_001011552.3;	T	ENSG00000180251	ENST00000295269	Transcript
MRPS9	0	.	GRCh38	chr2	105038195	105038195	+	Missense_Mutation	SNP	G	G	A	novel		NBEBC1_S14	NORMAL	G	G																c.103N>A	p.Ala35Thr	p.A35T	ENST00000258455	1/11	4	2	2				MRPS9,missense_variant,p.Ala35Thr,ENST00000258455,NM_182640.2;AC010884.1,intron_variant,,ENST00000456519,;	A	ENSG00000135972	ENST00000258455	Transcript
MRPS9	0	.	GRCh38	chr2	105049303	105049303	+	Missense_Mutation	SNP	A	A	T	novel		NBEBC1_S14	NORMAL	A	A																c.268N>T	p.Asn90Tyr	p.N90Y	ENST00000258455	2/11	10	8	2				MRPS9,missense_variant,p.Asn90Tyr,ENST00000258455,NM_182640.2;	T	ENSG00000135972	ENST00000258455	Transcript
C2orf40	0	.	GRCh38	chr2	106065783	106065783	+	Missense_Mutation	SNP	C	C	T	novel		NBEBC1_S14	NORMAL	C	C																c.19N>T	p.Arg7Trp	p.R7W	ENST00000238044	1/4	13	11	2				C2orf40,missense_variant,p.Arg7Trp,ENST00000238044,NM_032411.2;C2orf40,intron_variant,,ENST00000409944,;C2orf40,upstream_gene_variant,,ENST00000437659,;C2orf40,intron_variant,,ENST00000489174,;C2orf40,intron_variant,,ENST00000493478,;	T	ENSG00000119147	ENST00000238044	Transcript
RGPD3	0	.	GRCh38	chr2	106433258	106433258	+	Missense_Mutation	SNP	C	C	G	rs62152468		NBEBC1_S14	NORMAL	C	C																c.2233N>C	p.Glu745Gln	p.E745Q	ENST00000409886	16/23	32	17	15				RGPD3,missense_variant,p.Glu745Gln,ENST00000409886,NM_001144013.1;RGPD3,missense_variant,p.Glu745Gln,ENST00000304514,;	G	ENSG00000153165	ENST00000409886	Transcript
RGPD3	0	.	GRCh38	chr2	106457045	106457045	+	Missense_Mutation	SNP	C	C	T	rs62152530		NBEBC1_S14	NORMAL	C	C																c.331N>A	p.Asp111Asn	p.D111N	ENST00000409886	4/23	12	4	8				RGPD3,missense_variant,p.Asp111Asn,ENST00000409886,NM_001144013.1;RGPD3,missense_variant,p.Asp111Asn,ENST00000304514,;	T	ENSG00000153165	ENST00000409886	Transcript
RGPD3	0	.	GRCh38	chr2	106457652	106457652	+	Missense_Mutation	SNP	C	C	T	rs200571685		NBEBC1_S14	NORMAL	C	C																c.167N>A	p.Arg56Gln	p.R56Q	ENST00000409886	3/23	9	5	4				RGPD3,missense_variant,p.Arg56Gln,ENST00000409886,NM_001144013.1;RGPD3,missense_variant,p.Arg56Gln,ENST00000304514,;	T	ENSG00000153165	ENST00000409886	Transcript
RGPD4	0	.	GRCh38	chr2	107863031	107863031	+	Missense_Mutation	SNP	A	T	T	rs199689341		NBEBC1_S14	NORMAL	A	A																c.2468N>T	p.Lys823Met	p.K823M	ENST00000408999	17/23	9	0	9				RGPD4,missense_variant,p.Lys823Met,ENST00000408999,NM_182588.2;	T	ENSG00000196862	ENST00000408999	Transcript
GCC2	0	.	GRCh38	chr2	108484178	108484178	+	Missense_Mutation	SNP	G	G	A	novel		NBEBC1_S14	NORMAL	G	G																c.3480N>A	p.Met1160Ile	p.M1160I	ENST00000309863	13/23	8	6	2				GCC2,missense_variant,p.Met1160Ile,ENST00000309863,NM_181453.3;GCC2,missense_variant,p.Met140Ile,ENST00000393321,;GCC2,3_prime_UTR_variant,,ENST00000482325,;GCC2,non_coding_transcript_exon_variant,,ENST00000481729,;GCC2,downstream_gene_variant,,ENST00000447558,;	A	ENSG00000135968	ENST00000309863	Transcript
RANBP2	0	.	GRCh38	chr2	108782154	108782154	+	Missense_Mutation	SNP	T	T	A	novel		NBEBC1_S14	NORMAL	T	T																c.8787N>A	p.Asp2929Glu	p.D2929E	ENST00000283195	27/29	12	10	2				RANBP2,missense_variant,p.Asp2929Glu,ENST00000283195,NM_006267.4;CCDC138,upstream_gene_variant,,ENST00000295124,NM_001303106.1,NM_144978.2;CCDC138,upstream_gene_variant,,ENST00000412964,NM_001303105.1;CCDC138,upstream_gene_variant,,ENST00000470608,;CCDC138,upstream_gene_variant,,ENST00000409529,;CCDC138,upstream_gene_variant,,ENST00000447782,;	A	ENSG00000153201	ENST00000283195	Transcript
ANAPC1	0	.	GRCh38	chr2	111843541	111843541	+	Missense_Mutation	SNP	C	C	A	rs138079387		NBEBC1_S14	NORMAL	C	C																c.1911N>T	p.Met637Ile	p.M637I	ENST00000341068	17/48	19	10	9				ANAPC1,missense_variant,p.Met637Ile,ENST00000341068,NM_022662.3;ANAPC1,missense_variant,p.Met172Ile,ENST00000427997,;	A	ENSG00000153107	ENST00000341068	Transcript
ANAPC1	0	.	GRCh38	chr2	111850846	111850846	+	Missense_Mutation	SNP	C	C	T	rs147684628		NBEBC1_S14	NORMAL	C	C																c.1580N>A	p.Arg527Gln	p.R527Q	ENST00000341068	14/48	38	16	22				ANAPC1,missense_variant,p.Arg527Gln,ENST00000341068,NM_022662.3;ANAPC1,missense_variant,p.Arg62Gln,ENST00000427997,;	T	ENSG00000153107	ENST00000341068	Transcript
ZC3H8	0	.	GRCh38	chr2	112233337	112233337	+	Missense_Mutation	SNP	A	A	C	novel		NBEBC1_S14	NORMAL	A	A																c.656N>G	p.Ile219Arg	p.I219R	ENST00000409573	6/9	10	8	2				ZC3H8,missense_variant,p.Ile219Arg,ENST00000409573,NM_032494.2;ZC3H8,missense_variant,p.Ile219Arg,ENST00000272570,;ZC3H8,missense_variant,p.Ile219Arg,ENST00000615791,;ZC3H8,non_coding_transcript_exon_variant,,ENST00000474234,;ZC3H8,upstream_gene_variant,,ENST00000476902,;ZC3H8,downstream_gene_variant,,ENST00000464305,;ZC3H8,non_coding_transcript_exon_variant,,ENST00000466259,;	C	ENSG00000144161	ENST00000409573	Transcript
ZC3H8	0	.	GRCh38	chr2	112233344	112233344	+	Missense_Mutation	SNP	C	C	T	novel		NBEBC1_S14	NORMAL	C	C																c.649N>A	p.Ala217Thr	p.A217T	ENST00000409573	6/9	9	7	2				ZC3H8,missense_variant,p.Ala217Thr,ENST00000409573,NM_032494.2;ZC3H8,missense_variant,p.Ala217Thr,ENST00000272570,;ZC3H8,missense_variant,p.Ala217Thr,ENST00000615791,;ZC3H8,non_coding_transcript_exon_variant,,ENST00000474234,;ZC3H8,upstream_gene_variant,,ENST00000476902,;ZC3H8,downstream_gene_variant,,ENST00000464305,;ZC3H8,non_coding_transcript_exon_variant,,ENST00000466259,;	T	ENSG00000144161	ENST00000409573	Transcript
ZC3H6	0	.	GRCh38	chr2	112316492	112316492	+	Nonsense_Mutation	SNP	G	G	A	novel		NBEBC1_S14	NORMAL	G	G																c.770N>A	p.Trp257Ter	p.W257*	ENST00000409871	6/12	5	3	2				ZC3H6,stop_gained,p.Trp257Ter,ENST00000409871,NM_198581.2;ZC3H6,stop_gained,p.Trp257Ter,ENST00000343936,;ZC3H6,downstream_gene_variant,,ENST00000476511,;	A	ENSG00000188177	ENST00000409871	Transcript
ZC3H6	0	.	GRCh38	chr2	112324965	112324965	+	Missense_Mutation	SNP	T	T	G	novel		NBEBC1_S14	NORMAL	T	T																c.1854N>G	p.Asp618Glu	p.D618E	ENST00000409871	11/12	8	6	2				ZC3H6,missense_variant,p.Asp618Glu,ENST00000409871,NM_198581.2;ZC3H6,missense_variant,p.Asp618Glu,ENST00000343936,;	G	ENSG00000188177	ENST00000409871	Transcript
RGPD8	0	.	GRCh38	chr2	112388237	112388237	+	Missense_Mutation	SNP	C	C	T	rs17041523		NBEBC1_S14	NORMAL	C	C																c.4708N>A	p.Gly1570Arg	p.G1570R	ENST00000302558	20/23	29	5	24				RGPD8,missense_variant,p.Gly1570Arg,ENST00000302558,NM_001164463.1;RGPD8,missense_variant,p.Gly1430Arg,ENST00000409750,;RGPD8,downstream_gene_variant,,ENST00000330575,;RGPD8,downstream_gene_variant,,ENST00000522286,;	T	ENSG00000169629	ENST00000302558	Transcript
RGPD8	0	.	GRCh38	chr2	112389661	112389661	+	Missense_Mutation	SNP	A	A	G	rs760724545		NBEBC1_S14	NORMAL	A	A																c.3284N>C	p.Leu1095Pro	p.L1095P	ENST00000302558	20/23	57	38	19				RGPD8,missense_variant,p.Leu1095Pro,ENST00000302558,NM_001164463.1;RGPD8,missense_variant,p.Leu955Pro,ENST00000409750,;RGPD8,downstream_gene_variant,,ENST00000330575,;RGPD8,downstream_gene_variant,,ENST00000522286,;	G	ENSG00000169629	ENST00000302558	Transcript
FOXD4L1	0	.	GRCh38	chr2	113499282	113499282	+	Missense_Mutation	SNP	C	C	T	rs189095552		NBEBC1_S14	NORMAL	C	C																c.26N>T	p.Pro9Leu	p.P9L	ENST00000306507	1/1	30	22	8				FOXD4L1,missense_variant,p.Pro9Leu,ENST00000306507,NM_012184.4;CBWD2,downstream_gene_variant,,ENST00000259199,NM_172003.3;CBWD2,downstream_gene_variant,,ENST00000416503,NM_001330336.1;CBWD2,downstream_gene_variant,,ENST00000433343,;CBWD2,downstream_gene_variant,,ENST00000479583,;CBWD2,downstream_gene_variant,,ENST00000468417,;CBWD2,downstream_gene_variant,,ENST00000358604,;CBWD2,downstream_gene_v…	T	ENSG00000184492	ENST00000306507	Transcript
DPP10	0	.	GRCh38	chr2	115780985	115780985	+	Missense_Mutation	SNP	A	A	T	novel		NBEBC1_S14	NORMAL	A	A																c.1485N>T	p.Leu495Phe	p.L495F	ENST00000393147	16/26	4	2	2				DPP10,missense_variant,p.Leu491Phe,ENST00000410059,NM_020868.4,NM_001321907.1;DPP10,missense_variant,p.Leu441Phe,ENST00000409163,NM_001321914.1,NM_001178037.1,NM_001321911.1,NM_001321905.1,NM_001178036.1,NM_001321912.1,NM_001321908.1,NM_001321910.1,NM_001321913.1;DPP10,missense_variant,p.Leu484Phe,ENST00000310323,NM_001004360.3,NM_001321909.1,NM_001321906.1;DPP10,missense_variant,p.Leu495Phe,ENST…	T	ENSG00000175497	ENST00000393147	Transcript
CFAP221	0	.	GRCh38	chr2	119630894	119630894	+	Missense_Mutation	SNP	A	A	G	novel		NBEBC1_S14	NORMAL	A	A																c.1967N>G	p.Tyr656Cys	p.Y656C	ENST00000413369	19/24	14	12	2				CFAP221,missense_variant,p.Tyr215Cys,ENST00000443972,;CFAP221,missense_variant,p.Tyr656Cys,ENST00000413369,NM_001271049.1;CFAP221,downstream_gene_variant,,ENST00000597189,;CFAP221,missense_variant,p.Tyr84Cys,ENST00000600951,;CFAP221,3_prime_UTR_variant,,ENST00000295220,;CFAP221,3_prime_UTR_variant,,ENST00000413057,;	G	ENSG00000163075	ENST00000413369	Transcript
PTPN4	0	.	GRCh38	chr2	119920091	119920091	+	Missense_Mutation	SNP	T	T	G	novel		NBEBC1_S14	NORMAL	T	T																c.851N>G	p.Leu284Trp	p.L284W	ENST00000263708	12/27	11	9	2				PTPN4,missense_variant,p.Leu284Trp,ENST00000263708,NM_002830.3;PTPN4,3_prime_UTR_variant,,ENST00000430976,;PTPN4,3_prime_UTR_variant,,ENST00000433888,;	G	ENSG00000088179	ENST00000263708	Transcript
PTPN4	0	.	GRCh38	chr2	119962619	119962619	+	Missense_Mutation	SNP	A	A	G	novel		NBEBC1_S14	NORMAL	A	A																c.2284N>G	p.Lys762Glu	p.K762E	ENST00000263708	24/27	10	8	2				PTPN4,missense_variant,p.Lys762Glu,ENST00000263708,NM_002830.3;PTPN4,missense_variant,p.Lys46Glu,ENST00000441089,;PTPN4,3_prime_UTR_variant,,ENST00000430976,;PTPN4,non_coding_transcript_exon_variant,,ENST00000469511,;	G	ENSG00000088179	ENST00000263708	Transcript
CLASP1	0	.	GRCh38	chr2	121401672	121401672	+	Missense_Mutation	SNP	C	C	A	novel		NBEBC1_S14	NORMAL	C	C																c.2737N>T	p.Val913Phe	p.V913F	ENST00000263710	28/40	11	9	2				CLASP1,missense_variant,p.Val913Phe,ENST00000263710,NM_015282.2;CLASP1,missense_variant,p.Val885Phe,ENST00000409078,NM_001142274.1;CLASP1,missense_variant,p.Val893Phe,ENST00000397587,;CLASP1,missense_variant,p.Val891Phe,ENST00000541377,NM_001207051.1;CLASP1,missense_variant,p.Val892Phe,ENST00000455322,NM_001142273.1;CLASP1,missense_variant,p.Val689Phe,ENST00000452274,;	A	ENSG00000074054	ENST00000263710	Transcript
POTEF	0	.	GRCh38	chr2	130074719	130074719	+	Missense_Mutation	SNP	T	T	A	rs62165871		NBEBC1_S14	NORMAL	T	T																c.2753N>T	p.Tyr918Phe	p.Y918F	ENST00000409914	17/17	64	14	50				POTEF,missense_variant,p.Tyr918Phe,ENST00000409914,NM_001099771.2;	A	ENSG00000196604	ENST00000409914	Transcript
POTEF	0	.	GRCh38	chr2	130074785	130074785	+	Missense_Mutation	SNP	T	T	C	rs2599793		NBEBC1_S14	NORMAL	T	T																c.2687N>G	p.His896Arg	p.H896R	ENST00000409914	17/17	37	27	10				POTEF,missense_variant,p.His896Arg,ENST00000409914,NM_001099771.2;	C	ENSG00000196604	ENST00000409914	Transcript
CCDC74B	0	.	GRCh38	chr2	130142231	130142231	+	Missense_Mutation	SNP	T	C	C	rs2599972		NBEBC1_S14	NORMAL	T	T																c.446N>G	p.His149Arg	p.H149R	ENST00000310463	3/8	253	0	253				CCDC74B,missense_variant,p.His149Arg,ENST00000310463,NM_207310.2;CCDC74B,missense_variant,p.His149Arg,ENST00000392984,;CCDC74B,missense_variant,p.His191Arg,ENST00000457413,;CCDC74B,intron_variant,,ENST00000409943,NM_001258307.1;CCDC74B,intron_variant,,ENST00000409128,;CCDC74B,downstream_gene_variant,,ENST00000409234,;CCDC74B,downstream_gene_variant,,ENST00000441670,;MED15P9,downstream_gene_varian…	C	ENSG00000152076	ENST00000310463	Transcript
TUBA3E	0	.	GRCh38	chr2	130194181	130194181	+	Missense_Mutation	SNP	G	T	T	rs13000249		NBEBC1_S14	NORMAL	G	G																c.661N>A	p.Arg221Ser	p.R221S	ENST00000312988	4/5	885	178	707				TUBA3E,missense_variant,p.Arg221Ser,ENST00000312988,NM_207312.2;MZT2B,downstream_gene_variant,,ENST00000281871,NM_025029.3;MZT2B,downstream_gene_variant,,ENST00000409255,;MZT2B,downstream_gene_variant,,ENST00000425361,;MZT2B,downstream_gene_variant,,ENST00000457492,;MZT2B,downstream_gene_variant,,ENST00000455239,;MZT2B,downstream_gene_variant,,ENST00000480182,;	T	ENSG00000152086	ENST00000312988	Transcript
TUBA3E	0	.	GRCh38	chr2	130194465	130194465	+	Missense_Mutation	SNP	G	A	A	rs13000721		NBEBC1_S14	NORMAL	G	G																c.377N>T	p.Ala126Val	p.A126V	ENST00000312988	4/5	231	3	228				TUBA3E,missense_variant,p.Ala126Val,ENST00000312988,NM_207312.2;MZT2B,downstream_gene_variant,,ENST00000281871,NM_025029.3;MZT2B,downstream_gene_variant,,ENST00000409255,;MZT2B,downstream_gene_variant,,ENST00000425361,;MZT2B,downstream_gene_variant,,ENST00000457492,;MZT2B,downstream_gene_variant,,ENST00000455239,;MZT2B,downstream_gene_variant,,ENST00000480182,;	A	ENSG00000152086	ENST00000312988	Transcript
POTEJ	0	.	GRCh38	chr2	130656603	130656603	+	Missense_Mutation	SNP	C	C	T	rs62165276		NBEBC1_S14	NORMAL	C	C																c.1843N>T	p.Arg615Trp	p.R615W	ENST00000409602	15/15	99	62	37				POTEJ,missense_variant,p.Arg615Trp,ENST00000409602,NM_001277083.1;	T	ENSG00000222038	ENST00000409602	Transcript
POTEJ	0	.	GRCh38	chr2	130656765	130656765	+	Missense_Mutation	SNP	G	G	A	rs201265731		NBEBC1_S14	NORMAL	G	G																c.2005N>A	p.Ala669Thr	p.A669T	ENST00000409602	15/15	76	53	23				POTEJ,missense_variant,p.Ala669Thr,ENST00000409602,NM_001277083.1;	A	ENSG00000222038	ENST00000409602	Transcript
TUBA3D	0	.	GRCh38	chr2	131480354	131480354	+	Missense_Mutation	SNP	C	C	A	rs200147665		NBEBC1_S14	NORMAL	C	C																c.661N>A	p.Arg221Ser	p.R221S	ENST00000321253	4/5	564	372	192				TUBA3D,missense_variant,p.Arg221Ser,ENST00000321253,NM_080386.3;MZT2A,downstream_gene_variant,,ENST00000309451,NM_001085365.1;TUBA3D,downstream_gene_variant,,ENST00000409047,;MZT2A,downstream_gene_variant,,ENST00000410036,;MZT2A,intron_variant,,ENST00000445782,;MZT2A,intron_variant,,ENST00000427024,;	A	ENSG00000075886	ENST00000321253	Transcript
NCKAP5	0	.	GRCh38	chr2	132782768	132782768	+	Missense_Mutation	SNP	C	C	A	novel		NBEBC1_S14	NORMAL	C	C																c.4043N>T	p.Gly1348Val	p.G1348V	ENST00000409261	14/20	10	8	2				NCKAP5,missense_variant,p.Gly1348Val,ENST00000409261,NM_207363.2;NCKAP5,missense_variant,p.Gly1348Val,ENST00000317721,;NCKAP5,intron_variant,,ENST00000405974,;NCKAP5,intron_variant,,ENST00000409213,NM_207481.3;NCKAP5,upstream_gene_variant,,ENST00000473859,;	A	ENSG00000176771	ENST00000409261	Transcript
DARS	0	.	GRCh38	chr2	135943385	135943385	+	Missense_Mutation	SNP	A	A	G	novel		NBEBC1_S14	NORMAL	A	A																c.416N>C	p.Val139Ala	p.V139A	ENST00000264161	5/16	12	10	2				DARS,missense_variant,p.Val139Ala,ENST00000264161,NM_001293312.1,NM_001349.3;DARS,missense_variant,p.Val106Ala,ENST00000456565,;DARS,missense_variant,p.Val106Ala,ENST00000441323,;DARS,missense_variant,p.Val106Ala,ENST00000449218,;DARS,downstream_gene_variant,,ENST00000463008,;DARS,missense_variant,p.Val171Ala,ENST00000435076,;	G	ENSG00000115866	ENST00000264161	Transcript
THSD7B	0	.	GRCh38	chr2	137411855	137411855	+	Missense_Mutation	SNP	C	C	G	novel		NBEBC1_S14	NORMAL	C	C																c.2942N>G	p.Ser981Cys	p.S981C	ENST00000272643	13/27	11	9	2				THSD7B,missense_variant,p.Ser981Cys,ENST00000409968,NM_001316349.1;THSD7B,missense_variant,p.Ser981Cys,ENST00000272643,;THSD7B,missense_variant,p.Ser950Cys,ENST00000413152,;	G	ENSG00000144229	ENST00000272643	Transcript
HNMT	0	.	GRCh38	chr2	137964591	137964591	+	Missense_Mutation	SNP	G	G	C	novel		NBEBC1_S14	NORMAL	G	G																c.100N>C	p.Glu34Gln	p.E34Q	ENST00000280097	1/6	9	7	2				HNMT,missense_variant,p.Glu34Gln,ENST00000280097,NM_006895.2;HNMT,missense_variant,p.Glu34Gln,ENST00000410115,;HNMT,missense_variant,p.Glu34Gln,ENST00000329366,NM_001024075.1;HNMT,missense_variant,p.Glu34Gln,ENST00000280096,NM_001024074.2;HNMT,non_coding_transcript_exon_variant,,ENST00000485653,;HNMT,non_coding_transcript_exon_variant,,ENST00000467390,;HNMT,non_coding_transcript_exon_variant,,ENS…	C	ENSG00000150540	ENST00000280097	Transcript
LRP1B	0	.	GRCh38	chr2	140324021	140324021	+	Missense_Mutation	SNP	T	T	A	novel		NBEBC1_S14	NORMAL	T	T																c.12386N>T	p.Tyr4129Phe	p.Y4129F	ENST00000389484	81/91	10	8	2				LRP1B,missense_variant,p.Tyr4129Phe,ENST00000389484,NM_018557.2;LRP1B,missense_variant,p.Tyr361Phe,ENST00000437977,;	A	ENSG00000168702	ENST00000389484	Transcript
LRP1B	0	.	GRCh38	chr2	140442547	140442547	+	Missense_Mutation	SNP	G	G	T	novel		NBEBC1_S14	NORMAL	G	G																c.10371N>A	p.Asp3457Glu	p.D3457E	ENST00000389484	66/91	9	7	2				LRP1B,missense_variant,p.Asp3457Glu,ENST00000389484,NM_018557.2;	T	ENSG00000168702	ENST00000389484	Transcript
LRP1B	0	.	GRCh38	chr2	140601525	140601525	+	Missense_Mutation	SNP	G	G	A	novel		NBEBC1_S14	NORMAL	G	G																c.6914N>T	p.Ala2305Val	p.A2305V	ENST00000389484	42/91	39	22	17				LRP1B,missense_variant,p.Ala2305Val,ENST00000389484,NM_018557.2;	A	ENSG00000168702	ENST00000389484	Transcript
LRP1B	0	.	GRCh38	chr2	141229246	141229246	+	Missense_Mutation	SNP	G	G	T	novel		NBEBC1_S14	NORMAL	G	G																c.787N>A	p.Gln263Lys	p.Q263K	ENST00000389484	6/91	6	4	2				LRP1B,missense_variant,p.Gln263Lys,ENST00000389484,NM_018557.2;LRP1B,intron_variant,,ENST00000434794,;	T	ENSG00000168702	ENST00000389484	Transcript
KYNU	0	.	GRCh38	chr2	142918725	142918725	+	Missense_Mutation	SNP	A	A	C	novel		NBEBC1_S14	NORMAL	A	A																c.286N>C	p.Lys96Gln	p.K96Q	ENST00000264170	3/14	11	9	2				KYNU,missense_variant,p.Lys96Gln,ENST00000264170,NM_003937.2;KYNU,missense_variant,p.Lys96Gln,ENST00000375773,NM_001032998.1;KYNU,missense_variant,p.Lys96Gln,ENST00000409512,NM_001199241.1;KYNU,missense_variant,p.Lys87Gln,ENST00000621320,;KYNU,missense_variant,p.Lys96Gln,ENST00000410015,;KYNU,missense_variant,p.Lys17Gln,ENST00000612147,;KYNU,non_coding_transcript_exon_variant,,ENST00000460143,;KY…	C	ENSG00000115919	ENST00000264170	Transcript
ARHGAP15	0	.	GRCh38	chr2	143436961	143436961	+	Missense_Mutation	SNP	C	C	A	novel		NBEBC1_S14	NORMAL	C	C																c.622N>A	p.Gln208Lys	p.Q208K	ENST00000295095	8/14	10	8	2				ARHGAP15,missense_variant,p.Gln208Lys,ENST00000295095,NM_018460.3;AC096558.1,intron_variant,,ENST00000550516,;AC096558.1,intron_variant,,ENST00000442794,;RP11-570L15.2,intron_variant,,ENST00000546678,;AC096558.1,intron_variant,,ENST00000549032,;ARHGAP15,non_coding_transcript_exon_variant,,ENST00000548242,;ARHGAP15,non_coding_transcript_exon_variant,,ENST00000469117,;ARHGAP15,downstream_gene_varia…	A	ENSG00000075884	ENST00000295095	Transcript
ARHGAP15	0	.	GRCh38	chr2	143768110	143768110	+	Missense_Mutation	SNP	A	A	G	novel		NBEBC1_S14	NORMAL	A	A																c.1366N>G	p.Asn456Asp	p.N456D	ENST00000295095	14/14	12	10	2				ARHGAP15,missense_variant,p.Asn456Asp,ENST00000295095,NM_018460.3;CTD-2252P21.1,intron_variant,,ENST00000548756,;ARHGAP15,non_coding_transcript_exon_variant,,ENST00000549060,;	G	ENSG00000075884	ENST00000295095	Transcript
ARHGAP15	0	.	GRCh38	chr2	143768120	143768120	+	Missense_Mutation	SNP	C	C	T	novel		NBEBC1_S14	NORMAL	C	C																c.1376N>T	p.Ala459Val	p.A459V	ENST00000295095	14/14	8	6	2				ARHGAP15,missense_variant,p.Ala459Val,ENST00000295095,NM_018460.3;CTD-2252P21.1,intron_variant,,ENST00000548756,;ARHGAP15,non_coding_transcript_exon_variant,,ENST00000549060,;	T	ENSG00000075884	ENST00000295095	Transcript
GTDC1	0	.	GRCh38	chr2	144007525	144007525	+	Missense_Mutation	SNP	T	T	G	novel		NBEBC1_S14	NORMAL	T	T																c.532N>C	p.Lys178Gln	p.K178Q	ENST00000392869	6/11	6	4	2				GTDC1,missense_variant,p.Lys178Gln,ENST00000392869,;GTDC1,missense_variant,p.Lys178Gln,ENST00000409214,NM_001006636.3;GTDC1,missense_variant,p.Lys178Gln,ENST00000542155,NM_001164629.3;GTDC1,missense_variant,p.Lys178Gln,ENST00000344850,;GTDC1,missense_variant,p.Lys178Gln,ENST00000392867,NM_024659.4;GTDC1,missense_variant,p.Lys178Gln,ENST00000241391,NM_001284233.1;GTDC1,missense_variant,p.Lys146Gln…	G	ENSG00000121964	ENST00000392869	Transcript
ZEB2	0	.	GRCh38	chr2	144404128	144404128	+	Missense_Mutation	SNP	G	G	T	novel		NBEBC1_S14	NORMAL	G	G																c.595N>A	p.Leu199Met	p.L199M	ENST00000637267	7/11	11	9	2				ZEB2,missense_variant,p.Leu199Met,ENST00000637267,;ZEB2,missense_variant,p.Leu199Met,ENST00000636471,;ZEB2,missense_variant,p.Leu199Met,ENST00000627532,NM_014795.3;ZEB2,missense_variant,p.Leu199Met,ENST00000636026,;ZEB2,missense_variant,p.Leu87Met,ENST00000638087,;ZEB2,missense_variant,p.Leu87Met,ENST00000637304,;ZEB2,missense_variant,p.Leu87Met,ENST00000638007,;ZEB2,missense_variant,p.Leu87Met,E…	T	ENSG00000169554	ENST00000637267	Transcript
ACVR2A	0	.	GRCh38	chr2	147896465	147896465	+	Missense_Mutation	SNP	G	G	T	novel		NBEBC1_S14	NORMAL	G	G																c.220N>T	p.Val74Leu	p.V74L	ENST00000241416	2/11	10	8	2				ACVR2A,missense_variant,p.Val74Leu,ENST00000241416,NM_001616.4,NM_001278579.1;ACVR2A,missense_variant,p.Val74Leu,ENST00000404590,;ACVR2A,5_prime_UTR_variant,,ENST00000535787,NM_001278580.1;AC009480.3,downstream_gene_variant,,ENST00000402410,;ACVR2A,non_coding_transcript_exon_variant,,ENST00000462659,;ACVR2A,downstream_gene_variant,,ENST00000487959,;ACVR2A,non_coding_transcript_exon_variant,,ENST0…	T	ENSG00000121989	ENST00000241416	Transcript
ACVR2A	0	.	GRCh38	chr2	147920248	147920248	+	Missense_Mutation	SNP	T	T	A	novel		NBEBC1_S14	NORMAL	T	T																c.981N>A	p.Asn327Lys	p.N327K	ENST00000241416	8/11	11	9	2				ACVR2A,missense_variant,p.Asn327Lys,ENST00000241416,NM_001616.4,NM_001278579.1;ACVR2A,missense_variant,p.Asn219Lys,ENST00000535787,NM_001278580.1;ACVR2A,missense_variant,p.Asn327Lys,ENST00000404590,;	A	ENSG00000121989	ENST00000241416	Transcript
MBD5	0	.	GRCh38	chr2	148485756	148485756	+	Missense_Mutation	SNP	A	A	G	novel		NBEBC1_S14	NORMAL	A	A																c.2860N>G	p.Ile954Val	p.I954V	ENST00000407073	11/15	14	12	2				MBD5,missense_variant,p.Ile954Val,ENST00000407073,NM_018328.4;MBD5,missense_variant,p.Ile1187Val,ENST00000404807,;MBD5,missense_variant,p.Ile927Val,ENST00000416015,;MBD5,missense_variant,p.Ile143Val,ENST00000638043,;MBD5,upstream_gene_variant,,ENST00000630352,;MBD5,downstream_gene_variant,,ENST00000637067,;MBD5,missense_variant,p.Ile954Val,ENST00000629878,;MBD5,missense_variant,p.Ile433Val,ENST00…	G	ENSG00000204406	ENST00000407073	Transcript
RIF1	0	.	GRCh38	chr2	151443278	151443278	+	Missense_Mutation	SNP	T	T	C	novel		NBEBC1_S14	NORMAL	T	T																c.1754N>C	p.Leu585Ser	p.L585S	ENST00000243326	16/35	9	7	2				RIF1,missense_variant,p.Leu585Ser,ENST00000243326,;RIF1,missense_variant,p.Leu585Ser,ENST00000453091,NM_001177663.1;RIF1,missense_variant,p.Leu585Ser,ENST00000430328,NM_001177665.1;RIF1,missense_variant,p.Leu585Ser,ENST00000444746,NM_018151.4;RIF1,missense_variant,p.Leu585Ser,ENST00000428287,NM_001177664.1;RIF1,missense_variant,p.Leu577Ser,ENST00000414861,;	C	ENSG00000080345	ENST00000243326	Transcript
NEB	0	.	GRCh38	chr2	151579498	151579498	+	Missense_Mutation	SNP	T	T	G	rs62174690		NBEBC1_S14	NORMAL	T	T																c.16544N>C	p.Lys5515Thr	p.K5515T	ENST00000618972	105/183	24	10	14				NEB,missense_variant,p.Lys5515Thr,ENST00000618972,NM_001271208.1;NEB,missense_variant,p.Lys5515Thr,ENST00000397345,NM_001164508.1;NEB,missense_variant,p.Lys5515Thr,ENST00000427231,NM_001164507.1;NEB,missense_variant,p.Lys5515Thr,ENST00000603639,;NEB,missense_variant,p.Lys5515Thr,ENST00000604864,;NEB,missense_variant,p.Lys245Thr,ENST00000413693,;NEB,intron_variant,,ENST00000409198,NM_004543.4;NEB,…	G	ENSG00000183091	ENST00000618972	Transcript
NEB	0	.	GRCh38	chr2	151706979	151706979	+	Missense_Mutation	SNP	A	A	G	novel		NBEBC1_S14	NORMAL	A	A																c.1054N>C	p.Tyr352His	p.Y352H	ENST00000618972	13/183	7	5	2				NEB,missense_variant,p.Tyr352His,ENST00000618972,NM_001271208.1;NEB,missense_variant,p.Tyr352His,ENST00000397345,NM_001164508.1;NEB,missense_variant,p.Tyr352His,ENST00000427231,NM_001164507.1;NEB,missense_variant,p.Tyr352His,ENST00000603639,;NEB,missense_variant,p.Tyr352His,ENST00000604864,;NEB,missense_variant,p.Tyr352His,ENST00000409198,NM_004543.4;NEB,missense_variant,p.Tyr352His,ENST000001728…	G	ENSG00000183091	ENST00000618972	Transcript
NEB	0	.	GRCh38	chr2	151706985	151706985	+	Missense_Mutation	SNP	C	C	T	novel		NBEBC1_S14	NORMAL	C	C																c.1048N>A	p.Glu350Lys	p.E350K	ENST00000618972	13/183	7	5	2				NEB,missense_variant,p.Glu350Lys,ENST00000618972,NM_001271208.1;NEB,missense_variant,p.Glu350Lys,ENST00000397345,NM_001164508.1;NEB,missense_variant,p.Glu350Lys,ENST00000427231,NM_001164507.1;NEB,missense_variant,p.Glu350Lys,ENST00000603639,;NEB,missense_variant,p.Glu350Lys,ENST00000604864,;NEB,missense_variant,p.Glu350Lys,ENST00000409198,NM_004543.4;NEB,missense_variant,p.Glu350Lys,ENST000001728…	T	ENSG00000183091	ENST00000618972	Transcript
STAM2	0	.	GRCh38	chr2	152143905	152143905	+	Missense_Mutation	SNP	G	G	C	novel		NBEBC1_S14	NORMAL	G	G																c.626N>G	p.Ala209Gly	p.A209G	ENST00000263904	7/14	14	12	2				STAM2,missense_variant,p.Ala209Gly,ENST00000263904,NM_005843.5;STAM2,non_coding_transcript_exon_variant,,ENST00000465460,;STAM2,non_coding_transcript_exon_variant,,ENST00000482997,;STAM2,non_coding_transcript_exon_variant,,ENST00000463854,;STAM2,downstream_gene_variant,,ENST00000494589,;	C	ENSG00000115145	ENST00000263904	Transcript
FMNL2	0	.	GRCh38	chr2	152619149	152619149	+	Missense_Mutation	SNP	C	C	T	rs191661281		NBEBC1_S14	NORMAL	C	C																c.1618N>T	p.Pro540Ser	p.P540S	ENST00000288670	14/26	22	9	13				FMNL2,missense_variant,p.Pro540Ser,ENST00000288670,NM_052905.3;FMNL2,upstream_gene_variant,,ENST00000475377,;	T	ENSG00000157827	ENST00000288670	Transcript
KCNJ3	0	.	GRCh38	chr2	154698894	154698894	+	Missense_Mutation	SNP	A	A	G	rs16838016		NBEBC1_S14	NORMAL	A	A																c.119N>G	p.Lys40Arg	p.K40R	ENST00000295101	1/3	29	14	15				KCNJ3,missense_variant,p.Lys40Arg,ENST00000295101,NM_002239.3;KCNJ3,missense_variant,p.Lys40Arg,ENST00000544049,NM_001260508.1;AC061961.2,upstream_gene_variant,,ENST00000443901,;	G	ENSG00000162989	ENST00000295101	Transcript
GALNT5	0	.	GRCh38	chr2	157258734	157258734	+	Missense_Mutation	SNP	G	G	C	novel		NBEBC1_S14	NORMAL	G	G																c.652N>C	p.Val218Leu	p.V218L	ENST00000259056	1/10	11	9	2				GALNT5,missense_variant,p.Val218Leu,ENST00000259056,NM_014568.1;	C	ENSG00000136542	ENST00000259056	Transcript
CYTIP	0	.	GRCh38	chr2	157443989	157443989	+	Missense_Mutation	SNP	C	C	T	novel		NBEBC1_S14	NORMAL	C	C																c.32N>A	p.Ser11Asn	p.S11N	ENST00000264192	1/8	8	6	2				CYTIP,missense_variant,p.Ser11Asn,ENST00000264192,NM_004288.4;CYTIP,5_prime_UTR_variant,,ENST00000435117,;CYTIP,5_prime_UTR_variant,,ENST00000439355,;CYTIP,upstream_gene_variant,,ENST00000418920,;CYTIP,intron_variant,,ENST00000497432,;CYTIP,missense_variant,p.Ser11Asn,ENST00000457793,;CYTIP,non_coding_transcript_exon_variant,,ENST00000483929,;CYTIP,non_coding_transcript_exon_variant,,ENST00000462…	T	ENSG00000115165	ENST00000264192	Transcript
UPP2	0	.	GRCh38	chr2	158115108	158115108	+	Missense_Mutation	SNP	G	G	T	novel		NBEBC1_S14	NORMAL	G	G																c.359N>T	p.Cys120Phe	p.C120F	ENST00000605860	6/10	8	6	2				UPP2,missense_variant,p.Cys120Phe,ENST00000605860,NM_001135098.1;UPP2,missense_variant,p.Cys63Phe,ENST00000005756,NM_173355.3;UPP2,intron_variant,,ENST00000460456,;	T	ENSG00000007001	ENST00000605860	Transcript
BAZ2B	0	.	GRCh38	chr2	159325653	159325653	+	Missense_Mutation	SNP	C	C	A	novel		NBEBC1_S14	NORMAL	C	C																c.6209N>T	p.Ser2070Ile	p.S2070I	ENST00000392783	35/37	10	8	2				BAZ2B,missense_variant,p.Ser2070Ile,ENST00000392783,NM_013450.3;BAZ2B,missense_variant,p.Ser2034Ile,ENST00000392782,NM_001289975.1;BAZ2B,downstream_gene_variant,,ENST00000474437,;BAZ2B,splice_region_variant,,ENST00000548440,;	A	ENSG00000123636	ENST00000392783	Transcript
BAZ2B	0	.	GRCh38	chr2	159429251	159429251	+	Missense_Mutation	SNP	T	T	C	novel		NBEBC1_S14	NORMAL	T	T																c.2204N>G	p.Lys735Arg	p.K735R	ENST00000392783	11/37	6	4	2				BAZ2B,missense_variant,p.Lys735Arg,ENST00000392783,NM_013450.3;BAZ2B,missense_variant,p.Lys733Arg,ENST00000392782,NM_001289975.1;BAZ2B,missense_variant,p.Lys441Arg,ENST00000343439,;BAZ2B,missense_variant,p.Lys69Arg,ENST00000441143,;BAZ2B,non_coding_transcript_exon_variant,,ENST00000472953,;	C	ENSG00000123636	ENST00000392783	Transcript
BAZ2B	0	.	GRCh38	chr2	159478697	159478697	+	Missense_Mutation	SNP	G	G	A	novel		NBEBC1_S14	NORMAL	G	G																c.23N>T	p.Pro8Leu	p.P8L	ENST00000392783	3/37	9	7	2				BAZ2B,missense_variant,p.Pro8Leu,ENST00000392783,NM_013450.3;BAZ2B,missense_variant,p.Pro8Leu,ENST00000392782,NM_001289975.1;BAZ2B,missense_variant,p.Pro8Leu,ENST00000437839,;BAZ2B,missense_variant,p.Pro8Leu,ENST00000541068,;BAZ2B,non_coding_transcript_exon_variant,,ENST00000483316,;BAZ2B,non_coding_transcript_exon_variant,,ENST00000482503,;BAZ2B,non_coding_transcript_exon_variant,,ENST0000046718…	A	ENSG00000123636	ENST00000392783	Transcript
IFIH1	0	.	GRCh38	chr2	162276911	162276911	+	Missense_Mutation	SNP	G	G	C	novel		NBEBC1_S14	NORMAL	G	G																c.2080N>G	p.Pro694Ala	p.P694A	ENST00000263642	11/16	5	3	2				IFIH1,missense_variant,p.Pro694Ala,ENST00000263642,NM_022168.3;	C	ENSG00000115267	ENST00000263642	Transcript
SCN3A	0	.	GRCh38	chr2	165095520	165095520	+	Missense_Mutation	SNP	C	C	A	novel		NBEBC1_S14	NORMAL	C	C																c.4422N>T	p.Gln1474His	p.Q1474H	ENST00000283254	25/28	5	3	2				SCN3A,missense_variant,p.Gln1474His,ENST00000360093,;SCN3A,missense_variant,p.Gln1474His,ENST00000283254,NM_006922.3,NM_001081676.1;SCN3A,missense_variant,p.Gln1425His,ENST00000409101,NM_001081677.1;SCN3A,downstream_gene_variant,,ENST00000440431,;AC013463.2,intron_variant,,ENST00000629817,;AC013463.2,intron_variant,,ENST00000628085,;AC013463.2,intron_variant,,ENST00000625505,;AC013463.2,downstrea…	A	ENSG00000153253	ENST00000283254	Transcript
SCN3A	0	.	GRCh38	chr2	165112950	165112950	+	Missense_Mutation	SNP	C	C	G	novel		NBEBC1_S14	NORMAL	C	C																c.3778N>C	p.Val1260Leu	p.V1260L	ENST00000283254	21/28	8	6	2				SCN3A,missense_variant,p.Val1260Leu,ENST00000360093,;SCN3A,missense_variant,p.Val1260Leu,ENST00000283254,NM_006922.3,NM_001081676.1;SCN3A,missense_variant,p.Val1211Leu,ENST00000409101,NM_001081677.1;SCN3A,missense_variant,p.Val1211Leu,ENST00000440431,;AC013463.2,intron_variant,,ENST00000629817,;AC013463.2,intron_variant,,ENST00000628085,;AC013463.2,intron_variant,,ENST00000625505,;	G	ENSG00000153253	ENST00000283254	Transcript
SCN2A	0	.	GRCh38	chr2	165342303	165342303	+	Missense_Mutation	SNP	C	C	A	novel		NBEBC1_S14	NORMAL	C	C																c.2396N>A	p.Thr799Lys	p.T799K	ENST00000636071	16/28	13	11	2				SCN2A,missense_variant,p.Thr799Lys,ENST00000636071,;SCN2A,missense_variant,p.Thr667Lys,ENST00000636985,;SCN2A,missense_variant,p.Thr799Lys,ENST00000637266,;SCN2A,missense_variant,p.Thr799Lys,ENST00000375437,NM_001040142.1;SCN2A,missense_variant,p.Thr799Lys,ENST00000283256,NM_021007.2;SCN2A,missense_variant,p.Thr799Lys,ENST00000375427,NM_001040143.1;SCN2A,missense_variant,p.Thr799Lys,ENST000006311…	A	ENSG00000136531	ENST00000636071	Transcript
GALNT3	0	.	GRCh38	chr2	165754685	165754685	+	Missense_Mutation	SNP	T	T	C	novel		NBEBC1_S14	NORMAL	T	T																c.1568N>G	p.Asn523Ser	p.N523S	ENST00000392701	9/11	14	12	2				GALNT3,missense_variant,p.Asn523Ser,ENST00000392701,NM_004482.3;GALNT3,missense_variant,p.Asn261Ser,ENST00000409882,;GALNT3,downstream_gene_variant,,ENST00000412248,;GALNT3,downstream_gene_variant,,ENST00000437849,;GALNT3,downstream_gene_variant,,ENST00000463254,;	C	ENSG00000115339	ENST00000392701	Transcript
TTC21B	0	.	GRCh38	chr2	165917315	165917315	+	Missense_Mutation	SNP	C	C	A	novel		NBEBC1_S14	NORMAL	C	C																c.1841N>T	p.Ser614Ile	p.S614I	ENST00000243344	14/29	9	7	2				TTC21B,missense_variant,p.Ser614Ile,ENST00000243344,NM_024753.4;	A	ENSG00000123607	ENST00000243344	Transcript
TTC21B	0	.	GRCh38	chr2	165917468	165917468	+	Missense_Mutation	SNP	G	G	A	novel		NBEBC1_S14	NORMAL	G	G																c.1688N>T	p.Pro563Leu	p.P563L	ENST00000243344	14/29	9	7	2				TTC21B,missense_variant,p.Pro563Leu,ENST00000243344,NM_024753.4;	A	ENSG00000123607	ENST00000243344	Transcript
TTC21B	0	.	GRCh38	chr2	165917471	165917471	+	Missense_Mutation	SNP	T	T	C	novel		NBEBC1_S14	NORMAL	T	T																c.1685N>G	p.Tyr562Cys	p.Y562C	ENST00000243344	14/29	8	6	2				TTC21B,missense_variant,p.Tyr562Cys,ENST00000243344,NM_024753.4;	C	ENSG00000123607	ENST00000243344	Transcript
SCN9A	0	.	GRCh38	chr2	166238146	166238146	+	Missense_Mutation	SNP	T	T	C	novel		NBEBC1_S14	NORMAL	T	T																c.3716N>G	p.Tyr1239Cys	p.Y1239C	ENST00000409672	20/27	11	9	2				SCN9A,missense_variant,p.Tyr1250Cys,ENST00000303354,;SCN9A,missense_variant,p.Tyr1239Cys,ENST00000409672,NM_002977.3;SCN9A,missense_variant,p.Tyr1250Cys,ENST00000409435,;AC010127.3,intron_variant,,ENST00000447809,;	C	ENSG00000169432	ENST00000409672	Transcript
XIRP2	0	.	GRCh38	chr2	166903494	166903494	+	Missense_Mutation	SNP	G	G	C	novel		NBEBC1_S14	NORMAL	G	G																c.12N>C	p.Met4Ile	p.M4I	ENST00000409195	2/11	4	2	2				XIRP2,missense_variant,p.Met4Ile,ENST00000409195,NM_152381.5;XIRP2,missense_variant,p.Met4Ile,ENST00000409728,NM_001199143.1;XIRP2,missense_variant,p.Met4Ile,ENST00000409043,NM_001079810.3;	C	ENSG00000163092	ENST00000409195	Transcript
XIRP2	0	.	GRCh38	chr2	167243877	167243877	+	Missense_Mutation	SNP	G	G	A	novel		NBEBC1_S14	NORMAL	G	G																c.2485N>A	p.Glu829Lys	p.E829K	ENST00000409195	9/11	11	9	2				XIRP2,missense_variant,p.Glu829Lys,ENST00000409195,NM_152381.5;XIRP2,missense_variant,p.Glu607Lys,ENST00000409273,NM_001199144.1;XIRP2,missense_variant,p.Glu654Lys,ENST00000628543,;XIRP2,intron_variant,,ENST00000409728,NM_001199143.1;XIRP2,intron_variant,,ENST00000409043,NM_001079810.3;XIRP2,intron_variant,,ENST00000409605,NM_001199145.1;XIRP2,upstream_gene_variant,,ENST00000295237,;	A	ENSG00000163092	ENST00000409195	Transcript
XIRP2	0	.	GRCh38	chr2	167254089	167254089	+	Missense_Mutation	SNP	A	A	G	rs202100155		NBEBC1_S14	NORMAL	A	A																c.10613N>G	p.Asn3538Ser	p.N3538S	ENST00000409195	10/11	20	12	8				XIRP2,missense_variant,p.Asn3538Ser,ENST00000409195,NM_152381.5;XIRP2,missense_variant,p.Asn3316Ser,ENST00000409273,NM_001199144.1;XIRP2,missense_variant,p.Asn3363Ser,ENST00000628543,;XIRP2,missense_variant,p.Asn952Ser,ENST00000295237,;XIRP2,missense_variant,p.Met445Val,ENST00000409728,NM_001199143.1;XIRP2,missense_variant,p.Met412Val,ENST00000409043,NM_001079810.3;XIRP2,missense_variant,p.Met190…	G	ENSG00000163092	ENST00000409195	Transcript
LRP2	0	.	GRCh38	chr2	169177983	169177983	+	Missense_Mutation	SNP	C	C	T	rs145432614		NBEBC1_S14	NORMAL	C	C																c.10213N>A	p.Gly3405Arg	p.G3405R	ENST00000263816	53/79	11	9	2				LRP2,missense_variant,p.Gly3405Arg,ENST00000263816,NM_004525.2;LRP2,non_coding_transcript_exon_variant,,ENST00000461418,;	T	ENSG00000081479	ENST00000263816	Transcript
FASTKD1	0	.	GRCh38	chr2	169540087	169540087	+	Missense_Mutation	SNP	T	T	A	novel		NBEBC1_S14	NORMAL	T	T																c.1909N>T	p.Ile637Phe	p.I637F	ENST00000453153	10/15	10	8	2				FASTKD1,missense_variant,p.Ile637Phe,ENST00000453153,NM_001322048.1,NM_024622.5,NM_001322046.1;FASTKD1,missense_variant,p.Ile637Phe,ENST00000453929,NM_001322049.1,NM_001281476.2;FASTKD1,non_coding_transcript_exon_variant,,ENST00000495505,;FASTKD1,non_coding_transcript_exon_variant,,ENST00000490590,;FASTKD1,upstream_gene_variant,,ENST00000488516,;	A	ENSG00000138399	ENST00000453153	Transcript
PPIG	0	.	GRCh38	chr2	169630942	169630942	+	Missense_Mutation	SNP	G	G	T	novel		NBEBC1_S14	NORMAL	G	G																c.716N>T	p.Arg239Leu	p.R239L	ENST00000260970	10/14	7	5	2				PPIG,missense_variant,p.Arg239Leu,ENST00000260970,NM_004792.2;PPIG,missense_variant,p.Arg224Leu,ENST00000409714,;PPIG,missense_variant,p.Arg239Leu,ENST00000448752,;PPIG,missense_variant,p.Arg239Leu,ENST00000462903,;PPIG,missense_variant,p.Arg235Leu,ENST00000433207,;PPIG,missense_variant,p.Arg239Leu,ENST00000414307,;PPIG,non_coding_transcript_exon_variant,,ENST00000482772,;PPIG,downstream_gene_var…	T	ENSG00000138398	ENST00000260970	Transcript
CCDC173	0	.	GRCh38	chr2	169650387	169650387	+	Missense_Mutation	SNP	T	T	A	novel		NBEBC1_S14	NORMAL	T	T																c.1094N>T	p.Glu365Val	p.E365V	ENST00000447353	7/9	11	9	2				CCDC173,missense_variant,p.Glu365Val,ENST00000447353,NM_001085447.1;	A	ENSG00000154479	ENST00000447353	Transcript
CCDC173	0	.	GRCh38	chr2	169654165	169654165	+	Missense_Mutation	SNP	T	T	G	novel		NBEBC1_S14	NORMAL	T	T																c.869N>C	p.Gln290Pro	p.Q290P	ENST00000447353	6/9	4	2	2				CCDC173,missense_variant,p.Gln290Pro,ENST00000447353,NM_001085447.1;AC016772.4,downstream_gene_variant,,ENST00000444170,;	G	ENSG00000154479	ENST00000447353	Transcript
SSB	0	.	GRCh38	chr2	169800972	169800972	+	Missense_Mutation	SNP	T	T	A	novel		NBEBC1_S14	NORMAL	T	T																c.12N>A	p.Asn4Lys	p.N4K	ENST00000409333	2/12	7	5	2				SSB,missense_variant,p.Asn4Lys,ENST00000422006,;SSB,missense_variant,p.Asn4Lys,ENST00000409333,NM_001294145.1;SSB,missense_variant,p.Asn4Lys,ENST00000260956,NM_003142.4;SSB,intron_variant,,ENST00000417292,;SSB,missense_variant,p.Asn4Lys,ENST00000413002,;SSB,non_coding_transcript_exon_variant,,ENST00000461708,;SSB,upstream_gene_variant,,ENST00000468600,;	A	ENSG00000138385	ENST00000409333	Transcript
UBR3	0	.	GRCh38	chr2	169827791	169827791	+	Missense_Mutation	SNP	A	A	G	novel		NBEBC1_S14	NORMAL	A	A																c.284N>G	p.Lys95Arg	p.K95R	ENST00000418381	1/39	7	5	2				UBR3,missense_variant,p.Lys95Arg,ENST00000272793,;UBR3,missense_variant,p.Lys95Arg,ENST00000418381,NM_172070.3;METTL5,upstream_gene_variant,,ENST00000410097,;METTL5,upstream_gene_variant,,ENST00000260953,NM_014168.3;METTL5,upstream_gene_variant,,ENST00000409837,;METTL5,upstream_gene_variant,,ENST00000409965,NM_001293186.1;METTL5,upstream_gene_variant,,ENST00000392640,NM_001293187.1;METTL5,upstrea…	G	ENSG00000144357	ENST00000418381	Transcript
UBR3	0	.	GRCh38	chr2	170061118	170061118	+	Missense_Mutation	SNP	A	A	T	novel		NBEBC1_S14	NORMAL	A	A																c.4825N>T	p.Ser1609Cys	p.S1609C	ENST00000418381	34/39	12	10	2				UBR3,missense_variant,p.Ser1609Cys,ENST00000272793,;UBR3,missense_variant,p.Ser1609Cys,ENST00000418381,NM_172070.3;UBR3,missense_variant,p.Ser671Cys,ENST00000392632,;UBR3,missense_variant,p.Ser309Cys,ENST00000439681,;UBR3,3_prime_UTR_variant,,ENST00000430321,;UBR3,3_prime_UTR_variant,,ENST00000444475,;UBR3,non_coding_transcript_exon_variant,,ENST00000474426,;	T	ENSG00000144357	ENST00000418381	Transcript
GAD1	0	.	GRCh38	chr2	170857072	170857072	+	Missense_Mutation	SNP	C	C	G	novel		NBEBC1_S14	NORMAL	C	C																c.1468N>G	p.Leu490Val	p.L490V	ENST00000358196	15/17	12	9	3				GAD1,missense_variant,p.Leu490Val,ENST00000358196,NM_000817.2;GAD1,3_prime_UTR_variant,,ENST00000625689,;GAD1,3_prime_UTR_variant,,ENST00000493875,;GAD1,3_prime_UTR_variant,,ENST00000414527,;GAD1,non_coding_transcript_exon_variant,,ENST00000478562,;GAD1,non_coding_transcript_exon_variant,,ENST00000488724,;	G	ENSG00000128683	ENST00000358196	Transcript
HAT1	0	.	GRCh38	chr2	171976274	171976274	+	Missense_Mutation	SNP	T	C	C	rs73976541		NBEBC1_S14	NORMAL	T	T																c.941N>C	p.Val314Ala	p.V314A	ENST00000264108	9/11	13	0	13				HAT1,missense_variant,p.Val314Ala,ENST00000264108,NM_003642.3;SLC25A12,intron_variant,,ENST00000472748,;SLC25A12,intron_variant,,ENST00000484227,;SLC25A12,intron_variant,,ENST00000464063,;HAT1,3_prime_UTR_variant,,ENST00000457761,;HAT1,3_prime_UTR_variant,,ENST00000412731,;HAT1,non_coding_transcript_exon_variant,,ENST00000494601,;HAT1,non_coding_transcript_exon_variant,,ENST00000392584,;	C	ENSG00000128708	ENST00000264108	Transcript
RAPGEF4	0	.	GRCh38	chr2	172960790	172960790	+	Missense_Mutation	SNP	C	C	T	novel		NBEBC1_S14	NORMAL	C	C																c.568N>T	p.Arg190Cys	p.R190C	ENST00000397081	7/31	12	10	2				RAPGEF4,missense_variant,p.Arg190Cys,ENST00000397081,NM_007023.3;RAPGEF4,missense_variant,p.Arg46Cys,ENST00000397087,NM_001100397.1;RAPGEF4,missense_variant,p.Arg190Cys,ENST00000409036,;RAPGEF4,missense_variant,p.Arg37Cys,ENST00000540783,NM_001282899.1;RAPGEF4,intron_variant,,ENST00000538974,NM_001282900.1;RAPGEF4,intron_variant,,ENST00000535187,NM_001282901.1;RAPGEF4,non_coding_transcript_exon_v…	T	ENSG00000091428	ENST00000397081	Transcript
OLA1	0	.	GRCh38	chr2	174223129	174223129	+	Missense_Mutation	SNP	T	T	C	novel		NBEBC1_S14	NORMAL	T	T																c.277N>G	p.Ile93Val	p.I93V	ENST00000284719	4/11	35	25	10				OLA1,missense_variant,p.Ile93Val,ENST00000284719,NM_013341.3;OLA1,missense_variant,p.Ile113Val,ENST00000409546,;OLA1,missense_variant,p.Ile93Val,ENST00000428402,;OLA1,missense_variant,p.Ile93Val,ENST00000427472,;OLA1,5_prime_UTR_variant,,ENST00000344357,NM_001011708.1;	C	ENSG00000138430	ENST00000284719	Transcript
OSBPL6	0	.	GRCh38	chr2	178394344	178394344	+	Missense_Mutation	SNP	G	G	C	novel		NBEBC1_S14	NORMAL	G	G																c.2680N>C	p.Ala894Pro	p.A894P	ENST00000392505	25/26	7	5	2				OSBPL6,missense_variant,p.Ala869Pro,ENST00000190611,NM_032523.3;OSBPL6,missense_variant,p.Ala833Pro,ENST00000359685,NM_001201482.1;OSBPL6,missense_variant,p.Ala894Pro,ENST00000392505,NM_001201480.1;OSBPL6,missense_variant,p.Ala838Pro,ENST00000409045,NM_001201481.1;OSBPL6,missense_variant,p.Ala833Pro,ENST00000409631,;OSBPL6,missense_variant,p.Ala873Pro,ENST00000315022,NM_145739.2;	C	ENSG00000079156	ENST00000392505	Transcript
TTN	0	.	GRCh38	chr2	178528691	178528691	+	Missense_Mutation	SNP	T	T	C	rs764684882		NBEBC1_S14	NORMAL	T	T																c.107060N>G	p.Lys35687Arg	p.K35687R	ENST00000589042	360/363	59	41	18				TTN,missense_variant,p.Lys35687Arg,ENST00000589042,NM_001267550.2;TTN,missense_variant,p.Lys34046Arg,ENST00000591111,;AC010680.1,missense_variant,p.Lys34046Arg,ENST00000615779,NM_001256850.1;TTN,missense_variant,p.Lys33119Arg,ENST00000342992,NM_133378.4;TTN,missense_variant,p.Lys26622Arg,ENST00000460472,NM_003319.4;AC010680.1,missense_variant,p.Lys26814Arg,ENST00000342175,NM_133437.4;AC010680.1,m…	C	ENSG00000155657	ENST00000589042	Transcript
TTN	0	.	GRCh38	chr2	178704962	178704962	+	Missense_Mutation	SNP	A	A	T	novel		NBEBC1_S14	NORMAL	A	A																c.29609N>A	p.Ile9870Asn	p.I9870N	ENST00000589042	104/363	3	1	2				TTN,missense_variant,p.Ile9870Asn,ENST00000589042,NM_001267550.2;TTN,missense_variant,p.Ile9553Asn,ENST00000591111,;AC010680.1,missense_variant,p.Ile9553Asn,ENST00000615779,NM_001256850.1;TTN,missense_variant,p.Ile8626Asn,ENST00000342992,NM_133378.4;TTN,intron_variant,,ENST00000460472,NM_003319.4;AC010680.1,intron_variant,,ENST00000342175,NM_133437.4;AC010680.1,intron_variant,,ENST00000359218,NM_…	T	ENSG00000155657	ENST00000589042	Transcript
CCDC141	0	.	GRCh38	chr2	178865898	178865898	+	Missense_Mutation	SNP	C	C	A	novel		NBEBC1_S14	NORMAL	C	C																c.2593N>T	p.Ala865Ser	p.A865S	ENST00000443758	17/18	14	12	2				CCDC141,missense_variant,p.Ala309Ser,ENST00000343876,;CCDC141,missense_variant,p.Ala865Ser,ENST00000443758,;	A	ENSG00000163492	ENST00000443758	Transcript
CCDC141	0	.	GRCh38	chr2	178944609	178944609	+	Nonsense_Mutation	SNP	G	G	A	novel		NBEBC1_S14	NORMAL	G	G																c.823N>T	p.Gln275Ter	p.Q275*	ENST00000443758	6/18	13	11	2				CCDC141,stop_gained,p.Gln275Ter,ENST00000409284,NM_001316745.1;CCDC141,stop_gained,p.Gln275Ter,ENST00000443758,;CCDC141,stop_gained,p.Gln275Ter,ENST00000446116,;	A	ENSG00000163492	ENST00000443758	Transcript
ITGA4	0	.	GRCh38	chr2	181531708	181531708	+	Missense_Mutation	SNP	A	A	G	novel		NBEBC1_S14	NORMAL	A	A																c.2716N>G	p.Lys906Glu	p.K906E	ENST00000397033	25/28	4	2	2				ITGA4,missense_variant,p.Lys906Glu,ENST00000397033,NM_000885.5;CERKL,downstream_gene_variant,,ENST00000410087,NM_201548.4;ITGA4,downstream_gene_variant,,ENST00000476824,;	G	ENSG00000115232	ENST00000397033	Transcript
SSFA2	0	.	GRCh38	chr2	181892098	181892098	+	Missense_Mutation	SNP	C	C	A	novel		NBEBC1_S14	NORMAL	C	C																c.32N>A	p.Ala11Glu	p.A11E	ENST00000431877	1/18	18	12	6				SSFA2,missense_variant,p.Ala11Glu,ENST00000431877,NM_001130445.2;SSFA2,missense_variant,p.Ala11Glu,ENST00000409001,NM_001287503.1,NM_001287504.1;SSFA2,missense_variant,p.Ala11Glu,ENST00000320370,NM_006751.6;RP11-366L5.1,upstream_gene_variant,,ENST00000567327,;SSFA2,upstream_gene_variant,,ENST00000470129,;SSFA2,upstream_gene_variant,,ENST00000495248,;SSFA2,non_coding_transcript_exon_variant,,ENST0…	A	ENSG00000138434	ENST00000431877	Transcript
SSFA2	0	.	GRCh38	chr2	181899105	181899105	+	Missense_Mutation	SNP	G	G	A	novel		NBEBC1_S14	NORMAL	G	G																c.496N>A	p.Val166Ile	p.V166I	ENST00000431877	6/18	9	7	2				SSFA2,missense_variant,p.Val166Ile,ENST00000431877,NM_001130445.2;SSFA2,missense_variant,p.Val166Ile,ENST00000409001,NM_001287503.1,NM_001287504.1;SSFA2,missense_variant,p.Val166Ile,ENST00000320370,NM_006751.6;SSFA2,downstream_gene_variant,,ENST00000495248,;SSFA2,3_prime_UTR_variant,,ENST00000440623,;SSFA2,3_prime_UTR_variant,,ENST00000416081,;SSFA2,3_prime_UTR_variant,,ENST00000454579,;SSFA2,non…	A	ENSG00000138434	ENST00000431877	Transcript
DNAJC10	0	.	GRCh38	chr2	182743647	182743647	+	Missense_Mutation	SNP	A	A	G	rs11681366		NBEBC1_S14	NORMAL	A	A																c.1241N>G	p.Tyr414Cys	p.Y414C	ENST00000264065	14/24	31	22	9				DNAJC10,missense_variant,p.Tyr414Cys,ENST00000264065,NM_018981.2;DNAJC10,missense_variant,p.Tyr368Cys,ENST00000616986,NM_001271581.1;DNAJC10,intron_variant,,ENST00000613960,;DNAJC10,downstream_gene_variant,,ENST00000537515,;DNAJC10,3_prime_UTR_variant,,ENST00000418559,;DNAJC10,non_coding_transcript_exon_variant,,ENST00000491074,;DNAJC10,downstream_gene_variant,,ENST00000444005,;	G	ENSG00000077232	ENST00000264065	Transcript
FSIP2	0	.	GRCh38	chr2	185792472	185792472	+	Missense_Mutation	SNP	C	C	T	novel		NBEBC1_S14	NORMAL	C	C																c.5603N>T	p.Pro1868Leu	p.P1868L	ENST00000343098	16/23	19	15	4				FSIP2,missense_variant,p.Pro1868Leu,ENST00000343098,;FSIP2,missense_variant,p.Pro1779Leu,ENST00000424728,NM_173651.3;FSIP2-AS1,intron_variant,,ENST00000436557,;FSIP2-AS1,intron_variant,,ENST00000429929,;FSIP2,upstream_gene_variant,,ENST00000415915,;	T	ENSG00000188738	ENST00000343098	Transcript
FSIP2	0	.	GRCh38	chr2	185803945	185803945	+	Missense_Mutation	SNP	T	T	C	novel		NBEBC1_S14	NORMAL	T	T																c.14906N>C	p.Ile4969Thr	p.I4969T	ENST00000343098	17/23	10	8	2				FSIP2,missense_variant,p.Ile4969Thr,ENST00000343098,;FSIP2,missense_variant,p.Ile4880Thr,ENST00000424728,NM_173651.3;FSIP2,upstream_gene_variant,,ENST00000611759,;FSIP2-AS1,upstream_gene_variant,,ENST00000436557,;FSIP2-AS1,upstream_gene_variant,,ENST00000429929,;FSIP2,intron_variant,,ENST00000415915,;	C	ENSG00000188738	ENST00000343098	Transcript
FSIP2	0	.	GRCh38	chr2	185806536	185806536	+	Missense_Mutation	SNP	G	G	A	novel		NBEBC1_S14	NORMAL	G	G																c.17497N>A	p.Ala5833Thr	p.A5833T	ENST00000343098	17/23	8	6	2				FSIP2,missense_variant,p.Ala5833Thr,ENST00000343098,;FSIP2,missense_variant,p.Ala5744Thr,ENST00000424728,NM_173651.3;FSIP2,5_prime_UTR_variant,,ENST00000611759,;FSIP2,intron_variant,,ENST00000415915,;	A	ENSG00000188738	ENST00000343098	Transcript
FAM171B	0	.	GRCh38	chr2	186762614	186762614	+	Missense_Mutation	SNP	C	C	T	rs185643778		NBEBC1_S14	NORMAL	C	C																c.2272N>T	p.Pro758Ser	p.P758S	ENST00000304698	8/8	20	10	10				FAM171B,missense_variant,p.Pro758Ser,ENST00000304698,NM_177454.3;	T	ENSG00000144369	ENST00000304698	Transcript
COL3A1	0	.	GRCh38	chr2	188991017	188991017	+	Missense_Mutation	SNP	G	G	A	rs112185887		NBEBC1_S14	NORMAL	G	G																c.812N>A	p.Arg271Gln	p.R271Q	ENST00000304636	11/51	20	8	12				COL3A1,missense_variant,p.Arg271Gln,ENST00000304636,NM_000090.3;COL3A1,missense_variant,p.Arg271Gln,ENST00000317840,;COL3A1,upstream_gene_variant,,ENST00000450867,;COL3A1,upstream_gene_variant,,ENST00000637672,;	A	ENSG00000168542	ENST00000304636	Transcript
COL3A1	0	.	GRCh38	chr2	188991715	188991715	+	Missense_Mutation	SNP	G	G	A	novel		NBEBC1_S14	NORMAL	G	G																c.944N>A	p.Gly315Glu	p.G315E	ENST00000304636	13/51	13	11	2				COL3A1,missense_variant,p.Gly315Glu,ENST00000304636,NM_000090.3;COL3A1,missense_variant,p.Gly315Glu,ENST00000317840,;COL3A1,missense_variant,p.Gly15Glu,ENST00000450867,;COL3A1,upstream_gene_variant,,ENST00000637672,;	A	ENSG00000168542	ENST00000304636	Transcript
COL5A2	0	.	GRCh38	chr2	189061593	189061593	+	Missense_Mutation	SNP	T	T	C	novel		NBEBC1_S14	NORMAL	T	T																c.2000N>G	p.Glu667Gly	p.E667G	ENST00000374866	30/54	17	14	3				COL5A2,missense_variant,p.Glu667Gly,ENST00000374866,NM_000393.3;COL5A2,missense_variant,p.Glu280Gly,ENST00000618828,;COL5A2,non_coding_transcript_exon_variant,,ENST00000470524,;	C	ENSG00000204262	ENST00000374866	Transcript
STAT4	0	.	GRCh38	chr2	191064825	191064825	+	Missense_Mutation	SNP	A	A	T	novel		NBEBC1_S14	NORMAL	A	A																c.764N>A	p.Leu255His	p.L255H	ENST00000392320	8/24	14	12	2				STAT4,missense_variant,p.Leu255His,ENST00000392320,NM_003151.3;STAT4,missense_variant,p.Leu255His,ENST00000358470,NM_001243835.1;STAT4,non_coding_transcript_exon_variant,,ENST00000495849,;	T	ENSG00000138378	ENST00000392320	Transcript
TMEFF2	0	.	GRCh38	chr2	192179673	192179673	+	Missense_Mutation	SNP	T	T	C	novel		NBEBC1_S14	NORMAL	T	T																c.434N>G	p.Asp145Gly	p.D145G	ENST00000272771	4/10	11	9	2				TMEFF2,missense_variant,p.Asp145Gly,ENST00000409056,NM_001305145.1;TMEFF2,missense_variant,p.Asp145Gly,ENST00000392314,NM_001305134.1;TMEFF2,missense_variant,p.Asp145Gly,ENST00000272771,NM_016192.3;	C	ENSG00000144339	ENST00000272771	Transcript
DNAH7	0	.	GRCh38	chr2	195777975	195777975	+	Missense_Mutation	SNP	T	T	C	novel		NBEBC1_S14	NORMAL	T	T																c.10889N>G	p.Tyr3630Cys	p.Y3630C	ENST00000312428	59/65	12	10	2				DNAH7,missense_variant,p.Tyr3630Cys,ENST00000312428,NM_018897.2;DNAH7,missense_variant,p.Tyr113Cys,ENST00000409063,;	C	ENSG00000118997	ENST00000312428	Transcript
DNAH7	0	.	GRCh38	chr2	195934730	195934730	+	Missense_Mutation	SNP	G	G	A	novel		NBEBC1_S14	NORMAL	G	G																c.3332N>T	p.Thr1111Ile	p.T1111I	ENST00000312428	21/65	14	12	2				DNAH7,missense_variant,p.Thr1111Ile,ENST00000312428,NM_018897.2;	A	ENSG00000118997	ENST00000312428	Transcript
DNAH7	0	.	GRCh38	chr2	195972420	195972420	+	Missense_Mutation	SNP	T	T	A	novel		NBEBC1_S14	NORMAL	T	T																c.1880N>T	p.Gln627Leu	p.Q627L	ENST00000312428	16/65	13	11	2				DNAH7,missense_variant,p.Gln627Leu,ENST00000312428,NM_018897.2;	A	ENSG00000118997	ENST00000312428	Transcript
CCDC150	0	.	GRCh38	chr2	196676703	196676703	+	Missense_Mutation	SNP	T	T	A	novel		NBEBC1_S14	NORMAL	T	T																c.1412N>A	p.Leu471Gln	p.L471Q	ENST00000389175	12/28	9	7	2				CCDC150,missense_variant,p.Leu471Gln,ENST00000389175,NM_001080539.1;CCDC150,non_coding_transcript_exon_variant,,ENST00000497159,;CCDC150,downstream_gene_variant,,ENST00000495513,;CCDC150,upstream_gene_variant,,ENST00000469429,;CCDC150,downstream_gene_variant,,ENST00000498512,;CCDC150,3_prime_UTR_variant,,ENST00000431807,;	A	ENSG00000144395	ENST00000389175	Transcript
CCDC150	0	.	GRCh38	chr2	196729194	196729194	+	Missense_Mutation	SNP	T	T	C	novel		NBEBC1_S14	NORMAL	T	T																c.2558N>C	p.Leu853Pro	p.L853P	ENST00000389175	23/28	10	8	2				CCDC150,missense_variant,p.Leu853Pro,ENST00000389175,NM_001080539.1;CCDC150,missense_variant,p.Leu340Pro,ENST00000409270,;CCDC150,splice_region_variant,,ENST00000487663,;CCDC150,splice_region_variant,,ENST00000494389,;CCDC150,upstream_gene_variant,,ENST00000461243,;CCDC150,upstream_gene_variant,,ENST00000483877,;CCDC150,missense_variant,p.Leu340Pro,ENST00000448409,;CCDC150,splice_region_variant,,…	C	ENSG00000144395	ENST00000389175	Transcript
ANKRD44	0	.	GRCh38	chr2	197121541	197121541	+	Missense_Mutation	SNP	C	C	A	novel		NBEBC1_S14	NORMAL	C	C																c.697N>T	p.Asp233Tyr	p.D233Y	ENST00000409919	8/10	10	8	2				ANKRD44,missense_variant,p.Asp208Tyr,ENST00000328737,;AC013264.1,missense_variant,p.Asp233Tyr,ENST00000282272,NM_001195144.1;ANKRD44,missense_variant,p.Asp30Tyr,ENST00000424317,;ANKRD44,missense_variant,p.Asp233Tyr,ENST00000409153,;ANKRD44,missense_variant,p.Asp233Tyr,ENST00000409919,NM_153697.2;ANKRD44,downstream_gene_variant,,ENST00000443014,;ANKRD44,downstream_gene_variant,,ENST00000447713,;	A	ENSG00000065413	ENST00000409919	Transcript
BOLL	0	.	GRCh38	chr2	197771929	197771929	+	Missense_Mutation	SNP	A	A	T	novel		NBEBC1_S14	NORMAL	A	A																c.442N>A	p.Tyr148Asn	p.Y148N	ENST00000321801	6/11	7	5	2				BOLL,missense_variant,p.Tyr148Asn,ENST00000321801,NM_197970.2;BOLL,missense_variant,p.Tyr136Asn,ENST00000430004,NM_001284361.1;BOLL,missense_variant,p.Tyr136Asn,ENST00000392296,NM_033030.5;BOLL,missense_variant,p.Tyr27Asn,ENST00000282278,NM_001284358.1;BOLL,missense_variant,p.Tyr136Asn,ENST00000433157,NM_001284362.1;AC011997.1,intron_variant,,ENST00000409845,;BOLL,3_prime_UTR_variant,,ENST0000043…	T	ENSG00000152430	ENST00000321801	Transcript
SGO2	0	.	GRCh38	chr2	200533003	200533003	+	Missense_Mutation	SNP	T	T	C	novel		NBEBC1_S14	NORMAL	T	T																c.28N>C	p.Ser10Pro	p.S10P	ENST00000357799	2/9	4	2	2				SGO2,missense_variant,p.Ser10Pro,ENST00000357799,NM_001160033.1,NM_152524.5,NM_001160046.1;SGO2,missense_variant,p.Ser10Pro,ENST00000409203,;SGO2,missense_variant,p.Ser10Pro,ENST00000418045,;SGO2,non_coding_transcript_exon_variant,,ENST00000460534,;SGO2,upstream_gene_variant,,ENST00000469840,;SGO2,upstream_gene_variant,,ENST00000488636,;	C	ENSG00000163535	ENST00000357799	Transcript
SGO2	0	.	GRCh38	chr2	200573227	200573227	+	Missense_Mutation	SNP	C	C	A	novel		NBEBC1_S14	NORMAL	C	C																c.2881N>A	p.His961Asn	p.H961N	ENST00000357799	7/9	8	6	2				SGO2,missense_variant,p.His961Asn,ENST00000357799,NM_001160033.1,NM_152524.5,NM_001160046.1;SGO2,downstream_gene_variant,,ENST00000409203,;	A	ENSG00000163535	ENST00000357799	Transcript
ORC2	0	.	GRCh38	chr2	200911318	200911318	+	Missense_Mutation	SNP	C	C	T	novel		NBEBC1_S14	NORMAL	C	C																c.1717N>A	p.Glu573Lys	p.E573K	ENST00000234296	18/18	13	11	2				ORC2,missense_variant,p.Glu573Lys,ENST00000234296,NM_006190.4;ORC2,non_coding_transcript_exon_variant,,ENST00000464147,;	T	ENSG00000115942	ENST00000234296	Transcript
STRADB	0	.	GRCh38	chr2	201472999	201472999	+	Missense_Mutation	SNP	A	A	T	novel		NBEBC1_S14	NORMAL	A	A																c.238N>T	p.Thr80Ser	p.T80S	ENST00000194530	5/12	13	11	2				STRADB,missense_variant,p.Thr80Ser,ENST00000194530,NM_018571.5;STRADB,missense_variant,p.Thr80Ser,ENST00000392249,NM_001206864.1;STRADB,missense_variant,p.Thr25Ser,ENST00000458269,;STRADB,3_prime_UTR_variant,,ENST00000447698,;STRADB,non_coding_transcript_exon_variant,,ENST00000484098,;STRADB,upstream_gene_variant,,ENST00000468123,;STRADB,upstream_gene_variant,,ENST00000498648,;	T	ENSG00000082146	ENST00000194530	Transcript
ALS2CR11	0	.	GRCh38	chr2	201494237	201494237	+	Missense_Mutation	SNP	C	C	T	novel		NBEBC1_S14	NORMAL	C	C																c.2104N>A	p.Ala702Thr	p.A702T	ENST00000439140	15/16	10	8	2				ALS2CR11,missense_variant,p.Ala702Thr,ENST00000439140,NM_001168221.1;ALS2CR11,intron_variant,,ENST00000286195,NM_152525.5;ALS2CR11,intron_variant,,ENST00000439802,NM_001168216.1;ALS2CR11,intron_variant,,ENST00000482942,;	T	ENSG00000155754	ENST00000439140	Transcript
ALS2CR11	0	.	GRCh38	chr2	201494324	201494324	+	Missense_Mutation	SNP	T	T	A	novel		NBEBC1_S14	NORMAL	T	T																c.2017N>T	p.Met673Leu	p.M673L	ENST00000439140	15/16	14	12	2				ALS2CR11,missense_variant,p.Met673Leu,ENST00000439140,NM_001168221.1;ALS2CR11,intron_variant,,ENST00000286195,NM_152525.5;ALS2CR11,intron_variant,,ENST00000439802,NM_001168216.1;ALS2CR11,intron_variant,,ENST00000482942,;	A	ENSG00000155754	ENST00000439140	Transcript
ICA1L	0	.	GRCh38	chr2	202821431	202821431	+	Missense_Mutation	SNP	C	C	T	rs149137266		NBEBC1_S14	NORMAL	C	C																c.286N>A	p.Glu96Lys	p.E96K	ENST00000617388	4/13	18	12	6				ICA1L,missense_variant,p.Glu96Lys,ENST00000617388,NM_001288623.1;ICA1L,missense_variant,p.Glu96Lys,ENST00000392237,NM_138468.5;ICA1L,missense_variant,p.Glu96Lys,ENST00000358299,NM_001288622.1;ICA1L,missense_variant,p.Glu96Lys,ENST00000425178,NM_001288624.1;ICA1L,missense_variant,p.Glu96Lys,ENST00000454326,;ICA1L,missense_variant,p.Glu96Lys,ENST00000432273,;ICA1L,missense_variant,p.Glu96Lys,ENST00…	T	ENSG00000163596	ENST00000617388	Transcript
PARD3B	0	.	GRCh38	chr2	204965227	204965227	+	Missense_Mutation	SNP	A	A	G	novel		NBEBC1_S14	NORMAL	A	A																c.298N>G	p.Ser100Gly	p.S100G	ENST00000406610	3/23	11	9	2				PARD3B,missense_variant,p.Ser100Gly,ENST00000406610,NM_001302769.1;PARD3B,missense_variant,p.Ser26Gly,ENST00000613457,;PARD3B,missense_variant,p.Ser26Gly,ENST00000614500,;PARD3B,missense_variant,p.Ser26Gly,ENST00000622699,;PARD3B,missense_variant,p.Ser100Gly,ENST00000358768,NM_152526.5;PARD3B,missense_variant,p.Ser100Gly,ENST00000351153,NM_057177.6;PARD3B,missense_variant,p.Ser100Gly,ENST00000349…	G	ENSG00000116117	ENST00000406610	Transcript
EEF1B2	0	.	GRCh38	chr2	206162038	206162038	+	Missense_Mutation	SNP	G	G	A	novel		NBEBC1_S14	NORMAL	G	G																c.331N>A	p.Glu111Lys	p.E111K	ENST00000392222	4/6	11	9	2				EEF1B2,missense_variant,p.Glu111Lys,ENST00000392222,NM_001959.3;EEF1B2,missense_variant,p.Glu111Lys,ENST00000392221,NM_001037663.1;EEF1B2,missense_variant,p.Glu111Lys,ENST00000236957,NM_021121.3;EEF1B2,missense_variant,p.Glu111Lys,ENST00000445505,;NDUFS1,upstream_gene_variant,,ENST00000233190,NM_005006.6;NDUFS1,upstream_gene_variant,,ENST00000455934,NM_001199984.1;NDUFS1,upstream_gene_variant,,EN…	A	ENSG00000114942	ENST00000392222	Transcript
ADAM23	0	.	GRCh38	chr2	206560004	206560004	+	Missense_Mutation	SNP	C	C	G	novel		NBEBC1_S14	NORMAL	C	C																c.1055N>G	p.Thr352Ser	p.T352S	ENST00000264377	11/26	7	5	2				ADAM23,missense_variant,p.Thr352Ser,ENST00000264377,NM_003812.3;ADAM23,missense_variant,p.Thr352Ser,ENST00000374415,;	G	ENSG00000114948	ENST00000264377	Transcript
CPO	0	.	GRCh38	chr2	206969356	206969356	+	Missense_Mutation	SNP	T	T	C	novel		NBEBC1_S14	NORMAL	T	T																c.1045N>C	p.Trp349Arg	p.W349R	ENST00000272852	9/9	14	12	2				CPO,missense_variant,p.Trp349Arg,ENST00000272852,NM_173077.2;	C	ENSG00000144410	ENST00000272852	Transcript
IKZF2	0	.	GRCh38	chr2	213057061	213057061	+	Missense_Mutation	SNP	A	A	T	novel		NBEBC1_S14	NORMAL	A	A																c.178N>A	p.Cys60Ser	p.C60S	ENST00000434687	5/9	10	8	2				IKZF2,missense_variant,p.Cys17Ser,ENST00000457361,;IKZF2,missense_variant,p.Cys17Ser,ENST00000451136,;IKZF2,missense_variant,p.Cys60Ser,ENST00000434687,NM_016260.2;IKZF2,missense_variant,p.Cys66Ser,ENST00000342002,;IKZF2,missense_variant,p.Cys60Ser,ENST00000374319,NM_001079526.1;IKZF2,missense_variant,p.Cys66Ser,ENST00000433134,;IKZF2,missense_variant,p.Cys60Ser,ENST00000452786,;IKZF2,missense_va…	T	ENSG00000030419	ENST00000434687	Transcript
IKZF2	0	.	GRCh38	chr2	213057067	213057067	+	Missense_Mutation	SNP	C	C	G	novel		NBEBC1_S14	NORMAL	C	C																c.172N>C	p.Glu58Gln	p.E58Q	ENST00000434687	5/9	9	7	2				IKZF2,missense_variant,p.Glu15Gln,ENST00000457361,;IKZF2,missense_variant,p.Glu15Gln,ENST00000451136,;IKZF2,missense_variant,p.Glu58Gln,ENST00000434687,NM_016260.2;IKZF2,missense_variant,p.Glu64Gln,ENST00000342002,;IKZF2,missense_variant,p.Glu58Gln,ENST00000374319,NM_001079526.1;IKZF2,missense_variant,p.Glu64Gln,ENST00000433134,;IKZF2,missense_variant,p.Glu58Gln,ENST00000452786,;IKZF2,missense_va…	G	ENSG00000030419	ENST00000434687	Transcript
ABCA12	0	.	GRCh38	chr2	214987727	214987727	+	Missense_Mutation	SNP	C	C	T	novel		NBEBC1_S14	NORMAL	C	C																c.3896N>A	p.Gly1299Glu	p.G1299E	ENST00000272895	27/53	11	9	2				ABCA12,missense_variant,p.Gly1299Glu,ENST00000272895,NM_173076.2;ABCA12,missense_variant,p.Gly981Glu,ENST00000389661,NM_015657.3;	T	ENSG00000144452	ENST00000272895	Transcript
ABCA12	0	.	GRCh38	chr2	214990784	214990784	+	Missense_Mutation	SNP	A	A	G	novel		NBEBC1_S14	NORMAL	A	A																c.3542N>C	p.Leu1181Pro	p.L1181P	ENST00000272895	24/53	11	9	2				ABCA12,missense_variant,p.Leu1181Pro,ENST00000272895,NM_173076.2;ABCA12,missense_variant,p.Leu863Pro,ENST00000389661,NM_015657.3;	G	ENSG00000144452	ENST00000272895	Transcript
FN1	0	.	GRCh38	chr2	215384912	215384912	+	Missense_Mutation	SNP	C	C	A	novel		NBEBC1_S14	NORMAL	C	C																c.4677N>T	p.Trp1559Cys	p.W1559C	ENST00000354785	29/46	11	9	2				FN1,missense_variant,p.Trp1559Cys,ENST00000354785,NM_212482.2;FN1,missense_variant,p.Trp1559Cys,ENST00000323926,NM_001306129.1;FN1,missense_variant,p.Trp1468Cys,ENST00000359671,;FN1,missense_variant,p.Trp1468Cys,ENST00000336916,NM_002026.3;FN1,missense_variant,p.Trp1468Cys,ENST00000421182,NM_001306132.1;FN1,missense_variant,p.Trp1468Cys,ENST00000446046,NM_212478.2;FN1,missense_variant,p.Trp1468Cy…	A	ENSG00000115414	ENST00000354785	Transcript
MREG	0	.	GRCh38	chr2	216013288	216013288	+	Missense_Mutation	SNP	A	A	G	novel		NBEBC1_S14	NORMAL	A	A																c.40N>C	p.Cys14Arg	p.C14R	ENST00000620139	1/6	13	11	2				MREG,missense_variant,p.Cys14Arg,ENST00000620139,NM_018000.2;MREG,missense_variant,p.Cys14Arg,ENST00000263268,;MREG,intron_variant,,ENST00000420348,;MREG,intron_variant,,ENST00000439791,;MREG,intron_variant,,ENST00000424992,;PECR,intron_variant,,ENST00000442122,;	G	ENSG00000118242	ENST00000620139	Transcript
SLC11A1	0	.	GRCh38	chr2	218382985	218382985	+	Missense_Mutation	SNP	C	C	A	novel		NBEBC1_S14	NORMAL	C	C																c.33N>A	p.Ser11Arg	p.S11R	ENST00000233202	2/15	344	265	79				SLC11A1,missense_variant,p.Ser11Arg,ENST00000233202,NM_000578.3;SLC11A1,missense_variant,p.Ser11Arg,ENST00000354352,;SLC11A1,missense_variant,p.Ser11Arg,ENST00000473367,;SLC11A1,non_coding_transcript_exon_variant,,ENST00000468221,;SLC11A1,non_coding_transcript_exon_variant,,ENST00000465984,;SLC11A1,non_coding_transcript_exon_variant,,ENST00000494322,;SLC11A1,non_coding_transcript_exon_variant,,EN…	A	ENSG00000018280	ENST00000233202	Transcript
OBSL1	0	.	GRCh38	chr2	219567934	219567934	+	Missense_Mutation	SNP	C	C	T	rs202247360		NBEBC1_S14	NORMAL	C	C																c.1318N>A	p.Val440Ile	p.V440I	ENST00000404537	3/21	1499	734	765				OBSL1,missense_variant,p.Val440Ile,ENST00000404537,NM_015311.2;OBSL1,missense_variant,p.Val440Ile,ENST00000603926,NM_001173431.1;OBSL1,missense_variant,p.Val440Ile,ENST00000373876,;OBSL1,missense_variant,p.Val440Ile,ENST00000373873,NM_001173408.1;OBSL1,missense_variant,p.Val27Ile,ENST00000289656,;INHA,upstream_gene_variant,,ENST00000243786,NM_002191.3;INHA,upstream_gene_variant,,ENST00000489456,;…	T	ENSG00000124006	ENST00000404537	Transcript
EPHA4	0	.	GRCh38	chr2	221442997	221442997	+	Missense_Mutation	SNP	A	A	C	novel		NBEBC1_S14	NORMAL	A	A																c.1906N>G	p.Cys636Gly	p.C636G	ENST00000281821	11/18	13	11	2				EPHA4,missense_variant,p.Cys636Gly,ENST00000281821,NM_004438.4,NM_001304537.1,NM_001304536.1;EPHA4,missense_variant,p.Cys636Gly,ENST00000409854,;EPHA4,missense_variant,p.Cys636Gly,ENST00000409938,;	C	ENSG00000116106	ENST00000281821	Transcript
EPHA4	0	.	GRCh38	chr2	221442999	221442999	+	Missense_Mutation	SNP	A	A	C	novel		NBEBC1_S14	NORMAL	A	A																c.1904N>G	p.Val635Gly	p.V635G	ENST00000281821	11/18	11	9	2				EPHA4,missense_variant,p.Val635Gly,ENST00000281821,NM_004438.4,NM_001304537.1,NM_001304536.1;EPHA4,missense_variant,p.Val635Gly,ENST00000409854,;EPHA4,missense_variant,p.Val635Gly,ENST00000409938,;	C	ENSG00000116106	ENST00000281821	Transcript
ACSL3	0	.	GRCh38	chr2	222941649	222941649	+	Missense_Mutation	SNP	A	A	G	novel		NBEBC1_S14	NORMAL	A	A																c.2158N>G	p.Lys720Glu	p.K720E	ENST00000357430	17/17	8	6	2				ACSL3,missense_variant,p.Lys720Glu,ENST00000357430,NM_004457.3;ACSL3,missense_variant,p.Lys720Glu,ENST00000392066,NM_203372.1;ACSL3,non_coding_transcript_exon_variant,,ENST00000495541,;ACSL3,downstream_gene_variant,,ENST00000407441,;RP11-525G12.1,downstream_gene_variant,,ENST00000614456,;	G	ENSG00000123983	ENST00000357430	Transcript
WDFY1	0	.	GRCh38	chr2	223901313	223901313	+	Missense_Mutation	SNP	C	C	A	novel		NBEBC1_S14	NORMAL	C	C																c.355N>T	p.Ala119Ser	p.A119S	ENST00000233055	5/12	13	11	2				WDFY1,missense_variant,p.Ala119Ser,ENST00000233055,NM_020830.4;WDFY1,missense_variant,p.Ala76Ser,ENST00000429915,;WDFY1,non_coding_transcript_exon_variant,,ENST00000483061,;WDFY1,upstream_gene_variant,,ENST00000493001,;	A	ENSG00000085449	ENST00000233055	Transcript
DOCK10	0	.	GRCh38	chr2	224787033	224787033	+	Missense_Mutation	SNP	A	A	T	novel		NBEBC1_S14	NORMAL	A	A																c.5644N>A	p.Phe1882Ile	p.F1882I	ENST00000258390	50/56	7	5	2				DOCK10,missense_variant,p.Phe1876Ile,ENST00000409592,NM_001290263.1;DOCK10,missense_variant,p.Phe1882Ile,ENST00000258390,NM_014689.2;DOCK10,missense_variant,p.Phe30Ile,ENST00000535663,;	T	ENSG00000135905	ENST00000258390	Transcript
DOCK10	0	.	GRCh38	chr2	224787098	224787098	+	Missense_Mutation	SNP	T	T	C	novel		NBEBC1_S14	NORMAL	T	T																c.5579N>G	p.Tyr1860Cys	p.Y1860C	ENST00000258390	50/56	11	9	2				DOCK10,missense_variant,p.Tyr1854Cys,ENST00000409592,NM_001290263.1;DOCK10,missense_variant,p.Tyr1860Cys,ENST00000258390,NM_014689.2;DOCK10,missense_variant,p.Tyr8Cys,ENST00000535663,;	C	ENSG00000135905	ENST00000258390	Transcript
DOCK10	0	.	GRCh38	chr2	224856964	224856964	+	Missense_Mutation	SNP	G	G	T	novel		NBEBC1_S14	NORMAL	G	G																c.1704N>A	p.Asn568Lys	p.N568K	ENST00000258390	15/56	14	12	2				DOCK10,missense_variant,p.Asn562Lys,ENST00000409592,NM_001290263.1;DOCK10,missense_variant,p.Asn568Lys,ENST00000258390,NM_014689.2;DOCK10,downstream_gene_variant,,ENST00000492369,;	T	ENSG00000135905	ENST00000258390	Transcript
AGFG1	0	.	GRCh38	chr2	227524901	227524901	+	Missense_Mutation	SNP	T	T	C	novel		NBEBC1_S14	NORMAL	T	T																c.680N>C	p.Phe227Ser	p.F227S	ENST00000409979	5/14	11	9	2				AGFG1,missense_variant,p.Phe227Ser,ENST00000310078,NM_004504.4;AGFG1,missense_variant,p.Phe227Ser,ENST00000409315,;AGFG1,missense_variant,p.Phe227Ser,ENST00000409979,NM_001135187.1;AGFG1,missense_variant,p.Phe227Ser,ENST00000409171,NM_001135188.1;AGFG1,missense_variant,p.Phe227Ser,ENST00000373671,NM_001135189.1;AGFG1,missense_variant,p.Phe149Ser,ENST00000456594,;AGFG1,non_coding_transcript_exon_v…	C	ENSG00000173744	ENST00000409979	Transcript
AGFG1	0	.	GRCh38	chr2	227536922	227536922	+	Missense_Mutation	SNP	T	T	C	novel		NBEBC1_S14	NORMAL	T	T																c.1379N>C	p.Phe460Ser	p.F460S	ENST00000409979	11/14	13	11	2				AGFG1,missense_variant,p.Phe436Ser,ENST00000310078,NM_004504.4;AGFG1,missense_variant,p.Phe415Ser,ENST00000409315,;AGFG1,missense_variant,p.Phe460Ser,ENST00000409979,NM_001135187.1;AGFG1,missense_variant,p.Phe436Ser,ENST00000409171,NM_001135188.1;AGFG1,missense_variant,p.Phe396Ser,ENST00000373671,NM_001135189.1;AGFG1,downstream_gene_variant,,ENST00000456594,;AGFG1,upstream_gene_variant,,ENST00000…	C	ENSG00000173744	ENST00000409979	Transcript
SPHKAP	0	.	GRCh38	chr2	227991017	227991017	+	Missense_Mutation	SNP	C	C	T	novel		NBEBC1_S14	NORMAL	C	C																c.4942N>A	p.Glu1648Lys	p.E1648K	ENST00000392056	11/12	7	5	2				SPHKAP,missense_variant,p.Glu1648Lys,ENST00000392056,NM_001142644.1;SPHKAP,missense_variant,p.Glu1619Lys,ENST00000344657,NM_030623.3;SPHKAP,non_coding_transcript_exon_variant,,ENST00000490603,;	T	ENSG00000153820	ENST00000392056	Transcript
TRIP12	0	.	GRCh38	chr2	229804213	229804213	+	Missense_Mutation	SNP	A	A	T	novel		NBEBC1_S14	NORMAL	A	A																c.2584N>A	p.Ser862Thr	p.S862T	ENST00000389044	19/42	15	12	2				TRIP12,missense_variant,p.Ser814Thr,ENST00000283943,NM_004238.2,NM_001284215.1;TRIP12,missense_variant,p.Ser862Thr,ENST00000389044,NM_001284214.1;TRIP12,missense_variant,p.Ser544Thr,ENST00000389045,NM_001284216.1;TRIP12,non_coding_transcript_exon_variant,,ENST00000487178,;TRIP12,downstream_gene_variant,,ENST00000479037,;	T	ENSG00000153827	ENST00000389044	Transcript
GIGYF2	0	.	GRCh38	chr2	232816978	232816978	+	Missense_Mutation	SNP	G	G	T	novel		NBEBC1_S14	NORMAL	G	G																c.2379N>T	p.Gln793His	p.Q793H	ENST00000409451	22/31	12	10	2				GIGYF2,missense_variant,p.Gln794His,ENST00000629305,;GIGYF2,missense_variant,p.Gln772His,ENST00000409547,NM_015575.3;GIGYF2,missense_variant,p.Gln794His,ENST00000409480,;GIGYF2,missense_variant,p.Gln793His,ENST00000409451,NM_001103147.1;GIGYF2,missense_variant,p.Gln772His,ENST00000373563,NM_001103146.1;GIGYF2,missense_variant,p.Gln766His,ENST00000409196,NM_001103148.1;GIGYF2,missense_variant,p.Gl…	T	ENSG00000204120	ENST00000409451	Transcript
COPS8	0	.	GRCh38	chr2	237097702	237097702	+	Missense_Mutation	SNP	T	T	C	novel		NBEBC1_S14	NORMAL	T	T																c.590N>C	p.Leu197Ser	p.L197S	ENST00000354371	8/8	13	11	2				COPS8,missense_variant,p.Leu197Ser,ENST00000354371,NM_006710.4;COPS8,missense_variant,p.Leu148Ser,ENST00000392008,NM_198189.2;COPS8,missense_variant,p.Leu161Ser,ENST00000409334,;COPS8,missense_variant,p.Leu71Ser,ENST00000447464,;COPS8,non_coding_transcript_exon_variant,,ENST00000465362,;COPS8,downstream_gene_variant,,ENST00000470452,;COPS8,downstream_gene_variant,,ENST00000419015,;	C	ENSG00000198612	ENST00000354371	Transcript
RBM44	0	.	GRCh38	chr2	237817008	237817008	+	Missense_Mutation	SNP	C	C	T	novel		NBEBC1_S14	NORMAL	C	C																c.92N>T	p.Pro31Leu	p.P31L	ENST00000316997	3/16	4	2	2				RBM44,missense_variant,p.Pro31Leu,ENST00000316997,NM_001080504.2;RBM44,missense_variant,p.Pro31Leu,ENST00000409864,;RBM44,intron_variant,,ENST00000611254,;RBM44,intron_variant,,ENST00000444524,;LRRFIP1,downstream_gene_variant,,ENST00000489603,;RBM44,non_coding_transcript_exon_variant,,ENST00000480583,;	T	ENSG00000177483	ENST00000316997	Transcript
OR6B2	0	.	GRCh38	chr2	240029762	240029762	+	Missense_Mutation	SNP	A	A	G	rs61730686		NBEBC1_S14	NORMAL	A	A																c.668N>C	p.Leu223Pro	p.L223P	ENST00000402971	1/1	105	52	53				OR6B2,missense_variant,p.Leu223Pro,ENST00000402971,NM_001005853.1;NDUFA10,upstream_gene_variant,,ENST00000252711,NM_004544.3;NDUFA10,upstream_gene_variant,,ENST00000404554,;NDUFA10,upstream_gene_variant,,ENST00000620965,NM_001322019.1,NM_001322020.1;NDUFA10,upstream_gene_variant,,ENST00000307300,;NDUFA10,upstream_gene_variant,,ENST00000443626,;NDUFA10,upstream_gene_variant,,ENST00000407129,;NDUFA…	G	ENSG00000182083	ENST00000402971	Transcript
OR6B3	0	.	GRCh38	chr2	240045930	240045930	+	Missense_Mutation	SNP	G	G	A	rs13030992		NBEBC1_S14	NORMAL	G	G																c.143N>T	p.Thr48Ile	p.T48I	ENST00000319423	1/1	78	53	25				OR6B3,missense_variant,p.Thr48Ile,ENST00000319423,NM_173351.1;PRR21,upstream_gene_variant,,ENST00000408934,NM_001080835.1;	A	ENSG00000178586	ENST00000319423	Transcript
AQP12B	0	.	GRCh38	chr2	240676702	240676702	+	Missense_Mutation	SNP	T	T	C	rs1807128		NBEBC1_S14	NORMAL	T	T																c.767N>G	p.His256Arg	p.H256R	ENST00000407834	3/3	58	27	31				AQP12B,missense_variant,p.His256Arg,ENST00000407834,NM_001102467.1;AQP12B,missense_variant,p.His244Arg,ENST00000621682,;AQP12B,non_coding_transcript_exon_variant,,ENST00000459806,;AQP12B,3_prime_UTR_variant,,ENST00000414322,;AQP12B,3_prime_UTR_variant,,ENST00000413999,;AQP12B,downstream_gene_variant,,ENST00000452886,;RP11-118M12.1,downstream_gene_variant,,ENST00000615796,;	C	ENSG00000185176	ENST00000407834	Transcript
AQP12B	0	.	GRCh38	chr2	240682452	240682452	+	Missense_Mutation	SNP	G	A	A	rs74882485		NBEBC1_S14	NORMAL	G	G																c.386N>T	p.Thr129Met	p.T129M	ENST00000407834	1/3	1655	1	1654				AQP12B,missense_variant,p.Thr129Met,ENST00000407834,NM_001102467.1;AQP12B,missense_variant,p.Thr117Met,ENST00000621682,;AC011298.2,upstream_gene_variant,,ENST00000407635,;AQP12B,upstream_gene_variant,,ENST00000459806,;AQP12B,synonymous_variant,p.Asp32=,ENST00000414322,;AQP12B,synonymous_variant,p.Asp32=,ENST00000413999,;AQP12B,synonymous_variant,p.Asp32=,ENST00000452886,;	A	ENSG00000185176	ENST00000407834	Transcript
AQP12A	0	.	GRCh38	chr2	240692422	240692422	+	Missense_Mutation	SNP	G	G	A	rs12477907		NBEBC1_S14	NORMAL	G	G																c.508N>A	p.Ala170Thr	p.A170T	ENST00000429564	2/4	1202	504	698				AQP12A,missense_variant,p.Ala170Thr,ENST00000429564,;AQP12A,missense_variant,p.Ala158Thr,ENST00000337801,NM_198998.2;AC011298.2,downstream_gene_variant,,ENST00000407635,;AQP12A,upstream_gene_variant,,ENST00000474778,;AQP12A,upstream_gene_variant,,ENST00000471878,;AQP12A,upstream_gene_variant,,ENST00000460527,;	A	ENSG00000184945	ENST00000429564	Transcript
MTERF4	0	.	GRCh38	chr2	241096063	241096063	+	Missense_Mutation	SNP	C	C	T	rs751442054		NBEBC1_S14	NORMAL	C	C																c.1081N>A	p.Asp361Asn	p.D361N	ENST00000614476	4/7	139	72	67				MTERF4,missense_variant,p.Asp361Asn,ENST00000614476,;MTERF4,missense_variant,p.Asp361Asn,ENST00000391980,NM_182501.3;MTERF4,missense_variant,p.Asp173Asn,ENST00000406593,;MTERF4,intron_variant,,ENST00000495694,;MTERF4,intron_variant,,ENST00000401626,;MTERF4,intron_variant,,ENST00000414146,;SNED1,downstream_gene_variant,,ENST00000310397,NM_001080437.1;SNED1,downstream_gene_variant,,ENST00000405547,…	T	ENSG00000122085	ENST00000614476	Transcript
NEU4	0	.	GRCh38	chr2	241815120	241815120	+	Missense_Mutation	SNP	G	G	A	rs116702646		NBEBC1_S14	NORMAL	G	G																c.469N>A	p.Glu157Lys	p.E157K	ENST00000325935	3/4	1570	864	706				NEU4,missense_variant,p.Glu144Lys,ENST00000391969,NM_001167602.2;NEU4,missense_variant,p.Glu156Lys,ENST00000404257,NM_080741.3;NEU4,missense_variant,p.Glu157Lys,ENST00000325935,NM_001167599.2;NEU4,missense_variant,p.Glu144Lys,ENST00000407683,NM_001167601.2,NM_001167600.2;NEU4,missense_variant,p.Glu144Lys,ENST00000405370,;NEU4,missense_variant,p.Glu144Lys,ENST00000420288,;NEU4,missense_variant,p.G…	A	ENSG00000204099	ENST00000325935	Transcript
CNTN4	0	.	GRCh38	chr3	2988464	2988464	+	Missense_Mutation	SNP	T	T	C	rs547040719		NBEBC1_S14	NORMAL	T	T																c.1478T>C	p.Val493Ala	p.V493A	ENST00000397461	13/24	9	7	2				CNTN4,missense_variant,p.Val493Ala,ENST00000397461,NM_001206955.1;CNTN4,missense_variant,p.Val493Ala,ENST00000418658,NM_175607.2;CNTN4,missense_variant,p.Val493Ala,ENST00000427331,;CNTN4,missense_variant,p.Val165Ala,ENST00000397459,NM_001206956.1,NM_175613.2;CNTN4,non_coding_transcript_exon_variant,,ENST00000475817,;CNTN4,3_prime_UTR_variant,,ENST00000427741,;CNTN4,non_coding_transcript_exon_vari…	C	ENSG00000144619	ENST00000397461	Transcript
SETMAR	0	.	GRCh38	chr3	4303493	4303494	+	Frame_Shift_Del	DEL	GT	GT	-	novel		NBEBC1_S14	NORMAL	GT	GT																c.124_125delTG	p.Trp42AlafsTer14	p.W42Afs*14	ENST00000358065	1/3	14	11	3				SETMAR,frameshift_variant,p.Trp42AlafsTer14,ENST00000358065,NM_006515.3;SETMAR,frameshift_variant,p.Trp42AlafsTer14,ENST00000430981,NM_001276325.1;SETMAR,frameshift_variant,p.Trp42AlafsTer14,ENST00000425863,NM_001243723.1,NM_001320677.1;SETMAR,upstream_gene_variant,,ENST00000358950,;SETMAR,upstream_gene_variant,,ENST00000462115,;SETMAR,upstream_gene_variant,,ENST00000490691,;SETMAR,frameshift_var…	-	ENSG00000170364	ENST00000358065	Transcript
ITPR1	0	.	GRCh38	chr3	4670896	4670896	+	Missense_Mutation	SNP	A	A	T	novel		NBEBC1_S14	NORMAL	A	A																c.2129A>T	p.Lys710Met	p.K710M	ENST00000302640	19/61	11	9	2				ITPR1,missense_variant,p.Lys725Met,ENST00000354582,;ITPR1,missense_variant,p.Lys710Met,ENST00000302640,NM_001168272.1;ITPR1,missense_variant,p.Lys725Met,ENST00000357086,NM_001099952.2;ITPR1,missense_variant,p.Lys710Met,ENST00000456211,NM_002222.5;ITPR1,missense_variant,p.Lys710Met,ENST00000443694,;ITPR1,intron_variant,,ENST00000544951,;ITPR1,non_coding_transcript_exon_variant,,ENST00000477577,;	T	ENSG00000150995	ENST00000302640	Transcript
RAD18	0	.	GRCh38	chr3	8902512	8902512	+	Missense_Mutation	SNP	G	G	A	novel		NBEBC1_S14	NORMAL	G	G																c.1036C>T	p.His346Tyr	p.H346Y	ENST00000264926	10/13	9	7	2				RAD18,missense_variant,p.His346Tyr,ENST00000264926,NM_020165.3;RAD18,upstream_gene_variant,,ENST00000427329,;RAD18,upstream_gene_variant,,ENST00000429790,;RAD18,3_prime_UTR_variant,,ENST00000415439,;RAD18,non_coding_transcript_exon_variant,,ENST00000473069,;	A	ENSG00000070950	ENST00000264926	Transcript
FANCD2	0	.	GRCh38	chr3	10046659	10046659	+	Missense_Mutation	SNP	A	A	G	rs73126218		NBEBC1_S14	NORMAL	A	A																c.1214A>G	p.Asn405Ser	p.N405S	ENST00000287647	15/43	43	36	7				FANCD2,missense_variant,p.Asn405Ser,ENST00000287647,NM_033084.4;FANCD2,missense_variant,p.Asn405Ser,ENST00000419585,NM_001319984.1;FANCD2,missense_variant,p.Asn405Ser,ENST00000383807,NM_001018115.2;FANCD2,non_coding_transcript_exon_variant,,ENST00000483276,;FANCD2,non_coding_transcript_exon_variant,,ENST00000464934,;FANCD2,upstream_gene_variant,,ENST00000421731,;	G	ENSG00000144554	ENST00000287647	Transcript
MKRN2OS	0	.	GRCh38	chr3	12539268	12539268	+	3'Flank	SNP	G	G	A	novel		NBEBC1_S14	NORMAL	G	G																			ENST00000564146		11	9	2				TSEN2,stop_gained,p.Trp67Ter,ENST00000412698,;MKRN2OS,downstream_gene_variant,,ENST00000564146,NM_001195279.1;MKRN2OS,intron_variant,,ENST00000567514,;TSEN2,3_prime_UTR_variant,,ENST00000455118,;TSEN2,non_coding_transcript_exon_variant,,ENST00000473755,;MKRN2OS,downstream_gene_variant,,ENST00000561645,;	A	ENSG00000225526	ENST00000564146	Transcript
TMEM43	0	.	GRCh38	chr3	14139231	14139231	+	Missense_Mutation	SNP	C	C	T	rs113449357		NBEBC1_S14	NORMAL	C	C																c.934C>T	p.Arg312Trp	p.R312W	ENST00000306077	11/12	122	61	61				TMEM43,missense_variant,p.Arg312Trp,ENST00000306077,NM_024334.2;RP11-434D12.1,non_coding_transcript_exon_variant,,ENST00000601399,;RP11-434D12.1,upstream_gene_variant,,ENST00000626721,;RP11-434D12.1,missense_variant,p.Arg58Trp,ENST00000608606,;	T	ENSG00000170876	ENST00000306077	Transcript
ANKRD28	0	.	GRCh38	chr3	15721045	15721045	+	Missense_Mutation	SNP	A	A	G	rs201631150		NBEBC1_S14	NORMAL	A	A																c.776T>C	p.Ile259Thr	p.I259T	ENST00000399451	8/28	43	29	14				ANKRD28,missense_variant,p.Ile259Thr,ENST00000399451,NM_015199.3;ANKRD28,missense_variant,p.Ile105Thr,ENST00000624145,NM_001195099.1,NM_001195098.1;ANKRD28,non_coding_transcript_exon_variant,,ENST00000497037,;ANKRD28,non_coding_transcript_exon_variant,,ENST00000492895,;ANKRD28,downstream_gene_variant,,ENST00000476472,;ANKRD28,downstream_gene_variant,,ENST00000460278,;ANKRD28,missense_variant,p.Il…	G	ENSG00000206560	ENST00000399451	Transcript
TOP2B	0	.	GRCh38	chr3	25607189	25607189	+	Missense_Mutation	SNP	T	T	G	novel		NBEBC1_S14	NORMAL	T	T																c.4265A>C	p.Lys1422Thr	p.K1422T	ENST00000435706	31/36	8	6	2				TOP2B,missense_variant,p.Lys1422Thr,ENST00000435706,NM_001068.3,NM_001330700.1;TOP2B,missense_variant,p.Lys1427Thr,ENST00000264331,;TOP2B,3_prime_UTR_variant,,ENST00000413971,;	G	ENSG00000077097	ENST00000435706	Transcript
TOP2B	0	.	GRCh38	chr3	25632766	25632766	+	Missense_Mutation	SNP	T	T	A	novel		NBEBC1_S14	NORMAL	T	T																c.1040A>T	p.Asp347Val	p.D347V	ENST00000435706	9/36	10	8	2				TOP2B,missense_variant,p.Asp347Val,ENST00000435706,NM_001068.3,NM_001330700.1;TOP2B,missense_variant,p.Asp352Val,ENST00000264331,;TOP2B,missense_variant,p.Asp347Val,ENST00000424225,;TOP2B,upstream_gene_variant,,ENST00000491510,;	A	ENSG00000077097	ENST00000435706	Transcript
OXSM	0	.	GRCh38	chr3	25794097	25794097	+	Missense_Mutation	SNP	T	T	G	novel		NBEBC1_S14	NORMAL	T	T																c.983T>G	p.Met328Arg	p.M328R	ENST00000280701	3/3	9	7	2				OXSM,missense_variant,p.Met328Arg,ENST00000280701,NM_017897.2;OXSM,missense_variant,p.Met245Arg,ENST00000420173,NM_001145391.1;NGLY1,upstream_gene_variant,,ENST00000417874,NM_001145294.1;OXSM,downstream_gene_variant,,ENST00000452098,;OXSM,downstream_gene_variant,,ENST00000428266,;OXSM,downstream_gene_variant,,ENST00000626005,;OXSM,downstream_gene_variant,,ENST00000449808,;OXSM,downstream_gene_var…	G	ENSG00000151093	ENST00000280701	Transcript
LRRC3B	0	.	GRCh38	chr3	26710448	26710448	+	Missense_Mutation	SNP	T	T	A	novel		NBEBC1_S14	NORMAL	T	T																c.776T>A	p.Val259Glu	p.V259E	ENST00000396641	2/2	8	6	2				LRRC3B,missense_variant,p.Val259Glu,ENST00000396641,NM_001317809.1,NM_001317808.1,NM_052953.3;LRRC3B,missense_variant,p.Val259Glu,ENST00000417744,NM_001317810.1;LRRC3B,missense_variant,p.Val259Glu,ENST00000456208,NM_001317811.1;LRRC3B,downstream_gene_variant,,ENST00000432040,;LRRC3B,downstream_gene_variant,,ENST00000414619,;AC114877.3,upstream_gene_variant,,ENST00000446601,;LRRC3B,downstream_gene…	A	ENSG00000179796	ENST00000396641	Transcript
NEK10	0	.	GRCh38	chr3	27304777	27304777	+	Missense_Mutation	SNP	C	C	T	rs779304940		NBEBC1_S14	NORMAL	C	C																c.998G>A	p.Gly333Asp	p.G333D	ENST00000341435	13/25	14	12	2				NEK10,missense_variant,p.Gly333Asp,ENST00000429845,NM_152534.4;NEK10,missense_variant,p.Gly333Asp,ENST00000341435,NM_199347.3;NEK10,downstream_gene_variant,,ENST00000491627,;	T	ENSG00000163491	ENST00000341435	Transcript
NEK10	0	.	GRCh38	chr3	27346152	27346152	+	Missense_Mutation	SNP	G	G	A	rs201821707		NBEBC1_S14	NORMAL	G	G																c.197C>T	p.Ala66Val	p.A66V	ENST00000341435	5/25	22	10	12				NEK10,missense_variant,p.Ala66Val,ENST00000429845,NM_152534.4;NEK10,missense_variant,p.Ala66Val,ENST00000341435,NM_199347.3;NEK10,missense_variant,p.Ala66Val,ENST00000435750,;NEK10,non_coding_transcript_exon_variant,,ENST00000491627,;	A	ENSG00000163491	ENST00000341435	Transcript
SLC4A7	0	.	GRCh38	chr3	27397685	27397685	+	Missense_Mutation	SNP	T	T	A	novel		NBEBC1_S14	NORMAL	T	T																c.2675A>T	p.Glu892Val	p.E892V	ENST00000295736	18/25	12	10	2				SLC4A7,missense_variant,p.Glu877Val,ENST00000425128,;SLC4A7,missense_variant,p.Glu892Val,ENST00000295736,NM_003615.4;SLC4A7,missense_variant,p.Glu768Val,ENST00000428386,NM_001258380.1;SLC4A7,missense_variant,p.Glu443Val,ENST00000419036,;SLC4A7,missense_variant,p.Glu901Val,ENST00000454389,NM_001321103.1;SLC4A7,missense_variant,p.Glu888Val,ENST00000440156,NM_001321104.1;SLC4A7,missense_variant,p.Gl…	A	ENSG00000033867	ENST00000295736	Transcript
OSBPL10	0	.	GRCh38	chr3	31981127	31981127	+	Missense_Mutation	SNP	C	C	A	novel		NBEBC1_S14	NORMAL	C	C																c.53g>T	p.Ser18Ile	p.S18I	ENST00000396556	1/12	10	8	2				OSBPL10,missense_variant,p.Ser18Ile,ENST00000396556,NM_017784.4;OSBPL10,missense_variant,p.Ser18Ile,ENST00000438237,NM_001174060.1;ZNF860,upstream_gene_variant,,ENST00000360311,NM_001137674.2;OSBPL10,non_coding_transcript_exon_variant,,ENST00000452791,;OSBPL10,intron_variant,,ENST00000479173,;ZNF860,upstream_gene_variant,,ENST00000489408,;OSBPL10,upstream_gene_variant,,ENST00000480671,;OSBPL10,up…	A	ENSG00000144645	ENST00000396556	Transcript
ARPP21	0	.	GRCh38	chr3	35729443	35729443	+	Missense_Mutation	SNP	C	C	A	novel		NBEBC1_S14	NORMAL	C	C																c.1264C>A	p.Gln422Lys	p.Q422K	ENST00000417925	13/19	14	12	2				ARPP21,missense_variant,p.Gln456Lys,ENST00000187397,NM_016300.4;ARPP21,missense_variant,p.Gln402Lys,ENST00000444190,NM_001267617.1;ARPP21,missense_variant,p.Gln422Lys,ENST00000417925,NM_001267619.1;ARPP21,missense_variant,p.Gln229Lys,ENST00000425289,;ARPP21,non_coding_transcript_exon_variant,,ENST00000476327,;ARPP21,missense_variant,p.Gln114Lys,ENST00000457165,;ARPP21,3_prime_UTR_variant,,ENST000…	A	ENSG00000172995	ENST00000417925	Transcript
ARPP21	0	.	GRCh38	chr3	35739547	35739547	+	Missense_Mutation	SNP	G	G	T	novel		NBEBC1_S14	NORMAL	G	G																c.1878G>T	p.Gln626His	p.Q626H	ENST00000417925	16/19	10	8	2				ARPP21,missense_variant,p.Gln625His,ENST00000187397,NM_016300.4;ARPP21,missense_variant,p.Gln606His,ENST00000444190,NM_001267617.1;ARPP21,missense_variant,p.Gln626His,ENST00000417925,NM_001267619.1;MIR128-2,upstream_gene_variant,,ENST00000384893,;ARPP21,non_coding_transcript_exon_variant,,ENST00000462173,;ARPP21,3_prime_UTR_variant,,ENST00000457165,;ARPP21,downstream_gene_variant,,ENST00000427590…	T	ENSG00000172995	ENST00000417925	Transcript
GOLGA4	0	.	GRCh38	chr3	37323616	37323616	+	Missense_Mutation	SNP	A	A	G	novel		NBEBC1_S14	NORMAL	A	A																c.1796A>G	p.Glu599Gly	p.E599G	ENST00000356847	15/23	9	7	2				GOLGA4,missense_variant,p.Glu577Gly,ENST00000361924,NM_002078.4;GOLGA4,missense_variant,p.Glu599Gly,ENST00000356847,NM_001172713.1;GOLGA4,missense_variant,p.Glu448Gly,ENST00000437131,;GOLGA4,missense_variant,p.Glu138Gly,ENST00000429018,;GOLGA4,intron_variant,,ENST00000444882,;GOLGA4,downstream_gene_variant,,ENST00000435830,;GOLGA4,non_coding_transcript_exon_variant,,ENST00000497537,;GOLGA4,upstre…	G	ENSG00000144674	ENST00000356847	Transcript
GOLGA4	0	.	GRCh38	chr3	37328516	37328516	+	Missense_Mutation	SNP	A	A	T	novel		NBEBC1_S14	NORMAL	A	A																c.6106A>T	p.Met2036Leu	p.M2036L	ENST00000356847	16/23	8	6	2				GOLGA4,missense_variant,p.Met2014Leu,ENST00000361924,NM_002078.4;GOLGA4,missense_variant,p.Met2036Leu,ENST00000356847,NM_001172713.1;GOLGA4,missense_variant,p.Met1885Leu,ENST00000437131,;GOLGA4,intron_variant,,ENST00000444882,;GOLGA4,downstream_gene_variant,,ENST00000429018,;GOLGA4,non_coding_transcript_exon_variant,,ENST00000498250,;GOLGA4,downstream_gene_variant,,ENST00000497537,;	T	ENSG00000144674	ENST00000356847	Transcript
OXSR1	0	.	GRCh38	chr3	38246198	38246198	+	Missense_Mutation	SNP	G	G	T	rs113919536		NBEBC1_S14	NORMAL	G	G																c.1234G>T	p.Ala412Ser	p.A412S	ENST00000311806	13/18	13	10	3				OXSR1,missense_variant,p.Ala412Ser,ENST00000311806,NM_005109.2;OXSR1,missense_variant,p.Ala412Ser,ENST00000446845,;OXSR1,non_coding_transcript_exon_variant,,ENST00000467900,;	T	ENSG00000172939	ENST00000311806	Transcript
MOBP	0	.	GRCh38	chr3	39502114	39502114	+	Missense_Mutation	SNP	C	C	A	novel		NBEBC1_S14	NORMAL	C	C																c.45C>A	p.Asn15Lys	p.N15K	ENST00000311042	3/5	13	11	2				MOBP,missense_variant,p.Asn15Lys,ENST00000311042,NM_001278322.1;MOBP,missense_variant,p.Asn15Lys,ENST00000383754,NM_182935.3;MOBP,missense_variant,p.Asn15Lys,ENST00000420739,;MOBP,missense_variant,p.Asn15Lys,ENST00000441980,NM_001278323.1;MOBP,missense_variant,p.Asn15Lys,ENST00000415443,;MOBP,missense_variant,p.Asn26Lys,ENST00000436143,;MOBP,missense_variant,p.Asn15Lys,ENST00000451925,;MOBP,misse…	A	ENSG00000168314	ENST00000311042	Transcript
ULK4	0	.	GRCh38	chr3	41455582	41455582	+	Missense_Mutation	SNP	C	C	A	novel		NBEBC1_S14	NORMAL	C	C																c.3407G>T	p.Gly1136Val	p.G1136V	ENST00000301831	34/37	13	11	2				ULK4,missense_variant,p.Gly1136Val,ENST00000301831,NM_001322500.1,NM_017886.3,NM_001322501.1;	A	ENSG00000168038	ENST00000301831	Transcript
ULK4	0	.	GRCh38	chr3	41918528	41918528	+	Missense_Mutation	SNP	A	A	G	novel		NBEBC1_S14	NORMAL	A	A																c.656T>C	p.Phe219Ser	p.F219S	ENST00000301831	7/37	10	8	2				ULK4,missense_variant,p.Phe219Ser,ENST00000301831,NM_001322500.1,NM_017886.3,NM_001322501.1;ULK4,missense_variant,p.Phe219Ser,ENST00000420927,;ULK4,downstream_gene_variant,,ENST00000459802,;ULK4,upstream_gene_variant,,ENST00000481226,;	G	ENSG00000168038	ENST00000301831	Transcript
ZNF197	0	.	GRCh38	chr3	44642980	44642980	+	Missense_Mutation	SNP	G	G	C	novel		NBEBC1_S14	NORMAL	G	G																c.1850G>C	p.Ser617Thr	p.S617T	ENST00000396058	5/5	12	10	2				ZNF197,missense_variant,p.Ser617Thr,ENST00000396058,;ZNF197,missense_variant,p.Ser617Thr,ENST00000344387,NM_006991.3;ZNF197,intron_variant,,ENST00000383745,NM_001024855.1,NM_001323294.1;ZNF197,intron_variant,,ENST00000383744,;RP11-944L7.4,intron_variant,,ENST00000457331,;ZNF197,intron_variant,,ENST00000334075,;	C	ENSG00000186448	ENST00000396058	Transcript
ZNF502	0	.	GRCh38	chr3	44721343	44721343	+	Missense_Mutation	SNP	A	A	G	novel		NBEBC1_S14	NORMAL	A	A																c.526A>G	p.Thr176Ala	p.T176A	ENST00000296091	4/4	10	8	2				ZNF502,missense_variant,p.Thr176Ala,ENST00000296091,NM_001282880.1,NM_033210.4,NM_001134440.1;ZNF502,missense_variant,p.Thr176Ala,ENST00000449836,NM_001134442.1,NM_001134441.1;ZNF502,missense_variant,p.Thr176Ala,ENST00000436624,;ZNF502,downstream_gene_variant,,ENST00000411443,;	G	ENSG00000196653	ENST00000296091	Transcript
KIF15	0	.	GRCh38	chr3	44800330	44800330	+	Missense_Mutation	SNP	A	A	C	novel		NBEBC1_S14	NORMAL	A	A																c.1115A>C	p.Asp372Ala	p.D372A	ENST00000326047	11/35	11	9	2				KIF15,missense_variant,p.Asp372Ala,ENST00000326047,NM_020242.2;KIF15,missense_variant,p.Asp7Ala,ENST00000425755,;KIF15,missense_variant,p.Asp144Ala,ENST00000481166,;KIF15,3_prime_UTR_variant,,ENST00000438321,;KIF15,non_coding_transcript_exon_variant,,ENST00000493134,;	C	ENSG00000163808	ENST00000326047	Transcript
TMEM42	0	.	GRCh38	chr3	44864290	44864290	+	Missense_Mutation	SNP	A	A	G	rs137995657		NBEBC1_S14	NORMAL	A	A																c.286A>G	p.Met96Val	p.M96V	ENST00000302392	2/3	74	45	29				TMEM42,missense_variant,p.Met96Val,ENST00000302392,NM_144638.2;TMEM42,downstream_gene_variant,,ENST00000385049,;TMEM42,non_coding_transcript_exon_variant,,ENST00000477126,;KIF15,intron_variant,,ENST00000422209,;	G	ENSG00000169964	ENST00000302392	Transcript
LIMD1	0	.	GRCh38	chr3	45594937	45594937	+	Missense_Mutation	SNP	A	A	G	novel		NBEBC1_S14	NORMAL	A	A																c.58A>G	p.Met20Val	p.M20V	ENST00000273317	1/8	81	42	39				LIMD1,missense_variant,p.Met20Val,ENST00000273317,NM_014240.2;LIMD1,missense_variant,p.Met20Val,ENST00000440097,;LIMD1,intron_variant,,ENST00000465039,;	G	ENSG00000144791	ENST00000273317	Transcript
SMARCC1	0	.	GRCh38	chr3	47693273	47693273	+	Missense_Mutation	SNP	G	G	T	novel		NBEBC1_S14	NORMAL	G	G																c.1193C>A	p.Thr398Lys	p.T398K	ENST00000254480	12/28	12	10	2				SMARCC1,missense_variant,p.Thr398Lys,ENST00000254480,NM_003074.3;SMARCC1,non_coding_transcript_exon_variant,,ENST00000425518,;SMARCC1,non_coding_transcript_exon_variant,,ENST00000462198,;SMARCC1,non_coding_transcript_exon_variant,,ENST00000485737,;	T	ENSG00000173473	ENST00000254480	Transcript
CDC25A	0	.	GRCh38	chr3	48187876	48187876	+	Missense_Mutation	SNP	C	C	A	rs146179438		NBEBC1_S14	NORMAL	C	C																c.72G>T	p.Gln24His	p.Q24H	ENST00000302506	1/15	213	99	114				CDC25A,missense_variant,p.Gln24His,ENST00000302506,NM_001789.2;CDC25A,missense_variant,p.Gln24His,ENST00000351231,NM_201567.1;CDC25A,missense_variant,p.Gln24His,ENST00000443342,;CDC25A,missense_variant,p.Gln24His,ENST00000437972,;	A	ENSG00000164045	ENST00000302506	Transcript
PBRM1	0	.	GRCh38	chr3	52603554	52603554	+	Missense_Mutation	SNP	C	C	T	novel		NBEBC1_S14	NORMAL	C	C																c.2746g>A	p.Glu916Lys	p.E916K	ENST00000394830	18/30	12	10	2				PBRM1,missense_variant,p.Glu884Lys,ENST00000356770,;PBRM1,missense_variant,p.Glu916Lys,ENST00000296302,;PBRM1,missense_variant,p.Glu916Lys,ENST00000394830,NM_018313.4;PBRM1,missense_variant,p.Glu931Lys,ENST00000409114,;PBRM1,missense_variant,p.Glu916Lys,ENST00000409057,;PBRM1,missense_variant,p.Glu916Lys,ENST00000410007,;PBRM1,missense_variant,p.Glu931Lys,ENST00000409767,;PBRM1,missense_variant,p…	T	ENSG00000163939	ENST00000394830	Transcript
TMEM110	0	.	GRCh38	chr3	52849846	52849846	+	Missense_Mutation	SNP	C	C	T	rs137874007		NBEBC1_S14	NORMAL	C	C																c.373G>A	p.Val125Ile	p.V125I	ENST00000355083	4/8	233	132	101				TMEM110,missense_variant,p.Val125Ile,ENST00000355083,NM_198563.2;TMEM110-MUSTN1,missense_variant,p.Val125Ile,ENST00000504329,NM_001198974.2;TMEM110,missense_variant,p.Val56Ile,ENST00000485356,;MIR8064,upstream_gene_variant,,ENST00000612863,;RP11-894J14.2,upstream_gene_variant,,ENST00000624222,;TMEM110,downstream_gene_variant,,ENST00000467979,;	T	ENSG00000213533	ENST00000355083	Transcript
CHDH	0	.	GRCh38	chr3	53818982	53818982	+	Missense_Mutation	SNP	T	T	C	rs34974961		NBEBC1_S14	NORMAL	T	T																c.1322A>G	p.Asn441Ser	p.N441S	ENST00000315251	8/9	210	124	86				CHDH,missense_variant,p.Asn441Ser,ENST00000315251,NM_018397.4;CHDH,downstream_gene_variant,,ENST00000481668,;CHDH,downstream_gene_variant,,ENST00000467802,;	C	ENSG00000016391	ENST00000315251	Transcript
ACTR8	0	.	GRCh38	chr3	53876671	53876671	+	Missense_Mutation	SNP	G	G	T	novel		NBEBC1_S14	NORMAL	G	G																c.727C>A	p.Gln243Lys	p.Q243K	ENST00000335754	6/13	5	3	2				ACTR8,missense_variant,p.Gln243Lys,ENST00000335754,NM_022899.4;ACTR8,missense_variant,p.Gln132Lys,ENST00000482349,;ACTR8,missense_variant,p.Gln42Lys,ENST00000486794,;ACTR8,downstream_gene_variant,,ENST00000498740,;ACTR8,upstream_gene_variant,,ENST00000495993,;	T	ENSG00000113812	ENST00000335754	Transcript
DNAH12	0	.	GRCh38	chr3	57462713	57462713	+	Missense_Mutation	SNP	C	C	G	novel		NBEBC1_S14	NORMAL	C	C																c.2512G>C	p.Val838Leu	p.V838L	ENST00000495027	18/74	14	12	2				DNAH12,missense_variant,p.Val838Leu,ENST00000495027,NM_001291661.1;DNAH12,missense_variant,p.Val815Leu,ENST00000351747,;	G	ENSG00000174844	ENST00000495027	Transcript
DENND6A	0	.	GRCh38	chr3	57657707	57657707	+	Missense_Mutation	SNP	G	G	T	novel		NBEBC1_S14	NORMAL	G	G																c.791C>A	p.Pro264His	p.P264H	ENST00000311128	9/20	10	8	2				DENND6A,missense_variant,p.Pro264His,ENST00000311128,NM_152678.2;DENND6A,missense_variant,p.Pro33His,ENST00000477344,;DENND6A-AS1,downstream_gene_variant,,ENST00000470427,;DENND6A,non_coding_transcript_exon_variant,,ENST00000487662,;	T	ENSG00000174839	ENST00000311128	Transcript
C3orf67	0	.	GRCh38	chr3	58913849	58913849	+	Missense_Mutation	SNP	T	T	C	novel		NBEBC1_S14	NORMAL	T	T																c.34A>G	p.Ile12Val	p.I12V	ENST00000295966	6/16	13	11	2				C3orf67,missense_variant,p.Ile12Val,ENST00000295966,NM_198463.2;C3orf67,missense_variant,p.Ile12Val,ENST00000482387,;C3orf67,missense_variant,p.Ile137Val,ENST00000471288,;C3orf67,missense_variant,p.Ile12Val,ENST00000491845,;C3orf67,intron_variant,,ENST00000472469,;C3orf67-AS1,intron_variant,,ENST00000482372,;C3orf67-AS1,intron_variant,,ENST00000493123,;C3orf67-AS1,intron_variant,,ENST00000492031,…	C	ENSG00000163689	ENST00000295966	Transcript
PSMD6	0	.	GRCh38	chr3	64019015	64019015	+	Missense_Mutation	SNP	A	A	T	novel		NBEBC1_S14	NORMAL	A	A																c.679T>A	p.Trp227Arg	p.W227R	ENST00000492933	5/9	24	20	4				PSMD6,missense_variant,p.Trp227Arg,ENST00000492933,NM_001271779.1;PSMD6,missense_variant,p.Trp174Arg,ENST00000295901,NM_014814.2;PSMD6,missense_variant,p.Trp136Arg,ENST00000394431,NM_001271780.1;PSMD6,missense_variant,p.Trp135Arg,ENST00000482510,NM_001271781.1;PSMD6,missense_variant,p.Trp188Arg,ENST00000497323,;PSMD6,missense_variant,p.Trp22Arg,ENST00000480205,;PSMD6,downstream_gene_variant,,ENST…	T	ENSG00000163636	ENST00000492933	Transcript
MAGI1	0	.	GRCh38	chr3	65430113	65430113	+	Missense_Mutation	SNP	G	G	A	novel		NBEBC1_S14	NORMAL	G	G																c.1574C>T	p.Thr525Ile	p.T525I	ENST00000402939	12/23	10	8	2				MAGI1,missense_variant,p.Thr525Ile,ENST00000330909,NM_015520.1;MAGI1,missense_variant,p.Thr218Ile,ENST00000611645,;MAGI1,missense_variant,p.Thr218Ile,ENST00000621418,;MAGI1,missense_variant,p.Thr525Ile,ENST00000483466,NM_004742.2;MAGI1,missense_variant,p.Thr525Ile,ENST00000402939,NM_001033057.1;MAGI1,missense_variant,p.Thr400Ile,ENST00000463103,;MAGI1,missense_variant,p.Thr406Ile,ENST00000460329,…	A	ENSG00000151276	ENST00000402939	Transcript
MAGI1	0	.	GRCh38	chr3	65439889	65439889	+	Missense_Mutation	SNP	C	C	A	novel		NBEBC1_S14	NORMAL	C	C																c.1260g>T	p.Gln420His	p.Q420H	ENST00000402939	9/23	6	4	2				MAGI1,missense_variant,p.Gln420His,ENST00000330909,NM_015520.1;MAGI1,missense_variant,p.Gln113His,ENST00000611645,;MAGI1,missense_variant,p.Gln113His,ENST00000621418,;MAGI1,missense_variant,p.Gln420His,ENST00000483466,NM_004742.2;MAGI1,missense_variant,p.Gln420His,ENST00000402939,NM_001033057.1;MAGI1,missense_variant,p.Gln295His,ENST00000463103,;MAGI1,missense_variant,p.Gln301His,ENST00000460329,…	A	ENSG00000151276	ENST00000402939	Transcript
TMF1	0	.	GRCh38	chr3	69033682	69033682	+	Missense_Mutation	SNP	C	C	A	novel		NBEBC1_S14	NORMAL	C	C																c.2267G>T	p.Arg756Leu	p.R756L	ENST00000398559	10/17	14	12	2				TMF1,missense_variant,p.Arg756Leu,ENST00000398559,NM_007114.2;CTD-2013N24.2,intron_variant,,ENST00000482368,;CTD-2013N24.2,intron_variant,,ENST00000595925,;CTD-2013N24.2,intron_variant,,ENST00000597950,;CTD-2013N24.2,intron_variant,,ENST00000598783,;CTD-2013N24.2,intron_variant,,ENST00000596732,;CTD-2013N24.2,intron_variant,,ENST00000601735,;CTD-2013N24.2,intron_variant,,ENST00000599467,;CTD-2013…	A	ENSG00000144747	ENST00000398559	Transcript
SHQ1	0	.	GRCh38	chr3	72832469	72832469	+	Missense_Mutation	SNP	C	C	T	rs758629822		NBEBC1_S14	NORMAL	C	C																c.499G>A	p.Asp167Asn	p.D167N	ENST00000325599	5/11	11	9	2				SHQ1,missense_variant,p.Asp167Asn,ENST00000325599,NM_018130.2;SHQ1,missense_variant,p.Asp139Asn,ENST00000463369,;SHQ1,missense_variant,p.Asp78Asn,ENST00000482785,;SHQ1,3_prime_UTR_variant,,ENST00000444040,;	T	ENSG00000144736	ENST00000325599	Transcript
FRG2C	0	.	GRCh38	chr3	75664413	75664413	+	Missense_Mutation	SNP	T	T	C	rs13073018		NBEBC1_S14	NORMAL	T	T																c.34T>C	p.Cys12Arg	p.C12R	ENST00000308062	1/4	106	56	50				FRG2C,missense_variant,p.Cys12Arg,ENST00000308062,NM_001124759.1;FRG2C,missense_variant,p.Cys12Arg,ENST00000464571,;DUX4L26,upstream_gene_variant,,ENST00000489078,;	C	ENSG00000172969	ENST00000308062	Transcript
FRG2C	0	.	GRCh38	chr3	75665147	75665147	+	Missense_Mutation	SNP	A	A	G	rs74714110		NBEBC1_S14	NORMAL	A	A																c.278A>G	p.Gln93Arg	p.Q93R	ENST00000308062	3/4	105	71	33				FRG2C,missense_variant,p.Gln93Arg,ENST00000308062,NM_001124759.1;FRG2C,missense_variant,p.Gln92Arg,ENST00000464571,;DUX4L26,upstream_gene_variant,,ENST00000489078,;	G	ENSG00000172969	ENST00000308062	Transcript
FRG2C	0	.	GRCh38	chr3	75665186	75665186	+	Missense_Mutation	SNP	T	T	G	rs73840323		NBEBC1_S14	NORMAL	T	T																c.317T>G	p.Ile106Ser	p.I106S	ENST00000308062	3/4	139	88	51				FRG2C,missense_variant,p.Ile106Ser,ENST00000308062,NM_001124759.1;FRG2C,missense_variant,p.Ile105Ser,ENST00000464571,;DUX4L26,upstream_gene_variant,,ENST00000489078,;	G	ENSG00000172969	ENST00000308062	Transcript
FRG2C	0	.	GRCh38	chr3	75665551	75665551	+	Missense_Mutation	SNP	A	A	G	rs62247157		NBEBC1_S14	NORMAL	A	A																c.359A>G	p.Asn120Ser	p.N120S	ENST00000308062	4/4	96	62	34				FRG2C,missense_variant,p.Asn120Ser,ENST00000308062,NM_001124759.1;FRG2C,missense_variant,p.Asn119Ser,ENST00000464571,;DUX4L26,upstream_gene_variant,,ENST00000489078,;	G	ENSG00000172969	ENST00000308062	Transcript
FRG2C	0	.	GRCh38	chr3	75665637	75665637	+	Missense_Mutation	SNP	A	A	C	rs115350381		NBEBC1_S14	NORMAL	A	A																c.445A>C	p.Ser149Arg	p.S149R	ENST00000308062	4/4	142	104	38				FRG2C,missense_variant,p.Ser149Arg,ENST00000308062,NM_001124759.1;FRG2C,missense_variant,p.Ser148Arg,ENST00000464571,;DUX4L26,upstream_gene_variant,,ENST00000489078,;	C	ENSG00000172969	ENST00000308062	Transcript
FRG2C	0	.	GRCh38	chr3	75665658	75665658	+	Missense_Mutation	SNP	C	C	T	rs77371781		NBEBC1_S14	NORMAL	C	C																c.466C>T	p.Arg156Cys	p.R156C	ENST00000308062	4/4	155	115	40				FRG2C,missense_variant,p.Arg156Cys,ENST00000308062,NM_001124759.1;FRG2C,missense_variant,p.Arg155Cys,ENST00000464571,;DUX4L26,upstream_gene_variant,,ENST00000489078,;	T	ENSG00000172969	ENST00000308062	Transcript
FRG2C	0	.	GRCh38	chr3	75665668	75665668	+	Missense_Mutation	SNP	G	G	A	rs74497996		NBEBC1_S14	NORMAL	G	G																c.476G>A	p.Arg159Gln	p.R159Q	ENST00000308062	4/4	154	113	41				FRG2C,missense_variant,p.Arg159Gln,ENST00000308062,NM_001124759.1;FRG2C,missense_variant,p.Arg158Gln,ENST00000464571,;DUX4L26,upstream_gene_variant,,ENST00000489078,;	A	ENSG00000172969	ENST00000308062	Transcript
FRG2C	0	.	GRCh38	chr3	75665674	75665674	+	Frame_Shift_Del	DEL	G	G	-	rs373728386		NBEBC1_S14	NORMAL	G	G																c.483delG	p.Arg161SerfsTer5	p.R161Sfs*5	ENST00000308062	4/4	145	124	21				FRG2C,frameshift_variant,p.Arg161SerfsTer5,ENST00000308062,NM_001124759.1;FRG2C,frameshift_variant,p.Arg160SerfsTer5,ENST00000464571,;DUX4L26,upstream_gene_variant,,ENST00000489078,;	-	ENSG00000172969	ENST00000308062	Transcript
FRG2C	0	.	GRCh38	chr3	75665689	75665689	+	Missense_Mutation	SNP	A	A	G	rs200756071		NBEBC1_S14	NORMAL	A	A																c.497A>G	p.Glu166Gly	p.E166G	ENST00000308062	4/4	168	125	43				FRG2C,missense_variant,p.Glu166Gly,ENST00000308062,NM_001124759.1;FRG2C,missense_variant,p.Glu165Gly,ENST00000464571,;DUX4L26,upstream_gene_variant,,ENST00000489078,;	G	ENSG00000172969	ENST00000308062	Transcript
FRG2C	0	.	GRCh38	chr3	75665820	75665820	+	Missense_Mutation	SNP	C	C	A	rs13096122		NBEBC1_S14	NORMAL	C	C																c.628C>A	p.Leu210Met	p.L210M	ENST00000308062	4/4	172	122	50				FRG2C,missense_variant,p.Leu210Met,ENST00000308062,NM_001124759.1;FRG2C,missense_variant,p.Leu209Met,ENST00000464571,;DUX4L26,upstream_gene_variant,,ENST00000489078,;	A	ENSG00000172969	ENST00000308062	Transcript
FRG2C	0	.	GRCh38	chr3	75665948	75665948	+	Missense_Mutation	SNP	T	T	A	rs2118760		NBEBC1_S14	NORMAL	T	T																c.756T>A	p.Asp252Glu	p.D252E	ENST00000308062	4/4	90	51	39				FRG2C,missense_variant,p.Asp252Glu,ENST00000308062,NM_001124759.1;FRG2C,missense_variant,p.Asp251Glu,ENST00000464571,;DUX4L26,upstream_gene_variant,,ENST00000489078,;	A	ENSG00000172969	ENST00000308062	Transcript
ZNF717	0	.	GRCh38	chr3	75737230	75737230	+	Missense_Mutation	SNP	T	T	C	rs3009024		NBEBC1_S14	NORMAL	T	T																c.2243A>G	p.Lys748Arg	p.K748R	ENST00000478296	4/4	15	5	10				ZNF717,missense_variant,p.Lys748Arg,ENST00000478296,NM_001290209.1;ZNF717,intron_variant,,ENST00000477374,NM_001324026.1,NM_001290210.1;ZNF717,downstream_gene_variant,,ENST00000468296,;ZNF717,downstream_gene_variant,,ENST00000471541,;MIR4273,upstream_gene_variant,,ENST00000582824,;ZNF717,intron_variant,,ENST00000491507,;	C	ENSG00000227124	ENST00000478296	Transcript
ZNF717	0	.	GRCh38	chr3	75737477	75737477	+	Missense_Mutation	SNP	G	G	C	rs3009023		NBEBC1_S14	NORMAL	G	G																c.1996C>G	p.Gln666Glu	p.Q666E	ENST00000478296	4/4	36	25	11				ZNF717,missense_variant,p.Gln666Glu,ENST00000478296,NM_001290209.1;ZNF717,intron_variant,,ENST00000477374,NM_001324026.1,NM_001290210.1;ZNF717,downstream_gene_variant,,ENST00000468296,;ZNF717,downstream_gene_variant,,ENST00000471541,;MIR4273,upstream_gene_variant,,ENST00000582824,;ZNF717,intron_variant,,ENST00000491507,;	C	ENSG00000227124	ENST00000478296	Transcript
ZNF717	0	.	GRCh38	chr3	75737791	75737791	+	Missense_Mutation	SNP	C	C	A	rs2918517		NBEBC1_S14	NORMAL	C	C																c.1682G>T	p.Arg561Ile	p.R561I	ENST00000478296	4/4	47	30	17				ZNF717,missense_variant,p.Arg561Ile,ENST00000478296,NM_001290209.1;ZNF717,intron_variant,,ENST00000477374,NM_001324026.1,NM_001290210.1;ZNF717,downstream_gene_variant,,ENST00000468296,;ZNF717,downstream_gene_variant,,ENST00000471541,;MIR4273,upstream_gene_variant,,ENST00000582824,;ZNF717,intron_variant,,ENST00000491507,;	A	ENSG00000227124	ENST00000478296	Transcript
ZNF717	0	.	GRCh38	chr3	75737840	75737840	+	Missense_Mutation	SNP	C	C	T	rs112348731		NBEBC1_S14	NORMAL	C	C																c.1633G>A	p.Glu545Lys	p.E545K	ENST00000478296	4/4	46	35	11				ZNF717,missense_variant,p.Glu545Lys,ENST00000478296,NM_001290209.1;ZNF717,intron_variant,,ENST00000477374,NM_001324026.1,NM_001290210.1;ZNF717,downstream_gene_variant,,ENST00000468296,;ZNF717,downstream_gene_variant,,ENST00000471541,;MIR4273,upstream_gene_variant,,ENST00000582824,;ZNF717,intron_variant,,ENST00000491507,;	T	ENSG00000227124	ENST00000478296	Transcript
ZNF717	0	.	GRCh38	chr3	75737881	75737881	+	Missense_Mutation	SNP	T	T	C	rs111273070		NBEBC1_S14	NORMAL	T	T																c.1592A>G	p.His531Arg	p.H531R	ENST00000478296	4/4	30	25	5				ZNF717,missense_variant,p.His531Arg,ENST00000478296,NM_001290209.1;ZNF717,intron_variant,,ENST00000477374,NM_001324026.1,NM_001290210.1;ZNF717,downstream_gene_variant,,ENST00000468296,;ZNF717,downstream_gene_variant,,ENST00000471541,;MIR4273,upstream_gene_variant,,ENST00000582824,;ZNF717,intron_variant,,ENST00000491507,;	C	ENSG00000227124	ENST00000478296	Transcript
ZNF717	0	.	GRCh38	chr3	75737906	75737906	+	Missense_Mutation	SNP	G	G	A	rs62250107		NBEBC1_S14	NORMAL	G	G																c.1567C>T	p.His523Tyr	p.H523Y	ENST00000478296	4/4	22	18	4				ZNF717,missense_variant,p.His523Tyr,ENST00000478296,NM_001290209.1;ZNF717,intron_variant,,ENST00000477374,NM_001324026.1,NM_001290210.1;ZNF717,downstream_gene_variant,,ENST00000468296,;ZNF717,downstream_gene_variant,,ENST00000471541,;MIR4273,upstream_gene_variant,,ENST00000582824,;ZNF717,intron_variant,,ENST00000491507,;	A	ENSG00000227124	ENST00000478296	Transcript
ZNF717	0	.	GRCh38	chr3	75738575	75738575	+	Missense_Mutation	SNP	G	A	A	rs1962893		NBEBC1_S14	NORMAL	G	G																c.898C>T	p.Arg300Cys	p.R300C	ENST00000478296	4/4	16	0	16				ZNF717,missense_variant,p.Arg300Cys,ENST00000478296,NM_001290209.1;ZNF717,intron_variant,,ENST00000477374,NM_001324026.1,NM_001290210.1;ZNF717,downstream_gene_variant,,ENST00000468296,;ZNF717,downstream_gene_variant,,ENST00000471541,;MIR4273,downstream_gene_variant,,ENST00000582824,;ZNF717,intron_variant,,ENST00000491507,;	A	ENSG00000227124	ENST00000478296	Transcript
ZNF717	0	.	GRCh38	chr3	75738859	75738859	+	Missense_Mutation	SNP	A	C	C	rs3009006		NBEBC1_S14	NORMAL	A	A																c.614T>G	p.Val205Gly	p.V205G	ENST00000478296	4/4	46	0	46				ZNF717,missense_variant,p.Val205Gly,ENST00000478296,NM_001290209.1;ZNF717,intron_variant,,ENST00000477374,NM_001324026.1,NM_001290210.1;ZNF717,downstream_gene_variant,,ENST00000468296,;ZNF717,downstream_gene_variant,,ENST00000471541,;MIR4273,downstream_gene_variant,,ENST00000582824,;ZNF717,intron_variant,,ENST00000491507,;	C	ENSG00000227124	ENST00000478296	Transcript
ZNF717	0	.	GRCh38	chr3	75739007	75739007	+	Missense_Mutation	SNP	G	G	C	rs3009004		NBEBC1_S14	NORMAL	G	G																c.466C>G	p.Leu156Val	p.L156V	ENST00000478296	4/4	30	18	12				ZNF717,missense_variant,p.Leu156Val,ENST00000478296,NM_001290209.1;ZNF717,intron_variant,,ENST00000477374,NM_001324026.1,NM_001290210.1;ZNF717,downstream_gene_variant,,ENST00000468296,;ZNF717,downstream_gene_variant,,ENST00000471541,;MIR4273,downstream_gene_variant,,ENST00000582824,;ZNF717,intron_variant,,ENST00000491507,;	C	ENSG00000227124	ENST00000478296	Transcript
ZNF717	0	.	GRCh38	chr3	75741293	75741293	+	Missense_Mutation	SNP	G	G	A	rs1971517		NBEBC1_S14	NORMAL	G	G																c.110C>T	p.Pro37Leu	p.P37L	ENST00000478296	3/4	55	9	46				ZNF717,missense_variant,p.Pro37Leu,ENST00000478296,NM_001290209.1;ZNF717,missense_variant,p.Pro87Leu,ENST00000477374,NM_001324026.1,NM_001290210.1;ZNF717,missense_variant,p.Pro87Leu,ENST00000468296,;ZNF717,missense_variant,p.Pro37Leu,ENST00000471541,;MIR4273,downstream_gene_variant,,ENST00000582824,;ZNF717,non_coding_transcript_exon_variant,,ENST00000491507,;	A	ENSG00000227124	ENST00000478296	Transcript
ZNF717	0	.	GRCh38	chr3	75741362	75741362	+	Missense_Mutation	SNP	T	C	C	rs2918519		NBEBC1_S14	NORMAL	T	T																c.41A>G	p.Tyr14Cys	p.Y14C	ENST00000478296	3/4	27	0	27				ZNF717,missense_variant,p.Tyr14Cys,ENST00000478296,NM_001290209.1;ZNF717,missense_variant,p.Tyr64Cys,ENST00000477374,NM_001324026.1,NM_001290210.1;ZNF717,missense_variant,p.Tyr64Cys,ENST00000468296,;ZNF717,missense_variant,p.Tyr14Cys,ENST00000471541,;MIR4273,downstream_gene_variant,,ENST00000582824,;ZNF717,non_coding_transcript_exon_variant,,ENST00000491507,;	C	ENSG00000227124	ENST00000478296	Transcript
ROBO2	0	.	GRCh38	chr3	77565112	77565112	+	Missense_Mutation	SNP	G	G	T	novel		NBEBC1_S14	NORMAL	G	G																c.1889G>T	p.Arg630Leu	p.R630L	ENST00000487694	13/27	9	7	2				ROBO2,missense_variant,p.Arg614Leu,ENST00000461745,NM_002942.4,NM_001290039.1;ROBO2,missense_variant,p.Arg486Leu,ENST00000614793,NM_001290065.1;ROBO2,missense_variant,p.Arg630Leu,ENST00000487694,NM_001128929.3;ROBO2,missense_variant,p.Arg614Leu,ENST00000332191,NM_001290040.1;ROBO2,missense_variant,p.Arg634Leu,ENST00000602589,;ROBO2,3_prime_UTR_variant,,ENST00000473767,;	T	ENSG00000185008	ENST00000487694	Transcript
ROBO2	0	.	GRCh38	chr3	77617523	77617523	+	Missense_Mutation	SNP	G	G	C	novel		NBEBC1_S14	NORMAL	G	G																c.3352G>C	p.Asp1118His	p.D1118H	ENST00000487694	23/27	14	12	2				ROBO2,missense_variant,p.Asp1102His,ENST00000461745,NM_002942.4,NM_001290039.1;ROBO2,missense_variant,p.Asp974His,ENST00000614793,NM_001290065.1;ROBO2,missense_variant,p.Asp1118His,ENST00000487694,NM_001128929.3;ROBO2,missense_variant,p.Asp1102His,ENST00000332191,NM_001290040.1;ROBO2,missense_variant,p.Asp259His,ENST00000490991,;ROBO2,upstream_gene_variant,,ENST00000475334,;ROBO2,non_coding_trans…	C	ENSG00000185008	ENST00000487694	Transcript
ROBO2	0	.	GRCh38	chr3	77622357	77622357	+	Missense_Mutation	SNP	G	G	A	novel		NBEBC1_S14	NORMAL	G	G																c.3733G>A	p.Glu1245Lys	p.E1245K	ENST00000487694	24/27	13	11	2				ROBO2,missense_variant,p.Glu1229Lys,ENST00000461745,NM_002942.4,NM_001290039.1;ROBO2,missense_variant,p.Glu1101Lys,ENST00000614793,NM_001290065.1;ROBO2,missense_variant,p.Glu1245Lys,ENST00000487694,NM_001128929.3;ROBO2,missense_variant,p.Glu1229Lys,ENST00000332191,NM_001290040.1;ROBO2,missense_variant,p.Glu61Lys,ENST00000475334,;ROBO2,downstream_gene_variant,,ENST00000490991,;ROBO2,downstream_gen…	A	ENSG00000185008	ENST00000487694	Transcript
EPHA6	0	.	GRCh38	chr3	97226321	97226321	+	Missense_Mutation	SNP	C	C	T	novel		NBEBC1_S14	NORMAL	C	C																c.1172C>T	p.Pro391Leu	p.P391L	ENST00000389672	4/18	13	11	2				EPHA6,missense_variant,p.Pro391Leu,ENST00000389672,NM_001080448.2;EPHA6,missense_variant,p.Pro391Leu,ENST00000470610,;	T	ENSG00000080224	ENST00000389672	Transcript
EPHA6	0	.	GRCh38	chr3	97479314	97479314	+	Missense_Mutation	SNP	C	C	A	novel		NBEBC1_S14	NORMAL	C	C																c.2024C>A	p.Ala675Asp	p.A675D	ENST00000389672	9/18	13	11	2				EPHA6,missense_variant,p.Ala675Asp,ENST00000389672,NM_001080448.2;EPHA6,missense_variant,p.Ala67Asp,ENST00000514100,NM_001278300.1;EPHA6,missense_variant,p.Ala67Asp,ENST00000502694,NM_173655.3;EPHA6,missense_variant,p.Ala41Asp,ENST00000477384,;EPHA6,missense_variant,p.Ala67Asp,ENST00000503760,;EPHA6,missense_variant,p.Ala41Asp,ENST00000508345,;RP11-529P9.1,downstream_gene_variant,,ENST00000381974…	A	ENSG00000080224	ENST00000389672	Transcript
CRYBG3	0	.	GRCh38	chr3	97875078	97875078	+	Missense_Mutation	SNP	T	T	G	novel		NBEBC1_S14	NORMAL	T	T																c.3884T>G	p.Met1295Arg	p.M1295R	ENST00000389622	4/22	13	11	2				CRYBG3,missense_variant,p.Met1295Arg,ENST00000389622,NM_153605.3;RP11-389G6.4,upstream_gene_variant,,ENST00000624061,;	G	ENSG00000080200	ENST00000389622	Transcript
GABRR3	0	.	GRCh38	chr3	98007903	98007903	+	Nonsense_Mutation	SNP	A	A	T	rs832032		NBEBC1_S14	NORMAL	A	A																c.615T>A	p.Tyr205Ter	p.Y205*	ENST00000621172	7/10	18	6	12				GABRR3,stop_gained,p.Tyr205Ter,ENST00000621172,NM_001105580.2;GABRR3,stop_gained,p.Tyr205Ter,ENST00000472788,;GABRR3,intron_variant,,ENST00000470589,;	T	ENSG00000183185	ENST00000621172	Transcript
OR5AC2	0	.	GRCh38	chr3	98087860	98087860	+	Missense_Mutation	SNP	A	A	G	novel		NBEBC1_S14	NORMAL	A	A																c.688A>G	p.Lys230Glu	p.K230E	ENST00000358642	1/1	10	8	2				OR5AC2,missense_variant,p.Lys230Glu,ENST00000358642,NM_054106.1;	G	ENSG00000196578	ENST00000358642	Transcript
OR5H14	0	.	GRCh38	chr3	98149744	98149744	+	Missense_Mutation	SNP	A	A	G	rs759740532		NBEBC1_S14	NORMAL	A	A																c.359A>G	p.Tyr120Cys	p.Y120C	ENST00000437310	1/1	19	16	3				OR5H14,missense_variant,p.Tyr120Cys,ENST00000437310,NM_001005514.1;RP11-343D2.11,upstream_gene_variant,,ENST00000508964,;	G	ENSG00000236032	ENST00000437310	Transcript
OR5K4	0	.	GRCh38	chr3	98353860	98353860	+	Missense_Mutation	SNP	A	A	G	rs780822757		NBEBC1_S14	NORMAL	A	A																c.7A>G	p.Arg3Gly	p.R3G	ENST00000354924	1/1	8	6	2				OR5K4,missense_variant,p.Arg3Gly,ENST00000354924,NM_001005517.1;RP11-325B23.2,intron_variant,,ENST00000508616,;	G	ENSG00000196098	ENST00000354924	Transcript
TBC1D23	0	.	GRCh38	chr3	100296261	100296261	+	Missense_Mutation	SNP	G	G	T	novel		NBEBC1_S14	NORMAL	G	G																c.862G>T	p.Ala288Ser	p.A288S	ENST00000394144	8/19	12	10	2				TBC1D23,missense_variant,p.Ala288Ser,ENST00000394144,NM_001199198.2;TBC1D23,missense_variant,p.Ala288Ser,ENST00000344949,NM_018309.4;TBC1D23,missense_variant,p.Ala151Ser,ENST00000475134,;TBC1D23,non_coding_transcript_exon_variant,,ENST00000486274,;	T	ENSG00000036054	ENST00000394144	Transcript
TBC1D23	0	.	GRCh38	chr3	100310422	100310422	+	Missense_Mutation	SNP	C	C	T	novel		NBEBC1_S14	NORMAL	C	C																c.1433C>T	p.Ser478Leu	p.S478L	ENST00000394144	14/19	10	8	2				TBC1D23,missense_variant,p.Ser478Leu,ENST00000394144,NM_001199198.2;TBC1D23,missense_variant,p.Ser478Leu,ENST00000344949,NM_018309.4;TBC1D23,missense_variant,p.Ser341Leu,ENST00000475134,;TBC1D23,non_coding_transcript_exon_variant,,ENST00000486274,;TBC1D23,downstream_gene_variant,,ENST00000496167,;	T	ENSG00000036054	ENST00000394144	Transcript
LNP1	0	.	GRCh38	chr3	100455816	100455816	+	Missense_Mutation	SNP	C	C	A	novel		NBEBC1_S14	NORMAL	C	C																c.427C>A	p.Leu143Met	p.L143M	ENST00000383693	4/4	11	9	2				LNP1,missense_variant,p.Leu143Met,ENST00000383693,NM_001085451.1;LNP1,missense_variant,p.Leu156Met,ENST00000489752,;LNP1,3_prime_UTR_variant,,ENST00000466996,;	A	ENSG00000206535	ENST00000383693	Transcript
TMEM45A	0	.	GRCh38	chr3	100558575	100558575	+	Missense_Mutation	SNP	A	A	T	novel		NBEBC1_S14	NORMAL	A	A																c.574A>T	p.Ser192Cys	p.S192C	ENST00000323523	4/6	11	9	2				TMEM45A,missense_variant,p.Ser208Cys,ENST00000403410,;TMEM45A,missense_variant,p.Ser192Cys,ENST00000323523,NM_018004.2;TMEM45A,downstream_gene_variant,,ENST00000449609,;TMEM45A,downstream_gene_variant,,ENST00000462884,;	T	ENSG00000181458	ENST00000323523	Transcript
ADGRG7	0	.	GRCh38	chr3	100633373	100633373	+	Missense_Mutation	SNP	A	A	T	novel		NBEBC1_S14	NORMAL	A	A																c.443A>T	p.Lys148Met	p.K148M	ENST00000273352	4/16	8	6	2				ADGRG7,missense_variant,p.Lys148Met,ENST00000273352,NM_032787.2;ADGRG7,upstream_gene_variant,,ENST00000475887,NM_001308362.1;ADGRG7,upstream_gene_variant,,ENST00000481361,;ADGRG7,upstream_gene_variant,,ENST00000493081,;	T	ENSG00000144820	ENST00000273352	Transcript
SENP7	0	.	GRCh38	chr3	101330374	101330374	+	Missense_Mutation	SNP	C	C	G	rs61761868		NBEBC1_S14	NORMAL	C	C																c.2711G>C	p.Arg904Pro	p.R904P	ENST00000394095	20/24	22	16	6				SENP7,missense_variant,p.Arg904Pro,ENST00000394095,NM_020654.4;SENP7,missense_variant,p.Arg838Pro,ENST00000314261,NM_001282801.1;SENP7,missense_variant,p.Arg839Pro,ENST00000394094,NM_001077203.2;SENP7,missense_variant,p.Arg740Pro,ENST00000394091,NM_001282803.1;SENP7,missense_variant,p.Arg871Pro,ENST00000348610,NM_001282802.1;SENP7,missense_variant,p.Arg92Pro,ENST00000394085,;	G	ENSG00000138468	ENST00000394095	Transcript
CBLB	0	.	GRCh38	chr3	105693500	105693500	+	Missense_Mutation	SNP	C	C	G	rs748748877		NBEBC1_S14	NORMAL	C	C																c.2048G>C	p.Ser683Thr	p.S683T	ENST00000264122	13/19	6	4	2				CBLB,missense_variant,p.Ser683Thr,ENST00000264122,NM_001321808.1,NM_001321820.1,NM_001321786.1,NM_001321788.1,NM_001321790.1,NM_001321797.1,NM_001321807.1,NM_001321816.1,NM_001321811.1,NM_001321799.1,NM_001321796.1,NM_001321822.1,NM_001321798.1,NM_001321795.1,NM_170662.4,NM_001321806.1,NM_001321789.1,NM_001321793.1,NM_001321794.1,NM_001321791.1;CBLB,missense_variant,p.Ser66Thr,ENST00000394030,;CB…	G	ENSG00000114423	ENST00000264122	Transcript
IFT57	0	.	GRCh38	chr3	108191631	108191631	+	Missense_Mutation	SNP	T	T	C	novel		NBEBC1_S14	NORMAL	T	T																c.667A>G	p.Thr223Ala	p.T223A	ENST00000264538	6/11	21	17	4				IFT57,missense_variant,p.Thr223Ala,ENST00000264538,NM_018010.3;IFT57,3_prime_UTR_variant,,ENST00000478157,;	C	ENSG00000114446	ENST00000264538	Transcript
MORC1	0	.	GRCh38	chr3	108958986	108958986	+	Missense_Mutation	SNP	A	A	T	novel		NBEBC1_S14	NORMAL	A	A																c.2934T>A	p.Asn978Lys	p.N978K	ENST00000232603	28/28	6	4	2				MORC1,missense_variant,p.Asn978Lys,ENST00000232603,NM_014429.3;MORC1,missense_variant,p.Asn957Lys,ENST00000483760,;	T	ENSG00000114487	ENST00000232603	Transcript
MORC1	0	.	GRCh38	chr3	109054868	109054868	+	Missense_Mutation	SNP	A	A	T	novel		NBEBC1_S14	NORMAL	A	A																c.1190T>A	p.Val397Glu	p.V397E	ENST00000232603	14/28	9	7	2				MORC1,missense_variant,p.Val397Glu,ENST00000232603,NM_014429.3;MORC1,missense_variant,p.Val397Glu,ENST00000483760,;	T	ENSG00000114487	ENST00000232603	Transcript
SLC9C1	0	.	GRCh38	chr3	112204377	112204377	+	Missense_Mutation	SNP	A	A	T	novel		NBEBC1_S14	NORMAL	A	A																c.2013T>A	p.Phe671Leu	p.F671L	ENST00000305815	17/29	4	2	2				SLC9C1,missense_variant,p.Phe671Leu,ENST00000305815,NM_183061.2;SLC9C1,missense_variant,p.Phe623Leu,ENST00000487372,NM_001320531.1;SLC9C1,intron_variant,,ENST00000471295,;	T	ENSG00000172139	ENST00000305815	Transcript
SLC9C1	0	.	GRCh38	chr3	112204383	112204383	+	Missense_Mutation	SNP	G	G	T	novel		NBEBC1_S14	NORMAL	G	G																c.2007C>A	p.Asp669Glu	p.D669E	ENST00000305815	17/29	4	2	2				SLC9C1,missense_variant,p.Asp669Glu,ENST00000305815,NM_183061.2;SLC9C1,missense_variant,p.Asp621Glu,ENST00000487372,NM_001320531.1;SLC9C1,intron_variant,,ENST00000471295,;	T	ENSG00000172139	ENST00000305815	Transcript
BTLA	0	.	GRCh38	chr3	112466135	112466135	+	Missense_Mutation	SNP	T	T	G	novel		NBEBC1_S14	NORMAL	T	T																c.843A>C	p.Glu281Asp	p.E281D	ENST00000334529	5/5	9	7	2				BTLA,missense_variant,p.Glu281Asp,ENST00000334529,NM_181780.3;BTLA,missense_variant,p.Glu233Asp,ENST00000383680,NM_001085357.1;BTLA,non_coding_transcript_exon_variant,,ENST00000474965,;BTLA,downstream_gene_variant,,ENST00000496584,;	G	ENSG00000186265	ENST00000334529	Transcript
CCDC80	0	.	GRCh38	chr3	112638250	112638250	+	Missense_Mutation	SNP	T	T	A	novel		NBEBC1_S14	NORMAL	T	T																c.1656a>T	p.Lys552Asn	p.K552N	ENST00000206423	2/8	12	10	2				CCDC80,missense_variant,p.Lys552Asn,ENST00000206423,NM_199511.2;CCDC80,missense_variant,p.Lys552Asn,ENST00000439685,NM_199512.2;CCDC80,upstream_gene_variant,,ENST00000461431,;CCDC80,downstream_gene_variant,,ENST00000475181,;CCDC80,downstream_gene_variant,,ENST00000480275,;CCDC80,downstream_gene_variant,,ENST00000469554,;CCDC80,downstream_gene_variant,,ENST00000473959,;	A	ENSG00000091986	ENST00000206423	Transcript
AC026348.1	0	.	GRCh38	chr3	113363180	113363180	+	Missense_Mutation	SNP	C	C	T	novel		NBEBC1_S14	NORMAL	C	C																c.2899G>A	p.Glu967Lys	p.E967K	ENST00000393845	20/34	7	5	2				AC026348.1,missense_variant,p.Glu967Lys,ENST00000393845,NM_001164496.1;CFAP44,missense_variant,p.Glu104Lys,ENST00000465636,;CFAP44,missense_variant,p.Glu967Lys,ENST00000295868,NM_018338.3;CFAP44,missense_variant,p.Glu45Lys,ENST00000490481,;CFAP44,3_prime_UTR_variant,,ENST00000488854,;RP11-553D4.2,downstream_gene_variant,,ENST00000462549,;	T	ENSG00000283241	ENST00000393845	Transcript
AC026348.1	0	.	GRCh38	chr3	113363184	113363184	+	Missense_Mutation	SNP	C	C	T	novel		NBEBC1_S14	NORMAL	C	C																c.2895G>A	p.Met965Ile	p.M965I	ENST00000393845	20/34	7	5	2				AC026348.1,missense_variant,p.Met965Ile,ENST00000393845,NM_001164496.1;CFAP44,missense_variant,p.Met102Ile,ENST00000465636,;CFAP44,missense_variant,p.Met965Ile,ENST00000295868,NM_018338.3;CFAP44,missense_variant,p.Met43Ile,ENST00000490481,;CFAP44,3_prime_UTR_variant,,ENST00000488854,;RP11-553D4.2,downstream_gene_variant,,ENST00000462549,;	T	ENSG00000283241	ENST00000393845	Transcript
AC026348.1	0	.	GRCh38	chr3	113396699	113396699	+	Missense_Mutation	SNP	A	A	C	novel		NBEBC1_S14	NORMAL	A	A																c.1598T>G	p.Val533Gly	p.V533G	ENST00000393845	13/34	14	12	2				AC026348.1,missense_variant,p.Val533Gly,ENST00000393845,NM_001164496.1;CFAP44,missense_variant,p.Val533Gly,ENST00000295868,NM_018338.3;CFAP44,non_coding_transcript_exon_variant,,ENST00000475568,;CFAP44,3_prime_UTR_variant,,ENST00000488854,;CFAP44,downstream_gene_variant,,ENST00000465186,;	C	ENSG00000283241	ENST00000393845	Transcript
ZBTB20	0	.	GRCh38	chr3	114380270	114380270	+	Missense_Mutation	SNP	A	A	G	novel		NBEBC1_S14	NORMAL	A	A																c.146T>C	p.Ile49Thr	p.I49T	ENST00000474710	3/5	17	14	3				ZBTB20,missense_variant,p.Ile49Thr,ENST00000474710,NM_001164342.2;ZBTB20,5_prime_UTR_variant,,ENST00000357258,NM_015642.5;ZBTB20,5_prime_UTR_variant,,ENST00000462705,NM_001164343.2;ZBTB20,5_prime_UTR_variant,,ENST00000393785,NM_001164346.2;ZBTB20,5_prime_UTR_variant,,ENST00000471418,NM_001164345.2;ZBTB20,5_prime_UTR_variant,,ENST00000464560,NM_001164344.2;ZBTB20,5_prime_UTR_variant,,ENST000004816…	G	ENSG00000181722	ENST00000474710	Transcript
C3orf30	0	.	GRCh38	chr3	119148316	119148316	+	Missense_Mutation	SNP	T	T	C	novel		NBEBC1_S14	NORMAL	T	T																c.1535T>C	p.Ile512Thr	p.I512T	ENST00000295622	2/3	14	12	2				C3orf30,missense_variant,p.Ile512Thr,ENST00000295622,NM_152539.2;C3orf30,missense_variant,p.Tyr280His,ENST00000473121,;C3orf30,intron_variant,,ENST00000460150,;C3orf30,intron_variant,,ENST00000492792,;RP11-484M3.5,intron_variant,,ENST00000490594,;IGSF11,upstream_gene_variant,,ENST00000425327,NM_152538.2;IGSF11,upstream_gene_variant,,ENST00000441144,;IGSF11,upstream_gene_variant,,ENST00000494802,;…	C	ENSG00000163424	ENST00000295622	Transcript
POGLUT1	0	.	GRCh38	chr3	119492288	119492288	+	Missense_Mutation	SNP	C	C	A	novel		NBEBC1_S14	NORMAL	C	C																c.1029C>A	p.Ser343Arg	p.S343R	ENST00000295588	11/11	11	9	2				POGLUT1,missense_variant,p.Ser343Arg,ENST00000295588,NM_152305.2;POGLUT1,3_prime_UTR_variant,,ENST00000486607,;POGLUT1,non_coding_transcript_exon_variant,,ENST00000473648,;POGLUT1,downstream_gene_variant,,ENST00000497447,;	A	ENSG00000163389	ENST00000295588	Transcript
LRRC58	0	.	GRCh38	chr3	120348936	120348936	+	Missense_Mutation	SNP	A	A	G	novel		NBEBC1_S14	NORMAL	A	A																c.308T>C	p.Leu103Pro	p.L103P	ENST00000295628	1/4	38	31	7				LRRC58,missense_variant,p.Leu103Pro,ENST00000295628,NM_001099678.1;RP11-174O3.3,upstream_gene_variant,,ENST00000637360,;RP11-174O3.3,upstream_gene_variant,,ENST00000494869,;	G	ENSG00000163428	ENST00000295628	Transcript
POLQ	0	.	GRCh38	chr3	121483528	121483528	+	Missense_Mutation	SNP	T	T	G	novel		NBEBC1_S14	NORMAL	T	T																c.5828A>C	p.Asp1943Ala	p.D1943A	ENST00000264233	18/30	8	6	2				POLQ,missense_variant,p.Asp2078Ala,ENST00000621776,;POLQ,missense_variant,p.Asp1943Ala,ENST00000264233,NM_199420.3;POLQ,upstream_gene_variant,,ENST00000474243,;	G	ENSG00000051341	ENST00000264233	Transcript
POLQ	0	.	GRCh38	chr3	121498654	121498654	+	Missense_Mutation	SNP	T	T	C	novel		NBEBC1_S14	NORMAL	T	T																c.1976A>G	p.Glu659Gly	p.E659G	ENST00000264233	13/30	12	10	2				POLQ,missense_variant,p.Glu794Gly,ENST00000621776,;POLQ,missense_variant,p.Glu659Gly,ENST00000264233,NM_199420.3;RPL7AP11,downstream_gene_variant,,ENST00000486538,;	C	ENSG00000051341	ENST00000264233	Transcript
POLQ	0	.	GRCh38	chr3	121529787	121529787	+	Missense_Mutation	SNP	A	A	T	novel		NBEBC1_S14	NORMAL	A	A																c.966T>A	p.Asp322Glu	p.D322E	ENST00000264233	7/30	14	12	2				POLQ,missense_variant,p.Asp455Glu,ENST00000621776,;POLQ,missense_variant,p.Asp322Glu,ENST00000264233,NM_199420.3;POLQ,non_coding_transcript_exon_variant,,ENST00000488282,;	T	ENSG00000051341	ENST00000264233	Transcript
POLQ	0	.	GRCh38	chr3	121533184	121533184	+	Missense_Mutation	SNP	A	A	C	novel		NBEBC1_S14	NORMAL	A	A																c.766T>G	p.Ser256Ala	p.S256A	ENST00000264233	6/30	9	6	3				POLQ,missense_variant,p.Ser389Ala,ENST00000621776,;POLQ,missense_variant,p.Ser256Ala,ENST00000264233,NM_199420.3;POLQ,non_coding_transcript_exon_variant,,ENST00000488282,;	C	ENSG00000051341	ENST00000264233	Transcript
HCLS1	0	.	GRCh38	chr3	121634364	121634364	+	Missense_Mutation	SNP	T	T	C	novel		NBEBC1_S14	NORMAL	T	T																c.746a>G	p.Lys249Arg	p.K249R	ENST00000314583	10/14	4	2	2				HCLS1,missense_variant,p.Lys249Arg,ENST00000314583,NM_005335.5;HCLS1,missense_variant,p.Lys212Arg,ENST00000428394,NM_001292041.1;FBXO40,downstream_gene_variant,,ENST00000338040,NM_016298.3;HCLS1,non_coding_transcript_exon_variant,,ENST00000473883,;HCLS1,3_prime_UTR_variant,,ENST00000495491,;HCLS1,downstream_gene_variant,,ENST00000464274,;	C	ENSG00000180353	ENST00000314583	Transcript
GOLGB1	0	.	GRCh38	chr3	121695664	121695664	+	Missense_Mutation	SNP	T	T	G	novel		NBEBC1_S14	NORMAL	T	T																c.4859A>C	p.Tyr1620Ser	p.Y1620S	ENST00000393667	13/22	10	8	2				GOLGB1,missense_variant,p.Tyr1620Ser,ENST00000393667,NM_001256486.1;GOLGB1,missense_variant,p.Tyr1615Ser,ENST00000340645,NM_004487.4;GOLGB1,missense_variant,p.Tyr1540Ser,ENST00000614479,NM_001256487.1,NM_001256488.1;GOLGB1,missense_variant,p.Tyr1579Ser,ENST00000494517,;GOLGB1,downstream_gene_variant,,ENST00000489400,;GOLGB1,3_prime_UTR_variant,,ENST00000482512,;	G	ENSG00000173230	ENST00000393667	Transcript
PARP15	0	.	GRCh38	chr3	122621603	122621603	+	Missense_Mutation	SNP	T	T	A	novel		NBEBC1_S14	NORMAL	T	T																c.1223T>A	p.Ile408Asn	p.I408N	ENST00000464300	8/12	10	8	2				PARP15,missense_variant,p.Ile282Asn,ENST00000483793,NM_001308320.1;PARP15,missense_variant,p.Ile408Asn,ENST00000464300,NM_001113523.2;PARP15,missense_variant,p.Ile174Asn,ENST00000310366,NM_152615.2;PARP15,missense_variant,p.Ile174Asn,ENST00000493645,NM_001308321.1;PARP15,non_coding_transcript_exon_variant,,ENST00000465304,;PARP15,non_coding_transcript_exon_variant,,ENST00000473627,;	A	ENSG00000173200	ENST00000464300	Transcript
KALRN	0	.	GRCh38	chr3	124446862	124446862	+	Missense_Mutation	SNP	G	G	A	rs751497689		NBEBC1_S14	NORMAL	G	G																c.3523G>A	p.Gly1175Arg	p.G1175R	ENST00000240874	21/34	22	15	7				KALRN,missense_variant,p.Gly1175Arg,ENST00000360013,NM_001024660.4;KALRN,missense_variant,p.Gly1144Arg,ENST00000354186,;KALRN,missense_variant,p.Gly1175Arg,ENST00000240874,NM_001322990.1,NM_003947.5,NM_001322992.1;KALRN,missense_variant,p.Gly1166Arg,ENST00000460856,NM_001322989.1,NM_001322991.1;KALRN,non_coding_transcript_exon_variant,,ENST00000393501,;	A	ENSG00000160145	ENST00000240874	Transcript
IFT122	0	.	GRCh38	chr3	129464648	129464648	+	Missense_Mutation	SNP	G	G	T	novel		NBEBC1_S14	NORMAL	G	G																c.583G>T	p.Gly195Cys	p.G195C	ENST00000296266	8/31	12	10	2				IFT122,missense_variant,p.Gly195Cys,ENST00000296266,NM_052985.3;IFT122,missense_variant,p.Gly144Cys,ENST00000348417,NM_052989.2;IFT122,missense_variant,p.Gly144Cys,ENST00000347300,NM_018262.3;IFT122,missense_variant,p.Gly195Cys,ENST00000507564,NM_001280541.1;IFT122,missense_variant,p.Gly92Cys,ENST00000349441,NM_052990.2;IFT122,missense_variant,p.Gly97Cys,ENST00000504021,;IFT122,missense_variant,p…	T	ENSG00000163913	ENST00000296266	Transcript
COL6A5	0	.	GRCh38	chr3	130440696	130440696	+	Missense_Mutation	SNP	C	C	T	rs200667807		NBEBC1_S14	NORMAL	C	C																c.6346C>T	p.Arg2116Cys	p.R2116C	ENST00000265379	36/43	39	16	23				COL6A5,missense_variant,p.Arg2116Cys,ENST00000265379,NM_153264.6,NM_001278298.1;COL6A5,missense_variant,p.Arg372Cys,ENST00000512836,;COL6A5,missense_variant,p.Arg63Cys,ENST00000373157,;COL6A5,upstream_gene_variant,,ENST00000512482,;COL6A5,missense_variant,p.Arg2120Cys,ENST00000312481,;	T	ENSG00000172752	ENST00000265379	Transcript
COL6A5	0	.	GRCh38	chr3	130468902	130468902	+	Missense_Mutation	SNP	C	C	A	novel		NBEBC1_S14	NORMAL	C	C																c.6886C>A	p.Gln2296Lys	p.Q2296K	ENST00000265379	39/43	7	5	2				COL6A5,missense_variant,p.Gln2296Lys,ENST00000265379,NM_153264.6,NM_001278298.1;COL6A5,missense_variant,p.Gln552Lys,ENST00000512836,;COL6A5,missense_variant,p.Gln135Lys,ENST00000512482,;COL6A5,missense_variant,p.Gln243Lys,ENST00000373157,;COL6A5,missense_variant,p.Gln2300Lys,ENST00000312481,;	A	ENSG00000172752	ENST00000265379	Transcript
NUDT16	0	.	GRCh38	chr3	131382112	131382112	+	Missense_Mutation	SNP	C	C	G	rs150437674		NBEBC1_S14	NORMAL	C	C																c.205C>G	p.Leu69Val	p.L69V	ENST00000502852	2/2	61	37	24				NUDT16,missense_variant,p.Leu69Val,ENST00000521288,NM_152395.2;NUDT16,missense_variant,p.Leu23Val,ENST00000537561,NM_001171905.1;NUDT16,missense_variant,p.Leu69Val,ENST00000502852,NM_001171906.1;RP11-933H2.4,upstream_gene_variant,,ENST00000502521,;	G	ENSG00000198585	ENST00000502852	Transcript
UBA5	0	.	GRCh38	chr3	132675370	132675370	+	Missense_Mutation	SNP	A	A	T	novel		NBEBC1_S14	NORMAL	A	A																c.935A>T	p.Gln312Leu	p.Q312L	ENST00000356232	9/12	7	5	2				UBA5,missense_variant,p.Gln312Leu,ENST00000356232,NM_001321239.1,NM_024818.4;UBA5,missense_variant,p.Gln256Leu,ENST00000494238,NM_001320210.1;UBA5,missense_variant,p.Gln256Leu,ENST00000264991,NM_198329.3;UBA5,missense_variant,p.Gln312Leu,ENST00000493720,;UBA5,missense_variant,p.Gln312Leu,ENST00000473651,;NPHP3-ACAD11,intron_variant,,ENST00000632629,;UBA5,downstream_gene_variant,,ENST00000464068,;…	T	ENSG00000081307	ENST00000356232	Transcript
UBA5	0	.	GRCh38	chr3	132676467	132676467	+	Missense_Mutation	SNP	A	A	T	novel		NBEBC1_S14	NORMAL	A	A																c.1156A>T	p.Thr386Ser	p.T386S	ENST00000356232	12/12	14	12	2				UBA5,missense_variant,p.Thr386Ser,ENST00000356232,NM_001321239.1,NM_024818.4;UBA5,missense_variant,p.Thr330Ser,ENST00000494238,NM_001320210.1;UBA5,missense_variant,p.Thr330Ser,ENST00000264991,NM_198329.3;UBA5,3_prime_UTR_variant,,ENST00000473651,;UBA5,intron_variant,,ENST00000493720,;NPHP3-ACAD11,intron_variant,,ENST00000632629,;UBA5,downstream_gene_variant,,ENST00000464068,;UBA5,non_coding_trans…	T	ENSG00000081307	ENST00000356232	Transcript
TOPBP1	0	.	GRCh38	chr3	133616919	133616919	+	Missense_Mutation	SNP	T	T	C	novel		NBEBC1_S14	NORMAL	T	T																c.3766A>G	p.Thr1256Ala	p.T1256A	ENST00000260810	23/28	8	6	2				TOPBP1,missense_variant,p.Thr1256Ala,ENST00000260810,NM_007027.3;TOPBP1,non_coding_transcript_exon_variant,,ENST00000505804,;TOPBP1,downstream_gene_variant,,ENST00000513818,;	C	ENSG00000163781	ENST00000260810	Transcript
CEP63	0	.	GRCh38	chr3	134546179	134546179	+	Missense_Mutation	SNP	G	G	T	novel		NBEBC1_S14	NORMAL	G	G																c.820G>T	p.Ala274Ser	p.A274S	ENST00000337090	7/14	8	6	2				CEP63,missense_variant,p.Ala274Ser,ENST00000337090,;CEP63,missense_variant,p.Ala274Ser,ENST00000513612,NM_025180.3;CEP63,missense_variant,p.Ala274Ser,ENST00000606977,;CEP63,missense_variant,p.Ala274Ser,ENST00000332047,NM_001042383.1;CEP63,missense_variant,p.Ala274Ser,ENST00000383229,NM_001042400.1;CEP63,missense_variant,p.Ala274Ser,ENST00000354446,NM_001042384.1;CEP63,missense_variant,p.Ala274Ser…	T	ENSG00000182923	ENST00000337090	Transcript
EPHB1	0	.	GRCh38	chr3	135132797	135132797	+	Missense_Mutation	SNP	G	G	A	novel		NBEBC1_S14	NORMAL	G	G																c.1045G>A	p.Gly349Ser	p.G349S	ENST00000398015	5/16	57	45	12				EPHB1,missense_variant,p.Gly349Ser,ENST00000398015,NM_004441.4;EPHB1,5_prime_UTR_variant,,ENST00000493838,;EPHB1,non_coding_transcript_exon_variant,,ENST00000488154,;EPHB1,non_coding_transcript_exon_variant,,ENST00000488992,;EPHB1,downstream_gene_variant,,ENST00000482618,;	A	ENSG00000154928	ENST00000398015	Transcript
CEP70	0	.	GRCh38	chr3	138570325	138570325	+	Missense_Mutation	SNP	G	G	T	novel		NBEBC1_S14	NORMAL	G	G																c.458C>A	p.Thr153Asn	p.T153N	ENST00000264982	6/18	10	8	2				CEP70,missense_variant,p.Thr153Asn,ENST00000264982,NM_001320599.1,NM_001320598.1,NM_001288965.1,NM_024491.3;CEP70,missense_variant,p.Thr153Asn,ENST00000481834,NM_001288966.1;CEP70,missense_variant,p.Thr135Asn,ENST00000474781,NM_001288964.1;CEP70,missense_variant,p.Thr153Asn,ENST00000484888,;CEP70,missense_variant,p.Thr153Asn,ENST00000464035,NM_001320600.1;CEP70,missense_variant,p.Thr133Asn,ENST00…	T	ENSG00000114107	ENST00000264982	Transcript
TRPC1	0	.	GRCh38	chr3	142781007	142781007	+	Missense_Mutation	SNP	C	C	A	novel		NBEBC1_S14	NORMAL	C	C																c.938C>A	p.Ala313Asp	p.A313D	ENST00000476941	6/13	10	8	2				TRPC1,missense_variant,p.Ala279Asp,ENST00000273482,;TRPC1,missense_variant,p.Ala279Asp,ENST00000612385,NM_003304.4;TRPC1,missense_variant,p.Ala313Asp,ENST00000476941,NM_001251845.1;TRPC1,non_coding_transcript_exon_variant,,ENST00000480101,;TRPC1,downstream_gene_variant,,ENST00000460401,;	A	ENSG00000144935	ENST00000476941	Transcript
U2SURP	0	.	GRCh38	chr3	143014403	143014403	+	Missense_Mutation	SNP	G	G	T	novel		NBEBC1_S14	NORMAL	G	G																c.315G>T	p.Lys105Asn	p.K105N	ENST00000473835	4/28	13	11	2				U2SURP,missense_variant,p.Lys105Asn,ENST00000473835,NM_001080415.1,NM_001320222.1,NM_001320220.1;U2SURP,missense_variant,p.Lys105Asn,ENST00000493598,NM_001320219.1;U2SURP,missense_variant,p.Lys85Asn,ENST00000600150,;U2SURP,missense_variant,p.Lys105Asn,ENST00000493782,;U2SURP,missense_variant,p.Lys75Asn,ENST00000465175,;U2SURP,non_coding_transcript_exon_variant,,ENST00000485374,;U2SURP,missense_va…	T	ENSG00000163714	ENST00000473835	Transcript
PLSCR1	0	.	GRCh38	chr3	146521611	146521611	+	Missense_Mutation	SNP	C	C	T	novel		NBEBC1_S14	NORMAL	C	C																c.671G>A	p.Arg224Lys	p.R224K	ENST00000342435	7/9	13	11	2				PLSCR1,missense_variant,p.Arg224Lys,ENST00000342435,NM_021105.2;PLSCR1,missense_variant,p.Arg217Lys,ENST00000487389,;PLSCR1,missense_variant,p.Arg224Lys,ENST00000472349,;PLSCR1,missense_variant,p.Arg143Lys,ENST00000448787,;PLSCR1,missense_variant,p.Arg200Lys,ENST00000462666,;PLSCR1,missense_variant,p.Arg143Lys,ENST00000486631,;PLSCR1,missense_variant,p.Arg91Lys,ENST00000483300,;PLSCR1,non_coding_…	T	ENSG00000188313	ENST00000342435	Transcript
PLSCR1	0	.	GRCh38	chr3	146533512	146533512	+	Missense_Mutation	SNP	G	G	T	rs140396864		NBEBC1_S14	NORMAL	G	G																c.52C>A	p.Pro18Thr	p.P18T	ENST00000342435	3/9	32	15	17				PLSCR1,stop_gained,p.Cys9Ter,ENST00000448787,;PLSCR1,stop_gained,p.Cys9Ter,ENST00000486631,;PLSCR1,missense_variant,p.Pro18Thr,ENST00000342435,NM_021105.2;PLSCR1,missense_variant,p.Pro11Thr,ENST00000487389,;PLSCR1,missense_variant,p.Pro18Thr,ENST00000472349,;PLSCR1,missense_variant,p.Pro18Thr,ENST00000462666,;PLSCR1,upstream_gene_variant,,ENST00000483300,;PLSCR1,missense_variant,p.Pro18Thr,ENST00…	T	ENSG00000188313	ENST00000342435	Transcript
ZIC4	0	.	GRCh38	chr3	147396110	147396111	+	Frame_Shift_Ins	INS	-	-	C	novel		NBEBC1_S14	NORMAL	-	-																c.579_580insG	p.Cys194ValfsTer74	p.C194Vfs*74	ENST00000525172	3/5	617	512	105				ZIC4,frameshift_variant,p.Cys144ValfsTer74,ENST00000383075,NM_032153.5;ZIC4,frameshift_variant,p.Cys194ValfsTer74,ENST00000525172,NM_001168378.1;ZIC4,frameshift_variant,p.Cys182ValfsTer74,ENST00000425731,NM_001168379.1;ZIC4,frameshift_variant,p.Cys144ValfsTer74,ENST00000484399,;ZIC4,frameshift_variant,p.Cys144ValfsTer74,ENST00000473123,;ZIC4,frameshift_variant,p.Cys144ValfsTer74,ENST00000462748,;…	C	ENSG00000174963	ENST00000525172	Transcript
ZIC4	0	.	GRCh38	chr3	147396113	147396114	+	Frame_Shift_Del	DEL	GG	GG	-	novel		NBEBC1_S14	NORMAL	GG	GG																c.576_577delCC	p.Cys194LeufsTer73	p.C194Lfs*73	ENST00000525172	3/5	580	497	83				ZIC4,frameshift_variant,p.Cys144LeufsTer73,ENST00000383075,NM_032153.5;ZIC4,frameshift_variant,p.Cys194LeufsTer73,ENST00000525172,NM_001168378.1;ZIC4,frameshift_variant,p.Cys182LeufsTer73,ENST00000425731,NM_001168379.1;ZIC4,frameshift_variant,p.Cys144LeufsTer73,ENST00000484399,;ZIC4,frameshift_variant,p.Cys144LeufsTer73,ENST00000473123,;ZIC4,frameshift_variant,p.Cys144LeufsTer73,ENST00000462748,;…	-	ENSG00000174963	ENST00000525172	Transcript
HLTF	0	.	GRCh38	chr3	149032332	149032332	+	Missense_Mutation	SNP	A	A	T	novel		NBEBC1_S14	NORMAL	A	A																c.2918T>A	p.Ile973Lys	p.I973K	ENST00000310053	25/25	11	9	2				HLTF,missense_variant,p.Ile973Lys,ENST00000310053,NM_003071.3,NM_139048.2,NM_001318935.1;HLTF,missense_variant,p.Ile972Lys,ENST00000465259,NM_001318934.1;HLTF,missense_variant,p.Ile973Lys,ENST00000392912,;HLTF,missense_variant,p.Ile973Lys,ENST00000494055,;GYG1,downstream_gene_variant,,ENST00000345003,NM_004130.3;GYG1,downstream_gene_variant,,ENST00000296048,NM_001184720.1;GYG1,downstream_gene_var…	T	ENSG00000071794	ENST00000310053	Transcript
ERICH6	0	.	GRCh38	chr3	150703819	150703819	+	Missense_Mutation	SNP	T	T	A	rs140978408		NBEBC1_S14	NORMAL	T	T																c.80a>T	p.Glu27Val	p.E27V	ENST00000295910	1/14	5	3	2				ERICH6,missense_variant,p.Glu27Val,ENST00000295910,NM_152394.4;ERICH6,missense_variant,p.Glu27Val,ENST00000474463,;ERICH6,missense_variant,p.Glu27Val,ENST00000498386,;ERICH6,5_prime_UTR_variant,,ENST00000491361,NM_001308234.1;ERICH6-AS1,intron_variant,,ENST00000471093,;ERICH6-AS1,upstream_gene_variant,,ENST00000475393,;ERICH6-AS1,upstream_gene_variant,,ENST00000463755,;	A	ENSG00000163645	ENST00000295910	Transcript
P2RY13	0	.	GRCh38	chr3	151328188	151328188	+	Missense_Mutation	SNP	T	T	C	rs61736003		NBEBC1_S14	NORMAL	T	T																c.868A>G	p.Arg290Gly	p.R290G	ENST00000325602	2/2	16	8	8				P2RY13,missense_variant,p.Arg290Gly,ENST00000325602,NM_176894.2;MED12L,intron_variant,,ENST00000474524,NM_053002.5;MED12L,intron_variant,,ENST00000273432,;MED12L,intron_variant,,ENST00000480026,;MED12L,intron_variant,,ENST00000491549,;MED12L,intron_variant,,ENST00000468305,;	C	ENSG00000181631	ENST00000325602	Transcript
MED12L	0	.	GRCh38	chr3	151372596	151372596	+	Missense_Mutation	SNP	A	A	T	novel		NBEBC1_S14	NORMAL	A	A																c.3589A>T	p.Ser1197Cys	p.S1197C	ENST00000474524	25/43	4	2	2				MED12L,missense_variant,p.Ser1197Cys,ENST00000474524,NM_053002.5;MED12L,missense_variant,p.Ser1057Cys,ENST00000273432,;P2RY12,intron_variant,,ENST00000302632,NM_022788.4,NM_176876.2;	T	ENSG00000144893	ENST00000474524	Transcript
IGSF10	0	.	GRCh38	chr3	151443012	151443012	+	Missense_Mutation	SNP	A	A	G	novel		NBEBC1_S14	NORMAL	A	A																c.5935T>C	p.Ser1979Pro	p.S1979P	ENST00000282466	5/6	12	10	2				IGSF10,missense_variant,p.Ser1979Pro,ENST00000282466,NM_178822.4;IGSF10,missense_variant,p.Ser47Pro,ENST00000489791,;IGSF10,upstream_gene_variant,,ENST00000495443,;IGSF10,upstream_gene_variant,,ENST00000493841,;	G	ENSG00000152580	ENST00000282466	Transcript
IGSF10	0	.	GRCh38	chr3	151446269	151446269	+	Missense_Mutation	SNP	T	T	C	rs144316007		NBEBC1_S14	NORMAL	T	T																c.3712A>G	p.Thr1238Ala	p.T1238A	ENST00000282466	4/6	96	53	43				IGSF10,missense_variant,p.Thr1238Ala,ENST00000282466,NM_178822.4;IGSF10,upstream_gene_variant,,ENST00000489791,;	C	ENSG00000152580	ENST00000282466	Transcript
ARHGEF26	0	.	GRCh38	chr3	154149394	154149394	+	Missense_Mutation	SNP	A	A	T	novel		NBEBC1_S14	NORMAL	A	A																c.1275A>T	p.Lys425Asn	p.K425N	ENST00000356448	5/15	13	11	2				ARHGEF26,missense_variant,p.Lys425Asn,ENST00000356448,NM_001251962.1;ARHGEF26,missense_variant,p.Lys425Asn,ENST00000465093,NM_015595.3;ARHGEF26,missense_variant,p.Lys425Asn,ENST00000496710,NM_001251963.1;ARHGEF26,intron_variant,,ENST00000465817,;	T	ENSG00000114790	ENST00000356448	Transcript
MME	0	.	GRCh38	chr3	155148601	155148601	+	Missense_Mutation	SNP	T	T	A	novel		NBEBC1_S14	NORMAL	T	T																c.1549T>A	p.Phe517Ile	p.F517I	ENST00000460393	16/23	8	6	2				MME,missense_variant,p.Phe517Ile,ENST00000460393,NM_000902.3;MME,missense_variant,p.Phe517Ile,ENST00000615825,NM_007289.2,NM_007287.2;MME,missense_variant,p.Phe517Ile,ENST00000462745,NM_007288.2;MME,missense_variant,p.Phe517Ile,ENST00000492661,;MME,missense_variant,p.Phe517Ile,ENST00000493237,;MME,missense_variant,p.Phe517Ile,ENST00000360490,;	A	ENSG00000196549	ENST00000460393	Transcript
RSRC1	0	.	GRCh38	chr3	158537119	158537119	+	Missense_Mutation	SNP	A	A	C	novel		NBEBC1_S14	NORMAL	A	A																c.680A>C	p.Lys227Thr	p.K227T	ENST00000611884	8/10	11	9	2				RSRC1,missense_variant,p.Lys169Thr,ENST00000464171,;RSRC1,missense_variant,p.Lys227Thr,ENST00000611884,NM_001271838.1;RSRC1,missense_variant,p.Lys227Thr,ENST00000295930,NM_016625.3;RSRC1,missense_variant,p.Lys169Thr,ENST00000312179,NM_001271834.1;RSRC1,missense_variant,p.Lys227Thr,ENST00000480820,;RSRC1,missense_variant,p.Lys227Thr,ENST00000475278,;RSRC1,missense_variant,p.Lys121Thr,ENST000004828…	C	ENSG00000174891	ENST00000611884	Transcript
MFSD1	0	.	GRCh38	chr3	158827306	158827306	+	Missense_Mutation	SNP	C	C	A	novel		NBEBC1_S14	NORMAL	C	C																c.1510C>A	p.Gln504Lys	p.Q504K	ENST00000415822	15/16	14	12	2				MFSD1,missense_variant,p.Gln504Lys,ENST00000415822,;MFSD1,missense_variant,p.Gln504Lys,ENST00000622669,NM_022736.2,NM_001289407.1;MFSD1,missense_variant,p.Gln465Lys,ENST00000392813,NM_001167903.1,NM_001289406.1;MFSD1,missense_variant,p.Gln455Lys,ENST00000264266,;MFSD1,downstream_gene_variant,,ENST00000477743,;MFSD1,3_prime_UTR_variant,,ENST00000480292,;MFSD1,3_prime_UTR_variant,,ENST00000484166,;…	A	ENSG00000118855	ENST00000415822	Transcript
IFT80	0	.	GRCh38	chr3	160307780	160307780	+	Missense_Mutation	SNP	A	A	C	novel		NBEBC1_S14	NORMAL	A	A																c.959T>G	p.Val320Gly	p.V320G	ENST00000326448	10/20	7	5	2				IFT80,missense_variant,p.Val320Gly,ENST00000326448,NM_020800.2;IFT80,missense_variant,p.Val183Gly,ENST00000483465,NM_001190242.1;IFT80,missense_variant,p.Val183Gly,ENST00000496589,NM_001190241.1;IFT80,missense_variant,p.Val1Gly,ENST00000483325,;RP11-432B6.3,missense_variant,p.Val491Gly,ENST00000483754,;IFT80,splice_region_variant,,ENST00000487943,;IFT80,splice_region_variant,,ENST00000472555,;IFT…	C	ENSG00000068885	ENST00000326448	Transcript
SMC4	0	.	GRCh38	chr3	160400953	160400953	+	Missense_Mutation	SNP	G	G	C	novel		NBEBC1_S14	NORMAL	G	G																c.127G>C	p.Ala43Pro	p.A43P	ENST00000357388	2/24	6	4	2				SMC4,missense_variant,p.Ala43Pro,ENST00000357388,NM_001002800.2;SMC4,missense_variant,p.Ala43Pro,ENST00000344722,NM_005496.3;SMC4,missense_variant,p.Ala43Pro,ENST00000462787,;SMC4,missense_variant,p.Ala43Pro,ENST00000469762,NM_001288753.1;SMC4,missense_variant,p.Ala43Pro,ENST00000489573,;SMC4,missense_variant,p.Ala43Pro,ENST00000465903,;SMC4,missense_variant,p.Ala43Pro,ENST00000490207,;SMC4,misse…	C	ENSG00000113810	ENST00000357388	Transcript
SMC4	0	.	GRCh38	chr3	160424894	160424894	+	Missense_Mutation	SNP	A	A	G	novel		NBEBC1_S14	NORMAL	A	A																c.2353A>G	p.Asn785Asp	p.N785D	ENST00000357388	16/24	6	4	2				SMC4,missense_variant,p.Asn785Asp,ENST00000357388,NM_001002800.2;SMC4,missense_variant,p.Asn785Asp,ENST00000344722,NM_005496.3;SMC4,missense_variant,p.Asn785Asp,ENST00000462787,;SMC4,missense_variant,p.Asn760Asp,ENST00000469762,NM_001288753.1;SMC4,3_prime_UTR_variant,,ENST00000469858,;SMC4,non_coding_transcript_exon_variant,,ENST00000462668,;RP11-432B6.3,intron_variant,,ENST00000483754,;SMC4,upst…	G	ENSG00000113810	ENST00000357388	Transcript
SMC4	0	.	GRCh38	chr3	160424966	160424966	+	Missense_Mutation	SNP	C	C	G	novel		NBEBC1_S14	NORMAL	C	C																c.2425C>G	p.His809Asp	p.H809D	ENST00000357388	16/24	5	3	2				SMC4,missense_variant,p.His809Asp,ENST00000357388,NM_001002800.2;SMC4,missense_variant,p.His809Asp,ENST00000344722,NM_005496.3;SMC4,missense_variant,p.His809Asp,ENST00000462787,;SMC4,missense_variant,p.His784Asp,ENST00000469762,NM_001288753.1;SMC4,non_coding_transcript_exon_variant,,ENST00000462668,;RP11-432B6.3,intron_variant,,ENST00000483754,;SMC4,downstream_gene_variant,,ENST00000469858,;SMC4,…	G	ENSG00000113810	ENST00000357388	Transcript
SMC4	0	.	GRCh38	chr3	160430642	160430642	+	Missense_Mutation	SNP	G	G	A	novel		NBEBC1_S14	NORMAL	G	G																c.2839G>A	p.Glu947Lys	p.E947K	ENST00000357388	19/24	13	11	2				SMC4,missense_variant,p.Glu947Lys,ENST00000357388,NM_001002800.2;SMC4,missense_variant,p.Glu947Lys,ENST00000344722,NM_005496.3;SMC4,missense_variant,p.Glu947Lys,ENST00000462787,;SMC4,missense_variant,p.Glu922Lys,ENST00000469762,NM_001288753.1;TRIM59,downstream_gene_variant,,ENST00000543469,;TRIM59,downstream_gene_variant,,ENST00000309784,NM_173084.2;SMC4,non_coding_transcript_exon_variant,,ENST00…	A	ENSG00000113810	ENST00000357388	Transcript
NMD3	0	.	GRCh38	chr3	161249455	161249455	+	Missense_Mutation	SNP	T	T	A	novel		NBEBC1_S14	NORMAL	T	T																c.1205T>A	p.Val402Glu	p.V402E	ENST00000460469	13/15	8	6	2				NMD3,missense_variant,p.Val402Glu,ENST00000460469,;NMD3,missense_variant,p.Val402Glu,ENST00000351193,NM_015938.4;NMD3,missense_variant,p.Val402Glu,ENST00000472947,NM_001320227.1;	A	ENSG00000169251	ENST00000460469	Transcript
ZBBX	0	.	GRCh38	chr3	167313991	167313991	+	Missense_Mutation	SNP	T	T	C	novel		NBEBC1_S14	NORMAL	T	T																c.1400A>G	p.Tyr467Cys	p.Y467C	ENST00000455345	15/21	6	4	2				ZBBX,missense_variant,p.Tyr467Cys,ENST00000392766,NM_024687.3;ZBBX,missense_variant,p.Tyr467Cys,ENST00000455345,NM_001199201.1;ZBBX,missense_variant,p.Tyr467Cys,ENST00000307529,;ZBBX,missense_variant,p.Tyr438Cys,ENST00000392767,;ZBBX,missense_variant,p.Tyr438Cys,ENST00000392764,NM_001199202.1;ZBBX,downstream_gene_variant,,ENST00000469220,;	C	ENSG00000169064	ENST00000455345	Transcript
WDR49	0	.	GRCh38	chr3	167531129	167531129	+	Missense_Mutation	SNP	T	T	G	novel		NBEBC1_S14	NORMAL	T	T																c.1148A>C	p.Asn383Thr	p.N383T	ENST00000308378	9/15	11	9	2				WDR49,missense_variant,p.Asn383Thr,ENST00000308378,NM_178824.3;WDR49,missense_variant,p.Asn459Thr,ENST00000472600,;WDR49,missense_variant,p.Asn21Thr,ENST00000493061,;WDR49,intron_variant,,ENST00000479765,;WDR49,non_coding_transcript_exon_variant,,ENST00000476376,;WDR49,downstream_gene_variant,,ENST00000460448,;	G	ENSG00000174776	ENST00000308378	Transcript
MECOM	0	.	GRCh38	chr3	169122674	169122674	+	Missense_Mutation	SNP	T	T	C	rs34896995		NBEBC1_S14	NORMAL	T	T																c.512A>G	p.Gln171Arg	p.Q171R	ENST00000264674	6/17	24	10	14				MECOM,missense_variant,p.Gln107Arg,ENST00000464456,NM_001163999.1,NM_001164000.1;MECOM,missense_variant,p.Gln171Arg,ENST00000264674,NM_001105077.3;MECOM,missense_variant,p.Gln107Arg,ENST00000628990,NM_001205194.1,NM_005241.3;MECOM,missense_variant,p.Gln295Arg,ENST00000494292,NM_004991.3;MECOM,missense_variant,p.Gln107Arg,ENST00000468789,NM_001105078.3;MECOM,missense_variant,p.Gln107Arg,ENST000004…	C	ENSG00000085276	ENST00000264674	Transcript
SAMD7	0	.	GRCh38	chr3	169927170	169927170	+	Missense_Mutation	SNP	C	C	T	novel		NBEBC1_S14	NORMAL	C	C																c.908C>T	p.Pro303Leu	p.P303L	ENST00000428432	6/9	7	5	2				SAMD7,missense_variant,p.Pro303Leu,ENST00000428432,NM_182610.3;SAMD7,missense_variant,p.Pro303Leu,ENST00000335556,NM_001304366.1;SAMD7,3_prime_UTR_variant,,ENST00000487910,;RP11-379K17.2,upstream_gene_variant,,ENST00000493762,;	T	ENSG00000187033	ENST00000428432	Transcript
GPR160	0	.	GRCh38	chr3	170084184	170084184	+	Missense_Mutation	SNP	T	T	A	novel		NBEBC1_S14	NORMAL	T	T																c.212T>A	p.Val71Glu	p.V71E	ENST00000355897	4/4	5	3	2				GPR160,missense_variant,p.Val71Glu,ENST00000355897,NM_014373.2;GPR160,missense_variant,p.Val71Glu,ENST00000473675,;GPR160,missense_variant,p.Val71Glu,ENST00000482710,;GPR160,missense_variant,p.Val71Glu,ENST00000485735,;PHC3,downstream_gene_variant,,ENST00000495893,NM_024947.3;GPR160,downstream_gene_variant,,ENST00000492492,;PHC3,downstream_gene_variant,,ENST00000484068,;RP11-379K17.12,upstream_ge…	A	ENSG00000173890	ENST00000355897	Transcript
GPR160	0	.	GRCh38	chr3	170084190	170084190	+	Missense_Mutation	SNP	T	T	A	novel		NBEBC1_S14	NORMAL	T	T																c.218T>A	p.Ile73Asn	p.I73N	ENST00000355897	4/4	6	4	2				GPR160,missense_variant,p.Ile73Asn,ENST00000355897,NM_014373.2;GPR160,missense_variant,p.Ile73Asn,ENST00000473675,;GPR160,missense_variant,p.Ile73Asn,ENST00000482710,;GPR160,missense_variant,p.Ile73Asn,ENST00000485735,;PHC3,downstream_gene_variant,,ENST00000495893,NM_024947.3;GPR160,downstream_gene_variant,,ENST00000492492,;PHC3,downstream_gene_variant,,ENST00000484068,;RP11-379K17.12,upstream_ge…	A	ENSG00000173890	ENST00000355897	Transcript
SLC7A14	0	.	GRCh38	chr3	170526927	170526927	+	Missense_Mutation	SNP	A	A	G	novel		NBEBC1_S14	NORMAL	A	A																c.10T>C	p.Phe4Leu	p.F4L	ENST00000231706	2/8	7	5	2				SLC7A14,missense_variant,p.Phe4Leu,ENST00000231706,NM_020949.2;CLDN11,intron_variant,,ENST00000486975,;CLDN11,intron_variant,,ENST00000480067,;	G	ENSG00000013293	ENST00000231706	Transcript
FNDC3B	0	.	GRCh38	chr3	172352832	172352832	+	Nonsense_Mutation	SNP	C	C	A	novel		NBEBC1_S14	NORMAL	C	C																c.2544C>A	p.Tyr848Ter	p.Y848*	ENST00000336824	22/26	13	11	2				FNDC3B,stop_gained,p.Tyr848Ter,ENST00000336824,NM_001135095.1;FNDC3B,stop_gained,p.Tyr848Ter,ENST00000415807,NM_022763.3;FNDC3B,stop_gained,p.Tyr848Ter,ENST00000416957,;FNDC3B,non_coding_transcript_exon_variant,,ENST00000490832,;	A	ENSG00000075420	ENST00000336824	Transcript
PEX5L	0	.	GRCh38	chr3	179971652	179971652	+	Missense_Mutation	SNP	T	T	C	novel		NBEBC1_S14	NORMAL	T	T																c.35a>G	p.Gln12Arg	p.Q12R	ENST00000467460	2/15	14	12	2				PEX5L,missense_variant,p.Gln12Arg,ENST00000467460,NM_016559.2;PEX5L,missense_variant,p.Gln12Arg,ENST00000485199,NM_001256752.1;PEX5L,missense_variant,p.Gln36Arg,ENST00000463761,;PEX5L,missense_variant,p.Gln36Arg,ENST00000469198,;PEX5L,5_prime_UTR_variant,,ENST00000476138,NM_001256754.1;PEX5L,5_prime_UTR_variant,,ENST00000468741,NM_001256756.1;PEX5L,5_prime_UTR_variant,,ENST00000464614,NM_00125675…	C	ENSG00000114757	ENST00000467460	Transcript
CCDC39	0	.	GRCh38	chr3	180642144	180642144	+	Missense_Mutation	SNP	G	G	A	novel		NBEBC1_S14	NORMAL	G	G																c.1723C>T	p.Leu575Phe	p.L575F	ENST00000442201	13/20	10	8	2				CCDC39,missense_variant,p.Leu575Phe,ENST00000442201,NM_181426.1;CCDC39,missense_variant,p.Leu575Phe,ENST00000476379,;	A	ENSG00000145075	ENST00000442201	Transcript
FXR1	0	.	GRCh38	chr3	180970168	180970168	+	Missense_Mutation	SNP	T	T	G	novel		NBEBC1_S14	NORMAL	T	T																c.1413T>G	p.Asp471Glu	p.D471E	ENST00000357559	15/17	10	8	2				FXR1,missense_variant,p.Asp471Glu,ENST00000357559,NM_005087.3;FXR1,missense_variant,p.Asp386Glu,ENST00000305586,NM_001013439.2;FXR1,missense_variant,p.Asp471Glu,ENST00000445140,NM_001013438.2;FXR1,missense_variant,p.Asp458Glu,ENST00000480918,;FXR1,missense_variant,p.Asp386Glu,ENST00000468861,;FXR1,missense_variant,p.Asp422Glu,ENST00000491062,;FXR1,missense_variant,p.Asp72Glu,ENST00000482125,;FXR1…	G	ENSG00000114416	ENST00000357559	Transcript
TMEM41A	0	.	GRCh38	chr3	185491625	185491625	+	Missense_Mutation	SNP	C	C	T	rs139252054		NBEBC1_S14	NORMAL	C	C																c.707G>A	p.Gly236Glu	p.G236E	ENST00000421852	5/5	31	12	19				TMEM41A,missense_variant,p.Gly236Glu,ENST00000421852,NM_080652.3;TMEM41A,3_prime_UTR_variant,,ENST00000296254,;MAP3K13,downstream_gene_variant,,ENST00000265026,NM_004721.4;TMEM41A,intron_variant,,ENST00000475480,;TMEM41A,upstream_gene_variant,,ENST00000484062,;TMEM41A,downstream_gene_variant,,ENST00000467520,;TMEM41A,intron_variant,,ENST00000382227,;TMEM41A,downstream_gene_variant,,ENST0000046706…	T	ENSG00000163900	ENST00000421852	Transcript
TMEM41A	0	.	GRCh38	chr3	185496952	185496952	+	Missense_Mutation	SNP	T	T	C	rs149580105		NBEBC1_S14	NORMAL	T	T																c.149A>G	p.Glu50Gly	p.E50G	ENST00000421852	2/5	40	21	19				TMEM41A,missense_variant,p.Glu50Gly,ENST00000421852,NM_080652.3;TMEM41A,missense_variant,p.Glu50Gly,ENST00000296254,;TMEM41A,non_coding_transcript_exon_variant,,ENST00000475480,;TMEM41A,non_coding_transcript_exon_variant,,ENST00000467520,;TMEM41A,missense_variant,p.Glu50Gly,ENST00000382227,;TMEM41A,non_coding_transcript_exon_variant,,ENST00000467061,;	C	ENSG00000163900	ENST00000421852	Transcript
AHSG	0	.	GRCh38	chr3	186617189	186617189	+	Missense_Mutation	SNP	T	T	C	novel		NBEBC1_S14	NORMAL	T	T																c.412T>C	p.Ser138Pro	p.S138P	ENST00000411641	4/7	9	7	2				AHSG,missense_variant,p.Ser138Pro,ENST00000411641,NM_001622.2;AHSG,missense_variant,p.Ser139Pro,ENST00000273784,;RP11-573D15.8,intron_variant,,ENST00000630178,;RP11-573D15.8,intron_variant,,ENST00000628505,;RP11-573D15.8,intron_variant,,ENST00000625386,;AHSG,splice_region_variant,,ENST00000478441,;	C	ENSG00000145192	ENST00000411641	Transcript
TPRG1	0	.	GRCh38	chr3	189310433	189310433	+	Missense_Mutation	SNP	A	A	T	novel		NBEBC1_S14	NORMAL	A	A																c.527A>T	p.Gln176Leu	p.Q176L	ENST00000345063	5/6	9	7	2				TPRG1,missense_variant,p.Gln176Leu,ENST00000345063,NM_198485.3;TPRG1,missense_variant,p.Gln176Leu,ENST00000433971,;TPRG1,missense_variant,p.Gln104Leu,ENST00000425670,;TPRG1,non_coding_transcript_exon_variant,,ENST00000481307,;TPRG1,non_coding_transcript_exon_variant,,ENST00000485836,;	T	ENSG00000188001	ENST00000345063	Transcript
ATP13A5	0	.	GRCh38	chr3	193276830	193276830	+	Missense_Mutation	SNP	A	A	C	novel		NBEBC1_S14	NORMAL	A	A																c.3316T>G	p.Leu1106Val	p.L1106V	ENST00000342358	29/30	8	6	2				ATP13A5,missense_variant,p.Leu1106Val,ENST00000342358,NM_198505.2;ATP13A5,missense_variant,p.Leu3Val,ENST00000620313,;ATP13A5,splice_region_variant,,ENST00000495496,;HRASLS,intron_variant,,ENST00000416012,;	C	ENSG00000187527	ENST00000342358	Transcript
OPA1	0	.	GRCh38	chr3	193626132	193626132	+	Missense_Mutation	SNP	A	A	G	rs563016352		NBEBC1_S14	NORMAL	A	A																c.665A>G	p.Gln222Arg	p.Q222R	ENST00000361908	6/30	8	6	2				OPA1,missense_variant,p.Gln240Arg,ENST00000361510,NM_130837.2;OPA1,missense_variant,p.Gln222Arg,ENST00000361908,NM_130836.2;OPA1,missense_variant,p.Gln204Arg,ENST00000361715,NM_130835.2;OPA1,missense_variant,p.Gln186Arg,ENST00000361150,NM_130833.2,NM_130831.2;OPA1,missense_variant,p.Gln240Arg,ENST00000392436,;OPA1,intron_variant,,ENST00000361828,NM_130834.2,NM_130832.2;OPA1,intron_variant,,ENST00…	G	ENSG00000198836	ENST00000361908	Transcript
ACAP2	0	.	GRCh38	chr3	195381040	195381040	+	Missense_Mutation	SNP	T	T	C	novel		NBEBC1_S14	NORMAL	T	T																c.254A>G	p.Asp85Gly	p.D85G	ENST00000326793	4/23	8	6	2				ACAP2,missense_variant,p.Asp85Gly,ENST00000326793,NM_012287.5;ACAP2,missense_variant,p.Asp85Gly,ENST00000618471,;ACAP2,missense_variant,p.Asp85Gly,ENST00000635383,;ACAP2,missense_variant,p.Asp41Gly,ENST00000439666,;ACAP2,non_coding_transcript_exon_variant,,ENST00000481463,;ACAP2,3_prime_UTR_variant,,ENST00000447662,;ACAP2,non_coding_transcript_exon_variant,,ENST00000480906,;	C	ENSG00000114331	ENST00000326793	Transcript
MUC20	0	.	GRCh38	chr3	195721015	195721015	+	Missense_Mutation	SNP	G	G	C	rs7627924		NBEBC1_S14	NORMAL	G	G																c.8G>C	p.Cys3Ser	p.C3S	ENST00000447234	1/4	300	218	82				MUC20,missense_variant,p.Cys3Ser,ENST00000447234,NM_001282506.1;MUC20,missense_variant,p.Cys3Ser,ENST00000436408,;MUC20,missense_variant,p.Cys3Ser,ENST00000320736,;MUC20,upstream_gene_variant,,ENST00000445522,;LINC00969,intron_variant,,ENST00000600197,;LINC00969,intron_variant,,ENST00000627609,;LINC00969,intron_variant,,ENST00000627471,;LINC00969,intron_variant,,ENST00000630197,;LINC00969,intron_…	C	ENSG00000176945	ENST00000447234	Transcript
MUC20	0	.	GRCh38	chr3	195725265	195725265	+	Missense_Mutation	SNP	C	C	T	novel		NBEBC1_S14	NORMAL	C	C																c.662C>T	p.Pro221Leu	p.P221L	ENST00000447234	2/4	14	8	6				MUC20,missense_variant,p.Pro186Leu,ENST00000445522,;MUC20,missense_variant,p.Pro221Leu,ENST00000447234,NM_001282506.1;MUC20,missense_variant,p.Pro221Leu,ENST00000436408,;MUC20,intron_variant,,ENST00000320736,;MUC20,upstream_gene_variant,,ENST00000423938,;LINC00969,intron_variant,,ENST00000600197,;LINC00969,intron_variant,,ENST00000628392,;LINC00969,intron_variant,,ENST00000629721,;LINC00969,intro…	T	ENSG00000176945	ENST00000447234	Transcript
MUC20	0	.	GRCh38	chr3	195725664	195725664	+	Missense_Mutation	SNP	T	T	C	novel		NBEBC1_S14	NORMAL	T	T																c.1061T>C	p.Leu354Pro	p.L354P	ENST00000447234	2/4	22	11	11				MUC20,missense_variant,p.Leu319Pro,ENST00000445522,;MUC20,missense_variant,p.Leu354Pro,ENST00000447234,NM_001282506.1;MUC20,missense_variant,p.Leu354Pro,ENST00000436408,;MUC20,intron_variant,,ENST00000320736,;MUC20,upstream_gene_variant,,ENST00000423938,;LINC00969,intron_variant,,ENST00000600197,;LINC00969,intron_variant,,ENST00000628392,;LINC00969,intron_variant,,ENST00000629721,;LINC00969,intro…	C	ENSG00000176945	ENST00000447234	Transcript
MUC20	0	.	GRCh38	chr3	195725928	195725928	+	Missense_Mutation	SNP	C	C	T	rs2550232		NBEBC1_S14	NORMAL	C	C																c.1325C>T	p.Thr442Ile	p.T442I	ENST00000447234	2/4	201	141	60				MUC20,missense_variant,p.Thr407Ile,ENST00000445522,;MUC20,missense_variant,p.Thr442Ile,ENST00000447234,NM_001282506.1;MUC20,missense_variant,p.Thr442Ile,ENST00000436408,;MUC20,missense_variant,p.Thr271Ile,ENST00000320736,;MUC20,upstream_gene_variant,,ENST00000423938,;LINC00969,intron_variant,,ENST00000600197,;LINC00969,intron_variant,,ENST00000628392,;LINC00969,intron_variant,,ENST00000629721,;LI…	T	ENSG00000176945	ENST00000447234	Transcript
MUC20	0	.	GRCh38	chr3	195725934	195725934	+	Missense_Mutation	SNP	T	T	C	rs138659995		NBEBC1_S14	NORMAL	T	T																c.1331T>C	p.Leu444Pro	p.L444P	ENST00000447234	2/4	205	155	50				MUC20,missense_variant,p.Leu409Pro,ENST00000445522,;MUC20,missense_variant,p.Leu444Pro,ENST00000447234,NM_001282506.1;MUC20,missense_variant,p.Leu444Pro,ENST00000436408,;MUC20,missense_variant,p.Leu273Pro,ENST00000320736,;MUC20,upstream_gene_variant,,ENST00000423938,;LINC00969,intron_variant,,ENST00000600197,;LINC00969,intron_variant,,ENST00000628392,;LINC00969,intron_variant,,ENST00000629721,;LI…	C	ENSG00000176945	ENST00000447234	Transcript
MUC20	0	.	GRCh38	chr3	195726080	195726080	+	Missense_Mutation	SNP	G	G	C	rs2688542		NBEBC1_S14	NORMAL	G	G																c.1477G>C	p.Asp493His	p.D493H	ENST00000447234	2/4	469	354	115				MUC20,missense_variant,p.Asp458His,ENST00000445522,;MUC20,missense_variant,p.Asp493His,ENST00000447234,NM_001282506.1;MUC20,missense_variant,p.Asp493His,ENST00000436408,;MUC20,missense_variant,p.Asp322His,ENST00000320736,;MUC20,upstream_gene_variant,,ENST00000423938,;LINC00969,intron_variant,,ENST00000600197,;LINC00969,intron_variant,,ENST00000628392,;LINC00969,intron_variant,,ENST00000629721,;LI…	C	ENSG00000176945	ENST00000447234	Transcript
MUC4	0	.	GRCh38	chr3	195780322	195780322	+	Missense_Mutation	SNP	G	G	A	rs201474621		NBEBC1_S14	NORMAL	G	G																c.11258C>T	p.Ala3753Val	p.A3753V	ENST00000463781	2/25	1834	1248	586				MUC4,missense_variant,p.Ala3753Val,ENST00000463781,NM_018406.6;MUC4,missense_variant,p.Ala3753Val,ENST00000475231,;MUC4,intron_variant,,ENST00000346145,NM_004532.5;MUC4,intron_variant,,ENST00000349607,NM_138297.4;MUC4,missense_variant,p.Ala3753Val,ENST00000478156,;MUC4,missense_variant,p.Ala3753Val,ENST00000466475,;MUC4,missense_variant,p.Ala3753Val,ENST00000477756,;MUC4,missense_variant,p.Ala375…	A	ENSG00000145113	ENST00000463781	Transcript
MUC4	0	.	GRCh38	chr3	195780334	195780334	+	Missense_Mutation	SNP	C	C	T	rs745444698		NBEBC1_S14	NORMAL	C	C																c.11246G>A	p.Ser3749Asn	p.S3749N	ENST00000463781	2/25	1702	1197	502				MUC4,missense_variant,p.Ser3749Asn,ENST00000463781,NM_018406.6;MUC4,missense_variant,p.Ser3749Asn,ENST00000475231,;MUC4,intron_variant,,ENST00000346145,NM_004532.5;MUC4,intron_variant,,ENST00000349607,NM_138297.4;MUC4,missense_variant,p.Ser3749Asn,ENST00000478156,;MUC4,missense_variant,p.Ser3749Asn,ENST00000466475,;MUC4,missense_variant,p.Ser3749Asn,ENST00000477756,;MUC4,missense_variant,p.Ser374…	T	ENSG00000145113	ENST00000463781	Transcript
MUC4	0	.	GRCh38	chr3	195780335	195780335	+	Missense_Mutation	SNP	T	T	C	rs757870055		NBEBC1_S14	NORMAL	T	T																c.11245A>G	p.Ser3749Gly	p.S3749G	ENST00000463781	2/25	1704	1197	506				MUC4,missense_variant,p.Ser3749Gly,ENST00000463781,NM_018406.6;MUC4,missense_variant,p.Ser3749Gly,ENST00000475231,;MUC4,intron_variant,,ENST00000346145,NM_004532.5;MUC4,intron_variant,,ENST00000349607,NM_138297.4;MUC4,missense_variant,p.Ser3749Gly,ENST00000478156,;MUC4,missense_variant,p.Ser3749Gly,ENST00000466475,;MUC4,missense_variant,p.Ser3749Gly,ENST00000477756,;MUC4,missense_variant,p.Ser374…	C	ENSG00000145113	ENST00000463781	Transcript
MUC4	0	.	GRCh38	chr3	195780350	195780350	+	Missense_Mutation	SNP	G	G	A	rs200315207		NBEBC1_S14	NORMAL	G	G																c.11230C>T	p.Pro3744Ser	p.P3744S	ENST00000463781	2/25	1853	1293	560				MUC4,missense_variant,p.Pro3744Ser,ENST00000463781,NM_018406.6;MUC4,missense_variant,p.Pro3744Ser,ENST00000475231,;MUC4,intron_variant,,ENST00000346145,NM_004532.5;MUC4,intron_variant,,ENST00000349607,NM_138297.4;MUC4,missense_variant,p.Pro3744Ser,ENST00000478156,;MUC4,missense_variant,p.Pro3744Ser,ENST00000466475,;MUC4,missense_variant,p.Pro3744Ser,ENST00000477756,;MUC4,missense_variant,p.Pro374…	A	ENSG00000145113	ENST00000463781	Transcript
MUC4	0	.	GRCh38	chr3	195780380	195780380	+	Missense_Mutation	SNP	G	G	T	novel		NBEBC1_S14	NORMAL	G	G																c.11200C>A	p.Pro3734Thr	p.P3734T	ENST00000463781	2/25	1860	1158	698				MUC4,missense_variant,p.Pro3734Thr,ENST00000463781,NM_018406.6;MUC4,missense_variant,p.Pro3734Thr,ENST00000475231,;MUC4,intron_variant,,ENST00000346145,NM_004532.5;MUC4,intron_variant,,ENST00000349607,NM_138297.4;MUC4,missense_variant,p.Pro3734Thr,ENST00000478156,;MUC4,missense_variant,p.Pro3734Thr,ENST00000466475,;MUC4,missense_variant,p.Pro3734Thr,ENST00000477756,;MUC4,missense_variant,p.Pro373…	T	ENSG00000145113	ENST00000463781	Transcript
MUC4	0	.	GRCh38	chr3	195780391	195780391	+	Missense_Mutation	SNP	T	T	G	novel		NBEBC1_S14	NORMAL	T	T																c.11189A>C	p.His3730Pro	p.H3730P	ENST00000463781	2/25	1876	1035	839				MUC4,missense_variant,p.His3730Pro,ENST00000463781,NM_018406.6;MUC4,missense_variant,p.His3730Pro,ENST00000475231,;MUC4,intron_variant,,ENST00000346145,NM_004532.5;MUC4,intron_variant,,ENST00000349607,NM_138297.4;MUC4,missense_variant,p.His3730Pro,ENST00000478156,;MUC4,missense_variant,p.His3730Pro,ENST00000466475,;MUC4,missense_variant,p.His3730Pro,ENST00000477756,;MUC4,missense_variant,p.His373…	G	ENSG00000145113	ENST00000463781	Transcript
MUC4	0	.	GRCh38	chr3	195780604	195780604	+	Missense_Mutation	SNP	G	G	C	rs779277004		NBEBC1_S14	NORMAL	G	G																c.10976C>G	p.Thr3659Arg	p.T3659R	ENST00000463781	2/25	850	601	249				MUC4,missense_variant,p.Thr3659Arg,ENST00000463781,NM_018406.6;MUC4,missense_variant,p.Thr3659Arg,ENST00000475231,;MUC4,intron_variant,,ENST00000346145,NM_004532.5;MUC4,intron_variant,,ENST00000349607,NM_138297.4;MUC4,missense_variant,p.Thr3659Arg,ENST00000478156,;MUC4,missense_variant,p.Thr3659Arg,ENST00000466475,;MUC4,missense_variant,p.Thr3659Arg,ENST00000477756,;MUC4,missense_variant,p.Thr365…	C	ENSG00000145113	ENST00000463781	Transcript
MUC4	0	.	GRCh38	chr3	195780623	195780623	+	Missense_Mutation	SNP	C	C	T	rs200217182		NBEBC1_S14	NORMAL	C	C																c.10957G>A	p.Asp3653Asn	p.D3653N	ENST00000463781	2/25	979	575	404				MUC4,missense_variant,p.Asp3653Asn,ENST00000463781,NM_018406.6;MUC4,missense_variant,p.Asp3653Asn,ENST00000475231,;MUC4,intron_variant,,ENST00000346145,NM_004532.5;MUC4,intron_variant,,ENST00000349607,NM_138297.4;MUC4,missense_variant,p.Asp3653Asn,ENST00000478156,;MUC4,missense_variant,p.Asp3653Asn,ENST00000466475,;MUC4,missense_variant,p.Asp3653Asn,ENST00000477756,;MUC4,missense_variant,p.Asp365…	T	ENSG00000145113	ENST00000463781	Transcript
MUC4	0	.	GRCh38	chr3	195781790	195781790	+	Missense_Mutation	SNP	A	A	G	novel		NBEBC1_S14	NORMAL	A	A																c.9790T>C	p.Ser3264Pro	p.S3264P	ENST00000463781	2/25	375	277	98				MUC4,missense_variant,p.Ser3264Pro,ENST00000463781,NM_018406.6;MUC4,missense_variant,p.Ser3264Pro,ENST00000475231,;MUC4,intron_variant,,ENST00000346145,NM_004532.5;MUC4,intron_variant,,ENST00000349607,NM_138297.4;MUC4,missense_variant,p.Ser3264Pro,ENST00000478156,;MUC4,missense_variant,p.Ser3264Pro,ENST00000466475,;MUC4,missense_variant,p.Ser3264Pro,ENST00000477756,;MUC4,missense_variant,p.Ser326…	G	ENSG00000145113	ENST00000463781	Transcript
MUC4	0	.	GRCh38	chr3	195782558	195782558	+	Missense_Mutation	SNP	A	A	G	rs28542401		NBEBC1_S14	NORMAL	A	A																c.9022T>C	p.Ser3008Pro	p.S3008P	ENST00000463781	2/25	2231	980	1251				MUC4,missense_variant,p.Ser3008Pro,ENST00000463781,NM_018406.6;MUC4,missense_variant,p.Ser3008Pro,ENST00000475231,;MUC4,intron_variant,,ENST00000346145,NM_004532.5;MUC4,intron_variant,,ENST00000349607,NM_138297.4;MUC4,missense_variant,p.Ser3008Pro,ENST00000478156,;MUC4,missense_variant,p.Ser3008Pro,ENST00000466475,;MUC4,missense_variant,p.Ser3008Pro,ENST00000477756,;MUC4,missense_variant,p.Ser300…	G	ENSG00000145113	ENST00000463781	Transcript
MUC4	0	.	GRCh38	chr3	195782805	195782805	+	Missense_Mutation	SNP	C	C	G	novel		NBEBC1_S14	NORMAL	C	C																c.8775G>C	p.Gln2925His	p.Q2925H	ENST00000463781	2/25	2859	1882	976				MUC4,missense_variant,p.Gln2925His,ENST00000463781,NM_018406.6;MUC4,missense_variant,p.Gln2925His,ENST00000475231,;MUC4,intron_variant,,ENST00000346145,NM_004532.5;MUC4,intron_variant,,ENST00000349607,NM_138297.4;MUC4,missense_variant,p.Gln2925His,ENST00000478156,;MUC4,missense_variant,p.Gln2925His,ENST00000466475,;MUC4,missense_variant,p.Gln2925His,ENST00000477756,;MUC4,missense_variant,p.Gln292…	G	ENSG00000145113	ENST00000463781	Transcript
MUC4	0	.	GRCh38	chr3	195782818	195782818	+	Missense_Mutation	SNP	G	G	A	rs59620726		NBEBC1_S14	NORMAL	G	G																c.8762C>T	p.Ala2921Val	p.A2921V	ENST00000463781	2/25	3006	2093	912				MUC4,missense_variant,p.Ala2921Val,ENST00000463781,NM_018406.6;MUC4,missense_variant,p.Ala2921Val,ENST00000475231,;MUC4,intron_variant,,ENST00000346145,NM_004532.5;MUC4,intron_variant,,ENST00000349607,NM_138297.4;MUC4,missense_variant,p.Ala2921Val,ENST00000478156,;MUC4,missense_variant,p.Ala2921Val,ENST00000466475,;MUC4,missense_variant,p.Ala2921Val,ENST00000477756,;MUC4,missense_variant,p.Ala292…	A	ENSG00000145113	ENST00000463781	Transcript
MUC4	0	.	GRCh38	chr3	195782924	195782924	+	Missense_Mutation	SNP	C	C	T	novel		NBEBC1_S14	NORMAL	C	C																c.8656G>A	p.Ala2886Thr	p.A2886T	ENST00000463781	2/25	2498	1578	911				MUC4,missense_variant,p.Ala2886Thr,ENST00000463781,NM_018406.6;MUC4,missense_variant,p.Ala2886Thr,ENST00000475231,;MUC4,intron_variant,,ENST00000346145,NM_004532.5;MUC4,intron_variant,,ENST00000349607,NM_138297.4;MUC4,missense_variant,p.Ala2886Thr,ENST00000478156,;MUC4,missense_variant,p.Ala2886Thr,ENST00000466475,;MUC4,missense_variant,p.Ala2886Thr,ENST00000477756,;MUC4,missense_variant,p.Ala288…	T	ENSG00000145113	ENST00000463781	Transcript
MUC4	0	.	GRCh38	chr3	195783346	195783346	+	Missense_Mutation	SNP	A	G	G	rs145853807		NBEBC1_S14	NORMAL	A	A																c.8234T>C	p.Val2745Ala	p.V2745A	ENST00000463781	2/25	487	56	431				MUC4,missense_variant,p.Val2745Ala,ENST00000463781,NM_018406.6;MUC4,missense_variant,p.Val2745Ala,ENST00000475231,;MUC4,intron_variant,,ENST00000346145,NM_004532.5;MUC4,intron_variant,,ENST00000349607,NM_138297.4;MUC4,missense_variant,p.Val2745Ala,ENST00000478156,;MUC4,missense_variant,p.Val2745Ala,ENST00000466475,;MUC4,missense_variant,p.Val2745Ala,ENST00000477756,;MUC4,missense_variant,p.Val274…	G	ENSG00000145113	ENST00000463781	Transcript
MUC4	0	.	GRCh38	chr3	195783476	195783476	+	Missense_Mutation	SNP	T	T	C	rs774610737		NBEBC1_S14	NORMAL	T	T																c.8104A>G	p.Thr2702Ala	p.T2702A	ENST00000463781	2/25	24	8	16				MUC4,missense_variant,p.Thr2702Ala,ENST00000463781,NM_018406.6;MUC4,missense_variant,p.Thr2702Ala,ENST00000475231,;MUC4,intron_variant,,ENST00000346145,NM_004532.5;MUC4,intron_variant,,ENST00000349607,NM_138297.4;MUC4,missense_variant,p.Thr2702Ala,ENST00000478156,;MUC4,missense_variant,p.Thr2702Ala,ENST00000466475,;MUC4,missense_variant,p.Thr2702Ala,ENST00000477756,;MUC4,missense_variant,p.Thr270…	C	ENSG00000145113	ENST00000463781	Transcript
MUC4	0	.	GRCh38	chr3	195783477	195783477	+	Missense_Mutation	SNP	G	G	C	rs2911269		NBEBC1_S14	NORMAL	G	G																c.8103C>G	p.Asp2701Glu	p.D2701E	ENST00000463781	2/25	22	10	12				MUC4,missense_variant,p.Asp2701Glu,ENST00000463781,NM_018406.6;MUC4,missense_variant,p.Asp2701Glu,ENST00000475231,;MUC4,intron_variant,,ENST00000346145,NM_004532.5;MUC4,intron_variant,,ENST00000349607,NM_138297.4;MUC4,missense_variant,p.Asp2701Glu,ENST00000478156,;MUC4,missense_variant,p.Asp2701Glu,ENST00000466475,;MUC4,missense_variant,p.Asp2701Glu,ENST00000477756,;MUC4,missense_variant,p.Asp270…	C	ENSG00000145113	ENST00000463781	Transcript
MUC4	0	.	GRCh38	chr3	195783479	195783479	+	Missense_Mutation	SNP	C	C	G	rs746083118		NBEBC1_S14	NORMAL	C	C																c.8101G>C	p.Asp2701His	p.D2701H	ENST00000463781	2/25	24	5	19				MUC4,missense_variant,p.Asp2701His,ENST00000463781,NM_018406.6;MUC4,missense_variant,p.Asp2701His,ENST00000475231,;MUC4,intron_variant,,ENST00000346145,NM_004532.5;MUC4,intron_variant,,ENST00000349607,NM_138297.4;MUC4,missense_variant,p.Asp2701His,ENST00000478156,;MUC4,missense_variant,p.Asp2701His,ENST00000466475,;MUC4,missense_variant,p.Asp2701His,ENST00000477756,;MUC4,missense_variant,p.Asp270…	G	ENSG00000145113	ENST00000463781	Transcript
MUC4	0	.	GRCh38	chr3	195783586	195783586	+	Missense_Mutation	SNP	A	A	G	rs201101114		NBEBC1_S14	NORMAL	A	A																c.7994T>C	p.Val2665Ala	p.V2665A	ENST00000463781	2/25	15	5	10				MUC4,missense_variant,p.Val2665Ala,ENST00000463781,NM_018406.6;MUC4,missense_variant,p.Val2665Ala,ENST00000475231,;MUC4,intron_variant,,ENST00000346145,NM_004532.5;MUC4,intron_variant,,ENST00000349607,NM_138297.4;MUC4,missense_variant,p.Val2665Ala,ENST00000478156,;MUC4,missense_variant,p.Val2665Ala,ENST00000466475,;MUC4,missense_variant,p.Val2665Ala,ENST00000477756,;MUC4,missense_variant,p.Val266…	G	ENSG00000145113	ENST00000463781	Transcript
MUC4	0	.	GRCh38	chr3	195783595	195783595	+	Missense_Mutation	SNP	A	A	G	rs867000617		NBEBC1_S14	NORMAL	A	A																c.7985T>C	p.Leu2662Pro	p.L2662P	ENST00000463781	2/25	16	5	11				MUC4,missense_variant,p.Leu2662Pro,ENST00000463781,NM_018406.6;MUC4,missense_variant,p.Leu2662Pro,ENST00000475231,;MUC4,intron_variant,,ENST00000346145,NM_004532.5;MUC4,intron_variant,,ENST00000349607,NM_138297.4;MUC4,missense_variant,p.Leu2662Pro,ENST00000478156,;MUC4,missense_variant,p.Leu2662Pro,ENST00000466475,;MUC4,missense_variant,p.Leu2662Pro,ENST00000477756,;MUC4,missense_variant,p.Leu266…	G	ENSG00000145113	ENST00000463781	Transcript
MUC4	0	.	GRCh38	chr3	195783596	195783596	+	Missense_Mutation	SNP	G	G	T	rs200049803		NBEBC1_S14	NORMAL	G	G																c.7984C>A	p.Leu2662Ile	p.L2662I	ENST00000463781	2/25	16	6	10				MUC4,missense_variant,p.Leu2662Ile,ENST00000463781,NM_018406.6;MUC4,missense_variant,p.Leu2662Ile,ENST00000475231,;MUC4,intron_variant,,ENST00000346145,NM_004532.5;MUC4,intron_variant,,ENST00000349607,NM_138297.4;MUC4,missense_variant,p.Leu2662Ile,ENST00000478156,;MUC4,missense_variant,p.Leu2662Ile,ENST00000466475,;MUC4,missense_variant,p.Leu2662Ile,ENST00000477756,;MUC4,missense_variant,p.Leu266…	T	ENSG00000145113	ENST00000463781	Transcript
MUC4	0	.	GRCh38	chr3	195783598	195783598	+	Missense_Mutation	SNP	C	C	T	rs201201006		NBEBC1_S14	NORMAL	C	C																c.7982G>A	p.Ser2661Asn	p.S2661N	ENST00000463781	2/25	16	6	10				MUC4,missense_variant,p.Ser2661Asn,ENST00000463781,NM_018406.6;MUC4,missense_variant,p.Ser2661Asn,ENST00000475231,;MUC4,intron_variant,,ENST00000346145,NM_004532.5;MUC4,intron_variant,,ENST00000349607,NM_138297.4;MUC4,missense_variant,p.Ser2661Asn,ENST00000478156,;MUC4,missense_variant,p.Ser2661Asn,ENST00000466475,;MUC4,missense_variant,p.Ser2661Asn,ENST00000477756,;MUC4,missense_variant,p.Ser266…	T	ENSG00000145113	ENST00000463781	Transcript
MUC4	0	.	GRCh38	chr3	195783599	195783599	+	Missense_Mutation	SNP	T	T	C	rs756052204		NBEBC1_S14	NORMAL	T	T																c.7981A>G	p.Ser2661Gly	p.S2661G	ENST00000463781	2/25	16	6	10				MUC4,missense_variant,p.Ser2661Gly,ENST00000463781,NM_018406.6;MUC4,missense_variant,p.Ser2661Gly,ENST00000475231,;MUC4,intron_variant,,ENST00000346145,NM_004532.5;MUC4,intron_variant,,ENST00000349607,NM_138297.4;MUC4,missense_variant,p.Ser2661Gly,ENST00000478156,;MUC4,missense_variant,p.Ser2661Gly,ENST00000466475,;MUC4,missense_variant,p.Ser2661Gly,ENST00000477756,;MUC4,missense_variant,p.Ser266…	C	ENSG00000145113	ENST00000463781	Transcript
MUC4	0	.	GRCh38	chr3	195783730	195783730	+	Missense_Mutation	SNP	A	A	G	rs776617846		NBEBC1_S14	NORMAL	A	A																c.7850T>C	p.Val2617Ala	p.V2617A	ENST00000463781	2/25	118	56	62				MUC4,missense_variant,p.Val2617Ala,ENST00000463781,NM_018406.6;MUC4,missense_variant,p.Val2617Ala,ENST00000475231,;MUC4,intron_variant,,ENST00000346145,NM_004532.5;MUC4,intron_variant,,ENST00000349607,NM_138297.4;MUC4,missense_variant,p.Val2617Ala,ENST00000478156,;MUC4,missense_variant,p.Val2617Ala,ENST00000466475,;MUC4,missense_variant,p.Val2617Ala,ENST00000477756,;MUC4,missense_variant,p.Val261…	G	ENSG00000145113	ENST00000463781	Transcript
MUC4	0	.	GRCh38	chr3	195783739	195783739	+	Missense_Mutation	SNP	A	A	G	rs764992987		NBEBC1_S14	NORMAL	A	A																c.7841T>C	p.Leu2614Pro	p.L2614P	ENST00000463781	2/25	132	67	65				MUC4,missense_variant,p.Leu2614Pro,ENST00000463781,NM_018406.6;MUC4,missense_variant,p.Leu2614Pro,ENST00000475231,;MUC4,intron_variant,,ENST00000346145,NM_004532.5;MUC4,intron_variant,,ENST00000349607,NM_138297.4;MUC4,missense_variant,p.Leu2614Pro,ENST00000478156,;MUC4,missense_variant,p.Leu2614Pro,ENST00000466475,;MUC4,missense_variant,p.Leu2614Pro,ENST00000477756,;MUC4,missense_variant,p.Leu261…	G	ENSG00000145113	ENST00000463781	Transcript
MUC4	0	.	GRCh38	chr3	195783836	195783836	+	Missense_Mutation	SNP	T	T	G	rs142559357		NBEBC1_S14	NORMAL	T	T																c.7744A>C	p.Thr2582Pro	p.T2582P	ENST00000463781	2/25	1483	842	641				MUC4,missense_variant,p.Thr2582Pro,ENST00000463781,NM_018406.6;MUC4,missense_variant,p.Thr2582Pro,ENST00000475231,;MUC4,intron_variant,,ENST00000346145,NM_004532.5;MUC4,intron_variant,,ENST00000349607,NM_138297.4;MUC4,missense_variant,p.Thr2582Pro,ENST00000478156,;MUC4,missense_variant,p.Thr2582Pro,ENST00000466475,;MUC4,missense_variant,p.Thr2582Pro,ENST00000477756,;MUC4,missense_variant,p.Thr258…	G	ENSG00000145113	ENST00000463781	Transcript
MUC4	0	.	GRCh38	chr3	195783847	195783847	+	Missense_Mutation	SNP	G	G	T	rs80005560		NBEBC1_S14	NORMAL	G	G																c.7733C>A	p.Pro2578His	p.P2578H	ENST00000463781	2/25	1618	855	763				MUC4,missense_variant,p.Pro2578His,ENST00000463781,NM_018406.6;MUC4,missense_variant,p.Pro2578His,ENST00000475231,;MUC4,intron_variant,,ENST00000346145,NM_004532.5;MUC4,intron_variant,,ENST00000349607,NM_138297.4;MUC4,missense_variant,p.Pro2578His,ENST00000478156,;MUC4,missense_variant,p.Pro2578His,ENST00000466475,;MUC4,missense_variant,p.Pro2578His,ENST00000477756,;MUC4,missense_variant,p.Pro257…	T	ENSG00000145113	ENST00000463781	Transcript
MUC4	0	.	GRCh38	chr3	195783874	195783874	+	Missense_Mutation	SNP	G	G	A	rs2453138		NBEBC1_S14	NORMAL	G	G																c.7706C>T	p.Ala2569Val	p.A2569V	ENST00000463781	2/25	1953	718	1235				MUC4,missense_variant,p.Ala2569Val,ENST00000463781,NM_018406.6;MUC4,missense_variant,p.Ala2569Val,ENST00000475231,;MUC4,intron_variant,,ENST00000346145,NM_004532.5;MUC4,intron_variant,,ENST00000349607,NM_138297.4;MUC4,missense_variant,p.Ala2569Val,ENST00000478156,;MUC4,missense_variant,p.Ala2569Val,ENST00000466475,;MUC4,missense_variant,p.Ala2569Val,ENST00000477756,;MUC4,missense_variant,p.Ala256…	A	ENSG00000145113	ENST00000463781	Transcript
MUC4	0	.	GRCh38	chr3	195785133	195785133	+	Missense_Mutation	SNP	T	G	G	rs148317288		NBEBC1_S14	NORMAL	T	T																c.6447A>C	p.Glu2149Asp	p.E2149D	ENST00000463781	2/25	1492	0	1492				MUC4,missense_variant,p.Glu2149Asp,ENST00000463781,NM_018406.6;MUC4,missense_variant,p.Glu2149Asp,ENST00000475231,;MUC4,intron_variant,,ENST00000346145,NM_004532.5;MUC4,intron_variant,,ENST00000349607,NM_138297.4;MUC4,missense_variant,p.Glu2149Asp,ENST00000478156,;MUC4,missense_variant,p.Glu2149Asp,ENST00000466475,;MUC4,missense_variant,p.Glu2149Asp,ENST00000477756,;MUC4,missense_variant,p.Glu214…	G	ENSG00000145113	ENST00000463781	Transcript
MUC4	0	.	GRCh38	chr3	195785171	195785171	+	Missense_Mutation	SNP	T	C	C	rs6805660		NBEBC1_S14	NORMAL	T	T																c.6409A>G	p.Thr2137Ala	p.T2137A	ENST00000463781	2/25	1767	0	1767				MUC4,missense_variant,p.Thr2137Ala,ENST00000463781,NM_018406.6;MUC4,missense_variant,p.Thr2137Ala,ENST00000475231,;MUC4,intron_variant,,ENST00000346145,NM_004532.5;MUC4,intron_variant,,ENST00000349607,NM_138297.4;MUC4,missense_variant,p.Thr2137Ala,ENST00000478156,;MUC4,missense_variant,p.Thr2137Ala,ENST00000466475,;MUC4,missense_variant,p.Thr2137Ala,ENST00000477756,;MUC4,missense_variant,p.Thr213…	C	ENSG00000145113	ENST00000463781	Transcript
MUC4	0	.	GRCh38	chr3	195785236	195785236	+	Missense_Mutation	SNP	T	A	A	rs374495657		NBEBC1_S14	NORMAL	T	T																c.6344A>T	p.Asp2115Val	p.D2115V	ENST00000463781	2/25	1949	2	1947				MUC4,missense_variant,p.Asp2115Val,ENST00000463781,NM_018406.6;MUC4,missense_variant,p.Asp2115Val,ENST00000475231,;MUC4,intron_variant,,ENST00000346145,NM_004532.5;MUC4,intron_variant,,ENST00000349607,NM_138297.4;MUC4,missense_variant,p.Asp2115Val,ENST00000478156,;MUC4,missense_variant,p.Asp2115Val,ENST00000466475,;MUC4,missense_variant,p.Asp2115Val,ENST00000477756,;MUC4,missense_variant,p.Asp211…	A	ENSG00000145113	ENST00000463781	Transcript
MUC4	0	.	GRCh38	chr3	195785374	195785374	+	Missense_Mutation	SNP	T	C	C	rs62282486		NBEBC1_S14	NORMAL	T	T																c.6206A>G	p.Asn2069Ser	p.N2069S	ENST00000463781	2/25	1846	4	1842				MUC4,missense_variant,p.Asn2069Ser,ENST00000463781,NM_018406.6;MUC4,missense_variant,p.Asn2069Ser,ENST00000475231,;MUC4,intron_variant,,ENST00000346145,NM_004532.5;MUC4,intron_variant,,ENST00000349607,NM_138297.4;MUC4,missense_variant,p.Asn2069Ser,ENST00000478156,;MUC4,missense_variant,p.Asn2069Ser,ENST00000466475,;MUC4,missense_variant,p.Asn2069Ser,ENST00000477756,;MUC4,missense_variant,p.Asn206…	C	ENSG00000145113	ENST00000463781	Transcript
MUC4	0	.	GRCh38	chr3	195788540	195788540	+	Missense_Mutation	SNP	G	G	C	rs55803325		NBEBC1_S14	NORMAL	G	G																c.3040C>G	p.Pro1014Ala	p.P1014A	ENST00000463781	2/25	2347	1626	696				MUC4,missense_variant,p.Pro1014Ala,ENST00000463781,NM_018406.6;MUC4,missense_variant,p.Pro1014Ala,ENST00000475231,;MUC4,intron_variant,,ENST00000346145,NM_004532.5;MUC4,intron_variant,,ENST00000349607,NM_138297.4;MUC4,missense_variant,p.Pro1014Ala,ENST00000478156,;MUC4,missense_variant,p.Pro1014Ala,ENST00000466475,;MUC4,missense_variant,p.Pro1014Ala,ENST00000477756,;MUC4,missense_variant,p.Pro101…	C	ENSG00000145113	ENST00000463781	Transcript
DLG1	0	.	GRCh38	chr3	197116083	197116083	+	Missense_Mutation	SNP	C	C	A	novel		NBEBC1_S14	NORMAL	C	C																c.1386G>T	p.Arg462Ser	p.R462S	ENST00000346964	14/26	11	9	2				DLG1,missense_variant,p.Arg462Ser,ENST00000346964,NM_004087.2;DLG1,missense_variant,p.Arg429Ser,ENST00000357674,NM_001204386.1;DLG1,missense_variant,p.Arg462Ser,ENST00000419354,NM_001290983.1;DLG1,missense_variant,p.Arg346Ser,ENST00000452595,NM_001204388.1;DLG1,missense_variant,p.Arg462Ser,ENST00000448528,NM_001098424.1;DLG1,missense_variant,p.Arg411Ser,ENST00000422288,;DLG1,missense_variant,p.Ar…	A	ENSG00000075711	ENST00000346964	Transcript
ZNF718	0	.	GRCh38	chr4	161987	161987	+	Missense_Mutation	SNP	G	G	T	novel		NBEBC1_S14	NORMAL	G	G																c.1302N>T	p.Gln434His	p.Q434H	ENST00000510175	4/4	14	12	2				ZNF718,missense_variant,p.Gln434His,ENST00000510175,NM_001039127.5;ZNF718,missense_variant,p.Gln402His,ENST00000609714,NM_001289931.1,NM_001289930.1;	T	ENSG00000250312	ENST00000510175	Transcript
ZNF732	0	.	GRCh38	chr4	272486	272486	+	Missense_Mutation	SNP	C	C	T	novel		NBEBC1_S14	NORMAL	C	C																c.371N>A	p.Gly124Glu	p.G124E	ENST00000419098	4/4	14	12	2				ZNF732,missense_variant,p.Gly124Glu,ENST00000419098,NM_001137608.1;ZNF732,missense_variant,p.Gly123Glu,ENST00000619749,;RP11-478C6.6,upstream_gene_variant,,ENST00000511111,;RP11-478C6.5,upstream_gene_variant,,ENST00000507882,;	T	ENSG00000186777	ENST00000419098	Transcript
ZNF732	0	.	GRCh38	chr4	272491	272491	+	Missense_Mutation	SNP	C	C	G	novel		NBEBC1_S14	NORMAL	C	C																c.366N>C	p.Gln122His	p.Q122H	ENST00000419098	4/4	13	11	2				ZNF732,missense_variant,p.Gln122His,ENST00000419098,NM_001137608.1;ZNF732,missense_variant,p.Gln121His,ENST00000619749,;RP11-478C6.6,upstream_gene_variant,,ENST00000511111,;RP11-478C6.5,upstream_gene_variant,,ENST00000507882,;	G	ENSG00000186777	ENST00000419098	Transcript
GAK	0	.	GRCh38	chr4	849951	849951	+	Missense_Mutation	SNP	C	C	A	novel		NBEBC1_S14	NORMAL	C	C																c.3775N>T	p.Ala1259Ser	p.A1259S	ENST00000314167	27/28	1182	827	355				GAK,missense_variant,p.Ala1259Ser,ENST00000314167,NM_005255.3;GAK,missense_variant,p.Ala1180Ser,ENST00000511163,NM_001318134.1;GAK,missense_variant,p.Ala415Ser,ENST00000511980,;GAK,missense_variant,p.Ala364Ser,ENST00000618573,;GAK,downstream_gene_variant,,ENST00000510799,;GAK,non_coding_transcript_exon_variant,,ENST00000509566,;GAK,3_prime_UTR_variant,,ENST00000504668,;GAK,non_coding_transcript_e…	A	ENSG00000178950	ENST00000314167	Transcript
CRIPAK	0	.	GRCh38	chr4	1394806	1394834	+	Frame_Shift_Del	DEL	CACGTGCCCATGTGGAGTGCCCGCCTGCT	-	-	novel		NBEBC1_S14	NORMAL	CACGTGCCCATGTGGAGTGCCCGCCTGCT	CACGTGCCCATGTGGAGTGCCCGCCTGCT																c.295_323delNNNNNNNNNNNNNNNNNNNNNNNNNNNNN	p.Cys110ArgfsTer288	p.C110Rfs*288	ENST00000324803	1/1	2382	109	2040				CRIPAK,frameshift_variant,p.Cys110ArgfsTer288,ENST00000324803,NM_175918.3;	-	ENSG00000179979	ENST00000324803	Transcript
CRIPAK	0	.	GRCh38	chr4	1395002	1395002	+	Missense_Mutation	SNP	T	C	C	rs79415192		NBEBC1_S14	NORMAL	T	T																c.491N>C	p.Val164Ala	p.V164A	ENST00000324803	1/1	1101	71	1027				CRIPAK,missense_variant,p.Val164Ala,ENST00000324803,NM_175918.3;	C	ENSG00000179979	ENST00000324803	Transcript
POLN	0	.	GRCh38	chr4	2176276	2176276	+	Missense_Mutation	SNP	G	G	A	novel		NBEBC1_S14	NORMAL	G	G																c.1238N>T	p.Ser413Phe	p.S413F	ENST00000511885	9/26	10	8	2				POLN,missense_variant,p.Ser413Phe,ENST00000511885,NM_181808.3;POLN,missense_variant,p.Ser413Phe,ENST00000382865,;POLN,missense_variant,p.Ser47Phe,ENST00000511098,;POLN,non_coding_transcript_exon_variant,,ENST00000515357,;POLN,intron_variant,,ENST00000514858,;	A	ENSG00000130997	ENST00000511885	Transcript
CFAP99	0	.	GRCh38	chr4	2458792	2458792	+	Missense_Mutation	SNP	G	G	C	rs112712721		NBEBC1_S14	NORMAL	G	G																c.1231N>C	p.Glu411Gln	p.E411Q	ENST00000616117	11/15	425	145	280				CFAP99,missense_variant,p.Glu411Gln,ENST00000635017,;CFAP99,missense_variant,p.Glu411Gln,ENST00000616117,NM_001193282.2;CFAP99,missense_variant,p.Glu156Gln,ENST00000506607,;RNF4,upstream_gene_variant,,ENST00000503659,;	C	ENSG00000206113	ENST00000616117	Transcript
DOK7	0	.	GRCh38	chr4	3493437	3493437	+	Missense_Mutation	SNP	C	C	T	novel		NBEBC1_S14	NORMAL	C	C																c.1451N>T	p.Pro484Leu	p.P484L	ENST00000340083	7/7	1450	541	908				DOK7,missense_variant,p.Pro484Leu,ENST00000340083,NM_173660.4;DOK7,3_prime_UTR_variant,,ENST00000507039,NM_001164673.1;DOK7,non_coding_transcript_exon_variant,,ENST00000512714,;DOK7,downstream_gene_variant,,ENST00000503688,;DOK7,non_coding_transcript_exon_variant,,ENST00000515886,;DOK7,downstream_gene_variant,,ENST00000513995,;	T	ENSG00000175920	ENST00000340083	Transcript
OTOP1	0	.	GRCh38	chr4	4226555	4226555	+	Missense_Mutation	SNP	G	G	T	rs200554408		NBEBC1_S14	NORMAL	G	G																c.310N>A	p.Leu104Met	p.L104M	ENST00000296358	1/6	53	30	23				OTOP1,missense_variant,p.Leu104Met,ENST00000296358,NM_177998.1;	T	ENSG00000163982	ENST00000296358	Transcript
STX18	0	.	GRCh38	chr4	4541799	4541799	+	Missense_Mutation	SNP	C	C	A	novel		NBEBC1_S14	NORMAL	C	C																c.166N>T	p.Val56Leu	p.V56L	ENST00000306200	1/11	13	11	2				STX18,missense_variant,p.Val56Leu,ENST00000306200,NM_016930.2;STX18,missense_variant,p.Val56Leu,ENST00000505286,;STX18,intron_variant,,ENST00000507908,;STX18-AS1,upstream_gene_variant,,ENST00000610009,;STX18-AS1,upstream_gene_variant,,ENST00000502693,;STX18-AS1,upstream_gene_variant,,ENST00000507244,;STX18-AS1,upstream_gene_variant,,ENST00000499430,;STX18-AS1,upstream_gene_variant,,ENST0000051243…	A	ENSG00000168818	ENST00000306200	Transcript
CPZ	0	.	GRCh38	chr4	8604114	8604114	+	Missense_Mutation	SNP	G	G	A	rs143281934		NBEBC1_S14	NORMAL	G	G																c.635N>A	p.Ser212Asn	p.S212N	ENST00000360986	4/11	719	486	233				CPZ,missense_variant,p.Ser75Asn,ENST00000382480,NM_001014448.2;CPZ,missense_variant,p.Ser212Asn,ENST00000360986,NM_001014447.2;CPZ,missense_variant,p.Ser201Asn,ENST00000315782,NM_003652.3;CPZ,downstream_gene_variant,,ENST00000506287,;CPZ,downstream_gene_variant,,ENST00000504070,;GPR78,3_prime_UTR_variant,,ENST00000514302,;CPZ,3_prime_UTR_variant,,ENST00000515606,;GPR78,non_coding_transcript_exon_…	A	ENSG00000109625	ENST00000360986	Transcript
SLC2A9	0	.	GRCh38	chr4	9980609	9980609	+	Missense_Mutation	SNP	G	G	A	novel		NBEBC1_S14	NORMAL	G	G																c.664N>T	p.Pro222Ser	p.P222S	ENST00000264784	5/12	12	10	2				SLC2A9,missense_variant,p.Pro193Ser,ENST00000506583,;SLC2A9,missense_variant,p.Pro193Ser,ENST00000309065,NM_001001290.1;SLC2A9,missense_variant,p.Pro222Ser,ENST00000264784,NM_020041.2;SLC2A9,missense_variant,p.Pro193Ser,ENST00000513129,;SLC2A9,non_coding_transcript_exon_variant,,ENST00000505104,;	A	ENSG00000109667	ENST00000264784	Transcript
HS3ST1	0	.	GRCh38	chr4	11399174	11399174	+	Missense_Mutation	SNP	C	C	A	rs368275390		NBEBC1_S14	NORMAL	C	C																c.832N>T	p.Asp278Tyr	p.D278Y	ENST00000002596	2/2	14	12	2				HS3ST1,missense_variant,p.Asp278Tyr,ENST00000002596,NM_005114.2;HS3ST1,downstream_gene_variant,,ENST00000510712,;HS3ST1,downstream_gene_variant,,ENST00000514690,;	A	ENSG00000002587	ENST00000002596	Transcript
BOD1L1	0	.	GRCh38	chr4	13611076	13611076	+	Missense_Mutation	SNP	T	T	A	novel		NBEBC1_S14	NORMAL	T	T																c.1349N>T	p.Lys450Ile	p.K450I	ENST00000040738	6/26	16	13	3				BOD1L1,missense_variant,p.Lys450Ile,ENST00000040738,NM_148894.2;BOD1L1,downstream_gene_variant,,ENST00000482713,;	A	ENSG00000038219	ENST00000040738	Transcript
BOD1L1	0	.	GRCh38	chr4	13611100	13611100	+	Missense_Mutation	SNP	T	T	C	rs750856509		NBEBC1_S14	NORMAL	T	T																c.1325N>G	p.Asp442Gly	p.D442G	ENST00000040738	6/26	8	6	2				BOD1L1,missense_variant,p.Asp442Gly,ENST00000040738,NM_148894.2;BOD1L1,downstream_gene_variant,,ENST00000482713,;	C	ENSG00000038219	ENST00000040738	Transcript
BOD1L1	0	.	GRCh38	chr4	13614375	13614375	+	Missense_Mutation	SNP	C	C	T	novel		NBEBC1_S14	NORMAL	C	C																c.995N>A	p.Gly332Glu	p.G332E	ENST00000040738	4/26	9	7	2				BOD1L1,missense_variant,p.Gly332Glu,ENST00000040738,NM_148894.2;BOD1L1,3_prime_UTR_variant,,ENST00000482713,;	T	ENSG00000038219	ENST00000040738	Transcript
CPEB2	0	.	GRCh38	chr4	15052419	15052419	+	Missense_Mutation	SNP	T	T	C	novel		NBEBC1_S14	NORMAL	T	T																c.2206N>C	p.Ser736Pro	p.S736P	ENST00000538197	7/12	4	2	2				CPEB2,missense_variant,p.Ser736Pro,ENST00000538197,NM_001177382.1;CPEB2,missense_variant,p.Ser709Pro,ENST00000442003,NM_001177381.1,NM_001177383.1;CPEB2,missense_variant,p.Ser299Pro,ENST00000259997,;CPEB2,missense_variant,p.Ser269Pro,ENST00000382395,;CPEB2,missense_variant,p.Ser264Pro,ENST00000382401,NM_001177384.1;CPEB2,missense_variant,p.Ser291Pro,ENST00000507071,NM_182485.2;CPEB2,missense_vari…	C	ENSG00000137449	ENST00000538197	Transcript
CPEB2	0	.	GRCh38	chr4	15052425	15052425	+	Missense_Mutation	SNP	C	C	T	novel		NBEBC1_S14	NORMAL	C	C																c.2212N>T	p.Leu738Phe	p.L738F	ENST00000538197	7/12	3	1	2				CPEB2,missense_variant,p.Leu738Phe,ENST00000538197,NM_001177382.1;CPEB2,missense_variant,p.Leu711Phe,ENST00000442003,NM_001177381.1,NM_001177383.1;CPEB2,missense_variant,p.Leu301Phe,ENST00000259997,;CPEB2,missense_variant,p.Leu271Phe,ENST00000382395,;CPEB2,missense_variant,p.Leu266Phe,ENST00000382401,NM_001177384.1;CPEB2,missense_variant,p.Leu293Phe,ENST00000507071,NM_182485.2;CPEB2,missense_vari…	T	ENSG00000137449	ENST00000538197	Transcript
CC2D2A	0	.	GRCh38	chr4	15480738	15480738	+	Missense_Mutation	SNP	A	A	G	novel		NBEBC1_S14	NORMAL	A	A																c.158N>G	p.Glu53Gly	p.E53G	ENST00000424120	4/37	9	7	2				CC2D2A,missense_variant,p.Glu53Gly,ENST00000424120,;CC2D2A,missense_variant,p.Glu53Gly,ENST00000503292,NM_001080522.2;CC2D2A,missense_variant,p.Glu53Gly,ENST00000512702,;CC2D2A,missense_variant,p.Glu53Gly,ENST00000515124,NM_001164720.1;CC2D2A,missense_variant,p.Glu53Gly,ENST00000507954,;CC2D2A,synonymous_variant,p.Arg88=,ENST00000438599,NM_020785.2;CC2D2A,synonymous_variant,p.Arg88=,ENST000005036…	G	ENSG00000048342	ENST00000424120	Transcript
CD38	0	.	GRCh38	chr4	15840517	15840517	+	Missense_Mutation	SNP	T	T	A	novel		NBEBC1_S14	NORMAL	T	T																c.818N>A	p.Phe273Tyr	p.F273Y	ENST00000226279	7/8	5	3	2				CD38,missense_variant,p.Phe273Tyr,ENST00000226279,NM_001775.3;CD38,downstream_gene_variant,,ENST00000510674,;CD38,3_prime_UTR_variant,,ENST00000502843,;	A	ENSG00000004468	ENST00000226279	Transcript
TAPT1	0	.	GRCh38	chr4	16226268	16226268	+	Missense_Mutation	SNP	C	C	G	novel		NBEBC1_S14	NORMAL	C	C																c.190N>C	p.Gly64Arg	p.G64R	ENST00000405303	1/14	12	10	2				TAPT1,missense_variant,p.Gly64Arg,ENST00000405303,NM_153365.2;TAPT1-AS1,upstream_gene_variant,,ENST00000570786,;TAPT1-AS1,upstream_gene_variant,,ENST00000573308,;TAPT1-AS1,upstream_gene_variant,,ENST00000573950,;TAPT1,intron_variant,,ENST00000513359,;TAPT1,upstream_gene_variant,,ENST00000510868,;TAPT1,upstream_gene_variant,,ENST00000511156,;TAPT1,missense_variant,p.Gly64Arg,ENST00000505603,;TAPT1…	G	ENSG00000169762	ENST00000405303	Transcript
CLRN2	0	.	GRCh38	chr4	17522994	17522994	+	Nonsense_Mutation	SNP	C	C	A	novel		NBEBC1_S14	NORMAL	C	C																c.384N>A	p.Tyr128Ter	p.Y128*	ENST00000511148	2/3	12	10	2				CLRN2,stop_gained,p.Tyr128Ter,ENST00000511148,NM_001079827.2;	A	ENSG00000249581	ENST00000511148	Transcript
LCORL	0	.	GRCh38	chr4	17884724	17884724	+	Missense_Mutation	SNP	C	C	T	novel		NBEBC1_S14	NORMAL	C	C																c.805N>A	p.Val269Met	p.V269M	ENST00000382226	7/7	11	9	2				LCORL,missense_variant,p.Val269Met,ENST00000382226,NM_001166139.2;LCORL,missense_variant,p.Val185Met,ENST00000382224,;LCORL,intron_variant,,ENST00000635767,;LCORL,intron_variant,,ENST00000326877,NM_153686.8;LCORL,intron_variant,,ENST00000510121,;LCORL,intron_variant,,ENST00000637787,;LCORL,intron_variant,,ENST00000510451,;	T	ENSG00000178177	ENST00000382226	Transcript
LCORL	0	.	GRCh38	chr4	17972880	17972880	+	Nonsense_Mutation	SNP	C	C	A	novel		NBEBC1_S14	NORMAL	C	C																c.160N>T	p.Glu54Ter	p.E54*	ENST00000382226	2/7	6	4	2				LCORL,stop_gained,p.Glu54Ter,ENST00000635767,;LCORL,stop_gained,p.Glu54Ter,ENST00000326877,NM_153686.8;LCORL,stop_gained,p.Glu54Ter,ENST00000382226,NM_001166139.2;LCORL,5_prime_UTR_variant,,ENST00000382224,;LCORL,non_coding_transcript_exon_variant,,ENST00000512376,;LCORL,stop_gained,p.Glu52Ter,ENST00000637787,;LCORL,stop_gained,p.Glu54Ter,ENST00000510451,;	A	ENSG00000178177	ENST00000382226	Transcript
SLIT2	0	.	GRCh38	chr4	20528949	20528949	+	Missense_Mutation	SNP	G	G	T	novel		NBEBC1_S14	NORMAL	G	G																c.1463N>T	p.Gly488Val	p.G488V	ENST00000504154	16/37	13	11	2				SLIT2,missense_variant,p.Gly488Val,ENST00000504154,NM_004787.3;SLIT2,missense_variant,p.Gly398Val,ENST00000622093,;SLIT2,missense_variant,p.Gly480Val,ENST00000503823,NM_001289136.2;SLIT2,missense_variant,p.Gly492Val,ENST00000273739,;SLIT2,missense_variant,p.Gly484Val,ENST00000503837,NM_001289135.2;MIR218-1,downstream_gene_variant,,ENST00000384999,;SLIT2,upstream_gene_variant,,ENST00000509099,;	T	ENSG00000145147	ENST00000504154	Transcript
TBC1D19	0	.	GRCh38	chr4	26672176	26672176	+	Missense_Mutation	SNP	T	T	A	novel		NBEBC1_S14	NORMAL	T	T																c.692N>A	p.Ile231Asn	p.I231N	ENST00000264866	10/21	6	4	2				TBC1D19,missense_variant,p.Ile231Asn,ENST00000264866,NM_018317.3;TBC1D19,missense_variant,p.Ile166Asn,ENST00000511789,NM_001292054.1;TBC1D19,missense_variant,p.Ile200Asn,ENST00000512840,;TBC1D19,missense_variant,p.Ile166Asn,ENST00000505206,;TBC1D19,non_coding_transcript_exon_variant,,ENST00000502873,;	A	ENSG00000109680	ENST00000264866	Transcript
TBC1D19	0	.	GRCh38	chr4	26754906	26754906	+	Missense_Mutation	SNP	A	A	G	novel		NBEBC1_S14	NORMAL	A	A																c.1540N>G	p.Met514Val	p.M514V	ENST00000264866	21/21	10	8	2				TBC1D19,missense_variant,p.Met514Val,ENST00000264866,NM_018317.3;TBC1D19,missense_variant,p.Met449Val,ENST00000511789,NM_001292054.1;TBC1D19,downstream_gene_variant,,ENST00000502873,;	G	ENSG00000109680	ENST00000264866	Transcript
STIM2	0	.	GRCh38	chr4	26861231	26861231	+	Missense_Mutation	SNP	G	G	T	novel		NBEBC1_S14	NORMAL	G	G																c.13N>T	p.Gly5Trp	p.G5W	ENST00000465503	1/13	6	4	2				STIM2,missense_variant,p.Gly5Trp,ENST00000467087,NM_020860.3;STIM2,missense_variant,p.Gly5Trp,ENST00000467011,NM_001169117.1;STIM2,missense_variant,p.Gly5Trp,ENST00000465503,NM_001169118.1;STIM2,intron_variant,,ENST00000463501,;STIM2,intron_variant,,ENST00000494628,;STIM2,upstream_gene_variant,,ENST00000478049,;RP11-293A21.1,upstream_gene_variant,,ENST00000467484,;RP11-293A21.1,upstream_gene_vari…	T	ENSG00000109689	ENST00000465503	Transcript
STIM2	0	.	GRCh38	chr4	27002298	27002298	+	Missense_Mutation	SNP	C	C	T	rs201149830		NBEBC1_S14	NORMAL	C	C																c.707N>T	p.Thr236Met	p.T236M	ENST00000465503	6/13	9	7	2				STIM2,missense_variant,p.Thr236Met,ENST00000467087,NM_020860.3;STIM2,missense_variant,p.Thr236Met,ENST00000467011,NM_001169117.1;STIM2,missense_variant,p.Thr236Met,ENST00000465503,NM_001169118.1;STIM2,missense_variant,p.Thr183Met,ENST00000463501,;STIM2,upstream_gene_variant,,ENST00000473519,;STIM2,downstream_gene_variant,,ENST00000494628,;	T	ENSG00000109689	ENST00000465503	Transcript
ARAP2	0	.	GRCh38	chr4	36068220	36068220	+	Missense_Mutation	SNP	A	A	G	novel		NBEBC1_S14	NORMAL	A	A																c.4802N>C	p.Val1601Ala	p.V1601A	ENST00000303965	33/33	14	12	2				ARAP2,missense_variant,p.Val1601Ala,ENST00000303965,NM_015230.3;ARAP2,missense_variant,p.Trp860Arg,ENST00000618163,;ARAP2,intron_variant,,ENST00000503225,;RP11-640B6.1,upstream_gene_variant,,ENST00000514630,;	G	ENSG00000047365	ENST00000303965	Transcript
ARAP2	0	.	GRCh38	chr4	36068221	36068221	+	Missense_Mutation	SNP	C	C	T	rs373372334		NBEBC1_S14	NORMAL	C	C																c.4801N>A	p.Val1601Met	p.V1601M	ENST00000303965	33/33	14	12	2				ARAP2,missense_variant,p.Val1601Met,ENST00000303965,NM_015230.3;ARAP2,synonymous_variant,p.Pro859=,ENST00000618163,;ARAP2,intron_variant,,ENST00000503225,;RP11-640B6.1,upstream_gene_variant,,ENST00000514630,;	T	ENSG00000047365	ENST00000303965	Transcript
ARAP2	0	.	GRCh38	chr4	36107672	36107672	+	Missense_Mutation	SNP	T	T	C	novel		NBEBC1_S14	NORMAL	T	T																c.4178N>G	p.Glu1393Gly	p.E1393G	ENST00000303965	27/33	8	6	2				ARAP2,missense_variant,p.Glu1393Gly,ENST00000303965,NM_015230.3;ARAP2,missense_variant,p.Glu652Gly,ENST00000618163,;	C	ENSG00000047365	ENST00000303965	Transcript
ARAP2	0	.	GRCh38	chr4	36158837	36158837	+	Missense_Mutation	SNP	T	T	A	novel		NBEBC1_S14	NORMAL	T	T																c.2645N>T	p.Glu882Val	p.E882V	ENST00000303965	15/33	7	5	2				ARAP2,missense_variant,p.Glu882Val,ENST00000303965,NM_015230.3;ARAP2,missense_variant,p.Glu141Val,ENST00000618163,;ARAP2,upstream_gene_variant,,ENST00000503904,;ARAP2,non_coding_transcript_exon_variant,,ENST00000512804,;ARAP2,downstream_gene_variant,,ENST00000508066,;	A	ENSG00000047365	ENST00000303965	Transcript
RELL1	0	.	GRCh38	chr4	37638480	37638480	+	Missense_Mutation	SNP	A	A	G	novel		NBEBC1_S14	NORMAL	A	A																c.410N>C	p.Met137Thr	p.M137T	ENST00000454158	4/7	7	5	2				RELL1,missense_variant,p.Met137Thr,ENST00000454158,NM_001085400.1;RELL1,missense_variant,p.Met137Thr,ENST00000314117,NM_001085399.1;RELL1,missense_variant,p.Met158Thr,ENST00000512114,;	G	ENSG00000181826	ENST00000454158	Transcript
PGM2	0	.	GRCh38	chr4	37830082	37830082	+	Missense_Mutation	SNP	G	G	T	novel		NBEBC1_S14	NORMAL	G	G																c.200N>T	p.Gly67Val	p.G67V	ENST00000381967	2/14	12	10	2				PGM2,missense_variant,p.Gly67Val,ENST00000381967,NM_018290.3;PGM2,missense_variant,p.Gly67Val,ENST00000625312,;PGM2,missense_variant,p.Gly67Val,ENST00000512556,;PGM2,missense_variant,p.Gly67Val,ENST00000505986,;PGM2,missense_variant,p.Gly67Val,ENST00000515668,;	T	ENSG00000169299	ENST00000381967	Transcript
PGM2	0	.	GRCh38	chr4	37850221	37850221	+	Missense_Mutation	SNP	T	T	A	novel		NBEBC1_S14	NORMAL	T	T																c.1450N>A	p.Cys484Ser	p.C484S	ENST00000381967	12/14	6	4	2				PGM2,missense_variant,p.Cys484Ser,ENST00000381967,NM_018290.3;PGM2,3_prime_UTR_variant,,ENST00000512556,;PGM2,intron_variant,,ENST00000510084,;PGM2,downstream_gene_variant,,ENST00000505986,;PGM2,downstream_gene_variant,,ENST00000515668,;	A	ENSG00000169299	ENST00000381967	Transcript
TBC1D1	0	.	GRCh38	chr4	38096012	38096012	+	Missense_Mutation	SNP	T	T	A	novel		NBEBC1_S14	NORMAL	T	T																c.2320N>A	p.Trp774Arg	p.W774R	ENST00000261439	14/20	8	6	2				TBC1D1,missense_variant,p.Trp774Arg,ENST00000261439,NM_015173.3;TBC1D1,missense_variant,p.Trp868Arg,ENST00000508802,NM_001253912.1;TBC1D1,missense_variant,p.Trp462Arg,ENST00000510573,;TBC1D1,missense_variant,p.Trp38Arg,ENST00000615497,;	A	ENSG00000065882	ENST00000261439	Transcript
TBC1D1	0	.	GRCh38	chr4	38096018	38096018	+	Missense_Mutation	SNP	A	A	G	novel		NBEBC1_S14	NORMAL	A	A																c.2326N>G	p.Lys776Glu	p.K776E	ENST00000261439	14/20	11	9	2				TBC1D1,missense_variant,p.Lys776Glu,ENST00000261439,NM_015173.3;TBC1D1,missense_variant,p.Lys870Glu,ENST00000508802,NM_001253912.1;TBC1D1,missense_variant,p.Lys464Glu,ENST00000510573,;TBC1D1,missense_variant,p.Lys40Glu,ENST00000615497,;	G	ENSG00000065882	ENST00000261439	Transcript
TBC1D1	0	.	GRCh38	chr4	38096020	38096020	+	Missense_Mutation	SNP	G	G	T	novel		NBEBC1_S14	NORMAL	G	G																c.2328N>T	p.Lys776Asn	p.K776N	ENST00000261439	14/20	13	11	2				TBC1D1,missense_variant,p.Lys776Asn,ENST00000261439,NM_015173.3;TBC1D1,missense_variant,p.Lys870Asn,ENST00000508802,NM_001253912.1;TBC1D1,missense_variant,p.Lys464Asn,ENST00000510573,;TBC1D1,missense_variant,p.Lys40Asn,ENST00000615497,;	T	ENSG00000065882	ENST00000261439	Transcript
WDR19	0	.	GRCh38	chr4	39185804	39185804	+	Missense_Mutation	SNP	C	C	A	novel		NBEBC1_S14	NORMAL	C	C																c.85N>A	p.Leu29Ile	p.L29I	ENST00000399820	2/37	14	12	2				WDR19,missense_variant,p.Leu29Ile,ENST00000399820,NM_025132.3,NM_001317924.1;WDR19,missense_variant,p.Leu29Ile,ENST00000506503,;WDR19,intron_variant,,ENST00000509560,;WDR19,intron_variant,,ENST00000512112,;WDR19,intron_variant,,ENST00000511729,;WDR19,missense_variant,p.Leu29Ile,ENST00000506869,;WDR19,missense_variant,p.Leu29Ile,ENST00000503697,;WDR19,missense_variant,p.Leu29Ile,ENST00000505055,;W…	A	ENSG00000157796	ENST00000399820	Transcript
RFC1	0	.	GRCh38	chr4	39290036	39290036	+	Missense_Mutation	SNP	T	T	C	novel		NBEBC1_S14	NORMAL	T	T																c.3175N>G	p.Lys1059Glu	p.K1059E	ENST00000381897	24/25	6	4	2				RFC1,missense_variant,p.Lys1059Glu,ENST00000381897,NM_001204747.1;RFC1,missense_variant,p.Lys1058Glu,ENST00000349703,NM_002913.4;RFC1,missense_variant,p.Lys36Glu,ENST00000514572,;WDR19,downstream_gene_variant,,ENST00000399820,NM_025132.3,NM_001317924.1;RFC1,non_coding_transcript_exon_variant,,ENST00000510783,;RFC1,non_coding_transcript_exon_variant,,ENST00000502991,;RFC1,non_coding_transcript_exo…	C	ENSG00000035928	ENST00000381897	Transcript
LIAS	0	.	GRCh38	chr4	39460810	39460810	+	Nonsense_Mutation	SNP	C	C	A	novel		NBEBC1_S14	NORMAL	C	C																c.66N>A	p.Cys22Ter	p.C22*	ENST00000261434	2/11	13	11	2				LIAS,stop_gained,p.Cys22Ter,ENST00000261434,NM_006859.3;LIAS,stop_gained,p.Cys22Ter,ENST00000340169,NM_194451.2;LIAS,stop_gained,p.Cys22Ter,ENST00000381846,NM_001278590.1;LIAS,stop_gained,p.Cys22Ter,ENST00000513731,;RPL9,upstream_gene_variant,,ENST00000449470,;RPL9,upstream_gene_variant,,ENST00000295955,NM_000661.4,NM_001024921.3;RPL9,upstream_gene_variant,,ENST00000504470,;RPL9,upstream_gene_var…	A	ENSG00000121897	ENST00000261434	Transcript
N4BP2	0	.	GRCh38	chr4	40117882	40117882	+	Missense_Mutation	SNP	G	G	A	rs773393390		NBEBC1_S14	NORMAL	G	G																c.1678N>A	p.Gly560Arg	p.G560R	ENST00000261435	8/18	9	7	2				N4BP2,missense_variant,p.Gly560Arg,ENST00000261435,NM_018177.5,NM_001318359.1;N4BP2,missense_variant,p.Gly207Arg,ENST00000513269,;N4BP2,3_prime_UTR_variant,,ENST00000511480,;	A	ENSG00000078177	ENST00000261435	Transcript
N4BP2	0	.	GRCh38	chr4	40117987	40117987	+	Missense_Mutation	SNP	G	G	C	rs370910934		NBEBC1_S14	NORMAL	G	G																c.1783N>C	p.Glu595Gln	p.E595Q	ENST00000261435	8/18	25	12	13				N4BP2,missense_variant,p.Glu595Gln,ENST00000261435,NM_018177.5,NM_001318359.1;N4BP2,missense_variant,p.Glu242Gln,ENST00000513269,;N4BP2,3_prime_UTR_variant,,ENST00000511480,;	C	ENSG00000078177	ENST00000261435	Transcript
LIMCH1	0	.	GRCh38	chr4	41598923	41598923	+	Missense_Mutation	SNP	A	A	T	novel		NBEBC1_S14	NORMAL	A	A																c.241N>T	p.Asn81Tyr	p.N81Y	ENST00000313860	4/27	7	5	2				LIMCH1,missense_variant,p.Asn81Tyr,ENST00000313860,NM_014988.3,NM_001330787.1,NM_001330793.1,NM_001330983.1,NM_001330790.1;LIMCH1,missense_variant,p.Asn81Tyr,ENST00000512820,NM_001289122.1;LIMCH1,missense_variant,p.Asn81Tyr,ENST00000512946,NM_001112717.2;LIMCH1,missense_variant,p.Asn81Tyr,ENST00000508501,NM_001112718.2;LIMCH1,missense_variant,p.Asn81Tyr,ENST00000512632,;LIMCH1,5_prime_UTR_variant…	T	ENSG00000064042	ENST00000313860	Transcript
SLC30A9	0	.	GRCh38	chr4	41990697	41990697	+	Missense_Mutation	SNP	T	T	C	novel		NBEBC1_S14	NORMAL	T	T																c.46N>C	p.Ser16Pro	p.S16P	ENST00000264451	1/18	5	3	2				SLC30A9,missense_variant,p.Ser16Pro,ENST00000264451,NM_006345.3;DCAF4L1,downstream_gene_variant,,ENST00000333141,NM_001029955.3;RP11-814H16.2,upstream_gene_variant,,ENST00000608029,;SLC30A9,missense_variant,p.Ser16Pro,ENST00000513699,;SLC30A9,non_coding_transcript_exon_variant,,ENST00000510460,;	C	ENSG00000014824	ENST00000264451	Transcript
BEND4	0	.	GRCh38	chr4	42151983	42151983	+	Missense_Mutation	SNP	G	G	A	novel		NBEBC1_S14	NORMAL	G	G																c.161N>T	p.Ala54Val	p.A54V	ENST00000502486	2/6	18	15	3				BEND4,missense_variant,p.Ala54Val,ENST00000502486,NM_207406.3;BEND4,missense_variant,p.Ala50Val,ENST00000504360,NM_001159547.1;BEND4,intron_variant,,ENST00000611697,;	A	ENSG00000188848	ENST00000502486	Transcript
ATP8A1	0	.	GRCh38	chr4	42579916	42579916	+	Missense_Mutation	SNP	C	C	A	novel		NBEBC1_S14	NORMAL	C	C																c.897N>T	p.Leu299Phe	p.L299F	ENST00000381668	11/37	9	7	2				ATP8A1,missense_variant,p.Leu299Phe,ENST00000381668,NM_006095.2;ATP8A1,missense_variant,p.Leu299Phe,ENST00000264449,NM_001105529.1;ATP8A1,downstream_gene_variant,,ENST00000504510,;ATP8A1,downstream_gene_variant,,ENST00000504024,;	A	ENSG00000124406	ENST00000381668	Transcript
YIPF7	0	.	GRCh38	chr4	44651602	44651602	+	Missense_Mutation	SNP	T	T	C	novel		NBEBC1_S14	NORMAL	T	T																c.23N>G	p.His8Arg	p.H8R	ENST00000332990	1/6	14	12	2				YIPF7,missense_variant,p.His8Arg,ENST00000332990,NM_182592.2;YIPF7,5_prime_UTR_variant,,ENST00000415895,;YIPF7,intron_variant,,ENST00000508947,;YIPF7,non_coding_transcript_exon_variant,,ENST00000510035,;YIPF7,non_coding_transcript_exon_variant,,ENST00000502794,;	C	ENSG00000177752	ENST00000332990	Transcript
GNPDA2	0	.	GRCh38	chr4	44707823	44707823	+	Missense_Mutation	SNP	G	G	A	novel		NBEBC1_S14	NORMAL	G	G																c.698N>T	p.Pro233Leu	p.P233L	ENST00000295448	6/7	9	7	2				GNPDA2,missense_variant,p.Pro233Leu,ENST00000509756,;GNPDA2,missense_variant,p.Pro199Leu,ENST00000507917,NM_001270880.1;GNPDA2,missense_variant,p.Pro233Leu,ENST00000295448,NM_138335.2;GNPDA2,missense_variant,p.Pro163Leu,ENST00000507534,NM_001270881.1;GNPDA2,missense_variant,p.Pro19Leu,ENST00000608855,;GNPDA2,missense_variant,p.Pro59Leu,ENST00000609092,;RP11-700J17.2,downstream_gene_variant,,ENST0…	A	ENSG00000163281	ENST00000295448	Transcript
ATP10D	0	.	GRCh38	chr4	47536764	47536764	+	Missense_Mutation	SNP	G	G	T	novel		NBEBC1_S14	NORMAL	G	G																c.1222N>T	p.Asp408Tyr	p.D408Y	ENST00000273859	9/23	8	6	2				ATP10D,missense_variant,p.Asp408Tyr,ENST00000273859,NM_020453.3;ATP10D,missense_variant,p.Asp393Tyr,ENST00000504445,;ATP10D,missense_variant,p.Asp56Tyr,ENST00000503288,;	T	ENSG00000145246	ENST00000273859	Transcript
ATP10D	0	.	GRCh38	chr4	47554907	47554907	+	Missense_Mutation	SNP	G	G	T	novel		NBEBC1_S14	NORMAL	G	G																c.1817N>T	p.Arg606Leu	p.R606L	ENST00000273859	11/23	8	6	2				ATP10D,missense_variant,p.Arg606Leu,ENST00000273859,NM_020453.3;AC092597.3,downstream_gene_variant,,ENST00000508081,;ATP10D,intron_variant,,ENST00000503288,;	T	ENSG00000145246	ENST00000273859	Transcript
CORIN	0	.	GRCh38	chr4	47595780	47595780	+	Missense_Mutation	SNP	A	A	T	novel		NBEBC1_S14	NORMAL	A	A																c.3070N>A	p.Ser1024Thr	p.S1024T	ENST00000273857	22/22	7	5	2				CORIN,missense_variant,p.Ser1024Thr,ENST00000273857,NM_006587.3;CORIN,missense_variant,p.Ser920Thr,ENST00000610355,NM_001278585.1;CORIN,missense_variant,p.Ser885Thr,ENST00000508498,;CORIN,missense_variant,p.Ser957Thr,ENST00000502252,;CORIN,missense_variant,p.Ser987Thr,ENST00000505909,;ATP10D,downstream_gene_variant,,ENST00000273859,NM_020453.3;ATP10D,downstream_gene_variant,,ENST00000505476,;ATP1…	T	ENSG00000145244	ENST00000273857	Transcript
NFXL1	0	.	GRCh38	chr4	47885987	47885987	+	Missense_Mutation	SNP	G	G	T	novel		NBEBC1_S14	NORMAL	G	G																c.1556N>A	p.Pro519His	p.P519H	ENST00000507489	13/23	11	9	2				NFXL1,missense_variant,p.Pro519His,ENST00000507489,NM_001278624.1;NFXL1,missense_variant,p.Pro519His,ENST00000381538,NM_152995.5;NFXL1,missense_variant,p.Pro519His,ENST00000329043,NM_001278623.1;RP11-121C2.3,intron_variant,,ENST00000634611,;RP11-121C2.3,downstream_gene_variant,,ENST00000634948,;NFXL1,missense_variant,p.Pro519His,ENST00000464756,;NFXL1,non_coding_transcript_exon_variant,,ENST00000…	T	ENSG00000170448	ENST00000507489	Transcript
NIPAL1	0	.	GRCh38	chr4	48030131	48030131	+	Missense_Mutation	SNP	C	C	A	novel		NBEBC1_S14	NORMAL	C	C																c.325N>A	p.His109Asn	p.H109N	ENST00000295461	3/6	29	19	10				NIPAL1,missense_variant,p.His109Asn,ENST00000295461,NM_207330.2;NIPAL1,missense_variant,p.His74Asn,ENST00000511123,;NIPAL1,non_coding_transcript_exon_variant,,ENST00000508180,;NIPAL1,downstream_gene_variant,,ENST00000513724,;NIPAL1,missense_variant,p.His109Asn,ENST00000511852,;	A	ENSG00000163293	ENST00000295461	Transcript
TEC	0	.	GRCh38	chr4	48170265	48170265	+	Missense_Mutation	SNP	T	T	A	novel		NBEBC1_S14	NORMAL	T	T																c.437N>T	p.Tyr146Phe	p.Y146F	ENST00000381501	5/18	8	6	2				TEC,missense_variant,p.Tyr146Phe,ENST00000381501,NM_003215.2;TEC,3_prime_UTR_variant,,ENST00000505452,;	A	ENSG00000135605	ENST00000381501	Transcript
FRYL	0	.	GRCh38	chr4	48527556	48527556	+	Missense_Mutation	SNP	A	A	T	novel		NBEBC1_S14	NORMAL	A	A																c.7238N>A	p.Val2413Glu	p.V2413E	ENST00000358350	53/64	12	10	2				FRYL,missense_variant,p.Val2413Glu,ENST00000358350,NM_015030.1;FRYL,missense_variant,p.Val2413Glu,ENST00000503238,;FRYL,missense_variant,p.Val1283Glu,ENST00000514617,;FRYL,5_prime_UTR_variant,,ENST00000507873,;FRYL,downstream_gene_variant,,ENST00000512297,;FRYL,non_coding_transcript_exon_variant,,ENST00000513401,;	T	ENSG00000075539	ENST00000358350	Transcript
FRYL	0	.	GRCh38	chr4	48546208	48546208	+	Missense_Mutation	SNP	G	G	A	novel		NBEBC1_S14	NORMAL	G	G																c.5138N>T	p.Ser1713Leu	p.S1713L	ENST00000358350	42/64	15	9	6				FRYL,missense_variant,p.Ser1713Leu,ENST00000358350,NM_015030.1;FRYL,missense_variant,p.Ser1713Leu,ENST00000503238,;FRYL,missense_variant,p.Ser583Leu,ENST00000514617,;FRYL,5_prime_UTR_variant,,ENST00000507873,;FRYL,downstream_gene_variant,,ENST00000507711,;FRYL,non_coding_transcript_exon_variant,,ENST00000513401,;FRYL,downstream_gene_variant,,ENST00000502925,;	A	ENSG00000075539	ENST00000358350	Transcript
FRYL	0	.	GRCh38	chr4	48557087	48557087	+	Missense_Mutation	SNP	T	T	C	novel		NBEBC1_S14	NORMAL	T	T																c.4157N>G	p.Glu1386Gly	p.E1386G	ENST00000358350	35/64	12	10	2				FRYL,missense_variant,p.Glu1386Gly,ENST00000358350,NM_015030.1;FRYL,missense_variant,p.Glu1386Gly,ENST00000503238,;FRYL,missense_variant,p.Glu1386Gly,ENST00000507711,;FRYL,missense_variant,p.Glu257Gly,ENST00000514617,;FRYL,5_prime_UTR_variant,,ENST00000507873,;	C	ENSG00000075539	ENST00000358350	Transcript
FRYL	0	.	GRCh38	chr4	48582515	48582515	+	Missense_Mutation	SNP	A	A	T	novel		NBEBC1_S14	NORMAL	A	A																c.1968N>A	p.Asn656Lys	p.N656K	ENST00000358350	20/64	13	11	2				FRYL,missense_variant,p.Asn656Lys,ENST00000358350,NM_015030.1;FRYL,missense_variant,p.Asn656Lys,ENST00000503238,;FRYL,missense_variant,p.Asn656Lys,ENST00000507711,;FRYL,missense_variant,p.Asn362Lys,ENST00000506685,;	T	ENSG00000075539	ENST00000358350	Transcript
FRYL	0	.	GRCh38	chr4	48605788	48605788	+	Missense_Mutation	SNP	G	G	C	novel		NBEBC1_S14	NORMAL	G	G																c.787N>G	p.His263Asp	p.H263D	ENST00000358350	11/64	11	9	2				FRYL,missense_variant,p.His263Asp,ENST00000358350,NM_015030.1;FRYL,missense_variant,p.His263Asp,ENST00000503238,;FRYL,missense_variant,p.His263Asp,ENST00000507711,;FRYL,5_prime_UTR_variant,,ENST00000506685,;	C	ENSG00000075539	ENST00000358350	Transcript
LRRC66	0	.	GRCh38	chr4	51994518	51994518	+	Missense_Mutation	SNP	G	G	C	novel		NBEBC1_S14	NORMAL	G	G																c.2504N>G	p.Ala835Gly	p.A835G	ENST00000343457	4/4	7	5	2				LRRC66,missense_variant,p.Ala835Gly,ENST00000343457,NM_001024611.2;	C	ENSG00000188993	ENST00000343457	Transcript
LRRC66	0	.	GRCh38	chr4	51995032	51995032	+	Missense_Mutation	SNP	T	T	C	novel		NBEBC1_S14	NORMAL	T	T																c.1990N>G	p.Thr664Ala	p.T664A	ENST00000343457	4/4	14	12	2				LRRC66,missense_variant,p.Thr664Ala,ENST00000343457,NM_001024611.2;	C	ENSG00000188993	ENST00000343457	Transcript
LRRC66	0	.	GRCh38	chr4	52017249	52017249	+	Missense_Mutation	SNP	T	T	G	novel		NBEBC1_S14	NORMAL	T	T																c.365N>C	p.His122Pro	p.H122P	ENST00000343457	1/4	13	11	2				LRRC66,missense_variant,p.His122Pro,ENST00000343457,NM_001024611.2;SGCB,downstream_gene_variant,,ENST00000381431,NM_000232.4;	G	ENSG00000188993	ENST00000343457	Transcript
FIP1L1	0	.	GRCh38	chr4	53459366	53459366	+	Missense_Mutation	SNP	T	T	G	novel		NBEBC1_S14	NORMAL	T	T																c.1702N>G	p.Ser568Ala	p.S568A	ENST00000337488	18/18	9	7	2				FIP1L1,missense_variant,p.Ser568Ala,ENST00000337488,NM_030917.3;FIP1L1,missense_variant,p.Ser562Ala,ENST00000358575,NM_001134937.1;FIP1L1,missense_variant,p.Ser228Ala,ENST00000504094,;FIP1L1,missense_variant,p.Ser494Ala,ENST00000306932,NM_001134938.1;LNX1,3_prime_UTR_variant,,ENST00000306888,NM_032622.2;RP11-231C18.3,intron_variant,,ENST00000507166,;LNX1,downstream_gene_variant,,ENST00000263925,N…	G	ENSG00000145216	ENST00000337488	Transcript
KDR	0	.	GRCh38	chr4	55080078	55080078	+	Missense_Mutation	SNP	C	C	T	novel		NBEBC1_S14	NORMAL	C	C																c.3934N>A	p.Asp1312Asn	p.D1312N	ENST00000263923	30/30	31	17	14				KDR,missense_variant,p.Asp1312Asn,ENST00000263923,NM_002253.2;RP11-530I17.1,intron_variant,,ENST00000511222,;	T	ENSG00000128052	ENST00000263923	Transcript
CLOCK	0	.	GRCh38	chr4	55463781	55463781	+	Missense_Mutation	SNP	A	A	G	novel		NBEBC1_S14	NORMAL	A	A																c.463N>C	p.Phe155Leu	p.F155L	ENST00000309964	8/22	10	8	2				CLOCK,missense_variant,p.Phe155Leu,ENST00000309964,NM_004898.3;CLOCK,missense_variant,p.Phe155Leu,ENST00000381322,NM_001267843.1;CLOCK,missense_variant,p.Phe155Leu,ENST00000513440,;CLOCK,missense_variant,p.Phe155Leu,ENST00000435527,;CLOCK,non_coding_transcript_exon_variant,,ENST00000506747,;	G	ENSG00000134852	ENST00000309964	Transcript
CLOCK	0	.	GRCh38	chr4	55479656	55479656	+	Nonsense_Mutation	SNP	T	T	A	novel		NBEBC1_S14	NORMAL	T	T																c.91N>T	p.Lys31Ter	p.K31*	ENST00000309964	4/22	8	6	2				CLOCK,stop_gained,p.Lys31Ter,ENST00000309964,NM_004898.3;CLOCK,stop_gained,p.Lys31Ter,ENST00000381322,NM_001267843.1;CLOCK,stop_gained,p.Lys31Ter,ENST00000513440,;CLOCK,stop_gained,p.Lys31Ter,ENST00000435527,;CLOCK,non_coding_transcript_exon_variant,,ENST00000506923,;CLOCK,downstream_gene_variant,,ENST00000509151,;CLOCK,non_coding_transcript_exon_variant,,ENST00000506747,;CLOCK,upstream_gene_vari…	A	ENSG00000134852	ENST00000309964	Transcript
PDCL2	0	.	GRCh38	chr4	55556685	55556685	+	Nonsense_Mutation	SNP	C	C	A	rs867218873		NBEBC1_S14	NORMAL	C	C																c.598N>T	p.Gly200Ter	p.G200*	ENST00000295645	6/6	9	7	2				PDCL2,stop_gained,p.Gly200Ter,ENST00000295645,NM_152401.2;	A	ENSG00000163440	ENST00000295645	Transcript
EXOC1	0	.	GRCh38	chr4	55870797	55870797	+	Missense_Mutation	SNP	G	G	T	novel		NBEBC1_S14	NORMAL	G	G																c.723N>T	p.Met241Ile	p.M241I	ENST00000381295	6/19	8	6	2				EXOC1,missense_variant,p.Met241Ile,ENST00000381295,NM_001024924.1;EXOC1,missense_variant,p.Met241Ile,ENST00000346134,NM_018261.3;EXOC1,missense_variant,p.Met241Ile,ENST00000349598,NM_178237.2;EXOC1,downstream_gene_variant,,ENST00000505501,;	T	ENSG00000090989	ENST00000381295	Transcript
CEP135	0	.	GRCh38	chr4	56011449	56011449	+	Missense_Mutation	SNP	A	A	G	novel		NBEBC1_S14	NORMAL	A	A																c.2543N>G	p.Lys848Arg	p.K848R	ENST00000257287	20/26	11	9	2				CEP135,missense_variant,p.Lys848Arg,ENST00000257287,NM_025009.4;CEP135,non_coding_transcript_exon_variant,,ENST00000506202,;	G	ENSG00000174799	ENST00000257287	Transcript
KIAA1211	0	.	GRCh38	chr4	56314667	56314667	+	Missense_Mutation	SNP	A	A	G	novel		NBEBC1_S14	NORMAL	A	A																c.1165N>G	p.Thr389Ala	p.T389A	ENST00000504228	6/9	14	12	2				KIAA1211,missense_variant,p.Thr389Ala,ENST00000504228,;KIAA1211,missense_variant,p.Thr382Ala,ENST00000541073,;KIAA1211,missense_variant,p.Thr389Ala,ENST00000264229,NM_020722.1;KIAA1211,downstream_gene_variant,,ENST00000636006,;KIAA1211,upstream_gene_variant,,ENST00000514330,;KIAA1211,downstream_gene_variant,,ENST00000505410,;	G	ENSG00000109265	ENST00000504228	Transcript
AASDH	0	.	GRCh38	chr4	56345270	56345270	+	Missense_Mutation	SNP	A	A	C	novel		NBEBC1_S14	NORMAL	A	A																c.2509N>G	p.Tyr837Asp	p.Y837D	ENST00000205214	12/15	6	4	2				AASDH,missense_variant,p.Tyr837Asp,ENST00000205214,NM_001323892.1,NM_001323890.1,NM_181806.3;AASDH,missense_variant,p.Tyr684Asp,ENST00000602986,NM_001286669.1,NM_001323893.1,NM_001323899.1;AASDH,missense_variant,p.Tyr737Asp,ENST00000513376,NM_001286668.1;AASDH,intron_variant,,ENST00000451613,NM_001286671.1;AASDH,downstream_gene_variant,,ENST00000502617,NM_001286672.1;AASDH,3_prime_UTR_variant,,EN…	C	ENSG00000157426	ENST00000205214	Transcript
AASDH	0	.	GRCh38	chr4	56349817	56349817	+	Missense_Mutation	SNP	T	T	C	novel		NBEBC1_S14	NORMAL	T	T																c.1934N>G	p.Lys645Arg	p.K645R	ENST00000205214	11/15	11	9	2				AASDH,missense_variant,p.Lys645Arg,ENST00000205214,NM_001323892.1,NM_001323890.1,NM_181806.3;AASDH,missense_variant,p.Lys492Arg,ENST00000602986,NM_001286669.1,NM_001323893.1,NM_001323899.1;AASDH,missense_variant,p.Lys545Arg,ENST00000513376,NM_001286668.1;AASDH,missense_variant,p.Lys645Arg,ENST00000451613,NM_001286671.1;AASDH,missense_variant,p.Lys645Arg,ENST00000502617,NM_001286672.1;AASDH,3_prim…	C	ENSG00000157426	ENST00000205214	Transcript
[truncated: 3,264 more rows]
[truncated: 83 more columns]
