# Supplementary material for: Neuroblastoma signalling models unveil combination therapies targeting feedback-mediated resistance
Source: PLoS Comput Biol. 2021 Nov 4;17(11):e1009515. doi: 10.1371/journal.pcbi.1009515 (PMC8604339; doi:10.1371/journal.pcbi.1009515)
Supplement: S1 File — (ZIP) [file pcbi.1009515.s022.zip › TNB_characterisation/WES_TNB_mafs_snvs/NGP_S9.maf]

#version 2.4
Hugo_Symbol	Entrez_Gene_Id	Center	NCBI_Build	Chromosome	Start_Position	End_Position	Strand	Variant_Classification	Variant_Type	Reference_Allele	Tumor_Seq_Allele1	Tumor_Seq_Allele2	dbSNP_RS	dbSNP_Val_Status	Tumor_Sample_Barcode	Matched_Norm_Sample_Barcode	Match_Norm_Seq_Allele1	Match_Norm_Seq_Allele2	Tumor_Validation_Allele1	Tumor_Validation_Allele2	Match_Norm_Validation_Allele1	Match_Norm_Validation_Allele2	Verification_Status	Validation_Status	Mutation_Status	Sequencing_Phase	Sequence_Source	Validation_Method	Score	BAM_File	Sequencer	Tumor_Sample_UUID	Matched_Norm_Sample_UUID	HGVSc	HGVSp	HGVSp_Short	Transcript_ID	Exon_Number	t_depth	t_ref_count	t_alt_count	n_depth	n_ref_count	n_alt_count	all_effects	Allele	Gene	Feature	Feature_type
OR4F5	0	.	GRCh38	chr1	69899	69899	+	Missense_Mutation	SNP	T	T	A	rs570453814		NGP_S9	NORMAL	T	T																c.809N>A	p.Val270Glu	p.V270E	ENST00000335137	1/1	60	42	18				OR4F5,missense_variant,p.Val270Glu,ENST00000335137,NM_001005484.1;	A	ENSG00000186092	ENST00000335137	Transcript
SCNN1D	0	.	GRCh38	chr1	1286899	1286899	+	Missense_Mutation	SNP	C	C	G	rs147245825		NGP_S9	NORMAL	C	C																c.1043N>G	p.Pro348Arg	p.P348R	ENST00000379116	8/18	502	281	221				SCNN1D,missense_variant,p.Pro184Arg,ENST00000338555,;SCNN1D,missense_variant,p.Pro348Arg,ENST00000379116,NM_001130413.3;SCNN1D,missense_variant,p.Pro349Arg,ENST00000616713,;SCNN1D,missense_variant,p.Pro184Arg,ENST00000400928,;SCNN1D,missense_variant,p.Pro250Arg,ENST00000325425,;SCNN1D,upstream_gene_variant,,ENST00000379099,;SCNN1D,downstream_gene_variant,,ENST00000470022,;SCNN1D,downstream_gene_v…	G	ENSG00000162572	ENST00000379116	Transcript
SCNN1D	0	.	GRCh38	chr1	1291389	1291389	+	Missense_Mutation	SNP	C	C	T	rs150124819		NGP_S9	NORMAL	C	C																c.2188N>T	p.Arg730Cys	p.R730C	ENST00000379116	18/18	158	91	67				SCNN1D,missense_variant,p.Arg566Cys,ENST00000338555,;SCNN1D,missense_variant,p.Arg730Cys,ENST00000379116,NM_001130413.3;SCNN1D,missense_variant,p.Arg731Cys,ENST00000616713,;SCNN1D,missense_variant,p.Arg566Cys,ENST00000400928,;SCNN1D,missense_variant,p.Arg632Cys,ENST00000325425,;ACAP3,downstream_gene_variant,,ENST00000354700,NM_030649.2;ACAP3,downstream_gene_variant,,ENST00000353662,;SCNN1D,downst…	T	ENSG00000162572	ENST00000379116	Transcript
SLC35E2	0	.	GRCh38	chr1	1738976	1738976	+	Missense_Mutation	SNP	C	C	T	rs139401485		NGP_S9	NORMAL	C	C																c.404N>A	p.Arg135Gln	p.R135Q	ENST00000246421	3/6	627	437	190				SLC35E2,missense_variant,p.Arg135Gln,ENST00000355439,NM_001199787.1;SLC35E2,missense_variant,p.Arg135Gln,ENST00000246421,NM_182838.2;RP1-283E3.8,upstream_gene_variant,,ENST00000598846,;SLC35E2,upstream_gene_variant,,ENST00000475229,;RP1-283E3.4,downstream_gene_variant,,ENST00000424604,;RP1-283E3.4,downstream_gene_variant,,ENST00000577672,;RP1-283E3.4,downstream_gene_variant,,ENST00000418950,;	T	ENSG00000215790	ENST00000246421	Transcript
CFAP74	0	.	GRCh38	chr1	1974118	1974118	+	Missense_Mutation	SNP	G	G	C	rs142576005		NGP_S9	NORMAL	G	G																c.581N>G	p.Thr194Arg	p.T194R	ENST00000493964	7/38	174	102	72				CFAP74,missense_variant,p.Thr194Arg,ENST00000493964,NM_001304360.1;CFAP74,non_coding_transcript_exon_variant,,ENST00000270720,;CFAP74,non_coding_transcript_exon_variant,,ENST00000468610,;	C	ENSG00000142609	ENST00000493964	Transcript
PLCH2	0	.	GRCh38	chr1	2504320	2504320	+	Missense_Mutation	SNP	G	G	A	rs112164726		NGP_S9	NORMAL	G	G																c.3358N>A	p.Val1120Met	p.V1120M	ENST00000378486	22/22	352	169	183				PLCH2,missense_variant,p.Val1120Met,ENST00000378486,NM_001303013.1,NM_014638.3;PLCH2,missense_variant,p.Val1120Met,ENST00000419816,;PLCH2,missense_variant,p.Val943Met,ENST00000278878,;PLCH2,3_prime_UTR_variant,,ENST00000449969,NM_001303012.1;PANK4,downstream_gene_variant,,ENST00000378466,NM_018216.2;PANK4,downstream_gene_variant,,ENST00000435556,;PLCH2,non_coding_transcript_exon_variant,,ENST0000…	A	ENSG00000149527	ENST00000378486	Transcript
HES5	0	.	GRCh38	chr1	2529549	2529549	+	Missense_Mutation	SNP	G	G	A	rs529118406		NGP_S9	NORMAL	G	G																c.421N>T	p.Pro141Ser	p.P141S	ENST00000378453	3/3	52	35	17				HES5,missense_variant,p.Pro141Ser,ENST00000378453,NM_001010926.3;PANK4,upstream_gene_variant,,ENST00000378466,NM_018216.2;PANK4,upstream_gene_variant,,ENST00000435556,;PANK4,upstream_gene_variant,,ENST00000491212,;PANK4,upstream_gene_variant,,ENST00000502770,;PANK4,upstream_gene_variant,,ENST00000486396,;PANK4,upstream_gene_variant,,ENST00000514922,;	A	ENSG00000197921	ENST00000378453	Transcript
UTS2	0	.	GRCh38	chr1	7852915	7852915	+	Missense_Mutation	SNP	G	A	A	rs116479836		NGP_S9	NORMAL	G	G																c.134N>T	p.Ser45Phe	p.S45F	ENST00000054668	2/5	78	0	78				UTS2,missense_variant,p.Ser30Phe,ENST00000377516,;UTS2,missense_variant,p.Ser30Phe,ENST00000361696,NM_006786.3;UTS2,missense_variant,p.Ser45Phe,ENST00000054668,NM_021995.2;	A	ENSG00000049247	ENST00000054668	Transcript
TMEM201	0	.	GRCh38	chr1	9601117	9601117	+	Missense_Mutation	SNP	G	A	A	rs147993388		NGP_S9	NORMAL	G	G																c.619N>A	p.Ala207Thr	p.A207T	ENST00000340381	5/11	169	2	167				TMEM201,missense_variant,p.Ala207Thr,ENST00000340305,NM_001010866.3;TMEM201,missense_variant,p.Ala207Thr,ENST00000340381,NM_001130924.2;TMEM201,missense_variant,p.Ala117Thr,ENST00000416541,;	A	ENSG00000188807	ENST00000340381	Transcript
AADACL3	0	.	GRCh38	chr1	12719545	12719545	+	Missense_Mutation	SNP	C	T	T	rs142242506		NGP_S9	NORMAL	C	C																c.239N>T	p.Pro80Leu	p.P80L	ENST00000359318	2/4	223	0	223				AADACL3,missense_variant,p.Pro80Leu,ENST00000359318,NM_001103170.2;AADACL3,intron_variant,,ENST00000620146,;	T	ENSG00000188984	ENST00000359318	Transcript
AADACL3	0	.	GRCh38	chr1	12725527	12725527	+	Missense_Mutation	SNP	T	G	G	rs7513079		NGP_S9	NORMAL	T	T																c.755N>G	p.Phe252Cys	p.F252C	ENST00000359318	4/4	383	3	380				AADACL3,missense_variant,p.Phe252Cys,ENST00000359318,NM_001103170.2;AADACL3,non_coding_transcript_exon_variant,,ENST00000620146,;	G	ENSG00000188984	ENST00000359318	Transcript
PRAMEF12	0	.	GRCh38	chr1	12775725	12775725	+	Missense_Mutation	SNP	C	T	T	rs1812242		NGP_S9	NORMAL	C	C																c.470N>T	p.Thr157Met	p.T157M	ENST00000357726	2/3	349	0	349				PRAMEF12,missense_variant,p.Thr157Met,ENST00000357726,NM_001080830.4;	T	ENSG00000116726	ENST00000357726	Transcript
PRAMEF11	0	.	GRCh38	chr1	12827720	12827720	+	Missense_Mutation	SNP	T	G	G	rs2486717		NGP_S9	NORMAL	T	T																c.404N>C	p.Lys135Thr	p.K135T	ENST00000619922	3/4	834	0	834				PRAMEF11,missense_variant,p.Lys135Thr,ENST00000619922,NM_001146344.2;RP5-845O24.8,upstream_gene_variant,,ENST00000438401,;	G	ENSG00000239810	ENST00000619922	Transcript
PRAMEF4	0	.	GRCh38	chr1	12882298	12882298	+	Missense_Mutation	SNP	T	C	C	rs61781964		NGP_S9	NORMAL	T	T																c.431N>G	p.Lys144Arg	p.K144R	ENST00000235349	3/4	666	0	666				PRAMEF4,missense_variant,p.Lys144Arg,ENST00000235349,NM_001009611.4;	C	ENSG00000243073	ENST00000235349	Transcript
PRAMEF10	0	.	GRCh38	chr1	12892965	12892965	+	Missense_Mutation	SNP	T	G	G	novel		NGP_S9	NORMAL	T	T																c.1376N>C	p.Asn459Thr	p.N459T	ENST00000235347	4/4	46	0	46				PRAMEF10,missense_variant,p.Asn459Thr,ENST00000235347,NM_001039361.4;	G	ENSG00000187545	ENST00000235347	Transcript
PRAMEF10	0	.	GRCh38	chr1	12893325	12893325	+	Missense_Mutation	SNP	G	G	A	novel		NGP_S9	NORMAL	G	G																c.1016N>T	p.Pro339Leu	p.P339L	ENST00000235347	4/4	643	358	285				PRAMEF10,missense_variant,p.Pro339Leu,ENST00000235347,NM_001039361.4;	A	ENSG00000187545	ENST00000235347	Transcript
PRAMEF10	0	.	GRCh38	chr1	12893364	12893364	+	Missense_Mutation	SNP	C	C	T	novel		NGP_S9	NORMAL	C	C																c.977N>A	p.Arg326His	p.R326H	ENST00000235347	4/4	621	358	263				PRAMEF10,missense_variant,p.Arg326His,ENST00000235347,NM_001039361.4;	T	ENSG00000187545	ENST00000235347	Transcript
PRAMEF10	0	.	GRCh38	chr1	12893472	12893472	+	Missense_Mutation	SNP	T	T	C	rs4661498		NGP_S9	NORMAL	T	T																c.869N>G	p.Tyr290Cys	p.Y290C	ENST00000235347	4/4	269	109	160				PRAMEF10,missense_variant,p.Tyr290Cys,ENST00000235347,NM_001039361.4;	C	ENSG00000187545	ENST00000235347	Transcript
PRAMEF6	0	.	GRCh38	chr1	12938736	12938736	+	Missense_Mutation	SNP	C	C	T	novel		NGP_S9	NORMAL	C	C																c.1370N>A	p.Cys457Tyr	p.C457Y	ENST00000376189	4/4	888	441	445				PRAMEF6,missense_variant,p.Cys457Tyr,ENST00000376189,NM_001010889.2;PRAMEF6,missense_variant,p.Cys457Tyr,ENST00000415464,;	T	ENSG00000232423	ENST00000376189	Transcript
PRAMEF6	0	.	GRCh38	chr1	12938878	12938878	+	Missense_Mutation	SNP	C	C	G	rs201734466		NGP_S9	NORMAL	C	C																c.1228N>C	p.Val410Leu	p.V410L	ENST00000376189	4/4	909	467	442				PRAMEF6,missense_variant,p.Val410Leu,ENST00000376189,NM_001010889.2;PRAMEF6,missense_variant,p.Val410Leu,ENST00000415464,;	G	ENSG00000232423	ENST00000376189	Transcript
PRAMEF6	0	.	GRCh38	chr1	12941356	12941356	+	Missense_Mutation	SNP	C	C	T	rs7419099		NGP_S9	NORMAL	C	C																c.497N>A	p.Cys166Tyr	p.C166Y	ENST00000376189	3/4	30	19	11				PRAMEF6,missense_variant,p.Cys166Tyr,ENST00000376189,NM_001010889.2;PRAMEF6,missense_variant,p.Cys166Tyr,ENST00000415464,;	T	ENSG00000232423	ENST00000376189	Transcript
PRAMEF6	0	.	GRCh38	chr1	12941366	12941366	+	Missense_Mutation	SNP	A	A	G	novel		NGP_S9	NORMAL	A	A																c.487N>C	p.Tyr163His	p.Y163H	ENST00000376189	3/4	35	11	24				PRAMEF6,missense_variant,p.Tyr163His,ENST00000376189,NM_001010889.2;PRAMEF6,missense_variant,p.Tyr163His,ENST00000415464,;	G	ENSG00000232423	ENST00000376189	Transcript
PRAMEF6	0	.	GRCh38	chr1	12941455	12941455	+	Missense_Mutation	SNP	G	T	T	novel		NGP_S9	NORMAL	G	G																c.398N>A	p.Thr133Lys	p.T133K	ENST00000376189	3/4	40	0	40				PRAMEF6,missense_variant,p.Thr133Lys,ENST00000376189,NM_001010889.2;PRAMEF6,missense_variant,p.Thr133Lys,ENST00000415464,;	T	ENSG00000232423	ENST00000376189	Transcript
PRAMEF27	0	.	GRCh38	chr1	13052212	13052212	+	Missense_Mutation	SNP	G	T	T	novel		NGP_S9	NORMAL	G	G																c.781N>A	p.Gln261Lys	p.Q261K	ENST00000436041	3/4	18	1	17				PRAMEF27,missense_variant,p.Gln261Lys,ENST00000436041,NM_001300891.1;	T	ENSG00000274764	ENST00000436041	Transcript
PRAMEF27	0	.	GRCh38	chr1	13053512	13053512	+	Missense_Mutation	SNP	A	G	G	novel		NGP_S9	NORMAL	A	A																c.148N>C	p.Cys50Arg	p.C50R	ENST00000436041	2/4	48	0	48				PRAMEF27,missense_variant,p.Cys50Arg,ENST00000436041,NM_001300891.1;	G	ENSG00000274764	ENST00000436041	Transcript
PRAMEF27	0	.	GRCh38	chr1	13053583	13053583	+	Missense_Mutation	SNP	G	G	A	novel		NGP_S9	NORMAL	G	G																c.77N>T	p.Ala26Val	p.A26V	ENST00000436041	2/4	203	97	106				PRAMEF27,missense_variant,p.Ala26Val,ENST00000436041,NM_001300891.1;	A	ENSG00000274764	ENST00000436041	Transcript
HNRNPCL2	0	.	GRCh38	chr1	13115967	13115967	+	Missense_Mutation	SNP	C	T	T	rs28713604		NGP_S9	NORMAL	C	C																c.434N>A	p.Arg145His	p.R145H	ENST00000621994	2/2	419	0	419				HNRNPCL2,missense_variant,p.Arg145His,ENST00000621994,NM_001136561.3;	T	ENSG00000275774	ENST00000621994	Transcript
PRAMEF9	0	.	GRCh38	chr1	13176728	13176728	+	Missense_Mutation	SNP	C	C	A	novel		NGP_S9	NORMAL	C	C																c.781N>A	p.Gln261Lys	p.Q261K	ENST00000415919	3/4	134	72	62				PRAMEF9,missense_variant,p.Gln261Lys,ENST00000415919,NM_001010890.2;	A	ENSG00000204505	ENST00000415919	Transcript
PRAMEF13	0	.	GRCh38	chr1	13198424	13198424	+	RNA	SNP	G	G	A	novel		NGP_S9	NORMAL	G	G																n.770N>T			ENST00000625019	2/3	206	107	99				PRAMEF13,non_coding_transcript_exon_variant,,ENST00000625019,;	A	ENSG00000279169	ENST00000625019	Transcript
PRAMEF18	0	.	GRCh38	chr1	13225986	13225986	+	Missense_Mutation	SNP	C	C	T	novel		NGP_S9	NORMAL	C	C																c.127N>A	p.Val43Met	p.V43M	ENST00000624297	1/3	963	481	482				PRAMEF18,missense_variant,p.Val43Met,ENST00000624297,NM_001099850.2;	T	ENSG00000279804	ENST00000624297	Transcript
PRAMEF5	0	.	GRCh38	chr1	13260365	13260365	+	Missense_Mutation	SNP	A	A	G	rs58114990		NGP_S9	NORMAL	A	A																c.431N>G	p.Gln144Arg	p.Q144R	ENST00000622421	3/4	43	18	25				PRAMEF5,missense_variant,p.Gln144Arg,ENST00000622421,NM_001013407.2;	G	ENSG00000270601	ENST00000622421	Transcript
PRAMEF5	0	.	GRCh38	chr1	13260421	13260421	+	Missense_Mutation	SNP	T	T	C	rs11485247		NGP_S9	NORMAL	T	T																c.487N>C	p.Tyr163His	p.Y163H	ENST00000622421	3/4	21	13	8				PRAMEF5,missense_variant,p.Tyr163His,ENST00000622421,NM_001013407.2;	C	ENSG00000270601	ENST00000622421	Transcript
PRAMEF5	0	.	GRCh38	chr1	13262974	13262974	+	Missense_Mutation	SNP	C	G	G	rs9442345		NGP_S9	NORMAL	C	C																c.1294N>G	p.Pro432Ala	p.P432A	ENST00000622421	4/4	13	0	13				PRAMEF5,missense_variant,p.Pro432Ala,ENST00000622421,NM_001013407.2;	G	ENSG00000270601	ENST00000622421	Transcript
PRAMEF5	0	.	GRCh38	chr1	13263050	13263050	+	Missense_Mutation	SNP	G	G	A	rs200601438		NGP_S9	NORMAL	G	G																c.1370N>A	p.Cys457Tyr	p.C457Y	ENST00000622421	4/4	47	27	20				PRAMEF5,missense_variant,p.Cys457Tyr,ENST00000622421,NM_001013407.2;	A	ENSG00000270601	ENST00000622421	Transcript
PRAMEF8	0	.	GRCh38	chr1	13283811	13283811	+	Missense_Mutation	SNP	C	C	T	rs200627015		NGP_S9	NORMAL	C	C																c.281N>A	p.Arg94His	p.R94H	ENST00000357367	2/4	136	58	78				PRAMEF8,missense_variant,p.Arg94His,ENST00000357367,NM_001012276.3;PRAMEF8,missense_variant,p.Arg94His,ENST00000621519,;PRAMEF8,missense_variant,p.Arg94His,ENST00000614831,;RNU6-771P,upstream_gene_variant,,ENST00000384780,;	T	ENSG00000182330	ENST00000357367	Transcript
PRAMEF33P	0	.	GRCh38	chr1	13306108	13306108	+	RNA	SNP	C	C	A	rs202176102		NGP_S9	NORMAL	C	C																n.154N>A			ENST00000437300	1/3	74	34	40				PRAMEF15,intron_variant,,ENST00000613530,;PRAMEF33P,non_coding_transcript_exon_variant,,ENST00000437300,;	A	ENSG00000237700	ENST00000437300	Transcript
PRAMEF33P	0	.	GRCh38	chr1	13306141	13306141	+	RNA	SNP	C	C	A	rs143344715		NGP_S9	NORMAL	C	C																n.187N>A			ENST00000437300	1/3	71	29	42				PRAMEF15,intron_variant,,ENST00000613530,;PRAMEF33P,non_coding_transcript_exon_variant,,ENST00000437300,;	A	ENSG00000237700	ENST00000437300	Transcript
PRAMEF33P	0	.	GRCh38	chr1	13306172	13306172	+	RNA	SNP	C	C	T	rs200261441		NGP_S9	NORMAL	C	C																n.218N>T			ENST00000437300	1/3	66	22	44				PRAMEF15,intron_variant,,ENST00000613530,;PRAMEF33P,non_coding_transcript_exon_variant,,ENST00000437300,;	T	ENSG00000237700	ENST00000437300	Transcript
PRAMEF33P	0	.	GRCh38	chr1	13306667	13306667	+	RNA	SNP	A	G	G	rs752151122		NGP_S9	NORMAL	A	A																n.317N>G			ENST00000437300	2/3	198	0	198				PRAMEF15,intron_variant,,ENST00000613530,;PRAMEF33P,non_coding_transcript_exon_variant,,ENST00000437300,;	G	ENSG00000237700	ENST00000437300	Transcript
PRAMEF33P	0	.	GRCh38	chr1	13306916	13306916	+	RNA	SNP	C	T	T	rs575463404		NGP_S9	NORMAL	C	C																n.566N>T			ENST00000437300	2/3	121	0	121				PRAMEF15,intron_variant,,ENST00000613530,;PRAMEF33P,non_coding_transcript_exon_variant,,ENST00000437300,;	T	ENSG00000237700	ENST00000437300	Transcript
PRAMEF33P	0	.	GRCh38	chr1	13308609	13308609	+	RNA	SNP	A	A	T	rs199867023		NGP_S9	NORMAL	A	A																n.1147N>T			ENST00000437300	3/3	60	41	19				PRAMEF15,intron_variant,,ENST00000613530,;PRAMEF33P,non_coding_transcript_exon_variant,,ENST00000437300,;	T	ENSG00000237700	ENST00000437300	Transcript
PRAMEF33P	0	.	GRCh38	chr1	13308634	13308634	+	RNA	SNP	T	T	C	rs200357723		NGP_S9	NORMAL	T	T																n.1172N>C			ENST00000437300	3/3	91	33	58				PRAMEF15,intron_variant,,ENST00000613530,;PRAMEF33P,non_coding_transcript_exon_variant,,ENST00000437300,;	C	ENSG00000237700	ENST00000437300	Transcript
PRAMEF20	0	.	GRCh38	chr1	13418237	13418237	+	Missense_Mutation	SNP	C	G	G	rs199886862		NGP_S9	NORMAL	C	C																c.403N>G	p.Leu135Val	p.L135V	ENST00000316412	3/4	523	0	523				PRAMEF20,missense_variant,p.Leu135Val,ENST00000316412,NM_001099852.2;PRAMEF20,missense_variant,p.Leu135Val,ENST00000602960,;	G	ENSG00000204478	ENST00000316412	Transcript
CLCNKB	0	.	GRCh38	chr1	16046615	16046615	+	Missense_Mutation	SNP	G	G	A	rs35530360		NGP_S9	NORMAL	G	G																c.310N>A	p.Val104Ile	p.V104I	ENST00000375679	4/20	417	144	273				CLCNKB,missense_variant,p.Val104Ile,ENST00000375679,NM_000085.4;CLCNKB,missense_variant,p.Val104Ile,ENST00000619181,;CLCNKB,upstream_gene_variant,,ENST00000375667,NM_001165945.2;	A	ENSG00000184908	ENST00000375679	Transcript
RSG1	0	.	GRCh38	chr1	16232549	16232549	+	Missense_Mutation	SNP	C	C	A	rs149140682		NGP_S9	NORMAL	C	C																c.488N>T	p.Gly163Val	p.G163V	ENST00000375599	4/5	539	367	172				RSG1,missense_variant,p.Gly163Val,ENST00000375599,NM_030907.3;RSG1,missense_variant,p.Gly94Val,ENST00000434014,;ANO7L1,upstream_gene_variant,,ENST00000602586,;	A	ENSG00000132881	ENST00000375599	Transcript
NBPF1	0	.	GRCh38	chr1	16564103	16564103	+	Missense_Mutation	SNP	T	T	A	rs2990550		NGP_S9	NORMAL	T	T																c.3260N>T	p.Tyr1087Phe	p.Y1087F	ENST00000430580	29/29	3592	1969	1623				NBPF1,missense_variant,p.Tyr1087Phe,ENST00000430580,NM_017940.4;NBPF1,missense_variant,p.Tyr1068Phe,ENST00000432949,;NBPF1,downstream_gene_variant,,ENST00000392963,;	A	ENSG00000219481	ENST00000430580	Transcript
NBPF1	0	.	GRCh38	chr1	16564149	16564149	+	Missense_Mutation	SNP	C	C	T	rs2992339		NGP_S9	NORMAL	C	C																c.3214N>A	p.Val1072Ile	p.V1072I	ENST00000430580	29/29	2745	1918	827				NBPF1,missense_variant,p.Val1072Ile,ENST00000430580,NM_017940.4;NBPF1,missense_variant,p.Val1053Ile,ENST00000432949,;NBPF1,downstream_gene_variant,,ENST00000392963,;	T	ENSG00000219481	ENST00000430580	Transcript
NBPF1	0	.	GRCh38	chr1	16564870	16564870	+	Missense_Mutation	SNP	G	G	A	rs2289552		NGP_S9	NORMAL	G	G																c.3113N>T	p.Thr1038Met	p.T1038M	ENST00000430580	28/29	4046	2977	1069				NBPF1,missense_variant,p.Thr1038Met,ENST00000430580,NM_017940.4;NBPF1,splice_region_variant,,ENST00000432949,;NBPF1,3_prime_UTR_variant,,ENST00000392963,;	A	ENSG00000219481	ENST00000430580	Transcript
NBPF1	0	.	GRCh38	chr1	16569139	16569139	+	Missense_Mutation	SNP	T	G	G	rs11581926		NGP_S9	NORMAL	T	T																c.2548N>C	p.Lys850Gln	p.K850Q	ENST00000430580	23/29	2987	531	2453				NBPF1,missense_variant,p.Lys850Gln,ENST00000430580,NM_017940.4;NBPF1,missense_variant,p.Lys850Gln,ENST00000432949,;NBPF1,3_prime_UTR_variant,,ENST00000392963,;	G	ENSG00000219481	ENST00000430580	Transcript
NBPF1	0	.	GRCh38	chr1	16576389	16576389	+	Missense_Mutation	SNP	T	T	C	rs74630591		NGP_S9	NORMAL	T	T																c.1997N>G	p.Asn666Ser	p.N666S	ENST00000430580	19/29	2056	1388	668				NBPF1,missense_variant,p.Asn666Ser,ENST00000430580,NM_017940.4;NBPF1,missense_variant,p.Asn666Ser,ENST00000432949,;NBPF1,3_prime_UTR_variant,,ENST00000392963,;	C	ENSG00000219481	ENST00000430580	Transcript
NBPF1	0	.	GRCh38	chr1	16577417	16577417	+	Missense_Mutation	SNP	T	A	A	rs61772344		NGP_S9	NORMAL	T	T																c.1804N>T	p.Asn602Tyr	p.N602Y	ENST00000430580	18/29	609	0	609				NBPF1,missense_variant,p.Asn602Tyr,ENST00000430580,NM_017940.4;NBPF1,missense_variant,p.Asn602Tyr,ENST00000432949,;NBPF1,splice_region_variant,,ENST00000392963,;	A	ENSG00000219481	ENST00000430580	Transcript
MST1L	0	.	GRCh38	chr1	16757393	16757393	+	Splice_Region	SNP	C	C	T	rs1071687		NGP_S9	NORMAL	C	C																n.1909N>A			ENST00000624762	15/15	985	574	411				MST1L,splice_region_variant,,ENST00000624762,;MST1L,splice_region_variant,,ENST00000455405,;CROCC,intron_variant,,ENST00000466256,;MST1L,downstream_gene_variant,,ENST00000544155,;MST1L,downstream_gene_variant,,ENST00000545160,;MST1L,splice_region_variant,,ENST00000442552,;	T	ENSG00000186715	ENST00000624762	Transcript
MST1L	0	.	GRCh38	chr1	16758473	16758473	+	RNA	SNP	G	G	C	rs2761533		NGP_S9	NORMAL	G	G																n.1507N>G			ENST00000624762	11/15	2378	1739	639				MST1L,non_coding_transcript_exon_variant,,ENST00000624762,;MST1L,non_coding_transcript_exon_variant,,ENST00000455405,;MST1L,non_coding_transcript_exon_variant,,ENST00000544155,;CROCC,intron_variant,,ENST00000466256,;MST1L,downstream_gene_variant,,ENST00000545160,;MST1L,non_coding_transcript_exon_variant,,ENST00000442552,;	C	ENSG00000186715	ENST00000624762	Transcript
MST1L	0	.	GRCh38	chr1	16759007	16759007	+	RNA	SNP	T	T	C	rs2329006		NGP_S9	NORMAL	T	T																n.1189N>G			ENST00000624762	10/15	2715	1852	863				MST1L,non_coding_transcript_exon_variant,,ENST00000624762,;CROCC,intron_variant,,ENST00000466256,;MST1L,upstream_gene_variant,,ENST00000455405,;MST1L,upstream_gene_variant,,ENST00000544155,;MST1L,downstream_gene_variant,,ENST00000545160,;MST1L,non_coding_transcript_exon_variant,,ENST00000442552,;	C	ENSG00000186715	ENST00000624762	Transcript
MST1L	0	.	GRCh38	chr1	16759069	16759069	+	RNA	SNP	A	A	G	rs3851921		NGP_S9	NORMAL	A	A																n.1157N>C			ENST00000624762	9/15	3070	1805	1265				MST1L,non_coding_transcript_exon_variant,,ENST00000624762,;CROCC,intron_variant,,ENST00000466256,;MST1L,upstream_gene_variant,,ENST00000455405,;MST1L,upstream_gene_variant,,ENST00000544155,;MST1L,downstream_gene_variant,,ENST00000545160,;MST1L,non_coding_transcript_exon_variant,,ENST00000442552,;	G	ENSG00000186715	ENST00000624762	Transcript
MST1L	0	.	GRCh38	chr1	16760970	16760970	+	RNA	SNP	G	G	A	rs11260924		NGP_S9	NORMAL	G	G																n.200N>T			ENST00000624762	2/15	2100	1322	778				MST1L,non_coding_transcript_exon_variant,,ENST00000624762,;MST1L,non_coding_transcript_exon_variant,,ENST00000545160,;CROCC,intron_variant,,ENST00000466256,;MST1L,upstream_gene_variant,,ENST00000455405,;MST1L,upstream_gene_variant,,ENST00000544155,;MST1L,non_coding_transcript_exon_variant,,ENST00000442552,;	A	ENSG00000186715	ENST00000624762	Transcript
MST1L	0	.	GRCh38	chr1	16761047	16761051	+	RNA	DEL	GTGCT	GTGCT	-	rs113982165		NGP_S9	NORMAL	GTGCT	GTGCT																n.119_123delNNNNN			ENST00000624762	2/15	1992	1316	676				MST1L,non_coding_transcript_exon_variant,,ENST00000624762,;MST1L,non_coding_transcript_exon_variant,,ENST00000545160,;CROCC,intron_variant,,ENST00000466256,;MST1L,upstream_gene_variant,,ENST00000455405,;MST1L,upstream_gene_variant,,ENST00000544155,;MST1L,non_coding_transcript_exon_variant,,ENST00000442552,;	-	ENSG00000186715	ENST00000624762	Transcript
MST1L	0	.	GRCh38	chr1	16761087	16761087	+	RNA	SNP	G	G	A	rs10907280		NGP_S9	NORMAL	G	G																n.83N>T			ENST00000624762	2/15	1706	1112	593				MST1L,non_coding_transcript_exon_variant,,ENST00000624762,;MST1L,non_coding_transcript_exon_variant,,ENST00000545160,;CROCC,intron_variant,,ENST00000466256,;MST1L,upstream_gene_variant,,ENST00000455405,;MST1L,upstream_gene_variant,,ENST00000544155,;MST1L,non_coding_transcript_exon_variant,,ENST00000442552,;	A	ENSG00000186715	ENST00000624762	Transcript
CROCC	0	.	GRCh38	chr1	16938425	16938425	+	Missense_Mutation	SNP	C	C	T	rs4463721		NGP_S9	NORMAL	C	C																c.1316N>T	p.Ala439Val	p.A439V	ENST00000375541	11/37	433	267	166				CROCC,missense_variant,p.Ala439Val,ENST00000375541,NM_014675.4;CROCC,missense_variant,p.Ala299Val,ENST00000445545,;CROCC,missense_variant,p.Ala333Val,ENST00000467938,;CROCC,intron_variant,,ENST00000467715,;CROCC,non_coding_transcript_exon_variant,,ENST00000466256,;CROCC,intron_variant,,ENST00000492631,;CROCC,upstream_gene_variant,,ENST00000494191,;	T	ENSG00000058453	ENST00000375541	Transcript
CROCC	0	.	GRCh38	chr1	16939065	16939065	+	Missense_Mutation	SNP	C	C	T	rs9435793		NGP_S9	NORMAL	C	C																c.1531N>T	p.Pro511Ser	p.P511S	ENST00000375541	12/37	259	152	107				CROCC,missense_variant,p.Pro511Ser,ENST00000375541,NM_014675.4;CROCC,missense_variant,p.Pro371Ser,ENST00000445545,;CROCC,missense_variant,p.Pro405Ser,ENST00000467938,;CROCC,missense_variant,p.Pro113Ser,ENST00000467715,;CROCC,non_coding_transcript_exon_variant,,ENST00000466256,;CROCC,non_coding_transcript_exon_variant,,ENST00000492631,;CROCC,non_coding_transcript_exon_variant,,ENST00000494191,;	T	ENSG00000058453	ENST00000375541	Transcript
UBR4	0	.	GRCh38	chr1	19168078	19168078	+	Missense_Mutation	SNP	G	G	A	novel		NGP_S9	NORMAL	G	G																c.3848N>T	p.Ser1283Phe	p.S1283F	ENST00000375254	28/106	426	143	283				UBR4,missense_variant,p.Ser1283Phe,ENST00000375254,NM_020765.2;UBR4,upstream_gene_variant,,ENST00000417040,;UBR4,non_coding_transcript_exon_variant,,ENST00000419533,;	A	ENSG00000127481	ENST00000375254	Transcript
VWA5B1	0	.	GRCh38	chr1	20330936	20330936	+	Missense_Mutation	SNP	G	G	A	rs116626253		NGP_S9	NORMAL	G	G																c.1525N>A	p.Glu509Lys	p.E509K	ENST00000375079	11/22	347	126	221				VWA5B1,missense_variant,p.Glu509Lys,ENST00000289815,NM_001039500.2;VWA5B1,missense_variant,p.Glu509Lys,ENST00000375079,;VWA5B1,upstream_gene_variant,,ENST00000525343,;VWA5B1,3_prime_UTR_variant,,ENST00000485375,;VWA5B1,3_prime_UTR_variant,,ENST00000473325,;VWA5B1,upstream_gene_variant,,ENST00000467486,;	A	ENSG00000158816	ENST00000375079	Transcript
VWA5B1	0	.	GRCh38	chr1	20353908	20353908	+	Missense_Mutation	SNP	G	G	A	rs142298749		NGP_S9	NORMAL	G	G																c.3308N>A	p.Ser1103Asn	p.S1103N	ENST00000375079	22/22	373	151	222				VWA5B1,missense_variant,p.Ser1098Asn,ENST00000289815,NM_001039500.2;VWA5B1,missense_variant,p.Ser1103Asn,ENST00000375079,;VWA5B1,non_coding_transcript_exon_variant,,ENST00000525343,;VWA5B1,3_prime_UTR_variant,,ENST00000485375,;VWA5B1,3_prime_UTR_variant,,ENST00000467486,;	A	ENSG00000158816	ENST00000375079	Transcript
PINK1	0	.	GRCh38	chr1	20633636	20633636	+	Missense_Mutation	SNP	G	G	C	rs569753606		NGP_S9	NORMAL	G	G																c.88N>C	p.Gly30Arg	p.G30R	ENST00000321556	1/8	124	44	78				PINK1,missense_variant,p.Gly30Arg,ENST00000321556,NM_032409.2;PINK1,upstream_gene_variant,,ENST00000622012,;PINK1,upstream_gene_variant,,ENST00000492302,;	C	ENSG00000158828	ENST00000321556	Transcript
KIF17	0	.	GRCh38	chr1	20664696	20664697	+	Frame_Shift_Ins	INS	-	-	G	novel		NGP_S9	NORMAL	-	-																c.2977_2978insC	p.Gln993ProfsTer4	p.Q993Pfs*4	ENST00000247986	15/15	356	190	166				KIF17,frameshift_variant,p.Gln993ProfsTer4,ENST00000247986,NM_020816.3;KIF17,frameshift_variant,p.Gln992ProfsTer4,ENST00000400463,NM_001122819.2;KIF17,frameshift_variant,p.Gln893ProfsTer4,ENST00000375044,NM_001287212.1;DDOST,upstream_gene_variant,,ENST00000415136,NM_005216.4;DDOST,upstream_gene_variant,,ENST00000375048,;DDOST,upstream_gene_variant,,ENST00000602624,;DDOST,upstream_gene_variant,,EN…	G	ENSG00000117245	ENST00000247986	Transcript
NBPF3	0	.	GRCh38	chr1	21482521	21482521	+	Missense_Mutation	SNP	G	G	C	rs200063908		NGP_S9	NORMAL	G	G																c.1644N>C	p.Lys548Asn	p.K548N	ENST00000318249	14/15	11	6	5				NBPF3,missense_variant,p.Lys536Asn,ENST00000342104,NM_001256416.2;NBPF3,missense_variant,p.Lys548Asn,ENST00000318249,NM_032264.4;NBPF3,missense_variant,p.Lys478Asn,ENST00000454000,NM_001256417.2;NBPF3,missense_variant,p.Lys492Asn,ENST00000619554,;NBPF3,non_coding_transcript_exon_variant,,ENST00000469876,;NBPF3,downstream_gene_variant,,ENST00000477050,;NBPF3,3_prime_UTR_variant,,ENST00000318220,;N…	C	ENSG00000142794	ENST00000318249	Transcript
HSPG2	0	.	GRCh38	chr1	21829068	21829068	+	Missense_Mutation	SNP	G	G	C	rs140403186		NGP_S9	NORMAL	G	G																c.12004N>G	p.Leu4002Val	p.L4002V	ENST00000374695	88/97	290	101	189				HSPG2,missense_variant,p.Leu4002Val,ENST00000374695,NM_005529.6,NM_001291860.1;LDLRAD2,downstream_gene_variant,,ENST00000344642,NM_001013693.2;HSPG2,downstream_gene_variant,,ENST00000635682,;HSPG2,non_coding_transcript_exon_variant,,ENST00000486901,;HSPG2,downstream_gene_variant,,ENST00000471322,;HSPG2,upstream_gene_variant,,ENST00000481644,;	C	ENSG00000142798	ENST00000374695	Transcript
IL22RA1	0	.	GRCh38	chr1	24138706	24138706	+	Missense_Mutation	SNP	G	G	C	rs369799031		NGP_S9	NORMAL	G	G																c.52N>G	p.Pro18Ala	p.P18A	ENST00000270800	2/7	295	80	215				IL22RA1,missense_variant,p.Pro18Ala,ENST00000270800,NM_021258.3;	C	ENSG00000142677	ENST00000270800	Transcript
UBXN11	0	.	GRCh38	chr1	26282352	26282352	+	Missense_Mutation	SNP	C	A	A	rs6667693		NGP_S9	NORMAL	C	C																c.1510N>T	p.Gly504Cys	p.G504C	ENST00000374222	16/16	156	0	156				UBXN11,missense_variant,p.Gly384Cys,ENST00000314675,NM_001077262.1;UBXN11,missense_variant,p.Gly504Cys,ENST00000374222,;UBXN11,missense_variant,p.Gly471Cys,ENST00000374217,NM_145345.2;UBXN11,missense_variant,p.Gly504Cys,ENST00000374221,NM_183008.2;UBXN11,missense_variant,p.Gly471Cys,ENST00000357089,;UBXN11,missense_variant,p.Gly261Cys,ENST00000374223,;CEP85,downstream_gene_variant,,ENST0000045142…	A	ENSG00000158062	ENST00000374222	Transcript
UBXN11	0	.	GRCh38	chr1	26282361	26282361	+	Missense_Mutation	SNP	G	A	A	rs61775089		NGP_S9	NORMAL	G	G																c.1501N>T	p.Pro501Ser	p.P501S	ENST00000374222	16/16	165	0	165				UBXN11,missense_variant,p.Pro381Ser,ENST00000314675,NM_001077262.1;UBXN11,missense_variant,p.Pro501Ser,ENST00000374222,;UBXN11,missense_variant,p.Pro468Ser,ENST00000374217,NM_145345.2;UBXN11,missense_variant,p.Pro501Ser,ENST00000374221,NM_183008.2;UBXN11,missense_variant,p.Pro468Ser,ENST00000357089,;UBXN11,missense_variant,p.Pro258Ser,ENST00000374223,;CEP85,downstream_gene_variant,,ENST0000045142…	A	ENSG00000158062	ENST00000374222	Transcript
AIM1L	0	.	GRCh38	chr1	26345316	26345316	+	Nonsense_Mutation	SNP	G	G	A	novel		NGP_S9	NORMAL	G	G																c.1342N>T	p.Gln448Ter	p.Q448*	ENST00000308182	2/20	794	545	249				AIM1L,stop_gained,p.Gln448Ter,ENST00000308182,NM_001039775.3;AIM1L,stop_gained,p.Gln448Ter,ENST00000475866,;AIM1L,upstream_gene_variant,,ENST00000527815,;AIM1L,intron_variant,,ENST00000374207,;	A	ENSG00000176092	ENST00000308182	Transcript
WDTC1	0	.	GRCh38	chr1	27298026	27298026	+	Missense_Mutation	SNP	C	C	A	novel		NGP_S9	NORMAL	C	C																c.1147N>A	p.Gln383Lys	p.Q383K	ENST00000319394	12/16	452	321	131				WDTC1,missense_variant,p.Gln383Lys,ENST00000319394,NM_001276252.1;WDTC1,missense_variant,p.Gln382Lys,ENST00000361771,NM_015023.4;WDTC1,missense_variant,p.Gln383Lys,ENST00000447062,;WDTC1,non_coding_transcript_exon_variant,,ENST00000491239,;	A	ENSG00000142784	ENST00000319394	Transcript
CD164L2	0	.	GRCh38	chr1	27382530	27382530	+	Missense_Mutation	SNP	C	C	T	rs2504779		NGP_S9	NORMAL	C	C																c.226N>A	p.Val76Met	p.V76M	ENST00000374027	2/5	363	254	108				CD164L2,missense_variant,p.Val76Met,ENST00000374027,NM_207397.3;CD164L2,missense_variant,p.Val76Met,ENST00000374030,NM_001330448.1;CD164L2,non_coding_transcript_exon_variant,,ENST00000374025,;	T	ENSG00000174950	ENST00000374027	Transcript
CD164L2	0	.	GRCh38	chr1	27382554	27382554	+	Missense_Mutation	SNP	C	T	T	rs2474297		NGP_S9	NORMAL	C	C																c.202N>A	p.Gly68Arg	p.G68R	ENST00000374027	2/5	342	0	342				CD164L2,missense_variant,p.Gly68Arg,ENST00000374027,NM_207397.3;CD164L2,missense_variant,p.Gly68Arg,ENST00000374030,NM_001330448.1;CD164L2,non_coding_transcript_exon_variant,,ENST00000374025,;	T	ENSG00000174950	ENST00000374027	Transcript
AHDC1	0	.	GRCh38	chr1	27550606	27550606	+	Missense_Mutation	SNP	C	C	T	rs143346525		NGP_S9	NORMAL	C	C																c.1510N>A	p.Val504Met	p.V504M	ENST00000374011	6/7	490	303	187				AHDC1,missense_variant,p.Val504Met,ENST00000374011,NM_001029882.3;AHDC1,missense_variant,p.Val504Met,ENST00000247087,;AHDC1,downstream_gene_variant,,ENST00000490295,;AHDC1,downstream_gene_variant,,ENST00000487743,;	T	ENSG00000126705	ENST00000374011	Transcript
AHDC1	0	.	GRCh38	chr1	27552016	27552016	+	Missense_Mutation	SNP	T	T	G	rs758473342		NGP_S9	NORMAL	T	T																c.100N>C	p.Thr34Pro	p.T34P	ENST00000374011	6/7	22	15	7				AHDC1,missense_variant,p.Thr34Pro,ENST00000374011,NM_001029882.3;AHDC1,missense_variant,p.Thr34Pro,ENST00000247087,;AHDC1,downstream_gene_variant,,ENST00000490295,;AHDC1,downstream_gene_variant,,ENST00000487743,;	G	ENSG00000126705	ENST00000374011	Transcript
RAB42	0	.	GRCh38	chr1	28593852	28593852	+	Missense_Mutation	SNP	G	G	C	rs147843526		NGP_S9	NORMAL	G	G																c.53N>C	p.Ser18Thr	p.S18T	ENST00000373826	2/2	341	111	230				RAB42,missense_variant,p.Ser18Thr,ENST00000373826,NM_152304.1;RAB42,non_coding_transcript_exon_variant,,ENST00000465518,;TAF12,intron_variant,,ENST00000471683,;	C	ENSG00000188060	ENST00000373826	Transcript
IQCC	0	.	GRCh38	chr1	32208072	32208072	+	Missense_Mutation	SNP	C	C	T	rs41306593		NGP_S9	NORMAL	C	C																c.1631N>T	p.Pro544Leu	p.P544L	ENST00000537469	5/5	185	129	56				IQCC,missense_variant,p.Pro544Leu,ENST00000537469,NM_001160042.1;IQCC,missense_variant,p.Pro464Leu,ENST00000291358,NM_018134.2;CCDC28B,downstream_gene_variant,,ENST00000421922,NM_001301011.1;DCDC2B,upstream_gene_variant,,ENST00000409358,NM_001099434.1;CCDC28B,downstream_gene_variant,,ENST00000373602,NM_024296.4;RP4-622L5.7,upstream_gene_variant,,ENST00000421616,;RP4-622L5.7,upstream_gene_variant,…	T	ENSG00000160051	ENST00000537469	Transcript
RNF19B	0	.	GRCh38	chr1	32964501	32964501	+	Missense_Mutation	SNP	T	G	G	rs113840389		NGP_S9	NORMAL	T	T																c.185N>C	p.Gln62Pro	p.Q62P	ENST00000373456	1/9	12	0	12				RNF19B,missense_variant,p.Gln62Pro,ENST00000356990,NM_001127361.2;RNF19B,missense_variant,p.Gln62Pro,ENST00000373456,NM_153341.3;RNF19B,missense_variant,p.Gln62Pro,ENST00000235150,NM_001300826.1;	G	ENSG00000116514	ENST00000373456	Transcript
CSF3R	0	.	GRCh38	chr1	36468114	36468114	+	Missense_Mutation	SNP	A	A	G	rs3917996		NGP_S9	NORMAL	A	A																c.1684N>C	p.Tyr562His	p.Y562H	ENST00000373103	13/17	667	221	446				CSF3R,missense_variant,p.Tyr562His,ENST00000373103,NM_156039.3;CSF3R,missense_variant,p.Tyr562His,ENST00000373106,NM_000760.3;CSF3R,missense_variant,p.Tyr562His,ENST00000373104,NM_172313.2;CSF3R,missense_variant,p.Tyr562His,ENST00000361632,;CSF3R,missense_variant,p.Tyr562His,ENST00000331941,;CSF3R,missense_variant,p.Tyr114His,ENST00000464465,;MRPS15,upstream_gene_variant,,ENST00000373116,NM_03128…	G	ENSG00000119535	ENST00000373103	Transcript
GJA9	0	.	GRCh38	chr1	38875762	38875762	+	Nonsense_Mutation	SNP	G	G	A	novel		NGP_S9	NORMAL	G	G																c.337N>T	p.Gln113Ter	p.Q113*	ENST00000360786	1/1	486	149	337				GJA9,stop_gained,p.Gln113Ter,ENST00000360786,;GJA9,stop_gained,p.Gln113Ter,ENST00000357771,NM_030772.4;RP5-864K19.6,intron_variant,,ENST00000621281,;MYCBP,upstream_gene_variant,,ENST00000397572,NM_012333.4;MYCBP,upstream_gene_variant,,ENST00000494695,;RP5-864K19.4,intron_variant,,ENST00000433671,;RP5-864K19.4,intron_variant,,ENST00000456813,;RP5-864K19.4,intron_variant,,ENST00000443161,;RP5-864K1…	A	ENSG00000131233	ENST00000360786	Transcript
MACF1	0	.	GRCh38	chr1	39413578	39413578	+	Intron	SNP	A	A	G	rs783822		NGP_S9	NORMAL	A	A																c.9631-8796N>G			ENST00000361689		15	10	5				MACF1,missense_variant,p.Thr1105Ala,ENST00000530275,NM_015038.1;MACF1,intron_variant,,ENST00000564288,;MACF1,intron_variant,,ENST00000567887,;MACF1,intron_variant,,ENST00000372915,;MACF1,intron_variant,,ENST00000289893,;MACF1,intron_variant,,ENST00000361689,NM_012090.5;MACF1,intron_variant,,ENST00000372925,;MACF1,upstream_gene_variant,,ENST00000482035,;	G	ENSG00000127603	ENST00000361689	Transcript
HEYL	0	.	GRCh38	chr1	39626900	39626900	+	Missense_Mutation	SNP	T	T	A	rs374656603		NGP_S9	NORMAL	T	T																c.594N>T	p.Arg198Ser	p.R198S	ENST00000372852	5/5	171	50	121				HEYL,missense_variant,p.Arg198Ser,ENST00000372852,NM_014571.3;	A	ENSG00000163909	ENST00000372852	Transcript
MFSD2A	0	.	GRCh38	chr1	39967694	39967694	+	Missense_Mutation	SNP	G	G	A	novel		NGP_S9	NORMAL	G	G																c.1117N>A	p.Val373Ile	p.V373I	ENST00000372809	10/14	425	274	151				MFSD2A,missense_variant,p.Val373Ile,ENST00000372809,NM_001136493.2;MFSD2A,missense_variant,p.Val360Ile,ENST00000372811,NM_032793.4,NM_001287809.1;MFSD2A,missense_variant,p.Val204Ile,ENST00000420632,NM_001287808.1;MFSD2A,downstream_gene_variant,,ENST00000434861,;MFSD2A,non_coding_transcript_exon_variant,,ENST00000480630,;MFSD2A,non_coding_transcript_exon_variant,,ENST00000481612,;MFSD2A,non_coding…	A	ENSG00000168389	ENST00000372809	Transcript
ERMAP	0	.	GRCh38	chr1	42830933	42830933	+	Missense_Mutation	SNP	A	A	C	rs201143776		NGP_S9	NORMAL	A	A																c.251N>C	p.Lys84Thr	p.K84T	ENST00000372517	4/12	641	438	203				ERMAP,missense_variant,p.Lys84Thr,ENST00000372517,NM_001017922.1;ERMAP,missense_variant,p.Lys84Thr,ENST00000372514,NM_018538.3;ERMAP,5_prime_UTR_variant,,ENST00000328249,;RP11-342M1.3,downstream_gene_variant,,ENST00000414798,;ERMAP,intron_variant,,ENST00000487556,;	C	ENSG00000164010	ENST00000372517	Transcript
CFAP57	0	.	GRCh38	chr1	43222186	43222186	+	Missense_Mutation	SNP	A	A	G	rs75967600		NGP_S9	NORMAL	A	A																c.2423N>G	p.Glu808Gly	p.E808G	ENST00000610710	15/24	315	132	183				CFAP57,missense_variant,p.Glu808Gly,ENST00000372492,;CFAP57,missense_variant,p.Glu808Gly,ENST00000610710,NM_001195831.2;EBNA1BP2,intron_variant,,ENST00000461557,;EBNA1BP2,intron_variant,,ENST00000474566,;EBNA1BP2,intron_variant,,ENST00000466927,;CFAP57,3_prime_UTR_variant,,ENST00000428122,;	G	ENSG00000243710	ENST00000610710	Transcript
C1orf210	0	.	GRCh38	chr1	43283086	43283086	+	Missense_Mutation	SNP	A	A	T	rs115885647		NGP_S9	NORMAL	A	A																c.41N>A	p.Leu14His	p.L14H	ENST00000523677	3/3	287	102	185				C1orf210,missense_variant,p.Leu14His,ENST00000523677,NM_182517.2;C1orf210,missense_variant,p.Leu14His,ENST00000423420,NM_001164829.1;	T	ENSG00000253313	ENST00000523677	Transcript
TIE1	0	.	GRCh38	chr1	43305021	43305021	+	Missense_Mutation	SNP	C	C	T	rs186858444		NGP_S9	NORMAL	C	C																c.229N>T	p.Pro77Ser	p.P77S	ENST00000372476	2/23	559	178	381				TIE1,missense_variant,p.Pro77Ser,ENST00000372476,NM_001253357.1,NM_005424.4;TIE1,missense_variant,p.Pro77Ser,ENST00000538015,;TIE1,non_coding_transcript_exon_variant,,ENST00000485125,;TIE1,upstream_gene_variant,,ENST00000488437,;TIE1,upstream_gene_variant,,ENST00000480269,;	T	ENSG00000066056	ENST00000372476	Transcript
PTCH2	0	.	GRCh38	chr1	44823286	44823286	+	Missense_Mutation	SNP	C	C	G	novel		NGP_S9	NORMAL	C	C																c.3214N>C	p.Gly1072Arg	p.G1072R	ENST00000372192	20/22	339	179	160				PTCH2,missense_variant,p.Gly1072Arg,ENST00000447098,NM_001166292.1;PTCH2,missense_variant,p.Gly1072Arg,ENST00000372192,NM_003738.4;PTCH2,upstream_gene_variant,,ENST00000438067,;RNU5E-6P,upstream_gene_variant,,ENST00000365574,;	G	ENSG00000117425	ENST00000372192	Transcript
CYP4B1	0	.	GRCh38	chr1	46814226	46814226	+	Missense_Mutation	SNP	C	C	T	rs45446505		NGP_S9	NORMAL	C	C																c.793N>T	p.Arg265Trp	p.R265W	ENST00000371923	7/12	165	97	68				CYP4B1,missense_variant,p.Arg264Trp,ENST00000271153,NM_000779.3;CYP4B1,missense_variant,p.Arg265Trp,ENST00000371923,NM_001099772.1;CYP4B1,missense_variant,p.Arg264Trp,ENST00000614163,;CYP4B1,missense_variant,p.Arg250Trp,ENST00000371919,NM_001319161.1,NM_001319162.1,NM_001319163.1;CYP4B1,downstream_gene_variant,,ENST00000526297,;CYP4B1,downstream_gene_variant,,ENST00000546128,;CYP4B1,upstream_gene…	T	ENSG00000142973	ENST00000371923	Transcript
CYP4A11	0	.	GRCh38	chr1	46941330	46941330	+	Missense_Mutation	SNP	A	A	G	rs149204978		NGP_S9	NORMAL	A	A																c.104N>C	p.Val35Ala	p.V35A	ENST00000310638	1/12	248	133	115				CYP4A11,missense_variant,p.Val35Ala,ENST00000310638,NM_001319155.1,NM_000778.3;CYP4A11,missense_variant,p.Val35Ala,ENST00000462347,;CYP4A11,missense_variant,p.Val35Ala,ENST00000371904,;CYP4A11,missense_variant,p.Val35Ala,ENST00000371905,;CYP4A11,missense_variant,p.Val35Ala,ENST00000475477,;CYP4A11,missense_variant,p.Val35Ala,ENST00000465874,;CYP4A11,missense_variant,p.Val35Ala,ENST00000468629,;CY…	G	ENSG00000187048	ENST00000310638	Transcript
TTC22	0	.	GRCh38	chr1	54787746	54787746	+	Missense_Mutation	SNP	C	C	T	rs113200987		NGP_S9	NORMAL	C	C																c.704N>A	p.Arg235Gln	p.R235Q	ENST00000371276	3/7	164	90	74				TTC22,missense_variant,p.Arg235Gln,ENST00000371276,NM_001114108.1;TTC22,missense_variant,p.Arg235Gln,ENST00000371274,NM_017904.3;TTC22,missense_variant,p.Arg16Gln,ENST00000448308,;TTC22,non_coding_transcript_exon_variant,,ENST00000488771,;TTC22,non_coding_transcript_exon_variant,,ENST00000474654,;	T	ENSG00000006555	ENST00000371276	Transcript
DHCR24	0	.	GRCh38	chr1	54852262	54852262	+	Missense_Mutation	SNP	C	C	T	rs11555496		NGP_S9	NORMAL	C	C																c.1522N>A	p.Asp508Asn	p.D508N	ENST00000371269	9/9	200	102	98				DHCR24,missense_variant,p.Asp508Asn,ENST00000371269,NM_014762.3;DHCR24,missense_variant,p.Asp419Asn,ENST00000535035,;DHCR24,missense_variant,p.Asp146Asn,ENST00000436604,;	T	ENSG00000116133	ENST00000371269	Transcript
L1TD1	0	.	GRCh38	chr1	62207454	62207454	+	Missense_Mutation	SNP	T	T	C	rs139493385		NGP_S9	NORMAL	T	T																c.826N>C	p.Phe276Leu	p.F276L	ENST00000498273	3/4	128	73	55				L1TD1,missense_variant,p.Phe276Leu,ENST00000498273,NM_019079.4,NM_001164835.1;Y_RNA,upstream_gene_variant,,ENST00000363304,;RP5-1155K23.4,downstream_gene_variant,,ENST00000450606,;	C	ENSG00000240563	ENST00000498273	Transcript
L1TD1	0	.	GRCh38	chr1	62210987	62210987	+	Missense_Mutation	SNP	T	T	C	rs181507001		NGP_S9	NORMAL	T	T																c.2213N>C	p.Leu738Pro	p.L738P	ENST00000498273	4/4	214	108	106				L1TD1,missense_variant,p.Leu738Pro,ENST00000498273,NM_019079.4,NM_001164835.1;Y_RNA,upstream_gene_variant,,ENST00000363304,;RP5-1155K23.4,upstream_gene_variant,,ENST00000450606,;	C	ENSG00000240563	ENST00000498273	Transcript
KANK4	0	.	GRCh38	chr1	62263290	62263290	+	Missense_Mutation	SNP	T	T	G	rs367998741		NGP_S9	NORMAL	T	T																c.2341N>C	p.Ser781Arg	p.S781R	ENST00000371153	7/10	150	74	76				KANK4,missense_variant,p.Ser781Arg,ENST00000371153,NM_181712.4;KANK4,missense_variant,p.Ser137Arg,ENST00000371150,;KANK4,missense_variant,p.Ser153Arg,ENST00000354381,NM_001320269.1;KANK4,5_prime_UTR_variant,,ENST00000317477,;	G	ENSG00000132854	ENST00000371153	Transcript
LRRC7	0	.	GRCh38	chr1	70036144	70036144	+	Missense_Mutation	SNP	T	T	G	rs144654091		NGP_S9	NORMAL	T	T																c.1905N>G	p.Asn635Lys	p.N635K	ENST00000035383	17/25	319	175	144				LRRC7,missense_variant,p.Asn640Lys,ENST00000310961,;LRRC7,missense_variant,p.Asn635Lys,ENST00000035383,NM_020794.2;LRRC7,intron_variant,,ENST00000415775,;RP11-181B18.1,upstream_gene_variant,,ENST00000414132,;	G	ENSG00000033122	ENST00000035383	Transcript
SAMD13	0	.	GRCh38	chr1	84303220	84303220	+	Missense_Mutation	SNP	C	C	T	rs139870556		NGP_S9	NORMAL	C	C																c.28N>T	p.Pro10Ser	p.P10S	ENST00000370673	2/4	212	134	78				SAMD13,missense_variant,p.Pro10Ser,ENST00000370673,NM_001010971.2;SAMD13,missense_variant,p.Pro16Ser,ENST00000370671,;SAMD13,5_prime_UTR_variant,,ENST00000370668,NM_001134664.1;SAMD13,5_prime_UTR_variant,,ENST00000370669,;SAMD13,5_prime_UTR_variant,,ENST00000394834,NM_001134663.1;SAMD13,5_prime_UTR_variant,,ENST00000370670,;SAMD13,non_coding_transcript_exon_variant,,ENST00000463429,;SAMD13,non_co…	T	ENSG00000203943	ENST00000370673	Transcript
COL24A1	0	.	GRCh38	chr1	86050125	86050125	+	Missense_Mutation	SNP	C	C	T	rs75596213		NGP_S9	NORMAL	C	C																c.1904N>A	p.Arg635Gln	p.R635Q	ENST00000370571	11/60	256	135	121				COL24A1,missense_variant,p.Arg635Gln,ENST00000370571,NM_152890.5;COL24A1,missense_variant,p.Arg635Gln,ENST00000426639,;	T	ENSG00000171502	ENST00000370571	Transcript
CLCA1	0	.	GRCh38	chr1	86499660	86499660	+	Missense_Mutation	SNP	A	A	G	rs142001805		NGP_S9	NORMAL	A	A																c.2360N>G	p.Lys787Arg	p.K787R	ENST00000234701	15/15	121	73	48				CLCA1,missense_variant,p.Lys787Arg,ENST00000234701,;CLCA1,missense_variant,p.Lys787Arg,ENST00000394711,NM_001285.3;	G	ENSG00000016490	ENST00000234701	Transcript
RBMXL1	0	.	GRCh38	chr1	88983615	88983615	+	Missense_Mutation	SNP	C	C	G	rs111779380		NGP_S9	NORMAL	C	C																c.212N>C	p.Gly71Ala	p.G71A	ENST00000399794	3/3	273	190	83				RBMXL1,missense_variant,p.Gly71Ala,ENST00000399794,NM_001162536.2;RBMXL1,missense_variant,p.Gly71Ala,ENST00000321792,NM_019610.5;RBMXL1,missense_variant,p.Gly71Ala,ENST00000413769,;KYAT3,intron_variant,,ENST00000260508,NM_001008661.2;KYAT3,intron_variant,,ENST00000370491,NM_001008662.2;KYAT3,intron_variant,,ENST00000370486,;KYAT3,intron_variant,,ENST00000446900,;	G	ENSG00000213516	ENST00000399794	Transcript
RBMXL1	0	.	GRCh38	chr1	88983707	88983707	+	Missense_Mutation	SNP	T	T	C	rs112636230		NGP_S9	NORMAL	T	T																c.120N>G	p.Ile40Met	p.I40M	ENST00000399794	3/3	382	258	124				RBMXL1,missense_variant,p.Ile40Met,ENST00000399794,NM_001162536.2;RBMXL1,missense_variant,p.Ile40Met,ENST00000321792,NM_019610.5;RBMXL1,missense_variant,p.Ile40Met,ENST00000413769,;KYAT3,intron_variant,,ENST00000260508,NM_001008661.2;KYAT3,intron_variant,,ENST00000370491,NM_001008662.2;KYAT3,intron_variant,,ENST00000370486,;KYAT3,intron_variant,,ENST00000446900,;	C	ENSG00000213516	ENST00000399794	Transcript
BARHL2	0	.	GRCh38	chr1	90716657	90716657	+	Missense_Mutation	SNP	T	T	C	rs146412001		NGP_S9	NORMAL	T	T																c.539N>G	p.Glu180Gly	p.E180G	ENST00000370445	1/3	163	83	80				BARHL2,missense_variant,p.Glu180Gly,ENST00000370445,NM_020063.1;	C	ENSG00000143032	ENST00000370445	Transcript
KIAA1107	0	.	GRCh38	chr1	92183944	92183944	+	Missense_Mutation	SNP	G	G	A	rs369463469		NGP_S9	NORMAL	G	G																c.3679N>A	p.Glu1227Lys	p.E1227K	ENST00000636278	8/8	218	115	103				BTBD8,missense_variant,p.Glu1665Lys,ENST00000636805,;BTBD8,missense_variant,p.Glu1282Lys,ENST00000370378,;BTBD8,missense_variant,p.Glu1152Lys,ENST00000637221,;KIAA1107,missense_variant,p.Glu1227Lys,ENST00000636278,NM_015237.2;BTBD8,3_prime_UTR_variant,,ENST00000635934,;	A	ENSG00000069712	ENST00000636278	Transcript
F3	0	.	GRCh38	chr1	94533159	94533159	+	Missense_Mutation	SNP	G	G	C	rs200192517		NGP_S9	NORMAL	G	G																c.522N>G	p.Ser174Arg	p.S174R	ENST00000334047	4/6	336	189	147				F3,missense_variant,p.Ser174Arg,ENST00000334047,NM_001993.4;F3,missense_variant,p.Ser174Arg,ENST00000370207,NM_001178096.1;F3,non_coding_transcript_exon_variant,,ENST00000480356,;F3,non_coding_transcript_exon_variant,,ENST00000478217,;	C	ENSG00000117525	ENST00000334047	Transcript
AMY2B	0	.	GRCh38	chr1	103571630	103571630	+	Missense_Mutation	SNP	A	A	G	rs140146360		NGP_S9	NORMAL	A	A																c.28N>G	p.Ile10Val	p.I10V	ENST00000361355	3/12	271	141	130				AMY2B,missense_variant,p.Ile10Val,ENST00000361355,NM_020978.4;AMY2B,missense_variant,p.Ile10Val,ENST00000610648,;AMY2B,missense_variant,p.Ile10Val,ENST00000453959,;AMY2B,missense_variant,p.Ile10Val,ENST00000435302,;AMY2B,non_coding_transcript_exon_variant,,ENST00000491397,;AMY2B,upstream_gene_variant,,ENST00000462971,;AMY2B,missense_variant,p.Ile10Val,ENST00000477657,;ACTG1P4,downstream_gene_vari…	G	ENSG00000240038	ENST00000361355	Transcript
NBPF6	0	.	GRCh38	chr1	108459067	108459067	+	Missense_Mutation	SNP	G	G	A	rs201936153		NGP_S9	NORMAL	G	G																c.986N>A	p.Ser329Asn	p.S329N	ENST00000495380	9/15	11	6	5				NBPF6,missense_variant,p.Ser329Asn,ENST00000495380,NM_001143988.1;NBPF6,missense_variant,p.Ser329Asn,ENST00000294652,;NBPF6,missense_variant,p.Ser358Asn,ENST00000370040,NM_001143987.1;NBPF6,missense_variant,p.Ser358Asn,ENST00000531446,;	A	ENSG00000186086	ENST00000495380	Transcript
HENMT1	0	.	GRCh38	chr1	108650278	108650278	+	Missense_Mutation	SNP	C	T	T	rs35974434		NGP_S9	NORMAL	C	C																c.689N>A	p.Arg230Gln	p.R230Q	ENST00000370032	7/8	122	0	122				HENMT1,missense_variant,p.Arg230Gln,ENST00000370032,NM_144584.2;HENMT1,missense_variant,p.Arg230Gln,ENST00000370031,;HENMT1,missense_variant,p.Arg230Gln,ENST00000402983,NM_001102592.1;HENMT1,missense_variant,p.Arg230Gln,ENST00000420055,;HENMT1,non_coding_transcript_exon_variant,,ENST00000493676,;HENMT1,non_coding_transcript_exon_variant,,ENST00000483729,;	T	ENSG00000162639	ENST00000370032	Transcript
CHIA	0	.	GRCh38	chr1	111317705	111317705	+	Nonsense_Mutation	SNP	G	G	T	rs143586120		NGP_S9	NORMAL	G	G																c.505N>T	p.Glu169Ter	p.E169*	ENST00000369740	7/12	201	104	97				CHIA,stop_gained,p.Glu169Ter,ENST00000369740,NM_201653.3;CHIA,stop_gained,p.Glu169Ter,ENST00000343320,;CHIA,stop_gained,p.Glu113Ter,ENST00000422815,;CHIA,stop_gained,p.Glu61Ter,ENST00000430615,NM_001258001.1,NM_001258003.1,NM_021797.3;CHIA,stop_gained,p.Glu8Ter,ENST00000451398,NM_001040623.2;CHIA,stop_gained,p.Glu8Ter,ENST00000353665,NM_001258004.1,NM_001258005.1;CHIA,stop_gained,p.Glu8Ter,ENST00…	T	ENSG00000134216	ENST00000369740	Transcript
CHIA	0	.	GRCh38	chr1	111318646	111318646	+	Missense_Mutation	SNP	G	G	A	rs79500525		NGP_S9	NORMAL	G	G																c.883N>A	p.Ala295Thr	p.A295T	ENST00000369740	9/12	138	73	65				CHIA,missense_variant,p.Ala295Thr,ENST00000369740,NM_201653.3;CHIA,missense_variant,p.Ala295Thr,ENST00000343320,;CHIA,missense_variant,p.Ala239Thr,ENST00000422815,;CHIA,missense_variant,p.Ala187Thr,ENST00000430615,NM_001258001.1,NM_001258003.1,NM_021797.3;CHIA,missense_variant,p.Ala134Thr,ENST00000451398,NM_001040623.2;CHIA,missense_variant,p.Ala134Thr,ENST00000353665,NM_001258004.1,NM_001258005.…	A	ENSG00000134216	ENST00000369740	Transcript
CHIA	0	.	GRCh38	chr1	111319154	111319154	+	Missense_Mutation	SNP	G	G	A	rs139812869		NGP_S9	NORMAL	G	G																c.950N>A	p.Gly317Glu	p.G317E	ENST00000369740	10/12	212	115	97				CHIA,missense_variant,p.Gly317Glu,ENST00000369740,NM_201653.3;CHIA,missense_variant,p.Gly317Glu,ENST00000343320,;CHIA,missense_variant,p.Gly261Glu,ENST00000422815,;CHIA,missense_variant,p.Gly209Glu,ENST00000430615,NM_001258001.1,NM_001258003.1,NM_021797.3;CHIA,missense_variant,p.Gly156Glu,ENST00000451398,NM_001040623.2;CHIA,missense_variant,p.Gly156Glu,ENST00000353665,NM_001258004.1,NM_001258005.…	A	ENSG00000134216	ENST00000369740	Transcript
DDX20	0	.	GRCh38	chr1	111766348	111766348	+	Missense_Mutation	SNP	G	G	T	rs61740915		NGP_S9	NORMAL	G	G																c.1924N>T	p.Val642Leu	p.V642L	ENST00000369702	11/11	361	172	189				DDX20,missense_variant,p.Val250Leu,ENST00000475700,;DDX20,missense_variant,p.Val642Leu,ENST00000369702,NM_007204.4;KCND3,downstream_gene_variant,,ENST00000369697,;DDX20,downstream_gene_variant,,ENST00000533164,;DDX20,downstream_gene_variant,,ENST00000534200,;DDX20,downstream_gene_variant,,ENST00000524894,;	T	ENSG00000064703	ENST00000369702	Transcript
FAM19A3	0	.	GRCh38	chr1	112724115	112724115	+	Missense_Mutation	SNP	G	G	A	rs114361486		NGP_S9	NORMAL	G	G																c.436N>A	p.Asp146Asn	p.D146N	ENST00000369630	4/5	148	73	75				FAM19A3,missense_variant,p.Asp146Asn,ENST00000369630,NM_001004440.1;FAM19A3,missense_variant,p.Gly123Glu,ENST00000361886,NM_182759.2;	A	ENSG00000184599	ENST00000369630	Transcript
PHTF1	0	.	GRCh38	chr1	113758664	113758664	+	Missense_Mutation	SNP	T	T	C	rs77659803		NGP_S9	NORMAL	T	T																c.40N>G	p.Lys14Glu	p.K14E	ENST00000369604	2/19	165	91	74				PHTF1,missense_variant,p.Lys14Glu,ENST00000369604,NM_001323044.1,NM_001323041.1,NM_001323043.1,NM_001323045.1;PHTF1,missense_variant,p.Lys14Glu,ENST00000393357,NM_001323042.1,NM_006608.2;PHTF1,missense_variant,p.Lys14Glu,ENST00000369600,NM_001323046.1;PHTF1,missense_variant,p.Lys14Glu,ENST00000369598,;PHTF1,missense_variant,p.Lys14Glu,ENST00000357783,NM_001323052.1,NM_001323053.1,NM_001323048.1,N…	C	ENSG00000116793	ENST00000369604	Transcript
TRIM33	0	.	GRCh38	chr1	114405716	114405716	+	Missense_Mutation	SNP	T	T	C	rs115112952		NGP_S9	NORMAL	T	T																c.2462N>G	p.Asn821Ser	p.N821S	ENST00000358465	15/20	176	88	88				TRIM33,missense_variant,p.Asn821Ser,ENST00000358465,NM_015906.3;TRIM33,missense_variant,p.Asn821Ser,ENST00000369543,NM_033020.2;TRIM33,missense_variant,p.Asn582Ser,ENST00000448034,;TRIM33,non_coding_transcript_exon_variant,,ENST00000476908,;	C	ENSG00000197323	ENST00000358465	Transcript
AMPD1	0	.	GRCh38	chr1	114677972	114677972	+	Missense_Mutation	SNP	G	G	A	rs35859650		NGP_S9	NORMAL	G	G																c.1261N>T	p.Arg421Trp	p.R421W	ENST00000520113	9/16	206	130	76				AMPD1,missense_variant,p.Arg417Trp,ENST00000369538,NM_001172626.1;AMPD1,missense_variant,p.Arg421Trp,ENST00000520113,NM_000036.2;AMPD1,3_prime_UTR_variant,,ENST00000637080,;AMPD1,downstream_gene_variant,,ENST00000485564,;	A	ENSG00000116748	ENST00000520113	Transcript
NGF	0	.	GRCh38	chr1	115286512	115286512	+	Missense_Mutation	SNP	C	C	T	rs150136942		NGP_S9	NORMAL	C	C																c.284N>A	p.Arg95His	p.R95H	ENST00000369512	3/3	406	193	213				NGF,missense_variant,p.Arg95His,ENST00000369512,NM_002506.2;RP4-663N10.1,intron_variant,,ENST00000425449,;	T	ENSG00000134259	ENST00000369512	Transcript
PHGDH	0	.	GRCh38	chr1	119742886	119742886	+	Missense_Mutation	SNP	C	C	A	novel		NGP_S9	NORMAL	C	C																c.1289N>A	p.Ala430Asp	p.A430D	ENST00000369409	11/12	220	116	104				PHGDH,missense_variant,p.Ala396Asp,ENST00000369407,;PHGDH,missense_variant,p.Ala430Asp,ENST00000369409,NM_006623.3;PHGDH,non_coding_transcript_exon_variant,,ENST00000482968,;	A	ENSG00000092621	ENST00000369409	Transcript
PFN1P2	0	.	GRCh38	chr1	120436639	120436640	+	5'Flank	DEL	AG	AG	-	novel		NGP_S9	NORMAL	AG	AG																			ENST00000604437		451	249	202				PFN1P2,upstream_gene_variant,,ENST00000604437,;NBPF8,non_coding_transcript_exon_variant,,ENST00000583271,;PFN1P2,upstream_gene_variant,,ENST00000621347,;	-	ENSG00000270392	ENST00000604437	Transcript
NBPF8	0	.	GRCh38	chr1	120449388	120449388	+	RNA	SNP	G	A	A	rs587605093		NGP_S9	NORMAL	G	G																n.1957N>A			ENST00000583271	11/25	231	0	231				NBPF8,non_coding_transcript_exon_variant,,ENST00000583271,;	A	ENSG00000270231	ENST00000583271	Transcript
NBPF8	0	.	GRCh38	chr1	120460584	120460584	+	RNA	SNP	G	G	A	novel		NGP_S9	NORMAL	G	G																n.2796N>A			ENST00000583271	18/25	573	320	253				NBPF8,non_coding_transcript_exon_variant,,ENST00000583271,;	A	ENSG00000270231	ENST00000583271	Transcript
NBPF8	0	.	GRCh38	chr1	120464486	120464486	+	RNA	SNP	C	C	T	novel		NGP_S9	NORMAL	C	C																n.3397N>T			ENST00000583271	23/25	331	206	125				NBPF8,non_coding_transcript_exon_variant,,ENST00000583271,;	T	ENSG00000270231	ENST00000583271	Transcript
FCGR1B	0	.	GRCh38	chr1	121088716	121088716	+	Missense_Mutation	SNP	A	G	G	rs201922049		NGP_S9	NORMAL	A	A																c.115N>G	p.Ile39Val	p.I39V	ENST00000369384	3/5	14	0	14				FCGR1B,missense_variant,p.Ile40Val,ENST00000616817,;FCGR1B,missense_variant,p.Ile39Val,ENST00000623603,NM_001244910.1;FCGR1B,missense_variant,p.Ile39Val,ENST00000369384,NM_001017986.3;FCGR1B,missense_variant,p.Ile16Val,ENST00000369178,;FCGR1B,intron_variant,,ENST00000369383,NM_001004340.3;RP11-439A17.10,intron_variant,,ENST00000426275,;RP11-439A17.9,downstream_gene_variant,,ENST00000457996,;FCGR1…	G	ENSG00000198019	ENST00000369384	Transcript
FCGR1B	0	.	GRCh38	chr1	121096127	121096127	+	Missense_Mutation	SNP	G	G	A	novel		NGP_S9	NORMAL	G	G																c.818N>A	p.Arg273Gln	p.R273Q	ENST00000369384	5/5	150	74	76				FCGR1B,missense_variant,p.Arg273Gln,ENST00000369384,NM_001017986.3;FCGR1B,missense_variant,p.Arg181Gln,ENST00000369383,NM_001004340.3;FCGR1B,incomplete_terminal_codon_variant,p.Ter250=,ENST00000369178,;FCGR1B,downstream_gene_variant,,ENST00000616817,;FCGR1B,downstream_gene_variant,,ENST00000623603,NM_001244910.1;RP11-439A17.9,intron_variant,,ENST00000457996,;RP11-439A17.10,intron_variant,,ENST000…	A	ENSG00000198019	ENST00000369384	Transcript
SRGAP2C	0	.	GRCh38	chr1	121374827	121374827	+	Missense_Mutation	SNP	A	G	G	novel		NGP_S9	NORMAL	A	A																c.704N>G	p.His235Arg	p.H235R	ENST00000367123	7/10	165	2	163				SRGAP2C,missense_variant,p.His235Arg,ENST00000367123,NM_001271872.1,NM_001329984.1;SRGAP2C,missense_variant,p.His82Arg,ENST00000304465,;SRGAP2-AS1,intron_variant,,ENST00000437515,;	G	ENSG00000171943	ENST00000367123	Transcript
NBPF15	0	.	GRCh38	chr1	144423164	144423164	+	Missense_Mutation	SNP	T	T	A	rs6660068		NGP_S9	NORMAL	T	T																c.1862N>T	p.Gln621Leu	p.Q621L	ENST00000577412	21/21	692	324	368				NBPF15,missense_variant,p.Gln621Leu,ENST00000577412,NM_001170755.2;NBPF15,missense_variant,p.Gln621Leu,ENST00000488031,;NBPF15,missense_variant,p.Gln621Leu,ENST00000581897,NM_173638.4;RP11-763B22.4,upstream_gene_variant,,ENST00000455105,;NBPF15,downstream_gene_variant,,ENST00000584793,;RP11-763B22.3,downstream_gene_variant,,ENST00000432512,;	A	ENSG00000266338	ENST00000577412	Transcript
NBPF15	0	.	GRCh38	chr1	144423252	144423252	+	Missense_Mutation	SNP	A	A	T	rs782213098		NGP_S9	NORMAL	A	A																c.1774N>A	p.Tyr592Asn	p.Y592N	ENST00000577412	21/21	452	171	281				NBPF15,missense_variant,p.Tyr592Asn,ENST00000577412,NM_001170755.2;NBPF15,missense_variant,p.Tyr592Asn,ENST00000488031,;NBPF15,missense_variant,p.Tyr592Asn,ENST00000581897,NM_173638.4;RP11-763B22.4,upstream_gene_variant,,ENST00000455105,;NBPF15,downstream_gene_variant,,ENST00000584793,;RP11-763B22.3,downstream_gene_variant,,ENST00000432512,;	T	ENSG00000266338	ENST00000577412	Transcript
NBPF15	0	.	GRCh38	chr1	144426346	144426346	+	Missense_Mutation	SNP	C	C	A	novel		NGP_S9	NORMAL	C	C																c.1370N>T	p.Gly457Val	p.G457V	ENST00000577412	17/21	299	128	171				NBPF15,missense_variant,p.Gly457Val,ENST00000577412,NM_001170755.2;NBPF15,missense_variant,p.Gly457Val,ENST00000488031,;NBPF15,missense_variant,p.Gly457Val,ENST00000581897,NM_173638.4;NBPF15,non_coding_transcript_exon_variant,,ENST00000584793,;	A	ENSG00000266338	ENST00000577412	Transcript
NBPF15	0	.	GRCh38	chr1	144427066	144427066	+	Missense_Mutation	SNP	G	G	C	novel		NGP_S9	NORMAL	G	G																c.1246N>G	p.Gln416Glu	p.Q416E	ENST00000577412	16/21	286	117	169				NBPF15,missense_variant,p.Gln416Glu,ENST00000577412,NM_001170755.2;NBPF15,missense_variant,p.Gln416Glu,ENST00000488031,;NBPF15,missense_variant,p.Gln416Glu,ENST00000581897,NM_173638.4;NBPF15,non_coding_transcript_exon_variant,,ENST00000584793,;	C	ENSG00000266338	ENST00000577412	Transcript
SRGAP2B	0	.	GRCh38	chr1	144914693	144914693	+	Missense_Mutation	SNP	G	G	A	novel		NGP_S9	NORMAL	G	G																c.485N>T	p.Ser162Leu	p.S162L	ENST00000612199	5/10	79	39	40				SRGAP2B,missense_variant,p.Ser162Leu,ENST00000612199,NM_001271870.2;SRGAP2B,missense_variant,p.Ser9Leu,ENST00000619678,;RP11-289H16.1,intron_variant,,ENST00000441760,;SRGAP2B,missense_variant,p.Ser24Leu,ENST00000621582,;	A	ENSG00000196369	ENST00000612199	Transcript
ANKRD35	0	.	GRCh38	chr1	145872994	145872994	+	Missense_Mutation	SNP	T	C	C	rs41315701		NGP_S9	NORMAL	T	T																c.1775N>G	p.Gln592Arg	p.Q592R	ENST00000355594	10/14	187	0	187				ANKRD35,missense_variant,p.Gln592Arg,ENST00000355594,NM_144698.4;ANKRD35,missense_variant,p.Gln502Arg,ENST00000544626,NM_001280799.1;	C	ENSG00000198483	ENST00000355594	Transcript
ANKRD35	0	.	GRCh38	chr1	145873487	145873487	+	Missense_Mutation	SNP	G	G	A	rs6670984		NGP_S9	NORMAL	G	G																c.1282N>T	p.Pro428Ser	p.P428S	ENST00000355594	10/14	546	365	181				ANKRD35,missense_variant,p.Pro428Ser,ENST00000355594,NM_144698.4;ANKRD35,missense_variant,p.Pro338Ser,ENST00000544626,NM_001280799.1;	A	ENSG00000198483	ENST00000355594	Transcript
ITGA10	0	.	GRCh38	chr1	145893616	145893616	+	Missense_Mutation	SNP	G	A	A	rs61741868		NGP_S9	NORMAL	G	G																c.3248N>T	p.Thr1083Met	p.T1083M	ENST00000369304	28/30	301	0	301				ITGA10,missense_variant,p.Thr1083Met,ENST00000369304,NM_003637.4;ITGA10,missense_variant,p.Thr940Met,ENST00000539363,NM_001303040.1,NM_001303041.1;RP11-315I20.3,downstream_gene_variant,,ENST00000415065,;	A	ENSG00000143127	ENST00000369304	Transcript
HFE2	0	.	GRCh38	chr1	146018429	146018429	+	Missense_Mutation	SNP	G	G	C	rs7540883		NGP_S9	NORMAL	G	G																c.929N>G	p.Ala310Gly	p.A310G	ENST00000336751	4/4	555	389	165				HFE2,missense_variant,p.Ala310Gly,ENST00000336751,NM_213653.3;HFE2,missense_variant,p.Ala197Gly,ENST00000357836,NM_145277.4;HFE2,missense_variant,p.Ala84Gly,ENST00000497365,NM_001316767.1,NM_202004.3;HFE2,missense_variant,p.Ala84Gly,ENST00000475797,NM_213652.3;HFE2,missense_variant,p.Ala84Gly,ENST00000636675,;HFE2,downstream_gene_variant,,ENST00000421822,;HFE2,downstream_gene_variant,,ENST0000063…	C	ENSG00000168509	ENST00000336751	Transcript
NBPF10	0	.	GRCh38	chr1	146066541	146066541	+	Missense_Mutation	SNP	T	T	G	novel		NGP_S9	NORMAL	T	T																c.11165N>C	p.Glu3722Ala	p.E3722A	ENST00000583866	90/90	57	38	19				NBPF10,missense_variant,p.Glu3722Ala,ENST00000583866,NM_001302371.1,NM_001039703.5;NBPF10,missense_variant,p.Glu1166Ala,ENST00000617010,;NBPF10,missense_variant,p.Glu848Ala,ENST00000610925,;NBPF10,missense_variant,p.Glu869Ala,ENST00000622244,;NBPF10,missense_variant,p.Glu794Ala,ENST00000613557,;NBPF10,missense_variant,p.Glu504Ala,ENST00000613224,;NBPF10,3_prime_UTR_variant,,ENST00000616399,;RP11-…	G	ENSG00000271425	ENST00000583866	Transcript
NBPF10	0	.	GRCh38	chr1	146067225	146067225	+	Missense_Mutation	SNP	C	C	A	novel		NGP_S9	NORMAL	C	C																c.11099N>T	p.Arg3700Met	p.R3700M	ENST00000583866	89/90	360	201	159				NBPF10,missense_variant,p.Arg3700Met,ENST00000583866,NM_001302371.1,NM_001039703.5;NBPF10,missense_variant,p.Arg1144Met,ENST00000617010,;NBPF10,intron_variant,,ENST00000610925,;NBPF10,intron_variant,,ENST00000622244,;NBPF10,intron_variant,,ENST00000613557,;NBPF10,intron_variant,,ENST00000616399,;NBPF10,intron_variant,,ENST00000613224,;	A	ENSG00000271425	ENST00000583866	Transcript
NBPF10	0	.	GRCh38	chr1	146067283	146067283	+	Missense_Mutation	SNP	C	C	T	novel		NGP_S9	NORMAL	C	C																c.11041N>A	p.Glu3681Lys	p.E3681K	ENST00000583866	89/90	91	58	33				NBPF10,missense_variant,p.Glu3681Lys,ENST00000583866,NM_001302371.1,NM_001039703.5;NBPF10,missense_variant,p.Glu1125Lys,ENST00000617010,;NBPF10,intron_variant,,ENST00000610925,;NBPF10,intron_variant,,ENST00000622244,;NBPF10,intron_variant,,ENST00000613557,;NBPF10,intron_variant,,ENST00000616399,;NBPF10,intron_variant,,ENST00000613224,;	T	ENSG00000271425	ENST00000583866	Transcript
NBPF10	0	.	GRCh38	chr1	146069569	146069569	+	Missense_Mutation	SNP	C	C	T	novel		NGP_S9	NORMAL	C	C																c.10784N>A	p.Arg3595His	p.R3595H	ENST00000583866	86/90	692	359	333				NBPF10,missense_variant,p.Arg3595His,ENST00000583866,NM_001302371.1,NM_001039703.5;NBPF10,missense_variant,p.Arg1039His,ENST00000617010,;NBPF10,intron_variant,,ENST00000610925,;NBPF10,intron_variant,,ENST00000622244,;NBPF10,intron_variant,,ENST00000613557,;NBPF10,intron_variant,,ENST00000616399,;NBPF10,intron_variant,,ENST00000613224,;	T	ENSG00000271425	ENST00000583866	Transcript
NBPF10	0	.	GRCh38	chr1	146109091	146109091	+	Missense_Mutation	SNP	A	A	G	novel		NGP_S9	NORMAL	A	A																c.4523N>C	p.Val1508Ala	p.V1508A	ENST00000583866	36/90	5	1	4				NBPF10,missense_variant,p.Val1508Ala,ENST00000583866,NM_001302371.1,NM_001039703.5;NBPF10,5_prime_UTR_variant,,ENST00000617010,;NBPF10,intron_variant,,ENST00000610925,;NBPF10,intron_variant,,ENST00000622244,;NBPF10,intron_variant,,ENST00000613557,;NBPF10,intron_variant,,ENST00000616399,;NBPF10,intron_variant,,ENST00000613224,;RP11-458D21.5,downstream_gene_variant,,ENST00000612520,;	G	ENSG00000271425	ENST00000583866	Transcript
NBPF10	0	.	GRCh38	chr1	146125478	146125478	+	Missense_Mutation	SNP	G	G	T	rs200946158		NGP_S9	NORMAL	G	G																c.2065N>A	p.Pro689Thr	p.P689T	ENST00000583866	15/90	200	87	113				NBPF10,missense_variant,p.Pro689Thr,ENST00000583866,NM_001302371.1,NM_001039703.5;NBPF10,5_prime_UTR_variant,,ENST00000617010,;NBPF10,3_prime_UTR_variant,,ENST00000616399,;NBPF10,intron_variant,,ENST00000610925,;NBPF10,intron_variant,,ENST00000622244,;NBPF10,intron_variant,,ENST00000613557,;NBPF10,intron_variant,,ENST00000613224,;RP11-458D21.5,intron_variant,,ENST00000612520,;	T	ENSG00000271425	ENST00000583866	Transcript
NBPF10	0	.	GRCh38	chr1	146135471	146135471	+	Missense_Mutation	SNP	T	C	C	rs3926769		NGP_S9	NORMAL	T	T																c.1142N>G	p.Lys381Arg	p.K381R	ENST00000583866	8/90	173	0	173				NBPF10,missense_variant,p.Lys381Arg,ENST00000583866,NM_001302371.1,NM_001039703.5;NBPF10,missense_variant,p.Lys41Arg,ENST00000610925,;NBPF10,missense_variant,p.Lys381Arg,ENST00000622244,;NBPF10,missense_variant,p.Lys381Arg,ENST00000613557,;NBPF10,missense_variant,p.Lys346Arg,ENST00000616399,;NBPF10,5_prime_UTR_variant,,ENST00000617010,;NBPF10,intron_variant,,ENST00000613224,;RP11-458D21.5,3_prime…	C	ENSG00000271425	ENST00000583866	Transcript
NBPF10	0	.	GRCh38	chr1	146139968	146139968	+	Missense_Mutation	SNP	A	A	G	novel		NGP_S9	NORMAL	A	A																c.619N>C	p.Cys207Arg	p.C207R	ENST00000583866	5/90	127	68	59				NBPF10,missense_variant,p.Cys207Arg,ENST00000583866,NM_001302371.1,NM_001039703.5;NBPF10,missense_variant,p.Cys207Arg,ENST00000622244,;NBPF10,missense_variant,p.Cys207Arg,ENST00000613557,;NBPF10,missense_variant,p.Cys172Arg,ENST00000616399,;NBPF10,5_prime_UTR_variant,,ENST00000617010,;NBPF10,intron_variant,,ENST00000613224,;NBPF10,upstream_gene_variant,,ENST00000610925,;RP11-458D21.5,3_prime_UTR_…	G	ENSG00000271425	ENST00000583866	Transcript
NBPF12	0	.	GRCh38	chr1	146992735	146992735	+	Missense_Mutation	SNP	T	T	C	rs3969671		NGP_S9	NORMAL	T	T																c.3872N>C	p.Val1291Ala	p.V1291A	ENST00000617931	34/36	349	198	151				NBPF12,missense_variant,p.Val1291Ala,ENST00000617931,;NBPF12,missense_variant,p.Val1291Ala,ENST00000617844,NM_001278141.1;NBPF12,missense_variant,p.Val945Ala,ENST00000579935,;NBPF12,intron_variant,,ENST00000611443,;NBPF12,intron_variant,,ENST00000617614,;NBPF12,intron_variant,,ENST00000613714,;NBPF12,intron_variant,,ENST00000617864,;NBPF12,intron_variant,,ENST00000439206,;	C	ENSG00000268043	ENST00000617931	Transcript
NBPF14	0	.	GRCh38	chr1	148533216	148533216	+	Missense_Mutation	SNP	C	C	T	novel		NGP_S9	NORMAL	C	C																c.8756N>A	p.Arg2919His	p.R2919H	ENST00000619423	71/71	26	15	11				NBPF14,missense_variant,p.Arg2919His,ENST00000619423,NM_015383.2;NBPF14,missense_variant,p.Arg2750His,ENST00000614999,;NBPF14,missense_variant,p.Arg852His,ENST00000621066,;NBPF14,missense_variant,p.Arg873His,ENST00000581201,;NBPF14,missense_variant,p.Arg798His,ENST00000621070,;NBPF14,missense_variant,p.Arg508His,ENST00000611826,;NBPF14,3_prime_UTR_variant,,ENST00000620240,;NBPF14,3_prime_UTR_vari…	T	ENSG00000270629	ENST00000619423	Transcript
NBPF14	0	.	GRCh38	chr1	148561448	148561448	+	Missense_Mutation	SNP	G	G	A	novel		NGP_S9	NORMAL	G	G																c.4406N>T	p.Ala1469Val	p.A1469V	ENST00000619423	35/71	95	29	66				NBPF14,missense_variant,p.Ala1469Val,ENST00000619423,NM_015383.2;NBPF14,missense_variant,p.Ala1300Val,ENST00000614999,;NBPF14,intron_variant,,ENST00000621066,;NBPF14,intron_variant,,ENST00000581201,;NBPF14,intron_variant,,ENST00000621070,;NBPF14,intron_variant,,ENST00000620240,;NBPF14,intron_variant,,ENST00000614329,;NBPF14,intron_variant,,ENST00000616120,;NBPF14,intron_variant,,ENST00000611826,;	A	ENSG00000270629	ENST00000619423	Transcript
NBPF14	0	.	GRCh38	chr1	148566989	148566989	+	Missense_Mutation	SNP	C	C	G	novel		NGP_S9	NORMAL	C	C																c.3505N>C	p.Glu1169Gln	p.E1169Q	ENST00000619423	28/71	13	9	4				NBPF14,missense_variant,p.Glu1169Gln,ENST00000619423,NM_015383.2;NBPF14,missense_variant,p.Glu1000Gln,ENST00000614999,;NBPF14,intron_variant,,ENST00000621066,;NBPF14,intron_variant,,ENST00000581201,;NBPF14,intron_variant,,ENST00000621070,;NBPF14,intron_variant,,ENST00000620240,;NBPF14,intron_variant,,ENST00000614329,;NBPF14,intron_variant,,ENST00000616120,;NBPF14,intron_variant,,ENST00000611826,;	G	ENSG00000270629	ENST00000619423	Transcript
PDE4DIP	0	.	GRCh38	chr1	148937788	148937788	+	Missense_Mutation	SNP	G	G	A	rs77741848		NGP_S9	NORMAL	G	G																c.560N>A	p.Arg187Lys	p.R187K	ENST00000369356	5/44	171	53	118				PDE4DIP,missense_variant,p.Arg324Lys,ENST00000585156,;PDE4DIP,missense_variant,p.Arg187Lys,ENST00000369356,NM_001198834.3;PDE4DIP,missense_variant,p.Arg324Lys,ENST00000524974,;PDE4DIP,missense_variant,p.Arg187Lys,ENST00000369354,NM_014644.5;PDE4DIP,missense_variant,p.Arg253Lys,ENST00000618462,NM_001198832.2;PDE4DIP,missense_variant,p.Arg187Lys,ENST00000369351,;PDE4DIP,missense_variant,p.Arg187Lys…	A	ENSG00000178104	ENST00000369356	Transcript
PDE4DIP	0	.	GRCh38	chr1	148962618	148962618	+	Missense_Mutation	SNP	A	A	C	novel		NGP_S9	NORMAL	A	A																c.1172N>C	p.Glu391Ala	p.E391A	ENST00000369356	9/44	53	24	29				PDE4DIP,missense_variant,p.Glu554Ala,ENST00000529945,;PDE4DIP,missense_variant,p.Glu528Ala,ENST00000585156,;PDE4DIP,missense_variant,p.Glu391Ala,ENST00000369356,NM_001198834.3;PDE4DIP,missense_variant,p.Glu528Ala,ENST00000524974,;PDE4DIP,missense_variant,p.Glu391Ala,ENST00000369354,NM_014644.5;PDE4DIP,missense_variant,p.Glu457Ala,ENST00000618462,NM_001198832.2;PDE4DIP,missense_variant,p.Glu554Ala…	C	ENSG00000178104	ENST00000369356	Transcript
PDE4DIP	0	.	GRCh38	chr1	149009633	149009633	+	Missense_Mutation	SNP	G	G	A	novel		NGP_S9	NORMAL	G	G																c.4769N>A	p.Arg1590Gln	p.R1590Q	ENST00000369356	30/44	328	85	243				PDE4DIP,missense_variant,p.Arg1726Gln,ENST00000585156,;PDE4DIP,missense_variant,p.Arg1590Gln,ENST00000369356,NM_001198834.3;PDE4DIP,missense_variant,p.Arg1726Gln,ENST00000524974,;PDE4DIP,missense_variant,p.Arg1590Gln,ENST00000369354,NM_014644.5;PDE4DIP,missense_variant,p.Arg1546Gln,ENST00000618462,NM_001198832.2;RP4-791M13.5,upstream_gene_variant,,ENST00000531288,;PDE4DIP,non_coding_transcript_ex…	A	ENSG00000178104	ENST00000369356	Transcript
PDE4DIP	0	.	GRCh38	chr1	149029862	149029862	+	Missense_Mutation	SNP	A	A	G	novel		NGP_S9	NORMAL	A	A																c.6889N>G	p.Thr2297Ala	p.T2297A	ENST00000369356	42/44	131	103	28				PDE4DIP,missense_variant,p.Thr2433Ala,ENST00000585156,;PDE4DIP,missense_variant,p.Thr2297Ala,ENST00000369356,NM_001198834.3;PDE4DIP,missense_variant,p.Thr2382Ala,ENST00000524974,;PDE4DIP,missense_variant,p.Thr2297Ala,ENST00000369354,NM_014644.5;PDE4DIP,missense_variant,p.Thr2191Ala,ENST00000618462,NM_001198832.2;PDE4DIP,downstream_gene_variant,,ENST00000530130,;RP4-791M13.4,upstream_gene_variant,…	G	ENSG00000178104	ENST00000369356	Transcript
PDE4DIP	0	.	GRCh38	chr1	149032025	149032025	+	Missense_Mutation	SNP	A	A	G	novel		NGP_S9	NORMAL	A	A																c.7025N>G	p.Gln2342Arg	p.Q2342R	ENST00000369356	44/44	174	70	104				PDE4DIP,missense_variant,p.Gln2342Arg,ENST00000369356,NM_001198834.3;PDE4DIP,3_prime_UTR_variant,,ENST00000585156,;PDE4DIP,3_prime_UTR_variant,,ENST00000524974,;PDE4DIP,3_prime_UTR_variant,,ENST00000369354,NM_014644.5;PDE4DIP,3_prime_UTR_variant,,ENST00000618462,NM_001198832.2;PDE4DIP,downstream_gene_variant,,ENST00000530130,;PDE4DIP,non_coding_transcript_exon_variant,,ENST00000525630,;PDE4DIP,no…	G	ENSG00000178104	ENST00000369356	Transcript
NBPF9	0	.	GRCh38	chr1	149055882	149055882	+	Missense_Mutation	SNP	A	A	G	novel		NGP_S9	NORMAL	A	A																c.3110N>C	p.Met1037Thr	p.M1037T	ENST00000615421	29/29	721	187	534				NBPF9,missense_variant,p.Met1037Thr,ENST00000615421,;NBPF9,missense_variant,p.Met907Thr,ENST00000621645,;NBPF9,missense_variant,p.Met1037Thr,ENST00000584027,NM_001277444.1;NBPF9,missense_variant,p.Met868Thr,ENST00000613969,NM_001037501.2;NBPF9,missense_variant,p.Met868Thr,ENST00000613595,NM_001037675.3;NBPF9,missense_variant,p.Met793Thr,ENST00000621074,;NBPF9,missense_variant,p.Met868Thr,ENST0000…	G	ENSG00000269713	ENST00000615421	Transcript
NBPF9	0	.	GRCh38	chr1	149056585	149056585	+	Missense_Mutation	SNP	C	C	T	novel		NGP_S9	NORMAL	C	C																c.3019N>A	p.Gly1007Arg	p.G1007R	ENST00000615421	28/29	4	1	3				NBPF9,missense_variant,p.Gly1007Arg,ENST00000615421,;NBPF9,missense_variant,p.Gly877Arg,ENST00000621645,;NBPF9,missense_variant,p.Gly1007Arg,ENST00000584027,NM_001277444.1;NBPF9,missense_variant,p.Gly838Arg,ENST00000613969,NM_001037501.2;NBPF9,missense_variant,p.Gly838Arg,ENST00000613595,NM_001037675.3;NBPF9,missense_variant,p.Gly763Arg,ENST00000621074,;NBPF9,missense_variant,p.Gly838Arg,ENST0000…	T	ENSG00000269713	ENST00000615421	Transcript
NBPF9	0	.	GRCh38	chr1	149059722	149059722	+	Missense_Mutation	SNP	T	T	C	novel		NGP_S9	NORMAL	T	T																c.2563N>G	p.Asn855Asp	p.N855D	ENST00000615421	24/29	222	114	108				NBPF9,missense_variant,p.Asn855Asp,ENST00000615421,;NBPF9,missense_variant,p.Asn725Asp,ENST00000621645,;NBPF9,missense_variant,p.Asn855Asp,ENST00000584027,NM_001277444.1;NBPF9,intron_variant,,ENST00000613969,NM_001037501.2;NBPF9,intron_variant,,ENST00000613595,NM_001037675.3;NBPF9,intron_variant,,ENST00000621074,;NBPF9,intron_variant,,ENST00000610300,;NBPF9,intron_variant,,ENST00000483630,;NBPF9,…	C	ENSG00000269713	ENST00000615421	Transcript
NBPF9	0	.	GRCh38	chr1	149065544	149065544	+	Missense_Mutation	SNP	T	T	C	novel		NGP_S9	NORMAL	T	T																c.1783N>G	p.Met595Val	p.M595V	ENST00000615421	17/29	865	285	580				NBPF9,missense_variant,p.Met595Val,ENST00000615421,;NBPF9,missense_variant,p.Met595Val,ENST00000584027,NM_001277444.1;NBPF9,missense_variant,p.Met595Val,ENST00000613969,NM_001037501.2;NBPF9,missense_variant,p.Met595Val,ENST00000613595,NM_001037675.3;NBPF9,missense_variant,p.Met595Val,ENST00000621074,;NBPF9,missense_variant,p.Met595Val,ENST00000610300,;NBPF9,intron_variant,,ENST00000621645,;NBPF9,…	C	ENSG00000269713	ENST00000615421	Transcript
NBPF9	0	.	GRCh38	chr1	149071644	149071644	+	Missense_Mutation	SNP	T	C	C	novel		NGP_S9	NORMAL	T	T																c.1339N>G	p.Ile447Val	p.I447V	ENST00000615421	14/29	112	0	112				NBPF9,missense_variant,p.Ile447Val,ENST00000615421,;NBPF9,missense_variant,p.Ile447Val,ENST00000584027,NM_001277444.1;NBPF9,missense_variant,p.Ile447Val,ENST00000613969,NM_001037501.2;NBPF9,missense_variant,p.Ile447Val,ENST00000613595,NM_001037675.3;NBPF9,missense_variant,p.Ile447Val,ENST00000621074,;NBPF9,missense_variant,p.Ile447Val,ENST00000610300,;NBPF9,missense_variant,p.Ile176Val,ENST000004…	C	ENSG00000269713	ENST00000615421	Transcript
NBPF9	0	.	GRCh38	chr1	149075700	149075700	+	Missense_Mutation	SNP	G	G	C	novel		NGP_S9	NORMAL	G	G																c.943N>G	p.Leu315Val	p.L315V	ENST00000615421	11/29	1748	781	967				NBPF9,missense_variant,p.Leu315Val,ENST00000615421,;NBPF9,missense_variant,p.Leu315Val,ENST00000621645,;NBPF9,missense_variant,p.Leu315Val,ENST00000584027,NM_001277444.1;NBPF9,missense_variant,p.Leu315Val,ENST00000613969,NM_001037501.2;NBPF9,missense_variant,p.Leu315Val,ENST00000613595,NM_001037675.3;NBPF9,missense_variant,p.Leu315Val,ENST00000621074,;NBPF9,missense_variant,p.Leu315Val,ENST000006…	C	ENSG00000269713	ENST00000615421	Transcript
NBPF9	0	.	GRCh38	chr1	149075770	149075770	+	Missense_Mutation	SNP	G	G	C	novel		NGP_S9	NORMAL	G	G																c.873N>G	p.Ile291Met	p.I291M	ENST00000615421	11/29	1646	718	927				NBPF9,missense_variant,p.Ile291Met,ENST00000615421,;NBPF9,missense_variant,p.Ile291Met,ENST00000621645,;NBPF9,missense_variant,p.Ile291Met,ENST00000584027,NM_001277444.1;NBPF9,missense_variant,p.Ile291Met,ENST00000613969,NM_001037501.2;NBPF9,missense_variant,p.Ile291Met,ENST00000613595,NM_001037675.3;NBPF9,missense_variant,p.Ile291Met,ENST00000621074,;NBPF9,missense_variant,p.Ile291Met,ENST000006…	C	ENSG00000269713	ENST00000615421	Transcript
MRPS21	0	.	GRCh38	chr1	150308112	150308112	+	Missense_Mutation	SNP	T	C	C	rs10480		NGP_S9	NORMAL	T	T																c.148N>C	p.Cys50Arg	p.C50R	ENST00000581066	2/2	551	0	551				MRPS21,missense_variant,p.Cys50Arg,ENST00000581066,NM_018997.3;MRPS21,missense_variant,p.Cys50Arg,ENST00000614145,NM_031901.5;AC242988.1,upstream_gene_variant,,ENST00000624245,;	C	ENSG00000266472	ENST00000581066	Transcript
TARS2	0	.	GRCh38	chr1	150498948	150498948	+	Missense_Mutation	SNP	G	G	A	rs116552645		NGP_S9	NORMAL	G	G																c.1453N>A	p.Val485Ile	p.V485I	ENST00000369064	12/18	364	98	266				TARS2,missense_variant,p.Val485Ile,ENST00000369064,NM_025150.4;TARS2,missense_variant,p.Val210Ile,ENST00000438568,;TARS2,missense_variant,p.Val403Ile,ENST00000606933,NM_001271895.1;TARS2,missense_variant,p.Val355Ile,ENST00000369054,NM_001271896.1;TARS2,non_coding_transcript_exon_variant,,ENST00000463555,;TARS2,non_coding_transcript_exon_variant,,ENST00000480070,;TARS2,3_prime_UTR_variant,,ENST000…	A	ENSG00000143374	ENST00000369064	Transcript
ADAMTSL4	0	.	GRCh38	chr1	150558055	150558055	+	Missense_Mutation	SNP	C	C	T	rs56055939		NGP_S9	NORMAL	C	C																c.2357N>T	p.Pro786Leu	p.P786L	ENST00000369039	15/20	189	51	138				ADAMTSL4,missense_variant,p.Pro786Leu,ENST00000369039,NM_001288608.1,NM_001288607.1;ADAMTSL4,missense_variant,p.Pro763Leu,ENST00000271643,NM_019032.5;ADAMTSL4,missense_variant,p.Pro763Leu,ENST00000369038,;ADAMTSL4,missense_variant,p.Pro763Leu,ENST00000369041,NM_025008.4;ADAMTSL4-AS1,downstream_gene_variant,,ENST00000617352,;RP11-54A4.2,upstream_gene_variant,,ENST00000442435,;ADAMTSL4-AS1,downstre…	T	ENSG00000143382	ENST00000369039	Transcript
RPTN	0	.	GRCh38	chr1	152156624	152156624	+	Missense_Mutation	SNP	C	C	T	rs200003389		NGP_S9	NORMAL	C	C																c.475N>A	p.Gly159Ser	p.G159S	ENST00000316073	3/3	684	492	192				RPTN,missense_variant,p.Gly159Ser,ENST00000316073,NM_001122965.1;PUDPP2,intron_variant,,ENST00000628080,;	T	ENSG00000215853	ENST00000316073	Transcript
HRNR	0	.	GRCh38	chr1	152213665	152213665	+	Missense_Mutation	SNP	C	C	T	rs41266128		NGP_S9	NORMAL	C	C																c.7964N>A	p.Arg2655His	p.R2655H	ENST00000368801	3/3	66	44	22				HRNR,missense_variant,p.Arg2655His,ENST00000368801,NM_001009931.2;FLG-AS1,intron_variant,,ENST00000420707,;FLG-AS1,intron_variant,,ENST00000593011,;	T	ENSG00000197915	ENST00000368801	Transcript
HRNR	0	.	GRCh38	chr1	152215334	152215334	+	Missense_Mutation	SNP	G	A	A	rs145371085		NGP_S9	NORMAL	G	G																c.6295N>T	p.Pro2099Ser	p.P2099S	ENST00000368801	3/3	139	0	139				HRNR,missense_variant,p.Pro2099Ser,ENST00000368801,NM_001009931.2;FLG-AS1,intron_variant,,ENST00000420707,;FLG-AS1,intron_variant,,ENST00000593011,;	A	ENSG00000197915	ENST00000368801	Transcript
HRNR	0	.	GRCh38	chr1	152216579	152216579	+	Missense_Mutation	SNP	G	C	C	rs4845749		NGP_S9	NORMAL	G	G																c.5050N>G	p.Arg1684Gly	p.R1684G	ENST00000368801	3/3	326	0	326				HRNR,missense_variant,p.Arg1684Gly,ENST00000368801,NM_001009931.2;FLG-AS1,intron_variant,,ENST00000420707,;FLG-AS1,intron_variant,,ENST00000593011,;	C	ENSG00000197915	ENST00000368801	Transcript
HRNR	0	.	GRCh38	chr1	152217110	152217110	+	Missense_Mutation	SNP	G	G	A	rs77598269		NGP_S9	NORMAL	G	G																c.4519N>T	p.Arg1507Cys	p.R1507C	ENST00000368801	3/3	4	2	2				HRNR,missense_variant,p.Arg1507Cys,ENST00000368801,NM_001009931.2;FLG-AS1,intron_variant,,ENST00000420707,;FLG-AS1,intron_variant,,ENST00000593011,;	A	ENSG00000197915	ENST00000368801	Transcript
HRNR	0	.	GRCh38	chr1	152217976	152217976	+	Missense_Mutation	SNP	T	C	C	rs140247939		NGP_S9	NORMAL	T	T																c.3653N>G	p.His1218Arg	p.H1218R	ENST00000368801	3/3	27	0	27				HRNR,missense_variant,p.His1218Arg,ENST00000368801,NM_001009931.2;FLG-AS1,intron_variant,,ENST00000420707,;FLG-AS1,intron_variant,,ENST00000593011,;	C	ENSG00000197915	ENST00000368801	Transcript
HRNR	0	.	GRCh38	chr1	152218001	152218001	+	Missense_Mutation	SNP	C	C	T	rs200854195		NGP_S9	NORMAL	C	C																c.3628N>A	p.Gly1210Arg	p.G1210R	ENST00000368801	3/3	32	13	19				HRNR,missense_variant,p.Gly1210Arg,ENST00000368801,NM_001009931.2;FLG-AS1,intron_variant,,ENST00000420707,;FLG-AS1,intron_variant,,ENST00000593011,;	T	ENSG00000197915	ENST00000368801	Transcript
HRNR	0	.	GRCh38	chr1	152218387	152218387	+	Missense_Mutation	SNP	G	G	T	rs778106352		NGP_S9	NORMAL	G	G																c.3242N>A	p.Ser1081Tyr	p.S1081Y	ENST00000368801	3/3	1131	795	336				HRNR,missense_variant,p.Ser1081Tyr,ENST00000368801,NM_001009931.2;FLG-AS1,intron_variant,,ENST00000420707,;FLG-AS1,intron_variant,,ENST00000593011,;	T	ENSG00000197915	ENST00000368801	Transcript
HRNR	0	.	GRCh38	chr1	152223254	152223254	+	Missense_Mutation	DEL	T	-	-	novel		NGP_S9	NORMAL	T	T																c.-1_1delNNinsA			ENST00000368801	2/3	379	4	349				HRNR,coding_sequence_variant,,ENST00000368801,NM_001009931.2;FLG-AS1,intron_variant,,ENST00000420707,;FLG-AS1,intron_variant,,ENST00000593011,;	T	ENSG00000197915	ENST00000368801	Transcript
FLG	0	.	GRCh38	chr1	152307013	152307013	+	Missense_Mutation	SNP	G	G	T	rs142914878		NGP_S9	NORMAL	G	G																c.7873N>A	p.Gln2625Lys	p.Q2625K	ENST00000368799	3/3	463	319	144				FLG,missense_variant,p.Gln2625Lys,ENST00000368799,NM_002016.1;FLG-AS1,intron_variant,,ENST00000420707,;FLG-AS1,intron_variant,,ENST00000593011,;	T	ENSG00000143631	ENST00000368799	Transcript
FLG2	0	.	GRCh38	chr1	152351670	152351670	+	Missense_Mutation	SNP	T	T	G	rs141276572		NGP_S9	NORMAL	T	T																c.6116N>C	p.His2039Pro	p.H2039P	ENST00000388718	3/3	614	412	202				FLG2,missense_variant,p.His2039Pro,ENST00000388718,NM_001014342.2;FLG-AS1,intron_variant,,ENST00000392688,;FLG-AS1,intron_variant,,ENST00000445097,;FLG-AS1,intron_variant,,ENST00000629331,;	G	ENSG00000143520	ENST00000388718	Transcript
S100A6	0	.	GRCh38	chr1	153534700	153534700	+	Missense_Mutation	SNP	C	C	T	rs2228293		NGP_S9	NORMAL	C	C																c.269N>A	p.Gly90Asp	p.G90D	ENST00000368720	4/4	212	69	143				S100A6,missense_variant,p.Gly90Asp,ENST00000368720,;S100A6,missense_variant,p.Gly90Asp,ENST00000496817,;S100A6,missense_variant,p.Gly90Asp,ENST00000368719,NM_014624.3;S100A5,downstream_gene_variant,,ENST00000368718,NM_002962.1;S100A5,downstream_gene_variant,,ENST00000368717,;S100A6,downstream_gene_variant,,ENST00000462776,;BX470102.3,intron_variant,,ENST00000420695,;S100A6,downstream_gene_variant…	T	ENSG00000197956	ENST00000368720	Transcript
NPR1	0	.	GRCh38	chr1	153683742	153683742	+	Missense_Mutation	SNP	C	C	T	novel		NGP_S9	NORMAL	C	C																c.1402N>T	p.His468Tyr	p.H468Y	ENST00000368680	7/22	249	166	83				NPR1,missense_variant,p.His468Tyr,ENST00000368680,NM_000906.3;NPR1,downstream_gene_variant,,ENST00000413826,;NPR1,upstream_gene_variant,,ENST00000368677,;	T	ENSG00000169418	ENST00000368680	Transcript
SLC27A3	0	.	GRCh38	chr1	153775740	153775740	+	Missense_Mutation	SNP	C	C	A	rs199514238		NGP_S9	NORMAL	C	C																c.384N>A	p.His128Gln	p.H128Q	ENST00000624995	1/10	343	114	229				SLC27A3,missense_variant,p.His209Gln,ENST00000271857,;SLC27A3,missense_variant,p.His128Gln,ENST00000624995,NM_024330.1,NM_001317929.1;SLC27A3,missense_variant,p.His128Gln,ENST00000368661,;INTS3,downstream_gene_variant,,ENST00000318967,NM_023015.3,NM_001324475.1;INTS3,downstream_gene_variant,,ENST00000435409,;INTS3,downstream_gene_variant,,ENST00000512605,;SLC27A3,upstream_gene_variant,,ENST000004…	A	ENSG00000143554	ENST00000624995	Transcript
NUP210L	0	.	GRCh38	chr1	154118679	154118679	+	Missense_Mutation	SNP	T	T	C	rs114511335		NGP_S9	NORMAL	T	T																c.1456N>G	p.Lys486Glu	p.K486E	ENST00000368559	11/40	205	77	128				NUP210L,missense_variant,p.Lys486Glu,ENST00000368559,NM_207308.2;NUP210L,missense_variant,p.Lys486Glu,ENST00000271854,NM_001159484.1;	C	ENSG00000143552	ENST00000368559	Transcript
NUP210L	0	.	GRCh38	chr1	154138178	154138178	+	Missense_Mutation	SNP	G	G	A	rs150363452		NGP_S9	NORMAL	G	G																c.778N>T	p.His260Tyr	p.H260Y	ENST00000368559	6/40	400	172	228				NUP210L,missense_variant,p.His260Tyr,ENST00000368559,NM_207308.2;NUP210L,missense_variant,p.His260Tyr,ENST00000271854,NM_001159484.1;	A	ENSG00000143552	ENST00000368559	Transcript
MTX1	0	.	GRCh38	chr1	155208991	155208991	+	Missense_Mutation	SNP	T	A	A	rs760077		NGP_S9	NORMAL	T	T																c.187N>A	p.Ser63Thr	p.S63T	ENST00000368376	1/8	450	2	448				MTX1,missense_variant,p.Ser63Thr,ENST00000368376,NM_002455.4;MTX1,missense_variant,p.Ser63Thr,ENST00000316721,NM_198883.3;THBS3,upstream_gene_variant,,ENST00000541576,NM_001252607.1;THBS3,upstream_gene_variant,,ENST00000368378,NM_007112.4;THBS3,upstream_gene_variant,,ENST00000541990,;THBS3,upstream_gene_variant,,ENST00000457183,NM_001252608.1;MTX1,upstream_gene_variant,,ENST00000609421,;MIR92B,do…	A	ENSG00000173171	ENST00000368376	Transcript
HCN3	0	.	GRCh38	chr1	155285746	155285746	+	Missense_Mutation	SNP	G	G	T	novel		NGP_S9	NORMAL	G	G																c.1259N>T	p.Arg420Leu	p.R420L	ENST00000368358	6/8	352	96	256				HCN3,missense_variant,p.Arg420Leu,ENST00000368358,NM_020897.2;PKLR,downstream_gene_variant,,ENST00000392414,NM_181871.3;PKLR,downstream_gene_variant,,ENST00000342741,NM_000298.5;HCN3,non_coding_transcript_exon_variant,,ENST00000496230,;HCN3,intron_variant,,ENST00000467204,;HCN3,upstream_gene_variant,,ENST00000492035,;	T	ENSG00000143630	ENST00000368358	Transcript
SH2D2A	0	.	GRCh38	chr1	156809391	156809391	+	Missense_Mutation	SNP	G	G	A	rs12072861		NGP_S9	NORMAL	G	G																c.844N>T	p.Arg282Cys	p.R282C	ENST00000392306	7/9	464	105	359				SH2D2A,missense_variant,p.Arg282Cys,ENST00000392306,NM_001161441.1;SH2D2A,missense_variant,p.Arg272Cys,ENST00000368199,NM_001161444.1,NM_003975.3;SH2D2A,missense_variant,p.Arg254Cys,ENST00000368198,NM_001161442.1,NM_001161443.1;SH2D2A,non_coding_transcript_exon_variant,,ENST00000468744,;SH2D2A,downstream_gene_variant,,ENST00000486350,;	A	ENSG00000027869	ENST00000392306	Transcript
OR10R2	0	.	GRCh38	chr1	158480773	158480773	+	Missense_Mutation	SNP	C	C	T	rs62642486		NGP_S9	NORMAL	C	C																c.896N>T	p.Thr299Met	p.T299M	ENST00000368152	1/1	291	92	199				OR10R2,missense_variant,p.Thr299Met,ENST00000368152,NM_001004472.1;RP11-144L1.4,non_coding_transcript_exon_variant,,ENST00000419738,;RP11-144L1.4,intron_variant,,ENST00000426251,;	T	ENSG00000198965	ENST00000368152	Transcript
OR10Z1	0	.	GRCh38	chr1	158606922	158606922	+	Missense_Mutation	SNP	G	G	T	rs28565358		NGP_S9	NORMAL	G	G																c.484N>T	p.Val162Phe	p.V162F	ENST00000361284	1/1	551	386	165				OR10Z1,missense_variant,p.Val162Phe,ENST00000361284,NM_001004478.1;SPTA1,downstream_gene_variant,,ENST00000368147,NM_003126.2;SPTA1,downstream_gene_variant,,ENST00000485680,;	T	ENSG00000198967	ENST00000361284	Transcript
SPTA1	0	.	GRCh38	chr1	158651446	158651446	+	Missense_Mutation	SNP	C	C	G	rs35733059		NGP_S9	NORMAL	C	C																c.3398N>C	p.Arg1133Pro	p.R1133P	ENST00000368147	24/52	247	123	124				SPTA1,missense_variant,p.Arg1133Pro,ENST00000368147,NM_003126.2;	G	ENSG00000163554	ENST00000368147	Transcript
FCRL6	0	.	GRCh38	chr1	159813554	159813554	+	Missense_Mutation	SNP	G	G	A	rs148328479		NGP_S9	NORMAL	G	G																c.1075N>A	p.Val359Met	p.V359M	ENST00000368106	7/10	184	71	113				FCRL6,missense_variant,p.Val366Met,ENST00000321935,NM_001284217.1;FCRL6,missense_variant,p.Val359Met,ENST00000339348,;FCRL6,missense_variant,p.Val359Met,ENST00000368106,NM_001004310.2;FCRL6,missense_variant,p.Val264Met,ENST00000392235,;FCRL6,downstream_gene_variant,,ENST00000536257,;FCRL6,downstream_gene_variant,,ENST00000540741,;FCRL6,downstream_gene_variant,,ENST00000541729,;	A	ENSG00000181036	ENST00000368106	Transcript
CFAP45	0	.	GRCh38	chr1	159890532	159890532	+	Missense_Mutation	SNP	G	G	A	rs62640918		NGP_S9	NORMAL	G	G																c.220N>T	p.Arg74Cys	p.R74C	ENST00000368099	3/12	401	128	273				CFAP45,missense_variant,p.Arg74Cys,ENST00000368099,NM_012337.2;CFAP45,5_prime_UTR_variant,,ENST00000426543,;CFAP45,5_prime_UTR_variant,,ENST00000479940,;CFAP45,missense_variant,p.Arg74Cys,ENST00000476696,;	A	ENSG00000213085	ENST00000368099	Transcript
FCRLB	0	.	GRCh38	chr1	161723550	161723550	+	Missense_Mutation	SNP	C	C	T	rs150995653		NGP_S9	NORMAL	C	C																c.236N>T	p.Thr79Ile	p.T79I	ENST00000367948	5/8	528	203	325				FCRLB,missense_variant,p.Thr79Ile,ENST00000367948,NM_001320241.1,NM_001002901.3;FCRLB,missense_variant,p.Thr79Ile,ENST00000336830,NM_001288831.1;FCRLB,missense_variant,p.Thr72Ile,ENST00000367944,NM_001288832.1;FCRLB,missense_variant,p.Thr79Ile,ENST00000367946,NM_001288829.1;FCRLB,missense_variant,p.Thr72Ile,ENST00000367945,NM_001288830.1;FCRLB,upstream_gene_variant,,ENST00000495397,;	T	ENSG00000162746	ENST00000367948	Transcript
OLFML2B	0	.	GRCh38	chr1	161984150	161984150	+	Missense_Mutation	SNP	C	C	T	rs148462010		NGP_S9	NORMAL	C	C																c.1781N>A	p.Arg594His	p.R594H	ENST00000367940	8/8	576	184	392				OLFML2B,missense_variant,p.Arg593His,ENST00000294794,NM_015441.2;OLFML2B,missense_variant,p.Arg594His,ENST00000367940,NM_001297713.1;OLFML2B,missense_variant,p.Arg76His,ENST00000367938,;OLFML2B,upstream_gene_variant,,ENST00000525589,;OLFML2B,upstream_gene_variant,,ENST00000533556,;	T	ENSG00000162745	ENST00000367940	Transcript
OLFML2B	0	.	GRCh38	chr1	161984875	161984875	+	Missense_Mutation	SNP	C	C	T	rs756430892		NGP_S9	NORMAL	C	C																c.1583N>A	p.Arg528Gln	p.R528Q	ENST00000367940	7/8	429	289	140				OLFML2B,missense_variant,p.Arg527Gln,ENST00000294794,NM_015441.2;OLFML2B,missense_variant,p.Arg528Gln,ENST00000367940,NM_001297713.1;OLFML2B,missense_variant,p.Arg10Gln,ENST00000367938,;OLFML2B,upstream_gene_variant,,ENST00000525589,;OLFML2B,upstream_gene_variant,,ENST00000533556,;	T	ENSG00000162745	ENST00000367940	Transcript
ADCY10	0	.	GRCh38	chr1	167854425	167854425	+	Missense_Mutation	SNP	G	G	A	rs148216539		NGP_S9	NORMAL	G	G																c.2236N>T	p.His746Tyr	p.H746Y	ENST00000367851	18/33	472	309	163				ADCY10,missense_variant,p.His654Tyr,ENST00000367848,NM_001297772.1;ADCY10,missense_variant,p.His746Tyr,ENST00000367851,NM_018417.5;ADCY10,missense_variant,p.His593Tyr,ENST00000545172,NM_001167749.2;	A	ENSG00000143199	ENST00000367851	Transcript
GPR161	0	.	GRCh38	chr1	168096967	168096967	+	Missense_Mutation	SNP	C	C	T	rs146363789		NGP_S9	NORMAL	C	C																c.700N>A	p.Val234Met	p.V234M	ENST00000537209	4/7	640	430	210				GPR161,missense_variant,p.Val234Met,ENST00000537209,NM_001267609.1;GPR161,missense_variant,p.Val231Met,ENST00000271357,NM_001267611.1;GPR161,missense_variant,p.Val136Met,ENST00000539777,NM_001267613.1;GPR161,missense_variant,p.Val100Met,ENST00000546300,NM_001267614.1;GPR161,missense_variant,p.Val214Met,ENST00000367838,NM_153832.2;GPR161,missense_variant,p.Val214Met,ENST00000367835,NM_001267610.1;…	T	ENSG00000143147	ENST00000537209	Transcript
MROH9	0	.	GRCh38	chr1	170992292	170992292	+	Missense_Mutation	SNP	G	G	A	rs139893602		NGP_S9	NORMAL	G	G																c.1157N>A	p.Arg386His	p.R386H	ENST00000367759	12/22	303	123	180				MROH9,missense_variant,p.Arg386His,ENST00000367759,NM_001163629.1;MROH9,missense_variant,p.Arg386His,ENST00000367758,NM_025063.2;MROH9,upstream_gene_variant,,ENST00000426136,;	A	ENSG00000117501	ENST00000367759	Transcript
FMO2	0	.	GRCh38	chr1	171208951	171208951	+	Nonsense_Mutation	SNP	C	C	T	rs6661174		NGP_S9	NORMAL	C	C																c.1414N>T	p.Gln472Ter	p.Q472*	ENST00000209929	9/9	419	292	127				FMO2,stop_gained,p.Gln472Ter,ENST00000209929,NM_001460.4;RP1-127D3.4,intron_variant,,ENST00000422841,;RP1-127D3.4,intron_variant,,ENST00000445909,;RP1-127D3.4,intron_variant,,ENST00000445290,;FMO2,downstream_gene_variant,,ENST00000489354,;FMO2,3_prime_UTR_variant,,ENST00000529935,;FMO2,non_coding_transcript_exon_variant,,ENST00000488431,;	T	ENSG00000094963	ENST00000209929	Transcript
TNN	0	.	GRCh38	chr1	175123550	175123550	+	Missense_Mutation	SNP	A	A	G	rs183844245		NGP_S9	NORMAL	A	A																c.2801N>G	p.Glu934Gly	p.E934G	ENST00000239462	12/19	674	469	205				TNN,missense_variant,p.Glu934Gly,ENST00000239462,NM_022093.1;TNN,missense_variant,p.Glu757Gly,ENST00000621086,;TNN,missense_variant,p.Glu757Gly,ENST00000622870,;	G	ENSG00000120332	ENST00000239462	Transcript
CACNA1E	0	.	GRCh38	chr1	181732674	181732674	+	Missense_Mutation	SNP	G	G	A	rs202202209		NGP_S9	NORMAL	G	G																c.2588N>A	p.Arg863Gln	p.R863Q	ENST00000367573	20/48	515	353	162				CACNA1E,missense_variant,p.Arg844Gln,ENST00000621791,NM_001205294.1;CACNA1E,missense_variant,p.Arg863Gln,ENST00000621551,;CACNA1E,missense_variant,p.Arg863Gln,ENST00000367567,;CACNA1E,missense_variant,p.Arg844Gln,ENST00000358338,;CACNA1E,missense_variant,p.Arg863Gln,ENST00000367570,NM_000721.3;CACNA1E,missense_variant,p.Arg863Gln,ENST00000367573,NM_001205293.1;CACNA1E,missense_variant,p.Arg862Gln…	A	ENSG00000198216	ENST00000367573	Transcript
SWT1	0	.	GRCh38	chr1	185174693	185174693	+	Missense_Mutation	SNP	G	G	T	rs146489629		NGP_S9	NORMAL	G	G																c.546N>T	p.Lys182Asn	p.K182N	ENST00000367500	5/19	363	230	133				SWT1,missense_variant,p.Lys182Asn,ENST00000367500,NM_017673.6;SWT1,missense_variant,p.Lys182Asn,ENST00000367501,NM_001105518.1;SWT1,downstream_gene_variant,,ENST00000450350,;CTA-253N17.1,upstream_gene_variant,,ENST00000413694,;	T	ENSG00000116668	ENST00000367500	Transcript
IVNS1ABP	0	.	GRCh38	chr1	185298076	185298076	+	Missense_Mutation	SNP	A	A	G	rs35647906		NGP_S9	NORMAL	A	A																c.1888N>C	p.Ser630Pro	p.S630P	ENST00000367498	15/15	305	115	190				IVNS1ABP,missense_variant,p.Ser630Pro,ENST00000367498,NM_006469.4;IVNS1ABP,non_coding_transcript_exon_variant,,ENST00000459929,;IVNS1ABP,downstream_gene_variant,,ENST00000494880,;RP4-635A23.6,upstream_gene_variant,,ENST00000623474,;IVNS1ABP,non_coding_transcript_exon_variant,,ENST00000480769,;IVNS1ABP,non_coding_transcript_exon_variant,,ENST00000475046,;IVNS1ABP,downstream_gene_variant,,ENST00000…	G	ENSG00000116679	ENST00000367498	Transcript
CFH	0	.	GRCh38	chr1	196737529	196737529	+	Missense_Mutation	SNP	C	C	A	rs114743644		NGP_S9	NORMAL	C	C																c.2651N>A	p.Ser884Tyr	p.S884Y	ENST00000367429	17/22	361	140	220				CFH,missense_variant,p.Ser884Tyr,ENST00000367429,NM_000186.3;CFH,non_coding_transcript_exon_variant,,ENST00000466229,;CFH,non_coding_transcript_exon_variant,,ENST00000470918,;	A	ENSG00000000971	ENST00000367429	Transcript
CFHR3	0	.	GRCh38	chr1	196790152	196790152	+	Missense_Mutation	SNP	C	T	T	rs138675433		NGP_S9	NORMAL	C	C																c.721N>T	p.Pro241Ser	p.P241S	ENST00000367425	5/6	7	0	7				CFHR3,missense_variant,p.Pro241Ser,ENST00000367425,NM_021023.5;CFHR3,missense_variant,p.Pro180Ser,ENST00000391985,NM_001166624.1;CFHR3,intron_variant,,ENST00000617219,;CFHR3,downstream_gene_variant,,ENST00000471440,;CFHR3,3_prime_UTR_variant,,ENST00000367427,;CFHR3,non_coding_transcript_exon_variant,,ENST00000461558,;	T	ENSG00000116785	ENST00000367425	Transcript
CACNA1S	0	.	GRCh38	chr1	201069522	201069522	+	Missense_Mutation	SNP	C	C	T	rs139956524		NGP_S9	NORMAL	C	C																c.2440N>A	p.Ala814Thr	p.A814T	ENST00000362061	18/44	414	96	318				CACNA1S,missense_variant,p.Ala814Thr,ENST00000362061,NM_000069.2;CACNA1S,missense_variant,p.Ala814Thr,ENST00000367338,;	T	ENSG00000081248	ENST00000362061	Transcript
IGFN1	0	.	GRCh38	chr1	201209691	201209691	+	Missense_Mutation	SNP	G	G	A	rs72468019		NGP_S9	NORMAL	G	G																c.4798N>A	p.Ala1600Thr	p.A1600T	ENST00000335211	12/24	4385	2881	1504				IGFN1,missense_variant,p.Ala1600Thr,ENST00000335211,NM_001164586.1;IGFN1,intron_variant,,ENST00000295591,;IGFN1,upstream_gene_variant,,ENST00000412892,;IGFN1,intron_variant,,ENST00000437879,;IGFN1,upstream_gene_variant,,ENST00000473483,;IGFN1,downstream_gene_variant,,ENST00000444705,;	A	ENSG00000163395	ENST00000335211	Transcript
IGFN1	0	.	GRCh38	chr1	201209776	201209776	+	Missense_Mutation	SNP	A	A	G	rs201227267		NGP_S9	NORMAL	A	A																c.4883N>G	p.Glu1628Gly	p.E1628G	ENST00000335211	12/24	2886	1596	1285				IGFN1,missense_variant,p.Glu1628Gly,ENST00000335211,NM_001164586.1;IGFN1,intron_variant,,ENST00000295591,;IGFN1,upstream_gene_variant,,ENST00000412892,;IGFN1,intron_variant,,ENST00000437879,;IGFN1,upstream_gene_variant,,ENST00000473483,;IGFN1,downstream_gene_variant,,ENST00000444705,;	G	ENSG00000163395	ENST00000335211	Transcript
IGFN1	0	.	GRCh38	chr1	201209837	201209837	+	Missense_Mutation	SNP	A	A	G	rs12758143		NGP_S9	NORMAL	A	A																c.4944N>G	p.Ile1648Met	p.I1648M	ENST00000335211	12/24	2959	1726	1232				IGFN1,missense_variant,p.Ile1648Met,ENST00000335211,NM_001164586.1;IGFN1,intron_variant,,ENST00000295591,;IGFN1,upstream_gene_variant,,ENST00000412892,;IGFN1,intron_variant,,ENST00000437879,;IGFN1,upstream_gene_variant,,ENST00000473483,;IGFN1,downstream_gene_variant,,ENST00000444705,;	G	ENSG00000163395	ENST00000335211	Transcript
GPR37L1	0	.	GRCh38	chr1	202123037	202123037	+	Missense_Mutation	SNP	G	G	T	novel		NGP_S9	NORMAL	G	G																c.74N>T	p.Gly25Val	p.G25V	ENST00000367282	1/2	341	215	126				GPR37L1,missense_variant,p.Gly25Val,ENST00000367282,NM_004767.3;	T	ENSG00000170075	ENST00000367282	Transcript
RASSF5	0	.	GRCh38	chr1	206507816	206507816	+	Missense_Mutation	SNP	C	C	T	rs142795603		NGP_S9	NORMAL	C	C																c.214N>T	p.Pro72Ser	p.P72S	ENST00000579436	1/6	125	87	38				RASSF5,missense_variant,p.Pro72Ser,ENST00000581503,;RASSF5,missense_variant,p.Pro72Ser,ENST00000579436,NM_182663.3;RASSF5,missense_variant,p.Pro72Ser,ENST00000580449,NM_182664.3;RP11-534L20.5,downstream_gene_variant,,ENST00000562504,;	T	ENSG00000266094	ENST00000579436	Transcript
CR1	0	.	GRCh38	chr1	207534261	207534261	+	Missense_Mutation	SNP	G	G	T	rs200755424		NGP_S9	NORMAL	G	G																c.1716N>T	p.Gln572His	p.Q572H	ENST00000367049	11/47	6	1	5				CR1,missense_variant,p.Gln572His,ENST00000367049,NM_000651.4;CR1,missense_variant,p.Gln572His,ENST00000367052,;CR1,missense_variant,p.Gln572His,ENST00000367053,;CR1,missense_variant,p.Gln572His,ENST00000400960,NM_000573.3;CR1,intron_variant,,ENST00000367051,;CR1,intron_variant,,ENST00000529814,;CR1,intron_variant,,ENST00000367050,;CR1,non_coding_transcript_exon_variant,,ENST00000434033,;CR1,intro…	T	ENSG00000203710	ENST00000367049	Transcript
CR1	0	.	GRCh38	chr1	207552816	207552816	+	Missense_Mutation	SNP	G	G	T	rs200082366		NGP_S9	NORMAL	G	G																c.3066N>T	p.Gln1022His	p.Q1022H	ENST00000367049	19/47	108	40	68				CR1,missense_variant,p.Gln1022His,ENST00000367049,NM_000651.4;CR1,missense_variant,p.Gln572His,ENST00000367051,;CR1,missense_variant,p.Gln1022His,ENST00000367052,;CR1,intron_variant,,ENST00000367053,;CR1,intron_variant,,ENST00000400960,NM_000573.3;CR1,intron_variant,,ENST00000529814,;RP11-78B10.2,non_coding_transcript_exon_variant,,ENST00000439443,;RP11-78B10.2,non_coding_transcript_exon_variant,…	T	ENSG00000203710	ENST00000367049	Transcript
G0S2	0	.	GRCh38	chr1	209675925	209675925	+	Missense_Mutation	SNP	C	C	A	rs775447110		NGP_S9	NORMAL	C	C																c.241N>A	p.Gln81Lys	p.Q81K	ENST00000367029	2/2	431	134	297				G0S2,missense_variant,p.Gln81Lys,ENST00000367029,NM_015714.3;RP1-28O10.1,intron_variant,,ENST00000441672,;RP1-28O10.1,upstream_gene_variant,,ENST00000445272,;	A	ENSG00000123689	ENST00000367029	Transcript
RD3	0	.	GRCh38	chr1	211481192	211481192	+	Missense_Mutation	SNP	G	G	C	novel		NGP_S9	NORMAL	G	G																c.224N>G	p.Pro75Arg	p.P75R	ENST00000367002	2/3	216	152	64				RD3,missense_variant,p.Pro75Arg,ENST00000367002,NM_183059.2,NM_001164688.1;RD3,intron_variant,,ENST00000484910,;	C	ENSG00000198570	ENST00000367002	Transcript
RPS6KC1	0	.	GRCh38	chr1	213176404	213176404	+	Missense_Mutation	SNP	C	C	T	rs56369827		NGP_S9	NORMAL	C	C																c.956N>T	p.Pro319Leu	p.P319L	ENST00000366960	8/15	201	144	57				RPS6KC1,missense_variant,p.Pro319Leu,ENST00000366960,NM_012424.4;RPS6KC1,missense_variant,p.Pro307Leu,ENST00000366959,NM_001136138.2;RPS6KC1,missense_variant,p.Pro138Leu,ENST00000543354,NM_001287221.1;RPS6KC1,5_prime_UTR_variant,,ENST00000615329,NM_001287220.1;RPS6KC1,intron_variant,,ENST00000543470,NM_001287219.1;RPS6KC1,intron_variant,,ENST00000614059,NM_001287218.1;RPS6KC1,non_coding_transcrip…	T	ENSG00000136643	ENST00000366960	Transcript
HLX	0	.	GRCh38	chr1	220884415	220884415	+	Missense_Mutation	SNP	G	G	A	rs77213368		NGP_S9	NORMAL	G	G																c.1178N>A	p.Arg393Gln	p.R393Q	ENST00000366903	4/4	545	408	136				HLX,missense_variant,p.Arg393Gln,ENST00000366903,NM_021958.3;HLX,missense_variant,p.Arg126Gln,ENST00000427693,;HLX-AS1,upstream_gene_variant,,ENST00000552026,;HLX,non_coding_transcript_exon_variant,,ENST00000549319,;	A	ENSG00000136630	ENST00000366903	Transcript
MIA3	0	.	GRCh38	chr1	222659625	222659625	+	Missense_Mutation	SNP	G	G	A	rs189566529		NGP_S9	NORMAL	G	G																c.4774N>A	p.Ala1592Thr	p.A1592T	ENST00000344922	21/28	390	133	257				MIA3,missense_variant,p.Ala1592Thr,ENST00000344922,NM_198551.3,NM_001324063.1,NM_001324064.1,NM_001324062.1;MIA3,missense_variant,p.Ala470Thr,ENST00000340535,NM_001300867.1,NM_001324065.1;MIA3,intron_variant,,ENST00000344507,;MIA3,downstream_gene_variant,,ENST00000354906,;MIA3,upstream_gene_variant,,ENST00000450260,;RP11-378J18.8,non_coding_transcript_exon_variant,,ENST00000608771,;MIA3,non_codin…	A	ENSG00000154305	ENST00000344922	Transcript
MRPL55	0	.	GRCh38	chr1	228107771	228107771	+	Missense_Mutation	SNP	C	C	T	rs35265990		NGP_S9	NORMAL	C	C																c.233N>A	p.Arg78His	p.R78H	ENST00000430433	5/6	593	396	196				MRPL55,missense_variant,p.Arg42His,ENST00000366735,;MRPL55,missense_variant,p.Arg42His,ENST00000366734,;MRPL55,missense_variant,p.Arg78His,ENST00000430433,NM_181462.2;MRPL55,missense_variant,p.Arg42His,ENST00000366733,;MRPL55,missense_variant,p.Arg42His,ENST00000411464,;MRPL55,missense_variant,p.Arg42His,ENST00000336520,NM_181463.2;MRPL55,missense_variant,p.Arg42His,ENST00000366744,;MRPL55,missen…	T	ENSG00000162910	ENST00000430433	Transcript
OBSCN	0	.	GRCh38	chr1	228245675	228245675	+	Missense_Mutation	SNP	A	A	C	rs199523598		NGP_S9	NORMAL	A	A																c.4020N>C	p.Gln1340His	p.Q1340H	ENST00000570156	13/116	278	197	81				OBSCN,missense_variant,p.Gln1340His,ENST00000570156,NM_001271223.2;OBSCN,missense_variant,p.Gln1340His,ENST00000366707,;OBSCN,missense_variant,p.Gln1248His,ENST00000422127,NM_001098623.2;OBSCN,missense_variant,p.Gln1248His,ENST00000636875,;OBSCN,missense_variant,p.Gln1248His,ENST00000284548,NM_052843.3;	C	ENSG00000154358	ENST00000570156	Transcript
OBSCN	0	.	GRCh38	chr1	228259626	228259626	+	Missense_Mutation	SNP	G	G	A	rs116129606		NGP_S9	NORMAL	G	G																c.4987N>A	p.Gly1663Arg	p.G1663R	ENST00000570156	17/116	620	457	163				OBSCN,missense_variant,p.Gly1663Arg,ENST00000570156,NM_001271223.2;OBSCN,missense_variant,p.Gly1663Arg,ENST00000366707,;OBSCN,intron_variant,,ENST00000422127,NM_001098623.2;OBSCN,intron_variant,,ENST00000636875,;OBSCN,intron_variant,,ENST00000284548,NM_052843.3;	A	ENSG00000154358	ENST00000570156	Transcript
C1orf131	0	.	GRCh38	chr1	231227049	231227049	+	Missense_Mutation	SNP	C	C	T	rs34759016		NGP_S9	NORMAL	C	C																c.530N>A	p.Arg177Gln	p.R177Q	ENST00000366649	4/7	320	204	116				C1orf131,missense_variant,p.Arg177Gln,ENST00000318906,;C1orf131,missense_variant,p.Arg176Gln,ENST00000366651,NM_001300830.1;C1orf131,missense_variant,p.Arg177Gln,ENST00000366649,NM_152379.3;C1orf131,missense_variant,p.Arg140Gln,ENST00000451322,;C1orf131,non_coding_transcript_exon_variant,,ENST00000495795,;C1orf131,non_coding_transcript_exon_variant,,ENST00000486384,;C1orf131,upstream_gene_variant…	T	ENSG00000143633	ENST00000366649	Transcript
EGLN1	0	.	GRCh38	chr1	231421602	231421602	+	Missense_Mutation	SNP	G	G	A	rs113401862		NGP_S9	NORMAL	G	G																c.287N>T	p.Ala96Val	p.A96V	ENST00000366641	1/5	127	88	39				EGLN1,missense_variant,p.Ala96Val,ENST00000366641,NM_022051.2;EGLN1,upstream_gene_variant,,ENST00000476717,;	A	ENSG00000135766	ENST00000366641	Transcript
SIPA1L2	0	.	GRCh38	chr1	232514210	232514210	+	Missense_Mutation	SNP	C	C	T	rs78479224		NGP_S9	NORMAL	C	C																c.1130N>A	p.Cys377Tyr	p.C377Y	ENST00000366630	2/22	637	245	392				SIPA1L2,missense_variant,p.Cys377Tyr,ENST00000366630,;SIPA1L2,missense_variant,p.Cys377Tyr,ENST00000262861,NM_020808.4;	T	ENSG00000116991	ENST00000366630	Transcript
MAP10	0	.	GRCh38	chr1	232805228	232805228	+	Missense_Mutation	SNP	G	G	A	rs201625156		NGP_S9	NORMAL	G	G																c.205N>A	p.Gly69Ser	p.G69S	ENST00000418460	1/1	314	120	193				MAP10,missense_variant,p.Gly69Ser,ENST00000418460,NM_019090.2;	A	ENSG00000212916	ENST00000418460	Transcript
MAP10	0	.	GRCh38	chr1	232806288	232806288	+	Missense_Mutation	SNP	G	G	T	novel		NGP_S9	NORMAL	G	G																c.1265N>T	p.Arg422Ile	p.R422I	ENST00000418460	1/1	487	328	159				MAP10,missense_variant,p.Arg422Ile,ENST00000418460,NM_019090.2;	T	ENSG00000212916	ENST00000418460	Transcript
NID1	0	.	GRCh38	chr1	236038229	236038229	+	Missense_Mutation	SNP	C	C	T	rs16833154		NGP_S9	NORMAL	C	C																c.1160N>A	p.Arg387His	p.R387H	ENST00000264187	5/20	270	102	168				NID1,missense_variant,p.Arg387His,ENST00000264187,NM_002508.2;NID1,missense_variant,p.Arg387His,ENST00000366595,;	T	ENSG00000116962	ENST00000264187	Transcript
ERO1B	0	.	GRCh38	chr1	236218524	236218524	+	Missense_Mutation	SNP	T	T	C	rs61736438		NGP_S9	NORMAL	T	T																c.1396N>G	p.Ser466Gly	p.S466G	ENST00000354619	16/16	38	7	31				ERO1B,missense_variant,p.Ser466Gly,ENST00000354619,NM_019891.3;ERO1B,downstream_gene_variant,,ENST00000264181,;GPR137B,intron_variant,,ENST00000477559,;	C	ENSG00000086619	ENST00000354619	Transcript
ZNF670	0	.	GRCh38	chr1	247037982	247037982	+	Missense_Mutation	SNP	G	G	A	rs76880556		NGP_S9	NORMAL	G	G																c.637N>T	p.Arg213Cys	p.R213C	ENST00000366503	4/4	257	93	164				ZNF670,missense_variant,p.Arg213Cys,ENST00000366503,NM_033213.4,NM_001204220.1;ZNF670-ZNF695,intron_variant,,ENST00000474541,;ZNF670-ZNF695,intron_variant,,ENST00000465049,;RP11-551G24.2,upstream_gene_variant,,ENST00000439523,;	A	ENSG00000277462	ENST00000366503	Transcript
ZNF669	0	.	GRCh38	chr1	247101309	247101309	+	Missense_Mutation	SNP	C	C	T	rs77737647		NGP_S9	NORMAL	C	C																c.460N>A	p.Val154Ile	p.V154I	ENST00000343381	4/4	235	86	149				ZNF669,missense_variant,p.Val154Ile,ENST00000343381,NM_024804.2;ZNF669,missense_variant,p.Val68Ile,ENST00000448299,NM_001142572.1;ZNF669,synonymous_variant,p.Ser133=,ENST00000476158,;ZNF669,synonymous_variant,p.Ser47=,ENST00000366500,;ZNF669,3_prime_UTR_variant,,ENST00000366501,;	T	ENSG00000188295	ENST00000343381	Transcript
OR11L1	0	.	GRCh38	chr1	247841087	247841087	+	Missense_Mutation	SNP	G	G	C	rs72761012		NGP_S9	NORMAL	G	G																c.810N>G	p.Ile270Met	p.I270M	ENST00000355784	1/1	381	123	258				OR11L1,missense_variant,p.Ile270Met,ENST00000355784,NM_001001959.1;	C	ENSG00000197591	ENST00000355784	Transcript
OR2T8	0	.	GRCh38	chr1	247921162	247921162	+	Missense_Mutation	SNP	T	C	C	rs11204564		NGP_S9	NORMAL	T	T																c.145N>C	p.Trp49Arg	p.W49R	ENST00000319968	1/1	449	3	446				OR2T8,missense_variant,p.Trp49Arg,ENST00000319968,NM_001005522.1;	C	ENSG00000177462	ENST00000319968	Transcript
OR2L3	0	.	GRCh38	chr1	248061316	248061316	+	Missense_Mutation	SNP	C	C	G	rs113050484		NGP_S9	NORMAL	C	C																c.635N>G	p.Ala212Gly	p.A212G	ENST00000359959	1/1	423	170	253				OR2L3,missense_variant,p.Ala212Gly,ENST00000359959,NM_001004687.1;	G	ENSG00000198128	ENST00000359959	Transcript
OR2T12	0	.	GRCh38	chr1	248295374	248295374	+	Missense_Mutation	SNP	T	C	C	rs6678138		NGP_S9	NORMAL	T	T																c.205N>G	p.Met69Val	p.M69V	ENST00000317996	1/1	376	0	376				OR2T12,missense_variant,p.Met69Val,ENST00000317996,NM_001004692.1;	C	ENSG00000177201	ENST00000317996	Transcript
OR2T12	0	.	GRCh38	chr1	248295497	248295497	+	Missense_Mutation	SNP	T	T	G	novel		NGP_S9	NORMAL	T	T																c.82N>C	p.Met28Leu	p.M28L	ENST00000317996	1/1	516	366	150				OR2T12,missense_variant,p.Met28Leu,ENST00000317996,NM_001004692.1;	G	ENSG00000177201	ENST00000317996	Transcript
OR2M7	0	.	GRCh38	chr1	248323692	248323692	+	Missense_Mutation	SNP	G	G	A	rs768101785		NGP_S9	NORMAL	G	G																c.877N>T	p.Arg293Cys	p.R293C	ENST00000317965	1/1	410	284	126				OR2M7,missense_variant,p.Arg293Cys,ENST00000317965,NM_001004691.1;	A	ENSG00000177186	ENST00000317965	Transcript
OR2T4	0	.	GRCh38	chr1	248362137	248362137	+	Missense_Mutation	SNP	T	T	G	rs112041618		NGP_S9	NORMAL	T	T																c.557N>G	p.Val186Gly	p.V186G	ENST00000366475	1/1	545	369	176				OR2T4,missense_variant,p.Val186Gly,ENST00000366475,NM_001004696.1;	G	ENSG00000196944	ENST00000366475	Transcript
OR2T5	0	.	GRCh38	chr1	248488722	248488722	+	Missense_Mutation	SNP	G	A	A	rs139516854		NGP_S9	NORMAL	G	G																c.134N>A	p.Gly45Glu	p.G45E	ENST00000366473	1/1	306	0	306				OR2T5,missense_variant,p.Gly45Glu,ENST00000366473,NM_001004697.1;RP11-407H12.8,upstream_gene_variant,,ENST00000450847,;	A	ENSG00000203661	ENST00000366473	Transcript
OR2T5	0	.	GRCh38	chr1	248488743	248488743	+	Missense_Mutation	SNP	T	T	C	rs755719407		NGP_S9	NORMAL	T	T																c.155N>C	p.Leu52Pro	p.L52P	ENST00000366473	1/1	286	203	83				OR2T5,missense_variant,p.Leu52Pro,ENST00000366473,NM_001004697.1;RP11-407H12.8,upstream_gene_variant,,ENST00000450847,;	C	ENSG00000203661	ENST00000366473	Transcript
OR2T5	0	.	GRCh38	chr1	248488874	248488874	+	Missense_Mutation	SNP	G	G	A	rs9435942		NGP_S9	NORMAL	G	G																c.286N>A	p.Val96Ile	p.V96I	ENST00000366473	1/1	50	25	25				OR2T5,missense_variant,p.Val96Ile,ENST00000366473,NM_001004697.1;RP11-407H12.8,upstream_gene_variant,,ENST00000450847,;	A	ENSG00000203661	ENST00000366473	Transcript
OR2T5	0	.	GRCh38	chr1	248489186	248489186	+	Missense_Mutation	SNP	G	G	A	rs200984961		NGP_S9	NORMAL	G	G																c.598N>A	p.Glu200Lys	p.E200K	ENST00000366473	1/1	8	3	5				OR2T5,missense_variant,p.Glu200Lys,ENST00000366473,NM_001004697.1;RP11-407H12.8,upstream_gene_variant,,ENST00000450847,;	A	ENSG00000203661	ENST00000366473	Transcript
OR2G6	0	.	GRCh38	chr1	248521885	248521885	+	Missense_Mutation	SNP	A	A	C	rs781235269		NGP_S9	NORMAL	A	A																c.239N>C	p.Gln80Pro	p.Q80P	ENST00000343414	1/1	556	375	181				OR2G6,missense_variant,p.Gln80Pro,ENST00000343414,NM_001013355.1;	C	ENSG00000188558	ENST00000343414	Transcript
OR2T29	0	.	GRCh38	chr1	248559206	248559206	+	Missense_Mutation	SNP	C	C	T	rs199706827		NGP_S9	NORMAL	C	C																c.286N>A	p.Val96Ile	p.V96I	ENST00000328570	1/1	47	18	29				OR2T29,missense_variant,p.Val96Ile,ENST00000328570,NM_001004694.2;RP11-438F14.3,intron_variant,,ENST00000438623,;RP11-438F14.3,upstream_gene_variant,,ENST00000436515,;	T	ENSG00000182783	ENST00000328570	Transcript
OR2T34	0	.	GRCh38	chr1	248573958	248573958	+	Missense_Mutation	SNP	C	G	G	rs1770107		NGP_S9	NORMAL	C	C																c.800N>C	p.Arg267Pro	p.R267P	ENST00000328782	1/1	6	0	6				OR2T34,missense_variant,p.Arg267Pro,ENST00000328782,NM_001001821.1;	G	ENSG00000183310	ENST00000328782	Transcript
OR2T34	0	.	GRCh38	chr1	248574118	248574118	+	Missense_Mutation	SNP	T	T	C	rs145854970		NGP_S9	NORMAL	T	T																c.640N>G	p.Thr214Ala	p.T214A	ENST00000328782	1/1	11	5	6				OR2T34,missense_variant,p.Thr214Ala,ENST00000328782,NM_001001821.1;	C	ENSG00000183310	ENST00000328782	Transcript
OR2T35	0	.	GRCh38	chr1	248638291	248638291	+	Missense_Mutation	SNP	C	T	T	rs78622116		NGP_S9	NORMAL	C	C																c.968N>A	p.Gly323Asp	p.G323D	ENST00000317450	1/1	442	8	434				OR2T35,missense_variant,p.Gly323Asp,ENST00000317450,NM_001001827.1;	T	ENSG00000177151	ENST00000317450	Transcript
OR2T35	0	.	GRCh38	chr1	248638301	248638302	+	Frame_Shift_Ins	INS	-	CA	CA	rs370874670		NGP_S9	NORMAL	-	-																c.957_958insTG	p.Ile320Ter	p.I320*	ENST00000317450	1/1	452	11	441				OR2T35,frameshift_variant,p.Ile320Ter,ENST00000317450,NM_001001827.1;	CA	ENSG00000177151	ENST00000317450	Transcript
OR2T35	0	.	GRCh38	chr1	248638309	248638309	+	Missense_Mutation	SNP	G	A	A	rs150878651		NGP_S9	NORMAL	G	G																c.950N>T	p.Ala317Val	p.A317V	ENST00000317450	1/1	467	13	454				OR2T35,missense_variant,p.Ala317Val,ENST00000317450,NM_001001827.1;	A	ENSG00000177151	ENST00000317450	Transcript
OR2T35	0	.	GRCh38	chr1	248638310	248638310	+	Missense_Mutation	SNP	C	T	T	rs143981271		NGP_S9	NORMAL	C	C																c.949N>A	p.Ala317Thr	p.A317T	ENST00000317450	1/1	468	13	455				OR2T35,missense_variant,p.Ala317Thr,ENST00000317450,NM_001001827.1;	T	ENSG00000177151	ENST00000317450	Transcript
OR2T35	0	.	GRCh38	chr1	248638644	248638650	+	Frame_Shift_Del	DEL	CAGCACG	CAGCACG	-	rs143010547		NGP_S9	NORMAL	CAGCACG	CAGCACG																c.609_615delNNNNNNN	p.Cys203Ter	p.C203*	ENST00000317450	1/1	908	200	708				OR2T35,frameshift_variant,p.Cys203Ter,ENST00000317450,NM_001001827.1;	-	ENSG00000177151	ENST00000317450	Transcript
OR2T35	0	.	GRCh38	chr1	248639129	248639129	+	Missense_Mutation	SNP	A	A	C	rs768603099		NGP_S9	NORMAL	A	A																c.130N>G	p.Leu44Val	p.L44V	ENST00000317450	1/1	39	28	11				OR2T35,missense_variant,p.Leu44Val,ENST00000317450,NM_001001827.1;	C	ENSG00000177151	ENST00000317450	Transcript
OR2T35	0	.	GRCh38	chr1	248639168	248639168	+	Missense_Mutation	SNP	C	T	T	rs1782218		NGP_S9	NORMAL	C	C																c.91N>A	p.Val31Ile	p.V31I	ENST00000317450	1/1	53	0	53				OR2T35,missense_variant,p.Val31Ile,ENST00000317450,NM_001001827.1;	T	ENSG00000177151	ENST00000317450	Transcript
LYPD8	0	.	GRCh38	chr1	248745207	248745207	+	Missense_Mutation	SNP	T	C	C	novel		NGP_S9	NORMAL	T	T																c.410N>G	p.His137Arg	p.H137R	ENST00000590317	6/7	387	0	387				LYPD8,missense_variant,p.His137Arg,ENST00000590317,NM_001291283.1,NM_001085474.1;XX-CR54.1,downstream_gene_variant,,ENST00000611154,;LYPD8,missense_variant,p.His25Arg,ENST00000566597,;	C	ENSG00000259823	ENST00000590317	Transcript
TPO	0	.	GRCh38	chr2	1477501	1477501	+	Missense_Mutation	SNP	G	G	A	novel		NGP_S9	NORMAL	G	G																c.1235G>A	p.Arg412His	p.R412H	ENST00000345913	8/17	242	160	82				TPO,missense_variant,p.Arg341His,ENST00000422464,;TPO,missense_variant,p.Arg412His,ENST00000345913,NM_000547.5;TPO,missense_variant,p.Arg412His,ENST00000329066,NM_001206744.1;TPO,missense_variant,p.Arg412His,ENST00000382201,NM_001206745.1,NM_175719.3;TPO,missense_variant,p.Arg412His,ENST00000346956,NM_175721.3;TPO,intron_variant,,ENST00000382198,NM_175722.3;TPO,intron_variant,,ENST00000497517,;	A	ENSG00000115705	ENST00000345913	Transcript
PXDN	0	.	GRCh38	chr2	1638964	1638964	+	Missense_Mutation	SNP	C	C	T	rs61747868		NGP_S9	NORMAL	C	C																c.4088G>A	p.Gly1363Glu	p.G1363E	ENST00000252804	21/23	305	194	111				PXDN,missense_variant,p.Gly1363Glu,ENST00000252804,NM_012293.2;PXDN,downstream_gene_variant,,ENST00000477093,;PXDN,non_coding_transcript_exon_variant,,ENST00000478155,;PXDN,intron_variant,,ENST00000453308,;PXDN,upstream_gene_variant,,ENST00000493654,;	T	ENSG00000130508	ENST00000252804	Transcript
PXDN	0	.	GRCh38	chr2	1648221	1648221	+	Missense_Mutation	SNP	C	C	T	rs201763004		NGP_S9	NORMAL	C	C																c.3559G>A	p.Asp1187Asn	p.D1187N	ENST00000252804	17/23	293	92	201				PXDN,missense_variant,p.Asp1187Asn,ENST00000252804,NM_012293.2;PXDN,downstream_gene_variant,,ENST00000433670,;PXDN,upstream_gene_variant,,ENST00000477093,;PXDN,downstream_gene_variant,,ENST00000465809,;PXDN,intron_variant,,ENST00000478155,;PXDN,downstream_gene_variant,,ENST00000493779,;PXDN,upstream_gene_variant,,ENST00000453308,;	T	ENSG00000130508	ENST00000252804	Transcript
ADAM17	0	.	GRCh38	chr2	9490409	9490409	+	Missense_Mutation	SNP	G	G	A	rs79932015		NGP_S9	NORMAL	G	G																c.2243C>T	p.Ala748Val	p.A748V	ENST00000310823	19/19	475	299	176				ADAM17,missense_variant,p.Ala748Val,ENST00000310823,NM_003183.5;IAH1,intron_variant,,ENST00000481367,;IAH1,downstream_gene_variant,,ENST00000470914,NM_001320860.1,NM_001320863.1,NM_001320859.1;IAH1,downstream_gene_variant,,ENST00000497473,NM_001039613.2;IAH1,downstream_gene_variant,,ENST00000481688,NM_001320858.1;IAH1,downstream_gene_variant,,ENST00000482918,;IAH1,downstream_gene_variant,,ENST000…	A	ENSG00000151694	ENST00000310823	Transcript
APOB	0	.	GRCh38	chr2	21007626	21007626	+	Missense_Mutation	SNP	C	C	G	rs72653100		NGP_S9	NORMAL	C	C																c.9242G>C	p.Ser3081Thr	p.S3081T	ENST00000233242	26/29	1598	517	1080				APOB,missense_variant,p.Ser3081Thr,ENST00000233242,NM_000384.2;	G	ENSG00000084674	ENST00000233242	Transcript
APOB	0	.	GRCh38	chr2	21007728	21007728	+	Missense_Mutation	SNP	G	G	C	rs61742323		NGP_S9	NORMAL	G	G																c.9140C>G	p.Thr3047Arg	p.T3047R	ENST00000233242	26/29	1290	904	386				APOB,missense_variant,p.Thr3047Arg,ENST00000233242,NM_000384.2;	C	ENSG00000084674	ENST00000233242	Transcript
TDRD15	0	.	GRCh38	chr2	21140282	21140282	+	Missense_Mutation	SNP	A	A	G	rs113616147		NGP_S9	NORMAL	A	A																c.2815A>G	p.Ile939Val	p.I939V	ENST00000405799	4/4	279	120	159				TDRD15,missense_variant,p.Ile939Val,ENST00000405799,NM_001306137.1;TDRD15,missense_variant,p.Ile939Val,ENST00000622654,;	G	ENSG00000218819	ENST00000405799	Transcript
FAM228A	0	.	GRCh38	chr2	24183307	24183307	+	Missense_Mutation	SNP	A	A	C	rs201642678		NGP_S9	NORMAL	A	A																c.185A>C	p.Asp62Ala	p.D62A	ENST00000295150	4/6	321	229	92				FAM228A,missense_variant,p.Asp62Ala,ENST00000295150,NM_001040710.2;FAM228A,missense_variant,p.Asp100Ala,ENST00000432434,;FAM228A,upstream_gene_variant,,ENST00000415196,;RP11-507M3.1,3_prime_UTR_variant,,ENST00000610442,;FAM228A,3_prime_UTR_variant,,ENST00000456591,;	C	ENSG00000186453	ENST00000295150	Transcript
DRC1	0	.	GRCh38	chr2	26444286	26444286	+	Missense_Mutation	SNP	G	G	A	rs35094910		NGP_S9	NORMAL	G	G																c.1093G>A	p.Glu365Lys	p.E365K	ENST00000288710	9/17	371	136	235				DRC1,missense_variant,p.Glu365Lys,ENST00000288710,NM_145038.4;DRC1,upstream_gene_variant,,ENST00000439066,;DRC1,downstream_gene_variant,,ENST00000442810,;DRC1,3_prime_UTR_variant,,ENST00000421869,;DRC1,non_coding_transcript_exon_variant,,ENST00000483675,;	A	ENSG00000157856	ENST00000288710	Transcript
OTOF	0	.	GRCh38	chr2	26470699	26470699	+	Missense_Mutation	SNP	T	T	G	rs62641623		NGP_S9	NORMAL	T	T																c.3917a>C	p.Lys1306Thr	p.K1306T	ENST00000272371	32/47	76	30	46				OTOF,missense_variant,p.Lys1306Thr,ENST00000272371,NM_194248.2;OTOF,missense_variant,p.Lys1306Thr,ENST00000403946,NM_001287489.1;OTOF,missense_variant,p.Lys616Thr,ENST00000402415,NM_194322.2;OTOF,missense_variant,p.Lys539Thr,ENST00000338581,NM_004802.3;OTOF,missense_variant,p.Lys539Thr,ENST00000339598,NM_194323.2;OTOF,downstream_gene_variant,,ENST00000426958,;OTOF,upstream_gene_variant,,ENST00000…	G	ENSG00000115155	ENST00000272371	Transcript
OTOF	0	.	GRCh38	chr2	26474014	26474014	+	Missense_Mutation	SNP	C	C	T	rs138249243		NGP_S9	NORMAL	C	C																c.3385G>A	p.Val1129Met	p.V1129M	ENST00000272371	27/47	399	169	230				OTOF,missense_variant,p.Val1129Met,ENST00000272371,NM_194248.2;OTOF,missense_variant,p.Val1129Met,ENST00000403946,NM_001287489.1;OTOF,missense_variant,p.Val439Met,ENST00000402415,NM_194322.2;OTOF,missense_variant,p.Val382Met,ENST00000338581,NM_004802.3;OTOF,missense_variant,p.Val382Met,ENST00000339598,NM_194323.2;OTOF,upstream_gene_variant,,ENST00000426958,;	T	ENSG00000115155	ENST00000272371	Transcript
CGREF1	0	.	GRCh38	chr2	27101486	27101486	+	Missense_Mutation	SNP	C	C	T	rs1057391		NGP_S9	NORMAL	C	C																c.745G>A	p.Glu249Lys	p.E249K	ENST00000402394	6/6	110	67	43				CGREF1,missense_variant,p.Glu249Lys,ENST00000402394,NM_006569.5;CGREF1,missense_variant,p.Glu249Lys,ENST00000312734,;CGREF1,missense_variant,p.Glu371Lys,ENST00000404694,;CGREF1,missense_variant,p.Glu249Lys,ENST00000405600,NM_001166239.1;CGREF1,intron_variant,,ENST00000402550,NM_001166240.1;CGREF1,intron_variant,,ENST00000260595,;KHK,downstream_gene_variant,,ENST00000260599,NM_000221.2;KHK,downstr…	T	ENSG00000138028	ENST00000402394	Transcript
C2orf16	0	.	GRCh38	chr2	27581920	27581920	+	Missense_Mutation	SNP	A	A	G	rs182544514		NGP_S9	NORMAL	A	A																c.5348A>G	p.His1783Arg	p.H1783R	ENST00000408964	1/1	895	603	292				C2orf16,missense_variant,p.His1783Arg,ENST00000408964,NM_032266.3;ZNF512,upstream_gene_variant,,ENST00000413371,NM_001271318.1,NM_001271289.1;ZNF512,upstream_gene_variant,,ENST00000556601,NM_001271288.1,NM_001271287.1;ZNF512,upstream_gene_variant,,ENST00000355467,NM_032434.3;ZNF512,upstream_gene_variant,,ENST00000416005,NM_001271286.1;ZNF512,upstream_gene_variant,,ENST00000379717,;RP11-158I13.2,u…	G	ENSG00000221843	ENST00000408964	Transcript
C2orf16	0	.	GRCh38	chr2	27581935	27581935	+	Missense_Mutation	SNP	A	A	G	rs187723704		NGP_S9	NORMAL	A	A																c.5363A>G	p.Lys1788Arg	p.K1788R	ENST00000408964	1/1	881	575	306				C2orf16,missense_variant,p.Lys1788Arg,ENST00000408964,NM_032266.3;ZNF512,upstream_gene_variant,,ENST00000413371,NM_001271318.1,NM_001271289.1;ZNF512,upstream_gene_variant,,ENST00000556601,NM_001271288.1,NM_001271287.1;ZNF512,upstream_gene_variant,,ENST00000355467,NM_032434.3;ZNF512,upstream_gene_variant,,ENST00000416005,NM_001271286.1;ZNF512,upstream_gene_variant,,ENST00000379717,;RP11-158I13.2,u…	G	ENSG00000221843	ENST00000408964	Transcript
C2orf71	0	.	GRCh38	chr2	29072977	29072977	+	Missense_Mutation	SNP	C	C	T	rs199580720		NGP_S9	NORMAL	C	C																c.1285G>A	p.Glu429Lys	p.E429K	ENST00000331664	1/2	2179	1440	739				C2orf71,missense_variant,p.Glu429Lys,ENST00000331664,NM_001029883.2;	T	ENSG00000179270	ENST00000331664	Transcript
CAPN13	0	.	GRCh38	chr2	30743428	30743428	+	Missense_Mutation	SNP	G	G	A	rs80066698		NGP_S9	NORMAL	G	G																c.1400C>T	p.Ala467Val	p.A467V	ENST00000295055	13/23	595	191	404				CAPN13,missense_variant,p.Ala467Val,ENST00000295055,NM_144575.2;CAPN13,missense_variant,p.Ala31Val,ENST00000450650,;CAPN13,3_prime_UTR_variant,,ENST00000458085,;CAPN13,non_coding_transcript_exon_variant,,ENST00000465450,;AC092569.2,downstream_gene_variant,,ENST00000455192,;	A	ENSG00000162949	ENST00000295055	Transcript
CYP1B1	0	.	GRCh38	chr2	38071060	38071060	+	Missense_Mutation	SNP	G	C	C	rs1056836		NGP_S9	NORMAL	G	G																c.1294C>G	p.Leu432Val	p.L432V	ENST00000610745	3/3	996	0	996				CYP1B1,missense_variant,p.Leu432Val,ENST00000610745,NM_000104.3;CYP1B1,missense_variant,p.Leu432Val,ENST00000614273,;CYP1B1,missense_variant,p.Leu61Val,ENST00000494864,;RMDN2,downstream_gene_variant,,ENST00000234195,NM_144713.4;CYP1B1,downstream_gene_variant,,ENST00000490576,;CYP1B1-AS1,upstream_gene_variant,,ENST00000626582,;CYP1B1-AS1,upstream_gene_variant,,ENST00000630542,;CYP1B1-AS1,upstream_…	C	ENSG00000138061	ENST00000610745	Transcript
THUMPD2	0	.	GRCh38	chr2	39736746	39736746	+	Missense_Mutation	SNP	A	A	G	rs139525605		NGP_S9	NORMAL	A	A																c.1501T>C	p.Ser501Pro	p.S501P	ENST00000505747	10/10	175	60	115				THUMPD2,missense_variant,p.Ser501Pro,ENST00000505747,NM_001321480.1,NM_001321468.1,NM_025264.4,NM_001321475.1,NM_001321479.1,NM_001321469.1,NM_001321481.1,NM_001321477.1,NM_001321470.1,NM_001321474.1,NM_001321478.1;THUMPD2,3_prime_UTR_variant,,ENST00000378727,;THUMPD2,3_prime_UTR_variant,,ENST00000530522,;THUMPD2,non_coding_transcript_exon_variant,,ENST00000460072,;THUMPD2,non_coding_transcript_e…	G	ENSG00000138050	ENST00000505747	Transcript
PKDCC	0	.	GRCh38	chr2	42055340	42055340	+	Missense_Mutation	SNP	A	A	G	rs752001053		NGP_S9	NORMAL	A	A																c.1169A>G	p.His390Arg	p.H390R	ENST00000294964	5/7	251	90	161				PKDCC,missense_variant,p.His390Arg,ENST00000294964,NM_138370.2;PKDCC,intron_variant,,ENST00000480099,;PKDCC,3_prime_UTR_variant,,ENST00000401498,;PKDCC,non_coding_transcript_exon_variant,,ENST00000490302,;PKDCC,non_coding_transcript_exon_variant,,ENST00000475241,;PKDCC,non_coding_transcript_exon_variant,,ENST00000470578,;PKDCC,non_coding_transcript_exon_variant,,ENST00000475868,;PKDCC,downstream_…	G	ENSG00000162878	ENST00000294964	Transcript
LRPPRC	0	.	GRCh38	chr2	43973807	43973807	+	Missense_Mutation	SNP	C	C	A	rs148843107		NGP_S9	NORMAL	C	C																c.1249G>T	p.Ala417Ser	p.A417S	ENST00000260665	10/38	372	144	228				LRPPRC,missense_variant,p.Ala417Ser,ENST00000260665,NM_133259.3;LRPPRC,missense_variant,p.Ala417Ser,ENST00000409946,;LRPPRC,missense_variant,p.Ala417Ser,ENST00000409659,;LRPPRC,downstream_gene_variant,,ENST00000447246,;	A	ENSG00000138095	ENST00000260665	Transcript
PPP1R21	0	.	GRCh38	chr2	48480014	48480014	+	Missense_Mutation	SNP	A	A	G	rs35301844		NGP_S9	NORMAL	A	A																c.1316A>G	p.Lys439Arg	p.K439R	ENST00000294952	13/22	318	207	111				PPP1R21,missense_variant,p.Lys439Arg,ENST00000294952,NM_001135629.2;PPP1R21,missense_variant,p.Lys439Arg,ENST00000281394,NM_152994.4;PPP1R21,missense_variant,p.Lys439Arg,ENST00000449090,NM_001193475.1;PPP1R21,splice_region_variant,,ENST00000416913,;PPP1R21,splice_region_variant,,ENST00000431614,;PPP1R21,splice_region_variant,,ENST00000455978,;	G	ENSG00000162869	ENST00000294952	Transcript
NRXN1	0	.	GRCh38	chr2	50053370	50053370	+	Missense_Mutation	SNP	C	C	T	rs146100580		NGP_S9	NORMAL	C	C																c.4149G>A	p.Met1383Ile	p.M1383I	ENST00000404971	22/24	449	207	242				NRXN1,missense_variant,p.Met1313Ile,ENST00000406316,NM_004801.4;NRXN1,missense_variant,p.Met1335Ile,ENST00000625672,;NRXN1,missense_variant,p.Met1383Ile,ENST00000404971,NM_001135659.1;NRXN1,missense_variant,p.Met1343Ile,ENST00000401669,;NRXN1,missense_variant,p.Met1331Ile,ENST00000405472,;NRXN1,missense_variant,p.Met1335Ile,ENST00000630543,;NRXN1,missense_variant,p.Met278Ile,ENST00000342183,NM_13…	T	ENSG00000179915	ENST00000404971	Transcript
TSPYL6	0	.	GRCh38	chr2	54255805	54255805	+	Missense_Mutation	SNP	G	G	A	rs13424808		NGP_S9	NORMAL	G	G																c.347C>T	p.Pro116Leu	p.P116L	ENST00000317802	1/1	218	109	109				TSPYL6,missense_variant,p.Pro116Leu,ENST00000317802,NM_001003937.2;ACYP2,intron_variant,,ENST00000394666,NM_138448.3;ACYP2,intron_variant,,ENST00000607452,NM_001320586.1,NM_001320587.1;ACYP2,intron_variant,,ENST00000303536,NM_001320589.1;ACYP2,intron_variant,,ENST00000606865,;ACYP2,intron_variant,,ENST00000494922,;	A	ENSG00000178021	ENST00000317802	Transcript
USP34	0	.	GRCh38	chr2	61380214	61380214	+	Missense_Mutation	SNP	C	C	A	novel		NGP_S9	NORMAL	C	C																c.969G>T	p.Met323Ile	p.M323I	ENST00000398571	7/80	316	168	148				USP34,missense_variant,p.Met323Ile,ENST00000398571,NM_014709.3;USP34,3_prime_UTR_variant,,ENST00000453133,;	A	ENSG00000115464	ENST00000398571	Transcript
FAM161A	0	.	GRCh38	chr2	61842190	61842190	+	Missense_Mutation	SNP	C	C	A	rs140622968		NGP_S9	NORMAL	C	C																c.354G>T	p.Gln118His	p.Q118H	ENST00000404929	2/7	236	127	109				FAM161A,missense_variant,p.Gln118His,ENST00000404929,NM_001201543.1;FAM161A,missense_variant,p.Gln118His,ENST00000405894,NM_032180.2;FAM161A,missense_variant,p.Gln114His,ENST00000418113,;FAM161A,missense_variant,p.Gln118His,ENST00000456262,;FAM161A,3_prime_UTR_variant,,ENST00000307507,;FAM161A,upstream_gene_variant,,ENST00000496369,;	A	ENSG00000170264	ENST00000404929	Transcript
AFTPH	0	.	GRCh38	chr2	64551733	64551733	+	Missense_Mutation	SNP	G	G	T	rs143292225		NGP_S9	NORMAL	G	G																c.259G>T	p.Gly87Cys	p.G87C	ENST00000238855	2/10	291	130	161				AFTPH,missense_variant,p.Gly87Cys,ENST00000238855,NM_203437.3;AFTPH,missense_variant,p.Gly87Cys,ENST00000238856,NM_001002243.2,NM_017657.4;AFTPH,missense_variant,p.Gly87Cys,ENST00000409933,;AFTPH,upstream_gene_variant,,ENST00000409183,;AC008074.1,downstream_gene_variant,,ENST00000623932,;AFTPH,non_coding_transcript_exon_variant,,ENST00000498706,;AFTPH,upstream_gene_variant,,ENST00000487769,;	T	ENSG00000119844	ENST00000238855	Transcript
PCYOX1	0	.	GRCh38	chr2	70277037	70277037	+	Missense_Mutation	SNP	C	C	G	rs78117294		NGP_S9	NORMAL	C	C																c.1163C>G	p.Ser388Cys	p.S388C	ENST00000433351	6/6	304	153	151				PCYOX1,missense_variant,p.Ser388Cys,ENST00000433351,NM_016297.3;PCYOX1,missense_variant,p.Leu293Val,ENST00000264441,;SNRPG,downstream_gene_variant,,ENST00000482975,NM_001317168.1;PCYOX1,downstream_gene_variant,,ENST00000414812,;PCYOX1,downstream_gene_variant,,ENST00000451279,;SNRPG,downstream_gene_variant,,ENST00000272348,NM_003096.3,NM_001317166.1,NM_001317171.1;PCYOX1,downstream_gene_variant,,E…	G	ENSG00000116005	ENST00000433351	Transcript
ZNF638	0	.	GRCh38	chr2	71428603	71428603	+	Missense_Mutation	SNP	G	G	C	rs114489501		NGP_S9	NORMAL	G	G																c.5602G>C	p.Val1868Leu	p.V1868L	ENST00000409544	25/28	112	67	45				ZNF638,missense_variant,p.Val1868Leu,ENST00000409544,NM_001252612.1;ZNF638,missense_variant,p.Val1868Leu,ENST00000264447,NM_014497.4,NM_001014972.2,NM_001252613.1;ZNF638,missense_variant,p.Val64Leu,ENST00000461991,;ZNF638,intron_variant,,ENST00000493576,;ZNF638,non_coding_transcript_exon_variant,,ENST00000409407,;ZNF638,non_coding_transcript_exon_variant,,ENST00000487638,;ZNF638,non_coding_transc…	C	ENSG00000075292	ENST00000409544	Transcript
DUSP11	0	.	GRCh38	chr2	73780091	73780091	+	Missense_Mutation	SNP	G	G	C	rs563112073		NGP_S9	NORMAL	G	G																c.25C>G	p.Arg9Gly	p.R9G	ENST00000272444	1/9	240	125	115				DUSP11,missense_variant,p.Arg9Gly,ENST00000443070,;DUSP11,missense_variant,p.Arg9Gly,ENST00000272444,NM_003584.2;C2orf78,upstream_gene_variant,,ENST00000409561,NM_001080474.1;DUSP11,upstream_gene_variant,,ENST00000452812,;DUSP11,upstream_gene_variant,,ENST00000480948,;DUSP11,upstream_gene_variant,,ENST00000477458,;	C	ENSG00000144048	ENST00000272444	Transcript
MRPL53	0	.	GRCh38	chr2	74472457	74472457	+	Missense_Mutation	SNP	T	T	C	rs148007344		NGP_S9	NORMAL	T	T																c.106A>G	p.Thr36Ala	p.T36A	ENST00000258105	2/3	323	167	156				MRPL53,missense_variant,p.Thr36Ala,ENST00000258105,NM_053050.4;MRPL53,intron_variant,,ENST00000409710,;CCDC142,downstream_gene_variant,,ENST00000393965,;CCDC142,downstream_gene_variant,,ENST00000290418,NM_032779.3;CCDC142,3_prime_UTR_variant,,ENST00000454193,;MRPL53,non_coding_transcript_exon_variant,,ENST00000468875,;MRPL53,non_coding_transcript_exon_variant,,ENST00000467349,;CCDC142,downstream_…	C	ENSG00000204822	ENST00000258105	Transcript
CCDC142	0	.	GRCh38	chr2	74482129	74482129	+	Missense_Mutation	SNP	G	G	C	rs139980577		NGP_S9	NORMAL	G	G																c.709C>G	p.Arg237Gly	p.R237G	ENST00000290418	1/9	272	177	95				CCDC142,missense_variant,p.Arg237Gly,ENST00000393965,;CCDC142,missense_variant,p.Arg237Gly,ENST00000290418,NM_032779.3;TTC31,upstream_gene_variant,,ENST00000410003,;TTC31,upstream_gene_variant,,ENST00000233623,NM_022492.4;TTC31,upstream_gene_variant,,ENST00000442235,;CCDC142,non_coding_transcript_exon_variant,,ENST00000471713,;CCDC142,intron_variant,,ENST00000474681,;TTC31,upstream_gene_variant,,…	C	ENSG00000135637	ENST00000290418	Transcript
CCDC142	0	.	GRCh38	chr2	74482141	74482141	+	Missense_Mutation	SNP	A	A	G	rs145418733		NGP_S9	NORMAL	A	A																c.697T>C	p.Ser233Pro	p.S233P	ENST00000290418	1/9	292	178	114				CCDC142,missense_variant,p.Ser233Pro,ENST00000393965,;CCDC142,missense_variant,p.Ser233Pro,ENST00000290418,NM_032779.3;TTC31,upstream_gene_variant,,ENST00000410003,;TTC31,upstream_gene_variant,,ENST00000233623,NM_022492.4;TTC31,upstream_gene_variant,,ENST00000442235,;CCDC142,non_coding_transcript_exon_variant,,ENST00000471713,;CCDC142,intron_variant,,ENST00000474681,;TTC31,upstream_gene_variant,,…	G	ENSG00000135637	ENST00000290418	Transcript
PTCD3	0	.	GRCh38	chr2	86137079	86137079	+	Missense_Mutation	SNP	C	C	G	rs144692694		NGP_S9	NORMAL	C	C																c.1918C>G	p.Pro640Ala	p.P640A	ENST00000254630	23/24	347	181	166				PTCD3,missense_variant,p.Pro640Ala,ENST00000254630,NM_017952.5;SNORD94,downstream_gene_variant,,ENST00000386037,;PTCD3,downstream_gene_variant,,ENST00000477520,;PTCD3,downstream_gene_variant,,ENST00000494323,;PTCD3,downstream_gene_variant,,ENST00000487043,;PTCD3,downstream_gene_variant,,ENST00000464541,;PTCD3,downstream_gene_variant,,ENST00000469585,;PTCD3,downstream_gene_variant,,ENST00000493430…	G	ENSG00000132300	ENST00000254630	Transcript
ANKRD36C	0	.	GRCh38	chr2	95855549	95855549	+	Missense_Mutation	SNP	T	T	C	rs5005869		NGP_S9	NORMAL	T	T																c.4712A>G	p.Asn1571Ser	p.N1571S	ENST00000456556	63/67	205	124	81				ANKRD36C,missense_variant,p.Asn1571Ser,ENST00000456556,;ANKRD36C,downstream_gene_variant,,ENST00000295246,;ANKRD36C,upstream_gene_variant,,ENST00000612359,;ANKRD36C,non_coding_transcript_exon_variant,,ENST00000488721,;ANKRD36C,downstream_gene_variant,,ENST00000531153,;ANKRD36C,downstream_gene_variant,,ENST00000534304,;	C	ENSG00000174501	ENST00000456556	Transcript
ANKRD36C	0	.	GRCh38	chr2	95857446	95857446	+	Missense_Mutation	SNP	A	C	C	rs35461149		NGP_S9	NORMAL	A	A																c.3943T>G	p.Leu1315Val	p.L1315V	ENST00000456556	62/67	24	0	24				ANKRD36C,missense_variant,p.Leu1315Val,ENST00000456556,;ANKRD36C,downstream_gene_variant,,ENST00000295246,;ANKRD36C,upstream_gene_variant,,ENST00000612359,;ANKRD36C,non_coding_transcript_exon_variant,,ENST00000531153,;ANKRD36C,non_coding_transcript_exon_variant,,ENST00000488721,;ANKRD36C,downstream_gene_variant,,ENST00000534304,;	C	ENSG00000174501	ENST00000456556	Transcript
ANKRD36C	0	.	GRCh38	chr2	95935492	95935492	+	Missense_Mutation	SNP	G	G	A	rs62153752		NGP_S9	NORMAL	G	G																c.1697C>T	p.Ala566Val	p.A566V	ENST00000456556	24/67	272	118	154				ANKRD36C,missense_variant,p.Ala566Val,ENST00000456556,;ANKRD36C,5_prime_UTR_variant,,ENST00000295246,;ANKRD36C,3_prime_UTR_variant,,ENST00000534304,;ANKRD36C,3_prime_UTR_variant,,ENST00000528268,;	A	ENSG00000174501	ENST00000456556	Transcript
ANKRD36C	0	.	GRCh38	chr2	95938843	95938843	+	Missense_Mutation	SNP	A	G	G	rs62154561		NGP_S9	NORMAL	A	A																c.1619T>C	p.Leu540Pro	p.L540P	ENST00000456556	22/67	1357	284	1073				ANKRD36C,missense_variant,p.Leu540Pro,ENST00000456556,;ANKRD36C,intron_variant,,ENST00000295246,;ANKRD36C,intron_variant,,ENST00000534304,;ANKRD36C,intron_variant,,ENST00000528268,;	G	ENSG00000174501	ENST00000456556	Transcript
ANKRD36C	0	.	GRCh38	chr2	95941196	95941196	+	Missense_Mutation	SNP	C	C	T	rs78739183		NGP_S9	NORMAL	C	C																c.1495G>A	p.Gly499Arg	p.G499R	ENST00000456556	20/67	52	23	29				ANKRD36C,missense_variant,p.Gly499Arg,ENST00000456556,;ANKRD36C,5_prime_UTR_variant,,ENST00000295246,;ANKRD36C,missense_variant,p.Gly28Arg,ENST00000534304,;ANKRD36C,missense_variant,p.Gly499Arg,ENST00000528268,;	T	ENSG00000174501	ENST00000456556	Transcript
ANKRD36C	0	.	GRCh38	chr2	95945173	95945173	+	Missense_Mutation	SNP	T	T	G	rs62154594		NGP_S9	NORMAL	T	T																c.1364A>C	p.Asn455Thr	p.N455T	ENST00000456556	18/67	154	34	120				ANKRD36C,missense_variant,p.Asn455Thr,ENST00000456556,;ANKRD36C,upstream_gene_variant,,ENST00000295246,;ANKRD36C,missense_variant,p.Asn455Thr,ENST00000528268,;ANKRD36C,upstream_gene_variant,,ENST00000534304,;	G	ENSG00000174501	ENST00000456556	Transcript
ANKRD36C	0	.	GRCh38	chr2	95953940	95953940	+	Missense_Mutation	SNP	T	T	G	rs74946480		NGP_S9	NORMAL	T	T																c.1202A>C	p.Glu401Ala	p.E401A	ENST00000456556	14/67	353	168	185				ANKRD36C,missense_variant,p.Glu401Ala,ENST00000456556,;ANKRD36C,missense_variant,p.Glu401Ala,ENST00000528268,;	G	ENSG00000174501	ENST00000456556	Transcript
ANKRD36C	0	.	GRCh38	chr2	95953986	95953986	+	Missense_Mutation	SNP	C	C	T	rs62154618		NGP_S9	NORMAL	C	C																c.1156G>A	p.Ala386Thr	p.A386T	ENST00000456556	14/67	503	194	309				ANKRD36C,missense_variant,p.Ala386Thr,ENST00000456556,;ANKRD36C,missense_variant,p.Ala386Thr,ENST00000528268,;	T	ENSG00000174501	ENST00000456556	Transcript
ANKRD36	0	.	GRCh38	chr2	97162102	97162102	+	Missense_Mutation	SNP	G	G	A	rs199729690		NGP_S9	NORMAL	G	G																c.1393G>A	p.Gly465Arg	p.G465R	ENST00000420699	18/76	38	14	24				ANKRD36,missense_variant,p.Gly465Arg,ENST00000420699,NM_001164315.1;ANKRD36,missense_variant,p.Gly465Arg,ENST00000461153,;ANKRD36,intron_variant,,ENST00000620383,;	A	ENSG00000135976	ENST00000420699	Transcript
ANKRD36	0	.	GRCh38	chr2	97194750	97194750	+	Missense_Mutation	SNP	T	T	C	rs59466168		NGP_S9	NORMAL	T	T																c.2474T>C	p.Leu825Ser	p.L825S	ENST00000420699	39/76	185	100	85				ANKRD36,missense_variant,p.Leu825Ser,ENST00000420699,NM_001164315.1;ANKRD36,missense_variant,p.Leu825Ser,ENST00000461153,;ANKRD36,intron_variant,,ENST00000620383,;	C	ENSG00000135976	ENST00000420699	Transcript
RGPD3	0	.	GRCh38	chr2	106433258	106433258	+	Missense_Mutation	SNP	C	C	G	rs62152468		NGP_S9	NORMAL	C	C																c.2233G>C	p.Glu745Gln	p.E745Q	ENST00000409886	16/23	262	149	113				RGPD3,missense_variant,p.Glu745Gln,ENST00000409886,NM_001144013.1;RGPD3,missense_variant,p.Glu745Gln,ENST00000304514,;	G	ENSG00000153165	ENST00000409886	Transcript
RGPD3	0	.	GRCh38	chr2	106457045	106457045	+	Missense_Mutation	SNP	C	T	T	rs62152530		NGP_S9	NORMAL	C	C																c.331G>A	p.Asp111Asn	p.D111N	ENST00000409886	4/23	88	18	70				RGPD3,missense_variant,p.Asp111Asn,ENST00000409886,NM_001144013.1;RGPD3,missense_variant,p.Asp111Asn,ENST00000304514,;	T	ENSG00000153165	ENST00000409886	Transcript
RGPD4	0	.	GRCh38	chr2	107863031	107863031	+	Missense_Mutation	SNP	A	T	T	rs199689341		NGP_S9	NORMAL	A	A																c.2468A>T	p.Lys823Met	p.K823M	ENST00000408999	17/23	65	0	65				RGPD4,missense_variant,p.Lys823Met,ENST00000408999,NM_182588.2;	T	ENSG00000196862	ENST00000408999	Transcript
RGPD4	0	.	GRCh38	chr2	107871510	107871510	+	Missense_Mutation	SNP	A	G	G	rs832357		NGP_S9	NORMAL	A	A																c.3506A>G	p.Gln1169Arg	p.Q1169R	ENST00000408999	20/23	18	0	18				RGPD4,missense_variant,p.Gln1169Arg,ENST00000408999,NM_182588.2;	G	ENSG00000196862	ENST00000408999	Transcript
RANBP2	0	.	GRCh38	chr2	108766480	108766480	+	Missense_Mutation	SNP	T	T	A	rs61748150		NGP_S9	NORMAL	T	T																c.5941T>A	p.Ser1981Thr	p.S1981T	ENST00000283195	20/29	639	347	292				RANBP2,missense_variant,p.Ser1981Thr,ENST00000283195,NM_006267.4;	A	ENSG00000153201	ENST00000283195	Transcript
SEPT10	0	.	GRCh38	chr2	109546079	109546079	+	Missense_Mutation	SNP	G	G	T	novel		NGP_S9	NORMAL	G	G																c.1320C>A	p.Ser440Arg	p.S440R	ENST00000397712	10/11	227	127	100				SEPT10,missense_variant,p.Ser440Arg,ENST00000356688,NM_001321498.1;SEPT10,missense_variant,p.Ser440Arg,ENST00000397712,NM_001321514.1,NM_144710.4;SEPT10,missense_variant,p.Ser417Arg,ENST00000397714,NM_178584.3,NM_001321509.1;SEPT10,missense_variant,p.Ser425Arg,ENST00000437928,;SEPT10,missense_variant,p.Ser440Arg,ENST00000415095,NM_001321500.1,NM_001321501.1,NM_001321512.1;SEPT10,non_coding_transc…	T	ENSG00000186522	ENST00000397712	Transcript
RGPD8	0	.	GRCh38	chr2	112388237	112388237	+	Missense_Mutation	SNP	C	T	T	rs17041523		NGP_S9	NORMAL	C	C																c.4708G>A	p.Gly1570Arg	p.G1570R	ENST00000302558	20/23	216	36	180				RGPD8,missense_variant,p.Gly1570Arg,ENST00000302558,NM_001164463.1;RGPD8,missense_variant,p.Gly1430Arg,ENST00000409750,;RGPD8,downstream_gene_variant,,ENST00000330575,;RGPD8,downstream_gene_variant,,ENST00000522286,;	T	ENSG00000169629	ENST00000302558	Transcript
PSD4	0	.	GRCh38	chr2	113197837	113197837	+	Missense_Mutation	SNP	G	G	A	novel		NGP_S9	NORMAL	G	G																c.2548G>A	p.Ala850Thr	p.A850T	ENST00000245796	14/17	142	77	65				PSD4,missense_variant,p.Ala821Thr,ENST00000441564,;PSD4,missense_variant,p.Ala850Thr,ENST00000245796,NM_012455.2;PSD4,missense_variant,p.Ala63Thr,ENST00000409378,;PSD4,3_prime_UTR_variant,,ENST00000409656,;PSD4,non_coding_transcript_exon_variant,,ENST00000418251,;PSD4,non_coding_transcript_exon_variant,,ENST00000460725,;PSD4,non_coding_transcript_exon_variant,,ENST00000487574,;PSD4,non_coding_tra…	A	ENSG00000125637	ENST00000245796	Transcript
FOXD4L1	0	.	GRCh38	chr2	113499282	113499282	+	Missense_Mutation	SNP	C	C	T	rs189095552		NGP_S9	NORMAL	C	C																c.26C>T	p.Pro9Leu	p.P9L	ENST00000306507	1/1	87	63	24				FOXD4L1,missense_variant,p.Pro9Leu,ENST00000306507,NM_012184.4;CBWD2,downstream_gene_variant,,ENST00000259199,NM_172003.3;CBWD2,downstream_gene_variant,,ENST00000416503,NM_001330336.1;CBWD2,downstream_gene_variant,,ENST00000433343,;CBWD2,downstream_gene_variant,,ENST00000479583,;CBWD2,downstream_gene_variant,,ENST00000468417,;CBWD2,downstream_gene_variant,,ENST00000358604,;CBWD2,downstream_gene_v…	T	ENSG00000184492	ENST00000306507	Transcript
DPP10	0	.	GRCh38	chr2	115739743	115739743	+	Missense_Mutation	SNP	A	A	C	rs78880257		NGP_S9	NORMAL	A	A																c.714A>C	p.Glu238Asp	p.E238D	ENST00000393147	9/26	219	122	97				DPP10,missense_variant,p.Glu234Asp,ENST00000410059,NM_020868.4,NM_001321907.1;DPP10,missense_variant,p.Glu184Asp,ENST00000409163,NM_001321914.1,NM_001178037.1,NM_001321911.1,NM_001321905.1,NM_001178036.1,NM_001321912.1,NM_001321908.1,NM_001321910.1,NM_001321913.1;DPP10,missense_variant,p.Glu227Asp,ENST00000310323,NM_001004360.3,NM_001321909.1,NM_001321906.1;DPP10,missense_variant,p.Glu238Asp,ENST…	C	ENSG00000175497	ENST00000393147	Transcript
POTEF	0	.	GRCh38	chr2	130074719	130074719	+	Missense_Mutation	SNP	T	T	A	rs62165871		NGP_S9	NORMAL	T	T																c.2753A>T	p.Tyr918Phe	p.Y918F	ENST00000409914	17/17	187	110	77				POTEF,missense_variant,p.Tyr918Phe,ENST00000409914,NM_001099771.2;	A	ENSG00000196604	ENST00000409914	Transcript
CCDC74B	0	.	GRCh38	chr2	130142231	130142231	+	Missense_Mutation	SNP	T	C	C	rs2599972		NGP_S9	NORMAL	T	T																c.446A>G	p.His149Arg	p.H149R	ENST00000310463	3/8	193	0	193				CCDC74B,missense_variant,p.His149Arg,ENST00000310463,NM_207310.2;CCDC74B,missense_variant,p.His149Arg,ENST00000392984,;CCDC74B,missense_variant,p.His191Arg,ENST00000457413,;CCDC74B,intron_variant,,ENST00000409943,NM_001258307.1;CCDC74B,intron_variant,,ENST00000409128,;CCDC74B,downstream_gene_variant,,ENST00000409234,;CCDC74B,downstream_gene_variant,,ENST00000441670,;MED15P9,downstream_gene_varian…	C	ENSG00000152076	ENST00000310463	Transcript
TUBA3E	0	.	GRCh38	chr2	130194052	130194052	+	Missense_Mutation	SNP	G	G	C	rs76767502		NGP_S9	NORMAL	G	G																c.790C>G	p.Arg264Gly	p.R264G	ENST00000312988	4/5	385	230	155				TUBA3E,missense_variant,p.Arg264Gly,ENST00000312988,NM_207312.2;MZT2B,downstream_gene_variant,,ENST00000281871,NM_025029.3;MZT2B,downstream_gene_variant,,ENST00000409255,;MZT2B,downstream_gene_variant,,ENST00000425361,;MZT2B,downstream_gene_variant,,ENST00000457492,;MZT2B,downstream_gene_variant,,ENST00000455239,;MZT2B,downstream_gene_variant,,ENST00000480182,;	C	ENSG00000152086	ENST00000312988	Transcript
TUBA3E	0	.	GRCh38	chr2	130194181	130194181	+	Missense_Mutation	SNP	G	G	T	rs13000249		NGP_S9	NORMAL	G	G																c.661C>A	p.Arg221Ser	p.R221S	ENST00000312988	4/5	494	331	163				TUBA3E,missense_variant,p.Arg221Ser,ENST00000312988,NM_207312.2;MZT2B,downstream_gene_variant,,ENST00000281871,NM_025029.3;MZT2B,downstream_gene_variant,,ENST00000409255,;MZT2B,downstream_gene_variant,,ENST00000425361,;MZT2B,downstream_gene_variant,,ENST00000457492,;MZT2B,downstream_gene_variant,,ENST00000455239,;MZT2B,downstream_gene_variant,,ENST00000480182,;	T	ENSG00000152086	ENST00000312988	Transcript
POTEI	0	.	GRCh38	chr2	130464089	130464089	+	Missense_Mutation	SNP	C	T	T	rs200726249		NGP_S9	NORMAL	C	C																c.1955G>A	p.Arg652Gln	p.R652Q	ENST00000451531	15/15	20	0	20				POTEI,missense_variant,p.Arg652Gln,ENST00000451531,NM_001277406.1;POTEI,3_prime_UTR_variant,,ENST00000631234,;POTEI,3_prime_UTR_variant,,ENST00000615053,;	T	ENSG00000196834	ENST00000451531	Transcript
POTEI	0	.	GRCh38	chr2	130488140	130488140	+	Missense_Mutation	SNP	C	G	G	rs2259528		NGP_S9	NORMAL	C	C																c.1301G>C	p.Ser434Thr	p.S434T	ENST00000451531	9/15	42	0	42				POTEI,missense_variant,p.Ser434Thr,ENST00000451531,NM_001277406.1;POTEI,3_prime_UTR_variant,,ENST00000631234,;POTEI,intron_variant,,ENST00000615053,;	G	ENSG00000196834	ENST00000451531	Transcript
POTEJ	0	.	GRCh38	chr2	130656603	130656603	+	Missense_Mutation	SNP	C	C	T	rs62165276		NGP_S9	NORMAL	C	C																c.1843C>T	p.Arg615Trp	p.R615W	ENST00000409602	15/15	292	219	73				POTEJ,missense_variant,p.Arg615Trp,ENST00000409602,NM_001277083.1;	T	ENSG00000222038	ENST00000409602	Transcript
GPR148	0	.	GRCh38	chr2	130730118	130730118	+	Missense_Mutation	SNP	C	C	T	rs143265147		NGP_S9	NORMAL	C	C																c.967C>T	p.Arg323Cys	p.R323C	ENST00000309926	1/1	216	106	110				GPR148,missense_variant,p.Arg323Cys,ENST00000309926,NM_207364.2;	T	ENSG00000173302	ENST00000309926	Transcript
CCDC74A	0	.	GRCh38	chr2	131530789	131530789	+	Missense_Mutation	SNP	T	T	C	rs2599971		NGP_S9	NORMAL	T	T																c.506T>C	p.Met169Thr	p.M169T	ENST00000295171	3/8	352	229	123				CCDC74A,missense_variant,p.Met169Thr,ENST00000295171,NM_001258304.1,NM_138770.2;CCDC74A,missense_variant,p.Met169Thr,ENST00000467992,NM_001258305.1;CCDC74A,missense_variant,p.Met103Thr,ENST00000409856,NM_001258306.1;CCDC74A,missense_variant,p.Met98Thr,ENST00000434330,;CCDC74A,downstream_gene_variant,,ENST00000478665,;CCDC74A,3_prime_UTR_variant,,ENST00000454549,;CCDC74A,downstream_gene_variant,,E…	C	ENSG00000163040	ENST00000295171	Transcript
LRP1B	0	.	GRCh38	chr2	141058982	141058982	+	Missense_Mutation	SNP	C	C	T	rs145931578		NGP_S9	NORMAL	C	C																c.1309G>A	p.Val437Ile	p.V437I	ENST00000389484	9/91	50	42	8				LRP1B,missense_variant,p.Val437Ile,ENST00000389484,NM_018557.2;LRP1B,intron_variant,,ENST00000434794,;	T	ENSG00000168702	ENST00000389484	Transcript
RIF1	0	.	GRCh38	chr2	151420347	151420347	+	Missense_Mutation	SNP	A	A	G	rs147759612		NGP_S9	NORMAL	A	A																c.661A>G	p.Ile221Val	p.I221V	ENST00000243326	6/35	183	97	86				RIF1,missense_variant,p.Ile221Val,ENST00000243326,;RIF1,missense_variant,p.Ile221Val,ENST00000453091,NM_001177663.1;RIF1,missense_variant,p.Ile221Val,ENST00000430328,NM_001177665.1;RIF1,missense_variant,p.Ile221Val,ENST00000444746,NM_018151.4;RIF1,missense_variant,p.Ile221Val,ENST00000428287,NM_001177664.1;RIF1,missense_variant,p.Ile213Val,ENST00000414861,;RIF1,non_coding_transcript_exon_variant,…	G	ENSG00000080345	ENST00000243326	Transcript
NEB	0	.	GRCh38	chr2	151658000	151658000	+	Missense_Mutation	SNP	T	T	C	rs115350357		NGP_S9	NORMAL	T	T																c.6166A>G	p.Arg2056Gly	p.R2056G	ENST00000618972	48/183	167	90	77				NEB,missense_variant,p.Arg2056Gly,ENST00000618972,NM_001271208.1;NEB,missense_variant,p.Arg2056Gly,ENST00000397345,NM_001164508.1;NEB,missense_variant,p.Arg2056Gly,ENST00000427231,NM_001164507.1;NEB,missense_variant,p.Arg2056Gly,ENST00000603639,;NEB,missense_variant,p.Arg2056Gly,ENST00000604864,;NEB,missense_variant,p.Arg2056Gly,ENST00000409198,NM_004543.4;NEB,missense_variant,p.Arg2056Gly,ENST00…	C	ENSG00000183091	ENST00000618972	Transcript
ARL6IP6	0	.	GRCh38	chr2	152718805	152718805	+	Missense_Mutation	SNP	G	G	C	rs79229623		NGP_S9	NORMAL	G	G																c.181G>C	p.Ala61Pro	p.A61P	ENST00000326446	1/4	263	133	130				ARL6IP6,missense_variant,p.Ala61Pro,ENST00000326446,NM_152522.5;PRPF40A,upstream_gene_variant,,ENST00000410080,NM_017892.3;PRPF40A,upstream_gene_variant,,ENST00000545856,;PRPF40A,upstream_gene_variant,,ENST00000493468,;PRPF40A,upstream_gene_variant,,ENST00000448428,;ARL6IP6,intron_variant,,ENST00000495469,;ARL6IP6,upstream_gene_variant,,ENST00000463690,;PRPF40A,upstream_gene_variant,,ENST00000486…	C	ENSG00000177917	ENST00000326446	Transcript
LY75	0	.	GRCh38	chr2	159853327	159853327	+	Missense_Mutation	SNP	G	G	T	rs144632226		NGP_S9	NORMAL	G	G																c.2689C>A	p.Pro897Thr	p.P897T	ENST00000263636	20/35	246	142	104				LY75,missense_variant,p.Pro897Thr,ENST00000263636,NM_002349.3;LY75-CD302,missense_variant,p.Pro897Thr,ENST00000504764,NM_001198759.1;LY75-CD302,missense_variant,p.Pro897Thr,ENST00000505052,NM_001198760.1;	T	ENSG00000054219	ENST00000263636	Transcript
FAP	0	.	GRCh38	chr2	162215983	162215983	+	Missense_Mutation	SNP	C	C	T	rs148466393		NGP_S9	NORMAL	C	C																c.781G>A	p.Val261Ile	p.V261I	ENST00000188790	10/26	148	102	46				FAP,missense_variant,p.Val261Ile,ENST00000188790,NM_004460.3;FAP,missense_variant,p.Val236Ile,ENST00000443424,NM_001291807.1;FAP,missense_variant,p.Val260Ile,ENST00000627638,;FAP,downstream_gene_variant,,ENST00000447386,;FAP,non_coding_transcript_exon_variant,,ENST00000480838,;FAP,downstream_gene_variant,,ENST00000450031,;	T	ENSG00000078098	ENST00000188790	Transcript
HAT1	0	.	GRCh38	chr2	171976274	171976274	+	Missense_Mutation	SNP	T	C	C	rs73976541		NGP_S9	NORMAL	T	T																c.941T>C	p.Val314Ala	p.V314A	ENST00000264108	9/11	212	0	212				HAT1,missense_variant,p.Val314Ala,ENST00000264108,NM_003642.3;SLC25A12,intron_variant,,ENST00000472748,;SLC25A12,intron_variant,,ENST00000484227,;SLC25A12,intron_variant,,ENST00000464063,;HAT1,3_prime_UTR_variant,,ENST00000457761,;HAT1,3_prime_UTR_variant,,ENST00000412731,;HAT1,non_coding_transcript_exon_variant,,ENST00000494601,;HAT1,non_coding_transcript_exon_variant,,ENST00000392584,;	C	ENSG00000128708	ENST00000264108	Transcript
TTC30A	0	.	GRCh38	chr2	177617366	177617366	+	Missense_Mutation	SNP	C	T	T	rs28630685		NGP_S9	NORMAL	C	C																c.1336G>A	p.Val446Ile	p.V446I	ENST00000355689	1/1	155	0	155				TTC30A,missense_variant,p.Val446Ile,ENST00000355689,NM_152275.3;AC073834.3,non_coding_transcript_exon_variant,,ENST00000357045,;	T	ENSG00000197557	ENST00000355689	Transcript
TTN	0	.	GRCh38	chr2	178552262	178552262	+	Missense_Mutation	SNP	A	A	G	rs114026724		NGP_S9	NORMAL	A	A																c.90638T>C	p.Ile30213Thr	p.I30213T	ENST00000589042	335/363	406	207	199				TTN,missense_variant,p.Ile30213Thr,ENST00000589042,NM_001267550.2;TTN,missense_variant,p.Ile28572Thr,ENST00000591111,;AC010680.1,missense_variant,p.Ile28572Thr,ENST00000615779,NM_001256850.1;TTN,missense_variant,p.Ile27645Thr,ENST00000342992,NM_133378.4;TTN,missense_variant,p.Ile21148Thr,ENST00000460472,NM_003319.4;AC010680.1,missense_variant,p.Ile21340Thr,ENST00000342175,NM_133437.4;AC010680.1,m…	G	ENSG00000155657	ENST00000589042	Transcript
TTN	0	.	GRCh38	chr2	178566508	178566508	+	Missense_Mutation	SNP	C	C	A	novel		NGP_S9	NORMAL	C	C																c.79624G>T	p.Gly26542Cys	p.G26542C	ENST00000589042	326/363	396	210	186				TTN,missense_variant,p.Gly26542Cys,ENST00000589042,NM_001267550.2;TTN,missense_variant,p.Gly24901Cys,ENST00000591111,;AC010680.1,missense_variant,p.Gly24901Cys,ENST00000615779,NM_001256850.1;TTN,missense_variant,p.Gly23974Cys,ENST00000342992,NM_133378.4;TTN,missense_variant,p.Gly17477Cys,ENST00000460472,NM_003319.4;AC010680.1,missense_variant,p.Gly17669Cys,ENST00000342175,NM_133437.4;AC010680.1,m…	A	ENSG00000155657	ENST00000589042	Transcript
TTN	0	.	GRCh38	chr2	178662539	178662539	+	Missense_Mutation	SNP	C	T	T	rs762149243		NGP_S9	NORMAL	C	C																c.36952G>A	p.Val12318Ile	p.V12318I	ENST00000589042	176/363	52	0	52				TTN,missense_variant,p.Val12318Ile,ENST00000589042,NM_001267550.2;TTN,intron_variant,,ENST00000591111,;AC010680.1,intron_variant,,ENST00000615779,NM_001256850.1;TTN,intron_variant,,ENST00000342992,NM_133378.4;TTN,intron_variant,,ENST00000460472,NM_003319.4;AC010680.1,intron_variant,,ENST00000342175,NM_133437.4;AC010680.1,intron_variant,,ENST00000359218,NM_133432.3;TTN,intron_variant,,ENST00000414…	T	ENSG00000155657	ENST00000589042	Transcript
TTN	0	.	GRCh38	chr2	178664730	178664730	+	Missense_Mutation	SNP	T	T	G	rs113231696		NGP_S9	NORMAL	T	T																c.36126A>C	p.Glu12042Asp	p.E12042D	ENST00000589042	167/363	389	207	182				TTN,missense_variant,p.Glu12042Asp,ENST00000589042,NM_001267550.2;TTN,missense_variant,p.Glu106Asp,ENST00000425332,;TTN,intron_variant,,ENST00000591111,;AC010680.1,intron_variant,,ENST00000615779,NM_001256850.1;TTN,intron_variant,,ENST00000342992,NM_133378.4;TTN,intron_variant,,ENST00000460472,NM_003319.4;AC010680.1,intron_variant,,ENST00000342175,NM_133437.4;AC010680.1,intron_variant,,ENST000003…	G	ENSG00000155657	ENST00000589042	Transcript
TTN	0	.	GRCh38	chr2	178672228	178672228	+	Missense_Mutation	SNP	C	C	T	rs59887778		NGP_S9	NORMAL	C	C																c.34970G>A	p.Arg11657His	p.R11657H	ENST00000589042	155/363	233	160	73				TTN,missense_variant,p.Arg11657His,ENST00000589042,NM_001267550.2;TTN,missense_variant,p.Arg11283His,ENST00000591111,;AC010680.1,missense_variant,p.Arg11283His,ENST00000615779,NM_001256850.1;TTN,missense_variant,p.Arg10356His,ENST00000342992,NM_133378.4;TTN,missense_variant,p.Arg18His,ENST00000448510,;TTN,intron_variant,,ENST00000460472,NM_003319.4;AC010680.1,intron_variant,,ENST00000342175,NM_13…	T	ENSG00000155657	ENST00000589042	Transcript
TTN	0	.	GRCh38	chr2	178729034	178729034	+	Missense_Mutation	SNP	T	T	C	rs72648951		NGP_S9	NORMAL	T	T																c.19004A>G	p.Asp6335Gly	p.D6335G	ENST00000589042	65/363	379	209	170				TTN,missense_variant,p.Asp6335Gly,ENST00000589042,NM_001267550.2;TTN,missense_variant,p.Asp6018Gly,ENST00000591111,;AC010680.1,missense_variant,p.Asp6018Gly,ENST00000615779,NM_001256850.1;TTN,missense_variant,p.Asp5091Gly,ENST00000342992,NM_133378.4;TTN,intron_variant,,ENST00000460472,NM_003319.4;AC010680.1,intron_variant,,ENST00000342175,NM_133437.4;AC010680.1,intron_variant,,ENST00000359218,NM_…	C	ENSG00000155657	ENST00000589042	Transcript
TTN	0	.	GRCh38	chr2	178739509	178739509	+	Missense_Mutation	SNP	T	T	C	rs564287456		NGP_S9	NORMAL	T	T																c.13724A>G	p.Glu4575Gly	p.E4575G	ENST00000589042	48/363	443	225	218				TTN,missense_variant,p.Glu4575Gly,ENST00000589042,NM_001267550.2;TTN,missense_variant,p.Glu4258Gly,ENST00000591111,;AC010680.1,missense_variant,p.Glu4258Gly,ENST00000615779,NM_001256850.1;TTN,missense_variant,p.Glu4212Gly,ENST00000460472,NM_003319.4;AC010680.1,missense_variant,p.Glu4404Gly,ENST00000342175,NM_133437.4;AC010680.1,missense_variant,p.Glu4337Gly,ENST00000359218,NM_133432.3;TTN,intron_…	C	ENSG00000155657	ENST00000589042	Transcript
TTN	0	.	GRCh38	chr2	178777254	178777254	+	Missense_Mutation	SNP	C	C	G	rs199910114		NGP_S9	NORMAL	C	C																c.4709G>C	p.Gly1570Ala	p.G1570A	ENST00000589042	27/363	475	252	223				TTN,missense_variant,p.Gly1570Ala,ENST00000589042,NM_001267550.2;TTN,missense_variant,p.Gly1570Ala,ENST00000591111,;AC010680.1,missense_variant,p.Gly1570Ala,ENST00000615779,NM_001256850.1;TTN,missense_variant,p.Gly1570Ala,ENST00000342992,NM_133378.4;TTN,missense_variant,p.Gly1524Ala,ENST00000460472,NM_003319.4;AC010680.1,missense_variant,p.Gly1524Ala,ENST00000342175,NM_133437.4;AC010680.1,missens…	G	ENSG00000155657	ENST00000589042	Transcript
COL5A2	0	.	GRCh38	chr2	189066730	189066730	+	Missense_Mutation	SNP	G	G	T	rs145281966		NGP_S9	NORMAL	G	G																c.1454C>A	p.Pro485Gln	p.P485Q	ENST00000374866	22/54	134	83	51				COL5A2,missense_variant,p.Pro485Gln,ENST00000374866,NM_000393.3;COL5A2,intron_variant,,ENST00000618828,;COL5A2,upstream_gene_variant,,ENST00000470524,;	T	ENSG00000204262	ENST00000374866	Transcript
SLC39A10	0	.	GRCh38	chr2	195680624	195680624	+	Missense_Mutation	SNP	C	C	A	rs114992984		NGP_S9	NORMAL	C	C																c.582C>A	p.His194Gln	p.H194Q	ENST00000409086	2/10	239	119	120				SLC39A10,missense_variant,p.His194Gln,ENST00000409086,NM_001127257.1;SLC39A10,missense_variant,p.His194Gln,ENST00000359634,NM_020342.2;SLC39A10,downstream_gene_variant,,ENST00000458054,;SLC39A10,downstream_gene_variant,,ENST00000418005,;SLC39A10,downstream_gene_variant,,ENST00000412905,;SLC39A10,non_coding_transcript_exon_variant,,ENST00000465851,;SLC39A10,intron_variant,,ENST00000430412,;SLC39A1…	A	ENSG00000196950	ENST00000409086	Transcript
STK17B	0	.	GRCh38	chr2	196137598	196137598	+	Missense_Mutation	SNP	T	T	C	rs751042475		NGP_S9	NORMAL	T	T																c.968A>G	p.Asp323Gly	p.D323G	ENST00000263955	8/8	465	252	213				STK17B,missense_variant,p.Asp323Gly,ENST00000263955,NM_004226.3;STK17B,missense_variant,p.Asp323Gly,ENST00000409228,;	C	ENSG00000081320	ENST00000263955	Transcript
KIAA2012	0	.	GRCh38	chr2	202138483	202138483	+	Missense_Mutation	SNP	C	C	T	rs146921646		NGP_S9	NORMAL	C	C																c.1883C>T	p.Pro628Leu	p.P628L	ENST00000498697	13/24	234	111	123				KIAA2012,missense_variant,p.Pro628Leu,ENST00000498697,;KIAA2012,missense_variant,p.Pro663Leu,ENST00000541917,NM_001277372.1;KIAA2012,non_coding_transcript_exon_variant,,ENST00000409515,;KIAA2012,non_coding_transcript_exon_variant,,ENST00000469462,;	T	ENSG00000182329	ENST00000498697	Transcript
ZDBF2	0	.	GRCh38	chr2	206310754	206310754	+	Missense_Mutation	SNP	C	C	T	rs202059950		NGP_S9	NORMAL	C	C																c.6226C>T	p.Arg2076Cys	p.R2076C	ENST00000374423	5/5	490	235	255				ZDBF2,missense_variant,p.Arg2076Cys,ENST00000374423,NM_020923.2;ZDBF2,missense_variant,p.Arg2074Cys,ENST00000611847,NM_001285549.1;	T	ENSG00000204186	ENST00000374423	Transcript
CRYGD	0	.	GRCh38	chr2	208124234	208124234	+	Missense_Mutation	SNP	T	T	C	rs140206746		NGP_S9	NORMAL	T	T																c.130A>G	p.Met44Val	p.M44V	ENST00000264376	2/3	302	178	124				CRYGD,missense_variant,p.Met44Val,ENST00000264376,NM_006891.3;CRYGC,downstream_gene_variant,,ENST00000282141,NM_020989.3;	C	ENSG00000118231	ENST00000264376	Transcript
COL4A3	0	.	GRCh38	chr2	227304024	227304024	+	Missense_Mutation	SNP	C	C	T	rs369088928		NGP_S9	NORMAL	C	C																c.4033C>T	p.Arg1345Cys	p.R1345C	ENST00000396578	46/52	370	198	172				COL4A3,missense_variant,p.Arg1345Cys,ENST00000396578,NM_000091.4;AC097662.2,intron_variant,,ENST00000439598,;AC097662.2,intron_variant,,ENST00000396588,;AC097662.2,intron_variant,,ENST00000433324,;COL4A3,downstream_gene_variant,,ENST00000468753,;COL4A3,upstream_gene_variant,,ENST00000469504,;COL4A3,non_coding_transcript_exon_variant,,ENST00000471862,;	T	ENSG00000169031	ENST00000396578	Transcript
SP140L	0	.	GRCh38	chr2	230392219	230392219	+	Missense_Mutation	SNP	G	G	A	rs115755837		NGP_S9	NORMAL	G	G																c.1097G>A	p.Arg366Gln	p.R366Q	ENST00000415673	12/19	408	241	167				SP140L,missense_variant,p.Arg366Gln,ENST00000415673,NM_138402.4;SP140L,missense_variant,p.Arg341Gln,ENST00000243810,NM_001308162.1;SP140L,missense_variant,p.Arg306Gln,ENST00000396563,NM_001308163.1;SP140L,missense_variant,p.Arg366Gln,ENST00000444636,;SP140L,non_coding_transcript_exon_variant,,ENST00000483728,;SP140L,non_coding_transcript_exon_variant,,ENST00000496870,;SP140L,downstream_gene_varia…	A	ENSG00000185404	ENST00000415673	Transcript
B3GNT7	0	.	GRCh38	chr2	231397783	231397783	+	Missense_Mutation	SNP	G	G	A	rs116209946		NGP_S9	NORMAL	G	G																c.64G>A	p.Val22Met	p.V22M	ENST00000287590	2/2	304	141	163				B3GNT7,missense_variant,p.Val22Met,ENST00000287590,NM_145236.2;AC017104.6,downstream_gene_variant,,ENST00000415129,;AC017104.6,downstream_gene_variant,,ENST00000454416,;B3GNT7,non_coding_transcript_exon_variant,,ENST00000479618,;AC017104.6,downstream_gene_variant,,ENST00000418050,;	A	ENSG00000156966	ENST00000287590	Transcript
ALPPL2	0	.	GRCh38	chr2	232408301	232408301	+	Missense_Mutation	SNP	C	C	G	rs75920311		NGP_S9	NORMAL	C	C																c.683C>G	p.Pro228Arg	p.P228R	ENST00000295453	6/11	184	108	76				ALPPL2,missense_variant,p.Pro228Arg,ENST00000295453,NM_031313.2;	G	ENSG00000163286	ENST00000295453	Transcript
PRSS56	0	.	GRCh38	chr2	232525387	232525387	+	Missense_Mutation	SNP	G	G	T	rs143475239		NGP_S9	NORMAL	G	G																c.1693G>T	p.Ala565Ser	p.A565S	ENST00000617714	13/13	106	59	47				PRSS56,missense_variant,p.Ala565Ser,ENST00000617714,NM_001195129.1;PRSS56,missense_variant,p.Ala566Ser,ENST00000449534,;CHRND,upstream_gene_variant,,ENST00000543200,NM_001256657.1,NM_001311196.1;CHRND,upstream_gene_variant,,ENST00000258385,NM_000751.2;CHRND,upstream_gene_variant,,ENST00000449596,;CHRND,upstream_gene_variant,,ENST00000441621,;CHRND,upstream_gene_variant,,ENST00000446616,;CHRND,ups…	T	ENSG00000237412	ENST00000617714	Transcript
UGT1A9	0	.	GRCh38	chr2	233672715	233672715	+	Missense_Mutation	SNP	T	T	C	rs150454866		NGP_S9	NORMAL	T	T																c.781T>C	p.Tyr261His	p.Y261H	ENST00000354728	1/5	280	143	137				UGT1A9,missense_variant,p.Tyr261His,ENST00000354728,NM_021027.2;UGT1A10,intron_variant,,ENST00000344644,NM_019075.2;UGT1A8,intron_variant,,ENST00000373450,NM_019076.4;UGT1A10,intron_variant,,ENST00000373445,;	C	ENSG00000241119	ENST00000354728	Transcript
UGT1A6	0	.	GRCh38	chr2	233743703	233743703	+	Intron	SNP	C	C	T	rs200396442		NGP_S9	NORMAL	C	C																c.862-23331C>T			ENST00000305139		296	161	135				UGT1A6,intron_variant,,ENST00000305139,NM_001072.3;UGT1A9,intron_variant,,ENST00000354728,NM_021027.2;UGT1A10,intron_variant,,ENST00000344644,NM_019075.2;UGT1A8,intron_variant,,ENST00000373450,NM_019076.4;UGT1A4,intron_variant,,ENST00000373409,NM_007120.2;UGT1A3,intron_variant,,ENST00000482026,NM_019093.2;UGT1A5,intron_variant,,ENST00000373414,NM_019078.1;UGT1A7,intron_variant,,ENST00000373426,NM…	T	ENSG00000167165	ENST00000305139	Transcript
MROH2A	0	.	GRCh38	chr2	233796045	233796045	+	Missense_Mutation	SNP	G	G	A	rs559303665		NGP_S9	NORMAL	G	G																c.1147G>A	p.Ala383Thr	p.A383T	ENST00000610772	10/42	289	161	128				MROH2A,missense_variant,p.Ala380Thr,ENST00000389758,;MROH2A,missense_variant,p.Ala383Thr,ENST00000610772,NM_001287395.1;MROH2A,downstream_gene_variant,,ENST00000480634,;MROH2A,upstream_gene_variant,,ENST00000477506,;	A	ENSG00000185038	ENST00000610772	Transcript
MROH2A	0	.	GRCh38	chr2	233800233	233800233	+	Missense_Mutation	SNP	G	G	A	rs188599854		NGP_S9	NORMAL	G	G																c.1487G>A	p.Arg496Lys	p.R496K	ENST00000610772	14/42	272	145	127				MROH2A,missense_variant,p.Arg493Lys,ENST00000389758,;MROH2A,missense_variant,p.Arg496Lys,ENST00000610772,NM_001287395.1;MROH2A,non_coding_transcript_exon_variant,,ENST00000477506,;	A	ENSG00000185038	ENST00000610772	Transcript
ASB18	0	.	GRCh38	chr2	236264224	236264224	+	Missense_Mutation	SNP	G	G	A	rs114032546		NGP_S9	NORMAL	G	G																c.122C>T	p.Thr41Met	p.T41M	ENST00000409749	1/6	353	177	176				ASB18,missense_variant,p.Thr41Met,ENST00000409749,NM_212556.2;ASB18,missense_variant,p.Thr41Met,ENST00000430053,;AC079135.1,intron_variant,,ENST00000415226,;ASB18,non_coding_transcript_exon_variant,,ENST00000487961,;	A	ENSG00000182177	ENST00000409749	Transcript
IQCA1	0	.	GRCh38	chr2	236399422	236399422	+	Missense_Mutation	SNP	C	C	T	rs142121403		NGP_S9	NORMAL	C	C																c.1222G>A	p.Ala408Thr	p.A408T	ENST00000431676	9/19	153	84	69				IQCA1,missense_variant,p.Ala401Thr,ENST00000409907,NM_024726.4;IQCA1,missense_variant,p.Ala360Thr,ENST00000309507,NM_001270584.1;IQCA1,missense_variant,p.Ala408Thr,ENST00000431676,NM_001270585.1;IQCA1,missense_variant,p.Ala420Thr,ENST00000418802,;IQCA1,non_coding_transcript_exon_variant,,ENST00000465621,;IQCA1,non_coding_transcript_exon_variant,,ENST00000467572,;IQCA1,missense_variant,p.Ala401Thr…	T	ENSG00000132321	ENST00000431676	Transcript
SCLY	0	.	GRCh38	chr2	238068121	238068121	+	Frame_Shift_Del	DEL	G	G	-	novel		NGP_S9	NORMAL	G	G																c.288delG	p.Lys97AsnfsTer5	p.K97Nfs*5	ENST00000254663	3/12	287	166	121				SCLY,frameshift_variant,p.Lys97AsnfsTer5,ENST00000254663,NM_016510.5;SCLY,frameshift_variant,p.Lys89AsnfsTer5,ENST00000409736,;SCLY,frameshift_variant,p.Lys77AsnfsTer5,ENST00000416757,;SCLY,frameshift_variant,p.Lys90AsnfsTer5,ENST00000412508,;SCLY,intron_variant,,ENST00000413463,;SCLY,upstream_gene_variant,,ENST00000437134,;SCLY,upstream_gene_variant,,ENST00000431487,;SCLY,non_coding_transcript_e…	-	ENSG00000132330	ENST00000254663	Transcript
OR6B3	0	.	GRCh38	chr2	240045930	240045930	+	Missense_Mutation	SNP	G	G	A	rs13030992		NGP_S9	NORMAL	G	G																c.143C>T	p.Thr48Ile	p.T48I	ENST00000319423	1/1	300	194	106				OR6B3,missense_variant,p.Thr48Ile,ENST00000319423,NM_173351.1;PRR21,upstream_gene_variant,,ENST00000408934,NM_001080835.1;	A	ENSG00000178586	ENST00000319423	Transcript
C2orf54	0	.	GRCh38	chr2	240895693	240895693	+	Missense_Mutation	SNP	G	G	A	rs146162100		NGP_S9	NORMAL	G	G																c.305C>T	p.Pro102Leu	p.P102L	ENST00000388934	1/5	307	162	145				C2orf54,missense_variant,p.Pro102Leu,ENST00000388934,NM_001085437.2;C2orf54,missense_variant,p.Pro102Leu,ENST00000414499,;C2orf54,missense_variant,p.Pro92Leu,ENST00000454476,;C2orf54,upstream_gene_variant,,ENST00000307486,NM_001282921.1;C2orf54,upstream_gene_variant,,ENST00000402775,NM_024861.3;	A	ENSG00000172478	ENST00000388934	Transcript
ANO7	0	.	GRCh38	chr2	241195842	241195842	+	Missense_Mutation	SNP	C	C	A	rs78972598		NGP_S9	NORMAL	C	C																c.468C>A	p.Asp156Glu	p.D156E	ENST00000274979	4/25	391	196	194				ANO7,missense_variant,p.Asp156Glu,ENST00000274979,NM_001001891.3;ANO7,missense_variant,p.Asp155Glu,ENST00000402430,;ANO7,missense_variant,p.Asp155Glu,ENST00000402530,NM_001001666.3;ANO7,upstream_gene_variant,,ENST00000475532,;	A	ENSG00000146205	ENST00000274979	Transcript
ANO7	0	.	GRCh38	chr2	241212180	241212180	+	Missense_Mutation	SNP	G	G	A	rs111600763		NGP_S9	NORMAL	G	G																c.1810G>A	p.Val604Ile	p.V604I	ENST00000274979	16/25	248	130	118				ANO7,missense_variant,p.Val604Ile,ENST00000274979,NM_001001891.3;ANO7,missense_variant,p.Val603Ile,ENST00000402430,;ANO7,non_coding_transcript_exon_variant,,ENST00000471606,;	A	ENSG00000146205	ENST00000274979	Transcript
SSUH2	0	.	GRCh38	chr3	8630900	8630900	+	Missense_Mutation	SNP	C	C	T	rs150281754		NGP_S9	NORMAL	C	C																c.430N>A	p.Ala144Thr	p.A144T	ENST00000544814	6/12	231	121	110				SSUH2,missense_variant,p.Ala122Thr,ENST00000317371,;SSUH2,missense_variant,p.Ala122Thr,ENST00000341795,NM_001256749.1,NM_015931.2;SSUH2,missense_variant,p.Ala144Thr,ENST00000544814,NM_001256748.1;SSUH2,missense_variant,p.Ala144Thr,ENST00000427408,;SSUH2,non_coding_transcript_exon_variant,,ENST00000492435,;SSUH2,downstream_gene_variant,,ENST00000484585,;SSUH2,downstream_gene_variant,,ENST000004662…	T	ENSG00000125046	ENST00000544814	Transcript
FANCD2	0	.	GRCh38	chr3	10046659	10046659	+	Missense_Mutation	SNP	A	A	G	rs73126218		NGP_S9	NORMAL	A	A																c.1214N>G	p.Asn405Ser	p.N405S	ENST00000287647	15/43	336	237	99				FANCD2,missense_variant,p.Asn405Ser,ENST00000287647,NM_033084.4;FANCD2,missense_variant,p.Asn405Ser,ENST00000419585,NM_001319984.1;FANCD2,missense_variant,p.Asn405Ser,ENST00000383807,NM_001018115.2;FANCD2,non_coding_transcript_exon_variant,,ENST00000483276,;FANCD2,non_coding_transcript_exon_variant,,ENST00000464934,;FANCD2,upstream_gene_variant,,ENST00000421731,;	G	ENSG00000144554	ENST00000287647	Transcript
TSEN2	0	.	GRCh38	chr3	12519171	12519171	+	Missense_Mutation	SNP	T	T	A	novel		NGP_S9	NORMAL	T	T																c.1073N>A	p.Val358Glu	p.V358E	ENST00000284995	8/12	239	124	115				TSEN2,missense_variant,p.Val332Glu,ENST00000444864,NM_001145395;TSEN2,missense_variant,p.Val358Glu,ENST00000284995,NM_025265.3;TSEN2,missense_variant,p.Val332Glu,ENST00000415684,NM_001321279.1,NM_001145393.2;TSEN2,missense_variant,p.Val358Glu,ENST00000402228,NM_001145392.1,NM_001321278.1,NM_001321277.1;TSEN2,missense_variant,p.Val299Glu,ENST00000454502,NM_001145394.1;TSEN2,missense_variant,p.Val3…	A	ENSG00000154743	ENST00000284995	Transcript
MKRN2OS	0	.	GRCh38	chr3	12539188	12539188	+	3'Flank	SNP	C	C	T	novel		NGP_S9	NORMAL	C	C																			ENST00000564146		5	3	2				TSEN2,stop_gained,p.Gln41Ter,ENST00000412698,;MKRN2OS,downstream_gene_variant,,ENST00000564146,NM_001195279.1;MKRN2OS,intron_variant,,ENST00000567514,;TSEN2,3_prime_UTR_variant,,ENST00000455118,;TSEN2,non_coding_transcript_exon_variant,,ENST00000473755,;MKRN2OS,downstream_gene_variant,,ENST00000561645,;	T	ENSG00000225526	ENST00000564146	Transcript
MKRN2OS	0	.	GRCh38	chr3	12540248	12540248	+	Missense_Mutation	SNP	A	A	T	rs138204787		NGP_S9	NORMAL	A	A																c.617N>A	p.Val206Asp	p.V206D	ENST00000564146	4/4	378	189	189				MKRN2OS,missense_variant,p.Val206Asp,ENST00000564146,NM_001195279.1;TSEN2,downstream_gene_variant,,ENST00000412698,;MKRN2OS,intron_variant,,ENST00000567514,;MKRN2OS,3_prime_UTR_variant,,ENST00000561645,;TSEN2,downstream_gene_variant,,ENST00000473755,;TSEN2,downstream_gene_variant,,ENST00000455118,;	T	ENSG00000225526	ENST00000564146	Transcript
MKRN2OS	0	.	GRCh38	chr3	12541907	12541907	+	Missense_Mutation	SNP	G	G	T	novel		NGP_S9	NORMAL	G	G																c.384N>A	p.Asp128Glu	p.D128E	ENST00000564146	3/4	173	84	89				MKRN2OS,missense_variant,p.Asp128Glu,ENST00000564146,NM_001195279.1;TSEN2,downstream_gene_variant,,ENST00000412698,;MKRN2OS,non_coding_transcript_exon_variant,,ENST00000567514,;MKRN2OS,3_prime_UTR_variant,,ENST00000561645,;TSEN2,downstream_gene_variant,,ENST00000473755,;TSEN2,downstream_gene_variant,,ENST00000455118,;	T	ENSG00000225526	ENST00000564146	Transcript
IQSEC1	0	.	GRCh38	chr3	12901078	12901078	+	Missense_Mutation	SNP	C	C	T	rs199524243		NGP_S9	NORMAL	C	C																c.3250N>A	p.Val1084Met	p.V1084M	ENST00000613206	14/14	98	48	50				IQSEC1,missense_variant,p.Val1084Met,ENST00000613206,NM_001134382.2;IQSEC1,3_prime_UTR_variant,,ENST00000618604,;IQSEC1,intron_variant,,ENST00000273221,NM_014869.6;	T	ENSG00000144711	ENST00000613206	Transcript
IQSEC1	0	.	GRCh38	chr3	12901126	12901126	+	Missense_Mutation	SNP	C	C	T	rs559459711		NGP_S9	NORMAL	C	C																c.3202N>A	p.Ala1068Thr	p.A1068T	ENST00000613206	14/14	109	57	52				IQSEC1,missense_variant,p.Ala1068Thr,ENST00000613206,NM_001134382.2;IQSEC1,3_prime_UTR_variant,,ENST00000618604,;IQSEC1,intron_variant,,ENST00000273221,NM_014869.6;	T	ENSG00000144711	ENST00000613206	Transcript
NUP210	0	.	GRCh38	chr3	13353567	13353567	+	Missense_Mutation	SNP	C	C	T	rs138982967		NGP_S9	NORMAL	C	C																c.2615N>A	p.Arg872Lys	p.R872K	ENST00000254508	18/40	118	54	64				NUP210,missense_variant,p.Arg872Lys,ENST00000254508,NM_024923.3;NUP210,non_coding_transcript_exon_variant,,ENST00000420141,;NUP210,non_coding_transcript_exon_variant,,ENST00000479519,;	T	ENSG00000132182	ENST00000254508	Transcript
FBLN2	0	.	GRCh38	chr3	13571452	13571452	+	Missense_Mutation	SNP	C	C	T	novel		NGP_S9	NORMAL	C	C																c.1097N>T	p.Ala366Val	p.A366V	ENST00000404922	2/18	410	182	228				FBLN2,missense_variant,p.Ala366Val,ENST00000404922,NM_001004019.1;FBLN2,missense_variant,p.Ala366Val,ENST00000492059,NM_001165035.1;FBLN2,missense_variant,p.Ala366Val,ENST00000295760,NM_001998.2;FBLN2,downstream_gene_variant,,ENST00000465610,;	T	ENSG00000163520	ENST00000404922	Transcript
CCDC13	0	.	GRCh38	chr3	42713168	42713168	+	Missense_Mutation	SNP	T	T	C	rs114710165		NGP_S9	NORMAL	T	T																c.1867N>G	p.Lys623Glu	p.K623E	ENST00000310232	14/16	58	28	30				CCDC13,missense_variant,p.Lys623Glu,ENST00000310232,NM_144719.3;CCDC13,non_coding_transcript_exon_variant,,ENST00000479631,;CCDC13,non_coding_transcript_exon_variant,,ENST00000466031,;CCDC13,non_coding_transcript_exon_variant,,ENST00000496027,;CCDC13,non_coding_transcript_exon_variant,,ENST00000472921,;CCDC13,downstream_gene_variant,,ENST00000482100,;	C	ENSG00000244607	ENST00000310232	Transcript
SACM1L	0	.	GRCh38	chr3	45719511	45719511	+	Missense_Mutation	SNP	C	C	A	novel		NGP_S9	NORMAL	C	C																c.589N>A	p.His197Asn	p.H197N	ENST00000389061	8/20	127	68	59				SACM1L,missense_variant,p.His197Asn,ENST00000389061,NM_001319072.1,NM_014016.4;SACM1L,missense_variant,p.His94Asn,ENST00000418611,NM_001319073.1;SACM1L,missense_variant,p.His94Asn,ENST00000455997,;SACM1L,3_prime_UTR_variant,,ENST00000441228,;SACM1L,non_coding_transcript_exon_variant,,ENST00000463659,;	A	ENSG00000211456	ENST00000389061	Transcript
CCDC51	0	.	GRCh38	chr3	48433768	48433768	+	Missense_Mutation	SNP	C	C	T	rs752727840		NGP_S9	NORMAL	C	C																c.416N>A	p.Arg139His	p.R139H	ENST00000395694	3/4	73	43	30				CCDC51,missense_variant,p.Arg139His,ENST00000395694,NM_001256964.1,NM_024661.4;CCDC51,missense_variant,p.Arg30His,ENST00000442740,NM_001256965.2;CCDC51,missense_variant,p.Arg30His,ENST00000447018,NM_001256966.2,NM_001256967.2;CCDC51,missense_variant,p.Arg30His,ENST00000412398,NM_001256968.2,NM_001256969.2;CCDC51,missense_variant,p.Arg139His,ENST00000446140,;PLXNB1,upstream_gene_variant,,ENST00000…	T	ENSG00000164051	ENST00000395694	Transcript
PFKFB4	0	.	GRCh38	chr3	48525645	48525645	+	Missense_Mutation	SNP	C	C	T	rs201998835		NGP_S9	NORMAL	C	C																c.1012N>A	p.Glu338Lys	p.E338K	ENST00000232375	10/14	168	83	85				PFKFB4,missense_variant,p.Glu338Lys,ENST00000232375,NM_001317136.1,NM_001317134.1,NM_001317138.1,NM_004567.3;PFKFB4,missense_variant,p.Glu331Lys,ENST00000416568,NM_001317135.1;PFKFB4,intron_variant,,ENST00000383734,NM_001317137.1;PFKFB4,non_coding_transcript_exon_variant,,ENST00000490115,;PFKFB4,3_prime_UTR_variant,,ENST00000417753,;PFKFB4,3_prime_UTR_variant,,ENST00000445633,;PFKFB4,non_coding_t…	T	ENSG00000114268	ENST00000232375	Transcript
COL7A1	0	.	GRCh38	chr3	48582346	48582346	+	Missense_Mutation	SNP	G	G	A	rs149711883		NGP_S9	NORMAL	G	G																c.4612N>T	p.Arg1538Cys	p.R1538C	ENST00000328333	46/118	144	73	71				COL7A1,missense_variant,p.Arg1538Cys,ENST00000328333,NM_000094.3;COL7A1,upstream_gene_variant,,ENST00000390201,;COL7A1,non_coding_transcript_exon_variant,,ENST00000487017,;	A	ENSG00000114270	ENST00000328333	Transcript
CELSR3	0	.	GRCh38	chr3	48660362	48660362	+	Missense_Mutation	SNP	A	A	C	novel		NGP_S9	NORMAL	A	A																c.2273N>G	p.Met758Arg	p.M758R	ENST00000164024	1/35	526	269	257				CELSR3,missense_variant,p.Met758Arg,ENST00000164024,NM_001407.2;CELSR3-AS1,upstream_gene_variant,,ENST00000421275,;	C	ENSG00000008300	ENST00000164024	Transcript
AMT	0	.	GRCh38	chr3	49417607	49417607	+	Missense_Mutation	SNP	C	C	T	rs141246107		NGP_S9	NORMAL	C	C																c.1145N>A	p.Arg382Gln	p.R382Q	ENST00000273588	9/9	276	138	138				AMT,missense_variant,p.Arg382Gln,ENST00000273588,NM_000481.3;RP11-949J7.8,missense_variant,p.Arg461Gln,ENST00000636166,;AMT,missense_variant,p.Arg334Gln,ENST00000538581,;AMT,missense_variant,p.Arg330Gln,ENST00000636865,;AMT,missense_variant,p.Arg338Gln,ENST00000458307,NM_001164710.1;AMT,missense_variant,p.Arg330Gln,ENST00000637682,;AMT,missense_variant,p.Arg355Gln,ENST00000638063,;AMT,missense_va…	T	ENSG00000145020	ENST00000273588	Transcript
BSN	0	.	GRCh38	chr3	49661065	49661065	+	Missense_Mutation	SNP	G	G	A	rs147485557		NGP_S9	NORMAL	G	G																c.9220N>A	p.Gly3074Arg	p.G3074R	ENST00000296452	6/12	140	56	84				BSN,missense_variant,p.Gly3074Arg,ENST00000296452,NM_003458.3;	A	ENSG00000164061	ENST00000296452	Transcript
MST1	0	.	GRCh38	chr3	49688637	49688637	+	Missense_Mutation	SNP	G	G	A	rs62262686		NGP_S9	NORMAL	G	G																c.55N>T	p.Pro19Ser	p.P19S	ENST00000449682	1/18	319	214	105				MST1,missense_variant,p.Pro19Ser,ENST00000449682,NM_020998.3;RNF123,upstream_gene_variant,,ENST00000327697,NM_022064.4;APEH,downstream_gene_variant,,ENST00000296456,NM_001640.3;RNF123,upstream_gene_variant,,ENST00000432042,;MST1,upstream_gene_variant,,ENST00000448220,;RNF123,upstream_gene_variant,,ENST00000454491,;RNF123,upstream_gene_variant,,ENST00000629802,;MST1,non_coding_transcript_exon_vari…	A	ENSG00000173531	ENST00000449682	Transcript
POC1A	0	.	GRCh38	chr3	52149219	52149219	+	Missense_Mutation	SNP	C	C	A	novel		NGP_S9	NORMAL	C	C																c.446N>T	p.Arg149Leu	p.R149L	ENST00000296484	4/11	230	113	117				POC1A,missense_variant,p.Arg149Leu,ENST00000394970,NM_001161580.1;POC1A,missense_variant,p.Arg149Leu,ENST00000296484,NM_015426.4;POC1A,missense_variant,p.Arg111Leu,ENST00000474012,NM_001161581.1;	A	ENSG00000164087	ENST00000296484	Transcript
ACOX2	0	.	GRCh38	chr3	58531357	58531357	+	Missense_Mutation	SNP	A	A	G	rs114465932		NGP_S9	NORMAL	A	A																c.713N>C	p.Ile238Thr	p.I238T	ENST00000302819	7/15	418	220	198				ACOX2,missense_variant,p.Ile238Thr,ENST00000302819,NM_003500.3;ACOX2,missense_variant,p.Ile238Thr,ENST00000459701,;ACOX2,downstream_gene_variant,,ENST00000474098,;ACOX2,downstream_gene_variant,,ENST00000475143,;ACOX2,synonymous_variant,p.Leu89=,ENST00000489472,;ACOX2,3_prime_UTR_variant,,ENST00000492530,;ACOX2,non_coding_transcript_exon_variant,,ENST00000466810,;ACOX2,upstream_gene_variant,,ENST0…	G	ENSG00000168306	ENST00000302819	Transcript
TMF1	0	.	GRCh38	chr3	69047417	69047417	+	Missense_Mutation	SNP	G	G	C	rs35447207		NGP_S9	NORMAL	G	G																c.1288N>G	p.Gln430Glu	p.Q430E	ENST00000398559	2/17	259	140	119				TMF1,missense_variant,p.Gln430Glu,ENST00000398559,NM_007114.2;MIR3136,downstream_gene_variant,,ENST00000583498,;CTD-2013N24.2,intron_variant,,ENST00000482368,;CTD-2013N24.2,intron_variant,,ENST00000595925,;CTD-2013N24.2,intron_variant,,ENST00000597950,;CTD-2013N24.2,intron_variant,,ENST00000598783,;CTD-2013N24.2,intron_variant,,ENST00000596732,;CTD-2013N24.2,intron_variant,,ENST00000601735,;CTD-2…	C	ENSG00000144747	ENST00000398559	Transcript
LMOD3	0	.	GRCh38	chr3	69119211	69119211	+	Missense_Mutation	SNP	G	G	A	rs74350755		NGP_S9	NORMAL	G	G																c.1144N>T	p.Pro382Ser	p.P382S	ENST00000420581	2/3	367	175	192				LMOD3,missense_variant,p.Pro382Ser,ENST00000420581,;LMOD3,missense_variant,p.Pro382Ser,ENST00000475434,;LMOD3,missense_variant,p.Pro382Ser,ENST00000489031,NM_198271.4,NM_001304418.1;	A	ENSG00000163380	ENST00000420581	Transcript
CNTN3	0	.	GRCh38	chr3	74301523	74301523	+	Missense_Mutation	SNP	G	G	A	rs139861462		NGP_S9	NORMAL	G	G																c.1970N>T	p.Thr657Met	p.T657M	ENST00000263665	15/22	328	158	170				CNTN3,missense_variant,p.Thr657Met,ENST00000263665,NM_020872.2;	A	ENSG00000113805	ENST00000263665	Transcript
FRG2C	0	.	GRCh38	chr3	75665147	75665147	+	Missense_Mutation	SNP	A	A	G	rs74714110		NGP_S9	NORMAL	A	A																c.278N>G	p.Gln93Arg	p.Q93R	ENST00000308062	3/4	261	182	79				FRG2C,missense_variant,p.Gln93Arg,ENST00000308062,NM_001124759.1;FRG2C,missense_variant,p.Gln92Arg,ENST00000464571,;DUX4L26,upstream_gene_variant,,ENST00000489078,;	G	ENSG00000172969	ENST00000308062	Transcript
FRG2C	0	.	GRCh38	chr3	75665186	75665186	+	Missense_Mutation	SNP	T	T	G	rs73840323		NGP_S9	NORMAL	T	T																c.317N>G	p.Ile106Ser	p.I106S	ENST00000308062	3/4	345	222	123				FRG2C,missense_variant,p.Ile106Ser,ENST00000308062,NM_001124759.1;FRG2C,missense_variant,p.Ile105Ser,ENST00000464571,;DUX4L26,upstream_gene_variant,,ENST00000489078,;	G	ENSG00000172969	ENST00000308062	Transcript
FRG2C	0	.	GRCh38	chr3	75665551	75665551	+	Missense_Mutation	SNP	A	A	G	rs62247157		NGP_S9	NORMAL	A	A																c.359N>G	p.Asn120Ser	p.N120S	ENST00000308062	4/4	367	220	147				FRG2C,missense_variant,p.Asn120Ser,ENST00000308062,NM_001124759.1;FRG2C,missense_variant,p.Asn119Ser,ENST00000464571,;DUX4L26,upstream_gene_variant,,ENST00000489078,;	G	ENSG00000172969	ENST00000308062	Transcript
FRG2C	0	.	GRCh38	chr3	75665637	75665637	+	Missense_Mutation	SNP	A	A	C	rs115350381		NGP_S9	NORMAL	A	A																c.445N>C	p.Ser149Arg	p.S149R	ENST00000308062	4/4	535	359	176				FRG2C,missense_variant,p.Ser149Arg,ENST00000308062,NM_001124759.1;FRG2C,missense_variant,p.Ser148Arg,ENST00000464571,;DUX4L26,upstream_gene_variant,,ENST00000489078,;	C	ENSG00000172969	ENST00000308062	Transcript
FRG2C	0	.	GRCh38	chr3	75665658	75665658	+	Missense_Mutation	SNP	C	C	T	rs77371781		NGP_S9	NORMAL	C	C																c.466N>T	p.Arg156Cys	p.R156C	ENST00000308062	4/4	577	380	197				FRG2C,missense_variant,p.Arg156Cys,ENST00000308062,NM_001124759.1;FRG2C,missense_variant,p.Arg155Cys,ENST00000464571,;DUX4L26,upstream_gene_variant,,ENST00000489078,;	T	ENSG00000172969	ENST00000308062	Transcript
FRG2C	0	.	GRCh38	chr3	75665668	75665668	+	Missense_Mutation	SNP	G	G	A	rs74497996		NGP_S9	NORMAL	G	G																c.476N>A	p.Arg159Gln	p.R159Q	ENST00000308062	4/4	602	393	209				FRG2C,missense_variant,p.Arg159Gln,ENST00000308062,NM_001124759.1;FRG2C,missense_variant,p.Arg158Gln,ENST00000464571,;DUX4L26,upstream_gene_variant,,ENST00000489078,;	A	ENSG00000172969	ENST00000308062	Transcript
FRG2C	0	.	GRCh38	chr3	75665674	75665674	+	Frame_Shift_Del	DEL	G	G	-	rs373728386		NGP_S9	NORMAL	G	G																c.482delN	p.Arg161SerfsTer5	p.R161Sfs*5	ENST00000308062	4/4	576	445	131				FRG2C,frameshift_variant,p.Arg161SerfsTer5,ENST00000308062,NM_001124759.1;FRG2C,frameshift_variant,p.Arg160SerfsTer5,ENST00000464571,;DUX4L26,upstream_gene_variant,,ENST00000489078,;	-	ENSG00000172969	ENST00000308062	Transcript
FRG2C	0	.	GRCh38	chr3	75665680	75665680	+	Missense_Mutation	SNP	G	G	A	rs138192454		NGP_S9	NORMAL	G	G																c.488N>A	p.Arg163Gln	p.R163Q	ENST00000308062	4/4	613	398	215				FRG2C,missense_variant,p.Arg163Gln,ENST00000308062,NM_001124759.1;FRG2C,missense_variant,p.Arg162Gln,ENST00000464571,;DUX4L26,upstream_gene_variant,,ENST00000489078,;	A	ENSG00000172969	ENST00000308062	Transcript
FRG2C	0	.	GRCh38	chr3	75665689	75665689	+	Missense_Mutation	SNP	A	A	G	rs200756071		NGP_S9	NORMAL	A	A																c.497N>G	p.Glu166Gly	p.E166G	ENST00000308062	4/4	636	427	209				FRG2C,missense_variant,p.Glu166Gly,ENST00000308062,NM_001124759.1;FRG2C,missense_variant,p.Glu165Gly,ENST00000464571,;DUX4L26,upstream_gene_variant,,ENST00000489078,;	G	ENSG00000172969	ENST00000308062	Transcript
FRG2C	0	.	GRCh38	chr3	75665948	75665948	+	Missense_Mutation	SNP	T	T	A	rs2118760		NGP_S9	NORMAL	T	T																c.756N>A	p.Asp252Glu	p.D252E	ENST00000308062	4/4	302	167	134				FRG2C,missense_variant,p.Asp252Glu,ENST00000308062,NM_001124759.1;FRG2C,missense_variant,p.Asp251Glu,ENST00000464571,;DUX4L26,upstream_gene_variant,,ENST00000489078,;	A	ENSG00000172969	ENST00000308062	Transcript
ZNF717	0	.	GRCh38	chr3	75737519	75737519	+	Missense_Mutation	SNP	G	G	A	rs112822201		NGP_S9	NORMAL	G	G																c.1954N>T	p.Pro652Ser	p.P652S	ENST00000478296	4/4	338	251	87				ZNF717,missense_variant,p.Pro652Ser,ENST00000478296,NM_001290209.1;ZNF717,intron_variant,,ENST00000477374,NM_001324026.1,NM_001290210.1;ZNF717,downstream_gene_variant,,ENST00000468296,;ZNF717,downstream_gene_variant,,ENST00000471541,;MIR4273,upstream_gene_variant,,ENST00000582824,;ZNF717,intron_variant,,ENST00000491507,;	A	ENSG00000227124	ENST00000478296	Transcript
ZNF717	0	.	GRCh38	chr3	75737530	75737530	+	Missense_Mutation	SNP	G	G	A	rs111677009		NGP_S9	NORMAL	G	G																c.1943N>T	p.Pro648Leu	p.P648L	ENST00000478296	4/4	345	255	90				ZNF717,missense_variant,p.Pro648Leu,ENST00000478296,NM_001290209.1;ZNF717,intron_variant,,ENST00000477374,NM_001324026.1,NM_001290210.1;ZNF717,downstream_gene_variant,,ENST00000468296,;ZNF717,downstream_gene_variant,,ENST00000471541,;MIR4273,upstream_gene_variant,,ENST00000582824,;ZNF717,intron_variant,,ENST00000491507,;	A	ENSG00000227124	ENST00000478296	Transcript
ZNF717	0	.	GRCh38	chr3	75737948	75737949	+	Frame_Shift_Del	DEL	CT	CT	-	rs146514807		NGP_S9	NORMAL	CT	CT																c.1524_1525delNN	p.Glu510LysfsTer4	p.E510Kfs*4	ENST00000478296	4/4	273	259	14				ZNF717,frameshift_variant,p.Glu510LysfsTer4,ENST00000478296,NM_001290209.1;ZNF717,intron_variant,,ENST00000477374,NM_001324026.1,NM_001290210.1;ZNF717,downstream_gene_variant,,ENST00000468296,;ZNF717,downstream_gene_variant,,ENST00000471541,;MIR4273,upstream_gene_variant,,ENST00000582824,;ZNF717,intron_variant,,ENST00000491507,;	-	ENSG00000227124	ENST00000478296	Transcript
ZNF717	0	.	GRCh38	chr3	75738536	75738537	+	Frame_Shift_Del	DEL	CT	CT	-	rs542888282		NGP_S9	NORMAL	CT	CT																c.936_937delNN	p.Asp314Ter	p.D314*	ENST00000478296	4/4	214	123	91				ZNF717,frameshift_variant,p.Asp314Ter,ENST00000478296,NM_001290209.1;ZNF717,intron_variant,,ENST00000477374,NM_001324026.1,NM_001290210.1;ZNF717,downstream_gene_variant,,ENST00000468296,;ZNF717,downstream_gene_variant,,ENST00000471541,;MIR4273,downstream_gene_variant,,ENST00000582824,;ZNF717,intron_variant,,ENST00000491507,;	-	ENSG00000227124	ENST00000478296	Transcript
ZNF717	0	.	GRCh38	chr3	75739283	75739283	+	Missense_Mutation	SNP	G	G	T	rs4011155		NGP_S9	NORMAL	G	G																c.190N>A	p.Gln64Lys	p.Q64K	ENST00000478296	4/4	62	49	13				ZNF717,missense_variant,p.Gln64Lys,ENST00000478296,NM_001290209.1;ZNF717,intron_variant,,ENST00000477374,NM_001324026.1,NM_001290210.1;ZNF717,downstream_gene_variant,,ENST00000468296,;ZNF717,downstream_gene_variant,,ENST00000471541,;MIR4273,downstream_gene_variant,,ENST00000582824,;ZNF717,intron_variant,,ENST00000491507,;	T	ENSG00000227124	ENST00000478296	Transcript
GBE1	0	.	GRCh38	chr3	81761400	81761400	+	Missense_Mutation	SNP	G	G	T	rs35196441		NGP_S9	NORMAL	G	G																c.118N>A	p.Pro40Thr	p.P40T	ENST00000429644	1/16	167	110	57				GBE1,missense_variant,p.Pro40Thr,ENST00000429644,NM_000158.3;RP11-142L1.1,downstream_gene_variant,,ENST00000497946,;	T	ENSG00000114480	ENST00000429644	Transcript
CRYBG3	0	.	GRCh38	chr3	97878035	97878035	+	Missense_Mutation	SNP	G	G	A	rs149984020		NGP_S9	NORMAL	G	G																c.6841N>A	p.Glu2281Lys	p.E2281K	ENST00000389622	4/22	182	91	91				CRYBG3,missense_variant,p.Glu2281Lys,ENST00000389622,NM_153605.3;RP11-389G6.4,upstream_gene_variant,,ENST00000624061,;	A	ENSG00000080200	ENST00000389622	Transcript
GABRR3	0	.	GRCh38	chr3	98007903	98007903	+	Nonsense_Mutation	SNP	A	A	T	rs832032		NGP_S9	NORMAL	A	A																c.615N>A	p.Tyr205Ter	p.Y205*	ENST00000621172	7/10	239	138	101				GABRR3,stop_gained,p.Tyr205Ter,ENST00000621172,NM_001105580.2;GABRR3,stop_gained,p.Tyr205Ter,ENST00000472788,;GABRR3,intron_variant,,ENST00000470589,;	T	ENSG00000183185	ENST00000621172	Transcript
CBLB	0	.	GRCh38	chr3	105702188	105702188	+	Missense_Mutation	SNP	C	C	G	rs41302192		NGP_S9	NORMAL	C	C																c.1865N>C	p.Ser622Thr	p.S622T	ENST00000264122	12/19	341	189	152				CBLB,missense_variant,p.Ser622Thr,ENST00000264122,NM_001321808.1,NM_001321820.1,NM_001321786.1,NM_001321788.1,NM_001321790.1,NM_001321797.1,NM_001321807.1,NM_001321816.1,NM_001321811.1,NM_001321799.1,NM_001321796.1,NM_001321822.1,NM_001321798.1,NM_001321795.1,NM_170662.4,NM_001321806.1,NM_001321789.1,NM_001321793.1,NM_001321794.1,NM_001321791.1;CBLB,missense_variant,p.Ser5Thr,ENST00000394030,;CBL…	G	ENSG00000114423	ENST00000264122	Transcript
CCDC54	0	.	GRCh38	chr3	107377771	107377771	+	Missense_Mutation	SNP	G	G	A	rs116546605		NGP_S9	NORMAL	G	G																c.184N>A	p.Gly62Arg	p.G62R	ENST00000261058	1/1	282	165	117				CCDC54,missense_variant,p.Gly62Arg,ENST00000261058,NM_032600.2;RP11-446H18.5,intron_variant,,ENST00000599431,;RP11-446H18.5,intron_variant,,ENST00000595232,;RP11-446H18.5,intron_variant,,ENST00000593837,;	A	ENSG00000138483	ENST00000261058	Transcript
USF3	0	.	GRCh38	chr3	113655378	113655378	+	Missense_Mutation	SNP	C	C	A	novel		NGP_S9	NORMAL	C	C																c.6304N>T	p.Asp2102Tyr	p.D2102Y	ENST00000316407	7/7	377	167	210				USF3,missense_variant,p.Asp2102Tyr,ENST00000316407,NM_001009899.3;USF3,missense_variant,p.Asp2102Tyr,ENST00000478658,;USF3,intron_variant,,ENST00000491165,;USF3,non_coding_transcript_exon_variant,,ENST00000496826,;	A	ENSG00000176542	ENST00000316407	Transcript
USF3	0	.	GRCh38	chr3	113658854	113658854	+	Missense_Mutation	SNP	A	A	C	rs6770105		NGP_S9	NORMAL	A	A																c.2828N>G	p.Val943Gly	p.V943G	ENST00000316407	7/7	344	189	155				USF3,missense_variant,p.Val943Gly,ENST00000316407,NM_001009899.3;USF3,missense_variant,p.Val943Gly,ENST00000478658,;USF3,intron_variant,,ENST00000491165,;USF3,non_coding_transcript_exon_variant,,ENST00000496826,;	C	ENSG00000176542	ENST00000316407	Transcript
LSAMP	0	.	GRCh38	chr3	116444965	116444965	+	Missense_Mutation	SNP	G	G	T	rs139468116		NGP_S9	NORMAL	G	G																c.67N>A	p.Leu23Ile	p.L23I	ENST00000490035	1/7	192	111	81				LSAMP,missense_variant,p.Leu23Ile,ENST00000490035,NM_002338.4;LSAMP,missense_variant,p.Leu7Ile,ENST00000333617,NM_001318915.1;LSAMP,intron_variant,,ENST00000474851,;	T	ENSG00000185565	ENST00000490035	Transcript
PARP15	0	.	GRCh38	chr3	122635949	122635949	+	Missense_Mutation	SNP	G	G	C	rs145474072		NGP_S9	NORMAL	G	G																c.1886N>C	p.Arg629Pro	p.R629P	ENST00000464300	12/12	302	180	122				PARP15,missense_variant,p.Arg434Pro,ENST00000483793,NM_001308320.1;PARP15,missense_variant,p.Arg629Pro,ENST00000464300,NM_001113523.2;PARP15,missense_variant,p.Arg395Pro,ENST00000310366,NM_152615.2;PARP15,missense_variant,p.Arg326Pro,ENST00000493645,NM_001308321.1;PARP15,non_coding_transcript_exon_variant,,ENST00000465304,;PARP15,downstream_gene_variant,,ENST00000473627,;	C	ENSG00000173200	ENST00000464300	Transcript
ALDH1L1	0	.	GRCh38	chr3	126136765	126136765	+	Missense_Mutation	SNP	C	C	T	rs9282697		NGP_S9	NORMAL	C	C																c.1373N>A	p.Ser458Asn	p.S458N	ENST00000273450	11/23	180	85	95				ALDH1L1,missense_variant,p.Ser448Asn,ENST00000393434,NM_012190.3;ALDH1L1,missense_variant,p.Ser458Asn,ENST00000273450,NM_001270364.1;ALDH1L1,missense_variant,p.Ser448Asn,ENST00000472186,;ALDH1L1,missense_variant,p.Ser448Asn,ENST00000455064,;ALDH1L1,missense_variant,p.Ser448Asn,ENST00000393431,;ALDH1L1,missense_variant,p.Ser347Asn,ENST00000452905,NM_001270365.1;ALDH1L1,splice_region_variant,,ENST0…	T	ENSG00000144908	ENST00000273450	Transcript
GP9	0	.	GRCh38	chr3	129062068	129062068	+	Missense_Mutation	SNP	A	A	G	rs201341449		NGP_S9	NORMAL	A	A																c.329N>G	p.Gln110Arg	p.Q110R	ENST00000307395	3/3	352	150	202				GP9,missense_variant,p.Gln110Arg,ENST00000307395,NM_000174.4;	G	ENSG00000169704	ENST00000307395	Transcript
EFCAB12	0	.	GRCh38	chr3	129411180	129411180	+	Missense_Mutation	SNP	C	C	T	rs80141922		NGP_S9	NORMAL	C	C																c.1013N>A	p.Arg338His	p.R338H	ENST00000505956	5/9	173	87	86				EFCAB12,missense_variant,p.Arg338His,ENST00000505956,NM_207307.2;EFCAB12,missense_variant,p.Arg338His,ENST00000326085,;EFCAB12,downstream_gene_variant,,ENST00000503957,;EFCAB12,non_coding_transcript_exon_variant,,ENST00000503498,;EFCAB12,non_coding_transcript_exon_variant,,ENST00000514900,;	T	ENSG00000172771	ENST00000505956	Transcript
TRH	0	.	GRCh38	chr3	129977163	129977163	+	Missense_Mutation	SNP	C	C	T	rs140702654		NGP_S9	NORMAL	C	C																c.676N>T	p.Arg226Trp	p.R226W	ENST00000302649	3/3	211	104	107				TRH,missense_variant,p.Arg226Trp,ENST00000302649,NM_007117.4;TRH,missense_variant,p.Arg222Trp,ENST00000507066,;	T	ENSG00000170893	ENST00000302649	Transcript
NEK11	0	.	GRCh38	chr3	131097719	131097719	+	Intron	SNP	T	T	C	novel		NGP_S9	NORMAL	T	T																c.337-12084N>C			ENST00000383366		5	2	3				NEK11,intron_variant,,ENST00000383366,NM_001321220.1,NM_024800.4,NM_001321221.1,NM_001321224.1;NEK11,intron_variant,,ENST00000510688,NM_001146003.1;NEK11,intron_variant,,ENST00000510769,NM_001321222.1;NEK11,intron_variant,,ENST00000511262,NM_145910.3;NEK11,intron_variant,,ENST00000508196,;NEK11,intron_variant,,ENST00000356918,;NEK11,intron_variant,,ENST00000507910,NM_001321223.1;RNU6-726P,upstrea…	C	ENSG00000114670	ENST00000383366	Transcript
NEK11	0	.	GRCh38	chr3	131133901	131133902	+	Frame_Shift_Del	DEL	TA	TA	-	novel		NGP_S9	NORMAL	TA	TA																c.592_593delNN	p.Met199GlufsTer3	p.M199Efs*3	ENST00000383366	7/18	218	126	92				NEK11,frameshift_variant,p.Met199GlufsTer3,ENST00000383366,NM_001321220.1,NM_024800.4,NM_001321221.1,NM_001321224.1;NEK11,frameshift_variant,p.Met199GlufsTer3,ENST00000510688,NM_001146003.1;NEK11,frameshift_variant,p.Met199GlufsTer3,ENST00000510769,NM_001321222.1;NEK11,frameshift_variant,p.Met199GlufsTer3,ENST00000511262,NM_145910.3;NEK11,frameshift_variant,p.Met199GlufsTer3,ENST00000508196,;NEK1…	-	ENSG00000114670	ENST00000383366	Transcript
UBA5	0	.	GRCh38	chr3	132665860	132665860	+	Missense_Mutation	SNP	G	G	A	rs61748106		NGP_S9	NORMAL	G	G																c.199N>A	p.Asp67Asn	p.D67N	ENST00000356232	2/12	197	115	82				UBA5,missense_variant,p.Asp67Asn,ENST00000356232,NM_001321239.1,NM_024818.4;UBA5,missense_variant,p.Asp11Asn,ENST00000494238,NM_001320210.1;UBA5,missense_variant,p.Asp11Asn,ENST00000264991,NM_198329.3;UBA5,missense_variant,p.Asp67Asn,ENST00000493720,;UBA5,missense_variant,p.Asp67Asn,ENST00000473651,;UBA5,missense_variant,p.Asp11Asn,ENST00000468022,;UBA5,missense_variant,p.Asp11Asn,ENST00000489361…	A	ENSG00000081307	ENST00000356232	Transcript
BFSP2	0	.	GRCh38	chr3	133466890	133466890	+	Missense_Mutation	SNP	G	G	T	rs146972354		NGP_S9	NORMAL	G	G																c.954N>T	p.Arg318Ser	p.R318S	ENST00000302334	5/7	232	135	97				BFSP2,missense_variant,p.Arg318Ser,ENST00000302334,NM_003571.3;BFSP2,non_coding_transcript_exon_variant,,ENST00000511434,;BFSP2,non_coding_transcript_exon_variant,,ENST00000510039,;	T	ENSG00000170819	ENST00000302334	Transcript
TRIM42	0	.	GRCh38	chr3	140682531	140682531	+	Missense_Mutation	SNP	C	C	A	rs143388392		NGP_S9	NORMAL	C	C																c.411N>A	p.Asn137Lys	p.N137K	ENST00000286349	2/5	264	147	117				TRIM42,missense_variant,p.Asn137Lys,ENST00000286349,NM_152616.4;	A	ENSG00000155890	ENST00000286349	Transcript
ZBTB38	0	.	GRCh38	chr3	141445359	141445359	+	Missense_Mutation	SNP	A	A	G	novel		NGP_S9	NORMAL	A	A																c.2971N>G	p.Lys991Glu	p.K991E	ENST00000514251	4/4	247	112	135				ZBTB38,missense_variant,p.Lys991Glu,ENST00000514251,;ZBTB38,missense_variant,p.Lys991Glu,ENST00000637056,NM_001080412.2;ZBTB38,missense_variant,p.Lys991Glu,ENST00000441582,;ZBTB38,missense_variant,p.Lys991Glu,ENST00000321464,;ZBTB38,downstream_gene_variant,,ENST00000636289,;ZBTB38,downstream_gene_variant,,ENST00000509883,;ZBTB38,downstream_gene_variant,,ENST00000509842,;ZBTB38,downstream_gene_var…	G	ENSG00000177311	ENST00000514251	Transcript
SLC9A9	0	.	GRCh38	chr3	143493757	143493757	+	Missense_Mutation	SNP	A	A	T	rs767059595		NGP_S9	NORMAL	A	A																c.1211N>A	p.Ile404Asn	p.I404N	ENST00000316549	11/16	210	110	100				SLC9A9,missense_variant,p.Ile404Asn,ENST00000316549,NM_173653.3;	T	ENSG00000181804	ENST00000316549	Transcript
HPS3	0	.	GRCh38	chr3	149129919	149129919	+	Missense_Mutation	SNP	C	C	T	rs529838933		NGP_S9	NORMAL	C	C																c.196N>T	p.Arg66Cys	p.R66C	ENST00000296051	1/17	94	42	52				HPS3,missense_variant,p.Arg66Cys,ENST00000296051,NM_032383.4;HPS3,missense_variant,p.Arg66Cys,ENST00000460120,NM_001308258.1;HPS3,non_coding_transcript_exon_variant,,ENST00000494327,;HPS3,non_coding_transcript_exon_variant,,ENST00000462030,;HPS3,non_coding_transcript_exon_variant,,ENST00000486530,;	T	ENSG00000163755	ENST00000296051	Transcript
P2RY14	0	.	GRCh38	chr3	151214039	151214039	+	Missense_Mutation	SNP	A	A	G	rs141377422		NGP_S9	NORMAL	A	A																c.278N>C	p.Val93Ala	p.V93A	ENST00000309170	3/3	188	97	91				P2RY14,missense_variant,p.Val93Ala,ENST00000309170,NM_014879.3;P2RY14,missense_variant,p.Val93Ala,ENST00000424796,NM_001081455.1;P2RY14,missense_variant,p.Val93Ala,ENST00000494668,;MED12L,intron_variant,,ENST00000474524,NM_053002.5;MED12L,intron_variant,,ENST00000273432,;MED12L,intron_variant,,ENST00000480026,;	G	ENSG00000174944	ENST00000309170	Transcript
P2RY14	0	.	GRCh38	chr3	151214298	151214298	+	Missense_Mutation	SNP	T	T	G	rs140551771		NGP_S9	NORMAL	T	T																c.19N>C	p.Thr7Pro	p.T7P	ENST00000309170	3/3	142	83	59				P2RY14,missense_variant,p.Thr7Pro,ENST00000309170,NM_014879.3;P2RY14,missense_variant,p.Thr7Pro,ENST00000424796,NM_001081455.1;P2RY14,missense_variant,p.Thr7Pro,ENST00000494668,;MED12L,intron_variant,,ENST00000474524,NM_053002.5;MED12L,intron_variant,,ENST00000273432,;MED12L,intron_variant,,ENST00000480026,;	G	ENSG00000174944	ENST00000309170	Transcript
IGSF10	0	.	GRCh38	chr3	151447832	151447832	+	Missense_Mutation	SNP	T	T	G	rs867976183		NGP_S9	NORMAL	T	T																c.2149N>C	p.Lys717Gln	p.K717Q	ENST00000282466	4/6	304	170	134				IGSF10,missense_variant,p.Lys717Gln,ENST00000282466,NM_178822.4;IGSF10,upstream_gene_variant,,ENST00000489791,;	G	ENSG00000152580	ENST00000282466	Transcript
GPR149	0	.	GRCh38	chr3	154428780	154428780	+	Missense_Mutation	SNP	G	G	T	rs760959162		NGP_S9	NORMAL	G	G																c.836N>A	p.Ala279Glu	p.A279E	ENST00000389740	1/4	270	139	131				GPR149,missense_variant,p.Ala279Glu,ENST00000389740,NM_001038705.1;	T	ENSG00000174948	ENST00000389740	Transcript
VEPH1	0	.	GRCh38	chr3	157363600	157363600	+	Missense_Mutation	SNP	C	C	T	rs115603959		NGP_S9	NORMAL	C	C																c.1499N>A	p.Arg500Lys	p.R500K	ENST00000362010	9/14	409	229	180				VEPH1,missense_variant,p.Arg500Lys,ENST00000362010,NM_001167912.1;VEPH1,missense_variant,p.Arg500Lys,ENST00000392833,NM_001167911.1;VEPH1,missense_variant,p.Arg500Lys,ENST00000392832,NM_024621.2;RP11-550I24.2,intron_variant,,ENST00000487238,;VEPH1,downstream_gene_variant,,ENST00000488772,;VEPH1,non_coding_transcript_exon_variant,,ENST00000472419,;	T	ENSG00000197415	ENST00000362010	Transcript
GFM1	0	.	GRCh38	chr3	158662647	158662647	+	Missense_Mutation	SNP	A	A	G	rs146951325		NGP_S9	NORMAL	A	A																c.1400N>G	p.Asp467Gly	p.D467G	ENST00000264263	12/19	120	78	42				GFM1,missense_variant,p.Asp448Gly,ENST00000486715,NM_024996.5;GFM1,missense_variant,p.Asp467Gly,ENST00000264263,NM_001308164.1;GFM1,missense_variant,p.Asp448Gly,ENST00000478576,NM_001308166.1;LXN,intron_variant,,ENST00000482640,;LXN,downstream_gene_variant,,ENST00000264265,NM_020169.3;GFM1,non_coding_transcript_exon_variant,,ENST00000490261,;GFM1,missense_variant,p.Ile449Val,ENST00000478254,;	G	ENSG00000168827	ENST00000264263	Transcript
GFM1	0	.	GRCh38	chr3	158690169	158690169	+	Missense_Mutation	SNP	C	C	A	novel		NGP_S9	NORMAL	C	C																c.1973N>A	p.Ala658Glu	p.A658E	ENST00000264263	17/19	124	57	67				GFM1,missense_variant,p.Ala639Glu,ENST00000486715,NM_024996.5;GFM1,missense_variant,p.Ala658Glu,ENST00000264263,NM_001308164.1;GFM1,intron_variant,,ENST00000472383,;RP11-379F4.7,downstream_gene_variant,,ENST00000607624,;GFM1,3_prime_UTR_variant,,ENST00000478254,;GFM1,non_coding_transcript_exon_variant,,ENST00000477721,;GFM1,downstream_gene_variant,,ENST00000481468,;	A	ENSG00000168827	ENST00000264263	Transcript
SI	0	.	GRCh38	chr3	164992371	164992371	+	Missense_Mutation	SNP	T	T	G	rs146899814		NGP_S9	NORMAL	T	T																c.4868N>C	p.Asp1623Ala	p.D1623A	ENST00000264382	42/48	206	114	92				SI,missense_variant,p.Asp1623Ala,ENST00000264382,NM_001041.3;	G	ENSG00000090402	ENST00000264382	Transcript
SI	0	.	GRCh38	chr3	165016059	165016059	+	Missense_Mutation	SNP	C	C	T	rs149783130		NGP_S9	NORMAL	C	C																c.3781N>A	p.Asp1261Asn	p.D1261N	ENST00000264382	32/48	222	111	111				SI,missense_variant,p.Asp1261Asn,ENST00000264382,NM_001041.3;	T	ENSG00000090402	ENST00000264382	Transcript
SAMD7	0	.	GRCh38	chr3	169938400	169938400	+	Missense_Mutation	SNP	C	C	T	rs138055938		NGP_S9	NORMAL	C	C																c.1235N>T	p.Thr412Ile	p.T412I	ENST00000428432	9/9	333	209	124				SAMD7,missense_variant,p.Thr412Ile,ENST00000428432,NM_182610.3;SAMD7,missense_variant,p.Thr412Ile,ENST00000335556,NM_001304366.1;RP11-379K17.4,downstream_gene_variant,,ENST00000483289,;RP11-379K17.4,downstream_gene_variant,,ENST00000487580,;SAMD7,3_prime_UTR_variant,,ENST00000487910,;	T	ENSG00000187033	ENST00000428432	Transcript
PLD1	0	.	GRCh38	chr3	171659268	171659268	+	Missense_Mutation	SNP	C	C	G	rs146759449		NGP_S9	NORMAL	C	C																c.2374N>C	p.Val792Leu	p.V792L	ENST00000351298	21/27	170	99	71				PLD1,missense_variant,p.Val754Leu,ENST00000356327,NM_001130081.2;PLD1,missense_variant,p.Val792Leu,ENST00000351298,NM_002662.4;PLD1,missense_variant,p.Val55Leu,ENST00000446289,;PLD1,non_coding_transcript_exon_variant,,ENST00000465816,;PLD1,non_coding_transcript_exon_variant,,ENST00000471075,;	G	ENSG00000075651	ENST00000351298	Transcript
PLD1	0	.	GRCh38	chr3	171674551	171674551	+	Frame_Shift_Del	DEL	T	T	-	rs771187817		NGP_S9	NORMAL	T	T																c.2178delN	p.Ala727ProfsTer4	p.A727Pfs*4	ENST00000351298	19/27	250	127	123				PLD1,frameshift_variant,p.Ala689ProfsTer4,ENST00000356327,NM_001130081.2;PLD1,frameshift_variant,p.Ala727ProfsTer4,ENST00000351298,NM_002662.4;PLD1,upstream_gene_variant,,ENST00000446289,;PLD1,non_coding_transcript_exon_variant,,ENST00000471075,;	-	ENSG00000075651	ENST00000351298	Transcript
HTR3C	0	.	GRCh38	chr3	184059999	184059999	+	Frame_Shift_Del	DEL	A	A	-	rs557466358		NGP_S9	NORMAL	A	A																c.1097delN	p.Gln366ArgfsTer23	p.Q366Rfs*23	ENST00000318351	8/9	197	97	100				HTR3C,frameshift_variant,p.Gln366ArgfsTer23,ENST00000318351,NM_130770.2;	-	ENSG00000178084	ENST00000318351	Transcript
HTR3E	0	.	GRCh38	chr3	184106595	184106595	+	Missense_Mutation	SNP	T	T	G	rs149134892		NGP_S9	NORMAL	T	T																c.1351N>G	p.Leu451Val	p.L451V	ENST00000440596	7/7	443	216	227				HTR3E,missense_variant,p.Leu425Val,ENST00000415389,NM_001256613.1;HTR3E,missense_variant,p.Leu440Val,ENST00000335304,NM_182589.2;HTR3E,missense_variant,p.Leu451Val,ENST00000440596,NM_001256614.1;HTR3E,missense_variant,p.Leu425Val,ENST00000436361,NM_198314.2;HTR3E,missense_variant,p.Leu410Val,ENST00000425359,NM_198313.2;HTR3E,downstream_gene_variant,,ENST00000431041,;HTR3E-AS1,upstream_gene_varian…	G	ENSG00000186038	ENST00000440596	Transcript
EHHADH	0	.	GRCh38	chr3	185204718	185204718	+	Missense_Mutation	SNP	A	A	C	rs149115164		NGP_S9	NORMAL	A	A																c.608N>G	p.Ile203Ser	p.I203S	ENST00000231887	6/7	170	84	86				EHHADH,missense_variant,p.Ile203Ser,ENST00000231887,NM_001966.3;EHHADH,missense_variant,p.Ile107Ser,ENST00000456310,NM_001166415.1;EHHADH,non_coding_transcript_exon_variant,,ENST00000483104,;	C	ENSG00000113790	ENST00000231887	Transcript
MAP3K13	0	.	GRCh38	chr3	185466950	185466950	+	Missense_Mutation	SNP	A	A	G	rs78802989		NGP_S9	NORMAL	A	A																c.1630N>G	p.Met544Val	p.M544V	ENST00000265026	10/14	218	116	102				MAP3K13,missense_variant,p.Met544Val,ENST00000265026,NM_004721.4;MAP3K13,missense_variant,p.Met544Val,ENST00000424227,NM_001242314.1;MAP3K13,missense_variant,p.Met400Val,ENST00000443863,;MAP3K13,missense_variant,p.Met337Val,ENST00000446828,NM_001242317.1;MAP3K13,downstream_gene_variant,,ENST00000420577,;MAP3K13,3_prime_UTR_variant,,ENST00000438053,;	G	ENSG00000073803	ENST00000265026	Transcript
RTP1	0	.	GRCh38	chr3	187199756	187199756	+	Missense_Mutation	SNP	A	A	G	rs750803512		NGP_S9	NORMAL	A	A																c.478N>G	p.Ser160Gly	p.S160G	ENST00000312295	2/2	327	181	145				RTP1,missense_variant,p.Ser160Gly,ENST00000312295,NM_153708.2;RP11-208N14.4,non_coding_transcript_exon_variant,,ENST00000356133,;	G	ENSG00000175077	ENST00000312295	Transcript
MUC20	0	.	GRCh38	chr3	195721015	195721015	+	Missense_Mutation	SNP	G	G	C	rs7627924		NGP_S9	NORMAL	G	G																c.8N>C	p.Cys3Ser	p.C3S	ENST00000447234	1/4	165	125	40				MUC20,missense_variant,p.Cys3Ser,ENST00000447234,NM_001282506.1;MUC20,missense_variant,p.Cys3Ser,ENST00000436408,;MUC20,missense_variant,p.Cys3Ser,ENST00000320736,;MUC20,upstream_gene_variant,,ENST00000445522,;LINC00969,intron_variant,,ENST00000600197,;LINC00969,intron_variant,,ENST00000627609,;LINC00969,intron_variant,,ENST00000627471,;LINC00969,intron_variant,,ENST00000630197,;LINC00969,intron_…	C	ENSG00000176945	ENST00000447234	Transcript
MUC20	0	.	GRCh38	chr3	195725778	195725778	+	Missense_Mutation	SNP	C	C	T	rs200981173		NGP_S9	NORMAL	C	C																c.1175N>T	p.Pro392Leu	p.P392L	ENST00000447234	2/4	241	175	65				MUC20,missense_variant,p.Pro357Leu,ENST00000445522,;MUC20,missense_variant,p.Pro392Leu,ENST00000447234,NM_001282506.1;MUC20,missense_variant,p.Pro392Leu,ENST00000436408,;MUC20,missense_variant,p.Pro221Leu,ENST00000320736,;MUC20,upstream_gene_variant,,ENST00000423938,;LINC00969,intron_variant,,ENST00000600197,;LINC00969,intron_variant,,ENST00000628392,;LINC00969,intron_variant,,ENST00000629721,;LI…	T	ENSG00000176945	ENST00000447234	Transcript
MUC20	0	.	GRCh38	chr3	195729690	195729690	+	Missense_Mutation	SNP	C	C	G	rs3762739		NGP_S9	NORMAL	C	C																c.2012N>G	p.Ser671Cys	p.S671C	ENST00000447234	3/4	259	188	71				MUC20,missense_variant,p.Ser636Cys,ENST00000445522,;MUC20,missense_variant,p.Ser671Cys,ENST00000447234,NM_001282506.1;MUC20,missense_variant,p.Ser671Cys,ENST00000436408,;MUC20,missense_variant,p.Ser500Cys,ENST00000320736,;MUC20,missense_variant,p.Ser83Cys,ENST00000423938,;LINC00969,non_coding_transcript_exon_variant,,ENST00000628392,;LINC00969,non_coding_transcript_exon_variant,,ENST00000594446,;…	G	ENSG00000176945	ENST00000447234	Transcript
MUC4	0	.	GRCh38	chr3	195780236	195780236	+	Missense_Mutation	SNP	C	C	T	novel		NGP_S9	NORMAL	C	C																c.11344N>A	p.Ala3782Thr	p.A3782T	ENST00000463781	2/25	1366	866	498				MUC4,missense_variant,p.Ala3782Thr,ENST00000463781,NM_018406.6;MUC4,missense_variant,p.Ala3782Thr,ENST00000475231,;MUC4,intron_variant,,ENST00000346145,NM_004532.5;MUC4,intron_variant,,ENST00000349607,NM_138297.4;MUC4,missense_variant,p.Ala3782Thr,ENST00000478156,;MUC4,missense_variant,p.Ala3782Thr,ENST00000466475,;MUC4,missense_variant,p.Ala3782Thr,ENST00000477756,;MUC4,missense_variant,p.Ala378…	T	ENSG00000145113	ENST00000463781	Transcript
MUC4	0	.	GRCh38	chr3	195781244	195781244	+	Missense_Mutation	SNP	T	T	G	rs77145082		NGP_S9	NORMAL	T	T																c.10336N>C	p.Thr3446Pro	p.T3446P	ENST00000463781	2/25	1172	780	392				MUC4,missense_variant,p.Thr3446Pro,ENST00000463781,NM_018406.6;MUC4,missense_variant,p.Thr3446Pro,ENST00000475231,;MUC4,intron_variant,,ENST00000346145,NM_004532.5;MUC4,intron_variant,,ENST00000349607,NM_138297.4;MUC4,missense_variant,p.Thr3446Pro,ENST00000478156,;MUC4,missense_variant,p.Thr3446Pro,ENST00000466475,;MUC4,missense_variant,p.Thr3446Pro,ENST00000477756,;MUC4,missense_variant,p.Thr344…	G	ENSG00000145113	ENST00000463781	Transcript
MUC4	0	.	GRCh38	chr3	195781604	195781604	+	Missense_Mutation	SNP	C	C	T	novel		NGP_S9	NORMAL	C	C																c.9976N>A	p.Ala3326Thr	p.A3326T	ENST00000463781	2/25	1222	815	407				MUC4,missense_variant,p.Ala3326Thr,ENST00000463781,NM_018406.6;MUC4,missense_variant,p.Ala3326Thr,ENST00000475231,;MUC4,intron_variant,,ENST00000346145,NM_004532.5;MUC4,intron_variant,,ENST00000349607,NM_138297.4;MUC4,missense_variant,p.Ala3326Thr,ENST00000478156,;MUC4,missense_variant,p.Ala3326Thr,ENST00000466475,;MUC4,missense_variant,p.Ala3326Thr,ENST00000477756,;MUC4,missense_variant,p.Ala332…	T	ENSG00000145113	ENST00000463781	Transcript
MUC4	0	.	GRCh38	chr3	195781607	195781607	+	Missense_Mutation	SNP	G	G	C	rs76305071		NGP_S9	NORMAL	G	G																c.9973N>G	p.His3325Asp	p.H3325D	ENST00000463781	2/25	1218	829	389				MUC4,missense_variant,p.His3325Asp,ENST00000463781,NM_018406.6;MUC4,missense_variant,p.His3325Asp,ENST00000475231,;MUC4,intron_variant,,ENST00000346145,NM_004532.5;MUC4,intron_variant,,ENST00000349607,NM_138297.4;MUC4,missense_variant,p.His3325Asp,ENST00000478156,;MUC4,missense_variant,p.His3325Asp,ENST00000466475,;MUC4,missense_variant,p.His3325Asp,ENST00000477756,;MUC4,missense_variant,p.His332…	C	ENSG00000145113	ENST00000463781	Transcript
MUC4	0	.	GRCh38	chr3	195782174	195782174	+	Missense_Mutation	SNP	C	C	G	rs75309583		NGP_S9	NORMAL	C	C																c.9406N>C	p.Ala3136Pro	p.A3136P	ENST00000463781	2/25	1909	1270	490				MUC4,missense_variant,p.Ala3136Pro,ENST00000463781,NM_018406.6;MUC4,missense_variant,p.Ala3136Pro,ENST00000475231,;MUC4,intron_variant,,ENST00000346145,NM_004532.5;MUC4,intron_variant,,ENST00000349607,NM_138297.4;MUC4,missense_variant,p.Ala3136Pro,ENST00000478156,;MUC4,missense_variant,p.Ala3136Pro,ENST00000466475,;MUC4,missense_variant,p.Ala3136Pro,ENST00000477756,;MUC4,missense_variant,p.Ala313…	G	ENSG00000145113	ENST00000463781	Transcript
MUC4	0	.	GRCh38	chr3	195782378	195782378	+	Missense_Mutation	SNP	C	C	T	rs761569859		NGP_S9	NORMAL	C	C																c.9202N>A	p.Gly3068Ser	p.G3068S	ENST00000463781	2/25	945	684	261				MUC4,missense_variant,p.Gly3068Ser,ENST00000463781,NM_018406.6;MUC4,missense_variant,p.Gly3068Ser,ENST00000475231,;MUC4,intron_variant,,ENST00000346145,NM_004532.5;MUC4,intron_variant,,ENST00000349607,NM_138297.4;MUC4,missense_variant,p.Gly3068Ser,ENST00000478156,;MUC4,missense_variant,p.Gly3068Ser,ENST00000466475,;MUC4,missense_variant,p.Gly3068Ser,ENST00000477756,;MUC4,missense_variant,p.Gly306…	T	ENSG00000145113	ENST00000463781	Transcript
MUC4	0	.	GRCh38	chr3	195782416	195782416	+	Missense_Mutation	SNP	T	T	G	novel		NGP_S9	NORMAL	T	T																c.9164N>C	p.Asn3055Thr	p.N3055T	ENST00000463781	2/25	617	417	200				MUC4,missense_variant,p.Asn3055Thr,ENST00000463781,NM_018406.6;MUC4,missense_variant,p.Asn3055Thr,ENST00000475231,;MUC4,intron_variant,,ENST00000346145,NM_004532.5;MUC4,intron_variant,,ENST00000349607,NM_138297.4;MUC4,missense_variant,p.Asn3055Thr,ENST00000478156,;MUC4,missense_variant,p.Asn3055Thr,ENST00000466475,;MUC4,missense_variant,p.Asn3055Thr,ENST00000477756,;MUC4,missense_variant,p.Asn305…	G	ENSG00000145113	ENST00000463781	Transcript
MUC4	0	.	GRCh38	chr3	195782474	195782474	+	Missense_Mutation	SNP	C	C	T	rs773941413		NGP_S9	NORMAL	C	C																c.9106N>A	p.Gly3036Ser	p.G3036S	ENST00000463781	2/25	884	609	275				MUC4,missense_variant,p.Gly3036Ser,ENST00000463781,NM_018406.6;MUC4,missense_variant,p.Gly3036Ser,ENST00000475231,;MUC4,intron_variant,,ENST00000346145,NM_004532.5;MUC4,intron_variant,,ENST00000349607,NM_138297.4;MUC4,missense_variant,p.Gly3036Ser,ENST00000478156,;MUC4,missense_variant,p.Gly3036Ser,ENST00000466475,;MUC4,missense_variant,p.Gly3036Ser,ENST00000477756,;MUC4,missense_variant,p.Gly303…	T	ENSG00000145113	ENST00000463781	Transcript
MUC4	0	.	GRCh38	chr3	195782558	195782558	+	Missense_Mutation	SNP	A	A	G	rs28542401		NGP_S9	NORMAL	A	A																c.9022N>C	p.Ser3008Pro	p.S3008P	ENST00000463781	2/25	1312	612	700				MUC4,missense_variant,p.Ser3008Pro,ENST00000463781,NM_018406.6;MUC4,missense_variant,p.Ser3008Pro,ENST00000475231,;MUC4,intron_variant,,ENST00000346145,NM_004532.5;MUC4,intron_variant,,ENST00000349607,NM_138297.4;MUC4,missense_variant,p.Ser3008Pro,ENST00000478156,;MUC4,missense_variant,p.Ser3008Pro,ENST00000466475,;MUC4,missense_variant,p.Ser3008Pro,ENST00000477756,;MUC4,missense_variant,p.Ser300…	G	ENSG00000145113	ENST00000463781	Transcript
MUC4	0	.	GRCh38	chr3	195782572	195782572	+	Missense_Mutation	SNP	A	A	G	rs74585045		NGP_S9	NORMAL	A	A																c.9008N>C	p.Ile3003Thr	p.I3003T	ENST00000463781	2/25	1381	809	571				MUC4,missense_variant,p.Ile3003Thr,ENST00000463781,NM_018406.6;MUC4,missense_variant,p.Ile3003Thr,ENST00000475231,;MUC4,intron_variant,,ENST00000346145,NM_004532.5;MUC4,intron_variant,,ENST00000349607,NM_138297.4;MUC4,missense_variant,p.Ile3003Thr,ENST00000478156,;MUC4,missense_variant,p.Ile3003Thr,ENST00000466475,;MUC4,missense_variant,p.Ile3003Thr,ENST00000477756,;MUC4,missense_variant,p.Ile300…	G	ENSG00000145113	ENST00000463781	Transcript
MUC4	0	.	GRCh38	chr3	195783103	195783103	+	Missense_Mutation	SNP	A	A	G	novel		NGP_S9	NORMAL	A	A																c.8477N>C	p.Phe2826Ser	p.F2826S	ENST00000463781	2/25	1099	678	421				MUC4,missense_variant,p.Phe2826Ser,ENST00000463781,NM_018406.6;MUC4,missense_variant,p.Phe2826Ser,ENST00000475231,;MUC4,intron_variant,,ENST00000346145,NM_004532.5;MUC4,intron_variant,,ENST00000349607,NM_138297.4;MUC4,missense_variant,p.Phe2826Ser,ENST00000478156,;MUC4,missense_variant,p.Phe2826Ser,ENST00000466475,;MUC4,missense_variant,p.Phe2826Ser,ENST00000477756,;MUC4,missense_variant,p.Phe282…	G	ENSG00000145113	ENST00000463781	Transcript
MUC4	0	.	GRCh38	chr3	195783346	195783346	+	Missense_Mutation	SNP	A	A	G	rs145853807		NGP_S9	NORMAL	A	A																c.8234N>C	p.Val2745Ala	p.V2745A	ENST00000463781	2/25	772	274	498				MUC4,missense_variant,p.Val2745Ala,ENST00000463781,NM_018406.6;MUC4,missense_variant,p.Val2745Ala,ENST00000475231,;MUC4,intron_variant,,ENST00000346145,NM_004532.5;MUC4,intron_variant,,ENST00000349607,NM_138297.4;MUC4,missense_variant,p.Val2745Ala,ENST00000478156,;MUC4,missense_variant,p.Val2745Ala,ENST00000466475,;MUC4,missense_variant,p.Val2745Ala,ENST00000477756,;MUC4,missense_variant,p.Val274…	G	ENSG00000145113	ENST00000463781	Transcript
MUC4	0	.	GRCh38	chr3	195783367	195783367	+	Missense_Mutation	SNP	A	T	G	rs748875997		NGP_S9	NORMAL	A	A																c.8213N>C	p.Leu2738Pro	p.L2738P	ENST00000463781	2/25	405	2	235				MUC4,missense_variant,p.Leu2738Pro,ENST00000463781,NM_018406.6;MUC4,missense_variant,p.Leu2738Pro,ENST00000475231,;MUC4,intron_variant,,ENST00000346145,NM_004532.5;MUC4,intron_variant,,ENST00000349607,NM_138297.4;MUC4,missense_variant,p.Leu2738Pro,ENST00000478156,;MUC4,missense_variant,p.Leu2738Pro,ENST00000466475,;MUC4,missense_variant,p.Leu2738Pro,ENST00000477756,;MUC4,missense_variant,p.Leu273…	G	ENSG00000145113	ENST00000463781	Transcript
MUC4	0	.	GRCh38	chr3	195783395	195783395	+	Missense_Mutation	SNP	A	A	C	rs865821076		NGP_S9	NORMAL	A	A																c.8185N>G	p.Ser2729Ala	p.S2729A	ENST00000463781	2/25	305	190	115				MUC4,missense_variant,p.Ser2729Ala,ENST00000463781,NM_018406.6;MUC4,missense_variant,p.Ser2729Ala,ENST00000475231,;MUC4,intron_variant,,ENST00000346145,NM_004532.5;MUC4,intron_variant,,ENST00000349607,NM_138297.4;MUC4,missense_variant,p.Ser2729Ala,ENST00000478156,;MUC4,missense_variant,p.Ser2729Ala,ENST00000466475,;MUC4,missense_variant,p.Ser2729Ala,ENST00000477756,;MUC4,missense_variant,p.Ser272…	C	ENSG00000145113	ENST00000463781	Transcript
MUC4	0	.	GRCh38	chr3	195783586	195783586	+	Missense_Mutation	SNP	A	A	G	rs201101114		NGP_S9	NORMAL	A	A																c.7994N>C	p.Val2665Ala	p.V2665A	ENST00000463781	2/25	27	16	11				MUC4,missense_variant,p.Val2665Ala,ENST00000463781,NM_018406.6;MUC4,missense_variant,p.Val2665Ala,ENST00000475231,;MUC4,intron_variant,,ENST00000346145,NM_004532.5;MUC4,intron_variant,,ENST00000349607,NM_138297.4;MUC4,missense_variant,p.Val2665Ala,ENST00000478156,;MUC4,missense_variant,p.Val2665Ala,ENST00000466475,;MUC4,missense_variant,p.Val2665Ala,ENST00000477756,;MUC4,missense_variant,p.Val266…	G	ENSG00000145113	ENST00000463781	Transcript
MUC4	0	.	GRCh38	chr3	195783595	195783595	+	Missense_Mutation	SNP	A	A	G	rs867000617		NGP_S9	NORMAL	A	A																c.7985N>C	p.Leu2662Pro	p.L2662P	ENST00000463781	2/25	22	13	9				MUC4,missense_variant,p.Leu2662Pro,ENST00000463781,NM_018406.6;MUC4,missense_variant,p.Leu2662Pro,ENST00000475231,;MUC4,intron_variant,,ENST00000346145,NM_004532.5;MUC4,intron_variant,,ENST00000349607,NM_138297.4;MUC4,missense_variant,p.Leu2662Pro,ENST00000478156,;MUC4,missense_variant,p.Leu2662Pro,ENST00000466475,;MUC4,missense_variant,p.Leu2662Pro,ENST00000477756,;MUC4,missense_variant,p.Leu266…	G	ENSG00000145113	ENST00000463781	Transcript
MUC4	0	.	GRCh38	chr3	195783730	195783730	+	Missense_Mutation	SNP	A	A	G	rs776617846		NGP_S9	NORMAL	A	A																c.7850N>C	p.Val2617Ala	p.V2617A	ENST00000463781	2/25	53	20	33				MUC4,missense_variant,p.Val2617Ala,ENST00000463781,NM_018406.6;MUC4,missense_variant,p.Val2617Ala,ENST00000475231,;MUC4,intron_variant,,ENST00000346145,NM_004532.5;MUC4,intron_variant,,ENST00000349607,NM_138297.4;MUC4,missense_variant,p.Val2617Ala,ENST00000478156,;MUC4,missense_variant,p.Val2617Ala,ENST00000466475,;MUC4,missense_variant,p.Val2617Ala,ENST00000477756,;MUC4,missense_variant,p.Val261…	G	ENSG00000145113	ENST00000463781	Transcript
MUC4	0	.	GRCh38	chr3	195783739	195783739	+	Missense_Mutation	SNP	A	A	G	rs764992987		NGP_S9	NORMAL	A	A																c.7841N>C	p.Leu2614Pro	p.L2614P	ENST00000463781	2/25	58	16	42				MUC4,missense_variant,p.Leu2614Pro,ENST00000463781,NM_018406.6;MUC4,missense_variant,p.Leu2614Pro,ENST00000475231,;MUC4,intron_variant,,ENST00000346145,NM_004532.5;MUC4,intron_variant,,ENST00000349607,NM_138297.4;MUC4,missense_variant,p.Leu2614Pro,ENST00000478156,;MUC4,missense_variant,p.Leu2614Pro,ENST00000466475,;MUC4,missense_variant,p.Leu2614Pro,ENST00000477756,;MUC4,missense_variant,p.Leu261…	G	ENSG00000145113	ENST00000463781	Transcript
MUC4	0	.	GRCh38	chr3	195783740	195783740	+	Missense_Mutation	SNP	G	G	T	novel		NGP_S9	NORMAL	G	G																c.7840N>A	p.Leu2614Ile	p.L2614I	ENST00000463781	2/25	56	16	35				MUC4,missense_variant,p.Leu2614Ile,ENST00000463781,NM_018406.6;MUC4,missense_variant,p.Leu2614Ile,ENST00000475231,;MUC4,intron_variant,,ENST00000346145,NM_004532.5;MUC4,intron_variant,,ENST00000349607,NM_138297.4;MUC4,missense_variant,p.Leu2614Ile,ENST00000478156,;MUC4,missense_variant,p.Leu2614Ile,ENST00000466475,;MUC4,missense_variant,p.Leu2614Ile,ENST00000477756,;MUC4,missense_variant,p.Leu261…	T	ENSG00000145113	ENST00000463781	Transcript
MUC4	0	.	GRCh38	chr3	195783742	195783742	+	Missense_Mutation	SNP	C	C	T	rs758091975		NGP_S9	NORMAL	C	C																c.7838N>A	p.Ser2613Asn	p.S2613N	ENST00000463781	2/25	55	21	34				MUC4,missense_variant,p.Ser2613Asn,ENST00000463781,NM_018406.6;MUC4,missense_variant,p.Ser2613Asn,ENST00000475231,;MUC4,intron_variant,,ENST00000346145,NM_004532.5;MUC4,intron_variant,,ENST00000349607,NM_138297.4;MUC4,missense_variant,p.Ser2613Asn,ENST00000478156,;MUC4,missense_variant,p.Ser2613Asn,ENST00000466475,;MUC4,missense_variant,p.Ser2613Asn,ENST00000477756,;MUC4,missense_variant,p.Ser261…	T	ENSG00000145113	ENST00000463781	Transcript
MUC4	0	.	GRCh38	chr3	195783743	195783743	+	Missense_Mutation	SNP	T	T	C	novel		NGP_S9	NORMAL	T	T																c.7837N>G	p.Ser2613Gly	p.S2613G	ENST00000463781	2/25	65	27	38				MUC4,missense_variant,p.Ser2613Gly,ENST00000463781,NM_018406.6;MUC4,missense_variant,p.Ser2613Gly,ENST00000475231,;MUC4,intron_variant,,ENST00000346145,NM_004532.5;MUC4,intron_variant,,ENST00000349607,NM_138297.4;MUC4,missense_variant,p.Ser2613Gly,ENST00000478156,;MUC4,missense_variant,p.Ser2613Gly,ENST00000466475,;MUC4,missense_variant,p.Ser2613Gly,ENST00000477756,;MUC4,missense_variant,p.Ser261…	C	ENSG00000145113	ENST00000463781	Transcript
MUC4	0	.	GRCh38	chr3	195783874	195783874	+	Missense_Mutation	SNP	G	G	A	rs2453138		NGP_S9	NORMAL	G	G																c.7706N>T	p.Ala2569Val	p.A2569V	ENST00000463781	2/25	881	488	392				MUC4,missense_variant,p.Ala2569Val,ENST00000463781,NM_018406.6;MUC4,missense_variant,p.Ala2569Val,ENST00000475231,;MUC4,intron_variant,,ENST00000346145,NM_004532.5;MUC4,intron_variant,,ENST00000349607,NM_138297.4;MUC4,missense_variant,p.Ala2569Val,ENST00000478156,;MUC4,missense_variant,p.Ala2569Val,ENST00000466475,;MUC4,missense_variant,p.Ala2569Val,ENST00000477756,;MUC4,missense_variant,p.Ala256…	A	ENSG00000145113	ENST00000463781	Transcript
MUC4	0	.	GRCh38	chr3	195784445	195784445	+	Missense_Mutation	SNP	A	A	T	rs79528160		NGP_S9	NORMAL	A	A																c.7135N>A	p.Ser2379Thr	p.S2379T	ENST00000463781	2/25	1169	715	454				MUC4,missense_variant,p.Ser2379Thr,ENST00000463781,NM_018406.6;MUC4,missense_variant,p.Ser2379Thr,ENST00000475231,;MUC4,intron_variant,,ENST00000346145,NM_004532.5;MUC4,intron_variant,,ENST00000349607,NM_138297.4;MUC4,missense_variant,p.Ser2379Thr,ENST00000478156,;MUC4,missense_variant,p.Ser2379Thr,ENST00000466475,;MUC4,missense_variant,p.Ser2379Thr,ENST00000477756,;MUC4,missense_variant,p.Ser237…	T	ENSG00000145113	ENST00000463781	Transcript
MUC4	0	.	GRCh38	chr3	195784460	195784460	+	Missense_Mutation	SNP	A	A	T	rs56359992		NGP_S9	NORMAL	A	A																c.7120N>A	p.Ser2374Thr	p.S2374T	ENST00000463781	2/25	1240	736	437				MUC4,missense_variant,p.Ser2374Thr,ENST00000463781,NM_018406.6;MUC4,missense_variant,p.Ser2374Thr,ENST00000475231,;MUC4,intron_variant,,ENST00000346145,NM_004532.5;MUC4,intron_variant,,ENST00000349607,NM_138297.4;MUC4,missense_variant,p.Ser2374Thr,ENST00000478156,;MUC4,missense_variant,p.Ser2374Thr,ENST00000466475,;MUC4,missense_variant,p.Ser2374Thr,ENST00000477756,;MUC4,missense_variant,p.Ser237…	T	ENSG00000145113	ENST00000463781	Transcript
MUC4	0	.	GRCh38	chr3	195784462	195784462	+	Missense_Mutation	SNP	C	C	T	rs749606220		NGP_S9	NORMAL	C	C																c.7118N>A	p.Ser2373Asn	p.S2373N	ENST00000463781	2/25	1299	842	454				MUC4,missense_variant,p.Ser2373Asn,ENST00000463781,NM_018406.6;MUC4,missense_variant,p.Ser2373Asn,ENST00000475231,;MUC4,intron_variant,,ENST00000346145,NM_004532.5;MUC4,intron_variant,,ENST00000349607,NM_138297.4;MUC4,missense_variant,p.Ser2373Asn,ENST00000478156,;MUC4,missense_variant,p.Ser2373Asn,ENST00000466475,;MUC4,missense_variant,p.Ser2373Asn,ENST00000477756,;MUC4,missense_variant,p.Ser237…	T	ENSG00000145113	ENST00000463781	Transcript
MUC4	0	.	GRCh38	chr3	195784463	195784463	+	Missense_Mutation	SNP	T	T	C	rs756894618		NGP_S9	NORMAL	T	T																c.7117N>G	p.Ser2373Gly	p.S2373G	ENST00000463781	2/25	1324	856	467				MUC4,missense_variant,p.Ser2373Gly,ENST00000463781,NM_018406.6;MUC4,missense_variant,p.Ser2373Gly,ENST00000475231,;MUC4,intron_variant,,ENST00000346145,NM_004532.5;MUC4,intron_variant,,ENST00000349607,NM_138297.4;MUC4,missense_variant,p.Ser2373Gly,ENST00000478156,;MUC4,missense_variant,p.Ser2373Gly,ENST00000466475,;MUC4,missense_variant,p.Ser2373Gly,ENST00000477756,;MUC4,missense_variant,p.Ser237…	C	ENSG00000145113	ENST00000463781	Transcript
MUC4	0	.	GRCh38	chr3	195784499	195784499	+	Missense_Mutation	SNP	C	C	A	rs201616880		NGP_S9	NORMAL	C	C																c.7081N>T	p.Val2361Leu	p.V2361L	ENST00000463781	2/25	1515	874	641				MUC4,missense_variant,p.Val2361Leu,ENST00000463781,NM_018406.6;MUC4,missense_variant,p.Val2361Leu,ENST00000475231,;MUC4,intron_variant,,ENST00000346145,NM_004532.5;MUC4,intron_variant,,ENST00000349607,NM_138297.4;MUC4,missense_variant,p.Val2361Leu,ENST00000478156,;MUC4,missense_variant,p.Val2361Leu,ENST00000466475,;MUC4,missense_variant,p.Val2361Leu,ENST00000477756,;MUC4,missense_variant,p.Val236…	A	ENSG00000145113	ENST00000463781	Transcript
MUC4	0	.	GRCh38	chr3	195784525	195784525	+	Missense_Mutation	SNP	G	G	A	rs201453005		NGP_S9	NORMAL	G	G																c.7055N>T	p.Pro2352Leu	p.P2352L	ENST00000463781	2/25	1446	885	561				MUC4,missense_variant,p.Pro2352Leu,ENST00000463781,NM_018406.6;MUC4,missense_variant,p.Pro2352Leu,ENST00000475231,;MUC4,intron_variant,,ENST00000346145,NM_004532.5;MUC4,intron_variant,,ENST00000349607,NM_138297.4;MUC4,missense_variant,p.Pro2352Leu,ENST00000478156,;MUC4,missense_variant,p.Pro2352Leu,ENST00000466475,;MUC4,missense_variant,p.Pro2352Leu,ENST00000477756,;MUC4,missense_variant,p.Pro235…	A	ENSG00000145113	ENST00000463781	Transcript
MUC4	0	.	GRCh38	chr3	195784869	195784869	+	Missense_Mutation	SNP	C	C	G	rs201069012		NGP_S9	NORMAL	C	C																c.6711N>C	p.Gln2237His	p.Q2237H	ENST00000463781	2/25	1359	706	653				MUC4,missense_variant,p.Gln2237His,ENST00000463781,NM_018406.6;MUC4,missense_variant,p.Gln2237His,ENST00000475231,;MUC4,intron_variant,,ENST00000346145,NM_004532.5;MUC4,intron_variant,,ENST00000349607,NM_138297.4;MUC4,missense_variant,p.Gln2237His,ENST00000478156,;MUC4,missense_variant,p.Gln2237His,ENST00000466475,;MUC4,missense_variant,p.Gln2237His,ENST00000477756,;MUC4,missense_variant,p.Gln223…	G	ENSG00000145113	ENST00000463781	Transcript
MUC4	0	.	GRCh38	chr3	195785133	195785133	+	Missense_Mutation	SNP	T	G	G	rs148317288		NGP_S9	NORMAL	T	T																c.6447N>C	p.Glu2149Asp	p.E2149D	ENST00000463781	2/25	1253	1	1251				MUC4,missense_variant,p.Glu2149Asp,ENST00000463781,NM_018406.6;MUC4,missense_variant,p.Glu2149Asp,ENST00000475231,;MUC4,intron_variant,,ENST00000346145,NM_004532.5;MUC4,intron_variant,,ENST00000349607,NM_138297.4;MUC4,missense_variant,p.Glu2149Asp,ENST00000478156,;MUC4,missense_variant,p.Glu2149Asp,ENST00000466475,;MUC4,missense_variant,p.Glu2149Asp,ENST00000477756,;MUC4,missense_variant,p.Glu214…	G	ENSG00000145113	ENST00000463781	Transcript
MUC4	0	.	GRCh38	chr3	195785171	195785171	+	Missense_Mutation	SNP	T	C	C	rs6805660		NGP_S9	NORMAL	T	T																c.6409N>G	p.Thr2137Ala	p.T2137A	ENST00000463781	2/25	1787	2	1785				MUC4,missense_variant,p.Thr2137Ala,ENST00000463781,NM_018406.6;MUC4,missense_variant,p.Thr2137Ala,ENST00000475231,;MUC4,intron_variant,,ENST00000346145,NM_004532.5;MUC4,intron_variant,,ENST00000349607,NM_138297.4;MUC4,missense_variant,p.Thr2137Ala,ENST00000478156,;MUC4,missense_variant,p.Thr2137Ala,ENST00000466475,;MUC4,missense_variant,p.Thr2137Ala,ENST00000477756,;MUC4,missense_variant,p.Thr213…	C	ENSG00000145113	ENST00000463781	Transcript
MUC4	0	.	GRCh38	chr3	195785236	195785236	+	Missense_Mutation	SNP	T	A	A	rs374495657		NGP_S9	NORMAL	T	T																c.6344N>T	p.Asp2115Val	p.D2115V	ENST00000463781	2/25	2181	0	2181				MUC4,missense_variant,p.Asp2115Val,ENST00000463781,NM_018406.6;MUC4,missense_variant,p.Asp2115Val,ENST00000475231,;MUC4,intron_variant,,ENST00000346145,NM_004532.5;MUC4,intron_variant,,ENST00000349607,NM_138297.4;MUC4,missense_variant,p.Asp2115Val,ENST00000478156,;MUC4,missense_variant,p.Asp2115Val,ENST00000466475,;MUC4,missense_variant,p.Asp2115Val,ENST00000477756,;MUC4,missense_variant,p.Asp211…	A	ENSG00000145113	ENST00000463781	Transcript
MUC4	0	.	GRCh38	chr3	195785246	195785246	+	Missense_Mutation	SNP	C	C	G	rs200655750		NGP_S9	NORMAL	C	C																c.6334N>C	p.Ala2112Pro	p.A2112P	ENST00000463781	2/25	2071	1392	675				MUC4,missense_variant,p.Ala2112Pro,ENST00000463781,NM_018406.6;MUC4,missense_variant,p.Ala2112Pro,ENST00000475231,;MUC4,intron_variant,,ENST00000346145,NM_004532.5;MUC4,intron_variant,,ENST00000349607,NM_138297.4;MUC4,missense_variant,p.Ala2112Pro,ENST00000478156,;MUC4,missense_variant,p.Ala2112Pro,ENST00000466475,;MUC4,missense_variant,p.Ala2112Pro,ENST00000477756,;MUC4,missense_variant,p.Ala211…	G	ENSG00000145113	ENST00000463781	Transcript
MUC4	0	.	GRCh38	chr3	195785324	195785324	+	Missense_Mutation	SNP	C	C	G	rs71617308		NGP_S9	NORMAL	C	C																c.6256N>C	p.Ala2086Pro	p.A2086P	ENST00000463781	2/25	1274	698	572				MUC4,missense_variant,p.Ala2086Pro,ENST00000463781,NM_018406.6;MUC4,missense_variant,p.Ala2086Pro,ENST00000475231,;MUC4,intron_variant,,ENST00000346145,NM_004532.5;MUC4,intron_variant,,ENST00000349607,NM_138297.4;MUC4,missense_variant,p.Ala2086Pro,ENST00000478156,;MUC4,missense_variant,p.Ala2086Pro,ENST00000466475,;MUC4,missense_variant,p.Ala2086Pro,ENST00000477756,;MUC4,missense_variant,p.Ala208…	G	ENSG00000145113	ENST00000463781	Transcript
MUC4	0	.	GRCh38	chr3	195785348	195785348	+	Missense_Mutation	SNP	C	C	T	rs746844940		NGP_S9	NORMAL	C	C																c.6232N>A	p.Ala2078Thr	p.A2078T	ENST00000463781	2/25	1489	911	578				MUC4,missense_variant,p.Ala2078Thr,ENST00000463781,NM_018406.6;MUC4,missense_variant,p.Ala2078Thr,ENST00000475231,;MUC4,intron_variant,,ENST00000346145,NM_004532.5;MUC4,intron_variant,,ENST00000349607,NM_138297.4;MUC4,missense_variant,p.Ala2078Thr,ENST00000478156,;MUC4,missense_variant,p.Ala2078Thr,ENST00000466475,;MUC4,missense_variant,p.Ala2078Thr,ENST00000477756,;MUC4,missense_variant,p.Ala207…	T	ENSG00000145113	ENST00000463781	Transcript
MUC4	0	.	GRCh38	chr3	195785374	195785374	+	Missense_Mutation	SNP	T	C	C	rs62282486		NGP_S9	NORMAL	T	T																c.6206N>G	p.Asn2069Ser	p.N2069S	ENST00000463781	2/25	1354	2	1351				MUC4,missense_variant,p.Asn2069Ser,ENST00000463781,NM_018406.6;MUC4,missense_variant,p.Asn2069Ser,ENST00000475231,;MUC4,intron_variant,,ENST00000346145,NM_004532.5;MUC4,intron_variant,,ENST00000349607,NM_138297.4;MUC4,missense_variant,p.Asn2069Ser,ENST00000478156,;MUC4,missense_variant,p.Asn2069Ser,ENST00000466475,;MUC4,missense_variant,p.Asn2069Ser,ENST00000477756,;MUC4,missense_variant,p.Asn206…	C	ENSG00000145113	ENST00000463781	Transcript
MUC4	0	.	GRCh38	chr3	195785815	195785815	+	Missense_Mutation	SNP	G	G	T	rs79043683		NGP_S9	NORMAL	G	G																c.5765N>A	p.Pro1922His	p.P1922H	ENST00000463781	2/25	1411	857	551				MUC4,missense_variant,p.Pro1922His,ENST00000463781,NM_018406.6;MUC4,missense_variant,p.Pro1922His,ENST00000475231,;MUC4,intron_variant,,ENST00000346145,NM_004532.5;MUC4,intron_variant,,ENST00000349607,NM_138297.4;MUC4,missense_variant,p.Pro1922His,ENST00000478156,;MUC4,missense_variant,p.Pro1922His,ENST00000466475,;MUC4,missense_variant,p.Pro1922His,ENST00000477756,;MUC4,missense_variant,p.Pro192…	T	ENSG00000145113	ENST00000463781	Transcript
MUC4	0	.	GRCh38	chr3	195785822	195785822	+	Missense_Mutation	SNP	A	A	G	rs79034632		NGP_S9	NORMAL	A	A																c.5758N>C	p.Ser1920Pro	p.S1920P	ENST00000463781	2/25	1412	775	636				MUC4,missense_variant,p.Ser1920Pro,ENST00000463781,NM_018406.6;MUC4,missense_variant,p.Ser1920Pro,ENST00000475231,;MUC4,intron_variant,,ENST00000346145,NM_004532.5;MUC4,intron_variant,,ENST00000349607,NM_138297.4;MUC4,missense_variant,p.Ser1920Pro,ENST00000478156,;MUC4,missense_variant,p.Ser1920Pro,ENST00000466475,;MUC4,missense_variant,p.Ser1920Pro,ENST00000477756,;MUC4,missense_variant,p.Ser192…	G	ENSG00000145113	ENST00000463781	Transcript
MUC4	0	.	GRCh38	chr3	195785896	195785896	+	Missense_Mutation	SNP	T	T	G	rs2641778		NGP_S9	NORMAL	T	T																c.5684N>C	p.Asn1895Thr	p.N1895T	ENST00000463781	2/25	1384	590	793				MUC4,missense_variant,p.Asn1895Thr,ENST00000463781,NM_018406.6;MUC4,missense_variant,p.Asn1895Thr,ENST00000475231,;MUC4,intron_variant,,ENST00000346145,NM_004532.5;MUC4,intron_variant,,ENST00000349607,NM_138297.4;MUC4,missense_variant,p.Asn1895Thr,ENST00000478156,;MUC4,missense_variant,p.Asn1895Thr,ENST00000466475,;MUC4,missense_variant,p.Asn1895Thr,ENST00000477756,;MUC4,missense_variant,p.Asn189…	G	ENSG00000145113	ENST00000463781	Transcript
MUC4	0	.	GRCh38	chr3	195785897	195785897	+	Missense_Mutation	SNP	T	T	A	rs2688553		NGP_S9	NORMAL	T	T																c.5683N>T	p.Asn1895Tyr	p.N1895Y	ENST00000463781	2/25	1405	626	777				MUC4,missense_variant,p.Asn1895Tyr,ENST00000463781,NM_018406.6;MUC4,missense_variant,p.Asn1895Tyr,ENST00000475231,;MUC4,intron_variant,,ENST00000346145,NM_004532.5;MUC4,intron_variant,,ENST00000349607,NM_138297.4;MUC4,missense_variant,p.Asn1895Tyr,ENST00000478156,;MUC4,missense_variant,p.Asn1895Tyr,ENST00000466475,;MUC4,missense_variant,p.Asn1895Tyr,ENST00000477756,;MUC4,missense_variant,p.Asn189…	A	ENSG00000145113	ENST00000463781	Transcript
MUC4	0	.	GRCh38	chr3	195786493	195786493	+	Missense_Mutation	SNP	C	C	T	rs79986529		NGP_S9	NORMAL	C	C																c.5087N>A	p.Arg1696His	p.R1696H	ENST00000463781	2/25	1085	733	346				MUC4,missense_variant,p.Arg1696His,ENST00000463781,NM_018406.6;MUC4,missense_variant,p.Arg1696His,ENST00000475231,;MUC4,intron_variant,,ENST00000346145,NM_004532.5;MUC4,intron_variant,,ENST00000349607,NM_138297.4;MUC4,missense_variant,p.Arg1696His,ENST00000478156,;MUC4,missense_variant,p.Arg1696His,ENST00000466475,;MUC4,missense_variant,p.Arg1696His,ENST00000477756,;MUC4,missense_variant,p.Arg169…	T	ENSG00000145113	ENST00000463781	Transcript
MUC4	0	.	GRCh38	chr3	195786512	195786512	+	Missense_Mutation	SNP	T	T	A	rs80123784		NGP_S9	NORMAL	T	T																c.5068N>T	p.Thr1690Ser	p.T1690S	ENST00000463781	2/25	1062	712	350				MUC4,missense_variant,p.Thr1690Ser,ENST00000463781,NM_018406.6;MUC4,missense_variant,p.Thr1690Ser,ENST00000475231,;MUC4,intron_variant,,ENST00000346145,NM_004532.5;MUC4,intron_variant,,ENST00000349607,NM_138297.4;MUC4,missense_variant,p.Thr1690Ser,ENST00000478156,;MUC4,missense_variant,p.Thr1690Ser,ENST00000466475,;MUC4,missense_variant,p.Thr1690Ser,ENST00000477756,;MUC4,missense_variant,p.Thr169…	A	ENSG00000145113	ENST00000463781	Transcript
MUC4	0	.	GRCh38	chr3	195786568	195786568	+	Missense_Mutation	SNP	G	G	A	rs200271894		NGP_S9	NORMAL	G	G																c.5012N>T	p.Ser1671Phe	p.S1671F	ENST00000463781	2/25	1345	894	451				MUC4,missense_variant,p.Ser1671Phe,ENST00000463781,NM_018406.6;MUC4,missense_variant,p.Ser1671Phe,ENST00000475231,;MUC4,intron_variant,,ENST00000346145,NM_004532.5;MUC4,intron_variant,,ENST00000349607,NM_138297.4;MUC4,missense_variant,p.Ser1671Phe,ENST00000478156,;MUC4,missense_variant,p.Ser1671Phe,ENST00000466475,;MUC4,missense_variant,p.Ser1671Phe,ENST00000477756,;MUC4,missense_variant,p.Ser167…	A	ENSG00000145113	ENST00000463781	Transcript
MUC4	0	.	GRCh38	chr3	195786727	195786727	+	Missense_Mutation	SNP	G	G	A	rs57748294		NGP_S9	NORMAL	G	G																c.4853N>T	p.Pro1618Leu	p.P1618L	ENST00000463781	2/25	1587	914	673				MUC4,missense_variant,p.Pro1618Leu,ENST00000463781,NM_018406.6;MUC4,missense_variant,p.Pro1618Leu,ENST00000475231,;MUC4,intron_variant,,ENST00000346145,NM_004532.5;MUC4,intron_variant,,ENST00000349607,NM_138297.4;MUC4,missense_variant,p.Pro1618Leu,ENST00000478156,;MUC4,missense_variant,p.Pro1618Leu,ENST00000466475,;MUC4,missense_variant,p.Pro1618Leu,ENST00000477756,;MUC4,missense_variant,p.Pro161…	A	ENSG00000145113	ENST00000463781	Transcript
MUC4	0	.	GRCh38	chr3	195786872	195786872	+	Missense_Mutation	SNP	G	G	T	rs59668135		NGP_S9	NORMAL	G	G																c.4708N>A	p.Pro1570Thr	p.P1570T	ENST00000463781	2/25	1491	929	562				MUC4,missense_variant,p.Pro1570Thr,ENST00000463781,NM_018406.6;MUC4,missense_variant,p.Pro1570Thr,ENST00000475231,;MUC4,intron_variant,,ENST00000346145,NM_004532.5;MUC4,intron_variant,,ENST00000349607,NM_138297.4;MUC4,missense_variant,p.Pro1570Thr,ENST00000478156,;MUC4,missense_variant,p.Pro1570Thr,ENST00000466475,;MUC4,missense_variant,p.Pro1570Thr,ENST00000477756,;MUC4,missense_variant,p.Pro157…	T	ENSG00000145113	ENST00000463781	Transcript
MUC4	0	.	GRCh38	chr3	195787988	195787988	+	Missense_Mutation	SNP	C	C	T	rs750122921		NGP_S9	NORMAL	C	C																c.3592N>A	p.Ala1198Thr	p.A1198T	ENST00000463781	2/25	326	228	97				MUC4,missense_variant,p.Ala1198Thr,ENST00000463781,NM_018406.6;MUC4,missense_variant,p.Ala1198Thr,ENST00000475231,;MUC4,intron_variant,,ENST00000346145,NM_004532.5;MUC4,intron_variant,,ENST00000349607,NM_138297.4;MUC4,missense_variant,p.Ala1198Thr,ENST00000478156,;MUC4,missense_variant,p.Ala1198Thr,ENST00000466475,;MUC4,missense_variant,p.Ala1198Thr,ENST00000477756,;MUC4,missense_variant,p.Ala119…	T	ENSG00000145113	ENST00000463781	Transcript
MUC4	0	.	GRCh38	chr3	195787991	195787991	+	Missense_Mutation	SNP	G	G	C	rs764889254		NGP_S9	NORMAL	G	G																c.3589N>G	p.His1197Asp	p.H1197D	ENST00000463781	2/25	350	232	118				MUC4,missense_variant,p.His1197Asp,ENST00000463781,NM_018406.6;MUC4,missense_variant,p.His1197Asp,ENST00000475231,;MUC4,intron_variant,,ENST00000346145,NM_004532.5;MUC4,intron_variant,,ENST00000349607,NM_138297.4;MUC4,missense_variant,p.His1197Asp,ENST00000478156,;MUC4,missense_variant,p.His1197Asp,ENST00000466475,;MUC4,missense_variant,p.His1197Asp,ENST00000477756,;MUC4,missense_variant,p.His119…	C	ENSG00000145113	ENST00000463781	Transcript
MUC4	0	.	GRCh38	chr3	195788098	195788098	+	Missense_Mutation	SNP	G	G	A	rs192133475		NGP_S9	NORMAL	G	G																c.3482N>T	p.Ala1161Val	p.A1161V	ENST00000463781	2/25	1169	647	522				MUC4,missense_variant,p.Ala1161Val,ENST00000463781,NM_018406.6;MUC4,missense_variant,p.Ala1161Val,ENST00000475231,;MUC4,intron_variant,,ENST00000346145,NM_004532.5;MUC4,intron_variant,,ENST00000349607,NM_138297.4;MUC4,missense_variant,p.Ala1161Val,ENST00000478156,;MUC4,missense_variant,p.Ala1161Val,ENST00000466475,;MUC4,missense_variant,p.Ala1161Val,ENST00000477756,;MUC4,missense_variant,p.Ala116…	A	ENSG00000145113	ENST00000463781	Transcript
MUC4	0	.	GRCh38	chr3	195788146	195788146	+	Missense_Mutation	SNP	A	A	G	rs199883835		NGP_S9	NORMAL	A	A																c.3434N>C	p.Val1145Ala	p.V1145A	ENST00000463781	2/25	1560	858	701				MUC4,missense_variant,p.Val1145Ala,ENST00000463781,NM_018406.6;MUC4,missense_variant,p.Val1145Ala,ENST00000475231,;MUC4,intron_variant,,ENST00000346145,NM_004532.5;MUC4,intron_variant,,ENST00000349607,NM_138297.4;MUC4,missense_variant,p.Val1145Ala,ENST00000478156,;MUC4,missense_variant,p.Val1145Ala,ENST00000466475,;MUC4,missense_variant,p.Val1145Ala,ENST00000477756,;MUC4,missense_variant,p.Val114…	G	ENSG00000145113	ENST00000463781	Transcript
MELTF	0	.	GRCh38	chr3	197006647	197006647	+	Missense_Mutation	SNP	A	A	T	rs139531771		NGP_S9	NORMAL	A	A																c.1840N>A	p.Phe614Ile	p.F614I	ENST00000296350	14/16	203	130	73				MELTF,missense_variant,p.Phe614Ile,ENST00000296350,NM_005929.5;MELTF-AS1,downstream_gene_variant,,ENST00000415244,;MELTF-AS1,downstream_gene_variant,,ENST00000414354,;MELTF-AS1,downstream_gene_variant,,ENST00000424769,;MELTF-AS1,downstream_gene_variant,,ENST00000437064,;MELTF-AS1,downstream_gene_variant,,ENST00000446695,;MELTF,upstream_gene_variant,,ENST00000469783,;	T	ENSG00000163975	ENST00000296350	Transcript
ZNF718	0	.	GRCh38	chr4	130852	130852	+	Missense_Mutation	SNP	C	T	T	novel		NGP_S9	NORMAL	C	C																c.68N>T	p.Thr23Ile	p.T23I	ENST00000510175	2/4	188	0	188				ZNF718,missense_variant,p.Thr23Ile,ENST00000510175,NM_001039127.5;ZNF718,5_prime_UTR_variant,,ENST00000609714,NM_001289931.1,NM_001289930.1;	T	ENSG00000250312	ENST00000510175	Transcript
ZNF718	0	.	GRCh38	chr4	131416	131416	+	Missense_Mutation	SNP	G	C	C	novel		NGP_S9	NORMAL	G	G																c.137N>C	p.Ser46Thr	p.S46T	ENST00000510175	3/4	155	0	155				ZNF718,missense_variant,p.Ser46Thr,ENST00000510175,NM_001039127.5;ZNF718,missense_variant,p.Ser14Thr,ENST00000609714,NM_001289931.1,NM_001289930.1;	C	ENSG00000250312	ENST00000510175	Transcript
MYL5	0	.	GRCh38	chr4	679989	679989	+	Missense_Mutation	SNP	T	T	C	rs2228354		NGP_S9	NORMAL	T	T																c.263N>C	p.Phe88Ser	p.F88S	ENST00000400159	4/7	264	140	124				MYL5,missense_variant,p.Phe47Ser,ENST00000506838,;MYL5,missense_variant,p.Phe93Ser,ENST00000507804,;MYL5,missense_variant,p.Phe47Ser,ENST00000511290,;MYL5,missense_variant,p.Phe88Ser,ENST00000400159,NM_002477.1;MYL5,missense_variant,p.Phe47Ser,ENST00000505477,;MFSD7,downstream_gene_variant,,ENST00000322224,NM_032219.3;MFSD7,downstream_gene_variant,,ENST00000404286,NM_001294341.1;MFSD7,downstream_…	C	ENSG00000215375	ENST00000400159	Transcript
GAK	0	.	GRCh38	chr4	867103	867103	+	Missense_Mutation	SNP	C	C	T	rs200903151		NGP_S9	NORMAL	C	C																c.2725N>A	p.Asp909Asn	p.D909N	ENST00000314167	21/28	132	69	63				GAK,missense_variant,p.Asp909Asn,ENST00000314167,NM_005255.3;GAK,missense_variant,p.Asp830Asn,ENST00000511163,NM_001318134.1;GAK,missense_variant,p.Asp21Asn,ENST00000511980,;GAK,missense_variant,p.Asp40Asn,ENST00000510799,;GAK,intron_variant,,ENST00000618573,;GAK,non_coding_transcript_exon_variant,,ENST00000509566,;GAK,non_coding_transcript_exon_variant,,ENST00000515868,;	T	ENSG00000178950	ENST00000314167	Transcript
CRIPAK	0	.	GRCh38	chr4	1394806	1394834	+	Frame_Shift_Del	DEL	CACGTGCCCATGTGGAGTGCCCGCCTGCT	CACGTGCCCATGTGGAGTGCCCGCCTGCT	-	rs558358960		NGP_S9	NORMAL	CACGTGCCCATGTGGAGTGCCCGCCTGCT	CACGTGCCCATGTGGAGTGCCCGCCTGCT																c.295_323delNNNNNNNNNNNNNNNNNNNNNNNNNNNNN	p.Cys110ArgfsTer288	p.C110Rfs*288	ENST00000324803	1/1	833	531	302				CRIPAK,frameshift_variant,p.Cys110ArgfsTer288,ENST00000324803,NM_175918.3;	-	ENSG00000179979	ENST00000324803	Transcript
WHSC1	0	.	GRCh38	chr4	1955241	1955241	+	Missense_Mutation	SNP	G	G	A	rs143360610		NGP_S9	NORMAL	G	G																c.2419N>A	p.Ala807Thr	p.A807T	ENST00000382895	15/24	252	117	135				WHSC1,missense_variant,p.Ala807Thr,ENST00000382895,NM_133330.2;WHSC1,missense_variant,p.Ala807Thr,ENST00000382892,NM_133331.2;WHSC1,missense_variant,p.Ala807Thr,ENST00000382891,NM_133335.3;WHSC1,missense_variant,p.Ala807Thr,ENST00000508803,NM_001042424.2;WHSC1,missense_variant,p.Ala155Thr,ENST00000382888,;WHSC1,missense_variant,p.Ala131Thr,ENST00000514329,;WHSC1,non_coding_transcript_exon_variant…	A	ENSG00000109685	ENST00000382895	Transcript
CFAP99	0	.	GRCh38	chr4	2449967	2449967	+	Missense_Mutation	SNP	C	C	T	rs3108494		NGP_S9	NORMAL	C	C																c.757N>T	p.Arg253Cys	p.R253C	ENST00000616117	7/15	103	54	49				CFAP99,missense_variant,p.Arg253Cys,ENST00000635017,;CFAP99,missense_variant,p.Arg253Cys,ENST00000616117,NM_001193282.2;CFAP99,upstream_gene_variant,,ENST00000506607,;CFAP99,non_coding_transcript_exon_variant,,ENST00000511731,;CFAP99,non_coding_transcript_exon_variant,,ENST00000514556,;CFAP99,non_coding_transcript_exon_variant,,ENST00000515732,;	T	ENSG00000206113	ENST00000616117	Transcript
EVC	0	.	GRCh38	chr4	5733429	5733429	+	Missense_Mutation	SNP	G	G	C	rs371664035		NGP_S9	NORMAL	G	G																c.696N>C	p.Lys232Asn	p.K232N	ENST00000264956	5/21	274	133	141				EVC,missense_variant,p.Lys232Asn,ENST00000264956,NM_153717.2,NM_001306090.1;EVC,missense_variant,p.Lys232Asn,ENST00000509451,NM_001306092.1;	C	ENSG00000072840	ENST00000264956	Transcript
WFS1	0	.	GRCh38	chr4	6302391	6302391	+	Missense_Mutation	SNP	G	G	A	rs3821945		NGP_S9	NORMAL	G	G																c.2596N>A	p.Asp866Asn	p.D866N	ENST00000226760	8/8	352	197	155				WFS1,missense_variant,p.Asp866Asn,ENST00000226760,NM_006005.3,NM_001145853.1;WFS1,missense_variant,p.Asp866Asn,ENST00000503569,;WFS1,downstream_gene_variant,,ENST00000506362,;WFS1,non_coding_transcript_exon_variant,,ENST00000507765,;WFS1,downstream_gene_variant,,ENST00000513395,;	A	ENSG00000109501	ENST00000226760	Transcript
SORCS2	0	.	GRCh38	chr4	7676146	7676146	+	Missense_Mutation	SNP	C	C	T	rs373293446		NGP_S9	NORMAL	C	C																c.1258N>T	p.Arg420Trp	p.R420W	ENST00000507866	9/27	336	176	160				SORCS2,missense_variant,p.Arg420Trp,ENST00000507866,NM_020777.2;SORCS2,missense_variant,p.Arg248Trp,ENST00000329016,;	T	ENSG00000184985	ENST00000507866	Transcript
ACOX3	0	.	GRCh38	chr4	8405995	8405995	+	Missense_Mutation	SNP	C	C	T	rs779585315		NGP_S9	NORMAL	C	C																c.736N>A	p.Asp246Asn	p.D246N	ENST00000356406	7/18	210	97	113				ACOX3,missense_variant,p.Asp246Asn,ENST00000356406,NM_003501.2;ACOX3,missense_variant,p.Asp246Asn,ENST00000413009,NM_001101667.1;ACOX3,missense_variant,p.Asp246Asn,ENST00000503233,;ACOX3,downstream_gene_variant,,ENST00000514423,;ACOX3,non_coding_transcript_exon_variant,,ENST00000510365,;	T	ENSG00000087008	ENST00000356406	Transcript
USP17L11	0	.	GRCh38	chr4	9215471	9215471	+	Missense_Mutation	SNP	T	C	C	novel		NGP_S9	NORMAL	T	T																c.67N>C	p.Ser23Pro	p.S23P	ENST00000457736	1/1	59	1	58				USP17L11,missense_variant,p.Ser23Pro,ENST00000613973,;USP17L11,missense_variant,p.Ser23Pro,ENST00000457736,NM_001256854.1;USP17L10,downstream_gene_variant,,ENST00000421288,;USP17L12,upstream_gene_variant,,ENST00000415041,NM_001256853.1;USP17L10,downstream_gene_variant,,ENST00000417945,NM_001256852.1;	C	ENSG00000233136	ENST00000457736	Transcript
USP17L12	0	.	GRCh38	chr4	9220218	9220218	+	Missense_Mutation	SNP	T	C	C	novel		NGP_S9	NORMAL	T	T																c.67N>C	p.Ser23Pro	p.S23P	ENST00000415041	1/1	8	0	8				USP17L12,missense_variant,p.Ser23Pro,ENST00000415041,NM_001256853.1;USP17L11,downstream_gene_variant,,ENST00000613973,;USP17L13,upstream_gene_variant,,ENST00000616303,;USP17L13,upstream_gene_variant,,ENST00000429667,NM_001256855.1;USP17L11,downstream_gene_variant,,ENST00000457736,NM_001256854.1;	C	ENSG00000227551	ENST00000415041	Transcript
USP17L17	0	.	GRCh38	chr4	9243945	9243945	+	Missense_Mutation	SNP	T	T	C	novel		NGP_S9	NORMAL	T	T																c.67N>C	p.Ser23Pro	p.S23P	ENST00000511568	1/1	989	496	493				USP17L17,missense_variant,p.Ser23Pro,ENST00000614762,;USP17L17,missense_variant,p.Ser23Pro,ENST00000511568,NM_001256857.1;USP17L18,upstream_gene_variant,,ENST00000619296,;USP17L18,upstream_gene_variant,,ENST00000504209,NM_001256859.1;USP17L16P,downstream_gene_variant,,ENST00000507155,;	C	ENSG00000249104	ENST00000511568	Transcript
USP17L17	0	.	GRCh38	chr4	9245168	9245168	+	Missense_Mutation	SNP	G	C	C	rs758453564		NGP_S9	NORMAL	G	G																c.1290N>C	p.Gln430His	p.Q430H	ENST00000511568	1/1	141	2	139				USP17L17,missense_variant,p.Gln430His,ENST00000614762,;USP17L17,missense_variant,p.Gln430His,ENST00000511568,NM_001256857.1;USP17L18,upstream_gene_variant,,ENST00000619296,;USP17L18,upstream_gene_variant,,ENST00000504209,NM_001256859.1;USP17L16P,downstream_gene_variant,,ENST00000507155,;	C	ENSG00000249104	ENST00000511568	Transcript
TAPT1	0	.	GRCh38	chr4	16226321	16226321	+	Missense_Mutation	SNP	A	A	C	rs28384238		NGP_S9	NORMAL	A	A																c.137N>G	p.Leu46Arg	p.L46R	ENST00000405303	1/14	76	34	42				TAPT1,missense_variant,p.Leu46Arg,ENST00000405303,NM_153365.2;TAPT1-AS1,upstream_gene_variant,,ENST00000570786,;TAPT1-AS1,upstream_gene_variant,,ENST00000573308,;TAPT1-AS1,upstream_gene_variant,,ENST00000573950,;TAPT1,intron_variant,,ENST00000513359,;TAPT1,upstream_gene_variant,,ENST00000510868,;TAPT1,upstream_gene_variant,,ENST00000511156,;TAPT1,missense_variant,p.Leu46Arg,ENST00000505603,;TAPT1…	C	ENSG00000169762	ENST00000405303	Transcript
SEL1L3	0	.	GRCh38	chr4	25767594	25767594	+	Missense_Mutation	SNP	A	A	G	rs187715517		NGP_S9	NORMAL	A	A																c.2776N>C	p.Tyr926His	p.Y926H	ENST00000399878	19/24	233	117	116				SEL1L3,missense_variant,p.Tyr926His,ENST00000399878,NM_015187.4;SEL1L3,missense_variant,p.Tyr891His,ENST00000264868,NM_001297592.1;SEL1L3,missense_variant,p.Tyr773His,ENST00000502949,NM_001297594.1;SEL1L3,missense_variant,p.Tyr17His,ENST00000507618,;SEL1L3,upstream_gene_variant,,ENST00000510448,;RP11-302F12.10,upstream_gene_variant,,ENST00000510905,;SEL1L3,non_coding_transcript_exon_variant,,ENST…	G	ENSG00000091490	ENST00000399878	Transcript
COX7B2	0	.	GRCh38	chr4	46735023	46735023	+	Missense_Mutation	SNP	G	G	A	rs140822119		NGP_S9	NORMAL	G	G																c.170N>T	p.Thr57Ile	p.T57I	ENST00000396533	4/4	356	181	175				COX7B2,missense_variant,p.Thr57Ile,ENST00000396533,;COX7B2,missense_variant,p.Thr56Ile,ENST00000543208,;COX7B2,missense_variant,p.Thr57Ile,ENST00000355591,NM_130902.2;COX7B2,downstream_gene_variant,,ENST00000505102,;	A	ENSG00000170516	ENST00000396533	Transcript
OCIAD2	0	.	GRCh38	chr4	48894006	48894006	+	Missense_Mutation	SNP	G	G	C	rs145828802		NGP_S9	NORMAL	G	G																c.265N>G	p.Leu89Val	p.L89V	ENST00000508632	5/7	247	144	103				OCIAD2,missense_variant,p.Leu89Val,ENST00000508632,NM_001014446.2;OCIAD2,missense_variant,p.Arg89Gly,ENST00000620187,NM_001286773.1,NM_152398.3;OCIAD2,missense_variant,p.Arg89Gly,ENST00000273860,;OCIAD2,splice_region_variant,p.Ter89=,ENST00000381464,;OCIAD2,splice_region_variant,,ENST00000508069,;OCIAD2,splice_region_variant,,ENST00000506226,;OCIAD2,splice_region_variant,,ENST00000512087,;OCIAD2,…	C	ENSG00000145247	ENST00000508632	Transcript
GSX2	0	.	GRCh38	chr4	54100378	54100378	+	Missense_Mutation	SNP	A	A	G	rs145597698		NGP_S9	NORMAL	A	A																c.34N>G	p.Ile12Val	p.I12V	ENST00000326902	1/2	241	137	104				GSX2,missense_variant,p.Ile12Val,ENST00000326902,;GSX2,missense_variant,p.Ile12Val,ENST00000611459,NM_133267.2;GSX2,missense_variant,p.Ile12Val,ENST00000503800,;RP11-231C18.3,intron_variant,,ENST00000507166,;GSX2,intron_variant,,ENST00000507839,;GSX2,upstream_gene_variant,,ENST00000548609,;	G	ENSG00000180613	ENST00000326902	Transcript
UGT2B7	0	.	GRCh38	chr4	69097039	69097039	+	Missense_Mutation	SNP	C	C	A	novel		NGP_S9	NORMAL	C	C																c.519N>A	p.Ser173Arg	p.S173R	ENST00000305231	1/6	338	192	146				UGT2B7,missense_variant,p.Ser173Arg,ENST00000305231,NM_001074.2;UGT2B7,missense_variant,p.Ser173Arg,ENST00000508661,NM_001330719.1;UGT2B7,missense_variant,p.Ser173Arg,ENST00000622664,;UGT2B7,intron_variant,,ENST00000502942,;UGT2B7,intron_variant,,ENST00000509763,;	A	ENSG00000171234	ENST00000305231	Transcript
OPRPN	0	.	GRCh38	chr4	70409914	70409915	+	Frame_Shift_Ins	INS	-	-	C	rs573505950		NGP_S9	NORMAL	-	-																c.586_587insC	p.Ala198ArgfsTer5	p.A198Rfs*5	ENST00000399575	3/3	212	115	97				OPRPN,frameshift_variant,p.Ala198ArgfsTer5,ENST00000399575,NM_021225.4;OPRPN,downstream_gene_variant,,ENST00000514338,;OPRPN,downstream_gene_variant,,ENST00000505023,;	C	ENSG00000171199	ENST00000399575	Transcript
ADAMTS3	0	.	GRCh38	chr4	72290948	72290948	+	Missense_Mutation	SNP	G	G	T	novel		NGP_S9	NORMAL	G	G																c.2838N>A	p.His946Gln	p.H946Q	ENST00000286657	20/22	302	158	144				ADAMTS3,missense_variant,p.His946Gln,ENST00000286657,;ADAMTS3,missense_variant,p.His946Gln,ENST00000622135,NM_014243.2;	T	ENSG00000156140	ENST00000286657	Transcript
PF4	0	.	GRCh38	chr4	73981262	73981262	+	Missense_Mutation	SNP	C	C	A	rs114655702		NGP_S9	NORMAL	C	C																c.248N>T	p.Cys83Phe	p.C83F	ENST00000296029	3/3	392	212	180				PF4,missense_variant,p.Cys83Phe,ENST00000296029,NM_002619.3;	A	ENSG00000163737	ENST00000296029	Transcript
FRAS1	0	.	GRCh38	chr4	78464095	78464095	+	Nonsense_Mutation	SNP	G	G	T	novel		NGP_S9	NORMAL	G	G																c.6838N>T	p.Glu2280Ter	p.E2280*	ENST00000512123	48/74	182	90	92				FRAS1,stop_gained,p.Glu2280Ter,ENST00000512123,NM_025074.6;	T	ENSG00000138759	ENST00000512123	Transcript
BMP3	0	.	GRCh38	chr4	81031504	81031504	+	Missense_Mutation	SNP	C	C	G	rs61729824		NGP_S9	NORMAL	C	C																c.220N>G	p.Arg74Gly	p.R74G	ENST00000282701	1/3	393	220	173				BMP3,missense_variant,p.Arg74Gly,ENST00000282701,NM_001201.2;	G	ENSG00000152785	ENST00000282701	Transcript
RASGEF1B	0	.	GRCh38	chr4	81459443	81459443	+	Missense_Mutation	SNP	C	C	A	rs148139699		NGP_S9	NORMAL	C	C																c.66N>T	p.Gln22His	p.Q22H	ENST00000264400	2/14	205	128	77				RASGEF1B,missense_variant,p.Gln22His,ENST00000436139,;RASGEF1B,missense_variant,p.Gln22His,ENST00000613784,;RASGEF1B,missense_variant,p.Gln22His,ENST00000509081,NM_001300735.1;RASGEF1B,missense_variant,p.Gln109His,ENST00000638048,;RASGEF1B,missense_variant,p.Gln22His,ENST00000264400,NM_152545.2;RASGEF1B,missense_variant,p.Gln22His,ENST00000335927,NM_001300736.1;RASGEF1B,intron_variant,,ENST000005…	A	ENSG00000138670	ENST00000264400	Transcript
COQ2	0	.	GRCh38	chr4	83273601	83273601	+	Missense_Mutation	SNP	T	T	C	rs150295921		NGP_S9	NORMAL	T	T																c.587N>G	p.Asn196Ser	p.N196S	ENST00000311469	3/7	207	126	81				COQ2,missense_variant,p.Asn196Ser,ENST00000311469,NM_015697.7;COQ2,missense_variant,p.Asn146Ser,ENST00000311461,;COQ2,non_coding_transcript_exon_variant,,ENST00000514935,;COQ2,missense_variant,p.Asn146Ser,ENST00000503391,;COQ2,missense_variant,p.Asn43Ser,ENST00000503915,;	C	ENSG00000173085	ENST00000311469	Transcript
COQ2	0	.	GRCh38	chr4	83273614	83273614	+	Missense_Mutation	SNP	T	T	C	rs144913206		NGP_S9	NORMAL	T	T																c.574N>G	p.Thr192Ala	p.T192A	ENST00000311469	3/7	197	116	81				COQ2,missense_variant,p.Thr192Ala,ENST00000311469,NM_015697.7;COQ2,missense_variant,p.Thr142Ala,ENST00000311461,;COQ2,non_coding_transcript_exon_variant,,ENST00000514935,;COQ2,missense_variant,p.Thr142Ala,ENST00000503391,;COQ2,missense_variant,p.Thr39Ala,ENST00000503915,;	C	ENSG00000173085	ENST00000311469	Transcript
COQ2	0	.	GRCh38	chr4	83284628	83284628	+	Missense_Mutation	SNP	G	G	A	rs566165293		NGP_S9	NORMAL	G	G																c.287N>T	p.Pro96Leu	p.P96L	ENST00000311469	1/7	132	61	71				COQ2,missense_variant,p.Pro96Leu,ENST00000311469,NM_015697.7;COQ2,missense_variant,p.Pro46Leu,ENST00000311461,;COQ2,upstream_gene_variant,,ENST00000514935,;COQ2,missense_variant,p.Pro46Leu,ENST00000503391,;	A	ENSG00000173085	ENST00000311469	Transcript
PTPN13	0	.	GRCh38	chr4	86807809	86807809	+	Missense_Mutation	SNP	T	T	C	rs745890980		NGP_S9	NORMAL	T	T																c.7010N>C	p.Met2337Thr	p.M2337T	ENST00000436978	45/48	182	72	110				PTPN13,missense_variant,p.Met2337Thr,ENST00000436978,NM_080685.2;PTPN13,missense_variant,p.Met2313Thr,ENST00000427191,NM_006264.2;PTPN13,missense_variant,p.Met2332Thr,ENST00000411767,NM_080683.2;PTPN13,missense_variant,p.Met2337Thr,ENST00000511467,;PTPN13,missense_variant,p.Met2141Thr,ENST00000316707,NM_080684.2;	C	ENSG00000163629	ENST00000436978	Transcript
DSPP	0	.	GRCh38	chr4	87612834	87612834	+	Missense_Mutation	SNP	G	G	T	novel		NGP_S9	NORMAL	G	G																c.648N>T	p.Gln216His	p.Q216H	ENST00000399271	4/5	220	118	102				DSPP,missense_variant,p.Gln216His,ENST00000399271,NM_014208.3;DSPP,missense_variant,p.Gln216His,ENST00000282478,;RP11-742B18.1,intron_variant,,ENST00000506480,;	T	ENSG00000152591	ENST00000399271	Transcript
DSPP	0	.	GRCh38	chr4	87615883	87615883	+	Missense_Mutation	SNP	A	A	G	rs202210195		NGP_S9	NORMAL	A	A																c.3221N>G	p.Asp1074Gly	p.D1074G	ENST00000399271	5/5	10	6	4				DSPP,missense_variant,p.Asp1074Gly,ENST00000399271,NM_014208.3;DSPP,missense_variant,p.Asp1074Gly,ENST00000282478,;RP11-742B18.1,intron_variant,,ENST00000506480,;	G	ENSG00000152591	ENST00000399271	Transcript
MEPE	0	.	GRCh38	chr4	87845133	87845133	+	Missense_Mutation	SNP	T	T	C	rs372153135		NGP_S9	NORMAL	T	T																c.358N>C	p.Tyr120His	p.Y120H	ENST00000395102	5/5	250	116	134				MEPE,missense_variant,p.Tyr65His,ENST00000497649,;MEPE,missense_variant,p.Tyr120His,ENST00000395102,NM_001291183.1;MEPE,missense_variant,p.Tyr89His,ENST00000424957,NM_001184694.2;MEPE,missense_variant,p.Tyr89His,ENST00000361056,NM_020203.3;MEPE,5_prime_UTR_variant,,ENST00000560249,NM_001184697.1;MEPE,5_prime_UTR_variant,,ENST00000540395,NM_001184696.1,NM_001184695.1;MEPE,3_prime_UTR_variant,,ENST…	C	ENSG00000152595	ENST00000395102	Transcript
ADH4	0	.	GRCh38	chr4	99131565	99131565	+	Missense_Mutation	SNP	A	A	G	rs377695906		NGP_S9	NORMAL	A	A																c.839N>C	p.Ile280Thr	p.I280T	ENST00000508393	7/10	252	139	113				ADH4,missense_variant,p.Ile280Thr,ENST00000508393,NM_001306172.1,NM_001306171.1;ADH4,missense_variant,p.Ile261Thr,ENST00000265512,NM_000670.4;ADH4,missense_variant,p.Ile261Thr,ENST00000629236,;ADH4,missense_variant,p.Ile280Thr,ENST00000505590,;ADH4,downstream_gene_variant,,ENST00000512499,;ADH4,downstream_gene_variant,,ENST00000504125,;RP11-696N14.1,intron_variant,,ENST00000500358,;ADH4,downstrea…	G	ENSG00000198099	ENST00000508393	Transcript
ADH1C	0	.	GRCh38	chr4	99347783	99347784	+	Frame_Shift_Ins	INS	-	-	T	rs773744058		NGP_S9	NORMAL	-	-																c.81_82insA	p.Glu28ArgfsTer6	p.E28Rfs*6	ENST00000515683	2/9	272	117	155				ADH1C,frameshift_variant,p.Glu28ArgfsTer6,ENST00000515683,NM_000669.4;ADH1C,5_prime_UTR_variant,,ENST00000510055,;ADH1C,intron_variant,,ENST00000511397,;ADH1C,non_coding_transcript_exon_variant,,ENST00000505942,;	T	ENSG00000248144	ENST00000515683	Transcript
TBCK	0	.	GRCh38	chr4	106171187	106171187	+	Nonsense_Mutation	SNP	G	G	A	novel		NGP_S9	NORMAL	G	G																c.2143N>T	p.Gln715Ter	p.Q715*	ENST00000273980	24/27	244	126	118				TBCK,stop_gained,p.Gln715Ter,ENST00000273980,;TBCK,stop_gained,p.Gln715Ter,ENST00000432496,NM_001163436.2;TBCK,stop_gained,p.Gln676Ter,ENST00000394706,NM_001163437.2;TBCK,stop_gained,p.Gln652Ter,ENST00000361687,NM_033115.4,NM_001290768.1;TBCK,stop_gained,p.Gln715Ter,ENST00000394708,NM_001163435.2;TBCK,non_coding_transcript_exon_variant,,ENST00000514689,;TBCK,non_coding_transcript_exon_variant,,EN…	A	ENSG00000145348	ENST00000273980	Transcript
ETNPPL	0	.	GRCh38	chr4	108754672	108754672	+	Missense_Mutation	SNP	C	C	T	novel		NGP_S9	NORMAL	C	C																c.449N>A	p.Ser150Asn	p.S150N	ENST00000296486	5/13	67	51	16				ETNPPL,missense_variant,p.Ser150Asn,ENST00000296486,NM_031279.3,NM_001331032.1;ETNPPL,missense_variant,p.Ser144Asn,ENST00000411864,NM_001146590.1;ETNPPL,missense_variant,p.Ser110Asn,ENST00000510706,;ETNPPL,missense_variant,p.Ser92Asn,ENST00000512646,NM_001146627.1;ETNPPL,downstream_gene_variant,,ENST00000512320,;ETNPPL,downstream_gene_variant,,ENST00000510723,;ETNPPL,3_prime_UTR_variant,,ENST0000…	T	ENSG00000164089	ENST00000296486	Transcript
CFI	0	.	GRCh38	chr4	109741003	109741003	+	Missense_Mutation	SNP	C	C	G	rs7437875		NGP_S9	NORMAL	C	C																c.1642N>C	p.Glu548Gln	p.E548Q	ENST00000394634	13/13	335	196	139				CFI,missense_variant,p.Glu548Gln,ENST00000394634,NM_000204.4,NM_001331035.1;CFI,missense_variant,p.Glu556Gln,ENST00000394635,NM_001318057.1;CFI,missense_variant,p.Glu541Gln,ENST00000512148,;CFI,intron_variant,,ENST00000618244,;CFI,non_coding_transcript_exon_variant,,ENST00000504853,;CFI,downstream_gene_variant,,ENST00000515512,;	G	ENSG00000205403	ENST00000394634	Transcript
LRIT3	0	.	GRCh38	chr4	109851791	109851791	+	Missense_Mutation	SNP	A	A	T	rs61740116		NGP_S9	NORMAL	A	A																c.404N>T	p.Asp135Val	p.D135V	ENST00000594814	2/4	640	366	274				LRIT3,missense_variant,p.Asp135Val,ENST00000594814,NM_198506.4;LRIT3,5_prime_UTR_variant,,ENST00000327908,;	T	ENSG00000183423	ENST00000594814	Transcript
TNIP3	0	.	GRCh38	chr4	121157194	121157194	+	Missense_Mutation	SNP	G	G	C	rs114015715		NGP_S9	NORMAL	G	G																c.494N>G	p.Thr165Arg	p.T165R	ENST00000509841	7/13	143	75	68				TNIP3,missense_variant,p.Thr88Arg,ENST00000057513,NM_024873.5;TNIP3,missense_variant,p.Thr158Arg,ENST00000507879,NM_001128843.2;TNIP3,missense_variant,p.Thr165Arg,ENST00000509841,NM_001244764.1;TNIP3,non_coding_transcript_exon_variant,,ENST00000506753,;TNIP3,non_coding_transcript_exon_variant,,ENST00000515605,;	C	ENSG00000050730	ENST00000509841	Transcript
ANKRD50	0	.	GRCh38	chr4	124710106	124710106	+	Missense_Mutation	SNP	G	G	A	rs79454313		NGP_S9	NORMAL	G	G																c.406N>T	p.Arg136Cys	p.R136C	ENST00000504087	2/5	237	114	123				ANKRD50,missense_variant,p.Arg136Cys,ENST00000504087,NM_020337.2;ANKRD50,intron_variant,,ENST00000515641,NM_001167882.1;	A	ENSG00000151458	ENST00000504087	Transcript
FAT4	0	.	GRCh38	chr4	125491482	125491482	+	Missense_Mutation	SNP	G	G	A	rs35845544		NGP_S9	NORMAL	G	G																c.14660N>A	p.Arg4887Lys	p.R4887K	ENST00000394329	17/17	297	154	143				FAT4,missense_variant,p.Arg4887Lys,ENST00000394329,NM_024582.4,NM_001291303.1,NM_001291285.1;FAT4,missense_variant,p.Arg3128Lys,ENST00000335110,;	A	ENSG00000196159	ENST00000394329	Transcript
MAML3	0	.	GRCh38	chr4	139889910	139889918	+	In_Frame_Del	DEL	TGCTGCTGC	TGC	-	novel		NGP_S9	NORMAL	TGCTGCTGC	TGCTGCTGC																c.1518_1526delNNNNNNNNN	p.Gln508_Gln510del	p.Q508_Q510del	ENST00000509479	2/5	112	1	60				MAML3,splice_acceptor_variant,,ENST00000398940,;MAML3,inframe_deletion,p.Gln508_Gln510del,ENST00000509479,NM_018717.4;MAML3,intron_variant,,ENST00000502696,;	-	ENSG00000196782	ENST00000509479	Transcript
USP38	0	.	GRCh38	chr4	143213853	143213853	+	Missense_Mutation	SNP	T	T	C	rs146620037		NGP_S9	NORMAL	T	T																c.1877N>C	p.Leu626Ser	p.L626S	ENST00000307017	9/10	426	192	234				USP38,missense_variant,p.Leu626Ser,ENST00000307017,NM_032557.6,NM_001290326.1;USP38,missense_variant,p.Leu626Ser,ENST00000510377,NM_001290325.1;USP38,3_prime_UTR_variant,,ENST00000511739,;	C	ENSG00000170185	ENST00000307017	Transcript
DCLK2	0	.	GRCh38	chr4	150224545	150224545	+	Missense_Mutation	SNP	A	A	G	rs75931476		NGP_S9	NORMAL	A	A																c.1337N>G	p.Lys446Arg	p.K446R	ENST00000302176	9/17	509	362	147				DCLK2,missense_variant,p.Lys429Arg,ENST00000296550,NM_001040260.3;DCLK2,missense_variant,p.Lys446Arg,ENST00000302176,NM_001040261.4;DCLK2,missense_variant,p.Lys428Arg,ENST00000506325,;DCLK2,missense_variant,p.Lys445Arg,ENST00000635524,;DCLK2,missense_variant,p.Lys428Arg,ENST00000411937,;	G	ENSG00000170390	ENST00000302176	Transcript
DCHS2	0	.	GRCh38	chr4	154235095	154235095	+	Missense_Mutation	SNP	G	G	A	rs61738813		NGP_S9	NORMAL	G	G																c.8192N>T	p.Thr2731Ile	p.T2731I	ENST00000623607	25/25	408	208	200				DCHS2,missense_variant,p.Thr2731Ile,ENST00000357232,;DCHS2,missense_variant,p.Thr2731Ile,ENST00000623607,NM_017639.3;RP11-290O12.2,intron_variant,,ENST00000624941,;RP11-290O12.2,intron_variant,,ENST00000623325,;RP11-9N12.2,upstream_gene_variant,,ENST00000625026,;	A	ENSG00000197410	ENST00000623607	Transcript
CTSO	0	.	GRCh38	chr4	155939405	155939405	+	Missense_Mutation	SNP	C	C	A	rs143745102		NGP_S9	NORMAL	C	C																c.518N>T	p.Gly173Val	p.G173V	ENST00000433477	4/8	221	114	107				CTSO,missense_variant,p.Gly173Val,ENST00000433477,NM_001334.2;	A	ENSG00000256043	ENST00000433477	Transcript
ANXA10	0	.	GRCh38	chr4	168177938	168177938	+	Missense_Mutation	SNP	C	C	G	rs114585401		NGP_S9	NORMAL	C	C																c.583N>G	p.Leu195Val	p.L195V	ENST00000359299	8/12	120	60	60				ANXA10,missense_variant,p.Leu195Val,ENST00000359299,NM_007193.4;ANXA10,non_coding_transcript_exon_variant,,ENST00000507278,;ANXA10,non_coding_transcript_exon_variant,,ENST00000503003,;	G	ENSG00000109511	ENST00000359299	Transcript
NEK1	0	.	GRCh38	chr4	169463330	169463330	+	Missense_Mutation	SNP	T	T	A	rs187263822		NGP_S9	NORMAL	T	T																c.2500N>T	p.Ser834Cys	p.S834C	ENST00000507142	27/36	202	105	97				NEK1,missense_variant,p.Ser806Cys,ENST00000439128,NM_012224.2;NEK1,missense_variant,p.Ser834Cys,ENST00000507142,NM_001199397.1;NEK1,missense_variant,p.Ser790Cys,ENST00000511633,NM_001199398.1;NEK1,missense_variant,p.Ser762Cys,ENST00000510533,NM_001199400.1;NEK1,missense_variant,p.Ser737Cys,ENST00000512193,NM_001199399.1;	A	ENSG00000137601	ENST00000507142	Transcript
ZDHHC11	0	.	GRCh38	chr5	843704	843704	+	Missense_Mutation	SNP	G	G	A	rs138564344		NGP_S9	NORMAL	G	G																c.524C>T	p.Ala175Val	p.A175V	ENST00000283441	4/13	275	189	86				ZDHHC11,missense_variant,p.Ala175Val,ENST00000283441,NM_024786.2;ZDHHC11,5_prime_UTR_variant,,ENST00000511193,;ZDHHC11,upstream_gene_variant,,ENST00000511539,;ZDHHC11,intron_variant,,ENST00000508951,;ZDHHC11,upstream_gene_variant,,ENST00000503758,;ZDHHC11,downstream_gene_variant,,ENST00000512775,;ZDHHC11,missense_variant,p.Ala36Val,ENST00000507800,;ZDHHC11,non_coding_transcript_exon_variant,,ENST…	A	ENSG00000188818	ENST00000283441	Transcript
CTNND2	0	.	GRCh38	chr5	11385091	11385091	+	Missense_Mutation	SNP	C	C	T	rs750989092		NGP_S9	NORMAL	C	C																c.751G>A	p.Ala251Thr	p.A251T	ENST00000304623	7/22	22	7	15				CTNND2,missense_variant,p.Ala251Thr,ENST00000304623,NM_001288717.1,NM_001332.3;CTNND2,missense_variant,p.Ala160Thr,ENST00000511377,NM_001288715.1;CTNND2,missense_variant,p.Ala160Thr,ENST00000513598,;CTNND2,intron_variant,,ENST00000503622,NM_001288716.1;CTNND2,intron_variant,,ENST00000502551,;CTNND2,non_coding_transcript_exon_variant,,ENST00000514132,;CTNND2,intron_variant,,ENST00000504354,;CTNND2…	T	ENSG00000169862	ENST00000304623	Transcript
PRDM9	0	.	GRCh38	chr5	23527130	23527130	+	Missense_Mutation	SNP	C	G	G	rs6875787		NGP_S9	NORMAL	C	C																c.2042C>G	p.Thr681Ser	p.T681S	ENST00000296682	11/11	302	25	277				PRDM9,missense_variant,p.Thr681Ser,ENST00000296682,NM_020227.3;PRDM9,downstream_gene_variant,,ENST00000635252,;	G	ENSG00000164256	ENST00000296682	Transcript
PDZD2	0	.	GRCh38	chr5	32074075	32074075	+	Missense_Mutation	SNP	C	C	T	rs139754344		NGP_S9	NORMAL	C	C																c.2969C>T	p.Pro990Leu	p.P990L	ENST00000438447	18/25	374	195	179				PDZD2,missense_variant,p.Pro990Leu,ENST00000438447,NM_178140.3;PDZD2,downstream_gene_variant,,ENST00000513184,;PDZD2,upstream_gene_variant,,ENST00000503961,;PDZD2,non_coding_transcript_exon_variant,,ENST00000502489,;	T	ENSG00000133401	ENST00000438447	Transcript
ADAMTS12	0	.	GRCh38	chr5	33576305	33576305	+	Missense_Mutation	SNP	T	T	C	rs145214580		NGP_S9	NORMAL	T	T																c.3721A>G	p.Thr1241Ala	p.T1241A	ENST00000504830	19/24	310	154	156				ADAMTS12,missense_variant,p.Thr1241Ala,ENST00000504830,NM_030955.2;ADAMTS12,missense_variant,p.Thr1156Ala,ENST00000352040,;ADAMTS12,downstream_gene_variant,,ENST00000504582,;	C	ENSG00000151388	ENST00000504830	Transcript
ADAMTS12	0	.	GRCh38	chr5	33576358	33576358	+	Missense_Mutation	SNP	C	C	A	novel		NGP_S9	NORMAL	C	C																c.3668G>T	p.Ser1223Ile	p.S1223I	ENST00000504830	19/24	349	161	188				ADAMTS12,missense_variant,p.Ser1223Ile,ENST00000504830,NM_030955.2;ADAMTS12,missense_variant,p.Ser1138Ile,ENST00000352040,;ADAMTS12,downstream_gene_variant,,ENST00000504582,;	A	ENSG00000151388	ENST00000504830	Transcript
UGT3A1	0	.	GRCh38	chr5	35965454	35965454	+	Missense_Mutation	SNP	G	G	A	rs61733483		NGP_S9	NORMAL	G	G																c.775C>T	p.Arg259Trp	p.R259W	ENST00000274278	4/7	314	144	170				UGT3A1,missense_variant,p.Arg259Trp,ENST00000274278,NM_152404.3;UGT3A1,missense_variant,p.Arg205Trp,ENST00000625798,NM_001171873.1;UGT3A1,missense_variant,p.Arg259Trp,ENST00000503189,;UGT3A1,missense_variant,p.Arg225Trp,ENST00000507113,;UGT3A1,missense_variant,p.Arg205Trp,ENST00000333811,;UGT3A1,intron_variant,,ENST00000513233,;UGT3A1,3_prime_UTR_variant,,ENST00000515801,;	A	ENSG00000145626	ENST00000274278	Transcript
UGT3A2	0	.	GRCh38	chr5	36064264	36064264	+	Missense_Mutation	SNP	C	C	T	rs149440895		NGP_S9	NORMAL	C	C																c.181G>A	p.Gly61Ser	p.G61S	ENST00000282507	2/7	293	147	146				UGT3A2,missense_variant,p.Gly61Ser,ENST00000282507,NM_174914.3;UGT3A2,missense_variant,p.Gly61Ser,ENST00000515131,;UGT3A2,intron_variant,,ENST00000513300,NM_001168316.1;UGT3A2,non_coding_transcript_exon_variant,,ENST00000504954,;UGT3A2,missense_variant,p.Gly61Ser,ENST00000504685,;	T	ENSG00000168671	ENST00000282507	Transcript
LMBRD2	0	.	GRCh38	chr5	36141200	36141200	+	Missense_Mutation	SNP	T	T	C	rs78598767		NGP_S9	NORMAL	T	T																c.275A>G	p.Gln92Arg	p.Q92R	ENST00000296603	4/18	189	82	107				LMBRD2,missense_variant,p.Gln92Arg,ENST00000296603,NM_001007527.1;LMBRD2,splice_region_variant,,ENST00000503535,;	C	ENSG00000164187	ENST00000296603	Transcript
RANBP3L	0	.	GRCh38	chr5	36248715	36248715	+	3'Flank	SNP	A	A	G	rs191930461		NGP_S9	NORMAL	A	A																			ENST00000502994		219	138	81				RANBP3L,3_prime_UTR_variant,,ENST00000296604,NM_001323277.1,NM_001323280.1,NM_145000.4,NM_001323273.1,NM_001323278.1,NM_001323279.1;RANBP3L,downstream_gene_variant,,ENST00000502994,NM_001323274.1,NM_001323276.1,NM_001323275.1,NM_001161429.2;	G	ENSG00000164188	ENST00000502994	Transcript
LIFR	0	.	GRCh38	chr5	38493680	38493680	+	Missense_Mutation	SNP	G	G	A	rs3729744		NGP_S9	NORMAL	G	G																c.1991C>T	p.Ser664Leu	p.S664L	ENST00000263409	14/20	401	198	203				LIFR,missense_variant,p.Ser664Leu,ENST00000263409,NM_002310.5;LIFR,missense_variant,p.Ser664Leu,ENST00000453190,NM_001127671.1;LIFR,non_coding_transcript_exon_variant,,ENST00000503088,;LIFR,3_prime_UTR_variant,,ENST00000506003,;LIFR,upstream_gene_variant,,ENST00000508477,;	A	ENSG00000113594	ENST00000263409	Transcript
RP11-1280N14.3	0	.	GRCh38	chr5	71109300	71109300	+	RNA	SNP	C	C	T	novel		NGP_S9	NORMAL	C	C																n.1967G>A			ENST00000512908	7/9	208	119	89				RP11-1280N14.3,non_coding_transcript_exon_variant,,ENST00000512908,;	T	ENSG00000251634	ENST00000512908	Transcript
ZNF366	0	.	GRCh38	chr5	72444006	72444006	+	Missense_Mutation	SNP	G	G	C	rs144841656		NGP_S9	NORMAL	G	G																c.1985C>G	p.Ala662Gly	p.A662G	ENST00000318442	5/5	169	80	89				ZNF366,missense_variant,p.Ala662Gly,ENST00000318442,NM_152625.2;RP11-389C8.2,upstream_gene_variant,,ENST00000564956,;	C	ENSG00000178175	ENST00000318442	Transcript
WDR41	0	.	GRCh38	chr5	77438307	77438307	+	Missense_Mutation	SNP	G	G	A	rs150464684		NGP_S9	NORMAL	G	G																c.937C>T	p.Arg313Cys	p.R313C	ENST00000296679	10/13	292	164	128				WDR41,missense_variant,p.Arg313Cys,ENST00000296679,NM_018268.3;WDR41,missense_variant,p.Arg258Cys,ENST00000507029,;WDR41,missense_variant,p.Arg248Cys,ENST00000515253,;WDR41,missense_variant,p.Arg84Cys,ENST00000507654,;WDR41,missense_variant,p.Arg139Cys,ENST00000511630,;WDR41,missense_variant,p.Arg105Cys,ENST00000511791,;WDR41,upstream_gene_variant,,ENST00000512033,;WDR41,3_prime_UTR_variant,,ENST…	A	ENSG00000164253	ENST00000296679	Transcript
AP3B1	0	.	GRCh38	chr5	78039267	78039267	+	Missense_Mutation	SNP	G	G	A	rs146624866		NGP_S9	NORMAL	G	G																c.2585C>T	p.Thr862Ile	p.T862I	ENST00000255194	23/27	249	127	122				AP3B1,missense_variant,p.Thr862Ile,ENST00000255194,NM_003664.4;AP3B1,missense_variant,p.Thr813Ile,ENST00000519295,NM_001271769.1;AP3B1,upstream_gene_variant,,ENST00000522901,;AP3B1,non_coding_transcript_exon_variant,,ENST00000523204,;CTD-2179L22.1,downstream_gene_variant,,ENST00000517330,;	A	ENSG00000132842	ENST00000255194	Transcript
JMY	0	.	GRCh38	chr5	79237086	79237086	+	Missense_Mutation	SNP	G	G	T	rs61730053		NGP_S9	NORMAL	G	G																c.436G>T	p.Ala146Ser	p.A146S	ENST00000396137	1/11	204	109	95				JMY,missense_variant,p.Ala146Ser,ENST00000396137,NM_152405.4;DMGDH,upstream_gene_variant,,ENST00000520388,;DMGDH,upstream_gene_variant,,ENST00000520855,;DMGDH,upstream_gene_variant,,ENST00000518707,;	T	ENSG00000152409	ENST00000396137	Transcript
ZFYVE16	0	.	GRCh38	chr5	80443188	80443188	+	Missense_Mutation	SNP	T	T	G	rs145987464		NGP_S9	NORMAL	T	T																c.2485T>G	p.Cys829Gly	p.C829G	ENST00000338008	5/18	304	160	143				ZFYVE16,missense_variant,p.Cys829Gly,ENST00000338008,NM_014733.4;ZFYVE16,missense_variant,p.Cys829Gly,ENST00000510158,NM_001105251.2;ZFYVE16,missense_variant,p.Cys829Gly,ENST00000505560,NM_001284236.1;ZFYVE16,non_coding_transcript_exon_variant,,ENST00000511050,;ZFYVE16,missense_variant,p.Cys13Gly,ENST00000509558,;ZFYVE16,non_coding_transcript_exon_variant,,ENST00000512558,;ZFYVE16,non_coding_tran…	G	ENSG00000039319	ENST00000338008	Transcript
ADGRV1	0	.	GRCh38	chr5	90720961	90720961	+	Missense_Mutation	SNP	C	C	T	rs114137750		NGP_S9	NORMAL	C	C																c.9650C>T	p.Ala3217Val	p.A3217V	ENST00000405460	45/90	251	123	128				ADGRV1,missense_variant,p.Ala3217Val,ENST00000405460,NM_032119.3;ADGRV1,missense_variant,p.Ala783Val,ENST00000509621,;	T	ENSG00000164199	ENST00000405460	Transcript
KIAA0825	0	.	GRCh38	chr5	94396314	94396314	+	Missense_Mutation	SNP	T	T	A	rs570837464		NGP_S9	NORMAL	T	T																c.3083A>T	p.Asp1028Val	p.D1028V	ENST00000513200	16/20	228	134	94				KIAA0825,missense_variant,p.Asp1028Val,ENST00000513200,NM_001145678.1;	A	ENSG00000185261	ENST00000513200	Transcript
RFESD	0	.	GRCh38	chr5	95653184	95653184	+	Missense_Mutation	SNP	C	C	T	rs141035673		NGP_S9	NORMAL	C	C																c.128c>T	p.Ala43Val	p.A43V	ENST00000458310	3/6	194	110	84				RFESD,missense_variant,p.Ala43Val,ENST00000458310,NM_001131065.1;RFESD,missense_variant,p.Ala43Val,ENST00000380005,NM_001131066.1;RFESD,intron_variant,,ENST00000311364,NM_173362.3;RFESD,intron_variant,,ENST00000511684,;RFESD,upstream_gene_variant,,ENST00000513950,;SPATA9,non_coding_transcript_exon_variant,,ENST00000477047,;RFESD,upstream_gene_variant,,ENST00000508206,;SPATA9,3_prime_UTR_variant,,…	T	ENSG00000175449	ENST00000458310	Transcript
DMXL1	0	.	GRCh38	chr5	119133212	119133212	+	Missense_Mutation	SNP	A	A	C	rs142000355		NGP_S9	NORMAL	A	A																c.1396A>C	p.Ser466Arg	p.S466R	ENST00000539542	11/44	249	136	113				DMXL1,missense_variant,p.Ser466Arg,ENST00000539542,NM_001290321.2;DMXL1,missense_variant,p.Ser466Arg,ENST00000311085,NM_001290322.2,NM_005509.5;DMXL1,missense_variant,p.Ser466Arg,ENST00000503802,;DMXL1,downstream_gene_variant,,ENST00000514151,;DMXL1,non_coding_transcript_exon_variant,,ENST00000504031,;DMXL1,upstream_gene_variant,,ENST00000512281,;RP11-950K24.2,upstream_gene_variant,,ENST000005138…	C	ENSG00000172869	ENST00000539542	Transcript
PRR16	0	.	GRCh38	chr5	120686311	120686311	+	Missense_Mutation	SNP	T	T	C	rs140122947		NGP_S9	NORMAL	T	T																c.517T>C	p.Cys173Arg	p.C173R	ENST00000407149	2/2	346	199	147				PRR16,missense_variant,p.Cys150Arg,ENST00000379551,NM_016644.2;PRR16,missense_variant,p.Cys173Arg,ENST00000407149,NM_001300783.1;PRR16,missense_variant,p.Cys103Arg,ENST00000505123,NM_001308088.1,NM_001308087.1;PRR16,missense_variant,p.Cys120Arg,ENST00000446965,;PRR16,missense_variant,p.Cys103Arg,ENST00000509923,;	C	ENSG00000184838	ENST00000407149	Transcript
PRR16	0	.	GRCh38	chr5	120686626	120686626	+	Missense_Mutation	SNP	A	A	G	rs149836410		NGP_S9	NORMAL	A	A																c.832A>G	p.Ile278Val	p.I278V	ENST00000407149	2/2	130	66	64				PRR16,missense_variant,p.Ile255Val,ENST00000379551,NM_016644.2;PRR16,missense_variant,p.Ile278Val,ENST00000407149,NM_001300783.1;PRR16,missense_variant,p.Ile208Val,ENST00000505123,NM_001308088.1,NM_001308087.1;PRR16,missense_variant,p.Ile225Val,ENST00000446965,;PRR16,downstream_gene_variant,,ENST00000509923,;	G	ENSG00000184838	ENST00000407149	Transcript
MEGF10	0	.	GRCh38	chr5	127419178	127419178	+	Missense_Mutation	SNP	G	G	A	rs144145310		NGP_S9	NORMAL	G	G																c.1364G>A	p.Arg455His	p.R455H	ENST00000274473	12/26	356	160	196				MEGF10,missense_variant,p.Arg455His,ENST00000274473,NM_032446.2;MEGF10,missense_variant,p.Arg455His,ENST00000503335,NM_001256545.1;MEGF10,missense_variant,p.Arg455His,ENST00000508365,NM_001308121.1;MEGF10,missense_variant,p.Arg455His,ENST00000418761,NM_001308119.1;MEGF10,upstream_gene_variant,,ENST00000506709,;MEGF10,downstream_gene_variant,,ENST00000515002,;	A	ENSG00000145794	ENST00000274473	Transcript
SOWAHA	0	.	GRCh38	chr5	132813713	132813713	+	Missense_Mutation	SNP	G	G	A	rs375273970		NGP_S9	NORMAL	G	G																c.92G>A	p.Arg31His	p.R31H	ENST00000378693	1/1	116	65	51				SOWAHA,missense_variant,p.Arg31His,ENST00000378693,NM_175873.5;AC004775.5,downstream_gene_variant,,ENST00000607389,;	A	ENSG00000198944	ENST00000378693	Transcript
SOWAHA	0	.	GRCh38	chr5	132813865	132813865	+	Missense_Mutation	SNP	A	A	C	rs377070939		NGP_S9	NORMAL	A	A																c.244A>C	p.Lys82Gln	p.K82Q	ENST00000378693	1/1	310	171	139				SOWAHA,missense_variant,p.Lys82Gln,ENST00000378693,NM_175873.5;AC004775.5,downstream_gene_variant,,ENST00000607389,;	C	ENSG00000198944	ENST00000378693	Transcript
SPOCK1	0	.	GRCh38	chr5	137140650	137140650	+	Missense_Mutation	SNP	G	G	A	rs78484193		NGP_S9	NORMAL	G	G																c.277C>T	p.Pro93Ser	p.P93S	ENST00000394945	4/11	81	41	40				SPOCK1,missense_variant,p.Pro93Ser,ENST00000394945,NM_004598.3;SPOCK1,missense_variant,p.Pro31Ser,ENST00000282223,;SPOCK1,missense_variant,p.Pro93Ser,ENST00000505690,;SPOCK1,5_prime_UTR_variant,,ENST00000510689,;SPOCK1,non_coding_transcript_exon_variant,,ENST00000635347,;SPOCK1,non_coding_transcript_exon_variant,,ENST00000503916,;SPOCK1,non_coding_transcript_exon_variant,,ENST00000510405,;	A	ENSG00000152377	ENST00000394945	Transcript
SRA1	0	.	GRCh38	chr5	140552044	140552044	+	Missense_Mutation	SNP	C	G	G	rs202193903		NGP_S9	NORMAL	C	C																c.328G>C	p.Val110Leu	p.V110L	ENST00000336283	3/5	254	0	254				SRA1,missense_variant,p.Val110Leu,ENST00000336283,NM_001035235.3;ANKHD1-EIF4EBP3,downstream_gene_variant,,ENST00000532219,NM_020690.5;ANKHD1-EIF4EBP3,downstream_gene_variant,,ENST00000437495,;EIF4EBP3,downstream_gene_variant,,ENST00000310331,NM_003732.2;SRA1,upstream_gene_variant,,ENST00000602657,;SRA1,non_coding_transcript_exon_variant,,ENST00000520427,;SRA1,non_coding_transcript_exon_variant,,E…	G	ENSG00000213523	ENST00000336283	Transcript
PCDHA7	0	.	GRCh38	chr5	140834796	140834796	+	Missense_Mutation	SNP	G	A	A	rs10067182		NGP_S9	NORMAL	G	G																c.413G>A	p.Arg138Lys	p.R138K	ENST00000525929	1/4	481	2	479				PCDHA7,missense_variant,p.Arg138Lys,ENST00000525929,NM_018910.2;PCDHA7,missense_variant,p.Arg138Lys,ENST00000356878,NM_031852.1;PCDHA6,intron_variant,,ENST00000529310,NM_018909.3;PCDHA1,intron_variant,,ENST00000504120,NM_018900.3;PCDHA3,intron_variant,,ENST00000522353,NM_018906.2;PCDHA2,intron_variant,,ENST00000526136,NM_018905.2;PCDHA4,intron_variant,,ENST00000530339,NM_018907.3;PCDHA5,intron_va…	A	ENSG00000204963	ENST00000525929	Transcript
PCDHB3	0	.	GRCh38	chr5	141101254	141101254	+	Missense_Mutation	SNP	C	G	G			NGP_S9	NORMAL	C	C																c.605C>G	p.Pro202Arg	p.P202R	ENST00000231130	1/1	206	0	206				PCDHB3,missense_variant,p.Pro202Arg,ENST00000231130,NM_018937.4;PCDHB2,downstream_gene_variant,,ENST00000194155,NM_018936.3;PCDHB2,downstream_gene_variant,,ENST00000622947,;PCDHB3,upstream_gene_variant,,ENST00000624513,;PCDHB2,downstream_gene_variant,,ENST00000624994,;AC005754.7,intron_variant,,ENST00000607216,;AC005754.7,intron_variant,,ENST00000625128,;AC005754.7,intron_variant,,ENST00000625066…	G	ENSG00000113205	ENST00000231130	Transcript
PCDHB5	0	.	GRCh38	chr5	141137592	141137592	+	Missense_Mutation	SNP	C	T	T	rs400562		NGP_S9	NORMAL	C	C																c.2158C>T	p.Pro720Ser	p.P720S	ENST00000231134	1/1	328	1	327				PCDHB5,missense_variant,p.Pro720Ser,ENST00000231134,NM_015669.4;PCDHB5,downstream_gene_variant,,ENST00000623915,;CH17-140K24.2,intron_variant,,ENST00000624192,;AC005754.7,intron_variant,,ENST00000625128,;AC005754.7,intron_variant,,ENST00000625066,;AC005754.7,intron_variant,,ENST00000624802,;	T	ENSG00000113209	ENST00000231134	Transcript
PCDHB8	0	.	GRCh38	chr5	141180333	141180333	+	Missense_Mutation	SNP	C	T	T	rs2740583		NGP_S9	NORMAL	C	C																c.2299C>T	p.Leu767Phe	p.L767F	ENST00000239444	1/1	202	0	202				PCDHB8,missense_variant,p.Leu767Phe,ENST00000239444,NM_019120.4;PCDHB16,upstream_gene_variant,,ENST00000609684,NM_020957.3;PCDHB7,downstream_gene_variant,,ENST00000231137,NM_018940.3;PCDHB16,upstream_gene_variant,,ENST00000625044,;CH17-140K24.5,upstream_gene_variant,,ENST00000623884,;CH17-140K24.2,intron_variant,,ENST00000624192,;CH17-140K24.7,downstream_gene_variant,,ENST00000624549,;CH17-140K24…	T	ENSG00000120322	ENST00000239444	Transcript
PCDHB16	0	.	GRCh38	chr5	141184153	141184153	+	Missense_Mutation	SNP	G	A	A	rs2697532		NGP_S9	NORMAL	G	G																c.1594G>A	p.Gly532Ser	p.G532S	ENST00000609684	1/1	59	0	59				PCDHB16,missense_variant,p.Gly532Ser,ENST00000609684,NM_020957.3;PCDHB16,missense_variant,p.Gly184Ser,ENST00000625044,;CH17-140K24.5,intron_variant,,ENST00000623884,;PCDHB9,upstream_gene_variant,,ENST00000316105,NM_019119.4;PCDHB8,downstream_gene_variant,,ENST00000239444,NM_019120.4;PCDHB9,upstream_gene_variant,,ENST00000624909,;CH17-140K24.7,non_coding_transcript_exon_variant,,ENST00000624089,;C…	A	ENSG00000272674	ENST00000609684	Transcript
PCDHB16	0	.	GRCh38	chr5	141184188	141184188	+	Missense_Mutation	SNP	A	C	C	novel		NGP_S9	NORMAL	A	A																c.1629A>C	p.Arg543Ser	p.R543S	ENST00000609684	1/1	39	0	39				PCDHB16,missense_variant,p.Arg543Ser,ENST00000609684,NM_020957.3;PCDHB16,missense_variant,p.Arg195Ser,ENST00000625044,;CH17-140K24.5,intron_variant,,ENST00000623884,;PCDHB9,upstream_gene_variant,,ENST00000316105,NM_019119.4;PCDHB8,downstream_gene_variant,,ENST00000239444,NM_019120.4;PCDHB9,upstream_gene_variant,,ENST00000624909,;CH17-140K24.7,non_coding_transcript_exon_variant,,ENST00000624089,;C…	C	ENSG00000272674	ENST00000609684	Transcript
PCDHB9	0	.	GRCh38	chr5	141188034	141188034	+	Missense_Mutation	SNP	T	C	C	rs11167743		NGP_S9	NORMAL	T	T																c.716T>C	p.Val239Ala	p.V239A	ENST00000316105	1/1	406	0	406				PCDHB9,missense_variant,p.Val239Ala,ENST00000316105,NM_019119.4;PCDHB9,intron_variant,,ENST00000624909,;PCDHB16,downstream_gene_variant,,ENST00000609684,NM_020957.3;PCDHB10,upstream_gene_variant,,ENST00000239446,NM_018930.3;PCDHB16,downstream_gene_variant,,ENST00000625044,;CH17-140K24.5,downstream_gene_variant,,ENST00000623884,;CH17-140K24.7,intron_variant,,ENST00000624549,;CH17-140K24.2,intron_v…	C	ENSG00000177839	ENST00000316105	Transcript
PCDHB10	0	.	GRCh38	chr5	141194181	141194181	+	Missense_Mutation	SNP	A	C	C	rs702386		NGP_S9	NORMAL	A	A																c.1629A>C	p.Arg543Ser	p.R543S	ENST00000239446	1/1	187	0	187				PCDHB10,missense_variant,p.Arg543Ser,ENST00000239446,NM_018930.3;PCDHB9,downstream_gene_variant,,ENST00000316105,NM_019119.4;CH17-140K24.7,intron_variant,,ENST00000624549,;CH17-140K24.2,intron_variant,,ENST00000624192,;CH17-140K24.6,upstream_gene_variant,,ENST00000625144,;	C	ENSG00000120324	ENST00000239446	Transcript
PCDHB11	0	.	GRCh38	chr5	141201368	141201368	+	Missense_Mutation	SNP	G	G	A	rs138686663		NGP_S9	NORMAL	G	G																c.1594G>A	p.Gly532Ser	p.G532S	ENST00000354757	1/1	391	283	108				PCDHB11,missense_variant,p.Gly532Ser,ENST00000354757,NM_018931.2;PCDHB11,missense_variant,p.Gly167Ser,ENST00000624887,;CH17-140K24.7,non_coding_transcript_exon_variant,,ENST00000624549,;CH17-140K24.2,intron_variant,,ENST00000624192,;	A	ENSG00000197479	ENST00000354757	Transcript
PCDHGB3	0	.	GRCh38	chr5	141372537	141372537	+	Missense_Mutation	SNP	C	C	A	rs138338803		NGP_S9	NORMAL	C	C																c.2143C>A	p.Leu715Met	p.L715M	ENST00000576222	1/4	292	152	140				PCDHGB3,missense_variant,p.Leu715Met,ENST00000576222,NM_018924.4;PCDHGB3,missense_variant,p.Leu715Met,ENST00000618934,NM_032097.2;PCDHGA4,intron_variant,,ENST00000571252,NM_018917.3;PCDHGA3,intron_variant,,ENST00000253812,NM_018916.3;PCDHGA2,intron_variant,,ENST00000394576,NM_018915.3;PCDHGA1,intron_variant,,ENST00000517417,NM_018912.2;PCDHGA5,intron_variant,,ENST00000518069,NM_018918.2;PCDHGB2,i…	A	ENSG00000262209	ENST00000576222	Transcript
PCDHGA7	0	.	GRCh38	chr5	141383711	141383711	+	Missense_Mutation	SNP	A	A	G	rs201269369		NGP_S9	NORMAL	A	A																c.812A>G	p.Glu271Gly	p.E271G	ENST00000518325	1/4	384	205	179				PCDHGA7,missense_variant,p.Glu271Gly,ENST00000518325,NM_018920.3;PCDHGA7,missense_variant,p.Glu271Gly,ENST00000617050,NM_032087.2;PCDHGA4,intron_variant,,ENST00000571252,NM_018917.3;PCDHGA6,intron_variant,,ENST00000517434,NM_018919.2;PCDHGA3,intron_variant,,ENST00000253812,NM_018916.3;PCDHGB3,intron_variant,,ENST00000576222,NM_018924.4;PCDHGA2,intron_variant,,ENST00000394576,NM_018915.3;PCDHGA1,i…	G	ENSG00000253537	ENST00000518325	Transcript
PCDHGB5	0	.	GRCh38	chr5	141399908	141399908	+	Missense_Mutation	SNP	C	C	T	rs141997055		NGP_S9	NORMAL	C	C																c.1781C>T	p.Ser594Leu	p.S594L	ENST00000617380	1/4	799	413	386				PCDHGB5,missense_variant,p.Ser594Leu,ENST00000617380,NM_018925.2;PCDHGB5,missense_variant,p.Ser594Leu,ENST00000621169,NM_032099.1;PCDHGA4,intron_variant,,ENST00000571252,NM_018917.3;PCDHGA6,intron_variant,,ENST00000517434,NM_018919.2;PCDHGA3,intron_variant,,ENST00000253812,NM_018916.3;PCDHGB3,intron_variant,,ENST00000576222,NM_018924.4;PCDHGA2,intron_variant,,ENST00000394576,NM_018915.3;PCDHGA8,i…	T	ENSG00000276547	ENST00000617380	Transcript
PCDHGA11	0	.	GRCh38	chr5	141422632	141422632	+	Missense_Mutation	SNP	G	G	T	rs199543811		NGP_S9	NORMAL	G	G																c.1405G>T	p.Gly469Cys	p.G469C	ENST00000398587	1/4	274	137	137				PCDHGA11,missense_variant,p.Gly469Cys,ENST00000398587,NM_018914.2;PCDHGA11,missense_variant,p.Gly469Cys,ENST00000622044,NM_032091.1;PCDHGA11,missense_variant,p.Gly469Cys,ENST00000518882,NM_032092.1;PCDHGA4,intron_variant,,ENST00000571252,NM_018917.3;PCDHGA6,intron_variant,,ENST00000517434,NM_018919.2;PCDHGA3,intron_variant,,ENST00000253812,NM_018916.3;PCDHGB7,intron_variant,,ENST00000398594,NM_01…	T	ENSG00000253873	ENST00000398587	Transcript
DPYSL3	0	.	GRCh38	chr5	147394103	147394103	+	Missense_Mutation	SNP	C	C	A	rs771854528		NGP_S9	NORMAL	C	C																c.1987G>T	p.Val663Phe	p.V663F	ENST00000343218	14/14	203	96	106				DPYSL3,missense_variant,p.Val663Phe,ENST00000343218,NM_001197294.1;DPYSL3,missense_variant,p.Val549Phe,ENST00000398514,NM_001387.2;DPYSL3,missense_variant,p.Val188Phe,ENST00000520473,;DPYSL3,downstream_gene_variant,,ENST00000507309,;DPYSL3,downstream_gene_variant,,ENST00000523458,;	A	ENSG00000113657	ENST00000343218	Transcript
AFAP1L1	0	.	GRCh38	chr5	149320423	149320423	+	Missense_Mutation	SNP	A	A	G	rs148550254		NGP_S9	NORMAL	A	A																c.1658A>G	p.Glu553Gly	p.E553G	ENST00000296721	14/19	330	180	150				AFAP1L1,missense_variant,p.Glu553Gly,ENST00000296721,NM_152406.3,NM_001323062.1;AFAP1L1,missense_variant,p.Glu553Gly,ENST00000515000,NM_001146337.2;AFAP1L1,non_coding_transcript_exon_variant,,ENST00000513665,;	G	ENSG00000157510	ENST00000296721	Transcript
IRGM	0	.	GRCh38	chr5	150848275	150848275	+	Missense_Mutation	SNP	G	G	T	rs187395700		NGP_S9	NORMAL	G	G																c.152G>T	p.Ser51Ile	p.S51I	ENST00000522154	2/2	429	232	197				IRGM,missense_variant,p.Ser51Ile,ENST00000522154,NM_001145805.1;IRGM,downstream_gene_variant,,ENST00000609660,;IRGM,upstream_gene_variant,,ENST00000520549,;	T	ENSG00000237693	ENST00000522154	Transcript
HAVCR1	0	.	GRCh38	chr5	157055521	157055521	+	Missense_Mutation	SNP	C	C	T	novel		NGP_S9	NORMAL	C	C																c.59G>A	p.Gly20Asp	p.G20D	ENST00000625904	2/7	158	64	94				HAVCR1,missense_variant,p.Gly20Asp,ENST00000339252,NM_012206.3;HAVCR1,missense_variant,p.Gly20Asp,ENST00000625904,;HAVCR1,missense_variant,p.Gly20Asp,ENST00000522693,NM_001308156.1;HAVCR1,missense_variant,p.Gly20Asp,ENST00000523175,NM_001173393.2;HAVCR1,missense_variant,p.Gly20Asp,ENST00000518745,;	T	ENSG00000113249	ENST00000625904	Transcript
FAM71B	0	.	GRCh38	chr5	157163177	157163177	+	Missense_Mutation	SNP	G	G	A	rs74414939		NGP_S9	NORMAL	G	G																c.1088C>T	p.Ala363Val	p.A363V	ENST00000302938	2/2	253	149	104				FAM71B,missense_variant,p.Ala363Val,ENST00000302938,NM_130899.2;ITK,intron_variant,,ENST00000521769,;MED7,upstream_gene_variant,,ENST00000524289,;	A	ENSG00000170613	ENST00000302938	Transcript
ADAM19	0	.	GRCh38	chr5	157575620	157575620	+	Missense_Mutation	SNP	C	C	A	rs182321823		NGP_S9	NORMAL	C	C																c.77G>T	p.Arg26Leu	p.R26L	ENST00000257527	1/23	95	54	41				ADAM19,missense_variant,p.Arg26Leu,ENST00000257527,NM_033274.4;ADAM19,missense_variant,p.Arg26Leu,ENST00000517905,;RNU6-390P,upstream_gene_variant,,ENST00000516259,;ADAM19,missense_variant,p.Arg26Leu,ENST00000517951,;ADAM19,non_coding_transcript_exon_variant,,ENST00000519752,;	A	ENSG00000135074	ENST00000257527	Transcript
SOX30	0	.	GRCh38	chr5	157651663	157651663	+	Missense_Mutation	SNP	T	T	A	novel		NGP_S9	NORMAL	T	T																c.416A>T	p.Lys139Met	p.K139M	ENST00000265007	1/5	182	89	93				SOX30,missense_variant,p.Lys139Met,ENST00000265007,NM_178424.1;SOX30,missense_variant,p.Lys139Met,ENST00000311371,NM_007017.2;SOX30,intron_variant,,ENST00000519442,NM_001308165.1;	A	ENSG00000039600	ENST00000265007	Transcript
C5orf52	0	.	GRCh38	chr5	157675148	157675148	+	Missense_Mutation	SNP	C	C	T	rs78469140		NGP_S9	NORMAL	C	C																c.269C>T	p.Ser90Phe	p.S90F	ENST00000409999	2/3	179	96	83				C5orf52,missense_variant,p.Ser90Phe,ENST00000409999,NM_001145132.1;SOX30,upstream_gene_variant,,ENST00000519442,NM_001308165.1;	T	ENSG00000187658	ENST00000409999	Transcript
LSM11	0	.	GRCh38	chr5	157743769	157743769	+	Missense_Mutation	SNP	G	G	C	novel		NGP_S9	NORMAL	G	G																c.19G>C	p.Gly7Arg	p.G7R	ENST00000286307	1/4	99	45	54				LSM11,missense_variant,p.Gly7Arg,ENST00000286307,NM_173491.3;THG1L,downstream_gene_variant,,ENST00000231198,NM_001317824.1,NM_001317825.1,NM_017872.4;THG1L,downstream_gene_variant,,ENST00000521655,;THG1L,downstream_gene_variant,,ENST00000523575,;CTC-370J7.1,downstream_gene_variant,,ENST00000518369,;	C	ENSG00000155858	ENST00000286307	Transcript
RNF145	0	.	GRCh38	chr5	159203621	159203622	+	Frame_Shift_Ins	INS	-	-	T	rs762761147		NGP_S9	NORMAL	-	-																c.86_87insA	p.Asn29LysfsTer44	p.N29Kfs*44	ENST00000518802	2/11	101	56	45				RNF145,frameshift_variant,p.Asn27LysfsTer44,ENST00000274542,NM_144726.2;RNF145,frameshift_variant,p.Asn16LysfsTer44,ENST00000521606,NM_001199381.1;RNF145,frameshift_variant,p.Asn29LysfsTer44,ENST00000518802,NM_001199380.1;RNF145,frameshift_variant,p.Asn13LysfsTer44,ENST00000520638,NM_001199382.1;RNF145,5_prime_UTR_variant,,ENST00000611185,;RNF145,5_prime_UTR_variant,,ENST00000424310,NM_001199383.…	T	ENSG00000145860	ENST00000518802	Transcript
TLX3	0	.	GRCh38	chr5	171309517	171309517	+	Missense_Mutation	SNP	G	G	A	rs200774344		NGP_S9	NORMAL	G	G																c.152G>A	p.Arg51His	p.R51H	ENST00000296921	1/3	394	206	188				TLX3,missense_variant,p.Arg51His,ENST00000296921,NM_021025.3;RP11-546B8.6,upstream_gene_variant,,ENST00000619056,;	A	ENSG00000164438	ENST00000296921	Transcript
EFCAB9	0	.	GRCh38	chr5	172194239	172194239	+	Missense_Mutation	SNP	G	G	A	rs374449866		NGP_S9	NORMAL	G	G																c.67G>A	p.Val23Met	p.V23M	ENST00000398186	1/4	215	119	96				EFCAB9,missense_variant,p.Val23Met,ENST00000398186,NM_001171183.1;	A	ENSG00000214360	ENST00000398186	Transcript
HK3	0	.	GRCh38	chr5	176887727	176887727	+	Missense_Mutation	SNP	C	C	A	rs116172743		NGP_S9	NORMAL	C	C																c.1324G>T	p.Gly442Trp	p.G442W	ENST00000292432	11/19	143	73	70				HK3,missense_variant,p.Gly442Trp,ENST00000292432,NM_002115.2;HK3,upstream_gene_variant,,ENST00000514058,;HK3,non_coding_transcript_exon_variant,,ENST00000506834,;HK3,intron_variant,,ENST00000509717,;HK3,downstream_gene_variant,,ENST00000504910,;	A	ENSG00000160883	ENST00000292432	Transcript
HK3	0	.	GRCh38	chr5	176891487	176891487	+	Missense_Mutation	SNP	G	G	T	rs112694326		NGP_S9	NORMAL	G	G																c.160C>A	p.Leu54Ile	p.L54I	ENST00000292432	3/19	314	167	147				HK3,missense_variant,p.Leu54Ile,ENST00000292432,NM_002115.2;HK3,missense_variant,p.Leu18Ile,ENST00000509717,;HK3,upstream_gene_variant,,ENST00000506834,;HK3,upstream_gene_variant,,ENST00000504910,;	T	ENSG00000160883	ENST00000292432	Transcript
RGS14	0	.	GRCh38	chr5	177371978	177371978	+	Missense_Mutation	SNP	C	C	T	rs376389265		NGP_S9	NORMAL	C	C																c.1604C>T	p.Ala535Val	p.A535V	ENST00000408923	15/15	101	78	23				RGS14,missense_variant,p.Ala535Val,ENST00000408923,NM_006480.4;RGS14,missense_variant,p.Ala406Val,ENST00000511890,;RGS14,non_coding_transcript_exon_variant,,ENST00000506944,;RGS14,downstream_gene_variant,,ENST00000503110,;RGS14,non_coding_transcript_exon_variant,,ENST00000425155,;RGS14,non_coding_transcript_exon_variant,,ENST00000514102,;RGS14,non_coding_transcript_exon_variant,,ENST00000503044,;…	T	ENSG00000169220	ENST00000408923	Transcript
RGS14	0	.	GRCh38	chr5	177371995	177371995	+	Missense_Mutation	SNP	G	G	C	rs149981884		NGP_S9	NORMAL	G	G																c.1621G>C	p.Glu541Gln	p.E541Q	ENST00000408923	15/15	110	84	26				RGS14,missense_variant,p.Glu541Gln,ENST00000408923,NM_006480.4;RGS14,missense_variant,p.Glu412Gln,ENST00000511890,;RGS14,non_coding_transcript_exon_variant,,ENST00000506944,;RGS14,downstream_gene_variant,,ENST00000503110,;RGS14,non_coding_transcript_exon_variant,,ENST00000425155,;RGS14,non_coding_transcript_exon_variant,,ENST00000514102,;RGS14,non_coding_transcript_exon_variant,,ENST00000503044,;…	C	ENSG00000169220	ENST00000408923	Transcript
RGS14	0	.	GRCh38	chr5	177372016	177372016	+	Missense_Mutation	SNP	A	A	G	rs377596459		NGP_S9	NORMAL	A	A																c.1642A>G	p.Lys548Glu	p.K548E	ENST00000408923	15/15	115	89	26				RGS14,missense_variant,p.Lys548Glu,ENST00000408923,NM_006480.4;RGS14,missense_variant,p.Lys419Glu,ENST00000511890,;RGS14,non_coding_transcript_exon_variant,,ENST00000506944,;RGS14,downstream_gene_variant,,ENST00000503110,;RGS14,non_coding_transcript_exon_variant,,ENST00000425155,;RGS14,non_coding_transcript_exon_variant,,ENST00000514102,;RGS14,non_coding_transcript_exon_variant,,ENST00000503044,;…	G	ENSG00000169220	ENST00000408923	Transcript
ZNF879	0	.	GRCh38	chr5	179032666	179032666	+	Missense_Mutation	SNP	G	G	T	novel		NGP_S9	NORMAL	G	G																c.718G>T	p.Ala240Ser	p.A240S	ENST00000444149	5/5	289	160	129				ZNF879,missense_variant,p.Ala240Ser,ENST00000444149,NM_001136116.1;ZNF879,downstream_gene_variant,,ENST00000522442,;ZNF879,downstream_gene_variant,,ENST00000519896,;	T	ENSG00000234284	ENST00000444149	Transcript
ADAMTS2	0	.	GRCh38	chr5	179345235	179345235	+	Missense_Mutation	SNP	G	G	A	rs547548078		NGP_S9	NORMAL	G	G																c.94c>T	p.Pro32Ser	p.P32S	ENST00000251582	1/22	17	8	9				ADAMTS2,missense_variant,p.Pro32Ser,ENST00000251582,NM_014244.4;ADAMTS2,missense_variant,p.Pro32Ser,ENST00000274609,NM_021599.3;	A	ENSG00000087116	ENST00000251582	Transcript
RUFY1	0	.	GRCh38	chr5	179596641	179596641	+	Missense_Mutation	SNP	G	G	A	rs113842455		NGP_S9	NORMAL	G	G																c.1591g>A	p.Gly531Ser	p.G531S	ENST00000319449	13/18	97	43	54				RUFY1,missense_variant,p.Gly531Ser,ENST00000319449,NM_025158.4;RUFY1,missense_variant,p.Gly423Ser,ENST00000437570,NM_001040451.2;RUFY1,missense_variant,p.Gly423Ser,ENST00000393438,NM_001040452.2;RUFY1,missense_variant,p.Gly209Ser,ENST00000502434,;RUFY1,downstream_gene_variant,,ENST00000508609,;RP11-1379J22.2,intron_variant,,ENST00000500262,;RUFY1,3_prime_UTR_variant,,ENST00000393448,;RUFY1,non_co…	A	ENSG00000176783	ENST00000319449	Transcript
TBC1D9B	0	.	GRCh38	chr5	179869831	179869831	+	Missense_Mutation	SNP	C	C	T	rs74520199		NGP_S9	NORMAL	C	C																c.2729G>A	p.Gly910Glu	p.G910E	ENST00000356834	17/22	208	117	91				TBC1D9B,missense_variant,p.Gly910Glu,ENST00000356834,NM_198868.2;TBC1D9B,missense_variant,p.Gly910Glu,ENST00000355235,NM_015043.3;TBC1D9B,missense_variant,p.Gly86Glu,ENST00000519746,;TBC1D9B,intron_variant,,ENST00000524222,;TBC1D9B,intron_variant,,ENST00000522472,;TBC1D9B,non_coding_transcript_exon_variant,,ENST00000522180,;TBC1D9B,upstream_gene_variant,,ENST00000518085,;TBC1D9B,non_coding_transc…	T	ENSG00000197226	ENST00000356834	Transcript
TUBB2B	0	.	GRCh38	chr6	3225346	3225346	+	Missense_Mutation	SNP	G	G	A	rs777598117		NGP_S9	NORMAL	G	G																c.743C>T	p.Ala248Val	p.A248V	ENST00000259818	4/4	164	113	51				TUBB2B,missense_variant,p.Ala248Val,ENST00000259818,NM_178012.4;TUBB2B,non_coding_transcript_exon_variant,,ENST00000473006,;	A	ENSG00000137285	ENST00000259818	Transcript
TUBB2B	0	.	GRCh38	chr6	3225386	3225386	+	Missense_Mutation	SNP	C	C	T	rs587784500		NGP_S9	NORMAL	C	C																c.703G>A	p.Gly235Arg	p.G235R	ENST00000259818	4/4	339	214	125				TUBB2B,missense_variant,p.Gly235Arg,ENST00000259818,NM_178012.4;TUBB2B,non_coding_transcript_exon_variant,,ENST00000473006,;	T	ENSG00000137285	ENST00000259818	Transcript
RPP40	0	.	GRCh38	chr6	4998724	4998724	+	Missense_Mutation	SNP	T	T	C	rs146507302		NGP_S9	NORMAL	T	T																c.551A>G	p.His184Arg	p.H184R	ENST00000380051	5/8	20	17	3				RPP40,missense_variant,p.His184Arg,ENST00000380051,NM_006638.3;RPP40,missense_variant,p.His161Arg,ENST00000319533,NM_001286132.1;RPP40,missense_variant,p.His124Arg,ENST00000464646,;RPP40,intron_variant,,ENST00000618533,NM_001286133.1;RPP40,non_coding_transcript_exon_variant,,ENST00000468105,;RPP40,downstream_gene_variant,,ENST00000483546,;RPP40,downstream_gene_variant,,ENST00000479782,;	C	ENSG00000124787	ENST00000380051	Transcript
RPP40	0	.	GRCh38	chr6	5000606	5000606	+	Missense_Mutation	SNP	A	A	T	rs139252154		NGP_S9	NORMAL	A	A																c.294T>A	p.Asn98Lys	p.N98K	ENST00000380051	3/8	81	38	43				RPP40,missense_variant,p.Asn98Lys,ENST00000380051,NM_006638.3;RPP40,missense_variant,p.Asn98Lys,ENST00000618533,NM_001286133.1;RPP40,missense_variant,p.Asn38Lys,ENST00000464646,;RPP40,intron_variant,,ENST00000319533,NM_001286132.1;RPP40,missense_variant,p.Tyr111Asn,ENST00000479782,;RPP40,non_coding_transcript_exon_variant,,ENST00000468105,;RPP40,downstream_gene_variant,,ENST00000483546,;	T	ENSG00000124787	ENST00000380051	Transcript
FARS2	0	.	GRCh38	chr6	5368740	5368740	+	Missense_Mutation	SNP	C	C	G	rs34382405		NGP_S9	NORMAL	C	C																c.170C>G	p.Ser57Cys	p.S57C	ENST00000324331	2/7	309	168	141				FARS2,missense_variant,p.Ser57Cys,ENST00000324331,NM_001318872.1;FARS2,missense_variant,p.Ser57Cys,ENST00000274680,NM_006567.4;FARS2,downstream_gene_variant,,ENST00000602691,;	G	ENSG00000145982	ENST00000324331	Transcript
SLC35B3	0	.	GRCh38	chr6	8413617	8413617	+	Missense_Mutation	SNP	A	A	G	rs138555152		NGP_S9	NORMAL	A	A																c.1138T>C	p.Ser380Pro	p.S380P	ENST00000379660	11/11	105	49	56				SLC35B3,missense_variant,p.Ser380Pro,ENST00000379660,NM_015948.4,NM_001142541.2;	G	ENSG00000124786	ENST00000379660	Transcript
NOL7	0	.	GRCh38	chr6	13620291	13620291	+	Missense_Mutation	SNP	A	A	G	rs138029598		NGP_S9	NORMAL	A	A																c.584A>G	p.His195Arg	p.H195R	ENST00000451315	6/8	462	254	208				NOL7,missense_variant,p.His195Arg,ENST00000451315,NM_016167.4,NM_001317724.1;RANBP9,downstream_gene_variant,,ENST00000011619,NM_005493.2;NOL7,downstream_gene_variant,,ENST00000420088,;NOL7,non_coding_transcript_exon_variant,,ENST00000474485,;RANBP9,downstream_gene_variant,,ENST00000469916,;	G	ENSG00000225921	ENST00000451315	Transcript
JARID2	0	.	GRCh38	chr6	15504579	15504579	+	Missense_Mutation	SNP	C	C	T	rs367950791		NGP_S9	NORMAL	C	C																c.2528C>T	p.Pro843Leu	p.P843L	ENST00000341776	9/18	175	95	80				JARID2,missense_variant,p.Pro843Leu,ENST00000341776,NM_004973.3;JARID2,missense_variant,p.Pro671Leu,ENST00000397311,NM_001267040.1;JARID2,non_coding_transcript_exon_variant,,ENST00000474854,;	T	ENSG00000008083	ENST00000341776	Transcript
ZNF184	0	.	GRCh38	chr6	27451560	27451560	+	Nonsense_Mutation	SNP	C	C	A	novel		NGP_S9	NORMAL	C	C																c.1999G>T	p.Glu667Ter	p.E667*	ENST00000211936	6/6	392	219	173				ZNF184,stop_gained,p.Glu667Ter,ENST00000211936,NM_001318893.1,NM_007149.2,NM_001318891.1;ZNF184,stop_gained,p.Glu667Ter,ENST00000377419,NM_001318892.1;	A	ENSG00000096654	ENST00000211936	Transcript
HLA-A	0	.	GRCh38	chr6	29942911	29942911	+	Missense_Mutation	SNP	A	A	G	novel		NGP_S9	NORMAL	A	A																c.228A>G	p.Ile76Met	p.I76M	ENST00000396634	4/10	288	222	66				HLA-A,missense_variant,p.Ile76Met,ENST00000396634,;HLA-A,missense_variant,p.Ile76Met,ENST00000376806,;HLA-A,missense_variant,p.Ile76Met,ENST00000376809,NM_002116.7;HLA-A,missense_variant,p.Ile76Met,ENST00000376802,;HLA-A,non_coding_transcript_exon_variant,,ENST00000495183,;HLA-A,non_coding_transcript_exon_variant,,ENST00000461903,;HLA-A,non_coding_transcript_exon_variant,,ENST00000479320,;HLA-A,i…	G	ENSG00000206503	ENST00000396634	Transcript
HLA-A	0	.	GRCh38	chr6	29943421	29943421	+	Missense_Mutation	SNP	T	T	C	novel		NGP_S9	NORMAL	T	T																c.497T>C	p.Ile166Thr	p.I166T	ENST00000396634	5/10	189	70	119				HLA-A,missense_variant,p.Ile166Thr,ENST00000396634,;HLA-A,missense_variant,p.Ile166Thr,ENST00000376806,;HLA-A,missense_variant,p.Ile166Thr,ENST00000376809,NM_002116.7;HLA-A,missense_variant,p.Ile166Thr,ENST00000376802,;HLA-A,non_coding_transcript_exon_variant,,ENST00000496081,;HLA-A,non_coding_transcript_exon_variant,,ENST00000495183,;HLA-A,non_coding_transcript_exon_variant,,ENST00000461903,;HLA…	C	ENSG00000206503	ENST00000396634	Transcript
HLA-A	0	.	GRCh38	chr6	29943430	29943430	+	Missense_Mutation	SNP	G	G	A	novel		NGP_S9	NORMAL	G	G																c.506G>A	p.Arg169His	p.R169H	ENST00000396634	5/10	201	79	122				HLA-A,missense_variant,p.Arg169His,ENST00000396634,;HLA-A,missense_variant,p.Arg169His,ENST00000376806,;HLA-A,missense_variant,p.Arg169His,ENST00000376809,NM_002116.7;HLA-A,missense_variant,p.Arg169His,ENST00000376802,;HLA-A,non_coding_transcript_exon_variant,,ENST00000496081,;HLA-A,non_coding_transcript_exon_variant,,ENST00000495183,;HLA-A,non_coding_transcript_exon_variant,,ENST00000461903,;HLA…	A	ENSG00000206503	ENST00000396634	Transcript
HLA-A	0	.	GRCh38	chr6	29944538	29944538	+	Missense_Mutation	SNP	A	A	C	novel		NGP_S9	NORMAL	A	A																c.934A>C	p.Ile312Leu	p.I312L	ENST00000396634	7/10	306	227	79				HLA-A,missense_variant,p.Ile312Leu,ENST00000396634,;HLA-A,missense_variant,p.Ile312Leu,ENST00000376806,;HLA-A,missense_variant,p.Ile312Leu,ENST00000376809,NM_002116.7;HLA-A,intron_variant,,ENST00000376802,;HLA-A,non_coding_transcript_exon_variant,,ENST00000496081,;HLA-A,non_coding_transcript_exon_variant,,ENST00000495183,;HLA-A,non_coding_transcript_exon_variant,,ENST00000461903,;HLA-A,non_coding…	C	ENSG00000206503	ENST00000396634	Transcript
HLA-C	0	.	GRCh38	chr6	31270276	31270276	+	Missense_Mutation	SNP	G	C	C	novel		NGP_S9	NORMAL	G	G																c.829C>G	p.Gln277Glu	p.Q277E	ENST00000376228	4/8	172	0	172				HLA-C,missense_variant,p.Gln277Glu,ENST00000383329,;HLA-C,missense_variant,p.Gln277Glu,ENST00000376228,NM_002117.5;HLA-C,missense_variant,p.Thr241Arg,ENST00000415537,;HLA-C,3_prime_UTR_variant,,ENST00000376237,;HLA-C,non_coding_transcript_exon_variant,,ENST00000487245,;HLA-C,non_coding_transcript_exon_variant,,ENST00000470363,;HLA-C,non_coding_transcript_exon_variant,,ENST00000495835,;HLA-C,downs…	C	ENSG00000204525	ENST00000376228	Transcript
HLA-C	0	.	GRCh38	chr6	31271180	31271180	+	Missense_Mutation	SNP	A	C	C	novel		NGP_S9	NORMAL	A	A																c.512T>G	p.Leu171Trp	p.L171W	ENST00000376228	3/8	267	0	267				HLA-C,missense_variant,p.Leu171Trp,ENST00000383329,;HLA-C,missense_variant,p.Leu171Trp,ENST00000376228,NM_002117.5;HLA-C,missense_variant,p.Leu171Trp,ENST00000415537,;HLA-C,3_prime_UTR_variant,,ENST00000376237,;HLA-C,non_coding_transcript_exon_variant,,ENST00000487245,;HLA-C,non_coding_transcript_exon_variant,,ENST00000495835,;HLA-C,non_coding_transcript_exon_variant,,ENST00000484378,;HLA-C,upstr…	C	ENSG00000204525	ENST00000376228	Transcript
HLA-C	0	.	GRCh38	chr6	31271229	31271229	+	Missense_Mutation	SNP	G	G	T	novel		NGP_S9	NORMAL	G	G																c.463C>A	p.Arg155Ser	p.R155S	ENST00000376228	3/8	279	161	118				HLA-C,missense_variant,p.Arg155Ser,ENST00000383329,;HLA-C,missense_variant,p.Arg155Ser,ENST00000376228,NM_002117.5;HLA-C,missense_variant,p.Arg155Ser,ENST00000415537,;HLA-C,3_prime_UTR_variant,,ENST00000376237,;HLA-C,non_coding_transcript_exon_variant,,ENST00000487245,;HLA-C,non_coding_transcript_exon_variant,,ENST00000495835,;HLA-C,non_coding_transcript_exon_variant,,ENST00000484378,;HLA-C,upstr…	T	ENSG00000204525	ENST00000376228	Transcript
HLA-C	0	.	GRCh38	chr6	31271337	31271337	+	Missense_Mutation	SNP	G	G	T	novel		NGP_S9	NORMAL	G	G																c.355C>A	p.Leu119Ile	p.L119I	ENST00000376228	3/8	219	152	67				HLA-C,missense_variant,p.Leu119Ile,ENST00000383329,;HLA-C,missense_variant,p.Leu119Ile,ENST00000376228,NM_002117.5;HLA-C,missense_variant,p.Leu119Ile,ENST00000415537,;HLA-C,splice_region_variant,,ENST00000376237,;HLA-C,non_coding_transcript_exon_variant,,ENST00000487245,;HLA-C,non_coding_transcript_exon_variant,,ENST00000495835,;HLA-C,non_coding_transcript_exon_variant,,ENST00000484378,;HLA-C,ups…	T	ENSG00000204525	ENST00000376228	Transcript
HLA-C	0	.	GRCh38	chr6	31271339	31271339	+	Missense_Mutation	SNP	G	G	A	novel		NGP_S9	NORMAL	G	G																c.353C>T	p.Thr118Ile	p.T118I	ENST00000376228	3/8	216	152	64				HLA-C,missense_variant,p.Thr118Ile,ENST00000383329,;HLA-C,missense_variant,p.Thr118Ile,ENST00000376228,NM_002117.5;HLA-C,missense_variant,p.Thr118Ile,ENST00000415537,;HLA-C,splice_region_variant,,ENST00000376237,;HLA-C,non_coding_transcript_exon_variant,,ENST00000487245,;HLA-C,non_coding_transcript_exon_variant,,ENST00000495835,;HLA-C,non_coding_transcript_exon_variant,,ENST00000484378,;HLA-C,ups…	A	ENSG00000204525	ENST00000376228	Transcript
HLA-B	0	.	GRCh38	chr6	31356323	31356323	+	Missense_Mutation	SNP	G	G	T	rs1050654		NGP_S9	NORMAL	G	G																c.463C>A	p.Arg155Ser	p.R155S	ENST00000412585	3/8	239	90	149				HLA-B,missense_variant,p.Arg155Ser,ENST00000412585,NM_005514.7;HLA-B,missense_variant,p.Arg166Ser,ENST00000434333,;MIR6891,upstream_gene_variant,,ENST00000618788,;HLA-B,non_coding_transcript_exon_variant,,ENST00000474381,;HLA-B,non_coding_transcript_exon_variant,,ENST00000498007,;HLA-B,upstream_gene_variant,,ENST00000497377,;HLA-B,upstream_gene_variant,,ENST00000481849,;HLA-B,upstream_gene_varian…	T	ENSG00000234745	ENST00000412585	Transcript
HLA-B	0	.	GRCh38	chr6	31356431	31356431	+	Missense_Mutation	SNP	G	T	T	rs12721829		NGP_S9	NORMAL	G	G																c.355C>A	p.Leu119Ile	p.L119I	ENST00000412585	3/8	91	1	90				HLA-B,missense_variant,p.Leu119Ile,ENST00000412585,NM_005514.7;HLA-B,missense_variant,p.Leu130Ile,ENST00000434333,;MIR6891,upstream_gene_variant,,ENST00000618788,;HLA-B,non_coding_transcript_exon_variant,,ENST00000474381,;HLA-B,non_coding_transcript_exon_variant,,ENST00000498007,;HLA-B,upstream_gene_variant,,ENST00000497377,;HLA-B,upstream_gene_variant,,ENST00000481849,;HLA-B,upstream_gene_varian…	T	ENSG00000234745	ENST00000412585	Transcript
HLA-B	0	.	GRCh38	chr6	31356433	31356433	+	Missense_Mutation	SNP	G	A	A	rs12721827		NGP_S9	NORMAL	G	G																c.353C>T	p.Thr118Ile	p.T118I	ENST00000412585	3/8	93	1	92				HLA-B,missense_variant,p.Thr118Ile,ENST00000412585,NM_005514.7;HLA-B,missense_variant,p.Thr129Ile,ENST00000434333,;MIR6891,upstream_gene_variant,,ENST00000618788,;HLA-B,non_coding_transcript_exon_variant,,ENST00000474381,;HLA-B,non_coding_transcript_exon_variant,,ENST00000498007,;HLA-B,upstream_gene_variant,,ENST00000497377,;HLA-B,upstream_gene_variant,,ENST00000481849,;HLA-B,upstream_gene_varian…	A	ENSG00000234745	ENST00000412585	Transcript
AL645922.1	0	.	GRCh38	chr6	32009139	32009139	+	5'Flank	SNP	C	T	T	rs4959083		NGP_S9	NORMAL	C	C																			ENST00000623068		48	9	39				AL645922.1,upstream_gene_variant,,ENST00000623068,;CYP21A1P,downstream_gene_variant,,ENST00000342991,;TNXA,non_coding_transcript_exon_variant,,ENST00000507684,;CYP21A1P,downstream_gene_variant,,ENST00000354927,;STK19B,upstream_gene_variant,,ENST00000512515,;	T	ENSG00000279546	ENST00000623068	Transcript
AL645922.1	0	.	GRCh38	chr6	32009751	32009751	+	5'Flank	SNP	C	C	G	rs4959086		NGP_S9	NORMAL	C	C																			ENST00000623068		114	79	35				AL645922.1,upstream_gene_variant,,ENST00000623068,;CYP21A1P,downstream_gene_variant,,ENST00000342991,;TNXA,non_coding_transcript_exon_variant,,ENST00000507684,;CYP21A1P,downstream_gene_variant,,ENST00000354927,;STK19B,upstream_gene_variant,,ENST00000512515,;	G	ENSG00000279546	ENST00000623068	Transcript
TNXB	0	.	GRCh38	chr6	32044648	32044648	+	Missense_Mutation	SNP	C	C	T	novel		NGP_S9	NORMAL	C	C																c.283G>A	p.Val95Met	p.V95M	ENST00000451343	2/13	9	6	3				TNXB,missense_variant,p.Val3666Met,ENST00000375244,NM_019105.6;TNXB,missense_variant,p.Val1384Met,ENST00000611016,;TNXB,missense_variant,p.Val95Met,ENST00000451343,NM_032470.3;CYP21A2,downstream_gene_variant,,ENST00000418967,NM_000500.7;CYP21A2,downstream_gene_variant,,ENST00000435122,NM_001128590.3;TNXB,non_coding_transcript_exon_variant,,ENST00000490077,;CYP21A2,downstream_gene_variant,,ENST000…	T	ENSG00000168477	ENST00000451343	Transcript
HLA-DRB1	0	.	GRCh38	chr6	32580855	32580855	+	Missense_Mutation	SNP	T	T	A	rs1136881		NGP_S9	NORMAL	T	T																c.654A>T	p.Arg218Ser	p.R218S	ENST00000360004	4/6	412	309	103				HLA-DRB1,missense_variant,p.Arg218Ser,ENST00000360004,NM_002124.3;HLA-DRB1,missense_variant,p.Arg218Ser,ENST00000611060,;	A	ENSG00000196126	ENST00000360004	Transcript
HLA-DRB1	0	.	GRCh38	chr6	32581675	32581675	+	Missense_Mutation	SNP	C	C	G	rs77637983		NGP_S9	NORMAL	C	C																c.534G>C	p.Gln178His	p.Q178H	ENST00000360004	3/6	590	382	208				HLA-DRB1,missense_variant,p.Gln178His,ENST00000360004,NM_002124.3;HLA-DRB1,missense_variant,p.Gln178His,ENST00000611060,;	G	ENSG00000196126	ENST00000360004	Transcript
HLA-DRB1	0	.	GRCh38	chr6	32581704	32581704	+	Missense_Mutation	SNP	C	C	T	rs78916069		NGP_S9	NORMAL	C	C																c.505G>A	p.Ala169Thr	p.A169T	ENST00000360004	3/6	636	422	214				HLA-DRB1,missense_variant,p.Ala169Thr,ENST00000360004,NM_002124.3;HLA-DRB1,missense_variant,p.Ala169Thr,ENST00000611060,;	T	ENSG00000196126	ENST00000360004	Transcript
HLA-DRB1	0	.	GRCh38	chr6	32581812	32581812	+	Missense_Mutation	SNP	A	A	C	rs2308760		NGP_S9	NORMAL	A	A																c.397T>G	p.Ser133Ala	p.S133A	ENST00000360004	3/6	519	369	150				HLA-DRB1,missense_variant,p.Ser133Ala,ENST00000360004,NM_002124.3;HLA-DRB1,missense_variant,p.Ser133Ala,ENST00000611060,;	C	ENSG00000196126	ENST00000360004	Transcript
HLA-DRB1	0	.	GRCh38	chr6	32581830	32581830	+	Missense_Mutation	SNP	T	T	G	rs17405219		NGP_S9	NORMAL	T	T																c.379A>C	p.Lys127Gln	p.K127Q	ENST00000360004	3/6	431	314	117				HLA-DRB1,missense_variant,p.Lys127Gln,ENST00000360004,NM_002124.3;HLA-DRB1,missense_variant,p.Lys127Gln,ENST00000611060,;	G	ENSG00000196126	ENST00000360004	Transcript
HLA-DRB1	0	.	GRCh38	chr6	32581834	32581834	+	Missense_Mutation	SNP	T	T	A	rs1071752		NGP_S9	NORMAL	T	T																c.375A>T	p.Gln125His	p.Q125H	ENST00000360004	3/6	415	151	264				HLA-DRB1,splice_acceptor_variant,,ENST00000611060,;HLA-DRB1,missense_variant,p.Gln125His,ENST00000360004,NM_002124.3;	A	ENSG00000196126	ENST00000360004	Transcript
HLA-DRB1	0	.	GRCh38	chr6	32584353	32584353	+	Missense_Mutation	SNP	C	C	A	rs9269951		NGP_S9	NORMAL	C	C																c.126G>T	p.Arg42Ser	p.R42S	ENST00000360004	2/6	394	274	120				HLA-DRB1,missense_variant,p.Arg42Ser,ENST00000360004,NM_002124.3;HLA-DRB1,missense_variant,p.Arg42Ser,ENST00000611060,;	A	ENSG00000196126	ENST00000360004	Transcript
HLA-DRB1	0	.	GRCh38	chr6	32584354	32584354	+	Missense_Mutation	SNP	C	C	G	rs1136759		NGP_S9	NORMAL	C	C																c.125G>C	p.Arg42Thr	p.R42T	ENST00000360004	2/6	394	276	118				HLA-DRB1,missense_variant,p.Arg42Thr,ENST00000360004,NM_002124.3;HLA-DRB1,missense_variant,p.Arg42Thr,ENST00000611060,;	G	ENSG00000196126	ENST00000360004	Transcript
HLA-DRB1	0	.	GRCh38	chr6	32584355	32584355	+	Missense_Mutation	SNP	T	T	A	rs1136758		NGP_S9	NORMAL	T	T																c.124A>T	p.Arg42Trp	p.R42W	ENST00000360004	2/6	396	278	118				HLA-DRB1,missense_variant,p.Arg42Trp,ENST00000360004,NM_002124.3;HLA-DRB1,missense_variant,p.Arg42Trp,ENST00000611060,;	A	ENSG00000196126	ENST00000360004	Transcript
HLA-DQA1	0	.	GRCh38	chr6	32642232	32642232	+	Missense_Mutation	SNP	C	C	A	rs2308891		NGP_S9	NORMAL	C	C																c.592C>A	p.Gln198Lys	p.Q198K	ENST00000343139	3/5	315	226	89				HLA-DQA1,missense_variant,p.Gln198Lys,ENST00000343139,NM_002122.3;HLA-DQA1,missense_variant,p.Gln198Lys,ENST00000395363,;HLA-DQA1,missense_variant,p.Gln198Lys,ENST00000374949,;HLA-DQA1,missense_variant,p.Gln198Lys,ENST00000496318,;HLA-DQA1,downstream_gene_variant,,ENST00000422863,;HLA-DQA1,3_prime_UTR_variant,,ENST00000482745,;HLA-DQA1,non_coding_transcript_exon_variant,,ENST00000460633,;	A	ENSG00000196735	ENST00000343139	Transcript
HLA-DQB1	0	.	GRCh38	chr6	32664917	32664917	+	Missense_Mutation	SNP	C	C	G	novel		NGP_S9	NORMAL	C	C																c.260G>C	p.Arg87Pro	p.R87P	ENST00000374943	2/6	643	480	163				HLA-DQB1,missense_variant,p.Arg87Pro,ENST00000399084,;HLA-DQB1,missense_variant,p.Arg87Pro,ENST00000374943,NM_001243961.1;HLA-DQB1,missense_variant,p.Arg87Pro,ENST00000434651,NM_002123.4;HLA-DQB1,missense_variant,p.Arg87Pro,ENST00000399079,;HLA-DQB1,intron_variant,,ENST00000399082,;HLA-DQB1-AS1,downstream_gene_variant,,ENST00000419852,;HLA-DQB1,upstream_gene_variant,,ENST00000460185,;HLA-DQB1,ups…	G	ENSG00000179344	ENST00000374943	Transcript
HLA-DQB1	0	.	GRCh38	chr6	32664923	32664923	+	Missense_Mutation	SNP	T	T	A	novel		NGP_S9	NORMAL	T	T																c.254A>T	p.Gln85Leu	p.Q85L	ENST00000374943	2/6	640	483	157				HLA-DQB1,missense_variant,p.Gln85Leu,ENST00000399084,;HLA-DQB1,missense_variant,p.Gln85Leu,ENST00000374943,NM_001243961.1;HLA-DQB1,missense_variant,p.Gln85Leu,ENST00000434651,NM_002123.4;HLA-DQB1,missense_variant,p.Gln85Leu,ENST00000399079,;HLA-DQB1,intron_variant,,ENST00000399082,;HLA-DQB1-AS1,downstream_gene_variant,,ENST00000419852,;HLA-DQB1,upstream_gene_variant,,ENST00000460185,;HLA-DQB1,ups…	A	ENSG00000179344	ENST00000374943	Transcript
HLA-DQB1	0	.	GRCh38	chr6	32665004	32665004	+	Missense_Mutation	SNP	A	A	T	novel		NGP_S9	NORMAL	A	A																c.173T>A	p.Leu58His	p.L58H	ENST00000374943	2/6	403	294	109				HLA-DQB1,missense_variant,p.Leu58His,ENST00000399084,;HLA-DQB1,missense_variant,p.Leu58His,ENST00000374943,NM_001243961.1;HLA-DQB1,missense_variant,p.Leu58His,ENST00000434651,NM_002123.4;HLA-DQB1,missense_variant,p.Leu58His,ENST00000399079,;HLA-DQB1,intron_variant,,ENST00000399082,;HLA-DQB1-AS1,downstream_gene_variant,,ENST00000419852,;HLA-DQB1,upstream_gene_variant,,ENST00000460185,;HLA-DQB1,ups…	T	ENSG00000179344	ENST00000374943	Transcript
HLA-DQB1	0	.	GRCh38	chr6	32665005	32665005	+	Missense_Mutation	SNP	G	G	A	novel		NGP_S9	NORMAL	G	G																c.172C>T	p.Leu58Phe	p.L58F	ENST00000374943	2/6	399	291	108				HLA-DQB1,missense_variant,p.Leu58Phe,ENST00000399084,;HLA-DQB1,missense_variant,p.Leu58Phe,ENST00000374943,NM_001243961.1;HLA-DQB1,missense_variant,p.Leu58Phe,ENST00000434651,NM_002123.4;HLA-DQB1,missense_variant,p.Leu58Phe,ENST00000399079,;HLA-DQB1,intron_variant,,ENST00000399082,;HLA-DQB1-AS1,downstream_gene_variant,,ENST00000419852,;HLA-DQB1,upstream_gene_variant,,ENST00000460185,;HLA-DQB1,ups…	A	ENSG00000179344	ENST00000374943	Transcript
HLA-DQB1	0	.	GRCh38	chr6	32666529	32666529	+	Missense_Mutation	SNP	A	A	T	novel		NGP_S9	NORMAL	A	A																c.79T>A	p.Ser27Thr	p.S27T	ENST00000374943	1/6	150	85	65				HLA-DQB1,missense_variant,p.Ser27Thr,ENST00000399084,;HLA-DQB1,missense_variant,p.Ser27Thr,ENST00000374943,NM_001243961.1;HLA-DQB1,missense_variant,p.Ser27Thr,ENST00000434651,NM_002123.4;HLA-DQB1,missense_variant,p.Ser27Thr,ENST00000399079,;HLA-DQB1,missense_variant,p.Ser27Thr,ENST00000399082,;HLA-DQB1,upstream_gene_variant,,ENST00000443574,;HLA-DQB1,missense_variant,p.Ser27Thr,ENST00000484729,;H…	T	ENSG00000179344	ENST00000374943	Transcript
HLA-DQB2	0	.	GRCh38	chr6	32757848	32757848	+	Missense_Mutation	SNP	T	T	C	rs9276572		NGP_S9	NORMAL	T	T																c.682A>G	p.Ser228Gly	p.S228G	ENST00000437316	4/6	277	155	122				HLA-DQB2,missense_variant,p.Ser228Gly,ENST00000435145,;HLA-DQB2,missense_variant,p.Ser228Gly,ENST00000437316,NM_001300790.1;HLA-DQB2,intron_variant,,ENST00000411527,NM_001198858.1;HLA-DQB2,intron_variant,,ENST00000427449,;	C	ENSG00000232629	ENST00000437316	Transcript
HLA-DQB2	0	.	GRCh38	chr6	32759026	32759026	+	Missense_Mutation	SNP	C	C	T	rs1049110		NGP_S9	NORMAL	C	C																c.470G>A	p.Arg157Gln	p.R157Q	ENST00000437316	3/6	331	222	109				HLA-DQB2,missense_variant,p.Arg157Gln,ENST00000435145,;HLA-DQB2,missense_variant,p.Arg157Gln,ENST00000437316,NM_001300790.1;HLA-DQB2,missense_variant,p.Arg157Gln,ENST00000411527,NM_001198858.1;HLA-DQB2,missense_variant,p.Arg156Gln,ENST00000427449,;	T	ENSG00000232629	ENST00000437316	Transcript
HLA-DOA	0	.	GRCh38	chr6	33007120	33007120	+	Missense_Mutation	SNP	C	C	T	rs114742371		NGP_S9	NORMAL	C	C																c.709G>A	p.Val237Ile	p.V237I	ENST00000229829	4/5	229	128	100				HLA-DOA,missense_variant,p.Val237Ile,ENST00000229829,NM_002119.3;HLA-DOA,downstream_gene_variant,,ENST00000374813,;HLA-DOA,non_coding_transcript_exon_variant,,ENST00000490305,;HLA-DOA,downstream_gene_variant,,ENST00000495532,;HLA-DOA,downstream_gene_variant,,ENST00000467465,;HLA-DOA,non_coding_transcript_exon_variant,,ENST00000485901,;	T	ENSG00000204252	ENST00000229829	Transcript
HLA-DPB1	0	.	GRCh38	chr6	33084959	33084959	+	Missense_Mutation	SNP	G	G	A	rs1126537		NGP_S9	NORMAL	G	G																c.374G>A	p.Arg125Lys	p.R125K	ENST00000418931	3/6	294	162	132				HLA-DPB1,missense_variant,p.Arg125Lys,ENST00000418931,NM_002121.5;HLA-DPB1,missense_variant,p.Arg92Lys,ENST00000416804,;HLA-DPB1,missense_variant,p.Arg102Lys,ENST00000428835,;HLA-DPA1,upstream_gene_variant,,ENST00000419277,NM_001242525.1,NM_033554.3,NM_001242524.1;HLA-DPA1,upstream_gene_variant,,ENST00000453337,;HLA-DPA1,upstream_gene_variant,,ENST00000417724,;HLA-DPB1,non_coding_transcript_exon_…	A	ENSG00000223865	ENST00000418931	Transcript
PFDN6	0	.	GRCh38	chr6	33290719	33290719	+	Missense_Mutation	SNP	G	G	T	novel		NGP_S9	NORMAL	G	G																c.264G>T	p.Lys88Asn	p.K88N	ENST00000395131	5/5	170	92	78				PFDN6,missense_variant,p.Lys88Asn,ENST00000395131,;PFDN6,missense_variant,p.Lys88Asn,ENST00000374606,NM_001185181.2;PFDN6,missense_variant,p.Lys88Asn,ENST00000374607,NM_001265595.1,NM_014260.3,NM_001265596.1;PFDN6,missense_variant,p.Lys88Asn,ENST00000374610,;PFDN6,intron_variant,,ENST00000463584,;RGL2,downstream_gene_variant,,ENST00000497454,NM_004761.4,NM_001243738.1;WDR46,upstream_gene_variant,…	T	ENSG00000204220	ENST00000395131	Transcript
LEMD2	0	.	GRCh38	chr6	33789040	33789040	+	Missense_Mutation	SNP	G	G	T	rs201742534		NGP_S9	NORMAL	G	G																c.77C>A	p.Thr26Asn	p.T26N	ENST00000293760	1/9	75	42	33				LEMD2,missense_variant,p.Thr26Asn,ENST00000293760,NM_181336.3;LEMD2,missense_variant,p.Thr26Asn,ENST00000614475,;LEMD2,upstream_gene_variant,,ENST00000508327,NM_001143944.1;LEMD2,upstream_gene_variant,,ENST00000442696,;LEMD2,upstream_gene_variant,,ENST00000513701,;LEMD2,missense_variant,p.Thr26Asn,ENST00000421671,;LEMD2,upstream_gene_variant,,ENST00000512368,;LEMD2,upstream_gene_variant,,ENST0000…	T	ENSG00000161904	ENST00000293760	Transcript
RAB44	0	.	GRCh38	chr6	36722506	36722506	+	Missense_Mutation	SNP	A	A	G	rs566180074		NGP_S9	NORMAL	A	A																c.2372A>G	p.His791Arg	p.H791R	ENST00000612677	9/14	327	183	144				RAB44,missense_variant,p.His791Arg,ENST00000612677,NM_001257357.1;RAB44,missense_variant,p.His690Arg,ENST00000229824,;	G	ENSG00000255587	ENST00000612677	Transcript
C6orf89	0	.	GRCh38	chr6	36899596	36899596	+	Missense_Mutation	SNP	C	C	A	rs140986907		NGP_S9	NORMAL	C	C																c.173C>A	p.Pro58His	p.P58H	ENST00000355190	2/8	134	60	74				C6orf89,missense_variant,p.Pro51His,ENST00000480824,NM_001286635.1;C6orf89,missense_variant,p.Pro51His,ENST00000373685,;C6orf89,missense_variant,p.Pro58His,ENST00000355190,NM_152734.3;C6orf89,5_prime_UTR_variant,,ENST00000359359,NM_001286637.1,NM_001286636.1;	A	ENSG00000198663	ENST00000355190	Transcript
DNAH8	0	.	GRCh38	chr6	38886870	38886870	+	Missense_Mutation	SNP	T	T	C	rs142328376		NGP_S9	NORMAL	T	T																c.8339T>C	p.Ile2780Thr	p.I2780T	ENST00000327475	57/93	214	117	97				DNAH8,missense_variant,p.Ile2780Thr,ENST00000327475,NM_001206927.1;DNAH8,missense_variant,p.Ile2563Thr,ENST00000359357,;DNAH8,missense_variant,p.Ile2780Thr,ENST00000449981,;	C	ENSG00000124721	ENST00000327475	Transcript
KCNK5	0	.	GRCh38	chr6	39194641	39194641	+	Missense_Mutation	SNP	G	G	A	rs199498902		NGP_S9	NORMAL	G	G																c.418C>T	p.Arg140Cys	p.R140C	ENST00000359534	3/5	245	122	123				KCNK5,missense_variant,p.Arg140Cys,ENST00000359534,NM_003740.3;	A	ENSG00000164626	ENST00000359534	Transcript
TRERF1	0	.	GRCh38	chr6	42268498	42268498	+	Missense_Mutation	SNP	T	T	C	rs72856334		NGP_S9	NORMAL	T	T																c.1093A>G	p.Thr365Ala	p.T365A	ENST00000541110	5/18	187	101	86				TRERF1,missense_variant,p.Thr365Ala,ENST00000541110,NM_001297573.1,NM_001297574;TRERF1,missense_variant,p.Thr365Ala,ENST00000372922,NM_033502.3;TRERF1,missense_variant,p.Thr365Ala,ENST00000340840,;TRERF1,missense_variant,p.Thr365Ala,ENST00000354325,;TRERF1,missense_variant,p.Thr204Ala,ENST00000372917,;	C	ENSG00000124496	ENST00000541110	Transcript
CNPY3	0	.	GRCh38	chr6	42929677	42929677	+	Missense_Mutation	SNP	G	G	A	rs777982533		NGP_S9	NORMAL	G	G																c.107G>A	p.Gly36Glu	p.G36E	ENST00000372836	1/6	98	46	52				CNPY3,missense_variant,p.Gly36Glu,ENST00000372836,NM_001318842.1,NM_006586.4;CNPY3,missense_variant,p.Gly36Glu,ENST00000394142,;PTCRA,downstream_gene_variant,,ENST00000616441,NM_001243168.1;PTCRA,downstream_gene_variant,,ENST00000304672,NM_138296.2;PTCRA,downstream_gene_variant,,ENST00000441198,NM_001243169.1;PTCRA,downstream_gene_variant,,ENST00000446507,NM_001243170.1;	A	ENSG00000137161	ENST00000372836	Transcript
BMP5	0	.	GRCh38	chr6	55874862	55874862	+	Missense_Mutation	SNP	G	G	A	rs9475437		NGP_S9	NORMAL	G	G																c.4C>T	p.His2Tyr	p.H2Y	ENST00000370830	1/7	93	52	41				BMP5,missense_variant,p.His2Tyr,ENST00000370830,NM_021073.2;	A	ENSG00000112175	ENST00000370830	Transcript
KIAA1586	0	.	GRCh38	chr6	57052710	57052710	+	Nonsense_Mutation	SNP	C	C	T	rs61741654		NGP_S9	NORMAL	C	C																c.211C>T	p.Arg71Ter	p.R71*	ENST00000370733	4/4	128	66	62				KIAA1586,stop_gained,p.Arg71Ter,ENST00000370733,NM_020931.3,NM_001286275.1,NM_001286276.1;KIAA1586,stop_gained,p.Arg44Ter,ENST00000545356,NM_001286274.1;KIAA1586,non_coding_transcript_exon_variant,,ENST00000488682,;	T	ENSG00000168116	ENST00000370733	Transcript
PRIM2	0	.	GRCh38	chr6	57606422	57606422	+	Missense_Mutation	SNP	C	C	G	novel		NGP_S9	NORMAL	C	C																c.1195C>G	p.Gln399Glu	p.Q399E	ENST00000615550	12/14	264	137	127				PRIM2,missense_variant,p.Gln399Glu,ENST00000615550,NM_000947.4;	G	ENSG00000146143	ENST00000615550	Transcript
EYS	0	.	GRCh38	chr6	65304679	65304679	+	Intron	SNP	A	G	G	rs2653988		NGP_S9	NORMAL	A	A																c.1767-8560T>C			ENST00000370621		15	0	15				EYS,intron_variant,,ENST00000503581,NM_001142800.1;EYS,intron_variant,,ENST00000370621,NM_001292009.1;EYS,upstream_gene_variant,,ENST00000370615,;EYS,upstream_gene_variant,,ENST00000447127,;RP11-74E24.2,non_coding_transcript_exon_variant,,ENST00000398578,;	G	ENSG00000188107	ENST00000370621	Transcript
COL19A1	0	.	GRCh38	chr6	70199617	70199617	+	Missense_Mutation	SNP	C	C	T	novel		NGP_S9	NORMAL	C	C																c.3104C>T	p.Ala1035Val	p.A1035V	ENST00000620364	49/51	177	92	85				COL19A1,missense_variant,p.Ala1035Val,ENST00000620364,NM_001858.5;	T	ENSG00000082293	ENST00000620364	Transcript
SMAP1	0	.	GRCh38	chr6	70668078	70668078	+	Missense_Mutation	SNP	C	C	A	rs112439957		NGP_S9	NORMAL	C	C																c.55C>A	p.Leu19Ile	p.L19I	ENST00000370455	1/11	451	229	222				SMAP1,missense_variant,p.Leu19Ile,ENST00000370455,NM_001044305.2;SMAP1,missense_variant,p.Leu19Ile,ENST00000370452,NM_001281439.1;SMAP1,missense_variant,p.Leu19Ile,ENST00000316999,NM_021940.4;SMAP1,upstream_gene_variant,,ENST00000619054,NM_001281440.1;SLC25A6P6,upstream_gene_variant,,ENST00000404247,;	A	ENSG00000112305	ENST00000370455	Transcript
CD109	0	.	GRCh38	chr6	73787261	73787261	+	Missense_Mutation	SNP	A	A	G	rs45572237		NGP_S9	NORMAL	A	A																c.2365A>G	p.Lys789Glu	p.K789E	ENST00000287097	21/33	121	62	58				CD109,missense_variant,p.Lys789Glu,ENST00000437994,NM_001159587.2;CD109,missense_variant,p.Lys712Glu,ENST00000422508,NM_001159588.2;CD109,missense_variant,p.Lys789Glu,ENST00000287097,NM_133493.4;	G	ENSG00000156535	ENST00000287097	Transcript
CD109	0	.	GRCh38	chr6	73787271	73787271	+	Missense_Mutation	SNP	T	T	G	rs79433097		NGP_S9	NORMAL	T	T																c.2375T>G	p.Ile792Ser	p.I792S	ENST00000287097	21/33	141	68	73				CD109,missense_variant,p.Ile792Ser,ENST00000437994,NM_001159587.2;CD109,missense_variant,p.Ile715Ser,ENST00000422508,NM_001159588.2;CD109,missense_variant,p.Ile792Ser,ENST00000287097,NM_133493.4;	G	ENSG00000156535	ENST00000287097	Transcript
COL12A1	0	.	GRCh38	chr6	75142113	75142113	+	Missense_Mutation	SNP	A	A	C	rs77654847		NGP_S9	NORMAL	A	A																c.4876T>G	p.Ser1626Ala	p.S1626A	ENST00000322507	27/66	309	163	146				COL12A1,missense_variant,p.Ser1626Ala,ENST00000322507,NM_004370.5;COL12A1,missense_variant,p.Ser437Ala,ENST00000615798,;COL12A1,missense_variant,p.Ser1626Ala,ENST00000483888,;COL12A1,missense_variant,p.Ser1626Ala,ENST00000416123,;COL12A1,missense_variant,p.Ser462Ala,ENST00000345356,NM_080645.2;COL12A1,missense_variant,p.Ser368Ala,ENST00000419671,;COL12A1,downstream_gene_variant,,ENST00000474564,;	C	ENSG00000111799	ENST00000322507	Transcript
CEP162	0	.	GRCh38	chr6	84152971	84152971	+	Missense_Mutation	SNP	T	T	A	rs116437443		NGP_S9	NORMAL	T	T																c.3203A>T	p.Asp1068Val	p.D1068V	ENST00000403245	23/27	344	233	111				CEP162,missense_variant,p.Asp1068Val,ENST00000403245,NM_014895.3;CEP162,missense_variant,p.Asp992Val,ENST00000617909,;CEP162,missense_variant,p.Asp992Val,ENST00000257766,NM_001286206.1;CEP162,non_coding_transcript_exon_variant,,ENST00000461137,;CEP162,non_coding_transcript_exon_variant,,ENST00000487999,;	A	ENSG00000135315	ENST00000403245	Transcript
USP45	0	.	GRCh38	chr6	99468544	99468544	+	Frame_Shift_Del	DEL	T	T	-	rs554927779		NGP_S9	NORMAL	T	T																c.1008delA	p.Val337SerfsTer9	p.V337Sfs*9	ENST00000327681	10/18	23	15	8				USP45,frameshift_variant,p.Val337SerfsTer9,ENST00000327681,NM_001080481.1;USP45,frameshift_variant,p.Val337SerfsTer9,ENST00000500704,NM_001346023.1,NM_001346022.1;USP45,frameshift_variant,p.Val337SerfsTer9,ENST00000369233,;USP45,frameshift_variant,p.Val181SerfsTer?,ENST00000507717,;USP45,frameshift_variant,p.Val48SerfsTer9,ENST00000496090,;USP45,intron_variant,,ENST00000511403,;USP45,frameshift_v…	-	ENSG00000123552	ENST00000327681	Transcript
AIM1	0	.	GRCh38	chr6	106519679	106519679	+	Missense_Mutation	SNP	A	A	G	rs141046906		NGP_S9	NORMAL	A	A																c.1247A>G	p.Lys416Arg	p.K416R	ENST00000369066	2/20	266	140	126				AIM1,missense_variant,p.Lys824Arg,ENST00000633556,;AIM1,missense_variant,p.Lys416Arg,ENST00000369066,NM_001624.3;	G	ENSG00000112297	ENST00000369066	Transcript
AIM1	0	.	GRCh38	chr6	106543535	106543535	+	Missense_Mutation	SNP	G	G	C	rs138751164		NGP_S9	NORMAL	G	G																c.3753G>C	p.Glu1251Asp	p.E1251D	ENST00000369066	9/20	242	125	117				AIM1,missense_variant,p.Glu1659Asp,ENST00000633556,;AIM1,missense_variant,p.Glu1251Asp,ENST00000369066,NM_001624.3;AIM1,missense_variant,p.Glu70Asp,ENST00000457437,;AIM1,upstream_gene_variant,,ENST00000487681,;	C	ENSG00000112297	ENST00000369066	Transcript
QRSL1	0	.	GRCh38	chr6	106654776	106654776	+	Missense_Mutation	SNP	C	C	T	rs137929985		NGP_S9	NORMAL	C	C																c.896C>T	p.Ser299Phe	p.S299F	ENST00000369046	8/11	156	76	80				QRSL1,missense_variant,p.Ser299Phe,ENST00000369046,NM_018292.4;QRSL1,downstream_gene_variant,,ENST00000369044,;	T	ENSG00000130348	ENST00000369046	Transcript
CD24	0	.	GRCh38	chr6	106971734	106971734	+	Missense_Mutation	SNP	G	A	A	novel		NGP_S9	NORMAL	G	G																c.317C>T	p.Ala106Val	p.A106V	ENST00000622315	2/2	270	0	270				CD24,missense_variant,p.Ala57Val,ENST00000619133,NM_013230.3;CD24,missense_variant,p.Ala57Val,ENST00000606017,NM_001291738.1;CD24,missense_variant,p.Ala99Val,ENST00000615659,;CD24,missense_variant,p.Ala106Val,ENST00000622315,NM_001291739.1;CD24,missense_variant,p.Ala57Val,ENST00000610952,NM_001291737.1;CD24,missense_variant,p.Ala65Val,ENST00000619869,;CD24,intron_variant,,ENST00000620405,;CD24,do…	A	ENSG00000272398	ENST00000622315	Transcript
SOBP	0	.	GRCh38	chr6	107635011	107635011	+	Missense_Mutation	SNP	A	A	G	novel		NGP_S9	NORMAL	A	A																c.2167A>G	p.Ile723Val	p.I723V	ENST00000317357	6/7	14	12	2				SOBP,missense_variant,p.Ile723Val,ENST00000317357,NM_018013.3;SOBP,non_coding_transcript_exon_variant,,ENST00000494935,;	G	ENSG00000112320	ENST00000317357	Transcript
COL10A1	0	.	GRCh38	chr6	116125470	116125470	+	Missense_Mutation	SNP	A	A	C	rs34539681		NGP_S9	NORMAL	A	A																c.23T>G	p.Leu8Trp	p.L8W	ENST00000327673	1/2	616	403	213				COL10A1,missense_variant,p.Leu8Trp,ENST00000327673,;COL10A1,missense_variant,p.Leu8Trp,ENST00000243222,NM_000493.3;COL10A1,missense_variant,p.Leu8Trp,ENST00000452729,;COL10A1,missense_variant,p.Leu8Trp,ENST00000418500,;NT5DC1,intron_variant,,ENST00000319550,NM_152729.2;NT5DC1,intron_variant,,ENST00000419791,;NT5DC1,intron_variant,,ENST00000460749,;	C	ENSG00000123500	ENST00000327673	Transcript
TSPYL4	0	.	GRCh38	chr6	116253576	116253576	+	Missense_Mutation	SNP	G	G	A	rs200307638		NGP_S9	NORMAL	G	G																c.433C>T	p.Pro145Ser	p.P145S	ENST00000420283	1/1	187	80	107				TSPYL4,missense_variant,p.Pro145Ser,ENST00000420283,NM_021648.4;NT5DC1,downstream_gene_variant,,ENST00000319550,NM_152729.2;DSE,upstream_gene_variant,,ENST00000430252,;RP3-486I3.7,upstream_gene_variant,,ENST00000448740,;RP3-486I3.4,downstream_gene_variant,,ENST00000435100,;	A	ENSG00000187189	ENST00000420283	Transcript
ROS1	0	.	GRCh38	chr6	117383460	117383460	+	Missense_Mutation	SNP	C	C	T	rs763408803		NGP_S9	NORMAL	C	C																c.2353G>A	p.Val785Met	p.V785M	ENST00000368508	16/43	263	145	118				ROS1,missense_variant,p.Val785Met,ENST00000368508,NM_002944.2;ROS1,missense_variant,p.Val780Met,ENST00000368507,;RP1-179P9.3,intron_variant,,ENST00000467125,;	T	ENSG00000047936	ENST00000368508	Transcript
CENPW	0	.	GRCh38	chr6	126346269	126346269	+	Missense_Mutation	SNP	C	C	T	rs146477102		NGP_S9	NORMAL	C	C																c.236C>T	p.Ala79Val	p.A79V	ENST00000368325	2/3	245	156	89				CENPW,stop_gained,p.Arg51Ter,ENST00000368326,NM_001286525.1;CENPW,missense_variant,p.Ala64Val,ENST00000368328,NM_001012507.3;CENPW,missense_variant,p.Ala79Val,ENST00000368325,NM_001286524.1;	T	ENSG00000203760	ENST00000368325	Transcript
SOGA3	0	.	GRCh38	chr6	127515894	127515894	+	Missense_Mutation	SNP	C	C	T	rs146616372		NGP_S9	NORMAL	C	C																c.721G>A	p.Gly241Ser	p.G241S	ENST00000525778	2/7	357	202	155				SOGA3,missense_variant,p.Gly241Ser,ENST00000525778,NM_001012279.2;SOGA3,missense_variant,p.Gly241Ser,ENST00000465909,;SOGA3,downstream_gene_variant,,ENST00000467753,;C6orf58,upstream_gene_variant,,ENST00000498112,;RP3-403A15.5,missense_variant,p.Gly241Ser,ENST00000481848,;	T	ENSG00000214338	ENST00000525778	Transcript
TAAR9	0	.	GRCh38	chr6	132538470	132538470	+	Nonsense_Mutation	SNP	A	A	T	rs2842899		NGP_S9	NORMAL	A	A																c.181A>T	p.Lys61Ter	p.K61*	ENST00000434551	1/1	403	206	197				TAAR9,stop_gained,p.Lys61Ter,ENST00000434551,NM_175057.3;	T	ENSG00000237110	ENST00000434551	Transcript
TAAR9	0	.	GRCh38	chr6	132538808	132538808	+	Missense_Mutation	SNP	C	C	A	rs372695882		NGP_S9	NORMAL	C	C																c.519C>A	p.Asn173Lys	p.N173K	ENST00000434551	1/1	410	223	187				TAAR9,missense_variant,p.Asn173Lys,ENST00000434551,NM_175057.3;	A	ENSG00000237110	ENST00000434551	Transcript
TAAR8	0	.	GRCh38	chr6	132553138	132553138	+	Missense_Mutation	SNP	G	G	T	rs61744654		NGP_S9	NORMAL	G	G																c.446G>T	p.Gly149Val	p.G149V	ENST00000275200	1/1	408	226	182				TAAR8,missense_variant,p.Gly149Val,ENST00000275200,NM_053278.1;	T	ENSG00000146385	ENST00000275200	Transcript
SASH1	0	.	GRCh38	chr6	148440226	148440226	+	Missense_Mutation	SNP	C	C	G	rs34521137		NGP_S9	NORMAL	C	C																c.328C>G	p.Gln110Glu	p.Q110E	ENST00000367467	3/20	95	46	49				SASH1,missense_variant,p.Gln110Glu,ENST00000367467,NM_015278.3;SASH1,non_coding_transcript_exon_variant,,ENST00000367469,;SASH1,upstream_gene_variant,,ENST00000470750,;SASH1,upstream_gene_variant,,ENST00000637469,;	G	ENSG00000111961	ENST00000367467	Transcript
RAET1L	0	.	GRCh38	chr6	150022075	150022075	+	Missense_Mutation	SNP	A	G	G	rs912565		NGP_S9	NORMAL	A	A																c.254T>C	p.Met85Thr	p.M85T	ENST00000367341	2/5	156	0	156				RAET1L,missense_variant,p.Met85Thr,ENST00000367341,;RAET1L,missense_variant,p.Met85Thr,ENST00000286380,NM_130900.2;	G	ENSG00000155918	ENST00000367341	Transcript
MAS1	0	.	GRCh38	chr6	159907637	159907637	+	Missense_Mutation	SNP	A	A	G	rs11968301		NGP_S9	NORMAL	A	A																c.682A>G	p.Ile228Val	p.I228V	ENST00000252660	1/1	371	193	178				MAS1,missense_variant,p.Ile228Val,ENST00000252660,NM_002377.2;	G	ENSG00000130368	ENST00000252660	Transcript
IGF2R	0	.	GRCh38	chr6	160027232	160027232	+	Missense_Mutation	SNP	A	A	G	rs76235629		NGP_S9	NORMAL	A	A																c.694A>G	p.Thr232Ala	p.T232A	ENST00000356956	6/48	263	137	126				IGF2R,missense_variant,p.Thr232Ala,ENST00000356956,NM_000876.3;IGF2R,downstream_gene_variant,,ENST00000464636,;	G	ENSG00000197081	ENST00000356956	Transcript
SLC22A2	0	.	GRCh38	chr6	160217470	160217470	+	Missense_Mutation	SNP	A	A	C	rs139857881		NGP_S9	NORMAL	A	A																c.1630T>G	p.Tyr544Asp	p.Y544D	ENST00000366953	11/11	227	117	110				SLC22A2,missense_variant,p.Tyr544Asp,ENST00000366953,NM_003058.3;SLC22A2,non_coding_transcript_exon_variant,,ENST00000491092,;SLC22A2,non_coding_transcript_exon_variant,,ENST00000498556,;SLC22A2,intron_variant,,ENST00000486916,;	C	ENSG00000112499	ENST00000366953	Transcript
MAP3K4	0	.	GRCh38	chr6	161034296	161034296	+	Missense_Mutation	SNP	C	C	T	rs147981479		NGP_S9	NORMAL	C	C																c.190C>T	p.Pro64Ser	p.P64S	ENST00000392142	2/27	165	87	78				MAP3K4,missense_variant,p.Pro64Ser,ENST00000392142,NM_001291958.1,NM_005922.3;MAP3K4,missense_variant,p.Pro64Ser,ENST00000366920,NM_001301072.1;MAP3K4,missense_variant,p.Pro64Ser,ENST00000366919,NM_006724.3;MAP3K4,missense_variant,p.Pro64Ser,ENST00000348824,;MAP3K4,5_prime_UTR_variant,,ENST00000448119,;MAP3K4,upstream_gene_variant,,ENST00000446500,;MAP3K4,missense_variant,p.Pro64Ser,ENST000004909…	T	ENSG00000085511	ENST00000392142	Transcript
TCP10L2	0	.	GRCh38	chr6	167179036	167179036	+	Missense_Mutation	SNP	T	C	C	rs2989545		NGP_S9	NORMAL	T	T																c.683T>C	p.Leu228Pro	p.L228P	ENST00000366832	6/8	209	0	209				TCP10L2,missense_variant,p.Leu228Pro,ENST00000366832,NM_001145121.1;TCP10L2,missense_variant,p.Leu228Pro,ENST00000283507,;TCP10L2,downstream_gene_variant,,ENST00000464222,;	C	ENSG00000166984	ENST00000366832	Transcript
RP3-470B24.5	0	.	GRCh38	chr6	167976249	167976249	+	RNA	DEL	A	A	-	rs752540334		NGP_S9	NORMAL	A	A																n.691delT			ENST00000538528	1/1	257	186	71				AFDN,downstream_gene_variant,,ENST00000400822,;AFDN,downstream_gene_variant,,ENST00000392112,NM_001207008.1;RP3-470B24.5,non_coding_transcript_exon_variant,,ENST00000538528,;RP3-470B24.5,downstream_gene_variant,,ENST00000441716,;	-	ENSG00000235994	ENST00000538528	Transcript
FAM20C	0	.	GRCh38	chr7	193222	193222	+	Missense_Mutation	SNP	G	G	A	rs73251052		NGP_S9	NORMAL	G	G																c.23G>A	p.Arg8Gln	p.R8Q	ENST00000313766	1/10	61	30	31				FAM20C,missense_variant,p.Arg8Gln,ENST00000313766,NM_020223.3;AC093627.12,intron_variant,,ENST00000467050,;FAM20C,upstream_gene_variant,,ENST00000471328,;FAM20C,upstream_gene_variant,,ENST00000477004,;	A	ENSG00000177706	ENST00000313766	Transcript
FAM20C	0	.	GRCh38	chr7	195556	195556	+	Missense_Mutation	SNP	C	C	T	rs763622631		NGP_S9	NORMAL	C	C																c.608C>T	p.Pro203Leu	p.P203L	ENST00000313766	2/10	79	44	35				FAM20C,missense_variant,p.Pro203Leu,ENST00000313766,NM_020223.3;AC093627.12,upstream_gene_variant,,ENST00000467050,;FAM20C,splice_region_variant,,ENST00000477004,;FAM20C,upstream_gene_variant,,ENST00000471328,;	T	ENSG00000177706	ENST00000313766	Transcript
TMEM184A	0	.	GRCh38	chr7	1547883	1547883	+	Missense_Mutation	SNP	C	C	T	rs61745815		NGP_S9	NORMAL	C	C																c.871G>A	p.Gly291Ser	p.G291S	ENST00000297477	8/9	355	182	173				TMEM184A,missense_variant,p.Gly291Ser,ENST00000297477,NM_001097620.1;MAFK,downstream_gene_variant,,ENST00000343242,NM_002360.3;TMEM184A,downstream_gene_variant,,ENST00000319010,;TMEM184A,downstream_gene_variant,,ENST00000441933,;TMEM184A,downstream_gene_variant,,ENST00000431208,;TMEM184A,downstream_gene_variant,,ENST00000414730,;TMEM184A,upstream_gene_variant,,ENST00000449955,;TMEM184A,upstream_g…	T	ENSG00000164855	ENST00000297477	Transcript
TMEM184A	0	.	GRCh38	chr7	1555298	1555298	+	Missense_Mutation	SNP	C	C	G	novel		NGP_S9	NORMAL	C	C																c.187G>C	p.Val63Leu	p.V63L	ENST00000297477	2/9	139	73	66				TMEM184A,missense_variant,p.Val63Leu,ENST00000297477,NM_001097620.1;TMEM184A,missense_variant,p.Val63Leu,ENST00000319010,;TMEM184A,missense_variant,p.Val63Leu,ENST00000441933,;TMEM184A,missense_variant,p.Val63Leu,ENST00000431208,;TMEM184A,missense_variant,p.Val63Leu,ENST00000414730,;TMEM184A,missense_variant,p.Val63Leu,ENST00000319018,;TMEM184A,missense_variant,p.Val63Leu,ENST00000421923,;TMEM184…	G	ENSG00000164855	ENST00000297477	Transcript
BRAT1	0	.	GRCh38	chr7	2539797	2539797	+	Missense_Mutation	SNP	T	T	C	rs142667367		NGP_S9	NORMAL	T	T																c.1487A>G	p.Gln496Arg	p.Q496R	ENST00000340611	11/14	267	144	123				BRAT1,missense_variant,p.Gln496Arg,ENST00000340611,NM_152743.3;BRAT1,non_coding_transcript_exon_variant,,ENST00000473879,;BRAT1,non_coding_transcript_exon_variant,,ENST00000493232,;BRAT1,non_coding_transcript_exon_variant,,ENST00000469750,;BRAT1,non_coding_transcript_exon_variant,,ENST00000467558,;BRAT1,downstream_gene_variant,,ENST00000421712,;	C	ENSG00000106009	ENST00000340611	Transcript
IQCE	0	.	GRCh38	chr7	2590037	2590037	+	Missense_Mutation	SNP	G	G	A	rs113614660		NGP_S9	NORMAL	G	G																c.1175G>A	p.Arg392His	p.R392H	ENST00000476665	14/21	557	289	268				IQCE,missense_variant,p.Arg392His,ENST00000402050,NM_152558.4;IQCE,missense_variant,p.Arg327His,ENST00000623361,NM_001287501.1,NM_001287502.1;IQCE,missense_variant,p.Arg392His,ENST00000476665,NM_001287499.1;IQCE,missense_variant,p.Arg376His,ENST00000611775,NM_001287500.1;IQCE,missense_variant,p.Arg327His,ENST00000325979,;IQCE,missense_variant,p.Arg376His,ENST00000438376,;IQCE,missense_variant,p.A…	A	ENSG00000106012	ENST00000476665	Transcript
SDK1	0	.	GRCh38	chr7	3969337	3969337	+	Missense_Mutation	SNP	G	G	A	rs140446821		NGP_S9	NORMAL	G	G																c.1627G>A	p.Val543Ile	p.V543I	ENST00000404826	11/45	220	106	114				SDK1,missense_variant,p.Val543Ile,ENST00000404826,NM_152744.3;SDK1,missense_variant,p.Val543Ile,ENST00000615806,;SDK1,missense_variant,p.Val543Ile,ENST00000389531,;SDK1,upstream_gene_variant,,ENST00000484011,;	A	ENSG00000146555	ENST00000404826	Transcript
SDK1	0	.	GRCh38	chr7	4114196	4114196	+	Missense_Mutation	SNP	G	G	C	rs141814484		NGP_S9	NORMAL	G	G																c.3745G>C	p.Glu1249Gln	p.E1249Q	ENST00000404826	25/45	105	56	49				SDK1,missense_variant,p.Glu1249Gln,ENST00000404826,NM_152744.3;SDK1,missense_variant,p.Glu1249Gln,ENST00000615806,;SDK1,missense_variant,p.Glu1249Gln,ENST00000389531,;	C	ENSG00000146555	ENST00000404826	Transcript
PMS2	0	.	GRCh38	chr7	5973418	5973418	+	Missense_Mutation	SNP	C	C	G	rs1802683		NGP_S9	NORMAL	C	C																c.2570G>C	p.Gly857Ala	p.G857A	ENST00000265849	15/15	164	64	100				PMS2,missense_variant,p.Gly857Ala,ENST00000265849,NM_001322013.1,NM_000535.6,NM_001322006.1,NM_001322014.1;PMS2,missense_variant,p.Gly751Ala,ENST00000441476,NM_001322015.1,NM_001322005.1,NM_001322004.1,NM_001322008.1,NM_001322011.1,NM_001322003.1,NM_001322009.1,NM_001322012.1,NM_001322007.1;PMS2,missense_variant,p.Gly456Ala,ENST00000382321,;RSPH10B,upstream_gene_variant,,ENST00000405415,;RSPH10B,…	G	ENSG00000122512	ENST00000265849	Transcript
PMS2	0	.	GRCh38	chr7	5973465	5973465	+	Nonsense_Mutation	SNP	C	C	T	rs587780057		NGP_S9	NORMAL	C	C																c.2523G>A	p.Trp841Ter	p.W841*	ENST00000265849	15/15	105	73	32				PMS2,stop_gained,p.Trp841Ter,ENST00000265849,NM_001322013.1,NM_000535.6,NM_001322006.1,NM_001322014.1;PMS2,stop_gained,p.Trp735Ter,ENST00000441476,NM_001322015.1,NM_001322005.1,NM_001322004.1,NM_001322008.1,NM_001322011.1,NM_001322003.1,NM_001322009.1,NM_001322012.1,NM_001322007.1;PMS2,stop_gained,p.Trp440Ter,ENST00000382321,;RSPH10B,upstream_gene_variant,,ENST00000405415,;RSPH10B,upstream_gene_v…	T	ENSG00000122512	ENST00000265849	Transcript
EIF2AK1	0	.	GRCh38	chr7	6054669	6054669	+	Missense_Mutation	SNP	C	C	T	novel		NGP_S9	NORMAL	C	C																c.154G>A	p.Glu52Lys	p.E52K	ENST00000199389	2/15	200	89	111				EIF2AK1,missense_variant,p.Glu52Lys,ENST00000199389,NM_001134335.1,NM_014413.3;EIF2AK1,missense_variant,p.Glu52Lys,ENST00000446699,;RNU6-218P,upstream_gene_variant,,ENST00000517120,;EIF2AK1,3_prime_UTR_variant,,ENST00000431744,;EIF2AK1,non_coding_transcript_exon_variant,,ENST00000463213,;EIF2AK1,non_coding_transcript_exon_variant,,ENST00000461493,;	T	ENSG00000086232	ENST00000199389	Transcript
THSD7A	0	.	GRCh38	chr7	11462105	11462105	+	Missense_Mutation	SNP	T	T	C	rs139941041		NGP_S9	NORMAL	T	T																c.2407A>G	p.Ile803Val	p.I803V	ENST00000423059	10/28	261	141	120				THSD7A,missense_variant,p.Ile803Val,ENST00000423059,NM_015204.2;THSD7A,missense_variant,p.Ile803Val,ENST00000617773,;AC004538.3,intron_variant,,ENST00000445839,;THSD7A,intron_variant,,ENST00000497575,;	C	ENSG00000005108	ENST00000423059	Transcript
BZW2	0	.	GRCh38	chr7	16674537	16674537	+	Missense_Mutation	SNP	C	C	T	novel		NGP_S9	NORMAL	C	C																c.184C>T	p.Arg62Cys	p.R62C	ENST00000433922	3/12	261	101	160				BZW2,missense_variant,p.Arg62Cys,ENST00000433922,NM_001159767.1;BZW2,missense_variant,p.Arg62Cys,ENST00000258761,NM_014038.2;BZW2,missense_variant,p.Arg62Cys,ENST00000630952,;BZW2,missense_variant,p.Arg62Cys,ENST00000415365,;BZW2,missense_variant,p.Arg62Cys,ENST00000446596,;BZW2,missense_variant,p.Arg62Cys,ENST00000438834,;BZW2,missense_variant,p.Arg62Cys,ENST00000430000,;BZW2,5_prime_UTR_variant…	T	ENSG00000136261	ENST00000433922	Transcript
DNAH11	0	.	GRCh38	chr7	21588109	21588109	+	Nonsense_Mutation	SNP	G	G	T	novel		NGP_S9	NORMAL	G	G																c.1756G>T	p.Glu586Ter	p.E586*	ENST00000409508	10/82	190	133	57				DNAH11,stop_gained,p.Glu586Ter,ENST00000409508,NM_001277115.1;DNAH11,stop_gained,p.Glu586Ter,ENST00000328843,;DNAH11,stop_gained,p.Glu586Ter,ENST00000620169,;	T	ENSG00000105877	ENST00000409508	Transcript
CCDC126	0	.	GRCh38	chr7	23643009	23643009	+	Missense_Mutation	SNP	A	A	G	rs74548833		NGP_S9	NORMAL	A	A																c.317A>G	p.Tyr106Cys	p.Y106C	ENST00000307471	4/4	306	137	169				CCDC126,missense_variant,p.Tyr106Cys,ENST00000307471,NM_138771.3;CCDC126,missense_variant,p.Tyr106Cys,ENST00000409765,;CCDC126,missense_variant,p.Tyr106Cys,ENST00000410069,;CCDC126,missense_variant,p.Tyr106Cys,ENST00000448353,;AC006026.1,upstream_gene_variant,,ENST00000623135,;CCDC126,downstream_gene_variant,,ENST00000472407,;	G	ENSG00000169193	ENST00000307471	Transcript
TRIL	0	.	GRCh38	chr7	28956191	28956191	+	Missense_Mutation	SNP	C	C	T	rs115399412		NGP_S9	NORMAL	C	C																c.1856G>A	p.Arg619His	p.R619H	ENST00000539664	1/1	336	156	180				TRIL,missense_variant,p.Arg619His,ENST00000539664,NM_014817.3;AC005013.5,upstream_gene_variant,,ENST00000436594,;	T	ENSG00000255690	ENST00000539664	Transcript
TRIL	0	.	GRCh38	chr7	28956207	28956207	+	Missense_Mutation	SNP	G	G	C	rs114444553		NGP_S9	NORMAL	G	G																c.1840C>G	p.Pro614Ala	p.P614A	ENST00000539664	1/1	368	168	200				TRIL,missense_variant,p.Pro614Ala,ENST00000539664,NM_014817.3;AC005013.5,upstream_gene_variant,,ENST00000436594,;	C	ENSG00000255690	ENST00000539664	Transcript
FAM188B	0	.	GRCh38	chr7	30836700	30836700	+	Missense_Mutation	SNP	C	C	T	rs187366942		NGP_S9	NORMAL	C	C																c.1175C>T	p.Ser392Leu	p.S392L	ENST00000265299	7/18	184	102	82				FAM188B,missense_variant,p.Ser392Leu,ENST00000265299,NM_032222.2;INMT-FAM188B,3_prime_UTR_variant,,ENST00000458257,;	T	ENSG00000106125	ENST00000265299	Transcript
SPDYE1	0	.	GRCh38	chr7	44001218	44001218	+	Missense_Mutation	SNP	A	A	C	rs148013320		NGP_S9	NORMAL	A	A																c.193A>C	p.Lys65Gln	p.K65Q	ENST00000258704	1/7	531	202	328				SPDYE1,missense_variant,p.Lys65Gln,ENST00000258704,NM_175064.2;AC004951.6,downstream_gene_variant,,ENST00000447643,;POLR2J4,intron_variant,,ENST00000427076,;RP5-1165K10.2,intron_variant,,ENST00000454572,;POLR2J4,intron_variant,,ENST00000422304,;	C	ENSG00000136206	ENST00000258704	Transcript
PGAM2	0	.	GRCh38	chr7	44065220	44065220	+	Missense_Mutation	SNP	C	C	T	rs150570281		NGP_S9	NORMAL	C	C																c.310G>A	p.Ala104Thr	p.A104T	ENST00000297283	1/3	554	207	347				PGAM2,missense_variant,p.Ala104Thr,ENST00000297283,NM_000290.3;DBNL,3_prime_UTR_variant,,ENST00000432854,;DBNL,downstream_gene_variant,,ENST00000494774,NM_014063.6;DBNL,downstream_gene_variant,,ENST00000468694,NM_001122956.1;DBNL,downstream_gene_variant,,ENST00000490734,NM_001284315.1;DBNL,downstream_gene_variant,,ENST00000448521,NM_001014436.2;DBNL,downstream_gene_variant,,ENST00000452943,;DBNL,…	T	ENSG00000164708	ENST00000297283	Transcript
POLM	0	.	GRCh38	chr7	44073272	44073272	+	Missense_Mutation	SNP	G	G	C	rs200775815		NGP_S9	NORMAL	G	G																c.1317C>G	p.His439Gln	p.H439Q	ENST00000395831	9/9	407	138	269				POLM,missense_variant,p.His439Gln,ENST00000395831,NM_001284330.1;POLM,3_prime_UTR_variant,,ENST00000242248,NM_013284.3;POLM,3_prime_UTR_variant,,ENST00000335195,NM_001284331.1;DBNL,downstream_gene_variant,,ENST00000432854,;POLM,downstream_gene_variant,,ENST00000611830,;POLM,downstream_gene_variant,,ENST00000492971,;POLM,3_prime_UTR_variant,,ENST00000458246,;POLM,3_prime_UTR_variant,,ENST000004309…	C	ENSG00000122678	ENST00000395831	Transcript
MYL7	0	.	GRCh38	chr7	44138977	44138977	+	Missense_Mutation	SNP	T	T	C	rs150622990		NGP_S9	NORMAL	T	T																c.472A>G	p.Ile158Val	p.I158V	ENST00000223364	7/7	396	148	248				MYL7,missense_variant,p.Ile131Val,ENST00000458240,;MYL7,missense_variant,p.Ile180Val,ENST00000457314,;MYL7,missense_variant,p.Ile158Val,ENST00000223364,NM_021223.2;MYL7,missense_variant,p.Ile118Val,ENST00000446581,;MYL7,downstream_gene_variant,,ENST00000447951,;MYL7,downstream_gene_variant,,ENST00000431007,;MYL7,non_coding_transcript_exon_variant,,ENST00000434895,;MYL7,downstream_gene_variant,,EN…	C	ENSG00000106631	ENST00000223364	Transcript
ZMIZ2	0	.	GRCh38	chr7	44765519	44765520	+	Frame_Shift_Ins	INS	-	-	C	rs769296526		NGP_S9	NORMAL	-	-																c.2187dupC	p.Phe730LeufsTer30	p.F730Lfs*30	ENST00000309315	16/19	364	293	71				ZMIZ2,frameshift_variant,p.Phe730LeufsTer30,ENST00000309315,NM_031449.3;ZMIZ2,frameshift_variant,p.Phe730LeufsTer30,ENST00000441627,;ZMIZ2,frameshift_variant,p.Phe698LeufsTer30,ENST00000433667,;ZMIZ2,frameshift_variant,p.Phe672LeufsTer30,ENST00000413916,NM_001300959.1;ZMIZ2,frameshift_variant,p.Phe704LeufsTer30,ENST00000265346,NM_174929.2;ZMIZ2,frameshift_variant,p.Phe733LeufsTer30,ENST0000061542…	C	ENSG00000122515	ENST00000309315	Transcript
MYO1G	0	.	GRCh38	chr7	44970601	44970601	+	Missense_Mutation	SNP	G	G	A	rs61740095		NGP_S9	NORMAL	G	G																c.1208C>T	p.Pro403Leu	p.P403L	ENST00000258787	9/22	200	63	137				MYO1G,missense_variant,p.Pro403Leu,ENST00000258787,NM_033054.2;MYO1G,3_prime_UTR_variant,,ENST00000495831,;MYO1G,3_prime_UTR_variant,,ENST00000464434,;MYO1G,non_coding_transcript_exon_variant,,ENST00000480503,;MYO1G,non_coding_transcript_exon_variant,,ENST00000488554,;MYO1G,non_coding_transcript_exon_variant,,ENST00000463516,;MYO1G,non_coding_transcript_exon_variant,,ENST00000483585,;	A	ENSG00000136286	ENST00000258787	Transcript
NACAD	0	.	GRCh38	chr7	45083586	45083586	+	Missense_Mutation	SNP	G	G	A	rs10276874		NGP_S9	NORMAL	G	G																c.2594C>T	p.Pro865Leu	p.P865L	ENST00000490531	2/8	10	3	7				NACAD,missense_variant,p.Pro865Leu,ENST00000490531,NM_001146334.1;NACAD,upstream_gene_variant,,ENST00000460409,;	A	ENSG00000136274	ENST00000490531	Transcript
NACAD	0	.	GRCh38	chr7	45084258	45084258	+	Missense_Mutation	SNP	A	A	G	rs7790844		NGP_S9	NORMAL	A	A																c.1922T>C	p.Val641Ala	p.V641A	ENST00000490531	2/8	124	73	51				NACAD,missense_variant,p.Val641Ala,ENST00000490531,NM_001146334.1;NACAD,upstream_gene_variant,,ENST00000460409,;	G	ENSG00000136274	ENST00000490531	Transcript
ABCA13	0	.	GRCh38	chr7	48275955	48275955	+	Missense_Mutation	SNP	A	A	G	rs146533514		NGP_S9	NORMAL	A	A																c.6289A>G	p.Ile2097Val	p.I2097V	ENST00000435803	17/62	547	385	162				ABCA13,missense_variant,p.Ile2097Val,ENST00000435803,NM_152701.4;ABCA13,upstream_gene_variant,,ENST00000544596,;ABCA13,upstream_gene_variant,,ENST00000611776,;ABCA13,downstream_gene_variant,,ENST00000417403,;	G	ENSG00000179869	ENST00000435803	Transcript
ZNF713	0	.	GRCh38	chr7	55912685	55912685	+	Missense_Mutation	SNP	G	G	C	rs367619077		NGP_S9	NORMAL	G	G																c.49G>C	p.Glu17Gln	p.E17Q	ENST00000429591	4/7	279	150	129				ZNF713,missense_variant,p.Glu17Gln,ENST00000429591,NM_182633.2;ZNF713,missense_variant,p.Glu4Gln,ENST00000633730,;RP11-15K19.2,missense_variant,p.Glu4Gln,ENST00000426595,;ZNF713,non_coding_transcript_exon_variant,,ENST00000482436,;ZNF713,missense_variant,p.Glu17Gln,ENST00000411863,;ZNF713,non_coding_transcript_exon_variant,,ENST00000466630,;ZNF713,downstream_gene_variant,,ENST00000484120,;	C	ENSG00000178665	ENST00000429591	Transcript
PSPH	0	.	GRCh38	chr7	56019607	56019607	+	Missense_Mutation	SNP	C	C	T	rs75395437		NGP_S9	NORMAL	C	C																c.268G>A	p.Gly90Ser	p.G90S	ENST00000395471	5/8	91	70	21				PSPH,missense_variant,p.Gly90Ser,ENST00000395471,;PSPH,missense_variant,p.Gly90Ser,ENST00000275605,NM_004577.3;PSPH,missense_variant,p.Gly90Ser,ENST00000421626,;PSPH,downstream_gene_variant,,ENST00000419984,;PSPH,downstream_gene_variant,,ENST00000416592,;PSPH,downstream_gene_variant,,ENST00000421312,;PSPH,downstream_gene_variant,,ENST00000424596,;PSPH,downstream_gene_variant,,ENST00000413218,;PSP…	T	ENSG00000146733	ENST00000395471	Transcript
PSPH	0	.	GRCh38	chr7	56019626	56019626	+	Missense_Mutation	SNP	T	T	G	rs73343757		NGP_S9	NORMAL	T	T																c.249A>C	p.Gln83His	p.Q83H	ENST00000395471	5/8	116	90	26				PSPH,missense_variant,p.Gln83His,ENST00000395471,;PSPH,missense_variant,p.Gln83His,ENST00000275605,NM_004577.3;PSPH,missense_variant,p.Gln83His,ENST00000421626,;PSPH,downstream_gene_variant,,ENST00000419984,;PSPH,downstream_gene_variant,,ENST00000416592,;PSPH,downstream_gene_variant,,ENST00000421312,;PSPH,downstream_gene_variant,,ENST00000424596,;PSPH,downstream_gene_variant,,ENST00000413218,;PSP…	G	ENSG00000146733	ENST00000395471	Transcript
PSPH	0	.	GRCh38	chr7	56019672	56019672	+	Missense_Mutation	SNP	A	A	G	rs78067484		NGP_S9	NORMAL	A	A																c.203T>C	p.Leu68Pro	p.L68P	ENST00000395471	5/8	176	129	47				PSPH,missense_variant,p.Leu68Pro,ENST00000395471,;PSPH,missense_variant,p.Leu68Pro,ENST00000275605,NM_004577.3;PSPH,missense_variant,p.Leu68Pro,ENST00000421626,;PSPH,downstream_gene_variant,,ENST00000419984,;PSPH,downstream_gene_variant,,ENST00000416592,;PSPH,downstream_gene_variant,,ENST00000421312,;PSPH,downstream_gene_variant,,ENST00000424596,;PSPH,downstream_gene_variant,,ENST00000413218,;PSP…	G	ENSG00000146733	ENST00000395471	Transcript
PSPH	0	.	GRCh38	chr7	56019681	56019681	+	Missense_Mutation	SNP	C	C	T	rs200442078		NGP_S9	NORMAL	C	C																c.194G>A	p.Arg65His	p.R65H	ENST00000395471	5/8	199	145	54				PSPH,missense_variant,p.Arg65His,ENST00000395471,;PSPH,missense_variant,p.Arg65His,ENST00000275605,NM_004577.3;PSPH,missense_variant,p.Arg65His,ENST00000421626,;PSPH,downstream_gene_variant,,ENST00000419984,;PSPH,downstream_gene_variant,,ENST00000416592,;PSPH,downstream_gene_variant,,ENST00000421312,;PSPH,downstream_gene_variant,,ENST00000424596,;PSPH,downstream_gene_variant,,ENST00000413218,;PSP…	T	ENSG00000146733	ENST00000395471	Transcript
PSPH	0	.	GRCh38	chr7	56019706	56019706	+	Missense_Mutation	SNP	G	G	A	rs79321413		NGP_S9	NORMAL	G	G																c.169C>T	p.Pro57Ser	p.P57S	ENST00000395471	5/8	214	161	53				PSPH,missense_variant,p.Pro57Ser,ENST00000395471,;PSPH,missense_variant,p.Pro57Ser,ENST00000275605,NM_004577.3;PSPH,missense_variant,p.Pro57Ser,ENST00000421626,;PSPH,downstream_gene_variant,,ENST00000419984,;PSPH,downstream_gene_variant,,ENST00000416592,;PSPH,downstream_gene_variant,,ENST00000421312,;PSPH,downstream_gene_variant,,ENST00000424596,;PSPH,downstream_gene_variant,,ENST00000413218,;PSP…	A	ENSG00000146733	ENST00000395471	Transcript
PSPH	0	.	GRCh38	chr7	56019730	56019730	+	Missense_Mutation	SNP	G	G	A	rs79451216		NGP_S9	NORMAL	G	G																c.145C>T	p.Arg49Trp	p.R49W	ENST00000395471	5/8	224	162	62				PSPH,missense_variant,p.Arg49Trp,ENST00000395471,;PSPH,missense_variant,p.Arg49Trp,ENST00000275605,NM_004577.3;PSPH,missense_variant,p.Arg49Trp,ENST00000421626,;PSPH,downstream_gene_variant,,ENST00000419984,;PSPH,downstream_gene_variant,,ENST00000416592,;PSPH,downstream_gene_variant,,ENST00000421312,;PSPH,downstream_gene_variant,,ENST00000424596,;PSPH,downstream_gene_variant,,ENST00000413218,;PSP…	A	ENSG00000146733	ENST00000395471	Transcript
PSPH	0	.	GRCh38	chr7	56021132	56021132	+	Missense_Mutation	SNP	T	T	A	rs74445297		NGP_S9	NORMAL	T	T																c.81A>T	p.Arg27Ser	p.R27S	ENST00000395471	4/8	341	259	82				PSPH,missense_variant,p.Arg27Ser,ENST00000395471,;PSPH,missense_variant,p.Arg27Ser,ENST00000275605,NM_004577.3;PSPH,missense_variant,p.Arg27Ser,ENST00000421626,;PSPH,missense_variant,p.Arg27Ser,ENST00000419984,;PSPH,missense_variant,p.Arg27Ser,ENST00000421312,;PSPH,downstream_gene_variant,,ENST00000416592,;PSPH,downstream_gene_variant,,ENST00000424596,;PSPH,downstream_gene_variant,,ENST0000041321…	A	ENSG00000146733	ENST00000395471	Transcript
ZNF479	0	.	GRCh38	chr7	57120633	57120633	+	Missense_Mutation	SNP	C	C	T	rs186421110		NGP_S9	NORMAL	C	C																c.782G>A	p.Arg261Lys	p.R261K	ENST00000331162	5/5	252	134	118				ZNF479,missense_variant,p.Arg261Lys,ENST00000331162,NM_033273.2;ZNF479,missense_variant,p.Arg261Lys,ENST00000319636,;ZNF479,intron_variant,,ENST00000620639,;	T	ENSG00000185177	ENST00000331162	Transcript
TYW1B	0	.	GRCh38	chr7	72728899	72728899	+	Missense_Mutation	SNP	A	C	C	rs117110249		NGP_S9	NORMAL	A	A																c.1115T>G	p.Leu372Trp	p.L372W	ENST00000620995	9/14	374	0	373				TYW1B,missense_variant,p.Leu372Trp,ENST00000620995,NM_001145440.2;TYW1B,missense_variant,p.Leu210Trp,ENST00000612372,;TYW1B,missense_variant,p.Leu307Trp,ENST00000610600,;	C	ENSG00000277149	ENST00000620995	Transcript
TYW1B	0	.	GRCh38	chr7	72744551	72744552	+	Frame_Shift_Ins	INS	-	A	A	novel		NGP_S9	NORMAL	-	-																c.1014dupT	p.Glu339Ter	p.E339*	ENST00000620995	8/14	435	1	434				TYW1B,frameshift_variant,p.Glu339Ter,ENST00000620995,NM_001145440.2;TYW1B,frameshift_variant,p.Glu177Ter,ENST00000612372,;TYW1B,frameshift_variant,p.Glu274Ter,ENST00000610600,;	A	ENSG00000277149	ENST00000620995	Transcript
POM121	0	.	GRCh38	chr7	72942704	72942704	+	Missense_Mutation	SNP	A	C	C	rs437678		NGP_S9	NORMAL	A	A																c.1916A>C	p.His639Pro	p.H639P	ENST00000395270	14/16	30	0	30				POM121,missense_variant,p.His639Pro,ENST00000395270,NM_001257190.2;POM121,missense_variant,p.His639Pro,ENST00000627934,NM_172020.4;POM121,missense_variant,p.His639Pro,ENST00000358357,;POM121,missense_variant,p.His904Pro,ENST00000434423,;POM121,missense_variant,p.His639Pro,ENST00000446813,;NSUN5P2,downstream_gene_variant,,ENST00000602348,;	C	ENSG00000196313	ENST00000395270	Transcript
POM121	0	.	GRCh38	chr7	72943423	72943423	+	Missense_Mutation	SNP	G	G	A	rs141369711		NGP_S9	NORMAL	G	G																c.2635G>A	p.Ala879Thr	p.A879T	ENST00000395270	14/16	313	175	138				POM121,missense_variant,p.Ala879Thr,ENST00000395270,NM_001257190.2;POM121,missense_variant,p.Ala879Thr,ENST00000627934,NM_172020.4;POM121,missense_variant,p.Ala879Thr,ENST00000358357,;POM121,missense_variant,p.Ala1144Thr,ENST00000434423,;POM121,missense_variant,p.Ala879Thr,ENST00000446813,;NSUN5P2,downstream_gene_variant,,ENST00000388955,;NSUN5P2,downstream_gene_variant,,ENST00000602348,;NSUN5P2,…	A	ENSG00000196313	ENST00000395270	Transcript
GTF2IRD2	0	.	GRCh38	chr7	74796816	74796816	+	Missense_Mutation	SNP	G	G	T	novel		NGP_S9	NORMAL	G	G																c.2696c>A	p.Pro899Gln	p.P899Q	ENST00000451013	16/16	32	19	12				GTF2IRD2,missense_variant,p.Pro899Gln,ENST00000451013,NM_173537.3;GTF2IRD2,downstream_gene_variant,,ENST00000625377,;	T	ENSG00000196275	ENST00000451013	Transcript
GTF2IRD2	0	.	GRCh38	chr7	74797024	74797024	+	Missense_Mutation	SNP	G	T	T	rs142434912		NGP_S9	NORMAL	G	G																c.2488c>A	p.Gln830Lys	p.Q830K	ENST00000451013	16/16	55	0	55				GTF2IRD2,missense_variant,p.Gln830Lys,ENST00000451013,NM_173537.3;GTF2IRD2,downstream_gene_variant,,ENST00000625377,;GTF2IRD2,downstream_gene_variant,,ENST00000610955,;	T	ENSG00000196275	ENST00000451013	Transcript
GTF2IRD2	0	.	GRCh38	chr7	74797697	74797697	+	Missense_Mutation	SNP	G	C	C	rs707394		NGP_S9	NORMAL	G	G																c.1815c>G	p.Asn605Lys	p.N605K	ENST00000451013	16/16	239	0	239				GTF2IRD2,missense_variant,p.Asn605Lys,ENST00000451013,NM_173537.3;GTF2IRD2,downstream_gene_variant,,ENST00000625377,;GTF2IRD2,downstream_gene_variant,,ENST00000610955,;	C	ENSG00000196275	ENST00000451013	Transcript
GTF2IRD2	0	.	GRCh38	chr7	74797972	74797972	+	Missense_Mutation	SNP	T	T	G	rs2529318		NGP_S9	NORMAL	T	T																c.1540a>C	p.Asn514His	p.N514H	ENST00000451013	16/16	23	10	13				GTF2IRD2,missense_variant,p.Asn514His,ENST00000451013,NM_173537.3;GTF2IRD2,downstream_gene_variant,,ENST00000625377,;GTF2IRD2,downstream_gene_variant,,ENST00000610955,;	G	ENSG00000196275	ENST00000451013	Transcript
GTF2IRD2	0	.	GRCh38	chr7	74798013	74798013	+	Missense_Mutation	SNP	G	A	A	rs200619072		NGP_S9	NORMAL	G	G																c.1499c>T	p.Ser500Leu	p.S500L	ENST00000451013	16/16	24	0	24				GTF2IRD2,missense_variant,p.Ser500Leu,ENST00000451013,NM_173537.3;GTF2IRD2,downstream_gene_variant,,ENST00000625377,;GTF2IRD2,downstream_gene_variant,,ENST00000610955,;	A	ENSG00000196275	ENST00000451013	Transcript
GTF2IRD2B	0	.	GRCh38	chr7	75126346	75126346	+	Missense_Mutation	SNP	G	G	A	novel		NGP_S9	NORMAL	G	G																c.631G>A	p.Gly211Ser	p.G211S	ENST00000472837	8/16	18	9	9				GTF2IRD2B,missense_variant,p.Gly211Ser,ENST00000472837,NM_001003795.2;GTF2IRD2B,missense_variant,p.Gly211Ser,ENST00000619142,;GTF2IRD2B,missense_variant,p.Gly211Ser,ENST00000629105,;GTF2IRD2B,non_coding_transcript_exon_variant,,ENST00000611835,;GTF2IRD2B,intron_variant,,ENST00000418185,;GTF2IRD2B,downstream_gene_variant,,ENST00000620662,;GTF2IRD2B,downstream_gene_variant,,ENST00000617708,;	A	ENSG00000174428	ENST00000472837	Transcript
SPDYE5	0	.	GRCh38	chr7	75501512	75501512	+	Missense_Mutation	SNP	G	G	C	rs62477724		NGP_S9	NORMAL	G	G																c.906G>C	p.Lys302Asn	p.K302N	ENST00000625065	6/8	527	296	230				SPDYE5,missense_variant,p.Lys302Asn,ENST00000625065,NM_001306141.1;SPDYE5,missense_variant,p.Lys302Asn,ENST00000455862,;SPDYE5,intron_variant,,ENST00000624640,;PMS2P3,downstream_gene_variant,,ENST00000529061,;	C	ENSG00000170092	ENST00000625065	Transcript
DTX2	0	.	GRCh38	chr7	76500441	76500441	+	Missense_Mutation	SNP	G	A	A	rs147644708		NGP_S9	NORMAL	G	G																c.1151G>A	p.Gly384Glu	p.G384E	ENST00000324432	8/12	13	0	13				DTX2,missense_variant,p.Gly384Glu,ENST00000324432,NM_020892.2;DTX2,missense_variant,p.Gly384Glu,ENST00000430490,NM_001102594.1;DTX2,missense_variant,p.Gly384Glu,ENST00000413936,NM_001102595.1;DTX2,missense_variant,p.Gly293Glu,ENST00000446600,;DTX2,missense_variant,p.Gly337Glu,ENST00000446820,NM_001102596.1;DTX2,missense_variant,p.Gly35Glu,ENST00000435251,;DTX2,splice_region_variant,,ENST000004677…	A	ENSG00000091073	ENST00000324432	Transcript
GNAT3	0	.	GRCh38	chr7	80478988	80478988	+	Missense_Mutation	SNP	C	C	T	rs75075195		NGP_S9	NORMAL	C	C																c.314G>A	p.Arg105Gln	p.R105Q	ENST00000398291	4/8	268	146	122				GNAT3,missense_variant,p.Arg105Gln,ENST00000398291,NM_001102386.2;CD36,intron_variant,,ENST00000435819,;	T	ENSG00000214415	ENST00000398291	Transcript
ABCB1	0	.	GRCh38	chr7	87509444	87509444	+	Missense_Mutation	SNP	T	T	G	rs55852620		NGP_S9	NORMAL	T	T																c.3320A>C	p.Gln1107Pro	p.Q1107P	ENST00000622132	26/28	192	101	91				ABCB1,missense_variant,p.Gln1107Pro,ENST00000622132,;ABCB1,missense_variant,p.Gln1107Pro,ENST00000265724,NM_000927.4;ABCB1,missense_variant,p.Gln1043Pro,ENST00000543898,;ABCB1,non_coding_transcript_exon_variant,,ENST00000488737,;ABCB1,non_coding_transcript_exon_variant,,ENST00000475929,;ABCB1,upstream_gene_variant,,ENST00000491360,;	G	ENSG00000085563	ENST00000622132	Transcript
TECPR1	0	.	GRCh38	chr7	98232933	98232933	+	Missense_Mutation	SNP	G	G	A	rs373278975		NGP_S9	NORMAL	G	G																c.1712C>T	p.Thr571Met	p.T571M	ENST00000447648	12/26	191	106	85				TECPR1,missense_variant,p.Thr571Met,ENST00000447648,NM_015395.2;TECPR1,upstream_gene_variant,,ENST00000479975,;TECPR1,downstream_gene_variant,,ENST00000471397,;TECPR1,upstream_gene_variant,,ENST00000479911,;TECPR1,upstream_gene_variant,,ENST00000476659,;TECPR1,non_coding_transcript_exon_variant,,ENST00000490842,;TECPR1,upstream_gene_variant,,ENST00000483740,;	A	ENSG00000205356	ENST00000447648	Transcript
ZAN	0	.	GRCh38	chr7	100773851	100773851	+	Missense_Mutation	SNP	A	G	G	rs78193191		NGP_S9	NORMAL	A	A																c.5765A>G	p.His1922Arg	p.H1922R	ENST00000613979	31/48	113	0	113				ZAN,missense_variant,p.His1922Arg,ENST00000613979,NM_003386.2;ZAN,missense_variant,p.His1922Arg,ENST00000618565,;ZAN,missense_variant,p.His1922Arg,ENST00000620596,NM_173059.2;ZAN,missense_variant,p.His1922Arg,ENST00000546292,;ZAN,missense_variant,p.His1922Arg,ENST00000542585,;ZAN,missense_variant,p.His1922Arg,ENST00000538115,;ZAN,missense_variant,p.His1922Arg,ENST00000546213,;ZAN,non_coding_trans…	G	ENSG00000146839	ENST00000613979	Transcript
ZAN	0	.	GRCh38	chr7	100773854	100773854	+	Frame_Shift_Del	DEL	G	-	-	novel		NGP_S9	NORMAL	G	G																c.5768delG	p.Cys1923PhefsTer18	p.C1923Ffs*18	ENST00000613979	31/48	106	0	106				ZAN,frameshift_variant,p.Cys1923PhefsTer18,ENST00000613979,NM_003386.2;ZAN,frameshift_variant,p.Cys1923PhefsTer18,ENST00000618565,;ZAN,frameshift_variant,p.Cys1923PhefsTer18,ENST00000620596,NM_173059.2;ZAN,frameshift_variant,p.Cys1923PhefsTer18,ENST00000546292,;ZAN,frameshift_variant,p.Cys1923PhefsTer18,ENST00000542585,;ZAN,frameshift_variant,p.Cys1923PhefsTer18,ENST00000538115,;ZAN,frameshift_va…	-	ENSG00000146839	ENST00000613979	Transcript
MUC3A	0	.	GRCh38	chr7	100951933	100951933	+	Missense_Mutation	SNP	G	G	T	rs73163748		NGP_S9	NORMAL	G	G																c.154G>T	p.Asp52Tyr	p.D52Y	ENST00000379458	2/12	238	175	63				MUC3A,missense_variant,p.Asp52Tyr,ENST00000379458,NM_005960.1;MUC3A,missense_variant,p.Asp52Tyr,ENST00000483366,;	T	ENSG00000169894	ENST00000379458	Transcript
MUC3A	0	.	GRCh38	chr7	100951943	100951943	+	Missense_Mutation	SNP	G	G	A	rs73163749		NGP_S9	NORMAL	G	G																c.164G>A	p.Gly55Glu	p.G55E	ENST00000379458	2/12	263	187	76				MUC3A,missense_variant,p.Gly55Glu,ENST00000379458,NM_005960.1;MUC3A,missense_variant,p.Gly55Glu,ENST00000483366,;	A	ENSG00000169894	ENST00000379458	Transcript
MUC3A	0	.	GRCh38	chr7	100951952	100951952	+	Missense_Mutation	SNP	T	T	A	rs73163750		NGP_S9	NORMAL	T	T																c.173T>A	p.Leu58His	p.L58H	ENST00000379458	2/12	266	189	76				MUC3A,missense_variant,p.Leu58His,ENST00000379458,NM_005960.1;MUC3A,missense_variant,p.Leu58His,ENST00000483366,;	A	ENSG00000169894	ENST00000379458	Transcript
MUC3A	0	.	GRCh38	chr7	100952057	100952057	+	Missense_Mutation	SNP	A	A	G	rs77036391		NGP_S9	NORMAL	A	A																c.278A>G	p.Asn93Ser	p.N93S	ENST00000379458	2/12	560	330	230				MUC3A,missense_variant,p.Asn93Ser,ENST00000379458,NM_005960.1;MUC3A,missense_variant,p.Asn93Ser,ENST00000483366,;	G	ENSG00000169894	ENST00000379458	Transcript
MUC3A	0	.	GRCh38	chr7	100952063	100952063	+	Missense_Mutation	SNP	C	C	T	rs78164286		NGP_S9	NORMAL	C	C																c.284C>T	p.Pro95Leu	p.P95L	ENST00000379458	2/12	607	358	249				MUC3A,missense_variant,p.Pro95Leu,ENST00000379458,NM_005960.1;MUC3A,missense_variant,p.Pro95Leu,ENST00000483366,;	T	ENSG00000169894	ENST00000379458	Transcript
MUC3A	0	.	GRCh38	chr7	100952147	100952147	+	Missense_Mutation	SNP	C	C	T	rs73714227		NGP_S9	NORMAL	C	C																c.368C>T	p.Ser123Leu	p.S123L	ENST00000379458	2/12	854	472	382				MUC3A,missense_variant,p.Ser123Leu,ENST00000379458,NM_005960.1;MUC3A,missense_variant,p.Ser123Leu,ENST00000483366,;	T	ENSG00000169894	ENST00000379458	Transcript
MUC3A	0	.	GRCh38	chr7	100952233	100952233	+	Missense_Mutation	SNP	G	G	A	rs74193966		NGP_S9	NORMAL	G	G																c.454G>A	p.Ala152Thr	p.A152T	ENST00000379458	2/12	652	394	258				MUC3A,missense_variant,p.Ala152Thr,ENST00000379458,NM_005960.1;MUC3A,missense_variant,p.Ala152Thr,ENST00000483366,;	A	ENSG00000169894	ENST00000379458	Transcript
MUC3A	0	.	GRCh38	chr7	100952295	100952295	+	Missense_Mutation	SNP	T	T	G	rs73714229		NGP_S9	NORMAL	T	T																c.516T>G	p.Ser172Arg	p.S172R	ENST00000379458	2/12	624	357	267				MUC3A,missense_variant,p.Ser172Arg,ENST00000379458,NM_005960.1;MUC3A,missense_variant,p.Ser172Arg,ENST00000483366,;	G	ENSG00000169894	ENST00000379458	Transcript
MUC3A	0	.	GRCh38	chr7	100952302	100952302	+	Missense_Mutation	SNP	T	T	C	rs73714230		NGP_S9	NORMAL	T	T																c.523T>C	p.Ser175Pro	p.S175P	ENST00000379458	2/12	632	354	277				MUC3A,missense_variant,p.Ser175Pro,ENST00000379458,NM_005960.1;MUC3A,missense_variant,p.Ser175Pro,ENST00000483366,;	C	ENSG00000169894	ENST00000379458	Transcript
MUC3A	0	.	GRCh38	chr7	100952339	100952339	+	Missense_Mutation	SNP	C	C	T	rs73398717		NGP_S9	NORMAL	C	C																c.560C>T	p.Thr187Ile	p.T187I	ENST00000379458	2/12	713	401	312				MUC3A,missense_variant,p.Thr187Ile,ENST00000379458,NM_005960.1;MUC3A,missense_variant,p.Thr187Ile,ENST00000483366,;	T	ENSG00000169894	ENST00000379458	Transcript
MUC3A	0	.	GRCh38	chr7	100952498	100952498	+	Missense_Mutation	SNP	C	C	T	rs73714233		NGP_S9	NORMAL	C	C																c.719C>T	p.Thr240Met	p.T240M	ENST00000379458	2/12	584	351	232				MUC3A,missense_variant,p.Thr240Met,ENST00000379458,NM_005960.1;MUC3A,missense_variant,p.Thr240Met,ENST00000483366,;	T	ENSG00000169894	ENST00000379458	Transcript
MUC3A	0	.	GRCh38	chr7	100952930	100952930	+	Missense_Mutation	SNP	T	T	C	rs76035900		NGP_S9	NORMAL	T	T																c.1151T>C	p.Met384Thr	p.M384T	ENST00000379458	2/12	522	362	160				MUC3A,missense_variant,p.Met384Thr,ENST00000379458,NM_005960.1;MUC3A,missense_variant,p.Met384Thr,ENST00000483366,;	C	ENSG00000169894	ENST00000379458	Transcript
MUC3A	0	.	GRCh38	chr7	100952931	100952931	+	Missense_Mutation	SNP	G	G	C	rs146166922		NGP_S9	NORMAL	G	G																c.1152G>C	p.Met384Ile	p.M384I	ENST00000379458	2/12	518	361	157				MUC3A,missense_variant,p.Met384Ile,ENST00000379458,NM_005960.1;MUC3A,missense_variant,p.Met384Ile,ENST00000483366,;	C	ENSG00000169894	ENST00000379458	Transcript
MUC3A	0	.	GRCh38	chr7	100953551	100953551	+	Missense_Mutation	SNP	C	C	T	novel		NGP_S9	NORMAL	C	C																c.1772C>T	p.Ala591Val	p.A591V	ENST00000379458	2/12	499	371	128				MUC3A,missense_variant,p.Ala591Val,ENST00000379458,NM_005960.1;MUC3A,missense_variant,p.Ala591Val,ENST00000483366,;MUC3A,upstream_gene_variant,,ENST00000414964,;	T	ENSG00000169894	ENST00000379458	Transcript
MUC3A	0	.	GRCh38	chr7	100954331	100954331	+	Missense_Mutation	SNP	A	A	G	novel		NGP_S9	NORMAL	A	A																c.2552A>G	p.Asn851Ser	p.N851S	ENST00000379458	2/12	581	276	305				MUC3A,missense_variant,p.Asn851Ser,ENST00000379458,NM_005960.1;MUC3A,missense_variant,p.Asn851Ser,ENST00000483366,;MUC3A,upstream_gene_variant,,ENST00000414964,;	G	ENSG00000169894	ENST00000379458	Transcript
MUC3A	0	.	GRCh38	chr7	100954432	100954433	+	Frame_Shift_Ins	INS	-	-	A	novel		NGP_S9	NORMAL	-	-																c.2653_2654insA	p.Gly885GlufsTer9	p.G885Efs*9	ENST00000379458	2/12	407	305	102				MUC3A,frameshift_variant,p.Gly885GlufsTer9,ENST00000379458,NM_005960.1;MUC3A,frameshift_variant,p.Gly885GlufsTer9,ENST00000483366,;MUC3A,upstream_gene_variant,,ENST00000414964,;	A	ENSG00000169894	ENST00000379458	Transcript
MUC3A	0	.	GRCh38	chr7	100954435	100954435	+	Frame_Shift_Del	DEL	G	G	-	novel		NGP_S9	NORMAL	G	G																c.2657delG	p.Gly886AspfsTer16	p.G886Dfs*16	ENST00000379458	2/12	399	297	102				MUC3A,frameshift_variant,p.Gly886AspfsTer16,ENST00000379458,NM_005960.1;MUC3A,frameshift_variant,p.Gly886AspfsTer16,ENST00000483366,;MUC3A,upstream_gene_variant,,ENST00000414964,;	-	ENSG00000169894	ENST00000379458	Transcript
MUC3A	0	.	GRCh38	chr7	100955962	100955962	+	Missense_Mutation	SNP	G	G	A	novel		NGP_S9	NORMAL	G	G																c.4183G>A	p.Asp1395Asn	p.D1395N	ENST00000379458	2/12	589	425	164				MUC3A,missense_variant,p.Asp1395Asn,ENST00000379458,NM_005960.1;MUC3A,missense_variant,p.Asp1395Asn,ENST00000483366,;MUC3A,upstream_gene_variant,,ENST00000414964,;	A	ENSG00000169894	ENST00000379458	Transcript
MUC3A	0	.	GRCh38	chr7	100955968	100955968	+	Missense_Mutation	SNP	A	A	G	novel		NGP_S9	NORMAL	A	A																c.4189A>G	p.Met1397Val	p.M1397V	ENST00000379458	2/12	581	429	152				MUC3A,missense_variant,p.Met1397Val,ENST00000379458,NM_005960.1;MUC3A,missense_variant,p.Met1397Val,ENST00000483366,;MUC3A,upstream_gene_variant,,ENST00000414964,;	G	ENSG00000169894	ENST00000379458	Transcript
MUC3A	0	.	GRCh38	chr7	100955981	100955981	+	Missense_Mutation	SNP	G	G	C	novel		NGP_S9	NORMAL	G	G																c.4202G>C	p.Arg1401Thr	p.R1401T	ENST00000379458	2/12	556	420	136				MUC3A,missense_variant,p.Arg1401Thr,ENST00000379458,NM_005960.1;MUC3A,missense_variant,p.Arg1401Thr,ENST00000483366,;MUC3A,upstream_gene_variant,,ENST00000414964,;	C	ENSG00000169894	ENST00000379458	Transcript
MUC3A	0	.	GRCh38	chr7	100956292	100956292	+	Missense_Mutation	SNP	G	G	A	novel		NGP_S9	NORMAL	G	G																c.4513G>A	p.Ala1505Thr	p.A1505T	ENST00000379458	2/12	313	235	78				MUC3A,missense_variant,p.Ala1505Thr,ENST00000379458,NM_005960.1;MUC3A,missense_variant,p.Ala1505Thr,ENST00000483366,;MUC3A,upstream_gene_variant,,ENST00000414964,;	A	ENSG00000169894	ENST00000379458	Transcript
MUC3A	0	.	GRCh38	chr7	100956320	100956320	+	Missense_Mutation	SNP	A	A	T	novel		NGP_S9	NORMAL	A	A																c.4541A>T	p.Asn1514Ile	p.N1514I	ENST00000379458	2/12	343	230	113				MUC3A,missense_variant,p.Asn1514Ile,ENST00000379458,NM_005960.1;MUC3A,missense_variant,p.Asn1514Ile,ENST00000483366,;MUC3A,upstream_gene_variant,,ENST00000414964,;	T	ENSG00000169894	ENST00000379458	Transcript
MUC3A	0	.	GRCh38	chr7	100956382	100956382	+	Missense_Mutation	SNP	A	A	G	novel		NGP_S9	NORMAL	A	A																c.4603a>G	p.Ile1535Val	p.I1535V	ENST00000379458	2/12	504	355	148				MUC3A,missense_variant,p.Ile1535Val,ENST00000379458,NM_005960.1;MUC3A,missense_variant,p.Ile1535Val,ENST00000483366,;MUC3A,upstream_gene_variant,,ENST00000414964,;	G	ENSG00000169894	ENST00000379458	Transcript
MUC3A	0	.	GRCh38	chr7	100956404	100956404	+	Missense_Mutation	SNP	C	C	A	novel		NGP_S9	NORMAL	C	C																c.4625c>A	p.Pro1542His	p.P1542H	ENST00000379458	2/12	562	373	189				MUC3A,missense_variant,p.Pro1542His,ENST00000379458,NM_005960.1;MUC3A,missense_variant,p.Pro1542His,ENST00000483366,;MUC3A,upstream_gene_variant,,ENST00000414964,;	A	ENSG00000169894	ENST00000379458	Transcript
MUC3A	0	.	GRCh38	chr7	100956464	100956464	+	Missense_Mutation	SNP	T	T	G	novel		NGP_S9	NORMAL	T	T																c.4685T>G	p.Met1562Arg	p.M1562R	ENST00000379458	2/12	851	537	314				MUC3A,missense_variant,p.Met1562Arg,ENST00000379458,NM_005960.1;MUC3A,missense_variant,p.Met1562Arg,ENST00000483366,;MUC3A,upstream_gene_variant,,ENST00000414964,;	G	ENSG00000169894	ENST00000379458	Transcript
MUC3A	0	.	GRCh38	chr7	100956476	100956476	+	Missense_Mutation	SNP	C	C	G	novel		NGP_S9	NORMAL	C	C																c.4697C>G	p.Thr1566Ser	p.T1566S	ENST00000379458	2/12	871	579	292				MUC3A,missense_variant,p.Thr1566Ser,ENST00000379458,NM_005960.1;MUC3A,missense_variant,p.Thr1566Ser,ENST00000483366,;MUC3A,upstream_gene_variant,,ENST00000414964,;	G	ENSG00000169894	ENST00000379458	Transcript
MUC3A	0	.	GRCh38	chr7	100956478	100956478	+	Missense_Mutation	SNP	G	G	C	novel		NGP_S9	NORMAL	G	G																c.4699G>C	p.Val1567Leu	p.V1567L	ENST00000379458	2/12	868	584	284				MUC3A,missense_variant,p.Val1567Leu,ENST00000379458,NM_005960.1;MUC3A,missense_variant,p.Val1567Leu,ENST00000483366,;MUC3A,upstream_gene_variant,,ENST00000414964,;	C	ENSG00000169894	ENST00000379458	Transcript
MUC3A	0	.	GRCh38	chr7	100956488	100956488	+	Missense_Mutation	SNP	G	G	A	novel		NGP_S9	NORMAL	G	G																c.4709G>A	p.Gly1570Asp	p.G1570D	ENST00000379458	2/12	955	618	336				MUC3A,missense_variant,p.Gly1570Asp,ENST00000379458,NM_005960.1;MUC3A,missense_variant,p.Gly1570Asp,ENST00000483366,;MUC3A,upstream_gene_variant,,ENST00000414964,;	A	ENSG00000169894	ENST00000379458	Transcript
MUC3A	0	.	GRCh38	chr7	100956539	100956539	+	Missense_Mutation	SNP	G	G	C	novel		NGP_S9	NORMAL	G	G																c.4760G>C	p.Ser1587Thr	p.S1587T	ENST00000379458	2/12	1164	739	425				MUC3A,missense_variant,p.Ser1587Thr,ENST00000379458,NM_005960.1;MUC3A,missense_variant,p.Ser1587Thr,ENST00000483366,;MUC3A,upstream_gene_variant,,ENST00000414964,;	C	ENSG00000169894	ENST00000379458	Transcript
MUC3A	0	.	GRCh38	chr7	100956697	100956697	+	Missense_Mutation	SNP	C	C	T	novel		NGP_S9	NORMAL	C	C																c.4918C>T	p.Pro1640Ser	p.P1640S	ENST00000379458	2/12	685	361	324				MUC3A,missense_variant,p.Pro1640Ser,ENST00000379458,NM_005960.1;MUC3A,missense_variant,p.Pro1640Ser,ENST00000483366,;MUC3A,upstream_gene_variant,,ENST00000414964,;	T	ENSG00000169894	ENST00000379458	Transcript
MUC3A	0	.	GRCh38	chr7	100956991	100956991	+	Missense_Mutation	SNP	A	A	G	novel		NGP_S9	NORMAL	A	A																c.5212A>G	p.Lys1738Glu	p.K1738E	ENST00000379458	2/12	639	430	209				MUC3A,missense_variant,p.Lys1738Glu,ENST00000379458,NM_005960.1;MUC3A,missense_variant,p.Lys1738Glu,ENST00000483366,;MUC3A,upstream_gene_variant,,ENST00000414964,;	G	ENSG00000169894	ENST00000379458	Transcript
MUC3A	0	.	GRCh38	chr7	100956998	100956998	+	Missense_Mutation	SNP	C	C	A	novel		NGP_S9	NORMAL	C	C																c.5219C>A	p.Thr1740Asn	p.T1740N	ENST00000379458	2/12	670	464	206				MUC3A,missense_variant,p.Thr1740Asn,ENST00000379458,NM_005960.1;MUC3A,missense_variant,p.Thr1740Asn,ENST00000483366,;MUC3A,upstream_gene_variant,,ENST00000414964,;	A	ENSG00000169894	ENST00000379458	Transcript
MUC3A	0	.	GRCh38	chr7	100957015	100957015	+	Missense_Mutation	SNP	T	T	C	novel		NGP_S9	NORMAL	T	T																c.5236T>C	p.Ser1746Pro	p.S1746P	ENST00000379458	2/12	690	500	190				MUC3A,missense_variant,p.Ser1746Pro,ENST00000379458,NM_005960.1;MUC3A,missense_variant,p.Ser1746Pro,ENST00000483366,;MUC3A,upstream_gene_variant,,ENST00000414964,;	C	ENSG00000169894	ENST00000379458	Transcript
MUC3A	0	.	GRCh38	chr7	100957857	100957857	+	Missense_Mutation	SNP	G	G	C	novel		NGP_S9	NORMAL	G	G																c.6078G>C	p.Leu2026Phe	p.L2026F	ENST00000379458	2/12	1255	753	501				MUC3A,missense_variant,p.Leu2026Phe,ENST00000379458,NM_005960.1;MUC3A,missense_variant,p.Leu2026Phe,ENST00000483366,;MUC3A,upstream_gene_variant,,ENST00000414964,;	C	ENSG00000169894	ENST00000379458	Transcript
MUC3A	0	.	GRCh38	chr7	100958000	100958000	+	Missense_Mutation	SNP	T	C	C	novel		NGP_S9	NORMAL	T	T																c.6221T>C	p.Leu2074Pro	p.L2074P	ENST00000379458	2/12	2782	592	2189				MUC3A,missense_variant,p.Leu2074Pro,ENST00000379458,NM_005960.1;MUC3A,missense_variant,p.Leu2074Pro,ENST00000483366,;MUC3A,missense_variant,p.Leu13Pro,ENST00000414964,;	C	ENSG00000169894	ENST00000379458	Transcript
MUC3A	0	.	GRCh38	chr7	100958024	100958024	+	Missense_Mutation	SNP	C	C	G	novel		NGP_S9	NORMAL	C	C																c.6245C>G	p.Thr2082Ser	p.T2082S	ENST00000379458	2/12	2910	1874	1034				MUC3A,missense_variant,p.Thr2082Ser,ENST00000379458,NM_005960.1;MUC3A,missense_variant,p.Thr2082Ser,ENST00000483366,;MUC3A,missense_variant,p.Thr21Ser,ENST00000414964,;	G	ENSG00000169894	ENST00000379458	Transcript
MUC3A	0	.	GRCh38	chr7	100958029	100958029	+	Missense_Mutation	SNP	G	G	A	novel		NGP_S9	NORMAL	G	G																c.6250G>A	p.Glu2084Lys	p.E2084K	ENST00000379458	2/12	2799	1950	848				MUC3A,missense_variant,p.Glu2084Lys,ENST00000379458,NM_005960.1;MUC3A,missense_variant,p.Glu2084Lys,ENST00000483366,;MUC3A,missense_variant,p.Glu23Lys,ENST00000414964,;	A	ENSG00000169894	ENST00000379458	Transcript
MUC3A	0	.	GRCh38	chr7	100958135	100958136	+	Frame_Shift_Del	DEL	TG	TG	-	novel		NGP_S9	NORMAL	TG	TG																c.6356_6357delTG	p.Met2119ThrfsTer16	p.M2119Tfs*16	ENST00000379458	2/12	1768	854	914				MUC3A,frameshift_variant,p.Met2119ThrfsTer16,ENST00000379458,NM_005960.1;MUC3A,frameshift_variant,p.Met2119ThrfsTer16,ENST00000483366,;MUC3A,frameshift_variant,p.Met58ThrfsTer16,ENST00000414964,;	-	ENSG00000169894	ENST00000379458	Transcript
MUC3A	0	.	GRCh38	chr7	100958139	100958140	+	Frame_Shift_Ins	INS	-	-	TG	novel		NGP_S9	NORMAL	-	-																c.6361_6362insGT	p.Ser2121CysfsTer45	p.S2121Cfs*45	ENST00000379458	2/12	1777	859	918				MUC3A,frameshift_variant,p.Ser2121CysfsTer45,ENST00000379458,NM_005960.1;MUC3A,frameshift_variant,p.Ser2121CysfsTer45,ENST00000483366,;MUC3A,frameshift_variant,p.Ser60CysfsTer45,ENST00000414964,;	TG	ENSG00000169894	ENST00000379458	Transcript
MUC3A	0	.	GRCh38	chr7	100958195	100958196	+	Frame_Shift_Ins	INS	-	-	AG	novel		NGP_S9	NORMAL	-	-																c.6416_6417insAG	p.His2139GlnfsTer27	p.H2139Qfs*27	ENST00000379458	2/12	2599	1805	794				MUC3A,frameshift_variant,p.His2139GlnfsTer27,ENST00000379458,NM_005960.1;MUC3A,frameshift_variant,p.His2139GlnfsTer27,ENST00000483366,;MUC3A,frameshift_variant,p.His78GlnfsTer27,ENST00000414964,;	AG	ENSG00000169894	ENST00000379458	Transcript
MUC3A	0	.	GRCh38	chr7	100958447	100958447	+	Missense_Mutation	SNP	G	G	C	novel		NGP_S9	NORMAL	G	G																c.6668G>C	p.Ser2223Thr	p.S2223T	ENST00000379458	2/12	2706	1065	1639				MUC3A,missense_variant,p.Ser2223Thr,ENST00000379458,NM_005960.1;MUC3A,missense_variant,p.Ser2223Thr,ENST00000483366,;MUC3A,missense_variant,p.Ser162Thr,ENST00000414964,;	C	ENSG00000169894	ENST00000379458	Transcript
MUC3A	0	.	GRCh38	chr7	100958491	100958491	+	Missense_Mutation	SNP	G	A	A	novel		NGP_S9	NORMAL	G	G																c.6712G>A	p.Gly2238Ser	p.G2238S	ENST00000379458	2/12	3332	547	2782				MUC3A,missense_variant,p.Gly2238Ser,ENST00000379458,NM_005960.1;MUC3A,missense_variant,p.Gly2238Ser,ENST00000483366,;MUC3A,missense_variant,p.Gly177Ser,ENST00000414964,;	A	ENSG00000169894	ENST00000379458	Transcript
MUC3A	0	.	GRCh38	chr7	100958510	100958510	+	Missense_Mutation	SNP	C	C	G	novel		NGP_S9	NORMAL	C	C																c.6731C>G	p.Thr2244Ser	p.T2244S	ENST00000379458	2/12	3434	999	2430				MUC3A,missense_variant,p.Thr2244Ser,ENST00000379458,NM_005960.1;MUC3A,missense_variant,p.Thr2244Ser,ENST00000483366,;MUC3A,missense_variant,p.Thr183Ser,ENST00000414964,;	G	ENSG00000169894	ENST00000379458	Transcript
MUC3A	0	.	GRCh38	chr7	100958837	100958838	+	Frame_Shift_Ins	INS	-	-	AG	rs377746492		NGP_S9	NORMAL	-	-																c.7058_7059insAG	p.His2353GlnfsTer119	p.H2353Qfs*119	ENST00000379458	2/12	1036	923	113				MUC3A,frameshift_variant,p.His2353GlnfsTer119,ENST00000379458,NM_005960.1;MUC3A,frameshift_variant,p.His2353GlnfsTer119,ENST00000483366,;RP11-395B7.2,downstream_gene_variant,,ENST00000618276,;RP11-395B7.2,downstream_gene_variant,,ENST00000610769,;MUC3A,frameshift_variant,p.His292GlnfsTer119,ENST00000414964,;	AG	ENSG00000169894	ENST00000379458	Transcript
MUC3A	0	.	GRCh38	chr7	100959436	100959436	+	Missense_Mutation	SNP	A	A	G	rs73163757		NGP_S9	NORMAL	A	A																c.7657A>G	p.Met2553Val	p.M2553V	ENST00000379458	2/12	761	559	202				MUC3A,missense_variant,p.Met2553Val,ENST00000379458,NM_005960.1;MUC3A,missense_variant,p.Met2553Val,ENST00000483366,;RP11-395B7.2,downstream_gene_variant,,ENST00000618276,;RP11-395B7.2,downstream_gene_variant,,ENST00000610769,;MUC3A,missense_variant,p.Met492Val,ENST00000414964,;	G	ENSG00000169894	ENST00000379458	Transcript
MUC3A	0	.	GRCh38	chr7	100959437	100959437	+	Missense_Mutation	SNP	T	T	C	rs78538898		NGP_S9	NORMAL	T	T																c.7658T>C	p.Met2553Thr	p.M2553T	ENST00000379458	2/12	769	565	204				MUC3A,missense_variant,p.Met2553Thr,ENST00000379458,NM_005960.1;MUC3A,missense_variant,p.Met2553Thr,ENST00000483366,;RP11-395B7.2,downstream_gene_variant,,ENST00000618276,;RP11-395B7.2,downstream_gene_variant,,ENST00000610769,;MUC3A,missense_variant,p.Met492Thr,ENST00000414964,;	C	ENSG00000169894	ENST00000379458	Transcript
MUC3A	0	.	GRCh38	chr7	100959449	100959449	+	Missense_Mutation	SNP	T	T	G	rs78584246		NGP_S9	NORMAL	T	T																c.7670T>G	p.Ile2557Ser	p.I2557S	ENST00000379458	2/12	771	573	198				MUC3A,missense_variant,p.Ile2557Ser,ENST00000379458,NM_005960.1;MUC3A,missense_variant,p.Ile2557Ser,ENST00000483366,;RP11-395B7.2,downstream_gene_variant,,ENST00000618276,;RP11-395B7.2,downstream_gene_variant,,ENST00000610769,;MUC3A,missense_variant,p.Ile496Ser,ENST00000414964,;	G	ENSG00000169894	ENST00000379458	Transcript
MUC3A	0	.	GRCh38	chr7	100959517	100959517	+	Missense_Mutation	SNP	A	A	G	rs77153975		NGP_S9	NORMAL	A	A																c.7738A>G	p.Thr2580Ala	p.T2580A	ENST00000379458	2/12	665	496	168				MUC3A,missense_variant,p.Thr2580Ala,ENST00000379458,NM_005960.1;MUC3A,missense_variant,p.Thr2580Ala,ENST00000483366,;RP11-395B7.2,downstream_gene_variant,,ENST00000618276,;RP11-395B7.2,downstream_gene_variant,,ENST00000610769,;MUC3A,missense_variant,p.Thr519Ala,ENST00000414964,;	G	ENSG00000169894	ENST00000379458	Transcript
MUC3A	0	.	GRCh38	chr7	100959533	100959533	+	Missense_Mutation	SNP	C	C	T	rs78684063		NGP_S9	NORMAL	C	C																c.7754C>T	p.Thr2585Met	p.T2585M	ENST00000379458	2/12	678	510	168				MUC3A,missense_variant,p.Thr2585Met,ENST00000379458,NM_005960.1;MUC3A,missense_variant,p.Thr2585Met,ENST00000483366,;RP11-395B7.2,downstream_gene_variant,,ENST00000618276,;RP11-395B7.2,downstream_gene_variant,,ENST00000610769,;MUC3A,missense_variant,p.Thr524Met,ENST00000414964,;	T	ENSG00000169894	ENST00000379458	Transcript
MUC3A	0	.	GRCh38	chr7	100959563	100959563	+	Missense_Mutation	SNP	C	C	T	rs73714242		NGP_S9	NORMAL	C	C																c.7784C>T	p.Ala2595Val	p.A2595V	ENST00000379458	2/12	668	513	155				MUC3A,missense_variant,p.Ala2595Val,ENST00000379458,NM_005960.1;MUC3A,missense_variant,p.Ala2595Val,ENST00000483366,;RP11-395B7.2,downstream_gene_variant,,ENST00000618276,;RP11-395B7.2,downstream_gene_variant,,ENST00000610769,;MUC3A,missense_variant,p.Ala534Val,ENST00000414964,;	T	ENSG00000169894	ENST00000379458	Transcript
MUC3A	0	.	GRCh38	chr7	100959590	100959590	+	Missense_Mutation	SNP	C	C	T	rs73714243		NGP_S9	NORMAL	C	C																c.7811C>T	p.Thr2604Met	p.T2604M	ENST00000379458	2/12	624	472	152				MUC3A,missense_variant,p.Thr2604Met,ENST00000379458,NM_005960.1;MUC3A,missense_variant,p.Thr2604Met,ENST00000483366,;RP11-395B7.2,downstream_gene_variant,,ENST00000618276,;RP11-395B7.2,downstream_gene_variant,,ENST00000610769,;MUC3A,missense_variant,p.Thr543Met,ENST00000414964,;	T	ENSG00000169894	ENST00000379458	Transcript
MUC3A	0	.	GRCh38	chr7	100959664	100959664	+	Missense_Mutation	SNP	G	G	T	rs73398735		NGP_S9	NORMAL	G	G																c.7885G>T	p.Val2629Phe	p.V2629F	ENST00000379458	2/12	535	384	151				MUC3A,missense_variant,p.Val2629Phe,ENST00000379458,NM_005960.1;MUC3A,missense_variant,p.Val2629Phe,ENST00000483366,;RP11-395B7.2,downstream_gene_variant,,ENST00000618276,;RP11-395B7.2,downstream_gene_variant,,ENST00000610769,;MUC3A,missense_variant,p.Val568Phe,ENST00000414964,;	T	ENSG00000169894	ENST00000379458	Transcript
MUC3A	0	.	GRCh38	chr7	100959713	100959713	+	Missense_Mutation	SNP	C	C	T	rs75365561		NGP_S9	NORMAL	C	C																c.7934C>T	p.Thr2645Ile	p.T2645I	ENST00000379458	2/12	548	368	179				MUC3A,missense_variant,p.Thr2645Ile,ENST00000379458,NM_005960.1;MUC3A,missense_variant,p.Thr2645Ile,ENST00000483366,;RP11-395B7.2,downstream_gene_variant,,ENST00000618276,;RP11-395B7.2,downstream_gene_variant,,ENST00000610769,;MUC3A,missense_variant,p.Thr584Ile,ENST00000414964,;	T	ENSG00000169894	ENST00000379458	Transcript
MUC3A	0	.	GRCh38	chr7	100959889	100959889	+	Missense_Mutation	SNP	T	T	G	rs76249962		NGP_S9	NORMAL	T	T																c.8110T>G	p.Ser2704Ala	p.S2704A	ENST00000379458	2/12	520	352	168				MUC3A,missense_variant,p.Ser2704Ala,ENST00000379458,NM_005960.1;MUC3A,missense_variant,p.Ser2704Ala,ENST00000483366,;RP11-395B7.2,downstream_gene_variant,,ENST00000618276,;RP11-395B7.2,downstream_gene_variant,,ENST00000610769,;MUC3A,missense_variant,p.Ser643Ala,ENST00000414964,;	G	ENSG00000169894	ENST00000379458	Transcript
MUC3A	0	.	GRCh38	chr7	100959988	100959988	+	Missense_Mutation	SNP	G	G	T	rs62483699		NGP_S9	NORMAL	G	G																c.8209G>T	p.Ala2737Ser	p.A2737S	ENST00000379458	2/12	497	326	171				MUC3A,missense_variant,p.Ala2737Ser,ENST00000379458,NM_005960.1;MUC3A,missense_variant,p.Ala2737Ser,ENST00000483366,;RP11-395B7.2,downstream_gene_variant,,ENST00000618276,;RP11-395B7.2,downstream_gene_variant,,ENST00000610769,;MUC3A,missense_variant,p.Ala676Ser,ENST00000414964,;	T	ENSG00000169894	ENST00000379458	Transcript
MUC3A	0	.	GRCh38	chr7	100960006	100960006	+	Missense_Mutation	SNP	T	T	C	rs62483700		NGP_S9	NORMAL	T	T																c.8227T>C	p.Ser2743Pro	p.S2743P	ENST00000379458	2/12	503	324	179				MUC3A,missense_variant,p.Ser2743Pro,ENST00000379458,NM_005960.1;MUC3A,missense_variant,p.Ser2743Pro,ENST00000483366,;RP11-395B7.2,downstream_gene_variant,,ENST00000618276,;RP11-395B7.2,downstream_gene_variant,,ENST00000610769,;MUC3A,missense_variant,p.Ser682Pro,ENST00000414964,;	C	ENSG00000169894	ENST00000379458	Transcript
MUC3A	0	.	GRCh38	chr7	100960229	100960229	+	Missense_Mutation	SNP	C	C	G	rs73714254		NGP_S9	NORMAL	C	C																c.8450C>G	p.Thr2817Ser	p.T2817S	ENST00000379458	2/12	615	413	201				MUC3A,missense_variant,p.Thr2817Ser,ENST00000379458,NM_005960.1;MUC3A,missense_variant,p.Thr2817Ser,ENST00000483366,;RP11-395B7.2,downstream_gene_variant,,ENST00000618276,;RP11-395B7.2,downstream_gene_variant,,ENST00000610769,;MUC3A,missense_variant,p.Thr756Ser,ENST00000414964,;	G	ENSG00000169894	ENST00000379458	Transcript
MUC3A	0	.	GRCh38	chr7	100960242	100960242	+	Missense_Mutation	SNP	C	C	G	rs73714255		NGP_S9	NORMAL	C	C																c.8463C>G	p.Ile2821Met	p.I2821M	ENST00000379458	2/12	582	395	187				MUC3A,missense_variant,p.Ile2821Met,ENST00000379458,NM_005960.1;MUC3A,missense_variant,p.Ile2821Met,ENST00000483366,;RP11-395B7.2,downstream_gene_variant,,ENST00000618276,;RP11-395B7.2,downstream_gene_variant,,ENST00000610769,;MUC3A,missense_variant,p.Ile760Met,ENST00000414964,;	G	ENSG00000169894	ENST00000379458	Transcript
MUC3A	0	.	GRCh38	chr7	100960255	100960255	+	Missense_Mutation	SNP	A	A	G	rs75597914		NGP_S9	NORMAL	A	A																c.8476A>G	p.Thr2826Ala	p.T2826A	ENST00000379458	2/12	593	402	191				MUC3A,missense_variant,p.Thr2826Ala,ENST00000379458,NM_005960.1;MUC3A,missense_variant,p.Thr2826Ala,ENST00000483366,;RP11-395B7.2,downstream_gene_variant,,ENST00000618276,;RP11-395B7.2,downstream_gene_variant,,ENST00000610769,;MUC3A,missense_variant,p.Thr765Ala,ENST00000414964,;	G	ENSG00000169894	ENST00000379458	Transcript
MUC3A	0	.	GRCh38	chr7	100960261	100960261	+	Missense_Mutation	SNP	T	T	C	rs73714257		NGP_S9	NORMAL	T	T																c.8482T>C	p.Tyr2828His	p.Y2828H	ENST00000379458	2/12	594	409	185				MUC3A,missense_variant,p.Tyr2828His,ENST00000379458,NM_005960.1;MUC3A,missense_variant,p.Tyr2828His,ENST00000483366,;RP11-395B7.2,downstream_gene_variant,,ENST00000618276,;RP11-395B7.2,downstream_gene_variant,,ENST00000610769,;MUC3A,missense_variant,p.Tyr767His,ENST00000414964,;	C	ENSG00000169894	ENST00000379458	Transcript
MUC3A	0	.	GRCh38	chr7	100960283	100960283	+	Missense_Mutation	SNP	T	T	C	rs73714259		NGP_S9	NORMAL	T	T																c.8504T>C	p.Met2835Thr	p.M2835T	ENST00000379458	2/12	610	416	194				MUC3A,missense_variant,p.Met2835Thr,ENST00000379458,NM_005960.1;MUC3A,missense_variant,p.Met2835Thr,ENST00000483366,;RP11-395B7.2,downstream_gene_variant,,ENST00000618276,;RP11-395B7.2,downstream_gene_variant,,ENST00000610769,;MUC3A,missense_variant,p.Met774Thr,ENST00000414964,;	C	ENSG00000169894	ENST00000379458	Transcript
MUC3A	0	.	GRCh38	chr7	100960306	100960306	+	Missense_Mutation	SNP	T	T	A	rs76244845		NGP_S9	NORMAL	T	T																c.8527T>A	p.Ser2843Thr	p.S2843T	ENST00000379458	2/12	621	426	195				MUC3A,missense_variant,p.Ser2843Thr,ENST00000379458,NM_005960.1;MUC3A,missense_variant,p.Ser2843Thr,ENST00000483366,;RP11-395B7.2,downstream_gene_variant,,ENST00000618276,;RP11-395B7.2,downstream_gene_variant,,ENST00000610769,;MUC3A,missense_variant,p.Ser782Thr,ENST00000414964,;	A	ENSG00000169894	ENST00000379458	Transcript
MUC3A	0	.	GRCh38	chr7	100960307	100960307	+	Missense_Mutation	SNP	C	C	T	rs78685360		NGP_S9	NORMAL	C	C																c.8528C>T	p.Ser2843Leu	p.S2843L	ENST00000379458	2/12	622	427	195				MUC3A,missense_variant,p.Ser2843Leu,ENST00000379458,NM_005960.1;MUC3A,missense_variant,p.Ser2843Leu,ENST00000483366,;RP11-395B7.2,downstream_gene_variant,,ENST00000618276,;RP11-395B7.2,downstream_gene_variant,,ENST00000610769,;MUC3A,missense_variant,p.Ser782Leu,ENST00000414964,;	T	ENSG00000169894	ENST00000379458	Transcript
MUC3A	0	.	GRCh38	chr7	100960406	100960406	+	Missense_Mutation	SNP	G	G	A	rs73163758		NGP_S9	NORMAL	G	G																c.8627G>A	p.Ser2876Asn	p.S2876N	ENST00000379458	2/12	596	381	215				MUC3A,missense_variant,p.Ser2876Asn,ENST00000379458,NM_005960.1;MUC3A,missense_variant,p.Ser2876Asn,ENST00000483366,;RP11-395B7.2,downstream_gene_variant,,ENST00000618276,;RP11-395B7.2,downstream_gene_variant,,ENST00000610769,;MUC3A,missense_variant,p.Ser815Asn,ENST00000414964,;	A	ENSG00000169894	ENST00000379458	Transcript
MUC3A	0	.	GRCh38	chr7	100960420	100960420	+	Missense_Mutation	SNP	C	C	A	rs73163760		NGP_S9	NORMAL	C	C																c.8641C>A	p.Leu2881Ile	p.L2881I	ENST00000379458	2/12	553	346	207				MUC3A,missense_variant,p.Leu2881Ile,ENST00000379458,NM_005960.1;MUC3A,missense_variant,p.Leu2881Ile,ENST00000483366,;RP11-395B7.2,downstream_gene_variant,,ENST00000618276,;RP11-395B7.2,downstream_gene_variant,,ENST00000610769,;MUC3A,missense_variant,p.Leu820Ile,ENST00000414964,;	A	ENSG00000169894	ENST00000379458	Transcript
MUC3A	0	.	GRCh38	chr7	100960528	100960528	+	Missense_Mutation	SNP	A	A	G	rs75471530		NGP_S9	NORMAL	A	A																c.8749A>G	p.Thr2917Ala	p.T2917A	ENST00000379458	2/12	376	232	144				MUC3A,missense_variant,p.Thr2917Ala,ENST00000379458,NM_005960.1;MUC3A,missense_variant,p.Thr2917Ala,ENST00000483366,;RP11-395B7.2,downstream_gene_variant,,ENST00000618276,;RP11-395B7.2,downstream_gene_variant,,ENST00000610769,;MUC3A,missense_variant,p.Thr856Ala,ENST00000414964,;	G	ENSG00000169894	ENST00000379458	Transcript
MUC3A	0	.	GRCh38	chr7	100960546	100960546	+	Missense_Mutation	SNP	C	C	T	rs73163764		NGP_S9	NORMAL	C	C																c.8767C>T	p.Pro2923Ser	p.P2923S	ENST00000379458	2/12	391	241	150				MUC3A,missense_variant,p.Pro2923Ser,ENST00000379458,NM_005960.1;MUC3A,missense_variant,p.Pro2923Ser,ENST00000483366,;RP11-395B7.2,downstream_gene_variant,,ENST00000618276,;RP11-395B7.2,downstream_gene_variant,,ENST00000610769,;MUC3A,missense_variant,p.Pro862Ser,ENST00000414964,;	T	ENSG00000169894	ENST00000379458	Transcript
MUC3A	0	.	GRCh38	chr7	100960582	100960582	+	Missense_Mutation	SNP	T	T	A	rs75799835		NGP_S9	NORMAL	T	T																c.8803T>A	p.Ser2935Thr	p.S2935T	ENST00000379458	2/12	409	242	165				MUC3A,missense_variant,p.Ser2935Thr,ENST00000379458,NM_005960.1;MUC3A,missense_variant,p.Ser2935Thr,ENST00000483366,;RP11-395B7.2,downstream_gene_variant,,ENST00000618276,;RP11-395B7.2,downstream_gene_variant,,ENST00000610769,;MUC3A,missense_variant,p.Ser874Thr,ENST00000414964,;	A	ENSG00000169894	ENST00000379458	Transcript
MUC3A	0	.	GRCh38	chr7	100960585	100960585	+	Missense_Mutation	SNP	C	C	T	rs35212402		NGP_S9	NORMAL	C	C																c.8806C>T	p.Arg2936Cys	p.R2936C	ENST00000379458	2/12	416	249	167				MUC3A,missense_variant,p.Arg2936Cys,ENST00000379458,NM_005960.1;MUC3A,missense_variant,p.Arg2936Cys,ENST00000483366,;RP11-395B7.2,downstream_gene_variant,,ENST00000618276,;RP11-395B7.2,downstream_gene_variant,,ENST00000610769,;MUC3A,missense_variant,p.Arg875Cys,ENST00000414964,;	T	ENSG00000169894	ENST00000379458	Transcript
MUC3A	0	.	GRCh38	chr7	100960598	100960598	+	Missense_Mutation	SNP	G	G	C	rs74529310		NGP_S9	NORMAL	G	G																c.8819G>C	p.Arg2940Pro	p.R2940P	ENST00000379458	2/12	469	269	200				MUC3A,missense_variant,p.Arg2940Pro,ENST00000379458,NM_005960.1;MUC3A,missense_variant,p.Arg2940Pro,ENST00000483366,;RP11-395B7.2,downstream_gene_variant,,ENST00000618276,;RP11-395B7.2,downstream_gene_variant,,ENST00000610769,;MUC3A,missense_variant,p.Arg879Pro,ENST00000414964,;	C	ENSG00000169894	ENST00000379458	Transcript
MUC3A	0	.	GRCh38	chr7	100960609	100960609	+	Nonsense_Mutation	SNP	C	C	T	rs79874934		NGP_S9	NORMAL	C	C																c.8830C>T	p.Gln2944Ter	p.Q2944*	ENST00000379458	2/12	492	279	213				MUC3A,stop_gained,p.Gln2944Ter,ENST00000379458,NM_005960.1;MUC3A,stop_gained,p.Gln2944Ter,ENST00000483366,;RP11-395B7.2,downstream_gene_variant,,ENST00000618276,;RP11-395B7.2,downstream_gene_variant,,ENST00000610769,;MUC3A,stop_gained,p.Gln883Ter,ENST00000414964,;	T	ENSG00000169894	ENST00000379458	Transcript
MUC3A	0	.	GRCh38	chr7	100960610	100960610	+	Missense_Mutation	SNP	A	A	G	rs75517157		NGP_S9	NORMAL	A	A																c.8831A>G	p.Gln2944Arg	p.Q2944R	ENST00000379458	2/12	497	285	212				MUC3A,missense_variant,p.Gln2944Arg,ENST00000379458,NM_005960.1;MUC3A,missense_variant,p.Gln2944Arg,ENST00000483366,;RP11-395B7.2,downstream_gene_variant,,ENST00000618276,;RP11-395B7.2,downstream_gene_variant,,ENST00000610769,;MUC3A,missense_variant,p.Gln883Arg,ENST00000414964,;	G	ENSG00000169894	ENST00000379458	Transcript
MUC3A	0	.	GRCh38	chr7	100964820	100964820	+	Missense_Mutation	SNP	T	T	C	rs6960868		NGP_S9	NORMAL	T	T																c.9359T>C	p.Val3120Ala	p.V3120A	ENST00000379458	6/12	241	124	117				MUC3A,missense_variant,p.Val3120Ala,ENST00000379458,NM_005960.1;MUC3A,missense_variant,p.Val3120Ala,ENST00000483366,;MUC12,upstream_gene_variant,,ENST00000379442,;MUC12,upstream_gene_variant,,ENST00000536621,NM_001164462.1;RP11-395B7.2,non_coding_transcript_exon_variant,,ENST00000618276,;RP11-395B7.2,non_coding_transcript_exon_variant,,ENST00000610769,;MUC3A,3_prime_UTR_variant,,ENST00000414964,;…	C	ENSG00000169894	ENST00000379458	Transcript
MUC3A	0	.	GRCh38	chr7	100965345	100965345	+	Missense_Mutation	SNP	C	C	A	rs73714276		NGP_S9	NORMAL	C	C																c.9446C>A	p.Ala3149Glu	p.A3149E	ENST00000379458	7/12	458	281	177				MUC3A,missense_variant,p.Ala3149Glu,ENST00000379458,NM_005960.1;MUC3A,missense_variant,p.Ala3149Glu,ENST00000483366,;MUC12,upstream_gene_variant,,ENST00000379442,;MUC12,upstream_gene_variant,,ENST00000536621,NM_001164462.1;RP11-395B7.2,non_coding_transcript_exon_variant,,ENST00000618276,;RP11-395B7.2,non_coding_transcript_exon_variant,,ENST00000610769,;MUC3A,splice_region_variant,,ENST00000414964…	A	ENSG00000169894	ENST00000379458	Transcript
MUC3A	0	.	GRCh38	chr7	100965859	100965859	+	Missense_Mutation	SNP	A	A	G	rs73163797		NGP_S9	NORMAL	A	A																c.9604A>G	p.Thr3202Ala	p.T3202A	ENST00000379458	8/12	363	235	128				MUC3A,missense_variant,p.Thr3202Ala,ENST00000379458,NM_005960.1;MUC3A,missense_variant,p.Thr3202Ala,ENST00000483366,;MUC12,upstream_gene_variant,,ENST00000379442,;MUC12,upstream_gene_variant,,ENST00000536621,NM_001164462.1;RP11-395B7.2,non_coding_transcript_exon_variant,,ENST00000610769,;RP11-395B7.2,intron_variant,,ENST00000618276,;MUC3A,3_prime_UTR_variant,,ENST00000414964,;MUC3A,upstream_gene_…	G	ENSG00000169894	ENST00000379458	Transcript
MUC3A	0	.	GRCh38	chr7	100966916	100966916	+	Missense_Mutation	SNP	T	T	C	rs10258821		NGP_S9	NORMAL	T	T																c.9895T>C	p.Tyr3299His	p.Y3299H	ENST00000379458	11/12	301	183	118				MUC3A,missense_variant,p.Tyr3299His,ENST00000379458,NM_005960.1;MUC3A,missense_variant,p.Tyr3241His,ENST00000483366,;MUC12,upstream_gene_variant,,ENST00000379442,;MUC12,upstream_gene_variant,,ENST00000536621,NM_001164462.1;RP11-395B7.2,intron_variant,,ENST00000618276,;RP11-395B7.2,upstream_gene_variant,,ENST00000610769,;MUC3A,3_prime_UTR_variant,,ENST00000414964,;MUC3A,non_coding_transcript_exon_…	C	ENSG00000169894	ENST00000379458	Transcript
MUC12	0	.	GRCh38	chr7	100969671	100969671	+	Missense_Mutation	SNP	G	G	A	rs79881008		NGP_S9	NORMAL	G	G																c.49G>A	p.Val17Ile	p.V17I	ENST00000536621	1/12	116	58	58				MUC12,missense_variant,p.Val17Ile,ENST00000379442,;MUC12,missense_variant,p.Val17Ile,ENST00000536621,NM_001164462.1;MUC3A,downstream_gene_variant,,ENST00000379458,NM_005960.1;MUC3A,downstream_gene_variant,,ENST00000483366,;RP11-395B7.2,upstream_gene_variant,,ENST00000618276,;RP11-395B7.2,upstream_gene_variant,,ENST00000610769,;MUC3A,downstream_gene_variant,,ENST00000414964,;MUC3A,downstream_gene_…	A	ENSG00000205277	ENST00000536621	Transcript
MUC12	0	.	GRCh38	chr7	100969680	100969680	+	Missense_Mutation	SNP	G	G	C	rs78487486		NGP_S9	NORMAL	G	G																c.58G>C	p.Val20Leu	p.V20L	ENST00000536621	1/12	104	53	51				MUC12,missense_variant,p.Val20Leu,ENST00000379442,;MUC12,missense_variant,p.Val20Leu,ENST00000536621,NM_001164462.1;MUC3A,downstream_gene_variant,,ENST00000379458,NM_005960.1;MUC3A,downstream_gene_variant,,ENST00000483366,;RP11-395B7.2,upstream_gene_variant,,ENST00000618276,;RP11-395B7.2,upstream_gene_variant,,ENST00000610769,;MUC3A,downstream_gene_variant,,ENST00000414964,;MUC3A,downstream_gene_…	C	ENSG00000205277	ENST00000536621	Transcript
MUC12	0	.	GRCh38	chr7	100993127	100993127	+	Missense_Mutation	SNP	G	G	A	rs142190605		NGP_S9	NORMAL	G	G																c.2564G>A	p.Arg855His	p.R855H	ENST00000536621	2/12	343	193	150				MUC12,missense_variant,p.Arg998His,ENST00000379442,;MUC12,missense_variant,p.Arg855His,ENST00000536621,NM_001164462.1;	A	ENSG00000205277	ENST00000536621	Transcript
MUC12	0	.	GRCh38	chr7	100993270	100993270	+	Missense_Mutation	SNP	C	C	T	rs745358160		NGP_S9	NORMAL	C	C																c.2707C>T	p.Pro903Ser	p.P903S	ENST00000536621	2/12	27	10	17				MUC12,missense_variant,p.Pro1046Ser,ENST00000379442,;MUC12,missense_variant,p.Pro903Ser,ENST00000536621,NM_001164462.1;	T	ENSG00000205277	ENST00000536621	Transcript
MUC12	0	.	GRCh38	chr7	100993679	100993679	+	Missense_Mutation	SNP	C	C	T	rs768921497		NGP_S9	NORMAL	C	C																c.3116C>T	p.Thr1039Ile	p.T1039I	ENST00000536621	2/12	14	7	7				MUC12,missense_variant,p.Thr1182Ile,ENST00000379442,;MUC12,missense_variant,p.Thr1039Ile,ENST00000536621,NM_001164462.1;	T	ENSG00000205277	ENST00000536621	Transcript
MUC12	0	.	GRCh38	chr7	100998350	100998350	+	Missense_Mutation	SNP	C	C	T	rs760572685		NGP_S9	NORMAL	C	C																c.7787C>T	p.Thr2596Ile	p.T2596I	ENST00000536621	2/12	59	38	21				MUC12,missense_variant,p.Thr2739Ile,ENST00000379442,;MUC12,missense_variant,p.Thr2596Ile,ENST00000536621,NM_001164462.1;	T	ENSG00000205277	ENST00000536621	Transcript
MUC12	0	.	GRCh38	chr7	101000801	101000801	+	Missense_Mutation	SNP	G	G	A	rs200547720		NGP_S9	NORMAL	G	G																c.10238G>A	p.Ser3413Asn	p.S3413N	ENST00000536621	2/12	396	273	123				MUC12,missense_variant,p.Ser3556Asn,ENST00000379442,;MUC12,missense_variant,p.Ser3413Asn,ENST00000536621,NM_001164462.1;	A	ENSG00000205277	ENST00000536621	Transcript
MUC12	0	.	GRCh38	chr7	101003240	101003240	+	Missense_Mutation	SNP	T	C	C	rs61641217		NGP_S9	NORMAL	T	T																c.12677T>C	p.Met4226Thr	p.M4226T	ENST00000536621	2/12	60	0	60				MUC12,missense_variant,p.Met4369Thr,ENST00000379442,;MUC12,missense_variant,p.Met4226Thr,ENST00000536621,NM_001164462.1;	C	ENSG00000205277	ENST00000536621	Transcript
MUC12	0	.	GRCh38	chr7	101004095	101004095	+	Missense_Mutation	SNP	C	T	T	rs201694075		NGP_S9	NORMAL	C	C																c.13532C>T	p.Thr4511Ile	p.T4511I	ENST00000536621	2/12	53	4	49				MUC12,missense_variant,p.Thr4654Ile,ENST00000379442,;MUC12,missense_variant,p.Thr4511Ile,ENST00000536621,NM_001164462.1;	T	ENSG00000205277	ENST00000536621	Transcript
MUC17	0	.	GRCh38	chr7	101031774	101031774	+	Nonsense_Mutation	SNP	G	G	T	novel		NGP_S9	NORMAL	G	G																c.358G>T	p.Glu120Ter	p.E120*	ENST00000306151	3/13	310	154	156				MUC17,stop_gained,p.Glu120Ter,ENST00000306151,NM_001040105.1;MUC17,stop_gained,p.Glu120Ter,ENST00000379439,;	T	ENSG00000169876	ENST00000306151	Transcript
SH2B2	0	.	GRCh38	chr7	102285204	102285204	+	Missense_Mutation	SNP	C	C	G	rs803074		NGP_S9	NORMAL	C	C																c.46C>G	p.Pro16Ala	p.P16A	ENST00000536178	1/9	91	58	33				SH2B2,missense_variant,p.Pro16Ala,ENST00000536178,NM_020979.4;CUX1,downstream_gene_variant,,ENST00000437600,NM_001913.4;CUX1,downstream_gene_variant,,ENST00000622516,NM_181500.3;CUX1,downstream_gene_variant,,ENST00000292538,;CUX1,downstream_gene_variant,,ENST00000547394,NM_001202544.2;CUX1,downstream_gene_variant,,ENST00000425244,NM_001202545.2;CUX1,downstream_gene_variant,,ENST00000393824,NM_001…	G	ENSG00000160999	ENST00000536178	Transcript
SPDYE6	0	.	GRCh38	chr7	102348423	102348423	+	Missense_Mutation	SNP	T	C	C	rs782747650		NGP_S9	NORMAL	T	T																c.1010A>G	p.His337Arg	p.H337R	ENST00000563237	6/8	6	0	6				SPDYE6,missense_variant,p.His337Arg,ENST00000563237,NM_001146210.2;	C	ENSG00000260097	ENST00000563237	Transcript
ALKBH4	0	.	GRCh38	chr7	102464760	102464760	+	Missense_Mutation	SNP	C	C	G	rs143763401		NGP_S9	NORMAL	C	C																c.77G>C	p.Cys26Ser	p.C26S	ENST00000292566	1/3	250	138	112				ALKBH4,missense_variant,p.Cys26Ser,ENST00000292566,NM_017621.3;LRWD1,upstream_gene_variant,,ENST00000292616,NM_152892.2,NM_001317721.1;LRWD1,upstream_gene_variant,,ENST00000463739,;LRWD1,upstream_gene_variant,,ENST00000468175,;LRWD1,upstream_gene_variant,,ENST00000626402,;LRWD1,upstream_gene_variant,,ENST00000582533,;ALKBH4,missense_variant,p.Cys26Ser,ENST00000490528,;ALKBH4,non_coding_transcript…	G	ENSG00000160993	ENST00000292566	Transcript
POLR2J3	0	.	GRCh38	chr7	102569873	102569873	+	Missense_Mutation	SNP	G	G	C	rs2522917		NGP_S9	NORMAL	G	G																c.102C>G	p.Ile34Met	p.I34M	ENST00000621093	2/4	754	458	296				POLR2J3,missense_variant,p.Ile34Met,ENST00000511313,;POLR2J3,missense_variant,p.Ile34Met,ENST00000613744,;POLR2J3,missense_variant,p.Ile34Met,ENST00000513506,;RP11-514P8.7,missense_variant,p.Ile129Met,ENST00000514917,;POLR2J3,missense_variant,p.Ile34Met,ENST00000513438,;POLR2J3,missense_variant,p.Ile34Met,ENST00000621093,NM_001097615.2;RASA4,downstream_gene_variant,,ENST00000538869,;POLR2J3,non_c…	C	ENSG00000168255	ENST00000621093	Transcript
FAM185A	0	.	GRCh38	chr7	102749386	102749386	+	Missense_Mutation	SNP	G	C	C	rs28695887		NGP_S9	NORMAL	G	G																c.179G>C	p.Gly60Ala	p.G60A	ENST00000413034	1/8	122	0	122				FAM185A,missense_variant,p.Gly60Ala,ENST00000409231,NM_001145269.1;FAM185A,missense_variant,p.Gly60Ala,ENST00000413034,NM_001145268.1;FAM185A,missense_variant,p.Gly60Ala,ENST00000418198,;FAM185A,non_coding_transcript_exon_variant,,ENST00000481697,;FAM185A,intron_variant,,ENST00000487807,;FAM185A,upstream_gene_variant,,ENST00000496790,;FAM185A,missense_variant,p.Gly60Ala,ENST00000442873,;FAM185A,m…	C	ENSG00000222011	ENST00000413034	Transcript
GPR22	0	.	GRCh38	chr7	107474969	107474969	+	Missense_Mutation	SNP	A	A	C	novel		NGP_S9	NORMAL	A	A																c.909A>C	p.Glu303Asp	p.E303D	ENST00000304402	3/3	316	206	110				GPR22,missense_variant,p.Glu303Asp,ENST00000304402,NM_005295.2;COG5,intron_variant,,ENST00000393603,NM_001161520.1;COG5,intron_variant,,ENST00000347053,NM_181733.2;COG5,intron_variant,,ENST00000297135,NM_006348.3;COG5,intron_variant,,ENST00000475638,;COG5,intron_variant,,ENST00000484237,;GPR22,downstream_gene_variant,,ENST00000473300,;GPR22,downstream_gene_variant,,ENST00000496754,;	C	ENSG00000172209	ENST00000304402	Transcript
CBLL1	0	.	GRCh38	chr7	107758675	107758675	+	Missense_Mutation	SNP	C	C	A	novel		NGP_S9	NORMAL	C	C																c.973C>A	p.Gln325Lys	p.Q325K	ENST00000440859	6/6	299	229	70				CBLL1,missense_variant,p.Gln325Lys,ENST00000440859,NM_024814.3;CBLL1,missense_variant,p.Gln324Lys,ENST00000222597,NM_001284291.1;CBLL1,missense_variant,p.Gln275Lys,ENST00000420796,;CBLL1,downstream_gene_variant,,ENST00000415884,;CBLL1,downstream_gene_variant,,ENST00000493361,;CBLL1,downstream_gene_variant,,ENST00000432748,;CBLL1,downstream_gene_variant,,ENST00000487517,;	A	ENSG00000105879	ENST00000440859	Transcript
PPP1R3A	0	.	GRCh38	chr7	113878207	113878207	+	Missense_Mutation	SNP	C	C	T	rs148408134		NGP_S9	NORMAL	C	C																c.2885G>A	p.Gly962Asp	p.G962D	ENST00000284601	4/4	228	132	96				PPP1R3A,missense_variant,p.Gly962Asp,ENST00000284601,NM_002711.3;PPP1R3A,downstream_gene_variant,,ENST00000449795,;PPP1R3A,downstream_gene_variant,,ENST00000284602,;	T	ENSG00000154415	ENST00000284601	Transcript
[truncated: 1,409 more rows]
[truncated: 83 more columns]
