# Supplementary material for: Neuroblastoma signalling models unveil combination therapies targeting feedback-mediated resistance
Source: PLoS Comput Biol. 2021 Nov 4;17(11):e1009515. doi: 10.1371/journal.pcbi.1009515 (PMC8604339; doi:10.1371/journal.pcbi.1009515)
Supplement: S1 File — (ZIP) [file pcbi.1009515.s022.zip › TNB_characterisation/WES_TNB_mafs_snvs/SHEP_S1.maf]

#version 2.4
Hugo_Symbol	Entrez_Gene_Id	Center	NCBI_Build	Chromosome	Start_Position	End_Position	Strand	Variant_Classification	Variant_Type	Reference_Allele	Tumor_Seq_Allele1	Tumor_Seq_Allele2	dbSNP_RS	dbSNP_Val_Status	Tumor_Sample_Barcode	Matched_Norm_Sample_Barcode	Match_Norm_Seq_Allele1	Match_Norm_Seq_Allele2	Tumor_Validation_Allele1	Tumor_Validation_Allele2	Match_Norm_Validation_Allele1	Match_Norm_Validation_Allele2	Verification_Status	Validation_Status	Mutation_Status	Sequencing_Phase	Sequence_Source	Validation_Method	Score	BAM_File	Sequencer	Tumor_Sample_UUID	Matched_Norm_Sample_UUID	HGVSc	HGVSp	HGVSp_Short	Transcript_ID	Exon_Number	t_depth	t_ref_count	t_alt_count	n_depth	n_ref_count	n_alt_count	all_effects	Allele	Gene	Feature	Feature_type
AGRN	0	.	GRCh38	chr1	1053934	1053934	+	Missense_Mutation	SNP	G	G	A	rs145079121		SHEP_S1	NORMAL	G	G																c.5833N>A	p.Val1945Met	p.V1945M	ENST00000379370	34/36	479	239	240				AGRN,missense_variant,p.Val1830Met,ENST00000620552,NM_001305275.1;AGRN,missense_variant,p.Val1945Met,ENST00000379370,NM_198576.3;AGRN,missense_variant,p.Val267Met,ENST00000419249,;RP11-54O7.14,upstream_gene_variant,,ENST00000418300,;AGRN,non_coding_transcript_exon_variant,,ENST00000461111,;AGRN,downstream_gene_variant,,ENST00000492947,;	A	ENSG00000188157	ENST00000379370	Transcript
SLC35E2B	0	.	GRCh38	chr1	1668373	1668373	+	Missense_Mutation	SNP	C	C	T	rs12729295		SHEP_S1	NORMAL	C	C																c.934N>A	p.Val312Ile	p.V312I	ENST00000617444	9/10	387	206	181				SLC35E2B,missense_variant,p.Val312Ile,ENST00000617444,NM_001290264.1;SLC35E2B,missense_variant,p.Val312Ile,ENST00000611123,NM_001110781.2;SLC35E2B,missense_variant,p.Arg229His,ENST00000614300,;RP11-345P4.6,upstream_gene_variant,,ENST00000596308,;SLC35E2B,non_coding_transcript_exon_variant,,ENST00000480991,;SLC35E2B,downstream_gene_variant,,ENST00000481276,;RP11-345P4.6,upstream_gene_variant,,ENST…	T	ENSG00000189339	ENST00000617444	Transcript
SLC35E2	0	.	GRCh38	chr1	1734736	1734736	+	Missense_Mutation	SNP	C	C	T	rs61777509		SHEP_S1	NORMAL	C	C																c.686N>A	p.Arg229His	p.R229H	ENST00000246421	5/6	298	123	175				SLC35E2,missense_variant,p.Arg229His,ENST00000355439,NM_001199787.1;SLC35E2,missense_variant,p.Arg229His,ENST00000246421,NM_182838.2;RP1-283E3.8,non_coding_transcript_exon_variant,,ENST00000598846,;SLC35E2,non_coding_transcript_exon_variant,,ENST00000475229,;RP1-283E3.4,intron_variant,,ENST00000424604,;RP1-283E3.4,intron_variant,,ENST00000577672,;RP1-283E3.4,downstream_gene_variant,,ENST000004170…	T	ENSG00000215790	ENST00000246421	Transcript
SLC35E2	0	.	GRCh38	chr1	1734812	1734812	+	Missense_Mutation	SNP	G	G	A	rs77655487		SHEP_S1	NORMAL	G	G																c.610N>T	p.Arg204Trp	p.R204W	ENST00000246421	5/6	320	145	175				SLC35E2,missense_variant,p.Arg204Trp,ENST00000355439,NM_001199787.1;SLC35E2,missense_variant,p.Arg204Trp,ENST00000246421,NM_182838.2;RP1-283E3.8,non_coding_transcript_exon_variant,,ENST00000598846,;SLC35E2,non_coding_transcript_exon_variant,,ENST00000475229,;RP1-283E3.4,intron_variant,,ENST00000424604,;RP1-283E3.4,intron_variant,,ENST00000577672,;RP1-283E3.4,downstream_gene_variant,,ENST000004170…	A	ENSG00000215790	ENST00000246421	Transcript
PRAMEF12	0	.	GRCh38	chr1	12775725	12775725	+	Missense_Mutation	SNP	C	C	T	rs1812242		SHEP_S1	NORMAL	C	C																c.470N>T	p.Thr157Met	p.T157M	ENST00000357726	2/3	408	210	198				PRAMEF12,missense_variant,p.Thr157Met,ENST00000357726,NM_001080830.4;	T	ENSG00000116726	ENST00000357726	Transcript
PRAMEF1	0	.	GRCh38	chr1	12795729	12795729	+	Missense_Mutation	SNP	A	A	C	rs1052908		SHEP_S1	NORMAL	A	A																c.1158N>C	p.Arg386Ser	p.R386S	ENST00000332296	4/4	443	240	203				PRAMEF1,missense_variant,p.Arg386Ser,ENST00000332296,NM_023013.4,NM_001291380.1;PRAMEF1,non_coding_transcript_exon_variant,,ENST00000400814,;	C	ENSG00000116721	ENST00000332296	Transcript
PRAMEF11	0	.	GRCh38	chr1	12827720	12827720	+	Missense_Mutation	SNP	T	G	G	rs2486717		SHEP_S1	NORMAL	T	T																c.404N>C	p.Lys135Thr	p.K135T	ENST00000619922	3/4	1030	4	1026				PRAMEF11,missense_variant,p.Lys135Thr,ENST00000619922,NM_001146344.2;RP5-845O24.8,upstream_gene_variant,,ENST00000438401,;	G	ENSG00000239810	ENST00000619922	Transcript
PRAMEF4	0	.	GRCh38	chr1	12882298	12882298	+	Missense_Mutation	SNP	T	T	C	rs61781964		SHEP_S1	NORMAL	T	T																c.431N>G	p.Lys144Arg	p.K144R	ENST00000235349	3/4	893	521	372				PRAMEF4,missense_variant,p.Lys144Arg,ENST00000235349,NM_001009611.4;	C	ENSG00000243073	ENST00000235349	Transcript
PRAMEF10	0	.	GRCh38	chr1	12893335	12893335	+	Missense_Mutation	SNP	T	T	G	novel		SHEP_S1	NORMAL	T	T																c.1006N>C	p.Asn336His	p.N336H	ENST00000235347	4/4	694	372	322				PRAMEF10,missense_variant,p.Asn336His,ENST00000235347,NM_001039361.4;	G	ENSG00000187545	ENST00000235347	Transcript
PRAMEF10	0	.	GRCh38	chr1	12893437	12893437	+	Missense_Mutation	SNP	C	C	G	rs61780549		SHEP_S1	NORMAL	C	C																c.904N>C	p.Asp302His	p.D302H	ENST00000235347	4/4	345	248	97				PRAMEF10,missense_variant,p.Asp302His,ENST00000235347,NM_001039361.4;	G	ENSG00000187545	ENST00000235347	Transcript
PRAMEF10	0	.	GRCh38	chr1	12893472	12893472	+	Missense_Mutation	SNP	T	T	C	rs4661498		SHEP_S1	NORMAL	T	T																c.869N>G	p.Tyr290Cys	p.Y290C	ENST00000235347	4/4	245	173	72				PRAMEF10,missense_variant,p.Tyr290Cys,ENST00000235347,NM_001039361.4;	C	ENSG00000187545	ENST00000235347	Transcript
PRAMEF10	0	.	GRCh38	chr1	12894694	12894694	+	Nonsense_Mutation	SNP	C	C	T	novel		SHEP_S1	NORMAL	C	C																c.758N>A	p.Trp253Ter	p.W253*	ENST00000235347	3/4	53	35	18				PRAMEF10,stop_gained,p.Trp253Ter,ENST00000235347,NM_001039361.4;	T	ENSG00000187545	ENST00000235347	Transcript
PRAMEF6	0	.	GRCh38	chr1	12938859	12938859	+	Missense_Mutation	SNP	G	G	A	rs6604961		SHEP_S1	NORMAL	G	G																c.1247N>T	p.Pro416Leu	p.P416L	ENST00000376189	4/4	950	658	292				PRAMEF6,missense_variant,p.Pro416Leu,ENST00000376189,NM_001010889.2;PRAMEF6,missense_variant,p.Pro416Leu,ENST00000415464,;	A	ENSG00000232423	ENST00000376189	Transcript
PRAMEF6	0	.	GRCh38	chr1	12938878	12938878	+	Missense_Mutation	SNP	C	C	G	rs201734466		SHEP_S1	NORMAL	C	C																c.1228N>C	p.Val410Leu	p.V410L	ENST00000376189	4/4	821	557	264				PRAMEF6,missense_variant,p.Val410Leu,ENST00000376189,NM_001010889.2;PRAMEF6,missense_variant,p.Val410Leu,ENST00000415464,;	G	ENSG00000232423	ENST00000376189	Transcript
HNRNPCL2	0	.	GRCh38	chr1	13115967	13115967	+	Missense_Mutation	SNP	C	C	T	rs28713604		SHEP_S1	NORMAL	C	C																c.434N>A	p.Arg145His	p.R145H	ENST00000621994	2/2	457	238	219				HNRNPCL2,missense_variant,p.Arg145His,ENST00000621994,NM_001136561.3;	T	ENSG00000275774	ENST00000621994	Transcript
PRAMEF9	0	.	GRCh38	chr1	13176324	13176324	+	Missense_Mutation	SNP	C	G	G	rs200707086		SHEP_S1	NORMAL	C	C																c.377N>G	p.Ser126Cys	p.S126C	ENST00000415919	3/4	23	0	23				PRAMEF9,missense_variant,p.Ser126Cys,ENST00000415919,NM_001010890.2;	G	ENSG00000204505	ENST00000415919	Transcript
PRAMEF9	0	.	GRCh38	chr1	13176384	13176384	+	Missense_Mutation	SNP	A	G	G	rs199741513		SHEP_S1	NORMAL	A	A																c.437N>G	p.Gln146Arg	p.Q146R	ENST00000415919	3/4	17	0	17				PRAMEF9,missense_variant,p.Gln146Arg,ENST00000415919,NM_001010890.2;	G	ENSG00000204505	ENST00000415919	Transcript
PRAMEF9	0	.	GRCh38	chr1	13178750	13178750	+	Missense_Mutation	SNP	C	T	T	novel		SHEP_S1	NORMAL	C	C																c.1055N>T	p.Ala352Val	p.A352V	ENST00000415919	4/4	55	0	55				PRAMEF9,missense_variant,p.Ala352Val,ENST00000415919,NM_001010890.2;	T	ENSG00000204505	ENST00000415919	Transcript
PRAMEF9	0	.	GRCh38	chr1	13178835	13178835	+	Missense_Mutation	SNP	T	G	G	novel		SHEP_S1	NORMAL	T	T																c.1140N>G	p.Phe380Leu	p.F380L	ENST00000415919	4/4	106	1	105				PRAMEF9,missense_variant,p.Phe380Leu,ENST00000415919,NM_001010890.2;	G	ENSG00000204505	ENST00000415919	Transcript
PRAMEF9	0	.	GRCh38	chr1	13178951	13178951	+	Missense_Mutation	SNP	G	A	A	novel		SHEP_S1	NORMAL	G	G																c.1256N>A	p.Arg419Gln	p.R419Q	ENST00000415919	4/4	270	1	269				PRAMEF9,missense_variant,p.Arg419Gln,ENST00000415919,NM_001010890.2;	A	ENSG00000204505	ENST00000415919	Transcript
PRAMEF13	0	.	GRCh38	chr1	13198569	13198569	+	RNA	SNP	C	A	A	novel		SHEP_S1	NORMAL	C	C																n.625N>T			ENST00000625019	2/3	19	0	19				PRAMEF13,non_coding_transcript_exon_variant,,ENST00000625019,;	A	ENSG00000279169	ENST00000625019	Transcript
PRAMEF18	0	.	GRCh38	chr1	13223363	13223363	+	Missense_Mutation	SNP	G	A	A	novel		SHEP_S1	NORMAL	G	G																c.1415N>T	p.Ser472Phe	p.S472F	ENST00000624297	3/3	7	0	7				PRAMEF18,missense_variant,p.Ser472Phe,ENST00000624297,NM_001099850.2;	A	ENSG00000279804	ENST00000624297	Transcript
PRAMEF18	0	.	GRCh38	chr1	13223492	13223492	+	Missense_Mutation	SNP	A	G	G	novel		SHEP_S1	NORMAL	A	A																c.1286N>C	p.Leu429Ser	p.L429S	ENST00000624297	3/3	31	0	31				PRAMEF18,missense_variant,p.Leu429Ser,ENST00000624297,NM_001099850.2;	G	ENSG00000279804	ENST00000624297	Transcript
PRAMEF18	0	.	GRCh38	chr1	13223511	13223511	+	Missense_Mutation	SNP	T	C	C	novel		SHEP_S1	NORMAL	T	T																c.1267N>G	p.Asn423Asp	p.N423D	ENST00000624297	3/3	21	0	21				PRAMEF18,missense_variant,p.Asn423Asp,ENST00000624297,NM_001099850.2;	C	ENSG00000279804	ENST00000624297	Transcript
PRAMEF18	0	.	GRCh38	chr1	13225068	13225068	+	Missense_Mutation	SNP	A	A	G	rs61780078		SHEP_S1	NORMAL	A	A																c.659N>C	p.Leu220Pro	p.L220P	ENST00000624297	2/3	871	481	390				PRAMEF18,missense_variant,p.Leu220Pro,ENST00000624297,NM_001099850.2;	G	ENSG00000279804	ENST00000624297	Transcript
PRAMEF18	0	.	GRCh38	chr1	13225359	13225359	+	Missense_Mutation	SNP	A	G	G	rs201492352		SHEP_S1	NORMAL	A	A																c.368N>C	p.Leu123Pro	p.L123P	ENST00000624297	2/3	585	1	584				PRAMEF18,missense_variant,p.Leu123Pro,ENST00000624297,NM_001099850.2;	G	ENSG00000279804	ENST00000624297	Transcript
PRAMEF18	0	.	GRCh38	chr1	13225408	13225408	+	Missense_Mutation	SNP	T	T	A	rs201369259		SHEP_S1	NORMAL	T	T																c.319N>T	p.Met107Leu	p.M107L	ENST00000624297	2/3	326	174	152				PRAMEF18,missense_variant,p.Met107Leu,ENST00000624297,NM_001099850.2;	A	ENSG00000279804	ENST00000624297	Transcript
PRAMEF18	0	.	GRCh38	chr1	13225429	13225429	+	Missense_Mutation	SNP	A	A	G	novel		SHEP_S1	NORMAL	A	A																c.298N>C	p.Trp100Arg	p.W100R	ENST00000624297	2/3	274	202	72				PRAMEF18,missense_variant,p.Trp100Arg,ENST00000624297,NM_001099850.2;	G	ENSG00000279804	ENST00000624297	Transcript
PRAMEF18	0	.	GRCh38	chr1	13226028	13226028	+	Missense_Mutation	SNP	C	C	T	novel		SHEP_S1	NORMAL	C	C																c.85N>A	p.Val29Ile	p.V29I	ENST00000624297	1/3	780	461	319				PRAMEF18,missense_variant,p.Val29Ile,ENST00000624297,NM_001099850.2;	T	ENSG00000279804	ENST00000624297	Transcript
PRAMEF18	0	.	GRCh38	chr1	13226052	13226052	+	Missense_Mutation	SNP	T	T	C	novel		SHEP_S1	NORMAL	T	T																c.61N>G	p.Arg21Gly	p.R21G	ENST00000624297	1/3	640	394	245				PRAMEF18,missense_variant,p.Arg21Gly,ENST00000624297,NM_001099850.2;	C	ENSG00000279804	ENST00000624297	Transcript
PRAMEF18	0	.	GRCh38	chr1	13226098	13226098	+	Missense_Mutation	SNP	G	G	T	novel		SHEP_S1	NORMAL	G	G																c.15N>A	p.Phe5Leu	p.F5L	ENST00000624297	1/3	446	272	174				PRAMEF18,missense_variant,p.Phe5Leu,ENST00000624297,NM_001099850.2;	T	ENSG00000279804	ENST00000624297	Transcript
PRAMEF18	0	.	GRCh38	chr1	13226100	13226100	+	Missense_Mutation	SNP	A	A	G	novel		SHEP_S1	NORMAL	A	A																c.13N>C	p.Phe5Leu	p.F5L	ENST00000624297	1/3	445	272	173				PRAMEF18,missense_variant,p.Phe5Leu,ENST00000624297,NM_001099850.2;	G	ENSG00000279804	ENST00000624297	Transcript
PRAMEF33P	0	.	GRCh38	chr1	13306172	13306172	+	RNA	SNP	C	C	T	rs200261441		SHEP_S1	NORMAL	C	C																n.218N>T			ENST00000437300	1/3	83	59	24				PRAMEF15,intron_variant,,ENST00000613530,;PRAMEF33P,non_coding_transcript_exon_variant,,ENST00000437300,;	T	ENSG00000237700	ENST00000437300	Transcript
PRAMEF33P	0	.	GRCh38	chr1	13306667	13306667	+	RNA	SNP	A	G	G	rs752151122		SHEP_S1	NORMAL	A	A																n.317N>G			ENST00000437300	2/3	119	0	119				PRAMEF15,intron_variant,,ENST00000613530,;PRAMEF33P,non_coding_transcript_exon_variant,,ENST00000437300,;	G	ENSG00000237700	ENST00000437300	Transcript
PRAMEF33P	0	.	GRCh38	chr1	13307108	13307108	+	RNA	SNP	G	G	A	rs138755724		SHEP_S1	NORMAL	G	G																n.758N>A			ENST00000437300	2/3	34	13	21				PRAMEF15,intron_variant,,ENST00000613530,;PRAMEF33P,non_coding_transcript_exon_variant,,ENST00000437300,;	A	ENSG00000237700	ENST00000437300	Transcript
PRAMEF33P	0	.	GRCh38	chr1	13308468	13308468	+	RNA	SNP	A	A	C	rs2637920		SHEP_S1	NORMAL	A	A																n.1006N>C			ENST00000437300	3/3	22	11	11				PRAMEF15,intron_variant,,ENST00000613530,;PRAMEF33P,non_coding_transcript_exon_variant,,ENST00000437300,;	C	ENSG00000237700	ENST00000437300	Transcript
PRAMEF33P	0	.	GRCh38	chr1	13308474	13308474	+	RNA	SNP	C	G	G	rs201960966		SHEP_S1	NORMAL	C	C																n.1012N>G			ENST00000437300	3/3	11	0	11				PRAMEF15,intron_variant,,ENST00000613530,;PRAMEF33P,non_coding_transcript_exon_variant,,ENST00000437300,;	G	ENSG00000237700	ENST00000437300	Transcript
PRAMEF19	0	.	GRCh38	chr1	13371759	13371759	+	5'Flank	SNP	A	G	G	novel		SHEP_S1	NORMAL	A	A																			ENST00000376101		172	0	172				PRAMEF19,upstream_gene_variant,,ENST00000376101,;	G	ENSG00000204480	ENST00000376101	Transcript
PRAMEF20	0	.	GRCh38	chr1	13418237	13418237	+	Missense_Mutation	SNP	C	G	G	rs199886862		SHEP_S1	NORMAL	C	C																c.403N>G	p.Leu135Val	p.L135V	ENST00000316412	3/4	590	0	590				PRAMEF20,missense_variant,p.Leu135Val,ENST00000316412,NM_001099852.2;PRAMEF20,missense_variant,p.Leu135Val,ENST00000602960,;	G	ENSG00000204478	ENST00000316412	Transcript
PRDM2	0	.	GRCh38	chr1	13782589	13782589	+	Missense_Mutation	SNP	T	T	G	rs147431796		SHEP_S1	NORMAL	T	T																c.4794N>G	p.Asn1598Lys	p.N1598K	ENST00000235372	8/10	276	138	138				PRDM2,missense_variant,p.Asn1598Lys,ENST00000235372,NM_012231.4;PRDM2,missense_variant,p.Asn1598Lys,ENST00000311066,NM_015866.4;PRDM2,missense_variant,p.Asn1397Lys,ENST00000413440,NM_001007257.2;PRDM2,missense_variant,p.Asn1397Lys,ENST00000343137,;PRDM2,intron_variant,,ENST00000376048,NM_001135610.1;PRDM2,intron_variant,,ENST00000503842,;PRDM2,intron_variant,,ENST00000505823,;PRDM2,downstream_gen…	G	ENSG00000116731	ENST00000235372	Transcript
FAM131C	0	.	GRCh38	chr1	16058636	16058636	+	Missense_Mutation	SNP	C	C	A	rs1832151		SHEP_S1	NORMAL	C	C																c.644N>T	p.Ser215Ile	p.S215I	ENST00000375662	7/7	167	105	62				FAM131C,missense_variant,p.Ser215Ile,ENST00000375662,NM_182623.2;CLCNKB,downstream_gene_variant,,ENST00000375679,NM_000085.4;CLCNKB,downstream_gene_variant,,ENST00000375667,NM_001165945.2;CLCNKB,downstream_gene_variant,,ENST00000619181,;CLCNKB,downstream_gene_variant,,ENST00000431772,;FAM131C,non_coding_transcript_exon_variant,,ENST00000494078,;	A	ENSG00000185519	ENST00000375662	Transcript
NBPF1	0	.	GRCh38	chr1	16564103	16564103	+	Missense_Mutation	SNP	T	T	A	rs2990550		SHEP_S1	NORMAL	T	T																c.3260N>T	p.Tyr1087Phe	p.Y1087F	ENST00000430580	29/29	2949	1052	1897				NBPF1,missense_variant,p.Tyr1087Phe,ENST00000430580,NM_017940.4;NBPF1,missense_variant,p.Tyr1068Phe,ENST00000432949,;NBPF1,downstream_gene_variant,,ENST00000392963,;	A	ENSG00000219481	ENST00000430580	Transcript
NBPF1	0	.	GRCh38	chr1	16564107	16564107	+	Missense_Mutation	SNP	T	T	G	rs2990551		SHEP_S1	NORMAL	T	T																c.3256N>C	p.Met1086Leu	p.M1086L	ENST00000430580	29/29	2896	1874	1022				NBPF1,missense_variant,p.Met1086Leu,ENST00000430580,NM_017940.4;NBPF1,missense_variant,p.Met1067Leu,ENST00000432949,;NBPF1,downstream_gene_variant,,ENST00000392963,;	G	ENSG00000219481	ENST00000430580	Transcript
NBPF1	0	.	GRCh38	chr1	16564149	16564149	+	Missense_Mutation	SNP	C	C	T	rs2992339		SHEP_S1	NORMAL	C	C																c.3214N>A	p.Val1072Ile	p.V1072I	ENST00000430580	29/29	2190	1138	1051				NBPF1,missense_variant,p.Val1072Ile,ENST00000430580,NM_017940.4;NBPF1,missense_variant,p.Val1053Ile,ENST00000432949,;NBPF1,downstream_gene_variant,,ENST00000392963,;	T	ENSG00000219481	ENST00000430580	Transcript
NBPF1	0	.	GRCh38	chr1	16569139	16569139	+	Missense_Mutation	SNP	T	G	G	rs11581926		SHEP_S1	NORMAL	T	T																c.2548N>C	p.Lys850Gln	p.K850Q	ENST00000430580	23/29	2394	352	2042				NBPF1,missense_variant,p.Lys850Gln,ENST00000430580,NM_017940.4;NBPF1,missense_variant,p.Lys850Gln,ENST00000432949,;NBPF1,3_prime_UTR_variant,,ENST00000392963,;	G	ENSG00000219481	ENST00000430580	Transcript
NBPF1	0	.	GRCh38	chr1	16575215	16575215	+	Missense_Mutation	SNP	C	C	G	rs3901680		SHEP_S1	NORMAL	C	C																c.2134N>C	p.Asp712His	p.D712H	ENST00000430580	20/29	1354	898	456				NBPF1,missense_variant,p.Asp712His,ENST00000430580,NM_017940.4;NBPF1,missense_variant,p.Asp712His,ENST00000432949,;NBPF1,3_prime_UTR_variant,,ENST00000392963,;	G	ENSG00000219481	ENST00000430580	Transcript
MST1L	0	.	GRCh38	chr1	16757281	16757281	+	RNA	SNP	C	C	A	rs56318124		SHEP_S1	NORMAL	C	C																n.2021N>T			ENST00000624762	15/15	410	293	117				MST1L,non_coding_transcript_exon_variant,,ENST00000624762,;MST1L,non_coding_transcript_exon_variant,,ENST00000455405,;CROCC,intron_variant,,ENST00000466256,;MST1L,downstream_gene_variant,,ENST00000544155,;MST1L,downstream_gene_variant,,ENST00000545160,;MST1L,non_coding_transcript_exon_variant,,ENST00000442552,;	A	ENSG00000186715	ENST00000624762	Transcript
MST1L	0	.	GRCh38	chr1	16759007	16759007	+	RNA	SNP	T	T	C	rs2329006		SHEP_S1	NORMAL	T	T																n.1189N>G			ENST00000624762	10/15	1859	1091	768				MST1L,non_coding_transcript_exon_variant,,ENST00000624762,;CROCC,intron_variant,,ENST00000466256,;MST1L,upstream_gene_variant,,ENST00000455405,;MST1L,upstream_gene_variant,,ENST00000544155,;MST1L,downstream_gene_variant,,ENST00000545160,;MST1L,non_coding_transcript_exon_variant,,ENST00000442552,;	C	ENSG00000186715	ENST00000624762	Transcript
MST1L	0	.	GRCh38	chr1	16759505	16759508	+	RNA	DEL	CCCG	CCCG	-	rs758788032		SHEP_S1	NORMAL	CCCG	CCCG																n.894_897delNNNN			ENST00000624762	7/15	105	87	18				MST1L,non_coding_transcript_exon_variant,,ENST00000624762,;CROCC,intron_variant,,ENST00000466256,;MST1L,upstream_gene_variant,,ENST00000455405,;MST1L,upstream_gene_variant,,ENST00000544155,;MST1L,downstream_gene_variant,,ENST00000545160,;MST1L,non_coding_transcript_exon_variant,,ENST00000442552,;	-	ENSG00000186715	ENST00000624762	Transcript
MST1L	0	.	GRCh38	chr1	16761047	16761051	+	RNA	DEL	GTGCT	GTGCT	-	rs113982165		SHEP_S1	NORMAL	GTGCT	GTGCT																n.119_123delNNNNN			ENST00000624762	2/15	1233	970	263				MST1L,non_coding_transcript_exon_variant,,ENST00000624762,;MST1L,non_coding_transcript_exon_variant,,ENST00000545160,;CROCC,intron_variant,,ENST00000466256,;MST1L,upstream_gene_variant,,ENST00000455405,;MST1L,upstream_gene_variant,,ENST00000544155,;MST1L,non_coding_transcript_exon_variant,,ENST00000442552,;	-	ENSG00000186715	ENST00000624762	Transcript
CROCC	0	.	GRCh38	chr1	16938425	16938425	+	Missense_Mutation	SNP	C	C	T	rs4463721		SHEP_S1	NORMAL	C	C																c.1316N>T	p.Ala439Val	p.A439V	ENST00000375541	11/37	369	225	144				CROCC,missense_variant,p.Ala439Val,ENST00000375541,NM_014675.4;CROCC,missense_variant,p.Ala299Val,ENST00000445545,;CROCC,missense_variant,p.Ala333Val,ENST00000467938,;CROCC,intron_variant,,ENST00000467715,;CROCC,non_coding_transcript_exon_variant,,ENST00000466256,;CROCC,intron_variant,,ENST00000492631,;CROCC,upstream_gene_variant,,ENST00000494191,;	T	ENSG00000058453	ENST00000375541	Transcript
CROCC	0	.	GRCh38	chr1	16939065	16939065	+	Missense_Mutation	SNP	C	C	T	rs9435793		SHEP_S1	NORMAL	C	C																c.1531N>T	p.Pro511Ser	p.P511S	ENST00000375541	12/37	211	101	110				CROCC,missense_variant,p.Pro511Ser,ENST00000375541,NM_014675.4;CROCC,missense_variant,p.Pro371Ser,ENST00000445545,;CROCC,missense_variant,p.Pro405Ser,ENST00000467938,;CROCC,missense_variant,p.Pro113Ser,ENST00000467715,;CROCC,non_coding_transcript_exon_variant,,ENST00000466256,;CROCC,non_coding_transcript_exon_variant,,ENST00000492631,;CROCC,non_coding_transcript_exon_variant,,ENST00000494191,;	T	ENSG00000058453	ENST00000375541	Transcript
CROCC	0	.	GRCh38	chr1	16955496	16955496	+	Missense_Mutation	SNP	G	G	A	rs150909109		SHEP_S1	NORMAL	G	G																c.3650N>A	p.Arg1217His	p.R1217H	ENST00000375541	24/37	111	45	66				CROCC,missense_variant,p.Arg1217His,ENST00000375541,NM_014675.4;CROCC,missense_variant,p.Arg1077His,ENST00000445545,;CROCC,downstream_gene_variant,,ENST00000467938,;CROCC,downstream_gene_variant,,ENST00000486318,;CROCC,downstream_gene_variant,,ENST00000477773,;CROCC,downstream_gene_variant,,ENST00000498688,;CROCC,downstream_gene_variant,,ENST00000494191,;CROCC,downstream_gene_variant,,ENST0000049…	A	ENSG00000058453	ENST00000375541	Transcript
PADI2	0	.	GRCh38	chr1	17086657	17086657	+	Missense_Mutation	SNP	C	C	T	rs61749340		SHEP_S1	NORMAL	C	C																c.698N>A	p.Arg233Gln	p.R233Q	ENST00000375486	7/16	506	289	217				PADI2,missense_variant,p.Arg233Gln,ENST00000375486,NM_007365.2;PADI2,missense_variant,p.Arg233Gln,ENST00000375481,;PADI2,upstream_gene_variant,,ENST00000466151,;	T	ENSG00000117115	ENST00000375486	Transcript
ALDH4A1	0	.	GRCh38	chr1	18885513	18885513	+	Missense_Mutation	SNP	G	G	A	rs139640415		SHEP_S1	NORMAL	G	G																c.413N>T	p.Pro138Leu	p.P138L	ENST00000375341	5/15	174	94	80				ALDH4A1,missense_variant,p.Pro138Leu,ENST00000375341,NM_003748.3;ALDH4A1,missense_variant,p.Pro138Leu,ENST00000538839,NM_001319218.1;ALDH4A1,missense_variant,p.Pro138Leu,ENST00000290597,NM_170726.2;ALDH4A1,missense_variant,p.Pro78Leu,ENST00000538309,NM_001161504.1;ALDH4A1,missense_variant,p.Pro122Leu,ENST00000432718,;MIR4695,upstream_gene_variant,,ENST00000577305,;ALDH4A1,non_coding_transcript_ex…	A	ENSG00000159423	ENST00000375341	Transcript
CAPZB	0	.	GRCh38	chr1	19357514	19357535	+	Frame_Shift_Del	DEL	CATGATCCAGATCCCAGAGGTA	CATGATCCAGATCCCAGAGGTA	-	novel		SHEP_S1	NORMAL	CATGATCCAGATCCCAGAGGTA	CATGATCCAGATCCCAGAGGTA																c.445_466delNNNNNNNNNNNNNNNNNNNNNN	p.Tyr149AlafsTer5	p.Y149Afs*5	ENST00000433834	5/9	204	155	49				CAPZB,frameshift_variant,p.Tyr146AlafsTer5,ENST00000264203,NM_001206541.2;CAPZB,frameshift_variant,p.Tyr120AlafsTer5,ENST00000375142,NM_001206540.2;CAPZB,frameshift_variant,p.Tyr108AlafsTer5,ENST00000375144,;CAPZB,frameshift_variant,p.Tyr149AlafsTer5,ENST00000433834,NM_001282162.1;CAPZB,frameshift_variant,p.Tyr120AlafsTer5,ENST00000264202,NM_004930.4;CAPZB,non_coding_transcript_exon_variant,,ENST…	-	ENSG00000077549	ENST00000433834	Transcript
PLA2G2A	0	.	GRCh38	chr1	19975708	19975708	+	Missense_Mutation	SNP	C	C	T	rs34568801		SHEP_S1	NORMAL	C	C																c.428N>A	p.Arg143His	p.R143H	ENST00000400520	5/5	214	93	121				PLA2G2A,missense_variant,p.Arg143His,ENST00000400520,NM_001161729.1;PLA2G2A,missense_variant,p.Arg143His,ENST00000375111,NM_001161727.1,NM_001161728.1,NM_000300.3;RN7SL304P,downstream_gene_variant,,ENST00000488028,;PLA2G2A,non_coding_transcript_exon_variant,,ENST00000496748,;PLA2G2A,non_coding_transcript_exon_variant,,ENST00000491964,;PLA2G2A,non_coding_transcript_exon_variant,,ENST00000469162,;P…	T	ENSG00000188257	ENST00000400520	Transcript
KIF17	0	.	GRCh38	chr1	20664696	20664697	+	Frame_Shift_Ins	INS	-	-	G	novel		SHEP_S1	NORMAL	-	-																c.2977_2978insC	p.Gln993ProfsTer4	p.Q993Pfs*4	ENST00000247986	15/15	272	156	116				KIF17,frameshift_variant,p.Gln993ProfsTer4,ENST00000247986,NM_020816.3;KIF17,frameshift_variant,p.Gln992ProfsTer4,ENST00000400463,NM_001122819.2;KIF17,frameshift_variant,p.Gln893ProfsTer4,ENST00000375044,NM_001287212.1;DDOST,upstream_gene_variant,,ENST00000415136,NM_005216.4;DDOST,upstream_gene_variant,,ENST00000375048,;DDOST,upstream_gene_variant,,ENST00000602624,;DDOST,upstream_gene_variant,,EN…	G	ENSG00000117245	ENST00000247986	Transcript
NBPF3	0	.	GRCh38	chr1	21482521	21482521	+	Missense_Mutation	SNP	G	C	C	rs200063908		SHEP_S1	NORMAL	G	G																c.1644N>C	p.Lys548Asn	p.K548N	ENST00000318249	14/15	7	0	7				NBPF3,missense_variant,p.Lys536Asn,ENST00000342104,NM_001256416.2;NBPF3,missense_variant,p.Lys548Asn,ENST00000318249,NM_032264.4;NBPF3,missense_variant,p.Lys478Asn,ENST00000454000,NM_001256417.2;NBPF3,missense_variant,p.Lys492Asn,ENST00000619554,;NBPF3,non_coding_transcript_exon_variant,,ENST00000469876,;NBPF3,downstream_gene_variant,,ENST00000477050,;NBPF3,3_prime_UTR_variant,,ENST00000318220,;N…	C	ENSG00000142794	ENST00000318249	Transcript
HSPG2	0	.	GRCh38	chr1	21842362	21842362	+	Missense_Mutation	SNP	G	G	A	rs114851469		SHEP_S1	NORMAL	G	G																c.8929N>T	p.Arg2977Trp	p.R2977W	ENST00000374695	68/97	136	64	72				HSPG2,missense_variant,p.Arg2977Trp,ENST00000374695,NM_005529.6,NM_001291860.1;HSPG2,upstream_gene_variant,,ENST00000374676,;HSPG2,downstream_gene_variant,,ENST00000453796,;	A	ENSG00000142798	ENST00000374695	Transcript
LACTBL1	0	.	GRCh38	chr1	22953672	22953672	+	Missense_Mutation	SNP	C	C	A	rs148988625		SHEP_S1	NORMAL	C	C																c.1012N>T	p.Gly338Cys	p.G338C	ENST00000426928	6/6	152	85	67				LACTBL1,missense_variant,p.Gly338Cys,ENST00000426928,NM_001289974.1;LACTBL1,missense_variant,p.Gly293Cys,ENST00000618559,;	A	ENSG00000215906	ENST00000426928	Transcript
ASAP3	0	.	GRCh38	chr1	23437183	23437183	+	Missense_Mutation	SNP	G	G	A	rs146159261		SHEP_S1	NORMAL	G	G																c.1289N>T	p.Ala430Val	p.A430V	ENST00000336689	14/25	363	188	175				ASAP3,missense_variant,p.Ala430Val,ENST00000336689,NM_017707.3;ASAP3,missense_variant,p.Ala421Val,ENST00000437606,NM_001143778.1;ASAP3,intron_variant,,ENST00000618240,;ASAP3,upstream_gene_variant,,ENST00000495646,;ASAP3,upstream_gene_variant,,ENST00000465372,;ASAP3,3_prime_UTR_variant,,ENST00000492982,;ASAP3,3_prime_UTR_variant,,ENST00000475814,;ASAP3,non_coding_transcript_exon_variant,,ENST00000…	A	ENSG00000088280	ENST00000336689	Transcript
TMEM57	0	.	GRCh38	chr1	25454282	25454282	+	Missense_Mutation	SNP	G	G	A	rs113398522		SHEP_S1	NORMAL	G	G																c.373N>A	p.Val125Met	p.V125M	ENST00000374343	4/11	229	129	100				TMEM57,missense_variant,p.Val125Met,ENST00000374343,NM_018202.5;TMEM57,missense_variant,p.Val125Met,ENST00000399766,NM_001282564.1;TMEM57,non_coding_transcript_exon_variant,,ENST00000470035,;	A	ENSG00000204178	ENST00000374343	Transcript
UBXN11	0	.	GRCh38	chr1	26282352	26282352	+	Missense_Mutation	SNP	C	C	A	rs6667693		SHEP_S1	NORMAL	C	C																c.1510N>T	p.Gly504Cys	p.G504C	ENST00000374222	16/16	168	103	65				UBXN11,missense_variant,p.Gly384Cys,ENST00000314675,NM_001077262.1;UBXN11,missense_variant,p.Gly504Cys,ENST00000374222,;UBXN11,missense_variant,p.Gly471Cys,ENST00000374217,NM_145345.2;UBXN11,missense_variant,p.Gly504Cys,ENST00000374221,NM_183008.2;UBXN11,missense_variant,p.Gly471Cys,ENST00000357089,;UBXN11,missense_variant,p.Gly261Cys,ENST00000374223,;CEP85,downstream_gene_variant,,ENST0000045142…	A	ENSG00000158062	ENST00000374222	Transcript
UBXN11	0	.	GRCh38	chr1	26282361	26282361	+	Missense_Mutation	SNP	G	G	A	rs61775089		SHEP_S1	NORMAL	G	G																c.1501N>T	p.Pro501Ser	p.P501S	ENST00000374222	16/16	179	111	68				UBXN11,missense_variant,p.Pro381Ser,ENST00000314675,NM_001077262.1;UBXN11,missense_variant,p.Pro501Ser,ENST00000374222,;UBXN11,missense_variant,p.Pro468Ser,ENST00000374217,NM_145345.2;UBXN11,missense_variant,p.Pro501Ser,ENST00000374221,NM_183008.2;UBXN11,missense_variant,p.Pro468Ser,ENST00000357089,;UBXN11,missense_variant,p.Pro258Ser,ENST00000374223,;CEP85,downstream_gene_variant,,ENST0000045142…	A	ENSG00000158062	ENST00000374222	Transcript
CD164L2	0	.	GRCh38	chr1	27382530	27382530	+	Missense_Mutation	SNP	C	T	T	rs2504779		SHEP_S1	NORMAL	C	C																c.226N>A	p.Val76Met	p.V76M	ENST00000374027	2/5	257	0	257				CD164L2,missense_variant,p.Val76Met,ENST00000374027,NM_207397.3;CD164L2,missense_variant,p.Val76Met,ENST00000374030,NM_001330448.1;CD164L2,non_coding_transcript_exon_variant,,ENST00000374025,;	T	ENSG00000174950	ENST00000374027	Transcript
CD164L2	0	.	GRCh38	chr1	27382554	27382554	+	Missense_Mutation	SNP	C	T	T	rs2474297		SHEP_S1	NORMAL	C	C																c.202N>A	p.Gly68Arg	p.G68R	ENST00000374027	2/5	209	0	209				CD164L2,missense_variant,p.Gly68Arg,ENST00000374027,NM_207397.3;CD164L2,missense_variant,p.Gly68Arg,ENST00000374030,NM_001330448.1;CD164L2,non_coding_transcript_exon_variant,,ENST00000374025,;	T	ENSG00000174950	ENST00000374027	Transcript
PTPRU	0	.	GRCh38	chr1	29279111	29279111	+	Missense_Mutation	SNP	C	C	T	rs150842094		SHEP_S1	NORMAL	C	C																c.1553N>T	p.Thr518Ile	p.T518I	ENST00000345512	9/31	191	87	104				PTPRU,missense_variant,p.Thr518Ile,ENST00000373779,NM_133178.3;PTPRU,missense_variant,p.Thr518Ile,ENST00000428026,NM_001195001.1;PTPRU,missense_variant,p.Thr518Ile,ENST00000460170,NM_133177.3;PTPRU,missense_variant,p.Thr518Ile,ENST00000345512,NM_005704.4;PTPRU,upstream_gene_variant,,ENST00000415600,;PTPRU,downstream_gene_variant,,ENST00000527027,;PTPRU,upstream_gene_variant,,ENST00000531385,;	T	ENSG00000060656	ENST00000345512	Transcript
COL16A1	0	.	GRCh38	chr1	31654822	31654822	+	Missense_Mutation	SNP	T	T	C	rs200496074		SHEP_S1	NORMAL	T	T																c.4327N>G	p.Ile1443Val	p.I1443V	ENST00000373672	68/71	163	93	70				COL16A1,missense_variant,p.Ile1443Val,ENST00000373672,NM_001856.3;COL16A1,downstream_gene_variant,,ENST00000440437,;RP11-73M7.6,intron_variant,,ENST00000610043,;RP11-73M7.6,intron_variant,,ENST00000591929,;RP11-73M7.6,intron_variant,,ENST00000585413,;RP11-73M7.6,intron_variant,,ENST00000609549,;RP11-73M7.6,intron_variant,,ENST00000609033,;RP11-73M7.6,intron_variant,,ENST00000589462,;RP11-73M7.6,i…	C	ENSG00000084636	ENST00000373672	Transcript
RNF19B	0	.	GRCh38	chr1	32964501	32964501	+	Missense_Mutation	SNP	T	G	G	rs113840389		SHEP_S1	NORMAL	T	T																c.185N>C	p.Gln62Pro	p.Q62P	ENST00000373456	1/9	9	0	9				RNF19B,missense_variant,p.Gln62Pro,ENST00000356990,NM_001127361.2;RNF19B,missense_variant,p.Gln62Pro,ENST00000373456,NM_153341.3;RNF19B,missense_variant,p.Gln62Pro,ENST00000235150,NM_001300826.1;	G	ENSG00000116514	ENST00000373456	Transcript
GJB5	0	.	GRCh38	chr1	34757394	34757394	+	Missense_Mutation	SNP	C	C	T	rs116644255		SHEP_S1	NORMAL	C	C																c.64N>T	p.Arg22Cys	p.R22C	ENST00000338513	2/2	183	111	72				GJB5,missense_variant,p.Arg22Cys,ENST00000338513,NM_005268.3;GJB4,upstream_gene_variant,,ENST00000339480,NM_153212.2;RP1-34M23.5,downstream_gene_variant,,ENST00000542839,;SMIM12,intron_variant,,ENST00000426886,;	T	ENSG00000189280	ENST00000338513	Transcript
BMP8B	0	.	GRCh38	chr1	39764664	39764664	+	Missense_Mutation	SNP	C	C	G	rs179472		SHEP_S1	NORMAL	C	C																c.827N>C	p.Ser276Thr	p.S276T	ENST00000372827	4/7	420	289	131				BMP8B,missense_variant,p.Ser276Thr,ENST00000372827,NM_001720.3;OXCT2,downstream_gene_variant,,ENST00000327582,NM_022120.1;PPIE,downstream_gene_variant,,ENST00000372830,NM_001195007.1;PPIE,downstream_gene_variant,,ENST00000356511,NM_203456.2,NM_001319293.1;PPIE,downstream_gene_variant,,ENST00000467741,;	G	ENSG00000116985	ENST00000372827	Transcript
OXCT2	0	.	GRCh38	chr1	39770402	39770402	+	Missense_Mutation	SNP	A	A	C	rs230321		SHEP_S1	NORMAL	A	A																c.854N>G	p.Leu285Arg	p.L285R	ENST00000327582	1/1	145	97	48				OXCT2,missense_variant,p.Leu285Arg,ENST00000327582,NM_022120.1;BMP8B,intron_variant,,ENST00000372827,NM_001720.3;	C	ENSG00000198754	ENST00000327582	Transcript
PPT1	0	.	GRCh38	chr1	40074078	40074078	+	Missense_Mutation	SNP	T	T	C	rs146902902		SHEP_S1	NORMAL	T	T																c.904N>G	p.Ile302Val	p.I302V	ENST00000433473	9/9	262	121	140				PPT1,missense_variant,p.Ile302Val,ENST00000433473,NM_000310.3;PPT1,missense_variant,p.Ile199Val,ENST00000449045,NM_001142604.1;PPT1,missense_variant,p.Ile173Val,ENST00000439754,;PPT1,missense_variant,p.Ile83Val,ENST00000530076,;CAP1,downstream_gene_variant,,ENST00000372797,NM_006367.3,NM_001105530.1;CAP1,downstream_gene_variant,,ENST00000372802,;CAP1,downstream_gene_variant,,ENST00000340450,;CAP1…	C	ENSG00000131238	ENST00000433473	Transcript
FOXO6	0	.	GRCh38	chr1	41382388	41382388	+	Missense_Mutation	SNP	C	C	T	rs12092825		SHEP_S1	NORMAL	C	C																c.1187N>T	p.Ala396Val	p.A396V	ENST00000372591	2/2	77	58	19				FOXO6,missense_variant,p.Ala396Val,ENST00000372591,NM_001291281.2;	T	ENSG00000204060	ENST00000372591	Transcript
MPL	0	.	GRCh38	chr1	43339476	43339476	+	Missense_Mutation	SNP	G	G	C	novel		SHEP_S1	NORMAL	G	G																c.597N>C	p.Arg199Ser	p.R199S	ENST00000372470	4/12	287	141	146				MPL,missense_variant,p.Arg199Ser,ENST00000372470,NM_005373.2;MPL,missense_variant,p.Arg199Ser,ENST00000413998,;	C	ENSG00000117400	ENST00000372470	Transcript
SZT2	0	.	GRCh38	chr1	43431072	43431072	+	Missense_Mutation	SNP	C	C	T	rs138762270		SHEP_S1	NORMAL	C	C																c.4727N>T	p.Ser1576Leu	p.S1576L	ENST00000562955	32/71	241	132	109				SZT2,missense_variant,p.Ser1576Leu,ENST00000562955,NM_015284.3;SZT2,missense_variant,p.Ser1633Leu,ENST00000634258,;SZT2,downstream_gene_variant,,ENST00000470139,;SZT2,downstream_gene_variant,,ENST00000478140,;	T	ENSG00000198198	ENST00000562955	Transcript
KDM4A	0	.	GRCh38	chr1	43669216	43669216	+	Missense_Mutation	SNP	T	T	C	rs143990622		SHEP_S1	NORMAL	T	T																c.1280N>C	p.Met427Thr	p.M427T	ENST00000372396	10/22	264	153	111				KDM4A,missense_variant,p.Met427Thr,ENST00000372396,NM_014663.2;KDM4A,downstream_gene_variant,,ENST00000463151,;KDM4A,downstream_gene_variant,,ENST00000485249,;KDM4A,downstream_gene_variant,,ENST00000472265,;	C	ENSG00000066135	ENST00000372396	Transcript
GLIS1	0	.	GRCh38	chr1	53594547	53594547	+	Missense_Mutation	SNP	C	C	T	rs138426090		SHEP_S1	NORMAL	C	C																c.356N>A	p.Arg119Gln	p.R119Q	ENST00000312233	3/10	477	259	218				GLIS1,missense_variant,p.Arg119Gln,ENST00000312233,NM_147193.2;GLIS1,missense_variant,p.Arg294Gln,ENST00000628545,;	T	ENSG00000174332	ENST00000312233	Transcript
FAM151A	0	.	GRCh38	chr1	54616168	54616168	+	Missense_Mutation	SNP	G	G	C	rs142814457		SHEP_S1	NORMAL	G	G																c.267N>G	p.Asn89Lys	p.N89K	ENST00000302250	3/8	352	194	158				FAM151A,missense_variant,p.Asn89Lys,ENST00000302250,NM_176782.2;FAM151A,missense_variant,p.Asn89Lys,ENST00000371304,;ACOT11,intron_variant,,ENST00000371316,NM_015547.3;	C	ENSG00000162391	ENST00000302250	Transcript
OMA1	0	.	GRCh38	chr1	58530648	58530648	+	Missense_Mutation	SNP	C	C	A	rs77980955		SHEP_S1	NORMAL	C	C																c.1093N>T	p.Asp365Tyr	p.D365Y	ENST00000371226	6/9	393	216	177				OMA1,missense_variant,p.Asp207Tyr,ENST00000421528,;OMA1,missense_variant,p.Asp365Tyr,ENST00000371226,NM_145243.4;OMA1,downstream_gene_variant,,ENST00000456980,;OMA1,downstream_gene_variant,,ENST00000419242,;OMA1,downstream_gene_variant,,ENST00000426139,;OMA1,non_coding_transcript_exon_variant,,ENST00000467509,;DAB1,intron_variant,,ENST00000485760,;OMA1,downstream_gene_variant,,ENST00000467063,;OM…	A	ENSG00000162600	ENST00000371226	Transcript
RBMXL1	0	.	GRCh38	chr1	88983707	88983707	+	Missense_Mutation	SNP	T	T	C	rs112636230		SHEP_S1	NORMAL	T	T																c.120N>G	p.Ile40Met	p.I40M	ENST00000399794	3/3	364	266	98				RBMXL1,missense_variant,p.Ile40Met,ENST00000399794,NM_001162536.2;RBMXL1,missense_variant,p.Ile40Met,ENST00000321792,NM_019610.5;RBMXL1,missense_variant,p.Ile40Met,ENST00000413769,;KYAT3,intron_variant,,ENST00000260508,NM_001008661.2;KYAT3,intron_variant,,ENST00000370491,NM_001008662.2;KYAT3,intron_variant,,ENST00000370486,;KYAT3,intron_variant,,ENST00000446900,;	C	ENSG00000213516	ENST00000399794	Transcript
GBP7	0	.	GRCh38	chr1	89152352	89152352	+	Nonsense_Mutation	SNP	G	G	A	rs138540106		SHEP_S1	NORMAL	G	G																c.541N>T	p.Arg181Ter	p.R181*	ENST00000294671	5/11	224	107	117				GBP7,stop_gained,p.Arg181Ter,ENST00000294671,NM_207398.2;GBP2,upstream_gene_variant,,ENST00000464839,;	A	ENSG00000213512	ENST00000294671	Transcript
NOTCH2	0	.	GRCh38	chr1	119915499	119915499	+	Missense_Mutation	SNP	A	A	T	rs35586704		SHEP_S1	NORMAL	A	A																c.7223N>A	p.Leu2408His	p.L2408H	ENST00000256646	34/34	292	158	134				NOTCH2,missense_variant,p.Leu2408His,ENST00000256646,NM_024408.3;RP5-1042I8.7,upstream_gene_variant,,ENST00000566949,;	T	ENSG00000134250	ENST00000256646	Transcript
NOTCH2	0	.	GRCh38	chr1	119916219	119916219	+	Missense_Mutation	SNP	G	G	A	novel		SHEP_S1	NORMAL	G	G																c.6503N>T	p.Pro2168Leu	p.P2168L	ENST00000256646	34/34	452	263	189				NOTCH2,missense_variant,p.Pro2168Leu,ENST00000256646,NM_024408.3;	A	ENSG00000134250	ENST00000256646	Transcript
PFN1P2	0	.	GRCh38	chr1	120436530	120436530	+	5'Flank	SNP	T	T	G	rs9441132		SHEP_S1	NORMAL	T	T																			ENST00000604437		359	188	171				PFN1P2,upstream_gene_variant,,ENST00000604437,;NBPF8,non_coding_transcript_exon_variant,,ENST00000583271,;PFN1P2,upstream_gene_variant,,ENST00000621347,;	G	ENSG00000270392	ENST00000604437	Transcript
PFN1P2	0	.	GRCh38	chr1	120436644	120436644	+	5'Flank	SNP	G	G	A	rs781975064		SHEP_S1	NORMAL	G	G																			ENST00000604437		577	327	250				PFN1P2,upstream_gene_variant,,ENST00000604437,;NBPF8,non_coding_transcript_exon_variant,,ENST00000583271,;PFN1P2,upstream_gene_variant,,ENST00000621347,;	A	ENSG00000270392	ENST00000604437	Transcript
NBPF8	0	.	GRCh38	chr1	120449388	120449388	+	RNA	SNP	G	A	A	rs587605093		SHEP_S1	NORMAL	G	G																n.1957N>A			ENST00000583271	11/25	360	85	275				NBPF8,non_coding_transcript_exon_variant,,ENST00000583271,;	A	ENSG00000270231	ENST00000583271	Transcript
NBPF8	0	.	GRCh38	chr1	120460621	120460621	+	RNA	SNP	C	C	A	rs587696045		SHEP_S1	NORMAL	C	C																n.2833N>A			ENST00000583271	18/25	560	347	213				NBPF8,non_coding_transcript_exon_variant,,ENST00000583271,;	A	ENSG00000270231	ENST00000583271	Transcript
NBPF8	0	.	GRCh38	chr1	120462952	120462952	+	RNA	SNP	C	C	T	novel		SHEP_S1	NORMAL	C	C																n.3220N>T			ENST00000583271	21/25	23	13	10				NBPF8,non_coding_transcript_exon_variant,,ENST00000583271,;	T	ENSG00000270231	ENST00000583271	Transcript
SRGAP2C	0	.	GRCh38	chr1	121374827	121374827	+	Missense_Mutation	SNP	A	G	G	novel		SHEP_S1	NORMAL	A	A																c.704N>G	p.His235Arg	p.H235R	ENST00000367123	7/10	150	0	149				SRGAP2C,missense_variant,p.His235Arg,ENST00000367123,NM_001271872.1,NM_001329984.1;SRGAP2C,missense_variant,p.His82Arg,ENST00000304465,;SRGAP2-AS1,intron_variant,,ENST00000437515,;	G	ENSG00000171943	ENST00000367123	Transcript
ANKRD35	0	.	GRCh38	chr1	145872994	145872994	+	Missense_Mutation	SNP	T	C	C	rs41315701		SHEP_S1	NORMAL	T	T																c.1775N>G	p.Gln592Arg	p.Q592R	ENST00000355594	10/14	205	0	205				ANKRD35,missense_variant,p.Gln592Arg,ENST00000355594,NM_144698.4;ANKRD35,missense_variant,p.Gln502Arg,ENST00000544626,NM_001280799.1;	C	ENSG00000198483	ENST00000355594	Transcript
ANKRD35	0	.	GRCh38	chr1	145873487	145873487	+	Missense_Mutation	SNP	G	G	A	rs6670984		SHEP_S1	NORMAL	G	G																c.1282N>T	p.Pro428Ser	p.P428S	ENST00000355594	10/14	645	425	220				ANKRD35,missense_variant,p.Pro428Ser,ENST00000355594,NM_144698.4;ANKRD35,missense_variant,p.Pro338Ser,ENST00000544626,NM_001280799.1;	A	ENSG00000198483	ENST00000355594	Transcript
NBPF10	0	.	GRCh38	chr1	146066541	146066541	+	Missense_Mutation	SNP	T	T	G	novel		SHEP_S1	NORMAL	T	T																c.11165N>C	p.Glu3722Ala	p.E3722A	ENST00000583866	90/90	41	26	15				NBPF10,missense_variant,p.Glu3722Ala,ENST00000583866,NM_001302371.1,NM_001039703.5;NBPF10,missense_variant,p.Glu1166Ala,ENST00000617010,;NBPF10,missense_variant,p.Glu848Ala,ENST00000610925,;NBPF10,missense_variant,p.Glu869Ala,ENST00000622244,;NBPF10,missense_variant,p.Glu794Ala,ENST00000613557,;NBPF10,missense_variant,p.Glu504Ala,ENST00000613224,;NBPF10,3_prime_UTR_variant,,ENST00000616399,;RP11-…	G	ENSG00000271425	ENST00000583866	Transcript
NBPF10	0	.	GRCh38	chr1	146069569	146069569	+	Missense_Mutation	SNP	C	C	T	novel		SHEP_S1	NORMAL	C	C																c.10784N>A	p.Arg3595His	p.R3595H	ENST00000583866	86/90	503	199	304				NBPF10,missense_variant,p.Arg3595His,ENST00000583866,NM_001302371.1,NM_001039703.5;NBPF10,missense_variant,p.Arg1039His,ENST00000617010,;NBPF10,intron_variant,,ENST00000610925,;NBPF10,intron_variant,,ENST00000622244,;NBPF10,intron_variant,,ENST00000613557,;NBPF10,intron_variant,,ENST00000616399,;NBPF10,intron_variant,,ENST00000613224,;	T	ENSG00000271425	ENST00000583866	Transcript
NBPF10	0	.	GRCh38	chr1	146069630	146069630	+	Missense_Mutation	SNP	G	G	C	novel		SHEP_S1	NORMAL	G	G																c.10723N>G	p.Leu3575Val	p.L3575V	ENST00000583866	86/90	691	413	278				NBPF10,missense_variant,p.Leu3575Val,ENST00000583866,NM_001302371.1,NM_001039703.5;NBPF10,missense_variant,p.Leu1019Val,ENST00000617010,;NBPF10,intron_variant,,ENST00000610925,;NBPF10,intron_variant,,ENST00000622244,;NBPF10,intron_variant,,ENST00000613557,;NBPF10,intron_variant,,ENST00000616399,;NBPF10,intron_variant,,ENST00000613224,;	C	ENSG00000271425	ENST00000583866	Transcript
NBPF10	0	.	GRCh38	chr1	146069686	146069686	+	Missense_Mutation	SNP	C	C	T	novel		SHEP_S1	NORMAL	C	C																c.10667N>A	p.Gly3556Glu	p.G3556E	ENST00000583866	86/90	424	264	160				NBPF10,missense_variant,p.Gly3556Glu,ENST00000583866,NM_001302371.1,NM_001039703.5;NBPF10,missense_variant,p.Gly1000Glu,ENST00000617010,;NBPF10,intron_variant,,ENST00000610925,;NBPF10,intron_variant,,ENST00000622244,;NBPF10,intron_variant,,ENST00000613557,;NBPF10,intron_variant,,ENST00000616399,;NBPF10,intron_variant,,ENST00000613224,;	T	ENSG00000271425	ENST00000583866	Transcript
NBPF10	0	.	GRCh38	chr1	146121510	146121510	+	Missense_Mutation	SNP	A	C	C	novel		SHEP_S1	NORMAL	A	A																c.2746N>G	p.Phe916Val	p.F916V	ENST00000583866	20/90	9	0	9				NBPF10,missense_variant,p.Phe916Val,ENST00000583866,NM_001302371.1,NM_001039703.5;NBPF10,5_prime_UTR_variant,,ENST00000617010,;NBPF10,intron_variant,,ENST00000610925,;NBPF10,intron_variant,,ENST00000622244,;NBPF10,intron_variant,,ENST00000613557,;NBPF10,intron_variant,,ENST00000616399,;NBPF10,intron_variant,,ENST00000613224,;RP11-458D21.5,3_prime_UTR_variant,,ENST00000612520,;	C	ENSG00000271425	ENST00000583866	Transcript
NBPF10	0	.	GRCh38	chr1	146135471	146135471	+	Missense_Mutation	SNP	T	C	C	rs3926769		SHEP_S1	NORMAL	T	T																c.1142N>G	p.Lys381Arg	p.K381R	ENST00000583866	8/90	75	0	75				NBPF10,missense_variant,p.Lys381Arg,ENST00000583866,NM_001302371.1,NM_001039703.5;NBPF10,missense_variant,p.Lys41Arg,ENST00000610925,;NBPF10,missense_variant,p.Lys381Arg,ENST00000622244,;NBPF10,missense_variant,p.Lys381Arg,ENST00000613557,;NBPF10,missense_variant,p.Lys346Arg,ENST00000616399,;NBPF10,5_prime_UTR_variant,,ENST00000617010,;NBPF10,intron_variant,,ENST00000613224,;RP11-458D21.5,3_prime…	C	ENSG00000271425	ENST00000583866	Transcript
NBPF12	0	.	GRCh38	chr1	146960217	146960217	+	Missense_Mutation	SNP	G	G	A	novel		SHEP_S1	NORMAL	G	G																c.74N>A	p.Arg25His	p.R25H	ENST00000617931	6/36	208	82	126				NBPF12,missense_variant,p.Arg25His,ENST00000617931,;NBPF12,missense_variant,p.Arg25His,ENST00000617844,NM_001278141.1;NBPF12,missense_variant,p.Arg25His,ENST00000611443,;NBPF12,missense_variant,p.Arg25His,ENST00000579935,;NBPF12,missense_variant,p.Arg25His,ENST00000617614,;NBPF12,missense_variant,p.Arg25His,ENST00000617864,;NBPF12,missense_variant,p.Arg25His,ENST00000439206,;NBPF12,intron_variant…	A	ENSG00000268043	ENST00000617931	Transcript
NBPF12	0	.	GRCh38	chr1	146972960	146972960	+	Missense_Mutation	SNP	A	A	G	novel		SHEP_S1	NORMAL	A	A																c.1801N>G	p.Lys601Glu	p.K601E	ENST00000617931	16/36	358	243	115				NBPF12,missense_variant,p.Lys601Glu,ENST00000617931,;NBPF12,missense_variant,p.Lys601Glu,ENST00000617844,NM_001278141.1;NBPF12,missense_variant,p.Lys601Glu,ENST00000611443,;NBPF12,missense_variant,p.Lys330Glu,ENST00000617614,;NBPF12,missense_variant,p.Lys330Glu,ENST00000613714,;NBPF12,intron_variant,,ENST00000579935,;NBPF12,intron_variant,,ENST00000617864,;NBPF12,intron_variant,,ENST00000439206,;	G	ENSG00000268043	ENST00000617931	Transcript
NBPF12	0	.	GRCh38	chr1	146974762	146974762	+	Missense_Mutation	SNP	C	A	A	rs587721117		SHEP_S1	NORMAL	C	C																c.1825N>A	p.Leu609Ile	p.L609I	ENST00000617931	17/36	7	0	7				NBPF12,missense_variant,p.Leu609Ile,ENST00000617931,;NBPF12,missense_variant,p.Leu609Ile,ENST00000617844,NM_001278141.1;NBPF12,missense_variant,p.Leu609Ile,ENST00000611443,;NBPF12,missense_variant,p.Leu338Ile,ENST00000617614,;NBPF12,missense_variant,p.Leu338Ile,ENST00000613714,;NBPF12,intron_variant,,ENST00000579935,;NBPF12,intron_variant,,ENST00000617864,;NBPF12,intron_variant,,ENST00000439206,;	A	ENSG00000268043	ENST00000617931	Transcript
NBPF12	0	.	GRCh38	chr1	146986469	146986469	+	Missense_Mutation	SNP	A	A	C	novel		SHEP_S1	NORMAL	A	A																c.3009N>C	p.Arg1003Ser	p.R1003S	ENST00000617931	26/36	150	85	65				NBPF12,missense_variant,p.Arg1003Ser,ENST00000617931,;NBPF12,missense_variant,p.Arg1003Ser,ENST00000617844,NM_001278141.1;NBPF12,missense_variant,p.Arg1003Ser,ENST00000611443,;NBPF12,missense_variant,p.Arg732Ser,ENST00000579935,;NBPF12,missense_variant,p.Arg732Ser,ENST00000617614,;NBPF12,missense_variant,p.Arg657Ser,ENST00000613714,;NBPF12,missense_variant,p.Arg386Ser,ENST00000439206,;NBPF12,3_pr…	C	ENSG00000268043	ENST00000617931	Transcript
NBPF12	0	.	GRCh38	chr1	146989666	146989666	+	Missense_Mutation	SNP	T	T	G	rs112799504		SHEP_S1	NORMAL	T	T																c.3491N>G	p.Leu1164Arg	p.L1164R	ENST00000617931	30/36	1212	891	321				NBPF12,missense_variant,p.Leu1164Arg,ENST00000617931,;NBPF12,missense_variant,p.Leu1164Arg,ENST00000617844,NM_001278141.1;NBPF12,intron_variant,,ENST00000611443,;NBPF12,intron_variant,,ENST00000579935,;NBPF12,intron_variant,,ENST00000617614,;NBPF12,intron_variant,,ENST00000613714,;NBPF12,intron_variant,,ENST00000617864,;NBPF12,intron_variant,,ENST00000439206,;	G	ENSG00000268043	ENST00000617931	Transcript
NBPF12	0	.	GRCh38	chr1	146989731	146989731	+	Missense_Mutation	SNP	G	G	C	rs139844316		SHEP_S1	NORMAL	G	G																c.3556N>C	p.Ala1186Pro	p.A1186P	ENST00000617931	30/36	850	621	227				NBPF12,missense_variant,p.Ala1186Pro,ENST00000617931,;NBPF12,missense_variant,p.Ala1186Pro,ENST00000617844,NM_001278141.1;NBPF12,intron_variant,,ENST00000611443,;NBPF12,intron_variant,,ENST00000579935,;NBPF12,intron_variant,,ENST00000617614,;NBPF12,intron_variant,,ENST00000613714,;NBPF12,intron_variant,,ENST00000617864,;NBPF12,intron_variant,,ENST00000439206,;	C	ENSG00000268043	ENST00000617931	Transcript
NBPF12	0	.	GRCh38	chr1	146992735	146992735	+	Missense_Mutation	SNP	T	T	C	rs3969671		SHEP_S1	NORMAL	T	T																c.3872N>C	p.Val1291Ala	p.V1291A	ENST00000617931	34/36	304	183	121				NBPF12,missense_variant,p.Val1291Ala,ENST00000617931,;NBPF12,missense_variant,p.Val1291Ala,ENST00000617844,NM_001278141.1;NBPF12,missense_variant,p.Val945Ala,ENST00000579935,;NBPF12,intron_variant,,ENST00000611443,;NBPF12,intron_variant,,ENST00000617614,;NBPF12,intron_variant,,ENST00000613714,;NBPF12,intron_variant,,ENST00000617864,;NBPF12,intron_variant,,ENST00000439206,;	C	ENSG00000268043	ENST00000617931	Transcript
NBPF11	0	.	GRCh38	chr1	148118714	148118714	+	Missense_Mutation	SNP	C	C	G	novel		SHEP_S1	NORMAL	C	C																c.997N>C	p.Glu333Gln	p.E333Q	ENST00000615281	11/24	745	324	419				NBPF11,missense_variant,p.Glu333Gln,ENST00000615281,NM_183372.5;NBPF11,missense_variant,p.Glu333Gln,ENST00000614015,NM_001101663.4;NBPF11,missense_variant,p.Glu298Gln,ENST00000614785,;NBPF11,missense_variant,p.Glu258Gln,ENST00000613531,;NBPF11,missense_variant,p.Glu258Gln,ENST00000614506,;	G	ENSG00000263956	ENST00000615281	Transcript
NBPF11	0	.	GRCh38	chr1	148126839	148126839	+	Missense_Mutation	SNP	C	C	G	rs2064455		SHEP_S1	NORMAL	C	C																c.165N>C	p.Gln55His	p.Q55H	ENST00000615281	5/24	533	164	369				NBPF11,missense_variant,p.Gln55His,ENST00000615281,NM_183372.5;NBPF11,missense_variant,p.Gln55His,ENST00000614015,NM_001101663.4;NBPF11,missense_variant,p.Glu55Gln,ENST00000614785,;NBPF11,missense_variant,p.Glu15Gln,ENST00000613531,;NBPF11,missense_variant,p.Glu15Gln,ENST00000614506,;PFN1P4,upstream_gene_variant,,ENST00000450970,;	G	ENSG00000263956	ENST00000615281	Transcript
NBPF11	0	.	GRCh38	chr1	148126846	148126846	+	Missense_Mutation	SNP	T	T	C	rs57784339		SHEP_S1	NORMAL	T	T																c.158N>G	p.Asn53Ser	p.N53S	ENST00000615281	5/24	542	377	165				NBPF11,missense_variant,p.Asn53Ser,ENST00000615281,NM_183372.5;NBPF11,missense_variant,p.Asn53Ser,ENST00000614015,NM_001101663.4;NBPF11,synonymous_variant,p.Gln52=,ENST00000614785,;NBPF11,synonymous_variant,p.Gln12=,ENST00000613531,;NBPF11,synonymous_variant,p.Gln12=,ENST00000614506,;PFN1P4,upstream_gene_variant,,ENST00000450970,;	C	ENSG00000263956	ENST00000615281	Transcript
NBPF14	0	.	GRCh38	chr1	148537901	148537901	+	Missense_Mutation	SNP	G	G	C	novel		SHEP_S1	NORMAL	G	G																c.8040N>G	p.Cys2680Trp	p.C2680W	ENST00000619423	65/71	99	38	61				NBPF14,missense_variant,p.Cys2680Trp,ENST00000619423,NM_015383.2;NBPF14,missense_variant,p.Cys2511Trp,ENST00000614999,;NBPF14,intron_variant,,ENST00000621066,;NBPF14,intron_variant,,ENST00000581201,;NBPF14,intron_variant,,ENST00000621070,;NBPF14,intron_variant,,ENST00000620240,;NBPF14,intron_variant,,ENST00000614329,;NBPF14,intron_variant,,ENST00000616120,;NBPF14,intron_variant,,ENST00000611826,;	C	ENSG00000270629	ENST00000619423	Transcript
NBPF9	0	.	GRCh38	chr1	149063750	149063750	+	Missense_Mutation	SNP	C	C	A	novel		SHEP_S1	NORMAL	C	C																c.1909N>T	p.Asp637Tyr	p.D637Y	ENST00000615421	19/29	133	94	39				NBPF9,missense_variant,p.Asp637Tyr,ENST00000615421,;NBPF9,missense_variant,p.Asp507Tyr,ENST00000621645,;NBPF9,missense_variant,p.Asp637Tyr,ENST00000584027,NM_001277444.1;NBPF9,missense_variant,p.Asp637Tyr,ENST00000613969,NM_001037501.2;NBPF9,missense_variant,p.Asp637Tyr,ENST00000613595,NM_001037675.3;NBPF9,missense_variant,p.Asp637Tyr,ENST00000610300,;NBPF9,3_prime_UTR_variant,,ENST00000483630,;N…	A	ENSG00000269713	ENST00000615421	Transcript
NBPF9	0	.	GRCh38	chr1	149075700	149075700	+	Missense_Mutation	SNP	G	G	C	novel		SHEP_S1	NORMAL	G	G																c.943N>G	p.Leu315Val	p.L315V	ENST00000615421	11/29	1739	794	945				NBPF9,missense_variant,p.Leu315Val,ENST00000615421,;NBPF9,missense_variant,p.Leu315Val,ENST00000621645,;NBPF9,missense_variant,p.Leu315Val,ENST00000584027,NM_001277444.1;NBPF9,missense_variant,p.Leu315Val,ENST00000613969,NM_001037501.2;NBPF9,missense_variant,p.Leu315Val,ENST00000613595,NM_001037675.3;NBPF9,missense_variant,p.Leu315Val,ENST00000621074,;NBPF9,missense_variant,p.Leu315Val,ENST000006…	C	ENSG00000269713	ENST00000615421	Transcript
NBPF9	0	.	GRCh38	chr1	149075770	149075770	+	Missense_Mutation	SNP	G	G	C	novel		SHEP_S1	NORMAL	G	G																c.873N>G	p.Ile291Met	p.I291M	ENST00000615421	11/29	1637	927	709				NBPF9,missense_variant,p.Ile291Met,ENST00000615421,;NBPF9,missense_variant,p.Ile291Met,ENST00000621645,;NBPF9,missense_variant,p.Ile291Met,ENST00000584027,NM_001277444.1;NBPF9,missense_variant,p.Ile291Met,ENST00000613969,NM_001037501.2;NBPF9,missense_variant,p.Ile291Met,ENST00000613595,NM_001037675.3;NBPF9,missense_variant,p.Ile291Met,ENST00000621074,;NBPF9,missense_variant,p.Ile291Met,ENST000006…	C	ENSG00000269713	ENST00000615421	Transcript
MRPS21	0	.	GRCh38	chr1	150308112	150308112	+	Missense_Mutation	SNP	T	C	C	rs10480		SHEP_S1	NORMAL	T	T																c.148N>C	p.Cys50Arg	p.C50R	ENST00000581066	2/2	426	0	426				MRPS21,missense_variant,p.Cys50Arg,ENST00000581066,NM_018997.3;MRPS21,missense_variant,p.Cys50Arg,ENST00000614145,NM_031901.5;AC242988.1,upstream_gene_variant,,ENST00000624245,;	C	ENSG00000266472	ENST00000581066	Transcript
SETDB1	0	.	GRCh38	chr1	150963535	150963535	+	Missense_Mutation	SNP	A	A	G	rs371841791		SHEP_S1	NORMAL	A	A																c.3463N>G	p.Met1155Val	p.M1155V	ENST00000271640	20/22	185	134	51				SETDB1,missense_variant,p.Met1155Val,ENST00000271640,NM_001145415.1;SETDB1,missense_variant,p.Met1155Val,ENST00000368969,NM_012432.3;SETDB1,missense_variant,p.Met1155Val,ENST00000498193,;CERS2,downstream_gene_variant,,ENST00000271688,NM_181746.3;CERS2,downstream_gene_variant,,ENST00000368954,NM_022075.4;CERS2,downstream_gene_variant,,ENST00000561294,;CERS2,downstream_gene_variant,,ENST00000560793…	G	ENSG00000143379	ENST00000271640	Transcript
HRNR	0	.	GRCh38	chr1	152215078	152215078	+	Missense_Mutation	SNP	C	C	T	rs61814935		SHEP_S1	NORMAL	C	C																c.6551N>A	p.Ser2184Asn	p.S2184N	ENST00000368801	3/3	1932	928	1004				HRNR,missense_variant,p.Ser2184Asn,ENST00000368801,NM_001009931.2;FLG-AS1,intron_variant,,ENST00000420707,;FLG-AS1,intron_variant,,ENST00000593011,;	T	ENSG00000197915	ENST00000368801	Transcript
HRNR	0	.	GRCh38	chr1	152215334	152215334	+	Missense_Mutation	SNP	G	A	A	rs145371085		SHEP_S1	NORMAL	G	G																c.6295N>T	p.Pro2099Ser	p.P2099S	ENST00000368801	3/3	231	0	231				HRNR,missense_variant,p.Pro2099Ser,ENST00000368801,NM_001009931.2;FLG-AS1,intron_variant,,ENST00000420707,;FLG-AS1,intron_variant,,ENST00000593011,;	A	ENSG00000197915	ENST00000368801	Transcript
HRNR	0	.	GRCh38	chr1	152215633	152215633	+	Missense_Mutation	SNP	T	T	A	rs61814940		SHEP_S1	NORMAL	T	T																c.5996N>T	p.Gln1999Leu	p.Q1999L	ENST00000368801	3/3	3504	2347	1157				HRNR,missense_variant,p.Gln1999Leu,ENST00000368801,NM_001009931.2;FLG-AS1,intron_variant,,ENST00000420707,;FLG-AS1,intron_variant,,ENST00000593011,;	A	ENSG00000197915	ENST00000368801	Transcript
HRNR	0	.	GRCh38	chr1	152216444	152216444	+	Missense_Mutation	SNP	C	C	T	rs61814942		SHEP_S1	NORMAL	C	C																c.5185N>A	p.Gly1729Ser	p.G1729S	ENST00000368801	3/3	3358	2191	1167				HRNR,missense_variant,p.Gly1729Ser,ENST00000368801,NM_001009931.2;FLG-AS1,intron_variant,,ENST00000420707,;FLG-AS1,intron_variant,,ENST00000593011,;	T	ENSG00000197915	ENST00000368801	Transcript
HRNR	0	.	GRCh38	chr1	152216579	152216579	+	Missense_Mutation	SNP	G	C	C	rs4845749		SHEP_S1	NORMAL	G	G																c.5050N>G	p.Arg1684Gly	p.R1684G	ENST00000368801	3/3	898	0	897				HRNR,missense_variant,p.Arg1684Gly,ENST00000368801,NM_001009931.2;FLG-AS1,intron_variant,,ENST00000420707,;FLG-AS1,intron_variant,,ENST00000593011,;	C	ENSG00000197915	ENST00000368801	Transcript
HRNR	0	.	GRCh38	chr1	152217146	152217146	+	Missense_Mutation	SNP	T	T	C	rs775251752		SHEP_S1	NORMAL	T	T																c.4483N>G	p.Ser1495Gly	p.S1495G	ENST00000368801	3/3	7	3	4				HRNR,missense_variant,p.Ser1495Gly,ENST00000368801,NM_001009931.2;FLG-AS1,intron_variant,,ENST00000420707,;FLG-AS1,intron_variant,,ENST00000593011,;	C	ENSG00000197915	ENST00000368801	Transcript
HRNR	0	.	GRCh38	chr1	152217516	152217516	+	Missense_Mutation	SNP	G	G	C	rs201258934		SHEP_S1	NORMAL	G	G																c.4113N>G	p.His1371Gln	p.H1371Q	ENST00000368801	3/3	5	3	2				HRNR,missense_variant,p.His1371Gln,ENST00000368801,NM_001009931.2;FLG-AS1,intron_variant,,ENST00000420707,;FLG-AS1,intron_variant,,ENST00000593011,;	C	ENSG00000197915	ENST00000368801	Transcript
HRNR	0	.	GRCh38	chr1	152217928	152217928	+	Missense_Mutation	SNP	C	C	T	rs767291834		SHEP_S1	NORMAL	C	C																c.3701N>A	p.Arg1234Gln	p.R1234Q	ENST00000368801	3/3	8	3	5				HRNR,missense_variant,p.Arg1234Gln,ENST00000368801,NM_001009931.2;FLG-AS1,intron_variant,,ENST00000420707,;FLG-AS1,intron_variant,,ENST00000593011,;	T	ENSG00000197915	ENST00000368801	Transcript
HRNR	0	.	GRCh38	chr1	152217976	152217976	+	Missense_Mutation	SNP	T	C	C	rs140247939		SHEP_S1	NORMAL	T	T																c.3653N>G	p.His1218Arg	p.H1218R	ENST00000368801	3/3	28	0	28				HRNR,missense_variant,p.His1218Arg,ENST00000368801,NM_001009931.2;FLG-AS1,intron_variant,,ENST00000420707,;FLG-AS1,intron_variant,,ENST00000593011,;	C	ENSG00000197915	ENST00000368801	Transcript
HRNR	0	.	GRCh38	chr1	152223254	152223254	+	Missense_Mutation	DEL	T	-	-	novel		SHEP_S1	NORMAL	T	T																c.-1_1delNNinsA			ENST00000368801	2/3	440	5	395				HRNR,coding_sequence_variant,,ENST00000368801,NM_001009931.2;FLG-AS1,intron_variant,,ENST00000420707,;FLG-AS1,intron_variant,,ENST00000593011,;	T	ENSG00000197915	ENST00000368801	Transcript
LCE4A	0	.	GRCh38	chr1	152709264	152709264	+	Missense_Mutation	SNP	C	C	G	rs375783060		SHEP_S1	NORMAL	C	C																c.189N>G	p.His63Gln	p.H63Q	ENST00000368777	2/2	136	97	39				LCE4A,missense_variant,p.His63Gln,ENST00000368777,;LCE4A,missense_variant,p.His63Gln,ENST00000335535,NM_178356.3;	G	ENSG00000187170	ENST00000368777	Transcript
IVL	0	.	GRCh38	chr1	152910225	152910225	+	Missense_Mutation	SNP	A	A	G	novel		SHEP_S1	NORMAL	A	A																c.428N>G	p.Glu143Gly	p.E143G	ENST00000368764	2/2	185	141	44				IVL,missense_variant,p.Glu143Gly,ENST00000368764,NM_005547.2;	G	ENSG00000163207	ENST00000368764	Transcript
MTX1	0	.	GRCh38	chr1	155208991	155208991	+	Missense_Mutation	SNP	T	T	A	rs760077		SHEP_S1	NORMAL	T	T																c.187N>A	p.Ser63Thr	p.S63T	ENST00000368376	1/8	332	114	218				MTX1,missense_variant,p.Ser63Thr,ENST00000368376,NM_002455.4;MTX1,missense_variant,p.Ser63Thr,ENST00000316721,NM_198883.3;THBS3,upstream_gene_variant,,ENST00000541576,NM_001252607.1;THBS3,upstream_gene_variant,,ENST00000368378,NM_007112.4;THBS3,upstream_gene_variant,,ENST00000541990,;THBS3,upstream_gene_variant,,ENST00000457183,NM_001252608.1;MTX1,upstream_gene_variant,,ENST00000609421,;MIR92B,do…	A	ENSG00000173171	ENST00000368376	Transcript
RHBG	0	.	GRCh38	chr1	156384556	156384557	+	Frame_Shift_Ins	INS	-	C	C	novel		SHEP_S1	NORMAL	-	-																c.1264_1265insC	p.Asp425ArgfsTer18	p.D425Rfs*18	ENST00000537040	9/10	209	0	209				RHBG,frameshift_variant,p.Asp425ArgfsTer18,ENST00000537040,NM_020407.4,NM_001256395.1,NM_001256396.1;RP11-139I14.2,upstream_gene_variant,,ENST00000451362,;RHBG,intron_variant,,ENST00000494874,;RHBG,3_prime_UTR_variant,,ENST00000620376,;RHBG,3_prime_UTR_variant,,ENST00000451864,;RHBG,3_prime_UTR_variant,,ENST00000613460,;RHBG,3_prime_UTR_variant,,ENST00000612897,;RHBG,non_coding_transcript_exon_va…	C	ENSG00000132677	ENST00000537040	Transcript
ISG20L2	0	.	GRCh38	chr1	156727124	156727124	+	Missense_Mutation	SNP	G	G	A	rs149747799		SHEP_S1	NORMAL	G	G																c.529N>T	p.Arg177Trp	p.R177W	ENST00000313146	1/3	578	361	217				ISG20L2,missense_variant,p.Arg177Trp,ENST00000313146,NM_001303095.1;ISG20L2,missense_variant,p.Arg177Trp,ENST00000368219,;RRNAD1,upstream_gene_variant,,ENST00000368216,NM_015997.3;RRNAD1,upstream_gene_variant,,ENST00000368218,NM_001142560.1;RRNAD1,upstream_gene_variant,,ENST00000519086,;RRNAD1,upstream_gene_variant,,ENST00000476229,;RRNAD1,upstream_gene_variant,,ENST00000484742,;RRNAD1,upstream_g…	A	ENSG00000143319	ENST00000313146	Transcript
OR6Y1	0	.	GRCh38	chr1	158547498	158547498	+	Missense_Mutation	SNP	A	A	G	rs745938091		SHEP_S1	NORMAL	A	A																c.608N>C	p.Val203Ala	p.V203A	ENST00000302617	1/1	455	173	282				OR6Y1,missense_variant,p.Val203Ala,ENST00000302617,NM_001005189.1;	G	ENSG00000197532	ENST00000302617	Transcript
SLAMF6	0	.	GRCh38	chr1	160496144	160496144	+	Missense_Mutation	SNP	T	T	G	rs201532566		SHEP_S1	NORMAL	T	T																c.299N>C	p.Lys100Thr	p.K100T	ENST00000368057	2/8	700	461	239				SLAMF6,missense_variant,p.Lys100Thr,ENST00000368059,NM_001184715.1,NM_052931.4;SLAMF6,missense_variant,p.Lys100Thr,ENST00000368057,NM_001184714.1;SLAMF6,intron_variant,,ENST00000368055,NM_001184716.1;	G	ENSG00000162739	ENST00000368057	Transcript
FCGR3A	0	.	GRCh38	chr1	161548424	161548424	+	Missense_Mutation	SNP	T	T	C	rs148181339		SHEP_S1	NORMAL	T	T																c.424N>G	p.Ile142Val	p.I142V	ENST00000367969	3/5	969	681	288				FCGR3A,missense_variant,p.Ile142Val,ENST00000367969,NM_001127592.1,NM_000569.6;FCGR3A,missense_variant,p.Ile106Val,ENST00000443193,;FCGR3A,missense_variant,p.Ile106Val,ENST00000436743,NM_001127596.1,NM_001127595.1,NM_001127593.1;FCGR3A,missense_variant,p.Ile106Val,ENST00000367967,;FCGR3A,missense_variant,p.Ile123Val,ENST00000426740,;FCGR3A,missense_variant,p.Ile105Val,ENST00000442336,;FCGR3A,non_…	C	ENSG00000203747	ENST00000367969	Transcript
NOS1AP	0	.	GRCh38	chr1	162365566	162365566	+	Missense_Mutation	SNP	G	G	A	rs370763579		SHEP_S1	NORMAL	G	G																c.1102N>A	p.Ala368Thr	p.A368T	ENST00000361897	9/10	118	72	46				NOS1AP,missense_variant,p.Ala73Thr,ENST00000493151,NM_001126060.1;NOS1AP,missense_variant,p.Ala368Thr,ENST00000361897,NM_014697.2;NOS1AP,missense_variant,p.Ala363Thr,ENST00000530878,NM_001164757.1;NOS1AP,missense_variant,p.Ala24Thr,ENST00000464284,;RP11-565P22.6,missense_variant,p.Ala24Thr,ENST00000431696,;C1orf226,upstream_gene_variant,,ENST00000420220,;NOS1AP,upstream_gene_variant,,ENST00000454…	A	ENSG00000198929	ENST00000361897	Transcript
DUSP27	0	.	GRCh38	chr1	167127100	167127100	+	Missense_Mutation	SNP	A	A	G	rs144006881		SHEP_S1	NORMAL	A	A																c.1969N>G	p.Ile657Val	p.I657V	ENST00000361200	6/6	359	228	131				DUSP27,missense_variant,p.Ile657Val,ENST00000361200,;DUSP27,missense_variant,p.Ile657Val,ENST00000443333,NM_001080426.1;DUSP27,missense_variant,p.Ile657Val,ENST00000271385,;GPA33,intron_variant,,ENST00000632571,;DUSP27,intron_variant,,ENST00000485151,;	G	ENSG00000198842	ENST00000361200	Transcript
FMO3	0	.	GRCh38	chr1	171117389	171117389	+	Missense_Mutation	SNP	A	A	G	rs746860049		SHEP_S1	NORMAL	A	A																c.1546N>G	p.Lys516Glu	p.K516E	ENST00000367755	9/9	780	304	476				FMO3,missense_variant,p.Lys516Glu,ENST00000367755,NM_001319174.1,NM_001002294.2,NM_001319173.1,NM_006894.5;	G	ENSG00000007933	ENST00000367755	Transcript
FMO2	0	.	GRCh38	chr1	171208951	171208951	+	Nonsense_Mutation	SNP	C	T	T	rs6661174		SHEP_S1	NORMAL	C	C																c.1414N>T	p.Gln472Ter	p.Q472*	ENST00000209929	9/9	444	0	444				FMO2,stop_gained,p.Gln472Ter,ENST00000209929,NM_001460.4;RP1-127D3.4,intron_variant,,ENST00000422841,;RP1-127D3.4,intron_variant,,ENST00000445909,;RP1-127D3.4,intron_variant,,ENST00000445290,;FMO2,downstream_gene_variant,,ENST00000489354,;FMO2,3_prime_UTR_variant,,ENST00000529935,;FMO2,non_coding_transcript_exon_variant,,ENST00000488431,;	T	ENSG00000094963	ENST00000209929	Transcript
KIAA0040	0	.	GRCh38	chr1	175160819	175160819	+	Missense_Mutation	SNP	G	T	T	rs3208835		SHEP_S1	NORMAL	G	G																c.195N>A	p.Asn65Lys	p.N65K	ENST00000545251	3/3	238	0	238				KIAA0040,missense_variant,p.Asn65Lys,ENST00000423313,NM_001319231.1,NM_014656.2,NM_001162893.1;KIAA0040,missense_variant,p.Asn65Lys,ENST00000444639,NM_001162894.1,NM_001319230.1;KIAA0040,missense_variant,p.Asn65Lys,ENST00000545251,NM_001162895.1;KIAA0040,5_prime_UTR_variant,,ENST00000619513,;KIAA0040,downstream_gene_variant,,ENST00000567124,;KIAA0040,downstream_gene_variant,,ENST00000563563,;	T	ENSG00000235750	ENST00000545251	Transcript
KIAA1614	0	.	GRCh38	chr1	180928498	180928498	+	Missense_Mutation	SNP	G	G	A	rs140222211		SHEP_S1	NORMAL	G	G																c.1130N>A	p.Arg377His	p.R377H	ENST00000367588	4/9	337	127	210				KIAA1614,missense_variant,p.Arg377His,ENST00000367588,NM_020950.1;KIAA1614,5_prime_UTR_variant,,ENST00000367587,;KIAA1614,non_coding_transcript_exon_variant,,ENST00000483705,;	A	ENSG00000135835	ENST00000367588	Transcript
HMCN1	0	.	GRCh38	chr1	186172081	186172081	+	Missense_Mutation	SNP	T	T	C	rs143665535		SHEP_S1	NORMAL	T	T																c.15764N>C	p.Ile5255Thr	p.I5255T	ENST00000271588	102/107	432	298	134				HMCN1,missense_variant,p.Ile5255Thr,ENST00000271588,NM_031935.2;HMCN1,missense_variant,p.Ile47Thr,ENST00000414277,;GS1-174L6.4,downstream_gene_variant,,ENST00000428391,;HMCN1,non_coding_transcript_exon_variant,,ENST00000475585,;	C	ENSG00000143341	ENST00000271588	Transcript
IGFN1	0	.	GRCh38	chr1	201209691	201209691	+	Missense_Mutation	SNP	G	G	A	rs72468019		SHEP_S1	NORMAL	G	G																c.4798N>A	p.Ala1600Thr	p.A1600T	ENST00000335211	12/24	4039	2862	1177				IGFN1,missense_variant,p.Ala1600Thr,ENST00000335211,NM_001164586.1;IGFN1,intron_variant,,ENST00000295591,;IGFN1,upstream_gene_variant,,ENST00000412892,;IGFN1,intron_variant,,ENST00000437879,;IGFN1,upstream_gene_variant,,ENST00000473483,;IGFN1,downstream_gene_variant,,ENST00000444705,;	A	ENSG00000163395	ENST00000335211	Transcript
IGFN1	0	.	GRCh38	chr1	201209776	201209776	+	Missense_Mutation	SNP	A	A	G	rs201227267		SHEP_S1	NORMAL	A	A																c.4883N>G	p.Glu1628Gly	p.E1628G	ENST00000335211	12/24	2776	1586	1174				IGFN1,missense_variant,p.Glu1628Gly,ENST00000335211,NM_001164586.1;IGFN1,intron_variant,,ENST00000295591,;IGFN1,upstream_gene_variant,,ENST00000412892,;IGFN1,intron_variant,,ENST00000437879,;IGFN1,upstream_gene_variant,,ENST00000473483,;IGFN1,downstream_gene_variant,,ENST00000444705,;	G	ENSG00000163395	ENST00000335211	Transcript
IGFN1	0	.	GRCh38	chr1	201209837	201209837	+	Missense_Mutation	SNP	A	A	G	rs12758143		SHEP_S1	NORMAL	A	A																c.4944N>G	p.Ile1648Met	p.I1648M	ENST00000335211	12/24	2844	1715	1129				IGFN1,missense_variant,p.Ile1648Met,ENST00000335211,NM_001164586.1;IGFN1,intron_variant,,ENST00000295591,;IGFN1,upstream_gene_variant,,ENST00000412892,;IGFN1,intron_variant,,ENST00000437879,;IGFN1,upstream_gene_variant,,ENST00000473483,;IGFN1,downstream_gene_variant,,ENST00000444705,;	G	ENSG00000163395	ENST00000335211	Transcript
PKP1	0	.	GRCh38	chr1	201313526	201313526	+	Missense_Mutation	SNP	G	G	A	novel		SHEP_S1	NORMAL	G	G																c.667N>A	p.Asp223Asn	p.D223N	ENST00000263946	3/15	215	168	47				PKP1,missense_variant,p.Asp223Asn,ENST00000263946,NM_000299.3;PKP1,missense_variant,p.Asp223Asn,ENST00000367324,NM_001005337.2;PKP1,missense_variant,p.Asp223Asn,ENST00000352845,;PKP1,upstream_gene_variant,,ENST00000475988,;	A	ENSG00000081277	ENST00000263946	Transcript
CHI3L1	0	.	GRCh38	chr1	203179525	203179525	+	Missense_Mutation	SNP	C	C	A	novel		SHEP_S1	NORMAL	C	C																c.1072N>T	p.Asp358Tyr	p.D358Y	ENST00000255409	10/10	672	456	216				CHI3L1,missense_variant,p.Asp358Tyr,ENST00000255409,NM_001276.2;CHI3L1,missense_variant,p.Asp127Tyr,ENST00000404436,;MYBPH,upstream_gene_variant,,ENST00000255416,NM_004997.2;MYBPH,upstream_gene_variant,,ENST00000621380,;CHI3L1,non_coding_transcript_exon_variant,,ENST00000473185,;CHI3L1,non_coding_transcript_exon_variant,,ENST00000478742,;CHI3L1,downstream_gene_variant,,ENST00000472064,;	A	ENSG00000133048	ENST00000255409	Transcript
IL24	0	.	GRCh38	chr1	206900356	206900356	+	Missense_Mutation	SNP	C	C	T	rs142816743		SHEP_S1	NORMAL	C	C																c.305N>T	p.Ser102Leu	p.S102L	ENST00000391929	4/7	505	335	170				IL24,missense_variant,p.Ser102Leu,ENST00000367093,NM_001185157.1;IL24,missense_variant,p.Ser101Leu,ENST00000294984,NM_006850.3;IL24,missense_variant,p.Arg36Cys,ENST00000611909,NM_001185158.1;IL24,missense_variant,p.Ser102Leu,ENST00000391929,NM_001185156.1;IL24,missense_variant,p.Arg36Cys,ENST00000480741,;FCMR,downstream_gene_variant,,ENST00000367091,NM_005449.4;FCMR,downstream_gene_variant,,ENST0…	T	ENSG00000162892	ENST00000391929	Transcript
MIA3	0	.	GRCh38	chr1	222633169	222633169	+	Missense_Mutation	SNP	G	G	A	rs376716496		SHEP_S1	NORMAL	G	G																c.3397N>A	p.Ala1133Thr	p.A1133T	ENST00000344922	6/28	153	58	95				MIA3,missense_variant,p.Ala1133Thr,ENST00000344922,NM_198551.3,NM_001324063.1,NM_001324064.1,NM_001324062.1;MIA3,missense_variant,p.Ala716Thr,ENST00000354906,;MIA3,intron_variant,,ENST00000344507,;MIA3,non_coding_transcript_exon_variant,,ENST00000470521,;	A	ENSG00000154305	ENST00000344922	Transcript
TLR5	0	.	GRCh38	chr1	223112538	223112538	+	Nonsense_Mutation	SNP	G	G	T	novel		SHEP_S1	NORMAL	G	G																c.494N>A	p.Ser165Ter	p.S165*	ENST00000540964	4/4	572	393	179				TLR5,stop_gained,p.Ser165Ter,ENST00000540964,;TLR5,stop_gained,p.Ser165Ter,ENST00000366881,NM_003268.5;TLR5,downstream_gene_variant,,ENST00000407096,;	T	ENSG00000187554	ENST00000540964	Transcript
TRIM11	0	.	GRCh38	chr1	228396958	228396958	+	Missense_Mutation	SNP	C	C	T	rs149358976		SHEP_S1	NORMAL	C	C																c.848N>A	p.Arg283Gln	p.R283Q	ENST00000284551	5/6	411	142	269				TRIM11,missense_variant,p.Arg158Gln,ENST00000493030,;TRIM11,missense_variant,p.Arg283Gln,ENST00000284551,NM_145214.2;TRIM11,missense_variant,p.Arg283Gln,ENST00000366699,;TRIM11,missense_variant,p.Arg82Gln,ENST00000602582,;TRIM11,3_prime_UTR_variant,,ENST00000602308,;TRIM11,downstream_gene_variant,,ENST00000622338,;RP11-245P10.8,non_coding_transcript_exon_variant,,ENST00000602963,;TRIM11,non_codin…	T	ENSG00000154370	ENST00000284551	Transcript
EGLN1	0	.	GRCh38	chr1	231421331	231421331	+	Missense_Mutation	SNP	C	C	G	rs201365992		SHEP_S1	NORMAL	C	C																c.558N>C	p.Lys186Asn	p.K186N	ENST00000366641	1/5	564	363	201				EGLN1,missense_variant,p.Lys186Asn,ENST00000366641,NM_022051.2;EGLN1,upstream_gene_variant,,ENST00000476717,;	G	ENSG00000135766	ENST00000366641	Transcript
HEATR1	0	.	GRCh38	chr1	236555926	236555926	+	Missense_Mutation	SNP	G	G	A	rs375911763		SHEP_S1	NORMAL	G	G																c.5528N>T	p.Pro1843Leu	p.P1843L	ENST00000366582	39/45	461	308	152				HEATR1,missense_variant,p.Pro1843Leu,ENST00000366582,NM_018072.5;HEATR1,missense_variant,p.Pro1762Leu,ENST00000366581,;LGALS8,downstream_gene_variant,,ENST00000526589,;LGALS8,downstream_gene_variant,,ENST00000450372,NM_006499.4;LGALS8,downstream_gene_variant,,ENST00000416919,;LGALS8,downstream_gene_variant,,ENST00000366584,NM_201544.2;	A	ENSG00000119285	ENST00000366582	Transcript
OR2T8	0	.	GRCh38	chr1	247921162	247921162	+	Missense_Mutation	SNP	T	T	C	rs11204564		SHEP_S1	NORMAL	T	T																c.145N>C	p.Trp49Arg	p.W49R	ENST00000319968	1/1	622	175	447				OR2T8,missense_variant,p.Trp49Arg,ENST00000319968,NM_001005522.1;	C	ENSG00000177462	ENST00000319968	Transcript
OR2T8	0	.	GRCh38	chr1	247921496	247921496	+	Missense_Mutation	SNP	C	C	T	rs61857491		SHEP_S1	NORMAL	C	C																c.479N>T	p.Ala160Val	p.A160V	ENST00000319968	1/1	44	32	12				OR2T8,missense_variant,p.Ala160Val,ENST00000319968,NM_001005522.1;	T	ENSG00000177462	ENST00000319968	Transcript
OR2T8	0	.	GRCh38	chr1	247921552	247921552	+	Missense_Mutation	SNP	A	A	G	rs4584426		SHEP_S1	NORMAL	A	A																c.535N>G	p.Thr179Ala	p.T179A	ENST00000319968	1/1	82	52	30				OR2T8,missense_variant,p.Thr179Ala,ENST00000319968,NM_001005522.1;	G	ENSG00000177462	ENST00000319968	Transcript
OR2L3	0	.	GRCh38	chr1	248061267	248061267	+	Missense_Mutation	SNP	G	G	T	rs75239130		SHEP_S1	NORMAL	G	G																c.586N>T	p.Gly196Cys	p.G196C	ENST00000359959	1/1	211	139	72				OR2L3,missense_variant,p.Gly196Cys,ENST00000359959,NM_001004687.1;	T	ENSG00000198128	ENST00000359959	Transcript
OR2T33	0	.	GRCh38	chr1	248273507	248273507	+	Missense_Mutation	SNP	G	G	A	rs61832700		SHEP_S1	NORMAL	G	G																c.308N>T	p.Pro103Leu	p.P103L	ENST00000318021	1/1	522	364	158				OR2T33,missense_variant,p.Pro103Leu,ENST00000318021,NM_001004695.1;	A	ENSG00000177212	ENST00000318021	Transcript
OR2T33	0	.	GRCh38	chr1	248273610	248273610	+	Missense_Mutation	SNP	T	T	C	rs201497316		SHEP_S1	NORMAL	T	T																c.205N>G	p.Met69Val	p.M69V	ENST00000318021	1/1	363	192	171				OR2T33,missense_variant,p.Met69Val,ENST00000318021,NM_001004695.1;	C	ENSG00000177212	ENST00000318021	Transcript
OR2T12	0	.	GRCh38	chr1	248295374	248295374	+	Missense_Mutation	SNP	T	C	C	rs6678138		SHEP_S1	NORMAL	T	T																c.205N>G	p.Met69Val	p.M69V	ENST00000317996	1/1	229	0	229				OR2T12,missense_variant,p.Met69Val,ENST00000317996,NM_001004692.1;	C	ENSG00000177201	ENST00000317996	Transcript
OR2T12	0	.	GRCh38	chr1	248295415	248295415	+	Missense_Mutation	SNP	C	G	G	rs12745228		SHEP_S1	NORMAL	C	C																c.164N>C	p.Arg55Thr	p.R55T	ENST00000317996	1/1	304	0	304				OR2T12,missense_variant,p.Arg55Thr,ENST00000317996,NM_001004692.1;	G	ENSG00000177201	ENST00000317996	Transcript
OR2T1	0	.	GRCh38	chr1	248406056	248406056	+	Missense_Mutation	SNP	C	C	A	novel		SHEP_S1	NORMAL	C	C																c.62N>A	p.Thr21Lys	p.T21K	ENST00000366474	1/1	159	61	98				OR2T1,missense_variant,p.Thr21Lys,ENST00000366474,NM_030904.1;	A	ENSG00000175143	ENST00000366474	Transcript
OR2T34	0	.	GRCh38	chr1	248573958	248573958	+	Missense_Mutation	SNP	C	G	G	rs1770107		SHEP_S1	NORMAL	C	C																c.800N>C	p.Arg267Pro	p.R267P	ENST00000328782	1/1	156	0	156				OR2T34,missense_variant,p.Arg267Pro,ENST00000328782,NM_001001821.1;	G	ENSG00000183310	ENST00000328782	Transcript
OR2T35	0	.	GRCh38	chr1	248638291	248638291	+	Missense_Mutation	SNP	C	T	T	rs78622116		SHEP_S1	NORMAL	C	C																c.968N>A	p.Gly323Asp	p.G323D	ENST00000317450	1/1	270	0	270				OR2T35,missense_variant,p.Gly323Asp,ENST00000317450,NM_001001827.1;	T	ENSG00000177151	ENST00000317450	Transcript
OR2T35	0	.	GRCh38	chr1	248638301	248638302	+	Frame_Shift_Ins	INS	-	CA	CA	rs370874670		SHEP_S1	NORMAL	-	-																c.957_958insTG	p.Ile320Ter	p.I320*	ENST00000317450	1/1	280	0	280				OR2T35,frameshift_variant,p.Ile320Ter,ENST00000317450,NM_001001827.1;	CA	ENSG00000177151	ENST00000317450	Transcript
OR2T35	0	.	GRCh38	chr1	248638309	248638309	+	Missense_Mutation	SNP	G	A	A	rs150878651		SHEP_S1	NORMAL	G	G																c.950N>T	p.Ala317Val	p.A317V	ENST00000317450	1/1	291	0	291				OR2T35,missense_variant,p.Ala317Val,ENST00000317450,NM_001001827.1;	A	ENSG00000177151	ENST00000317450	Transcript
OR2T35	0	.	GRCh38	chr1	248638310	248638310	+	Missense_Mutation	SNP	C	T	T	rs143981271		SHEP_S1	NORMAL	C	C																c.949N>A	p.Ala317Thr	p.A317T	ENST00000317450	1/1	295	1	294				OR2T35,missense_variant,p.Ala317Thr,ENST00000317450,NM_001001827.1;	T	ENSG00000177151	ENST00000317450	Transcript
OR2T35	0	.	GRCh38	chr1	248638644	248638650	+	Frame_Shift_Del	DEL	CAGCACG	-	-	rs143010547		SHEP_S1	NORMAL	CAGCACG	CAGCACG																c.609_615delNNNNNNN	p.Cys203Ter	p.C203*	ENST00000317450	1/1	701	0	701				OR2T35,frameshift_variant,p.Cys203Ter,ENST00000317450,NM_001001827.1;	-	ENSG00000177151	ENST00000317450	Transcript
OR2T35	0	.	GRCh38	chr1	248639168	248639168	+	Missense_Mutation	SNP	C	T	T	rs1782218		SHEP_S1	NORMAL	C	C																c.91N>A	p.Val31Ile	p.V31I	ENST00000317450	1/1	22	0	22				OR2T35,missense_variant,p.Val31Ile,ENST00000317450,NM_001001827.1;	T	ENSG00000177151	ENST00000317450	Transcript
OR2T27	0	.	GRCh38	chr1	248650526	248650526	+	Missense_Mutation	SNP	T	T	C	rs1782241		SHEP_S1	NORMAL	T	T																c.359N>G	p.Tyr120Cys	p.Y120C	ENST00000344889	1/1	112	52	60				OR2T27,missense_variant,p.Tyr120Cys,ENST00000344889,NM_001001824.1;	C	ENSG00000187701	ENST00000344889	Transcript
OR2T27	0	.	GRCh38	chr1	248650751	248650751	+	Missense_Mutation	SNP	T	T	A	rs28533004		SHEP_S1	NORMAL	T	T																c.134N>T	p.Lys45Met	p.K45M	ENST00000344889	1/1	173	83	90				OR2T27,missense_variant,p.Lys45Met,ENST00000344889,NM_001001824.1;	A	ENSG00000187701	ENST00000344889	Transcript
LYPD8	0	.	GRCh38	chr1	248745207	248745207	+	Missense_Mutation	SNP	T	C	C	novel		SHEP_S1	NORMAL	T	T																c.410N>G	p.His137Arg	p.H137R	ENST00000590317	6/7	475	0	475				LYPD8,missense_variant,p.His137Arg,ENST00000590317,NM_001291283.1,NM_001085474.1;XX-CR54.1,downstream_gene_variant,,ENST00000611154,;LYPD8,missense_variant,p.His25Arg,ENST00000566597,;	C	ENSG00000259823	ENST00000590317	Transcript
TRAPPC12	0	.	GRCh38	chr2	3387691	3387691	+	Missense_Mutation	SNP	C	C	T	rs145121353		SHEP_S1	NORMAL	C	C																c.68C>T	p.Pro23Leu	p.P23L	ENST00000324266	2/12	334	180	154				TRAPPC12,missense_variant,p.Pro23Leu,ENST00000324266,NM_016030.5;TRAPPC12,missense_variant,p.Pro23Leu,ENST00000382110,NM_001321102.1;TRAPPC12,upstream_gene_variant,,ENST00000441983,;TRAPPC12,upstream_gene_variant,,ENST00000457845,;TRAPPC12,non_coding_transcript_exon_variant,,ENST00000482645,;TRAPPC12,upstream_gene_variant,,ENST00000411973,;	T	ENSG00000171853	ENST00000324266	Transcript
DNMT3A	0	.	GRCh38	chr2	25246283	25246283	+	Missense_Mutation	SNP	A	A	G	novel		SHEP_S1	NORMAL	A	A																c.1306T>C	p.Tyr436His	p.Y436H	ENST00000264709	11/23	83	52	31				DNMT3A,missense_variant,p.Tyr436His,ENST00000264709,NM_175629.2;DNMT3A,missense_variant,p.Tyr436His,ENST00000321117,NM_022552.4;DNMT3A,missense_variant,p.Tyr247His,ENST00000380746,NM_153759.3;DNMT3A,missense_variant,p.Tyr213His,ENST00000402667,NM_001320893.1;DNMT3A,upstream_gene_variant,,ENST00000474887,;DNMT3A,downstream_gene_variant,,ENST00000496570,;DNMT3A,downstream_gene_variant,,ENST00000470…	G	ENSG00000119772	ENST00000264709	Transcript
GAREM2	0	.	GRCh38	chr2	26185068	26185068	+	Missense_Mutation	SNP	A	A	G	rs181971256		SHEP_S1	NORMAL	A	A																c.1220A>G	p.Gln407Arg	p.Q407R	ENST00000401533	4/6	38	14	24				GAREM2,missense_variant,p.Gln330Arg,ENST00000407684,NM_001191033.1;GAREM2,missense_variant,p.Gln407Arg,ENST00000401533,NM_001168241.1;GAREM2,upstream_gene_variant,,ENST00000496070,;	G	ENSG00000157833	ENST00000401533	Transcript
CGREF1	0	.	GRCh38	chr2	27101486	27101486	+	Missense_Mutation	SNP	C	C	T	rs1057391		SHEP_S1	NORMAL	C	C																c.745G>A	p.Glu249Lys	p.E249K	ENST00000402394	6/6	90	55	35				CGREF1,missense_variant,p.Glu249Lys,ENST00000402394,NM_006569.5;CGREF1,missense_variant,p.Glu249Lys,ENST00000312734,;CGREF1,missense_variant,p.Glu371Lys,ENST00000404694,;CGREF1,missense_variant,p.Glu249Lys,ENST00000405600,NM_001166239.1;CGREF1,intron_variant,,ENST00000402550,NM_001166240.1;CGREF1,intron_variant,,ENST00000260595,;KHK,downstream_gene_variant,,ENST00000260599,NM_000221.2;KHK,downstr…	T	ENSG00000138028	ENST00000402394	Transcript
ZNF513	0	.	GRCh38	chr2	27378305	27378305	+	Missense_Mutation	SNP	C	C	G	rs139631194		SHEP_S1	NORMAL	C	C																c.866G>C	p.Cys289Ser	p.C289S	ENST00000323703	4/4	387	215	172				ZNF513,missense_variant,p.Cys289Ser,ENST00000323703,NM_144631.5;ZNF513,missense_variant,p.Cys227Ser,ENST00000407879,NM_001201459.1;SNX17,downstream_gene_variant,,ENST00000537606,NM_001267060.1;PPM1G,downstream_gene_variant,,ENST00000344034,NM_177983.2;SNX17,downstream_gene_variant,,ENST00000233575,NM_001267059.1,NM_014748.3,NM_001267061.1;ZNF513,downstream_gene_variant,,ENST00000436006,;ZNF513,in…	G	ENSG00000163795	ENST00000323703	Transcript
RBKS	0	.	GRCh38	chr2	27890290	27890290	+	Missense_Mutation	SNP	A	A	G	rs113651030		SHEP_S1	NORMAL	A	A																c.56T>C	p.Val19Ala	p.V19A	ENST00000302188	1/8	72	38	34				RBKS,missense_variant,p.Val19Ala,ENST00000302188,NM_022128.2;BRE,intron_variant,,ENST00000436924,;BRE,upstream_gene_variant,,ENST00000344773,NM_004899.4;BRE,upstream_gene_variant,,ENST00000379632,NM_199193.2;BRE,upstream_gene_variant,,ENST00000361704,NM_199192.2;BRE,upstream_gene_variant,,ENST00000342045,NM_199194.2,NM_001329112.1;BRE,upstream_gene_variant,,ENST00000379624,NM_199191.2,NM_00126184…	G	ENSG00000171174	ENST00000302188	Transcript
ALK	0	.	GRCh38	chr2	29220829	29220829	+	Missense_Mutation	SNP	G	G	T	rs863225281		SHEP_S1	NORMAL	G	G																c.3522C>A	p.Phe1174Leu	p.F1174L	ENST00000389048	23/29	194	105	89				ALK,missense_variant,p.Phe1174Leu,ENST00000389048,NM_004304.4;ALK,missense_variant,p.Phe797Leu,ENST00000618119,;ALK,missense_variant,p.Phe134Leu,ENST00000431873,;ALK,downstream_gene_variant,,ENST00000453137,;	T	ENSG00000171094	ENST00000389048	Transcript
CYP1B1	0	.	GRCh38	chr2	38071060	38071060	+	Missense_Mutation	SNP	G	G	C	rs1056836		SHEP_S1	NORMAL	G	G																c.1294C>G	p.Leu432Val	p.L432V	ENST00000610745	3/3	510	270	240				CYP1B1,missense_variant,p.Leu432Val,ENST00000610745,NM_000104.3;CYP1B1,missense_variant,p.Leu432Val,ENST00000614273,;CYP1B1,missense_variant,p.Leu61Val,ENST00000494864,;RMDN2,downstream_gene_variant,,ENST00000234195,NM_144713.4;CYP1B1,downstream_gene_variant,,ENST00000490576,;CYP1B1-AS1,upstream_gene_variant,,ENST00000626582,;CYP1B1-AS1,upstream_gene_variant,,ENST00000630542,;CYP1B1-AS1,upstream_…	C	ENSG00000138061	ENST00000610745	Transcript
DHX57	0	.	GRCh38	chr2	38861120	38861120	+	Missense_Mutation	SNP	G	G	T	novel		SHEP_S1	NORMAL	G	G																c.1290C>A	p.His430Gln	p.H430Q	ENST00000457308	5/24	574	359	215				DHX57,missense_variant,p.His430Gln,ENST00000457308,NM_198963.1,NM_001329963.1;DHX57,downstream_gene_variant,,ENST00000619207,;AC018693.6,upstream_gene_variant,,ENST00000442829,;DHX57,non_coding_transcript_exon_variant,,ENST00000479345,;DHX57,upstream_gene_variant,,ENST00000492042,;DHX57,missense_variant,p.His328Gln,ENST00000620517,;DHX57,non_coding_transcript_exon_variant,,ENST00000622155,;DHX57,…	T	ENSG00000163214	ENST00000457308	Transcript
ARHGEF33	0	.	GRCh38	chr2	38931156	38931156	+	Missense_Mutation	SNP	C	C	G	rs199921991		SHEP_S1	NORMAL	C	C																c.410C>G	p.Ala137Gly	p.A137G	ENST00000409978	7/18	311	133	178				ARHGEF33,missense_variant,p.Ala137Gly,ENST00000409978,;ARHGEF33,missense_variant,p.Ala137Gly,ENST00000398800,NM_001145451.2;ARHGEF33,non_coding_transcript_exon_variant,,ENST00000488692,;MORN2,downstream_gene_variant,,ENST00000441049,;	G	ENSG00000214694	ENST00000409978	Transcript
SPTBN1	0	.	GRCh38	chr2	54626092	54626092	+	Missense_Mutation	SNP	C	C	T	rs76198367		SHEP_S1	NORMAL	C	C																c.1502C>T	p.Ala501Val	p.A501V	ENST00000356805	12/36	282	148	134				SPTBN1,missense_variant,p.Ala501Val,ENST00000615901,;SPTBN1,missense_variant,p.Ala488Val,ENST00000333896,NM_178313.2;SPTBN1,missense_variant,p.Ala501Val,ENST00000356805,NM_003128.2;SPTBN1,missense_variant,p.Ala501Val,ENST00000389980,;	T	ENSG00000115306	ENST00000356805	Transcript
WDR92	0	.	GRCh38	chr2	68131380	68131380	+	Missense_Mutation	SNP	A	A	G	novel		SHEP_S1	NORMAL	A	A																c.932T>C	p.Val311Ala	p.V311A	ENST00000295121	8/8	334	170	164				WDR92,missense_variant,p.Val311Ala,ENST00000295121,NM_138458.3;WDR92,downstream_gene_variant,,ENST00000409164,NM_001256476.1;WDR92,downstream_gene_variant,,ENST00000406245,;WDR92,downstream_gene_variant,,ENST00000457114,;WDR92,non_coding_transcript_exon_variant,,ENST00000492039,;RP11-474G23.1,3_prime_UTR_variant,,ENST00000406334,;	G	ENSG00000243667	ENST00000295121	Transcript
CYP26B1	0	.	GRCh38	chr2	72147828	72147828	+	Missense_Mutation	SNP	A	A	G	novel		SHEP_S1	NORMAL	A	A																c.7T>C	p.Phe3Leu	p.F3L	ENST00000001146	1/6	107	53	54				CYP26B1,missense_variant,p.Phe3Leu,ENST00000001146,NM_019885.3;CYP26B1,missense_variant,p.Phe3Leu,ENST00000546307,NM_001277742.1;CYP26B1,missense_variant,p.Phe3Leu,ENST00000474509,;CYP26B1,upstream_gene_variant,,ENST00000412253,;CYP26B1,upstream_gene_variant,,ENST00000461519,;	G	ENSG00000003137	ENST00000001146	Transcript
DQX1	0	.	GRCh38	chr2	74519984	74519984	+	Missense_Mutation	SNP	G	G	A	rs143679936		SHEP_S1	NORMAL	G	G																c.1546C>T	p.Arg516Cys	p.R516C	ENST00000404568	9/12	277	146	131				DQX1,missense_variant,p.Arg516Cys,ENST00000404568,NM_133637.2;DQX1,missense_variant,p.Arg516Cys,ENST00000393951,;TLX2,downstream_gene_variant,,ENST00000233638,NM_016170.4;TLX2,downstream_gene_variant,,ENST00000621092,;DQX1,downstream_gene_variant,,ENST00000451518,;TLX2,downstream_gene_variant,,ENST00000497238,;DQX1,downstream_gene_variant,,ENST00000495597,;DQX1,downstream_gene_variant,,ENST000004…	A	ENSG00000144045	ENST00000404568	Transcript
RNF103	0	.	GRCh38	chr2	86603890	86603890	+	Nonsense_Mutation	SNP	G	G	A	novel		SHEP_S1	NORMAL	G	G																c.2011C>T	p.Gln671Ter	p.Q671*	ENST00000237455	4/4	272	154	118				RNF103,stop_gained,p.Gln671Ter,ENST00000237455,NM_005667.3;RNF103-CHMP3,intron_variant,,ENST00000604011,NM_001198954.1;RNF103-CHMP3,intron_variant,,ENST00000440757,;AC015971.2,intron_variant,,ENST00000597638,;AC015971.2,intron_variant,,ENST00000439077,;AC015971.2,upstream_gene_variant,,ENST00000426549,;AC015971.2,upstream_gene_variant,,ENST00000424788,;RNF103,downstream_gene_variant,,ENST00000477…	A	ENSG00000239305	ENST00000237455	Transcript
RGPD2	0	.	GRCh38	chr2	87784265	87784265	+	Missense_Mutation	SNP	G	G	A	rs199618447		SHEP_S1	NORMAL	G	G																c.2759C>T	p.Ser920Leu	p.S920L	ENST00000398146	20/23	35	19	16				RGPD2,missense_variant,p.Ser920Leu,ENST00000398146,NM_001078170.2;RGPD2,upstream_gene_variant,,ENST00000494592,;	A	ENSG00000185304	ENST00000398146	Transcript
FAHD2A	0	.	GRCh38	chr2	95406996	95406996	+	Missense_Mutation	SNP	C	C	G	rs761884564		SHEP_S1	NORMAL	C	C																c.301C>G	p.Pro101Ala	p.P101A	ENST00000233379	3/8	318	179	139				FAHD2A,missense_variant,p.Pro101Ala,ENST00000233379,NM_016044.2;FAHD2A,missense_variant,p.Pro101Ala,ENST00000447036,;FAHD2A,missense_variant,p.Pro101Ala,ENST00000418606,;FAHD2A,downstream_gene_variant,,ENST00000445649,;FAHD2A,non_coding_transcript_exon_variant,,ENST00000463940,;FAHD2A,non_coding_transcript_exon_variant,,ENST00000470100,;	G	ENSG00000115042	ENST00000233379	Transcript
ANKRD36C	0	.	GRCh38	chr2	95857446	95857446	+	Missense_Mutation	SNP	A	A	C	rs35461149		SHEP_S1	NORMAL	A	A																c.3943T>G	p.Leu1315Val	p.L1315V	ENST00000456556	62/67	73	49	24				ANKRD36C,missense_variant,p.Leu1315Val,ENST00000456556,;ANKRD36C,downstream_gene_variant,,ENST00000295246,;ANKRD36C,upstream_gene_variant,,ENST00000612359,;ANKRD36C,non_coding_transcript_exon_variant,,ENST00000531153,;ANKRD36C,non_coding_transcript_exon_variant,,ENST00000488721,;ANKRD36C,downstream_gene_variant,,ENST00000534304,;	C	ENSG00000174501	ENST00000456556	Transcript
ANKRD36C	0	.	GRCh38	chr2	95935492	95935492	+	Missense_Mutation	SNP	G	G	A	rs62153752		SHEP_S1	NORMAL	G	G																c.1697C>T	p.Ala566Val	p.A566V	ENST00000456556	24/67	219	95	124				ANKRD36C,missense_variant,p.Ala566Val,ENST00000456556,;ANKRD36C,5_prime_UTR_variant,,ENST00000295246,;ANKRD36C,3_prime_UTR_variant,,ENST00000534304,;ANKRD36C,3_prime_UTR_variant,,ENST00000528268,;	A	ENSG00000174501	ENST00000456556	Transcript
ANKRD36C	0	.	GRCh38	chr2	95938843	95938843	+	Missense_Mutation	SNP	A	A	G	rs62154561		SHEP_S1	NORMAL	A	A																c.1619T>C	p.Leu540Pro	p.L540P	ENST00000456556	22/67	1075	357	717				ANKRD36C,missense_variant,p.Leu540Pro,ENST00000456556,;ANKRD36C,intron_variant,,ENST00000295246,;ANKRD36C,intron_variant,,ENST00000534304,;ANKRD36C,intron_variant,,ENST00000528268,;	G	ENSG00000174501	ENST00000456556	Transcript
ANKRD36C	0	.	GRCh38	chr2	95938884	95938884	+	Missense_Mutation	SNP	A	A	T	rs62154562		SHEP_S1	NORMAL	A	A																c.1578T>A	p.Ser526Arg	p.S526R	ENST00000456556	22/67	1085	398	687				ANKRD36C,missense_variant,p.Ser526Arg,ENST00000456556,;ANKRD36C,intron_variant,,ENST00000295246,;ANKRD36C,intron_variant,,ENST00000534304,;ANKRD36C,intron_variant,,ENST00000528268,;	T	ENSG00000174501	ENST00000456556	Transcript
ANKRD36C	0	.	GRCh38	chr2	95941196	95941196	+	Missense_Mutation	SNP	C	C	T	rs78739183		SHEP_S1	NORMAL	C	C																c.1495G>A	p.Gly499Arg	p.G499R	ENST00000456556	20/67	37	17	20				ANKRD36C,missense_variant,p.Gly499Arg,ENST00000456556,;ANKRD36C,5_prime_UTR_variant,,ENST00000295246,;ANKRD36C,missense_variant,p.Gly28Arg,ENST00000534304,;ANKRD36C,missense_variant,p.Gly499Arg,ENST00000528268,;	T	ENSG00000174501	ENST00000456556	Transcript
ANKRD36C	0	.	GRCh38	chr2	95945173	95945173	+	Missense_Mutation	SNP	T	T	G	rs62154594		SHEP_S1	NORMAL	T	T																c.1364A>C	p.Asn455Thr	p.N455T	ENST00000456556	18/67	196	69	127				ANKRD36C,missense_variant,p.Asn455Thr,ENST00000456556,;ANKRD36C,upstream_gene_variant,,ENST00000295246,;ANKRD36C,missense_variant,p.Asn455Thr,ENST00000528268,;ANKRD36C,upstream_gene_variant,,ENST00000534304,;	G	ENSG00000174501	ENST00000456556	Transcript
ANKRD36C	0	.	GRCh38	chr2	95953940	95953940	+	Missense_Mutation	SNP	T	T	G	rs74946480		SHEP_S1	NORMAL	T	T																c.1202A>C	p.Glu401Ala	p.E401A	ENST00000456556	14/67	337	232	105				ANKRD36C,missense_variant,p.Glu401Ala,ENST00000456556,;ANKRD36C,missense_variant,p.Glu401Ala,ENST00000528268,;	G	ENSG00000174501	ENST00000456556	Transcript
ANKRD36C	0	.	GRCh38	chr2	95953986	95953986	+	Missense_Mutation	SNP	C	C	T	rs62154618		SHEP_S1	NORMAL	C	C																c.1156G>A	p.Ala386Thr	p.A386T	ENST00000456556	14/67	440	265	175				ANKRD36C,missense_variant,p.Ala386Thr,ENST00000456556,;ANKRD36C,missense_variant,p.Ala386Thr,ENST00000528268,;	T	ENSG00000174501	ENST00000456556	Transcript
ANKRD36C	0	.	GRCh38	chr2	95960544	95960544	+	Missense_Mutation	SNP	C	T	T	rs4362598		SHEP_S1	NORMAL	C	C																c.932G>A	p.Gly311Asp	p.G311D	ENST00000456556	10/67	10	0	10				ANKRD36C,missense_variant,p.Gly311Asp,ENST00000456556,;ANKRD36C,missense_variant,p.Gly311Asp,ENST00000528268,;	T	ENSG00000174501	ENST00000456556	Transcript
ANKRD36	0	.	GRCh38	chr2	97162102	97162102	+	Missense_Mutation	SNP	G	G	A	rs199729690		SHEP_S1	NORMAL	G	G																c.1393G>A	p.Gly465Arg	p.G465R	ENST00000420699	18/76	23	14	9				ANKRD36,missense_variant,p.Gly465Arg,ENST00000420699,NM_001164315.1;ANKRD36,missense_variant,p.Gly465Arg,ENST00000461153,;ANKRD36,intron_variant,,ENST00000620383,;	A	ENSG00000135976	ENST00000420699	Transcript
NPAS2	0	.	GRCh38	chr2	100988265	100988265	+	Missense_Mutation	SNP	A	A	G	novel		SHEP_S1	NORMAL	A	A																c.1816A>G	p.Ile606Val	p.I606V	ENST00000335681	17/21	146	67	79				NPAS2,missense_variant,p.Ile606Val,ENST00000335681,NM_002518.3;NPAS2,missense_variant,p.Ile105Val,ENST00000433408,;NPAS2,intron_variant,,ENST00000450763,;NPAS2,non_coding_transcript_exon_variant,,ENST00000474550,;NPAS2,upstream_gene_variant,,ENST00000495559,;	G	ENSG00000170485	ENST00000335681	Transcript
FHL2	0	.	GRCh38	chr2	105367679	105367679	+	Missense_Mutation	SNP	C	C	T	rs371421189		SHEP_S1	NORMAL	C	C																c.392G>A	p.Arg131His	p.R131H	ENST00000409807	4/6	351	183	168				FHL2,missense_variant,p.Arg247His,ENST00000409177,;FHL2,missense_variant,p.Arg241His,ENST00000344213,;FHL2,missense_variant,p.Arg131His,ENST00000409807,;FHL2,missense_variant,p.Ala73Thr,ENST00000358129,NM_001318898.1;FHL2,missense_variant,p.Arg131His,ENST00000393353,NM_001450.3,NM_001318894.1;FHL2,missense_variant,p.Arg131His,ENST00000322142,NM_201555.1,NM_001318899.1,NM_001318895.1,NM_001039492.…	T	ENSG00000115641	ENST00000409807	Transcript
RGPD3	0	.	GRCh38	chr2	106424135	106424136	+	Frame_Shift_Ins	INS	-	-	A	rs544410143		SHEP_S1	NORMAL	-	-																c.3831dupT	p.Val1278CysfsTer9	p.V1278Cfs*9	ENST00000409886	20/23	667	409	258				RGPD3,frameshift_variant,p.Val1278CysfsTer9,ENST00000409886,NM_001144013.1;RGPD3,frameshift_variant,p.Val1272CysfsTer9,ENST00000304514,;	A	ENSG00000153165	ENST00000409886	Transcript
RGPD3	0	.	GRCh38	chr2	106424137	106424137	+	Missense_Mutation	SNP	G	G	A	rs566962966		SHEP_S1	NORMAL	G	G																c.3830C>T	p.Pro1277Leu	p.P1277L	ENST00000409886	20/23	686	423	263				RGPD3,missense_variant,p.Pro1277Leu,ENST00000409886,NM_001144013.1;RGPD3,missense_variant,p.Pro1271Leu,ENST00000304514,;	A	ENSG00000153165	ENST00000409886	Transcript
RGPD3	0	.	GRCh38	chr2	106424138	106424138	+	Missense_Mutation	SNP	G	G	A	rs533999494		SHEP_S1	NORMAL	G	G																c.3829C>T	p.Pro1277Ser	p.P1277S	ENST00000409886	20/23	684	417	267				RGPD3,missense_variant,p.Pro1277Ser,ENST00000409886,NM_001144013.1;RGPD3,missense_variant,p.Pro1271Ser,ENST00000304514,;	A	ENSG00000153165	ENST00000409886	Transcript
RGPD3	0	.	GRCh38	chr2	106424140	106424140	+	Missense_Mutation	SNP	C	C	A	rs555945767		SHEP_S1	NORMAL	C	C																c.3827G>T	p.Ser1276Ile	p.S1276I	ENST00000409886	20/23	695	422	273				RGPD3,missense_variant,p.Ser1276Ile,ENST00000409886,NM_001144013.1;RGPD3,missense_variant,p.Ser1270Ile,ENST00000304514,;	A	ENSG00000153165	ENST00000409886	Transcript
RGPD3	0	.	GRCh38	chr2	106424142	106424142	+	Missense_Mutation	SNP	A	A	T	rs573869414		SHEP_S1	NORMAL	A	A																c.3825T>A	p.Ser1275Arg	p.S1275R	ENST00000409886	20/23	697	421	276				RGPD3,missense_variant,p.Ser1275Arg,ENST00000409886,NM_001144013.1;RGPD3,missense_variant,p.Ser1269Arg,ENST00000304514,;	T	ENSG00000153165	ENST00000409886	Transcript
RGPD3	0	.	GRCh38	chr2	106424143	106424143	+	Missense_Mutation	SNP	C	C	T	rs538179639		SHEP_S1	NORMAL	C	C																c.3824G>A	p.Ser1275Asn	p.S1275N	ENST00000409886	20/23	696	421	275				RGPD3,missense_variant,p.Ser1275Asn,ENST00000409886,NM_001144013.1;RGPD3,missense_variant,p.Ser1269Asn,ENST00000304514,;	T	ENSG00000153165	ENST00000409886	Transcript
RGPD3	0	.	GRCh38	chr2	106457045	106457045	+	Missense_Mutation	SNP	C	T	T	rs62152530		SHEP_S1	NORMAL	C	C																c.331G>A	p.Asp111Asn	p.D111N	ENST00000409886	4/23	126	10	116				RGPD3,missense_variant,p.Asp111Asn,ENST00000409886,NM_001144013.1;RGPD3,missense_variant,p.Asp111Asn,ENST00000304514,;	T	ENSG00000153165	ENST00000409886	Transcript
RGPD4	0	.	GRCh38	chr2	107863031	107863031	+	Missense_Mutation	SNP	A	A	T	rs199689341		SHEP_S1	NORMAL	A	A																c.2468A>T	p.Lys823Met	p.K823M	ENST00000408999	17/23	102	70	32				RGPD4,missense_variant,p.Lys823Met,ENST00000408999,NM_182588.2;	T	ENSG00000196862	ENST00000408999	Transcript
RGPD4	0	.	GRCh38	chr2	107871569	107871569	+	Missense_Mutation	SNP	G	G	C	novel		SHEP_S1	NORMAL	G	G																c.3565G>C	p.Ala1189Pro	p.A1189P	ENST00000408999	20/23	227	73	154				RGPD4,missense_variant,p.Ala1189Pro,ENST00000408999,NM_182588.2;	C	ENSG00000196862	ENST00000408999	Transcript
GCC2	0	.	GRCh38	chr2	108499560	108499560	+	Missense_Mutation	SNP	A	A	G	rs199941915		SHEP_S1	NORMAL	A	A																c.4790A>G	p.Lys1597Arg	p.K1597R	ENST00000309863	22/23	239	176	63				GCC2,missense_variant,p.Lys1597Arg,ENST00000309863,NM_181453.3;GCC2,3_prime_UTR_variant,,ENST00000482325,;GCC2,non_coding_transcript_exon_variant,,ENST00000480863,;	G	ENSG00000135968	ENST00000309863	Transcript
CCDC138	0	.	GRCh38	chr2	108794662	108794662	+	Missense_Mutation	SNP	C	C	T	rs148667954		SHEP_S1	NORMAL	C	C																c.517C>T	p.Leu173Phe	p.L173F	ENST00000295124	5/15	237	121	116				CCDC138,missense_variant,p.Leu173Phe,ENST00000295124,NM_001303106.1,NM_144978.2;CCDC138,missense_variant,p.Leu173Phe,ENST00000412964,NM_001303105.1;CCDC138,missense_variant,p.Leu71Phe,ENST00000456512,;CCDC138,non_coding_transcript_exon_variant,,ENST00000470608,;CCDC138,3_prime_UTR_variant,,ENST00000409529,;CCDC138,3_prime_UTR_variant,,ENST00000447782,;	T	ENSG00000163006	ENST00000295124	Transcript
RGPD8	0	.	GRCh38	chr2	112388237	112388237	+	Missense_Mutation	SNP	C	C	T	rs17041523		SHEP_S1	NORMAL	C	C																c.4708G>A	p.Gly1570Arg	p.G1570R	ENST00000302558	20/23	165	51	114				RGPD8,missense_variant,p.Gly1570Arg,ENST00000302558,NM_001164463.1;RGPD8,missense_variant,p.Gly1430Arg,ENST00000409750,;RGPD8,downstream_gene_variant,,ENST00000330575,;RGPD8,downstream_gene_variant,,ENST00000522286,;	T	ENSG00000169629	ENST00000302558	Transcript
IL36RN	0	.	GRCh38	chr2	113062547	113062547	+	Missense_Mutation	SNP	C	C	T	rs144478519		SHEP_S1	NORMAL	C	C																c.338C>T	p.Ser113Leu	p.S113L	ENST00000393200	5/5	194	100	94				IL36RN,missense_variant,p.Ser113Leu,ENST00000393200,NM_012275.2;IL36RN,missense_variant,p.Ser113Leu,ENST00000346807,NM_173170.1;IL36RN,missense_variant,p.Ser10Leu,ENST00000514072,;IL36RN,missense_variant,p.Ser113Leu,ENST00000437409,;	T	ENSG00000136695	ENST00000393200	Transcript
FOXD4L1	0	.	GRCh38	chr2	113499282	113499282	+	Missense_Mutation	SNP	C	C	T	rs189095552		SHEP_S1	NORMAL	C	C																c.26C>T	p.Pro9Leu	p.P9L	ENST00000306507	1/1	64	48	16				FOXD4L1,missense_variant,p.Pro9Leu,ENST00000306507,NM_012184.4;CBWD2,downstream_gene_variant,,ENST00000259199,NM_172003.3;CBWD2,downstream_gene_variant,,ENST00000416503,NM_001330336.1;CBWD2,downstream_gene_variant,,ENST00000433343,;CBWD2,downstream_gene_variant,,ENST00000479583,;CBWD2,downstream_gene_variant,,ENST00000468417,;CBWD2,downstream_gene_variant,,ENST00000358604,;CBWD2,downstream_gene_v…	T	ENSG00000184492	ENST00000306507	Transcript
EN1	0	.	GRCh38	chr2	118847002	118847002	+	Missense_Mutation	SNP	G	G	C	rs544035952		SHEP_S1	NORMAL	G	G																c.166C>G	p.Pro56Ala	p.P56A	ENST00000295206	1/2	16	10	6				EN1,missense_variant,p.Pro56Ala,ENST00000295206,NM_001426.3;EN1,upstream_gene_variant,,ENST00000546667,;	C	ENSG00000163064	ENST00000295206	Transcript
POTEF	0	.	GRCh38	chr2	130074554	130074554	+	Missense_Mutation	SNP	C	C	T	rs200243409		SHEP_S1	NORMAL	C	C																c.2918G>A	p.Gly973Asp	p.G973D	ENST00000409914	17/17	61	39	22				POTEF,missense_variant,p.Gly973Asp,ENST00000409914,NM_001099771.2;	T	ENSG00000196604	ENST00000409914	Transcript
POTEF	0	.	GRCh38	chr2	130074719	130074719	+	Missense_Mutation	SNP	T	A	A	rs62165871		SHEP_S1	NORMAL	T	T																c.2753A>T	p.Tyr918Phe	p.Y918F	ENST00000409914	17/17	146	15	131				POTEF,missense_variant,p.Tyr918Phe,ENST00000409914,NM_001099771.2;	A	ENSG00000196604	ENST00000409914	Transcript
POTEF	0	.	GRCh38	chr2	130074785	130074785	+	Missense_Mutation	SNP	T	C	C	rs2599793		SHEP_S1	NORMAL	T	T																c.2687A>G	p.His896Arg	p.H896R	ENST00000409914	17/17	64	0	64				POTEF,missense_variant,p.His896Arg,ENST00000409914,NM_001099771.2;	C	ENSG00000196604	ENST00000409914	Transcript
POTEI	0	.	GRCh38	chr2	130488140	130488140	+	Missense_Mutation	SNP	C	G	G	rs2259528		SHEP_S1	NORMAL	C	C																c.1301G>C	p.Ser434Thr	p.S434T	ENST00000451531	9/15	23	0	23				POTEI,missense_variant,p.Ser434Thr,ENST00000451531,NM_001277406.1;POTEI,3_prime_UTR_variant,,ENST00000631234,;POTEI,intron_variant,,ENST00000615053,;	G	ENSG00000196834	ENST00000451531	Transcript
POTEJ	0	.	GRCh38	chr2	130656603	130656603	+	Missense_Mutation	SNP	C	C	T	rs62165276		SHEP_S1	NORMAL	C	C																c.1843C>T	p.Arg615Trp	p.R615W	ENST00000409602	15/15	471	288	183				POTEJ,missense_variant,p.Arg615Trp,ENST00000409602,NM_001277083.1;	T	ENSG00000222038	ENST00000409602	Transcript
POTEE	0	.	GRCh38	chr2	131264373	131264373	+	Missense_Mutation	SNP	G	G	A	rs62178369		SHEP_S1	NORMAL	G	G																c.2918G>A	p.Gly973Asp	p.G973D	ENST00000356920	15/15	323	193	130				POTEE,missense_variant,p.Gly973Asp,ENST00000356920,NM_001083538.1;PLEKHB2,intron_variant,,ENST00000404460,;POTEE,downstream_gene_variant,,ENST00000626191,;POTEE,downstream_gene_variant,,ENST00000613282,;POTEE,downstream_gene_variant,,ENST00000358087,;POTEE,downstream_gene_variant,,ENST00000514256,;	A	ENSG00000188219	ENST00000356920	Transcript
TUBA3D	0	.	GRCh38	chr2	131480354	131480354	+	Missense_Mutation	SNP	C	C	A	rs200147665		SHEP_S1	NORMAL	C	C																c.661C>A	p.Arg221Ser	p.R221S	ENST00000321253	4/5	241	175	66				TUBA3D,missense_variant,p.Arg221Ser,ENST00000321253,NM_080386.3;MZT2A,downstream_gene_variant,,ENST00000309451,NM_001085365.1;TUBA3D,downstream_gene_variant,,ENST00000409047,;MZT2A,downstream_gene_variant,,ENST00000410036,;MZT2A,intron_variant,,ENST00000445782,;MZT2A,intron_variant,,ENST00000427024,;	A	ENSG00000075886	ENST00000321253	Transcript
CCDC74A	0	.	GRCh38	chr2	131530789	131530789	+	Missense_Mutation	SNP	T	C	C	rs2599971		SHEP_S1	NORMAL	T	T																c.506T>C	p.Met169Thr	p.M169T	ENST00000295171	3/8	189	0	189				CCDC74A,missense_variant,p.Met169Thr,ENST00000295171,NM_001258304.1,NM_138770.2;CCDC74A,missense_variant,p.Met169Thr,ENST00000467992,NM_001258305.1;CCDC74A,missense_variant,p.Met103Thr,ENST00000409856,NM_001258306.1;CCDC74A,missense_variant,p.Met98Thr,ENST00000434330,;CCDC74A,downstream_gene_variant,,ENST00000478665,;CCDC74A,3_prime_UTR_variant,,ENST00000454549,;CCDC74A,downstream_gene_variant,,E…	C	ENSG00000163040	ENST00000295171	Transcript
SPOPL	0	.	GRCh38	chr2	138559330	138559330	+	Missense_Mutation	SNP	G	G	A	rs145753116		SHEP_S1	NORMAL	G	G																c.707G>A	p.Ser236Asn	p.S236N	ENST00000280098	7/11	110	51	59				SPOPL,missense_variant,p.Ser236Asn,ENST00000280098,NM_001001664.2;SPOPL,3_prime_UTR_variant,,ENST00000420679,;	A	ENSG00000144228	ENST00000280098	Transcript
GTDC1	0	.	GRCh38	chr2	143952785	143952785	+	Missense_Mutation	SNP	C	C	T	rs142957787		SHEP_S1	NORMAL	C	C																c.1189G>A	p.Glu397Lys	p.E397K	ENST00000392869	9/11	187	107	80				GTDC1,missense_variant,p.Glu397Lys,ENST00000392869,;GTDC1,missense_variant,p.Glu397Lys,ENST00000409214,NM_001006636.3;GTDC1,missense_variant,p.Glu397Lys,ENST00000542155,NM_001164629.3;GTDC1,missense_variant,p.Glu397Lys,ENST00000344850,;GTDC1,missense_variant,p.Glu312Lys,ENST00000392867,NM_024659.4;GTDC1,missense_variant,p.Glu365Lys,ENST00000618778,NM_001284238.1;GTDC1,missense_variant,p.Glu279Lys…	T	ENSG00000121964	ENST00000392869	Transcript
NEB	0	.	GRCh38	chr2	151579498	151579498	+	Missense_Mutation	SNP	T	T	G	rs62174690		SHEP_S1	NORMAL	T	T																c.16544A>C	p.Lys5515Thr	p.K5515T	ENST00000618972	105/183	631	445	186				NEB,missense_variant,p.Lys5515Thr,ENST00000618972,NM_001271208.1;NEB,missense_variant,p.Lys5515Thr,ENST00000397345,NM_001164508.1;NEB,missense_variant,p.Lys5515Thr,ENST00000427231,NM_001164507.1;NEB,missense_variant,p.Lys5515Thr,ENST00000603639,;NEB,missense_variant,p.Lys5515Thr,ENST00000604864,;NEB,missense_variant,p.Lys245Thr,ENST00000413693,;NEB,intron_variant,,ENST00000409198,NM_004543.4;NEB,…	G	ENSG00000183091	ENST00000618972	Transcript
RBMS1	0	.	GRCh38	chr2	160318227	160318228	+	Splice_Site	DEL	TC	TC	-	novel		SHEP_S1	NORMAL	TC	TC																c.252-1_252delGA		p.X84_splice	ENST00000348849	3/14	138	114	24				RBMS1,splice_acceptor_variant,,ENST00000348849,NM_016836.3,NM_002897.4;RBMS1,splice_acceptor_variant,,ENST00000392753,;RBMS1,splice_acceptor_variant,,ENST00000409972,;RBMS1,splice_acceptor_variant,,ENST00000409075,;RBMS1,splice_acceptor_variant,,ENST00000409289,;RBMS1,splice_acceptor_variant,,ENST00000428519,;RBMS1,splice_acceptor_variant,,ENST00000474820,;RBMS1,upstream_gene_variant,,ENST0000049…	-	ENSG00000153250	ENST00000348849	Transcript
SCN2A	0	.	GRCh38	chr2	165344715	165344715	+	Missense_Mutation	SNP	A	A	G	rs2228980		SHEP_S1	NORMAL	A	A																c.2723A>G	p.Lys908Arg	p.K908R	ENST00000636071	17/28	611	324	287				SCN2A,missense_variant,p.Lys908Arg,ENST00000636071,;SCN2A,missense_variant,p.Lys776Arg,ENST00000636985,;SCN2A,missense_variant,p.Lys908Arg,ENST00000637266,;SCN2A,missense_variant,p.Lys908Arg,ENST00000375437,NM_001040142.1;SCN2A,missense_variant,p.Lys908Arg,ENST00000283256,NM_021007.2;SCN2A,missense_variant,p.Lys908Arg,ENST00000375427,NM_001040143.1;SCN2A,missense_variant,p.Lys908Arg,ENST000006311…	G	ENSG00000136531	ENST00000636071	Transcript
LRP2	0	.	GRCh38	chr2	169216332	169216332	+	Missense_Mutation	SNP	C	C	T	novel		SHEP_S1	NORMAL	C	C																c.5747G>A	p.Gly1916Glu	p.G1916E	ENST00000263816	35/79	378	182	196				LRP2,missense_variant,p.Gly1916Glu,ENST00000263816,NM_004525.2;	T	ENSG00000081479	ENST00000263816	Transcript
HAT1	0	.	GRCh38	chr2	171976274	171976274	+	Missense_Mutation	SNP	T	C	C	rs73976541		SHEP_S1	NORMAL	T	T																c.941T>C	p.Val314Ala	p.V314A	ENST00000264108	9/11	295	0	295				HAT1,missense_variant,p.Val314Ala,ENST00000264108,NM_003642.3;SLC25A12,intron_variant,,ENST00000472748,;SLC25A12,intron_variant,,ENST00000484227,;SLC25A12,intron_variant,,ENST00000464063,;HAT1,3_prime_UTR_variant,,ENST00000457761,;HAT1,3_prime_UTR_variant,,ENST00000412731,;HAT1,non_coding_transcript_exon_variant,,ENST00000494601,;HAT1,non_coding_transcript_exon_variant,,ENST00000392584,;	C	ENSG00000128708	ENST00000264108	Transcript
HOXD9	0	.	GRCh38	chr2	176123324	176123324	+	Missense_Mutation	SNP	T	T	A	novel		SHEP_S1	NORMAL	T	T																c.556t>A	p.Ser186Thr	p.S186T	ENST00000249499	1/2	228	111	117				HOXD9,missense_variant,p.Ser186Thr,ENST00000249499,NM_014213.3;HOXD10,downstream_gene_variant,,ENST00000249501,NM_002148.3;HOXD-AS2,intron_variant,,ENST00000440016,;HOXD10,downstream_gene_variant,,ENST00000490088,;HOXD10,downstream_gene_variant,,ENST00000549469,;	A	ENSG00000128709	ENST00000249499	Transcript
TTC30A	0	.	GRCh38	chr2	177617366	177617366	+	Missense_Mutation	SNP	C	T	T	rs28630685		SHEP_S1	NORMAL	C	C																c.1336G>A	p.Val446Ile	p.V446I	ENST00000355689	1/1	161	0	161				TTC30A,missense_variant,p.Val446Ile,ENST00000355689,NM_152275.3;AC073834.3,non_coding_transcript_exon_variant,,ENST00000357045,;	T	ENSG00000197557	ENST00000355689	Transcript
TTN	0	.	GRCh38	chr2	178662368	178662368	+	Missense_Mutation	SNP	G	G	A	rs201474544		SHEP_S1	NORMAL	G	G																c.37009C>T	p.Pro12337Ser	p.P12337S	ENST00000589042	177/363	470	236	234				TTN,missense_variant,p.Pro12337Ser,ENST00000589042,NM_001267550.2;TTN,intron_variant,,ENST00000591111,;AC010680.1,intron_variant,,ENST00000615779,NM_001256850.1;TTN,intron_variant,,ENST00000342992,NM_133378.4;TTN,intron_variant,,ENST00000460472,NM_003319.4;AC010680.1,intron_variant,,ENST00000342175,NM_133437.4;AC010680.1,intron_variant,,ENST00000359218,NM_133432.3;TTN,intron_variant,,ENST00000414…	A	ENSG00000155657	ENST00000589042	Transcript
ZNF385B	0	.	GRCh38	chr2	179769508	179769508	+	Missense_Mutation	SNP	C	C	A	rs148987445		SHEP_S1	NORMAL	C	C																c.248G>T	p.Ser83Ile	p.S83I	ENST00000410066	3/10	107	57	50				ZNF385B,missense_variant,p.Ser83Ile,ENST00000410066,NM_152520.4;ZNF385B,downstream_gene_variant,,ENST00000451732,;ZNF385B,downstream_gene_variant,,ENST00000438871,;	A	ENSG00000144331	ENST00000410066	Transcript
PMS1	0	.	GRCh38	chr2	189843986	189843986	+	Missense_Mutation	SNP	G	G	A	rs2066459		SHEP_S1	NORMAL	G	G																c.605G>A	p.Arg202Lys	p.R202K	ENST00000441310	6/13	366	184	182				PMS1,missense_variant,p.Arg26Lys,ENST00000624204,NM_001289408.1;PMS1,missense_variant,p.Arg26Lys,ENST00000432292,NM_001289409.1;PMS1,missense_variant,p.Arg202Lys,ENST00000441310,NM_001321047.1,NM_001321048.1,NM_001321046.1,NM_001321045.1,NM_000534.4;PMS1,missense_variant,p.Arg202Lys,ENST00000447232,NM_001128144.1,NM_001321044.1;PMS1,missense_variant,p.Arg141Lys,ENST00000424307,;PMS1,intron_varian…	A	ENSG00000064933	ENST00000441310	Transcript
DNAH7	0	.	GRCh38	chr2	195754381	195754381	+	Missense_Mutation	SNP	T	T	C	rs78583300		SHEP_S1	NORMAL	T	T																c.11720A>G	p.Tyr3907Cys	p.Y3907C	ENST00000312428	63/65	221	120	101				DNAH7,missense_variant,p.Tyr3907Cys,ENST00000312428,NM_018897.2;DNAH7,missense_variant,p.Tyr390Cys,ENST00000409063,;DNAH7,intron_variant,,ENST00000438565,;	C	ENSG00000118997	ENST00000312428	Transcript
DNAH7	0	.	GRCh38	chr2	195796638	195796638	+	Frame_Shift_Del	DEL	C	C	-	rs534989756		SHEP_S1	NORMAL	C	C																c.10453delG	p.Val3485LeufsTer23	p.V3485Lfs*23	ENST00000312428	56/65	286	157	129				DNAH7,frameshift_variant,p.Val3485LeufsTer23,ENST00000312428,NM_018897.2;DNAH7,upstream_gene_variant,,ENST00000409063,;	-	ENSG00000118997	ENST00000312428	Transcript
SGO2	0	.	GRCh38	chr2	200569686	200569686	+	Missense_Mutation	SNP	A	A	G	rs141418375		SHEP_S1	NORMAL	A	A																c.497a>G	p.Asp166Gly	p.D166G	ENST00000357799	6/9	171	80	91				SGO2,missense_variant,p.Asp166Gly,ENST00000357799,NM_001160033.1,NM_152524.5,NM_001160046.1;SGO2,missense_variant,p.Asp166Gly,ENST00000409203,;	G	ENSG00000163535	ENST00000357799	Transcript
CASP10	0	.	GRCh38	chr2	201208148	201208148	+	Missense_Mutation	SNP	C	C	T	rs146654699		SHEP_S1	NORMAL	C	C																c.887C>T	p.Ser296Phe	p.S296F	ENST00000286186	8/10	326	162	164				CASP10,missense_variant,p.Ser296Phe,ENST00000286186,NM_032977.3;CASP10,missense_variant,p.Ser253Phe,ENST00000346817,NM_001230.4;CASP10,missense_variant,p.Ser296Phe,ENST00000272879,NM_032974.4;CASP10,missense_variant,p.Ser253Phe,ENST00000448480,NM_001206542.1;CASP10,synonymous_variant,p.Leu265=,ENST00000360132,NM_032976.3;CASP10,intron_variant,,ENST00000313728,NM_001206524.1;CASP10,non_coding_tran…	T	ENSG00000003400	ENST00000286186	Transcript
TNS1	0	.	GRCh38	chr2	217804556	217804556	+	Missense_Mutation	SNP	G	G	T	rs746718057		SHEP_S1	NORMAL	G	G																c.5111C>A	p.Ala1704Asp	p.A1704D	ENST00000171887	33/33	259	102	157				TNS1,missense_variant,p.Ala1704Asp,ENST00000171887,NM_022648.5;TNS1,missense_variant,p.Ala1690Asp,ENST00000611415,;TNS1,missense_variant,p.Ala1334Asp,ENST00000615025,;TNS1,missense_variant,p.Ala1690Asp,ENST00000419504,NM_001308022.1;TNS1,missense_variant,p.Ala1683Asp,ENST00000430930,NM_001308023.1;TNS1,missense_variant,p.Ala815Asp,ENST00000446688,;TNS1,non_coding_transcript_exon_variant,,ENST0000…	T	ENSG00000079308	ENST00000171887	Transcript
COL4A3	0	.	GRCh38	chr2	227290858	227290858	+	Missense_Mutation	SNP	G	G	A	rs202078295		SHEP_S1	NORMAL	G	G																c.3182G>A	p.Gly1061Asp	p.G1061D	ENST00000396578	37/52	705	258	447				COL4A3,missense_variant,p.Gly1061Asp,ENST00000396578,NM_000091.4;COL4A3,missense_variant,p.Gly98Asp,ENST00000304990,;AC097662.2,intron_variant,,ENST00000439598,;AC097662.2,intron_variant,,ENST00000396588,;AC097662.2,intron_variant,,ENST00000433324,;COL4A3,non_coding_transcript_exon_variant,,ENST00000487633,;	A	ENSG00000169031	ENST00000396578	Transcript
C2orf83	0	.	GRCh38	chr2	227611571	227611571	+	Missense_Mutation	SNP	G	G	T	novel		SHEP_S1	NORMAL	G	G																c.276C>A	p.His92Gln	p.H92Q	ENST00000264387	3/3	446	176	270				C2orf83,missense_variant,p.His92Gln,ENST00000264387,NM_020161.3;C2orf83,3_prime_UTR_variant,,ENST00000409066,NM_001162483.1;	T	ENSG00000042304	ENST00000264387	Transcript
SP140	0	.	GRCh38	chr2	230255523	230255523	+	Missense_Mutation	SNP	C	C	T	rs200313284		SHEP_S1	NORMAL	C	C																c.1231C>T	p.Arg411Cys	p.R411C	ENST00000392045	12/27	316	209	106				SP140,missense_variant,p.Arg411Cys,ENST00000392045,NM_007237.4;SP140,missense_variant,p.Arg351Cys,ENST00000343805,NM_001278452.1;SP140,missense_variant,p.Arg297Cys,ENST00000417495,NM_001278453.1;SP140,intron_variant,,ENST00000420434,NM_001278451.1;	T	ENSG00000079263	ENST00000392045	Transcript
SPATA3	0	.	GRCh38	chr2	230996379	230996379	+	Missense_Mutation	SNP	C	C	G	novel		SHEP_S1	NORMAL	C	C																c.146C>G	p.Pro49Arg	p.P49R	ENST00000452881	1/9	246	189	57				SPATA3,missense_variant,p.Pro49Arg,ENST00000452881,;SPATA3,missense_variant,p.Pro49Arg,ENST00000424440,;SPATA3,missense_variant,p.Pro49Arg,ENST00000433428,NM_139073.3;SPATA3,missense_variant,p.Pro38Arg,ENST00000612823,;SPATA3,missense_variant,p.Pro49Arg,ENST00000455816,;SPATA3,missense_variant,p.Pro15Arg,ENST00000440792,;SPATA3,upstream_gene_variant,,ENST00000423134,;SPATA3-AS1,upstream_gene_vari…	G	ENSG00000173699	ENST00000452881	Transcript
NCL	0	.	GRCh38	chr2	231460854	231460854	+	Missense_Mutation	SNP	T	T	G	rs61750852		SHEP_S1	NORMAL	T	T																c.626A>C	p.Glu209Ala	p.E209A	ENST00000322723	4/14	166	64	102				NCL,missense_variant,p.Glu209Ala,ENST00000322723,NM_005381.2;NCL,downstream_gene_variant,,ENST00000453992,;NCL,upstream_gene_variant,,ENST00000356936,;NCL,downstream_gene_variant,,ENST00000454824,;NCL,downstream_gene_variant,,ENST00000417652,;NCL,downstream_gene_variant,,ENST00000436894,;SNORA75,upstream_gene_variant,,ENST00000384158,;SNORD20,upstream_gene_variant,,ENST00000384550,;SNORD82,upstre…	G	ENSG00000115053	ENST00000322723	Transcript
ECEL1	0	.	GRCh38	chr2	232486228	232486228	+	Missense_Mutation	SNP	G	G	T	rs144928688		SHEP_S1	NORMAL	G	G																c.426C>A	p.Asp142Glu	p.D142E	ENST00000304546	2/18	374	251	123				ECEL1,missense_variant,p.Asp142Glu,ENST00000304546,NM_004826.3;ECEL1,missense_variant,p.Asp142Glu,ENST00000409941,NM_001290787.1;ECEL1,upstream_gene_variant,,ENST00000411860,;ECEL1,non_coding_transcript_exon_variant,,ENST00000482346,;	T	ENSG00000171551	ENST00000304546	Transcript
MROH2A	0	.	GRCh38	chr2	233795988	233795988	+	Missense_Mutation	SNP	C	C	G	novel		SHEP_S1	NORMAL	C	C																c.1090C>G	p.Gln364Glu	p.Q364E	ENST00000610772	10/42	432	311	121				MROH2A,missense_variant,p.Gln361Glu,ENST00000389758,;MROH2A,missense_variant,p.Gln364Glu,ENST00000610772,NM_001287395.1;MROH2A,downstream_gene_variant,,ENST00000480634,;MROH2A,upstream_gene_variant,,ENST00000477506,;	G	ENSG00000185038	ENST00000610772	Transcript
RAB17	0	.	GRCh38	chr2	237575425	237575425	+	Missense_Mutation	SNP	T	T	C	rs41270747		SHEP_S1	NORMAL	T	T																c.491A>G	p.Lys164Arg	p.K164R	ENST00000264601	5/6	373	260	113				RAB17,missense_variant,p.Lys164Arg,ENST00000264601,NM_022449.3;RAB17,missense_variant,p.Lys37Arg,ENST00000409822,;RAB17,intron_variant,,ENST00000409576,;RAB17,downstream_gene_variant,,ENST00000411462,;RAB17,downstream_gene_variant,,ENST00000430445,;RAB17,3_prime_UTR_variant,,ENST00000392001,;RAB17,3_prime_UTR_variant,,ENST00000414278,;RAB17,non_coding_transcript_exon_variant,,ENST00000477149,;RAB…	C	ENSG00000124839	ENST00000264601	Transcript
LRRFIP1	0	.	GRCh38	chr2	237764037	237764037	+	Missense_Mutation	SNP	C	C	T	novel		SHEP_S1	NORMAL	C	C																c.2324C>T	p.Ser775Leu	p.S775L	ENST00000392000	11/11	213	163	50				LRRFIP1,missense_variant,p.Ser751Leu,ENST00000244815,NM_004735.3;LRRFIP1,missense_variant,p.Ser719Leu,ENST00000289175,NM_001137553.1;LRRFIP1,missense_variant,p.Ser775Leu,ENST00000392000,NM_001137552.1;LRRFIP1,intron_variant,,ENST00000308482,NM_001137550.1;LRRFIP1,intron_variant,,ENST00000483443,;LRRFIP1,upstream_gene_variant,,ENST00000478958,;	T	ENSG00000124831	ENST00000392000	Transcript
OR6B3	0	.	GRCh38	chr2	240045930	240045930	+	Missense_Mutation	SNP	G	G	A	rs13030992		SHEP_S1	NORMAL	G	G																c.143C>T	p.Thr48Ile	p.T48I	ENST00000319423	1/1	399	214	185				OR6B3,missense_variant,p.Thr48Ile,ENST00000319423,NM_173351.1;PRR21,upstream_gene_variant,,ENST00000408934,NM_001080835.1;	A	ENSG00000178586	ENST00000319423	Transcript
AQP12B	0	.	GRCh38	chr2	240676702	240676702	+	Missense_Mutation	SNP	T	T	C	rs1807128		SHEP_S1	NORMAL	T	T																c.767A>G	p.His256Arg	p.H256R	ENST00000407834	3/3	21	11	10				AQP12B,missense_variant,p.His256Arg,ENST00000407834,NM_001102467.1;AQP12B,missense_variant,p.His244Arg,ENST00000621682,;AQP12B,non_coding_transcript_exon_variant,,ENST00000459806,;AQP12B,3_prime_UTR_variant,,ENST00000414322,;AQP12B,3_prime_UTR_variant,,ENST00000413999,;AQP12B,downstream_gene_variant,,ENST00000452886,;RP11-118M12.1,downstream_gene_variant,,ENST00000615796,;	C	ENSG00000185176	ENST00000407834	Transcript
AQP12B	0	.	GRCh38	chr2	240682452	240682452	+	Missense_Mutation	SNP	G	G	A	rs74882485		SHEP_S1	NORMAL	G	G																c.386C>T	p.Thr129Met	p.T129M	ENST00000407834	1/3	281	126	155				AQP12B,missense_variant,p.Thr129Met,ENST00000407834,NM_001102467.1;AQP12B,missense_variant,p.Thr117Met,ENST00000621682,;AC011298.2,upstream_gene_variant,,ENST00000407635,;AQP12B,upstream_gene_variant,,ENST00000459806,;AQP12B,synonymous_variant,p.Asp32=,ENST00000414322,;AQP12B,synonymous_variant,p.Asp32=,ENST00000413999,;AQP12B,synonymous_variant,p.Asp32=,ENST00000452886,;	A	ENSG00000185176	ENST00000407834	Transcript
AQP12A	0	.	GRCh38	chr2	240692422	240692422	+	Missense_Mutation	SNP	G	G	A	rs12477907		SHEP_S1	NORMAL	G	G																c.508G>A	p.Ala170Thr	p.A170T	ENST00000429564	2/4	121	66	55				AQP12A,missense_variant,p.Ala170Thr,ENST00000429564,;AQP12A,missense_variant,p.Ala158Thr,ENST00000337801,NM_198998.2;AC011298.2,downstream_gene_variant,,ENST00000407635,;AQP12A,upstream_gene_variant,,ENST00000474778,;AQP12A,upstream_gene_variant,,ENST00000471878,;AQP12A,upstream_gene_variant,,ENST00000460527,;	A	ENSG00000184945	ENST00000429564	Transcript
KIF1A	0	.	GRCh38	chr2	240745853	240745853	+	Missense_Mutation	SNP	G	G	A	rs143037290		SHEP_S1	NORMAL	G	G																c.3259C>T	p.Pro1087Ser	p.P1087S	ENST00000498729	31/49	502	317	185				KIF1A,missense_variant,p.Pro1087Ser,ENST00000498729,NM_001320705.1,NM_001244008.1;KIF1A,missense_variant,p.Pro986Ser,ENST00000320389,NM_004321.6;KIF1A,missense_variant,p.Pro1087Ser,ENST00000404283,;KIF1A,missense_variant,p.Pro113Ser,ENST00000415042,;KIF1A,upstream_gene_variant,,ENST00000431776,;	A	ENSG00000130294	ENST00000498729	Transcript
SYN2	0	.	GRCh38	chr3	12004864	12004864	+	Missense_Mutation	SNP	C	C	G	rs2923857		SHEP_S1	NORMAL	C	C																c.313N>G	p.Pro105Ala	p.P105A	ENST00000621198	1/13	107	54	53				SYN2,missense_variant,p.Pro105Ala,ENST00000620175,NM_003178.5;SYN2,missense_variant,p.Pro105Ala,ENST00000621198,NM_133625.4;	G	ENSG00000157152	ENST00000621198	Transcript
SCN5A	0	.	GRCh38	chr3	38550362	38550362	+	Missense_Mutation	SNP	A	A	G	rs41311117		SHEP_S1	NORMAL	A	A																c.6010N>C	p.Phe2004Leu	p.F2004L	ENST00000413689	28/28	237	122	115				SCN5A,missense_variant,p.Phe2004Leu,ENST00000413689,NM_001099404.1;SCN5A,missense_variant,p.Phe2004Leu,ENST00000333535,NM_198056.2;SCN5A,missense_variant,p.Phe1986Leu,ENST00000425664,NM_001099405.1;SCN5A,missense_variant,p.Phe2003Leu,ENST00000423572,NM_000335.4;SCN5A,missense_variant,p.Phe1950Leu,ENST00000451551,NM_001160161.1;SCN5A,missense_variant,p.Phe1986Leu,ENST00000414099,;SCN5A,missense_va…	G	ENSG00000183873	ENST00000413689	Transcript
CYP8B1	0	.	GRCh38	chr3	42874613	42874613	+	Missense_Mutation	SNP	C	C	T	rs112066175		SHEP_S1	NORMAL	C	C																c.1204N>A	p.Val402Ile	p.V402I	ENST00000316161	1/1	384	188	196				CYP8B1,missense_variant,p.Val402Ile,ENST00000316161,NM_004391.2;CYP8B1,missense_variant,p.Val402Ile,ENST00000437102,;KRBOX1,intron_variant,,ENST00000426937,;RP11-141M3.6,intron_variant,,ENST00000471537,;ACKR2,intron_variant,,ENST00000498111,;RP11-141M3.6,intron_variant,,ENST00000496604,;ACKR2,intron_variant,,ENST00000460855,;RP11-136C24.3,intron_variant,,ENST00000451200,;RP11-141M3.6,intron_varia…	T	ENSG00000180432	ENST00000316161	Transcript
STAB1	0	.	GRCh38	chr3	52520210	52520210	+	Missense_Mutation	SNP	G	G	A	novel		SHEP_S1	NORMAL	G	G																c.5419N>A	p.Ala1807Thr	p.A1807T	ENST00000321725	52/69	331	167	164				STAB1,missense_variant,p.Ala1807Thr,ENST00000321725,NM_015136.2;NT5DC2,downstream_gene_variant,,ENST00000307076,NM_022908.2;NT5DC2,downstream_gene_variant,,ENST00000422318,NM_001134231.1;NT5DC2,downstream_gene_variant,,ENST00000459839,;STAB1,upstream_gene_variant,,ENST00000469989,;NT5DC2,downstream_gene_variant,,ENST00000463947,;STAB1,non_coding_transcript_exon_variant,,ENST00000461325,;STAB1,non…	A	ENSG00000010327	ENST00000321725	Transcript
DNAH12	0	.	GRCh38	chr3	57446254	57446254	+	Missense_Mutation	SNP	G	G	A	novel		SHEP_S1	NORMAL	G	G																c.3956N>T	p.Ala1319Val	p.A1319V	ENST00000495027	27/74	184	87	97				DNAH12,missense_variant,p.Ala1319Val,ENST00000495027,NM_001291661.1;DNAH12,missense_variant,p.Ala1296Val,ENST00000351747,;	A	ENSG00000174844	ENST00000495027	Transcript
DNAH12	0	.	GRCh38	chr3	57470456	57470456	+	Nonsense_Mutation	SNP	G	G	A	rs765440022		SHEP_S1	NORMAL	G	G																c.2092N>T	p.Arg698Ter	p.R698*	ENST00000495027	16/74	48	28	20				DNAH12,stop_gained,p.Arg698Ter,ENST00000495027,NM_001291661.1;DNAH12,stop_gained,p.Arg698Ter,ENST00000351747,;DNAH12,stop_gained,p.Arg698Ter,ENST00000389536,;	A	ENSG00000174844	ENST00000495027	Transcript
C3orf14	0	.	GRCh38	chr3	62321973	62321973	+	Missense_Mutation	SNP	T	T	A	rs147615536		SHEP_S1	NORMAL	T	T																c.97N>A	p.Leu33Met	p.L33M	ENST00000494481	4/6	166	87	79				C3orf14,missense_variant,p.Leu33Met,ENST00000494481,NM_020685.4;C3orf14,missense_variant,p.Leu33Met,ENST00000542214,;C3orf14,missense_variant,p.Leu33Met,ENST00000232519,NM_001291942.1;C3orf14,missense_variant,p.Leu33Met,ENST00000462069,NM_001291941.1;C3orf14,missense_variant,p.Leu33Met,ENST00000465142,;PTPRG-AS1,intron_variant,,ENST00000490916,;PTPRG-AS1,intron_variant,,ENST00000495542,;PTPRG-AS1…	A	ENSG00000114405	ENST00000494481	Transcript
ADAMTS9	0	.	GRCh38	chr3	64541157	64541157	+	Missense_Mutation	SNP	G	G	A	rs746487812		SHEP_S1	NORMAL	G	G																c.5459N>T	p.Thr1820Met	p.T1820M	ENST00000498707	36/40	300	148	152				ADAMTS9,missense_variant,p.Thr1820Met,ENST00000498707,NM_182920.1;ADAMTS9,missense_variant,p.Thr1792Met,ENST00000295903,NM_001318781.1;ADAMTS9,missense_variant,p.Thr876Met,ENST00000481060,;ADAMTS9,upstream_gene_variant,,ENST00000467257,;	A	ENSG00000163638	ENST00000498707	Transcript
TMF1	0	.	GRCh38	chr3	69038653	69038653	+	Missense_Mutation	SNP	G	G	A	rs34917634		SHEP_S1	NORMAL	G	G																c.2062N>T	p.Arg688Cys	p.R688C	ENST00000398559	8/17	368	197	171				TMF1,missense_variant,p.Arg688Cys,ENST00000398559,NM_007114.2;CTD-2013N24.2,intron_variant,,ENST00000482368,;CTD-2013N24.2,intron_variant,,ENST00000595925,;CTD-2013N24.2,intron_variant,,ENST00000597950,;CTD-2013N24.2,intron_variant,,ENST00000598783,;CTD-2013N24.2,intron_variant,,ENST00000596732,;CTD-2013N24.2,intron_variant,,ENST00000601735,;CTD-2013N24.2,intron_variant,,ENST00000596274,;CTD-2013…	A	ENSG00000144747	ENST00000398559	Transcript
FOXP1	0	.	GRCh38	chr3	70965903	70965903	+	Missense_Mutation	SNP	G	G	A	novel		SHEP_S1	NORMAL	G	G																c.1924N>T	p.Pro642Ser	p.P642S	ENST00000615603	20/21	416	240	176				FOXP1,missense_variant,p.Pro642Ser,ENST00000615603,NM_001244810.1;FOXP1,missense_variant,p.Pro626Ser,ENST00000318789,NM_032682.5;FOXP1,missense_variant,p.Pro526Ser,ENST00000614176,NM_001244813.1;FOXP1,missense_variant,p.Pro626Ser,ENST00000475937,NM_001244816.1;FOXP1,missense_variant,p.Pro625Ser,ENST00000493089,NM_001244808.1;FOXP1,missense_variant,p.Pro626Ser,ENST00000498215,NM_001244814.1;FOXP1,…	A	ENSG00000114861	ENST00000615603	Transcript
FRG2C	0	.	GRCh38	chr3	75665147	75665147	+	Missense_Mutation	SNP	A	A	G	rs74714110		SHEP_S1	NORMAL	A	A																c.278N>G	p.Gln93Arg	p.Q93R	ENST00000308062	3/4	329	180	149				FRG2C,missense_variant,p.Gln93Arg,ENST00000308062,NM_001124759.1;FRG2C,missense_variant,p.Gln92Arg,ENST00000464571,;DUX4L26,upstream_gene_variant,,ENST00000489078,;	G	ENSG00000172969	ENST00000308062	Transcript
FRG2C	0	.	GRCh38	chr3	75665186	75665186	+	Missense_Mutation	SNP	T	T	G	rs73840323		SHEP_S1	NORMAL	T	T																c.317N>G	p.Ile106Ser	p.I106S	ENST00000308062	3/4	446	213	232				FRG2C,missense_variant,p.Ile106Ser,ENST00000308062,NM_001124759.1;FRG2C,missense_variant,p.Ile105Ser,ENST00000464571,;DUX4L26,upstream_gene_variant,,ENST00000489078,;	G	ENSG00000172969	ENST00000308062	Transcript
FRG2C	0	.	GRCh38	chr3	75665551	75665551	+	Missense_Mutation	SNP	A	A	G	rs62247157		SHEP_S1	NORMAL	A	A																c.359N>G	p.Asn120Ser	p.N120S	ENST00000308062	4/4	352	174	178				FRG2C,missense_variant,p.Asn120Ser,ENST00000308062,NM_001124759.1;FRG2C,missense_variant,p.Asn119Ser,ENST00000464571,;DUX4L26,upstream_gene_variant,,ENST00000489078,;	G	ENSG00000172969	ENST00000308062	Transcript
FRG2C	0	.	GRCh38	chr3	75665637	75665637	+	Missense_Mutation	SNP	A	A	C	rs115350381		SHEP_S1	NORMAL	A	A																c.445N>C	p.Ser149Arg	p.S149R	ENST00000308062	4/4	547	340	207				FRG2C,missense_variant,p.Ser149Arg,ENST00000308062,NM_001124759.1;FRG2C,missense_variant,p.Ser148Arg,ENST00000464571,;DUX4L26,upstream_gene_variant,,ENST00000489078,;	C	ENSG00000172969	ENST00000308062	Transcript
FRG2C	0	.	GRCh38	chr3	75665658	75665658	+	Missense_Mutation	SNP	C	C	T	rs77371781		SHEP_S1	NORMAL	C	C																c.466N>T	p.Arg156Cys	p.R156C	ENST00000308062	4/4	588	366	222				FRG2C,missense_variant,p.Arg156Cys,ENST00000308062,NM_001124759.1;FRG2C,missense_variant,p.Arg155Cys,ENST00000464571,;DUX4L26,upstream_gene_variant,,ENST00000489078,;	T	ENSG00000172969	ENST00000308062	Transcript
FRG2C	0	.	GRCh38	chr3	75665668	75665668	+	Missense_Mutation	SNP	G	G	A	rs74497996		SHEP_S1	NORMAL	G	G																c.476N>A	p.Arg159Gln	p.R159Q	ENST00000308062	4/4	613	374	238				FRG2C,missense_variant,p.Arg159Gln,ENST00000308062,NM_001124759.1;FRG2C,missense_variant,p.Arg158Gln,ENST00000464571,;DUX4L26,upstream_gene_variant,,ENST00000489078,;	A	ENSG00000172969	ENST00000308062	Transcript
FRG2C	0	.	GRCh38	chr3	75665674	75665674	+	Frame_Shift_Del	DEL	G	G	-	rs373728386		SHEP_S1	NORMAL	G	G																c.482delN	p.Arg161SerfsTer5	p.R161Sfs*5	ENST00000308062	4/4	584	451	133				FRG2C,frameshift_variant,p.Arg161SerfsTer5,ENST00000308062,NM_001124759.1;FRG2C,frameshift_variant,p.Arg160SerfsTer5,ENST00000464571,;DUX4L26,upstream_gene_variant,,ENST00000489078,;	-	ENSG00000172969	ENST00000308062	Transcript
FRG2C	0	.	GRCh38	chr3	75665680	75665680	+	Missense_Mutation	SNP	G	G	A	rs138192454		SHEP_S1	NORMAL	G	G																c.488N>A	p.Arg163Gln	p.R163Q	ENST00000308062	4/4	630	386	242				FRG2C,missense_variant,p.Arg163Gln,ENST00000308062,NM_001124759.1;FRG2C,missense_variant,p.Arg162Gln,ENST00000464571,;DUX4L26,upstream_gene_variant,,ENST00000489078,;	A	ENSG00000172969	ENST00000308062	Transcript
FRG2C	0	.	GRCh38	chr3	75665689	75665689	+	Missense_Mutation	SNP	A	A	G	rs200756071		SHEP_S1	NORMAL	A	A																c.497N>G	p.Glu166Gly	p.E166G	ENST00000308062	4/4	669	409	260				FRG2C,missense_variant,p.Glu166Gly,ENST00000308062,NM_001124759.1;FRG2C,missense_variant,p.Glu165Gly,ENST00000464571,;DUX4L26,upstream_gene_variant,,ENST00000489078,;	G	ENSG00000172969	ENST00000308062	Transcript
FRG2C	0	.	GRCh38	chr3	75665948	75665948	+	Missense_Mutation	SNP	T	T	A	rs2118760		SHEP_S1	NORMAL	T	T																c.756N>A	p.Asp252Glu	p.D252E	ENST00000308062	4/4	361	173	188				FRG2C,missense_variant,p.Asp252Glu,ENST00000308062,NM_001124759.1;FRG2C,missense_variant,p.Asp251Glu,ENST00000464571,;DUX4L26,upstream_gene_variant,,ENST00000489078,;	A	ENSG00000172969	ENST00000308062	Transcript
ZNF717	0	.	GRCh38	chr3	75736885	75736885	+	Missense_Mutation	SNP	A	A	C	rs113748085		SHEP_S1	NORMAL	A	A																c.2588N>G	p.Phe863Cys	p.F863C	ENST00000478296	4/4	626	432	194				ZNF717,missense_variant,p.Phe863Cys,ENST00000478296,NM_001290209.1;ZNF717,intron_variant,,ENST00000477374,NM_001324026.1,NM_001290210.1;ZNF717,downstream_gene_variant,,ENST00000468296,;ZNF717,downstream_gene_variant,,ENST00000471541,;MIR4273,upstream_gene_variant,,ENST00000582824,;ZNF717,intron_variant,,ENST00000491507,;	C	ENSG00000227124	ENST00000478296	Transcript
ZNF717	0	.	GRCh38	chr3	75736922	75736922	+	Missense_Mutation	SNP	C	C	G	rs140806462		SHEP_S1	NORMAL	C	C																c.2551N>C	p.Glu851Gln	p.E851Q	ENST00000478296	4/4	631	410	221				ZNF717,missense_variant,p.Glu851Gln,ENST00000478296,NM_001290209.1;ZNF717,intron_variant,,ENST00000477374,NM_001324026.1,NM_001290210.1;ZNF717,downstream_gene_variant,,ENST00000468296,;ZNF717,downstream_gene_variant,,ENST00000471541,;MIR4273,upstream_gene_variant,,ENST00000582824,;ZNF717,intron_variant,,ENST00000491507,;	G	ENSG00000227124	ENST00000478296	Transcript
ZNF717	0	.	GRCh38	chr3	75737024	75737024	+	Nonsense_Mutation	SNP	C	C	A	rs144353922		SHEP_S1	NORMAL	C	C																c.2449N>T	p.Glu817Ter	p.E817*	ENST00000478296	4/4	332	241	91				ZNF717,stop_gained,p.Glu817Ter,ENST00000478296,NM_001290209.1;ZNF717,intron_variant,,ENST00000477374,NM_001324026.1,NM_001290210.1;ZNF717,downstream_gene_variant,,ENST00000468296,;ZNF717,downstream_gene_variant,,ENST00000471541,;MIR4273,upstream_gene_variant,,ENST00000582824,;ZNF717,intron_variant,,ENST00000491507,;	A	ENSG00000227124	ENST00000478296	Transcript
ZNF717	0	.	GRCh38	chr3	75737051	75737051	+	Missense_Mutation	SNP	T	T	C	rs148347794		SHEP_S1	NORMAL	T	T																c.2422N>G	p.Ser808Gly	p.S808G	ENST00000478296	4/4	362	277	85				ZNF717,missense_variant,p.Ser808Gly,ENST00000478296,NM_001290209.1;ZNF717,intron_variant,,ENST00000477374,NM_001324026.1,NM_001290210.1;ZNF717,downstream_gene_variant,,ENST00000468296,;ZNF717,downstream_gene_variant,,ENST00000471541,;MIR4273,upstream_gene_variant,,ENST00000582824,;ZNF717,intron_variant,,ENST00000491507,;	C	ENSG00000227124	ENST00000478296	Transcript
ZNF717	0	.	GRCh38	chr3	75737101	75737101	+	Missense_Mutation	SNP	G	G	T	rs140641854		SHEP_S1	NORMAL	G	G																c.2372N>A	p.Pro791His	p.P791H	ENST00000478296	4/4	415	305	110				ZNF717,missense_variant,p.Pro791His,ENST00000478296,NM_001290209.1;ZNF717,intron_variant,,ENST00000477374,NM_001324026.1,NM_001290210.1;ZNF717,downstream_gene_variant,,ENST00000468296,;ZNF717,downstream_gene_variant,,ENST00000471541,;MIR4273,upstream_gene_variant,,ENST00000582824,;ZNF717,intron_variant,,ENST00000491507,;	T	ENSG00000227124	ENST00000478296	Transcript
ZNF717	0	.	GRCh38	chr3	75737204	75737204	+	Missense_Mutation	SNP	T	T	A	rs80256387		SHEP_S1	NORMAL	T	T																c.2269N>T	p.Thr757Ser	p.T757S	ENST00000478296	4/4	280	207	73				ZNF717,missense_variant,p.Thr757Ser,ENST00000478296,NM_001290209.1;ZNF717,intron_variant,,ENST00000477374,NM_001324026.1,NM_001290210.1;ZNF717,downstream_gene_variant,,ENST00000468296,;ZNF717,downstream_gene_variant,,ENST00000471541,;MIR4273,upstream_gene_variant,,ENST00000582824,;ZNF717,intron_variant,,ENST00000491507,;	A	ENSG00000227124	ENST00000478296	Transcript
ZNF717	0	.	GRCh38	chr3	75737477	75737477	+	Missense_Mutation	SNP	G	G	C	rs3009023		SHEP_S1	NORMAL	G	G																c.1996N>G	p.Gln666Glu	p.Q666E	ENST00000478296	4/4	560	264	296				ZNF717,missense_variant,p.Gln666Glu,ENST00000478296,NM_001290209.1;ZNF717,intron_variant,,ENST00000477374,NM_001324026.1,NM_001290210.1;ZNF717,downstream_gene_variant,,ENST00000468296,;ZNF717,downstream_gene_variant,,ENST00000471541,;MIR4273,upstream_gene_variant,,ENST00000582824,;ZNF717,intron_variant,,ENST00000491507,;	C	ENSG00000227124	ENST00000478296	Transcript
ZNF717	0	.	GRCh38	chr3	75737519	75737519	+	Missense_Mutation	SNP	G	G	A	rs112822201		SHEP_S1	NORMAL	G	G																c.1954N>T	p.Pro652Ser	p.P652S	ENST00000478296	4/4	480	264	216				ZNF717,missense_variant,p.Pro652Ser,ENST00000478296,NM_001290209.1;ZNF717,intron_variant,,ENST00000477374,NM_001324026.1,NM_001290210.1;ZNF717,downstream_gene_variant,,ENST00000468296,;ZNF717,downstream_gene_variant,,ENST00000471541,;MIR4273,upstream_gene_variant,,ENST00000582824,;ZNF717,intron_variant,,ENST00000491507,;	A	ENSG00000227124	ENST00000478296	Transcript
ZNF717	0	.	GRCh38	chr3	75737530	75737530	+	Missense_Mutation	SNP	G	G	A	rs111677009		SHEP_S1	NORMAL	G	G																c.1943N>T	p.Pro648Leu	p.P648L	ENST00000478296	4/4	531	258	273				ZNF717,missense_variant,p.Pro648Leu,ENST00000478296,NM_001290209.1;ZNF717,intron_variant,,ENST00000477374,NM_001324026.1,NM_001290210.1;ZNF717,downstream_gene_variant,,ENST00000468296,;ZNF717,downstream_gene_variant,,ENST00000471541,;MIR4273,upstream_gene_variant,,ENST00000582824,;ZNF717,intron_variant,,ENST00000491507,;	A	ENSG00000227124	ENST00000478296	Transcript
ZNF717	0	.	GRCh38	chr3	75737586	75737586	+	Missense_Mutation	SNP	A	A	T	rs78297221		SHEP_S1	NORMAL	A	A																c.1887N>A	p.Asn629Lys	p.N629K	ENST00000478296	4/4	809	370	438				ZNF717,missense_variant,p.Asn629Lys,ENST00000478296,NM_001290209.1;ZNF717,intron_variant,,ENST00000477374,NM_001324026.1,NM_001290210.1;ZNF717,downstream_gene_variant,,ENST00000468296,;ZNF717,downstream_gene_variant,,ENST00000471541,;MIR4273,upstream_gene_variant,,ENST00000582824,;ZNF717,intron_variant,,ENST00000491507,;	T	ENSG00000227124	ENST00000478296	Transcript
ZNF717	0	.	GRCh38	chr3	75737622	75737622	+	Missense_Mutation	SNP	T	T	A	rs76175438		SHEP_S1	NORMAL	T	T																c.1851N>T	p.Arg617Ser	p.R617S	ENST00000478296	4/4	1083	712	370				ZNF717,missense_variant,p.Arg617Ser,ENST00000478296,NM_001290209.1;ZNF717,intron_variant,,ENST00000477374,NM_001324026.1,NM_001290210.1;ZNF717,downstream_gene_variant,,ENST00000468296,;ZNF717,downstream_gene_variant,,ENST00000471541,;MIR4273,upstream_gene_variant,,ENST00000582824,;ZNF717,intron_variant,,ENST00000491507,;	A	ENSG00000227124	ENST00000478296	Transcript
ZNF717	0	.	GRCh38	chr3	75737651	75737651	+	Missense_Mutation	SNP	G	G	A	rs77826574		SHEP_S1	NORMAL	G	G																c.1822N>T	p.Arg608Cys	p.R608C	ENST00000478296	4/4	1099	727	372				ZNF717,missense_variant,p.Arg608Cys,ENST00000478296,NM_001290209.1;ZNF717,intron_variant,,ENST00000477374,NM_001324026.1,NM_001290210.1;ZNF717,downstream_gene_variant,,ENST00000468296,;ZNF717,downstream_gene_variant,,ENST00000471541,;MIR4273,upstream_gene_variant,,ENST00000582824,;ZNF717,intron_variant,,ENST00000491507,;	A	ENSG00000227124	ENST00000478296	Transcript
ZNF717	0	.	GRCh38	chr3	75737737	75737737	+	Missense_Mutation	SNP	C	C	T	rs1615736		SHEP_S1	NORMAL	C	C																c.1736N>A	p.Arg579His	p.R579H	ENST00000478296	4/4	848	551	297				ZNF717,missense_variant,p.Arg579His,ENST00000478296,NM_001290209.1;ZNF717,intron_variant,,ENST00000477374,NM_001324026.1,NM_001290210.1;ZNF717,downstream_gene_variant,,ENST00000468296,;ZNF717,downstream_gene_variant,,ENST00000471541,;MIR4273,upstream_gene_variant,,ENST00000582824,;ZNF717,intron_variant,,ENST00000491507,;	T	ENSG00000227124	ENST00000478296	Transcript
ZNF717	0	.	GRCh38	chr3	75737782	75737782	+	Missense_Mutation	SNP	G	G	A	rs796390112		SHEP_S1	NORMAL	G	G																c.1691N>T	p.Thr564Ile	p.T564I	ENST00000478296	4/4	910	659	251				ZNF717,missense_variant,p.Thr564Ile,ENST00000478296,NM_001290209.1;ZNF717,intron_variant,,ENST00000477374,NM_001324026.1,NM_001290210.1;ZNF717,downstream_gene_variant,,ENST00000468296,;ZNF717,downstream_gene_variant,,ENST00000471541,;MIR4273,upstream_gene_variant,,ENST00000582824,;ZNF717,intron_variant,,ENST00000491507,;	A	ENSG00000227124	ENST00000478296	Transcript
ZNF717	0	.	GRCh38	chr3	75737791	75737791	+	Missense_Mutation	SNP	C	C	A	rs2918517		SHEP_S1	NORMAL	C	C																c.1682N>T	p.Arg561Ile	p.R561I	ENST00000478296	4/4	923	663	260				ZNF717,missense_variant,p.Arg561Ile,ENST00000478296,NM_001290209.1;ZNF717,intron_variant,,ENST00000477374,NM_001324026.1,NM_001290210.1;ZNF717,downstream_gene_variant,,ENST00000468296,;ZNF717,downstream_gene_variant,,ENST00000471541,;MIR4273,upstream_gene_variant,,ENST00000582824,;ZNF717,intron_variant,,ENST00000491507,;	A	ENSG00000227124	ENST00000478296	Transcript
ZNF717	0	.	GRCh38	chr3	75737840	75737840	+	Missense_Mutation	SNP	C	C	T	rs112348731		SHEP_S1	NORMAL	C	C																c.1633N>A	p.Glu545Lys	p.E545K	ENST00000478296	4/4	791	579	212				ZNF717,missense_variant,p.Glu545Lys,ENST00000478296,NM_001290209.1;ZNF717,intron_variant,,ENST00000477374,NM_001324026.1,NM_001290210.1;ZNF717,downstream_gene_variant,,ENST00000468296,;ZNF717,downstream_gene_variant,,ENST00000471541,;MIR4273,upstream_gene_variant,,ENST00000582824,;ZNF717,intron_variant,,ENST00000491507,;	T	ENSG00000227124	ENST00000478296	Transcript
ZNF717	0	.	GRCh38	chr3	75737898	75737898	+	Missense_Mutation	SNP	C	C	A	rs62250106		SHEP_S1	NORMAL	C	C																c.1575N>T	p.Lys525Asn	p.K525N	ENST00000478296	4/4	562	305	257				ZNF717,missense_variant,p.Lys525Asn,ENST00000478296,NM_001290209.1;ZNF717,intron_variant,,ENST00000477374,NM_001324026.1,NM_001290210.1;ZNF717,downstream_gene_variant,,ENST00000468296,;ZNF717,downstream_gene_variant,,ENST00000471541,;MIR4273,upstream_gene_variant,,ENST00000582824,;ZNF717,intron_variant,,ENST00000491507,;	A	ENSG00000227124	ENST00000478296	Transcript
ZNF717	0	.	GRCh38	chr3	75737906	75737906	+	Missense_Mutation	SNP	G	G	A	rs62250107		SHEP_S1	NORMAL	G	G																c.1567N>T	p.His523Tyr	p.H523Y	ENST00000478296	4/4	508	256	252				ZNF717,missense_variant,p.His523Tyr,ENST00000478296,NM_001290209.1;ZNF717,intron_variant,,ENST00000477374,NM_001324026.1,NM_001290210.1;ZNF717,downstream_gene_variant,,ENST00000468296,;ZNF717,downstream_gene_variant,,ENST00000471541,;MIR4273,upstream_gene_variant,,ENST00000582824,;ZNF717,intron_variant,,ENST00000491507,;	A	ENSG00000227124	ENST00000478296	Transcript
ZNF717	0	.	GRCh38	chr3	75737948	75737949	+	Frame_Shift_Del	DEL	CT	CT	-	rs146514807		SHEP_S1	NORMAL	CT	CT																c.1524_1525delNN	p.Glu510LysfsTer4	p.E510Kfs*4	ENST00000478296	4/4	540	494	46				ZNF717,frameshift_variant,p.Glu510LysfsTer4,ENST00000478296,NM_001290209.1;ZNF717,intron_variant,,ENST00000477374,NM_001324026.1,NM_001290210.1;ZNF717,downstream_gene_variant,,ENST00000468296,;ZNF717,downstream_gene_variant,,ENST00000471541,;MIR4273,upstream_gene_variant,,ENST00000582824,;ZNF717,intron_variant,,ENST00000491507,;	-	ENSG00000227124	ENST00000478296	Transcript
ZNF717	0	.	GRCh38	chr3	75738116	75738117	+	Frame_Shift_Del	DEL	CT	CT	-	rs776210532		SHEP_S1	NORMAL	CT	CT																c.1356_1357delNN	p.Glu454LysfsTer7	p.E454Kfs*7	ENST00000478296	4/4	406	350	56				ZNF717,frameshift_variant,p.Glu454LysfsTer7,ENST00000478296,NM_001290209.1;ZNF717,intron_variant,,ENST00000477374,NM_001324026.1,NM_001290210.1;ZNF717,downstream_gene_variant,,ENST00000468296,;ZNF717,downstream_gene_variant,,ENST00000471541,;MIR4273,upstream_gene_variant,,ENST00000582824,;ZNF717,intron_variant,,ENST00000491507,;	-	ENSG00000227124	ENST00000478296	Transcript
ZNF717	0	.	GRCh38	chr3	75738395	75738395	+	Missense_Mutation	SNP	G	C	C	rs193921040		SHEP_S1	NORMAL	G	G																c.1078N>G	p.Leu360Val	p.L360V	ENST00000478296	4/4	446	68	378				ZNF717,missense_variant,p.Leu360Val,ENST00000478296,NM_001290209.1;ZNF717,intron_variant,,ENST00000477374,NM_001324026.1,NM_001290210.1;ZNF717,downstream_gene_variant,,ENST00000468296,;ZNF717,downstream_gene_variant,,ENST00000471541,;MIR4273,downstream_gene_variant,,ENST00000582824,;ZNF717,intron_variant,,ENST00000491507,;	C	ENSG00000227124	ENST00000478296	Transcript
ZNF717	0	.	GRCh38	chr3	75738469	75738469	+	Missense_Mutation	SNP	T	T	C	rs75737034		SHEP_S1	NORMAL	T	T																c.1004N>G	p.His335Arg	p.H335R	ENST00000478296	4/4	447	310	137				ZNF717,missense_variant,p.His335Arg,ENST00000478296,NM_001290209.1;ZNF717,intron_variant,,ENST00000477374,NM_001324026.1,NM_001290210.1;ZNF717,downstream_gene_variant,,ENST00000468296,;ZNF717,downstream_gene_variant,,ENST00000471541,;MIR4273,downstream_gene_variant,,ENST00000582824,;ZNF717,intron_variant,,ENST00000491507,;	C	ENSG00000227124	ENST00000478296	Transcript
ZNF717	0	.	GRCh38	chr3	75738551	75738551	+	Missense_Mutation	SNP	C	C	G	rs62250110		SHEP_S1	NORMAL	C	C																c.922N>C	p.Glu308Gln	p.E308Q	ENST00000478296	4/4	442	291	151				ZNF717,missense_variant,p.Glu308Gln,ENST00000478296,NM_001290209.1;ZNF717,intron_variant,,ENST00000477374,NM_001324026.1,NM_001290210.1;ZNF717,downstream_gene_variant,,ENST00000468296,;ZNF717,downstream_gene_variant,,ENST00000471541,;MIR4273,downstream_gene_variant,,ENST00000582824,;ZNF717,intron_variant,,ENST00000491507,;	G	ENSG00000227124	ENST00000478296	Transcript
ZNF717	0	.	GRCh38	chr3	75738575	75738575	+	Missense_Mutation	SNP	G	G	A	rs1962893		SHEP_S1	NORMAL	G	G																c.898N>T	p.Arg300Cys	p.R300C	ENST00000478296	4/4	376	119	257				ZNF717,missense_variant,p.Arg300Cys,ENST00000478296,NM_001290209.1;ZNF717,intron_variant,,ENST00000477374,NM_001324026.1,NM_001290210.1;ZNF717,downstream_gene_variant,,ENST00000468296,;ZNF717,downstream_gene_variant,,ENST00000471541,;MIR4273,downstream_gene_variant,,ENST00000582824,;ZNF717,intron_variant,,ENST00000491507,;	A	ENSG00000227124	ENST00000478296	Transcript
ZNF717	0	.	GRCh38	chr3	75738577	75738577	+	Missense_Mutation	SNP	C	C	T	rs75074846		SHEP_S1	NORMAL	C	C																c.896N>A	p.Arg299His	p.R299H	ENST00000478296	4/4	380	263	117				ZNF717,missense_variant,p.Arg299His,ENST00000478296,NM_001290209.1;ZNF717,intron_variant,,ENST00000477374,NM_001324026.1,NM_001290210.1;ZNF717,downstream_gene_variant,,ENST00000468296,;ZNF717,downstream_gene_variant,,ENST00000471541,;MIR4273,downstream_gene_variant,,ENST00000582824,;ZNF717,intron_variant,,ENST00000491507,;	T	ENSG00000227124	ENST00000478296	Transcript
ZNF717	0	.	GRCh38	chr3	75738859	75738859	+	Missense_Mutation	SNP	A	C	C	rs3009006		SHEP_S1	NORMAL	A	A																c.614N>G	p.Val205Gly	p.V205G	ENST00000478296	4/4	514	1	513				ZNF717,missense_variant,p.Val205Gly,ENST00000478296,NM_001290209.1;ZNF717,intron_variant,,ENST00000477374,NM_001324026.1,NM_001290210.1;ZNF717,downstream_gene_variant,,ENST00000468296,;ZNF717,downstream_gene_variant,,ENST00000471541,;MIR4273,downstream_gene_variant,,ENST00000582824,;ZNF717,intron_variant,,ENST00000491507,;	C	ENSG00000227124	ENST00000478296	Transcript
ZNF717	0	.	GRCh38	chr3	75738889	75738889	+	Missense_Mutation	SNP	G	G	A	rs111880168		SHEP_S1	NORMAL	G	G																c.584N>T	p.Ala195Val	p.A195V	ENST00000478296	4/4	509	375	134				ZNF717,missense_variant,p.Ala195Val,ENST00000478296,NM_001290209.1;ZNF717,intron_variant,,ENST00000477374,NM_001324026.1,NM_001290210.1;ZNF717,downstream_gene_variant,,ENST00000468296,;ZNF717,downstream_gene_variant,,ENST00000471541,;MIR4273,downstream_gene_variant,,ENST00000582824,;ZNF717,intron_variant,,ENST00000491507,;	A	ENSG00000227124	ENST00000478296	Transcript
ZNF717	0	.	GRCh38	chr3	75739007	75739007	+	Missense_Mutation	SNP	G	C	C	rs3009004		SHEP_S1	NORMAL	G	G																c.466N>G	p.Leu156Val	p.L156V	ENST00000478296	4/4	373	21	352				ZNF717,missense_variant,p.Leu156Val,ENST00000478296,NM_001290209.1;ZNF717,intron_variant,,ENST00000477374,NM_001324026.1,NM_001290210.1;ZNF717,downstream_gene_variant,,ENST00000468296,;ZNF717,downstream_gene_variant,,ENST00000471541,;MIR4273,downstream_gene_variant,,ENST00000582824,;ZNF717,intron_variant,,ENST00000491507,;	C	ENSG00000227124	ENST00000478296	Transcript
ZNF717	0	.	GRCh38	chr3	75739283	75739283	+	Missense_Mutation	SNP	G	G	T	rs4011155		SHEP_S1	NORMAL	G	G																c.190N>A	p.Gln64Lys	p.Q64K	ENST00000478296	4/4	138	105	33				ZNF717,missense_variant,p.Gln64Lys,ENST00000478296,NM_001290209.1;ZNF717,intron_variant,,ENST00000477374,NM_001324026.1,NM_001290210.1;ZNF717,downstream_gene_variant,,ENST00000468296,;ZNF717,downstream_gene_variant,,ENST00000471541,;MIR4273,downstream_gene_variant,,ENST00000582824,;ZNF717,intron_variant,,ENST00000491507,;	T	ENSG00000227124	ENST00000478296	Transcript
ZNF717	0	.	GRCh38	chr3	75741293	75741293	+	Missense_Mutation	SNP	G	G	A	rs1971517		SHEP_S1	NORMAL	G	G																c.110N>T	p.Pro37Leu	p.P37L	ENST00000478296	3/4	330	192	138				ZNF717,missense_variant,p.Pro37Leu,ENST00000478296,NM_001290209.1;ZNF717,missense_variant,p.Pro87Leu,ENST00000477374,NM_001324026.1,NM_001290210.1;ZNF717,missense_variant,p.Pro87Leu,ENST00000468296,;ZNF717,missense_variant,p.Pro37Leu,ENST00000471541,;MIR4273,downstream_gene_variant,,ENST00000582824,;ZNF717,non_coding_transcript_exon_variant,,ENST00000491507,;	A	ENSG00000227124	ENST00000478296	Transcript
ZNF717	0	.	GRCh38	chr3	75741362	75741362	+	Missense_Mutation	SNP	T	C	C	rs2918519		SHEP_S1	NORMAL	T	T																c.41N>G	p.Tyr14Cys	p.Y14C	ENST00000478296	3/4	240	0	240				ZNF717,missense_variant,p.Tyr14Cys,ENST00000478296,NM_001290209.1;ZNF717,missense_variant,p.Tyr64Cys,ENST00000477374,NM_001324026.1,NM_001290210.1;ZNF717,missense_variant,p.Tyr64Cys,ENST00000468296,;ZNF717,missense_variant,p.Tyr14Cys,ENST00000471541,;MIR4273,downstream_gene_variant,,ENST00000582824,;ZNF717,non_coding_transcript_exon_variant,,ENST00000491507,;	C	ENSG00000227124	ENST00000478296	Transcript
ZNF717	0	.	GRCh38	chr3	75741646	75741646	+	5'UTR	SNP	C	C	T	rs147946451		SHEP_S1	NORMAL	C	C																c.-3N>A			ENST00000478296	2/4	198	143	55				ZNF717,missense_variant,p.Val50Met,ENST00000477374,NM_001324026.1,NM_001290210.1;ZNF717,missense_variant,p.Val50Met,ENST00000468296,;ZNF717,5_prime_UTR_variant,,ENST00000478296,NM_001290209.1;ZNF717,5_prime_UTR_variant,,ENST00000471541,;MIR4273,downstream_gene_variant,,ENST00000582824,;ZNF717,non_coding_transcript_exon_variant,,ENST00000491507,;	T	ENSG00000227124	ENST00000478296	Transcript
ZNF717	0	.	GRCh38	chr3	75741659	75741660	+	5'UTR	INS	-	-	T	rs768997736		SHEP_S1	NORMAL	-	-																c.-17_-16insA			ENST00000478296	2/4	214	156	58				ZNF717,frameshift_variant,p.Leu46ProfsTer24,ENST00000477374,NM_001324026.1,NM_001290210.1;ZNF717,frameshift_variant,p.Leu46ProfsTer24,ENST00000468296,;ZNF717,5_prime_UTR_variant,,ENST00000478296,NM_001290209.1;ZNF717,5_prime_UTR_variant,,ENST00000471541,;MIR4273,downstream_gene_variant,,ENST00000582824,;ZNF717,non_coding_transcript_exon_variant,,ENST00000491507,;	T	ENSG00000227124	ENST00000478296	Transcript
ZNF717	0	.	GRCh38	chr3	75741660	75741660	+	5'UTR	SNP	G	G	T	rs199577560		SHEP_S1	NORMAL	G	G																c.-17N>A			ENST00000478296	2/4	225	166	59				ZNF717,missense_variant,p.Thr45Asn,ENST00000477374,NM_001324026.1,NM_001290210.1;ZNF717,missense_variant,p.Thr45Asn,ENST00000468296,;ZNF717,5_prime_UTR_variant,,ENST00000478296,NM_001290209.1;ZNF717,5_prime_UTR_variant,,ENST00000471541,;MIR4273,downstream_gene_variant,,ENST00000582824,;ZNF717,non_coding_transcript_exon_variant,,ENST00000491507,;	T	ENSG00000227124	ENST00000478296	Transcript
ZNF717	0	.	GRCh38	chr3	75741663	75741663	+	5'UTR	SNP	C	C	T	rs200578600		SHEP_S1	NORMAL	C	C																c.-20N>A			ENST00000478296	2/4	232	166	66				ZNF717,missense_variant,p.Arg44Lys,ENST00000477374,NM_001324026.1,NM_001290210.1;ZNF717,missense_variant,p.Arg44Lys,ENST00000468296,;ZNF717,5_prime_UTR_variant,,ENST00000478296,NM_001290209.1;ZNF717,5_prime_UTR_variant,,ENST00000471541,;MIR4273,downstream_gene_variant,,ENST00000582824,;ZNF717,non_coding_transcript_exon_variant,,ENST00000491507,;	T	ENSG00000227124	ENST00000478296	Transcript
ZNF717	0	.	GRCh38	chr3	75741687	75741687	+	5'UTR	SNP	C	C	T	rs113991634		SHEP_S1	NORMAL	C	C																c.-44N>A			ENST00000478296	2/4	253	180	73				ZNF717,stop_gained,p.Trp36Ter,ENST00000477374,NM_001324026.1,NM_001290210.1;ZNF717,stop_gained,p.Trp36Ter,ENST00000468296,;ZNF717,5_prime_UTR_variant,,ENST00000478296,NM_001290209.1;ZNF717,5_prime_UTR_variant,,ENST00000471541,;MIR4273,downstream_gene_variant,,ENST00000582824,;ZNF717,non_coding_transcript_exon_variant,,ENST00000491507,;	T	ENSG00000227124	ENST00000478296	Transcript
ZNF717	0	.	GRCh38	chr3	75741709	75741709	+	5'UTR	SNP	C	C	T	rs73117241		SHEP_S1	NORMAL	C	C																c.-66N>A			ENST00000478296	2/4	275	195	80				ZNF717,missense_variant,p.Val29Met,ENST00000477374,NM_001324026.1,NM_001290210.1;ZNF717,missense_variant,p.Val29Met,ENST00000468296,;ZNF717,5_prime_UTR_variant,,ENST00000478296,NM_001290209.1;ZNF717,5_prime_UTR_variant,,ENST00000471541,;MIR4273,downstream_gene_variant,,ENST00000582824,;ZNF717,non_coding_transcript_exon_variant,,ENST00000491507,;	T	ENSG00000227124	ENST00000478296	Transcript
ZNF717	0	.	GRCh38	chr3	75741729	75741729	+	5'UTR	SNP	A	A	G	rs75138373		SHEP_S1	NORMAL	A	A																c.-86N>C			ENST00000478296	2/4	287	194	93				ZNF717,missense_variant,p.Val22Ala,ENST00000477374,NM_001324026.1,NM_001290210.1;ZNF717,missense_variant,p.Val22Ala,ENST00000468296,;ZNF717,5_prime_UTR_variant,,ENST00000478296,NM_001290209.1;ZNF717,5_prime_UTR_variant,,ENST00000471541,;MIR4273,downstream_gene_variant,,ENST00000582824,;ZNF717,non_coding_transcript_exon_variant,,ENST00000491507,;	G	ENSG00000227124	ENST00000478296	Transcript
CRYBG3	0	.	GRCh38	chr3	97877529	97877529	+	Missense_Mutation	SNP	A	A	C	rs112880781		SHEP_S1	NORMAL	A	A																c.6335N>C	p.Lys2112Thr	p.K2112T	ENST00000389622	4/22	499	263	236				CRYBG3,missense_variant,p.Lys2112Thr,ENST00000389622,NM_153605.3;RP11-389G6.4,upstream_gene_variant,,ENST00000624061,;	C	ENSG00000080200	ENST00000389622	Transcript
MINA	0	.	GRCh38	chr3	97950859	97950859	+	Missense_Mutation	SNP	A	A	G	rs750869465		SHEP_S1	NORMAL	A	A																c.815N>C	p.Ile272Thr	p.I272T	ENST00000333396	6/10	150	79	71				MINA,missense_variant,p.Ile272Thr,ENST00000333396,NM_001042533.2;MINA,missense_variant,p.Ile272Thr,ENST00000394198,NM_153182.3;MINA,missense_variant,p.Ile272Thr,ENST00000360258,NM_032778.5,NM_001261829.1;MINA,downstream_gene_variant,,ENST00000507612,;MINA,upstream_gene_variant,,ENST00000503097,;MINA,3_prime_UTR_variant,,ENST00000514314,;MINA,non_coding_transcript_exon_variant,,ENST00000503517,;MI…	G	ENSG00000170854	ENST00000333396	Transcript
GABRR3	0	.	GRCh38	chr3	98007903	98007903	+	Nonsense_Mutation	SNP	A	A	T	rs832032		SHEP_S1	NORMAL	A	A																c.615N>A	p.Tyr205Ter	p.Y205*	ENST00000621172	7/10	256	142	114				GABRR3,stop_gained,p.Tyr205Ter,ENST00000621172,NM_001105580.2;GABRR3,stop_gained,p.Tyr205Ter,ENST00000472788,;GABRR3,intron_variant,,ENST00000470589,;	T	ENSG00000183185	ENST00000621172	Transcript
MCM2	0	.	GRCh38	chr3	127606650	127606650	+	Missense_Mutation	SNP	G	G	C	rs141867973		SHEP_S1	NORMAL	G	G																c.934N>C	p.Val312Leu	p.V312L	ENST00000265056	6/16	157	85	72				MCM2,missense_variant,p.Val312Leu,ENST00000265056,NM_004526.3;MCM2,missense_variant,p.Val175Leu,ENST00000491422,;MCM2,downstream_gene_variant,,ENST00000480910,;MCM2,downstream_gene_variant,,ENST00000472731,;MCM2,downstream_gene_variant,,ENST00000468659,;MCM2,3_prime_UTR_variant,,ENST00000474964,;MCM2,3_prime_UTR_variant,,ENST00000477668,;	C	ENSG00000073111	ENST00000265056	Transcript
NEK11	0	.	GRCh38	chr3	131097666	131097666	+	Intron	SNP	C	C	G	rs113972457		SHEP_S1	NORMAL	C	C																c.337-12137N>G			ENST00000383366		8	3	5				NEK11,intron_variant,,ENST00000383366,NM_001321220.1,NM_024800.4,NM_001321221.1,NM_001321224.1;NEK11,intron_variant,,ENST00000510688,NM_001146003.1;NEK11,intron_variant,,ENST00000510769,NM_001321222.1;NEK11,intron_variant,,ENST00000511262,NM_145910.3;NEK11,intron_variant,,ENST00000508196,;NEK11,intron_variant,,ENST00000356918,;NEK11,intron_variant,,ENST00000507910,NM_001321223.1;RNU6-726P,upstrea…	G	ENSG00000114670	ENST00000383366	Transcript
DNAJC13	0	.	GRCh38	chr3	132499777	132499777	+	Missense_Mutation	SNP	G	G	A	rs61748103		SHEP_S1	NORMAL	G	G																c.4385N>A	p.Arg1462His	p.R1462H	ENST00000260818	38/56	353	177	176				DNAJC13,missense_variant,p.Arg1462His,ENST00000260818,NM_015268.3,NM_001329126.1;	A	ENSG00000138246	ENST00000260818	Transcript
AMOTL2	0	.	GRCh38	chr3	134358593	134358593	+	Missense_Mutation	SNP	G	G	A	rs145365504		SHEP_S1	NORMAL	G	G																c.2402N>T	p.Pro801Leu	p.P801L	ENST00000514516	9/10	402	195	207				AMOTL2,missense_variant,p.Pro801Leu,ENST00000514516,NM_001278683.1;AMOTL2,missense_variant,p.Pro744Leu,ENST00000249883,NM_016201.3;AMOTL2,missense_variant,p.Pro743Leu,ENST00000422605,;AMOTL2,missense_variant,p.Pro741Leu,ENST00000513145,NM_001278685.1;RPL39P5,upstream_gene_variant,,ENST00000273411,;AMOTL2,non_coding_transcript_exon_variant,,ENST00000506326,;	A	ENSG00000114019	ENST00000514516	Transcript
PPP2R3A	0	.	GRCh38	chr3	136001566	136001566	+	Missense_Mutation	SNP	G	G	A	rs554749333		SHEP_S1	NORMAL	G	G																c.68N>A	p.Arg23His	p.R23H	ENST00000264977	2/14	366	192	174				PPP2R3A,missense_variant,p.Arg23His,ENST00000264977,NM_002718.4;PPP2R3A,intron_variant,,ENST00000490467,NM_001190447.1;	A	ENSG00000073711	ENST00000264977	Transcript
TRIM42	0	.	GRCh38	chr3	140688369	140688369	+	Missense_Mutation	SNP	A	A	T	rs138660520		SHEP_S1	NORMAL	A	A																c.1687N>T	p.Thr563Ser	p.T563S	ENST00000286349	3/5	212	103	109				TRIM42,missense_variant,p.Thr563Ser,ENST00000286349,NM_152616.4;	T	ENSG00000155890	ENST00000286349	Transcript
LRRC31	0	.	GRCh38	chr3	169854906	169854906	+	Missense_Mutation	SNP	C	C	T	rs41273581		SHEP_S1	NORMAL	C	C																c.898N>A	p.Glu300Lys	p.E300K	ENST00000316428	6/9	416	139	277				LRRC31,missense_variant,p.Glu300Lys,ENST00000316428,NM_024727.3;LRRC31,missense_variant,p.Glu244Lys,ENST00000264676,NM_001277128.1;LRRC31,missense_variant,p.Glu300Lys,ENST00000523069,NM_001277127.1;LRRC31,non_coding_transcript_exon_variant,,ENST00000397805,;	T	ENSG00000114248	ENST00000316428	Transcript
VPS8	0	.	GRCh38	chr3	184936289	184936289	+	Missense_Mutation	SNP	C	C	T	rs142178072		SHEP_S1	NORMAL	C	C																c.2942N>T	p.Ala981Val	p.A981V	ENST00000625842	35/48	448	204	244				VPS8,missense_variant,p.Ala981Val,ENST00000287546,;VPS8,missense_variant,p.Ala979Val,ENST00000436792,NM_015303.3;VPS8,missense_variant,p.Ala981Val,ENST00000625842,NM_001009921.2;VPS8,missense_variant,p.Ala889Val,ENST00000446204,;VPS8,non_coding_transcript_exon_variant,,ENST00000492449,;	T	ENSG00000156931	ENST00000625842	Transcript
TMEM41A	0	.	GRCh38	chr3	185491625	185491625	+	Missense_Mutation	SNP	C	C	T	rs139252054		SHEP_S1	NORMAL	C	C																c.707N>A	p.Gly236Glu	p.G236E	ENST00000421852	5/5	320	234	86				TMEM41A,missense_variant,p.Gly236Glu,ENST00000421852,NM_080652.3;TMEM41A,3_prime_UTR_variant,,ENST00000296254,;MAP3K13,downstream_gene_variant,,ENST00000265026,NM_004721.4;TMEM41A,intron_variant,,ENST00000475480,;TMEM41A,upstream_gene_variant,,ENST00000484062,;TMEM41A,downstream_gene_variant,,ENST00000467520,;TMEM41A,intron_variant,,ENST00000382227,;TMEM41A,downstream_gene_variant,,ENST0000046706…	T	ENSG00000163900	ENST00000421852	Transcript
GP5	0	.	GRCh38	chr3	194397416	194397416	+	Missense_Mutation	SNP	C	C	G	rs142440028		SHEP_S1	NORMAL	C	C																c.867N>C	p.Met289Ile	p.M289I	ENST00000401815	1/1	293	211	82				GP5,missense_variant,p.Met289Ile,ENST00000401815,NM_004488.2;	G	ENSG00000178732	ENST00000401815	Transcript
MUC20	0	.	GRCh38	chr3	195721015	195721015	+	Missense_Mutation	SNP	G	G	C	rs7627924		SHEP_S1	NORMAL	G	G																c.8N>C	p.Cys3Ser	p.C3S	ENST00000447234	1/4	280	188	92				MUC20,missense_variant,p.Cys3Ser,ENST00000447234,NM_001282506.1;MUC20,missense_variant,p.Cys3Ser,ENST00000436408,;MUC20,missense_variant,p.Cys3Ser,ENST00000320736,;MUC20,upstream_gene_variant,,ENST00000445522,;LINC00969,intron_variant,,ENST00000600197,;LINC00969,intron_variant,,ENST00000627609,;LINC00969,intron_variant,,ENST00000627471,;LINC00969,intron_variant,,ENST00000630197,;LINC00969,intron_…	C	ENSG00000176945	ENST00000447234	Transcript
MUC20	0	.	GRCh38	chr3	195724742	195724742	+	Missense_Mutation	SNP	A	A	G	rs200182709		SHEP_S1	NORMAL	A	A																c.139N>G	p.Thr47Ala	p.T47A	ENST00000447234	2/4	29	19	10				MUC20,missense_variant,p.Thr12Ala,ENST00000445522,;MUC20,missense_variant,p.Thr47Ala,ENST00000447234,NM_001282506.1;MUC20,missense_variant,p.Thr47Ala,ENST00000436408,;MUC20,missense_variant,p.Thr47Ala,ENST00000320736,;MUC20,upstream_gene_variant,,ENST00000423938,;LINC00969,non_coding_transcript_exon_variant,,ENST00000627609,;LINC00969,non_coding_transcript_exon_variant,,ENST00000627471,;LINC00969…	G	ENSG00000176945	ENST00000447234	Transcript
MUC20	0	.	GRCh38	chr3	195725265	195725265	+	Missense_Mutation	SNP	C	C	T	novel		SHEP_S1	NORMAL	C	C																c.662N>T	p.Pro221Leu	p.P221L	ENST00000447234	2/4	15	6	9				MUC20,missense_variant,p.Pro186Leu,ENST00000445522,;MUC20,missense_variant,p.Pro221Leu,ENST00000447234,NM_001282506.1;MUC20,missense_variant,p.Pro221Leu,ENST00000436408,;MUC20,intron_variant,,ENST00000320736,;MUC20,upstream_gene_variant,,ENST00000423938,;LINC00969,intron_variant,,ENST00000600197,;LINC00969,intron_variant,,ENST00000628392,;LINC00969,intron_variant,,ENST00000629721,;LINC00969,intro…	T	ENSG00000176945	ENST00000447234	Transcript
MUC20	0	.	GRCh38	chr3	195725664	195725664	+	Missense_Mutation	SNP	T	T	C	novel		SHEP_S1	NORMAL	T	T																c.1061N>C	p.Leu354Pro	p.L354P	ENST00000447234	2/4	44	22	22				MUC20,missense_variant,p.Leu319Pro,ENST00000445522,;MUC20,missense_variant,p.Leu354Pro,ENST00000447234,NM_001282506.1;MUC20,missense_variant,p.Leu354Pro,ENST00000436408,;MUC20,intron_variant,,ENST00000320736,;MUC20,upstream_gene_variant,,ENST00000423938,;LINC00969,intron_variant,,ENST00000600197,;LINC00969,intron_variant,,ENST00000628392,;LINC00969,intron_variant,,ENST00000629721,;LINC00969,intro…	C	ENSG00000176945	ENST00000447234	Transcript
MUC20	0	.	GRCh38	chr3	195726080	195726080	+	Missense_Mutation	SNP	G	G	C	rs2688542		SHEP_S1	NORMAL	G	G																c.1477N>C	p.Asp493His	p.D493H	ENST00000447234	2/4	846	609	237				MUC20,missense_variant,p.Asp458His,ENST00000445522,;MUC20,missense_variant,p.Asp493His,ENST00000447234,NM_001282506.1;MUC20,missense_variant,p.Asp493His,ENST00000436408,;MUC20,missense_variant,p.Asp322His,ENST00000320736,;MUC20,upstream_gene_variant,,ENST00000423938,;LINC00969,intron_variant,,ENST00000600197,;LINC00969,intron_variant,,ENST00000628392,;LINC00969,intron_variant,,ENST00000629721,;LI…	C	ENSG00000176945	ENST00000447234	Transcript
MUC20	0	.	GRCh38	chr3	195726116	195726116	+	Missense_Mutation	SNP	G	G	A	rs9866681		SHEP_S1	NORMAL	G	G																c.1513N>A	p.Ala505Thr	p.A505T	ENST00000447234	2/4	789	598	191				MUC20,missense_variant,p.Ala470Thr,ENST00000445522,;MUC20,missense_variant,p.Ala505Thr,ENST00000447234,NM_001282506.1;MUC20,missense_variant,p.Ala505Thr,ENST00000436408,;MUC20,missense_variant,p.Ala334Thr,ENST00000320736,;MUC20,upstream_gene_variant,,ENST00000423938,;LINC00969,intron_variant,,ENST00000600197,;LINC00969,intron_variant,,ENST00000628392,;LINC00969,intron_variant,,ENST00000629721,;LI…	A	ENSG00000176945	ENST00000447234	Transcript
MUC20	0	.	GRCh38	chr3	195726120	195726120	+	Missense_Mutation	SNP	C	C	T	rs3828411		SHEP_S1	NORMAL	C	C																c.1517N>T	p.Thr506Ile	p.T506I	ENST00000447234	2/4	777	587	190				MUC20,missense_variant,p.Thr471Ile,ENST00000445522,;MUC20,missense_variant,p.Thr506Ile,ENST00000447234,NM_001282506.1;MUC20,missense_variant,p.Thr506Ile,ENST00000436408,;MUC20,missense_variant,p.Thr335Ile,ENST00000320736,;MUC20,upstream_gene_variant,,ENST00000423938,;LINC00969,intron_variant,,ENST00000600197,;LINC00969,intron_variant,,ENST00000628392,;LINC00969,intron_variant,,ENST00000629721,;LI…	T	ENSG00000176945	ENST00000447234	Transcript
MUC20	0	.	GRCh38	chr3	195726143	195726143	+	Missense_Mutation	SNP	G	G	A	rs3828410		SHEP_S1	NORMAL	G	G																c.1540N>A	p.Gly514Arg	p.G514R	ENST00000447234	2/4	730	537	193				MUC20,missense_variant,p.Gly479Arg,ENST00000445522,;MUC20,missense_variant,p.Gly514Arg,ENST00000447234,NM_001282506.1;MUC20,missense_variant,p.Gly514Arg,ENST00000436408,;MUC20,missense_variant,p.Gly343Arg,ENST00000320736,;MUC20,upstream_gene_variant,,ENST00000423938,;LINC00969,intron_variant,,ENST00000600197,;LINC00969,intron_variant,,ENST00000628392,;LINC00969,intron_variant,,ENST00000629721,;LI…	A	ENSG00000176945	ENST00000447234	Transcript
MUC20	0	.	GRCh38	chr3	195726372	195726372	+	Missense_Mutation	SNP	C	C	T	rs3828408		SHEP_S1	NORMAL	C	C																c.1769N>T	p.Pro590Leu	p.P590L	ENST00000447234	2/4	896	591	305				MUC20,missense_variant,p.Pro555Leu,ENST00000445522,;MUC20,missense_variant,p.Pro590Leu,ENST00000447234,NM_001282506.1;MUC20,missense_variant,p.Pro590Leu,ENST00000436408,;MUC20,missense_variant,p.Pro419Leu,ENST00000320736,;MUC20,missense_variant,p.Pro2Leu,ENST00000423938,;LINC00969,intron_variant,,ENST00000600197,;LINC00969,intron_variant,,ENST00000628392,;LINC00969,intron_variant,,ENST00000629721…	T	ENSG00000176945	ENST00000447234	Transcript
MUC20	0	.	GRCh38	chr3	195729690	195729690	+	Missense_Mutation	SNP	C	C	G	rs3762739		SHEP_S1	NORMAL	C	C																c.2012N>G	p.Ser671Cys	p.S671C	ENST00000447234	3/4	453	282	171				MUC20,missense_variant,p.Ser636Cys,ENST00000445522,;MUC20,missense_variant,p.Ser671Cys,ENST00000447234,NM_001282506.1;MUC20,missense_variant,p.Ser671Cys,ENST00000436408,;MUC20,missense_variant,p.Ser500Cys,ENST00000320736,;MUC20,missense_variant,p.Ser83Cys,ENST00000423938,;LINC00969,non_coding_transcript_exon_variant,,ENST00000628392,;LINC00969,non_coding_transcript_exon_variant,,ENST00000594446,;…	G	ENSG00000176945	ENST00000447234	Transcript
MUC4	0	.	GRCh38	chr3	195782174	195782174	+	Missense_Mutation	SNP	C	C	G	rs75309583		SHEP_S1	NORMAL	C	C																c.9406N>C	p.Ala3136Pro	p.A3136P	ENST00000463781	2/25	2165	1424	733				MUC4,missense_variant,p.Ala3136Pro,ENST00000463781,NM_018406.6;MUC4,missense_variant,p.Ala3136Pro,ENST00000475231,;MUC4,intron_variant,,ENST00000346145,NM_004532.5;MUC4,intron_variant,,ENST00000349607,NM_138297.4;MUC4,missense_variant,p.Ala3136Pro,ENST00000478156,;MUC4,missense_variant,p.Ala3136Pro,ENST00000466475,;MUC4,missense_variant,p.Ala3136Pro,ENST00000477756,;MUC4,missense_variant,p.Ala313…	G	ENSG00000145113	ENST00000463781	Transcript
MUC4	0	.	GRCh38	chr3	195782558	195782558	+	Missense_Mutation	SNP	A	A	G	rs28542401		SHEP_S1	NORMAL	A	A																c.9022N>C	p.Ser3008Pro	p.S3008P	ENST00000463781	2/25	2244	1378	866				MUC4,missense_variant,p.Ser3008Pro,ENST00000463781,NM_018406.6;MUC4,missense_variant,p.Ser3008Pro,ENST00000475231,;MUC4,intron_variant,,ENST00000346145,NM_004532.5;MUC4,intron_variant,,ENST00000349607,NM_138297.4;MUC4,missense_variant,p.Ser3008Pro,ENST00000478156,;MUC4,missense_variant,p.Ser3008Pro,ENST00000466475,;MUC4,missense_variant,p.Ser3008Pro,ENST00000477756,;MUC4,missense_variant,p.Ser300…	G	ENSG00000145113	ENST00000463781	Transcript
MUC4	0	.	GRCh38	chr3	195783346	195783346	+	Missense_Mutation	SNP	A	G	G	rs145853807		SHEP_S1	NORMAL	A	A																c.8234N>C	p.Val2745Ala	p.V2745A	ENST00000463781	2/25	628	41	587				MUC4,missense_variant,p.Val2745Ala,ENST00000463781,NM_018406.6;MUC4,missense_variant,p.Val2745Ala,ENST00000475231,;MUC4,intron_variant,,ENST00000346145,NM_004532.5;MUC4,intron_variant,,ENST00000349607,NM_138297.4;MUC4,missense_variant,p.Val2745Ala,ENST00000478156,;MUC4,missense_variant,p.Val2745Ala,ENST00000466475,;MUC4,missense_variant,p.Val2745Ala,ENST00000477756,;MUC4,missense_variant,p.Val274…	G	ENSG00000145113	ENST00000463781	Transcript
MUC4	0	.	GRCh38	chr3	195783470	195783470	+	Missense_Mutation	SNP	A	A	G	rs747928670		SHEP_S1	NORMAL	A	A																c.8110N>C	p.Ser2704Pro	p.S2704P	ENST00000463781	2/25	35	15	20				MUC4,missense_variant,p.Ser2704Pro,ENST00000463781,NM_018406.6;MUC4,missense_variant,p.Ser2704Pro,ENST00000475231,;MUC4,intron_variant,,ENST00000346145,NM_004532.5;MUC4,intron_variant,,ENST00000349607,NM_138297.4;MUC4,missense_variant,p.Ser2704Pro,ENST00000478156,;MUC4,missense_variant,p.Ser2704Pro,ENST00000466475,;MUC4,missense_variant,p.Ser2704Pro,ENST00000477756,;MUC4,missense_variant,p.Ser270…	G	ENSG00000145113	ENST00000463781	Transcript
MUC4	0	.	GRCh38	chr3	195783476	195783476	+	Missense_Mutation	SNP	T	T	C	rs774610737		SHEP_S1	NORMAL	T	T																c.8104N>G	p.Thr2702Ala	p.T2702A	ENST00000463781	2/25	36	23	13				MUC4,missense_variant,p.Thr2702Ala,ENST00000463781,NM_018406.6;MUC4,missense_variant,p.Thr2702Ala,ENST00000475231,;MUC4,intron_variant,,ENST00000346145,NM_004532.5;MUC4,intron_variant,,ENST00000349607,NM_138297.4;MUC4,missense_variant,p.Thr2702Ala,ENST00000478156,;MUC4,missense_variant,p.Thr2702Ala,ENST00000466475,;MUC4,missense_variant,p.Thr2702Ala,ENST00000477756,;MUC4,missense_variant,p.Thr270…	C	ENSG00000145113	ENST00000463781	Transcript
MUC4	0	.	GRCh38	chr3	195783477	195783477	+	Missense_Mutation	SNP	G	G	C	rs2911269		SHEP_S1	NORMAL	G	G																c.8103N>G	p.Asp2701Glu	p.D2701E	ENST00000463781	2/25	36	24	12				MUC4,missense_variant,p.Asp2701Glu,ENST00000463781,NM_018406.6;MUC4,missense_variant,p.Asp2701Glu,ENST00000475231,;MUC4,intron_variant,,ENST00000346145,NM_004532.5;MUC4,intron_variant,,ENST00000349607,NM_138297.4;MUC4,missense_variant,p.Asp2701Glu,ENST00000478156,;MUC4,missense_variant,p.Asp2701Glu,ENST00000466475,;MUC4,missense_variant,p.Asp2701Glu,ENST00000477756,;MUC4,missense_variant,p.Asp270…	C	ENSG00000145113	ENST00000463781	Transcript
MUC4	0	.	GRCh38	chr3	195783479	195783479	+	Missense_Mutation	SNP	C	C	G	rs746083118		SHEP_S1	NORMAL	C	C																c.8101N>C	p.Asp2701His	p.D2701H	ENST00000463781	2/25	40	25	15				MUC4,missense_variant,p.Asp2701His,ENST00000463781,NM_018406.6;MUC4,missense_variant,p.Asp2701His,ENST00000475231,;MUC4,intron_variant,,ENST00000346145,NM_004532.5;MUC4,intron_variant,,ENST00000349607,NM_138297.4;MUC4,missense_variant,p.Asp2701His,ENST00000478156,;MUC4,missense_variant,p.Asp2701His,ENST00000466475,;MUC4,missense_variant,p.Asp2701His,ENST00000477756,;MUC4,missense_variant,p.Asp270…	G	ENSG00000145113	ENST00000463781	Transcript
MUC4	0	.	GRCh38	chr3	195783500	195783500	+	Missense_Mutation	SNP	T	T	C	rs28420515		SHEP_S1	NORMAL	T	T																c.8080N>G	p.Thr2694Ala	p.T2694A	ENST00000463781	2/25	34	21	13				MUC4,missense_variant,p.Thr2694Ala,ENST00000463781,NM_018406.6;MUC4,missense_variant,p.Thr2694Ala,ENST00000475231,;MUC4,intron_variant,,ENST00000346145,NM_004532.5;MUC4,intron_variant,,ENST00000349607,NM_138297.4;MUC4,missense_variant,p.Thr2694Ala,ENST00000478156,;MUC4,missense_variant,p.Thr2694Ala,ENST00000466475,;MUC4,missense_variant,p.Thr2694Ala,ENST00000477756,;MUC4,missense_variant,p.Thr269…	C	ENSG00000145113	ENST00000463781	Transcript
MUC4	0	.	GRCh38	chr3	195783518	195783518	+	Missense_Mutation	SNP	A	A	G	rs867451964		SHEP_S1	NORMAL	A	A																c.8062N>C	p.Ser2688Pro	p.S2688P	ENST00000463781	2/25	22	8	14				MUC4,missense_variant,p.Ser2688Pro,ENST00000463781,NM_018406.6;MUC4,missense_variant,p.Ser2688Pro,ENST00000475231,;MUC4,intron_variant,,ENST00000346145,NM_004532.5;MUC4,intron_variant,,ENST00000349607,NM_138297.4;MUC4,missense_variant,p.Ser2688Pro,ENST00000478156,;MUC4,missense_variant,p.Ser2688Pro,ENST00000466475,;MUC4,missense_variant,p.Ser2688Pro,ENST00000477756,;MUC4,missense_variant,p.Ser268…	G	ENSG00000145113	ENST00000463781	Transcript
MUC4	0	.	GRCh38	chr3	195783730	195783730	+	Missense_Mutation	SNP	A	A	G	rs776617846		SHEP_S1	NORMAL	A	A																c.7850N>C	p.Val2617Ala	p.V2617A	ENST00000463781	2/25	164	59	105				MUC4,missense_variant,p.Val2617Ala,ENST00000463781,NM_018406.6;MUC4,missense_variant,p.Val2617Ala,ENST00000475231,;MUC4,intron_variant,,ENST00000346145,NM_004532.5;MUC4,intron_variant,,ENST00000349607,NM_138297.4;MUC4,missense_variant,p.Val2617Ala,ENST00000478156,;MUC4,missense_variant,p.Val2617Ala,ENST00000466475,;MUC4,missense_variant,p.Val2617Ala,ENST00000477756,;MUC4,missense_variant,p.Val261…	G	ENSG00000145113	ENST00000463781	Transcript
MUC4	0	.	GRCh38	chr3	195783739	195783739	+	Missense_Mutation	SNP	A	A	G	rs764992987		SHEP_S1	NORMAL	A	A																c.7841N>C	p.Leu2614Pro	p.L2614P	ENST00000463781	2/25	177	65	112				MUC4,missense_variant,p.Leu2614Pro,ENST00000463781,NM_018406.6;MUC4,missense_variant,p.Leu2614Pro,ENST00000475231,;MUC4,intron_variant,,ENST00000346145,NM_004532.5;MUC4,intron_variant,,ENST00000349607,NM_138297.4;MUC4,missense_variant,p.Leu2614Pro,ENST00000478156,;MUC4,missense_variant,p.Leu2614Pro,ENST00000466475,;MUC4,missense_variant,p.Leu2614Pro,ENST00000477756,;MUC4,missense_variant,p.Leu261…	G	ENSG00000145113	ENST00000463781	Transcript
MUC4	0	.	GRCh38	chr3	195783740	195783740	+	Missense_Mutation	SNP	G	G	T	novel		SHEP_S1	NORMAL	G	G																c.7840N>A	p.Leu2614Ile	p.L2614I	ENST00000463781	2/25	184	73	111				MUC4,missense_variant,p.Leu2614Ile,ENST00000463781,NM_018406.6;MUC4,missense_variant,p.Leu2614Ile,ENST00000475231,;MUC4,intron_variant,,ENST00000346145,NM_004532.5;MUC4,intron_variant,,ENST00000349607,NM_138297.4;MUC4,missense_variant,p.Leu2614Ile,ENST00000478156,;MUC4,missense_variant,p.Leu2614Ile,ENST00000466475,;MUC4,missense_variant,p.Leu2614Ile,ENST00000477756,;MUC4,missense_variant,p.Leu261…	T	ENSG00000145113	ENST00000463781	Transcript
MUC4	0	.	GRCh38	chr3	195783742	195783742	+	Missense_Mutation	SNP	C	C	T	rs758091975		SHEP_S1	NORMAL	C	C																c.7838N>A	p.Ser2613Asn	p.S2613N	ENST00000463781	2/25	188	75	113				MUC4,missense_variant,p.Ser2613Asn,ENST00000463781,NM_018406.6;MUC4,missense_variant,p.Ser2613Asn,ENST00000475231,;MUC4,intron_variant,,ENST00000346145,NM_004532.5;MUC4,intron_variant,,ENST00000349607,NM_138297.4;MUC4,missense_variant,p.Ser2613Asn,ENST00000478156,;MUC4,missense_variant,p.Ser2613Asn,ENST00000466475,;MUC4,missense_variant,p.Ser2613Asn,ENST00000477756,;MUC4,missense_variant,p.Ser261…	T	ENSG00000145113	ENST00000463781	Transcript
MUC4	0	.	GRCh38	chr3	195783743	195783743	+	Missense_Mutation	SNP	T	T	C	novel		SHEP_S1	NORMAL	T	T																c.7837N>G	p.Ser2613Gly	p.S2613G	ENST00000463781	2/25	208	95	113				MUC4,missense_variant,p.Ser2613Gly,ENST00000463781,NM_018406.6;MUC4,missense_variant,p.Ser2613Gly,ENST00000475231,;MUC4,intron_variant,,ENST00000346145,NM_004532.5;MUC4,intron_variant,,ENST00000349607,NM_138297.4;MUC4,missense_variant,p.Ser2613Gly,ENST00000478156,;MUC4,missense_variant,p.Ser2613Gly,ENST00000466475,;MUC4,missense_variant,p.Ser2613Gly,ENST00000477756,;MUC4,missense_variant,p.Ser261…	C	ENSG00000145113	ENST00000463781	Transcript
MUC4	0	.	GRCh38	chr3	195783847	195783847	+	Missense_Mutation	SNP	G	G	T	rs80005560		SHEP_S1	NORMAL	G	G																c.7733N>A	p.Pro2578His	p.P2578H	ENST00000463781	2/25	2102	1195	907				MUC4,missense_variant,p.Pro2578His,ENST00000463781,NM_018406.6;MUC4,missense_variant,p.Pro2578His,ENST00000475231,;MUC4,intron_variant,,ENST00000346145,NM_004532.5;MUC4,intron_variant,,ENST00000349607,NM_138297.4;MUC4,missense_variant,p.Pro2578His,ENST00000478156,;MUC4,missense_variant,p.Pro2578His,ENST00000466475,;MUC4,missense_variant,p.Pro2578His,ENST00000477756,;MUC4,missense_variant,p.Pro257…	T	ENSG00000145113	ENST00000463781	Transcript
MUC4	0	.	GRCh38	chr3	195783874	195783874	+	Missense_Mutation	SNP	G	G	A	rs2453138		SHEP_S1	NORMAL	G	G																c.7706N>T	p.Ala2569Val	p.A2569V	ENST00000463781	2/25	2280	990	1290				MUC4,missense_variant,p.Ala2569Val,ENST00000463781,NM_018406.6;MUC4,missense_variant,p.Ala2569Val,ENST00000475231,;MUC4,intron_variant,,ENST00000346145,NM_004532.5;MUC4,intron_variant,,ENST00000349607,NM_138297.4;MUC4,missense_variant,p.Ala2569Val,ENST00000478156,;MUC4,missense_variant,p.Ala2569Val,ENST00000466475,;MUC4,missense_variant,p.Ala2569Val,ENST00000477756,;MUC4,missense_variant,p.Ala256…	A	ENSG00000145113	ENST00000463781	Transcript
MUC4	0	.	GRCh38	chr3	195785133	195785133	+	Missense_Mutation	SNP	T	G	G	rs148317288		SHEP_S1	NORMAL	T	T																c.6447N>C	p.Glu2149Asp	p.E2149D	ENST00000463781	2/25	2121	0	2121				MUC4,missense_variant,p.Glu2149Asp,ENST00000463781,NM_018406.6;MUC4,missense_variant,p.Glu2149Asp,ENST00000475231,;MUC4,intron_variant,,ENST00000346145,NM_004532.5;MUC4,intron_variant,,ENST00000349607,NM_138297.4;MUC4,missense_variant,p.Glu2149Asp,ENST00000478156,;MUC4,missense_variant,p.Glu2149Asp,ENST00000466475,;MUC4,missense_variant,p.Glu2149Asp,ENST00000477756,;MUC4,missense_variant,p.Glu214…	G	ENSG00000145113	ENST00000463781	Transcript
MUC4	0	.	GRCh38	chr3	195785171	195785171	+	Missense_Mutation	SNP	T	C	C	rs6805660		SHEP_S1	NORMAL	T	T																c.6409N>G	p.Thr2137Ala	p.T2137A	ENST00000463781	2/25	2383	2	2377				MUC4,missense_variant,p.Thr2137Ala,ENST00000463781,NM_018406.6;MUC4,missense_variant,p.Thr2137Ala,ENST00000475231,;MUC4,intron_variant,,ENST00000346145,NM_004532.5;MUC4,intron_variant,,ENST00000349607,NM_138297.4;MUC4,missense_variant,p.Thr2137Ala,ENST00000478156,;MUC4,missense_variant,p.Thr2137Ala,ENST00000466475,;MUC4,missense_variant,p.Thr2137Ala,ENST00000477756,;MUC4,missense_variant,p.Thr213…	C	ENSG00000145113	ENST00000463781	Transcript
MUC4	0	.	GRCh38	chr3	195785236	195785236	+	Missense_Mutation	SNP	T	A	A	rs374495657		SHEP_S1	NORMAL	T	T																c.6344N>T	p.Asp2115Val	p.D2115V	ENST00000463781	2/25	2529	0	2528				MUC4,missense_variant,p.Asp2115Val,ENST00000463781,NM_018406.6;MUC4,missense_variant,p.Asp2115Val,ENST00000475231,;MUC4,intron_variant,,ENST00000346145,NM_004532.5;MUC4,intron_variant,,ENST00000349607,NM_138297.4;MUC4,missense_variant,p.Asp2115Val,ENST00000478156,;MUC4,missense_variant,p.Asp2115Val,ENST00000466475,;MUC4,missense_variant,p.Asp2115Val,ENST00000477756,;MUC4,missense_variant,p.Asp211…	A	ENSG00000145113	ENST00000463781	Transcript
MUC4	0	.	GRCh38	chr3	195785374	195785374	+	Missense_Mutation	SNP	T	C	C	rs62282486		SHEP_S1	NORMAL	T	T																c.6206N>G	p.Asn2069Ser	p.N2069S	ENST00000463781	2/25	2332	6	2325				MUC4,missense_variant,p.Asn2069Ser,ENST00000463781,NM_018406.6;MUC4,missense_variant,p.Asn2069Ser,ENST00000475231,;MUC4,intron_variant,,ENST00000346145,NM_004532.5;MUC4,intron_variant,,ENST00000349607,NM_138297.4;MUC4,missense_variant,p.Asn2069Ser,ENST00000478156,;MUC4,missense_variant,p.Asn2069Ser,ENST00000466475,;MUC4,missense_variant,p.Asn2069Ser,ENST00000477756,;MUC4,missense_variant,p.Asn206…	C	ENSG00000145113	ENST00000463781	Transcript
MUC4	0	.	GRCh38	chr3	195787532	195787532	+	Missense_Mutation	SNP	C	C	T	rs79754259		SHEP_S1	NORMAL	C	C																c.4048N>A	p.Ala1350Thr	p.A1350T	ENST00000463781	2/25	5	3	2				MUC4,missense_variant,p.Ala1350Thr,ENST00000463781,NM_018406.6;MUC4,missense_variant,p.Ala1350Thr,ENST00000475231,;MUC4,intron_variant,,ENST00000346145,NM_004532.5;MUC4,intron_variant,,ENST00000349607,NM_138297.4;MUC4,missense_variant,p.Ala1350Thr,ENST00000478156,;MUC4,missense_variant,p.Ala1350Thr,ENST00000466475,;MUC4,missense_variant,p.Ala1350Thr,ENST00000477756,;MUC4,missense_variant,p.Ala135…	T	ENSG00000145113	ENST00000463781	Transcript
FBXO45	0	.	GRCh38	chr3	196569000	196569000	+	Missense_Mutation	SNP	C	C	G	rs558273863		SHEP_S1	NORMAL	C	C																c.16N>G	p.Pro6Ala	p.P6A	ENST00000311630	1/3	52	20	32				FBXO45,missense_variant,p.Pro6Ala,ENST00000311630,NM_001105573.1;FBXO45,intron_variant,,ENST00000440469,;WDR53,upstream_gene_variant,,ENST00000332629,NM_182627.1,NM_001345908.1;WDR53,upstream_gene_variant,,ENST00000425888,;WDR53,upstream_gene_variant,,ENST00000433160,NM_001345911.1;WDR53,upstream_gene_variant,,ENST00000429115,;WDR53,upstream_gene_variant,,ENST00000456677,;	G	ENSG00000174013	ENST00000311630	Transcript
GAK	0	.	GRCh38	chr4	867135	867135	+	Missense_Mutation	SNP	G	G	A	rs201137296		SHEP_S1	NORMAL	G	G																c.2693C>T	p.Pro898Leu	p.P898L	ENST00000314167	21/28	166	80	86				GAK,missense_variant,p.Pro898Leu,ENST00000314167,NM_005255.3;GAK,missense_variant,p.Pro819Leu,ENST00000511163,NM_001318134.1;GAK,missense_variant,p.Pro10Leu,ENST00000511980,;GAK,missense_variant,p.Pro29Leu,ENST00000510799,;GAK,intron_variant,,ENST00000618573,;GAK,non_coding_transcript_exon_variant,,ENST00000509566,;GAK,non_coding_transcript_exon_variant,,ENST00000515868,;	A	ENSG00000178950	ENST00000314167	Transcript
RNF212	0	.	GRCh38	chr4	1108344	1108344	+	Missense_Mutation	SNP	T	T	A	rs374134594		SHEP_S1	NORMAL	T	T																c.170A>T	p.His57Leu	p.H57L	ENST00000433731	2/10	88	61	27				RNF212,missense_variant,p.His57Leu,ENST00000382968,NM_194439.4;RNF212,missense_variant,p.His57Leu,ENST00000433731,NM_001131034.3;RNF212,missense_variant,p.His57Leu,ENST00000333673,NM_001193318.2;RNF212,splice_region_variant,,ENST00000505730,;RNF212,missense_variant,p.His57Leu,ENST00000510715,;RNF212,missense_variant,p.His57Leu,ENST00000511620,;RNF212,splice_region_variant,,ENST00000454487,;RNF212…	A	ENSG00000178222	ENST00000433731	Transcript
CRIPAK	0	.	GRCh38	chr4	1394806	1394834	+	Frame_Shift_Del	DEL	CACGTGCCCATGTGGAGTGCCCGCCTGCT	CACGTGCCCATGTGGAGTGCCCGCCTGCT	-	rs558358960		SHEP_S1	NORMAL	CACGTGCCCATGTGGAGTGCCCGCCTGCT	CACGTGCCCATGTGGAGTGCCCGCCTGCT																c.327_355delGTGCCCATGTGGAGTGCCCGCCTGCTCAC	p.Cys110ArgfsTer288	p.C110Rfs*288	ENST00000324803	1/1	906	514	392				CRIPAK,frameshift_variant,p.Cys110ArgfsTer288,ENST00000324803,NM_175918.3;	-	ENSG00000179979	ENST00000324803	Transcript
NKX1-1	0	.	GRCh38	chr4	1403786	1403786	+	Missense_Mutation	SNP	C	C	A	rs532356178		SHEP_S1	NORMAL	C	C																c.382G>T	p.Ala128Ser	p.A128S	ENST00000422806	2/2	232	118	114				NKX1-1,missense_variant,p.Ala128Ser,ENST00000422806,NM_001290079.1;	A	ENSG00000235608	ENST00000422806	Transcript
HTT	0	.	GRCh38	chr4	3074932	3074932	+	Missense_Mutation	SNP	A	A	C	rs746852037		SHEP_S1	NORMAL	A	A																c.107a>C	p.Gln36Pro	p.Q36P	ENST00000355072	1/67	76	38	38				HTT,missense_variant,p.Gln36Pro,ENST00000355072,NM_002111.7;HTT-AS,upstream_gene_variant,,ENST00000503893,;HTT-AS1_2,downstream_gene_variant,,ENST00000621529,;	C	ENSG00000197386	ENST00000355072	Transcript
HTT	0	.	GRCh38	chr4	3074935	3074935	+	Missense_Mutation	SNP	A	A	C	rs61792465		SHEP_S1	NORMAL	A	A																c.110a>C	p.Gln37Pro	p.Q37P	ENST00000355072	1/67	74	38	36				HTT,missense_variant,p.Gln37Pro,ENST00000355072,NM_002111.7;HTT-AS,upstream_gene_variant,,ENST00000503893,;HTT-AS1_2,downstream_gene_variant,,ENST00000621529,;	C	ENSG00000197386	ENST00000355072	Transcript
HTT	0	.	GRCh38	chr4	3074938	3074938	+	Missense_Mutation	SNP	A	A	C	rs61792466		SHEP_S1	NORMAL	A	A																c.113a>C	p.Gln38Pro	p.Q38P	ENST00000355072	1/67	72	37	35				HTT,missense_variant,p.Gln38Pro,ENST00000355072,NM_002111.7;HTT-AS,upstream_gene_variant,,ENST00000503893,;HTT-AS1_2,downstream_gene_variant,,ENST00000621529,;	C	ENSG00000197386	ENST00000355072	Transcript
HGFAC	0	.	GRCh38	chr4	3442042	3442042	+	Missense_Mutation	SNP	C	C	T	rs150750289		SHEP_S1	NORMAL	C	C																c.41C>T	p.Pro14Leu	p.P14L	ENST00000511533	1/15	48	24	24				HGFAC,missense_variant,p.Pro14Leu,ENST00000382774,NM_001528.3;HGFAC,missense_variant,p.Pro14Leu,ENST00000511533,NM_001297439.1;RGS12,downstream_gene_variant,,ENST00000344733,NM_198229.2;RGS12,downstream_gene_variant,,ENST00000336727,;RGS12,downstream_gene_variant,,ENST00000338806,NM_198227.1;RGS12,downstream_gene_variant,,ENST00000509772,;RGS12,downstream_gene_variant,,ENST00000504194,;HGFAC,upst…	T	ENSG00000109758	ENST00000511533	Transcript
PSAPL1	0	.	GRCh38	chr4	7434284	7434284	+	Missense_Mutation	SNP	C	C	T	rs201914640		SHEP_S1	NORMAL	C	C																c.596G>A	p.Arg199Gln	p.R199Q	ENST00000319098	1/1	449	225	224				PSAPL1,missense_variant,p.Arg199Gln,ENST00000319098,NM_001085382.1;SORCS2,intron_variant,,ENST00000507866,NM_020777.2;SORCS2,intron_variant,,ENST00000329016,;SORCS2,intron_variant,,ENST00000511199,;	T	ENSG00000178597	ENST00000319098	Transcript
USP17L17	0	.	GRCh38	chr4	9244345	9244345	+	Missense_Mutation	SNP	G	G	A	novel		SHEP_S1	NORMAL	G	G																c.467G>A	p.Gly156Asp	p.G156D	ENST00000511568	1/1	8	2	6				USP17L17,missense_variant,p.Gly156Asp,ENST00000614762,;USP17L17,missense_variant,p.Gly156Asp,ENST00000511568,NM_001256857.1;USP17L18,upstream_gene_variant,,ENST00000619296,;USP17L18,upstream_gene_variant,,ENST00000504209,NM_001256859.1;USP17L16P,downstream_gene_variant,,ENST00000507155,;	A	ENSG00000249104	ENST00000511568	Transcript
USP17L17	0	.	GRCh38	chr4	9245112	9245112	+	Missense_Mutation	SNP	C	C	T	rs796976574		SHEP_S1	NORMAL	C	C																c.1234C>T	p.His412Tyr	p.H412Y	ENST00000511568	1/1	63	32	31				USP17L17,missense_variant,p.His412Tyr,ENST00000614762,;USP17L17,missense_variant,p.His412Tyr,ENST00000511568,NM_001256857.1;USP17L18,upstream_gene_variant,,ENST00000619296,;USP17L18,upstream_gene_variant,,ENST00000504209,NM_001256859.1;USP17L16P,downstream_gene_variant,,ENST00000507155,;	T	ENSG00000249104	ENST00000511568	Transcript
CLNK	0	.	GRCh38	chr4	10508035	10508035	+	Missense_Mutation	SNP	T	T	G	novel		SHEP_S1	NORMAL	T	T																c.908A>C	p.Asp303Ala	p.D303A	ENST00000226951	17/19	320	188	132				CLNK,missense_variant,p.Asp303Ala,ENST00000226951,NM_052964.2;CLNK,missense_variant,p.Asp41Ala,ENST00000515667,;CLNK,missense_variant,p.Asp303Ala,ENST00000442825,;	G	ENSG00000109684	ENST00000226951	Transcript
NWD2	0	.	GRCh38	chr4	37443522	37443522	+	Missense_Mutation	SNP	A	A	G	rs142523381		SHEP_S1	NORMAL	A	A																c.1534A>G	p.Ile512Val	p.I512V	ENST00000309447	7/7	297	142	155				NWD2,missense_variant,p.Ile512Val,ENST00000309447,NM_001144990.1;	G	ENSG00000174145	ENST00000309447	Transcript
UCHL1	0	.	GRCh38	chr4	41261712	41261718	+	Splice_Site	DEL	AAGAGGA	AAGAGGA	-	novel		SHEP_S1	NORMAL	AAGAGGA	AAGAGGA																c.326-3_329delAAGAGGA		p.X109_splice	ENST00000284440	5/9	81	66	15				UCHL1,splice_acceptor_variant,,ENST00000284440,NM_004181.4;UCHL1,splice_acceptor_variant,,ENST00000503431,;UCHL1,splice_acceptor_variant,,ENST00000508768,;UCHL1,splice_acceptor_variant,,ENST00000512788,;UCHL1,downstream_gene_variant,,ENST00000514924,;UCHL1-AS1,upstream_gene_variant,,ENST00000507190,;UCHL1-AS1,upstream_gene_variant,,ENST00000510073,;UCHL1,splice_acceptor_variant,,ENST00000504818,;…	-	ENSG00000154277	ENST00000284440	Transcript
PHOX2B	0	.	GRCh38	chr4	41746012	41746031	+	Frame_Shift_Del	DEL	GCCGCCGCCGCTGCTGCTGC	GCCGCCGCCGCTGCTGCTGC	-	novel		SHEP_S1	NORMAL	GCCGCCGCCGCTGCTGCTGC	GCCGCCGCCGCTGCTGCTGC																c.721_740delGCAGCAGCAgcggcggcggc	p.Ala241ArgfsTer112	p.A241Rfs*112	ENST00000226382	3/3	49	24	25				PHOX2B,frameshift_variant,p.Ala241ArgfsTer112,ENST00000226382,NM_003924.3;RP11-227F19.2,upstream_gene_variant,,ENST00000510602,;RP11-227F19.1,upstream_gene_variant,,ENST00000508038,;PHOX2B,downstream_gene_variant,,ENST00000510424,;	-	ENSG00000109132	ENST00000226382	Transcript
NIPAL1	0	.	GRCh38	chr4	48036146	48036146	+	Missense_Mutation	SNP	A	A	G	rs142281486		SHEP_S1	NORMAL	A	A																c.1207A>G	p.Thr403Ala	p.T403A	ENST00000295461	6/6	251	120	131				NIPAL1,missense_variant,p.Thr403Ala,ENST00000295461,NM_207330.2;NIPAL1,intron_variant,,ENST00000511123,;NIPAL1,downstream_gene_variant,,ENST00000508180,;NIPAL1,downstream_gene_variant,,ENST00000511852,;	G	ENSG00000163293	ENST00000295461	Transcript
FRAS1	0	.	GRCh38	chr4	78315711	78315711	+	Missense_Mutation	SNP	C	C	T	rs368186922		SHEP_S1	NORMAL	C	C																c.1796C>T	p.Ala599Val	p.A599V	ENST00000512123	16/74	222	109	113				FRAS1,missense_variant,p.Ala599Val,ENST00000512123,NM_025074.6;FRAS1,missense_variant,p.Ala599Val,ENST00000325942,NM_001166133.1;FRAS1,missense_variant,p.Ala528Val,ENST00000502446,;FRAS1,missense_variant,p.Ala442Val,ENST00000508900,;FRAS1,intron_variant,,ENST00000264899,;	T	ENSG00000138759	ENST00000512123	Transcript
THAP9	0	.	GRCh38	chr4	82906613	82906613	+	Missense_Mutation	SNP	G	G	A	rs139068755		SHEP_S1	NORMAL	G	G																c.566G>A	p.Arg189Gln	p.R189Q	ENST00000302236	3/5	68	31	37				THAP9,missense_variant,p.Arg189Gln,ENST00000302236,NM_024672.5;LIN54,downstream_gene_variant,,ENST00000505905,;THAP9,missense_variant,p.Arg63Gln,ENST00000506208,;THAP9,3_prime_UTR_variant,,ENST00000505901,;THAP9,3_prime_UTR_variant,,ENST00000514244,;THAP9,3_prime_UTR_variant,,ENST00000509353,;THAP9,downstream_gene_variant,,ENST00000514440,;	A	ENSG00000168152	ENST00000302236	Transcript
HELQ	0	.	GRCh38	chr4	83432172	83432172	+	Missense_Mutation	SNP	G	G	C	novel		SHEP_S1	NORMAL	G	G																c.2144C>G	p.Thr715Ser	p.T715S	ENST00000295488	10/18	344	185	159				HELQ,missense_variant,p.Thr715Ser,ENST00000295488,NM_133636.3;HELQ,missense_variant,p.Thr648Ser,ENST00000510985,NM_001297755.1,NM_001297756.1,NM_001297757.1;HELQ,upstream_gene_variant,,ENST00000512539,;HELQ,3_prime_UTR_variant,,ENST00000508591,;	C	ENSG00000163312	ENST00000295488	Transcript
GPAT3	0	.	GRCh38	chr4	83581612	83581612	+	Nonsense_Mutation	SNP	C	C	T	rs149617166		SHEP_S1	NORMAL	C	C																c.259C>T	p.Arg87Ter	p.R87*	ENST00000611707	4/13	327	179	148				GPAT3,stop_gained,p.Arg87Ter,ENST00000611707,NM_001256422.1;GPAT3,stop_gained,p.Arg87Ter,ENST00000395226,NM_001256421.1;GPAT3,stop_gained,p.Arg87Ter,ENST00000264409,NM_032717.4;	T	ENSG00000138678	ENST00000611707	Transcript
DSPP	0	.	GRCh38	chr4	87615883	87615883	+	Missense_Mutation	SNP	A	A	G	rs202210195		SHEP_S1	NORMAL	A	A																c.3221a>G	p.Asp1074Gly	p.D1074G	ENST00000399271	5/5	6	3	3				DSPP,missense_variant,p.Asp1074Gly,ENST00000399271,NM_014208.3;DSPP,missense_variant,p.Asp1074Gly,ENST00000282478,;RP11-742B18.1,intron_variant,,ENST00000506480,;	G	ENSG00000152591	ENST00000399271	Transcript
PKD2	0	.	GRCh38	chr4	88065405	88065405	+	Missense_Mutation	SNP	T	T	A	novel		SHEP_S1	NORMAL	T	T																c.2150T>A	p.Leu717Gln	p.L717Q	ENST00000237596	11/15	139	65	74				PKD2,missense_variant,p.Leu717Gln,ENST00000237596,NM_000297.3;PKD2,missense_variant,p.Leu135Gln,ENST00000508588,;PKD2,missense_variant,p.Leu135Gln,ENST00000502363,;PKD2,non_coding_transcript_exon_variant,,ENST00000511337,;PKD2,non_coding_transcript_exon_variant,,ENST00000512858,;	A	ENSG00000118762	ENST00000237596	Transcript
GPRIN3	0	.	GRCh38	chr4	89248692	89248692	+	Missense_Mutation	SNP	G	G	C	rs144264956		SHEP_S1	NORMAL	G	G																c.1419C>G	p.Ile473Met	p.I473M	ENST00000609438	2/2	402	183	219				GPRIN3,missense_variant,p.Ile473Met,ENST00000609438,NM_198281.2;GPRIN3,missense_variant,p.Ile473Met,ENST00000333209,;	C	ENSG00000185477	ENST00000609438	Transcript
ADH1C	0	.	GRCh38	chr4	99342937	99342937	+	Missense_Mutation	SNP	T	T	A	novel		SHEP_S1	NORMAL	T	T																c.686A>T	p.Lys229Ile	p.K229I	ENST00000515683	6/9	615	351	264				ADH1C,missense_variant,p.Lys229Ile,ENST00000515683,NM_000669.4;ADH1C,missense_variant,p.Lys189Ile,ENST00000510055,;ADH1C,downstream_gene_variant,,ENST00000511397,;ADH1C,downstream_gene_variant,,ENST00000505942,;	A	ENSG00000248144	ENST00000515683	Transcript
SLC9B1	0	.	GRCh38	chr4	102901326	102901327	+	Frame_Shift_Del	DEL	AC	AC	-	rs753242024		SHEP_S1	NORMAL	AC	AC																c.1338_1339delGT	p.Leu447ArgfsTer47	p.L447Rfs*47	ENST00000296422	12/12	276	168	108				SLC9B1,frameshift_variant,p.Leu447ArgfsTer47,ENST00000296422,NM_139173.3;SLC9B1,intron_variant,,ENST00000394789,NM_001100874.2;SLC9B1,downstream_gene_variant,,ENST00000511253,;SLC9B1,non_coding_transcript_exon_variant,,ENST00000512651,;SLC9B1,non_coding_transcript_exon_variant,,ENST00000509614,;SLC9B1,3_prime_UTR_variant,,ENST00000504216,;SLC9B1,intron_variant,,ENST00000514972,;SLC9B1,intron_vari…	-	ENSG00000164037	ENST00000296422	Transcript
HADH	0	.	GRCh38	chr4	108032357	108032357	+	Missense_Mutation	SNP	G	G	A	rs755487055		SHEP_S1	NORMAL	G	G																c.740G>A	p.Gly247Asp	p.G247D	ENST00000603302	7/9	480	291	189				HADH,missense_variant,p.Gly306Asp,ENST00000403312,;HADH,missense_variant,p.Gly247Asp,ENST00000603302,NM_001184705.2;HADH,intron_variant,,ENST00000505878,NM_001331027.1;HADH,intron_variant,,ENST00000309522,NM_005327.4;HADH,intron_variant,,ENST00000626637,;HADH,intron_variant,,ENST00000510728,;HADH,intron_variant,,ENST00000515462,;HADH,downstream_gene_variant,,ENST00000507260,;HADH,upstream_gene_va…	A	ENSG00000138796	ENST00000603302	Transcript
LRIT3	0	.	GRCh38	chr4	109870370	109870370	+	Missense_Mutation	SNP	A	A	G	rs35997283		SHEP_S1	NORMAL	A	A																c.1621A>G	p.Ile541Val	p.I541V	ENST00000594814	4/4	363	180	183				LRIT3,missense_variant,p.Ile358Val,ENST00000327908,;LRIT3,missense_variant,p.Ile541Val,ENST00000594814,NM_198506.4;	G	ENSG00000183423	ENST00000594814	Transcript
QRFPR	0	.	GRCh38	chr4	121329420	121329420	+	Missense_Mutation	SNP	T	T	A	novel		SHEP_S1	NORMAL	T	T																c.1190A>T	p.Glu397Val	p.E397V	ENST00000394427	6/6	307	143	164				QRFPR,missense_variant,p.Glu397Val,ENST00000394427,NM_198179.2;QRFPR,3_prime_UTR_variant,,ENST00000334383,;Y_RNA,upstream_gene_variant,,ENST00000384419,;QRFPR,3_prime_UTR_variant,,ENST00000507331,;	A	ENSG00000186867	ENST00000394427	Transcript
QRFPR	0	.	GRCh38	chr4	121329421	121329421	+	Nonsense_Mutation	SNP	C	C	A	rs770408120		SHEP_S1	NORMAL	C	C																c.1189G>T	p.Glu397Ter	p.E397*	ENST00000394427	6/6	309	145	164				QRFPR,stop_gained,p.Glu397Ter,ENST00000394427,NM_198179.2;QRFPR,3_prime_UTR_variant,,ENST00000334383,;Y_RNA,upstream_gene_variant,,ENST00000384419,;QRFPR,3_prime_UTR_variant,,ENST00000507331,;	A	ENSG00000186867	ENST00000394427	Transcript
SLC7A11	0	.	GRCh38	chr4	138223241	138223241	+	Missense_Mutation	SNP	T	T	C	rs111500641		SHEP_S1	NORMAL	T	T																c.604A>G	p.Ile202Val	p.I202V	ENST00000280612	4/12	285	141	144				SLC7A11,missense_variant,p.Ile202Val,ENST00000280612,NM_014331.3;SLC7A11,missense_variant,p.Ile2Val,ENST00000509248,;	C	ENSG00000151012	ENST00000280612	Transcript
MAML3	0	.	GRCh38	chr4	139889913	139889924	+	In_Frame_Del	DEL	TGCTGCTGCTGC	-	-	novel		SHEP_S1	NORMAL	TGCTGCTGCTGC	TGCTGCTGCTGC																c.1512_1526delgcagcagcagcagcainsGCA	p.Gln507_Gln510del	p.Q507_Q510del	ENST00000509479	2/5	134	1	131				MAML3,splice_acceptor_variant,,ENST00000398940,;MAML3,inframe_deletion,p.Gln507_Gln510del,ENST00000509479,NM_018717.4;MAML3,intron_variant,,ENST00000502696,;	TGC	ENSG00000196782	ENST00000509479	Transcript
MGAT4D	0	.	GRCh38	chr4	140451502	140451502	+	Nonsense_Mutation	SNP	G	G	A	rs62346874		SHEP_S1	NORMAL	G	G																c.1024C>T	p.Arg342Ter	p.R342*	ENST00000511113	10/11	176	84	92				MGAT4D,stop_gained,p.Arg134Ter,ENST00000515354,;MGAT4D,stop_gained,p.Arg342Ter,ENST00000503109,;MGAT4D,stop_gained,p.Arg342Ter,ENST00000511113,NM_001277353.1;MGAT4D,stop_gained,p.Arg59Ter,ENST00000513018,;MGAT4D,non_coding_transcript_exon_variant,,ENST00000511632,;MGAT4D,3_prime_UTR_variant,,ENST00000515121,;MGAT4D,non_coding_transcript_exon_variant,,ENST00000513106,;	A	ENSG00000205301	ENST00000511113	Transcript
FREM3	0	.	GRCh38	chr4	143697564	143697564	+	Missense_Mutation	SNP	T	T	G	novel		SHEP_S1	NORMAL	T	T																c.3112A>C	p.Ile1038Leu	p.I1038L	ENST00000329798	1/8	460	233	227				FREM3,missense_variant,p.Ile1038Leu,ENST00000329798,NM_001168235.1;RP13-578N3.3,upstream_gene_variant,,ENST00000499587,;	G	ENSG00000183090	ENST00000329798	Transcript
LRBA	0	.	GRCh38	chr4	150852136	150852136	+	Missense_Mutation	SNP	G	G	T	novel		SHEP_S1	NORMAL	G	G																c.3574C>A	p.Pro1192Thr	p.P1192T	ENST00000357115	23/58	298	149	149				LRBA,missense_variant,p.Pro1192Thr,ENST00000510413,NM_001199282.2;LRBA,missense_variant,p.Pro1192Thr,ENST00000357115,NM_006726.4;LRBA,missense_variant,p.Pro1192Thr,ENST00000507224,;LRBA,upstream_gene_variant,,ENST00000509835,;LRBA,upstream_gene_variant,,ENST00000502839,;	T	ENSG00000198589	ENST00000357115	Transcript
HPGD	0	.	GRCh38	chr4	174493179	174493179	+	Missense_Mutation	SNP	C	C	T	rs148874494		SHEP_S1	NORMAL	C	C																c.634G>A	p.Asp212Asn	p.D212N	ENST00000296522	6/7	57	28	29				HPGD,missense_variant,p.Asp212Asn,ENST00000296522,NM_000860.5;HPGD,missense_variant,p.Asp91Asn,ENST00000541923,NM_001256307.1;HPGD,missense_variant,p.Asp91Asn,ENST00000510901,NM_001256301.1;HPGD,missense_variant,p.Asp91Asn,ENST00000514584,;HPGD,missense_variant,p.Asp91Asn,ENST00000506910,;HPGD,missense_variant,p.Asp144Asn,ENST00000422112,NM_001256306.1;HPGD,intron_variant,,ENST00000542498,NM_0012…	T	ENSG00000164120	ENST00000296522	Transcript
ASB5	0	.	GRCh38	chr4	176221275	176221275	+	Missense_Mutation	SNP	G	G	C	novel		SHEP_S1	NORMAL	G	G																c.550C>G	p.Leu184Val	p.L184V	ENST00000296525	5/7	312	166	146				ASB5,missense_variant,p.Leu184Val,ENST00000296525,NM_080874.3;ASB5,missense_variant,p.Leu131Val,ENST00000512254,;ASB5,downstream_gene_variant,,ENST00000511879,;ASB5,downstream_gene_variant,,ENST00000510578,;	C	ENSG00000164122	ENST00000296525	Transcript
SORBS2	0	.	GRCh38	chr4	185662116	185662116	+	Missense_Mutation	SNP	C	C	T	rs141720156		SHEP_S1	NORMAL	C	C																c.382G>A	p.Gly128Ser	p.G128S	ENST00000355634	8/24	144	77	67				SORBS2,missense_variant,p.Gly28Ser,ENST00000284776,NM_021069.4;SORBS2,missense_variant,p.Gly128Ser,ENST00000355634,NM_001270771.1;SORBS2,missense_variant,p.Gly97Ser,ENST00000448662,NM_001145672.1;SORBS2,missense_variant,p.Gly207Ser,ENST00000437304,NM_001145673.1;SORBS2,missense_variant,p.Gly114Ser,ENST00000449407,NM_001145670.1;SORBS2,missense_variant,p.Gly74Ser,ENST00000393528,NM_003603.6;SORBS2…	T	ENSG00000154556	ENST00000355634	Transcript
TLR3	0	.	GRCh38	chr4	186076634	186076634	+	Missense_Mutation	SNP	G	G	T	rs764928979		SHEP_S1	NORMAL	G	G																c.15G>T	p.Leu5Phe	p.L5F	ENST00000296795	2/5	259	154	105				TLR3,missense_variant,p.Leu5Phe,ENST00000296795,NM_003265.2;TLR3,missense_variant,p.Leu5Phe,ENST00000513189,;TLR3,upstream_gene_variant,,ENST00000504367,;TLR3,upstream_gene_variant,,ENST00000508051,;TLR3,upstream_gene_variant,,ENST00000512264,;	T	ENSG00000164342	ENST00000296795	Transcript
ZDHHC11	0	.	GRCh38	chr5	837441	837441	+	Missense_Mutation	SNP	T	T	G	rs28449575		SHEP_S1	NORMAL	T	T																c.824N>C	p.Asn275Thr	p.N275T	ENST00000283441	6/13	468	277	191				ZDHHC11,missense_variant,p.Asn275Thr,ENST00000283441,NM_024786.2;ZDHHC11,missense_variant,p.Asn50Thr,ENST00000511193,;ZDHHC11,downstream_gene_variant,,ENST00000511539,;ZDHHC11,non_coding_transcript_exon_variant,,ENST00000503758,;ZDHHC11,non_coding_transcript_exon_variant,,ENST00000508951,;ZDHHC11,missense_variant,p.Asn136Thr,ENST00000507800,;ZDHHC11,downstream_gene_variant,,ENST00000505815,;ZDHHC…	G	ENSG00000188818	ENST00000283441	Transcript
ZDHHC11	0	.	GRCh38	chr5	843608	843608	+	Missense_Mutation	SNP	C	C	A	rs3863148		SHEP_S1	NORMAL	C	C																c.620N>T	p.Arg207Met	p.R207M	ENST00000283441	4/13	646	358	288				ZDHHC11,missense_variant,p.Arg207Met,ENST00000283441,NM_024786.2;ZDHHC11,splice_region_variant,,ENST00000511539,;ZDHHC11,5_prime_UTR_variant,,ENST00000511193,;ZDHHC11,intron_variant,,ENST00000508951,;ZDHHC11,upstream_gene_variant,,ENST00000503758,;ZDHHC11,downstream_gene_variant,,ENST00000512775,;ZDHHC11,missense_variant,p.Arg68Met,ENST00000507800,;ZDHHC11,non_coding_transcript_exon_variant,,ENST…	A	ENSG00000188818	ENST00000283441	Transcript
PRDM9	0	.	GRCh38	chr5	23527130	23527130	+	Missense_Mutation	SNP	C	G	G	rs6875787		SHEP_S1	NORMAL	C	C																c.2042N>G	p.Thr681Ser	p.T681S	ENST00000296682	11/11	362	23	339				PRDM9,missense_variant,p.Thr681Ser,ENST00000296682,NM_020227.3;PRDM9,downstream_gene_variant,,ENST00000635252,;	G	ENSG00000164256	ENST00000296682	Transcript
TARS	0	.	GRCh38	chr5	33453302	33453302	+	Missense_Mutation	SNP	G	G	A	rs145788981		SHEP_S1	NORMAL	G	G																c.442N>A	p.Asp148Asn	p.D148N	ENST00000455217	5/20	150	72	78				TARS,missense_variant,p.Asp115Asn,ENST00000265112,NM_152295.4;TARS,missense_variant,p.Asp115Asn,ENST00000502553,NM_001258437.1;TARS,missense_variant,p.Asp148Asn,ENST00000455217,NM_001258438.1;TARS,missense_variant,p.Asp115Asn,ENST00000514259,;TARS,missense_variant,p.Arg51Gln,ENST00000627006,;TARS,downstream_gene_variant,,ENST00000506040,;TARS,missense_variant,p.Arg51Gln,ENST00000508361,;TARS,miss…	A	ENSG00000113407	ENST00000455217	Transcript
LMBRD2	0	.	GRCh38	chr5	36105164	36105164	+	Missense_Mutation	SNP	G	G	T	rs201200461		SHEP_S1	NORMAL	G	G																c.1931N>A	p.Thr644Asn	p.T644N	ENST00000296603	17/18	292	169	123				LMBRD2,missense_variant,p.Thr644Asn,ENST00000296603,NM_001007527.1;LMBRD2,downstream_gene_variant,,ENST00000505524,;	T	ENSG00000164187	ENST00000296603	Transcript
SRA1	0	.	GRCh38	chr5	140552044	140552044	+	Missense_Mutation	SNP	C	G	G	rs202193903		SHEP_S1	NORMAL	C	C																c.328N>C	p.Val110Leu	p.V110L	ENST00000336283	3/5	291	0	291				SRA1,missense_variant,p.Val110Leu,ENST00000336283,NM_001035235.3;ANKHD1-EIF4EBP3,downstream_gene_variant,,ENST00000532219,NM_020690.5;ANKHD1-EIF4EBP3,downstream_gene_variant,,ENST00000437495,;EIF4EBP3,downstream_gene_variant,,ENST00000310331,NM_003732.2;SRA1,upstream_gene_variant,,ENST00000602657,;SRA1,non_coding_transcript_exon_variant,,ENST00000520427,;SRA1,non_coding_transcript_exon_variant,,E…	G	ENSG00000213523	ENST00000336283	Transcript
PCDHA7	0	.	GRCh38	chr5	140834796	140834796	+	Missense_Mutation	SNP	G	G	A	rs10067182		SHEP_S1	NORMAL	G	G																c.413N>A	p.Arg138Lys	p.R138K	ENST00000525929	1/4	713	452	261				PCDHA7,missense_variant,p.Arg138Lys,ENST00000525929,NM_018910.2;PCDHA7,missense_variant,p.Arg138Lys,ENST00000356878,NM_031852.1;PCDHA6,intron_variant,,ENST00000529310,NM_018909.3;PCDHA1,intron_variant,,ENST00000504120,NM_018900.3;PCDHA3,intron_variant,,ENST00000522353,NM_018906.2;PCDHA2,intron_variant,,ENST00000526136,NM_018905.2;PCDHA4,intron_variant,,ENST00000530339,NM_018907.3;PCDHA5,intron_va…	A	ENSG00000204963	ENST00000525929	Transcript
PCDHA12	0	.	GRCh38	chr5	140876049	140876049	+	Missense_Mutation	SNP	G	G	A	rs367948106		SHEP_S1	NORMAL	G	G																c.577N>A	p.Glu193Lys	p.E193K	ENST00000398631	1/4	321	167	154				PCDHA12,missense_variant,p.Glu193Lys,ENST00000398631,NM_018903.3;PCDHA12,missense_variant,p.Glu193Lys,ENST00000613593,NM_031864.2;PCDHA9,intron_variant,,ENST00000532602,NM_031857.1;PCDHA11,intron_variant,,ENST00000398640,NM_018902.4;PCDHA6,intron_variant,,ENST00000529310,NM_018909.3;PCDHA1,intron_variant,,ENST00000504120,NM_018900.3;PCDHA3,intron_variant,,ENST00000522353,NM_018906.2;PCDHA8,intron…	A	ENSG00000251664	ENST00000398631	Transcript
PCDHB3	0	.	GRCh38	chr5	141101254	141101254	+	Missense_Mutation	SNP	C	G	G			SHEP_S1	NORMAL	C	C																c.605N>G	p.Pro202Arg	p.P202R	ENST00000231130	1/1	231	0	231				PCDHB3,missense_variant,p.Pro202Arg,ENST00000231130,NM_018937.4;PCDHB2,downstream_gene_variant,,ENST00000194155,NM_018936.3;PCDHB2,downstream_gene_variant,,ENST00000622947,;PCDHB3,upstream_gene_variant,,ENST00000624513,;PCDHB2,downstream_gene_variant,,ENST00000624994,;AC005754.7,intron_variant,,ENST00000607216,;AC005754.7,intron_variant,,ENST00000625128,;AC005754.7,intron_variant,,ENST00000625066…	G	ENSG00000113205	ENST00000231130	Transcript
PCDHB8	0	.	GRCh38	chr5	141180015	141180015	+	Missense_Mutation	SNP	G	G	T	rs2697541		SHEP_S1	NORMAL	G	G																c.1981N>T	p.Val661Leu	p.V661L	ENST00000239444	1/1	159	78	81				PCDHB8,missense_variant,p.Val661Leu,ENST00000239444,NM_019120.4;PCDHB16,upstream_gene_variant,,ENST00000609684,NM_020957.3;PCDHB7,downstream_gene_variant,,ENST00000231137,NM_018940.3;PCDHB16,upstream_gene_variant,,ENST00000625044,;CH17-140K24.5,upstream_gene_variant,,ENST00000623884,;CH17-140K24.2,intron_variant,,ENST00000624192,;CH17-140K24.7,downstream_gene_variant,,ENST00000624549,;CH17-140K24…	T	ENSG00000120322	ENST00000239444	Transcript
PCDHB8	0	.	GRCh38	chr5	141180333	141180333	+	Missense_Mutation	SNP	C	C	T	rs2740583		SHEP_S1	NORMAL	C	C																c.2299N>T	p.Leu767Phe	p.L767F	ENST00000239444	1/1	207	106	101				PCDHB8,missense_variant,p.Leu767Phe,ENST00000239444,NM_019120.4;PCDHB16,upstream_gene_variant,,ENST00000609684,NM_020957.3;PCDHB7,downstream_gene_variant,,ENST00000231137,NM_018940.3;PCDHB16,upstream_gene_variant,,ENST00000625044,;CH17-140K24.5,upstream_gene_variant,,ENST00000623884,;CH17-140K24.2,intron_variant,,ENST00000624192,;CH17-140K24.7,downstream_gene_variant,,ENST00000624549,;CH17-140K24…	T	ENSG00000120322	ENST00000239444	Transcript
PCDHB9	0	.	GRCh38	chr5	141188034	141188034	+	Missense_Mutation	SNP	T	T	C	rs11167743		SHEP_S1	NORMAL	T	T																c.716N>C	p.Val239Ala	p.V239A	ENST00000316105	1/1	412	193	219				PCDHB9,missense_variant,p.Val239Ala,ENST00000316105,NM_019119.4;PCDHB9,intron_variant,,ENST00000624909,;PCDHB16,downstream_gene_variant,,ENST00000609684,NM_020957.3;PCDHB10,upstream_gene_variant,,ENST00000239446,NM_018930.3;PCDHB16,downstream_gene_variant,,ENST00000625044,;CH17-140K24.5,downstream_gene_variant,,ENST00000623884,;CH17-140K24.7,intron_variant,,ENST00000624549,;CH17-140K24.2,intron_v…	C	ENSG00000177839	ENST00000316105	Transcript
PCDHB10	0	.	GRCh38	chr5	141194181	141194181	+	Missense_Mutation	SNP	A	A	C	rs702386		SHEP_S1	NORMAL	A	A																c.1629N>C	p.Arg543Ser	p.R543S	ENST00000239446	1/1	157	92	64				PCDHB10,missense_variant,p.Arg543Ser,ENST00000239446,NM_018930.3;PCDHB9,downstream_gene_variant,,ENST00000316105,NM_019119.4;CH17-140K24.7,intron_variant,,ENST00000624549,;CH17-140K24.2,intron_variant,,ENST00000624192,;CH17-140K24.6,upstream_gene_variant,,ENST00000625144,;	C	ENSG00000120324	ENST00000239446	Transcript
PCDHB15	0	.	GRCh38	chr5	141247767	141247767	+	Missense_Mutation	SNP	G	G	A	rs372895804		SHEP_S1	NORMAL	G	G																c.2189N>A	p.Gly730Asp	p.G730D	ENST00000231173	1/1	394	177	217				PCDHB15,missense_variant,p.Gly730Asp,ENST00000231173,NM_018935.3;PCDHB15,downstream_gene_variant,,ENST00000623671,;CH17-140K24.8,downstream_gene_variant,,ENST00000624396,;CH17-140K24.2,upstream_gene_variant,,ENST00000624560,;PCDHB19P,downstream_gene_variant,,ENST00000625133,;	A	ENSG00000113248	ENST00000231173	Transcript
PCDHGA2	0	.	GRCh38	chr5	141340790	141340790	+	Missense_Mutation	SNP	C	C	T	novel		SHEP_S1	NORMAL	C	C																c.1819N>T	p.His607Tyr	p.H607Y	ENST00000394576	1/4	338	175	163				PCDHGA2,missense_variant,p.His607Tyr,ENST00000394576,NM_018915.3;PCDHGA2,missense_variant,p.His607Tyr,ENST00000528330,NM_032009.2;PCDHGA1,intron_variant,,ENST00000517417,NM_018912.2;PCDHGA3,upstream_gene_variant,,ENST00000253812,NM_018916.3;PCDHGA3,upstream_gene_variant,,ENST00000619750,NM_032011.1;PCDHGA3,upstream_gene_variant,,ENST00000612467,;	T	ENSG00000081853	ENST00000394576	Transcript
SPRY4	0	.	GRCh38	chr5	142314552	142314552	+	Missense_Mutation	SNP	C	C	T	rs148983803		SHEP_S1	NORMAL	C	C																c.626N>A	p.Cys209Tyr	p.C209Y	ENST00000344120	3/3	387	209	178				SPRY4,missense_variant,p.Cys209Tyr,ENST00000344120,NM_030964.3;SPRY4,missense_variant,p.Cys186Tyr,ENST00000434127,NM_001127496.1,NM_001293290.1,NM_001293289.1;SPRY4,downstream_gene_variant,,ENST00000511815,;SPRY4-IT1,downstream_gene_variant,,ENST00000630558,;SPRY4-IT1_2,upstream_gene_variant,,ENST00000612613,;SPRY4-IT1_1,upstream_gene_variant,,ENST00000611334,;SPRY4,downstream_gene_variant,,ENST0…	T	ENSG00000187678	ENST00000344120	Transcript
TCOF1	0	.	GRCh38	chr5	150374214	150374214	+	Missense_Mutation	SNP	C	C	T	rs144193760		SHEP_S1	NORMAL	C	C																c.911N>T	p.Ser304Leu	p.S304L	ENST00000377797	8/27	243	130	113				TCOF1,missense_variant,p.Ser304Leu,ENST00000377797,NM_001135243.1;TCOF1,missense_variant,p.Ser227Leu,ENST00000323668,NM_000356.3;TCOF1,missense_variant,p.Ser227Leu,ENST00000445265,NM_001135245.1;TCOF1,missense_variant,p.Ser304Leu,ENST00000513346,;TCOF1,missense_variant,p.Ser304Leu,ENST00000439160,NM_001135244.1,NM_001195141.1;TCOF1,missense_variant,p.Ser304Leu,ENST00000504761,;TCOF1,missense_vari…	T	ENSG00000070814	ENST00000377797	Transcript
ZNF300	0	.	GRCh38	chr5	150895641	150895641	+	Missense_Mutation	SNP	T	T	C	novel		SHEP_S1	NORMAL	T	T																c.1646N>G	p.Lys549Arg	p.K549R	ENST00000446148	7/7	352	180	172				ZNF300,missense_variant,p.Lys549Arg,ENST00000446148,NM_001172831.1;ZNF300,missense_variant,p.Lys533Arg,ENST00000274599,NM_052860.2;ZNF300,missense_variant,p.Lys533Arg,ENST00000394226,;ZNF300,missense_variant,p.Lys497Arg,ENST00000418587,NM_001172832.1;ZNF300,3_prime_UTR_variant,,ENST00000427179,;IRGM,intron_variant,,ENST00000520549,;	C	ENSG00000145908	ENST00000446148	Transcript
RNF145	0	.	GRCh38	chr5	159203633	159203634	+	Frame_Shift_Ins	INS	-	-	T	rs756360055		SHEP_S1	NORMAL	-	-																c.74_75insA	p.Lys26GlufsTer47	p.K26Efs*47	ENST00000518802	2/11	108	96	12				RNF145,frameshift_variant,p.Lys24GlufsTer47,ENST00000274542,NM_144726.2;RNF145,frameshift_variant,p.Lys13GlufsTer47,ENST00000521606,NM_001199381.1;RNF145,frameshift_variant,p.Lys26GlufsTer47,ENST00000518802,NM_001199380.1;RNF145,frameshift_variant,p.Lys10GlufsTer47,ENST00000520638,NM_001199382.1;RNF145,5_prime_UTR_variant,,ENST00000611185,;RNF145,5_prime_UTR_variant,,ENST00000424310,NM_001199383.…	T	ENSG00000145860	ENST00000518802	Transcript
CPEB4	0	.	GRCh38	chr5	173956075	173956075	+	Missense_Mutation	SNP	C	C	T	novel		SHEP_S1	NORMAL	C	C																c.2128N>T	p.His710Tyr	p.H710Y	ENST00000265085	10/10	299	168	131				CPEB4,missense_variant,p.His710Tyr,ENST00000265085,NM_030627.3;CPEB4,missense_variant,p.His693Tyr,ENST00000334035,NM_001308189.1;CPEB4,missense_variant,p.His685Tyr,ENST00000520867,NM_001308191.1;CPEB4,missense_variant,p.His320Tyr,ENST00000522336,NM_001308192.1;CPEB4,missense_variant,p.His303Tyr,ENST00000517880,NM_001308193.1;CPEB4,downstream_gene_variant,,ENST00000519835,;CPEB4,non_coding_transcr…	T	ENSG00000113742	ENST00000265085	Transcript
MSX2	0	.	GRCh38	chr5	174724975	174724975	+	Missense_Mutation	SNP	T	T	C	novel		SHEP_S1	NORMAL	T	T																c.316N>C	p.Ser106Pro	p.S106P	ENST00000239243	1/2	250	132	118				MSX2,missense_variant,p.Ser106Pro,ENST00000239243,NM_002449.4;MSX2,missense_variant,p.Ser106Pro,ENST00000507785,;	C	ENSG00000120149	ENST00000239243	Transcript
FAM153B	0	.	GRCh38	chr5	176106582	176106582	+	Missense_Mutation	SNP	C	C	T	rs62389255		SHEP_S1	NORMAL	C	C																c.623N>T	p.Pro208Leu	p.P208L	ENST00000515817	15/20	720	526	194				FAM153B,missense_variant,p.Pro208Leu,ENST00000515817,NM_001265615.1;FAM153B,missense_variant,p.Pro285Leu,ENST00000253490,;FAM153B,missense_variant,p.Pro208Leu,ENST00000510151,;FAM153B,missense_variant,p.Pro76Leu,ENST00000512862,;FAM153B,missense_variant,p.Pro76Leu,ENST00000611539,;FAM153B,non_coding_transcript_exon_variant,,ENST00000393522,;FAM153B,missense_variant,p.Pro208Leu,ENST00000508296,;	T	ENSG00000182230	ENST00000515817	Transcript
PROP1	0	.	GRCh38	chr5	177992768	177992769	+	Frame_Shift_Ins	INS	-	-	G	novel		SHEP_S1	NORMAL	-	-																c.621_622insC	p.Cys208LeufsTer13	p.C208Lfs*13	ENST00000308304	3/3	105	67	38				PROP1,frameshift_variant,p.Cys208LeufsTer13,ENST00000308304,NM_006261.4;	G	ENSG00000175325	ENST00000308304	Transcript
MGAT4B	0	.	GRCh38	chr5	179801694	179801694	+	Missense_Mutation	SNP	T	T	C	rs140808334		SHEP_S1	NORMAL	T	T																c.329N>G	p.Glu110Gly	p.E110G	ENST00000337755	2/14	349	175	174				MGAT4B,missense_variant,p.Glu110Gly,ENST00000337755,NM_054013.3;MGAT4B,missense_variant,p.Glu95Gly,ENST00000292591,NM_014275.4;MGAT4B,missense_variant,p.Glu43Gly,ENST00000519836,;MGAT4B,splice_region_variant,,ENST00000523108,;MGAT4B,upstream_gene_variant,,ENST00000518778,;MGAT4B,upstream_gene_variant,,ENST00000520969,;MGAT4B,upstream_gene_variant,,ENST00000518980,;MGAT4B,upstream_gene_variant,,EN…	C	ENSG00000161013	ENST00000337755	Transcript
FAM217A	0	.	GRCh38	chr6	4069203	4069203	+	Missense_Mutation	SNP	A	A	C	rs149145074		SHEP_S1	NORMAL	A	A																c.1020N>G	p.Ser340Arg	p.S340R	ENST00000274673	7/7	364	173	191				FAM217A,missense_variant,p.Ser340Arg,ENST00000274673,NM_173563.2;FAM217A,downstream_gene_variant,,ENST00000492651,;FAM217A,downstream_gene_variant,,ENST00000498677,;FAM217A,non_coding_transcript_exon_variant,,ENST00000380188,;FAM217A,intron_variant,,ENST00000469157,;PRPF4B,downstream_gene_variant,,ENST00000461612,;FAM217A,downstream_gene_variant,,ENST00000478714,;PRPF4B,downstream_gene_variant,,E…	C	ENSG00000145975	ENST00000274673	Transcript
CAGE1	0	.	GRCh38	chr6	7378745	7378745	+	Missense_Mutation	SNP	G	G	A	rs45437691		SHEP_S1	NORMAL	G	G																c.559N>T	p.Pro187Ser	p.P187S	ENST00000502583	4/14	337	171	166				CAGE1,missense_variant,p.Pro187Ser,ENST00000502583,NM_001170692.1;CAGE1,missense_variant,p.Pro187Ser,ENST00000379918,;CAGE1,missense_variant,p.Pro51Ser,ENST00000296742,NM_205864.2;CAGE1,missense_variant,p.Pro187Ser,ENST00000338150,NM_001170693.1;CAGE1,missense_variant,p.Pro187Ser,ENST00000512086,;CAGE1,missense_variant,p.Pro199Ser,ENST00000512691,;CAGE1,intron_variant,,ENST00000509324,;CAGE1,miss…	A	ENSG00000164304	ENST00000502583	Transcript
ATXN1	0	.	GRCh38	chr6	16327684	16327684	+	Missense_Mutation	SNP	A	A	C	rs11969612		SHEP_S1	NORMAL	A	A																c.627N>G	p.His209Gln	p.H209Q	ENST00000244769	8/9	82	40	42				ATXN1,missense_variant,p.His209Gln,ENST00000244769,NM_000332.3;ATXN1,missense_variant,p.His209Gln,ENST00000436367,NM_001128164.1;	C	ENSG00000124788	ENST00000244769	Transcript
BTN3A3	0	.	GRCh38	chr6	26445783	26445783	+	Nonsense_Mutation	SNP	G	G	A	rs138065289		SHEP_S1	NORMAL	G	G																c.513N>A	p.Trp171Ter	p.W171*	ENST00000244519	5/11	695	314	381				BTN3A3,stop_gained,p.Trp171Ter,ENST00000244519,NM_006994.4;BTN3A3,stop_gained,p.Trp129Ter,ENST00000361232,NM_197974.2;BTN3A3,stop_gained,p.Trp171Ter,ENST00000496719,;BTN3A3,stop_gained,p.Trp129Ter,ENST00000487272,;BTN3A3,stop_gained,p.Trp129Ter,ENST00000471353,;BTN3A3,intron_variant,,ENST00000490254,NM_001242803.1;BTN3A3,downstream_gene_variant,,ENST00000494393,;BTN3A3,downstream_gene_variant,,EN…	A	ENSG00000111801	ENST00000244519	Transcript
ZNF391	0	.	GRCh38	chr6	27401365	27401365	+	Missense_Mutation	SNP	C	C	T	rs535610155		SHEP_S1	NORMAL	C	C																c.995N>T	p.Pro332Leu	p.P332L	ENST00000244576	3/3	232	120	112				ZNF391,missense_variant,p.Pro332Leu,ENST00000244576,NM_001076781.2,NM_001322293.1,NM_001322289.1,NM_001322288.1;ZNF391,downstream_gene_variant,,ENST00000461521,;RP1-153G14.4,downstream_gene_variant,,ENST00000607727,;ZNF391,downstream_gene_variant,,ENST00000477999,;	T	ENSG00000124613	ENST00000244576	Transcript
OR2H1	0	.	GRCh38	chr6	29462659	29462659	+	Missense_Mutation	SNP	G	G	A	rs371530505		SHEP_S1	NORMAL	G	G																c.890N>A	p.Arg297Gln	p.R297Q	ENST00000377136	4/4	388	191	197				OR2H1,missense_variant,p.Arg297Gln,ENST00000377136,NM_030883.4,NM_001318014.1,NM_001318022.1;OR2H1,missense_variant,p.Arg297Gln,ENST00000377133,;OR2H1,missense_variant,p.Arg297Gln,ENST00000377132,;OR2H1,missense_variant,p.Arg297Gln,ENST00000396792,;OR2H1,non_coding_transcript_exon_variant,,ENST00000473369,;OR2H1,non_coding_transcript_exon_variant,,ENST00000484554,;OR2H1,downstream_gene_variant,,E…	A	ENSG00000204688	ENST00000377136	Transcript
ZFP57	0	.	GRCh38	chr6	29676003	29676003	+	Nonsense_Mutation	SNP	A	A	T	novel		SHEP_S1	NORMAL	A	A																c.180N>A	p.Cys60Ter	p.C60*	ENST00000488757	2/4	88	39	49				ZFP57,stop_gained,p.Cys40Ter,ENST00000376883,;ZFP57,stop_gained,p.Cys60Ter,ENST00000488757,NM_001109809.2;ZFP57,stop_gained,p.Cys32Ter,ENST00000376881,;MOG,downstream_gene_variant,,ENST00000376894,;MOG,downstream_gene_variant,,ENST00000376917,NM_206809.3;MOG,downstream_gene_variant,,ENST00000431798,NM_206812.3;MOG,downstream_gene_variant,,ENST00000376888,NM_206814.5;MOG,downstream_gene_variant,,E…	T	ENSG00000204644	ENST00000488757	Transcript
HLA-A	0	.	GRCh38	chr6	29943469	29943469	+	Missense_Mutation	SNP	C	C	T	novel		SHEP_S1	NORMAL	C	C																c.545N>T	p.Ala182Val	p.A182V	ENST00000396634	5/10	198	130	68				HLA-A,missense_variant,p.Ala182Val,ENST00000396634,;HLA-A,missense_variant,p.Ala182Val,ENST00000376806,;HLA-A,missense_variant,p.Ala182Val,ENST00000376809,NM_002116.7;HLA-A,missense_variant,p.Ala182Val,ENST00000376802,;HLA-A,non_coding_transcript_exon_variant,,ENST00000496081,;HLA-A,non_coding_transcript_exon_variant,,ENST00000495183,;HLA-A,non_coding_transcript_exon_variant,,ENST00000461903,;HLA…	T	ENSG00000206503	ENST00000396634	Transcript
MUC21	0	.	GRCh38	chr6	30986279	30986279	+	Missense_Mutation	SNP	C	C	A	novel		SHEP_S1	NORMAL	C	C																c.104N>A	p.Ser35Tyr	p.S35Y	ENST00000376296	2/3	310	173	137				MUC21,missense_variant,p.Ser35Tyr,ENST00000376296,NM_001010909.3;MUC21,5_prime_UTR_variant,,ENST00000486149,;	A	ENSG00000204544	ENST00000376296	Transcript
MUC22	0	.	GRCh38	chr6	31026455	31026455	+	Missense_Mutation	SNP	A	A	G	rs116938859		SHEP_S1	NORMAL	A	A																c.1024N>G	p.Met342Val	p.M342V	ENST00000561890	2/4	552	296	256				MUC22,missense_variant,p.Met342Val,ENST00000561890,NM_001198815.1,NM_001318484.1;	G	ENSG00000261272	ENST00000561890	Transcript
MUC22	0	.	GRCh38	chr6	31027001	31027001	+	Missense_Mutation	SNP	A	A	G	rs117058095		SHEP_S1	NORMAL	A	A																c.1570N>G	p.Lys524Glu	p.K524E	ENST00000561890	2/4	600	368	231				MUC22,missense_variant,p.Lys524Glu,ENST00000561890,NM_001198815.1,NM_001318484.1;	G	ENSG00000261272	ENST00000561890	Transcript
MUC22	0	.	GRCh38	chr6	31029498	31029498	+	Missense_Mutation	SNP	C	C	G	rs146685560		SHEP_S1	NORMAL	C	C																c.4067N>G	p.Thr1356Arg	p.T1356R	ENST00000561890	2/4	829	441	388				MUC22,missense_variant,p.Thr1356Arg,ENST00000561890,NM_001198815.1,NM_001318484.1;	G	ENSG00000261272	ENST00000561890	Transcript
CDSN	0	.	GRCh38	chr6	31116168	31116168	+	Missense_Mutation	SNP	C	C	T	rs145583110		SHEP_S1	NORMAL	C	C																c.1447N>A	p.Ala483Thr	p.A483T	ENST00000376288	2/2	280	161	119				CDSN,missense_variant,p.Ala483Thr,ENST00000376288,NM_001264.4;PSORS1C1,intron_variant,,ENST00000259881,NM_014068.2;C6orf15,upstream_gene_variant,,ENST00000259870,NM_014070.2;PSORS1C1,non_coding_transcript_exon_variant,,ENST00000467107,;PSORS1C1,intron_variant,,ENST00000548049,;PSORS1C1,intron_variant,,ENST00000479581,;PSORS1C1,intron_variant,,ENST00000493289,;PSORS1C1,intron_variant,,ENST00000552…	T	ENSG00000204539	ENST00000376288	Transcript
HLA-C	0	.	GRCh38	chr6	31271180	31271180	+	Missense_Mutation	SNP	A	A	C	novel		SHEP_S1	NORMAL	A	A																c.512N>G	p.Leu171Trp	p.L171W	ENST00000376228	3/8	466	293	173				HLA-C,missense_variant,p.Leu171Trp,ENST00000383329,;HLA-C,missense_variant,p.Leu171Trp,ENST00000376228,NM_002117.5;HLA-C,missense_variant,p.Leu171Trp,ENST00000415537,;HLA-C,3_prime_UTR_variant,,ENST00000376237,;HLA-C,non_coding_transcript_exon_variant,,ENST00000487245,;HLA-C,non_coding_transcript_exon_variant,,ENST00000495835,;HLA-C,non_coding_transcript_exon_variant,,ENST00000484378,;HLA-C,upstr…	C	ENSG00000204525	ENST00000376228	Transcript
HLA-C	0	.	GRCh38	chr6	31271229	31271229	+	Missense_Mutation	SNP	G	G	T	novel		SHEP_S1	NORMAL	G	G																c.463N>A	p.Arg155Ser	p.R155S	ENST00000376228	3/8	469	326	143				HLA-C,missense_variant,p.Arg155Ser,ENST00000383329,;HLA-C,missense_variant,p.Arg155Ser,ENST00000376228,NM_002117.5;HLA-C,missense_variant,p.Arg155Ser,ENST00000415537,;HLA-C,3_prime_UTR_variant,,ENST00000376237,;HLA-C,non_coding_transcript_exon_variant,,ENST00000487245,;HLA-C,non_coding_transcript_exon_variant,,ENST00000495835,;HLA-C,non_coding_transcript_exon_variant,,ENST00000484378,;HLA-C,upstr…	T	ENSG00000204525	ENST00000376228	Transcript
HLA-B	0	.	GRCh38	chr6	31356203	31356203	+	Missense_Mutation	SNP	A	A	G	rs1050696		SHEP_S1	NORMAL	A	A																c.583N>C	p.Tyr195His	p.Y195H	ENST00000412585	3/8	58	44	14				HLA-B,missense_variant,p.Tyr195His,ENST00000412585,NM_005514.7;HLA-B,missense_variant,p.Tyr206His,ENST00000434333,;MIR6891,upstream_gene_variant,,ENST00000618788,;HLA-B,non_coding_transcript_exon_variant,,ENST00000474381,;HLA-B,non_coding_transcript_exon_variant,,ENST00000498007,;HLA-B,upstream_gene_variant,,ENST00000497377,;HLA-B,upstream_gene_variant,,ENST00000481849,;HLA-B,upstream_gene_varian…	G	ENSG00000234745	ENST00000412585	Transcript
HLA-B	0	.	GRCh38	chr6	31356323	31356323	+	Missense_Mutation	SNP	G	T	T	rs1050654		SHEP_S1	NORMAL	G	G																c.463N>A	p.Arg155Ser	p.R155S	ENST00000412585	3/8	88	0	88				HLA-B,missense_variant,p.Arg155Ser,ENST00000412585,NM_005514.7;HLA-B,missense_variant,p.Arg166Ser,ENST00000434333,;MIR6891,upstream_gene_variant,,ENST00000618788,;HLA-B,non_coding_transcript_exon_variant,,ENST00000474381,;HLA-B,non_coding_transcript_exon_variant,,ENST00000498007,;HLA-B,upstream_gene_variant,,ENST00000497377,;HLA-B,upstream_gene_variant,,ENST00000481849,;HLA-B,upstream_gene_varian…	T	ENSG00000234745	ENST00000412585	Transcript
AL645922.1	0	.	GRCh38	chr6	32009139	32009139	+	5'Flank	SNP	C	C	T	rs4959083		SHEP_S1	NORMAL	C	C																			ENST00000623068		48	17	31				AL645922.1,upstream_gene_variant,,ENST00000623068,;CYP21A1P,downstream_gene_variant,,ENST00000342991,;TNXA,non_coding_transcript_exon_variant,,ENST00000507684,;CYP21A1P,downstream_gene_variant,,ENST00000354927,;STK19B,upstream_gene_variant,,ENST00000512515,;	T	ENSG00000279546	ENST00000623068	Transcript
AL645922.1	0	.	GRCh38	chr6	32009149	32009149	+	5'Flank	SNP	C	C	T	rs4959084		SHEP_S1	NORMAL	C	C																			ENST00000623068		42	17	25				AL645922.1,upstream_gene_variant,,ENST00000623068,;CYP21A1P,downstream_gene_variant,,ENST00000342991,;TNXA,non_coding_transcript_exon_variant,,ENST00000507684,;CYP21A1P,downstream_gene_variant,,ENST00000354927,;STK19B,upstream_gene_variant,,ENST00000512515,;	T	ENSG00000279546	ENST00000623068	Transcript
AL645922.1	0	.	GRCh38	chr6	32009751	32009751	+	5'Flank	SNP	C	C	G	rs4959086		SHEP_S1	NORMAL	C	C																			ENST00000623068		125	86	39				AL645922.1,upstream_gene_variant,,ENST00000623068,;CYP21A1P,downstream_gene_variant,,ENST00000342991,;TNXA,non_coding_transcript_exon_variant,,ENST00000507684,;CYP21A1P,downstream_gene_variant,,ENST00000354927,;STK19B,upstream_gene_variant,,ENST00000512515,;	G	ENSG00000279546	ENST00000623068	Transcript
TNXB	0	.	GRCh38	chr6	32042795	32042795	+	Missense_Mutation	SNP	G	G	T	rs7742632		SHEP_S1	NORMAL	G	G																c.1249N>A	p.Leu417Ile	p.L417I	ENST00000451343	8/13	18	13	5				TNXB,missense_variant,p.Leu3988Ile,ENST00000375244,NM_019105.6;TNXB,missense_variant,p.Leu1706Ile,ENST00000611016,;TNXB,missense_variant,p.Leu417Ile,ENST00000451343,NM_032470.3;CYP21A2,downstream_gene_variant,,ENST00000418967,NM_000500.7;CYP21A2,downstream_gene_variant,,ENST00000435122,NM_001128590.3;CYP21A2,downstream_gene_variant,,ENST00000478281,;CYP21A2,downstream_gene_variant,,ENST0000047167…	T	ENSG00000168477	ENST00000451343	Transcript
FKBPL	0	.	GRCh38	chr6	32129644	32129644	+	Missense_Mutation	SNP	G	G	C	rs35580488		SHEP_S1	NORMAL	G	G																c.137N>G	p.Thr46Arg	p.T46R	ENST00000375156	2/2	324	161	163				FKBPL,missense_variant,p.Thr46Arg,ENST00000375156,NM_022110.3;ATF6B,upstream_gene_variant,,ENST00000375201,NM_001136153.1;ATF6B,upstream_gene_variant,,ENST00000375203,NM_004381.4;ATF6B,upstream_gene_variant,,ENST00000468502,;ATF6B,upstream_gene_variant,,ENST00000495579,;ATF6B,upstream_gene_variant,,ENST00000485314,;	C	ENSG00000204315	ENST00000375156	Transcript
HLA-DRB5	0	.	GRCh38	chr6	32521967	32521967	+	Missense_Mutation	SNP	G	G	T	rs1059598		SHEP_S1	NORMAL	G	G																c.308N>A	p.Ala103Glu	p.A103E	ENST00000374975	2/6	139	92	29				HLA-DRB5,missense_variant,p.Ala103Glu,ENST00000374975,NM_002125.3;	T	ENSG00000198502	ENST00000374975	Transcript
HLA-DRB5	0	.	GRCh38	chr6	32521970	32521970	+	Missense_Mutation	SNP	G	G	C	rs138927633		SHEP_S1	NORMAL	G	G																c.305N>G	p.Ala102Gly	p.A102G	ENST00000374975	2/6	140	96	44				HLA-DRB5,missense_variant,p.Ala102Gly,ENST00000374975,NM_002125.3;	C	ENSG00000198502	ENST00000374975	Transcript
HLA-DRB5	0	.	GRCh38	chr6	32521989	32521989	+	Missense_Mutation	SNP	A	A	G	rs696318		SHEP_S1	NORMAL	A	A																c.286N>C	p.Phe96Leu	p.F96L	ENST00000374975	2/6	129	94	35				HLA-DRB5,missense_variant,p.Phe96Leu,ENST00000374975,NM_002125.3;	G	ENSG00000198502	ENST00000374975	Transcript
HLA-DRB5	0	.	GRCh38	chr6	32522079	32522079	+	Missense_Mutation	SNP	C	A	A	rs707956		SHEP_S1	NORMAL	C	C																c.196N>T	p.Asp66Tyr	p.D66Y	ENST00000374975	2/6	35	0	35				HLA-DRB5,missense_variant,p.Asp66Tyr,ENST00000374975,NM_002125.3;	A	ENSG00000198502	ENST00000374975	Transcript
HLA-DRB5	0	.	GRCh38	chr6	32522100	32522100	+	Missense_Mutation	SNP	C	A	A	rs138849995		SHEP_S1	NORMAL	C	C																c.175N>T	p.Asp59Tyr	p.D59Y	ENST00000374975	2/6	28	0	24				HLA-DRB5,missense_variant,p.Asp59Tyr,ENST00000374975,NM_002125.3;	A	ENSG00000198502	ENST00000374975	Transcript
HLA-DRB5	0	.	GRCh38	chr6	32522150	32522150	+	Missense_Mutation	SNP	T	G	G	rs1136760		SHEP_S1	NORMAL	T	T																c.125N>C	p.Tyr42Ser	p.Y42S	ENST00000374975	2/6	57	0	57				HLA-DRB5,missense_variant,p.Tyr42Ser,ENST00000374975,NM_002125.3;	G	ENSG00000198502	ENST00000374975	Transcript
HLA-DRB5	0	.	GRCh38	chr6	32522156	32522156	+	Missense_Mutation	SNP	T	G	A	rs1071748		SHEP_S1	NORMAL	T	T																c.119N>T	p.Asp40Val	p.D40V	ENST00000374975	2/6	57	0	27				HLA-DRB5,missense_variant,p.Asp40Val,ENST00000374975,NM_002125.3;	A	ENSG00000198502	ENST00000374975	Transcript
HLA-DRB5	0	.	GRCh38	chr6	32522157	32522157	+	Missense_Mutation	SNP	C	A	G	novel		SHEP_S1	NORMAL	C	C																c.118N>C	p.Asp40His	p.D40H	ENST00000374975	2/6	58	0	39				HLA-DRB5,missense_variant,p.Asp40His,ENST00000374975,NM_002125.3;	G	ENSG00000198502	ENST00000374975	Transcript
HLA-DRB5	0	.	GRCh38	chr6	32522159	32522159	+	Missense_Mutation	SNP	T	T	A	rs201948867		SHEP_S1	NORMAL	T	T																c.116N>T	p.Gln39Leu	p.Q39L	ENST00000374975	2/6	58	19	39				HLA-DRB5,missense_variant,p.Gln39Leu,ENST00000374975,NM_002125.3;	A	ENSG00000198502	ENST00000374975	Transcript
HLA-DRB5	0	.	GRCh38	chr6	32522163	32522163	+	Missense_Mutation	SNP	G	C	C	rs1071747		SHEP_S1	NORMAL	G	G																c.112N>G	p.Gln38Glu	p.Q38E	ENST00000374975	2/6	47	0	47				HLA-DRB5,missense_variant,p.Gln38Glu,ENST00000374975,NM_002125.3;	C	ENSG00000198502	ENST00000374975	Transcript
HLA-DRB5	0	.	GRCh38	chr6	32530133	32530133	+	Missense_Mutation	SNP	T	T	C	rs139583918		SHEP_S1	NORMAL	T	T																c.92N>G	p.Asp31Gly	p.D31G	ENST00000374975	1/6	151	71	80				HLA-DRB5,missense_variant,p.Asp31Gly,ENST00000374975,NM_002125.3;	C	ENSG00000198502	ENST00000374975	Transcript
HLA-DRB5	0	.	GRCh38	chr6	32530136	32530136	+	Missense_Mutation	SNP	C	C	A	rs146966122		SHEP_S1	NORMAL	C	C																c.89N>T	p.Gly30Val	p.G30V	ENST00000374975	1/6	149	69	80				HLA-DRB5,missense_variant,p.Gly30Val,ENST00000374975,NM_002125.3;	A	ENSG00000198502	ENST00000374975	Transcript
HLA-DRB5	0	.	GRCh38	chr6	32530183	32530183	+	Missense_Mutation	SNP	C	A	A	rs75457801		SHEP_S1	NORMAL	C	C																c.42N>T	p.Lys14Asn	p.K14N	ENST00000374975	1/6	101	4	97				HLA-DRB5,missense_variant,p.Lys14Asn,ENST00000374975,NM_002125.3;	A	ENSG00000198502	ENST00000374975	Transcript
HLA-DRB5	0	.	GRCh38	chr6	32530184	32530184	+	Missense_Mutation	SNP	T	A	G	rs1064587		SHEP_S1	NORMAL	T	T																c.41N>C	p.Lys14Thr	p.K14T	ENST00000374975	1/6	100	0	59				HLA-DRB5,missense_variant,p.Lys14Thr,ENST00000374975,NM_002125.3;	G	ENSG00000198502	ENST00000374975	Transcript
HLA-DRB5	0	.	GRCh38	chr6	32530185	32530185	+	Missense_Mutation	SNP	T	C	G	rs701884		SHEP_S1	NORMAL	T	T																c.40N>C	p.Lys14Gln	p.K14Q	ENST00000374975	1/6	94	0	55				HLA-DRB5,missense_variant,p.Lys14Gln,ENST00000374975,NM_002125.3;	G	ENSG00000198502	ENST00000374975	Transcript
HLA-DRB5	0	.	GRCh38	chr6	32530193	32530193	+	Missense_Mutation	SNP	T	C	C	rs201644181		SHEP_S1	NORMAL	T	T																c.32N>G	p.Tyr11Cys	p.Y11C	ENST00000374975	1/6	85	0	85				HLA-DRB5,missense_variant,p.Tyr11Cys,ENST00000374975,NM_002125.3;	C	ENSG00000198502	ENST00000374975	Transcript
HLA-DRB5	0	.	GRCh38	chr6	32530201	32530202	+	Frame_Shift_Ins	INS	-	-	CCAG	novel		SHEP_S1	NORMAL	-	-																c.23_24insCTGG	p.Gly9TrpfsTer34	p.G9Wfs*34	ENST00000374975	1/6	65	36	29				HLA-DRB5,frameshift_variant,p.Gly9TrpfsTer34,ENST00000374975,NM_002125.3;	CCAG	ENSG00000198502	ENST00000374975	Transcript
HLA-DRB5	0	.	GRCh38	chr6	32530211	32530211	+	Missense_Mutation	SNP	T	T	C	rs201883078		SHEP_S1	NORMAL	T	T																c.14N>G	p.Lys5Arg	p.K5R	ENST00000374975	1/6	70	18	52				HLA-DRB5,missense_variant,p.Lys5Arg,ENST00000374975,NM_002125.3;	C	ENSG00000198502	ENST00000374975	Transcript
HLA-DRB1	0	.	GRCh38	chr6	32580249	32580249	+	Missense_Mutation	SNP	G	G	C	rs9269744		SHEP_S1	NORMAL	G	G																c.785N>G	p.Thr262Arg	p.T262R	ENST00000360004	5/6	167	106	61				HLA-DRB1,missense_variant,p.Thr262Arg,ENST00000360004,NM_002124.3;HLA-DRB1,missense_variant,p.Thr262Arg,ENST00000611060,;	C	ENSG00000196126	ENST00000360004	Transcript
HLA-DRB1	0	.	GRCh38	chr6	32581675	32581675	+	Missense_Mutation	SNP	C	C	G	rs77637983		SHEP_S1	NORMAL	C	C																c.534N>C	p.Gln178His	p.Q178H	ENST00000360004	3/6	694	270	424				HLA-DRB1,missense_variant,p.Gln178His,ENST00000360004,NM_002124.3;HLA-DRB1,missense_variant,p.Gln178His,ENST00000611060,;	G	ENSG00000196126	ENST00000360004	Transcript
HLA-DRB1	0	.	GRCh38	chr6	32581704	32581704	+	Missense_Mutation	SNP	C	C	T	rs78916069		SHEP_S1	NORMAL	C	C																c.505N>A	p.Ala169Thr	p.A169T	ENST00000360004	3/6	788	332	456				HLA-DRB1,missense_variant,p.Ala169Thr,ENST00000360004,NM_002124.3;HLA-DRB1,missense_variant,p.Ala169Thr,ENST00000611060,;	T	ENSG00000196126	ENST00000360004	Transcript
HLA-DRB1	0	.	GRCh38	chr6	32581812	32581812	+	Missense_Mutation	SNP	A	A	C	rs2308760		SHEP_S1	NORMAL	A	A																c.397N>G	p.Ser133Ala	p.S133A	ENST00000360004	3/6	702	359	343				HLA-DRB1,missense_variant,p.Ser133Ala,ENST00000360004,NM_002124.3;HLA-DRB1,missense_variant,p.Ser133Ala,ENST00000611060,;	C	ENSG00000196126	ENST00000360004	Transcript
HLA-DRB1	0	.	GRCh38	chr6	32581830	32581830	+	Missense_Mutation	SNP	T	T	G	rs17405219		SHEP_S1	NORMAL	T	T																c.379N>C	p.Lys127Gln	p.K127Q	ENST00000360004	3/6	600	305	295				HLA-DRB1,missense_variant,p.Lys127Gln,ENST00000360004,NM_002124.3;HLA-DRB1,missense_variant,p.Lys127Gln,ENST00000611060,;	G	ENSG00000196126	ENST00000360004	Transcript
HLA-DRB1	0	.	GRCh38	chr6	32581834	32581834	+	Missense_Mutation	SNP	T	A	A	rs1071752		SHEP_S1	NORMAL	T	T																c.375N>T	p.Gln125His	p.Q125H	ENST00000360004	3/6	565	0	565				HLA-DRB1,splice_acceptor_variant,,ENST00000611060,;HLA-DRB1,missense_variant,p.Gln125His,ENST00000360004,NM_002124.3;	A	ENSG00000196126	ENST00000360004	Transcript
HLA-DRB1	0	.	GRCh38	chr6	32584184	32584184	+	Missense_Mutation	SNP	G	C	C	rs17881965		SHEP_S1	NORMAL	G	G																c.295N>G	p.Gln99Glu	p.Q99E	ENST00000360004	2/6	175	36	139				HLA-DRB1,missense_variant,p.Gln99Glu,ENST00000360004,NM_002124.3;HLA-DRB1,missense_variant,p.Gln99Glu,ENST00000611060,;	C	ENSG00000196126	ENST00000360004	Transcript
HLA-DRB1	0	.	GRCh38	chr6	32584184	32584185	+	Frame_Shift_Ins	INS	-	-	TC	rs28986201		SHEP_S1	NORMAL	-	-																c.294_295insGA	p.Gln99AspfsTer31	p.Q99Dfs*31	ENST00000360004	2/6	233	202	31				HLA-DRB1,frameshift_variant,p.Gln99AspfsTer31,ENST00000360004,NM_002124.3;HLA-DRB1,frameshift_variant,p.Gln99AspfsTer31,ENST00000611060,;	TC	ENSG00000196126	ENST00000360004	Transcript
HLA-DRB1	0	.	GRCh38	chr6	32584353	32584353	+	Missense_Mutation	SNP	C	A	A	rs9269951		SHEP_S1	NORMAL	C	C																c.126N>T	p.Arg42Ser	p.R42S	ENST00000360004	2/6	205	0	205				HLA-DRB1,missense_variant,p.Arg42Ser,ENST00000360004,NM_002124.3;HLA-DRB1,missense_variant,p.Arg42Ser,ENST00000611060,;	A	ENSG00000196126	ENST00000360004	Transcript
HLA-DRB1	0	.	GRCh38	chr6	32584354	32584354	+	Missense_Mutation	SNP	C	G	G	rs1136759		SHEP_S1	NORMAL	C	C																c.125N>C	p.Arg42Thr	p.R42T	ENST00000360004	2/6	200	0	200				HLA-DRB1,missense_variant,p.Arg42Thr,ENST00000360004,NM_002124.3;HLA-DRB1,missense_variant,p.Arg42Thr,ENST00000611060,;	G	ENSG00000196126	ENST00000360004	Transcript
HLA-DRB1	0	.	GRCh38	chr6	32584355	32584355	+	Missense_Mutation	SNP	T	A	A	rs1136758		SHEP_S1	NORMAL	T	T																c.124N>T	p.Arg42Trp	p.R42W	ENST00000360004	2/6	204	0	204				HLA-DRB1,missense_variant,p.Arg42Trp,ENST00000360004,NM_002124.3;HLA-DRB1,missense_variant,p.Arg42Trp,ENST00000611060,;	A	ENSG00000196126	ENST00000360004	Transcript
HLA-DRB1	0	.	GRCh38	chr6	32584361	32584361	+	Missense_Mutation	SNP	G	G	A	rs9269955		SHEP_S1	NORMAL	G	G																c.118N>T	p.Pro40Ser	p.P40S	ENST00000360004	2/6	211	65	146				HLA-DRB1,missense_variant,p.Pro40Ser,ENST00000360004,NM_002124.3;HLA-DRB1,missense_variant,p.Pro40Ser,ENST00000611060,;	A	ENSG00000196126	ENST00000360004	Transcript
HLA-DRB1	0	.	GRCh38	chr6	32584362	32584362	+	Missense_Mutation	SNP	C	C	G	rs9269956		SHEP_S1	NORMAL	C	C																c.117N>C	p.Gln39His	p.Q39H	ENST00000360004	2/6	211	65	146				HLA-DRB1,missense_variant,p.Gln39His,ENST00000360004,NM_002124.3;HLA-DRB1,missense_variant,p.Gln39His,ENST00000611060,;	G	ENSG00000196126	ENST00000360004	Transcript
HLA-DRB1	0	.	GRCh38	chr6	32584363	32584363	+	Missense_Mutation	SNP	T	T	A	rs17882663		SHEP_S1	NORMAL	T	T																c.116N>T	p.Gln39Leu	p.Q39L	ENST00000360004	2/6	210	145	65				HLA-DRB1,missense_variant,p.Gln39Leu,ENST00000360004,NM_002124.3;HLA-DRB1,missense_variant,p.Gln39Leu,ENST00000611060,;	A	ENSG00000196126	ENST00000360004	Transcript
HLA-DRB1	0	.	GRCh38	chr6	32584364	32584364	+	Nonsense_Mutation	SNP	G	G	A	rs9269957		SHEP_S1	NORMAL	G	G																c.115N>T	p.Gln39Ter	p.Q39*	ENST00000360004	2/6	211	65	146				HLA-DRB1,stop_gained,p.Gln39Ter,ENST00000360004,NM_002124.3;HLA-DRB1,stop_gained,p.Gln39Ter,ENST00000611060,;	A	ENSG00000196126	ENST00000360004	Transcript
HLA-DRB1	0	.	GRCh38	chr6	32589669	32589669	+	Missense_Mutation	SNP	G	G	C	rs148093782		SHEP_S1	NORMAL	G	G																c.74N>G	p.Pro25Arg	p.P25R	ENST00000360004	1/6	335	231	104				HLA-DRB1,missense_variant,p.Pro25Arg,ENST00000360004,NM_002124.3;HLA-DRB1,missense_variant,p.Pro25Arg,ENST00000611060,;	C	ENSG00000196126	ENST00000360004	Transcript
HLA-DQB1	0	.	GRCh38	chr6	32664917	32664917	+	Missense_Mutation	SNP	C	C	G	novel		SHEP_S1	NORMAL	C	C																c.260N>C	p.Arg87Pro	p.R87P	ENST00000374943	2/6	687	508	179				HLA-DQB1,missense_variant,p.Arg87Pro,ENST00000399084,;HLA-DQB1,missense_variant,p.Arg87Pro,ENST00000374943,NM_001243961.1;HLA-DQB1,missense_variant,p.Arg87Pro,ENST00000434651,NM_002123.4;HLA-DQB1,missense_variant,p.Arg87Pro,ENST00000399079,;HLA-DQB1,intron_variant,,ENST00000399082,;HLA-DQB1-AS1,downstream_gene_variant,,ENST00000419852,;HLA-DQB1,upstream_gene_variant,,ENST00000460185,;HLA-DQB1,ups…	G	ENSG00000179344	ENST00000374943	Transcript
HLA-DQB1	0	.	GRCh38	chr6	32664923	32664923	+	Missense_Mutation	SNP	T	T	A	novel		SHEP_S1	NORMAL	T	T																c.254N>T	p.Gln85Leu	p.Q85L	ENST00000374943	2/6	680	505	175				HLA-DQB1,missense_variant,p.Gln85Leu,ENST00000399084,;HLA-DQB1,missense_variant,p.Gln85Leu,ENST00000374943,NM_001243961.1;HLA-DQB1,missense_variant,p.Gln85Leu,ENST00000434651,NM_002123.4;HLA-DQB1,missense_variant,p.Gln85Leu,ENST00000399079,;HLA-DQB1,intron_variant,,ENST00000399082,;HLA-DQB1-AS1,downstream_gene_variant,,ENST00000419852,;HLA-DQB1,upstream_gene_variant,,ENST00000460185,;HLA-DQB1,ups…	A	ENSG00000179344	ENST00000374943	Transcript
HLA-DQB1	0	.	GRCh38	chr6	32665004	32665004	+	Missense_Mutation	SNP	A	A	T	novel		SHEP_S1	NORMAL	A	A																c.173N>A	p.Leu58His	p.L58H	ENST00000374943	2/6	381	250	131				HLA-DQB1,missense_variant,p.Leu58His,ENST00000399084,;HLA-DQB1,missense_variant,p.Leu58His,ENST00000374943,NM_001243961.1;HLA-DQB1,missense_variant,p.Leu58His,ENST00000434651,NM_002123.4;HLA-DQB1,missense_variant,p.Leu58His,ENST00000399079,;HLA-DQB1,intron_variant,,ENST00000399082,;HLA-DQB1-AS1,downstream_gene_variant,,ENST00000419852,;HLA-DQB1,upstream_gene_variant,,ENST00000460185,;HLA-DQB1,ups…	T	ENSG00000179344	ENST00000374943	Transcript
HLA-DQB1	0	.	GRCh38	chr6	32665005	32665005	+	Missense_Mutation	SNP	G	G	A	novel		SHEP_S1	NORMAL	G	G																c.172N>T	p.Leu58Phe	p.L58F	ENST00000374943	2/6	382	251	131				HLA-DQB1,missense_variant,p.Leu58Phe,ENST00000399084,;HLA-DQB1,missense_variant,p.Leu58Phe,ENST00000374943,NM_001243961.1;HLA-DQB1,missense_variant,p.Leu58Phe,ENST00000434651,NM_002123.4;HLA-DQB1,missense_variant,p.Leu58Phe,ENST00000399079,;HLA-DQB1,intron_variant,,ENST00000399082,;HLA-DQB1-AS1,downstream_gene_variant,,ENST00000419852,;HLA-DQB1,upstream_gene_variant,,ENST00000460185,;HLA-DQB1,ups…	A	ENSG00000179344	ENST00000374943	Transcript
HLA-DQB1	0	.	GRCh38	chr6	32666529	32666529	+	Missense_Mutation	SNP	A	A	T	novel		SHEP_S1	NORMAL	A	A																c.79N>A	p.Ser27Thr	p.S27T	ENST00000374943	1/6	147	93	54				HLA-DQB1,missense_variant,p.Ser27Thr,ENST00000399084,;HLA-DQB1,missense_variant,p.Ser27Thr,ENST00000374943,NM_001243961.1;HLA-DQB1,missense_variant,p.Ser27Thr,ENST00000434651,NM_002123.4;HLA-DQB1,missense_variant,p.Ser27Thr,ENST00000399079,;HLA-DQB1,missense_variant,p.Ser27Thr,ENST00000399082,;HLA-DQB1,upstream_gene_variant,,ENST00000443574,;HLA-DQB1,missense_variant,p.Ser27Thr,ENST00000484729,;H…	T	ENSG00000179344	ENST00000374943	Transcript
HLA-DQB2	0	.	GRCh38	chr6	32757848	32757848	+	Missense_Mutation	SNP	T	T	C	rs9276572		SHEP_S1	NORMAL	T	T																c.682N>G	p.Ser228Gly	p.S228G	ENST00000437316	4/6	362	212	150				HLA-DQB2,missense_variant,p.Ser228Gly,ENST00000435145,;HLA-DQB2,missense_variant,p.Ser228Gly,ENST00000437316,NM_001300790.1;HLA-DQB2,intron_variant,,ENST00000411527,NM_001198858.1;HLA-DQB2,intron_variant,,ENST00000427449,;	C	ENSG00000232629	ENST00000437316	Transcript
HLA-DQB2	0	.	GRCh38	chr6	32759026	32759026	+	Missense_Mutation	SNP	C	C	T	rs1049110		SHEP_S1	NORMAL	C	C																c.470N>A	p.Arg157Gln	p.R157Q	ENST00000437316	3/6	330	208	122				HLA-DQB2,missense_variant,p.Arg157Gln,ENST00000435145,;HLA-DQB2,missense_variant,p.Arg157Gln,ENST00000437316,NM_001300790.1;HLA-DQB2,missense_variant,p.Arg157Gln,ENST00000411527,NM_001198858.1;HLA-DQB2,missense_variant,p.Arg156Gln,ENST00000427449,;	T	ENSG00000232629	ENST00000437316	Transcript
CLPSL1	0	.	GRCh38	chr6	35787897	35787897	+	Missense_Mutation	SNP	T	T	C	rs200011151		SHEP_S1	NORMAL	T	T																c.253N>C	p.Cys85Arg	p.C85R	ENST00000373861	3/3	323	227	96				CLPSL1,missense_variant,p.Cys85Arg,ENST00000373861,NM_001010886.3;CLPSL1,intron_variant,,ENST00000428710,;	C	ENSG00000204140	ENST00000373861	Transcript
CPNE5	0	.	GRCh38	chr6	36778897	36778897	+	Missense_Mutation	SNP	A	A	G	novel		SHEP_S1	NORMAL	A	A																c.589N>C	p.Ser197Pro	p.S197P	ENST00000244751	9/21	230	109	121				CPNE5,missense_variant,p.Ser197Pro,ENST00000244751,NM_020939.1;CPNE5,missense_variant,p.Ser198Pro,ENST00000633136,;CPNE5,missense_variant,p.Ser213Pro,ENST00000633280,;	G	ENSG00000124772	ENST00000244751	Transcript
DNAH8	0	.	GRCh38	chr6	38783127	38783127	+	Nonsense_Mutation	SNP	C	C	T	rs139248988		SHEP_S1	NORMAL	C	C																c.2383N>T	p.Gln795Ter	p.Q795*	ENST00000327475	17/93	168	77	91				DNAH8,stop_gained,p.Gln795Ter,ENST00000327475,NM_001206927.1;DNAH8,stop_gained,p.Gln578Ter,ENST00000359357,;DNAH8,stop_gained,p.Gln795Ter,ENST00000449981,;	T	ENSG00000124721	ENST00000327475	Transcript
KIF6	0	.	GRCh38	chr6	39343778	39343778	+	Missense_Mutation	SNP	C	C	T	rs139582255		SHEP_S1	NORMAL	C	C																c.2359N>A	p.Gly787Arg	p.G787R	ENST00000287152	22/23	503	265	238				KIF6,missense_variant,p.Gly787Arg,ENST00000287152,NM_001289021.1,NM_145027.4,NM_001289020.1;KIF6,missense_variant,p.Gly662Arg,ENST00000458470,;KIF6,missense_variant,p.Gly221Arg,ENST00000394362,;KIF6,missense_variant,p.Gly238Arg,ENST00000538893,;KIF6,missense_variant,p.Gly238Arg,ENST00000229913,NM_001289024.1;	T	ENSG00000164627	ENST00000287152	Transcript
C6orf132	0	.	GRCh38	chr6	42104646	42104646	+	Missense_Mutation	SNP	G	G	T	novel		SHEP_S1	NORMAL	G	G																c.3266N>A	p.Pro1089His	p.P1089H	ENST00000341865	4/5	233	152	81				C6orf132,missense_variant,p.Pro1089His,ENST00000341865,NM_001164446.2;	T	ENSG00000188112	ENST00000341865	Transcript
UBR2	0	.	GRCh38	chr6	42612225	42612225	+	Missense_Mutation	SNP	A	A	G	rs201227063		SHEP_S1	NORMAL	A	A																c.919N>G	p.Ile307Val	p.I307V	ENST00000372899	8/47	337	172	165				UBR2,missense_variant,p.Ile307Val,ENST00000372899,NM_015255.2;UBR2,missense_variant,p.Ile307Val,ENST00000372901,;UBR2,missense_variant,p.Ile307Val,ENST00000372903,NM_001184801.1;	G	ENSG00000024048	ENST00000372899	Transcript
CUL7	0	.	GRCh38	chr6	43038670	43038670	+	Missense_Mutation	SNP	A	A	G	rs41274912		SHEP_S1	NORMAL	A	A																c.4715N>C	p.Leu1572Pro	p.L1572P	ENST00000535468	24/26	449	222	227				CUL7,missense_variant,p.Leu1572Pro,ENST00000535468,NM_001168370.1;CUL7,missense_variant,p.Leu1488Pro,ENST00000265348,NM_014780.4;RP1-20C7.6,upstream_gene_variant,,ENST00000607790,;RN7SL403P,upstream_gene_variant,,ENST00000481783,;RRP36,downstream_gene_variant,,ENST00000607555,;KLC4,upstream_gene_variant,,ENST00000467906,;RRP36,downstream_gene_variant,,ENST00000607394,;	G	ENSG00000044090	ENST00000535468	Transcript
PTK7	0	.	GRCh38	chr6	43076969	43076969	+	Missense_Mutation	SNP	C	C	A	rs192759295		SHEP_S1	NORMAL	C	C																c.86N>A	p.Pro29His	p.P29H	ENST00000481273	1/20	282	154	128				PTK7,missense_variant,p.Pro29His,ENST00000481273,NM_001270398.1;PTK7,intron_variant,,ENST00000230419,NM_002821.4;PTK7,intron_variant,,ENST00000345201,NM_152880.3;PTK7,intron_variant,,ENST00000352931,NM_152882.3;PTK7,intron_variant,,ENST00000349241,NM_152881.3;PTK7,intron_variant,,ENST00000471863,;PTK7,intron_variant,,ENST00000476760,;KLC4,downstream_gene_variant,,ENST00000394056,NM_201522.2;KLC4,…	A	ENSG00000112655	ENST00000481273	Transcript
PGK2	0	.	GRCh38	chr6	49786991	49786991	+	Missense_Mutation	SNP	C	C	T	rs185374279		SHEP_S1	NORMAL	C	C																c.197N>A	p.Arg66Gln	p.R66Q	ENST00000304801	1/1	345	195	150				PGK2,missense_variant,p.Arg66Gln,ENST00000304801,NM_138733.4;	T	ENSG00000170950	ENST00000304801	Transcript
EYS	0	.	GRCh38	chr6	65304679	65304679	+	Intron	SNP	A	G	G	rs2653988		SHEP_S1	NORMAL	A	A																c.1767-8560N>C			ENST00000370621		24	0	24				EYS,intron_variant,,ENST00000503581,NM_001142800.1;EYS,intron_variant,,ENST00000370621,NM_001292009.1;EYS,upstream_gene_variant,,ENST00000370615,;EYS,upstream_gene_variant,,ENST00000447127,;RP11-74E24.2,non_coding_transcript_exon_variant,,ENST00000398578,;	G	ENSG00000188107	ENST00000370621	Transcript
MYO6	0	.	GRCh38	chr6	75898411	75898411	+	Missense_Mutation	SNP	G	G	C	rs202214380		SHEP_S1	NORMAL	G	G																c.3176N>C	p.Arg1059Thr	p.R1059T	ENST00000369977	30/35	233	125	108				MYO6,missense_variant,p.Arg1069Thr,ENST00000369981,;MYO6,missense_variant,p.Arg1059Thr,ENST00000369977,NM_004999.3;MYO6,missense_variant,p.Arg1068Thr,ENST00000627432,;MYO6,intron_variant,,ENST00000369985,NM_001300899.1;MYO6,intron_variant,,ENST00000369975,;MYO6,intron_variant,,ENST00000615563,;MYO6,intron_variant,,ENST00000430435,;	C	ENSG00000196586	ENST00000369977	Transcript
GPRC6A	0	.	GRCh38	chr6	116792600	116792601	+	Frame_Shift_Ins	INS	-	-	AT	novel		SHEP_S1	NORMAL	-	-																c.2322_2323insAT	p.Tyr775IlefsTer20	p.Y775Ifs*20	ENST00000310357	6/6	422	231	191				GPRC6A,frameshift_variant,p.Tyr775IlefsTer20,ENST00000310357,NM_148963.3;GPRC6A,frameshift_variant,p.Tyr704IlefsTer20,ENST00000368549,NM_001286355.1;GPRC6A,frameshift_variant,p.Tyr600IlefsTer20,ENST00000530250,NM_001286354.1;	AT	ENSG00000173612	ENST00000310357	Transcript
GPRC6A	0	.	GRCh38	chr6	116792602	116792603	+	Frame_Shift_Ins	INS	-	-	CC	novel		SHEP_S1	NORMAL	-	-																c.2320_2321insGG	p.Lys774ArgfsTer21	p.K774Rfs*21	ENST00000310357	6/6	422	237	185				GPRC6A,frameshift_variant,p.Lys774ArgfsTer21,ENST00000310357,NM_148963.3;GPRC6A,frameshift_variant,p.Lys703ArgfsTer21,ENST00000368549,NM_001286355.1;GPRC6A,frameshift_variant,p.Lys599ArgfsTer21,ENST00000530250,NM_001286354.1;	CC	ENSG00000173612	ENST00000310357	Transcript
TRDN	0	.	GRCh38	chr6	123503899	123503899	+	Nonsense_Mutation	SNP	G	G	A	rs397515458		SHEP_S1	NORMAL	G	G																c.613N>T	p.Gln205Ter	p.Q205*	ENST00000334268	8/41	25	16	9				TRDN,stop_gained,p.Gln205Ter,ENST00000334268,NM_006073.3;TRDN,stop_gained,p.Gln205Ter,ENST00000628709,NM_001256020.1;TRDN,stop_gained,p.Gln205Ter,ENST00000546248,NM_001256021.1;TRDN,stop_gained,p.Gln44Ter,ENST00000361029,;RP11-532N4.2,intron_variant,,ENST00000625262,;RP11-532N4.2,intron_variant,,ENST00000628939,;	A	ENSG00000186439	ENST00000334268	Transcript
VNN1	0	.	GRCh38	chr6	132713848	132713848	+	Missense_Mutation	SNP	G	G	A	rs45500693		SHEP_S1	NORMAL	G	G																c.188N>T	p.Ala63Val	p.A63V	ENST00000367928	1/7	279	123	156				VNN1,missense_variant,p.Ala63Val,ENST00000367928,NM_004666.2;	A	ENSG00000112299	ENST00000367928	Transcript
HECA	0	.	GRCh38	chr6	139177049	139177049	+	Missense_Mutation	SNP	C	C	A	novel		SHEP_S1	NORMAL	C	C																c.1576N>A	p.Leu526Met	p.L526M	ENST00000367658	4/4	316	191	125				HECA,missense_variant,p.Leu526Met,ENST00000367658,NM_016217.2;RP1-225E12.2,intron_variant,,ENST00000588529,;RP1-225E12.2,intron_variant,,ENST00000587577,;RP1-225E12.2,intron_variant,,ENST00000589192,;RP1-225E12.2,intron_variant,,ENST00000588638,;RP1-225E12.2,intron_variant,,ENST00000585447,;RP1-225E12.2,intron_variant,,ENST00000591102,;RP1-225E12.2,intron_variant,,ENST00000590679,;RP1-225E12.2,in…	A	ENSG00000112406	ENST00000367658	Transcript
TCP10L2	0	.	GRCh38	chr6	167179036	167179036	+	Missense_Mutation	SNP	T	T	C	rs2989545		SHEP_S1	NORMAL	T	T																c.683N>C	p.Leu228Pro	p.L228P	ENST00000366832	6/8	216	120	96				TCP10L2,missense_variant,p.Leu228Pro,ENST00000366832,NM_001145121.1;TCP10L2,missense_variant,p.Leu228Pro,ENST00000283507,;TCP10L2,downstream_gene_variant,,ENST00000464222,;	C	ENSG00000166984	ENST00000366832	Transcript
FRMD1	0	.	GRCh38	chr6	168063722	168063722	+	Missense_Mutation	SNP	C	C	T	rs73028318		SHEP_S1	NORMAL	C	C																c.683N>A	p.Arg228Gln	p.R228Q	ENST00000283309	6/11	276	130	146				FRMD1,missense_variant,p.Arg228Gln,ENST00000283309,NM_024919.4;FRMD1,missense_variant,p.Arg160Gln,ENST00000440994,NM_001122841.2;FRMD1,downstream_gene_variant,,ENST00000511714,;FRMD1,non_coding_transcript_exon_variant,,ENST00000432403,;FRMD1,3_prime_UTR_variant,,ENST00000468647,;FRMD1,3_prime_UTR_variant,,ENST00000509157,;FRMD1,non_coding_transcript_exon_variant,,ENST00000358587,;FRMD1,non_coding…	T	ENSG00000153303	ENST00000283309	Transcript
WDR27	0	.	GRCh38	chr6	169613655	169613655	+	Frame_Shift_Del	DEL	C	C	-	rs566702918		SHEP_S1	NORMAL	C	C																c.2225delN	p.Gly742ValfsTer16	p.G742Vfs*16	ENST00000448612	22/26	388	192	196				WDR27,frameshift_variant,p.Gly742ValfsTer16,ENST00000448612,NM_182552.4;WDR27,frameshift_variant,p.Gly615ValfsTer16,ENST00000423258,NM_001202550.1;WDR27,splice_region_variant,,ENST00000546525,;WDR27,splice_region_variant,,ENST00000479310,;	-	ENSG00000184465	ENST00000448612	Transcript
INTS1	0	.	GRCh38	chr7	1480441	1480441	+	Missense_Mutation	SNP	T	T	C	rs187845066		SHEP_S1	NORMAL	T	T																c.3950N>G	p.Asp1317Gly	p.D1317G	ENST00000404767	30/48	525	167	358				INTS1,missense_variant,p.Asp1317Gly,ENST00000404767,NM_001080453.2;INTS1,downstream_gene_variant,,ENST00000468115,;INTS1,upstream_gene_variant,,ENST00000482994,;	C	ENSG00000164880	ENST00000404767	Transcript
TNRC18	0	.	GRCh38	chr7	5374292	5374292	+	Missense_Mutation	SNP	C	C	T	rs34729538		SHEP_S1	NORMAL	C	C																c.2992N>A	p.Ala998Thr	p.A998T	ENST00000430969	10/30	171	47	124				TNRC18,missense_variant,p.Ala998Thr,ENST00000399537,;TNRC18,missense_variant,p.Ala998Thr,ENST00000430969,NM_001080495.2;TNRC18,downstream_gene_variant,,ENST00000413081,;	T	ENSG00000182095	ENST00000430969	Transcript
RSPH10B	0	.	GRCh38	chr7	5943432	5943432	+	Missense_Mutation	SNP	C	T	T	rs148485394		SHEP_S1	NORMAL	C	C																c.1650N>A	p.Met550Ile	p.M550I	ENST00000405415	14/20	530	0	530				RSPH10B,missense_variant,p.Met550Ile,ENST00000405415,;RSPH10B,missense_variant,p.Met550Ile,ENST00000404406,NM_173565.3;RSPH10B,missense_variant,p.Met550Ile,ENST00000337579,;RSPH10B,3_prime_UTR_variant,,ENST00000539903,;RSPH10B,non_coding_transcript_exon_variant,,ENST00000535104,;	T	ENSG00000155026	ENST00000405415	Transcript
DGKB	0	.	GRCh38	chr7	14338530	14338530	+	Missense_Mutation	SNP	T	T	C	rs186133720		SHEP_S1	NORMAL	T	T																c.2110N>G	p.Lys704Glu	p.K704E	ENST00000403951	23/26	224	64	160				DGKB,missense_variant,p.Lys704Glu,ENST00000403951,;DGKB,missense_variant,p.Lys704Glu,ENST00000399322,NM_004080.2;DGKB,missense_variant,p.Lys703Glu,ENST00000402815,;DGKB,missense_variant,p.Lys696Glu,ENST00000407950,;DGKB,missense_variant,p.Lys704Glu,ENST00000406247,NM_145695.2;DGKB,non_coding_transcript_exon_variant,,ENST00000403963,;	C	ENSG00000136267	ENST00000403951	Transcript
STEAP1B	0	.	GRCh38	chr7	22493833	22493833	+	Missense_Mutation	SNP	C	C	T	rs6966841		SHEP_S1	NORMAL	C	C																c.88N>A	p.Glu30Lys	p.E30K	ENST00000404369	3/5	361	128	233				STEAP1B,missense_variant,p.Glu30Lys,ENST00000404369,NM_001164460.1;STEAP1B,missense_variant,p.Glu30Lys,ENST00000424363,;STEAP1B,missense_variant,p.Glu30Lys,ENST00000439708,;STEAP1B,intron_variant,,ENST00000406890,NM_207342.2;STEAP1B,non_coding_transcript_exon_variant,,ENST00000483679,;	T	ENSG00000105889	ENST00000404369	Transcript
FAM188B	0	.	GRCh38	chr7	30782100	30782100	+	Nonsense_Mutation	SNP	A	A	T	rs143222855		SHEP_S1	NORMAL	A	A																c.307N>T	p.Lys103Ter	p.K103*	ENST00000265299	3/18	401	281	120				FAM188B,stop_gained,p.Lys103Ter,ENST00000265299,NM_032222.2;INMT-FAM188B,3_prime_UTR_variant,,ENST00000458257,;INMT-FAM188B,3_prime_UTR_variant,,ENST00000451002,;FAM188B,non_coding_transcript_exon_variant,,ENST00000494187,;	T	ENSG00000106125	ENST00000265299	Transcript
ZMIZ2	0	.	GRCh38	chr7	44765519	44765520	+	Frame_Shift_Ins	INS	-	-	C	rs769296526		SHEP_S1	NORMAL	-	-																c.2182_2183insC	p.Phe730LeufsTer30	p.F730Lfs*30	ENST00000309315	16/19	390	310	80				ZMIZ2,frameshift_variant,p.Phe730LeufsTer30,ENST00000309315,NM_031449.3;ZMIZ2,frameshift_variant,p.Phe730LeufsTer30,ENST00000441627,;ZMIZ2,frameshift_variant,p.Phe698LeufsTer30,ENST00000433667,;ZMIZ2,frameshift_variant,p.Phe672LeufsTer30,ENST00000413916,NM_001300959.1;ZMIZ2,frameshift_variant,p.Phe704LeufsTer30,ENST00000265346,NM_174929.2;ZMIZ2,frameshift_variant,p.Phe733LeufsTer30,ENST0000061542…	C	ENSG00000122515	ENST00000309315	Transcript
NUPR2	0	.	GRCh38	chr7	56116202	56116202	+	Missense_Mutation	SNP	C	C	A	rs190448728		SHEP_S1	NORMAL	C	C																c.113N>T	p.Arg38Leu	p.R38L	ENST00000329309	1/2	574	401	173				NUPR2,missense_variant,p.Arg38Leu,ENST00000329309,NM_001145712.1;	A	ENSG00000185290	ENST00000329309	Transcript
ERV3-1	0	.	GRCh38	chr7	64992371	64992371	+	Missense_Mutation	SNP	G	G	A	rs367626165		SHEP_S1	NORMAL	G	G																c.656N>T	p.Pro219Leu	p.P219L	ENST00000394323	2/2	444	155	289				ERV3-1,missense_variant,p.Pro219Leu,ENST00000394323,NM_001007253.3;ZNF117,upstream_gene_variant,,ENST00000282869,NM_015852.3;ZNF117,intron_variant,,ENST00000487644,;	A	ENSG00000213462	ENST00000394323	Transcript
TYW1B	0	.	GRCh38	chr7	72728896	72728896	+	Nonsense_Mutation	SNP	C	T	T	rs3015858		SHEP_S1	NORMAL	C	C																c.1118N>A	p.Trp373Ter	p.W373*	ENST00000620995	9/14	534	0	534				TYW1B,stop_gained,p.Trp373Ter,ENST00000620995,NM_001145440.2;TYW1B,stop_gained,p.Trp211Ter,ENST00000612372,;TYW1B,stop_gained,p.Trp308Ter,ENST00000610600,;	T	ENSG00000277149	ENST00000620995	Transcript
TYW1B	0	.	GRCh38	chr7	72728899	72728899	+	Missense_Mutation	SNP	A	C	C	rs117110249		SHEP_S1	NORMAL	A	A																c.1115N>G	p.Leu372Trp	p.L372W	ENST00000620995	9/14	526	0	526				TYW1B,missense_variant,p.Leu372Trp,ENST00000620995,NM_001145440.2;TYW1B,missense_variant,p.Leu210Trp,ENST00000612372,;TYW1B,missense_variant,p.Leu307Trp,ENST00000610600,;	C	ENSG00000277149	ENST00000620995	Transcript
TYW1B	0	.	GRCh38	chr7	72744551	72744552	+	Frame_Shift_Ins	INS	-	A	A	novel		SHEP_S1	NORMAL	-	-																c.1014_1015insT	p.Glu339Ter	p.E339*	ENST00000620995	8/14	752	0	752				TYW1B,frameshift_variant,p.Glu339Ter,ENST00000620995,NM_001145440.2;TYW1B,frameshift_variant,p.Glu177Ter,ENST00000612372,;TYW1B,frameshift_variant,p.Glu274Ter,ENST00000610600,;	A	ENSG00000277149	ENST00000620995	Transcript
NSUN5	0	.	GRCh38	chr7	73305041	73305041	+	Missense_Mutation	SNP	G	G	A	rs782744082		SHEP_S1	NORMAL	G	G																c.557N>T	p.Pro186Leu	p.P186L	ENST00000310326	5/10	151	42	109				NSUN5,missense_variant,p.Pro148Leu,ENST00000428206,NM_001168348.2;NSUN5,missense_variant,p.Pro186Leu,ENST00000252594,NM_018044.4;NSUN5,missense_variant,p.Pro186Leu,ENST00000438747,NM_148956.3;NSUN5,missense_variant,p.Pro186Leu,ENST00000310326,NM_001168347.2;NSUN5,3_prime_UTR_variant,,ENST00000455763,;NSUN5,non_coding_transcript_exon_variant,,ENST00000471461,;NSUN5,upstream_gene_variant,,ENST00000…	A	ENSG00000130305	ENST00000310326	Transcript
RCC1L	0	.	GRCh38	chr7	75073650	75073650	+	Missense_Mutation	SNP	C	C	T	rs6955671		SHEP_S1	NORMAL	C	C																c.88N>A	p.Gly30Arg	p.G30R	ENST00000610322	1/11	182	120	62				RCC1L,missense_variant,p.Gly30Arg,ENST00000614461,NM_148842.2;RCC1L,missense_variant,p.Gly30Arg,ENST00000610322,NM_030798.4;RCC1L,missense_variant,p.Gly30Arg,ENST00000618035,NM_001281441.1;RCC1L,intron_variant,,ENST00000615250,;RCC1L,non_coding_transcript_exon_variant,,ENST00000616051,;	T	ENSG00000274523	ENST00000610322	Transcript
SPDYE5	0	.	GRCh38	chr7	75501512	75501512	+	Missense_Mutation	SNP	G	G	C	rs62477724		SHEP_S1	NORMAL	G	G																c.906N>C	p.Lys302Asn	p.K302N	ENST00000625065	6/8	905	646	259				SPDYE5,missense_variant,p.Lys302Asn,ENST00000625065,NM_001306141.1;SPDYE5,missense_variant,p.Lys302Asn,ENST00000455862,;SPDYE5,intron_variant,,ENST00000624640,;PMS2P3,downstream_gene_variant,,ENST00000529061,;	C	ENSG00000170092	ENST00000625065	Transcript
PCLO	0	.	GRCh38	chr7	82956916	82956916	+	Nonsense_Mutation	SNP	G	G	T	novel		SHEP_S1	NORMAL	G	G																c.4037N>A	p.Ser1346Ter	p.S1346*	ENST00000333891	5/25	507	327	180				PCLO,stop_gained,p.Ser1346Ter,ENST00000333891,NM_033026.5;PCLO,stop_gained,p.Ser1346Ter,ENST00000423517,NM_014510.2;	T	ENSG00000186472	ENST00000333891	Transcript
MUC3A	0	.	GRCh38	chr7	100951933	100951933	+	Missense_Mutation	SNP	G	G	T	rs73163748		SHEP_S1	NORMAL	G	G																c.154N>T	p.Asp52Tyr	p.D52Y	ENST00000379458	2/12	458	316	142				MUC3A,missense_variant,p.Asp52Tyr,ENST00000379458,NM_005960.1;MUC3A,missense_variant,p.Asp52Tyr,ENST00000483366,;	T	ENSG00000169894	ENST00000379458	Transcript
MUC3A	0	.	GRCh38	chr7	100951943	100951943	+	Missense_Mutation	SNP	G	G	A	rs73163749		SHEP_S1	NORMAL	G	G																c.164N>A	p.Gly55Glu	p.G55E	ENST00000379458	2/12	489	329	160				MUC3A,missense_variant,p.Gly55Glu,ENST00000379458,NM_005960.1;MUC3A,missense_variant,p.Gly55Glu,ENST00000483366,;	A	ENSG00000169894	ENST00000379458	Transcript
MUC3A	0	.	GRCh38	chr7	100951952	100951952	+	Missense_Mutation	SNP	T	T	A	rs73163750		SHEP_S1	NORMAL	T	T																c.173N>A	p.Leu58His	p.L58H	ENST00000379458	2/12	506	347	159				MUC3A,missense_variant,p.Leu58His,ENST00000379458,NM_005960.1;MUC3A,missense_variant,p.Leu58His,ENST00000483366,;	A	ENSG00000169894	ENST00000379458	Transcript
MUC3A	0	.	GRCh38	chr7	100952057	100952057	+	Missense_Mutation	SNP	A	A	G	rs77036391		SHEP_S1	NORMAL	A	A																c.278N>G	p.Asn93Ser	p.N93S	ENST00000379458	2/12	1071	603	468				MUC3A,missense_variant,p.Asn93Ser,ENST00000379458,NM_005960.1;MUC3A,missense_variant,p.Asn93Ser,ENST00000483366,;	G	ENSG00000169894	ENST00000379458	Transcript
MUC3A	0	.	GRCh38	chr7	100952063	100952063	+	Missense_Mutation	SNP	C	C	T	rs78164286		SHEP_S1	NORMAL	C	C																c.284N>T	p.Pro95Leu	p.P95L	ENST00000379458	2/12	1114	626	487				MUC3A,missense_variant,p.Pro95Leu,ENST00000379458,NM_005960.1;MUC3A,missense_variant,p.Pro95Leu,ENST00000483366,;	T	ENSG00000169894	ENST00000379458	Transcript
MUC3A	0	.	GRCh38	chr7	100952147	100952147	+	Missense_Mutation	SNP	C	C	T	rs73714227		SHEP_S1	NORMAL	C	C																c.368N>T	p.Ser123Leu	p.S123L	ENST00000379458	2/12	1494	817	677				MUC3A,missense_variant,p.Ser123Leu,ENST00000379458,NM_005960.1;MUC3A,missense_variant,p.Ser123Leu,ENST00000483366,;	T	ENSG00000169894	ENST00000379458	Transcript
MUC3A	0	.	GRCh38	chr7	100952233	100952233	+	Missense_Mutation	SNP	G	G	A	rs74193966		SHEP_S1	NORMAL	G	G																c.454N>A	p.Ala152Thr	p.A152T	ENST00000379458	2/12	1175	685	490				MUC3A,missense_variant,p.Ala152Thr,ENST00000379458,NM_005960.1;MUC3A,missense_variant,p.Ala152Thr,ENST00000483366,;	A	ENSG00000169894	ENST00000379458	Transcript
MUC3A	0	.	GRCh38	chr7	100952295	100952295	+	Missense_Mutation	SNP	T	T	G	rs73714229		SHEP_S1	NORMAL	T	T																c.516N>G	p.Ser172Arg	p.S172R	ENST00000379458	2/12	1132	633	499				MUC3A,missense_variant,p.Ser172Arg,ENST00000379458,NM_005960.1;MUC3A,missense_variant,p.Ser172Arg,ENST00000483366,;	G	ENSG00000169894	ENST00000379458	Transcript
MUC3A	0	.	GRCh38	chr7	100952302	100952302	+	Missense_Mutation	SNP	T	T	C	rs73714230		SHEP_S1	NORMAL	T	T																c.523N>C	p.Ser175Pro	p.S175P	ENST00000379458	2/12	1156	641	515				MUC3A,missense_variant,p.Ser175Pro,ENST00000379458,NM_005960.1;MUC3A,missense_variant,p.Ser175Pro,ENST00000483366,;	C	ENSG00000169894	ENST00000379458	Transcript
MUC3A	0	.	GRCh38	chr7	100952339	100952339	+	Missense_Mutation	SNP	C	C	T	rs73398717		SHEP_S1	NORMAL	C	C																c.560N>T	p.Thr187Ile	p.T187I	ENST00000379458	2/12	1240	674	566				MUC3A,missense_variant,p.Thr187Ile,ENST00000379458,NM_005960.1;MUC3A,missense_variant,p.Thr187Ile,ENST00000483366,;	T	ENSG00000169894	ENST00000379458	Transcript
MUC3A	0	.	GRCh38	chr7	100952498	100952498	+	Missense_Mutation	SNP	C	C	T	rs73714233		SHEP_S1	NORMAL	C	C																c.719N>T	p.Thr240Met	p.T240M	ENST00000379458	2/12	882	566	316				MUC3A,missense_variant,p.Thr240Met,ENST00000379458,NM_005960.1;MUC3A,missense_variant,p.Thr240Met,ENST00000483366,;	T	ENSG00000169894	ENST00000379458	Transcript
MUC3A	0	.	GRCh38	chr7	100952788	100952788	+	Missense_Mutation	SNP	A	C	C	rs4729627		SHEP_S1	NORMAL	A	A																c.1009N>C	p.Thr337Pro	p.T337P	ENST00000379458	2/12	832	0	832				MUC3A,missense_variant,p.Thr337Pro,ENST00000379458,NM_005960.1;MUC3A,missense_variant,p.Thr337Pro,ENST00000483366,;	C	ENSG00000169894	ENST00000379458	Transcript
MUC3A	0	.	GRCh38	chr7	100954331	100954331	+	Missense_Mutation	SNP	A	G	G	novel		SHEP_S1	NORMAL	A	A																c.2552N>G	p.Asn851Ser	p.N851S	ENST00000379458	2/12	1125	0	1125				MUC3A,missense_variant,p.Asn851Ser,ENST00000379458,NM_005960.1;MUC3A,missense_variant,p.Asn851Ser,ENST00000483366,;MUC3A,upstream_gene_variant,,ENST00000414964,;	G	ENSG00000169894	ENST00000379458	Transcript
MUC3A	0	.	GRCh38	chr7	100954432	100954433	+	Frame_Shift_Ins	INS	-	-	A	novel		SHEP_S1	NORMAL	-	-																c.2653_2654insA	p.Gly885GlufsTer9	p.G885Efs*9	ENST00000379458	2/12	745	532	213				MUC3A,frameshift_variant,p.Gly885GlufsTer9,ENST00000379458,NM_005960.1;MUC3A,frameshift_variant,p.Gly885GlufsTer9,ENST00000483366,;MUC3A,upstream_gene_variant,,ENST00000414964,;	A	ENSG00000169894	ENST00000379458	Transcript
MUC3A	0	.	GRCh38	chr7	100954435	100954435	+	Frame_Shift_Del	DEL	G	G	-	novel		SHEP_S1	NORMAL	G	G																c.2656delN	p.Gly886AspfsTer16	p.G886Dfs*16	ENST00000379458	2/12	741	528	213				MUC3A,frameshift_variant,p.Gly886AspfsTer16,ENST00000379458,NM_005960.1;MUC3A,frameshift_variant,p.Gly886AspfsTer16,ENST00000483366,;MUC3A,upstream_gene_variant,,ENST00000414964,;	-	ENSG00000169894	ENST00000379458	Transcript
MUC3A	0	.	GRCh38	chr7	100955225	100955225	+	Missense_Mutation	SNP	T	A	A	novel		SHEP_S1	NORMAL	T	T																c.3446N>A	p.Leu1149His	p.L1149H	ENST00000379458	2/12	638	0	638				MUC3A,missense_variant,p.Leu1149His,ENST00000379458,NM_005960.1;MUC3A,missense_variant,p.Leu1149His,ENST00000483366,;MUC3A,upstream_gene_variant,,ENST00000414964,;	A	ENSG00000169894	ENST00000379458	Transcript
MUC3A	0	.	GRCh38	chr7	100955480	100955480	+	Missense_Mutation	SNP	C	C	A	novel		SHEP_S1	NORMAL	C	C																c.3701N>A	p.Thr1234Lys	p.T1234K	ENST00000379458	2/12	950	257	693				MUC3A,missense_variant,p.Thr1234Lys,ENST00000379458,NM_005960.1;MUC3A,missense_variant,p.Thr1234Lys,ENST00000483366,;MUC3A,upstream_gene_variant,,ENST00000414964,;	A	ENSG00000169894	ENST00000379458	Transcript
MUC3A	0	.	GRCh38	chr7	100955861	100955861	+	Missense_Mutation	SNP	T	T	C	novel		SHEP_S1	NORMAL	T	T																c.4082N>C	p.Leu1361Pro	p.L1361P	ENST00000379458	2/12	1346	1013	333				MUC3A,missense_variant,p.Leu1361Pro,ENST00000379458,NM_005960.1;MUC3A,missense_variant,p.Leu1361Pro,ENST00000483366,;MUC3A,upstream_gene_variant,,ENST00000414964,;	C	ENSG00000169894	ENST00000379458	Transcript
MUC3A	0	.	GRCh38	chr7	100956382	100956382	+	Missense_Mutation	SNP	A	A	G	novel		SHEP_S1	NORMAL	A	A																c.4603N>G	p.Ile1535Val	p.I1535V	ENST00000379458	2/12	932	668	264				MUC3A,missense_variant,p.Ile1535Val,ENST00000379458,NM_005960.1;MUC3A,missense_variant,p.Ile1535Val,ENST00000483366,;MUC3A,upstream_gene_variant,,ENST00000414964,;	G	ENSG00000169894	ENST00000379458	Transcript
MUC3A	0	.	GRCh38	chr7	100956539	100956539	+	Missense_Mutation	SNP	G	G	C	novel		SHEP_S1	NORMAL	G	G																c.4760N>C	p.Ser1587Thr	p.S1587T	ENST00000379458	2/12	1902	1161	740				MUC3A,missense_variant,p.Ser1587Thr,ENST00000379458,NM_005960.1;MUC3A,missense_variant,p.Ser1587Thr,ENST00000483366,;MUC3A,upstream_gene_variant,,ENST00000414964,;	C	ENSG00000169894	ENST00000379458	Transcript
MUC3A	0	.	GRCh38	chr7	100956697	100956697	+	Missense_Mutation	SNP	C	C	T	novel		SHEP_S1	NORMAL	C	C																c.4918N>T	p.Pro1640Ser	p.P1640S	ENST00000379458	2/12	1128	633	495				MUC3A,missense_variant,p.Pro1640Ser,ENST00000379458,NM_005960.1;MUC3A,missense_variant,p.Pro1640Ser,ENST00000483366,;MUC3A,upstream_gene_variant,,ENST00000414964,;	T	ENSG00000169894	ENST00000379458	Transcript
MUC3A	0	.	GRCh38	chr7	100956991	100956991	+	Missense_Mutation	SNP	A	A	G	novel		SHEP_S1	NORMAL	A	A																c.5212N>G	p.Lys1738Glu	p.K1738E	ENST00000379458	2/12	1163	760	403				MUC3A,missense_variant,p.Lys1738Glu,ENST00000379458,NM_005960.1;MUC3A,missense_variant,p.Lys1738Glu,ENST00000483366,;MUC3A,upstream_gene_variant,,ENST00000414964,;	G	ENSG00000169894	ENST00000379458	Transcript
MUC3A	0	.	GRCh38	chr7	100956998	100956998	+	Missense_Mutation	SNP	C	C	A	novel		SHEP_S1	NORMAL	C	C																c.5219N>A	p.Thr1740Asn	p.T1740N	ENST00000379458	2/12	1202	802	400				MUC3A,missense_variant,p.Thr1740Asn,ENST00000379458,NM_005960.1;MUC3A,missense_variant,p.Thr1740Asn,ENST00000483366,;MUC3A,upstream_gene_variant,,ENST00000414964,;	A	ENSG00000169894	ENST00000379458	Transcript
MUC3A	0	.	GRCh38	chr7	100957015	100957015	+	Missense_Mutation	SNP	T	T	C	novel		SHEP_S1	NORMAL	T	T																c.5236N>C	p.Ser1746Pro	p.S1746P	ENST00000379458	2/12	1223	820	403				MUC3A,missense_variant,p.Ser1746Pro,ENST00000379458,NM_005960.1;MUC3A,missense_variant,p.Ser1746Pro,ENST00000483366,;MUC3A,upstream_gene_variant,,ENST00000414964,;	C	ENSG00000169894	ENST00000379458	Transcript
MUC3A	0	.	GRCh38	chr7	100957181	100957181	+	Missense_Mutation	SNP	C	C	T	novel		SHEP_S1	NORMAL	C	C																c.5402N>T	p.Thr1801Met	p.T1801M	ENST00000379458	2/12	1033	779	254				MUC3A,missense_variant,p.Thr1801Met,ENST00000379458,NM_005960.1;MUC3A,missense_variant,p.Thr1801Met,ENST00000483366,;MUC3A,upstream_gene_variant,,ENST00000414964,;	T	ENSG00000169894	ENST00000379458	Transcript
MUC3A	0	.	GRCh38	chr7	100957183	100957183	+	Missense_Mutation	SNP	C	C	A	novel		SHEP_S1	NORMAL	C	C																c.5404N>A	p.Pro1802Thr	p.P1802T	ENST00000379458	2/12	1050	787	263				MUC3A,missense_variant,p.Pro1802Thr,ENST00000379458,NM_005960.1;MUC3A,missense_variant,p.Pro1802Thr,ENST00000483366,;MUC3A,upstream_gene_variant,,ENST00000414964,;	A	ENSG00000169894	ENST00000379458	Transcript
MUC3A	0	.	GRCh38	chr7	100957207	100957207	+	Missense_Mutation	SNP	A	A	G	novel		SHEP_S1	NORMAL	A	A																c.5428N>G	p.Thr1810Ala	p.T1810A	ENST00000379458	2/12	1143	831	312				MUC3A,missense_variant,p.Thr1810Ala,ENST00000379458,NM_005960.1;MUC3A,missense_variant,p.Thr1810Ala,ENST00000483366,;MUC3A,upstream_gene_variant,,ENST00000414964,;	G	ENSG00000169894	ENST00000379458	Transcript
MUC3A	0	.	GRCh38	chr7	100957214	100957214	+	Missense_Mutation	SNP	G	G	A	novel		SHEP_S1	NORMAL	G	G																c.5435N>A	p.Gly1812Asp	p.G1812D	ENST00000379458	2/12	1177	854	323				MUC3A,missense_variant,p.Gly1812Asp,ENST00000379458,NM_005960.1;MUC3A,missense_variant,p.Gly1812Asp,ENST00000483366,;MUC3A,upstream_gene_variant,,ENST00000414964,;	A	ENSG00000169894	ENST00000379458	Transcript
MUC3A	0	.	GRCh38	chr7	100957253	100957253	+	Missense_Mutation	SNP	C	C	T	novel		SHEP_S1	NORMAL	C	C																c.5474N>T	p.Thr1825Ile	p.T1825I	ENST00000379458	2/12	1359	1005	354				MUC3A,missense_variant,p.Thr1825Ile,ENST00000379458,NM_005960.1;MUC3A,missense_variant,p.Thr1825Ile,ENST00000483366,;MUC3A,upstream_gene_variant,,ENST00000414964,;	T	ENSG00000169894	ENST00000379458	Transcript
MUC3A	0	.	GRCh38	chr7	100958000	100958000	+	Missense_Mutation	SNP	T	C	C	novel		SHEP_S1	NORMAL	T	T																c.6221N>C	p.Leu2074Pro	p.L2074P	ENST00000379458	2/12	4809	997	3812				MUC3A,missense_variant,p.Leu2074Pro,ENST00000379458,NM_005960.1;MUC3A,missense_variant,p.Leu2074Pro,ENST00000483366,;MUC3A,missense_variant,p.Leu13Pro,ENST00000414964,;	C	ENSG00000169894	ENST00000379458	Transcript
MUC3A	0	.	GRCh38	chr7	100958024	100958024	+	Missense_Mutation	SNP	C	C	G	novel		SHEP_S1	NORMAL	C	C																c.6245N>G	p.Thr2082Ser	p.T2082S	ENST00000379458	2/12	4981	3200	1778				MUC3A,missense_variant,p.Thr2082Ser,ENST00000379458,NM_005960.1;MUC3A,missense_variant,p.Thr2082Ser,ENST00000483366,;MUC3A,missense_variant,p.Thr21Ser,ENST00000414964,;	G	ENSG00000169894	ENST00000379458	Transcript
MUC3A	0	.	GRCh38	chr7	100958029	100958029	+	Missense_Mutation	SNP	G	G	A	novel		SHEP_S1	NORMAL	G	G																c.6250N>A	p.Glu2084Lys	p.E2084K	ENST00000379458	2/12	4921	3429	1492				MUC3A,missense_variant,p.Glu2084Lys,ENST00000379458,NM_005960.1;MUC3A,missense_variant,p.Glu2084Lys,ENST00000483366,;MUC3A,missense_variant,p.Glu23Lys,ENST00000414964,;	A	ENSG00000169894	ENST00000379458	Transcript
MUC3A	0	.	GRCh38	chr7	100958135	100958136	+	Frame_Shift_Del	DEL	TG	TG	-	novel		SHEP_S1	NORMAL	TG	TG																c.6356_6357delNN	p.Met2119ThrfsTer16	p.M2119Tfs*16	ENST00000379458	2/12	3012	1706	1306				MUC3A,frameshift_variant,p.Met2119ThrfsTer16,ENST00000379458,NM_005960.1;MUC3A,frameshift_variant,p.Met2119ThrfsTer16,ENST00000483366,;MUC3A,frameshift_variant,p.Met58ThrfsTer16,ENST00000414964,;	-	ENSG00000169894	ENST00000379458	Transcript
MUC3A	0	.	GRCh38	chr7	100958139	100958140	+	Frame_Shift_Ins	INS	-	-	TG	novel		SHEP_S1	NORMAL	-	-																c.6360_6361insTG	p.Ser2121CysfsTer45	p.S2121Cfs*45	ENST00000379458	2/12	2993	1752	1241				MUC3A,frameshift_variant,p.Ser2121CysfsTer45,ENST00000379458,NM_005960.1;MUC3A,frameshift_variant,p.Ser2121CysfsTer45,ENST00000483366,;MUC3A,frameshift_variant,p.Ser60CysfsTer45,ENST00000414964,;	TG	ENSG00000169894	ENST00000379458	Transcript
MUC3A	0	.	GRCh38	chr7	100958447	100958447	+	Missense_Mutation	SNP	G	G	C	novel		SHEP_S1	NORMAL	G	G																c.6668N>C	p.Ser2223Thr	p.S2223T	ENST00000379458	2/12	4589	1730	2857				MUC3A,missense_variant,p.Ser2223Thr,ENST00000379458,NM_005960.1;MUC3A,missense_variant,p.Ser2223Thr,ENST00000483366,;MUC3A,missense_variant,p.Ser162Thr,ENST00000414964,;	C	ENSG00000169894	ENST00000379458	Transcript
MUC3A	0	.	GRCh38	chr7	100958491	100958491	+	Missense_Mutation	SNP	G	A	A	novel		SHEP_S1	NORMAL	G	G																c.6712N>A	p.Gly2238Ser	p.G2238S	ENST00000379458	2/12	6043	904	5138				MUC3A,missense_variant,p.Gly2238Ser,ENST00000379458,NM_005960.1;MUC3A,missense_variant,p.Gly2238Ser,ENST00000483366,;MUC3A,missense_variant,p.Gly177Ser,ENST00000414964,;	A	ENSG00000169894	ENST00000379458	Transcript
MUC3A	0	.	GRCh38	chr7	100958510	100958510	+	Missense_Mutation	SNP	C	C	G	novel		SHEP_S1	NORMAL	C	C																c.6731N>G	p.Thr2244Ser	p.T2244S	ENST00000379458	2/12	6418	1840	4520				MUC3A,missense_variant,p.Thr2244Ser,ENST00000379458,NM_005960.1;MUC3A,missense_variant,p.Thr2244Ser,ENST00000483366,;MUC3A,missense_variant,p.Thr183Ser,ENST00000414964,;	G	ENSG00000169894	ENST00000379458	Transcript
MUC3A	0	.	GRCh38	chr7	100958837	100958838	+	Frame_Shift_Ins	INS	-	-	AG	rs377746492		SHEP_S1	NORMAL	-	-																c.7058_7059insAG	p.His2353GlnfsTer119	p.H2353Qfs*119	ENST00000379458	2/12	1796	1683	113				MUC3A,frameshift_variant,p.His2353GlnfsTer119,ENST00000379458,NM_005960.1;MUC3A,frameshift_variant,p.His2353GlnfsTer119,ENST00000483366,;RP11-395B7.2,downstream_gene_variant,,ENST00000618276,;RP11-395B7.2,downstream_gene_variant,,ENST00000610769,;MUC3A,frameshift_variant,p.His292GlnfsTer119,ENST00000414964,;	AG	ENSG00000169894	ENST00000379458	Transcript
MUC3A	0	.	GRCh38	chr7	100959436	100959436	+	Missense_Mutation	SNP	A	A	G	rs73163757		SHEP_S1	NORMAL	A	A																c.7657N>G	p.Met2553Val	p.M2553V	ENST00000379458	2/12	1337	961	376				MUC3A,missense_variant,p.Met2553Val,ENST00000379458,NM_005960.1;MUC3A,missense_variant,p.Met2553Val,ENST00000483366,;RP11-395B7.2,downstream_gene_variant,,ENST00000618276,;RP11-395B7.2,downstream_gene_variant,,ENST00000610769,;MUC3A,missense_variant,p.Met492Val,ENST00000414964,;	G	ENSG00000169894	ENST00000379458	Transcript
MUC3A	0	.	GRCh38	chr7	100959437	100959437	+	Missense_Mutation	SNP	T	T	C	rs78538898		SHEP_S1	NORMAL	T	T																c.7658N>C	p.Met2553Thr	p.M2553T	ENST00000379458	2/12	1338	960	378				MUC3A,missense_variant,p.Met2553Thr,ENST00000379458,NM_005960.1;MUC3A,missense_variant,p.Met2553Thr,ENST00000483366,;RP11-395B7.2,downstream_gene_variant,,ENST00000618276,;RP11-395B7.2,downstream_gene_variant,,ENST00000610769,;MUC3A,missense_variant,p.Met492Thr,ENST00000414964,;	C	ENSG00000169894	ENST00000379458	Transcript
MUC3A	0	.	GRCh38	chr7	100959449	100959449	+	Missense_Mutation	SNP	T	T	G	rs78584246		SHEP_S1	NORMAL	T	T																c.7670N>G	p.Ile2557Ser	p.I2557S	ENST00000379458	2/12	1358	965	393				MUC3A,missense_variant,p.Ile2557Ser,ENST00000379458,NM_005960.1;MUC3A,missense_variant,p.Ile2557Ser,ENST00000483366,;RP11-395B7.2,downstream_gene_variant,,ENST00000618276,;RP11-395B7.2,downstream_gene_variant,,ENST00000610769,;MUC3A,missense_variant,p.Ile496Ser,ENST00000414964,;	G	ENSG00000169894	ENST00000379458	Transcript
MUC3A	0	.	GRCh38	chr7	100959517	100959517	+	Missense_Mutation	SNP	A	A	G	rs77153975		SHEP_S1	NORMAL	A	A																c.7738N>G	p.Thr2580Ala	p.T2580A	ENST00000379458	2/12	1167	883	284				MUC3A,missense_variant,p.Thr2580Ala,ENST00000379458,NM_005960.1;MUC3A,missense_variant,p.Thr2580Ala,ENST00000483366,;RP11-395B7.2,downstream_gene_variant,,ENST00000618276,;RP11-395B7.2,downstream_gene_variant,,ENST00000610769,;MUC3A,missense_variant,p.Thr519Ala,ENST00000414964,;	G	ENSG00000169894	ENST00000379458	Transcript
MUC3A	0	.	GRCh38	chr7	100959533	100959533	+	Missense_Mutation	SNP	C	C	T	rs78684063		SHEP_S1	NORMAL	C	C																c.7754N>T	p.Thr2585Met	p.T2585M	ENST00000379458	2/12	1203	888	315				MUC3A,missense_variant,p.Thr2585Met,ENST00000379458,NM_005960.1;MUC3A,missense_variant,p.Thr2585Met,ENST00000483366,;RP11-395B7.2,downstream_gene_variant,,ENST00000618276,;RP11-395B7.2,downstream_gene_variant,,ENST00000610769,;MUC3A,missense_variant,p.Thr524Met,ENST00000414964,;	T	ENSG00000169894	ENST00000379458	Transcript
MUC3A	0	.	GRCh38	chr7	100959563	100959563	+	Missense_Mutation	SNP	C	C	T	rs73714242		SHEP_S1	NORMAL	C	C																c.7784N>T	p.Ala2595Val	p.A2595V	ENST00000379458	2/12	1159	840	319				MUC3A,missense_variant,p.Ala2595Val,ENST00000379458,NM_005960.1;MUC3A,missense_variant,p.Ala2595Val,ENST00000483366,;RP11-395B7.2,downstream_gene_variant,,ENST00000618276,;RP11-395B7.2,downstream_gene_variant,,ENST00000610769,;MUC3A,missense_variant,p.Ala534Val,ENST00000414964,;	T	ENSG00000169894	ENST00000379458	Transcript
MUC3A	0	.	GRCh38	chr7	100959590	100959590	+	Missense_Mutation	SNP	C	C	T	rs73714243		SHEP_S1	NORMAL	C	C																c.7811N>T	p.Thr2604Met	p.T2604M	ENST00000379458	2/12	1122	830	292				MUC3A,missense_variant,p.Thr2604Met,ENST00000379458,NM_005960.1;MUC3A,missense_variant,p.Thr2604Met,ENST00000483366,;RP11-395B7.2,downstream_gene_variant,,ENST00000618276,;RP11-395B7.2,downstream_gene_variant,,ENST00000610769,;MUC3A,missense_variant,p.Thr543Met,ENST00000414964,;	T	ENSG00000169894	ENST00000379458	Transcript
MUC3A	0	.	GRCh38	chr7	100959644	100959644	+	Missense_Mutation	SNP	C	C	A	rs73398734		SHEP_S1	NORMAL	C	C																c.7865N>A	p.Thr2622Lys	p.T2622K	ENST00000379458	2/12	995	726	269				MUC3A,missense_variant,p.Thr2622Lys,ENST00000379458,NM_005960.1;MUC3A,missense_variant,p.Thr2622Lys,ENST00000483366,;RP11-395B7.2,downstream_gene_variant,,ENST00000618276,;RP11-395B7.2,downstream_gene_variant,,ENST00000610769,;MUC3A,missense_variant,p.Thr561Lys,ENST00000414964,;	A	ENSG00000169894	ENST00000379458	Transcript
MUC3A	0	.	GRCh38	chr7	100959649	100959649	+	Missense_Mutation	SNP	G	G	A	rs73714247		SHEP_S1	NORMAL	G	G																c.7870N>A	p.Val2624Met	p.V2624M	ENST00000379458	2/12	987	724	263				MUC3A,missense_variant,p.Val2624Met,ENST00000379458,NM_005960.1;MUC3A,missense_variant,p.Val2624Met,ENST00000483366,;RP11-395B7.2,downstream_gene_variant,,ENST00000618276,;RP11-395B7.2,downstream_gene_variant,,ENST00000610769,;MUC3A,missense_variant,p.Val563Met,ENST00000414964,;	A	ENSG00000169894	ENST00000379458	Transcript
MUC3A	0	.	GRCh38	chr7	100959664	100959664	+	Missense_Mutation	SNP	G	G	T	rs73398735		SHEP_S1	NORMAL	G	G																c.7885N>T	p.Val2629Phe	p.V2629F	ENST00000379458	2/12	1004	726	278				MUC3A,missense_variant,p.Val2629Phe,ENST00000379458,NM_005960.1;MUC3A,missense_variant,p.Val2629Phe,ENST00000483366,;RP11-395B7.2,downstream_gene_variant,,ENST00000618276,;RP11-395B7.2,downstream_gene_variant,,ENST00000610769,;MUC3A,missense_variant,p.Val568Phe,ENST00000414964,;	T	ENSG00000169894	ENST00000379458	Transcript
MUC3A	0	.	GRCh38	chr7	100959713	100959713	+	Missense_Mutation	SNP	C	C	T	rs75365561		SHEP_S1	NORMAL	C	C																c.7934N>T	p.Thr2645Ile	p.T2645I	ENST00000379458	2/12	1000	708	292				MUC3A,missense_variant,p.Thr2645Ile,ENST00000379458,NM_005960.1;MUC3A,missense_variant,p.Thr2645Ile,ENST00000483366,;RP11-395B7.2,downstream_gene_variant,,ENST00000618276,;RP11-395B7.2,downstream_gene_variant,,ENST00000610769,;MUC3A,missense_variant,p.Thr584Ile,ENST00000414964,;	T	ENSG00000169894	ENST00000379458	Transcript
MUC3A	0	.	GRCh38	chr7	100959889	100959889	+	Missense_Mutation	SNP	T	T	G	rs76249962		SHEP_S1	NORMAL	T	T																c.8110N>G	p.Ser2704Ala	p.S2704A	ENST00000379458	2/12	763	509	254				MUC3A,missense_variant,p.Ser2704Ala,ENST00000379458,NM_005960.1;MUC3A,missense_variant,p.Ser2704Ala,ENST00000483366,;RP11-395B7.2,downstream_gene_variant,,ENST00000618276,;RP11-395B7.2,downstream_gene_variant,,ENST00000610769,;MUC3A,missense_variant,p.Ser643Ala,ENST00000414964,;	G	ENSG00000169894	ENST00000379458	Transcript
MUC3A	0	.	GRCh38	chr7	100959988	100959988	+	Missense_Mutation	SNP	G	G	T	rs62483699		SHEP_S1	NORMAL	G	G																c.8209N>T	p.Ala2737Ser	p.A2737S	ENST00000379458	2/12	849	525	324				MUC3A,missense_variant,p.Ala2737Ser,ENST00000379458,NM_005960.1;MUC3A,missense_variant,p.Ala2737Ser,ENST00000483366,;RP11-395B7.2,downstream_gene_variant,,ENST00000618276,;RP11-395B7.2,downstream_gene_variant,,ENST00000610769,;MUC3A,missense_variant,p.Ala676Ser,ENST00000414964,;	T	ENSG00000169894	ENST00000379458	Transcript
MUC3A	0	.	GRCh38	chr7	100960006	100960006	+	Missense_Mutation	SNP	T	T	C	rs62483700		SHEP_S1	NORMAL	T	T																c.8227N>C	p.Ser2743Pro	p.S2743P	ENST00000379458	2/12	842	503	339				MUC3A,missense_variant,p.Ser2743Pro,ENST00000379458,NM_005960.1;MUC3A,missense_variant,p.Ser2743Pro,ENST00000483366,;RP11-395B7.2,downstream_gene_variant,,ENST00000618276,;RP11-395B7.2,downstream_gene_variant,,ENST00000610769,;MUC3A,missense_variant,p.Ser682Pro,ENST00000414964,;	C	ENSG00000169894	ENST00000379458	Transcript
MUC3A	0	.	GRCh38	chr7	100960283	100960283	+	Missense_Mutation	SNP	T	T	C	rs73714259		SHEP_S1	NORMAL	T	T																c.8504N>C	p.Met2835Thr	p.M2835T	ENST00000379458	2/12	1050	709	341				MUC3A,missense_variant,p.Met2835Thr,ENST00000379458,NM_005960.1;MUC3A,missense_variant,p.Met2835Thr,ENST00000483366,;RP11-395B7.2,downstream_gene_variant,,ENST00000618276,;RP11-395B7.2,downstream_gene_variant,,ENST00000610769,;MUC3A,missense_variant,p.Met774Thr,ENST00000414964,;	C	ENSG00000169894	ENST00000379458	Transcript
MUC3A	0	.	GRCh38	chr7	100960306	100960306	+	Missense_Mutation	SNP	T	T	A	rs76244845		SHEP_S1	NORMAL	T	T																c.8527N>A	p.Ser2843Thr	p.S2843T	ENST00000379458	2/12	1035	682	353				MUC3A,missense_variant,p.Ser2843Thr,ENST00000379458,NM_005960.1;MUC3A,missense_variant,p.Ser2843Thr,ENST00000483366,;RP11-395B7.2,downstream_gene_variant,,ENST00000618276,;RP11-395B7.2,downstream_gene_variant,,ENST00000610769,;MUC3A,missense_variant,p.Ser782Thr,ENST00000414964,;	A	ENSG00000169894	ENST00000379458	Transcript
MUC3A	0	.	GRCh38	chr7	100960307	100960307	+	Missense_Mutation	SNP	C	C	T	rs78685360		SHEP_S1	NORMAL	C	C																c.8528N>T	p.Ser2843Leu	p.S2843L	ENST00000379458	2/12	1036	682	354				MUC3A,missense_variant,p.Ser2843Leu,ENST00000379458,NM_005960.1;MUC3A,missense_variant,p.Ser2843Leu,ENST00000483366,;RP11-395B7.2,downstream_gene_variant,,ENST00000618276,;RP11-395B7.2,downstream_gene_variant,,ENST00000610769,;MUC3A,missense_variant,p.Ser782Leu,ENST00000414964,;	T	ENSG00000169894	ENST00000379458	Transcript
MUC3A	0	.	GRCh38	chr7	100960406	100960406	+	Missense_Mutation	SNP	G	G	A	rs73163758		SHEP_S1	NORMAL	G	G																c.8627N>A	p.Ser2876Asn	p.S2876N	ENST00000379458	2/12	972	590	382				MUC3A,missense_variant,p.Ser2876Asn,ENST00000379458,NM_005960.1;MUC3A,missense_variant,p.Ser2876Asn,ENST00000483366,;RP11-395B7.2,downstream_gene_variant,,ENST00000618276,;RP11-395B7.2,downstream_gene_variant,,ENST00000610769,;MUC3A,missense_variant,p.Ser815Asn,ENST00000414964,;	A	ENSG00000169894	ENST00000379458	Transcript
MUC3A	0	.	GRCh38	chr7	100960420	100960420	+	Missense_Mutation	SNP	C	C	A	rs73163760		SHEP_S1	NORMAL	C	C																c.8641N>A	p.Leu2881Ile	p.L2881I	ENST00000379458	2/12	916	563	353				MUC3A,missense_variant,p.Leu2881Ile,ENST00000379458,NM_005960.1;MUC3A,missense_variant,p.Leu2881Ile,ENST00000483366,;RP11-395B7.2,downstream_gene_variant,,ENST00000618276,;RP11-395B7.2,downstream_gene_variant,,ENST00000610769,;MUC3A,missense_variant,p.Leu820Ile,ENST00000414964,;	A	ENSG00000169894	ENST00000379458	Transcript
MUC3A	0	.	GRCh38	chr7	100960528	100960528	+	Missense_Mutation	SNP	A	A	G	rs75471530		SHEP_S1	NORMAL	A	A																c.8749N>G	p.Thr2917Ala	p.T2917A	ENST00000379458	2/12	663	384	279				MUC3A,missense_variant,p.Thr2917Ala,ENST00000379458,NM_005960.1;MUC3A,missense_variant,p.Thr2917Ala,ENST00000483366,;RP11-395B7.2,downstream_gene_variant,,ENST00000618276,;RP11-395B7.2,downstream_gene_variant,,ENST00000610769,;MUC3A,missense_variant,p.Thr856Ala,ENST00000414964,;	G	ENSG00000169894	ENST00000379458	Transcript
MUC3A	0	.	GRCh38	chr7	100960546	100960546	+	Missense_Mutation	SNP	C	C	T	rs73163764		SHEP_S1	NORMAL	C	C																c.8767N>T	p.Pro2923Ser	p.P2923S	ENST00000379458	2/12	668	394	274				MUC3A,missense_variant,p.Pro2923Ser,ENST00000379458,NM_005960.1;MUC3A,missense_variant,p.Pro2923Ser,ENST00000483366,;RP11-395B7.2,downstream_gene_variant,,ENST00000618276,;RP11-395B7.2,downstream_gene_variant,,ENST00000610769,;MUC3A,missense_variant,p.Pro862Ser,ENST00000414964,;	T	ENSG00000169894	ENST00000379458	Transcript
MUC3A	0	.	GRCh38	chr7	100960582	100960582	+	Missense_Mutation	SNP	T	T	A	rs75799835		SHEP_S1	NORMAL	T	T																c.8803N>A	p.Ser2935Thr	p.S2935T	ENST00000379458	2/12	725	418	307				MUC3A,missense_variant,p.Ser2935Thr,ENST00000379458,NM_005960.1;MUC3A,missense_variant,p.Ser2935Thr,ENST00000483366,;RP11-395B7.2,downstream_gene_variant,,ENST00000618276,;RP11-395B7.2,downstream_gene_variant,,ENST00000610769,;MUC3A,missense_variant,p.Ser874Thr,ENST00000414964,;	A	ENSG00000169894	ENST00000379458	Transcript
MUC3A	0	.	GRCh38	chr7	100960598	100960598	+	Missense_Mutation	SNP	G	G	C	rs74529310		SHEP_S1	NORMAL	G	G																c.8819N>C	p.Arg2940Pro	p.R2940P	ENST00000379458	2/12	784	447	336				MUC3A,missense_variant,p.Arg2940Pro,ENST00000379458,NM_005960.1;MUC3A,missense_variant,p.Arg2940Pro,ENST00000483366,;RP11-395B7.2,downstream_gene_variant,,ENST00000618276,;RP11-395B7.2,downstream_gene_variant,,ENST00000610769,;MUC3A,missense_variant,p.Arg879Pro,ENST00000414964,;	C	ENSG00000169894	ENST00000379458	Transcript
MUC3A	0	.	GRCh38	chr7	100960609	100960609	+	Nonsense_Mutation	SNP	C	C	T	rs79874934		SHEP_S1	NORMAL	C	C																c.8830N>T	p.Gln2944Ter	p.Q2944*	ENST00000379458	2/12	777	453	324				MUC3A,stop_gained,p.Gln2944Ter,ENST00000379458,NM_005960.1;MUC3A,stop_gained,p.Gln2944Ter,ENST00000483366,;RP11-395B7.2,downstream_gene_variant,,ENST00000618276,;RP11-395B7.2,downstream_gene_variant,,ENST00000610769,;MUC3A,stop_gained,p.Gln883Ter,ENST00000414964,;	T	ENSG00000169894	ENST00000379458	Transcript
MUC3A	0	.	GRCh38	chr7	100960610	100960610	+	Missense_Mutation	SNP	A	A	G	rs75517157		SHEP_S1	NORMAL	A	A																c.8831N>G	p.Gln2944Arg	p.Q2944R	ENST00000379458	2/12	780	453	327				MUC3A,missense_variant,p.Gln2944Arg,ENST00000379458,NM_005960.1;MUC3A,missense_variant,p.Gln2944Arg,ENST00000483366,;RP11-395B7.2,downstream_gene_variant,,ENST00000618276,;RP11-395B7.2,downstream_gene_variant,,ENST00000610769,;MUC3A,missense_variant,p.Gln883Arg,ENST00000414964,;	G	ENSG00000169894	ENST00000379458	Transcript
MUC3A	0	.	GRCh38	chr7	100964820	100964820	+	Missense_Mutation	SNP	T	T	C	rs6960868		SHEP_S1	NORMAL	T	T																c.9359N>C	p.Val3120Ala	p.V3120A	ENST00000379458	6/12	421	225	196				MUC3A,missense_variant,p.Val3120Ala,ENST00000379458,NM_005960.1;MUC3A,missense_variant,p.Val3120Ala,ENST00000483366,;MUC12,upstream_gene_variant,,ENST00000379442,;MUC12,upstream_gene_variant,,ENST00000536621,NM_001164462.1;RP11-395B7.2,non_coding_transcript_exon_variant,,ENST00000618276,;RP11-395B7.2,non_coding_transcript_exon_variant,,ENST00000610769,;MUC3A,3_prime_UTR_variant,,ENST00000414964,;…	C	ENSG00000169894	ENST00000379458	Transcript
MUC3A	0	.	GRCh38	chr7	100965345	100965345	+	Missense_Mutation	SNP	C	C	A	rs73714276		SHEP_S1	NORMAL	C	C																c.9446N>A	p.Ala3149Glu	p.A3149E	ENST00000379458	7/12	805	515	290				MUC3A,missense_variant,p.Ala3149Glu,ENST00000379458,NM_005960.1;MUC3A,missense_variant,p.Ala3149Glu,ENST00000483366,;MUC12,upstream_gene_variant,,ENST00000379442,;MUC12,upstream_gene_variant,,ENST00000536621,NM_001164462.1;RP11-395B7.2,non_coding_transcript_exon_variant,,ENST00000618276,;RP11-395B7.2,non_coding_transcript_exon_variant,,ENST00000610769,;MUC3A,splice_region_variant,,ENST00000414964…	A	ENSG00000169894	ENST00000379458	Transcript
MUC3A	0	.	GRCh38	chr7	100965859	100965859	+	Missense_Mutation	SNP	A	A	G	rs73163797		SHEP_S1	NORMAL	A	A																c.9604N>G	p.Thr3202Ala	p.T3202A	ENST00000379458	8/12	534	349	185				MUC3A,missense_variant,p.Thr3202Ala,ENST00000379458,NM_005960.1;MUC3A,missense_variant,p.Thr3202Ala,ENST00000483366,;MUC12,upstream_gene_variant,,ENST00000379442,;MUC12,upstream_gene_variant,,ENST00000536621,NM_001164462.1;RP11-395B7.2,non_coding_transcript_exon_variant,,ENST00000610769,;RP11-395B7.2,intron_variant,,ENST00000618276,;MUC3A,3_prime_UTR_variant,,ENST00000414964,;MUC3A,upstream_gene_…	G	ENSG00000169894	ENST00000379458	Transcript
MUC3A	0	.	GRCh38	chr7	100966916	100966916	+	Missense_Mutation	SNP	T	T	C	rs10258821		SHEP_S1	NORMAL	T	T																c.9895N>C	p.Tyr3299His	p.Y3299H	ENST00000379458	11/12	514	253	261				MUC3A,missense_variant,p.Tyr3299His,ENST00000379458,NM_005960.1;MUC3A,missense_variant,p.Tyr3241His,ENST00000483366,;MUC12,upstream_gene_variant,,ENST00000379442,;MUC12,upstream_gene_variant,,ENST00000536621,NM_001164462.1;RP11-395B7.2,intron_variant,,ENST00000618276,;RP11-395B7.2,upstream_gene_variant,,ENST00000610769,;MUC3A,3_prime_UTR_variant,,ENST00000414964,;MUC3A,non_coding_transcript_exon_…	C	ENSG00000169894	ENST00000379458	Transcript
MUC12	0	.	GRCh38	chr7	100969671	100969671	+	Missense_Mutation	SNP	G	G	A	rs79881008		SHEP_S1	NORMAL	G	G																c.49N>A	p.Val17Ile	p.V17I	ENST00000536621	1/12	177	79	98				MUC12,missense_variant,p.Val17Ile,ENST00000379442,;MUC12,missense_variant,p.Val17Ile,ENST00000536621,NM_001164462.1;MUC3A,downstream_gene_variant,,ENST00000379458,NM_005960.1;MUC3A,downstream_gene_variant,,ENST00000483366,;RP11-395B7.2,upstream_gene_variant,,ENST00000618276,;RP11-395B7.2,upstream_gene_variant,,ENST00000610769,;MUC3A,downstream_gene_variant,,ENST00000414964,;MUC3A,downstream_gene_…	A	ENSG00000205277	ENST00000536621	Transcript
MUC12	0	.	GRCh38	chr7	100969680	100969680	+	Missense_Mutation	SNP	G	G	C	rs78487486		SHEP_S1	NORMAL	G	G																c.58N>C	p.Val20Leu	p.V20L	ENST00000536621	1/12	162	76	86				MUC12,missense_variant,p.Val20Leu,ENST00000379442,;MUC12,missense_variant,p.Val20Leu,ENST00000536621,NM_001164462.1;MUC3A,downstream_gene_variant,,ENST00000379458,NM_005960.1;MUC3A,downstream_gene_variant,,ENST00000483366,;RP11-395B7.2,upstream_gene_variant,,ENST00000618276,;RP11-395B7.2,upstream_gene_variant,,ENST00000610769,;MUC3A,downstream_gene_variant,,ENST00000414964,;MUC3A,downstream_gene_…	C	ENSG00000205277	ENST00000536621	Transcript
MUC12	0	.	GRCh38	chr7	100993127	100993127	+	Missense_Mutation	SNP	G	G	A	rs142190605		SHEP_S1	NORMAL	G	G																c.2564N>A	p.Arg855His	p.R855H	ENST00000536621	2/12	445	276	169				MUC12,missense_variant,p.Arg998His,ENST00000379442,;MUC12,missense_variant,p.Arg855His,ENST00000536621,NM_001164462.1;	A	ENSG00000205277	ENST00000536621	Transcript
MUC12	0	.	GRCh38	chr7	100996075	100996075	+	Missense_Mutation	SNP	C	C	A	rs200583897		SHEP_S1	NORMAL	C	C																c.5512N>A	p.Pro1838Thr	p.P1838T	ENST00000536621	2/12	89	50	39				MUC12,missense_variant,p.Pro1981Thr,ENST00000379442,;MUC12,missense_variant,p.Pro1838Thr,ENST00000536621,NM_001164462.1;	A	ENSG00000205277	ENST00000536621	Transcript
MUC12	0	.	GRCh38	chr7	101000746	101000746	+	Missense_Mutation	SNP	C	C	A	rs140825627		SHEP_S1	NORMAL	C	C																c.10183N>A	p.Pro3395Thr	p.P3395T	ENST00000536621	2/12	1579	968	610				MUC12,missense_variant,p.Pro3538Thr,ENST00000379442,;MUC12,missense_variant,p.Pro3395Thr,ENST00000536621,NM_001164462.1;	A	ENSG00000205277	ENST00000536621	Transcript
MUC12	0	.	GRCh38	chr7	101002244	101002244	+	Missense_Mutation	SNP	A	C	C	rs140153344		SHEP_S1	NORMAL	A	A																c.11681N>C	p.Lys3894Thr	p.K3894T	ENST00000536621	2/12	93	0	93				MUC12,missense_variant,p.Lys4037Thr,ENST00000379442,;MUC12,missense_variant,p.Lys3894Thr,ENST00000536621,NM_001164462.1;	C	ENSG00000205277	ENST00000536621	Transcript
MUC12	0	.	GRCh38	chr7	101003309	101003309	+	Missense_Mutation	SNP	G	G	A	rs754398004		SHEP_S1	NORMAL	G	G																c.12746N>A	p.Ser4249Asn	p.S4249N	ENST00000536621	2/12	957	677	280				MUC12,missense_variant,p.Ser4392Asn,ENST00000379442,;MUC12,missense_variant,p.Ser4249Asn,ENST00000536621,NM_001164462.1;	A	ENSG00000205277	ENST00000536621	Transcript
MUC12	0	.	GRCh38	chr7	101003345	101003345	+	Missense_Mutation	SNP	G	G	A	rs769145785		SHEP_S1	NORMAL	G	G																c.12782N>A	p.Gly4261Asp	p.G4261D	ENST00000536621	2/12	1103	821	282				MUC12,missense_variant,p.Gly4404Asp,ENST00000379442,;MUC12,missense_variant,p.Gly4261Asp,ENST00000536621,NM_001164462.1;	A	ENSG00000205277	ENST00000536621	Transcript
MUC12	0	.	GRCh38	chr7	101004230	101004230	+	Missense_Mutation	SNP	C	C	T	rs78837976		SHEP_S1	NORMAL	C	C																c.13667N>T	p.Thr4556Ile	p.T4556I	ENST00000536621	2/12	15	7	8				MUC12,missense_variant,p.Thr4699Ile,ENST00000379442,;MUC12,missense_variant,p.Thr4556Ile,ENST00000536621,NM_001164462.1;	T	ENSG00000205277	ENST00000536621	Transcript
MUC12	0	.	GRCh38	chr7	101004267	101004267	+	Missense_Mutation	SNP	G	G	C	rs73402837		SHEP_S1	NORMAL	G	G																c.13704N>C	p.Leu4568Phe	p.L4568F	ENST00000536621	2/12	36	16	20				MUC12,missense_variant,p.Leu4711Phe,ENST00000379442,;MUC12,missense_variant,p.Leu4568Phe,ENST00000536621,NM_001164462.1;	C	ENSG00000205277	ENST00000536621	Transcript
MUC12	0	.	GRCh38	chr7	101004284	101004284	+	Missense_Mutation	SNP	C	C	T	rs74373577		SHEP_S1	NORMAL	C	C																c.13721N>T	p.Ser4574Leu	p.S4574L	ENST00000536621	2/12	51	21	30				MUC12,missense_variant,p.Ser4717Leu,ENST00000379442,;MUC12,missense_variant,p.Ser4574Leu,ENST00000536621,NM_001164462.1;	T	ENSG00000205277	ENST00000536621	Transcript
MUC17	0	.	GRCh38	chr7	101033851	101033851	+	Missense_Mutation	SNP	C	C	A	novel		SHEP_S1	NORMAL	C	C																c.2435N>A	p.Pro812His	p.P812H	ENST00000306151	3/13	1699	1146	552				MUC17,missense_variant,p.Pro812His,ENST00000306151,NM_001040105.1;MUC17,missense_variant,p.Pro812His,ENST00000379439,;	A	ENSG00000169876	ENST00000306151	Transcript
MUC17	0	.	GRCh38	chr7	101036035	101036035	+	Missense_Mutation	SNP	T	T	A	rs199509433		SHEP_S1	NORMAL	T	T																c.4619N>A	p.Val1540Asp	p.V1540D	ENST00000306151	3/13	2181	1578	603				MUC17,missense_variant,p.Val1540Asp,ENST00000306151,NM_001040105.1;MUC17,missense_variant,p.Val1540Asp,ENST00000379439,;	A	ENSG00000169876	ENST00000306151	Transcript
MUC17	0	.	GRCh38	chr7	101053072	101053072	+	Missense_Mutation	SNP	C	C	A	novel		SHEP_S1	NORMAL	C	C																c.13190N>A	p.Ala4397Glu	p.A4397E	ENST00000306151	10/13	386	289	97				MUC17,missense_variant,p.Ala4397Glu,ENST00000306151,NM_001040105.1;MUC17,3_prime_UTR_variant,,ENST00000379439,;MUC17,non_coding_transcript_exon_variant,,ENST00000497859,;MUC17,downstream_gene_variant,,ENST00000470303,;	A	ENSG00000169876	ENST00000306151	Transcript
SPDYE6	0	.	GRCh38	chr7	102354897	102354897	+	Missense_Mutation	SNP	G	G	A	novel		SHEP_S1	NORMAL	G	G																c.185N>T	p.Pro62Leu	p.P62L	ENST00000563237	2/8	26	7	19				SPDYE6,missense_variant,p.Pro62Leu,ENST00000563237,NM_001146210.2;	A	ENSG00000260097	ENST00000563237	Transcript
POLR2J3	0	.	GRCh38	chr7	102569873	102569873	+	Missense_Mutation	SNP	G	G	C	rs2522917		SHEP_S1	NORMAL	G	G																c.102N>G	p.Ile34Met	p.I34M	ENST00000621093	2/4	981	715	264				POLR2J3,missense_variant,p.Ile34Met,ENST00000511313,;POLR2J3,missense_variant,p.Ile34Met,ENST00000613744,;POLR2J3,missense_variant,p.Ile34Met,ENST00000513506,;RP11-514P8.7,missense_variant,p.Ile129Met,ENST00000514917,;POLR2J3,missense_variant,p.Ile34Met,ENST00000513438,;POLR2J3,missense_variant,p.Ile34Met,ENST00000621093,NM_001097615.2;RASA4,downstream_gene_variant,,ENST00000538869,;POLR2J3,non_c…	C	ENSG00000168255	ENST00000621093	Transcript
RASA4	0	.	GRCh38	chr7	102605864	102605864	+	Missense_Mutation	SNP	T	T	C	rs11547189		SHEP_S1	NORMAL	T	T																c.422N>G	p.Glu141Gly	p.E141G	ENST00000262940	5/21	46	10	36				RASA4,missense_variant,p.Glu141Gly,ENST00000262940,NM_006989.5;RASA4,missense_variant,p.Glu69Gly,ENST00000461209,;RASA4,missense_variant,p.Glu141Gly,ENST00000449970,NM_001079877.2;RASA4,missense_variant,p.Glu69Gly,ENST00000462172,;RASA4,missense_variant,p.Glu122Gly,ENST00000522801,;RASA4,missense_variant,p.Glu69Gly,ENST00000520042,;RASA4,intron_variant,,ENST00000521076,;RP11-514P8.6,3_prime_UTR_v…	C	ENSG00000105808	ENST00000262940	Transcript
FAM185A	0	.	GRCh38	chr7	102749386	102749386	+	Missense_Mutation	SNP	G	C	C	rs28695887		SHEP_S1	NORMAL	G	G																c.179N>C	p.Gly60Ala	p.G60A	ENST00000413034	1/8	161	0	160				FAM185A,missense_variant,p.Gly60Ala,ENST00000409231,NM_001145269.1;FAM185A,missense_variant,p.Gly60Ala,ENST00000413034,NM_001145268.1;FAM185A,missense_variant,p.Gly60Ala,ENST00000418198,;FAM185A,non_coding_transcript_exon_variant,,ENST00000481697,;FAM185A,intron_variant,,ENST00000487807,;FAM185A,upstream_gene_variant,,ENST00000496790,;FAM185A,missense_variant,p.Gly60Ala,ENST00000442873,;FAM185A,m…	C	ENSG00000222011	ENST00000413034	Transcript
RINT1	0	.	GRCh38	chr7	105547284	105547284	+	Missense_Mutation	SNP	T	T	C	rs148785160		SHEP_S1	NORMAL	T	T																c.790N>C	p.Tyr264His	p.Y264H	ENST00000257700	6/15	689	451	238				RINT1,missense_variant,p.Tyr264His,ENST00000257700,NM_021930.4;RINT1,downstream_gene_variant,,ENST00000493041,;RINT1,downstream_gene_variant,,ENST00000477285,;RINT1,3_prime_UTR_variant,,ENST00000497979,;RINT1,3_prime_UTR_variant,,ENST00000467392,;RINT1,upstream_gene_variant,,ENST00000474123,;RINT1,downstream_gene_variant,,ENST00000482041,;RINT1,downstream_gene_variant,,ENST00000493258,;	C	ENSG00000135249	ENST00000257700	Transcript
LAMB1	0	.	GRCh38	chr7	107923986	107923987	+	Frame_Shift_Ins	INS	-	-	TA	novel		SHEP_S1	NORMAL	-	-																c.5325_5326insTA	p.Ser1776Ter	p.S1776*	ENST00000222399	34/34	503	184	319				LAMB1,frameshift_variant,p.Ser1800Ter,ENST00000393561,;LAMB1,frameshift_variant,p.Ser1776Ter,ENST00000222399,NM_002291.2;DLD,downstream_gene_variant,,ENST00000205402,NM_000108.4;DLD,downstream_gene_variant,,ENST00000440410,NM_001289751.1,NM_001289750.1;DLD,downstream_gene_variant,,ENST00000437604,NM_001289752.1;LAMB1,non_coding_transcript_exon_variant,,ENST00000472714,;DLD,intron_variant,,ENST000…	TA	ENSG00000091136	ENST00000222399	Transcript
LAMB1	0	.	GRCh38	chr7	107959786	107959786	+	Missense_Mutation	SNP	T	T	C	rs774101766		SHEP_S1	NORMAL	T	T																c.2363N>G	p.Asn788Ser	p.N788S	ENST00000222399	19/34	543	219	324				LAMB1,missense_variant,p.Asn812Ser,ENST00000393561,;LAMB1,missense_variant,p.Asn788Ser,ENST00000222399,NM_002291.2;LAMB1,missense_variant,p.Asn788Ser,ENST00000393560,;	C	ENSG00000091136	ENST00000222399	Transcript
NRCAM	0	.	GRCh38	chr7	108180375	108180375	+	Missense_Mutation	SNP	T	T	C	rs34721383		SHEP_S1	NORMAL	T	T																c.2699N>G	p.Glu900Gly	p.E900G	ENST00000379028	25/33	465	172	293				NRCAM,missense_variant,p.Glu900Gly,ENST00000379028,;NRCAM,missense_variant,p.Glu900Gly,ENST00000413765,NM_001193582.1;NRCAM,missense_variant,p.Glu884Gly,ENST00000351718,NM_005010.4;NRCAM,missense_variant,p.Glu881Gly,ENST00000379024,NM_001193583.1,NM_001193584.1;NRCAM,missense_variant,p.Glu900Gly,ENST00000425651,NM_001037132.2;NRCAM,missense_variant,p.Glu895Gly,ENST00000379022,;NRCAM,intron_varian…	C	ENSG00000091129	ENST00000379028	Transcript
ATP6V1F	0	.	GRCh38	chr7	128862918	128862918	+	Missense_Mutation	SNP	G	G	T	rs147175274		SHEP_S1	NORMAL	G	G																c.14N>T	p.Gly5Val	p.G5V	ENST00000492758	1/3	202	65	136				ATP6V1F,missense_variant,p.Gly5Val,ENST00000492758,NM_001198909.1;ATP6V1F,missense_variant,p.Gly5Val,ENST00000249289,NM_004231.3;FLNC,downstream_gene_variant,,ENST00000325888,NM_001458.4;FLNC,downstream_gene_variant,,ENST00000346177,NM_001127487.1;RP11-309L24.4,upstream_gene_variant,,ENST00000609480,NM_001195150.1;RP11-309L24.2,upstream_gene_variant,,ENST00000469965,;KCP,non_coding_transcript_exo…	T	ENSG00000128524	ENST00000492758	Transcript
RP11-309L24.4	0	.	GRCh38	chr7	128866579	128866580	+	Frame_Shift_Ins	INS	-	-	C	novel		SHEP_S1	NORMAL	-	-																c.170_171insC	p.Lys59GlnfsTer43	p.K59Qfs*43	ENST00000609480	1/2	570	435	135				RP11-309L24.4,frameshift_variant,p.Lys59GlnfsTer43,ENST00000609480,NM_001195150.1;ATP6V1F,downstream_gene_variant,,ENST00000492758,NM_001198909.1;ATP6V1F,downstream_gene_variant,,ENST00000249289,NM_004231.3;RP11-309L24.2,upstream_gene_variant,,ENST00000469965,;KCP,intron_variant,,ENST00000492679,;	C	ENSG00000272899	ENST00000609480	Transcript
KLF14	0	.	GRCh38	chr7	130733862	130733862	+	Missense_Mutation	SNP	G	G	A	rs111400400		SHEP_S1	NORMAL	G	G																c.172N>T	p.Pro58Ser	p.P58S	ENST00000583337	1/1	104	40	64				KLF14,missense_variant,p.Pro58Ser,ENST00000583337,NM_138693.3;	A	ENSG00000266265	ENST00000583337	Transcript
KLF14	0	.	GRCh38	chr7	130733894	130733894	+	Missense_Mutation	SNP	G	G	T	novel		SHEP_S1	NORMAL	G	G																c.140N>A	p.Pro47Gln	p.P47Q	ENST00000583337	1/1	109	41	68				KLF14,missense_variant,p.Pro47Gln,ENST00000583337,NM_138693.3;	T	ENSG00000266265	ENST00000583337	Transcript
KIAA1147	0	.	GRCh38	chr7	141665223	141665223	+	Missense_Mutation	SNP	T	T	C	novel		SHEP_S1	NORMAL	T	T																c.916N>G	p.Ile306Val	p.I306V	ENST00000536163	6/9	371	264	107				KIAA1147,missense_variant,p.Ile306Val,ENST00000536163,NM_001080392.1;KIAA1147,missense_variant,p.Ile202Val,ENST00000482493,;RP5-894A10.6,upstream_gene_variant,,ENST00000602609,;	C	ENSG00000257093	ENST00000536163	Transcript
MGAM2	0	.	GRCh38	chr7	142136592	142136592	+	Missense_Mutation	SNP	G	G	T	novel		SHEP_S1	NORMAL	G	G																c.799N>T	p.Ala267Ser	p.A267S	ENST00000477922	8/48	600	438	162				MGAM2,missense_variant,p.Ala267Ser,ENST00000477922,NM_001293626.1;MGAM2,missense_variant,p.Ala267Ser,ENST00000550469,;	T	ENSG00000257743	ENST00000477922	Transcript
PRSS1	0	.	GRCh38	chr7	142750558	142750558	+	Missense_Mutation	SNP	C	C	G	rs200665515		SHEP_S1	NORMAL	C	C																c.44N>G	p.Ala15Gly	p.A15G	ENST00000311737	2/5	897	657	240				PRSS1,missense_variant,p.Ala15Gly,ENST00000486171,;PRSS1,missense_variant,p.Ala15Gly,ENST00000612126,;PRSS1,missense_variant,p.Ala15Gly,ENST00000311737,NM_002769.4;PRSS1,missense_variant,p.Ala15Gly,ENST00000619214,;TRBC2,intron_variant,,ENST00000637077,;TRBC2,intron_variant,,ENST00000610416,;TRBC2,intron_variant,,ENST00000636844,;PRSS1,upstream_gene_variant,,ENST00000492062,;PRSS1,non_coding_tran…	G	ENSG00000204983	ENST00000311737	Transcript
PRSS1	0	.	GRCh38	chr7	142750561	142750561	+	Missense_Mutation	SNP	C	C	T	rs202003805		SHEP_S1	NORMAL	C	C																c.47N>T	p.Ala16Val	p.A16V	ENST00000311737	2/5	915	642	273				PRSS1,missense_variant,p.Ala16Val,ENST00000486171,;PRSS1,missense_variant,p.Ala16Val,ENST00000612126,;PRSS1,missense_variant,p.Ala16Val,ENST00000311737,NM_002769.4;PRSS1,missense_variant,p.Ala16Val,ENST00000619214,;TRBC2,intron_variant,,ENST00000637077,;TRBC2,intron_variant,,ENST00000610416,;TRBC2,intron_variant,,ENST00000636844,;PRSS1,upstream_gene_variant,,ENST00000492062,;PRSS1,non_coding_tran…	T	ENSG00000204983	ENST00000311737	Transcript
PRSS1	0	.	GRCh38	chr7	142750563	142750563	+	Missense_Mutation	SNP	C	C	T	rs770782578		SHEP_S1	NORMAL	C	C																c.49N>T	p.Pro17Ser	p.P17S	ENST00000311737	2/5	921	683	238				PRSS1,missense_variant,p.Pro17Ser,ENST00000486171,;PRSS1,missense_variant,p.Pro17Ser,ENST00000612126,;PRSS1,missense_variant,p.Pro17Ser,ENST00000311737,NM_002769.4;PRSS1,missense_variant,p.Pro17Ser,ENST00000619214,;TRBC2,intron_variant,,ENST00000637077,;TRBC2,intron_variant,,ENST00000610416,;TRBC2,intron_variant,,ENST00000636844,;PRSS1,upstream_gene_variant,,ENST00000492062,;PRSS1,non_coding_tran…	T	ENSG00000204983	ENST00000311737	Transcript
PRSS1	0	.	GRCh38	chr7	142751776	142751776	+	Missense_Mutation	SNP	G	G	A	rs757111793		SHEP_S1	NORMAL	G	G																c.203N>A	p.Arg68His	p.R68H	ENST00000311737	3/5	361	256	105				PRSS1,missense_variant,p.Arg82His,ENST00000486171,;PRSS1,missense_variant,p.Arg68His,ENST00000612126,;PRSS1,missense_variant,p.Arg68His,ENST00000311737,NM_002769.4;PRSS1,missense_variant,p.Arg68His,ENST00000619214,;PRSS1,missense_variant,p.Arg18His,ENST00000492062,;TRBC2,intron_variant,,ENST00000637077,;TRBC2,intron_variant,,ENST00000610416,;TRBC2,intron_variant,,ENST00000636844,;PRSS1,non_coding…	A	ENSG00000204983	ENST00000311737	Transcript
PRSS1	0	.	GRCh38	chr7	142752476	142752476	+	Missense_Mutation	SNP	G	G	C	novel		SHEP_S1	NORMAL	G	G																c.500N>C	p.Ser167Thr	p.S167T	ENST00000311737	4/5	830	529	300				PRSS1,missense_variant,p.Ser181Thr,ENST00000486171,;PRSS1,missense_variant,p.Ser167Thr,ENST00000612126,;PRSS1,missense_variant,p.Ser167Thr,ENST00000311737,NM_002769.4;PRSS1,missense_variant,p.Ser157Thr,ENST00000619214,;PRSS1,missense_variant,p.Ser117Thr,ENST00000492062,;TRBC2,intron_variant,,ENST00000637077,;TRBC2,intron_variant,,ENST00000610416,;TRBC2,intron_variant,,ENST00000636844,;PRSS1,non_c…	C	ENSG00000204983	ENST00000311737	Transcript
PRSS1	0	.	GRCh38	chr7	142752490	142752490	+	Missense_Mutation	SNP	G	G	A	novel		SHEP_S1	NORMAL	G	G																c.514N>A	p.Glu172Lys	p.E172K	ENST00000311737	4/5	856	545	311				PRSS1,missense_variant,p.Glu186Lys,ENST00000486171,;PRSS1,missense_variant,p.Glu172Lys,ENST00000612126,;PRSS1,missense_variant,p.Glu172Lys,ENST00000311737,NM_002769.4;PRSS1,missense_variant,p.Glu162Lys,ENST00000619214,;PRSS1,missense_variant,p.Glu122Lys,ENST00000492062,;TRBC2,intron_variant,,ENST00000637077,;TRBC2,intron_variant,,ENST00000610416,;TRBC2,intron_variant,,ENST00000636844,;PRSS1,non_c…	A	ENSG00000204983	ENST00000311737	Transcript
PRSS1	0	.	GRCh38	chr7	142752505	142752505	+	Nonsense_Mutation	SNP	G	G	T	novel		SHEP_S1	NORMAL	G	G																c.529N>T	p.Gly177Ter	p.G177*	ENST00000311737	4/5	910	588	322				PRSS1,stop_gained,p.Gly191Ter,ENST00000486171,;PRSS1,stop_gained,p.Gly177Ter,ENST00000612126,;PRSS1,stop_gained,p.Gly177Ter,ENST00000311737,NM_002769.4;PRSS1,stop_gained,p.Gly167Ter,ENST00000619214,;PRSS1,stop_gained,p.Gly127Ter,ENST00000492062,;TRBC2,intron_variant,,ENST00000637077,;TRBC2,intron_variant,,ENST00000610416,;TRBC2,intron_variant,,ENST00000636844,;PRSS1,non_coding_transcript_exon_var…	T	ENSG00000204983	ENST00000311737	Transcript
PRSS1	0	.	GRCh38	chr7	142752506	142752506	+	Missense_Mutation	SNP	G	G	T	novel		SHEP_S1	NORMAL	G	G																c.530N>T	p.Gly177Val	p.G177V	ENST00000311737	4/5	910	590	320				PRSS1,missense_variant,p.Gly191Val,ENST00000486171,;PRSS1,missense_variant,p.Gly177Val,ENST00000612126,;PRSS1,missense_variant,p.Gly177Val,ENST00000311737,NM_002769.4;PRSS1,missense_variant,p.Gly167Val,ENST00000619214,;PRSS1,missense_variant,p.Gly127Val,ENST00000492062,;TRBC2,intron_variant,,ENST00000637077,;TRBC2,intron_variant,,ENST00000610416,;TRBC2,intron_variant,,ENST00000636844,;PRSS1,non_c…	T	ENSG00000204983	ENST00000311737	Transcript
PRSS1	0	.	GRCh38	chr7	142752522	142752522	+	Missense_Mutation	SNP	C	C	G	novel		SHEP_S1	NORMAL	C	C																c.546N>G	p.Asn182Lys	p.N182K	ENST00000311737	4/5	982	623	359				PRSS1,missense_variant,p.Asn196Lys,ENST00000486171,;PRSS1,missense_variant,p.Asn182Lys,ENST00000612126,;PRSS1,missense_variant,p.Asn182Lys,ENST00000311737,NM_002769.4;PRSS1,missense_variant,p.Asn172Lys,ENST00000619214,;PRSS1,missense_variant,p.Asn132Lys,ENST00000492062,;TRBC2,intron_variant,,ENST00000637077,;TRBC2,intron_variant,,ENST00000610416,;TRBC2,intron_variant,,ENST00000636844,;PRSS1,non_c…	G	ENSG00000204983	ENST00000311737	Transcript
PRSS2	0	.	GRCh38	chr7	142772055	142772055	+	Missense_Mutation	SNP	C	C	T	rs377017470		SHEP_S1	NORMAL	C	C																c.47N>T	p.Ala16Val	p.A16V	ENST00000633969	2/6	811	559	252				PRSS2,missense_variant,p.Ala16Val,ENST00000633969,NM_001303414.1;PRSS2,missense_variant,p.Ala16Val,ENST00000632998,;PRSS2,missense_variant,p.Ala16Val,ENST00000632805,;PRSS2,missense_variant,p.Ala16Val,ENST00000539842,NM_002770.3;TRBC2,intron_variant,,ENST00000637077,;TRBC2,intron_variant,,ENST00000610416,;TRBC2,intron_variant,,ENST00000636844,;PRSS2,upstream_gene_variant,,ENST00000618750,;PRSS2,n…	T	ENSG00000275896	ENST00000633969	Transcript
PRSS2	0	.	GRCh38	chr7	142772094	142772094	+	Missense_Mutation	SNP	T	T	C	rs201779716		SHEP_S1	NORMAL	T	T																c.86N>C	p.Ile29Thr	p.I29T	ENST00000633969	2/6	1241	722	395				PRSS2,missense_variant,p.Ile29Thr,ENST00000633969,NM_001303414.1;PRSS2,missense_variant,p.Ile29Thr,ENST00000632998,;PRSS2,missense_variant,p.Ile29Thr,ENST00000632805,;PRSS2,missense_variant,p.Ile29Thr,ENST00000539842,NM_002770.3;TRBC2,intron_variant,,ENST00000637077,;TRBC2,intron_variant,,ENST00000610416,;TRBC2,intron_variant,,ENST00000636844,;PRSS2,upstream_gene_variant,,ENST00000618750,;PRSS2,n…	C	ENSG00000275896	ENST00000633969	Transcript
PRSS2	0	.	GRCh38	chr7	142772142	142772142	+	Missense_Mutation	SNP	A	A	C	rs199512312		SHEP_S1	NORMAL	A	A																c.134N>C	p.Tyr45Ser	p.Y45S	ENST00000633969	2/6	1346	959	387				PRSS2,missense_variant,p.Tyr45Ser,ENST00000633969,NM_001303414.1;PRSS2,missense_variant,p.Tyr45Ser,ENST00000632998,;PRSS2,missense_variant,p.Tyr45Ser,ENST00000632805,;PRSS2,missense_variant,p.Tyr45Ser,ENST00000539842,NM_002770.3;TRBC2,intron_variant,,ENST00000637077,;TRBC2,intron_variant,,ENST00000610416,;TRBC2,intron_variant,,ENST00000636844,;PRSS2,upstream_gene_variant,,ENST00000618750,;PRSS2,n…	C	ENSG00000275896	ENST00000633969	Transcript
PRSS2	0	.	GRCh38	chr7	142772174	142772174	+	Missense_Mutation	SNP	C	C	A	novel		SHEP_S1	NORMAL	C	C																c.166N>A	p.Gln56Lys	p.Q56K	ENST00000633969	2/6	1058	739	319				PRSS2,missense_variant,p.Gln56Lys,ENST00000633969,NM_001303414.1;PRSS2,missense_variant,p.Gln56Lys,ENST00000632998,;PRSS2,missense_variant,p.Gln56Lys,ENST00000632805,;PRSS2,missense_variant,p.Gln56Lys,ENST00000539842,NM_002770.3;TRBC2,intron_variant,,ENST00000637077,;TRBC2,intron_variant,,ENST00000610416,;TRBC2,intron_variant,,ENST00000636844,;PRSS2,non_coding_transcript_exon_variant,,ENST0000061…	A	ENSG00000275896	ENST00000633969	Transcript
PRSS2	0	.	GRCh38	chr7	142773267	142773267	+	Missense_Mutation	SNP	C	C	T	rs762157233		SHEP_S1	NORMAL	C	C																c.244N>T	p.Arg82Cys	p.R82C	ENST00000633969	4/6	352	253	99				PRSS2,missense_variant,p.Arg82Cys,ENST00000633969,NM_001303414.1;PRSS2,missense_variant,p.Arg68Cys,ENST00000632998,;PRSS2,missense_variant,p.Arg82Cys,ENST00000632805,;PRSS2,missense_variant,p.Arg68Cys,ENST00000539842,NM_002770.3;TRBC2,intron_variant,,ENST00000637077,;TRBC2,intron_variant,,ENST00000610416,;TRBC2,intron_variant,,ENST00000636844,;PRSS2,splice_region_variant,,ENST00000618750,;PRSS2,d…	T	ENSG00000275896	ENST00000633969	Transcript
PRSS2	0	.	GRCh38	chr7	142773330	142773330	+	Missense_Mutation	SNP	A	A	T	rs755933499		SHEP_S1	NORMAL	A	A																c.307N>T	p.Asn103Tyr	p.N103Y	ENST00000633969	4/6	752	541	211				PRSS2,missense_variant,p.Asn103Tyr,ENST00000633969,NM_001303414.1;PRSS2,missense_variant,p.Asn89Tyr,ENST00000632998,;PRSS2,missense_variant,p.Asn103Tyr,ENST00000632805,;PRSS2,missense_variant,p.Asn89Tyr,ENST00000539842,NM_002770.3;TRBC2,intron_variant,,ENST00000637077,;TRBC2,intron_variant,,ENST00000610416,;TRBC2,intron_variant,,ENST00000636844,;PRSS2,non_coding_transcript_exon_variant,,ENST00000…	T	ENSG00000275896	ENST00000633969	Transcript
PRSS2	0	.	GRCh38	chr7	142773337	142773337	+	Missense_Mutation	SNP	C	C	T	rs768157031		SHEP_S1	NORMAL	C	C																c.314N>T	p.Ala105Val	p.A105V	ENST00000633969	4/6	776	557	219				PRSS2,missense_variant,p.Ala105Val,ENST00000633969,NM_001303414.1;PRSS2,missense_variant,p.Ala91Val,ENST00000632998,;PRSS2,missense_variant,p.Ala105Val,ENST00000632805,;PRSS2,missense_variant,p.Ala91Val,ENST00000539842,NM_002770.3;TRBC2,intron_variant,,ENST00000637077,;TRBC2,intron_variant,,ENST00000610416,;TRBC2,intron_variant,,ENST00000636844,;PRSS2,non_coding_transcript_exon_variant,,ENST00000…	T	ENSG00000275896	ENST00000633969	Transcript
PRSS2	0	.	GRCh38	chr7	142773369	142773369	+	Missense_Mutation	SNP	C	C	T	novel		SHEP_S1	NORMAL	C	C																c.346N>T	p.Arg116Trp	p.R116W	ENST00000633969	4/6	829	615	214				PRSS2,missense_variant,p.Arg116Trp,ENST00000633969,NM_001303414.1;PRSS2,missense_variant,p.Arg102Trp,ENST00000632998,;PRSS2,missense_variant,p.Arg116Trp,ENST00000632805,;PRSS2,missense_variant,p.Arg102Trp,ENST00000539842,NM_002770.3;TRBC2,intron_variant,,ENST00000637077,;TRBC2,intron_variant,,ENST00000610416,;TRBC2,intron_variant,,ENST00000636844,;PRSS2,non_coding_transcript_exon_variant,,ENST000…	T	ENSG00000275896	ENST00000633969	Transcript
PRSS2	0	.	GRCh38	chr7	142773976	142773976	+	Missense_Mutation	SNP	G	G	A	novel		SHEP_S1	NORMAL	G	G																c.554N>A	p.Cys185Tyr	p.C185Y	ENST00000633969	5/6	1042	612	430				PRSS2,missense_variant,p.Cys185Tyr,ENST00000633969,NM_001303414.1;PRSS2,missense_variant,p.Cys171Tyr,ENST00000632998,;PRSS2,missense_variant,p.Cys170Tyr,ENST00000632805,;PRSS2,missense_variant,p.Cys171Tyr,ENST00000539842,NM_002770.3;TRBC2,intron_variant,,ENST00000637077,;TRBC2,intron_variant,,ENST00000610416,;TRBC2,intron_variant,,ENST00000636844,;PRSS2,non_coding_transcript_exon_variant,,ENST000…	A	ENSG00000275896	ENST00000633969	Transcript
PRSS2	0	.	GRCh38	chr7	142774011	142774011	+	Missense_Mutation	SNP	A	A	G	novel		SHEP_S1	NORMAL	A	A																c.589N>G	p.Met197Val	p.M197V	ENST00000633969	5/6	1107	720	387				PRSS2,missense_variant,p.Met197Val,ENST00000633969,NM_001303414.1;PRSS2,missense_variant,p.Met183Val,ENST00000632998,;PRSS2,missense_variant,p.Met182Val,ENST00000632805,;PRSS2,missense_variant,p.Met183Val,ENST00000539842,NM_002770.3;TRBC2,intron_variant,,ENST00000637077,;TRBC2,intron_variant,,ENST00000610416,;TRBC2,intron_variant,,ENST00000636844,;PRSS2,non_coding_transcript_exon_variant,,ENST000…	G	ENSG00000275896	ENST00000633969	Transcript
EPHB6	0	.	GRCh38	chr7	142865498	142865498	+	Missense_Mutation	SNP	G	T	T	rs8177146		SHEP_S1	NORMAL	G	G																c.973N>T	p.Ala325Ser	p.A325S	ENST00000619012	8/20	171	0	171				EPHB6,missense_variant,p.Ala325Ser,ENST00000619012,;EPHB6,missense_variant,p.Ala325Ser,ENST00000422643,NM_004445.5;EPHB6,missense_variant,p.Ala32Ser,ENST00000411471,NM_001280795.2,NM_001280794.2;EPHB6,upstream_gene_variant,,ENST00000476059,;EPHB6,upstream_gene_variant,,ENST00000617632,;EPHB6,downstream_gene_variant,,ENST00000497095,;EPHB6,3_prime_UTR_variant,,ENST00000614832,;EPHB6,3_prime_UTR_va…	T	ENSG00000106123	ENST00000619012	Transcript
TRPV5	0	.	GRCh38	chr7	142912583	142912583	+	Missense_Mutation	SNP	T	C	C	rs4252499		SHEP_S1	NORMAL	T	T																c.1687N>G	p.Thr563Ala	p.T563A	ENST00000265310	13/15	425	0	425				TRPV5,missense_variant,p.Thr563Ala,ENST00000265310,NM_019841.6;TRPV5,missense_variant,p.Thr508Ala,ENST00000439304,;	C	ENSG00000127412	ENST00000265310	Transcript
TRPV5	0	.	GRCh38	chr7	142929454	142929454	+	Missense_Mutation	SNP	T	C	C	rs4236480		SHEP_S1	NORMAL	T	T																c.461N>G	p.His154Arg	p.H154R	ENST00000265310	4/15	532	0	532				TRPV5,missense_variant,p.His154Arg,ENST00000265310,NM_019841.6;TRPV5,missense_variant,p.His154Arg,ENST00000442623,;TRPV5,missense_variant,p.His148Arg,ENST00000439304,;	C	ENSG00000127412	ENST00000265310	Transcript
ZYX	0	.	GRCh38	chr7	143388875	143388875	+	Missense_Mutation	SNP	C	C	T	rs41277425		SHEP_S1	NORMAL	C	C																c.1423N>T	p.Arg475Cys	p.R475C	ENST00000322764	8/10	463	315	148				ZYX,missense_variant,p.Arg475Cys,ENST00000322764,NM_003461.4,NM_001010972.1;ZYX,missense_variant,p.Arg318Cys,ENST00000392910,;ZYX,missense_variant,p.Arg443Cys,ENST00000354434,;ZYX,missense_variant,p.Arg165Cys,ENST00000446634,;EPHA1,downstream_gene_variant,,ENST00000275815,NM_005232.4;EPHA1,downstream_gene_variant,,ENST00000458129,;EPHA1,downstream_gene_variant,,ENST00000488068,;ZYX,downstream_gen…	T	ENSG00000159840	ENST00000322764	Transcript
CTAGE15	0	.	GRCh38	chr7	143572680	143572680	+	Missense_Mutation	SNP	C	C	T	rs1731345		SHEP_S1	NORMAL	C	C																c.863N>T	p.Thr288Met	p.T288M	ENST00000420911	1/1	190	89	101				CTAGE15,missense_variant,p.Thr288Met,ENST00000420911,NM_001008747.2;RNU6-162P,upstream_gene_variant,,ENST00000516228,;	T	ENSG00000271079	ENST00000420911	Transcript
CTAGE15	0	.	GRCh38	chr7	143573079	143573079	+	Missense_Mutation	SNP	A	A	G	rs62484910		SHEP_S1	NORMAL	A	A																c.1262N>G	p.Glu421Gly	p.E421G	ENST00000420911	1/1	885	316	569				CTAGE15,missense_variant,p.Glu421Gly,ENST00000420911,NM_001008747.2;RNU6-162P,upstream_gene_variant,,ENST00000516228,;	G	ENSG00000271079	ENST00000420911	Transcript
TCAF2	0	.	GRCh38	chr7	143719852	143719852	+	Missense_Mutation	SNP	C	C	T	rs62486260		SHEP_S1	NORMAL	C	C																c.793N>T	p.Arg265Trp	p.R265W	ENST00000444908	3/7	42	23	19				TCAF2,missense_variant,p.Arg265Trp,ENST00000441159,;TCAF2,missense_variant,p.Arg265Trp,ENST00000444908,NM_001130025.1;TCAF2,missense_variant,p.Arg265Trp,ENST00000357344,NM_173678.2;TCAF2,missense_variant,p.Arg101Trp,ENST00000411935,;TCAF2,missense_variant,p.Arg101Trp,ENST00000425618,NM_001130026.2;TCAF2,missense_variant,p.Arg80Trp,ENST00000518791,;RP11-298A10.1,intron_variant,,ENST00000636919,;RP…	T	ENSG00000170379	ENST00000444908	Transcript
TCAF2	0	.	GRCh38	chr7	143719990	143719990	+	Missense_Mutation	SNP	T	T	C	rs62486261		SHEP_S1	NORMAL	T	T																c.931N>C	p.Cys311Arg	p.C311R	ENST00000444908	3/7	328	202	126				TCAF2,missense_variant,p.Cys311Arg,ENST00000441159,;TCAF2,missense_variant,p.Cys311Arg,ENST00000444908,NM_001130025.1;TCAF2,missense_variant,p.Cys311Arg,ENST00000357344,NM_173678.2;TCAF2,missense_variant,p.Cys147Arg,ENST00000411935,;TCAF2,missense_variant,p.Cys147Arg,ENST00000425618,NM_001130026.2;TCAF2,missense_variant,p.Cys126Arg,ENST00000518791,;RP11-298A10.1,intron_variant,,ENST00000636919,;R…	C	ENSG00000170379	ENST00000444908	Transcript
CTAGE8	0	.	GRCh38	chr7	144267174	144267174	+	Missense_Mutation	SNP	A	A	G	rs62484795		SHEP_S1	NORMAL	A	A																c.2077N>C	p.Phe693Leu	p.F693L	ENST00000487179	1/1	650	198	452				CTAGE8,missense_variant,p.Phe693Leu,ENST00000487179,NM_001278507.1;OR2A1-AS1,intron_variant,,ENST00000463561,;OR2A1-AS1,intron_variant,,ENST00000476560,;OR2A1-AS1,intron_variant,,ENST00000487102,;OR2A1-AS1,intron_variant,,ENST00000478806,;RP4-545C24.1,intron_variant,,ENST00000460955,;OR2A1-AS1,intron_variant,,ENST00000489488,;OR2A1-AS1,intron_variant,,ENST00000461843,;	G	ENSG00000244693	ENST00000487179	Transcript
OR2A1	0	.	GRCh38	chr7	144318627	144318627	+	Missense_Mutation	SNP	C	G	G	rs201568948		SHEP_S1	NORMAL	C	C																c.503N>G	p.Ser168Cys	p.S168C	ENST00000408951	1/1	190	0	190				OR2A1,missense_variant,p.Ser168Cys,ENST00000408951,NM_001005287.1;OR2A1-AS1,intron_variant,,ENST00000463561,;OR2A1-AS1,intron_variant,,ENST00000486094,;OR2A1-AS1,intron_variant,,ENST00000476560,;OR2A1-AS1,intron_variant,,ENST00000487102,;OR2A1-AS1,intron_variant,,ENST00000475089,;OR2A1-AS1,intron_variant,,ENST00000478806,;OR2A1-AS1,intron_variant,,ENST00000488041,;OR2A1-AS1,intron_variant,,ENST00…	G	ENSG00000221970	ENST00000408951	Transcript
ARHGEF5	0	.	GRCh38	chr7	144362670	144362671	+	Frame_Shift_Ins	INS	-	-	TGGAGGCTGAGGAGGCCCAGCG	rs766185415		SHEP_S1	NORMAL	-	-																c.1_2insTGGAGGCTGAGGAGGCCCAGCG	p.Ala10GlyfsTer2	p.A10Gfs*2	ENST00000056217	2/15	527	400	127				ARHGEF5,frameshift_variant,p.Ala10GlyfsTer2,ENST00000056217,NM_005435.3;ARHGEF5,frameshift_variant,p.Ala10GlyfsTer2,ENST00000498580,;ARHGEF5,upstream_gene_variant,,ENST00000474817,;ARHGEF5,upstream_gene_variant,,ENST00000471847,;	TGGAGGCTGAGGAGGCCCAGCG	ENSG00000050327	ENST00000056217	Transcript
SSPO	0	.	GRCh38	chr7	149818100	149818101	+	Nonsense_Mutation	INS	-	A	A	novel		SHEP_S1	NORMAL	-	-																c.11581_11582insA	p.Tyr3861Ter	p.Y3861*	ENST00000378016	79/107	240	0	240				SSPO,stop_gained,p.Tyr3861Ter,ENST00000378016,NM_198455.2;SSPO,non_coding_transcript_exon_variant,,ENST00000623373,;SSPO,upstream_gene_variant,,ENST00000492965,;SSPO,upstream_gene_variant,,ENST00000488835,;SSPO,upstream_gene_variant,,ENST00000461331,;	A	ENSG00000197558	ENST00000378016	Transcript
AGAP3	0	.	GRCh38	chr7	151086831	151086832	+	Frame_Shift_Ins	INS	-	-	GGGG	novel		SHEP_S1	NORMAL	-	-																c.90_91insGGGG	p.Val31GlyfsTer100	p.V31Gfs*100	ENST00000397238	1/18	57	12	45				AGAP3,frameshift_variant,p.Val31GlyfsTer100,ENST00000397238,NM_031946.6;AGAP3,frameshift_variant,p.Val31GlyfsTer100,ENST00000473312,NM_001042535.3;AGAP3,frameshift_variant,p.Val31GlyfsTer100,ENST00000479901,NM_001308304.1;AGAP3,intron_variant,,ENST00000622464,;AGAP3,intron_variant,,ENST00000463381,NM_001281300.1;TMUB1,upstream_gene_variant,,ENST00000392818,NM_031434.3;TMUB1,upstream_gene_variant,…	GGGG	ENSG00000133612	ENST00000397238	Transcript
ASB10	0	.	GRCh38	chr7	151181424	151181424	+	Missense_Mutation	SNP	C	C	G	rs104886474		SHEP_S1	NORMAL	C	C																c.619N>C	p.Val207Leu	p.V207L	ENST00000420175	3/6	360	114	246				ASB10,missense_variant,p.Val207Leu,ENST00000275838,NM_001142460.1;ASB10,missense_variant,p.Val192Leu,ENST00000377867,NM_080871.3;ASB10,missense_variant,p.Val207Leu,ENST00000420175,NM_001142459.1;	G	ENSG00000146926	ENST00000420175	Transcript
IQCA1L	0	.	GRCh38	chr7	151195598	151195598	+	Frame_Shift_Del	DEL	C	C	-	novel		SHEP_S1	NORMAL	C	C																c.1375delN	p.Glu459LysfsTer4	p.E459Kfs*4	ENST00000615129	11/19	427	292	135				IQCA1L,frameshift_variant,p.Glu459LysfsTer4,ENST00000615129,NM_001304419.1;IQCA1L,3_prime_UTR_variant,,ENST00000613681,;IQCA1L,upstream_gene_variant,,ENST00000611102,;	-	ENSG00000278685	ENST00000615129	Transcript
KMT2C	0	.	GRCh38	chr7	152179876	152179876	+	Missense_Mutation	SNP	G	G	C	novel		SHEP_S1	NORMAL	G	G																c.7400N>G	p.Pro2467Arg	p.P2467R	ENST00000262189	37/59	400	266	134				KMT2C,missense_variant,p.Pro2467Arg,ENST00000262189,NM_170606.2;KMT2C,missense_variant,p.Pro2467Arg,ENST00000355193,;KMT2C,missense_variant,p.Pro105Arg,ENST00000558665,;KMT2C,upstream_gene_variant,,ENST00000360104,;KMT2C,3_prime_UTR_variant,,ENST00000558084,;KMT2C,non_coding_transcript_exon_variant,,ENST00000473186,;	C	ENSG00000055609	ENST00000262189	Transcript
KMT2C	0	.	GRCh38	chr7	152187373	152187373	+	Missense_Mutation	SNP	G	G	T	rs767472142		SHEP_S1	NORMAL	G	G																c.4897N>A	p.Gln1633Lys	p.Q1633K	ENST00000262189	33/59	544	389	155				KMT2C,missense_variant,p.Gln1633Lys,ENST00000262189,NM_170606.2;KMT2C,missense_variant,p.Gln1633Lys,ENST00000355193,;KMT2C,3_prime_UTR_variant,,ENST00000558084,;KMT2C,non_coding_transcript_exon_variant,,ENST00000473186,;	T	ENSG00000055609	ENST00000262189	Transcript
KMT2C	0	.	GRCh38	chr7	152229936	152229936	+	Missense_Mutation	SNP	C	C	A	rs28522267		SHEP_S1	NORMAL	C	C																c.2963N>T	p.Cys988Phe	p.C988F	ENST00000262189	18/59	628	385	243				KMT2C,missense_variant,p.Cys988Phe,ENST00000262189,NM_170606.2;KMT2C,missense_variant,p.Cys988Phe,ENST00000355193,;KMT2C,missense_variant,p.Cys144Phe,ENST00000418673,;KMT2C,3_prime_UTR_variant,,ENST00000558084,;KMT2C,non_coding_transcript_exon_variant,,ENST00000473186,;	A	ENSG00000055609	ENST00000262189	Transcript
KMT2C	0	.	GRCh38	chr7	152247922	152247922	+	Missense_Mutation	SNP	C	C	T	rs2479172		SHEP_S1	NORMAL	C	C																c.2512N>A	p.Gly838Ser	p.G838S	ENST00000262189	14/59	600	421	179				KMT2C,missense_variant,p.Gly838Ser,ENST00000262189,NM_170606.2;KMT2C,missense_variant,p.Gly838Ser,ENST00000355193,;KMT2C,missense_variant,p.Gly34Ser,ENST00000418673,;KMT2C,3_prime_UTR_variant,,ENST00000558084,;	T	ENSG00000055609	ENST00000262189	Transcript
KMT2C	0	.	GRCh38	chr7	152247986	152247987	+	Nonsense_Mutation	INS	-	-	T	rs150073007		SHEP_S1	NORMAL	-	-																c.2447_2448insA	p.Tyr816Ter	p.Y816*	ENST00000262189	14/59	982	839	143				KMT2C,stop_gained,p.Tyr816Ter,ENST00000262189,NM_170606.2;KMT2C,stop_gained,p.Tyr816Ter,ENST00000355193,;KMT2C,stop_gained,p.Tyr12Ter,ENST00000418673,;KMT2C,stop_gained,p.Tyr816Ter,ENST00000558084,;	T	ENSG00000055609	ENST00000262189	Transcript
KMT2C	0	.	GRCh38	chr7	152273771	152273771	+	Missense_Mutation	SNP	T	T	A	rs10454320		SHEP_S1	NORMAL	T	T																c.946N>T	p.Thr316Ser	p.T316S	ENST00000262189	7/59	786	518	267				KMT2C,missense_variant,p.Thr316Ser,ENST00000262189,NM_170606.2;KMT2C,missense_variant,p.Thr316Ser,ENST00000355193,;KMT2C,missense_variant,p.Thr316Ser,ENST00000558084,;	A	ENSG00000055609	ENST00000262189	Transcript
MYOM2	0	.	GRCh38	chr8	2101041	2101041	+	Missense_Mutation	SNP	G	G	A	rs968381		SHEP_S1	NORMAL	G	G																c.2606N>A	p.Ser869Asn	p.S869N	ENST00000262113	20/37	127	63	64				MYOM2,missense_variant,p.Ser869Asn,ENST00000262113,NM_003970.3;MYOM2,missense_variant,p.Ser294Asn,ENST00000523438,;MYOM2,non_coding_transcript_exon_variant,,ENST00000518203,;MYOM2,non_coding_transcript_exon_variant,,ENST00000519372,;MYOM2,upstream_gene_variant,,ENST00000517520,;	A	ENSG00000036448	ENST00000262113	Transcript
ZNF705G	0	.	GRCh38	chr8	7358172	7358172	+	Missense_Mutation	SNP	A	A	G	rs9693671		SHEP_S1	NORMAL	A	A																c.707N>C	p.Val236Ala	p.V236A	ENST00000400156	7/7	962	484	478				ZNF705G,missense_variant,p.Val236Ala,ENST00000400156,NM_001164457.1;FAM66B,upstream_gene_variant,,ENST00000606573,;FAM66B,upstream_gene_variant,,ENST00000529456,;	G	ENSG00000215372	ENST00000400156	Transcript
ZNF705G	0	.	GRCh38	chr8	7360315	7360315	+	Missense_Mutation	SNP	A	A	C	rs3989701		SHEP_S1	NORMAL	A	A																c.157N>G	p.Ser53Ala	p.S53A	ENST00000400156	5/7	809	454	355				ZNF705G,missense_variant,p.Ser53Ala,ENST00000400156,NM_001164457.1;FAM66B,upstream_gene_variant,,ENST00000606573,;FAM66B,upstream_gene_variant,,ENST00000529456,;	C	ENSG00000215372	ENST00000400156	Transcript
ZNF705G	0	.	GRCh38	chr8	7361110	7361110	+	Missense_Mutation	SNP	C	C	T	rs3989698		SHEP_S1	NORMAL	C	C																c.139N>A	p.Gly47Arg	p.G47R	ENST00000400156	4/7	811	455	356				ZNF705G,missense_variant,p.Gly47Arg,ENST00000400156,NM_001164457.1;	T	ENSG00000215372	ENST00000400156	Transcript
ZNF705G	0	.	GRCh38	chr8	7361230	7361230	+	Missense_Mutation	SNP	G	G	C	rs3989697		SHEP_S1	NORMAL	G	G																c.19N>G	p.Leu7Val	p.L7V	ENST00000400156	4/7	583	393	190				ZNF705G,missense_variant,p.Leu7Val,ENST00000400156,NM_001164457.1;	C	ENSG00000215372	ENST00000400156	Transcript
SPAG11B	0	.	GRCh38	chr8	7450864	7450864	+	Missense_Mutation	SNP	T	C	C	rs1042797		SHEP_S1	NORMAL	T	T																c.251N>G	p.His84Arg	p.H84R	ENST00000398462	3/3	309	0	309				SPAG11B,missense_variant,p.His84Arg,ENST00000398462,NM_058201.2;SPAG11B,missense_variant,p.His84Arg,ENST00000359758,NM_058200.2;SPAG11B,missense_variant,p.His31Arg,ENST00000458665,NM_058207.2;SPAG11B,3_prime_UTR_variant,,ENST00000297498,NM_016512.3;SPAG11B,3_prime_UTR_variant,,ENST00000528168,NM_058206.3;SPAG11B,intron_variant,,ENST00000361111,NM_058202.2;SPAG11B,intron_variant,,ENST00000528943,;…	C	ENSG00000164871	ENST00000398462	Transcript
PRR23D1	0	.	GRCh38	chr8	7541250	7541250	+	Missense_Mutation	SNP	T	T	G	rs2737502		SHEP_S1	NORMAL	T	T																c.210N>G	p.Asn70Lys	p.N70K	ENST00000533250	4/4	137	66	71				PRR23D1,missense_variant,p.Asn70Lys,ENST00000533250,NM_001282479.1;	G	ENSG00000255251	ENST00000533250	Transcript
DEFB107A	0	.	GRCh38	chr8	7815604	7815604	+	Missense_Mutation	SNP	C	A	A	rs200631345		SHEP_S1	NORMAL	C	C																c.25N>T	p.Val9Phe	p.V9F	ENST00000335021	1/2	94	0	94				DEFB107A,missense_variant,p.Val9Phe,ENST00000335021,NM_001037668.1;	A	ENSG00000186572	ENST00000335021	Transcript
DEFB104A	0	.	GRCh38	chr8	7836512	7836512	+	Missense_Mutation	SNP	A	A	G	rs2680507		SHEP_S1	NORMAL	A	A																c.28N>G	p.Ile10Val	p.I10V	ENST00000314265	1/2	125	86	39				DEFB104A,missense_variant,p.Ile10Val,ENST00000314265,NM_080389.2;	G	ENSG00000176782	ENST00000314265	Transcript
DEFB104A	0	.	GRCh38	chr8	7841088	7841088	+	Missense_Mutation	SNP	G	G	A	rs140952426		SHEP_S1	NORMAL	G	G																c.113N>A	p.Arg38Gln	p.R38Q	ENST00000314265	2/2	165	88	77				DEFB104A,missense_variant,p.Arg38Gln,ENST00000314265,NM_080389.2;	A	ENSG00000176782	ENST00000314265	Transcript
ZNF705B	0	.	GRCh38	chr8	7950105	7950105	+	Missense_Mutation	SNP	T	A	A	novel		SHEP_S1	NORMAL	T	T																c.212N>A	p.Val71Glu	p.V71E	ENST00000400120	5/7	7	0	7				ZNF705B,missense_variant,p.Val71Glu,ENST00000400120,NM_001193630.1;FAM66E,upstream_gene_variant,,ENST00000533615,;FAM66E,upstream_gene_variant,,ENST00000529252,;	A	ENSG00000215356	ENST00000400120	Transcript
RP1L1	0	.	GRCh38	chr8	10610115	10610115	+	Missense_Mutation	SNP	T	T	A	rs141205444		SHEP_S1	NORMAL	T	T																c.3983N>T	p.Glu1328Val	p.E1328V	ENST00000382483	4/4	347	126	220				RP1L1,missense_variant,p.Glu1328Val,ENST00000382483,NM_178857.5;	A	ENSG00000183638	ENST00000382483	Transcript
RP1L1	0	.	GRCh38	chr8	10610116	10610116	+	Missense_Mutation	SNP	C	C	T	rs141046710		SHEP_S1	NORMAL	C	C																c.3982N>A	p.Glu1328Lys	p.E1328K	ENST00000382483	4/4	354	125	229				RP1L1,missense_variant,p.Glu1328Lys,ENST00000382483,NM_178857.5;	T	ENSG00000183638	ENST00000382483	Transcript
RP1L1	0	.	GRCh38	chr8	10610118	10610118	+	Missense_Mutation	SNP	G	G	A	rs143544262		SHEP_S1	NORMAL	G	G																c.3980N>T	p.Thr1327Ile	p.T1327I	ENST00000382483	4/4	328	117	211				RP1L1,missense_variant,p.Thr1327Ile,ENST00000382483,NM_178857.5;	A	ENSG00000183638	ENST00000382483	Transcript
RP1L1	0	.	GRCh38	chr8	10610119	10610119	+	Missense_Mutation	SNP	T	T	C	rs139405108		SHEP_S1	NORMAL	T	T																c.3979N>G	p.Thr1327Ala	p.T1327A	ENST00000382483	4/4	338	117	221				RP1L1,missense_variant,p.Thr1327Ala,ENST00000382483,NM_178857.5;	C	ENSG00000183638	ENST00000382483	Transcript
RP1L1	0	.	GRCh38	chr8	10610127	10610127	+	Missense_Mutation	SNP	T	T	C	rs4240659		SHEP_S1	NORMAL	T	T																c.3971N>G	p.Glu1324Gly	p.E1324G	ENST00000382483	4/4	312	109	203				RP1L1,missense_variant,p.Glu1324Gly,ENST00000382483,NM_178857.5;	C	ENSG00000183638	ENST00000382483	Transcript
RP1L1	0	.	GRCh38	chr8	10610142	10610142	+	Missense_Mutation	SNP	G	G	C	rs4840501		SHEP_S1	NORMAL	G	G																c.3956N>G	p.Ala1319Gly	p.A1319G	ENST00000382483	4/4	326	99	227				RP1L1,missense_variant,p.Ala1319Gly,ENST00000382483,NM_178857.5;	C	ENSG00000183638	ENST00000382483	Transcript
RP1L1	0	.	GRCh38	chr8	10610143	10610143	+	Missense_Mutation	SNP	C	C	T	rs73201156		SHEP_S1	NORMAL	C	C																c.3955N>A	p.Ala1319Thr	p.A1319T	ENST00000382483	4/4	329	251	78				RP1L1,missense_variant,p.Ala1319Thr,ENST00000382483,NM_178857.5;	T	ENSG00000183638	ENST00000382483	Transcript
ZNF705D	0	.	GRCh38	chr8	12113040	12113040	+	Missense_Mutation	SNP	G	A	A	novel		SHEP_S1	NORMAL	G	G																c.785N>A	p.Gly262Glu	p.G262E	ENST00000400085	6/6	144	11	133				ZNF705D,missense_variant,p.Gly262Glu,ENST00000400085,NM_001039615.3;ZNF705D,missense_variant,p.Gly262Glu,ENST00000400078,;FAM66D,upstream_gene_variant,,ENST00000434078,;	A	ENSG00000215343	ENST00000400085	Transcript
FAM86B1	0	.	GRCh38	chr8	12186708	12186708	+	Missense_Mutation	SNP	G	G	C	rs201723492		SHEP_S1	NORMAL	G	G																c.366N>G	p.Phe122Leu	p.F122L	ENST00000448228	4/7	90	55	35				FAM86B1,missense_variant,p.Phe122Leu,ENST00000448228,NM_001083537.1;FAM86B1,missense_variant,p.Phe156Leu,ENST00000533852,;FAM86B1,missense_variant,p.Phe94Leu,ENST00000524571,;FAM86B1,missense_variant,p.Phe122Leu,ENST00000534520,;FAM86B1,missense_variant,p.Phe156Leu,ENST00000533513,;FAM86B1,stop_gained,p.Ser54Ter,ENST00000431227,;FAM86B1,missense_variant,p.Phe122Leu,ENST00000340537,;FAM86B1,missen…	C	ENSG00000186523	ENST00000448228	Transcript
FAM86B2	0	.	GRCh38	chr8	12434084	12434084	+	Missense_Mutation	SNP	C	C	A	rs146321506		SHEP_S1	NORMAL	C	C																c.127N>T	p.Asp43Tyr	p.D43Y	ENST00000262365	2/8	412	176	236				FAM86B2,missense_variant,p.Asp43Tyr,ENST00000262365,NM_001137610.1;FAM86B2,missense_variant,p.Asp43Tyr,ENST00000527331,;FAM86B2,missense_variant,p.Asp43Tyr,ENST00000532480,;FAM86B2,5_prime_UTR_variant,,ENST00000309608,;	A	ENSG00000145002	ENST00000262365	Transcript
VPS37A	0	.	GRCh38	chr8	17274932	17274932	+	Missense_Mutation	SNP	A	A	T	rs17502618		SHEP_S1	NORMAL	A	A																c.616N>T	p.Ile206Phe	p.I206F	ENST00000324849	5/12	263	149	114				VPS37A,missense_variant,p.Ile206Phe,ENST00000324849,NM_152415.2;VPS37A,missense_variant,p.Ile181Phe,ENST00000521829,NM_001145152.1;VPS37A,upstream_gene_variant,,ENST00000521976,;VPS37A,missense_variant,p.Ile206Phe,ENST00000520140,;VPS37A,3_prime_UTR_variant,,ENST00000425020,;	T	ENSG00000155975	ENST00000324849	Transcript
INTS10	0	.	GRCh38	chr8	19823925	19823925	+	Missense_Mutation	SNP	G	G	T	rs190252104		SHEP_S1	NORMAL	G	G																c.717N>T	p.Lys239Asn	p.K239N	ENST00000397977	7/17	283	168	115				INTS10,missense_variant,p.Lys239Asn,ENST00000397977,NM_018142.2;INTS10,missense_variant,p.Lys36Asn,ENST00000523846,;INTS10,non_coding_transcript_exon_variant,,ENST00000522806,;INTS10,downstream_gene_variant,,ENST00000521758,;INTS10,non_coding_transcript_exon_variant,,ENST00000522081,;INTS10,upstream_gene_variant,,ENST00000521357,;INTS10,downstream_gene_variant,,ENST00000522114,;INTS10,upstream_ge…	T	ENSG00000104613	ENST00000397977	Transcript
CHRNA2	0	.	GRCh38	chr8	27463112	27463112	+	Missense_Mutation	SNP	G	G	C	rs772465304		SHEP_S1	NORMAL	G	G																c.1331N>G	p.Ser444Cys	p.S444C	ENST00000407991	6/7	263	138	125				CHRNA2,missense_variant,p.Ser444Cys,ENST00000407991,NM_000742.3;CHRNA2,missense_variant,p.Ser422Cys,ENST00000520933,;CHRNA2,missense_variant,p.Ser429Cys,ENST00000240132,NM_001282455.1;PTK2B,downstream_gene_variant,,ENST00000397501,NM_173174.2;PTK2B,downstream_gene_variant,,ENST00000346049,NM_173176.2,NM_004103.4;PTK2B,downstream_gene_variant,,ENST00000420218,NM_173175.2;PTK2B,downstream_gene_vari…	C	ENSG00000120903	ENST00000407991	Transcript
NUGGC	0	.	GRCh38	chr8	28056036	28056036	+	Nonsense_Mutation	SNP	G	G	A	rs753815960		SHEP_S1	NORMAL	G	G																c.1135N>T	p.Arg379Ter	p.R379*	ENST00000413272	10/19	97	64	33				NUGGC,stop_gained,p.Arg379Ter,ENST00000413272,NM_001010906.1;	A	ENSG00000189233	ENST00000413272	Transcript
KAT6A	0	.	GRCh38	chr8	42048385	42048385	+	Missense_Mutation	SNP	T	T	C	rs200651017		SHEP_S1	NORMAL	T	T																c.593N>G	p.Lys198Arg	p.K198R	ENST00000396930	3/18	125	60	65				KAT6A,missense_variant,p.Lys198Arg,ENST00000396930,;KAT6A,missense_variant,p.Lys198Arg,ENST00000406337,;KAT6A,missense_variant,p.Lys198Arg,ENST00000265713,NM_006766.4;KAT6A,missense_variant,p.Lys198Arg,ENST00000485568,NM_001305878.1;KAT6A,downstream_gene_variant,,ENST00000426524,;SNORD112,upstream_gene_variant,,ENST00000459551,;	C	ENSG00000083168	ENST00000396930	Transcript
SOX17	0	.	GRCh38	chr8	54458177	54458177	+	Missense_Mutation	SNP	G	G	C	novel		SHEP_S1	NORMAL	G	G																c.39N>C	p.Gln13His	p.Q13H	ENST00000297316	1/2	164	93	71				SOX17,missense_variant,p.Gln13His,ENST00000297316,NM_022454.3;	C	ENSG00000164736	ENST00000297316	Transcript
RP1	0	.	GRCh38	chr8	54627228	54627228	+	Missense_Mutation	SNP	C	C	A	novel		SHEP_S1	NORMAL	C	C																c.3346N>A	p.Pro1116Thr	p.P1116T	ENST00000220676	4/4	358	198	160				RP1,missense_variant,p.Pro1116Thr,ENST00000220676,NM_006269.1;RP1,intron_variant,,ENST00000637698,;RP1,intron_variant,,ENST00000636932,;	A	ENSG00000104237	ENST00000220676	Transcript
CYP7A1	0	.	GRCh38	chr8	58500061	58500061	+	Missense_Mutation	SNP	G	G	A	rs147162838		SHEP_S1	NORMAL	G	G																c.38N>T	p.Ala13Val	p.A13V	ENST00000301645	1/6	323	176	147				CYP7A1,missense_variant,p.Ala13Val,ENST00000301645,NM_000780.3;RP11-114M5.3,upstream_gene_variant,,ENST00000520812,;	A	ENSG00000167910	ENST00000301645	Transcript
NSMAF	0	.	GRCh38	chr8	58607807	58607807	+	Missense_Mutation	SNP	G	G	A	rs144608080		SHEP_S1	NORMAL	G	G																c.814N>T	p.Arg272Cys	p.R272C	ENST00000427130	11/31	289	155	134				NSMAF,missense_variant,p.Arg241Cys,ENST00000038176,NM_003580.3;NSMAF,missense_variant,p.Arg272Cys,ENST00000427130,NM_001144772.1;NSMAF,non_coding_transcript_exon_variant,,ENST00000519858,;	A	ENSG00000035681	ENST00000427130	Transcript
MYBL1	0	.	GRCh38	chr8	66566093	66566093	+	Missense_Mutation	SNP	T	T	C	rs200196635		SHEP_S1	NORMAL	T	T																c.2101N>G	p.Lys701Glu	p.K701E	ENST00000522677	15/16	92	57	35				MYBL1,missense_variant,p.Lys701Glu,ENST00000522677,NM_001080416.3;MYBL1,missense_variant,p.Lys359Glu,ENST00000517885,;MYBL1,intron_variant,,ENST00000524176,NM_001144755.2,NM_001294282.1;MYBL1,intron_variant,,ENST00000522419,;	C	ENSG00000185697	ENST00000522677	Transcript
MYBL1	0	.	GRCh38	chr8	66573461	66573461	+	Missense_Mutation	SNP	G	G	A	novel		SHEP_S1	NORMAL	G	G																c.1516N>T	p.Pro506Ser	p.P506S	ENST00000522677	11/16	514	257	257				MYBL1,missense_variant,p.Pro506Ser,ENST00000522677,NM_001080416.3;MYBL1,missense_variant,p.Pro506Ser,ENST00000524176,NM_001144755.2,NM_001294282.1;MYBL1,missense_variant,p.Pro164Ser,ENST00000517885,;	A	ENSG00000185697	ENST00000522677	Transcript
NBN	0	.	GRCh38	chr8	89971232	89971232	+	Missense_Mutation	SNP	G	G	A	rs34767364		SHEP_S1	NORMAL	G	G																c.643N>T	p.Arg215Trp	p.R215W	ENST00000265433	6/16	103	62	41				NBN,missense_variant,p.Arg215Trp,ENST00000265433,NM_002485.4;NBN,missense_variant,p.Arg133Trp,ENST00000409330,NM_001024688.2;NBN,missense_variant,p.Arg133Trp,ENST00000517772,;NBN,missense_variant,p.Arg127Trp,ENST00000519426,;NBN,3_prime_UTR_variant,,ENST00000396252,;	A	ENSG00000104320	ENST00000265433	Transcript
FAM92A	0	.	GRCh38	chr8	93728258	93728258	+	Missense_Mutation	SNP	C	C	G	rs200614366		SHEP_S1	NORMAL	C	C																c.831N>G	p.Asp277Glu	p.D277E	ENST00000518322	9/9	103	53	50				FAM92A,missense_variant,p.Asp277Glu,ENST00000518322,NM_145269.4;FAM92A,missense_variant,p.Asp276Glu,ENST00000620645,;FAM92A,missense_variant,p.Asp239Glu,ENST00000423990,NM_001283034.1;FAM92A,missense_variant,p.Asp122Glu,ENST00000517718,;FAM92A,missense_variant,p.Asp122Glu,ENST00000521641,;RBM12B,downstream_gene_variant,,ENST00000399300,NM_203390.2;RBM12B,downstream_gene_variant,,ENST00000517700,;…	G	ENSG00000188343	ENST00000518322	Transcript
PABPC1	0	.	GRCh38	chr8	100709584	100709584	+	Missense_Mutation	SNP	G	G	A	rs200409148		SHEP_S1	NORMAL	G	G																c.1120N>T	p.Arg374Cys	p.R374C	ENST00000318607	8/15	385	267	118				PABPC1,missense_variant,p.Arg374Cys,ENST00000318607,NM_002568.3;PABPC1,missense_variant,p.Arg329Cys,ENST00000519004,;PABPC1,missense_variant,p.Arg342Cys,ENST00000522387,;PABPC1,missense_variant,p.Arg349Cys,ENST00000610907,;PABPC1,missense_variant,p.Arg243Cys,ENST00000519100,;PABPC1,intron_variant,,ENST00000517403,;PABPC1,upstream_gene_variant,,ENST00000520868,;PABPC1,upstream_gene_variant,,ENST00…	A	ENSG00000070756	ENST00000318607	Transcript
PABPC1	0	.	GRCh38	chr8	100709589	100709589	+	Missense_Mutation	SNP	T	T	C	rs201076736		SHEP_S1	NORMAL	T	T																c.1115N>G	p.Glu372Gly	p.E372G	ENST00000318607	8/15	376	258	118				PABPC1,missense_variant,p.Glu372Gly,ENST00000318607,NM_002568.3;PABPC1,missense_variant,p.Glu327Gly,ENST00000519004,;PABPC1,missense_variant,p.Glu340Gly,ENST00000522387,;PABPC1,missense_variant,p.Glu347Gly,ENST00000610907,;PABPC1,missense_variant,p.Glu241Gly,ENST00000519100,;PABPC1,intron_variant,,ENST00000517403,;PABPC1,upstream_gene_variant,,ENST00000520868,;PABPC1,upstream_gene_variant,,ENST00…	C	ENSG00000070756	ENST00000318607	Transcript
PABPC1	0	.	GRCh38	chr8	100709611	100709611	+	Missense_Mutation	SNP	C	C	A	rs202074479		SHEP_S1	NORMAL	C	C																c.1093N>T	p.Val365Leu	p.V365L	ENST00000318607	8/15	286	212	74				PABPC1,missense_variant,p.Val365Leu,ENST00000318607,NM_002568.3;PABPC1,missense_variant,p.Val320Leu,ENST00000519004,;PABPC1,missense_variant,p.Val333Leu,ENST00000522387,;PABPC1,missense_variant,p.Val340Leu,ENST00000610907,;PABPC1,missense_variant,p.Val234Leu,ENST00000519100,;PABPC1,intron_variant,,ENST00000517403,;PABPC1,upstream_gene_variant,,ENST00000520868,;PABPC1,upstream_gene_variant,,ENST00…	A	ENSG00000070756	ENST00000318607	Transcript
PKHD1L1	0	.	GRCh38	chr8	109412301	109412301	+	Missense_Mutation	SNP	G	G	T	rs141754255		SHEP_S1	NORMAL	G	G																c.2122N>T	p.Asp708Tyr	p.D708Y	ENST00000378402	20/78	286	146	140				PKHD1L1,missense_variant,p.Asp708Tyr,ENST00000378402,NM_177531.4;	T	ENSG00000205038	ENST00000378402	Transcript
PKHD1L1	0	.	GRCh38	chr8	109486749	109486749	+	Missense_Mutation	SNP	G	G	A	rs200880307		SHEP_S1	NORMAL	G	G																c.9808N>A	p.Gly3270Ser	p.G3270S	ENST00000378402	59/78	347	189	158				PKHD1L1,missense_variant,p.Gly3270Ser,ENST00000378402,NM_177531.4;PKHD1L1,missense_variant,p.Gly198Ser,ENST00000526472,;	A	ENSG00000205038	ENST00000378402	Transcript
ADCY8	0	.	GRCh38	chr8	131040038	131040038	+	Missense_Mutation	SNP	C	C	T	rs372280558		SHEP_S1	NORMAL	C	C																c.296N>A	p.Arg99Gln	p.R99Q	ENST00000286355	1/18	170	80	90				ADCY8,missense_variant,p.Arg99Gln,ENST00000286355,NM_001115.2;ADCY8,missense_variant,p.Arg99Gln,ENST00000377928,;	T	ENSG00000155897	ENST00000286355	Transcript
JRK	0	.	GRCh38	chr8	142664633	142664633	+	Missense_Mutation	SNP	T	C	C	rs2976399		SHEP_S1	NORMAL	T	T																c.1426N>G	p.Arg476Gly	p.R476G	ENST00000612905	2/2	230	0	230				JRK,missense_variant,p.Arg476Gly,ENST00000612905,NM_003724.3;JRK,missense_variant,p.Arg476Gly,ENST00000614134,;JRK,missense_variant,p.Arg476Gly,ENST00000615982,NM_001279352.1;JRK,missense_variant,p.Arg476Gly,ENST00000571961,NM_001077527.2;JRK,downstream_gene_variant,,ENST00000503272,;JRK,downstream_gene_variant,,ENST00000591357,;JRK,upstream_gene_variant,,ENST00000506774,;	C	ENSG00000234616	ENST00000612905	Transcript
GPIHBP1	0	.	GRCh38	chr8	143213308	143213308	+	Missense_Mutation	SNP	T	G	G	rs11538389		SHEP_S1	NORMAL	T	T																c.41N>G	p.Phe14Cys	p.F14C	ENST00000622500	1/4	149	0	149				GPIHBP1,missense_variant,p.Phe14Cys,ENST00000622500,NM_001301772.1,NM_178172.5;	G	ENSG00000277494	ENST00000622500	Transcript
EPPK1	0	.	GRCh38	chr8	143869028	143869028	+	Missense_Mutation	SNP	C	C	T	rs74777588		SHEP_S1	NORMAL	C	C																c.4226N>A	p.Arg1409Gln	p.R1409Q	ENST00000615648	2/2	349	170	179				EPPK1,missense_variant,p.Arg1409Gln,ENST00000615648,NM_031308.3;EPPK1,missense_variant,p.Arg1384Gln,ENST00000568225,;	T	ENSG00000261150	ENST00000615648	Transcript
EPPK1	0	.	GRCh38	chr8	143872020	143872020	+	Missense_Mutation	SNP	G	G	A	rs140364895		SHEP_S1	NORMAL	G	G																c.1234N>T	p.Arg412Trp	p.R412W	ENST00000615648	2/2	190	89	101				EPPK1,missense_variant,p.Arg412Trp,ENST00000615648,NM_031308.3;EPPK1,missense_variant,p.Arg387Trp,ENST00000568225,;	A	ENSG00000261150	ENST00000615648	Transcript
PLEC	0	.	GRCh38	chr8	143922662	143922662	+	Missense_Mutation	SNP	C	C	T	rs193257576		SHEP_S1	NORMAL	C	C																c.7678N>A	p.Ala2560Thr	p.A2560T	ENST00000322810	31/32	301	169	132				PLEC,missense_variant,p.Ala2560Thr,ENST00000322810,NM_201380.3;PLEC,missense_variant,p.Ala2423Thr,ENST00000345136,NM_201384.2;PLEC,missense_variant,p.Ala2450Thr,ENST00000436759,NM_000445.4;PLEC,missense_variant,p.Ala2401Thr,ENST00000354958,NM_201379.2;PLEC,missense_variant,p.Ala2423Thr,ENST00000354589,NM_201382.3;PLEC,missense_variant,p.Ala2427Thr,ENST00000357649,NM_201383.2;PLEC,missense_variant…	T	ENSG00000178209	ENST00000322810	Transcript
SPATC1	0	.	GRCh38	chr8	144012609	144012609	+	Missense_Mutation	SNP	C	C	T	rs192803282		SHEP_S1	NORMAL	C	C																c.94N>T	p.Arg32Trp	p.R32W	ENST00000377470	1/5	190	104	86				SPATC1,missense_variant,p.Arg32Trp,ENST00000377470,NM_198572.2;SPATC1,missense_variant,p.Arg32Trp,ENST00000447830,NM_001134374.1;PARP10,5_prime_UTR_variant,,ENST00000530478,;	T	ENSG00000186583	ENST00000377470	Transcript
FBXL6	0	.	GRCh38	chr8	144355665	144355665	+	Missense_Mutation	SNP	C	T	T			SHEP_S1	NORMAL	C	C																c.1486N>A	p.Gly496Ser	p.G496S	ENST00000331890	9/9	207	0	207				FBXL6,missense_variant,p.Gly496Ser,ENST00000331890,NM_012162.3;FBXL6,missense_variant,p.Gly490Ser,ENST00000455319,NM_024555.5;SLC52A2,intron_variant,,ENST00000524541,;SLC52A2,upstream_gene_variant,,ENST00000532887,;SLC52A2,upstream_gene_variant,,ENST00000329994,NM_024531.4;SLC52A2,upstream_gene_variant,,ENST00000527078,;SLC52A2,upstream_gene_variant,,ENST00000402965,NM_001253815.1;SLC52A2,upstrea…	T	ENSG00000182325	ENST00000331890	Transcript
ADCK5	0	.	GRCh38	chr8	144379425	144379425	+	Missense_Mutation	SNP	C	C	A	rs6599528		SHEP_S1	NORMAL	C	C																c.51N>A	p.Ser17Arg	p.S17R	ENST00000308860	2/15	444	224	220				ADCK5,missense_variant,p.Ser17Arg,ENST00000308860,NM_174922.4;ADCK5,non_coding_transcript_exon_variant,,ENST00000526231,;ADCK5,non_coding_transcript_exon_variant,,ENST00000534714,;ADCK5,downstream_gene_variant,,ENST00000525136,;ADCK5,missense_variant,p.Ser17Arg,ENST00000529654,;ADCK5,missense_variant,p.Ala50Glu,ENST00000533715,;ADCK5,missense_variant,p.Ser17Arg,ENST00000526833,;ADCK5,non_coding_t…	A	ENSG00000173137	ENST00000308860	Transcript
ADCK5	0	.	GRCh38	chr8	144393033	144393033	+	Missense_Mutation	SNP	G	G	T	rs146471243		SHEP_S1	NORMAL	G	G																c.1702N>T	p.Val568Leu	p.V568L	ENST00000308860	15/15	252	114	138				ADCK5,missense_variant,p.Val568Leu,ENST00000308860,NM_174922.4;CPSF1,downstream_gene_variant,,ENST00000616140,NM_013291.2;CPSF1,downstream_gene_variant,,ENST00000620219,;CPSF1,downstream_gene_variant,,ENST00000531727,;CPSF1,downstream_gene_variant,,ENST00000532935,;CPSF1,downstream_gene_variant,,ENST00000401314,;ADCK5,downstream_gene_variant,,ENST00000526231,;ADCK5,downstream_gene_variant,,ENST00…	T	ENSG00000173137	ENST00000308860	Transcript
SLC39A4	0	.	GRCh38	chr8	144414297	144414297	+	Missense_Mutation	SNP	C	G	G			SHEP_S1	NORMAL	C	C																c.1114N>C	p.Val372Leu	p.V372L	ENST00000301305	6/12	439	0	439				SLC39A4,missense_variant,p.Val347Leu,ENST00000276833,NM_017767.2;SLC39A4,missense_variant,p.Val372Leu,ENST00000301305,NM_130849.3;CPSF1,upstream_gene_variant,,ENST00000616140,NM_013291.2;SLC39A4,downstream_gene_variant,,ENST00000526658,;GS1-393G12.14,downstream_gene_variant,,ENST00000607491,;SLC39A4,upstream_gene_variant,,ENST00000531013,;SLC39A4,upstream_gene_variant,,ENST00000527148,;SLC39A4,up…	G	ENSG00000147804	ENST00000301305	Transcript
SLC39A4	0	.	GRCh38	chr8	144415811	144415811	+	Missense_Mutation	SNP	A	G	G			SHEP_S1	NORMAL	A	A																c.473N>C	p.Met158Thr	p.M158T	ENST00000301305	2/12	146	0	146				SLC39A4,missense_variant,p.Met133Thr,ENST00000276833,NM_017767.2;SLC39A4,missense_variant,p.Met158Thr,ENST00000301305,NM_130849.3;SLC39A4,intron_variant,,ENST00000526658,;SLC39A4,upstream_gene_variant,,ENST00000531013,;SLC39A4,upstream_gene_variant,,ENST00000527148,;SLC39A4,upstream_gene_variant,,ENST00000532718,;SLC39A4,upstream_gene_variant,,ENST00000530807,;SLC39A4,upstream_gene_variant,,ENST0…	G	ENSG00000147804	ENST00000301305	Transcript
FOXD4	0	.	GRCh38	chr9	117506	117506	+	Missense_Mutation	SNP	G	G	A	rs2492215		SHEP_S1	NORMAL	G	G																c.614N>T	p.Pro205Leu	p.P205L	ENST00000382500	1/1	234	177	57				FOXD4,missense_variant,p.Pro205Leu,ENST00000382500,NM_207305.4;CBWD1,downstream_gene_variant,,ENST00000475990,;CBWD1,downstream_gene_variant,,ENST00000377400,;CBWD1,downstream_gene_variant,,ENST00000314367,NM_001145355.1;CBWD1,downstream_gene_variant,,ENST00000356521,NM_018491.3;CBWD1,downstream_gene_variant,,ENST00000382447,NM_001145356.1;CBWD1,downstream_gene_variant,,ENST00000613508,;LINC01388…	A	ENSG00000170122	ENST00000382500	Transcript
PRSS3	0	.	GRCh38	chr9	33796801	33796801	+	Missense_Mutation	SNP	A	A	C	novel		SHEP_S1	NORMAL	A	A																c.370N>C	p.Thr124Pro	p.T124P	ENST00000361005	2/5	355	218	122				PRSS3,missense_variant,p.Thr81Pro,ENST00000342836,NM_001197097.2;PRSS3,missense_variant,p.Thr124Pro,ENST00000361005,NM_007343.3;PRSS3,missense_variant,p.Thr67Pro,ENST00000379405,NM_002771.3;PRSS3,missense_variant,p.Thr60Pro,ENST00000429677,NM_001197098.1;PRSS3,missense_variant,p.Thr79Pro,ENST00000457896,;UBE2R2-AS1,intron_variant,,ENST00000454429,;PRSS3,splice_region_variant,,ENST00000468152,;PRS…	C	ENSG00000010438	ENST00000361005	Transcript
PRSS3	0	.	GRCh38	chr9	33797971	33797971	+	Missense_Mutation	SNP	T	T	A	rs149664918		SHEP_S1	NORMAL	T	T																c.514N>A	p.Ser172Thr	p.S172T	ENST00000361005	3/5	811	572	239				PRSS3,missense_variant,p.Ser129Thr,ENST00000342836,NM_001197097.2;PRSS3,missense_variant,p.Ser172Thr,ENST00000361005,NM_007343.3;PRSS3,missense_variant,p.Ser115Thr,ENST00000379405,NM_002771.3;PRSS3,missense_variant,p.Ser108Thr,ENST00000429677,NM_001197098.1;PRSS3,missense_variant,p.Ser127Thr,ENST00000457896,;UBE2R2-AS1,intron_variant,,ENST00000454429,;PRSS3,non_coding_transcript_exon_variant,,ENS…	A	ENSG00000010438	ENST00000361005	Transcript
PRSS3	0	.	GRCh38	chr9	33797993	33797993	+	Missense_Mutation	SNP	G	G	A	rs146966861		SHEP_S1	NORMAL	G	G																c.536N>A	p.Arg179His	p.R179H	ENST00000361005	3/5	751	520	231				PRSS3,missense_variant,p.Arg136His,ENST00000342836,NM_001197097.2;PRSS3,missense_variant,p.Arg179His,ENST00000361005,NM_007343.3;PRSS3,missense_variant,p.Arg122His,ENST00000379405,NM_002771.3;PRSS3,missense_variant,p.Arg115His,ENST00000429677,NM_001197098.1;PRSS3,missense_variant,p.Arg134His,ENST00000457896,;UBE2R2-AS1,intron_variant,,ENST00000454429,;PRSS3,upstream_gene_variant,,ENST00000495682,…	A	ENSG00000010438	ENST00000361005	Transcript
DNAI1	0	.	GRCh38	chr9	34500739	34500739	+	Missense_Mutation	SNP	G	G	A	rs773243879		SHEP_S1	NORMAL	G	G																c.931N>A	p.Asp311Asn	p.D311N	ENST00000614641	11/20	195	107	88				DNAI1,missense_variant,p.Asp311Asn,ENST00000614641,NM_001281428.1;DNAI1,missense_variant,p.Asp307Asn,ENST00000242317,NM_012144.3;DNAI1,downstream_gene_variant,,ENST00000437363,;	A	ENSG00000122735	ENST00000614641	Transcript
FAM205A	0	.	GRCh38	chr9	34725051	34725051	+	Missense_Mutation	SNP	G	G	A	rs201196002		SHEP_S1	NORMAL	G	G																c.2189N>T	p.Pro730Leu	p.P730L	ENST00000378788	4/4	302	151	151				FAM205A,missense_variant,p.Pro730Leu,ENST00000378788,NM_001141917.1;	A	ENSG00000205108	ENST00000378788	Transcript
PHF24	0	.	GRCh38	chr9	34972355	34972355	+	Missense_Mutation	SNP	G	G	A	rs181962423		SHEP_S1	NORMAL	G	G																c.388N>A	p.Asp130Asn	p.D130N	ENST00000242315	3/8	267	136	131				PHF24,missense_variant,p.Asp130Asn,ENST00000242315,NM_015297.2,NM_001304333.2;PHF24,intron_variant,,ENST00000476115,;PHF24,downstream_gene_variant,,ENST00000486477,;	A	ENSG00000122733	ENST00000242315	Transcript
UNC13B	0	.	GRCh38	chr9	35397169	35397169	+	Missense_Mutation	SNP	C	C	G	rs41276043		SHEP_S1	NORMAL	C	C																c.3288N>G	p.Phe1096Leu	p.F1096L	ENST00000378495	28/39	91	43	48				UNC13B,missense_variant,p.Phe3845Leu,ENST00000635942,;UNC13B,missense_variant,p.Phe1476Leu,ENST00000636694,;UNC13B,missense_variant,p.Phe683Leu,ENST00000617908,;UNC13B,missense_variant,p.Phe1096Leu,ENST00000619578,NM_001330653.1;UNC13B,missense_variant,p.Phe1096Leu,ENST00000378495,NM_006377.3;UNC13B,missense_variant,p.Phe1108Leu,ENST00000396787,;UNC13B,missense_variant,p.Phe683Leu,ENST00000378496…	G	ENSG00000198722	ENST00000378495	Transcript
CNTNAP3	0	.	GRCh38	chr9	39078723	39078723	+	Missense_Mutation	SNP	G	G	A	rs753820626		SHEP_S1	NORMAL	G	G																c.3640N>T	p.Arg1214Trp	p.R1214W	ENST00000297668	22/24	70	55	15				CNTNAP3,missense_variant,p.Arg1214Trp,ENST00000297668,NM_033655.3;CNTNAP3,missense_variant,p.Arg1133Trp,ENST00000377656,;CNTNAP3,intron_variant,,ENST00000493965,;CNTNAP3,downstream_gene_variant,,ENST00000477002,;	A	ENSG00000106714	ENST00000297668	Transcript
CNTNAP3	0	.	GRCh38	chr9	39078846	39078846	+	Missense_Mutation	SNP	A	A	G	novel		SHEP_S1	NORMAL	A	A																c.3517N>C	p.Phe1173Leu	p.F1173L	ENST00000297668	22/24	34	27	7				CNTNAP3,missense_variant,p.Phe1173Leu,ENST00000297668,NM_033655.3;CNTNAP3,missense_variant,p.Phe1092Leu,ENST00000377656,;CNTNAP3,non_coding_transcript_exon_variant,,ENST00000477002,;CNTNAP3,intron_variant,,ENST00000493965,;	G	ENSG00000106714	ENST00000297668	Transcript
CNTNAP3	0	.	GRCh38	chr9	39088492	39088492	+	Missense_Mutation	SNP	T	T	A	novel		SHEP_S1	NORMAL	T	T																c.3151N>T	p.Thr1051Ser	p.T1051S	ENST00000297668	19/24	243	98	145				CNTNAP3,missense_variant,p.Thr1051Ser,ENST00000297668,NM_033655.3;CNTNAP3,missense_variant,p.Thr970Ser,ENST00000377656,;CNTNAP3,missense_variant,p.Thr963Ser,ENST00000358144,;CNTNAP3,upstream_gene_variant,,ENST00000493965,;CNTNAP3,upstream_gene_variant,,ENST00000477002,;	A	ENSG00000106714	ENST00000297668	Transcript
CNTNAP3	0	.	GRCh38	chr9	39088549	39088549	+	Missense_Mutation	SNP	G	G	A	novel		SHEP_S1	NORMAL	G	G																c.3094N>T	p.His1032Tyr	p.H1032Y	ENST00000297668	19/24	390	148	242				CNTNAP3,missense_variant,p.His1032Tyr,ENST00000297668,NM_033655.3;CNTNAP3,missense_variant,p.His951Tyr,ENST00000377656,;CNTNAP3,missense_variant,p.His944Tyr,ENST00000358144,;CNTNAP3,upstream_gene_variant,,ENST00000493965,;CNTNAP3,upstream_gene_variant,,ENST00000477002,;	A	ENSG00000106714	ENST00000297668	Transcript
SPATA31A1	0	.	GRCh38	chr9	39358957	39358957	+	Missense_Mutation	SNP	C	T	T	rs10125162		SHEP_S1	NORMAL	C	C																c.1234N>T	p.Leu412Phe	p.L412F	ENST00000377647	4/4	165	0	165				SPATA31A1,missense_variant,p.Leu412Phe,ENST00000377647,NM_001085452.2;RP11-347J14.4,downstream_gene_variant,,ENST00000615174,;SPATA31A1,downstream_gene_variant,,ENST00000473440,;	T	ENSG00000204849	ENST00000377647	Transcript
SPATA31A1	0	.	GRCh38	chr9	39358976	39358976	+	Missense_Mutation	SNP	G	G	T	novel		SHEP_S1	NORMAL	G	G																c.1253N>T	p.Trp418Leu	p.W418L	ENST00000377647	4/4	146	102	44				SPATA31A1,missense_variant,p.Trp418Leu,ENST00000377647,NM_001085452.2;RP11-347J14.4,downstream_gene_variant,,ENST00000615174,;SPATA31A1,downstream_gene_variant,,ENST00000473440,;	T	ENSG00000204849	ENST00000377647	Transcript
SPATA31A1	0	.	GRCh38	chr9	39360952	39360952	+	Missense_Mutation	SNP	G	A	A	rs6476797		SHEP_S1	NORMAL	G	G																c.3229N>A	p.Ala1077Thr	p.A1077T	ENST00000377647	4/4	226	0	226				SPATA31A1,missense_variant,p.Ala1077Thr,ENST00000377647,NM_001085452.2;RP11-347J14.4,non_coding_transcript_exon_variant,,ENST00000615174,;SPATA31A1,downstream_gene_variant,,ENST00000473440,;	A	ENSG00000204849	ENST00000377647	Transcript
ANKRD20A2	0	.	GRCh38	chr9	40265272	40265272	+	Missense_Mutation	SNP	T	T	C	rs781171092		SHEP_S1	NORMAL	T	T																c.2279N>C	p.Ile760Thr	p.I760T	ENST00000377601	15/15	19	8	11				ANKRD20A2,missense_variant,p.Ile760Thr,ENST00000377601,NM_001012421.1;RP11-146D12.2,non_coding_transcript_exon_variant,,ENST00000590154,;RP11-146D12.2,upstream_gene_variant,,ENST00000421686,;	C	ENSG00000183148	ENST00000377601	Transcript
ANKRD20A2	0	.	GRCh38	chr9	40265350	40265350	+	Missense_Mutation	SNP	T	T	C	rs746994230		SHEP_S1	NORMAL	T	T																c.2357N>C	p.Met786Thr	p.M786T	ENST00000377601	15/15	37	16	21				ANKRD20A2,missense_variant,p.Met786Thr,ENST00000377601,NM_001012421.1;RP11-146D12.2,non_coding_transcript_exon_variant,,ENST00000421686,;RP11-146D12.2,non_coding_transcript_exon_variant,,ENST00000590154,;	C	ENSG00000183148	ENST00000377601	Transcript
CBWD7	0	.	GRCh38	chr9	41133695	41133695	+	Missense_Mutation	SNP	T	T	A	rs62553375		SHEP_S1	NORMAL	T	T																c.864N>T	p.Glu288Asp	p.E288D	ENST00000377391	12/15	83	50	33				CBWD7,missense_variant,p.Glu252Asp,ENST00000613716,NM_001330339.1;CBWD7,missense_variant,p.Glu288Asp,ENST00000377391,NM_001085457.1;CBWD7,missense_variant,p.Glu269Asp,ENST00000456520,;CBWD7,non_coding_transcript_exon_variant,,ENST00000613125,;CBWD7,non_coding_transcript_exon_variant,,ENST00000617722,;CBWD7,non_coding_transcript_exon_variant,,ENST00000610358,;CBWD7,non_coding_transcript_exon_varia…	A	ENSG00000215126	ENST00000377391	Transcript
CNTNAP3B	0	.	GRCh38	chr9	41938253	41938253	+	Missense_Mutation	SNP	T	C	C	rs376052271		SHEP_S1	NORMAL	T	T																c.2228N>G	p.Gln743Arg	p.Q743R	ENST00000377561	14/24	19	0	19				CNTNAP3B,missense_variant,p.Gln742Arg,ENST00000612828,;CNTNAP3B,missense_variant,p.Gln743Arg,ENST00000377561,NM_001201380.2;CNTNAP3B,missense_variant,p.Gln742Arg,ENST00000341990,;CNTNAP3B,missense_variant,p.Gln649Arg,ENST00000617422,;CNTNAP3B,intron_variant,,ENST00000489789,;CNTNAP3B,missense_variant,p.Gln649Arg,ENST00000619138,;CNTNAP3B,non_coding_transcript_exon_variant,,ENST00000618777,;CNTNAP…	C	ENSG00000154529	ENST00000377561	Transcript
CNTNAP3B	0	.	GRCh38	chr9	41938349	41938349	+	Missense_Mutation	SNP	G	G	T	rs62536540		SHEP_S1	NORMAL	G	G																c.2132N>A	p.Ser711Tyr	p.S711Y	ENST00000377561	14/24	133	84	49				CNTNAP3B,missense_variant,p.Ser710Tyr,ENST00000612828,;CNTNAP3B,missense_variant,p.Ser711Tyr,ENST00000377561,NM_001201380.2;CNTNAP3B,missense_variant,p.Ser710Tyr,ENST00000341990,;CNTNAP3B,missense_variant,p.Ser617Tyr,ENST00000617422,;CNTNAP3B,intron_variant,,ENST00000489789,;CNTNAP3B,missense_variant,p.Ser617Tyr,ENST00000619138,;CNTNAP3B,non_coding_transcript_exon_variant,,ENST00000618777,;CNTNAP…	T	ENSG00000154529	ENST00000377561	Transcript
CNTNAP3B	0	.	GRCh38	chr9	41938378	41938378	+	Missense_Mutation	SNP	C	C	A	novel		SHEP_S1	NORMAL	C	C																c.2103N>T	p.Trp701Cys	p.W701C	ENST00000377561	14/24	157	99	58				CNTNAP3B,missense_variant,p.Trp700Cys,ENST00000612828,;CNTNAP3B,missense_variant,p.Trp701Cys,ENST00000377561,NM_001201380.2;CNTNAP3B,missense_variant,p.Trp700Cys,ENST00000341990,;CNTNAP3B,missense_variant,p.Trp607Cys,ENST00000617422,;CNTNAP3B,intron_variant,,ENST00000489789,;CNTNAP3B,missense_variant,p.Trp607Cys,ENST00000619138,;CNTNAP3B,non_coding_transcript_exon_variant,,ENST00000618777,;CNTNAP…	A	ENSG00000154529	ENST00000377561	Transcript
CNTNAP3B	0	.	GRCh38	chr9	41953308	41953308	+	Missense_Mutation	SNP	A	A	C	rs62536501		SHEP_S1	NORMAL	A	A																c.1955N>G	p.Leu652Arg	p.L652R	ENST00000377561	13/24	89	53	36				CNTNAP3B,missense_variant,p.Leu651Arg,ENST00000612828,;CNTNAP3B,missense_variant,p.Leu652Arg,ENST00000377561,NM_001201380.2;CNTNAP3B,missense_variant,p.Leu651Arg,ENST00000341990,;CNTNAP3B,missense_variant,p.Leu558Arg,ENST00000617422,;CNTNAP3B,upstream_gene_variant,,ENST00000489789,;CNTNAP3B,missense_variant,p.Leu558Arg,ENST00000619138,;CNTNAP3B,missense_variant,p.Leu559Arg,ENST00000479351,;CNTNAP…	C	ENSG00000154529	ENST00000377561	Transcript
CNTNAP3B	0	.	GRCh38	chr9	41996327	41996327	+	Missense_Mutation	SNP	A	A	T	rs62554986		SHEP_S1	NORMAL	A	A																c.949N>A	p.Ser317Thr	p.S317T	ENST00000377561	7/24	364	203	161				CNTNAP3B,missense_variant,p.Ser317Thr,ENST00000612828,;CNTNAP3B,missense_variant,p.Ser317Thr,ENST00000377561,NM_001201380.2;CNTNAP3B,missense_variant,p.Ser317Thr,ENST00000276974,;CNTNAP3B,missense_variant,p.Ser317Thr,ENST00000341990,;CNTNAP3B,missense_variant,p.Ser317Thr,ENST00000617422,;CNTNAP3B,missense_variant,p.Ser317Thr,ENST00000619138,;CNTNAP3B,missense_variant,p.Ser317Thr,ENST00000479351,;…	T	ENSG00000154529	ENST00000377561	Transcript
CNTNAP3B	0	.	GRCh38	chr9	42129032	42129032	+	Missense_Mutation	SNP	G	G	T	rs372133350		SHEP_S1	NORMAL	G	G																c.63N>A	p.Ser21Arg	p.S21R	ENST00000377561	1/24	131	91	40				CNTNAP3B,missense_variant,p.Ser21Arg,ENST00000612828,;CNTNAP3B,missense_variant,p.Ser21Arg,ENST00000377561,NM_001201380.2;CNTNAP3B,missense_variant,p.Ser21Arg,ENST00000276974,;CNTNAP3B,missense_variant,p.Ser21Arg,ENST00000341990,;CNTNAP3B,missense_variant,p.Ser21Arg,ENST00000617422,;CNTNAP3B,missense_variant,p.Ser21Arg,ENST00000619138,;CNTNAP3B,missense_variant,p.Ser21Arg,ENST00000479351,;CNTNAP3…	T	ENSG00000154529	ENST00000377561	Transcript
SPATA31A6	0	.	GRCh38	chr9	42186134	42186134	+	Missense_Mutation	SNP	T	T	G	rs12552679		SHEP_S1	NORMAL	T	T																c.432N>G	p.Asp144Glu	p.D144E	ENST00000332857	4/4	51	22	29				SPATA31A6,missense_variant,p.Asp144Glu,ENST00000332857,NM_001145196.1;SPATA31A6,non_coding_transcript_exon_variant,,ENST00000496386,;	G	ENSG00000185775	ENST00000332857	Transcript
SPATA31A6	0	.	GRCh38	chr9	42187569	42187569	+	Missense_Mutation	SNP	C	C	G	rs11537002		SHEP_S1	NORMAL	C	C																c.1867N>G	p.Arg623Gly	p.R623G	ENST00000332857	4/4	608	320	287				SPATA31A6,missense_variant,p.Arg623Gly,ENST00000332857,NM_001145196.1;SPATA31A6,downstream_gene_variant,,ENST00000496386,;	G	ENSG00000185775	ENST00000332857	Transcript
FOXD4L5	0	.	GRCh38	chr9	65283606	65283606	+	Missense_Mutation	SNP	A	G	G	novel		SHEP_S1	NORMAL	A	A																c.772N>C	p.Cys258Arg	p.C258R	ENST00000377420	1/1	23	0	23				FOXD4L5,missense_variant,p.Cys258Arg,ENST00000377420,NM_001126334.1;CBWD4P,downstream_gene_variant,,ENST00000445695,;	G	ENSG00000204779	ENST00000377420	Transcript
FOXD4L5	0	.	GRCh38	chr9	65284049	65284049	+	Missense_Mutation	SNP	G	G	C	rs201783089		SHEP_S1	NORMAL	G	G																c.329N>G	p.Pro110Arg	p.P110R	ENST00000377420	1/1	224	133	91				FOXD4L5,missense_variant,p.Pro110Arg,ENST00000377420,NM_001126334.1;CBWD4P,downstream_gene_variant,,ENST00000445695,;	C	ENSG00000204779	ENST00000377420	Transcript
FOXD4L4	0	.	GRCh38	chr9	65737152	65737152	+	Missense_Mutation	SNP	C	C	A	novel		SHEP_S1	NORMAL	C	C																c.7N>A	p.Leu3Met	p.L3M	ENST00000377413	1/1	151	94	57				FOXD4L4,missense_variant,p.Leu3Met,ENST00000377413,NM_199244.3;CBWD5,downstream_gene_variant,,ENST00000377392,NM_001286835.1;CBWD5,downstream_gene_variant,,ENST00000382405,NM_001330668.1;CBWD5,downstream_gene_variant,,ENST00000430059,;CBWD5,downstream_gene_variant,,ENST00000429800,;CBWD5,downstream_gene_variant,,ENST00000377395,NM_001024916.3;CBWD5,downstream_gene_variant,,ENST00000489273,;CBWD5,…	A	ENSG00000184659	ENST00000377413	Transcript
FOXD4L4	0	.	GRCh38	chr9	65737974	65737974	+	Missense_Mutation	SNP	G	G	T	novel		SHEP_S1	NORMAL	G	G																c.829N>T	p.Val277Phe	p.V277F	ENST00000377413	1/1	153	76	77				FOXD4L4,missense_variant,p.Val277Phe,ENST00000377413,NM_199244.3;CBWD5,downstream_gene_variant,,ENST00000377392,NM_001286835.1;CBWD5,downstream_gene_variant,,ENST00000382405,NM_001330668.1;CBWD5,downstream_gene_variant,,ENST00000430059,;CBWD5,downstream_gene_variant,,ENST00000429800,;CBWD5,downstream_gene_variant,,ENST00000377395,NM_001024916.3;CBWD5,downstream_gene_variant,,ENST00000489273,;CBWD…	T	ENSG00000184659	ENST00000377413	Transcript
ANKRD20A3	0	.	GRCh38	chr9	66148999	66148999	+	Missense_Mutation	SNP	G	G	A	rs28600702		SHEP_S1	NORMAL	G	G																c.382N>T	p.Leu128Phe	p.L128F	ENST00000611388	3/15	25	13	12				ANKRD20A3,missense_variant,p.Leu128Phe,ENST00000611388,NM_001012419.2;ANKRD20A3,3_prime_UTR_variant,,ENST00000614733,;ANKRD20A3,non_coding_transcript_exon_variant,,ENST00000615683,;ANKRD20A3,non_coding_transcript_exon_variant,,ENST00000613796,;	A	ENSG00000276203	ENST00000611388	Transcript
SPATA31A3	0	.	GRCh38	chr9	66986846	66986846	+	Missense_Mutation	SNP	C	C	T	novel		SHEP_S1	NORMAL	C	C																c.3652N>A	p.Asp1218Asn	p.D1218N	ENST00000428649	4/4	444	225	219				SPATA31A3,missense_variant,p.Asp1218Asn,ENST00000428649,NM_001083124.1;RP11-395E19.2,intron_variant,,ENST00000616253,;	T	ENSG00000275969	ENST00000428649	Transcript
SPATA31A3	0	.	GRCh38	chr9	66988488	66988488	+	Missense_Mutation	SNP	A	A	T	novel		SHEP_S1	NORMAL	A	A																c.2010N>A	p.His670Gln	p.H670Q	ENST00000428649	4/4	279	144	135				SPATA31A3,missense_variant,p.His670Gln,ENST00000428649,NM_001083124.1;RP11-395E19.2,downstream_gene_variant,,ENST00000616253,;	T	ENSG00000275969	ENST00000428649	Transcript
SPATA31A3	0	.	GRCh38	chr9	66989561	66989561	+	Missense_Mutation	SNP	C	G	G	rs62565521		SHEP_S1	NORMAL	C	C																c.937N>C	p.Glu313Gln	p.E313Q	ENST00000428649	4/4	79	0	79				SPATA31A3,missense_variant,p.Glu313Gln,ENST00000428649,NM_001083124.1;RP11-395E19.2,downstream_gene_variant,,ENST00000616253,;	G	ENSG00000275969	ENST00000428649	Transcript
ANKRD20A1	0	.	GRCh38	chr9	67901030	67901030	+	Missense_Mutation	SNP	C	C	T	rs62542472		SHEP_S1	NORMAL	C	C																c.2035N>T	p.Arg679Cys	p.R679C	ENST00000562196	15/15	209	96	113				ANKRD20A1,missense_variant,p.Arg679Cys,ENST00000562196,NM_032250.3;ANKRD20A1,downstream_gene_variant,,ENST00000622129,;ANKRD20A1,downstream_gene_variant,,ENST00000616155,;RP11-195B21.3,upstream_gene_variant,,ENST00000427989,;	T	ENSG00000260691	ENST00000562196	Transcript
ANKRD20A1	0	.	GRCh38	chr9	67901310	67901310	+	Missense_Mutation	SNP	G	G	A	rs200586073		SHEP_S1	NORMAL	G	G																c.2315N>A	p.Gly772Glu	p.G772E	ENST00000562196	15/15	23	12	11				ANKRD20A1,missense_variant,p.Gly772Glu,ENST00000562196,NM_032250.3;ANKRD20A1,downstream_gene_variant,,ENST00000622129,;ANKRD20A1,downstream_gene_variant,,ENST00000616155,;RP11-195B21.3,non_coding_transcript_exon_variant,,ENST00000427989,;	A	ENSG00000260691	ENST00000562196	Transcript
FOXD4L3	0	.	GRCh38	chr9	68303273	68303273	+	Nonsense_Mutation	SNP	A	A	T	rs7034645		SHEP_S1	NORMAL	A	A																c.322N>T	p.Lys108Ter	p.K108*	ENST00000342833	1/1	11	3	8				FOXD4L3,stop_gained,p.Lys108Ter,ENST00000342833,NM_199135.4;CBWD3,downstream_gene_variant,,ENST00000360171,NM_001291821.1,NM_201453.3;CBWD3,downstream_gene_variant,,ENST00000377342,;CBWD3,downstream_gene_variant,,ENST00000618217,;RP11-561O23.5,upstream_gene_variant,,ENST00000603200,;RP11-561O23.7,upstream_gene_variant,,ENST00000419576,;CBWD3,downstream_gene_variant,,ENST00000614398,;CBWD3,downstr…	T	ENSG00000187559	ENST00000342833	Transcript
PCSK5	0	.	GRCh38	chr9	76328030	76328030	+	Missense_Mutation	SNP	C	C	T	rs61744763		SHEP_S1	NORMAL	C	C																c.4280N>T	p.Thr1427Ile	p.T1427I	ENST00000545128	32/37	139	71	68				PCSK5,missense_variant,p.Thr1427Ile,ENST00000545128,NM_001190482.1;PCSK5,missense_variant,p.Thr1127Ile,ENST00000424854,;	T	ENSG00000099139	ENST00000545128	Transcript
C9orf153	0	.	GRCh38	chr9	86227994	86227994	+	Missense_Mutation	SNP	T	T	C	novel		SHEP_S1	NORMAL	T	T																c.103N>G	p.Lys35Glu	p.K35E	ENST00000339137	3/4	123	71	52				C9orf153,missense_variant,p.Lys35Glu,ENST00000339137,NM_001276367.1,NM_001276366.1;C9orf153,missense_variant,p.Lys35Glu,ENST00000613665,NM_001276368.1;C9orf153,missense_variant,p.Lys35Glu,ENST00000376001,;C9orf153,missense_variant,p.Lys35Glu,ENST00000617985,;C9orf153,intron_variant,,ENST00000469914,;RP11-507D14.4,upstream_gene_variant,,ENST00000604767,;	C	ENSG00000187753	ENST00000339137	Transcript
FAM120A	0	.	GRCh38	chr9	93515729	93515729	+	Missense_Mutation	SNP	C	C	G	rs775776147		SHEP_S1	NORMAL	C	C																c.1093N>G	p.Leu365Val	p.L365V	ENST00000277165	6/18	15	7	8				FAM120A,missense_variant,p.Leu365Val,ENST00000277165,NM_001286722.1,NM_014612.4;FAM120A,missense_variant,p.Leu365Val,ENST00000375389,NM_001286724.1;FAM120A,missense_variant,p.Leu209Val,ENST00000446420,NM_001286723.1;	G	ENSG00000048828	ENST00000277165	Transcript
PHF2	0	.	GRCh38	chr9	93660383	93660384	+	Frame_Shift_Ins	INS	-	-	C	novel		SHEP_S1	NORMAL	-	-																c.1521_1522insC	p.Lys510GlufsTer4	p.K510Efs*4	ENST00000359246	12/22	197	122	75				PHF2,frameshift_variant,p.Lys510GlufsTer4,ENST00000359246,NM_005392.3;PHF2,intron_variant,,ENST00000375376,;PHF2,intron_variant,,ENST00000610682,;	C	ENSG00000197724	ENST00000359246	Transcript
NUTM2F	0	.	GRCh38	chr9	94318545	94318545	+	Missense_Mutation	SNP	C	G	G	rs202219124		SHEP_S1	NORMAL	C	C																c.2191N>C	p.Gly731Arg	p.G731R	ENST00000253262	7/7	72	0	72				NUTM2F,missense_variant,p.Gly731Arg,ENST00000253262,NM_017561.1;NUTM2F,missense_variant,p.Gly716Arg,ENST00000341207,;	G	ENSG00000130950	ENST00000253262	Transcript
CCDC180	0	.	GRCh38	chr9	97350521	97350521	+	Missense_Mutation	SNP	C	C	T	rs117603641		SHEP_S1	NORMAL	C	C																c.3100N>T	p.Arg1034Cys	p.R1034C	ENST00000529487	22/37	245	121	124				CCDC180,missense_variant,p.Arg1034Cys,ENST00000529487,NM_020893.2;RP11-23J9.4,non_coding_transcript_exon_variant,,ENST00000534123,;RP11-23J9.4,non_coding_transcript_exon_variant,,ENST00000529787,;CCDC180,non_coding_transcript_exon_variant,,ENST00000530011,;RP11-23J9.4,intron_variant,,ENST00000375206,;RP11-23J9.4,intron_variant,,ENST00000532526,;CCDC180,downstream_gene_variant,,ENST00000460482,;CC…	T	ENSG00000197816	ENST00000529487	Transcript
KIAA0368	0	.	GRCh38	chr9	111484191	111484191	+	Missense_Mutation	SNP	C	C	G	rs142728928		SHEP_S1	NORMAL	C	C																c.350N>C	p.Arg117Pro	p.R117P	ENST00000259335	3/51	112	60	52				KIAA0368,missense_variant,p.Arg117Pro,ENST00000259335,NM_001080398.1;KIAA0368,5_prime_UTR_variant,,ENST00000338205,;KIAA0368,upstream_gene_variant,,ENST00000602447,;KIAA0368,upstream_gene_variant,,ENST00000602978,;	G	ENSG00000136813	ENST00000259335	Transcript
ORM1	0	.	GRCh38	chr9	114323246	114323246	+	Missense_Mutation	SNP	G	G	A	rs17650		SHEP_S1	NORMAL	G	G																c.113N>A	p.Arg38Gln	p.R38Q	ENST00000259396	1/6	243	111	132				ORM1,missense_variant,p.Arg38Gln,ENST00000259396,NM_000607.2;ORM1,upstream_gene_variant,,ENST00000477456,;	A	ENSG00000229314	ENST00000259396	Transcript
AKNA	0	.	GRCh38	chr9	114377232	114377232	+	Missense_Mutation	SNP	G	G	A	rs200049780		SHEP_S1	NORMAL	G	G																c.575N>T	p.Ser192Phe	p.S192F	ENST00000307564	3/22	420	257	163				AKNA,missense_variant,p.Ser192Phe,ENST00000307564,NM_030767.5;AKNA,missense_variant,p.Ser192Phe,ENST00000374088,NM_001317950.1;AKNA,missense_variant,p.Ser111Phe,ENST00000374075,NM_001317952.1;AKNA,missense_variant,p.Ser192Phe,ENST00000312033,;AKNA,upstream_gene_variant,,ENST00000223791,;	A	ENSG00000106948	ENST00000307564	Transcript
PAPPA	0	.	GRCh38	chr9	116187831	116187831	+	Missense_Mutation	SNP	C	C	A	rs144864748		SHEP_S1	NORMAL	C	C																c.1093N>A	p.His365Asn	p.H365N	ENST00000328252	2/22	295	140	155				PAPPA,missense_variant,p.His365Asn,ENST00000328252,NM_002581.4;	A	ENSG00000182752	ENST00000328252	Transcript
CDK5RAP2	0	.	GRCh38	chr9	120453594	120453594	+	Missense_Mutation	SNP	G	G	C	rs112600265		SHEP_S1	NORMAL	G	G																c.2655N>G	p.Phe885Leu	p.F885L	ENST00000349780	21/38	239	119	120				CDK5RAP2,missense_variant,p.Phe885Leu,ENST00000349780,NM_018249.5;CDK5RAP2,missense_variant,p.Phe885Leu,ENST00000360190,NM_001011649.2;CDK5RAP2,missense_variant,p.Phe279Leu,ENST00000416449,;CDK5RAP2,intron_variant,,ENST00000360822,NM_001272039.1;CDK5RAP2,intron_variant,,ENST00000479584,;CDK5RAP2,3_prime_UTR_variant,,ENST00000473282,;CDK5RAP2,3_prime_UTR_variant,,ENST00000480112,;CDK5RAP2,non_codi…	C	ENSG00000136861	ENST00000349780	Transcript
OR1L4	0	.	GRCh38	chr9	122724618	122724618	+	Missense_Mutation	SNP	C	C	A	novel		SHEP_S1	NORMAL	C	C																c.629N>A	p.Thr210Asn	p.T210N	ENST00000259466	1/1	1185	895	290				OR1L4,missense_variant,p.Thr210Asn,ENST00000259466,NM_001005235.1;	A	ENSG00000136939	ENST00000259466	Transcript
OLFML2A	0	.	GRCh38	chr9	124804267	124804268	+	Frame_Shift_Ins	INS	-	-	C	novel		SHEP_S1	NORMAL	-	-																c.1093_1094insC	p.Thr366HisfsTer31	p.T366Hfs*31	ENST00000373580	6/8	255	193	62				OLFML2A,frameshift_variant,p.Thr366HisfsTer31,ENST00000373580,NM_182487.3;OLFML2A,frameshift_variant,p.Thr152HisfsTer31,ENST00000288815,NM_001282715.1;OLFML2A,downstream_gene_variant,,ENST00000331715,;	C	ENSG00000185585	ENST00000373580	Transcript
RALGPS1	0	.	GRCh38	chr9	127174741	127174741	+	Missense_Mutation	SNP	G	G	A	rs55918931		SHEP_S1	NORMAL	G	G																c.869N>A	p.Ser290Asn	p.S290N	ENST00000259351	11/19	253	132	121				RALGPS1,missense_variant,p.Ser290Asn,ENST00000259351,NM_001322321.1,NM_001322322.1,NM_014636.2;RALGPS1,missense_variant,p.Ser290Asn,ENST00000373434,NM_001190728.1;RALGPS1,missense_variant,p.Ser290Asn,ENST00000424082,NM_001322325.1,NM_001322324.1,NM_001322323.1,NM_001322320.1,NM_001190729.1;RALGPS1,missense_variant,p.Ser290Asn,ENST00000394022,;RALGPS1,missense_variant,p.Ser290Asn,ENST00000373436,N…	A	ENSG00000136828	ENST00000259351	Transcript
PKN3	0	.	GRCh38	chr9	128715176	128715176	+	Missense_Mutation	SNP	C	C	A	rs114084183		SHEP_S1	NORMAL	C	C																c.1657N>A	p.Pro553Thr	p.P553T	ENST00000291906	14/22	141	70	71				PKN3,missense_variant,p.Pro553Thr,ENST00000291906,NM_001317926.1,NM_013355.4;PKN3,non_coding_transcript_exon_variant,,ENST00000485301,;PKN3,intron_variant,,ENST00000483521,;	A	ENSG00000160447	ENST00000291906	Transcript
HMCN2	0	.	GRCh38	chr9	130325648	130325648	+	Missense_Mutation	SNP	G	C	C	novel		SHEP_S1	NORMAL	G	G																c.2971N>C	p.Ala991Pro	p.A991P	ENST00000624552	20/98	336	0	336				HMCN2,missense_variant,p.Ala991Pro,ENST00000624552,NM_001291815.1;HMCN2,missense_variant,p.Ala255Pro,ENST00000611173,;	C	ENSG00000148357	ENST00000624552	Transcript
HMCN2	0	.	GRCh38	chr9	130418919	130418919	+	Missense_Mutation	SNP	G	G	A	rs529187161		SHEP_S1	NORMAL	G	G																c.13049N>A	p.Arg4350Gln	p.R4350Q	ENST00000624552	86/98	477	235	242				HMCN2,missense_variant,p.Arg4350Gln,ENST00000624552,NM_001291815.1;HMCN2,3_prime_UTR_variant,,ENST00000487727,;	A	ENSG00000148357	ENST00000624552	Transcript
FUBP3	0	.	GRCh38	chr9	130620400	130620400	+	Missense_Mutation	SNP	C	C	G	novel		SHEP_S1	NORMAL	C	C																c.713N>G	p.Ala238Gly	p.A238G	ENST00000319725	9/19	286	160	126				FUBP3,missense_variant,p.Ala238Gly,ENST00000319725,NM_003934.1;FUBP3,upstream_gene_variant,,ENST00000487406,;	G	ENSG00000107164	ENST00000319725	Transcript
OBP2B	0	.	GRCh38	chr9	133208141	133208141	+	Missense_Mutation	SNP	T	T	A	novel		SHEP_S1	NORMAL	T	T																c.269N>T	p.Tyr90Phe	p.Y90F	ENST00000618116	3/7	35	27	8				OBP2B,missense_variant,p.Tyr90Phe,ENST00000618116,NM_001288987.1;OBP2B,missense_variant,p.Tyr90Phe,ENST00000372032,;OBP2B,missense_variant,p.Tyr90Phe,ENST00000372034,NM_014581.3;OBP2B,non_coding_transcript_exon_variant,,ENST00000461961,;OBP2B,missense_variant,p.Tyr90Phe,ENST00000473737,;	A	ENSG00000171102	ENST00000618116	Transcript
ABO	0	.	GRCh38	chr9	133259834	133259834	+	Missense_Mutation	SNP	C	C	T	rs549446		SHEP_S1	NORMAL	C	C																c.188N>A	p.Arg63His	p.R63H	ENST00000538324	4/9	194	101	93				ABO,missense_variant,p.Arg63His,ENST00000611156,NM_020469.2;ABO,missense_variant,p.Arg63His,ENST00000538324,;ABO,non_coding_transcript_exon_variant,,ENST00000453660,;	T	ENSG00000175164	ENST00000538324	Transcript
ABO	0	.	GRCh38	chr9	133261367	133261367	+	Missense_Mutation	SNP	C	C	A			SHEP_S1	NORMAL	C	C																c.106N>T	p.Val36Phe	p.V36F	ENST00000538324	3/9	204	114	90				ABO,missense_variant,p.Val36Phe,ENST00000611156,NM_020469.2;ABO,missense_variant,p.Val36Phe,ENST00000538324,;ABO,non_coding_transcript_exon_variant,,ENST00000453660,;	A	ENSG00000175164	ENST00000538324	Transcript
SURF2	0	.	GRCh38	chr9	133360384	133360384	+	Missense_Mutation	SNP	G	A	A	rs12763		SHEP_S1	NORMAL	G	G																c.637N>A	p.Gly213Ser	p.G213S	ENST00000371964	5/6	175	2	173				SURF2,missense_variant,p.Gly213Ser,ENST00000371964,NM_001278928.1,NM_017503.4;SURF4,downstream_gene_variant,,ENST00000618229,NM_001280790.1;SURF4,downstream_gene_variant,,ENST00000613129,NM_001280791.1;SURF4,downstream_gene_variant,,ENST00000371989,NM_033161.3,NM_001280788.1;SURF4,downstream_gene_variant,,ENST00000545297,NM_001280792.1;SURF4,downstream_gene_variant,,ENST00000485435,NM_001280789.1…	A	ENSG00000148291	ENST00000371964	Transcript
ADAMTSL2	0	.	GRCh38	chr9	133554507	133554507	+	Missense_Mutation	SNP	G	A	A	rs35767802		SHEP_S1	NORMAL	G	G																c.1090N>A	p.Val364Ile	p.V364I	ENST00000354484	10/19	262	0	262				ADAMTSL2,missense_variant,p.Val473Ile,ENST00000393061,;ADAMTSL2,missense_variant,p.Val364Ile,ENST00000354484,NM_001145320.1;ADAMTSL2,missense_variant,p.Val364Ile,ENST00000393060,NM_014694.3;	A	ENSG00000197859	ENST00000354484	Transcript
DBH	0	.	GRCh38	chr9	133656604	133656604	+	Missense_Mutation	SNP	G	G	A	rs148439785		SHEP_S1	NORMAL	G	G																c.1516N>A	p.Ala506Thr	p.A506T	ENST00000393056	10/12	228	108	120				DBH,missense_variant,p.Ala506Thr,ENST00000393056,NM_000787.3;DBH-AS1,intron_variant,,ENST00000425189,;	A	ENSG00000123454	ENST00000393056	Transcript
KCNT1	0	.	GRCh38	chr9	135768859	135768859	+	Missense_Mutation	SNP	G	G	A	rs766714200		SHEP_S1	NORMAL	G	G																c.1432N>A	p.Val478Met	p.V478M	ENST00000371757	15/31	115	51	64				KCNT1,missense_variant,p.Val433Met,ENST00000628528,NM_001272003.1;KCNT1,missense_variant,p.Val445Met,ENST00000263604,;KCNT1,missense_variant,p.Val478Met,ENST00000371757,NM_020822.2;KCNT1,missense_variant,p.Val459Met,ENST00000631073,;KCNT1,missense_variant,p.Val478Met,ENST00000487664,;KCNT1,missense_variant,p.Val439Met,ENST00000486577,;KCNT1,missense_variant,p.Val459Met,ENST00000490355,;KCNT1,miss…	A	ENSG00000107147	ENST00000371757	Transcript
CCDC187	0	.	GRCh38	chr9	136281463	136281463	+	Missense_Mutation	SNP	C	C	G	novel		SHEP_S1	NORMAL	C	C																c.2834N>C	p.Arg945Pro	p.R945P	ENST00000569961	10/10	298	156	142				CCDC187,missense_variant,p.Arg1043Pro,ENST00000624277,;CCDC187,missense_variant,p.Arg945Pro,ENST00000569961,NM_001291516.1;CCDC187,3_prime_UTR_variant,,ENST00000563590,;	G	ENSG00000260220	ENST00000569961	Transcript
CCDC187	0	.	GRCh38	chr9	136286167	136286167	+	Missense_Mutation	SNP	G	C	C	novel		SHEP_S1	NORMAL	G	G																c.2457N>G	p.Asp819Glu	p.D819E	ENST00000569961	8/10	258	0	258				CCDC187,missense_variant,p.Asp917Glu,ENST00000624277,;CCDC187,missense_variant,p.Asp819Glu,ENST00000569961,NM_001291516.1;CCDC187,missense_variant,p.Asp917Glu,ENST00000563590,;	C	ENSG00000260220	ENST00000569961	Transcript
CCDC187	0	.	GRCh38	chr9	136286366	136286366	+	Missense_Mutation	SNP	A	G	G	novel		SHEP_S1	NORMAL	A	A																c.2258N>C	p.Leu753Pro	p.L753P	ENST00000569961	8/10	261	2	259				CCDC187,missense_variant,p.Leu851Pro,ENST00000624277,;CCDC187,missense_variant,p.Leu753Pro,ENST00000569961,NM_001291516.1;CCDC187,missense_variant,p.Leu851Pro,ENST00000563590,;	G	ENSG00000260220	ENST00000569961	Transcript
CCDC187	0	.	GRCh38	chr9	136291438	136291438	+	Missense_Mutation	SNP	C	C	T	novel		SHEP_S1	NORMAL	C	C																c.881N>A	p.Arg294His	p.R294H	ENST00000569961	6/10	234	123	111				CCDC187,missense_variant,p.Arg392His,ENST00000624277,;CCDC187,missense_variant,p.Arg294His,ENST00000569961,NM_001291516.1;CCDC187,downstream_gene_variant,,ENST00000565954,;CCDC187,missense_variant,p.Arg392His,ENST00000563590,;	T	ENSG00000260220	ENST00000569961	Transcript
CCDC187	0	.	GRCh38	chr9	136291574	136291574	+	Missense_Mutation	SNP	A	A	G	novel		SHEP_S1	NORMAL	A	A																c.745N>C	p.Tyr249His	p.Y249H	ENST00000569961	6/10	279	148	131				CCDC187,missense_variant,p.Tyr347His,ENST00000624277,;CCDC187,missense_variant,p.Tyr249His,ENST00000569961,NM_001291516.1;CCDC187,downstream_gene_variant,,ENST00000565954,;CCDC187,missense_variant,p.Tyr347His,ENST00000563590,;	G	ENSG00000260220	ENST00000569961	Transcript
CCDC187	0	.	GRCh38	chr9	136302868	136302868	+	Missense_Mutation	SNP	A	A	G	novel		SHEP_S1	NORMAL	A	A																c.275N>C	p.Met92Thr	p.M92T	ENST00000569961	2/10	215	109	106				CCDC187,missense_variant,p.Met190Thr,ENST00000624277,;CCDC187,missense_variant,p.Met92Thr,ENST00000569961,NM_001291516.1;CCDC187,non_coding_transcript_exon_variant,,ENST00000565954,;CCDC187,missense_variant,p.Met190Thr,ENST00000563590,;	G	ENSG00000260220	ENST00000569961	Transcript
MAMDC4	0	.	GRCh38	chr9	136855012	136855012	+	Missense_Mutation	SNP	G	G	A	rs61736295		SHEP_S1	NORMAL	G	G																c.1099N>A	p.Ala367Thr	p.A367T	ENST00000317446	10/27	85	45	40				MAMDC4,missense_variant,p.Ala367Thr,ENST00000445819,;MAMDC4,missense_variant,p.Ala367Thr,ENST00000317446,NM_206920.2;PHPT1,downstream_gene_variant,,ENST00000371661,NM_001135861.2,NM_001287343.1;PHPT1,downstream_gene_variant,,ENST00000247665,NM_014172.5,NM_001287342.1;MAMDC4,non_coding_transcript_exon_variant,,ENST00000485732,;PHPT1,downstream_gene_variant,,ENST00000492540,;PHPT1,downstream_gene_v…	A	ENSG00000177943	ENST00000317446	Transcript
ADARB2	0	.	GRCh38	chr10	1363297	1363297	+	Missense_Mutation	SNP	T	T	C	rs3750674		SHEP_S1	NORMAL	T	T																c.808A>G	p.Thr270Ala	p.T270A	ENST00000381312	3/10	138	68	70				ADARB2,missense_variant,p.Thr270Ala,ENST00000381312,NM_018702.3;RP11-398B16.2,upstream_gene_variant,,ENST00000432987,;	C	ENSG00000185736	ENST00000381312	Transcript
ADARB2	0	.	GRCh38	chr10	1379149	1379149	+	Missense_Mutation	SNP	T	T	A	novel		SHEP_S1	NORMAL	T	T																c.112A>T	p.Ile38Leu	p.I38L	ENST00000381312	2/10	240	115	125				ADARB2,missense_variant,p.Ile38Leu,ENST00000381312,NM_018702.3;	A	ENSG00000185736	ENST00000381312	Transcript
TUBAL3	0	.	GRCh38	chr10	5401044	5401044	+	Missense_Mutation	SNP	A	A	G	rs142016255		SHEP_S1	NORMAL	A	A																c.47T>C	p.Ile16Thr	p.I16T	ENST00000380419	2/4	298	156	142				TUBAL3,missense_variant,p.Ile16Thr,ENST00000380419,NM_024803.2;TUBAL3,intron_variant,,ENST00000479328,NM_001171864.1;	G	ENSG00000178462	ENST00000380419	Transcript
DCLRE1C	0	.	GRCh38	chr10	14934417	14934418	+	Frame_Shift_Ins	INS	-	-	A	novel		SHEP_S1	NORMAL	-	-																c.640dupT	p.Tyr214LeufsTer7	p.Y214Lfs*7	ENST00000378278	8/14	250	136	114				DCLRE1C,frameshift_variant,p.Tyr214LeufsTer7,ENST00000378289,;DCLRE1C,frameshift_variant,p.Tyr94LeufsTer7,ENST00000378255,NM_001289079.1;DCLRE1C,frameshift_variant,p.Tyr94LeufsTer7,ENST00000396817,NM_001033858.2;DCLRE1C,frameshift_variant,p.Tyr99LeufsTer7,ENST00000378246,NM_022487.3;DCLRE1C,frameshift_variant,p.Tyr94LeufsTer7,ENST00000378254,NM_001289077.1;DCLRE1C,frameshift_variant,p.Tyr94LeufsT…	A	ENSG00000152457	ENST00000378278	Transcript
OLAH	0	.	GRCh38	chr10	15061745	15061745	+	Missense_Mutation	SNP	G	G	C	rs150137442		SHEP_S1	NORMAL	G	G																c.344G>C	p.Gly115Ala	p.G115A	ENST00000378217	5/9	208	106	102				OLAH,missense_variant,p.Gly115Ala,ENST00000378217,NM_018324.2;OLAH,missense_variant,p.Gly62Ala,ENST00000378228,NM_001039702.2;OLAH,missense_variant,p.Gly83Ala,ENST00000378225,;OLAH,missense_variant,p.Gly62Ala,ENST00000429028,;OLAH,missense_variant,p.Gly62Ala,ENST00000428897,;OLAH,downstream_gene_variant,,ENST00000413672,;OLAH,non_coding_transcript_exon_variant,,ENST00000493912,;OLAH,upstream_gene…	C	ENSG00000152463	ENST00000378217	Transcript
CUBN	0	.	GRCh38	chr10	16950012	16950012	+	Missense_Mutation	SNP	G	G	A	rs141640975		SHEP_S1	NORMAL	G	G																c.5069C>T	p.Ala1690Val	p.A1690V	ENST00000377833	34/67	253	109	144				CUBN,missense_variant,p.Ala1690Val,ENST00000377833,NM_001081.3;	A	ENSG00000107611	ENST00000377833	Transcript
CUBN	0	.	GRCh38	chr10	17104499	17104499	+	Missense_Mutation	SNP	G	G	C	novel		SHEP_S1	NORMAL	G	G																c.1337C>G	p.Thr446Ser	p.T446S	ENST00000377833	12/67	242	115	127				CUBN,missense_variant,p.Thr446Ser,ENST00000377833,NM_001081.3;	C	ENSG00000107611	ENST00000377833	Transcript
TMEM236	0	.	GRCh38	chr10	17796225	17796225	+	Missense_Mutation	SNP	C	A	A	novel		SHEP_S1	NORMAL	C	C																c.777C>A	p.Asn259Lys	p.N259K	ENST00000377495	4/4	418	0	418				TMEM236,missense_variant,p.Asn259Lys,ENST00000377495,NM_001098844.2;	A	ENSG00000148483	ENST00000377495	Transcript
KIAA1217	0	.	GRCh38	chr10	24528098	24528098	+	Missense_Mutation	SNP	G	G	T	rs148599992		SHEP_S1	NORMAL	G	G																c.3061G>T	p.Val1021Leu	p.V1021L	ENST00000376454	14/21	82	40	42				KIAA1217,missense_variant,p.Val704Leu,ENST00000376451,;KIAA1217,missense_variant,p.Val1021Leu,ENST00000376454,NM_019590.4;KIAA1217,missense_variant,p.Val941Leu,ENST00000376462,NM_001098500.2;KIAA1217,missense_variant,p.Val986Leu,ENST00000376452,NM_001282767.1;KIAA1217,missense_variant,p.Val986Leu,ENST00000458595,NM_001282768.1;KIAA1217,missense_variant,p.Val941Leu,ENST00000430453,;KIAA1217,missen…	T	ENSG00000120549	ENST00000376454	Transcript
PDSS1	0	.	GRCh38	chr10	26709639	26709639	+	Missense_Mutation	SNP	A	A	T	novel		SHEP_S1	NORMAL	A	A																c.338A>T	p.Glu113Val	p.E113V	ENST00000376215	5/12	219	90	129				PDSS1,missense_variant,p.Glu113Val,ENST00000376215,NM_014317.4,NM_001321979.1;PDSS1,splice_region_variant,,ENST00000473224,;HSPA8P3,upstream_gene_variant,,ENST00000449300,;	T	ENSG00000148459	ENST00000376215	Transcript
SVIL	0	.	GRCh38	chr10	29495143	29495143	+	Missense_Mutation	SNP	G	G	C	rs2368406		SHEP_S1	NORMAL	G	G																c.3703C>G	p.Pro1235Ala	p.P1235A	ENST00000355867	19/38	148	69	79				SVIL,missense_variant,p.Pro1203Ala,ENST00000375398,;SVIL,missense_variant,p.Pro1235Ala,ENST00000355867,NM_001323599.1,NM_021738.2;SVIL,missense_variant,p.Pro809Ala,ENST00000375400,NM_001323600.1,NM_003174.3;SVIL,missense_variant,p.Pro161Ala,ENST00000632315,;SVIL,non_coding_transcript_exon_variant,,ENST00000474106,;SVIL,non_coding_transcript_exon_variant,,ENST00000491872,;	C	ENSG00000197321	ENST00000355867	Transcript
LYZL2	0	.	GRCh38	chr10	30629620	30629620	+	Missense_Mutation	SNP	G	G	C	rs201069868		SHEP_S1	NORMAL	G	G																c.86C>G	p.Ala29Gly	p.A29G	ENST00000375318	1/5	590	444	146				LYZL2,missense_variant,p.Ala29Gly,ENST00000375318,NM_183058.2;	C	ENSG00000151033	ENST00000375318	Transcript
AL356053.1	0	.	GRCh38	chr10	32664064	32664064	+	Intron	SNP	T	T	A	rs78766756		SHEP_S1	NORMAL	T	T																c.44-21906T>A			ENST00000375025		60	24	36				AL356053.1,intron_variant,,ENST00000375025,NM_024688;	A	ENSG00000150076	ENST00000375025	Transcript
FAM21C	0	.	GRCh38	chr10	45773308	45773308	+	Missense_Mutation	SNP	G	G	C	novel		SHEP_S1	NORMAL	G	G																c.2092G>C	p.Gly698Arg	p.G698R	ENST00000374362	21/30	32	20	12				FAM21C,missense_variant,p.Gly698Arg,ENST00000336378,NM_001330074.1;FAM21C,missense_variant,p.Gly698Arg,ENST00000374362,NM_015262.2;FAM21C,missense_variant,p.Gly698Arg,ENST00000623400,;FAM21C,missense_variant,p.Gly698Arg,ENST00000540872,NM_001169106.1;FAM21C,missense_variant,p.Gly640Arg,ENST00000359860,;FAM21C,missense_variant,p.Gly674Arg,ENST00000537517,NM_001169107.1;	C	ENSG00000172661	ENST00000374362	Transcript
FAM21C	0	.	GRCh38	chr10	45787044	45787044	+	Missense_Mutation	SNP	G	G	A	rs782398033		SHEP_S1	NORMAL	G	G																c.2821G>A	p.Ala941Thr	p.A941T	ENST00000374362	27/30	55	23	32				FAM21C,missense_variant,p.Ala962Thr,ENST00000336378,NM_001330074.1;FAM21C,missense_variant,p.Ala941Thr,ENST00000374362,NM_015262.2;FAM21C,missense_variant,p.Ala962Thr,ENST00000623400,;FAM21C,missense_variant,p.Ala900Thr,ENST00000540872,NM_001169106.1;FAM21C,missense_variant,p.Ala883Thr,ENST00000359860,;FAM21C,missense_variant,p.Ala866Thr,ENST00000537517,NM_001169107.1;FAM21C,non_coding_transcript…	A	ENSG00000172661	ENST00000374362	Transcript
AGAP4	0	.	GRCh38	chr10	45826456	45826456	+	Missense_Mutation	SNP	C	C	T	rs202104169		SHEP_S1	NORMAL	C	C																c.1451G>A	p.Arg484His	p.R484H	ENST00000448048	7/7	378	201	177				AGAP4,missense_variant,p.Arg507His,ENST00000616763,;AGAP4,missense_variant,p.Arg484His,ENST00000311652,;AGAP4,missense_variant,p.Arg484His,ENST00000448048,NM_133446.3;AGAP4,missense_variant,p.Arg507His,ENST00000618171,NM_001276343.2;AGAP4,downstream_gene_variant,,ENST00000492347,;AGAP4,downstream_gene_variant,,ENST00000430779,;	T	ENSG00000188234	ENST00000448048	Transcript
AGAP4	0	.	GRCh38	chr10	45826589	45826589	+	Missense_Mutation	SNP	T	T	C	novel		SHEP_S1	NORMAL	T	T																c.1318A>G	p.Lys440Glu	p.K440E	ENST00000448048	7/7	118	76	42				AGAP4,missense_variant,p.Lys463Glu,ENST00000616763,;AGAP4,missense_variant,p.Lys440Glu,ENST00000311652,;AGAP4,missense_variant,p.Lys440Glu,ENST00000448048,NM_133446.3;AGAP4,missense_variant,p.Lys463Glu,ENST00000618171,NM_001276343.2;AGAP4,downstream_gene_variant,,ENST00000492347,;AGAP4,downstream_gene_variant,,ENST00000430779,;	C	ENSG00000188234	ENST00000448048	Transcript
NCOA4	0	.	GRCh38	chr10	46027444	46027444	+	Missense_Mutation	SNP	A	C	C	rs10761581		SHEP_S1	NORMAL	A	A																c.22T>G	p.Phe8Val	p.F8V	ENST00000578454	2/12	370	0	370				NCOA4,missense_variant,p.Phe8Val,ENST00000578454,NM_001145260.1;NCOA4,missense_variant,p.Phe8Val,ENST00000579039,NM_001145261.1;NCOA4,intron_variant,,ENST00000581486,NM_001145263.1;NCOA4,intron_variant,,ENST00000585056,;NCOA4,intron_variant,,ENST00000580070,;NCOA4,upstream_gene_variant,,ENST00000585132,NM_005437.3;	C	ENSG00000266412	ENST00000578454	Transcript
GPRIN2	0	.	GRCh38	chr10	46549538	46549538	+	Missense_Mutation	SNP	A	A	G	rs3127823		SHEP_S1	NORMAL	A	A																c.1199T>C	p.Leu400Pro	p.L400P	ENST00000374317	3/3	459	228	231				GPRIN2,missense_variant,p.Leu400Pro,ENST00000374317,NM_014696.3;GPRIN2,missense_variant,p.Leu400Pro,ENST00000374314,;	G	ENSG00000204175	ENST00000374317	Transcript
GPRIN2	0	.	GRCh38	chr10	46549613	46549613	+	Missense_Mutation	SNP	A	G	G	rs3127822		SHEP_S1	NORMAL	A	A																c.1124T>C	p.Val375Ala	p.V375A	ENST00000374317	3/3	493	0	493				GPRIN2,missense_variant,p.Val375Ala,ENST00000374317,NM_014696.3;GPRIN2,missense_variant,p.Val375Ala,ENST00000374314,;	G	ENSG00000204175	ENST00000374317	Transcript
GPRIN2	0	.	GRCh38	chr10	46549695	46549695	+	Missense_Mutation	SNP	C	C	A	rs4926046		SHEP_S1	NORMAL	C	C																c.1042G>T	p.Val348Leu	p.V348L	ENST00000374317	3/3	529	391	138				GPRIN2,missense_variant,p.Val348Leu,ENST00000374317,NM_014696.3;GPRIN2,missense_variant,p.Val348Leu,ENST00000374314,;	A	ENSG00000204175	ENST00000374317	Transcript
GPRIN2	0	.	GRCh38	chr10	46550013	46550013	+	Missense_Mutation	SNP	T	T	C	rs3127683		SHEP_S1	NORMAL	T	T																c.724A>G	p.Arg242Gly	p.R242G	ENST00000374317	3/3	491	254	237				GPRIN2,missense_variant,p.Arg242Gly,ENST00000374317,NM_014696.3;GPRIN2,missense_variant,p.Arg242Gly,ENST00000374314,;	C	ENSG00000204175	ENST00000374317	Transcript
GPRIN2	0	.	GRCh38	chr10	46550016	46550016	+	Missense_Mutation	SNP	C	C	T	rs9422022		SHEP_S1	NORMAL	C	C																c.721G>A	p.Val241Met	p.V241M	ENST00000374317	3/3	519	247	272				GPRIN2,missense_variant,p.Val241Met,ENST00000374317,NM_014696.3;GPRIN2,missense_variant,p.Val241Met,ENST00000374314,;	T	ENSG00000204175	ENST00000374317	Transcript
GPRIN2	0	.	GRCh38	chr10	46550021	46550021	+	Missense_Mutation	SNP	C	C	T	rs7895979		SHEP_S1	NORMAL	C	C																c.716G>A	p.Arg239Lys	p.R239K	ENST00000374317	3/3	527	275	252				GPRIN2,missense_variant,p.Arg239Lys,ENST00000374317,NM_014696.3;GPRIN2,missense_variant,p.Arg239Lys,ENST00000374314,;	T	ENSG00000204175	ENST00000374317	Transcript
GPRIN2	0	.	GRCh38	chr10	46550040	46550040	+	Missense_Mutation	SNP	C	C	A	rs11204659		SHEP_S1	NORMAL	C	C																c.697G>T	p.Ala233Ser	p.A233S	ENST00000374317	3/3	493	261	232				GPRIN2,missense_variant,p.Ala233Ser,ENST00000374317,NM_014696.3;GPRIN2,missense_variant,p.Ala233Ser,ENST00000374314,;	A	ENSG00000204175	ENST00000374317	Transcript
GPRIN2	0	.	GRCh38	chr10	46550133	46550133	+	Missense_Mutation	SNP	C	C	A	rs11204658		SHEP_S1	NORMAL	C	C																c.604G>T	p.Gly202Trp	p.G202W	ENST00000374317	3/3	497	277	220				GPRIN2,missense_variant,p.Gly202Trp,ENST00000374317,NM_014696.3;GPRIN2,missense_variant,p.Gly202Trp,ENST00000374314,;	A	ENSG00000204175	ENST00000374317	Transcript
GPRIN2	0	.	GRCh38	chr10	46550427	46550427	+	Missense_Mutation	SNP	T	C	C	rs3127679		SHEP_S1	NORMAL	T	T																c.310A>G	p.Ser104Gly	p.S104G	ENST00000374317	3/3	357	0	357				GPRIN2,missense_variant,p.Ser104Gly,ENST00000374317,NM_014696.3;GPRIN2,missense_variant,p.Ser104Gly,ENST00000374314,;	C	ENSG00000204175	ENST00000374317	Transcript
GPRIN2	0	.	GRCh38	chr10	46550439	46550439	+	Missense_Mutation	SNP	T	T	G	rs7090312		SHEP_S1	NORMAL	T	T																c.298A>C	p.Thr100Pro	p.T100P	ENST00000374317	3/3	343	160	183				GPRIN2,missense_variant,p.Thr100Pro,ENST00000374317,NM_014696.3;GPRIN2,missense_variant,p.Thr100Pro,ENST00000374314,;	G	ENSG00000204175	ENST00000374317	Transcript
GPRIN2	0	.	GRCh38	chr10	46550466	46550466	+	Missense_Mutation	SNP	A	A	G	rs3127820		SHEP_S1	NORMAL	A	A																c.271T>C	p.Trp91Arg	p.W91R	ENST00000374317	3/3	298	160	138				GPRIN2,missense_variant,p.Trp91Arg,ENST00000374317,NM_014696.3;GPRIN2,missense_variant,p.Trp91Arg,ENST00000374314,;	G	ENSG00000204175	ENST00000374317	Transcript
GPRIN2	0	.	GRCh38	chr10	46550598	46550598	+	Missense_Mutation	SNP	C	C	T	rs3127819		SHEP_S1	NORMAL	C	C																c.139G>A	p.Val47Met	p.V47M	ENST00000374317	3/3	222	103	119				GPRIN2,missense_variant,p.Val47Met,ENST00000374317,NM_014696.3;GPRIN2,missense_variant,p.Val47Met,ENST00000374314,;	T	ENSG00000204175	ENST00000374317	Transcript
GPRIN2	0	.	GRCh38	chr10	46550618	46550618	+	Missense_Mutation	SNP	C	C	T	rs3127818		SHEP_S1	NORMAL	C	C																c.119G>A	p.Arg40His	p.R40H	ENST00000374317	3/3	203	94	109				GPRIN2,missense_variant,p.Arg40His,ENST00000374317,NM_014696.3;GPRIN2,missense_variant,p.Arg40His,ENST00000374314,;	T	ENSG00000204175	ENST00000374317	Transcript
GPRIN2	0	.	GRCh38	chr10	46550622	46550622	+	Missense_Mutation	SNP	G	G	C	rs4926045		SHEP_S1	NORMAL	G	G																c.115C>G	p.Leu39Val	p.L39V	ENST00000374317	3/3	195	109	86				GPRIN2,missense_variant,p.Leu39Val,ENST00000374317,NM_014696.3;GPRIN2,missense_variant,p.Leu39Val,ENST00000374314,;	C	ENSG00000204175	ENST00000374317	Transcript
GPRIN2	0	.	GRCh38	chr10	46550723	46550723	+	Missense_Mutation	SNP	C	C	T	rs3127817		SHEP_S1	NORMAL	C	C																c.14G>A	p.Arg5His	p.R5H	ENST00000374317	3/3	94	40	54				GPRIN2,missense_variant,p.Arg5His,ENST00000374317,NM_014696.3;GPRIN2,missense_variant,p.Arg5His,ENST00000374314,;	T	ENSG00000204175	ENST00000374317	Transcript
SYT15	0	.	GRCh38	chr10	46584599	46584599	+	Missense_Mutation	SNP	G	G	C	rs3127785		SHEP_S1	NORMAL	G	G																c.927G>C	p.Glu309Asp	p.E309D	ENST00000374321	6/8	332	192	140				SYT15,missense_variant,p.Glu362Asp,ENST00000374323,;SYT15,missense_variant,p.Glu309Asp,ENST00000374321,NM_031912.4;SYT15,missense_variant,p.Glu309Asp,ENST00000503753,NM_181519.2;SYT15,missense_variant,p.Glu99Asp,ENST00000374328,;SYT15,downstream_gene_variant,,ENST00000512997,;RP11-38L15.3,intron_variant,,ENST00000506914,;SYT15,upstream_gene_variant,,ENST00000449358,;	C	ENSG00000204176	ENST00000374321	Transcript
GDF2	0	.	GRCh38	chr10	47325146	47325146	+	Missense_Mutation	SNP	G	G	A	novel		SHEP_S1	NORMAL	G	G																c.652G>A	p.Asp218Asn	p.D218N	ENST00000581492	2/2	252	126	126				GDF2,missense_variant,p.Asp218Asn,ENST00000581492,NM_016204.2;	A	ENSG00000263761	ENST00000581492	Transcript
FRMPD2	0	.	GRCh38	chr10	48175933	48175933	+	Missense_Mutation	SNP	T	T	C	rs200957845		SHEP_S1	NORMAL	T	T																c.2902A>G	p.Ile968Val	p.I968V	ENST00000374201	23/29	136	103	33				FRMPD2,missense_variant,p.Ile968Val,ENST00000374201,NM_001018071.3;FRMPD2,missense_variant,p.Ile943Val,ENST00000305531,NM_001318191.1;FRMPD2,missense_variant,p.Ile968Val,ENST00000636244,;FRMPD2,non_coding_transcript_exon_variant,,ENST00000474573,;FRMPD2,non_coding_transcript_exon_variant,,ENST00000463706,;FRMPD2,3_prime_UTR_variant,,ENST00000637395,;FRMPD2,non_coding_transcript_exon_variant,,ENST…	C	ENSG00000170324	ENST00000374201	Transcript
FRMPD2	0	.	GRCh38	chr10	48180858	48180858	+	Missense_Mutation	SNP	C	T	T	rs61840030		SHEP_S1	NORMAL	C	C																c.2735G>A	p.Gly912Glu	p.G912E	ENST00000374201	21/29	61	4	57				FRMPD2,missense_variant,p.Gly912Glu,ENST00000374201,NM_001018071.3;FRMPD2,missense_variant,p.Gly887Glu,ENST00000305531,NM_001318191.1;FRMPD2,missense_variant,p.Gly912Glu,ENST00000636244,;FRMPD2,upstream_gene_variant,,ENST00000474573,;FRMPD2,upstream_gene_variant,,ENST00000463706,;FRMPD2,3_prime_UTR_variant,,ENST00000637395,;FRMPD2,non_coding_transcript_exon_variant,,ENST00000486151,;FRMPD2,non_co…	T	ENSG00000170324	ENST00000374201	Transcript
FRMPD2	0	.	GRCh38	chr10	48180973	48180973	+	Missense_Mutation	SNP	T	C	C	rs1346694		SHEP_S1	NORMAL	T	T																c.2620A>G	p.Ser874Gly	p.S874G	ENST00000374201	21/29	104	2	102				FRMPD2,missense_variant,p.Ser874Gly,ENST00000374201,NM_001018071.3;FRMPD2,missense_variant,p.Ser849Gly,ENST00000305531,NM_001318191.1;FRMPD2,missense_variant,p.Ser874Gly,ENST00000636244,;FRMPD2,upstream_gene_variant,,ENST00000474573,;FRMPD2,upstream_gene_variant,,ENST00000463706,;FRMPD2,3_prime_UTR_variant,,ENST00000637395,;FRMPD2,non_coding_transcript_exon_variant,,ENST00000486151,;FRMPD2,non_co…	C	ENSG00000170324	ENST00000374201	Transcript
TIMM23B	0	.	GRCh38	chr10	49945053	49945053	+	Missense_Mutation	SNP	G	C	C	novel		SHEP_S1	NORMAL	G	G																c.128G>C	p.Cys43Ser	p.C43S	ENST00000374098	2/7	473	0	473				TIMM23B,missense_variant,p.Cys43Ser,ENST00000451577,NM_001290118.1;TIMM23B,missense_variant,p.Cys43Ser,ENST00000374098,NM_001290117.1;PARG,intron_variant,,ENST00000402038,;PARG,upstream_gene_variant,,ENST00000616448,NM_001303489.1,NM_001303486.1,NM_003631.3,NM_001303487.1,NM_001324381.1;PARG,upstream_gene_variant,,ENST00000611974,;TIMM23B,synonymous_variant,p.Val84=,ENST00000478381,;TIMM23B,intro…	C	ENSG00000204152	ENST00000374098	Transcript
AGAP6	0	.	GRCh38	chr10	49988768	49988769	+	Frame_Shift_Ins	INS	-	-	C	rs555930275		SHEP_S1	NORMAL	-	-																c.55dupC	p.Gln19ProfsTer10	p.Q19Pfs*10	ENST00000412531	1/8	176	147	29				AGAP6,frameshift_variant,p.Gln19ProfsTer10,ENST00000374056,;AGAP6,frameshift_variant,p.Gln19ProfsTer10,ENST00000412531,NM_001077665.2;AGAP6,5_prime_UTR_variant,,ENST00000618025,NM_001291379.1;	C	ENSG00000204149	ENST00000412531	Transcript
FAM21A	0	.	GRCh38	chr10	50093873	50093873	+	Missense_Mutation	SNP	C	C	T	rs199520696		SHEP_S1	NORMAL	C	C																c.1136C>T	p.Thr379Met	p.T379M	ENST00000282633	13/31	173	115	58				FAM21A,missense_variant,p.Thr379Met,ENST00000351071,NM_001291398.1;FAM21A,missense_variant,p.Thr379Met,ENST00000314664,NM_001330102.1;FAM21A,missense_variant,p.Thr355Met,ENST00000611324,;FAM21A,missense_variant,p.Thr291Met,ENST00000399339,;FAM21A,missense_variant,p.Thr379Met,ENST00000282633,NM_001005751.2;FAM21A,downstream_gene_variant,,ENST00000492914,;FAM21A,3_prime_UTR_variant,,ENST00000434114…	T	ENSG00000099290	ENST00000282633	Transcript
FAM21A	0	.	GRCh38	chr10	50104112	50104112	+	Missense_Mutation	SNP	T	C	C	rs199954057		SHEP_S1	NORMAL	T	T																c.1706T>C	p.Leu569Ser	p.L569S	ENST00000282633	18/31	15	0	15				FAM21A,missense_variant,p.Leu569Ser,ENST00000351071,NM_001291398.1;FAM21A,missense_variant,p.Leu569Ser,ENST00000314664,NM_001330102.1;FAM21A,missense_variant,p.Leu545Ser,ENST00000611324,;FAM21A,missense_variant,p.Leu481Ser,ENST00000399339,;FAM21A,missense_variant,p.Leu569Ser,ENST00000282633,NM_001005751.2;FAM21A,3_prime_UTR_variant,,ENST00000434114,;	C	ENSG00000099290	ENST00000282633	Transcript
FAM21A	0	.	GRCh38	chr10	50129923	50129923	+	Missense_Mutation	SNP	C	A	A	novel		SHEP_S1	NORMAL	C	C																c.3592C>A	p.Pro1198Thr	p.P1198T	ENST00000282633	29/31	269	0	269				FAM21A,missense_variant,p.Pro1177Thr,ENST00000351071,NM_001291398.1;FAM21A,missense_variant,p.Pro1136Thr,ENST00000314664,NM_001330102.1;FAM21A,missense_variant,p.Pro1102Thr,ENST00000611324,;FAM21A,missense_variant,p.Pro1110Thr,ENST00000399339,;FAM21A,missense_variant,p.Pro1198Thr,ENST00000282633,NM_001005751.2;FAM21A,downstream_gene_variant,,ENST00000454806,;FAM21A,intron_variant,,ENST00000434114…	A	ENSG00000099290	ENST00000282633	Transcript
ASAH2	0	.	GRCh38	chr10	50189586	50189586	+	Missense_Mutation	SNP	G	T	T	novel		SHEP_S1	NORMAL	G	G																c.2066C>A	p.Thr689Asn	p.T689N	ENST00000395526	19/20	11	0	11				ASAH2,missense_variant,p.Thr689Asn,ENST00000395526,NM_019893.2;ASAH2,missense_variant,p.Thr654Asn,ENST00000447815,NM_001143974.1;ASAH2,missense_variant,p.Thr635Asn,ENST00000329428,;ASAH2,missense_variant,p.Thr531Asn,ENST00000443575,;ASAH2,missense_variant,p.Thr53Asn,ENST00000489640,;ASAH2,splice_region_variant,,ENST00000474434,;	T	ENSG00000188611	ENST00000395526	Transcript
ASAH2	0	.	GRCh38	chr10	50214847	50214847	+	Missense_Mutation	SNP	C	C	A	novel		SHEP_S1	NORMAL	C	C																c.1036G>T	p.Ala346Ser	p.A346S	ENST00000395526	8/20	441	213	228				ASAH2,missense_variant,p.Ala346Ser,ENST00000395526,NM_019893.2;ASAH2,missense_variant,p.Ala346Ser,ENST00000447815,NM_001143974.1;ASAH2,missense_variant,p.Ala327Ser,ENST00000329428,;ASAH2,missense_variant,p.Ala188Ser,ENST00000443575,;	A	ENSG00000188611	ENST00000395526	Transcript
ANK3	0	.	GRCh38	chr10	60073656	60073656	+	Missense_Mutation	SNP	A	A	G	rs148904927		SHEP_S1	NORMAL	A	A																c.7225T>C	p.Ser2409Pro	p.S2409P	ENST00000280772	37/44	436	226	210				ANK3,missense_variant,p.Ser2409Pro,ENST00000280772,NM_001320874.1,NM_020987.4;ANK3,intron_variant,,ENST00000373827,NM_001204403.1;ANK3,intron_variant,,ENST00000503366,NM_001204404.1;ANK3,intron_variant,,ENST00000610321,;ANK3,intron_variant,,ENST00000355288,NM_001149.3;ANK3,intron_variant,,ENST00000616444,;ANK3,intron_variant,,ENST00000373820,;ANK3,intron_variant,,ENST00000511043,;ANK3,upstream_ge…	G	ENSG00000151150	ENST00000280772	Transcript
ANK3	0	.	GRCh38	chr10	60074326	60074326	+	Missense_Mutation	SNP	C	C	A	rs144465058		SHEP_S1	NORMAL	C	C																c.6555G>T	p.Gln2185His	p.Q2185H	ENST00000280772	37/44	484	238	246				ANK3,missense_variant,p.Gln2185His,ENST00000280772,NM_001320874.1,NM_020987.4;ANK3,missense_variant,p.Gln1196His,ENST00000610321,;ANK3,intron_variant,,ENST00000373827,NM_001204403.1;ANK3,intron_variant,,ENST00000503366,NM_001204404.1;ANK3,intron_variant,,ENST00000355288,NM_001149.3;ANK3,intron_variant,,ENST00000616444,;ANK3,intron_variant,,ENST00000373820,;ANK3,intron_variant,,ENST00000511043,;AN…	A	ENSG00000151150	ENST00000280772	Transcript
ADAMTS14	0	.	GRCh38	chr10	70702324	70702324	+	Missense_Mutation	SNP	C	C	T	rs34022601		SHEP_S1	NORMAL	C	C																c.535C>T	p.Arg179Cys	p.R179C	ENST00000373208	3/22	124	55	69				ADAMTS14,missense_variant,p.Arg179Cys,ENST00000373208,NM_139155.2;ADAMTS14,missense_variant,p.Arg179Cys,ENST00000373207,NM_080722.3;	T	ENSG00000138316	ENST00000373208	Transcript
AGAP5	0	.	GRCh38	chr10	73675215	73675215	+	Missense_Mutation	SNP	T	C	C	rs781758766		SHEP_S1	NORMAL	T	T																c.1445A>G	p.Tyr482Cys	p.Y482C	ENST00000374094	8/8	108	0	108				AGAP5,missense_variant,p.Tyr482Cys,ENST00000581191,;AGAP5,missense_variant,p.Tyr459Cys,ENST00000443782,;AGAP5,missense_variant,p.Tyr482Cys,ENST00000374094,NM_001144000.1;RP11-464F9.21,downstream_gene_variant,,ENST00000607450,;RP11-464F9.1,non_coding_transcript_exon_variant,,ENST00000399449,;AGAP5,downstream_gene_variant,,ENST00000607663,;	C	ENSG00000172650	ENST00000374094	Transcript
NUTM2B	0	.	GRCh38	chr10	79706425	79706425	+	Missense_Mutation	SNP	C	C	T	novel		SHEP_S1	NORMAL	C	C																c.766C>T	p.Pro256Ser	p.P256S	ENST00000429828	2/7	23	14	9				NUTM2B,missense_variant,p.Pro189Ser,ENST00000372321,;NUTM2B,missense_variant,p.Pro256Ser,ENST00000429828,NM_001278495.1;NUTM2B,missense_variant,p.Pro34Ser,ENST00000342531,;NUTM2B-AS1,intron_variant,,ENST00000601369,;NUTM2B-AS1,intron_variant,,ENST00000600376,;NUTM2B-AS1,intron_variant,,ENST00000596088,;	T	ENSG00000188199	ENST00000429828	Transcript
GRID1	0	.	GRCh38	chr10	86206519	86206519	+	Missense_Mutation	SNP	C	C	T	novel		SHEP_S1	NORMAL	C	C																c.365G>A	p.Gly122Glu	p.G122E	ENST00000327946	3/16	327	200	127				GRID1,missense_variant,p.Gly122Glu,ENST00000327946,NM_017551.2;GRID1,missense_variant,p.Gly122Glu,ENST00000464741,;	T	ENSG00000182771	ENST00000327946	Transcript
NUTM2A	0	.	GRCh38	chr10	87228358	87228358	+	Missense_Mutation	SNP	G	G	A	rs200168540		SHEP_S1	NORMAL	G	G																c.478G>A	p.Ala160Thr	p.A160T	ENST00000381707	2/7	198	150	48				NUTM2A,missense_variant,p.Ala160Thr,ENST00000381689,;NUTM2A,missense_variant,p.Ala160Thr,ENST00000381707,NM_001099338.1;NUTM2A-AS1,intron_variant,,ENST00000451940,;	A	ENSG00000184923	ENST00000381707	Transcript
CYP2C19	0	.	GRCh38	chr10	94842866	94842866	+	Missense_Mutation	SNP	A	G	G	rs3758581		SHEP_S1	NORMAL	A	A																c.991A>G	p.Ile331Val	p.I331V	ENST00000371321	7/9	366	0	366				CYP2C19,missense_variant,p.Ile331Val,ENST00000371321,NM_000769.2;RP11-400G3.5,3_prime_UTR_variant,,ENST00000464755,;	G	ENSG00000165841	ENST00000371321	Transcript
MGEA5	0	.	GRCh38	chr10	101817872	101817872	+	Missense_Mutation	SNP	C	C	T	rs35402016		SHEP_S1	NORMAL	C	C																c.151G>A	p.Ala51Thr	p.A51T	ENST00000361464	1/16	270	121	149				MGEA5,missense_variant,p.Ala51Thr,ENST00000361464,NM_012215.3;MGEA5,missense_variant,p.Ala51Thr,ENST00000439817,NM_001142434.1;MGEA5,missense_variant,p.Ala51Thr,ENST00000370094,;MGEA5,missense_variant,p.Ala51Thr,ENST00000357797,;MGEA5,upstream_gene_variant,,ENST00000429860,;KCNIP2-AS1,upstream_gene_variant,,ENST00000412353,;	T	ENSG00000198408	ENST00000361464	Transcript
HPS6	0	.	GRCh38	chr10	102066172	102066172	+	Missense_Mutation	SNP	T	T	G	rs36078476		SHEP_S1	NORMAL	T	T																c.698T>G	p.Leu233Arg	p.L233R	ENST00000299238	1/1	239	134	105				HPS6,missense_variant,p.Leu233Arg,ENST00000299238,NM_024747.5;	G	ENSG00000166189	ENST00000299238	Transcript
RAB11FIP2	0	.	GRCh38	chr10	118040255	118040255	+	Missense_Mutation	SNP	G	G	A	rs145027047		SHEP_S1	NORMAL	G	G																c.664C>T	p.Leu222Phe	p.L222F	ENST00000355624	2/5	354	204	150				RAB11FIP2,missense_variant,p.Leu222Phe,ENST00000369199,NM_001330167.1;RAB11FIP2,missense_variant,p.Leu222Phe,ENST00000355624,NM_014904.2;RP11-354M20.3,non_coding_transcript_exon_variant,,ENST00000451610,;RP11-354M20.3,non_coding_transcript_exon_variant,,ENST00000417968,;RP11-354M20.3,non_coding_transcript_exon_variant,,ENST00000614094,;RAB11FIP2,non_coding_transcript_exon_variant,,ENST00000483413…	A	ENSG00000107560	ENST00000355624	Transcript
TACC2	0	.	GRCh38	chr10	122210997	122210997	+	Missense_Mutation	SNP	C	C	T	rs114927453		SHEP_S1	NORMAL	C	C																c.6572C>T	p.Thr2191Met	p.T2191M	ENST00000369005	9/23	285	152	133				TACC2,missense_variant,p.Thr2191Met,ENST00000369005,NM_206862.3;TACC2,missense_variant,p.Thr2191Met,ENST00000334433,;TACC2,missense_variant,p.Thr2195Met,ENST00000515273,NM_001291877.1;TACC2,missense_variant,p.Thr2195Met,ENST00000453444,;TACC2,missense_variant,p.Thr2146Met,ENST00000515603,NM_001291876.1;TACC2,missense_variant,p.Thr337Met,ENST00000513429,NM_206861.2;TACC2,missense_variant,p.Thr269M…	T	ENSG00000138162	ENST00000369005	Transcript
FAM175B	0	.	GRCh38	chr10	124834633	124834633	+	Missense_Mutation	SNP	C	C	G	novel		SHEP_S1	NORMAL	C	C																c.910C>G	p.Pro304Ala	p.P304A	ENST00000298492	9/9	394	215	179				FAM175B,missense_variant,p.Pro304Ala,ENST00000298492,NM_032182.3;	G	ENSG00000165660	ENST00000298492	Transcript
CTBP2	0	.	GRCh38	chr10	124989543	124989543	+	Missense_Mutation	SNP	T	T	C	rs201769282		SHEP_S1	NORMAL	T	T																c.2933A>G	p.Asn978Ser	p.N978S	ENST00000309035	9/9	515	311	202				CTBP2,missense_variant,p.Asn438Ser,ENST00000337195,NM_001329.3,NM_001321012.1;CTBP2,missense_variant,p.Asn978Ser,ENST00000309035,NM_022802.2;CTBP2,missense_variant,p.Asn506Ser,ENST00000334808,;CTBP2,missense_variant,p.Asn438Ser,ENST00000411419,NM_001083914.2;CTBP2,missense_variant,p.Asn438Ser,ENST00000494626,NM_001290214.2,NM_001321014.1;CTBP2,missense_variant,p.Asn438Ser,ENST00000531469,NM_00132…	C	ENSG00000175029	ENST00000309035	Transcript
CTBP2	0	.	GRCh38	chr10	124989565	124989565	+	Frame_Shift_Del	DEL	G	G	-	rs146097043		SHEP_S1	NORMAL	G	G																c.2911delC	p.Gln971SerfsTer36	p.Q971Sfs*36	ENST00000309035	9/9	501	308	193				CTBP2,frameshift_variant,p.Gln431SerfsTer36,ENST00000337195,NM_001329.3,NM_001321012.1;CTBP2,frameshift_variant,p.Gln971SerfsTer36,ENST00000309035,NM_022802.2;CTBP2,frameshift_variant,p.Gln499SerfsTer36,ENST00000334808,;CTBP2,frameshift_variant,p.Gln431SerfsTer36,ENST00000411419,NM_001083914.2;CTBP2,frameshift_variant,p.Gln431SerfsTer36,ENST00000494626,NM_001290214.2,NM_001321014.1;CTBP2,frameshi…	-	ENSG00000175029	ENST00000309035	Transcript
CTBP2	0	.	GRCh38	chr10	124989579	124989579	+	Missense_Mutation	SNP	G	G	C	rs146419230		SHEP_S1	NORMAL	G	G																c.2897C>G	p.Ala966Gly	p.A966G	ENST00000309035	9/9	495	321	174				CTBP2,missense_variant,p.Ala426Gly,ENST00000337195,NM_001329.3,NM_001321012.1;CTBP2,missense_variant,p.Ala966Gly,ENST00000309035,NM_022802.2;CTBP2,missense_variant,p.Ala494Gly,ENST00000334808,;CTBP2,missense_variant,p.Ala426Gly,ENST00000411419,NM_001083914.2;CTBP2,missense_variant,p.Ala426Gly,ENST00000494626,NM_001290214.2,NM_001321014.1;CTBP2,missense_variant,p.Ala426Gly,ENST00000531469,NM_00132…	C	ENSG00000175029	ENST00000309035	Transcript
DOCK1	0	.	GRCh38	chr10	127433397	127433397	+	Missense_Mutation	SNP	G	G	A	novel		SHEP_S1	NORMAL	G	G																c.5029G>A	p.Asp1677Asn	p.D1677N	ENST00000623213	48/52	55	24	31				DOCK1,missense_variant,p.Asp1656Asn,ENST00000280333,NM_001380.4;DOCK1,missense_variant,p.Asp1677Asn,ENST00000623213,NM_001290223.1;	A	ENSG00000150760	ENST00000623213	Transcript
MKI67	0	.	GRCh38	chr10	128116523	128116523	+	Missense_Mutation	SNP	C	C	T	rs41306644		SHEP_S1	NORMAL	C	C																c.368G>A	p.Arg123His	p.R123H	ENST00000368654	6/15	205	108	97				MKI67,missense_variant,p.Arg123His,ENST00000368654,NM_002417.4;MKI67,missense_variant,p.Arg123His,ENST00000368653,NM_001145966.1;MKI67,non_coding_transcript_exon_variant,,ENST00000478293,;MKI67,upstream_gene_variant,,ENST00000484853,;	T	ENSG00000148773	ENST00000368654	Transcript
FRG2B	0	.	GRCh38	chr10	133625425	133625425	+	Missense_Mutation	SNP	T	T	G	rs201901202		SHEP_S1	NORMAL	T	T																c.511A>C	p.Ile171Leu	p.I171L	ENST00000425520	4/4	652	473	179				FRG2B,missense_variant,p.Ile172Leu,ENST00000443774,;FRG2B,missense_variant,p.Ile171Leu,ENST00000425520,NM_001080998.1;	G	ENSG00000225899	ENST00000425520	Transcript
FRG2B	0	.	GRCh38	chr10	133625451	133625451	+	Missense_Mutation	SNP	C	C	T	rs201563622		SHEP_S1	NORMAL	C	C																c.485G>A	p.Arg162Gln	p.R162Q	ENST00000425520	4/4	680	487	193				FRG2B,missense_variant,p.Arg163Gln,ENST00000443774,;FRG2B,missense_variant,p.Arg162Gln,ENST00000425520,NM_001080998.1;	T	ENSG00000225899	ENST00000425520	Transcript
FRG2B	0	.	GRCh38	chr10	133625463	133625463	+	Missense_Mutation	SNP	C	C	T	rs145018822		SHEP_S1	NORMAL	C	C																c.473G>A	p.Arg158Gln	p.R158Q	ENST00000425520	4/4	661	478	183				FRG2B,missense_variant,p.Arg159Gln,ENST00000443774,;FRG2B,missense_variant,p.Arg158Gln,ENST00000425520,NM_001080998.1;	T	ENSG00000225899	ENST00000425520	Transcript
FRG2B	0	.	GRCh38	chr10	133625473	133625473	+	Missense_Mutation	SNP	G	G	A	rs79631365		SHEP_S1	NORMAL	G	G																c.463C>T	p.Arg155Cys	p.R155C	ENST00000425520	4/4	642	468	174				FRG2B,missense_variant,p.Arg156Cys,ENST00000443774,;FRG2B,missense_variant,p.Arg155Cys,ENST00000425520,NM_001080998.1;	A	ENSG00000225899	ENST00000425520	Transcript
RIC8A	0	.	GRCh38	chr11	212685	212685	+	Missense_Mutation	SNP	G	G	A	rs367798950		SHEP_S1	NORMAL	G	G																c.1154N>A	p.Arg385His	p.R385H	ENST00000325207	7/10	378	201	177				RIC8A,missense_variant,p.Arg379His,ENST00000526104,NM_001286134.1;RIC8A,missense_variant,p.Arg385His,ENST00000325207,NM_021932.5;RIC8A,missense_variant,p.Arg373His,ENST00000527696,;RIC8A,missense_variant,p.Arg274His,ENST00000527728,;SIRT3,downstream_gene_variant,,ENST00000382743,NM_012239.5;SIRT3,downstream_gene_variant,,ENST00000525319,;SIRT3,downstream_gene_variant,,ENST00000524564,;SIRT3,downs…	A	ENSG00000177963	ENST00000325207	Transcript
CDHR5	0	.	GRCh38	chr11	617406	617406	+	Missense_Mutation	SNP	G	G	A	rs764668042		SHEP_S1	NORMAL	G	G																c.2483N>T	p.Ala828Val	p.A828V	ENST00000358353	16/16	344	147	197				CDHR5,missense_variant,p.Ala828Val,ENST00000358353,;CDHR5,missense_variant,p.Ala828Val,ENST00000397542,NM_021924.4,NM_001171968.1;CDHR5,missense_variant,p.Ala634Val,ENST00000349570,NM_031264.3;IRF7,upstream_gene_variant,,ENST00000397566,NM_004031.2;IRF7,upstream_gene_variant,,ENST00000330243,;IRF7,upstream_gene_variant,,ENST00000397574,NM_001572.3;IRF7,upstream_gene_variant,,ENST00000397570,;IRF7…	A	ENSG00000099834	ENST00000358353	Transcript
MUC6	0	.	GRCh38	chr11	1016665	1016665	+	Missense_Mutation	SNP	C	C	T	rs77438942		SHEP_S1	NORMAL	C	C																c.6136N>A	p.Val2046Ile	p.V2046I	ENST00000421673	31/33	1337	819	518				MUC6,missense_variant,p.Val2046Ile,ENST00000421673,NM_005961.2;AP2A2,downstream_gene_variant,,ENST00000332231,NM_001242837.1;AP2A2,downstream_gene_variant,,ENST00000448903,NM_012305.3;MUC6,upstream_gene_variant,,ENST00000532016,;MUC6,downstream_gene_variant,,ENST00000527242,;	T	ENSG00000184956	ENST00000421673	Transcript
MUC6	0	.	GRCh38	chr11	1016776	1016776	+	Missense_Mutation	SNP	C	C	T	rs33988517		SHEP_S1	NORMAL	C	C																c.6025N>A	p.Val2009Ile	p.V2009I	ENST00000421673	31/33	2615	1338	1277				MUC6,missense_variant,p.Val2009Ile,ENST00000421673,NM_005961.2;AP2A2,downstream_gene_variant,,ENST00000332231,NM_001242837.1;AP2A2,downstream_gene_variant,,ENST00000448903,NM_012305.3;MUC6,upstream_gene_variant,,ENST00000532016,;MUC6,downstream_gene_variant,,ENST00000527242,;	T	ENSG00000184956	ENST00000421673	Transcript
[truncated: 747 more rows]
[truncated: 83 more columns]
