# Supplementary material for: Neuroblastoma signalling models unveil combination therapies targeting feedback-mediated resistance
Source: PLoS Comput Biol. 2021 Nov 4;17(11):e1009515. doi: 10.1371/journal.pcbi.1009515 (PMC8604339; doi:10.1371/journal.pcbi.1009515)
Supplement: S1 File — (ZIP) [file pcbi.1009515.s022.zip › TNB_characterisation/WES_TNB_mafs_snvs/SH-SY5Y_S8.maf]

#version 2.4
Hugo_Symbol	Entrez_Gene_Id	Center	NCBI_Build	Chromosome	Start_Position	End_Position	Strand	Variant_Classification	Variant_Type	Reference_Allele	Tumor_Seq_Allele1	Tumor_Seq_Allele2	dbSNP_RS	dbSNP_Val_Status	Tumor_Sample_Barcode	Matched_Norm_Sample_Barcode	Match_Norm_Seq_Allele1	Match_Norm_Seq_Allele2	Tumor_Validation_Allele1	Tumor_Validation_Allele2	Match_Norm_Validation_Allele1	Match_Norm_Validation_Allele2	Verification_Status	Validation_Status	Mutation_Status	Sequencing_Phase	Sequence_Source	Validation_Method	Score	BAM_File	Sequencer	Tumor_Sample_UUID	Matched_Norm_Sample_UUID	HGVSc	HGVSp	HGVSp_Short	Transcript_ID	Exon_Number	t_depth	t_ref_count	t_alt_count	n_depth	n_ref_count	n_alt_count	all_effects	Allele	Gene	Feature	Feature_type
SCNN1D	0	.	GRCh38	chr1	1290519	1290519	+	Missense_Mutation	SNP	G	G	A	rs79943571		SH-SY5Y_S8	NORMAL	G	G																c.1823G>A	p.Arg608Gln	p.R608Q	ENST00000379116	14/18	141	55	86				SCNN1D,missense_variant,p.Arg444Gln,ENST00000338555,;SCNN1D,missense_variant,p.Arg608Gln,ENST00000379116,NM_001130413.3;SCNN1D,missense_variant,p.Arg609Gln,ENST00000616713,;SCNN1D,missense_variant,p.Arg444Gln,ENST00000400928,;SCNN1D,missense_variant,p.Arg510Gln,ENST00000325425,;SCNN1D,missense_variant,p.Arg261Gln,ENST00000379099,;ACAP3,downstream_gene_variant,,ENST00000354700,NM_030649.2;ACAP3,do…	A	ENSG00000162572	ENST00000379116	Transcript
ACAP3	0	.	GRCh38	chr1	1296624	1296624	+	Missense_Mutation	SNP	G	G	A	rs149746396		SH-SY5Y_S8	NORMAL	G	G																c.1138C>T	p.Arg380Cys	p.R380C	ENST00000354700	15/24	62	20	42				ACAP3,missense_variant,p.Arg380Cys,ENST00000354700,NM_030649.2;ACAP3,missense_variant,p.Arg338Cys,ENST00000353662,;SCNN1D,downstream_gene_variant,,ENST00000338555,;SCNN1D,downstream_gene_variant,,ENST00000379116,NM_001130413.3;SCNN1D,downstream_gene_variant,,ENST00000616713,;SCNN1D,downstream_gene_variant,,ENST00000400928,;SCNN1D,downstream_gene_variant,,ENST00000325425,;MIR6726,upstream_gene_var…	A	ENSG00000131584	ENST00000354700	Transcript
SLC35E2B	0	.	GRCh38	chr1	1668373	1668373	+	Missense_Mutation	SNP	C	C	T	rs12729295		SH-SY5Y_S8	NORMAL	C	C																c.934G>A	p.Val312Ile	p.V312I	ENST00000617444	9/10	177	97	80				SLC35E2B,missense_variant,p.Val312Ile,ENST00000617444,NM_001290264.1;SLC35E2B,missense_variant,p.Val312Ile,ENST00000611123,NM_001110781.2;SLC35E2B,missense_variant,p.Arg229His,ENST00000614300,;RP11-345P4.6,upstream_gene_variant,,ENST00000596308,;SLC35E2B,non_coding_transcript_exon_variant,,ENST00000480991,;SLC35E2B,downstream_gene_variant,,ENST00000481276,;RP11-345P4.6,upstream_gene_variant,,ENST…	T	ENSG00000189339	ENST00000617444	Transcript
SLC35E2	0	.	GRCh38	chr1	1734736	1734736	+	Missense_Mutation	SNP	C	C	T	rs61777509		SH-SY5Y_S8	NORMAL	C	C																c.686G>A	p.Arg229His	p.R229H	ENST00000246421	5/6	184	76	108				SLC35E2,missense_variant,p.Arg229His,ENST00000355439,NM_001199787.1;SLC35E2,missense_variant,p.Arg229His,ENST00000246421,NM_182838.2;RP1-283E3.8,non_coding_transcript_exon_variant,,ENST00000598846,;SLC35E2,non_coding_transcript_exon_variant,,ENST00000475229,;RP1-283E3.4,intron_variant,,ENST00000424604,;RP1-283E3.4,intron_variant,,ENST00000577672,;RP1-283E3.4,downstream_gene_variant,,ENST000004170…	T	ENSG00000215790	ENST00000246421	Transcript
SLC35E2	0	.	GRCh38	chr1	1734812	1734812	+	Missense_Mutation	SNP	G	G	A	rs77655487		SH-SY5Y_S8	NORMAL	G	G																c.610C>T	p.Arg204Trp	p.R204W	ENST00000246421	5/6	228	114	114				SLC35E2,missense_variant,p.Arg204Trp,ENST00000355439,NM_001199787.1;SLC35E2,missense_variant,p.Arg204Trp,ENST00000246421,NM_182838.2;RP1-283E3.8,non_coding_transcript_exon_variant,,ENST00000598846,;SLC35E2,non_coding_transcript_exon_variant,,ENST00000475229,;RP1-283E3.4,intron_variant,,ENST00000424604,;RP1-283E3.4,intron_variant,,ENST00000577672,;RP1-283E3.4,downstream_gene_variant,,ENST000004170…	A	ENSG00000215790	ENST00000246421	Transcript
PLCH2	0	.	GRCh38	chr1	2504821	2504821	+	Missense_Mutation	SNP	C	C	T	rs199597580		SH-SY5Y_S8	NORMAL	C	C																c.3859C>T	p.Arg1287Trp	p.R1287W	ENST00000378486	22/22	181	68	113				PLCH2,missense_variant,p.Arg1287Trp,ENST00000378486,NM_001303013.1,NM_014638.3;PLCH2,missense_variant,p.Arg1287Trp,ENST00000419816,;PLCH2,missense_variant,p.Arg1110Trp,ENST00000278878,;PLCH2,3_prime_UTR_variant,,ENST00000449969,NM_001303012.1;PANK4,downstream_gene_variant,,ENST00000378466,NM_018216.2;PANK4,downstream_gene_variant,,ENST00000435556,;PLCH2,non_coding_transcript_exon_variant,,ENST000…	T	ENSG00000149527	ENST00000378486	Transcript
DISP3	0	.	GRCh38	chr1	11536462	11536462	+	Missense_Mutation	SNP	G	G	A	novel		SH-SY5Y_S8	NORMAL	G	G																c.3955G>A	p.Gly1319Ser	p.G1319S	ENST00000294484	21/21	127	48	79				DISP3,missense_variant,p.Gly1319Ser,ENST00000294484,NM_020780.1;DISP3,missense_variant,p.Arg205Gln,ENST00000304391,;	A	ENSG00000204624	ENST00000294484	Transcript
PRAMEF1	0	.	GRCh38	chr1	12794381	12794381	+	Missense_Mutation	SNP	G	G	C	rs1063776		SH-SY5Y_S8	NORMAL	G	G																c.754G>C	p.Glu252Gln	p.E252Q	ENST00000332296	3/4	246	102	144				PRAMEF1,missense_variant,p.Glu252Gln,ENST00000332296,NM_023013.4,NM_001291380.1;PRAMEF1,upstream_gene_variant,,ENST00000400814,;	C	ENSG00000116721	ENST00000332296	Transcript
PRAMEF11	0	.	GRCh38	chr1	12827720	12827720	+	Missense_Mutation	SNP	T	G	G	rs2486717		SH-SY5Y_S8	NORMAL	T	T																c.404A>C	p.Lys135Thr	p.K135T	ENST00000619922	3/4	579	0	579				PRAMEF11,missense_variant,p.Lys135Thr,ENST00000619922,NM_001146344.2;RP5-845O24.8,upstream_gene_variant,,ENST00000438401,;	G	ENSG00000239810	ENST00000619922	Transcript
PRAMEF4	0	.	GRCh38	chr1	12882298	12882298	+	Missense_Mutation	SNP	T	C	C	rs61781964		SH-SY5Y_S8	NORMAL	T	T																c.431A>G	p.Lys144Arg	p.K144R	ENST00000235349	3/4	432	91	341				PRAMEF4,missense_variant,p.Lys144Arg,ENST00000235349,NM_001009611.4;	C	ENSG00000243073	ENST00000235349	Transcript
PRAMEF10	0	.	GRCh38	chr1	12893335	12893335	+	Missense_Mutation	SNP	T	T	G	novel		SH-SY5Y_S8	NORMAL	T	T																c.1006A>C	p.Asn336His	p.N336H	ENST00000235347	4/4	446	254	192				PRAMEF10,missense_variant,p.Asn336His,ENST00000235347,NM_001039361.4;	G	ENSG00000187545	ENST00000235347	Transcript
PRAMEF10	0	.	GRCh38	chr1	12893437	12893437	+	Missense_Mutation	SNP	C	C	G	rs61780549		SH-SY5Y_S8	NORMAL	C	C																c.904G>C	p.Asp302His	p.D302H	ENST00000235347	4/4	242	127	115				PRAMEF10,missense_variant,p.Asp302His,ENST00000235347,NM_001039361.4;	G	ENSG00000187545	ENST00000235347	Transcript
PRAMEF10	0	.	GRCh38	chr1	12893472	12893472	+	Missense_Mutation	SNP	T	T	C	rs4661498		SH-SY5Y_S8	NORMAL	T	T																c.869A>G	p.Tyr290Cys	p.Y290C	ENST00000235347	4/4	162	78	84				PRAMEF10,missense_variant,p.Tyr290Cys,ENST00000235347,NM_001039361.4;	C	ENSG00000187545	ENST00000235347	Transcript
PRAMEF7	0	.	GRCh38	chr1	12920302	12920302	+	Missense_Mutation	SNP	C	C	G	rs866190349		SH-SY5Y_S8	NORMAL	C	C																c.1314C>G	p.Asn438Lys	p.N438K	ENST00000616979	4/4	341	235	106				PRAMEF7,missense_variant,p.Asn438Lys,ENST00000616979,NM_001012277.4;PRAMEF7,missense_variant,p.Asn438Lys,ENST00000330881,;RNU6-1072P,upstream_gene_variant,,ENST00000384703,;	G	ENSG00000204510	ENST00000616979	Transcript
PRAMEF7	0	.	GRCh38	chr1	12920307	12920307	+	Missense_Mutation	SNP	T	T	C	rs1832597		SH-SY5Y_S8	NORMAL	T	T																c.1319T>C	p.Leu440Pro	p.L440P	ENST00000616979	4/4	333	226	107				PRAMEF7,missense_variant,p.Leu440Pro,ENST00000616979,NM_001012277.4;PRAMEF7,missense_variant,p.Leu440Pro,ENST00000330881,;RNU6-1072P,upstream_gene_variant,,ENST00000384703,;	C	ENSG00000204510	ENST00000616979	Transcript
PRAMEF6	0	.	GRCh38	chr1	12938859	12938859	+	Missense_Mutation	SNP	G	G	A	rs6604961		SH-SY5Y_S8	NORMAL	G	G																c.1247C>T	p.Pro416Leu	p.P416L	ENST00000376189	4/4	549	333	216				PRAMEF6,missense_variant,p.Pro416Leu,ENST00000376189,NM_001010889.2;PRAMEF6,missense_variant,p.Pro416Leu,ENST00000415464,;	A	ENSG00000232423	ENST00000376189	Transcript
PRAMEF6	0	.	GRCh38	chr1	12939075	12939075	+	Missense_Mutation	SNP	A	A	G	rs6604962		SH-SY5Y_S8	NORMAL	A	A																c.1031T>C	p.Leu344Pro	p.L344P	ENST00000376189	4/4	78	45	33				PRAMEF6,missense_variant,p.Leu344Pro,ENST00000376189,NM_001010889.2;PRAMEF6,missense_variant,p.Leu344Pro,ENST00000415464,;	G	ENSG00000232423	ENST00000376189	Transcript
PRAMEF9	0	.	GRCh38	chr1	13176324	13176324	+	Missense_Mutation	SNP	C	G	G	rs200707086		SH-SY5Y_S8	NORMAL	C	C																c.377C>G	p.Ser126Cys	p.S126C	ENST00000415919	3/4	21	1	20				PRAMEF9,missense_variant,p.Ser126Cys,ENST00000415919,NM_001010890.2;	G	ENSG00000204505	ENST00000415919	Transcript
PRAMEF9	0	.	GRCh38	chr1	13176384	13176384	+	Missense_Mutation	SNP	A	G	G	rs199741513		SH-SY5Y_S8	NORMAL	A	A																c.437A>G	p.Gln146Arg	p.Q146R	ENST00000415919	3/4	16	0	16				PRAMEF9,missense_variant,p.Gln146Arg,ENST00000415919,NM_001010890.2;	G	ENSG00000204505	ENST00000415919	Transcript
PRAMEF9	0	.	GRCh38	chr1	13178750	13178750	+	Missense_Mutation	SNP	C	T	T	novel		SH-SY5Y_S8	NORMAL	C	C																c.1055C>T	p.Ala352Val	p.A352V	ENST00000415919	4/4	43	0	43				PRAMEF9,missense_variant,p.Ala352Val,ENST00000415919,NM_001010890.2;	T	ENSG00000204505	ENST00000415919	Transcript
PRAMEF9	0	.	GRCh38	chr1	13178835	13178835	+	Missense_Mutation	SNP	T	G	G	novel		SH-SY5Y_S8	NORMAL	T	T																c.1140T>G	p.Phe380Leu	p.F380L	ENST00000415919	4/4	77	1	76				PRAMEF9,missense_variant,p.Phe380Leu,ENST00000415919,NM_001010890.2;	G	ENSG00000204505	ENST00000415919	Transcript
PRAMEF9	0	.	GRCh38	chr1	13178951	13178951	+	Missense_Mutation	SNP	G	A	A	novel		SH-SY5Y_S8	NORMAL	G	G																c.1256G>A	p.Arg419Gln	p.R419Q	ENST00000415919	4/4	291	1	290				PRAMEF9,missense_variant,p.Arg419Gln,ENST00000415919,NM_001010890.2;	A	ENSG00000204505	ENST00000415919	Transcript
PRAMEF18	0	.	GRCh38	chr1	13223363	13223363	+	Missense_Mutation	SNP	G	A	A	novel		SH-SY5Y_S8	NORMAL	G	G																c.1415C>T	p.Ser472Phe	p.S472F	ENST00000624297	3/3	12	0	12				PRAMEF18,missense_variant,p.Ser472Phe,ENST00000624297,NM_001099850.2;	A	ENSG00000279804	ENST00000624297	Transcript
PRAMEF18	0	.	GRCh38	chr1	13223492	13223492	+	Missense_Mutation	SNP	A	G	G	novel		SH-SY5Y_S8	NORMAL	A	A																c.1286T>C	p.Leu429Ser	p.L429S	ENST00000624297	3/3	26	0	26				PRAMEF18,missense_variant,p.Leu429Ser,ENST00000624297,NM_001099850.2;	G	ENSG00000279804	ENST00000624297	Transcript
PRAMEF18	0	.	GRCh38	chr1	13223511	13223511	+	Missense_Mutation	SNP	T	C	C	novel		SH-SY5Y_S8	NORMAL	T	T																c.1267A>G	p.Asn423Asp	p.N423D	ENST00000624297	3/3	19	0	19				PRAMEF18,missense_variant,p.Asn423Asp,ENST00000624297,NM_001099850.2;	C	ENSG00000279804	ENST00000624297	Transcript
PRAMEF18	0	.	GRCh38	chr1	13225068	13225068	+	Missense_Mutation	SNP	A	A	G	rs61780078		SH-SY5Y_S8	NORMAL	A	A																c.659T>C	p.Leu220Pro	p.L220P	ENST00000624297	2/3	489	270	219				PRAMEF18,missense_variant,p.Leu220Pro,ENST00000624297,NM_001099850.2;	G	ENSG00000279804	ENST00000624297	Transcript
PRAMEF18	0	.	GRCh38	chr1	13225359	13225359	+	Missense_Mutation	SNP	A	G	G	rs201492352		SH-SY5Y_S8	NORMAL	A	A																c.368T>C	p.Leu123Pro	p.L123P	ENST00000624297	2/3	325	0	325				PRAMEF18,missense_variant,p.Leu123Pro,ENST00000624297,NM_001099850.2;	G	ENSG00000279804	ENST00000624297	Transcript
PRAMEF18	0	.	GRCh38	chr1	13225408	13225408	+	Missense_Mutation	SNP	T	T	A	rs201369259		SH-SY5Y_S8	NORMAL	T	T																c.319A>T	p.Met107Leu	p.M107L	ENST00000624297	2/3	176	96	80				PRAMEF18,missense_variant,p.Met107Leu,ENST00000624297,NM_001099850.2;	A	ENSG00000279804	ENST00000624297	Transcript
PRAMEF18	0	.	GRCh38	chr1	13226028	13226028	+	Missense_Mutation	SNP	C	C	T	novel		SH-SY5Y_S8	NORMAL	C	C																c.85G>A	p.Val29Ile	p.V29I	ENST00000624297	1/3	440	250	190				PRAMEF18,missense_variant,p.Val29Ile,ENST00000624297,NM_001099850.2;	T	ENSG00000279804	ENST00000624297	Transcript
PRAMEF18	0	.	GRCh38	chr1	13226052	13226052	+	Missense_Mutation	SNP	T	T	C	novel		SH-SY5Y_S8	NORMAL	T	T																c.61A>G	p.Arg21Gly	p.R21G	ENST00000624297	1/3	351	190	161				PRAMEF18,missense_variant,p.Arg21Gly,ENST00000624297,NM_001099850.2;	C	ENSG00000279804	ENST00000624297	Transcript
PRAMEF18	0	.	GRCh38	chr1	13226098	13226098	+	Missense_Mutation	SNP	G	G	T	novel		SH-SY5Y_S8	NORMAL	G	G																c.15C>A	p.Phe5Leu	p.F5L	ENST00000624297	1/3	267	161	106				PRAMEF18,missense_variant,p.Phe5Leu,ENST00000624297,NM_001099850.2;	T	ENSG00000279804	ENST00000624297	Transcript
PRAMEF18	0	.	GRCh38	chr1	13226100	13226100	+	Missense_Mutation	SNP	A	A	G	novel		SH-SY5Y_S8	NORMAL	A	A																c.13T>C	p.Phe5Leu	p.F5L	ENST00000624297	1/3	256	156	100				PRAMEF18,missense_variant,p.Phe5Leu,ENST00000624297,NM_001099850.2;	G	ENSG00000279804	ENST00000624297	Transcript
PRAMEF5	0	.	GRCh38	chr1	13260421	13260421	+	Missense_Mutation	SNP	T	T	C	rs11485247		SH-SY5Y_S8	NORMAL	T	T																c.487T>C	p.Tyr163His	p.Y163H	ENST00000622421	3/4	217	109	108				PRAMEF5,missense_variant,p.Tyr163His,ENST00000622421,NM_001013407.2;	C	ENSG00000270601	ENST00000622421	Transcript
PRAMEF33P	0	.	GRCh38	chr1	13306141	13306141	+	RNA	SNP	C	C	A	rs143344715		SH-SY5Y_S8	NORMAL	C	C																n.187C>A			ENST00000437300	1/3	64	38	26				PRAMEF15,intron_variant,,ENST00000613530,;PRAMEF33P,non_coding_transcript_exon_variant,,ENST00000437300,;	A	ENSG00000237700	ENST00000437300	Transcript
PRAMEF33P	0	.	GRCh38	chr1	13306172	13306172	+	RNA	SNP	C	C	T	rs200261441		SH-SY5Y_S8	NORMAL	C	C																n.218C>T			ENST00000437300	1/3	65	42	23				PRAMEF15,intron_variant,,ENST00000613530,;PRAMEF33P,non_coding_transcript_exon_variant,,ENST00000437300,;	T	ENSG00000237700	ENST00000437300	Transcript
PRAMEF33P	0	.	GRCh38	chr1	13306667	13306667	+	RNA	SNP	A	G	G	rs752151122		SH-SY5Y_S8	NORMAL	A	A																n.317A>G			ENST00000437300	2/3	95	0	95				PRAMEF15,intron_variant,,ENST00000613530,;PRAMEF33P,non_coding_transcript_exon_variant,,ENST00000437300,;	G	ENSG00000237700	ENST00000437300	Transcript
PRAMEF33P	0	.	GRCh38	chr1	13307108	13307108	+	RNA	SNP	G	G	A	rs138755724		SH-SY5Y_S8	NORMAL	G	G																n.758G>A			ENST00000437300	2/3	17	8	9				PRAMEF15,intron_variant,,ENST00000613530,;PRAMEF33P,non_coding_transcript_exon_variant,,ENST00000437300,;	A	ENSG00000237700	ENST00000437300	Transcript
PRAMEF33P	0	.	GRCh38	chr1	13308468	13308468	+	RNA	SNP	A	A	C	rs2637920		SH-SY5Y_S8	NORMAL	A	A																n.1006A>C			ENST00000437300	3/3	6	2	4				PRAMEF15,intron_variant,,ENST00000613530,;PRAMEF33P,non_coding_transcript_exon_variant,,ENST00000437300,;	C	ENSG00000237700	ENST00000437300	Transcript
PRAMEF19	0	.	GRCh38	chr1	13371202	13371202	+	Missense_Mutation	SNP	T	T	A	novel		SH-SY5Y_S8	NORMAL	T	T																c.106A>T	p.Met36Leu	p.M36L	ENST00000376101	2/3	534	381	153				PRAMEF19,missense_variant,p.Met36Leu,ENST00000376101,;	A	ENSG00000204480	ENST00000376101	Transcript
PRAMEF20	0	.	GRCh38	chr1	13418237	13418237	+	Missense_Mutation	SNP	C	C	G	rs199886862		SH-SY5Y_S8	NORMAL	C	C																c.403C>G	p.Leu135Val	p.L135V	ENST00000316412	3/4	340	207	133				PRAMEF20,missense_variant,p.Leu135Val,ENST00000316412,NM_001099852.2;PRAMEF20,missense_variant,p.Leu135Val,ENST00000602960,;	G	ENSG00000204478	ENST00000316412	Transcript
PRDM2	0	.	GRCh38	chr1	13782589	13782589	+	Missense_Mutation	SNP	T	T	G	rs147431796		SH-SY5Y_S8	NORMAL	T	T																c.4794T>G	p.Asn1598Lys	p.N1598K	ENST00000235372	8/10	167	132	35				PRDM2,missense_variant,p.Asn1598Lys,ENST00000235372,NM_012231.4;PRDM2,missense_variant,p.Asn1598Lys,ENST00000311066,NM_015866.4;PRDM2,missense_variant,p.Asn1397Lys,ENST00000413440,NM_001007257.2;PRDM2,missense_variant,p.Asn1397Lys,ENST00000343137,;PRDM2,intron_variant,,ENST00000376048,NM_001135610.1;PRDM2,intron_variant,,ENST00000503842,;PRDM2,intron_variant,,ENST00000505823,;PRDM2,downstream_gen…	G	ENSG00000116731	ENST00000235372	Transcript
FAM131C	0	.	GRCh38	chr1	16058547	16058547	+	Missense_Mutation	SNP	G	G	A	rs77667563		SH-SY5Y_S8	NORMAL	G	G																c.733C>T	p.Arg245Trp	p.R245W	ENST00000375662	7/7	60	31	29				FAM131C,missense_variant,p.Arg245Trp,ENST00000375662,NM_182623.2;CLCNKB,downstream_gene_variant,,ENST00000375679,NM_000085.4;CLCNKB,downstream_gene_variant,,ENST00000375667,NM_001165945.2;CLCNKB,downstream_gene_variant,,ENST00000619181,;CLCNKB,downstream_gene_variant,,ENST00000431772,;FAM131C,non_coding_transcript_exon_variant,,ENST00000494078,;	A	ENSG00000185519	ENST00000375662	Transcript
NBPF1	0	.	GRCh38	chr1	16564103	16564103	+	Missense_Mutation	SNP	T	T	A	rs2990550		SH-SY5Y_S8	NORMAL	T	T																c.3260A>T	p.Tyr1087Phe	p.Y1087F	ENST00000430580	29/29	1480	639	841				NBPF1,missense_variant,p.Tyr1087Phe,ENST00000430580,NM_017940.4;NBPF1,missense_variant,p.Tyr1068Phe,ENST00000432949,;NBPF1,downstream_gene_variant,,ENST00000392963,;	A	ENSG00000219481	ENST00000430580	Transcript
NBPF1	0	.	GRCh38	chr1	16564107	16564107	+	Missense_Mutation	SNP	T	T	G	rs2990551		SH-SY5Y_S8	NORMAL	T	T																c.3256A>C	p.Met1086Leu	p.M1086L	ENST00000430580	29/29	1474	988	486				NBPF1,missense_variant,p.Met1086Leu,ENST00000430580,NM_017940.4;NBPF1,missense_variant,p.Met1067Leu,ENST00000432949,;NBPF1,downstream_gene_variant,,ENST00000392963,;	G	ENSG00000219481	ENST00000430580	Transcript
NBPF1	0	.	GRCh38	chr1	16564149	16564149	+	Missense_Mutation	SNP	C	C	T	rs2992339		SH-SY5Y_S8	NORMAL	C	C																c.3214G>A	p.Val1072Ile	p.V1072I	ENST00000430580	29/29	1071	715	356				NBPF1,missense_variant,p.Val1072Ile,ENST00000430580,NM_017940.4;NBPF1,missense_variant,p.Val1053Ile,ENST00000432949,;NBPF1,downstream_gene_variant,,ENST00000392963,;	T	ENSG00000219481	ENST00000430580	Transcript
NBPF1	0	.	GRCh38	chr1	16569139	16569139	+	Missense_Mutation	SNP	T	T	G	rs11581926		SH-SY5Y_S8	NORMAL	T	T																c.2548A>C	p.Lys850Gln	p.K850Q	ENST00000430580	23/29	1250	316	934				NBPF1,missense_variant,p.Lys850Gln,ENST00000430580,NM_017940.4;NBPF1,missense_variant,p.Lys850Gln,ENST00000432949,;NBPF1,3_prime_UTR_variant,,ENST00000392963,;	G	ENSG00000219481	ENST00000430580	Transcript
NBPF1	0	.	GRCh38	chr1	16575215	16575215	+	Missense_Mutation	SNP	C	C	G	rs3901680		SH-SY5Y_S8	NORMAL	C	C																c.2134G>C	p.Asp712His	p.D712H	ENST00000430580	20/29	634	431	203				NBPF1,missense_variant,p.Asp712His,ENST00000430580,NM_017940.4;NBPF1,missense_variant,p.Asp712His,ENST00000432949,;NBPF1,3_prime_UTR_variant,,ENST00000392963,;	G	ENSG00000219481	ENST00000430580	Transcript
NBPF1	0	.	GRCh38	chr1	16579223	16579223	+	Missense_Mutation	SNP	A	A	C	rs3738661		SH-SY5Y_S8	NORMAL	A	A																c.1771T>G	p.Cys591Gly	p.C591G	ENST00000430580	17/29	89	63	26				NBPF1,missense_variant,p.Cys591Gly,ENST00000430580,NM_017940.4;NBPF1,missense_variant,p.Cys591Gly,ENST00000432949,;NBPF1,3_prime_UTR_variant,,ENST00000392963,;	C	ENSG00000219481	ENST00000430580	Transcript
MST1L	0	.	GRCh38	chr1	16757393	16757393	+	Splice_Region	SNP	C	C	T	rs1071687		SH-SY5Y_S8	NORMAL	C	C																n.1909G>A			ENST00000624762	15/15	148	90	58				MST1L,splice_region_variant,,ENST00000624762,;MST1L,splice_region_variant,,ENST00000455405,;CROCC,intron_variant,,ENST00000466256,;MST1L,downstream_gene_variant,,ENST00000544155,;MST1L,downstream_gene_variant,,ENST00000545160,;MST1L,splice_region_variant,,ENST00000442552,;	T	ENSG00000186715	ENST00000624762	Transcript
MST1L	0	.	GRCh38	chr1	16759007	16759007	+	RNA	SNP	T	T	C	rs2329006		SH-SY5Y_S8	NORMAL	T	T																n.1189A>G			ENST00000624762	10/15	801	437	364				MST1L,non_coding_transcript_exon_variant,,ENST00000624762,;CROCC,intron_variant,,ENST00000466256,;MST1L,upstream_gene_variant,,ENST00000455405,;MST1L,upstream_gene_variant,,ENST00000544155,;MST1L,downstream_gene_variant,,ENST00000545160,;MST1L,non_coding_transcript_exon_variant,,ENST00000442552,;	C	ENSG00000186715	ENST00000624762	Transcript
MST1L	0	.	GRCh38	chr1	16759505	16759508	+	RNA	DEL	CCCG	CCCG	-	rs758788032		SH-SY5Y_S8	NORMAL	CCCG	CCCG																n.894_897delCGGG			ENST00000624762	7/15	71	50	21				MST1L,non_coding_transcript_exon_variant,,ENST00000624762,;CROCC,intron_variant,,ENST00000466256,;MST1L,upstream_gene_variant,,ENST00000455405,;MST1L,upstream_gene_variant,,ENST00000544155,;MST1L,downstream_gene_variant,,ENST00000545160,;MST1L,non_coding_transcript_exon_variant,,ENST00000442552,;	-	ENSG00000186715	ENST00000624762	Transcript
CROCC	0	.	GRCh38	chr1	16938425	16938425	+	Missense_Mutation	SNP	C	C	T	rs4463721		SH-SY5Y_S8	NORMAL	C	C																c.1316C>T	p.Ala439Val	p.A439V	ENST00000375541	11/37	181	105	76				CROCC,missense_variant,p.Ala439Val,ENST00000375541,NM_014675.4;CROCC,missense_variant,p.Ala299Val,ENST00000445545,;CROCC,missense_variant,p.Ala333Val,ENST00000467938,;CROCC,intron_variant,,ENST00000467715,;CROCC,non_coding_transcript_exon_variant,,ENST00000466256,;CROCC,intron_variant,,ENST00000492631,;CROCC,upstream_gene_variant,,ENST00000494191,;	T	ENSG00000058453	ENST00000375541	Transcript
CROCC	0	.	GRCh38	chr1	16939065	16939065	+	Missense_Mutation	SNP	C	C	T	rs9435793		SH-SY5Y_S8	NORMAL	C	C																c.1531C>T	p.Pro511Ser	p.P511S	ENST00000375541	12/37	121	58	63				CROCC,missense_variant,p.Pro511Ser,ENST00000375541,NM_014675.4;CROCC,missense_variant,p.Pro371Ser,ENST00000445545,;CROCC,missense_variant,p.Pro405Ser,ENST00000467938,;CROCC,missense_variant,p.Pro113Ser,ENST00000467715,;CROCC,non_coding_transcript_exon_variant,,ENST00000466256,;CROCC,non_coding_transcript_exon_variant,,ENST00000492631,;CROCC,non_coding_transcript_exon_variant,,ENST00000494191,;	T	ENSG00000058453	ENST00000375541	Transcript
PADI2	0	.	GRCh38	chr1	17086657	17086657	+	Missense_Mutation	SNP	C	T	T	rs61749340		SH-SY5Y_S8	NORMAL	C	C																c.698G>A	p.Arg233Gln	p.R233Q	ENST00000375486	7/16	228	37	191				PADI2,missense_variant,p.Arg233Gln,ENST00000375486,NM_007365.2;PADI2,missense_variant,p.Arg233Gln,ENST00000375481,;PADI2,upstream_gene_variant,,ENST00000466151,;	T	ENSG00000117115	ENST00000375486	Transcript
RCC2	0	.	GRCh38	chr1	17438267	17438267	+	Missense_Mutation	SNP	A	A	G	rs200660338		SH-SY5Y_S8	NORMAL	A	A																c.248T>C	p.Val83Ala	p.V83A	ENST00000375436	2/13	87	34	53				RCC2,missense_variant,p.Val83Ala,ENST00000375436,NM_018715.3;RCC2,missense_variant,p.Val83Ala,ENST00000375433,NM_001136204.2;	G	ENSG00000179051	ENST00000375436	Transcript
ALDH4A1	0	.	GRCh38	chr1	18885513	18885513	+	Missense_Mutation	SNP	G	G	A	rs139640415		SH-SY5Y_S8	NORMAL	G	G																c.413C>T	p.Pro138Leu	p.P138L	ENST00000375341	5/15	120	95	25				ALDH4A1,missense_variant,p.Pro138Leu,ENST00000375341,NM_003748.3;ALDH4A1,missense_variant,p.Pro138Leu,ENST00000538839,NM_001319218.1;ALDH4A1,missense_variant,p.Pro138Leu,ENST00000290597,NM_170726.2;ALDH4A1,missense_variant,p.Pro78Leu,ENST00000538309,NM_001161504.1;ALDH4A1,missense_variant,p.Pro122Leu,ENST00000432718,;MIR4695,upstream_gene_variant,,ENST00000577305,;ALDH4A1,non_coding_transcript_ex…	A	ENSG00000159423	ENST00000375341	Transcript
UBR4	0	.	GRCh38	chr1	19156359	19156359	+	Missense_Mutation	SNP	T	T	C	novel		SH-SY5Y_S8	NORMAL	T	T																c.5984A>G	p.Gln1995Arg	p.Q1995R	ENST00000375254	42/106	229	73	156				UBR4,missense_variant,p.Gln1995Arg,ENST00000375254,NM_020765.2;UBR4,missense_variant,p.Gln705Arg,ENST00000417040,;UBR4,upstream_gene_variant,,ENST00000425413,;UBR4,upstream_gene_variant,,ENST00000497018,;UBR4,non_coding_transcript_exon_variant,,ENST00000419533,;	C	ENSG00000127481	ENST00000375254	Transcript
UBXN10	0	.	GRCh38	chr1	20191270	20191270	+	Nonsense_Mutation	SNP	C	C	T	rs142831657		SH-SY5Y_S8	NORMAL	C	C																c.709C>T	p.Arg237Ter	p.R237*	ENST00000375099	2/2	149	62	87				UBXN10,stop_gained,p.Arg237Ter,ENST00000375099,NM_152376.4;UBXN10-AS1,upstream_gene_variant,,ENST00000442226,;	T	ENSG00000162543	ENST00000375099	Transcript
HSPG2	0	.	GRCh38	chr1	21842362	21842362	+	Missense_Mutation	SNP	G	G	A	rs114851469		SH-SY5Y_S8	NORMAL	G	G																c.8929C>T	p.Arg2977Trp	p.R2977W	ENST00000374695	68/97	54	41	13				HSPG2,missense_variant,p.Arg2977Trp,ENST00000374695,NM_005529.6,NM_001291860.1;HSPG2,upstream_gene_variant,,ENST00000374676,;HSPG2,downstream_gene_variant,,ENST00000453796,;	A	ENSG00000142798	ENST00000374695	Transcript
UBXN11	0	.	GRCh38	chr1	26282376	26282376	+	Missense_Mutation	SNP	C	A	A	rs193142354		SH-SY5Y_S8	NORMAL	C	C																c.1486g>T	p.Gly496Cys	p.G496C	ENST00000374222	16/16	173	12	161				UBXN11,missense_variant,p.Gly376Cys,ENST00000314675,NM_001077262.1;UBXN11,missense_variant,p.Gly496Cys,ENST00000374222,;UBXN11,missense_variant,p.Gly463Cys,ENST00000374217,NM_145345.2;UBXN11,missense_variant,p.Gly496Cys,ENST00000374221,NM_183008.2;UBXN11,missense_variant,p.Gly463Cys,ENST00000357089,;UBXN11,missense_variant,p.Gly253Cys,ENST00000374223,;CEP85,downstream_gene_variant,,ENST0000045142…	A	ENSG00000158062	ENST00000374222	Transcript
MAP3K6	0	.	GRCh38	chr1	27358491	27358491	+	Missense_Mutation	SNP	C	C	A	novel		SH-SY5Y_S8	NORMAL	C	C																c.2704G>T	p.Gly902Trp	p.G902W	ENST00000493901	21/30	327	201	126				MAP3K6,missense_variant,p.Gly894Trp,ENST00000374040,NM_001297609.1;MAP3K6,missense_variant,p.Gly902Trp,ENST00000493901,NM_004672.4;MAP3K6,missense_variant,p.Gly902Trp,ENST00000357582,;MAP3K6,missense_variant,p.Gly626Trp,ENST00000472410,;SYTL1,downstream_gene_variant,,ENST00000543823,;SYTL1,downstream_gene_variant,,ENST00000318074,NM_032872.2;SYTL1,downstream_gene_variant,,ENST00000616558,NM_00119…	A	ENSG00000142733	ENST00000493901	Transcript
CD164L2	0	.	GRCh38	chr1	27382530	27382530	+	Missense_Mutation	SNP	C	T	T	rs2504779		SH-SY5Y_S8	NORMAL	C	C																c.226G>A	p.Val76Met	p.V76M	ENST00000374027	2/5	243	0	243				CD164L2,missense_variant,p.Val76Met,ENST00000374027,NM_207397.3;CD164L2,missense_variant,p.Val76Met,ENST00000374030,NM_001330448.1;CD164L2,non_coding_transcript_exon_variant,,ENST00000374025,;	T	ENSG00000174950	ENST00000374027	Transcript
CD164L2	0	.	GRCh38	chr1	27382554	27382554	+	Missense_Mutation	SNP	C	T	T	rs2474297		SH-SY5Y_S8	NORMAL	C	C																c.202G>A	p.Gly68Arg	p.G68R	ENST00000374027	2/5	229	0	229				CD164L2,missense_variant,p.Gly68Arg,ENST00000374027,NM_207397.3;CD164L2,missense_variant,p.Gly68Arg,ENST00000374030,NM_001330448.1;CD164L2,non_coding_transcript_exon_variant,,ENST00000374025,;	T	ENSG00000174950	ENST00000374027	Transcript
DCDC2B	0	.	GRCh38	chr1	32215468	32215468	+	Missense_Mutation	SNP	C	C	A	rs11590012		SH-SY5Y_S8	NORMAL	C	C																c.879C>A	p.His293Gln	p.H293Q	ENST00000409358	8/9	153	44	109				DCDC2B,missense_variant,p.His293Gln,ENST00000409358,NM_001099434.1;TMEM234,downstream_gene_variant,,ENST00000373593,;TMEM234,downstream_gene_variant,,ENST00000309777,NM_019118.4;TMEM234,downstream_gene_variant,,ENST00000344461,;TMEM234,intron_variant,,ENST00000495091,;TMEM234,downstream_gene_variant,,ENST00000485689,;TMEM234,3_prime_UTR_variant,,ENST00000461402,;TMEM234,non_coding_transcript_exon…	A	ENSG00000222046	ENST00000409358	Transcript
RNF19B	0	.	GRCh38	chr1	32964501	32964501	+	Missense_Mutation	SNP	T	G	G	rs113840389		SH-SY5Y_S8	NORMAL	T	T																c.185a>C	p.Gln62Pro	p.Q62P	ENST00000373456	1/9	6	0	6				RNF19B,missense_variant,p.Gln62Pro,ENST00000356990,NM_001127361.2;RNF19B,missense_variant,p.Gln62Pro,ENST00000373456,NM_153341.3;RNF19B,missense_variant,p.Gln62Pro,ENST00000235150,NM_001300826.1;	G	ENSG00000116514	ENST00000373456	Transcript
BMP8A	0	.	GRCh38	chr1	39522412	39522412	+	Missense_Mutation	SNP	G	G	A	rs6525		SH-SY5Y_S8	NORMAL	G	G																c.878G>A	p.Arg293His	p.R293H	ENST00000331593	5/7	348	137	211				BMP8A,missense_variant,p.Arg293His,ENST00000331593,NM_181809.3;RP11-69E11.4,non_coding_transcript_exon_variant,,ENST00000331856,;RP11-69E11.4,non_coding_transcript_exon_variant,,ENST00000458207,;RP11-69E11.4,non_coding_transcript_exon_variant,,ENST00000440190,;RP11-69E11.4,non_coding_transcript_exon_variant,,ENST00000450157,;RP11-69E11.4,non_coding_transcript_exon_variant,,ENST00000431553,;RP11-6…	A	ENSG00000183682	ENST00000331593	Transcript
OXCT2	0	.	GRCh38	chr1	39769817	39769817	+	Missense_Mutation	SNP	T	T	C	rs1050917		SH-SY5Y_S8	NORMAL	T	T																c.1439A>G	p.Glu480Gly	p.E480G	ENST00000327582	1/1	229	162	67				OXCT2,missense_variant,p.Glu480Gly,ENST00000327582,NM_022120.1;BMP8B,intron_variant,,ENST00000372827,NM_001720.3;	C	ENSG00000198754	ENST00000327582	Transcript
FOXO6	0	.	GRCh38	chr1	41382388	41382388	+	Missense_Mutation	SNP	C	C	T	rs12092825		SH-SY5Y_S8	NORMAL	C	C																c.1187C>T	p.Ala396Val	p.A396V	ENST00000372591	2/2	34	8	26				FOXO6,missense_variant,p.Ala396Val,ENST00000372591,NM_001291281.2;	T	ENSG00000204060	ENST00000372591	Transcript
LRRC41	0	.	GRCh38	chr1	46303192	46303192	+	Missense_Mutation	SNP	G	G	C	rs201408120		SH-SY5Y_S8	NORMAL	G	G																c.131C>G	p.Pro44Arg	p.P44R	ENST00000617190	1/10	188	68	120				LRRC41,missense_variant,p.Pro44Arg,ENST00000617190,;LRRC41,missense_variant,p.Pro44Arg,ENST00000343304,NM_006369.4;LRRC41,missense_variant,p.Pro22Arg,ENST00000615587,;UQCRH,upstream_gene_variant,,ENST00000311672,NM_006004.3;LRRC41,upstream_gene_variant,,ENST00000469150,;LRRC41,missense_variant,p.Pro22Arg,ENST00000498402,;LRRC41,upstream_gene_variant,,ENST00000472710,;UQCRH,upstream_gene_variant,,…	C	ENSG00000132128	ENST00000617190	Transcript
KNCN	0	.	GRCh38	chr1	46547759	46547759	+	Missense_Mutation	SNP	G	G	A	rs61735709		SH-SY5Y_S8	NORMAL	G	G																c.277C>T	p.Pro93Ser	p.P93S	ENST00000396314	3/3	133	48	85				KNCN,missense_variant,p.Pro116Ser,ENST00000481882,NM_001322255.1;KNCN,missense_variant,p.Pro93Ser,ENST00000396314,NM_001097611.1;MKNK1-AS1,intron_variant,,ENST00000602433,;KNCN,non_coding_transcript_exon_variant,,ENST00000524908,;KNCN,non_coding_transcript_exon_variant,,ENST00000294445,;	A	ENSG00000162456	ENST00000396314	Transcript
FAF1	0	.	GRCh38	chr1	50738885	50738885	+	Missense_Mutation	SNP	G	G	A	rs140027012		SH-SY5Y_S8	NORMAL	G	G																c.529C>T	p.Pro177Ser	p.P177S	ENST00000396153	6/19	376	270	106				FAF1,missense_variant,p.Pro177Ser,ENST00000396153,NM_007051.2;FAF1,missense_variant,p.Pro169Ser,ENST00000371778,;FAF1,non_coding_transcript_exon_variant,,ENST00000487898,;	A	ENSG00000185104	ENST00000396153	Transcript
PODN	0	.	GRCh38	chr1	53075877	53075877	+	Missense_Mutation	SNP	C	C	T	rs76250115		SH-SY5Y_S8	NORMAL	C	C																c.631C>T	p.Arg211Cys	p.R211C	ENST00000312553	5/11	289	218	71				PODN,missense_variant,p.Arg192Cys,ENST00000371500,NM_001199080.1;PODN,missense_variant,p.Arg192Cys,ENST00000618387,NM_001199081.1;PODN,missense_variant,p.Arg211Cys,ENST00000312553,NM_153703.4;PODN,intron_variant,,ENST00000395871,NM_001199082.1;RP11-334A14.5,intron_variant,,ENST00000447867,;PODN,downstream_gene_variant,,ENST00000471210,;PODN,upstream_gene_variant,,ENST00000471285,;PODN,upstream_ge…	T	ENSG00000174348	ENST00000312553	Transcript
FOXD3	0	.	GRCh38	chr1	63324286	63324286	+	Missense_Mutation	SNP	G	G	A	novel		SH-SY5Y_S8	NORMAL	G	G																c.1228G>A	p.Gly410Ser	p.G410S	ENST00000371116	1/1	529	384	145				FOXD3,missense_variant,p.Gly410Ser,ENST00000371116,NM_012183.2;MIR6068,downstream_gene_variant,,ENST00000615405,;FOXD3-AS1,intron_variant,,ENST00000427268,;FOXD3-AS1,upstream_gene_variant,,ENST00000418244,;FOXD3-AS1,upstream_gene_variant,,ENST00000449386,;FOXD3-AS1,upstream_gene_variant,,ENST00000431294,;FOXD3-AS1,upstream_gene_variant,,ENST00000426393,;	A	ENSG00000187140	ENST00000371116	Transcript
ADGRL2	0	.	GRCh38	chr1	81952012	81952012	+	Missense_Mutation	SNP	A	A	G	rs141619218		SH-SY5Y_S8	NORMAL	A	A																c.1652A>G	p.Lys551Arg	p.K551R	ENST00000319517	8/20	542	396	146				ADGRL2,missense_variant,p.Lys551Arg,ENST00000370728,;ADGRL2,missense_variant,p.Lys551Arg,ENST00000370730,NM_001330645.1;ADGRL2,missense_variant,p.Lys551Arg,ENST00000370717,;ADGRL2,missense_variant,p.Lys551Arg,ENST00000627151,;ADGRL2,missense_variant,p.Lys551Arg,ENST00000370715,NM_001297705.1;ADGRL2,missense_variant,p.Lys551Arg,ENST00000319517,NM_012302.3;ADGRL2,missense_variant,p.Lys551Arg,ENST00…	G	ENSG00000117114	ENST00000319517	Transcript
WDR63	0	.	GRCh38	chr1	85117829	85117829	+	Missense_Mutation	SNP	C	C	A	novel		SH-SY5Y_S8	NORMAL	C	C																c.1887C>A	p.Asp629Glu	p.D629E	ENST00000294664	17/23	352	255	96				WDR63,missense_variant,p.Asp629Glu,ENST00000294664,NM_145172.4;WDR63,missense_variant,p.Asp590Glu,ENST00000370596,;WDR63,missense_variant,p.Asp590Glu,ENST00000326813,NM_001288563.1;WDR63,3_prime_UTR_variant,,ENST00000464801,;	A	ENSG00000162643	ENST00000294664	Transcript
ODF2L	0	.	GRCh38	chr1	86352882	86352882	+	Missense_Mutation	SNP	G	G	T	novel		SH-SY5Y_S8	NORMAL	G	G																c.1870C>A	p.Gln624Lys	p.Q624K	ENST00000359242	17/18	13	11	2				ODF2L,missense_variant,p.Gln624Lys,ENST00000359242,;ODF2L,missense_variant,p.Gln624Lys,ENST00000317336,NM_001007022.2;ODF2L,missense_variant,p.Gln608Lys,ENST00000294678,NM_020729.2;ODF2L,missense_variant,p.Gln542Lys,ENST00000370566,NM_001184765.1,NM_001184766.1;ODF2L,missense_variant,p.Gln471Lys,ENST00000460698,;ODF2L,missense_variant,p.Gln131Lys,ENST00000462648,;MIR7856,downstream_gene_variant,,…	T	ENSG00000122417	ENST00000359242	Transcript
CDC7	0	.	GRCh38	chr1	91513109	91513109	+	Missense_Mutation	SNP	A	A	G	rs34979509		SH-SY5Y_S8	NORMAL	A	A																c.624A>G	p.Ile208Met	p.I208M	ENST00000428239	7/12	293	152	141				CDC7,missense_variant,p.Ile208Met,ENST00000428239,NM_001134420.1;CDC7,missense_variant,p.Ile208Met,ENST00000234626,NM_001134419.1,NM_003503.3;CDC7,downstream_gene_variant,,ENST00000426137,;CDC7,downstream_gene_variant,,ENST00000497611,;CDC7,upstream_gene_variant,,ENST00000486509,;	G	ENSG00000097046	ENST00000428239	Transcript
FAM69A	0	.	GRCh38	chr1	92843951	92843951	+	Missense_Mutation	SNP	C	C	T	novel		SH-SY5Y_S8	NORMAL	C	C																c.719G>A	p.Ser240Asn	p.S240N	ENST00000370310	5/5	757	370	387				FAM69A,missense_variant,p.Ser215Asn,ENST00000613047,NM_001252271.1;FAM69A,missense_variant,p.Ser240Asn,ENST00000370310,NM_001006605.4;FAM69A,missense_variant,p.Ser195Asn,ENST00000613902,NM_001252269.1;FAM69A,missense_variant,p.Ser181Asn,ENST00000616709,NM_001252270.1;FAM69A,intron_variant,,ENST00000615519,NM_001252273.1;RPL5,downstream_gene_variant,,ENST00000370321,NM_000969.3;SNORA66,downstream_…	T	ENSG00000154511	ENST00000370310	Transcript
DPYD	0	.	GRCh38	chr1	97883329	97883329	+	Missense_Mutation	SNP	A	A	G	rs1801265		SH-SY5Y_S8	NORMAL	A	A																c.85T>C	p.Cys29Arg	p.C29R	ENST00000370192	2/23	348	187	161				DPYD,missense_variant,p.Cys29Arg,ENST00000370192,NM_000110.3;DPYD,missense_variant,p.Cys29Arg,ENST00000306031,NM_001160301.1;DPYD,non_coding_transcript_exon_variant,,ENST00000460019,;	G	ENSG00000188641	ENST00000370192	Transcript
AGL	0	.	GRCh38	chr1	99888017	99888017	+	Missense_Mutation	SNP	C	C	G	novel		SH-SY5Y_S8	NORMAL	C	C																c.2721C>G	p.Ile907Met	p.I907M	ENST00000294724	21/34	331	246	85				AGL,missense_variant,p.Ile907Met,ENST00000294724,NM_000028.2;AGL,missense_variant,p.Ile907Met,ENST00000361915,NM_000642.2;AGL,missense_variant,p.Ile907Met,ENST00000370163,NM_000643.2;AGL,missense_variant,p.Ile907Met,ENST00000370165,NM_000644.2;AGL,missense_variant,p.Ile891Met,ENST00000370161,NM_000646.2;AC096949.1,missense_variant,p.Ile890Met,ENST00000361522,NM_000645.2;AGL,3_prime_UTR_variant,,E…	G	ENSG00000162688	ENST00000294724	Transcript
COL11A1	0	.	GRCh38	chr1	102883207	102883208	+	Frame_Shift_Ins	INS	-	-	T	novel		SH-SY5Y_S8	NORMAL	-	-																c.4962dupA	p.Ser1655IlefsTer2	p.S1655Ifs*2	ENST00000370096	64/67	273	202	71				COL11A1,frameshift_variant,p.Ser1667IlefsTer2,ENST00000358392,NM_080629.2;COL11A1,frameshift_variant,p.Ser1655IlefsTer2,ENST00000370096,NM_001854.3;COL11A1,frameshift_variant,p.Ser1616IlefsTer2,ENST00000353414,NM_001190709.1;COL11A1,frameshift_variant,p.Ser1539IlefsTer2,ENST00000512756,NM_080630.3;COL11A1,3_prime_UTR_variant,,ENST00000635193,;COL11A1,upstream_gene_variant,,ENST00000470170,;	T	ENSG00000060718	ENST00000370096	Transcript
NBPF4	0	.	GRCh38	chr1	108229099	108229099	+	Missense_Mutation	SNP	T	T	C	rs1992354		SH-SY5Y_S8	NORMAL	T	T																c.1481A>G	p.Gln494Arg	p.Q494R	ENST00000415641	13/15	572	358	214				NBPF4,missense_variant,p.Gln494Arg,ENST00000415641,NM_001143989.2;NBPF4,missense_variant,p.Gln523Arg,ENST00000613157,;	C	ENSG00000196427	ENST00000415641	Transcript
KIAA1324	0	.	GRCh38	chr1	109192722	109192722	+	Missense_Mutation	SNP	G	G	T	novel		SH-SY5Y_S8	NORMAL	G	G																c.1795G>T	p.Gly599Cys	p.G599C	ENST00000369939	14/22	284	193	91				KIAA1324,missense_variant,p.Gly599Cys,ENST00000369939,NM_001284352.1,NM_020775.4;KIAA1324,missense_variant,p.Gly512Cys,ENST00000529753,NM_001267048.1;KIAA1324,missense_variant,p.Gly549Cys,ENST00000457623,;KIAA1324,non_coding_transcript_exon_variant,,ENST00000369938,;KIAA1324,3_prime_UTR_variant,,ENST00000527996,;KIAA1324,non_coding_transcript_exon_variant,,ENST00000369936,;KIAA1324,downstream_gen…	T	ENSG00000116299	ENST00000369939	Transcript
MYBPHL	0	.	GRCh38	chr1	109296807	109296807	+	Missense_Mutation	SNP	C	C	T	novel		SH-SY5Y_S8	NORMAL	C	C																c.706G>A	p.Asp236Asn	p.D236N	ENST00000357155	5/9	234	155	79				MYBPHL,missense_variant,p.Asp236Asn,ENST00000357155,NM_001265613.1,NM_001010985.2;MYBPHL,intron_variant,,ENST00000477962,;MYBPHL,upstream_gene_variant,,ENST00000489706,;	T	ENSG00000221986	ENST00000357155	Transcript
LAMTOR5	0	.	GRCh38	chr1	110407673	110407673	+	Missense_Mutation	SNP	C	C	A	rs147214807		SH-SY5Y_S8	NORMAL	C	C																c.194G>T	p.Gly65Val	p.G65V	ENST00000256644	1/4	492	344	148				LAMTOR5,missense_variant,p.Gly65Val,ENST00000256644,;LAMTOR5,missense_variant,p.Gly65Val,ENST00000614544,NM_006402.2;LAMTOR5,5_prime_UTR_variant,,ENST00000602318,;LAMTOR5,upstream_gene_variant,,ENST00000474861,;LAMTOR5,upstream_gene_variant,,ENST00000483260,;LAMTOR5,upstream_gene_variant,,ENST00000602858,;LAMTOR5-AS1,non_coding_transcript_exon_variant,,ENST00000457535,;LAMTOR5-AS1,non_coding_tran…	A	ENSG00000134248	ENST00000256644	Transcript
AMPD1	0	.	GRCh38	chr1	114680383	114680383	+	Missense_Mutation	SNP	C	C	A	novel		SH-SY5Y_S8	NORMAL	C	C																c.742G>T	p.Val248Phe	p.V248F	ENST00000520113	6/16	513	387	126				AMPD1,missense_variant,p.Val244Phe,ENST00000369538,NM_001172626.1;AMPD1,missense_variant,p.Val248Phe,ENST00000520113,NM_000036.2;AMPD1,intron_variant,,ENST00000637080,;AMPD1,intron_variant,,ENST00000485564,;	A	ENSG00000116748	ENST00000520113	Transcript
NOTCH2	0	.	GRCh38	chr1	120005472	120005472	+	Missense_Mutation	SNP	C	C	A	rs143195893		SH-SY5Y_S8	NORMAL	C	C																c.272G>T	p.Arg91Leu	p.R91L	ENST00000256646	3/34	741	382	359				NOTCH2,missense_variant,p.Arg91Leu,ENST00000256646,NM_024408.3;NOTCH2,missense_variant,p.Arg52Leu,ENST00000602566,;NOTCH2,missense_variant,p.Arg52Leu,ENST00000579475,;NOTCH2,non_coding_transcript_exon_variant,,ENST00000489731,;NOTCH2,non_coding_transcript_exon_variant,,ENST00000479412,;	A	ENSG00000134250	ENST00000256646	Transcript
NBPF8	0	.	GRCh38	chr1	120449388	120449388	+	RNA	SNP	G	A	A	rs587605093		SH-SY5Y_S8	NORMAL	G	G																n.1957G>A			ENST00000583271	11/25	407	16	391				NBPF8,non_coding_transcript_exon_variant,,ENST00000583271,;	A	ENSG00000270231	ENST00000583271	Transcript
NBPF8	0	.	GRCh38	chr1	120462952	120462952	+	RNA	SNP	C	C	T	novel		SH-SY5Y_S8	NORMAL	C	C																n.3220C>T			ENST00000583271	21/25	26	21	5				NBPF8,non_coding_transcript_exon_variant,,ENST00000583271,;	T	ENSG00000270231	ENST00000583271	Transcript
FCGR1B	0	.	GRCh38	chr1	121088716	121088716	+	Missense_Mutation	SNP	A	A	G	rs201922049		SH-SY5Y_S8	NORMAL	A	A																c.115A>G	p.Ile39Val	p.I39V	ENST00000369384	3/5	45	28	17				FCGR1B,missense_variant,p.Ile40Val,ENST00000616817,;FCGR1B,missense_variant,p.Ile39Val,ENST00000623603,NM_001244910.1;FCGR1B,missense_variant,p.Ile39Val,ENST00000369384,NM_001017986.3;FCGR1B,missense_variant,p.Ile16Val,ENST00000369178,;FCGR1B,intron_variant,,ENST00000369383,NM_001004340.3;RP11-439A17.10,intron_variant,,ENST00000426275,;RP11-439A17.9,downstream_gene_variant,,ENST00000457996,;FCGR1…	G	ENSG00000198019	ENST00000369384	Transcript
SRGAP2C	0	.	GRCh38	chr1	121374827	121374827	+	Missense_Mutation	SNP	A	A	G	novel		SH-SY5Y_S8	NORMAL	A	A																c.704A>G	p.His235Arg	p.H235R	ENST00000367123	7/10	249	112	136				SRGAP2C,missense_variant,p.His235Arg,ENST00000367123,NM_001271872.1,NM_001329984.1;SRGAP2C,missense_variant,p.His82Arg,ENST00000304465,;SRGAP2-AS1,intron_variant,,ENST00000437515,;	G	ENSG00000171943	ENST00000367123	Transcript
NBPF15	0	.	GRCh38	chr1	144423099	144423099	+	Missense_Mutation	SNP	C	C	T	novel		SH-SY5Y_S8	NORMAL	C	C																c.1927G>A	p.Ala643Thr	p.A643T	ENST00000577412	21/21	773	409	364				NBPF15,missense_variant,p.Ala643Thr,ENST00000577412,NM_001170755.2;NBPF15,missense_variant,p.Ala643Thr,ENST00000488031,;NBPF15,missense_variant,p.Ala643Thr,ENST00000581897,NM_173638.4;RP11-763B22.4,upstream_gene_variant,,ENST00000455105,;NBPF15,downstream_gene_variant,,ENST00000584793,;RP11-763B22.3,downstream_gene_variant,,ENST00000432512,;	T	ENSG00000266338	ENST00000577412	Transcript
NBPF15	0	.	GRCh38	chr1	144423243	144423243	+	Missense_Mutation	SNP	G	G	C	rs782774188		SH-SY5Y_S8	NORMAL	G	G																c.1783C>G	p.Leu595Val	p.L595V	ENST00000577412	21/21	513	277	234				NBPF15,missense_variant,p.Leu595Val,ENST00000577412,NM_001170755.2;NBPF15,missense_variant,p.Leu595Val,ENST00000488031,;NBPF15,missense_variant,p.Leu595Val,ENST00000581897,NM_173638.4;RP11-763B22.4,upstream_gene_variant,,ENST00000455105,;NBPF15,downstream_gene_variant,,ENST00000584793,;RP11-763B22.3,downstream_gene_variant,,ENST00000432512,;	C	ENSG00000266338	ENST00000577412	Transcript
ANKRD35	0	.	GRCh38	chr1	145872994	145872994	+	Missense_Mutation	SNP	T	C	C	rs41315701		SH-SY5Y_S8	NORMAL	T	T																c.1775A>G	p.Gln592Arg	p.Q592R	ENST00000355594	10/14	257	0	256				ANKRD35,missense_variant,p.Gln592Arg,ENST00000355594,NM_144698.4;ANKRD35,missense_variant,p.Gln502Arg,ENST00000544626,NM_001280799.1;	C	ENSG00000198483	ENST00000355594	Transcript
ANKRD35	0	.	GRCh38	chr1	145873487	145873487	+	Missense_Mutation	SNP	G	G	A	rs6670984		SH-SY5Y_S8	NORMAL	G	G																c.1282C>T	p.Pro428Ser	p.P428S	ENST00000355594	10/14	794	442	352				ANKRD35,missense_variant,p.Pro428Ser,ENST00000355594,NM_144698.4;ANKRD35,missense_variant,p.Pro338Ser,ENST00000544626,NM_001280799.1;	A	ENSG00000198483	ENST00000355594	Transcript
NBPF10	0	.	GRCh38	chr1	146066530	146066530	+	Missense_Mutation	SNP	G	G	A	novel		SH-SY5Y_S8	NORMAL	G	G																c.11176C>T	p.Arg3726Cys	p.R3726C	ENST00000583866	90/90	40	20	20				NBPF10,missense_variant,p.Arg3726Cys,ENST00000583866,NM_001302371.1,NM_001039703.5;NBPF10,missense_variant,p.Arg1170Cys,ENST00000617010,;NBPF10,missense_variant,p.Arg852Cys,ENST00000610925,;NBPF10,missense_variant,p.Arg873Cys,ENST00000622244,;NBPF10,missense_variant,p.Arg798Cys,ENST00000613557,;NBPF10,missense_variant,p.Arg508Cys,ENST00000613224,;NBPF10,3_prime_UTR_variant,,ENST00000616399,;RP11-…	A	ENSG00000271425	ENST00000583866	Transcript
NBPF10	0	.	GRCh38	chr1	146069569	146069569	+	Missense_Mutation	SNP	C	C	T	novel		SH-SY5Y_S8	NORMAL	C	C																c.10784G>A	p.Arg3595His	p.R3595H	ENST00000583866	86/90	996	366	630				NBPF10,missense_variant,p.Arg3595His,ENST00000583866,NM_001302371.1,NM_001039703.5;NBPF10,missense_variant,p.Arg1039His,ENST00000617010,;NBPF10,intron_variant,,ENST00000610925,;NBPF10,intron_variant,,ENST00000622244,;NBPF10,intron_variant,,ENST00000613557,;NBPF10,intron_variant,,ENST00000616399,;NBPF10,intron_variant,,ENST00000613224,;	T	ENSG00000271425	ENST00000583866	Transcript
NBPF10	0	.	GRCh38	chr1	146069630	146069630	+	Missense_Mutation	SNP	G	G	C	novel		SH-SY5Y_S8	NORMAL	G	G																c.10723C>G	p.Leu3575Val	p.L3575V	ENST00000583866	86/90	1520	747	773				NBPF10,missense_variant,p.Leu3575Val,ENST00000583866,NM_001302371.1,NM_001039703.5;NBPF10,missense_variant,p.Leu1019Val,ENST00000617010,;NBPF10,intron_variant,,ENST00000610925,;NBPF10,intron_variant,,ENST00000622244,;NBPF10,intron_variant,,ENST00000613557,;NBPF10,intron_variant,,ENST00000616399,;NBPF10,intron_variant,,ENST00000613224,;	C	ENSG00000271425	ENST00000583866	Transcript
NBPF10	0	.	GRCh38	chr1	146069686	146069686	+	Missense_Mutation	SNP	C	C	T	novel		SH-SY5Y_S8	NORMAL	C	C																c.10667G>A	p.Gly3556Glu	p.G3556E	ENST00000583866	86/90	939	480	459				NBPF10,missense_variant,p.Gly3556Glu,ENST00000583866,NM_001302371.1,NM_001039703.5;NBPF10,missense_variant,p.Gly1000Glu,ENST00000617010,;NBPF10,intron_variant,,ENST00000610925,;NBPF10,intron_variant,,ENST00000622244,;NBPF10,intron_variant,,ENST00000613557,;NBPF10,intron_variant,,ENST00000616399,;NBPF10,intron_variant,,ENST00000613224,;	T	ENSG00000271425	ENST00000583866	Transcript
NBPF11	0	.	GRCh38	chr1	148126846	148126846	+	Missense_Mutation	SNP	T	T	C	rs57784339		SH-SY5Y_S8	NORMAL	T	T																c.158A>G	p.Asn53Ser	p.N53S	ENST00000615281	5/24	528	306	222				NBPF11,missense_variant,p.Asn53Ser,ENST00000615281,NM_183372.5;NBPF11,missense_variant,p.Asn53Ser,ENST00000614015,NM_001101663.4;NBPF11,synonymous_variant,p.Gln52=,ENST00000614785,;NBPF11,synonymous_variant,p.Gln12=,ENST00000613531,;NBPF11,synonymous_variant,p.Gln12=,ENST00000614506,;PFN1P4,upstream_gene_variant,,ENST00000450970,;	C	ENSG00000263956	ENST00000615281	Transcript
PDE4DIP	0	.	GRCh38	chr1	148972321	148972321	+	Missense_Mutation	SNP	C	C	T	rs1628172		SH-SY5Y_S8	NORMAL	C	C																c.2122C>T	p.Arg708Cys	p.R708C	ENST00000369356	15/44	196	126	70				PDE4DIP,missense_variant,p.Arg871Cys,ENST00000529945,;PDE4DIP,missense_variant,p.Arg845Cys,ENST00000585156,;PDE4DIP,missense_variant,p.Arg708Cys,ENST00000369356,NM_001198834.3;PDE4DIP,missense_variant,p.Arg845Cys,ENST00000524974,;PDE4DIP,missense_variant,p.Arg708Cys,ENST00000369354,NM_014644.5;PDE4DIP,missense_variant,p.Arg774Cys,ENST00000618462,NM_001198832.2;PDE4DIP,missense_variant,p.Arg871Cys…	T	ENSG00000178104	ENST00000369356	Transcript
PDE4DIP	0	.	GRCh38	chr1	149021033	149021033	+	Missense_Mutation	SNP	C	C	A	novel		SH-SY5Y_S8	NORMAL	C	C																c.5965C>A	p.Gln1989Lys	p.Q1989K	ENST00000369356	37/44	31	23	8				PDE4DIP,missense_variant,p.Gln2125Lys,ENST00000585156,;PDE4DIP,missense_variant,p.Gln1989Lys,ENST00000369356,NM_001198834.3;PDE4DIP,missense_variant,p.Gln2074Lys,ENST00000524974,;PDE4DIP,missense_variant,p.Gln1989Lys,ENST00000369354,NM_014644.5;PDE4DIP,missense_variant,p.Gln1883Lys,ENST00000618462,NM_001198832.2;PDE4DIP,missense_variant,p.Gln146Lys,ENST00000530130,;RP4-791M13.4,intron_variant,,EN…	A	ENSG00000178104	ENST00000369356	Transcript
NBPF9	0	.	GRCh38	chr1	149058931	149058931	+	Missense_Mutation	SNP	C	C	A	novel		SH-SY5Y_S8	NORMAL	C	C																c.2752G>T	p.Val918Leu	p.V918L	ENST00000615421	25/29	17	11	6				NBPF9,missense_variant,p.Val918Leu,ENST00000615421,;NBPF9,missense_variant,p.Val788Leu,ENST00000621645,;NBPF9,missense_variant,p.Val918Leu,ENST00000584027,NM_001277444.1;NBPF9,missense_variant,p.Val749Leu,ENST00000613969,NM_001037501.2;NBPF9,missense_variant,p.Val674Leu,ENST00000621074,;NBPF9,3_prime_UTR_variant,,ENST00000483630,;NBPF9,intron_variant,,ENST00000613595,NM_001037675.3;NBPF9,intron_v…	A	ENSG00000269713	ENST00000615421	Transcript
NBPF9	0	.	GRCh38	chr1	149063750	149063750	+	Missense_Mutation	SNP	C	A	A	novel		SH-SY5Y_S8	NORMAL	C	C																c.1909G>T	p.Asp637Tyr	p.D637Y	ENST00000615421	19/29	106	13	93				NBPF9,missense_variant,p.Asp637Tyr,ENST00000615421,;NBPF9,missense_variant,p.Asp507Tyr,ENST00000621645,;NBPF9,missense_variant,p.Asp637Tyr,ENST00000584027,NM_001277444.1;NBPF9,missense_variant,p.Asp637Tyr,ENST00000613969,NM_001037501.2;NBPF9,missense_variant,p.Asp637Tyr,ENST00000613595,NM_001037675.3;NBPF9,missense_variant,p.Asp637Tyr,ENST00000610300,;NBPF9,3_prime_UTR_variant,,ENST00000483630,;N…	A	ENSG00000269713	ENST00000615421	Transcript
NBPF9	0	.	GRCh38	chr1	149075700	149075700	+	Missense_Mutation	SNP	G	G	C	novel		SH-SY5Y_S8	NORMAL	G	G																c.943C>G	p.Leu315Val	p.L315V	ENST00000615421	11/29	1404	769	635				NBPF9,missense_variant,p.Leu315Val,ENST00000615421,;NBPF9,missense_variant,p.Leu315Val,ENST00000621645,;NBPF9,missense_variant,p.Leu315Val,ENST00000584027,NM_001277444.1;NBPF9,missense_variant,p.Leu315Val,ENST00000613969,NM_001037501.2;NBPF9,missense_variant,p.Leu315Val,ENST00000613595,NM_001037675.3;NBPF9,missense_variant,p.Leu315Val,ENST00000621074,;NBPF9,missense_variant,p.Leu315Val,ENST000006…	C	ENSG00000269713	ENST00000615421	Transcript
NBPF9	0	.	GRCh38	chr1	149075770	149075770	+	Missense_Mutation	SNP	G	G	C	novel		SH-SY5Y_S8	NORMAL	G	G																c.873C>G	p.Ile291Met	p.I291M	ENST00000615421	11/29	1276	785	491				NBPF9,missense_variant,p.Ile291Met,ENST00000615421,;NBPF9,missense_variant,p.Ile291Met,ENST00000621645,;NBPF9,missense_variant,p.Ile291Met,ENST00000584027,NM_001277444.1;NBPF9,missense_variant,p.Ile291Met,ENST00000613969,NM_001037501.2;NBPF9,missense_variant,p.Ile291Met,ENST00000613595,NM_001037675.3;NBPF9,missense_variant,p.Ile291Met,ENST00000621074,;NBPF9,missense_variant,p.Ile291Met,ENST000006…	C	ENSG00000269713	ENST00000615421	Transcript
MRPS21	0	.	GRCh38	chr1	150308112	150308112	+	Missense_Mutation	SNP	T	C	C	rs10480		SH-SY5Y_S8	NORMAL	T	T																c.148T>C	p.Cys50Arg	p.C50R	ENST00000581066	2/2	510	0	510				MRPS21,missense_variant,p.Cys50Arg,ENST00000581066,NM_018997.3;MRPS21,missense_variant,p.Cys50Arg,ENST00000614145,NM_031901.5;AC242988.1,upstream_gene_variant,,ENST00000624245,;	C	ENSG00000266472	ENST00000581066	Transcript
SEMA6C	0	.	GRCh38	chr1	151132899	151132899	+	Missense_Mutation	SNP	C	C	A	novel		SH-SY5Y_S8	NORMAL	C	C																c.2474G>T	p.Arg825Leu	p.R825L	ENST00000368913	20/20	128	100	28				SEMA6C,missense_variant,p.Arg793Leu,ENST00000341697,;SEMA6C,missense_variant,p.Arg793Leu,ENST00000368914,NM_030913.4;SEMA6C,missense_variant,p.Arg825Leu,ENST00000368913,NM_001178061.1;SEMA6C,missense_variant,p.Arg785Leu,ENST00000368912,NM_001178062.1;SEMA6C,intron_variant,,ENST00000613223,;SEMA6C,intron_variant,,ENST00000621728,;RP11-68I18.10,upstream_gene_variant,,ENST00000563624,;SEMA6C,upstrea…	A	ENSG00000143434	ENST00000368913	Transcript
SEMA6C	0	.	GRCh38	chr1	151142531	151142531	+	Missense_Mutation	SNP	G	G	A	rs35817752		SH-SY5Y_S8	NORMAL	G	G																c.91C>T	p.Leu31Phe	p.L31F	ENST00000368913	3/20	405	259	146				SEMA6C,missense_variant,p.Leu31Phe,ENST00000341697,;SEMA6C,missense_variant,p.Leu31Phe,ENST00000368914,NM_030913.4;SEMA6C,missense_variant,p.Leu31Phe,ENST00000368913,NM_001178061.1;SEMA6C,missense_variant,p.Leu31Phe,ENST00000368912,NM_001178062.1;SEMA6C,missense_variant,p.Leu31Phe,ENST00000613223,;SEMA6C,missense_variant,p.Leu31Phe,ENST00000621728,;SEMA6C,upstream_gene_variant,,ENST00000485745,;	A	ENSG00000143434	ENST00000368913	Transcript
TCHHL1	0	.	GRCh38	chr1	152088088	152088088	+	Missense_Mutation	SNP	G	G	C	rs142056537		SH-SY5Y_S8	NORMAL	G	G																c.56C>G	p.Ala19Gly	p.A19G	ENST00000368806	2/3	534	351	180				TCHHL1,missense_variant,p.Ala19Gly,ENST00000368806,NM_001008536.1;	C	ENSG00000182898	ENST00000368806	Transcript
HRNR	0	.	GRCh38	chr1	152213665	152213665	+	Missense_Mutation	SNP	C	T	T	rs41266128		SH-SY5Y_S8	NORMAL	C	C																c.7964G>A	p.Arg2655His	p.R2655H	ENST00000368801	3/3	291	43	248				HRNR,missense_variant,p.Arg2655His,ENST00000368801,NM_001009931.2;FLG-AS1,intron_variant,,ENST00000420707,;FLG-AS1,intron_variant,,ENST00000593011,;	T	ENSG00000197915	ENST00000368801	Transcript
HRNR	0	.	GRCh38	chr1	152214290	152214290	+	Missense_Mutation	SNP	G	G	A	rs4845747		SH-SY5Y_S8	NORMAL	G	G																c.7339C>T	p.Arg2447Cys	p.R2447C	ENST00000368801	3/3	2603	1742	860				HRNR,missense_variant,p.Arg2447Cys,ENST00000368801,NM_001009931.2;FLG-AS1,intron_variant,,ENST00000420707,;FLG-AS1,intron_variant,,ENST00000593011,;	A	ENSG00000197915	ENST00000368801	Transcript
HRNR	0	.	GRCh38	chr1	152215334	152215334	+	Missense_Mutation	SNP	G	A	A	rs145371085		SH-SY5Y_S8	NORMAL	G	G																c.6295C>T	p.Pro2099Ser	p.P2099S	ENST00000368801	3/3	262	1	261				HRNR,missense_variant,p.Pro2099Ser,ENST00000368801,NM_001009931.2;FLG-AS1,intron_variant,,ENST00000420707,;FLG-AS1,intron_variant,,ENST00000593011,;	A	ENSG00000197915	ENST00000368801	Transcript
HRNR	0	.	GRCh38	chr1	152216579	152216579	+	Missense_Mutation	SNP	G	C	C	rs4845749		SH-SY5Y_S8	NORMAL	G	G																c.5050C>G	p.Arg1684Gly	p.R1684G	ENST00000368801	3/3	778	1	776				HRNR,missense_variant,p.Arg1684Gly,ENST00000368801,NM_001009931.2;FLG-AS1,intron_variant,,ENST00000420707,;FLG-AS1,intron_variant,,ENST00000593011,;	C	ENSG00000197915	ENST00000368801	Transcript
HRNR	0	.	GRCh38	chr1	152217110	152217110	+	Missense_Mutation	SNP	G	G	A	rs77598269		SH-SY5Y_S8	NORMAL	G	G																c.4519C>T	p.Arg1507Cys	p.R1507C	ENST00000368801	3/3	4	1	3				HRNR,missense_variant,p.Arg1507Cys,ENST00000368801,NM_001009931.2;FLG-AS1,intron_variant,,ENST00000420707,;FLG-AS1,intron_variant,,ENST00000593011,;	A	ENSG00000197915	ENST00000368801	Transcript
HRNR	0	.	GRCh38	chr1	152217538	152217538	+	Missense_Mutation	SNP	C	C	T	novel		SH-SY5Y_S8	NORMAL	C	C																c.4091G>A	p.Arg1364Gln	p.R1364Q	ENST00000368801	3/3	4	2	2				HRNR,missense_variant,p.Arg1364Gln,ENST00000368801,NM_001009931.2;FLG-AS1,intron_variant,,ENST00000420707,;FLG-AS1,intron_variant,,ENST00000593011,;	T	ENSG00000197915	ENST00000368801	Transcript
HRNR	0	.	GRCh38	chr1	152217976	152217976	+	Missense_Mutation	SNP	T	C	C	rs140247939		SH-SY5Y_S8	NORMAL	T	T																c.3653A>G	p.His1218Arg	p.H1218R	ENST00000368801	3/3	23	0	23				HRNR,missense_variant,p.His1218Arg,ENST00000368801,NM_001009931.2;FLG-AS1,intron_variant,,ENST00000420707,;FLG-AS1,intron_variant,,ENST00000593011,;	C	ENSG00000197915	ENST00000368801	Transcript
HRNR	0	.	GRCh38	chr1	152223254	152223254	+	Missense_Mutation	DEL	T	-	-	novel		SH-SY5Y_S8	NORMAL	T	T																c.1delA			ENST00000368801	2/3	461	5	418				HRNR,coding_sequence_variant,,ENST00000368801,NM_001009931.2;FLG-AS1,intron_variant,,ENST00000420707,;FLG-AS1,intron_variant,,ENST00000593011,;	T	ENSG00000197915	ENST00000368801	Transcript
FLG2	0	.	GRCh38	chr1	152352906	152352906	+	Missense_Mutation	SNP	G	G	C	rs140553142		SH-SY5Y_S8	NORMAL	G	G																c.4880C>G	p.Thr1627Ser	p.T1627S	ENST00000388718	3/3	1340	829	511				FLG2,missense_variant,p.Thr1627Ser,ENST00000388718,NM_001014342.2;FLG-AS1,intron_variant,,ENST00000392688,;FLG-AS1,intron_variant,,ENST00000445097,;FLG-AS1,intron_variant,,ENST00000629331,;	C	ENSG00000143520	ENST00000388718	Transcript
LCE4A	0	.	GRCh38	chr1	152709112	152709112	+	Missense_Mutation	SNP	C	C	G	novel		SH-SY5Y_S8	NORMAL	C	C																c.37C>G	p.Pro13Ala	p.P13A	ENST00000368777	2/2	202	134	68				LCE4A,missense_variant,p.Pro13Ala,ENST00000368777,;LCE4A,missense_variant,p.Pro13Ala,ENST00000335535,NM_178356.3;	G	ENSG00000187170	ENST00000368777	Transcript
SMG5	0	.	GRCh38	chr1	156265840	156265840	+	Missense_Mutation	SNP	T	T	A	rs370637085		SH-SY5Y_S8	NORMAL	T	T																c.1796A>T	p.His599Leu	p.H599L	ENST00000361813	12/22	429	254	175				SMG5,missense_variant,p.His599Leu,ENST00000361813,NM_001323614.1,NM_001323617.1,NM_001323616.1,NM_001323615.1,NM_015327.2;SMG5,downstream_gene_variant,,ENST00000489907,;	A	ENSG00000198952	ENST00000361813	Transcript
RHBG	0	.	GRCh38	chr1	156384556	156384557	+	Frame_Shift_Ins	INS	-	-	C	novel		SH-SY5Y_S8	NORMAL	-	-																c.1271dupC	p.Asp425ArgfsTer18	p.D425Rfs*18	ENST00000537040	9/10	251	111	140				RHBG,frameshift_variant,p.Asp425ArgfsTer18,ENST00000537040,NM_020407.4,NM_001256395.1,NM_001256396.1;RP11-139I14.2,upstream_gene_variant,,ENST00000451362,;RHBG,intron_variant,,ENST00000494874,;RHBG,3_prime_UTR_variant,,ENST00000620376,;RHBG,3_prime_UTR_variant,,ENST00000451864,;RHBG,3_prime_UTR_variant,,ENST00000613460,;RHBG,3_prime_UTR_variant,,ENST00000612897,;RHBG,non_coding_transcript_exon_va…	C	ENSG00000132677	ENST00000537040	Transcript
MNDA	0	.	GRCh38	chr1	158844085	158844085	+	Missense_Mutation	SNP	C	C	T	rs148142374		SH-SY5Y_S8	NORMAL	C	C																c.533C>T	p.Thr178Ile	p.T178I	ENST00000368141	4/7	363	223	140				MNDA,missense_variant,p.Thr178Ile,ENST00000368141,NM_002432.1;MNDA,upstream_gene_variant,,ENST00000438394,;MNDA,downstream_gene_variant,,ENST00000491210,;	T	ENSG00000163563	ENST00000368141	Transcript
ACKR1	0	.	GRCh38	chr1	159206416	159206416	+	Missense_Mutation	SNP	C	C	T	rs17851570		SH-SY5Y_S8	NORMAL	C	C																c.983C>T	p.Ser328Phe	p.S328F	ENST00000368121	1/1	301	187	114				ACKR1,missense_variant,p.Ser326Phe,ENST00000537147,;ACKR1,missense_variant,p.Ser326Phe,ENST00000368122,NM_002036.3;ACKR1,missense_variant,p.Ser328Phe,ENST00000368121,NM_001122951.2;CADM3,downstream_gene_variant,,ENST00000368125,NM_001127173.1;CADM3,downstream_gene_variant,,ENST00000368124,NM_021189.3;ACKR1,downstream_gene_variant,,ENST00000435307,;CADM3-AS1,intron_variant,,ENST00000609696,;CADM3-…	T	ENSG00000213088	ENST00000368121	Transcript
FCGR3A	0	.	GRCh38	chr1	161549933	161549933	+	5'UTR	SNP	C	C	A	rs546559546		SH-SY5Y_S8	NORMAL	C	C																c.-89G>T			ENST00000367969	1/5	447	316	131				FCGR3A,5_prime_UTR_variant,,ENST00000367969,NM_001127592.1,NM_000569.6;FCGR3A,5_prime_UTR_variant,,ENST00000443193,;FCGR3A,intron_variant,,ENST00000436743,NM_001127596.1,NM_001127595.1,NM_001127593.1;FCGR3A,intron_variant,,ENST00000367967,;FCGR3A,intron_variant,,ENST00000442336,;FCGR3A,upstream_gene_variant,,ENST00000426740,;RP11-25K21.6,intron_variant,,ENST00000537821,;FCGR3A,upstream_gene_varia…	A	ENSG00000203747	ENST00000367969	Transcript
FCGR3A	0	.	GRCh38	chr1	161549934	161549934	+	5'UTR	SNP	C	C	T	rs566787481		SH-SY5Y_S8	NORMAL	C	C																c.-90G>A			ENST00000367969	1/5	449	321	128				FCGR3A,5_prime_UTR_variant,,ENST00000367969,NM_001127592.1,NM_000569.6;FCGR3A,5_prime_UTR_variant,,ENST00000443193,;FCGR3A,intron_variant,,ENST00000436743,NM_001127596.1,NM_001127595.1,NM_001127593.1;FCGR3A,intron_variant,,ENST00000367967,;FCGR3A,intron_variant,,ENST00000442336,;FCGR3A,upstream_gene_variant,,ENST00000426740,;RP11-25K21.6,intron_variant,,ENST00000537821,;FCGR3A,upstream_gene_varia…	T	ENSG00000203747	ENST00000367969	Transcript
BLZF1	0	.	GRCh38	chr1	169376813	169376813	+	Missense_Mutation	SNP	C	C	G	rs143882259		SH-SY5Y_S8	NORMAL	C	C																c.302C>G	p.Ser101Cys	p.S101C	ENST00000367808	3/7	471	322	149				BLZF1,missense_variant,p.Ser101Cys,ENST00000367808,NM_001320973.1;BLZF1,missense_variant,p.Ser101Cys,ENST00000329281,NM_003666.3;BLZF1,missense_variant,p.Ser101Cys,ENST00000367807,NM_001320972.1;BLZF1,missense_variant,p.Ser101Cys,ENST00000426663,;BLZF1,missense_variant,p.Ser101Cys,ENST00000420531,;	G	ENSG00000117475	ENST00000367808	Transcript
FMO2	0	.	GRCh38	chr1	171208951	171208951	+	Nonsense_Mutation	SNP	C	T	T	rs6661174		SH-SY5Y_S8	NORMAL	C	C																c.1414C>T	p.Gln472Ter	p.Q472*	ENST00000209929	9/9	567	0	567				FMO2,stop_gained,p.Gln472Ter,ENST00000209929,NM_001460.4;RP1-127D3.4,intron_variant,,ENST00000422841,;RP1-127D3.4,intron_variant,,ENST00000445909,;RP1-127D3.4,intron_variant,,ENST00000445290,;FMO2,downstream_gene_variant,,ENST00000489354,;FMO2,3_prime_UTR_variant,,ENST00000529935,;FMO2,non_coding_transcript_exon_variant,,ENST00000488431,;	T	ENSG00000094963	ENST00000209929	Transcript
TNFSF18	0	.	GRCh38	chr1	173050904	173050904	+	Missense_Mutation	SNP	G	G	T	novel		SH-SY5Y_S8	NORMAL	G	G																c.59C>A	p.Ser20Tyr	p.S20Y	ENST00000404377	1/3	277	215	62				TNFSF18,missense_variant,p.Ser20Tyr,ENST00000404377,NM_005092.3;RP1-15D23.2,intron_variant,,ENST00000432694,;	T	ENSG00000120337	ENST00000404377	Transcript
KIAA0040	0	.	GRCh38	chr1	175160819	175160819	+	Missense_Mutation	SNP	G	G	T	rs3208835		SH-SY5Y_S8	NORMAL	G	G																c.195c>A	p.Asn65Lys	p.N65K	ENST00000545251	3/3	300	123	177				KIAA0040,missense_variant,p.Asn65Lys,ENST00000423313,NM_001319231.1,NM_014656.2,NM_001162893.1;KIAA0040,missense_variant,p.Asn65Lys,ENST00000444639,NM_001162894.1,NM_001319230.1;KIAA0040,missense_variant,p.Asn65Lys,ENST00000545251,NM_001162895.1;KIAA0040,5_prime_UTR_variant,,ENST00000619513,;KIAA0040,downstream_gene_variant,,ENST00000567124,;KIAA0040,downstream_gene_variant,,ENST00000563563,;	T	ENSG00000235750	ENST00000545251	Transcript
CACNA1E	0	.	GRCh38	chr1	181710965	181710966	+	Frame_Shift_Ins	INS	-	-	AG	rs778763409		SH-SY5Y_S8	NORMAL	-	-																c.1080_1081dupAG	p.Val361GlufsTer9	p.V361Efs*9	ENST00000367573	8/48	269	217	52				CACNA1E,frameshift_variant,p.Val361GlufsTer9,ENST00000621791,NM_001205294.1;CACNA1E,frameshift_variant,p.Val361GlufsTer9,ENST00000621551,;CACNA1E,frameshift_variant,p.Val361GlufsTer9,ENST00000367567,;CACNA1E,frameshift_variant,p.Val361GlufsTer9,ENST00000358338,;CACNA1E,frameshift_variant,p.Val361GlufsTer9,ENST00000367570,NM_000721.3;CACNA1E,frameshift_variant,p.Val361GlufsTer9,ENST00000367573,NM_…	AG	ENSG00000198216	ENST00000367573	Transcript
COLGALT2	0	.	GRCh38	chr1	183969466	183969466	+	Missense_Mutation	SNP	T	T	C	rs35937944		SH-SY5Y_S8	NORMAL	T	T																c.635A>G	p.Tyr212Cys	p.Y212C	ENST00000361927	5/12	291	182	109				COLGALT2,missense_variant,p.Tyr212Cys,ENST00000361927,NM_001303421.1,NM_015101.3,NM_001303420.1;COLGALT2,upstream_gene_variant,,ENST00000367520,;	C	ENSG00000198756	ENST00000361927	Transcript
HMCN1	0	.	GRCh38	chr1	185995004	185995004	+	Missense_Mutation	SNP	C	C	T	rs146418772		SH-SY5Y_S8	NORMAL	C	C																c.3695C>T	p.Thr1232Met	p.T1232M	ENST00000271588	24/107	657	398	259				HMCN1,missense_variant,p.Thr1232Met,ENST00000271588,NM_031935.2;HMCN1,downstream_gene_variant,,ENST00000485744,;	T	ENSG00000143341	ENST00000271588	Transcript
IGFN1	0	.	GRCh38	chr1	201209776	201209776	+	Missense_Mutation	SNP	A	A	G	rs201227267		SH-SY5Y_S8	NORMAL	A	A																c.4883A>G	p.Glu1628Gly	p.E1628G	ENST00000335211	12/24	2284	1481	798				IGFN1,missense_variant,p.Glu1628Gly,ENST00000335211,NM_001164586.1;IGFN1,intron_variant,,ENST00000295591,;IGFN1,upstream_gene_variant,,ENST00000412892,;IGFN1,intron_variant,,ENST00000437879,;IGFN1,upstream_gene_variant,,ENST00000473483,;IGFN1,downstream_gene_variant,,ENST00000444705,;	G	ENSG00000163395	ENST00000335211	Transcript
IGFN1	0	.	GRCh38	chr1	201209837	201209837	+	Missense_Mutation	SNP	A	A	G	rs12758143		SH-SY5Y_S8	NORMAL	A	A																c.4944A>G	p.Ile1648Met	p.I1648M	ENST00000335211	12/24	3012	1819	1191				IGFN1,missense_variant,p.Ile1648Met,ENST00000335211,NM_001164586.1;IGFN1,intron_variant,,ENST00000295591,;IGFN1,upstream_gene_variant,,ENST00000412892,;IGFN1,intron_variant,,ENST00000437879,;IGFN1,upstream_gene_variant,,ENST00000473483,;IGFN1,downstream_gene_variant,,ENST00000444705,;	G	ENSG00000163395	ENST00000335211	Transcript
LMOD1	0	.	GRCh38	chr1	201899392	201899393	+	Frame_Shift_Ins	INS	-	-	G	novel		SH-SY5Y_S8	NORMAL	-	-																c.1620dupC	p.Ala542GlyfsTer35	p.A542Gfs*35	ENST00000367288	2/3	378	312	66				LMOD1,frameshift_variant,p.Ala542GlyfsTer35,ENST00000367288,NM_012134.2;LMOD1,frameshift_variant,p.Ala211GlyfsTer35,ENST00000616739,;RP11-307B6.3,intron_variant,,ENST00000458139,;RP11-307B6.3,intron_variant,,ENST00000414927,;	G	ENSG00000163431	ENST00000367288	Transcript
PIK3C2B	0	.	GRCh38	chr1	204427739	204427739	+	Missense_Mutation	SNP	C	C	T	rs145343510		SH-SY5Y_S8	NORMAL	C	C																c.4496G>A	p.Arg1499Gln	p.R1499Q	ENST00000367187	32/34	579	349	230				PIK3C2B,missense_variant,p.Arg1499Gln,ENST00000367187,NM_002646.3;PIK3C2B,missense_variant,p.Arg1471Gln,ENST00000424712,;RP11-739N20.2,intron_variant,,ENST00000443515,;PIK3C2B,downstream_gene_variant,,ENST00000462752,;	T	ENSG00000133056	ENST00000367187	Transcript
CNTN2	0	.	GRCh38	chr1	205066599	205066599	+	Missense_Mutation	SNP	A	A	G	rs41264871		SH-SY5Y_S8	NORMAL	A	A																c.1975A>G	p.Asn659Asp	p.N659D	ENST00000331830	15/23	489	294	195				CNTN2,missense_variant,p.Asn659Asp,ENST00000331830,NM_005076.3,NM_001346083.1;CNTN2,missense_variant,p.Asn95Asp,ENST00000636641,;CNTN2,splice_region_variant,,ENST00000481872,;CNTN2,splice_region_variant,,ENST00000636809,;CNTN2,downstream_gene_variant,,ENST00000530117,;CNTN2,upstream_gene_variant,,ENST00000638050,;CNTN2,downstream_gene_variant,,ENST00000527340,;CNTN2,downstream_gene_variant,,ENST0…	G	ENSG00000184144	ENST00000331830	Transcript
SLC26A9	0	.	GRCh38	chr1	205928039	205928039	+	Missense_Mutation	SNP	G	G	T	novel		SH-SY5Y_S8	NORMAL	G	G																c.964C>A	p.Pro322Thr	p.P322T	ENST00000367134	9/22	570	365	205				SLC26A9,missense_variant,p.Pro322Thr,ENST00000367135,NM_052934.3;SLC26A9,missense_variant,p.Pro322Thr,ENST00000367134,NM_134325.2;SLC26A9,missense_variant,p.Pro322Thr,ENST00000340781,;SLC26A9,non_coding_transcript_exon_variant,,ENST00000491127,;SLC26A9,non_coding_transcript_exon_variant,,ENST00000469392,;SLC26A9,upstream_gene_variant,,ENST00000461505,;	T	ENSG00000174502	ENST00000367134	Transcript
TMEM206	0	.	GRCh38	chr1	212375255	212375255	+	Frame_Shift_Del	DEL	T	T	-	novel		SH-SY5Y_S8	NORMAL	T	T																c.1012delA	p.Ser338ValfsTer22	p.S338Vfs*22	ENST00000535273	8/9	410	318	92				TMEM206,frameshift_variant,p.Ser277ValfsTer22,ENST00000261455,NM_018252.2;TMEM206,frameshift_variant,p.Ser338ValfsTer22,ENST00000535273,NM_001198862.1;TMEM206,non_coding_transcript_exon_variant,,ENST00000467822,;TMEM206,non_coding_transcript_exon_variant,,ENST00000478166,;	-	ENSG00000065600	ENST00000535273	Transcript
FAM71A	0	.	GRCh38	chr1	212626540	212626540	+	Nonsense_Mutation	SNP	A	A	T	rs143861665		SH-SY5Y_S8	NORMAL	A	A																c.1663A>T	p.Lys555Ter	p.K555*	ENST00000294829	1/1	531	309	222				FAM71A,stop_gained,p.Lys555Ter,ENST00000294829,NM_153606.3;RP11-338C15.5,non_coding_transcript_exon_variant,,ENST00000427949,;	T	ENSG00000162771	ENST00000294829	Transcript
USH2A	0	.	GRCh38	chr1	216200065	216200065	+	Missense_Mutation	SNP	T	T	C	rs770025542		SH-SY5Y_S8	NORMAL	T	T																c.3373A>G	p.Ile1125Val	p.I1125V	ENST00000307340	17/72	369	238	131				USH2A,missense_variant,p.Ile1125Val,ENST00000307340,NM_206933.2;USH2A,missense_variant,p.Ile1125Val,ENST00000366942,NM_007123.5;RP5-1099E6.3,intron_variant,,ENST00000420867,;MRPS18BP1,downstream_gene_variant,,ENST00000414228,;	C	ENSG00000042781	ENST00000307340	Transcript
SPATA17	0	.	GRCh38	chr1	217774496	217774496	+	Missense_Mutation	SNP	C	C	T	rs768392685		SH-SY5Y_S8	NORMAL	C	C																c.682C>T	p.Arg228Trp	p.R228W	ENST00000366933	7/11	413	255	158				SPATA17,missense_variant,p.Arg228Trp,ENST00000366933,NM_138796.3;SPATA17,non_coding_transcript_exon_variant,,ENST00000492747,;SPATA17,downstream_gene_variant,,ENST00000470448,;	T	ENSG00000162814	ENST00000366933	Transcript
ACBD3	0	.	GRCh38	chr1	226159321	226159321	+	Missense_Mutation	SNP	C	C	T	rs200702189		SH-SY5Y_S8	NORMAL	C	C																c.766G>A	p.Val256Met	p.V256M	ENST00000366812	5/8	490	267	223				ACBD3,missense_variant,p.Val256Met,ENST00000366812,NM_022735.3;RP11-275I14.4,downstream_gene_variant,,ENST00000440540,;ACBD3,intron_variant,,ENST00000464927,;	T	ENSG00000182827	ENST00000366812	Transcript
OBSCN	0	.	GRCh38	chr1	228288886	228288886	+	Missense_Mutation	SNP	A	A	G	rs749467923		SH-SY5Y_S8	NORMAL	A	A																c.11624A>G	p.Lys3875Arg	p.K3875R	ENST00000570156	43/116	258	117	141				OBSCN,missense_variant,p.Lys3875Arg,ENST00000570156,NM_001271223.2;OBSCN,missense_variant,p.Lys3875Arg,ENST00000366707,;OBSCN,missense_variant,p.Lys3446Arg,ENST00000422127,NM_001098623.2;OBSCN,missense_variant,p.Lys3446Arg,ENST00000636875,;OBSCN,missense_variant,p.Lys3446Arg,ENST00000284548,NM_052843.3;OBSCN,missense_variant,p.Lys722Arg,ENST00000483539,;OBSCN,downstream_gene_variant,,ENST00000366…	G	ENSG00000154358	ENST00000570156	Transcript
DISC1	0	.	GRCh38	chr1	231694794	231694794	+	Missense_Mutation	SNP	A	A	G	rs750030920		SH-SY5Y_S8	NORMAL	A	A																c.1036A>G	p.Arg346Gly	p.R346G	ENST00000366633	2/10	293	189	104				DISC1,missense_variant,p.Arg346Gly,ENST00000439617,NM_018662.2,NM_001164537.1;DISC1,missense_variant,p.Arg346Gly,ENST00000622252,;DISC1,missense_variant,p.Arg346Gly,ENST00000366637,NM_001012957.1;DISC1,missense_variant,p.Arg346Gly,ENST00000620189,NM_001164540.1;DISC1,missense_variant,p.Arg346Gly,ENST00000602281,NM_001164544.1,NM_001164542.1;DISC1,missense_variant,p.Arg346Gly,ENST00000366633,NM_00…	G	ENSG00000162946	ENST00000366633	Transcript
HEATR1	0	.	GRCh38	chr1	236550990	236550991	+	Splice_Site	DEL	TC	TC	-	novel		SH-SY5Y_S8	NORMAL	TC	TC																c.6347-1_6347delGA		p.X2116_splice	ENST00000366582	45/45	97	82	15				HEATR1,splice_acceptor_variant,,ENST00000366582,NM_018072.5;HEATR1,splice_acceptor_variant,,ENST00000366581,;LGALS8,3_prime_UTR_variant,,ENST00000526589,;LGALS8,3_prime_UTR_variant,,ENST00000450372,NM_006499.4;LGALS8,3_prime_UTR_variant,,ENST00000416919,;LGALS8,3_prime_UTR_variant,,ENST00000366584,NM_201544.2;LGALS8,downstream_gene_variant,,ENST00000341872,NM_201543.2;LGALS8,downstream_gene_varia…	-	ENSG00000119285	ENST00000366582	Transcript
CEP170	0	.	GRCh38	chr1	243156323	243156323	+	Missense_Mutation	SNP	C	C	T	rs563515185		SH-SY5Y_S8	NORMAL	C	C																c.3809G>A	p.Ser1270Asn	p.S1270N	ENST00000366542	14/20	512	318	194				CEP170,missense_variant,p.Ser1270Asn,ENST00000366542,NM_014812.2;CEP170,missense_variant,p.Ser1172Asn,ENST00000366544,NM_001042404.1;CEP170,missense_variant,p.Ser1136Asn,ENST00000366543,NM_001042405.1;CEP170,missense_variant,p.Ser1234Asn,ENST00000336415,;CEP170,missense_variant,p.Ser79Asn,ENST00000413359,;CEP170,5_prime_UTR_variant,,ENST00000481987,;CEP170,5_prime_UTR_variant,,ENST00000490813,;CE…	T	ENSG00000143702	ENST00000366542	Transcript
KIF26B	0	.	GRCh38	chr1	245686528	245686528	+	Missense_Mutation	SNP	T	T	C	novel		SH-SY5Y_S8	NORMAL	T	T																c.3545T>C	p.Leu1182Pro	p.L1182P	ENST00000407071	12/15	264	195	69				KIF26B,missense_variant,p.Leu801Pro,ENST00000366518,;KIF26B,missense_variant,p.Leu1182Pro,ENST00000407071,NM_018012.3;KIF26B,non_coding_transcript_exon_variant,,ENST00000483253,;	C	ENSG00000162849	ENST00000407071	Transcript
TFB2M	0	.	GRCh38	chr1	246565949	246565949	+	Missense_Mutation	SNP	C	C	T	rs143880306		SH-SY5Y_S8	NORMAL	C	C																c.190G>A	p.Ala64Thr	p.A64T	ENST00000366514	1/8	694	379	315				TFB2M,missense_variant,p.Ala64Thr,ENST00000366514,NM_022366.2;CNST,upstream_gene_variant,,ENST00000366513,NM_152609.2;CNST,upstream_gene_variant,,ENST00000366512,NM_001139459.1;CNST,upstream_gene_variant,,ENST00000366511,;CNST,upstream_gene_variant,,ENST00000483271,;	T	ENSG00000162851	ENST00000366514	Transcript
OR2T8	0	.	GRCh38	chr1	247921162	247921162	+	Missense_Mutation	SNP	T	C	C	rs11204564		SH-SY5Y_S8	NORMAL	T	T																c.145T>C	p.Trp49Arg	p.W49R	ENST00000319968	1/1	501	40	461				OR2T8,missense_variant,p.Trp49Arg,ENST00000319968,NM_001005522.1;	C	ENSG00000177462	ENST00000319968	Transcript
OR2T8	0	.	GRCh38	chr1	247921552	247921552	+	Missense_Mutation	SNP	A	A	G	rs4584426		SH-SY5Y_S8	NORMAL	A	A																c.535A>G	p.Thr179Ala	p.T179A	ENST00000319968	1/1	94	63	31				OR2T8,missense_variant,p.Thr179Ala,ENST00000319968,NM_001005522.1;	G	ENSG00000177462	ENST00000319968	Transcript
OR2T33	0	.	GRCh38	chr1	248273507	248273507	+	Missense_Mutation	SNP	G	G	A	rs61832700		SH-SY5Y_S8	NORMAL	G	G																c.308C>T	p.Pro103Leu	p.P103L	ENST00000318021	1/1	722	489	233				OR2T33,missense_variant,p.Pro103Leu,ENST00000318021,NM_001004695.1;	A	ENSG00000177212	ENST00000318021	Transcript
OR2T12	0	.	GRCh38	chr1	248295374	248295374	+	Missense_Mutation	SNP	T	C	C	rs6678138		SH-SY5Y_S8	NORMAL	T	T																c.205A>G	p.Met69Val	p.M69V	ENST00000317996	1/1	294	0	294				OR2T12,missense_variant,p.Met69Val,ENST00000317996,NM_001004692.1;	C	ENSG00000177201	ENST00000317996	Transcript
OR2T12	0	.	GRCh38	chr1	248295415	248295415	+	Missense_Mutation	SNP	C	G	G	rs12745228		SH-SY5Y_S8	NORMAL	C	C																c.164G>C	p.Arg55Thr	p.R55T	ENST00000317996	1/1	404	0	404				OR2T12,missense_variant,p.Arg55Thr,ENST00000317996,NM_001004692.1;	G	ENSG00000177201	ENST00000317996	Transcript
OR2T29	0	.	GRCh38	chr1	248559277	248559277	+	Missense_Mutation	SNP	A	A	G	rs200554995		SH-SY5Y_S8	NORMAL	A	A																c.215T>C	p.Leu72Pro	p.L72P	ENST00000328570	1/1	34	18	16				OR2T29,missense_variant,p.Leu72Pro,ENST00000328570,NM_001004694.2;RP11-438F14.3,intron_variant,,ENST00000438623,;RP11-438F14.3,upstream_gene_variant,,ENST00000436515,;	G	ENSG00000182783	ENST00000328570	Transcript
OR2T34	0	.	GRCh38	chr1	248573958	248573958	+	Missense_Mutation	SNP	C	G	G	rs1770107		SH-SY5Y_S8	NORMAL	C	C																c.800G>C	p.Arg267Pro	p.R267P	ENST00000328782	1/1	166	0	166				OR2T34,missense_variant,p.Arg267Pro,ENST00000328782,NM_001001821.1;	G	ENSG00000183310	ENST00000328782	Transcript
OR2T35	0	.	GRCh38	chr1	248638291	248638291	+	Missense_Mutation	SNP	C	T	T	rs78622116		SH-SY5Y_S8	NORMAL	C	C																c.968G>A	p.Gly323Asp	p.G323D	ENST00000317450	1/1	315	0	315				OR2T35,missense_variant,p.Gly323Asp,ENST00000317450,NM_001001827.1;	T	ENSG00000177151	ENST00000317450	Transcript
OR2T35	0	.	GRCh38	chr1	248638301	248638302	+	Frame_Shift_Ins	INS	-	CA	CA	rs370874670		SH-SY5Y_S8	NORMAL	-	-																c.956_957dupTG	p.Ile320Ter	p.I320*	ENST00000317450	1/1	325	0	325				OR2T35,frameshift_variant,p.Ile320Ter,ENST00000317450,NM_001001827.1;	CA	ENSG00000177151	ENST00000317450	Transcript
OR2T35	0	.	GRCh38	chr1	248638309	248638309	+	Missense_Mutation	SNP	G	A	A	rs150878651		SH-SY5Y_S8	NORMAL	G	G																c.950C>T	p.Ala317Val	p.A317V	ENST00000317450	1/1	343	0	343				OR2T35,missense_variant,p.Ala317Val,ENST00000317450,NM_001001827.1;	A	ENSG00000177151	ENST00000317450	Transcript
OR2T35	0	.	GRCh38	chr1	248638310	248638310	+	Missense_Mutation	SNP	C	T	T	rs143981271		SH-SY5Y_S8	NORMAL	C	C																c.949G>A	p.Ala317Thr	p.A317T	ENST00000317450	1/1	343	0	343				OR2T35,missense_variant,p.Ala317Thr,ENST00000317450,NM_001001827.1;	T	ENSG00000177151	ENST00000317450	Transcript
OR2T35	0	.	GRCh38	chr1	248638644	248638650	+	Frame_Shift_Del	DEL	CAGCACG	-	-	rs143010547		SH-SY5Y_S8	NORMAL	CAGCACG	CAGCACG																c.609_615delCGTGCTG	p.Cys203Ter	p.C203*	ENST00000317450	1/1	690	1	689				OR2T35,frameshift_variant,p.Cys203Ter,ENST00000317450,NM_001001827.1;	-	ENSG00000177151	ENST00000317450	Transcript
OR2T35	0	.	GRCh38	chr1	248639168	248639168	+	Missense_Mutation	SNP	C	T	T	rs1782218		SH-SY5Y_S8	NORMAL	C	C																c.91G>A	p.Val31Ile	p.V31I	ENST00000317450	1/1	23	0	23				OR2T35,missense_variant,p.Val31Ile,ENST00000317450,NM_001001827.1;	T	ENSG00000177151	ENST00000317450	Transcript
LYPD8	0	.	GRCh38	chr1	248745207	248745207	+	Missense_Mutation	SNP	T	C	C	novel		SH-SY5Y_S8	NORMAL	T	T																c.410A>G	p.His137Arg	p.H137R	ENST00000590317	6/7	474	0	474				LYPD8,missense_variant,p.His137Arg,ENST00000590317,NM_001291283.1,NM_001085474.1;XX-CR54.1,downstream_gene_variant,,ENST00000611154,;LYPD8,missense_variant,p.His25Arg,ENST00000566597,;	C	ENSG00000259823	ENST00000590317	Transcript
LDAH	0	.	GRCh38	chr2	20740102	20740102	+	Missense_Mutation	SNP	T	T	C	rs149479132		SH-SY5Y_S8	NORMAL	T	T																c.572N>G	p.Tyr191Cys	p.Y191C	ENST00000237822	5/7	441	312	129				LDAH,missense_variant,p.Tyr149Cys,ENST00000435420,NM_001282719.1,NM_001282724.1;LDAH,missense_variant,p.Tyr61Cys,ENST00000541941,NM_001282721.1;LDAH,missense_variant,p.Tyr61Cys,ENST00000619656,NM_001282722.1;LDAH,missense_variant,p.Tyr191Cys,ENST00000237822,NM_021925.3;LDAH,missense_variant,p.Tyr191Cys,ENST00000381090,;LDAH,missense_variant,p.Tyr61Cys,ENST00000403006,;LDAH,missense_variant,p.Tyr1…	C	ENSG00000118961	ENST00000237822	Transcript
ASXL2	0	.	GRCh38	chr2	25743113	25743113	+	Intron	SNP	C	C	T	rs62130126		SH-SY5Y_S8	NORMAL	C	C																c.1730-57N>A			ENST00000404843		373	258	115				ASXL2,missense_variant,p.Arg1075Gln,ENST00000435504,NM_018263.4;ASXL2,missense_variant,p.Arg1047Gln,ENST00000336112,;ASXL2,intron_variant,,ENST00000404843,;	T	ENSG00000143970	ENST00000404843	Transcript
GAREM2	0	.	GRCh38	chr2	26185068	26185068	+	Missense_Mutation	SNP	A	A	G	rs181971256		SH-SY5Y_S8	NORMAL	A	A																c.1220N>G	p.Gln407Arg	p.Q407R	ENST00000401533	4/6	53	24	29				GAREM2,missense_variant,p.Gln330Arg,ENST00000407684,NM_001191033.1;GAREM2,missense_variant,p.Gln407Arg,ENST00000401533,NM_001168241.1;GAREM2,upstream_gene_variant,,ENST00000496070,;	G	ENSG00000157833	ENST00000401533	Transcript
KHK	0	.	GRCh38	chr2	27087293	27087293	+	Missense_Mutation	SNP	G	G	A	rs755245908		SH-SY5Y_S8	NORMAL	G	G																c.34N>A	p.Val12Met	p.V12M	ENST00000260599	1/8	214	143	71				KHK,missense_variant,p.Val12Met,ENST00000260599,NM_000221.2;KHK,missense_variant,p.Val12Met,ENST00000260598,NM_006488.2;KHK,missense_variant,p.Val12Met,ENST00000429697,;EMILIN1,downstream_gene_variant,,ENST00000380320,NM_007046.3;EMILIN1,downstream_gene_variant,,ENST00000433140,;KHK,non_coding_transcript_exon_variant,,ENST00000490823,;	A	ENSG00000138030	ENST00000260599	Transcript
CGREF1	0	.	GRCh38	chr2	27101486	27101486	+	Missense_Mutation	SNP	C	C	T	rs1057391		SH-SY5Y_S8	NORMAL	C	C																c.745N>A	p.Glu249Lys	p.E249K	ENST00000402394	6/6	72	45	27				CGREF1,missense_variant,p.Glu249Lys,ENST00000402394,NM_006569.5;CGREF1,missense_variant,p.Glu249Lys,ENST00000312734,;CGREF1,missense_variant,p.Glu371Lys,ENST00000404694,;CGREF1,missense_variant,p.Glu249Lys,ENST00000405600,NM_001166239.1;CGREF1,intron_variant,,ENST00000402550,NM_001166240.1;CGREF1,intron_variant,,ENST00000260595,;KHK,downstream_gene_variant,,ENST00000260599,NM_000221.2;KHK,downstr…	T	ENSG00000138028	ENST00000402394	Transcript
CAD	0	.	GRCh38	chr2	27223949	27223949	+	Missense_Mutation	SNP	C	C	A	novel		SH-SY5Y_S8	NORMAL	C	C																c.1028N>A	p.Pro343His	p.P343H	ENST00000264705	8/44	214	140	74				CAD,missense_variant,p.Pro343His,ENST00000264705,NM_004341.4;CAD,missense_variant,p.Pro343His,ENST00000403525,NM_001306079.1;CAD,upstream_gene_variant,,ENST00000464159,;CAD,upstream_gene_variant,,ENST00000491891,;	A	ENSG00000084774	ENST00000264705	Transcript
RBKS	0	.	GRCh38	chr2	27890290	27890290	+	Missense_Mutation	SNP	A	A	G	rs113651030		SH-SY5Y_S8	NORMAL	A	A																c.56N>C	p.Val19Ala	p.V19A	ENST00000302188	1/8	60	47	13				RBKS,missense_variant,p.Val19Ala,ENST00000302188,NM_022128.2;BRE,intron_variant,,ENST00000436924,;BRE,upstream_gene_variant,,ENST00000344773,NM_004899.4;BRE,upstream_gene_variant,,ENST00000379632,NM_199193.2;BRE,upstream_gene_variant,,ENST00000361704,NM_199192.2;BRE,upstream_gene_variant,,ENST00000342045,NM_199194.2,NM_001329112.1;BRE,upstream_gene_variant,,ENST00000379624,NM_199191.2,NM_00126184…	G	ENSG00000171174	ENST00000302188	Transcript
BIRC6	0	.	GRCh38	chr2	32543400	32543400	+	Missense_Mutation	SNP	T	T	A	rs199654826		SH-SY5Y_S8	NORMAL	T	T																c.12451N>A	p.Ser4151Thr	p.S4151T	ENST00000421745	62/74	506	333	173				BIRC6,missense_variant,p.Ser4151Thr,ENST00000421745,NM_016252.3;BIRC6,non_coding_transcript_exon_variant,,ENST00000471232,;	A	ENSG00000115760	ENST00000421745	Transcript
CYP1B1	0	.	GRCh38	chr2	38071060	38071060	+	Missense_Mutation	SNP	G	C	C	rs1056836		SH-SY5Y_S8	NORMAL	G	G																c.1294N>G	p.Leu432Val	p.L432V	ENST00000610745	3/3	407	24	383				CYP1B1,missense_variant,p.Leu432Val,ENST00000610745,NM_000104.3;CYP1B1,missense_variant,p.Leu432Val,ENST00000614273,;CYP1B1,missense_variant,p.Leu61Val,ENST00000494864,;RMDN2,downstream_gene_variant,,ENST00000234195,NM_144713.4;CYP1B1,downstream_gene_variant,,ENST00000490576,;CYP1B1-AS1,upstream_gene_variant,,ENST00000626582,;CYP1B1-AS1,upstream_gene_variant,,ENST00000630542,;CYP1B1-AS1,upstream_…	C	ENSG00000138061	ENST00000610745	Transcript
EML4	0	.	GRCh38	chr2	42304485	42304485	+	Missense_Mutation	SNP	A	A	T	novel		SH-SY5Y_S8	NORMAL	A	A																c.1901N>T	p.Glu634Val	p.E634V	ENST00000318522	17/23	377	258	119				EML4,missense_variant,p.Glu634Val,ENST00000318522,NM_019063.4;EML4,missense_variant,p.Glu645Val,ENST00000401738,;EML4,missense_variant,p.Glu576Val,ENST00000402711,NM_001145076.2;EML4,splice_region_variant,,ENST00000406175,;	T	ENSG00000143924	ENST00000318522	Transcript
MTA3	0	.	GRCh38	chr2	42609550	42609550	+	Missense_Mutation	SNP	C	C	T	rs532685063		SH-SY5Y_S8	NORMAL	C	C																c.115N>T	p.Arg39Cys	p.R39C	ENST00000405592	5/18	319	243	76				MTA3,missense_variant,p.Arg39Cys,ENST00000405592,NM_001282755.1;MTA3,missense_variant,p.Arg39Cys,ENST00000406652,NM_001282756.1,NM_001330442.1,NM_001330443.1;MTA3,missense_variant,p.Arg95Cys,ENST00000407270,NM_020744.3;MTA3,missense_variant,p.Arg95Cys,ENST00000406911,;MTA3,missense_variant,p.Arg95Cys,ENST00000405094,;MTA3,downstream_gene_variant,,ENST00000433553,;MTA3,non_coding_transcript_exon_v…	T	ENSG00000057935	ENST00000405592	Transcript
THADA	0	.	GRCh38	chr2	43398139	43398139	+	Missense_Mutation	SNP	C	C	A	rs56269749		SH-SY5Y_S8	NORMAL	C	C																c.4059N>T	p.Arg1353Ser	p.R1353S	ENST00000405006	29/38	182	123	59				THADA,missense_variant,p.Arg1353Ser,ENST00000405006,NM_001083953.1;THADA,missense_variant,p.Arg1353Ser,ENST00000405975,NM_022065.4,NM_001345925.1,NM_001345923.1;THADA,missense_variant,p.Arg593Ser,ENST00000407351,;THADA,splice_region_variant,,ENST00000485353,;THADA,upstream_gene_variant,,ENST00000473004,;THADA,splice_region_variant,,ENST00000398653,;THADA,splice_region_variant,,ENST00000408045,;TH…	A	ENSG00000115970	ENST00000405006	Transcript
TMEM247	0	.	GRCh38	chr2	46480688	46480688	+	Missense_Mutation	SNP	T	T	C	rs61995901		SH-SY5Y_S8	NORMAL	T	T																c.401N>C	p.Val134Ala	p.V134A	ENST00000434431	2/3	246	173	73				TMEM247,missense_variant,p.Val134Ala,ENST00000434431,NM_001145051.2;TMEM247,intron_variant,,ENST00000432241,;	C	ENSG00000187600	ENST00000434431	Transcript
TMEM247	0	.	GRCh38	chr2	46480712	46480712	+	Missense_Mutation	SNP	G	G	A	rs61995902		SH-SY5Y_S8	NORMAL	G	G																c.425N>A	p.Arg142Gln	p.R142Q	ENST00000434431	2/3	210	154	56				TMEM247,missense_variant,p.Arg142Gln,ENST00000434431,NM_001145051.2;TMEM247,intron_variant,,ENST00000432241,;	A	ENSG00000187600	ENST00000434431	Transcript
FBXO11	0	.	GRCh38	chr2	47832572	47832572	+	Missense_Mutation	SNP	C	C	A	novel		SH-SY5Y_S8	NORMAL	C	C																c.1260N>T	p.Gln420His	p.Q420H	ENST00000403359	10/23	267	181	86				FBXO11,missense_variant,p.Gln420His,ENST00000403359,NM_001190274.1;FBXO11,missense_variant,p.Gln336His,ENST00000402508,NM_025133.4;FBXO11,missense_variant,p.Gln212His,ENST00000493962,;FBXO11,downstream_gene_variant,,ENST00000424163,;FBXO11,downstream_gene_variant,,ENST00000480038,;FBXO11,splice_region_variant,,ENST00000492225,;	A	ENSG00000138081	ENST00000403359	Transcript
CCDC88A	0	.	GRCh38	chr2	55317600	55317600	+	Missense_Mutation	SNP	T	T	C	rs41281501		SH-SY5Y_S8	NORMAL	T	T																c.3563N>G	p.Lys1188Arg	p.K1188R	ENST00000336838	20/33	192	113	79				CCDC88A,missense_variant,p.Lys1189Arg,ENST00000436346,;CCDC88A,missense_variant,p.Lys1189Arg,ENST00000263630,NM_018084.4;CCDC88A,missense_variant,p.Lys1188Arg,ENST00000413716,NM_001254943.1;CCDC88A,missense_variant,p.Lys1188Arg,ENST00000336838,NM_001135597.1;CCDC88A,missense_variant,p.Lys364Arg,ENST00000426576,;CCDC88A,missense_variant,p.Lys234Arg,ENST00000412148,;CCDC88A,missense_variant,p.Lys17…	C	ENSG00000115355	ENST00000336838	Transcript
CCDC85A	0	.	GRCh38	chr2	56192956	56192956	+	Missense_Mutation	SNP	G	G	T	novel		SH-SY5Y_S8	NORMAL	G	G																c.756N>T	p.Arg252Ser	p.R252S	ENST00000407595	2/6	296	191	105				CCDC85A,missense_variant,p.Arg252Ser,ENST00000407595,NM_001080433.1;RP11-482H16.1,intron_variant,,ENST00000607540,;	T	ENSG00000055813	ENST00000407595	Transcript
EHBP1	0	.	GRCh38	chr2	62979203	62979203	+	Nonsense_Mutation	SNP	C	C	T	rs564779105		SH-SY5Y_S8	NORMAL	C	C																c.2581N>T	p.Arg861Ter	p.R861*	ENST00000263991	16/25	110	64	46				EHBP1,stop_gained,p.Arg861Ter,ENST00000263991,NM_015252.3;EHBP1,stop_gained,p.Arg826Ter,ENST00000431489,NM_001142616.1;EHBP1,stop_gained,p.Arg826Ter,ENST00000405015,NM_001142615.2;EHBP1,stop_gained,p.Arg826Ter,ENST00000405289,NM_001142614.1;EHBP1,stop_gained,p.Arg21Ter,ENST00000422032,;EHBP1,stop_gained,p.Arg86Ter,ENST00000444311,;EHBP1,stop_gained,p.Arg83Ter,ENST00000454124,;EHBP1,non_coding_tra…	T	ENSG00000115504	ENST00000263991	Transcript
AAK1	0	.	GRCh38	chr2	69527316	69527316	+	Missense_Mutation	SNP	T	T	C	novel		SH-SY5Y_S8	NORMAL	T	T																c.875N>G	p.Tyr292Cys	p.Y292C	ENST00000409085	9/22	263	175	88				AAK1,missense_variant,p.Tyr292Cys,ENST00000409085,NM_014911.3;AAK1,missense_variant,p.Tyr292Cys,ENST00000406297,;AAK1,missense_variant,p.Tyr292Cys,ENST00000409068,;AAK1,downstream_gene_variant,,ENST00000470281,;	C	ENSG00000115977	ENST00000409085	Transcript
TET3	0	.	GRCh38	chr2	74100426	74100426	+	Missense_Mutation	SNP	G	G	A	rs200937244		SH-SY5Y_S8	NORMAL	G	G																c.3638N>A	p.Gly1213Asp	p.G1213D	ENST00000409262	11/11	155	89	65				TET3,missense_variant,p.Gly1213Asp,ENST00000409262,NM_001287491.1;TET3,missense_variant,p.Gly1120Asp,ENST00000305799,;	A	ENSG00000187605	ENST00000409262	Transcript
ANKRD36C	0	.	GRCh38	chr2	95855549	95855549	+	Missense_Mutation	SNP	T	T	C	rs5005869		SH-SY5Y_S8	NORMAL	T	T																c.4712N>G	p.Asn1571Ser	p.N1571S	ENST00000456556	63/67	189	122	67				ANKRD36C,missense_variant,p.Asn1571Ser,ENST00000456556,;ANKRD36C,downstream_gene_variant,,ENST00000295246,;ANKRD36C,upstream_gene_variant,,ENST00000612359,;ANKRD36C,non_coding_transcript_exon_variant,,ENST00000488721,;ANKRD36C,downstream_gene_variant,,ENST00000531153,;ANKRD36C,downstream_gene_variant,,ENST00000534304,;	C	ENSG00000174501	ENST00000456556	Transcript
ANKRD36C	0	.	GRCh38	chr2	95935492	95935492	+	Missense_Mutation	SNP	G	G	A	rs62153752		SH-SY5Y_S8	NORMAL	G	G																c.1697N>T	p.Ala566Val	p.A566V	ENST00000456556	24/67	273	125	148				ANKRD36C,missense_variant,p.Ala566Val,ENST00000456556,;ANKRD36C,5_prime_UTR_variant,,ENST00000295246,;ANKRD36C,3_prime_UTR_variant,,ENST00000534304,;ANKRD36C,3_prime_UTR_variant,,ENST00000528268,;	A	ENSG00000174501	ENST00000456556	Transcript
ANKRD36C	0	.	GRCh38	chr2	95938843	95938843	+	Missense_Mutation	SNP	A	A	G	rs62154561		SH-SY5Y_S8	NORMAL	A	A																c.1619N>C	p.Leu540Pro	p.L540P	ENST00000456556	22/67	1168	341	827				ANKRD36C,missense_variant,p.Leu540Pro,ENST00000456556,;ANKRD36C,intron_variant,,ENST00000295246,;ANKRD36C,intron_variant,,ENST00000534304,;ANKRD36C,intron_variant,,ENST00000528268,;	G	ENSG00000174501	ENST00000456556	Transcript
ANKRD36C	0	.	GRCh38	chr2	95938884	95938884	+	Missense_Mutation	SNP	A	A	T	rs62154562		SH-SY5Y_S8	NORMAL	A	A																c.1578N>A	p.Ser526Arg	p.S526R	ENST00000456556	22/67	1160	372	788				ANKRD36C,missense_variant,p.Ser526Arg,ENST00000456556,;ANKRD36C,intron_variant,,ENST00000295246,;ANKRD36C,intron_variant,,ENST00000534304,;ANKRD36C,intron_variant,,ENST00000528268,;	T	ENSG00000174501	ENST00000456556	Transcript
ANKRD36C	0	.	GRCh38	chr2	95941196	95941196	+	Missense_Mutation	SNP	C	C	T	rs78739183		SH-SY5Y_S8	NORMAL	C	C																c.1495N>A	p.Gly499Arg	p.G499R	ENST00000456556	20/67	36	16	20				ANKRD36C,missense_variant,p.Gly499Arg,ENST00000456556,;ANKRD36C,5_prime_UTR_variant,,ENST00000295246,;ANKRD36C,missense_variant,p.Gly28Arg,ENST00000534304,;ANKRD36C,missense_variant,p.Gly499Arg,ENST00000528268,;	T	ENSG00000174501	ENST00000456556	Transcript
ANKRD36C	0	.	GRCh38	chr2	95944647	95944648	+	Frame_Shift_Ins	INS	-	-	A	rs147285461		SH-SY5Y_S8	NORMAL	-	-																c.1470_1471insT	p.Glu491Ter	p.E491*	ENST00000456556	19/67	286	242	44				ANKRD36C,frameshift_variant,p.Glu491Ter,ENST00000456556,;ANKRD36C,5_prime_UTR_variant,,ENST00000295246,;ANKRD36C,frameshift_variant,p.Glu20Ter,ENST00000534304,;ANKRD36C,frameshift_variant,p.Glu491Ter,ENST00000528268,;	A	ENSG00000174501	ENST00000456556	Transcript
ANKRD36C	0	.	GRCh38	chr2	95945173	95945173	+	Missense_Mutation	SNP	T	T	G	rs62154594		SH-SY5Y_S8	NORMAL	T	T																c.1364N>C	p.Asn455Thr	p.N455T	ENST00000456556	18/67	199	72	127				ANKRD36C,missense_variant,p.Asn455Thr,ENST00000456556,;ANKRD36C,upstream_gene_variant,,ENST00000295246,;ANKRD36C,missense_variant,p.Asn455Thr,ENST00000528268,;ANKRD36C,upstream_gene_variant,,ENST00000534304,;	G	ENSG00000174501	ENST00000456556	Transcript
ANKRD36C	0	.	GRCh38	chr2	95953940	95953940	+	Missense_Mutation	SNP	T	T	G	rs74946480		SH-SY5Y_S8	NORMAL	T	T																c.1202N>C	p.Glu401Ala	p.E401A	ENST00000456556	14/67	306	177	128				ANKRD36C,missense_variant,p.Glu401Ala,ENST00000456556,;ANKRD36C,missense_variant,p.Glu401Ala,ENST00000528268,;	G	ENSG00000174501	ENST00000456556	Transcript
ANKRD36C	0	.	GRCh38	chr2	95953986	95953986	+	Missense_Mutation	SNP	C	C	T	rs62154618		SH-SY5Y_S8	NORMAL	C	C																c.1156N>A	p.Ala386Thr	p.A386T	ENST00000456556	14/67	434	197	237				ANKRD36C,missense_variant,p.Ala386Thr,ENST00000456556,;ANKRD36C,missense_variant,p.Ala386Thr,ENST00000528268,;	T	ENSG00000174501	ENST00000456556	Transcript
ANKRD36C	0	.	GRCh38	chr2	95960544	95960544	+	Missense_Mutation	SNP	C	T	T	rs4362598		SH-SY5Y_S8	NORMAL	C	C																c.932N>A	p.Gly311Asp	p.G311D	ENST00000456556	10/67	9	0	9				ANKRD36C,missense_variant,p.Gly311Asp,ENST00000456556,;ANKRD36C,missense_variant,p.Gly311Asp,ENST00000528268,;	T	ENSG00000174501	ENST00000456556	Transcript
ANKRD36	0	.	GRCh38	chr2	97162102	97162102	+	Missense_Mutation	SNP	G	G	A	rs199729690		SH-SY5Y_S8	NORMAL	G	G																c.1393N>A	p.Gly465Arg	p.G465R	ENST00000420699	18/76	37	21	16				ANKRD36,missense_variant,p.Gly465Arg,ENST00000420699,NM_001164315.1;ANKRD36,missense_variant,p.Gly465Arg,ENST00000461153,;ANKRD36,intron_variant,,ENST00000620383,;	A	ENSG00000135976	ENST00000420699	Transcript
ANKRD36	0	.	GRCh38	chr2	97194750	97194750	+	Missense_Mutation	SNP	T	T	C	rs59466168		SH-SY5Y_S8	NORMAL	T	T																c.2474N>C	p.Leu825Ser	p.L825S	ENST00000420699	39/76	204	123	81				ANKRD36,missense_variant,p.Leu825Ser,ENST00000420699,NM_001164315.1;ANKRD36,missense_variant,p.Leu825Ser,ENST00000461153,;ANKRD36,intron_variant,,ENST00000620383,;	C	ENSG00000135976	ENST00000420699	Transcript
ANKRD36	0	.	GRCh38	chr2	97211741	97211741	+	Missense_Mutation	SNP	G	G	A	rs10194525		SH-SY5Y_S8	NORMAL	G	G																c.3469N>A	p.Val1157Met	p.V1157M	ENST00000420699	58/76	388	207	181				ANKRD36,missense_variant,p.Val1157Met,ENST00000420699,NM_001164315.1;ANKRD36,missense_variant,p.Val1157Met,ENST00000461153,;ANKRD36,upstream_gene_variant,,ENST00000421946,;	A	ENSG00000135976	ENST00000420699	Transcript
ANKRD36	0	.	GRCh38	chr2	97217357	97217357	+	Missense_Mutation	SNP	T	T	G	rs62156176		SH-SY5Y_S8	NORMAL	T	T																c.3838N>G	p.Trp1280Gly	p.W1280G	ENST00000420699	64/76	73	49	24				ANKRD36,missense_variant,p.Trp1280Gly,ENST00000420699,NM_001164315.1;ANKRD36,missense_variant,p.Trp1280Gly,ENST00000461153,;ANKRD36,non_coding_transcript_exon_variant,,ENST00000421946,;	G	ENSG00000135976	ENST00000420699	Transcript
MFSD9	0	.	GRCh38	chr2	102718908	102718908	+	Missense_Mutation	SNP	G	G	A	rs757190136		SH-SY5Y_S8	NORMAL	G	G																c.937N>T	p.Arg313Cys	p.R313C	ENST00000258436	6/6	328	199	129				MFSD9,missense_variant,p.Arg313Cys,ENST00000258436,NM_001322080.1,NM_032718.4,NM_001322081.1;MFSD9,upstream_gene_variant,,ENST00000496253,;MFSD9,3_prime_UTR_variant,,ENST00000438943,;MFSD9,3_prime_UTR_variant,,ENST00000437075,;MFSD9,3_prime_UTR_variant,,ENST00000411991,;MFSD9,downstream_gene_variant,,ENST00000428085,;	A	ENSG00000135953	ENST00000258436	Transcript
RGPD3	0	.	GRCh38	chr2	106457045	106457045	+	Missense_Mutation	SNP	C	C	T	rs62152530		SH-SY5Y_S8	NORMAL	C	C																c.331N>A	p.Asp111Asn	p.D111N	ENST00000409886	4/23	201	142	59				RGPD3,missense_variant,p.Asp111Asn,ENST00000409886,NM_001144013.1;RGPD3,missense_variant,p.Asp111Asn,ENST00000304514,;	T	ENSG00000153165	ENST00000409886	Transcript
RGPD4	0	.	GRCh38	chr2	107863031	107863031	+	Missense_Mutation	SNP	A	T	T	rs199689341		SH-SY5Y_S8	NORMAL	A	A																c.2468N>T	p.Lys823Met	p.K823M	ENST00000408999	17/23	83	9	73				RGPD4,missense_variant,p.Lys823Met,ENST00000408999,NM_182588.2;	T	ENSG00000196862	ENST00000408999	Transcript
RGPD4	0	.	GRCh38	chr2	107871683	107871683	+	Missense_Mutation	SNP	G	G	T	novel		SH-SY5Y_S8	NORMAL	G	G																c.3679N>T	p.Gly1227Cys	p.G1227C	ENST00000408999	20/23	450	297	153				RGPD4,missense_variant,p.Gly1227Cys,ENST00000408999,NM_182588.2;	T	ENSG00000196862	ENST00000408999	Transcript
RGPD8	0	.	GRCh38	chr2	112388237	112388237	+	Missense_Mutation	SNP	C	T	T	rs17041523		SH-SY5Y_S8	NORMAL	C	C																c.4708N>A	p.Gly1570Arg	p.G1570R	ENST00000302558	20/23	175	15	160				RGPD8,missense_variant,p.Gly1570Arg,ENST00000302558,NM_001164463.1;RGPD8,missense_variant,p.Gly1430Arg,ENST00000409750,;RGPD8,downstream_gene_variant,,ENST00000330575,;RGPD8,downstream_gene_variant,,ENST00000522286,;	T	ENSG00000169629	ENST00000302558	Transcript
CBWD2	0	.	GRCh38	chr2	113495668	113495668	+	Missense_Mutation	SNP	G	G	C	novel		SH-SY5Y_S8	NORMAL	G	G																c.1113N>C	p.Gln371His	p.Q371H	ENST00000259199	15/15	38	19	19				CBWD2,missense_variant,p.Gln371His,ENST00000259199,NM_172003.3;CBWD2,missense_variant,p.Gln352His,ENST00000416503,NM_001330336.1;CBWD2,3_prime_UTR_variant,,ENST00000433343,;FOXD4L1,upstream_gene_variant,,ENST00000306507,NM_012184.4;CBWD2,3_prime_UTR_variant,,ENST00000358604,;CBWD2,3_prime_UTR_variant,,ENST00000456188,;CBWD2,non_coding_transcript_exon_variant,,ENST00000479583,;CBWD2,non_coding_tra…	C	ENSG00000136682	ENST00000259199	Transcript
DPP10	0	.	GRCh38	chr2	115836181	115836181	+	Missense_Mutation	SNP	A	A	G	rs146577584		SH-SY5Y_S8	NORMAL	A	A																c.1987N>G	p.Met663Val	p.M663V	ENST00000393147	22/26	152	87	65				DPP10,missense_variant,p.Met659Val,ENST00000410059,NM_020868.4,NM_001321907.1;DPP10,missense_variant,p.Met609Val,ENST00000409163,NM_001321914.1,NM_001178037.1,NM_001321911.1,NM_001321905.1,NM_001178036.1,NM_001321912.1,NM_001321908.1,NM_001321910.1,NM_001321913.1;DPP10,missense_variant,p.Met652Val,ENST00000310323,NM_001004360.3,NM_001321909.1,NM_001321906.1;DPP10,missense_variant,p.Met663Val,ENST…	G	ENSG00000175497	ENST00000393147	Transcript
POTEF	0	.	GRCh38	chr2	130074719	130074719	+	Missense_Mutation	SNP	T	A	A	rs62165871		SH-SY5Y_S8	NORMAL	T	T																c.2753N>T	p.Tyr918Phe	p.Y918F	ENST00000409914	17/17	219	20	199				POTEF,missense_variant,p.Tyr918Phe,ENST00000409914,NM_001099771.2;	A	ENSG00000196604	ENST00000409914	Transcript
POTEF	0	.	GRCh38	chr2	130074785	130074785	+	Missense_Mutation	SNP	T	C	C	rs2599793		SH-SY5Y_S8	NORMAL	T	T																c.2687N>G	p.His896Arg	p.H896R	ENST00000409914	17/17	62	0	62				POTEF,missense_variant,p.His896Arg,ENST00000409914,NM_001099771.2;	C	ENSG00000196604	ENST00000409914	Transcript
CCDC74B	0	.	GRCh38	chr2	130142231	130142231	+	Missense_Mutation	SNP	T	T	C	rs2599972		SH-SY5Y_S8	NORMAL	T	T																c.446N>G	p.His149Arg	p.H149R	ENST00000310463	3/8	221	75	146				CCDC74B,missense_variant,p.His149Arg,ENST00000310463,NM_207310.2;CCDC74B,missense_variant,p.His149Arg,ENST00000392984,;CCDC74B,missense_variant,p.His191Arg,ENST00000457413,;CCDC74B,intron_variant,,ENST00000409943,NM_001258307.1;CCDC74B,intron_variant,,ENST00000409128,;CCDC74B,downstream_gene_variant,,ENST00000409234,;CCDC74B,downstream_gene_variant,,ENST00000441670,;MED15P9,downstream_gene_varian…	C	ENSG00000152076	ENST00000310463	Transcript
SMPD4	0	.	GRCh38	chr2	130181590	130181590	+	Missense_Mutation	SNP	G	G	T	rs146359515		SH-SY5Y_S8	NORMAL	G	G																c.12N>A	p.Phe4Leu	p.F4L	ENST00000409031	1/20	689	447	242				SMPD4,missense_variant,p.Phe4Leu,ENST00000409031,NM_017951.4;SMPD4,missense_variant,p.Phe4Leu,ENST00000351288,NM_017751.4;SMPD4,missense_variant,p.Phe4Leu,ENST00000431183,NM_001171083.2;MZT2B,upstream_gene_variant,,ENST00000281871,NM_025029.3;MZT2B,upstream_gene_variant,,ENST00000409255,;SMPD4,upstream_gene_variant,,ENST00000441135,;MZT2B,upstream_gene_variant,,ENST00000425361,;MZT2B,upstream_gen…	T	ENSG00000136699	ENST00000409031	Transcript
TUBA3E	0	.	GRCh38	chr2	130194181	130194181	+	Missense_Mutation	SNP	G	G	T	rs13000249		SH-SY5Y_S8	NORMAL	G	G																c.661N>A	p.Arg221Ser	p.R221S	ENST00000312988	4/5	413	126	287				TUBA3E,missense_variant,p.Arg221Ser,ENST00000312988,NM_207312.2;MZT2B,downstream_gene_variant,,ENST00000281871,NM_025029.3;MZT2B,downstream_gene_variant,,ENST00000409255,;MZT2B,downstream_gene_variant,,ENST00000425361,;MZT2B,downstream_gene_variant,,ENST00000457492,;MZT2B,downstream_gene_variant,,ENST00000455239,;MZT2B,downstream_gene_variant,,ENST00000480182,;	T	ENSG00000152086	ENST00000312988	Transcript
TUBA3E	0	.	GRCh38	chr2	130194465	130194465	+	Missense_Mutation	SNP	G	G	A	rs13000721		SH-SY5Y_S8	NORMAL	G	G																c.377N>T	p.Ala126Val	p.A126V	ENST00000312988	4/5	140	49	91				TUBA3E,missense_variant,p.Ala126Val,ENST00000312988,NM_207312.2;MZT2B,downstream_gene_variant,,ENST00000281871,NM_025029.3;MZT2B,downstream_gene_variant,,ENST00000409255,;MZT2B,downstream_gene_variant,,ENST00000425361,;MZT2B,downstream_gene_variant,,ENST00000457492,;MZT2B,downstream_gene_variant,,ENST00000455239,;MZT2B,downstream_gene_variant,,ENST00000480182,;	A	ENSG00000152086	ENST00000312988	Transcript
POTEI	0	.	GRCh38	chr2	130488140	130488140	+	Missense_Mutation	SNP	C	G	G	rs2259528		SH-SY5Y_S8	NORMAL	C	C																c.1301N>C	p.Ser434Thr	p.S434T	ENST00000451531	9/15	29	0	29				POTEI,missense_variant,p.Ser434Thr,ENST00000451531,NM_001277406.1;POTEI,3_prime_UTR_variant,,ENST00000631234,;POTEI,intron_variant,,ENST00000615053,;	G	ENSG00000196834	ENST00000451531	Transcript
POTEJ	0	.	GRCh38	chr2	130656603	130656603	+	Missense_Mutation	SNP	C	C	T	rs62165276		SH-SY5Y_S8	NORMAL	C	C																c.1843N>T	p.Arg615Trp	p.R615W	ENST00000409602	15/15	362	161	201				POTEJ,missense_variant,p.Arg615Trp,ENST00000409602,NM_001277083.1;	T	ENSG00000222038	ENST00000409602	Transcript
POTEE	0	.	GRCh38	chr2	131264373	131264373	+	Missense_Mutation	SNP	G	G	A	rs62178369		SH-SY5Y_S8	NORMAL	G	G																c.2918N>A	p.Gly973Asp	p.G973D	ENST00000356920	15/15	384	247	137				POTEE,missense_variant,p.Gly973Asp,ENST00000356920,NM_001083538.1;PLEKHB2,intron_variant,,ENST00000404460,;POTEE,downstream_gene_variant,,ENST00000626191,;POTEE,downstream_gene_variant,,ENST00000613282,;POTEE,downstream_gene_variant,,ENST00000358087,;POTEE,downstream_gene_variant,,ENST00000514256,;	A	ENSG00000188219	ENST00000356920	Transcript
CCDC74A	0	.	GRCh38	chr2	131527998	131527998	+	Missense_Mutation	SNP	A	A	T	novel		SH-SY5Y_S8	NORMAL	A	A																c.28N>T	p.Thr10Ser	p.T10S	ENST00000295171	1/8	84	49	35				CCDC74A,missense_variant,p.Thr10Ser,ENST00000295171,NM_001258304.1,NM_138770.2;CCDC74A,missense_variant,p.Thr10Ser,ENST00000467992,NM_001258305.1;CCDC74A,missense_variant,p.Thr10Ser,ENST00000409856,NM_001258306.1;CCDC74A,upstream_gene_variant,,ENST00000434330,;CCDC74A,non_coding_transcript_exon_variant,,ENST00000478665,;CCDC74A,missense_variant,p.Thr10Ser,ENST00000454549,;CCDC74A,non_coding_trans…	T	ENSG00000163040	ENST00000295171	Transcript
NCKAP5	0	.	GRCh38	chr2	132781945	132781945	+	Missense_Mutation	SNP	C	C	A	novel		SH-SY5Y_S8	NORMAL	C	C																c.4866N>T	p.Leu1622Phe	p.L1622F	ENST00000409261	14/20	162	102	60				NCKAP5,missense_variant,p.Leu1622Phe,ENST00000409261,NM_207363.2;NCKAP5,missense_variant,p.Leu1622Phe,ENST00000317721,;NCKAP5,intron_variant,,ENST00000405974,;NCKAP5,intron_variant,,ENST00000409213,NM_207481.3;NCKAP5,non_coding_transcript_exon_variant,,ENST00000473859,;	A	ENSG00000176771	ENST00000409261	Transcript
RAB3GAP1	0	.	GRCh38	chr2	135135638	135135638	+	Missense_Mutation	SNP	T	T	G	novel		SH-SY5Y_S8	NORMAL	T	T																c.1629N>G	p.Asn543Lys	p.N543K	ENST00000442034	17/25	316	199	117				RAB3GAP1,missense_variant,p.Asn543Lys,ENST00000264158,NM_012233.2;RAB3GAP1,missense_variant,p.Asn543Lys,ENST00000442034,NM_001172435.1;RAB3GAP1,missense_variant,p.Asn499Lys,ENST00000539493,;ZRANB3,downstream_gene_variant,,ENST00000619650,;SNORA40,upstream_gene_variant,,ENST00000385573,;RAB3GAP1,non_coding_transcript_exon_variant,,ENST00000487003,;ZRANB3,downstream_gene_variant,,ENST00000412849,;R…	G	ENSG00000115839	ENST00000442034	Transcript
THSD7B	0	.	GRCh38	chr2	137160320	137160320	+	Missense_Mutation	SNP	T	T	C	novel		SH-SY5Y_S8	NORMAL	T	T																c.1477N>C	p.Trp493Arg	p.W493R	ENST00000272643	5/27	264	182	82				THSD7B,missense_variant,p.Trp493Arg,ENST00000409968,NM_001316349.1;THSD7B,missense_variant,p.Trp493Arg,ENST00000272643,;THSD7B,missense_variant,p.Trp462Arg,ENST00000413152,;THSD7B,non_coding_transcript_exon_variant,,ENST00000485379,;	C	ENSG00000144229	ENST00000272643	Transcript
THSD7B	0	.	GRCh38	chr2	137411723	137411723	+	Missense_Mutation	SNP	G	G	A	novel		SH-SY5Y_S8	NORMAL	G	G																c.2810N>A	p.Cys937Tyr	p.C937Y	ENST00000272643	13/27	305	182	123				THSD7B,missense_variant,p.Cys937Tyr,ENST00000409968,NM_001316349.1;THSD7B,missense_variant,p.Cys937Tyr,ENST00000272643,;THSD7B,missense_variant,p.Cys906Tyr,ENST00000413152,;	A	ENSG00000144229	ENST00000272643	Transcript
GTDC1	0	.	GRCh38	chr2	144007459	144007459	+	Missense_Mutation	SNP	T	T	C	rs112305340		SH-SY5Y_S8	NORMAL	T	T																c.598N>G	p.Met200Val	p.M200V	ENST00000392869	6/11	191	128	63				GTDC1,missense_variant,p.Met200Val,ENST00000392869,;GTDC1,missense_variant,p.Met200Val,ENST00000409214,NM_001006636.3;GTDC1,missense_variant,p.Met200Val,ENST00000542155,NM_001164629.3;GTDC1,missense_variant,p.Met200Val,ENST00000344850,;GTDC1,missense_variant,p.Met200Val,ENST00000392867,NM_024659.4;GTDC1,missense_variant,p.Met200Val,ENST00000241391,NM_001284233.1;GTDC1,missense_variant,p.Met168Val…	C	ENSG00000121964	ENST00000392869	Transcript
ZEB2	0	.	GRCh38	chr2	144399046	144399046	+	Missense_Mutation	SNP	G	G	A	rs112581563		SH-SY5Y_S8	NORMAL	G	G																c.2141N>T	p.Pro714Leu	p.P714L	ENST00000637267	9/11	1443	934	509				ZEB2,missense_variant,p.Pro714Leu,ENST00000637267,;ZEB2,missense_variant,p.Pro739Leu,ENST00000636471,;ZEB2,missense_variant,p.Pro714Leu,ENST00000627532,NM_014795.3;ZEB2,missense_variant,p.Pro714Leu,ENST00000636026,;ZEB2,missense_variant,p.Pro602Leu,ENST00000638087,;ZEB2,missense_variant,p.Pro602Leu,ENST00000637304,;ZEB2,missense_variant,p.Pro602Leu,ENST00000638007,;ZEB2,missense_variant,p.Pro602L…	A	ENSG00000169554	ENST00000637267	Transcript
MMADHC	0	.	GRCh38	chr2	149571135	149571135	+	Missense_Mutation	SNP	G	G	C	rs141093638		SH-SY5Y_S8	NORMAL	G	G																c.646N>G	p.Arg216Gly	p.R216G	ENST00000428879	6/7	301	189	112				MMADHC,missense_variant,p.Arg216Gly,ENST00000428879,;MMADHC,missense_variant,p.Arg250Gly,ENST00000422782,;MMADHC,missense_variant,p.Arg216Gly,ENST00000303319,NM_015702.2;	C	ENSG00000168288	ENST00000428879	Transcript
NEB	0	.	GRCh38	chr2	151579498	151579498	+	Missense_Mutation	SNP	T	T	G	rs62174690		SH-SY5Y_S8	NORMAL	T	T																c.16544N>C	p.Lys5515Thr	p.K5515T	ENST00000618972	105/183	439	252	187				NEB,missense_variant,p.Lys5515Thr,ENST00000618972,NM_001271208.1;NEB,missense_variant,p.Lys5515Thr,ENST00000397345,NM_001164508.1;NEB,missense_variant,p.Lys5515Thr,ENST00000427231,NM_001164507.1;NEB,missense_variant,p.Lys5515Thr,ENST00000603639,;NEB,missense_variant,p.Lys5515Thr,ENST00000604864,;NEB,missense_variant,p.Lys245Thr,ENST00000413693,;NEB,intron_variant,,ENST00000409198,NM_004543.4;NEB,…	G	ENSG00000183091	ENST00000618972	Transcript
NEB	0	.	GRCh38	chr2	151583609	151583609	+	Missense_Mutation	SNP	T	T	A	rs770216611		SH-SY5Y_S8	NORMAL	T	T																c.15821N>T	p.Asn5274Ile	p.N5274I	ENST00000618972	101/183	13	5	8				NEB,missense_variant,p.Asn5274Ile,ENST00000618972,NM_001271208.1;NEB,missense_variant,p.Asn5274Ile,ENST00000397345,NM_001164508.1;NEB,missense_variant,p.Asn5274Ile,ENST00000427231,NM_001164507.1;NEB,missense_variant,p.Asn5274Ile,ENST00000603639,;NEB,missense_variant,p.Asn5274Ile,ENST00000604864,;NEB,missense_variant,p.Asn4Ile,ENST00000413693,;NEB,intron_variant,,ENST00000409198,NM_004543.4;NEB,in…	A	ENSG00000183091	ENST00000618972	Transcript
NR4A2	0	.	GRCh38	chr2	156329924	156329924	+	Missense_Mutation	SNP	G	G	T	novel		SH-SY5Y_S8	NORMAL	G	G																c.263N>A	p.Ser88Tyr	p.S88Y	ENST00000339562	3/8	374	247	127				NR4A2,missense_variant,p.Ser88Tyr,ENST00000339562,NM_006186.3;NR4A2,missense_variant,p.Ser88Tyr,ENST00000409572,;NR4A2,missense_variant,p.Ser25Tyr,ENST00000426264,;NR4A2,missense_variant,p.Ser88Tyr,ENST00000409108,;NR4A2,missense_variant,p.Ser25Tyr,ENST00000429376,;NR4A2,missense_variant,p.Ser88Tyr,ENST00000424077,;NR4A2,missense_variant,p.Ser25Tyr,ENST00000421709,;NR4A2,missense_variant,p.Ser67T…	T	ENSG00000153234	ENST00000339562	Transcript
GALNT5	0	.	GRCh38	chr2	157311344	157311344	+	Missense_Mutation	SNP	C	C	T	rs149833454		SH-SY5Y_S8	NORMAL	C	C																c.2819N>T	p.Ala940Val	p.A940V	ENST00000259056	10/10	150	103	47				GALNT5,missense_variant,p.Ala940Val,ENST00000259056,NM_014568.1;	T	ENSG00000136542	ENST00000259056	Transcript
CCDC173	0	.	GRCh38	chr2	169662349	169662349	+	Nonsense_Mutation	SNP	A	A	C	rs749644995		SH-SY5Y_S8	NORMAL	A	A																c.750N>G	p.Tyr250Ter	p.Y250*	ENST00000447353	5/9	14	12	2				CCDC173,stop_gained,p.Tyr250Ter,ENST00000447353,NM_001085447.1;CCDC173,stop_gained,p.Tyr151Ter,ENST00000421028,;AC016772.4,upstream_gene_variant,,ENST00000444170,;	C	ENSG00000154479	ENST00000447353	Transcript
HAT1	0	.	GRCh38	chr2	171976274	171976274	+	Missense_Mutation	SNP	T	C	C	rs73976541		SH-SY5Y_S8	NORMAL	T	T																c.941N>C	p.Val314Ala	p.V314A	ENST00000264108	9/11	236	0	234				HAT1,missense_variant,p.Val314Ala,ENST00000264108,NM_003642.3;SLC25A12,intron_variant,,ENST00000472748,;SLC25A12,intron_variant,,ENST00000484227,;SLC25A12,intron_variant,,ENST00000464063,;HAT1,3_prime_UTR_variant,,ENST00000457761,;HAT1,3_prime_UTR_variant,,ENST00000412731,;HAT1,non_coding_transcript_exon_variant,,ENST00000494601,;HAT1,non_coding_transcript_exon_variant,,ENST00000392584,;	C	ENSG00000128708	ENST00000264108	Transcript
TTC30A	0	.	GRCh38	chr2	177617366	177617366	+	Missense_Mutation	SNP	C	T	T	rs28630685		SH-SY5Y_S8	NORMAL	C	C																c.1336N>A	p.Val446Ile	p.V446I	ENST00000355689	1/1	106	2	104				TTC30A,missense_variant,p.Val446Ile,ENST00000355689,NM_152275.3;AC073834.3,non_coding_transcript_exon_variant,,ENST00000357045,;	T	ENSG00000197557	ENST00000355689	Transcript
TTN	0	.	GRCh38	chr2	178576277	178576277	+	Missense_Mutation	SNP	C	C	A	novel		SH-SY5Y_S8	NORMAL	C	C																c.69855N>T	p.Glu23285Asp	p.E23285D	ENST00000589042	326/363	531	370	161				TTN,missense_variant,p.Glu23285Asp,ENST00000589042,NM_001267550.2;TTN,missense_variant,p.Glu21644Asp,ENST00000591111,;AC010680.1,missense_variant,p.Glu21644Asp,ENST00000615779,NM_001256850.1;TTN,missense_variant,p.Glu20717Asp,ENST00000342992,NM_133378.4;TTN,missense_variant,p.Glu14220Asp,ENST00000460472,NM_003319.4;AC010680.1,missense_variant,p.Glu14412Asp,ENST00000342175,NM_133437.4;AC010680.1,m…	A	ENSG00000155657	ENST00000589042	Transcript
ANKAR	0	.	GRCh38	chr2	189676633	189676633	+	Missense_Mutation	SNP	C	C	G	novel		SH-SY5Y_S8	NORMAL	C	C																c.143N>G	p.Thr48Ser	p.T48S	ENST00000520309	2/23	357	217	140				ANKAR,missense_variant,p.Thr48Ser,ENST00000520309,NM_144708.3;ANKAR,missense_variant,p.Thr48Ser,ENST00000313581,;ANKAR,intron_variant,,ENST00000461516,;ANKAR,5_prime_UTR_variant,,ENST00000433782,;ANKAR,intron_variant,,ENST00000441800,;ANKAR,upstream_gene_variant,,ENST00000467927,;	G	ENSG00000151687	ENST00000520309	Transcript
DNAH7	0	.	GRCh38	chr2	195895084	195895085	+	Nonsense_Mutation	INS	-	-	T	rs573013205		SH-SY5Y_S8	NORMAL	-	-																c.4787_4788insA	p.Tyr1596Ter	p.Y1596*	ENST00000312428	30/65	319	205	114				DNAH7,stop_gained,p.Tyr1596Ter,ENST00000312428,NM_018897.2;DNAH7,non_coding_transcript_exon_variant,,ENST00000475293,;	T	ENSG00000118997	ENST00000312428	Transcript
MARS2	0	.	GRCh38	chr2	197705992	197705992	+	Missense_Mutation	SNP	C	C	T	novel		SH-SY5Y_S8	NORMAL	C	C																c.587N>T	p.Ser196Phe	p.S196F	ENST00000282276	1/1	468	280	188				MARS2,missense_variant,p.Ser196Phe,ENST00000282276,NM_138395.3;AC011997.1,intron_variant,,ENST00000409845,;	T	ENSG00000247626	ENST00000282276	Transcript
AOX1	0	.	GRCh38	chr2	200613833	200613833	+	Missense_Mutation	SNP	C	C	G	rs143692548		SH-SY5Y_S8	NORMAL	C	C																c.1478N>G	p.Ala493Gly	p.A493G	ENST00000374700	15/35	292	182	110				AOX1,missense_variant,p.Ala493Gly,ENST00000374700,NM_001159.3;AOX1,non_coding_transcript_exon_variant,,ENST00000485106,;AOX1,non_coding_transcript_exon_variant,,ENST00000465297,;AOX1,non_coding_transcript_exon_variant,,ENST00000485965,;	G	ENSG00000138356	ENST00000374700	Transcript
CARF	0	.	GRCh38	chr2	202941943	202941943	+	Missense_Mutation	SNP	A	A	G	rs149943854		SH-SY5Y_S8	NORMAL	A	A																c.41N>G	p.Asp14Gly	p.D14G	ENST00000402905	3/16	290	213	77				CARF,missense_variant,p.Asp14Gly,ENST00000402905,NM_001322427.1,NM_001322430.1,NM_001104586.2,NM_001322429.1;CARF,missense_variant,p.Asp14Gly,ENST00000320443,NM_001282910.1,NM_001282911.1;CARF,missense_variant,p.Asp14Gly,ENST00000438828,NM_001322428.1,NM_024744.15;CARF,missense_variant,p.Asp14Gly,ENST00000444724,;CARF,missense_variant,p.Asp14Gly,ENST00000428585,;CARF,missense_variant,p.Asp14Gly,E…	G	ENSG00000138380	ENST00000402905	Transcript
CARF	0	.	GRCh38	chr2	202952574	202952574	+	Missense_Mutation	SNP	C	C	T	rs115268453		SH-SY5Y_S8	NORMAL	C	C																c.322N>T	p.Pro108Ser	p.P108S	ENST00000402905	5/16	190	118	72				CARF,missense_variant,p.Pro108Ser,ENST00000402905,NM_001322427.1,NM_001322430.1,NM_001104586.2,NM_001322429.1;CARF,missense_variant,p.Pro32Ser,ENST00000320443,NM_001282910.1,NM_001282911.1;CARF,missense_variant,p.Pro108Ser,ENST00000438828,NM_001322428.1,NM_024744.15;CARF,missense_variant,p.Pro108Ser,ENST00000444724,;CARF,missense_variant,p.Pro32Ser,ENST00000428585,;CARF,missense_variant,p.Pro6Ser…	T	ENSG00000138380	ENST00000402905	Transcript
ADAM23	0	.	GRCh38	chr2	206445411	206445411	+	Missense_Mutation	SNP	A	A	G	rs61753552		SH-SY5Y_S8	NORMAL	A	A																c.319N>G	p.Met107Val	p.M107V	ENST00000264377	2/26	190	128	62				ADAM23,missense_variant,p.Met107Val,ENST00000264377,NM_003812.3;ADAM23,missense_variant,p.Met107Val,ENST00000374415,;	G	ENSG00000114948	ENST00000264377	Transcript
METTL21A	0	.	GRCh38	chr2	207621815	207621815	+	Missense_Mutation	SNP	C	C	G	rs147079964		SH-SY5Y_S8	NORMAL	C	C																c.250N>C	p.Ala84Pro	p.A84P	ENST00000411432	3/4	231	132	99				METTL21A,missense_variant,p.Ala84Pro,ENST00000411432,NM_001127395.2;METTL21A,missense_variant,p.Ala84Pro,ENST00000448007,NM_145280.5;METTL21A,missense_variant,p.Ala84Pro,ENST00000458426,;METTL21A,missense_variant,p.Ala84Pro,ENST00000272839,;METTL21A,missense_variant,p.Ala84Pro,ENST00000406927,NM_001330130.1;METTL21A,missense_variant,p.Ala84Pro,ENST00000426075,;METTL21A,missense_variant,p.Ala84Pro…	G	ENSG00000144401	ENST00000411432	Transcript
ABCB6	0	.	GRCh38	chr2	219217675	219217675	+	Missense_Mutation	SNP	T	T	C	novel		SH-SY5Y_S8	NORMAL	T	T																c.682N>G	p.Ser228Gly	p.S228G	ENST00000265316	2/19	105	52	53				ABCB6,missense_variant,p.Ser228Gly,ENST00000265316,NM_005689.2;ABCB6,intron_variant,,ENST00000295750,;ATG9A,downstream_gene_variant,,ENST00000409618,;ATG9A,downstream_gene_variant,,ENST00000396761,NM_024085.4;ATG9A,downstream_gene_variant,,ENST00000361242,NM_001077198.2;ATG9A,downstream_gene_variant,,ENST00000409422,;ATG9A,downstream_gene_variant,,ENST00000429920,;ABCB6,missense_variant,p.Ser146G…	C	ENSG00000115657	ENST00000265316	Transcript
ANKZF1	0	.	GRCh38	chr2	219235107	219235107	+	Missense_Mutation	SNP	A	A	G	novel		SH-SY5Y_S8	NORMAL	A	A																c.1486N>G	p.Asn496Asp	p.N496D	ENST00000323348	10/14	213	139	74				ANKZF1,missense_variant,p.Asn496Asp,ENST00000323348,NM_018089.2;ANKZF1,missense_variant,p.Asn496Asp,ENST00000410034,NM_001042410.1;ANKZF1,missense_variant,p.Asn286Asp,ENST00000409849,NM_001282792.1;GLB1L,downstream_gene_variant,,ENST00000295759,NM_024506.4,NM_001286423.1;GLB1L,downstream_gene_variant,,ENST00000392089,;GLB1L,downstream_gene_variant,,ENST00000409640,NM_001286427.1;ANKZF1,downstream…	G	ENSG00000163516	ENST00000323348	Transcript
PTPRN	0	.	GRCh38	chr2	219303747	219303747	+	Missense_Mutation	SNP	C	C	T	rs530841522		SH-SY5Y_S8	NORMAL	C	C																c.365N>A	p.Arg122His	p.R122H	ENST00000295718	4/23	292	187	105				PTPRN,missense_variant,p.Arg122His,ENST00000295718,NM_002846.3;PTPRN,missense_variant,p.Arg122His,ENST00000409251,NM_001199763.1;PTPRN,missense_variant,p.Arg32His,ENST00000423636,NM_001199764.1;PTPRN,missense_variant,p.Arg32His,ENST00000446182,;PTPRN,missense_variant,p.Arg89His,ENST00000440552,;PTPRN,missense_variant,p.Arg32His,ENST00000412847,;PTPRN,missense_variant,p.Arg32His,ENST00000442029,;P…	T	ENSG00000054356	ENST00000295718	Transcript
COL4A4	0	.	GRCh38	chr2	227140170	227140170	+	Missense_Mutation	SNP	C	C	A	novel		SH-SY5Y_S8	NORMAL	C	C																c.183N>T	p.Lys61Asn	p.K61N	ENST00000396625	4/48	442	288	154				COL4A4,missense_variant,p.Lys61Asn,ENST00000396625,NM_000092.4;	A	ENSG00000081052	ENST00000396625	Transcript
SPHKAP	0	.	GRCh38	chr2	227993592	227993592	+	Missense_Mutation	SNP	G	G	T	rs192502309		SH-SY5Y_S8	NORMAL	G	G																c.4663N>A	p.Leu1555Ile	p.L1555I	ENST00000392056	9/12	293	202	91				SPHKAP,missense_variant,p.Leu1555Ile,ENST00000392056,NM_001142644.1;SPHKAP,intron_variant,,ENST00000344657,NM_030623.3;SPHKAP,non_coding_transcript_exon_variant,,ENST00000490603,;	T	ENSG00000153820	ENST00000392056	Transcript
OR6B3	0	.	GRCh38	chr2	240045930	240045930	+	Missense_Mutation	SNP	G	G	A	rs13030992		SH-SY5Y_S8	NORMAL	G	G																c.143N>T	p.Thr48Ile	p.T48I	ENST00000319423	1/1	313	218	95				OR6B3,missense_variant,p.Thr48Ile,ENST00000319423,NM_173351.1;PRR21,upstream_gene_variant,,ENST00000408934,NM_001080835.1;	A	ENSG00000178586	ENST00000319423	Transcript
AQP12B	0	.	GRCh38	chr2	240676702	240676702	+	Missense_Mutation	SNP	T	T	C	rs1807128		SH-SY5Y_S8	NORMAL	T	T																c.767N>G	p.His256Arg	p.H256R	ENST00000407834	3/3	8	3	5				AQP12B,missense_variant,p.His256Arg,ENST00000407834,NM_001102467.1;AQP12B,missense_variant,p.His244Arg,ENST00000621682,;AQP12B,non_coding_transcript_exon_variant,,ENST00000459806,;AQP12B,3_prime_UTR_variant,,ENST00000414322,;AQP12B,3_prime_UTR_variant,,ENST00000413999,;AQP12B,downstream_gene_variant,,ENST00000452886,;RP11-118M12.1,downstream_gene_variant,,ENST00000615796,;	C	ENSG00000185176	ENST00000407834	Transcript
AQP12B	0	.	GRCh38	chr2	240682452	240682452	+	Missense_Mutation	SNP	G	G	A	rs74882485		SH-SY5Y_S8	NORMAL	G	G																c.386N>T	p.Thr129Met	p.T129M	ENST00000407834	1/3	172	104	68				AQP12B,missense_variant,p.Thr129Met,ENST00000407834,NM_001102467.1;AQP12B,missense_variant,p.Thr117Met,ENST00000621682,;AC011298.2,upstream_gene_variant,,ENST00000407635,;AQP12B,upstream_gene_variant,,ENST00000459806,;AQP12B,synonymous_variant,p.Asp32=,ENST00000414322,;AQP12B,synonymous_variant,p.Asp32=,ENST00000413999,;AQP12B,synonymous_variant,p.Asp32=,ENST00000452886,;	A	ENSG00000185176	ENST00000407834	Transcript
AQP12A	0	.	GRCh38	chr2	240692422	240692422	+	Missense_Mutation	SNP	G	G	A	rs12477907		SH-SY5Y_S8	NORMAL	G	G																c.508N>A	p.Ala170Thr	p.A170T	ENST00000429564	2/4	97	39	58				AQP12A,missense_variant,p.Ala170Thr,ENST00000429564,;AQP12A,missense_variant,p.Ala158Thr,ENST00000337801,NM_198998.2;AC011298.2,downstream_gene_variant,,ENST00000407635,;AQP12A,upstream_gene_variant,,ENST00000474778,;AQP12A,upstream_gene_variant,,ENST00000471878,;AQP12A,upstream_gene_variant,,ENST00000460527,;	A	ENSG00000184945	ENST00000429564	Transcript
CPNE9	0	.	GRCh38	chr3	9718545	9718545	+	Missense_Mutation	SNP	G	G	A	rs771975528		SH-SY5Y_S8	NORMAL	G	G																c.1184N>A	p.Arg395His	p.R395H	ENST00000383832	17/21	273	164	109				CPNE9,missense_variant,p.Arg395His,ENST00000383832,NM_153635.2;CPNE9,missense_variant,p.Arg395His,ENST00000383831,NM_001308388.1;CPNE9,missense_variant,p.Arg395His,ENST00000613455,;CPNE9,missense_variant,p.Arg127His,ENST00000273027,;	A	ENSG00000144550	ENST00000383832	Transcript
FANCD2	0	.	GRCh38	chr3	10046659	10046659	+	Missense_Mutation	SNP	A	A	G	rs73126218		SH-SY5Y_S8	NORMAL	A	A																c.1214N>G	p.Asn405Ser	p.N405S	ENST00000287647	15/43	387	280	106				FANCD2,missense_variant,p.Asn405Ser,ENST00000287647,NM_033084.4;FANCD2,missense_variant,p.Asn405Ser,ENST00000419585,NM_001319984.1;FANCD2,missense_variant,p.Asn405Ser,ENST00000383807,NM_001018115.2;FANCD2,non_coding_transcript_exon_variant,,ENST00000483276,;FANCD2,non_coding_transcript_exon_variant,,ENST00000464934,;FANCD2,upstream_gene_variant,,ENST00000421731,;	G	ENSG00000144554	ENST00000287647	Transcript
FANCD2	0	.	GRCh38	chr3	10064848	10064848	+	Missense_Mutation	SNP	C	C	T	rs3864017		SH-SY5Y_S8	NORMAL	C	C																c.2141N>T	p.Pro714Leu	p.P714L	ENST00000287647	23/43	163	104	59				FANCD2,missense_variant,p.Pro714Leu,ENST00000287647,NM_033084.4;FANCD2,missense_variant,p.Pro714Leu,ENST00000419585,NM_001319984.1;FANCD2,missense_variant,p.Pro714Leu,ENST00000383807,NM_001018115.2;FANCD2,non_coding_transcript_exon_variant,,ENST00000470757,;FANCD2,missense_variant,p.Pro214Leu,ENST00000421731,;FANCD2,non_coding_transcript_exon_variant,,ENST00000480909,;	T	ENSG00000144554	ENST00000287647	Transcript
GHRL	0	.	GRCh38	chr3	10289835	10289835	+	Missense_Mutation	SNP	C	C	T	rs34911341		SH-SY5Y_S8	NORMAL	C	C																c.152N>A	p.Arg51Gln	p.R51Q	ENST00000335542	4/6	116	76	40				GHRL,missense_variant,p.Arg51Gln,ENST00000335542,NM_001302821.1,NM_016362.4;GHRL,missense_variant,p.Arg50Gln,ENST00000287656,NM_001134941.2;GHRL,missense_variant,p.Arg50Gln,ENST00000430179,NM_001302823.1;GHRL,missense_variant,p.Arg51Gln,ENST00000457360,NM_001302822.1;GHRL,missense_variant,p.Arg51Gln,ENST00000429122,NM_001302825.1,NM_001302824.1;GHRL,missense_variant,p.Arg39Gln,ENST00000437422,NM_…	T	ENSG00000157017	ENST00000335542	Transcript
FBLN2	0	.	GRCh38	chr3	13631373	13631373	+	Missense_Mutation	SNP	C	C	T	rs760825665		SH-SY5Y_S8	NORMAL	C	C																c.3130N>T	p.Arg1044Cys	p.R1044C	ENST00000404922	16/18	396	265	131				FBLN2,missense_variant,p.Arg1044Cys,ENST00000404922,NM_001004019.1;FBLN2,missense_variant,p.Arg1044Cys,ENST00000492059,NM_001165035.1;FBLN2,missense_variant,p.Arg997Cys,ENST00000295760,NM_001998.2;FBLN2,missense_variant,p.Arg16Cys,ENST00000295761,;	T	ENSG00000163520	ENST00000404922	Transcript
PP2D1	0	.	GRCh38	chr3	20001858	20001858	+	Missense_Mutation	SNP	G	G	C	rs146520196		SH-SY5Y_S8	NORMAL	G	G																c.262N>G	p.Leu88Val	p.L88V	ENST00000389050	2/3	437	292	145				PP2D1,missense_variant,p.Leu88Val,ENST00000389050,NM_001252657.1;RNU4-85P,downstream_gene_variant,,ENST00000364675,;PP2D1,missense_variant,p.Leu88Val,ENST00000333083,;PP2D1,non_coding_transcript_exon_variant,,ENST00000461033,;	C	ENSG00000183977	ENST00000389050	Transcript
DCLK3	0	.	GRCh38	chr3	36715376	36715376	+	Missense_Mutation	SNP	C	C	A	rs35704209		SH-SY5Y_S8	NORMAL	C	C																c.1899N>T	p.Glu633Asp	p.E633D	ENST00000416516	5/5	327	221	106				DCLK3,missense_variant,p.Glu802Asp,ENST00000636136,;DCLK3,missense_variant,p.Glu633Asp,ENST00000416516,NM_033403.1;DCLK3,downstream_gene_variant,,ENST00000498047,;	A	ENSG00000163673	ENST00000416516	Transcript
MYRIP	0	.	GRCh38	chr3	40044238	40044238	+	Missense_Mutation	SNP	A	A	T	rs78333608		SH-SY5Y_S8	NORMAL	A	A																c.299N>T	p.Lys100Met	p.K100M	ENST00000302541	3/17	149	89	60				MYRIP,missense_variant,p.Lys100Met,ENST00000302541,NM_015460.3;MYRIP,missense_variant,p.Arg57Trp,ENST00000396217,NM_001284425.1;MYRIP,missense_variant,p.Lys100Met,ENST00000425621,NM_001284424.1;MYRIP,missense_variant,p.Lys100Met,ENST00000444716,NM_001284423.1;MYRIP,non_coding_transcript_exon_variant,,ENST00000475082,;MYRIP,missense_variant,p.Lys100Met,ENST00000458292,;MYRIP,missense_variant,p.Lys…	T	ENSG00000170011	ENST00000302541	Transcript
TOPAZ1	0	.	GRCh38	chr3	44244008	44244008	+	Missense_Mutation	SNP	G	G	C	novel		SH-SY5Y_S8	NORMAL	G	G																c.1502N>C	p.Arg501Thr	p.R501T	ENST00000309765	2/20	395	248	147				TOPAZ1,missense_variant,p.Arg501Thr,ENST00000309765,NM_001145030.1;	C	ENSG00000173769	ENST00000309765	Transcript
XCR1	0	.	GRCh38	chr3	46021430	46021430	+	Missense_Mutation	SNP	G	G	A	rs78405233		SH-SY5Y_S8	NORMAL	G	G																c.518N>T	p.Ser173Leu	p.S173L	ENST00000309285	2/2	282	175	107				XCR1,missense_variant,p.Ser173Leu,ENST00000309285,NM_001024644.1,NM_005283.2;XCR1,downstream_gene_variant,,ENST00000395946,;NRBF2P2,upstream_gene_variant,,ENST00000413087,;	A	ENSG00000173578	ENST00000309285	Transcript
AC104304.4	0	.	GRCh38	chr3	46617285	46617285	+	Nonsense_Mutation	SNP	C	C	T	rs148870990		SH-SY5Y_S8	NORMAL	C	C																c.136N>T	p.Arg46Ter	p.R46*	ENST00000444264	2/3	246	162	84				AC104304.4,stop_gained,p.Arg46Ter,ENST00000444264,NM_001195442.1;AC104304.4,downstream_gene_variant,,ENST00000505797,;	T	ENSG00000283473	ENST00000444264	Transcript
PLXNB1	0	.	GRCh38	chr3	48415292	48415292	+	Missense_Mutation	SNP	T	T	C	rs776770702		SH-SY5Y_S8	NORMAL	T	T																c.3850N>G	p.Arg1284Gly	p.R1284G	ENST00000358536	20/38	216	130	86				PLXNB1,missense_variant,p.Arg1284Gly,ENST00000358536,NM_002673.5;PLXNB1,missense_variant,p.Arg1284Gly,ENST00000296440,NM_001130082.2;PLXNB1,missense_variant,p.Arg1101Gly,ENST00000456774,;PLXNB1,non_coding_transcript_exon_variant,,ENST00000465117,;PLXNB1,downstream_gene_variant,,ENST00000466353,;PLXNB1,downstream_gene_variant,,ENST00000484485,;PLXNB1,3_prime_UTR_variant,,ENST00000449094,;PLXNB1,no…	C	ENSG00000164050	ENST00000358536	Transcript
SEMA3F	0	.	GRCh38	chr3	50186716	50186716	+	Missense_Mutation	SNP	C	C	A	novel		SH-SY5Y_S8	NORMAL	C	C																c.1917N>A	p.Phe639Leu	p.F639L	ENST00000002829	18/19	427	263	164				SEMA3F,missense_variant,p.Phe639Leu,ENST00000002829,NM_004186.4;SEMA3F,missense_variant,p.Phe608Leu,ENST00000434342,NM_001318800.1;SEMA3F,missense_variant,p.Phe540Leu,ENST00000413852,NM_001318798.1;GNAT1,upstream_gene_variant,,ENST00000232461,NM_144499.2;SEMA3F,downstream_gene_variant,,ENST00000450338,;GNAT1,upstream_gene_variant,,ENST00000433068,NM_000172.3;SEMA3F,downstream_gene_variant,,ENST00…	A	ENSG00000001617	ENST00000002829	Transcript
DOCK3	0	.	GRCh38	chr3	51380173	51380173	+	Frame_Shift_Del	DEL	C	C	-	rs782665429		SH-SY5Y_S8	NORMAL	C	C																c.5549delN	p.Pro1852GlnfsTer45	p.P1852Qfs*45	ENST00000266037	52/53	320	216	104				DOCK3,frameshift_variant,p.Pro1852GlnfsTer45,ENST00000266037,NM_004947.4;MANF,upstream_gene_variant,,ENST00000528157,NM_006010.5;	-	ENSG00000088538	ENST00000266037	Transcript
IQCF6	0	.	GRCh38	chr3	51778937	51778937	+	Missense_Mutation	SNP	G	G	A	rs143496028		SH-SY5Y_S8	NORMAL	G	G																c.10N>T	p.Arg4Trp	p.R4W	ENST00000398780	2/2	250	153	97				IQCF6,missense_variant,p.Arg4Trp,ENST00000398780,NM_001143833.3;	A	ENSG00000214686	ENST00000398780	Transcript
NT5DC2	0	.	GRCh38	chr3	52525009	52525009	+	Missense_Mutation	SNP	G	G	A	rs144563257		SH-SY5Y_S8	NORMAL	G	G																c.1301N>T	p.Ser434Leu	p.S434L	ENST00000422318	12/14	435	262	173				NT5DC2,missense_variant,p.Ser397Leu,ENST00000307076,NM_022908.2;NT5DC2,missense_variant,p.Ser434Leu,ENST00000422318,NM_001134231.1;NT5DC2,missense_variant,p.Ser409Leu,ENST00000459839,;NT5DC2,missense_variant,p.Ser111Leu,ENST00000463947,;STAB1,downstream_gene_variant,,ENST00000321725,NM_015136.2;NT5DC2,downstream_gene_variant,,ENST00000489316,;STAB1,downstream_gene_variant,,ENST00000469989,;NT5DC2…	A	ENSG00000168268	ENST00000422318	Transcript
TKT	0	.	GRCh38	chr3	53241187	53241187	+	Missense_Mutation	SNP	G	G	A	rs782443490		SH-SY5Y_S8	NORMAL	G	G																c.284N>T	p.Ala95Val	p.A95V	ENST00000423516	3/15	282	173	109				TKT,missense_variant,p.Ala95Val,ENST00000462138,NM_001064.3;TKT,missense_variant,p.Ala95Val,ENST00000423525,NM_001135055.2;TKT,missense_variant,p.Ala95Val,ENST00000423516,NM_001258028.1;TKT,5_prime_UTR_variant,,ENST00000296289,;TKT,missense_variant,p.Ala95Val,ENST00000450814,;TKT,missense_variant,p.Ala95Val,ENST00000469678,;TKT,3_prime_UTR_variant,,ENST00000472528,;TKT,non_coding_transcript_exon_…	A	ENSG00000163931	ENST00000423516	Transcript
IL17RB	0	.	GRCh38	chr3	53855341	53855341	+	Missense_Mutation	SNP	G	G	A	rs2232337		SH-SY5Y_S8	NORMAL	G	G																c.529N>A	p.Gly177Arg	p.G177R	ENST00000288167	6/11	258	171	87				IL17RB,missense_variant,p.Gly177Arg,ENST00000288167,NM_018725.3;IL17RB,intron_variant,,ENST00000494338,;RP11-884K10.7,downstream_gene_variant,,ENST00000607783,;IL17RB,splice_region_variant,,ENST00000475124,;	A	ENSG00000056736	ENST00000288167	Transcript
DNAH12	0	.	GRCh38	chr3	57386494	57386494	+	Missense_Mutation	SNP	C	C	T	novel		SH-SY5Y_S8	NORMAL	C	C																c.7549N>A	p.Ala2517Thr	p.A2517T	ENST00000495027	47/74	293	182	111				DNAH12,missense_variant,p.Ala2517Thr,ENST00000495027,NM_001291661.1;DNAH12,intron_variant,,ENST00000351747,;	T	ENSG00000174844	ENST00000495027	Transcript
FRG2C	0	.	GRCh38	chr3	75665147	75665147	+	Missense_Mutation	SNP	A	A	G	rs74714110		SH-SY5Y_S8	NORMAL	A	A																c.278N>G	p.Gln93Arg	p.Q93R	ENST00000308062	3/4	256	187	69				FRG2C,missense_variant,p.Gln93Arg,ENST00000308062,NM_001124759.1;FRG2C,missense_variant,p.Gln92Arg,ENST00000464571,;DUX4L26,upstream_gene_variant,,ENST00000489078,;	G	ENSG00000172969	ENST00000308062	Transcript
FRG2C	0	.	GRCh38	chr3	75665186	75665186	+	Missense_Mutation	SNP	T	T	G	rs73840323		SH-SY5Y_S8	NORMAL	T	T																c.317N>G	p.Ile106Ser	p.I106S	ENST00000308062	3/4	336	219	117				FRG2C,missense_variant,p.Ile106Ser,ENST00000308062,NM_001124759.1;FRG2C,missense_variant,p.Ile105Ser,ENST00000464571,;DUX4L26,upstream_gene_variant,,ENST00000489078,;	G	ENSG00000172969	ENST00000308062	Transcript
FRG2C	0	.	GRCh38	chr3	75665674	75665674	+	Frame_Shift_Del	DEL	G	G	-	rs373728386		SH-SY5Y_S8	NORMAL	G	G																c.482delN	p.Arg161SerfsTer5	p.R161Sfs*5	ENST00000308062	4/4	537	460	77				FRG2C,frameshift_variant,p.Arg161SerfsTer5,ENST00000308062,NM_001124759.1;FRG2C,frameshift_variant,p.Arg160SerfsTer5,ENST00000464571,;DUX4L26,upstream_gene_variant,,ENST00000489078,;	-	ENSG00000172969	ENST00000308062	Transcript
FRG2C	0	.	GRCh38	chr3	75665948	75665948	+	Missense_Mutation	SNP	T	T	A	rs2118760		SH-SY5Y_S8	NORMAL	T	T																c.756N>A	p.Asp252Glu	p.D252E	ENST00000308062	4/4	269	179	90				FRG2C,missense_variant,p.Asp252Glu,ENST00000308062,NM_001124759.1;FRG2C,missense_variant,p.Asp251Glu,ENST00000464571,;DUX4L26,upstream_gene_variant,,ENST00000489078,;	A	ENSG00000172969	ENST00000308062	Transcript
ZNF717	0	.	GRCh38	chr3	75737367	75737367	+	Missense_Mutation	SNP	A	A	C	rs113078821		SH-SY5Y_S8	NORMAL	A	A																c.2106N>G	p.His702Gln	p.H702Q	ENST00000478296	4/4	528	370	158				ZNF717,missense_variant,p.His702Gln,ENST00000478296,NM_001290209.1;ZNF717,intron_variant,,ENST00000477374,NM_001324026.1,NM_001290210.1;ZNF717,downstream_gene_variant,,ENST00000468296,;ZNF717,downstream_gene_variant,,ENST00000471541,;MIR4273,upstream_gene_variant,,ENST00000582824,;ZNF717,intron_variant,,ENST00000491507,;	C	ENSG00000227124	ENST00000478296	Transcript
ZNF717	0	.	GRCh38	chr3	75737519	75737519	+	Missense_Mutation	SNP	G	G	A	rs112822201		SH-SY5Y_S8	NORMAL	G	G																c.1954N>T	p.Pro652Ser	p.P652S	ENST00000478296	4/4	497	256	241				ZNF717,missense_variant,p.Pro652Ser,ENST00000478296,NM_001290209.1;ZNF717,intron_variant,,ENST00000477374,NM_001324026.1,NM_001290210.1;ZNF717,downstream_gene_variant,,ENST00000468296,;ZNF717,downstream_gene_variant,,ENST00000471541,;MIR4273,upstream_gene_variant,,ENST00000582824,;ZNF717,intron_variant,,ENST00000491507,;	A	ENSG00000227124	ENST00000478296	Transcript
ZNF717	0	.	GRCh38	chr3	75737530	75737530	+	Missense_Mutation	SNP	G	G	A	rs111677009		SH-SY5Y_S8	NORMAL	G	G																c.1943N>T	p.Pro648Leu	p.P648L	ENST00000478296	4/4	557	240	316				ZNF717,missense_variant,p.Pro648Leu,ENST00000478296,NM_001290209.1;ZNF717,intron_variant,,ENST00000477374,NM_001324026.1,NM_001290210.1;ZNF717,downstream_gene_variant,,ENST00000468296,;ZNF717,downstream_gene_variant,,ENST00000471541,;MIR4273,upstream_gene_variant,,ENST00000582824,;ZNF717,intron_variant,,ENST00000491507,;	A	ENSG00000227124	ENST00000478296	Transcript
ZNF717	0	.	GRCh38	chr3	75737586	75737586	+	Missense_Mutation	SNP	A	A	T	rs78297221		SH-SY5Y_S8	NORMAL	A	A																c.1887N>A	p.Asn629Lys	p.N629K	ENST00000478296	4/4	820	383	437				ZNF717,missense_variant,p.Asn629Lys,ENST00000478296,NM_001290209.1;ZNF717,intron_variant,,ENST00000477374,NM_001324026.1,NM_001290210.1;ZNF717,downstream_gene_variant,,ENST00000468296,;ZNF717,downstream_gene_variant,,ENST00000471541,;MIR4273,upstream_gene_variant,,ENST00000582824,;ZNF717,intron_variant,,ENST00000491507,;	T	ENSG00000227124	ENST00000478296	Transcript
ZNF717	0	.	GRCh38	chr3	75737622	75737622	+	Missense_Mutation	SNP	T	T	A	rs76175438		SH-SY5Y_S8	NORMAL	T	T																c.1851N>T	p.Arg617Ser	p.R617S	ENST00000478296	4/4	1094	611	483				ZNF717,missense_variant,p.Arg617Ser,ENST00000478296,NM_001290209.1;ZNF717,intron_variant,,ENST00000477374,NM_001324026.1,NM_001290210.1;ZNF717,downstream_gene_variant,,ENST00000468296,;ZNF717,downstream_gene_variant,,ENST00000471541,;MIR4273,upstream_gene_variant,,ENST00000582824,;ZNF717,intron_variant,,ENST00000491507,;	A	ENSG00000227124	ENST00000478296	Transcript
ZNF717	0	.	GRCh38	chr3	75737651	75737651	+	Missense_Mutation	SNP	G	G	A	rs77826574		SH-SY5Y_S8	NORMAL	G	G																c.1822N>T	p.Arg608Cys	p.R608C	ENST00000478296	4/4	1079	602	477				ZNF717,missense_variant,p.Arg608Cys,ENST00000478296,NM_001290209.1;ZNF717,intron_variant,,ENST00000477374,NM_001324026.1,NM_001290210.1;ZNF717,downstream_gene_variant,,ENST00000468296,;ZNF717,downstream_gene_variant,,ENST00000471541,;MIR4273,upstream_gene_variant,,ENST00000582824,;ZNF717,intron_variant,,ENST00000491507,;	A	ENSG00000227124	ENST00000478296	Transcript
ZNF717	0	.	GRCh38	chr3	75737840	75737840	+	Missense_Mutation	SNP	C	C	T	rs112348731		SH-SY5Y_S8	NORMAL	C	C																c.1633N>A	p.Glu545Lys	p.E545K	ENST00000478296	4/4	689	438	251				ZNF717,missense_variant,p.Glu545Lys,ENST00000478296,NM_001290209.1;ZNF717,intron_variant,,ENST00000477374,NM_001324026.1,NM_001290210.1;ZNF717,downstream_gene_variant,,ENST00000468296,;ZNF717,downstream_gene_variant,,ENST00000471541,;MIR4273,upstream_gene_variant,,ENST00000582824,;ZNF717,intron_variant,,ENST00000491507,;	T	ENSG00000227124	ENST00000478296	Transcript
ZNF717	0	.	GRCh38	chr3	75737898	75737898	+	Missense_Mutation	SNP	C	C	A	rs62250106		SH-SY5Y_S8	NORMAL	C	C																c.1575N>T	p.Lys525Asn	p.K525N	ENST00000478296	4/4	431	322	109				ZNF717,missense_variant,p.Lys525Asn,ENST00000478296,NM_001290209.1;ZNF717,intron_variant,,ENST00000477374,NM_001324026.1,NM_001290210.1;ZNF717,downstream_gene_variant,,ENST00000468296,;ZNF717,downstream_gene_variant,,ENST00000471541,;MIR4273,upstream_gene_variant,,ENST00000582824,;ZNF717,intron_variant,,ENST00000491507,;	A	ENSG00000227124	ENST00000478296	Transcript
ZNF717	0	.	GRCh38	chr3	75737906	75737906	+	Missense_Mutation	SNP	G	G	A	rs62250107		SH-SY5Y_S8	NORMAL	G	G																c.1567N>T	p.His523Tyr	p.H523Y	ENST00000478296	4/4	386	258	128				ZNF717,missense_variant,p.His523Tyr,ENST00000478296,NM_001290209.1;ZNF717,intron_variant,,ENST00000477374,NM_001324026.1,NM_001290210.1;ZNF717,downstream_gene_variant,,ENST00000468296,;ZNF717,downstream_gene_variant,,ENST00000471541,;MIR4273,upstream_gene_variant,,ENST00000582824,;ZNF717,intron_variant,,ENST00000491507,;	A	ENSG00000227124	ENST00000478296	Transcript
ZNF717	0	.	GRCh38	chr3	75737948	75737949	+	Frame_Shift_Del	DEL	CT	CT	-	rs146514807		SH-SY5Y_S8	NORMAL	CT	CT																c.1524_1525delNN	p.Glu510LysfsTer4	p.E510Kfs*4	ENST00000478296	4/4	433	380	53				ZNF717,frameshift_variant,p.Glu510LysfsTer4,ENST00000478296,NM_001290209.1;ZNF717,intron_variant,,ENST00000477374,NM_001324026.1,NM_001290210.1;ZNF717,downstream_gene_variant,,ENST00000468296,;ZNF717,downstream_gene_variant,,ENST00000471541,;MIR4273,upstream_gene_variant,,ENST00000582824,;ZNF717,intron_variant,,ENST00000491507,;	-	ENSG00000227124	ENST00000478296	Transcript
ZNF717	0	.	GRCh38	chr3	75738116	75738117	+	Frame_Shift_Del	DEL	CT	CT	-	rs776210532		SH-SY5Y_S8	NORMAL	CT	CT																c.1356_1357delNN	p.Glu454LysfsTer7	p.E454Kfs*7	ENST00000478296	4/4	383	356	27				ZNF717,frameshift_variant,p.Glu454LysfsTer7,ENST00000478296,NM_001290209.1;ZNF717,intron_variant,,ENST00000477374,NM_001324026.1,NM_001290210.1;ZNF717,downstream_gene_variant,,ENST00000468296,;ZNF717,downstream_gene_variant,,ENST00000471541,;MIR4273,upstream_gene_variant,,ENST00000582824,;ZNF717,intron_variant,,ENST00000491507,;	-	ENSG00000227124	ENST00000478296	Transcript
ZNF717	0	.	GRCh38	chr3	75738575	75738575	+	Missense_Mutation	SNP	G	G	A	rs1962893		SH-SY5Y_S8	NORMAL	G	G																c.898N>T	p.Arg300Cys	p.R300C	ENST00000478296	4/4	318	190	128				ZNF717,missense_variant,p.Arg300Cys,ENST00000478296,NM_001290209.1;ZNF717,intron_variant,,ENST00000477374,NM_001324026.1,NM_001290210.1;ZNF717,downstream_gene_variant,,ENST00000468296,;ZNF717,downstream_gene_variant,,ENST00000471541,;MIR4273,downstream_gene_variant,,ENST00000582824,;ZNF717,intron_variant,,ENST00000491507,;	A	ENSG00000227124	ENST00000478296	Transcript
ZNF717	0	.	GRCh38	chr3	75738859	75738859	+	Missense_Mutation	SNP	A	A	C	rs3009006		SH-SY5Y_S8	NORMAL	A	A																c.614N>G	p.Val205Gly	p.V205G	ENST00000478296	4/4	466	164	302				ZNF717,missense_variant,p.Val205Gly,ENST00000478296,NM_001290209.1;ZNF717,intron_variant,,ENST00000477374,NM_001324026.1,NM_001290210.1;ZNF717,downstream_gene_variant,,ENST00000468296,;ZNF717,downstream_gene_variant,,ENST00000471541,;MIR4273,downstream_gene_variant,,ENST00000582824,;ZNF717,intron_variant,,ENST00000491507,;	C	ENSG00000227124	ENST00000478296	Transcript
ZNF717	0	.	GRCh38	chr3	75739283	75739283	+	Missense_Mutation	SNP	G	G	T	rs4011155		SH-SY5Y_S8	NORMAL	G	G																c.190N>A	p.Gln64Lys	p.Q64K	ENST00000478296	4/4	146	105	41				ZNF717,missense_variant,p.Gln64Lys,ENST00000478296,NM_001290209.1;ZNF717,intron_variant,,ENST00000477374,NM_001324026.1,NM_001290210.1;ZNF717,downstream_gene_variant,,ENST00000468296,;ZNF717,downstream_gene_variant,,ENST00000471541,;MIR4273,downstream_gene_variant,,ENST00000582824,;ZNF717,intron_variant,,ENST00000491507,;	T	ENSG00000227124	ENST00000478296	Transcript
ZNF717	0	.	GRCh38	chr3	75741293	75741293	+	Missense_Mutation	SNP	G	G	A	rs1971517		SH-SY5Y_S8	NORMAL	G	G																c.110N>T	p.Pro37Leu	p.P37L	ENST00000478296	3/4	395	290	105				ZNF717,missense_variant,p.Pro37Leu,ENST00000478296,NM_001290209.1;ZNF717,missense_variant,p.Pro87Leu,ENST00000477374,NM_001324026.1,NM_001290210.1;ZNF717,missense_variant,p.Pro87Leu,ENST00000468296,;ZNF717,missense_variant,p.Pro37Leu,ENST00000471541,;MIR4273,downstream_gene_variant,,ENST00000582824,;ZNF717,non_coding_transcript_exon_variant,,ENST00000491507,;	A	ENSG00000227124	ENST00000478296	Transcript
ZNF717	0	.	GRCh38	chr3	75741362	75741362	+	Missense_Mutation	SNP	T	C	C	rs2918519		SH-SY5Y_S8	NORMAL	T	T																c.41N>G	p.Tyr14Cys	p.Y14C	ENST00000478296	3/4	264	42	222				ZNF717,missense_variant,p.Tyr14Cys,ENST00000478296,NM_001290209.1;ZNF717,missense_variant,p.Tyr64Cys,ENST00000477374,NM_001324026.1,NM_001290210.1;ZNF717,missense_variant,p.Tyr64Cys,ENST00000468296,;ZNF717,missense_variant,p.Tyr14Cys,ENST00000471541,;MIR4273,downstream_gene_variant,,ENST00000582824,;ZNF717,non_coding_transcript_exon_variant,,ENST00000491507,;	C	ENSG00000227124	ENST00000478296	Transcript
ZNF717	0	.	GRCh38	chr3	75741709	75741709	+	5'UTR	SNP	C	C	T	rs73117241		SH-SY5Y_S8	NORMAL	C	C																c.-66N>A			ENST00000478296	2/4	254	196	58				ZNF717,missense_variant,p.Val29Met,ENST00000477374,NM_001324026.1,NM_001290210.1;ZNF717,missense_variant,p.Val29Met,ENST00000468296,;ZNF717,5_prime_UTR_variant,,ENST00000478296,NM_001290209.1;ZNF717,5_prime_UTR_variant,,ENST00000471541,;MIR4273,downstream_gene_variant,,ENST00000582824,;ZNF717,non_coding_transcript_exon_variant,,ENST00000491507,;	T	ENSG00000227124	ENST00000478296	Transcript
CRYBG3	0	.	GRCh38	chr3	97874326	97874326	+	Nonsense_Mutation	SNP	C	C	A	novel		SH-SY5Y_S8	NORMAL	C	C																c.3132N>A	p.Tyr1044Ter	p.Y1044*	ENST00000389622	4/22	297	181	115				CRYBG3,stop_gained,p.Tyr1044Ter,ENST00000389622,NM_153605.3;RP11-389G6.4,intron_variant,,ENST00000624061,;	A	ENSG00000080200	ENST00000389622	Transcript
OR5H15	0	.	GRCh38	chr3	98169297	98169297	+	Missense_Mutation	SNP	T	T	C	rs147066998		SH-SY5Y_S8	NORMAL	T	T																c.598N>C	p.Phe200Leu	p.F200L	ENST00000356526	1/1	125	63	62				OR5H15,missense_variant,p.Phe200Leu,ENST00000356526,NM_001005515.1;OR5H15,missense_variant,p.Phe200Leu,ENST00000615035,;	C	ENSG00000233412	ENST00000356526	Transcript
FILIP1L	0	.	GRCh38	chr3	99850273	99850273	+	Missense_Mutation	SNP	C	C	T	novel		SH-SY5Y_S8	NORMAL	C	C																c.1403N>A	p.Arg468Lys	p.R468K	ENST00000354552	5/6	151	104	47				FILIP1L,missense_variant,p.Arg468Lys,ENST00000331335,NM_001042459.2;FILIP1L,missense_variant,p.Arg468Lys,ENST00000354552,NM_182909.3;FILIP1L,missense_variant,p.Arg228Lys,ENST00000383694,NM_014890.3;FILIP1L,missense_variant,p.Arg228Lys,ENST00000495625,;FILIP1L,missense_variant,p.Arg228Lys,ENST00000471562,NM_001282794.1;FILIP1L,missense_variant,p.Arg44Lys,ENST00000487087,NM_001282793.1;CMSS1,intron…	T	ENSG00000168386	ENST00000354552	Transcript
ZBTB20	0	.	GRCh38	chr3	114350760	114350760	+	Missense_Mutation	SNP	C	C	T	rs138924453		SH-SY5Y_S8	NORMAL	C	C																c.1318N>A	p.Glu440Lys	p.E440K	ENST00000474710	4/5	488	361	127				ZBTB20,missense_variant,p.Glu367Lys,ENST00000357258,NM_015642.5;ZBTB20,missense_variant,p.Glu367Lys,ENST00000462705,NM_001164343.2;ZBTB20,missense_variant,p.Glu367Lys,ENST00000393785,NM_001164346.2;ZBTB20,missense_variant,p.Glu367Lys,ENST00000471418,NM_001164345.2;ZBTB20,missense_variant,p.Glu367Lys,ENST00000464560,NM_001164344.2;ZBTB20,missense_variant,p.Glu367Lys,ENST00000481632,NM_001164347.2;…	T	ENSG00000181722	ENST00000474710	Transcript
GPR156	0	.	GRCh38	chr3	120181244	120181244	+	Missense_Mutation	SNP	C	C	A	novel		SH-SY5Y_S8	NORMAL	C	C																c.814N>T	p.Gly272Trp	p.G272W	ENST00000464295	8/10	340	245	95				GPR156,missense_variant,p.Gly272Trp,ENST00000464295,;GPR156,missense_variant,p.Gly272Trp,ENST00000315843,NM_153002.2;GPR156,missense_variant,p.Gly268Trp,ENST00000461057,NM_001168271.1;GPR156,intron_variant,,ENST00000495912,;	A	ENSG00000175697	ENST00000464295	Transcript
POLQ	0	.	GRCh38	chr3	121490040	121490040	+	Missense_Mutation	SNP	T	T	G	rs3218633		SH-SY5Y_S8	NORMAL	T	T																c.2891N>C	p.Glu964Ala	p.E964A	ENST00000264233	16/30	169	113	56				POLQ,missense_variant,p.Glu1099Ala,ENST00000621776,;POLQ,missense_variant,p.Glu964Ala,ENST00000264233,NM_199420.3;RPL7AP11,upstream_gene_variant,,ENST00000486538,;	G	ENSG00000051341	ENST00000264233	Transcript
CCDC14	0	.	GRCh38	chr3	123915447	123915447	+	Missense_Mutation	SNP	C	C	T	rs145664821		SH-SY5Y_S8	NORMAL	C	C																c.2071N>A	p.Gly691Ser	p.G691S	ENST00000488653	12/12	506	364	141				CCDC14,missense_variant,p.Gly532Ser,ENST00000485727,;CCDC14,missense_variant,p.Gly532Ser,ENST00000489746,NM_001308317.1;CCDC14,missense_variant,p.Gly691Ser,ENST00000488653,NM_022757.4;CCDC14,missense_variant,p.Gly691Ser,ENST00000433542,;CCDC14,missense_variant,p.Gly643Ser,ENST00000310351,;CCDC14,missense_variant,p.Gly684Ser,ENST00000409697,;CCDC14,intron_variant,,ENST00000419247,;CCDC14,intron_va…	T	ENSG00000175455	ENST00000488653	Transcript
ITGB5	0	.	GRCh38	chr3	124796480	124796480	+	Missense_Mutation	SNP	G	G	T	novel		SH-SY5Y_S8	NORMAL	G	G																c.1601N>A	p.Ser534Tyr	p.S534Y	ENST00000296181	10/15	195	98	97				ITGB5,missense_variant,p.Ser534Tyr,ENST00000296181,NM_002213.4;ITGB5,missense_variant,p.Ser224Tyr,ENST00000481591,;ITGB5,missense_variant,p.Ser262Tyr,ENST00000488466,;ITGB5,downstream_gene_variant,,ENST00000496703,;7SK,upstream_gene_variant,,ENST00000612820,;RP11-71H17.8,upstream_gene_variant,,ENST00000624807,;ITGB5,downstream_gene_variant,,ENST00000474838,;	T	ENSG00000082781	ENST00000296181	Transcript
TOPBP1	0	.	GRCh38	chr3	133637943	133637943	+	Missense_Mutation	SNP	A	A	G	novel		SH-SY5Y_S8	NORMAL	A	A																c.2453N>C	p.Leu818Ser	p.L818S	ENST00000260810	14/28	610	423	187				TOPBP1,missense_variant,p.Leu818Ser,ENST00000260810,NM_007027.3;	G	ENSG00000163781	ENST00000260810	Transcript
C3orf36	0	.	GRCh38	chr3	133928518	133928518	+	Missense_Mutation	SNP	G	G	T	novel		SH-SY5Y_S8	NORMAL	G	G																c.286N>A	p.Leu96Ile	p.L96I	ENST00000408895	1/1	253	176	77				C3orf36,missense_variant,p.Leu96Ile,ENST00000408895,NM_025041.2;SLCO2A1,downstream_gene_variant,,ENST00000310926,NM_005630.2;	T	ENSG00000221972	ENST00000408895	Transcript
TRIM42	0	.	GRCh38	chr3	140691077	140691077	+	Missense_Mutation	SNP	G	G	A	rs115301879		SH-SY5Y_S8	NORMAL	G	G																c.1970N>A	p.Arg657Gln	p.R657Q	ENST00000286349	4/5	378	194	184				TRIM42,missense_variant,p.Arg657Gln,ENST00000286349,NM_152616.4;	A	ENSG00000155890	ENST00000286349	Transcript
PLSCR4	0	.	GRCh38	chr3	146206667	146206667	+	Missense_Mutation	SNP	C	C	A	rs143201630		SH-SY5Y_S8	NORMAL	C	C																c.213N>T	p.Leu71Phe	p.L71F	ENST00000354952	4/9	604	464	140				PLSCR4,missense_variant,p.Leu71Phe,ENST00000354952,NM_020353.2;PLSCR4,missense_variant,p.Leu71Phe,ENST00000383083,NM_001128306.1;PLSCR4,missense_variant,p.Leu56Phe,ENST00000433593,NM_001177304.1;PLSCR4,missense_variant,p.Leu71Phe,ENST00000446574,NM_001128305.1;PLSCR4,missense_variant,p.Leu71Phe,ENST00000493382,NM_001128304.1;PLSCR4,missense_variant,p.Leu71Phe,ENST00000460350,;PLSCR4,missense_vari…	A	ENSG00000114698	ENST00000354952	Transcript
HPS3	0	.	GRCh38	chr3	149153525	149153525	+	Missense_Mutation	SNP	C	C	A	novel		SH-SY5Y_S8	NORMAL	C	C																c.1277N>A	p.Ala426Asp	p.A426D	ENST00000296051	7/17	264	202	62				HPS3,missense_variant,p.Ala426Asp,ENST00000296051,NM_032383.4;HPS3,missense_variant,p.Ala261Asp,ENST00000460120,NM_001308258.1;HPS3,non_coding_transcript_exon_variant,,ENST00000462030,;HPS3,non_coding_transcript_exon_variant,,ENST00000486530,;	A	ENSG00000163755	ENST00000296051	Transcript
SELENOT	0	.	GRCh38	chr3	150603438	150603438	+	Missense_Mutation	SNP	G	G	A	rs11548663		SH-SY5Y_S8	NORMAL	G	G																c.76N>A	p.Val26Met	p.V26M	ENST00000471696	1/6	339	140	199				SELENOT,missense_variant,p.Val26Met,ENST00000615547,;SELENOT,missense_variant,p.Val26Met,ENST00000471696,NM_016275.3;SELENOT,5_prime_UTR_variant,,ENST00000485923,;SELENOT,5_prime_UTR_variant,,ENST00000477889,;SELENOT,intron_variant,,ENST00000480740,;SERP1,upstream_gene_variant,,ENST00000479209,;SERP1,upstream_gene_variant,,ENST00000490945,;SERP1,upstream_gene_variant,,ENST00000491195,;SERP1,upstr…	A	ENSG00000198843	ENST00000471696	Transcript
MED12L	0	.	GRCh38	chr3	151409285	151409285	+	Missense_Mutation	SNP	C	C	T	rs751997643		SH-SY5Y_S8	NORMAL	C	C																c.5758N>T	p.Arg1920Trp	p.R1920W	ENST00000474524	38/43	250	193	57				MED12L,missense_variant,p.Arg1920Trp,ENST00000474524,NM_053002.5;MED12L,intron_variant,,ENST00000273432,;MED12L,intron_variant,,ENST00000488092,;	T	ENSG00000144893	ENST00000474524	Transcript
IGSF10	0	.	GRCh38	chr3	151437302	151437302	+	Missense_Mutation	SNP	A	A	G	rs145036931		SH-SY5Y_S8	NORMAL	A	A																c.7259N>C	p.Ile2420Thr	p.I2420T	ENST00000282466	6/6	458	234	224				IGSF10,missense_variant,p.Ile2420Thr,ENST00000282466,NM_178822.4;IGSF10,intron_variant,,ENST00000489791,;MED12L,downstream_gene_variant,,ENST00000474524,NM_053002.5;MED12L,downstream_gene_variant,,ENST00000273432,;IGSF10,non_coding_transcript_exon_variant,,ENST00000495443,;IGSF10,non_coding_transcript_exon_variant,,ENST00000493841,;IGSF10,upstream_gene_variant,,ENST00000497472,;	G	ENSG00000152580	ENST00000282466	Transcript
IGSF10	0	.	GRCh38	chr3	151445743	151445743	+	Missense_Mutation	SNP	C	C	A	novel		SH-SY5Y_S8	NORMAL	C	C																c.4238N>T	p.Arg1413Ile	p.R1413I	ENST00000282466	4/6	551	418	133				IGSF10,missense_variant,p.Arg1413Ile,ENST00000282466,NM_178822.4;IGSF10,upstream_gene_variant,,ENST00000489791,;IGSF10,upstream_gene_variant,,ENST00000495443,;IGSF10,upstream_gene_variant,,ENST00000493841,;	A	ENSG00000152580	ENST00000282466	Transcript
ABCC5	0	.	GRCh38	chr3	183947469	183947469	+	Frame_Shift_Del	DEL	A	A	-	rs762628168		SH-SY5Y_S8	NORMAL	A	A																c.3269delN	p.Leu1090CysfsTer26	p.L1090Cfs*26	ENST00000334444	23/30	241	167	74				ABCC5,frameshift_variant,p.Leu1090CysfsTer26,ENST00000334444,NM_005688.3,NM_001320032.1;ABCC5,frameshift_variant,p.Leu1047CysfsTer26,ENST00000265586,;ABCC5,3_prime_UTR_variant,,ENST00000437205,;ABCC5,upstream_gene_variant,,ENST00000443497,;	-	ENSG00000114770	ENST00000334444	Transcript
AP2M1	0	.	GRCh38	chr3	184177019	184177019	+	Missense_Mutation	SNP	A	A	G	novel		SH-SY5Y_S8	NORMAL	A	A																c.26N>G	p.Asn9Ser	p.N9S	ENST00000292807	2/12	297	225	72				AP2M1,missense_variant,p.Asn9Ser,ENST00000382456,NM_001025205.1;AP2M1,missense_variant,p.Asn9Ser,ENST00000439647,;AP2M1,missense_variant,p.Asn9Ser,ENST00000292807,NM_004068.3;AP2M1,missense_variant,p.Asn9Ser,ENST00000411763,NM_001311198.1;AP2M1,missense_variant,p.Asn9Ser,ENST00000621863,;AP2M1,missense_variant,p.Asn9Ser,ENST00000432591,;AP2M1,missense_variant,p.Asn9Ser,ENST00000431779,;AP2M1,miss…	G	ENSG00000161203	ENST00000292807	Transcript
CLCN2	0	.	GRCh38	chr3	184352474	184352474	+	Missense_Mutation	SNP	C	C	T	rs144164281		SH-SY5Y_S8	NORMAL	C	C																c.2240N>A	p.Arg747His	p.R747H	ENST00000265593	20/24	525	388	137				CLCN2,missense_variant,p.Arg747His,ENST00000265593,NM_004366.5;CLCN2,missense_variant,p.Arg730His,ENST00000344937,NM_001171087.2;CLCN2,missense_variant,p.Arg703His,ENST00000434054,NM_001171088.2;CLCN2,missense_variant,p.Arg747His,ENST00000457512,NM_001171089.2;CLCN2,downstream_gene_variant,,ENST00000636492,;CLCN2,downstream_gene_variant,,ENST00000636419,;CLCN2,downstream_gene_variant,,ENST0000063…	T	ENSG00000114859	ENST00000265593	Transcript
CLCN2	0	.	GRCh38	chr3	184353122	184353122	+	Missense_Mutation	SNP	G	G	T	rs372387452		SH-SY5Y_S8	NORMAL	G	G																c.2054N>A	p.Pro685Gln	p.P685Q	ENST00000265593	18/24	536	379	157				CLCN2,missense_variant,p.Pro685Gln,ENST00000265593,NM_004366.5;CLCN2,missense_variant,p.Pro668Gln,ENST00000344937,NM_001171087.2;CLCN2,missense_variant,p.Pro641Gln,ENST00000434054,NM_001171088.2;CLCN2,missense_variant,p.Pro685Gln,ENST00000457512,NM_001171089.2;CLCN2,downstream_gene_variant,,ENST00000636492,;CLCN2,downstream_gene_variant,,ENST00000636419,;CLCN2,downstream_gene_variant,,ENST0000063…	T	ENSG00000114859	ENST00000265593	Transcript
EPHB3	0	.	GRCh38	chr3	184580498	184580498	+	Missense_Mutation	SNP	C	C	T	novel		SH-SY5Y_S8	NORMAL	C	C																c.2269N>T	p.Arg757Cys	p.R757C	ENST00000330394	12/16	349	264	85				EPHB3,missense_variant,p.Arg757Cys,ENST00000330394,NM_004443.3;EPHB3,non_coding_transcript_exon_variant,,ENST00000473079,;EPHB3,downstream_gene_variant,,ENST00000482987,;	T	ENSG00000182580	ENST00000330394	Transcript
MUC20	0	.	GRCh38	chr3	195721015	195721015	+	Missense_Mutation	SNP	G	G	C	rs7627924		SH-SY5Y_S8	NORMAL	G	G																c.8N>C	p.Cys3Ser	p.C3S	ENST00000447234	1/4	335	237	98				MUC20,missense_variant,p.Cys3Ser,ENST00000447234,NM_001282506.1;MUC20,missense_variant,p.Cys3Ser,ENST00000436408,;MUC20,missense_variant,p.Cys3Ser,ENST00000320736,;MUC20,upstream_gene_variant,,ENST00000445522,;LINC00969,intron_variant,,ENST00000600197,;LINC00969,intron_variant,,ENST00000627609,;LINC00969,intron_variant,,ENST00000627471,;LINC00969,intron_variant,,ENST00000630197,;LINC00969,intron_…	C	ENSG00000176945	ENST00000447234	Transcript
MUC20	0	.	GRCh38	chr3	195726080	195726080	+	Missense_Mutation	SNP	G	G	C	rs2688542		SH-SY5Y_S8	NORMAL	G	G																c.1477N>C	p.Asp493His	p.D493H	ENST00000447234	2/4	633	457	176				MUC20,missense_variant,p.Asp458His,ENST00000445522,;MUC20,missense_variant,p.Asp493His,ENST00000447234,NM_001282506.1;MUC20,missense_variant,p.Asp493His,ENST00000436408,;MUC20,missense_variant,p.Asp322His,ENST00000320736,;MUC20,upstream_gene_variant,,ENST00000423938,;LINC00969,intron_variant,,ENST00000600197,;LINC00969,intron_variant,,ENST00000628392,;LINC00969,intron_variant,,ENST00000629721,;LI…	C	ENSG00000176945	ENST00000447234	Transcript
MUC20	0	.	GRCh38	chr3	195729690	195729690	+	Missense_Mutation	SNP	C	C	G	rs3762739		SH-SY5Y_S8	NORMAL	C	C																c.2012N>G	p.Ser671Cys	p.S671C	ENST00000447234	3/4	354	259	95				MUC20,missense_variant,p.Ser636Cys,ENST00000445522,;MUC20,missense_variant,p.Ser671Cys,ENST00000447234,NM_001282506.1;MUC20,missense_variant,p.Ser671Cys,ENST00000436408,;MUC20,missense_variant,p.Ser500Cys,ENST00000320736,;MUC20,missense_variant,p.Ser83Cys,ENST00000423938,;LINC00969,non_coding_transcript_exon_variant,,ENST00000628392,;LINC00969,non_coding_transcript_exon_variant,,ENST00000594446,;…	G	ENSG00000176945	ENST00000447234	Transcript
MUC4	0	.	GRCh38	chr3	195770288	195770289	+	Frame_Shift_Ins	INS	-	-	C	novel		SH-SY5Y_S8	NORMAL	-	-																c.13325_13326insG	p.Tyr4443LeufsTer68	p.Y4443Lfs*68	ENST00000463781	6/25	141	116	25				MUC4,frameshift_variant,p.Tyr4443LeufsTer68,ENST00000463781,NM_018406.6;MUC4,frameshift_variant,p.Tyr207LeufsTer68,ENST00000346145,NM_004532.5;MUC4,frameshift_variant,p.Tyr156LeufsTer68,ENST00000349607,NM_138297.4;MUC4,intron_variant,,ENST00000475231,;MUC4,upstream_gene_variant,,ENST00000486425,;MUC4,frameshift_variant,p.Tyr4443LeufsTer68,ENST00000478156,;MUC4,frameshift_variant,p.Tyr4443LeufsTer…	C	ENSG00000145113	ENST00000463781	Transcript
MUC4	0	.	GRCh38	chr3	195779036	195779036	+	Missense_Mutation	SNP	T	T	G	rs138720131		SH-SY5Y_S8	NORMAL	T	T																c.12544N>C	p.Thr4182Pro	p.T4182P	ENST00000463781	2/25	1056	631	420				MUC4,missense_variant,p.Thr4182Pro,ENST00000463781,NM_018406.6;MUC4,missense_variant,p.Thr4182Pro,ENST00000475231,;MUC4,intron_variant,,ENST00000346145,NM_004532.5;MUC4,intron_variant,,ENST00000349607,NM_138297.4;MUC4,missense_variant,p.Thr4182Pro,ENST00000478156,;MUC4,missense_variant,p.Thr4182Pro,ENST00000466475,;MUC4,missense_variant,p.Thr4182Pro,ENST00000477756,;MUC4,missense_variant,p.Thr418…	G	ENSG00000145113	ENST00000463781	Transcript
MUC4	0	.	GRCh38	chr3	195779084	195779084	+	Missense_Mutation	SNP	C	C	T	rs55789594		SH-SY5Y_S8	NORMAL	C	C																c.12496N>A	p.Ala4166Thr	p.A4166T	ENST00000463781	2/25	704	479	224				MUC4,missense_variant,p.Ala4166Thr,ENST00000463781,NM_018406.6;MUC4,missense_variant,p.Ala4166Thr,ENST00000475231,;MUC4,intron_variant,,ENST00000346145,NM_004532.5;MUC4,intron_variant,,ENST00000349607,NM_138297.4;MUC4,missense_variant,p.Ala4166Thr,ENST00000478156,;MUC4,missense_variant,p.Ala4166Thr,ENST00000466475,;MUC4,missense_variant,p.Ala4166Thr,ENST00000477756,;MUC4,missense_variant,p.Ala416…	T	ENSG00000145113	ENST00000463781	Transcript
MUC4	0	.	GRCh38	chr3	195779228	195779228	+	Missense_Mutation	SNP	T	C	C	rs199748333		SH-SY5Y_S8	NORMAL	T	T																c.12352N>G	p.Thr4118Ala	p.T4118A	ENST00000463781	2/25	830	174	655				MUC4,missense_variant,p.Thr4118Ala,ENST00000463781,NM_018406.6;MUC4,missense_variant,p.Thr4118Ala,ENST00000475231,;MUC4,intron_variant,,ENST00000346145,NM_004532.5;MUC4,intron_variant,,ENST00000349607,NM_138297.4;MUC4,missense_variant,p.Thr4118Ala,ENST00000478156,;MUC4,missense_variant,p.Thr4118Ala,ENST00000466475,;MUC4,missense_variant,p.Thr4118Ala,ENST00000477756,;MUC4,missense_variant,p.Thr411…	C	ENSG00000145113	ENST00000463781	Transcript
MUC4	0	.	GRCh38	chr3	195779326	195779326	+	Missense_Mutation	SNP	T	T	C	rs148307810		SH-SY5Y_S8	NORMAL	T	T																c.12254N>G	p.Asp4085Gly	p.D4085G	ENST00000463781	2/25	353	251	102				MUC4,missense_variant,p.Asp4085Gly,ENST00000463781,NM_018406.6;MUC4,missense_variant,p.Asp4085Gly,ENST00000475231,;MUC4,intron_variant,,ENST00000346145,NM_004532.5;MUC4,intron_variant,,ENST00000349607,NM_138297.4;MUC4,missense_variant,p.Asp4085Gly,ENST00000478156,;MUC4,missense_variant,p.Asp4085Gly,ENST00000466475,;MUC4,missense_variant,p.Asp4085Gly,ENST00000477756,;MUC4,missense_variant,p.Asp408…	C	ENSG00000145113	ENST00000463781	Transcript
MUC4	0	.	GRCh38	chr3	195779356	195779356	+	Missense_Mutation	SNP	C	C	G	rs75610733		SH-SY5Y_S8	NORMAL	C	C																c.12224N>C	p.Arg4075Thr	p.R4075T	ENST00000463781	2/25	438	256	182				MUC4,missense_variant,p.Arg4075Thr,ENST00000463781,NM_018406.6;MUC4,missense_variant,p.Arg4075Thr,ENST00000475231,;MUC4,intron_variant,,ENST00000346145,NM_004532.5;MUC4,intron_variant,,ENST00000349607,NM_138297.4;MUC4,missense_variant,p.Arg4075Thr,ENST00000478156,;MUC4,missense_variant,p.Arg4075Thr,ENST00000466475,;MUC4,missense_variant,p.Arg4075Thr,ENST00000477756,;MUC4,missense_variant,p.Arg407…	G	ENSG00000145113	ENST00000463781	Transcript
MUC4	0	.	GRCh38	chr3	195779374	195779374	+	Missense_Mutation	SNP	C	C	A	rs150394536		SH-SY5Y_S8	NORMAL	C	C																c.12206N>T	p.Ser4069Ile	p.S4069I	ENST00000463781	2/25	479	294	185				MUC4,missense_variant,p.Ser4069Ile,ENST00000463781,NM_018406.6;MUC4,missense_variant,p.Ser4069Ile,ENST00000475231,;MUC4,intron_variant,,ENST00000346145,NM_004532.5;MUC4,intron_variant,,ENST00000349607,NM_138297.4;MUC4,missense_variant,p.Ser4069Ile,ENST00000478156,;MUC4,missense_variant,p.Ser4069Ile,ENST00000466475,;MUC4,missense_variant,p.Ser4069Ile,ENST00000477756,;MUC4,missense_variant,p.Ser406…	A	ENSG00000145113	ENST00000463781	Transcript
MUC4	0	.	GRCh38	chr3	195779396	195779396	+	Missense_Mutation	SNP	C	C	T	novel		SH-SY5Y_S8	NORMAL	C	C																c.12184N>A	p.Ala4062Thr	p.A4062T	ENST00000463781	2/25	507	310	197				MUC4,missense_variant,p.Ala4062Thr,ENST00000463781,NM_018406.6;MUC4,missense_variant,p.Ala4062Thr,ENST00000475231,;MUC4,intron_variant,,ENST00000346145,NM_004532.5;MUC4,intron_variant,,ENST00000349607,NM_138297.4;MUC4,missense_variant,p.Ala4062Thr,ENST00000478156,;MUC4,missense_variant,p.Ala4062Thr,ENST00000466475,;MUC4,missense_variant,p.Ala4062Thr,ENST00000477756,;MUC4,missense_variant,p.Ala406…	T	ENSG00000145113	ENST00000463781	Transcript
MUC4	0	.	GRCh38	chr3	195779875	195779875	+	Missense_Mutation	SNP	G	G	A	rs192522651		SH-SY5Y_S8	NORMAL	G	G																c.11705N>T	p.Ala3902Val	p.A3902V	ENST00000463781	2/25	678	327	351				MUC4,missense_variant,p.Ala3902Val,ENST00000463781,NM_018406.6;MUC4,missense_variant,p.Ala3902Val,ENST00000475231,;MUC4,intron_variant,,ENST00000346145,NM_004532.5;MUC4,intron_variant,,ENST00000349607,NM_138297.4;MUC4,missense_variant,p.Ala3902Val,ENST00000478156,;MUC4,missense_variant,p.Ala3902Val,ENST00000466475,;MUC4,missense_variant,p.Ala3902Val,ENST00000477756,;MUC4,missense_variant,p.Ala390…	A	ENSG00000145113	ENST00000463781	Transcript
MUC4	0	.	GRCh38	chr3	195780236	195780236	+	Missense_Mutation	SNP	C	C	T	novel		SH-SY5Y_S8	NORMAL	C	C																c.11344N>A	p.Ala3782Thr	p.A3782T	ENST00000463781	2/25	2826	1673	1141				MUC4,missense_variant,p.Ala3782Thr,ENST00000463781,NM_018406.6;MUC4,missense_variant,p.Ala3782Thr,ENST00000475231,;MUC4,intron_variant,,ENST00000346145,NM_004532.5;MUC4,intron_variant,,ENST00000349607,NM_138297.4;MUC4,missense_variant,p.Ala3782Thr,ENST00000478156,;MUC4,missense_variant,p.Ala3782Thr,ENST00000466475,;MUC4,missense_variant,p.Ala3782Thr,ENST00000477756,;MUC4,missense_variant,p.Ala378…	T	ENSG00000145113	ENST00000463781	Transcript
MUC4	0	.	GRCh38	chr3	195780322	195780322	+	Missense_Mutation	SNP	G	G	A	rs201474621		SH-SY5Y_S8	NORMAL	G	G																c.11258N>T	p.Ala3753Val	p.A3753V	ENST00000463781	2/25	2865	1836	1029				MUC4,missense_variant,p.Ala3753Val,ENST00000463781,NM_018406.6;MUC4,missense_variant,p.Ala3753Val,ENST00000475231,;MUC4,intron_variant,,ENST00000346145,NM_004532.5;MUC4,intron_variant,,ENST00000349607,NM_138297.4;MUC4,missense_variant,p.Ala3753Val,ENST00000478156,;MUC4,missense_variant,p.Ala3753Val,ENST00000466475,;MUC4,missense_variant,p.Ala3753Val,ENST00000477756,;MUC4,missense_variant,p.Ala375…	A	ENSG00000145113	ENST00000463781	Transcript
MUC4	0	.	GRCh38	chr3	195780391	195780391	+	Missense_Mutation	SNP	T	T	G	novel		SH-SY5Y_S8	NORMAL	T	T																c.11189N>C	p.His3730Pro	p.H3730P	ENST00000463781	2/25	3691	2570	1121				MUC4,missense_variant,p.His3730Pro,ENST00000463781,NM_018406.6;MUC4,missense_variant,p.His3730Pro,ENST00000475231,;MUC4,intron_variant,,ENST00000346145,NM_004532.5;MUC4,intron_variant,,ENST00000349607,NM_138297.4;MUC4,missense_variant,p.His3730Pro,ENST00000478156,;MUC4,missense_variant,p.His3730Pro,ENST00000466475,;MUC4,missense_variant,p.His3730Pro,ENST00000477756,;MUC4,missense_variant,p.His373…	G	ENSG00000145113	ENST00000463781	Transcript
MUC4	0	.	GRCh38	chr3	195780590	195780590	+	Missense_Mutation	SNP	G	G	A	rs200928587		SH-SY5Y_S8	NORMAL	G	G																c.10990N>T	p.Pro3664Ser	p.P3664S	ENST00000463781	2/25	791	493	298				MUC4,missense_variant,p.Pro3664Ser,ENST00000463781,NM_018406.6;MUC4,missense_variant,p.Pro3664Ser,ENST00000475231,;MUC4,intron_variant,,ENST00000346145,NM_004532.5;MUC4,intron_variant,,ENST00000349607,NM_138297.4;MUC4,missense_variant,p.Pro3664Ser,ENST00000478156,;MUC4,missense_variant,p.Pro3664Ser,ENST00000466475,;MUC4,missense_variant,p.Pro3664Ser,ENST00000477756,;MUC4,missense_variant,p.Pro366…	A	ENSG00000145113	ENST00000463781	Transcript
MUC4	0	.	GRCh38	chr3	195780623	195780623	+	Missense_Mutation	SNP	C	C	T	rs200217182		SH-SY5Y_S8	NORMAL	C	C																c.10957N>A	p.Asp3653Asn	p.D3653N	ENST00000463781	2/25	1826	552	1271				MUC4,missense_variant,p.Asp3653Asn,ENST00000463781,NM_018406.6;MUC4,missense_variant,p.Asp3653Asn,ENST00000475231,;MUC4,intron_variant,,ENST00000346145,NM_004532.5;MUC4,intron_variant,,ENST00000349607,NM_138297.4;MUC4,missense_variant,p.Asp3653Asn,ENST00000478156,;MUC4,missense_variant,p.Asp3653Asn,ENST00000466475,;MUC4,missense_variant,p.Asp3653Asn,ENST00000477756,;MUC4,missense_variant,p.Asp365…	T	ENSG00000145113	ENST00000463781	Transcript
MUC4	0	.	GRCh38	chr3	195781237	195781237	+	Missense_Mutation	SNP	G	G	A	novel		SH-SY5Y_S8	NORMAL	G	G																c.10343N>T	p.Ser3448Leu	p.S3448L	ENST00000463781	2/25	3076	2221	855				MUC4,missense_variant,p.Ser3448Leu,ENST00000463781,NM_018406.6;MUC4,missense_variant,p.Ser3448Leu,ENST00000475231,;MUC4,intron_variant,,ENST00000346145,NM_004532.5;MUC4,intron_variant,,ENST00000349607,NM_138297.4;MUC4,missense_variant,p.Ser3448Leu,ENST00000478156,;MUC4,missense_variant,p.Ser3448Leu,ENST00000466475,;MUC4,missense_variant,p.Ser3448Leu,ENST00000477756,;MUC4,missense_variant,p.Ser344…	A	ENSG00000145113	ENST00000463781	Transcript
MUC4	0	.	GRCh38	chr3	195781790	195781790	+	Missense_Mutation	SNP	A	A	G	novel		SH-SY5Y_S8	NORMAL	A	A																c.9790N>C	p.Ser3264Pro	p.S3264P	ENST00000463781	2/25	670	256	414				MUC4,missense_variant,p.Ser3264Pro,ENST00000463781,NM_018406.6;MUC4,missense_variant,p.Ser3264Pro,ENST00000475231,;MUC4,intron_variant,,ENST00000346145,NM_004532.5;MUC4,intron_variant,,ENST00000349607,NM_138297.4;MUC4,missense_variant,p.Ser3264Pro,ENST00000478156,;MUC4,missense_variant,p.Ser3264Pro,ENST00000466475,;MUC4,missense_variant,p.Ser3264Pro,ENST00000477756,;MUC4,missense_variant,p.Ser326…	G	ENSG00000145113	ENST00000463781	Transcript
MUC4	0	.	GRCh38	chr3	195781796	195781796	+	Missense_Mutation	SNP	T	T	C	rs757957414		SH-SY5Y_S8	NORMAL	T	T																c.9784N>G	p.Thr3262Ala	p.T3262A	ENST00000463781	2/25	566	315	251				MUC4,missense_variant,p.Thr3262Ala,ENST00000463781,NM_018406.6;MUC4,missense_variant,p.Thr3262Ala,ENST00000475231,;MUC4,intron_variant,,ENST00000346145,NM_004532.5;MUC4,intron_variant,,ENST00000349607,NM_138297.4;MUC4,missense_variant,p.Thr3262Ala,ENST00000478156,;MUC4,missense_variant,p.Thr3262Ala,ENST00000466475,;MUC4,missense_variant,p.Thr3262Ala,ENST00000477756,;MUC4,missense_variant,p.Thr326…	C	ENSG00000145113	ENST00000463781	Transcript
MUC4	0	.	GRCh38	chr3	195781797	195781797	+	Missense_Mutation	SNP	G	G	C	rs796595385		SH-SY5Y_S8	NORMAL	G	G																c.9783N>G	p.Asp3261Glu	p.D3261E	ENST00000463781	2/25	553	333	219				MUC4,missense_variant,p.Asp3261Glu,ENST00000463781,NM_018406.6;MUC4,missense_variant,p.Asp3261Glu,ENST00000475231,;MUC4,intron_variant,,ENST00000346145,NM_004532.5;MUC4,intron_variant,,ENST00000349607,NM_138297.4;MUC4,missense_variant,p.Asp3261Glu,ENST00000478156,;MUC4,missense_variant,p.Asp3261Glu,ENST00000466475,;MUC4,missense_variant,p.Asp3261Glu,ENST00000477756,;MUC4,missense_variant,p.Asp326…	C	ENSG00000145113	ENST00000463781	Transcript
MUC4	0	.	GRCh38	chr3	195781799	195781799	+	Missense_Mutation	SNP	C	C	G	rs796225068		SH-SY5Y_S8	NORMAL	C	C																c.9781N>C	p.Asp3261His	p.D3261H	ENST00000463781	2/25	576	315	261				MUC4,missense_variant,p.Asp3261His,ENST00000463781,NM_018406.6;MUC4,missense_variant,p.Asp3261His,ENST00000475231,;MUC4,intron_variant,,ENST00000346145,NM_004532.5;MUC4,intron_variant,,ENST00000349607,NM_138297.4;MUC4,missense_variant,p.Asp3261His,ENST00000478156,;MUC4,missense_variant,p.Asp3261His,ENST00000466475,;MUC4,missense_variant,p.Asp3261His,ENST00000477756,;MUC4,missense_variant,p.Asp326…	G	ENSG00000145113	ENST00000463781	Transcript
MUC4	0	.	GRCh38	chr3	195781820	195781820	+	Missense_Mutation	SNP	T	T	C	rs199926851		SH-SY5Y_S8	NORMAL	T	T																c.9760N>G	p.Thr3254Ala	p.T3254A	ENST00000463781	2/25	467	294	171				MUC4,missense_variant,p.Thr3254Ala,ENST00000463781,NM_018406.6;MUC4,missense_variant,p.Thr3254Ala,ENST00000475231,;MUC4,intron_variant,,ENST00000346145,NM_004532.5;MUC4,intron_variant,,ENST00000349607,NM_138297.4;MUC4,missense_variant,p.Thr3254Ala,ENST00000478156,;MUC4,missense_variant,p.Thr3254Ala,ENST00000466475,;MUC4,missense_variant,p.Thr3254Ala,ENST00000477756,;MUC4,missense_variant,p.Thr325…	C	ENSG00000145113	ENST00000463781	Transcript
MUC4	0	.	GRCh38	chr3	195781906	195781906	+	Missense_Mutation	SNP	A	A	G	novel		SH-SY5Y_S8	NORMAL	A	A																c.9674N>C	p.Val3225Ala	p.V3225A	ENST00000463781	2/25	330	214	115				MUC4,missense_variant,p.Val3225Ala,ENST00000463781,NM_018406.6;MUC4,missense_variant,p.Val3225Ala,ENST00000475231,;MUC4,intron_variant,,ENST00000346145,NM_004532.5;MUC4,intron_variant,,ENST00000349607,NM_138297.4;MUC4,missense_variant,p.Val3225Ala,ENST00000478156,;MUC4,missense_variant,p.Val3225Ala,ENST00000466475,;MUC4,missense_variant,p.Val3225Ala,ENST00000477756,;MUC4,missense_variant,p.Val322…	G	ENSG00000145113	ENST00000463781	Transcript
MUC4	0	.	GRCh38	chr3	195781915	195781915	+	Missense_Mutation	SNP	A	A	G	novel		SH-SY5Y_S8	NORMAL	A	A																c.9665N>C	p.Leu3222Pro	p.L3222P	ENST00000463781	2/25	345	234	111				MUC4,missense_variant,p.Leu3222Pro,ENST00000463781,NM_018406.6;MUC4,missense_variant,p.Leu3222Pro,ENST00000475231,;MUC4,intron_variant,,ENST00000346145,NM_004532.5;MUC4,intron_variant,,ENST00000349607,NM_138297.4;MUC4,missense_variant,p.Leu3222Pro,ENST00000478156,;MUC4,missense_variant,p.Leu3222Pro,ENST00000466475,;MUC4,missense_variant,p.Leu3222Pro,ENST00000477756,;MUC4,missense_variant,p.Leu322…	G	ENSG00000145113	ENST00000463781	Transcript
MUC4	0	.	GRCh38	chr3	195781916	195781916	+	Missense_Mutation	SNP	G	G	T	novel		SH-SY5Y_S8	NORMAL	G	G																c.9664N>A	p.Leu3222Ile	p.L3222I	ENST00000463781	2/25	360	252	108				MUC4,missense_variant,p.Leu3222Ile,ENST00000463781,NM_018406.6;MUC4,missense_variant,p.Leu3222Ile,ENST00000475231,;MUC4,intron_variant,,ENST00000346145,NM_004532.5;MUC4,intron_variant,,ENST00000349607,NM_138297.4;MUC4,missense_variant,p.Leu3222Ile,ENST00000478156,;MUC4,missense_variant,p.Leu3222Ile,ENST00000466475,;MUC4,missense_variant,p.Leu3222Ile,ENST00000477756,;MUC4,missense_variant,p.Leu322…	T	ENSG00000145113	ENST00000463781	Transcript
MUC4	0	.	GRCh38	chr3	195781918	195781918	+	Missense_Mutation	SNP	C	C	T	novel		SH-SY5Y_S8	NORMAL	C	C																c.9662N>A	p.Ser3221Asn	p.S3221N	ENST00000463781	2/25	352	242	110				MUC4,missense_variant,p.Ser3221Asn,ENST00000463781,NM_018406.6;MUC4,missense_variant,p.Ser3221Asn,ENST00000475231,;MUC4,intron_variant,,ENST00000346145,NM_004532.5;MUC4,intron_variant,,ENST00000349607,NM_138297.4;MUC4,missense_variant,p.Ser3221Asn,ENST00000478156,;MUC4,missense_variant,p.Ser3221Asn,ENST00000466475,;MUC4,missense_variant,p.Ser3221Asn,ENST00000477756,;MUC4,missense_variant,p.Ser322…	T	ENSG00000145113	ENST00000463781	Transcript
MUC4	0	.	GRCh38	chr3	195781919	195781919	+	Missense_Mutation	SNP	T	T	C	novel		SH-SY5Y_S8	NORMAL	T	T																c.9661N>G	p.Ser3221Gly	p.S3221G	ENST00000463781	2/25	361	236	124				MUC4,missense_variant,p.Ser3221Gly,ENST00000463781,NM_018406.6;MUC4,missense_variant,p.Ser3221Gly,ENST00000475231,;MUC4,intron_variant,,ENST00000346145,NM_004532.5;MUC4,intron_variant,,ENST00000349607,NM_138297.4;MUC4,missense_variant,p.Ser3221Gly,ENST00000478156,;MUC4,missense_variant,p.Ser3221Gly,ENST00000466475,;MUC4,missense_variant,p.Ser3221Gly,ENST00000477756,;MUC4,missense_variant,p.Ser322…	C	ENSG00000145113	ENST00000463781	Transcript
MUC4	0	.	GRCh38	chr3	195782558	195782558	+	Missense_Mutation	SNP	A	G	G	rs28542401		SH-SY5Y_S8	NORMAL	A	A																c.9022N>C	p.Ser3008Pro	p.S3008P	ENST00000463781	2/25	2632	144	2488				MUC4,missense_variant,p.Ser3008Pro,ENST00000463781,NM_018406.6;MUC4,missense_variant,p.Ser3008Pro,ENST00000475231,;MUC4,intron_variant,,ENST00000346145,NM_004532.5;MUC4,intron_variant,,ENST00000349607,NM_138297.4;MUC4,missense_variant,p.Ser3008Pro,ENST00000478156,;MUC4,missense_variant,p.Ser3008Pro,ENST00000466475,;MUC4,missense_variant,p.Ser3008Pro,ENST00000477756,;MUC4,missense_variant,p.Ser300…	G	ENSG00000145113	ENST00000463781	Transcript
MUC4	0	.	GRCh38	chr3	195782572	195782572	+	Missense_Mutation	SNP	A	A	G	rs74585045		SH-SY5Y_S8	NORMAL	A	A																c.9008N>C	p.Ile3003Thr	p.I3003T	ENST00000463781	2/25	2313	1593	720				MUC4,missense_variant,p.Ile3003Thr,ENST00000463781,NM_018406.6;MUC4,missense_variant,p.Ile3003Thr,ENST00000475231,;MUC4,intron_variant,,ENST00000346145,NM_004532.5;MUC4,intron_variant,,ENST00000349607,NM_138297.4;MUC4,missense_variant,p.Ile3003Thr,ENST00000478156,;MUC4,missense_variant,p.Ile3003Thr,ENST00000466475,;MUC4,missense_variant,p.Ile3003Thr,ENST00000477756,;MUC4,missense_variant,p.Ile300…	G	ENSG00000145113	ENST00000463781	Transcript
MUC4	0	.	GRCh38	chr3	195782605	195782605	+	Missense_Mutation	SNP	A	A	G	rs75221587		SH-SY5Y_S8	NORMAL	A	A																c.8975N>C	p.Leu2992Pro	p.L2992P	ENST00000463781	2/25	2285	1506	779				MUC4,missense_variant,p.Leu2992Pro,ENST00000463781,NM_018406.6;MUC4,missense_variant,p.Leu2992Pro,ENST00000475231,;MUC4,intron_variant,,ENST00000346145,NM_004532.5;MUC4,intron_variant,,ENST00000349607,NM_138297.4;MUC4,missense_variant,p.Leu2992Pro,ENST00000478156,;MUC4,missense_variant,p.Leu2992Pro,ENST00000466475,;MUC4,missense_variant,p.Leu2992Pro,ENST00000477756,;MUC4,missense_variant,p.Leu299…	G	ENSG00000145113	ENST00000463781	Transcript
MUC4	0	.	GRCh38	chr3	195782805	195782805	+	Missense_Mutation	SNP	C	C	G	novel		SH-SY5Y_S8	NORMAL	C	C																c.8775N>C	p.Gln2925His	p.Q2925H	ENST00000463781	2/25	4546	3016	1526				MUC4,missense_variant,p.Gln2925His,ENST00000463781,NM_018406.6;MUC4,missense_variant,p.Gln2925His,ENST00000475231,;MUC4,intron_variant,,ENST00000346145,NM_004532.5;MUC4,intron_variant,,ENST00000349607,NM_138297.4;MUC4,missense_variant,p.Gln2925His,ENST00000478156,;MUC4,missense_variant,p.Gln2925His,ENST00000466475,;MUC4,missense_variant,p.Gln2925His,ENST00000477756,;MUC4,missense_variant,p.Gln292…	G	ENSG00000145113	ENST00000463781	Transcript
MUC4	0	.	GRCh38	chr3	195782818	195782818	+	Missense_Mutation	SNP	G	G	A	rs59620726		SH-SY5Y_S8	NORMAL	G	G																c.8762N>T	p.Ala2921Val	p.A2921V	ENST00000463781	2/25	4874	3505	1367				MUC4,missense_variant,p.Ala2921Val,ENST00000463781,NM_018406.6;MUC4,missense_variant,p.Ala2921Val,ENST00000475231,;MUC4,intron_variant,,ENST00000346145,NM_004532.5;MUC4,intron_variant,,ENST00000349607,NM_138297.4;MUC4,missense_variant,p.Ala2921Val,ENST00000478156,;MUC4,missense_variant,p.Ala2921Val,ENST00000466475,;MUC4,missense_variant,p.Ala2921Val,ENST00000477756,;MUC4,missense_variant,p.Ala292…	A	ENSG00000145113	ENST00000463781	Transcript
MUC4	0	.	GRCh38	chr3	195782924	195782924	+	Missense_Mutation	SNP	C	C	T	novel		SH-SY5Y_S8	NORMAL	C	C																c.8656N>A	p.Ala2886Thr	p.A2886T	ENST00000463781	2/25	3556	2321	1226				MUC4,missense_variant,p.Ala2886Thr,ENST00000463781,NM_018406.6;MUC4,missense_variant,p.Ala2886Thr,ENST00000475231,;MUC4,intron_variant,,ENST00000346145,NM_004532.5;MUC4,intron_variant,,ENST00000349607,NM_138297.4;MUC4,missense_variant,p.Ala2886Thr,ENST00000478156,;MUC4,missense_variant,p.Ala2886Thr,ENST00000466475,;MUC4,missense_variant,p.Ala2886Thr,ENST00000477756,;MUC4,missense_variant,p.Ala288…	T	ENSG00000145113	ENST00000463781	Transcript
MUC4	0	.	GRCh38	chr3	195783103	195783103	+	Missense_Mutation	SNP	A	A	G	novel		SH-SY5Y_S8	NORMAL	A	A																c.8477N>C	p.Phe2826Ser	p.F2826S	ENST00000463781	2/25	2132	1489	643				MUC4,missense_variant,p.Phe2826Ser,ENST00000463781,NM_018406.6;MUC4,missense_variant,p.Phe2826Ser,ENST00000475231,;MUC4,intron_variant,,ENST00000346145,NM_004532.5;MUC4,intron_variant,,ENST00000349607,NM_138297.4;MUC4,missense_variant,p.Phe2826Ser,ENST00000478156,;MUC4,missense_variant,p.Phe2826Ser,ENST00000466475,;MUC4,missense_variant,p.Phe2826Ser,ENST00000477756,;MUC4,missense_variant,p.Phe282…	G	ENSG00000145113	ENST00000463781	Transcript
MUC4	0	.	GRCh38	chr3	195783346	195783346	+	Missense_Mutation	SNP	A	G	G	rs145853807		SH-SY5Y_S8	NORMAL	A	A																c.8234N>C	p.Val2745Ala	p.V2745A	ENST00000463781	2/25	1581	80	1501				MUC4,missense_variant,p.Val2745Ala,ENST00000463781,NM_018406.6;MUC4,missense_variant,p.Val2745Ala,ENST00000475231,;MUC4,intron_variant,,ENST00000346145,NM_004532.5;MUC4,intron_variant,,ENST00000349607,NM_138297.4;MUC4,missense_variant,p.Val2745Ala,ENST00000478156,;MUC4,missense_variant,p.Val2745Ala,ENST00000466475,;MUC4,missense_variant,p.Val2745Ala,ENST00000477756,;MUC4,missense_variant,p.Val274…	G	ENSG00000145113	ENST00000463781	Transcript
MUC4	0	.	GRCh38	chr3	195783765	195783765	+	Missense_Mutation	SNP	C	C	G	rs368501323		SH-SY5Y_S8	NORMAL	C	C																c.7815N>C	p.Gln2605His	p.Q2605H	ENST00000463781	2/25	851	524	327				MUC4,missense_variant,p.Gln2605His,ENST00000463781,NM_018406.6;MUC4,missense_variant,p.Gln2605His,ENST00000475231,;MUC4,intron_variant,,ENST00000346145,NM_004532.5;MUC4,intron_variant,,ENST00000349607,NM_138297.4;MUC4,missense_variant,p.Gln2605His,ENST00000478156,;MUC4,missense_variant,p.Gln2605His,ENST00000466475,;MUC4,missense_variant,p.Gln2605His,ENST00000477756,;MUC4,missense_variant,p.Gln260…	G	ENSG00000145113	ENST00000463781	Transcript
MUC4	0	.	GRCh38	chr3	195783836	195783836	+	Missense_Mutation	SNP	T	T	G	rs142559357		SH-SY5Y_S8	NORMAL	T	T																c.7744N>C	p.Thr2582Pro	p.T2582P	ENST00000463781	2/25	2245	1175	1069				MUC4,missense_variant,p.Thr2582Pro,ENST00000463781,NM_018406.6;MUC4,missense_variant,p.Thr2582Pro,ENST00000475231,;MUC4,intron_variant,,ENST00000346145,NM_004532.5;MUC4,intron_variant,,ENST00000349607,NM_138297.4;MUC4,missense_variant,p.Thr2582Pro,ENST00000478156,;MUC4,missense_variant,p.Thr2582Pro,ENST00000466475,;MUC4,missense_variant,p.Thr2582Pro,ENST00000477756,;MUC4,missense_variant,p.Thr258…	G	ENSG00000145113	ENST00000463781	Transcript
MUC4	0	.	GRCh38	chr3	195783847	195783847	+	Missense_Mutation	SNP	G	G	T	rs80005560		SH-SY5Y_S8	NORMAL	G	G																c.7733N>A	p.Pro2578His	p.P2578H	ENST00000463781	2/25	2363	1387	975				MUC4,missense_variant,p.Pro2578His,ENST00000463781,NM_018406.6;MUC4,missense_variant,p.Pro2578His,ENST00000475231,;MUC4,intron_variant,,ENST00000346145,NM_004532.5;MUC4,intron_variant,,ENST00000349607,NM_138297.4;MUC4,missense_variant,p.Pro2578His,ENST00000478156,;MUC4,missense_variant,p.Pro2578His,ENST00000466475,;MUC4,missense_variant,p.Pro2578His,ENST00000477756,;MUC4,missense_variant,p.Pro257…	T	ENSG00000145113	ENST00000463781	Transcript
MUC4	0	.	GRCh38	chr3	195784909	195784909	+	Missense_Mutation	SNP	G	G	A	rs391928		SH-SY5Y_S8	NORMAL	G	G																c.6671N>T	p.Pro2224Leu	p.P2224L	ENST00000463781	2/25	5533	3963	1570				MUC4,missense_variant,p.Pro2224Leu,ENST00000463781,NM_018406.6;MUC4,missense_variant,p.Pro2224Leu,ENST00000475231,;MUC4,intron_variant,,ENST00000346145,NM_004532.5;MUC4,intron_variant,,ENST00000349607,NM_138297.4;MUC4,missense_variant,p.Pro2224Leu,ENST00000478156,;MUC4,missense_variant,p.Pro2224Leu,ENST00000466475,;MUC4,missense_variant,p.Pro2224Leu,ENST00000477756,;MUC4,missense_variant,p.Pro222…	A	ENSG00000145113	ENST00000463781	Transcript
MUC4	0	.	GRCh38	chr3	195785133	195785133	+	Missense_Mutation	SNP	T	G	G	rs148317288		SH-SY5Y_S8	NORMAL	T	T																c.6447N>C	p.Glu2149Asp	p.E2149D	ENST00000463781	2/25	3506	0	3506				MUC4,missense_variant,p.Glu2149Asp,ENST00000463781,NM_018406.6;MUC4,missense_variant,p.Glu2149Asp,ENST00000475231,;MUC4,intron_variant,,ENST00000346145,NM_004532.5;MUC4,intron_variant,,ENST00000349607,NM_138297.4;MUC4,missense_variant,p.Glu2149Asp,ENST00000478156,;MUC4,missense_variant,p.Glu2149Asp,ENST00000466475,;MUC4,missense_variant,p.Glu2149Asp,ENST00000477756,;MUC4,missense_variant,p.Glu214…	G	ENSG00000145113	ENST00000463781	Transcript
MUC4	0	.	GRCh38	chr3	195785171	195785171	+	Missense_Mutation	SNP	T	C	C	rs6805660		SH-SY5Y_S8	NORMAL	T	T																c.6409N>G	p.Thr2137Ala	p.T2137A	ENST00000463781	2/25	4606	0	4603				MUC4,missense_variant,p.Thr2137Ala,ENST00000463781,NM_018406.6;MUC4,missense_variant,p.Thr2137Ala,ENST00000475231,;MUC4,intron_variant,,ENST00000346145,NM_004532.5;MUC4,intron_variant,,ENST00000349607,NM_138297.4;MUC4,missense_variant,p.Thr2137Ala,ENST00000478156,;MUC4,missense_variant,p.Thr2137Ala,ENST00000466475,;MUC4,missense_variant,p.Thr2137Ala,ENST00000477756,;MUC4,missense_variant,p.Thr213…	C	ENSG00000145113	ENST00000463781	Transcript
MUC4	0	.	GRCh38	chr3	195785236	195785236	+	Missense_Mutation	SNP	T	A	A	rs374495657		SH-SY5Y_S8	NORMAL	T	T																c.6344N>T	p.Asp2115Val	p.D2115V	ENST00000463781	2/25	5489	0	5489				MUC4,missense_variant,p.Asp2115Val,ENST00000463781,NM_018406.6;MUC4,missense_variant,p.Asp2115Val,ENST00000475231,;MUC4,intron_variant,,ENST00000346145,NM_004532.5;MUC4,intron_variant,,ENST00000349607,NM_138297.4;MUC4,missense_variant,p.Asp2115Val,ENST00000478156,;MUC4,missense_variant,p.Asp2115Val,ENST00000466475,;MUC4,missense_variant,p.Asp2115Val,ENST00000477756,;MUC4,missense_variant,p.Asp211…	A	ENSG00000145113	ENST00000463781	Transcript
MUC4	0	.	GRCh38	chr3	195785374	195785374	+	Missense_Mutation	SNP	T	C	C	rs62282486		SH-SY5Y_S8	NORMAL	T	T																c.6206N>G	p.Asn2069Ser	p.N2069S	ENST00000463781	2/25	4920	4	4916				MUC4,missense_variant,p.Asn2069Ser,ENST00000463781,NM_018406.6;MUC4,missense_variant,p.Asn2069Ser,ENST00000475231,;MUC4,intron_variant,,ENST00000346145,NM_004532.5;MUC4,intron_variant,,ENST00000349607,NM_138297.4;MUC4,missense_variant,p.Asn2069Ser,ENST00000478156,;MUC4,missense_variant,p.Asn2069Ser,ENST00000466475,;MUC4,missense_variant,p.Asn2069Ser,ENST00000477756,;MUC4,missense_variant,p.Asn206…	C	ENSG00000145113	ENST00000463781	Transcript
MUC4	0	.	GRCh38	chr3	195785416	195785416	+	Missense_Mutation	SNP	G	G	A	rs113602668		SH-SY5Y_S8	NORMAL	G	G																c.6164N>T	p.Ser2055Phe	p.S2055F	ENST00000463781	2/25	5061	3665	1396				MUC4,missense_variant,p.Ser2055Phe,ENST00000463781,NM_018406.6;MUC4,missense_variant,p.Ser2055Phe,ENST00000475231,;MUC4,intron_variant,,ENST00000346145,NM_004532.5;MUC4,intron_variant,,ENST00000349607,NM_138297.4;MUC4,missense_variant,p.Ser2055Phe,ENST00000478156,;MUC4,missense_variant,p.Ser2055Phe,ENST00000466475,;MUC4,missense_variant,p.Ser2055Phe,ENST00000477756,;MUC4,missense_variant,p.Ser205…	A	ENSG00000145113	ENST00000463781	Transcript
MUC4	0	.	GRCh38	chr3	195786809	195786809	+	Missense_Mutation	SNP	A	A	T	rs7372250		SH-SY5Y_S8	NORMAL	A	A																c.4771N>A	p.Ser1591Thr	p.S1591T	ENST00000463781	2/25	3512	2008	1503				MUC4,missense_variant,p.Ser1591Thr,ENST00000463781,NM_018406.6;MUC4,missense_variant,p.Ser1591Thr,ENST00000475231,;MUC4,intron_variant,,ENST00000346145,NM_004532.5;MUC4,intron_variant,,ENST00000349607,NM_138297.4;MUC4,missense_variant,p.Ser1591Thr,ENST00000478156,;MUC4,missense_variant,p.Ser1591Thr,ENST00000466475,;MUC4,missense_variant,p.Ser1591Thr,ENST00000477756,;MUC4,missense_variant,p.Ser159…	T	ENSG00000145113	ENST00000463781	Transcript
MUC4	0	.	GRCh38	chr3	195786908	195786908	+	Missense_Mutation	SNP	C	C	T	rs3103959		SH-SY5Y_S8	NORMAL	C	C																c.4672N>A	p.Ala1558Thr	p.A1558T	ENST00000463781	2/25	2626	1574	1042				MUC4,missense_variant,p.Ala1558Thr,ENST00000463781,NM_018406.6;MUC4,missense_variant,p.Ala1558Thr,ENST00000475231,;MUC4,intron_variant,,ENST00000346145,NM_004532.5;MUC4,intron_variant,,ENST00000349607,NM_138297.4;MUC4,missense_variant,p.Ala1558Thr,ENST00000478156,;MUC4,missense_variant,p.Ala1558Thr,ENST00000466475,;MUC4,missense_variant,p.Ala1558Thr,ENST00000477756,;MUC4,missense_variant,p.Ala155…	T	ENSG00000145113	ENST00000463781	Transcript
MUC4	0	.	GRCh38	chr3	195787238	195787238	+	Missense_Mutation	SNP	C	A	A	rs12489838		SH-SY5Y_S8	NORMAL	C	C																c.4342N>T	p.Ala1448Ser	p.A1448S	ENST00000463781	2/25	108	6	102				MUC4,missense_variant,p.Ala1448Ser,ENST00000463781,NM_018406.6;MUC4,missense_variant,p.Ala1448Ser,ENST00000475231,;MUC4,intron_variant,,ENST00000346145,NM_004532.5;MUC4,intron_variant,,ENST00000349607,NM_138297.4;MUC4,missense_variant,p.Ala1448Ser,ENST00000478156,;MUC4,missense_variant,p.Ala1448Ser,ENST00000466475,;MUC4,missense_variant,p.Ala1448Ser,ENST00000477756,;MUC4,missense_variant,p.Ala144…	A	ENSG00000145113	ENST00000463781	Transcript
MUC4	0	.	GRCh38	chr3	195787273	195787273	+	Missense_Mutation	SNP	T	C	C	rs76816122		SH-SY5Y_S8	NORMAL	T	T																c.4307N>G	p.Asp1436Gly	p.D1436G	ENST00000463781	2/25	89	4	85				MUC4,missense_variant,p.Asp1436Gly,ENST00000463781,NM_018406.6;MUC4,missense_variant,p.Asp1436Gly,ENST00000475231,;MUC4,intron_variant,,ENST00000346145,NM_004532.5;MUC4,intron_variant,,ENST00000349607,NM_138297.4;MUC4,missense_variant,p.Asp1436Gly,ENST00000478156,;MUC4,missense_variant,p.Asp1436Gly,ENST00000466475,;MUC4,missense_variant,p.Asp1436Gly,ENST00000477756,;MUC4,missense_variant,p.Asp143…	C	ENSG00000145113	ENST00000463781	Transcript
MUC4	0	.	GRCh38	chr3	195787453	195787453	+	Missense_Mutation	SNP	G	A	A	rs78009073		SH-SY5Y_S8	NORMAL	G	G																c.4127N>T	p.Pro1376Leu	p.P1376L	ENST00000463781	2/25	331	13	318				MUC4,missense_variant,p.Pro1376Leu,ENST00000463781,NM_018406.6;MUC4,missense_variant,p.Pro1376Leu,ENST00000475231,;MUC4,intron_variant,,ENST00000346145,NM_004532.5;MUC4,intron_variant,,ENST00000349607,NM_138297.4;MUC4,missense_variant,p.Pro1376Leu,ENST00000478156,;MUC4,missense_variant,p.Pro1376Leu,ENST00000466475,;MUC4,missense_variant,p.Pro1376Leu,ENST00000477756,;MUC4,missense_variant,p.Pro137…	A	ENSG00000145113	ENST00000463781	Transcript
MUC4	0	.	GRCh38	chr3	195787508	195787508	+	Missense_Mutation	SNP	T	C	C	rs79461778		SH-SY5Y_S8	NORMAL	T	T																c.4072N>G	p.Thr1358Ala	p.T1358A	ENST00000463781	2/25	408	21	387				MUC4,missense_variant,p.Thr1358Ala,ENST00000463781,NM_018406.6;MUC4,missense_variant,p.Thr1358Ala,ENST00000475231,;MUC4,intron_variant,,ENST00000346145,NM_004532.5;MUC4,intron_variant,,ENST00000349607,NM_138297.4;MUC4,missense_variant,p.Thr1358Ala,ENST00000478156,;MUC4,missense_variant,p.Thr1358Ala,ENST00000466475,;MUC4,missense_variant,p.Thr1358Ala,ENST00000477756,;MUC4,missense_variant,p.Thr135…	C	ENSG00000145113	ENST00000463781	Transcript
MUC4	0	.	GRCh38	chr3	195787522	195787522	+	Missense_Mutation	SNP	A	G	G	rs12491056		SH-SY5Y_S8	NORMAL	A	A																c.4058N>C	p.Val1353Ala	p.V1353A	ENST00000463781	2/25	395	22	373				MUC4,missense_variant,p.Val1353Ala,ENST00000463781,NM_018406.6;MUC4,missense_variant,p.Val1353Ala,ENST00000475231,;MUC4,intron_variant,,ENST00000346145,NM_004532.5;MUC4,intron_variant,,ENST00000349607,NM_138297.4;MUC4,missense_variant,p.Val1353Ala,ENST00000478156,;MUC4,missense_variant,p.Val1353Ala,ENST00000466475,;MUC4,missense_variant,p.Val1353Ala,ENST00000477756,;MUC4,missense_variant,p.Val135…	G	ENSG00000145113	ENST00000463781	Transcript
MUC4	0	.	GRCh38	chr3	195787532	195787532	+	Missense_Mutation	SNP	C	T	T	rs79754259		SH-SY5Y_S8	NORMAL	C	C																c.4048N>A	p.Ala1350Thr	p.A1350T	ENST00000463781	2/25	380	25	354				MUC4,missense_variant,p.Ala1350Thr,ENST00000463781,NM_018406.6;MUC4,missense_variant,p.Ala1350Thr,ENST00000475231,;MUC4,intron_variant,,ENST00000346145,NM_004532.5;MUC4,intron_variant,,ENST00000349607,NM_138297.4;MUC4,missense_variant,p.Ala1350Thr,ENST00000478156,;MUC4,missense_variant,p.Ala1350Thr,ENST00000466475,;MUC4,missense_variant,p.Ala1350Thr,ENST00000477756,;MUC4,missense_variant,p.Ala135…	T	ENSG00000145113	ENST00000463781	Transcript
MUC4	0	.	GRCh38	chr3	195787579	195787579	+	Missense_Mutation	SNP	G	A	A	rs78359274		SH-SY5Y_S8	NORMAL	G	G																c.4001N>T	p.Pro1334Leu	p.P1334L	ENST00000463781	2/25	185	30	155				MUC4,missense_variant,p.Pro1334Leu,ENST00000463781,NM_018406.6;MUC4,missense_variant,p.Pro1334Leu,ENST00000475231,;MUC4,intron_variant,,ENST00000346145,NM_004532.5;MUC4,intron_variant,,ENST00000349607,NM_138297.4;MUC4,missense_variant,p.Pro1334Leu,ENST00000478156,;MUC4,missense_variant,p.Pro1334Leu,ENST00000466475,;MUC4,missense_variant,p.Pro1334Leu,ENST00000477756,;MUC4,missense_variant,p.Pro133…	A	ENSG00000145113	ENST00000463781	Transcript
MUC4	0	.	GRCh38	chr3	195787599	195787599	+	Missense_Mutation	SNP	C	C	G	rs200851738		SH-SY5Y_S8	NORMAL	C	C																c.3981N>C	p.Met1327Ile	p.M1327I	ENST00000463781	2/25	25	7	18				MUC4,missense_variant,p.Met1327Ile,ENST00000463781,NM_018406.6;MUC4,missense_variant,p.Met1327Ile,ENST00000475231,;MUC4,intron_variant,,ENST00000346145,NM_004532.5;MUC4,intron_variant,,ENST00000349607,NM_138297.4;MUC4,missense_variant,p.Met1327Ile,ENST00000478156,;MUC4,missense_variant,p.Met1327Ile,ENST00000466475,;MUC4,missense_variant,p.Met1327Ile,ENST00000477756,;MUC4,missense_variant,p.Met132…	G	ENSG00000145113	ENST00000463781	Transcript
MUC4	0	.	GRCh38	chr3	195787600	195787600	+	Missense_Mutation	SNP	A	A	G	rs202010192		SH-SY5Y_S8	NORMAL	A	A																c.3980N>C	p.Met1327Thr	p.M1327T	ENST00000463781	2/25	20	4	16				MUC4,missense_variant,p.Met1327Thr,ENST00000463781,NM_018406.6;MUC4,missense_variant,p.Met1327Thr,ENST00000475231,;MUC4,intron_variant,,ENST00000346145,NM_004532.5;MUC4,intron_variant,,ENST00000349607,NM_138297.4;MUC4,missense_variant,p.Met1327Thr,ENST00000478156,;MUC4,missense_variant,p.Met1327Thr,ENST00000466475,;MUC4,missense_variant,p.Met1327Thr,ENST00000477756,;MUC4,missense_variant,p.Met132…	G	ENSG00000145113	ENST00000463781	Transcript
MUC4	0	.	GRCh38	chr3	195787862	195787862	+	Missense_Mutation	SNP	C	A	A	rs201433788		SH-SY5Y_S8	NORMAL	C	C																c.3718N>T	p.Ala1240Ser	p.A1240S	ENST00000463781	2/25	99	10	89				MUC4,missense_variant,p.Ala1240Ser,ENST00000463781,NM_018406.6;MUC4,missense_variant,p.Ala1240Ser,ENST00000475231,;MUC4,intron_variant,,ENST00000346145,NM_004532.5;MUC4,intron_variant,,ENST00000349607,NM_138297.4;MUC4,missense_variant,p.Ala1240Ser,ENST00000478156,;MUC4,missense_variant,p.Ala1240Ser,ENST00000466475,;MUC4,missense_variant,p.Ala1240Ser,ENST00000477756,;MUC4,missense_variant,p.Ala124…	A	ENSG00000145113	ENST00000463781	Transcript
MUC4	0	.	GRCh38	chr3	195788077	195788077	+	Missense_Mutation	SNP	G	G	A	rs200751227		SH-SY5Y_S8	NORMAL	G	G																c.3503N>T	p.Pro1168Leu	p.P1168L	ENST00000463781	2/25	605	151	454				MUC4,missense_variant,p.Pro1168Leu,ENST00000463781,NM_018406.6;MUC4,missense_variant,p.Pro1168Leu,ENST00000475231,;MUC4,intron_variant,,ENST00000346145,NM_004532.5;MUC4,intron_variant,,ENST00000349607,NM_138297.4;MUC4,missense_variant,p.Pro1168Leu,ENST00000478156,;MUC4,missense_variant,p.Pro1168Leu,ENST00000466475,;MUC4,missense_variant,p.Pro1168Leu,ENST00000477756,;MUC4,missense_variant,p.Pro116…	A	ENSG00000145113	ENST00000463781	Transcript
TNK2	0	.	GRCh38	chr3	195867970	195867971	+	Frame_Shift_Ins	INS	-	-	G	rs762572016		SH-SY5Y_S8	NORMAL	-	-																c.2516_2517insC	p.Glu841ArgfsTer116	p.E841Rfs*116	ENST00000381916	13/15	145	107	38				TNK2,frameshift_variant,p.Glu763ArgfsTer116,ENST00000333602,NM_005781.4;TNK2,frameshift_variant,p.Glu795ArgfsTer116,ENST00000428187,NM_001308046.1;TNK2,frameshift_variant,p.Glu841ArgfsTer116,ENST00000381916,NM_001010938.1;TNK2,frameshift_variant,p.Glu330ArgfsTer116,ENST00000416152,;TNK2,downstream_gene_variant,,ENST00000424563,;TNK2,downstream_gene_variant,,ENST00000411741,;TNK2,downstream_gene_v…	G	ENSG00000061938	ENST00000381916	Transcript
CRIPAK	0	.	GRCh38	chr4	1394806	1394834	+	Frame_Shift_Del	DEL	CACGTGCCCATGTGGAGTGCCCGCCTGCT	CACGTGCCCATGTGGAGTGCCCGCCTGCT	-	rs558358960		SH-SY5Y_S8	NORMAL	CACGTGCCCATGTGGAGTGCCCGCCTGCT	CACGTGCCCATGTGGAGTGCCCGCCTGCT																c.327_355delGTGCCCATGTGGAGTGCCCGCCTGCTCAC	p.Cys110ArgfsTer288	p.C110Rfs*288	ENST00000324803	1/1	1067	723	344				CRIPAK,frameshift_variant,p.Cys110ArgfsTer288,ENST00000324803,NM_175918.3;	-	ENSG00000179979	ENST00000324803	Transcript
CRIPAK	0	.	GRCh38	chr4	1394938	1394938	+	Missense_Mutation	SNP	T	T	C	rs199689156		SH-SY5Y_S8	NORMAL	T	T																c.427T>C	p.Cys143Arg	p.C143R	ENST00000324803	1/1	469	277	192				CRIPAK,missense_variant,p.Cys143Arg,ENST00000324803,NM_175918.3;	C	ENSG00000179979	ENST00000324803	Transcript
POLN	0	.	GRCh38	chr4	2170716	2170716	+	Missense_Mutation	SNP	G	G	A	rs146650604		SH-SY5Y_S8	NORMAL	G	G																c.1517C>T	p.Thr506Met	p.T506M	ENST00000511885	13/26	370	246	124				POLN,missense_variant,p.Thr506Met,ENST00000511885,NM_181808.3;POLN,missense_variant,p.Thr506Met,ENST00000382865,;POLN,missense_variant,p.Thr140Met,ENST00000511098,;POLN,non_coding_transcript_exon_variant,,ENST00000515357,;POLN,non_coding_transcript_exon_variant,,ENST00000514858,;	A	ENSG00000130997	ENST00000511885	Transcript
ADD1	0	.	GRCh38	chr4	2928407	2928407	+	Missense_Mutation	SNP	G	G	T	novel		SH-SY5Y_S8	NORMAL	G	G																c.2191G>T	p.Gly731Trp	p.G731W	ENST00000264758	15/15	301	203	98				ADD1,missense_variant,p.Gly731Trp,ENST00000264758,NM_014189.3;ADD1,missense_variant,p.Gly700Trp,ENST00000398129,NM_001119.4;ADD1,missense_variant,p.Gly437Trp,ENST00000514940,;ADD1,3_prime_UTR_variant,,ENST00000355842,NM_001286645.1;ADD1,3_prime_UTR_variant,,ENST00000398125,NM_176801.2;ADD1,3_prime_UTR_variant,,ENST00000446856,;ADD1,3_prime_UTR_variant,,ENST00000503455,;ADD1,3_prime_UTR_variant,,E…	T	ENSG00000087274	ENST00000264758	Transcript
MAN2B2	0	.	GRCh38	chr4	6611144	6611144	+	Missense_Mutation	SNP	C	C	T	rs150252839		SH-SY5Y_S8	NORMAL	C	C																c.2429C>T	p.Thr810Met	p.T810M	ENST00000285599	15/19	203	127	76				MAN2B2,missense_variant,p.Thr809Met,ENST00000505907,;MAN2B2,missense_variant,p.Thr810Met,ENST00000285599,NM_015274.2;MAN2B2,missense_variant,p.Thr759Met,ENST00000504248,NM_001292038.1;MAN2B2,downstream_gene_variant,,ENST00000504960,;	T	ENSG00000013288	ENST00000285599	Transcript
SH3TC1	0	.	GRCh38	chr4	8227958	8227958	+	Frame_Shift_Del	DEL	C	C	-	rs528908265		SH-SY5Y_S8	NORMAL	C	C																c.2269delC	p.Gln757SerfsTer20	p.Q757Sfs*20	ENST00000245105	12/18	126	78	48				SH3TC1,frameshift_variant,p.Gln757SerfsTer20,ENST00000245105,NM_018986.4,NM_001318480.1;SH3TC1,downstream_gene_variant,,ENST00000514274,;SH3TC1,upstream_gene_variant,,ENST00000507801,;SH3TC1,3_prime_UTR_variant,,ENST00000515682,;SH3TC1,3_prime_UTR_variant,,ENST00000502669,;SH3TC1,non_coding_transcript_exon_variant,,ENST00000506360,;SH3TC1,upstream_gene_variant,,ENST00000502559,;SH3TC1,upstream_ge…	-	ENSG00000125089	ENST00000245105	Transcript
GPR78	0	.	GRCh38	chr4	8582542	8582542	+	Missense_Mutation	SNP	G	G	A	rs147709824		SH-SY5Y_S8	NORMAL	G	G																c.680G>A	p.Arg227His	p.R227H	ENST00000382487	2/3	252	153	99				GPR78,missense_variant,p.Arg227His,ENST00000382487,NM_080819.4;GPR78,non_coding_transcript_exon_variant,,ENST00000509216,;GPR78,upstream_gene_variant,,ENST00000504255,;GPR78,downstream_gene_variant,,ENST00000503448,;GPR78,downstream_gene_variant,,ENST00000503981,;GPR78,missense_variant,p.Arg227His,ENST00000514302,;	A	ENSG00000155269	ENST00000382487	Transcript
CPEB2	0	.	GRCh38	chr4	15003784	15003784	+	Missense_Mutation	SNP	G	G	A	rs182583918		SH-SY5Y_S8	NORMAL	G	G																c.1111g>A	p.Ala371Thr	p.A371T	ENST00000538197	1/12	18	14	4				CPEB2,missense_variant,p.Ala371Thr,ENST00000538197,NM_001177382.1;CPEB2,missense_variant,p.Ala371Thr,ENST00000442003,NM_001177381.1,NM_001177383.1;CPEB2,upstream_gene_variant,,ENST00000259997,;CPEB2,upstream_gene_variant,,ENST00000382395,;CPEB2,upstream_gene_variant,,ENST00000382401,NM_001177384.1;CPEB2,upstream_gene_variant,,ENST00000507071,NM_182485.2;CPEB2,upstream_gene_variant,,ENST0000034545…	A	ENSG00000137449	ENST00000538197	Transcript
GUF1	0	.	GRCh38	chr4	44690807	44690807	+	Missense_Mutation	SNP	G	G	A	novel		SH-SY5Y_S8	NORMAL	G	G																c.1426G>A	p.Gly476Ser	p.G476S	ENST00000281543	12/17	313	196	117				GUF1,missense_variant,p.Gly476Ser,ENST00000281543,NM_021927.2,NM_001345867.1;GNPDA2,intron_variant,,ENST00000608855,;GNPDA2,intron_variant,,ENST00000609092,;RP11-700J17.1,downstream_gene_variant,,ENST00000610260,;GUF1,non_coding_transcript_exon_variant,,ENST00000506793,;GUF1,upstream_gene_variant,,ENST00000511493,;GUF1,downstream_gene_variant,,ENST00000513775,;	A	ENSG00000151806	ENST00000281543	Transcript
LNX1	0	.	GRCh38	chr4	53476842	53476842	+	Nonsense_Mutation	SNP	G	G	T	novel		SH-SY5Y_S8	NORMAL	G	G																c.1803C>A	p.Cys601Ter	p.C601*	ENST00000263925	9/11	321	203	118				LNX1,stop_gained,p.Cys505Ter,ENST00000306888,NM_032622.2;LNX1,stop_gained,p.Cys601Ter,ENST00000263925,NM_001126328.2;RP11-231C18.3,intron_variant,,ENST00000507166,;	T	ENSG00000072201	ENST00000263925	Transcript
EPHA5	0	.	GRCh38	chr4	65348122	65348122	+	Missense_Mutation	SNP	A	A	C	novel		SH-SY5Y_S8	NORMAL	A	A																c.2593T>G	p.Tyr865Asp	p.Y865D	ENST00000622150	15/18	294	190	104				EPHA5,missense_variant,p.Tyr865Asp,ENST00000622150,NM_001318761.1,NM_001281765.2;EPHA5,missense_variant,p.Tyr843Asp,ENST00000613740,NM_001281766.2;EPHA5,missense_variant,p.Tyr864Asp,ENST00000273854,NM_004439.7;EPHA5,missense_variant,p.Tyr865Asp,ENST00000511294,NM_001281767.2;EPHA5,missense_variant,p.Tyr701Asp,ENST00000432638,;EPHA5,missense_variant,p.Tyr842Asp,ENST00000354839,NM_182472.4;	C	ENSG00000145242	ENST00000622150	Transcript
CXCL9	0	.	GRCh38	chr4	76003603	76003603	+	Missense_Mutation	SNP	T	T	C	rs61750813		SH-SY5Y_S8	NORMAL	T	T																c.373A>G	p.Thr125Ala	p.T125A	ENST00000264888	4/4	216	144	72				CXCL9,missense_variant,p.Thr125Ala,ENST00000264888,NM_002416.2;RP11-630D6.5,intron_variant,,ENST00000501239,;	C	ENSG00000138755	ENST00000264888	Transcript
BMP2K	0	.	GRCh38	chr4	78911125	78911125	+	Missense_Mutation	SNP	G	G	A	rs143310663		SH-SY5Y_S8	NORMAL	G	G																c.2578G>A	p.Ala860Thr	p.A860T	ENST00000335016	16/16	321	199	122				BMP2K,missense_variant,p.Ala553Thr,ENST00000502613,;BMP2K,missense_variant,p.Ala860Thr,ENST00000335016,NM_198892.1;BMP2K,3_prime_UTR_variant,,ENST00000628286,;PAQR3,downstream_gene_variant,,ENST00000512733,NM_001040202.1;PAQR3,downstream_gene_variant,,ENST00000515541,;PAQR3,downstream_gene_variant,,ENST00000503343,;PAQR3,3_prime_UTR_variant,,ENST00000511594,;PAQR3,intron_variant,,ENST00000342820,…	A	ENSG00000138756	ENST00000335016	Transcript
MAPK10	0	.	GRCh38	chr4	86103239	86103239	+	Missense_Mutation	SNP	A	A	C	novel		SH-SY5Y_S8	NORMAL	A	A																c.372T>G	p.Ile124Met	p.I124M	ENST00000359221	6/14	271	162	109				MAPK10,missense_variant,p.Ile86Met,ENST00000395169,NM_138980.3;MAPK10,missense_variant,p.Ile86Met,ENST00000395166,;MAPK10,missense_variant,p.Ile124Met,ENST00000359221,NM_001318067.1,NM_138982.3,NM_001318069.1;MAPK10,missense_variant,p.Ile124Met,ENST00000361569,NM_002753.4;MAPK10,missense_variant,p.Ile37Met,ENST00000515400,;MAPK10,missense_variant,p.Ile124Met,ENST00000512017,;MAPK10,5_prime_UTR_va…	C	ENSG00000109339	ENST00000359221	Transcript
GPRIN3	0	.	GRCh38	chr4	89247802	89247802	+	Missense_Mutation	SNP	G	G	C	novel		SH-SY5Y_S8	NORMAL	G	G																c.2309C>G	p.Ala770Gly	p.A770G	ENST00000609438	2/2	307	203	104				GPRIN3,missense_variant,p.Ala770Gly,ENST00000609438,NM_198281.2;GPRIN3,missense_variant,p.Ala770Gly,ENST00000333209,;	C	ENSG00000185477	ENST00000609438	Transcript
LEF1	0	.	GRCh38	chr4	108081643	108081643	+	Missense_Mutation	SNP	G	G	A	rs371920870		SH-SY5Y_S8	NORMAL	G	G																c.665C>T	p.Thr222Met	p.T222M	ENST00000265165	6/12	227	154	73				LEF1,missense_variant,p.Thr222Met,ENST00000265165,NM_016269.4;LEF1,missense_variant,p.Thr154Met,ENST00000515500,;LEF1,intron_variant,,ENST00000379951,NM_001130714.2;LEF1,intron_variant,,ENST00000438313,NM_001130713.2;LEF1,intron_variant,,ENST00000510624,NM_001166119.1;LEF1,downstream_gene_variant,,ENST00000512172,;LEF1,non_coding_transcript_exon_variant,,ENST00000510717,;LEF1,intron_variant,,ENST…	A	ENSG00000138795	ENST00000265165	Transcript
ENPEP	0	.	GRCh38	chr4	110510288	110510288	+	Nonsense_Mutation	SNP	G	G	A	rs33966350		SH-SY5Y_S8	NORMAL	G	G																c.1238G>A	p.Trp413Ter	p.W413*	ENST00000265162	6/20	478	306	171				ENPEP,stop_gained,p.Trp413Ter,ENST00000265162,NM_001977.3;RP11-380D23.1,downstream_gene_variant,,ENST00000503998,;ENPEP,downstream_gene_variant,,ENST00000510961,;ENPEP,upstream_gene_variant,,ENST00000509344,;	A	ENSG00000138792	ENST00000265162	Transcript
UGT8	0	.	GRCh38	chr4	114668129	114668129	+	Missense_Mutation	SNP	A	A	G	rs769980791		SH-SY5Y_S8	NORMAL	A	A																c.1087A>G	p.Ser363Gly	p.S363G	ENST00000310836	5/6	206	132	74				UGT8,missense_variant,p.Ser363Gly,ENST00000310836,NM_001322114.1,NM_001322112.1,NM_001128174.2,NM_001322113.1;UGT8,missense_variant,p.Ser363Gly,ENST00000394511,NM_003360.4;	G	ENSG00000174607	ENST00000310836	Transcript
UGT8	0	.	GRCh38	chr4	114676263	114676263	+	Missense_Mutation	SNP	T	T	G	rs111805017		SH-SY5Y_S8	NORMAL	T	T																c.1601T>G	p.Ile534Ser	p.I534S	ENST00000310836	6/6	68	42	26				UGT8,missense_variant,p.Ile534Ser,ENST00000310836,NM_001322114.1,NM_001322112.1,NM_001128174.2,NM_001322113.1;UGT8,missense_variant,p.Ile534Ser,ENST00000394511,NM_003360.4;	G	ENSG00000174607	ENST00000310836	Transcript
NDST4	0	.	GRCh38	chr4	114870887	114870887	+	Missense_Mutation	SNP	C	C	T	rs150765551		SH-SY5Y_S8	NORMAL	C	C																c.1600G>A	p.Val534Met	p.V534M	ENST00000264363	7/14	237	159	78				NDST4,missense_variant,p.Val155Met,ENST00000613194,;NDST4,missense_variant,p.Val534Met,ENST00000264363,NM_022569.2;NDST4,missense_variant,p.Val155Met,ENST00000504854,;	T	ENSG00000138653	ENST00000264363	Transcript
NDST3	0	.	GRCh38	chr4	118054074	118054074	+	Missense_Mutation	SNP	T	T	C	rs762932919		SH-SY5Y_S8	NORMAL	T	T																c.164T>C	p.Leu55Pro	p.L55P	ENST00000296499	2/14	374	232	142				NDST3,missense_variant,p.Leu55Pro,ENST00000296499,NM_004784.2;NDST3,non_coding_transcript_exon_variant,,ENST00000394488,;	C	ENSG00000164100	ENST00000296499	Transcript
PRSS12	0	.	GRCh38	chr4	118282175	118282175	+	Missense_Mutation	SNP	G	G	A	rs35996030		SH-SY5Y_S8	NORMAL	G	G																c.2389C>T	p.Arg797Cys	p.R797C	ENST00000296498	13/13	288	197	91				PRSS12,missense_variant,p.Arg797Cys,ENST00000296498,NM_003619.3;SNHG8,downstream_gene_variant,,ENST00000602414,;SNHG8,downstream_gene_variant,,ENST00000602573,;SNHG8,downstream_gene_variant,,ENST00000602819,;SNHG8,downstream_gene_variant,,ENST00000602520,;SNHG8,downstream_gene_variant,,ENST00000602483,;SNORA24,downstream_gene_variant,,ENST00000384096,;PRSS12,downstream_gene_variant,,ENST000005109…	A	ENSG00000164099	ENST00000296498	Transcript
PDE5A	0	.	GRCh38	chr4	119520997	119520997	+	Missense_Mutation	SNP	A	A	T	novel		SH-SY5Y_S8	NORMAL	A	A																c.1843T>A	p.Trp615Arg	p.W615R	ENST00000354960	13/21	334	219	115				PDE5A,missense_variant,p.Trp615Arg,ENST00000354960,NM_001083.3;PDE5A,missense_variant,p.Trp563Arg,ENST00000394439,NM_033437.3;PDE5A,missense_variant,p.Trp573Arg,ENST00000264805,NM_033430.2;PDE5A,upstream_gene_variant,,ENST00000503412,;PDE5A,non_coding_transcript_exon_variant,,ENST00000513594,;PDE5A,non_coding_transcript_exon_variant,,ENST00000512450,;RP11-33B1.1,intron_variant,,ENST00000498873,;R…	T	ENSG00000138735	ENST00000354960	Transcript
INTU	0	.	GRCh38	chr4	127711055	127711055	+	Missense_Mutation	SNP	T	T	C	rs144025772		SH-SY5Y_S8	NORMAL	T	T																c.2512T>C	p.Cys838Arg	p.C838R	ENST00000335251	14/16	287	197	90				INTU,missense_variant,p.Cys838Arg,ENST00000335251,NM_015693.3;INTU,downstream_gene_variant,,ENST00000512995,;INTU,3_prime_UTR_variant,,ENST00000503626,;INTU,3_prime_UTR_variant,,ENST00000503952,;INTU,intron_variant,,ENST00000510766,;	C	ENSG00000164066	ENST00000335251	Transcript
MAML3	0	.	GRCh38	chr4	139889910	139889921	+	In_Frame_Del	DEL	TGCTGCTGCTGC	-	-	rs774201781		SH-SY5Y_S8	NORMAL	TGCTGCTGCTGC	TGCTGCTGCTGC																c.1515_1526delgcagcagcagca	p.Gln507_Gln510del	p.Q507_Q510del	ENST00000509479	2/5	162	2	160				MAML3,splice_acceptor_variant,,ENST00000398940,;MAML3,inframe_deletion,p.Gln507_Gln510del,ENST00000509479,NM_018717.4;MAML3,intron_variant,,ENST00000502696,;	-	ENSG00000196782	ENST00000509479	Transcript
DCHS2	0	.	GRCh38	chr4	154234691	154234691	+	Missense_Mutation	SNP	G	G	C	novel		SH-SY5Y_S8	NORMAL	G	G																c.8596C>G	p.Pro2866Ala	p.P2866A	ENST00000623607	25/25	215	129	86				DCHS2,missense_variant,p.Pro2866Ala,ENST00000357232,;DCHS2,missense_variant,p.Pro2866Ala,ENST00000623607,NM_017639.3;RP11-290O12.2,intron_variant,,ENST00000624941,;RP11-290O12.2,intron_variant,,ENST00000623325,;RP11-9N12.2,upstream_gene_variant,,ENST00000625026,;	C	ENSG00000197410	ENST00000623607	Transcript
FNIP2	0	.	GRCh38	chr4	158868842	158868842	+	Frame_Shift_Del	DEL	A	A	-	novel		SH-SY5Y_S8	NORMAL	A	A																c.2212delA	p.Met738TrpfsTer5	p.M738Wfs*5	ENST00000264433	13/17	244	146	98				FNIP2,frameshift_variant,p.Met738TrpfsTer5,ENST00000264433,NM_001323916.1,NM_020840.2;FNIP2,downstream_gene_variant,,ENST00000512986,;FNIP2,upstream_gene_variant,,ENST00000505130,;	-	ENSG00000052795	ENST00000264433	Transcript
DDX60L	0	.	GRCh38	chr4	168396113	168396113	+	Frame_Shift_Del	DEL	T	T	-	novel		SH-SY5Y_S8	NORMAL	T	T																c.3503delA	p.Asn1168ThrfsTer25	p.N1168Tfs*25	ENST00000260184	27/38	42	18	24				DDX60L,frameshift_variant,p.Asn1168ThrfsTer25,ENST00000511577,NM_001345927.1;DDX60L,frameshift_variant,p.Asn1168ThrfsTer25,ENST00000260184,NM_001012967.2;DDX60L,frameshift_variant,p.Asn1169ThrfsTer25,ENST00000505890,NM_001291510.1;DDX60L,frameshift_variant,p.Asn864ThrfsTer?,ENST00000505863,;DDX60L,frameshift_variant,p.Asn56ThrfsTer25,ENST00000514580,;DDX60L,non_coding_transcript_exon_variant,,ENS…	-	ENSG00000181381	ENST00000260184	Transcript
SH3RF1	0	.	GRCh38	chr4	169156678	169156683	+	Splice_Site	DEL	CCCTTT	CCCTTT	-	novel		SH-SY5Y_S8	NORMAL	CCCTTT	CCCTTT																c.394-4_395delAAAGGG		p.X132_splice	ENST00000284637	3/12	109	91	18				SH3RF1,splice_acceptor_variant,,ENST00000284637,NM_020870.3;SH3RF1,splice_acceptor_variant,,ENST00000508685,;SH3RF1,upstream_gene_variant,,ENST00000511421,;	-	ENSG00000154447	ENST00000284637	Transcript
VEGFC	0	.	GRCh38	chr4	176729712	176729712	+	Missense_Mutation	SNP	C	C	T	rs41278571		SH-SY5Y_S8	NORMAL	C	C																c.182G>A	p.Arg61Gln	p.R61Q	ENST00000618562	2/7	74	51	23				VEGFC,missense_variant,p.Arg61Gln,ENST00000618562,NM_005429.4;VEGFC,upstream_gene_variant,,ENST00000507638,;	T	ENSG00000150630	ENST00000618562	Transcript
VEGFC	0	.	GRCh38	chr4	176792172	176792172	+	Missense_Mutation	SNP	T	T	A	rs55728985		SH-SY5Y_S8	NORMAL	T	T																c.140A>T	p.Glu47Val	p.E47V	ENST00000618562	1/7	104	63	41				VEGFC,missense_variant,p.Glu47Val,ENST00000618562,NM_005429.4;	A	ENSG00000150630	ENST00000618562	Transcript
FRG1	0	.	GRCh38	chr4	189943209	189943209	+	Frame_Shift_Del	DEL	A	A	-	novel		SH-SY5Y_S8	NORMAL	A	A																c.70dela	p.Lys25ArgfsTer26	p.K25Rfs*26	ENST00000226798	2/9	124	79	45				FRG1,frameshift_variant,p.Lys25ArgfsTer26,ENST00000226798,NM_004477.2;FRG1,5_prime_UTR_variant,,ENST00000524583,;FRG1,5_prime_UTR_variant,,ENST00000531991,;AF146191.4,upstream_gene_variant,,ENST00000501825,;AF146191.4,upstream_gene_variant,,ENST00000506276,;AF146191.4,upstream_gene_variant,,ENST00000508156,;FRG1,non_coding_transcript_exon_variant,,ENST00000514482,;FRG1,3_prime_UTR_variant,,ENST00…	-	ENSG00000109536	ENST00000226798	Transcript
FRG2	0	.	GRCh38	chr4	190025865	190025865	+	Missense_Mutation	SNP	G	G	A	novel		SH-SY5Y_S8	NORMAL	G	G																c.536C>T	p.Ser179Phe	p.S179F	ENST00000504750	4/4	370	244	126				FRG2,missense_variant,p.Ser179Phe,ENST00000504750,NM_001286820.1;FRG2,missense_variant,p.Ser178Phe,ENST00000378763,NM_001005217.1;DUX4L9,upstream_gene_variant,,ENST00000449051,;	A	ENSG00000205097	ENST00000504750	Transcript
AHRR	0	.	GRCh38	chr5	434169	434169	+	Missense_Mutation	SNP	C	C	T	rs147880563		SH-SY5Y_S8	NORMAL	C	C																c.1495N>T	p.His499Tyr	p.H499Y	ENST00000316418	12/12	307	185	122				AHRR,missense_variant,p.His499Tyr,ENST00000316418,NM_020731.4;AHRR,missense_variant,p.His337Tyr,ENST00000506456,;AHRR,missense_variant,p.His481Tyr,ENST00000505113,NM_001242412.1;AHRR,missense_variant,p.His327Tyr,ENST00000512529,;AHRR,missense_variant,p.His136Tyr,ENST00000511487,;AHRR,non_coding_transcript_exon_variant,,ENST00000507048,;	T	ENSG00000063438	ENST00000316418	Transcript
CEP72	0	.	GRCh38	chr5	637795	637795	+	Missense_Mutation	SNP	C	C	T	rs201002445		SH-SY5Y_S8	NORMAL	C	C																c.1183N>T	p.Arg395Trp	p.R395W	ENST00000264935	7/12	343	198	145				CEP72,missense_variant,p.Arg395Trp,ENST00000264935,NM_018140.3;	T	ENSG00000112877	ENST00000264935	Transcript
ZDHHC11	0	.	GRCh38	chr5	837441	837441	+	Missense_Mutation	SNP	T	T	G	rs28449575		SH-SY5Y_S8	NORMAL	T	T																c.824N>C	p.Asn275Thr	p.N275T	ENST00000283441	6/13	205	130	75				ZDHHC11,missense_variant,p.Asn275Thr,ENST00000283441,NM_024786.2;ZDHHC11,missense_variant,p.Asn50Thr,ENST00000511193,;ZDHHC11,downstream_gene_variant,,ENST00000511539,;ZDHHC11,non_coding_transcript_exon_variant,,ENST00000503758,;ZDHHC11,non_coding_transcript_exon_variant,,ENST00000508951,;ZDHHC11,missense_variant,p.Asn136Thr,ENST00000507800,;ZDHHC11,downstream_gene_variant,,ENST00000505815,;ZDHHC…	G	ENSG00000188818	ENST00000283441	Transcript
PRDM9	0	.	GRCh38	chr5	23527130	23527130	+	Missense_Mutation	SNP	C	C	G	rs6875787		SH-SY5Y_S8	NORMAL	C	C																c.2042N>G	p.Thr681Ser	p.T681S	ENST00000296682	11/11	373	122	251				PRDM9,missense_variant,p.Thr681Ser,ENST00000296682,NM_020227.3;PRDM9,downstream_gene_variant,,ENST00000635252,;	G	ENSG00000164256	ENST00000296682	Transcript
RANBP3L	0	.	GRCh38	chr5	36261966	36261966	+	Missense_Mutation	SNP	T	T	C	rs376483705		SH-SY5Y_S8	NORMAL	T	T																c.632N>G	p.Gln211Arg	p.Q211R	ENST00000502994	8/15	111	66	45				RANBP3L,missense_variant,p.Gln186Arg,ENST00000296604,NM_001323277.1,NM_001323280.1,NM_145000.4,NM_001323273.1,NM_001323278.1,NM_001323279.1;RANBP3L,missense_variant,p.Gln211Arg,ENST00000502994,NM_001323274.1,NM_001323276.1,NM_001323275.1,NM_001161429.2;RANBP3L,missense_variant,p.Gln186Arg,ENST00000515759,;RANBP3L,downstream_gene_variant,,ENST00000505865,;	C	ENSG00000164188	ENST00000502994	Transcript
EGFLAM	0	.	GRCh38	chr5	38407089	38407090	+	Frame_Shift_Ins	INS	-	-	G	rs773311790		SH-SY5Y_S8	NORMAL	-	-																c.1090_1091insG	p.Ser367LeufsTer12	p.S367Lfs*12	ENST00000354891	8/23	179	96	83				EGFLAM,frameshift_variant,p.Ser367LeufsTer12,ENST00000322350,NM_152403.3;EGFLAM,frameshift_variant,p.Ser367LeufsTer12,ENST00000354891,NM_001205301.1;EGFLAM,frameshift_variant,p.Ser133LeufsTer12,ENST00000336740,NM_182798.2;EGFLAM,intron_variant,,ENST00000397202,;EGFLAM-AS2,upstream_gene_variant,,ENST00000514377,;EGFLAM-AS2,upstream_gene_variant,,ENST00000512603,;	G	ENSG00000164318	ENST00000354891	Transcript
EGFLAM	0	.	GRCh38	chr5	38418209	38418209	+	Missense_Mutation	SNP	C	C	A	rs146754357		SH-SY5Y_S8	NORMAL	C	C																c.1638N>A	p.Asp546Glu	p.D546E	ENST00000354891	12/23	238	138	100				EGFLAM,missense_variant,p.Asp546Glu,ENST00000322350,NM_152403.3;EGFLAM,missense_variant,p.Asp546Glu,ENST00000354891,NM_001205301.1;EGFLAM,missense_variant,p.Asp312Glu,ENST00000336740,NM_182798.2;EGFLAM,intron_variant,,ENST00000397202,;	A	ENSG00000164318	ENST00000354891	Transcript
C6	0	.	GRCh38	chr5	41159170	41159170	+	Missense_Mutation	SNP	T	T	G	novel		SH-SY5Y_S8	NORMAL	T	T																c.1768N>C	p.Asn590His	p.N590H	ENST00000263413	12/18	291	189	102				C6,missense_variant,p.Asn590His,ENST00000263413,NM_001115131.2;C6,missense_variant,p.Asn590His,ENST00000337836,NM_000065.3;C6,downstream_gene_variant,,ENST00000475349,;C6,upstream_gene_variant,,ENST00000461473,;C6,downstream_gene_variant,,ENST00000473450,;C6,non_coding_transcript_exon_variant,,ENST00000511470,;	G	ENSG00000039537	ENST00000263413	Transcript
PAIP1	0	.	GRCh38	chr5	43556753	43556753	+	Missense_Mutation	SNP	G	G	A	novel		SH-SY5Y_S8	NORMAL	G	G																c.94N>T	p.Pro32Ser	p.P32S	ENST00000306846	1/11	78	52	26				PAIP1,missense_variant,p.Pro32Ser,ENST00000306846,NM_006451.4;PAIP1,intron_variant,,ENST00000338972,NM_183323.2;PAIP1,intron_variant,,ENST00000436644,NM_182789.3;PAIP1,intron_variant,,ENST00000514514,;PAIP1,intron_variant,,ENST00000515338,;PAIP1,intron_variant,,ENST00000511321,;PAIP1,intron_variant,,ENST00000504075,;PAIP1,upstream_gene_variant,,ENST00000508537,;PAIP1,missense_variant,p.Pro32Ser,E…	A	ENSG00000172239	ENST00000306846	Transcript
FAM159B	0	.	GRCh38	chr5	64717968	64717968	+	Missense_Mutation	SNP	T	T	A	rs61742841		SH-SY5Y_S8	NORMAL	T	T																c.429N>A	p.Asp143Glu	p.D143E	ENST00000389074	3/3	159	99	58				FAM159B,missense_variant,p.Asp143Glu,ENST00000389074,NM_001164442.1;SREK1IP1,downstream_gene_variant,,ENST00000513458,NM_173829.3;FAM159B,non_coding_transcript_exon_variant,,ENST00000512767,;FAM159B,non_coding_transcript_exon_variant,,ENST00000513930,;FAM159B,3_prime_UTR_variant,,ENST00000509189,;FAM159B,downstream_gene_variant,,ENST00000506473,;	A	ENSG00000145642	ENST00000389074	Transcript
HEXB	0	.	GRCh38	chr5	74685474	74685474	+	Missense_Mutation	SNP	C	C	T	rs147155126		SH-SY5Y_S8	NORMAL	C	C																c.214N>T	p.Leu72Phe	p.L72F	ENST00000261416	1/14	147	94	53				HEXB,missense_variant,p.Leu72Phe,ENST00000261416,NM_000521.3;HEXB,intron_variant,,ENST00000511181,NM_001292004.1;HEXB,non_coding_transcript_exon_variant,,ENST00000513079,;HEXB,non_coding_transcript_exon_variant,,ENST00000515528,;	T	ENSG00000049860	ENST00000261416	Transcript
ANKRD31	0	.	GRCh38	chr5	75137914	75137914	+	Missense_Mutation	SNP	C	C	T	novel		SH-SY5Y_S8	NORMAL	C	C																c.3647N>A	p.Cys1216Tyr	p.C1216Y	ENST00000274361	16/25	188	131	57				ANKRD31,missense_variant,p.Cys1273Tyr,ENST00000506364,;ANKRD31,missense_variant,p.Cys1216Tyr,ENST00000274361,NM_001164443.1;ANKRD31,non_coding_transcript_exon_variant,,ENST00000504022,;	T	ENSG00000145700	ENST00000274361	Transcript
KIF20A	0	.	GRCh38	chr5	138185552	138185552	+	Missense_Mutation	SNP	A	A	G	rs142562832		SH-SY5Y_S8	NORMAL	A	A																c.1967N>G	p.Gln656Arg	p.Q656R	ENST00000394894	16/19	201	137	64				KIF20A,missense_variant,p.Gln656Arg,ENST00000394894,NM_005733.2;KIF20A,missense_variant,p.Gln638Arg,ENST00000508792,;CDC23,downstream_gene_variant,,ENST00000394886,NM_004661.3;KIF20A,downstream_gene_variant,,ENST00000504621,;KIF20A,downstream_gene_variant,,ENST00000513276,;KIF20A,intron_variant,,ENST00000502338,;CDC23,downstream_gene_variant,,ENST00000471692,;KIF20A,downstream_gene_variant,,ENST0…	G	ENSG00000112984	ENST00000394894	Transcript
SRA1	0	.	GRCh38	chr5	140552044	140552044	+	Missense_Mutation	SNP	C	C	G	rs202193903		SH-SY5Y_S8	NORMAL	C	C																c.328N>C	p.Val110Leu	p.V110L	ENST00000336283	3/5	280	128	152				SRA1,missense_variant,p.Val110Leu,ENST00000336283,NM_001035235.3;ANKHD1-EIF4EBP3,downstream_gene_variant,,ENST00000532219,NM_020690.5;ANKHD1-EIF4EBP3,downstream_gene_variant,,ENST00000437495,;EIF4EBP3,downstream_gene_variant,,ENST00000310331,NM_003732.2;SRA1,upstream_gene_variant,,ENST00000602657,;SRA1,non_coding_transcript_exon_variant,,ENST00000520427,;SRA1,non_coding_transcript_exon_variant,,E…	G	ENSG00000213523	ENST00000336283	Transcript
CD14	0	.	GRCh38	chr5	140632710	140632710	+	Missense_Mutation	SNP	G	G	A	rs754655659		SH-SY5Y_S8	NORMAL	G	G																c.274N>T	p.Arg92Trp	p.R92W	ENST00000302014	2/2	473	293	180				CD14,missense_variant,p.Arg92Trp,ENST00000302014,NM_000591.3;CD14,missense_variant,p.Arg92Trp,ENST00000401743,NM_001174105.1,NM_001174104.1,NM_001040021.2;CD14,missense_variant,p.Arg92Trp,ENST00000498971,;CD14,downstream_gene_variant,,ENST00000512545,;CD14,downstream_gene_variant,,ENST00000519715,;	A	ENSG00000170458	ENST00000302014	Transcript
PCDHA1	0	.	GRCh38	chr5	140786665	140786665	+	Missense_Mutation	SNP	C	C	A	novel		SH-SY5Y_S8	NORMAL	C	C																c.375N>A	p.Asp125Glu	p.D125E	ENST00000504120	1/4	430	285	145				PCDHA1,missense_variant,p.Asp125Glu,ENST00000504120,NM_018900.3;PCDHA1,missense_variant,p.Asp125Glu,ENST00000378133,NM_031410.2;PCDHA1,missense_variant,p.Asp125Glu,ENST00000394633,NM_031411.2;AC005609.16,downstream_gene_variant,,ENST00000624712,;AC005609.16,downstream_gene_variant,,ENST00000624176,;	A	ENSG00000204970	ENST00000504120	Transcript
PCDHB3	0	.	GRCh38	chr5	141101254	141101254	+	Missense_Mutation	SNP	C	G	G			SH-SY5Y_S8	NORMAL	C	C																c.605N>G	p.Pro202Arg	p.P202R	ENST00000231130	1/1	265	0	265				PCDHB3,missense_variant,p.Pro202Arg,ENST00000231130,NM_018937.4;PCDHB2,downstream_gene_variant,,ENST00000194155,NM_018936.3;PCDHB2,downstream_gene_variant,,ENST00000622947,;PCDHB3,upstream_gene_variant,,ENST00000624513,;PCDHB2,downstream_gene_variant,,ENST00000624994,;AC005754.7,intron_variant,,ENST00000607216,;AC005754.7,intron_variant,,ENST00000625128,;AC005754.7,intron_variant,,ENST00000625066…	G	ENSG00000113205	ENST00000231130	Transcript
PCDHB6	0	.	GRCh38	chr5	141151332	141151332	+	Missense_Mutation	SNP	C	C	G	rs781906479		SH-SY5Y_S8	NORMAL	C	C																c.1075N>G	p.Pro359Ala	p.P359A	ENST00000231136	1/1	417	263	154				PCDHB6,missense_variant,p.Pro359Ala,ENST00000231136,NM_018939.3;PCDHB6,missense_variant,p.Pro223Ala,ENST00000622991,NM_001303145.1;CH17-140K24.2,intron_variant,,ENST00000624192,;AC005754.7,intron_variant,,ENST00000625128,;AC005754.7,intron_variant,,ENST00000625066,;AC005754.7,intron_variant,,ENST00000624802,;PCDHB17P,upstream_gene_variant,,ENST00000623466,;PCDHB17P,upstream_gene_variant,,ENST0000…	G	ENSG00000113211	ENST00000231136	Transcript
PCDHB8	0	.	GRCh38	chr5	141180333	141180333	+	Missense_Mutation	SNP	C	C	T	rs2740583		SH-SY5Y_S8	NORMAL	C	C																c.2299N>T	p.Leu767Phe	p.L767F	ENST00000239444	1/1	236	118	118				PCDHB8,missense_variant,p.Leu767Phe,ENST00000239444,NM_019120.4;PCDHB16,upstream_gene_variant,,ENST00000609684,NM_020957.3;PCDHB7,downstream_gene_variant,,ENST00000231137,NM_018940.3;PCDHB16,upstream_gene_variant,,ENST00000625044,;CH17-140K24.5,upstream_gene_variant,,ENST00000623884,;CH17-140K24.2,intron_variant,,ENST00000624192,;CH17-140K24.7,downstream_gene_variant,,ENST00000624549,;CH17-140K24…	T	ENSG00000120322	ENST00000239444	Transcript
PCDHB9	0	.	GRCh38	chr5	141188034	141188034	+	Missense_Mutation	SNP	T	T	C	rs11167743		SH-SY5Y_S8	NORMAL	T	T																c.716N>C	p.Val239Ala	p.V239A	ENST00000316105	1/1	378	160	218				PCDHB9,missense_variant,p.Val239Ala,ENST00000316105,NM_019119.4;PCDHB9,intron_variant,,ENST00000624909,;PCDHB16,downstream_gene_variant,,ENST00000609684,NM_020957.3;PCDHB10,upstream_gene_variant,,ENST00000239446,NM_018930.3;PCDHB16,downstream_gene_variant,,ENST00000625044,;CH17-140K24.5,downstream_gene_variant,,ENST00000623884,;CH17-140K24.7,intron_variant,,ENST00000624549,;CH17-140K24.2,intron_v…	C	ENSG00000177839	ENST00000316105	Transcript
PCDHB10	0	.	GRCh38	chr5	141194181	141194181	+	Missense_Mutation	SNP	A	A	C	rs702386		SH-SY5Y_S8	NORMAL	A	A																c.1629N>C	p.Arg543Ser	p.R543S	ENST00000239446	1/1	167	95	72				PCDHB10,missense_variant,p.Arg543Ser,ENST00000239446,NM_018930.3;PCDHB9,downstream_gene_variant,,ENST00000316105,NM_019119.4;CH17-140K24.7,intron_variant,,ENST00000624549,;CH17-140K24.2,intron_variant,,ENST00000624192,;CH17-140K24.6,upstream_gene_variant,,ENST00000625144,;	C	ENSG00000120324	ENST00000239446	Transcript
PCDHGB1	0	.	GRCh38	chr5	141351860	141351860	+	Missense_Mutation	SNP	G	G	T	novel		SH-SY5Y_S8	NORMAL	G	G																c.1600N>T	p.Gly534Cys	p.G534C	ENST00000523390	1/4	757	455	302				PCDHGB1,missense_variant,p.Gly534Cys,ENST00000523390,NM_018922.2;PCDHGB1,missense_variant,p.Gly534Cys,ENST00000611598,NM_032095.1;PCDHGA3,intron_variant,,ENST00000253812,NM_018916.3;PCDHGA2,intron_variant,,ENST00000394576,NM_018915.3;PCDHGA1,intron_variant,,ENST00000517417,NM_018912.2;PCDHGA4,upstream_gene_variant,,ENST00000571252,NM_018917.3;PCDHGA4,upstream_gene_variant,,ENST00000612927,NM_0320…	T	ENSG00000254221	ENST00000523390	Transcript
LARS	0	.	GRCh38	chr5	146129081	146129081	+	Missense_Mutation	SNP	C	C	T	rs150148403		SH-SY5Y_S8	NORMAL	C	C																c.2666N>A	p.Gly889Asp	p.G889D	ENST00000394434	26/32	268	178	90				LARS,missense_variant,p.Gly889Asp,ENST00000394434,NM_001317964.1,NM_016460.3,NM_020117.10;LARS,missense_variant,p.Gly835Asp,ENST00000510191,NM_001317965.1;LARS,missense_variant,p.Gly198Asp,ENST00000274562,;LARS,downstream_gene_variant,,ENST00000512412,;LARS,splice_region_variant,,ENST00000508709,;LARS,non_coding_transcript_exon_variant,,ENST00000506231,;LARS,downstream_gene_variant,,ENST000005046…	T	ENSG00000133706	ENST00000394434	Transcript
RBM27	0	.	GRCh38	chr5	146267757	146267757	+	Frame_Shift_Del	DEL	A	A	-	rs774530480		SH-SY5Y_S8	NORMAL	A	A																c.2440delN	p.Lys816AsnfsTer5	p.K816Nfs*5	ENST00000265271	15/21	135	77	58				RBM27,frameshift_variant,p.Lys816AsnfsTer5,ENST00000265271,NM_018989.1;RP11-449H3.3,frameshift_variant,p.Lys761AsnfsTer5,ENST00000506502,;RBM27,downstream_gene_variant,,ENST00000508019,;	-	ENSG00000091009	ENST00000265271	Transcript
ABLIM3	0	.	GRCh38	chr5	149249843	149249843	+	Missense_Mutation	SNP	T	T	A	rs755531922		SH-SY5Y_S8	NORMAL	T	T																c.1728N>A	p.Ser576Arg	p.S576R	ENST00000506113	18/23	300	196	104				ABLIM3,missense_variant,p.Ser576Arg,ENST00000506113,NM_001301015.1;ABLIM3,missense_variant,p.Ser576Arg,ENST00000309868,NM_014945.3;ABLIM3,missense_variant,p.Ser481Arg,ENST00000326685,NM_001301027.1,NM_001345859.1;ABLIM3,missense_variant,p.Ser465Arg,ENST00000504238,NM_001301028.1;ABLIM3,missense_variant,p.Ser62Arg,ENST00000356541,;ABLIM3,missense_variant,p.Ser62Arg,ENST00000517451,;ABLIM3,missense…	A	ENSG00000173210	ENST00000506113	Transcript
PCYOX1L	0	.	GRCh38	chr5	149358081	149358081	+	Missense_Mutation	SNP	G	G	C	rs2291814		SH-SY5Y_S8	NORMAL	G	G																c.13N>C	p.Ala5Pro	p.A5P	ENST00000274569	1/6	21	16	5				PCYOX1L,missense_variant,p.Ala5Pro,ENST00000274569,NM_001301054.1,NM_024028.3,NM_001301057.1;GRPEL2,downstream_gene_variant,,ENST00000329271,NM_152407.3;PCYOX1L,upstream_gene_variant,,ENST00000514349,;GRPEL2-AS1,upstream_gene_variant,,ENST00000521295,;GRPEL2,downstream_gene_variant,,ENST00000507562,;PCYOX1L,missense_variant,p.Ala5Pro,ENST00000511945,;PCYOX1L,missense_variant,p.Ala5Pro,ENST0000050…	C	ENSG00000145882	ENST00000274569	Transcript
CCDC69	0	.	GRCh38	chr5	151184411	151184411	+	Missense_Mutation	SNP	T	T	C	rs749504572		SH-SY5Y_S8	NORMAL	T	T																c.646N>G	p.Ile216Val	p.I216V	ENST00000355417	8/9	218	127	91				CCDC69,missense_variant,p.Ile216Val,ENST00000355417,NM_015621.2;CCDC69,non_coding_transcript_exon_variant,,ENST00000521308,;CCDC69,3_prime_UTR_variant,,ENST00000518189,;CCDC69,non_coding_transcript_exon_variant,,ENST00000519448,;CCDC69,downstream_gene_variant,,ENST00000522964,;	C	ENSG00000198624	ENST00000355417	Transcript
FAT2	0	.	GRCh38	chr5	151542408	151542408	+	Missense_Mutation	SNP	C	C	T	rs3734053		SH-SY5Y_S8	NORMAL	C	C																c.8719N>A	p.Ala2907Thr	p.A2907T	ENST00000261800	9/23	353	235	118				FAT2,missense_variant,p.Ala2907Thr,ENST00000261800,NM_001447.2;	T	ENSG00000086570	ENST00000261800	Transcript
FAT2	0	.	GRCh38	chr5	151568190	151568190	+	Missense_Mutation	SNP	G	G	A	rs3734061		SH-SY5Y_S8	NORMAL	G	G																c.742N>T	p.Pro248Ser	p.P248S	ENST00000261800	1/23	335	217	118				FAT2,missense_variant,p.Pro248Ser,ENST00000261800,NM_001447.2;	A	ENSG00000086570	ENST00000261800	Transcript
RNF145	0	.	GRCh38	chr5	159203622	159203622	+	Frame_Shift_Del	DEL	T	T	-	rs763952213		SH-SY5Y_S8	NORMAL	T	T																c.86delN	p.Asn29ThrfsTer13	p.N29Tfs*13	ENST00000518802	2/11	106	67	39				RNF145,frameshift_variant,p.Asn27ThrfsTer13,ENST00000274542,NM_144726.2;RNF145,frameshift_variant,p.Asn16ThrfsTer13,ENST00000521606,NM_001199381.1;RNF145,frameshift_variant,p.Asn29ThrfsTer13,ENST00000518802,NM_001199380.1;RNF145,frameshift_variant,p.Asn13ThrfsTer13,ENST00000520638,NM_001199382.1;RNF145,5_prime_UTR_variant,,ENST00000611185,;RNF145,5_prime_UTR_variant,,ENST00000424310,NM_001199383.…	-	ENSG00000145860	ENST00000518802	Transcript
RNF145	0	.	GRCh38	chr5	159203634	159203634	+	Frame_Shift_Del	DEL	T	T	-	rs750469724		SH-SY5Y_S8	NORMAL	T	T																c.74delN	p.Lys25ArgfsTer17	p.K25Rfs*17	ENST00000518802	2/11	95	62	33				RNF145,frameshift_variant,p.Lys23ArgfsTer17,ENST00000274542,NM_144726.2;RNF145,frameshift_variant,p.Lys12ArgfsTer17,ENST00000521606,NM_001199381.1;RNF145,frameshift_variant,p.Lys25ArgfsTer17,ENST00000518802,NM_001199380.1;RNF145,frameshift_variant,p.Lys9ArgfsTer17,ENST00000520638,NM_001199382.1;RNF145,5_prime_UTR_variant,,ENST00000611185,;RNF145,5_prime_UTR_variant,,ENST00000424310,NM_001199383.1…	-	ENSG00000145860	ENST00000518802	Transcript
ATP10B	0	.	GRCh38	chr5	160606857	160606857	+	Missense_Mutation	SNP	C	C	T	rs184625643		SH-SY5Y_S8	NORMAL	C	C																c.3068N>A	p.Arg1023Gln	p.R1023Q	ENST00000327245	19/26	376	250	126				ATP10B,missense_variant,p.Arg1023Gln,ENST00000327245,NM_025153.2;ATP10B,upstream_gene_variant,,ENST00000523758,;ATP10B,downstream_gene_variant,,ENST00000522169,;ATP10B,non_coding_transcript_exon_variant,,ENST00000517815,;	T	ENSG00000118322	ENST00000327245	Transcript
ATP10B	0	.	GRCh38	chr5	160620871	160620871	+	Missense_Mutation	SNP	A	A	C	novel		SH-SY5Y_S8	NORMAL	A	A																c.1892N>G	p.Leu631Trp	p.L631W	ENST00000327245	15/26	266	172	94				ATP10B,missense_variant,p.Leu631Trp,ENST00000327245,NM_025153.2;ATP10B,missense_variant,p.Leu239Trp,ENST00000520108,;CTC-348L5.1,intron_variant,,ENST00000523598,;	C	ENSG00000118322	ENST00000327245	Transcript
RANBP17	0	.	GRCh38	chr5	171298797	171298797	+	Missense_Mutation	SNP	T	T	G	rs141289901		SH-SY5Y_S8	NORMAL	T	T																c.3206N>G	p.Val1069Gly	p.V1069G	ENST00000523189	28/28	323	219	104				RANBP17,missense_variant,p.Val1069Gly,ENST00000523189,NM_022897.4;RANBP17,missense_variant,p.Val499Gly,ENST00000616486,;RANBP17,non_coding_transcript_exon_variant,,ENST00000521759,;RANBP17,3_prime_UTR_variant,,ENST00000522066,;RANBP17,3_prime_UTR_variant,,ENST00000519949,;RANBP17,3_prime_UTR_variant,,ENST00000522533,;RANBP17,3_prime_UTR_variant,,ENST00000389118,;	G	ENSG00000204764	ENST00000523189	Transcript
FAM153B	0	.	GRCh38	chr5	176106582	176106582	+	Missense_Mutation	SNP	C	C	T	rs62389255		SH-SY5Y_S8	NORMAL	C	C																c.623N>T	p.Pro208Leu	p.P208L	ENST00000515817	15/20	689	296	393				FAM153B,missense_variant,p.Pro208Leu,ENST00000515817,NM_001265615.1;FAM153B,missense_variant,p.Pro285Leu,ENST00000253490,;FAM153B,missense_variant,p.Pro208Leu,ENST00000510151,;FAM153B,missense_variant,p.Pro76Leu,ENST00000512862,;FAM153B,missense_variant,p.Pro76Leu,ENST00000611539,;FAM153B,non_coding_transcript_exon_variant,,ENST00000393522,;FAM153B,missense_variant,p.Pro208Leu,ENST00000508296,;	T	ENSG00000182230	ENST00000515817	Transcript
GRK6	0	.	GRCh38	chr5	177441767	177441767	+	Missense_Mutation	SNP	G	G	C	rs370944775		SH-SY5Y_S8	NORMAL	G	G																c.1710N>C	p.Arg570Ser	p.R570S	ENST00000528793	16/16	321	196	125				GRK6,missense_variant,p.Glu570Gln,ENST00000355472,NM_001004106.2;GRK6,missense_variant,p.Glu536Gln,ENST00000393576,;GRK6,missense_variant,p.Arg570Ser,ENST00000528793,NM_002082.3;GRK6,downstream_gene_variant,,ENST00000355958,NM_001004105.2;PRR7,upstream_gene_variant,,ENST00000507881,;PRR7-AS1,intron_variant,,ENST00000425316,;PRR7-AS1,downstream_gene_variant,,ENST00000514846,;PRR7-AS1,downstream_ge…	C	ENSG00000198055	ENST00000528793	Transcript
ZNF354B	0	.	GRCh38	chr5	178884259	178884259	+	Missense_Mutation	SNP	G	G	A	rs77568902		SH-SY5Y_S8	NORMAL	G	G																c.1807N>A	p.Glu603Lys	p.E603K	ENST00000322434	5/5	232	149	83				ZNF354B,missense_variant,p.Glu603Lys,ENST00000322434,NM_058230.2;ZNF354B,downstream_gene_variant,,ENST00000520377,;RNU1-39P,upstream_gene_variant,,ENST00000383897,;ZNF354B,non_coding_transcript_exon_variant,,ENST00000522714,;ZNF354B,non_coding_transcript_exon_variant,,ENST00000522624,;	A	ENSG00000178338	ENST00000322434	Transcript
GRM6	0	.	GRCh38	chr5	178986162	178986162	+	Missense_Mutation	SNP	G	G	C	rs62638623		SH-SY5Y_S8	NORMAL	G	G																c.2092N>G	p.Leu698Val	p.L698V	ENST00000231188	8/10	477	300	177				GRM6,missense_variant,p.Leu698Val,ENST00000231188,NM_000843.3;GRM6,missense_variant,p.Leu698Val,ENST00000517717,;RP11-281O15.4,intron_variant,,ENST00000519491,;GRM6,non_coding_transcript_exon_variant,,ENST00000519003,;GRM6,downstream_gene_variant,,ENST00000518082,;	C	ENSG00000113262	ENST00000231188	Transcript
TBC1D9B	0	.	GRCh38	chr5	179907805	179907805	+	Missense_Mutation	SNP	T	T	A	novel		SH-SY5Y_S8	NORMAL	T	T																c.17N>T	p.Glu6Val	p.E6V	ENST00000356834	1/22	162	100	62				TBC1D9B,missense_variant,p.Glu6Val,ENST00000356834,NM_198868.2;TBC1D9B,missense_variant,p.Glu6Val,ENST00000355235,NM_015043.3;TBC1D9B,missense_variant,p.Glu6Val,ENST00000630103,;RNF130,downstream_gene_variant,,ENST00000522208,;TBC1D9B,missense_variant,p.Glu6Val,ENST00000522224,;	A	ENSG00000197226	ENST00000356834	Transcript
BPHL	0	.	GRCh38	chr6	3127310	3127311	+	Frame_Shift_Del	DEL	TG	TG	-	novel		SH-SY5Y_S8	NORMAL	TG	TG																c.280_281delNN	p.Trp94GlyfsTer21	p.W94Gfs*21	ENST00000380379	3/7	299	286	13				BPHL,frameshift_variant,p.Trp94GlyfsTer21,ENST00000380379,NM_004332.3;BPHL,frameshift_variant,p.Trp77GlyfsTer21,ENST00000434640,NM_001302777.1;BPHL,frameshift_variant,p.Trp77GlyfsTer21,ENST00000380375,;BPHL,frameshift_variant,p.Trp77GlyfsTer21,ENST00000380368,;BPHL,frameshift_variant,p.Trp94GlyfsTer21,ENST00000433912,;BPHL,3_prime_UTR_variant,,ENST00000430655,;BPHL,3_prime_UTR_variant,,ENST000004…	-	ENSG00000137274	ENST00000380379	Transcript
PXDC1	0	.	GRCh38	chr6	3723723	3723723	+	Missense_Mutation	SNP	T	T	G	novel		SH-SY5Y_S8	NORMAL	T	T																c.592N>C	p.Ser198Arg	p.S198R	ENST00000380283	5/5	237	147	90				PXDC1,missense_variant,p.Ser198Arg,ENST00000380283,NM_183373.3;PXDC1,missense_variant,p.Ser146Arg,ENST00000380277,;PXDC1,non_coding_transcript_exon_variant,,ENST00000477592,;	G	ENSG00000168994	ENST00000380283	Transcript
DSP	0	.	GRCh38	chr6	7579575	7579575	+	Missense_Mutation	SNP	G	G	A	novel		SH-SY5Y_S8	NORMAL	G	G																c.3385N>A	p.Glu1129Lys	p.E1129K	ENST00000379802	23/24	422	245	177				DSP,missense_variant,p.Glu1129Lys,ENST00000379802,NM_004415.3;DSP,missense_variant,p.Glu1129Lys,ENST00000418664,NM_001319034.1,NM_001008844.2;	A	ENSG00000096696	ENST00000379802	Transcript
SYCP2L	0	.	GRCh38	chr6	10893889	10893889	+	Missense_Mutation	SNP	C	C	A	rs768792885		SH-SY5Y_S8	NORMAL	C	C																c.101N>A	p.Ala34Glu	p.A34E	ENST00000283141	3/30	89	17	72				SYCP2L,missense_variant,p.Ala34Glu,ENST00000283141,NM_001040274.2;SYCP2L,missense_variant,p.Ala33Glu,ENST00000543878,;SYCP2L,missense_variant,p.Ala34Glu,ENST00000341041,;RP11-637O19.3,3_prime_UTR_variant,,ENST00000480294,;SYCP2L,upstream_gene_variant,,ENST00000487561,;	A	ENSG00000153157	ENST00000283141	Transcript
MRS2	0	.	GRCh38	chr6	24415054	24415054	+	Missense_Mutation	SNP	C	C	T	novel		SH-SY5Y_S8	NORMAL	C	C																c.619N>T	p.Leu207Phe	p.L207F	ENST00000443868	7/12	474	304	170				MRS2,missense_variant,p.Leu207Phe,ENST00000443868,NM_001286264.1;MRS2,missense_variant,p.Leu154Phe,ENST00000274747,NM_001286266.1;MRS2,missense_variant,p.Leu204Phe,ENST00000378386,NM_020662.3;MRS2,missense_variant,p.Leu204Phe,ENST00000378353,NM_001286265.1;MRS2,intron_variant,,ENST00000446191,;MRS2,non_coding_transcript_exon_variant,,ENST00000483634,;	T	ENSG00000124532	ENST00000443868	Transcript
SLC17A4	0	.	GRCh38	chr6	25770976	25770976	+	Missense_Mutation	SNP	C	C	A	novel		SH-SY5Y_S8	NORMAL	C	C																c.670N>A	p.Gln224Lys	p.Q224K	ENST00000377905	6/12	324	219	105				SLC17A4,missense_variant,p.Gln170Lys,ENST00000439485,NM_001286121.1;SLC17A4,missense_variant,p.Gln224Lys,ENST00000377905,NM_005495.2;SLC17A4,intron_variant,,ENST00000397076,;	A	ENSG00000146039	ENST00000377905	Transcript
HIST1H1E	0	.	GRCh38	chr6	26156845	26156845	+	Missense_Mutation	SNP	A	A	G	rs2298090		SH-SY5Y_S8	NORMAL	A	A																c.455N>G	p.Lys152Arg	p.K152R	ENST00000304218	1/1	77	21	56				HIST1H1E,missense_variant,p.Lys152Arg,ENST00000304218,NM_005321.2;HIST1H2BD,upstream_gene_variant,,ENST00000289316,NM_138720.2;HIST1H2BD,upstream_gene_variant,,ENST00000377777,NM_021063.3;RP1-221C16.8,downstream_gene_variant,,ENST00000635439,;	G	ENSG00000168298	ENST00000304218	Transcript
MOG	0	.	GRCh38	chr6	29659439	29659440	+	Frame_Shift_Ins	INS	-	-	C	rs761971886		SH-SY5Y_S8	NORMAL	-	-																c.209_210insC	p.Phe73LeufsTer3	p.F73Lfs*3	ENST00000376898	2/8	416	259	157				MOG,frameshift_variant,p.Phe73LeufsTer3,ENST00000376894,;MOG,frameshift_variant,p.Phe73LeufsTer3,ENST00000376917,NM_206809.3;MOG,frameshift_variant,p.Phe73LeufsTer3,ENST00000431798,NM_206812.3;MOG,frameshift_variant,p.Phe73LeufsTer3,ENST00000376898,NM_002433.4;MOG,frameshift_variant,p.Phe73LeufsTer3,ENST00000494692,NM_206811.3;MOG,frameshift_variant,p.Phe73LeufsTer3,ENST00000396701,NM_206810.3;MO…	C	ENSG00000204655	ENST00000376898	Transcript
TRIM31	0	.	GRCh38	chr6	30105242	30105242	+	Frame_Shift_Del	DEL	T	T	-	rs749936400		SH-SY5Y_S8	NORMAL	T	T																c.884delN	p.Asp295AlafsTer18	p.D295Afs*18	ENST00000376734	7/9	163	37	126				TRIM31,frameshift_variant,p.Asp295AlafsTer18,ENST00000376734,NM_007028.4;TRIM31-AS1,non_coding_transcript_exon_variant,,ENST00000440874,;TRIM31,splice_region_variant,,ENST00000485864,;TRIM31,splice_region_variant,,ENST00000468264,;TRIM31,non_coding_transcript_exon_variant,,ENST00000471695,;TRIM31,non_coding_transcript_exon_variant,,ENST00000484583,;TRIM31,downstream_gene_variant,,ENST00000480808,;	-	ENSG00000204616	ENST00000376734	Transcript
AL645922.1	0	.	GRCh38	chr6	32009139	32009139	+	5'Flank	SNP	C	C	T	rs4959083		SH-SY5Y_S8	NORMAL	C	C																			ENST00000623068		90	43	46				AL645922.1,upstream_gene_variant,,ENST00000623068,;CYP21A1P,downstream_gene_variant,,ENST00000342991,;TNXA,non_coding_transcript_exon_variant,,ENST00000507684,;CYP21A1P,downstream_gene_variant,,ENST00000354927,;STK19B,upstream_gene_variant,,ENST00000512515,;	T	ENSG00000279546	ENST00000623068	Transcript
AL645922.1	0	.	GRCh38	chr6	32009149	32009149	+	5'Flank	SNP	C	C	T	rs4959084		SH-SY5Y_S8	NORMAL	C	C																			ENST00000623068		78	37	41				AL645922.1,upstream_gene_variant,,ENST00000623068,;CYP21A1P,downstream_gene_variant,,ENST00000342991,;TNXA,non_coding_transcript_exon_variant,,ENST00000507684,;CYP21A1P,downstream_gene_variant,,ENST00000354927,;STK19B,upstream_gene_variant,,ENST00000512515,;	T	ENSG00000279546	ENST00000623068	Transcript
TNXB	0	.	GRCh38	chr6	32096384	32096384	+	Missense_Mutation	SNP	C	C	T	rs118086587		SH-SY5Y_S8	NORMAL	C	C																c.1469N>A	p.Arg490Gln	p.R490Q	ENST00000375244	3/44	222	46	176				TNXB,missense_variant,p.Arg490Gln,ENST00000375244,NM_019105.6;TNXB,missense_variant,p.Arg490Gln,ENST00000613214,;TNXB,missense_variant,p.Arg490Gln,ENST00000479795,;TNXB,downstream_gene_variant,,ENST00000442721,;ATF6B,downstream_gene_variant,,ENST00000494022,;TNXB,non_coding_transcript_exon_variant,,ENST00000486148,;	T	ENSG00000168477	ENST00000375244	Transcript
HLA-DRB5	0	.	GRCh38	chr6	32519397	32519397	+	Missense_Mutation	SNP	C	C	T	rs112872773		SH-SY5Y_S8	NORMAL	C	C																c.625N>A	p.Val209Met	p.V209M	ENST00000374975	3/6	122	81	41				HLA-DRB5,missense_variant,p.Val209Met,ENST00000374975,NM_002125.3;	T	ENSG00000198502	ENST00000374975	Transcript
HLA-DRB5	0	.	GRCh38	chr6	32521954	32521954	+	Nonsense_Mutation	SNP	G	G	C	rs41554620		SH-SY5Y_S8	NORMAL	G	G																c.321N>G	p.Tyr107Ter	p.Y107*	ENST00000374975	2/6	170	93	77				HLA-DRB5,stop_gained,p.Tyr107Ter,ENST00000374975,NM_002125.3;	C	ENSG00000198502	ENST00000374975	Transcript
HLA-DRB5	0	.	GRCh38	chr6	32521967	32521967	+	Frame_Shift_Del	DEL	G	G	-	rs780328684		SH-SY5Y_S8	NORMAL	G	G																c.308delN	p.Ala103GlyfsTer26	p.A103Gfs*26	ENST00000374975	2/6	104	61	43				HLA-DRB5,frameshift_variant,p.Ala103GlyfsTer26,ENST00000374975,NM_002125.3;	-	ENSG00000198502	ENST00000374975	Transcript
HLA-DRB5	0	.	GRCh38	chr6	32521967	32521967	+	Missense_Mutation	SNP	G	T	T	rs1059598		SH-SY5Y_S8	NORMAL	G	G																c.308N>A	p.Ala103Glu	p.A103E	ENST00000374975	2/6	99	27	72				HLA-DRB5,missense_variant,p.Ala103Glu,ENST00000374975,NM_002125.3;	T	ENSG00000198502	ENST00000374975	Transcript
HLA-DRB5	0	.	GRCh38	chr6	32521970	32521970	+	Missense_Mutation	SNP	G	G	C	rs138927633		SH-SY5Y_S8	NORMAL	G	G																c.305N>G	p.Ala102Gly	p.A102G	ENST00000374975	2/6	108	44	64				HLA-DRB5,missense_variant,p.Ala102Gly,ENST00000374975,NM_002125.3;	C	ENSG00000198502	ENST00000374975	Transcript
HLA-DRB5	0	.	GRCh38	chr6	32521978	32521978	+	Frame_Shift_Del	DEL	G	G	-	rs756617144		SH-SY5Y_S8	NORMAL	G	G																c.297delN	p.Asp99GlufsTer30	p.D99Efs*30	ENST00000374975	2/6	95	59	36				HLA-DRB5,frameshift_variant,p.Asp99GlufsTer30,ENST00000374975,NM_002125.3;	-	ENSG00000198502	ENST00000374975	Transcript
HLA-DRB5	0	.	GRCh38	chr6	32521981	32521982	+	Frame_Shift_Ins	INS	-	-	GC	rs776055221		SH-SY5Y_S8	NORMAL	-	-																c.293_294insGC	p.Asp99GlnfsTer31	p.D99Qfs*31	ENST00000374975	2/6	93	58	35				HLA-DRB5,frameshift_variant,p.Asp99GlnfsTer31,ENST00000374975,NM_002125.3;	GC	ENSG00000198502	ENST00000374975	Transcript
HLA-DRB5	0	.	GRCh38	chr6	32521989	32521989	+	Missense_Mutation	SNP	A	A	T	rs696318		SH-SY5Y_S8	NORMAL	A	A																c.286N>A	p.Phe96Ile	p.F96I	ENST00000374975	2/6	96	27	48				HLA-DRB5,missense_variant,p.Phe96Ile,ENST00000374975,NM_002125.3;	T	ENSG00000198502	ENST00000374975	Transcript
HLA-DRB5	0	.	GRCh38	chr6	32522018	32522018	+	Missense_Mutation	SNP	T	T	A	rs144532965		SH-SY5Y_S8	NORMAL	T	T																c.257N>T	p.Asp86Val	p.D86V	ENST00000374975	2/6	69	36	33				HLA-DRB5,missense_variant,p.Asp86Val,ENST00000374975,NM_002125.3;	A	ENSG00000198502	ENST00000374975	Transcript
HLA-DRB5	0	.	GRCh38	chr6	32522078	32522078	+	Missense_Mutation	SNP	T	T	A	rs200042906		SH-SY5Y_S8	NORMAL	T	T																c.197N>T	p.Asp66Val	p.D66V	ENST00000374975	2/6	21	10	11				HLA-DRB5,missense_variant,p.Asp66Val,ENST00000374975,NM_002125.3;	A	ENSG00000198502	ENST00000374975	Transcript
HLA-DRB5	0	.	GRCh38	chr6	32522079	32522079	+	Missense_Mutation	SNP	C	A	A	rs707956		SH-SY5Y_S8	NORMAL	C	C																c.196N>T	p.Asp66Tyr	p.D66Y	ENST00000374975	2/6	19	0	19				HLA-DRB5,missense_variant,p.Asp66Tyr,ENST00000374975,NM_002125.3;	A	ENSG00000198502	ENST00000374975	Transcript
HLA-DRB5	0	.	GRCh38	chr6	32522114	32522114	+	Missense_Mutation	SNP	C	C	T	rs112906420		SH-SY5Y_S8	NORMAL	C	C																c.161N>A	p.Arg54Gln	p.R54Q	ENST00000374975	2/6	40	9	31				HLA-DRB5,missense_variant,p.Arg54Gln,ENST00000374975,NM_002125.3;	T	ENSG00000198502	ENST00000374975	Transcript
HLA-DRB5	0	.	GRCh38	chr6	32522148	32522148	+	Missense_Mutation	SNP	C	C	T	rs17405212		SH-SY5Y_S8	NORMAL	C	C																c.127N>A	p.Glu43Lys	p.E43K	ENST00000374975	2/6	58	16	42				HLA-DRB5,missense_variant,p.Glu43Lys,ENST00000374975,NM_002125.3;	T	ENSG00000198502	ENST00000374975	Transcript
HLA-DRB5	0	.	GRCh38	chr6	32522150	32522150	+	Missense_Mutation	SNP	T	T	G	rs1136760		SH-SY5Y_S8	NORMAL	T	T																c.125N>C	p.Tyr42Ser	p.Y42S	ENST00000374975	2/6	58	43	15				HLA-DRB5,missense_variant,p.Tyr42Ser,ENST00000374975,NM_002125.3;	G	ENSG00000198502	ENST00000374975	Transcript
HLA-DRB5	0	.	GRCh38	chr6	32522156	32522156	+	Missense_Mutation	SNP	T	C	C	rs1071748		SH-SY5Y_S8	NORMAL	T	T																c.119N>G	p.Asp40Gly	p.D40G	ENST00000374975	2/6	59	0	52				HLA-DRB5,missense_variant,p.Asp40Gly,ENST00000374975,NM_002125.3;	C	ENSG00000198502	ENST00000374975	Transcript
HLA-DRB5	0	.	GRCh38	chr6	32522157	32522157	+	Missense_Mutation	SNP	C	C	G	rs1136752		SH-SY5Y_S8	NORMAL	C	C																c.118N>C	p.Asp40His	p.D40H	ENST00000374975	2/6	59	48	11				HLA-DRB5,missense_variant,p.Asp40His,ENST00000374975,NM_002125.3;	G	ENSG00000198502	ENST00000374975	Transcript
HLA-DRB5	0	.	GRCh38	chr6	32522159	32522159	+	Missense_Mutation	SNP	T	T	A	rs201948867		SH-SY5Y_S8	NORMAL	T	T																c.116N>T	p.Gln39Leu	p.Q39L	ENST00000374975	2/6	59	48	11				HLA-DRB5,missense_variant,p.Gln39Leu,ENST00000374975,NM_002125.3;	A	ENSG00000198502	ENST00000374975	Transcript
HLA-DRB5	0	.	GRCh38	chr6	32522162	32522162	+	Missense_Mutation	SNP	T	T	C	rs17433849		SH-SY5Y_S8	NORMAL	T	T																c.113N>G	p.Gln38Arg	p.Q38R	ENST00000374975	2/6	58	17	41				HLA-DRB5,missense_variant,p.Gln38Arg,ENST00000374975,NM_002125.3;	C	ENSG00000198502	ENST00000374975	Transcript
HLA-DRB5	0	.	GRCh38	chr6	32522163	32522163	+	Missense_Mutation	SNP	G	A	C	rs1071747		SH-SY5Y_S8	NORMAL	G	G																c.112N>G	p.Gln38Glu	p.Q38E	ENST00000374975	2/6	59	0	17				HLA-DRB5,missense_variant,p.Gln38Glu,ENST00000374975,NM_002125.3;	C	ENSG00000198502	ENST00000374975	Transcript
HLA-DRB5	0	.	GRCh38	chr6	32530127	32530127	+	Missense_Mutation	SNP	C	C	T	rs1141741		SH-SY5Y_S8	NORMAL	C	C																c.98N>A	p.Arg33Gln	p.R33Q	ENST00000374975	1/6	246	188	58				HLA-DRB5,missense_variant,p.Arg33Gln,ENST00000374975,NM_002125.3;	T	ENSG00000198502	ENST00000374975	Transcript
HLA-DRB5	0	.	GRCh38	chr6	32530128	32530128	+	Nonsense_Mutation	SNP	G	G	A	rs71549219		SH-SY5Y_S8	NORMAL	G	G																c.97N>T	p.Arg33Ter	p.R33*	ENST00000374975	1/6	242	95	124				HLA-DRB5,stop_gained,p.Arg33Ter,ENST00000374975,NM_002125.3;	A	ENSG00000198502	ENST00000374975	Transcript
HLA-DRB5	0	.	GRCh38	chr6	32530137	32530137	+	Missense_Mutation	SNP	C	C	T	rs76748970		SH-SY5Y_S8	NORMAL	C	C																c.88N>A	p.Gly30Arg	p.G30R	ENST00000374975	1/6	267	134	133				HLA-DRB5,missense_variant,p.Gly30Arg,ENST00000374975,NM_002125.3;	T	ENSG00000198502	ENST00000374975	Transcript
HLA-DRB1	0	.	GRCh38	chr6	32580249	32580249	+	Missense_Mutation	SNP	G	G	C	rs9269744		SH-SY5Y_S8	NORMAL	G	G																c.785N>G	p.Thr262Arg	p.T262R	ENST00000360004	5/6	139	109	30				HLA-DRB1,missense_variant,p.Thr262Arg,ENST00000360004,NM_002124.3;HLA-DRB1,missense_variant,p.Thr262Arg,ENST00000611060,;	C	ENSG00000196126	ENST00000360004	Transcript
HLA-DRB1	0	.	GRCh38	chr6	32581563	32581563	+	Missense_Mutation	SNP	C	C	G	rs33936261		SH-SY5Y_S8	NORMAL	C	C																c.646N>C	p.Glu216Gln	p.E216Q	ENST00000360004	3/6	435	290	145				HLA-DRB1,missense_variant,p.Glu216Gln,ENST00000360004,NM_002124.3;HLA-DRB1,missense_variant,p.Glu216Gln,ENST00000611060,;	G	ENSG00000196126	ENST00000360004	Transcript
HLA-DRB1	0	.	GRCh38	chr6	32581580	32581580	+	Missense_Mutation	SNP	G	G	A	rs200809587		SH-SY5Y_S8	NORMAL	G	G																c.629N>T	p.Thr210Ile	p.T210I	ENST00000360004	3/6	371	219	152				HLA-DRB1,missense_variant,p.Thr210Ile,ENST00000360004,NM_002124.3;HLA-DRB1,missense_variant,p.Thr210Ile,ENST00000611060,;	A	ENSG00000196126	ENST00000360004	Transcript
HLA-DRB1	0	.	GRCh38	chr6	32581584	32581584	+	Missense_Mutation	SNP	C	C	T	rs111739605		SH-SY5Y_S8	NORMAL	C	C																c.625N>A	p.Val209Met	p.V209M	ENST00000360004	3/6	384	269	115				HLA-DRB1,missense_variant,p.Val209Met,ENST00000360004,NM_002124.3;HLA-DRB1,missense_variant,p.Val209Met,ENST00000611060,;	T	ENSG00000196126	ENST00000360004	Transcript
HLA-DRB1	0	.	GRCh38	chr6	32584151	32584151	+	Missense_Mutation	SNP	G	G	A	rs29029549		SH-SY5Y_S8	NORMAL	G	G																c.328N>T	p.His110Tyr	p.H110Y	ENST00000360004	2/6	237	165	72				HLA-DRB1,missense_variant,p.His110Tyr,ENST00000360004,NM_002124.3;HLA-DRB1,missense_variant,p.His110Tyr,ENST00000611060,;	A	ENSG00000196126	ENST00000360004	Transcript
HLA-DRB1	0	.	GRCh38	chr6	32584171	32584171	+	Missense_Mutation	SNP	G	G	T	rs17886882		SH-SY5Y_S8	NORMAL	G	G																c.308N>A	p.Ala103Glu	p.A103E	ENST00000360004	2/6	247	170	77				HLA-DRB1,missense_variant,p.Ala103Glu,ENST00000360004,NM_002124.3;HLA-DRB1,missense_variant,p.Ala103Glu,ENST00000611060,;	T	ENSG00000196126	ENST00000360004	Transcript
HLA-DRB1	0	.	GRCh38	chr6	32584180	32584180	+	Missense_Mutation	SNP	G	C	T	rs9269942		SH-SY5Y_S8	NORMAL	G	G																c.299N>A	p.Ala100Glu	p.A100E	ENST00000360004	2/6	251	3	171				HLA-DRB1,missense_variant,p.Ala100Glu,ENST00000360004,NM_002124.3;HLA-DRB1,missense_variant,p.Ala100Glu,ENST00000611060,;	T	ENSG00000196126	ENST00000360004	Transcript
HLA-DRB1	0	.	GRCh38	chr6	32584183	32584183	+	Missense_Mutation	SNP	T	T	C	rs17884070		SH-SY5Y_S8	NORMAL	T	T																c.296N>G	p.Gln99Arg	p.Q99R	ENST00000360004	2/6	270	201	69				HLA-DRB1,missense_variant,p.Gln99Arg,ENST00000360004,NM_002124.3;HLA-DRB1,missense_variant,p.Gln99Arg,ENST00000611060,;	C	ENSG00000196126	ENST00000360004	Transcript
HLA-DRB1	0	.	GRCh38	chr6	32584193	32584193	+	Missense_Mutation	SNP	T	T	G	rs17886918		SH-SY5Y_S8	NORMAL	T	T																c.286N>C	p.Ile96Leu	p.I96L	ENST00000360004	2/6	374	237	131				HLA-DRB1,missense_variant,p.Ile96Leu,ENST00000360004,NM_002124.3;HLA-DRB1,missense_variant,p.Ile96Leu,ENST00000611060,;	G	ENSG00000196126	ENST00000360004	Transcript
HLA-DRB1	0	.	GRCh38	chr6	32584213	32584213	+	Missense_Mutation	SNP	T	T	G	rs1059586		SH-SY5Y_S8	NORMAL	T	T																c.266N>C	p.Tyr89Ser	p.Y89S	ENST00000360004	2/6	424	266	157				HLA-DRB1,missense_variant,p.Tyr89Ser,ENST00000360004,NM_002124.3;HLA-DRB1,missense_variant,p.Tyr89Ser,ENST00000611060,;	G	ENSG00000196126	ENST00000360004	Transcript
HLA-DRB1	0	.	GRCh38	chr6	32584222	32584222	+	Missense_Mutation	SNP	T	T	A	rs17885129		SH-SY5Y_S8	NORMAL	T	T																c.257N>T	p.Asp86Val	p.D86V	ENST00000360004	2/6	455	286	169				HLA-DRB1,missense_variant,p.Asp86Val,ENST00000360004,NM_002124.3;HLA-DRB1,missense_variant,p.Asp86Val,ENST00000611060,;	A	ENSG00000196126	ENST00000360004	Transcript
HLA-DRB1	0	.	GRCh38	chr6	32584282	32584282	+	Missense_Mutation	SNP	G	T	A	rs707957		SH-SY5Y_S8	NORMAL	G	G																c.197N>T	p.Ser66Phe	p.S66F	ENST00000360004	2/6	521	1	275				HLA-DRB1,missense_variant,p.Ser66Phe,ENST00000360004,NM_002124.3;HLA-DRB1,missense_variant,p.Ser66Phe,ENST00000611060,;	A	ENSG00000196126	ENST00000360004	Transcript
HLA-DRB1	0	.	GRCh38	chr6	32584303	32584303	+	Missense_Mutation	SNP	T	T	A	rs3175105		SH-SY5Y_S8	NORMAL	T	T																c.176N>T	p.Tyr59Phe	p.Y59F	ENST00000360004	2/6	545	382	163				HLA-DRB1,missense_variant,p.Tyr59Phe,ENST00000360004,NM_002124.3;HLA-DRB1,missense_variant,p.Tyr59Phe,ENST00000611060,;	A	ENSG00000196126	ENST00000360004	Transcript
HLA-DRB1	0	.	GRCh38	chr6	32584308	32584308	+	Missense_Mutation	SNP	G	G	T	rs1059575		SH-SY5Y_S8	NORMAL	G	G																c.171N>A	p.Asp57Glu	p.D57E	ENST00000360004	2/6	532	342	164				HLA-DRB1,missense_variant,p.Asp57Glu,ENST00000360004,NM_002124.3;HLA-DRB1,missense_variant,p.Asp57Glu,ENST00000611060,;	T	ENSG00000196126	ENST00000360004	Transcript
HLA-DRB1	0	.	GRCh38	chr6	32584318	32584318	+	Missense_Mutation	SNP	C	C	T	rs17885382		SH-SY5Y_S8	NORMAL	C	C																c.161N>A	p.Arg54Gln	p.R54Q	ENST00000360004	2/6	524	360	164				HLA-DRB1,missense_variant,p.Arg54Gln,ENST00000360004,NM_002124.3;HLA-DRB1,missense_variant,p.Arg54Gln,ENST00000611060,;	T	ENSG00000196126	ENST00000360004	Transcript
HLA-DQA1	0	.	GRCh38	chr6	32642710	32642710	+	Missense_Mutation	SNP	C	C	G	rs1048430		SH-SY5Y_S8	NORMAL	C	C																c.714N>G	p.Phe238Leu	p.F238L	ENST00000343139	4/5	500	309	191				HLA-DQA1,missense_variant,p.Phe238Leu,ENST00000343139,NM_002122.3;HLA-DQA1,missense_variant,p.Phe238Leu,ENST00000395363,;HLA-DQA1,missense_variant,p.Phe238Leu,ENST00000374949,;HLA-DQA1,intron_variant,,ENST00000496318,;HLA-DQA1,3_prime_UTR_variant,,ENST00000482745,;HLA-DQA1,non_coding_transcript_exon_variant,,ENST00000460633,;	G	ENSG00000196735	ENST00000343139	Transcript
HLA-DQB1	0	.	GRCh38	chr6	32662158	32662158	+	Missense_Mutation	SNP	C	C	G	novel		SH-SY5Y_S8	NORMAL	C	C																c.470N>C	p.Gly157Ala	p.G157A	ENST00000374943	3/6	280	160	120				HLA-DQB1,missense_variant,p.Gly157Ala,ENST00000399084,;HLA-DQB1,missense_variant,p.Gly157Ala,ENST00000374943,NM_001243961.1;HLA-DQB1,missense_variant,p.Gly157Ala,ENST00000434651,NM_002123.4;HLA-DQB1,missense_variant,p.Gly157Ala,ENST00000399079,;HLA-DQB1,missense_variant,p.Gly67Ala,ENST00000399082,;HLA-DQB1-AS1,downstream_gene_variant,,ENST00000419852,;HLA-DQB1,intron_variant,,ENST00000443574,;HLA…	G	ENSG00000179344	ENST00000374943	Transcript
HLA-DQB1	0	.	GRCh38	chr6	32664917	32664917	+	Missense_Mutation	SNP	C	C	G	novel		SH-SY5Y_S8	NORMAL	C	C																c.260N>C	p.Arg87Pro	p.R87P	ENST00000374943	2/6	870	443	427				HLA-DQB1,missense_variant,p.Arg87Pro,ENST00000399084,;HLA-DQB1,missense_variant,p.Arg87Pro,ENST00000374943,NM_001243961.1;HLA-DQB1,missense_variant,p.Arg87Pro,ENST00000434651,NM_002123.4;HLA-DQB1,missense_variant,p.Arg87Pro,ENST00000399079,;HLA-DQB1,intron_variant,,ENST00000399082,;HLA-DQB1-AS1,downstream_gene_variant,,ENST00000419852,;HLA-DQB1,upstream_gene_variant,,ENST00000460185,;HLA-DQB1,ups…	G	ENSG00000179344	ENST00000374943	Transcript
HLA-DQB1	0	.	GRCh38	chr6	32664923	32664923	+	Missense_Mutation	SNP	T	T	A	novel		SH-SY5Y_S8	NORMAL	T	T																c.254N>T	p.Gln85Leu	p.Q85L	ENST00000374943	2/6	858	442	416				HLA-DQB1,missense_variant,p.Gln85Leu,ENST00000399084,;HLA-DQB1,missense_variant,p.Gln85Leu,ENST00000374943,NM_001243961.1;HLA-DQB1,missense_variant,p.Gln85Leu,ENST00000434651,NM_002123.4;HLA-DQB1,missense_variant,p.Gln85Leu,ENST00000399079,;HLA-DQB1,intron_variant,,ENST00000399082,;HLA-DQB1-AS1,downstream_gene_variant,,ENST00000419852,;HLA-DQB1,upstream_gene_variant,,ENST00000460185,;HLA-DQB1,ups…	A	ENSG00000179344	ENST00000374943	Transcript
HLA-DQB1	0	.	GRCh38	chr6	32666529	32666529	+	Missense_Mutation	SNP	A	A	T	novel		SH-SY5Y_S8	NORMAL	A	A																c.79N>A	p.Ser27Thr	p.S27T	ENST00000374943	1/6	223	99	124				HLA-DQB1,missense_variant,p.Ser27Thr,ENST00000399084,;HLA-DQB1,missense_variant,p.Ser27Thr,ENST00000374943,NM_001243961.1;HLA-DQB1,missense_variant,p.Ser27Thr,ENST00000434651,NM_002123.4;HLA-DQB1,missense_variant,p.Ser27Thr,ENST00000399079,;HLA-DQB1,missense_variant,p.Ser27Thr,ENST00000399082,;HLA-DQB1,upstream_gene_variant,,ENST00000443574,;HLA-DQB1,missense_variant,p.Ser27Thr,ENST00000484729,;H…	T	ENSG00000179344	ENST00000374943	Transcript
HLA-DQB2	0	.	GRCh38	chr6	32757848	32757848	+	Missense_Mutation	SNP	T	T	C	rs9276572		SH-SY5Y_S8	NORMAL	T	T																c.682N>G	p.Ser228Gly	p.S228G	ENST00000437316	4/6	422	181	241				HLA-DQB2,missense_variant,p.Ser228Gly,ENST00000435145,;HLA-DQB2,missense_variant,p.Ser228Gly,ENST00000437316,NM_001300790.1;HLA-DQB2,intron_variant,,ENST00000411527,NM_001198858.1;HLA-DQB2,intron_variant,,ENST00000427449,;	C	ENSG00000232629	ENST00000437316	Transcript
HLA-DQB2	0	.	GRCh38	chr6	32759026	32759026	+	Missense_Mutation	SNP	C	C	T	rs1049110		SH-SY5Y_S8	NORMAL	C	C																c.470N>A	p.Arg157Gln	p.R157Q	ENST00000437316	3/6	365	174	191				HLA-DQB2,missense_variant,p.Arg157Gln,ENST00000435145,;HLA-DQB2,missense_variant,p.Arg157Gln,ENST00000437316,NM_001300790.1;HLA-DQB2,missense_variant,p.Arg157Gln,ENST00000411527,NM_001198858.1;HLA-DQB2,missense_variant,p.Arg156Gln,ENST00000427449,;	T	ENSG00000232629	ENST00000437316	Transcript
RGL2	0	.	GRCh38	chr6	33296187	33296188	+	Frame_Shift_Ins	INS	-	-	C	rs775282659		SH-SY5Y_S8	NORMAL	-	-																c.608_609insG	p.Ser204GlnfsTer3	p.S204Qfs*3	ENST00000497454	6/18	388	290	98				RGL2,frameshift_variant,p.Ser204GlnfsTer3,ENST00000497454,NM_004761.4,NM_001243738.1;PFDN6,intron_variant,,ENST00000463584,;TAPBP,downstream_gene_variant,,ENST00000434618,NM_003190.4;RGL2,downstream_gene_variant,,ENST00000425946,;RGL2,non_coding_transcript_exon_variant,,ENST00000437840,;RGL2,non_coding_transcript_exon_variant,,ENST00000485077,;RGL2,intron_variant,,ENST00000491168,;RGL2,upstream_g…	C	ENSG00000237441	ENST00000497454	Transcript
MLN	0	.	GRCh38	chr6	33801081	33801081	+	Missense_Mutation	SNP	G	G	A	novel		SH-SY5Y_S8	NORMAL	G	G																c.83N>T	p.Pro28Leu	p.P28L	ENST00000430124	2/5	613	437	176				MLN,missense_variant,p.Pro28Leu,ENST00000430124,NM_002418.2;MLN,missense_variant,p.Pro28Leu,ENST00000266003,NM_001040109.1;MLN,missense_variant,p.Pro28Leu,ENST00000507738,NM_001184698.1;	A	ENSG00000096395	ENST00000430124	Transcript
SPDEF	0	.	GRCh38	chr6	34544322	34544322	+	Missense_Mutation	SNP	G	G	T	novel		SH-SY5Y_S8	NORMAL	G	G																c.134N>A	p.Pro45His	p.P45H	ENST00000374037	2/6	445	322	123				SPDEF,missense_variant,p.Pro45His,ENST00000374037,NM_012391.2;SPDEF,missense_variant,p.Pro45His,ENST00000544425,NM_001252294.1;	T	ENSG00000124664	ENST00000374037	Transcript
DNAH8	0	.	GRCh38	chr6	38848664	38848664	+	Frame_Shift_Del	DEL	A	A	-	rs778628413		SH-SY5Y_S8	NORMAL	A	A																c.5062delN	p.Asn1690IlefsTer15	p.N1690Ifs*15	ENST00000327475	37/93	288	209	79				DNAH8,frameshift_variant,p.Asn1690IlefsTer15,ENST00000327475,NM_001206927.1;DNAH8,frameshift_variant,p.Asn1473IlefsTer15,ENST00000359357,;DNAH8,frameshift_variant,p.Asn1690IlefsTer15,ENST00000449981,;	-	ENSG00000124721	ENST00000327475	Transcript
KIF6	0	.	GRCh38	chr6	39343778	39343778	+	Missense_Mutation	SNP	C	C	T	rs139582255		SH-SY5Y_S8	NORMAL	C	C																c.2359N>A	p.Gly787Arg	p.G787R	ENST00000287152	22/23	684	482	202				KIF6,missense_variant,p.Gly787Arg,ENST00000287152,NM_001289021.1,NM_145027.4,NM_001289020.1;KIF6,missense_variant,p.Gly662Arg,ENST00000458470,;KIF6,missense_variant,p.Gly221Arg,ENST00000394362,;KIF6,missense_variant,p.Gly238Arg,ENST00000538893,;KIF6,missense_variant,p.Gly238Arg,ENST00000229913,NM_001289024.1;	T	ENSG00000164627	ENST00000287152	Transcript
FOXP4	0	.	GRCh38	chr6	41565857	41565857	+	Missense_Mutation	SNP	G	G	A	rs41273784		SH-SY5Y_S8	NORMAL	G	G																c.97N>A	p.Gly33Arg	p.G33R	ENST00000373060	2/17	232	154	78				FOXP4,missense_variant,p.Gly33Arg,ENST00000373060,NM_001012426.1;FOXP4,missense_variant,p.Gly33Arg,ENST00000373063,NM_138457.2;FOXP4,missense_variant,p.Gly33Arg,ENST00000307972,;FOXP4,missense_variant,p.Gly33Arg,ENST00000409208,;FOXP4,missense_variant,p.Gly33Arg,ENST00000373057,NM_001012427.1;FOXP4,upstream_gene_variant,,ENST00000451305,;	A	ENSG00000137166	ENST00000373060	Transcript
TFEB	0	.	GRCh38	chr6	41690746	41690746	+	Missense_Mutation	SNP	G	G	T	novel		SH-SY5Y_S8	NORMAL	G	G																c.427N>A	p.His143Asn	p.H143N	ENST00000358871	3/9	351	247	104				TFEB,missense_variant,p.His129Asn,ENST00000394283,;TFEB,missense_variant,p.His129Asn,ENST00000230323,NM_007162.2;TFEB,missense_variant,p.His129Asn,ENST00000373033,NM_001271944.1;TFEB,missense_variant,p.His215Asn,ENST00000343317,;TFEB,missense_variant,p.His143Asn,ENST00000358871,NM_001167827.2;TFEB,missense_variant,p.His129Asn,ENST00000403298,NM_001271945.1;TFEB,missense_variant,p.His129Asn,ENST00…	T	ENSG00000112561	ENST00000358871	Transcript
UBR2	0	.	GRCh38	chr6	42615125	42615125	+	Frame_Shift_Del	DEL	A	A	-	novel		SH-SY5Y_S8	NORMAL	A	A																c.1040delN	p.Asn348ThrfsTer4	p.N348Tfs*4	ENST00000372899	9/47	539	419	120				UBR2,frameshift_variant,p.Asn348ThrfsTer4,ENST00000372899,NM_015255.2;UBR2,frameshift_variant,p.Asn348ThrfsTer4,ENST00000372901,;UBR2,frameshift_variant,p.Asn348ThrfsTer4,ENST00000372903,NM_001184801.1;	-	ENSG00000024048	ENST00000372899	Transcript
TJAP1	0	.	GRCh38	chr6	43501561	43501561	+	Missense_Mutation	SNP	G	G	A	rs140868873		SH-SY5Y_S8	NORMAL	G	G																c.164N>A	p.Arg55His	p.R55H	ENST00000372445	6/11	510	223	287				TJAP1,missense_variant,p.Arg13His,ENST00000454762,;TJAP1,missense_variant,p.Arg55His,ENST00000372444,NM_001146018.1;TJAP1,missense_variant,p.Arg55His,ENST00000372445,NM_001146016.1;TJAP1,missense_variant,p.Arg55His,ENST00000259751,NM_080604.2;TJAP1,missense_variant,p.Arg55His,ENST00000438588,NM_001146017.1;TJAP1,missense_variant,p.Arg55His,ENST00000372449,;TJAP1,missense_variant,p.Arg55His,ENST00…	A	ENSG00000137221	ENST00000372445	Transcript
RHAG	0	.	GRCh38	chr6	49618087	49618087	+	Missense_Mutation	SNP	A	A	G	novel		SH-SY5Y_S8	NORMAL	A	A																c.473N>C	p.Leu158Pro	p.L158P	ENST00000371175	3/10	330	248	81				RHAG,missense_variant,p.Leu158Pro,ENST00000371175,NM_000324.2;RHAG,missense_variant,p.Leu158Pro,ENST00000229810,;RHAG,missense_variant,p.Leu158Pro,ENST00000618248,;	G	ENSG00000112077	ENST00000371175	Transcript
PKHD1	0	.	GRCh38	chr6	51791331	51791331	+	Missense_Mutation	SNP	C	C	G	rs147222255		SH-SY5Y_S8	NORMAL	C	C																c.8345N>C	p.Gly2782Ala	p.G2782A	ENST00000371117	53/67	381	289	92				PKHD1,missense_variant,p.Gly2782Ala,ENST00000371117,NM_138694.3;PKHD1,missense_variant,p.Gly2782Ala,ENST00000340994,NM_170724.2;	G	ENSG00000170927	ENST00000371117	Transcript
EYS	0	.	GRCh38	chr6	65304679	65304679	+	Intron	SNP	A	G	G	rs2653988		SH-SY5Y_S8	NORMAL	A	A																c.1767-8560N>C			ENST00000370621		18	0	18				EYS,intron_variant,,ENST00000503581,NM_001142800.1;EYS,intron_variant,,ENST00000370621,NM_001292009.1;EYS,upstream_gene_variant,,ENST00000370615,;EYS,upstream_gene_variant,,ENST00000447127,;RP11-74E24.2,non_coding_transcript_exon_variant,,ENST00000398578,;	G	ENSG00000188107	ENST00000370621	Transcript
FAM135A	0	.	GRCh38	chr6	70480984	70480984	+	Missense_Mutation	SNP	G	G	A	rs61741206		SH-SY5Y_S8	NORMAL	G	G																c.626N>A	p.Ser209Asn	p.S209N	ENST00000418814	9/22	282	148	134				FAM135A,missense_variant,p.Ser209Asn,ENST00000418814,;FAM135A,missense_variant,p.Ser209Asn,ENST00000370479,NM_001162529.1;FAM135A,missense_variant,p.Ser166Asn,ENST00000457062,NM_020819.4;FAM135A,missense_variant,p.Ser209Asn,ENST00000505868,;FAM135A,missense_variant,p.Ser209Asn,ENST00000361499,NM_001105531.2;FAM135A,missense_variant,p.Ser209Asn,ENST00000505769,;FAM135A,missense_variant,p.Ser209Asn…	A	ENSG00000082269	ENST00000418814	Transcript
FILIP1	0	.	GRCh38	chr6	75308857	75308857	+	Missense_Mutation	SNP	C	C	T	rs147152005		SH-SY5Y_S8	NORMAL	C	C																c.3476N>A	p.Arg1159His	p.R1159H	ENST00000237172	6/6	238	115	123				FILIP1,missense_variant,p.Arg1159His,ENST00000393004,NM_001300866.1;FILIP1,missense_variant,p.Arg1159His,ENST00000237172,NM_001289987.1,NM_015687.3;FILIP1,missense_variant,p.Arg1060His,ENST00000370020,;FILIP1,non_coding_transcript_exon_variant,,ENST00000498523,;	T	ENSG00000118407	ENST00000237172	Transcript
ELOVL4	0	.	GRCh38	chr6	79916739	79916739	+	Missense_Mutation	SNP	C	C	G	rs148919174		SH-SY5Y_S8	NORMAL	C	C																c.814N>C	p.Glu272Gln	p.E272Q	ENST00000369816	6/6	268	123	145				ELOVL4,missense_variant,p.Glu272Gln,ENST00000369816,NM_022726.3;	G	ENSG00000118402	ENST00000369816	Transcript
FAM46A	0	.	GRCh38	chr6	81751748	81751748	+	Missense_Mutation	SNP	C	C	G	rs138694074		SH-SY5Y_S8	NORMAL	C	C																c.394N>C	p.Asp132His	p.D132H	ENST00000320172	2/3	555	408	147				FAM46A,missense_variant,p.Asp151His,ENST00000369754,;FAM46A,missense_variant,p.Asp132His,ENST00000320172,NM_017633.2;FAM46A,missense_variant,p.Asp213His,ENST00000369756,;FAM46A,missense_variant,p.Asp23His,ENST00000412306,;FAM46A,missense_variant,p.Asp3His,ENST00000423467,;	G	ENSG00000112773	ENST00000320172	Transcript
RNGTT	0	.	GRCh38	chr6	88844418	88844418	+	Missense_Mutation	SNP	T	T	C	rs201214592		SH-SY5Y_S8	NORMAL	T	T																c.1208N>G	p.Lys403Arg	p.K403R	ENST00000369485	11/16	565	251	314				RNGTT,missense_variant,p.Lys403Arg,ENST00000369485,NM_003800.4;RNGTT,missense_variant,p.Lys403Arg,ENST00000369475,NM_001286426.1,NM_001286428.1;RNGTT,missense_variant,p.Lys403Arg,ENST00000538899,;RNGTT,non_coding_transcript_exon_variant,,ENST00000627296,;	C	ENSG00000111880	ENST00000369485	Transcript
PNRC1	0	.	GRCh38	chr6	89081157	89081157	+	Missense_Mutation	SNP	G	G	A	novel		SH-SY5Y_S8	NORMAL	G	G																c.263N>A	p.Gly88Asp	p.G88D	ENST00000336032	1/2	292	205	87				PNRC1,missense_variant,p.Gly88Asp,ENST00000336032,NM_006813.2;PNRC1,intron_variant,,ENST00000369472,;PNRC1,upstream_gene_variant,,ENST00000354922,;RP11-63L7.5,upstream_gene_variant,,ENST00000606729,;	A	ENSG00000146278	ENST00000336032	Transcript
UBE2J1	0	.	GRCh38	chr6	89338522	89338522	+	Missense_Mutation	SNP	C	C	T	novel		SH-SY5Y_S8	NORMAL	C	C																c.259N>A	p.Gly87Ser	p.G87S	ENST00000435041	4/8	385	292	93				UBE2J1,missense_variant,p.Gly87Ser,ENST00000435041,NM_016021.2;	T	ENSG00000198833	ENST00000435041	Transcript
MDN1	0	.	GRCh38	chr6	89695852	89695852	+	Missense_Mutation	SNP	T	T	G	rs148728196		SH-SY5Y_S8	NORMAL	T	T																c.9524N>C	p.His3175Pro	p.H3175P	ENST00000369393	61/102	246	179	67				MDN1,missense_variant,p.His3175Pro,ENST00000369393,NM_014611.2;MDN1,missense_variant,p.His3175Pro,ENST00000629399,;	G	ENSG00000112159	ENST00000369393	Transcript
ASCC3	0	.	GRCh38	chr6	100864151	100864151	+	Missense_Mutation	SNP	T	T	C	novel		SH-SY5Y_S8	NORMAL	T	T																c.154N>G	p.Lys52Glu	p.K52E	ENST00000369162	3/42	11	9	2				ASCC3,missense_variant,p.Lys52Glu,ENST00000369162,NM_006828.3;ASCC3,missense_variant,p.Lys52Glu,ENST00000369143,NM_022091.4;ASCC3,missense_variant,p.Lys52Glu,ENST00000522650,NM_001284271.1;ASCC3,missense_variant,p.Lys52Glu,ENST00000324723,;ASCC3,non_coding_transcript_exon_variant,,ENST00000468245,;ASCC3,intron_variant,,ENST00000324696,;	C	ENSG00000112249	ENST00000369162	Transcript
LAMA4	0	.	GRCh38	chr6	112117778	112117778	+	Nonsense_Mutation	SNP	C	C	A	novel		SH-SY5Y_S8	NORMAL	C	C																c.4942N>T	p.Gly1648Ter	p.G1648*	ENST00000230538	35/39	414	315	99				LAMA4,stop_gained,p.Gly1648Ter,ENST00000230538,NM_001105206.2;LAMA4,stop_gained,p.Gly1641Ter,ENST00000522006,NM_002290.4,NM_001105207.2;LAMA4,stop_gained,p.Gly1641Ter,ENST00000389463,;LAMA4,stop_gained,p.Gly1641Ter,ENST00000424408,;LAMA4,downstream_gene_variant,,ENST00000604740,;LAMA4,downstream_gene_variant,,ENST00000521693,;	A	ENSG00000112769	ENST00000230538	Transcript
FAM26D	0	.	GRCh38	chr6	116558059	116558059	+	Missense_Mutation	SNP	C	C	T	rs145628712		SH-SY5Y_S8	NORMAL	C	C																c.364N>T	p.Arg122Cys	p.R122C	ENST00000405399	4/4	683	317	366				FAM26D,missense_variant,p.Arg265Cys,ENST00000368596,;FAM26D,missense_variant,p.Arg79Cys,ENST00000368597,NM_001256889.2,NM_153036.4;FAM26D,missense_variant,p.Arg122Cys,ENST00000405399,NM_001256887.2;FAM26D,missense_variant,p.Arg121Cys,ENST00000628083,NM_001256888.2;FAM26D,missense_variant,p.Arg79Cys,ENST00000452373,;	T	ENSG00000164451	ENST00000405399	Transcript
GPRC6A	0	.	GRCh38	chr6	116792600	116792601	+	Frame_Shift_Ins	INS	-	-	AT	novel		SH-SY5Y_S8	NORMAL	-	-																c.2322_2323insAT	p.Tyr775IlefsTer20	p.Y775Ifs*20	ENST00000310357	6/6	479	432	47				GPRC6A,frameshift_variant,p.Tyr775IlefsTer20,ENST00000310357,NM_148963.3;GPRC6A,frameshift_variant,p.Tyr704IlefsTer20,ENST00000368549,NM_001286355.1;GPRC6A,frameshift_variant,p.Tyr600IlefsTer20,ENST00000530250,NM_001286354.1;	AT	ENSG00000173612	ENST00000310357	Transcript
NCOA7	0	.	GRCh38	chr6	125889651	125889651	+	Missense_Mutation	SNP	G	G	A	rs35223550		SH-SY5Y_S8	NORMAL	G	G																c.1597N>A	p.Gly533Arg	p.G533R	ENST00000392477	9/16	295	77	218				NCOA7,missense_variant,p.Gly533Arg,ENST00000392477,NM_001122842.2,NM_181782.4;NCOA7,missense_variant,p.Gly533Arg,ENST00000368357,NM_001199620.1,NM_001199619.1;NCOA7,missense_variant,p.Gly418Arg,ENST00000229634,NM_001199621.1;	A	ENSG00000111912	ENST00000392477	Transcript
CTAGE9	0	.	GRCh38	chr6	131710001	131710001	+	Missense_Mutation	SNP	A	A	C	rs202093315		SH-SY5Y_S8	NORMAL	A	A																c.1017N>G	p.Ile339Met	p.I339M	ENST00000314099	1/1	129	27	102				CTAGE9,missense_variant,p.Ile339Met,ENST00000314099,NM_001145659.1;ENPP3,intron_variant,,ENST00000414305,;ENPP3,intron_variant,,ENST00000357639,NM_005021.4;ENPP3,intron_variant,,ENST00000358229,;	C	ENSG00000236761	ENST00000314099	Transcript
TAAR9	0	.	GRCh38	chr6	132538470	132538470	+	Nonsense_Mutation	SNP	A	A	T	rs2842899		SH-SY5Y_S8	NORMAL	A	A																c.181N>T	p.Lys61Ter	p.K61*	ENST00000434551	1/1	372	81	291				TAAR9,stop_gained,p.Lys61Ter,ENST00000434551,NM_175057.3;	T	ENSG00000237110	ENST00000434551	Transcript
PEX3	0	.	GRCh38	chr6	143471597	143471597	+	Missense_Mutation	SNP	G	G	T	novel		SH-SY5Y_S8	NORMAL	G	G																c.564N>T	p.Gln188His	p.Q188H	ENST00000367591	7/12	732	510	222				PEX3,missense_variant,p.Gln188His,ENST00000367591,NM_003630.2;PEX3,missense_variant,p.Gln144His,ENST00000367592,;	T	ENSG00000034693	ENST00000367591	Transcript
UTRN	0	.	GRCh38	chr6	144730430	144730430	+	Missense_Mutation	SNP	C	C	T	novel		SH-SY5Y_S8	NORMAL	C	C																c.7883N>T	p.Ala2628Val	p.A2628V	ENST00000367545	53/74	187	116	71				UTRN,missense_variant,p.Ala2628Val,ENST00000367545,NM_007124.2;UTRN,missense_variant,p.Ala183Val,ENST00000367526,;	T	ENSG00000152818	ENST00000367545	Transcript
SAMD5	0	.	GRCh38	chr6	147508956	147508956	+	Missense_Mutation	SNP	C	C	T	novel		SH-SY5Y_S8	NORMAL	C	C																c.28N>T	p.Leu10Phe	p.L10F	ENST00000367474	1/2	120	60	60				SAMD5,missense_variant,p.Leu10Phe,ENST00000367474,NM_001030060.2;SAMD5,upstream_gene_variant,,ENST00000566741,;	T	ENSG00000203727	ENST00000367474	Transcript
RAET1L	0	.	GRCh38	chr6	150022075	150022075	+	Missense_Mutation	SNP	A	A	G	rs912565		SH-SY5Y_S8	NORMAL	A	A																c.254N>C	p.Met85Thr	p.M85T	ENST00000367341	2/5	247	85	162				RAET1L,missense_variant,p.Met85Thr,ENST00000367341,;RAET1L,missense_variant,p.Met85Thr,ENST00000286380,NM_130900.2;	G	ENSG00000155918	ENST00000367341	Transcript
TFB1M	0	.	GRCh38	chr6	155314362	155314362	+	Missense_Mutation	SNP	T	C	C	rs758278830		SH-SY5Y_S8	NORMAL	T	T																c.67N>G	p.Lys23Glu	p.K23E	ENST00000367166	1/7	308	58	250				TFB1M,missense_variant,p.Lys23Glu,ENST00000367166,NM_016020.3;TFB1M,non_coding_transcript_exon_variant,,ENST00000480390,;TFB1M,non_coding_transcript_exon_variant,,ENST00000475849,;TFB1M,non_coding_transcript_exon_variant,,ENST00000466349,;TFB1M,non_coding_transcript_exon_variant,,ENST00000470239,;	C	ENSG00000029639	ENST00000367166	Transcript
LPA	0	.	GRCh38	chr6	160635134	160635134	+	Missense_Mutation	SNP	G	G	A	rs62442778		SH-SY5Y_S8	NORMAL	G	G																c.1064N>T	p.Pro355Leu	p.P355L	ENST00000316300	7/39	23	10	13				LPA,missense_variant,p.Pro355Leu,ENST00000316300,NM_005577.2;LPA,missense_variant,p.Pro172Leu,ENST00000614786,;	A	ENSG00000198670	ENST00000316300	Transcript
TCP10L2	0	.	GRCh38	chr6	167179036	167179036	+	Missense_Mutation	SNP	T	C	C	rs2989545		SH-SY5Y_S8	NORMAL	T	T																c.683N>C	p.Leu228Pro	p.L228P	ENST00000366832	6/8	210	21	189				TCP10L2,missense_variant,p.Leu228Pro,ENST00000366832,NM_001145121.1;TCP10L2,missense_variant,p.Leu228Pro,ENST00000283507,;TCP10L2,downstream_gene_variant,,ENST00000464222,;	C	ENSG00000166984	ENST00000366832	Transcript
TCP10	0	.	GRCh38	chr6	167373262	167373262	+	Missense_Mutation	SNP	C	C	A	rs143094588		SH-SY5Y_S8	NORMAL	C	C																c.888N>T	p.Lys296Asn	p.K296N	ENST00000397829	8/8	385	279	106				TCP10,missense_variant,p.Lys322Asn,ENST00000617120,;TCP10,missense_variant,p.Lys296Asn,ENST00000397829,NM_004610.3;TCP10,intron_variant,,ENST00000366827,;TCP10,downstream_gene_variant,,ENST00000460930,;TCP10,non_coding_transcript_exon_variant,,ENST00000514083,;TCP10,intron_variant,,ENST00000508373,;TCP10,downstream_gene_variant,,ENST00000463894,;TCP10,downstream_gene_variant,,ENST00000491085,;	A	ENSG00000203690	ENST00000397829	Transcript
MICALL2	0	.	GRCh38	chr7	1442285	1442285	+	Missense_Mutation	SNP	C	C	G	novel		SH-SY5Y_S8	NORMAL	C	C																c.1618N>C	p.Ala540Pro	p.A540P	ENST00000297508	7/17	468	234	234				MICALL2,missense_variant,p.Ala540Pro,ENST00000297508,NM_182924.3;MICALL2,upstream_gene_variant,,ENST00000471899,;MICALL2,missense_variant,p.Ala498Pro,ENST00000413446,;MICALL2,non_coding_transcript_exon_variant,,ENST00000472100,;MICALL2,upstream_gene_variant,,ENST00000496184,;MICALL2,upstream_gene_variant,,ENST00000467394,;MICALL2,upstream_gene_variant,,ENST00000479007,;MICALL2,upstream_gene_varia…	G	ENSG00000164877	ENST00000297508	Transcript
INTS1	0	.	GRCh38	chr7	1478872	1478872	+	Missense_Mutation	SNP	T	T	C	rs185292877		SH-SY5Y_S8	NORMAL	T	T																c.4343N>G	p.Gln1448Arg	p.Q1448R	ENST00000404767	32/48	430	179	251				INTS1,missense_variant,p.Gln1448Arg,ENST00000404767,NM_001080453.2;INTS1,downstream_gene_variant,,ENST00000468115,;INTS1,upstream_gene_variant,,ENST00000482994,;	C	ENSG00000164880	ENST00000404767	Transcript
ELFN1	0	.	GRCh38	chr7	1745793	1745793	+	Missense_Mutation	SNP	G	G	T	novel		SH-SY5Y_S8	NORMAL	G	G																c.1197N>T	p.Leu399Phe	p.L399F	ENST00000424383	3/3	451	319	132				ELFN1,missense_variant,p.Leu399Phe,ENST00000424383,;ELFN1,missense_variant,p.Leu399Phe,ENST00000561626,NM_001128636.2;ELFN1-AS1,upstream_gene_variant,,ENST00000453348,;ELFN1-AS1,upstream_gene_variant,,ENST00000415399,;	T	ENSG00000225968	ENST00000424383	Transcript
TTYH3	0	.	GRCh38	chr7	2656116	2656116	+	Missense_Mutation	SNP	G	G	A	rs142924267		SH-SY5Y_S8	NORMAL	G	G																c.1045N>A	p.Val349Met	p.V349M	ENST00000258796	10/14	370	206	164				TTYH3,missense_variant,p.Val349Met,ENST00000258796,NM_025250.2;TTYH3,missense_variant,p.Val317Met,ENST00000407643,;TTYH3,missense_variant,p.Val178Met,ENST00000403167,;TTYH3,missense_variant,p.Val9Met,ENST00000429448,;TTYH3,non_coding_transcript_exon_variant,,ENST00000498454,;	A	ENSG00000136295	ENST00000258796	Transcript
SDK1	0	.	GRCh38	chr7	4178523	4178523	+	Missense_Mutation	SNP	G	G	A	rs141831391		SH-SY5Y_S8	NORMAL	G	G																c.5035N>A	p.Ala1679Thr	p.A1679T	ENST00000404826	35/45	306	230	76				SDK1,missense_variant,p.Ala1679Thr,ENST00000404826,NM_152744.3;SDK1,missense_variant,p.Ala1679Thr,ENST00000615806,;SDK1,missense_variant,p.Ala1659Thr,ENST00000389531,;SDK1,non_coding_transcript_exon_variant,,ENST00000481856,;SDK1,non_coding_transcript_exon_variant,,ENST00000476701,;	A	ENSG00000146555	ENST00000404826	Transcript
CCZ1	0	.	GRCh38	chr7	5919854	5919854	+	Missense_Mutation	SNP	G	G	A	rs200812052		SH-SY5Y_S8	NORMAL	G	G																c.994N>A	p.Val332Ile	p.V332I	ENST00000325974	12/15	456	338	118				CCZ1,missense_variant,p.Val332Ile,ENST00000325974,NM_015622.5;CCZ1,3_prime_UTR_variant,,ENST00000628813,;CCZ1,upstream_gene_variant,,ENST00000496860,;CCZ1,non_coding_transcript_exon_variant,,ENST00000474507,;	A	ENSG00000122674	ENST00000325974	Transcript
RSPH10B	0	.	GRCh38	chr7	5943432	5943432	+	Missense_Mutation	SNP	C	C	T	rs148485394		SH-SY5Y_S8	NORMAL	C	C																c.1650N>A	p.Met550Ile	p.M550I	ENST00000405415	14/20	325	106	219				RSPH10B,missense_variant,p.Met550Ile,ENST00000405415,;RSPH10B,missense_variant,p.Met550Ile,ENST00000404406,NM_173565.3;RSPH10B,missense_variant,p.Met550Ile,ENST00000337579,;RSPH10B,3_prime_UTR_variant,,ENST00000539903,;RSPH10B,non_coding_transcript_exon_variant,,ENST00000535104,;	T	ENSG00000155026	ENST00000405415	Transcript
RSPH10B2	0	.	GRCh38	chr7	6779690	6779690	+	Missense_Mutation	SNP	C	C	T	rs200167275		SH-SY5Y_S8	NORMAL	C	C																c.1495N>T	p.His499Tyr	p.H499Y	ENST00000403107	12/20	43	27	16				RSPH10B2,missense_variant,p.His499Tyr,ENST00000403107,;RSPH10B2,missense_variant,p.His499Tyr,ENST00000404077,NM_001099697.1;RSPH10B2,missense_variant,p.His499Tyr,ENST00000297186,;RSPH10B2,intron_variant,,ENST00000463354,;RSPH10B2,downstream_gene_variant,,ENST00000485129,;RSPH10B2,missense_variant,p.His308Tyr,ENST00000485920,;	T	ENSG00000169402	ENST00000403107	Transcript
DNAH11	0	.	GRCh38	chr7	21738731	21738731	+	Missense_Mutation	SNP	C	C	A	novel		SH-SY5Y_S8	NORMAL	C	C																c.7676N>A	p.Ala2559Asp	p.A2559D	ENST00000409508	47/82	352	267	85				DNAH11,missense_variant,p.Ala2559Asp,ENST00000409508,NM_001277115.1;DNAH11,missense_variant,p.Ala2566Asp,ENST00000328843,;DNAH11,missense_variant,p.Ala2566Asp,ENST00000620169,;DNAH11,missense_variant,p.Ala79Asp,ENST00000605912,;	A	ENSG00000105877	ENST00000409508	Transcript
STEAP1B	0	.	GRCh38	chr7	22493833	22493833	+	Missense_Mutation	SNP	C	C	T	rs6966841		SH-SY5Y_S8	NORMAL	C	C																c.88N>A	p.Glu30Lys	p.E30K	ENST00000404369	3/5	291	106	185				STEAP1B,missense_variant,p.Glu30Lys,ENST00000404369,NM_001164460.1;STEAP1B,missense_variant,p.Glu30Lys,ENST00000424363,;STEAP1B,missense_variant,p.Glu30Lys,ENST00000439708,;STEAP1B,intron_variant,,ENST00000406890,NM_207342.2;STEAP1B,non_coding_transcript_exon_variant,,ENST00000483679,;	T	ENSG00000105889	ENST00000404369	Transcript
TRA2A	0	.	GRCh38	chr7	23506237	23506237	+	Missense_Mutation	SNP	C	C	T	novel		SH-SY5Y_S8	NORMAL	C	C																c.671N>A	p.Gly224Asp	p.G224D	ENST00000297071	6/8	164	126	38				TRA2A,missense_variant,p.Gly123Asp,ENST00000392502,NM_001282759.1;TRA2A,missense_variant,p.Gly123Asp,ENST00000538367,NM_001282757.1;TRA2A,missense_variant,p.Gly123Asp,ENST00000621813,NM_001282758.1;TRA2A,missense_variant,p.Gly224Asp,ENST00000297071,NM_013293.4;TRA2A,downstream_gene_variant,,ENST00000474586,;TRA2A,upstream_gene_variant,,ENST00000497730,;TRA2A,non_coding_transcript_exon_variant,,EN…	T	ENSG00000164548	ENST00000297071	Transcript
TRGC1	0	.	GRCh38	chr7	38260126	38260126	+	Missense_Mutation	SNP	T	T	C	rs138027161		SH-SY5Y_S8	NORMAL	T	T																c.483N>G	p.Arg162Gly	p.R162G	ENST00000443402	3/3	622	452	170				TRGC1,missense_variant,p.Arg162Gly,ENST00000443402,;TRGJP2,upstream_gene_variant,,ENST00000390334,;	C	ENSG00000211689	ENST00000443402	Transcript
POLD2	0	.	GRCh38	chr7	44117959	44117959	+	Missense_Mutation	SNP	C	C	T	rs149066641		SH-SY5Y_S8	NORMAL	C	C																c.431N>A	p.Arg144Gln	p.R144Q	ENST00000610533	3/11	217	157	60				POLD2,missense_variant,p.Arg109Gln,ENST00000406581,NM_001256879.1;POLD2,missense_variant,p.Arg109Gln,ENST00000452185,NM_001127218.2;POLD2,missense_variant,p.Arg144Gln,ENST00000610533,NM_006230.3;POLD2,missense_variant,p.Arg109Gln,ENST00000223361,;POLD2,missense_variant,p.Arg109Gln,ENST00000433715,;POLD2,missense_variant,p.Arg109Gln,ENST00000456038,;POLD2,missense_variant,p.Arg109Gln,ENST000004184…	T	ENSG00000106628	ENST00000610533	Transcript
ZMIZ2	0	.	GRCh38	chr7	44765519	44765520	+	Frame_Shift_Ins	INS	-	-	C	rs769296526		SH-SY5Y_S8	NORMAL	-	-																c.2182_2183insC	p.Phe730LeufsTer30	p.F730Lfs*30	ENST00000309315	16/19	434	340	94				ZMIZ2,frameshift_variant,p.Phe730LeufsTer30,ENST00000309315,NM_031449.3;ZMIZ2,frameshift_variant,p.Phe730LeufsTer30,ENST00000441627,;ZMIZ2,frameshift_variant,p.Phe698LeufsTer30,ENST00000433667,;ZMIZ2,frameshift_variant,p.Phe672LeufsTer30,ENST00000413916,NM_001300959.1;ZMIZ2,frameshift_variant,p.Phe704LeufsTer30,ENST00000265346,NM_174929.2;ZMIZ2,frameshift_variant,p.Phe733LeufsTer30,ENST0000061542…	C	ENSG00000122515	ENST00000309315	Transcript
ZMIZ2	0	.	GRCh38	chr7	44766215	44766215	+	Missense_Mutation	SNP	C	C	T	rs145522270		SH-SY5Y_S8	NORMAL	C	C																c.2294N>T	p.Thr765Met	p.T765M	ENST00000309315	17/19	122	83	39				ZMIZ2,missense_variant,p.Thr765Met,ENST00000309315,NM_031449.3;ZMIZ2,missense_variant,p.Thr765Met,ENST00000441627,;ZMIZ2,missense_variant,p.Thr733Met,ENST00000433667,;ZMIZ2,missense_variant,p.Thr707Met,ENST00000413916,NM_001300959.1;ZMIZ2,missense_variant,p.Thr739Met,ENST00000265346,NM_174929.2;ZMIZ2,missense_variant,p.Thr768Met,ENST00000615423,;ZMIZ2,non_coding_transcript_exon_variant,,ENST00000…	T	ENSG00000122515	ENST00000309315	Transcript
ABCA13	0	.	GRCh38	chr7	48274554	48274554	+	Missense_Mutation	SNP	C	C	G	rs142391487		SH-SY5Y_S8	NORMAL	C	C																c.4888N>G	p.Leu1630Val	p.L1630V	ENST00000435803	17/62	438	222	216				ABCA13,missense_variant,p.Leu1630Val,ENST00000435803,NM_152701.4;ABCA13,upstream_gene_variant,,ENST00000544596,;ABCA13,upstream_gene_variant,,ENST00000611776,;ABCA13,downstream_gene_variant,,ENST00000417403,;	G	ENSG00000179869	ENST00000435803	Transcript
CCT6A	0	.	GRCh38	chr7	56055733	56055733	+	Missense_Mutation	SNP	T	T	C	rs201362156		SH-SY5Y_S8	NORMAL	T	T																c.446N>C	p.Ile149Thr	p.I149T	ENST00000275603	4/14	340	170	170				CCT6A,missense_variant,p.Ile149Thr,ENST00000275603,NM_001762.3;CCT6A,missense_variant,p.Ile104Thr,ENST00000335503,NM_001009186.1;PSPH,upstream_gene_variant,,ENST00000395471,;PSPH,upstream_gene_variant,,ENST00000275605,NM_004577.3;PSPH,upstream_gene_variant,,ENST00000419984,;PSPH,upstream_gene_variant,,ENST00000416592,;PSPH,upstream_gene_variant,,ENST00000421312,;PSPH,upstream_gene_variant,,ENST00…	C	ENSG00000146731	ENST00000275603	Transcript
TYW1B	0	.	GRCh38	chr7	72728899	72728899	+	Missense_Mutation	SNP	A	C	C	rs117110249		SH-SY5Y_S8	NORMAL	A	A																c.1115N>G	p.Leu372Trp	p.L372W	ENST00000620995	9/14	606	0	606				TYW1B,missense_variant,p.Leu372Trp,ENST00000620995,NM_001145440.2;TYW1B,missense_variant,p.Leu210Trp,ENST00000612372,;TYW1B,missense_variant,p.Leu307Trp,ENST00000610600,;	C	ENSG00000277149	ENST00000620995	Transcript
TYW1B	0	.	GRCh38	chr7	72744551	72744552	+	Frame_Shift_Ins	INS	-	-	A	novel		SH-SY5Y_S8	NORMAL	-	-																c.1014_1015insT	p.Glu339Ter	p.E339*	ENST00000620995	8/14	794	652	142				TYW1B,frameshift_variant,p.Glu339Ter,ENST00000620995,NM_001145440.2;TYW1B,frameshift_variant,p.Glu177Ter,ENST00000612372,;TYW1B,frameshift_variant,p.Glu274Ter,ENST00000610600,;	A	ENSG00000277149	ENST00000620995	Transcript
TRIM74	0	.	GRCh38	chr7	72965866	72965866	+	Missense_Mutation	SNP	G	G	T	novel		SH-SY5Y_S8	NORMAL	G	G																c.292N>A	p.Leu98Ile	p.L98I	ENST00000285805	2/5	29	12	17				TRIM74,missense_variant,p.Leu98Ile,ENST00000285805,NM_198853.2,NM_001317815.1;TRIM74,missense_variant,p.Leu98Ile,ENST00000395244,;STAG3L3,downstream_gene_variant,,ENST00000436857,;AC005488.11,upstream_gene_variant,,ENST00000503899,;	T	ENSG00000155428	ENST00000285805	Transcript
CLDN3	0	.	GRCh38	chr7	73769649	73769649	+	Missense_Mutation	SNP	G	G	A	rs139191328		SH-SY5Y_S8	NORMAL	G	G																c.401N>T	p.Pro134Leu	p.P134L	ENST00000395145	1/1	886	436	450				CLDN3,missense_variant,p.Pro134Leu,ENST00000395145,NM_001306.3;	A	ENSG00000165215	ENST00000395145	Transcript
SPDYE5	0	.	GRCh38	chr7	75501512	75501512	+	Missense_Mutation	SNP	G	C	C	rs62477724		SH-SY5Y_S8	NORMAL	G	G																c.906N>C	p.Lys302Asn	p.K302N	ENST00000625065	6/8	721	121	600				SPDYE5,missense_variant,p.Lys302Asn,ENST00000625065,NM_001306141.1;SPDYE5,missense_variant,p.Lys302Asn,ENST00000455862,;SPDYE5,intron_variant,,ENST00000624640,;PMS2P3,downstream_gene_variant,,ENST00000529061,;	C	ENSG00000170092	ENST00000625065	Transcript
PCLO	0	.	GRCh38	chr7	83134859	83134859	+	Missense_Mutation	SNP	C	C	A	novel		SH-SY5Y_S8	NORMAL	C	C																c.2691N>T	p.Lys897Asn	p.K897N	ENST00000333891	3/25	338	249	89				PCLO,missense_variant,p.Lys897Asn,ENST00000333891,NM_033026.5;PCLO,missense_variant,p.Lys897Asn,ENST00000423517,NM_014510.2;PCLO,upstream_gene_variant,,ENST00000461143,;	A	ENSG00000186472	ENST00000333891	Transcript
STEAP4	0	.	GRCh38	chr7	88279429	88279429	+	Missense_Mutation	SNP	C	C	A	rs139169038		SH-SY5Y_S8	NORMAL	C	C																c.1349N>T	p.Arg450Leu	p.R450L	ENST00000380079	5/5	415	310	105				STEAP4,missense_variant,p.Arg450Leu,ENST00000380079,NM_024636.3,NM_001205315.1;STEAP4,missense_variant,p.Arg274Leu,ENST00000301959,NM_001205316.1;STEAP4,downstream_gene_variant,,ENST00000414498,;AC003991.3,intron_variant,,ENST00000434733,;AC003991.3,intron_variant,,ENST00000600908,;AC003991.3,intron_variant,,ENST00000595121,;AC003991.3,intron_variant,,ENST00000627345,;AC003991.3,intron_variant,,E…	A	ENSG00000127954	ENST00000380079	Transcript
LRRD1	0	.	GRCh38	chr7	92164658	92164658	+	Missense_Mutation	SNP	G	G	T	novel		SH-SY5Y_S8	NORMAL	G	G																c.545N>A	p.Ala182Glu	p.A182E	ENST00000458448	2/6	335	252	83				LRRD1,missense_variant,p.Ala182Glu,ENST00000458448,;LRRD1,missense_variant,p.Ala182Glu,ENST00000430130,NM_001161528.1;LRRD1,intron_variant,,ENST00000343318,;LRRD1,downstream_gene_variant,,ENST00000437357,;CYP51A1-AS1,intron_variant,,ENST00000453068,;LRRD1,intron_variant,,ENST00000422722,;	T	ENSG00000240720	ENST00000458448	Transcript
PEG10	0	.	GRCh38	chr7	94665425	94665425	+	3'UTR	SNP	G	G	A	novel		SH-SY5Y_S8	NORMAL	G	G																c.*891N>A			ENST00000488574	2/2	463	339	124				PEG10,missense_variant,p.Ala657Thr,ENST00000612941,;PEG10,missense_variant,p.Ala623Thr,ENST00000617526,;PEG10,missense_variant,p.Ala699Thr,ENST00000612748,;PEG10,3_prime_UTR_variant,,ENST00000482108,NM_001040152.1,NM_001184961.1,NM_015068.3,NM_001172437.2;PEG10,3_prime_UTR_variant,,ENST00000615790,NM_001184962.1;PEG10,3_prime_UTR_variant,,ENST00000488574,NM_001172438.2;PEG10,downstream_gene_varia…	A	ENSG00000242265	ENST00000488574	Transcript
SLC25A13	0	.	GRCh38	chr7	96193135	96193135	+	Missense_Mutation	SNP	C	C	A	novel		SH-SY5Y_S8	NORMAL	C	C																c.517N>T	p.Ala173Ser	p.A173S	ENST00000416240	6/18	513	255	258				SLC25A13,missense_variant,p.Ala173Ser,ENST00000416240,NM_001160210.1;SLC25A13,missense_variant,p.Ala173Ser,ENST00000265631,NM_014251.2;SLC25A13,upstream_gene_variant,,ENST00000484495,;SLC25A13,downstream_gene_variant,,ENST00000472162,;	A	ENSG00000004864	ENST00000416240	Transcript
ZAN	0	.	GRCh38	chr7	100773335	100773335	+	Missense_Mutation	SNP	C	C	A	novel		SH-SY5Y_S8	NORMAL	C	C																c.5476N>A	p.Pro1826Thr	p.P1826T	ENST00000613979	30/48	222	154	68				ZAN,missense_variant,p.Pro1826Thr,ENST00000613979,NM_003386.2;ZAN,missense_variant,p.Pro1826Thr,ENST00000618565,;ZAN,missense_variant,p.Pro1826Thr,ENST00000620596,NM_173059.2;ZAN,missense_variant,p.Pro1826Thr,ENST00000546292,;ZAN,missense_variant,p.Pro1826Thr,ENST00000542585,;ZAN,missense_variant,p.Pro1826Thr,ENST00000538115,;ZAN,missense_variant,p.Pro1826Thr,ENST00000546213,;ZAN,non_coding_trans…	A	ENSG00000146839	ENST00000613979	Transcript
MUC3A	0	.	GRCh38	chr7	100951933	100951933	+	Missense_Mutation	SNP	G	G	T	rs73163748		SH-SY5Y_S8	NORMAL	G	G																c.154N>T	p.Asp52Tyr	p.D52Y	ENST00000379458	2/12	343	246	97				MUC3A,missense_variant,p.Asp52Tyr,ENST00000379458,NM_005960.1;MUC3A,missense_variant,p.Asp52Tyr,ENST00000483366,;	T	ENSG00000169894	ENST00000379458	Transcript
MUC3A	0	.	GRCh38	chr7	100951943	100951943	+	Missense_Mutation	SNP	G	G	A	rs73163749		SH-SY5Y_S8	NORMAL	G	G																c.164N>A	p.Gly55Glu	p.G55E	ENST00000379458	2/12	375	264	111				MUC3A,missense_variant,p.Gly55Glu,ENST00000379458,NM_005960.1;MUC3A,missense_variant,p.Gly55Glu,ENST00000483366,;	A	ENSG00000169894	ENST00000379458	Transcript
MUC3A	0	.	GRCh38	chr7	100951952	100951952	+	Missense_Mutation	SNP	T	T	A	rs73163750		SH-SY5Y_S8	NORMAL	T	T																c.173N>A	p.Leu58His	p.L58H	ENST00000379458	2/12	395	274	121				MUC3A,missense_variant,p.Leu58His,ENST00000379458,NM_005960.1;MUC3A,missense_variant,p.Leu58His,ENST00000483366,;	A	ENSG00000169894	ENST00000379458	Transcript
MUC3A	0	.	GRCh38	chr7	100952057	100952057	+	Missense_Mutation	SNP	A	A	G	rs77036391		SH-SY5Y_S8	NORMAL	A	A																c.278N>G	p.Asn93Ser	p.N93S	ENST00000379458	2/12	823	475	348				MUC3A,missense_variant,p.Asn93Ser,ENST00000379458,NM_005960.1;MUC3A,missense_variant,p.Asn93Ser,ENST00000483366,;	G	ENSG00000169894	ENST00000379458	Transcript
MUC3A	0	.	GRCh38	chr7	100952063	100952063	+	Missense_Mutation	SNP	C	C	T	rs78164286		SH-SY5Y_S8	NORMAL	C	C																c.284N>T	p.Pro95Leu	p.P95L	ENST00000379458	2/12	870	510	360				MUC3A,missense_variant,p.Pro95Leu,ENST00000379458,NM_005960.1;MUC3A,missense_variant,p.Pro95Leu,ENST00000483366,;	T	ENSG00000169894	ENST00000379458	Transcript
MUC3A	0	.	GRCh38	chr7	100952147	100952147	+	Missense_Mutation	SNP	C	C	T	rs73714227		SH-SY5Y_S8	NORMAL	C	C																c.368N>T	p.Ser123Leu	p.S123L	ENST00000379458	2/12	1227	673	553				MUC3A,missense_variant,p.Ser123Leu,ENST00000379458,NM_005960.1;MUC3A,missense_variant,p.Ser123Leu,ENST00000483366,;	T	ENSG00000169894	ENST00000379458	Transcript
MUC3A	0	.	GRCh38	chr7	100952233	100952233	+	Missense_Mutation	SNP	G	G	A	rs74193966		SH-SY5Y_S8	NORMAL	G	G																c.454N>A	p.Ala152Thr	p.A152T	ENST00000379458	2/12	967	592	375				MUC3A,missense_variant,p.Ala152Thr,ENST00000379458,NM_005960.1;MUC3A,missense_variant,p.Ala152Thr,ENST00000483366,;	A	ENSG00000169894	ENST00000379458	Transcript
MUC3A	0	.	GRCh38	chr7	100952295	100952295	+	Missense_Mutation	SNP	T	T	G	rs73714229		SH-SY5Y_S8	NORMAL	T	T																c.516N>G	p.Ser172Arg	p.S172R	ENST00000379458	2/12	879	540	339				MUC3A,missense_variant,p.Ser172Arg,ENST00000379458,NM_005960.1;MUC3A,missense_variant,p.Ser172Arg,ENST00000483366,;	G	ENSG00000169894	ENST00000379458	Transcript
MUC3A	0	.	GRCh38	chr7	100952302	100952302	+	Missense_Mutation	SNP	T	T	C	rs73714230		SH-SY5Y_S8	NORMAL	T	T																c.523N>C	p.Ser175Pro	p.S175P	ENST00000379458	2/12	882	538	344				MUC3A,missense_variant,p.Ser175Pro,ENST00000379458,NM_005960.1;MUC3A,missense_variant,p.Ser175Pro,ENST00000483366,;	C	ENSG00000169894	ENST00000379458	Transcript
MUC3A	0	.	GRCh38	chr7	100952339	100952339	+	Missense_Mutation	SNP	C	C	T	rs73398717		SH-SY5Y_S8	NORMAL	C	C																c.560N>T	p.Thr187Ile	p.T187I	ENST00000379458	2/12	952	549	403				MUC3A,missense_variant,p.Thr187Ile,ENST00000379458,NM_005960.1;MUC3A,missense_variant,p.Thr187Ile,ENST00000483366,;	T	ENSG00000169894	ENST00000379458	Transcript
MUC3A	0	.	GRCh38	chr7	100952498	100952498	+	Missense_Mutation	SNP	C	C	T	rs73714233		SH-SY5Y_S8	NORMAL	C	C																c.719N>T	p.Thr240Met	p.T240M	ENST00000379458	2/12	822	529	293				MUC3A,missense_variant,p.Thr240Met,ENST00000379458,NM_005960.1;MUC3A,missense_variant,p.Thr240Met,ENST00000483366,;	T	ENSG00000169894	ENST00000379458	Transcript
MUC3A	0	.	GRCh38	chr7	100952788	100952788	+	Missense_Mutation	SNP	A	C	C	rs4729627		SH-SY5Y_S8	NORMAL	A	A																c.1009N>C	p.Thr337Pro	p.T337P	ENST00000379458	2/12	766	170	596				MUC3A,missense_variant,p.Thr337Pro,ENST00000379458,NM_005960.1;MUC3A,missense_variant,p.Thr337Pro,ENST00000483366,;	C	ENSG00000169894	ENST00000379458	Transcript
MUC3A	0	.	GRCh38	chr7	100954331	100954331	+	Missense_Mutation	SNP	A	G	G	novel		SH-SY5Y_S8	NORMAL	A	A																c.2552N>G	p.Asn851Ser	p.N851S	ENST00000379458	2/12	955	2	953				MUC3A,missense_variant,p.Asn851Ser,ENST00000379458,NM_005960.1;MUC3A,missense_variant,p.Asn851Ser,ENST00000483366,;MUC3A,upstream_gene_variant,,ENST00000414964,;	G	ENSG00000169894	ENST00000379458	Transcript
MUC3A	0	.	GRCh38	chr7	100954432	100954433	+	Frame_Shift_Ins	INS	-	-	A	novel		SH-SY5Y_S8	NORMAL	-	-																c.2653_2654insA	p.Gly885GlufsTer9	p.G885Efs*9	ENST00000379458	2/12	643	480	163				MUC3A,frameshift_variant,p.Gly885GlufsTer9,ENST00000379458,NM_005960.1;MUC3A,frameshift_variant,p.Gly885GlufsTer9,ENST00000483366,;MUC3A,upstream_gene_variant,,ENST00000414964,;	A	ENSG00000169894	ENST00000379458	Transcript
MUC3A	0	.	GRCh38	chr7	100954435	100954435	+	Frame_Shift_Del	DEL	G	G	-	novel		SH-SY5Y_S8	NORMAL	G	G																c.2656delN	p.Gly886AspfsTer16	p.G886Dfs*16	ENST00000379458	2/12	630	465	165				MUC3A,frameshift_variant,p.Gly886AspfsTer16,ENST00000379458,NM_005960.1;MUC3A,frameshift_variant,p.Gly886AspfsTer16,ENST00000483366,;MUC3A,upstream_gene_variant,,ENST00000414964,;	-	ENSG00000169894	ENST00000379458	Transcript
MUC3A	0	.	GRCh38	chr7	100954471	100954471	+	Missense_Mutation	SNP	A	A	T	novel		SH-SY5Y_S8	NORMAL	A	A																c.2692N>T	p.Arg898Trp	p.R898W	ENST00000379458	2/12	663	498	165				MUC3A,missense_variant,p.Arg898Trp,ENST00000379458,NM_005960.1;MUC3A,missense_variant,p.Arg898Trp,ENST00000483366,;MUC3A,upstream_gene_variant,,ENST00000414964,;	T	ENSG00000169894	ENST00000379458	Transcript
MUC3A	0	.	GRCh38	chr7	100955225	100955225	+	Missense_Mutation	SNP	T	T	A	novel		SH-SY5Y_S8	NORMAL	T	T																c.3446N>A	p.Leu1149His	p.L1149H	ENST00000379458	2/12	477	361	115				MUC3A,missense_variant,p.Leu1149His,ENST00000379458,NM_005960.1;MUC3A,missense_variant,p.Leu1149His,ENST00000483366,;MUC3A,upstream_gene_variant,,ENST00000414964,;	A	ENSG00000169894	ENST00000379458	Transcript
MUC3A	0	.	GRCh38	chr7	100955861	100955861	+	Missense_Mutation	SNP	T	T	C	novel		SH-SY5Y_S8	NORMAL	T	T																c.4082N>C	p.Leu1361Pro	p.L1361P	ENST00000379458	2/12	1183	876	307				MUC3A,missense_variant,p.Leu1361Pro,ENST00000379458,NM_005960.1;MUC3A,missense_variant,p.Leu1361Pro,ENST00000483366,;MUC3A,upstream_gene_variant,,ENST00000414964,;	C	ENSG00000169894	ENST00000379458	Transcript
MUC3A	0	.	GRCh38	chr7	100955893	100955893	+	Missense_Mutation	SNP	T	T	A	novel		SH-SY5Y_S8	NORMAL	T	T																c.4114N>A	p.Phe1372Ile	p.F1372I	ENST00000379458	2/12	1050	733	317				MUC3A,missense_variant,p.Phe1372Ile,ENST00000379458,NM_005960.1;MUC3A,missense_variant,p.Phe1372Ile,ENST00000483366,;MUC3A,upstream_gene_variant,,ENST00000414964,;	A	ENSG00000169894	ENST00000379458	Transcript
MUC3A	0	.	GRCh38	chr7	100956320	100956320	+	Missense_Mutation	SNP	A	A	T	novel		SH-SY5Y_S8	NORMAL	A	A																c.4541N>T	p.Asn1514Ile	p.N1514I	ENST00000379458	2/12	499	335	164				MUC3A,missense_variant,p.Asn1514Ile,ENST00000379458,NM_005960.1;MUC3A,missense_variant,p.Asn1514Ile,ENST00000483366,;MUC3A,upstream_gene_variant,,ENST00000414964,;	T	ENSG00000169894	ENST00000379458	Transcript
MUC3A	0	.	GRCh38	chr7	100956382	100956382	+	Missense_Mutation	SNP	A	A	G	novel		SH-SY5Y_S8	NORMAL	A	A																c.4603N>G	p.Ile1535Val	p.I1535V	ENST00000379458	2/12	780	555	225				MUC3A,missense_variant,p.Ile1535Val,ENST00000379458,NM_005960.1;MUC3A,missense_variant,p.Ile1535Val,ENST00000483366,;MUC3A,upstream_gene_variant,,ENST00000414964,;	G	ENSG00000169894	ENST00000379458	Transcript
MUC3A	0	.	GRCh38	chr7	100956404	100956404	+	Missense_Mutation	SNP	C	C	A	novel		SH-SY5Y_S8	NORMAL	C	C																c.4625N>A	p.Pro1542His	p.P1542H	ENST00000379458	2/12	827	580	247				MUC3A,missense_variant,p.Pro1542His,ENST00000379458,NM_005960.1;MUC3A,missense_variant,p.Pro1542His,ENST00000483366,;MUC3A,upstream_gene_variant,,ENST00000414964,;	A	ENSG00000169894	ENST00000379458	Transcript
MUC3A	0	.	GRCh38	chr7	100956539	100956539	+	Missense_Mutation	SNP	G	G	C	novel		SH-SY5Y_S8	NORMAL	G	G																c.4760N>C	p.Ser1587Thr	p.S1587T	ENST00000379458	2/12	1496	1100	395				MUC3A,missense_variant,p.Ser1587Thr,ENST00000379458,NM_005960.1;MUC3A,missense_variant,p.Ser1587Thr,ENST00000483366,;MUC3A,upstream_gene_variant,,ENST00000414964,;	C	ENSG00000169894	ENST00000379458	Transcript
MUC3A	0	.	GRCh38	chr7	100956697	100956697	+	Missense_Mutation	SNP	C	C	T	novel		SH-SY5Y_S8	NORMAL	C	C																c.4918N>T	p.Pro1640Ser	p.P1640S	ENST00000379458	2/12	1042	566	476				MUC3A,missense_variant,p.Pro1640Ser,ENST00000379458,NM_005960.1;MUC3A,missense_variant,p.Pro1640Ser,ENST00000483366,;MUC3A,upstream_gene_variant,,ENST00000414964,;	T	ENSG00000169894	ENST00000379458	Transcript
MUC3A	0	.	GRCh38	chr7	100956991	100956991	+	Missense_Mutation	SNP	A	A	G	novel		SH-SY5Y_S8	NORMAL	A	A																c.5212N>G	p.Lys1738Glu	p.K1738E	ENST00000379458	2/12	1007	684	323				MUC3A,missense_variant,p.Lys1738Glu,ENST00000379458,NM_005960.1;MUC3A,missense_variant,p.Lys1738Glu,ENST00000483366,;MUC3A,upstream_gene_variant,,ENST00000414964,;	G	ENSG00000169894	ENST00000379458	Transcript
MUC3A	0	.	GRCh38	chr7	100956998	100956998	+	Missense_Mutation	SNP	C	C	A	novel		SH-SY5Y_S8	NORMAL	C	C																c.5219N>A	p.Thr1740Asn	p.T1740N	ENST00000379458	2/12	1051	721	330				MUC3A,missense_variant,p.Thr1740Asn,ENST00000379458,NM_005960.1;MUC3A,missense_variant,p.Thr1740Asn,ENST00000483366,;MUC3A,upstream_gene_variant,,ENST00000414964,;	A	ENSG00000169894	ENST00000379458	Transcript
MUC3A	0	.	GRCh38	chr7	100957015	100957015	+	Missense_Mutation	SNP	T	T	C	novel		SH-SY5Y_S8	NORMAL	T	T																c.5236N>C	p.Ser1746Pro	p.S1746P	ENST00000379458	2/12	1093	761	332				MUC3A,missense_variant,p.Ser1746Pro,ENST00000379458,NM_005960.1;MUC3A,missense_variant,p.Ser1746Pro,ENST00000483366,;MUC3A,upstream_gene_variant,,ENST00000414964,;	C	ENSG00000169894	ENST00000379458	Transcript
MUC3A	0	.	GRCh38	chr7	100957214	100957214	+	Missense_Mutation	SNP	G	G	A	novel		SH-SY5Y_S8	NORMAL	G	G																c.5435N>A	p.Gly1812Asp	p.G1812D	ENST00000379458	2/12	1069	814	255				MUC3A,missense_variant,p.Gly1812Asp,ENST00000379458,NM_005960.1;MUC3A,missense_variant,p.Gly1812Asp,ENST00000483366,;MUC3A,upstream_gene_variant,,ENST00000414964,;	A	ENSG00000169894	ENST00000379458	Transcript
MUC3A	0	.	GRCh38	chr7	100957253	100957253	+	Missense_Mutation	SNP	C	C	T	novel		SH-SY5Y_S8	NORMAL	C	C																c.5474N>T	p.Thr1825Ile	p.T1825I	ENST00000379458	2/12	1236	944	292				MUC3A,missense_variant,p.Thr1825Ile,ENST00000379458,NM_005960.1;MUC3A,missense_variant,p.Thr1825Ile,ENST00000483366,;MUC3A,upstream_gene_variant,,ENST00000414964,;	T	ENSG00000169894	ENST00000379458	Transcript
MUC3A	0	.	GRCh38	chr7	100958000	100958000	+	Missense_Mutation	SNP	T	C	C	novel		SH-SY5Y_S8	NORMAL	T	T																c.6221N>C	p.Leu2074Pro	p.L2074P	ENST00000379458	2/12	4149	817	3331				MUC3A,missense_variant,p.Leu2074Pro,ENST00000379458,NM_005960.1;MUC3A,missense_variant,p.Leu2074Pro,ENST00000483366,;MUC3A,missense_variant,p.Leu13Pro,ENST00000414964,;	C	ENSG00000169894	ENST00000379458	Transcript
MUC3A	0	.	GRCh38	chr7	100958024	100958024	+	Missense_Mutation	SNP	C	C	G	novel		SH-SY5Y_S8	NORMAL	C	C																c.6245N>G	p.Thr2082Ser	p.T2082S	ENST00000379458	2/12	4307	2839	1465				MUC3A,missense_variant,p.Thr2082Ser,ENST00000379458,NM_005960.1;MUC3A,missense_variant,p.Thr2082Ser,ENST00000483366,;MUC3A,missense_variant,p.Thr21Ser,ENST00000414964,;	G	ENSG00000169894	ENST00000379458	Transcript
MUC3A	0	.	GRCh38	chr7	100958029	100958029	+	Missense_Mutation	SNP	G	G	A	novel		SH-SY5Y_S8	NORMAL	G	G																c.6250N>A	p.Glu2084Lys	p.E2084K	ENST00000379458	2/12	4248	3020	1228				MUC3A,missense_variant,p.Glu2084Lys,ENST00000379458,NM_005960.1;MUC3A,missense_variant,p.Glu2084Lys,ENST00000483366,;MUC3A,missense_variant,p.Glu23Lys,ENST00000414964,;	A	ENSG00000169894	ENST00000379458	Transcript
MUC3A	0	.	GRCh38	chr7	100958135	100958136	+	Frame_Shift_Del	DEL	TG	TG	-	novel		SH-SY5Y_S8	NORMAL	TG	TG																c.6356_6357delNN	p.Met2119ThrfsTer16	p.M2119Tfs*16	ENST00000379458	2/12	2675	1817	858				MUC3A,frameshift_variant,p.Met2119ThrfsTer16,ENST00000379458,NM_005960.1;MUC3A,frameshift_variant,p.Met2119ThrfsTer16,ENST00000483366,;MUC3A,frameshift_variant,p.Met58ThrfsTer16,ENST00000414964,;	-	ENSG00000169894	ENST00000379458	Transcript
MUC3A	0	.	GRCh38	chr7	100958139	100958140	+	Frame_Shift_Ins	INS	-	-	TG	novel		SH-SY5Y_S8	NORMAL	-	-																c.6360_6361insTG	p.Ser2121CysfsTer45	p.S2121Cfs*45	ENST00000379458	2/12	2729	1813	916				MUC3A,frameshift_variant,p.Ser2121CysfsTer45,ENST00000379458,NM_005960.1;MUC3A,frameshift_variant,p.Ser2121CysfsTer45,ENST00000483366,;MUC3A,frameshift_variant,p.Ser60CysfsTer45,ENST00000414964,;	TG	ENSG00000169894	ENST00000379458	Transcript
MUC3A	0	.	GRCh38	chr7	100958447	100958447	+	Missense_Mutation	SNP	G	G	C	novel		SH-SY5Y_S8	NORMAL	G	G																c.6668N>C	p.Ser2223Thr	p.S2223T	ENST00000379458	2/12	3951	1675	2275				MUC3A,missense_variant,p.Ser2223Thr,ENST00000379458,NM_005960.1;MUC3A,missense_variant,p.Ser2223Thr,ENST00000483366,;MUC3A,missense_variant,p.Ser162Thr,ENST00000414964,;	C	ENSG00000169894	ENST00000379458	Transcript
MUC3A	0	.	GRCh38	chr7	100958491	100958491	+	Missense_Mutation	SNP	G	A	A	novel		SH-SY5Y_S8	NORMAL	G	G																c.6712N>A	p.Gly2238Ser	p.G2238S	ENST00000379458	2/12	5113	937	4176				MUC3A,missense_variant,p.Gly2238Ser,ENST00000379458,NM_005960.1;MUC3A,missense_variant,p.Gly2238Ser,ENST00000483366,;MUC3A,missense_variant,p.Gly177Ser,ENST00000414964,;	A	ENSG00000169894	ENST00000379458	Transcript
MUC3A	0	.	GRCh38	chr7	100958510	100958510	+	Missense_Mutation	SNP	C	C	G	novel		SH-SY5Y_S8	NORMAL	C	C																c.6731N>G	p.Thr2244Ser	p.T2244S	ENST00000379458	2/12	5276	1699	3568				MUC3A,missense_variant,p.Thr2244Ser,ENST00000379458,NM_005960.1;MUC3A,missense_variant,p.Thr2244Ser,ENST00000483366,;MUC3A,missense_variant,p.Thr183Ser,ENST00000414964,;	G	ENSG00000169894	ENST00000379458	Transcript
MUC3A	0	.	GRCh38	chr7	100958837	100958838	+	Frame_Shift_Ins	INS	-	-	AG	rs377746492		SH-SY5Y_S8	NORMAL	-	-																c.7058_7059insAG	p.His2353GlnfsTer119	p.H2353Qfs*119	ENST00000379458	2/12	1757	1636	121				MUC3A,frameshift_variant,p.His2353GlnfsTer119,ENST00000379458,NM_005960.1;MUC3A,frameshift_variant,p.His2353GlnfsTer119,ENST00000483366,;RP11-395B7.2,downstream_gene_variant,,ENST00000618276,;RP11-395B7.2,downstream_gene_variant,,ENST00000610769,;MUC3A,frameshift_variant,p.His292GlnfsTer119,ENST00000414964,;	AG	ENSG00000169894	ENST00000379458	Transcript
MUC3A	0	.	GRCh38	chr7	100959436	100959436	+	Missense_Mutation	SNP	A	A	G	rs73163757		SH-SY5Y_S8	NORMAL	A	A																c.7657N>G	p.Met2553Val	p.M2553V	ENST00000379458	2/12	1067	751	316				MUC3A,missense_variant,p.Met2553Val,ENST00000379458,NM_005960.1;MUC3A,missense_variant,p.Met2553Val,ENST00000483366,;RP11-395B7.2,downstream_gene_variant,,ENST00000618276,;RP11-395B7.2,downstream_gene_variant,,ENST00000610769,;MUC3A,missense_variant,p.Met492Val,ENST00000414964,;	G	ENSG00000169894	ENST00000379458	Transcript
MUC3A	0	.	GRCh38	chr7	100959437	100959437	+	Missense_Mutation	SNP	T	T	C	rs78538898		SH-SY5Y_S8	NORMAL	T	T																c.7658N>C	p.Met2553Thr	p.M2553T	ENST00000379458	2/12	1073	752	321				MUC3A,missense_variant,p.Met2553Thr,ENST00000379458,NM_005960.1;MUC3A,missense_variant,p.Met2553Thr,ENST00000483366,;RP11-395B7.2,downstream_gene_variant,,ENST00000618276,;RP11-395B7.2,downstream_gene_variant,,ENST00000610769,;MUC3A,missense_variant,p.Met492Thr,ENST00000414964,;	C	ENSG00000169894	ENST00000379458	Transcript
MUC3A	0	.	GRCh38	chr7	100959449	100959449	+	Missense_Mutation	SNP	T	T	G	rs78584246		SH-SY5Y_S8	NORMAL	T	T																c.7670N>G	p.Ile2557Ser	p.I2557S	ENST00000379458	2/12	1090	755	335				MUC3A,missense_variant,p.Ile2557Ser,ENST00000379458,NM_005960.1;MUC3A,missense_variant,p.Ile2557Ser,ENST00000483366,;RP11-395B7.2,downstream_gene_variant,,ENST00000618276,;RP11-395B7.2,downstream_gene_variant,,ENST00000610769,;MUC3A,missense_variant,p.Ile496Ser,ENST00000414964,;	G	ENSG00000169894	ENST00000379458	Transcript
MUC3A	0	.	GRCh38	chr7	100959517	100959517	+	Missense_Mutation	SNP	A	A	G	rs77153975		SH-SY5Y_S8	NORMAL	A	A																c.7738N>G	p.Thr2580Ala	p.T2580A	ENST00000379458	2/12	968	733	235				MUC3A,missense_variant,p.Thr2580Ala,ENST00000379458,NM_005960.1;MUC3A,missense_variant,p.Thr2580Ala,ENST00000483366,;RP11-395B7.2,downstream_gene_variant,,ENST00000618276,;RP11-395B7.2,downstream_gene_variant,,ENST00000610769,;MUC3A,missense_variant,p.Thr519Ala,ENST00000414964,;	G	ENSG00000169894	ENST00000379458	Transcript
MUC3A	0	.	GRCh38	chr7	100959533	100959533	+	Missense_Mutation	SNP	C	C	T	rs78684063		SH-SY5Y_S8	NORMAL	C	C																c.7754N>T	p.Thr2585Met	p.T2585M	ENST00000379458	2/12	992	736	256				MUC3A,missense_variant,p.Thr2585Met,ENST00000379458,NM_005960.1;MUC3A,missense_variant,p.Thr2585Met,ENST00000483366,;RP11-395B7.2,downstream_gene_variant,,ENST00000618276,;RP11-395B7.2,downstream_gene_variant,,ENST00000610769,;MUC3A,missense_variant,p.Thr524Met,ENST00000414964,;	T	ENSG00000169894	ENST00000379458	Transcript
MUC3A	0	.	GRCh38	chr7	100959563	100959563	+	Missense_Mutation	SNP	C	C	T	rs73714242		SH-SY5Y_S8	NORMAL	C	C																c.7784N>T	p.Ala2595Val	p.A2595V	ENST00000379458	2/12	926	686	240				MUC3A,missense_variant,p.Ala2595Val,ENST00000379458,NM_005960.1;MUC3A,missense_variant,p.Ala2595Val,ENST00000483366,;RP11-395B7.2,downstream_gene_variant,,ENST00000618276,;RP11-395B7.2,downstream_gene_variant,,ENST00000610769,;MUC3A,missense_variant,p.Ala534Val,ENST00000414964,;	T	ENSG00000169894	ENST00000379458	Transcript
MUC3A	0	.	GRCh38	chr7	100959590	100959590	+	Missense_Mutation	SNP	C	C	T	rs73714243		SH-SY5Y_S8	NORMAL	C	C																c.7811N>T	p.Thr2604Met	p.T2604M	ENST00000379458	2/12	862	640	222				MUC3A,missense_variant,p.Thr2604Met,ENST00000379458,NM_005960.1;MUC3A,missense_variant,p.Thr2604Met,ENST00000483366,;RP11-395B7.2,downstream_gene_variant,,ENST00000618276,;RP11-395B7.2,downstream_gene_variant,,ENST00000610769,;MUC3A,missense_variant,p.Thr543Met,ENST00000414964,;	T	ENSG00000169894	ENST00000379458	Transcript
MUC3A	0	.	GRCh38	chr7	100959644	100959644	+	Missense_Mutation	SNP	C	C	A	rs73398734		SH-SY5Y_S8	NORMAL	C	C																c.7865N>A	p.Thr2622Lys	p.T2622K	ENST00000379458	2/12	738	535	203				MUC3A,missense_variant,p.Thr2622Lys,ENST00000379458,NM_005960.1;MUC3A,missense_variant,p.Thr2622Lys,ENST00000483366,;RP11-395B7.2,downstream_gene_variant,,ENST00000618276,;RP11-395B7.2,downstream_gene_variant,,ENST00000610769,;MUC3A,missense_variant,p.Thr561Lys,ENST00000414964,;	A	ENSG00000169894	ENST00000379458	Transcript
MUC3A	0	.	GRCh38	chr7	100959649	100959649	+	Missense_Mutation	SNP	G	G	A	rs73714247		SH-SY5Y_S8	NORMAL	G	G																c.7870N>A	p.Val2624Met	p.V2624M	ENST00000379458	2/12	747	534	213				MUC3A,missense_variant,p.Val2624Met,ENST00000379458,NM_005960.1;MUC3A,missense_variant,p.Val2624Met,ENST00000483366,;RP11-395B7.2,downstream_gene_variant,,ENST00000618276,;RP11-395B7.2,downstream_gene_variant,,ENST00000610769,;MUC3A,missense_variant,p.Val563Met,ENST00000414964,;	A	ENSG00000169894	ENST00000379458	Transcript
MUC3A	0	.	GRCh38	chr7	100959664	100959664	+	Missense_Mutation	SNP	G	G	T	rs73398735		SH-SY5Y_S8	NORMAL	G	G																c.7885N>T	p.Val2629Phe	p.V2629F	ENST00000379458	2/12	750	521	229				MUC3A,missense_variant,p.Val2629Phe,ENST00000379458,NM_005960.1;MUC3A,missense_variant,p.Val2629Phe,ENST00000483366,;RP11-395B7.2,downstream_gene_variant,,ENST00000618276,;RP11-395B7.2,downstream_gene_variant,,ENST00000610769,;MUC3A,missense_variant,p.Val568Phe,ENST00000414964,;	T	ENSG00000169894	ENST00000379458	Transcript
MUC3A	0	.	GRCh38	chr7	100959713	100959713	+	Missense_Mutation	SNP	C	C	T	rs75365561		SH-SY5Y_S8	NORMAL	C	C																c.7934N>T	p.Thr2645Ile	p.T2645I	ENST00000379458	2/12	801	541	260				MUC3A,missense_variant,p.Thr2645Ile,ENST00000379458,NM_005960.1;MUC3A,missense_variant,p.Thr2645Ile,ENST00000483366,;RP11-395B7.2,downstream_gene_variant,,ENST00000618276,;RP11-395B7.2,downstream_gene_variant,,ENST00000610769,;MUC3A,missense_variant,p.Thr584Ile,ENST00000414964,;	T	ENSG00000169894	ENST00000379458	Transcript
MUC3A	0	.	GRCh38	chr7	100959889	100959889	+	Missense_Mutation	SNP	T	T	G	rs76249962		SH-SY5Y_S8	NORMAL	T	T																c.8110N>G	p.Ser2704Ala	p.S2704A	ENST00000379458	2/12	810	543	267				MUC3A,missense_variant,p.Ser2704Ala,ENST00000379458,NM_005960.1;MUC3A,missense_variant,p.Ser2704Ala,ENST00000483366,;RP11-395B7.2,downstream_gene_variant,,ENST00000618276,;RP11-395B7.2,downstream_gene_variant,,ENST00000610769,;MUC3A,missense_variant,p.Ser643Ala,ENST00000414964,;	G	ENSG00000169894	ENST00000379458	Transcript
MUC3A	0	.	GRCh38	chr7	100959988	100959988	+	Missense_Mutation	SNP	G	G	T	rs62483699		SH-SY5Y_S8	NORMAL	G	G																c.8209N>T	p.Ala2737Ser	p.A2737S	ENST00000379458	2/12	756	508	248				MUC3A,missense_variant,p.Ala2737Ser,ENST00000379458,NM_005960.1;MUC3A,missense_variant,p.Ala2737Ser,ENST00000483366,;RP11-395B7.2,downstream_gene_variant,,ENST00000618276,;RP11-395B7.2,downstream_gene_variant,,ENST00000610769,;MUC3A,missense_variant,p.Ala676Ser,ENST00000414964,;	T	ENSG00000169894	ENST00000379458	Transcript
MUC3A	0	.	GRCh38	chr7	100960006	100960006	+	Missense_Mutation	SNP	T	T	C	rs62483700		SH-SY5Y_S8	NORMAL	T	T																c.8227N>C	p.Ser2743Pro	p.S2743P	ENST00000379458	2/12	750	492	258				MUC3A,missense_variant,p.Ser2743Pro,ENST00000379458,NM_005960.1;MUC3A,missense_variant,p.Ser2743Pro,ENST00000483366,;RP11-395B7.2,downstream_gene_variant,,ENST00000618276,;RP11-395B7.2,downstream_gene_variant,,ENST00000610769,;MUC3A,missense_variant,p.Ser682Pro,ENST00000414964,;	C	ENSG00000169894	ENST00000379458	Transcript
MUC3A	0	.	GRCh38	chr7	100960283	100960283	+	Missense_Mutation	SNP	T	T	C	rs73714259		SH-SY5Y_S8	NORMAL	T	T																c.8504N>C	p.Met2835Thr	p.M2835T	ENST00000379458	2/12	851	577	274				MUC3A,missense_variant,p.Met2835Thr,ENST00000379458,NM_005960.1;MUC3A,missense_variant,p.Met2835Thr,ENST00000483366,;RP11-395B7.2,downstream_gene_variant,,ENST00000618276,;RP11-395B7.2,downstream_gene_variant,,ENST00000610769,;MUC3A,missense_variant,p.Met774Thr,ENST00000414964,;	C	ENSG00000169894	ENST00000379458	Transcript
MUC3A	0	.	GRCh38	chr7	100960306	100960306	+	Missense_Mutation	SNP	T	T	A	rs76244845		SH-SY5Y_S8	NORMAL	T	T																c.8527N>A	p.Ser2843Thr	p.S2843T	ENST00000379458	2/12	862	574	288				MUC3A,missense_variant,p.Ser2843Thr,ENST00000379458,NM_005960.1;MUC3A,missense_variant,p.Ser2843Thr,ENST00000483366,;RP11-395B7.2,downstream_gene_variant,,ENST00000618276,;RP11-395B7.2,downstream_gene_variant,,ENST00000610769,;MUC3A,missense_variant,p.Ser782Thr,ENST00000414964,;	A	ENSG00000169894	ENST00000379458	Transcript
MUC3A	0	.	GRCh38	chr7	100960307	100960307	+	Missense_Mutation	SNP	C	C	T	rs78685360		SH-SY5Y_S8	NORMAL	C	C																c.8528N>T	p.Ser2843Leu	p.S2843L	ENST00000379458	2/12	876	589	287				MUC3A,missense_variant,p.Ser2843Leu,ENST00000379458,NM_005960.1;MUC3A,missense_variant,p.Ser2843Leu,ENST00000483366,;RP11-395B7.2,downstream_gene_variant,,ENST00000618276,;RP11-395B7.2,downstream_gene_variant,,ENST00000610769,;MUC3A,missense_variant,p.Ser782Leu,ENST00000414964,;	T	ENSG00000169894	ENST00000379458	Transcript
MUC3A	0	.	GRCh38	chr7	100960406	100960406	+	Missense_Mutation	SNP	G	G	A	rs73163758		SH-SY5Y_S8	NORMAL	G	G																c.8627N>A	p.Ser2876Asn	p.S2876N	ENST00000379458	2/12	806	497	308				MUC3A,missense_variant,p.Ser2876Asn,ENST00000379458,NM_005960.1;MUC3A,missense_variant,p.Ser2876Asn,ENST00000483366,;RP11-395B7.2,downstream_gene_variant,,ENST00000618276,;RP11-395B7.2,downstream_gene_variant,,ENST00000610769,;MUC3A,missense_variant,p.Ser815Asn,ENST00000414964,;	A	ENSG00000169894	ENST00000379458	Transcript
MUC3A	0	.	GRCh38	chr7	100960420	100960420	+	Missense_Mutation	SNP	C	C	A	rs73163760		SH-SY5Y_S8	NORMAL	C	C																c.8641N>A	p.Leu2881Ile	p.L2881I	ENST00000379458	2/12	772	474	298				MUC3A,missense_variant,p.Leu2881Ile,ENST00000379458,NM_005960.1;MUC3A,missense_variant,p.Leu2881Ile,ENST00000483366,;RP11-395B7.2,downstream_gene_variant,,ENST00000618276,;RP11-395B7.2,downstream_gene_variant,,ENST00000610769,;MUC3A,missense_variant,p.Leu820Ile,ENST00000414964,;	A	ENSG00000169894	ENST00000379458	Transcript
MUC3A	0	.	GRCh38	chr7	100960528	100960528	+	Missense_Mutation	SNP	A	A	G	rs75471530		SH-SY5Y_S8	NORMAL	A	A																c.8749N>G	p.Thr2917Ala	p.T2917A	ENST00000379458	2/12	562	345	217				MUC3A,missense_variant,p.Thr2917Ala,ENST00000379458,NM_005960.1;MUC3A,missense_variant,p.Thr2917Ala,ENST00000483366,;RP11-395B7.2,downstream_gene_variant,,ENST00000618276,;RP11-395B7.2,downstream_gene_variant,,ENST00000610769,;MUC3A,missense_variant,p.Thr856Ala,ENST00000414964,;	G	ENSG00000169894	ENST00000379458	Transcript
MUC3A	0	.	GRCh38	chr7	100960546	100960546	+	Missense_Mutation	SNP	C	C	T	rs73163764		SH-SY5Y_S8	NORMAL	C	C																c.8767N>T	p.Pro2923Ser	p.P2923S	ENST00000379458	2/12	584	355	229				MUC3A,missense_variant,p.Pro2923Ser,ENST00000379458,NM_005960.1;MUC3A,missense_variant,p.Pro2923Ser,ENST00000483366,;RP11-395B7.2,downstream_gene_variant,,ENST00000618276,;RP11-395B7.2,downstream_gene_variant,,ENST00000610769,;MUC3A,missense_variant,p.Pro862Ser,ENST00000414964,;	T	ENSG00000169894	ENST00000379458	Transcript
MUC3A	0	.	GRCh38	chr7	100960582	100960582	+	Missense_Mutation	SNP	T	T	A	rs75799835		SH-SY5Y_S8	NORMAL	T	T																c.8803N>A	p.Ser2935Thr	p.S2935T	ENST00000379458	2/12	621	396	225				MUC3A,missense_variant,p.Ser2935Thr,ENST00000379458,NM_005960.1;MUC3A,missense_variant,p.Ser2935Thr,ENST00000483366,;RP11-395B7.2,downstream_gene_variant,,ENST00000618276,;RP11-395B7.2,downstream_gene_variant,,ENST00000610769,;MUC3A,missense_variant,p.Ser874Thr,ENST00000414964,;	A	ENSG00000169894	ENST00000379458	Transcript
MUC3A	0	.	GRCh38	chr7	100960598	100960598	+	Missense_Mutation	SNP	G	G	C	rs74529310		SH-SY5Y_S8	NORMAL	G	G																c.8819N>C	p.Arg2940Pro	p.R2940P	ENST00000379458	2/12	710	443	267				MUC3A,missense_variant,p.Arg2940Pro,ENST00000379458,NM_005960.1;MUC3A,missense_variant,p.Arg2940Pro,ENST00000483366,;RP11-395B7.2,downstream_gene_variant,,ENST00000618276,;RP11-395B7.2,downstream_gene_variant,,ENST00000610769,;MUC3A,missense_variant,p.Arg879Pro,ENST00000414964,;	C	ENSG00000169894	ENST00000379458	Transcript
MUC3A	0	.	GRCh38	chr7	100960609	100960609	+	Nonsense_Mutation	SNP	C	C	T	rs79874934		SH-SY5Y_S8	NORMAL	C	C																c.8830N>T	p.Gln2944Ter	p.Q2944*	ENST00000379458	2/12	736	463	273				MUC3A,stop_gained,p.Gln2944Ter,ENST00000379458,NM_005960.1;MUC3A,stop_gained,p.Gln2944Ter,ENST00000483366,;RP11-395B7.2,downstream_gene_variant,,ENST00000618276,;RP11-395B7.2,downstream_gene_variant,,ENST00000610769,;MUC3A,stop_gained,p.Gln883Ter,ENST00000414964,;	T	ENSG00000169894	ENST00000379458	Transcript
MUC3A	0	.	GRCh38	chr7	100960610	100960610	+	Missense_Mutation	SNP	A	A	G	rs75517157		SH-SY5Y_S8	NORMAL	A	A																c.8831N>G	p.Gln2944Arg	p.Q2944R	ENST00000379458	2/12	733	458	275				MUC3A,missense_variant,p.Gln2944Arg,ENST00000379458,NM_005960.1;MUC3A,missense_variant,p.Gln2944Arg,ENST00000483366,;RP11-395B7.2,downstream_gene_variant,,ENST00000618276,;RP11-395B7.2,downstream_gene_variant,,ENST00000610769,;MUC3A,missense_variant,p.Gln883Arg,ENST00000414964,;	G	ENSG00000169894	ENST00000379458	Transcript
MUC3A	0	.	GRCh38	chr7	100964820	100964820	+	Missense_Mutation	SNP	T	T	C	rs6960868		SH-SY5Y_S8	NORMAL	T	T																c.9359N>C	p.Val3120Ala	p.V3120A	ENST00000379458	6/12	388	144	244				MUC3A,missense_variant,p.Val3120Ala,ENST00000379458,NM_005960.1;MUC3A,missense_variant,p.Val3120Ala,ENST00000483366,;MUC12,upstream_gene_variant,,ENST00000379442,;MUC12,upstream_gene_variant,,ENST00000536621,NM_001164462.1;RP11-395B7.2,non_coding_transcript_exon_variant,,ENST00000618276,;RP11-395B7.2,non_coding_transcript_exon_variant,,ENST00000610769,;MUC3A,3_prime_UTR_variant,,ENST00000414964,;…	C	ENSG00000169894	ENST00000379458	Transcript
MUC3A	0	.	GRCh38	chr7	100965345	100965345	+	Missense_Mutation	SNP	C	C	A	rs73714276		SH-SY5Y_S8	NORMAL	C	C																c.9446N>A	p.Ala3149Glu	p.A3149E	ENST00000379458	7/12	621	385	234				MUC3A,missense_variant,p.Ala3149Glu,ENST00000379458,NM_005960.1;MUC3A,missense_variant,p.Ala3149Glu,ENST00000483366,;MUC12,upstream_gene_variant,,ENST00000379442,;MUC12,upstream_gene_variant,,ENST00000536621,NM_001164462.1;RP11-395B7.2,non_coding_transcript_exon_variant,,ENST00000618276,;RP11-395B7.2,non_coding_transcript_exon_variant,,ENST00000610769,;MUC3A,splice_region_variant,,ENST00000414964…	A	ENSG00000169894	ENST00000379458	Transcript
MUC3A	0	.	GRCh38	chr7	100965859	100965859	+	Missense_Mutation	SNP	A	A	G	rs73163797		SH-SY5Y_S8	NORMAL	A	A																c.9604N>G	p.Thr3202Ala	p.T3202A	ENST00000379458	8/12	514	342	172				MUC3A,missense_variant,p.Thr3202Ala,ENST00000379458,NM_005960.1;MUC3A,missense_variant,p.Thr3202Ala,ENST00000483366,;MUC12,upstream_gene_variant,,ENST00000379442,;MUC12,upstream_gene_variant,,ENST00000536621,NM_001164462.1;RP11-395B7.2,non_coding_transcript_exon_variant,,ENST00000610769,;RP11-395B7.2,intron_variant,,ENST00000618276,;MUC3A,3_prime_UTR_variant,,ENST00000414964,;MUC3A,upstream_gene_…	G	ENSG00000169894	ENST00000379458	Transcript
MUC3A	0	.	GRCh38	chr7	100966916	100966916	+	Missense_Mutation	SNP	T	T	C	rs10258821		SH-SY5Y_S8	NORMAL	T	T																c.9895N>C	p.Tyr3299His	p.Y3299H	ENST00000379458	11/12	469	166	239				MUC3A,missense_variant,p.Tyr3299His,ENST00000379458,NM_005960.1;MUC3A,missense_variant,p.Tyr3241His,ENST00000483366,;MUC12,upstream_gene_variant,,ENST00000379442,;MUC12,upstream_gene_variant,,ENST00000536621,NM_001164462.1;RP11-395B7.2,intron_variant,,ENST00000618276,;RP11-395B7.2,upstream_gene_variant,,ENST00000610769,;MUC3A,3_prime_UTR_variant,,ENST00000414964,;MUC3A,non_coding_transcript_exon_…	C	ENSG00000169894	ENST00000379458	Transcript
MUC12	0	.	GRCh38	chr7	100969671	100969671	+	Missense_Mutation	SNP	G	G	A	rs79881008		SH-SY5Y_S8	NORMAL	G	G																c.49N>A	p.Val17Ile	p.V17I	ENST00000536621	1/12	209	130	79				MUC12,missense_variant,p.Val17Ile,ENST00000379442,;MUC12,missense_variant,p.Val17Ile,ENST00000536621,NM_001164462.1;MUC3A,downstream_gene_variant,,ENST00000379458,NM_005960.1;MUC3A,downstream_gene_variant,,ENST00000483366,;RP11-395B7.2,upstream_gene_variant,,ENST00000618276,;RP11-395B7.2,upstream_gene_variant,,ENST00000610769,;MUC3A,downstream_gene_variant,,ENST00000414964,;MUC3A,downstream_gene_…	A	ENSG00000205277	ENST00000536621	Transcript
MUC12	0	.	GRCh38	chr7	100969680	100969680	+	Missense_Mutation	SNP	G	G	C	rs78487486		SH-SY5Y_S8	NORMAL	G	G																c.58N>C	p.Val20Leu	p.V20L	ENST00000536621	1/12	206	129	77				MUC12,missense_variant,p.Val20Leu,ENST00000379442,;MUC12,missense_variant,p.Val20Leu,ENST00000536621,NM_001164462.1;MUC3A,downstream_gene_variant,,ENST00000379458,NM_005960.1;MUC3A,downstream_gene_variant,,ENST00000483366,;RP11-395B7.2,upstream_gene_variant,,ENST00000618276,;RP11-395B7.2,upstream_gene_variant,,ENST00000610769,;MUC3A,downstream_gene_variant,,ENST00000414964,;MUC3A,downstream_gene_…	C	ENSG00000205277	ENST00000536621	Transcript
MUC12	0	.	GRCh38	chr7	100993127	100993127	+	Missense_Mutation	SNP	G	A	A	rs142190605		SH-SY5Y_S8	NORMAL	G	G																c.2564N>A	p.Arg855His	p.R855H	ENST00000536621	2/12	315	48	267				MUC12,missense_variant,p.Arg998His,ENST00000379442,;MUC12,missense_variant,p.Arg855His,ENST00000536621,NM_001164462.1;	A	ENSG00000205277	ENST00000536621	Transcript
MUC12	0	.	GRCh38	chr7	100994998	100994998	+	Missense_Mutation	SNP	T	T	C	rs200820773		SH-SY5Y_S8	NORMAL	T	T																c.4435N>C	p.Phe1479Leu	p.F1479L	ENST00000536621	2/12	37	24	13				MUC12,missense_variant,p.Phe1622Leu,ENST00000379442,;MUC12,missense_variant,p.Phe1479Leu,ENST00000536621,NM_001164462.1;	C	ENSG00000205277	ENST00000536621	Transcript
MUC12	0	.	GRCh38	chr7	101002244	101002244	+	Missense_Mutation	SNP	A	C	C	rs140153344		SH-SY5Y_S8	NORMAL	A	A																c.11681N>C	p.Lys3894Thr	p.K3894T	ENST00000536621	2/12	77	0	77				MUC12,missense_variant,p.Lys4037Thr,ENST00000379442,;MUC12,missense_variant,p.Lys3894Thr,ENST00000536621,NM_001164462.1;	C	ENSG00000205277	ENST00000536621	Transcript
MUC12	0	.	GRCh38	chr7	101004095	101004095	+	Missense_Mutation	SNP	C	T	T	rs201694075		SH-SY5Y_S8	NORMAL	C	C																c.13532N>T	p.Thr4511Ile	p.T4511I	ENST00000536621	2/12	94	23	71				MUC12,missense_variant,p.Thr4654Ile,ENST00000379442,;MUC12,missense_variant,p.Thr4511Ile,ENST00000536621,NM_001164462.1;	T	ENSG00000205277	ENST00000536621	Transcript
MUC12	0	.	GRCh38	chr7	101004230	101004230	+	Missense_Mutation	SNP	C	C	T	rs78837976		SH-SY5Y_S8	NORMAL	C	C																c.13667N>T	p.Thr4556Ile	p.T4556I	ENST00000536621	2/12	6	1	5				MUC12,missense_variant,p.Thr4699Ile,ENST00000379442,;MUC12,missense_variant,p.Thr4556Ile,ENST00000536621,NM_001164462.1;	T	ENSG00000205277	ENST00000536621	Transcript
SPDYE6	0	.	GRCh38	chr7	102354897	102354897	+	Missense_Mutation	SNP	G	G	A	novel		SH-SY5Y_S8	NORMAL	G	G																c.185N>T	p.Pro62Leu	p.P62L	ENST00000563237	2/8	6	3	3				SPDYE6,missense_variant,p.Pro62Leu,ENST00000563237,NM_001146210.2;	A	ENSG00000260097	ENST00000563237	Transcript
POLR2J3	0	.	GRCh38	chr7	102569873	102569873	+	Missense_Mutation	SNP	G	G	C	rs2522917		SH-SY5Y_S8	NORMAL	G	G																c.102N>G	p.Ile34Met	p.I34M	ENST00000621093	2/4	910	364	546				POLR2J3,missense_variant,p.Ile34Met,ENST00000511313,;POLR2J3,missense_variant,p.Ile34Met,ENST00000613744,;POLR2J3,missense_variant,p.Ile34Met,ENST00000513506,;RP11-514P8.7,missense_variant,p.Ile129Met,ENST00000514917,;POLR2J3,missense_variant,p.Ile34Met,ENST00000513438,;POLR2J3,missense_variant,p.Ile34Met,ENST00000621093,NM_001097615.2;RASA4,downstream_gene_variant,,ENST00000538869,;POLR2J3,non_c…	C	ENSG00000168255	ENST00000621093	Transcript
RASA4	0	.	GRCh38	chr7	102605864	102605864	+	Missense_Mutation	SNP	T	T	C	rs11547189		SH-SY5Y_S8	NORMAL	T	T																c.422N>G	p.Glu141Gly	p.E141G	ENST00000262940	5/21	39	23	16				RASA4,missense_variant,p.Glu141Gly,ENST00000262940,NM_006989.5;RASA4,missense_variant,p.Glu69Gly,ENST00000461209,;RASA4,missense_variant,p.Glu141Gly,ENST00000449970,NM_001079877.2;RASA4,missense_variant,p.Glu69Gly,ENST00000462172,;RASA4,missense_variant,p.Glu122Gly,ENST00000522801,;RASA4,missense_variant,p.Glu69Gly,ENST00000520042,;RASA4,intron_variant,,ENST00000521076,;RP11-514P8.6,3_prime_UTR_v…	C	ENSG00000105808	ENST00000262940	Transcript
FAM185A	0	.	GRCh38	chr7	102749386	102749386	+	Missense_Mutation	SNP	G	C	C	rs28695887		SH-SY5Y_S8	NORMAL	G	G																c.179N>C	p.Gly60Ala	p.G60A	ENST00000413034	1/8	192	0	192				FAM185A,missense_variant,p.Gly60Ala,ENST00000409231,NM_001145269.1;FAM185A,missense_variant,p.Gly60Ala,ENST00000413034,NM_001145268.1;FAM185A,missense_variant,p.Gly60Ala,ENST00000418198,;FAM185A,non_coding_transcript_exon_variant,,ENST00000481697,;FAM185A,intron_variant,,ENST00000487807,;FAM185A,upstream_gene_variant,,ENST00000496790,;FAM185A,missense_variant,p.Gly60Ala,ENST00000442873,;FAM185A,m…	C	ENSG00000222011	ENST00000413034	Transcript
RINT1	0	.	GRCh38	chr7	105547260	105547260	+	Missense_Mutation	SNP	C	C	G	rs144994876		SH-SY5Y_S8	NORMAL	C	C																c.766N>G	p.Arg256Gly	p.R256G	ENST00000257700	6/15	685	520	165				RINT1,missense_variant,p.Arg256Gly,ENST00000257700,NM_021930.4;RINT1,downstream_gene_variant,,ENST00000493041,;RINT1,downstream_gene_variant,,ENST00000477285,;RINT1,3_prime_UTR_variant,,ENST00000497979,;RINT1,3_prime_UTR_variant,,ENST00000467392,;RINT1,upstream_gene_variant,,ENST00000474123,;RINT1,downstream_gene_variant,,ENST00000482041,;RINT1,downstream_gene_variant,,ENST00000493258,;	G	ENSG00000135249	ENST00000257700	Transcript
ATXN7L1	0	.	GRCh38	chr7	105788641	105788641	+	Missense_Mutation	SNP	G	G	C	rs28927677		SH-SY5Y_S8	NORMAL	G	G																c.318N>G	p.Asn106Lys	p.N106K	ENST00000419735	3/12	310	239	71				ATXN7L1,missense_variant,p.Asn106Lys,ENST00000419735,NM_020725.1;ATXN7L1,missense_variant,p.Asn106Lys,ENST00000318724,NM_152749.3;ATXN7L1,missense_variant,p.Asn55Lys,ENST00000478915,;ATXN7L1,non_coding_transcript_exon_variant,,ENST00000481880,;	C	ENSG00000146776	ENST00000419735	Transcript
PIK3CG	0	.	GRCh38	chr7	106869466	106869466	+	Missense_Mutation	SNP	C	C	A	novel		SH-SY5Y_S8	NORMAL	C	C																c.1905N>A	p.Phe635Leu	p.F635L	ENST00000359195	2/11	563	402	161				PIK3CG,missense_variant,p.Phe635Leu,ENST00000359195,NM_002649.3;PIK3CG,missense_variant,p.Phe635Leu,ENST00000496166,NM_001282426.1;PIK3CG,missense_variant,p.Phe635Leu,ENST00000440650,NM_001282427.1;PIK3CG,intron_variant,,ENST00000473541,;	A	ENSG00000105851	ENST00000359195	Transcript
CPED1	0	.	GRCh38	chr7	121097755	121097755	+	Missense_Mutation	SNP	C	C	T	rs144805034		SH-SY5Y_S8	NORMAL	C	C																c.673N>T	p.Pro225Ser	p.P225S	ENST00000310396	6/23	387	215	172				CPED1,missense_variant,p.Pro225Ser,ENST00000310396,NM_024913.4;CPED1,missense_variant,p.Pro225Ser,ENST00000450913,NM_001105533.1;CPED1,missense_variant,p.Pro225Ser,ENST00000428526,;CPED1,missense_variant,p.Pro5Ser,ENST00000423795,;CPED1,missense_variant,p.Pro5Ser,ENST00000443817,;CPED1,3_prime_UTR_variant,,ENST00000520801,;	T	ENSG00000106034	ENST00000310396	Transcript
PRRT4	0	.	GRCh38	chr7	128352166	128352166	+	Missense_Mutation	SNP	G	G	A	novel		SH-SY5Y_S8	NORMAL	G	G																c.1390N>T	p.Pro464Ser	p.P464S	ENST00000446477	6/6	70	44	26				PRRT4,missense_variant,p.Pro464Ser,ENST00000446477,NM_001174164.1;PRRT4,missense_variant,p.Pro464Ser,ENST00000535159,;PRRT4,missense_variant,p.Pro464Ser,ENST00000489517,;PRRT4,intron_variant,,ENST00000489835,NM_001114726.2;PRRT4,intron_variant,,ENST00000480290,;	A	ENSG00000224940	ENST00000446477	Transcript
RP11-309L24.4	0	.	GRCh38	chr7	128866579	128866580	+	Frame_Shift_Ins	INS	-	-	C	novel		SH-SY5Y_S8	NORMAL	-	-																c.170_171insC	p.Lys59GlnfsTer43	p.K59Qfs*43	ENST00000609480	1/2	507	375	132				RP11-309L24.4,frameshift_variant,p.Lys59GlnfsTer43,ENST00000609480,NM_001195150.1;ATP6V1F,downstream_gene_variant,,ENST00000492758,NM_001198909.1;ATP6V1F,downstream_gene_variant,,ENST00000249289,NM_004231.3;RP11-309L24.2,upstream_gene_variant,,ENST00000469965,;KCP,intron_variant,,ENST00000492679,;	C	ENSG00000272899	ENST00000609480	Transcript
KLF14	0	.	GRCh38	chr7	130733862	130733862	+	Missense_Mutation	SNP	G	G	A	rs111400400		SH-SY5Y_S8	NORMAL	G	G																c.172N>T	p.Pro58Ser	p.P58S	ENST00000583337	1/1	79	64	15				KLF14,missense_variant,p.Pro58Ser,ENST00000583337,NM_138693.3;	A	ENSG00000266265	ENST00000583337	Transcript
BPGM	0	.	GRCh38	chr7	134661568	134661568	+	Missense_Mutation	SNP	C	C	A	novel		SH-SY5Y_S8	NORMAL	C	C																c.61N>A	p.Arg21Ser	p.R21S	ENST00000393132	3/4	249	186	63				BPGM,missense_variant,p.Arg21Ser,ENST00000393132,NM_199186.2;BPGM,missense_variant,p.Arg21Ser,ENST00000418040,NM_001293085.1;BPGM,missense_variant,p.Arg21Ser,ENST00000344924,NM_001724.4;BPGM,missense_variant,p.Arg21Ser,ENST00000443095,;	A	ENSG00000172331	ENST00000393132	Transcript
PRSS2	0	.	GRCh38	chr7	142771005	142771005	+	Missense_Mutation	SNP	C	C	T	rs62473563		SH-SY5Y_S8	NORMAL	C	C																c.23N>T	p.Thr8Ile	p.T8I	ENST00000633969	1/6	346	266	80				PRSS2,missense_variant,p.Thr8Ile,ENST00000633969,NM_001303414.1;PRSS2,missense_variant,p.Thr8Ile,ENST00000632805,;PRSS2,missense_variant,p.Thr8Ile,ENST00000539842,NM_002770.3;TRBC2,intron_variant,,ENST00000637077,;TRBC2,intron_variant,,ENST00000610416,;TRBC2,intron_variant,,ENST00000636844,;PRSS2,intron_variant,,ENST00000632998,;PRSS2,upstream_gene_variant,,ENST00000618750,;PRSS2,non_coding_trans…	T	ENSG00000275896	ENST00000633969	Transcript
PRSS2	0	.	GRCh38	chr7	142773976	142773976	+	Missense_Mutation	SNP	G	G	A	novel		SH-SY5Y_S8	NORMAL	G	G																c.554N>A	p.Cys185Tyr	p.C185Y	ENST00000633969	5/6	752	534	218				PRSS2,missense_variant,p.Cys185Tyr,ENST00000633969,NM_001303414.1;PRSS2,missense_variant,p.Cys171Tyr,ENST00000632998,;PRSS2,missense_variant,p.Cys170Tyr,ENST00000632805,;PRSS2,missense_variant,p.Cys171Tyr,ENST00000539842,NM_002770.3;TRBC2,intron_variant,,ENST00000637077,;TRBC2,intron_variant,,ENST00000610416,;TRBC2,intron_variant,,ENST00000636844,;PRSS2,non_coding_transcript_exon_variant,,ENST000…	A	ENSG00000275896	ENST00000633969	Transcript
EPHB6	0	.	GRCh38	chr7	142865498	142865498	+	Missense_Mutation	SNP	G	T	T	rs8177146		SH-SY5Y_S8	NORMAL	G	G																c.973N>T	p.Ala325Ser	p.A325S	ENST00000619012	8/20	173	0	173				EPHB6,missense_variant,p.Ala325Ser,ENST00000619012,;EPHB6,missense_variant,p.Ala325Ser,ENST00000422643,NM_004445.5;EPHB6,missense_variant,p.Ala32Ser,ENST00000411471,NM_001280795.2,NM_001280794.2;EPHB6,upstream_gene_variant,,ENST00000476059,;EPHB6,upstream_gene_variant,,ENST00000617632,;EPHB6,downstream_gene_variant,,ENST00000497095,;EPHB6,3_prime_UTR_variant,,ENST00000614832,;EPHB6,3_prime_UTR_va…	T	ENSG00000106123	ENST00000619012	Transcript
TRPV5	0	.	GRCh38	chr7	142912583	142912583	+	Missense_Mutation	SNP	T	C	C	rs4252499		SH-SY5Y_S8	NORMAL	T	T																c.1687N>G	p.Thr563Ala	p.T563A	ENST00000265310	13/15	446	0	446				TRPV5,missense_variant,p.Thr563Ala,ENST00000265310,NM_019841.6;TRPV5,missense_variant,p.Thr508Ala,ENST00000439304,;	C	ENSG00000127412	ENST00000265310	Transcript
TRPV5	0	.	GRCh38	chr7	142929454	142929454	+	Missense_Mutation	SNP	T	C	C	rs4236480		SH-SY5Y_S8	NORMAL	T	T																c.461N>G	p.His154Arg	p.H154R	ENST00000265310	4/15	540	0	540				TRPV5,missense_variant,p.His154Arg,ENST00000265310,NM_019841.6;TRPV5,missense_variant,p.His154Arg,ENST00000442623,;TRPV5,missense_variant,p.His148Arg,ENST00000439304,;	C	ENSG00000127412	ENST00000265310	Transcript
CTAGE15	0	.	GRCh38	chr7	143573079	143573079	+	Missense_Mutation	SNP	A	A	G	rs62484910		SH-SY5Y_S8	NORMAL	A	A																c.1262N>G	p.Glu421Gly	p.E421G	ENST00000420911	1/1	172	70	102				CTAGE15,missense_variant,p.Glu421Gly,ENST00000420911,NM_001008747.2;RNU6-162P,upstream_gene_variant,,ENST00000516228,;	G	ENSG00000271079	ENST00000420911	Transcript
TCAF2	0	.	GRCh38	chr7	143703208	143703208	+	Missense_Mutation	SNP	A	A	G	rs1568852		SH-SY5Y_S8	NORMAL	A	A																c.214N>G	p.Thr72Ala	p.T72A	ENST00000444908	2/7	51	31	20				TCAF2,missense_variant,p.Thr72Ala,ENST00000441159,;TCAF2,missense_variant,p.Thr72Ala,ENST00000444908,NM_001130025.1;TCAF2,missense_variant,p.Thr72Ala,ENST00000357344,NM_173678.2;RP11-298A10.1,intron_variant,,ENST00000636919,;RP11-298A10.1,intron_variant,,ENST00000636123,;TCAF2,intron_variant,,ENST00000518791,;	G	ENSG00000170379	ENST00000444908	Transcript
TCAF2	0	.	GRCh38	chr7	143719852	143719852	+	Missense_Mutation	SNP	C	C	T	rs62486260		SH-SY5Y_S8	NORMAL	C	C																c.793N>T	p.Arg265Trp	p.R265W	ENST00000444908	3/7	27	5	22				TCAF2,missense_variant,p.Arg265Trp,ENST00000441159,;TCAF2,missense_variant,p.Arg265Trp,ENST00000444908,NM_001130025.1;TCAF2,missense_variant,p.Arg265Trp,ENST00000357344,NM_173678.2;TCAF2,missense_variant,p.Arg101Trp,ENST00000411935,;TCAF2,missense_variant,p.Arg101Trp,ENST00000425618,NM_001130026.2;TCAF2,missense_variant,p.Arg80Trp,ENST00000518791,;RP11-298A10.1,intron_variant,,ENST00000636919,;RP…	T	ENSG00000170379	ENST00000444908	Transcript
TCAF2	0	.	GRCh38	chr7	143719990	143719990	+	Missense_Mutation	SNP	T	C	C	rs62486261		SH-SY5Y_S8	NORMAL	T	T																c.931N>C	p.Cys311Arg	p.C311R	ENST00000444908	3/7	206	34	172				TCAF2,missense_variant,p.Cys311Arg,ENST00000441159,;TCAF2,missense_variant,p.Cys311Arg,ENST00000444908,NM_001130025.1;TCAF2,missense_variant,p.Cys311Arg,ENST00000357344,NM_173678.2;TCAF2,missense_variant,p.Cys147Arg,ENST00000411935,;TCAF2,missense_variant,p.Cys147Arg,ENST00000425618,NM_001130026.2;TCAF2,missense_variant,p.Cys126Arg,ENST00000518791,;RP11-298A10.1,intron_variant,,ENST00000636919,;R…	C	ENSG00000170379	ENST00000444908	Transcript
CTAGE4	0	.	GRCh38	chr7	144185580	144185580	+	Missense_Mutation	SNP	C	C	T	rs201010806		SH-SY5Y_S8	NORMAL	C	C																c.2077N>T	p.Leu693Phe	p.L693F	ENST00000486333	1/1	683	480	203				CTAGE4,missense_variant,p.Leu693Phe,ENST00000486333,NM_198495.2;ARHGEF35,downstream_gene_variant,,ENST00000378115,NM_001003702.2;	T	ENSG00000225932	ENST00000486333	Transcript
CTAGE8	0	.	GRCh38	chr7	144266925	144266925	+	Missense_Mutation	SNP	T	T	C	rs200446072		SH-SY5Y_S8	NORMAL	T	T																c.2326N>G	p.Thr776Ala	p.T776A	ENST00000487179	1/1	155	99	56				CTAGE8,missense_variant,p.Thr776Ala,ENST00000487179,NM_001278507.1;OR2A1-AS1,intron_variant,,ENST00000463561,;OR2A1-AS1,intron_variant,,ENST00000476560,;OR2A1-AS1,intron_variant,,ENST00000487102,;OR2A1-AS1,intron_variant,,ENST00000478806,;RP4-545C24.1,intron_variant,,ENST00000460955,;OR2A1-AS1,intron_variant,,ENST00000489488,;OR2A1-AS1,intron_variant,,ENST00000461843,;	C	ENSG00000244693	ENST00000487179	Transcript
CTAGE8	0	.	GRCh38	chr7	144266958	144266958	+	Missense_Mutation	SNP	G	G	A	rs200781769		SH-SY5Y_S8	NORMAL	G	G																c.2293N>T	p.Leu765Phe	p.L765F	ENST00000487179	1/1	195	137	58				CTAGE8,missense_variant,p.Leu765Phe,ENST00000487179,NM_001278507.1;OR2A1-AS1,intron_variant,,ENST00000463561,;OR2A1-AS1,intron_variant,,ENST00000476560,;OR2A1-AS1,intron_variant,,ENST00000487102,;OR2A1-AS1,intron_variant,,ENST00000478806,;RP4-545C24.1,intron_variant,,ENST00000460955,;OR2A1-AS1,intron_variant,,ENST00000489488,;OR2A1-AS1,intron_variant,,ENST00000461843,;	A	ENSG00000244693	ENST00000487179	Transcript
CTAGE8	0	.	GRCh38	chr7	144268788	144268788	+	Missense_Mutation	SNP	C	C	G	novel		SH-SY5Y_S8	NORMAL	C	C																c.463N>C	p.Glu155Gln	p.E155Q	ENST00000487179	1/1	5	1	4				CTAGE8,missense_variant,p.Glu155Gln,ENST00000487179,NM_001278507.1;OR2A1-AS1,intron_variant,,ENST00000463561,;OR2A1-AS1,intron_variant,,ENST00000476560,;OR2A1-AS1,intron_variant,,ENST00000487102,;OR2A1-AS1,intron_variant,,ENST00000478806,;RP4-545C24.1,intron_variant,,ENST00000460955,;OR2A1-AS1,intron_variant,,ENST00000489488,;OR2A1-AS1,intron_variant,,ENST00000461843,;ARHGEF34P,downstream_gene_va…	G	ENSG00000244693	ENST00000487179	Transcript
OR2A1	0	.	GRCh38	chr7	144318627	144318627	+	Missense_Mutation	SNP	C	G	G	rs201568948		SH-SY5Y_S8	NORMAL	C	C																c.503N>G	p.Ser168Cys	p.S168C	ENST00000408951	1/1	103	19	84				OR2A1,missense_variant,p.Ser168Cys,ENST00000408951,NM_001005287.1;OR2A1-AS1,intron_variant,,ENST00000463561,;OR2A1-AS1,intron_variant,,ENST00000486094,;OR2A1-AS1,intron_variant,,ENST00000476560,;OR2A1-AS1,intron_variant,,ENST00000487102,;OR2A1-AS1,intron_variant,,ENST00000475089,;OR2A1-AS1,intron_variant,,ENST00000478806,;OR2A1-AS1,intron_variant,,ENST00000488041,;OR2A1-AS1,intron_variant,,ENST00…	G	ENSG00000221970	ENST00000408951	Transcript
ARHGEF5	0	.	GRCh38	chr7	144365539	144365539	+	Nonsense_Mutation	SNP	C	C	G	rs202036368		SH-SY5Y_S8	NORMAL	C	C																c.2870N>G	p.Ser957Ter	p.S957*	ENST00000056217	2/15	38	21	17				ARHGEF5,stop_gained,p.Ser957Ter,ENST00000056217,NM_005435.3;ARHGEF5,stop_gained,p.Ser211Ter,ENST00000474817,;ARHGEF5,intron_variant,,ENST00000498580,;ARHGEF5,upstream_gene_variant,,ENST00000471847,;	G	ENSG00000050327	ENST00000056217	Transcript
SSPO	0	.	GRCh38	chr7	149818100	149818101	+	Nonsense_Mutation	INS	-	-	A	novel		SH-SY5Y_S8	NORMAL	-	-																c.11581_11582insA	p.Tyr3861Ter	p.Y3861*	ENST00000378016	79/107	188	49	139				SSPO,stop_gained,p.Tyr3861Ter,ENST00000378016,NM_198455.2;SSPO,non_coding_transcript_exon_variant,,ENST00000623373,;SSPO,upstream_gene_variant,,ENST00000492965,;SSPO,upstream_gene_variant,,ENST00000488835,;SSPO,upstream_gene_variant,,ENST00000461331,;	A	ENSG00000197558	ENST00000378016	Transcript
SSPO	0	.	GRCh38	chr7	149823824	149823824	+	Missense_Mutation	SNP	G	G	A	rs200553675		SH-SY5Y_S8	NORMAL	G	G																c.13496N>A	p.Arg4499His	p.R4499H	ENST00000378016	91/107	309	226	83				SSPO,missense_variant,p.Arg4499His,ENST00000378016,NM_198455.2;SSPO,non_coding_transcript_exon_variant,,ENST00000623373,;SSPO,non_coding_transcript_exon_variant,,ENST00000492965,;SSPO,non_coding_transcript_exon_variant,,ENST00000461331,;SSPO,intron_variant,,ENST00000488835,;SSPO,upstream_gene_variant,,ENST00000465639,;SSPO,upstream_gene_variant,,ENST00000472850,;	A	ENSG00000197558	ENST00000378016	Transcript
AGAP3	0	.	GRCh38	chr7	151086831	151086832	+	Frame_Shift_Ins	INS	-	-	GGGG	novel		SH-SY5Y_S8	NORMAL	-	-																c.90_91insGGGG	p.Val31GlyfsTer100	p.V31Gfs*100	ENST00000397238	1/18	38	9	29				AGAP3,frameshift_variant,p.Val31GlyfsTer100,ENST00000397238,NM_031946.6;AGAP3,frameshift_variant,p.Val31GlyfsTer100,ENST00000473312,NM_001042535.3;AGAP3,frameshift_variant,p.Val31GlyfsTer100,ENST00000479901,NM_001308304.1;AGAP3,intron_variant,,ENST00000622464,;AGAP3,intron_variant,,ENST00000463381,NM_001281300.1;TMUB1,upstream_gene_variant,,ENST00000392818,NM_031434.3;TMUB1,upstream_gene_variant,…	GGGG	ENSG00000133612	ENST00000397238	Transcript
IQCA1L	0	.	GRCh38	chr7	151195598	151195598	+	Frame_Shift_Del	DEL	C	C	-	novel		SH-SY5Y_S8	NORMAL	C	C																c.1375delN	p.Glu459LysfsTer4	p.E459Kfs*4	ENST00000615129	11/19	405	166	239				IQCA1L,frameshift_variant,p.Glu459LysfsTer4,ENST00000615129,NM_001304419.1;IQCA1L,3_prime_UTR_variant,,ENST00000613681,;IQCA1L,upstream_gene_variant,,ENST00000611102,;	-	ENSG00000278685	ENST00000615129	Transcript
KMT2C	0	.	GRCh38	chr7	152229936	152229936	+	Missense_Mutation	SNP	C	C	A	rs28522267		SH-SY5Y_S8	NORMAL	C	C																c.2963N>T	p.Cys988Phe	p.C988F	ENST00000262189	18/59	567	419	148				KMT2C,missense_variant,p.Cys988Phe,ENST00000262189,NM_170606.2;KMT2C,missense_variant,p.Cys988Phe,ENST00000355193,;KMT2C,missense_variant,p.Cys144Phe,ENST00000418673,;KMT2C,3_prime_UTR_variant,,ENST00000558084,;KMT2C,non_coding_transcript_exon_variant,,ENST00000473186,;	A	ENSG00000055609	ENST00000262189	Transcript
KMT2C	0	.	GRCh38	chr7	152229940	152229940	+	Missense_Mutation	SNP	A	A	G	rs183684706		SH-SY5Y_S8	NORMAL	A	A																c.2959N>C	p.Tyr987His	p.Y987H	ENST00000262189	18/59	590	435	155				KMT2C,missense_variant,p.Tyr987His,ENST00000262189,NM_170606.2;KMT2C,missense_variant,p.Tyr987His,ENST00000355193,;KMT2C,missense_variant,p.Tyr143His,ENST00000418673,;KMT2C,3_prime_UTR_variant,,ENST00000558084,;KMT2C,non_coding_transcript_exon_variant,,ENST00000473186,;	G	ENSG00000055609	ENST00000262189	Transcript
KMT2C	0	.	GRCh38	chr7	152247922	152247922	+	Missense_Mutation	SNP	C	C	T	rs2479172		SH-SY5Y_S8	NORMAL	C	C																c.2512N>A	p.Gly838Ser	p.G838S	ENST00000262189	14/59	734	428	306				KMT2C,missense_variant,p.Gly838Ser,ENST00000262189,NM_170606.2;KMT2C,missense_variant,p.Gly838Ser,ENST00000355193,;KMT2C,missense_variant,p.Gly34Ser,ENST00000418673,;KMT2C,3_prime_UTR_variant,,ENST00000558084,;	T	ENSG00000055609	ENST00000262189	Transcript
DLGAP2	0	.	GRCh38	chr8	1548749	1548749	+	Missense_Mutation	SNP	G	G	A	novel		SH-SY5Y_S8	NORMAL	G	G																c.56G>A	p.Cys19Tyr	p.C19Y	ENST00000612087	2/11	178	122	56				DLGAP2,missense_variant,p.Cys19Tyr,ENST00000612087,NM_001277161.1;DLGAP2,missense_variant,p.Cys36Tyr,ENST00000520901,;DLGAP2,missense_variant,p.Cys99Tyr,ENST00000637795,;DLGAP2,missense_variant,p.Cys98Tyr,ENST00000421627,;DLGAP2,missense_variant,p.Cys19Tyr,ENST00000637152,NM_004745.4;	A	ENSG00000198010	ENST00000612087	Transcript
MYOM2	0	.	GRCh38	chr8	2072462	2072462	+	Missense_Mutation	SNP	C	C	T	rs34842328		SH-SY5Y_S8	NORMAL	C	C																c.911C>T	p.Thr304Met	p.T304M	ENST00000262113	9/37	444	298	146				MYOM2,missense_variant,p.Thr304Met,ENST00000262113,NM_003970.3;MYOM2,intron_variant,,ENST00000523438,;MIR7160,upstream_gene_variant,,ENST00000619295,;	T	ENSG00000036448	ENST00000262113	Transcript
MYOM2	0	.	GRCh38	chr8	2101041	2101041	+	Missense_Mutation	SNP	G	G	A	rs968381		SH-SY5Y_S8	NORMAL	G	G																c.2606G>A	p.Ser869Asn	p.S869N	ENST00000262113	20/37	132	68	64				MYOM2,missense_variant,p.Ser869Asn,ENST00000262113,NM_003970.3;MYOM2,missense_variant,p.Ser294Asn,ENST00000523438,;MYOM2,non_coding_transcript_exon_variant,,ENST00000518203,;MYOM2,non_coding_transcript_exon_variant,,ENST00000519372,;MYOM2,upstream_gene_variant,,ENST00000517520,;	A	ENSG00000036448	ENST00000262113	Transcript
ZNF705G	0	.	GRCh38	chr8	7358172	7358172	+	Missense_Mutation	SNP	A	A	G	rs9693671		SH-SY5Y_S8	NORMAL	A	A																c.707T>C	p.Val236Ala	p.V236A	ENST00000400156	7/7	880	412	468				ZNF705G,missense_variant,p.Val236Ala,ENST00000400156,NM_001164457.1;FAM66B,upstream_gene_variant,,ENST00000606573,;FAM66B,upstream_gene_variant,,ENST00000529456,;	G	ENSG00000215372	ENST00000400156	Transcript
ZNF705G	0	.	GRCh38	chr8	7359650	7359650	+	Missense_Mutation	SNP	G	G	A	rs56023905		SH-SY5Y_S8	NORMAL	G	G																c.287C>T	p.Thr96Ile	p.T96I	ENST00000400156	6/7	688	417	270				ZNF705G,missense_variant,p.Thr96Ile,ENST00000400156,NM_001164457.1;FAM66B,upstream_gene_variant,,ENST00000606573,;FAM66B,upstream_gene_variant,,ENST00000529456,;	A	ENSG00000215372	ENST00000400156	Transcript
ZNF705G	0	.	GRCh38	chr8	7360315	7360315	+	Missense_Mutation	SNP	A	A	C	rs3989701		SH-SY5Y_S8	NORMAL	A	A																c.157T>G	p.Ser53Ala	p.S53A	ENST00000400156	5/7	737	407	330				ZNF705G,missense_variant,p.Ser53Ala,ENST00000400156,NM_001164457.1;FAM66B,upstream_gene_variant,,ENST00000606573,;FAM66B,upstream_gene_variant,,ENST00000529456,;	C	ENSG00000215372	ENST00000400156	Transcript
ZNF705G	0	.	GRCh38	chr8	7361110	7361110	+	Missense_Mutation	SNP	C	C	T	rs3989698		SH-SY5Y_S8	NORMAL	C	C																c.139G>A	p.Gly47Arg	p.G47R	ENST00000400156	4/7	750	442	308				ZNF705G,missense_variant,p.Gly47Arg,ENST00000400156,NM_001164457.1;	T	ENSG00000215372	ENST00000400156	Transcript
SPAG11B	0	.	GRCh38	chr8	7450864	7450864	+	Missense_Mutation	SNP	T	T	C	rs1042797		SH-SY5Y_S8	NORMAL	T	T																c.251A>G	p.His84Arg	p.H84R	ENST00000398462	3/3	459	205	254				SPAG11B,missense_variant,p.His84Arg,ENST00000398462,NM_058201.2;SPAG11B,missense_variant,p.His84Arg,ENST00000359758,NM_058200.2;SPAG11B,missense_variant,p.His31Arg,ENST00000458665,NM_058207.2;SPAG11B,3_prime_UTR_variant,,ENST00000297498,NM_016512.3;SPAG11B,3_prime_UTR_variant,,ENST00000528168,NM_058206.3;SPAG11B,intron_variant,,ENST00000361111,NM_058202.2;SPAG11B,intron_variant,,ENST00000528943,;…	C	ENSG00000164871	ENST00000398462	Transcript
DEFB104B	0	.	GRCh38	chr8	7470462	7470462	+	Missense_Mutation	SNP	C	C	T	rs200596377		SH-SY5Y_S8	NORMAL	C	C																c.113G>A	p.Arg38Gln	p.R38Q	ENST00000316169	2/2	7	3	4				DEFB104B,missense_variant,p.Arg38Gln,ENST00000316169,NM_001040702.1;	T	ENSG00000177023	ENST00000316169	Transcript
PRR23D1	0	.	GRCh38	chr8	7541250	7541250	+	Missense_Mutation	SNP	T	T	G	rs2737502		SH-SY5Y_S8	NORMAL	T	T																c.210T>G	p.Asn70Lys	p.N70K	ENST00000533250	4/4	106	57	49				PRR23D1,missense_variant,p.Asn70Lys,ENST00000533250,NM_001282479.1;	G	ENSG00000255251	ENST00000533250	Transcript
DEFB104A	0	.	GRCh38	chr8	7836512	7836512	+	Missense_Mutation	SNP	A	A	G	rs2680507		SH-SY5Y_S8	NORMAL	A	A																c.28A>G	p.Ile10Val	p.I10V	ENST00000314265	1/2	133	86	47				DEFB104A,missense_variant,p.Ile10Val,ENST00000314265,NM_080389.2;	G	ENSG00000176782	ENST00000314265	Transcript
DEFB104A	0	.	GRCh38	chr8	7841088	7841088	+	Missense_Mutation	SNP	G	G	A	rs140952426		SH-SY5Y_S8	NORMAL	G	G																c.113G>A	p.Arg38Gln	p.R38Q	ENST00000314265	2/2	133	76	57				DEFB104A,missense_variant,p.Arg38Gln,ENST00000314265,NM_080389.2;	A	ENSG00000176782	ENST00000314265	Transcript
ZNF705B	0	.	GRCh38	chr8	7950105	7950105	+	Missense_Mutation	SNP	T	A	A	novel		SH-SY5Y_S8	NORMAL	T	T																c.212T>A	p.Val71Glu	p.V71E	ENST00000400120	5/7	12	0	12				ZNF705B,missense_variant,p.Val71Glu,ENST00000400120,NM_001193630.1;FAM66E,upstream_gene_variant,,ENST00000533615,;FAM66E,upstream_gene_variant,,ENST00000529252,;	A	ENSG00000215356	ENST00000400120	Transcript
USP17L8	0	.	GRCh38	chr8	7973187	7973187	+	Missense_Mutation	SNP	G	A	A	rs200356234		SH-SY5Y_S8	NORMAL	G	G																c.67C>T	p.Pro23Ser	p.P23S	ENST00000527080	1/1	6	0	6				USP17L8,missense_variant,p.Pro23Ser,ENST00000527080,NM_001256872.1;USP17L3,downstream_gene_variant,,ENST00000530484,NM_001256871.1;FAM66E,intron_variant,,ENST00000533615,;FAM66E,intron_variant,,ENST00000529252,;RP11-1195F20.7,upstream_gene_variant,,ENST00000525882,;	A	ENSG00000237038	ENST00000527080	Transcript
RP1L1	0	.	GRCh38	chr8	10610127	10610127	+	Missense_Mutation	SNP	T	T	C	rs4240659		SH-SY5Y_S8	NORMAL	T	T																c.3971A>G	p.Glu1324Gly	p.E1324G	ENST00000382483	4/4	352	227	125				RP1L1,missense_variant,p.Glu1324Gly,ENST00000382483,NM_178857.5;	C	ENSG00000183638	ENST00000382483	Transcript
RP1L1	0	.	GRCh38	chr8	10610142	10610142	+	Missense_Mutation	SNP	G	G	C	rs4840501		SH-SY5Y_S8	NORMAL	G	G																c.3956C>G	p.Ala1319Gly	p.A1319G	ENST00000382483	4/4	349	87	262				RP1L1,missense_variant,p.Ala1319Gly,ENST00000382483,NM_178857.5;	C	ENSG00000183638	ENST00000382483	Transcript
USP17L2	0	.	GRCh38	chr8	12138429	12138429	+	Missense_Mutation	SNP	C	C	T	rs201211038		SH-SY5Y_S8	NORMAL	C	C																c.332G>A	p.Arg111Gln	p.R111Q	ENST00000333796	1/1	901	580	321				USP17L2,missense_variant,p.Arg111Gln,ENST00000333796,NM_201402.2;USP17L7,upstream_gene_variant,,ENST00000530447,NM_001256869.1;FAM66D,intron_variant,,ENST00000434078,;	T	ENSG00000223443	ENST00000333796	Transcript
FAM86B1	0	.	GRCh38	chr8	12186708	12186708	+	Missense_Mutation	SNP	G	G	C	rs201723492		SH-SY5Y_S8	NORMAL	G	G																c.366C>G	p.Phe122Leu	p.F122L	ENST00000448228	4/7	73	38	35				FAM86B1,missense_variant,p.Phe122Leu,ENST00000448228,NM_001083537.1;FAM86B1,missense_variant,p.Phe156Leu,ENST00000533852,;FAM86B1,missense_variant,p.Phe94Leu,ENST00000524571,;FAM86B1,missense_variant,p.Phe122Leu,ENST00000534520,;FAM86B1,missense_variant,p.Phe156Leu,ENST00000533513,;FAM86B1,stop_gained,p.Ser54Ter,ENST00000431227,;FAM86B1,missense_variant,p.Phe122Leu,ENST00000340537,;FAM86B1,missen…	C	ENSG00000186523	ENST00000448228	Transcript
FAM86B1	0	.	GRCh38	chr8	12191811	12191811	+	Missense_Mutation	SNP	C	C	A	rs200411374		SH-SY5Y_S8	NORMAL	C	C																c.127G>T	p.Asp43Tyr	p.D43Y	ENST00000448228	2/7	38	20	18				FAM86B1,missense_variant,p.Asp43Tyr,ENST00000448228,NM_001083537.1;FAM86B1,missense_variant,p.Asp43Tyr,ENST00000533852,;FAM86B1,missense_variant,p.Asp42Tyr,ENST00000524571,;FAM86B1,missense_variant,p.Asp43Tyr,ENST00000534520,;FAM86B1,missense_variant,p.Asp43Tyr,ENST00000533513,;AC145124.2,upstream_gene_variant,,ENST00000528514,;FAM86B1,missense_variant,p.Asp43Tyr,ENST00000340537,;FAM86B1,missense…	A	ENSG00000186523	ENST00000448228	Transcript
FAM86B2	0	.	GRCh38	chr8	12434084	12434084	+	Missense_Mutation	SNP	C	C	A	rs146321506		SH-SY5Y_S8	NORMAL	C	C																c.127G>T	p.Asp43Tyr	p.D43Y	ENST00000262365	2/8	437	155	282				FAM86B2,missense_variant,p.Asp43Tyr,ENST00000262365,NM_001137610.1;FAM86B2,missense_variant,p.Asp43Tyr,ENST00000527331,;FAM86B2,missense_variant,p.Asp43Tyr,ENST00000532480,;FAM86B2,5_prime_UTR_variant,,ENST00000309608,;	A	ENSG00000145002	ENST00000262365	Transcript
DLC1	0	.	GRCh38	chr8	13115598	13115598	+	Nonsense_Mutation	SNP	G	G	A	novel		SH-SY5Y_S8	NORMAL	G	G																c.1408C>T	p.Gln470Ter	p.Q470*	ENST00000276297	6/18	353	224	129				DLC1,stop_gained,p.Gln470Ter,ENST00000276297,NM_182643.2;DLC1,stop_gained,p.Gln33Ter,ENST00000358919,NM_006094.4;DLC1,stop_gained,p.Gln67Ter,ENST00000512044,NM_001316668.1;DLC1,5_prime_UTR_variant,,ENST00000520226,NM_001164271.1;DLC1,5_prime_UTR_variant,,ENST00000503161,;DLC1,non_coding_transcript_exon_variant,,ENST00000515225,;DLC1,non_coding_transcript_exon_variant,,ENST00000509922,;	A	ENSG00000164741	ENST00000276297	Transcript
RHOBTB2	0	.	GRCh38	chr8	23006841	23006841	+	Missense_Mutation	SNP	T	T	C	novel		SH-SY5Y_S8	NORMAL	T	T																c.662T>C	p.Val221Ala	p.V221A	ENST00000519685	7/12	222	115	107				RHOBTB2,missense_variant,p.Val199Ala,ENST00000251822,NM_015178.2;RHOBTB2,missense_variant,p.Val206Ala,ENST00000522948,NM_001160037.1;RHOBTB2,missense_variant,p.Val221Ala,ENST00000519685,NM_001160036.1;RHOBTB2,downstream_gene_variant,,ENST00000524077,;RP11-875O11.1,non_coding_transcript_exon_variant,,ENST00000502083,;RP11-875O11.1,intron_variant,,ENST00000523884,;RHOBTB2,downstream_gene_variant,,E…	C	ENSG00000008853	ENST00000519685	Transcript
EXTL3	0	.	GRCh38	chr8	28743156	28743156	+	Missense_Mutation	SNP	G	G	A	novel		SH-SY5Y_S8	NORMAL	G	G																c.2492G>A	p.Cys831Tyr	p.C831Y	ENST00000220562	6/7	345	192	153				EXTL3,missense_variant,p.Cys831Tyr,ENST00000220562,NM_001440.3;EXTL3,missense_variant,p.Cys447Tyr,ENST00000523149,;EXTL3,missense_variant,p.Cys77Tyr,ENST00000517738,;EXTL3,missense_variant,p.Cys129Tyr,ENST00000521532,;EXTL3,intron_variant,,ENST00000521473,;EXTL3,intron_variant,,ENST00000519886,;EXTL3,upstream_gene_variant,,ENST00000520679,;EXTL3,3_prime_UTR_variant,,ENST00000522698,;EXTL3,non_cod…	A	ENSG00000012232	ENST00000220562	Transcript
ADAM32	0	.	GRCh38	chr8	39211247	39211248	+	Frame_Shift_Ins	INS	-	-	A	rs755874298		SH-SY5Y_S8	NORMAL	-	-																c.1164dupA	p.Ser389IlefsTer15	p.S389Ifs*15	ENST00000379907	12/25	240	160	80				ADAM32,frameshift_variant,p.Ser389IlefsTer15,ENST00000379907,NM_145004.6;ADAM32,intron_variant,,ENST00000437682,NM_001313994.1;ADAM32,intron_variant,,ENST00000519315,;ADAM32,intron_variant,,ENST00000518259,;	A	ENSG00000197140	ENST00000379907	Transcript
RP1	0	.	GRCh38	chr8	54629937	54629937	+	Missense_Mutation	SNP	G	G	A	rs137853908		SH-SY5Y_S8	NORMAL	G	G																c.6055G>A	p.Gly2019Ser	p.G2019S	ENST00000220676	4/4	203	141	62				RP1,missense_variant,p.Gly2019Ser,ENST00000220676,NM_006269.1;RP1,intron_variant,,ENST00000637698,;RP1,intron_variant,,ENST00000636932,;	A	ENSG00000104237	ENST00000220676	Transcript
CPNE3	0	.	GRCh38	chr8	86544740	86544740	+	Missense_Mutation	SNP	G	G	A	rs139489122		SH-SY5Y_S8	NORMAL	G	G																c.634G>A	p.Val212Met	p.V212M	ENST00000517490	9/17	66	45	21				CPNE3,missense_variant,p.Val212Met,ENST00000517490,NM_003909.4;CPNE3,missense_variant,p.Val212Met,ENST00000621783,;CPNE3,missense_variant,p.Val101Met,ENST00000517391,;CPNE3,splice_region_variant,,ENST00000517862,;CPNE3,upstream_gene_variant,,ENST00000614678,;CPNE3,upstream_gene_variant,,ENST00000517354,;	A	ENSG00000085719	ENST00000517490	Transcript
CNGB3	0	.	GRCh38	chr8	86647865	86647865	+	Missense_Mutation	SNP	G	G	T	novel		SH-SY5Y_S8	NORMAL	G	G																c.926C>A	p.Pro309Gln	p.P309Q	ENST00000320005	8/18	287	210	77				CNGB3,missense_variant,p.Pro309Gln,ENST00000320005,NM_019098.4;	T	ENSG00000170289	ENST00000320005	Transcript
SLC26A7	0	.	GRCh38	chr8	91366652	91366652	+	Missense_Mutation	SNP	A	A	G	rs141931769		SH-SY5Y_S8	NORMAL	A	A																c.1561A>G	p.Thr521Ala	p.T521A	ENST00000309536	14/19	133	89	44				SLC26A7,missense_variant,p.Thr521Ala,ENST00000276609,NM_052832.3;SLC26A7,missense_variant,p.Thr521Ala,ENST00000617233,;SLC26A7,missense_variant,p.Thr220Ala,ENST00000617078,NM_001282357.1;SLC26A7,missense_variant,p.Thr521Ala,ENST00000523719,NM_001282356.1;SLC26A7,missense_variant,p.Thr521Ala,ENST00000309536,NM_134266.1;SLC26A7,non_coding_transcript_exon_variant,,ENST00000520249,;SLC26A7,non_coding…	G	ENSG00000147606	ENST00000309536	Transcript
TSPYL5	0	.	GRCh38	chr8	97277493	97277493	+	Missense_Mutation	SNP	C	C	T	rs118032326		SH-SY5Y_S8	NORMAL	C	C																c.352G>A	p.Ala118Thr	p.A118T	ENST00000322128	1/1	264	170	94				TSPYL5,missense_variant,p.Ala118Thr,ENST00000322128,NM_033512.2;	T	ENSG00000180543	ENST00000322128	Transcript
POP1	0	.	GRCh38	chr8	98130057	98130057	+	Missense_Mutation	SNP	C	C	T	rs140454290		SH-SY5Y_S8	NORMAL	C	C																c.566C>T	p.Thr189Met	p.T189M	ENST00000401707	5/16	224	148	76				POP1,missense_variant,p.Thr189Met,ENST00000401707,NM_001145861.1,NM_001145860.1;POP1,missense_variant,p.Thr189Met,ENST00000349693,NM_015029.2;POP1,downstream_gene_variant,,ENST00000522319,;	T	ENSG00000104356	ENST00000401707	Transcript
STK3	0	.	GRCh38	chr8	98767360	98767360	+	Missense_Mutation	SNP	C	C	T	rs187757501		SH-SY5Y_S8	NORMAL	C	C																c.203G>A	p.Ser68Asn	p.S68N	ENST00000523601	5/13	209	133	76				STK3,missense_variant,p.Ser68Asn,ENST00000523601,NM_001256312.1;STK3,missense_variant,p.Ser40Asn,ENST00000419617,NM_006281.3;STK3,missense_variant,p.Ser40Asn,ENST00000617590,NM_001256313.1;STK3,missense_variant,p.Ser40Asn,ENST00000518165,;STK3,missense_variant,p.Ser40Asn,ENST00000424861,;STK3,missense_variant,p.Ser40Asn,ENST00000521649,;	T	ENSG00000104375	ENST00000523601	Transcript
VPS13B	0	.	GRCh38	chr8	99778930	99778930	+	Missense_Mutation	SNP	G	G	A	rs111751379		SH-SY5Y_S8	NORMAL	G	G																c.7753G>A	p.Glu2585Lys	p.E2585K	ENST00000358544	42/62	342	210	132				VPS13B,missense_variant,p.Glu2585Lys,ENST00000358544,NM_017890.4;VPS13B,missense_variant,p.Glu2560Lys,ENST00000357162,NM_152564.4;VPS13B,downstream_gene_variant,,ENST00000518569,;	A	ENSG00000132549	ENST00000358544	Transcript
PABPC1	0	.	GRCh38	chr8	100709499	100709499	+	Missense_Mutation	SNP	G	G	A	rs139094790		SH-SY5Y_S8	NORMAL	G	G																c.1205C>T	p.Pro402Leu	p.P402L	ENST00000318607	8/15	464	343	121				PABPC1,missense_variant,p.Pro402Leu,ENST00000318607,NM_002568.3;PABPC1,missense_variant,p.Pro357Leu,ENST00000519004,;PABPC1,missense_variant,p.Pro370Leu,ENST00000522387,;PABPC1,missense_variant,p.Pro377Leu,ENST00000610907,;PABPC1,missense_variant,p.Pro271Leu,ENST00000519100,;PABPC1,missense_variant,p.Pro55Leu,ENST00000517403,;PABPC1,upstream_gene_variant,,ENST00000520868,;PABPC1,upstream_gene_var…	A	ENSG00000070756	ENST00000318607	Transcript
PABPC1	0	.	GRCh38	chr8	100709584	100709584	+	Missense_Mutation	SNP	G	G	A	rs200409148		SH-SY5Y_S8	NORMAL	G	G																c.1120C>T	p.Arg374Cys	p.R374C	ENST00000318607	8/15	330	204	126				PABPC1,missense_variant,p.Arg374Cys,ENST00000318607,NM_002568.3;PABPC1,missense_variant,p.Arg329Cys,ENST00000519004,;PABPC1,missense_variant,p.Arg342Cys,ENST00000522387,;PABPC1,missense_variant,p.Arg349Cys,ENST00000610907,;PABPC1,missense_variant,p.Arg243Cys,ENST00000519100,;PABPC1,intron_variant,,ENST00000517403,;PABPC1,upstream_gene_variant,,ENST00000520868,;PABPC1,upstream_gene_variant,,ENST00…	A	ENSG00000070756	ENST00000318607	Transcript
PABPC1	0	.	GRCh38	chr8	100709589	100709589	+	Missense_Mutation	SNP	T	T	C	rs201076736		SH-SY5Y_S8	NORMAL	T	T																c.1115A>G	p.Glu372Gly	p.E372G	ENST00000318607	8/15	322	197	125				PABPC1,missense_variant,p.Glu372Gly,ENST00000318607,NM_002568.3;PABPC1,missense_variant,p.Glu327Gly,ENST00000519004,;PABPC1,missense_variant,p.Glu340Gly,ENST00000522387,;PABPC1,missense_variant,p.Glu347Gly,ENST00000610907,;PABPC1,missense_variant,p.Glu241Gly,ENST00000519100,;PABPC1,intron_variant,,ENST00000517403,;PABPC1,upstream_gene_variant,,ENST00000520868,;PABPC1,upstream_gene_variant,,ENST00…	C	ENSG00000070756	ENST00000318607	Transcript
PABPC1	0	.	GRCh38	chr8	100709611	100709611	+	Missense_Mutation	SNP	C	C	A	rs202074479		SH-SY5Y_S8	NORMAL	C	C																c.1093G>T	p.Val365Leu	p.V365L	ENST00000318607	8/15	259	165	94				PABPC1,missense_variant,p.Val365Leu,ENST00000318607,NM_002568.3;PABPC1,missense_variant,p.Val320Leu,ENST00000519004,;PABPC1,missense_variant,p.Val333Leu,ENST00000522387,;PABPC1,missense_variant,p.Val340Leu,ENST00000610907,;PABPC1,missense_variant,p.Val234Leu,ENST00000519100,;PABPC1,intron_variant,,ENST00000517403,;PABPC1,upstream_gene_variant,,ENST00000520868,;PABPC1,upstream_gene_variant,,ENST00…	A	ENSG00000070756	ENST00000318607	Transcript
OXR1	0	.	GRCh38	chr8	106710691	106710691	+	Missense_Mutation	SNP	C	C	T	novel		SH-SY5Y_S8	NORMAL	C	C																c.1697C>T	p.Pro566Leu	p.P566L	ENST00000442977	9/16	198	121	77				OXR1,missense_variant,p.Pro565Leu,ENST00000517566,NM_001198533.1;OXR1,missense_variant,p.Pro558Leu,ENST00000312046,NM_181354.4;OXR1,missense_variant,p.Pro565Leu,ENST00000531443,NM_018002.3;OXR1,missense_variant,p.Pro566Leu,ENST00000442977,NM_001198532.1;OXR1,missense_variant,p.Pro279Leu,ENST00000519415,;OXR1,downstream_gene_variant,,ENST00000497705,;OXR1,intron_variant,,ENST00000435082,;OXR1,down…	T	ENSG00000164830	ENST00000442977	Transcript
TBC1D31	0	.	GRCh38	chr8	123077243	123077243	+	Missense_Mutation	SNP	C	C	G	rs61753517		SH-SY5Y_S8	NORMAL	C	C																c.210C>G	p.Asp70Glu	p.D70E	ENST00000287380	2/22	346	229	117				TBC1D31,missense_variant,p.Asp70Glu,ENST00000287380,NM_145647.3;TBC1D31,missense_variant,p.Thr4Ser,ENST00000521676,;TBC1D31,missense_variant,p.Thr4Ser,ENST00000522420,NM_001330606.1;TBC1D31,missense_variant,p.Asp70Glu,ENST00000327098,NM_001145088.1;TBC1D31,missense_variant,p.Asp60Glu,ENST00000522276,;TBC1D31,missense_variant,p.Thr4Ser,ENST00000520368,;TBC1D31,5_prime_UTR_variant,,ENST00000518684,…	G	ENSG00000156787	ENST00000287380	Transcript
RP11-240B13.2	0	.	GRCh38	chr8	132044471	132044471	+	Missense_Mutation	SNP	C	C	T	rs61755061		SH-SY5Y_S8	NORMAL	C	C																c.719G>A	p.Gly240Glu	p.G240E	ENST00000262283	7/18	229	167	62				RP11-240B13.2,missense_variant,p.Gly240Glu,ENST00000262283,;OC90,missense_variant,p.Gly44Glu,ENST00000254627,NM_001080399.2;	T	ENSG00000258417	ENST00000262283	Transcript
MROH5	0	.	GRCh38	chr8	141496470	141496470	+	Missense_Mutation	SNP	C	C	A	rs75683128		SH-SY5Y_S8	NORMAL	C	C																c.112G>T	p.Asp38Tyr	p.D38Y	ENST00000621837	2/31	141	92	49				MROH5,missense_variant,p.Asp38Tyr,ENST00000621837,NM_207414.2;MROH5,missense_variant,p.Asp3Tyr,ENST00000521161,;MROH5,intron_variant,,ENST00000521053,;MROH5,intron_variant,,ENST00000523857,;MROH5,missense_variant,p.Asp38Tyr,ENST00000430863,;	A	ENSG00000226807	ENST00000621837	Transcript
JRK	0	.	GRCh38	chr8	142664633	142664633	+	Missense_Mutation	SNP	T	C	C	rs2976399		SH-SY5Y_S8	NORMAL	T	T																c.1426a>G	p.Arg476Gly	p.R476G	ENST00000612905	2/2	249	0	249				JRK,missense_variant,p.Arg476Gly,ENST00000612905,NM_003724.3;JRK,missense_variant,p.Arg476Gly,ENST00000614134,;JRK,missense_variant,p.Arg476Gly,ENST00000615982,NM_001279352.1;JRK,missense_variant,p.Arg476Gly,ENST00000571961,NM_001077527.2;JRK,downstream_gene_variant,,ENST00000503272,;JRK,downstream_gene_variant,,ENST00000591357,;JRK,upstream_gene_variant,,ENST00000506774,;	C	ENSG00000234616	ENST00000612905	Transcript
GPIHBP1	0	.	GRCh38	chr8	143213308	143213308	+	Missense_Mutation	SNP	T	T	G	rs11538389		SH-SY5Y_S8	NORMAL	T	T																c.41T>G	p.Phe14Cys	p.F14C	ENST00000622500	1/4	169	70	99				GPIHBP1,missense_variant,p.Phe14Cys,ENST00000622500,NM_001301772.1,NM_178172.5;	G	ENSG00000277494	ENST00000622500	Transcript
EPPK1	0	.	GRCh38	chr8	143859307	143859307	+	Missense_Mutation	SNP	G	G	T	novel		SH-SY5Y_S8	NORMAL	G	G																c.13947C>A	p.Asp4649Glu	p.D4649E	ENST00000615648	2/2	15	9	6				EPPK1,missense_variant,p.Asp4649Glu,ENST00000615648,NM_031308.3;EPPK1,missense_variant,p.Asp4624Glu,ENST00000568225,;	T	ENSG00000261150	ENST00000615648	Transcript
EPPK1	0	.	GRCh38	chr8	143862171	143862171	+	Missense_Mutation	SNP	T	T	C	novel		SH-SY5Y_S8	NORMAL	T	T																c.11083a>G	p.Thr3695Ala	p.T3695A	ENST00000615648	2/2	6	2	4				EPPK1,missense_variant,p.Thr3695Ala,ENST00000615648,NM_031308.3;EPPK1,missense_variant,p.Thr3670Ala,ENST00000568225,;	C	ENSG00000261150	ENST00000615648	Transcript
EPPK1	0	.	GRCh38	chr8	143863764	143863764	+	Missense_Mutation	SNP	C	C	T	novel		SH-SY5Y_S8	NORMAL	C	C																c.9490g>A	p.Ala3164Thr	p.A3164T	ENST00000615648	2/2	22	10	12				EPPK1,missense_variant,p.Ala3164Thr,ENST00000615648,NM_031308.3;EPPK1,missense_variant,p.Ala3139Thr,ENST00000568225,;	T	ENSG00000261150	ENST00000615648	Transcript
EPPK1	0	.	GRCh38	chr8	143864142	143864142	+	Missense_Mutation	SNP	C	C	T	novel		SH-SY5Y_S8	NORMAL	C	C																c.9112g>A	p.Ala3038Thr	p.A3038T	ENST00000615648	2/2	10	8	2				EPPK1,missense_variant,p.Ala3038Thr,ENST00000615648,NM_031308.3;EPPK1,missense_variant,p.Ala3013Thr,ENST00000568225,;	T	ENSG00000261150	ENST00000615648	Transcript
EPPK1	0	.	GRCh38	chr8	143864219	143864219	+	Missense_Mutation	SNP	C	C	A	novel		SH-SY5Y_S8	NORMAL	C	C																c.9035G>T	p.Arg3012Leu	p.R3012L	ENST00000615648	2/2	11	9	2				EPPK1,missense_variant,p.Arg3012Leu,ENST00000615648,NM_031308.3;EPPK1,missense_variant,p.Arg2987Leu,ENST00000568225,;	A	ENSG00000261150	ENST00000615648	Transcript
EPPK1	0	.	GRCh38	chr8	143872984	143872985	+	Frame_Shift_Ins	INS	-	-	C	novel		SH-SY5Y_S8	NORMAL	-	-																c.269dupG	p.Gln91ProfsTer26	p.Q91Pfs*26	ENST00000615648	2/2	133	79	54				EPPK1,frameshift_variant,p.Gln91ProfsTer26,ENST00000615648,NM_031308.3;EPPK1,frameshift_variant,p.Gln66ProfsTer26,ENST00000568225,;	C	ENSG00000261150	ENST00000615648	Transcript
PLEC	0	.	GRCh38	chr8	143917925	143917925	+	Missense_Mutation	SNP	G	G	T	novel		SH-SY5Y_S8	NORMAL	G	G																c.12307C>A	p.Leu4103Ile	p.L4103I	ENST00000322810	32/32	742	503	239				PLEC,missense_variant,p.Leu4103Ile,ENST00000322810,NM_201380.3;PLEC,missense_variant,p.Leu3966Ile,ENST00000345136,NM_201384.2;PLEC,missense_variant,p.Leu3993Ile,ENST00000436759,NM_000445.4;PLEC,missense_variant,p.Leu3944Ile,ENST00000354958,NM_201379.2;PLEC,missense_variant,p.Leu3966Ile,ENST00000354589,NM_201382.3;PLEC,missense_variant,p.Leu3970Ile,ENST00000357649,NM_201383.2;PLEC,missense_variant…	T	ENSG00000178209	ENST00000322810	Transcript
PLEC	0	.	GRCh38	chr8	143923334	143923334	+	Missense_Mutation	SNP	C	C	T	rs782456298		SH-SY5Y_S8	NORMAL	C	C																c.7006G>A	p.Asp2336Asn	p.D2336N	ENST00000322810	31/32	334	224	110				PLEC,missense_variant,p.Asp2336Asn,ENST00000322810,NM_201380.3;PLEC,missense_variant,p.Asp2199Asn,ENST00000345136,NM_201384.2;PLEC,missense_variant,p.Asp2226Asn,ENST00000436759,NM_000445.4;PLEC,missense_variant,p.Asp2177Asn,ENST00000354958,NM_201379.2;PLEC,missense_variant,p.Asp2199Asn,ENST00000354589,NM_201382.3;PLEC,missense_variant,p.Asp2203Asn,ENST00000357649,NM_201383.2;PLEC,missense_variant…	T	ENSG00000178209	ENST00000322810	Transcript
FBXL6	0	.	GRCh38	chr8	144355665	144355665	+	Missense_Mutation	SNP	C	T	T			SH-SY5Y_S8	NORMAL	C	C																c.1486G>A	p.Gly496Ser	p.G496S	ENST00000331890	9/9	190	0	190				FBXL6,missense_variant,p.Gly496Ser,ENST00000331890,NM_012162.3;FBXL6,missense_variant,p.Gly490Ser,ENST00000455319,NM_024555.5;SLC52A2,intron_variant,,ENST00000524541,;SLC52A2,upstream_gene_variant,,ENST00000532887,;SLC52A2,upstream_gene_variant,,ENST00000329994,NM_024531.4;SLC52A2,upstream_gene_variant,,ENST00000527078,;SLC52A2,upstream_gene_variant,,ENST00000402965,NM_001253815.1;SLC52A2,upstrea…	T	ENSG00000182325	ENST00000331890	Transcript
ADCK5	0	.	GRCh38	chr8	144379425	144379425	+	Missense_Mutation	SNP	C	C	A	rs6599528		SH-SY5Y_S8	NORMAL	C	C																c.51C>A	p.Ser17Arg	p.S17R	ENST00000308860	2/15	427	230	197				ADCK5,missense_variant,p.Ser17Arg,ENST00000308860,NM_174922.4;ADCK5,non_coding_transcript_exon_variant,,ENST00000526231,;ADCK5,non_coding_transcript_exon_variant,,ENST00000534714,;ADCK5,downstream_gene_variant,,ENST00000525136,;ADCK5,missense_variant,p.Ser17Arg,ENST00000529654,;ADCK5,missense_variant,p.Ala50Glu,ENST00000533715,;ADCK5,missense_variant,p.Ser17Arg,ENST00000526833,;ADCK5,non_coding_t…	A	ENSG00000173137	ENST00000308860	Transcript
SLC39A4	0	.	GRCh38	chr8	144414297	144414297	+	Missense_Mutation	SNP	C	G	G			SH-SY5Y_S8	NORMAL	C	C																c.1114G>C	p.Val372Leu	p.V372L	ENST00000301305	6/12	375	0	375				SLC39A4,missense_variant,p.Val347Leu,ENST00000276833,NM_017767.2;SLC39A4,missense_variant,p.Val372Leu,ENST00000301305,NM_130849.3;CPSF1,upstream_gene_variant,,ENST00000616140,NM_013291.2;SLC39A4,downstream_gene_variant,,ENST00000526658,;GS1-393G12.14,downstream_gene_variant,,ENST00000607491,;SLC39A4,upstream_gene_variant,,ENST00000531013,;SLC39A4,upstream_gene_variant,,ENST00000527148,;SLC39A4,up…	G	ENSG00000147804	ENST00000301305	Transcript
SLC39A4	0	.	GRCh38	chr8	144415811	144415811	+	Missense_Mutation	SNP	A	G	G			SH-SY5Y_S8	NORMAL	A	A																c.473T>C	p.Met158Thr	p.M158T	ENST00000301305	2/12	140	0	140				SLC39A4,missense_variant,p.Met133Thr,ENST00000276833,NM_017767.2;SLC39A4,missense_variant,p.Met158Thr,ENST00000301305,NM_130849.3;SLC39A4,intron_variant,,ENST00000526658,;SLC39A4,upstream_gene_variant,,ENST00000531013,;SLC39A4,upstream_gene_variant,,ENST00000527148,;SLC39A4,upstream_gene_variant,,ENST00000532718,;SLC39A4,upstream_gene_variant,,ENST00000530807,;SLC39A4,upstream_gene_variant,,ENST0…	G	ENSG00000147804	ENST00000301305	Transcript
TONSL	0	.	GRCh38	chr8	144429208	144429208	+	Missense_Mutation	SNP	T	T	C	novel		SH-SY5Y_S8	NORMAL	T	T																c.4072A>G	p.Ser1358Gly	p.S1358G	ENST00000409379	26/26	92	56	36				TONSL,missense_variant,p.Ser1358Gly,ENST00000409379,NM_013432.4;VPS28,upstream_gene_variant,,ENST00000377348,NM_183057.2;VPS28,upstream_gene_variant,,ENST00000529182,;VPS28,upstream_gene_variant,,ENST00000292510,NM_016208.3;VPS28,upstream_gene_variant,,ENST00000526054,;VPS28,upstream_gene_variant,,ENST00000533806,;VPS28,upstream_gene_variant,,ENST00000531032,;VPS28,upstream_gene_variant,,ENST0000…	C	ENSG00000160949	ENST00000409379	Transcript
DOCK8	0	.	GRCh38	chr9	368028	368028	+	Missense_Mutation	SNP	T	T	C	novel		SH-SY5Y_S8	NORMAL	T	T																c.1690T>C	p.Tyr564His	p.Y564H	ENST00000432829	15/48	288	188	100				DOCK8,missense_variant,p.Tyr564His,ENST00000432829,NM_203447.3;DOCK8,missense_variant,p.Tyr496His,ENST00000453981,NM_001193536.1;DOCK8,missense_variant,p.Tyr496His,ENST00000469391,NM_001190458.1;DOCK8,5_prime_UTR_variant,,ENST00000382329,;DOCK8,5_prime_UTR_variant,,ENST00000382331,;DOCK8,3_prime_UTR_variant,,ENST00000483757,;DOCK8,non_coding_transcript_exon_variant,,ENST00000495184,;	C	ENSG00000107099	ENST00000432829	Transcript
PUM3	0	.	GRCh38	chr9	2824764	2824764	+	Missense_Mutation	SNP	C	C	T	rs143370878		SH-SY5Y_S8	NORMAL	C	C																c.1087G>A	p.Asp363Asn	p.D363N	ENST00000397885	11/18	386	245	141				PUM3,missense_variant,p.Asp363Asn,ENST00000397885,NM_014878.4;PUM3,downstream_gene_variant,,ENST00000469168,;	T	ENSG00000080608	ENST00000397885	Transcript
RIC1	0	.	GRCh38	chr9	5747390	5747390	+	Missense_Mutation	SNP	C	C	A	rs41280731		SH-SY5Y_S8	NORMAL	C	C																c.1337C>A	p.Ser446Tyr	p.S446Y	ENST00000414202	12/26	233	139	94				RIC1,missense_variant,p.Ser446Tyr,ENST00000414202,NM_020829.3;RIC1,missense_variant,p.Ser446Tyr,ENST00000418622,NM_001206557.1;RIC1,missense_variant,p.Ser446Tyr,ENST00000251879,NM_001135920.2;RIC1,missense_variant,p.Ser375Tyr,ENST00000545641,;RIC1,non_coding_transcript_exon_variant,,ENST00000276898,;	A	ENSG00000107036	ENST00000414202	Transcript
KIAA2026	0	.	GRCh38	chr9	5924828	5924828	+	Missense_Mutation	SNP	T	T	C	novel		SH-SY5Y_S8	NORMAL	T	T																c.2516A>G	p.Asp839Gly	p.D839G	ENST00000399933	7/8	146	90	56				KIAA2026,missense_variant,p.Asp839Gly,ENST00000399933,NM_001017969.2;KIAA2026,missense_variant,p.Asp809Gly,ENST00000381461,;KIAA2026,3_prime_UTR_variant,,ENST00000540714,;KIAA2026,upstream_gene_variant,,ENST00000436015,;	C	ENSG00000183354	ENST00000399933	Transcript
ZDHHC21	0	.	GRCh38	chr9	14658833	14658833	+	Missense_Mutation	SNP	G	G	T	novel		SH-SY5Y_S8	NORMAL	G	G																c.420C>A	p.Phe140Leu	p.F140L	ENST00000380916	7/10	101	71	30				ZDHHC21,missense_variant,p.Phe140Leu,ENST00000380916,NM_178566.4;	T	ENSG00000175893	ENST00000380916	Transcript
IFNA10	0	.	GRCh38	chr9	21207001	21207001	+	Missense_Mutation	SNP	C	C	G	rs10113875		SH-SY5Y_S8	NORMAL	C	C																c.97G>C	p.Gly33Arg	p.G33R	ENST00000357374	1/1	736	518	218				IFNA10,missense_variant,p.Gly33Arg,ENST00000357374,NM_002171.2;IFNA7,upstream_gene_variant,,ENST00000239347,NM_021057.2;IFNWP18,downstream_gene_variant,,ENST00000437472,;	G	ENSG00000186803	ENST00000357374	Transcript
IFNA10	0	.	GRCh38	chr9	21207038	21207038	+	Nonsense_Mutation	SNP	A	A	T	rs10119910		SH-SY5Y_S8	NORMAL	A	A																c.60T>A	p.Cys20Ter	p.C20*	ENST00000357374	1/1	578	404	174				IFNA10,stop_gained,p.Cys20Ter,ENST00000357374,NM_002171.2;IFNA7,upstream_gene_variant,,ENST00000239347,NM_021057.2;IFNWP18,downstream_gene_variant,,ENST00000437472,;	T	ENSG00000186803	ENST00000357374	Transcript
MTAP	0	.	GRCh38	chr9	21859336	21859336	+	Nonsense_Mutation	SNP	G	G	T	novel		SH-SY5Y_S8	NORMAL	G	G																c.724G>T	p.Glu242Ter	p.E242*	ENST00000380172	7/8	137	80	57				MTAP,stop_gained,p.Glu242Ter,ENST00000580900,;MTAP,stop_gained,p.Glu242Ter,ENST00000380172,NM_002451.3;MTAP,stop_gained,p.Glu259Ter,ENST00000460874,;MTAP,intron_variant,,ENST00000577563,;RP11-70L8.4,non_coding_transcript_exon_variant,,ENST00000581788,;MTAP,non_coding_transcript_exon_variant,,ENST00000584988,;MTAP,non_coding_transcript_exon_variant,,ENST00000484957,;MTAP,3_prime_UTR_variant,,ENST0…	T	ENSG00000099810	ENST00000380172	Transcript
NOL6	0	.	GRCh38	chr9	33466926	33466926	+	Nonsense_Mutation	SNP	G	G	A	novel		SH-SY5Y_S8	NORMAL	G	G																c.1936C>T	p.Gln646Ter	p.Q646*	ENST00000297990	15/26	232	144	88				NOL6,stop_gained,p.Gln646Ter,ENST00000297990,NM_022917.4;NOL6,stop_gained,p.Gln646Ter,ENST00000379471,;NOL6,stop_gained,p.Gln646Ter,ENST00000353159,NM_139235.3;NOL6,upstream_gene_variant,,ENST00000379470,;MIR6851,downstream_gene_variant,,ENST00000617060,;NOL6,intron_variant,,ENST00000464829,;NOL6,downstream_gene_variant,,ENST00000496319,;	A	ENSG00000165271	ENST00000297990	Transcript
KIF24	0	.	GRCh38	chr9	34257625	34257625	+	Frame_Shift_Del	DEL	T	T	-	rs570788521		SH-SY5Y_S8	NORMAL	T	T																c.1982delA	p.Lys661SerfsTer34	p.K661Sfs*34	ENST00000402558	10/12	377	224	153				KIF24,frameshift_variant,p.Lys661SerfsTer34,ENST00000402558,NM_194313.2;KIF24,frameshift_variant,p.Lys527SerfsTer34,ENST00000379174,;	-	ENSG00000186638	ENST00000402558	Transcript
KIAA1161	0	.	GRCh38	chr9	34372875	34372875	+	Nonsense_Mutation	SNP	G	G	C	rs4879782		SH-SY5Y_S8	NORMAL	G	G																c.69C>G	p.Tyr23Ter	p.Y23*	ENST00000297625	2/2	309	196	113				KIAA1161,stop_gained,p.Tyr23Ter,ENST00000297625,NM_020702.4;KIAA1161,upstream_gene_variant,,ENST00000379142,;	C	ENSG00000164976	ENST00000297625	Transcript
HRCT1	0	.	GRCh38	chr9	35906604	35906604	+	Missense_Mutation	SNP	C	C	A	rs112212538		SH-SY5Y_S8	NORMAL	C	C																c.317c>A	p.Pro106His	p.P106H	ENST00000354323	1/1	24	20	4				HRCT1,missense_variant,p.Pro106His,ENST00000354323,NM_001039792.1;LINC00961,upstream_gene_variant,,ENST00000443779,;LINC00961,upstream_gene_variant,,ENST00000636776,;LINC00961,upstream_gene_variant,,ENST00000638062,;	A	ENSG00000196196	ENST00000354323	Transcript
SHB	0	.	GRCh38	chr9	38068275	38068275	+	Missense_Mutation	SNP	A	A	G	rs766123390		SH-SY5Y_S8	NORMAL	A	A																c.371T>C	p.Val124Ala	p.V124A	ENST00000377707	1/6	71	41	30				SHB,missense_variant,p.Val124Ala,ENST00000377707,NM_003028.2;RP11-613M10.9,missense_variant,p.Val124Ala,ENST00000540557,;	G	ENSG00000107338	ENST00000377707	Transcript
CNTNAP3	0	.	GRCh38	chr9	39078723	39078723	+	Missense_Mutation	SNP	G	G	A	rs753820626		SH-SY5Y_S8	NORMAL	G	G																c.3640C>T	p.Arg1214Trp	p.R1214W	ENST00000297668	22/24	80	42	38				CNTNAP3,missense_variant,p.Arg1214Trp,ENST00000297668,NM_033655.3;CNTNAP3,missense_variant,p.Arg1133Trp,ENST00000377656,;CNTNAP3,intron_variant,,ENST00000493965,;CNTNAP3,downstream_gene_variant,,ENST00000477002,;	A	ENSG00000106714	ENST00000297668	Transcript
CNTNAP3	0	.	GRCh38	chr9	39078846	39078846	+	Missense_Mutation	SNP	A	A	G	novel		SH-SY5Y_S8	NORMAL	A	A																c.3517T>C	p.Phe1173Leu	p.F1173L	ENST00000297668	22/24	20	13	7				CNTNAP3,missense_variant,p.Phe1173Leu,ENST00000297668,NM_033655.3;CNTNAP3,missense_variant,p.Phe1092Leu,ENST00000377656,;CNTNAP3,non_coding_transcript_exon_variant,,ENST00000477002,;CNTNAP3,intron_variant,,ENST00000493965,;	G	ENSG00000106714	ENST00000297668	Transcript
CNTNAP3	0	.	GRCh38	chr9	39088492	39088492	+	Missense_Mutation	SNP	T	T	A	novel		SH-SY5Y_S8	NORMAL	T	T																c.3151A>T	p.Thr1051Ser	p.T1051S	ENST00000297668	19/24	238	137	101				CNTNAP3,missense_variant,p.Thr1051Ser,ENST00000297668,NM_033655.3;CNTNAP3,missense_variant,p.Thr970Ser,ENST00000377656,;CNTNAP3,missense_variant,p.Thr963Ser,ENST00000358144,;CNTNAP3,upstream_gene_variant,,ENST00000493965,;CNTNAP3,upstream_gene_variant,,ENST00000477002,;	A	ENSG00000106714	ENST00000297668	Transcript
CNTNAP3	0	.	GRCh38	chr9	39088549	39088549	+	Missense_Mutation	SNP	G	G	A	novel		SH-SY5Y_S8	NORMAL	G	G																c.3094C>T	p.His1032Tyr	p.H1032Y	ENST00000297668	19/24	414	237	177				CNTNAP3,missense_variant,p.His1032Tyr,ENST00000297668,NM_033655.3;CNTNAP3,missense_variant,p.His951Tyr,ENST00000377656,;CNTNAP3,missense_variant,p.His944Tyr,ENST00000358144,;CNTNAP3,upstream_gene_variant,,ENST00000493965,;CNTNAP3,upstream_gene_variant,,ENST00000477002,;	A	ENSG00000106714	ENST00000297668	Transcript
SPATA31A1	0	.	GRCh38	chr9	39358957	39358957	+	Missense_Mutation	SNP	C	T	T	rs10125162		SH-SY5Y_S8	NORMAL	C	C																c.1234C>T	p.Leu412Phe	p.L412F	ENST00000377647	4/4	198	1	197				SPATA31A1,missense_variant,p.Leu412Phe,ENST00000377647,NM_001085452.2;RP11-347J14.4,downstream_gene_variant,,ENST00000615174,;SPATA31A1,downstream_gene_variant,,ENST00000473440,;	T	ENSG00000204849	ENST00000377647	Transcript
SPATA31A1	0	.	GRCh38	chr9	39360952	39360952	+	Missense_Mutation	SNP	G	A	A	rs6476797		SH-SY5Y_S8	NORMAL	G	G																c.3229G>A	p.Ala1077Thr	p.A1077T	ENST00000377647	4/4	211	0	211				SPATA31A1,missense_variant,p.Ala1077Thr,ENST00000377647,NM_001085452.2;RP11-347J14.4,non_coding_transcript_exon_variant,,ENST00000615174,;SPATA31A1,downstream_gene_variant,,ENST00000473440,;	A	ENSG00000204849	ENST00000377647	Transcript
ANKRD20A2	0	.	GRCh38	chr9	40223596	40223596	+	Missense_Mutation	SNP	A	A	G	rs200348657		SH-SY5Y_S8	NORMAL	A	A																c.200A>G	p.His67Arg	p.H67R	ENST00000377601	1/15	53	42	11				ANKRD20A2,missense_variant,p.His67Arg,ENST00000377601,NM_001012421.1;ANKRD20A2,missense_variant,p.His67Arg,ENST00000611747,;	G	ENSG00000183148	ENST00000377601	Transcript
ANKRD20A2	0	.	GRCh38	chr9	40265350	40265350	+	Missense_Mutation	SNP	T	T	C	rs746994230		SH-SY5Y_S8	NORMAL	T	T																c.2357T>C	p.Met786Thr	p.M786T	ENST00000377601	15/15	21	3	18				ANKRD20A2,missense_variant,p.Met786Thr,ENST00000377601,NM_001012421.1;RP11-146D12.2,non_coding_transcript_exon_variant,,ENST00000421686,;RP11-146D12.2,non_coding_transcript_exon_variant,,ENST00000590154,;	C	ENSG00000183148	ENST00000377601	Transcript
FOXD4L6	0	.	GRCh38	chr9	41127137	41127137	+	Missense_Mutation	SNP	G	G	C	rs2989709		SH-SY5Y_S8	NORMAL	G	G																c.1247C>G	p.Pro416Arg	p.P416R	ENST00000622588	1/1	56	33	23				FOXD4L6,missense_variant,p.Pro416Arg,ENST00000622588,NM_001085476.1;CBWD7,downstream_gene_variant,,ENST00000613716,NM_001330339.1;CBWD7,downstream_gene_variant,,ENST00000377391,NM_001085457.1;CBWD7,downstream_gene_variant,,ENST00000456520,;CBWD7,downstream_gene_variant,,ENST00000613125,;CBWD7,downstream_gene_variant,,ENST00000617722,;CBWD7,downstream_gene_variant,,ENST00000610358,;CBWD7,downstrea…	C	ENSG00000273514	ENST00000622588	Transcript
CBWD7	0	.	GRCh38	chr9	41133695	41133695	+	Missense_Mutation	SNP	T	T	A	rs62553375		SH-SY5Y_S8	NORMAL	T	T																c.864A>T	p.Glu288Asp	p.E288D	ENST00000377391	12/15	97	65	32				CBWD7,missense_variant,p.Glu252Asp,ENST00000613716,NM_001330339.1;CBWD7,missense_variant,p.Glu288Asp,ENST00000377391,NM_001085457.1;CBWD7,missense_variant,p.Glu269Asp,ENST00000456520,;CBWD7,non_coding_transcript_exon_variant,,ENST00000613125,;CBWD7,non_coding_transcript_exon_variant,,ENST00000617722,;CBWD7,non_coding_transcript_exon_variant,,ENST00000610358,;CBWD7,non_coding_transcript_exon_varia…	A	ENSG00000215126	ENST00000377391	Transcript
CNTNAP3B	0	.	GRCh38	chr9	41938349	41938349	+	Missense_Mutation	SNP	G	T	T	rs62536540		SH-SY5Y_S8	NORMAL	G	G																c.2132C>A	p.Ser711Tyr	p.S711Y	ENST00000377561	14/24	112	9	103				CNTNAP3B,missense_variant,p.Ser710Tyr,ENST00000612828,;CNTNAP3B,missense_variant,p.Ser711Tyr,ENST00000377561,NM_001201380.2;CNTNAP3B,missense_variant,p.Ser710Tyr,ENST00000341990,;CNTNAP3B,missense_variant,p.Ser617Tyr,ENST00000617422,;CNTNAP3B,intron_variant,,ENST00000489789,;CNTNAP3B,missense_variant,p.Ser617Tyr,ENST00000619138,;CNTNAP3B,non_coding_transcript_exon_variant,,ENST00000618777,;CNTNAP…	T	ENSG00000154529	ENST00000377561	Transcript
CNTNAP3B	0	.	GRCh38	chr9	41938378	41938378	+	Missense_Mutation	SNP	C	C	A	novel		SH-SY5Y_S8	NORMAL	C	C																c.2103G>T	p.Trp701Cys	p.W701C	ENST00000377561	14/24	135	74	61				CNTNAP3B,missense_variant,p.Trp700Cys,ENST00000612828,;CNTNAP3B,missense_variant,p.Trp701Cys,ENST00000377561,NM_001201380.2;CNTNAP3B,missense_variant,p.Trp700Cys,ENST00000341990,;CNTNAP3B,missense_variant,p.Trp607Cys,ENST00000617422,;CNTNAP3B,intron_variant,,ENST00000489789,;CNTNAP3B,missense_variant,p.Trp607Cys,ENST00000619138,;CNTNAP3B,non_coding_transcript_exon_variant,,ENST00000618777,;CNTNAP…	A	ENSG00000154529	ENST00000377561	Transcript
CNTNAP3B	0	.	GRCh38	chr9	41953308	41953308	+	Missense_Mutation	SNP	A	A	C	rs62536501		SH-SY5Y_S8	NORMAL	A	A																c.1955T>G	p.Leu652Arg	p.L652R	ENST00000377561	13/24	46	14	32				CNTNAP3B,missense_variant,p.Leu651Arg,ENST00000612828,;CNTNAP3B,missense_variant,p.Leu652Arg,ENST00000377561,NM_001201380.2;CNTNAP3B,missense_variant,p.Leu651Arg,ENST00000341990,;CNTNAP3B,missense_variant,p.Leu558Arg,ENST00000617422,;CNTNAP3B,upstream_gene_variant,,ENST00000489789,;CNTNAP3B,missense_variant,p.Leu558Arg,ENST00000619138,;CNTNAP3B,missense_variant,p.Leu559Arg,ENST00000479351,;CNTNAP…	C	ENSG00000154529	ENST00000377561	Transcript
CNTNAP3B	0	.	GRCh38	chr9	41991627	41991627	+	Missense_Mutation	SNP	G	G	A	rs3739620		SH-SY5Y_S8	NORMAL	G	G																c.1316C>T	p.Pro439Leu	p.P439L	ENST00000377561	8/24	100	74	26				CNTNAP3B,missense_variant,p.Pro439Leu,ENST00000612828,;CNTNAP3B,missense_variant,p.Pro439Leu,ENST00000377561,NM_001201380.2;CNTNAP3B,missense_variant,p.Pro439Leu,ENST00000341990,;CNTNAP3B,missense_variant,p.Pro439Leu,ENST00000617422,;CNTNAP3B,downstream_gene_variant,,ENST00000276974,;CNTNAP3B,missense_variant,p.Pro439Leu,ENST00000619138,;CNTNAP3B,missense_variant,p.Pro439Leu,ENST00000479351,;CNTN…	A	ENSG00000154529	ENST00000377561	Transcript
CNTNAP3B	0	.	GRCh38	chr9	41991721	41991721	+	Missense_Mutation	SNP	G	G	A	rs3739623		SH-SY5Y_S8	NORMAL	G	G																c.1222C>T	p.Leu408Phe	p.L408F	ENST00000377561	8/24	220	121	99				CNTNAP3B,missense_variant,p.Leu408Phe,ENST00000612828,;CNTNAP3B,missense_variant,p.Leu408Phe,ENST00000377561,NM_001201380.2;CNTNAP3B,missense_variant,p.Leu408Phe,ENST00000341990,;CNTNAP3B,missense_variant,p.Leu408Phe,ENST00000617422,;CNTNAP3B,downstream_gene_variant,,ENST00000276974,;CNTNAP3B,missense_variant,p.Leu408Phe,ENST00000619138,;CNTNAP3B,missense_variant,p.Leu408Phe,ENST00000479351,;CNTN…	A	ENSG00000154529	ENST00000377561	Transcript
CNTNAP3B	0	.	GRCh38	chr9	41996327	41996327	+	Missense_Mutation	SNP	A	A	T	rs62554986		SH-SY5Y_S8	NORMAL	A	A																c.949T>A	p.Ser317Thr	p.S317T	ENST00000377561	7/24	152	35	117				CNTNAP3B,missense_variant,p.Ser317Thr,ENST00000612828,;CNTNAP3B,missense_variant,p.Ser317Thr,ENST00000377561,NM_001201380.2;CNTNAP3B,missense_variant,p.Ser317Thr,ENST00000276974,;CNTNAP3B,missense_variant,p.Ser317Thr,ENST00000341990,;CNTNAP3B,missense_variant,p.Ser317Thr,ENST00000617422,;CNTNAP3B,missense_variant,p.Ser317Thr,ENST00000619138,;CNTNAP3B,missense_variant,p.Ser317Thr,ENST00000479351,;…	T	ENSG00000154529	ENST00000377561	Transcript
CNTNAP3B	0	.	GRCh38	chr9	42129091	42129091	+	Missense_Mutation	SNP	C	C	A	rs62558062		SH-SY5Y_S8	NORMAL	C	C																c.4G>T	p.Ala2Ser	p.A2S	ENST00000377561	1/24	118	85	33				CNTNAP3B,missense_variant,p.Ala2Ser,ENST00000612828,;CNTNAP3B,missense_variant,p.Ala2Ser,ENST00000377561,NM_001201380.2;CNTNAP3B,missense_variant,p.Ala2Ser,ENST00000276974,;CNTNAP3B,missense_variant,p.Ala2Ser,ENST00000341990,;CNTNAP3B,missense_variant,p.Ala2Ser,ENST00000617422,;CNTNAP3B,missense_variant,p.Ala2Ser,ENST00000619138,;CNTNAP3B,missense_variant,p.Ala2Ser,ENST00000479351,;CNTNAP3B,non_c…	A	ENSG00000154529	ENST00000377561	Transcript
SPATA31A6	0	.	GRCh38	chr9	42186134	42186134	+	Missense_Mutation	SNP	T	T	G	rs12552679		SH-SY5Y_S8	NORMAL	T	T																c.432T>G	p.Asp144Glu	p.D144E	ENST00000332857	4/4	9	6	3				SPATA31A6,missense_variant,p.Asp144Glu,ENST00000332857,NM_001145196.1;SPATA31A6,non_coding_transcript_exon_variant,,ENST00000496386,;	G	ENSG00000185775	ENST00000332857	Transcript
SPATA31A6	0	.	GRCh38	chr9	42186961	42186961	+	Missense_Mutation	SNP	C	C	T	rs11261835		SH-SY5Y_S8	NORMAL	C	C																c.1259C>T	p.Pro420Leu	p.P420L	ENST00000332857	4/4	256	109	147				SPATA31A6,missense_variant,p.Pro420Leu,ENST00000332857,NM_001145196.1;SPATA31A6,downstream_gene_variant,,ENST00000496386,;	T	ENSG00000185775	ENST00000332857	Transcript
SPATA31A6	0	.	GRCh38	chr9	42187569	42187569	+	Missense_Mutation	SNP	C	C	G	rs11537002		SH-SY5Y_S8	NORMAL	C	C																c.1867C>G	p.Arg623Gly	p.R623G	ENST00000332857	4/4	142	77	65				SPATA31A6,missense_variant,p.Arg623Gly,ENST00000332857,NM_001145196.1;SPATA31A6,downstream_gene_variant,,ENST00000496386,;	G	ENSG00000185775	ENST00000332857	Transcript
SPATA31A6	0	.	GRCh38	chr9	42189007	42189007	+	Missense_Mutation	SNP	C	C	T	rs10907643		SH-SY5Y_S8	NORMAL	C	C																c.3305C>T	p.Pro1102Leu	p.P1102L	ENST00000332857	4/4	269	104	165				SPATA31A6,missense_variant,p.Pro1102Leu,ENST00000332857,NM_001145196.1;SPATA31A6,downstream_gene_variant,,ENST00000496386,;	T	ENSG00000185775	ENST00000332857	Transcript
SPATA31A7	0	.	GRCh38	chr9	61192774	61192774	+	Missense_Mutation	SNP	C	C	T	rs755482046		SH-SY5Y_S8	NORMAL	C	C																c.688C>T	p.Arg230Trp	p.R230W	ENST00000619167	4/4	29	9	20				SPATA31A7,missense_variant,p.Arg230Trp,ENST00000619167,NM_015667.2;RP11-101E5.6,downstream_gene_variant,,ENST00000611332,;SPATA31A7,non_coding_transcript_exon_variant,,ENST00000618860,;SPATA31A7,non_coding_transcript_exon_variant,,ENST00000619140,;SPATA31A7,non_coding_transcript_exon_variant,,ENST00000622751,;SPATA31A7,non_coding_transcript_exon_variant,,ENST00000376458,;SPATA31A7,non_coding_tran…	T	ENSG00000276040	ENST00000619167	Transcript
FOXD4L5	0	.	GRCh38	chr9	65283606	65283606	+	Missense_Mutation	SNP	A	G	G	novel		SH-SY5Y_S8	NORMAL	A	A																c.772T>C	p.Cys258Arg	p.C258R	ENST00000377420	1/1	27	0	27				FOXD4L5,missense_variant,p.Cys258Arg,ENST00000377420,NM_001126334.1;CBWD4P,downstream_gene_variant,,ENST00000445695,;	G	ENSG00000204779	ENST00000377420	Transcript
FOXD4L5	0	.	GRCh38	chr9	65284049	65284049	+	Missense_Mutation	SNP	G	G	C	rs201783089		SH-SY5Y_S8	NORMAL	G	G																c.329C>G	p.Pro110Arg	p.P110R	ENST00000377420	1/1	237	147	90				FOXD4L5,missense_variant,p.Pro110Arg,ENST00000377420,NM_001126334.1;CBWD4P,downstream_gene_variant,,ENST00000445695,;	C	ENSG00000204779	ENST00000377420	Transcript
FOXD4L4	0	.	GRCh38	chr9	65737152	65737152	+	Missense_Mutation	SNP	C	C	A	novel		SH-SY5Y_S8	NORMAL	C	C																c.7C>A	p.Leu3Met	p.L3M	ENST00000377413	1/1	124	92	32				FOXD4L4,missense_variant,p.Leu3Met,ENST00000377413,NM_199244.3;CBWD5,downstream_gene_variant,,ENST00000377392,NM_001286835.1;CBWD5,downstream_gene_variant,,ENST00000382405,NM_001330668.1;CBWD5,downstream_gene_variant,,ENST00000430059,;CBWD5,downstream_gene_variant,,ENST00000429800,;CBWD5,downstream_gene_variant,,ENST00000377395,NM_001024916.3;CBWD5,downstream_gene_variant,,ENST00000489273,;CBWD5,…	A	ENSG00000184659	ENST00000377413	Transcript
FOXD4L4	0	.	GRCh38	chr9	65737974	65737974	+	Missense_Mutation	SNP	G	G	T	novel		SH-SY5Y_S8	NORMAL	G	G																c.829G>T	p.Val277Phe	p.V277F	ENST00000377413	1/1	179	98	81				FOXD4L4,missense_variant,p.Val277Phe,ENST00000377413,NM_199244.3;CBWD5,downstream_gene_variant,,ENST00000377392,NM_001286835.1;CBWD5,downstream_gene_variant,,ENST00000382405,NM_001330668.1;CBWD5,downstream_gene_variant,,ENST00000430059,;CBWD5,downstream_gene_variant,,ENST00000429800,;CBWD5,downstream_gene_variant,,ENST00000377395,NM_001024916.3;CBWD5,downstream_gene_variant,,ENST00000489273,;CBWD…	T	ENSG00000184659	ENST00000377413	Transcript
FOXD4L4	0	.	GRCh38	chr9	65737984	65737984	+	Missense_Mutation	SNP	G	G	C	rs10796795		SH-SY5Y_S8	NORMAL	G	G																c.839G>C	p.Gly280Ala	p.G280A	ENST00000377413	1/1	185	107	78				FOXD4L4,missense_variant,p.Gly280Ala,ENST00000377413,NM_199244.3;CBWD5,downstream_gene_variant,,ENST00000377392,NM_001286835.1;CBWD5,downstream_gene_variant,,ENST00000382405,NM_001330668.1;CBWD5,downstream_gene_variant,,ENST00000430059,;CBWD5,downstream_gene_variant,,ENST00000429800,;CBWD5,downstream_gene_variant,,ENST00000377395,NM_001024916.3;CBWD5,downstream_gene_variant,,ENST00000489273,;CBWD…	C	ENSG00000184659	ENST00000377413	Transcript
SPATA31A3	0	.	GRCh38	chr9	66987590	66987590	+	Missense_Mutation	SNP	G	G	A	novel		SH-SY5Y_S8	NORMAL	G	G																c.2908C>T	p.Leu970Phe	p.L970F	ENST00000428649	4/4	69	49	20				SPATA31A3,missense_variant,p.Leu970Phe,ENST00000428649,NM_001083124.1;RP11-395E19.2,non_coding_transcript_exon_variant,,ENST00000616253,;	A	ENSG00000275969	ENST00000428649	Transcript
SPATA31A3	0	.	GRCh38	chr9	66989561	66989561	+	Missense_Mutation	SNP	C	C	G	rs62565521		SH-SY5Y_S8	NORMAL	C	C																c.937G>C	p.Glu313Gln	p.E313Q	ENST00000428649	4/4	73	35	38				SPATA31A3,missense_variant,p.Glu313Gln,ENST00000428649,NM_001083124.1;RP11-395E19.2,downstream_gene_variant,,ENST00000616253,;	G	ENSG00000275969	ENST00000428649	Transcript
SPATA31A3	0	.	GRCh38	chr9	66990081	66990081	+	Missense_Mutation	SNP	A	A	C	rs192661010		SH-SY5Y_S8	NORMAL	A	A																c.417T>G	p.His139Gln	p.H139Q	ENST00000428649	4/4	357	262	95				SPATA31A3,missense_variant,p.His139Gln,ENST00000428649,NM_001083124.1;RP11-395E19.2,downstream_gene_variant,,ENST00000616253,;	C	ENSG00000275969	ENST00000428649	Transcript
ANKRD20A1	0	.	GRCh38	chr9	67901030	67901030	+	Missense_Mutation	SNP	C	C	T	rs62542472		SH-SY5Y_S8	NORMAL	C	C																c.2035C>T	p.Arg679Cys	p.R679C	ENST00000562196	15/15	152	96	56				ANKRD20A1,missense_variant,p.Arg679Cys,ENST00000562196,NM_032250.3;ANKRD20A1,downstream_gene_variant,,ENST00000622129,;ANKRD20A1,downstream_gene_variant,,ENST00000616155,;RP11-195B21.3,upstream_gene_variant,,ENST00000427989,;	T	ENSG00000260691	ENST00000562196	Transcript
FOXD4L3	0	.	GRCh38	chr9	68303273	68303273	+	Nonsense_Mutation	SNP	A	A	T	rs7034645		SH-SY5Y_S8	NORMAL	A	A																c.322A>T	p.Lys108Ter	p.K108*	ENST00000342833	1/1	16	4	12				FOXD4L3,stop_gained,p.Lys108Ter,ENST00000342833,NM_199135.4;CBWD3,downstream_gene_variant,,ENST00000360171,NM_001291821.1,NM_201453.3;CBWD3,downstream_gene_variant,,ENST00000377342,;CBWD3,downstream_gene_variant,,ENST00000618217,;RP11-561O23.5,upstream_gene_variant,,ENST00000603200,;RP11-561O23.7,upstream_gene_variant,,ENST00000419576,;CBWD3,downstream_gene_variant,,ENST00000614398,;CBWD3,downstr…	T	ENSG00000187559	ENST00000342833	Transcript
FOXD4L3	0	.	GRCh38	chr9	68303626	68303626	+	Missense_Mutation	SNP	C	C	G	rs10781365		SH-SY5Y_S8	NORMAL	C	C																c.675C>G	p.His225Gln	p.H225Q	ENST00000342833	1/1	100	66	34				FOXD4L3,missense_variant,p.His225Gln,ENST00000342833,NM_199135.4;CBWD3,downstream_gene_variant,,ENST00000360171,NM_001291821.1,NM_201453.3;CBWD3,downstream_gene_variant,,ENST00000377342,;CBWD3,downstream_gene_variant,,ENST00000618217,;RP11-561O23.5,upstream_gene_variant,,ENST00000603200,;RP11-561O23.7,upstream_gene_variant,,ENST00000419576,;CBWD3,downstream_gene_variant,,ENST00000614398,;CBWD3,do…	G	ENSG00000187559	ENST00000342833	Transcript
TMEM2	0	.	GRCh38	chr9	71745440	71745449	+	Frame_Shift_Del	DEL	CAAGGTAATT	CAAGGTAATT	-	novel		SH-SY5Y_S8	NORMAL	CAAGGTAATT	CAAGGTAATT																c.603_612delAATTACCTTG	p.Ile202MetfsTer43	p.I202Mfs*43	ENST00000377044	4/24	272	197	75				TMEM2,frameshift_variant,p.Ile202MetfsTer43,ENST00000377044,NM_013390.2;TMEM2,frameshift_variant,p.Ile202MetfsTer43,ENST00000377066,NM_001135820.1;TMEM2,downstream_gene_variant,,ENST00000545719,;TMEM2,frameshift_variant,p.Ile202MetfsTer43,ENST00000542935,;TMEM2,downstream_gene_variant,,ENST00000543165,;	-	ENSG00000135048	ENST00000377044	Transcript
PRUNE2	0	.	GRCh38	chr9	76708005	76708005	+	Missense_Mutation	SNP	G	G	T	rs41288771		SH-SY5Y_S8	NORMAL	G	G																c.4269C>A	p.Asn1423Lys	p.N1423K	ENST00000376718	8/19	378	235	143				PRUNE2,missense_variant,p.Asn1423Lys,ENST00000376718,NM_015225.2;PRUNE2,missense_variant,p.Asn1064Lys,ENST00000428286,;PRUNE2,missense_variant,p.Asn1423Lys,ENST00000443509,NM_001308047.1,NM_001308048.1;PRUNE2,missense_variant,p.Asn745Lys,ENST00000426088,;PRUNE2,upstream_gene_variant,,ENST00000480674,;	T	ENSG00000106772	ENST00000376718	Transcript
RASEF	0	.	GRCh38	chr9	83000244	83000244	+	Missense_Mutation	SNP	C	C	T	rs149786197		SH-SY5Y_S8	NORMAL	C	C																c.1648G>A	p.Ala550Thr	p.A550T	ENST00000376447	12/17	271	164	107				RASEF,missense_variant,p.Ala550Thr,ENST00000376447,NM_152573.3;	T	ENSG00000165105	ENST00000376447	Transcript
CTSL	0	.	GRCh38	chr9	87727608	87727608	+	Missense_Mutation	SNP	A	A	C	rs112682750		SH-SY5Y_S8	NORMAL	A	A																c.5A>C	p.Asn2Thr	p.N2T	ENST00000343150	2/8	262	169	93				CTSL,missense_variant,p.Asn2Thr,ENST00000343150,;CTSL,missense_variant,p.Asn2Thr,ENST00000340342,NM_001257971.1,NM_001257972.1,NM_145918.2,NM_001912.4;CTSL,missense_variant,p.Asn2Thr,ENST00000342020,;CTSL,non_coding_transcript_exon_variant,,ENST00000495822,;CTSL,non_coding_transcript_exon_variant,,ENST00000482054,;CTSL,intron_variant,,ENST00000375894,;	C	ENSG00000135047	ENST00000343150	Transcript
WNK2	0	.	GRCh38	chr9	93308387	93308387	+	Missense_Mutation	SNP	G	G	A	rs61753907		SH-SY5Y_S8	NORMAL	G	G																c.6430G>A	p.Val2144Ile	p.V2144I	ENST00000297954	28/30	391	257	134				WNK2,missense_variant,p.Val2103Ile,ENST00000432730,;WNK2,missense_variant,p.Val2144Ile,ENST00000297954,NM_001282394.1;WNK2,missense_variant,p.Val2107Ile,ENST00000395477,NM_006648.3;WNK2,missense_variant,p.Val1599Ile,ENST00000411624,;WNK2,missense_variant,p.Val904Ile,ENST00000448251,;WNK2,missense_variant,p.Val581Ile,ENST00000453718,;WNK2,non_coding_transcript_exon_variant,,ENST00000474009,;WNK2,u…	A	ENSG00000165238	ENST00000297954	Transcript
PHF2	0	.	GRCh38	chr9	93660383	93660384	+	Frame_Shift_Ins	INS	-	-	C	novel		SH-SY5Y_S8	NORMAL	-	-																c.1521_1522insC	p.Lys510GlufsTer4	p.K510Efs*4	ENST00000359246	12/22	243	154	89				PHF2,frameshift_variant,p.Lys510GlufsTer4,ENST00000359246,NM_005392.3;PHF2,intron_variant,,ENST00000375376,;PHF2,intron_variant,,ENST00000610682,;	C	ENSG00000197724	ENST00000359246	Transcript
NUTM2F	0	.	GRCh38	chr9	94318545	94318545	+	Missense_Mutation	SNP	C	C	G	rs202219124		SH-SY5Y_S8	NORMAL	C	C																c.2191G>C	p.Gly731Arg	p.G731R	ENST00000253262	7/7	69	23	46				NUTM2F,missense_variant,p.Gly731Arg,ENST00000253262,NM_017561.1;NUTM2F,missense_variant,p.Gly716Arg,ENST00000341207,;	G	ENSG00000130950	ENST00000253262	Transcript
OR13C2	0	.	GRCh38	chr9	104605150	104605150	+	Missense_Mutation	SNP	A	A	T	rs1851716		SH-SY5Y_S8	NORMAL	A	A																c.478T>A	p.Ser160Thr	p.S160T	ENST00000542196	1/1	482	337	145				OR13C2,missense_variant,p.Ser160Thr,ENST00000542196,NM_001004481.1;	T	ENSG00000276119	ENST00000542196	Transcript
LPAR1	0	.	GRCh38	chr9	110941646	110941646	+	Missense_Mutation	SNP	A	A	C	novel		SH-SY5Y_S8	NORMAL	A	A																c.568T>G	p.Cys190Gly	p.C190G	ENST00000374431	4/5	326	210	116				LPAR1,missense_variant,p.Cys190Gly,ENST00000374431,NM_057159.2;LPAR1,missense_variant,p.Cys190Gly,ENST00000374430,;LPAR1,missense_variant,p.Cys190Gly,ENST00000358883,NM_001401.3;LPAR1,missense_variant,p.Cys172Gly,ENST00000541779,;LPAR1,downstream_gene_variant,,ENST00000441240,;	C	ENSG00000198121	ENST00000374431	Transcript
ORM1	0	.	GRCh38	chr9	114323246	114323246	+	Missense_Mutation	SNP	G	A	A	rs17650		SH-SY5Y_S8	NORMAL	G	G																c.113G>A	p.Arg38Gln	p.R38Q	ENST00000259396	1/6	233	33	200				ORM1,missense_variant,p.Arg38Gln,ENST00000259396,NM_000607.2;ORM1,upstream_gene_variant,,ENST00000477456,;	A	ENSG00000229314	ENST00000259396	Transcript
BRINP1	0	.	GRCh38	chr9	119167700	119167700	+	Missense_Mutation	SNP	T	T	A	novel		SH-SY5Y_S8	NORMAL	T	T																c.1670A>T	p.Asp557Val	p.D557V	ENST00000265922	8/8	509	306	203				BRINP1,missense_variant,p.Asp557Val,ENST00000265922,NM_014618.2;BRINP1,intron_variant,,ENST00000482797,;	A	ENSG00000078725	ENST00000265922	Transcript
CDK5RAP2	0	.	GRCh38	chr9	120477365	120477365	+	Missense_Mutation	SNP	A	A	G	rs41296081		SH-SY5Y_S8	NORMAL	A	A																c.1712T>C	p.Leu571Pro	p.L571P	ENST00000349780	15/38	226	125	101				CDK5RAP2,missense_variant,p.Leu571Pro,ENST00000349780,NM_018249.5;CDK5RAP2,missense_variant,p.Leu571Pro,ENST00000360190,NM_001011649.2;CDK5RAP2,missense_variant,p.Leu571Pro,ENST00000360822,NM_001272039.1;CDK5RAP2,upstream_gene_variant,,ENST00000416449,;CDK5RAP2,missense_variant,p.Leu570Pro,ENST00000480112,;CDK5RAP2,3_prime_UTR_variant,,ENST00000473282,;CDK5RAP2,non_coding_transcript_exon_variant,…	G	ENSG00000136861	ENST00000349780	Transcript
DAB2IP	0	.	GRCh38	chr9	121773199	121773199	+	Missense_Mutation	SNP	C	C	T	rs191595599		SH-SY5Y_S8	NORMAL	C	C																c.2587C>T	p.Arg863Trp	p.R863W	ENST00000259371	12/17	232	152	80				DAB2IP,missense_variant,p.Arg891Trp,ENST00000408936,;DAB2IP,missense_variant,p.Arg863Trp,ENST00000259371,NM_032552.3;DAB2IP,missense_variant,p.Arg800Trp,ENST00000373782,;DAB2IP,missense_variant,p.Arg767Trp,ENST00000309989,NM_138709.2;DAB2IP,downstream_gene_variant,,ENST00000459906,;	T	ENSG00000136848	ENST00000259371	Transcript
OR1J2	0	.	GRCh38	chr9	122510992	122510992	+	Missense_Mutation	SNP	G	G	T	rs137857788		SH-SY5Y_S8	NORMAL	G	G																c.191G>T	p.Ser64Ile	p.S64I	ENST00000335302	1/1	505	339	166				OR1J2,missense_variant,p.Ser64Ile,ENST00000335302,NM_054107.1;	T	ENSG00000197233	ENST00000335302	Transcript
ST6GALNAC6	0	.	GRCh38	chr9	127886591	127886591	+	Missense_Mutation	SNP	T	T	G	rs148485455		SH-SY5Y_S8	NORMAL	T	T																c.1006A>C	p.Ser336Arg	p.S336R	ENST00000373142	7/7	351	208	143				ST6GALNAC6,missense_variant,p.Ser336Arg,ENST00000373142,NM_001286999.1;ST6GALNAC6,3_prime_UTR_variant,,ENST00000373146,NM_013443.4;ST6GALNAC6,3_prime_UTR_variant,,ENST00000373141,NM_001287001.1;ST6GALNAC6,3_prime_UTR_variant,,ENST00000373144,NM_001287000.1;ST6GALNAC6,3_prime_UTR_variant,,ENST00000622357,NM_001287002.1;ST6GALNAC6,3_prime_UTR_variant,,ENST00000291839,;ST6GALNAC6,3_prime_UTR_variant…	G	ENSG00000160408	ENST00000373142	Transcript
GOLGA2	0	.	GRCh38	chr9	128260616	128260616	+	Missense_Mutation	SNP	C	C	T	rs763485332		SH-SY5Y_S8	NORMAL	C	C																c.1526G>A	p.Arg509Gln	p.R509Q	ENST00000421699	17/26	239	150	89				GOLGA2,missense_variant,p.Arg509Gln,ENST00000421699,NM_004486.4;GOLGA2,missense_variant,p.Arg509Gln,ENST00000611957,;GOLGA2,missense_variant,p.Arg497Gln,ENST00000609374,;GOLGA2,intron_variant,,ENST00000610329,;GOLGA2,downstream_gene_variant,,ENST00000450617,;GOLGA2,downstream_gene_variant,,ENST00000458730,;GOLGA2,non_coding_transcript_exon_variant,,ENST00000486411,;GOLGA2,downstream_gene_variant,…	T	ENSG00000167110	ENST00000421699	Transcript
HMCN2	0	.	GRCh38	chr9	130325648	130325648	+	Missense_Mutation	SNP	G	C	C	novel		SH-SY5Y_S8	NORMAL	G	G																c.2971G>C	p.Ala991Pro	p.A991P	ENST00000624552	20/98	317	0	317				HMCN2,missense_variant,p.Ala991Pro,ENST00000624552,NM_001291815.1;HMCN2,missense_variant,p.Ala255Pro,ENST00000611173,;	C	ENSG00000148357	ENST00000624552	Transcript
LAMC3	0	.	GRCh38	chr9	131045586	131045586	+	Missense_Mutation	SNP	G	G	A	novel		SH-SY5Y_S8	NORMAL	G	G																c.1445G>A	p.Cys482Tyr	p.C482Y	ENST00000361069	8/28	288	200	87				LAMC3,missense_variant,p.Cys482Tyr,ENST00000361069,NM_006059.3;LAMC3,intron_variant,,ENST00000480883,;	A	ENSG00000050555	ENST00000361069	Transcript
PRRC2B	0	.	GRCh38	chr9	131475229	131475229	+	Frame_Shift_Del	DEL	C	C	-	novel		SH-SY5Y_S8	NORMAL	C	C																c.3104delC	p.Pro1035HisfsTer10	p.P1035Hfs*10	ENST00000357304	15/31	235	141	94				PRRC2B,frameshift_variant,p.Pro1035HisfsTer10,ENST00000357304,NM_013318.3;PRRC2B,intron_variant,,ENST00000405995,;PRRC2B,upstream_gene_variant,,ENST00000451855,;PRRC2B,downstream_gene_variant,,ENST00000422467,;PRRC2B,downstream_gene_variant,,ENST00000456307,;	-	ENSG00000130723	ENST00000357304	Transcript
MED27	0	.	GRCh38	chr9	132079832	132079832	+	Missense_Mutation	SNP	T	T	C	rs373202251		SH-SY5Y_S8	NORMAL	T	T																c.13A>G	p.Ile5Val	p.I5V	ENST00000292035	1/8	195	114	81				MED27,missense_variant,p.Ile5Val,ENST00000292035,NM_004269.3;MED27,missense_variant,p.Ile5Val,ENST00000357028,NM_001253881.1;MED27,missense_variant,p.Ile5Val,ENST00000474263,NM_001253882.1;MED27,upstream_gene_variant,,ENST00000444872,;	C	ENSG00000160563	ENST00000292035	Transcript
SURF2	0	.	GRCh38	chr9	133360384	133360384	+	Missense_Mutation	SNP	G	G	A	rs12763		SH-SY5Y_S8	NORMAL	G	G																c.637G>A	p.Gly213Ser	p.G213S	ENST00000371964	5/6	161	69	92				SURF2,missense_variant,p.Gly213Ser,ENST00000371964,NM_001278928.1,NM_017503.4;SURF4,downstream_gene_variant,,ENST00000618229,NM_001280790.1;SURF4,downstream_gene_variant,,ENST00000613129,NM_001280791.1;SURF4,downstream_gene_variant,,ENST00000371989,NM_033161.3,NM_001280788.1;SURF4,downstream_gene_variant,,ENST00000545297,NM_001280792.1;SURF4,downstream_gene_variant,,ENST00000485435,NM_001280789.1…	A	ENSG00000148291	ENST00000371964	Transcript
ADAMTSL2	0	.	GRCh38	chr9	133554507	133554507	+	Missense_Mutation	SNP	G	G	A	rs35767802		SH-SY5Y_S8	NORMAL	G	G																c.1090G>A	p.Val364Ile	p.V364I	ENST00000354484	10/19	286	120	166				ADAMTSL2,missense_variant,p.Val473Ile,ENST00000393061,;ADAMTSL2,missense_variant,p.Val364Ile,ENST00000354484,NM_001145320.1;ADAMTSL2,missense_variant,p.Val364Ile,ENST00000393060,NM_014694.3;	A	ENSG00000197859	ENST00000354484	Transcript
ADAMTSL2	0	.	GRCh38	chr9	133554678	133554678	+	Missense_Mutation	SNP	G	G	A	rs752071055		SH-SY5Y_S8	NORMAL	G	G																c.1261G>A	p.Gly421Ser	p.G421S	ENST00000354484	10/19	96	63	33				ADAMTSL2,missense_variant,p.Gly530Ser,ENST00000393061,;ADAMTSL2,missense_variant,p.Gly421Ser,ENST00000354484,NM_001145320.1;ADAMTSL2,missense_variant,p.Gly421Ser,ENST00000393060,NM_014694.3;	A	ENSG00000197859	ENST00000354484	Transcript
CCDC187	0	.	GRCh38	chr9	136286167	136286167	+	Missense_Mutation	SNP	G	C	C	novel		SH-SY5Y_S8	NORMAL	G	G																c.2457C>G	p.Asp819Glu	p.D819E	ENST00000569961	8/10	297	0	297				CCDC187,missense_variant,p.Asp917Glu,ENST00000624277,;CCDC187,missense_variant,p.Asp819Glu,ENST00000569961,NM_001291516.1;CCDC187,missense_variant,p.Asp917Glu,ENST00000563590,;	C	ENSG00000260220	ENST00000569961	Transcript
CCDC187	0	.	GRCh38	chr9	136286366	136286366	+	Missense_Mutation	SNP	A	G	G	novel		SH-SY5Y_S8	NORMAL	A	A																c.2258T>C	p.Leu753Pro	p.L753P	ENST00000569961	8/10	255	0	255				CCDC187,missense_variant,p.Leu851Pro,ENST00000624277,;CCDC187,missense_variant,p.Leu753Pro,ENST00000569961,NM_001291516.1;CCDC187,missense_variant,p.Leu851Pro,ENST00000563590,;	G	ENSG00000260220	ENST00000569961	Transcript
CCDC187	0	.	GRCh38	chr9	136291376	136291376	+	Missense_Mutation	SNP	A	G	G	novel		SH-SY5Y_S8	NORMAL	A	A																c.943T>C	p.Cys315Arg	p.C315R	ENST00000569961	6/10	262	52	210				CCDC187,missense_variant,p.Cys413Arg,ENST00000624277,;CCDC187,missense_variant,p.Cys315Arg,ENST00000569961,NM_001291516.1;CCDC187,downstream_gene_variant,,ENST00000565954,;CCDC187,missense_variant,p.Cys413Arg,ENST00000563590,;	G	ENSG00000260220	ENST00000569961	Transcript
CCDC187	0	.	GRCh38	chr9	136291574	136291574	+	Missense_Mutation	SNP	A	G	G	novel		SH-SY5Y_S8	NORMAL	A	A																c.745T>C	p.Tyr249His	p.Y249H	ENST00000569961	6/10	238	14	223				CCDC187,missense_variant,p.Tyr347His,ENST00000624277,;CCDC187,missense_variant,p.Tyr249His,ENST00000569961,NM_001291516.1;CCDC187,downstream_gene_variant,,ENST00000565954,;CCDC187,missense_variant,p.Tyr347His,ENST00000563590,;	G	ENSG00000260220	ENST00000569961	Transcript
CCDC187	0	.	GRCh38	chr9	136302868	136302868	+	Missense_Mutation	SNP	A	A	G	novel		SH-SY5Y_S8	NORMAL	A	A																c.275T>C	p.Met92Thr	p.M92T	ENST00000569961	2/10	203	98	105				CCDC187,missense_variant,p.Met190Thr,ENST00000624277,;CCDC187,missense_variant,p.Met92Thr,ENST00000569961,NM_001291516.1;CCDC187,non_coding_transcript_exon_variant,,ENST00000565954,;CCDC187,missense_variant,p.Met190Thr,ENST00000563590,;	G	ENSG00000260220	ENST00000569961	Transcript
NOTCH1	0	.	GRCh38	chr9	136504982	136504982	+	Missense_Mutation	SNP	G	G	A	rs199860726		SH-SY5Y_S8	NORMAL	G	G																c.4709C>T	p.Ala1570Val	p.A1570V	ENST00000277541	26/34	454	288	166				NOTCH1,missense_variant,p.Ala1570Val,ENST00000277541,NM_017617.4;NOTCH1,upstream_gene_variant,,ENST00000494783,;	A	ENSG00000148400	ENST00000277541	Transcript
USP6NL	0	.	GRCh38	chr10	11501120	11501120	+	Missense_Mutation	SNP	T	T	C	rs61755070		SH-SY5Y_S8	NORMAL	T	T																c.416N>G	p.Glu139Gly	p.E139G	ENST00000277575	6/14	399	240	159				USP6NL,missense_variant,p.Glu122Gly,ENST00000609104,NM_014688.3;USP6NL,missense_variant,p.Glu145Gly,ENST00000379237,;USP6NL,missense_variant,p.Glu139Gly,ENST00000277575,NM_001080491.3;	C	ENSG00000148429	ENST00000277575	Transcript
MRC1	0	.	GRCh38	chr10	17849701	17849701	+	Missense_Mutation	SNP	G	G	A	rs606231248		SH-SY5Y_S8	NORMAL	G	G																c.1186N>A	p.Gly396Ser	p.G396S	ENST00000569591	7/30	165	100	65				MRC1,missense_variant,p.Gly396Ser,ENST00000569591,NM_002438.3;MIR511,downstream_gene_variant,,ENST00000385203,;	A	ENSG00000260314	ENST00000569591	Transcript
MRC1	0	.	GRCh38	chr10	17910338	17910338	+	Missense_Mutation	SNP	G	G	A	novel		SH-SY5Y_S8	NORMAL	G	G																c.4244N>A	p.Arg1415His	p.R1415H	ENST00000569591	30/30	284	177	107				MRC1,missense_variant,p.Arg1415His,ENST00000569591,NM_002438.3;	A	ENSG00000260314	ENST00000569591	Transcript
GAD2	0	.	GRCh38	chr10	26217862	26217862	+	Missense_Mutation	SNP	G	G	A	novel		SH-SY5Y_S8	NORMAL	G	G																c.157N>A	p.Glu53Lys	p.E53K	ENST00000376261	3/16	96	56	40				GAD2,missense_variant,p.Glu53Lys,ENST00000376261,NM_001134366.1;GAD2,missense_variant,p.Glu53Lys,ENST00000259271,NM_000818.2;GAD2,missense_variant,p.Glu53Lys,ENST00000428517,;GAD2,upstream_gene_variant,,ENST00000376248,;	A	ENSG00000136750	ENST00000376261	Transcript
GAD2	0	.	GRCh38	chr10	26224622	26224622	+	Missense_Mutation	SNP	G	G	A	rs2839673		SH-SY5Y_S8	NORMAL	G	G																c.695N>A	p.Gly232Glu	p.G232E	ENST00000376261	6/16	211	154	57				GAD2,missense_variant,p.Gly232Glu,ENST00000376261,NM_001134366.1;GAD2,missense_variant,p.Gly232Glu,ENST00000259271,NM_000818.2;GAD2,missense_variant,p.Gly118Glu,ENST00000376248,;	A	ENSG00000136750	ENST00000376261	Transcript
SVIL	0	.	GRCh38	chr10	29490918	29490918	+	Missense_Mutation	SNP	A	A	C	rs199726033		SH-SY5Y_S8	NORMAL	A	A																c.4121N>G	p.Leu1374Arg	p.L1374R	ENST00000355867	22/38	367	273	94				SVIL,missense_variant,p.Leu1342Arg,ENST00000375398,;SVIL,missense_variant,p.Leu1374Arg,ENST00000355867,NM_001323599.1,NM_021738.2;SVIL,missense_variant,p.Leu948Arg,ENST00000375400,NM_001323600.1,NM_003174.3;SVIL,missense_variant,p.Leu300Arg,ENST00000632315,;SVIL-AS1,downstream_gene_variant,,ENST00000413405,;SVIL,non_coding_transcript_exon_variant,,ENST00000474106,;SVIL,downstream_gene_variant,,EN…	C	ENSG00000197321	ENST00000355867	Transcript
SVIL	0	.	GRCh38	chr10	29494979	29494979	+	Missense_Mutation	SNP	A	A	G	rs78773460		SH-SY5Y_S8	NORMAL	A	A																c.3776N>C	p.Met1259Thr	p.M1259T	ENST00000355867	20/38	316	228	88				SVIL,missense_variant,p.Met1227Thr,ENST00000375398,;SVIL,missense_variant,p.Met1259Thr,ENST00000355867,NM_001323599.1,NM_021738.2;SVIL,missense_variant,p.Met833Thr,ENST00000375400,NM_001323600.1,NM_003174.3;SVIL,missense_variant,p.Met185Thr,ENST00000632315,;SVIL,non_coding_transcript_exon_variant,,ENST00000474106,;SVIL,downstream_gene_variant,,ENST00000491872,;	G	ENSG00000197321	ENST00000355867	Transcript
LYZL2	0	.	GRCh38	chr10	30626846	30626846	+	Missense_Mutation	SNP	G	G	A	rs200693663		SH-SY5Y_S8	NORMAL	G	G																c.208N>T	p.Arg70Cys	p.R70C	ENST00000375318	2/5	702	525	177				LYZL2,missense_variant,p.Arg70Cys,ENST00000375318,NM_183058.2;	A	ENSG00000151033	ENST00000375318	Transcript
ANKRD30A	0	.	GRCh38	chr10	37133965	37133965	+	Missense_Mutation	SNP	A	A	G	rs774800665		SH-SY5Y_S8	NORMAL	A	A																c.499N>G	p.Met167Val	p.M167V	ENST00000361713	5/36	270	176	93				ANKRD30A,missense_variant,p.Met167Val,ENST00000374660,;ANKRD30A,missense_variant,p.Met223Val,ENST00000611781,;ANKRD30A,missense_variant,p.Met167Val,ENST00000602533,;ANKRD30A,missense_variant,p.Met167Val,ENST00000361713,NM_052997.2;RNU6-811P,upstream_gene_variant,,ENST00000384069,;	G	ENSG00000148513	ENST00000361713	Transcript
FAM21C	0	.	GRCh38	chr10	45773308	45773308	+	Missense_Mutation	SNP	G	G	C	novel		SH-SY5Y_S8	NORMAL	G	G																c.2092N>C	p.Gly698Arg	p.G698R	ENST00000374362	21/30	23	13	10				FAM21C,missense_variant,p.Gly698Arg,ENST00000336378,NM_001330074.1;FAM21C,missense_variant,p.Gly698Arg,ENST00000374362,NM_015262.2;FAM21C,missense_variant,p.Gly698Arg,ENST00000623400,;FAM21C,missense_variant,p.Gly698Arg,ENST00000540872,NM_001169106.1;FAM21C,missense_variant,p.Gly640Arg,ENST00000359860,;FAM21C,missense_variant,p.Gly674Arg,ENST00000537517,NM_001169107.1;	C	ENSG00000172661	ENST00000374362	Transcript
AGAP4	0	.	GRCh38	chr10	45826456	45826456	+	Missense_Mutation	SNP	C	T	T	rs202104169		SH-SY5Y_S8	NORMAL	C	C																c.1451N>A	p.Arg484His	p.R484H	ENST00000448048	7/7	588	119	469				AGAP4,missense_variant,p.Arg507His,ENST00000616763,;AGAP4,missense_variant,p.Arg484His,ENST00000311652,;AGAP4,missense_variant,p.Arg484His,ENST00000448048,NM_133446.3;AGAP4,missense_variant,p.Arg507His,ENST00000618171,NM_001276343.2;AGAP4,downstream_gene_variant,,ENST00000492347,;AGAP4,downstream_gene_variant,,ENST00000430779,;	T	ENSG00000188234	ENST00000448048	Transcript
AGAP4	0	.	GRCh38	chr10	45826819	45826819	+	Missense_Mutation	SNP	C	C	A	rs200665580		SH-SY5Y_S8	NORMAL	C	C																c.1088N>T	p.Ser363Ile	p.S363I	ENST00000448048	7/7	311	165	146				AGAP4,missense_variant,p.Ser386Ile,ENST00000616763,;AGAP4,missense_variant,p.Ser363Ile,ENST00000311652,;AGAP4,missense_variant,p.Ser363Ile,ENST00000448048,NM_133446.3;AGAP4,missense_variant,p.Ser386Ile,ENST00000618171,NM_001276343.2;AGAP4,downstream_gene_variant,,ENST00000492347,;AGAP4,downstream_gene_variant,,ENST00000430779,;	A	ENSG00000188234	ENST00000448048	Transcript
GPRIN2	0	.	GRCh38	chr10	46549538	46549538	+	Missense_Mutation	SNP	A	A	G	rs3127823		SH-SY5Y_S8	NORMAL	A	A																c.1199N>C	p.Leu400Pro	p.L400P	ENST00000374317	3/3	427	199	228				GPRIN2,missense_variant,p.Leu400Pro,ENST00000374317,NM_014696.3;GPRIN2,missense_variant,p.Leu400Pro,ENST00000374314,;	G	ENSG00000204175	ENST00000374317	Transcript
GPRIN2	0	.	GRCh38	chr10	46549613	46549613	+	Missense_Mutation	SNP	A	G	G	rs3127822		SH-SY5Y_S8	NORMAL	A	A																c.1124N>C	p.Val375Ala	p.V375A	ENST00000374317	3/3	530	0	530				GPRIN2,missense_variant,p.Val375Ala,ENST00000374317,NM_014696.3;GPRIN2,missense_variant,p.Val375Ala,ENST00000374314,;	G	ENSG00000204175	ENST00000374317	Transcript
GPRIN2	0	.	GRCh38	chr10	46550013	46550013	+	Missense_Mutation	SNP	T	T	C	rs3127683		SH-SY5Y_S8	NORMAL	T	T																c.724N>G	p.Arg242Gly	p.R242G	ENST00000374317	3/3	561	405	156				GPRIN2,missense_variant,p.Arg242Gly,ENST00000374317,NM_014696.3;GPRIN2,missense_variant,p.Arg242Gly,ENST00000374314,;	C	ENSG00000204175	ENST00000374317	Transcript
GPRIN2	0	.	GRCh38	chr10	46550016	46550016	+	Missense_Mutation	SNP	C	C	T	rs9422022		SH-SY5Y_S8	NORMAL	C	C																c.721N>A	p.Val241Met	p.V241M	ENST00000374317	3/3	569	315	254				GPRIN2,missense_variant,p.Val241Met,ENST00000374317,NM_014696.3;GPRIN2,missense_variant,p.Val241Met,ENST00000374314,;	T	ENSG00000204175	ENST00000374317	Transcript
GPRIN2	0	.	GRCh38	chr10	46550021	46550021	+	Missense_Mutation	SNP	C	C	T	rs7895979		SH-SY5Y_S8	NORMAL	C	C																c.716N>A	p.Arg239Lys	p.R239K	ENST00000374317	3/3	578	411	167				GPRIN2,missense_variant,p.Arg239Lys,ENST00000374317,NM_014696.3;GPRIN2,missense_variant,p.Arg239Lys,ENST00000374314,;	T	ENSG00000204175	ENST00000374317	Transcript
GPRIN2	0	.	GRCh38	chr10	46550040	46550040	+	Missense_Mutation	SNP	C	C	A	rs11204659		SH-SY5Y_S8	NORMAL	C	C																c.697N>T	p.Ala233Ser	p.A233S	ENST00000374317	3/3	533	385	148				GPRIN2,missense_variant,p.Ala233Ser,ENST00000374317,NM_014696.3;GPRIN2,missense_variant,p.Ala233Ser,ENST00000374314,;	A	ENSG00000204175	ENST00000374317	Transcript
GPRIN2	0	.	GRCh38	chr10	46550133	46550133	+	Missense_Mutation	SNP	C	C	A	rs11204658		SH-SY5Y_S8	NORMAL	C	C																c.604N>T	p.Gly202Trp	p.G202W	ENST00000374317	3/3	472	344	128				GPRIN2,missense_variant,p.Gly202Trp,ENST00000374317,NM_014696.3;GPRIN2,missense_variant,p.Gly202Trp,ENST00000374314,;	A	ENSG00000204175	ENST00000374317	Transcript
GPRIN2	0	.	GRCh38	chr10	46550427	46550427	+	Missense_Mutation	SNP	T	T	C	rs3127679		SH-SY5Y_S8	NORMAL	T	T																c.310N>G	p.Ser104Gly	p.S104G	ENST00000374317	3/3	381	83	298				GPRIN2,missense_variant,p.Ser104Gly,ENST00000374317,NM_014696.3;GPRIN2,missense_variant,p.Ser104Gly,ENST00000374314,;	C	ENSG00000204175	ENST00000374317	Transcript
GPRIN2	0	.	GRCh38	chr10	46550439	46550439	+	Missense_Mutation	SNP	T	T	G	rs7090312		SH-SY5Y_S8	NORMAL	T	T																c.298N>C	p.Thr100Pro	p.T100P	ENST00000374317	3/3	364	268	96				GPRIN2,missense_variant,p.Thr100Pro,ENST00000374317,NM_014696.3;GPRIN2,missense_variant,p.Thr100Pro,ENST00000374314,;	G	ENSG00000204175	ENST00000374317	Transcript
GPRIN2	0	.	GRCh38	chr10	46550466	46550466	+	Missense_Mutation	SNP	A	A	G	rs3127820		SH-SY5Y_S8	NORMAL	A	A																c.271N>C	p.Trp91Arg	p.W91R	ENST00000374317	3/3	310	153	157				GPRIN2,missense_variant,p.Trp91Arg,ENST00000374317,NM_014696.3;GPRIN2,missense_variant,p.Trp91Arg,ENST00000374314,;	G	ENSG00000204175	ENST00000374317	Transcript
GPRIN2	0	.	GRCh38	chr10	46550598	46550598	+	Missense_Mutation	SNP	C	C	T	rs3127819		SH-SY5Y_S8	NORMAL	C	C																c.139N>A	p.Val47Met	p.V47M	ENST00000374317	3/3	184	93	91				GPRIN2,missense_variant,p.Val47Met,ENST00000374317,NM_014696.3;GPRIN2,missense_variant,p.Val47Met,ENST00000374314,;	T	ENSG00000204175	ENST00000374317	Transcript
GPRIN2	0	.	GRCh38	chr10	46550618	46550618	+	Missense_Mutation	SNP	C	C	T	rs3127818		SH-SY5Y_S8	NORMAL	C	C																c.119N>A	p.Arg40His	p.R40H	ENST00000374317	3/3	168	85	83				GPRIN2,missense_variant,p.Arg40His,ENST00000374317,NM_014696.3;GPRIN2,missense_variant,p.Arg40His,ENST00000374314,;	T	ENSG00000204175	ENST00000374317	Transcript
GPRIN2	0	.	GRCh38	chr10	46550622	46550622	+	Missense_Mutation	SNP	G	G	C	rs4926045		SH-SY5Y_S8	NORMAL	G	G																c.115N>G	p.Leu39Val	p.L39V	ENST00000374317	3/3	159	117	42				GPRIN2,missense_variant,p.Leu39Val,ENST00000374317,NM_014696.3;GPRIN2,missense_variant,p.Leu39Val,ENST00000374314,;	C	ENSG00000204175	ENST00000374317	Transcript
GPRIN2	0	.	GRCh38	chr10	46550723	46550723	+	Missense_Mutation	SNP	C	C	T	rs3127817		SH-SY5Y_S8	NORMAL	C	C																c.14N>A	p.Arg5His	p.R5H	ENST00000374317	3/3	82	42	40				GPRIN2,missense_variant,p.Arg5His,ENST00000374317,NM_014696.3;GPRIN2,missense_variant,p.Arg5His,ENST00000374314,;	T	ENSG00000204175	ENST00000374317	Transcript
SYT15	0	.	GRCh38	chr10	46584599	46584599	+	Missense_Mutation	SNP	G	G	C	rs3127785		SH-SY5Y_S8	NORMAL	G	G																c.927N>C	p.Glu309Asp	p.E309D	ENST00000374321	6/8	278	110	168				SYT15,missense_variant,p.Glu362Asp,ENST00000374323,;SYT15,missense_variant,p.Glu309Asp,ENST00000374321,NM_031912.4;SYT15,missense_variant,p.Glu309Asp,ENST00000503753,NM_181519.2;SYT15,missense_variant,p.Glu99Asp,ENST00000374328,;SYT15,downstream_gene_variant,,ENST00000512997,;RP11-38L15.3,intron_variant,,ENST00000506914,;SYT15,upstream_gene_variant,,ENST00000449358,;	C	ENSG00000204176	ENST00000374321	Transcript
[truncated: 918 more rows]
[truncated: 83 more columns]
