# Supplementary material for: Neuroblastoma signalling models unveil combination therapies targeting feedback-mediated resistance
Source: PLoS Comput Biol. 2021 Nov 4;17(11):e1009515. doi: 10.1371/journal.pcbi.1009515 (PMC8604339; doi:10.1371/journal.pcbi.1009515)
Supplement: S1 File — (ZIP) [file pcbi.1009515.s022.zip › TNB_characterisation/WES_TNB_mafs_snvs/SKNAS_S2.maf]

#version 2.4
Hugo_Symbol	Entrez_Gene_Id	Center	NCBI_Build	Chromosome	Start_Position	End_Position	Strand	Variant_Classification	Variant_Type	Reference_Allele	Tumor_Seq_Allele1	Tumor_Seq_Allele2	dbSNP_RS	dbSNP_Val_Status	Tumor_Sample_Barcode	Matched_Norm_Sample_Barcode	Match_Norm_Seq_Allele1	Match_Norm_Seq_Allele2	Tumor_Validation_Allele1	Tumor_Validation_Allele2	Match_Norm_Validation_Allele1	Match_Norm_Validation_Allele2	Verification_Status	Validation_Status	Mutation_Status	Sequencing_Phase	Sequence_Source	Validation_Method	Score	BAM_File	Sequencer	Tumor_Sample_UUID	Matched_Norm_Sample_UUID	HGVSc	HGVSp	HGVSp_Short	Transcript_ID	Exon_Number	t_depth	t_ref_count	t_alt_count	n_depth	n_ref_count	n_alt_count	all_effects	Allele	Gene	Feature	Feature_type
SAMD11	0	.	GRCh38	chr1	942951	942951	+	Missense_Mutation	SNP	C	C	T	rs148327885		SKNAS_S2	NORMAL	C	C																c.1457N>T	p.Pro486Leu	p.P486L	ENST00000342066	11/14	255	145	110				SAMD11,missense_variant,p.Pro487Leu,ENST00000622503,;SAMD11,missense_variant,p.Pro486Leu,ENST00000342066,NM_152486.2;SAMD11,missense_variant,p.Pro424Leu,ENST00000618779,;SAMD11,missense_variant,p.Pro406Leu,ENST00000617307,;SAMD11,missense_variant,p.Pro378Leu,ENST00000616125,;SAMD11,missense_variant,p.Pro394Leu,ENST00000341065,;SAMD11,missense_variant,p.Pro361Leu,ENST00000618181,;SAMD11,missense_v…	T	ENSG00000187634	ENST00000342066	Transcript
ATAD3B	0	.	GRCh38	chr1	1490660	1490660	+	Missense_Mutation	SNP	G	G	C	rs140391164		SKNAS_S2	NORMAL	G	G																c.1603N>C	p.Val535Leu	p.V535L	ENST00000308647	15/16	292	144	148				ATAD3B,missense_variant,p.Val535Leu,ENST00000308647,NM_001317238.1,NM_031921.5;ATAD3B,non_coding_transcript_exon_variant,,ENST00000472194,;ATAD3B,non_coding_transcript_exon_variant,,ENST00000474481,;ATAD3B,non_coding_transcript_exon_variant,,ENST00000485748,;	C	ENSG00000160072	ENST00000308647	Transcript
ATAD3A	0	.	GRCh38	chr1	1520197	1520197	+	Missense_Mutation	SNP	G	G	A	rs763031171		SKNAS_S2	NORMAL	G	G																c.715N>A	p.Ala239Thr	p.A239T	ENST00000378755	6/16	555	372	183				ATAD3A,missense_variant,p.Ala239Thr,ENST00000378755,NM_018188.3;ATAD3A,missense_variant,p.Ala191Thr,ENST00000378756,NM_001170535.1;ATAD3A,missense_variant,p.Ala112Thr,ENST00000536055,NM_001170536.1;ATAD3A,missense_variant,p.Ala177Thr,ENST00000339113,;ATAD3A,upstream_gene_variant,,ENST00000400830,;ATAD3A,non_coding_transcript_exon_variant,,ENST00000429957,;ATAD3A,downstream_gene_variant,,ENST00000…	A	ENSG00000197785	ENST00000378755	Transcript
SLC35E2B	0	.	GRCh38	chr1	1668373	1668373	+	Missense_Mutation	SNP	C	C	T	rs12729295		SKNAS_S2	NORMAL	C	C																c.934N>A	p.Val312Ile	p.V312I	ENST00000617444	9/10	440	325	115				SLC35E2B,missense_variant,p.Val312Ile,ENST00000617444,NM_001290264.1;SLC35E2B,missense_variant,p.Val312Ile,ENST00000611123,NM_001110781.2;SLC35E2B,missense_variant,p.Arg229His,ENST00000614300,;RP11-345P4.6,upstream_gene_variant,,ENST00000596308,;SLC35E2B,non_coding_transcript_exon_variant,,ENST00000480991,;SLC35E2B,downstream_gene_variant,,ENST00000481276,;RP11-345P4.6,upstream_gene_variant,,ENST…	T	ENSG00000189339	ENST00000617444	Transcript
SLC35E2	0	.	GRCh38	chr1	1734812	1734812	+	Missense_Mutation	SNP	G	G	A	rs77655487		SKNAS_S2	NORMAL	G	G																c.610N>T	p.Arg204Trp	p.R204W	ENST00000246421	5/6	236	152	84				SLC35E2,missense_variant,p.Arg204Trp,ENST00000355439,NM_001199787.1;SLC35E2,missense_variant,p.Arg204Trp,ENST00000246421,NM_182838.2;RP1-283E3.8,non_coding_transcript_exon_variant,,ENST00000598846,;SLC35E2,non_coding_transcript_exon_variant,,ENST00000475229,;RP1-283E3.4,intron_variant,,ENST00000424604,;RP1-283E3.4,intron_variant,,ENST00000577672,;RP1-283E3.4,downstream_gene_variant,,ENST000004170…	A	ENSG00000215790	ENST00000246421	Transcript
SLC2A7	0	.	GRCh38	chr1	9007318	9007318	+	Missense_Mutation	SNP	A	G	G	rs199751862		SKNAS_S2	NORMAL	A	A																c.1184N>C	p.Ile395Thr	p.I395T	ENST00000400906	10/12	225	15	210				SLC2A7,missense_variant,p.Ile395Thr,ENST00000400906,NM_207420.2;	G	ENSG00000197241	ENST00000400906	Transcript
UBIAD1	0	.	GRCh38	chr1	11273755	11273755	+	Missense_Mutation	SNP	C	C	T	rs114000606		SKNAS_S2	NORMAL	C	C																c.224N>T	p.Ser75Phe	p.S75F	ENST00000376810	1/2	295	167	128				UBIAD1,missense_variant,p.Ser75Phe,ENST00000376810,NM_013319.2;UBIAD1,missense_variant,p.Ser75Phe,ENST00000376804,;UBIAD1,upstream_gene_variant,,ENST00000483738,;UBIAD1,upstream_gene_variant,,ENST00000486588,;UBE2V2P3,downstream_gene_variant,,ENST00000433562,;	T	ENSG00000120942	ENST00000376810	Transcript
MFN2	0	.	GRCh38	chr1	12009635	12009635	+	Missense_Mutation	SNP	G	G	A	rs142271930		SKNAS_S2	NORMAL	G	G																c.2113N>A	p.Val705Ile	p.V705I	ENST00000235329	18/19	234	130	104				MFN2,missense_variant,p.Val705Ile,ENST00000235329,NM_014874.3;MFN2,missense_variant,p.Val705Ile,ENST00000444836,NM_001127660.1;	A	ENSG00000116688	ENST00000235329	Transcript
AADACL3	0	.	GRCh38	chr1	12725527	12725527	+	Missense_Mutation	SNP	T	T	G	rs7513079		SKNAS_S2	NORMAL	T	T																c.755N>G	p.Phe252Cys	p.F252C	ENST00000359318	4/4	433	216	217				AADACL3,missense_variant,p.Phe252Cys,ENST00000359318,NM_001103170.2;AADACL3,non_coding_transcript_exon_variant,,ENST00000620146,;	G	ENSG00000188984	ENST00000359318	Transcript
C1orf158	0	.	GRCh38	chr1	12760937	12760937	+	Missense_Mutation	SNP	C	C	T	rs1132185		SKNAS_S2	NORMAL	C	C																c.571N>T	p.Leu191Phe	p.L191F	ENST00000614859	4/4	137	69	68				C1orf158,missense_variant,p.Leu191Phe,ENST00000614859,NM_152290.3;C1orf158,missense_variant,p.Leu153Phe,ENST00000376210,;	T	ENSG00000157330	ENST00000614859	Transcript
PRAMEF12	0	.	GRCh38	chr1	12775725	12775725	+	Missense_Mutation	SNP	C	C	T	rs1812242		SKNAS_S2	NORMAL	C	C																c.470N>T	p.Thr157Met	p.T157M	ENST00000357726	2/3	376	194	182				PRAMEF12,missense_variant,p.Thr157Met,ENST00000357726,NM_001080830.4;	T	ENSG00000116726	ENST00000357726	Transcript
PRAMEF1	0	.	GRCh38	chr1	12794381	12794381	+	Missense_Mutation	SNP	G	G	C	rs1063776		SKNAS_S2	NORMAL	G	G																c.754N>C	p.Glu252Gln	p.E252Q	ENST00000332296	3/4	448	262	186				PRAMEF1,missense_variant,p.Glu252Gln,ENST00000332296,NM_023013.4,NM_001291380.1;PRAMEF1,upstream_gene_variant,,ENST00000400814,;	C	ENSG00000116721	ENST00000332296	Transcript
PRAMEF11	0	.	GRCh38	chr1	12827720	12827720	+	Missense_Mutation	SNP	T	G	G	rs2486717		SKNAS_S2	NORMAL	T	T																c.404N>C	p.Lys135Thr	p.K135T	ENST00000619922	3/4	1038	16	1022				PRAMEF11,missense_variant,p.Lys135Thr,ENST00000619922,NM_001146344.2;RP5-845O24.8,upstream_gene_variant,,ENST00000438401,;	G	ENSG00000239810	ENST00000619922	Transcript
PRAMEF10	0	.	GRCh38	chr1	12893364	12893364	+	Missense_Mutation	SNP	C	C	T	novel		SKNAS_S2	NORMAL	C	C																c.977N>A	p.Arg326His	p.R326H	ENST00000235347	4/4	733	402	331				PRAMEF10,missense_variant,p.Arg326His,ENST00000235347,NM_001039361.4;	T	ENSG00000187545	ENST00000235347	Transcript
PRAMEF10	0	.	GRCh38	chr1	12893437	12893437	+	Missense_Mutation	SNP	C	C	G	rs61780549		SKNAS_S2	NORMAL	C	C																c.904N>C	p.Asp302His	p.D302H	ENST00000235347	4/4	462	320	142				PRAMEF10,missense_variant,p.Asp302His,ENST00000235347,NM_001039361.4;	G	ENSG00000187545	ENST00000235347	Transcript
PRAMEF10	0	.	GRCh38	chr1	12893472	12893472	+	Missense_Mutation	SNP	T	T	C	rs4661498		SKNAS_S2	NORMAL	T	T																c.869N>G	p.Tyr290Cys	p.Y290C	ENST00000235347	4/4	322	223	99				PRAMEF10,missense_variant,p.Tyr290Cys,ENST00000235347,NM_001039361.4;	C	ENSG00000187545	ENST00000235347	Transcript
PRAMEF7	0	.	GRCh38	chr1	12920302	12920302	+	Missense_Mutation	SNP	C	C	G	rs866190349		SKNAS_S2	NORMAL	C	C																c.1314N>G	p.Asn438Lys	p.N438K	ENST00000616979	4/4	712	393	319				PRAMEF7,missense_variant,p.Asn438Lys,ENST00000616979,NM_001012277.4;PRAMEF7,missense_variant,p.Asn438Lys,ENST00000330881,;RNU6-1072P,upstream_gene_variant,,ENST00000384703,;	G	ENSG00000204510	ENST00000616979	Transcript
PRAMEF7	0	.	GRCh38	chr1	12920307	12920307	+	Missense_Mutation	SNP	T	T	C	rs1832597		SKNAS_S2	NORMAL	T	T																c.1319N>C	p.Leu440Pro	p.L440P	ENST00000616979	4/4	683	502	181				PRAMEF7,missense_variant,p.Leu440Pro,ENST00000616979,NM_001012277.4;PRAMEF7,missense_variant,p.Leu440Pro,ENST00000330881,;RNU6-1072P,upstream_gene_variant,,ENST00000384703,;	C	ENSG00000204510	ENST00000616979	Transcript
HNRNPCL2	0	.	GRCh38	chr1	13115967	13115967	+	Missense_Mutation	SNP	C	C	T	rs28713604		SKNAS_S2	NORMAL	C	C																c.434N>A	p.Arg145His	p.R145H	ENST00000621994	2/2	464	258	206				HNRNPCL2,missense_variant,p.Arg145His,ENST00000621994,NM_001136561.3;	T	ENSG00000275774	ENST00000621994	Transcript
PRAMEF9	0	.	GRCh38	chr1	13175357	13175357	+	Missense_Mutation	SNP	C	C	T	novel		SKNAS_S2	NORMAL	C	C																c.77N>T	p.Ala26Val	p.A26V	ENST00000415919	2/4	51	21	30				PRAMEF9,missense_variant,p.Ala26Val,ENST00000415919,NM_001010890.2;	T	ENSG00000204505	ENST00000415919	Transcript
PRAMEF9	0	.	GRCh38	chr1	13176728	13176728	+	Missense_Mutation	SNP	C	C	A	novel		SKNAS_S2	NORMAL	C	C																c.781N>A	p.Gln261Lys	p.Q261K	ENST00000415919	3/4	60	20	40				PRAMEF9,missense_variant,p.Gln261Lys,ENST00000415919,NM_001010890.2;	A	ENSG00000204505	ENST00000415919	Transcript
PRAMEF9	0	.	GRCh38	chr1	13178750	13178750	+	Missense_Mutation	SNP	C	C	T	novel		SKNAS_S2	NORMAL	C	C																c.1055N>T	p.Ala352Val	p.A352V	ENST00000415919	4/4	111	50	61				PRAMEF9,missense_variant,p.Ala352Val,ENST00000415919,NM_001010890.2;	T	ENSG00000204505	ENST00000415919	Transcript
PRAMEF9	0	.	GRCh38	chr1	13178835	13178835	+	Missense_Mutation	SNP	T	T	G	novel		SKNAS_S2	NORMAL	T	T																c.1140N>G	p.Phe380Leu	p.F380L	ENST00000415919	4/4	167	77	90				PRAMEF9,missense_variant,p.Phe380Leu,ENST00000415919,NM_001010890.2;	G	ENSG00000204505	ENST00000415919	Transcript
PRAMEF9	0	.	GRCh38	chr1	13178951	13178951	+	Missense_Mutation	SNP	G	G	A	novel		SKNAS_S2	NORMAL	G	G																c.1256N>A	p.Arg419Gln	p.R419Q	ENST00000415919	4/4	578	296	282				PRAMEF9,missense_variant,p.Arg419Gln,ENST00000415919,NM_001010890.2;	A	ENSG00000204505	ENST00000415919	Transcript
PRAMEF13	0	.	GRCh38	chr1	13198424	13198424	+	RNA	SNP	G	G	A	novel		SKNAS_S2	NORMAL	G	G																n.770N>T			ENST00000625019	2/3	97	43	54				PRAMEF13,non_coding_transcript_exon_variant,,ENST00000625019,;	A	ENSG00000279169	ENST00000625019	Transcript
PRAMEF13	0	.	GRCh38	chr1	13198460	13198460	+	RNA	SNP	G	G	T	novel		SKNAS_S2	NORMAL	G	G																n.734N>A			ENST00000625019	2/3	145	106	39				PRAMEF13,non_coding_transcript_exon_variant,,ENST00000625019,;	T	ENSG00000279169	ENST00000625019	Transcript
PRAMEF13	0	.	GRCh38	chr1	13198496	13198496	+	RNA	SNP	G	G	T	novel		SKNAS_S2	NORMAL	G	G																n.698N>A			ENST00000625019	2/3	213	159	54				PRAMEF13,non_coding_transcript_exon_variant,,ENST00000625019,;	T	ENSG00000279169	ENST00000625019	Transcript
PRAMEF13	0	.	GRCh38	chr1	13198782	13198782	+	RNA	SNP	G	G	A	novel		SKNAS_S2	NORMAL	G	G																n.412N>T			ENST00000625019	2/3	103	36	67				PRAMEF13,non_coding_transcript_exon_variant,,ENST00000625019,;	A	ENSG00000279169	ENST00000625019	Transcript
PRAMEF13	0	.	GRCh38	chr1	13198902	13198902	+	RNA	SNP	G	A	A	novel		SKNAS_S2	NORMAL	G	G																n.292N>T			ENST00000625019	2/3	123	0	123				PRAMEF13,non_coding_transcript_exon_variant,,ENST00000625019,;	A	ENSG00000279169	ENST00000625019	Transcript
PRAMEF18	0	.	GRCh38	chr1	13223363	13223363	+	Missense_Mutation	SNP	G	A	A	novel		SKNAS_S2	NORMAL	G	G																c.1415N>T	p.Ser472Phe	p.S472F	ENST00000624297	3/3	12	0	12				PRAMEF18,missense_variant,p.Ser472Phe,ENST00000624297,NM_001099850.2;	A	ENSG00000279804	ENST00000624297	Transcript
PRAMEF18	0	.	GRCh38	chr1	13223492	13223492	+	Missense_Mutation	SNP	A	G	G	novel		SKNAS_S2	NORMAL	A	A																c.1286N>C	p.Leu429Ser	p.L429S	ENST00000624297	3/3	26	0	26				PRAMEF18,missense_variant,p.Leu429Ser,ENST00000624297,NM_001099850.2;	G	ENSG00000279804	ENST00000624297	Transcript
PRAMEF18	0	.	GRCh38	chr1	13223511	13223511	+	Missense_Mutation	SNP	T	C	C	novel		SKNAS_S2	NORMAL	T	T																c.1267N>G	p.Asn423Asp	p.N423D	ENST00000624297	3/3	21	0	21				PRAMEF18,missense_variant,p.Asn423Asp,ENST00000624297,NM_001099850.2;	C	ENSG00000279804	ENST00000624297	Transcript
PRAMEF18	0	.	GRCh38	chr1	13223849	13223849	+	Missense_Mutation	SNP	T	A	A	novel		SKNAS_S2	NORMAL	T	T																c.929N>T	p.Glu310Val	p.E310V	ENST00000624297	3/3	7	0	7				PRAMEF18,missense_variant,p.Glu310Val,ENST00000624297,NM_001099850.2;	A	ENSG00000279804	ENST00000624297	Transcript
PRAMEF18	0	.	GRCh38	chr1	13223853	13223853	+	Missense_Mutation	SNP	C	T	T	novel		SKNAS_S2	NORMAL	C	C																c.925N>A	p.Glu309Lys	p.E309K	ENST00000624297	3/3	7	0	7				PRAMEF18,missense_variant,p.Glu309Lys,ENST00000624297,NM_001099850.2;	T	ENSG00000279804	ENST00000624297	Transcript
PRAMEF18	0	.	GRCh38	chr1	13225068	13225068	+	Missense_Mutation	SNP	A	A	G	rs61780078		SKNAS_S2	NORMAL	A	A																c.659N>C	p.Leu220Pro	p.L220P	ENST00000624297	2/3	899	489	410				PRAMEF18,missense_variant,p.Leu220Pro,ENST00000624297,NM_001099850.2;	G	ENSG00000279804	ENST00000624297	Transcript
PRAMEF18	0	.	GRCh38	chr1	13225359	13225359	+	Missense_Mutation	SNP	A	G	G	rs201492352		SKNAS_S2	NORMAL	A	A																c.368N>C	p.Leu123Pro	p.L123P	ENST00000624297	2/3	639	0	638				PRAMEF18,missense_variant,p.Leu123Pro,ENST00000624297,NM_001099850.2;	G	ENSG00000279804	ENST00000624297	Transcript
PRAMEF18	0	.	GRCh38	chr1	13225408	13225408	+	Missense_Mutation	SNP	T	T	A	rs201369259		SKNAS_S2	NORMAL	T	T																c.319N>T	p.Met107Leu	p.M107L	ENST00000624297	2/3	368	205	163				PRAMEF18,missense_variant,p.Met107Leu,ENST00000624297,NM_001099850.2;	A	ENSG00000279804	ENST00000624297	Transcript
PRAMEF18	0	.	GRCh38	chr1	13226028	13226028	+	Missense_Mutation	SNP	C	C	T	novel		SKNAS_S2	NORMAL	C	C																c.85N>A	p.Val29Ile	p.V29I	ENST00000624297	1/3	790	426	364				PRAMEF18,missense_variant,p.Val29Ile,ENST00000624297,NM_001099850.2;	T	ENSG00000279804	ENST00000624297	Transcript
PRAMEF18	0	.	GRCh38	chr1	13226052	13226052	+	Missense_Mutation	SNP	T	T	C	novel		SKNAS_S2	NORMAL	T	T																c.61N>G	p.Arg21Gly	p.R21G	ENST00000624297	1/3	649	347	302				PRAMEF18,missense_variant,p.Arg21Gly,ENST00000624297,NM_001099850.2;	C	ENSG00000279804	ENST00000624297	Transcript
PRAMEF18	0	.	GRCh38	chr1	13226098	13226098	+	Missense_Mutation	SNP	G	G	T	novel		SKNAS_S2	NORMAL	G	G																c.15N>A	p.Phe5Leu	p.F5L	ENST00000624297	1/3	485	265	220				PRAMEF18,missense_variant,p.Phe5Leu,ENST00000624297,NM_001099850.2;	T	ENSG00000279804	ENST00000624297	Transcript
PRAMEF18	0	.	GRCh38	chr1	13226100	13226100	+	Missense_Mutation	SNP	A	A	G	novel		SKNAS_S2	NORMAL	A	A																c.13N>C	p.Phe5Leu	p.F5L	ENST00000624297	1/3	475	260	215				PRAMEF18,missense_variant,p.Phe5Leu,ENST00000624297,NM_001099850.2;	G	ENSG00000279804	ENST00000624297	Transcript
PRAMEF8	0	.	GRCh38	chr1	13281482	13281482	+	Missense_Mutation	SNP	G	G	C	rs9328936		SKNAS_S2	NORMAL	G	G																c.1314N>G	p.Asn438Lys	p.N438K	ENST00000357367	4/4	29	8	21				PRAMEF8,missense_variant,p.Asn438Lys,ENST00000357367,NM_001012276.3;PRAMEF8,missense_variant,p.Asn438Lys,ENST00000621519,;PRAMEF8,missense_variant,p.Asn438Lys,ENST00000614831,;RNU6-771P,upstream_gene_variant,,ENST00000384780,;	C	ENSG00000182330	ENST00000357367	Transcript
PRAMEF33P	0	.	GRCh38	chr1	13306141	13306141	+	RNA	SNP	C	C	A	rs143344715		SKNAS_S2	NORMAL	C	C																n.187N>A			ENST00000437300	1/3	98	65	33				PRAMEF15,intron_variant,,ENST00000613530,;PRAMEF33P,non_coding_transcript_exon_variant,,ENST00000437300,;	A	ENSG00000237700	ENST00000437300	Transcript
PRAMEF33P	0	.	GRCh38	chr1	13306172	13306172	+	RNA	SNP	C	C	T	rs200261441		SKNAS_S2	NORMAL	C	C																n.218N>T			ENST00000437300	1/3	96	62	34				PRAMEF15,intron_variant,,ENST00000613530,;PRAMEF33P,non_coding_transcript_exon_variant,,ENST00000437300,;	T	ENSG00000237700	ENST00000437300	Transcript
PRAMEF33P	0	.	GRCh38	chr1	13306667	13306667	+	RNA	SNP	A	G	G	rs752151122		SKNAS_S2	NORMAL	A	A																n.317N>G			ENST00000437300	2/3	120	0	120				PRAMEF15,intron_variant,,ENST00000613530,;PRAMEF33P,non_coding_transcript_exon_variant,,ENST00000437300,;	G	ENSG00000237700	ENST00000437300	Transcript
PRAMEF33P	0	.	GRCh38	chr1	13308474	13308474	+	RNA	SNP	C	G	G	rs201960966		SKNAS_S2	NORMAL	C	C																n.1012N>G			ENST00000437300	3/3	12	0	12				PRAMEF15,intron_variant,,ENST00000613530,;PRAMEF33P,non_coding_transcript_exon_variant,,ENST00000437300,;	G	ENSG00000237700	ENST00000437300	Transcript
PRAMEF19	0	.	GRCh38	chr1	13370686	13370686	+	Missense_Mutation	SNP	T	T	C	novel		SKNAS_S2	NORMAL	T	T																c.622N>G	p.Ile208Val	p.I208V	ENST00000376101	2/3	231	141	90				PRAMEF19,missense_variant,p.Ile208Val,ENST00000376101,;	C	ENSG00000204480	ENST00000376101	Transcript
PRAMEF19	0	.	GRCh38	chr1	13370693	13370693	+	Missense_Mutation	SNP	C	C	T	novel		SKNAS_S2	NORMAL	C	C																c.615N>A	p.Met205Ile	p.M205I	ENST00000376101	2/3	231	143	87				PRAMEF19,missense_variant,p.Met205Ile,ENST00000376101,;	T	ENSG00000204480	ENST00000376101	Transcript
PRAMEF19	0	.	GRCh38	chr1	13370713	13370713	+	Missense_Mutation	SNP	A	A	T	novel		SKNAS_S2	NORMAL	A	A																c.595N>A	p.Tyr199Asn	p.Y199N	ENST00000376101	2/3	262	155	107				PRAMEF19,missense_variant,p.Tyr199Asn,ENST00000376101,;	T	ENSG00000204480	ENST00000376101	Transcript
PRAMEF19	0	.	GRCh38	chr1	13370757	13370757	+	Missense_Mutation	SNP	C	C	T	novel		SKNAS_S2	NORMAL	C	C																c.551N>A	p.Gly184Glu	p.G184E	ENST00000376101	2/3	332	189	143				PRAMEF19,missense_variant,p.Gly184Glu,ENST00000376101,;	T	ENSG00000204480	ENST00000376101	Transcript
PRAMEF19	0	.	GRCh38	chr1	13370765	13370765	+	Missense_Mutation	SNP	C	C	G	novel		SKNAS_S2	NORMAL	C	C																c.543N>C	p.Glu181Asp	p.E181D	ENST00000376101	2/3	347	197	150				PRAMEF19,missense_variant,p.Glu181Asp,ENST00000376101,;	G	ENSG00000204480	ENST00000376101	Transcript
PRAMEF19	0	.	GRCh38	chr1	13370769	13370769	+	Missense_Mutation	SNP	A	A	G	novel		SKNAS_S2	NORMAL	A	A																c.539N>C	p.Phe180Ser	p.F180S	ENST00000376101	2/3	354	200	154				PRAMEF19,missense_variant,p.Phe180Ser,ENST00000376101,;	G	ENSG00000204480	ENST00000376101	Transcript
PRAMEF19	0	.	GRCh38	chr1	13370850	13370850	+	Missense_Mutation	SNP	G	G	A	novel		SKNAS_S2	NORMAL	G	G																c.458N>T	p.Ala153Val	p.A153V	ENST00000376101	2/3	424	220	204				PRAMEF19,missense_variant,p.Ala153Val,ENST00000376101,;	A	ENSG00000204480	ENST00000376101	Transcript
PRAMEF19	0	.	GRCh38	chr1	13370911	13370911	+	Missense_Mutation	SNP	C	C	T	novel		SKNAS_S2	NORMAL	C	C																c.397N>A	p.Val133Ile	p.V133I	ENST00000376101	2/3	472	277	195				PRAMEF19,missense_variant,p.Val133Ile,ENST00000376101,;	T	ENSG00000204480	ENST00000376101	Transcript
PRAMEF19	0	.	GRCh38	chr1	13370989	13370989	+	Missense_Mutation	SNP	G	G	C	novel		SKNAS_S2	NORMAL	G	G																c.319N>G	p.Arg107Gly	p.R107G	ENST00000376101	2/3	743	458	285				PRAMEF19,missense_variant,p.Arg107Gly,ENST00000376101,;	C	ENSG00000204480	ENST00000376101	Transcript
PRAMEF19	0	.	GRCh38	chr1	13371759	13371759	+	5'Flank	SNP	A	G	G	novel		SKNAS_S2	NORMAL	A	A																			ENST00000376101		152	16	136				PRAMEF19,upstream_gene_variant,,ENST00000376101,;	G	ENSG00000204480	ENST00000376101	Transcript
PRAMEF17	0	.	GRCh38	chr1	13390382	13390382	+	Missense_Mutation	SNP	G	G	A	rs200830320		SKNAS_S2	NORMAL	G	G																c.329N>A	p.Gly110Glu	p.G110E	ENST00000376098	2/3	423	223	200				PRAMEF17,missense_variant,p.Gly110Glu,ENST00000376098,NM_001099851.3;	A	ENSG00000204479	ENST00000376098	Transcript
PRAMEF20	0	.	GRCh38	chr1	13418237	13418237	+	Missense_Mutation	SNP	C	C	G	rs199886862		SKNAS_S2	NORMAL	C	C																c.403N>G	p.Leu135Val	p.L135V	ENST00000316412	3/4	559	288	271				PRAMEF20,missense_variant,p.Leu135Val,ENST00000316412,NM_001099852.2;PRAMEF20,missense_variant,p.Leu135Val,ENST00000602960,;	G	ENSG00000204478	ENST00000316412	Transcript
FAM131C	0	.	GRCh38	chr1	16058547	16058547	+	Missense_Mutation	SNP	G	G	A	rs77667563		SKNAS_S2	NORMAL	G	G																c.733N>T	p.Arg245Trp	p.R245W	ENST00000375662	7/7	152	69	83				FAM131C,missense_variant,p.Arg245Trp,ENST00000375662,NM_182623.2;CLCNKB,downstream_gene_variant,,ENST00000375679,NM_000085.4;CLCNKB,downstream_gene_variant,,ENST00000375667,NM_001165945.2;CLCNKB,downstream_gene_variant,,ENST00000619181,;CLCNKB,downstream_gene_variant,,ENST00000431772,;FAM131C,non_coding_transcript_exon_variant,,ENST00000494078,;	A	ENSG00000185519	ENST00000375662	Transcript
NBPF1	0	.	GRCh38	chr1	16564103	16564103	+	Missense_Mutation	SNP	T	T	A	rs2990550		SKNAS_S2	NORMAL	T	T																c.3260N>T	p.Tyr1087Phe	p.Y1087F	ENST00000430580	29/29	2440	1080	1360				NBPF1,missense_variant,p.Tyr1087Phe,ENST00000430580,NM_017940.4;NBPF1,missense_variant,p.Tyr1068Phe,ENST00000432949,;NBPF1,downstream_gene_variant,,ENST00000392963,;	A	ENSG00000219481	ENST00000430580	Transcript
NBPF1	0	.	GRCh38	chr1	16569139	16569139	+	Missense_Mutation	SNP	T	G	G	rs11581926		SKNAS_S2	NORMAL	T	T																c.2548N>C	p.Lys850Gln	p.K850Q	ENST00000430580	23/29	1853	385	1468				NBPF1,missense_variant,p.Lys850Gln,ENST00000430580,NM_017940.4;NBPF1,missense_variant,p.Lys850Gln,ENST00000432949,;NBPF1,3_prime_UTR_variant,,ENST00000392963,;	G	ENSG00000219481	ENST00000430580	Transcript
NBPF1	0	.	GRCh38	chr1	16575215	16575215	+	Missense_Mutation	SNP	C	C	G	rs3901680		SKNAS_S2	NORMAL	C	C																c.2134N>C	p.Asp712His	p.D712H	ENST00000430580	20/29	1396	969	427				NBPF1,missense_variant,p.Asp712His,ENST00000430580,NM_017940.4;NBPF1,missense_variant,p.Asp712His,ENST00000432949,;NBPF1,3_prime_UTR_variant,,ENST00000392963,;	G	ENSG00000219481	ENST00000430580	Transcript
MST1L	0	.	GRCh38	chr1	16757393	16757393	+	Splice_Region	SNP	C	C	T	rs1071687		SKNAS_S2	NORMAL	C	C																n.1909N>A			ENST00000624762	15/15	488	194	294				MST1L,splice_region_variant,,ENST00000624762,;MST1L,splice_region_variant,,ENST00000455405,;CROCC,intron_variant,,ENST00000466256,;MST1L,downstream_gene_variant,,ENST00000544155,;MST1L,downstream_gene_variant,,ENST00000545160,;MST1L,splice_region_variant,,ENST00000442552,;	T	ENSG00000186715	ENST00000624762	Transcript
MST1L	0	.	GRCh38	chr1	16757526	16757526	+	RNA	SNP	C	C	G	rs2446543		SKNAS_S2	NORMAL	C	C																n.1900N>C			ENST00000624762	14/15	1159	819	340				MST1L,non_coding_transcript_exon_variant,,ENST00000624762,;MST1L,non_coding_transcript_exon_variant,,ENST00000455405,;CROCC,intron_variant,,ENST00000466256,;MST1L,downstream_gene_variant,,ENST00000544155,;MST1L,downstream_gene_variant,,ENST00000545160,;MST1L,non_coding_transcript_exon_variant,,ENST00000442552,;	G	ENSG00000186715	ENST00000624762	Transcript
MST1L	0	.	GRCh38	chr1	16758473	16758473	+	RNA	SNP	G	G	C	rs2761533		SKNAS_S2	NORMAL	G	G																n.1507N>G			ENST00000624762	11/15	1205	816	388				MST1L,non_coding_transcript_exon_variant,,ENST00000624762,;MST1L,non_coding_transcript_exon_variant,,ENST00000455405,;MST1L,non_coding_transcript_exon_variant,,ENST00000544155,;CROCC,intron_variant,,ENST00000466256,;MST1L,downstream_gene_variant,,ENST00000545160,;MST1L,non_coding_transcript_exon_variant,,ENST00000442552,;	C	ENSG00000186715	ENST00000624762	Transcript
MST1L	0	.	GRCh38	chr1	16758932	16758932	+	RNA	SNP	T	T	C	rs2002186		SKNAS_S2	NORMAL	T	T																n.1264N>G			ENST00000624762	10/15	1667	928	739				MST1L,non_coding_transcript_exon_variant,,ENST00000624762,;CROCC,intron_variant,,ENST00000466256,;MST1L,upstream_gene_variant,,ENST00000455405,;MST1L,upstream_gene_variant,,ENST00000544155,;MST1L,downstream_gene_variant,,ENST00000545160,;MST1L,non_coding_transcript_exon_variant,,ENST00000442552,;	C	ENSG00000186715	ENST00000624762	Transcript
MST1L	0	.	GRCh38	chr1	16759007	16759007	+	RNA	SNP	T	T	C	rs2329006		SKNAS_S2	NORMAL	T	T																n.1189N>G			ENST00000624762	10/15	1618	575	1043				MST1L,non_coding_transcript_exon_variant,,ENST00000624762,;CROCC,intron_variant,,ENST00000466256,;MST1L,upstream_gene_variant,,ENST00000455405,;MST1L,upstream_gene_variant,,ENST00000544155,;MST1L,downstream_gene_variant,,ENST00000545160,;MST1L,non_coding_transcript_exon_variant,,ENST00000442552,;	C	ENSG00000186715	ENST00000624762	Transcript
MST1L	0	.	GRCh38	chr1	16759069	16759069	+	RNA	SNP	A	A	G	rs3851921		SKNAS_S2	NORMAL	A	A																n.1157N>C			ENST00000624762	9/15	1729	912	817				MST1L,non_coding_transcript_exon_variant,,ENST00000624762,;CROCC,intron_variant,,ENST00000466256,;MST1L,upstream_gene_variant,,ENST00000455405,;MST1L,upstream_gene_variant,,ENST00000544155,;MST1L,downstream_gene_variant,,ENST00000545160,;MST1L,non_coding_transcript_exon_variant,,ENST00000442552,;	G	ENSG00000186715	ENST00000624762	Transcript
MST1L	0	.	GRCh38	chr1	16759590	16759591	+	RNA	INS	-	-	C	rs771454570		SKNAS_S2	NORMAL	-	-																n.811_812insG			ENST00000624762	7/15	17	9	8				MST1L,non_coding_transcript_exon_variant,,ENST00000624762,;CROCC,intron_variant,,ENST00000466256,;MST1L,upstream_gene_variant,,ENST00000455405,;MST1L,upstream_gene_variant,,ENST00000544155,;MST1L,downstream_gene_variant,,ENST00000545160,;MST1L,non_coding_transcript_exon_variant,,ENST00000442552,;	C	ENSG00000186715	ENST00000624762	Transcript
MST1L	0	.	GRCh38	chr1	16759955	16759955	+	RNA	SNP	C	C	G	rs2761540		SKNAS_S2	NORMAL	C	C																n.649N>C			ENST00000624762	6/15	202	132	70				MST1L,non_coding_transcript_exon_variant,,ENST00000624762,;CROCC,intron_variant,,ENST00000466256,;MST1L,upstream_gene_variant,,ENST00000455405,;MST1L,upstream_gene_variant,,ENST00000544155,;MST1L,downstream_gene_variant,,ENST00000545160,;MST1L,non_coding_transcript_exon_variant,,ENST00000442552,;	G	ENSG00000186715	ENST00000624762	Transcript
MST1L	0	.	GRCh38	chr1	16759969	16759969	+	RNA	SNP	T	T	C	rs2761541		SKNAS_S2	NORMAL	T	T																n.635N>G			ENST00000624762	6/15	181	100	81				MST1L,non_coding_transcript_exon_variant,,ENST00000624762,;CROCC,intron_variant,,ENST00000466256,;MST1L,upstream_gene_variant,,ENST00000455405,;MST1L,upstream_gene_variant,,ENST00000544155,;MST1L,downstream_gene_variant,,ENST00000545160,;MST1L,non_coding_transcript_exon_variant,,ENST00000442552,;	C	ENSG00000186715	ENST00000624762	Transcript
MST1L	0	.	GRCh38	chr1	16760767	16760767	+	RNA	SNP	C	C	T	rs2926375		SKNAS_S2	NORMAL	C	C																n.322N>A			ENST00000624762	3/15	1178	604	574				MST1L,non_coding_transcript_exon_variant,,ENST00000624762,;CROCC,intron_variant,,ENST00000466256,;MST1L,upstream_gene_variant,,ENST00000455405,;MST1L,upstream_gene_variant,,ENST00000544155,;MST1L,downstream_gene_variant,,ENST00000545160,;MST1L,non_coding_transcript_exon_variant,,ENST00000442552,;	T	ENSG00000186715	ENST00000624762	Transcript
MST1L	0	.	GRCh38	chr1	16761047	16761051	+	RNA	DEL	GTGCT	GTGCT	-	rs113982165		SKNAS_S2	NORMAL	GTGCT	GTGCT																n.119_123delNNNNN			ENST00000624762	2/15	1450	1004	446				MST1L,non_coding_transcript_exon_variant,,ENST00000624762,;MST1L,non_coding_transcript_exon_variant,,ENST00000545160,;CROCC,intron_variant,,ENST00000466256,;MST1L,upstream_gene_variant,,ENST00000455405,;MST1L,upstream_gene_variant,,ENST00000544155,;MST1L,non_coding_transcript_exon_variant,,ENST00000442552,;	-	ENSG00000186715	ENST00000624762	Transcript
MST1L	0	.	GRCh38	chr1	16761087	16761087	+	RNA	SNP	G	G	A	rs10907280		SKNAS_S2	NORMAL	G	G																n.83N>T			ENST00000624762	2/15	1225	570	655				MST1L,non_coding_transcript_exon_variant,,ENST00000624762,;MST1L,non_coding_transcript_exon_variant,,ENST00000545160,;CROCC,intron_variant,,ENST00000466256,;MST1L,upstream_gene_variant,,ENST00000455405,;MST1L,upstream_gene_variant,,ENST00000544155,;MST1L,non_coding_transcript_exon_variant,,ENST00000442552,;	A	ENSG00000186715	ENST00000624762	Transcript
CROCC	0	.	GRCh38	chr1	16939065	16939065	+	Missense_Mutation	SNP	C	C	T	rs9435793		SKNAS_S2	NORMAL	C	C																c.1531N>T	p.Pro511Ser	p.P511S	ENST00000375541	12/37	250	179	71				CROCC,missense_variant,p.Pro511Ser,ENST00000375541,NM_014675.4;CROCC,missense_variant,p.Pro371Ser,ENST00000445545,;CROCC,missense_variant,p.Pro405Ser,ENST00000467938,;CROCC,missense_variant,p.Pro113Ser,ENST00000467715,;CROCC,non_coding_transcript_exon_variant,,ENST00000466256,;CROCC,non_coding_transcript_exon_variant,,ENST00000492631,;CROCC,non_coding_transcript_exon_variant,,ENST00000494191,;	T	ENSG00000058453	ENST00000375541	Transcript
CROCC	0	.	GRCh38	chr1	16940041	16940041	+	Missense_Mutation	SNP	G	G	C	rs9435714		SKNAS_S2	NORMAL	G	G																c.1756N>C	p.Asp586His	p.D586H	ENST00000375541	13/37	397	302	95				CROCC,missense_variant,p.Asp586His,ENST00000375541,NM_014675.4;CROCC,missense_variant,p.Asp446His,ENST00000445545,;CROCC,missense_variant,p.Asp480His,ENST00000467938,;CROCC,missense_variant,p.Asp188His,ENST00000467715,;CROCC,non_coding_transcript_exon_variant,,ENST00000466256,;CROCC,non_coding_transcript_exon_variant,,ENST00000492631,;CROCC,upstream_gene_variant,,ENST00000486318,;CROCC,intron_var…	C	ENSG00000058453	ENST00000375541	Transcript
CROCC	0	.	GRCh38	chr1	16945494	16945494	+	Missense_Mutation	SNP	G	G	A	rs147139590		SKNAS_S2	NORMAL	G	G																c.2024N>A	p.Arg675His	p.R675H	ENST00000375541	15/37	331	255	76				CROCC,missense_variant,p.Arg675His,ENST00000375541,NM_014675.4;CROCC,missense_variant,p.Arg535His,ENST00000445545,;CROCC,missense_variant,p.Arg569His,ENST00000467938,;CROCC,non_coding_transcript_exon_variant,,ENST00000492631,;CROCC,non_coding_transcript_exon_variant,,ENST00000486318,;CROCC,downstream_gene_variant,,ENST00000466256,;CROCC,upstream_gene_variant,,ENST00000477773,;CROCC,upstream_gene_…	A	ENSG00000058453	ENST00000375541	Transcript
KIF17	0	.	GRCh38	chr1	20664696	20664697	+	Frame_Shift_Ins	INS	-	-	G	novel		SKNAS_S2	NORMAL	-	-																c.2977_2978insC	p.Gln993ProfsTer4	p.Q993Pfs*4	ENST00000247986	15/15	300	174	126				KIF17,frameshift_variant,p.Gln993ProfsTer4,ENST00000247986,NM_020816.3;KIF17,frameshift_variant,p.Gln992ProfsTer4,ENST00000400463,NM_001122819.2;KIF17,frameshift_variant,p.Gln893ProfsTer4,ENST00000375044,NM_001287212.1;DDOST,upstream_gene_variant,,ENST00000415136,NM_005216.4;DDOST,upstream_gene_variant,,ENST00000375048,;DDOST,upstream_gene_variant,,ENST00000602624,;DDOST,upstream_gene_variant,,EN…	G	ENSG00000117245	ENST00000247986	Transcript
UBXN11	0	.	GRCh38	chr1	26282352	26282352	+	Missense_Mutation	SNP	C	C	A	rs6667693		SKNAS_S2	NORMAL	C	C																c.1510N>T	p.Gly504Cys	p.G504C	ENST00000374222	16/16	170	94	76				UBXN11,missense_variant,p.Gly384Cys,ENST00000314675,NM_001077262.1;UBXN11,missense_variant,p.Gly504Cys,ENST00000374222,;UBXN11,missense_variant,p.Gly471Cys,ENST00000374217,NM_145345.2;UBXN11,missense_variant,p.Gly504Cys,ENST00000374221,NM_183008.2;UBXN11,missense_variant,p.Gly471Cys,ENST00000357089,;UBXN11,missense_variant,p.Gly261Cys,ENST00000374223,;CEP85,downstream_gene_variant,,ENST0000045142…	A	ENSG00000158062	ENST00000374222	Transcript
UBXN11	0	.	GRCh38	chr1	26282361	26282361	+	Missense_Mutation	SNP	G	G	A	rs61775089		SKNAS_S2	NORMAL	G	G																c.1501N>T	p.Pro501Ser	p.P501S	ENST00000374222	16/16	183	106	77				UBXN11,missense_variant,p.Pro381Ser,ENST00000314675,NM_001077262.1;UBXN11,missense_variant,p.Pro501Ser,ENST00000374222,;UBXN11,missense_variant,p.Pro468Ser,ENST00000374217,NM_145345.2;UBXN11,missense_variant,p.Pro501Ser,ENST00000374221,NM_183008.2;UBXN11,missense_variant,p.Pro468Ser,ENST00000357089,;UBXN11,missense_variant,p.Pro258Ser,ENST00000374223,;CEP85,downstream_gene_variant,,ENST0000045142…	A	ENSG00000158062	ENST00000374222	Transcript
SYTL1	0	.	GRCh38	chr1	27350012	27350012	+	Missense_Mutation	SNP	C	C	A	rs774405748		SKNAS_S2	NORMAL	C	C																c.788N>A	p.Ala263Glu	p.A263E	ENST00000543823	8/14	136	87	49				SYTL1,missense_variant,p.Ala263Glu,ENST00000543823,;SYTL1,missense_variant,p.Ala251Glu,ENST00000318074,NM_032872.2;SYTL1,missense_variant,p.Ala263Glu,ENST00000616558,NM_001193308.1;SYTL1,missense_variant,p.Ala251Glu,ENST00000618673,;SYTL1,downstream_gene_variant,,ENST00000473280,;SYTL1,non_coding_transcript_exon_variant,,ENST00000490170,;SYTL1,non_coding_transcript_exon_variant,,ENST00000483926,;…	A	ENSG00000142765	ENST00000543823	Transcript
MAP3K6	0	.	GRCh38	chr1	27358541	27358541	+	Missense_Mutation	SNP	C	C	A	novel		SKNAS_S2	NORMAL	C	C																c.2654N>T	p.Arg885Leu	p.R885L	ENST00000493901	21/30	431	225	206				MAP3K6,missense_variant,p.Arg877Leu,ENST00000374040,NM_001297609.1;MAP3K6,missense_variant,p.Arg885Leu,ENST00000493901,NM_004672.4;MAP3K6,missense_variant,p.Arg885Leu,ENST00000357582,;MAP3K6,missense_variant,p.Arg609Leu,ENST00000472410,;SYTL1,downstream_gene_variant,,ENST00000543823,;SYTL1,downstream_gene_variant,,ENST00000318074,NM_032872.2;SYTL1,downstream_gene_variant,,ENST00000616558,NM_00119…	A	ENSG00000142733	ENST00000493901	Transcript
CD164L2	0	.	GRCh38	chr1	27382530	27382530	+	Missense_Mutation	SNP	C	T	T	rs2504779		SKNAS_S2	NORMAL	C	C																c.226N>A	p.Val76Met	p.V76M	ENST00000374027	2/5	294	0	294				CD164L2,missense_variant,p.Val76Met,ENST00000374027,NM_207397.3;CD164L2,missense_variant,p.Val76Met,ENST00000374030,NM_001330448.1;CD164L2,non_coding_transcript_exon_variant,,ENST00000374025,;	T	ENSG00000174950	ENST00000374027	Transcript
CD164L2	0	.	GRCh38	chr1	27382554	27382554	+	Missense_Mutation	SNP	C	T	T	rs2474297		SKNAS_S2	NORMAL	C	C																c.202N>A	p.Gly68Arg	p.G68R	ENST00000374027	2/5	275	0	275				CD164L2,missense_variant,p.Gly68Arg,ENST00000374027,NM_207397.3;CD164L2,missense_variant,p.Gly68Arg,ENST00000374030,NM_001330448.1;CD164L2,non_coding_transcript_exon_variant,,ENST00000374025,;	T	ENSG00000174950	ENST00000374027	Transcript
AHDC1	0	.	GRCh38	chr1	27552016	27552016	+	Missense_Mutation	SNP	T	T	G	rs758473342		SKNAS_S2	NORMAL	T	T																c.100N>C	p.Thr34Pro	p.T34P	ENST00000374011	6/7	20	11	9				AHDC1,missense_variant,p.Thr34Pro,ENST00000374011,NM_001029882.3;AHDC1,missense_variant,p.Thr34Pro,ENST00000247087,;AHDC1,downstream_gene_variant,,ENST00000490295,;AHDC1,downstream_gene_variant,,ENST00000487743,;	G	ENSG00000126705	ENST00000374011	Transcript
PTAFR	0	.	GRCh38	chr1	28150681	28150681	+	Missense_Mutation	SNP	T	T	C	rs138629813		SKNAS_S2	NORMAL	T	T																c.341N>G	p.Asn114Ser	p.N114S	ENST00000373857	2/2	452	245	207				PTAFR,missense_variant,p.Asn114Ser,ENST00000373857,NM_000952.4,NM_001164723.2;PTAFR,missense_variant,p.Asn114Ser,ENST00000539896,NM_001164722.2,NM_001164721.1;PTAFR,missense_variant,p.Asn114Ser,ENST00000305392,;	C	ENSG00000169403	ENST00000373857	Transcript
RNF19B	0	.	GRCh38	chr1	32964501	32964501	+	Missense_Mutation	SNP	T	G	G	rs113840389		SKNAS_S2	NORMAL	T	T																c.185N>C	p.Gln62Pro	p.Q62P	ENST00000373456	1/9	17	0	17				RNF19B,missense_variant,p.Gln62Pro,ENST00000356990,NM_001127361.2;RNF19B,missense_variant,p.Gln62Pro,ENST00000373456,NM_153341.3;RNF19B,missense_variant,p.Gln62Pro,ENST00000235150,NM_001300826.1;	G	ENSG00000116514	ENST00000373456	Transcript
AZIN2	0	.	GRCh38	chr1	33092200	33092200	+	Missense_Mutation	SNP	G	G	A	novel		SKNAS_S2	NORMAL	G	G																c.430N>A	p.Val144Ile	p.V144I	ENST00000373441	3/9	211	122	89				AZIN2,missense_variant,p.Val144Ile,ENST00000294517,NM_052998.3;AZIN2,missense_variant,p.Val144Ile,ENST00000373443,NM_001301823.1,NM_001293562.1;AZIN2,missense_variant,p.Val144Ile,ENST00000373441,NM_001301825.1;AZIN2,intron_variant,,ENST00000373440,;AZIN2,non_coding_transcript_exon_variant,,ENST00000484656,;AZIN2,non_coding_transcript_exon_variant,,ENST00000475935,;AZIN2,non_coding_transcript_exon…	A	ENSG00000142920	ENST00000373441	Transcript
HMGB4	0	.	GRCh38	chr1	33864495	33864495	+	Missense_Mutation	SNP	C	C	A	rs142033235		SKNAS_S2	NORMAL	C	C																c.304N>A	p.Leu102Ile	p.L102I	ENST00000522796	4/4	383	203	179				HMGB4,missense_variant,p.Leu102Ile,ENST00000522796,;HMGB4,missense_variant,p.Leu102Ile,ENST00000519684,NM_145205.5;CSMD2,intron_variant,,ENST00000373381,NM_001281956.1;CSMD2,intron_variant,,ENST00000619121,;CSMD2,intron_variant,,ENST00000373388,NM_052896.4;CSMD2-AS1,upstream_gene_variant,,ENST00000425631,;HMGB4,non_coding_transcript_exon_variant,,ENST00000425537,;HMGB4,downstream_gene_variant,,EN…	A	ENSG00000176256	ENST00000522796	Transcript
NCDN	0	.	GRCh38	chr1	35560635	35560635	+	Missense_Mutation	SNP	G	G	A	rs778475964		SKNAS_S2	NORMAL	G	G																c.484N>A	p.Val162Ile	p.V162I	ENST00000373243	3/7	412	202	210				NCDN,missense_variant,p.Val162Ile,ENST00000373243,NM_014284.2;NCDN,missense_variant,p.Val145Ile,ENST00000373253,NM_001014841.1;NCDN,missense_variant,p.Val162Ile,ENST00000356090,NM_001014839.1;NCDN,missense_variant,p.Val145Ile,ENST00000437806,;KIAA0319L,upstream_gene_variant,,ENST00000325722,NM_024874.4;KIAA0319L,upstream_gene_variant,,ENST00000426982,;NCDN,upstream_gene_variant,,ENST00000423723,;…	A	ENSG00000020129	ENST00000373243	Transcript
MACF1	0	.	GRCh38	chr1	39372528	39372528	+	Missense_Mutation	SNP	A	A	G	rs148069432		SKNAS_S2	NORMAL	A	A																c.6959N>G	p.Asn2320Ser	p.N2320S	ENST00000361689	46/93	221	111	110				MACF1,missense_variant,p.Asn4382Ser,ENST00000564288,;MACF1,missense_variant,p.Asn4419Ser,ENST00000567887,;MACF1,missense_variant,p.Asn4387Ser,ENST00000372915,;MACF1,missense_variant,p.Asn2822Ser,ENST00000289893,;MACF1,missense_variant,p.Asn2320Ser,ENST00000361689,NM_012090.5;MACF1,missense_variant,p.Asn1454Ser,ENST00000372925,;MACF1,non_coding_transcript_exon_variant,,ENST00000476350,;	G	ENSG00000127603	ENST00000361689	Transcript
BMP8A	0	.	GRCh38	chr1	39522412	39522412	+	Missense_Mutation	SNP	G	G	A	rs6525		SKNAS_S2	NORMAL	G	G																c.878N>A	p.Arg293His	p.R293H	ENST00000331593	5/7	437	301	136				BMP8A,missense_variant,p.Arg293His,ENST00000331593,NM_181809.3;RP11-69E11.4,non_coding_transcript_exon_variant,,ENST00000331856,;RP11-69E11.4,non_coding_transcript_exon_variant,,ENST00000458207,;RP11-69E11.4,non_coding_transcript_exon_variant,,ENST00000440190,;RP11-69E11.4,non_coding_transcript_exon_variant,,ENST00000450157,;RP11-69E11.4,non_coding_transcript_exon_variant,,ENST00000431553,;RP11-6…	A	ENSG00000183682	ENST00000331593	Transcript
BMP8B	0	.	GRCh38	chr1	39764664	39764664	+	Missense_Mutation	SNP	C	C	G	rs179472		SKNAS_S2	NORMAL	C	C																c.827N>C	p.Ser276Thr	p.S276T	ENST00000372827	4/7	399	123	276				BMP8B,missense_variant,p.Ser276Thr,ENST00000372827,NM_001720.3;OXCT2,downstream_gene_variant,,ENST00000327582,NM_022120.1;PPIE,downstream_gene_variant,,ENST00000372830,NM_001195007.1;PPIE,downstream_gene_variant,,ENST00000356511,NM_203456.2,NM_001319293.1;PPIE,downstream_gene_variant,,ENST00000467741,;	G	ENSG00000116985	ENST00000372827	Transcript
OXCT2	0	.	GRCh38	chr1	39769777	39769777	+	Missense_Mutation	SNP	G	G	C	rs143322993		SKNAS_S2	NORMAL	G	G																c.1479N>G	p.Asp493Glu	p.D493E	ENST00000327582	1/1	264	182	82				OXCT2,missense_variant,p.Asp493Glu,ENST00000327582,NM_022120.1;BMP8B,intron_variant,,ENST00000372827,NM_001720.3;	C	ENSG00000198754	ENST00000327582	Transcript
TRIT1	0	.	GRCh38	chr1	39852772	39852772	+	Missense_Mutation	SNP	C	C	T	novel		SKNAS_S2	NORMAL	C	C																c.519N>A	p.Met173Ile	p.M173I	ENST00000316891	4/11	283	150	133				TRIT1,missense_variant,p.Met173Ile,ENST00000316891,NM_017646.5;TRIT1,missense_variant,p.Met173Ile,ENST00000372818,NM_001312691.1;TRIT1,missense_variant,p.Met93Ile,ENST00000441669,NM_001312692.1;TRIT1,5_prime_UTR_variant,,ENST00000537440,;TRIT1,intron_variant,,ENST00000541099,;TRIT1,intron_variant,,ENST00000491865,;TRIT1,upstream_gene_variant,,ENST00000465417,;TRIT1,missense_variant,p.Met173Ile,EN…	T	ENSG00000043514	ENST00000316891	Transcript
FOXO6	0	.	GRCh38	chr1	41382388	41382388	+	Missense_Mutation	SNP	C	T	T	rs12092825		SKNAS_S2	NORMAL	C	C																c.1187N>T	p.Ala396Val	p.A396V	ENST00000372591	2/2	40	0	40				FOXO6,missense_variant,p.Ala396Val,ENST00000372591,NM_001291281.2;	T	ENSG00000204060	ENST00000372591	Transcript
P3H1	0	.	GRCh38	chr1	42748232	42748232	+	Missense_Mutation	SNP	T	T	G	rs144336336		SKNAS_S2	NORMAL	T	T																c.1806N>C	p.Lys602Asn	p.K602N	ENST00000236040	12/14	426	216	210				P3H1,missense_variant,p.Lys602Asn,ENST00000236040,NM_001243246.1;P3H1,missense_variant,p.Lys602Asn,ENST00000397054,NM_001146289.1;P3H1,missense_variant,p.Lys602Asn,ENST00000296388,NM_022356.3;P3H1,upstream_gene_variant,,ENST00000462474,;P3H1,downstream_gene_variant,,ENST00000447502,;P3H1,3_prime_UTR_variant,,ENST00000431412,;P3H1,non_coding_transcript_exon_variant,,ENST00000495874,;P3H1,non_codin…	G	ENSG00000117385	ENST00000236040	Transcript
PTPRF	0	.	GRCh38	chr1	43592562	43592562	+	Missense_Mutation	SNP	G	G	A	rs150963518		SKNAS_S2	NORMAL	G	G																c.1774N>A	p.Val592Ile	p.V592I	ENST00000359947	11/34	169	95	74				PTPRF,missense_variant,p.Val592Ile,ENST00000359947,NM_002840.3;PTPRF,missense_variant,p.Val592Ile,ENST00000438120,NM_130440.2;PTPRF,missense_variant,p.Val249Ile,ENST00000429895,;PTPRF,missense_variant,p.Val117Ile,ENST00000414879,;PTPRF,missense_variant,p.Val260Ile,ENST00000412568,;PTPRF,downstream_gene_variant,,ENST00000467464,;	A	ENSG00000142949	ENST00000359947	Transcript
EFCAB14	0	.	GRCh38	chr1	46691926	46691926	+	Frame_Shift_Del	DEL	G	G	-	novel		SKNAS_S2	NORMAL	G	G																c.591delN	p.Ile198LeufsTer5	p.I198Lfs*5	ENST00000371933	5/11	191	108	83				EFCAB14,frameshift_variant,p.Ile198LeufsTer5,ENST00000371933,NM_014774.2;EFCAB14-AS1,non_coding_transcript_exon_variant,,ENST00000442839,;EFCAB14-AS1,non_coding_transcript_exon_variant,,ENST00000418985,;EFCAB14,non_coding_transcript_exon_variant,,ENST00000484461,;EFCAB14,upstream_gene_variant,,ENST00000479745,;EFCAB14,upstream_gene_variant,,ENST00000487741,;EFCAB14,upstream_gene_variant,,ENST0000…	-	ENSG00000159658	ENST00000371933	Transcript
FAF1	0	.	GRCh38	chr1	50596138	50596138	+	Missense_Mutation	SNP	G	G	A	rs148072719		SKNAS_S2	NORMAL	G	G																c.823N>T	p.Arg275Trp	p.R275W	ENST00000396153	9/19	244	139	105				FAF1,missense_variant,p.Arg275Trp,ENST00000396153,NM_007051.2;FAF1,intron_variant,,ENST00000371778,;FAF1,non_coding_transcript_exon_variant,,ENST00000472808,;FAF1,missense_variant,p.Arg81Trp,ENST00000494400,;	A	ENSG00000185104	ENST00000396153	Transcript
NRDC	0	.	GRCh38	chr1	51791645	51791645	+	Missense_Mutation	SNP	T	T	A	rs150945886		SKNAS_S2	NORMAL	T	T																c.3097N>T	p.Thr1033Ser	p.T1033S	ENST00000354831	29/33	310	163	147				NRDC,missense_variant,p.Thr1033Ser,ENST00000354831,NM_002525.2;NRDC,missense_variant,p.Thr965Ser,ENST00000352171,NM_001101662.1;NRDC,missense_variant,p.Thr901Ser,ENST00000539524,NM_001242361.1;NRDC,3_prime_UTR_variant,,ENST00000544028,;NRDC,intron_variant,,ENST00000440943,;OSBPL9,intron_variant,,ENST00000625138,;OSBPL9,downstream_gene_variant,,ENST00000371714,NM_148908.3;OSBPL9,downstream_gene_va…	A	ENSG00000078618	ENST00000354831	Transcript
ABCA4	0	.	GRCh38	chr1	93998061	93998061	+	Missense_Mutation	SNP	C	C	T	rs1800555		SKNAS_S2	NORMAL	C	C																c.6529N>A	p.Asp2177Asn	p.D2177N	ENST00000370225	48/50	240	142	98				ABCA4,missense_variant,p.Asp2177Asn,ENST00000370225,NM_000350.2;ABCA4,missense_variant,p.Asp969Asn,ENST00000536513,;ABCA4,downstream_gene_variant,,ENST00000465352,;	T	ENSG00000198691	ENST00000370225	Transcript
DPYD	0	.	GRCh38	chr1	97883329	97883329	+	Missense_Mutation	SNP	A	A	G	rs1801265		SKNAS_S2	NORMAL	A	A																c.85N>C	p.Cys29Arg	p.C29R	ENST00000370192	2/23	228	142	86				DPYD,missense_variant,p.Cys29Arg,ENST00000370192,NM_000110.3;DPYD,missense_variant,p.Cys29Arg,ENST00000306031,NM_001160301.1;DPYD,non_coding_transcript_exon_variant,,ENST00000460019,;	G	ENSG00000188641	ENST00000370192	Transcript
PLPPR4	0	.	GRCh38	chr1	99306259	99306259	+	Missense_Mutation	SNP	A	A	G	novel		SKNAS_S2	NORMAL	A	A																c.1541N>G	p.Asn514Ser	p.N514S	ENST00000370185	7/7	232	112	120				PLPPR4,missense_variant,p.Asn514Ser,ENST00000370185,NM_014839.4;PLPPR4,missense_variant,p.Asn456Ser,ENST00000457765,NM_001166252.1;PLPPR4,missense_variant,p.Asn356Ser,ENST00000370184,;	G	ENSG00000117600	ENST00000370185	Transcript
RNPC3	0	.	GRCh38	chr1	103533838	103533844	+	Frame_Shift_Del	DEL	GGCTCTG	GGCTCTG	-	novel		SKNAS_S2	NORMAL	GGCTCTG	GGCTCTG																c.340_346delNNNNNNN	p.Gly114LysfsTer22	p.G114Kfs*22	ENST00000533099	4/16	106	85	21				RNPC3,frameshift_variant,p.Gly114LysfsTer22,ENST00000533099,;RNPC3,frameshift_variant,p.Gly114LysfsTer22,ENST00000524631,;RNPC3,frameshift_variant,p.Gly114LysfsTer22,ENST00000423855,NM_017619.3;RNPC3,frameshift_variant,p.Gly114LysfsTer22,ENST00000531883,;RNPC3,5_prime_UTR_variant,,ENST00000527062,;RNPC3,upstream_gene_variant,,ENST00000533834,;	-	ENSG00000185946	ENST00000533099	Transcript
NBPF6	0	.	GRCh38	chr1	108459067	108459067	+	Missense_Mutation	SNP	G	G	A	rs201936153		SKNAS_S2	NORMAL	G	G																c.986N>A	p.Ser329Asn	p.S329N	ENST00000495380	9/15	12	6	6				NBPF6,missense_variant,p.Ser329Asn,ENST00000495380,NM_001143988.1;NBPF6,missense_variant,p.Ser329Asn,ENST00000294652,;NBPF6,missense_variant,p.Ser358Asn,ENST00000370040,NM_001143987.1;NBPF6,missense_variant,p.Ser358Asn,ENST00000531446,;	A	ENSG00000186086	ENST00000495380	Transcript
CELSR2	0	.	GRCh38	chr1	109251971	109251971	+	Missense_Mutation	SNP	C	C	T	rs41279706		SKNAS_S2	NORMAL	C	C																c.1892N>T	p.Thr631Met	p.T631M	ENST00000271332	1/34	537	284	253				CELSR2,missense_variant,p.Thr631Met,ENST00000271332,NM_001408.2;	T	ENSG00000143126	ENST00000271332	Transcript
PSMA5	0	.	GRCh38	chr1	109411022	109411022	+	Missense_Mutation	SNP	C	C	T	novel		SKNAS_S2	NORMAL	C	C																c.550N>A	p.Val184Ile	p.V184I	ENST00000271308	7/9	202	108	94				PSMA5,missense_variant,p.Val184Ile,ENST00000271308,NM_002790.3;PSMA5,missense_variant,p.Val126Ile,ENST00000538610,NM_001199773.1,NM_001199774.1,NM_001199772.1;PSMA5,non_coding_transcript_exon_variant,,ENST00000490870,;PSMA5,downstream_gene_variant,,ENST00000484563,;PSMA5,downstream_gene_variant,,ENST00000477897,;PSMA5,downstream_gene_variant,,ENST00000491287,;	T	ENSG00000143106	ENST00000271308	Transcript
GNAT2	0	.	GRCh38	chr1	109608722	109608722	+	Missense_Mutation	SNP	C	C	T	rs41280330		SKNAS_S2	NORMAL	C	C																c.370N>A	p.Val124Met	p.V124M	ENST00000351050	4/8	426	239	187				GNAT2,missense_variant,p.Val124Met,ENST00000351050,NM_005272.3;GNAT2,incomplete_terminal_codon_variant,p.Ter124=,ENST00000622865,;GNAI3,3_prime_UTR_variant,,ENST00000369851,NM_006496.3;	T	ENSG00000134183	ENST00000351050	Transcript
GSTM4	0	.	GRCh38	chr1	109659038	109659038	+	Missense_Mutation	SNP	C	C	A	novel		SKNAS_S2	NORMAL	C	C																c.495N>A	p.Asp165Glu	p.D165E	ENST00000369836	7/8	644	355	289				GSTM4,missense_variant,p.Asp124Glu,ENST00000369833,;GSTM4,missense_variant,p.Asp165Glu,ENST00000369836,NM_000850.4;GSTM4,missense_variant,p.Asp165Glu,ENST00000326729,NM_147148.2;GSTM4,missense_variant,p.Asp165Glu,ENST00000336075,;GSTM4,non_coding_transcript_exon_variant,,ENST00000495742,;GSTM4,non_coding_transcript_exon_variant,,ENST00000493171,;GSTM4,non_coding_transcript_exon_variant,,ENST00000…	A	ENSG00000168765	ENST00000369836	Transcript
WNT2B	0	.	GRCh38	chr1	112516331	112516331	+	Missense_Mutation	SNP	G	G	T	novel		SKNAS_S2	NORMAL	G	G																c.595N>T	p.Ala199Ser	p.A199S	ENST00000369684	3/5	282	169	113				WNT2B,missense_variant,p.Ala180Ser,ENST00000369686,NM_004185.4;WNT2B,missense_variant,p.Ala199Ser,ENST00000369684,NM_024494.2;WNT2B,missense_variant,p.Ala107Ser,ENST00000256640,NM_001291880.1;RP4-671G15.2,downstream_gene_variant,,ENST00000608357,;WNT2B,non_coding_transcript_exon_variant,,ENST00000478360,;	T	ENSG00000134245	ENST00000369684	Transcript
FAM19A3	0	.	GRCh38	chr1	112724047	112724047	+	Missense_Mutation	SNP	G	G	T	novel		SKNAS_S2	NORMAL	G	G																c.368N>T	p.Trp123Leu	p.W123L	ENST00000369630	4/5	302	187	115				FAM19A3,missense_variant,p.Trp123Leu,ENST00000369630,NM_001004440.1;FAM19A3,missense_variant,p.Met100Ile,ENST00000361886,NM_182759.2;	T	ENSG00000184599	ENST00000369630	Transcript
NRAS	0	.	GRCh38	chr1	114713909	114713909	+	Missense_Mutation	SNP	G	G	T	rs121913254		SKNAS_S2	NORMAL	G	G																c.181N>A	p.Gln61Lys	p.Q61K	ENST00000369535	3/7	386	196	190				NRAS,missense_variant,p.Gln61Lys,ENST00000369535,NM_002524.4;CSDE1,downstream_gene_variant,,ENST00000610726,NM_001242891.1;CSDE1,downstream_gene_variant,,ENST00000438362,;CSDE1,downstream_gene_variant,,ENST00000358528,NM_001007553.2;CSDE1,downstream_gene_variant,,ENST00000339438,NM_007158.5;CSDE1,downstream_gene_variant,,ENST00000369530,NM_001130523.2;CSDE1,downstream_gene_variant,,ENST0000053088…	T	ENSG00000213281	ENST00000369535	Transcript
CD101	0	.	GRCh38	chr1	117013543	117013543	+	Missense_Mutation	SNP	G	G	A	rs17235752		SKNAS_S2	NORMAL	G	G																c.979N>A	p.Ala327Thr	p.A327T	ENST00000369470	4/10	334	181	153				CD101,missense_variant,p.Ala327Thr,ENST00000369470,NM_001256106.2,NM_004258.5,NM_001256109.2,NM_001256111.2;CD101,missense_variant,p.Ala327Thr,ENST00000256652,;	A	ENSG00000134256	ENST00000369470	Transcript
HMGCS2	0	.	GRCh38	chr1	119764457	119764457	+	Missense_Mutation	SNP	G	G	C	rs771955824		SKNAS_S2	NORMAL	G	G																c.274N>G	p.Arg92Gly	p.R92G	ENST00000369406	2/10	417	205	212				HMGCS2,missense_variant,p.Arg92Gly,ENST00000369406,NM_005518.3;HMGCS2,missense_variant,p.Arg92Gly,ENST00000544913,NM_001166107.1;HMGCS2,non_coding_transcript_exon_variant,,ENST00000476640,;	C	ENSG00000134240	ENST00000369406	Transcript
PFN1P2	0	.	GRCh38	chr1	120436639	120436640	+	5'Flank	DEL	AG	AG	-	novel		SKNAS_S2	NORMAL	AG	AG																			ENST00000604437		502	280	222				PFN1P2,upstream_gene_variant,,ENST00000604437,;NBPF8,non_coding_transcript_exon_variant,,ENST00000583271,;PFN1P2,upstream_gene_variant,,ENST00000621347,;	-	ENSG00000270392	ENST00000604437	Transcript
NBPF8	0	.	GRCh38	chr1	120440784	120440784	+	RNA	SNP	A	A	C	rs782361339		SKNAS_S2	NORMAL	A	A																n.706N>C			ENST00000583271	4/25	11	4	7				NBPF8,non_coding_transcript_exon_variant,,ENST00000583271,;	C	ENSG00000270231	ENST00000583271	Transcript
NBPF8	0	.	GRCh38	chr1	120449388	120449388	+	RNA	SNP	G	G	A	rs587605093		SKNAS_S2	NORMAL	G	G																n.1957N>A			ENST00000583271	11/25	290	73	217				NBPF8,non_coding_transcript_exon_variant,,ENST00000583271,;	A	ENSG00000270231	ENST00000583271	Transcript
NBPF8	0	.	GRCh38	chr1	120460584	120460584	+	RNA	SNP	G	G	A	novel		SKNAS_S2	NORMAL	G	G																n.2796N>A			ENST00000583271	18/25	640	364	276				NBPF8,non_coding_transcript_exon_variant,,ENST00000583271,;	A	ENSG00000270231	ENST00000583271	Transcript
NBPF8	0	.	GRCh38	chr1	120466107	120466107	+	RNA	SNP	C	C	G	novel		SKNAS_S2	NORMAL	C	C																n.3698N>G			ENST00000583271	25/25	518	269	249				NBPF8,non_coding_transcript_exon_variant,,ENST00000583271,;	G	ENSG00000270231	ENST00000583271	Transcript
FCGR1B	0	.	GRCh38	chr1	121088716	121088716	+	Missense_Mutation	SNP	A	G	G	rs201922049		SKNAS_S2	NORMAL	A	A																c.115N>G	p.Ile39Val	p.I39V	ENST00000369384	3/5	24	0	24				FCGR1B,missense_variant,p.Ile40Val,ENST00000616817,;FCGR1B,missense_variant,p.Ile39Val,ENST00000623603,NM_001244910.1;FCGR1B,missense_variant,p.Ile39Val,ENST00000369384,NM_001017986.3;FCGR1B,missense_variant,p.Ile16Val,ENST00000369178,;FCGR1B,intron_variant,,ENST00000369383,NM_001004340.3;RP11-439A17.10,intron_variant,,ENST00000426275,;RP11-439A17.9,downstream_gene_variant,,ENST00000457996,;FCGR1…	G	ENSG00000198019	ENST00000369384	Transcript
FAM72B	0	.	GRCh38	chr1	121177267	121177267	+	Missense_Mutation	SNP	C	C	T	novel		SKNAS_S2	NORMAL	C	C																c.296N>A	p.Gly99Glu	p.G99E	ENST00000369390	3/4	390	214	176				FAM72B,missense_variant,p.Gly99Glu,ENST00000369390,NM_001100910.1;FAM72B,missense_variant,p.Gly59Glu,ENST00000355228,NM_001320149.1;FAM72B,missense_variant,p.Gly70Glu,ENST00000452190,;FAM72B,missense_variant,p.Gly99Glu,ENST00000471903,;FAM72B,intron_variant,,ENST00000619376,;FAM72B,downstream_gene_variant,,ENST00000468129,;	T	ENSG00000188610	ENST00000369390	Transcript
SRGAP2C	0	.	GRCh38	chr1	121374827	121374827	+	Missense_Mutation	SNP	A	A	G	novel		SKNAS_S2	NORMAL	A	A																c.704N>G	p.His235Arg	p.H235R	ENST00000367123	7/10	227	131	96				SRGAP2C,missense_variant,p.His235Arg,ENST00000367123,NM_001271872.1,NM_001329984.1;SRGAP2C,missense_variant,p.His82Arg,ENST00000304465,;SRGAP2-AS1,intron_variant,,ENST00000437515,;	G	ENSG00000171943	ENST00000367123	Transcript
ANKRD35	0	.	GRCh38	chr1	145872994	145872994	+	Missense_Mutation	SNP	T	T	C	rs41315701		SKNAS_S2	NORMAL	T	T																c.1775N>G	p.Gln592Arg	p.Q592R	ENST00000355594	10/14	277	175	102				ANKRD35,missense_variant,p.Gln592Arg,ENST00000355594,NM_144698.4;ANKRD35,missense_variant,p.Gln502Arg,ENST00000544626,NM_001280799.1;	C	ENSG00000198483	ENST00000355594	Transcript
ANKRD35	0	.	GRCh38	chr1	145873487	145873487	+	Missense_Mutation	SNP	G	G	A	rs6670984		SKNAS_S2	NORMAL	G	G																c.1282N>T	p.Pro428Ser	p.P428S	ENST00000355594	10/14	666	417	249				ANKRD35,missense_variant,p.Pro428Ser,ENST00000355594,NM_144698.4;ANKRD35,missense_variant,p.Pro338Ser,ENST00000544626,NM_001280799.1;	A	ENSG00000198483	ENST00000355594	Transcript
TXNIP	0	.	GRCh38	chr1	145994726	145994726	+	Missense_Mutation	SNP	C	C	A	novel		SKNAS_S2	NORMAL	C	C																c.649N>T	p.Ala217Ser	p.A217S	ENST00000582401	5/8	668	464	204				TXNIP,missense_variant,p.Ala217Ser,ENST00000582401,NM_006472.5;TXNIP,missense_variant,p.Ala162Ser,ENST00000425134,NM_001313972.1;TXNIP,non_coding_transcript_exon_variant,,ENST00000488537,;TXNIP,upstream_gene_variant,,ENST00000486597,;	A	ENSG00000265972	ENST00000582401	Transcript
NBPF10	0	.	GRCh38	chr1	146066541	146066541	+	Missense_Mutation	SNP	T	T	G	novel		SKNAS_S2	NORMAL	T	T																c.11165N>C	p.Glu3722Ala	p.E3722A	ENST00000583866	90/90	62	13	49				NBPF10,missense_variant,p.Glu3722Ala,ENST00000583866,NM_001302371.1,NM_001039703.5;NBPF10,missense_variant,p.Glu1166Ala,ENST00000617010,;NBPF10,missense_variant,p.Glu848Ala,ENST00000610925,;NBPF10,missense_variant,p.Glu869Ala,ENST00000622244,;NBPF10,missense_variant,p.Glu794Ala,ENST00000613557,;NBPF10,missense_variant,p.Glu504Ala,ENST00000613224,;NBPF10,3_prime_UTR_variant,,ENST00000616399,;RP11-…	G	ENSG00000271425	ENST00000583866	Transcript
NBPF10	0	.	GRCh38	chr1	146069569	146069569	+	Missense_Mutation	SNP	C	T	T	novel		SKNAS_S2	NORMAL	C	C																c.10784N>A	p.Arg3595His	p.R3595H	ENST00000583866	86/90	483	37	446				NBPF10,missense_variant,p.Arg3595His,ENST00000583866,NM_001302371.1,NM_001039703.5;NBPF10,missense_variant,p.Arg1039His,ENST00000617010,;NBPF10,intron_variant,,ENST00000610925,;NBPF10,intron_variant,,ENST00000622244,;NBPF10,intron_variant,,ENST00000613557,;NBPF10,intron_variant,,ENST00000616399,;NBPF10,intron_variant,,ENST00000613224,;	T	ENSG00000271425	ENST00000583866	Transcript
NBPF10	0	.	GRCh38	chr1	146074336	146074336	+	Missense_Mutation	SNP	T	G	G	novel		SKNAS_S2	NORMAL	T	T																c.10013N>C	p.Gln3338Pro	p.Q3338P	ENST00000583866	80/90	118	5	113				NBPF10,missense_variant,p.Gln3338Pro,ENST00000583866,NM_001302371.1,NM_001039703.5;NBPF10,missense_variant,p.Gln782Pro,ENST00000617010,;NBPF10,intron_variant,,ENST00000610925,;NBPF10,intron_variant,,ENST00000622244,;NBPF10,intron_variant,,ENST00000613557,;NBPF10,intron_variant,,ENST00000616399,;NBPF10,intron_variant,,ENST00000613224,;	G	ENSG00000271425	ENST00000583866	Transcript
NBPF10	0	.	GRCh38	chr1	146074349	146074349	+	Missense_Mutation	SNP	T	G	G	novel		SKNAS_S2	NORMAL	T	T																c.10000N>C	p.Thr3334Pro	p.T3334P	ENST00000583866	80/90	169	4	165				NBPF10,missense_variant,p.Thr3334Pro,ENST00000583866,NM_001302371.1,NM_001039703.5;NBPF10,missense_variant,p.Thr778Pro,ENST00000617010,;NBPF10,intron_variant,,ENST00000610925,;NBPF10,intron_variant,,ENST00000622244,;NBPF10,intron_variant,,ENST00000613557,;NBPF10,intron_variant,,ENST00000616399,;NBPF10,intron_variant,,ENST00000613224,;	G	ENSG00000271425	ENST00000583866	Transcript
NBPF10	0	.	GRCh38	chr1	146135471	146135471	+	Missense_Mutation	SNP	T	C	C	rs3926769		SKNAS_S2	NORMAL	T	T																c.1142N>G	p.Lys381Arg	p.K381R	ENST00000583866	8/90	255	37	218				NBPF10,missense_variant,p.Lys381Arg,ENST00000583866,NM_001302371.1,NM_001039703.5;NBPF10,missense_variant,p.Lys41Arg,ENST00000610925,;NBPF10,missense_variant,p.Lys381Arg,ENST00000622244,;NBPF10,missense_variant,p.Lys381Arg,ENST00000613557,;NBPF10,missense_variant,p.Lys346Arg,ENST00000616399,;NBPF10,5_prime_UTR_variant,,ENST00000617010,;NBPF10,intron_variant,,ENST00000613224,;RP11-458D21.5,3_prime…	C	ENSG00000271425	ENST00000583866	Transcript
NBPF10	0	.	GRCh38	chr1	146140007	146140007	+	Missense_Mutation	SNP	C	C	T	novel		SKNAS_S2	NORMAL	C	C																c.580N>A	p.Ala194Thr	p.A194T	ENST00000583866	5/90	97	35	62				NBPF10,missense_variant,p.Ala194Thr,ENST00000583866,NM_001302371.1,NM_001039703.5;NBPF10,missense_variant,p.Ala194Thr,ENST00000622244,;NBPF10,missense_variant,p.Ala194Thr,ENST00000613557,;NBPF10,missense_variant,p.Ala159Thr,ENST00000616399,;NBPF10,5_prime_UTR_variant,,ENST00000617010,;NBPF10,intron_variant,,ENST00000613224,;NBPF10,upstream_gene_variant,,ENST00000610925,;RP11-458D21.5,3_prime_UTR_…	T	ENSG00000271425	ENST00000583866	Transcript
NBPF12	0	.	GRCh38	chr1	146988091	146988091	+	Missense_Mutation	SNP	A	A	G	rs200441040		SKNAS_S2	NORMAL	A	A																c.3254N>G	p.Glu1085Gly	p.E1085G	ENST00000617931	28/36	63	44	19				NBPF12,missense_variant,p.Glu1085Gly,ENST00000617931,;NBPF12,missense_variant,p.Glu1085Gly,ENST00000617844,NM_001278141.1;NBPF12,missense_variant,p.Glu1085Gly,ENST00000611443,;NBPF12,missense_variant,p.Glu814Gly,ENST00000579935,;NBPF12,missense_variant,p.Arg813Gly,ENST00000617614,;NBPF12,missense_variant,p.Glu739Gly,ENST00000613714,;NBPF12,missense_variant,p.Glu468Gly,ENST00000439206,;NBPF12,3_pr…	G	ENSG00000268043	ENST00000617931	Transcript
NBPF12	0	.	GRCh38	chr1	146992735	146992735	+	Missense_Mutation	SNP	T	T	C	rs3969671		SKNAS_S2	NORMAL	T	T																c.3872N>C	p.Val1291Ala	p.V1291A	ENST00000617931	34/36	305	220	85				NBPF12,missense_variant,p.Val1291Ala,ENST00000617931,;NBPF12,missense_variant,p.Val1291Ala,ENST00000617844,NM_001278141.1;NBPF12,missense_variant,p.Val945Ala,ENST00000579935,;NBPF12,intron_variant,,ENST00000611443,;NBPF12,intron_variant,,ENST00000617614,;NBPF12,intron_variant,,ENST00000613714,;NBPF12,intron_variant,,ENST00000617864,;NBPF12,intron_variant,,ENST00000439206,;	C	ENSG00000268043	ENST00000617931	Transcript
NBPF11	0	.	GRCh38	chr1	148126846	148126846	+	Missense_Mutation	SNP	T	T	C	rs57784339		SKNAS_S2	NORMAL	T	T																c.158N>G	p.Asn53Ser	p.N53S	ENST00000615281	5/24	491	315	176				NBPF11,missense_variant,p.Asn53Ser,ENST00000615281,NM_183372.5;NBPF11,missense_variant,p.Asn53Ser,ENST00000614015,NM_001101663.4;NBPF11,synonymous_variant,p.Gln52=,ENST00000614785,;NBPF11,synonymous_variant,p.Gln12=,ENST00000613531,;NBPF11,synonymous_variant,p.Gln12=,ENST00000614506,;PFN1P4,upstream_gene_variant,,ENST00000450970,;	C	ENSG00000263956	ENST00000615281	Transcript
NBPF14	0	.	GRCh38	chr1	148559961	148559961	+	Missense_Mutation	SNP	T	T	C	novel		SKNAS_S2	NORMAL	T	T																c.4561N>G	p.Ser1521Gly	p.S1521G	ENST00000619423	37/71	528	282	246				NBPF14,missense_variant,p.Ser1521Gly,ENST00000619423,NM_015383.2;NBPF14,missense_variant,p.Ser1352Gly,ENST00000614999,;NBPF14,intron_variant,,ENST00000621066,;NBPF14,intron_variant,,ENST00000581201,;NBPF14,intron_variant,,ENST00000621070,;NBPF14,intron_variant,,ENST00000620240,;NBPF14,intron_variant,,ENST00000614329,;NBPF14,intron_variant,,ENST00000616120,;NBPF14,intron_variant,,ENST00000611826,;	C	ENSG00000270629	ENST00000619423	Transcript
NBPF14	0	.	GRCh38	chr1	148593602	148593602	+	Missense_Mutation	SNP	G	G	A	novel		SKNAS_S2	NORMAL	G	G																c.274N>T	p.Leu92Phe	p.L92F	ENST00000619423	3/71	888	534	354				NBPF14,missense_variant,p.Leu92Phe,ENST00000619423,NM_015383.2;NBPF14,missense_variant,p.Leu92Phe,ENST00000614999,;NBPF14,missense_variant,p.Leu23Phe,ENST00000621066,;NBPF14,missense_variant,p.Leu92Phe,ENST00000581201,;NBPF14,missense_variant,p.Leu92Phe,ENST00000621070,;NBPF14,missense_variant,p.Leu92Phe,ENST00000611826,;NBPF14,intron_variant,,ENST00000620240,;NBPF14,intron_variant,,ENST000006143…	A	ENSG00000270629	ENST00000619423	Transcript
NBPF9	0	.	GRCh38	chr1	149075700	149075700	+	Missense_Mutation	SNP	G	G	C	novel		SKNAS_S2	NORMAL	G	G																c.943N>G	p.Leu315Val	p.L315V	ENST00000615421	11/29	1308	744	564				NBPF9,missense_variant,p.Leu315Val,ENST00000615421,;NBPF9,missense_variant,p.Leu315Val,ENST00000621645,;NBPF9,missense_variant,p.Leu315Val,ENST00000584027,NM_001277444.1;NBPF9,missense_variant,p.Leu315Val,ENST00000613969,NM_001037501.2;NBPF9,missense_variant,p.Leu315Val,ENST00000613595,NM_001037675.3;NBPF9,missense_variant,p.Leu315Val,ENST00000621074,;NBPF9,missense_variant,p.Leu315Val,ENST000006…	C	ENSG00000269713	ENST00000615421	Transcript
NBPF9	0	.	GRCh38	chr1	149075770	149075770	+	Missense_Mutation	SNP	G	G	C	novel		SKNAS_S2	NORMAL	G	G																c.873N>G	p.Ile291Met	p.I291M	ENST00000615421	11/29	1247	758	489				NBPF9,missense_variant,p.Ile291Met,ENST00000615421,;NBPF9,missense_variant,p.Ile291Met,ENST00000621645,;NBPF9,missense_variant,p.Ile291Met,ENST00000584027,NM_001277444.1;NBPF9,missense_variant,p.Ile291Met,ENST00000613969,NM_001037501.2;NBPF9,missense_variant,p.Ile291Met,ENST00000613595,NM_001037675.3;NBPF9,missense_variant,p.Ile291Met,ENST00000621074,;NBPF9,missense_variant,p.Ile291Met,ENST000006…	C	ENSG00000269713	ENST00000615421	Transcript
MRPS21	0	.	GRCh38	chr1	150308112	150308112	+	Missense_Mutation	SNP	T	C	C	rs10480		SKNAS_S2	NORMAL	T	T																c.148N>C	p.Cys50Arg	p.C50R	ENST00000581066	2/2	430	0	430				MRPS21,missense_variant,p.Cys50Arg,ENST00000581066,NM_018997.3;MRPS21,missense_variant,p.Cys50Arg,ENST00000614145,NM_031901.5;AC242988.1,upstream_gene_variant,,ENST00000624245,;	C	ENSG00000266472	ENST00000581066	Transcript
ARNT	0	.	GRCh38	chr1	150817408	150817408	+	Missense_Mutation	SNP	C	C	T	rs1805133		SKNAS_S2	NORMAL	C	C																c.1531N>A	p.Asp511Asn	p.D511N	ENST00000358595	16/22	600	411	189				ARNT,missense_variant,p.Asp511Asn,ENST00000358595,NM_001668.3;ARNT,missense_variant,p.Asp511Asn,ENST00000354396,NM_001286036.1;ARNT,missense_variant,p.Asp497Asn,ENST00000515192,NM_001286035.1;ARNT,missense_variant,p.Asp496Asn,ENST00000505755,NM_178427.2,NM_001197325.1;RNU6-1309P,upstream_gene_variant,,ENST00000363305,;ARNT,non_coding_transcript_exon_variant,,ENST00000510273,;ARNT,intron_variant,,…	T	ENSG00000143437	ENST00000358595	Transcript
ANXA9	0	.	GRCh38	chr1	150988117	150988117	+	Missense_Mutation	SNP	G	G	A	rs149528939		SKNAS_S2	NORMAL	G	G																c.724N>A	p.Gly242Arg	p.G242R	ENST00000368947	11/14	799	532	267				ANXA9,missense_variant,p.Gly242Arg,ENST00000368947,NM_003568.2;ANXA9,downstream_gene_variant,,ENST00000474997,;	A	ENSG00000143412	ENST00000368947	Transcript
PRUNE1	0	.	GRCh38	chr1	151017828	151017828	+	Missense_Mutation	SNP	A	A	G	rs138499343		SKNAS_S2	NORMAL	A	A																c.56N>G	p.His19Arg	p.H19R	ENST00000271620	2/8	528	185	343				PRUNE1,missense_variant,p.His19Arg,ENST00000271620,NM_021222.2,NM_001303242.1;PRUNE1,5_prime_UTR_variant,,ENST00000368936,NM_001303229.1;PRUNE1,5_prime_UTR_variant,,ENST00000368935,;PRUNE1,5_prime_UTR_variant,,ENST00000431193,;PRUNE1,intron_variant,,ENST00000368937,;PRUNE1,intron_variant,,ENST00000450884,;RNU6-884P,downstream_gene_variant,,ENST00000363889,;PRUNE1,non_coding_transcript_exon_varian…	G	ENSG00000143363	ENST00000271620	Transcript
HRNR	0	.	GRCh38	chr1	152215334	152215334	+	Missense_Mutation	SNP	G	A	A	rs145371085		SKNAS_S2	NORMAL	G	G																c.6295N>T	p.Pro2099Ser	p.P2099S	ENST00000368801	3/3	323	0	323				HRNR,missense_variant,p.Pro2099Ser,ENST00000368801,NM_001009931.2;FLG-AS1,intron_variant,,ENST00000420707,;FLG-AS1,intron_variant,,ENST00000593011,;	A	ENSG00000197915	ENST00000368801	Transcript
HRNR	0	.	GRCh38	chr1	152216579	152216579	+	Missense_Mutation	SNP	G	C	C	rs4845749		SKNAS_S2	NORMAL	G	G																c.5050N>G	p.Arg1684Gly	p.R1684G	ENST00000368801	3/3	107	1	106				HRNR,missense_variant,p.Arg1684Gly,ENST00000368801,NM_001009931.2;FLG-AS1,intron_variant,,ENST00000420707,;FLG-AS1,intron_variant,,ENST00000593011,;	C	ENSG00000197915	ENST00000368801	Transcript
HRNR	0	.	GRCh38	chr1	152223254	152223254	+	Missense_Mutation	DEL	T	-	-	novel		SKNAS_S2	NORMAL	T	T																c.-1_1delNNinsA			ENST00000368801	2/3	381	3	342				HRNR,coding_sequence_variant,,ENST00000368801,NM_001009931.2;FLG-AS1,intron_variant,,ENST00000420707,;FLG-AS1,intron_variant,,ENST00000593011,;	T	ENSG00000197915	ENST00000368801	Transcript
FLG	0	.	GRCh38	chr1	152308260	152308260	+	Missense_Mutation	SNP	T	T	C	rs66977240		SKNAS_S2	NORMAL	T	T																c.6626N>G	p.His2209Arg	p.H2209R	ENST00000368799	3/3	2014	1315	699				FLG,missense_variant,p.His2209Arg,ENST00000368799,NM_002016.1;FLG-AS1,intron_variant,,ENST00000420707,;FLG-AS1,intron_variant,,ENST00000593011,;	C	ENSG00000143631	ENST00000368799	Transcript
FLG	0	.	GRCh38	chr1	152310577	152310577	+	Missense_Mutation	SNP	G	G	A	rs12750571		SKNAS_S2	NORMAL	G	G																c.4309N>T	p.Arg1437Cys	p.R1437C	ENST00000368799	3/3	949	656	293				FLG,missense_variant,p.Arg1437Cys,ENST00000368799,NM_002016.1;FLG-AS1,intron_variant,,ENST00000420707,;FLG-AS1,intron_variant,,ENST00000593011,;FLG-AS1,upstream_gene_variant,,ENST00000392688,;	A	ENSG00000143631	ENST00000368799	Transcript
FLG2	0	.	GRCh38	chr1	152354682	152354685	+	Frame_Shift_Del	DEL	TATT	TATT	-	rs556285121		SKNAS_S2	NORMAL	TATT	TATT																c.3101_3104delNNNN	p.Gln1034ProfsTer192	p.Q1034Pfs*192	ENST00000388718	3/3	1357	521	836				FLG2,frameshift_variant,p.Gln1034ProfsTer192,ENST00000388718,NM_001014342.2;FLG-AS1,intron_variant,,ENST00000392688,;FLG-AS1,intron_variant,,ENST00000445097,;FLG-AS1,intron_variant,,ENST00000629331,;	-	ENSG00000143520	ENST00000388718	Transcript
SMCP	0	.	GRCh38	chr1	152884460	152884460	+	Missense_Mutation	SNP	C	C	A	novel		SKNAS_S2	NORMAL	C	C																c.38N>A	p.Ala13Glu	p.A13E	ENST00000368765	2/2	348	262	86				SMCP,missense_variant,p.Ala13Glu,ENST00000368765,NM_030663.2;	A	ENSG00000163206	ENST00000368765	Transcript
MUC1	0	.	GRCh38	chr1	155188465	155188465	+	Missense_Mutation	SNP	C	C	T	rs11465205		SKNAS_S2	NORMAL	C	C																c.613N>A	p.Gly205Ser	p.G205S	ENST00000612778	3/8	301	209	92				MUC1,missense_variant,p.Gly983Ser,ENST00000611571,;MUC1,missense_variant,p.Gly205Ser,ENST00000612778,NM_001204286.1;MUC1,missense_variant,p.Gly196Ser,ENST00000620103,NM_001204285.1;MUC1,synonymous_variant,p.Thr75=,ENST00000462215,;MUC1,intron_variant,,ENST00000457295,;MUC1,intron_variant,,ENST00000338684,NM_001204291.1,NM_001204289.1;MUC1,intron_variant,,ENST00000610359,NM_001204292.1;MUC1,intron…	T	ENSG00000185499	ENST00000612778	Transcript
MTX1	0	.	GRCh38	chr1	155208991	155208991	+	Missense_Mutation	SNP	T	A	A	rs760077		SKNAS_S2	NORMAL	T	T																c.187N>A	p.Ser63Thr	p.S63T	ENST00000368376	1/8	361	18	343				MTX1,missense_variant,p.Ser63Thr,ENST00000368376,NM_002455.4;MTX1,missense_variant,p.Ser63Thr,ENST00000316721,NM_198883.3;THBS3,upstream_gene_variant,,ENST00000541576,NM_001252607.1;THBS3,upstream_gene_variant,,ENST00000368378,NM_007112.4;THBS3,upstream_gene_variant,,ENST00000541990,;THBS3,upstream_gene_variant,,ENST00000457183,NM_001252608.1;MTX1,upstream_gene_variant,,ENST00000609421,;MIR92B,do…	A	ENSG00000173171	ENST00000368376	Transcript
RHBG	0	.	GRCh38	chr1	156384556	156384557	+	Frame_Shift_Ins	INS	-	C	C	novel		SKNAS_S2	NORMAL	-	-																c.1264_1265insC	p.Asp425ArgfsTer18	p.D425Rfs*18	ENST00000537040	9/10	228	6	222				RHBG,frameshift_variant,p.Asp425ArgfsTer18,ENST00000537040,NM_020407.4,NM_001256395.1,NM_001256396.1;RP11-139I14.2,upstream_gene_variant,,ENST00000451362,;RHBG,intron_variant,,ENST00000494874,;RHBG,3_prime_UTR_variant,,ENST00000620376,;RHBG,3_prime_UTR_variant,,ENST00000451864,;RHBG,3_prime_UTR_variant,,ENST00000613460,;RHBG,3_prime_UTR_variant,,ENST00000612897,;RHBG,non_coding_transcript_exon_va…	C	ENSG00000132677	ENST00000537040	Transcript
FCRL2	0	.	GRCh38	chr1	157769983	157769983	+	Missense_Mutation	SNP	G	G	T	novel		SKNAS_S2	NORMAL	G	G																c.478N>A	p.Pro160Thr	p.P160T	ENST00000361516	4/12	337	248	89				FCRL2,missense_variant,p.Pro160Thr,ENST00000361516,NM_030764.3;FCRL2,intron_variant,,ENST00000368181,;FCRL2,upstream_gene_variant,,ENST00000469986,;FCRL2,non_coding_transcript_exon_variant,,ENST00000368178,;FCRL2,non_coding_transcript_exon_variant,,ENST00000462774,;	T	ENSG00000132704	ENST00000361516	Transcript
ITLN1	0	.	GRCh38	chr1	160882067	160882067	+	Missense_Mutation	SNP	G	G	A	rs370375904		SKNAS_S2	NORMAL	G	G																c.295N>T	p.Arg99Cys	p.R99C	ENST00000326245	4/8	621	412	209				ITLN1,missense_variant,p.Arg99Cys,ENST00000326245,NM_017625.2;ITLN1,non_coding_transcript_exon_variant,,ENST00000464077,;ITLN1,upstream_gene_variant,,ENST00000487531,;	A	ENSG00000179914	ENST00000326245	Transcript
TSTD1	0	.	GRCh38	chr1	161037973	161037973	+	Missense_Mutation	SNP	C	C	G	novel		SKNAS_S2	NORMAL	C	C																c.236N>C	p.Cys79Ser	p.C79S	ENST00000423014	3/4	548	350	198				TSTD1,missense_variant,p.Cys79Ser,ENST00000318289,NM_001113205.1;TSTD1,missense_variant,p.Cys79Ser,ENST00000423014,NM_001113207.1;TSTD1,missense_variant,p.Cys86Ser,ENST00000368023,;TSTD1,missense_variant,p.Cys26Ser,ENST00000466967,;TSTD1,missense_variant,p.Cys38Ser,ENST00000368024,NM_001113206.1;USF1,downstream_gene_variant,,ENST00000368021,NM_007122.4,NM_207005.2;USF1,downstream_gene_variant,,EN…	G	ENSG00000215845	ENST00000423014	Transcript
FCGR3A	0	.	GRCh38	chr1	161548424	161548424	+	Missense_Mutation	SNP	T	T	C	rs148181339		SKNAS_S2	NORMAL	T	T																c.424N>G	p.Ile142Val	p.I142V	ENST00000367969	3/5	1095	789	306				FCGR3A,missense_variant,p.Ile142Val,ENST00000367969,NM_001127592.1,NM_000569.6;FCGR3A,missense_variant,p.Ile106Val,ENST00000443193,;FCGR3A,missense_variant,p.Ile106Val,ENST00000436743,NM_001127596.1,NM_001127595.1,NM_001127593.1;FCGR3A,missense_variant,p.Ile106Val,ENST00000367967,;FCGR3A,missense_variant,p.Ile123Val,ENST00000426740,;FCGR3A,missense_variant,p.Ile105Val,ENST00000442336,;FCGR3A,non_…	C	ENSG00000203747	ENST00000367969	Transcript
FCGR3B	0	.	GRCh38	chr1	161626348	161626348	+	Missense_Mutation	SNP	T	T	G	novel		SKNAS_S2	NORMAL	T	T																c.482N>C	p.His161Pro	p.H161P	ENST00000531221	4/5	536	365	171				FCGR3B,missense_variant,p.His125Pro,ENST00000294800,;FCGR3B,missense_variant,p.His108Pro,ENST00000613418,NM_001271036.1;FCGR3B,missense_variant,p.His125Pro,ENST00000367964,NM_000570.4;FCGR3B,missense_variant,p.His161Pro,ENST00000531221,NM_001271035.1,NM_001244753.1;FCGR3B,missense_variant,p.His146Pro,ENST00000421702,;FCGR3B,intron_variant,,ENST00000614870,NM_001271037.1;FCGR3B,downstream_gene_var…	G	ENSG00000162747	ENST00000531221	Transcript
DCAF6	0	.	GRCh38	chr1	168002558	168002558	+	Missense_Mutation	SNP	G	G	A	novel		SKNAS_S2	NORMAL	G	G																c.980N>A	p.Ser327Asn	p.S327N	ENST00000367840	8/22	521	380	141				DCAF6,missense_variant,p.Ser296Asn,ENST00000432587,NM_001198957.1;DCAF6,missense_variant,p.Ser327Asn,ENST00000367840,NM_001198956.1;DCAF6,missense_variant,p.Ser327Asn,ENST00000367843,NM_018442.3;DCAF6,missense_variant,p.Ser327Asn,ENST00000312263,NM_001017977.2;MIR1255B2,downstream_gene_variant,,ENST00000408618,;DCAF6,missense_variant,p.Ser327Asn,ENST00000470721,;	A	ENSG00000143164	ENST00000367840	Transcript
F5	0	.	GRCh38	chr1	169529782	169529782	+	Missense_Mutation	SNP	G	G	C	rs6034		SKNAS_S2	NORMAL	G	G																c.5245N>G	p.Leu1749Val	p.L1749V	ENST00000367797	16/25	506	382	124				F5,missense_variant,p.Leu1754Val,ENST00000367796,;F5,missense_variant,p.Leu1749Val,ENST00000367797,NM_000130.4;	C	ENSG00000198734	ENST00000367797	Transcript
F5	0	.	GRCh38	chr1	169530940	169530940	+	Missense_Mutation	SNP	G	G	C	rs6011		SKNAS_S2	NORMAL	G	G																c.5054N>G	p.Thr1685Ser	p.T1685S	ENST00000367797	15/25	578	419	159				F5,missense_variant,p.Thr1690Ser,ENST00000367796,;F5,missense_variant,p.Thr1685Ser,ENST00000367797,NM_000130.4;	C	ENSG00000198734	ENST00000367797	Transcript
FMO2	0	.	GRCh38	chr1	171208951	171208951	+	Nonsense_Mutation	SNP	C	T	T	rs6661174		SKNAS_S2	NORMAL	C	C																c.1414N>T	p.Gln472Ter	p.Q472*	ENST00000209929	9/9	444	0	444				FMO2,stop_gained,p.Gln472Ter,ENST00000209929,NM_001460.4;RP1-127D3.4,intron_variant,,ENST00000422841,;RP1-127D3.4,intron_variant,,ENST00000445909,;RP1-127D3.4,intron_variant,,ENST00000445290,;FMO2,downstream_gene_variant,,ENST00000489354,;FMO2,3_prime_UTR_variant,,ENST00000529935,;FMO2,non_coding_transcript_exon_variant,,ENST00000488431,;	T	ENSG00000094963	ENST00000209929	Transcript
KIAA0040	0	.	GRCh38	chr1	175160819	175160819	+	Missense_Mutation	SNP	G	G	T	rs3208835		SKNAS_S2	NORMAL	G	G																c.195N>A	p.Asn65Lys	p.N65K	ENST00000545251	3/3	248	170	78				KIAA0040,missense_variant,p.Asn65Lys,ENST00000423313,NM_001319231.1,NM_014656.2,NM_001162893.1;KIAA0040,missense_variant,p.Asn65Lys,ENST00000444639,NM_001162894.1,NM_001319230.1;KIAA0040,missense_variant,p.Asn65Lys,ENST00000545251,NM_001162895.1;KIAA0040,5_prime_UTR_variant,,ENST00000619513,;KIAA0040,downstream_gene_variant,,ENST00000567124,;KIAA0040,downstream_gene_variant,,ENST00000563563,;	T	ENSG00000235750	ENST00000545251	Transcript
ASTN1	0	.	GRCh38	chr1	176949282	176949282	+	Missense_Mutation	SNP	A	A	T	rs756954577		SKNAS_S2	NORMAL	A	A																c.1957N>A	p.Ser653Thr	p.S653T	ENST00000361833	12/23	392	273	119				ASTN1,missense_variant,p.Ser653Thr,ENST00000361833,NM_004319.2;ASTN1,missense_variant,p.Ser653Thr,ENST00000367657,NM_001286164.1;ASTN1,missense_variant,p.Ser653Thr,ENST00000424564,NM_207108.2;ASTN1,non_coding_transcript_exon_variant,,ENST00000281881,;	T	ENSG00000152092	ENST00000361833	Transcript
BRINP2	0	.	GRCh38	chr1	177229885	177229885	+	Missense_Mutation	SNP	G	G	T	rs147833227		SKNAS_S2	NORMAL	G	G																c.9N>T	p.Trp3Cys	p.W3C	ENST00000361539	2/8	84	59	25				BRINP2,missense_variant,p.Trp3Cys,ENST00000361539,NM_021165.3;	T	ENSG00000198797	ENST00000361539	Transcript
ZNF648	0	.	GRCh38	chr1	182057499	182057499	+	Missense_Mutation	SNP	C	C	T	rs768331566		SKNAS_S2	NORMAL	C	C																c.512N>A	p.Gly171Glu	p.G171E	ENST00000339948	2/2	625	448	177				ZNF648,missense_variant,p.Gly171Glu,ENST00000339948,NM_001009992.1;	T	ENSG00000179930	ENST00000339948	Transcript
COLGALT2	0	.	GRCh38	chr1	183945547	183945547	+	Missense_Mutation	SNP	T	T	A	rs61743924		SKNAS_S2	NORMAL	T	T																c.1154N>T	p.Gln385Leu	p.Q385L	ENST00000361927	9/12	346	247	99				COLGALT2,missense_variant,p.Gln385Leu,ENST00000361927,NM_001303421.1,NM_015101.3,NM_001303420.1;COLGALT2,missense_variant,p.Gln122Leu,ENST00000367520,;COLGALT2,5_prime_UTR_variant,,ENST00000367521,;COLGALT2,upstream_gene_variant,,ENST00000486375,;	A	ENSG00000198756	ENST00000361927	Transcript
HMCN1	0	.	GRCh38	chr1	186015153	186015163	+	Splice_Site	DEL	TTGTAGTTCCA	TTGTAGTTCCA	-	rs568290303		SKNAS_S2	NORMAL	TTGTAGTTCCA	TTGTAGTTCCA																c.4631-6_4635delNNNNNNNNNNN		p.X1544_splice	ENST00000271588	31/107	329	117	212				HMCN1,splice_acceptor_variant,,ENST00000271588,NM_031935.2;	-	ENSG00000143341	ENST00000271588	Transcript
HMCN1	0	.	GRCh38	chr1	186086269	186086269	+	Missense_Mutation	SNP	A	A	G	novel		SKNAS_S2	NORMAL	A	A																c.8908N>G	p.Lys2970Glu	p.K2970E	ENST00000271588	58/107	217	160	57				HMCN1,missense_variant,p.Lys2970Glu,ENST00000271588,NM_031935.2;	G	ENSG00000143341	ENST00000271588	Transcript
RGS2	0	.	GRCh38	chr1	192809125	192809125	+	Missense_Mutation	SNP	G	G	C	rs74466425		SKNAS_S2	NORMAL	G	G																c.54N>C	p.Lys18Asn	p.K18N	ENST00000235382	1/5	194	77	117				RGS2,missense_variant,p.Lys18Asn,ENST00000235382,NM_002923.3;RGS2,non_coding_transcript_exon_variant,,ENST00000483295,;RGS2,non_coding_transcript_exon_variant,,ENST00000464302,;RGS2,upstream_gene_variant,,ENST00000487236,;	C	ENSG00000116741	ENST00000235382	Transcript
IGFN1	0	.	GRCh38	chr1	201209837	201209837	+	Missense_Mutation	SNP	A	A	G	rs12758143		SKNAS_S2	NORMAL	A	A																c.4944N>G	p.Ile1648Met	p.I1648M	ENST00000335211	12/24	2809	1729	1079				IGFN1,missense_variant,p.Ile1648Met,ENST00000335211,NM_001164586.1;IGFN1,intron_variant,,ENST00000295591,;IGFN1,upstream_gene_variant,,ENST00000412892,;IGFN1,intron_variant,,ENST00000437879,;IGFN1,upstream_gene_variant,,ENST00000473483,;IGFN1,downstream_gene_variant,,ENST00000444705,;	G	ENSG00000163395	ENST00000335211	Transcript
LGR6	0	.	GRCh38	chr1	202318935	202318935	+	Missense_Mutation	SNP	C	C	G	rs151131659		SKNAS_S2	NORMAL	C	C																c.2632N>G	p.Leu878Val	p.L878V	ENST00000367278	18/18	280	112	168				LGR6,missense_variant,p.Leu878Val,ENST00000367278,NM_001017403.1;LGR6,missense_variant,p.Leu826Val,ENST00000255432,NM_021636.2;LGR6,missense_variant,p.Leu739Val,ENST00000439764,NM_001017404.1;LGR6,3_prime_UTR_variant,,ENST00000487787,;	G	ENSG00000133067	ENST00000367278	Transcript
CYB5R1	0	.	GRCh38	chr1	202966868	202966868	+	Missense_Mutation	SNP	C	C	G	novel		SKNAS_S2	NORMAL	C	C																c.46N>C	p.Gly16Arg	p.G16R	ENST00000367249	2/9	451	320	131				CYB5R1,missense_variant,p.Gly16Arg,ENST00000367249,NM_016243.2;CYB5R1,upstream_gene_variant,,ENST00000446185,;CYB5R1,non_coding_transcript_exon_variant,,ENST00000478009,;CYB5R1,non_coding_transcript_exon_variant,,ENST00000482572,;CYB5R1,non_coding_transcript_exon_variant,,ENST00000473599,;CYB5R1,upstream_gene_variant,,ENST00000497655,;CYB5R1,upstream_gene_variant,,ENST00000483915,;	G	ENSG00000159348	ENST00000367249	Transcript
C4BPA	0	.	GRCh38	chr1	207134587	207134587	+	Missense_Mutation	SNP	G	G	A	rs116700161		SKNAS_S2	NORMAL	G	G																c.1268N>A	p.Gly423Glu	p.G423E	ENST00000367070	9/12	236	137	99				C4BPA,missense_variant,p.Gly423Glu,ENST00000367070,NM_000715.3;	A	ENSG00000123838	ENST00000367070	Transcript
PLXNA2	0	.	GRCh38	chr1	208084444	208084444	+	Missense_Mutation	SNP	C	C	T	rs148156850		SKNAS_S2	NORMAL	C	C																c.2234N>A	p.Gly745Glu	p.G745E	ENST00000367033	10/32	306	114	192				PLXNA2,missense_variant,p.Gly745Glu,ENST00000367033,NM_025179.3;	T	ENSG00000076356	ENST00000367033	Transcript
KCNH1	0	.	GRCh38	chr1	210683537	210683537	+	Missense_Mutation	SNP	G	G	C	novel		SKNAS_S2	NORMAL	G	G																c.2714N>G	p.Pro905Arg	p.P905R	ENST00000271751	11/11	622	444	177				KCNH1,missense_variant,p.Pro905Arg,ENST00000271751,NM_172362.2;KCNH1,missense_variant,p.Pro878Arg,ENST00000367007,NM_002238.3;RP11-75I2.3,downstream_gene_variant,,ENST00000625140,;	C	ENSG00000143473	ENST00000271751	Transcript
DNAH14	0	.	GRCh38	chr1	224964551	224964551	+	Missense_Mutation	SNP	C	C	T	rs41267349		SKNAS_S2	NORMAL	C	C																c.440N>T	p.Pro147Leu	p.P147L	ENST00000400952	5/11	395	303	92				DNAH14,missense_variant,p.Pro147Leu,ENST00000430092,NM_001373.1;DNAH14,missense_variant,p.Pro147Leu,ENST00000439375,;DNAH14,missense_variant,p.Pro274Leu,ENST00000445597,;DNAH14,missense_variant,p.Pro147Leu,ENST00000366849,;DNAH14,missense_variant,p.Pro147Leu,ENST00000400952,NM_001145154.1;DNAH14,missense_variant,p.Pro147Leu,ENST00000366850,NM_144989.2;DNAH14,missense_variant,p.Pro147Leu,ENST00000…	T	ENSG00000185842	ENST00000400952	Transcript
OBSCN	0	.	GRCh38	chr1	228321774	228321774	+	Missense_Mutation	SNP	G	G	A	rs201385101		SKNAS_S2	NORMAL	G	G																c.17804N>A	p.Gly5935Asp	p.G5935D	ENST00000570156	66/116	510	206	303				OBSCN,missense_variant,p.Gly5935Asp,ENST00000570156,NM_001271223.2;OBSCN,missense_variant,p.Gly5935Asp,ENST00000366707,;OBSCN,missense_variant,p.Gly4978Asp,ENST00000422127,NM_001098623.2;OBSCN,missense_variant,p.Gly4978Asp,ENST00000636875,;OBSCN,missense_variant,p.Gly4978Asp,ENST00000284548,NM_052843.3;OBSCN,intron_variant,,ENST00000483539,;	A	ENSG00000154358	ENST00000570156	Transcript
PCNX2	0	.	GRCh38	chr1	233090065	233090065	+	Missense_Mutation	SNP	A	A	G	novel		SKNAS_S2	NORMAL	A	A																c.4072N>C	p.Tyr1358His	p.Y1358H	ENST00000258229	23/34	328	231	97				PCNX2,missense_variant,p.Tyr1358His,ENST00000258229,NM_014801.3;PCNX2,missense_variant,p.Tyr380His,ENST00000462233,;PCNX2,non_coding_transcript_exon_variant,,ENST00000484041,;PCNX2,intron_variant,,ENST00000475463,;PCNX2,downstream_gene_variant,,ENST00000490102,;	G	ENSG00000135749	ENST00000258229	Transcript
FMN2	0	.	GRCh38	chr1	240207775	240207775	+	Missense_Mutation	SNP	C	C	T	rs71646825		SKNAS_S2	NORMAL	C	C																c.2963N>T	p.Pro988Leu	p.P988L	ENST00000319653	5/18	81	55	25				FMN2,missense_variant,p.Pro988Leu,ENST00000319653,NM_020066.4,NM_001305424.1;FMN2,downstream_gene_variant,,ENST00000447095,;	T	ENSG00000155816	ENST00000319653	Transcript
BECN2	0	.	GRCh38	chr1	241959051	241959051	+	Missense_Mutation	SNP	T	T	C	novel		SKNAS_S2	NORMAL	T	T																c.1285N>C	p.Tyr429His	p.Y429H	ENST00000419583	1/1	205	142	63				BECN2,missense_variant,p.Tyr429His,ENST00000419583,NM_001290693.1;	C	ENSG00000196289	ENST00000419583	Transcript
CEP170	0	.	GRCh38	chr1	243165747	243165747	+	Missense_Mutation	SNP	G	G	A	rs3766664		SKNAS_S2	NORMAL	G	G																c.2213N>T	p.Thr738Ile	p.T738I	ENST00000366542	13/20	790	540	250				CEP170,missense_variant,p.Thr738Ile,ENST00000366542,NM_014812.2;CEP170,missense_variant,p.Thr640Ile,ENST00000366544,NM_001042404.1;CEP170,missense_variant,p.Thr640Ile,ENST00000366543,NM_001042405.1;CEP170,missense_variant,p.Thr702Ile,ENST00000336415,;CEP170,upstream_gene_variant,,ENST00000490813,;CEP170,upstream_gene_variant,,ENST00000413359,;CEP170,upstream_gene_variant,,ENST00000464936,;CEP170,…	A	ENSG00000143702	ENST00000366542	Transcript
EFCAB2	0	.	GRCh38	chr1	245087292	245087292	+	Missense_Mutation	SNP	A	A	G	rs777219186		SKNAS_S2	NORMAL	A	A																c.421N>G	p.Ile141Val	p.I141V	ENST00000366523	8/8	333	142	191				EFCAB2,missense_variant,p.Ile141Val,ENST00000366523,NM_032328.3;EFCAB2,missense_variant,p.Ile200Val,ENST00000366521,NM_001290327.1;EFCAB2,intron_variant,,ENST00000366522,;EFCAB2,intron_variant,,ENST00000447569,NM_001143943.1;EFCAB2,downstream_gene_variant,,ENST00000425550,;EFCAB2,downstream_gene_variant,,ENST00000551317,;EFCAB2,downstream_gene_variant,,ENST00000427529,;EFCAB2,non_coding_transcrip…	G	ENSG00000203666	ENST00000366523	Transcript
OR2T8	0	.	GRCh38	chr1	247921162	247921162	+	Missense_Mutation	SNP	T	T	C	rs11204564		SKNAS_S2	NORMAL	T	T																c.145N>C	p.Trp49Arg	p.W49R	ENST00000319968	1/1	582	164	418				OR2T8,missense_variant,p.Trp49Arg,ENST00000319968,NM_001005522.1;	C	ENSG00000177462	ENST00000319968	Transcript
OR2T8	0	.	GRCh38	chr1	247921552	247921552	+	Missense_Mutation	SNP	A	A	G	rs4584426		SKNAS_S2	NORMAL	A	A																c.535N>G	p.Thr179Ala	p.T179A	ENST00000319968	1/1	110	56	54				OR2T8,missense_variant,p.Thr179Ala,ENST00000319968,NM_001005522.1;	G	ENSG00000177462	ENST00000319968	Transcript
OR2T33	0	.	GRCh38	chr1	248273507	248273507	+	Missense_Mutation	SNP	G	G	A	rs61832700		SKNAS_S2	NORMAL	G	G																c.308N>T	p.Pro103Leu	p.P103L	ENST00000318021	1/1	594	398	196				OR2T33,missense_variant,p.Pro103Leu,ENST00000318021,NM_001004695.1;	A	ENSG00000177212	ENST00000318021	Transcript
OR2T33	0	.	GRCh38	chr1	248273610	248273610	+	Missense_Mutation	SNP	T	T	C	rs201497316		SKNAS_S2	NORMAL	T	T																c.205N>G	p.Met69Val	p.M69V	ENST00000318021	1/1	428	232	196				OR2T33,missense_variant,p.Met69Val,ENST00000318021,NM_001004695.1;	C	ENSG00000177212	ENST00000318021	Transcript
OR2T12	0	.	GRCh38	chr1	248295374	248295374	+	Missense_Mutation	SNP	T	T	C	rs6678138		SKNAS_S2	NORMAL	T	T																c.205N>G	p.Met69Val	p.M69V	ENST00000317996	1/1	324	175	149				OR2T12,missense_variant,p.Met69Val,ENST00000317996,NM_001004692.1;	C	ENSG00000177201	ENST00000317996	Transcript
OR2T12	0	.	GRCh38	chr1	248295415	248295415	+	Missense_Mutation	SNP	C	C	G	rs12745228		SKNAS_S2	NORMAL	C	C																c.164N>C	p.Arg55Thr	p.R55T	ENST00000317996	1/1	416	189	227				OR2T12,missense_variant,p.Arg55Thr,ENST00000317996,NM_001004692.1;	G	ENSG00000177201	ENST00000317996	Transcript
OR2T34	0	.	GRCh38	chr1	248573958	248573958	+	Missense_Mutation	SNP	C	G	G	rs1770107		SKNAS_S2	NORMAL	C	C																c.800N>C	p.Arg267Pro	p.R267P	ENST00000328782	1/1	172	0	172				OR2T34,missense_variant,p.Arg267Pro,ENST00000328782,NM_001001821.1;	G	ENSG00000183310	ENST00000328782	Transcript
OR2T35	0	.	GRCh38	chr1	248638291	248638291	+	Missense_Mutation	SNP	C	T	T	rs78622116		SKNAS_S2	NORMAL	C	C																c.968N>A	p.Gly323Asp	p.G323D	ENST00000317450	1/1	307	0	307				OR2T35,missense_variant,p.Gly323Asp,ENST00000317450,NM_001001827.1;	T	ENSG00000177151	ENST00000317450	Transcript
OR2T35	0	.	GRCh38	chr1	248638301	248638302	+	Frame_Shift_Ins	INS	-	CA	CA	rs370874670		SKNAS_S2	NORMAL	-	-																c.957_958insTG	p.Ile320Ter	p.I320*	ENST00000317450	1/1	309	1	308				OR2T35,frameshift_variant,p.Ile320Ter,ENST00000317450,NM_001001827.1;	CA	ENSG00000177151	ENST00000317450	Transcript
OR2T35	0	.	GRCh38	chr1	248638309	248638309	+	Missense_Mutation	SNP	G	A	A	rs150878651		SKNAS_S2	NORMAL	G	G																c.950N>T	p.Ala317Val	p.A317V	ENST00000317450	1/1	314	0	314				OR2T35,missense_variant,p.Ala317Val,ENST00000317450,NM_001001827.1;	A	ENSG00000177151	ENST00000317450	Transcript
OR2T35	0	.	GRCh38	chr1	248638310	248638310	+	Missense_Mutation	SNP	C	T	T	rs143981271		SKNAS_S2	NORMAL	C	C																c.949N>A	p.Ala317Thr	p.A317T	ENST00000317450	1/1	317	0	317				OR2T35,missense_variant,p.Ala317Thr,ENST00000317450,NM_001001827.1;	T	ENSG00000177151	ENST00000317450	Transcript
OR2T35	0	.	GRCh38	chr1	248638644	248638650	+	Frame_Shift_Del	DEL	CAGCACG	-	-	rs143010547		SKNAS_S2	NORMAL	CAGCACG	CAGCACG																c.609_615delNNNNNNN	p.Cys203Ter	p.C203*	ENST00000317450	1/1	635	0	635				OR2T35,frameshift_variant,p.Cys203Ter,ENST00000317450,NM_001001827.1;	-	ENSG00000177151	ENST00000317450	Transcript
OR2T35	0	.	GRCh38	chr1	248639168	248639168	+	Missense_Mutation	SNP	C	T	T	rs1782218		SKNAS_S2	NORMAL	C	C																c.91N>A	p.Val31Ile	p.V31I	ENST00000317450	1/1	24	0	24				OR2T35,missense_variant,p.Val31Ile,ENST00000317450,NM_001001827.1;	T	ENSG00000177151	ENST00000317450	Transcript
OR2T27	0	.	GRCh38	chr1	248650526	248650526	+	Missense_Mutation	SNP	T	T	C	rs1782241		SKNAS_S2	NORMAL	T	T																c.359N>G	p.Tyr120Cys	p.Y120C	ENST00000344889	1/1	141	90	51				OR2T27,missense_variant,p.Tyr120Cys,ENST00000344889,NM_001001824.1;	C	ENSG00000187701	ENST00000344889	Transcript
OR2T27	0	.	GRCh38	chr1	248650751	248650751	+	Missense_Mutation	SNP	T	T	A	rs28533004		SKNAS_S2	NORMAL	T	T																c.134N>T	p.Lys45Met	p.K45M	ENST00000344889	1/1	185	101	84				OR2T27,missense_variant,p.Lys45Met,ENST00000344889,NM_001001824.1;	A	ENSG00000187701	ENST00000344889	Transcript
LYPD8	0	.	GRCh38	chr1	248745207	248745207	+	Missense_Mutation	SNP	T	C	C	novel		SKNAS_S2	NORMAL	T	T																c.410N>G	p.His137Arg	p.H137R	ENST00000590317	6/7	500	0	500				LYPD8,missense_variant,p.His137Arg,ENST00000590317,NM_001291283.1,NM_001085474.1;XX-CR54.1,downstream_gene_variant,,ENST00000611154,;LYPD8,missense_variant,p.His25Arg,ENST00000566597,;	C	ENSG00000259823	ENST00000590317	Transcript
ASAP2	0	.	GRCh38	chr2	9374816	9374816	+	Missense_Mutation	SNP	C	C	T	rs377096338		SKNAS_S2	NORMAL	C	C																c.1618N>T	p.His540Tyr	p.H540Y	ENST00000281419	17/28	211	99	112				ASAP2,missense_variant,p.His540Tyr,ENST00000281419,NM_003887.2;ASAP2,missense_variant,p.His540Tyr,ENST00000315273,NM_001135191.1;	T	ENSG00000151693	ENST00000281419	Transcript
FAM84A	0	.	GRCh38	chr2	14635303	14635303	+	3'UTR	SNP	G	G	T	novel		SKNAS_S2	NORMAL	G	G																c.*445N>T			ENST00000295092	2/2	11	9	2				FAM84A,3_prime_UTR_variant,,ENST00000295092,NM_145175.2;FAM84A,3_prime_UTR_variant,,ENST00000331243,;FAM84A,non_coding_transcript_exon_variant,,ENST00000497769,;FAM84A,upstream_gene_variant,,ENST00000464947,;	T	ENSG00000162981	ENST00000295092	Transcript
APOB	0	.	GRCh38	chr2	21006574	21006574	+	Missense_Mutation	SNP	G	G	C	rs1042023		SKNAS_S2	NORMAL	G	G																c.10294N>G	p.Gln3432Glu	p.Q3432E	ENST00000233242	26/29	1067	634	433				APOB,missense_variant,p.Gln3432Glu,ENST00000233242,NM_000384.2;	C	ENSG00000084674	ENST00000233242	Transcript
AGBL5	0	.	GRCh38	chr2	27070121	27070121	+	Missense_Mutation	SNP	G	G	A	rs140335340		SKNAS_S2	NORMAL	G	G																c.2519N>A	p.Arg840His	p.R840H	ENST00000360131	15/15	83	42	41				AGBL5,missense_variant,p.Arg840His,ENST00000360131,NM_021831.5;OST4,downstream_gene_variant,,ENST00000456793,NM_001134693.1;OST4,downstream_gene_variant,,ENST00000429985,;AGBL5,downstream_gene_variant,,ENST00000441931,;OST4,downstream_gene_variant,,ENST00000447619,;AGBL5,3_prime_UTR_variant,,ENST00000487078,;	A	ENSG00000084693	ENST00000360131	Transcript
CGREF1	0	.	GRCh38	chr2	27101486	27101486	+	Missense_Mutation	SNP	C	C	T	rs1057391		SKNAS_S2	NORMAL	C	C																c.745N>A	p.Glu249Lys	p.E249K	ENST00000402394	6/6	72	47	25				CGREF1,missense_variant,p.Glu249Lys,ENST00000402394,NM_006569.5;CGREF1,missense_variant,p.Glu249Lys,ENST00000312734,;CGREF1,missense_variant,p.Glu371Lys,ENST00000404694,;CGREF1,missense_variant,p.Glu249Lys,ENST00000405600,NM_001166239.1;CGREF1,intron_variant,,ENST00000402550,NM_001166240.1;CGREF1,intron_variant,,ENST00000260595,;KHK,downstream_gene_variant,,ENST00000260599,NM_000221.2;KHK,downstr…	T	ENSG00000138028	ENST00000402394	Transcript
SLC5A6	0	.	GRCh38	chr2	27200464	27200464	+	Missense_Mutation	SNP	G	G	T	rs752943041		SKNAS_S2	NORMAL	G	G																c.1880N>A	p.Thr627Asn	p.T627N	ENST00000310574	17/17	165	79	86				SLC5A6,missense_variant,p.Thr627Asn,ENST00000310574,NM_021095.2;SLC5A6,missense_variant,p.Thr627Asn,ENST00000408041,;SLC5A6,downstream_gene_variant,,ENST00000461319,;SLC5A6,non_coding_transcript_exon_variant,,ENST00000488743,;SLC5A6,non_coding_transcript_exon_variant,,ENST00000461757,;SLC5A6,downstream_gene_variant,,ENST00000445802,;SLC5A6,downstream_gene_variant,,ENST00000476319,;SLC5A6,downstre…	T	ENSG00000138074	ENST00000310574	Transcript
PLB1	0	.	GRCh38	chr2	28525291	28525291	+	Missense_Mutation	SNP	C	C	A	novel		SKNAS_S2	NORMAL	C	C																c.268N>A	p.Leu90Met	p.L90M	ENST00000327757	5/58	120	71	49				PLB1,missense_variant,p.Leu90Met,ENST00000422425,NM_001170585.1;PLB1,missense_variant,p.Leu90Met,ENST00000327757,NM_153021.4;PLB1,missense_variant,p.Leu89Met,ENST00000404858,;PLB1,missense_variant,p.Leu34Met,ENST00000416713,;	A	ENSG00000163803	ENST00000327757	Transcript
EHD3	0	.	GRCh38	chr2	31249468	31249468	+	Missense_Mutation	SNP	G	G	C	rs773647068		SKNAS_S2	NORMAL	G	G																c.502N>C	p.Gly168Arg	p.G168R	ENST00000322054	3/6	208	112	96				EHD3,missense_variant,p.Gly168Arg,ENST00000322054,NM_014600.2;	C	ENSG00000013016	ENST00000322054	Transcript
LTBP1	0	.	GRCh38	chr2	33342904	33342904	+	Missense_Mutation	SNP	C	C	T	rs61751742		SKNAS_S2	NORMAL	C	C																c.3797N>T	p.Ser1266Phe	p.S1266F	ENST00000404816	25/34	379	228	151				LTBP1,missense_variant,p.Ser1266Phe,ENST00000404816,NM_206943.2;LTBP1,missense_variant,p.Ser887Phe,ENST00000404525,NM_001166265.1;LTBP1,missense_variant,p.Ser940Phe,ENST00000407925,NM_000627.3;LTBP1,missense_variant,p.Ser887Phe,ENST00000402934,;LTBP1,missense_variant,p.Ser233Phe,ENST00000415140,;LTBP1,intron_variant,,ENST00000418533,NM_001166266.1,NM_001166264.1;LTBP1,intron_variant,,ENST00000422…	T	ENSG00000049323	ENST00000404816	Transcript
VIT	0	.	GRCh38	chr2	36814262	36814262	+	Missense_Mutation	SNP	C	C	A	rs754607640		SKNAS_S2	NORMAL	C	C																c.1983N>A	p.Asp661Glu	p.D661E	ENST00000379242	16/16	384	210	174				VIT,missense_variant,p.Asp661Glu,ENST00000379242,NM_053276.3;VIT,missense_variant,p.Asp646Glu,ENST00000389975,NM_001177969.1;VIT,missense_variant,p.Asp315Glu,ENST00000497382,;VIT,missense_variant,p.Asp624Glu,ENST00000379241,NM_001177971.1;VIT,missense_variant,p.Asp598Glu,ENST00000404084,;VIT,missense_variant,p.Asp625Glu,ENST00000401530,NM_001177970.1;	A	ENSG00000205221	ENST00000379242	Transcript
CYP1B1	0	.	GRCh38	chr2	38071060	38071060	+	Missense_Mutation	SNP	G	C	C	rs1056836		SKNAS_S2	NORMAL	G	G																c.1294N>G	p.Leu432Val	p.L432V	ENST00000610745	3/3	427	0	427				CYP1B1,missense_variant,p.Leu432Val,ENST00000610745,NM_000104.3;CYP1B1,missense_variant,p.Leu432Val,ENST00000614273,;CYP1B1,missense_variant,p.Leu61Val,ENST00000494864,;RMDN2,downstream_gene_variant,,ENST00000234195,NM_144713.4;CYP1B1,downstream_gene_variant,,ENST00000490576,;CYP1B1-AS1,upstream_gene_variant,,ENST00000626582,;CYP1B1-AS1,upstream_gene_variant,,ENST00000630542,;CYP1B1-AS1,upstream_…	C	ENSG00000138061	ENST00000610745	Transcript
SLC3A1	0	.	GRCh38	chr2	44312653	44312653	+	Missense_Mutation	SNP	T	T	C	rs121912691		SKNAS_S2	NORMAL	T	T																c.1400N>C	p.Met467Thr	p.M467T	ENST00000260649	8/10	1149	592	557				SLC3A1,missense_variant,p.Met467Thr,ENST00000260649,NM_000341.3;SLC3A1,missense_variant,p.Met467Thr,ENST00000409229,;SLC3A1,missense_variant,p.Met189Thr,ENST00000409380,;SLC3A1,missense_variant,p.Met467Thr,ENST00000409387,;SLC3A1,missense_variant,p.Met467Thr,ENST00000611973,;SLC3A1,missense_variant,p.Met467Thr,ENST00000409741,;SLC3A1,missense_variant,p.Met98Thr,ENST00000409740,;SLC3A1,missense_va…	C	ENSG00000138079	ENST00000260649	Transcript
EPCAM	0	.	GRCh38	chr2	47379942	47379942	+	Missense_Mutation	SNP	A	A	G	rs115283528		SKNAS_S2	NORMAL	A	A																c.831N>G	p.Ile277Met	p.I277M	ENST00000263735	7/9	333	192	141				EPCAM,missense_variant,p.Ile277Met,ENST00000263735,NM_002354.2;EPCAM,missense_variant,p.Ile305Met,ENST00000405271,;MIR559,downstream_gene_variant,,ENST00000385188,;Metazoa_SRP,upstream_gene_variant,,ENST00000622819,;EPCAM,missense_variant,p.Ile305Met,ENST00000456133,;EPCAM,non_coding_transcript_exon_variant,,ENST00000490733,;EPCAM,downstream_gene_variant,,ENST00000474691,;	G	ENSG00000119888	ENST00000263735	Transcript
KCNK12	0	.	GRCh38	chr2	47521602	47521602	+	Missense_Mutation	SNP	G	G	A	rs200300645		SKNAS_S2	NORMAL	G	G																c.598N>T	p.Leu200Phe	p.L200F	ENST00000327876	2/2	196	99	97				KCNK12,missense_variant,p.Leu200Phe,ENST00000327876,NM_022055.1;MSH2,intron_variant,,ENST00000461394,;	A	ENSG00000184261	ENST00000327876	Transcript
RTN4	0	.	GRCh38	chr2	55025659	55025659	+	Missense_Mutation	SNP	G	G	T	rs80121116		SKNAS_S2	NORMAL	G	G																c.2440N>A	p.Leu814Met	p.L814M	ENST00000337526	3/9	383	254	129				RTN4,missense_variant,p.Leu814Met,ENST00000337526,NM_020532.4;RTN4,missense_variant,p.Leu608Met,ENST00000394611,NM_001321860.1;RTN4,missense_variant,p.Leu608Met,ENST00000357376,NM_207521.1;RTN4,missense_variant,p.Leu608Met,ENST00000404909,NM_001321904.1,NM_001321859.1,NM_001321862.1,NM_001321861.1;RTN4,missense_variant,p.Leu608Met,ENST00000405240,NM_001321863.1;RTN4,intron_variant,,ENST0000035773…	T	ENSG00000115310	ENST00000337526	Transcript
CFAP36	0	.	GRCh38	chr2	55543996	55543996	+	Missense_Mutation	SNP	G	G	C	novel		SKNAS_S2	NORMAL	G	G																c.774N>C	p.Arg258Ser	p.R258S	ENST00000339012	9/11	238	135	103				CFAP36,missense_variant,p.Arg233Ser,ENST00000349456,NM_080667.6;CFAP36,missense_variant,p.Arg258Ser,ENST00000339012,NM_001282761.1;CFAP36,intron_variant,,ENST00000407816,;PPP4R3B,downstream_gene_variant,,ENST00000611717,NM_020463.3;PPP4R3B,downstream_gene_variant,,ENST00000616407,NM_001122964.2;PPP4R3B,downstream_gene_variant,,ENST00000616288,NM_001282850.1;CFAP36,downstream_gene_variant,,ENST000…	C	ENSG00000163001	ENST00000339012	Transcript
ALMS1	0	.	GRCh38	chr2	73550273	73550273	+	Missense_Mutation	SNP	A	A	G	rs142022233		SKNAS_S2	NORMAL	A	A																c.9914N>G	p.Asn3305Ser	p.N3305S	ENST00000613296	13/23	117	59	58				ALMS1,missense_variant,p.Asn3305Ser,ENST00000613296,NM_015120.4;ALMS1,missense_variant,p.Asn3263Ser,ENST00000484298,;ALMS1,missense_variant,p.Asn3305Ser,ENST00000614410,;ALMS1,intron_variant,,ENST00000476650,;ALMS1,3_prime_UTR_variant,,ENST00000423048,;ALMS1,non_coding_transcript_exon_variant,,ENST00000620466,;	G	ENSG00000116127	ENST00000613296	Transcript
DNAH6	0	.	GRCh38	chr2	84577391	84577391	+	Missense_Mutation	SNP	C	C	A	rs149725294		SKNAS_S2	NORMAL	C	C																c.2059N>A	p.Pro687Thr	p.P687T	ENST00000389394	13/77	260	146	114				DNAH6,missense_variant,p.Pro687Thr,ENST00000389394,NM_001370.1;DNAH6,missense_variant,p.Pro687Thr,ENST00000237449,;DNAH6,non_coding_transcript_exon_variant,,ENST00000476689,;DNAH6,non_coding_transcript_exon_variant,,ENST00000494025,;	A	ENSG00000115423	ENST00000389394	Transcript
ANKRD36C	0	.	GRCh38	chr2	95857446	95857446	+	Missense_Mutation	SNP	A	A	C	rs35461149		SKNAS_S2	NORMAL	A	A																c.3943N>G	p.Leu1315Val	p.L1315V	ENST00000456556	62/67	70	51	19				ANKRD36C,missense_variant,p.Leu1315Val,ENST00000456556,;ANKRD36C,downstream_gene_variant,,ENST00000295246,;ANKRD36C,upstream_gene_variant,,ENST00000612359,;ANKRD36C,non_coding_transcript_exon_variant,,ENST00000531153,;ANKRD36C,non_coding_transcript_exon_variant,,ENST00000488721,;ANKRD36C,downstream_gene_variant,,ENST00000534304,;	C	ENSG00000174501	ENST00000456556	Transcript
ANKRD36C	0	.	GRCh38	chr2	95935492	95935492	+	Missense_Mutation	SNP	G	G	A	rs62153752		SKNAS_S2	NORMAL	G	G																c.1697N>T	p.Ala566Val	p.A566V	ENST00000456556	24/67	237	135	102				ANKRD36C,missense_variant,p.Ala566Val,ENST00000456556,;ANKRD36C,5_prime_UTR_variant,,ENST00000295246,;ANKRD36C,3_prime_UTR_variant,,ENST00000534304,;ANKRD36C,3_prime_UTR_variant,,ENST00000528268,;	A	ENSG00000174501	ENST00000456556	Transcript
ANKRD36C	0	.	GRCh38	chr2	95938843	95938843	+	Missense_Mutation	SNP	A	A	G	rs62154561		SKNAS_S2	NORMAL	A	A																c.1619N>C	p.Leu540Pro	p.L540P	ENST00000456556	22/67	846	310	536				ANKRD36C,missense_variant,p.Leu540Pro,ENST00000456556,;ANKRD36C,intron_variant,,ENST00000295246,;ANKRD36C,intron_variant,,ENST00000534304,;ANKRD36C,intron_variant,,ENST00000528268,;	G	ENSG00000174501	ENST00000456556	Transcript
ANKRD36C	0	.	GRCh38	chr2	95938884	95938884	+	Missense_Mutation	SNP	A	A	T	rs62154562		SKNAS_S2	NORMAL	A	A																c.1578N>A	p.Ser526Arg	p.S526R	ENST00000456556	22/67	857	339	518				ANKRD36C,missense_variant,p.Ser526Arg,ENST00000456556,;ANKRD36C,intron_variant,,ENST00000295246,;ANKRD36C,intron_variant,,ENST00000534304,;ANKRD36C,intron_variant,,ENST00000528268,;	T	ENSG00000174501	ENST00000456556	Transcript
ANKRD36C	0	.	GRCh38	chr2	95941196	95941196	+	Missense_Mutation	SNP	C	C	T	rs78739183		SKNAS_S2	NORMAL	C	C																c.1495N>A	p.Gly499Arg	p.G499R	ENST00000456556	20/67	41	27	14				ANKRD36C,missense_variant,p.Gly499Arg,ENST00000456556,;ANKRD36C,5_prime_UTR_variant,,ENST00000295246,;ANKRD36C,missense_variant,p.Gly28Arg,ENST00000534304,;ANKRD36C,missense_variant,p.Gly499Arg,ENST00000528268,;	T	ENSG00000174501	ENST00000456556	Transcript
ANKRD36C	0	.	GRCh38	chr2	95945173	95945173	+	Missense_Mutation	SNP	T	T	G	rs62154594		SKNAS_S2	NORMAL	T	T																c.1364N>C	p.Asn455Thr	p.N455T	ENST00000456556	18/67	122	62	60				ANKRD36C,missense_variant,p.Asn455Thr,ENST00000456556,;ANKRD36C,upstream_gene_variant,,ENST00000295246,;ANKRD36C,missense_variant,p.Asn455Thr,ENST00000528268,;ANKRD36C,upstream_gene_variant,,ENST00000534304,;	G	ENSG00000174501	ENST00000456556	Transcript
ANKRD36C	0	.	GRCh38	chr2	95953940	95953940	+	Missense_Mutation	SNP	T	T	G	rs74946480		SKNAS_S2	NORMAL	T	T																c.1202N>C	p.Glu401Ala	p.E401A	ENST00000456556	14/67	282	172	110				ANKRD36C,missense_variant,p.Glu401Ala,ENST00000456556,;ANKRD36C,missense_variant,p.Glu401Ala,ENST00000528268,;	G	ENSG00000174501	ENST00000456556	Transcript
ANKRD36C	0	.	GRCh38	chr2	95953986	95953986	+	Missense_Mutation	SNP	C	C	T	rs62154618		SKNAS_S2	NORMAL	C	C																c.1156N>A	p.Ala386Thr	p.A386T	ENST00000456556	14/67	387	207	180				ANKRD36C,missense_variant,p.Ala386Thr,ENST00000456556,;ANKRD36C,missense_variant,p.Ala386Thr,ENST00000528268,;	T	ENSG00000174501	ENST00000456556	Transcript
ANKRD36	0	.	GRCh38	chr2	97162102	97162102	+	Missense_Mutation	SNP	G	G	A	rs199729690		SKNAS_S2	NORMAL	G	G																c.1393N>A	p.Gly465Arg	p.G465R	ENST00000420699	18/76	38	8	30				ANKRD36,missense_variant,p.Gly465Arg,ENST00000420699,NM_001164315.1;ANKRD36,missense_variant,p.Gly465Arg,ENST00000461153,;ANKRD36,intron_variant,,ENST00000620383,;	A	ENSG00000135976	ENST00000420699	Transcript
ANKRD36	0	.	GRCh38	chr2	97194750	97194750	+	Missense_Mutation	SNP	T	T	C	rs59466168		SKNAS_S2	NORMAL	T	T																c.2474N>C	p.Leu825Ser	p.L825S	ENST00000420699	39/76	238	121	117				ANKRD36,missense_variant,p.Leu825Ser,ENST00000420699,NM_001164315.1;ANKRD36,missense_variant,p.Leu825Ser,ENST00000461153,;ANKRD36,intron_variant,,ENST00000620383,;	C	ENSG00000135976	ENST00000420699	Transcript
ANKRD36	0	.	GRCh38	chr2	97211741	97211741	+	Missense_Mutation	SNP	G	G	A	rs10194525		SKNAS_S2	NORMAL	G	G																c.3469N>A	p.Val1157Met	p.V1157M	ENST00000420699	58/76	394	200	194				ANKRD36,missense_variant,p.Val1157Met,ENST00000420699,NM_001164315.1;ANKRD36,missense_variant,p.Val1157Met,ENST00000461153,;ANKRD36,upstream_gene_variant,,ENST00000421946,;	A	ENSG00000135976	ENST00000420699	Transcript
ANKRD36	0	.	GRCh38	chr2	97217357	97217357	+	Missense_Mutation	SNP	T	T	G	rs62156176		SKNAS_S2	NORMAL	T	T																c.3838N>G	p.Trp1280Gly	p.W1280G	ENST00000420699	64/76	78	51	27				ANKRD36,missense_variant,p.Trp1280Gly,ENST00000420699,NM_001164315.1;ANKRD36,missense_variant,p.Trp1280Gly,ENST00000461153,;ANKRD36,non_coding_transcript_exon_variant,,ENST00000421946,;	G	ENSG00000135976	ENST00000420699	Transcript
RGPD3	0	.	GRCh38	chr2	106433258	106433258	+	Missense_Mutation	SNP	C	C	G	rs62152468		SKNAS_S2	NORMAL	C	C																c.2233N>C	p.Glu745Gln	p.E745Q	ENST00000409886	16/23	285	204	81				RGPD3,missense_variant,p.Glu745Gln,ENST00000409886,NM_001144013.1;RGPD3,missense_variant,p.Glu745Gln,ENST00000304514,;	G	ENSG00000153165	ENST00000409886	Transcript
RGPD3	0	.	GRCh38	chr2	106457045	106457045	+	Missense_Mutation	SNP	C	T	T	rs62152530		SKNAS_S2	NORMAL	C	C																c.331N>A	p.Asp111Asn	p.D111N	ENST00000409886	4/23	124	17	107				RGPD3,missense_variant,p.Asp111Asn,ENST00000409886,NM_001144013.1;RGPD3,missense_variant,p.Asp111Asn,ENST00000304514,;	T	ENSG00000153165	ENST00000409886	Transcript
RGPD4	0	.	GRCh38	chr2	107859172	107859172	+	Nonsense_Mutation	SNP	G	G	A	novel		SKNAS_S2	NORMAL	G	G																c.1335N>A	p.Trp445Ter	p.W445*	ENST00000408999	10/23	78	44	34				RGPD4,stop_gained,p.Trp445Ter,ENST00000408999,NM_182588.2;	A	ENSG00000196862	ENST00000408999	Transcript
RGPD4	0	.	GRCh38	chr2	107863031	107863031	+	Missense_Mutation	SNP	A	A	T	rs199689341		SKNAS_S2	NORMAL	A	A																c.2468N>T	p.Lys823Met	p.K823M	ENST00000408999	17/23	103	59	44				RGPD4,missense_variant,p.Lys823Met,ENST00000408999,NM_182588.2;	T	ENSG00000196862	ENST00000408999	Transcript
SULT1C2	0	.	GRCh38	chr2	108294337	108294337	+	Missense_Mutation	SNP	G	G	A	rs149311077		SKNAS_S2	NORMAL	G	G																c.260N>A	p.Arg87Gln	p.R87Q	ENST00000326853	3/9	229	120	109				SULT1C2,missense_variant,p.Arg87Gln,ENST00000326853,NM_176825.2;SULT1C2,missense_variant,p.Arg87Gln,ENST00000251481,NM_001056.3;SULT1C2,missense_variant,p.Arg87Gln,ENST00000437390,;SULT1C2,missense_variant,p.Arg87Gln,ENST00000409880,;SULT1C2,missense_variant,p.Arg84Gln,ENST00000409067,;SULT1C2,missense_variant,p.Arg87Gln,ENST00000438339,;SULT1C2,downstream_gene_variant,,ENST00000492554,;SULT1C2,m…	A	ENSG00000198203	ENST00000326853	Transcript
SULT1C2	0	.	GRCh38	chr2	108304580	108304580	+	Missense_Mutation	SNP	T	T	C	rs17036091		SKNAS_S2	NORMAL	T	T																c.415N>C	p.Tyr139His	p.Y139H	ENST00000326853	6/9	299	175	124				SULT1C2,missense_variant,p.Tyr139His,ENST00000326853,NM_176825.2;SULT1C2,missense_variant,p.Tyr128His,ENST00000251481,NM_001056.3;SULT1C2,missense_variant,p.Tyr142His,ENST00000437390,;SULT1C2,missense_variant,p.Tyr125His,ENST00000409067,;SULT1C2,missense_variant,p.Leu107Ser,ENST00000438339,;SULT1C2,splice_region_variant,,ENST00000409880,;SULT1C2,missense_variant,p.Leu93Ser,ENST00000442801,;SULT1C…	C	ENSG00000198203	ENST00000326853	Transcript
ACOXL	0	.	GRCh38	chr2	110798682	110798682	+	Missense_Mutation	SNP	G	G	T	rs200046050		SKNAS_S2	NORMAL	G	G																c.418N>T	p.Ala140Ser	p.A140S	ENST00000439055	6/18	298	178	120				ACOXL,missense_variant,p.Ala140Ser,ENST00000389811,;ACOXL,missense_variant,p.Ala140Ser,ENST00000439055,NM_001142807.1;ACOXL,missense_variant,p.Ala140Ser,ENST00000340561,;ACOXL,upstream_gene_variant,,ENST00000417074,;ACOXL,downstream_gene_variant,,ENST00000448863,;ACOXL,downstream_gene_variant,,ENST00000461340,;	T	ENSG00000153093	ENST00000439055	Transcript
RGPD8	0	.	GRCh38	chr2	112388237	112388237	+	Missense_Mutation	SNP	C	C	T	rs17041523		SKNAS_S2	NORMAL	C	C																c.4708N>A	p.Gly1570Arg	p.G1570R	ENST00000302558	20/23	179	56	122				RGPD8,missense_variant,p.Gly1570Arg,ENST00000302558,NM_001164463.1;RGPD8,missense_variant,p.Gly1430Arg,ENST00000409750,;RGPD8,downstream_gene_variant,,ENST00000330575,;RGPD8,downstream_gene_variant,,ENST00000522286,;	T	ENSG00000169629	ENST00000302558	Transcript
RGPD8	0	.	GRCh38	chr2	112389097	112389097	+	Missense_Mutation	SNP	C	C	T	novel		SKNAS_S2	NORMAL	C	C																c.3848N>A	p.Arg1283His	p.R1283H	ENST00000302558	20/23	166	77	89				RGPD8,missense_variant,p.Arg1283His,ENST00000302558,NM_001164463.1;RGPD8,missense_variant,p.Arg1143His,ENST00000409750,;RGPD8,downstream_gene_variant,,ENST00000330575,;RGPD8,downstream_gene_variant,,ENST00000522286,;	T	ENSG00000169629	ENST00000302558	Transcript
POTEF	0	.	GRCh38	chr2	130074719	130074719	+	Missense_Mutation	SNP	T	T	A	rs62165871		SKNAS_S2	NORMAL	T	T																c.2753N>T	p.Tyr918Phe	p.Y918F	ENST00000409914	17/17	305	116	189				POTEF,missense_variant,p.Tyr918Phe,ENST00000409914,NM_001099771.2;	A	ENSG00000196604	ENST00000409914	Transcript
POTEF	0	.	GRCh38	chr2	130074785	130074785	+	Missense_Mutation	SNP	T	T	C	rs2599793		SKNAS_S2	NORMAL	T	T																c.2687N>G	p.His896Arg	p.H896R	ENST00000409914	17/17	226	165	61				POTEF,missense_variant,p.His896Arg,ENST00000409914,NM_001099771.2;	C	ENSG00000196604	ENST00000409914	Transcript
MZT2B	0	.	GRCh38	chr2	130190514	130190514	+	Missense_Mutation	SNP	C	C	T	rs71422855		SKNAS_S2	NORMAL	C	C																c.365N>T	p.Ala122Val	p.A122V	ENST00000281871	3/3	318	178	140				MZT2B,missense_variant,p.Ala122Val,ENST00000281871,NM_025029.3;MZT2B,missense_variant,p.Ala182Val,ENST00000409255,;MZT2B,missense_variant,p.Ala86Val,ENST00000425361,;MZT2B,missense_variant,p.Ala85Val,ENST00000457492,;MZT2B,synonymous_variant,p.Gly62=,ENST00000455239,;TUBA3E,downstream_gene_variant,,ENST00000312988,NM_207312.2;MZT2B,downstream_gene_variant,,ENST00000491178,;MZT2B,non_coding_transc…	T	ENSG00000152082	ENST00000281871	Transcript
TUBA3E	0	.	GRCh38	chr2	130194181	130194181	+	Missense_Mutation	SNP	G	G	T	rs13000249		SKNAS_S2	NORMAL	G	G																c.661N>A	p.Arg221Ser	p.R221S	ENST00000312988	4/5	471	288	183				TUBA3E,missense_variant,p.Arg221Ser,ENST00000312988,NM_207312.2;MZT2B,downstream_gene_variant,,ENST00000281871,NM_025029.3;MZT2B,downstream_gene_variant,,ENST00000409255,;MZT2B,downstream_gene_variant,,ENST00000425361,;MZT2B,downstream_gene_variant,,ENST00000457492,;MZT2B,downstream_gene_variant,,ENST00000455239,;MZT2B,downstream_gene_variant,,ENST00000480182,;	T	ENSG00000152086	ENST00000312988	Transcript
TUBA3E	0	.	GRCh38	chr2	130194465	130194465	+	Missense_Mutation	SNP	G	G	A	rs13000721		SKNAS_S2	NORMAL	G	G																c.377N>T	p.Ala126Val	p.A126V	ENST00000312988	4/5	230	160	70				TUBA3E,missense_variant,p.Ala126Val,ENST00000312988,NM_207312.2;MZT2B,downstream_gene_variant,,ENST00000281871,NM_025029.3;MZT2B,downstream_gene_variant,,ENST00000409255,;MZT2B,downstream_gene_variant,,ENST00000425361,;MZT2B,downstream_gene_variant,,ENST00000457492,;MZT2B,downstream_gene_variant,,ENST00000455239,;MZT2B,downstream_gene_variant,,ENST00000480182,;	A	ENSG00000152086	ENST00000312988	Transcript
POTEI	0	.	GRCh38	chr2	130488140	130488140	+	Missense_Mutation	SNP	C	G	G	rs2259528		SKNAS_S2	NORMAL	C	C																c.1301N>C	p.Ser434Thr	p.S434T	ENST00000451531	9/15	48	0	48				POTEI,missense_variant,p.Ser434Thr,ENST00000451531,NM_001277406.1;POTEI,3_prime_UTR_variant,,ENST00000631234,;POTEI,intron_variant,,ENST00000615053,;	G	ENSG00000196834	ENST00000451531	Transcript
POTEJ	0	.	GRCh38	chr2	130656603	130656603	+	Missense_Mutation	SNP	C	C	T	rs62165276		SKNAS_S2	NORMAL	C	C																c.1843N>T	p.Arg615Trp	p.R615W	ENST00000409602	15/15	390	146	244				POTEJ,missense_variant,p.Arg615Trp,ENST00000409602,NM_001277083.1;	T	ENSG00000222038	ENST00000409602	Transcript
LRP1B	0	.	GRCh38	chr2	140358851	140358851	+	Missense_Mutation	SNP	C	C	T	rs150879175		SKNAS_S2	NORMAL	C	C																c.11227N>A	p.Gly3743Ser	p.G3743S	ENST00000389484	73/91	344	191	153				LRP1B,missense_variant,p.Gly3743Ser,ENST00000389484,NM_018557.2;LRP1B,upstream_gene_variant,,ENST00000437977,;	T	ENSG00000168702	ENST00000389484	Transcript
NEB	0	.	GRCh38	chr2	151579498	151579498	+	Missense_Mutation	SNP	T	T	G	rs62174690		SKNAS_S2	NORMAL	T	T																c.16544N>C	p.Lys5515Thr	p.K5515T	ENST00000618972	105/183	440	251	189				NEB,missense_variant,p.Lys5515Thr,ENST00000618972,NM_001271208.1;NEB,missense_variant,p.Lys5515Thr,ENST00000397345,NM_001164508.1;NEB,missense_variant,p.Lys5515Thr,ENST00000427231,NM_001164507.1;NEB,missense_variant,p.Lys5515Thr,ENST00000603639,;NEB,missense_variant,p.Lys5515Thr,ENST00000604864,;NEB,missense_variant,p.Lys245Thr,ENST00000413693,;NEB,intron_variant,,ENST00000409198,NM_004543.4;NEB,…	G	ENSG00000183091	ENST00000618972	Transcript
FMNL2	0	.	GRCh38	chr2	152629666	152629666	+	Missense_Mutation	SNP	C	C	T	rs201793844		SKNAS_S2	NORMAL	C	C																c.2411N>T	p.Ala804Val	p.A804V	ENST00000288670	19/26	160	67	93				FMNL2,missense_variant,p.Ala804Val,ENST00000288670,NM_052905.3;FMNL2,missense_variant,p.Ala179Val,ENST00000475377,;FMNL2,downstream_gene_variant,,ENST00000497192,;	T	ENSG00000157827	ENST00000288670	Transcript
KCNJ3	0	.	GRCh38	chr2	154698894	154698894	+	Missense_Mutation	SNP	A	A	G	rs16838016		SKNAS_S2	NORMAL	A	A																c.119N>G	p.Lys40Arg	p.K40R	ENST00000295101	1/3	311	165	146				KCNJ3,missense_variant,p.Lys40Arg,ENST00000295101,NM_002239.3;KCNJ3,missense_variant,p.Lys40Arg,ENST00000544049,NM_001260508.1;AC061961.2,upstream_gene_variant,,ENST00000443901,;	G	ENSG00000162989	ENST00000295101	Transcript
MARCH7	0	.	GRCh38	chr2	159748057	159748057	+	Missense_Mutation	SNP	A	A	G	rs75755472		SKNAS_S2	NORMAL	A	A																c.767N>G	p.Asn256Ser	p.N256S	ENST00000259050	5/10	355	191	164				MARCH7,missense_variant,p.Asn256Ser,ENST00000259050,NM_022826.3;MARCH7,missense_variant,p.Asn200Ser,ENST00000539065,NM_001282806.1;MARCH7,missense_variant,p.Asn256Ser,ENST00000409175,NM_001282805.1;MARCH7,missense_variant,p.Asn218Ser,ENST00000409591,NM_001282807.1;MARCH7,upstream_gene_variant,,ENST00000420397,;MARCH7,downstream_gene_variant,,ENST00000421037,;MARCH7,non_coding_transcript_exon_vari…	G	ENSG00000136536	ENST00000259050	Transcript
RBMS1	0	.	GRCh38	chr2	160318227	160318228	+	Splice_Site	DEL	TC	TC	-	novel		SKNAS_S2	NORMAL	TC	TC																c.252-1_252delNN		p.X84_splice	ENST00000348849	3/14	164	136	28				RBMS1,splice_acceptor_variant,,ENST00000348849,NM_016836.3,NM_002897.4;RBMS1,splice_acceptor_variant,,ENST00000392753,;RBMS1,splice_acceptor_variant,,ENST00000409972,;RBMS1,splice_acceptor_variant,,ENST00000409075,;RBMS1,splice_acceptor_variant,,ENST00000409289,;RBMS1,splice_acceptor_variant,,ENST00000428519,;RBMS1,splice_acceptor_variant,,ENST00000474820,;RBMS1,upstream_gene_variant,,ENST0000049…	-	ENSG00000153250	ENST00000348849	Transcript
FAP	0	.	GRCh38	chr2	162203061	162203061	+	Missense_Mutation	SNP	G	G	C	novel		SKNAS_S2	NORMAL	G	G																c.1132N>G	p.His378Asp	p.H378D	ENST00000188790	13/26	326	206	120				FAP,missense_variant,p.His378Asp,ENST00000188790,NM_004460.3;FAP,missense_variant,p.His353Asp,ENST00000443424,NM_001291807.1;FAP,missense_variant,p.His377Asp,ENST00000627638,;FAP,non_coding_transcript_exon_variant,,ENST00000465088,;FAP,upstream_gene_variant,,ENST00000422436,;FAP,upstream_gene_variant,,ENST00000465424,;	C	ENSG00000078098	ENST00000188790	Transcript
COBLL1	0	.	GRCh38	chr2	164694593	164694593	+	Missense_Mutation	SNP	T	T	G	rs115172937		SKNAS_S2	NORMAL	T	T																c.2913N>C	p.Lys971Asn	p.K971N	ENST00000342193	12/14	546	293	253				COBLL1,missense_variant,p.Lys1009Asn,ENST00000392717,;COBLL1,missense_variant,p.Lys933Asn,ENST00000375458,NM_001278461.1;COBLL1,missense_variant,p.Lys971Asn,ENST00000342193,NM_014900.4;COBLL1,missense_variant,p.Lys973Asn,ENST00000409184,NM_001278460.1;COBLL1,missense_variant,p.Lys1038Asn,ENST00000629362,NM_001278458.1;COBLL1,non_coding_transcript_exon_variant,,ENST00000493713,;COBLL1,upstream_gen…	G	ENSG00000082438	ENST00000342193	Transcript
SCN3A	0	.	GRCh38	chr2	165155865	165155865	+	Missense_Mutation	SNP	C	C	T	rs774195502		SKNAS_S2	NORMAL	C	C																c.1070N>A	p.Arg357Gln	p.R357Q	ENST00000283254	10/28	434	236	198				SCN3A,missense_variant,p.Arg357Gln,ENST00000360093,;SCN3A,missense_variant,p.Arg357Gln,ENST00000283254,NM_006922.3,NM_001081676.1;SCN3A,missense_variant,p.Arg357Gln,ENST00000409101,NM_001081677.1;SCN3A,missense_variant,p.Arg357Gln,ENST00000440431,;AC013463.2,intron_variant,,ENST00000629817,;AC013463.2,intron_variant,,ENST00000625505,;	T	ENSG00000153253	ENST00000283254	Transcript
TTC21B	0	.	GRCh38	chr2	165931775	165931775	+	Missense_Mutation	SNP	G	G	C	novel		SKNAS_S2	NORMAL	G	G																c.877N>G	p.Leu293Val	p.L293V	ENST00000243344	8/29	324	186	138				TTC21B,missense_variant,p.Leu293Val,ENST00000243344,NM_024753.4;TTC21B-AS1,upstream_gene_variant,,ENST00000440322,;TTC21B-AS1,upstream_gene_variant,,ENST00000443032,;TTC21B,non_coding_transcript_exon_variant,,ENST00000464374,;TTC21B-AS1,upstream_gene_variant,,ENST00000446624,;	C	ENSG00000123607	ENST00000243344	Transcript
XIRP2	0	.	GRCh38	chr2	167250035	167250036	+	Frame_Shift_Ins	INS	-	-	GA	novel		SKNAS_S2	NORMAL	-	-																c.8643_8644insGA	p.His2883AsnfsTer49	p.H2883Nfs*49	ENST00000409195	9/11	201	94	107				XIRP2,frameshift_variant,p.His2883AsnfsTer49,ENST00000409195,NM_152381.5;XIRP2,frameshift_variant,p.His2661AsnfsTer49,ENST00000409273,NM_001199144.1;XIRP2,frameshift_variant,p.His2708AsnfsTer49,ENST00000628543,;XIRP2,frameshift_variant,p.His297AsnfsTer49,ENST00000295237,;XIRP2,intron_variant,,ENST00000409728,NM_001199143.1;XIRP2,intron_variant,,ENST00000409043,NM_001079810.3;XIRP2,intron_variant,…	GA	ENSG00000163092	ENST00000409195	Transcript
HAT1	0	.	GRCh38	chr2	171976274	171976274	+	Missense_Mutation	SNP	T	C	C	rs73976541		SKNAS_S2	NORMAL	T	T																c.941N>C	p.Val314Ala	p.V314A	ENST00000264108	9/11	233	0	233				HAT1,missense_variant,p.Val314Ala,ENST00000264108,NM_003642.3;SLC25A12,intron_variant,,ENST00000472748,;SLC25A12,intron_variant,,ENST00000484227,;SLC25A12,intron_variant,,ENST00000464063,;HAT1,3_prime_UTR_variant,,ENST00000457761,;HAT1,3_prime_UTR_variant,,ENST00000412731,;HAT1,non_coding_transcript_exon_variant,,ENST00000494601,;HAT1,non_coding_transcript_exon_variant,,ENST00000392584,;	C	ENSG00000128708	ENST00000264108	Transcript
TTC30A	0	.	GRCh38	chr2	177617366	177617366	+	Missense_Mutation	SNP	C	T	T	rs28630685		SKNAS_S2	NORMAL	C	C																c.1336N>A	p.Val446Ile	p.V446I	ENST00000355689	1/1	171	0	171				TTC30A,missense_variant,p.Val446Ile,ENST00000355689,NM_152275.3;AC073834.3,non_coding_transcript_exon_variant,,ENST00000357045,;	T	ENSG00000197557	ENST00000355689	Transcript
TTN	0	.	GRCh38	chr2	178570045	178570045	+	Missense_Mutation	SNP	G	G	A	rs757511354		SKNAS_S2	NORMAL	G	G																c.76087N>T	p.Arg25363Cys	p.R25363C	ENST00000589042	326/363	321	176	145				TTN,missense_variant,p.Arg25363Cys,ENST00000589042,NM_001267550.2;TTN,missense_variant,p.Arg23722Cys,ENST00000591111,;AC010680.1,missense_variant,p.Arg23722Cys,ENST00000615779,NM_001256850.1;TTN,missense_variant,p.Arg22795Cys,ENST00000342992,NM_133378.4;TTN,missense_variant,p.Arg16298Cys,ENST00000460472,NM_003319.4;AC010680.1,missense_variant,p.Arg16490Cys,ENST00000342175,NM_133437.4;AC010680.1,m…	A	ENSG00000155657	ENST00000589042	Transcript
TTN	0	.	GRCh38	chr2	178607592	178607592	+	Missense_Mutation	SNP	C	C	T	rs72646808		SKNAS_S2	NORMAL	C	C																c.53096N>A	p.Arg17699His	p.R17699H	ENST00000589042	277/363	370	198	172				TTN,missense_variant,p.Arg17699His,ENST00000589042,NM_001267550.2;TTN,missense_variant,p.Arg16058His,ENST00000591111,;AC010680.1,missense_variant,p.Arg16058His,ENST00000615779,NM_001256850.1;TTN,missense_variant,p.Arg15131His,ENST00000342992,NM_133378.4;TTN,missense_variant,p.Arg8634His,ENST00000460472,NM_003319.4;AC010680.1,missense_variant,p.Arg8826His,ENST00000342175,NM_133437.4;AC010680.1,mis…	T	ENSG00000155657	ENST00000589042	Transcript
FSIP2	0	.	GRCh38	chr2	185791403	185791403	+	Missense_Mutation	SNP	C	C	T	rs200092968		SKNAS_S2	NORMAL	C	C																c.4534N>T	p.His1512Tyr	p.H1512Y	ENST00000343098	16/23	307	169	138				FSIP2,missense_variant,p.His1512Tyr,ENST00000343098,;FSIP2,missense_variant,p.His1423Tyr,ENST00000424728,NM_173651.3;FSIP2-AS1,intron_variant,,ENST00000436557,;FSIP2-AS1,intron_variant,,ENST00000429929,;FSIP2,upstream_gene_variant,,ENST00000415915,;	T	ENSG00000188738	ENST00000343098	Transcript
MFSD6	0	.	GRCh38	chr2	190436778	190436778	+	Missense_Mutation	SNP	T	T	G	rs770433322		SKNAS_S2	NORMAL	T	T																c.749N>G	p.Val250Gly	p.V250G	ENST00000392328	3/8	496	280	216				MFSD6,missense_variant,p.Val250Gly,ENST00000392328,NM_017694.3;MFSD6,missense_variant,p.Val250Gly,ENST00000281416,;MFSD6,upstream_gene_variant,,ENST00000434582,;MFSD6,downstream_gene_variant,,ENST00000445546,;MFSD6,downstream_gene_variant,,ENST00000432036,;MFSD6,downstream_gene_variant,,ENST00000417958,;	G	ENSG00000151690	ENST00000392328	Transcript
SDPR	0	.	GRCh38	chr2	191836575	191836575	+	Missense_Mutation	SNP	G	G	T	rs34841326		SKNAS_S2	NORMAL	G	G																c.626N>A	p.Pro209His	p.P209H	ENST00000304141	2/2	283	150	133				SDPR,missense_variant,p.Pro209His,ENST00000304141,NM_004657.5;	T	ENSG00000168497	ENST00000304141	Transcript
SGO2	0	.	GRCh38	chr2	200571355	200571355	+	Missense_Mutation	SNP	G	G	T	rs200938511		SKNAS_S2	NORMAL	G	G																c.1009N>T	p.Ala337Ser	p.A337S	ENST00000357799	7/9	308	180	128				SGO2,missense_variant,p.Ala337Ser,ENST00000357799,NM_001160033.1,NM_152524.5,NM_001160046.1;SGO2,downstream_gene_variant,,ENST00000409203,;	T	ENSG00000163535	ENST00000357799	Transcript
CASP10	0	.	GRCh38	chr2	201195907	201195907	+	Missense_Mutation	SNP	G	G	T	novel		SKNAS_S2	NORMAL	G	G																c.643N>T	p.Val215Phe	p.V215F	ENST00000286186	5/10	244	129	115				CASP10,missense_variant,p.Val215Phe,ENST00000286186,NM_032977.3;CASP10,missense_variant,p.Val215Phe,ENST00000360132,NM_032976.3;CASP10,missense_variant,p.Val215Phe,ENST00000346817,NM_001230.4;CASP10,missense_variant,p.Val215Phe,ENST00000272879,NM_032974.4;CASP10,missense_variant,p.Val215Phe,ENST00000448480,NM_001206542.1;CASP10,missense_variant,p.Val215Phe,ENST00000313728,NM_001206524.1;CASP10,mi…	T	ENSG00000003400	ENST00000286186	Transcript
ERBB4	0	.	GRCh38	chr2	211712112	211712112	+	Missense_Mutation	SNP	G	G	C	novel		SKNAS_S2	NORMAL	G	G																c.1062N>G	p.Asp354Glu	p.D354E	ENST00000342788	9/28	254	133	121				ERBB4,missense_variant,p.Asp354Glu,ENST00000342788,NM_005235.2;ERBB4,missense_variant,p.Asp354Glu,ENST00000436443,NM_001042599.1;ERBB4,missense_variant,p.Asp328Glu,ENST00000402597,;ERBB4,missense_variant,p.Asp354Glu,ENST00000260943,;ERBB4,non_coding_transcript_exon_variant,,ENST00000484594,;	C	ENSG00000178568	ENST00000342788	Transcript
AP1S3	0	.	GRCh38	chr2	223777776	223777776	+	Missense_Mutation	SNP	G	G	A	rs138292988		SKNAS_S2	NORMAL	G	G																c.97N>T	p.Arg33Trp	p.R33W	ENST00000396654	2/5	531	303	228				AP1S3,missense_variant,p.Arg33Trp,ENST00000443700,;AP1S3,missense_variant,p.Arg33Trp,ENST00000396654,NM_001039569.1;AP1S3,missense_variant,p.Arg33Trp,ENST00000396653,;AP1S3,missense_variant,p.Arg33Trp,ENST00000409375,;AP1S3,missense_variant,p.Arg33Trp,ENST00000446015,;AP1S3,5_prime_UTR_variant,,ENST00000444408,;AP1S3,missense_variant,p.Arg33Trp,ENST00000415298,;AP1S3,missense_variant,p.Arg33Trp,E…	A	ENSG00000152056	ENST00000396654	Transcript
MFF	0	.	GRCh38	chr2	227357113	227357113	+	Missense_Mutation	SNP	G	G	A	rs373848527		SKNAS_S2	NORMAL	G	G																c.1025N>A	p.Arg342His	p.R342H	ENST00000353339	11/11	375	246	129				MFF,missense_variant,p.Arg342His,ENST00000353339,NM_020194.5,NM_001277061.1;MFF,missense_variant,p.Arg291His,ENST00000304593,NM_001277068.1,NM_001277062.1;MFF,missense_variant,p.Arg243His,ENST00000337110,NM_001277063.1;MFF,missense_variant,p.Arg238His,ENST00000349901,NM_001277064.1;MFF,missense_variant,p.Arg221His,ENST00000392059,NM_001277067.1;MFF,missense_variant,p.Arg218His,ENST00000409565,NM_…	A	ENSG00000168958	ENST00000353339	Transcript
SPHKAP	0	.	GRCh38	chr2	227991277	227991277	+	Missense_Mutation	SNP	C	C	T	rs61752221		SKNAS_S2	NORMAL	C	C																c.4771N>A	p.Glu1591Lys	p.E1591K	ENST00000392056	10/12	362	198	164				SPHKAP,missense_variant,p.Glu1591Lys,ENST00000392056,NM_001142644.1;SPHKAP,missense_variant,p.Glu1562Lys,ENST00000344657,NM_030623.3;SPHKAP,non_coding_transcript_exon_variant,,ENST00000490603,;	T	ENSG00000153820	ENST00000392056	Transcript
ALPP	0	.	GRCh38	chr2	232381272	232381272	+	Missense_Mutation	SNP	G	G	A	rs143205011		SKNAS_S2	NORMAL	G	G																c.1214N>A	p.Arg405Gln	p.R405Q	ENST00000392027	10/11	493	297	196				ALPP,missense_variant,p.Arg405Gln,ENST00000392027,NM_001632.4;AC068134.8,intron_variant,,ENST00000441266,;AC068134.8,upstream_gene_variant,,ENST00000439072,;ECEL1P2,downstream_gene_variant,,ENST00000461596,;ALPP,non_coding_transcript_exon_variant,,ENST00000485563,;ALPP,downstream_gene_variant,,ENST00000474529,;	A	ENSG00000163283	ENST00000392027	Transcript
UGT1A10	0	.	GRCh38	chr2	233637286	233637286	+	Missense_Mutation	SNP	C	C	T	rs45574333		SKNAS_S2	NORMAL	C	C																c.764N>T	p.Thr255Met	p.T255M	ENST00000344644	1/5	301	145	156				UGT1A10,missense_variant,p.Thr255Met,ENST00000344644,NM_019075.2;UGT1A10,missense_variant,p.Thr255Met,ENST00000373445,;UGT1A8,intron_variant,,ENST00000373450,NM_019076.4;	T	ENSG00000242515	ENST00000344644	Transcript
MROH2A	0	.	GRCh38	chr2	233805104	233805104	+	Missense_Mutation	SNP	T	T	G	novel		SKNAS_S2	NORMAL	T	T																c.2054N>G	p.Leu685Arg	p.L685R	ENST00000610772	19/42	267	118	149				MROH2A,missense_variant,p.Leu682Arg,ENST00000389758,;MROH2A,missense_variant,p.Leu685Arg,ENST00000610772,NM_001287395.1;MROH2A,downstream_gene_variant,,ENST00000477506,;	G	ENSG00000185038	ENST00000610772	Transcript
HJURP	0	.	GRCh38	chr2	233844217	233844217	+	Missense_Mutation	SNP	C	C	T	rs140874442		SKNAS_S2	NORMAL	C	C																c.562N>A	p.Val188Met	p.V188M	ENST00000411486	7/9	220	129	91				HJURP,missense_variant,p.Val188Met,ENST00000411486,NM_018410.4;HJURP,missense_variant,p.Val134Met,ENST00000432087,NM_001282962.1;HJURP,missense_variant,p.Val103Met,ENST00000441687,NM_001282963.1;HJURP,missense_variant,p.Val103Met,ENST00000414924,;HJURP,missense_variant,p.Val147Met,ENST00000454020,;HJURP,intron_variant,,ENST00000434039,;HJURP,3_prime_UTR_variant,,ENST00000453122,;HJURP,upstream_ge…	T	ENSG00000123485	ENST00000411486	Transcript
OR6B3	0	.	GRCh38	chr2	240045930	240045930	+	Missense_Mutation	SNP	G	G	A	rs13030992		SKNAS_S2	NORMAL	G	G																c.143N>T	p.Thr48Ile	p.T48I	ENST00000319423	1/1	319	225	94				OR6B3,missense_variant,p.Thr48Ile,ENST00000319423,NM_173351.1;PRR21,upstream_gene_variant,,ENST00000408934,NM_001080835.1;	A	ENSG00000178586	ENST00000319423	Transcript
AQP12B	0	.	GRCh38	chr2	240676702	240676702	+	Missense_Mutation	SNP	T	T	C	rs1807128		SKNAS_S2	NORMAL	T	T																c.767N>G	p.His256Arg	p.H256R	ENST00000407834	3/3	20	9	11				AQP12B,missense_variant,p.His256Arg,ENST00000407834,NM_001102467.1;AQP12B,missense_variant,p.His244Arg,ENST00000621682,;AQP12B,non_coding_transcript_exon_variant,,ENST00000459806,;AQP12B,3_prime_UTR_variant,,ENST00000414322,;AQP12B,3_prime_UTR_variant,,ENST00000413999,;AQP12B,downstream_gene_variant,,ENST00000452886,;RP11-118M12.1,downstream_gene_variant,,ENST00000615796,;	C	ENSG00000185176	ENST00000407834	Transcript
AQP12B	0	.	GRCh38	chr2	240682452	240682452	+	Missense_Mutation	SNP	G	A	A	rs74882485		SKNAS_S2	NORMAL	G	G																c.386N>T	p.Thr129Met	p.T129M	ENST00000407834	1/3	85	8	77				AQP12B,missense_variant,p.Thr129Met,ENST00000407834,NM_001102467.1;AQP12B,missense_variant,p.Thr117Met,ENST00000621682,;AC011298.2,upstream_gene_variant,,ENST00000407635,;AQP12B,upstream_gene_variant,,ENST00000459806,;AQP12B,synonymous_variant,p.Asp32=,ENST00000414322,;AQP12B,synonymous_variant,p.Asp32=,ENST00000413999,;AQP12B,synonymous_variant,p.Asp32=,ENST00000452886,;	A	ENSG00000185176	ENST00000407834	Transcript
C2orf54	0	.	GRCh38	chr2	240887104	240887104	+	Missense_Mutation	SNP	T	T	C	rs201557277		SKNAS_S2	NORMAL	T	T																c.1310N>G	p.Gln437Arg	p.Q437R	ENST00000388934	5/5	269	144	125				C2orf54,missense_variant,p.Gln288Arg,ENST00000307486,NM_001282921.1;C2orf54,missense_variant,p.Gln269Arg,ENST00000402775,NM_024861.3;C2orf54,missense_variant,p.Gln437Arg,ENST00000388934,NM_001085437.2;	C	ENSG00000172478	ENST00000388934	Transcript
ANO7	0	.	GRCh38	chr2	241210368	241210368	+	Missense_Mutation	SNP	C	C	T	rs761766978		SKNAS_S2	NORMAL	C	C																c.1595N>T	p.Ser532Leu	p.S532L	ENST00000274979	14/25	268	150	118				ANO7,missense_variant,p.Ser532Leu,ENST00000274979,NM_001001891.3;ANO7,missense_variant,p.Ser531Leu,ENST00000402430,;ANO7,upstream_gene_variant,,ENST00000471606,;	T	ENSG00000146205	ENST00000274979	Transcript
FARP2	0	.	GRCh38	chr2	241468276	241468276	+	Missense_Mutation	SNP	T	T	G	novel		SKNAS_S2	NORMAL	T	T																c.2030N>G	p.Phe677Cys	p.F677C	ENST00000264042	18/27	286	162	124				FARP2,missense_variant,p.Phe677Cys,ENST00000264042,NM_014808.3;FARP2,downstream_gene_variant,,ENST00000373287,NM_001282983.1;FARP2,downstream_gene_variant,,ENST00000627550,NM_001282984.1;FARP2,downstream_gene_variant,,ENST00000422951,;FARP2,upstream_gene_variant,,ENST00000491425,;FARP2,non_coding_transcript_exon_variant,,ENST00000496470,;FARP2,downstream_gene_variant,,ENST00000476799,;FARP2,downs…	G	ENSG00000006607	ENST00000264042	Transcript
ATG4B	0	.	GRCh38	chr2	241653596	241653596	+	Missense_Mutation	SNP	G	G	A	rs143448469		SKNAS_S2	NORMAL	G	G																c.269N>A	p.Arg90Gln	p.R90Q	ENST00000404914	4/13	239	146	93				ATG4B,missense_variant,p.Arg90Gln,ENST00000405546,NM_178326.2;ATG4B,missense_variant,p.Arg90Gln,ENST00000404914,NM_013325.4;ATG4B,missense_variant,p.Arg16Gln,ENST00000402096,;ATG4B,missense_variant,p.Arg90Gln,ENST00000425239,;ATG4B,missense_variant,p.Arg90Gln,ENST00000400771,;ATG4B,missense_variant,p.Arg16Gln,ENST00000430617,;ATG4B,missense_variant,p.Arg16Gln,ENST00000419606,;ATG4B,missense_varia…	A	ENSG00000168397	ENST00000404914	Transcript
D2HGDH	0	.	GRCh38	chr2	241755903	241755903	+	Missense_Mutation	SNP	G	G	A	rs746519212		SKNAS_S2	NORMAL	G	G																c.1195N>A	p.Val399Met	p.V399M	ENST00000321264	9/10	362	188	174				D2HGDH,missense_variant,p.Val399Met,ENST00000321264,NM_152783.4;D2HGDH,missense_variant,p.Val265Met,ENST00000403782,NM_001287249.1;D2HGDH,missense_variant,p.Val198Met,ENST00000445308,;D2HGDH,missense_variant,p.Val153Met,ENST00000432449,;D2HGDH,downstream_gene_variant,,ENST00000454048,;AC114730.7,upstream_gene_variant,,ENST00000417267,;D2HGDH,non_coding_transcript_exon_variant,,ENST00000486953,;D2…	A	ENSG00000180902	ENST00000321264	Transcript
FANCD2	0	.	GRCh38	chr3	10046659	10046659	+	Missense_Mutation	SNP	A	A	G	rs73126218		SKNAS_S2	NORMAL	A	A																c.1214N>G	p.Asn405Ser	p.N405S	ENST00000287647	15/43	184	137	47				FANCD2,missense_variant,p.Asn405Ser,ENST00000287647,NM_033084.4;FANCD2,missense_variant,p.Asn405Ser,ENST00000419585,NM_001319984.1;FANCD2,missense_variant,p.Asn405Ser,ENST00000383807,NM_001018115.2;FANCD2,non_coding_transcript_exon_variant,,ENST00000483276,;FANCD2,non_coding_transcript_exon_variant,,ENST00000464934,;FANCD2,upstream_gene_variant,,ENST00000421731,;	G	ENSG00000144554	ENST00000287647	Transcript
SYN2	0	.	GRCh38	chr3	12004864	12004864	+	Missense_Mutation	SNP	C	G	G	rs2923857		SKNAS_S2	NORMAL	C	C																c.313N>G	p.Pro105Ala	p.P105A	ENST00000621198	1/13	63	3	60				SYN2,missense_variant,p.Pro105Ala,ENST00000620175,NM_003178.5;SYN2,missense_variant,p.Pro105Ala,ENST00000621198,NM_133625.4;	G	ENSG00000157152	ENST00000621198	Transcript
CAPN7	0	.	GRCh38	chr3	15240515	15240515	+	Missense_Mutation	SNP	C	T	T	rs769723255		SKNAS_S2	NORMAL	C	C																c.1450N>T	p.Arg484Cys	p.R484C	ENST00000253693	13/21	161	19	142				CAPN7,missense_variant,p.Arg484Cys,ENST00000253693,NM_014296.2;CAPN7,missense_variant,p.Arg222Cys,ENST00000415565,;CAPN7,missense_variant,p.Arg3Cys,ENST00000443567,;	T	ENSG00000131375	ENST00000253693	Transcript
KCNH8	0	.	GRCh38	chr3	19533467	19533467	+	Missense_Mutation	SNP	G	A	A	rs138090756		SKNAS_S2	NORMAL	G	G																c.2692N>A	p.Val898Ile	p.V898I	ENST00000328405	16/16	145	13	132				KCNH8,missense_variant,p.Val898Ile,ENST00000328405,NM_144633.2;KCNH8,3_prime_UTR_variant,,ENST00000452398,;	A	ENSG00000183960	ENST00000328405	Transcript
NKTR	0	.	GRCh38	chr3	42637994	42637994	+	Missense_Mutation	SNP	A	G	G	rs150528581		SKNAS_S2	NORMAL	A	A																c.2290N>G	p.Lys764Glu	p.K764E	ENST00000232978	13/17	202	21	181				NKTR,missense_variant,p.Lys764Glu,ENST00000232978,NM_005385.3;NKTR,missense_variant,p.Lys464Glu,ENST00000617821,;RP4-613B23.1,intron_variant,,ENST00000438017,;RP4-613B23.1,intron_variant,,ENST00000445452,;RP4-613B23.1,intron_variant,,ENST00000434363,;NKTR,3_prime_UTR_variant,,ENST00000429888,;NKTR,non_coding_transcript_exon_variant,,ENST00000468735,;NKTR,non_coding_transcript_exon_variant,,ENST00…	G	ENSG00000114857	ENST00000232978	Transcript
CCDC13	0	.	GRCh38	chr3	42757197	42757197	+	Missense_Mutation	SNP	A	G	G	novel		SKNAS_S2	NORMAL	A	A																c.239N>C	p.Ile80Thr	p.I80T	ENST00000310232	3/16	118	14	104				CCDC13,missense_variant,p.Ile80Thr,ENST00000310232,NM_144719.3;CCDC13,non_coding_transcript_exon_variant,,ENST00000435327,;RP4-613B23.5,3_prime_UTR_variant,,ENST00000431549,;CCDC13,non_coding_transcript_exon_variant,,ENST00000492806,;CCDC13,upstream_gene_variant,,ENST00000479576,;	G	ENSG00000244607	ENST00000310232	Transcript
MST1	0	.	GRCh38	chr3	49686317	49686317	+	Missense_Mutation	SNP	A	G	G	rs71324987		SKNAS_S2	NORMAL	A	A																c.1012N>C	p.Cys338Arg	p.C338R	ENST00000449682	8/18	39	2	37				MST1,missense_variant,p.Cys338Arg,ENST00000449682,NM_020998.3;RNF123,upstream_gene_variant,,ENST00000327697,NM_022064.4;APEH,downstream_gene_variant,,ENST00000296456,NM_001640.3;RNF123,upstream_gene_variant,,ENST00000432042,;APEH,downstream_gene_variant,,ENST00000438011,;MST1,upstream_gene_variant,,ENST00000448220,;RNF123,upstream_gene_variant,,ENST00000454491,;RNF123,upstream_gene_variant,,ENST0…	G	ENSG00000173531	ENST00000449682	Transcript
ATXN7	0	.	GRCh38	chr3	63982349	63982349	+	Missense_Mutation	SNP	A	T	T	rs140270787		SKNAS_S2	NORMAL	A	A																c.916N>T	p.Ile306Phe	p.I306F	ENST00000538065	6/13	152	8	144				ATXN7,missense_variant,p.Ile306Phe,ENST00000295900,NM_000333.3;ATXN7,missense_variant,p.Ile306Phe,ENST00000538065,NM_001177387.1;ATXN7,missense_variant,p.Ile306Phe,ENST00000487717,;ATXN7,missense_variant,p.Ile161Phe,ENST00000484332,NM_001128149.2;ATXN7,non_coding_transcript_exon_variant,,ENST00000488239,;ATXN7,non_coding_transcript_exon_variant,,ENST00000474112,;ATXN7,non_coding_transcript_exon_v…	T	ENSG00000163635	ENST00000538065	Transcript
FRG2C	0	.	GRCh38	chr3	75665147	75665147	+	Missense_Mutation	SNP	A	A	G	rs74714110		SKNAS_S2	NORMAL	A	A																c.278N>G	p.Gln93Arg	p.Q93R	ENST00000308062	3/4	167	81	86				FRG2C,missense_variant,p.Gln93Arg,ENST00000308062,NM_001124759.1;FRG2C,missense_variant,p.Gln92Arg,ENST00000464571,;DUX4L26,upstream_gene_variant,,ENST00000489078,;	G	ENSG00000172969	ENST00000308062	Transcript
FRG2C	0	.	GRCh38	chr3	75665186	75665186	+	Missense_Mutation	SNP	T	T	G	rs73840323		SKNAS_S2	NORMAL	T	T																c.317N>G	p.Ile106Ser	p.I106S	ENST00000308062	3/4	224	107	117				FRG2C,missense_variant,p.Ile106Ser,ENST00000308062,NM_001124759.1;FRG2C,missense_variant,p.Ile105Ser,ENST00000464571,;DUX4L26,upstream_gene_variant,,ENST00000489078,;	G	ENSG00000172969	ENST00000308062	Transcript
FRG2C	0	.	GRCh38	chr3	75665551	75665551	+	Missense_Mutation	SNP	A	A	G	rs62247157		SKNAS_S2	NORMAL	A	A																c.359N>G	p.Asn120Ser	p.N120S	ENST00000308062	4/4	317	135	182				FRG2C,missense_variant,p.Asn120Ser,ENST00000308062,NM_001124759.1;FRG2C,missense_variant,p.Asn119Ser,ENST00000464571,;DUX4L26,upstream_gene_variant,,ENST00000489078,;	G	ENSG00000172969	ENST00000308062	Transcript
FRG2C	0	.	GRCh38	chr3	75665637	75665637	+	Missense_Mutation	SNP	A	A	C	rs115350381		SKNAS_S2	NORMAL	A	A																c.445N>C	p.Ser149Arg	p.S149R	ENST00000308062	4/4	379	207	172				FRG2C,missense_variant,p.Ser149Arg,ENST00000308062,NM_001124759.1;FRG2C,missense_variant,p.Ser148Arg,ENST00000464571,;DUX4L26,upstream_gene_variant,,ENST00000489078,;	C	ENSG00000172969	ENST00000308062	Transcript
FRG2C	0	.	GRCh38	chr3	75665658	75665658	+	Missense_Mutation	SNP	C	C	T	rs77371781		SKNAS_S2	NORMAL	C	C																c.466N>T	p.Arg156Cys	p.R156C	ENST00000308062	4/4	400	220	180				FRG2C,missense_variant,p.Arg156Cys,ENST00000308062,NM_001124759.1;FRG2C,missense_variant,p.Arg155Cys,ENST00000464571,;DUX4L26,upstream_gene_variant,,ENST00000489078,;	T	ENSG00000172969	ENST00000308062	Transcript
FRG2C	0	.	GRCh38	chr3	75665668	75665668	+	Missense_Mutation	SNP	G	G	A	rs74497996		SKNAS_S2	NORMAL	G	G																c.476N>A	p.Arg159Gln	p.R159Q	ENST00000308062	4/4	392	219	171				FRG2C,missense_variant,p.Arg159Gln,ENST00000308062,NM_001124759.1;FRG2C,missense_variant,p.Arg158Gln,ENST00000464571,;DUX4L26,upstream_gene_variant,,ENST00000489078,;	A	ENSG00000172969	ENST00000308062	Transcript
FRG2C	0	.	GRCh38	chr3	75665680	75665680	+	Missense_Mutation	SNP	G	G	A	rs138192454		SKNAS_S2	NORMAL	G	G																c.488N>A	p.Arg163Gln	p.R163Q	ENST00000308062	4/4	366	216	150				FRG2C,missense_variant,p.Arg163Gln,ENST00000308062,NM_001124759.1;FRG2C,missense_variant,p.Arg162Gln,ENST00000464571,;DUX4L26,upstream_gene_variant,,ENST00000489078,;	A	ENSG00000172969	ENST00000308062	Transcript
FRG2C	0	.	GRCh38	chr3	75665689	75665689	+	Missense_Mutation	SNP	A	A	G	rs200756071		SKNAS_S2	NORMAL	A	A																c.497N>G	p.Glu166Gly	p.E166G	ENST00000308062	4/4	382	224	157				FRG2C,missense_variant,p.Glu166Gly,ENST00000308062,NM_001124759.1;FRG2C,missense_variant,p.Glu165Gly,ENST00000464571,;DUX4L26,upstream_gene_variant,,ENST00000489078,;	G	ENSG00000172969	ENST00000308062	Transcript
FRG2C	0	.	GRCh38	chr3	75665948	75665948	+	Missense_Mutation	SNP	T	T	A	rs2118760		SKNAS_S2	NORMAL	T	T																c.756N>A	p.Asp252Glu	p.D252E	ENST00000308062	4/4	240	103	137				FRG2C,missense_variant,p.Asp252Glu,ENST00000308062,NM_001124759.1;FRG2C,missense_variant,p.Asp251Glu,ENST00000464571,;DUX4L26,upstream_gene_variant,,ENST00000489078,;	A	ENSG00000172969	ENST00000308062	Transcript
ZNF717	0	.	GRCh38	chr3	75736885	75736885	+	Missense_Mutation	SNP	A	A	C	rs113748085		SKNAS_S2	NORMAL	A	A																c.2588N>G	p.Phe863Cys	p.F863C	ENST00000478296	4/4	328	226	102				ZNF717,missense_variant,p.Phe863Cys,ENST00000478296,NM_001290209.1;ZNF717,intron_variant,,ENST00000477374,NM_001324026.1,NM_001290210.1;ZNF717,downstream_gene_variant,,ENST00000468296,;ZNF717,downstream_gene_variant,,ENST00000471541,;MIR4273,upstream_gene_variant,,ENST00000582824,;ZNF717,intron_variant,,ENST00000491507,;	C	ENSG00000227124	ENST00000478296	Transcript
ZNF717	0	.	GRCh38	chr3	75736922	75736922	+	Missense_Mutation	SNP	C	C	G	rs140806462		SKNAS_S2	NORMAL	C	C																c.2551N>C	p.Glu851Gln	p.E851Q	ENST00000478296	4/4	338	224	114				ZNF717,missense_variant,p.Glu851Gln,ENST00000478296,NM_001290209.1;ZNF717,intron_variant,,ENST00000477374,NM_001324026.1,NM_001290210.1;ZNF717,downstream_gene_variant,,ENST00000468296,;ZNF717,downstream_gene_variant,,ENST00000471541,;MIR4273,upstream_gene_variant,,ENST00000582824,;ZNF717,intron_variant,,ENST00000491507,;	G	ENSG00000227124	ENST00000478296	Transcript
ZNF717	0	.	GRCh38	chr3	75737024	75737024	+	Nonsense_Mutation	SNP	C	C	A	rs144353922		SKNAS_S2	NORMAL	C	C																c.2449N>T	p.Glu817Ter	p.E817*	ENST00000478296	4/4	188	148	40				ZNF717,stop_gained,p.Glu817Ter,ENST00000478296,NM_001290209.1;ZNF717,intron_variant,,ENST00000477374,NM_001324026.1,NM_001290210.1;ZNF717,downstream_gene_variant,,ENST00000468296,;ZNF717,downstream_gene_variant,,ENST00000471541,;MIR4273,upstream_gene_variant,,ENST00000582824,;ZNF717,intron_variant,,ENST00000491507,;	A	ENSG00000227124	ENST00000478296	Transcript
ZNF717	0	.	GRCh38	chr3	75737230	75737230	+	Missense_Mutation	SNP	T	C	C	rs3009024		SKNAS_S2	NORMAL	T	T																c.2243N>G	p.Lys748Arg	p.K748R	ENST00000478296	4/4	143	9	134				ZNF717,missense_variant,p.Lys748Arg,ENST00000478296,NM_001290209.1;ZNF717,intron_variant,,ENST00000477374,NM_001324026.1,NM_001290210.1;ZNF717,downstream_gene_variant,,ENST00000468296,;ZNF717,downstream_gene_variant,,ENST00000471541,;MIR4273,upstream_gene_variant,,ENST00000582824,;ZNF717,intron_variant,,ENST00000491507,;	C	ENSG00000227124	ENST00000478296	Transcript
ZNF717	0	.	GRCh38	chr3	75737477	75737477	+	Missense_Mutation	SNP	G	G	C	rs3009023		SKNAS_S2	NORMAL	G	G																c.1996N>G	p.Gln666Glu	p.Q666E	ENST00000478296	4/4	268	120	148				ZNF717,missense_variant,p.Gln666Glu,ENST00000478296,NM_001290209.1;ZNF717,intron_variant,,ENST00000477374,NM_001324026.1,NM_001290210.1;ZNF717,downstream_gene_variant,,ENST00000468296,;ZNF717,downstream_gene_variant,,ENST00000471541,;MIR4273,upstream_gene_variant,,ENST00000582824,;ZNF717,intron_variant,,ENST00000491507,;	C	ENSG00000227124	ENST00000478296	Transcript
ZNF717	0	.	GRCh38	chr3	75737519	75737519	+	Missense_Mutation	SNP	G	G	A	rs112822201		SKNAS_S2	NORMAL	G	G																c.1954N>T	p.Pro652Ser	p.P652S	ENST00000478296	4/4	244	153	91				ZNF717,missense_variant,p.Pro652Ser,ENST00000478296,NM_001290209.1;ZNF717,intron_variant,,ENST00000477374,NM_001324026.1,NM_001290210.1;ZNF717,downstream_gene_variant,,ENST00000468296,;ZNF717,downstream_gene_variant,,ENST00000471541,;MIR4273,upstream_gene_variant,,ENST00000582824,;ZNF717,intron_variant,,ENST00000491507,;	A	ENSG00000227124	ENST00000478296	Transcript
ZNF717	0	.	GRCh38	chr3	75737530	75737530	+	Missense_Mutation	SNP	G	G	A	rs111677009		SKNAS_S2	NORMAL	G	G																c.1943N>T	p.Pro648Leu	p.P648L	ENST00000478296	4/4	252	138	114				ZNF717,missense_variant,p.Pro648Leu,ENST00000478296,NM_001290209.1;ZNF717,intron_variant,,ENST00000477374,NM_001324026.1,NM_001290210.1;ZNF717,downstream_gene_variant,,ENST00000468296,;ZNF717,downstream_gene_variant,,ENST00000471541,;MIR4273,upstream_gene_variant,,ENST00000582824,;ZNF717,intron_variant,,ENST00000491507,;	A	ENSG00000227124	ENST00000478296	Transcript
ZNF717	0	.	GRCh38	chr3	75737586	75737586	+	Missense_Mutation	SNP	A	A	T	rs78297221		SKNAS_S2	NORMAL	A	A																c.1887N>A	p.Asn629Lys	p.N629K	ENST00000478296	4/4	470	205	265				ZNF717,missense_variant,p.Asn629Lys,ENST00000478296,NM_001290209.1;ZNF717,intron_variant,,ENST00000477374,NM_001324026.1,NM_001290210.1;ZNF717,downstream_gene_variant,,ENST00000468296,;ZNF717,downstream_gene_variant,,ENST00000471541,;MIR4273,upstream_gene_variant,,ENST00000582824,;ZNF717,intron_variant,,ENST00000491507,;	T	ENSG00000227124	ENST00000478296	Transcript
ZNF717	0	.	GRCh38	chr3	75737590	75737590	+	Missense_Mutation	SNP	A	A	G	rs79103664		SKNAS_S2	NORMAL	A	A																c.1883N>C	p.Met628Thr	p.M628T	ENST00000478296	4/4	482	323	159				ZNF717,missense_variant,p.Met628Thr,ENST00000478296,NM_001290209.1;ZNF717,intron_variant,,ENST00000477374,NM_001324026.1,NM_001290210.1;ZNF717,downstream_gene_variant,,ENST00000468296,;ZNF717,downstream_gene_variant,,ENST00000471541,;MIR4273,upstream_gene_variant,,ENST00000582824,;ZNF717,intron_variant,,ENST00000491507,;	G	ENSG00000227124	ENST00000478296	Transcript
ZNF717	0	.	GRCh38	chr3	75737608	75737608	+	Missense_Mutation	SNP	T	T	C	rs75759940		SKNAS_S2	NORMAL	T	T																c.1865N>G	p.Lys622Arg	p.K622R	ENST00000478296	4/4	535	368	167				ZNF717,missense_variant,p.Lys622Arg,ENST00000478296,NM_001290209.1;ZNF717,intron_variant,,ENST00000477374,NM_001324026.1,NM_001290210.1;ZNF717,downstream_gene_variant,,ENST00000468296,;ZNF717,downstream_gene_variant,,ENST00000471541,;MIR4273,upstream_gene_variant,,ENST00000582824,;ZNF717,intron_variant,,ENST00000491507,;	C	ENSG00000227124	ENST00000478296	Transcript
ZNF717	0	.	GRCh38	chr3	75737622	75737622	+	Missense_Mutation	SNP	T	T	A	rs76175438		SKNAS_S2	NORMAL	T	T																c.1851N>T	p.Arg617Ser	p.R617S	ENST00000478296	4/4	563	382	180				ZNF717,missense_variant,p.Arg617Ser,ENST00000478296,NM_001290209.1;ZNF717,intron_variant,,ENST00000477374,NM_001324026.1,NM_001290210.1;ZNF717,downstream_gene_variant,,ENST00000468296,;ZNF717,downstream_gene_variant,,ENST00000471541,;MIR4273,upstream_gene_variant,,ENST00000582824,;ZNF717,intron_variant,,ENST00000491507,;	A	ENSG00000227124	ENST00000478296	Transcript
ZNF717	0	.	GRCh38	chr3	75737651	75737651	+	Missense_Mutation	SNP	G	G	A	rs77826574		SKNAS_S2	NORMAL	G	G																c.1822N>T	p.Arg608Cys	p.R608C	ENST00000478296	4/4	569	382	187				ZNF717,missense_variant,p.Arg608Cys,ENST00000478296,NM_001290209.1;ZNF717,intron_variant,,ENST00000477374,NM_001324026.1,NM_001290210.1;ZNF717,downstream_gene_variant,,ENST00000468296,;ZNF717,downstream_gene_variant,,ENST00000471541,;MIR4273,upstream_gene_variant,,ENST00000582824,;ZNF717,intron_variant,,ENST00000491507,;	A	ENSG00000227124	ENST00000478296	Transcript
ZNF717	0	.	GRCh38	chr3	75737676	75737676	+	Nonsense_Mutation	SNP	A	A	T	rs79635065		SKNAS_S2	NORMAL	A	A																c.1797N>A	p.Cys599Ter	p.C599*	ENST00000478296	4/4	512	362	150				ZNF717,stop_gained,p.Cys599Ter,ENST00000478296,NM_001290209.1;ZNF717,intron_variant,,ENST00000477374,NM_001324026.1,NM_001290210.1;ZNF717,downstream_gene_variant,,ENST00000468296,;ZNF717,downstream_gene_variant,,ENST00000471541,;MIR4273,upstream_gene_variant,,ENST00000582824,;ZNF717,intron_variant,,ENST00000491507,;	T	ENSG00000227124	ENST00000478296	Transcript
ZNF717	0	.	GRCh38	chr3	75737737	75737737	+	Missense_Mutation	SNP	C	C	T	rs1615736		SKNAS_S2	NORMAL	C	C																c.1736N>A	p.Arg579His	p.R579H	ENST00000478296	4/4	365	247	118				ZNF717,missense_variant,p.Arg579His,ENST00000478296,NM_001290209.1;ZNF717,intron_variant,,ENST00000477374,NM_001324026.1,NM_001290210.1;ZNF717,downstream_gene_variant,,ENST00000468296,;ZNF717,downstream_gene_variant,,ENST00000471541,;MIR4273,upstream_gene_variant,,ENST00000582824,;ZNF717,intron_variant,,ENST00000491507,;	T	ENSG00000227124	ENST00000478296	Transcript
ZNF717	0	.	GRCh38	chr3	75737759	75737759	+	Missense_Mutation	SNP	T	T	C	rs200631700		SKNAS_S2	NORMAL	T	T																c.1714N>G	p.Asn572Asp	p.N572D	ENST00000478296	4/4	383	271	112				ZNF717,missense_variant,p.Asn572Asp,ENST00000478296,NM_001290209.1;ZNF717,intron_variant,,ENST00000477374,NM_001324026.1,NM_001290210.1;ZNF717,downstream_gene_variant,,ENST00000468296,;ZNF717,downstream_gene_variant,,ENST00000471541,;MIR4273,upstream_gene_variant,,ENST00000582824,;ZNF717,intron_variant,,ENST00000491507,;	C	ENSG00000227124	ENST00000478296	Transcript
ZNF717	0	.	GRCh38	chr3	75737791	75737791	+	Missense_Mutation	SNP	C	C	A	rs2918517		SKNAS_S2	NORMAL	C	C																c.1682N>T	p.Arg561Ile	p.R561I	ENST00000478296	4/4	404	269	135				ZNF717,missense_variant,p.Arg561Ile,ENST00000478296,NM_001290209.1;ZNF717,intron_variant,,ENST00000477374,NM_001324026.1,NM_001290210.1;ZNF717,downstream_gene_variant,,ENST00000468296,;ZNF717,downstream_gene_variant,,ENST00000471541,;MIR4273,upstream_gene_variant,,ENST00000582824,;ZNF717,intron_variant,,ENST00000491507,;	A	ENSG00000227124	ENST00000478296	Transcript
ZNF717	0	.	GRCh38	chr3	75737898	75737898	+	Missense_Mutation	SNP	C	C	A	rs62250106		SKNAS_S2	NORMAL	C	C																c.1575N>T	p.Lys525Asn	p.K525N	ENST00000478296	4/4	278	156	122				ZNF717,missense_variant,p.Lys525Asn,ENST00000478296,NM_001290209.1;ZNF717,intron_variant,,ENST00000477374,NM_001324026.1,NM_001290210.1;ZNF717,downstream_gene_variant,,ENST00000468296,;ZNF717,downstream_gene_variant,,ENST00000471541,;MIR4273,upstream_gene_variant,,ENST00000582824,;ZNF717,intron_variant,,ENST00000491507,;	A	ENSG00000227124	ENST00000478296	Transcript
ZNF717	0	.	GRCh38	chr3	75737906	75737906	+	Missense_Mutation	SNP	G	G	A	rs62250107		SKNAS_S2	NORMAL	G	G																c.1567N>T	p.His523Tyr	p.H523Y	ENST00000478296	4/4	256	131	125				ZNF717,missense_variant,p.His523Tyr,ENST00000478296,NM_001290209.1;ZNF717,intron_variant,,ENST00000477374,NM_001324026.1,NM_001290210.1;ZNF717,downstream_gene_variant,,ENST00000468296,;ZNF717,downstream_gene_variant,,ENST00000471541,;MIR4273,upstream_gene_variant,,ENST00000582824,;ZNF717,intron_variant,,ENST00000491507,;	A	ENSG00000227124	ENST00000478296	Transcript
ZNF717	0	.	GRCh38	chr3	75737948	75737949	+	Frame_Shift_Del	DEL	CT	CT	-	rs146514807		SKNAS_S2	NORMAL	CT	CT																c.1524_1525delNN	p.Glu510LysfsTer4	p.E510Kfs*4	ENST00000478296	4/4	296	282	14				ZNF717,frameshift_variant,p.Glu510LysfsTer4,ENST00000478296,NM_001290209.1;ZNF717,intron_variant,,ENST00000477374,NM_001324026.1,NM_001290210.1;ZNF717,downstream_gene_variant,,ENST00000468296,;ZNF717,downstream_gene_variant,,ENST00000471541,;MIR4273,upstream_gene_variant,,ENST00000582824,;ZNF717,intron_variant,,ENST00000491507,;	-	ENSG00000227124	ENST00000478296	Transcript
ZNF717	0	.	GRCh38	chr3	75738116	75738117	+	Frame_Shift_Del	DEL	CT	CT	-	rs776210532		SKNAS_S2	NORMAL	CT	CT																c.1356_1357delNN	p.Glu454LysfsTer7	p.E454Kfs*7	ENST00000478296	4/4	249	229	20				ZNF717,frameshift_variant,p.Glu454LysfsTer7,ENST00000478296,NM_001290209.1;ZNF717,intron_variant,,ENST00000477374,NM_001324026.1,NM_001290210.1;ZNF717,downstream_gene_variant,,ENST00000468296,;ZNF717,downstream_gene_variant,,ENST00000471541,;MIR4273,upstream_gene_variant,,ENST00000582824,;ZNF717,intron_variant,,ENST00000491507,;	-	ENSG00000227124	ENST00000478296	Transcript
ZNF717	0	.	GRCh38	chr3	75738551	75738551	+	Missense_Mutation	SNP	C	C	G	rs62250110		SKNAS_S2	NORMAL	C	C																c.922N>C	p.Glu308Gln	p.E308Q	ENST00000478296	4/4	226	167	59				ZNF717,missense_variant,p.Glu308Gln,ENST00000478296,NM_001290209.1;ZNF717,intron_variant,,ENST00000477374,NM_001324026.1,NM_001290210.1;ZNF717,downstream_gene_variant,,ENST00000468296,;ZNF717,downstream_gene_variant,,ENST00000471541,;MIR4273,downstream_gene_variant,,ENST00000582824,;ZNF717,intron_variant,,ENST00000491507,;	G	ENSG00000227124	ENST00000478296	Transcript
ZNF717	0	.	GRCh38	chr3	75738575	75738575	+	Missense_Mutation	SNP	G	G	A	rs1962893		SKNAS_S2	NORMAL	G	G																c.898N>T	p.Arg300Cys	p.R300C	ENST00000478296	4/4	215	58	157				ZNF717,missense_variant,p.Arg300Cys,ENST00000478296,NM_001290209.1;ZNF717,intron_variant,,ENST00000477374,NM_001324026.1,NM_001290210.1;ZNF717,downstream_gene_variant,,ENST00000468296,;ZNF717,downstream_gene_variant,,ENST00000471541,;MIR4273,downstream_gene_variant,,ENST00000582824,;ZNF717,intron_variant,,ENST00000491507,;	A	ENSG00000227124	ENST00000478296	Transcript
ZNF717	0	.	GRCh38	chr3	75738577	75738577	+	Missense_Mutation	SNP	C	C	T	rs75074846		SKNAS_S2	NORMAL	C	C																c.896N>A	p.Arg299His	p.R299H	ENST00000478296	4/4	218	164	54				ZNF717,missense_variant,p.Arg299His,ENST00000478296,NM_001290209.1;ZNF717,intron_variant,,ENST00000477374,NM_001324026.1,NM_001290210.1;ZNF717,downstream_gene_variant,,ENST00000468296,;ZNF717,downstream_gene_variant,,ENST00000471541,;MIR4273,downstream_gene_variant,,ENST00000582824,;ZNF717,intron_variant,,ENST00000491507,;	T	ENSG00000227124	ENST00000478296	Transcript
ZNF717	0	.	GRCh38	chr3	75738859	75738859	+	Missense_Mutation	SNP	A	C	C	rs3009006		SKNAS_S2	NORMAL	A	A																c.614N>G	p.Val205Gly	p.V205G	ENST00000478296	4/4	236	12	224				ZNF717,missense_variant,p.Val205Gly,ENST00000478296,NM_001290209.1;ZNF717,intron_variant,,ENST00000477374,NM_001324026.1,NM_001290210.1;ZNF717,downstream_gene_variant,,ENST00000468296,;ZNF717,downstream_gene_variant,,ENST00000471541,;MIR4273,downstream_gene_variant,,ENST00000582824,;ZNF717,intron_variant,,ENST00000491507,;	C	ENSG00000227124	ENST00000478296	Transcript
ZNF717	0	.	GRCh38	chr3	75739007	75739007	+	Missense_Mutation	SNP	G	C	C	rs3009004		SKNAS_S2	NORMAL	G	G																c.466N>G	p.Leu156Val	p.L156V	ENST00000478296	4/4	173	21	152				ZNF717,missense_variant,p.Leu156Val,ENST00000478296,NM_001290209.1;ZNF717,intron_variant,,ENST00000477374,NM_001324026.1,NM_001290210.1;ZNF717,downstream_gene_variant,,ENST00000468296,;ZNF717,downstream_gene_variant,,ENST00000471541,;MIR4273,downstream_gene_variant,,ENST00000582824,;ZNF717,intron_variant,,ENST00000491507,;	C	ENSG00000227124	ENST00000478296	Transcript
ZNF717	0	.	GRCh38	chr3	75739283	75739283	+	Missense_Mutation	SNP	G	G	T	rs4011155		SKNAS_S2	NORMAL	G	G																c.190N>A	p.Gln64Lys	p.Q64K	ENST00000478296	4/4	77	49	28				ZNF717,missense_variant,p.Gln64Lys,ENST00000478296,NM_001290209.1;ZNF717,intron_variant,,ENST00000477374,NM_001324026.1,NM_001290210.1;ZNF717,downstream_gene_variant,,ENST00000468296,;ZNF717,downstream_gene_variant,,ENST00000471541,;MIR4273,downstream_gene_variant,,ENST00000582824,;ZNF717,intron_variant,,ENST00000491507,;	T	ENSG00000227124	ENST00000478296	Transcript
ZNF717	0	.	GRCh38	chr3	75741293	75741293	+	Missense_Mutation	SNP	G	G	A	rs1971517		SKNAS_S2	NORMAL	G	G																c.110N>T	p.Pro37Leu	p.P37L	ENST00000478296	3/4	189	85	104				ZNF717,missense_variant,p.Pro37Leu,ENST00000478296,NM_001290209.1;ZNF717,missense_variant,p.Pro87Leu,ENST00000477374,NM_001324026.1,NM_001290210.1;ZNF717,missense_variant,p.Pro87Leu,ENST00000468296,;ZNF717,missense_variant,p.Pro37Leu,ENST00000471541,;MIR4273,downstream_gene_variant,,ENST00000582824,;ZNF717,non_coding_transcript_exon_variant,,ENST00000491507,;	A	ENSG00000227124	ENST00000478296	Transcript
ZNF717	0	.	GRCh38	chr3	75741362	75741362	+	Missense_Mutation	SNP	T	C	C	rs2918519		SKNAS_S2	NORMAL	T	T																c.41N>G	p.Tyr14Cys	p.Y14C	ENST00000478296	3/4	110	1	109				ZNF717,missense_variant,p.Tyr14Cys,ENST00000478296,NM_001290209.1;ZNF717,missense_variant,p.Tyr64Cys,ENST00000477374,NM_001324026.1,NM_001290210.1;ZNF717,missense_variant,p.Tyr64Cys,ENST00000468296,;ZNF717,missense_variant,p.Tyr14Cys,ENST00000471541,;MIR4273,downstream_gene_variant,,ENST00000582824,;ZNF717,non_coding_transcript_exon_variant,,ENST00000491507,;	C	ENSG00000227124	ENST00000478296	Transcript
ZNF717	0	.	GRCh38	chr3	75741646	75741646	+	5'UTR	SNP	C	C	T	rs147946451		SKNAS_S2	NORMAL	C	C																c.-3N>A			ENST00000478296	2/4	120	90	30				ZNF717,missense_variant,p.Val50Met,ENST00000477374,NM_001324026.1,NM_001290210.1;ZNF717,missense_variant,p.Val50Met,ENST00000468296,;ZNF717,5_prime_UTR_variant,,ENST00000478296,NM_001290209.1;ZNF717,5_prime_UTR_variant,,ENST00000471541,;MIR4273,downstream_gene_variant,,ENST00000582824,;ZNF717,non_coding_transcript_exon_variant,,ENST00000491507,;	T	ENSG00000227124	ENST00000478296	Transcript
ZNF717	0	.	GRCh38	chr3	75741659	75741660	+	5'UTR	INS	-	-	T	rs768997736		SKNAS_S2	NORMAL	-	-																c.-17_-16insA			ENST00000478296	2/4	133	100	33				ZNF717,frameshift_variant,p.Leu46ProfsTer24,ENST00000477374,NM_001324026.1,NM_001290210.1;ZNF717,frameshift_variant,p.Leu46ProfsTer24,ENST00000468296,;ZNF717,5_prime_UTR_variant,,ENST00000478296,NM_001290209.1;ZNF717,5_prime_UTR_variant,,ENST00000471541,;MIR4273,downstream_gene_variant,,ENST00000582824,;ZNF717,non_coding_transcript_exon_variant,,ENST00000491507,;	T	ENSG00000227124	ENST00000478296	Transcript
ZNF717	0	.	GRCh38	chr3	75741660	75741660	+	5'UTR	SNP	G	G	T	rs199577560		SKNAS_S2	NORMAL	G	G																c.-17N>A			ENST00000478296	2/4	136	103	33				ZNF717,missense_variant,p.Thr45Asn,ENST00000477374,NM_001324026.1,NM_001290210.1;ZNF717,missense_variant,p.Thr45Asn,ENST00000468296,;ZNF717,5_prime_UTR_variant,,ENST00000478296,NM_001290209.1;ZNF717,5_prime_UTR_variant,,ENST00000471541,;MIR4273,downstream_gene_variant,,ENST00000582824,;ZNF717,non_coding_transcript_exon_variant,,ENST00000491507,;	T	ENSG00000227124	ENST00000478296	Transcript
ZNF717	0	.	GRCh38	chr3	75741663	75741663	+	5'UTR	SNP	C	C	T	rs200578600		SKNAS_S2	NORMAL	C	C																c.-20N>A			ENST00000478296	2/4	143	109	34				ZNF717,missense_variant,p.Arg44Lys,ENST00000477374,NM_001324026.1,NM_001290210.1;ZNF717,missense_variant,p.Arg44Lys,ENST00000468296,;ZNF717,5_prime_UTR_variant,,ENST00000478296,NM_001290209.1;ZNF717,5_prime_UTR_variant,,ENST00000471541,;MIR4273,downstream_gene_variant,,ENST00000582824,;ZNF717,non_coding_transcript_exon_variant,,ENST00000491507,;	T	ENSG00000227124	ENST00000478296	Transcript
ZNF717	0	.	GRCh38	chr3	75741687	75741687	+	5'UTR	SNP	C	C	T	rs113991634		SKNAS_S2	NORMAL	C	C																c.-44N>A			ENST00000478296	2/4	158	119	39				ZNF717,stop_gained,p.Trp36Ter,ENST00000477374,NM_001324026.1,NM_001290210.1;ZNF717,stop_gained,p.Trp36Ter,ENST00000468296,;ZNF717,5_prime_UTR_variant,,ENST00000478296,NM_001290209.1;ZNF717,5_prime_UTR_variant,,ENST00000471541,;MIR4273,downstream_gene_variant,,ENST00000582824,;ZNF717,non_coding_transcript_exon_variant,,ENST00000491507,;	T	ENSG00000227124	ENST00000478296	Transcript
ZNF717	0	.	GRCh38	chr3	75741709	75741709	+	5'UTR	SNP	C	C	T	rs73117241		SKNAS_S2	NORMAL	C	C																c.-66N>A			ENST00000478296	2/4	169	126	43				ZNF717,missense_variant,p.Val29Met,ENST00000477374,NM_001324026.1,NM_001290210.1;ZNF717,missense_variant,p.Val29Met,ENST00000468296,;ZNF717,5_prime_UTR_variant,,ENST00000478296,NM_001290209.1;ZNF717,5_prime_UTR_variant,,ENST00000471541,;MIR4273,downstream_gene_variant,,ENST00000582824,;ZNF717,non_coding_transcript_exon_variant,,ENST00000491507,;	T	ENSG00000227124	ENST00000478296	Transcript
ZNF717	0	.	GRCh38	chr3	75741729	75741729	+	5'UTR	SNP	A	A	G	rs75138373		SKNAS_S2	NORMAL	A	A																c.-86N>C			ENST00000478296	2/4	172	124	48				ZNF717,missense_variant,p.Val22Ala,ENST00000477374,NM_001324026.1,NM_001290210.1;ZNF717,missense_variant,p.Val22Ala,ENST00000468296,;ZNF717,5_prime_UTR_variant,,ENST00000478296,NM_001290209.1;ZNF717,5_prime_UTR_variant,,ENST00000471541,;MIR4273,downstream_gene_variant,,ENST00000582824,;ZNF717,non_coding_transcript_exon_variant,,ENST00000491507,;	G	ENSG00000227124	ENST00000478296	Transcript
GABRR3	0	.	GRCh38	chr3	98007903	98007903	+	Nonsense_Mutation	SNP	A	A	T	rs832032		SKNAS_S2	NORMAL	A	A																c.615N>A	p.Tyr205Ter	p.Y205*	ENST00000621172	7/10	237	137	100				GABRR3,stop_gained,p.Tyr205Ter,ENST00000621172,NM_001105580.2;GABRR3,stop_gained,p.Tyr205Ter,ENST00000472788,;GABRR3,intron_variant,,ENST00000470589,;	T	ENSG00000183185	ENST00000621172	Transcript
OR5H15	0	.	GRCh38	chr3	98168989	98168989	+	Missense_Mutation	SNP	G	G	A	rs146412623		SKNAS_S2	NORMAL	G	G																c.290N>A	p.Cys97Tyr	p.C97Y	ENST00000356526	1/1	538	293	245				OR5H15,missense_variant,p.Cys97Tyr,ENST00000356526,NM_001005515.1;OR5H15,missense_variant,p.Cys97Tyr,ENST00000615035,;	A	ENSG00000233412	ENST00000356526	Transcript
IMPG2	0	.	GRCh38	chr3	101319815	101319815	+	Missense_Mutation	SNP	T	T	C	novel		SKNAS_S2	NORMAL	T	T																c.103N>G	p.Ile35Val	p.I35V	ENST00000193391	2/19	299	143	156				IMPG2,missense_variant,p.Ile35Val,ENST00000193391,NM_016247.3;SENP7,downstream_gene_variant,,ENST00000394095,NM_020654.4;SENP7,downstream_gene_variant,,ENST00000314261,NM_001282801.1;SENP7,downstream_gene_variant,,ENST00000394094,NM_001077203.2;SENP7,downstream_gene_variant,,ENST00000394091,NM_001282803.1;	C	ENSG00000081148	ENST00000193391	Transcript
ZBTB11	0	.	GRCh38	chr3	101665538	101665538	+	Missense_Mutation	SNP	G	G	T	rs33957144		SKNAS_S2	NORMAL	G	G																c.1049N>A	p.Thr350Asn	p.T350N	ENST00000312938	4/11	457	250	207				ZBTB11,missense_variant,p.Thr350Asn,ENST00000312938,NM_014415.3;RNY1P12,upstream_gene_variant,,ENST00000364251,;	T	ENSG00000066422	ENST00000312938	Transcript
USF3	0	.	GRCh38	chr3	113657325	113657325	+	Missense_Mutation	SNP	G	G	A	rs202178827		SKNAS_S2	NORMAL	G	G																c.4357N>T	p.Leu1453Phe	p.L1453F	ENST00000316407	7/7	185	100	85				USF3,missense_variant,p.Leu1453Phe,ENST00000316407,NM_001009899.3;USF3,missense_variant,p.Leu1453Phe,ENST00000478658,;USF3,intron_variant,,ENST00000491165,;USF3,non_coding_transcript_exon_variant,,ENST00000496826,;	A	ENSG00000176542	ENST00000316407	Transcript
CCDC191	0	.	GRCh38	chr3	114010992	114010992	+	Missense_Mutation	SNP	C	C	T	rs147328745		SKNAS_S2	NORMAL	C	C																c.1193N>A	p.Arg398Gln	p.R398Q	ENST00000295878	9/17	205	114	91				CCDC191,missense_variant,p.Arg398Gln,ENST00000295878,NM_020817.1;CCDC191,missense_variant,p.Arg385Gln,ENST00000491000,;QTRT2,intron_variant,,ENST00000472599,;CCDC191,3_prime_UTR_variant,,ENST00000460813,;CCDC191,non_coding_transcript_exon_variant,,ENST00000481358,;	T	ENSG00000163617	ENST00000295878	Transcript
KBTBD12	0	.	GRCh38	chr3	127923718	127923718	+	Missense_Mutation	SNP	A	A	C	rs148151101		SKNAS_S2	NORMAL	A	A																c.657N>C	p.Gln219His	p.Q219H	ENST00000405109	2/6	519	294	225				KBTBD12,missense_variant,p.Gln219His,ENST00000405109,;KBTBD12,missense_variant,p.Gln219His,ENST00000405256,NM_207335.2;KBTBD12,intron_variant,,ENST00000407609,;KBTBD12,intron_variant,,ENST00000343941,;KBTBD12,intron_variant,,ENST00000476626,;KBTBD12,upstream_gene_variant,,ENST00000492025,;KBTBD12,non_coding_transcript_exon_variant,,ENST00000497045,;	C	ENSG00000187715	ENST00000405109	Transcript
NEK11	0	.	GRCh38	chr3	131097666	131097666	+	Intron	SNP	C	C	G	rs113972457		SKNAS_S2	NORMAL	C	C																c.337-12137N>G			ENST00000383366		7	2	5				NEK11,intron_variant,,ENST00000383366,NM_001321220.1,NM_024800.4,NM_001321221.1,NM_001321224.1;NEK11,intron_variant,,ENST00000510688,NM_001146003.1;NEK11,intron_variant,,ENST00000510769,NM_001321222.1;NEK11,intron_variant,,ENST00000511262,NM_145910.3;NEK11,intron_variant,,ENST00000508196,;NEK11,intron_variant,,ENST00000356918,;NEK11,intron_variant,,ENST00000507910,NM_001321223.1;RNU6-726P,upstrea…	G	ENSG00000114670	ENST00000383366	Transcript
ATR	0	.	GRCh38	chr3	142469417	142469417	+	Missense_Mutation	SNP	C	C	A	rs765977826		SKNAS_S2	NORMAL	C	C																c.6472N>T	p.Val2158Phe	p.V2158F	ENST00000350721	38/47	180	94	86				ATR,missense_variant,p.Val2158Phe,ENST00000350721,NM_001184.3;ATR,missense_variant,p.Val5Phe,ENST00000513291,;RP11-383G6.3,intron_variant,,ENST00000460977,;	A	ENSG00000175054	ENST00000350721	Transcript
TM4SF18	0	.	GRCh38	chr3	149330379	149330379	+	Missense_Mutation	SNP	T	T	C	rs75979800		SKNAS_S2	NORMAL	T	T																c.218N>G	p.Asn73Ser	p.N73S	ENST00000296059	3/6	301	155	146				TM4SF18,missense_variant,p.Asn73Ser,ENST00000296059,NM_138786.3;TM4SF18,missense_variant,p.Asn73Ser,ENST00000470080,NM_001184723.1;TM4SF18,missense_variant,p.Asn73Ser,ENST00000474754,;RP11-206M11.7,intron_variant,,ENST00000489011,;TM4SF18,non_coding_transcript_exon_variant,,ENST00000491182,;TM4SF18,non_coding_transcript_exon_variant,,ENST00000468398,;	C	ENSG00000163762	ENST00000296059	Transcript
MED12L	0	.	GRCh38	chr3	151365199	151365199	+	Missense_Mutation	SNP	G	G	T	novel		SKNAS_S2	NORMAL	G	G																c.3073N>T	p.Ala1025Ser	p.A1025S	ENST00000474524	20/43	122	53	69				MED12L,missense_variant,p.Ala1025Ser,ENST00000474524,NM_053002.5;MED12L,missense_variant,p.Ala885Ser,ENST00000273432,;P2RY12,intron_variant,,ENST00000302632,NM_022788.4,NM_176876.2;	T	ENSG00000144893	ENST00000474524	Transcript
SLC2A2	0	.	GRCh38	chr3	171010069	171010069	+	Missense_Mutation	SNP	A	A	C	novel		SKNAS_S2	NORMAL	A	A																c.385N>G	p.Leu129Val	p.L129V	ENST00000314251	4/11	279	149	130				SLC2A2,missense_variant,p.Leu129Val,ENST00000314251,NM_000340.1,NM_001278659.1,NM_001278658.1;SLC2A2,intron_variant,,ENST00000461867,;SLC2A2,missense_variant,p.Val41Gly,ENST00000469787,;SLC2A2,intron_variant,,ENST00000497642,;SLC2A2,upstream_gene_variant,,ENST00000471379,;	C	ENSG00000163581	ENST00000314251	Transcript
YEATS2	0	.	GRCh38	chr3	183808076	183808076	+	Missense_Mutation	SNP	C	C	T	novel		SKNAS_S2	NORMAL	C	C																c.4058N>T	p.Ala1353Val	p.A1353V	ENST00000305135	29/31	240	127	113				YEATS2,missense_variant,p.Ala1353Val,ENST00000305135,NM_018023.4;YEATS2-AS1,non_coding_transcript_exon_variant,,ENST00000425008,;YEATS2-AS1,non_coding_transcript_exon_variant,,ENST00000609195,;YEATS2-AS1,non_coding_transcript_exon_variant,,ENST00000625709,;YEATS2-AS1,non_coding_transcript_exon_variant,,ENST00000609871,;YEATS2,non_coding_transcript_exon_variant,,ENST00000472593,;YEATS2,non_coding_…	T	ENSG00000163872	ENST00000305135	Transcript
MUC20	0	.	GRCh38	chr3	195721015	195721015	+	Missense_Mutation	SNP	G	G	C	rs7627924		SKNAS_S2	NORMAL	G	G																c.8N>C	p.Cys3Ser	p.C3S	ENST00000447234	1/4	297	133	164				MUC20,missense_variant,p.Cys3Ser,ENST00000447234,NM_001282506.1;MUC20,missense_variant,p.Cys3Ser,ENST00000436408,;MUC20,missense_variant,p.Cys3Ser,ENST00000320736,;MUC20,upstream_gene_variant,,ENST00000445522,;LINC00969,intron_variant,,ENST00000600197,;LINC00969,intron_variant,,ENST00000627609,;LINC00969,intron_variant,,ENST00000627471,;LINC00969,intron_variant,,ENST00000630197,;LINC00969,intron_…	C	ENSG00000176945	ENST00000447234	Transcript
MUC20	0	.	GRCh38	chr3	195725664	195725664	+	Missense_Mutation	SNP	T	T	C	novel		SKNAS_S2	NORMAL	T	T																c.1061N>C	p.Leu354Pro	p.L354P	ENST00000447234	2/4	20	8	12				MUC20,missense_variant,p.Leu319Pro,ENST00000445522,;MUC20,missense_variant,p.Leu354Pro,ENST00000447234,NM_001282506.1;MUC20,missense_variant,p.Leu354Pro,ENST00000436408,;MUC20,intron_variant,,ENST00000320736,;MUC20,upstream_gene_variant,,ENST00000423938,;LINC00969,intron_variant,,ENST00000600197,;LINC00969,intron_variant,,ENST00000628392,;LINC00969,intron_variant,,ENST00000629721,;LINC00969,intro…	C	ENSG00000176945	ENST00000447234	Transcript
MUC20	0	.	GRCh38	chr3	195725928	195725928	+	Missense_Mutation	SNP	C	C	T	rs2550232		SKNAS_S2	NORMAL	C	C																c.1325N>T	p.Thr442Ile	p.T442I	ENST00000447234	2/4	279	98	181				MUC20,missense_variant,p.Thr407Ile,ENST00000445522,;MUC20,missense_variant,p.Thr442Ile,ENST00000447234,NM_001282506.1;MUC20,missense_variant,p.Thr442Ile,ENST00000436408,;MUC20,missense_variant,p.Thr271Ile,ENST00000320736,;MUC20,upstream_gene_variant,,ENST00000423938,;LINC00969,intron_variant,,ENST00000600197,;LINC00969,intron_variant,,ENST00000628392,;LINC00969,intron_variant,,ENST00000629721,;LI…	T	ENSG00000176945	ENST00000447234	Transcript
MUC20	0	.	GRCh38	chr3	195726080	195726080	+	Missense_Mutation	SNP	G	C	C	rs2688542		SKNAS_S2	NORMAL	G	G																c.1477N>C	p.Asp493His	p.D493H	ENST00000447234	2/4	622	8	614				MUC20,missense_variant,p.Asp458His,ENST00000445522,;MUC20,missense_variant,p.Asp493His,ENST00000447234,NM_001282506.1;MUC20,missense_variant,p.Asp493His,ENST00000436408,;MUC20,missense_variant,p.Asp322His,ENST00000320736,;MUC20,upstream_gene_variant,,ENST00000423938,;LINC00969,intron_variant,,ENST00000600197,;LINC00969,intron_variant,,ENST00000628392,;LINC00969,intron_variant,,ENST00000629721,;LI…	C	ENSG00000176945	ENST00000447234	Transcript
MUC20	0	.	GRCh38	chr3	195726116	195726116	+	Missense_Mutation	SNP	G	G	A	rs9866681		SKNAS_S2	NORMAL	G	G																c.1513N>A	p.Ala505Thr	p.A505T	ENST00000447234	2/4	597	394	203				MUC20,missense_variant,p.Ala470Thr,ENST00000445522,;MUC20,missense_variant,p.Ala505Thr,ENST00000447234,NM_001282506.1;MUC20,missense_variant,p.Ala505Thr,ENST00000436408,;MUC20,missense_variant,p.Ala334Thr,ENST00000320736,;MUC20,upstream_gene_variant,,ENST00000423938,;LINC00969,intron_variant,,ENST00000600197,;LINC00969,intron_variant,,ENST00000628392,;LINC00969,intron_variant,,ENST00000629721,;LI…	A	ENSG00000176945	ENST00000447234	Transcript
MUC20	0	.	GRCh38	chr3	195726120	195726120	+	Missense_Mutation	SNP	C	C	T	rs3828411		SKNAS_S2	NORMAL	C	C																c.1517N>T	p.Thr506Ile	p.T506I	ENST00000447234	2/4	596	391	205				MUC20,missense_variant,p.Thr471Ile,ENST00000445522,;MUC20,missense_variant,p.Thr506Ile,ENST00000447234,NM_001282506.1;MUC20,missense_variant,p.Thr506Ile,ENST00000436408,;MUC20,missense_variant,p.Thr335Ile,ENST00000320736,;MUC20,upstream_gene_variant,,ENST00000423938,;LINC00969,intron_variant,,ENST00000600197,;LINC00969,intron_variant,,ENST00000628392,;LINC00969,intron_variant,,ENST00000629721,;LI…	T	ENSG00000176945	ENST00000447234	Transcript
MUC20	0	.	GRCh38	chr3	195726372	195726372	+	Missense_Mutation	SNP	C	C	T	rs3828408		SKNAS_S2	NORMAL	C	C																c.1769N>T	p.Pro590Leu	p.P590L	ENST00000447234	2/4	728	414	314				MUC20,missense_variant,p.Pro555Leu,ENST00000445522,;MUC20,missense_variant,p.Pro590Leu,ENST00000447234,NM_001282506.1;MUC20,missense_variant,p.Pro590Leu,ENST00000436408,;MUC20,missense_variant,p.Pro419Leu,ENST00000320736,;MUC20,missense_variant,p.Pro2Leu,ENST00000423938,;LINC00969,intron_variant,,ENST00000600197,;LINC00969,intron_variant,,ENST00000628392,;LINC00969,intron_variant,,ENST00000629721…	T	ENSG00000176945	ENST00000447234	Transcript
MUC20	0	.	GRCh38	chr3	195729690	195729690	+	Missense_Mutation	SNP	C	C	G	rs3762739		SKNAS_S2	NORMAL	C	C																c.2012N>G	p.Ser671Cys	p.S671C	ENST00000447234	3/4	373	215	158				MUC20,missense_variant,p.Ser636Cys,ENST00000445522,;MUC20,missense_variant,p.Ser671Cys,ENST00000447234,NM_001282506.1;MUC20,missense_variant,p.Ser671Cys,ENST00000436408,;MUC20,missense_variant,p.Ser500Cys,ENST00000320736,;MUC20,missense_variant,p.Ser83Cys,ENST00000423938,;LINC00969,non_coding_transcript_exon_variant,,ENST00000628392,;LINC00969,non_coding_transcript_exon_variant,,ENST00000594446,;…	G	ENSG00000176945	ENST00000447234	Transcript
MUC4	0	.	GRCh38	chr3	195779036	195779036	+	Missense_Mutation	SNP	T	T	G	rs138720131		SKNAS_S2	NORMAL	T	T																c.12544N>C	p.Thr4182Pro	p.T4182P	ENST00000463781	2/25	610	221	383				MUC4,missense_variant,p.Thr4182Pro,ENST00000463781,NM_018406.6;MUC4,missense_variant,p.Thr4182Pro,ENST00000475231,;MUC4,intron_variant,,ENST00000346145,NM_004532.5;MUC4,intron_variant,,ENST00000349607,NM_138297.4;MUC4,missense_variant,p.Thr4182Pro,ENST00000478156,;MUC4,missense_variant,p.Thr4182Pro,ENST00000466475,;MUC4,missense_variant,p.Thr4182Pro,ENST00000477756,;MUC4,missense_variant,p.Thr418…	G	ENSG00000145113	ENST00000463781	Transcript
MUC4	0	.	GRCh38	chr3	195779228	195779228	+	Missense_Mutation	SNP	T	C	C	rs199748333		SKNAS_S2	NORMAL	T	T																c.12352N>G	p.Thr4118Ala	p.T4118A	ENST00000463781	2/25	616	57	557				MUC4,missense_variant,p.Thr4118Ala,ENST00000463781,NM_018406.6;MUC4,missense_variant,p.Thr4118Ala,ENST00000475231,;MUC4,intron_variant,,ENST00000346145,NM_004532.5;MUC4,intron_variant,,ENST00000349607,NM_138297.4;MUC4,missense_variant,p.Thr4118Ala,ENST00000478156,;MUC4,missense_variant,p.Thr4118Ala,ENST00000466475,;MUC4,missense_variant,p.Thr4118Ala,ENST00000477756,;MUC4,missense_variant,p.Thr411…	C	ENSG00000145113	ENST00000463781	Transcript
MUC4	0	.	GRCh38	chr3	195779276	195779276	+	Missense_Mutation	SNP	G	G	A	rs200473856		SKNAS_S2	NORMAL	G	G																c.12304N>T	p.Leu4102Phe	p.L4102F	ENST00000463781	2/25	89	51	38				MUC4,missense_variant,p.Leu4102Phe,ENST00000463781,NM_018406.6;MUC4,missense_variant,p.Leu4102Phe,ENST00000475231,;MUC4,intron_variant,,ENST00000346145,NM_004532.5;MUC4,intron_variant,,ENST00000349607,NM_138297.4;MUC4,missense_variant,p.Leu4102Phe,ENST00000478156,;MUC4,missense_variant,p.Leu4102Phe,ENST00000466475,;MUC4,missense_variant,p.Leu4102Phe,ENST00000477756,;MUC4,missense_variant,p.Leu410…	A	ENSG00000145113	ENST00000463781	Transcript
MUC4	0	.	GRCh38	chr3	195779326	195779326	+	Missense_Mutation	SNP	T	C	C	rs148307810		SKNAS_S2	NORMAL	T	T																c.12254N>G	p.Asp4085Gly	p.D4085G	ENST00000463781	2/25	103	2	101				MUC4,missense_variant,p.Asp4085Gly,ENST00000463781,NM_018406.6;MUC4,missense_variant,p.Asp4085Gly,ENST00000475231,;MUC4,intron_variant,,ENST00000346145,NM_004532.5;MUC4,intron_variant,,ENST00000349607,NM_138297.4;MUC4,missense_variant,p.Asp4085Gly,ENST00000478156,;MUC4,missense_variant,p.Asp4085Gly,ENST00000466475,;MUC4,missense_variant,p.Asp4085Gly,ENST00000477756,;MUC4,missense_variant,p.Asp408…	C	ENSG00000145113	ENST00000463781	Transcript
MUC4	0	.	GRCh38	chr3	195779356	195779356	+	Missense_Mutation	SNP	C	G	G	rs75610733		SKNAS_S2	NORMAL	C	C																c.12224N>C	p.Arg4075Thr	p.R4075T	ENST00000463781	2/25	193	2	191				MUC4,missense_variant,p.Arg4075Thr,ENST00000463781,NM_018406.6;MUC4,missense_variant,p.Arg4075Thr,ENST00000475231,;MUC4,intron_variant,,ENST00000346145,NM_004532.5;MUC4,intron_variant,,ENST00000349607,NM_138297.4;MUC4,missense_variant,p.Arg4075Thr,ENST00000478156,;MUC4,missense_variant,p.Arg4075Thr,ENST00000466475,;MUC4,missense_variant,p.Arg4075Thr,ENST00000477756,;MUC4,missense_variant,p.Arg407…	G	ENSG00000145113	ENST00000463781	Transcript
MUC4	0	.	GRCh38	chr3	195779374	195779374	+	Missense_Mutation	SNP	C	A	A	rs150394536		SKNAS_S2	NORMAL	C	C																c.12206N>T	p.Ser4069Ile	p.S4069I	ENST00000463781	2/25	202	12	190				MUC4,missense_variant,p.Ser4069Ile,ENST00000463781,NM_018406.6;MUC4,missense_variant,p.Ser4069Ile,ENST00000475231,;MUC4,intron_variant,,ENST00000346145,NM_004532.5;MUC4,intron_variant,,ENST00000349607,NM_138297.4;MUC4,missense_variant,p.Ser4069Ile,ENST00000478156,;MUC4,missense_variant,p.Ser4069Ile,ENST00000466475,;MUC4,missense_variant,p.Ser4069Ile,ENST00000477756,;MUC4,missense_variant,p.Ser406…	A	ENSG00000145113	ENST00000463781	Transcript
MUC4	0	.	GRCh38	chr3	195779396	195779396	+	Missense_Mutation	SNP	C	T	T	novel		SKNAS_S2	NORMAL	C	C																c.12184N>A	p.Ala4062Thr	p.A4062T	ENST00000463781	2/25	217	18	199				MUC4,missense_variant,p.Ala4062Thr,ENST00000463781,NM_018406.6;MUC4,missense_variant,p.Ala4062Thr,ENST00000475231,;MUC4,intron_variant,,ENST00000346145,NM_004532.5;MUC4,intron_variant,,ENST00000349607,NM_138297.4;MUC4,missense_variant,p.Ala4062Thr,ENST00000478156,;MUC4,missense_variant,p.Ala4062Thr,ENST00000466475,;MUC4,missense_variant,p.Ala4062Thr,ENST00000477756,;MUC4,missense_variant,p.Ala406…	T	ENSG00000145113	ENST00000463781	Transcript
MUC4	0	.	GRCh38	chr3	195779470	195779470	+	Missense_Mutation	SNP	C	C	T	rs770005032		SKNAS_S2	NORMAL	C	C																c.12110N>A	p.Ser4037Asn	p.S4037N	ENST00000463781	2/25	89	47	42				MUC4,missense_variant,p.Ser4037Asn,ENST00000463781,NM_018406.6;MUC4,missense_variant,p.Ser4037Asn,ENST00000475231,;MUC4,intron_variant,,ENST00000346145,NM_004532.5;MUC4,intron_variant,,ENST00000349607,NM_138297.4;MUC4,missense_variant,p.Ser4037Asn,ENST00000478156,;MUC4,missense_variant,p.Ser4037Asn,ENST00000466475,;MUC4,missense_variant,p.Ser4037Asn,ENST00000477756,;MUC4,missense_variant,p.Ser403…	T	ENSG00000145113	ENST00000463781	Transcript
MUC4	0	.	GRCh38	chr3	195779471	195779471	+	Missense_Mutation	SNP	T	T	C	rs763019313		SKNAS_S2	NORMAL	T	T																c.12109N>G	p.Ser4037Gly	p.S4037G	ENST00000463781	2/25	84	45	39				MUC4,missense_variant,p.Ser4037Gly,ENST00000463781,NM_018406.6;MUC4,missense_variant,p.Ser4037Gly,ENST00000475231,;MUC4,intron_variant,,ENST00000346145,NM_004532.5;MUC4,intron_variant,,ENST00000349607,NM_138297.4;MUC4,missense_variant,p.Ser4037Gly,ENST00000478156,;MUC4,missense_variant,p.Ser4037Gly,ENST00000466475,;MUC4,missense_variant,p.Ser4037Gly,ENST00000477756,;MUC4,missense_variant,p.Ser403…	C	ENSG00000145113	ENST00000463781	Transcript
MUC4	0	.	GRCh38	chr3	195779527	195779527	+	Missense_Mutation	SNP	G	G	T	rs74573747		SKNAS_S2	NORMAL	G	G																c.12053N>A	p.Pro4018His	p.P4018H	ENST00000463781	2/25	48	35	13				MUC4,missense_variant,p.Pro4018His,ENST00000463781,NM_018406.6;MUC4,missense_variant,p.Pro4018His,ENST00000475231,;MUC4,intron_variant,,ENST00000346145,NM_004532.5;MUC4,intron_variant,,ENST00000349607,NM_138297.4;MUC4,missense_variant,p.Pro4018His,ENST00000478156,;MUC4,missense_variant,p.Pro4018His,ENST00000466475,;MUC4,missense_variant,p.Pro4018His,ENST00000477756,;MUC4,missense_variant,p.Pro401…	T	ENSG00000145113	ENST00000463781	Transcript
MUC4	0	.	GRCh38	chr3	195779539	195779539	+	Missense_Mutation	SNP	G	G	A	rs79037473		SKNAS_S2	NORMAL	G	G																c.12041N>T	p.Ala4014Val	p.A4014V	ENST00000463781	2/25	44	19	25				MUC4,missense_variant,p.Ala4014Val,ENST00000463781,NM_018406.6;MUC4,missense_variant,p.Ala4014Val,ENST00000475231,;MUC4,intron_variant,,ENST00000346145,NM_004532.5;MUC4,intron_variant,,ENST00000349607,NM_138297.4;MUC4,missense_variant,p.Ala4014Val,ENST00000478156,;MUC4,missense_variant,p.Ala4014Val,ENST00000466475,;MUC4,missense_variant,p.Ala4014Val,ENST00000477756,;MUC4,missense_variant,p.Ala401…	A	ENSG00000145113	ENST00000463781	Transcript
MUC4	0	.	GRCh38	chr3	195779611	195779611	+	Missense_Mutation	SNP	G	G	T	rs113936020		SKNAS_S2	NORMAL	G	G																c.11969N>A	p.Thr3990Asn	p.T3990N	ENST00000463781	2/25	76	51	25				MUC4,missense_variant,p.Thr3990Asn,ENST00000463781,NM_018406.6;MUC4,missense_variant,p.Thr3990Asn,ENST00000475231,;MUC4,intron_variant,,ENST00000346145,NM_004532.5;MUC4,intron_variant,,ENST00000349607,NM_138297.4;MUC4,missense_variant,p.Thr3990Asn,ENST00000478156,;MUC4,missense_variant,p.Thr3990Asn,ENST00000466475,;MUC4,missense_variant,p.Thr3990Asn,ENST00000477756,;MUC4,missense_variant,p.Thr399…	T	ENSG00000145113	ENST00000463781	Transcript
MUC4	0	.	GRCh38	chr3	195779659	195779659	+	Missense_Mutation	SNP	C	G	A	rs201186756		SKNAS_S2	NORMAL	C	C																c.11921N>T	p.Arg3974Leu	p.R3974L	ENST00000463781	2/25	52	0	14				MUC4,missense_variant,p.Arg3974Leu,ENST00000463781,NM_018406.6;MUC4,missense_variant,p.Arg3974Leu,ENST00000475231,;MUC4,intron_variant,,ENST00000346145,NM_004532.5;MUC4,intron_variant,,ENST00000349607,NM_138297.4;MUC4,missense_variant,p.Arg3974Leu,ENST00000478156,;MUC4,missense_variant,p.Arg3974Leu,ENST00000466475,;MUC4,missense_variant,p.Arg3974Leu,ENST00000477756,;MUC4,missense_variant,p.Arg397…	A	ENSG00000145113	ENST00000463781	Transcript
MUC4	0	.	GRCh38	chr3	195779803	195779803	+	Missense_Mutation	SNP	A	A	G	rs768642397		SKNAS_S2	NORMAL	A	A																c.11777N>C	p.Val3926Ala	p.V3926A	ENST00000463781	2/25	12	7	5				MUC4,missense_variant,p.Val3926Ala,ENST00000463781,NM_018406.6;MUC4,missense_variant,p.Val3926Ala,ENST00000475231,;MUC4,intron_variant,,ENST00000346145,NM_004532.5;MUC4,intron_variant,,ENST00000349607,NM_138297.4;MUC4,missense_variant,p.Val3926Ala,ENST00000478156,;MUC4,missense_variant,p.Val3926Ala,ENST00000466475,;MUC4,missense_variant,p.Val3926Ala,ENST00000477756,;MUC4,missense_variant,p.Val392…	G	ENSG00000145113	ENST00000463781	Transcript
MUC4	0	.	GRCh38	chr3	195779821	195779821	+	Missense_Mutation	SNP	C	C	G	rs142466346		SKNAS_S2	NORMAL	C	C																c.11759N>C	p.Arg3920Pro	p.R3920P	ENST00000463781	2/25	14	9	5				MUC4,missense_variant,p.Arg3920Pro,ENST00000463781,NM_018406.6;MUC4,missense_variant,p.Arg3920Pro,ENST00000475231,;MUC4,intron_variant,,ENST00000346145,NM_004532.5;MUC4,intron_variant,,ENST00000349607,NM_138297.4;MUC4,missense_variant,p.Arg3920Pro,ENST00000478156,;MUC4,missense_variant,p.Arg3920Pro,ENST00000466475,;MUC4,missense_variant,p.Arg3920Pro,ENST00000477756,;MUC4,missense_variant,p.Arg392…	G	ENSG00000145113	ENST00000463781	Transcript
MUC4	0	.	GRCh38	chr3	195779875	195779875	+	Missense_Mutation	SNP	G	A	A	rs192522651		SKNAS_S2	NORMAL	G	G																c.11705N>T	p.Ala3902Val	p.A3902V	ENST00000463781	2/25	322	13	309				MUC4,missense_variant,p.Ala3902Val,ENST00000463781,NM_018406.6;MUC4,missense_variant,p.Ala3902Val,ENST00000475231,;MUC4,intron_variant,,ENST00000346145,NM_004532.5;MUC4,intron_variant,,ENST00000349607,NM_138297.4;MUC4,missense_variant,p.Ala3902Val,ENST00000478156,;MUC4,missense_variant,p.Ala3902Val,ENST00000466475,;MUC4,missense_variant,p.Ala3902Val,ENST00000477756,;MUC4,missense_variant,p.Ala390…	A	ENSG00000145113	ENST00000463781	Transcript
MUC4	0	.	GRCh38	chr3	195780236	195780236	+	Missense_Mutation	SNP	C	C	T	novel		SKNAS_S2	NORMAL	C	C																c.11344N>A	p.Ala3782Thr	p.A3782T	ENST00000463781	2/25	2438	1295	1136				MUC4,missense_variant,p.Ala3782Thr,ENST00000463781,NM_018406.6;MUC4,missense_variant,p.Ala3782Thr,ENST00000475231,;MUC4,intron_variant,,ENST00000346145,NM_004532.5;MUC4,intron_variant,,ENST00000349607,NM_138297.4;MUC4,missense_variant,p.Ala3782Thr,ENST00000478156,;MUC4,missense_variant,p.Ala3782Thr,ENST00000466475,;MUC4,missense_variant,p.Ala3782Thr,ENST00000477756,;MUC4,missense_variant,p.Ala378…	T	ENSG00000145113	ENST00000463781	Transcript
MUC4	0	.	GRCh38	chr3	195780322	195780322	+	Missense_Mutation	SNP	G	G	A	rs201474621		SKNAS_S2	NORMAL	G	G																c.11258N>T	p.Ala3753Val	p.A3753V	ENST00000463781	2/25	2714	1670	1042				MUC4,missense_variant,p.Ala3753Val,ENST00000463781,NM_018406.6;MUC4,missense_variant,p.Ala3753Val,ENST00000475231,;MUC4,intron_variant,,ENST00000346145,NM_004532.5;MUC4,intron_variant,,ENST00000349607,NM_138297.4;MUC4,missense_variant,p.Ala3753Val,ENST00000478156,;MUC4,missense_variant,p.Ala3753Val,ENST00000466475,;MUC4,missense_variant,p.Ala3753Val,ENST00000477756,;MUC4,missense_variant,p.Ala375…	A	ENSG00000145113	ENST00000463781	Transcript
MUC4	0	.	GRCh38	chr3	195780391	195780391	+	Missense_Mutation	SNP	T	T	G	novel		SKNAS_S2	NORMAL	T	T																c.11189N>C	p.His3730Pro	p.H3730P	ENST00000463781	2/25	3590	2424	1165				MUC4,missense_variant,p.His3730Pro,ENST00000463781,NM_018406.6;MUC4,missense_variant,p.His3730Pro,ENST00000475231,;MUC4,intron_variant,,ENST00000346145,NM_004532.5;MUC4,intron_variant,,ENST00000349607,NM_138297.4;MUC4,missense_variant,p.His3730Pro,ENST00000478156,;MUC4,missense_variant,p.His3730Pro,ENST00000466475,;MUC4,missense_variant,p.His3730Pro,ENST00000477756,;MUC4,missense_variant,p.His373…	G	ENSG00000145113	ENST00000463781	Transcript
MUC4	0	.	GRCh38	chr3	195780590	195780590	+	Missense_Mutation	SNP	G	G	A	rs200928587		SKNAS_S2	NORMAL	G	G																c.10990N>T	p.Pro3664Ser	p.P3664S	ENST00000463781	2/25	673	379	294				MUC4,missense_variant,p.Pro3664Ser,ENST00000463781,NM_018406.6;MUC4,missense_variant,p.Pro3664Ser,ENST00000475231,;MUC4,intron_variant,,ENST00000346145,NM_004532.5;MUC4,intron_variant,,ENST00000349607,NM_138297.4;MUC4,missense_variant,p.Pro3664Ser,ENST00000478156,;MUC4,missense_variant,p.Pro3664Ser,ENST00000466475,;MUC4,missense_variant,p.Pro3664Ser,ENST00000477756,;MUC4,missense_variant,p.Pro366…	A	ENSG00000145113	ENST00000463781	Transcript
MUC4	0	.	GRCh38	chr3	195780623	195780623	+	Missense_Mutation	SNP	C	T	T	rs200217182		SKNAS_S2	NORMAL	C	C																c.10957N>A	p.Asp3653Asn	p.D3653N	ENST00000463781	2/25	1482	407	1075				MUC4,missense_variant,p.Asp3653Asn,ENST00000463781,NM_018406.6;MUC4,missense_variant,p.Asp3653Asn,ENST00000475231,;MUC4,intron_variant,,ENST00000346145,NM_004532.5;MUC4,intron_variant,,ENST00000349607,NM_138297.4;MUC4,missense_variant,p.Asp3653Asn,ENST00000478156,;MUC4,missense_variant,p.Asp3653Asn,ENST00000466475,;MUC4,missense_variant,p.Asp3653Asn,ENST00000477756,;MUC4,missense_variant,p.Asp365…	T	ENSG00000145113	ENST00000463781	Transcript
MUC4	0	.	GRCh38	chr3	195781790	195781790	+	Missense_Mutation	SNP	A	A	G	novel		SKNAS_S2	NORMAL	A	A																c.9790N>C	p.Ser3264Pro	p.S3264P	ENST00000463781	2/25	774	323	451				MUC4,missense_variant,p.Ser3264Pro,ENST00000463781,NM_018406.6;MUC4,missense_variant,p.Ser3264Pro,ENST00000475231,;MUC4,intron_variant,,ENST00000346145,NM_004532.5;MUC4,intron_variant,,ENST00000349607,NM_138297.4;MUC4,missense_variant,p.Ser3264Pro,ENST00000478156,;MUC4,missense_variant,p.Ser3264Pro,ENST00000466475,;MUC4,missense_variant,p.Ser3264Pro,ENST00000477756,;MUC4,missense_variant,p.Ser326…	G	ENSG00000145113	ENST00000463781	Transcript
MUC4	0	.	GRCh38	chr3	195781796	195781796	+	Missense_Mutation	SNP	T	T	C	rs757957414		SKNAS_S2	NORMAL	T	T																c.9784N>G	p.Thr3262Ala	p.T3262A	ENST00000463781	2/25	695	403	291				MUC4,missense_variant,p.Thr3262Ala,ENST00000463781,NM_018406.6;MUC4,missense_variant,p.Thr3262Ala,ENST00000475231,;MUC4,intron_variant,,ENST00000346145,NM_004532.5;MUC4,intron_variant,,ENST00000349607,NM_138297.4;MUC4,missense_variant,p.Thr3262Ala,ENST00000478156,;MUC4,missense_variant,p.Thr3262Ala,ENST00000466475,;MUC4,missense_variant,p.Thr3262Ala,ENST00000477756,;MUC4,missense_variant,p.Thr326…	C	ENSG00000145113	ENST00000463781	Transcript
MUC4	0	.	GRCh38	chr3	195781797	195781797	+	Missense_Mutation	SNP	G	G	C	rs796595385		SKNAS_S2	NORMAL	G	G																c.9783N>G	p.Asp3261Glu	p.D3261E	ENST00000463781	2/25	684	442	242				MUC4,missense_variant,p.Asp3261Glu,ENST00000463781,NM_018406.6;MUC4,missense_variant,p.Asp3261Glu,ENST00000475231,;MUC4,intron_variant,,ENST00000346145,NM_004532.5;MUC4,intron_variant,,ENST00000349607,NM_138297.4;MUC4,missense_variant,p.Asp3261Glu,ENST00000478156,;MUC4,missense_variant,p.Asp3261Glu,ENST00000466475,;MUC4,missense_variant,p.Asp3261Glu,ENST00000477756,;MUC4,missense_variant,p.Asp326…	C	ENSG00000145113	ENST00000463781	Transcript
MUC4	0	.	GRCh38	chr3	195781799	195781799	+	Missense_Mutation	SNP	C	C	G	rs796225068		SKNAS_S2	NORMAL	C	C																c.9781N>C	p.Asp3261His	p.D3261H	ENST00000463781	2/25	686	384	301				MUC4,missense_variant,p.Asp3261His,ENST00000463781,NM_018406.6;MUC4,missense_variant,p.Asp3261His,ENST00000475231,;MUC4,intron_variant,,ENST00000346145,NM_004532.5;MUC4,intron_variant,,ENST00000349607,NM_138297.4;MUC4,missense_variant,p.Asp3261His,ENST00000478156,;MUC4,missense_variant,p.Asp3261His,ENST00000466475,;MUC4,missense_variant,p.Asp3261His,ENST00000477756,;MUC4,missense_variant,p.Asp326…	G	ENSG00000145113	ENST00000463781	Transcript
MUC4	0	.	GRCh38	chr3	195781906	195781906	+	Missense_Mutation	SNP	A	A	G	novel		SKNAS_S2	NORMAL	A	A																c.9674N>C	p.Val3225Ala	p.V3225A	ENST00000463781	2/25	405	270	134				MUC4,missense_variant,p.Val3225Ala,ENST00000463781,NM_018406.6;MUC4,missense_variant,p.Val3225Ala,ENST00000475231,;MUC4,intron_variant,,ENST00000346145,NM_004532.5;MUC4,intron_variant,,ENST00000349607,NM_138297.4;MUC4,missense_variant,p.Val3225Ala,ENST00000478156,;MUC4,missense_variant,p.Val3225Ala,ENST00000466475,;MUC4,missense_variant,p.Val3225Ala,ENST00000477756,;MUC4,missense_variant,p.Val322…	G	ENSG00000145113	ENST00000463781	Transcript
MUC4	0	.	GRCh38	chr3	195781915	195781915	+	Missense_Mutation	SNP	A	A	G	novel		SKNAS_S2	NORMAL	A	A																c.9665N>C	p.Leu3222Pro	p.L3222P	ENST00000463781	2/25	404	279	125				MUC4,missense_variant,p.Leu3222Pro,ENST00000463781,NM_018406.6;MUC4,missense_variant,p.Leu3222Pro,ENST00000475231,;MUC4,intron_variant,,ENST00000346145,NM_004532.5;MUC4,intron_variant,,ENST00000349607,NM_138297.4;MUC4,missense_variant,p.Leu3222Pro,ENST00000478156,;MUC4,missense_variant,p.Leu3222Pro,ENST00000466475,;MUC4,missense_variant,p.Leu3222Pro,ENST00000477756,;MUC4,missense_variant,p.Leu322…	G	ENSG00000145113	ENST00000463781	Transcript
MUC4	0	.	GRCh38	chr3	195781916	195781916	+	Missense_Mutation	SNP	G	G	T	novel		SKNAS_S2	NORMAL	G	G																c.9664N>A	p.Leu3222Ile	p.L3222I	ENST00000463781	2/25	399	280	119				MUC4,missense_variant,p.Leu3222Ile,ENST00000463781,NM_018406.6;MUC4,missense_variant,p.Leu3222Ile,ENST00000475231,;MUC4,intron_variant,,ENST00000346145,NM_004532.5;MUC4,intron_variant,,ENST00000349607,NM_138297.4;MUC4,missense_variant,p.Leu3222Ile,ENST00000478156,;MUC4,missense_variant,p.Leu3222Ile,ENST00000466475,;MUC4,missense_variant,p.Leu3222Ile,ENST00000477756,;MUC4,missense_variant,p.Leu322…	T	ENSG00000145113	ENST00000463781	Transcript
MUC4	0	.	GRCh38	chr3	195781918	195781918	+	Missense_Mutation	SNP	C	C	T	novel		SKNAS_S2	NORMAL	C	C																c.9662N>A	p.Ser3221Asn	p.S3221N	ENST00000463781	2/25	404	281	123				MUC4,missense_variant,p.Ser3221Asn,ENST00000463781,NM_018406.6;MUC4,missense_variant,p.Ser3221Asn,ENST00000475231,;MUC4,intron_variant,,ENST00000346145,NM_004532.5;MUC4,intron_variant,,ENST00000349607,NM_138297.4;MUC4,missense_variant,p.Ser3221Asn,ENST00000478156,;MUC4,missense_variant,p.Ser3221Asn,ENST00000466475,;MUC4,missense_variant,p.Ser3221Asn,ENST00000477756,;MUC4,missense_variant,p.Ser322…	T	ENSG00000145113	ENST00000463781	Transcript
MUC4	0	.	GRCh38	chr3	195781919	195781919	+	Missense_Mutation	SNP	T	T	C	novel		SKNAS_S2	NORMAL	T	T																c.9661N>G	p.Ser3221Gly	p.S3221G	ENST00000463781	2/25	411	275	135				MUC4,missense_variant,p.Ser3221Gly,ENST00000463781,NM_018406.6;MUC4,missense_variant,p.Ser3221Gly,ENST00000475231,;MUC4,intron_variant,,ENST00000346145,NM_004532.5;MUC4,intron_variant,,ENST00000349607,NM_138297.4;MUC4,missense_variant,p.Ser3221Gly,ENST00000478156,;MUC4,missense_variant,p.Ser3221Gly,ENST00000466475,;MUC4,missense_variant,p.Ser3221Gly,ENST00000477756,;MUC4,missense_variant,p.Ser322…	C	ENSG00000145113	ENST00000463781	Transcript
MUC4	0	.	GRCh38	chr3	195782558	195782558	+	Missense_Mutation	SNP	A	G	G	rs28542401		SKNAS_S2	NORMAL	A	A																c.9022N>C	p.Ser3008Pro	p.S3008P	ENST00000463781	2/25	2326	21	2305				MUC4,missense_variant,p.Ser3008Pro,ENST00000463781,NM_018406.6;MUC4,missense_variant,p.Ser3008Pro,ENST00000475231,;MUC4,intron_variant,,ENST00000346145,NM_004532.5;MUC4,intron_variant,,ENST00000349607,NM_138297.4;MUC4,missense_variant,p.Ser3008Pro,ENST00000478156,;MUC4,missense_variant,p.Ser3008Pro,ENST00000466475,;MUC4,missense_variant,p.Ser3008Pro,ENST00000477756,;MUC4,missense_variant,p.Ser300…	G	ENSG00000145113	ENST00000463781	Transcript
MUC4	0	.	GRCh38	chr3	195782572	195782572	+	Missense_Mutation	SNP	A	A	G	rs74585045		SKNAS_S2	NORMAL	A	A																c.9008N>C	p.Ile3003Thr	p.I3003T	ENST00000463781	2/25	1995	1279	715				MUC4,missense_variant,p.Ile3003Thr,ENST00000463781,NM_018406.6;MUC4,missense_variant,p.Ile3003Thr,ENST00000475231,;MUC4,intron_variant,,ENST00000346145,NM_004532.5;MUC4,intron_variant,,ENST00000349607,NM_138297.4;MUC4,missense_variant,p.Ile3003Thr,ENST00000478156,;MUC4,missense_variant,p.Ile3003Thr,ENST00000466475,;MUC4,missense_variant,p.Ile3003Thr,ENST00000477756,;MUC4,missense_variant,p.Ile300…	G	ENSG00000145113	ENST00000463781	Transcript
MUC4	0	.	GRCh38	chr3	195782605	195782605	+	Missense_Mutation	SNP	A	A	G	rs75221587		SKNAS_S2	NORMAL	A	A																c.8975N>C	p.Leu2992Pro	p.L2992P	ENST00000463781	2/25	1971	1140	831				MUC4,missense_variant,p.Leu2992Pro,ENST00000463781,NM_018406.6;MUC4,missense_variant,p.Leu2992Pro,ENST00000475231,;MUC4,intron_variant,,ENST00000346145,NM_004532.5;MUC4,intron_variant,,ENST00000349607,NM_138297.4;MUC4,missense_variant,p.Leu2992Pro,ENST00000478156,;MUC4,missense_variant,p.Leu2992Pro,ENST00000466475,;MUC4,missense_variant,p.Leu2992Pro,ENST00000477756,;MUC4,missense_variant,p.Leu299…	G	ENSG00000145113	ENST00000463781	Transcript
MUC4	0	.	GRCh38	chr3	195782924	195782924	+	Missense_Mutation	SNP	C	C	T	novel		SKNAS_S2	NORMAL	C	C																c.8656N>A	p.Ala2886Thr	p.A2886T	ENST00000463781	2/25	3127	2036	1079				MUC4,missense_variant,p.Ala2886Thr,ENST00000463781,NM_018406.6;MUC4,missense_variant,p.Ala2886Thr,ENST00000475231,;MUC4,intron_variant,,ENST00000346145,NM_004532.5;MUC4,intron_variant,,ENST00000349607,NM_138297.4;MUC4,missense_variant,p.Ala2886Thr,ENST00000478156,;MUC4,missense_variant,p.Ala2886Thr,ENST00000466475,;MUC4,missense_variant,p.Ala2886Thr,ENST00000477756,;MUC4,missense_variant,p.Ala288…	T	ENSG00000145113	ENST00000463781	Transcript
MUC4	0	.	GRCh38	chr3	195783103	195783103	+	Missense_Mutation	SNP	A	A	G	novel		SKNAS_S2	NORMAL	A	A																c.8477N>C	p.Phe2826Ser	p.F2826S	ENST00000463781	2/25	1799	1241	558				MUC4,missense_variant,p.Phe2826Ser,ENST00000463781,NM_018406.6;MUC4,missense_variant,p.Phe2826Ser,ENST00000475231,;MUC4,intron_variant,,ENST00000346145,NM_004532.5;MUC4,intron_variant,,ENST00000349607,NM_138297.4;MUC4,missense_variant,p.Phe2826Ser,ENST00000478156,;MUC4,missense_variant,p.Phe2826Ser,ENST00000466475,;MUC4,missense_variant,p.Phe2826Ser,ENST00000477756,;MUC4,missense_variant,p.Phe282…	G	ENSG00000145113	ENST00000463781	Transcript
MUC4	0	.	GRCh38	chr3	195783346	195783346	+	Missense_Mutation	SNP	A	G	G	rs145853807		SKNAS_S2	NORMAL	A	A																c.8234N>C	p.Val2745Ala	p.V2745A	ENST00000463781	2/25	1366	36	1330				MUC4,missense_variant,p.Val2745Ala,ENST00000463781,NM_018406.6;MUC4,missense_variant,p.Val2745Ala,ENST00000475231,;MUC4,intron_variant,,ENST00000346145,NM_004532.5;MUC4,intron_variant,,ENST00000349607,NM_138297.4;MUC4,missense_variant,p.Val2745Ala,ENST00000478156,;MUC4,missense_variant,p.Val2745Ala,ENST00000466475,;MUC4,missense_variant,p.Val2745Ala,ENST00000477756,;MUC4,missense_variant,p.Val274…	G	ENSG00000145113	ENST00000463781	Transcript
MUC4	0	.	GRCh38	chr3	195783765	195783765	+	Missense_Mutation	SNP	C	C	A	rs368501323		SKNAS_S2	NORMAL	C	C																c.7815N>T	p.Gln2605His	p.Q2605H	ENST00000463781	2/25	811	411	357				MUC4,missense_variant,p.Gln2605His,ENST00000463781,NM_018406.6;MUC4,missense_variant,p.Gln2605His,ENST00000475231,;MUC4,intron_variant,,ENST00000346145,NM_004532.5;MUC4,intron_variant,,ENST00000349607,NM_138297.4;MUC4,missense_variant,p.Gln2605His,ENST00000478156,;MUC4,missense_variant,p.Gln2605His,ENST00000466475,;MUC4,missense_variant,p.Gln2605His,ENST00000477756,;MUC4,missense_variant,p.Gln260…	A	ENSG00000145113	ENST00000463781	Transcript
MUC4	0	.	GRCh38	chr3	195783836	195783836	+	Missense_Mutation	SNP	T	T	G	rs142559357		SKNAS_S2	NORMAL	T	T																c.7744N>C	p.Thr2582Pro	p.T2582P	ENST00000463781	2/25	2115	1110	1005				MUC4,missense_variant,p.Thr2582Pro,ENST00000463781,NM_018406.6;MUC4,missense_variant,p.Thr2582Pro,ENST00000475231,;MUC4,intron_variant,,ENST00000346145,NM_004532.5;MUC4,intron_variant,,ENST00000349607,NM_138297.4;MUC4,missense_variant,p.Thr2582Pro,ENST00000478156,;MUC4,missense_variant,p.Thr2582Pro,ENST00000466475,;MUC4,missense_variant,p.Thr2582Pro,ENST00000477756,;MUC4,missense_variant,p.Thr258…	G	ENSG00000145113	ENST00000463781	Transcript
MUC4	0	.	GRCh38	chr3	195783847	195783847	+	Missense_Mutation	SNP	G	G	T	rs80005560		SKNAS_S2	NORMAL	G	G																c.7733N>A	p.Pro2578His	p.P2578H	ENST00000463781	2/25	2249	1372	877				MUC4,missense_variant,p.Pro2578His,ENST00000463781,NM_018406.6;MUC4,missense_variant,p.Pro2578His,ENST00000475231,;MUC4,intron_variant,,ENST00000346145,NM_004532.5;MUC4,intron_variant,,ENST00000349607,NM_138297.4;MUC4,missense_variant,p.Pro2578His,ENST00000478156,;MUC4,missense_variant,p.Pro2578His,ENST00000466475,;MUC4,missense_variant,p.Pro2578His,ENST00000477756,;MUC4,missense_variant,p.Pro257…	T	ENSG00000145113	ENST00000463781	Transcript
MUC4	0	.	GRCh38	chr3	195784909	195784909	+	Missense_Mutation	SNP	G	G	A	rs391928		SKNAS_S2	NORMAL	G	G																c.6671N>T	p.Pro2224Leu	p.P2224L	ENST00000463781	2/25	5048	3574	1473				MUC4,missense_variant,p.Pro2224Leu,ENST00000463781,NM_018406.6;MUC4,missense_variant,p.Pro2224Leu,ENST00000475231,;MUC4,intron_variant,,ENST00000346145,NM_004532.5;MUC4,intron_variant,,ENST00000349607,NM_138297.4;MUC4,missense_variant,p.Pro2224Leu,ENST00000478156,;MUC4,missense_variant,p.Pro2224Leu,ENST00000466475,;MUC4,missense_variant,p.Pro2224Leu,ENST00000477756,;MUC4,missense_variant,p.Pro222…	A	ENSG00000145113	ENST00000463781	Transcript
MUC4	0	.	GRCh38	chr3	195785133	195785133	+	Missense_Mutation	SNP	T	G	G	rs148317288		SKNAS_S2	NORMAL	T	T																c.6447N>C	p.Glu2149Asp	p.E2149D	ENST00000463781	2/25	3318	0	3316				MUC4,missense_variant,p.Glu2149Asp,ENST00000463781,NM_018406.6;MUC4,missense_variant,p.Glu2149Asp,ENST00000475231,;MUC4,intron_variant,,ENST00000346145,NM_004532.5;MUC4,intron_variant,,ENST00000349607,NM_138297.4;MUC4,missense_variant,p.Glu2149Asp,ENST00000478156,;MUC4,missense_variant,p.Glu2149Asp,ENST00000466475,;MUC4,missense_variant,p.Glu2149Asp,ENST00000477756,;MUC4,missense_variant,p.Glu214…	G	ENSG00000145113	ENST00000463781	Transcript
MUC4	0	.	GRCh38	chr3	195785171	195785171	+	Missense_Mutation	SNP	T	C	C	rs6805660		SKNAS_S2	NORMAL	T	T																c.6409N>G	p.Thr2137Ala	p.T2137A	ENST00000463781	2/25	4342	0	4339				MUC4,missense_variant,p.Thr2137Ala,ENST00000463781,NM_018406.6;MUC4,missense_variant,p.Thr2137Ala,ENST00000475231,;MUC4,intron_variant,,ENST00000346145,NM_004532.5;MUC4,intron_variant,,ENST00000349607,NM_138297.4;MUC4,missense_variant,p.Thr2137Ala,ENST00000478156,;MUC4,missense_variant,p.Thr2137Ala,ENST00000466475,;MUC4,missense_variant,p.Thr2137Ala,ENST00000477756,;MUC4,missense_variant,p.Thr213…	C	ENSG00000145113	ENST00000463781	Transcript
MUC4	0	.	GRCh38	chr3	195785236	195785236	+	Missense_Mutation	SNP	T	A	A	rs374495657		SKNAS_S2	NORMAL	T	T																c.6344N>T	p.Asp2115Val	p.D2115V	ENST00000463781	2/25	5029	0	5027				MUC4,missense_variant,p.Asp2115Val,ENST00000463781,NM_018406.6;MUC4,missense_variant,p.Asp2115Val,ENST00000475231,;MUC4,intron_variant,,ENST00000346145,NM_004532.5;MUC4,intron_variant,,ENST00000349607,NM_138297.4;MUC4,missense_variant,p.Asp2115Val,ENST00000478156,;MUC4,missense_variant,p.Asp2115Val,ENST00000466475,;MUC4,missense_variant,p.Asp2115Val,ENST00000477756,;MUC4,missense_variant,p.Asp211…	A	ENSG00000145113	ENST00000463781	Transcript
MUC4	0	.	GRCh38	chr3	195785341	195785341	+	Missense_Mutation	SNP	G	G	T	rs75588776		SKNAS_S2	NORMAL	G	G																c.6239N>A	p.Pro2080His	p.P2080H	ENST00000463781	2/25	4765	3441	1324				MUC4,missense_variant,p.Pro2080His,ENST00000463781,NM_018406.6;MUC4,missense_variant,p.Pro2080His,ENST00000475231,;MUC4,intron_variant,,ENST00000346145,NM_004532.5;MUC4,intron_variant,,ENST00000349607,NM_138297.4;MUC4,missense_variant,p.Pro2080His,ENST00000478156,;MUC4,missense_variant,p.Pro2080His,ENST00000466475,;MUC4,missense_variant,p.Pro2080His,ENST00000477756,;MUC4,missense_variant,p.Pro208…	T	ENSG00000145113	ENST00000463781	Transcript
MUC4	0	.	GRCh38	chr3	195785374	195785374	+	Missense_Mutation	SNP	T	C	C	rs62282486		SKNAS_S2	NORMAL	T	T																c.6206N>G	p.Asn2069Ser	p.N2069S	ENST00000463781	2/25	4522	5	4513				MUC4,missense_variant,p.Asn2069Ser,ENST00000463781,NM_018406.6;MUC4,missense_variant,p.Asn2069Ser,ENST00000475231,;MUC4,intron_variant,,ENST00000346145,NM_004532.5;MUC4,intron_variant,,ENST00000349607,NM_138297.4;MUC4,missense_variant,p.Asn2069Ser,ENST00000478156,;MUC4,missense_variant,p.Asn2069Ser,ENST00000466475,;MUC4,missense_variant,p.Asn2069Ser,ENST00000477756,;MUC4,missense_variant,p.Asn206…	C	ENSG00000145113	ENST00000463781	Transcript
MUC4	0	.	GRCh38	chr3	195785416	195785416	+	Missense_Mutation	SNP	G	G	A	rs113602668		SKNAS_S2	NORMAL	G	G																c.6164N>T	p.Ser2055Phe	p.S2055F	ENST00000463781	2/25	4753	3313	1439				MUC4,missense_variant,p.Ser2055Phe,ENST00000463781,NM_018406.6;MUC4,missense_variant,p.Ser2055Phe,ENST00000475231,;MUC4,intron_variant,,ENST00000346145,NM_004532.5;MUC4,intron_variant,,ENST00000349607,NM_138297.4;MUC4,missense_variant,p.Ser2055Phe,ENST00000478156,;MUC4,missense_variant,p.Ser2055Phe,ENST00000466475,;MUC4,missense_variant,p.Ser2055Phe,ENST00000477756,;MUC4,missense_variant,p.Ser205…	A	ENSG00000145113	ENST00000463781	Transcript
MUC4	0	.	GRCh38	chr3	195786809	195786809	+	Missense_Mutation	SNP	A	A	T	rs7372250		SKNAS_S2	NORMAL	A	A																c.4771N>A	p.Ser1591Thr	p.S1591T	ENST00000463781	2/25	3221	1860	1358				MUC4,missense_variant,p.Ser1591Thr,ENST00000463781,NM_018406.6;MUC4,missense_variant,p.Ser1591Thr,ENST00000475231,;MUC4,intron_variant,,ENST00000346145,NM_004532.5;MUC4,intron_variant,,ENST00000349607,NM_138297.4;MUC4,missense_variant,p.Ser1591Thr,ENST00000478156,;MUC4,missense_variant,p.Ser1591Thr,ENST00000466475,;MUC4,missense_variant,p.Ser1591Thr,ENST00000477756,;MUC4,missense_variant,p.Ser159…	T	ENSG00000145113	ENST00000463781	Transcript
MUC4	0	.	GRCh38	chr3	195786908	195786908	+	Missense_Mutation	SNP	C	C	T	rs3103959		SKNAS_S2	NORMAL	C	C																c.4672N>A	p.Ala1558Thr	p.A1558T	ENST00000463781	2/25	2343	1344	988				MUC4,missense_variant,p.Ala1558Thr,ENST00000463781,NM_018406.6;MUC4,missense_variant,p.Ala1558Thr,ENST00000475231,;MUC4,intron_variant,,ENST00000346145,NM_004532.5;MUC4,intron_variant,,ENST00000349607,NM_138297.4;MUC4,missense_variant,p.Ala1558Thr,ENST00000478156,;MUC4,missense_variant,p.Ala1558Thr,ENST00000466475,;MUC4,missense_variant,p.Ala1558Thr,ENST00000477756,;MUC4,missense_variant,p.Ala155…	T	ENSG00000145113	ENST00000463781	Transcript
MUC4	0	.	GRCh38	chr3	195786955	195786955	+	Missense_Mutation	SNP	G	G	A	rs202029925		SKNAS_S2	NORMAL	G	G																c.4625N>T	p.Pro1542Leu	p.P1542L	ENST00000463781	2/25	1465	1064	400				MUC4,missense_variant,p.Pro1542Leu,ENST00000463781,NM_018406.6;MUC4,missense_variant,p.Pro1542Leu,ENST00000475231,;MUC4,intron_variant,,ENST00000346145,NM_004532.5;MUC4,intron_variant,,ENST00000349607,NM_138297.4;MUC4,missense_variant,p.Pro1542Leu,ENST00000478156,;MUC4,missense_variant,p.Pro1542Leu,ENST00000466475,;MUC4,missense_variant,p.Pro1542Leu,ENST00000477756,;MUC4,missense_variant,p.Pro154…	A	ENSG00000145113	ENST00000463781	Transcript
MUC4	0	.	GRCh38	chr3	195787238	195787238	+	Missense_Mutation	SNP	C	A	A	rs12489838		SKNAS_S2	NORMAL	C	C																c.4342N>T	p.Ala1448Ser	p.A1448S	ENST00000463781	2/25	117	0	117				MUC4,missense_variant,p.Ala1448Ser,ENST00000463781,NM_018406.6;MUC4,missense_variant,p.Ala1448Ser,ENST00000475231,;MUC4,intron_variant,,ENST00000346145,NM_004532.5;MUC4,intron_variant,,ENST00000349607,NM_138297.4;MUC4,missense_variant,p.Ala1448Ser,ENST00000478156,;MUC4,missense_variant,p.Ala1448Ser,ENST00000466475,;MUC4,missense_variant,p.Ala1448Ser,ENST00000477756,;MUC4,missense_variant,p.Ala144…	A	ENSG00000145113	ENST00000463781	Transcript
MUC4	0	.	GRCh38	chr3	195787273	195787273	+	Missense_Mutation	SNP	T	C	C	rs76816122		SKNAS_S2	NORMAL	T	T																c.4307N>G	p.Asp1436Gly	p.D1436G	ENST00000463781	2/25	88	0	88				MUC4,missense_variant,p.Asp1436Gly,ENST00000463781,NM_018406.6;MUC4,missense_variant,p.Asp1436Gly,ENST00000475231,;MUC4,intron_variant,,ENST00000346145,NM_004532.5;MUC4,intron_variant,,ENST00000349607,NM_138297.4;MUC4,missense_variant,p.Asp1436Gly,ENST00000478156,;MUC4,missense_variant,p.Asp1436Gly,ENST00000466475,;MUC4,missense_variant,p.Asp1436Gly,ENST00000477756,;MUC4,missense_variant,p.Asp143…	C	ENSG00000145113	ENST00000463781	Transcript
MUC4	0	.	GRCh38	chr3	195787453	195787453	+	Missense_Mutation	SNP	G	A	A	rs78009073		SKNAS_S2	NORMAL	G	G																c.4127N>T	p.Pro1376Leu	p.P1376L	ENST00000463781	2/25	307	8	299				MUC4,missense_variant,p.Pro1376Leu,ENST00000463781,NM_018406.6;MUC4,missense_variant,p.Pro1376Leu,ENST00000475231,;MUC4,intron_variant,,ENST00000346145,NM_004532.5;MUC4,intron_variant,,ENST00000349607,NM_138297.4;MUC4,missense_variant,p.Pro1376Leu,ENST00000478156,;MUC4,missense_variant,p.Pro1376Leu,ENST00000466475,;MUC4,missense_variant,p.Pro1376Leu,ENST00000477756,;MUC4,missense_variant,p.Pro137…	A	ENSG00000145113	ENST00000463781	Transcript
MUC4	0	.	GRCh38	chr3	195787508	195787508	+	Missense_Mutation	SNP	T	C	C	rs79461778		SKNAS_S2	NORMAL	T	T																c.4072N>G	p.Thr1358Ala	p.T1358A	ENST00000463781	2/25	355	13	342				MUC4,missense_variant,p.Thr1358Ala,ENST00000463781,NM_018406.6;MUC4,missense_variant,p.Thr1358Ala,ENST00000475231,;MUC4,intron_variant,,ENST00000346145,NM_004532.5;MUC4,intron_variant,,ENST00000349607,NM_138297.4;MUC4,missense_variant,p.Thr1358Ala,ENST00000478156,;MUC4,missense_variant,p.Thr1358Ala,ENST00000466475,;MUC4,missense_variant,p.Thr1358Ala,ENST00000477756,;MUC4,missense_variant,p.Thr135…	C	ENSG00000145113	ENST00000463781	Transcript
MUC4	0	.	GRCh38	chr3	195787522	195787522	+	Missense_Mutation	SNP	A	G	G	rs12491056		SKNAS_S2	NORMAL	A	A																c.4058N>C	p.Val1353Ala	p.V1353A	ENST00000463781	2/25	344	19	325				MUC4,missense_variant,p.Val1353Ala,ENST00000463781,NM_018406.6;MUC4,missense_variant,p.Val1353Ala,ENST00000475231,;MUC4,intron_variant,,ENST00000346145,NM_004532.5;MUC4,intron_variant,,ENST00000349607,NM_138297.4;MUC4,missense_variant,p.Val1353Ala,ENST00000478156,;MUC4,missense_variant,p.Val1353Ala,ENST00000466475,;MUC4,missense_variant,p.Val1353Ala,ENST00000477756,;MUC4,missense_variant,p.Val135…	G	ENSG00000145113	ENST00000463781	Transcript
MUC4	0	.	GRCh38	chr3	195787532	195787532	+	Missense_Mutation	SNP	C	T	T	rs79754259		SKNAS_S2	NORMAL	C	C																c.4048N>A	p.Ala1350Thr	p.A1350T	ENST00000463781	2/25	315	15	300				MUC4,missense_variant,p.Ala1350Thr,ENST00000463781,NM_018406.6;MUC4,missense_variant,p.Ala1350Thr,ENST00000475231,;MUC4,intron_variant,,ENST00000346145,NM_004532.5;MUC4,intron_variant,,ENST00000349607,NM_138297.4;MUC4,missense_variant,p.Ala1350Thr,ENST00000478156,;MUC4,missense_variant,p.Ala1350Thr,ENST00000466475,;MUC4,missense_variant,p.Ala1350Thr,ENST00000477756,;MUC4,missense_variant,p.Ala135…	T	ENSG00000145113	ENST00000463781	Transcript
MUC4	0	.	GRCh38	chr3	195787579	195787579	+	Missense_Mutation	SNP	G	A	A	rs78359274		SKNAS_S2	NORMAL	G	G																c.4001N>T	p.Pro1334Leu	p.P1334L	ENST00000463781	2/25	134	17	117				MUC4,missense_variant,p.Pro1334Leu,ENST00000463781,NM_018406.6;MUC4,missense_variant,p.Pro1334Leu,ENST00000475231,;MUC4,intron_variant,,ENST00000346145,NM_004532.5;MUC4,intron_variant,,ENST00000349607,NM_138297.4;MUC4,missense_variant,p.Pro1334Leu,ENST00000478156,;MUC4,missense_variant,p.Pro1334Leu,ENST00000466475,;MUC4,missense_variant,p.Pro1334Leu,ENST00000477756,;MUC4,missense_variant,p.Pro133…	A	ENSG00000145113	ENST00000463781	Transcript
MUC4	0	.	GRCh38	chr3	195787599	195787599	+	Missense_Mutation	SNP	C	C	G	rs200851738		SKNAS_S2	NORMAL	C	C																c.3981N>C	p.Met1327Ile	p.M1327I	ENST00000463781	2/25	26	7	19				MUC4,missense_variant,p.Met1327Ile,ENST00000463781,NM_018406.6;MUC4,missense_variant,p.Met1327Ile,ENST00000475231,;MUC4,intron_variant,,ENST00000346145,NM_004532.5;MUC4,intron_variant,,ENST00000349607,NM_138297.4;MUC4,missense_variant,p.Met1327Ile,ENST00000478156,;MUC4,missense_variant,p.Met1327Ile,ENST00000466475,;MUC4,missense_variant,p.Met1327Ile,ENST00000477756,;MUC4,missense_variant,p.Met132…	G	ENSG00000145113	ENST00000463781	Transcript
MUC4	0	.	GRCh38	chr3	195787600	195787600	+	Missense_Mutation	SNP	A	A	G	rs202010192		SKNAS_S2	NORMAL	A	A																c.3980N>C	p.Met1327Thr	p.M1327T	ENST00000463781	2/25	20	6	14				MUC4,missense_variant,p.Met1327Thr,ENST00000463781,NM_018406.6;MUC4,missense_variant,p.Met1327Thr,ENST00000475231,;MUC4,intron_variant,,ENST00000346145,NM_004532.5;MUC4,intron_variant,,ENST00000349607,NM_138297.4;MUC4,missense_variant,p.Met1327Thr,ENST00000478156,;MUC4,missense_variant,p.Met1327Thr,ENST00000466475,;MUC4,missense_variant,p.Met1327Thr,ENST00000477756,;MUC4,missense_variant,p.Met132…	G	ENSG00000145113	ENST00000463781	Transcript
MUC4	0	.	GRCh38	chr3	195787862	195787862	+	Missense_Mutation	SNP	C	A	A	rs201433788		SKNAS_S2	NORMAL	C	C																c.3718N>T	p.Ala1240Ser	p.A1240S	ENST00000463781	2/25	104	0	104				MUC4,missense_variant,p.Ala1240Ser,ENST00000463781,NM_018406.6;MUC4,missense_variant,p.Ala1240Ser,ENST00000475231,;MUC4,intron_variant,,ENST00000346145,NM_004532.5;MUC4,intron_variant,,ENST00000349607,NM_138297.4;MUC4,missense_variant,p.Ala1240Ser,ENST00000478156,;MUC4,missense_variant,p.Ala1240Ser,ENST00000466475,;MUC4,missense_variant,p.Ala1240Ser,ENST00000477756,;MUC4,missense_variant,p.Ala124…	A	ENSG00000145113	ENST00000463781	Transcript
MUC4	0	.	GRCh38	chr3	195788077	195788077	+	Missense_Mutation	SNP	G	A	A	rs200751227		SKNAS_S2	NORMAL	G	G																c.3503N>T	p.Pro1168Leu	p.P1168L	ENST00000463781	2/25	475	28	447				MUC4,missense_variant,p.Pro1168Leu,ENST00000463781,NM_018406.6;MUC4,missense_variant,p.Pro1168Leu,ENST00000475231,;MUC4,intron_variant,,ENST00000346145,NM_004532.5;MUC4,intron_variant,,ENST00000349607,NM_138297.4;MUC4,missense_variant,p.Pro1168Leu,ENST00000478156,;MUC4,missense_variant,p.Pro1168Leu,ENST00000466475,;MUC4,missense_variant,p.Pro1168Leu,ENST00000477756,;MUC4,missense_variant,p.Pro116…	A	ENSG00000145113	ENST00000463781	Transcript
CRIPAK	0	.	GRCh38	chr4	1394806	1394834	+	Frame_Shift_Del	DEL	CACGTGCCCATGTGGAGTGCCCGCCTGCT	CACGTGCCCATGTGGAGTGCCCGCCTGCT	-	rs558358960		SKNAS_S2	NORMAL	CACGTGCCCATGTGGAGTGCCCGCCTGCT	CACGTGCCCATGTGGAGTGCCCGCCTGCT																c.295_323delNNNNNNNNNNNNNNNNNNNNNNNNNNNNN	p.Cys110ArgfsTer288	p.C110Rfs*288	ENST00000324803	1/1	895	518	377				CRIPAK,frameshift_variant,p.Cys110ArgfsTer288,ENST00000324803,NM_175918.3;	-	ENSG00000179979	ENST00000324803	Transcript
TMEM129	0	.	GRCh38	chr4	1718338	1718338	+	Missense_Mutation	SNP	A	A	C	novel		SKNAS_S2	NORMAL	A	A																c.494N>G	p.Ile165Ser	p.I165S	ENST00000382936	2/4	354	170	184				TMEM129,missense_variant,p.Ile165Ser,ENST00000382936,NM_001127266.1;TMEM129,missense_variant,p.Ile165Ser,ENST00000303277,NM_138385.3;TMEM129,missense_variant,p.Ile165Ser,ENST00000536901,;TACC3,upstream_gene_variant,,ENST00000313288,NM_006342.2;TACC3,upstream_gene_variant,,ENST00000612220,;TACC3,upstream_gene_variant,,ENST00000617535,;TACC3,upstream_gene_variant,,ENST00000493975,;TACC3,upstream_ge…	C	ENSG00000168936	ENST00000382936	Transcript
BLOC1S4	0	.	GRCh38	chr4	6716397	6716397	+	Missense_Mutation	SNP	G	G	A	rs530613836		SKNAS_S2	NORMAL	G	G																c.188N>A	p.Arg63His	p.R63H	ENST00000320776	1/1	259	141	118				BLOC1S4,missense_variant,p.Arg63His,ENST00000320776,NM_018366.2;	A	ENSG00000186222	ENST00000320776	Transcript
USP17L11	0	.	GRCh38	chr4	9215471	9215471	+	Missense_Mutation	SNP	T	T	C	novel		SKNAS_S2	NORMAL	T	T																c.67N>C	p.Ser23Pro	p.S23P	ENST00000457736	1/1	61	39	22				USP17L11,missense_variant,p.Ser23Pro,ENST00000613973,;USP17L11,missense_variant,p.Ser23Pro,ENST00000457736,NM_001256854.1;USP17L10,downstream_gene_variant,,ENST00000421288,;USP17L12,upstream_gene_variant,,ENST00000415041,NM_001256853.1;USP17L10,downstream_gene_variant,,ENST00000417945,NM_001256852.1;	C	ENSG00000233136	ENST00000457736	Transcript
USP17L17	0	.	GRCh38	chr4	9245168	9245168	+	Missense_Mutation	SNP	G	G	C	rs758453564		SKNAS_S2	NORMAL	G	G																c.1290N>C	p.Gln430His	p.Q430H	ENST00000511568	1/1	122	48	74				USP17L17,missense_variant,p.Gln430His,ENST00000614762,;USP17L17,missense_variant,p.Gln430His,ENST00000511568,NM_001256857.1;USP17L18,upstream_gene_variant,,ENST00000619296,;USP17L18,upstream_gene_variant,,ENST00000504209,NM_001256859.1;USP17L16P,downstream_gene_variant,,ENST00000507155,;	C	ENSG00000249104	ENST00000511568	Transcript
ZNF518B	0	.	GRCh38	chr4	10446039	10446039	+	Missense_Mutation	SNP	T	T	C	rs763540251		SKNAS_S2	NORMAL	T	T																c.290N>G	p.Asn97Ser	p.N97S	ENST00000326756	3/3	232	125	107				ZNF518B,missense_variant,p.Asn97Ser,ENST00000326756,NM_053042.2;ZNF518B,downstream_gene_variant,,ENST00000507515,;ZNF518B,downstream_gene_variant,,ENST00000515072,;ZNF518B,downstream_gene_variant,,ENST00000503068,;ZNF518B,downstream_gene_variant,,ENST00000500268,;	C	ENSG00000178163	ENST00000326756	Transcript
NKX3-2	0	.	GRCh38	chr4	13544302	13544302	+	Missense_Mutation	SNP	C	C	T	rs767146810		SKNAS_S2	NORMAL	C	C																c.113N>A	p.Gly38Asp	p.G38D	ENST00000382438	1/2	315	158	157				NKX3-2,missense_variant,p.Gly38Asp,ENST00000382438,NM_001189.3;LINC01096,downstream_gene_variant,,ENST00000501050,;LINC01096,downstream_gene_variant,,ENST00000503938,;	T	ENSG00000109705	ENST00000382438	Transcript
FAM184B	0	.	GRCh38	chr4	17642107	17642107	+	Missense_Mutation	SNP	G	G	A	rs201345299		SKNAS_S2	NORMAL	G	G																c.2468N>T	p.Ala823Val	p.A823V	ENST00000265018	13/18	72	44	28				FAM184B,missense_variant,p.Ala823Val,ENST00000265018,NM_015688.1;	A	ENSG00000047662	ENST00000265018	Transcript
KDR	0	.	GRCh38	chr4	55121166	55121166	+	Missense_Mutation	SNP	A	A	G	rs375465295		SKNAS_S2	NORMAL	A	A																c.92N>C	p.Leu31Pro	p.L31P	ENST00000263923	2/30	131	69	62				KDR,missense_variant,p.Leu31Pro,ENST00000263923,NM_002253.2;KDR,non_coding_transcript_exon_variant,,ENST00000512566,;	G	ENSG00000128052	ENST00000263923	Transcript
ADGRL3	0	.	GRCh38	chr4	61979735	61979735	+	Missense_Mutation	SNP	T	T	G	novel		SKNAS_S2	NORMAL	T	T																c.2774N>G	p.Leu925Arg	p.L925R	ENST00000514591	17/25	127	69	58				ADGRL3,missense_variant,p.Leu925Arg,ENST00000512091,NM_001322246.1;ADGRL3,missense_variant,p.Leu925Arg,ENST00000514591,NM_015236.5;ADGRL3,missense_variant,p.Leu993Arg,ENST00000509896,;ADGRL3,missense_variant,p.Leu993Arg,ENST00000511324,;ADGRL3,missense_variant,p.Leu993Arg,ENST00000508693,;ADGRL3,missense_variant,p.Leu993Arg,ENST00000507164,;ADGRL3,missense_variant,p.Leu993Arg,ENST00000506720,NM_0…	G	ENSG00000150471	ENST00000514591	Transcript
AMBN	0	.	GRCh38	chr4	70601451	70601451	+	Missense_Mutation	SNP	C	C	G	rs756726075		SKNAS_S2	NORMAL	C	C																c.328N>G	p.Leu110Val	p.L110V	ENST00000322937	6/13	239	135	104				AMBN,missense_variant,p.Leu110Val,ENST00000322937,NM_016519.5;AMBN,missense_variant,p.Leu110Val,ENST00000613447,;AMBN,intron_variant,,ENST00000449493,;	G	ENSG00000178522	ENST00000322937	Transcript
ANKRD17	0	.	GRCh38	chr4	73258425	73258425	+	Missense_Mutation	SNP	G	G	T	rs745389627		SKNAS_S2	NORMAL	G	G																c.244N>A	p.Pro82Thr	p.P82T	ENST00000358602	1/34	63	39	24				ANKRD17,missense_variant,p.Pro82Thr,ENST00000358602,NM_032217.4,NM_015574.1;ANKRD17,missense_variant,p.Pro82Thr,ENST00000330838,NM_198889.2;ANKRD17,missense_variant,p.Pro82Thr,ENST00000561029,;ANKRD17,upstream_gene_variant,,ENST00000558247,;RP11-692D12.1,upstream_gene_variant,,ENST00000502790,;	T	ENSG00000132466	ENST00000358602	Transcript
PARM1	0	.	GRCh38	chr4	75012898	75012898	+	Missense_Mutation	SNP	G	G	A	rs192705593		SKNAS_S2	NORMAL	G	G																c.517N>A	p.Val173Ile	p.V173I	ENST00000307428	2/4	218	117	101				PARM1,missense_variant,p.Val173Ile,ENST00000307428,NM_015393.3;PARM1,intron_variant,,ENST00000513238,;RP11-44F21.2,intron_variant,,ENST00000513770,;	A	ENSG00000169116	ENST00000307428	Transcript
NKX6-1	0	.	GRCh38	chr4	84497772	84497772	+	Missense_Mutation	SNP	G	G	A	novel		SKNAS_S2	NORMAL	G	G																c.457N>T	p.Pro153Ser	p.P153S	ENST00000295886	1/3	46	16	30				NKX6-1,missense_variant,p.Pro153Ser,ENST00000295886,NM_006168.2;NKX6-1,upstream_gene_variant,,ENST00000515820,;	A	ENSG00000163623	ENST00000295886	Transcript
AFF1	0	.	GRCh38	chr4	87114964	87114964	+	Missense_Mutation	SNP	G	G	A	rs148578175		SKNAS_S2	NORMAL	G	G																c.2131N>A	p.Val711Ile	p.V711I	ENST00000395146	12/21	221	120	101				AFF1,missense_variant,p.Val704Ile,ENST00000307808,NM_005935.3,NM_001313959.1;AFF1,missense_variant,p.Val711Ile,ENST00000395146,NM_001166693.2;AFF1,missense_variant,p.Val704Ile,ENST00000544085,NM_001313960.1;AFF1,non_coding_transcript_exon_variant,,ENST00000503369,;	A	ENSG00000172493	ENST00000395146	Transcript
PKD2	0	.	GRCh38	chr4	88046767	88046767	+	Missense_Mutation	SNP	T	T	G	rs75762896		SKNAS_S2	NORMAL	T	T																c.1445N>G	p.Phe482Cys	p.F482C	ENST00000237596	6/15	201	105	96				PKD2,missense_variant,p.Phe482Cys,ENST00000237596,NM_000297.3;PKD2,intron_variant,,ENST00000508588,;PKD2,downstream_gene_variant,,ENST00000506367,;	G	ENSG00000118762	ENST00000237596	Transcript
ADH1B	0	.	GRCh38	chr4	99318111	99318111	+	Missense_Mutation	SNP	A	A	G	rs41275699		SKNAS_S2	NORMAL	A	A																c.194N>C	p.Ile65Thr	p.I65T	ENST00000305046	3/9	379	176	203				ADH1B,missense_variant,p.Ile65Thr,ENST00000305046,NM_000668.5;ADH1B,missense_variant,p.Ile25Thr,ENST00000625860,;ADH1B,missense_variant,p.Ile25Thr,ENST00000506651,NM_001286650.1;ADH1B,non_coding_transcript_exon_variant,,ENST00000632775,;ADH1B,non_coding_transcript_exon_variant,,ENST00000515694,;ADH1B,non_coding_transcript_exon_variant,,ENST00000504498,;	G	ENSG00000196616	ENST00000305046	Transcript
SLC9B1	0	.	GRCh38	chr4	102901326	102901327	+	Frame_Shift_Del	DEL	AC	AC	-	rs753242024		SKNAS_S2	NORMAL	AC	AC																c.1338_1339delNN	p.Leu447ArgfsTer47	p.L447Rfs*47	ENST00000296422	12/12	369	278	91				SLC9B1,frameshift_variant,p.Leu447ArgfsTer47,ENST00000296422,NM_139173.3;SLC9B1,intron_variant,,ENST00000394789,NM_001100874.2;SLC9B1,downstream_gene_variant,,ENST00000511253,;SLC9B1,non_coding_transcript_exon_variant,,ENST00000512651,;SLC9B1,non_coding_transcript_exon_variant,,ENST00000509614,;SLC9B1,3_prime_UTR_variant,,ENST00000504216,;SLC9B1,intron_variant,,ENST00000514972,;SLC9B1,intron_vari…	-	ENSG00000164037	ENST00000296422	Transcript
SLC9B2	0	.	GRCh38	chr4	103047189	103047189	+	Missense_Mutation	SNP	G	G	A	rs370862927		SKNAS_S2	NORMAL	G	G																c.751N>T	p.Pro251Ser	p.P251S	ENST00000394785	7/12	386	257	129				SLC9B2,missense_variant,p.Pro251Ser,ENST00000394785,NM_178833.5;SLC9B2,missense_variant,p.Pro251Ser,ENST00000362026,;SLC9B2,missense_variant,p.Pro194Ser,ENST00000503103,NM_001300756.1;SLC9B2,missense_variant,p.Pro194Ser,ENST00000503230,NM_001300754.1;SLC9B2,missense_variant,p.Pro151Ser,ENST00000506288,;SLC9B2,downstream_gene_variant,,ENST00000515424,;SLC9B2,upstream_gene_variant,,ENST00000510976,;	A	ENSG00000164038	ENST00000394785	Transcript
ANK2	0	.	GRCh38	chr4	113365051	113365051	+	Missense_Mutation	SNP	T	T	A	rs66785829		SKNAS_S2	NORMAL	T	T																c.10901N>A	p.Val3634Asp	p.V3634D	ENST00000357077	41/46	424	160	263				ANK2,missense_variant,p.Val3634Asp,ENST00000357077,NM_001148.4;ANK2,missense_variant,p.Val3601Asp,ENST00000264366,;ANK2,missense_variant,p.Val1540Asp,ENST00000506722,NM_001127493.1;ANK2,missense_variant,p.Val1549Asp,ENST00000394537,NM_020977.3;ANK2,missense_variant,p.Val644Asp,ENST00000505342,;ANK2,missense_variant,p.Val551Asp,ENST00000514960,;ANK2,missense_variant,p.Val725Asp,ENST00000509550,;AN…	A	ENSG00000145362	ENST00000357077	Transcript
MAML3	0	.	GRCh38	chr4	139889910	139889921	+	In_Frame_Del	DEL	TGCTGCTGCTGC	-	-	rs774201781		SKNAS_S2	NORMAL	TGCTGCTGCTGC	TGCTGCTGCTGC																c.1515_1526delNNNNNNNNNNNN	p.Gln507_Gln510del	p.Q507_Q510del	ENST00000509479	2/5	256	2	254				MAML3,splice_acceptor_variant,,ENST00000398940,;MAML3,inframe_deletion,p.Gln507_Gln510del,ENST00000509479,NM_018717.4;MAML3,intron_variant,,ENST00000502696,;	-	ENSG00000196782	ENST00000509479	Transcript
RNF150	0	.	GRCh38	chr4	141132363	141132363	+	Missense_Mutation	SNP	C	C	T	rs531253183		SKNAS_S2	NORMAL	C	C																c.446N>A	p.Gly149Asp	p.G149D	ENST00000515673	1/7	155	64	91				RNF150,missense_variant,p.Gly149Asp,ENST00000515673,NM_020724.1;RNF150,missense_variant,p.Gly149Asp,ENST00000306799,;RNF150,missense_variant,p.Gly149Asp,ENST00000507500,;RNF150,intron_variant,,ENST00000420921,;	T	ENSG00000170153	ENST00000515673	Transcript
RNF175	0	.	GRCh38	chr4	153748694	153748694	+	Missense_Mutation	SNP	G	G	A	rs116158953		SKNAS_S2	NORMAL	G	G																c.197N>T	p.Ala66Val	p.A66V	ENST00000347063	3/9	283	108	175				RNF175,missense_variant,p.Ala66Val,ENST00000347063,NM_173662.2;RNF175,intron_variant,,ENST00000508248,;RNF175,non_coding_transcript_exon_variant,,ENST00000506505,;RNF175,non_coding_transcript_exon_variant,,ENST00000508967,;RNF175,missense_variant,p.Ala66Val,ENST00000503694,;RNF175,3_prime_UTR_variant,,ENST00000507512,;RNF175,non_coding_transcript_exon_variant,,ENST00000509321,;RNF175,non_coding_t…	A	ENSG00000145428	ENST00000347063	Transcript
DCHS2	0	.	GRCh38	chr4	154304687	154304687	+	Missense_Mutation	SNP	C	C	T	rs146700220		SKNAS_S2	NORMAL	C	C																c.4222N>A	p.Val1408Ile	p.V1408I	ENST00000623607	17/25	225	167	58				DCHS2,missense_variant,p.Val1408Ile,ENST00000357232,;DCHS2,missense_variant,p.Val1408Ile,ENST00000623607,NM_017639.3;	T	ENSG00000197410	ENST00000623607	Transcript
GRIA2	0	.	GRCh38	chr4	157321519	157321519	+	Missense_Mutation	SNP	T	T	G	rs140170280		SKNAS_S2	NORMAL	T	T																c.802N>G	p.Ser268Ala	p.S268A	ENST00000296526	6/16	462	191	271				GRIA2,missense_variant,p.Ser268Ala,ENST00000296526,NM_000826.3;GRIA2,missense_variant,p.Ser221Ala,ENST00000393815,NM_001083620.1;GRIA2,missense_variant,p.Ser268Ala,ENST00000264426,NM_001083619.1;GRIA2,missense_variant,p.Ser221Ala,ENST00000507898,;GRIA2,downstream_gene_variant,,ENST00000503437,;GRIA2,missense_variant,p.Ser221Ala,ENST00000323661,;GRIA2,non_coding_transcript_exon_variant,,ENST000004…	G	ENSG00000120251	ENST00000296526	Transcript
SH3RF1	0	.	GRCh38	chr4	169156678	169156683	+	Splice_Site	DEL	CCCTTT	CCCTTT	-	novel		SKNAS_S2	NORMAL	CCCTTT	CCCTTT																c.394-4_395delNNNNNN		p.X132_splice	ENST00000284637	3/12	246	199	47				SH3RF1,splice_acceptor_variant,,ENST00000284637,NM_020870.3;SH3RF1,splice_acceptor_variant,,ENST00000508685,;SH3RF1,upstream_gene_variant,,ENST00000511421,;	-	ENSG00000154447	ENST00000284637	Transcript
ZDHHC11	0	.	GRCh38	chr5	837441	837441	+	Missense_Mutation	SNP	T	T	G	rs28449575		SKNAS_S2	NORMAL	T	T																c.824N>C	p.Asn275Thr	p.N275T	ENST00000283441	6/13	463	241	222				ZDHHC11,missense_variant,p.Asn275Thr,ENST00000283441,NM_024786.2;ZDHHC11,missense_variant,p.Asn50Thr,ENST00000511193,;ZDHHC11,downstream_gene_variant,,ENST00000511539,;ZDHHC11,non_coding_transcript_exon_variant,,ENST00000503758,;ZDHHC11,non_coding_transcript_exon_variant,,ENST00000508951,;ZDHHC11,missense_variant,p.Asn136Thr,ENST00000507800,;ZDHHC11,downstream_gene_variant,,ENST00000505815,;ZDHHC…	G	ENSG00000188818	ENST00000283441	Transcript
ZDHHC11	0	.	GRCh38	chr5	843608	843608	+	Missense_Mutation	SNP	C	C	A	rs3863148		SKNAS_S2	NORMAL	C	C																c.620N>T	p.Arg207Met	p.R207M	ENST00000283441	4/13	643	378	265				ZDHHC11,missense_variant,p.Arg207Met,ENST00000283441,NM_024786.2;ZDHHC11,splice_region_variant,,ENST00000511539,;ZDHHC11,5_prime_UTR_variant,,ENST00000511193,;ZDHHC11,intron_variant,,ENST00000508951,;ZDHHC11,upstream_gene_variant,,ENST00000503758,;ZDHHC11,downstream_gene_variant,,ENST00000512775,;ZDHHC11,missense_variant,p.Arg68Met,ENST00000507800,;ZDHHC11,non_coding_transcript_exon_variant,,ENST…	A	ENSG00000188818	ENST00000283441	Transcript
ZDHHC11	0	.	GRCh38	chr5	850523	850523	+	Missense_Mutation	SNP	C	C	T	rs141306052		SKNAS_S2	NORMAL	C	C																c.80N>A	p.Arg27His	p.R27H	ENST00000283441	1/13	616	330	286				ZDHHC11,missense_variant,p.Arg27His,ENST00000283441,NM_024786.2;ZDHHC11,upstream_gene_variant,,ENST00000511193,;ZDHHC11,non_coding_transcript_exon_variant,,ENST00000512775,;ZDHHC11,upstream_gene_variant,,ENST00000508951,;BRD9,non_coding_transcript_exon_variant,,ENST00000493082,;ZDHHC11,upstream_gene_variant,,ENST00000507800,;ZDHHC11,upstream_gene_variant,,ENST00000503880,;	T	ENSG00000188818	ENST00000283441	Transcript
CCT5	0	.	GRCh38	chr5	10261652	10261652	+	Missense_Mutation	SNP	C	C	G	rs141675330		SKNAS_S2	NORMAL	C	C																c.1086N>G	p.Ile362Met	p.I362M	ENST00000280326	8/11	425	220	205				CCT5,missense_variant,p.Ile362Met,ENST00000280326,NM_012073.4;CCT5,missense_variant,p.Ile324Met,ENST00000515676,NM_001306156.1;CCT5,missense_variant,p.Ile269Met,ENST00000506600,NM_001306155.1;CCT5,missense_variant,p.Ile341Met,ENST00000503026,NM_001306153.1;CCT5,missense_variant,p.Ile307Met,ENST00000515390,NM_001306154.1;CCT5,downstream_gene_variant,,ENST00000625723,;CTD-2256P15.4,downstream_gene_…	G	ENSG00000150753	ENST00000280326	Transcript
ANKRD33B	0	.	GRCh38	chr5	10649812	10649812	+	Missense_Mutation	SNP	G	G	A	novel		SKNAS_S2	NORMAL	G	G																c.1184N>A	p.Gly395Asp	p.G395D	ENST00000296657	4/4	80	50	30				ANKRD33B,missense_variant,p.Gly395Asp,ENST00000296657,NM_001164440.1;ANKRD33B,downstream_gene_variant,,ENST00000504806,;RP11-54F2.1,downstream_gene_variant,,ENST00000508690,;	A	ENSG00000164236	ENST00000296657	Transcript
PRDM9	0	.	GRCh38	chr5	23526995	23526995	+	Missense_Mutation	SNP	A	A	T	rs201651766		SKNAS_S2	NORMAL	A	A																c.1907N>T	p.Tyr636Phe	p.Y636F	ENST00000296682	11/11	295	159	136				PRDM9,missense_variant,p.Tyr636Phe,ENST00000296682,NM_020227.3;PRDM9,downstream_gene_variant,,ENST00000635252,;	T	ENSG00000164256	ENST00000296682	Transcript
PRDM9	0	.	GRCh38	chr5	23527130	23527130	+	Missense_Mutation	SNP	C	G	G	rs6875787		SKNAS_S2	NORMAL	C	C																c.2042N>G	p.Thr681Ser	p.T681S	ENST00000296682	11/11	333	19	313				PRDM9,missense_variant,p.Thr681Ser,ENST00000296682,NM_020227.3;PRDM9,downstream_gene_variant,,ENST00000635252,;	G	ENSG00000164256	ENST00000296682	Transcript
PDZD2	0	.	GRCh38	chr5	31799264	31799264	+	Missense_Mutation	SNP	G	G	A	rs116598198		SKNAS_S2	NORMAL	G	G																c.16N>A	p.Asp6Asn	p.D6N	ENST00000438447	2/25	133	77	56				PDZD2,missense_variant,p.Asp6Asn,ENST00000438447,NM_178140.3;PDZD2,missense_variant,p.Asp6Asn,ENST00000513910,;PDZD2,non_coding_transcript_exon_variant,,ENST00000502824,;	A	ENSG00000133401	ENST00000438447	Transcript
C9	0	.	GRCh38	chr5	39311328	39311328	+	Missense_Mutation	SNP	A	A	T	novel		SKNAS_S2	NORMAL	A	A																c.920N>A	p.Val307Glu	p.V307E	ENST00000263408	7/11	223	113	110				C9,missense_variant,p.Val307Glu,ENST00000263408,NM_001737.3;C9,downstream_gene_variant,,ENST00000509186,;	T	ENSG00000113600	ENST00000263408	Transcript
PTGER4	0	.	GRCh38	chr5	40681472	40681472	+	Missense_Mutation	SNP	G	G	C	novel		SKNAS_S2	NORMAL	G	G																c.479N>C	p.Ser160Thr	p.S160T	ENST00000302472	2/3	460	238	222				PTGER4,missense_variant,p.Ser160Thr,ENST00000302472,NM_000958.2;TTC33,intron_variant,,ENST00000636106,;TTC33,intron_variant,,ENST00000637375,;TTC33,intron_variant,,ENST00000636863,;PTGER4,non_coding_transcript_exon_variant,,ENST00000514343,;PTGER4,upstream_gene_variant,,ENST00000512578,;PTGER4,upstream_gene_variant,,ENST00000513635,;PTGER4,upstream_gene_variant,,ENST00000509543,;	C	ENSG00000171522	ENST00000302472	Transcript
ITGA1	0	.	GRCh38	chr5	52898302	52898302	+	Missense_Mutation	SNP	G	G	C	rs147933872		SKNAS_S2	NORMAL	G	G																c.1228N>C	p.Ala410Pro	p.A410P	ENST00000282588	11/29	181	113	68				ITGA1,missense_variant,p.Ala410Pro,ENST00000282588,NM_181501.1;ITGA1,upstream_gene_variant,,ENST00000504669,;	C	ENSG00000213949	ENST00000282588	Transcript
SNX18	0	.	GRCh38	chr5	54518907	54518907	+	Missense_Mutation	SNP	C	C	G	novel		SKNAS_S2	NORMAL	C	C																c.955N>G	p.Leu319Val	p.L319V	ENST00000343017	1/1	348	264	84				SNX18,missense_variant,p.Leu319Val,ENST00000381410,NM_001102575.1;SNX18,missense_variant,p.Leu319Val,ENST00000343017,NM_052870.2;SNX18,missense_variant,p.Leu319Val,ENST00000326277,NM_001145427.1;	G	ENSG00000178996	ENST00000343017	Transcript
MRPS27	0	.	GRCh38	chr5	72220968	72220968	+	Missense_Mutation	SNP	G	G	C	rs148261939		SKNAS_S2	NORMAL	G	G																c.1228N>G	p.Gln410Glu	p.Q410E	ENST00000513900	12/12	310	173	137				MRPS27,missense_variant,p.Gln396Glu,ENST00000261413,NM_015084.2;MRPS27,missense_variant,p.Gln340Glu,ENST00000457646,NM_001286751.1;MRPS27,missense_variant,p.Gln410Glu,ENST00000513900,NM_001286748.1;MRPS27,downstream_gene_variant,,ENST00000508863,;MRPS27,downstream_gene_variant,,ENST00000522562,;MRPS27,upstream_gene_variant,,ENST00000519874,;MRPS27,downstream_gene_variant,,ENST00000522585,;MRPS27,…	C	ENSG00000113048	ENST00000513900	Transcript
ZNF366	0	.	GRCh38	chr5	72461345	72461345	+	Missense_Mutation	SNP	G	G	A	rs148226205		SKNAS_S2	NORMAL	G	G																c.152N>T	p.Pro51Leu	p.P51L	ENST00000318442	2/5	269	152	117				ZNF366,missense_variant,p.Pro51Leu,ENST00000318442,NM_152625.2;ZNF366,missense_variant,p.Pro51Leu,ENST00000414109,;ZNF366,missense_variant,p.Pro51Leu,ENST00000514477,;	A	ENSG00000178175	ENST00000318442	Transcript
DMGDH	0	.	GRCh38	chr5	79042379	79042379	+	Missense_Mutation	SNP	T	T	C	rs77116243		SKNAS_S2	NORMAL	T	T																c.1097N>G	p.Asn366Ser	p.N366S	ENST00000255189	7/16	267	129	138				DMGDH,missense_variant,p.Asn366Ser,ENST00000255189,NM_013391.3;DMGDH,missense_variant,p.Asn205Ser,ENST00000523732,;DMGDH,3_prime_UTR_variant,,ENST00000518477,;DMGDH,intron_variant,,ENST00000517853,;DMGDH,downstream_gene_variant,,ENST00000521052,;	C	ENSG00000132837	ENST00000255189	Transcript
ADGRV1	0	.	GRCh38	chr5	90689978	90689978	+	Missense_Mutation	SNP	T	T	C	rs200055351		SKNAS_S2	NORMAL	T	T																c.6608N>C	p.Val2203Ala	p.V2203A	ENST00000405460	30/90	256	135	121				ADGRV1,missense_variant,p.Val2203Ala,ENST00000405460,NM_032119.3;ADGRV1,upstream_gene_variant,,ENST00000509621,;	C	ENSG00000164199	ENST00000405460	Transcript
EPB41L4A	0	.	GRCh38	chr5	112266272	112266272	+	Missense_Mutation	SNP	C	C	T	rs34008454		SKNAS_S2	NORMAL	C	C																c.394N>A	p.Val132Ile	p.V132I	ENST00000261486	5/23	168	99	69				EPB41L4A,missense_variant,p.Val132Ile,ENST00000261486,;EPB41L4A,missense_variant,p.Val132Ile,ENST00000621003,NM_022140.3;EPB41L4A,non_coding_transcript_exon_variant,,ENST00000512395,;EPB41L4A,non_coding_transcript_exon_variant,,ENST00000305368,;EPB41L4A,upstream_gene_variant,,ENST00000511405,;	T	ENSG00000129595	ENST00000261486	Transcript
CCDC112	0	.	GRCh38	chr5	115268997	115268997	+	Missense_Mutation	SNP	C	C	T	novel		SKNAS_S2	NORMAL	C	C																c.1432N>A	p.Glu478Lys	p.E478K	ENST00000379611	9/10	293	160	133				CCDC112,missense_variant,p.Glu478Lys,ENST00000379611,NM_001040440.2;CCDC112,missense_variant,p.Glu395Lys,ENST00000512261,;CCDC112,missense_variant,p.Glu363Lys,ENST00000506442,;CCDC112,missense_variant,p.Glu395Lys,ENST00000395557,NM_152549.2;CCDC112,downstream_gene_variant,,ENST00000502975,;CTC-428G20.1,upstream_gene_variant,,ENST00000497612,;	T	ENSG00000164221	ENST00000379611	Transcript
FBN2	0	.	GRCh38	chr5	128369314	128369314	+	Missense_Mutation	SNP	A	A	T	novel		SKNAS_S2	NORMAL	A	A																c.2116N>A	p.Cys706Ser	p.C706S	ENST00000508053	22/71	259	149	110				FBN2,missense_variant,p.Cys706Ser,ENST00000508053,;FBN2,missense_variant,p.Cys706Ser,ENST00000262464,NM_001999.3;FBN2,missense_variant,p.Cys705Ser,ENST00000619499,;FBN2,missense_variant,p.Cys673Ser,ENST00000508989,;Y_RNA,downstream_gene_variant,,ENST00000384560,;FBN2,non_coding_transcript_exon_variant,,ENST00000511489,;	T	ENSG00000138829	ENST00000508053	Transcript
SLC23A1	0	.	GRCh38	chr5	139372067	139372067	+	Missense_Mutation	SNP	A	A	G	rs763828397		SKNAS_S2	NORMAL	A	A																c.1748N>C	p.Ile583Thr	p.I583T	ENST00000353963	14/15	338	192	146				SLC23A1,missense_variant,p.Ile583Thr,ENST00000353963,NM_152685.3;SLC23A1,missense_variant,p.Ile579Thr,ENST00000348729,NM_005847.4;PAIP2,downstream_gene_variant,,ENST00000394795,;PAIP2,downstream_gene_variant,,ENST00000265192,NM_016480.4;PAIP2,downstream_gene_variant,,ENST00000510080,NM_001033112.2;PAIP2,downstream_gene_variant,,ENST00000511706,;CTB-43P18.1,upstream_gene_variant,,ENST00000503553,;…	G	ENSG00000170482	ENST00000353963	Transcript
IK	0	.	GRCh38	chr5	140658953	140658953	+	Missense_Mutation	SNP	T	T	C	rs34433858		SKNAS_S2	NORMAL	T	T																c.965N>C	p.Ile322Thr	p.I322T	ENST00000417647	12/20	176	99	77				IK,missense_variant,p.Ile322Thr,ENST00000417647,NM_006083.3;IK,missense_variant,p.Ile7Thr,ENST00000610522,;IK,downstream_gene_variant,,ENST00000508301,;IK,downstream_gene_variant,,ENST00000502899,;IK,upstream_gene_variant,,ENST00000515592,;IK,upstream_gene_variant,,ENST00000515015,;	C	ENSG00000113141	ENST00000417647	Transcript
PCDHA7	0	.	GRCh38	chr5	140834796	140834796	+	Missense_Mutation	SNP	G	G	A	rs10067182		SKNAS_S2	NORMAL	G	G																c.413N>A	p.Arg138Lys	p.R138K	ENST00000525929	1/4	794	471	322				PCDHA7,missense_variant,p.Arg138Lys,ENST00000525929,NM_018910.2;PCDHA7,missense_variant,p.Arg138Lys,ENST00000356878,NM_031852.1;PCDHA6,intron_variant,,ENST00000529310,NM_018909.3;PCDHA1,intron_variant,,ENST00000504120,NM_018900.3;PCDHA3,intron_variant,,ENST00000522353,NM_018906.2;PCDHA2,intron_variant,,ENST00000526136,NM_018905.2;PCDHA4,intron_variant,,ENST00000530339,NM_018907.3;PCDHA5,intron_va…	A	ENSG00000204963	ENST00000525929	Transcript
PCDHA11	0	.	GRCh38	chr5	140869174	140869174	+	Missense_Mutation	SNP	G	G	T	novel		SKNAS_S2	NORMAL	G	G																c.71N>T	p.Trp24Leu	p.W24L	ENST00000398640	1/4	528	282	246				PCDHA11,missense_variant,p.Trp24Leu,ENST00000398640,NM_018902.4;PCDHA11,missense_variant,p.Trp24Leu,ENST00000616325,NM_031861.2;PCDHA9,intron_variant,,ENST00000532602,NM_031857.1;PCDHA6,intron_variant,,ENST00000529310,NM_018909.3;PCDHA1,intron_variant,,ENST00000504120,NM_018900.3;PCDHA3,intron_variant,,ENST00000522353,NM_018906.2;PCDHA8,intron_variant,,ENST00000531613,NM_018911.2;PCDHA10,intron_v…	T	ENSG00000249158	ENST00000398640	Transcript
PCDHB3	0	.	GRCh38	chr5	141100891	141100891	+	Missense_Mutation	SNP	C	C	T	rs61739886		SKNAS_S2	NORMAL	C	C																c.242N>T	p.Thr81Ile	p.T81I	ENST00000231130	1/1	413	220	193				PCDHB3,missense_variant,p.Thr81Ile,ENST00000231130,NM_018937.4;PCDHB2,downstream_gene_variant,,ENST00000194155,NM_018936.3;PCDHB2,downstream_gene_variant,,ENST00000622947,;PCDHB3,upstream_gene_variant,,ENST00000624513,;PCDHB2,downstream_gene_variant,,ENST00000624994,;AC005754.7,intron_variant,,ENST00000607216,;AC005754.7,intron_variant,,ENST00000625128,;AC005754.7,intron_variant,,ENST00000625066,…	T	ENSG00000113205	ENST00000231130	Transcript
PCDHB3	0	.	GRCh38	chr5	141101254	141101254	+	Missense_Mutation	SNP	C	G	G			SKNAS_S2	NORMAL	C	C																c.605N>G	p.Pro202Arg	p.P202R	ENST00000231130	1/1	282	0	282				PCDHB3,missense_variant,p.Pro202Arg,ENST00000231130,NM_018937.4;PCDHB2,downstream_gene_variant,,ENST00000194155,NM_018936.3;PCDHB2,downstream_gene_variant,,ENST00000622947,;PCDHB3,upstream_gene_variant,,ENST00000624513,;PCDHB2,downstream_gene_variant,,ENST00000624994,;AC005754.7,intron_variant,,ENST00000607216,;AC005754.7,intron_variant,,ENST00000625128,;AC005754.7,intron_variant,,ENST00000625066…	G	ENSG00000113205	ENST00000231130	Transcript
PCDHB5	0	.	GRCh38	chr5	141137592	141137592	+	Missense_Mutation	SNP	C	T	T	rs400562		SKNAS_S2	NORMAL	C	C																c.2158N>T	p.Pro720Ser	p.P720S	ENST00000231134	1/1	388	6	382				PCDHB5,missense_variant,p.Pro720Ser,ENST00000231134,NM_015669.4;PCDHB5,downstream_gene_variant,,ENST00000623915,;CH17-140K24.2,intron_variant,,ENST00000624192,;AC005754.7,intron_variant,,ENST00000625128,;AC005754.7,intron_variant,,ENST00000625066,;AC005754.7,intron_variant,,ENST00000624802,;	T	ENSG00000113209	ENST00000231134	Transcript
PCDHB7	0	.	GRCh38	chr5	141174729	141174729	+	Nonsense_Mutation	SNP	G	G	T	rs17844473		SKNAS_S2	NORMAL	G	G																c.1894N>T	p.Glu632Ter	p.E632*	ENST00000231137	1/1	284	153	131				PCDHB7,stop_gained,p.Glu632Ter,ENST00000231137,NM_018940.3;PCDHB8,upstream_gene_variant,,ENST00000239444,NM_019120.4;CH17-140K24.2,intron_variant,,ENST00000624192,;AC005754.7,upstream_gene_variant,,ENST00000625128,;AC005754.7,upstream_gene_variant,,ENST00000624802,;CH17-140K24.4,upstream_gene_variant,,ENST00000623995,;	T	ENSG00000113212	ENST00000231137	Transcript
PCDHB8	0	.	GRCh38	chr5	141180333	141180333	+	Missense_Mutation	SNP	C	T	T	rs2740583		SKNAS_S2	NORMAL	C	C																c.2299N>T	p.Leu767Phe	p.L767F	ENST00000239444	1/1	233	6	227				PCDHB8,missense_variant,p.Leu767Phe,ENST00000239444,NM_019120.4;PCDHB16,upstream_gene_variant,,ENST00000609684,NM_020957.3;PCDHB7,downstream_gene_variant,,ENST00000231137,NM_018940.3;PCDHB16,upstream_gene_variant,,ENST00000625044,;CH17-140K24.5,upstream_gene_variant,,ENST00000623884,;CH17-140K24.2,intron_variant,,ENST00000624192,;CH17-140K24.7,downstream_gene_variant,,ENST00000624549,;CH17-140K24…	T	ENSG00000120322	ENST00000239444	Transcript
PCDHB16	0	.	GRCh38	chr5	141183583	141183583	+	Missense_Mutation	SNP	G	G	C	rs61742261		SKNAS_S2	NORMAL	G	G																c.1024N>C	p.Asp342His	p.D342H	ENST00000609684	1/1	329	160	169				PCDHB16,missense_variant,p.Asp342His,ENST00000609684,NM_020957.3;PCDHB16,5_prime_UTR_variant,,ENST00000625044,;CH17-140K24.5,intron_variant,,ENST00000623884,;PCDHB9,upstream_gene_variant,,ENST00000316105,NM_019119.4;PCDHB8,downstream_gene_variant,,ENST00000239444,NM_019120.4;PCDHB9,upstream_gene_variant,,ENST00000624909,;CH17-140K24.7,non_coding_transcript_exon_variant,,ENST00000624549,;CH17-140K…	C	ENSG00000272674	ENST00000609684	Transcript
PCDHB9	0	.	GRCh38	chr5	141188034	141188034	+	Missense_Mutation	SNP	T	T	C	rs11167743		SKNAS_S2	NORMAL	T	T																c.716N>C	p.Val239Ala	p.V239A	ENST00000316105	1/1	489	247	242				PCDHB9,missense_variant,p.Val239Ala,ENST00000316105,NM_019119.4;PCDHB9,intron_variant,,ENST00000624909,;PCDHB16,downstream_gene_variant,,ENST00000609684,NM_020957.3;PCDHB10,upstream_gene_variant,,ENST00000239446,NM_018930.3;PCDHB16,downstream_gene_variant,,ENST00000625044,;CH17-140K24.5,downstream_gene_variant,,ENST00000623884,;CH17-140K24.7,intron_variant,,ENST00000624549,;CH17-140K24.2,intron_v…	C	ENSG00000177839	ENST00000316105	Transcript
PCDHB10	0	.	GRCh38	chr5	141193268	141193268	+	Missense_Mutation	SNP	C	C	T	rs61744157		SKNAS_S2	NORMAL	C	C																c.716N>T	p.Ala239Val	p.A239V	ENST00000239446	1/1	514	255	258				PCDHB10,missense_variant,p.Ala239Val,ENST00000239446,NM_018930.3;PCDHB9,downstream_gene_variant,,ENST00000316105,NM_019119.4;PCDHB9,downstream_gene_variant,,ENST00000624909,;CH17-140K24.7,intron_variant,,ENST00000624549,;CH17-140K24.2,intron_variant,,ENST00000624192,;CH17-140K24.6,intron_variant,,ENST00000625144,;PCDHB9,downstream_gene_variant,,ENST00000623266,;CH17-140K24.5,downstream_gene_varia…	T	ENSG00000120324	ENST00000239446	Transcript
PCDHB10	0	.	GRCh38	chr5	141194181	141194181	+	Missense_Mutation	SNP	A	A	C	rs702386		SKNAS_S2	NORMAL	A	A																c.1629N>C	p.Arg543Ser	p.R543S	ENST00000239446	1/1	212	100	112				PCDHB10,missense_variant,p.Arg543Ser,ENST00000239446,NM_018930.3;PCDHB9,downstream_gene_variant,,ENST00000316105,NM_019119.4;CH17-140K24.7,intron_variant,,ENST00000624549,;CH17-140K24.2,intron_variant,,ENST00000624192,;CH17-140K24.6,upstream_gene_variant,,ENST00000625144,;	C	ENSG00000120324	ENST00000239446	Transcript
PCDHB11	0	.	GRCh38	chr5	141201506	141201506	+	Missense_Mutation	SNP	C	C	T	rs200306163		SKNAS_S2	NORMAL	C	C																c.1732N>T	p.Arg578Trp	p.R578W	ENST00000354757	1/1	186	124	62				PCDHB11,missense_variant,p.Arg578Trp,ENST00000354757,NM_018931.2;PCDHB11,missense_variant,p.Arg213Trp,ENST00000624887,;CH17-140K24.2,intron_variant,,ENST00000624192,;CH17-140K24.7,upstream_gene_variant,,ENST00000624549,;	T	ENSG00000197479	ENST00000354757	Transcript
PCDHB12	0	.	GRCh38	chr5	141210609	141210609	+	Missense_Mutation	SNP	G	G	A	rs151253443		SKNAS_S2	NORMAL	G	G																c.1702N>A	p.Gly568Ser	p.G568S	ENST00000239450	1/1	287	155	132				PCDHB12,missense_variant,p.Gly568Ser,ENST00000239450,NM_018932.3;PCDHB12,missense_variant,p.Gly231Ser,ENST00000624949,;PCDHB12,3_prime_UTR_variant,,ENST00000622978,;PCDHB13,upstream_gene_variant,,ENST00000341948,NM_018933.3;CH17-140K24.2,intron_variant,,ENST00000624192,;	A	ENSG00000120328	ENST00000239450	Transcript
PCDHB12	0	.	GRCh38	chr5	141210717	141210717	+	Missense_Mutation	SNP	T	T	A	rs141370912		SKNAS_S2	NORMAL	T	T																c.1810N>A	p.Tyr604Asn	p.Y604N	ENST00000239450	1/1	247	127	120				PCDHB12,missense_variant,p.Tyr604Asn,ENST00000239450,NM_018932.3;PCDHB12,missense_variant,p.Tyr267Asn,ENST00000624949,;PCDHB12,3_prime_UTR_variant,,ENST00000622978,;PCDHB13,upstream_gene_variant,,ENST00000341948,NM_018933.3;CH17-140K24.2,intron_variant,,ENST00000624192,;	A	ENSG00000120328	ENST00000239450	Transcript
DIAPH1	0	.	GRCh38	chr5	141574114	141574114	+	Missense_Mutation	SNP	C	C	T	rs182139018		SKNAS_S2	NORMAL	C	C																c.1736N>A	p.Arg579His	p.R579H	ENST00000389054	16/28	303	183	120				DIAPH1,missense_variant,p.Arg579His,ENST00000389054,NM_005219.4,NM_001314007.1;DIAPH1,missense_variant,p.Arg535His,ENST00000253811,;DIAPH1,missense_variant,p.Arg579His,ENST00000398557,;DIAPH1,missense_variant,p.Arg570His,ENST00000389057,;DIAPH1,missense_variant,p.Arg570His,ENST00000518047,NM_001079812.2;DIAPH1,downstream_gene_variant,,ENST00000523100,;DIAPH1,downstream_gene_variant,,ENST000004725…	T	ENSG00000131504	ENST00000389054	Transcript
LARS	0	.	GRCh38	chr5	146171959	146171959	+	Missense_Mutation	SNP	T	T	C	rs112954500		SKNAS_S2	NORMAL	T	T																c.245N>G	p.Lys82Arg	p.K82R	ENST00000394434	4/32	256	147	109				LARS,missense_variant,p.Lys82Arg,ENST00000394434,NM_001317964.1,NM_016460.3,NM_020117.10;LARS,missense_variant,p.Lys28Arg,ENST00000510191,NM_001317965.1;LARS,missense_variant,p.Lys82Arg,ENST00000618084,;LARS,5_prime_UTR_variant,,ENST00000274562,;LARS,non_coding_transcript_exon_variant,,ENST00000511505,;LARS,non_coding_transcript_exon_variant,,ENST00000503654,;LARS,intron_variant,,ENST00000505223,…	C	ENSG00000133706	ENST00000394434	Transcript
PCYOX1L	0	.	GRCh38	chr5	149358081	149358081	+	Missense_Mutation	SNP	G	G	C	rs2291814		SKNAS_S2	NORMAL	G	G																c.13N>C	p.Ala5Pro	p.A5P	ENST00000274569	1/6	30	18	12				PCYOX1L,missense_variant,p.Ala5Pro,ENST00000274569,NM_001301054.1,NM_024028.3,NM_001301057.1;GRPEL2,downstream_gene_variant,,ENST00000329271,NM_152407.3;PCYOX1L,upstream_gene_variant,,ENST00000514349,;GRPEL2-AS1,upstream_gene_variant,,ENST00000521295,;GRPEL2,downstream_gene_variant,,ENST00000507562,;PCYOX1L,missense_variant,p.Ala5Pro,ENST00000511945,;PCYOX1L,missense_variant,p.Ala5Pro,ENST0000050…	C	ENSG00000145882	ENST00000274569	Transcript
ATP10B	0	.	GRCh38	chr5	160589677	160589677	+	Missense_Mutation	SNP	A	A	G	rs144497343		SKNAS_S2	NORMAL	A	A																c.3665N>C	p.Ile1222Thr	p.I1222T	ENST00000327245	24/26	379	185	194				ATP10B,missense_variant,p.Ile1222Thr,ENST00000327245,NM_025153.2;	G	ENSG00000118322	ENST00000327245	Transcript
ATP10B	0	.	GRCh38	chr5	160686092	160686092	+	Nonsense_Mutation	SNP	G	G	A	rs186100669		SKNAS_S2	NORMAL	G	G																c.457N>T	p.Arg153Ter	p.R153*	ENST00000327245	6/26	295	164	131				ATP10B,stop_gained,p.Arg153Ter,ENST00000327245,NM_025153.2;CTC-529G1.1,intron_variant,,ENST00000524198,;ATP10B,downstream_gene_variant,,ENST00000518411,;ATP10B,downstream_gene_variant,,ENST00000520098,;ATP10B,downstream_gene_variant,,ENST00000520975,;ATP10B,non_coding_transcript_exon_variant,,ENST00000517802,;ATP10B,non_coding_transcript_exon_variant,,ENST00000521033,;ATP10B,upstream_gene_variant…	A	ENSG00000118322	ENST00000327245	Transcript
ATP10B	0	.	GRCh38	chr5	160686211	160686211	+	Missense_Mutation	SNP	A	A	G	novel		SKNAS_S2	NORMAL	A	A																c.338N>C	p.Phe113Ser	p.F113S	ENST00000327245	6/26	387	208	179				ATP10B,missense_variant,p.Phe113Ser,ENST00000327245,NM_025153.2;CTC-529G1.1,intron_variant,,ENST00000524198,;ATP10B,downstream_gene_variant,,ENST00000518411,;ATP10B,downstream_gene_variant,,ENST00000520098,;ATP10B,downstream_gene_variant,,ENST00000520975,;ATP10B,non_coding_transcript_exon_variant,,ENST00000517802,;ATP10B,non_coding_transcript_exon_variant,,ENST00000521033,;ATP10B,upstream_gene_va…	G	ENSG00000118322	ENST00000327245	Transcript
RARS	0	.	GRCh38	chr5	168506155	168506155	+	Missense_Mutation	SNP	G	G	A	rs770916969		SKNAS_S2	NORMAL	G	G																c.1192N>A	p.Glu398Lys	p.E398K	ENST00000231572	10/15	303	178	125				RARS,missense_variant,p.Glu398Lys,ENST00000231572,NM_002887.3;RARS,downstream_gene_variant,,ENST00000520421,;RARS,3_prime_UTR_variant,,ENST00000520013,;RARS,downstream_gene_variant,,ENST00000518757,;	A	ENSG00000113643	ENST00000231572	Transcript
FAM153B	0	.	GRCh38	chr5	176106582	176106582	+	Missense_Mutation	SNP	C	C	T	rs62389255		SKNAS_S2	NORMAL	C	C																c.623N>T	p.Pro208Leu	p.P208L	ENST00000515817	15/20	604	437	167				FAM153B,missense_variant,p.Pro208Leu,ENST00000515817,NM_001265615.1;FAM153B,missense_variant,p.Pro285Leu,ENST00000253490,;FAM153B,missense_variant,p.Pro208Leu,ENST00000510151,;FAM153B,missense_variant,p.Pro76Leu,ENST00000512862,;FAM153B,missense_variant,p.Pro76Leu,ENST00000611539,;FAM153B,non_coding_transcript_exon_variant,,ENST00000393522,;FAM153B,missense_variant,p.Pro208Leu,ENST00000508296,;	T	ENSG00000182230	ENST00000515817	Transcript
GPRIN1	0	.	GRCh38	chr5	176599579	176599579	+	Missense_Mutation	SNP	C	C	A	rs146274822		SKNAS_S2	NORMAL	C	C																c.256N>T	p.Gly86Cys	p.G86C	ENST00000303991	2/2	268	137	131				GPRIN1,missense_variant,p.Gly86Cys,ENST00000303991,NM_052899.2;CDHR2,downstream_gene_variant,,ENST00000510636,NM_001171976.1;CDHR2,downstream_gene_variant,,ENST00000261944,NM_017675.4;CDHR2,downstream_gene_variant,,ENST00000506348,;	A	ENSG00000169258	ENST00000303991	Transcript
FAM153A	0	.	GRCh38	chr5	177732035	177732035	+	Missense_Mutation	SNP	G	G	A	rs762992912		SKNAS_S2	NORMAL	G	G																c.595N>T	p.His199Tyr	p.H199Y	ENST00000440605	14/20	31	17	14				FAM153A,missense_variant,p.His199Tyr,ENST00000440605,NM_173663.3;FAM153A,missense_variant,p.His276Tyr,ENST00000614127,;FAM153A,missense_variant,p.His199Tyr,ENST00000510276,;FAM153A,missense_variant,p.His67Tyr,ENST00000513554,;FAM153A,missense_variant,p.His67Tyr,ENST00000393518,;FAM153A,missense_variant,p.His67Tyr,ENST00000505531,;FAM153A,non_coding_transcript_exon_variant,,ENST00000512612,;FAM153…	A	ENSG00000170074	ENST00000440605	Transcript
HIST1H4L	0	.	GRCh38	chr6	27873297	27873297	+	Missense_Mutation	SNP	T	T	G	novel		SKNAS_S2	NORMAL	T	T																c.214N>C	p.Thr72Pro	p.T72P	ENST00000618305	1/1	403	196	207				HIST1H4L,missense_variant,p.Thr72Pro,ENST00000618305,NM_003546.2;HIST1H3I,upstream_gene_variant,,ENST00000616365,NM_003533.2;	G	ENSG00000275126	ENST00000618305	Transcript
NKAPL	0	.	GRCh38	chr6	28260215	28260215	+	Missense_Mutation	SNP	G	G	A	rs147161729		SKNAS_S2	NORMAL	G	G																c.844N>A	p.Ala282Thr	p.A282T	ENST00000343684	1/1	349	201	148				NKAPL,missense_variant,p.Ala282Thr,ENST00000343684,NM_001007531.2;	A	ENSG00000189134	ENST00000343684	Transcript
NKAPL	0	.	GRCh38	chr6	28260279	28260279	+	Missense_Mutation	SNP	G	G	C	novel		SKNAS_S2	NORMAL	G	G																c.908N>C	p.Gly303Ala	p.G303A	ENST00000343684	1/1	345	206	139				NKAPL,missense_variant,p.Gly303Ala,ENST00000343684,NM_001007531.2;	C	ENSG00000189134	ENST00000343684	Transcript
HLA-A	0	.	GRCh38	chr6	29944310	29944310	+	Missense_Mutation	SNP	G	G	T	novel		SKNAS_S2	NORMAL	G	G																c.808N>T	p.Ala270Ser	p.A270S	ENST00000396634	6/10	236	148	88				HLA-A,missense_variant,p.Ala270Ser,ENST00000396634,;HLA-A,missense_variant,p.Ala270Ser,ENST00000376806,;HLA-A,missense_variant,p.Ala270Ser,ENST00000376809,NM_002116.7;HLA-A,missense_variant,p.Ala270Ser,ENST00000376802,;HLA-A,non_coding_transcript_exon_variant,,ENST00000496081,;HLA-A,non_coding_transcript_exon_variant,,ENST00000495183,;HLA-A,non_coding_transcript_exon_variant,,ENST00000461903,;HLA…	T	ENSG00000206503	ENST00000396634	Transcript
TRIM10	0	.	GRCh38	chr6	30157034	30157034	+	Missense_Mutation	SNP	C	C	T	rs144731721		SKNAS_S2	NORMAL	C	C																c.800N>A	p.Arg267Gln	p.R267Q	ENST00000449742	5/7	161	100	61				TRIM10,missense_variant,p.Arg267Gln,ENST00000449742,NM_006778.3;TRIM10,missense_variant,p.Arg267Gln,ENST00000376704,NM_052828.2;	T	ENSG00000204613	ENST00000449742	Transcript
HLA-C	0	.	GRCh38	chr6	31270276	31270276	+	Missense_Mutation	SNP	G	C	C	novel		SKNAS_S2	NORMAL	G	G																c.829N>G	p.Gln277Glu	p.Q277E	ENST00000376228	4/8	159	6	153				HLA-C,missense_variant,p.Gln277Glu,ENST00000383329,;HLA-C,missense_variant,p.Gln277Glu,ENST00000376228,NM_002117.5;HLA-C,missense_variant,p.Thr241Arg,ENST00000415537,;HLA-C,3_prime_UTR_variant,,ENST00000376237,;HLA-C,non_coding_transcript_exon_variant,,ENST00000487245,;HLA-C,non_coding_transcript_exon_variant,,ENST00000470363,;HLA-C,non_coding_transcript_exon_variant,,ENST00000495835,;HLA-C,downs…	C	ENSG00000204525	ENST00000376228	Transcript
HLA-C	0	.	GRCh38	chr6	31271091	31271091	+	Missense_Mutation	SNP	C	C	T	novel		SKNAS_S2	NORMAL	C	C																c.601N>A	p.Glu201Lys	p.E201K	ENST00000376228	3/8	221	121	100				HLA-C,missense_variant,p.Glu201Lys,ENST00000383329,;HLA-C,missense_variant,p.Glu201Lys,ENST00000376228,NM_002117.5;HLA-C,missense_variant,p.Glu201Lys,ENST00000415537,;HLA-C,3_prime_UTR_variant,,ENST00000376237,;HLA-C,non_coding_transcript_exon_variant,,ENST00000487245,;HLA-C,non_coding_transcript_exon_variant,,ENST00000495835,;HLA-C,upstream_gene_variant,,ENST00000470363,;HLA-C,downstream_gene_va…	T	ENSG00000204525	ENST00000376228	Transcript
HLA-C	0	.	GRCh38	chr6	31271103	31271103	+	Missense_Mutation	SNP	C	C	T	novel		SKNAS_S2	NORMAL	C	C																c.589N>A	p.Glu197Lys	p.E197K	ENST00000376228	3/8	239	177	62				HLA-C,missense_variant,p.Glu197Lys,ENST00000383329,;HLA-C,missense_variant,p.Glu197Lys,ENST00000376228,NM_002117.5;HLA-C,missense_variant,p.Glu197Lys,ENST00000415537,;HLA-C,3_prime_UTR_variant,,ENST00000376237,;HLA-C,non_coding_transcript_exon_variant,,ENST00000487245,;HLA-C,non_coding_transcript_exon_variant,,ENST00000495835,;HLA-C,non_coding_transcript_exon_variant,,ENST00000484378,;HLA-C,upstr…	T	ENSG00000204525	ENST00000376228	Transcript
HLA-C	0	.	GRCh38	chr6	31271109	31271109	+	Missense_Mutation	SNP	A	A	G	novel		SKNAS_S2	NORMAL	A	A																c.583N>C	p.Tyr195His	p.Y195H	ENST00000376228	3/8	243	172	71				HLA-C,missense_variant,p.Tyr195His,ENST00000383329,;HLA-C,missense_variant,p.Tyr195His,ENST00000376228,NM_002117.5;HLA-C,missense_variant,p.Tyr195His,ENST00000415537,;HLA-C,3_prime_UTR_variant,,ENST00000376237,;HLA-C,non_coding_transcript_exon_variant,,ENST00000487245,;HLA-C,non_coding_transcript_exon_variant,,ENST00000495835,;HLA-C,non_coding_transcript_exon_variant,,ENST00000484378,;HLA-C,upstr…	G	ENSG00000204525	ENST00000376228	Transcript
HLA-C	0	.	GRCh38	chr6	31271180	31271180	+	Missense_Mutation	SNP	A	C	C	novel		SKNAS_S2	NORMAL	A	A																c.512N>G	p.Leu171Trp	p.L171W	ENST00000376228	3/8	206	4	202				HLA-C,missense_variant,p.Leu171Trp,ENST00000383329,;HLA-C,missense_variant,p.Leu171Trp,ENST00000376228,NM_002117.5;HLA-C,missense_variant,p.Leu171Trp,ENST00000415537,;HLA-C,3_prime_UTR_variant,,ENST00000376237,;HLA-C,non_coding_transcript_exon_variant,,ENST00000487245,;HLA-C,non_coding_transcript_exon_variant,,ENST00000495835,;HLA-C,non_coding_transcript_exon_variant,,ENST00000484378,;HLA-C,upstr…	C	ENSG00000204525	ENST00000376228	Transcript
HLA-C	0	.	GRCh38	chr6	31271207	31271207	+	Missense_Mutation	SNP	G	G	T	novel		SKNAS_S2	NORMAL	G	G																c.485N>A	p.Thr162Asn	p.T162N	ENST00000376228	3/8	213	136	77				HLA-C,missense_variant,p.Thr162Asn,ENST00000383329,;HLA-C,missense_variant,p.Thr162Asn,ENST00000376228,NM_002117.5;HLA-C,missense_variant,p.Thr162Asn,ENST00000415537,;HLA-C,3_prime_UTR_variant,,ENST00000376237,;HLA-C,non_coding_transcript_exon_variant,,ENST00000487245,;HLA-C,non_coding_transcript_exon_variant,,ENST00000495835,;HLA-C,non_coding_transcript_exon_variant,,ENST00000484378,;HLA-C,upstr…	T	ENSG00000204525	ENST00000376228	Transcript
HLA-C	0	.	GRCh38	chr6	31271229	31271229	+	Missense_Mutation	SNP	G	G	T	novel		SKNAS_S2	NORMAL	G	G																c.463N>A	p.Arg155Ser	p.R155S	ENST00000376228	3/8	231	138	93				HLA-C,missense_variant,p.Arg155Ser,ENST00000383329,;HLA-C,missense_variant,p.Arg155Ser,ENST00000376228,NM_002117.5;HLA-C,missense_variant,p.Arg155Ser,ENST00000415537,;HLA-C,3_prime_UTR_variant,,ENST00000376237,;HLA-C,non_coding_transcript_exon_variant,,ENST00000487245,;HLA-C,non_coding_transcript_exon_variant,,ENST00000495835,;HLA-C,non_coding_transcript_exon_variant,,ENST00000484378,;HLA-C,upstr…	T	ENSG00000204525	ENST00000376228	Transcript
HLA-C	0	.	GRCh38	chr6	31271337	31271337	+	Missense_Mutation	SNP	G	G	T	novel		SKNAS_S2	NORMAL	G	G																c.355N>A	p.Leu119Ile	p.L119I	ENST00000376228	3/8	199	142	57				HLA-C,missense_variant,p.Leu119Ile,ENST00000383329,;HLA-C,missense_variant,p.Leu119Ile,ENST00000376228,NM_002117.5;HLA-C,missense_variant,p.Leu119Ile,ENST00000415537,;HLA-C,splice_region_variant,,ENST00000376237,;HLA-C,non_coding_transcript_exon_variant,,ENST00000487245,;HLA-C,non_coding_transcript_exon_variant,,ENST00000495835,;HLA-C,non_coding_transcript_exon_variant,,ENST00000484378,;HLA-C,ups…	T	ENSG00000204525	ENST00000376228	Transcript
HLA-C	0	.	GRCh38	chr6	31271339	31271339	+	Missense_Mutation	SNP	G	G	A	novel		SKNAS_S2	NORMAL	G	G																c.353N>T	p.Thr118Ile	p.T118I	ENST00000376228	3/8	198	141	56				HLA-C,missense_variant,p.Thr118Ile,ENST00000383329,;HLA-C,missense_variant,p.Thr118Ile,ENST00000376228,NM_002117.5;HLA-C,missense_variant,p.Thr118Ile,ENST00000415537,;HLA-C,splice_region_variant,,ENST00000376237,;HLA-C,non_coding_transcript_exon_variant,,ENST00000487245,;HLA-C,non_coding_transcript_exon_variant,,ENST00000495835,;HLA-C,non_coding_transcript_exon_variant,,ENST00000484378,;HLA-C,ups…	A	ENSG00000204525	ENST00000376228	Transcript
BAG6	0	.	GRCh38	chr6	31642977	31642977	+	Missense_Mutation	SNP	A	A	G	rs200711453		SKNAS_S2	NORMAL	A	A																c.1805N>C	p.Met602Thr	p.M602T	ENST00000375964	14/25	319	159	160				BAG6,missense_variant,p.Met602Thr,ENST00000375964,NM_004639.3;BAG6,missense_variant,p.Met596Thr,ENST00000211379,NM_080702.2,NM_080703.2;BAG6,missense_variant,p.Met596Thr,ENST00000375976,NM_001098534.1;BAG6,missense_variant,p.Met596Thr,ENST00000362049,NM_001199698.1;BAG6,missense_variant,p.Met632Thr,ENST00000437771,;BAG6,missense_variant,p.Met190Thr,ENST00000438149,;BAG6,intron_variant,,ENST000004…	G	ENSG00000204463	ENST00000375964	Transcript
AL645922.1	0	.	GRCh38	chr6	32009139	32009139	+	5'Flank	SNP	C	C	T	rs4959083		SKNAS_S2	NORMAL	C	C																			ENST00000623068		75	32	43				AL645922.1,upstream_gene_variant,,ENST00000623068,;CYP21A1P,downstream_gene_variant,,ENST00000342991,;TNXA,non_coding_transcript_exon_variant,,ENST00000507684,;CYP21A1P,downstream_gene_variant,,ENST00000354927,;STK19B,upstream_gene_variant,,ENST00000512515,;	T	ENSG00000279546	ENST00000623068	Transcript
AL645922.1	0	.	GRCh38	chr6	32009149	32009149	+	5'Flank	SNP	C	C	T	rs4959084		SKNAS_S2	NORMAL	C	C																			ENST00000623068		74	32	42				AL645922.1,upstream_gene_variant,,ENST00000623068,;CYP21A1P,downstream_gene_variant,,ENST00000342991,;TNXA,non_coding_transcript_exon_variant,,ENST00000507684,;CYP21A1P,downstream_gene_variant,,ENST00000354927,;STK19B,upstream_gene_variant,,ENST00000512515,;	T	ENSG00000279546	ENST00000623068	Transcript
AL645922.1	0	.	GRCh38	chr6	32009751	32009751	+	5'Flank	SNP	C	C	G	rs4959086		SKNAS_S2	NORMAL	C	C																			ENST00000623068		289	179	110				AL645922.1,upstream_gene_variant,,ENST00000623068,;CYP21A1P,downstream_gene_variant,,ENST00000342991,;TNXA,non_coding_transcript_exon_variant,,ENST00000507684,;CYP21A1P,downstream_gene_variant,,ENST00000354927,;STK19B,upstream_gene_variant,,ENST00000512515,;	G	ENSG00000279546	ENST00000623068	Transcript
TNXB	0	.	GRCh38	chr6	32042746	32042746	+	Missense_Mutation	SNP	A	A	G	rs200958358		SKNAS_S2	NORMAL	A	A																c.1298N>C	p.Met433Thr	p.M433T	ENST00000451343	8/13	26	17	9				TNXB,missense_variant,p.Met4004Thr,ENST00000375244,NM_019105.6;TNXB,missense_variant,p.Met1722Thr,ENST00000611016,;TNXB,missense_variant,p.Met433Thr,ENST00000451343,NM_032470.3;CYP21A2,downstream_gene_variant,,ENST00000418967,NM_000500.7;CYP21A2,downstream_gene_variant,,ENST00000435122,NM_001128590.3;CYP21A2,downstream_gene_variant,,ENST00000478281,;CYP21A2,downstream_gene_variant,,ENST0000047167…	G	ENSG00000168477	ENST00000451343	Transcript
TNXB	0	.	GRCh38	chr6	32055947	32055947	+	Missense_Mutation	SNP	C	C	T	rs369350764		SKNAS_S2	NORMAL	C	C																c.8371N>A	p.Val2791Met	p.V2791M	ENST00000375244	24/44	314	152	162				TNXB,missense_variant,p.Val2791Met,ENST00000375244,NM_019105.6;TNXB,missense_variant,p.Val511Met,ENST00000611016,;	T	ENSG00000168477	ENST00000375244	Transcript
TNXB	0	.	GRCh38	chr6	32084439	32084439	+	Missense_Mutation	SNP	C	C	T	rs149995364		SKNAS_S2	NORMAL	C	C																c.3419N>A	p.Gly1140Asp	p.G1140D	ENST00000375244	8/44	154	102	52				TNXB,missense_variant,p.Gly1140Asp,ENST00000375244,NM_019105.6;TNXB,missense_variant,p.Gly1227Asp,ENST00000613214,;	T	ENSG00000168477	ENST00000375244	Transcript
HLA-DRB5	0	.	GRCh38	chr6	32518577	32518577	+	Missense_Mutation	SNP	T	T	G	rs200248759		SKNAS_S2	NORMAL	T	T																c.742N>C	p.Ile248Leu	p.I248L	ENST00000374975	4/6	14	9	5				HLA-DRB5,missense_variant,p.Ile248Leu,ENST00000374975,NM_002125.3;	G	ENSG00000198502	ENST00000374975	Transcript
HLA-DRB5	0	.	GRCh38	chr6	32519376	32519376	+	Missense_Mutation	SNP	C	C	G	rs112024745		SKNAS_S2	NORMAL	C	C																c.646N>C	p.Glu216Gln	p.E216Q	ENST00000374975	3/6	97	58	39				HLA-DRB5,missense_variant,p.Glu216Gln,ENST00000374975,NM_002125.3;	G	ENSG00000198502	ENST00000374975	Transcript
HLA-DRB5	0	.	GRCh38	chr6	32519397	32519397	+	Missense_Mutation	SNP	C	C	T	rs112872773		SKNAS_S2	NORMAL	C	C																c.625N>A	p.Val209Met	p.V209M	ENST00000374975	3/6	97	46	51				HLA-DRB5,missense_variant,p.Val209Met,ENST00000374975,NM_002125.3;	T	ENSG00000198502	ENST00000374975	Transcript
HLA-DRB5	0	.	GRCh38	chr6	32521947	32521947	+	Missense_Mutation	SNP	G	G	A	rs142908883		SKNAS_S2	NORMAL	G	G																c.328N>T	p.His110Tyr	p.H110Y	ENST00000374975	2/6	46	37	9				HLA-DRB5,missense_variant,p.His110Tyr,ENST00000374975,NM_002125.3;	A	ENSG00000198502	ENST00000374975	Transcript
HLA-DRB5	0	.	GRCh38	chr6	32521954	32521954	+	Nonsense_Mutation	SNP	G	G	C	rs41554620		SKNAS_S2	NORMAL	G	G																c.321N>G	p.Tyr107Ter	p.Y107*	ENST00000374975	2/6	46	12	34				HLA-DRB5,stop_gained,p.Tyr107Ter,ENST00000374975,NM_002125.3;	C	ENSG00000198502	ENST00000374975	Transcript
HLA-DRB5	0	.	GRCh38	chr6	32521981	32521982	+	Frame_Shift_Ins	INS	-	-	GC	rs776055221		SKNAS_S2	NORMAL	-	-																c.293_294insGC	p.Asp99GlnfsTer31	p.D99Qfs*31	ENST00000374975	2/6	22	19	3				HLA-DRB5,frameshift_variant,p.Asp99GlnfsTer31,ENST00000374975,NM_002125.3;	GC	ENSG00000198502	ENST00000374975	Transcript
HLA-DRB5	0	.	GRCh38	chr6	32521989	32521989	+	Missense_Mutation	SNP	A	T	T	rs696318		SKNAS_S2	NORMAL	A	A																c.286N>A	p.Phe96Ile	p.F96I	ENST00000374975	2/6	32	0	30				HLA-DRB5,missense_variant,p.Phe96Ile,ENST00000374975,NM_002125.3;	T	ENSG00000198502	ENST00000374975	Transcript
HLA-DRB5	0	.	GRCh38	chr6	32522078	32522078	+	Missense_Mutation	SNP	T	A	A	rs200042906		SKNAS_S2	NORMAL	T	T																c.197N>T	p.Asp66Val	p.D66V	ENST00000374975	2/6	7	0	7				HLA-DRB5,missense_variant,p.Asp66Val,ENST00000374975,NM_002125.3;	A	ENSG00000198502	ENST00000374975	Transcript
HLA-DRB5	0	.	GRCh38	chr6	32522079	32522079	+	Missense_Mutation	SNP	C	A	A	rs707956		SKNAS_S2	NORMAL	C	C																c.196N>T	p.Asp66Tyr	p.D66Y	ENST00000374975	2/6	6	0	6				HLA-DRB5,missense_variant,p.Asp66Tyr,ENST00000374975,NM_002125.3;	A	ENSG00000198502	ENST00000374975	Transcript
HLA-DRB5	0	.	GRCh38	chr6	32522114	32522114	+	Missense_Mutation	SNP	C	C	T	rs112906420		SKNAS_S2	NORMAL	C	C																c.161N>A	p.Arg54Gln	p.R54Q	ENST00000374975	2/6	21	5	16				HLA-DRB5,missense_variant,p.Arg54Gln,ENST00000374975,NM_002125.3;	T	ENSG00000198502	ENST00000374975	Transcript
HLA-DRB5	0	.	GRCh38	chr6	32522148	32522148	+	Missense_Mutation	SNP	C	T	T	rs17405212		SKNAS_S2	NORMAL	C	C																c.127N>A	p.Glu43Lys	p.E43K	ENST00000374975	2/6	23	1	22				HLA-DRB5,missense_variant,p.Glu43Lys,ENST00000374975,NM_002125.3;	T	ENSG00000198502	ENST00000374975	Transcript
HLA-DRB5	0	.	GRCh38	chr6	32522156	32522156	+	Missense_Mutation	SNP	T	C	C	rs1071748		SKNAS_S2	NORMAL	T	T																c.119N>G	p.Asp40Gly	p.D40G	ENST00000374975	2/6	22	0	21				HLA-DRB5,missense_variant,p.Asp40Gly,ENST00000374975,NM_002125.3;	C	ENSG00000198502	ENST00000374975	Transcript
HLA-DRB5	0	.	GRCh38	chr6	32522162	32522162	+	Missense_Mutation	SNP	T	C	C	rs17433849		SKNAS_S2	NORMAL	T	T																c.113N>G	p.Gln38Arg	p.Q38R	ENST00000374975	2/6	21	1	20				HLA-DRB5,missense_variant,p.Gln38Arg,ENST00000374975,NM_002125.3;	C	ENSG00000198502	ENST00000374975	Transcript
HLA-DRB5	0	.	GRCh38	chr6	32522163	32522163	+	Nonsense_Mutation	SNP	G	A	A	rs1071747		SKNAS_S2	NORMAL	G	G																c.112N>T	p.Gln38Ter	p.Q38*	ENST00000374975	2/6	22	0	21				HLA-DRB5,stop_gained,p.Gln38Ter,ENST00000374975,NM_002125.3;	A	ENSG00000198502	ENST00000374975	Transcript
HLA-DRB5	0	.	GRCh38	chr6	32530128	32530128	+	Silent	SNP	G	A	T	rs71549219		SKNAS_S2	NORMAL	G	G																c.97N>A	p.Arg33=	p.R33=	ENST00000374975	1/6	257	55	76				HLA-DRB5,synonymous_variant,p.Arg33=,ENST00000374975,NM_002125.3;	T	ENSG00000198502	ENST00000374975	Transcript
HLA-DRB5	0	.	GRCh38	chr6	32530137	32530137	+	Missense_Mutation	SNP	C	C	T	rs76748970		SKNAS_S2	NORMAL	C	C																c.88N>A	p.Gly30Arg	p.G30R	ENST00000374975	1/6	273	147	126				HLA-DRB5,missense_variant,p.Gly30Arg,ENST00000374975,NM_002125.3;	T	ENSG00000198502	ENST00000374975	Transcript
HLA-DRB1	0	.	GRCh38	chr6	32581563	32581563	+	Missense_Mutation	SNP	C	C	G	rs33936261		SKNAS_S2	NORMAL	C	C																c.646N>C	p.Glu216Gln	p.E216Q	ENST00000360004	3/6	240	136	104				HLA-DRB1,missense_variant,p.Glu216Gln,ENST00000360004,NM_002124.3;HLA-DRB1,missense_variant,p.Glu216Gln,ENST00000611060,;	G	ENSG00000196126	ENST00000360004	Transcript
HLA-DRB1	0	.	GRCh38	chr6	32581580	32581580	+	Missense_Mutation	SNP	G	G	A	rs200809587		SKNAS_S2	NORMAL	G	G																c.629N>T	p.Thr210Ile	p.T210I	ENST00000360004	3/6	183	58	125				HLA-DRB1,missense_variant,p.Thr210Ile,ENST00000360004,NM_002124.3;HLA-DRB1,missense_variant,p.Thr210Ile,ENST00000611060,;	A	ENSG00000196126	ENST00000360004	Transcript
HLA-DRB1	0	.	GRCh38	chr6	32581584	32581584	+	Missense_Mutation	SNP	C	C	T	rs111739605		SKNAS_S2	NORMAL	C	C																c.625N>A	p.Val209Met	p.V209M	ENST00000360004	3/6	184	99	85				HLA-DRB1,missense_variant,p.Val209Met,ENST00000360004,NM_002124.3;HLA-DRB1,missense_variant,p.Val209Met,ENST00000611060,;	T	ENSG00000196126	ENST00000360004	Transcript
HLA-DRB1	0	.	GRCh38	chr6	32584151	32584151	+	Missense_Mutation	SNP	G	G	A	rs29029549		SKNAS_S2	NORMAL	G	G																c.328N>T	p.His110Tyr	p.H110Y	ENST00000360004	2/6	151	90	61				HLA-DRB1,missense_variant,p.His110Tyr,ENST00000360004,NM_002124.3;HLA-DRB1,missense_variant,p.His110Tyr,ENST00000611060,;	A	ENSG00000196126	ENST00000360004	Transcript
HLA-DRB1	0	.	GRCh38	chr6	32584171	32584171	+	Missense_Mutation	SNP	G	G	T	rs17886882		SKNAS_S2	NORMAL	G	G																c.308N>A	p.Ala103Glu	p.A103E	ENST00000360004	2/6	157	94	63				HLA-DRB1,missense_variant,p.Ala103Glu,ENST00000360004,NM_002124.3;HLA-DRB1,missense_variant,p.Ala103Glu,ENST00000611060,;	T	ENSG00000196126	ENST00000360004	Transcript
HLA-DRB1	0	.	GRCh38	chr6	32584180	32584180	+	Missense_Mutation	SNP	G	C	C	rs9269942		SKNAS_S2	NORMAL	G	G																c.299N>G	p.Ala100Gly	p.A100G	ENST00000360004	2/6	160	7	153				HLA-DRB1,missense_variant,p.Ala100Gly,ENST00000360004,NM_002124.3;HLA-DRB1,missense_variant,p.Ala100Gly,ENST00000611060,;	C	ENSG00000196126	ENST00000360004	Transcript
HLA-DRB1	0	.	GRCh38	chr6	32584183	32584183	+	Missense_Mutation	SNP	T	T	C	rs17884070		SKNAS_S2	NORMAL	T	T																c.296N>G	p.Gln99Arg	p.Q99R	ENST00000360004	2/6	183	120	63				HLA-DRB1,missense_variant,p.Gln99Arg,ENST00000360004,NM_002124.3;HLA-DRB1,missense_variant,p.Gln99Arg,ENST00000611060,;	C	ENSG00000196126	ENST00000360004	Transcript
HLA-DRB1	0	.	GRCh38	chr6	32584193	32584193	+	Missense_Mutation	SNP	T	T	G	rs17886918		SKNAS_S2	NORMAL	T	T																c.286N>C	p.Ile96Leu	p.I96L	ENST00000360004	2/6	236	61	175				HLA-DRB1,missense_variant,p.Ile96Leu,ENST00000360004,NM_002124.3;HLA-DRB1,missense_variant,p.Ile96Leu,ENST00000611060,;	G	ENSG00000196126	ENST00000360004	Transcript
HLA-DRB1	0	.	GRCh38	chr6	32584222	32584222	+	Missense_Mutation	SNP	T	T	A	rs17885129		SKNAS_S2	NORMAL	T	T																c.257N>T	p.Asp86Val	p.D86V	ENST00000360004	2/6	237	175	62				HLA-DRB1,missense_variant,p.Asp86Val,ENST00000360004,NM_002124.3;HLA-DRB1,missense_variant,p.Asp86Val,ENST00000611060,;	A	ENSG00000196126	ENST00000360004	Transcript
HLA-DRB1	0	.	GRCh38	chr6	32584282	32584282	+	Missense_Mutation	SNP	G	G	A	rs707957		SKNAS_S2	NORMAL	G	G																c.197N>T	p.Ser66Phe	p.S66F	ENST00000360004	2/6	243	158	85				HLA-DRB1,missense_variant,p.Ser66Phe,ENST00000360004,NM_002124.3;HLA-DRB1,missense_variant,p.Ser66Phe,ENST00000611060,;	A	ENSG00000196126	ENST00000360004	Transcript
HLA-DRB1	0	.	GRCh38	chr6	32584301	32584301	+	Missense_Mutation	SNP	A	A	T	rs17882300		SKNAS_S2	NORMAL	A	A																c.178N>A	p.Phe60Ile	p.F60I	ENST00000360004	2/6	226	79	147				HLA-DRB1,missense_variant,p.Phe60Ile,ENST00000360004,NM_002124.3;HLA-DRB1,missense_variant,p.Phe60Ile,ENST00000611060,;	T	ENSG00000196126	ENST00000360004	Transcript
HLA-DRB1	0	.	GRCh38	chr6	32584303	32584303	+	Missense_Mutation	SNP	T	A	C	rs3175105		SKNAS_S2	NORMAL	T	T																c.176N>G	p.Tyr59Cys	p.Y59C	ENST00000360004	2/6	223	7	145				HLA-DRB1,missense_variant,p.Tyr59Cys,ENST00000360004,NM_002124.3;HLA-DRB1,missense_variant,p.Tyr59Cys,ENST00000611060,;	C	ENSG00000196126	ENST00000360004	Transcript
HLA-DRB1	0	.	GRCh38	chr6	32584308	32584308	+	Missense_Mutation	SNP	G	T	T	rs1059575		SKNAS_S2	NORMAL	G	G																c.171N>A	p.Asp57Glu	p.D57E	ENST00000360004	2/6	223	7	216				HLA-DRB1,missense_variant,p.Asp57Glu,ENST00000360004,NM_002124.3;HLA-DRB1,missense_variant,p.Asp57Glu,ENST00000611060,;	T	ENSG00000196126	ENST00000360004	Transcript
HLA-DRB1	0	.	GRCh38	chr6	32584314	32584314	+	Missense_Mutation	SNP	G	G	C	rs1059572		SKNAS_S2	NORMAL	G	G																c.165N>G	p.Phe55Leu	p.F55L	ENST00000360004	2/6	218	76	142				HLA-DRB1,missense_variant,p.Phe55Leu,ENST00000360004,NM_002124.3;HLA-DRB1,missense_variant,p.Phe55Leu,ENST00000611060,;	C	ENSG00000196126	ENST00000360004	Transcript
HLA-DRB1	0	.	GRCh38	chr6	32584318	32584318	+	Missense_Mutation	SNP	C	C	T	rs17885382		SKNAS_S2	NORMAL	C	C																c.161N>A	p.Arg54Gln	p.R54Q	ENST00000360004	2/6	221	153	68				HLA-DRB1,missense_variant,p.Arg54Gln,ENST00000360004,NM_002124.3;HLA-DRB1,missense_variant,p.Arg54Gln,ENST00000611060,;	T	ENSG00000196126	ENST00000360004	Transcript
HLA-DRB1	0	.	GRCh38	chr6	32584353	32584353	+	Missense_Mutation	SNP	C	A	A	rs9269951		SKNAS_S2	NORMAL	C	C																c.126N>T	p.Arg42Ser	p.R42S	ENST00000360004	2/6	129	0	129				HLA-DRB1,missense_variant,p.Arg42Ser,ENST00000360004,NM_002124.3;HLA-DRB1,missense_variant,p.Arg42Ser,ENST00000611060,;	A	ENSG00000196126	ENST00000360004	Transcript
HLA-DRB1	0	.	GRCh38	chr6	32584354	32584354	+	Missense_Mutation	SNP	C	A	A	rs1136759		SKNAS_S2	NORMAL	C	C																c.125N>T	p.Arg42Met	p.R42M	ENST00000360004	2/6	128	0	128				HLA-DRB1,missense_variant,p.Arg42Met,ENST00000360004,NM_002124.3;HLA-DRB1,missense_variant,p.Arg42Met,ENST00000611060,;	A	ENSG00000196126	ENST00000360004	Transcript
HLA-DRB1	0	.	GRCh38	chr6	32584360	32584360	+	Missense_Mutation	SNP	G	A	A	rs17878703		SKNAS_S2	NORMAL	G	G																c.119N>T	p.Pro40Leu	p.P40L	ENST00000360004	2/6	161	2	127				HLA-DRB1,missense_variant,p.Pro40Leu,ENST00000360004,NM_002124.3;HLA-DRB1,missense_variant,p.Pro40Leu,ENST00000611060,;	A	ENSG00000196126	ENST00000360004	Transcript
HLA-DQA1	0	.	GRCh38	chr6	32642710	32642710	+	Missense_Mutation	SNP	C	C	G	rs1048430		SKNAS_S2	NORMAL	C	C																c.714N>G	p.Phe238Leu	p.F238L	ENST00000343139	4/5	416	293	123				HLA-DQA1,missense_variant,p.Phe238Leu,ENST00000343139,NM_002122.3;HLA-DQA1,missense_variant,p.Phe238Leu,ENST00000395363,;HLA-DQA1,missense_variant,p.Phe238Leu,ENST00000374949,;HLA-DQA1,intron_variant,,ENST00000496318,;HLA-DQA1,3_prime_UTR_variant,,ENST00000482745,;HLA-DQA1,non_coding_transcript_exon_variant,,ENST00000460633,;	G	ENSG00000196735	ENST00000343139	Transcript
HLA-DQB1	0	.	GRCh38	chr6	32664860	32664860	+	Missense_Mutation	SNP	T	G	G	novel		SKNAS_S2	NORMAL	T	T																c.317N>C	p.Glu106Ala	p.E106A	ENST00000374943	2/6	228	25	203				HLA-DQB1,missense_variant,p.Glu106Ala,ENST00000399084,;HLA-DQB1,missense_variant,p.Glu106Ala,ENST00000374943,NM_001243961.1;HLA-DQB1,missense_variant,p.Glu106Ala,ENST00000434651,NM_002123.4;HLA-DQB1,missense_variant,p.Glu106Ala,ENST00000399079,;HLA-DQB1,intron_variant,,ENST00000399082,;HLA-DQB1-AS1,downstream_gene_variant,,ENST00000419852,;HLA-DQB1,upstream_gene_variant,,ENST00000460185,;HLA-DQB1…	G	ENSG00000179344	ENST00000374943	Transcript
HLA-DQB1	0	.	GRCh38	chr6	32664993	32664993	+	Missense_Mutation	SNP	A	T	G	rs281862065		SKNAS_S2	NORMAL	A	A																c.184N>C	p.Tyr62His	p.Y62H	ENST00000374943	2/6	214	5	161				HLA-DQB1,missense_variant,p.Tyr62His,ENST00000399084,;HLA-DQB1,missense_variant,p.Tyr62His,ENST00000374943,NM_001243961.1;HLA-DQB1,missense_variant,p.Tyr62His,ENST00000434651,NM_002123.4;HLA-DQB1,missense_variant,p.Tyr62His,ENST00000399079,;HLA-DQB1,intron_variant,,ENST00000399082,;HLA-DQB1-AS1,downstream_gene_variant,,ENST00000419852,;HLA-DQB1,upstream_gene_variant,,ENST00000460185,;HLA-DQB1,ups…	G	ENSG00000179344	ENST00000374943	Transcript
HLA-DQB1	0	.	GRCh38	chr6	32666529	32666529	+	Missense_Mutation	SNP	A	A	T	novel		SKNAS_S2	NORMAL	A	A																c.79N>A	p.Ser27Thr	p.S27T	ENST00000374943	1/6	129	81	48				HLA-DQB1,missense_variant,p.Ser27Thr,ENST00000399084,;HLA-DQB1,missense_variant,p.Ser27Thr,ENST00000374943,NM_001243961.1;HLA-DQB1,missense_variant,p.Ser27Thr,ENST00000434651,NM_002123.4;HLA-DQB1,missense_variant,p.Ser27Thr,ENST00000399079,;HLA-DQB1,missense_variant,p.Ser27Thr,ENST00000399082,;HLA-DQB1,upstream_gene_variant,,ENST00000443574,;HLA-DQB1,missense_variant,p.Ser27Thr,ENST00000484729,;H…	T	ENSG00000179344	ENST00000374943	Transcript
HLA-DQB2	0	.	GRCh38	chr6	32757848	32757848	+	Missense_Mutation	SNP	T	T	C	rs9276572		SKNAS_S2	NORMAL	T	T																c.682N>G	p.Ser228Gly	p.S228G	ENST00000437316	4/6	330	190	140				HLA-DQB2,missense_variant,p.Ser228Gly,ENST00000435145,;HLA-DQB2,missense_variant,p.Ser228Gly,ENST00000437316,NM_001300790.1;HLA-DQB2,intron_variant,,ENST00000411527,NM_001198858.1;HLA-DQB2,intron_variant,,ENST00000427449,;	C	ENSG00000232629	ENST00000437316	Transcript
HLA-DQB2	0	.	GRCh38	chr6	32759026	32759026	+	Missense_Mutation	SNP	C	C	T	rs1049110		SKNAS_S2	NORMAL	C	C																c.470N>A	p.Arg157Gln	p.R157Q	ENST00000437316	3/6	337	205	132				HLA-DQB2,missense_variant,p.Arg157Gln,ENST00000435145,;HLA-DQB2,missense_variant,p.Arg157Gln,ENST00000437316,NM_001300790.1;HLA-DQB2,missense_variant,p.Arg157Gln,ENST00000411527,NM_001198858.1;HLA-DQB2,missense_variant,p.Arg156Gln,ENST00000427449,;	T	ENSG00000232629	ENST00000437316	Transcript
HLA-DPB1	0	.	GRCh38	chr6	33084959	33084959	+	Missense_Mutation	SNP	G	G	A	rs1126537		SKNAS_S2	NORMAL	G	G																c.374N>A	p.Arg125Lys	p.R125K	ENST00000418931	3/6	392	265	127				HLA-DPB1,missense_variant,p.Arg125Lys,ENST00000418931,NM_002121.5;HLA-DPB1,missense_variant,p.Arg92Lys,ENST00000416804,;HLA-DPB1,missense_variant,p.Arg102Lys,ENST00000428835,;HLA-DPA1,upstream_gene_variant,,ENST00000419277,NM_001242525.1,NM_033554.3,NM_001242524.1;HLA-DPA1,upstream_gene_variant,,ENST00000453337,;HLA-DPA1,upstream_gene_variant,,ENST00000417724,;HLA-DPB1,non_coding_transcript_exon_…	A	ENSG00000223865	ENST00000418931	Transcript
ZBTB22	0	.	GRCh38	chr6	33315145	33315145	+	Missense_Mutation	SNP	T	T	C	rs61734030		SKNAS_S2	NORMAL	T	T																c.1772N>G	p.Glu591Gly	p.E591G	ENST00000431845	2/2	311	158	153				ZBTB22,missense_variant,p.Glu591Gly,ENST00000431845,NM_005453.4;ZBTB22,missense_variant,p.Glu591Gly,ENST00000418724,NM_001145338.1;TAPBP,upstream_gene_variant,,ENST00000434618,NM_003190.4;DAXX,downstream_gene_variant,,ENST00000374542,NM_001141970.1,NM_001141969.1,NM_001350.4;DAXX,downstream_gene_variant,,ENST00000266000,;DAXX,downstream_gene_variant,,ENST00000620164,;DAXX,downstream_gene_variant,…	C	ENSG00000236104	ENST00000431845	Transcript
IP6K3	0	.	GRCh38	chr6	33728103	33728103	+	Missense_Mutation	SNP	G	G	A	rs146845617		SKNAS_S2	NORMAL	G	G																c.397N>T	p.Arg133Cys	p.R133C	ENST00000293756	3/6	203	114	89				IP6K3,missense_variant,p.Arg133Cys,ENST00000293756,NM_054111.4;IP6K3,missense_variant,p.Arg133Cys,ENST00000451316,NM_001142883.1;IP6K3,downstream_gene_variant,,ENST00000634274,;	A	ENSG00000161896	ENST00000293756	Transcript
CLPS	0	.	GRCh38	chr6	35795160	35795160	+	Missense_Mutation	SNP	G	G	A	rs41270082		SKNAS_S2	NORMAL	G	G																c.325N>T	p.Arg109Cys	p.R109C	ENST00000259938	3/3	358	272	86				CLPS,missense_variant,p.Arg109Cys,ENST00000259938,NM_001832.3;CLPS,missense_variant,p.Arg95Cys,ENST00000622413,NM_001252597.1;CLPS,missense_variant,p.Arg68Cys,ENST00000616014,NM_001252598.1;CLPSL1,downstream_gene_variant,,ENST00000428710,;	A	ENSG00000137392	ENST00000259938	Transcript
MDGA1	0	.	GRCh38	chr6	37647300	37647300	+	Missense_Mutation	SNP	T	T	C	novel		SKNAS_S2	NORMAL	T	T																c.1919N>G	p.Tyr640Cys	p.Y640C	ENST00000434837	10/17	150	61	89				MDGA1,missense_variant,p.Tyr640Cys,ENST00000434837,NM_153487.3;MDGA1,missense_variant,p.Tyr640Cys,ENST00000505425,;MDGA1,upstream_gene_variant,,ENST00000418178,;MDGA1,intron_variant,,ENST00000510077,;MDGA1,downstream_gene_variant,,ENST00000478143,;MDGA1,upstream_gene_variant,,ENST00000502298,;	C	ENSG00000112139	ENST00000434837	Transcript
DNAH8	0	.	GRCh38	chr6	38822917	38822917	+	Missense_Mutation	SNP	G	G	T	rs777363308		SKNAS_S2	NORMAL	G	G																c.3603N>T	p.Lys1201Asn	p.K1201N	ENST00000327475	27/93	448	234	214				DNAH8,missense_variant,p.Lys1201Asn,ENST00000327475,NM_001206927.1;DNAH8,missense_variant,p.Lys984Asn,ENST00000359357,;DNAH8,missense_variant,p.Lys1201Asn,ENST00000449981,;SNORA8,upstream_gene_variant,,ENST00000391284,;	T	ENSG00000124721	ENST00000327475	Transcript
DNAH8	0	.	GRCh38	chr6	38823020	38823020	+	Missense_Mutation	SNP	G	G	C	rs201420305		SKNAS_S2	NORMAL	G	G																c.3706N>C	p.Asp1236His	p.D1236H	ENST00000327475	27/93	258	141	117				DNAH8,missense_variant,p.Asp1236His,ENST00000327475,NM_001206927.1;DNAH8,missense_variant,p.Asp1019His,ENST00000359357,;DNAH8,missense_variant,p.Asp1236His,ENST00000449981,;SNORA8,upstream_gene_variant,,ENST00000391284,;	C	ENSG00000124721	ENST00000327475	Transcript
DNAH8	0	.	GRCh38	chr6	38886870	38886870	+	Missense_Mutation	SNP	T	T	C	rs142328376		SKNAS_S2	NORMAL	T	T																c.8339N>C	p.Ile2780Thr	p.I2780T	ENST00000327475	57/93	233	105	128				DNAH8,missense_variant,p.Ile2780Thr,ENST00000327475,NM_001206927.1;DNAH8,missense_variant,p.Ile2563Thr,ENST00000359357,;DNAH8,missense_variant,p.Ile2780Thr,ENST00000449981,;	C	ENSG00000124721	ENST00000327475	Transcript
KCNK5	0	.	GRCh38	chr6	39191296	39191296	+	Missense_Mutation	SNP	T	T	A	rs41273124		SKNAS_S2	NORMAL	T	T																c.1094N>T	p.Lys365Ile	p.K365I	ENST00000359534	5/5	333	212	121				KCNK5,missense_variant,p.Lys365Ile,ENST00000359534,NM_003740.3;	A	ENSG00000164626	ENST00000359534	Transcript
UNC5CL	0	.	GRCh38	chr6	41034129	41034129	+	Missense_Mutation	SNP	G	G	T	rs147669667		SKNAS_S2	NORMAL	G	G																c.438N>A	p.Asp146Glu	p.D146E	ENST00000244565	3/9	439	223	216				UNC5CL,missense_variant,p.Asp146Glu,ENST00000244565,NM_173561.2;UNC5CL,missense_variant,p.Asp146Glu,ENST00000373164,;UNC5CL,upstream_gene_variant,,ENST00000470102,;OARD1,3_prime_UTR_variant,,ENST00000482853,;	T	ENSG00000124602	ENST00000244565	Transcript
PEX6	0	.	GRCh38	chr6	42978916	42978916	+	Missense_Mutation	SNP	C	C	G	rs61752141		SKNAS_S2	NORMAL	C	C																c.235N>C	p.Ala79Pro	p.A79P	ENST00000304611	1/17	73	39	34				PEX6,missense_variant,p.Ala79Pro,ENST00000304611,NM_000287.3,NM_001316313.1;PEX6,missense_variant,p.Ala79Pro,ENST00000244546,;	G	ENSG00000124587	ENST00000304611	Transcript
TTBK1	0	.	GRCh38	chr6	43285195	43285195	+	Missense_Mutation	SNP	C	C	G	rs574746821		SKNAS_S2	NORMAL	C	C																c.3785N>G	p.Pro1262Arg	p.P1262R	ENST00000259750	15/15	149	84	65				TTBK1,missense_variant,p.Pro1262Arg,ENST00000259750,NM_032538.1;	G	ENSG00000146216	ENST00000259750	Transcript
SLC29A1	0	.	GRCh38	chr6	44230034	44230034	+	Missense_Mutation	SNP	G	G	A	rs61758844		SKNAS_S2	NORMAL	G	G																c.442N>A	p.Val148Met	p.V148M	ENST00000393841	6/14	75	40	35				SLC29A1,missense_variant,p.Val148Met,ENST00000393841,NM_001078177.1;SLC29A1,missense_variant,p.Val148Met,ENST00000393844,NM_001304466.1,NM_001304465.1,NM_001304462.1;SLC29A1,missense_variant,p.Val148Met,ENST00000371724,;SLC29A1,missense_variant,p.Val148Met,ENST00000371731,;SLC29A1,missense_variant,p.Val148Met,ENST00000371740,NM_001078175.2;SLC29A1,missense_variant,p.Val148Met,ENST00000427851,;SLC…	A	ENSG00000112759	ENST00000393841	Transcript
MEP1A	0	.	GRCh38	chr6	46833343	46833343	+	Missense_Mutation	SNP	T	T	C	novel		SKNAS_S2	NORMAL	T	T																c.1414N>C	p.Tyr472His	p.Y472H	ENST00000230588	11/14	278	155	123				MEP1A,missense_variant,p.Tyr500His,ENST00000611727,;MEP1A,missense_variant,p.Tyr472His,ENST00000230588,NM_005588.2;	C	ENSG00000112818	ENST00000230588	Transcript
ADGRF4	0	.	GRCh38	chr6	47714470	47714470	+	Missense_Mutation	SNP	C	C	T	rs201647818		SKNAS_S2	NORMAL	C	C																c.1225N>T	p.Leu409Phe	p.L409F	ENST00000283303	6/10	493	285	208				ADGRF4,missense_variant,p.Leu409Phe,ENST00000283303,NM_153838.3;ADGRF4,missense_variant,p.Leu466Phe,ENST00000371220,;ADGRF4,missense_variant,p.Leu409Phe,ENST00000327753,;RN7SKP116,upstream_gene_variant,,ENST00000516902,;	T	ENSG00000153294	ENST00000283303	Transcript
DEFB110	0	.	GRCh38	chr6	50019030	50019030	+	Missense_Mutation	SNP	T	T	A	novel		SKNAS_S2	NORMAL	T	T																c.151N>T	p.Ile51Phe	p.I51F	ENST00000371148	2/2	214	116	98				DEFB110,missense_variant,p.Ile51Phe,ENST00000371148,NM_001037497.1;DEFB110,intron_variant,,ENST00000393660,NM_001037728.2;	A	ENSG00000203970	ENST00000371148	Transcript
EYS	0	.	GRCh38	chr6	64590357	64590357	+	Missense_Mutation	SNP	C	C	G	rs199689193		SKNAS_S2	NORMAL	C	C																c.5510N>C	p.Trp1837Ser	p.W1837S	ENST00000370621	26/44	257	132	125				EYS,missense_variant,p.Trp1837Ser,ENST00000503581,NM_001142800.1;EYS,missense_variant,p.Trp1837Ser,ENST00000370621,NM_001292009.1;EYS,downstream_gene_variant,,ENST00000330816,;	G	ENSG00000188107	ENST00000370621	Transcript
EYS	0	.	GRCh38	chr6	65304679	65304679	+	Intron	SNP	A	G	G	rs2653988		SKNAS_S2	NORMAL	A	A																c.1767-8560N>C			ENST00000370621		26	0	26				EYS,intron_variant,,ENST00000503581,NM_001142800.1;EYS,intron_variant,,ENST00000370621,NM_001292009.1;EYS,upstream_gene_variant,,ENST00000370615,;EYS,upstream_gene_variant,,ENST00000447127,;RP11-74E24.2,non_coding_transcript_exon_variant,,ENST00000398578,;	G	ENSG00000188107	ENST00000370621	Transcript
ADGRB3	0	.	GRCh38	chr6	69339010	69339010	+	Missense_Mutation	SNP	G	G	A	novel		SKNAS_S2	NORMAL	G	G																c.3283N>A	p.Ala1095Thr	p.A1095T	ENST00000370598	25/32	203	109	94				ADGRB3,missense_variant,p.Ala1095Thr,ENST00000370598,NM_001704.2;ADGRB3,missense_variant,p.Ala1095Thr,ENST00000546190,;ADGRB3,missense_variant,p.Ala301Thr,ENST00000238918,;	A	ENSG00000135298	ENST00000370598	Transcript
FAM135A	0	.	GRCh38	chr6	70480984	70480984	+	Missense_Mutation	SNP	G	G	A	rs61741206		SKNAS_S2	NORMAL	G	G																c.626N>A	p.Ser209Asn	p.S209N	ENST00000418814	9/22	184	107	77				FAM135A,missense_variant,p.Ser209Asn,ENST00000418814,;FAM135A,missense_variant,p.Ser209Asn,ENST00000370479,NM_001162529.1;FAM135A,missense_variant,p.Ser166Asn,ENST00000457062,NM_020819.4;FAM135A,missense_variant,p.Ser209Asn,ENST00000505868,;FAM135A,missense_variant,p.Ser209Asn,ENST00000361499,NM_001105531.2;FAM135A,missense_variant,p.Ser209Asn,ENST00000505769,;FAM135A,missense_variant,p.Ser209Asn…	A	ENSG00000082269	ENST00000418814	Transcript
SIM1	0	.	GRCh38	chr6	100390543	100390543	+	Missense_Mutation	SNP	C	C	G	rs74726213		SKNAS_S2	NORMAL	C	C																c.2119N>C	p.Asp707His	p.D707H	ENST00000369208	12/12	426	245	181				SIM1,missense_variant,p.Asp707His,ENST00000369208,;SIM1,missense_variant,p.Asp707His,ENST00000262901,NM_005068.2;SIM1,downstream_gene_variant,,ENST00000505753,;	G	ENSG00000112246	ENST00000369208	Transcript
QRSL1	0	.	GRCh38	chr6	106663128	106663128	+	Missense_Mutation	SNP	G	G	C	novel		SKNAS_S2	NORMAL	G	G																c.1309N>C	p.Asp437His	p.D437H	ENST00000369046	10/11	206	108	98				QRSL1,missense_variant,p.Asp437His,ENST00000369046,NM_018292.4;	C	ENSG00000130348	ENST00000369046	Transcript
RAET1L	0	.	GRCh38	chr6	150022075	150022075	+	Missense_Mutation	SNP	A	G	G	rs912565		SKNAS_S2	NORMAL	A	A																c.254N>C	p.Met85Thr	p.M85T	ENST00000367341	2/5	53	0	53				RAET1L,missense_variant,p.Met85Thr,ENST00000367341,;RAET1L,missense_variant,p.Met85Thr,ENST00000286380,NM_130900.2;	G	ENSG00000155918	ENST00000367341	Transcript
TCP10	0	.	GRCh38	chr6	167374374	167374374	+	Missense_Mutation	SNP	C	C	A	rs2261835		SKNAS_S2	NORMAL	C	C																c.766N>T	p.Ala256Ser	p.A256S	ENST00000397829	7/8	33	17	16				TCP10,missense_variant,p.Ala256Ser,ENST00000366827,;TCP10,missense_variant,p.Ala282Ser,ENST00000617120,;TCP10,missense_variant,p.Ala256Ser,ENST00000397829,NM_004610.3;TCP10,3_prime_UTR_variant,,ENST00000460930,;TCP10,non_coding_transcript_exon_variant,,ENST00000508373,;TCP10,non_coding_transcript_exon_variant,,ENST00000463894,;TCP10,non_coding_transcript_exon_variant,,ENST00000514083,;TCP10,downs…	A	ENSG00000203690	ENST00000397829	Transcript
RP3-470B24.5	0	.	GRCh38	chr6	167976200	167976201	+	RNA	INS	-	-	G	rs368066294		SKNAS_S2	NORMAL	-	-																n.739_740insC			ENST00000538528	1/1	155	67	88				AFDN,downstream_gene_variant,,ENST00000400822,;AFDN,downstream_gene_variant,,ENST00000392112,NM_001207008.1;RP3-470B24.5,non_coding_transcript_exon_variant,,ENST00000538528,;RP3-470B24.5,downstream_gene_variant,,ENST00000441716,;	G	ENSG00000235994	ENST00000538528	Transcript
RP3-470B24.5	0	.	GRCh38	chr6	167976202	167976203	+	RNA	INS	-	-	T	rs775809885		SKNAS_S2	NORMAL	-	-																n.737_738insA			ENST00000538528	1/1	152	67	85				AFDN,downstream_gene_variant,,ENST00000400822,;AFDN,downstream_gene_variant,,ENST00000392112,NM_001207008.1;RP3-470B24.5,non_coding_transcript_exon_variant,,ENST00000538528,;RP3-470B24.5,downstream_gene_variant,,ENST00000441716,;	T	ENSG00000235994	ENST00000538528	Transcript
RP3-470B24.5	0	.	GRCh38	chr6	167976349	167976349	+	RNA	SNP	G	G	A	rs762609622		SKNAS_S2	NORMAL	G	G																n.591N>T			ENST00000538528	1/1	121	68	53				AFDN,downstream_gene_variant,,ENST00000400822,;AFDN,downstream_gene_variant,,ENST00000392112,NM_001207008.1;RP3-470B24.5,non_coding_transcript_exon_variant,,ENST00000538528,;RP3-470B24.5,downstream_gene_variant,,ENST00000441716,;	A	ENSG00000235994	ENST00000538528	Transcript
RP3-470B24.5	0	.	GRCh38	chr6	167976498	167976498	+	RNA	SNP	T	T	G	rs4708616		SKNAS_S2	NORMAL	T	T																n.442N>C			ENST00000538528	1/1	55	38	17				AFDN,downstream_gene_variant,,ENST00000400822,;AFDN,downstream_gene_variant,,ENST00000392112,NM_001207008.1;RP3-470B24.5,non_coding_transcript_exon_variant,,ENST00000538528,;RP3-470B24.5,downstream_gene_variant,,ENST00000441716,;	G	ENSG00000235994	ENST00000538528	Transcript
KIF25	0	.	GRCh38	chr6	168042660	168042660	+	Missense_Mutation	SNP	G	A	A	rs374895895		SKNAS_S2	NORMAL	G	G																c.929N>A	p.Arg310His	p.R310H	ENST00000443060	9/10	122	9	113				KIF25,missense_variant,p.Arg310His,ENST00000443060,;KIF25,missense_variant,p.Arg310His,ENST00000354419,NM_030615.2;KIF25,intron_variant,,ENST00000351261,NM_005355.3;	A	ENSG00000125337	ENST00000443060	Transcript
ADAP1	0	.	GRCh38	chr7	955401	955401	+	Nonsense_Mutation	SNP	G	G	A	rs536152032		SKNAS_S2	NORMAL	G	G																c.7C>T	p.Gln3Ter	p.Q3*	ENST00000539900	1/11	364	255	109				ADAP1,stop_gained,p.Gln3Ter,ENST00000539900,NM_001284308.1;ADAP1,5_prime_UTR_variant,,ENST00000435943,;ADAP1,upstream_gene_variant,,ENST00000265846,NM_006869.3;ADAP1,upstream_gene_variant,,ENST00000477906,;COX19,intron_variant,,ENST00000457254,;	A	ENSG00000105963	ENST00000539900	Transcript
INTS1	0	.	GRCh38	chr7	1471578	1471578	+	Missense_Mutation	SNP	A	A	C	rs201675191		SKNAS_S2	NORMAL	A	A																c.6248T>G	p.Phe2083Cys	p.F2083C	ENST00000404767	45/48	326	224	102				INTS1,missense_variant,p.Phe2083Cys,ENST00000404767,NM_001080453.2;INTS1,missense_variant,p.Phe96Cys,ENST00000483196,;RP11-1246C19.1,upstream_gene_variant,,ENST00000609755,;INTS1,non_coding_transcript_exon_variant,,ENST00000493446,;INTS1,non_coding_transcript_exon_variant,,ENST00000479671,;INTS1,downstream_gene_variant,,ENST00000482994,;	C	ENSG00000164880	ENST00000404767	Transcript
PSMG3	0	.	GRCh38	chr7	1569176	1569176	+	Missense_Mutation	SNP	C	C	G	rs34407549		SKNAS_S2	NORMAL	C	C																c.164G>C	p.Ser55Thr	p.S55T	ENST00000288607	1/2	288	95	193				PSMG3,missense_variant,p.Ser55Thr,ENST00000288607,NM_032302.3;PSMG3,missense_variant,p.Ser55Thr,ENST00000252329,;PSMG3,missense_variant,p.Ser55Thr,ENST00000404674,NM_001134340.1;PSMG3-AS1,upstream_gene_variant,,ENST00000437621,;PSMG3-AS1,upstream_gene_variant,,ENST00000457484,;PSMG3-AS1,upstream_gene_variant,,ENST00000437964,;PSMG3-AS1,upstream_gene_variant,,ENST00000612019,;PSMG3-AS1,upstream_ge…	G	ENSG00000157778	ENST00000288607	Transcript
SNX8	0	.	GRCh38	chr7	2264323	2264323	+	Missense_Mutation	SNP	G	G	T	novel		SKNAS_S2	NORMAL	G	G																c.757C>A	p.Leu253Ile	p.L253I	ENST00000222990	6/11	414	304	110				SNX8,missense_variant,p.Leu253Ile,ENST00000222990,NM_013321.3;SNX8,downstream_gene_variant,,ENST00000435060,;SNX8,downstream_gene_variant,,ENST00000457286,;SNX8,downstream_gene_variant,,ENST00000435336,;SNX8,non_coding_transcript_exon_variant,,ENST00000479689,;	T	ENSG00000106266	ENST00000222990	Transcript
RADIL	0	.	GRCh38	chr7	4801863	4801863	+	Missense_Mutation	SNP	G	G	C	rs368577422		SKNAS_S2	NORMAL	G	G																c.2632C>G	p.Gln878Glu	p.Q878E	ENST00000399583	12/15	470	338	132				RADIL,missense_variant,p.Gln878Glu,ENST00000399583,NM_018059.4;RADIL,3_prime_UTR_variant,,ENST00000445392,;RADIL,non_coding_transcript_exon_variant,,ENST00000473130,;RADIL,non_coding_transcript_exon_variant,,ENST00000472999,;RADIL,downstream_gene_variant,,ENST00000469399,;	C	ENSG00000157927	ENST00000399583	Transcript
TNRC18	0	.	GRCh38	chr7	5316041	5316041	+	Missense_Mutation	SNP	C	C	G	novel		SKNAS_S2	NORMAL	C	C																c.6777G>C	p.Leu2259Phe	p.L2259F	ENST00000430969	25/30	210	158	52				TNRC18,missense_variant,p.Leu2259Phe,ENST00000399537,;TNRC18,missense_variant,p.Leu2259Phe,ENST00000430969,NM_001080495.2;TNRC18,missense_variant,p.Leu73Phe,ENST00000328270,;TNRC18,downstream_gene_variant,,ENST00000464852,;	G	ENSG00000182095	ENST00000430969	Transcript
PMS2	0	.	GRCh38	chr7	5973418	5973418	+	Missense_Mutation	SNP	C	G	G	rs1802683		SKNAS_S2	NORMAL	C	C																c.2570G>C	p.Gly857Ala	p.G857A	ENST00000265849	15/15	129	6	123				PMS2,missense_variant,p.Gly857Ala,ENST00000265849,NM_001322013.1,NM_000535.6,NM_001322006.1,NM_001322014.1;PMS2,missense_variant,p.Gly751Ala,ENST00000441476,NM_001322015.1,NM_001322005.1,NM_001322004.1,NM_001322008.1,NM_001322011.1,NM_001322003.1,NM_001322009.1,NM_001322012.1,NM_001322007.1;PMS2,missense_variant,p.Gly456Ala,ENST00000382321,;RSPH10B,upstream_gene_variant,,ENST00000405415,;RSPH10B,…	G	ENSG00000122512	ENST00000265849	Transcript
PHF14	0	.	GRCh38	chr7	11037065	11037065	+	Missense_Mutation	SNP	G	G	C	novel		SKNAS_S2	NORMAL	G	G																c.1954g>C	p.Glu652Gln	p.E652Q	ENST00000403050	10/17	33	28	5				PHF14,missense_variant,p.Glu652Gln,ENST00000403050,NM_014660.3;PHF14,missense_variant,p.Glu652Gln,ENST00000634607,;PHF14,3_prime_UTR_variant,,ENST00000423760,;PHF14,3_prime_UTR_variant,,ENST00000521747,;PHF14,non_coding_transcript_exon_variant,,ENST00000490957,;PHF14,downstream_gene_variant,,ENST00000497851,;	C	ENSG00000106443	ENST00000403050	Transcript
STEAP1B	0	.	GRCh38	chr7	22493833	22493833	+	Missense_Mutation	SNP	C	T	T	rs6966841		SKNAS_S2	NORMAL	C	C																c.88G>A	p.Glu30Lys	p.E30K	ENST00000404369	3/5	265	1	264				STEAP1B,missense_variant,p.Glu30Lys,ENST00000404369,NM_001164460.1;STEAP1B,missense_variant,p.Glu30Lys,ENST00000424363,;STEAP1B,missense_variant,p.Glu30Lys,ENST00000439708,;STEAP1B,intron_variant,,ENST00000406890,NM_207342.2;STEAP1B,non_coding_transcript_exon_variant,,ENST00000483679,;	T	ENSG00000105889	ENST00000404369	Transcript
JAZF1	0	.	GRCh38	chr7	27832847	27832847	+	Missense_Mutation	SNP	A	A	G	rs143697346		SKNAS_S2	NORMAL	A	A																c.685T>C	p.Phe229Leu	p.F229L	ENST00000283928	5/5	487	193	294				JAZF1,missense_variant,p.Phe229Leu,ENST00000283928,NM_175061.3;JAZF1,missense_variant,p.Phe216Leu,ENST00000427814,;TAX1BP1,intron_variant,,ENST00000488564,;TAX1BP1,downstream_gene_variant,,ENST00000543117,NM_001206901.1;TAX1BP1,downstream_gene_variant,,ENST00000433216,NM_001206902.1;TAX1BP1,downstream_gene_variant,,ENST00000396319,NM_006024.6;TAX1BP1,downstream_gene_variant,,ENST00000409980,;TAX1…	G	ENSG00000153814	ENST00000283928	Transcript
RP9	0	.	GRCh38	chr7	33095236	33095236	+	Frame_Shift_Del	DEL	A	A	-	rs553265417		SKNAS_S2	NORMAL	A	A																c.664delT	p.Ter222AspfsTer29	p.*222Dfs*29	ENST00000297157	6/6	230	176	54				RP9,frameshift_variant,p.Ter222AspfsTer29,ENST00000297157,NM_203288.1;RP9,downstream_gene_variant,,ENST00000448915,;RP9,downstream_gene_variant,,ENST00000474370,;RP9,downstream_gene_variant,,ENST00000492391,;	-	ENSG00000164610	ENST00000297157	Transcript
TRGC1	0	.	GRCh38	chr7	38260126	38260126	+	Missense_Mutation	SNP	T	T	C	rs138027161		SKNAS_S2	NORMAL	T	T																c.483A>G	p.Arg162Gly	p.R162G	ENST00000443402	3/3	823	537	286				TRGC1,missense_variant,p.Arg162Gly,ENST00000443402,;TRGJP2,upstream_gene_variant,,ENST00000390334,;	C	ENSG00000211689	ENST00000443402	Transcript
ADCY1	0	.	GRCh38	chr7	45679719	45679719	+	Missense_Mutation	SNP	G	G	A	rs758123609		SKNAS_S2	NORMAL	G	G																c.1909G>A	p.Val637Ile	p.V637I	ENST00000297323	11/20	156	69	87				ADCY1,missense_variant,p.Val637Ile,ENST00000297323,NM_021116.2;ADCY1,upstream_gene_variant,,ENST00000468353,;	A	ENSG00000164742	ENST00000297323	Transcript
EGFR	0	.	GRCh38	chr7	55173087	55173087	+	Missense_Mutation	SNP	G	G	A	rs150423237		SKNAS_S2	NORMAL	G	G																c.2024G>A	p.Arg675Gln	p.R675Q	ENST00000275493	17/28	405	136	269				EGFR,missense_variant,p.Arg675Gln,ENST00000275493,NM_005228.3;EGFR,missense_variant,p.Arg630Gln,ENST00000454757,;EGFR,missense_variant,p.Arg630Gln,ENST00000455089,;EGFR,downstream_gene_variant,,ENST00000344576,NM_201284.1;EGFR,downstream_gene_variant,,ENST00000342916,NM_201282.1;	A	ENSG00000146648	ENST00000275493	Transcript
PSPH	0	.	GRCh38	chr7	56019730	56019730	+	Missense_Mutation	SNP	G	G	A	rs79451216		SKNAS_S2	NORMAL	G	G																c.145C>T	p.Arg49Trp	p.R49W	ENST00000395471	5/8	264	205	59				PSPH,missense_variant,p.Arg49Trp,ENST00000395471,;PSPH,missense_variant,p.Arg49Trp,ENST00000275605,NM_004577.3;PSPH,missense_variant,p.Arg49Trp,ENST00000421626,;PSPH,downstream_gene_variant,,ENST00000419984,;PSPH,downstream_gene_variant,,ENST00000416592,;PSPH,downstream_gene_variant,,ENST00000421312,;PSPH,downstream_gene_variant,,ENST00000424596,;PSPH,downstream_gene_variant,,ENST00000413218,;PSP…	A	ENSG00000146733	ENST00000395471	Transcript
TYW1B	0	.	GRCh38	chr7	72728896	72728896	+	Nonsense_Mutation	SNP	C	T	T	rs3015858		SKNAS_S2	NORMAL	C	C																c.1118G>A	p.Trp373Ter	p.W373*	ENST00000620995	9/14	391	12	379				TYW1B,stop_gained,p.Trp373Ter,ENST00000620995,NM_001145440.2;TYW1B,stop_gained,p.Trp211Ter,ENST00000612372,;TYW1B,stop_gained,p.Trp308Ter,ENST00000610600,;	T	ENSG00000277149	ENST00000620995	Transcript
TYW1B	0	.	GRCh38	chr7	72728899	72728899	+	Missense_Mutation	SNP	A	C	C	rs117110249		SKNAS_S2	NORMAL	A	A																c.1115T>G	p.Leu372Trp	p.L372W	ENST00000620995	9/14	388	0	387				TYW1B,missense_variant,p.Leu372Trp,ENST00000620995,NM_001145440.2;TYW1B,missense_variant,p.Leu210Trp,ENST00000612372,;TYW1B,missense_variant,p.Leu307Trp,ENST00000610600,;	C	ENSG00000277149	ENST00000620995	Transcript
TYW1B	0	.	GRCh38	chr7	72744551	72744552	+	Frame_Shift_Ins	INS	-	A	A	novel		SKNAS_S2	NORMAL	-	-																c.1014dupT	p.Glu339Ter	p.E339*	ENST00000620995	8/14	463	18	445				TYW1B,frameshift_variant,p.Glu339Ter,ENST00000620995,NM_001145440.2;TYW1B,frameshift_variant,p.Glu177Ter,ENST00000612372,;TYW1B,frameshift_variant,p.Glu274Ter,ENST00000610600,;	A	ENSG00000277149	ENST00000620995	Transcript
NCF1	0	.	GRCh38	chr7	74779274	74779274	+	Missense_Mutation	SNP	G	G	A	rs139225348		SKNAS_S2	NORMAL	G	G																c.247G>A	p.Gly83Arg	p.G83R	ENST00000289473	4/11	185	117	68				NCF1,missense_variant,p.Gly83Arg,ENST00000289473,NM_000265.5;NCF1,missense_variant,p.Gly59Arg,ENST00000433458,;NCF1,missense_variant,p.Gly90Arg,ENST00000442021,;NCF1,non_coding_transcript_exon_variant,,ENST00000443956,;NCF1,non_coding_transcript_exon_variant,,ENST00000438106,;NCF1,synonymous_variant,p.Thr33=,ENST00000464878,;NCF1,non_coding_transcript_exon_variant,,ENST00000398421,;NCF1,non_codin…	A	ENSG00000158517	ENST00000289473	Transcript
NCF1	0	.	GRCh38	chr7	74779322	74779322	+	Missense_Mutation	SNP	A	A	G	novel		SKNAS_S2	NORMAL	A	A																c.295A>G	p.Ser99Gly	p.S99G	ENST00000289473	4/11	150	95	55				NCF1,missense_variant,p.Ser99Gly,ENST00000289473,NM_000265.5;NCF1,missense_variant,p.Ser75Gly,ENST00000433458,;NCF1,missense_variant,p.Ser106Gly,ENST00000442021,;NCF1,non_coding_transcript_exon_variant,,ENST00000443956,;NCF1,non_coding_transcript_exon_variant,,ENST00000438106,;NCF1,synonymous_variant,p.Ala49=,ENST00000464878,;NCF1,non_coding_transcript_exon_variant,,ENST00000398421,;NCF1,non_codi…	G	ENSG00000158517	ENST00000289473	Transcript
GTF2IRD2	0	.	GRCh38	chr7	74797024	74797024	+	Missense_Mutation	SNP	G	T	T	rs142434912		SKNAS_S2	NORMAL	G	G																c.2488c>A	p.Gln830Lys	p.Q830K	ENST00000451013	16/16	60	0	60				GTF2IRD2,missense_variant,p.Gln830Lys,ENST00000451013,NM_173537.3;GTF2IRD2,downstream_gene_variant,,ENST00000625377,;GTF2IRD2,downstream_gene_variant,,ENST00000610955,;	T	ENSG00000196275	ENST00000451013	Transcript
GTF2IRD2	0	.	GRCh38	chr7	74797697	74797697	+	Missense_Mutation	SNP	G	C	C	rs707394		SKNAS_S2	NORMAL	G	G																c.1815c>G	p.Asn605Lys	p.N605K	ENST00000451013	16/16	468	10	458				GTF2IRD2,missense_variant,p.Asn605Lys,ENST00000451013,NM_173537.3;GTF2IRD2,downstream_gene_variant,,ENST00000625377,;GTF2IRD2,downstream_gene_variant,,ENST00000610955,;	C	ENSG00000196275	ENST00000451013	Transcript
RCC1L	0	.	GRCh38	chr7	75073650	75073650	+	Missense_Mutation	SNP	C	C	T	rs6955671		SKNAS_S2	NORMAL	C	C																c.88G>A	p.Gly30Arg	p.G30R	ENST00000610322	1/11	124	56	68				RCC1L,missense_variant,p.Gly30Arg,ENST00000614461,NM_148842.2;RCC1L,missense_variant,p.Gly30Arg,ENST00000610322,NM_030798.4;RCC1L,missense_variant,p.Gly30Arg,ENST00000618035,NM_001281441.1;RCC1L,intron_variant,,ENST00000615250,;RCC1L,non_coding_transcript_exon_variant,,ENST00000616051,;	T	ENSG00000274523	ENST00000610322	Transcript
GTF2IRD2B	0	.	GRCh38	chr7	75148841	75148841	+	Missense_Mutation	SNP	G	G	T	novel		SKNAS_S2	NORMAL	G	G																c.2394g>T	p.Leu798Phe	p.L798F	ENST00000472837	16/16	500	260	239				GTF2IRD2B,missense_variant,p.Leu798Phe,ENST00000472837,NM_001003795.2;GTF2IRD2B,downstream_gene_variant,,ENST00000619142,;GTF2IRD2B,downstream_gene_variant,,ENST00000629105,;GTF2IRD2B,3_prime_UTR_variant,,ENST00000418185,;GTF2IRD2B,non_coding_transcript_exon_variant,,ENST00000611835,;GTF2IRD2B,downstream_gene_variant,,ENST00000394939,;	T	ENSG00000174428	ENST00000472837	Transcript
SPDYE5	0	.	GRCh38	chr7	75501512	75501512	+	Missense_Mutation	SNP	G	C	C	rs62477724		SKNAS_S2	NORMAL	G	G																c.906G>C	p.Lys302Asn	p.K302N	ENST00000625065	6/8	494	1	493				SPDYE5,missense_variant,p.Lys302Asn,ENST00000625065,NM_001306141.1;SPDYE5,missense_variant,p.Lys302Asn,ENST00000455862,;SPDYE5,intron_variant,,ENST00000624640,;PMS2P3,downstream_gene_variant,,ENST00000529061,;	C	ENSG00000170092	ENST00000625065	Transcript
PCLO	0	.	GRCh38	chr7	83155272	83155272	+	Missense_Mutation	SNP	C	C	T	rs144574814		SKNAS_S2	NORMAL	C	C																c.1369G>A	p.Gly457Arg	p.G457R	ENST00000333891	2/25	139	73	66				PCLO,missense_variant,p.Gly457Arg,ENST00000333891,NM_033026.5;PCLO,missense_variant,p.Gly457Arg,ENST00000423517,NM_014510.2;	T	ENSG00000186472	ENST00000333891	Transcript
CROT	0	.	GRCh38	chr7	87375661	87375661	+	Missense_Mutation	SNP	A	A	G	rs146451977		SKNAS_S2	NORMAL	A	A																c.770A>G	p.His257Arg	p.H257R	ENST00000419147	9/19	220	107	113				CROT,missense_variant,p.His229Arg,ENST00000331536,NM_021151.3;CROT,missense_variant,p.His257Arg,ENST00000419147,NM_001143935.1;CROT,missense_variant,p.His229Arg,ENST00000442291,;CROT,non_coding_transcript_exon_variant,,ENST00000469785,;CROT,upstream_gene_variant,,ENST00000479014,;	G	ENSG00000005469	ENST00000419147	Transcript
FZD1	0	.	GRCh38	chr7	91265674	91265674	+	Missense_Mutation	SNP	G	G	T	rs199856015		SKNAS_S2	NORMAL	G	G																c.794G>T	p.Gly265Val	p.G265V	ENST00000287934	1/1	391	226	165				FZD1,missense_variant,p.Gly265Val,ENST00000287934,NM_003505.1;	T	ENSG00000157240	ENST00000287934	Transcript
PCOLCE	0	.	GRCh38	chr7	100608018	100608018	+	Missense_Mutation	SNP	G	G	A	rs112685211		SKNAS_S2	NORMAL	G	G																c.1265G>A	p.Arg422Gln	p.R422Q	ENST00000223061	9/9	313	173	140				PCOLCE,missense_variant,p.Arg422Gln,ENST00000223061,NM_002593.3;MOSPD3,upstream_gene_variant,,ENST00000393950,NM_023948.4;MOSPD3,upstream_gene_variant,,ENST00000424091,NM_001040099.1;MOSPD3,upstream_gene_variant,,ENST00000223054,NM_001040097.1;MOSPD3,upstream_gene_variant,,ENST00000379527,NM_001040098.1;MOSPD3,upstream_gene_variant,,ENST00000493970,;PCOLCE-AS1,upstream_gene_variant,,ENST000004421…	A	ENSG00000106333	ENST00000223061	Transcript
ZAN	0	.	GRCh38	chr7	100773851	100773851	+	Missense_Mutation	SNP	A	G	G	rs78193191		SKNAS_S2	NORMAL	A	A																c.5765A>G	p.His1922Arg	p.H1922R	ENST00000613979	31/48	157	9	148				ZAN,missense_variant,p.His1922Arg,ENST00000613979,NM_003386.2;ZAN,missense_variant,p.His1922Arg,ENST00000618565,;ZAN,missense_variant,p.His1922Arg,ENST00000620596,NM_173059.2;ZAN,missense_variant,p.His1922Arg,ENST00000546292,;ZAN,missense_variant,p.His1922Arg,ENST00000542585,;ZAN,missense_variant,p.His1922Arg,ENST00000538115,;ZAN,missense_variant,p.His1922Arg,ENST00000546213,;ZAN,non_coding_trans…	G	ENSG00000146839	ENST00000613979	Transcript
ZAN	0	.	GRCh38	chr7	100773854	100773854	+	Frame_Shift_Del	DEL	G	-	-	novel		SKNAS_S2	NORMAL	G	G																c.5768delG	p.Cys1923PhefsTer18	p.C1923Ffs*18	ENST00000613979	31/48	149	9	140				ZAN,frameshift_variant,p.Cys1923PhefsTer18,ENST00000613979,NM_003386.2;ZAN,frameshift_variant,p.Cys1923PhefsTer18,ENST00000618565,;ZAN,frameshift_variant,p.Cys1923PhefsTer18,ENST00000620596,NM_173059.2;ZAN,frameshift_variant,p.Cys1923PhefsTer18,ENST00000546292,;ZAN,frameshift_variant,p.Cys1923PhefsTer18,ENST00000542585,;ZAN,frameshift_variant,p.Cys1923PhefsTer18,ENST00000538115,;ZAN,frameshift_va…	-	ENSG00000146839	ENST00000613979	Transcript
MUC3A	0	.	GRCh38	chr7	100951933	100951933	+	Missense_Mutation	SNP	G	G	T	rs73163748		SKNAS_S2	NORMAL	G	G																c.154G>T	p.Asp52Tyr	p.D52Y	ENST00000379458	2/12	270	192	78				MUC3A,missense_variant,p.Asp52Tyr,ENST00000379458,NM_005960.1;MUC3A,missense_variant,p.Asp52Tyr,ENST00000483366,;	T	ENSG00000169894	ENST00000379458	Transcript
MUC3A	0	.	GRCh38	chr7	100951943	100951943	+	Missense_Mutation	SNP	G	G	A	rs73163749		SKNAS_S2	NORMAL	G	G																c.164G>A	p.Gly55Glu	p.G55E	ENST00000379458	2/12	294	201	93				MUC3A,missense_variant,p.Gly55Glu,ENST00000379458,NM_005960.1;MUC3A,missense_variant,p.Gly55Glu,ENST00000483366,;	A	ENSG00000169894	ENST00000379458	Transcript
MUC3A	0	.	GRCh38	chr7	100951952	100951952	+	Missense_Mutation	SNP	T	T	A	rs73163750		SKNAS_S2	NORMAL	T	T																c.173T>A	p.Leu58His	p.L58H	ENST00000379458	2/12	296	204	92				MUC3A,missense_variant,p.Leu58His,ENST00000379458,NM_005960.1;MUC3A,missense_variant,p.Leu58His,ENST00000483366,;	A	ENSG00000169894	ENST00000379458	Transcript
MUC3A	0	.	GRCh38	chr7	100952057	100952057	+	Missense_Mutation	SNP	A	A	G	rs77036391		SKNAS_S2	NORMAL	A	A																c.278A>G	p.Asn93Ser	p.N93S	ENST00000379458	2/12	665	348	317				MUC3A,missense_variant,p.Asn93Ser,ENST00000379458,NM_005960.1;MUC3A,missense_variant,p.Asn93Ser,ENST00000483366,;	G	ENSG00000169894	ENST00000379458	Transcript
MUC3A	0	.	GRCh38	chr7	100952063	100952063	+	Missense_Mutation	SNP	C	C	T	rs78164286		SKNAS_S2	NORMAL	C	C																c.284C>T	p.Pro95Leu	p.P95L	ENST00000379458	2/12	695	364	331				MUC3A,missense_variant,p.Pro95Leu,ENST00000379458,NM_005960.1;MUC3A,missense_variant,p.Pro95Leu,ENST00000483366,;	T	ENSG00000169894	ENST00000379458	Transcript
MUC3A	0	.	GRCh38	chr7	100952147	100952147	+	Missense_Mutation	SNP	C	C	T	rs73714227		SKNAS_S2	NORMAL	C	C																c.368C>T	p.Ser123Leu	p.S123L	ENST00000379458	2/12	943	520	423				MUC3A,missense_variant,p.Ser123Leu,ENST00000379458,NM_005960.1;MUC3A,missense_variant,p.Ser123Leu,ENST00000483366,;	T	ENSG00000169894	ENST00000379458	Transcript
MUC3A	0	.	GRCh38	chr7	100952233	100952233	+	Missense_Mutation	SNP	G	G	A	rs74193966		SKNAS_S2	NORMAL	G	G																c.454G>A	p.Ala152Thr	p.A152T	ENST00000379458	2/12	727	429	298				MUC3A,missense_variant,p.Ala152Thr,ENST00000379458,NM_005960.1;MUC3A,missense_variant,p.Ala152Thr,ENST00000483366,;	A	ENSG00000169894	ENST00000379458	Transcript
MUC3A	0	.	GRCh38	chr7	100952295	100952295	+	Missense_Mutation	SNP	T	T	G	rs73714229		SKNAS_S2	NORMAL	T	T																c.516T>G	p.Ser172Arg	p.S172R	ENST00000379458	2/12	683	393	288				MUC3A,missense_variant,p.Ser172Arg,ENST00000379458,NM_005960.1;MUC3A,missense_variant,p.Ser172Arg,ENST00000483366,;	G	ENSG00000169894	ENST00000379458	Transcript
MUC3A	0	.	GRCh38	chr7	100952302	100952302	+	Missense_Mutation	SNP	T	T	C	rs73714230		SKNAS_S2	NORMAL	T	T																c.523T>C	p.Ser175Pro	p.S175P	ENST00000379458	2/12	706	400	306				MUC3A,missense_variant,p.Ser175Pro,ENST00000379458,NM_005960.1;MUC3A,missense_variant,p.Ser175Pro,ENST00000483366,;	C	ENSG00000169894	ENST00000379458	Transcript
MUC3A	0	.	GRCh38	chr7	100952339	100952339	+	Missense_Mutation	SNP	C	C	T	rs73398717		SKNAS_S2	NORMAL	C	C																c.560C>T	p.Thr187Ile	p.T187I	ENST00000379458	2/12	820	451	369				MUC3A,missense_variant,p.Thr187Ile,ENST00000379458,NM_005960.1;MUC3A,missense_variant,p.Thr187Ile,ENST00000483366,;	T	ENSG00000169894	ENST00000379458	Transcript
MUC3A	0	.	GRCh38	chr7	100952498	100952498	+	Missense_Mutation	SNP	C	C	T	rs73714233		SKNAS_S2	NORMAL	C	C																c.719C>T	p.Thr240Met	p.T240M	ENST00000379458	2/12	706	456	250				MUC3A,missense_variant,p.Thr240Met,ENST00000379458,NM_005960.1;MUC3A,missense_variant,p.Thr240Met,ENST00000483366,;	T	ENSG00000169894	ENST00000379458	Transcript
MUC3A	0	.	GRCh38	chr7	100952788	100952788	+	Missense_Mutation	SNP	A	A	C	rs4729627		SKNAS_S2	NORMAL	A	A																c.1009A>C	p.Thr337Pro	p.T337P	ENST00000379458	2/12	670	260	410				MUC3A,missense_variant,p.Thr337Pro,ENST00000379458,NM_005960.1;MUC3A,missense_variant,p.Thr337Pro,ENST00000483366,;	C	ENSG00000169894	ENST00000379458	Transcript
MUC3A	0	.	GRCh38	chr7	100953551	100953551	+	Missense_Mutation	SNP	C	C	T	novel		SKNAS_S2	NORMAL	C	C																c.1772C>T	p.Ala591Val	p.A591V	ENST00000379458	2/12	598	429	169				MUC3A,missense_variant,p.Ala591Val,ENST00000379458,NM_005960.1;MUC3A,missense_variant,p.Ala591Val,ENST00000483366,;MUC3A,upstream_gene_variant,,ENST00000414964,;	T	ENSG00000169894	ENST00000379458	Transcript
MUC3A	0	.	GRCh38	chr7	100954331	100954331	+	Missense_Mutation	SNP	A	A	G	novel		SKNAS_S2	NORMAL	A	A																c.2552A>G	p.Asn851Ser	p.N851S	ENST00000379458	2/12	709	342	367				MUC3A,missense_variant,p.Asn851Ser,ENST00000379458,NM_005960.1;MUC3A,missense_variant,p.Asn851Ser,ENST00000483366,;MUC3A,upstream_gene_variant,,ENST00000414964,;	G	ENSG00000169894	ENST00000379458	Transcript
MUC3A	0	.	GRCh38	chr7	100954432	100954433	+	Frame_Shift_Ins	INS	-	-	A	novel		SKNAS_S2	NORMAL	-	-																c.2653_2654insA	p.Gly885GlufsTer9	p.G885Efs*9	ENST00000379458	2/12	451	331	120				MUC3A,frameshift_variant,p.Gly885GlufsTer9,ENST00000379458,NM_005960.1;MUC3A,frameshift_variant,p.Gly885GlufsTer9,ENST00000483366,;MUC3A,upstream_gene_variant,,ENST00000414964,;	A	ENSG00000169894	ENST00000379458	Transcript
MUC3A	0	.	GRCh38	chr7	100954435	100954435	+	Frame_Shift_Del	DEL	G	G	-	novel		SKNAS_S2	NORMAL	G	G																c.2657delG	p.Gly886AspfsTer16	p.G886Dfs*16	ENST00000379458	2/12	442	323	119				MUC3A,frameshift_variant,p.Gly886AspfsTer16,ENST00000379458,NM_005960.1;MUC3A,frameshift_variant,p.Gly886AspfsTer16,ENST00000483366,;MUC3A,upstream_gene_variant,,ENST00000414964,;	-	ENSG00000169894	ENST00000379458	Transcript
MUC3A	0	.	GRCh38	chr7	100956320	100956320	+	Missense_Mutation	SNP	A	A	T	novel		SKNAS_S2	NORMAL	A	A																c.4541A>T	p.Asn1514Ile	p.N1514I	ENST00000379458	2/12	401	278	122				MUC3A,missense_variant,p.Asn1514Ile,ENST00000379458,NM_005960.1;MUC3A,missense_variant,p.Asn1514Ile,ENST00000483366,;MUC3A,upstream_gene_variant,,ENST00000414964,;	T	ENSG00000169894	ENST00000379458	Transcript
MUC3A	0	.	GRCh38	chr7	100956382	100956382	+	Missense_Mutation	SNP	A	A	G	novel		SKNAS_S2	NORMAL	A	A																c.4603a>G	p.Ile1535Val	p.I1535V	ENST00000379458	2/12	579	406	173				MUC3A,missense_variant,p.Ile1535Val,ENST00000379458,NM_005960.1;MUC3A,missense_variant,p.Ile1535Val,ENST00000483366,;MUC3A,upstream_gene_variant,,ENST00000414964,;	G	ENSG00000169894	ENST00000379458	Transcript
MUC3A	0	.	GRCh38	chr7	100956404	100956404	+	Missense_Mutation	SNP	C	C	A	novel		SKNAS_S2	NORMAL	C	C																c.4625c>A	p.Pro1542His	p.P1542H	ENST00000379458	2/12	623	220	403				MUC3A,missense_variant,p.Pro1542His,ENST00000379458,NM_005960.1;MUC3A,missense_variant,p.Pro1542His,ENST00000483366,;MUC3A,upstream_gene_variant,,ENST00000414964,;	A	ENSG00000169894	ENST00000379458	Transcript
MUC3A	0	.	GRCh38	chr7	100956464	100956464	+	Missense_Mutation	SNP	T	T	G	novel		SKNAS_S2	NORMAL	T	T																c.4685T>G	p.Met1562Arg	p.M1562R	ENST00000379458	2/12	952	629	323				MUC3A,missense_variant,p.Met1562Arg,ENST00000379458,NM_005960.1;MUC3A,missense_variant,p.Met1562Arg,ENST00000483366,;MUC3A,upstream_gene_variant,,ENST00000414964,;	G	ENSG00000169894	ENST00000379458	Transcript
MUC3A	0	.	GRCh38	chr7	100956476	100956476	+	Missense_Mutation	SNP	C	C	G	novel		SKNAS_S2	NORMAL	C	C																c.4697C>G	p.Thr1566Ser	p.T1566S	ENST00000379458	2/12	956	670	286				MUC3A,missense_variant,p.Thr1566Ser,ENST00000379458,NM_005960.1;MUC3A,missense_variant,p.Thr1566Ser,ENST00000483366,;MUC3A,upstream_gene_variant,,ENST00000414964,;	G	ENSG00000169894	ENST00000379458	Transcript
MUC3A	0	.	GRCh38	chr7	100956478	100956478	+	Missense_Mutation	SNP	G	G	C	novel		SKNAS_S2	NORMAL	G	G																c.4699G>C	p.Val1567Leu	p.V1567L	ENST00000379458	2/12	956	675	281				MUC3A,missense_variant,p.Val1567Leu,ENST00000379458,NM_005960.1;MUC3A,missense_variant,p.Val1567Leu,ENST00000483366,;MUC3A,upstream_gene_variant,,ENST00000414964,;	C	ENSG00000169894	ENST00000379458	Transcript
MUC3A	0	.	GRCh38	chr7	100956488	100956488	+	Missense_Mutation	SNP	G	G	A	novel		SKNAS_S2	NORMAL	G	G																c.4709G>A	p.Gly1570Asp	p.G1570D	ENST00000379458	2/12	1058	723	335				MUC3A,missense_variant,p.Gly1570Asp,ENST00000379458,NM_005960.1;MUC3A,missense_variant,p.Gly1570Asp,ENST00000483366,;MUC3A,upstream_gene_variant,,ENST00000414964,;	A	ENSG00000169894	ENST00000379458	Transcript
MUC3A	0	.	GRCh38	chr7	100956539	100956539	+	Missense_Mutation	SNP	G	G	C	novel		SKNAS_S2	NORMAL	G	G																c.4760G>C	p.Ser1587Thr	p.S1587T	ENST00000379458	2/12	1160	831	329				MUC3A,missense_variant,p.Ser1587Thr,ENST00000379458,NM_005960.1;MUC3A,missense_variant,p.Ser1587Thr,ENST00000483366,;MUC3A,upstream_gene_variant,,ENST00000414964,;	C	ENSG00000169894	ENST00000379458	Transcript
MUC3A	0	.	GRCh38	chr7	100956697	100956697	+	Missense_Mutation	SNP	C	C	T	novel		SKNAS_S2	NORMAL	C	C																c.4918C>T	p.Pro1640Ser	p.P1640S	ENST00000379458	2/12	832	442	389				MUC3A,missense_variant,p.Pro1640Ser,ENST00000379458,NM_005960.1;MUC3A,missense_variant,p.Pro1640Ser,ENST00000483366,;MUC3A,upstream_gene_variant,,ENST00000414964,;	T	ENSG00000169894	ENST00000379458	Transcript
MUC3A	0	.	GRCh38	chr7	100956991	100956991	+	Missense_Mutation	SNP	A	A	G	novel		SKNAS_S2	NORMAL	A	A																c.5212A>G	p.Lys1738Glu	p.K1738E	ENST00000379458	2/12	790	537	253				MUC3A,missense_variant,p.Lys1738Glu,ENST00000379458,NM_005960.1;MUC3A,missense_variant,p.Lys1738Glu,ENST00000483366,;MUC3A,upstream_gene_variant,,ENST00000414964,;	G	ENSG00000169894	ENST00000379458	Transcript
MUC3A	0	.	GRCh38	chr7	100956998	100956998	+	Missense_Mutation	SNP	C	C	A	novel		SKNAS_S2	NORMAL	C	C																c.5219C>A	p.Thr1740Asn	p.T1740N	ENST00000379458	2/12	798	549	249				MUC3A,missense_variant,p.Thr1740Asn,ENST00000379458,NM_005960.1;MUC3A,missense_variant,p.Thr1740Asn,ENST00000483366,;MUC3A,upstream_gene_variant,,ENST00000414964,;	A	ENSG00000169894	ENST00000379458	Transcript
MUC3A	0	.	GRCh38	chr7	100957015	100957015	+	Missense_Mutation	SNP	T	T	C	novel		SKNAS_S2	NORMAL	T	T																c.5236T>C	p.Ser1746Pro	p.S1746P	ENST00000379458	2/12	800	578	222				MUC3A,missense_variant,p.Ser1746Pro,ENST00000379458,NM_005960.1;MUC3A,missense_variant,p.Ser1746Pro,ENST00000483366,;MUC3A,upstream_gene_variant,,ENST00000414964,;	C	ENSG00000169894	ENST00000379458	Transcript
MUC3A	0	.	GRCh38	chr7	100957418	100957418	+	Missense_Mutation	SNP	T	T	C	novel		SKNAS_S2	NORMAL	T	T																c.5639T>C	p.Leu1880Pro	p.L1880P	ENST00000379458	2/12	842	642	200				MUC3A,missense_variant,p.Leu1880Pro,ENST00000379458,NM_005960.1;MUC3A,missense_variant,p.Leu1880Pro,ENST00000483366,;MUC3A,upstream_gene_variant,,ENST00000414964,;	C	ENSG00000169894	ENST00000379458	Transcript
MUC3A	0	.	GRCh38	chr7	100958000	100958000	+	Missense_Mutation	SNP	T	C	C	novel		SKNAS_S2	NORMAL	T	T																c.6221T>C	p.Leu2074Pro	p.L2074P	ENST00000379458	2/12	3400	759	2640				MUC3A,missense_variant,p.Leu2074Pro,ENST00000379458,NM_005960.1;MUC3A,missense_variant,p.Leu2074Pro,ENST00000483366,;MUC3A,missense_variant,p.Leu13Pro,ENST00000414964,;	C	ENSG00000169894	ENST00000379458	Transcript
MUC3A	0	.	GRCh38	chr7	100958024	100958024	+	Missense_Mutation	SNP	C	C	G	novel		SKNAS_S2	NORMAL	C	C																c.6245C>G	p.Thr2082Ser	p.T2082S	ENST00000379458	2/12	3503	2339	1164				MUC3A,missense_variant,p.Thr2082Ser,ENST00000379458,NM_005960.1;MUC3A,missense_variant,p.Thr2082Ser,ENST00000483366,;MUC3A,missense_variant,p.Thr21Ser,ENST00000414964,;	G	ENSG00000169894	ENST00000379458	Transcript
MUC3A	0	.	GRCh38	chr7	100958029	100958029	+	Missense_Mutation	SNP	G	G	A	novel		SKNAS_S2	NORMAL	G	G																c.6250G>A	p.Glu2084Lys	p.E2084K	ENST00000379458	2/12	3436	2456	980				MUC3A,missense_variant,p.Glu2084Lys,ENST00000379458,NM_005960.1;MUC3A,missense_variant,p.Glu2084Lys,ENST00000483366,;MUC3A,missense_variant,p.Glu23Lys,ENST00000414964,;	A	ENSG00000169894	ENST00000379458	Transcript
MUC3A	0	.	GRCh38	chr7	100958135	100958136	+	Frame_Shift_Del	DEL	TG	TG	-	novel		SKNAS_S2	NORMAL	TG	TG																c.6356_6357delTG	p.Met2119ThrfsTer16	p.M2119Tfs*16	ENST00000379458	2/12	2195	1156	1039				MUC3A,frameshift_variant,p.Met2119ThrfsTer16,ENST00000379458,NM_005960.1;MUC3A,frameshift_variant,p.Met2119ThrfsTer16,ENST00000483366,;MUC3A,frameshift_variant,p.Met58ThrfsTer16,ENST00000414964,;	-	ENSG00000169894	ENST00000379458	Transcript
MUC3A	0	.	GRCh38	chr7	100958139	100958140	+	Frame_Shift_Ins	INS	-	-	TG	novel		SKNAS_S2	NORMAL	-	-																c.6361_6362insGT	p.Ser2121CysfsTer45	p.S2121Cfs*45	ENST00000379458	2/12	2170	1182	988				MUC3A,frameshift_variant,p.Ser2121CysfsTer45,ENST00000379458,NM_005960.1;MUC3A,frameshift_variant,p.Ser2121CysfsTer45,ENST00000483366,;MUC3A,frameshift_variant,p.Ser60CysfsTer45,ENST00000414964,;	TG	ENSG00000169894	ENST00000379458	Transcript
MUC3A	0	.	GRCh38	chr7	100958195	100958196	+	Frame_Shift_Ins	INS	-	-	AG	novel		SKNAS_S2	NORMAL	-	-																c.6416_6417insAG	p.His2139GlnfsTer27	p.H2139Qfs*27	ENST00000379458	2/12	3238	2311	927				MUC3A,frameshift_variant,p.His2139GlnfsTer27,ENST00000379458,NM_005960.1;MUC3A,frameshift_variant,p.His2139GlnfsTer27,ENST00000483366,;MUC3A,frameshift_variant,p.His78GlnfsTer27,ENST00000414964,;	AG	ENSG00000169894	ENST00000379458	Transcript
MUC3A	0	.	GRCh38	chr7	100958447	100958447	+	Missense_Mutation	SNP	G	G	C	novel		SKNAS_S2	NORMAL	G	G																c.6668G>C	p.Ser2223Thr	p.S2223T	ENST00000379458	2/12	3074	1214	1860				MUC3A,missense_variant,p.Ser2223Thr,ENST00000379458,NM_005960.1;MUC3A,missense_variant,p.Ser2223Thr,ENST00000483366,;MUC3A,missense_variant,p.Ser162Thr,ENST00000414964,;	C	ENSG00000169894	ENST00000379458	Transcript
MUC3A	0	.	GRCh38	chr7	100958491	100958491	+	Missense_Mutation	SNP	G	A	A	novel		SKNAS_S2	NORMAL	G	G																c.6712G>A	p.Gly2238Ser	p.G2238S	ENST00000379458	2/12	4015	638	3376				MUC3A,missense_variant,p.Gly2238Ser,ENST00000379458,NM_005960.1;MUC3A,missense_variant,p.Gly2238Ser,ENST00000483366,;MUC3A,missense_variant,p.Gly177Ser,ENST00000414964,;	A	ENSG00000169894	ENST00000379458	Transcript
MUC3A	0	.	GRCh38	chr7	100958510	100958510	+	Missense_Mutation	SNP	C	C	G	novel		SKNAS_S2	NORMAL	C	C																c.6731C>G	p.Thr2244Ser	p.T2244S	ENST00000379458	2/12	4069	1169	2889				MUC3A,missense_variant,p.Thr2244Ser,ENST00000379458,NM_005960.1;MUC3A,missense_variant,p.Thr2244Ser,ENST00000483366,;MUC3A,missense_variant,p.Thr183Ser,ENST00000414964,;	G	ENSG00000169894	ENST00000379458	Transcript
MUC3A	0	.	GRCh38	chr7	100958837	100958838	+	Frame_Shift_Ins	INS	-	-	AG	rs377746492		SKNAS_S2	NORMAL	-	-																c.7058_7059insAG	p.His2353GlnfsTer119	p.H2353Qfs*119	ENST00000379458	2/12	1428	1310	118				MUC3A,frameshift_variant,p.His2353GlnfsTer119,ENST00000379458,NM_005960.1;MUC3A,frameshift_variant,p.His2353GlnfsTer119,ENST00000483366,;RP11-395B7.2,downstream_gene_variant,,ENST00000618276,;RP11-395B7.2,downstream_gene_variant,,ENST00000610769,;MUC3A,frameshift_variant,p.His292GlnfsTer119,ENST00000414964,;	AG	ENSG00000169894	ENST00000379458	Transcript
MUC3A	0	.	GRCh38	chr7	100959436	100959436	+	Missense_Mutation	SNP	A	A	G	rs73163757		SKNAS_S2	NORMAL	A	A																c.7657A>G	p.Met2553Val	p.M2553V	ENST00000379458	2/12	899	626	273				MUC3A,missense_variant,p.Met2553Val,ENST00000379458,NM_005960.1;MUC3A,missense_variant,p.Met2553Val,ENST00000483366,;RP11-395B7.2,downstream_gene_variant,,ENST00000618276,;RP11-395B7.2,downstream_gene_variant,,ENST00000610769,;MUC3A,missense_variant,p.Met492Val,ENST00000414964,;	G	ENSG00000169894	ENST00000379458	Transcript
MUC3A	0	.	GRCh38	chr7	100959437	100959437	+	Missense_Mutation	SNP	T	T	C	rs78538898		SKNAS_S2	NORMAL	T	T																c.7658T>C	p.Met2553Thr	p.M2553T	ENST00000379458	2/12	910	634	276				MUC3A,missense_variant,p.Met2553Thr,ENST00000379458,NM_005960.1;MUC3A,missense_variant,p.Met2553Thr,ENST00000483366,;RP11-395B7.2,downstream_gene_variant,,ENST00000618276,;RP11-395B7.2,downstream_gene_variant,,ENST00000610769,;MUC3A,missense_variant,p.Met492Thr,ENST00000414964,;	C	ENSG00000169894	ENST00000379458	Transcript
MUC3A	0	.	GRCh38	chr7	100959449	100959449	+	Missense_Mutation	SNP	T	T	G	rs78584246		SKNAS_S2	NORMAL	T	T																c.7670T>G	p.Ile2557Ser	p.I2557S	ENST00000379458	2/12	922	640	282				MUC3A,missense_variant,p.Ile2557Ser,ENST00000379458,NM_005960.1;MUC3A,missense_variant,p.Ile2557Ser,ENST00000483366,;RP11-395B7.2,downstream_gene_variant,,ENST00000618276,;RP11-395B7.2,downstream_gene_variant,,ENST00000610769,;MUC3A,missense_variant,p.Ile496Ser,ENST00000414964,;	G	ENSG00000169894	ENST00000379458	Transcript
MUC3A	0	.	GRCh38	chr7	100959590	100959590	+	Missense_Mutation	SNP	C	C	T	rs73714243		SKNAS_S2	NORMAL	C	C																c.7811C>T	p.Thr2604Met	p.T2604M	ENST00000379458	2/12	826	633	193				MUC3A,missense_variant,p.Thr2604Met,ENST00000379458,NM_005960.1;MUC3A,missense_variant,p.Thr2604Met,ENST00000483366,;RP11-395B7.2,downstream_gene_variant,,ENST00000618276,;RP11-395B7.2,downstream_gene_variant,,ENST00000610769,;MUC3A,missense_variant,p.Thr543Met,ENST00000414964,;	T	ENSG00000169894	ENST00000379458	Transcript
MUC3A	0	.	GRCh38	chr7	100959649	100959649	+	Missense_Mutation	SNP	G	G	A	rs73714247		SKNAS_S2	NORMAL	G	G																c.7870G>A	p.Val2624Met	p.V2624M	ENST00000379458	2/12	667	487	180				MUC3A,missense_variant,p.Val2624Met,ENST00000379458,NM_005960.1;MUC3A,missense_variant,p.Val2624Met,ENST00000483366,;RP11-395B7.2,downstream_gene_variant,,ENST00000618276,;RP11-395B7.2,downstream_gene_variant,,ENST00000610769,;MUC3A,missense_variant,p.Val563Met,ENST00000414964,;	A	ENSG00000169894	ENST00000379458	Transcript
MUC3A	0	.	GRCh38	chr7	100959664	100959664	+	Missense_Mutation	SNP	G	G	T	rs73398735		SKNAS_S2	NORMAL	G	G																c.7885G>T	p.Val2629Phe	p.V2629F	ENST00000379458	2/12	671	471	200				MUC3A,missense_variant,p.Val2629Phe,ENST00000379458,NM_005960.1;MUC3A,missense_variant,p.Val2629Phe,ENST00000483366,;RP11-395B7.2,downstream_gene_variant,,ENST00000618276,;RP11-395B7.2,downstream_gene_variant,,ENST00000610769,;MUC3A,missense_variant,p.Val568Phe,ENST00000414964,;	T	ENSG00000169894	ENST00000379458	Transcript
MUC3A	0	.	GRCh38	chr7	100959713	100959713	+	Missense_Mutation	SNP	C	C	T	rs75365561		SKNAS_S2	NORMAL	C	C																c.7934C>T	p.Thr2645Ile	p.T2645I	ENST00000379458	2/12	641	451	190				MUC3A,missense_variant,p.Thr2645Ile,ENST00000379458,NM_005960.1;MUC3A,missense_variant,p.Thr2645Ile,ENST00000483366,;RP11-395B7.2,downstream_gene_variant,,ENST00000618276,;RP11-395B7.2,downstream_gene_variant,,ENST00000610769,;MUC3A,missense_variant,p.Thr584Ile,ENST00000414964,;	T	ENSG00000169894	ENST00000379458	Transcript
MUC3A	0	.	GRCh38	chr7	100959889	100959889	+	Missense_Mutation	SNP	T	T	G	rs76249962		SKNAS_S2	NORMAL	T	T																c.8110T>G	p.Ser2704Ala	p.S2704A	ENST00000379458	2/12	661	442	219				MUC3A,missense_variant,p.Ser2704Ala,ENST00000379458,NM_005960.1;MUC3A,missense_variant,p.Ser2704Ala,ENST00000483366,;RP11-395B7.2,downstream_gene_variant,,ENST00000618276,;RP11-395B7.2,downstream_gene_variant,,ENST00000610769,;MUC3A,missense_variant,p.Ser643Ala,ENST00000414964,;	G	ENSG00000169894	ENST00000379458	Transcript
MUC3A	0	.	GRCh38	chr7	100959988	100959988	+	Missense_Mutation	SNP	G	G	T	rs62483699		SKNAS_S2	NORMAL	G	G																c.8209G>T	p.Ala2737Ser	p.A2737S	ENST00000379458	2/12	663	415	248				MUC3A,missense_variant,p.Ala2737Ser,ENST00000379458,NM_005960.1;MUC3A,missense_variant,p.Ala2737Ser,ENST00000483366,;RP11-395B7.2,downstream_gene_variant,,ENST00000618276,;RP11-395B7.2,downstream_gene_variant,,ENST00000610769,;MUC3A,missense_variant,p.Ala676Ser,ENST00000414964,;	T	ENSG00000169894	ENST00000379458	Transcript
MUC3A	0	.	GRCh38	chr7	100960006	100960006	+	Missense_Mutation	SNP	T	T	C	rs62483700		SKNAS_S2	NORMAL	T	T																c.8227T>C	p.Ser2743Pro	p.S2743P	ENST00000379458	2/12	682	408	274				MUC3A,missense_variant,p.Ser2743Pro,ENST00000379458,NM_005960.1;MUC3A,missense_variant,p.Ser2743Pro,ENST00000483366,;RP11-395B7.2,downstream_gene_variant,,ENST00000618276,;RP11-395B7.2,downstream_gene_variant,,ENST00000610769,;MUC3A,missense_variant,p.Ser682Pro,ENST00000414964,;	C	ENSG00000169894	ENST00000379458	Transcript
MUC3A	0	.	GRCh38	chr7	100960283	100960283	+	Missense_Mutation	SNP	T	T	C	rs73714259		SKNAS_S2	NORMAL	T	T																c.8504T>C	p.Met2835Thr	p.M2835T	ENST00000379458	2/12	667	459	208				MUC3A,missense_variant,p.Met2835Thr,ENST00000379458,NM_005960.1;MUC3A,missense_variant,p.Met2835Thr,ENST00000483366,;RP11-395B7.2,downstream_gene_variant,,ENST00000618276,;RP11-395B7.2,downstream_gene_variant,,ENST00000610769,;MUC3A,missense_variant,p.Met774Thr,ENST00000414964,;	C	ENSG00000169894	ENST00000379458	Transcript
MUC3A	0	.	GRCh38	chr7	100960306	100960306	+	Missense_Mutation	SNP	T	T	A	rs76244845		SKNAS_S2	NORMAL	T	T																c.8527T>A	p.Ser2843Thr	p.S2843T	ENST00000379458	2/12	688	471	217				MUC3A,missense_variant,p.Ser2843Thr,ENST00000379458,NM_005960.1;MUC3A,missense_variant,p.Ser2843Thr,ENST00000483366,;RP11-395B7.2,downstream_gene_variant,,ENST00000618276,;RP11-395B7.2,downstream_gene_variant,,ENST00000610769,;MUC3A,missense_variant,p.Ser782Thr,ENST00000414964,;	A	ENSG00000169894	ENST00000379458	Transcript
MUC3A	0	.	GRCh38	chr7	100960307	100960307	+	Missense_Mutation	SNP	C	C	T	rs78685360		SKNAS_S2	NORMAL	C	C																c.8528C>T	p.Ser2843Leu	p.S2843L	ENST00000379458	2/12	698	481	217				MUC3A,missense_variant,p.Ser2843Leu,ENST00000379458,NM_005960.1;MUC3A,missense_variant,p.Ser2843Leu,ENST00000483366,;RP11-395B7.2,downstream_gene_variant,,ENST00000618276,;RP11-395B7.2,downstream_gene_variant,,ENST00000610769,;MUC3A,missense_variant,p.Ser782Leu,ENST00000414964,;	T	ENSG00000169894	ENST00000379458	Transcript
MUC3A	0	.	GRCh38	chr7	100960406	100960406	+	Missense_Mutation	SNP	G	G	A	rs73163758		SKNAS_S2	NORMAL	G	G																c.8627G>A	p.Ser2876Asn	p.S2876N	ENST00000379458	2/12	666	392	272				MUC3A,missense_variant,p.Ser2876Asn,ENST00000379458,NM_005960.1;MUC3A,missense_variant,p.Ser2876Asn,ENST00000483366,;RP11-395B7.2,downstream_gene_variant,,ENST00000618276,;RP11-395B7.2,downstream_gene_variant,,ENST00000610769,;MUC3A,missense_variant,p.Ser815Asn,ENST00000414964,;	A	ENSG00000169894	ENST00000379458	Transcript
MUC3A	0	.	GRCh38	chr7	100960420	100960420	+	Missense_Mutation	SNP	C	C	A	rs73163760		SKNAS_S2	NORMAL	C	C																c.8641C>A	p.Leu2881Ile	p.L2881I	ENST00000379458	2/12	648	383	265				MUC3A,missense_variant,p.Leu2881Ile,ENST00000379458,NM_005960.1;MUC3A,missense_variant,p.Leu2881Ile,ENST00000483366,;RP11-395B7.2,downstream_gene_variant,,ENST00000618276,;RP11-395B7.2,downstream_gene_variant,,ENST00000610769,;MUC3A,missense_variant,p.Leu820Ile,ENST00000414964,;	A	ENSG00000169894	ENST00000379458	Transcript
MUC3A	0	.	GRCh38	chr7	100960528	100960528	+	Missense_Mutation	SNP	A	A	G	rs75471530		SKNAS_S2	NORMAL	A	A																c.8749A>G	p.Thr2917Ala	p.T2917A	ENST00000379458	2/12	446	261	185				MUC3A,missense_variant,p.Thr2917Ala,ENST00000379458,NM_005960.1;MUC3A,missense_variant,p.Thr2917Ala,ENST00000483366,;RP11-395B7.2,downstream_gene_variant,,ENST00000618276,;RP11-395B7.2,downstream_gene_variant,,ENST00000610769,;MUC3A,missense_variant,p.Thr856Ala,ENST00000414964,;	G	ENSG00000169894	ENST00000379458	Transcript
MUC3A	0	.	GRCh38	chr7	100960546	100960546	+	Missense_Mutation	SNP	C	C	T	rs73163764		SKNAS_S2	NORMAL	C	C																c.8767C>T	p.Pro2923Ser	p.P2923S	ENST00000379458	2/12	462	268	194				MUC3A,missense_variant,p.Pro2923Ser,ENST00000379458,NM_005960.1;MUC3A,missense_variant,p.Pro2923Ser,ENST00000483366,;RP11-395B7.2,downstream_gene_variant,,ENST00000618276,;RP11-395B7.2,downstream_gene_variant,,ENST00000610769,;MUC3A,missense_variant,p.Pro862Ser,ENST00000414964,;	T	ENSG00000169894	ENST00000379458	Transcript
MUC3A	0	.	GRCh38	chr7	100960582	100960582	+	Missense_Mutation	SNP	T	T	A	rs75799835		SKNAS_S2	NORMAL	T	T																c.8803T>A	p.Ser2935Thr	p.S2935T	ENST00000379458	2/12	481	279	202				MUC3A,missense_variant,p.Ser2935Thr,ENST00000379458,NM_005960.1;MUC3A,missense_variant,p.Ser2935Thr,ENST00000483366,;RP11-395B7.2,downstream_gene_variant,,ENST00000618276,;RP11-395B7.2,downstream_gene_variant,,ENST00000610769,;MUC3A,missense_variant,p.Ser874Thr,ENST00000414964,;	A	ENSG00000169894	ENST00000379458	Transcript
MUC3A	0	.	GRCh38	chr7	100960598	100960598	+	Missense_Mutation	SNP	G	G	C	rs74529310		SKNAS_S2	NORMAL	G	G																c.8819G>C	p.Arg2940Pro	p.R2940P	ENST00000379458	2/12	558	304	254				MUC3A,missense_variant,p.Arg2940Pro,ENST00000379458,NM_005960.1;MUC3A,missense_variant,p.Arg2940Pro,ENST00000483366,;RP11-395B7.2,downstream_gene_variant,,ENST00000618276,;RP11-395B7.2,downstream_gene_variant,,ENST00000610769,;MUC3A,missense_variant,p.Arg879Pro,ENST00000414964,;	C	ENSG00000169894	ENST00000379458	Transcript
MUC3A	0	.	GRCh38	chr7	100960609	100960609	+	Nonsense_Mutation	SNP	C	C	T	rs79874934		SKNAS_S2	NORMAL	C	C																c.8830C>T	p.Gln2944Ter	p.Q2944*	ENST00000379458	2/12	566	315	251				MUC3A,stop_gained,p.Gln2944Ter,ENST00000379458,NM_005960.1;MUC3A,stop_gained,p.Gln2944Ter,ENST00000483366,;RP11-395B7.2,downstream_gene_variant,,ENST00000618276,;RP11-395B7.2,downstream_gene_variant,,ENST00000610769,;MUC3A,stop_gained,p.Gln883Ter,ENST00000414964,;	T	ENSG00000169894	ENST00000379458	Transcript
MUC3A	0	.	GRCh38	chr7	100960610	100960610	+	Missense_Mutation	SNP	A	A	G	rs75517157		SKNAS_S2	NORMAL	A	A																c.8831A>G	p.Gln2944Arg	p.Q2944R	ENST00000379458	2/12	570	319	251				MUC3A,missense_variant,p.Gln2944Arg,ENST00000379458,NM_005960.1;MUC3A,missense_variant,p.Gln2944Arg,ENST00000483366,;RP11-395B7.2,downstream_gene_variant,,ENST00000618276,;RP11-395B7.2,downstream_gene_variant,,ENST00000610769,;MUC3A,missense_variant,p.Gln883Arg,ENST00000414964,;	G	ENSG00000169894	ENST00000379458	Transcript
MUC3A	0	.	GRCh38	chr7	100964820	100964820	+	Missense_Mutation	SNP	T	T	C	rs6960868		SKNAS_S2	NORMAL	T	T																c.9359T>C	p.Val3120Ala	p.V3120A	ENST00000379458	6/12	274	166	108				MUC3A,missense_variant,p.Val3120Ala,ENST00000379458,NM_005960.1;MUC3A,missense_variant,p.Val3120Ala,ENST00000483366,;MUC12,upstream_gene_variant,,ENST00000379442,;MUC12,upstream_gene_variant,,ENST00000536621,NM_001164462.1;RP11-395B7.2,non_coding_transcript_exon_variant,,ENST00000618276,;RP11-395B7.2,non_coding_transcript_exon_variant,,ENST00000610769,;MUC3A,3_prime_UTR_variant,,ENST00000414964,;…	C	ENSG00000169894	ENST00000379458	Transcript
MUC3A	0	.	GRCh38	chr7	100965345	100965345	+	Missense_Mutation	SNP	C	C	A	rs73714276		SKNAS_S2	NORMAL	C	C																c.9446C>A	p.Ala3149Glu	p.A3149E	ENST00000379458	7/12	516	327	189				MUC3A,missense_variant,p.Ala3149Glu,ENST00000379458,NM_005960.1;MUC3A,missense_variant,p.Ala3149Glu,ENST00000483366,;MUC12,upstream_gene_variant,,ENST00000379442,;MUC12,upstream_gene_variant,,ENST00000536621,NM_001164462.1;RP11-395B7.2,non_coding_transcript_exon_variant,,ENST00000618276,;RP11-395B7.2,non_coding_transcript_exon_variant,,ENST00000610769,;MUC3A,splice_region_variant,,ENST00000414964…	A	ENSG00000169894	ENST00000379458	Transcript
MUC3A	0	.	GRCh38	chr7	100965859	100965859	+	Missense_Mutation	SNP	A	A	G	rs73163797		SKNAS_S2	NORMAL	A	A																c.9604A>G	p.Thr3202Ala	p.T3202A	ENST00000379458	8/12	473	308	165				MUC3A,missense_variant,p.Thr3202Ala,ENST00000379458,NM_005960.1;MUC3A,missense_variant,p.Thr3202Ala,ENST00000483366,;MUC12,upstream_gene_variant,,ENST00000379442,;MUC12,upstream_gene_variant,,ENST00000536621,NM_001164462.1;RP11-395B7.2,non_coding_transcript_exon_variant,,ENST00000610769,;RP11-395B7.2,intron_variant,,ENST00000618276,;MUC3A,3_prime_UTR_variant,,ENST00000414964,;MUC3A,upstream_gene_…	G	ENSG00000169894	ENST00000379458	Transcript
MUC3A	0	.	GRCh38	chr7	100966916	100966916	+	Missense_Mutation	SNP	T	T	C	rs10258821		SKNAS_S2	NORMAL	T	T																c.9895T>C	p.Tyr3299His	p.Y3299H	ENST00000379458	11/12	398	178	218				MUC3A,missense_variant,p.Tyr3299His,ENST00000379458,NM_005960.1;MUC3A,missense_variant,p.Tyr3241His,ENST00000483366,;MUC12,upstream_gene_variant,,ENST00000379442,;MUC12,upstream_gene_variant,,ENST00000536621,NM_001164462.1;RP11-395B7.2,intron_variant,,ENST00000618276,;RP11-395B7.2,upstream_gene_variant,,ENST00000610769,;MUC3A,3_prime_UTR_variant,,ENST00000414964,;MUC3A,non_coding_transcript_exon_…	C	ENSG00000169894	ENST00000379458	Transcript
MUC12	0	.	GRCh38	chr7	100969671	100969671	+	Missense_Mutation	SNP	G	G	A	rs79881008		SKNAS_S2	NORMAL	G	G																c.49G>A	p.Val17Ile	p.V17I	ENST00000536621	1/12	163	95	68				MUC12,missense_variant,p.Val17Ile,ENST00000379442,;MUC12,missense_variant,p.Val17Ile,ENST00000536621,NM_001164462.1;MUC3A,downstream_gene_variant,,ENST00000379458,NM_005960.1;MUC3A,downstream_gene_variant,,ENST00000483366,;RP11-395B7.2,upstream_gene_variant,,ENST00000618276,;RP11-395B7.2,upstream_gene_variant,,ENST00000610769,;MUC3A,downstream_gene_variant,,ENST00000414964,;MUC3A,downstream_gene_…	A	ENSG00000205277	ENST00000536621	Transcript
MUC12	0	.	GRCh38	chr7	100969680	100969680	+	Missense_Mutation	SNP	G	G	C	rs78487486		SKNAS_S2	NORMAL	G	G																c.58G>C	p.Val20Leu	p.V20L	ENST00000536621	1/12	151	90	61				MUC12,missense_variant,p.Val20Leu,ENST00000379442,;MUC12,missense_variant,p.Val20Leu,ENST00000536621,NM_001164462.1;MUC3A,downstream_gene_variant,,ENST00000379458,NM_005960.1;MUC3A,downstream_gene_variant,,ENST00000483366,;RP11-395B7.2,upstream_gene_variant,,ENST00000618276,;RP11-395B7.2,upstream_gene_variant,,ENST00000610769,;MUC3A,downstream_gene_variant,,ENST00000414964,;MUC3A,downstream_gene_…	C	ENSG00000205277	ENST00000536621	Transcript
MUC12	0	.	GRCh38	chr7	100996075	100996075	+	Missense_Mutation	SNP	C	C	A	rs200583897		SKNAS_S2	NORMAL	C	C																c.5512C>A	p.Pro1838Thr	p.P1838T	ENST00000536621	2/12	57	43	14				MUC12,missense_variant,p.Pro1981Thr,ENST00000379442,;MUC12,missense_variant,p.Pro1838Thr,ENST00000536621,NM_001164462.1;	A	ENSG00000205277	ENST00000536621	Transcript
MUC12	0	.	GRCh38	chr7	101003543	101003543	+	Missense_Mutation	SNP	C	C	T	rs112781914		SKNAS_S2	NORMAL	C	C																c.12980C>T	p.Thr4327Ile	p.T4327I	ENST00000536621	2/12	1085	598	487				MUC12,missense_variant,p.Thr4470Ile,ENST00000379442,;MUC12,missense_variant,p.Thr4327Ile,ENST00000536621,NM_001164462.1;	T	ENSG00000205277	ENST00000536621	Transcript
MUC12	0	.	GRCh38	chr7	101003995	101003995	+	Missense_Mutation	SNP	C	C	A	rs202226352		SKNAS_S2	NORMAL	C	C																c.13432C>A	p.Pro4478Thr	p.P4478T	ENST00000536621	2/12	29	13	16				MUC12,missense_variant,p.Pro4621Thr,ENST00000379442,;MUC12,missense_variant,p.Pro4478Thr,ENST00000536621,NM_001164462.1;	A	ENSG00000205277	ENST00000536621	Transcript
MUC12	0	.	GRCh38	chr7	101004230	101004230	+	Missense_Mutation	SNP	C	C	T	rs78837976		SKNAS_S2	NORMAL	C	C																c.13667C>T	p.Thr4556Ile	p.T4556I	ENST00000536621	2/12	12	6	6				MUC12,missense_variant,p.Thr4699Ile,ENST00000379442,;MUC12,missense_variant,p.Thr4556Ile,ENST00000536621,NM_001164462.1;	T	ENSG00000205277	ENST00000536621	Transcript
MUC12	0	.	GRCh38	chr7	101004267	101004267	+	Missense_Mutation	SNP	G	G	C	rs73402837		SKNAS_S2	NORMAL	G	G																c.13704G>C	p.Leu4568Phe	p.L4568F	ENST00000536621	2/12	24	10	14				MUC12,missense_variant,p.Leu4711Phe,ENST00000379442,;MUC12,missense_variant,p.Leu4568Phe,ENST00000536621,NM_001164462.1;	C	ENSG00000205277	ENST00000536621	Transcript
MUC12	0	.	GRCh38	chr7	101004284	101004284	+	Missense_Mutation	SNP	C	C	T	rs74373577		SKNAS_S2	NORMAL	C	C																c.13721C>T	p.Ser4574Leu	p.S4574L	ENST00000536621	2/12	34	15	19				MUC12,missense_variant,p.Ser4717Leu,ENST00000379442,;MUC12,missense_variant,p.Ser4574Leu,ENST00000536621,NM_001164462.1;	T	ENSG00000205277	ENST00000536621	Transcript
SPDYE6	0	.	GRCh38	chr7	102354745	102354745	+	Missense_Mutation	SNP	A	G	G	rs400361		SKNAS_S2	NORMAL	A	A																c.337T>C	p.Ser113Pro	p.S113P	ENST00000563237	2/8	26	1	25				SPDYE6,missense_variant,p.Ser113Pro,ENST00000563237,NM_001146210.2;	G	ENSG00000260097	ENST00000563237	Transcript
POLR2J3	0	.	GRCh38	chr7	102569873	102569873	+	Missense_Mutation	SNP	G	G	C	rs2522917		SKNAS_S2	NORMAL	G	G																c.102C>G	p.Ile34Met	p.I34M	ENST00000621093	2/4	796	519	277				POLR2J3,missense_variant,p.Ile34Met,ENST00000511313,;POLR2J3,missense_variant,p.Ile34Met,ENST00000613744,;POLR2J3,missense_variant,p.Ile34Met,ENST00000513506,;RP11-514P8.7,missense_variant,p.Ile129Met,ENST00000514917,;POLR2J3,missense_variant,p.Ile34Met,ENST00000513438,;POLR2J3,missense_variant,p.Ile34Met,ENST00000621093,NM_001097615.2;RASA4,downstream_gene_variant,,ENST00000538869,;POLR2J3,non_c…	C	ENSG00000168255	ENST00000621093	Transcript
RASA4	0	.	GRCh38	chr7	102595322	102595322	+	Missense_Mutation	SNP	T	T	C	rs144395384		SKNAS_S2	NORMAL	T	T																c.1054A>G	p.Met352Val	p.M352V	ENST00000262940	11/21	302	224	78				RASA4,missense_variant,p.Met352Val,ENST00000262940,NM_006989.5;RASA4,missense_variant,p.Met280Val,ENST00000461209,;RASA4,missense_variant,p.Met352Val,ENST00000449970,NM_001079877.2;RASA4,missense_variant,p.Met280Val,ENST00000462172,;RASA4,missense_variant,p.Met52Val,ENST00000521397,;RASA4,downstream_gene_variant,,ENST00000522801,;RP11-514P8.7,upstream_gene_variant,,ENST00000514917,;RASA4,upstream…	C	ENSG00000105808	ENST00000262940	Transcript
FAM185A	0	.	GRCh38	chr7	102749386	102749386	+	Missense_Mutation	SNP	G	C	C	rs28695887		SKNAS_S2	NORMAL	G	G																c.179G>C	p.Gly60Ala	p.G60A	ENST00000413034	1/8	124	0	124				FAM185A,missense_variant,p.Gly60Ala,ENST00000409231,NM_001145269.1;FAM185A,missense_variant,p.Gly60Ala,ENST00000413034,NM_001145268.1;FAM185A,missense_variant,p.Gly60Ala,ENST00000418198,;FAM185A,non_coding_transcript_exon_variant,,ENST00000481697,;FAM185A,intron_variant,,ENST00000487807,;FAM185A,upstream_gene_variant,,ENST00000496790,;FAM185A,missense_variant,p.Gly60Ala,ENST00000442873,;FAM185A,m…	C	ENSG00000222011	ENST00000413034	Transcript
LRRC17	0	.	GRCh38	chr7	102944569	102944569	+	Missense_Mutation	SNP	G	G	A	rs764007775		SKNAS_S2	NORMAL	G	G																c.1288G>A	p.Ala430Thr	p.A430T	ENST00000339431	4/4	293	153	140				LRRC17,missense_variant,p.Ala430Thr,ENST00000339431,NM_001031692.2;LRRC17,3_prime_UTR_variant,,ENST00000249377,NM_005824.2;FBXL13,intron_variant,,ENST00000313221,NM_145032.3;FBXL13,intron_variant,,ENST00000379308,;FBXL13,intron_variant,,ENST00000436908,;FBXL13,intron_variant,,ENST00000379305,NM_001287150.1;FBXL13,intron_variant,,ENST00000455112,NM_001111038.1;FBXL13,intron_variant,,ENST0000045669…	A	ENSG00000128606	ENST00000339431	Transcript
CDHR3	0	.	GRCh38	chr7	106032431	106032431	+	Missense_Mutation	SNP	G	G	T	rs140818720		SKNAS_S2	NORMAL	G	G																c.2392G>T	p.Ala798Ser	p.A798S	ENST00000317716	19/19	156	89	67				CDHR3,missense_variant,p.Ala798Ser,ENST00000317716,NM_152750.4;CDHR3,missense_variant,p.Ala710Ser,ENST00000478080,NM_001301161.1;CDHR3,3_prime_UTR_variant,,ENST00000466045,;CDHR3,non_coding_transcript_exon_variant,,ENST00000470188,;RP4-568B10.1,upstream_gene_variant,,ENST00000623032,;CDHR3,non_coding_transcript_exon_variant,,ENST00000468143,;	T	ENSG00000128536	ENST00000317716	Transcript
ASZ1	0	.	GRCh38	chr7	117383056	117383056	+	Missense_Mutation	SNP	G	G	T	novel		SKNAS_S2	NORMAL	G	G																c.742C>A	p.Leu248Ile	p.L248I	ENST00000284629	7/13	11	9	2				ASZ1,missense_variant,p.Leu248Ile,ENST00000284629,NM_001301822.1,NM_130768.2,NM_001301821.1;ASZ1,3_prime_UTR_variant,,ENST00000450714,;ASZ1,non_coding_transcript_exon_variant,,ENST00000463182,;ASZ1,non_coding_transcript_exon_variant,,ENST00000465832,;ASZ1,non_coding_transcript_exon_variant,,ENST00000479454,;	T	ENSG00000154438	ENST00000284629	Transcript
CPA4	0	.	GRCh38	chr7	130322660	130322660	+	Missense_Mutation	SNP	G	G	T	rs200631467		SKNAS_S2	NORMAL	G	G																c.1250G>T	p.Arg417Leu	p.R417L	ENST00000222482	11/11	163	92	71				CPA4,missense_variant,p.Arg417Leu,ENST00000222482,NM_016352.3;CPA4,missense_variant,p.Arg384Leu,ENST00000445470,NM_001163446.1;CPA4,missense_variant,p.Arg313Leu,ENST00000493259,;	T	ENSG00000128510	ENST00000222482	Transcript
KLF14	0	.	GRCh38	chr7	130733862	130733862	+	Missense_Mutation	SNP	G	A	A	rs111400400		SKNAS_S2	NORMAL	G	G																c.172C>T	p.Pro58Ser	p.P58S	ENST00000583337	1/1	45	1	44				KLF14,missense_variant,p.Pro58Ser,ENST00000583337,NM_138693.3;	A	ENSG00000266265	ENST00000583337	Transcript
KLF14	0	.	GRCh38	chr7	130733894	130733894	+	Missense_Mutation	SNP	G	T	T	novel		SKNAS_S2	NORMAL	G	G																c.140C>A	p.Pro47Gln	p.P47Q	ENST00000583337	1/1	51	2	49				KLF14,missense_variant,p.Pro47Gln,ENST00000583337,NM_138693.3;	T	ENSG00000266265	ENST00000583337	Transcript
CLEC2L	0	.	GRCh38	chr7	139523986	139523986	+	Missense_Mutation	SNP	G	G	A	rs553916675		SKNAS_S2	NORMAL	G	G																c.59g>A	p.Arg20His	p.R20H	ENST00000422142	1/5	4	2	2				CLEC2L,missense_variant,p.Arg20His,ENST00000422142,NM_001080511.2;CLEC2L,upstream_gene_variant,,ENST00000521281,;	A	ENSG00000236279	ENST00000422142	Transcript
PRSS1	0	.	GRCh38	chr7	142752476	142752476	+	Missense_Mutation	SNP	G	G	C	novel		SKNAS_S2	NORMAL	G	G																c.500G>C	p.Ser167Thr	p.S167T	ENST00000311737	4/5	469	351	118				PRSS1,missense_variant,p.Ser181Thr,ENST00000486171,;PRSS1,missense_variant,p.Ser167Thr,ENST00000612126,;PRSS1,missense_variant,p.Ser167Thr,ENST00000311737,NM_002769.4;PRSS1,missense_variant,p.Ser157Thr,ENST00000619214,;PRSS1,missense_variant,p.Ser117Thr,ENST00000492062,;TRBC2,intron_variant,,ENST00000637077,;TRBC2,intron_variant,,ENST00000610416,;TRBC2,intron_variant,,ENST00000636844,;PRSS1,non_c…	C	ENSG00000204983	ENST00000311737	Transcript
PRSS1	0	.	GRCh38	chr7	142752490	142752490	+	Missense_Mutation	SNP	G	G	A	novel		SKNAS_S2	NORMAL	G	G																c.514G>A	p.Glu172Lys	p.E172K	ENST00000311737	4/5	489	365	124				PRSS1,missense_variant,p.Glu186Lys,ENST00000486171,;PRSS1,missense_variant,p.Glu172Lys,ENST00000612126,;PRSS1,missense_variant,p.Glu172Lys,ENST00000311737,NM_002769.4;PRSS1,missense_variant,p.Glu162Lys,ENST00000619214,;PRSS1,missense_variant,p.Glu122Lys,ENST00000492062,;TRBC2,intron_variant,,ENST00000637077,;TRBC2,intron_variant,,ENST00000610416,;TRBC2,intron_variant,,ENST00000636844,;PRSS1,non_c…	A	ENSG00000204983	ENST00000311737	Transcript
PRSS1	0	.	GRCh38	chr7	142752505	142752505	+	Nonsense_Mutation	SNP	G	G	T	novel		SKNAS_S2	NORMAL	G	G																c.529G>T	p.Gly177Ter	p.G177*	ENST00000311737	4/5	505	380	125				PRSS1,stop_gained,p.Gly191Ter,ENST00000486171,;PRSS1,stop_gained,p.Gly177Ter,ENST00000612126,;PRSS1,stop_gained,p.Gly177Ter,ENST00000311737,NM_002769.4;PRSS1,stop_gained,p.Gly167Ter,ENST00000619214,;PRSS1,stop_gained,p.Gly127Ter,ENST00000492062,;TRBC2,intron_variant,,ENST00000637077,;TRBC2,intron_variant,,ENST00000610416,;TRBC2,intron_variant,,ENST00000636844,;PRSS1,non_coding_transcript_exon_var…	T	ENSG00000204983	ENST00000311737	Transcript
PRSS1	0	.	GRCh38	chr7	142752506	142752506	+	Missense_Mutation	SNP	G	G	T	novel		SKNAS_S2	NORMAL	G	G																c.530G>T	p.Gly177Val	p.G177V	ENST00000311737	4/5	510	386	124				PRSS1,missense_variant,p.Gly191Val,ENST00000486171,;PRSS1,missense_variant,p.Gly177Val,ENST00000612126,;PRSS1,missense_variant,p.Gly177Val,ENST00000311737,NM_002769.4;PRSS1,missense_variant,p.Gly167Val,ENST00000619214,;PRSS1,missense_variant,p.Gly127Val,ENST00000492062,;TRBC2,intron_variant,,ENST00000637077,;TRBC2,intron_variant,,ENST00000610416,;TRBC2,intron_variant,,ENST00000636844,;PRSS1,non_c…	T	ENSG00000204983	ENST00000311737	Transcript
PRSS1	0	.	GRCh38	chr7	142752522	142752522	+	Missense_Mutation	SNP	C	C	G	novel		SKNAS_S2	NORMAL	C	C																c.546C>G	p.Asn182Lys	p.N182K	ENST00000311737	4/5	536	410	126				PRSS1,missense_variant,p.Asn196Lys,ENST00000486171,;PRSS1,missense_variant,p.Asn182Lys,ENST00000612126,;PRSS1,missense_variant,p.Asn182Lys,ENST00000311737,NM_002769.4;PRSS1,missense_variant,p.Asn172Lys,ENST00000619214,;PRSS1,missense_variant,p.Asn132Lys,ENST00000492062,;TRBC2,intron_variant,,ENST00000637077,;TRBC2,intron_variant,,ENST00000610416,;TRBC2,intron_variant,,ENST00000636844,;PRSS1,non_c…	G	ENSG00000204983	ENST00000311737	Transcript
PRSS2	0	.	GRCh38	chr7	142773976	142773976	+	Missense_Mutation	SNP	G	G	A	novel		SKNAS_S2	NORMAL	G	G																c.554G>A	p.Cys185Tyr	p.C185Y	ENST00000633969	5/6	542	410	132				PRSS2,missense_variant,p.Cys185Tyr,ENST00000633969,NM_001303414.1;PRSS2,missense_variant,p.Cys171Tyr,ENST00000632998,;PRSS2,missense_variant,p.Cys170Tyr,ENST00000632805,;PRSS2,missense_variant,p.Cys171Tyr,ENST00000539842,NM_002770.3;TRBC2,intron_variant,,ENST00000637077,;TRBC2,intron_variant,,ENST00000610416,;TRBC2,intron_variant,,ENST00000636844,;PRSS2,non_coding_transcript_exon_variant,,ENST000…	A	ENSG00000275896	ENST00000633969	Transcript
EPHB6	0	.	GRCh38	chr7	142865498	142865498	+	Missense_Mutation	SNP	G	T	T	rs8177146		SKNAS_S2	NORMAL	G	G																c.973G>T	p.Ala325Ser	p.A325S	ENST00000619012	8/20	123	0	123				EPHB6,missense_variant,p.Ala325Ser,ENST00000619012,;EPHB6,missense_variant,p.Ala325Ser,ENST00000422643,NM_004445.5;EPHB6,missense_variant,p.Ala32Ser,ENST00000411471,NM_001280795.2,NM_001280794.2;EPHB6,upstream_gene_variant,,ENST00000476059,;EPHB6,upstream_gene_variant,,ENST00000617632,;EPHB6,downstream_gene_variant,,ENST00000497095,;EPHB6,3_prime_UTR_variant,,ENST00000614832,;EPHB6,3_prime_UTR_va…	T	ENSG00000106123	ENST00000619012	Transcript
TRPV5	0	.	GRCh38	chr7	142912583	142912583	+	Missense_Mutation	SNP	T	C	C	rs4252499		SKNAS_S2	NORMAL	T	T																c.1687A>G	p.Thr563Ala	p.T563A	ENST00000265310	13/15	236	0	236				TRPV5,missense_variant,p.Thr563Ala,ENST00000265310,NM_019841.6;TRPV5,missense_variant,p.Thr508Ala,ENST00000439304,;	C	ENSG00000127412	ENST00000265310	Transcript
TRPV5	0	.	GRCh38	chr7	142929454	142929454	+	Missense_Mutation	SNP	T	C	C	rs4236480		SKNAS_S2	NORMAL	T	T																c.461A>G	p.His154Arg	p.H154R	ENST00000265310	4/15	340	1	339				TRPV5,missense_variant,p.His154Arg,ENST00000265310,NM_019841.6;TRPV5,missense_variant,p.His154Arg,ENST00000442623,;TRPV5,missense_variant,p.His148Arg,ENST00000439304,;	C	ENSG00000127412	ENST00000265310	Transcript
CTAGE15	0	.	GRCh38	chr7	143572280	143572280	+	Missense_Mutation	SNP	G	C	C	rs201542928		SKNAS_S2	NORMAL	G	G																c.463G>C	p.Glu155Gln	p.E155Q	ENST00000420911	1/1	8	0	8				CTAGE15,missense_variant,p.Glu155Gln,ENST00000420911,NM_001008747.2;RNU6-162P,upstream_gene_variant,,ENST00000516228,;	C	ENSG00000271079	ENST00000420911	Transcript
CTAGE15	0	.	GRCh38	chr7	143572680	143572680	+	Missense_Mutation	SNP	C	T	T	rs1731345		SKNAS_S2	NORMAL	C	C																c.863C>T	p.Thr288Met	p.T288M	ENST00000420911	1/1	80	2	78				CTAGE15,missense_variant,p.Thr288Met,ENST00000420911,NM_001008747.2;RNU6-162P,upstream_gene_variant,,ENST00000516228,;	T	ENSG00000271079	ENST00000420911	Transcript
CTAGE15	0	.	GRCh38	chr7	143573079	143573079	+	Missense_Mutation	SNP	A	G	G	rs62484910		SKNAS_S2	NORMAL	A	A																c.1262A>G	p.Glu421Gly	p.E421G	ENST00000420911	1/1	403	0	403				CTAGE15,missense_variant,p.Glu421Gly,ENST00000420911,NM_001008747.2;RNU6-162P,upstream_gene_variant,,ENST00000516228,;	G	ENSG00000271079	ENST00000420911	Transcript
TCAF2	0	.	GRCh38	chr7	143703208	143703208	+	Missense_Mutation	SNP	A	G	G	rs1568852		SKNAS_S2	NORMAL	A	A																c.214A>G	p.Thr72Ala	p.T72A	ENST00000444908	2/7	13	0	13				TCAF2,missense_variant,p.Thr72Ala,ENST00000441159,;TCAF2,missense_variant,p.Thr72Ala,ENST00000444908,NM_001130025.1;TCAF2,missense_variant,p.Thr72Ala,ENST00000357344,NM_173678.2;RP11-298A10.1,intron_variant,,ENST00000636919,;RP11-298A10.1,intron_variant,,ENST00000636123,;TCAF2,intron_variant,,ENST00000518791,;	G	ENSG00000170379	ENST00000444908	Transcript
TCAF2	0	.	GRCh38	chr7	143719990	143719990	+	Missense_Mutation	SNP	T	T	C	rs62486261		SKNAS_S2	NORMAL	T	T																c.931T>C	p.Cys311Arg	p.C311R	ENST00000444908	3/7	195	120	75				TCAF2,missense_variant,p.Cys311Arg,ENST00000441159,;TCAF2,missense_variant,p.Cys311Arg,ENST00000444908,NM_001130025.1;TCAF2,missense_variant,p.Cys311Arg,ENST00000357344,NM_173678.2;TCAF2,missense_variant,p.Cys147Arg,ENST00000411935,;TCAF2,missense_variant,p.Cys147Arg,ENST00000425618,NM_001130026.2;TCAF2,missense_variant,p.Cys126Arg,ENST00000518791,;RP11-298A10.1,intron_variant,,ENST00000636919,;R…	C	ENSG00000170379	ENST00000444908	Transcript
CTAGE6	0	.	GRCh38	chr7	143756373	143756373	+	Missense_Mutation	SNP	T	T	C	rs200305011		SKNAS_S2	NORMAL	T	T																c.1286A>G	p.Gln429Arg	p.Q429R	ENST00000470691	1/1	425	317	108				CTAGE6,missense_variant,p.Gln429Arg,ENST00000470691,NM_178561.4;RP11-298A10.1,intron_variant,,ENST00000636919,;RP11-298A10.1,intron_variant,,ENST00000636123,;RNU6-267P,upstream_gene_variant,,ENST00000516714,;	C	ENSG00000271321	ENST00000470691	Transcript
CTAGE6	0	.	GRCh38	chr7	143756374	143756374	+	Missense_Mutation	SNP	G	G	C	rs573701141		SKNAS_S2	NORMAL	G	G																c.1285C>G	p.Gln429Glu	p.Q429E	ENST00000470691	1/1	426	317	109				CTAGE6,missense_variant,p.Gln429Glu,ENST00000470691,NM_178561.4;RP11-298A10.1,intron_variant,,ENST00000636919,;RP11-298A10.1,intron_variant,,ENST00000636123,;RNU6-267P,upstream_gene_variant,,ENST00000516714,;	C	ENSG00000271321	ENST00000470691	Transcript
CTAGE6	0	.	GRCh38	chr7	143757288	143757288	+	Missense_Mutation	SNP	T	T	G	novel		SKNAS_S2	NORMAL	T	T																c.371A>C	p.Glu124Ala	p.E124A	ENST00000470691	1/1	16	4	12				CTAGE6,missense_variant,p.Glu124Ala,ENST00000470691,NM_178561.4;RP11-298A10.1,intron_variant,,ENST00000636919,;RP11-298A10.1,intron_variant,,ENST00000636123,;RNU6-267P,upstream_gene_variant,,ENST00000516714,;RP11-61L23.2,downstream_gene_variant,,ENST00000491047,;	G	ENSG00000271321	ENST00000470691	Transcript
CTAGE4	0	.	GRCh38	chr7	144185604	144185604	+	Missense_Mutation	SNP	A	A	G	rs145692929		SKNAS_S2	NORMAL	A	A																c.2101A>G	p.Ile701Val	p.I701V	ENST00000486333	1/1	2008	1445	563				CTAGE4,missense_variant,p.Ile701Val,ENST00000486333,NM_198495.2;ARHGEF35,downstream_gene_variant,,ENST00000378115,NM_001003702.2;	G	ENSG00000225932	ENST00000486333	Transcript
OR2A1	0	.	GRCh38	chr7	144318627	144318627	+	Missense_Mutation	SNP	C	G	G	rs201568948		SKNAS_S2	NORMAL	C	C																c.503C>G	p.Ser168Cys	p.S168C	ENST00000408951	1/1	163	2	161				OR2A1,missense_variant,p.Ser168Cys,ENST00000408951,NM_001005287.1;OR2A1-AS1,intron_variant,,ENST00000463561,;OR2A1-AS1,intron_variant,,ENST00000486094,;OR2A1-AS1,intron_variant,,ENST00000476560,;OR2A1-AS1,intron_variant,,ENST00000487102,;OR2A1-AS1,intron_variant,,ENST00000475089,;OR2A1-AS1,intron_variant,,ENST00000478806,;OR2A1-AS1,intron_variant,,ENST00000488041,;OR2A1-AS1,intron_variant,,ENST00…	G	ENSG00000221970	ENST00000408951	Transcript
ARHGEF5	0	.	GRCh38	chr7	144362670	144362671	+	Frame_Shift_Ins	INS	-	-	TGGAGGCTGAGGAGGCCCAGCG	rs766185415		SKNAS_S2	NORMAL	-	-																c.7_28dupGCTGAGGAGGCCCAGCGTGGAG	p.Ala10GlyfsTer2	p.A10Gfs*2	ENST00000056217	2/15	587	389	198				ARHGEF5,frameshift_variant,p.Ala10GlyfsTer2,ENST00000056217,NM_005435.3;ARHGEF5,frameshift_variant,p.Ala10GlyfsTer2,ENST00000498580,;ARHGEF5,upstream_gene_variant,,ENST00000474817,;ARHGEF5,upstream_gene_variant,,ENST00000471847,;	TGGAGGCTGAGGAGGCCCAGCG	ENSG00000050327	ENST00000056217	Transcript
ARHGEF5	0	.	GRCh38	chr7	144363709	144363709	+	Missense_Mutation	SNP	C	T	T	rs3823677		SKNAS_S2	NORMAL	C	C																c.1040C>T	p.Thr347Ile	p.T347I	ENST00000056217	2/15	103	14	89				ARHGEF5,missense_variant,p.Thr347Ile,ENST00000056217,NM_005435.3;ARHGEF5,intron_variant,,ENST00000498580,;ARHGEF5,upstream_gene_variant,,ENST00000474817,;ARHGEF5,upstream_gene_variant,,ENST00000471847,;	T	ENSG00000050327	ENST00000056217	Transcript
ARHGEF5	0	.	GRCh38	chr7	144364040	144364040	+	Missense_Mutation	SNP	G	G	C	novel		SKNAS_S2	NORMAL	G	G																c.1371G>C	p.Arg457Ser	p.R457S	ENST00000056217	2/15	194	125	69				ARHGEF5,missense_variant,p.Arg457Ser,ENST00000056217,NM_005435.3;ARHGEF5,intron_variant,,ENST00000498580,;ARHGEF5,upstream_gene_variant,,ENST00000474817,;ARHGEF5,upstream_gene_variant,,ENST00000471847,;	C	ENSG00000050327	ENST00000056217	Transcript
SSPO	0	.	GRCh38	chr7	149818100	149818101	+	Nonsense_Mutation	INS	-	A	A	novel		SKNAS_S2	NORMAL	-	-																c.11582dupA	p.Tyr3861Ter	p.Y3861*	ENST00000378016	79/107	157	1	156				SSPO,stop_gained,p.Tyr3861Ter,ENST00000378016,NM_198455.2;SSPO,non_coding_transcript_exon_variant,,ENST00000623373,;SSPO,upstream_gene_variant,,ENST00000492965,;SSPO,upstream_gene_variant,,ENST00000488835,;SSPO,upstream_gene_variant,,ENST00000461331,;	A	ENSG00000197558	ENST00000378016	Transcript
KMT2C	0	.	GRCh38	chr7	152229936	152229936	+	Missense_Mutation	SNP	C	C	A	rs28522267		SKNAS_S2	NORMAL	C	C																c.2963G>T	p.Cys988Phe	p.C988F	ENST00000262189	18/59	439	235	204				KMT2C,missense_variant,p.Cys988Phe,ENST00000262189,NM_170606.2;KMT2C,missense_variant,p.Cys988Phe,ENST00000355193,;KMT2C,missense_variant,p.Cys144Phe,ENST00000418673,;KMT2C,3_prime_UTR_variant,,ENST00000558084,;KMT2C,non_coding_transcript_exon_variant,,ENST00000473186,;	A	ENSG00000055609	ENST00000262189	Transcript
KMT2C	0	.	GRCh38	chr7	152247986	152247987	+	Nonsense_Mutation	INS	-	-	T	rs150073007		SKNAS_S2	NORMAL	-	-																c.2447dupA	p.Tyr816Ter	p.Y816*	ENST00000262189	14/59	632	509	123				KMT2C,stop_gained,p.Tyr816Ter,ENST00000262189,NM_170606.2;KMT2C,stop_gained,p.Tyr816Ter,ENST00000355193,;KMT2C,stop_gained,p.Tyr12Ter,ENST00000418673,;KMT2C,stop_gained,p.Tyr816Ter,ENST00000558084,;	T	ENSG00000055609	ENST00000262189	Transcript
KMT2C	0	.	GRCh38	chr7	152273771	152273771	+	Missense_Mutation	SNP	T	T	A	rs10454320		SKNAS_S2	NORMAL	T	T																c.946A>T	p.Thr316Ser	p.T316S	ENST00000262189	7/59	523	359	163				KMT2C,missense_variant,p.Thr316Ser,ENST00000262189,NM_170606.2;KMT2C,missense_variant,p.Thr316Ser,ENST00000355193,;KMT2C,missense_variant,p.Thr316Ser,ENST00000558084,;	A	ENSG00000055609	ENST00000262189	Transcript
NOM1	0	.	GRCh38	chr7	156963137	156963137	+	Missense_Mutation	SNP	A	A	G	rs138677884		SKNAS_S2	NORMAL	A	A																c.1873A>G	p.Ser625Gly	p.S625G	ENST00000275820	6/11	232	118	114				NOM1,missense_variant,p.Ser625Gly,ENST00000275820,NM_138400.1;NOM1,downstream_gene_variant,,ENST00000460332,;NOM1,non_coding_transcript_exon_variant,,ENST00000469271,;NOM1,non_coding_transcript_exon_variant,,ENST00000475176,;NOM1,non_coding_transcript_exon_variant,,ENST00000472491,;NOM1,non_coding_transcript_exon_variant,,ENST00000489850,;NOM1,upstream_gene_variant,,ENST00000485661,;	G	ENSG00000146909	ENST00000275820	Transcript
WDR60	0	.	GRCh38	chr7	158887026	158887026	+	Missense_Mutation	SNP	C	C	T	rs139730326		SKNAS_S2	NORMAL	C	C																c.941C>T	p.Ala314Val	p.A314V	ENST00000407559	7/25	139	84	55				WDR60,missense_variant,p.Ala314Val,ENST00000407559,NM_018051.4;WDR60,missense_variant,p.Ala91Val,ENST00000444851,;WDR60,non_coding_transcript_exon_variant,,ENST00000467220,;	T	ENSG00000126870	ENST00000407559	Transcript
OR4F21	0	.	GRCh38	chr8	166526	166526	+	Missense_Mutation	SNP	C	C	G	rs200170891		SKNAS_S2	NORMAL	C	C																c.499N>C	p.Ala167Pro	p.A167P	ENST00000320901	1/1	61	38	23				OR4F21,missense_variant,p.Ala167Pro,ENST00000320901,NM_001005504.1;	G	ENSG00000176269	ENST00000320901	Transcript
DLGAP2	0	.	GRCh38	chr8	1668559	1668559	+	Missense_Mutation	SNP	G	G	A	rs199625316		SKNAS_S2	NORMAL	G	G																c.1801N>A	p.Ala601Thr	p.A601T	ENST00000612087	6/11	407	226	181				DLGAP2,missense_variant,p.Ala601Thr,ENST00000612087,NM_001277161.1;DLGAP2,missense_variant,p.Ala618Thr,ENST00000520901,;DLGAP2,missense_variant,p.Ala681Thr,ENST00000637795,;DLGAP2,missense_variant,p.Ala680Thr,ENST00000421627,;DLGAP2,missense_variant,p.Ala601Thr,ENST00000637152,NM_004745.4;	A	ENSG00000198010	ENST00000612087	Transcript
MYOM2	0	.	GRCh38	chr8	2101041	2101041	+	Missense_Mutation	SNP	G	G	A	rs968381		SKNAS_S2	NORMAL	G	G																c.2606N>A	p.Ser869Asn	p.S869N	ENST00000262113	20/37	121	65	56				MYOM2,missense_variant,p.Ser869Asn,ENST00000262113,NM_003970.3;MYOM2,missense_variant,p.Ser294Asn,ENST00000523438,;MYOM2,non_coding_transcript_exon_variant,,ENST00000518203,;MYOM2,non_coding_transcript_exon_variant,,ENST00000519372,;MYOM2,upstream_gene_variant,,ENST00000517520,;	A	ENSG00000036448	ENST00000262113	Transcript
XKR5	0	.	GRCh38	chr8	6811250	6811250	+	Missense_Mutation	SNP	G	G	A	rs199564753		SKNAS_S2	NORMAL	G	G																c.2009N>T	p.Thr670Met	p.T670M	ENST00000618742	7/7	181	82	99				XKR5,missense_variant,p.Thr670Met,ENST00000618742,NM_207411.4,NM_001289973.1;XKR5,3_prime_UTR_variant,,ENST00000618990,;	A	ENSG00000275591	ENST00000618742	Transcript
USP17L1	0	.	GRCh38	chr8	7333694	7333694	+	Missense_Mutation	SNP	C	C	G	rs202154298		SKNAS_S2	NORMAL	C	C																c.1308N>G	p.His436Gln	p.H436Q	ENST00000529559	1/1	531	277	254				USP17L1,missense_variant,p.His436Gln,ENST00000529559,NM_001256873.1;USP17L4,upstream_gene_variant,,ENST00000526929,NM_001256874.1;FAM66B,intron_variant,,ENST00000606573,;FAM66B,intron_variant,,ENST00000529456,;	G	ENSG00000230549	ENST00000529559	Transcript
ZNF705G	0	.	GRCh38	chr8	7358172	7358172	+	Missense_Mutation	SNP	A	A	G	rs9693671		SKNAS_S2	NORMAL	A	A																c.707N>C	p.Val236Ala	p.V236A	ENST00000400156	7/7	688	214	474				ZNF705G,missense_variant,p.Val236Ala,ENST00000400156,NM_001164457.1;FAM66B,upstream_gene_variant,,ENST00000606573,;FAM66B,upstream_gene_variant,,ENST00000529456,;	G	ENSG00000215372	ENST00000400156	Transcript
ZNF705G	0	.	GRCh38	chr8	7359650	7359650	+	Missense_Mutation	SNP	G	G	A	rs56023905		SKNAS_S2	NORMAL	G	G																c.287N>T	p.Thr96Ile	p.T96I	ENST00000400156	6/7	486	194	292				ZNF705G,missense_variant,p.Thr96Ile,ENST00000400156,NM_001164457.1;FAM66B,upstream_gene_variant,,ENST00000606573,;FAM66B,upstream_gene_variant,,ENST00000529456,;	A	ENSG00000215372	ENST00000400156	Transcript
ZNF705G	0	.	GRCh38	chr8	7360315	7360315	+	Missense_Mutation	SNP	A	A	C	rs3989701		SKNAS_S2	NORMAL	A	A																c.157N>G	p.Ser53Ala	p.S53A	ENST00000400156	5/7	574	232	342				ZNF705G,missense_variant,p.Ser53Ala,ENST00000400156,NM_001164457.1;FAM66B,upstream_gene_variant,,ENST00000606573,;FAM66B,upstream_gene_variant,,ENST00000529456,;	C	ENSG00000215372	ENST00000400156	Transcript
ZNF705G	0	.	GRCh38	chr8	7361110	7361110	+	Missense_Mutation	SNP	C	C	T	rs3989698		SKNAS_S2	NORMAL	C	C																c.139N>A	p.Gly47Arg	p.G47R	ENST00000400156	4/7	534	206	328				ZNF705G,missense_variant,p.Gly47Arg,ENST00000400156,NM_001164457.1;	T	ENSG00000215372	ENST00000400156	Transcript
ZNF705G	0	.	GRCh38	chr8	7361230	7361230	+	Missense_Mutation	SNP	G	G	C	rs3989697		SKNAS_S2	NORMAL	G	G																c.19N>G	p.Leu7Val	p.L7V	ENST00000400156	4/7	381	200	181				ZNF705G,missense_variant,p.Leu7Val,ENST00000400156,NM_001164457.1;	C	ENSG00000215372	ENST00000400156	Transcript
SPAG11B	0	.	GRCh38	chr8	7450864	7450864	+	Missense_Mutation	SNP	T	T	C	rs1042797		SKNAS_S2	NORMAL	T	T																c.251N>G	p.His84Arg	p.H84R	ENST00000398462	3/3	569	295	274				SPAG11B,missense_variant,p.His84Arg,ENST00000398462,NM_058201.2;SPAG11B,missense_variant,p.His84Arg,ENST00000359758,NM_058200.2;SPAG11B,missense_variant,p.His31Arg,ENST00000458665,NM_058207.2;SPAG11B,3_prime_UTR_variant,,ENST00000297498,NM_016512.3;SPAG11B,3_prime_UTR_variant,,ENST00000528168,NM_058206.3;SPAG11B,intron_variant,,ENST00000361111,NM_058202.2;SPAG11B,intron_variant,,ENST00000528943,;…	C	ENSG00000164871	ENST00000398462	Transcript
DEFB107B	0	.	GRCh38	chr8	7495961	7495961	+	Missense_Mutation	SNP	T	A	A	novel		SKNAS_S2	NORMAL	T	T																c.28N>A	p.Phe10Ile	p.F10I	ENST00000355602	1/2	29	2	27				DEFB107B,missense_variant,p.Phe10Ile,ENST00000355602,NM_001040705.1;	A	ENSG00000198129	ENST00000355602	Transcript
PRR23D1	0	.	GRCh38	chr8	7541250	7541250	+	Missense_Mutation	SNP	T	T	G	rs2737502		SKNAS_S2	NORMAL	T	T																c.210N>G	p.Asn70Lys	p.N70K	ENST00000533250	4/4	135	64	71				PRR23D1,missense_variant,p.Asn70Lys,ENST00000533250,NM_001282479.1;	G	ENSG00000255251	ENST00000533250	Transcript
PRR23D1	0	.	GRCh38	chr8	7541456	7541456	+	Missense_Mutation	SNP	T	T	C	rs775260394		SKNAS_S2	NORMAL	T	T																c.416N>C	p.Ile139Thr	p.I139T	ENST00000533250	4/4	35	18	17				PRR23D1,missense_variant,p.Ile139Thr,ENST00000533250,NM_001282479.1;	C	ENSG00000255251	ENST00000533250	Transcript
DEFB104A	0	.	GRCh38	chr8	7836512	7836512	+	Missense_Mutation	SNP	A	A	G	rs2680507		SKNAS_S2	NORMAL	A	A																c.28N>G	p.Ile10Val	p.I10V	ENST00000314265	1/2	164	114	50				DEFB104A,missense_variant,p.Ile10Val,ENST00000314265,NM_080389.2;	G	ENSG00000176782	ENST00000314265	Transcript
RP1L1	0	.	GRCh38	chr8	10610142	10610142	+	Missense_Mutation	SNP	G	C	C	rs4840501		SKNAS_S2	NORMAL	G	G																c.3956N>G	p.Ala1319Gly	p.A1319G	ENST00000382483	4/4	345	1	344				RP1L1,missense_variant,p.Ala1319Gly,ENST00000382483,NM_178857.5;	C	ENSG00000183638	ENST00000382483	Transcript
FAM86B1	0	.	GRCh38	chr8	12185523	12185523	+	Missense_Mutation	SNP	C	C	A	rs9774712		SKNAS_S2	NORMAL	C	C																c.643N>T	p.Val215Leu	p.V215L	ENST00000448228	6/7	55	26	19				FAM86B1,missense_variant,p.Val215Leu,ENST00000448228,NM_001083537.1;FAM86B1,missense_variant,p.Val249Leu,ENST00000533852,;FAM86B1,missense_variant,p.Arg126Leu,ENST00000534520,;FAM86B1,downstream_gene_variant,,ENST00000524571,;FAM86B1,downstream_gene_variant,,ENST00000533513,;FAM86B1,missense_variant,p.Arg126Leu,ENST00000340537,;FAM86B1,missense_variant,p.Arg78Leu,ENST00000530385,;FAM86B1,splice_r…	A	ENSG00000186523	ENST00000448228	Transcript
FAM86B1	0	.	GRCh38	chr8	12186441	12186444	+	Frame_Shift_Del	DEL	CTGT	CTGT	-	rs777526481		SKNAS_S2	NORMAL	CTGT	CTGT																c.548_551delNNNN	p.Asp183AlafsTer4	p.D183Afs*4	ENST00000448228	5/7	261	211	50				FAM86B1,frameshift_variant,p.Asp183AlafsTer4,ENST00000448228,NM_001083537.1;FAM86B1,frameshift_variant,p.Asp217AlafsTer4,ENST00000533852,;FAM86B1,3_prime_UTR_variant,,ENST00000524571,;FAM86B1,intron_variant,,ENST00000534520,;FAM86B1,downstream_gene_variant,,ENST00000533513,;FAM86B1,3_prime_UTR_variant,,ENST00000431227,;FAM86B1,3_prime_UTR_variant,,ENST00000526708,;FAM86B1,non_coding_transcript_ex…	-	ENSG00000186523	ENST00000448228	Transcript
FAM86B1	0	.	GRCh38	chr8	12186708	12186708	+	Missense_Mutation	SNP	G	G	C	rs201723492		SKNAS_S2	NORMAL	G	G																c.366N>G	p.Phe122Leu	p.F122L	ENST00000448228	4/7	69	48	21				FAM86B1,missense_variant,p.Phe122Leu,ENST00000448228,NM_001083537.1;FAM86B1,missense_variant,p.Phe156Leu,ENST00000533852,;FAM86B1,missense_variant,p.Phe94Leu,ENST00000524571,;FAM86B1,missense_variant,p.Phe122Leu,ENST00000534520,;FAM86B1,missense_variant,p.Phe156Leu,ENST00000533513,;FAM86B1,stop_gained,p.Ser54Ter,ENST00000431227,;FAM86B1,missense_variant,p.Phe122Leu,ENST00000340537,;FAM86B1,missen…	C	ENSG00000186523	ENST00000448228	Transcript
FAM86B1	0	.	GRCh38	chr8	12191811	12191811	+	Missense_Mutation	SNP	C	A	A	rs200411374		SKNAS_S2	NORMAL	C	C																c.127N>T	p.Asp43Tyr	p.D43Y	ENST00000448228	2/7	22	0	22				FAM86B1,missense_variant,p.Asp43Tyr,ENST00000448228,NM_001083537.1;FAM86B1,missense_variant,p.Asp43Tyr,ENST00000533852,;FAM86B1,missense_variant,p.Asp42Tyr,ENST00000524571,;FAM86B1,missense_variant,p.Asp43Tyr,ENST00000534520,;FAM86B1,missense_variant,p.Asp43Tyr,ENST00000533513,;AC145124.2,upstream_gene_variant,,ENST00000528514,;FAM86B1,missense_variant,p.Asp43Tyr,ENST00000340537,;FAM86B1,missense…	A	ENSG00000186523	ENST00000448228	Transcript
FAM86B2	0	.	GRCh38	chr8	12434084	12434084	+	Missense_Mutation	SNP	C	C	A	rs146321506		SKNAS_S2	NORMAL	C	C																c.127N>T	p.Asp43Tyr	p.D43Y	ENST00000262365	2/8	354	102	252				FAM86B2,missense_variant,p.Asp43Tyr,ENST00000262365,NM_001137610.1;FAM86B2,missense_variant,p.Asp43Tyr,ENST00000527331,;FAM86B2,missense_variant,p.Asp43Tyr,ENST00000532480,;FAM86B2,5_prime_UTR_variant,,ENST00000309608,;	A	ENSG00000145002	ENST00000262365	Transcript
ADAM7	0	.	GRCh38	chr8	24487298	24487298	+	Missense_Mutation	SNP	G	G	A	rs146451180		SKNAS_S2	NORMAL	G	G																c.1072N>A	p.Val358Met	p.V358M	ENST00000175238	11/22	248	140	108				ADAM7,missense_variant,p.Val358Met,ENST00000175238,NM_003817.3;ADAM7,missense_variant,p.Val358Met,ENST00000380789,;ADAM7,missense_variant,p.Val130Met,ENST00000520720,;RP11-624C23.1,intron_variant,,ENST00000519689,;RP11-624C23.1,intron_variant,,ENST00000523578,;RP11-561E1.1,downstream_gene_variant,,ENST00000519364,;	A	ENSG00000069206	ENST00000175238	Transcript
SFRP1	0	.	GRCh38	chr8	41303488	41303488	+	Missense_Mutation	SNP	T	T	C	rs141186016		SKNAS_S2	NORMAL	T	T																c.595N>G	p.Ile199Val	p.I199V	ENST00000220772	2/3	241	118	123				SFRP1,missense_variant,p.Ile199Val,ENST00000220772,NM_003012.4;SFRP1,missense_variant,p.Ile63Val,ENST00000379845,;	C	ENSG00000104332	ENST00000220772	Transcript
RB1CC1	0	.	GRCh38	chr8	52636056	52636056	+	Missense_Mutation	SNP	T	T	C	rs138520283		SKNAS_S2	NORMAL	T	T																c.4351N>G	p.Met1451Val	p.M1451V	ENST00000025008	19/24	24	16	8				RB1CC1,missense_variant,p.Met1451Val,ENST00000025008,NM_014781.4;RB1CC1,missense_variant,p.Met1451Val,ENST00000435644,NM_001083617.1;RB1CC1,upstream_gene_variant,,ENST00000519912,;RB1CC1,intron_variant,,ENST00000521611,;RB1CC1,non_coding_transcript_exon_variant,,ENST00000522957,;	C	ENSG00000023287	ENST00000025008	Transcript
BHLHE22	0	.	GRCh38	chr8	64581006	64581045	+	Frame_Shift_Del	DEL	GGCAGGGCTGCTGTTGCCGCCGCCTGGAGGAGGCGGCGGC	GGCAGGGCTGCTGTTGCCGCCGCCTGGAGGAGGCGGCGGC	-	rs778657494		SKNAS_S2	NORMAL	GGCAGGGCTGCTGTTGCCGCCGCCTGGAGGAGGCGGCGGC	GGCAGGGCTGCTGTTGCCGCCGCCTGGAGGAGGCGGCGGC																c.216_255delNNNNNNNNNNNNNNNNNNNNNNNNNNNNNNNNNNNNNNNN	p.Gly74AlafsTer18	p.G74Afs*18	ENST00000321870	1/1	122	96	26				BHLHE22,frameshift_variant,p.Gly74AlafsTer18,ENST00000321870,NM_152414.4;RP11-21C4.1,intron_variant,,ENST00000517909,;RP11-21C4.1,upstream_gene_variant,,ENST00000520834,;	-	ENSG00000180828	ENST00000321870	Transcript
TRPA1	0	.	GRCh38	chr8	72069140	72069140	+	Missense_Mutation	SNP	G	G	T	rs61753713		SKNAS_S2	NORMAL	G	G																c.327N>A	p.Asn109Lys	p.N109K	ENST00000262209	3/27	443	249	194				TRPA1,missense_variant,p.Asn109Lys,ENST00000262209,NM_007332.2;TRPA1,upstream_gene_variant,,ENST00000523582,;MSC-AS1,intron_variant,,ENST00000518916,;	T	ENSG00000104321	ENST00000262209	Transcript
KIAA1429	0	.	GRCh38	chr8	94519082	94519082	+	Missense_Mutation	SNP	G	G	A	rs139266529		SKNAS_S2	NORMAL	G	G																c.2416N>T	p.Pro806Ser	p.P806S	ENST00000297591	9/24	379	203	176				KIAA1429,missense_variant,p.Pro806Ser,ENST00000297591,NM_015496.4;KIAA1429,missense_variant,p.Pro806Ser,ENST00000421249,NM_183009.2;KIAA1429,missense_variant,p.Pro159Ser,ENST00000522263,;	A	ENSG00000164944	ENST00000297591	Transcript
POP1	0	.	GRCh38	chr8	98127678	98127678	+	Missense_Mutation	SNP	T	T	C	novel		SKNAS_S2	NORMAL	T	T																c.226N>C	p.Ser76Pro	p.S76P	ENST00000401707	3/16	394	197	197				POP1,missense_variant,p.Ser76Pro,ENST00000401707,NM_001145861.1,NM_001145860.1;POP1,missense_variant,p.Ser76Pro,ENST00000349693,NM_015029.2;POP1,missense_variant,p.Ser76Pro,ENST00000522319,;	C	ENSG00000104356	ENST00000401707	Transcript
NIPAL2	0	.	GRCh38	chr8	98205163	98205163	+	Missense_Mutation	SNP	T	T	C	rs35376347		SKNAS_S2	NORMAL	T	T																c.739N>G	p.Ile247Val	p.I247V	ENST00000341166	7/12	309	178	131				NIPAL2,missense_variant,p.Ile247Val,ENST00000341166,NM_024759.2;NIPAL2,missense_variant,p.Ile247Val,ENST00000430223,NM_001321636.1,NM_001321635.1;NIPAL2,non_coding_transcript_exon_variant,,ENST00000520545,;NIPAL2,non_coding_transcript_exon_variant,,ENST00000521820,;	C	ENSG00000104361	ENST00000341166	Transcript
TRPS1	0	.	GRCh38	chr8	115619164	115619164	+	Missense_Mutation	SNP	G	G	A	rs746366795		SKNAS_S2	NORMAL	G	G																c.934N>T	p.Pro312Ser	p.P312S	ENST00000395715	3/7	218	123	95				TRPS1,missense_variant,p.Pro312Ser,ENST00000395715,NM_001282903.2,NM_014112.4,NM_001330599.1;TRPS1,missense_variant,p.Pro299Ser,ENST00000220888,;TRPS1,missense_variant,p.Pro303Ser,ENST00000520276,NM_001282902.2;TRPS1,missense_variant,p.Pro253Ser,ENST00000519076,;TRPS1,missense_variant,p.Pro299Ser,ENST00000519674,;TRPS1,missense_variant,p.Pro303Ser,ENST00000517323,;TRPS1,downstream_gene_variant,,E…	A	ENSG00000104447	ENST00000395715	Transcript
ZHX1	0	.	GRCh38	chr8	123255426	123255426	+	Missense_Mutation	SNP	G	G	A	rs35951597		SKNAS_S2	NORMAL	G	G																c.521N>T	p.Ser174Leu	p.S174L	ENST00000297857	3/4	331	149	182				ZHX1,missense_variant,p.Ser174Leu,ENST00000297857,NM_001017926.2;ZHX1,missense_variant,p.Ser174Leu,ENST00000395571,NM_007222.4;ZHX1,missense_variant,p.Ser174Leu,ENST00000522655,;ZHX1-C8orf76,intron_variant,,ENST00000357082,NM_001204180.1;ZHX1-C8orf76,intron_variant,,ENST00000622816,;ZHX1,upstream_gene_variant,,ENST00000602651,;ZHX1,intron_variant,,ENST00000517516,;ZHX1,downstream_gene_variant,,EN…	A	ENSG00000165156	ENST00000297857	Transcript
SLC45A4	0	.	GRCh38	chr8	141212232	141212232	+	Missense_Mutation	SNP	C	C	T	rs145913953		SKNAS_S2	NORMAL	C	C																c.2266N>A	p.Glu756Lys	p.E756K	ENST00000517878	7/8	312	121	191				SLC45A4,missense_variant,p.Glu705Lys,ENST00000519067,NM_001286648.1;SLC45A4,missense_variant,p.Glu705Lys,ENST00000024061,NM_001080431.2;SLC45A4,missense_variant,p.Glu756Lys,ENST00000517878,NM_001286646.1;	T	ENSG00000022567	ENST00000517878	Transcript
JRK	0	.	GRCh38	chr8	142664633	142664633	+	Missense_Mutation	SNP	T	T	C	rs2976399		SKNAS_S2	NORMAL	T	T																c.1426N>G	p.Arg476Gly	p.R476G	ENST00000612905	2/2	377	265	111				JRK,missense_variant,p.Arg476Gly,ENST00000612905,NM_003724.3;JRK,missense_variant,p.Arg476Gly,ENST00000614134,;JRK,missense_variant,p.Arg476Gly,ENST00000615982,NM_001279352.1;JRK,missense_variant,p.Arg476Gly,ENST00000571961,NM_001077527.2;JRK,downstream_gene_variant,,ENST00000503272,;JRK,downstream_gene_variant,,ENST00000591357,;JRK,upstream_gene_variant,,ENST00000506774,;	C	ENSG00000234616	ENST00000612905	Transcript
GPIHBP1	0	.	GRCh38	chr8	143213308	143213308	+	Missense_Mutation	SNP	T	G	G	rs11538389		SKNAS_S2	NORMAL	T	T																c.41N>G	p.Phe14Cys	p.F14C	ENST00000622500	1/4	218	1	217				GPIHBP1,missense_variant,p.Phe14Cys,ENST00000622500,NM_001301772.1,NM_178172.5;	G	ENSG00000277494	ENST00000622500	Transcript
EPPK1	0	.	GRCh38	chr8	143859307	143859307	+	Missense_Mutation	SNP	G	G	T	novel		SKNAS_S2	NORMAL	G	G																c.13947N>A	p.Asp4649Glu	p.D4649E	ENST00000615648	2/2	12	7	5				EPPK1,missense_variant,p.Asp4649Glu,ENST00000615648,NM_031308.3;EPPK1,missense_variant,p.Asp4624Glu,ENST00000568225,;	T	ENSG00000261150	ENST00000615648	Transcript
EPPK1	0	.	GRCh38	chr8	143863764	143863764	+	Missense_Mutation	SNP	C	C	T	novel		SKNAS_S2	NORMAL	C	C																c.9490N>A	p.Ala3164Thr	p.A3164T	ENST00000615648	2/2	19	13	6				EPPK1,missense_variant,p.Ala3164Thr,ENST00000615648,NM_031308.3;EPPK1,missense_variant,p.Ala3139Thr,ENST00000568225,;	T	ENSG00000261150	ENST00000615648	Transcript
EPPK1	0	.	GRCh38	chr8	143863773	143863773	+	Missense_Mutation	SNP	C	C	T	novel		SKNAS_S2	NORMAL	C	C																c.9481N>A	p.Ala3161Thr	p.A3161T	ENST00000615648	2/2	19	12	7				EPPK1,missense_variant,p.Ala3161Thr,ENST00000615648,NM_031308.3;EPPK1,missense_variant,p.Ala3136Thr,ENST00000568225,;	T	ENSG00000261150	ENST00000615648	Transcript
EPPK1	0	.	GRCh38	chr8	143865615	143865615	+	Missense_Mutation	SNP	T	C	C	novel		SKNAS_S2	NORMAL	T	T																c.7639N>G	p.Arg2547Gly	p.R2547G	ENST00000615648	2/2	7	0	7				EPPK1,missense_variant,p.Arg2547Gly,ENST00000615648,NM_031308.3;EPPK1,missense_variant,p.Arg2522Gly,ENST00000568225,;	C	ENSG00000261150	ENST00000615648	Transcript
WDR97	0	.	GRCh38	chr8	144116222	144116222	+	Missense_Mutation	SNP	C	C	T	rs750207651		SKNAS_S2	NORMAL	C	C																c.4798N>T	p.Pro1600Ser	p.P1600S	ENST00000323662	24/24	277	205	72				WDR97,missense_variant,p.Pro1600Ser,ENST00000323662,NM_001316309.1;WDR97,3_prime_UTR_variant,,ENST00000534167,;WDR97,non_coding_transcript_exon_variant,,ENST00000528691,;WDR97,non_coding_transcript_exon_variant,,ENST00000525150,;WDR97,non_coding_transcript_exon_variant,,ENST00000529209,;	T	ENSG00000179698	ENST00000323662	Transcript
FBXL6	0	.	GRCh38	chr8	144355665	144355665	+	Missense_Mutation	SNP	C	T	T			SKNAS_S2	NORMAL	C	C																c.1486N>A	p.Gly496Ser	p.G496S	ENST00000331890	9/9	290	0	290				FBXL6,missense_variant,p.Gly496Ser,ENST00000331890,NM_012162.3;FBXL6,missense_variant,p.Gly490Ser,ENST00000455319,NM_024555.5;SLC52A2,intron_variant,,ENST00000524541,;SLC52A2,upstream_gene_variant,,ENST00000532887,;SLC52A2,upstream_gene_variant,,ENST00000329994,NM_024531.4;SLC52A2,upstream_gene_variant,,ENST00000527078,;SLC52A2,upstream_gene_variant,,ENST00000402965,NM_001253815.1;SLC52A2,upstrea…	T	ENSG00000182325	ENST00000331890	Transcript
ADCK5	0	.	GRCh38	chr8	144379425	144379425	+	Missense_Mutation	SNP	C	C	A	rs6599528		SKNAS_S2	NORMAL	C	C																c.51N>A	p.Ser17Arg	p.S17R	ENST00000308860	2/15	687	470	217				ADCK5,missense_variant,p.Ser17Arg,ENST00000308860,NM_174922.4;ADCK5,non_coding_transcript_exon_variant,,ENST00000526231,;ADCK5,non_coding_transcript_exon_variant,,ENST00000534714,;ADCK5,downstream_gene_variant,,ENST00000525136,;ADCK5,missense_variant,p.Ser17Arg,ENST00000529654,;ADCK5,missense_variant,p.Ala50Glu,ENST00000533715,;ADCK5,missense_variant,p.Ser17Arg,ENST00000526833,;ADCK5,non_coding_t…	A	ENSG00000173137	ENST00000308860	Transcript
SLC39A4	0	.	GRCh38	chr8	144414297	144414297	+	Missense_Mutation	SNP	C	G	G			SKNAS_S2	NORMAL	C	C																c.1114N>C	p.Val372Leu	p.V372L	ENST00000301305	6/12	656	0	656				SLC39A4,missense_variant,p.Val347Leu,ENST00000276833,NM_017767.2;SLC39A4,missense_variant,p.Val372Leu,ENST00000301305,NM_130849.3;CPSF1,upstream_gene_variant,,ENST00000616140,NM_013291.2;SLC39A4,downstream_gene_variant,,ENST00000526658,;GS1-393G12.14,downstream_gene_variant,,ENST00000607491,;SLC39A4,upstream_gene_variant,,ENST00000531013,;SLC39A4,upstream_gene_variant,,ENST00000527148,;SLC39A4,up…	G	ENSG00000147804	ENST00000301305	Transcript
SLC39A4	0	.	GRCh38	chr8	144415811	144415811	+	Missense_Mutation	SNP	A	G	G			SKNAS_S2	NORMAL	A	A																c.473N>C	p.Met158Thr	p.M158T	ENST00000301305	2/12	215	0	215				SLC39A4,missense_variant,p.Met133Thr,ENST00000276833,NM_017767.2;SLC39A4,missense_variant,p.Met158Thr,ENST00000301305,NM_130849.3;SLC39A4,intron_variant,,ENST00000526658,;SLC39A4,upstream_gene_variant,,ENST00000531013,;SLC39A4,upstream_gene_variant,,ENST00000527148,;SLC39A4,upstream_gene_variant,,ENST00000532718,;SLC39A4,upstream_gene_variant,,ENST00000530807,;SLC39A4,upstream_gene_variant,,ENST0…	G	ENSG00000147804	ENST00000301305	Transcript
WASH1	0	.	GRCh38	chr9	16020	16020	+	Missense_Mutation	SNP	A	A	G	rs200006708		SKNAS_S2	NORMAL	A	A																c.1084N>C	p.Trp362Arg	p.W362R	ENST00000442898	9/11	44	37	7				WASH1,missense_variant,p.Trp362Arg,ENST00000442898,NM_182905.4;DDX11L5,downstream_gene_variant,,ENST00000421620,;	G	ENSG00000181404	ENST00000442898	Transcript
HAUS6	0	.	GRCh38	chr9	19058458	19058458	+	Missense_Mutation	SNP	T	C	C	rs189673127		SKNAS_S2	NORMAL	T	T																c.2309N>G	p.Asp770Gly	p.D770G	ENST00000380502	16/17	167	9	155				HAUS6,missense_variant,p.Asp770Gly,ENST00000380502,NM_001270890.1,NM_017645.4;HAUS6,missense_variant,p.Asp634Gly,ENST00000380496,;HAUS6,downstream_gene_variant,,ENST00000415524,;	C	ENSG00000147874	ENST00000380502	Transcript
KIF24	0	.	GRCh38	chr9	34255990	34255990	+	Missense_Mutation	SNP	A	A	C	rs41274039		SKNAS_S2	NORMAL	A	A																c.3617N>G	p.Leu1206Arg	p.L1206R	ENST00000402558	10/12	457	228	229				KIF24,missense_variant,p.Leu1206Arg,ENST00000402558,NM_194313.2;KIF24,missense_variant,p.Leu1072Arg,ENST00000379174,;UBAP1,downstream_gene_variant,,ENST00000297661,NM_001171203.2,NM_016525.4,NM_001171204.2;UBAP1,downstream_gene_variant,,ENST00000359544,;UBAP1,downstream_gene_variant,,ENST00000379186,;UBAP1,downstream_gene_variant,,ENST00000625521,NM_001171201.1;UBAP1,downstream_gene_variant,,ENST…	C	ENSG00000186638	ENST00000402558	Transcript
KIAA1161	0	.	GRCh38	chr9	34372875	34372875	+	Nonsense_Mutation	SNP	G	G	C	rs4879782		SKNAS_S2	NORMAL	G	G																c.69N>G	p.Tyr23Ter	p.Y23*	ENST00000297625	2/2	327	150	177				KIAA1161,stop_gained,p.Tyr23Ter,ENST00000297625,NM_020702.4;KIAA1161,upstream_gene_variant,,ENST00000379142,;	C	ENSG00000164976	ENST00000297625	Transcript
FAM205A	0	.	GRCh38	chr9	34725435	34725435	+	Missense_Mutation	SNP	C	T	T	rs77610593		SKNAS_S2	NORMAL	C	C																c.1805N>A	p.Arg602His	p.R602H	ENST00000378788	4/4	9	0	9				FAM205A,missense_variant,p.Arg602His,ENST00000378788,NM_001141917.1;	T	ENSG00000205108	ENST00000378788	Transcript
GBA2	0	.	GRCh38	chr9	35740230	35740230	+	Missense_Mutation	SNP	G	G	C	novel		SKNAS_S2	NORMAL	G	G																c.1262N>G	p.Ala421Gly	p.A421G	ENST00000378103	7/17	342	185	157				GBA2,missense_variant,p.Ala421Gly,ENST00000378094,NM_001330660.1;GBA2,missense_variant,p.Ala421Gly,ENST00000378103,NM_020944.2;CREB3,downstream_gene_variant,,ENST00000353704,NM_006368.4;GBA2,upstream_gene_variant,,ENST00000378088,;GBA2,non_coding_transcript_exon_variant,,ENST00000467252,;CREB3,downstream_gene_variant,,ENST00000486056,;GBA2,downstream_gene_variant,,ENST00000489025,;GBA2,upstream_g…	C	ENSG00000070610	ENST00000378103	Transcript
RECK	0	.	GRCh38	chr9	36107984	36107984	+	Missense_Mutation	SNP	C	C	G	rs148296262		SKNAS_S2	NORMAL	C	C																c.1585N>G	p.Leu529Val	p.L529V	ENST00000377966	14/21	257	143	114				RECK,missense_variant,p.Leu529Val,ENST00000377966,NM_001316345.1,NM_021111.2;	G	ENSG00000122707	ENST00000377966	Transcript
ALDH1B1	0	.	GRCh38	chr9	38397181	38397181	+	Missense_Mutation	SNP	G	G	A	novel		SKNAS_S2	NORMAL	G	G																c.1433N>A	p.Cys478Tyr	p.C478Y	ENST00000377698	2/2	265	137	128				ALDH1B1,missense_variant,p.Cys478Tyr,ENST00000377698,NM_000692.4;ALDH1B1,downstream_gene_variant,,ENST00000635162,;	A	ENSG00000137124	ENST00000377698	Transcript
CNTNAP3	0	.	GRCh38	chr9	39078723	39078723	+	Missense_Mutation	SNP	G	G	A	rs753820626		SKNAS_S2	NORMAL	G	G																c.3640N>T	p.Arg1214Trp	p.R1214W	ENST00000297668	22/24	90	61	29				CNTNAP3,missense_variant,p.Arg1214Trp,ENST00000297668,NM_033655.3;CNTNAP3,missense_variant,p.Arg1133Trp,ENST00000377656,;CNTNAP3,intron_variant,,ENST00000493965,;CNTNAP3,downstream_gene_variant,,ENST00000477002,;	A	ENSG00000106714	ENST00000297668	Transcript
CNTNAP3	0	.	GRCh38	chr9	39088492	39088492	+	Missense_Mutation	SNP	T	T	A	novel		SKNAS_S2	NORMAL	T	T																c.3151N>T	p.Thr1051Ser	p.T1051S	ENST00000297668	19/24	228	98	130				CNTNAP3,missense_variant,p.Thr1051Ser,ENST00000297668,NM_033655.3;CNTNAP3,missense_variant,p.Thr970Ser,ENST00000377656,;CNTNAP3,missense_variant,p.Thr963Ser,ENST00000358144,;CNTNAP3,upstream_gene_variant,,ENST00000493965,;CNTNAP3,upstream_gene_variant,,ENST00000477002,;	A	ENSG00000106714	ENST00000297668	Transcript
CNTNAP3	0	.	GRCh38	chr9	39088549	39088549	+	Missense_Mutation	SNP	G	G	A	novel		SKNAS_S2	NORMAL	G	G																c.3094N>T	p.His1032Tyr	p.H1032Y	ENST00000297668	19/24	361	158	203				CNTNAP3,missense_variant,p.His1032Tyr,ENST00000297668,NM_033655.3;CNTNAP3,missense_variant,p.His951Tyr,ENST00000377656,;CNTNAP3,missense_variant,p.His944Tyr,ENST00000358144,;CNTNAP3,upstream_gene_variant,,ENST00000493965,;CNTNAP3,upstream_gene_variant,,ENST00000477002,;	A	ENSG00000106714	ENST00000297668	Transcript
SPATA31A1	0	.	GRCh38	chr9	39358957	39358957	+	Missense_Mutation	SNP	C	C	T	rs10125162		SKNAS_S2	NORMAL	C	C																c.1234N>T	p.Leu412Phe	p.L412F	ENST00000377647	4/4	270	129	141				SPATA31A1,missense_variant,p.Leu412Phe,ENST00000377647,NM_001085452.2;RP11-347J14.4,downstream_gene_variant,,ENST00000615174,;SPATA31A1,downstream_gene_variant,,ENST00000473440,;	T	ENSG00000204849	ENST00000377647	Transcript
SPATA31A1	0	.	GRCh38	chr9	39360952	39360952	+	Missense_Mutation	SNP	G	A	A	rs6476797		SKNAS_S2	NORMAL	G	G																c.3229N>A	p.Ala1077Thr	p.A1077T	ENST00000377647	4/4	242	0	242				SPATA31A1,missense_variant,p.Ala1077Thr,ENST00000377647,NM_001085452.2;RP11-347J14.4,non_coding_transcript_exon_variant,,ENST00000615174,;SPATA31A1,downstream_gene_variant,,ENST00000473440,;	A	ENSG00000204849	ENST00000377647	Transcript
ANKRD20A2	0	.	GRCh38	chr9	40265272	40265272	+	Missense_Mutation	SNP	T	T	C	rs781171092		SKNAS_S2	NORMAL	T	T																c.2279N>C	p.Ile760Thr	p.I760T	ENST00000377601	15/15	32	11	21				ANKRD20A2,missense_variant,p.Ile760Thr,ENST00000377601,NM_001012421.1;RP11-146D12.2,non_coding_transcript_exon_variant,,ENST00000590154,;RP11-146D12.2,upstream_gene_variant,,ENST00000421686,;	C	ENSG00000183148	ENST00000377601	Transcript
ANKRD20A2	0	.	GRCh38	chr9	40265350	40265350	+	Missense_Mutation	SNP	T	T	C	rs746994230		SKNAS_S2	NORMAL	T	T																c.2357N>C	p.Met786Thr	p.M786T	ENST00000377601	15/15	52	19	33				ANKRD20A2,missense_variant,p.Met786Thr,ENST00000377601,NM_001012421.1;RP11-146D12.2,non_coding_transcript_exon_variant,,ENST00000421686,;RP11-146D12.2,non_coding_transcript_exon_variant,,ENST00000590154,;	C	ENSG00000183148	ENST00000377601	Transcript
CBWD7	0	.	GRCh38	chr9	41133695	41133695	+	Missense_Mutation	SNP	T	T	A	rs62553375		SKNAS_S2	NORMAL	T	T																c.864N>T	p.Glu288Asp	p.E288D	ENST00000377391	12/15	92	53	39				CBWD7,missense_variant,p.Glu252Asp,ENST00000613716,NM_001330339.1;CBWD7,missense_variant,p.Glu288Asp,ENST00000377391,NM_001085457.1;CBWD7,missense_variant,p.Glu269Asp,ENST00000456520,;CBWD7,non_coding_transcript_exon_variant,,ENST00000613125,;CBWD7,non_coding_transcript_exon_variant,,ENST00000617722,;CBWD7,non_coding_transcript_exon_variant,,ENST00000610358,;CBWD7,non_coding_transcript_exon_varia…	A	ENSG00000215126	ENST00000377391	Transcript
CNTNAP3B	0	.	GRCh38	chr9	41953308	41953308	+	Missense_Mutation	SNP	A	A	C	rs62536501		SKNAS_S2	NORMAL	A	A																c.1955N>G	p.Leu652Arg	p.L652R	ENST00000377561	13/24	70	39	31				CNTNAP3B,missense_variant,p.Leu651Arg,ENST00000612828,;CNTNAP3B,missense_variant,p.Leu652Arg,ENST00000377561,NM_001201380.2;CNTNAP3B,missense_variant,p.Leu651Arg,ENST00000341990,;CNTNAP3B,missense_variant,p.Leu558Arg,ENST00000617422,;CNTNAP3B,upstream_gene_variant,,ENST00000489789,;CNTNAP3B,missense_variant,p.Leu558Arg,ENST00000619138,;CNTNAP3B,missense_variant,p.Leu559Arg,ENST00000479351,;CNTNAP…	C	ENSG00000154529	ENST00000377561	Transcript
CNTNAP3B	0	.	GRCh38	chr9	41991721	41991721	+	Missense_Mutation	SNP	G	G	A	rs3739623		SKNAS_S2	NORMAL	G	G																c.1222N>T	p.Leu408Phe	p.L408F	ENST00000377561	8/24	451	210	241				CNTNAP3B,missense_variant,p.Leu408Phe,ENST00000612828,;CNTNAP3B,missense_variant,p.Leu408Phe,ENST00000377561,NM_001201380.2;CNTNAP3B,missense_variant,p.Leu408Phe,ENST00000341990,;CNTNAP3B,missense_variant,p.Leu408Phe,ENST00000617422,;CNTNAP3B,downstream_gene_variant,,ENST00000276974,;CNTNAP3B,missense_variant,p.Leu408Phe,ENST00000619138,;CNTNAP3B,missense_variant,p.Leu408Phe,ENST00000479351,;CNTN…	A	ENSG00000154529	ENST00000377561	Transcript
CNTNAP3B	0	.	GRCh38	chr9	41996327	41996327	+	Missense_Mutation	SNP	A	A	T	rs62554986		SKNAS_S2	NORMAL	A	A																c.949N>A	p.Ser317Thr	p.S317T	ENST00000377561	7/24	404	150	254				CNTNAP3B,missense_variant,p.Ser317Thr,ENST00000612828,;CNTNAP3B,missense_variant,p.Ser317Thr,ENST00000377561,NM_001201380.2;CNTNAP3B,missense_variant,p.Ser317Thr,ENST00000276974,;CNTNAP3B,missense_variant,p.Ser317Thr,ENST00000341990,;CNTNAP3B,missense_variant,p.Ser317Thr,ENST00000617422,;CNTNAP3B,missense_variant,p.Ser317Thr,ENST00000619138,;CNTNAP3B,missense_variant,p.Ser317Thr,ENST00000479351,;…	T	ENSG00000154529	ENST00000377561	Transcript
CNTNAP3B	0	.	GRCh38	chr9	42129091	42129091	+	Missense_Mutation	SNP	C	C	A	rs62558062		SKNAS_S2	NORMAL	C	C																c.4N>T	p.Ala2Ser	p.A2S	ENST00000377561	1/24	156	84	72				CNTNAP3B,missense_variant,p.Ala2Ser,ENST00000612828,;CNTNAP3B,missense_variant,p.Ala2Ser,ENST00000377561,NM_001201380.2;CNTNAP3B,missense_variant,p.Ala2Ser,ENST00000276974,;CNTNAP3B,missense_variant,p.Ala2Ser,ENST00000341990,;CNTNAP3B,missense_variant,p.Ala2Ser,ENST00000617422,;CNTNAP3B,missense_variant,p.Ala2Ser,ENST00000619138,;CNTNAP3B,missense_variant,p.Ala2Ser,ENST00000479351,;CNTNAP3B,non_c…	A	ENSG00000154529	ENST00000377561	Transcript
SPATA31A6	0	.	GRCh38	chr9	42186134	42186134	+	Missense_Mutation	SNP	T	T	G	rs12552679		SKNAS_S2	NORMAL	T	T																c.432N>G	p.Asp144Glu	p.D144E	ENST00000332857	4/4	39	12	27				SPATA31A6,missense_variant,p.Asp144Glu,ENST00000332857,NM_001145196.1;SPATA31A6,non_coding_transcript_exon_variant,,ENST00000496386,;	G	ENSG00000185775	ENST00000332857	Transcript
SPATA31A6	0	.	GRCh38	chr9	42186961	42186961	+	Missense_Mutation	SNP	C	C	T	rs11261835		SKNAS_S2	NORMAL	C	C																c.1259N>T	p.Pro420Leu	p.P420L	ENST00000332857	4/4	539	176	363				SPATA31A6,missense_variant,p.Pro420Leu,ENST00000332857,NM_001145196.1;SPATA31A6,downstream_gene_variant,,ENST00000496386,;	T	ENSG00000185775	ENST00000332857	Transcript
SPATA31A6	0	.	GRCh38	chr9	42187569	42187569	+	Missense_Mutation	SNP	C	G	G	rs11537002		SKNAS_S2	NORMAL	C	C																c.1867N>G	p.Arg623Gly	p.R623G	ENST00000332857	4/4	337	69	268				SPATA31A6,missense_variant,p.Arg623Gly,ENST00000332857,NM_001145196.1;SPATA31A6,downstream_gene_variant,,ENST00000496386,;	G	ENSG00000185775	ENST00000332857	Transcript
SPATA31A6	0	.	GRCh38	chr9	42189007	42189007	+	Missense_Mutation	SNP	C	C	T	rs10907643		SKNAS_S2	NORMAL	C	C																c.3305N>T	p.Pro1102Leu	p.P1102L	ENST00000332857	4/4	617	228	389				SPATA31A6,missense_variant,p.Pro1102Leu,ENST00000332857,NM_001145196.1;SPATA31A6,downstream_gene_variant,,ENST00000496386,;	T	ENSG00000185775	ENST00000332857	Transcript
SPATA31A7	0	.	GRCh38	chr9	61193735	61193735	+	Missense_Mutation	SNP	G	A	A	novel		SKNAS_S2	NORMAL	G	G																c.1649N>A	p.Arg550Lys	p.R550K	ENST00000619167	4/4	28	1	27				SPATA31A7,missense_variant,p.Arg550Lys,ENST00000619167,NM_015667.2;RP11-101E5.6,downstream_gene_variant,,ENST00000611332,;SPATA31A7,intron_variant,,ENST00000621711,;SPATA31A7,downstream_gene_variant,,ENST00000618860,;SPATA31A7,downstream_gene_variant,,ENST00000619140,;SPATA31A7,downstream_gene_variant,,ENST00000622899,;SPATA31A7,downstream_gene_variant,,ENST00000622751,;SPATA31A7,downstream_gene_…	A	ENSG00000276040	ENST00000619167	Transcript
SPATA31A7	0	.	GRCh38	chr9	61194086	61194086	+	Missense_Mutation	SNP	C	T	T	rs200832265		SKNAS_S2	NORMAL	C	C																c.2000N>T	p.Pro667Leu	p.P667L	ENST00000619167	4/4	113	12	101				SPATA31A7,missense_variant,p.Pro667Leu,ENST00000619167,NM_015667.2;RP11-101E5.6,downstream_gene_variant,,ENST00000611332,;SPATA31A7,downstream_gene_variant,,ENST00000618860,;SPATA31A7,downstream_gene_variant,,ENST00000619140,;SPATA31A7,downstream_gene_variant,,ENST00000622899,;SPATA31A7,downstream_gene_variant,,ENST00000622751,;SPATA31A7,downstream_gene_variant,,ENST00000376458,;SPATA31A7,downstr…	T	ENSG00000276040	ENST00000619167	Transcript
ANKRD20A4	0	.	GRCh38	chr9	64377602	64377602	+	Missense_Mutation	SNP	T	T	A	rs200769647		SKNAS_S2	NORMAL	T	T																c.574N>A	p.Ser192Thr	p.S192T	ENST00000357336	4/15	7	1	6				ANKRD20A4,missense_variant,p.Ser192Thr,ENST00000357336,NM_001098805.1;ANKRD20A4,downstream_gene_variant,,ENST00000615302,;RNU6-1193P,upstream_gene_variant,,ENST00000459461,;ANKRD20A4,non_coding_transcript_exon_variant,,ENST00000427650,;	A	ENSG00000172014	ENST00000357336	Transcript
FOXD4L5	0	.	GRCh38	chr9	65283606	65283606	+	Missense_Mutation	SNP	A	G	G	novel		SKNAS_S2	NORMAL	A	A																c.772N>C	p.Cys258Arg	p.C258R	ENST00000377420	1/1	33	0	33				FOXD4L5,missense_variant,p.Cys258Arg,ENST00000377420,NM_001126334.1;CBWD4P,downstream_gene_variant,,ENST00000445695,;	G	ENSG00000204779	ENST00000377420	Transcript
FOXD4L5	0	.	GRCh38	chr9	65284049	65284049	+	Missense_Mutation	SNP	G	G	C	rs201783089		SKNAS_S2	NORMAL	G	G																c.329N>G	p.Pro110Arg	p.P110R	ENST00000377420	1/1	215	117	98				FOXD4L5,missense_variant,p.Pro110Arg,ENST00000377420,NM_001126334.1;CBWD4P,downstream_gene_variant,,ENST00000445695,;	C	ENSG00000204779	ENST00000377420	Transcript
FOXD4L4	0	.	GRCh38	chr9	65737152	65737152	+	Missense_Mutation	SNP	C	C	A	novel		SKNAS_S2	NORMAL	C	C																c.7N>A	p.Leu3Met	p.L3M	ENST00000377413	1/1	159	101	58				FOXD4L4,missense_variant,p.Leu3Met,ENST00000377413,NM_199244.3;CBWD5,downstream_gene_variant,,ENST00000377392,NM_001286835.1;CBWD5,downstream_gene_variant,,ENST00000382405,NM_001330668.1;CBWD5,downstream_gene_variant,,ENST00000430059,;CBWD5,downstream_gene_variant,,ENST00000429800,;CBWD5,downstream_gene_variant,,ENST00000377395,NM_001024916.3;CBWD5,downstream_gene_variant,,ENST00000489273,;CBWD5,…	A	ENSG00000184659	ENST00000377413	Transcript
FOXD4L4	0	.	GRCh38	chr9	65737974	65737974	+	Missense_Mutation	SNP	G	G	T	novel		SKNAS_S2	NORMAL	G	G																c.829N>T	p.Val277Phe	p.V277F	ENST00000377413	1/1	147	74	73				FOXD4L4,missense_variant,p.Val277Phe,ENST00000377413,NM_199244.3;CBWD5,downstream_gene_variant,,ENST00000377392,NM_001286835.1;CBWD5,downstream_gene_variant,,ENST00000382405,NM_001330668.1;CBWD5,downstream_gene_variant,,ENST00000430059,;CBWD5,downstream_gene_variant,,ENST00000429800,;CBWD5,downstream_gene_variant,,ENST00000377395,NM_001024916.3;CBWD5,downstream_gene_variant,,ENST00000489273,;CBWD…	T	ENSG00000184659	ENST00000377413	Transcript
FOXD4L4	0	.	GRCh38	chr9	65737984	65737984	+	Missense_Mutation	SNP	G	G	C	rs10796795		SKNAS_S2	NORMAL	G	G																c.839N>C	p.Gly280Ala	p.G280A	ENST00000377413	1/1	154	77	77				FOXD4L4,missense_variant,p.Gly280Ala,ENST00000377413,NM_199244.3;CBWD5,downstream_gene_variant,,ENST00000377392,NM_001286835.1;CBWD5,downstream_gene_variant,,ENST00000382405,NM_001330668.1;CBWD5,downstream_gene_variant,,ENST00000430059,;CBWD5,downstream_gene_variant,,ENST00000429800,;CBWD5,downstream_gene_variant,,ENST00000377395,NM_001024916.3;CBWD5,downstream_gene_variant,,ENST00000489273,;CBWD…	C	ENSG00000184659	ENST00000377413	Transcript
FOXD4L4	0	.	GRCh38	chr9	65738326	65738326	+	Missense_Mutation	SNP	C	C	T	novel		SKNAS_S2	NORMAL	C	C																c.1181N>T	p.Ala394Val	p.A394V	ENST00000377413	1/1	38	24	14				FOXD4L4,missense_variant,p.Ala394Val,ENST00000377413,NM_199244.3;CBWD5,downstream_gene_variant,,ENST00000377392,NM_001286835.1;CBWD5,downstream_gene_variant,,ENST00000382405,NM_001330668.1;CBWD5,downstream_gene_variant,,ENST00000430059,;CBWD5,downstream_gene_variant,,ENST00000429800,;CBWD5,downstream_gene_variant,,ENST00000377395,NM_001024916.3;CBWD5,downstream_gene_variant,,ENST00000489273,;CBWD…	T	ENSG00000184659	ENST00000377413	Transcript
ANKRD20A3	0	.	GRCh38	chr9	66148999	66148999	+	Missense_Mutation	SNP	G	G	A	rs28600702		SKNAS_S2	NORMAL	G	G																c.382N>T	p.Leu128Phe	p.L128F	ENST00000611388	3/15	16	5	11				ANKRD20A3,missense_variant,p.Leu128Phe,ENST00000611388,NM_001012419.2;ANKRD20A3,3_prime_UTR_variant,,ENST00000614733,;ANKRD20A3,non_coding_transcript_exon_variant,,ENST00000615683,;ANKRD20A3,non_coding_transcript_exon_variant,,ENST00000613796,;	A	ENSG00000276203	ENST00000611388	Transcript
SPATA31A3	0	.	GRCh38	chr9	66986794	66986794	+	Missense_Mutation	SNP	T	T	C	rs202084999		SKNAS_S2	NORMAL	T	T																c.3704N>G	p.His1235Arg	p.H1235R	ENST00000428649	4/4	199	113	86				SPATA31A3,missense_variant,p.His1235Arg,ENST00000428649,NM_001083124.1;RP11-395E19.2,intron_variant,,ENST00000616253,;	C	ENSG00000275969	ENST00000428649	Transcript
SPATA31A3	0	.	GRCh38	chr9	66987043	66987043	+	Missense_Mutation	SNP	G	T	T	rs11261518		SKNAS_S2	NORMAL	G	G																c.3455N>A	p.Pro1152Gln	p.P1152Q	ENST00000428649	4/4	181	43	138				SPATA31A3,missense_variant,p.Pro1152Gln,ENST00000428649,NM_001083124.1;RP11-395E19.2,non_coding_transcript_exon_variant,,ENST00000616253,;	T	ENSG00000275969	ENST00000428649	Transcript
SPATA31A3	0	.	GRCh38	chr9	66989561	66989561	+	Missense_Mutation	SNP	C	C	G	rs62565521		SKNAS_S2	NORMAL	C	C																c.937N>C	p.Glu313Gln	p.E313Q	ENST00000428649	4/4	75	41	34				SPATA31A3,missense_variant,p.Glu313Gln,ENST00000428649,NM_001083124.1;RP11-395E19.2,downstream_gene_variant,,ENST00000616253,;	G	ENSG00000275969	ENST00000428649	Transcript
ANKRD20A1	0	.	GRCh38	chr9	67901012	67901012	+	Missense_Mutation	SNP	G	G	A	rs200972432		SKNAS_S2	NORMAL	G	G																c.2017N>A	p.Ala673Thr	p.A673T	ENST00000562196	15/15	179	103	76				ANKRD20A1,missense_variant,p.Ala673Thr,ENST00000562196,NM_032250.3;ANKRD20A1,downstream_gene_variant,,ENST00000622129,;ANKRD20A1,downstream_gene_variant,,ENST00000616155,;RP11-195B21.3,upstream_gene_variant,,ENST00000427989,;	A	ENSG00000260691	ENST00000562196	Transcript
ANKRD20A1	0	.	GRCh38	chr9	67901030	67901030	+	Missense_Mutation	SNP	C	C	T	rs62542472		SKNAS_S2	NORMAL	C	C																c.2035N>T	p.Arg679Cys	p.R679C	ENST00000562196	15/15	157	76	81				ANKRD20A1,missense_variant,p.Arg679Cys,ENST00000562196,NM_032250.3;ANKRD20A1,downstream_gene_variant,,ENST00000622129,;ANKRD20A1,downstream_gene_variant,,ENST00000616155,;RP11-195B21.3,upstream_gene_variant,,ENST00000427989,;	T	ENSG00000260691	ENST00000562196	Transcript
ANKRD20A1	0	.	GRCh38	chr9	67901274	67901274	+	Missense_Mutation	SNP	T	T	C	rs201591943		SKNAS_S2	NORMAL	T	T																c.2279N>C	p.Ile760Thr	p.I760T	ENST00000562196	15/15	31	10	21				ANKRD20A1,missense_variant,p.Ile760Thr,ENST00000562196,NM_032250.3;ANKRD20A1,downstream_gene_variant,,ENST00000622129,;ANKRD20A1,downstream_gene_variant,,ENST00000616155,;RP11-195B21.3,non_coding_transcript_exon_variant,,ENST00000427989,;	C	ENSG00000260691	ENST00000562196	Transcript
ANKRD20A1	0	.	GRCh38	chr9	67901310	67901310	+	Missense_Mutation	SNP	G	G	A	rs200586073		SKNAS_S2	NORMAL	G	G																c.2315N>A	p.Gly772Glu	p.G772E	ENST00000562196	15/15	26	16	10				ANKRD20A1,missense_variant,p.Gly772Glu,ENST00000562196,NM_032250.3;ANKRD20A1,downstream_gene_variant,,ENST00000622129,;ANKRD20A1,downstream_gene_variant,,ENST00000616155,;RP11-195B21.3,non_coding_transcript_exon_variant,,ENST00000427989,;	A	ENSG00000260691	ENST00000562196	Transcript
ANKRD20A1	0	.	GRCh38	chr9	67901352	67901352	+	Missense_Mutation	SNP	T	T	C	rs201758821		SKNAS_S2	NORMAL	T	T																c.2357N>C	p.Met786Thr	p.M786T	ENST00000562196	15/15	14	7	7				ANKRD20A1,missense_variant,p.Met786Thr,ENST00000562196,NM_032250.3;ANKRD20A1,downstream_gene_variant,,ENST00000622129,;ANKRD20A1,downstream_gene_variant,,ENST00000616155,;RP11-195B21.3,non_coding_transcript_exon_variant,,ENST00000427989,;	C	ENSG00000260691	ENST00000562196	Transcript
FOXD4L3	0	.	GRCh38	chr9	68303273	68303273	+	Nonsense_Mutation	SNP	A	A	T	rs7034645		SKNAS_S2	NORMAL	A	A																c.322N>T	p.Lys108Ter	p.K108*	ENST00000342833	1/1	11	3	8				FOXD4L3,stop_gained,p.Lys108Ter,ENST00000342833,NM_199135.4;CBWD3,downstream_gene_variant,,ENST00000360171,NM_001291821.1,NM_201453.3;CBWD3,downstream_gene_variant,,ENST00000377342,;CBWD3,downstream_gene_variant,,ENST00000618217,;RP11-561O23.5,upstream_gene_variant,,ENST00000603200,;RP11-561O23.7,upstream_gene_variant,,ENST00000419576,;CBWD3,downstream_gene_variant,,ENST00000614398,;CBWD3,downstr…	T	ENSG00000187559	ENST00000342833	Transcript
FOXD4L3	0	.	GRCh38	chr9	68303626	68303626	+	Missense_Mutation	SNP	C	C	G	rs10781365		SKNAS_S2	NORMAL	C	C																c.675N>G	p.His225Gln	p.H225Q	ENST00000342833	1/1	121	74	47				FOXD4L3,missense_variant,p.His225Gln,ENST00000342833,NM_199135.4;CBWD3,downstream_gene_variant,,ENST00000360171,NM_001291821.1,NM_201453.3;CBWD3,downstream_gene_variant,,ENST00000377342,;CBWD3,downstream_gene_variant,,ENST00000618217,;RP11-561O23.5,upstream_gene_variant,,ENST00000603200,;RP11-561O23.7,upstream_gene_variant,,ENST00000419576,;CBWD3,downstream_gene_variant,,ENST00000614398,;CBWD3,do…	G	ENSG00000187559	ENST00000342833	Transcript
PGM5	0	.	GRCh38	chr9	68387498	68387498	+	Missense_Mutation	SNP	C	C	A	rs147088544		SKNAS_S2	NORMAL	C	C																c.607N>A	p.Leu203Ile	p.L203I	ENST00000396396	4/11	361	217	144				PGM5,missense_variant,p.Leu203Ile,ENST00000396396,NM_021965.3;PGM5,missense_variant,p.Leu203Ile,ENST00000396392,;PGM5,missense_variant,p.Leu120Ile,ENST00000431583,;PGM5,non_coding_transcript_exon_variant,,ENST00000604870,;	A	ENSG00000154330	ENST00000396396	Transcript
VPS13A	0	.	GRCh38	chr9	77371112	77371112	+	Missense_Mutation	SNP	A	A	G	novel		SKNAS_S2	NORMAL	A	A																c.9040N>G	p.Ile3014Val	p.I3014V	ENST00000360280	67/72	318	163	155				VPS13A,missense_variant,p.Ile3014Val,ENST00000360280,NM_033305.2;VPS13A,missense_variant,p.Ile2975Val,ENST00000376636,NM_001018037.1;VPS13A,missense_variant,p.Ile3014Val,ENST00000376634,NM_001018038.2;VPS13A,missense_variant,p.Ile3014Val,ENST00000357409,NM_015186.3;	G	ENSG00000197969	ENST00000360280	Transcript
ROR2	0	.	GRCh38	chr9	91733251	91733251	+	Missense_Mutation	SNP	T	T	C	rs145631389		SKNAS_S2	NORMAL	T	T																c.808N>G	p.Ile270Val	p.I270V	ENST00000375708	6/9	373	213	160				ROR2,missense_variant,p.Ile270Val,ENST00000375708,NM_001318204.1,NM_004560.3;ROR2,missense_variant,p.Ile130Val,ENST00000375715,;ROR2,non_coding_transcript_exon_variant,,ENST00000550066,;	C	ENSG00000169071	ENST00000375708	Transcript
PHF2	0	.	GRCh38	chr9	93660383	93660384	+	Frame_Shift_Ins	INS	-	-	C	novel		SKNAS_S2	NORMAL	-	-																c.1521_1522insC	p.Lys510GlufsTer4	p.K510Efs*4	ENST00000359246	12/22	184	110	74				PHF2,frameshift_variant,p.Lys510GlufsTer4,ENST00000359246,NM_005392.3;PHF2,intron_variant,,ENST00000375376,;PHF2,intron_variant,,ENST00000610682,;	C	ENSG00000197724	ENST00000359246	Transcript
NUTM2F	0	.	GRCh38	chr9	94318545	94318545	+	Missense_Mutation	SNP	C	C	G	rs202219124		SKNAS_S2	NORMAL	C	C																c.2191N>C	p.Gly731Arg	p.G731R	ENST00000253262	7/7	86	48	38				NUTM2F,missense_variant,p.Gly731Arg,ENST00000253262,NM_017561.1;NUTM2F,missense_variant,p.Gly716Arg,ENST00000341207,;	G	ENSG00000130950	ENST00000253262	Transcript
OR13C4	0	.	GRCh38	chr9	104526752	104526752	+	Missense_Mutation	SNP	C	C	A	novel		SKNAS_S2	NORMAL	C	C																c.458N>T	p.Gly153Val	p.G153V	ENST00000277216	1/1	622	201	421				OR13C4,missense_variant,p.Gly153Val,ENST00000277216,NM_001001919.1;RP11-317C20.9,intron_variant,,ENST00000635678,;	A	ENSG00000148136	ENST00000277216	Transcript
OR13C5	0	.	GRCh38	chr9	104599179	104599179	+	Missense_Mutation	SNP	G	A	A	rs7025570		SKNAS_S2	NORMAL	G	G																c.235N>T	p.Pro79Ser	p.P79S	ENST00000374779	1/1	567	10	557				OR13C5,missense_variant,p.Pro79Ser,ENST00000374779,NM_001004482.1;	A	ENSG00000277556	ENST00000374779	Transcript
FSD1L	0	.	GRCh38	chr9	105471904	105471904	+	Missense_Mutation	SNP	A	A	T	novel		SKNAS_S2	NORMAL	A	A																c.340N>T	p.Ser114Cys	p.S114C	ENST00000481272	5/14	13	8	5				FSD1L,missense_variant,p.Ser82Cys,ENST00000374710,NM_001287191.1,NM_001330739.1;FSD1L,missense_variant,p.Ser82Cys,ENST00000394926,;FSD1L,missense_variant,p.Ser114Cys,ENST00000495708,;FSD1L,missense_variant,p.Ser82Cys,ENST00000469022,NM_031919.4;FSD1L,missense_variant,p.Ser114Cys,ENST00000481272,NM_001145313.2;FSD1L,missense_variant,p.Ser82Cys,ENST00000484973,NM_001287192.1;FSD1L,splice_region_var…	T	ENSG00000106701	ENST00000481272	Transcript
PALM2-AKAP2	0	.	GRCh38	chr9	110137349	110137349	+	Missense_Mutation	SNP	C	C	T	rs138927774		SKNAS_S2	NORMAL	C	C																c.1805N>T	p.Pro602Leu	p.P602L	ENST00000374530	8/11	238	140	98				PALM2-AKAP2,missense_variant,p.Pro602Leu,ENST00000374530,NM_007203.4;AKAP2,missense_variant,p.Pro460Leu,ENST00000374525,NM_001004065.4;PALM2-AKAP2,missense_variant,p.Pro602Leu,ENST00000302798,NM_147150.2;AKAP2,missense_variant,p.Pro460Leu,ENST00000434623,NM_001198656.1;AKAP2,missense_variant,p.Pro371Leu,ENST00000259318,NM_001136562.2;AKAP2,missense_variant,p.Pro420Leu,ENST00000480388,;PALM2-AKAP2…	T	ENSG00000157654	ENST00000374530	Transcript
ORM1	0	.	GRCh38	chr9	114323246	114323246	+	Missense_Mutation	SNP	G	A	A	rs17650		SKNAS_S2	NORMAL	G	G																c.113N>A	p.Arg38Gln	p.R38Q	ENST00000259396	1/6	376	2	374				ORM1,missense_variant,p.Arg38Gln,ENST00000259396,NM_000607.2;ORM1,upstream_gene_variant,,ENST00000477456,;	A	ENSG00000229314	ENST00000259396	Transcript
CDK5RAP2	0	.	GRCh38	chr9	120477365	120477365	+	Missense_Mutation	SNP	A	A	G	rs41296081		SKNAS_S2	NORMAL	A	A																c.1712N>C	p.Leu571Pro	p.L571P	ENST00000349780	15/38	193	107	86				CDK5RAP2,missense_variant,p.Leu571Pro,ENST00000349780,NM_018249.5;CDK5RAP2,missense_variant,p.Leu571Pro,ENST00000360190,NM_001011649.2;CDK5RAP2,missense_variant,p.Leu571Pro,ENST00000360822,NM_001272039.1;CDK5RAP2,upstream_gene_variant,,ENST00000416449,;CDK5RAP2,missense_variant,p.Leu570Pro,ENST00000480112,;CDK5RAP2,3_prime_UTR_variant,,ENST00000473282,;CDK5RAP2,non_coding_transcript_exon_variant,…	G	ENSG00000136861	ENST00000349780	Transcript
RP11-64P14.7	0	.	GRCh38	chr9	122629214	122629214	+	Intron	SNP	C	C	T	novel		SKNAS_S2	NORMAL	C	C																n.279-7892N>T			ENST00000419604		262	124	138				RP11-64P14.7,intron_variant,,ENST00000419604,;RP11-64P14.7,intron_variant,,ENST00000431442,;OR1B1,missense_variant,p.Ala108Thr,ENST00000623530,NM_001004450.1;	T	ENSG00000234156	ENST00000419604	Transcript
ZBTB6	0	.	GRCh38	chr9	122911335	122911335	+	Missense_Mutation	SNP	C	C	G	rs145697117		SKNAS_S2	NORMAL	C	C																c.738N>C	p.Met246Ile	p.M246I	ENST00000373659	2/2	432	237	195				ZBTB6,missense_variant,p.Met246Ile,ENST00000373659,NM_006626.5;ZBTB26,downstream_gene_variant,,ENST00000373656,NM_001304363.1,NM_020924.3;	G	ENSG00000186130	ENST00000373659	Transcript
PBX3	0	.	GRCh38	chr9	125915818	125915818	+	Missense_Mutation	SNP	C	C	T	rs145687528		SKNAS_S2	NORMAL	C	C																c.407N>T	p.Ala136Val	p.A136V	ENST00000373489	3/9	184	93	91				PBX3,missense_variant,p.Ala136Val,ENST00000373487,;PBX3,missense_variant,p.Ala61Val,ENST00000447726,NM_001134778.1;PBX3,missense_variant,p.Ala136Val,ENST00000373489,NM_006195.5;PBX3,missense_variant,p.Ala136Val,ENST00000342287,NM_001330782.1;PBX3,missense_variant,p.Ala61Val,ENST00000491787,;PBX3,missense_variant,p.Ala57Val,ENST00000428092,;PBX3,non_coding_transcript_exon_variant,,ENST00000538998,…	T	ENSG00000167081	ENST00000373489	Transcript
CIZ1	0	.	GRCh38	chr9	128169667	128169667	+	Missense_Mutation	SNP	C	C	T	novel		SKNAS_S2	NORMAL	C	C																c.2155N>A	p.Val719Ile	p.V719I	ENST00000538431	13/18	205	110	95				CIZ1,missense_variant,p.Val719Ile,ENST00000538431,NM_001257975.1;CIZ1,missense_variant,p.Val98Ile,ENST00000471839,;CIZ1,intron_variant,,ENST00000634901,;CIZ1,intron_variant,,ENST00000372938,NM_001131016.1,NM_012127.2;CIZ1,intron_variant,,ENST00000357558,;CIZ1,intron_variant,,ENST00000372948,NM_001131015.1,NM_001131017.1;CIZ1,intron_variant,,ENST00000629610,NM_001257976.1;CIZ1,intron_variant,,ENST…	T	ENSG00000148337	ENST00000538431	Transcript
USP20	0	.	GRCh38	chr9	129878359	129878359	+	Missense_Mutation	SNP	G	G	A	rs777596088		SKNAS_S2	NORMAL	G	G																c.2431N>A	p.Glu811Lys	p.E811K	ENST00000315480	23/25	303	171	132				USP20,missense_variant,p.Glu811Lys,ENST00000315480,;USP20,missense_variant,p.Glu811Lys,ENST00000358355,NM_001008563.4;USP20,missense_variant,p.Glu811Lys,ENST00000372429,NM_006676.7,NM_001110303.3;USP20,non_coding_transcript_exon_variant,,ENST00000474895,;USP20,non_coding_transcript_exon_variant,,ENST00000496927,;USP20,upstream_gene_variant,,ENST00000472108,;	A	ENSG00000136878	ENST00000315480	Transcript
HMCN2	0	.	GRCh38	chr9	130325648	130325648	+	Missense_Mutation	SNP	G	C	C	novel		SKNAS_S2	NORMAL	G	G																c.2971N>C	p.Ala991Pro	p.A991P	ENST00000624552	20/98	372	0	372				HMCN2,missense_variant,p.Ala991Pro,ENST00000624552,NM_001291815.1;HMCN2,missense_variant,p.Ala255Pro,ENST00000611173,;	C	ENSG00000148357	ENST00000624552	Transcript
NTNG2	0	.	GRCh38	chr9	132241945	132241945	+	Missense_Mutation	SNP	C	C	T	rs762648591		SKNAS_S2	NORMAL	C	C																c.1427N>T	p.Ala476Val	p.A476V	ENST00000393229	8/8	234	138	96				NTNG2,missense_variant,p.Ala476Val,ENST00000393229,NM_032536.2;NTNG2,non_coding_transcript_exon_variant,,ENST00000490694,;NTNG2,non_coding_transcript_exon_variant,,ENST00000483055,;	T	ENSG00000196358	ENST00000393229	Transcript
CEL	0	.	GRCh38	chr9	133069199	133069199	+	Missense_Mutation	SNP	C	C	T	rs62576769		SKNAS_S2	NORMAL	C	C																c.1235N>T	p.Thr412Ile	p.T412I	ENST00000372080	9/11	49	33	16				CEL,missense_variant,p.Thr412Ile,ENST00000372080,NM_001807.4;CEL,3_prime_UTR_variant,,ENST00000621209,;	T	ENSG00000170835	ENST00000372080	Transcript
ABO	0	.	GRCh38	chr9	133258116	133258116	+	Missense_Mutation	SNP	G	G	A	rs512770		SKNAS_S2	NORMAL	G	G																c.220N>T	p.Pro74Ser	p.P74S	ENST00000538324	5/9	349	196	153				ABO,missense_variant,p.Pro74Ser,ENST00000611156,NM_020469.2;ABO,missense_variant,p.Pro74Ser,ENST00000538324,;ABO,non_coding_transcript_exon_variant,,ENST00000453660,;	A	ENSG00000175164	ENST00000538324	Transcript
ABO	0	.	GRCh38	chr9	133259834	133259834	+	Missense_Mutation	SNP	C	C	T	rs549446		SKNAS_S2	NORMAL	C	C																c.188N>A	p.Arg63His	p.R63H	ENST00000538324	4/9	205	125	80				ABO,missense_variant,p.Arg63His,ENST00000611156,NM_020469.2;ABO,missense_variant,p.Arg63His,ENST00000538324,;ABO,non_coding_transcript_exon_variant,,ENST00000453660,;	T	ENSG00000175164	ENST00000538324	Transcript
ABO	0	.	GRCh38	chr9	133261367	133261367	+	Missense_Mutation	SNP	C	C	A			SKNAS_S2	NORMAL	C	C																c.106N>T	p.Val36Phe	p.V36F	ENST00000538324	3/9	224	115	109				ABO,missense_variant,p.Val36Phe,ENST00000611156,NM_020469.2;ABO,missense_variant,p.Val36Phe,ENST00000538324,;ABO,non_coding_transcript_exon_variant,,ENST00000453660,;	A	ENSG00000175164	ENST00000538324	Transcript
STKLD1	0	.	GRCh38	chr9	133402955	133402955	+	Missense_Mutation	SNP	G	G	A	rs3124747		SKNAS_S2	NORMAL	G	G																c.1417N>A	p.Glu473Lys	p.E473K	ENST00000371957	14/18	100	54	46				STKLD1,missense_variant,p.Glu473Lys,ENST00000371957,NM_153710.4;REXO4,downstream_gene_variant,,ENST00000371942,NM_001279350.1,NM_020385.3,NM_001279351.1;REXO4,downstream_gene_variant,,ENST00000371935,NM_001279349.1;REXO4,downstream_gene_variant,,ENST00000454825,;	A	ENSG00000198870	ENST00000371957	Transcript
PPP1R26	0	.	GRCh38	chr9	135487593	135487593	+	Missense_Mutation	SNP	G	G	A	rs199833862		SKNAS_S2	NORMAL	G	G																c.3083N>A	p.Ser1028Asn	p.S1028N	ENST00000356818	4/4	244	129	115				PPP1R26,missense_variant,p.Ser1028Asn,ENST00000356818,NM_014811.3;PPP1R26,missense_variant,p.Ser1028Asn,ENST00000401470,;PPP1R26,missense_variant,p.Ser1028Asn,ENST00000605286,;PPP1R26,missense_variant,p.Ser1028Asn,ENST00000604351,;PPP1R26,missense_variant,p.Ser1028Asn,ENST00000605660,;PPP1R26,intron_variant,,ENST00000602993,;	A	ENSG00000196422	ENST00000356818	Transcript
CCDC187	0	.	GRCh38	chr9	136286167	136286167	+	Missense_Mutation	SNP	G	G	C	novel		SKNAS_S2	NORMAL	G	G																c.2457N>G	p.Asp819Glu	p.D819E	ENST00000569961	8/10	331	176	155				CCDC187,missense_variant,p.Asp917Glu,ENST00000624277,;CCDC187,missense_variant,p.Asp819Glu,ENST00000569961,NM_001291516.1;CCDC187,missense_variant,p.Asp917Glu,ENST00000563590,;	C	ENSG00000260220	ENST00000569961	Transcript
CCDC187	0	.	GRCh38	chr9	136286366	136286366	+	Missense_Mutation	SNP	A	A	G	novel		SKNAS_S2	NORMAL	A	A																c.2258N>C	p.Leu753Pro	p.L753P	ENST00000569961	8/10	306	158	147				CCDC187,missense_variant,p.Leu851Pro,ENST00000624277,;CCDC187,missense_variant,p.Leu753Pro,ENST00000569961,NM_001291516.1;CCDC187,missense_variant,p.Leu851Pro,ENST00000563590,;	G	ENSG00000260220	ENST00000569961	Transcript
CCDC187	0	.	GRCh38	chr9	136291358	136291358	+	Missense_Mutation	SNP	C	C	T	novel		SKNAS_S2	NORMAL	C	C																c.961N>A	p.Ala321Thr	p.A321T	ENST00000569961	6/10	247	145	102				CCDC187,missense_variant,p.Ala419Thr,ENST00000624277,;CCDC187,missense_variant,p.Ala321Thr,ENST00000569961,NM_001291516.1;CCDC187,downstream_gene_variant,,ENST00000565954,;CCDC187,missense_variant,p.Ala419Thr,ENST00000563590,;	T	ENSG00000260220	ENST00000569961	Transcript
[truncated: 852 more rows]
[truncated: 83 more columns]
