# Supplementary material for: Neuroblastoma signalling models unveil combination therapies targeting feedback-mediated resistance
Source: PLoS Comput Biol. 2021 Nov 4;17(11):e1009515. doi: 10.1371/journal.pcbi.1009515 (PMC8604339; doi:10.1371/journal.pcbi.1009515)
Supplement: S1 File — (ZIP) [file pcbi.1009515.s022.zip › TNB_characterisation/WES_TNB_mafs_snvs/SKNSH_S7.maf]

#version 2.4
Hugo_Symbol	Entrez_Gene_Id	Center	NCBI_Build	Chromosome	Start_Position	End_Position	Strand	Variant_Classification	Variant_Type	Reference_Allele	Tumor_Seq_Allele1	Tumor_Seq_Allele2	dbSNP_RS	dbSNP_Val_Status	Tumor_Sample_Barcode	Matched_Norm_Sample_Barcode	Match_Norm_Seq_Allele1	Match_Norm_Seq_Allele2	Tumor_Validation_Allele1	Tumor_Validation_Allele2	Match_Norm_Validation_Allele1	Match_Norm_Validation_Allele2	Verification_Status	Validation_Status	Mutation_Status	Sequencing_Phase	Sequence_Source	Validation_Method	Score	BAM_File	Sequencer	Tumor_Sample_UUID	Matched_Norm_Sample_UUID	HGVSc	HGVSp	HGVSp_Short	Transcript_ID	Exon_Number	t_depth	t_ref_count	t_alt_count	n_depth	n_ref_count	n_alt_count	all_effects	Allele	Gene	Feature	Feature_type
AGRN	0	.	GRCh38	chr1	1053934	1053934	+	Missense_Mutation	SNP	G	G	A	rs145079121		SKNSH_S7	NORMAL	G	G																c.5833G>A	p.Val1945Met	p.V1945M	ENST00000379370	34/36	577	304	273				AGRN,missense_variant,p.Val1830Met,ENST00000620552,NM_001305275.1;AGRN,missense_variant,p.Val1945Met,ENST00000379370,NM_198576.3;AGRN,missense_variant,p.Val267Met,ENST00000419249,;RP11-54O7.14,upstream_gene_variant,,ENST00000418300,;AGRN,non_coding_transcript_exon_variant,,ENST00000461111,;AGRN,downstream_gene_variant,,ENST00000492947,;	A	ENSG00000188157	ENST00000379370	Transcript
SLC35E2B	0	.	GRCh38	chr1	1668373	1668373	+	Missense_Mutation	SNP	C	C	T	rs12729295		SKNSH_S7	NORMAL	C	C																c.934G>A	p.Val312Ile	p.V312I	ENST00000617444	9/10	447	254	193				SLC35E2B,missense_variant,p.Val312Ile,ENST00000617444,NM_001290264.1;SLC35E2B,missense_variant,p.Val312Ile,ENST00000611123,NM_001110781.2;SLC35E2B,missense_variant,p.Arg229His,ENST00000614300,;RP11-345P4.6,upstream_gene_variant,,ENST00000596308,;SLC35E2B,non_coding_transcript_exon_variant,,ENST00000480991,;SLC35E2B,downstream_gene_variant,,ENST00000481276,;RP11-345P4.6,upstream_gene_variant,,ENST…	T	ENSG00000189339	ENST00000617444	Transcript
SLC35E2	0	.	GRCh38	chr1	1734736	1734736	+	Missense_Mutation	SNP	C	C	T	rs61777509		SKNSH_S7	NORMAL	C	C																c.686G>A	p.Arg229His	p.R229H	ENST00000246421	5/6	321	137	184				SLC35E2,missense_variant,p.Arg229His,ENST00000355439,NM_001199787.1;SLC35E2,missense_variant,p.Arg229His,ENST00000246421,NM_182838.2;RP1-283E3.8,non_coding_transcript_exon_variant,,ENST00000598846,;SLC35E2,non_coding_transcript_exon_variant,,ENST00000475229,;RP1-283E3.4,intron_variant,,ENST00000424604,;RP1-283E3.4,intron_variant,,ENST00000577672,;RP1-283E3.4,downstream_gene_variant,,ENST000004170…	T	ENSG00000215790	ENST00000246421	Transcript
SLC35E2	0	.	GRCh38	chr1	1734812	1734812	+	Missense_Mutation	SNP	G	G	A	rs77655487		SKNSH_S7	NORMAL	G	G																c.610C>T	p.Arg204Trp	p.R204W	ENST00000246421	5/6	375	174	201				SLC35E2,missense_variant,p.Arg204Trp,ENST00000355439,NM_001199787.1;SLC35E2,missense_variant,p.Arg204Trp,ENST00000246421,NM_182838.2;RP1-283E3.8,non_coding_transcript_exon_variant,,ENST00000598846,;SLC35E2,non_coding_transcript_exon_variant,,ENST00000475229,;RP1-283E3.4,intron_variant,,ENST00000424604,;RP1-283E3.4,intron_variant,,ENST00000577672,;RP1-283E3.4,downstream_gene_variant,,ENST000004170…	A	ENSG00000215790	ENST00000246421	Transcript
TNFRSF25	0	.	GRCh38	chr1	6465508	6465508	+	Missense_Mutation	SNP	G	G	C	novel		SKNSH_S7	NORMAL	G	G																c.92C>G	p.Pro31Arg	p.P31R	ENST00000377782	2/10	166	92	74				TNFRSF25,missense_variant,p.Pro31Arg,ENST00000377782,NM_148965.1;TNFRSF25,missense_variant,p.Pro31Arg,ENST00000356876,NM_003790.2;TNFRSF25,missense_variant,p.Pro31Arg,ENST00000351959,NM_148966.1;TNFRSF25,missense_variant,p.Pro31Arg,ENST00000348333,NM_148967.1;TNFRSF25,missense_variant,p.Pro31Arg,ENST00000351748,NM_148970.1;TNFRSF25,5_prime_UTR_variant,,ENST00000481401,;PLEKHG5,downstream_gene_var…	C	ENSG00000215788	ENST00000377782	Transcript
PRAMEF12	0	.	GRCh38	chr1	12775725	12775725	+	Missense_Mutation	SNP	C	C	T	rs1812242		SKNSH_S7	NORMAL	C	C																c.470C>T	p.Thr157Met	p.T157M	ENST00000357726	2/3	439	234	205				PRAMEF12,missense_variant,p.Thr157Met,ENST00000357726,NM_001080830.4;	T	ENSG00000116726	ENST00000357726	Transcript
PRAMEF1	0	.	GRCh38	chr1	12795729	12795729	+	Missense_Mutation	SNP	A	A	C	rs1052908		SKNSH_S7	NORMAL	A	A																c.1158A>C	p.Arg386Ser	p.R386S	ENST00000332296	4/4	554	344	210				PRAMEF1,missense_variant,p.Arg386Ser,ENST00000332296,NM_023013.4,NM_001291380.1;PRAMEF1,non_coding_transcript_exon_variant,,ENST00000400814,;	C	ENSG00000116721	ENST00000332296	Transcript
PRAMEF11	0	.	GRCh38	chr1	12827720	12827720	+	Missense_Mutation	SNP	T	G	G	rs2486717		SKNSH_S7	NORMAL	T	T																c.404A>C	p.Lys135Thr	p.K135T	ENST00000619922	3/4	1132	0	1132				PRAMEF11,missense_variant,p.Lys135Thr,ENST00000619922,NM_001146344.2;RP5-845O24.8,upstream_gene_variant,,ENST00000438401,;	G	ENSG00000239810	ENST00000619922	Transcript
PRAMEF4	0	.	GRCh38	chr1	12882298	12882298	+	Missense_Mutation	SNP	T	T	C	rs61781964		SKNSH_S7	NORMAL	T	T																c.431A>G	p.Lys144Arg	p.K144R	ENST00000235349	3/4	1032	618	414				PRAMEF4,missense_variant,p.Lys144Arg,ENST00000235349,NM_001009611.4;	C	ENSG00000243073	ENST00000235349	Transcript
PRAMEF10	0	.	GRCh38	chr1	12893335	12893335	+	Missense_Mutation	SNP	T	T	G	novel		SKNSH_S7	NORMAL	T	T																c.1006A>C	p.Asn336His	p.N336H	ENST00000235347	4/4	800	419	381				PRAMEF10,missense_variant,p.Asn336His,ENST00000235347,NM_001039361.4;	G	ENSG00000187545	ENST00000235347	Transcript
PRAMEF10	0	.	GRCh38	chr1	12893437	12893437	+	Missense_Mutation	SNP	C	C	G	rs61780549		SKNSH_S7	NORMAL	C	C																c.904G>C	p.Asp302His	p.D302H	ENST00000235347	4/4	470	328	142				PRAMEF10,missense_variant,p.Asp302His,ENST00000235347,NM_001039361.4;	G	ENSG00000187545	ENST00000235347	Transcript
PRAMEF10	0	.	GRCh38	chr1	12893472	12893472	+	Missense_Mutation	SNP	T	T	C	rs4661498		SKNSH_S7	NORMAL	T	T																c.869A>G	p.Tyr290Cys	p.Y290C	ENST00000235347	4/4	310	217	93				PRAMEF10,missense_variant,p.Tyr290Cys,ENST00000235347,NM_001039361.4;	C	ENSG00000187545	ENST00000235347	Transcript
PRAMEF10	0	.	GRCh38	chr1	12894694	12894694	+	Nonsense_Mutation	SNP	C	C	T	novel		SKNSH_S7	NORMAL	C	C																c.758G>A	p.Trp253Ter	p.W253*	ENST00000235347	3/4	46	30	16				PRAMEF10,stop_gained,p.Trp253Ter,ENST00000235347,NM_001039361.4;	T	ENSG00000187545	ENST00000235347	Transcript
PRAMEF6	0	.	GRCh38	chr1	12938859	12938859	+	Missense_Mutation	SNP	G	G	A	rs6604961		SKNSH_S7	NORMAL	G	G																c.1247C>T	p.Pro416Leu	p.P416L	ENST00000376189	4/4	1067	738	328				PRAMEF6,missense_variant,p.Pro416Leu,ENST00000376189,NM_001010889.2;PRAMEF6,missense_variant,p.Pro416Leu,ENST00000415464,;	A	ENSG00000232423	ENST00000376189	Transcript
PRAMEF6	0	.	GRCh38	chr1	12938878	12938878	+	Missense_Mutation	SNP	C	C	G	rs201734466		SKNSH_S7	NORMAL	C	C																c.1228G>C	p.Val410Leu	p.V410L	ENST00000376189	4/4	914	591	323				PRAMEF6,missense_variant,p.Val410Leu,ENST00000376189,NM_001010889.2;PRAMEF6,missense_variant,p.Val410Leu,ENST00000415464,;	G	ENSG00000232423	ENST00000376189	Transcript
HNRNPCL2	0	.	GRCh38	chr1	13115967	13115967	+	Missense_Mutation	SNP	C	C	T	rs28713604		SKNSH_S7	NORMAL	C	C																c.434G>A	p.Arg145His	p.R145H	ENST00000621994	2/2	567	269	298				HNRNPCL2,missense_variant,p.Arg145His,ENST00000621994,NM_001136561.3;	T	ENSG00000275774	ENST00000621994	Transcript
PRAMEF9	0	.	GRCh38	chr1	13176324	13176324	+	Missense_Mutation	SNP	C	G	G	rs200707086		SKNSH_S7	NORMAL	C	C																c.377C>G	p.Ser126Cys	p.S126C	ENST00000415919	3/4	38	2	36				PRAMEF9,missense_variant,p.Ser126Cys,ENST00000415919,NM_001010890.2;	G	ENSG00000204505	ENST00000415919	Transcript
PRAMEF9	0	.	GRCh38	chr1	13176384	13176384	+	Missense_Mutation	SNP	A	G	G	rs199741513		SKNSH_S7	NORMAL	A	A																c.437A>G	p.Gln146Arg	p.Q146R	ENST00000415919	3/4	33	2	31				PRAMEF9,missense_variant,p.Gln146Arg,ENST00000415919,NM_001010890.2;	G	ENSG00000204505	ENST00000415919	Transcript
PRAMEF9	0	.	GRCh38	chr1	13178750	13178750	+	Missense_Mutation	SNP	C	T	T	novel		SKNSH_S7	NORMAL	C	C																c.1055C>T	p.Ala352Val	p.A352V	ENST00000415919	4/4	48	0	48				PRAMEF9,missense_variant,p.Ala352Val,ENST00000415919,NM_001010890.2;	T	ENSG00000204505	ENST00000415919	Transcript
PRAMEF9	0	.	GRCh38	chr1	13178835	13178835	+	Missense_Mutation	SNP	T	G	G	novel		SKNSH_S7	NORMAL	T	T																c.1140T>G	p.Phe380Leu	p.F380L	ENST00000415919	4/4	91	0	91				PRAMEF9,missense_variant,p.Phe380Leu,ENST00000415919,NM_001010890.2;	G	ENSG00000204505	ENST00000415919	Transcript
PRAMEF9	0	.	GRCh38	chr1	13178951	13178951	+	Missense_Mutation	SNP	G	A	A	novel		SKNSH_S7	NORMAL	G	G																c.1256G>A	p.Arg419Gln	p.R419Q	ENST00000415919	4/4	361	0	360				PRAMEF9,missense_variant,p.Arg419Gln,ENST00000415919,NM_001010890.2;	A	ENSG00000204505	ENST00000415919	Transcript
PRAMEF13	0	.	GRCh38	chr1	13198569	13198569	+	RNA	SNP	C	A	A	novel		SKNSH_S7	NORMAL	C	C																n.625G>T			ENST00000625019	2/3	14	0	14				PRAMEF13,non_coding_transcript_exon_variant,,ENST00000625019,;	A	ENSG00000279169	ENST00000625019	Transcript
PRAMEF18	0	.	GRCh38	chr1	13223363	13223363	+	Missense_Mutation	SNP	G	A	A	novel		SKNSH_S7	NORMAL	G	G																c.1415C>T	p.Ser472Phe	p.S472F	ENST00000624297	3/3	21	0	21				PRAMEF18,missense_variant,p.Ser472Phe,ENST00000624297,NM_001099850.2;	A	ENSG00000279804	ENST00000624297	Transcript
PRAMEF18	0	.	GRCh38	chr1	13223492	13223492	+	Missense_Mutation	SNP	A	G	G	novel		SKNSH_S7	NORMAL	A	A																c.1286T>C	p.Leu429Ser	p.L429S	ENST00000624297	3/3	43	0	43				PRAMEF18,missense_variant,p.Leu429Ser,ENST00000624297,NM_001099850.2;	G	ENSG00000279804	ENST00000624297	Transcript
PRAMEF18	0	.	GRCh38	chr1	13223511	13223511	+	Missense_Mutation	SNP	T	C	C	novel		SKNSH_S7	NORMAL	T	T																c.1267A>G	p.Asn423Asp	p.N423D	ENST00000624297	3/3	27	0	27				PRAMEF18,missense_variant,p.Asn423Asp,ENST00000624297,NM_001099850.2;	C	ENSG00000279804	ENST00000624297	Transcript
PRAMEF18	0	.	GRCh38	chr1	13225068	13225068	+	Missense_Mutation	SNP	A	A	G	rs61780078		SKNSH_S7	NORMAL	A	A																c.659T>C	p.Leu220Pro	p.L220P	ENST00000624297	2/3	986	513	473				PRAMEF18,missense_variant,p.Leu220Pro,ENST00000624297,NM_001099850.2;	G	ENSG00000279804	ENST00000624297	Transcript
PRAMEF18	0	.	GRCh38	chr1	13225359	13225359	+	Missense_Mutation	SNP	A	G	G	rs201492352		SKNSH_S7	NORMAL	A	A																c.368T>C	p.Leu123Pro	p.L123P	ENST00000624297	2/3	624	0	624				PRAMEF18,missense_variant,p.Leu123Pro,ENST00000624297,NM_001099850.2;	G	ENSG00000279804	ENST00000624297	Transcript
PRAMEF18	0	.	GRCh38	chr1	13225408	13225408	+	Missense_Mutation	SNP	T	T	A	rs201369259		SKNSH_S7	NORMAL	T	T																c.319A>T	p.Met107Leu	p.M107L	ENST00000624297	2/3	320	164	156				PRAMEF18,missense_variant,p.Met107Leu,ENST00000624297,NM_001099850.2;	A	ENSG00000279804	ENST00000624297	Transcript
PRAMEF18	0	.	GRCh38	chr1	13225429	13225429	+	Missense_Mutation	SNP	A	A	G	novel		SKNSH_S7	NORMAL	A	A																c.298T>C	p.Trp100Arg	p.W100R	ENST00000624297	2/3	245	176	69				PRAMEF18,missense_variant,p.Trp100Arg,ENST00000624297,NM_001099850.2;	G	ENSG00000279804	ENST00000624297	Transcript
PRAMEF18	0	.	GRCh38	chr1	13226028	13226028	+	Missense_Mutation	SNP	C	C	T	novel		SKNSH_S7	NORMAL	C	C																c.85G>A	p.Val29Ile	p.V29I	ENST00000624297	1/3	923	520	403				PRAMEF18,missense_variant,p.Val29Ile,ENST00000624297,NM_001099850.2;	T	ENSG00000279804	ENST00000624297	Transcript
PRAMEF18	0	.	GRCh38	chr1	13226052	13226052	+	Missense_Mutation	SNP	T	T	C	novel		SKNSH_S7	NORMAL	T	T																c.61A>G	p.Arg21Gly	p.R21G	ENST00000624297	1/3	744	427	317				PRAMEF18,missense_variant,p.Arg21Gly,ENST00000624297,NM_001099850.2;	C	ENSG00000279804	ENST00000624297	Transcript
PRAMEF18	0	.	GRCh38	chr1	13226098	13226098	+	Missense_Mutation	SNP	G	G	T	novel		SKNSH_S7	NORMAL	G	G																c.15C>A	p.Phe5Leu	p.F5L	ENST00000624297	1/3	530	331	199				PRAMEF18,missense_variant,p.Phe5Leu,ENST00000624297,NM_001099850.2;	T	ENSG00000279804	ENST00000624297	Transcript
PRAMEF18	0	.	GRCh38	chr1	13226100	13226100	+	Missense_Mutation	SNP	A	A	G	novel		SKNSH_S7	NORMAL	A	A																c.13T>C	p.Phe5Leu	p.F5L	ENST00000624297	1/3	528	333	195				PRAMEF18,missense_variant,p.Phe5Leu,ENST00000624297,NM_001099850.2;	G	ENSG00000279804	ENST00000624297	Transcript
PRAMEF33P	0	.	GRCh38	chr1	13306141	13306141	+	RNA	SNP	C	C	A	rs143344715		SKNSH_S7	NORMAL	C	C																n.187C>A			ENST00000437300	1/3	105	72	33				PRAMEF15,intron_variant,,ENST00000613530,;PRAMEF33P,non_coding_transcript_exon_variant,,ENST00000437300,;	A	ENSG00000237700	ENST00000437300	Transcript
PRAMEF33P	0	.	GRCh38	chr1	13306172	13306172	+	RNA	SNP	C	C	T	rs200261441		SKNSH_S7	NORMAL	C	C																n.218C>T			ENST00000437300	1/3	105	71	34				PRAMEF15,intron_variant,,ENST00000613530,;PRAMEF33P,non_coding_transcript_exon_variant,,ENST00000437300,;	T	ENSG00000237700	ENST00000437300	Transcript
PRAMEF33P	0	.	GRCh38	chr1	13306667	13306667	+	RNA	SNP	A	G	G	rs752151122		SKNSH_S7	NORMAL	A	A																n.317A>G			ENST00000437300	2/3	115	0	115				PRAMEF15,intron_variant,,ENST00000613530,;PRAMEF33P,non_coding_transcript_exon_variant,,ENST00000437300,;	G	ENSG00000237700	ENST00000437300	Transcript
PRAMEF33P	0	.	GRCh38	chr1	13308468	13308468	+	RNA	SNP	A	A	C	rs2637920		SKNSH_S7	NORMAL	A	A																n.1006A>C			ENST00000437300	3/3	25	14	11				PRAMEF15,intron_variant,,ENST00000613530,;PRAMEF33P,non_coding_transcript_exon_variant,,ENST00000437300,;	C	ENSG00000237700	ENST00000437300	Transcript
PRAMEF33P	0	.	GRCh38	chr1	13308474	13308474	+	RNA	SNP	C	G	G	rs201960966		SKNSH_S7	NORMAL	C	C																n.1012C>G			ENST00000437300	3/3	12	0	12				PRAMEF15,intron_variant,,ENST00000613530,;PRAMEF33P,non_coding_transcript_exon_variant,,ENST00000437300,;	G	ENSG00000237700	ENST00000437300	Transcript
PRAMEF19	0	.	GRCh38	chr1	13371759	13371759	+	5'Flank	SNP	A	G	G	novel		SKNSH_S7	NORMAL	A	A																			ENST00000376101		196	0	196				PRAMEF19,upstream_gene_variant,,ENST00000376101,;	G	ENSG00000204480	ENST00000376101	Transcript
PRAMEF20	0	.	GRCh38	chr1	13418237	13418237	+	Missense_Mutation	SNP	C	G	G	rs199886862		SKNSH_S7	NORMAL	C	C																c.403C>G	p.Leu135Val	p.L135V	ENST00000316412	3/4	729	0	729				PRAMEF20,missense_variant,p.Leu135Val,ENST00000316412,NM_001099852.2;PRAMEF20,missense_variant,p.Leu135Val,ENST00000602960,;	G	ENSG00000204478	ENST00000316412	Transcript
PRDM2	0	.	GRCh38	chr1	13782589	13782589	+	Missense_Mutation	SNP	T	T	G	rs147431796		SKNSH_S7	NORMAL	T	T																c.4794T>G	p.Asn1598Lys	p.N1598K	ENST00000235372	8/10	295	151	144				PRDM2,missense_variant,p.Asn1598Lys,ENST00000235372,NM_012231.4;PRDM2,missense_variant,p.Asn1598Lys,ENST00000311066,NM_015866.4;PRDM2,missense_variant,p.Asn1397Lys,ENST00000413440,NM_001007257.2;PRDM2,missense_variant,p.Asn1397Lys,ENST00000343137,;PRDM2,intron_variant,,ENST00000376048,NM_001135610.1;PRDM2,intron_variant,,ENST00000503842,;PRDM2,intron_variant,,ENST00000505823,;PRDM2,downstream_gen…	G	ENSG00000116731	ENST00000235372	Transcript
FAM131C	0	.	GRCh38	chr1	16058636	16058636	+	Missense_Mutation	SNP	C	C	A	rs1832151		SKNSH_S7	NORMAL	C	C																c.644G>T	p.Ser215Ile	p.S215I	ENST00000375662	7/7	188	126	61				FAM131C,missense_variant,p.Ser215Ile,ENST00000375662,NM_182623.2;CLCNKB,downstream_gene_variant,,ENST00000375679,NM_000085.4;CLCNKB,downstream_gene_variant,,ENST00000375667,NM_001165945.2;CLCNKB,downstream_gene_variant,,ENST00000619181,;CLCNKB,downstream_gene_variant,,ENST00000431772,;FAM131C,non_coding_transcript_exon_variant,,ENST00000494078,;	A	ENSG00000185519	ENST00000375662	Transcript
NBPF1	0	.	GRCh38	chr1	16564103	16564103	+	Missense_Mutation	SNP	T	T	A	rs2990550		SKNSH_S7	NORMAL	T	T																c.3260A>T	p.Tyr1087Phe	p.Y1087F	ENST00000430580	29/29	3171	1103	2066				NBPF1,missense_variant,p.Tyr1087Phe,ENST00000430580,NM_017940.4;NBPF1,missense_variant,p.Tyr1068Phe,ENST00000432949,;NBPF1,downstream_gene_variant,,ENST00000392963,;	A	ENSG00000219481	ENST00000430580	Transcript
NBPF1	0	.	GRCh38	chr1	16564107	16564107	+	Missense_Mutation	SNP	T	T	G	rs2990551		SKNSH_S7	NORMAL	T	T																c.3256A>C	p.Met1086Leu	p.M1086L	ENST00000430580	29/29	3136	2049	1087				NBPF1,missense_variant,p.Met1086Leu,ENST00000430580,NM_017940.4;NBPF1,missense_variant,p.Met1067Leu,ENST00000432949,;NBPF1,downstream_gene_variant,,ENST00000392963,;	G	ENSG00000219481	ENST00000430580	Transcript
NBPF1	0	.	GRCh38	chr1	16564149	16564149	+	Missense_Mutation	SNP	C	C	T	rs2992339		SKNSH_S7	NORMAL	C	C																c.3214G>A	p.Val1072Ile	p.V1072I	ENST00000430580	29/29	2272	1179	1091				NBPF1,missense_variant,p.Val1072Ile,ENST00000430580,NM_017940.4;NBPF1,missense_variant,p.Val1053Ile,ENST00000432949,;NBPF1,downstream_gene_variant,,ENST00000392963,;	T	ENSG00000219481	ENST00000430580	Transcript
NBPF1	0	.	GRCh38	chr1	16569139	16569139	+	Missense_Mutation	SNP	T	G	G	rs11581926		SKNSH_S7	NORMAL	T	T																c.2548A>C	p.Lys850Gln	p.K850Q	ENST00000430580	23/29	2543	318	2224				NBPF1,missense_variant,p.Lys850Gln,ENST00000430580,NM_017940.4;NBPF1,missense_variant,p.Lys850Gln,ENST00000432949,;NBPF1,3_prime_UTR_variant,,ENST00000392963,;	G	ENSG00000219481	ENST00000430580	Transcript
NBPF1	0	.	GRCh38	chr1	16575215	16575215	+	Missense_Mutation	SNP	C	C	G	rs3901680		SKNSH_S7	NORMAL	C	C																c.2134G>C	p.Asp712His	p.D712H	ENST00000430580	20/29	1336	862	474				NBPF1,missense_variant,p.Asp712His,ENST00000430580,NM_017940.4;NBPF1,missense_variant,p.Asp712His,ENST00000432949,;NBPF1,3_prime_UTR_variant,,ENST00000392963,;	G	ENSG00000219481	ENST00000430580	Transcript
MST1L	0	.	GRCh38	chr1	16759007	16759007	+	RNA	SNP	T	T	C	rs2329006		SKNSH_S7	NORMAL	T	T																n.1189A>G			ENST00000624762	10/15	2073	1227	846				MST1L,non_coding_transcript_exon_variant,,ENST00000624762,;CROCC,intron_variant,,ENST00000466256,;MST1L,upstream_gene_variant,,ENST00000455405,;MST1L,upstream_gene_variant,,ENST00000544155,;MST1L,downstream_gene_variant,,ENST00000545160,;MST1L,non_coding_transcript_exon_variant,,ENST00000442552,;	C	ENSG00000186715	ENST00000624762	Transcript
MST1L	0	.	GRCh38	chr1	16760970	16760970	+	RNA	SNP	G	G	A	rs11260924		SKNSH_S7	NORMAL	G	G																n.200C>T			ENST00000624762	2/15	1462	1064	398				MST1L,non_coding_transcript_exon_variant,,ENST00000624762,;MST1L,non_coding_transcript_exon_variant,,ENST00000545160,;CROCC,intron_variant,,ENST00000466256,;MST1L,upstream_gene_variant,,ENST00000455405,;MST1L,upstream_gene_variant,,ENST00000544155,;MST1L,non_coding_transcript_exon_variant,,ENST00000442552,;	A	ENSG00000186715	ENST00000624762	Transcript
MST1L	0	.	GRCh38	chr1	16761047	16761051	+	RNA	DEL	GTGCT	GTGCT	-	rs113982165		SKNSH_S7	NORMAL	GTGCT	GTGCT																n.119_123delAGCAC			ENST00000624762	2/15	1317	995	322				MST1L,non_coding_transcript_exon_variant,,ENST00000624762,;MST1L,non_coding_transcript_exon_variant,,ENST00000545160,;CROCC,intron_variant,,ENST00000466256,;MST1L,upstream_gene_variant,,ENST00000455405,;MST1L,upstream_gene_variant,,ENST00000544155,;MST1L,non_coding_transcript_exon_variant,,ENST00000442552,;	-	ENSG00000186715	ENST00000624762	Transcript
MST1L	0	.	GRCh38	chr1	16761087	16761087	+	RNA	SNP	G	G	A	rs10907280		SKNSH_S7	NORMAL	G	G																n.83C>T			ENST00000624762	2/15	1123	841	282				MST1L,non_coding_transcript_exon_variant,,ENST00000624762,;MST1L,non_coding_transcript_exon_variant,,ENST00000545160,;CROCC,intron_variant,,ENST00000466256,;MST1L,upstream_gene_variant,,ENST00000455405,;MST1L,upstream_gene_variant,,ENST00000544155,;MST1L,non_coding_transcript_exon_variant,,ENST00000442552,;	A	ENSG00000186715	ENST00000624762	Transcript
CROCC	0	.	GRCh38	chr1	16938425	16938425	+	Missense_Mutation	SNP	C	C	T	rs4463721		SKNSH_S7	NORMAL	C	C																c.1316C>T	p.Ala439Val	p.A439V	ENST00000375541	11/37	358	212	146				CROCC,missense_variant,p.Ala439Val,ENST00000375541,NM_014675.4;CROCC,missense_variant,p.Ala299Val,ENST00000445545,;CROCC,missense_variant,p.Ala333Val,ENST00000467938,;CROCC,intron_variant,,ENST00000467715,;CROCC,non_coding_transcript_exon_variant,,ENST00000466256,;CROCC,intron_variant,,ENST00000492631,;CROCC,upstream_gene_variant,,ENST00000494191,;	T	ENSG00000058453	ENST00000375541	Transcript
CROCC	0	.	GRCh38	chr1	16939065	16939065	+	Missense_Mutation	SNP	C	C	T	rs9435793		SKNSH_S7	NORMAL	C	C																c.1531C>T	p.Pro511Ser	p.P511S	ENST00000375541	12/37	276	139	137				CROCC,missense_variant,p.Pro511Ser,ENST00000375541,NM_014675.4;CROCC,missense_variant,p.Pro371Ser,ENST00000445545,;CROCC,missense_variant,p.Pro405Ser,ENST00000467938,;CROCC,missense_variant,p.Pro113Ser,ENST00000467715,;CROCC,non_coding_transcript_exon_variant,,ENST00000466256,;CROCC,non_coding_transcript_exon_variant,,ENST00000492631,;CROCC,non_coding_transcript_exon_variant,,ENST00000494191,;	T	ENSG00000058453	ENST00000375541	Transcript
CROCC	0	.	GRCh38	chr1	16955496	16955496	+	Missense_Mutation	SNP	G	G	A	rs150909109		SKNSH_S7	NORMAL	G	G																c.3650G>A	p.Arg1217His	p.R1217H	ENST00000375541	24/37	115	57	58				CROCC,missense_variant,p.Arg1217His,ENST00000375541,NM_014675.4;CROCC,missense_variant,p.Arg1077His,ENST00000445545,;CROCC,downstream_gene_variant,,ENST00000467938,;CROCC,downstream_gene_variant,,ENST00000486318,;CROCC,downstream_gene_variant,,ENST00000477773,;CROCC,downstream_gene_variant,,ENST00000498688,;CROCC,downstream_gene_variant,,ENST00000494191,;CROCC,downstream_gene_variant,,ENST0000049…	A	ENSG00000058453	ENST00000375541	Transcript
PADI2	0	.	GRCh38	chr1	17086657	17086657	+	Missense_Mutation	SNP	C	C	T	rs61749340		SKNSH_S7	NORMAL	C	C																c.698G>A	p.Arg233Gln	p.R233Q	ENST00000375486	7/16	418	219	199				PADI2,missense_variant,p.Arg233Gln,ENST00000375486,NM_007365.2;PADI2,missense_variant,p.Arg233Gln,ENST00000375481,;PADI2,upstream_gene_variant,,ENST00000466151,;	T	ENSG00000117115	ENST00000375486	Transcript
ALDH4A1	0	.	GRCh38	chr1	18885513	18885513	+	Missense_Mutation	SNP	G	G	A	rs139640415		SKNSH_S7	NORMAL	G	G																c.413C>T	p.Pro138Leu	p.P138L	ENST00000375341	5/15	237	116	121				ALDH4A1,missense_variant,p.Pro138Leu,ENST00000375341,NM_003748.3;ALDH4A1,missense_variant,p.Pro138Leu,ENST00000538839,NM_001319218.1;ALDH4A1,missense_variant,p.Pro138Leu,ENST00000290597,NM_170726.2;ALDH4A1,missense_variant,p.Pro78Leu,ENST00000538309,NM_001161504.1;ALDH4A1,missense_variant,p.Pro122Leu,ENST00000432718,;MIR4695,upstream_gene_variant,,ENST00000577305,;ALDH4A1,non_coding_transcript_ex…	A	ENSG00000159423	ENST00000375341	Transcript
CAPZB	0	.	GRCh38	chr1	19357514	19357535	+	Frame_Shift_Del	DEL	CATGATCCAGATCCCAGAGGTA	CATGATCCAGATCCCAGAGGTA	-	novel		SKNSH_S7	NORMAL	CATGATCCAGATCCCAGAGGTA	CATGATCCAGATCCCAGAGGTA																c.445_466delTACCTCTGGGATCTGGATCATG	p.Tyr149AlafsTer5	p.Y149Afs*5	ENST00000433834	5/9	185	134	51				CAPZB,frameshift_variant,p.Tyr146AlafsTer5,ENST00000264203,NM_001206541.2;CAPZB,frameshift_variant,p.Tyr120AlafsTer5,ENST00000375142,NM_001206540.2;CAPZB,frameshift_variant,p.Tyr108AlafsTer5,ENST00000375144,;CAPZB,frameshift_variant,p.Tyr149AlafsTer5,ENST00000433834,NM_001282162.1;CAPZB,frameshift_variant,p.Tyr120AlafsTer5,ENST00000264202,NM_004930.4;CAPZB,non_coding_transcript_exon_variant,,ENST…	-	ENSG00000077549	ENST00000433834	Transcript
PLA2G2A	0	.	GRCh38	chr1	19975708	19975708	+	Missense_Mutation	SNP	C	C	T	rs34568801		SKNSH_S7	NORMAL	C	C																c.428G>A	p.Arg143His	p.R143H	ENST00000400520	5/5	214	98	116				PLA2G2A,missense_variant,p.Arg143His,ENST00000400520,NM_001161729.1;PLA2G2A,missense_variant,p.Arg143His,ENST00000375111,NM_001161727.1,NM_001161728.1,NM_000300.3;RN7SL304P,downstream_gene_variant,,ENST00000488028,;PLA2G2A,non_coding_transcript_exon_variant,,ENST00000496748,;PLA2G2A,non_coding_transcript_exon_variant,,ENST00000491964,;PLA2G2A,non_coding_transcript_exon_variant,,ENST00000469162,;P…	T	ENSG00000188257	ENST00000400520	Transcript
KIF17	0	.	GRCh38	chr1	20664696	20664697	+	Frame_Shift_Ins	INS	-	-	G	novel		SKNSH_S7	NORMAL	-	-																c.2977dupC	p.Gln993ProfsTer4	p.Q993Pfs*4	ENST00000247986	15/15	318	172	146				KIF17,frameshift_variant,p.Gln993ProfsTer4,ENST00000247986,NM_020816.3;KIF17,frameshift_variant,p.Gln992ProfsTer4,ENST00000400463,NM_001122819.2;KIF17,frameshift_variant,p.Gln893ProfsTer4,ENST00000375044,NM_001287212.1;DDOST,upstream_gene_variant,,ENST00000415136,NM_005216.4;DDOST,upstream_gene_variant,,ENST00000375048,;DDOST,upstream_gene_variant,,ENST00000602624,;DDOST,upstream_gene_variant,,EN…	G	ENSG00000117245	ENST00000247986	Transcript
HSPG2	0	.	GRCh38	chr1	21842362	21842362	+	Missense_Mutation	SNP	G	G	A	rs114851469		SKNSH_S7	NORMAL	G	G																c.8929C>T	p.Arg2977Trp	p.R2977W	ENST00000374695	68/97	96	52	44				HSPG2,missense_variant,p.Arg2977Trp,ENST00000374695,NM_005529.6,NM_001291860.1;HSPG2,upstream_gene_variant,,ENST00000374676,;HSPG2,downstream_gene_variant,,ENST00000453796,;	A	ENSG00000142798	ENST00000374695	Transcript
LACTBL1	0	.	GRCh38	chr1	22953672	22953672	+	Missense_Mutation	SNP	C	C	A	rs148988625		SKNSH_S7	NORMAL	C	C																c.1012G>T	p.Gly338Cys	p.G338C	ENST00000426928	6/6	218	84	134				LACTBL1,missense_variant,p.Gly338Cys,ENST00000426928,NM_001289974.1;LACTBL1,missense_variant,p.Gly293Cys,ENST00000618559,;	A	ENSG00000215906	ENST00000426928	Transcript
ASAP3	0	.	GRCh38	chr1	23437183	23437183	+	Missense_Mutation	SNP	G	G	A	rs146159261		SKNSH_S7	NORMAL	G	G																c.1289C>T	p.Ala430Val	p.A430V	ENST00000336689	14/25	399	191	208				ASAP3,missense_variant,p.Ala430Val,ENST00000336689,NM_017707.3;ASAP3,missense_variant,p.Ala421Val,ENST00000437606,NM_001143778.1;ASAP3,intron_variant,,ENST00000618240,;ASAP3,upstream_gene_variant,,ENST00000495646,;ASAP3,upstream_gene_variant,,ENST00000465372,;ASAP3,3_prime_UTR_variant,,ENST00000492982,;ASAP3,3_prime_UTR_variant,,ENST00000475814,;ASAP3,non_coding_transcript_exon_variant,,ENST00000…	A	ENSG00000088280	ENST00000336689	Transcript
TMEM57	0	.	GRCh38	chr1	25454282	25454282	+	Missense_Mutation	SNP	G	G	A	rs113398522		SKNSH_S7	NORMAL	G	G																c.373G>A	p.Val125Met	p.V125M	ENST00000374343	4/11	248	127	121				TMEM57,missense_variant,p.Val125Met,ENST00000374343,NM_018202.5;TMEM57,missense_variant,p.Val125Met,ENST00000399766,NM_001282564.1;TMEM57,non_coding_transcript_exon_variant,,ENST00000470035,;	A	ENSG00000204178	ENST00000374343	Transcript
UBXN11	0	.	GRCh38	chr1	26282352	26282352	+	Missense_Mutation	SNP	C	C	A	rs6667693		SKNSH_S7	NORMAL	C	C																c.1510g>T	p.Gly504Cys	p.G504C	ENST00000374222	16/16	175	108	67				UBXN11,missense_variant,p.Gly384Cys,ENST00000314675,NM_001077262.1;UBXN11,missense_variant,p.Gly504Cys,ENST00000374222,;UBXN11,missense_variant,p.Gly471Cys,ENST00000374217,NM_145345.2;UBXN11,missense_variant,p.Gly504Cys,ENST00000374221,NM_183008.2;UBXN11,missense_variant,p.Gly471Cys,ENST00000357089,;UBXN11,missense_variant,p.Gly261Cys,ENST00000374223,;CEP85,downstream_gene_variant,,ENST0000045142…	A	ENSG00000158062	ENST00000374222	Transcript
UBXN11	0	.	GRCh38	chr1	26282361	26282361	+	Missense_Mutation	SNP	G	G	A	rs61775089		SKNSH_S7	NORMAL	G	G																c.1501c>T	p.Pro501Ser	p.P501S	ENST00000374222	16/16	194	121	73				UBXN11,missense_variant,p.Pro381Ser,ENST00000314675,NM_001077262.1;UBXN11,missense_variant,p.Pro501Ser,ENST00000374222,;UBXN11,missense_variant,p.Pro468Ser,ENST00000374217,NM_145345.2;UBXN11,missense_variant,p.Pro501Ser,ENST00000374221,NM_183008.2;UBXN11,missense_variant,p.Pro468Ser,ENST00000357089,;UBXN11,missense_variant,p.Pro258Ser,ENST00000374223,;CEP85,downstream_gene_variant,,ENST0000045142…	A	ENSG00000158062	ENST00000374222	Transcript
HMGN2	0	.	GRCh38	chr1	26472623	26472623	+	Missense_Mutation	SNP	G	G	T	novel		SKNSH_S7	NORMAL	G	G																c.11G>T	p.Arg4Ile	p.R4I	ENST00000361427	1/6	84	53	31				HMGN2,missense_variant,p.Arg4Ile,ENST00000361427,NM_005517.3;HMGN2,missense_variant,p.Arg4Ile,ENST00000619352,;DHDDS,downstream_gene_variant,,ENST00000360009,NM_024887.3;DHDDS,downstream_gene_variant,,ENST00000431933,;DHDDS,downstream_gene_variant,,ENST00000236342,NM_001319959.1,NM_205861.2;DHDDS,downstream_gene_variant,,ENST00000525682,NM_001243564.1;DHDDS,downstream_gene_variant,,ENST0000052621…	T	ENSG00000198830	ENST00000361427	Transcript
CD164L2	0	.	GRCh38	chr1	27382530	27382530	+	Missense_Mutation	SNP	C	T	T	rs2504779		SKNSH_S7	NORMAL	C	C																c.226G>A	p.Val76Met	p.V76M	ENST00000374027	2/5	277	0	277				CD164L2,missense_variant,p.Val76Met,ENST00000374027,NM_207397.3;CD164L2,missense_variant,p.Val76Met,ENST00000374030,NM_001330448.1;CD164L2,non_coding_transcript_exon_variant,,ENST00000374025,;	T	ENSG00000174950	ENST00000374027	Transcript
CD164L2	0	.	GRCh38	chr1	27382554	27382554	+	Missense_Mutation	SNP	C	T	T	rs2474297		SKNSH_S7	NORMAL	C	C																c.202G>A	p.Gly68Arg	p.G68R	ENST00000374027	2/5	282	0	282				CD164L2,missense_variant,p.Gly68Arg,ENST00000374027,NM_207397.3;CD164L2,missense_variant,p.Gly68Arg,ENST00000374030,NM_001330448.1;CD164L2,non_coding_transcript_exon_variant,,ENST00000374025,;	T	ENSG00000174950	ENST00000374027	Transcript
AHDC1	0	.	GRCh38	chr1	27552016	27552016	+	Missense_Mutation	SNP	T	T	G	rs758473342		SKNSH_S7	NORMAL	T	T																c.100A>C	p.Thr34Pro	p.T34P	ENST00000374011	6/7	15	10	5				AHDC1,missense_variant,p.Thr34Pro,ENST00000374011,NM_001029882.3;AHDC1,missense_variant,p.Thr34Pro,ENST00000247087,;AHDC1,downstream_gene_variant,,ENST00000490295,;AHDC1,downstream_gene_variant,,ENST00000487743,;	G	ENSG00000126705	ENST00000374011	Transcript
PTPRU	0	.	GRCh38	chr1	29279111	29279111	+	Missense_Mutation	SNP	C	C	T	rs150842094		SKNSH_S7	NORMAL	C	C																c.1553C>T	p.Thr518Ile	p.T518I	ENST00000345512	9/31	171	85	86				PTPRU,missense_variant,p.Thr518Ile,ENST00000373779,NM_133178.3;PTPRU,missense_variant,p.Thr518Ile,ENST00000428026,NM_001195001.1;PTPRU,missense_variant,p.Thr518Ile,ENST00000460170,NM_133177.3;PTPRU,missense_variant,p.Thr518Ile,ENST00000345512,NM_005704.4;PTPRU,upstream_gene_variant,,ENST00000415600,;PTPRU,downstream_gene_variant,,ENST00000527027,;PTPRU,upstream_gene_variant,,ENST00000531385,;	T	ENSG00000060656	ENST00000345512	Transcript
COL16A1	0	.	GRCh38	chr1	31654822	31654822	+	Missense_Mutation	SNP	T	T	C	rs200496074		SKNSH_S7	NORMAL	T	T																c.4327A>G	p.Ile1443Val	p.I1443V	ENST00000373672	68/71	175	81	93				COL16A1,missense_variant,p.Ile1443Val,ENST00000373672,NM_001856.3;COL16A1,downstream_gene_variant,,ENST00000440437,;RP11-73M7.6,intron_variant,,ENST00000610043,;RP11-73M7.6,intron_variant,,ENST00000591929,;RP11-73M7.6,intron_variant,,ENST00000585413,;RP11-73M7.6,intron_variant,,ENST00000609549,;RP11-73M7.6,intron_variant,,ENST00000609033,;RP11-73M7.6,intron_variant,,ENST00000589462,;RP11-73M7.6,i…	C	ENSG00000084636	ENST00000373672	Transcript
RNF19B	0	.	GRCh38	chr1	32964501	32964501	+	Missense_Mutation	SNP	T	G	G	rs113840389		SKNSH_S7	NORMAL	T	T																c.185a>C	p.Gln62Pro	p.Q62P	ENST00000373456	1/9	7	0	7				RNF19B,missense_variant,p.Gln62Pro,ENST00000356990,NM_001127361.2;RNF19B,missense_variant,p.Gln62Pro,ENST00000373456,NM_153341.3;RNF19B,missense_variant,p.Gln62Pro,ENST00000235150,NM_001300826.1;	G	ENSG00000116514	ENST00000373456	Transcript
GJB5	0	.	GRCh38	chr1	34757394	34757394	+	Missense_Mutation	SNP	C	C	T	rs116644255		SKNSH_S7	NORMAL	C	C																c.64C>T	p.Arg22Cys	p.R22C	ENST00000338513	2/2	229	123	106				GJB5,missense_variant,p.Arg22Cys,ENST00000338513,NM_005268.3;GJB4,upstream_gene_variant,,ENST00000339480,NM_153212.2;RP1-34M23.5,downstream_gene_variant,,ENST00000542839,;SMIM12,intron_variant,,ENST00000426886,;	T	ENSG00000189280	ENST00000338513	Transcript
COL8A2	0	.	GRCh38	chr1	36099190	36099190	+	Missense_Mutation	SNP	G	G	A	rs535919765		SKNSH_S7	NORMAL	G	G																c.491C>T	p.Pro164Leu	p.P164L	ENST00000397799	4/4	92	52	40				COL8A2,missense_variant,p.Pro164Leu,ENST00000397799,NM_005202.3;COL8A2,missense_variant,p.Pro164Leu,ENST00000303143,;COL8A2,missense_variant,p.Pro99Leu,ENST00000481785,NM_001294347.1;COL8A2,missense_variant,p.Pro164Leu,ENST00000615990,;	A	ENSG00000171812	ENST00000397799	Transcript
BMP8B	0	.	GRCh38	chr1	39764664	39764664	+	Missense_Mutation	SNP	C	C	G	rs179472		SKNSH_S7	NORMAL	C	C																c.827G>C	p.Ser276Thr	p.S276T	ENST00000372827	4/7	550	358	192				BMP8B,missense_variant,p.Ser276Thr,ENST00000372827,NM_001720.3;OXCT2,downstream_gene_variant,,ENST00000327582,NM_022120.1;PPIE,downstream_gene_variant,,ENST00000372830,NM_001195007.1;PPIE,downstream_gene_variant,,ENST00000356511,NM_203456.2,NM_001319293.1;PPIE,downstream_gene_variant,,ENST00000467741,;	G	ENSG00000116985	ENST00000372827	Transcript
OXCT2	0	.	GRCh38	chr1	39770402	39770402	+	Missense_Mutation	SNP	A	A	C	rs230321		SKNSH_S7	NORMAL	A	A																c.854T>G	p.Leu285Arg	p.L285R	ENST00000327582	1/1	154	105	49				OXCT2,missense_variant,p.Leu285Arg,ENST00000327582,NM_022120.1;BMP8B,intron_variant,,ENST00000372827,NM_001720.3;	C	ENSG00000198754	ENST00000327582	Transcript
PPT1	0	.	GRCh38	chr1	40074078	40074078	+	Missense_Mutation	SNP	T	T	C	rs146902902		SKNSH_S7	NORMAL	T	T																c.904A>G	p.Ile302Val	p.I302V	ENST00000433473	9/9	248	130	118				PPT1,missense_variant,p.Ile302Val,ENST00000433473,NM_000310.3;PPT1,missense_variant,p.Ile199Val,ENST00000449045,NM_001142604.1;PPT1,missense_variant,p.Ile173Val,ENST00000439754,;PPT1,missense_variant,p.Ile83Val,ENST00000530076,;CAP1,downstream_gene_variant,,ENST00000372797,NM_006367.3,NM_001105530.1;CAP1,downstream_gene_variant,,ENST00000372802,;CAP1,downstream_gene_variant,,ENST00000340450,;CAP1…	C	ENSG00000131238	ENST00000433473	Transcript
FOXO6	0	.	GRCh38	chr1	41382388	41382388	+	Missense_Mutation	SNP	C	C	T	rs12092825		SKNSH_S7	NORMAL	C	C																c.1187C>T	p.Ala396Val	p.A396V	ENST00000372591	2/2	145	65	80				FOXO6,missense_variant,p.Ala396Val,ENST00000372591,NM_001291281.2;	T	ENSG00000204060	ENST00000372591	Transcript
MPL	0	.	GRCh38	chr1	43339476	43339476	+	Missense_Mutation	SNP	G	G	C	novel		SKNSH_S7	NORMAL	G	G																c.597G>C	p.Arg199Ser	p.R199S	ENST00000372470	4/12	313	187	126				MPL,missense_variant,p.Arg199Ser,ENST00000372470,NM_005373.2;MPL,missense_variant,p.Arg199Ser,ENST00000413998,;	C	ENSG00000117400	ENST00000372470	Transcript
SZT2	0	.	GRCh38	chr1	43431072	43431072	+	Missense_Mutation	SNP	C	C	T	rs138762270		SKNSH_S7	NORMAL	C	C																c.4727C>T	p.Ser1576Leu	p.S1576L	ENST00000562955	32/71	170	81	89				SZT2,missense_variant,p.Ser1576Leu,ENST00000562955,NM_015284.3;SZT2,missense_variant,p.Ser1633Leu,ENST00000634258,;SZT2,downstream_gene_variant,,ENST00000470139,;SZT2,downstream_gene_variant,,ENST00000478140,;	T	ENSG00000198198	ENST00000562955	Transcript
KDM4A	0	.	GRCh38	chr1	43669216	43669216	+	Missense_Mutation	SNP	T	T	C	rs143990622		SKNSH_S7	NORMAL	T	T																c.1280T>C	p.Met427Thr	p.M427T	ENST00000372396	10/22	299	161	138				KDM4A,missense_variant,p.Met427Thr,ENST00000372396,NM_014663.2;KDM4A,downstream_gene_variant,,ENST00000463151,;KDM4A,downstream_gene_variant,,ENST00000485249,;KDM4A,downstream_gene_variant,,ENST00000472265,;	C	ENSG00000066135	ENST00000372396	Transcript
GLIS1	0	.	GRCh38	chr1	53594547	53594547	+	Missense_Mutation	SNP	C	C	T	rs138426090		SKNSH_S7	NORMAL	C	C																c.356G>A	p.Arg119Gln	p.R119Q	ENST00000312233	3/10	563	308	255				GLIS1,missense_variant,p.Arg119Gln,ENST00000312233,NM_147193.2;GLIS1,missense_variant,p.Arg294Gln,ENST00000628545,;	T	ENSG00000174332	ENST00000312233	Transcript
FAM151A	0	.	GRCh38	chr1	54616168	54616168	+	Missense_Mutation	SNP	G	G	C	rs142814457		SKNSH_S7	NORMAL	G	G																c.267C>G	p.Asn89Lys	p.N89K	ENST00000302250	3/8	400	224	176				FAM151A,missense_variant,p.Asn89Lys,ENST00000302250,NM_176782.2;FAM151A,missense_variant,p.Asn89Lys,ENST00000371304,;ACOT11,intron_variant,,ENST00000371316,NM_015547.3;	C	ENSG00000162391	ENST00000302250	Transcript
OMA1	0	.	GRCh38	chr1	58530648	58530648	+	Missense_Mutation	SNP	C	C	A	rs77980955		SKNSH_S7	NORMAL	C	C																c.1093G>T	p.Asp365Tyr	p.D365Y	ENST00000371226	6/9	416	224	192				OMA1,missense_variant,p.Asp207Tyr,ENST00000421528,;OMA1,missense_variant,p.Asp365Tyr,ENST00000371226,NM_145243.4;OMA1,downstream_gene_variant,,ENST00000456980,;OMA1,downstream_gene_variant,,ENST00000419242,;OMA1,downstream_gene_variant,,ENST00000426139,;OMA1,non_coding_transcript_exon_variant,,ENST00000467509,;DAB1,intron_variant,,ENST00000485760,;OMA1,downstream_gene_variant,,ENST00000467063,;OM…	A	ENSG00000162600	ENST00000371226	Transcript
TCTEX1D1	0	.	GRCh38	chr1	66776339	66776339	+	Missense_Mutation	SNP	G	G	T	novel		SKNSH_S7	NORMAL	G	G																c.272G>T	p.Ser91Ile	p.S91I	ENST00000282670	4/5	269	134	135				TCTEX1D1,missense_variant,p.Ser91Ile,ENST00000282670,NM_152665.2;TCTEX1D1,downstream_gene_variant,,ENST00000448074,;TCTEX1D1,3_prime_UTR_variant,,ENST00000528352,;TCTEX1D1,non_coding_transcript_exon_variant,,ENST00000489510,;	T	ENSG00000152760	ENST00000282670	Transcript
GBP7	0	.	GRCh38	chr1	89152352	89152352	+	Nonsense_Mutation	SNP	G	G	A	rs138540106		SKNSH_S7	NORMAL	G	G																c.541C>T	p.Arg181Ter	p.R181*	ENST00000294671	5/11	265	116	149				GBP7,stop_gained,p.Arg181Ter,ENST00000294671,NM_207398.2;GBP2,upstream_gene_variant,,ENST00000464839,;	A	ENSG00000213512	ENST00000294671	Transcript
NRAS	0	.	GRCh38	chr1	114713909	114713909	+	Missense_Mutation	SNP	G	G	T	rs121913254		SKNSH_S7	NORMAL	G	G																c.181C>A	p.Gln61Lys	p.Q61K	ENST00000369535	3/7	348	167	181				NRAS,missense_variant,p.Gln61Lys,ENST00000369535,NM_002524.4;CSDE1,downstream_gene_variant,,ENST00000610726,NM_001242891.1;CSDE1,downstream_gene_variant,,ENST00000438362,;CSDE1,downstream_gene_variant,,ENST00000358528,NM_001007553.2;CSDE1,downstream_gene_variant,,ENST00000339438,NM_007158.5;CSDE1,downstream_gene_variant,,ENST00000369530,NM_001130523.2;CSDE1,downstream_gene_variant,,ENST0000053088…	T	ENSG00000213281	ENST00000369535	Transcript
NOTCH2	0	.	GRCh38	chr1	119915499	119915499	+	Missense_Mutation	SNP	A	A	T	rs35586704		SKNSH_S7	NORMAL	A	A																c.7223T>A	p.Leu2408His	p.L2408H	ENST00000256646	34/34	369	195	174				NOTCH2,missense_variant,p.Leu2408His,ENST00000256646,NM_024408.3;RP5-1042I8.7,upstream_gene_variant,,ENST00000566949,;	T	ENSG00000134250	ENST00000256646	Transcript
PFN1P2	0	.	GRCh38	chr1	120436530	120436530	+	5'Flank	SNP	T	T	G	rs9441132		SKNSH_S7	NORMAL	T	T																			ENST00000604437		387	189	198				PFN1P2,upstream_gene_variant,,ENST00000604437,;NBPF8,non_coding_transcript_exon_variant,,ENST00000583271,;PFN1P2,upstream_gene_variant,,ENST00000621347,;	G	ENSG00000270392	ENST00000604437	Transcript
PFN1P2	0	.	GRCh38	chr1	120436644	120436644	+	5'Flank	SNP	G	G	A	rs781975064		SKNSH_S7	NORMAL	G	G																			ENST00000604437		640	346	294				PFN1P2,upstream_gene_variant,,ENST00000604437,;NBPF8,non_coding_transcript_exon_variant,,ENST00000583271,;PFN1P2,upstream_gene_variant,,ENST00000621347,;	A	ENSG00000270392	ENST00000604437	Transcript
NBPF8	0	.	GRCh38	chr1	120449388	120449388	+	RNA	SNP	G	A	A	rs587605093		SKNSH_S7	NORMAL	G	G																n.1957G>A			ENST00000583271	11/25	360	80	280				NBPF8,non_coding_transcript_exon_variant,,ENST00000583271,;	A	ENSG00000270231	ENST00000583271	Transcript
NBPF8	0	.	GRCh38	chr1	120460621	120460621	+	RNA	SNP	C	C	A	rs587696045		SKNSH_S7	NORMAL	C	C																n.2833C>A			ENST00000583271	18/25	565	361	204				NBPF8,non_coding_transcript_exon_variant,,ENST00000583271,;	A	ENSG00000270231	ENST00000583271	Transcript
NBPF8	0	.	GRCh38	chr1	120462952	120462952	+	RNA	SNP	C	C	T	novel		SKNSH_S7	NORMAL	C	C																n.3220C>T			ENST00000583271	21/25	27	11	16				NBPF8,non_coding_transcript_exon_variant,,ENST00000583271,;	T	ENSG00000270231	ENST00000583271	Transcript
SRGAP2C	0	.	GRCh38	chr1	121374827	121374827	+	Missense_Mutation	SNP	A	G	G	novel		SKNSH_S7	NORMAL	A	A																c.704A>G	p.His235Arg	p.H235R	ENST00000367123	7/10	186	0	186				SRGAP2C,missense_variant,p.His235Arg,ENST00000367123,NM_001271872.1,NM_001329984.1;SRGAP2C,missense_variant,p.His82Arg,ENST00000304465,;SRGAP2-AS1,intron_variant,,ENST00000437515,;	G	ENSG00000171943	ENST00000367123	Transcript
ANKRD35	0	.	GRCh38	chr1	145872994	145872994	+	Missense_Mutation	SNP	T	C	C	rs41315701		SKNSH_S7	NORMAL	T	T																c.1775A>G	p.Gln592Arg	p.Q592R	ENST00000355594	10/14	315	0	315				ANKRD35,missense_variant,p.Gln592Arg,ENST00000355594,NM_144698.4;ANKRD35,missense_variant,p.Gln502Arg,ENST00000544626,NM_001280799.1;	C	ENSG00000198483	ENST00000355594	Transcript
NBPF10	0	.	GRCh38	chr1	146066541	146066541	+	Missense_Mutation	SNP	T	T	G	novel		SKNSH_S7	NORMAL	T	T																c.11165A>C	p.Glu3722Ala	p.E3722A	ENST00000583866	90/90	38	29	9				NBPF10,missense_variant,p.Glu3722Ala,ENST00000583866,NM_001302371.1,NM_001039703.5;NBPF10,missense_variant,p.Glu1166Ala,ENST00000617010,;NBPF10,missense_variant,p.Glu848Ala,ENST00000610925,;NBPF10,missense_variant,p.Glu869Ala,ENST00000622244,;NBPF10,missense_variant,p.Glu794Ala,ENST00000613557,;NBPF10,missense_variant,p.Glu504Ala,ENST00000613224,;NBPF10,3_prime_UTR_variant,,ENST00000616399,;RP11-…	G	ENSG00000271425	ENST00000583866	Transcript
NBPF10	0	.	GRCh38	chr1	146069569	146069569	+	Missense_Mutation	SNP	C	C	T	novel		SKNSH_S7	NORMAL	C	C																c.10784G>A	p.Arg3595His	p.R3595H	ENST00000583866	86/90	736	214	522				NBPF10,missense_variant,p.Arg3595His,ENST00000583866,NM_001302371.1,NM_001039703.5;NBPF10,missense_variant,p.Arg1039His,ENST00000617010,;NBPF10,intron_variant,,ENST00000610925,;NBPF10,intron_variant,,ENST00000622244,;NBPF10,intron_variant,,ENST00000613557,;NBPF10,intron_variant,,ENST00000616399,;NBPF10,intron_variant,,ENST00000613224,;	T	ENSG00000271425	ENST00000583866	Transcript
NBPF10	0	.	GRCh38	chr1	146069630	146069630	+	Missense_Mutation	SNP	G	G	C	novel		SKNSH_S7	NORMAL	G	G																c.10723C>G	p.Leu3575Val	p.L3575V	ENST00000583866	86/90	999	469	530				NBPF10,missense_variant,p.Leu3575Val,ENST00000583866,NM_001302371.1,NM_001039703.5;NBPF10,missense_variant,p.Leu1019Val,ENST00000617010,;NBPF10,intron_variant,,ENST00000610925,;NBPF10,intron_variant,,ENST00000622244,;NBPF10,intron_variant,,ENST00000613557,;NBPF10,intron_variant,,ENST00000616399,;NBPF10,intron_variant,,ENST00000613224,;	C	ENSG00000271425	ENST00000583866	Transcript
NBPF10	0	.	GRCh38	chr1	146069686	146069686	+	Missense_Mutation	SNP	C	C	T	novel		SKNSH_S7	NORMAL	C	C																c.10667G>A	p.Gly3556Glu	p.G3556E	ENST00000583866	86/90	573	280	293				NBPF10,missense_variant,p.Gly3556Glu,ENST00000583866,NM_001302371.1,NM_001039703.5;NBPF10,missense_variant,p.Gly1000Glu,ENST00000617010,;NBPF10,intron_variant,,ENST00000610925,;NBPF10,intron_variant,,ENST00000622244,;NBPF10,intron_variant,,ENST00000613557,;NBPF10,intron_variant,,ENST00000616399,;NBPF10,intron_variant,,ENST00000613224,;	T	ENSG00000271425	ENST00000583866	Transcript
NBPF10	0	.	GRCh38	chr1	146135471	146135471	+	Missense_Mutation	SNP	T	C	C	rs3926769		SKNSH_S7	NORMAL	T	T																c.1142A>G	p.Lys381Arg	p.K381R	ENST00000583866	8/90	74	1	73				NBPF10,missense_variant,p.Lys381Arg,ENST00000583866,NM_001302371.1,NM_001039703.5;NBPF10,missense_variant,p.Lys41Arg,ENST00000610925,;NBPF10,missense_variant,p.Lys381Arg,ENST00000622244,;NBPF10,missense_variant,p.Lys381Arg,ENST00000613557,;NBPF10,missense_variant,p.Lys346Arg,ENST00000616399,;NBPF10,5_prime_UTR_variant,,ENST00000617010,;NBPF10,intron_variant,,ENST00000613224,;RP11-458D21.5,3_prime…	C	ENSG00000271425	ENST00000583866	Transcript
NBPF12	0	.	GRCh38	chr1	146960217	146960217	+	Missense_Mutation	SNP	G	G	A	novel		SKNSH_S7	NORMAL	G	G																c.74G>A	p.Arg25His	p.R25H	ENST00000617931	6/36	321	104	217				NBPF12,missense_variant,p.Arg25His,ENST00000617931,;NBPF12,missense_variant,p.Arg25His,ENST00000617844,NM_001278141.1;NBPF12,missense_variant,p.Arg25His,ENST00000611443,;NBPF12,missense_variant,p.Arg25His,ENST00000579935,;NBPF12,missense_variant,p.Arg25His,ENST00000617614,;NBPF12,missense_variant,p.Arg25His,ENST00000617864,;NBPF12,missense_variant,p.Arg25His,ENST00000439206,;NBPF12,intron_variant…	A	ENSG00000268043	ENST00000617931	Transcript
NBPF12	0	.	GRCh38	chr1	146992735	146992735	+	Missense_Mutation	SNP	T	T	C	rs3969671		SKNSH_S7	NORMAL	T	T																c.3872T>C	p.Val1291Ala	p.V1291A	ENST00000617931	34/36	272	182	90				NBPF12,missense_variant,p.Val1291Ala,ENST00000617931,;NBPF12,missense_variant,p.Val1291Ala,ENST00000617844,NM_001278141.1;NBPF12,missense_variant,p.Val945Ala,ENST00000579935,;NBPF12,intron_variant,,ENST00000611443,;NBPF12,intron_variant,,ENST00000617614,;NBPF12,intron_variant,,ENST00000613714,;NBPF12,intron_variant,,ENST00000617864,;NBPF12,intron_variant,,ENST00000439206,;	C	ENSG00000268043	ENST00000617931	Transcript
NBPF11	0	.	GRCh38	chr1	148118714	148118714	+	Missense_Mutation	SNP	C	C	G	novel		SKNSH_S7	NORMAL	C	C																c.997G>C	p.Glu333Gln	p.E333Q	ENST00000615281	11/24	1048	353	695				NBPF11,missense_variant,p.Glu333Gln,ENST00000615281,NM_183372.5;NBPF11,missense_variant,p.Glu333Gln,ENST00000614015,NM_001101663.4;NBPF11,missense_variant,p.Glu298Gln,ENST00000614785,;NBPF11,missense_variant,p.Glu258Gln,ENST00000613531,;NBPF11,missense_variant,p.Glu258Gln,ENST00000614506,;	G	ENSG00000263956	ENST00000615281	Transcript
NBPF11	0	.	GRCh38	chr1	148126839	148126839	+	Missense_Mutation	SNP	C	C	G	rs2064455		SKNSH_S7	NORMAL	C	C																c.165G>C	p.Gln55His	p.Q55H	ENST00000615281	5/24	673	172	501				NBPF11,missense_variant,p.Gln55His,ENST00000615281,NM_183372.5;NBPF11,missense_variant,p.Gln55His,ENST00000614015,NM_001101663.4;NBPF11,missense_variant,p.Glu55Gln,ENST00000614785,;NBPF11,missense_variant,p.Glu15Gln,ENST00000613531,;NBPF11,missense_variant,p.Glu15Gln,ENST00000614506,;PFN1P4,upstream_gene_variant,,ENST00000450970,;	G	ENSG00000263956	ENST00000615281	Transcript
NBPF11	0	.	GRCh38	chr1	148126846	148126846	+	Missense_Mutation	SNP	T	T	C	rs57784339		SKNSH_S7	NORMAL	T	T																c.158A>G	p.Asn53Ser	p.N53S	ENST00000615281	5/24	669	503	166				NBPF11,missense_variant,p.Asn53Ser,ENST00000615281,NM_183372.5;NBPF11,missense_variant,p.Asn53Ser,ENST00000614015,NM_001101663.4;NBPF11,synonymous_variant,p.Gln52=,ENST00000614785,;NBPF11,synonymous_variant,p.Gln12=,ENST00000613531,;NBPF11,synonymous_variant,p.Gln12=,ENST00000614506,;PFN1P4,upstream_gene_variant,,ENST00000450970,;	C	ENSG00000263956	ENST00000615281	Transcript
NBPF14	0	.	GRCh38	chr1	148537901	148537901	+	Missense_Mutation	SNP	G	G	C	novel		SKNSH_S7	NORMAL	G	G																c.8040C>G	p.Cys2680Trp	p.C2680W	ENST00000619423	65/71	144	41	103				NBPF14,missense_variant,p.Cys2680Trp,ENST00000619423,NM_015383.2;NBPF14,missense_variant,p.Cys2511Trp,ENST00000614999,;NBPF14,intron_variant,,ENST00000621066,;NBPF14,intron_variant,,ENST00000581201,;NBPF14,intron_variant,,ENST00000621070,;NBPF14,intron_variant,,ENST00000620240,;NBPF14,intron_variant,,ENST00000614329,;NBPF14,intron_variant,,ENST00000616120,;NBPF14,intron_variant,,ENST00000611826,;	C	ENSG00000270629	ENST00000619423	Transcript
NBPF9	0	.	GRCh38	chr1	149063750	149063750	+	Missense_Mutation	SNP	C	C	A	novel		SKNSH_S7	NORMAL	C	C																c.1909G>T	p.Asp637Tyr	p.D637Y	ENST00000615421	19/29	133	100	33				NBPF9,missense_variant,p.Asp637Tyr,ENST00000615421,;NBPF9,missense_variant,p.Asp507Tyr,ENST00000621645,;NBPF9,missense_variant,p.Asp637Tyr,ENST00000584027,NM_001277444.1;NBPF9,missense_variant,p.Asp637Tyr,ENST00000613969,NM_001037501.2;NBPF9,missense_variant,p.Asp637Tyr,ENST00000613595,NM_001037675.3;NBPF9,missense_variant,p.Asp637Tyr,ENST00000610300,;NBPF9,3_prime_UTR_variant,,ENST00000483630,;N…	A	ENSG00000269713	ENST00000615421	Transcript
NBPF9	0	.	GRCh38	chr1	149075700	149075700	+	Missense_Mutation	SNP	G	G	C	novel		SKNSH_S7	NORMAL	G	G																c.943C>G	p.Leu315Val	p.L315V	ENST00000615421	11/29	2224	1140	1084				NBPF9,missense_variant,p.Leu315Val,ENST00000615421,;NBPF9,missense_variant,p.Leu315Val,ENST00000621645,;NBPF9,missense_variant,p.Leu315Val,ENST00000584027,NM_001277444.1;NBPF9,missense_variant,p.Leu315Val,ENST00000613969,NM_001037501.2;NBPF9,missense_variant,p.Leu315Val,ENST00000613595,NM_001037675.3;NBPF9,missense_variant,p.Leu315Val,ENST00000621074,;NBPF9,missense_variant,p.Leu315Val,ENST000006…	C	ENSG00000269713	ENST00000615421	Transcript
NBPF9	0	.	GRCh38	chr1	149075770	149075770	+	Missense_Mutation	SNP	G	G	C	novel		SKNSH_S7	NORMAL	G	G																c.873C>G	p.Ile291Met	p.I291M	ENST00000615421	11/29	2070	1288	782				NBPF9,missense_variant,p.Ile291Met,ENST00000615421,;NBPF9,missense_variant,p.Ile291Met,ENST00000621645,;NBPF9,missense_variant,p.Ile291Met,ENST00000584027,NM_001277444.1;NBPF9,missense_variant,p.Ile291Met,ENST00000613969,NM_001037501.2;NBPF9,missense_variant,p.Ile291Met,ENST00000613595,NM_001037675.3;NBPF9,missense_variant,p.Ile291Met,ENST00000621074,;NBPF9,missense_variant,p.Ile291Met,ENST000006…	C	ENSG00000269713	ENST00000615421	Transcript
MRPS21	0	.	GRCh38	chr1	150308112	150308112	+	Missense_Mutation	SNP	T	C	C	rs10480		SKNSH_S7	NORMAL	T	T																c.148T>C	p.Cys50Arg	p.C50R	ENST00000581066	2/2	524	0	524				MRPS21,missense_variant,p.Cys50Arg,ENST00000581066,NM_018997.3;MRPS21,missense_variant,p.Cys50Arg,ENST00000614145,NM_031901.5;AC242988.1,upstream_gene_variant,,ENST00000624245,;	C	ENSG00000266472	ENST00000581066	Transcript
SETDB1	0	.	GRCh38	chr1	150963535	150963535	+	Missense_Mutation	SNP	A	A	G	rs371841791		SKNSH_S7	NORMAL	A	A																c.3463A>G	p.Met1155Val	p.M1155V	ENST00000271640	20/22	292	220	72				SETDB1,missense_variant,p.Met1155Val,ENST00000271640,NM_001145415.1;SETDB1,missense_variant,p.Met1155Val,ENST00000368969,NM_012432.3;SETDB1,missense_variant,p.Met1155Val,ENST00000498193,;CERS2,downstream_gene_variant,,ENST00000271688,NM_181746.3;CERS2,downstream_gene_variant,,ENST00000368954,NM_022075.4;CERS2,downstream_gene_variant,,ENST00000561294,;CERS2,downstream_gene_variant,,ENST00000560793…	G	ENSG00000143379	ENST00000271640	Transcript
HRNR	0	.	GRCh38	chr1	152215078	152215078	+	Missense_Mutation	SNP	C	C	T	rs61814935		SKNSH_S7	NORMAL	C	C																c.6551G>A	p.Ser2184Asn	p.S2184N	ENST00000368801	3/3	3058	1376	1682				HRNR,missense_variant,p.Ser2184Asn,ENST00000368801,NM_001009931.2;FLG-AS1,intron_variant,,ENST00000420707,;FLG-AS1,intron_variant,,ENST00000593011,;	T	ENSG00000197915	ENST00000368801	Transcript
HRNR	0	.	GRCh38	chr1	152215334	152215334	+	Missense_Mutation	SNP	G	A	A	rs145371085		SKNSH_S7	NORMAL	G	G																c.6295C>T	p.Pro2099Ser	p.P2099S	ENST00000368801	3/3	386	4	381				HRNR,missense_variant,p.Pro2099Ser,ENST00000368801,NM_001009931.2;FLG-AS1,intron_variant,,ENST00000420707,;FLG-AS1,intron_variant,,ENST00000593011,;	A	ENSG00000197915	ENST00000368801	Transcript
HRNR	0	.	GRCh38	chr1	152216444	152216444	+	Missense_Mutation	SNP	C	C	T	rs61814942		SKNSH_S7	NORMAL	C	C																c.5185G>A	p.Gly1729Ser	p.G1729S	ENST00000368801	3/3	5089	3292	1795				HRNR,missense_variant,p.Gly1729Ser,ENST00000368801,NM_001009931.2;FLG-AS1,intron_variant,,ENST00000420707,;FLG-AS1,intron_variant,,ENST00000593011,;	T	ENSG00000197915	ENST00000368801	Transcript
HRNR	0	.	GRCh38	chr1	152216579	152216579	+	Missense_Mutation	SNP	G	C	C	rs4845749		SKNSH_S7	NORMAL	G	G																c.5050C>G	p.Arg1684Gly	p.R1684G	ENST00000368801	3/3	1383	1	1381				HRNR,missense_variant,p.Arg1684Gly,ENST00000368801,NM_001009931.2;FLG-AS1,intron_variant,,ENST00000420707,;FLG-AS1,intron_variant,,ENST00000593011,;	C	ENSG00000197915	ENST00000368801	Transcript
HRNR	0	.	GRCh38	chr1	152217854	152217854	+	Missense_Mutation	SNP	C	C	T	rs200844006		SKNSH_S7	NORMAL	C	C																c.3775G>A	p.Gly1259Ser	p.G1259S	ENST00000368801	3/3	18	10	8				HRNR,missense_variant,p.Gly1259Ser,ENST00000368801,NM_001009931.2;FLG-AS1,intron_variant,,ENST00000420707,;FLG-AS1,intron_variant,,ENST00000593011,;	T	ENSG00000197915	ENST00000368801	Transcript
HRNR	0	.	GRCh38	chr1	152217976	152217976	+	Missense_Mutation	SNP	T	C	C	rs140247939		SKNSH_S7	NORMAL	T	T																c.3653A>G	p.His1218Arg	p.H1218R	ENST00000368801	3/3	41	1	40				HRNR,missense_variant,p.His1218Arg,ENST00000368801,NM_001009931.2;FLG-AS1,intron_variant,,ENST00000420707,;FLG-AS1,intron_variant,,ENST00000593011,;	C	ENSG00000197915	ENST00000368801	Transcript
HRNR	0	.	GRCh38	chr1	152223254	152223254	+	Missense_Mutation	DEL	T	-	-	novel		SKNSH_S7	NORMAL	T	T																c.1delA			ENST00000368801	2/3	593	7	535				HRNR,coding_sequence_variant,,ENST00000368801,NM_001009931.2;FLG-AS1,intron_variant,,ENST00000420707,;FLG-AS1,intron_variant,,ENST00000593011,;	T	ENSG00000197915	ENST00000368801	Transcript
MTX1	0	.	GRCh38	chr1	155208991	155208991	+	Missense_Mutation	SNP	T	T	A	rs760077		SKNSH_S7	NORMAL	T	T																c.187T>A	p.Ser63Thr	p.S63T	ENST00000368376	1/8	639	172	467				MTX1,missense_variant,p.Ser63Thr,ENST00000368376,NM_002455.4;MTX1,missense_variant,p.Ser63Thr,ENST00000316721,NM_198883.3;THBS3,upstream_gene_variant,,ENST00000541576,NM_001252607.1;THBS3,upstream_gene_variant,,ENST00000368378,NM_007112.4;THBS3,upstream_gene_variant,,ENST00000541990,;THBS3,upstream_gene_variant,,ENST00000457183,NM_001252608.1;MTX1,upstream_gene_variant,,ENST00000609421,;MIR92B,do…	A	ENSG00000173171	ENST00000368376	Transcript
RHBG	0	.	GRCh38	chr1	156384556	156384557	+	Frame_Shift_Ins	INS	-	C	C	novel		SKNSH_S7	NORMAL	-	-																c.1271dupC	p.Asp425ArgfsTer18	p.D425Rfs*18	ENST00000537040	9/10	284	1	283				RHBG,frameshift_variant,p.Asp425ArgfsTer18,ENST00000537040,NM_020407.4,NM_001256395.1,NM_001256396.1;RP11-139I14.2,upstream_gene_variant,,ENST00000451362,;RHBG,intron_variant,,ENST00000494874,;RHBG,3_prime_UTR_variant,,ENST00000620376,;RHBG,3_prime_UTR_variant,,ENST00000451864,;RHBG,3_prime_UTR_variant,,ENST00000613460,;RHBG,3_prime_UTR_variant,,ENST00000612897,;RHBG,non_coding_transcript_exon_va…	C	ENSG00000132677	ENST00000537040	Transcript
OR6Y1	0	.	GRCh38	chr1	158547498	158547498	+	Missense_Mutation	SNP	A	A	G	rs745938091		SKNSH_S7	NORMAL	A	A																c.608T>C	p.Val203Ala	p.V203A	ENST00000302617	1/1	796	204	592				OR6Y1,missense_variant,p.Val203Ala,ENST00000302617,NM_001005189.1;	G	ENSG00000197532	ENST00000302617	Transcript
ADAMTS4	0	.	GRCh38	chr1	161191332	161191332	+	Missense_Mutation	SNP	G	G	T	novel		SKNSH_S7	NORMAL	G	G																c.2320C>A	p.His774Asn	p.H774N	ENST00000367996	9/9	839	631	208				ADAMTS4,missense_variant,p.His774Asn,ENST00000367996,NM_001320336.1,NM_005099.5;ADAMTS4,downstream_gene_variant,,ENST00000367995,;ADAMTS4,downstream_gene_variant,,ENST00000478394,;	T	ENSG00000158859	ENST00000367996	Transcript
FCGR3A	0	.	GRCh38	chr1	161548424	161548424	+	Missense_Mutation	SNP	T	T	C	rs148181339		SKNSH_S7	NORMAL	T	T																c.424A>G	p.Ile142Val	p.I142V	ENST00000367969	3/5	1516	1025	491				FCGR3A,missense_variant,p.Ile142Val,ENST00000367969,NM_001127592.1,NM_000569.6;FCGR3A,missense_variant,p.Ile106Val,ENST00000443193,;FCGR3A,missense_variant,p.Ile106Val,ENST00000436743,NM_001127596.1,NM_001127595.1,NM_001127593.1;FCGR3A,missense_variant,p.Ile106Val,ENST00000367967,;FCGR3A,missense_variant,p.Ile123Val,ENST00000426740,;FCGR3A,missense_variant,p.Ile105Val,ENST00000442336,;FCGR3A,non_…	C	ENSG00000203747	ENST00000367969	Transcript
FCGR3A	0	.	GRCh38	chr1	161548546	161548546	+	Missense_Mutation	SNP	C	C	T	rs77144485		SKNSH_S7	NORMAL	C	C																c.302G>A	p.Ser101Asn	p.S101N	ENST00000367969	3/5	2239	1580	659				FCGR3A,missense_variant,p.Ser101Asn,ENST00000367969,NM_001127592.1,NM_000569.6;FCGR3A,missense_variant,p.Ser65Asn,ENST00000443193,;FCGR3A,missense_variant,p.Ser65Asn,ENST00000436743,NM_001127596.1,NM_001127595.1,NM_001127593.1;FCGR3A,missense_variant,p.Ser65Asn,ENST00000367967,;FCGR3A,missense_variant,p.Ser82Asn,ENST00000426740,;FCGR3A,missense_variant,p.Ser64Asn,ENST00000442336,;FCGR3A,non_codin…	T	ENSG00000203747	ENST00000367969	Transcript
NOS1AP	0	.	GRCh38	chr1	162365566	162365566	+	Missense_Mutation	SNP	G	G	A	rs370763579		SKNSH_S7	NORMAL	G	G																c.1102G>A	p.Ala368Thr	p.A368T	ENST00000361897	9/10	174	131	43				NOS1AP,missense_variant,p.Ala73Thr,ENST00000493151,NM_001126060.1;NOS1AP,missense_variant,p.Ala368Thr,ENST00000361897,NM_014697.2;NOS1AP,missense_variant,p.Ala363Thr,ENST00000530878,NM_001164757.1;NOS1AP,missense_variant,p.Ala24Thr,ENST00000464284,;RP11-565P22.6,missense_variant,p.Ala24Thr,ENST00000431696,;C1orf226,upstream_gene_variant,,ENST00000420220,;NOS1AP,upstream_gene_variant,,ENST00000454…	A	ENSG00000198929	ENST00000361897	Transcript
DUSP27	0	.	GRCh38	chr1	167127100	167127100	+	Missense_Mutation	SNP	A	A	G	rs144006881		SKNSH_S7	NORMAL	A	A																c.1969A>G	p.Ile657Val	p.I657V	ENST00000361200	6/6	650	473	177				DUSP27,missense_variant,p.Ile657Val,ENST00000361200,;DUSP27,missense_variant,p.Ile657Val,ENST00000443333,NM_001080426.1;DUSP27,missense_variant,p.Ile657Val,ENST00000271385,;GPA33,intron_variant,,ENST00000632571,;DUSP27,intron_variant,,ENST00000485151,;	G	ENSG00000198842	ENST00000361200	Transcript
FMO3	0	.	GRCh38	chr1	171117389	171117389	+	Missense_Mutation	SNP	A	A	G	rs746860049		SKNSH_S7	NORMAL	A	A																c.1546A>G	p.Lys516Glu	p.K516E	ENST00000367755	9/9	1163	320	843				FMO3,missense_variant,p.Lys516Glu,ENST00000367755,NM_001319174.1,NM_001002294.2,NM_001319173.1,NM_006894.5;	G	ENSG00000007933	ENST00000367755	Transcript
FMO2	0	.	GRCh38	chr1	171208951	171208951	+	Nonsense_Mutation	SNP	C	T	T	rs6661174		SKNSH_S7	NORMAL	C	C																c.1414C>T	p.Gln472Ter	p.Q472*	ENST00000209929	9/9	737	0	737				FMO2,stop_gained,p.Gln472Ter,ENST00000209929,NM_001460.4;RP1-127D3.4,intron_variant,,ENST00000422841,;RP1-127D3.4,intron_variant,,ENST00000445909,;RP1-127D3.4,intron_variant,,ENST00000445290,;FMO2,downstream_gene_variant,,ENST00000489354,;FMO2,3_prime_UTR_variant,,ENST00000529935,;FMO2,non_coding_transcript_exon_variant,,ENST00000488431,;	T	ENSG00000094963	ENST00000209929	Transcript
KIAA0040	0	.	GRCh38	chr1	175160819	175160819	+	Missense_Mutation	SNP	G	T	T	rs3208835		SKNSH_S7	NORMAL	G	G																c.195c>A	p.Asn65Lys	p.N65K	ENST00000545251	3/3	373	0	373				KIAA0040,missense_variant,p.Asn65Lys,ENST00000423313,NM_001319231.1,NM_014656.2,NM_001162893.1;KIAA0040,missense_variant,p.Asn65Lys,ENST00000444639,NM_001162894.1,NM_001319230.1;KIAA0040,missense_variant,p.Asn65Lys,ENST00000545251,NM_001162895.1;KIAA0040,5_prime_UTR_variant,,ENST00000619513,;KIAA0040,downstream_gene_variant,,ENST00000567124,;KIAA0040,downstream_gene_variant,,ENST00000563563,;	T	ENSG00000235750	ENST00000545251	Transcript
KIAA1614	0	.	GRCh38	chr1	180928498	180928498	+	Missense_Mutation	SNP	G	G	A	rs140222211		SKNSH_S7	NORMAL	G	G																c.1130G>A	p.Arg377His	p.R377H	ENST00000367588	4/9	542	151	391				KIAA1614,missense_variant,p.Arg377His,ENST00000367588,NM_020950.1;KIAA1614,5_prime_UTR_variant,,ENST00000367587,;KIAA1614,non_coding_transcript_exon_variant,,ENST00000483705,;	A	ENSG00000135835	ENST00000367588	Transcript
HMCN1	0	.	GRCh38	chr1	186172081	186172081	+	Missense_Mutation	SNP	T	T	C	rs143665535		SKNSH_S7	NORMAL	T	T																c.15764T>C	p.Ile5255Thr	p.I5255T	ENST00000271588	102/107	744	570	174				HMCN1,missense_variant,p.Ile5255Thr,ENST00000271588,NM_031935.2;HMCN1,missense_variant,p.Ile47Thr,ENST00000414277,;GS1-174L6.4,downstream_gene_variant,,ENST00000428391,;HMCN1,non_coding_transcript_exon_variant,,ENST00000475585,;	C	ENSG00000143341	ENST00000271588	Transcript
IGFN1	0	.	GRCh38	chr1	201209691	201209691	+	Missense_Mutation	SNP	G	G	A	rs72468019		SKNSH_S7	NORMAL	G	G																c.4798G>A	p.Ala1600Thr	p.A1600T	ENST00000335211	12/24	5125	3327	1798				IGFN1,missense_variant,p.Ala1600Thr,ENST00000335211,NM_001164586.1;IGFN1,intron_variant,,ENST00000295591,;IGFN1,upstream_gene_variant,,ENST00000412892,;IGFN1,intron_variant,,ENST00000437879,;IGFN1,upstream_gene_variant,,ENST00000473483,;IGFN1,downstream_gene_variant,,ENST00000444705,;	A	ENSG00000163395	ENST00000335211	Transcript
IGFN1	0	.	GRCh38	chr1	201209776	201209776	+	Missense_Mutation	SNP	A	A	G	rs201227267		SKNSH_S7	NORMAL	A	A																c.4883A>G	p.Glu1628Gly	p.E1628G	ENST00000335211	12/24	3400	1807	1591				IGFN1,missense_variant,p.Glu1628Gly,ENST00000335211,NM_001164586.1;IGFN1,intron_variant,,ENST00000295591,;IGFN1,upstream_gene_variant,,ENST00000412892,;IGFN1,intron_variant,,ENST00000437879,;IGFN1,upstream_gene_variant,,ENST00000473483,;IGFN1,downstream_gene_variant,,ENST00000444705,;	G	ENSG00000163395	ENST00000335211	Transcript
IGFN1	0	.	GRCh38	chr1	201209837	201209837	+	Missense_Mutation	SNP	A	A	G	rs12758143		SKNSH_S7	NORMAL	A	A																c.4944A>G	p.Ile1648Met	p.I1648M	ENST00000335211	12/24	3544	2086	1457				IGFN1,missense_variant,p.Ile1648Met,ENST00000335211,NM_001164586.1;IGFN1,intron_variant,,ENST00000295591,;IGFN1,upstream_gene_variant,,ENST00000412892,;IGFN1,intron_variant,,ENST00000437879,;IGFN1,upstream_gene_variant,,ENST00000473483,;IGFN1,downstream_gene_variant,,ENST00000444705,;	G	ENSG00000163395	ENST00000335211	Transcript
MIA3	0	.	GRCh38	chr1	222633169	222633169	+	Missense_Mutation	SNP	G	G	A	rs376716496		SKNSH_S7	NORMAL	G	G																c.3397G>A	p.Ala1133Thr	p.A1133T	ENST00000344922	6/28	192	54	138				MIA3,missense_variant,p.Ala1133Thr,ENST00000344922,NM_198551.3,NM_001324063.1,NM_001324064.1,NM_001324062.1;MIA3,missense_variant,p.Ala716Thr,ENST00000354906,;MIA3,intron_variant,,ENST00000344507,;MIA3,non_coding_transcript_exon_variant,,ENST00000470521,;	A	ENSG00000154305	ENST00000344922	Transcript
TRIM11	0	.	GRCh38	chr1	228396958	228396958	+	Missense_Mutation	SNP	C	C	T	rs149358976		SKNSH_S7	NORMAL	C	C																c.848G>A	p.Arg283Gln	p.R283Q	ENST00000284551	5/6	602	159	443				TRIM11,missense_variant,p.Arg158Gln,ENST00000493030,;TRIM11,missense_variant,p.Arg283Gln,ENST00000284551,NM_145214.2;TRIM11,missense_variant,p.Arg283Gln,ENST00000366699,;TRIM11,missense_variant,p.Arg82Gln,ENST00000602582,;TRIM11,3_prime_UTR_variant,,ENST00000602308,;TRIM11,downstream_gene_variant,,ENST00000622338,;RP11-245P10.8,non_coding_transcript_exon_variant,,ENST00000602963,;TRIM11,non_codin…	T	ENSG00000154370	ENST00000284551	Transcript
EGLN1	0	.	GRCh38	chr1	231421331	231421331	+	Missense_Mutation	SNP	C	C	G	rs201365992		SKNSH_S7	NORMAL	C	C																c.558G>C	p.Lys186Asn	p.K186N	ENST00000366641	1/5	880	665	215				EGLN1,missense_variant,p.Lys186Asn,ENST00000366641,NM_022051.2;EGLN1,upstream_gene_variant,,ENST00000476717,;	G	ENSG00000135766	ENST00000366641	Transcript
OR2T8	0	.	GRCh38	chr1	247921162	247921162	+	Missense_Mutation	SNP	T	T	C	rs11204564		SKNSH_S7	NORMAL	T	T																c.145T>C	p.Trp49Arg	p.W49R	ENST00000319968	1/1	1302	455	847				OR2T8,missense_variant,p.Trp49Arg,ENST00000319968,NM_001005522.1;	C	ENSG00000177462	ENST00000319968	Transcript
OR2T8	0	.	GRCh38	chr1	247921552	247921552	+	Missense_Mutation	SNP	A	A	G	rs4584426		SKNSH_S7	NORMAL	A	A																c.535A>G	p.Thr179Ala	p.T179A	ENST00000319968	1/1	193	136	57				OR2T8,missense_variant,p.Thr179Ala,ENST00000319968,NM_001005522.1;	G	ENSG00000177462	ENST00000319968	Transcript
OR2L3	0	.	GRCh38	chr1	248061267	248061267	+	Missense_Mutation	SNP	G	G	T	rs75239130		SKNSH_S7	NORMAL	G	G																c.586G>T	p.Gly196Cys	p.G196C	ENST00000359959	1/1	359	181	178				OR2L3,missense_variant,p.Gly196Cys,ENST00000359959,NM_001004687.1;	T	ENSG00000198128	ENST00000359959	Transcript
OR2T33	0	.	GRCh38	chr1	248273507	248273507	+	Missense_Mutation	SNP	G	G	A	rs61832700		SKNSH_S7	NORMAL	G	G																c.308C>T	p.Pro103Leu	p.P103L	ENST00000318021	1/1	1171	774	397				OR2T33,missense_variant,p.Pro103Leu,ENST00000318021,NM_001004695.1;	A	ENSG00000177212	ENST00000318021	Transcript
OR2T33	0	.	GRCh38	chr1	248273610	248273610	+	Missense_Mutation	SNP	T	T	C	rs201497316		SKNSH_S7	NORMAL	T	T																c.205A>G	p.Met69Val	p.M69V	ENST00000318021	1/1	650	241	409				OR2T33,missense_variant,p.Met69Val,ENST00000318021,NM_001004695.1;	C	ENSG00000177212	ENST00000318021	Transcript
OR2T12	0	.	GRCh38	chr1	248295374	248295374	+	Missense_Mutation	SNP	T	C	C	rs6678138		SKNSH_S7	NORMAL	T	T																c.205A>G	p.Met69Val	p.M69V	ENST00000317996	1/1	467	0	467				OR2T12,missense_variant,p.Met69Val,ENST00000317996,NM_001004692.1;	C	ENSG00000177201	ENST00000317996	Transcript
OR2T12	0	.	GRCh38	chr1	248295415	248295415	+	Missense_Mutation	SNP	C	G	G	rs12745228		SKNSH_S7	NORMAL	C	C																c.164G>C	p.Arg55Thr	p.R55T	ENST00000317996	1/1	672	0	672				OR2T12,missense_variant,p.Arg55Thr,ENST00000317996,NM_001004692.1;	G	ENSG00000177201	ENST00000317996	Transcript
OR2T1	0	.	GRCh38	chr1	248406056	248406056	+	Missense_Mutation	SNP	C	C	A	novel		SKNSH_S7	NORMAL	C	C																c.62C>A	p.Thr21Lys	p.T21K	ENST00000366474	1/1	277	62	215				OR2T1,missense_variant,p.Thr21Lys,ENST00000366474,NM_030904.1;	A	ENSG00000175143	ENST00000366474	Transcript
OR2T34	0	.	GRCh38	chr1	248573958	248573958	+	Missense_Mutation	SNP	C	G	G	rs1770107		SKNSH_S7	NORMAL	C	C																c.800G>C	p.Arg267Pro	p.R267P	ENST00000328782	1/1	293	0	293				OR2T34,missense_variant,p.Arg267Pro,ENST00000328782,NM_001001821.1;	G	ENSG00000183310	ENST00000328782	Transcript
OR2T35	0	.	GRCh38	chr1	248638291	248638291	+	Missense_Mutation	SNP	C	T	T	rs78622116		SKNSH_S7	NORMAL	C	C																c.968G>A	p.Gly323Asp	p.G323D	ENST00000317450	1/1	594	0	594				OR2T35,missense_variant,p.Gly323Asp,ENST00000317450,NM_001001827.1;	T	ENSG00000177151	ENST00000317450	Transcript
OR2T35	0	.	GRCh38	chr1	248638301	248638302	+	Frame_Shift_Ins	INS	-	CA	CA	rs370874670		SKNSH_S7	NORMAL	-	-																c.956_957dupTG	p.Ile320Ter	p.I320*	ENST00000317450	1/1	607	0	607				OR2T35,frameshift_variant,p.Ile320Ter,ENST00000317450,NM_001001827.1;	CA	ENSG00000177151	ENST00000317450	Transcript
OR2T35	0	.	GRCh38	chr1	248638309	248638309	+	Missense_Mutation	SNP	G	A	A	rs150878651		SKNSH_S7	NORMAL	G	G																c.950C>T	p.Ala317Val	p.A317V	ENST00000317450	1/1	625	0	625				OR2T35,missense_variant,p.Ala317Val,ENST00000317450,NM_001001827.1;	A	ENSG00000177151	ENST00000317450	Transcript
OR2T35	0	.	GRCh38	chr1	248638310	248638310	+	Missense_Mutation	SNP	C	T	T	rs143981271		SKNSH_S7	NORMAL	C	C																c.949G>A	p.Ala317Thr	p.A317T	ENST00000317450	1/1	627	0	627				OR2T35,missense_variant,p.Ala317Thr,ENST00000317450,NM_001001827.1;	T	ENSG00000177151	ENST00000317450	Transcript
OR2T35	0	.	GRCh38	chr1	248638644	248638650	+	Frame_Shift_Del	DEL	CAGCACG	-	-	rs143010547		SKNSH_S7	NORMAL	CAGCACG	CAGCACG																c.609_615delCGTGCTG	p.Cys203Ter	p.C203*	ENST00000317450	1/1	1347	0	1347				OR2T35,frameshift_variant,p.Cys203Ter,ENST00000317450,NM_001001827.1;	-	ENSG00000177151	ENST00000317450	Transcript
OR2T35	0	.	GRCh38	chr1	248639168	248639168	+	Missense_Mutation	SNP	C	T	T	rs1782218		SKNSH_S7	NORMAL	C	C																c.91G>A	p.Val31Ile	p.V31I	ENST00000317450	1/1	34	0	34				OR2T35,missense_variant,p.Val31Ile,ENST00000317450,NM_001001827.1;	T	ENSG00000177151	ENST00000317450	Transcript
OR2T27	0	.	GRCh38	chr1	248650526	248650526	+	Missense_Mutation	SNP	T	T	C	rs1782241		SKNSH_S7	NORMAL	T	T																c.359A>G	p.Tyr120Cys	p.Y120C	ENST00000344889	1/1	245	154	91				OR2T27,missense_variant,p.Tyr120Cys,ENST00000344889,NM_001001824.1;	C	ENSG00000187701	ENST00000344889	Transcript
OR2T27	0	.	GRCh38	chr1	248650751	248650751	+	Missense_Mutation	SNP	T	T	A	rs28533004		SKNSH_S7	NORMAL	T	T																c.134A>T	p.Lys45Met	p.K45M	ENST00000344889	1/1	344	167	177				OR2T27,missense_variant,p.Lys45Met,ENST00000344889,NM_001001824.1;	A	ENSG00000187701	ENST00000344889	Transcript
LYPD8	0	.	GRCh38	chr1	248745207	248745207	+	Missense_Mutation	SNP	T	C	C	novel		SKNSH_S7	NORMAL	T	T																c.410A>G	p.His137Arg	p.H137R	ENST00000590317	6/7	835	0	835				LYPD8,missense_variant,p.His137Arg,ENST00000590317,NM_001291283.1,NM_001085474.1;XX-CR54.1,downstream_gene_variant,,ENST00000611154,;LYPD8,missense_variant,p.His25Arg,ENST00000566597,;	C	ENSG00000259823	ENST00000590317	Transcript
TRAPPC12	0	.	GRCh38	chr2	3387691	3387691	+	Missense_Mutation	SNP	C	C	T	rs145121353		SKNSH_S7	NORMAL	C	C																c.68N>T	p.Pro23Leu	p.P23L	ENST00000324266	2/12	327	193	134				TRAPPC12,missense_variant,p.Pro23Leu,ENST00000324266,NM_016030.5;TRAPPC12,missense_variant,p.Pro23Leu,ENST00000382110,NM_001321102.1;TRAPPC12,upstream_gene_variant,,ENST00000441983,;TRAPPC12,upstream_gene_variant,,ENST00000457845,;TRAPPC12,non_coding_transcript_exon_variant,,ENST00000482645,;TRAPPC12,upstream_gene_variant,,ENST00000411973,;	T	ENSG00000171853	ENST00000324266	Transcript
APOB	0	.	GRCh38	chr2	21041065	21041065	+	Nonsense_Mutation	SNP	G	G	A	novel		SKNSH_S7	NORMAL	G	G																c.256N>T	p.Gln86Ter	p.Q86*	ENST00000233242	4/29	434	253	180				APOB,stop_gained,p.Gln86Ter,ENST00000233242,NM_000384.2;APOB,stop_gained,p.Gln86Ter,ENST00000399256,;	A	ENSG00000084674	ENST00000233242	Transcript
GAREM2	0	.	GRCh38	chr2	26185068	26185068	+	Missense_Mutation	SNP	A	A	G	rs181971256		SKNSH_S7	NORMAL	A	A																c.1220N>G	p.Gln407Arg	p.Q407R	ENST00000401533	4/6	58	37	21				GAREM2,missense_variant,p.Gln330Arg,ENST00000407684,NM_001191033.1;GAREM2,missense_variant,p.Gln407Arg,ENST00000401533,NM_001168241.1;GAREM2,upstream_gene_variant,,ENST00000496070,;	G	ENSG00000157833	ENST00000401533	Transcript
CGREF1	0	.	GRCh38	chr2	27101486	27101486	+	Missense_Mutation	SNP	C	C	T	rs1057391		SKNSH_S7	NORMAL	C	C																c.745N>A	p.Glu249Lys	p.E249K	ENST00000402394	6/6	90	53	37				CGREF1,missense_variant,p.Glu249Lys,ENST00000402394,NM_006569.5;CGREF1,missense_variant,p.Glu249Lys,ENST00000312734,;CGREF1,missense_variant,p.Glu371Lys,ENST00000404694,;CGREF1,missense_variant,p.Glu249Lys,ENST00000405600,NM_001166239.1;CGREF1,intron_variant,,ENST00000402550,NM_001166240.1;CGREF1,intron_variant,,ENST00000260595,;KHK,downstream_gene_variant,,ENST00000260599,NM_000221.2;KHK,downstr…	T	ENSG00000138028	ENST00000402394	Transcript
ZNF513	0	.	GRCh38	chr2	27378305	27378305	+	Missense_Mutation	SNP	C	C	G	rs139631194		SKNSH_S7	NORMAL	C	C																c.866N>C	p.Cys289Ser	p.C289S	ENST00000323703	4/4	447	237	210				ZNF513,missense_variant,p.Cys289Ser,ENST00000323703,NM_144631.5;ZNF513,missense_variant,p.Cys227Ser,ENST00000407879,NM_001201459.1;SNX17,downstream_gene_variant,,ENST00000537606,NM_001267060.1;PPM1G,downstream_gene_variant,,ENST00000344034,NM_177983.2;SNX17,downstream_gene_variant,,ENST00000233575,NM_001267059.1,NM_014748.3,NM_001267061.1;ZNF513,downstream_gene_variant,,ENST00000436006,;ZNF513,in…	G	ENSG00000163795	ENST00000323703	Transcript
SLC4A1AP	0	.	GRCh38	chr2	27675579	27675579	+	Missense_Mutation	SNP	G	G	T	novel		SKNSH_S7	NORMAL	G	G																c.1393N>T	p.Asp465Tyr	p.D465Y	ENST00000613058	6/14	255	128	127				SLC4A1AP,missense_variant,p.Asp465Tyr,ENST00000613058,NM_018158.2;SLC4A1AP,missense_variant,p.Asp465Tyr,ENST00000326019,;SLC4A1AP,missense_variant,p.Asp411Tyr,ENST00000618046,;SLC4A1AP,missense_variant,p.Asp235Tyr,ENST00000613517,;SLC4A1AP,3_prime_UTR_variant,,ENST00000427424,;	T	ENSG00000163798	ENST00000613058	Transcript
RBKS	0	.	GRCh38	chr2	27890290	27890290	+	Missense_Mutation	SNP	A	A	G	rs113651030		SKNSH_S7	NORMAL	A	A																c.56N>C	p.Val19Ala	p.V19A	ENST00000302188	1/8	105	50	55				RBKS,missense_variant,p.Val19Ala,ENST00000302188,NM_022128.2;BRE,intron_variant,,ENST00000436924,;BRE,upstream_gene_variant,,ENST00000344773,NM_004899.4;BRE,upstream_gene_variant,,ENST00000379632,NM_199193.2;BRE,upstream_gene_variant,,ENST00000361704,NM_199192.2;BRE,upstream_gene_variant,,ENST00000342045,NM_199194.2,NM_001329112.1;BRE,upstream_gene_variant,,ENST00000379624,NM_199191.2,NM_00126184…	G	ENSG00000171174	ENST00000302188	Transcript
ALK	0	.	GRCh38	chr2	29220829	29220829	+	Missense_Mutation	SNP	G	G	T	rs863225281		SKNSH_S7	NORMAL	G	G																c.3522N>A	p.Phe1174Leu	p.F1174L	ENST00000389048	23/29	203	94	109				ALK,missense_variant,p.Phe1174Leu,ENST00000389048,NM_004304.4;ALK,missense_variant,p.Phe797Leu,ENST00000618119,;ALK,missense_variant,p.Phe134Leu,ENST00000431873,;ALK,downstream_gene_variant,,ENST00000453137,;	T	ENSG00000171094	ENST00000389048	Transcript
FEZ2	0	.	GRCh38	chr2	36598132	36598132	+	Missense_Mutation	SNP	T	T	C	novel		SKNSH_S7	NORMAL	T	T																c.11N>G	p.Asp4Gly	p.D4G	ENST00000379245	1/9	11	9	2				FEZ2,missense_variant,p.Asp4Gly,ENST00000379245,NM_001042548.1;FEZ2,missense_variant,p.Asp4Gly,ENST00000405912,NM_005102.2;FEZ2,intron_variant,,ENST00000357996,;FEZ2,missense_variant,p.Asp4Gly,ENST00000451623,;FEZ2,upstream_gene_variant,,ENST00000413938,;	C	ENSG00000171055	ENST00000379245	Transcript
CYP1B1	0	.	GRCh38	chr2	38071060	38071060	+	Missense_Mutation	SNP	G	G	C	rs1056836		SKNSH_S7	NORMAL	G	G																c.1294N>G	p.Leu432Val	p.L432V	ENST00000610745	3/3	397	186	211				CYP1B1,missense_variant,p.Leu432Val,ENST00000610745,NM_000104.3;CYP1B1,missense_variant,p.Leu432Val,ENST00000614273,;CYP1B1,missense_variant,p.Leu61Val,ENST00000494864,;RMDN2,downstream_gene_variant,,ENST00000234195,NM_144713.4;CYP1B1,downstream_gene_variant,,ENST00000490576,;CYP1B1-AS1,upstream_gene_variant,,ENST00000626582,;CYP1B1-AS1,upstream_gene_variant,,ENST00000630542,;CYP1B1-AS1,upstream_…	C	ENSG00000138061	ENST00000610745	Transcript
ARHGEF33	0	.	GRCh38	chr2	38931156	38931156	+	Missense_Mutation	SNP	C	C	G	rs199921991		SKNSH_S7	NORMAL	C	C																c.410N>G	p.Ala137Gly	p.A137G	ENST00000409978	7/18	249	115	134				ARHGEF33,missense_variant,p.Ala137Gly,ENST00000409978,;ARHGEF33,missense_variant,p.Ala137Gly,ENST00000398800,NM_001145451.2;ARHGEF33,non_coding_transcript_exon_variant,,ENST00000488692,;MORN2,downstream_gene_variant,,ENST00000441049,;	G	ENSG00000214694	ENST00000409978	Transcript
SPTBN1	0	.	GRCh38	chr2	54626092	54626092	+	Missense_Mutation	SNP	C	C	T	rs76198367		SKNSH_S7	NORMAL	C	C																c.1502N>T	p.Ala501Val	p.A501V	ENST00000356805	12/36	329	174	155				SPTBN1,missense_variant,p.Ala501Val,ENST00000615901,;SPTBN1,missense_variant,p.Ala488Val,ENST00000333896,NM_178313.2;SPTBN1,missense_variant,p.Ala501Val,ENST00000356805,NM_003128.2;SPTBN1,missense_variant,p.Ala501Val,ENST00000389980,;	T	ENSG00000115306	ENST00000356805	Transcript
WDR92	0	.	GRCh38	chr2	68131380	68131380	+	Missense_Mutation	SNP	A	A	G	novel		SKNSH_S7	NORMAL	A	A																c.932N>C	p.Val311Ala	p.V311A	ENST00000295121	8/8	283	163	120				WDR92,missense_variant,p.Val311Ala,ENST00000295121,NM_138458.3;WDR92,downstream_gene_variant,,ENST00000409164,NM_001256476.1;WDR92,downstream_gene_variant,,ENST00000406245,;WDR92,downstream_gene_variant,,ENST00000457114,;WDR92,non_coding_transcript_exon_variant,,ENST00000492039,;RP11-474G23.1,3_prime_UTR_variant,,ENST00000406334,;	G	ENSG00000243667	ENST00000295121	Transcript
CYP26B1	0	.	GRCh38	chr2	72147828	72147828	+	Missense_Mutation	SNP	A	A	G	novel		SKNSH_S7	NORMAL	A	A																c.7N>C	p.Phe3Leu	p.F3L	ENST00000001146	1/6	168	75	93				CYP26B1,missense_variant,p.Phe3Leu,ENST00000001146,NM_019885.3;CYP26B1,missense_variant,p.Phe3Leu,ENST00000546307,NM_001277742.1;CYP26B1,missense_variant,p.Phe3Leu,ENST00000474509,;CYP26B1,upstream_gene_variant,,ENST00000412253,;CYP26B1,upstream_gene_variant,,ENST00000461519,;	G	ENSG00000003137	ENST00000001146	Transcript
DQX1	0	.	GRCh38	chr2	74519984	74519984	+	Missense_Mutation	SNP	G	G	A	rs143679936		SKNSH_S7	NORMAL	G	G																c.1546N>T	p.Arg516Cys	p.R516C	ENST00000404568	9/12	268	140	128				DQX1,missense_variant,p.Arg516Cys,ENST00000404568,NM_133637.2;DQX1,missense_variant,p.Arg516Cys,ENST00000393951,;TLX2,downstream_gene_variant,,ENST00000233638,NM_016170.4;TLX2,downstream_gene_variant,,ENST00000621092,;DQX1,downstream_gene_variant,,ENST00000451518,;TLX2,downstream_gene_variant,,ENST00000497238,;DQX1,downstream_gene_variant,,ENST00000495597,;DQX1,downstream_gene_variant,,ENST000004…	A	ENSG00000144045	ENST00000404568	Transcript
RNF103	0	.	GRCh38	chr2	86603890	86603890	+	Nonsense_Mutation	SNP	G	G	A	novel		SKNSH_S7	NORMAL	G	G																c.2011N>T	p.Gln671Ter	p.Q671*	ENST00000237455	4/4	267	137	130				RNF103,stop_gained,p.Gln671Ter,ENST00000237455,NM_005667.3;RNF103-CHMP3,intron_variant,,ENST00000604011,NM_001198954.1;RNF103-CHMP3,intron_variant,,ENST00000440757,;AC015971.2,intron_variant,,ENST00000597638,;AC015971.2,intron_variant,,ENST00000439077,;AC015971.2,upstream_gene_variant,,ENST00000426549,;AC015971.2,upstream_gene_variant,,ENST00000424788,;RNF103,downstream_gene_variant,,ENST00000477…	A	ENSG00000239305	ENST00000237455	Transcript
RGPD2	0	.	GRCh38	chr2	87784265	87784265	+	Missense_Mutation	SNP	G	G	A	rs199618447		SKNSH_S7	NORMAL	G	G																c.2759N>T	p.Ser920Leu	p.S920L	ENST00000398146	20/23	34	16	18				RGPD2,missense_variant,p.Ser920Leu,ENST00000398146,NM_001078170.2;RGPD2,upstream_gene_variant,,ENST00000494592,;	A	ENSG00000185304	ENST00000398146	Transcript
FAHD2A	0	.	GRCh38	chr2	95406996	95406996	+	Missense_Mutation	SNP	C	C	G	rs761884564		SKNSH_S7	NORMAL	C	C																c.301N>G	p.Pro101Ala	p.P101A	ENST00000233379	3/8	303	172	131				FAHD2A,missense_variant,p.Pro101Ala,ENST00000233379,NM_016044.2;FAHD2A,missense_variant,p.Pro101Ala,ENST00000447036,;FAHD2A,missense_variant,p.Pro101Ala,ENST00000418606,;FAHD2A,downstream_gene_variant,,ENST00000445649,;FAHD2A,non_coding_transcript_exon_variant,,ENST00000463940,;FAHD2A,non_coding_transcript_exon_variant,,ENST00000470100,;	G	ENSG00000115042	ENST00000233379	Transcript
ANKRD36C	0	.	GRCh38	chr2	95855549	95855549	+	Missense_Mutation	SNP	T	T	C	rs5005869		SKNSH_S7	NORMAL	T	T																c.4712N>G	p.Asn1571Ser	p.N1571S	ENST00000456556	63/67	220	154	66				ANKRD36C,missense_variant,p.Asn1571Ser,ENST00000456556,;ANKRD36C,downstream_gene_variant,,ENST00000295246,;ANKRD36C,upstream_gene_variant,,ENST00000612359,;ANKRD36C,non_coding_transcript_exon_variant,,ENST00000488721,;ANKRD36C,downstream_gene_variant,,ENST00000531153,;ANKRD36C,downstream_gene_variant,,ENST00000534304,;	C	ENSG00000174501	ENST00000456556	Transcript
ANKRD36C	0	.	GRCh38	chr2	95857446	95857446	+	Missense_Mutation	SNP	A	A	C	rs35461149		SKNSH_S7	NORMAL	A	A																c.3943N>G	p.Leu1315Val	p.L1315V	ENST00000456556	62/67	64	48	16				ANKRD36C,missense_variant,p.Leu1315Val,ENST00000456556,;ANKRD36C,downstream_gene_variant,,ENST00000295246,;ANKRD36C,upstream_gene_variant,,ENST00000612359,;ANKRD36C,non_coding_transcript_exon_variant,,ENST00000531153,;ANKRD36C,non_coding_transcript_exon_variant,,ENST00000488721,;ANKRD36C,downstream_gene_variant,,ENST00000534304,;	C	ENSG00000174501	ENST00000456556	Transcript
ANKRD36C	0	.	GRCh38	chr2	95859895	95859895	+	Missense_Mutation	SNP	T	T	C	rs75198192		SKNSH_S7	NORMAL	T	T																c.3862N>G	p.Thr1288Ala	p.T1288A	ENST00000456556	61/67	12	10	2				ANKRD36C,missense_variant,p.Thr1288Ala,ENST00000456556,;ANKRD36C,3_prime_UTR_variant,,ENST00000295246,;ANKRD36C,upstream_gene_variant,,ENST00000612359,;ANKRD36C,3_prime_UTR_variant,,ENST00000534304,;ANKRD36C,non_coding_transcript_exon_variant,,ENST00000531153,;ANKRD36C,non_coding_transcript_exon_variant,,ENST00000488721,;	C	ENSG00000174501	ENST00000456556	Transcript
ANKRD36C	0	.	GRCh38	chr2	95935492	95935492	+	Missense_Mutation	SNP	G	G	A	rs62153752		SKNSH_S7	NORMAL	G	G																c.1697N>T	p.Ala566Val	p.A566V	ENST00000456556	24/67	271	127	144				ANKRD36C,missense_variant,p.Ala566Val,ENST00000456556,;ANKRD36C,5_prime_UTR_variant,,ENST00000295246,;ANKRD36C,3_prime_UTR_variant,,ENST00000534304,;ANKRD36C,3_prime_UTR_variant,,ENST00000528268,;	A	ENSG00000174501	ENST00000456556	Transcript
ANKRD36C	0	.	GRCh38	chr2	95938843	95938843	+	Missense_Mutation	SNP	A	A	G	rs62154561		SKNSH_S7	NORMAL	A	A																c.1619N>C	p.Leu540Pro	p.L540P	ENST00000456556	22/67	1090	326	764				ANKRD36C,missense_variant,p.Leu540Pro,ENST00000456556,;ANKRD36C,intron_variant,,ENST00000295246,;ANKRD36C,intron_variant,,ENST00000534304,;ANKRD36C,intron_variant,,ENST00000528268,;	G	ENSG00000174501	ENST00000456556	Transcript
ANKRD36C	0	.	GRCh38	chr2	95938884	95938884	+	Missense_Mutation	SNP	A	A	T	rs62154562		SKNSH_S7	NORMAL	A	A																c.1578N>A	p.Ser526Arg	p.S526R	ENST00000456556	22/67	1082	380	702				ANKRD36C,missense_variant,p.Ser526Arg,ENST00000456556,;ANKRD36C,intron_variant,,ENST00000295246,;ANKRD36C,intron_variant,,ENST00000534304,;ANKRD36C,intron_variant,,ENST00000528268,;	T	ENSG00000174501	ENST00000456556	Transcript
ANKRD36C	0	.	GRCh38	chr2	95941196	95941196	+	Missense_Mutation	SNP	C	C	T	rs78739183		SKNSH_S7	NORMAL	C	C																c.1495N>A	p.Gly499Arg	p.G499R	ENST00000456556	20/67	42	26	16				ANKRD36C,missense_variant,p.Gly499Arg,ENST00000456556,;ANKRD36C,5_prime_UTR_variant,,ENST00000295246,;ANKRD36C,missense_variant,p.Gly28Arg,ENST00000534304,;ANKRD36C,missense_variant,p.Gly499Arg,ENST00000528268,;	T	ENSG00000174501	ENST00000456556	Transcript
ANKRD36C	0	.	GRCh38	chr2	95945173	95945173	+	Missense_Mutation	SNP	T	T	G	rs62154594		SKNSH_S7	NORMAL	T	T																c.1364N>C	p.Asn455Thr	p.N455T	ENST00000456556	18/67	216	69	147				ANKRD36C,missense_variant,p.Asn455Thr,ENST00000456556,;ANKRD36C,upstream_gene_variant,,ENST00000295246,;ANKRD36C,missense_variant,p.Asn455Thr,ENST00000528268,;ANKRD36C,upstream_gene_variant,,ENST00000534304,;	G	ENSG00000174501	ENST00000456556	Transcript
ANKRD36C	0	.	GRCh38	chr2	95953940	95953940	+	Missense_Mutation	SNP	T	T	G	rs74946480		SKNSH_S7	NORMAL	T	T																c.1202N>C	p.Glu401Ala	p.E401A	ENST00000456556	14/67	330	214	116				ANKRD36C,missense_variant,p.Glu401Ala,ENST00000456556,;ANKRD36C,missense_variant,p.Glu401Ala,ENST00000528268,;	G	ENSG00000174501	ENST00000456556	Transcript
ANKRD36C	0	.	GRCh38	chr2	95953986	95953986	+	Missense_Mutation	SNP	C	C	T	rs62154618		SKNSH_S7	NORMAL	C	C																c.1156N>A	p.Ala386Thr	p.A386T	ENST00000456556	14/67	467	252	215				ANKRD36C,missense_variant,p.Ala386Thr,ENST00000456556,;ANKRD36C,missense_variant,p.Ala386Thr,ENST00000528268,;	T	ENSG00000174501	ENST00000456556	Transcript
ANKRD36C	0	.	GRCh38	chr2	95960544	95960544	+	Missense_Mutation	SNP	C	T	T	rs4362598		SKNSH_S7	NORMAL	C	C																c.932N>A	p.Gly311Asp	p.G311D	ENST00000456556	10/67	12	0	12				ANKRD36C,missense_variant,p.Gly311Asp,ENST00000456556,;ANKRD36C,missense_variant,p.Gly311Asp,ENST00000528268,;	T	ENSG00000174501	ENST00000456556	Transcript
ANKRD36	0	.	GRCh38	chr2	97162102	97162102	+	Missense_Mutation	SNP	G	G	A	rs199729690		SKNSH_S7	NORMAL	G	G																c.1393N>A	p.Gly465Arg	p.G465R	ENST00000420699	18/76	19	11	8				ANKRD36,missense_variant,p.Gly465Arg,ENST00000420699,NM_001164315.1;ANKRD36,missense_variant,p.Gly465Arg,ENST00000461153,;ANKRD36,intron_variant,,ENST00000620383,;	A	ENSG00000135976	ENST00000420699	Transcript
NPAS2	0	.	GRCh38	chr2	100988265	100988265	+	Missense_Mutation	SNP	A	A	G	novel		SKNSH_S7	NORMAL	A	A																c.1816N>G	p.Ile606Val	p.I606V	ENST00000335681	17/21	207	101	106				NPAS2,missense_variant,p.Ile606Val,ENST00000335681,NM_002518.3;NPAS2,missense_variant,p.Ile105Val,ENST00000433408,;NPAS2,intron_variant,,ENST00000450763,;NPAS2,non_coding_transcript_exon_variant,,ENST00000474550,;NPAS2,upstream_gene_variant,,ENST00000495559,;	G	ENSG00000170485	ENST00000335681	Transcript
FHL2	0	.	GRCh38	chr2	105367679	105367679	+	Missense_Mutation	SNP	C	C	T	rs371421189		SKNSH_S7	NORMAL	C	C																c.392N>A	p.Arg131His	p.R131H	ENST00000409807	4/6	394	213	181				FHL2,missense_variant,p.Arg247His,ENST00000409177,;FHL2,missense_variant,p.Arg241His,ENST00000344213,;FHL2,missense_variant,p.Arg131His,ENST00000409807,;FHL2,missense_variant,p.Ala73Thr,ENST00000358129,NM_001318898.1;FHL2,missense_variant,p.Arg131His,ENST00000393353,NM_001450.3,NM_001318894.1;FHL2,missense_variant,p.Arg131His,ENST00000322142,NM_201555.1,NM_001318899.1,NM_001318895.1,NM_001039492.…	T	ENSG00000115641	ENST00000409807	Transcript
RGPD3	0	.	GRCh38	chr2	106424135	106424136	+	Frame_Shift_Ins	INS	-	-	A	rs544410143		SKNSH_S7	NORMAL	-	-																c.3831_3832insT	p.Val1278CysfsTer9	p.V1278Cfs*9	ENST00000409886	20/23	717	441	276				RGPD3,frameshift_variant,p.Val1278CysfsTer9,ENST00000409886,NM_001144013.1;RGPD3,frameshift_variant,p.Val1272CysfsTer9,ENST00000304514,;	A	ENSG00000153165	ENST00000409886	Transcript
RGPD3	0	.	GRCh38	chr2	106457045	106457045	+	Missense_Mutation	SNP	C	T	T	rs62152530		SKNSH_S7	NORMAL	C	C																c.331N>A	p.Asp111Asn	p.D111N	ENST00000409886	4/23	107	6	101				RGPD3,missense_variant,p.Asp111Asn,ENST00000409886,NM_001144013.1;RGPD3,missense_variant,p.Asp111Asn,ENST00000304514,;	T	ENSG00000153165	ENST00000409886	Transcript
RGPD4	0	.	GRCh38	chr2	107863031	107863031	+	Missense_Mutation	SNP	A	A	T	rs199689341		SKNSH_S7	NORMAL	A	A																c.2468N>T	p.Lys823Met	p.K823M	ENST00000408999	17/23	101	58	43				RGPD4,missense_variant,p.Lys823Met,ENST00000408999,NM_182588.2;	T	ENSG00000196862	ENST00000408999	Transcript
GCC2	0	.	GRCh38	chr2	108499560	108499560	+	Missense_Mutation	SNP	A	A	G	rs199941915		SKNSH_S7	NORMAL	A	A																c.4790N>G	p.Lys1597Arg	p.K1597R	ENST00000309863	22/23	261	189	72				GCC2,missense_variant,p.Lys1597Arg,ENST00000309863,NM_181453.3;GCC2,3_prime_UTR_variant,,ENST00000482325,;GCC2,non_coding_transcript_exon_variant,,ENST00000480863,;	G	ENSG00000135968	ENST00000309863	Transcript
CCDC138	0	.	GRCh38	chr2	108794662	108794662	+	Missense_Mutation	SNP	C	C	T	rs148667954		SKNSH_S7	NORMAL	C	C																c.517N>T	p.Leu173Phe	p.L173F	ENST00000295124	5/15	280	123	157				CCDC138,missense_variant,p.Leu173Phe,ENST00000295124,NM_001303106.1,NM_144978.2;CCDC138,missense_variant,p.Leu173Phe,ENST00000412964,NM_001303105.1;CCDC138,missense_variant,p.Leu71Phe,ENST00000456512,;CCDC138,non_coding_transcript_exon_variant,,ENST00000470608,;CCDC138,3_prime_UTR_variant,,ENST00000409529,;CCDC138,3_prime_UTR_variant,,ENST00000447782,;	T	ENSG00000163006	ENST00000295124	Transcript
RGPD8	0	.	GRCh38	chr2	112388237	112388237	+	Missense_Mutation	SNP	C	C	T	rs17041523		SKNSH_S7	NORMAL	C	C																c.4708N>A	p.Gly1570Arg	p.G1570R	ENST00000302558	20/23	163	49	114				RGPD8,missense_variant,p.Gly1570Arg,ENST00000302558,NM_001164463.1;RGPD8,missense_variant,p.Gly1430Arg,ENST00000409750,;RGPD8,downstream_gene_variant,,ENST00000330575,;RGPD8,downstream_gene_variant,,ENST00000522286,;	T	ENSG00000169629	ENST00000302558	Transcript
IL36RN	0	.	GRCh38	chr2	113062547	113062547	+	Missense_Mutation	SNP	C	C	T	rs144478519		SKNSH_S7	NORMAL	C	C																c.338N>T	p.Ser113Leu	p.S113L	ENST00000393200	5/5	211	105	106				IL36RN,missense_variant,p.Ser113Leu,ENST00000393200,NM_012275.2;IL36RN,missense_variant,p.Ser113Leu,ENST00000346807,NM_173170.1;IL36RN,missense_variant,p.Ser10Leu,ENST00000514072,;IL36RN,missense_variant,p.Ser113Leu,ENST00000437409,;	T	ENSG00000136695	ENST00000393200	Transcript
EN1	0	.	GRCh38	chr2	118847002	118847002	+	Missense_Mutation	SNP	G	G	C	rs544035952		SKNSH_S7	NORMAL	G	G																c.166N>G	p.Pro56Ala	p.P56A	ENST00000295206	1/2	40	19	21				EN1,missense_variant,p.Pro56Ala,ENST00000295206,NM_001426.3;EN1,upstream_gene_variant,,ENST00000546667,;	C	ENSG00000163064	ENST00000295206	Transcript
POTEF	0	.	GRCh38	chr2	130074719	130074719	+	Missense_Mutation	SNP	T	A	A	rs62165871		SKNSH_S7	NORMAL	T	T																c.2753N>T	p.Tyr918Phe	p.Y918F	ENST00000409914	17/17	224	14	210				POTEF,missense_variant,p.Tyr918Phe,ENST00000409914,NM_001099771.2;	A	ENSG00000196604	ENST00000409914	Transcript
POTEF	0	.	GRCh38	chr2	130074785	130074785	+	Missense_Mutation	SNP	T	C	C	rs2599793		SKNSH_S7	NORMAL	T	T																c.2687N>G	p.His896Arg	p.H896R	ENST00000409914	17/17	69	0	69				POTEF,missense_variant,p.His896Arg,ENST00000409914,NM_001099771.2;	C	ENSG00000196604	ENST00000409914	Transcript
POTEI	0	.	GRCh38	chr2	130488140	130488140	+	Missense_Mutation	SNP	C	G	G	rs2259528		SKNSH_S7	NORMAL	C	C																c.1301N>C	p.Ser434Thr	p.S434T	ENST00000451531	9/15	20	0	20				POTEI,missense_variant,p.Ser434Thr,ENST00000451531,NM_001277406.1;POTEI,3_prime_UTR_variant,,ENST00000631234,;POTEI,intron_variant,,ENST00000615053,;	G	ENSG00000196834	ENST00000451531	Transcript
POTEJ	0	.	GRCh38	chr2	130656603	130656603	+	Missense_Mutation	SNP	C	C	T	rs62165276		SKNSH_S7	NORMAL	C	C																c.1843N>T	p.Arg615Trp	p.R615W	ENST00000409602	15/15	504	288	216				POTEJ,missense_variant,p.Arg615Trp,ENST00000409602,NM_001277083.1;	T	ENSG00000222038	ENST00000409602	Transcript
POTEE	0	.	GRCh38	chr2	131264373	131264373	+	Missense_Mutation	SNP	G	G	A	rs62178369		SKNSH_S7	NORMAL	G	G																c.2918N>A	p.Gly973Asp	p.G973D	ENST00000356920	15/15	341	175	166				POTEE,missense_variant,p.Gly973Asp,ENST00000356920,NM_001083538.1;PLEKHB2,intron_variant,,ENST00000404460,;POTEE,downstream_gene_variant,,ENST00000626191,;POTEE,downstream_gene_variant,,ENST00000613282,;POTEE,downstream_gene_variant,,ENST00000358087,;POTEE,downstream_gene_variant,,ENST00000514256,;	A	ENSG00000188219	ENST00000356920	Transcript
CCDC74A	0	.	GRCh38	chr2	131530789	131530789	+	Missense_Mutation	SNP	T	C	C	rs2599971		SKNSH_S7	NORMAL	T	T																c.506N>C	p.Met169Thr	p.M169T	ENST00000295171	3/8	213	0	212				CCDC74A,missense_variant,p.Met169Thr,ENST00000295171,NM_001258304.1,NM_138770.2;CCDC74A,missense_variant,p.Met169Thr,ENST00000467992,NM_001258305.1;CCDC74A,missense_variant,p.Met103Thr,ENST00000409856,NM_001258306.1;CCDC74A,missense_variant,p.Met98Thr,ENST00000434330,;CCDC74A,downstream_gene_variant,,ENST00000478665,;CCDC74A,3_prime_UTR_variant,,ENST00000454549,;CCDC74A,downstream_gene_variant,,E…	C	ENSG00000163040	ENST00000295171	Transcript
R3HDM1	0	.	GRCh38	chr2	135622678	135622678	+	Nonsense_Mutation	SNP	C	C	G	novel		SKNSH_S7	NORMAL	C	C																c.443N>G	p.Ser148Ter	p.S148*	ENST00000409606	7/26	9	7	2				R3HDM1,stop_gained,p.Ser148Ter,ENST00000264160,NM_015361.3;R3HDM1,stop_gained,p.Ser92Ter,ENST00000410054,NM_001282800.1;R3HDM1,stop_gained,p.Ser104Ter,ENST00000628915,;R3HDM1,stop_gained,p.Ser104Ter,ENST00000409478,NM_001282799.1;R3HDM1,stop_gained,p.Ser148Ter,ENST00000409606,NM_001282798.1;R3HDM1,stop_gained,p.Ser131Ter,ENST00000456040,;R3HDM1,intron_variant,,ENST00000436436,;R3HDM1,non_coding_t…	G	ENSG00000048991	ENST00000409606	Transcript
SPOPL	0	.	GRCh38	chr2	138559330	138559330	+	Missense_Mutation	SNP	G	G	A	rs145753116		SKNSH_S7	NORMAL	G	G																c.707N>A	p.Ser236Asn	p.S236N	ENST00000280098	7/11	104	48	56				SPOPL,missense_variant,p.Ser236Asn,ENST00000280098,NM_001001664.2;SPOPL,3_prime_UTR_variant,,ENST00000420679,;	A	ENSG00000144228	ENST00000280098	Transcript
GTDC1	0	.	GRCh38	chr2	143952785	143952785	+	Missense_Mutation	SNP	C	C	T	rs142957787		SKNSH_S7	NORMAL	C	C																c.1189N>A	p.Glu397Lys	p.E397K	ENST00000392869	9/11	202	115	87				GTDC1,missense_variant,p.Glu397Lys,ENST00000392869,;GTDC1,missense_variant,p.Glu397Lys,ENST00000409214,NM_001006636.3;GTDC1,missense_variant,p.Glu397Lys,ENST00000542155,NM_001164629.3;GTDC1,missense_variant,p.Glu397Lys,ENST00000344850,;GTDC1,missense_variant,p.Glu312Lys,ENST00000392867,NM_024659.4;GTDC1,missense_variant,p.Glu365Lys,ENST00000618778,NM_001284238.1;GTDC1,missense_variant,p.Glu279Lys…	T	ENSG00000121964	ENST00000392869	Transcript
TNFAIP6	0	.	GRCh38	chr2	151379527	151379527	+	Frame_Shift_Del	DEL	C	C	-	novel		SKNSH_S7	NORMAL	C	C																c.828delN	p.Leu277TyrfsTer23	p.L277Yfs*23	ENST00000243347	6/6	81	65	16				TNFAIP6,frameshift_variant,p.Leu277TyrfsTer23,ENST00000243347,NM_007115.3;	-	ENSG00000123610	ENST00000243347	Transcript
NEB	0	.	GRCh38	chr2	151579498	151579498	+	Missense_Mutation	SNP	T	T	G	rs62174690		SKNSH_S7	NORMAL	T	T																c.16544N>C	p.Lys5515Thr	p.K5515T	ENST00000618972	105/183	714	496	218				NEB,missense_variant,p.Lys5515Thr,ENST00000618972,NM_001271208.1;NEB,missense_variant,p.Lys5515Thr,ENST00000397345,NM_001164508.1;NEB,missense_variant,p.Lys5515Thr,ENST00000427231,NM_001164507.1;NEB,missense_variant,p.Lys5515Thr,ENST00000603639,;NEB,missense_variant,p.Lys5515Thr,ENST00000604864,;NEB,missense_variant,p.Lys245Thr,ENST00000413693,;NEB,intron_variant,,ENST00000409198,NM_004543.4;NEB,…	G	ENSG00000183091	ENST00000618972	Transcript
STAM2	0	.	GRCh38	chr2	152148029	152148029	+	Missense_Mutation	SNP	T	T	C	novel		SKNSH_S7	NORMAL	T	T																c.295N>G	p.Asn99Asp	p.N99D	ENST00000263904	4/14	33	23	10				STAM2,missense_variant,p.Asn99Asp,ENST00000263904,NM_005843.5;STAM2,non_coding_transcript_exon_variant,,ENST00000465460,;STAM2,non_coding_transcript_exon_variant,,ENST00000482997,;STAM2,non_coding_transcript_exon_variant,,ENST00000463854,;STAM2,non_coding_transcript_exon_variant,,ENST00000494589,;	C	ENSG00000115145	ENST00000263904	Transcript
SCN2A	0	.	GRCh38	chr2	165344715	165344715	+	Missense_Mutation	SNP	A	A	G	rs2228980		SKNSH_S7	NORMAL	A	A																c.2723N>G	p.Lys908Arg	p.K908R	ENST00000636071	17/28	696	335	361				SCN2A,missense_variant,p.Lys908Arg,ENST00000636071,;SCN2A,missense_variant,p.Lys776Arg,ENST00000636985,;SCN2A,missense_variant,p.Lys908Arg,ENST00000637266,;SCN2A,missense_variant,p.Lys908Arg,ENST00000375437,NM_001040142.1;SCN2A,missense_variant,p.Lys908Arg,ENST00000283256,NM_021007.2;SCN2A,missense_variant,p.Lys908Arg,ENST00000375427,NM_001040143.1;SCN2A,missense_variant,p.Lys908Arg,ENST000006311…	G	ENSG00000136531	ENST00000636071	Transcript
HAT1	0	.	GRCh38	chr2	171976274	171976274	+	Missense_Mutation	SNP	T	C	C	rs73976541		SKNSH_S7	NORMAL	T	T																c.941N>C	p.Val314Ala	p.V314A	ENST00000264108	9/11	277	1	276				HAT1,missense_variant,p.Val314Ala,ENST00000264108,NM_003642.3;SLC25A12,intron_variant,,ENST00000472748,;SLC25A12,intron_variant,,ENST00000484227,;SLC25A12,intron_variant,,ENST00000464063,;HAT1,3_prime_UTR_variant,,ENST00000457761,;HAT1,3_prime_UTR_variant,,ENST00000412731,;HAT1,non_coding_transcript_exon_variant,,ENST00000494601,;HAT1,non_coding_transcript_exon_variant,,ENST00000392584,;	C	ENSG00000128708	ENST00000264108	Transcript
HOXD9	0	.	GRCh38	chr2	176123324	176123324	+	Missense_Mutation	SNP	T	T	A	novel		SKNSH_S7	NORMAL	T	T																c.556N>A	p.Ser186Thr	p.S186T	ENST00000249499	1/2	239	121	118				HOXD9,missense_variant,p.Ser186Thr,ENST00000249499,NM_014213.3;HOXD10,downstream_gene_variant,,ENST00000249501,NM_002148.3;HOXD-AS2,intron_variant,,ENST00000440016,;HOXD10,downstream_gene_variant,,ENST00000490088,;HOXD10,downstream_gene_variant,,ENST00000549469,;	A	ENSG00000128709	ENST00000249499	Transcript
TTC30A	0	.	GRCh38	chr2	177617366	177617366	+	Missense_Mutation	SNP	C	T	T	rs28630685		SKNSH_S7	NORMAL	C	C																c.1336N>A	p.Val446Ile	p.V446I	ENST00000355689	1/1	133	2	131				TTC30A,missense_variant,p.Val446Ile,ENST00000355689,NM_152275.3;AC073834.3,non_coding_transcript_exon_variant,,ENST00000357045,;	T	ENSG00000197557	ENST00000355689	Transcript
TTN	0	.	GRCh38	chr2	178662368	178662368	+	Missense_Mutation	SNP	G	G	A	rs201474544		SKNSH_S7	NORMAL	G	G																c.37009N>T	p.Pro12337Ser	p.P12337S	ENST00000589042	177/363	467	244	223				TTN,missense_variant,p.Pro12337Ser,ENST00000589042,NM_001267550.2;TTN,intron_variant,,ENST00000591111,;AC010680.1,intron_variant,,ENST00000615779,NM_001256850.1;TTN,intron_variant,,ENST00000342992,NM_133378.4;TTN,intron_variant,,ENST00000460472,NM_003319.4;AC010680.1,intron_variant,,ENST00000342175,NM_133437.4;AC010680.1,intron_variant,,ENST00000359218,NM_133432.3;TTN,intron_variant,,ENST00000414…	A	ENSG00000155657	ENST00000589042	Transcript
ZNF385B	0	.	GRCh38	chr2	179769508	179769508	+	Missense_Mutation	SNP	C	C	A	rs148987445		SKNSH_S7	NORMAL	C	C																c.248N>T	p.Ser83Ile	p.S83I	ENST00000410066	3/10	158	85	73				ZNF385B,missense_variant,p.Ser83Ile,ENST00000410066,NM_152520.4;ZNF385B,downstream_gene_variant,,ENST00000451732,;ZNF385B,downstream_gene_variant,,ENST00000438871,;	A	ENSG00000144331	ENST00000410066	Transcript
PMS1	0	.	GRCh38	chr2	189843986	189843986	+	Missense_Mutation	SNP	G	G	A	rs2066459		SKNSH_S7	NORMAL	G	G																c.605N>A	p.Arg202Lys	p.R202K	ENST00000441310	6/13	396	213	183				PMS1,missense_variant,p.Arg26Lys,ENST00000624204,NM_001289408.1;PMS1,missense_variant,p.Arg26Lys,ENST00000432292,NM_001289409.1;PMS1,missense_variant,p.Arg202Lys,ENST00000441310,NM_001321047.1,NM_001321048.1,NM_001321046.1,NM_001321045.1,NM_000534.4;PMS1,missense_variant,p.Arg202Lys,ENST00000447232,NM_001128144.1,NM_001321044.1;PMS1,missense_variant,p.Arg141Lys,ENST00000424307,;PMS1,intron_varian…	A	ENSG00000064933	ENST00000441310	Transcript
DNAH7	0	.	GRCh38	chr2	195754381	195754381	+	Missense_Mutation	SNP	T	T	C	rs78583300		SKNSH_S7	NORMAL	T	T																c.11720N>G	p.Tyr3907Cys	p.Y3907C	ENST00000312428	63/65	276	149	127				DNAH7,missense_variant,p.Tyr3907Cys,ENST00000312428,NM_018897.2;DNAH7,missense_variant,p.Tyr390Cys,ENST00000409063,;DNAH7,intron_variant,,ENST00000438565,;	C	ENSG00000118997	ENST00000312428	Transcript
DNAH7	0	.	GRCh38	chr2	195796638	195796638	+	Frame_Shift_Del	DEL	C	C	-	rs534989756		SKNSH_S7	NORMAL	C	C																c.10453delN	p.Val3485LeufsTer23	p.V3485Lfs*23	ENST00000312428	56/65	334	184	150				DNAH7,frameshift_variant,p.Val3485LeufsTer23,ENST00000312428,NM_018897.2;DNAH7,upstream_gene_variant,,ENST00000409063,;	-	ENSG00000118997	ENST00000312428	Transcript
SGO2	0	.	GRCh38	chr2	200569686	200569686	+	Missense_Mutation	SNP	A	A	G	rs141418375		SKNSH_S7	NORMAL	A	A																c.497N>G	p.Asp166Gly	p.D166G	ENST00000357799	6/9	159	77	82				SGO2,missense_variant,p.Asp166Gly,ENST00000357799,NM_001160033.1,NM_152524.5,NM_001160046.1;SGO2,missense_variant,p.Asp166Gly,ENST00000409203,;	G	ENSG00000163535	ENST00000357799	Transcript
CASP10	0	.	GRCh38	chr2	201208148	201208148	+	Missense_Mutation	SNP	C	C	T	rs146654699		SKNSH_S7	NORMAL	C	C																c.887N>T	p.Ser296Phe	p.S296F	ENST00000286186	8/10	282	151	131				CASP10,missense_variant,p.Ser296Phe,ENST00000286186,NM_032977.3;CASP10,missense_variant,p.Ser253Phe,ENST00000346817,NM_001230.4;CASP10,missense_variant,p.Ser296Phe,ENST00000272879,NM_032974.4;CASP10,missense_variant,p.Ser253Phe,ENST00000448480,NM_001206542.1;CASP10,synonymous_variant,p.Leu265=,ENST00000360132,NM_032976.3;CASP10,intron_variant,,ENST00000313728,NM_001206524.1;CASP10,non_coding_tran…	T	ENSG00000003400	ENST00000286186	Transcript
TNS1	0	.	GRCh38	chr2	217804556	217804556	+	Missense_Mutation	SNP	G	G	T	rs746718057		SKNSH_S7	NORMAL	G	G																c.5111N>A	p.Ala1704Asp	p.A1704D	ENST00000171887	33/33	216	104	112				TNS1,missense_variant,p.Ala1704Asp,ENST00000171887,NM_022648.5;TNS1,missense_variant,p.Ala1690Asp,ENST00000611415,;TNS1,missense_variant,p.Ala1334Asp,ENST00000615025,;TNS1,missense_variant,p.Ala1690Asp,ENST00000419504,NM_001308022.1;TNS1,missense_variant,p.Ala1683Asp,ENST00000430930,NM_001308023.1;TNS1,missense_variant,p.Ala815Asp,ENST00000446688,;TNS1,non_coding_transcript_exon_variant,,ENST0000…	T	ENSG00000079308	ENST00000171887	Transcript
COL4A3	0	.	GRCh38	chr2	227290858	227290858	+	Missense_Mutation	SNP	G	G	A	rs202078295		SKNSH_S7	NORMAL	G	G																c.3182N>A	p.Gly1061Asp	p.G1061D	ENST00000396578	37/52	506	247	259				COL4A3,missense_variant,p.Gly1061Asp,ENST00000396578,NM_000091.4;COL4A3,missense_variant,p.Gly98Asp,ENST00000304990,;AC097662.2,intron_variant,,ENST00000439598,;AC097662.2,intron_variant,,ENST00000396588,;AC097662.2,intron_variant,,ENST00000433324,;COL4A3,non_coding_transcript_exon_variant,,ENST00000487633,;	A	ENSG00000169031	ENST00000396578	Transcript
SP140	0	.	GRCh38	chr2	230255523	230255523	+	Missense_Mutation	SNP	C	C	T	rs200313284		SKNSH_S7	NORMAL	C	C																c.1231N>T	p.Arg411Cys	p.R411C	ENST00000392045	12/27	263	148	115				SP140,missense_variant,p.Arg411Cys,ENST00000392045,NM_007237.4;SP140,missense_variant,p.Arg351Cys,ENST00000343805,NM_001278452.1;SP140,missense_variant,p.Arg297Cys,ENST00000417495,NM_001278453.1;SP140,intron_variant,,ENST00000420434,NM_001278451.1;	T	ENSG00000079263	ENST00000392045	Transcript
SPATA3	0	.	GRCh38	chr2	230996379	230996379	+	Missense_Mutation	SNP	C	C	G	novel		SKNSH_S7	NORMAL	C	C																c.146N>G	p.Pro49Arg	p.P49R	ENST00000452881	1/9	192	103	89				SPATA3,missense_variant,p.Pro49Arg,ENST00000452881,;SPATA3,missense_variant,p.Pro49Arg,ENST00000424440,;SPATA3,missense_variant,p.Pro49Arg,ENST00000433428,NM_139073.3;SPATA3,missense_variant,p.Pro38Arg,ENST00000612823,;SPATA3,missense_variant,p.Pro49Arg,ENST00000455816,;SPATA3,missense_variant,p.Pro15Arg,ENST00000440792,;SPATA3,upstream_gene_variant,,ENST00000423134,;SPATA3-AS1,upstream_gene_vari…	G	ENSG00000173699	ENST00000452881	Transcript
NCL	0	.	GRCh38	chr2	231460854	231460854	+	Missense_Mutation	SNP	T	T	G	rs61750852		SKNSH_S7	NORMAL	T	T																c.626N>C	p.Glu209Ala	p.E209A	ENST00000322723	4/14	147	69	78				NCL,missense_variant,p.Glu209Ala,ENST00000322723,NM_005381.2;NCL,downstream_gene_variant,,ENST00000453992,;NCL,upstream_gene_variant,,ENST00000356936,;NCL,downstream_gene_variant,,ENST00000454824,;NCL,downstream_gene_variant,,ENST00000417652,;NCL,downstream_gene_variant,,ENST00000436894,;SNORA75,upstream_gene_variant,,ENST00000384158,;SNORD20,upstream_gene_variant,,ENST00000384550,;SNORD82,upstre…	G	ENSG00000115053	ENST00000322723	Transcript
ECEL1	0	.	GRCh38	chr2	232486228	232486228	+	Missense_Mutation	SNP	G	G	T	rs144928688		SKNSH_S7	NORMAL	G	G																c.426N>A	p.Asp142Glu	p.D142E	ENST00000304546	2/18	271	140	131				ECEL1,missense_variant,p.Asp142Glu,ENST00000304546,NM_004826.3;ECEL1,missense_variant,p.Asp142Glu,ENST00000409941,NM_001290787.1;ECEL1,upstream_gene_variant,,ENST00000411860,;ECEL1,non_coding_transcript_exon_variant,,ENST00000482346,;	T	ENSG00000171551	ENST00000304546	Transcript
RAB17	0	.	GRCh38	chr2	237575425	237575425	+	Missense_Mutation	SNP	T	T	C	rs41270747		SKNSH_S7	NORMAL	T	T																c.491N>G	p.Lys164Arg	p.K164R	ENST00000264601	5/6	265	111	154				RAB17,missense_variant,p.Lys164Arg,ENST00000264601,NM_022449.3;RAB17,missense_variant,p.Lys37Arg,ENST00000409822,;RAB17,intron_variant,,ENST00000409576,;RAB17,downstream_gene_variant,,ENST00000411462,;RAB17,downstream_gene_variant,,ENST00000430445,;RAB17,3_prime_UTR_variant,,ENST00000392001,;RAB17,3_prime_UTR_variant,,ENST00000414278,;RAB17,non_coding_transcript_exon_variant,,ENST00000477149,;RAB…	C	ENSG00000124839	ENST00000264601	Transcript
LRRFIP1	0	.	GRCh38	chr2	237764037	237764037	+	Missense_Mutation	SNP	C	C	T	novel		SKNSH_S7	NORMAL	C	C																c.2324N>T	p.Ser775Leu	p.S775L	ENST00000392000	11/11	177	99	78				LRRFIP1,missense_variant,p.Ser751Leu,ENST00000244815,NM_004735.3;LRRFIP1,missense_variant,p.Ser719Leu,ENST00000289175,NM_001137553.1;LRRFIP1,missense_variant,p.Ser775Leu,ENST00000392000,NM_001137552.1;LRRFIP1,intron_variant,,ENST00000308482,NM_001137550.1;LRRFIP1,intron_variant,,ENST00000483443,;LRRFIP1,upstream_gene_variant,,ENST00000478958,;	T	ENSG00000124831	ENST00000392000	Transcript
AQP12B	0	.	GRCh38	chr2	240676702	240676702	+	Missense_Mutation	SNP	T	T	C	rs1807128		SKNSH_S7	NORMAL	T	T																c.767N>G	p.His256Arg	p.H256R	ENST00000407834	3/3	8	3	5				AQP12B,missense_variant,p.His256Arg,ENST00000407834,NM_001102467.1;AQP12B,missense_variant,p.His244Arg,ENST00000621682,;AQP12B,non_coding_transcript_exon_variant,,ENST00000459806,;AQP12B,3_prime_UTR_variant,,ENST00000414322,;AQP12B,3_prime_UTR_variant,,ENST00000413999,;AQP12B,downstream_gene_variant,,ENST00000452886,;RP11-118M12.1,downstream_gene_variant,,ENST00000615796,;	C	ENSG00000185176	ENST00000407834	Transcript
AQP12B	0	.	GRCh38	chr2	240682452	240682452	+	Missense_Mutation	SNP	G	G	A	rs74882485		SKNSH_S7	NORMAL	G	G																c.386N>T	p.Thr129Met	p.T129M	ENST00000407834	1/3	222	133	89				AQP12B,missense_variant,p.Thr129Met,ENST00000407834,NM_001102467.1;AQP12B,missense_variant,p.Thr117Met,ENST00000621682,;AC011298.2,upstream_gene_variant,,ENST00000407635,;AQP12B,upstream_gene_variant,,ENST00000459806,;AQP12B,synonymous_variant,p.Asp32=,ENST00000414322,;AQP12B,synonymous_variant,p.Asp32=,ENST00000413999,;AQP12B,synonymous_variant,p.Asp32=,ENST00000452886,;	A	ENSG00000185176	ENST00000407834	Transcript
AQP12A	0	.	GRCh38	chr2	240692422	240692422	+	Missense_Mutation	SNP	G	G	A	rs12477907		SKNSH_S7	NORMAL	G	G																c.508N>A	p.Ala170Thr	p.A170T	ENST00000429564	2/4	104	67	37				AQP12A,missense_variant,p.Ala170Thr,ENST00000429564,;AQP12A,missense_variant,p.Ala158Thr,ENST00000337801,NM_198998.2;AC011298.2,downstream_gene_variant,,ENST00000407635,;AQP12A,upstream_gene_variant,,ENST00000474778,;AQP12A,upstream_gene_variant,,ENST00000471878,;AQP12A,upstream_gene_variant,,ENST00000460527,;	A	ENSG00000184945	ENST00000429564	Transcript
KIF1A	0	.	GRCh38	chr2	240745853	240745853	+	Missense_Mutation	SNP	G	G	A	rs143037290		SKNSH_S7	NORMAL	G	G																c.3259N>T	p.Pro1087Ser	p.P1087S	ENST00000498729	31/49	337	166	171				KIF1A,missense_variant,p.Pro1087Ser,ENST00000498729,NM_001320705.1,NM_001244008.1;KIF1A,missense_variant,p.Pro986Ser,ENST00000320389,NM_004321.6;KIF1A,missense_variant,p.Pro1087Ser,ENST00000404283,;KIF1A,missense_variant,p.Pro113Ser,ENST00000415042,;KIF1A,upstream_gene_variant,,ENST00000431776,;	A	ENSG00000130294	ENST00000498729	Transcript
SYN2	0	.	GRCh38	chr3	12004864	12004864	+	Missense_Mutation	SNP	C	C	G	rs2923857		SKNSH_S7	NORMAL	C	C																c.313N>G	p.Pro105Ala	p.P105A	ENST00000621198	1/13	158	100	58				SYN2,missense_variant,p.Pro105Ala,ENST00000620175,NM_003178.5;SYN2,missense_variant,p.Pro105Ala,ENST00000621198,NM_133625.4;	G	ENSG00000157152	ENST00000621198	Transcript
SCN5A	0	.	GRCh38	chr3	38550362	38550362	+	Missense_Mutation	SNP	A	A	G	rs41311117		SKNSH_S7	NORMAL	A	A																c.6010N>C	p.Phe2004Leu	p.F2004L	ENST00000413689	28/28	234	132	102				SCN5A,missense_variant,p.Phe2004Leu,ENST00000413689,NM_001099404.1;SCN5A,missense_variant,p.Phe2004Leu,ENST00000333535,NM_198056.2;SCN5A,missense_variant,p.Phe1986Leu,ENST00000425664,NM_001099405.1;SCN5A,missense_variant,p.Phe2003Leu,ENST00000423572,NM_000335.4;SCN5A,missense_variant,p.Phe1950Leu,ENST00000451551,NM_001160161.1;SCN5A,missense_variant,p.Phe1986Leu,ENST00000414099,;SCN5A,missense_va…	G	ENSG00000183873	ENST00000413689	Transcript
CYP8B1	0	.	GRCh38	chr3	42874613	42874613	+	Missense_Mutation	SNP	C	C	T	rs112066175		SKNSH_S7	NORMAL	C	C																c.1204N>A	p.Val402Ile	p.V402I	ENST00000316161	1/1	466	261	205				CYP8B1,missense_variant,p.Val402Ile,ENST00000316161,NM_004391.2;CYP8B1,missense_variant,p.Val402Ile,ENST00000437102,;KRBOX1,intron_variant,,ENST00000426937,;RP11-141M3.6,intron_variant,,ENST00000471537,;ACKR2,intron_variant,,ENST00000498111,;RP11-141M3.6,intron_variant,,ENST00000496604,;ACKR2,intron_variant,,ENST00000460855,;RP11-136C24.3,intron_variant,,ENST00000451200,;RP11-141M3.6,intron_varia…	T	ENSG00000180432	ENST00000316161	Transcript
DNAH12	0	.	GRCh38	chr3	57446254	57446254	+	Missense_Mutation	SNP	G	G	A	novel		SKNSH_S7	NORMAL	G	G																c.3956N>T	p.Ala1319Val	p.A1319V	ENST00000495027	27/74	205	101	104				DNAH12,missense_variant,p.Ala1319Val,ENST00000495027,NM_001291661.1;DNAH12,missense_variant,p.Ala1296Val,ENST00000351747,;	A	ENSG00000174844	ENST00000495027	Transcript
C3orf14	0	.	GRCh38	chr3	62321973	62321973	+	Missense_Mutation	SNP	T	T	A	rs147615536		SKNSH_S7	NORMAL	T	T																c.97N>A	p.Leu33Met	p.L33M	ENST00000494481	4/6	174	105	69				C3orf14,missense_variant,p.Leu33Met,ENST00000494481,NM_020685.4;C3orf14,missense_variant,p.Leu33Met,ENST00000542214,;C3orf14,missense_variant,p.Leu33Met,ENST00000232519,NM_001291942.1;C3orf14,missense_variant,p.Leu33Met,ENST00000462069,NM_001291941.1;C3orf14,missense_variant,p.Leu33Met,ENST00000465142,;PTPRG-AS1,intron_variant,,ENST00000490916,;PTPRG-AS1,intron_variant,,ENST00000495542,;PTPRG-AS1…	A	ENSG00000114405	ENST00000494481	Transcript
ADAMTS9	0	.	GRCh38	chr3	64541157	64541157	+	Missense_Mutation	SNP	G	G	A	rs746487812		SKNSH_S7	NORMAL	G	G																c.5459N>T	p.Thr1820Met	p.T1820M	ENST00000498707	36/40	345	173	172				ADAMTS9,missense_variant,p.Thr1820Met,ENST00000498707,NM_182920.1;ADAMTS9,missense_variant,p.Thr1792Met,ENST00000295903,NM_001318781.1;ADAMTS9,missense_variant,p.Thr876Met,ENST00000481060,;ADAMTS9,upstream_gene_variant,,ENST00000467257,;	A	ENSG00000163638	ENST00000498707	Transcript
TMF1	0	.	GRCh38	chr3	69038653	69038653	+	Missense_Mutation	SNP	G	G	A	rs34917634		SKNSH_S7	NORMAL	G	G																c.2062N>T	p.Arg688Cys	p.R688C	ENST00000398559	8/17	368	193	175				TMF1,missense_variant,p.Arg688Cys,ENST00000398559,NM_007114.2;CTD-2013N24.2,intron_variant,,ENST00000482368,;CTD-2013N24.2,intron_variant,,ENST00000595925,;CTD-2013N24.2,intron_variant,,ENST00000597950,;CTD-2013N24.2,intron_variant,,ENST00000598783,;CTD-2013N24.2,intron_variant,,ENST00000596732,;CTD-2013N24.2,intron_variant,,ENST00000601735,;CTD-2013N24.2,intron_variant,,ENST00000596274,;CTD-2013…	A	ENSG00000144747	ENST00000398559	Transcript
FRG2C	0	.	GRCh38	chr3	75665147	75665147	+	Missense_Mutation	SNP	A	A	G	rs74714110		SKNSH_S7	NORMAL	A	A																c.278N>G	p.Gln93Arg	p.Q93R	ENST00000308062	3/4	399	214	185				FRG2C,missense_variant,p.Gln93Arg,ENST00000308062,NM_001124759.1;FRG2C,missense_variant,p.Gln92Arg,ENST00000464571,;DUX4L26,upstream_gene_variant,,ENST00000489078,;	G	ENSG00000172969	ENST00000308062	Transcript
FRG2C	0	.	GRCh38	chr3	75665186	75665186	+	Missense_Mutation	SNP	T	T	G	rs73840323		SKNSH_S7	NORMAL	T	T																c.317N>G	p.Ile106Ser	p.I106S	ENST00000308062	3/4	552	257	295				FRG2C,missense_variant,p.Ile106Ser,ENST00000308062,NM_001124759.1;FRG2C,missense_variant,p.Ile105Ser,ENST00000464571,;DUX4L26,upstream_gene_variant,,ENST00000489078,;	G	ENSG00000172969	ENST00000308062	Transcript
FRG2C	0	.	GRCh38	chr3	75665551	75665551	+	Missense_Mutation	SNP	A	A	G	rs62247157		SKNSH_S7	NORMAL	A	A																c.359N>G	p.Asn120Ser	p.N120S	ENST00000308062	4/4	514	234	280				FRG2C,missense_variant,p.Asn120Ser,ENST00000308062,NM_001124759.1;FRG2C,missense_variant,p.Asn119Ser,ENST00000464571,;DUX4L26,upstream_gene_variant,,ENST00000489078,;	G	ENSG00000172969	ENST00000308062	Transcript
FRG2C	0	.	GRCh38	chr3	75665637	75665637	+	Missense_Mutation	SNP	A	A	C	rs115350381		SKNSH_S7	NORMAL	A	A																c.445N>C	p.Ser149Arg	p.S149R	ENST00000308062	4/4	719	429	290				FRG2C,missense_variant,p.Ser149Arg,ENST00000308062,NM_001124759.1;FRG2C,missense_variant,p.Ser148Arg,ENST00000464571,;DUX4L26,upstream_gene_variant,,ENST00000489078,;	C	ENSG00000172969	ENST00000308062	Transcript
FRG2C	0	.	GRCh38	chr3	75665674	75665674	+	Frame_Shift_Del	DEL	G	G	-	rs373728386		SKNSH_S7	NORMAL	G	G																c.482delN	p.Arg161SerfsTer5	p.R161Sfs*5	ENST00000308062	4/4	775	610	165				FRG2C,frameshift_variant,p.Arg161SerfsTer5,ENST00000308062,NM_001124759.1;FRG2C,frameshift_variant,p.Arg160SerfsTer5,ENST00000464571,;DUX4L26,upstream_gene_variant,,ENST00000489078,;	-	ENSG00000172969	ENST00000308062	Transcript
FRG2C	0	.	GRCh38	chr3	75665948	75665948	+	Missense_Mutation	SNP	T	T	A	rs2118760		SKNSH_S7	NORMAL	T	T																c.756N>A	p.Asp252Glu	p.D252E	ENST00000308062	4/4	485	245	240				FRG2C,missense_variant,p.Asp252Glu,ENST00000308062,NM_001124759.1;FRG2C,missense_variant,p.Asp251Glu,ENST00000464571,;DUX4L26,upstream_gene_variant,,ENST00000489078,;	A	ENSG00000172969	ENST00000308062	Transcript
ZNF717	0	.	GRCh38	chr3	75736885	75736885	+	Missense_Mutation	SNP	A	A	C	rs113748085		SKNSH_S7	NORMAL	A	A																c.2588N>G	p.Phe863Cys	p.F863C	ENST00000478296	4/4	704	487	217				ZNF717,missense_variant,p.Phe863Cys,ENST00000478296,NM_001290209.1;ZNF717,intron_variant,,ENST00000477374,NM_001324026.1,NM_001290210.1;ZNF717,downstream_gene_variant,,ENST00000468296,;ZNF717,downstream_gene_variant,,ENST00000471541,;MIR4273,upstream_gene_variant,,ENST00000582824,;ZNF717,intron_variant,,ENST00000491507,;	C	ENSG00000227124	ENST00000478296	Transcript
ZNF717	0	.	GRCh38	chr3	75736922	75736922	+	Missense_Mutation	SNP	C	C	G	rs140806462		SKNSH_S7	NORMAL	C	C																c.2551N>C	p.Glu851Gln	p.E851Q	ENST00000478296	4/4	676	432	244				ZNF717,missense_variant,p.Glu851Gln,ENST00000478296,NM_001290209.1;ZNF717,intron_variant,,ENST00000477374,NM_001324026.1,NM_001290210.1;ZNF717,downstream_gene_variant,,ENST00000468296,;ZNF717,downstream_gene_variant,,ENST00000471541,;MIR4273,upstream_gene_variant,,ENST00000582824,;ZNF717,intron_variant,,ENST00000491507,;	G	ENSG00000227124	ENST00000478296	Transcript
ZNF717	0	.	GRCh38	chr3	75737024	75737024	+	Nonsense_Mutation	SNP	C	C	A	rs144353922		SKNSH_S7	NORMAL	C	C																c.2449N>T	p.Glu817Ter	p.E817*	ENST00000478296	4/4	387	262	125				ZNF717,stop_gained,p.Glu817Ter,ENST00000478296,NM_001290209.1;ZNF717,intron_variant,,ENST00000477374,NM_001324026.1,NM_001290210.1;ZNF717,downstream_gene_variant,,ENST00000468296,;ZNF717,downstream_gene_variant,,ENST00000471541,;MIR4273,upstream_gene_variant,,ENST00000582824,;ZNF717,intron_variant,,ENST00000491507,;	A	ENSG00000227124	ENST00000478296	Transcript
ZNF717	0	.	GRCh38	chr3	75737051	75737051	+	Missense_Mutation	SNP	T	T	C	rs148347794		SKNSH_S7	NORMAL	T	T																c.2422N>G	p.Ser808Gly	p.S808G	ENST00000478296	4/4	416	288	128				ZNF717,missense_variant,p.Ser808Gly,ENST00000478296,NM_001290209.1;ZNF717,intron_variant,,ENST00000477374,NM_001324026.1,NM_001290210.1;ZNF717,downstream_gene_variant,,ENST00000468296,;ZNF717,downstream_gene_variant,,ENST00000471541,;MIR4273,upstream_gene_variant,,ENST00000582824,;ZNF717,intron_variant,,ENST00000491507,;	C	ENSG00000227124	ENST00000478296	Transcript
ZNF717	0	.	GRCh38	chr3	75737101	75737101	+	Missense_Mutation	SNP	G	G	T	rs140641854		SKNSH_S7	NORMAL	G	G																c.2372N>A	p.Pro791His	p.P791H	ENST00000478296	4/4	488	315	173				ZNF717,missense_variant,p.Pro791His,ENST00000478296,NM_001290209.1;ZNF717,intron_variant,,ENST00000477374,NM_001324026.1,NM_001290210.1;ZNF717,downstream_gene_variant,,ENST00000468296,;ZNF717,downstream_gene_variant,,ENST00000471541,;MIR4273,upstream_gene_variant,,ENST00000582824,;ZNF717,intron_variant,,ENST00000491507,;	T	ENSG00000227124	ENST00000478296	Transcript
ZNF717	0	.	GRCh38	chr3	75737204	75737204	+	Missense_Mutation	SNP	T	T	A	rs80256387		SKNSH_S7	NORMAL	T	T																c.2269N>T	p.Thr757Ser	p.T757S	ENST00000478296	4/4	330	245	85				ZNF717,missense_variant,p.Thr757Ser,ENST00000478296,NM_001290209.1;ZNF717,intron_variant,,ENST00000477374,NM_001324026.1,NM_001290210.1;ZNF717,downstream_gene_variant,,ENST00000468296,;ZNF717,downstream_gene_variant,,ENST00000471541,;MIR4273,upstream_gene_variant,,ENST00000582824,;ZNF717,intron_variant,,ENST00000491507,;	A	ENSG00000227124	ENST00000478296	Transcript
ZNF717	0	.	GRCh38	chr3	75737477	75737477	+	Missense_Mutation	SNP	G	G	C	rs3009023		SKNSH_S7	NORMAL	G	G																c.1996N>G	p.Gln666Glu	p.Q666E	ENST00000478296	4/4	514	278	236				ZNF717,missense_variant,p.Gln666Glu,ENST00000478296,NM_001290209.1;ZNF717,intron_variant,,ENST00000477374,NM_001324026.1,NM_001290210.1;ZNF717,downstream_gene_variant,,ENST00000468296,;ZNF717,downstream_gene_variant,,ENST00000471541,;MIR4273,upstream_gene_variant,,ENST00000582824,;ZNF717,intron_variant,,ENST00000491507,;	C	ENSG00000227124	ENST00000478296	Transcript
ZNF717	0	.	GRCh38	chr3	75737519	75737519	+	Missense_Mutation	SNP	G	G	A	rs112822201		SKNSH_S7	NORMAL	G	G																c.1954N>T	p.Pro652Ser	p.P652S	ENST00000478296	4/4	444	247	197				ZNF717,missense_variant,p.Pro652Ser,ENST00000478296,NM_001290209.1;ZNF717,intron_variant,,ENST00000477374,NM_001324026.1,NM_001290210.1;ZNF717,downstream_gene_variant,,ENST00000468296,;ZNF717,downstream_gene_variant,,ENST00000471541,;MIR4273,upstream_gene_variant,,ENST00000582824,;ZNF717,intron_variant,,ENST00000491507,;	A	ENSG00000227124	ENST00000478296	Transcript
ZNF717	0	.	GRCh38	chr3	75737530	75737530	+	Missense_Mutation	SNP	G	G	A	rs111677009		SKNSH_S7	NORMAL	G	G																c.1943N>T	p.Pro648Leu	p.P648L	ENST00000478296	4/4	492	244	248				ZNF717,missense_variant,p.Pro648Leu,ENST00000478296,NM_001290209.1;ZNF717,intron_variant,,ENST00000477374,NM_001324026.1,NM_001290210.1;ZNF717,downstream_gene_variant,,ENST00000468296,;ZNF717,downstream_gene_variant,,ENST00000471541,;MIR4273,upstream_gene_variant,,ENST00000582824,;ZNF717,intron_variant,,ENST00000491507,;	A	ENSG00000227124	ENST00000478296	Transcript
ZNF717	0	.	GRCh38	chr3	75737586	75737586	+	Missense_Mutation	SNP	A	A	T	rs78297221		SKNSH_S7	NORMAL	A	A																c.1887N>A	p.Asn629Lys	p.N629K	ENST00000478296	4/4	826	376	450				ZNF717,missense_variant,p.Asn629Lys,ENST00000478296,NM_001290209.1;ZNF717,intron_variant,,ENST00000477374,NM_001324026.1,NM_001290210.1;ZNF717,downstream_gene_variant,,ENST00000468296,;ZNF717,downstream_gene_variant,,ENST00000471541,;MIR4273,upstream_gene_variant,,ENST00000582824,;ZNF717,intron_variant,,ENST00000491507,;	T	ENSG00000227124	ENST00000478296	Transcript
ZNF717	0	.	GRCh38	chr3	75737622	75737622	+	Missense_Mutation	SNP	T	T	A	rs76175438		SKNSH_S7	NORMAL	T	T																c.1851N>T	p.Arg617Ser	p.R617S	ENST00000478296	4/4	1109	774	335				ZNF717,missense_variant,p.Arg617Ser,ENST00000478296,NM_001290209.1;ZNF717,intron_variant,,ENST00000477374,NM_001324026.1,NM_001290210.1;ZNF717,downstream_gene_variant,,ENST00000468296,;ZNF717,downstream_gene_variant,,ENST00000471541,;MIR4273,upstream_gene_variant,,ENST00000582824,;ZNF717,intron_variant,,ENST00000491507,;	A	ENSG00000227124	ENST00000478296	Transcript
ZNF717	0	.	GRCh38	chr3	75737651	75737651	+	Missense_Mutation	SNP	G	G	A	rs77826574		SKNSH_S7	NORMAL	G	G																c.1822N>T	p.Arg608Cys	p.R608C	ENST00000478296	4/4	1101	771	330				ZNF717,missense_variant,p.Arg608Cys,ENST00000478296,NM_001290209.1;ZNF717,intron_variant,,ENST00000477374,NM_001324026.1,NM_001290210.1;ZNF717,downstream_gene_variant,,ENST00000468296,;ZNF717,downstream_gene_variant,,ENST00000471541,;MIR4273,upstream_gene_variant,,ENST00000582824,;ZNF717,intron_variant,,ENST00000491507,;	A	ENSG00000227124	ENST00000478296	Transcript
ZNF717	0	.	GRCh38	chr3	75737737	75737737	+	Missense_Mutation	SNP	C	C	T	rs1615736		SKNSH_S7	NORMAL	C	C																c.1736N>A	p.Arg579His	p.R579H	ENST00000478296	4/4	756	497	259				ZNF717,missense_variant,p.Arg579His,ENST00000478296,NM_001290209.1;ZNF717,intron_variant,,ENST00000477374,NM_001324026.1,NM_001290210.1;ZNF717,downstream_gene_variant,,ENST00000468296,;ZNF717,downstream_gene_variant,,ENST00000471541,;MIR4273,upstream_gene_variant,,ENST00000582824,;ZNF717,intron_variant,,ENST00000491507,;	T	ENSG00000227124	ENST00000478296	Transcript
ZNF717	0	.	GRCh38	chr3	75737782	75737782	+	Missense_Mutation	SNP	G	G	A	rs796390112		SKNSH_S7	NORMAL	G	G																c.1691N>T	p.Thr564Ile	p.T564I	ENST00000478296	4/4	846	624	222				ZNF717,missense_variant,p.Thr564Ile,ENST00000478296,NM_001290209.1;ZNF717,intron_variant,,ENST00000477374,NM_001324026.1,NM_001290210.1;ZNF717,downstream_gene_variant,,ENST00000468296,;ZNF717,downstream_gene_variant,,ENST00000471541,;MIR4273,upstream_gene_variant,,ENST00000582824,;ZNF717,intron_variant,,ENST00000491507,;	A	ENSG00000227124	ENST00000478296	Transcript
ZNF717	0	.	GRCh38	chr3	75737791	75737791	+	Missense_Mutation	SNP	C	C	A	rs2918517		SKNSH_S7	NORMAL	C	C																c.1682N>T	p.Arg561Ile	p.R561I	ENST00000478296	4/4	843	615	228				ZNF717,missense_variant,p.Arg561Ile,ENST00000478296,NM_001290209.1;ZNF717,intron_variant,,ENST00000477374,NM_001324026.1,NM_001290210.1;ZNF717,downstream_gene_variant,,ENST00000468296,;ZNF717,downstream_gene_variant,,ENST00000471541,;MIR4273,upstream_gene_variant,,ENST00000582824,;ZNF717,intron_variant,,ENST00000491507,;	A	ENSG00000227124	ENST00000478296	Transcript
ZNF717	0	.	GRCh38	chr3	75737840	75737840	+	Missense_Mutation	SNP	C	C	T	rs112348731		SKNSH_S7	NORMAL	C	C																c.1633N>A	p.Glu545Lys	p.E545K	ENST00000478296	4/4	749	536	212				ZNF717,missense_variant,p.Glu545Lys,ENST00000478296,NM_001290209.1;ZNF717,intron_variant,,ENST00000477374,NM_001324026.1,NM_001290210.1;ZNF717,downstream_gene_variant,,ENST00000468296,;ZNF717,downstream_gene_variant,,ENST00000471541,;MIR4273,upstream_gene_variant,,ENST00000582824,;ZNF717,intron_variant,,ENST00000491507,;	T	ENSG00000227124	ENST00000478296	Transcript
ZNF717	0	.	GRCh38	chr3	75737898	75737898	+	Missense_Mutation	SNP	C	C	A	rs62250106		SKNSH_S7	NORMAL	C	C																c.1575N>T	p.Lys525Asn	p.K525N	ENST00000478296	4/4	513	311	202				ZNF717,missense_variant,p.Lys525Asn,ENST00000478296,NM_001290209.1;ZNF717,intron_variant,,ENST00000477374,NM_001324026.1,NM_001290210.1;ZNF717,downstream_gene_variant,,ENST00000468296,;ZNF717,downstream_gene_variant,,ENST00000471541,;MIR4273,upstream_gene_variant,,ENST00000582824,;ZNF717,intron_variant,,ENST00000491507,;	A	ENSG00000227124	ENST00000478296	Transcript
ZNF717	0	.	GRCh38	chr3	75737906	75737906	+	Missense_Mutation	SNP	G	G	A	rs62250107		SKNSH_S7	NORMAL	G	G																c.1567N>T	p.His523Tyr	p.H523Y	ENST00000478296	4/4	456	255	201				ZNF717,missense_variant,p.His523Tyr,ENST00000478296,NM_001290209.1;ZNF717,intron_variant,,ENST00000477374,NM_001324026.1,NM_001290210.1;ZNF717,downstream_gene_variant,,ENST00000468296,;ZNF717,downstream_gene_variant,,ENST00000471541,;MIR4273,upstream_gene_variant,,ENST00000582824,;ZNF717,intron_variant,,ENST00000491507,;	A	ENSG00000227124	ENST00000478296	Transcript
ZNF717	0	.	GRCh38	chr3	75737948	75737949	+	Frame_Shift_Del	DEL	CT	CT	-	rs146514807		SKNSH_S7	NORMAL	CT	CT																c.1524_1525delNN	p.Glu510LysfsTer4	p.E510Kfs*4	ENST00000478296	4/4	514	479	35				ZNF717,frameshift_variant,p.Glu510LysfsTer4,ENST00000478296,NM_001290209.1;ZNF717,intron_variant,,ENST00000477374,NM_001324026.1,NM_001290210.1;ZNF717,downstream_gene_variant,,ENST00000468296,;ZNF717,downstream_gene_variant,,ENST00000471541,;MIR4273,upstream_gene_variant,,ENST00000582824,;ZNF717,intron_variant,,ENST00000491507,;	-	ENSG00000227124	ENST00000478296	Transcript
ZNF717	0	.	GRCh38	chr3	75738116	75738117	+	Frame_Shift_Del	DEL	CT	CT	-	rs776210532		SKNSH_S7	NORMAL	CT	CT																c.1356_1357delNN	p.Glu454LysfsTer7	p.E454Kfs*7	ENST00000478296	4/4	466	403	63				ZNF717,frameshift_variant,p.Glu454LysfsTer7,ENST00000478296,NM_001290209.1;ZNF717,intron_variant,,ENST00000477374,NM_001324026.1,NM_001290210.1;ZNF717,downstream_gene_variant,,ENST00000468296,;ZNF717,downstream_gene_variant,,ENST00000471541,;MIR4273,upstream_gene_variant,,ENST00000582824,;ZNF717,intron_variant,,ENST00000491507,;	-	ENSG00000227124	ENST00000478296	Transcript
ZNF717	0	.	GRCh38	chr3	75738395	75738395	+	Missense_Mutation	SNP	G	C	C	rs193921040		SKNSH_S7	NORMAL	G	G																c.1078N>G	p.Leu360Val	p.L360V	ENST00000478296	4/4	447	94	353				ZNF717,missense_variant,p.Leu360Val,ENST00000478296,NM_001290209.1;ZNF717,intron_variant,,ENST00000477374,NM_001324026.1,NM_001290210.1;ZNF717,downstream_gene_variant,,ENST00000468296,;ZNF717,downstream_gene_variant,,ENST00000471541,;MIR4273,downstream_gene_variant,,ENST00000582824,;ZNF717,intron_variant,,ENST00000491507,;	C	ENSG00000227124	ENST00000478296	Transcript
ZNF717	0	.	GRCh38	chr3	75738433	75738433	+	Missense_Mutation	SNP	C	C	A	rs151027881		SKNSH_S7	NORMAL	C	C																c.1040N>T	p.Cys347Phe	p.C347F	ENST00000478296	4/4	433	310	123				ZNF717,missense_variant,p.Cys347Phe,ENST00000478296,NM_001290209.1;ZNF717,intron_variant,,ENST00000477374,NM_001324026.1,NM_001290210.1;ZNF717,downstream_gene_variant,,ENST00000468296,;ZNF717,downstream_gene_variant,,ENST00000471541,;MIR4273,downstream_gene_variant,,ENST00000582824,;ZNF717,intron_variant,,ENST00000491507,;	A	ENSG00000227124	ENST00000478296	Transcript
ZNF717	0	.	GRCh38	chr3	75738469	75738469	+	Missense_Mutation	SNP	T	T	C	rs75737034		SKNSH_S7	NORMAL	T	T																c.1004N>G	p.His335Arg	p.H335R	ENST00000478296	4/4	460	296	164				ZNF717,missense_variant,p.His335Arg,ENST00000478296,NM_001290209.1;ZNF717,intron_variant,,ENST00000477374,NM_001324026.1,NM_001290210.1;ZNF717,downstream_gene_variant,,ENST00000468296,;ZNF717,downstream_gene_variant,,ENST00000471541,;MIR4273,downstream_gene_variant,,ENST00000582824,;ZNF717,intron_variant,,ENST00000491507,;	C	ENSG00000227124	ENST00000478296	Transcript
ZNF717	0	.	GRCh38	chr3	75738551	75738551	+	Missense_Mutation	SNP	C	C	G	rs62250110		SKNSH_S7	NORMAL	C	C																c.922N>C	p.Glu308Gln	p.E308Q	ENST00000478296	4/4	453	288	164				ZNF717,missense_variant,p.Glu308Gln,ENST00000478296,NM_001290209.1;ZNF717,intron_variant,,ENST00000477374,NM_001324026.1,NM_001290210.1;ZNF717,downstream_gene_variant,,ENST00000468296,;ZNF717,downstream_gene_variant,,ENST00000471541,;MIR4273,downstream_gene_variant,,ENST00000582824,;ZNF717,intron_variant,,ENST00000491507,;	G	ENSG00000227124	ENST00000478296	Transcript
ZNF717	0	.	GRCh38	chr3	75738575	75738575	+	Missense_Mutation	SNP	G	G	A	rs1962893		SKNSH_S7	NORMAL	G	G																c.898N>T	p.Arg300Cys	p.R300C	ENST00000478296	4/4	398	140	258				ZNF717,missense_variant,p.Arg300Cys,ENST00000478296,NM_001290209.1;ZNF717,intron_variant,,ENST00000477374,NM_001324026.1,NM_001290210.1;ZNF717,downstream_gene_variant,,ENST00000468296,;ZNF717,downstream_gene_variant,,ENST00000471541,;MIR4273,downstream_gene_variant,,ENST00000582824,;ZNF717,intron_variant,,ENST00000491507,;	A	ENSG00000227124	ENST00000478296	Transcript
ZNF717	0	.	GRCh38	chr3	75738577	75738577	+	Missense_Mutation	SNP	C	C	T	rs75074846		SKNSH_S7	NORMAL	C	C																c.896N>A	p.Arg299His	p.R299H	ENST00000478296	4/4	389	258	131				ZNF717,missense_variant,p.Arg299His,ENST00000478296,NM_001290209.1;ZNF717,intron_variant,,ENST00000477374,NM_001324026.1,NM_001290210.1;ZNF717,downstream_gene_variant,,ENST00000468296,;ZNF717,downstream_gene_variant,,ENST00000471541,;MIR4273,downstream_gene_variant,,ENST00000582824,;ZNF717,intron_variant,,ENST00000491507,;	T	ENSG00000227124	ENST00000478296	Transcript
ZNF717	0	.	GRCh38	chr3	75738859	75738859	+	Missense_Mutation	SNP	A	C	C	rs3009006		SKNSH_S7	NORMAL	A	A																c.614N>G	p.Val205Gly	p.V205G	ENST00000478296	4/4	574	0	574				ZNF717,missense_variant,p.Val205Gly,ENST00000478296,NM_001290209.1;ZNF717,intron_variant,,ENST00000477374,NM_001324026.1,NM_001290210.1;ZNF717,downstream_gene_variant,,ENST00000468296,;ZNF717,downstream_gene_variant,,ENST00000471541,;MIR4273,downstream_gene_variant,,ENST00000582824,;ZNF717,intron_variant,,ENST00000491507,;	C	ENSG00000227124	ENST00000478296	Transcript
ZNF717	0	.	GRCh38	chr3	75738889	75738889	+	Missense_Mutation	SNP	G	G	A	rs111880168		SKNSH_S7	NORMAL	G	G																c.584N>T	p.Ala195Val	p.A195V	ENST00000478296	4/4	540	406	134				ZNF717,missense_variant,p.Ala195Val,ENST00000478296,NM_001290209.1;ZNF717,intron_variant,,ENST00000477374,NM_001324026.1,NM_001290210.1;ZNF717,downstream_gene_variant,,ENST00000468296,;ZNF717,downstream_gene_variant,,ENST00000471541,;MIR4273,downstream_gene_variant,,ENST00000582824,;ZNF717,intron_variant,,ENST00000491507,;	A	ENSG00000227124	ENST00000478296	Transcript
ZNF717	0	.	GRCh38	chr3	75739007	75739007	+	Missense_Mutation	SNP	G	C	C	rs3009004		SKNSH_S7	NORMAL	G	G																c.466N>G	p.Leu156Val	p.L156V	ENST00000478296	4/4	333	15	318				ZNF717,missense_variant,p.Leu156Val,ENST00000478296,NM_001290209.1;ZNF717,intron_variant,,ENST00000477374,NM_001324026.1,NM_001290210.1;ZNF717,downstream_gene_variant,,ENST00000468296,;ZNF717,downstream_gene_variant,,ENST00000471541,;MIR4273,downstream_gene_variant,,ENST00000582824,;ZNF717,intron_variant,,ENST00000491507,;	C	ENSG00000227124	ENST00000478296	Transcript
ZNF717	0	.	GRCh38	chr3	75741293	75741293	+	Missense_Mutation	SNP	G	G	A	rs1971517		SKNSH_S7	NORMAL	G	G																c.110N>T	p.Pro37Leu	p.P37L	ENST00000478296	3/4	424	235	189				ZNF717,missense_variant,p.Pro37Leu,ENST00000478296,NM_001290209.1;ZNF717,missense_variant,p.Pro87Leu,ENST00000477374,NM_001324026.1,NM_001290210.1;ZNF717,missense_variant,p.Pro87Leu,ENST00000468296,;ZNF717,missense_variant,p.Pro37Leu,ENST00000471541,;MIR4273,downstream_gene_variant,,ENST00000582824,;ZNF717,non_coding_transcript_exon_variant,,ENST00000491507,;	A	ENSG00000227124	ENST00000478296	Transcript
ZNF717	0	.	GRCh38	chr3	75741362	75741362	+	Missense_Mutation	SNP	T	C	C	rs2918519		SKNSH_S7	NORMAL	T	T																c.41N>G	p.Tyr14Cys	p.Y14C	ENST00000478296	3/4	268	0	268				ZNF717,missense_variant,p.Tyr14Cys,ENST00000478296,NM_001290209.1;ZNF717,missense_variant,p.Tyr64Cys,ENST00000477374,NM_001324026.1,NM_001290210.1;ZNF717,missense_variant,p.Tyr64Cys,ENST00000468296,;ZNF717,missense_variant,p.Tyr14Cys,ENST00000471541,;MIR4273,downstream_gene_variant,,ENST00000582824,;ZNF717,non_coding_transcript_exon_variant,,ENST00000491507,;	C	ENSG00000227124	ENST00000478296	Transcript
ZNF717	0	.	GRCh38	chr3	75741659	75741660	+	5'UTR	INS	-	-	T	rs768997736		SKNSH_S7	NORMAL	-	-																c.-17_-16insA			ENST00000478296	2/4	250	190	60				ZNF717,frameshift_variant,p.Leu46ProfsTer24,ENST00000477374,NM_001324026.1,NM_001290210.1;ZNF717,frameshift_variant,p.Leu46ProfsTer24,ENST00000468296,;ZNF717,5_prime_UTR_variant,,ENST00000478296,NM_001290209.1;ZNF717,5_prime_UTR_variant,,ENST00000471541,;MIR4273,downstream_gene_variant,,ENST00000582824,;ZNF717,non_coding_transcript_exon_variant,,ENST00000491507,;	T	ENSG00000227124	ENST00000478296	Transcript
ZNF717	0	.	GRCh38	chr3	75741663	75741663	+	5'UTR	SNP	C	C	T	rs200578600		SKNSH_S7	NORMAL	C	C																c.-20N>A			ENST00000478296	2/4	281	215	66				ZNF717,missense_variant,p.Arg44Lys,ENST00000477374,NM_001324026.1,NM_001290210.1;ZNF717,missense_variant,p.Arg44Lys,ENST00000468296,;ZNF717,5_prime_UTR_variant,,ENST00000478296,NM_001290209.1;ZNF717,5_prime_UTR_variant,,ENST00000471541,;MIR4273,downstream_gene_variant,,ENST00000582824,;ZNF717,non_coding_transcript_exon_variant,,ENST00000491507,;	T	ENSG00000227124	ENST00000478296	Transcript
ZNF717	0	.	GRCh38	chr3	75741687	75741687	+	5'UTR	SNP	C	C	T	rs113991634		SKNSH_S7	NORMAL	C	C																c.-44N>A			ENST00000478296	2/4	331	245	86				ZNF717,stop_gained,p.Trp36Ter,ENST00000477374,NM_001324026.1,NM_001290210.1;ZNF717,stop_gained,p.Trp36Ter,ENST00000468296,;ZNF717,5_prime_UTR_variant,,ENST00000478296,NM_001290209.1;ZNF717,5_prime_UTR_variant,,ENST00000471541,;MIR4273,downstream_gene_variant,,ENST00000582824,;ZNF717,non_coding_transcript_exon_variant,,ENST00000491507,;	T	ENSG00000227124	ENST00000478296	Transcript
ZNF717	0	.	GRCh38	chr3	75741709	75741709	+	5'UTR	SNP	C	C	T	rs73117241		SKNSH_S7	NORMAL	C	C																c.-66N>A			ENST00000478296	2/4	372	278	94				ZNF717,missense_variant,p.Val29Met,ENST00000477374,NM_001324026.1,NM_001290210.1;ZNF717,missense_variant,p.Val29Met,ENST00000468296,;ZNF717,5_prime_UTR_variant,,ENST00000478296,NM_001290209.1;ZNF717,5_prime_UTR_variant,,ENST00000471541,;MIR4273,downstream_gene_variant,,ENST00000582824,;ZNF717,non_coding_transcript_exon_variant,,ENST00000491507,;	T	ENSG00000227124	ENST00000478296	Transcript
ZNF717	0	.	GRCh38	chr3	75741729	75741729	+	5'UTR	SNP	A	A	G	rs75138373		SKNSH_S7	NORMAL	A	A																c.-86N>C			ENST00000478296	2/4	378	282	96				ZNF717,missense_variant,p.Val22Ala,ENST00000477374,NM_001324026.1,NM_001290210.1;ZNF717,missense_variant,p.Val22Ala,ENST00000468296,;ZNF717,5_prime_UTR_variant,,ENST00000478296,NM_001290209.1;ZNF717,5_prime_UTR_variant,,ENST00000471541,;MIR4273,downstream_gene_variant,,ENST00000582824,;ZNF717,non_coding_transcript_exon_variant,,ENST00000491507,;	G	ENSG00000227124	ENST00000478296	Transcript
ROBO2	0	.	GRCh38	chr3	77098053	77098053	+	Missense_Mutation	SNP	T	T	G	novel		SKNSH_S7	NORMAL	T	T																c.149N>G	p.Val50Gly	p.V50G	ENST00000487694	3/27	531	320	211				ROBO2,missense_variant,p.Val34Gly,ENST00000461745,NM_002942.4,NM_001290039.1;ROBO2,missense_variant,p.Val50Gly,ENST00000487694,NM_001128929.3;ROBO2,missense_variant,p.Val34Gly,ENST00000332191,NM_001290040.1;ROBO2,missense_variant,p.Val50Gly,ENST00000602589,;ROBO2,non_coding_transcript_exon_variant,,ENST00000475034,;ROBO2,missense_variant,p.Val34Gly,ENST00000473767,;	G	ENSG00000185008	ENST00000487694	Transcript
CRYBG3	0	.	GRCh38	chr3	97877529	97877529	+	Missense_Mutation	SNP	A	A	C	rs112880781		SKNSH_S7	NORMAL	A	A																c.6335N>C	p.Lys2112Thr	p.K2112T	ENST00000389622	4/22	516	260	256				CRYBG3,missense_variant,p.Lys2112Thr,ENST00000389622,NM_153605.3;RP11-389G6.4,upstream_gene_variant,,ENST00000624061,;	C	ENSG00000080200	ENST00000389622	Transcript
MINA	0	.	GRCh38	chr3	97950859	97950859	+	Missense_Mutation	SNP	A	A	G	rs750869465		SKNSH_S7	NORMAL	A	A																c.815N>C	p.Ile272Thr	p.I272T	ENST00000333396	6/10	146	60	86				MINA,missense_variant,p.Ile272Thr,ENST00000333396,NM_001042533.2;MINA,missense_variant,p.Ile272Thr,ENST00000394198,NM_153182.3;MINA,missense_variant,p.Ile272Thr,ENST00000360258,NM_032778.5,NM_001261829.1;MINA,downstream_gene_variant,,ENST00000507612,;MINA,upstream_gene_variant,,ENST00000503097,;MINA,3_prime_UTR_variant,,ENST00000514314,;MINA,non_coding_transcript_exon_variant,,ENST00000503517,;MI…	G	ENSG00000170854	ENST00000333396	Transcript
GABRR3	0	.	GRCh38	chr3	98007903	98007903	+	Nonsense_Mutation	SNP	A	A	T	rs832032		SKNSH_S7	NORMAL	A	A																c.615N>A	p.Tyr205Ter	p.Y205*	ENST00000621172	7/10	296	155	141				GABRR3,stop_gained,p.Tyr205Ter,ENST00000621172,NM_001105580.2;GABRR3,stop_gained,p.Tyr205Ter,ENST00000472788,;GABRR3,intron_variant,,ENST00000470589,;	T	ENSG00000183185	ENST00000621172	Transcript
MCM2	0	.	GRCh38	chr3	127606650	127606650	+	Missense_Mutation	SNP	G	G	C	rs141867973		SKNSH_S7	NORMAL	G	G																c.934N>C	p.Val312Leu	p.V312L	ENST00000265056	6/16	160	94	66				MCM2,missense_variant,p.Val312Leu,ENST00000265056,NM_004526.3;MCM2,missense_variant,p.Val175Leu,ENST00000491422,;MCM2,downstream_gene_variant,,ENST00000480910,;MCM2,downstream_gene_variant,,ENST00000472731,;MCM2,downstream_gene_variant,,ENST00000468659,;MCM2,3_prime_UTR_variant,,ENST00000474964,;MCM2,3_prime_UTR_variant,,ENST00000477668,;	C	ENSG00000073111	ENST00000265056	Transcript
DNAJC13	0	.	GRCh38	chr3	132499777	132499777	+	Missense_Mutation	SNP	G	G	A	rs61748103		SKNSH_S7	NORMAL	G	G																c.4385N>A	p.Arg1462His	p.R1462H	ENST00000260818	38/56	371	188	183				DNAJC13,missense_variant,p.Arg1462His,ENST00000260818,NM_015268.3,NM_001329126.1;	A	ENSG00000138246	ENST00000260818	Transcript
AMOTL2	0	.	GRCh38	chr3	134358593	134358593	+	Missense_Mutation	SNP	G	G	A	rs145365504		SKNSH_S7	NORMAL	G	G																c.2402N>T	p.Pro801Leu	p.P801L	ENST00000514516	9/10	495	233	262				AMOTL2,missense_variant,p.Pro801Leu,ENST00000514516,NM_001278683.1;AMOTL2,missense_variant,p.Pro744Leu,ENST00000249883,NM_016201.3;AMOTL2,missense_variant,p.Pro743Leu,ENST00000422605,;AMOTL2,missense_variant,p.Pro741Leu,ENST00000513145,NM_001278685.1;RPL39P5,upstream_gene_variant,,ENST00000273411,;AMOTL2,non_coding_transcript_exon_variant,,ENST00000506326,;	A	ENSG00000114019	ENST00000514516	Transcript
PPP2R3A	0	.	GRCh38	chr3	136001566	136001566	+	Missense_Mutation	SNP	G	G	A	rs554749333		SKNSH_S7	NORMAL	G	G																c.68N>A	p.Arg23His	p.R23H	ENST00000264977	2/14	388	195	192				PPP2R3A,missense_variant,p.Arg23His,ENST00000264977,NM_002718.4;PPP2R3A,intron_variant,,ENST00000490467,NM_001190447.1;	A	ENSG00000073711	ENST00000264977	Transcript
TRIM42	0	.	GRCh38	chr3	140688369	140688369	+	Missense_Mutation	SNP	A	A	T	rs138660520		SKNSH_S7	NORMAL	A	A																c.1687N>T	p.Thr563Ser	p.T563S	ENST00000286349	3/5	270	139	131				TRIM42,missense_variant,p.Thr563Ser,ENST00000286349,NM_152616.4;	T	ENSG00000155890	ENST00000286349	Transcript
SPSB4	0	.	GRCh38	chr3	141066231	141066231	+	Missense_Mutation	SNP	A	A	G	rs774979058		SKNSH_S7	NORMAL	A	A																c.127N>G	p.Met43Val	p.M43V	ENST00000310546	2/3	335	170	165				SPSB4,missense_variant,p.Met43Val,ENST00000310546,NM_080862.2;SPSB4,upstream_gene_variant,,ENST00000508126,;	G	ENSG00000175093	ENST00000310546	Transcript
LRRC31	0	.	GRCh38	chr3	169854906	169854906	+	Missense_Mutation	SNP	C	C	T	rs41273581		SKNSH_S7	NORMAL	C	C																c.898N>A	p.Glu300Lys	p.E300K	ENST00000316428	6/9	267	122	145				LRRC31,missense_variant,p.Glu300Lys,ENST00000316428,NM_024727.3;LRRC31,missense_variant,p.Glu244Lys,ENST00000264676,NM_001277128.1;LRRC31,missense_variant,p.Glu300Lys,ENST00000523069,NM_001277127.1;LRRC31,non_coding_transcript_exon_variant,,ENST00000397805,;	T	ENSG00000114248	ENST00000316428	Transcript
VPS8	0	.	GRCh38	chr3	184936289	184936289	+	Missense_Mutation	SNP	C	C	T	rs142178072		SKNSH_S7	NORMAL	C	C																c.2942N>T	p.Ala981Val	p.A981V	ENST00000625842	35/48	311	199	112				VPS8,missense_variant,p.Ala981Val,ENST00000287546,;VPS8,missense_variant,p.Ala979Val,ENST00000436792,NM_015303.3;VPS8,missense_variant,p.Ala981Val,ENST00000625842,NM_001009921.2;VPS8,missense_variant,p.Ala889Val,ENST00000446204,;VPS8,non_coding_transcript_exon_variant,,ENST00000492449,;	T	ENSG00000156931	ENST00000625842	Transcript
TMEM41A	0	.	GRCh38	chr3	185491625	185491625	+	Missense_Mutation	SNP	C	C	T	rs139252054		SKNSH_S7	NORMAL	C	C																c.707N>A	p.Gly236Glu	p.G236E	ENST00000421852	5/5	184	110	74				TMEM41A,missense_variant,p.Gly236Glu,ENST00000421852,NM_080652.3;TMEM41A,3_prime_UTR_variant,,ENST00000296254,;MAP3K13,downstream_gene_variant,,ENST00000265026,NM_004721.4;TMEM41A,intron_variant,,ENST00000475480,;TMEM41A,upstream_gene_variant,,ENST00000484062,;TMEM41A,downstream_gene_variant,,ENST00000467520,;TMEM41A,intron_variant,,ENST00000382227,;TMEM41A,downstream_gene_variant,,ENST0000046706…	T	ENSG00000163900	ENST00000421852	Transcript
GP5	0	.	GRCh38	chr3	194397416	194397416	+	Missense_Mutation	SNP	C	C	G	rs142440028		SKNSH_S7	NORMAL	C	C																c.867N>C	p.Met289Ile	p.M289I	ENST00000401815	1/1	231	113	118				GP5,missense_variant,p.Met289Ile,ENST00000401815,NM_004488.2;	G	ENSG00000178732	ENST00000401815	Transcript
MUC20	0	.	GRCh38	chr3	195721015	195721015	+	Missense_Mutation	SNP	G	G	C	rs7627924		SKNSH_S7	NORMAL	G	G																c.8N>C	p.Cys3Ser	p.C3S	ENST00000447234	1/4	234	166	68				MUC20,missense_variant,p.Cys3Ser,ENST00000447234,NM_001282506.1;MUC20,missense_variant,p.Cys3Ser,ENST00000436408,;MUC20,missense_variant,p.Cys3Ser,ENST00000320736,;MUC20,upstream_gene_variant,,ENST00000445522,;LINC00969,intron_variant,,ENST00000600197,;LINC00969,intron_variant,,ENST00000627609,;LINC00969,intron_variant,,ENST00000627471,;LINC00969,intron_variant,,ENST00000630197,;LINC00969,intron_…	C	ENSG00000176945	ENST00000447234	Transcript
MUC20	0	.	GRCh38	chr3	195725265	195725265	+	Missense_Mutation	SNP	C	C	T	novel		SKNSH_S7	NORMAL	C	C																c.662N>T	p.Pro221Leu	p.P221L	ENST00000447234	2/4	16	7	9				MUC20,missense_variant,p.Pro186Leu,ENST00000445522,;MUC20,missense_variant,p.Pro221Leu,ENST00000447234,NM_001282506.1;MUC20,missense_variant,p.Pro221Leu,ENST00000436408,;MUC20,intron_variant,,ENST00000320736,;MUC20,upstream_gene_variant,,ENST00000423938,;LINC00969,intron_variant,,ENST00000600197,;LINC00969,intron_variant,,ENST00000628392,;LINC00969,intron_variant,,ENST00000629721,;LINC00969,intro…	T	ENSG00000176945	ENST00000447234	Transcript
MUC20	0	.	GRCh38	chr3	195725664	195725664	+	Missense_Mutation	SNP	T	T	C	novel		SKNSH_S7	NORMAL	T	T																c.1061N>C	p.Leu354Pro	p.L354P	ENST00000447234	2/4	29	17	12				MUC20,missense_variant,p.Leu319Pro,ENST00000445522,;MUC20,missense_variant,p.Leu354Pro,ENST00000447234,NM_001282506.1;MUC20,missense_variant,p.Leu354Pro,ENST00000436408,;MUC20,intron_variant,,ENST00000320736,;MUC20,upstream_gene_variant,,ENST00000423938,;LINC00969,intron_variant,,ENST00000600197,;LINC00969,intron_variant,,ENST00000628392,;LINC00969,intron_variant,,ENST00000629721,;LINC00969,intro…	C	ENSG00000176945	ENST00000447234	Transcript
MUC20	0	.	GRCh38	chr3	195726372	195726372	+	Missense_Mutation	SNP	C	C	T	rs3828408		SKNSH_S7	NORMAL	C	C																c.1769N>T	p.Pro590Leu	p.P590L	ENST00000447234	2/4	668	484	184				MUC20,missense_variant,p.Pro555Leu,ENST00000445522,;MUC20,missense_variant,p.Pro590Leu,ENST00000447234,NM_001282506.1;MUC20,missense_variant,p.Pro590Leu,ENST00000436408,;MUC20,missense_variant,p.Pro419Leu,ENST00000320736,;MUC20,missense_variant,p.Pro2Leu,ENST00000423938,;LINC00969,intron_variant,,ENST00000600197,;LINC00969,intron_variant,,ENST00000628392,;LINC00969,intron_variant,,ENST00000629721…	T	ENSG00000176945	ENST00000447234	Transcript
MUC20	0	.	GRCh38	chr3	195729690	195729690	+	Missense_Mutation	SNP	C	C	G	rs3762739		SKNSH_S7	NORMAL	C	C																c.2012N>G	p.Ser671Cys	p.S671C	ENST00000447234	3/4	304	211	93				MUC20,missense_variant,p.Ser636Cys,ENST00000445522,;MUC20,missense_variant,p.Ser671Cys,ENST00000447234,NM_001282506.1;MUC20,missense_variant,p.Ser671Cys,ENST00000436408,;MUC20,missense_variant,p.Ser500Cys,ENST00000320736,;MUC20,missense_variant,p.Ser83Cys,ENST00000423938,;LINC00969,non_coding_transcript_exon_variant,,ENST00000628392,;LINC00969,non_coding_transcript_exon_variant,,ENST00000594446,;…	G	ENSG00000176945	ENST00000447234	Transcript
MUC4	0	.	GRCh38	chr3	195780380	195780380	+	Missense_Mutation	SNP	G	G	T	novel		SKNSH_S7	NORMAL	G	G																c.11200N>A	p.Pro3734Thr	p.P3734T	ENST00000463781	2/25	1359	910	449				MUC4,missense_variant,p.Pro3734Thr,ENST00000463781,NM_018406.6;MUC4,missense_variant,p.Pro3734Thr,ENST00000475231,;MUC4,intron_variant,,ENST00000346145,NM_004532.5;MUC4,intron_variant,,ENST00000349607,NM_138297.4;MUC4,missense_variant,p.Pro3734Thr,ENST00000478156,;MUC4,missense_variant,p.Pro3734Thr,ENST00000466475,;MUC4,missense_variant,p.Pro3734Thr,ENST00000477756,;MUC4,missense_variant,p.Pro373…	T	ENSG00000145113	ENST00000463781	Transcript
MUC4	0	.	GRCh38	chr3	195780391	195780391	+	Missense_Mutation	SNP	T	T	G	novel		SKNSH_S7	NORMAL	T	T																c.11189N>C	p.His3730Pro	p.H3730P	ENST00000463781	2/25	1348	811	537				MUC4,missense_variant,p.His3730Pro,ENST00000463781,NM_018406.6;MUC4,missense_variant,p.His3730Pro,ENST00000475231,;MUC4,intron_variant,,ENST00000346145,NM_004532.5;MUC4,intron_variant,,ENST00000349607,NM_138297.4;MUC4,missense_variant,p.His3730Pro,ENST00000478156,;MUC4,missense_variant,p.His3730Pro,ENST00000466475,;MUC4,missense_variant,p.His3730Pro,ENST00000477756,;MUC4,missense_variant,p.His373…	G	ENSG00000145113	ENST00000463781	Transcript
MUC4	0	.	GRCh38	chr3	195780623	195780623	+	Missense_Mutation	SNP	C	C	T	rs200217182		SKNSH_S7	NORMAL	C	C																c.10957N>A	p.Asp3653Asn	p.D3653N	ENST00000463781	2/25	892	547	345				MUC4,missense_variant,p.Asp3653Asn,ENST00000463781,NM_018406.6;MUC4,missense_variant,p.Asp3653Asn,ENST00000475231,;MUC4,intron_variant,,ENST00000346145,NM_004532.5;MUC4,intron_variant,,ENST00000349607,NM_138297.4;MUC4,missense_variant,p.Asp3653Asn,ENST00000478156,;MUC4,missense_variant,p.Asp3653Asn,ENST00000466475,;MUC4,missense_variant,p.Asp3653Asn,ENST00000477756,;MUC4,missense_variant,p.Asp365…	T	ENSG00000145113	ENST00000463781	Transcript
MUC4	0	.	GRCh38	chr3	195782174	195782174	+	Missense_Mutation	SNP	C	C	G	rs75309583		SKNSH_S7	NORMAL	C	C																c.9406N>C	p.Ala3136Pro	p.A3136P	ENST00000463781	2/25	1096	799	296				MUC4,missense_variant,p.Ala3136Pro,ENST00000463781,NM_018406.6;MUC4,missense_variant,p.Ala3136Pro,ENST00000475231,;MUC4,intron_variant,,ENST00000346145,NM_004532.5;MUC4,intron_variant,,ENST00000349607,NM_138297.4;MUC4,missense_variant,p.Ala3136Pro,ENST00000478156,;MUC4,missense_variant,p.Ala3136Pro,ENST00000466475,;MUC4,missense_variant,p.Ala3136Pro,ENST00000477756,;MUC4,missense_variant,p.Ala313…	G	ENSG00000145113	ENST00000463781	Transcript
MUC4	0	.	GRCh38	chr3	195782558	195782558	+	Missense_Mutation	SNP	A	A	G	rs28542401		SKNSH_S7	NORMAL	A	A																c.9022N>C	p.Ser3008Pro	p.S3008P	ENST00000463781	2/25	1707	830	877				MUC4,missense_variant,p.Ser3008Pro,ENST00000463781,NM_018406.6;MUC4,missense_variant,p.Ser3008Pro,ENST00000475231,;MUC4,intron_variant,,ENST00000346145,NM_004532.5;MUC4,intron_variant,,ENST00000349607,NM_138297.4;MUC4,missense_variant,p.Ser3008Pro,ENST00000478156,;MUC4,missense_variant,p.Ser3008Pro,ENST00000466475,;MUC4,missense_variant,p.Ser3008Pro,ENST00000477756,;MUC4,missense_variant,p.Ser300…	G	ENSG00000145113	ENST00000463781	Transcript
MUC4	0	.	GRCh38	chr3	195782805	195782805	+	Missense_Mutation	SNP	C	C	G	novel		SKNSH_S7	NORMAL	C	C																c.8775N>C	p.Gln2925His	p.Q2925H	ENST00000463781	2/25	2436	1699	736				MUC4,missense_variant,p.Gln2925His,ENST00000463781,NM_018406.6;MUC4,missense_variant,p.Gln2925His,ENST00000475231,;MUC4,intron_variant,,ENST00000346145,NM_004532.5;MUC4,intron_variant,,ENST00000349607,NM_138297.4;MUC4,missense_variant,p.Gln2925His,ENST00000478156,;MUC4,missense_variant,p.Gln2925His,ENST00000466475,;MUC4,missense_variant,p.Gln2925His,ENST00000477756,;MUC4,missense_variant,p.Gln292…	G	ENSG00000145113	ENST00000463781	Transcript
MUC4	0	.	GRCh38	chr3	195782924	195782924	+	Missense_Mutation	SNP	C	C	T	novel		SKNSH_S7	NORMAL	C	C																c.8656N>A	p.Ala2886Thr	p.A2886T	ENST00000463781	2/25	2152	1343	805				MUC4,missense_variant,p.Ala2886Thr,ENST00000463781,NM_018406.6;MUC4,missense_variant,p.Ala2886Thr,ENST00000475231,;MUC4,intron_variant,,ENST00000346145,NM_004532.5;MUC4,intron_variant,,ENST00000349607,NM_138297.4;MUC4,missense_variant,p.Ala2886Thr,ENST00000478156,;MUC4,missense_variant,p.Ala2886Thr,ENST00000466475,;MUC4,missense_variant,p.Ala2886Thr,ENST00000477756,;MUC4,missense_variant,p.Ala288…	T	ENSG00000145113	ENST00000463781	Transcript
MUC4	0	.	GRCh38	chr3	195783346	195783346	+	Missense_Mutation	SNP	A	G	G	rs145853807		SKNSH_S7	NORMAL	A	A																c.8234N>C	p.Val2745Ala	p.V2745A	ENST00000463781	2/25	480	12	468				MUC4,missense_variant,p.Val2745Ala,ENST00000463781,NM_018406.6;MUC4,missense_variant,p.Val2745Ala,ENST00000475231,;MUC4,intron_variant,,ENST00000346145,NM_004532.5;MUC4,intron_variant,,ENST00000349607,NM_138297.4;MUC4,missense_variant,p.Val2745Ala,ENST00000478156,;MUC4,missense_variant,p.Val2745Ala,ENST00000466475,;MUC4,missense_variant,p.Val2745Ala,ENST00000477756,;MUC4,missense_variant,p.Val274…	G	ENSG00000145113	ENST00000463781	Transcript
MUC4	0	.	GRCh38	chr3	195783357	195783357	+	Missense_Mutation	SNP	C	G	G	rs199812923		SKNSH_S7	NORMAL	C	C																c.8223N>C	p.Glu2741Asp	p.E2741D	ENST00000463781	2/25	369	17	352				MUC4,missense_variant,p.Glu2741Asp,ENST00000463781,NM_018406.6;MUC4,missense_variant,p.Glu2741Asp,ENST00000475231,;MUC4,intron_variant,,ENST00000346145,NM_004532.5;MUC4,intron_variant,,ENST00000349607,NM_138297.4;MUC4,missense_variant,p.Glu2741Asp,ENST00000478156,;MUC4,missense_variant,p.Glu2741Asp,ENST00000466475,;MUC4,missense_variant,p.Glu2741Asp,ENST00000477756,;MUC4,missense_variant,p.Glu274…	G	ENSG00000145113	ENST00000463781	Transcript
MUC4	0	.	GRCh38	chr3	195783367	195783367	+	Missense_Mutation	SNP	A	G	G	rs748875997		SKNSH_S7	NORMAL	A	A																c.8213N>C	p.Leu2738Pro	p.L2738P	ENST00000463781	2/25	256	3	238				MUC4,missense_variant,p.Leu2738Pro,ENST00000463781,NM_018406.6;MUC4,missense_variant,p.Leu2738Pro,ENST00000475231,;MUC4,intron_variant,,ENST00000346145,NM_004532.5;MUC4,intron_variant,,ENST00000349607,NM_138297.4;MUC4,missense_variant,p.Leu2738Pro,ENST00000478156,;MUC4,missense_variant,p.Leu2738Pro,ENST00000466475,;MUC4,missense_variant,p.Leu2738Pro,ENST00000477756,;MUC4,missense_variant,p.Leu273…	G	ENSG00000145113	ENST00000463781	Transcript
MUC4	0	.	GRCh38	chr3	195783380	195783380	+	Missense_Mutation	SNP	T	C	C	rs768514907		SKNSH_S7	NORMAL	T	T																c.8200N>G	p.Thr2734Ala	p.T2734A	ENST00000463781	2/25	171	5	166				MUC4,missense_variant,p.Thr2734Ala,ENST00000463781,NM_018406.6;MUC4,missense_variant,p.Thr2734Ala,ENST00000475231,;MUC4,intron_variant,,ENST00000346145,NM_004532.5;MUC4,intron_variant,,ENST00000349607,NM_138297.4;MUC4,missense_variant,p.Thr2734Ala,ENST00000478156,;MUC4,missense_variant,p.Thr2734Ala,ENST00000466475,;MUC4,missense_variant,p.Thr2734Ala,ENST00000477756,;MUC4,missense_variant,p.Thr273…	C	ENSG00000145113	ENST00000463781	Transcript
MUC4	0	.	GRCh38	chr3	195783383	195783383	+	Missense_Mutation	SNP	C	G	G	rs773542127		SKNSH_S7	NORMAL	C	C																c.8197N>C	p.Asp2733His	p.D2733H	ENST00000463781	2/25	152	4	148				MUC4,missense_variant,p.Asp2733His,ENST00000463781,NM_018406.6;MUC4,missense_variant,p.Asp2733His,ENST00000475231,;MUC4,intron_variant,,ENST00000346145,NM_004532.5;MUC4,intron_variant,,ENST00000349607,NM_138297.4;MUC4,missense_variant,p.Asp2733His,ENST00000478156,;MUC4,missense_variant,p.Asp2733His,ENST00000466475,;MUC4,missense_variant,p.Asp2733His,ENST00000477756,;MUC4,missense_variant,p.Asp273…	G	ENSG00000145113	ENST00000463781	Transcript
MUC4	0	.	GRCh38	chr3	195783395	195783395	+	Missense_Mutation	SNP	A	A	C	rs865821076		SKNSH_S7	NORMAL	A	A																c.8185N>G	p.Ser2729Ala	p.S2729A	ENST00000463781	2/25	90	32	58				MUC4,missense_variant,p.Ser2729Ala,ENST00000463781,NM_018406.6;MUC4,missense_variant,p.Ser2729Ala,ENST00000475231,;MUC4,intron_variant,,ENST00000346145,NM_004532.5;MUC4,intron_variant,,ENST00000349607,NM_138297.4;MUC4,missense_variant,p.Ser2729Ala,ENST00000478156,;MUC4,missense_variant,p.Ser2729Ala,ENST00000466475,;MUC4,missense_variant,p.Ser2729Ala,ENST00000477756,;MUC4,missense_variant,p.Ser272…	C	ENSG00000145113	ENST00000463781	Transcript
MUC4	0	.	GRCh38	chr3	195783470	195783470	+	Missense_Mutation	SNP	A	A	G	rs747928670		SKNSH_S7	NORMAL	A	A																c.8110N>C	p.Ser2704Pro	p.S2704P	ENST00000463781	2/25	26	5	21				MUC4,missense_variant,p.Ser2704Pro,ENST00000463781,NM_018406.6;MUC4,missense_variant,p.Ser2704Pro,ENST00000475231,;MUC4,intron_variant,,ENST00000346145,NM_004532.5;MUC4,intron_variant,,ENST00000349607,NM_138297.4;MUC4,missense_variant,p.Ser2704Pro,ENST00000478156,;MUC4,missense_variant,p.Ser2704Pro,ENST00000466475,;MUC4,missense_variant,p.Ser2704Pro,ENST00000477756,;MUC4,missense_variant,p.Ser270…	G	ENSG00000145113	ENST00000463781	Transcript
MUC4	0	.	GRCh38	chr3	195783476	195783476	+	Missense_Mutation	SNP	T	T	C	rs774610737		SKNSH_S7	NORMAL	T	T																c.8104N>G	p.Thr2702Ala	p.T2702A	ENST00000463781	2/25	24	11	13				MUC4,missense_variant,p.Thr2702Ala,ENST00000463781,NM_018406.6;MUC4,missense_variant,p.Thr2702Ala,ENST00000475231,;MUC4,intron_variant,,ENST00000346145,NM_004532.5;MUC4,intron_variant,,ENST00000349607,NM_138297.4;MUC4,missense_variant,p.Thr2702Ala,ENST00000478156,;MUC4,missense_variant,p.Thr2702Ala,ENST00000466475,;MUC4,missense_variant,p.Thr2702Ala,ENST00000477756,;MUC4,missense_variant,p.Thr270…	C	ENSG00000145113	ENST00000463781	Transcript
MUC4	0	.	GRCh38	chr3	195783477	195783477	+	Missense_Mutation	SNP	G	G	C	rs2911269		SKNSH_S7	NORMAL	G	G																c.8103N>G	p.Asp2701Glu	p.D2701E	ENST00000463781	2/25	23	11	12				MUC4,missense_variant,p.Asp2701Glu,ENST00000463781,NM_018406.6;MUC4,missense_variant,p.Asp2701Glu,ENST00000475231,;MUC4,intron_variant,,ENST00000346145,NM_004532.5;MUC4,intron_variant,,ENST00000349607,NM_138297.4;MUC4,missense_variant,p.Asp2701Glu,ENST00000478156,;MUC4,missense_variant,p.Asp2701Glu,ENST00000466475,;MUC4,missense_variant,p.Asp2701Glu,ENST00000477756,;MUC4,missense_variant,p.Asp270…	C	ENSG00000145113	ENST00000463781	Transcript
MUC4	0	.	GRCh38	chr3	195783479	195783479	+	Missense_Mutation	SNP	C	C	G	rs746083118		SKNSH_S7	NORMAL	C	C																c.8101N>C	p.Asp2701His	p.D2701H	ENST00000463781	2/25	21	7	14				MUC4,missense_variant,p.Asp2701His,ENST00000463781,NM_018406.6;MUC4,missense_variant,p.Asp2701His,ENST00000475231,;MUC4,intron_variant,,ENST00000346145,NM_004532.5;MUC4,intron_variant,,ENST00000349607,NM_138297.4;MUC4,missense_variant,p.Asp2701His,ENST00000478156,;MUC4,missense_variant,p.Asp2701His,ENST00000466475,;MUC4,missense_variant,p.Asp2701His,ENST00000477756,;MUC4,missense_variant,p.Asp270…	G	ENSG00000145113	ENST00000463781	Transcript
MUC4	0	.	GRCh38	chr3	195783500	195783500	+	Missense_Mutation	SNP	T	T	C	rs28420515		SKNSH_S7	NORMAL	T	T																c.8080N>G	p.Thr2694Ala	p.T2694A	ENST00000463781	2/25	21	9	12				MUC4,missense_variant,p.Thr2694Ala,ENST00000463781,NM_018406.6;MUC4,missense_variant,p.Thr2694Ala,ENST00000475231,;MUC4,intron_variant,,ENST00000346145,NM_004532.5;MUC4,intron_variant,,ENST00000349607,NM_138297.4;MUC4,missense_variant,p.Thr2694Ala,ENST00000478156,;MUC4,missense_variant,p.Thr2694Ala,ENST00000466475,;MUC4,missense_variant,p.Thr2694Ala,ENST00000477756,;MUC4,missense_variant,p.Thr269…	C	ENSG00000145113	ENST00000463781	Transcript
MUC4	0	.	GRCh38	chr3	195783511	195783511	+	Missense_Mutation	SNP	G	G	A	novel		SKNSH_S7	NORMAL	G	G																c.8069N>T	p.Pro2690Leu	p.P2690L	ENST00000463781	2/25	19	9	10				MUC4,missense_variant,p.Pro2690Leu,ENST00000463781,NM_018406.6;MUC4,missense_variant,p.Pro2690Leu,ENST00000475231,;MUC4,intron_variant,,ENST00000346145,NM_004532.5;MUC4,intron_variant,,ENST00000349607,NM_138297.4;MUC4,missense_variant,p.Pro2690Leu,ENST00000478156,;MUC4,missense_variant,p.Pro2690Leu,ENST00000466475,;MUC4,missense_variant,p.Pro2690Leu,ENST00000477756,;MUC4,missense_variant,p.Pro269…	A	ENSG00000145113	ENST00000463781	Transcript
MUC4	0	.	GRCh38	chr3	195783518	195783518	+	Missense_Mutation	SNP	A	A	G	rs867451964		SKNSH_S7	NORMAL	A	A																c.8062N>C	p.Ser2688Pro	p.S2688P	ENST00000463781	2/25	19	3	16				MUC4,missense_variant,p.Ser2688Pro,ENST00000463781,NM_018406.6;MUC4,missense_variant,p.Ser2688Pro,ENST00000475231,;MUC4,intron_variant,,ENST00000346145,NM_004532.5;MUC4,intron_variant,,ENST00000349607,NM_138297.4;MUC4,missense_variant,p.Ser2688Pro,ENST00000478156,;MUC4,missense_variant,p.Ser2688Pro,ENST00000466475,;MUC4,missense_variant,p.Ser2688Pro,ENST00000477756,;MUC4,missense_variant,p.Ser268…	G	ENSG00000145113	ENST00000463781	Transcript
MUC4	0	.	GRCh38	chr3	195783525	195783525	+	Silent	SNP	A	A	G	rs371141386		SKNSH_S7	NORMAL	A	A																c.8055N>C	p.His2685=	p.H2685=	ENST00000463781	2/25	16	3	9				MUC4,synonymous_variant,p.His2685=,ENST00000463781,NM_018406.6;MUC4,synonymous_variant,p.His2685=,ENST00000475231,;MUC4,intron_variant,,ENST00000346145,NM_004532.5;MUC4,intron_variant,,ENST00000349607,NM_138297.4;MUC4,synonymous_variant,p.His2685=,ENST00000478156,;MUC4,synonymous_variant,p.His2685=,ENST00000466475,;MUC4,synonymous_variant,p.His2685=,ENST00000477756,;MUC4,synonymous_variant,p.His2…	G	ENSG00000145113	ENST00000463781	Transcript
MUC4	0	.	GRCh38	chr3	195783583	195783583	+	Missense_Mutation	SNP	G	G	T	novel		SKNSH_S7	NORMAL	G	G																c.7997N>A	p.Ser2666Tyr	p.S2666Y	ENST00000463781	2/25	10	5	5				MUC4,missense_variant,p.Ser2666Tyr,ENST00000463781,NM_018406.6;MUC4,missense_variant,p.Ser2666Tyr,ENST00000475231,;MUC4,intron_variant,,ENST00000346145,NM_004532.5;MUC4,intron_variant,,ENST00000349607,NM_138297.4;MUC4,missense_variant,p.Ser2666Tyr,ENST00000478156,;MUC4,missense_variant,p.Ser2666Tyr,ENST00000466475,;MUC4,missense_variant,p.Ser2666Tyr,ENST00000477756,;MUC4,missense_variant,p.Ser266…	T	ENSG00000145113	ENST00000463781	Transcript
MUC4	0	.	GRCh38	chr3	195783586	195783586	+	Missense_Mutation	SNP	A	A	G	rs201101114		SKNSH_S7	NORMAL	A	A																c.7994N>C	p.Val2665Ala	p.V2665A	ENST00000463781	2/25	8	3	5				MUC4,missense_variant,p.Val2665Ala,ENST00000463781,NM_018406.6;MUC4,missense_variant,p.Val2665Ala,ENST00000475231,;MUC4,intron_variant,,ENST00000346145,NM_004532.5;MUC4,intron_variant,,ENST00000349607,NM_138297.4;MUC4,missense_variant,p.Val2665Ala,ENST00000478156,;MUC4,missense_variant,p.Val2665Ala,ENST00000466475,;MUC4,missense_variant,p.Val2665Ala,ENST00000477756,;MUC4,missense_variant,p.Val266…	G	ENSG00000145113	ENST00000463781	Transcript
MUC4	0	.	GRCh38	chr3	195783595	195783595	+	Missense_Mutation	SNP	A	A	G	rs867000617		SKNSH_S7	NORMAL	A	A																c.7985N>C	p.Leu2662Pro	p.L2662P	ENST00000463781	2/25	9	4	5				MUC4,missense_variant,p.Leu2662Pro,ENST00000463781,NM_018406.6;MUC4,missense_variant,p.Leu2662Pro,ENST00000475231,;MUC4,intron_variant,,ENST00000346145,NM_004532.5;MUC4,intron_variant,,ENST00000349607,NM_138297.4;MUC4,missense_variant,p.Leu2662Pro,ENST00000478156,;MUC4,missense_variant,p.Leu2662Pro,ENST00000466475,;MUC4,missense_variant,p.Leu2662Pro,ENST00000477756,;MUC4,missense_variant,p.Leu266…	G	ENSG00000145113	ENST00000463781	Transcript
MUC4	0	.	GRCh38	chr3	195783596	195783596	+	Missense_Mutation	SNP	G	G	T	rs200049803		SKNSH_S7	NORMAL	G	G																c.7984N>A	p.Leu2662Ile	p.L2662I	ENST00000463781	2/25	9	4	5				MUC4,missense_variant,p.Leu2662Ile,ENST00000463781,NM_018406.6;MUC4,missense_variant,p.Leu2662Ile,ENST00000475231,;MUC4,intron_variant,,ENST00000346145,NM_004532.5;MUC4,intron_variant,,ENST00000349607,NM_138297.4;MUC4,missense_variant,p.Leu2662Ile,ENST00000478156,;MUC4,missense_variant,p.Leu2662Ile,ENST00000466475,;MUC4,missense_variant,p.Leu2662Ile,ENST00000477756,;MUC4,missense_variant,p.Leu266…	T	ENSG00000145113	ENST00000463781	Transcript
MUC4	0	.	GRCh38	chr3	195783598	195783598	+	Missense_Mutation	SNP	C	C	T	rs201201006		SKNSH_S7	NORMAL	C	C																c.7982N>A	p.Ser2661Asn	p.S2661N	ENST00000463781	2/25	9	4	5				MUC4,missense_variant,p.Ser2661Asn,ENST00000463781,NM_018406.6;MUC4,missense_variant,p.Ser2661Asn,ENST00000475231,;MUC4,intron_variant,,ENST00000346145,NM_004532.5;MUC4,intron_variant,,ENST00000349607,NM_138297.4;MUC4,missense_variant,p.Ser2661Asn,ENST00000478156,;MUC4,missense_variant,p.Ser2661Asn,ENST00000466475,;MUC4,missense_variant,p.Ser2661Asn,ENST00000477756,;MUC4,missense_variant,p.Ser266…	T	ENSG00000145113	ENST00000463781	Transcript
MUC4	0	.	GRCh38	chr3	195783599	195783599	+	Missense_Mutation	SNP	T	T	C	rs756052204		SKNSH_S7	NORMAL	T	T																c.7981N>G	p.Ser2661Gly	p.S2661G	ENST00000463781	2/25	8	4	4				MUC4,missense_variant,p.Ser2661Gly,ENST00000463781,NM_018406.6;MUC4,missense_variant,p.Ser2661Gly,ENST00000475231,;MUC4,intron_variant,,ENST00000346145,NM_004532.5;MUC4,intron_variant,,ENST00000349607,NM_138297.4;MUC4,missense_variant,p.Ser2661Gly,ENST00000478156,;MUC4,missense_variant,p.Ser2661Gly,ENST00000466475,;MUC4,missense_variant,p.Ser2661Gly,ENST00000477756,;MUC4,missense_variant,p.Ser266…	C	ENSG00000145113	ENST00000463781	Transcript
MUC4	0	.	GRCh38	chr3	195783730	195783730	+	Missense_Mutation	SNP	A	A	G	rs776617846		SKNSH_S7	NORMAL	A	A																c.7850N>C	p.Val2617Ala	p.V2617A	ENST00000463781	2/25	120	53	67				MUC4,missense_variant,p.Val2617Ala,ENST00000463781,NM_018406.6;MUC4,missense_variant,p.Val2617Ala,ENST00000475231,;MUC4,intron_variant,,ENST00000346145,NM_004532.5;MUC4,intron_variant,,ENST00000349607,NM_138297.4;MUC4,missense_variant,p.Val2617Ala,ENST00000478156,;MUC4,missense_variant,p.Val2617Ala,ENST00000466475,;MUC4,missense_variant,p.Val2617Ala,ENST00000477756,;MUC4,missense_variant,p.Val261…	G	ENSG00000145113	ENST00000463781	Transcript
MUC4	0	.	GRCh38	chr3	195783739	195783739	+	Missense_Mutation	SNP	A	A	G	rs764992987		SKNSH_S7	NORMAL	A	A																c.7841N>C	p.Leu2614Pro	p.L2614P	ENST00000463781	2/25	136	61	75				MUC4,missense_variant,p.Leu2614Pro,ENST00000463781,NM_018406.6;MUC4,missense_variant,p.Leu2614Pro,ENST00000475231,;MUC4,intron_variant,,ENST00000346145,NM_004532.5;MUC4,intron_variant,,ENST00000349607,NM_138297.4;MUC4,missense_variant,p.Leu2614Pro,ENST00000478156,;MUC4,missense_variant,p.Leu2614Pro,ENST00000466475,;MUC4,missense_variant,p.Leu2614Pro,ENST00000477756,;MUC4,missense_variant,p.Leu261…	G	ENSG00000145113	ENST00000463781	Transcript
MUC4	0	.	GRCh38	chr3	195783743	195783743	+	Missense_Mutation	SNP	T	T	C	novel		SKNSH_S7	NORMAL	T	T																c.7837N>G	p.Ser2613Gly	p.S2613G	ENST00000463781	2/25	158	83	75				MUC4,missense_variant,p.Ser2613Gly,ENST00000463781,NM_018406.6;MUC4,missense_variant,p.Ser2613Gly,ENST00000475231,;MUC4,intron_variant,,ENST00000346145,NM_004532.5;MUC4,intron_variant,,ENST00000349607,NM_138297.4;MUC4,missense_variant,p.Ser2613Gly,ENST00000478156,;MUC4,missense_variant,p.Ser2613Gly,ENST00000466475,;MUC4,missense_variant,p.Ser2613Gly,ENST00000477756,;MUC4,missense_variant,p.Ser261…	C	ENSG00000145113	ENST00000463781	Transcript
MUC4	0	.	GRCh38	chr3	195783836	195783836	+	Missense_Mutation	SNP	T	T	G	rs142559357		SKNSH_S7	NORMAL	T	T																c.7744N>C	p.Thr2582Pro	p.T2582P	ENST00000463781	2/25	1435	878	555				MUC4,missense_variant,p.Thr2582Pro,ENST00000463781,NM_018406.6;MUC4,missense_variant,p.Thr2582Pro,ENST00000475231,;MUC4,intron_variant,,ENST00000346145,NM_004532.5;MUC4,intron_variant,,ENST00000349607,NM_138297.4;MUC4,missense_variant,p.Thr2582Pro,ENST00000478156,;MUC4,missense_variant,p.Thr2582Pro,ENST00000466475,;MUC4,missense_variant,p.Thr2582Pro,ENST00000477756,;MUC4,missense_variant,p.Thr258…	G	ENSG00000145113	ENST00000463781	Transcript
MUC4	0	.	GRCh38	chr3	195783847	195783847	+	Missense_Mutation	SNP	G	G	T	rs80005560		SKNSH_S7	NORMAL	G	G																c.7733N>A	p.Pro2578His	p.P2578H	ENST00000463781	2/25	1585	742	843				MUC4,missense_variant,p.Pro2578His,ENST00000463781,NM_018406.6;MUC4,missense_variant,p.Pro2578His,ENST00000475231,;MUC4,intron_variant,,ENST00000346145,NM_004532.5;MUC4,intron_variant,,ENST00000349607,NM_138297.4;MUC4,missense_variant,p.Pro2578His,ENST00000478156,;MUC4,missense_variant,p.Pro2578His,ENST00000466475,;MUC4,missense_variant,p.Pro2578His,ENST00000477756,;MUC4,missense_variant,p.Pro257…	T	ENSG00000145113	ENST00000463781	Transcript
MUC4	0	.	GRCh38	chr3	195783874	195783874	+	Missense_Mutation	SNP	G	G	A	rs2453138		SKNSH_S7	NORMAL	G	G																c.7706N>T	p.Ala2569Val	p.A2569V	ENST00000463781	2/25	1641	563	1078				MUC4,missense_variant,p.Ala2569Val,ENST00000463781,NM_018406.6;MUC4,missense_variant,p.Ala2569Val,ENST00000475231,;MUC4,intron_variant,,ENST00000346145,NM_004532.5;MUC4,intron_variant,,ENST00000349607,NM_138297.4;MUC4,missense_variant,p.Ala2569Val,ENST00000478156,;MUC4,missense_variant,p.Ala2569Val,ENST00000466475,;MUC4,missense_variant,p.Ala2569Val,ENST00000477756,;MUC4,missense_variant,p.Ala256…	A	ENSG00000145113	ENST00000463781	Transcript
MUC4	0	.	GRCh38	chr3	195785133	195785133	+	Missense_Mutation	SNP	T	G	G	rs148317288		SKNSH_S7	NORMAL	T	T																c.6447N>C	p.Glu2149Asp	p.E2149D	ENST00000463781	2/25	1356	0	1356				MUC4,missense_variant,p.Glu2149Asp,ENST00000463781,NM_018406.6;MUC4,missense_variant,p.Glu2149Asp,ENST00000475231,;MUC4,intron_variant,,ENST00000346145,NM_004532.5;MUC4,intron_variant,,ENST00000349607,NM_138297.4;MUC4,missense_variant,p.Glu2149Asp,ENST00000478156,;MUC4,missense_variant,p.Glu2149Asp,ENST00000466475,;MUC4,missense_variant,p.Glu2149Asp,ENST00000477756,;MUC4,missense_variant,p.Glu214…	G	ENSG00000145113	ENST00000463781	Transcript
MUC4	0	.	GRCh38	chr3	195785171	195785171	+	Missense_Mutation	SNP	T	C	C	rs6805660		SKNSH_S7	NORMAL	T	T																c.6409N>G	p.Thr2137Ala	p.T2137A	ENST00000463781	2/25	1629	2	1626				MUC4,missense_variant,p.Thr2137Ala,ENST00000463781,NM_018406.6;MUC4,missense_variant,p.Thr2137Ala,ENST00000475231,;MUC4,intron_variant,,ENST00000346145,NM_004532.5;MUC4,intron_variant,,ENST00000349607,NM_138297.4;MUC4,missense_variant,p.Thr2137Ala,ENST00000478156,;MUC4,missense_variant,p.Thr2137Ala,ENST00000466475,;MUC4,missense_variant,p.Thr2137Ala,ENST00000477756,;MUC4,missense_variant,p.Thr213…	C	ENSG00000145113	ENST00000463781	Transcript
MUC4	0	.	GRCh38	chr3	195785236	195785236	+	Missense_Mutation	SNP	T	A	A	rs374495657		SKNSH_S7	NORMAL	T	T																c.6344N>T	p.Asp2115Val	p.D2115V	ENST00000463781	2/25	1746	0	1745				MUC4,missense_variant,p.Asp2115Val,ENST00000463781,NM_018406.6;MUC4,missense_variant,p.Asp2115Val,ENST00000475231,;MUC4,intron_variant,,ENST00000346145,NM_004532.5;MUC4,intron_variant,,ENST00000349607,NM_138297.4;MUC4,missense_variant,p.Asp2115Val,ENST00000478156,;MUC4,missense_variant,p.Asp2115Val,ENST00000466475,;MUC4,missense_variant,p.Asp2115Val,ENST00000477756,;MUC4,missense_variant,p.Asp211…	A	ENSG00000145113	ENST00000463781	Transcript
MUC4	0	.	GRCh38	chr3	195785374	195785374	+	Missense_Mutation	SNP	T	C	C	rs62282486		SKNSH_S7	NORMAL	T	T																c.6206N>G	p.Asn2069Ser	p.N2069S	ENST00000463781	2/25	1653	1	1651				MUC4,missense_variant,p.Asn2069Ser,ENST00000463781,NM_018406.6;MUC4,missense_variant,p.Asn2069Ser,ENST00000475231,;MUC4,intron_variant,,ENST00000346145,NM_004532.5;MUC4,intron_variant,,ENST00000349607,NM_138297.4;MUC4,missense_variant,p.Asn2069Ser,ENST00000478156,;MUC4,missense_variant,p.Asn2069Ser,ENST00000466475,;MUC4,missense_variant,p.Asn2069Ser,ENST00000477756,;MUC4,missense_variant,p.Asn206…	C	ENSG00000145113	ENST00000463781	Transcript
MUC4	0	.	GRCh38	chr3	195787631	195787631	+	Missense_Mutation	SNP	T	T	C	novel		SKNSH_S7	NORMAL	T	T																c.3949N>G	p.Ser1317Gly	p.S1317G	ENST00000463781	2/25	6	3	3				MUC4,missense_variant,p.Ser1317Gly,ENST00000463781,NM_018406.6;MUC4,missense_variant,p.Ser1317Gly,ENST00000475231,;MUC4,intron_variant,,ENST00000346145,NM_004532.5;MUC4,intron_variant,,ENST00000349607,NM_138297.4;MUC4,missense_variant,p.Ser1317Gly,ENST00000478156,;MUC4,missense_variant,p.Ser1317Gly,ENST00000466475,;MUC4,missense_variant,p.Ser1317Gly,ENST00000477756,;MUC4,missense_variant,p.Ser131…	C	ENSG00000145113	ENST00000463781	Transcript
FBXO45	0	.	GRCh38	chr3	196569000	196569000	+	Missense_Mutation	SNP	C	C	G	rs558273863		SKNSH_S7	NORMAL	C	C																c.16N>G	p.Pro6Ala	p.P6A	ENST00000311630	1/3	37	18	19				FBXO45,missense_variant,p.Pro6Ala,ENST00000311630,NM_001105573.1;FBXO45,intron_variant,,ENST00000440469,;WDR53,upstream_gene_variant,,ENST00000332629,NM_182627.1,NM_001345908.1;WDR53,upstream_gene_variant,,ENST00000425888,;WDR53,upstream_gene_variant,,ENST00000433160,NM_001345911.1;WDR53,upstream_gene_variant,,ENST00000429115,;WDR53,upstream_gene_variant,,ENST00000456677,;	G	ENSG00000174013	ENST00000311630	Transcript
GAK	0	.	GRCh38	chr4	867135	867135	+	Missense_Mutation	SNP	G	G	A	rs201137296		SKNSH_S7	NORMAL	G	G																c.2693C>T	p.Pro898Leu	p.P898L	ENST00000314167	21/28	188	100	88				GAK,missense_variant,p.Pro898Leu,ENST00000314167,NM_005255.3;GAK,missense_variant,p.Pro819Leu,ENST00000511163,NM_001318134.1;GAK,missense_variant,p.Pro10Leu,ENST00000511980,;GAK,missense_variant,p.Pro29Leu,ENST00000510799,;GAK,intron_variant,,ENST00000618573,;GAK,non_coding_transcript_exon_variant,,ENST00000509566,;GAK,non_coding_transcript_exon_variant,,ENST00000515868,;	A	ENSG00000178950	ENST00000314167	Transcript
RNF212	0	.	GRCh38	chr4	1108344	1108344	+	Missense_Mutation	SNP	T	T	A	rs374134594		SKNSH_S7	NORMAL	T	T																c.170A>T	p.His57Leu	p.H57L	ENST00000433731	2/10	78	42	36				RNF212,missense_variant,p.His57Leu,ENST00000382968,NM_194439.4;RNF212,missense_variant,p.His57Leu,ENST00000433731,NM_001131034.3;RNF212,missense_variant,p.His57Leu,ENST00000333673,NM_001193318.2;RNF212,splice_region_variant,,ENST00000505730,;RNF212,missense_variant,p.His57Leu,ENST00000510715,;RNF212,missense_variant,p.His57Leu,ENST00000511620,;RNF212,splice_region_variant,,ENST00000454487,;RNF212…	A	ENSG00000178222	ENST00000433731	Transcript
CRIPAK	0	.	GRCh38	chr4	1394806	1394834	+	Frame_Shift_Del	DEL	CACGTGCCCATGTGGAGTGCCCGCCTGCT	CACGTGCCCATGTGGAGTGCCCGCCTGCT	-	rs558358960		SKNSH_S7	NORMAL	CACGTGCCCATGTGGAGTGCCCGCCTGCT	CACGTGCCCATGTGGAGTGCCCGCCTGCT																c.327_355delGTGCCCATGTGGAGTGCCCGCCTGCTCAC	p.Cys110ArgfsTer288	p.C110Rfs*288	ENST00000324803	1/1	1077	667	410				CRIPAK,frameshift_variant,p.Cys110ArgfsTer288,ENST00000324803,NM_175918.3;	-	ENSG00000179979	ENST00000324803	Transcript
NKX1-1	0	.	GRCh38	chr4	1403786	1403786	+	Missense_Mutation	SNP	C	C	A	rs532356178		SKNSH_S7	NORMAL	C	C																c.382G>T	p.Ala128Ser	p.A128S	ENST00000422806	2/2	279	131	148				NKX1-1,missense_variant,p.Ala128Ser,ENST00000422806,NM_001290079.1;	A	ENSG00000235608	ENST00000422806	Transcript
HTT	0	.	GRCh38	chr4	3074932	3074932	+	Missense_Mutation	SNP	A	A	C	rs746852037		SKNSH_S7	NORMAL	A	A																c.107a>C	p.Gln36Pro	p.Q36P	ENST00000355072	1/67	105	66	39				HTT,missense_variant,p.Gln36Pro,ENST00000355072,NM_002111.7;HTT-AS,upstream_gene_variant,,ENST00000503893,;HTT-AS1_2,downstream_gene_variant,,ENST00000621529,;	C	ENSG00000197386	ENST00000355072	Transcript
HTT	0	.	GRCh38	chr4	3074935	3074935	+	Missense_Mutation	SNP	A	A	C	rs61792465		SKNSH_S7	NORMAL	A	A																c.110a>C	p.Gln37Pro	p.Q37P	ENST00000355072	1/67	104	66	38				HTT,missense_variant,p.Gln37Pro,ENST00000355072,NM_002111.7;HTT-AS,upstream_gene_variant,,ENST00000503893,;HTT-AS1_2,downstream_gene_variant,,ENST00000621529,;	C	ENSG00000197386	ENST00000355072	Transcript
HTT	0	.	GRCh38	chr4	3074938	3074938	+	Missense_Mutation	SNP	A	A	C	rs61792466		SKNSH_S7	NORMAL	A	A																c.113a>C	p.Gln38Pro	p.Q38P	ENST00000355072	1/67	103	65	38				HTT,missense_variant,p.Gln38Pro,ENST00000355072,NM_002111.7;HTT-AS,upstream_gene_variant,,ENST00000503893,;HTT-AS1_2,downstream_gene_variant,,ENST00000621529,;	C	ENSG00000197386	ENST00000355072	Transcript
HGFAC	0	.	GRCh38	chr4	3442042	3442042	+	Missense_Mutation	SNP	C	C	T	rs150750289		SKNSH_S7	NORMAL	C	C																c.41C>T	p.Pro14Leu	p.P14L	ENST00000511533	1/15	83	37	46				HGFAC,missense_variant,p.Pro14Leu,ENST00000382774,NM_001528.3;HGFAC,missense_variant,p.Pro14Leu,ENST00000511533,NM_001297439.1;RGS12,downstream_gene_variant,,ENST00000344733,NM_198229.2;RGS12,downstream_gene_variant,,ENST00000336727,;RGS12,downstream_gene_variant,,ENST00000338806,NM_198227.1;RGS12,downstream_gene_variant,,ENST00000509772,;RGS12,downstream_gene_variant,,ENST00000504194,;HGFAC,upst…	T	ENSG00000109758	ENST00000511533	Transcript
PSAPL1	0	.	GRCh38	chr4	7434284	7434284	+	Missense_Mutation	SNP	C	C	T	rs201914640		SKNSH_S7	NORMAL	C	C																c.596G>A	p.Arg199Gln	p.R199Q	ENST00000319098	1/1	550	299	251				PSAPL1,missense_variant,p.Arg199Gln,ENST00000319098,NM_001085382.1;SORCS2,intron_variant,,ENST00000507866,NM_020777.2;SORCS2,intron_variant,,ENST00000329016,;SORCS2,intron_variant,,ENST00000511199,;	T	ENSG00000178597	ENST00000319098	Transcript
USP17L17	0	.	GRCh38	chr4	9244345	9244345	+	Missense_Mutation	SNP	G	G	A	novel		SKNSH_S7	NORMAL	G	G																c.467G>A	p.Gly156Asp	p.G156D	ENST00000511568	1/1	8	3	5				USP17L17,missense_variant,p.Gly156Asp,ENST00000614762,;USP17L17,missense_variant,p.Gly156Asp,ENST00000511568,NM_001256857.1;USP17L18,upstream_gene_variant,,ENST00000619296,;USP17L18,upstream_gene_variant,,ENST00000504209,NM_001256859.1;USP17L16P,downstream_gene_variant,,ENST00000507155,;	A	ENSG00000249104	ENST00000511568	Transcript
NWD2	0	.	GRCh38	chr4	37443522	37443522	+	Missense_Mutation	SNP	A	A	G	rs142523381		SKNSH_S7	NORMAL	A	A																c.1534A>G	p.Ile512Val	p.I512V	ENST00000309447	7/7	382	191	191				NWD2,missense_variant,p.Ile512Val,ENST00000309447,NM_001144990.1;	G	ENSG00000174145	ENST00000309447	Transcript
PHOX2B	0	.	GRCh38	chr4	41746012	41746031	+	Frame_Shift_Del	DEL	GCCGCCGCCGCTGCTGCTGC	GCCGCCGCCGCTGCTGCTGC	-	novel		SKNSH_S7	NORMAL	GCCGCCGCCGCTGCTGCTGC	GCCGCCGCCGCTGCTGCTGC																c.721_740delGCAGCAGCAgcggcggcggc	p.Ala241ArgfsTer112	p.A241Rfs*112	ENST00000226382	3/3	47	25	22				PHOX2B,frameshift_variant,p.Ala241ArgfsTer112,ENST00000226382,NM_003924.3;RP11-227F19.2,upstream_gene_variant,,ENST00000510602,;RP11-227F19.1,upstream_gene_variant,,ENST00000508038,;PHOX2B,downstream_gene_variant,,ENST00000510424,;	-	ENSG00000109132	ENST00000226382	Transcript
NIPAL1	0	.	GRCh38	chr4	48036146	48036146	+	Missense_Mutation	SNP	A	A	G	rs142281486		SKNSH_S7	NORMAL	A	A																c.1207A>G	p.Thr403Ala	p.T403A	ENST00000295461	6/6	196	105	91				NIPAL1,missense_variant,p.Thr403Ala,ENST00000295461,NM_207330.2;NIPAL1,intron_variant,,ENST00000511123,;NIPAL1,downstream_gene_variant,,ENST00000508180,;NIPAL1,downstream_gene_variant,,ENST00000511852,;	G	ENSG00000163293	ENST00000295461	Transcript
UGT2B7	0	.	GRCh38	chr4	69112704	69112704	+	Missense_Mutation	SNP	G	G	A	novel		SKNSH_S7	NORMAL	G	G																c.1558G>A	p.Ala520Thr	p.A520T	ENST00000305231	6/6	334	179	155				UGT2B7,missense_variant,p.Ala520Thr,ENST00000305231,NM_001074.2;UGT2B7,3_prime_UTR_variant,,ENST00000508661,NM_001330719.1;UGT2B7,3_prime_UTR_variant,,ENST00000622664,;UGT2B7,downstream_gene_variant,,ENST00000502942,;UGT2B7,downstream_gene_variant,,ENST00000509763,;	A	ENSG00000171234	ENST00000305231	Transcript
FRAS1	0	.	GRCh38	chr4	78315711	78315711	+	Missense_Mutation	SNP	C	C	T	rs368186922		SKNSH_S7	NORMAL	C	C																c.1796C>T	p.Ala599Val	p.A599V	ENST00000512123	16/74	198	102	96				FRAS1,missense_variant,p.Ala599Val,ENST00000512123,NM_025074.6;FRAS1,missense_variant,p.Ala599Val,ENST00000325942,NM_001166133.1;FRAS1,missense_variant,p.Ala528Val,ENST00000502446,;FRAS1,missense_variant,p.Ala442Val,ENST00000508900,;FRAS1,intron_variant,,ENST00000264899,;	T	ENSG00000138759	ENST00000512123	Transcript
THAP9	0	.	GRCh38	chr4	82906613	82906613	+	Missense_Mutation	SNP	G	G	A	rs139068755		SKNSH_S7	NORMAL	G	G																c.566G>A	p.Arg189Gln	p.R189Q	ENST00000302236	3/5	58	32	26				THAP9,missense_variant,p.Arg189Gln,ENST00000302236,NM_024672.5;LIN54,downstream_gene_variant,,ENST00000505905,;THAP9,missense_variant,p.Arg63Gln,ENST00000506208,;THAP9,3_prime_UTR_variant,,ENST00000505901,;THAP9,3_prime_UTR_variant,,ENST00000514244,;THAP9,3_prime_UTR_variant,,ENST00000509353,;THAP9,downstream_gene_variant,,ENST00000514440,;	A	ENSG00000168152	ENST00000302236	Transcript
GPAT3	0	.	GRCh38	chr4	83581612	83581612	+	Nonsense_Mutation	SNP	C	C	T	rs149617166		SKNSH_S7	NORMAL	C	C																c.259C>T	p.Arg87Ter	p.R87*	ENST00000611707	4/13	334	183	151				GPAT3,stop_gained,p.Arg87Ter,ENST00000611707,NM_001256422.1;GPAT3,stop_gained,p.Arg87Ter,ENST00000395226,NM_001256421.1;GPAT3,stop_gained,p.Arg87Ter,ENST00000264409,NM_032717.4;	T	ENSG00000138678	ENST00000611707	Transcript
DSPP	0	.	GRCh38	chr4	87615883	87615883	+	Missense_Mutation	SNP	A	A	G	rs202210195		SKNSH_S7	NORMAL	A	A																c.3221a>G	p.Asp1074Gly	p.D1074G	ENST00000399271	5/5	8	5	3				DSPP,missense_variant,p.Asp1074Gly,ENST00000399271,NM_014208.3;DSPP,missense_variant,p.Asp1074Gly,ENST00000282478,;RP11-742B18.1,intron_variant,,ENST00000506480,;	G	ENSG00000152591	ENST00000399271	Transcript
FAM13A	0	.	GRCh38	chr4	88732075	88732075	+	Missense_Mutation	SNP	A	A	C	novel		SKNSH_S7	NORMAL	A	A																c.2770T>G	p.Ser924Ala	p.S924A	ENST00000264344	22/24	266	142	124				FAM13A,missense_variant,p.Ser924Ala,ENST00000264344,NM_014883.3;FAM13A,missense_variant,p.Ser570Ala,ENST00000395002,NM_001265579.1;FAM13A,missense_variant,p.Ser510Ala,ENST00000511976,;FAM13A,missense_variant,p.Ser584Ala,ENST00000503556,NM_001265578.1;FAM13A,missense_variant,p.Ser598Ala,ENST00000508369,NM_001015045.2;FAM13A,missense_variant,p.Ser570Ala,ENST00000513837,NM_001265580.1;FAM13A-AS1,dow…	C	ENSG00000138640	ENST00000264344	Transcript
GPRIN3	0	.	GRCh38	chr4	89248692	89248692	+	Missense_Mutation	SNP	G	G	C	rs144264956		SKNSH_S7	NORMAL	G	G																c.1419C>G	p.Ile473Met	p.I473M	ENST00000609438	2/2	441	205	236				GPRIN3,missense_variant,p.Ile473Met,ENST00000609438,NM_198281.2;GPRIN3,missense_variant,p.Ile473Met,ENST00000333209,;	C	ENSG00000185477	ENST00000609438	Transcript
ADH1C	0	.	GRCh38	chr4	99342937	99342937	+	Missense_Mutation	SNP	T	T	A	novel		SKNSH_S7	NORMAL	T	T																c.686A>T	p.Lys229Ile	p.K229I	ENST00000515683	6/9	667	354	313				ADH1C,missense_variant,p.Lys229Ile,ENST00000515683,NM_000669.4;ADH1C,missense_variant,p.Lys189Ile,ENST00000510055,;ADH1C,downstream_gene_variant,,ENST00000511397,;ADH1C,downstream_gene_variant,,ENST00000505942,;	A	ENSG00000248144	ENST00000515683	Transcript
SLC9B1	0	.	GRCh38	chr4	102901326	102901327	+	Frame_Shift_Del	DEL	AC	AC	-	rs753242024		SKNSH_S7	NORMAL	AC	AC																c.1338_1339delGT	p.Leu447ArgfsTer47	p.L447Rfs*47	ENST00000296422	12/12	337	229	108				SLC9B1,frameshift_variant,p.Leu447ArgfsTer47,ENST00000296422,NM_139173.3;SLC9B1,intron_variant,,ENST00000394789,NM_001100874.2;SLC9B1,downstream_gene_variant,,ENST00000511253,;SLC9B1,non_coding_transcript_exon_variant,,ENST00000512651,;SLC9B1,non_coding_transcript_exon_variant,,ENST00000509614,;SLC9B1,3_prime_UTR_variant,,ENST00000504216,;SLC9B1,intron_variant,,ENST00000514972,;SLC9B1,intron_vari…	-	ENSG00000164037	ENST00000296422	Transcript
SLC9B1	0	.	GRCh38	chr4	102911454	102911454	+	Nonsense_Mutation	SNP	G	G	A	rs75599926		SKNSH_S7	NORMAL	G	G																c.913C>T	p.Arg305Ter	p.R305*	ENST00000296422	8/12	228	157	71				SLC9B1,stop_gained,p.Arg305Ter,ENST00000296422,NM_139173.3;SLC9B1,stop_gained,p.Arg305Ter,ENST00000394789,NM_001100874.2;SLC9B1,stop_gained,p.Arg248Ter,ENST00000514340,;SLC9B1,stop_gained,p.Arg30Ter,ENST00000511253,;SLC9B1,intron_variant,,ENST00000512651,;SLC9B1,upstream_gene_variant,,ENST00000509614,;SLC9B1,3_prime_UTR_variant,,ENST00000514972,;SLC9B1,3_prime_UTR_variant,,ENST00000503584,;SLC9B1…	A	ENSG00000164037	ENST00000296422	Transcript
HADH	0	.	GRCh38	chr4	108032357	108032357	+	Missense_Mutation	SNP	G	G	A	rs755487055		SKNSH_S7	NORMAL	G	G																c.740G>A	p.Gly247Asp	p.G247D	ENST00000603302	7/9	458	272	186				HADH,missense_variant,p.Gly306Asp,ENST00000403312,;HADH,missense_variant,p.Gly247Asp,ENST00000603302,NM_001184705.2;HADH,intron_variant,,ENST00000505878,NM_001331027.1;HADH,intron_variant,,ENST00000309522,NM_005327.4;HADH,intron_variant,,ENST00000626637,;HADH,intron_variant,,ENST00000510728,;HADH,intron_variant,,ENST00000515462,;HADH,downstream_gene_variant,,ENST00000507260,;HADH,upstream_gene_va…	A	ENSG00000138796	ENST00000603302	Transcript
LRIT3	0	.	GRCh38	chr4	109870370	109870370	+	Missense_Mutation	SNP	A	A	G	rs35997283		SKNSH_S7	NORMAL	A	A																c.1621A>G	p.Ile541Val	p.I541V	ENST00000594814	4/4	356	205	151				LRIT3,missense_variant,p.Ile358Val,ENST00000327908,;LRIT3,missense_variant,p.Ile541Val,ENST00000594814,NM_198506.4;	G	ENSG00000183423	ENST00000594814	Transcript
QRFPR	0	.	GRCh38	chr4	121329420	121329420	+	Missense_Mutation	SNP	T	T	A	novel		SKNSH_S7	NORMAL	T	T																c.1190A>T	p.Glu397Val	p.E397V	ENST00000394427	6/6	359	175	184				QRFPR,missense_variant,p.Glu397Val,ENST00000394427,NM_198179.2;QRFPR,3_prime_UTR_variant,,ENST00000334383,;Y_RNA,upstream_gene_variant,,ENST00000384419,;QRFPR,3_prime_UTR_variant,,ENST00000507331,;	A	ENSG00000186867	ENST00000394427	Transcript
QRFPR	0	.	GRCh38	chr4	121329421	121329421	+	Nonsense_Mutation	SNP	C	C	A	rs770408120		SKNSH_S7	NORMAL	C	C																c.1189G>T	p.Glu397Ter	p.E397*	ENST00000394427	6/6	357	175	182				QRFPR,stop_gained,p.Glu397Ter,ENST00000394427,NM_198179.2;QRFPR,3_prime_UTR_variant,,ENST00000334383,;Y_RNA,upstream_gene_variant,,ENST00000384419,;QRFPR,3_prime_UTR_variant,,ENST00000507331,;	A	ENSG00000186867	ENST00000394427	Transcript
SLC7A11	0	.	GRCh38	chr4	138223241	138223241	+	Missense_Mutation	SNP	T	T	C	rs111500641		SKNSH_S7	NORMAL	T	T																c.604A>G	p.Ile202Val	p.I202V	ENST00000280612	4/12	329	166	162				SLC7A11,missense_variant,p.Ile202Val,ENST00000280612,NM_014331.3;SLC7A11,missense_variant,p.Ile2Val,ENST00000509248,;	C	ENSG00000151012	ENST00000280612	Transcript
MAML3	0	.	GRCh38	chr4	139889910	139889921	+	In_Frame_Del	DEL	TGCTGCTGCTGC	-	-	rs774201781		SKNSH_S7	NORMAL	TGCTGCTGCTGC	TGCTGCTGCTGC																c.1515_1526delgcagcagcagca	p.Gln507_Gln510del	p.Q507_Q510del	ENST00000509479	2/5	181	0	181				MAML3,splice_acceptor_variant,,ENST00000398940,;MAML3,inframe_deletion,p.Gln507_Gln510del,ENST00000509479,NM_018717.4;MAML3,intron_variant,,ENST00000502696,;	-	ENSG00000196782	ENST00000509479	Transcript
MGAT4D	0	.	GRCh38	chr4	140451502	140451502	+	Nonsense_Mutation	SNP	G	G	A	rs62346874		SKNSH_S7	NORMAL	G	G																c.1024C>T	p.Arg342Ter	p.R342*	ENST00000511113	10/11	161	88	73				MGAT4D,stop_gained,p.Arg134Ter,ENST00000515354,;MGAT4D,stop_gained,p.Arg342Ter,ENST00000503109,;MGAT4D,stop_gained,p.Arg342Ter,ENST00000511113,NM_001277353.1;MGAT4D,stop_gained,p.Arg59Ter,ENST00000513018,;MGAT4D,non_coding_transcript_exon_variant,,ENST00000511632,;MGAT4D,3_prime_UTR_variant,,ENST00000515121,;MGAT4D,non_coding_transcript_exon_variant,,ENST00000513106,;	A	ENSG00000205301	ENST00000511113	Transcript
LRBA	0	.	GRCh38	chr4	150852136	150852136	+	Missense_Mutation	SNP	G	G	T	novel		SKNSH_S7	NORMAL	G	G																c.3574C>A	p.Pro1192Thr	p.P1192T	ENST00000357115	23/58	277	133	144				LRBA,missense_variant,p.Pro1192Thr,ENST00000510413,NM_001199282.2;LRBA,missense_variant,p.Pro1192Thr,ENST00000357115,NM_006726.4;LRBA,missense_variant,p.Pro1192Thr,ENST00000507224,;LRBA,upstream_gene_variant,,ENST00000509835,;LRBA,upstream_gene_variant,,ENST00000502839,;	T	ENSG00000198589	ENST00000357115	Transcript
HPGD	0	.	GRCh38	chr4	174493179	174493179	+	Missense_Mutation	SNP	C	C	T	rs148874494		SKNSH_S7	NORMAL	C	C																c.634G>A	p.Asp212Asn	p.D212N	ENST00000296522	6/7	48	28	20				HPGD,missense_variant,p.Asp212Asn,ENST00000296522,NM_000860.5;HPGD,missense_variant,p.Asp91Asn,ENST00000541923,NM_001256307.1;HPGD,missense_variant,p.Asp91Asn,ENST00000510901,NM_001256301.1;HPGD,missense_variant,p.Asp91Asn,ENST00000514584,;HPGD,missense_variant,p.Asp91Asn,ENST00000506910,;HPGD,missense_variant,p.Asp144Asn,ENST00000422112,NM_001256306.1;HPGD,intron_variant,,ENST00000542498,NM_0012…	T	ENSG00000164120	ENST00000296522	Transcript
ASB5	0	.	GRCh38	chr4	176221275	176221275	+	Missense_Mutation	SNP	G	G	C	novel		SKNSH_S7	NORMAL	G	G																c.550C>G	p.Leu184Val	p.L184V	ENST00000296525	5/7	280	155	125				ASB5,missense_variant,p.Leu184Val,ENST00000296525,NM_080874.3;ASB5,missense_variant,p.Leu131Val,ENST00000512254,;ASB5,downstream_gene_variant,,ENST00000511879,;ASB5,downstream_gene_variant,,ENST00000510578,;	C	ENSG00000164122	ENST00000296525	Transcript
SORBS2	0	.	GRCh38	chr4	185662116	185662116	+	Missense_Mutation	SNP	C	C	T	rs141720156		SKNSH_S7	NORMAL	C	C																c.382G>A	p.Gly128Ser	p.G128S	ENST00000355634	8/24	212	107	105				SORBS2,missense_variant,p.Gly28Ser,ENST00000284776,NM_021069.4;SORBS2,missense_variant,p.Gly128Ser,ENST00000355634,NM_001270771.1;SORBS2,missense_variant,p.Gly97Ser,ENST00000448662,NM_001145672.1;SORBS2,missense_variant,p.Gly207Ser,ENST00000437304,NM_001145673.1;SORBS2,missense_variant,p.Gly114Ser,ENST00000449407,NM_001145670.1;SORBS2,missense_variant,p.Gly74Ser,ENST00000393528,NM_003603.6;SORBS2…	T	ENSG00000154556	ENST00000355634	Transcript
ZDHHC11	0	.	GRCh38	chr5	837441	837441	+	Missense_Mutation	SNP	T	T	G	rs28449575		SKNSH_S7	NORMAL	T	T																c.824N>C	p.Asn275Thr	p.N275T	ENST00000283441	6/13	477	270	207				ZDHHC11,missense_variant,p.Asn275Thr,ENST00000283441,NM_024786.2;ZDHHC11,missense_variant,p.Asn50Thr,ENST00000511193,;ZDHHC11,downstream_gene_variant,,ENST00000511539,;ZDHHC11,non_coding_transcript_exon_variant,,ENST00000503758,;ZDHHC11,non_coding_transcript_exon_variant,,ENST00000508951,;ZDHHC11,missense_variant,p.Asn136Thr,ENST00000507800,;ZDHHC11,downstream_gene_variant,,ENST00000505815,;ZDHHC…	G	ENSG00000188818	ENST00000283441	Transcript
ZDHHC11	0	.	GRCh38	chr5	843608	843608	+	Missense_Mutation	SNP	C	C	A	rs3863148		SKNSH_S7	NORMAL	C	C																c.620N>T	p.Arg207Met	p.R207M	ENST00000283441	4/13	780	429	351				ZDHHC11,missense_variant,p.Arg207Met,ENST00000283441,NM_024786.2;ZDHHC11,splice_region_variant,,ENST00000511539,;ZDHHC11,5_prime_UTR_variant,,ENST00000511193,;ZDHHC11,intron_variant,,ENST00000508951,;ZDHHC11,upstream_gene_variant,,ENST00000503758,;ZDHHC11,downstream_gene_variant,,ENST00000512775,;ZDHHC11,missense_variant,p.Arg68Met,ENST00000507800,;ZDHHC11,non_coding_transcript_exon_variant,,ENST…	A	ENSG00000188818	ENST00000283441	Transcript
PRDM9	0	.	GRCh38	chr5	23527130	23527130	+	Missense_Mutation	SNP	C	G	G	rs6875787		SKNSH_S7	NORMAL	C	C																c.2042N>G	p.Thr681Ser	p.T681S	ENST00000296682	11/11	499	32	467				PRDM9,missense_variant,p.Thr681Ser,ENST00000296682,NM_020227.3;PRDM9,downstream_gene_variant,,ENST00000635252,;	G	ENSG00000164256	ENST00000296682	Transcript
TARS	0	.	GRCh38	chr5	33453302	33453302	+	Missense_Mutation	SNP	G	G	A	rs145788981		SKNSH_S7	NORMAL	G	G																c.442N>A	p.Asp148Asn	p.D148N	ENST00000455217	5/20	193	99	94				TARS,missense_variant,p.Asp115Asn,ENST00000265112,NM_152295.4;TARS,missense_variant,p.Asp115Asn,ENST00000502553,NM_001258437.1;TARS,missense_variant,p.Asp148Asn,ENST00000455217,NM_001258438.1;TARS,missense_variant,p.Asp115Asn,ENST00000514259,;TARS,missense_variant,p.Arg51Gln,ENST00000627006,;TARS,downstream_gene_variant,,ENST00000506040,;TARS,missense_variant,p.Arg51Gln,ENST00000508361,;TARS,miss…	A	ENSG00000113407	ENST00000455217	Transcript
LMBRD2	0	.	GRCh38	chr5	36105164	36105164	+	Missense_Mutation	SNP	G	G	T	rs201200461		SKNSH_S7	NORMAL	G	G																c.1931N>A	p.Thr644Asn	p.T644N	ENST00000296603	17/18	281	156	125				LMBRD2,missense_variant,p.Thr644Asn,ENST00000296603,NM_001007527.1;LMBRD2,downstream_gene_variant,,ENST00000505524,;	T	ENSG00000164187	ENST00000296603	Transcript
SRA1	0	.	GRCh38	chr5	140552044	140552044	+	Missense_Mutation	SNP	C	G	G	rs202193903		SKNSH_S7	NORMAL	C	C																c.328N>C	p.Val110Leu	p.V110L	ENST00000336283	3/5	311	0	311				SRA1,missense_variant,p.Val110Leu,ENST00000336283,NM_001035235.3;ANKHD1-EIF4EBP3,downstream_gene_variant,,ENST00000532219,NM_020690.5;ANKHD1-EIF4EBP3,downstream_gene_variant,,ENST00000437495,;EIF4EBP3,downstream_gene_variant,,ENST00000310331,NM_003732.2;SRA1,upstream_gene_variant,,ENST00000602657,;SRA1,non_coding_transcript_exon_variant,,ENST00000520427,;SRA1,non_coding_transcript_exon_variant,,E…	G	ENSG00000213523	ENST00000336283	Transcript
PCDHA7	0	.	GRCh38	chr5	140834796	140834796	+	Missense_Mutation	SNP	G	G	A	rs10067182		SKNSH_S7	NORMAL	G	G																c.413N>A	p.Arg138Lys	p.R138K	ENST00000525929	1/4	863	565	298				PCDHA7,missense_variant,p.Arg138Lys,ENST00000525929,NM_018910.2;PCDHA7,missense_variant,p.Arg138Lys,ENST00000356878,NM_031852.1;PCDHA6,intron_variant,,ENST00000529310,NM_018909.3;PCDHA1,intron_variant,,ENST00000504120,NM_018900.3;PCDHA3,intron_variant,,ENST00000522353,NM_018906.2;PCDHA2,intron_variant,,ENST00000526136,NM_018905.2;PCDHA4,intron_variant,,ENST00000530339,NM_018907.3;PCDHA5,intron_va…	A	ENSG00000204963	ENST00000525929	Transcript
PCDHA12	0	.	GRCh38	chr5	140876049	140876049	+	Missense_Mutation	SNP	G	G	A	rs367948106		SKNSH_S7	NORMAL	G	G																c.577N>A	p.Glu193Lys	p.E193K	ENST00000398631	1/4	274	123	151				PCDHA12,missense_variant,p.Glu193Lys,ENST00000398631,NM_018903.3;PCDHA12,missense_variant,p.Glu193Lys,ENST00000613593,NM_031864.2;PCDHA9,intron_variant,,ENST00000532602,NM_031857.1;PCDHA11,intron_variant,,ENST00000398640,NM_018902.4;PCDHA6,intron_variant,,ENST00000529310,NM_018909.3;PCDHA1,intron_variant,,ENST00000504120,NM_018900.3;PCDHA3,intron_variant,,ENST00000522353,NM_018906.2;PCDHA8,intron…	A	ENSG00000251664	ENST00000398631	Transcript
PCDHB3	0	.	GRCh38	chr5	141101254	141101254	+	Missense_Mutation	SNP	C	G	G			SKNSH_S7	NORMAL	C	C																c.605N>G	p.Pro202Arg	p.P202R	ENST00000231130	1/1	262	0	262				PCDHB3,missense_variant,p.Pro202Arg,ENST00000231130,NM_018937.4;PCDHB2,downstream_gene_variant,,ENST00000194155,NM_018936.3;PCDHB2,downstream_gene_variant,,ENST00000622947,;PCDHB3,upstream_gene_variant,,ENST00000624513,;PCDHB2,downstream_gene_variant,,ENST00000624994,;AC005754.7,intron_variant,,ENST00000607216,;AC005754.7,intron_variant,,ENST00000625128,;AC005754.7,intron_variant,,ENST00000625066…	G	ENSG00000113205	ENST00000231130	Transcript
PCDHB8	0	.	GRCh38	chr5	141180015	141180015	+	Missense_Mutation	SNP	G	G	T	rs2697541		SKNSH_S7	NORMAL	G	G																c.1981N>T	p.Val661Leu	p.V661L	ENST00000239444	1/1	236	118	118				PCDHB8,missense_variant,p.Val661Leu,ENST00000239444,NM_019120.4;PCDHB16,upstream_gene_variant,,ENST00000609684,NM_020957.3;PCDHB7,downstream_gene_variant,,ENST00000231137,NM_018940.3;PCDHB16,upstream_gene_variant,,ENST00000625044,;CH17-140K24.5,upstream_gene_variant,,ENST00000623884,;CH17-140K24.2,intron_variant,,ENST00000624192,;CH17-140K24.7,downstream_gene_variant,,ENST00000624549,;CH17-140K24…	T	ENSG00000120322	ENST00000239444	Transcript
PCDHB8	0	.	GRCh38	chr5	141180333	141180333	+	Missense_Mutation	SNP	C	C	T	rs2740583		SKNSH_S7	NORMAL	C	C																c.2299N>T	p.Leu767Phe	p.L767F	ENST00000239444	1/1	275	126	149				PCDHB8,missense_variant,p.Leu767Phe,ENST00000239444,NM_019120.4;PCDHB16,upstream_gene_variant,,ENST00000609684,NM_020957.3;PCDHB7,downstream_gene_variant,,ENST00000231137,NM_018940.3;PCDHB16,upstream_gene_variant,,ENST00000625044,;CH17-140K24.5,upstream_gene_variant,,ENST00000623884,;CH17-140K24.2,intron_variant,,ENST00000624192,;CH17-140K24.7,downstream_gene_variant,,ENST00000624549,;CH17-140K24…	T	ENSG00000120322	ENST00000239444	Transcript
PCDHB9	0	.	GRCh38	chr5	141188034	141188034	+	Missense_Mutation	SNP	T	T	C	rs11167743		SKNSH_S7	NORMAL	T	T																c.716N>C	p.Val239Ala	p.V239A	ENST00000316105	1/1	460	231	229				PCDHB9,missense_variant,p.Val239Ala,ENST00000316105,NM_019119.4;PCDHB9,intron_variant,,ENST00000624909,;PCDHB16,downstream_gene_variant,,ENST00000609684,NM_020957.3;PCDHB10,upstream_gene_variant,,ENST00000239446,NM_018930.3;PCDHB16,downstream_gene_variant,,ENST00000625044,;CH17-140K24.5,downstream_gene_variant,,ENST00000623884,;CH17-140K24.7,intron_variant,,ENST00000624549,;CH17-140K24.2,intron_v…	C	ENSG00000177839	ENST00000316105	Transcript
PCDHB10	0	.	GRCh38	chr5	141194181	141194181	+	Missense_Mutation	SNP	A	A	C	rs702386		SKNSH_S7	NORMAL	A	A																c.1629N>C	p.Arg543Ser	p.R543S	ENST00000239446	1/1	191	99	92				PCDHB10,missense_variant,p.Arg543Ser,ENST00000239446,NM_018930.3;PCDHB9,downstream_gene_variant,,ENST00000316105,NM_019119.4;CH17-140K24.7,intron_variant,,ENST00000624549,;CH17-140K24.2,intron_variant,,ENST00000624192,;CH17-140K24.6,upstream_gene_variant,,ENST00000625144,;	C	ENSG00000120324	ENST00000239446	Transcript
PCDHB15	0	.	GRCh38	chr5	141247767	141247767	+	Missense_Mutation	SNP	G	G	A	rs372895804		SKNSH_S7	NORMAL	G	G																c.2189N>A	p.Gly730Asp	p.G730D	ENST00000231173	1/1	448	198	250				PCDHB15,missense_variant,p.Gly730Asp,ENST00000231173,NM_018935.3;PCDHB15,downstream_gene_variant,,ENST00000623671,;CH17-140K24.8,downstream_gene_variant,,ENST00000624396,;CH17-140K24.2,upstream_gene_variant,,ENST00000624560,;PCDHB19P,downstream_gene_variant,,ENST00000625133,;	A	ENSG00000113248	ENST00000231173	Transcript
PCDHGA2	0	.	GRCh38	chr5	141340790	141340790	+	Missense_Mutation	SNP	C	C	T	novel		SKNSH_S7	NORMAL	C	C																c.1819N>T	p.His607Tyr	p.H607Y	ENST00000394576	1/4	388	187	201				PCDHGA2,missense_variant,p.His607Tyr,ENST00000394576,NM_018915.3;PCDHGA2,missense_variant,p.His607Tyr,ENST00000528330,NM_032009.2;PCDHGA1,intron_variant,,ENST00000517417,NM_018912.2;PCDHGA3,upstream_gene_variant,,ENST00000253812,NM_018916.3;PCDHGA3,upstream_gene_variant,,ENST00000619750,NM_032011.1;PCDHGA3,upstream_gene_variant,,ENST00000612467,;	T	ENSG00000081853	ENST00000394576	Transcript
SPRY4	0	.	GRCh38	chr5	142314552	142314552	+	Missense_Mutation	SNP	C	C	T	rs148983803		SKNSH_S7	NORMAL	C	C																c.626N>A	p.Cys209Tyr	p.C209Y	ENST00000344120	3/3	406	234	172				SPRY4,missense_variant,p.Cys209Tyr,ENST00000344120,NM_030964.3;SPRY4,missense_variant,p.Cys186Tyr,ENST00000434127,NM_001127496.1,NM_001293290.1,NM_001293289.1;SPRY4,downstream_gene_variant,,ENST00000511815,;SPRY4-IT1,downstream_gene_variant,,ENST00000630558,;SPRY4-IT1_2,upstream_gene_variant,,ENST00000612613,;SPRY4-IT1_1,upstream_gene_variant,,ENST00000611334,;SPRY4,downstream_gene_variant,,ENST0…	T	ENSG00000187678	ENST00000344120	Transcript
TCOF1	0	.	GRCh38	chr5	150374214	150374214	+	Missense_Mutation	SNP	C	C	T	rs144193760		SKNSH_S7	NORMAL	C	C																c.911N>T	p.Ser304Leu	p.S304L	ENST00000377797	8/27	201	108	93				TCOF1,missense_variant,p.Ser304Leu,ENST00000377797,NM_001135243.1;TCOF1,missense_variant,p.Ser227Leu,ENST00000323668,NM_000356.3;TCOF1,missense_variant,p.Ser227Leu,ENST00000445265,NM_001135245.1;TCOF1,missense_variant,p.Ser304Leu,ENST00000513346,;TCOF1,missense_variant,p.Ser304Leu,ENST00000439160,NM_001135244.1,NM_001195141.1;TCOF1,missense_variant,p.Ser304Leu,ENST00000504761,;TCOF1,missense_vari…	T	ENSG00000070814	ENST00000377797	Transcript
ZNF300	0	.	GRCh38	chr5	150895641	150895641	+	Missense_Mutation	SNP	T	T	C	novel		SKNSH_S7	NORMAL	T	T																c.1646N>G	p.Lys549Arg	p.K549R	ENST00000446148	7/7	367	171	196				ZNF300,missense_variant,p.Lys549Arg,ENST00000446148,NM_001172831.1;ZNF300,missense_variant,p.Lys533Arg,ENST00000274599,NM_052860.2;ZNF300,missense_variant,p.Lys533Arg,ENST00000394226,;ZNF300,missense_variant,p.Lys497Arg,ENST00000418587,NM_001172832.1;ZNF300,3_prime_UTR_variant,,ENST00000427179,;IRGM,intron_variant,,ENST00000520549,;	C	ENSG00000145908	ENST00000446148	Transcript
MSX2	0	.	GRCh38	chr5	174724975	174724975	+	Missense_Mutation	SNP	T	T	C	novel		SKNSH_S7	NORMAL	T	T																c.316N>C	p.Ser106Pro	p.S106P	ENST00000239243	1/2	289	139	150				MSX2,missense_variant,p.Ser106Pro,ENST00000239243,NM_002449.4;MSX2,missense_variant,p.Ser106Pro,ENST00000507785,;	C	ENSG00000120149	ENST00000239243	Transcript
NSD1	0	.	GRCh38	chr5	177209849	177209849	+	Nonsense_Mutation	SNP	G	G	T	novel		SKNSH_S7	NORMAL	G	G																c.1450N>T	p.Glu484Ter	p.E484*	ENST00000439151	5/23	892	459	433				NSD1,stop_gained,p.Glu484Ter,ENST00000439151,NM_022455.4;NSD1,stop_gained,p.Glu215Ter,ENST00000354179,NM_172349.2;NSD1,stop_gained,p.Glu215Ter,ENST00000347982,;NSD1,downstream_gene_variant,,ENST00000508896,;NSD1,upstream_gene_variant,,ENST00000375350,;	T	ENSG00000165671	ENST00000439151	Transcript
MGAT4B	0	.	GRCh38	chr5	179801694	179801694	+	Missense_Mutation	SNP	T	T	C	rs140808334		SKNSH_S7	NORMAL	T	T																c.329N>G	p.Glu110Gly	p.E110G	ENST00000337755	2/14	367	177	190				MGAT4B,missense_variant,p.Glu110Gly,ENST00000337755,NM_054013.3;MGAT4B,missense_variant,p.Glu95Gly,ENST00000292591,NM_014275.4;MGAT4B,missense_variant,p.Glu43Gly,ENST00000519836,;MGAT4B,splice_region_variant,,ENST00000523108,;MGAT4B,upstream_gene_variant,,ENST00000518778,;MGAT4B,upstream_gene_variant,,ENST00000520969,;MGAT4B,upstream_gene_variant,,ENST00000518980,;MGAT4B,upstream_gene_variant,,EN…	C	ENSG00000161013	ENST00000337755	Transcript
FAM217A	0	.	GRCh38	chr6	4069203	4069203	+	Missense_Mutation	SNP	A	A	C	rs149145074		SKNSH_S7	NORMAL	A	A																c.1020N>G	p.Ser340Arg	p.S340R	ENST00000274673	7/7	388	167	221				FAM217A,missense_variant,p.Ser340Arg,ENST00000274673,NM_173563.2;FAM217A,downstream_gene_variant,,ENST00000492651,;FAM217A,downstream_gene_variant,,ENST00000498677,;FAM217A,non_coding_transcript_exon_variant,,ENST00000380188,;FAM217A,intron_variant,,ENST00000469157,;PRPF4B,downstream_gene_variant,,ENST00000461612,;FAM217A,downstream_gene_variant,,ENST00000478714,;PRPF4B,downstream_gene_variant,,E…	C	ENSG00000145975	ENST00000274673	Transcript
CAGE1	0	.	GRCh38	chr6	7378745	7378745	+	Missense_Mutation	SNP	G	G	A	rs45437691		SKNSH_S7	NORMAL	G	G																c.559N>T	p.Pro187Ser	p.P187S	ENST00000502583	4/14	315	182	133				CAGE1,missense_variant,p.Pro187Ser,ENST00000502583,NM_001170692.1;CAGE1,missense_variant,p.Pro187Ser,ENST00000379918,;CAGE1,missense_variant,p.Pro51Ser,ENST00000296742,NM_205864.2;CAGE1,missense_variant,p.Pro187Ser,ENST00000338150,NM_001170693.1;CAGE1,missense_variant,p.Pro187Ser,ENST00000512086,;CAGE1,missense_variant,p.Pro199Ser,ENST00000512691,;CAGE1,intron_variant,,ENST00000509324,;CAGE1,miss…	A	ENSG00000164304	ENST00000502583	Transcript
ATXN1	0	.	GRCh38	chr6	16327684	16327684	+	Missense_Mutation	SNP	A	A	C	rs11969612		SKNSH_S7	NORMAL	A	A																c.627N>G	p.His209Gln	p.H209Q	ENST00000244769	8/9	106	58	48				ATXN1,missense_variant,p.His209Gln,ENST00000244769,NM_000332.3;ATXN1,missense_variant,p.His209Gln,ENST00000436367,NM_001128164.1;	C	ENSG00000124788	ENST00000244769	Transcript
NUP153	0	.	GRCh38	chr6	17661750	17661750	+	Missense_Mutation	SNP	G	G	A	novel		SKNSH_S7	NORMAL	G	G																c.1298N>T	p.Pro433Leu	p.P433L	ENST00000537253	11/23	210	127	83				NUP153,missense_variant,p.Pro433Leu,ENST00000537253,NM_001278209.1;NUP153,missense_variant,p.Pro433Leu,ENST00000613258,NM_001278210.1;NUP153,missense_variant,p.Pro433Leu,ENST00000262077,NM_005124.3;	A	ENSG00000124789	ENST00000537253	Transcript
KIF13A	0	.	GRCh38	chr6	17779644	17779644	+	Missense_Mutation	SNP	T	T	A	novel		SKNSH_S7	NORMAL	T	T																c.3887N>T	p.Asn1296Ile	p.N1296I	ENST00000259711	32/39	82	46	36				KIF13A,missense_variant,p.Asn1283Ile,ENST00000378814,NM_001105568.2;KIF13A,missense_variant,p.Asn1296Ile,ENST00000259711,NM_022113.5;KIF13A,missense_variant,p.Asn1296Ile,ENST00000378826,NM_001105566.2;KIF13A,missense_variant,p.Asn1283Ile,ENST00000378843,NM_001105567.2;KIF13A,missense_variant,p.Asn1336Ile,ENST00000636847,;KIF13A,missense_variant,p.Asn690Ile,ENST00000358380,;KIF13A,missense_variant…	A	ENSG00000137177	ENST00000259711	Transcript
BTN3A3	0	.	GRCh38	chr6	26445783	26445783	+	Nonsense_Mutation	SNP	G	G	A	rs138065289		SKNSH_S7	NORMAL	G	G																c.513N>A	p.Trp171Ter	p.W171*	ENST00000244519	5/11	745	368	377				BTN3A3,stop_gained,p.Trp171Ter,ENST00000244519,NM_006994.4;BTN3A3,stop_gained,p.Trp129Ter,ENST00000361232,NM_197974.2;BTN3A3,stop_gained,p.Trp171Ter,ENST00000496719,;BTN3A3,stop_gained,p.Trp129Ter,ENST00000487272,;BTN3A3,stop_gained,p.Trp129Ter,ENST00000471353,;BTN3A3,intron_variant,,ENST00000490254,NM_001242803.1;BTN3A3,downstream_gene_variant,,ENST00000494393,;BTN3A3,downstream_gene_variant,,EN…	A	ENSG00000111801	ENST00000244519	Transcript
ZNF391	0	.	GRCh38	chr6	27401365	27401365	+	Missense_Mutation	SNP	C	C	T	rs535610155		SKNSH_S7	NORMAL	C	C																c.995N>T	p.Pro332Leu	p.P332L	ENST00000244576	3/3	210	132	78				ZNF391,missense_variant,p.Pro332Leu,ENST00000244576,NM_001076781.2,NM_001322293.1,NM_001322289.1,NM_001322288.1;ZNF391,downstream_gene_variant,,ENST00000461521,;RP1-153G14.4,downstream_gene_variant,,ENST00000607727,;ZNF391,downstream_gene_variant,,ENST00000477999,;	T	ENSG00000124613	ENST00000244576	Transcript
HIST1H2BM	0	.	GRCh38	chr6	27815299	27815299	+	Nonsense_Mutation	SNP	A	A	T	novel		SKNSH_S7	NORMAL	A	A																c.256N>T	p.Lys86Ter	p.K86*	ENST00000621112	1/1	555	287	268				HIST1H2BM,stop_gained,p.Lys86Ter,ENST00000621112,NM_003521.2;HIST1H3H,downstream_gene_variant,,ENST00000369163,NM_003536.2;HIST1H2AJ,upstream_gene_variant,,ENST00000333151,NM_021066.2;	T	ENSG00000273703	ENST00000621112	Transcript
OR2H1	0	.	GRCh38	chr6	29462659	29462659	+	Missense_Mutation	SNP	G	G	A	rs371530505		SKNSH_S7	NORMAL	G	G																c.890N>A	p.Arg297Gln	p.R297Q	ENST00000377136	4/4	382	214	168				OR2H1,missense_variant,p.Arg297Gln,ENST00000377136,NM_030883.4,NM_001318014.1,NM_001318022.1;OR2H1,missense_variant,p.Arg297Gln,ENST00000377133,;OR2H1,missense_variant,p.Arg297Gln,ENST00000377132,;OR2H1,missense_variant,p.Arg297Gln,ENST00000396792,;OR2H1,non_coding_transcript_exon_variant,,ENST00000473369,;OR2H1,non_coding_transcript_exon_variant,,ENST00000484554,;OR2H1,downstream_gene_variant,,E…	A	ENSG00000204688	ENST00000377136	Transcript
ZFP57	0	.	GRCh38	chr6	29676003	29676003	+	Nonsense_Mutation	SNP	A	A	T	novel		SKNSH_S7	NORMAL	A	A																c.180N>A	p.Cys60Ter	p.C60*	ENST00000488757	2/4	101	51	50				ZFP57,stop_gained,p.Cys40Ter,ENST00000376883,;ZFP57,stop_gained,p.Cys60Ter,ENST00000488757,NM_001109809.2;ZFP57,stop_gained,p.Cys32Ter,ENST00000376881,;MOG,downstream_gene_variant,,ENST00000376894,;MOG,downstream_gene_variant,,ENST00000376917,NM_206809.3;MOG,downstream_gene_variant,,ENST00000431798,NM_206812.3;MOG,downstream_gene_variant,,ENST00000376888,NM_206814.5;MOG,downstream_gene_variant,,E…	T	ENSG00000204644	ENST00000488757	Transcript
HLA-A	0	.	GRCh38	chr6	29943469	29943469	+	Missense_Mutation	SNP	C	C	T	novel		SKNSH_S7	NORMAL	C	C																c.545N>T	p.Ala182Val	p.A182V	ENST00000396634	5/10	290	187	103				HLA-A,missense_variant,p.Ala182Val,ENST00000396634,;HLA-A,missense_variant,p.Ala182Val,ENST00000376806,;HLA-A,missense_variant,p.Ala182Val,ENST00000376809,NM_002116.7;HLA-A,missense_variant,p.Ala182Val,ENST00000376802,;HLA-A,non_coding_transcript_exon_variant,,ENST00000496081,;HLA-A,non_coding_transcript_exon_variant,,ENST00000495183,;HLA-A,non_coding_transcript_exon_variant,,ENST00000461903,;HLA…	T	ENSG00000206503	ENST00000396634	Transcript
MUC21	0	.	GRCh38	chr6	30986279	30986279	+	Missense_Mutation	SNP	C	C	A	novel		SKNSH_S7	NORMAL	C	C																c.104N>A	p.Ser35Tyr	p.S35Y	ENST00000376296	2/3	325	157	168				MUC21,missense_variant,p.Ser35Tyr,ENST00000376296,NM_001010909.3;MUC21,5_prime_UTR_variant,,ENST00000486149,;	A	ENSG00000204544	ENST00000376296	Transcript
MUC22	0	.	GRCh38	chr6	31026455	31026455	+	Missense_Mutation	SNP	A	A	G	rs116938859		SKNSH_S7	NORMAL	A	A																c.1024N>G	p.Met342Val	p.M342V	ENST00000561890	2/4	568	282	286				MUC22,missense_variant,p.Met342Val,ENST00000561890,NM_001198815.1,NM_001318484.1;	G	ENSG00000261272	ENST00000561890	Transcript
MUC22	0	.	GRCh38	chr6	31027001	31027001	+	Missense_Mutation	SNP	A	A	G	rs117058095		SKNSH_S7	NORMAL	A	A																c.1570N>G	p.Lys524Glu	p.K524E	ENST00000561890	2/4	698	396	302				MUC22,missense_variant,p.Lys524Glu,ENST00000561890,NM_001198815.1,NM_001318484.1;	G	ENSG00000261272	ENST00000561890	Transcript
MUC22	0	.	GRCh38	chr6	31029498	31029498	+	Missense_Mutation	SNP	C	C	G	rs146685560		SKNSH_S7	NORMAL	C	C																c.4067N>G	p.Thr1356Arg	p.T1356R	ENST00000561890	2/4	1019	506	513				MUC22,missense_variant,p.Thr1356Arg,ENST00000561890,NM_001198815.1,NM_001318484.1;	G	ENSG00000261272	ENST00000561890	Transcript
CDSN	0	.	GRCh38	chr6	31116168	31116168	+	Missense_Mutation	SNP	C	C	T	rs145583110		SKNSH_S7	NORMAL	C	C																c.1447N>A	p.Ala483Thr	p.A483T	ENST00000376288	2/2	259	134	125				CDSN,missense_variant,p.Ala483Thr,ENST00000376288,NM_001264.4;PSORS1C1,intron_variant,,ENST00000259881,NM_014068.2;C6orf15,upstream_gene_variant,,ENST00000259870,NM_014070.2;PSORS1C1,non_coding_transcript_exon_variant,,ENST00000467107,;PSORS1C1,intron_variant,,ENST00000548049,;PSORS1C1,intron_variant,,ENST00000479581,;PSORS1C1,intron_variant,,ENST00000493289,;PSORS1C1,intron_variant,,ENST00000552…	T	ENSG00000204539	ENST00000376288	Transcript
HLA-C	0	.	GRCh38	chr6	31271180	31271180	+	Missense_Mutation	SNP	A	A	C	novel		SKNSH_S7	NORMAL	A	A																c.512N>G	p.Leu171Trp	p.L171W	ENST00000376228	3/8	519	349	170				HLA-C,missense_variant,p.Leu171Trp,ENST00000383329,;HLA-C,missense_variant,p.Leu171Trp,ENST00000376228,NM_002117.5;HLA-C,missense_variant,p.Leu171Trp,ENST00000415537,;HLA-C,3_prime_UTR_variant,,ENST00000376237,;HLA-C,non_coding_transcript_exon_variant,,ENST00000487245,;HLA-C,non_coding_transcript_exon_variant,,ENST00000495835,;HLA-C,non_coding_transcript_exon_variant,,ENST00000484378,;HLA-C,upstr…	C	ENSG00000204525	ENST00000376228	Transcript
HLA-B	0	.	GRCh38	chr6	31356203	31356203	+	Missense_Mutation	SNP	A	A	G	rs1050696		SKNSH_S7	NORMAL	A	A																c.583N>C	p.Tyr195His	p.Y195H	ENST00000412585	3/8	51	35	16				HLA-B,missense_variant,p.Tyr195His,ENST00000412585,NM_005514.7;HLA-B,missense_variant,p.Tyr206His,ENST00000434333,;MIR6891,upstream_gene_variant,,ENST00000618788,;HLA-B,non_coding_transcript_exon_variant,,ENST00000474381,;HLA-B,non_coding_transcript_exon_variant,,ENST00000498007,;HLA-B,upstream_gene_variant,,ENST00000497377,;HLA-B,upstream_gene_variant,,ENST00000481849,;HLA-B,upstream_gene_varian…	G	ENSG00000234745	ENST00000412585	Transcript
HLA-B	0	.	GRCh38	chr6	31356323	31356323	+	Missense_Mutation	SNP	G	T	T	rs1050654		SKNSH_S7	NORMAL	G	G																c.463N>A	p.Arg155Ser	p.R155S	ENST00000412585	3/8	98	0	98				HLA-B,missense_variant,p.Arg155Ser,ENST00000412585,NM_005514.7;HLA-B,missense_variant,p.Arg166Ser,ENST00000434333,;MIR6891,upstream_gene_variant,,ENST00000618788,;HLA-B,non_coding_transcript_exon_variant,,ENST00000474381,;HLA-B,non_coding_transcript_exon_variant,,ENST00000498007,;HLA-B,upstream_gene_variant,,ENST00000497377,;HLA-B,upstream_gene_variant,,ENST00000481849,;HLA-B,upstream_gene_varian…	T	ENSG00000234745	ENST00000412585	Transcript
AL645922.1	0	.	GRCh38	chr6	32009139	32009139	+	5'Flank	SNP	C	C	T	rs4959083		SKNSH_S7	NORMAL	C	C																			ENST00000623068		50	22	28				AL645922.1,upstream_gene_variant,,ENST00000623068,;CYP21A1P,downstream_gene_variant,,ENST00000342991,;TNXA,non_coding_transcript_exon_variant,,ENST00000507684,;CYP21A1P,downstream_gene_variant,,ENST00000354927,;STK19B,upstream_gene_variant,,ENST00000512515,;	T	ENSG00000279546	ENST00000623068	Transcript
AL645922.1	0	.	GRCh38	chr6	32009149	32009149	+	5'Flank	SNP	C	C	T	rs4959084		SKNSH_S7	NORMAL	C	C																			ENST00000623068		49	24	25				AL645922.1,upstream_gene_variant,,ENST00000623068,;CYP21A1P,downstream_gene_variant,,ENST00000342991,;TNXA,non_coding_transcript_exon_variant,,ENST00000507684,;CYP21A1P,downstream_gene_variant,,ENST00000354927,;STK19B,upstream_gene_variant,,ENST00000512515,;	T	ENSG00000279546	ENST00000623068	Transcript
AL645922.1	0	.	GRCh38	chr6	32009751	32009751	+	5'Flank	SNP	C	C	G	rs4959086		SKNSH_S7	NORMAL	C	C																			ENST00000623068		119	81	38				AL645922.1,upstream_gene_variant,,ENST00000623068,;CYP21A1P,downstream_gene_variant,,ENST00000342991,;TNXA,non_coding_transcript_exon_variant,,ENST00000507684,;CYP21A1P,downstream_gene_variant,,ENST00000354927,;STK19B,upstream_gene_variant,,ENST00000512515,;	G	ENSG00000279546	ENST00000623068	Transcript
TNXB	0	.	GRCh38	chr6	32042795	32042795	+	Missense_Mutation	SNP	G	G	T	rs7742632		SKNSH_S7	NORMAL	G	G																c.1249N>A	p.Leu417Ile	p.L417I	ENST00000451343	8/13	11	7	4				TNXB,missense_variant,p.Leu3988Ile,ENST00000375244,NM_019105.6;TNXB,missense_variant,p.Leu1706Ile,ENST00000611016,;TNXB,missense_variant,p.Leu417Ile,ENST00000451343,NM_032470.3;CYP21A2,downstream_gene_variant,,ENST00000418967,NM_000500.7;CYP21A2,downstream_gene_variant,,ENST00000435122,NM_001128590.3;CYP21A2,downstream_gene_variant,,ENST00000478281,;CYP21A2,downstream_gene_variant,,ENST0000047167…	T	ENSG00000168477	ENST00000451343	Transcript
FKBPL	0	.	GRCh38	chr6	32129644	32129644	+	Missense_Mutation	SNP	G	G	C	rs35580488		SKNSH_S7	NORMAL	G	G																c.137N>G	p.Thr46Arg	p.T46R	ENST00000375156	2/2	312	159	153				FKBPL,missense_variant,p.Thr46Arg,ENST00000375156,NM_022110.3;ATF6B,upstream_gene_variant,,ENST00000375201,NM_001136153.1;ATF6B,upstream_gene_variant,,ENST00000375203,NM_004381.4;ATF6B,upstream_gene_variant,,ENST00000468502,;ATF6B,upstream_gene_variant,,ENST00000495579,;ATF6B,upstream_gene_variant,,ENST00000485314,;	C	ENSG00000204315	ENST00000375156	Transcript
HLA-DRB5	0	.	GRCh38	chr6	32521967	32521967	+	Frame_Shift_Del	DEL	G	G	-	rs780328684		SKNSH_S7	NORMAL	G	G																c.308delN	p.Ala103GlyfsTer26	p.A103Gfs*26	ENST00000374975	2/6	196	109	87				HLA-DRB5,frameshift_variant,p.Ala103GlyfsTer26,ENST00000374975,NM_002125.3;	-	ENSG00000198502	ENST00000374975	Transcript
HLA-DRB5	0	.	GRCh38	chr6	32521978	32521978	+	Frame_Shift_Del	DEL	G	G	-	rs756617144		SKNSH_S7	NORMAL	G	G																c.297delN	p.Asp99GlufsTer30	p.D99Efs*30	ENST00000374975	2/6	188	118	70				HLA-DRB5,frameshift_variant,p.Asp99GlufsTer30,ENST00000374975,NM_002125.3;	-	ENSG00000198502	ENST00000374975	Transcript
HLA-DRB5	0	.	GRCh38	chr6	32521981	32521982	+	Frame_Shift_Ins	INS	-	-	GC	rs776055221		SKNSH_S7	NORMAL	-	-																c.293_294insGC	p.Asp99GlnfsTer31	p.D99Qfs*31	ENST00000374975	2/6	184	121	63				HLA-DRB5,frameshift_variant,p.Asp99GlnfsTer31,ENST00000374975,NM_002125.3;	GC	ENSG00000198502	ENST00000374975	Transcript
HLA-DRB5	0	.	GRCh38	chr6	32522079	32522079	+	Missense_Mutation	SNP	C	A	A	rs707956		SKNSH_S7	NORMAL	C	C																c.196N>T	p.Asp66Tyr	p.D66Y	ENST00000374975	2/6	44	0	44				HLA-DRB5,missense_variant,p.Asp66Tyr,ENST00000374975,NM_002125.3;	A	ENSG00000198502	ENST00000374975	Transcript
HLA-DRB5	0	.	GRCh38	chr6	32522100	32522100	+	Missense_Mutation	SNP	C	G	A	rs138849995		SKNSH_S7	NORMAL	C	C																c.175N>T	p.Asp59Tyr	p.D59Y	ENST00000374975	2/6	33	0	26				HLA-DRB5,missense_variant,p.Asp59Tyr,ENST00000374975,NM_002125.3;	A	ENSG00000198502	ENST00000374975	Transcript
HLA-DRB5	0	.	GRCh38	chr6	32522104	32522104	+	Missense_Mutation	SNP	G	G	C	rs202185589		SKNSH_S7	NORMAL	G	G																c.171N>G	p.His57Gln	p.H57Q	ENST00000374975	2/6	37	30	7				HLA-DRB5,missense_variant,p.His57Gln,ENST00000374975,NM_002125.3;	C	ENSG00000198502	ENST00000374975	Transcript
HLA-DRB5	0	.	GRCh38	chr6	32522150	32522150	+	Missense_Mutation	SNP	T	G	G	rs1136760		SKNSH_S7	NORMAL	T	T																c.125N>C	p.Tyr42Ser	p.Y42S	ENST00000374975	2/6	52	0	52				HLA-DRB5,missense_variant,p.Tyr42Ser,ENST00000374975,NM_002125.3;	G	ENSG00000198502	ENST00000374975	Transcript
HLA-DRB5	0	.	GRCh38	chr6	32522156	32522156	+	Missense_Mutation	SNP	T	G	A	rs1071748		SKNSH_S7	NORMAL	T	T																c.119N>T	p.Asp40Val	p.D40V	ENST00000374975	2/6	53	0	23				HLA-DRB5,missense_variant,p.Asp40Val,ENST00000374975,NM_002125.3;	A	ENSG00000198502	ENST00000374975	Transcript
HLA-DRB5	0	.	GRCh38	chr6	32522157	32522157	+	Missense_Mutation	SNP	C	A	G	novel		SKNSH_S7	NORMAL	C	C																c.118N>C	p.Asp40His	p.D40H	ENST00000374975	2/6	53	0	29				HLA-DRB5,missense_variant,p.Asp40His,ENST00000374975,NM_002125.3;	G	ENSG00000198502	ENST00000374975	Transcript
HLA-DRB5	0	.	GRCh38	chr6	32522159	32522159	+	Missense_Mutation	SNP	T	T	A	rs201948867		SKNSH_S7	NORMAL	T	T																c.116N>T	p.Gln39Leu	p.Q39L	ENST00000374975	2/6	54	25	29				HLA-DRB5,missense_variant,p.Gln39Leu,ENST00000374975,NM_002125.3;	A	ENSG00000198502	ENST00000374975	Transcript
HLA-DRB5	0	.	GRCh38	chr6	32522163	32522163	+	Missense_Mutation	SNP	G	C	C	rs1071747		SKNSH_S7	NORMAL	G	G																c.112N>G	p.Gln38Glu	p.Q38E	ENST00000374975	2/6	48	0	48				HLA-DRB5,missense_variant,p.Gln38Glu,ENST00000374975,NM_002125.3;	C	ENSG00000198502	ENST00000374975	Transcript
HLA-DRB5	0	.	GRCh38	chr6	32530133	32530133	+	Missense_Mutation	SNP	T	T	C	rs139583918		SKNSH_S7	NORMAL	T	T																c.92N>G	p.Asp31Gly	p.D31G	ENST00000374975	1/6	152	91	61				HLA-DRB5,missense_variant,p.Asp31Gly,ENST00000374975,NM_002125.3;	C	ENSG00000198502	ENST00000374975	Transcript
HLA-DRB5	0	.	GRCh38	chr6	32530136	32530136	+	Missense_Mutation	SNP	C	C	A	rs146966122		SKNSH_S7	NORMAL	C	C																c.89N>T	p.Gly30Val	p.G30V	ENST00000374975	1/6	148	87	61				HLA-DRB5,missense_variant,p.Gly30Val,ENST00000374975,NM_002125.3;	A	ENSG00000198502	ENST00000374975	Transcript
HLA-DRB5	0	.	GRCh38	chr6	32530183	32530183	+	Missense_Mutation	SNP	C	A	A	rs75457801		SKNSH_S7	NORMAL	C	C																c.42N>T	p.Lys14Asn	p.K14N	ENST00000374975	1/6	70	3	67				HLA-DRB5,missense_variant,p.Lys14Asn,ENST00000374975,NM_002125.3;	A	ENSG00000198502	ENST00000374975	Transcript
HLA-DRB5	0	.	GRCh38	chr6	32530184	32530184	+	Missense_Mutation	SNP	T	A	G	rs1064587		SKNSH_S7	NORMAL	T	T																c.41N>C	p.Lys14Thr	p.K14T	ENST00000374975	1/6	70	2	40				HLA-DRB5,missense_variant,p.Lys14Thr,ENST00000374975,NM_002125.3;	G	ENSG00000198502	ENST00000374975	Transcript
HLA-DRB5	0	.	GRCh38	chr6	32530185	32530185	+	Missense_Mutation	SNP	T	C	G	rs701884		SKNSH_S7	NORMAL	T	T																c.40N>C	p.Lys14Gln	p.K14Q	ENST00000374975	1/6	72	2	40				HLA-DRB5,missense_variant,p.Lys14Gln,ENST00000374975,NM_002125.3;	G	ENSG00000198502	ENST00000374975	Transcript
HLA-DRB5	0	.	GRCh38	chr6	32530193	32530193	+	Missense_Mutation	SNP	T	C	C	rs201644181		SKNSH_S7	NORMAL	T	T																c.32N>G	p.Tyr11Cys	p.Y11C	ENST00000374975	1/6	77	2	75				HLA-DRB5,missense_variant,p.Tyr11Cys,ENST00000374975,NM_002125.3;	C	ENSG00000198502	ENST00000374975	Transcript
HLA-DRB5	0	.	GRCh38	chr6	32530201	32530202	+	Frame_Shift_Ins	INS	-	-	CCAG	novel		SKNSH_S7	NORMAL	-	-																c.23_24insCTGG	p.Gly9TrpfsTer34	p.G9Wfs*34	ENST00000374975	1/6	51	29	22				HLA-DRB5,frameshift_variant,p.Gly9TrpfsTer34,ENST00000374975,NM_002125.3;	CCAG	ENSG00000198502	ENST00000374975	Transcript
HLA-DRB5	0	.	GRCh38	chr6	32530211	32530211	+	Missense_Mutation	SNP	T	T	C	rs201883078		SKNSH_S7	NORMAL	T	T																c.14N>G	p.Lys5Arg	p.K5R	ENST00000374975	1/6	57	9	48				HLA-DRB5,missense_variant,p.Lys5Arg,ENST00000374975,NM_002125.3;	C	ENSG00000198502	ENST00000374975	Transcript
HLA-DRB1	0	.	GRCh38	chr6	32580249	32580249	+	Missense_Mutation	SNP	G	G	C	rs9269744		SKNSH_S7	NORMAL	G	G																c.785N>G	p.Thr262Arg	p.T262R	ENST00000360004	5/6	169	117	52				HLA-DRB1,missense_variant,p.Thr262Arg,ENST00000360004,NM_002124.3;HLA-DRB1,missense_variant,p.Thr262Arg,ENST00000611060,;	C	ENSG00000196126	ENST00000360004	Transcript
HLA-DRB1	0	.	GRCh38	chr6	32581675	32581675	+	Missense_Mutation	SNP	C	C	G	rs77637983		SKNSH_S7	NORMAL	C	C																c.534N>C	p.Gln178His	p.Q178H	ENST00000360004	3/6	853	344	509				HLA-DRB1,missense_variant,p.Gln178His,ENST00000360004,NM_002124.3;HLA-DRB1,missense_variant,p.Gln178His,ENST00000611060,;	G	ENSG00000196126	ENST00000360004	Transcript
HLA-DRB1	0	.	GRCh38	chr6	32581704	32581704	+	Missense_Mutation	SNP	C	C	T	rs78916069		SKNSH_S7	NORMAL	C	C																c.505N>A	p.Ala169Thr	p.A169T	ENST00000360004	3/6	964	431	533				HLA-DRB1,missense_variant,p.Ala169Thr,ENST00000360004,NM_002124.3;HLA-DRB1,missense_variant,p.Ala169Thr,ENST00000611060,;	T	ENSG00000196126	ENST00000360004	Transcript
HLA-DRB1	0	.	GRCh38	chr6	32581812	32581812	+	Missense_Mutation	SNP	A	A	C	rs2308760		SKNSH_S7	NORMAL	A	A																c.397N>G	p.Ser133Ala	p.S133A	ENST00000360004	3/6	815	426	389				HLA-DRB1,missense_variant,p.Ser133Ala,ENST00000360004,NM_002124.3;HLA-DRB1,missense_variant,p.Ser133Ala,ENST00000611060,;	C	ENSG00000196126	ENST00000360004	Transcript
HLA-DRB1	0	.	GRCh38	chr6	32581830	32581830	+	Missense_Mutation	SNP	T	T	G	rs17405219		SKNSH_S7	NORMAL	T	T																c.379N>C	p.Lys127Gln	p.K127Q	ENST00000360004	3/6	666	332	334				HLA-DRB1,missense_variant,p.Lys127Gln,ENST00000360004,NM_002124.3;HLA-DRB1,missense_variant,p.Lys127Gln,ENST00000611060,;	G	ENSG00000196126	ENST00000360004	Transcript
HLA-DRB1	0	.	GRCh38	chr6	32581834	32581834	+	Missense_Mutation	SNP	T	A	A	rs1071752		SKNSH_S7	NORMAL	T	T																c.375N>T	p.Gln125His	p.Q125H	ENST00000360004	3/6	637	0	636				HLA-DRB1,splice_acceptor_variant,,ENST00000611060,;HLA-DRB1,missense_variant,p.Gln125His,ENST00000360004,NM_002124.3;	A	ENSG00000196126	ENST00000360004	Transcript
HLA-DRB1	0	.	GRCh38	chr6	32584193	32584193	+	Missense_Mutation	SNP	T	T	G	rs17886918		SKNSH_S7	NORMAL	T	T																c.286N>C	p.Ile96Leu	p.I96L	ENST00000360004	2/6	314	203	86				HLA-DRB1,missense_variant,p.Ile96Leu,ENST00000360004,NM_002124.3;HLA-DRB1,missense_variant,p.Ile96Leu,ENST00000611060,;	G	ENSG00000196126	ENST00000360004	Transcript
HLA-DRB1	0	.	GRCh38	chr6	32584353	32584353	+	Missense_Mutation	SNP	C	A	A	rs9269951		SKNSH_S7	NORMAL	C	C																c.126N>T	p.Arg42Ser	p.R42S	ENST00000360004	2/6	290	1	289				HLA-DRB1,missense_variant,p.Arg42Ser,ENST00000360004,NM_002124.3;HLA-DRB1,missense_variant,p.Arg42Ser,ENST00000611060,;	A	ENSG00000196126	ENST00000360004	Transcript
HLA-DRB1	0	.	GRCh38	chr6	32584354	32584354	+	Missense_Mutation	SNP	C	G	G	rs1136759		SKNSH_S7	NORMAL	C	C																c.125N>C	p.Arg42Thr	p.R42T	ENST00000360004	2/6	277	0	276				HLA-DRB1,missense_variant,p.Arg42Thr,ENST00000360004,NM_002124.3;HLA-DRB1,missense_variant,p.Arg42Thr,ENST00000611060,;	G	ENSG00000196126	ENST00000360004	Transcript
HLA-DRB1	0	.	GRCh38	chr6	32584355	32584355	+	Missense_Mutation	SNP	T	A	A	rs1136758		SKNSH_S7	NORMAL	T	T																c.124N>T	p.Arg42Trp	p.R42W	ENST00000360004	2/6	279	0	278				HLA-DRB1,missense_variant,p.Arg42Trp,ENST00000360004,NM_002124.3;HLA-DRB1,missense_variant,p.Arg42Trp,ENST00000611060,;	A	ENSG00000196126	ENST00000360004	Transcript
HLA-DRB1	0	.	GRCh38	chr6	32584360	32584360	+	Missense_Mutation	SNP	G	G	A	rs17878703		SKNSH_S7	NORMAL	G	G																c.119N>T	p.Pro40Leu	p.P40L	ENST00000360004	2/6	280	186	62				HLA-DRB1,missense_variant,p.Pro40Leu,ENST00000360004,NM_002124.3;HLA-DRB1,missense_variant,p.Pro40Leu,ENST00000611060,;	A	ENSG00000196126	ENST00000360004	Transcript
HLA-DRB1	0	.	GRCh38	chr6	32584361	32584361	+	Missense_Mutation	SNP	G	G	A	rs9269955		SKNSH_S7	NORMAL	G	G																c.118N>T	p.Pro40Ser	p.P40S	ENST00000360004	2/6	281	93	188				HLA-DRB1,missense_variant,p.Pro40Ser,ENST00000360004,NM_002124.3;HLA-DRB1,missense_variant,p.Pro40Ser,ENST00000611060,;	A	ENSG00000196126	ENST00000360004	Transcript
HLA-DRB1	0	.	GRCh38	chr6	32584362	32584362	+	Missense_Mutation	SNP	C	C	G	rs9269956		SKNSH_S7	NORMAL	C	C																c.117N>C	p.Gln39His	p.Q39H	ENST00000360004	2/6	282	93	188				HLA-DRB1,missense_variant,p.Gln39His,ENST00000360004,NM_002124.3;HLA-DRB1,missense_variant,p.Gln39His,ENST00000611060,;	G	ENSG00000196126	ENST00000360004	Transcript
HLA-DRB1	0	.	GRCh38	chr6	32584363	32584363	+	Missense_Mutation	SNP	T	T	A	rs17882663		SKNSH_S7	NORMAL	T	T																c.116N>T	p.Gln39Leu	p.Q39L	ENST00000360004	2/6	277	184	93				HLA-DRB1,missense_variant,p.Gln39Leu,ENST00000360004,NM_002124.3;HLA-DRB1,missense_variant,p.Gln39Leu,ENST00000611060,;	A	ENSG00000196126	ENST00000360004	Transcript
HLA-DRB1	0	.	GRCh38	chr6	32584364	32584364	+	Nonsense_Mutation	SNP	G	G	A	rs9269957		SKNSH_S7	NORMAL	G	G																c.115N>T	p.Gln39Ter	p.Q39*	ENST00000360004	2/6	280	92	188				HLA-DRB1,stop_gained,p.Gln39Ter,ENST00000360004,NM_002124.3;HLA-DRB1,stop_gained,p.Gln39Ter,ENST00000611060,;	A	ENSG00000196126	ENST00000360004	Transcript
HLA-DQA1	0	.	GRCh38	chr6	32642232	32642232	+	Missense_Mutation	SNP	C	C	A	rs2308891		SKNSH_S7	NORMAL	C	C																c.592N>A	p.Gln198Lys	p.Q198K	ENST00000343139	3/5	389	287	102				HLA-DQA1,missense_variant,p.Gln198Lys,ENST00000343139,NM_002122.3;HLA-DQA1,missense_variant,p.Gln198Lys,ENST00000395363,;HLA-DQA1,missense_variant,p.Gln198Lys,ENST00000374949,;HLA-DQA1,missense_variant,p.Gln198Lys,ENST00000496318,;HLA-DQA1,downstream_gene_variant,,ENST00000422863,;HLA-DQA1,3_prime_UTR_variant,,ENST00000482745,;HLA-DQA1,non_coding_transcript_exon_variant,,ENST00000460633,;	A	ENSG00000196735	ENST00000343139	Transcript
HLA-DQB1	0	.	GRCh38	chr6	32664917	32664917	+	Missense_Mutation	SNP	C	C	G	novel		SKNSH_S7	NORMAL	C	C																c.260N>C	p.Arg87Pro	p.R87P	ENST00000374943	2/6	850	605	245				HLA-DQB1,missense_variant,p.Arg87Pro,ENST00000399084,;HLA-DQB1,missense_variant,p.Arg87Pro,ENST00000374943,NM_001243961.1;HLA-DQB1,missense_variant,p.Arg87Pro,ENST00000434651,NM_002123.4;HLA-DQB1,missense_variant,p.Arg87Pro,ENST00000399079,;HLA-DQB1,intron_variant,,ENST00000399082,;HLA-DQB1-AS1,downstream_gene_variant,,ENST00000419852,;HLA-DQB1,upstream_gene_variant,,ENST00000460185,;HLA-DQB1,ups…	G	ENSG00000179344	ENST00000374943	Transcript
HLA-DQB1	0	.	GRCh38	chr6	32664923	32664923	+	Missense_Mutation	SNP	T	T	A	novel		SKNSH_S7	NORMAL	T	T																c.254N>T	p.Gln85Leu	p.Q85L	ENST00000374943	2/6	843	595	248				HLA-DQB1,missense_variant,p.Gln85Leu,ENST00000399084,;HLA-DQB1,missense_variant,p.Gln85Leu,ENST00000374943,NM_001243961.1;HLA-DQB1,missense_variant,p.Gln85Leu,ENST00000434651,NM_002123.4;HLA-DQB1,missense_variant,p.Gln85Leu,ENST00000399079,;HLA-DQB1,intron_variant,,ENST00000399082,;HLA-DQB1-AS1,downstream_gene_variant,,ENST00000419852,;HLA-DQB1,upstream_gene_variant,,ENST00000460185,;HLA-DQB1,ups…	A	ENSG00000179344	ENST00000374943	Transcript
HLA-DQB1	0	.	GRCh38	chr6	32665004	32665004	+	Missense_Mutation	SNP	A	A	T	novel		SKNSH_S7	NORMAL	A	A																c.173N>A	p.Leu58His	p.L58H	ENST00000374943	2/6	473	333	140				HLA-DQB1,missense_variant,p.Leu58His,ENST00000399084,;HLA-DQB1,missense_variant,p.Leu58His,ENST00000374943,NM_001243961.1;HLA-DQB1,missense_variant,p.Leu58His,ENST00000434651,NM_002123.4;HLA-DQB1,missense_variant,p.Leu58His,ENST00000399079,;HLA-DQB1,intron_variant,,ENST00000399082,;HLA-DQB1-AS1,downstream_gene_variant,,ENST00000419852,;HLA-DQB1,upstream_gene_variant,,ENST00000460185,;HLA-DQB1,ups…	T	ENSG00000179344	ENST00000374943	Transcript
HLA-DQB1	0	.	GRCh38	chr6	32665005	32665005	+	Missense_Mutation	SNP	G	G	A	novel		SKNSH_S7	NORMAL	G	G																c.172N>T	p.Leu58Phe	p.L58F	ENST00000374943	2/6	470	329	141				HLA-DQB1,missense_variant,p.Leu58Phe,ENST00000399084,;HLA-DQB1,missense_variant,p.Leu58Phe,ENST00000374943,NM_001243961.1;HLA-DQB1,missense_variant,p.Leu58Phe,ENST00000434651,NM_002123.4;HLA-DQB1,missense_variant,p.Leu58Phe,ENST00000399079,;HLA-DQB1,intron_variant,,ENST00000399082,;HLA-DQB1-AS1,downstream_gene_variant,,ENST00000419852,;HLA-DQB1,upstream_gene_variant,,ENST00000460185,;HLA-DQB1,ups…	A	ENSG00000179344	ENST00000374943	Transcript
HLA-DQB1	0	.	GRCh38	chr6	32666529	32666529	+	Missense_Mutation	SNP	A	A	T	novel		SKNSH_S7	NORMAL	A	A																c.79N>A	p.Ser27Thr	p.S27T	ENST00000374943	1/6	202	135	67				HLA-DQB1,missense_variant,p.Ser27Thr,ENST00000399084,;HLA-DQB1,missense_variant,p.Ser27Thr,ENST00000374943,NM_001243961.1;HLA-DQB1,missense_variant,p.Ser27Thr,ENST00000434651,NM_002123.4;HLA-DQB1,missense_variant,p.Ser27Thr,ENST00000399079,;HLA-DQB1,missense_variant,p.Ser27Thr,ENST00000399082,;HLA-DQB1,upstream_gene_variant,,ENST00000443574,;HLA-DQB1,missense_variant,p.Ser27Thr,ENST00000484729,;H…	T	ENSG00000179344	ENST00000374943	Transcript
HLA-DQB2	0	.	GRCh38	chr6	32757848	32757848	+	Missense_Mutation	SNP	T	T	C	rs9276572		SKNSH_S7	NORMAL	T	T																c.682N>G	p.Ser228Gly	p.S228G	ENST00000437316	4/6	362	233	129				HLA-DQB2,missense_variant,p.Ser228Gly,ENST00000435145,;HLA-DQB2,missense_variant,p.Ser228Gly,ENST00000437316,NM_001300790.1;HLA-DQB2,intron_variant,,ENST00000411527,NM_001198858.1;HLA-DQB2,intron_variant,,ENST00000427449,;	C	ENSG00000232629	ENST00000437316	Transcript
HLA-DQB2	0	.	GRCh38	chr6	32759026	32759026	+	Missense_Mutation	SNP	C	C	T	rs1049110		SKNSH_S7	NORMAL	C	C																c.470N>A	p.Arg157Gln	p.R157Q	ENST00000437316	3/6	393	227	166				HLA-DQB2,missense_variant,p.Arg157Gln,ENST00000435145,;HLA-DQB2,missense_variant,p.Arg157Gln,ENST00000437316,NM_001300790.1;HLA-DQB2,missense_variant,p.Arg157Gln,ENST00000411527,NM_001198858.1;HLA-DQB2,missense_variant,p.Arg156Gln,ENST00000427449,;	T	ENSG00000232629	ENST00000437316	Transcript
PPARD	0	.	GRCh38	chr6	35424105	35424105	+	Missense_Mutation	SNP	A	A	G	novel		SKNSH_S7	NORMAL	A	A																c.584N>G	p.Lys195Arg	p.K195R	ENST00000311565	7/9	120	71	49				PPARD,missense_variant,p.Lys195Arg,ENST00000311565,NM_001171818.1;PPARD,missense_variant,p.Lys195Arg,ENST00000360694,NM_006238.4;PPARD,missense_variant,p.Lys156Arg,ENST00000448077,NM_001171819.1;PPARD,missense_variant,p.Lys97Arg,ENST00000418635,NM_001171820.1;PPARD,missense_variant,p.Lys195Arg,ENST00000337400,NM_177435.2;	G	ENSG00000112033	ENST00000311565	Transcript
CLPSL1	0	.	GRCh38	chr6	35787897	35787897	+	Missense_Mutation	SNP	T	T	C	rs200011151		SKNSH_S7	NORMAL	T	T																c.253N>C	p.Cys85Arg	p.C85R	ENST00000373861	3/3	350	260	90				CLPSL1,missense_variant,p.Cys85Arg,ENST00000373861,NM_001010886.3;CLPSL1,intron_variant,,ENST00000428710,;	C	ENSG00000204140	ENST00000373861	Transcript
DNAH8	0	.	GRCh38	chr6	38783127	38783127	+	Nonsense_Mutation	SNP	C	C	T	rs139248988		SKNSH_S7	NORMAL	C	C																c.2383N>T	p.Gln795Ter	p.Q795*	ENST00000327475	17/93	210	93	117				DNAH8,stop_gained,p.Gln795Ter,ENST00000327475,NM_001206927.1;DNAH8,stop_gained,p.Gln578Ter,ENST00000359357,;DNAH8,stop_gained,p.Gln795Ter,ENST00000449981,;	T	ENSG00000124721	ENST00000327475	Transcript
KIF6	0	.	GRCh38	chr6	39343778	39343778	+	Missense_Mutation	SNP	C	C	T	rs139582255		SKNSH_S7	NORMAL	C	C																c.2359N>A	p.Gly787Arg	p.G787R	ENST00000287152	22/23	631	323	308				KIF6,missense_variant,p.Gly787Arg,ENST00000287152,NM_001289021.1,NM_145027.4,NM_001289020.1;KIF6,missense_variant,p.Gly662Arg,ENST00000458470,;KIF6,missense_variant,p.Gly221Arg,ENST00000394362,;KIF6,missense_variant,p.Gly238Arg,ENST00000538893,;KIF6,missense_variant,p.Gly238Arg,ENST00000229913,NM_001289024.1;	T	ENSG00000164627	ENST00000287152	Transcript
C6orf132	0	.	GRCh38	chr6	42104646	42104646	+	Missense_Mutation	SNP	G	G	T	novel		SKNSH_S7	NORMAL	G	G																c.3266N>A	p.Pro1089His	p.P1089H	ENST00000341865	4/5	265	159	106				C6orf132,missense_variant,p.Pro1089His,ENST00000341865,NM_001164446.2;	T	ENSG00000188112	ENST00000341865	Transcript
C6orf132	0	.	GRCh38	chr6	42107266	42107267	+	Frame_Shift_Ins	INS	-	-	A	novel		SKNSH_S7	NORMAL	-	-																c.645_646insT	p.Pro216SerfsTer67	p.P216Sfs*67	ENST00000341865	4/5	88	58	30				C6orf132,frameshift_variant,p.Pro216SerfsTer67,ENST00000341865,NM_001164446.2;	A	ENSG00000188112	ENST00000341865	Transcript
UBR2	0	.	GRCh38	chr6	42612225	42612225	+	Missense_Mutation	SNP	A	A	G	rs201227063		SKNSH_S7	NORMAL	A	A																c.919N>G	p.Ile307Val	p.I307V	ENST00000372899	8/47	330	179	151				UBR2,missense_variant,p.Ile307Val,ENST00000372899,NM_015255.2;UBR2,missense_variant,p.Ile307Val,ENST00000372901,;UBR2,missense_variant,p.Ile307Val,ENST00000372903,NM_001184801.1;	G	ENSG00000024048	ENST00000372899	Transcript
CUL7	0	.	GRCh38	chr6	43038670	43038670	+	Missense_Mutation	SNP	A	A	G	rs41274912		SKNSH_S7	NORMAL	A	A																c.4715N>C	p.Leu1572Pro	p.L1572P	ENST00000535468	24/26	429	220	209				CUL7,missense_variant,p.Leu1572Pro,ENST00000535468,NM_001168370.1;CUL7,missense_variant,p.Leu1488Pro,ENST00000265348,NM_014780.4;RP1-20C7.6,upstream_gene_variant,,ENST00000607790,;RN7SL403P,upstream_gene_variant,,ENST00000481783,;RRP36,downstream_gene_variant,,ENST00000607555,;KLC4,upstream_gene_variant,,ENST00000467906,;RRP36,downstream_gene_variant,,ENST00000607394,;	G	ENSG00000044090	ENST00000535468	Transcript
PTK7	0	.	GRCh38	chr6	43076969	43076969	+	Missense_Mutation	SNP	C	C	A	rs192759295		SKNSH_S7	NORMAL	C	C																c.86N>A	p.Pro29His	p.P29H	ENST00000481273	1/20	329	168	161				PTK7,missense_variant,p.Pro29His,ENST00000481273,NM_001270398.1;PTK7,intron_variant,,ENST00000230419,NM_002821.4;PTK7,intron_variant,,ENST00000345201,NM_152880.3;PTK7,intron_variant,,ENST00000352931,NM_152882.3;PTK7,intron_variant,,ENST00000349241,NM_152881.3;PTK7,intron_variant,,ENST00000471863,;PTK7,intron_variant,,ENST00000476760,;KLC4,downstream_gene_variant,,ENST00000394056,NM_201522.2;KLC4,…	A	ENSG00000112655	ENST00000481273	Transcript
PGK2	0	.	GRCh38	chr6	49786991	49786991	+	Missense_Mutation	SNP	C	C	T	rs185374279		SKNSH_S7	NORMAL	C	C																c.197N>A	p.Arg66Gln	p.R66Q	ENST00000304801	1/1	469	278	191				PGK2,missense_variant,p.Arg66Gln,ENST00000304801,NM_138733.4;	T	ENSG00000170950	ENST00000304801	Transcript
DEFB112	0	.	GRCh38	chr6	50048542	50048542	+	Missense_Mutation	SNP	C	C	T	novel		SKNSH_S7	NORMAL	C	C																c.110N>A	p.Ser37Asn	p.S37N	ENST00000322246	1/2	259	194	65				DEFB112,missense_variant,p.Ser37Asn,ENST00000322246,NM_001037498.1;	T	ENSG00000180872	ENST00000322246	Transcript
EYS	0	.	GRCh38	chr6	65304679	65304679	+	Intron	SNP	A	G	G	rs2653988		SKNSH_S7	NORMAL	A	A																c.1767-8560N>C			ENST00000370621		42	0	42				EYS,intron_variant,,ENST00000503581,NM_001142800.1;EYS,intron_variant,,ENST00000370621,NM_001292009.1;EYS,upstream_gene_variant,,ENST00000370615,;EYS,upstream_gene_variant,,ENST00000447127,;RP11-74E24.2,non_coding_transcript_exon_variant,,ENST00000398578,;	G	ENSG00000188107	ENST00000370621	Transcript
MYO6	0	.	GRCh38	chr6	75898411	75898411	+	Missense_Mutation	SNP	G	G	C	rs202214380		SKNSH_S7	NORMAL	G	G																c.3176N>C	p.Arg1059Thr	p.R1059T	ENST00000369977	30/35	251	157	94				MYO6,missense_variant,p.Arg1069Thr,ENST00000369981,;MYO6,missense_variant,p.Arg1059Thr,ENST00000369977,NM_004999.3;MYO6,missense_variant,p.Arg1068Thr,ENST00000627432,;MYO6,intron_variant,,ENST00000369985,NM_001300899.1;MYO6,intron_variant,,ENST00000369975,;MYO6,intron_variant,,ENST00000615563,;MYO6,intron_variant,,ENST00000430435,;	C	ENSG00000196586	ENST00000369977	Transcript
GPRC6A	0	.	GRCh38	chr6	116792600	116792601	+	Frame_Shift_Ins	INS	-	-	AT	novel		SKNSH_S7	NORMAL	-	-																c.2322_2323insAT	p.Tyr775IlefsTer20	p.Y775Ifs*20	ENST00000310357	6/6	387	195	192				GPRC6A,frameshift_variant,p.Tyr775IlefsTer20,ENST00000310357,NM_148963.3;GPRC6A,frameshift_variant,p.Tyr704IlefsTer20,ENST00000368549,NM_001286355.1;GPRC6A,frameshift_variant,p.Tyr600IlefsTer20,ENST00000530250,NM_001286354.1;	AT	ENSG00000173612	ENST00000310357	Transcript
GPRC6A	0	.	GRCh38	chr6	116792602	116792603	+	Frame_Shift_Ins	INS	-	-	CC	novel		SKNSH_S7	NORMAL	-	-																c.2320_2321insGG	p.Lys774ArgfsTer21	p.K774Rfs*21	ENST00000310357	6/6	393	206	187				GPRC6A,frameshift_variant,p.Lys774ArgfsTer21,ENST00000310357,NM_148963.3;GPRC6A,frameshift_variant,p.Lys703ArgfsTer21,ENST00000368549,NM_001286355.1;GPRC6A,frameshift_variant,p.Lys599ArgfsTer21,ENST00000530250,NM_001286354.1;	CC	ENSG00000173612	ENST00000310357	Transcript
TRDN	0	.	GRCh38	chr6	123503899	123503899	+	Nonsense_Mutation	SNP	G	G	A	rs397515458		SKNSH_S7	NORMAL	G	G																c.613N>T	p.Gln205Ter	p.Q205*	ENST00000334268	8/41	27	16	11				TRDN,stop_gained,p.Gln205Ter,ENST00000334268,NM_006073.3;TRDN,stop_gained,p.Gln205Ter,ENST00000628709,NM_001256020.1;TRDN,stop_gained,p.Gln205Ter,ENST00000546248,NM_001256021.1;TRDN,stop_gained,p.Gln44Ter,ENST00000361029,;RP11-532N4.2,intron_variant,,ENST00000625262,;RP11-532N4.2,intron_variant,,ENST00000628939,;	A	ENSG00000186439	ENST00000334268	Transcript
VNN1	0	.	GRCh38	chr6	132713848	132713848	+	Missense_Mutation	SNP	G	G	A	rs45500693		SKNSH_S7	NORMAL	G	G																c.188N>T	p.Ala63Val	p.A63V	ENST00000367928	1/7	317	183	134				VNN1,missense_variant,p.Ala63Val,ENST00000367928,NM_004666.2;	A	ENSG00000112299	ENST00000367928	Transcript
ULBP1	0	.	GRCh38	chr6	149970121	149970121	+	Missense_Mutation	SNP	G	G	A	novel		SKNSH_S7	NORMAL	G	G																c.731N>A	p.Arg244Lys	p.R244K	ENST00000229708	4/5	346	190	156				ULBP1,missense_variant,p.Arg244Lys,ENST00000229708,NM_025218.3;	A	ENSG00000111981	ENST00000229708	Transcript
TCP10L2	0	.	GRCh38	chr6	167179036	167179036	+	Missense_Mutation	SNP	T	T	C	rs2989545		SKNSH_S7	NORMAL	T	T																c.683N>C	p.Leu228Pro	p.L228P	ENST00000366832	6/8	259	156	103				TCP10L2,missense_variant,p.Leu228Pro,ENST00000366832,NM_001145121.1;TCP10L2,missense_variant,p.Leu228Pro,ENST00000283507,;TCP10L2,downstream_gene_variant,,ENST00000464222,;	C	ENSG00000166984	ENST00000366832	Transcript
FRMD1	0	.	GRCh38	chr6	168063722	168063722	+	Missense_Mutation	SNP	C	C	T	rs73028318		SKNSH_S7	NORMAL	C	C																c.683N>A	p.Arg228Gln	p.R228Q	ENST00000283309	6/11	262	133	129				FRMD1,missense_variant,p.Arg228Gln,ENST00000283309,NM_024919.4;FRMD1,missense_variant,p.Arg160Gln,ENST00000440994,NM_001122841.2;FRMD1,downstream_gene_variant,,ENST00000511714,;FRMD1,non_coding_transcript_exon_variant,,ENST00000432403,;FRMD1,3_prime_UTR_variant,,ENST00000468647,;FRMD1,3_prime_UTR_variant,,ENST00000509157,;FRMD1,non_coding_transcript_exon_variant,,ENST00000358587,;FRMD1,non_coding…	T	ENSG00000153303	ENST00000283309	Transcript
WDR27	0	.	GRCh38	chr6	169613655	169613655	+	Frame_Shift_Del	DEL	C	C	-	rs566702918		SKNSH_S7	NORMAL	C	C																c.2225delN	p.Gly742ValfsTer16	p.G742Vfs*16	ENST00000448612	22/26	414	243	171				WDR27,frameshift_variant,p.Gly742ValfsTer16,ENST00000448612,NM_182552.4;WDR27,frameshift_variant,p.Gly615ValfsTer16,ENST00000423258,NM_001202550.1;WDR27,splice_region_variant,,ENST00000546525,;WDR27,splice_region_variant,,ENST00000479310,;	-	ENSG00000184465	ENST00000448612	Transcript
INTS1	0	.	GRCh38	chr7	1480441	1480441	+	Missense_Mutation	SNP	T	C	C	rs187845066		SKNSH_S7	NORMAL	T	T																c.3950N>G	p.Asp1317Gly	p.D1317G	ENST00000404767	30/48	292	0	292				INTS1,missense_variant,p.Asp1317Gly,ENST00000404767,NM_001080453.2;INTS1,downstream_gene_variant,,ENST00000468115,;INTS1,upstream_gene_variant,,ENST00000482994,;	C	ENSG00000164880	ENST00000404767	Transcript
TNRC18	0	.	GRCh38	chr7	5374292	5374292	+	Missense_Mutation	SNP	C	T	T	rs34729538		SKNSH_S7	NORMAL	C	C																c.2992N>A	p.Ala998Thr	p.A998T	ENST00000430969	10/30	104	0	104				TNRC18,missense_variant,p.Ala998Thr,ENST00000399537,;TNRC18,missense_variant,p.Ala998Thr,ENST00000430969,NM_001080495.2;TNRC18,downstream_gene_variant,,ENST00000413081,;	T	ENSG00000182095	ENST00000430969	Transcript
RSPH10B	0	.	GRCh38	chr7	5943432	5943432	+	Missense_Mutation	SNP	C	T	T	rs148485394		SKNSH_S7	NORMAL	C	C																c.1650N>A	p.Met550Ile	p.M550I	ENST00000405415	14/20	259	1	258				RSPH10B,missense_variant,p.Met550Ile,ENST00000405415,;RSPH10B,missense_variant,p.Met550Ile,ENST00000404406,NM_173565.3;RSPH10B,missense_variant,p.Met550Ile,ENST00000337579,;RSPH10B,3_prime_UTR_variant,,ENST00000539903,;RSPH10B,non_coding_transcript_exon_variant,,ENST00000535104,;	T	ENSG00000155026	ENST00000405415	Transcript
DGKB	0	.	GRCh38	chr7	14338530	14338530	+	Missense_Mutation	SNP	T	C	C	rs186133720		SKNSH_S7	NORMAL	T	T																c.2110N>G	p.Lys704Glu	p.K704E	ENST00000403951	23/26	140	0	140				DGKB,missense_variant,p.Lys704Glu,ENST00000403951,;DGKB,missense_variant,p.Lys704Glu,ENST00000399322,NM_004080.2;DGKB,missense_variant,p.Lys703Glu,ENST00000402815,;DGKB,missense_variant,p.Lys696Glu,ENST00000407950,;DGKB,missense_variant,p.Lys704Glu,ENST00000406247,NM_145695.2;DGKB,non_coding_transcript_exon_variant,,ENST00000403963,;	C	ENSG00000136267	ENST00000403951	Transcript
STEAP1B	0	.	GRCh38	chr7	22493833	22493833	+	Missense_Mutation	SNP	C	C	T	rs6966841		SKNSH_S7	NORMAL	C	C																c.88N>A	p.Glu30Lys	p.E30K	ENST00000404369	3/5	312	120	192				STEAP1B,missense_variant,p.Glu30Lys,ENST00000404369,NM_001164460.1;STEAP1B,missense_variant,p.Glu30Lys,ENST00000424363,;STEAP1B,missense_variant,p.Glu30Lys,ENST00000439708,;STEAP1B,intron_variant,,ENST00000406890,NM_207342.2;STEAP1B,non_coding_transcript_exon_variant,,ENST00000483679,;	T	ENSG00000105889	ENST00000404369	Transcript
FAM188B	0	.	GRCh38	chr7	30782100	30782100	+	Nonsense_Mutation	SNP	A	A	T	rs143222855		SKNSH_S7	NORMAL	A	A																c.307N>T	p.Lys103Ter	p.K103*	ENST00000265299	3/18	370	252	118				FAM188B,stop_gained,p.Lys103Ter,ENST00000265299,NM_032222.2;INMT-FAM188B,3_prime_UTR_variant,,ENST00000458257,;INMT-FAM188B,3_prime_UTR_variant,,ENST00000451002,;FAM188B,non_coding_transcript_exon_variant,,ENST00000494187,;	T	ENSG00000106125	ENST00000265299	Transcript
ZMIZ2	0	.	GRCh38	chr7	44765519	44765520	+	Frame_Shift_Ins	INS	-	-	C	rs769296526		SKNSH_S7	NORMAL	-	-																c.2182_2183insC	p.Phe730LeufsTer30	p.F730Lfs*30	ENST00000309315	16/19	450	376	74				ZMIZ2,frameshift_variant,p.Phe730LeufsTer30,ENST00000309315,NM_031449.3;ZMIZ2,frameshift_variant,p.Phe730LeufsTer30,ENST00000441627,;ZMIZ2,frameshift_variant,p.Phe698LeufsTer30,ENST00000433667,;ZMIZ2,frameshift_variant,p.Phe672LeufsTer30,ENST00000413916,NM_001300959.1;ZMIZ2,frameshift_variant,p.Phe704LeufsTer30,ENST00000265346,NM_174929.2;ZMIZ2,frameshift_variant,p.Phe733LeufsTer30,ENST0000061542…	C	ENSG00000122515	ENST00000309315	Transcript
NUPR2	0	.	GRCh38	chr7	56116202	56116202	+	Missense_Mutation	SNP	C	C	A	rs190448728		SKNSH_S7	NORMAL	C	C																c.113N>T	p.Arg38Leu	p.R38L	ENST00000329309	1/2	625	454	171				NUPR2,missense_variant,p.Arg38Leu,ENST00000329309,NM_001145712.1;	A	ENSG00000185290	ENST00000329309	Transcript
ERV3-1	0	.	GRCh38	chr7	64992371	64992371	+	Missense_Mutation	SNP	G	G	A	rs367626165		SKNSH_S7	NORMAL	G	G																c.656N>T	p.Pro219Leu	p.P219L	ENST00000394323	2/2	557	169	388				ERV3-1,missense_variant,p.Pro219Leu,ENST00000394323,NM_001007253.3;ZNF117,upstream_gene_variant,,ENST00000282869,NM_015852.3;ZNF117,intron_variant,,ENST00000487644,;	A	ENSG00000213462	ENST00000394323	Transcript
TYW1B	0	.	GRCh38	chr7	72728896	72728896	+	Nonsense_Mutation	SNP	C	T	T	rs3015858		SKNSH_S7	NORMAL	C	C																c.1118N>A	p.Trp373Ter	p.W373*	ENST00000620995	9/14	399	0	399				TYW1B,stop_gained,p.Trp373Ter,ENST00000620995,NM_001145440.2;TYW1B,stop_gained,p.Trp211Ter,ENST00000612372,;TYW1B,stop_gained,p.Trp308Ter,ENST00000610600,;	T	ENSG00000277149	ENST00000620995	Transcript
TYW1B	0	.	GRCh38	chr7	72728899	72728899	+	Missense_Mutation	SNP	A	C	C	rs117110249		SKNSH_S7	NORMAL	A	A																c.1115N>G	p.Leu372Trp	p.L372W	ENST00000620995	9/14	393	0	393				TYW1B,missense_variant,p.Leu372Trp,ENST00000620995,NM_001145440.2;TYW1B,missense_variant,p.Leu210Trp,ENST00000612372,;TYW1B,missense_variant,p.Leu307Trp,ENST00000610600,;	C	ENSG00000277149	ENST00000620995	Transcript
TYW1B	0	.	GRCh38	chr7	72744551	72744552	+	Frame_Shift_Ins	INS	-	A	A	novel		SKNSH_S7	NORMAL	-	-																c.1014_1015insT	p.Glu339Ter	p.E339*	ENST00000620995	8/14	548	0	548				TYW1B,frameshift_variant,p.Glu339Ter,ENST00000620995,NM_001145440.2;TYW1B,frameshift_variant,p.Glu177Ter,ENST00000612372,;TYW1B,frameshift_variant,p.Glu274Ter,ENST00000610600,;	A	ENSG00000277149	ENST00000620995	Transcript
NSUN5	0	.	GRCh38	chr7	73305041	73305041	+	Missense_Mutation	SNP	G	A	A	rs782744082		SKNSH_S7	NORMAL	G	G																c.557N>T	p.Pro186Leu	p.P186L	ENST00000310326	5/10	108	0	108				NSUN5,missense_variant,p.Pro148Leu,ENST00000428206,NM_001168348.2;NSUN5,missense_variant,p.Pro186Leu,ENST00000252594,NM_018044.4;NSUN5,missense_variant,p.Pro186Leu,ENST00000438747,NM_148956.3;NSUN5,missense_variant,p.Pro186Leu,ENST00000310326,NM_001168347.2;NSUN5,3_prime_UTR_variant,,ENST00000455763,;NSUN5,non_coding_transcript_exon_variant,,ENST00000471461,;NSUN5,upstream_gene_variant,,ENST00000…	A	ENSG00000130305	ENST00000310326	Transcript
MUC3A	0	.	GRCh38	chr7	100951933	100951933	+	Missense_Mutation	SNP	G	G	T	rs73163748		SKNSH_S7	NORMAL	G	G																c.154N>T	p.Asp52Tyr	p.D52Y	ENST00000379458	2/12	351	261	90				MUC3A,missense_variant,p.Asp52Tyr,ENST00000379458,NM_005960.1;MUC3A,missense_variant,p.Asp52Tyr,ENST00000483366,;	T	ENSG00000169894	ENST00000379458	Transcript
MUC3A	0	.	GRCh38	chr7	100951943	100951943	+	Missense_Mutation	SNP	G	G	A	rs73163749		SKNSH_S7	NORMAL	G	G																c.164N>A	p.Gly55Glu	p.G55E	ENST00000379458	2/12	370	269	101				MUC3A,missense_variant,p.Gly55Glu,ENST00000379458,NM_005960.1;MUC3A,missense_variant,p.Gly55Glu,ENST00000483366,;	A	ENSG00000169894	ENST00000379458	Transcript
MUC3A	0	.	GRCh38	chr7	100951952	100951952	+	Missense_Mutation	SNP	T	T	A	rs73163750		SKNSH_S7	NORMAL	T	T																c.173N>A	p.Leu58His	p.L58H	ENST00000379458	2/12	388	283	105				MUC3A,missense_variant,p.Leu58His,ENST00000379458,NM_005960.1;MUC3A,missense_variant,p.Leu58His,ENST00000483366,;	A	ENSG00000169894	ENST00000379458	Transcript
MUC3A	0	.	GRCh38	chr7	100952057	100952057	+	Missense_Mutation	SNP	A	A	G	rs77036391		SKNSH_S7	NORMAL	A	A																c.278N>G	p.Asn93Ser	p.N93S	ENST00000379458	2/12	818	475	343				MUC3A,missense_variant,p.Asn93Ser,ENST00000379458,NM_005960.1;MUC3A,missense_variant,p.Asn93Ser,ENST00000483366,;	G	ENSG00000169894	ENST00000379458	Transcript
MUC3A	0	.	GRCh38	chr7	100952063	100952063	+	Missense_Mutation	SNP	C	C	T	rs78164286		SKNSH_S7	NORMAL	C	C																c.284N>T	p.Pro95Leu	p.P95L	ENST00000379458	2/12	856	498	358				MUC3A,missense_variant,p.Pro95Leu,ENST00000379458,NM_005960.1;MUC3A,missense_variant,p.Pro95Leu,ENST00000483366,;	T	ENSG00000169894	ENST00000379458	Transcript
MUC3A	0	.	GRCh38	chr7	100952147	100952147	+	Missense_Mutation	SNP	C	C	T	rs73714227		SKNSH_S7	NORMAL	C	C																c.368N>T	p.Ser123Leu	p.S123L	ENST00000379458	2/12	1037	602	435				MUC3A,missense_variant,p.Ser123Leu,ENST00000379458,NM_005960.1;MUC3A,missense_variant,p.Ser123Leu,ENST00000483366,;	T	ENSG00000169894	ENST00000379458	Transcript
MUC3A	0	.	GRCh38	chr7	100952233	100952233	+	Missense_Mutation	SNP	G	G	A	rs74193966		SKNSH_S7	NORMAL	G	G																c.454N>A	p.Ala152Thr	p.A152T	ENST00000379458	2/12	733	438	295				MUC3A,missense_variant,p.Ala152Thr,ENST00000379458,NM_005960.1;MUC3A,missense_variant,p.Ala152Thr,ENST00000483366,;	A	ENSG00000169894	ENST00000379458	Transcript
MUC3A	0	.	GRCh38	chr7	100952295	100952295	+	Missense_Mutation	SNP	T	T	G	rs73714229		SKNSH_S7	NORMAL	T	T																c.516N>G	p.Ser172Arg	p.S172R	ENST00000379458	2/12	681	416	265				MUC3A,missense_variant,p.Ser172Arg,ENST00000379458,NM_005960.1;MUC3A,missense_variant,p.Ser172Arg,ENST00000483366,;	G	ENSG00000169894	ENST00000379458	Transcript
MUC3A	0	.	GRCh38	chr7	100952302	100952302	+	Missense_Mutation	SNP	T	T	C	rs73714230		SKNSH_S7	NORMAL	T	T																c.523N>C	p.Ser175Pro	p.S175P	ENST00000379458	2/12	695	413	282				MUC3A,missense_variant,p.Ser175Pro,ENST00000379458,NM_005960.1;MUC3A,missense_variant,p.Ser175Pro,ENST00000483366,;	C	ENSG00000169894	ENST00000379458	Transcript
MUC3A	0	.	GRCh38	chr7	100952339	100952339	+	Missense_Mutation	SNP	C	C	T	rs73398717		SKNSH_S7	NORMAL	C	C																c.560N>T	p.Thr187Ile	p.T187I	ENST00000379458	2/12	820	488	332				MUC3A,missense_variant,p.Thr187Ile,ENST00000379458,NM_005960.1;MUC3A,missense_variant,p.Thr187Ile,ENST00000483366,;	T	ENSG00000169894	ENST00000379458	Transcript
MUC3A	0	.	GRCh38	chr7	100952498	100952498	+	Missense_Mutation	SNP	C	C	T	rs73714233		SKNSH_S7	NORMAL	C	C																c.719N>T	p.Thr240Met	p.T240M	ENST00000379458	2/12	680	429	251				MUC3A,missense_variant,p.Thr240Met,ENST00000379458,NM_005960.1;MUC3A,missense_variant,p.Thr240Met,ENST00000483366,;	T	ENSG00000169894	ENST00000379458	Transcript
MUC3A	0	.	GRCh38	chr7	100952788	100952788	+	Missense_Mutation	SNP	A	C	C	rs4729627		SKNSH_S7	NORMAL	A	A																c.1009N>C	p.Thr337Pro	p.T337P	ENST00000379458	2/12	639	0	639				MUC3A,missense_variant,p.Thr337Pro,ENST00000379458,NM_005960.1;MUC3A,missense_variant,p.Thr337Pro,ENST00000483366,;	C	ENSG00000169894	ENST00000379458	Transcript
MUC3A	0	.	GRCh38	chr7	100953551	100953551	+	Missense_Mutation	SNP	C	C	T	novel		SKNSH_S7	NORMAL	C	C																c.1772N>T	p.Ala591Val	p.A591V	ENST00000379458	2/12	635	454	181				MUC3A,missense_variant,p.Ala591Val,ENST00000379458,NM_005960.1;MUC3A,missense_variant,p.Ala591Val,ENST00000483366,;MUC3A,upstream_gene_variant,,ENST00000414964,;	T	ENSG00000169894	ENST00000379458	Transcript
MUC3A	0	.	GRCh38	chr7	100954331	100954331	+	Missense_Mutation	SNP	A	G	G	novel		SKNSH_S7	NORMAL	A	A																c.2552N>G	p.Asn851Ser	p.N851S	ENST00000379458	2/12	793	0	793				MUC3A,missense_variant,p.Asn851Ser,ENST00000379458,NM_005960.1;MUC3A,missense_variant,p.Asn851Ser,ENST00000483366,;MUC3A,upstream_gene_variant,,ENST00000414964,;	G	ENSG00000169894	ENST00000379458	Transcript
MUC3A	0	.	GRCh38	chr7	100954432	100954433	+	Frame_Shift_Ins	INS	-	-	A	novel		SKNSH_S7	NORMAL	-	-																c.2653_2654insA	p.Gly885GlufsTer9	p.G885Efs*9	ENST00000379458	2/12	476	346	130				MUC3A,frameshift_variant,p.Gly885GlufsTer9,ENST00000379458,NM_005960.1;MUC3A,frameshift_variant,p.Gly885GlufsTer9,ENST00000483366,;MUC3A,upstream_gene_variant,,ENST00000414964,;	A	ENSG00000169894	ENST00000379458	Transcript
MUC3A	0	.	GRCh38	chr7	100954435	100954435	+	Frame_Shift_Del	DEL	G	G	-	novel		SKNSH_S7	NORMAL	G	G																c.2656delN	p.Gly886AspfsTer16	p.G886Dfs*16	ENST00000379458	2/12	472	341	131				MUC3A,frameshift_variant,p.Gly886AspfsTer16,ENST00000379458,NM_005960.1;MUC3A,frameshift_variant,p.Gly886AspfsTer16,ENST00000483366,;MUC3A,upstream_gene_variant,,ENST00000414964,;	-	ENSG00000169894	ENST00000379458	Transcript
MUC3A	0	.	GRCh38	chr7	100954471	100954471	+	Missense_Mutation	SNP	A	A	T	novel		SKNSH_S7	NORMAL	A	A																c.2692N>T	p.Arg898Trp	p.R898W	ENST00000379458	2/12	542	403	139				MUC3A,missense_variant,p.Arg898Trp,ENST00000379458,NM_005960.1;MUC3A,missense_variant,p.Arg898Trp,ENST00000483366,;MUC3A,upstream_gene_variant,,ENST00000414964,;	T	ENSG00000169894	ENST00000379458	Transcript
MUC3A	0	.	GRCh38	chr7	100954571	100954571	+	Missense_Mutation	SNP	G	G	C	novel		SKNSH_S7	NORMAL	G	G																c.2792N>C	p.Arg931Pro	p.R931P	ENST00000379458	2/12	478	335	143				MUC3A,missense_variant,p.Arg931Pro,ENST00000379458,NM_005960.1;MUC3A,missense_variant,p.Arg931Pro,ENST00000483366,;MUC3A,upstream_gene_variant,,ENST00000414964,;	C	ENSG00000169894	ENST00000379458	Transcript
MUC3A	0	.	GRCh38	chr7	100955225	100955225	+	Missense_Mutation	SNP	T	A	A	novel		SKNSH_S7	NORMAL	T	T																c.3446N>A	p.Leu1149His	p.L1149H	ENST00000379458	2/12	438	0	438				MUC3A,missense_variant,p.Leu1149His,ENST00000379458,NM_005960.1;MUC3A,missense_variant,p.Leu1149His,ENST00000483366,;MUC3A,upstream_gene_variant,,ENST00000414964,;	A	ENSG00000169894	ENST00000379458	Transcript
MUC3A	0	.	GRCh38	chr7	100955480	100955480	+	Missense_Mutation	SNP	C	C	A	novel		SKNSH_S7	NORMAL	C	C																c.3701N>A	p.Thr1234Lys	p.T1234K	ENST00000379458	2/12	677	177	500				MUC3A,missense_variant,p.Thr1234Lys,ENST00000379458,NM_005960.1;MUC3A,missense_variant,p.Thr1234Lys,ENST00000483366,;MUC3A,upstream_gene_variant,,ENST00000414964,;	A	ENSG00000169894	ENST00000379458	Transcript
MUC3A	0	.	GRCh38	chr7	100955563	100955563	+	Missense_Mutation	SNP	T	T	G	novel		SKNSH_S7	NORMAL	T	T																c.3784N>G	p.Leu1262Val	p.L1262V	ENST00000379458	2/12	760	577	183				MUC3A,missense_variant,p.Leu1262Val,ENST00000379458,NM_005960.1;MUC3A,missense_variant,p.Leu1262Val,ENST00000483366,;MUC3A,upstream_gene_variant,,ENST00000414964,;	G	ENSG00000169894	ENST00000379458	Transcript
MUC3A	0	.	GRCh38	chr7	100955861	100955861	+	Missense_Mutation	SNP	T	T	C	novel		SKNSH_S7	NORMAL	T	T																c.4082N>C	p.Leu1361Pro	p.L1361P	ENST00000379458	2/12	928	686	242				MUC3A,missense_variant,p.Leu1361Pro,ENST00000379458,NM_005960.1;MUC3A,missense_variant,p.Leu1361Pro,ENST00000483366,;MUC3A,upstream_gene_variant,,ENST00000414964,;	C	ENSG00000169894	ENST00000379458	Transcript
MUC3A	0	.	GRCh38	chr7	100955893	100955893	+	Missense_Mutation	SNP	T	T	A	novel		SKNSH_S7	NORMAL	T	T																c.4114N>A	p.Phe1372Ile	p.F1372I	ENST00000379458	2/12	776	557	219				MUC3A,missense_variant,p.Phe1372Ile,ENST00000379458,NM_005960.1;MUC3A,missense_variant,p.Phe1372Ile,ENST00000483366,;MUC3A,upstream_gene_variant,,ENST00000414964,;	A	ENSG00000169894	ENST00000379458	Transcript
MUC3A	0	.	GRCh38	chr7	100956292	100956292	+	Missense_Mutation	SNP	G	G	A	novel		SKNSH_S7	NORMAL	G	G																c.4513N>A	p.Ala1505Thr	p.A1505T	ENST00000379458	2/12	401	298	103				MUC3A,missense_variant,p.Ala1505Thr,ENST00000379458,NM_005960.1;MUC3A,missense_variant,p.Ala1505Thr,ENST00000483366,;MUC3A,upstream_gene_variant,,ENST00000414964,;	A	ENSG00000169894	ENST00000379458	Transcript
MUC3A	0	.	GRCh38	chr7	100956320	100956320	+	Missense_Mutation	SNP	A	A	T	novel		SKNSH_S7	NORMAL	A	A																c.4541N>T	p.Asn1514Ile	p.N1514I	ENST00000379458	2/12	447	300	147				MUC3A,missense_variant,p.Asn1514Ile,ENST00000379458,NM_005960.1;MUC3A,missense_variant,p.Asn1514Ile,ENST00000483366,;MUC3A,upstream_gene_variant,,ENST00000414964,;	T	ENSG00000169894	ENST00000379458	Transcript
MUC3A	0	.	GRCh38	chr7	100956382	100956382	+	Missense_Mutation	SNP	A	A	G	novel		SKNSH_S7	NORMAL	A	A																c.4603N>G	p.Ile1535Val	p.I1535V	ENST00000379458	2/12	710	497	213				MUC3A,missense_variant,p.Ile1535Val,ENST00000379458,NM_005960.1;MUC3A,missense_variant,p.Ile1535Val,ENST00000483366,;MUC3A,upstream_gene_variant,,ENST00000414964,;	G	ENSG00000169894	ENST00000379458	Transcript
MUC3A	0	.	GRCh38	chr7	100956404	100956404	+	Missense_Mutation	SNP	C	C	A	novel		SKNSH_S7	NORMAL	C	C																c.4625N>A	p.Pro1542His	p.P1542H	ENST00000379458	2/12	765	514	251				MUC3A,missense_variant,p.Pro1542His,ENST00000379458,NM_005960.1;MUC3A,missense_variant,p.Pro1542His,ENST00000483366,;MUC3A,upstream_gene_variant,,ENST00000414964,;	A	ENSG00000169894	ENST00000379458	Transcript
MUC3A	0	.	GRCh38	chr7	100956539	100956539	+	Missense_Mutation	SNP	G	G	C	novel		SKNSH_S7	NORMAL	G	G																c.4760N>C	p.Ser1587Thr	p.S1587T	ENST00000379458	2/12	1354	831	523				MUC3A,missense_variant,p.Ser1587Thr,ENST00000379458,NM_005960.1;MUC3A,missense_variant,p.Ser1587Thr,ENST00000483366,;MUC3A,upstream_gene_variant,,ENST00000414964,;	C	ENSG00000169894	ENST00000379458	Transcript
MUC3A	0	.	GRCh38	chr7	100956697	100956697	+	Missense_Mutation	SNP	C	C	T	novel		SKNSH_S7	NORMAL	C	C																c.4918N>T	p.Pro1640Ser	p.P1640S	ENST00000379458	2/12	736	393	342				MUC3A,missense_variant,p.Pro1640Ser,ENST00000379458,NM_005960.1;MUC3A,missense_variant,p.Pro1640Ser,ENST00000483366,;MUC3A,upstream_gene_variant,,ENST00000414964,;	T	ENSG00000169894	ENST00000379458	Transcript
MUC3A	0	.	GRCh38	chr7	100956991	100956991	+	Missense_Mutation	SNP	A	A	G	novel		SKNSH_S7	NORMAL	A	A																c.5212N>G	p.Lys1738Glu	p.K1738E	ENST00000379458	2/12	805	517	287				MUC3A,missense_variant,p.Lys1738Glu,ENST00000379458,NM_005960.1;MUC3A,missense_variant,p.Lys1738Glu,ENST00000483366,;MUC3A,upstream_gene_variant,,ENST00000414964,;	G	ENSG00000169894	ENST00000379458	Transcript
MUC3A	0	.	GRCh38	chr7	100956998	100956998	+	Missense_Mutation	SNP	C	C	A	novel		SKNSH_S7	NORMAL	C	C																c.5219N>A	p.Thr1740Asn	p.T1740N	ENST00000379458	2/12	821	538	283				MUC3A,missense_variant,p.Thr1740Asn,ENST00000379458,NM_005960.1;MUC3A,missense_variant,p.Thr1740Asn,ENST00000483366,;MUC3A,upstream_gene_variant,,ENST00000414964,;	A	ENSG00000169894	ENST00000379458	Transcript
MUC3A	0	.	GRCh38	chr7	100957015	100957015	+	Missense_Mutation	SNP	T	T	C	novel		SKNSH_S7	NORMAL	T	T																c.5236N>C	p.Ser1746Pro	p.S1746P	ENST00000379458	2/12	861	586	275				MUC3A,missense_variant,p.Ser1746Pro,ENST00000379458,NM_005960.1;MUC3A,missense_variant,p.Ser1746Pro,ENST00000483366,;MUC3A,upstream_gene_variant,,ENST00000414964,;	C	ENSG00000169894	ENST00000379458	Transcript
MUC3A	0	.	GRCh38	chr7	100957207	100957207	+	Missense_Mutation	SNP	A	A	G	novel		SKNSH_S7	NORMAL	A	A																c.5428N>G	p.Thr1810Ala	p.T1810A	ENST00000379458	2/12	757	565	192				MUC3A,missense_variant,p.Thr1810Ala,ENST00000379458,NM_005960.1;MUC3A,missense_variant,p.Thr1810Ala,ENST00000483366,;MUC3A,upstream_gene_variant,,ENST00000414964,;	G	ENSG00000169894	ENST00000379458	Transcript
MUC3A	0	.	GRCh38	chr7	100957214	100957214	+	Missense_Mutation	SNP	G	G	A	novel		SKNSH_S7	NORMAL	G	G																c.5435N>A	p.Gly1812Asp	p.G1812D	ENST00000379458	2/12	783	573	210				MUC3A,missense_variant,p.Gly1812Asp,ENST00000379458,NM_005960.1;MUC3A,missense_variant,p.Gly1812Asp,ENST00000483366,;MUC3A,upstream_gene_variant,,ENST00000414964,;	A	ENSG00000169894	ENST00000379458	Transcript
MUC3A	0	.	GRCh38	chr7	100957253	100957253	+	Missense_Mutation	SNP	C	C	T	novel		SKNSH_S7	NORMAL	C	C																c.5474N>T	p.Thr1825Ile	p.T1825I	ENST00000379458	2/12	925	685	240				MUC3A,missense_variant,p.Thr1825Ile,ENST00000379458,NM_005960.1;MUC3A,missense_variant,p.Thr1825Ile,ENST00000483366,;MUC3A,upstream_gene_variant,,ENST00000414964,;	T	ENSG00000169894	ENST00000379458	Transcript
MUC3A	0	.	GRCh38	chr7	100958000	100958000	+	Missense_Mutation	SNP	T	C	C	novel		SKNSH_S7	NORMAL	T	T																c.6221N>C	p.Leu2074Pro	p.L2074P	ENST00000379458	2/12	3374	720	2654				MUC3A,missense_variant,p.Leu2074Pro,ENST00000379458,NM_005960.1;MUC3A,missense_variant,p.Leu2074Pro,ENST00000483366,;MUC3A,missense_variant,p.Leu13Pro,ENST00000414964,;	C	ENSG00000169894	ENST00000379458	Transcript
MUC3A	0	.	GRCh38	chr7	100958024	100958024	+	Missense_Mutation	SNP	C	C	G	novel		SKNSH_S7	NORMAL	C	C																c.6245N>G	p.Thr2082Ser	p.T2082S	ENST00000379458	2/12	3446	2208	1238				MUC3A,missense_variant,p.Thr2082Ser,ENST00000379458,NM_005960.1;MUC3A,missense_variant,p.Thr2082Ser,ENST00000483366,;MUC3A,missense_variant,p.Thr21Ser,ENST00000414964,;	G	ENSG00000169894	ENST00000379458	Transcript
MUC3A	0	.	GRCh38	chr7	100958029	100958029	+	Missense_Mutation	SNP	G	G	A	novel		SKNSH_S7	NORMAL	G	G																c.6250N>A	p.Glu2084Lys	p.E2084K	ENST00000379458	2/12	3385	2346	1039				MUC3A,missense_variant,p.Glu2084Lys,ENST00000379458,NM_005960.1;MUC3A,missense_variant,p.Glu2084Lys,ENST00000483366,;MUC3A,missense_variant,p.Glu23Lys,ENST00000414964,;	A	ENSG00000169894	ENST00000379458	Transcript
MUC3A	0	.	GRCh38	chr7	100958135	100958136	+	Frame_Shift_Del	DEL	TG	TG	-	novel		SKNSH_S7	NORMAL	TG	TG																c.6356_6357delNN	p.Met2119ThrfsTer16	p.M2119Tfs*16	ENST00000379458	2/12	1867	1345	522				MUC3A,frameshift_variant,p.Met2119ThrfsTer16,ENST00000379458,NM_005960.1;MUC3A,frameshift_variant,p.Met2119ThrfsTer16,ENST00000483366,;MUC3A,frameshift_variant,p.Met58ThrfsTer16,ENST00000414964,;	-	ENSG00000169894	ENST00000379458	Transcript
MUC3A	0	.	GRCh38	chr7	100958139	100958140	+	Frame_Shift_Ins	INS	-	-	TG	novel		SKNSH_S7	NORMAL	-	-																c.6360_6361insTG	p.Ser2121CysfsTer45	p.S2121Cfs*45	ENST00000379458	2/12	1917	1391	526				MUC3A,frameshift_variant,p.Ser2121CysfsTer45,ENST00000379458,NM_005960.1;MUC3A,frameshift_variant,p.Ser2121CysfsTer45,ENST00000483366,;MUC3A,frameshift_variant,p.Ser60CysfsTer45,ENST00000414964,;	TG	ENSG00000169894	ENST00000379458	Transcript
MUC3A	0	.	GRCh38	chr7	100958447	100958447	+	Missense_Mutation	SNP	G	G	C	novel		SKNSH_S7	NORMAL	G	G																c.6668N>C	p.Ser2223Thr	p.S2223T	ENST00000379458	2/12	3185	1239	1945				MUC3A,missense_variant,p.Ser2223Thr,ENST00000379458,NM_005960.1;MUC3A,missense_variant,p.Ser2223Thr,ENST00000483366,;MUC3A,missense_variant,p.Ser162Thr,ENST00000414964,;	C	ENSG00000169894	ENST00000379458	Transcript
MUC3A	0	.	GRCh38	chr7	100958491	100958491	+	Missense_Mutation	SNP	G	A	A	novel		SKNSH_S7	NORMAL	G	G																c.6712N>A	p.Gly2238Ser	p.G2238S	ENST00000379458	2/12	4298	626	3671				MUC3A,missense_variant,p.Gly2238Ser,ENST00000379458,NM_005960.1;MUC3A,missense_variant,p.Gly2238Ser,ENST00000483366,;MUC3A,missense_variant,p.Gly177Ser,ENST00000414964,;	A	ENSG00000169894	ENST00000379458	Transcript
MUC3A	0	.	GRCh38	chr7	100958510	100958510	+	Missense_Mutation	SNP	C	C	G	novel		SKNSH_S7	NORMAL	C	C																c.6731N>G	p.Thr2244Ser	p.T2244S	ENST00000379458	2/12	4514	1273	3212				MUC3A,missense_variant,p.Thr2244Ser,ENST00000379458,NM_005960.1;MUC3A,missense_variant,p.Thr2244Ser,ENST00000483366,;MUC3A,missense_variant,p.Thr183Ser,ENST00000414964,;	G	ENSG00000169894	ENST00000379458	Transcript
MUC3A	0	.	GRCh38	chr7	100958837	100958838	+	Frame_Shift_Ins	INS	-	-	AG	rs377746492		SKNSH_S7	NORMAL	-	-																c.7058_7059insAG	p.His2353GlnfsTer119	p.H2353Qfs*119	ENST00000379458	2/12	1245	1152	93				MUC3A,frameshift_variant,p.His2353GlnfsTer119,ENST00000379458,NM_005960.1;MUC3A,frameshift_variant,p.His2353GlnfsTer119,ENST00000483366,;RP11-395B7.2,downstream_gene_variant,,ENST00000618276,;RP11-395B7.2,downstream_gene_variant,,ENST00000610769,;MUC3A,frameshift_variant,p.His292GlnfsTer119,ENST00000414964,;	AG	ENSG00000169894	ENST00000379458	Transcript
MUC3A	0	.	GRCh38	chr7	100958842	100958842	+	Frame_Shift_Del	DEL	A	A	-	novel		SKNSH_S7	NORMAL	A	A																c.7063delN	p.Thr2355LeufsTer116	p.T2355Lfs*116	ENST00000379458	2/12	1367	1106	261				MUC3A,frameshift_variant,p.Thr2355LeufsTer116,ENST00000379458,NM_005960.1;MUC3A,frameshift_variant,p.Thr2355LeufsTer116,ENST00000483366,;RP11-395B7.2,downstream_gene_variant,,ENST00000618276,;RP11-395B7.2,downstream_gene_variant,,ENST00000610769,;MUC3A,frameshift_variant,p.Thr294LeufsTer116,ENST00000414964,;	-	ENSG00000169894	ENST00000379458	Transcript
MUC3A	0	.	GRCh38	chr7	100958848	100958849	+	Frame_Shift_Ins	INS	-	-	G	novel		SKNSH_S7	NORMAL	-	-																c.7069_7070insG	p.Ser2357ArgfsTer27	p.S2357Rfs*27	ENST00000379458	2/12	1357	1110	247				MUC3A,frameshift_variant,p.Ser2357ArgfsTer27,ENST00000379458,NM_005960.1;MUC3A,frameshift_variant,p.Ser2357ArgfsTer27,ENST00000483366,;RP11-395B7.2,downstream_gene_variant,,ENST00000618276,;RP11-395B7.2,downstream_gene_variant,,ENST00000610769,;MUC3A,frameshift_variant,p.Ser296ArgfsTer27,ENST00000414964,;	G	ENSG00000169894	ENST00000379458	Transcript
MUC3A	0	.	GRCh38	chr7	100959332	100959332	+	Missense_Mutation	SNP	C	C	G	rs78826835		SKNSH_S7	NORMAL	C	C																c.7553N>G	p.Thr2518Ser	p.T2518S	ENST00000379458	2/12	826	599	227				MUC3A,missense_variant,p.Thr2518Ser,ENST00000379458,NM_005960.1;MUC3A,missense_variant,p.Thr2518Ser,ENST00000483366,;RP11-395B7.2,downstream_gene_variant,,ENST00000618276,;RP11-395B7.2,downstream_gene_variant,,ENST00000610769,;MUC3A,missense_variant,p.Thr457Ser,ENST00000414964,;	G	ENSG00000169894	ENST00000379458	Transcript
MUC3A	0	.	GRCh38	chr7	100959344	100959344	+	Missense_Mutation	SNP	G	G	C	rs79233494		SKNSH_S7	NORMAL	G	G																c.7565N>C	p.Arg2522Pro	p.R2522P	ENST00000379458	2/12	833	609	224				MUC3A,missense_variant,p.Arg2522Pro,ENST00000379458,NM_005960.1;MUC3A,missense_variant,p.Arg2522Pro,ENST00000483366,;RP11-395B7.2,downstream_gene_variant,,ENST00000618276,;RP11-395B7.2,downstream_gene_variant,,ENST00000610769,;MUC3A,missense_variant,p.Arg461Pro,ENST00000414964,;	C	ENSG00000169894	ENST00000379458	Transcript
MUC3A	0	.	GRCh38	chr7	100959347	100959347	+	Missense_Mutation	SNP	C	C	T	rs74460367		SKNSH_S7	NORMAL	C	C																c.7568N>T	p.Thr2523Ile	p.T2523I	ENST00000379458	2/12	848	618	230				MUC3A,missense_variant,p.Thr2523Ile,ENST00000379458,NM_005960.1;MUC3A,missense_variant,p.Thr2523Ile,ENST00000483366,;RP11-395B7.2,downstream_gene_variant,,ENST00000618276,;RP11-395B7.2,downstream_gene_variant,,ENST00000610769,;MUC3A,missense_variant,p.Thr462Ile,ENST00000414964,;	T	ENSG00000169894	ENST00000379458	Transcript
MUC3A	0	.	GRCh38	chr7	100959436	100959436	+	Missense_Mutation	SNP	A	A	G	rs73163757		SKNSH_S7	NORMAL	A	A																c.7657N>G	p.Met2553Val	p.M2553V	ENST00000379458	2/12	932	626	306				MUC3A,missense_variant,p.Met2553Val,ENST00000379458,NM_005960.1;MUC3A,missense_variant,p.Met2553Val,ENST00000483366,;RP11-395B7.2,downstream_gene_variant,,ENST00000618276,;RP11-395B7.2,downstream_gene_variant,,ENST00000610769,;MUC3A,missense_variant,p.Met492Val,ENST00000414964,;	G	ENSG00000169894	ENST00000379458	Transcript
MUC3A	0	.	GRCh38	chr7	100959437	100959437	+	Missense_Mutation	SNP	T	T	C	rs78538898		SKNSH_S7	NORMAL	T	T																c.7658N>C	p.Met2553Thr	p.M2553T	ENST00000379458	2/12	939	633	306				MUC3A,missense_variant,p.Met2553Thr,ENST00000379458,NM_005960.1;MUC3A,missense_variant,p.Met2553Thr,ENST00000483366,;RP11-395B7.2,downstream_gene_variant,,ENST00000618276,;RP11-395B7.2,downstream_gene_variant,,ENST00000610769,;MUC3A,missense_variant,p.Met492Thr,ENST00000414964,;	C	ENSG00000169894	ENST00000379458	Transcript
MUC3A	0	.	GRCh38	chr7	100959449	100959449	+	Missense_Mutation	SNP	T	T	G	rs78584246		SKNSH_S7	NORMAL	T	T																c.7670N>G	p.Ile2557Ser	p.I2557S	ENST00000379458	2/12	948	638	308				MUC3A,missense_variant,p.Ile2557Ser,ENST00000379458,NM_005960.1;MUC3A,missense_variant,p.Ile2557Ser,ENST00000483366,;RP11-395B7.2,downstream_gene_variant,,ENST00000618276,;RP11-395B7.2,downstream_gene_variant,,ENST00000610769,;MUC3A,missense_variant,p.Ile496Ser,ENST00000414964,;	G	ENSG00000169894	ENST00000379458	Transcript
MUC3A	0	.	GRCh38	chr7	100959517	100959517	+	Missense_Mutation	SNP	A	A	G	rs77153975		SKNSH_S7	NORMAL	A	A																c.7738N>G	p.Thr2580Ala	p.T2580A	ENST00000379458	2/12	775	578	197				MUC3A,missense_variant,p.Thr2580Ala,ENST00000379458,NM_005960.1;MUC3A,missense_variant,p.Thr2580Ala,ENST00000483366,;RP11-395B7.2,downstream_gene_variant,,ENST00000618276,;RP11-395B7.2,downstream_gene_variant,,ENST00000610769,;MUC3A,missense_variant,p.Thr519Ala,ENST00000414964,;	G	ENSG00000169894	ENST00000379458	Transcript
MUC3A	0	.	GRCh38	chr7	100959533	100959533	+	Missense_Mutation	SNP	C	C	T	rs78684063		SKNSH_S7	NORMAL	C	C																c.7754N>T	p.Thr2585Met	p.T2585M	ENST00000379458	2/12	797	589	208				MUC3A,missense_variant,p.Thr2585Met,ENST00000379458,NM_005960.1;MUC3A,missense_variant,p.Thr2585Met,ENST00000483366,;RP11-395B7.2,downstream_gene_variant,,ENST00000618276,;RP11-395B7.2,downstream_gene_variant,,ENST00000610769,;MUC3A,missense_variant,p.Thr524Met,ENST00000414964,;	T	ENSG00000169894	ENST00000379458	Transcript
MUC3A	0	.	GRCh38	chr7	100959563	100959563	+	Missense_Mutation	SNP	C	C	T	rs73714242		SKNSH_S7	NORMAL	C	C																c.7784N>T	p.Ala2595Val	p.A2595V	ENST00000379458	2/12	741	548	193				MUC3A,missense_variant,p.Ala2595Val,ENST00000379458,NM_005960.1;MUC3A,missense_variant,p.Ala2595Val,ENST00000483366,;RP11-395B7.2,downstream_gene_variant,,ENST00000618276,;RP11-395B7.2,downstream_gene_variant,,ENST00000610769,;MUC3A,missense_variant,p.Ala534Val,ENST00000414964,;	T	ENSG00000169894	ENST00000379458	Transcript
MUC3A	0	.	GRCh38	chr7	100959590	100959590	+	Missense_Mutation	SNP	C	C	T	rs73714243		SKNSH_S7	NORMAL	C	C																c.7811N>T	p.Thr2604Met	p.T2604M	ENST00000379458	2/12	695	517	178				MUC3A,missense_variant,p.Thr2604Met,ENST00000379458,NM_005960.1;MUC3A,missense_variant,p.Thr2604Met,ENST00000483366,;RP11-395B7.2,downstream_gene_variant,,ENST00000618276,;RP11-395B7.2,downstream_gene_variant,,ENST00000610769,;MUC3A,missense_variant,p.Thr543Met,ENST00000414964,;	T	ENSG00000169894	ENST00000379458	Transcript
MUC3A	0	.	GRCh38	chr7	100959644	100959644	+	Missense_Mutation	SNP	C	C	A	rs73398734		SKNSH_S7	NORMAL	C	C																c.7865N>A	p.Thr2622Lys	p.T2622K	ENST00000379458	2/12	613	443	170				MUC3A,missense_variant,p.Thr2622Lys,ENST00000379458,NM_005960.1;MUC3A,missense_variant,p.Thr2622Lys,ENST00000483366,;RP11-395B7.2,downstream_gene_variant,,ENST00000618276,;RP11-395B7.2,downstream_gene_variant,,ENST00000610769,;MUC3A,missense_variant,p.Thr561Lys,ENST00000414964,;	A	ENSG00000169894	ENST00000379458	Transcript
MUC3A	0	.	GRCh38	chr7	100959649	100959649	+	Missense_Mutation	SNP	G	G	A	rs73714247		SKNSH_S7	NORMAL	G	G																c.7870N>A	p.Val2624Met	p.V2624M	ENST00000379458	2/12	608	433	175				MUC3A,missense_variant,p.Val2624Met,ENST00000379458,NM_005960.1;MUC3A,missense_variant,p.Val2624Met,ENST00000483366,;RP11-395B7.2,downstream_gene_variant,,ENST00000618276,;RP11-395B7.2,downstream_gene_variant,,ENST00000610769,;MUC3A,missense_variant,p.Val563Met,ENST00000414964,;	A	ENSG00000169894	ENST00000379458	Transcript
MUC3A	0	.	GRCh38	chr7	100959664	100959664	+	Missense_Mutation	SNP	G	G	T	rs73398735		SKNSH_S7	NORMAL	G	G																c.7885N>T	p.Val2629Phe	p.V2629F	ENST00000379458	2/12	601	416	185				MUC3A,missense_variant,p.Val2629Phe,ENST00000379458,NM_005960.1;MUC3A,missense_variant,p.Val2629Phe,ENST00000483366,;RP11-395B7.2,downstream_gene_variant,,ENST00000618276,;RP11-395B7.2,downstream_gene_variant,,ENST00000610769,;MUC3A,missense_variant,p.Val568Phe,ENST00000414964,;	T	ENSG00000169894	ENST00000379458	Transcript
MUC3A	0	.	GRCh38	chr7	100959713	100959713	+	Missense_Mutation	SNP	C	C	T	rs75365561		SKNSH_S7	NORMAL	C	C																c.7934N>T	p.Thr2645Ile	p.T2645I	ENST00000379458	2/12	613	409	204				MUC3A,missense_variant,p.Thr2645Ile,ENST00000379458,NM_005960.1;MUC3A,missense_variant,p.Thr2645Ile,ENST00000483366,;RP11-395B7.2,downstream_gene_variant,,ENST00000618276,;RP11-395B7.2,downstream_gene_variant,,ENST00000610769,;MUC3A,missense_variant,p.Thr584Ile,ENST00000414964,;	T	ENSG00000169894	ENST00000379458	Transcript
MUC3A	0	.	GRCh38	chr7	100959889	100959889	+	Missense_Mutation	SNP	T	T	G	rs76249962		SKNSH_S7	NORMAL	T	T																c.8110N>G	p.Ser2704Ala	p.S2704A	ENST00000379458	2/12	552	376	176				MUC3A,missense_variant,p.Ser2704Ala,ENST00000379458,NM_005960.1;MUC3A,missense_variant,p.Ser2704Ala,ENST00000483366,;RP11-395B7.2,downstream_gene_variant,,ENST00000618276,;RP11-395B7.2,downstream_gene_variant,,ENST00000610769,;MUC3A,missense_variant,p.Ser643Ala,ENST00000414964,;	G	ENSG00000169894	ENST00000379458	Transcript
MUC3A	0	.	GRCh38	chr7	100959988	100959988	+	Missense_Mutation	SNP	G	G	T	rs62483699		SKNSH_S7	NORMAL	G	G																c.8209N>T	p.Ala2737Ser	p.A2737S	ENST00000379458	2/12	573	387	186				MUC3A,missense_variant,p.Ala2737Ser,ENST00000379458,NM_005960.1;MUC3A,missense_variant,p.Ala2737Ser,ENST00000483366,;RP11-395B7.2,downstream_gene_variant,,ENST00000618276,;RP11-395B7.2,downstream_gene_variant,,ENST00000610769,;MUC3A,missense_variant,p.Ala676Ser,ENST00000414964,;	T	ENSG00000169894	ENST00000379458	Transcript
MUC3A	0	.	GRCh38	chr7	100960006	100960006	+	Missense_Mutation	SNP	T	T	C	rs62483700		SKNSH_S7	NORMAL	T	T																c.8227N>C	p.Ser2743Pro	p.S2743P	ENST00000379458	2/12	574	367	207				MUC3A,missense_variant,p.Ser2743Pro,ENST00000379458,NM_005960.1;MUC3A,missense_variant,p.Ser2743Pro,ENST00000483366,;RP11-395B7.2,downstream_gene_variant,,ENST00000618276,;RP11-395B7.2,downstream_gene_variant,,ENST00000610769,;MUC3A,missense_variant,p.Ser682Pro,ENST00000414964,;	C	ENSG00000169894	ENST00000379458	Transcript
MUC3A	0	.	GRCh38	chr7	100960283	100960283	+	Missense_Mutation	SNP	T	T	C	rs73714259		SKNSH_S7	NORMAL	T	T																c.8504N>C	p.Met2835Thr	p.M2835T	ENST00000379458	2/12	757	496	260				MUC3A,missense_variant,p.Met2835Thr,ENST00000379458,NM_005960.1;MUC3A,missense_variant,p.Met2835Thr,ENST00000483366,;RP11-395B7.2,downstream_gene_variant,,ENST00000618276,;RP11-395B7.2,downstream_gene_variant,,ENST00000610769,;MUC3A,missense_variant,p.Met774Thr,ENST00000414964,;	C	ENSG00000169894	ENST00000379458	Transcript
MUC3A	0	.	GRCh38	chr7	100960306	100960306	+	Missense_Mutation	SNP	T	T	A	rs76244845		SKNSH_S7	NORMAL	T	T																c.8527N>A	p.Ser2843Thr	p.S2843T	ENST00000379458	2/12	782	513	269				MUC3A,missense_variant,p.Ser2843Thr,ENST00000379458,NM_005960.1;MUC3A,missense_variant,p.Ser2843Thr,ENST00000483366,;RP11-395B7.2,downstream_gene_variant,,ENST00000618276,;RP11-395B7.2,downstream_gene_variant,,ENST00000610769,;MUC3A,missense_variant,p.Ser782Thr,ENST00000414964,;	A	ENSG00000169894	ENST00000379458	Transcript
MUC3A	0	.	GRCh38	chr7	100960307	100960307	+	Missense_Mutation	SNP	C	C	T	rs78685360		SKNSH_S7	NORMAL	C	C																c.8528N>T	p.Ser2843Leu	p.S2843L	ENST00000379458	2/12	780	512	268				MUC3A,missense_variant,p.Ser2843Leu,ENST00000379458,NM_005960.1;MUC3A,missense_variant,p.Ser2843Leu,ENST00000483366,;RP11-395B7.2,downstream_gene_variant,,ENST00000618276,;RP11-395B7.2,downstream_gene_variant,,ENST00000610769,;MUC3A,missense_variant,p.Ser782Leu,ENST00000414964,;	T	ENSG00000169894	ENST00000379458	Transcript
MUC3A	0	.	GRCh38	chr7	100960406	100960406	+	Missense_Mutation	SNP	G	G	A	rs73163758		SKNSH_S7	NORMAL	G	G																c.8627N>A	p.Ser2876Asn	p.S2876N	ENST00000379458	2/12	696	404	291				MUC3A,missense_variant,p.Ser2876Asn,ENST00000379458,NM_005960.1;MUC3A,missense_variant,p.Ser2876Asn,ENST00000483366,;RP11-395B7.2,downstream_gene_variant,,ENST00000618276,;RP11-395B7.2,downstream_gene_variant,,ENST00000610769,;MUC3A,missense_variant,p.Ser815Asn,ENST00000414964,;	A	ENSG00000169894	ENST00000379458	Transcript
MUC3A	0	.	GRCh38	chr7	100960420	100960420	+	Missense_Mutation	SNP	C	C	A	rs73163760		SKNSH_S7	NORMAL	C	C																c.8641N>A	p.Leu2881Ile	p.L2881I	ENST00000379458	2/12	667	392	275				MUC3A,missense_variant,p.Leu2881Ile,ENST00000379458,NM_005960.1;MUC3A,missense_variant,p.Leu2881Ile,ENST00000483366,;RP11-395B7.2,downstream_gene_variant,,ENST00000618276,;RP11-395B7.2,downstream_gene_variant,,ENST00000610769,;MUC3A,missense_variant,p.Leu820Ile,ENST00000414964,;	A	ENSG00000169894	ENST00000379458	Transcript
MUC3A	0	.	GRCh38	chr7	100960528	100960528	+	Missense_Mutation	SNP	A	A	G	rs75471530		SKNSH_S7	NORMAL	A	A																c.8749N>G	p.Thr2917Ala	p.T2917A	ENST00000379458	2/12	439	254	184				MUC3A,missense_variant,p.Thr2917Ala,ENST00000379458,NM_005960.1;MUC3A,missense_variant,p.Thr2917Ala,ENST00000483366,;RP11-395B7.2,downstream_gene_variant,,ENST00000618276,;RP11-395B7.2,downstream_gene_variant,,ENST00000610769,;MUC3A,missense_variant,p.Thr856Ala,ENST00000414964,;	G	ENSG00000169894	ENST00000379458	Transcript
MUC3A	0	.	GRCh38	chr7	100960546	100960546	+	Missense_Mutation	SNP	C	C	T	rs73163764		SKNSH_S7	NORMAL	C	C																c.8767N>T	p.Pro2923Ser	p.P2923S	ENST00000379458	2/12	453	263	190				MUC3A,missense_variant,p.Pro2923Ser,ENST00000379458,NM_005960.1;MUC3A,missense_variant,p.Pro2923Ser,ENST00000483366,;RP11-395B7.2,downstream_gene_variant,,ENST00000618276,;RP11-395B7.2,downstream_gene_variant,,ENST00000610769,;MUC3A,missense_variant,p.Pro862Ser,ENST00000414964,;	T	ENSG00000169894	ENST00000379458	Transcript
MUC3A	0	.	GRCh38	chr7	100960582	100960582	+	Missense_Mutation	SNP	T	T	A	rs75799835		SKNSH_S7	NORMAL	T	T																c.8803N>A	p.Ser2935Thr	p.S2935T	ENST00000379458	2/12	503	284	219				MUC3A,missense_variant,p.Ser2935Thr,ENST00000379458,NM_005960.1;MUC3A,missense_variant,p.Ser2935Thr,ENST00000483366,;RP11-395B7.2,downstream_gene_variant,,ENST00000618276,;RP11-395B7.2,downstream_gene_variant,,ENST00000610769,;MUC3A,missense_variant,p.Ser874Thr,ENST00000414964,;	A	ENSG00000169894	ENST00000379458	Transcript
MUC3A	0	.	GRCh38	chr7	100960598	100960598	+	Missense_Mutation	SNP	G	G	C	rs74529310		SKNSH_S7	NORMAL	G	G																c.8819N>C	p.Arg2940Pro	p.R2940P	ENST00000379458	2/12	558	309	249				MUC3A,missense_variant,p.Arg2940Pro,ENST00000379458,NM_005960.1;MUC3A,missense_variant,p.Arg2940Pro,ENST00000483366,;RP11-395B7.2,downstream_gene_variant,,ENST00000618276,;RP11-395B7.2,downstream_gene_variant,,ENST00000610769,;MUC3A,missense_variant,p.Arg879Pro,ENST00000414964,;	C	ENSG00000169894	ENST00000379458	Transcript
MUC3A	0	.	GRCh38	chr7	100960609	100960609	+	Nonsense_Mutation	SNP	C	C	T	rs79874934		SKNSH_S7	NORMAL	C	C																c.8830N>T	p.Gln2944Ter	p.Q2944*	ENST00000379458	2/12	591	343	248				MUC3A,stop_gained,p.Gln2944Ter,ENST00000379458,NM_005960.1;MUC3A,stop_gained,p.Gln2944Ter,ENST00000483366,;RP11-395B7.2,downstream_gene_variant,,ENST00000618276,;RP11-395B7.2,downstream_gene_variant,,ENST00000610769,;MUC3A,stop_gained,p.Gln883Ter,ENST00000414964,;	T	ENSG00000169894	ENST00000379458	Transcript
MUC3A	0	.	GRCh38	chr7	100960610	100960610	+	Missense_Mutation	SNP	A	A	G	rs75517157		SKNSH_S7	NORMAL	A	A																c.8831N>G	p.Gln2944Arg	p.Q2944R	ENST00000379458	2/12	594	344	250				MUC3A,missense_variant,p.Gln2944Arg,ENST00000379458,NM_005960.1;MUC3A,missense_variant,p.Gln2944Arg,ENST00000483366,;RP11-395B7.2,downstream_gene_variant,,ENST00000618276,;RP11-395B7.2,downstream_gene_variant,,ENST00000610769,;MUC3A,missense_variant,p.Gln883Arg,ENST00000414964,;	G	ENSG00000169894	ENST00000379458	Transcript
MUC3A	0	.	GRCh38	chr7	100964820	100964820	+	Missense_Mutation	SNP	T	T	C	rs6960868		SKNSH_S7	NORMAL	T	T																c.9359N>C	p.Val3120Ala	p.V3120A	ENST00000379458	6/12	317	184	133				MUC3A,missense_variant,p.Val3120Ala,ENST00000379458,NM_005960.1;MUC3A,missense_variant,p.Val3120Ala,ENST00000483366,;MUC12,upstream_gene_variant,,ENST00000379442,;MUC12,upstream_gene_variant,,ENST00000536621,NM_001164462.1;RP11-395B7.2,non_coding_transcript_exon_variant,,ENST00000618276,;RP11-395B7.2,non_coding_transcript_exon_variant,,ENST00000610769,;MUC3A,3_prime_UTR_variant,,ENST00000414964,;…	C	ENSG00000169894	ENST00000379458	Transcript
MUC3A	0	.	GRCh38	chr7	100965345	100965345	+	Missense_Mutation	SNP	C	C	A	rs73714276		SKNSH_S7	NORMAL	C	C																c.9446N>A	p.Ala3149Glu	p.A3149E	ENST00000379458	7/12	496	296	200				MUC3A,missense_variant,p.Ala3149Glu,ENST00000379458,NM_005960.1;MUC3A,missense_variant,p.Ala3149Glu,ENST00000483366,;MUC12,upstream_gene_variant,,ENST00000379442,;MUC12,upstream_gene_variant,,ENST00000536621,NM_001164462.1;RP11-395B7.2,non_coding_transcript_exon_variant,,ENST00000618276,;RP11-395B7.2,non_coding_transcript_exon_variant,,ENST00000610769,;MUC3A,splice_region_variant,,ENST00000414964…	A	ENSG00000169894	ENST00000379458	Transcript
MUC3A	0	.	GRCh38	chr7	100965859	100965859	+	Missense_Mutation	SNP	A	A	G	rs73163797		SKNSH_S7	NORMAL	A	A																c.9604N>G	p.Thr3202Ala	p.T3202A	ENST00000379458	8/12	409	259	150				MUC3A,missense_variant,p.Thr3202Ala,ENST00000379458,NM_005960.1;MUC3A,missense_variant,p.Thr3202Ala,ENST00000483366,;MUC12,upstream_gene_variant,,ENST00000379442,;MUC12,upstream_gene_variant,,ENST00000536621,NM_001164462.1;RP11-395B7.2,non_coding_transcript_exon_variant,,ENST00000610769,;RP11-395B7.2,intron_variant,,ENST00000618276,;MUC3A,3_prime_UTR_variant,,ENST00000414964,;MUC3A,upstream_gene_…	G	ENSG00000169894	ENST00000379458	Transcript
MUC3A	0	.	GRCh38	chr7	100966916	100966916	+	Missense_Mutation	SNP	T	T	C	rs10258821		SKNSH_S7	NORMAL	T	T																c.9895N>C	p.Tyr3299His	p.Y3299H	ENST00000379458	11/12	324	167	157				MUC3A,missense_variant,p.Tyr3299His,ENST00000379458,NM_005960.1;MUC3A,missense_variant,p.Tyr3241His,ENST00000483366,;MUC12,upstream_gene_variant,,ENST00000379442,;MUC12,upstream_gene_variant,,ENST00000536621,NM_001164462.1;RP11-395B7.2,intron_variant,,ENST00000618276,;RP11-395B7.2,upstream_gene_variant,,ENST00000610769,;MUC3A,3_prime_UTR_variant,,ENST00000414964,;MUC3A,non_coding_transcript_exon_…	C	ENSG00000169894	ENST00000379458	Transcript
MUC12	0	.	GRCh38	chr7	100969671	100969671	+	Missense_Mutation	SNP	G	G	A	rs79881008		SKNSH_S7	NORMAL	G	G																c.49N>A	p.Val17Ile	p.V17I	ENST00000536621	1/12	128	65	63				MUC12,missense_variant,p.Val17Ile,ENST00000379442,;MUC12,missense_variant,p.Val17Ile,ENST00000536621,NM_001164462.1;MUC3A,downstream_gene_variant,,ENST00000379458,NM_005960.1;MUC3A,downstream_gene_variant,,ENST00000483366,;RP11-395B7.2,upstream_gene_variant,,ENST00000618276,;RP11-395B7.2,upstream_gene_variant,,ENST00000610769,;MUC3A,downstream_gene_variant,,ENST00000414964,;MUC3A,downstream_gene_…	A	ENSG00000205277	ENST00000536621	Transcript
MUC12	0	.	GRCh38	chr7	100969680	100969680	+	Missense_Mutation	SNP	G	G	C	rs78487486		SKNSH_S7	NORMAL	G	G																c.58N>C	p.Val20Leu	p.V20L	ENST00000536621	1/12	118	67	51				MUC12,missense_variant,p.Val20Leu,ENST00000379442,;MUC12,missense_variant,p.Val20Leu,ENST00000536621,NM_001164462.1;MUC3A,downstream_gene_variant,,ENST00000379458,NM_005960.1;MUC3A,downstream_gene_variant,,ENST00000483366,;RP11-395B7.2,upstream_gene_variant,,ENST00000618276,;RP11-395B7.2,upstream_gene_variant,,ENST00000610769,;MUC3A,downstream_gene_variant,,ENST00000414964,;MUC3A,downstream_gene_…	C	ENSG00000205277	ENST00000536621	Transcript
MUC12	0	.	GRCh38	chr7	100993127	100993127	+	Missense_Mutation	SNP	G	A	A	rs142190605		SKNSH_S7	NORMAL	G	G																c.2564N>A	p.Arg855His	p.R855H	ENST00000536621	2/12	189	1	188				MUC12,missense_variant,p.Arg998His,ENST00000379442,;MUC12,missense_variant,p.Arg855His,ENST00000536621,NM_001164462.1;	A	ENSG00000205277	ENST00000536621	Transcript
MUC12	0	.	GRCh38	chr7	100995475	100995475	+	Missense_Mutation	SNP	A	G	G	rs75280441		SKNSH_S7	NORMAL	A	A																c.4912N>G	p.Ser1638Gly	p.S1638G	ENST00000536621	2/12	108	9	99				MUC12,missense_variant,p.Ser1781Gly,ENST00000379442,;MUC12,missense_variant,p.Ser1638Gly,ENST00000536621,NM_001164462.1;	G	ENSG00000205277	ENST00000536621	Transcript
MUC12	0	.	GRCh38	chr7	100996075	100996075	+	Missense_Mutation	SNP	C	C	A	rs200583897		SKNSH_S7	NORMAL	C	C																c.5512N>A	p.Pro1838Thr	p.P1838T	ENST00000536621	2/12	42	23	19				MUC12,missense_variant,p.Pro1981Thr,ENST00000379442,;MUC12,missense_variant,p.Pro1838Thr,ENST00000536621,NM_001164462.1;	A	ENSG00000205277	ENST00000536621	Transcript
MUC12	0	.	GRCh38	chr7	100996259	100996259	+	Missense_Mutation	SNP	C	C	T	rs199570440		SKNSH_S7	NORMAL	C	C																c.5696N>T	p.Thr1899Met	p.T1899M	ENST00000536621	2/12	416	279	137				MUC12,missense_variant,p.Thr2042Met,ENST00000379442,;MUC12,missense_variant,p.Thr1899Met,ENST00000536621,NM_001164462.1;	T	ENSG00000205277	ENST00000536621	Transcript
MUC12	0	.	GRCh38	chr7	100998211	100998211	+	Missense_Mutation	SNP	A	A	G	rs145971361		SKNSH_S7	NORMAL	A	A																c.7648N>G	p.Thr2550Ala	p.T2550A	ENST00000536621	2/12	11	2	9				MUC12,missense_variant,p.Thr2693Ala,ENST00000379442,;MUC12,missense_variant,p.Thr2550Ala,ENST00000536621,NM_001164462.1;	G	ENSG00000205277	ENST00000536621	Transcript
MUC12	0	.	GRCh38	chr7	100999705	100999705	+	Missense_Mutation	SNP	G	G	A	rs149850933		SKNSH_S7	NORMAL	G	G																c.9142N>A	p.Glu3048Lys	p.E3048K	ENST00000536621	2/12	115	69	46				MUC12,missense_variant,p.Glu3191Lys,ENST00000379442,;MUC12,missense_variant,p.Glu3048Lys,ENST00000536621,NM_001164462.1;	A	ENSG00000205277	ENST00000536621	Transcript
MUC12	0	.	GRCh38	chr7	101000746	101000746	+	Missense_Mutation	SNP	C	C	A	rs140825627		SKNSH_S7	NORMAL	C	C																c.10183N>A	p.Pro3395Thr	p.P3395T	ENST00000536621	2/12	1004	360	643				MUC12,missense_variant,p.Pro3538Thr,ENST00000379442,;MUC12,missense_variant,p.Pro3395Thr,ENST00000536621,NM_001164462.1;	A	ENSG00000205277	ENST00000536621	Transcript
MUC12	0	.	GRCh38	chr7	101000930	101000930	+	Missense_Mutation	SNP	C	C	T	rs56147919		SKNSH_S7	NORMAL	C	C																c.10367N>T	p.Thr3456Met	p.T3456M	ENST00000536621	2/12	408	273	135				MUC12,missense_variant,p.Thr3599Met,ENST00000379442,;MUC12,missense_variant,p.Thr3456Met,ENST00000536621,NM_001164462.1;	T	ENSG00000205277	ENST00000536621	Transcript
MUC12	0	.	GRCh38	chr7	101002244	101002244	+	Missense_Mutation	SNP	A	C	C	rs140153344		SKNSH_S7	NORMAL	A	A																c.11681N>C	p.Lys3894Thr	p.K3894T	ENST00000536621	2/12	94	0	94				MUC12,missense_variant,p.Lys4037Thr,ENST00000379442,;MUC12,missense_variant,p.Lys3894Thr,ENST00000536621,NM_001164462.1;	C	ENSG00000205277	ENST00000536621	Transcript
MUC12	0	.	GRCh38	chr7	101003240	101003240	+	Missense_Mutation	SNP	T	C	C	rs61641217		SKNSH_S7	NORMAL	T	T																c.12677N>C	p.Met4226Thr	p.M4226T	ENST00000536621	2/12	145	0	145				MUC12,missense_variant,p.Met4369Thr,ENST00000379442,;MUC12,missense_variant,p.Met4226Thr,ENST00000536621,NM_001164462.1;	C	ENSG00000205277	ENST00000536621	Transcript
MUC12	0	.	GRCh38	chr7	101003995	101003995	+	Missense_Mutation	SNP	C	C	A	rs202226352		SKNSH_S7	NORMAL	C	C																c.13432N>A	p.Pro4478Thr	p.P4478T	ENST00000536621	2/12	30	12	18				MUC12,missense_variant,p.Pro4621Thr,ENST00000379442,;MUC12,missense_variant,p.Pro4478Thr,ENST00000536621,NM_001164462.1;	A	ENSG00000205277	ENST00000536621	Transcript
MUC12	0	.	GRCh38	chr7	101004267	101004267	+	Missense_Mutation	SNP	G	C	C	rs73402837		SKNSH_S7	NORMAL	G	G																c.13704N>C	p.Leu4568Phe	p.L4568F	ENST00000536621	2/12	26	0	26				MUC12,missense_variant,p.Leu4711Phe,ENST00000379442,;MUC12,missense_variant,p.Leu4568Phe,ENST00000536621,NM_001164462.1;	C	ENSG00000205277	ENST00000536621	Transcript
MUC12	0	.	GRCh38	chr7	101004284	101004284	+	Missense_Mutation	SNP	C	T	T	rs74373577		SKNSH_S7	NORMAL	C	C																c.13721N>T	p.Ser4574Leu	p.S4574L	ENST00000536621	2/12	34	0	34				MUC12,missense_variant,p.Ser4717Leu,ENST00000379442,;MUC12,missense_variant,p.Ser4574Leu,ENST00000536621,NM_001164462.1;	T	ENSG00000205277	ENST00000536621	Transcript
MUC17	0	.	GRCh38	chr7	101035329	101035329	+	Missense_Mutation	SNP	A	A	T	rs78010183		SKNSH_S7	NORMAL	A	A																c.3913N>T	p.Thr1305Ser	p.T1305S	ENST00000306151	3/13	1593	1098	495				MUC17,missense_variant,p.Thr1305Ser,ENST00000306151,NM_001040105.1;MUC17,missense_variant,p.Thr1305Ser,ENST00000379439,;	T	ENSG00000169876	ENST00000306151	Transcript
MUC17	0	.	GRCh38	chr7	101035335	101035335	+	Missense_Mutation	SNP	G	G	A	rs113959201		SKNSH_S7	NORMAL	G	G																c.3919N>A	p.Gly1307Ser	p.G1307S	ENST00000306151	3/13	1573	1076	497				MUC17,missense_variant,p.Gly1307Ser,ENST00000306151,NM_001040105.1;MUC17,missense_variant,p.Gly1307Ser,ENST00000379439,;	A	ENSG00000169876	ENST00000306151	Transcript
MUC17	0	.	GRCh38	chr7	101035341	101035341	+	Missense_Mutation	SNP	G	G	A	rs77299546		SKNSH_S7	NORMAL	G	G																c.3925N>A	p.Val1309Met	p.V1309M	ENST00000306151	3/13	1586	1097	489				MUC17,missense_variant,p.Val1309Met,ENST00000306151,NM_001040105.1;MUC17,missense_variant,p.Val1309Met,ENST00000379439,;	A	ENSG00000169876	ENST00000306151	Transcript
MUC17	0	.	GRCh38	chr7	101035973	101035973	+	Missense_Mutation	SNP	A	A	G	rs199808245		SKNSH_S7	NORMAL	A	A																c.4557N>G	p.Ile1519Met	p.I1519M	ENST00000306151	3/13	1330	975	355				MUC17,missense_variant,p.Ile1519Met,ENST00000306151,NM_001040105.1;MUC17,missense_variant,p.Ile1519Met,ENST00000379439,;	G	ENSG00000169876	ENST00000306151	Transcript
MUC17	0	.	GRCh38	chr7	101036035	101036035	+	Missense_Mutation	SNP	T	T	A	rs199509433		SKNSH_S7	NORMAL	T	T																c.4619N>A	p.Val1540Asp	p.V1540D	ENST00000306151	3/13	1946	1135	811				MUC17,missense_variant,p.Val1540Asp,ENST00000306151,NM_001040105.1;MUC17,missense_variant,p.Val1540Asp,ENST00000379439,;	A	ENSG00000169876	ENST00000306151	Transcript
MUC17	0	.	GRCh38	chr7	101036473	101036473	+	Missense_Mutation	SNP	C	C	G	rs4992073		SKNSH_S7	NORMAL	C	C																c.5057N>G	p.Thr1686Ser	p.T1686S	ENST00000306151	3/13	758	348	409				MUC17,missense_variant,p.Thr1686Ser,ENST00000306151,NM_001040105.1;MUC17,missense_variant,p.Thr1686Ser,ENST00000379439,;	G	ENSG00000169876	ENST00000306151	Transcript
MUC17	0	.	GRCh38	chr7	101039755	101039755	+	Missense_Mutation	SNP	T	T	C	rs78879527		SKNSH_S7	NORMAL	T	T																c.8339N>C	p.Ile2780Thr	p.I2780T	ENST00000306151	3/13	1643	1093	550				MUC17,missense_variant,p.Ile2780Thr,ENST00000306151,NM_001040105.1;MUC17,missense_variant,p.Ile2780Thr,ENST00000379439,;MUC17,upstream_gene_variant,,ENST00000470303,;	C	ENSG00000169876	ENST00000306151	Transcript
POLR2J3	0	.	GRCh38	chr7	102569873	102569873	+	Missense_Mutation	SNP	G	G	C	rs2522917		SKNSH_S7	NORMAL	G	G																c.102N>G	p.Ile34Met	p.I34M	ENST00000621093	2/4	645	375	270				POLR2J3,missense_variant,p.Ile34Met,ENST00000511313,;POLR2J3,missense_variant,p.Ile34Met,ENST00000613744,;POLR2J3,missense_variant,p.Ile34Met,ENST00000513506,;RP11-514P8.7,missense_variant,p.Ile129Met,ENST00000514917,;POLR2J3,missense_variant,p.Ile34Met,ENST00000513438,;POLR2J3,missense_variant,p.Ile34Met,ENST00000621093,NM_001097615.2;RASA4,downstream_gene_variant,,ENST00000538869,;POLR2J3,non_c…	C	ENSG00000168255	ENST00000621093	Transcript
RASA4	0	.	GRCh38	chr7	102605864	102605864	+	Missense_Mutation	SNP	T	C	C	rs11547189		SKNSH_S7	NORMAL	T	T																c.422N>G	p.Glu141Gly	p.E141G	ENST00000262940	5/21	28	0	28				RASA4,missense_variant,p.Glu141Gly,ENST00000262940,NM_006989.5;RASA4,missense_variant,p.Glu69Gly,ENST00000461209,;RASA4,missense_variant,p.Glu141Gly,ENST00000449970,NM_001079877.2;RASA4,missense_variant,p.Glu69Gly,ENST00000462172,;RASA4,missense_variant,p.Glu122Gly,ENST00000522801,;RASA4,missense_variant,p.Glu69Gly,ENST00000520042,;RASA4,intron_variant,,ENST00000521076,;RP11-514P8.6,3_prime_UTR_v…	C	ENSG00000105808	ENST00000262940	Transcript
FAM185A	0	.	GRCh38	chr7	102749386	102749386	+	Missense_Mutation	SNP	G	C	C	rs28695887		SKNSH_S7	NORMAL	G	G																c.179N>C	p.Gly60Ala	p.G60A	ENST00000413034	1/8	161	0	161				FAM185A,missense_variant,p.Gly60Ala,ENST00000409231,NM_001145269.1;FAM185A,missense_variant,p.Gly60Ala,ENST00000413034,NM_001145268.1;FAM185A,missense_variant,p.Gly60Ala,ENST00000418198,;FAM185A,non_coding_transcript_exon_variant,,ENST00000481697,;FAM185A,intron_variant,,ENST00000487807,;FAM185A,upstream_gene_variant,,ENST00000496790,;FAM185A,missense_variant,p.Gly60Ala,ENST00000442873,;FAM185A,m…	C	ENSG00000222011	ENST00000413034	Transcript
LAMB1	0	.	GRCh38	chr7	107923986	107923987	+	Frame_Shift_Ins	INS	-	TA	TA	novel		SKNSH_S7	NORMAL	-	-																c.5325_5326insTA	p.Ser1776Ter	p.S1776*	ENST00000222399	34/34	306	0	306				LAMB1,frameshift_variant,p.Ser1800Ter,ENST00000393561,;LAMB1,frameshift_variant,p.Ser1776Ter,ENST00000222399,NM_002291.2;DLD,downstream_gene_variant,,ENST00000205402,NM_000108.4;DLD,downstream_gene_variant,,ENST00000440410,NM_001289751.1,NM_001289750.1;DLD,downstream_gene_variant,,ENST00000437604,NM_001289752.1;LAMB1,non_coding_transcript_exon_variant,,ENST00000472714,;DLD,intron_variant,,ENST000…	TA	ENSG00000091136	ENST00000222399	Transcript
LAMB1	0	.	GRCh38	chr7	107959786	107959786	+	Missense_Mutation	SNP	T	C	C	rs774101766		SKNSH_S7	NORMAL	T	T																c.2363N>G	p.Asn788Ser	p.N788S	ENST00000222399	19/34	396	1	395				LAMB1,missense_variant,p.Asn812Ser,ENST00000393561,;LAMB1,missense_variant,p.Asn788Ser,ENST00000222399,NM_002291.2;LAMB1,missense_variant,p.Asn788Ser,ENST00000393560,;	C	ENSG00000091136	ENST00000222399	Transcript
NRCAM	0	.	GRCh38	chr7	108180375	108180375	+	Missense_Mutation	SNP	T	C	C	rs34721383		SKNSH_S7	NORMAL	T	T																c.2699N>G	p.Glu900Gly	p.E900G	ENST00000379028	25/33	347	0	347				NRCAM,missense_variant,p.Glu900Gly,ENST00000379028,;NRCAM,missense_variant,p.Glu900Gly,ENST00000413765,NM_001193582.1;NRCAM,missense_variant,p.Glu884Gly,ENST00000351718,NM_005010.4;NRCAM,missense_variant,p.Glu881Gly,ENST00000379024,NM_001193583.1,NM_001193584.1;NRCAM,missense_variant,p.Glu900Gly,ENST00000425651,NM_001037132.2;NRCAM,missense_variant,p.Glu895Gly,ENST00000379022,;NRCAM,intron_varian…	C	ENSG00000091129	ENST00000379028	Transcript
ATP6V1F	0	.	GRCh38	chr7	128862918	128862918	+	Missense_Mutation	SNP	G	G	T	rs147175274		SKNSH_S7	NORMAL	G	G																c.14N>T	p.Gly5Val	p.G5V	ENST00000492758	1/3	255	105	150				ATP6V1F,missense_variant,p.Gly5Val,ENST00000492758,NM_001198909.1;ATP6V1F,missense_variant,p.Gly5Val,ENST00000249289,NM_004231.3;FLNC,downstream_gene_variant,,ENST00000325888,NM_001458.4;FLNC,downstream_gene_variant,,ENST00000346177,NM_001127487.1;RP11-309L24.4,upstream_gene_variant,,ENST00000609480,NM_001195150.1;RP11-309L24.2,upstream_gene_variant,,ENST00000469965,;KCP,non_coding_transcript_exo…	T	ENSG00000128524	ENST00000492758	Transcript
RP11-309L24.4	0	.	GRCh38	chr7	128866579	128866580	+	Frame_Shift_Ins	INS	-	-	C	novel		SKNSH_S7	NORMAL	-	-																c.170_171insC	p.Lys59GlnfsTer43	p.K59Qfs*43	ENST00000609480	1/2	610	476	134				RP11-309L24.4,frameshift_variant,p.Lys59GlnfsTer43,ENST00000609480,NM_001195150.1;ATP6V1F,downstream_gene_variant,,ENST00000492758,NM_001198909.1;ATP6V1F,downstream_gene_variant,,ENST00000249289,NM_004231.3;RP11-309L24.2,upstream_gene_variant,,ENST00000469965,;KCP,intron_variant,,ENST00000492679,;	C	ENSG00000272899	ENST00000609480	Transcript
KLF14	0	.	GRCh38	chr7	130733862	130733862	+	Missense_Mutation	SNP	G	G	A	rs111400400		SKNSH_S7	NORMAL	G	G																c.172N>T	p.Pro58Ser	p.P58S	ENST00000583337	1/1	97	33	64				KLF14,missense_variant,p.Pro58Ser,ENST00000583337,NM_138693.3;	A	ENSG00000266265	ENST00000583337	Transcript
KLF14	0	.	GRCh38	chr7	130733894	130733894	+	Missense_Mutation	SNP	G	G	T	novel		SKNSH_S7	NORMAL	G	G																c.140N>A	p.Pro47Gln	p.P47Q	ENST00000583337	1/1	112	38	74				KLF14,missense_variant,p.Pro47Gln,ENST00000583337,NM_138693.3;	T	ENSG00000266265	ENST00000583337	Transcript
KIAA1147	0	.	GRCh38	chr7	141665223	141665223	+	Missense_Mutation	SNP	T	T	C	novel		SKNSH_S7	NORMAL	T	T																c.916N>G	p.Ile306Val	p.I306V	ENST00000536163	6/9	456	320	136				KIAA1147,missense_variant,p.Ile306Val,ENST00000536163,NM_001080392.1;KIAA1147,missense_variant,p.Ile202Val,ENST00000482493,;RP5-894A10.6,upstream_gene_variant,,ENST00000602609,;	C	ENSG00000257093	ENST00000536163	Transcript
MGAM2	0	.	GRCh38	chr7	142136592	142136592	+	Missense_Mutation	SNP	G	G	T	novel		SKNSH_S7	NORMAL	G	G																c.799N>T	p.Ala267Ser	p.A267S	ENST00000477922	8/48	627	458	169				MGAM2,missense_variant,p.Ala267Ser,ENST00000477922,NM_001293626.1;MGAM2,missense_variant,p.Ala267Ser,ENST00000550469,;	T	ENSG00000257743	ENST00000477922	Transcript
PRSS1	0	.	GRCh38	chr7	142750558	142750558	+	Missense_Mutation	SNP	C	C	G	rs200665515		SKNSH_S7	NORMAL	C	C																c.44N>G	p.Ala15Gly	p.A15G	ENST00000311737	2/5	955	711	244				PRSS1,missense_variant,p.Ala15Gly,ENST00000486171,;PRSS1,missense_variant,p.Ala15Gly,ENST00000612126,;PRSS1,missense_variant,p.Ala15Gly,ENST00000311737,NM_002769.4;PRSS1,missense_variant,p.Ala15Gly,ENST00000619214,;TRBC2,intron_variant,,ENST00000637077,;TRBC2,intron_variant,,ENST00000610416,;TRBC2,intron_variant,,ENST00000636844,;PRSS1,upstream_gene_variant,,ENST00000492062,;PRSS1,non_coding_tran…	G	ENSG00000204983	ENST00000311737	Transcript
PRSS1	0	.	GRCh38	chr7	142750561	142750561	+	Missense_Mutation	SNP	C	C	T	rs202003805		SKNSH_S7	NORMAL	C	C																c.47N>T	p.Ala16Val	p.A16V	ENST00000311737	2/5	972	690	282				PRSS1,missense_variant,p.Ala16Val,ENST00000486171,;PRSS1,missense_variant,p.Ala16Val,ENST00000612126,;PRSS1,missense_variant,p.Ala16Val,ENST00000311737,NM_002769.4;PRSS1,missense_variant,p.Ala16Val,ENST00000619214,;TRBC2,intron_variant,,ENST00000637077,;TRBC2,intron_variant,,ENST00000610416,;TRBC2,intron_variant,,ENST00000636844,;PRSS1,upstream_gene_variant,,ENST00000492062,;PRSS1,non_coding_tran…	T	ENSG00000204983	ENST00000311737	Transcript
PRSS1	0	.	GRCh38	chr7	142750563	142750563	+	Missense_Mutation	SNP	C	C	T	rs770782578		SKNSH_S7	NORMAL	C	C																c.49N>T	p.Pro17Ser	p.P17S	ENST00000311737	2/5	992	744	248				PRSS1,missense_variant,p.Pro17Ser,ENST00000486171,;PRSS1,missense_variant,p.Pro17Ser,ENST00000612126,;PRSS1,missense_variant,p.Pro17Ser,ENST00000311737,NM_002769.4;PRSS1,missense_variant,p.Pro17Ser,ENST00000619214,;TRBC2,intron_variant,,ENST00000637077,;TRBC2,intron_variant,,ENST00000610416,;TRBC2,intron_variant,,ENST00000636844,;PRSS1,upstream_gene_variant,,ENST00000492062,;PRSS1,non_coding_tran…	T	ENSG00000204983	ENST00000311737	Transcript
PRSS1	0	.	GRCh38	chr7	142751776	142751776	+	Missense_Mutation	SNP	G	G	A	rs757111793		SKNSH_S7	NORMAL	G	G																c.203N>A	p.Arg68His	p.R68H	ENST00000311737	3/5	376	261	115				PRSS1,missense_variant,p.Arg82His,ENST00000486171,;PRSS1,missense_variant,p.Arg68His,ENST00000612126,;PRSS1,missense_variant,p.Arg68His,ENST00000311737,NM_002769.4;PRSS1,missense_variant,p.Arg68His,ENST00000619214,;PRSS1,missense_variant,p.Arg18His,ENST00000492062,;TRBC2,intron_variant,,ENST00000637077,;TRBC2,intron_variant,,ENST00000610416,;TRBC2,intron_variant,,ENST00000636844,;PRSS1,non_coding…	A	ENSG00000204983	ENST00000311737	Transcript
PRSS1	0	.	GRCh38	chr7	142752476	142752476	+	Missense_Mutation	SNP	G	G	C	novel		SKNSH_S7	NORMAL	G	G																c.500N>C	p.Ser167Thr	p.S167T	ENST00000311737	4/5	845	551	294				PRSS1,missense_variant,p.Ser181Thr,ENST00000486171,;PRSS1,missense_variant,p.Ser167Thr,ENST00000612126,;PRSS1,missense_variant,p.Ser167Thr,ENST00000311737,NM_002769.4;PRSS1,missense_variant,p.Ser157Thr,ENST00000619214,;PRSS1,missense_variant,p.Ser117Thr,ENST00000492062,;TRBC2,intron_variant,,ENST00000637077,;TRBC2,intron_variant,,ENST00000610416,;TRBC2,intron_variant,,ENST00000636844,;PRSS1,non_c…	C	ENSG00000204983	ENST00000311737	Transcript
PRSS1	0	.	GRCh38	chr7	142752490	142752490	+	Missense_Mutation	SNP	G	G	A	novel		SKNSH_S7	NORMAL	G	G																c.514N>A	p.Glu172Lys	p.E172K	ENST00000311737	4/5	887	574	313				PRSS1,missense_variant,p.Glu186Lys,ENST00000486171,;PRSS1,missense_variant,p.Glu172Lys,ENST00000612126,;PRSS1,missense_variant,p.Glu172Lys,ENST00000311737,NM_002769.4;PRSS1,missense_variant,p.Glu162Lys,ENST00000619214,;PRSS1,missense_variant,p.Glu122Lys,ENST00000492062,;TRBC2,intron_variant,,ENST00000637077,;TRBC2,intron_variant,,ENST00000610416,;TRBC2,intron_variant,,ENST00000636844,;PRSS1,non_c…	A	ENSG00000204983	ENST00000311737	Transcript
PRSS1	0	.	GRCh38	chr7	142752505	142752505	+	Nonsense_Mutation	SNP	G	G	T	novel		SKNSH_S7	NORMAL	G	G																c.529N>T	p.Gly177Ter	p.G177*	ENST00000311737	4/5	927	588	339				PRSS1,stop_gained,p.Gly191Ter,ENST00000486171,;PRSS1,stop_gained,p.Gly177Ter,ENST00000612126,;PRSS1,stop_gained,p.Gly177Ter,ENST00000311737,NM_002769.4;PRSS1,stop_gained,p.Gly167Ter,ENST00000619214,;PRSS1,stop_gained,p.Gly127Ter,ENST00000492062,;TRBC2,intron_variant,,ENST00000637077,;TRBC2,intron_variant,,ENST00000610416,;TRBC2,intron_variant,,ENST00000636844,;PRSS1,non_coding_transcript_exon_var…	T	ENSG00000204983	ENST00000311737	Transcript
PRSS1	0	.	GRCh38	chr7	142752506	142752506	+	Missense_Mutation	SNP	G	G	T	novel		SKNSH_S7	NORMAL	G	G																c.530N>T	p.Gly177Val	p.G177V	ENST00000311737	4/5	925	588	337				PRSS1,missense_variant,p.Gly191Val,ENST00000486171,;PRSS1,missense_variant,p.Gly177Val,ENST00000612126,;PRSS1,missense_variant,p.Gly177Val,ENST00000311737,NM_002769.4;PRSS1,missense_variant,p.Gly167Val,ENST00000619214,;PRSS1,missense_variant,p.Gly127Val,ENST00000492062,;TRBC2,intron_variant,,ENST00000637077,;TRBC2,intron_variant,,ENST00000610416,;TRBC2,intron_variant,,ENST00000636844,;PRSS1,non_c…	T	ENSG00000204983	ENST00000311737	Transcript
PRSS1	0	.	GRCh38	chr7	142752522	142752522	+	Missense_Mutation	SNP	C	C	G	novel		SKNSH_S7	NORMAL	C	C																c.546N>G	p.Asn182Lys	p.N182K	ENST00000311737	4/5	985	612	373				PRSS1,missense_variant,p.Asn196Lys,ENST00000486171,;PRSS1,missense_variant,p.Asn182Lys,ENST00000612126,;PRSS1,missense_variant,p.Asn182Lys,ENST00000311737,NM_002769.4;PRSS1,missense_variant,p.Asn172Lys,ENST00000619214,;PRSS1,missense_variant,p.Asn132Lys,ENST00000492062,;TRBC2,intron_variant,,ENST00000637077,;TRBC2,intron_variant,,ENST00000610416,;TRBC2,intron_variant,,ENST00000636844,;PRSS1,non_c…	G	ENSG00000204983	ENST00000311737	Transcript
PRSS2	0	.	GRCh38	chr7	142772055	142772055	+	Missense_Mutation	SNP	C	C	T	rs377017470		SKNSH_S7	NORMAL	C	C																c.47N>T	p.Ala16Val	p.A16V	ENST00000633969	2/6	867	590	276				PRSS2,missense_variant,p.Ala16Val,ENST00000633969,NM_001303414.1;PRSS2,missense_variant,p.Ala16Val,ENST00000632998,;PRSS2,missense_variant,p.Ala16Val,ENST00000632805,;PRSS2,missense_variant,p.Ala16Val,ENST00000539842,NM_002770.3;TRBC2,intron_variant,,ENST00000637077,;TRBC2,intron_variant,,ENST00000610416,;TRBC2,intron_variant,,ENST00000636844,;PRSS2,upstream_gene_variant,,ENST00000618750,;PRSS2,n…	T	ENSG00000275896	ENST00000633969	Transcript
PRSS2	0	.	GRCh38	chr7	142772094	142772094	+	Missense_Mutation	SNP	T	T	C	rs201779716		SKNSH_S7	NORMAL	T	T																c.86N>C	p.Ile29Thr	p.I29T	ENST00000633969	2/6	1367	808	414				PRSS2,missense_variant,p.Ile29Thr,ENST00000633969,NM_001303414.1;PRSS2,missense_variant,p.Ile29Thr,ENST00000632998,;PRSS2,missense_variant,p.Ile29Thr,ENST00000632805,;PRSS2,missense_variant,p.Ile29Thr,ENST00000539842,NM_002770.3;TRBC2,intron_variant,,ENST00000637077,;TRBC2,intron_variant,,ENST00000610416,;TRBC2,intron_variant,,ENST00000636844,;PRSS2,upstream_gene_variant,,ENST00000618750,;PRSS2,n…	C	ENSG00000275896	ENST00000633969	Transcript
PRSS2	0	.	GRCh38	chr7	142772142	142772142	+	Missense_Mutation	SNP	A	A	C	rs199512312		SKNSH_S7	NORMAL	A	A																c.134N>C	p.Tyr45Ser	p.Y45S	ENST00000633969	2/6	1448	1025	423				PRSS2,missense_variant,p.Tyr45Ser,ENST00000633969,NM_001303414.1;PRSS2,missense_variant,p.Tyr45Ser,ENST00000632998,;PRSS2,missense_variant,p.Tyr45Ser,ENST00000632805,;PRSS2,missense_variant,p.Tyr45Ser,ENST00000539842,NM_002770.3;TRBC2,intron_variant,,ENST00000637077,;TRBC2,intron_variant,,ENST00000610416,;TRBC2,intron_variant,,ENST00000636844,;PRSS2,upstream_gene_variant,,ENST00000618750,;PRSS2,n…	C	ENSG00000275896	ENST00000633969	Transcript
PRSS2	0	.	GRCh38	chr7	142772174	142772174	+	Missense_Mutation	SNP	C	C	A	novel		SKNSH_S7	NORMAL	C	C																c.166N>A	p.Gln56Lys	p.Q56K	ENST00000633969	2/6	1141	797	343				PRSS2,missense_variant,p.Gln56Lys,ENST00000633969,NM_001303414.1;PRSS2,missense_variant,p.Gln56Lys,ENST00000632998,;PRSS2,missense_variant,p.Gln56Lys,ENST00000632805,;PRSS2,missense_variant,p.Gln56Lys,ENST00000539842,NM_002770.3;TRBC2,intron_variant,,ENST00000637077,;TRBC2,intron_variant,,ENST00000610416,;TRBC2,intron_variant,,ENST00000636844,;PRSS2,non_coding_transcript_exon_variant,,ENST0000061…	A	ENSG00000275896	ENST00000633969	Transcript
PRSS2	0	.	GRCh38	chr7	142773267	142773267	+	Missense_Mutation	SNP	C	C	T	rs762157233		SKNSH_S7	NORMAL	C	C																c.244N>T	p.Arg82Cys	p.R82C	ENST00000633969	4/6	408	279	129				PRSS2,missense_variant,p.Arg82Cys,ENST00000633969,NM_001303414.1;PRSS2,missense_variant,p.Arg68Cys,ENST00000632998,;PRSS2,missense_variant,p.Arg82Cys,ENST00000632805,;PRSS2,missense_variant,p.Arg68Cys,ENST00000539842,NM_002770.3;TRBC2,intron_variant,,ENST00000637077,;TRBC2,intron_variant,,ENST00000610416,;TRBC2,intron_variant,,ENST00000636844,;PRSS2,splice_region_variant,,ENST00000618750,;PRSS2,d…	T	ENSG00000275896	ENST00000633969	Transcript
PRSS2	0	.	GRCh38	chr7	142773330	142773330	+	Missense_Mutation	SNP	A	A	T	rs755933499		SKNSH_S7	NORMAL	A	A																c.307N>T	p.Asn103Tyr	p.N103Y	ENST00000633969	4/6	840	578	261				PRSS2,missense_variant,p.Asn103Tyr,ENST00000633969,NM_001303414.1;PRSS2,missense_variant,p.Asn89Tyr,ENST00000632998,;PRSS2,missense_variant,p.Asn103Tyr,ENST00000632805,;PRSS2,missense_variant,p.Asn89Tyr,ENST00000539842,NM_002770.3;TRBC2,intron_variant,,ENST00000637077,;TRBC2,intron_variant,,ENST00000610416,;TRBC2,intron_variant,,ENST00000636844,;PRSS2,non_coding_transcript_exon_variant,,ENST00000…	T	ENSG00000275896	ENST00000633969	Transcript
PRSS2	0	.	GRCh38	chr7	142773337	142773337	+	Missense_Mutation	SNP	C	C	T	rs768157031		SKNSH_S7	NORMAL	C	C																c.314N>T	p.Ala105Val	p.A105V	ENST00000633969	4/6	888	615	273				PRSS2,missense_variant,p.Ala105Val,ENST00000633969,NM_001303414.1;PRSS2,missense_variant,p.Ala91Val,ENST00000632998,;PRSS2,missense_variant,p.Ala105Val,ENST00000632805,;PRSS2,missense_variant,p.Ala91Val,ENST00000539842,NM_002770.3;TRBC2,intron_variant,,ENST00000637077,;TRBC2,intron_variant,,ENST00000610416,;TRBC2,intron_variant,,ENST00000636844,;PRSS2,non_coding_transcript_exon_variant,,ENST00000…	T	ENSG00000275896	ENST00000633969	Transcript
PRSS2	0	.	GRCh38	chr7	142773369	142773369	+	Missense_Mutation	SNP	C	C	T	novel		SKNSH_S7	NORMAL	C	C																c.346N>T	p.Arg116Trp	p.R116W	ENST00000633969	4/6	972	710	262				PRSS2,missense_variant,p.Arg116Trp,ENST00000633969,NM_001303414.1;PRSS2,missense_variant,p.Arg102Trp,ENST00000632998,;PRSS2,missense_variant,p.Arg116Trp,ENST00000632805,;PRSS2,missense_variant,p.Arg102Trp,ENST00000539842,NM_002770.3;TRBC2,intron_variant,,ENST00000637077,;TRBC2,intron_variant,,ENST00000610416,;TRBC2,intron_variant,,ENST00000636844,;PRSS2,non_coding_transcript_exon_variant,,ENST000…	T	ENSG00000275896	ENST00000633969	Transcript
PRSS2	0	.	GRCh38	chr7	142773976	142773976	+	Missense_Mutation	SNP	G	G	A	novel		SKNSH_S7	NORMAL	G	G																c.554N>A	p.Cys185Tyr	p.C185Y	ENST00000633969	5/6	1201	730	471				PRSS2,missense_variant,p.Cys185Tyr,ENST00000633969,NM_001303414.1;PRSS2,missense_variant,p.Cys171Tyr,ENST00000632998,;PRSS2,missense_variant,p.Cys170Tyr,ENST00000632805,;PRSS2,missense_variant,p.Cys171Tyr,ENST00000539842,NM_002770.3;TRBC2,intron_variant,,ENST00000637077,;TRBC2,intron_variant,,ENST00000610416,;TRBC2,intron_variant,,ENST00000636844,;PRSS2,non_coding_transcript_exon_variant,,ENST000…	A	ENSG00000275896	ENST00000633969	Transcript
EPHB6	0	.	GRCh38	chr7	142865498	142865498	+	Missense_Mutation	SNP	G	T	T	rs8177146		SKNSH_S7	NORMAL	G	G																c.973N>T	p.Ala325Ser	p.A325S	ENST00000619012	8/20	213	0	213				EPHB6,missense_variant,p.Ala325Ser,ENST00000619012,;EPHB6,missense_variant,p.Ala325Ser,ENST00000422643,NM_004445.5;EPHB6,missense_variant,p.Ala32Ser,ENST00000411471,NM_001280795.2,NM_001280794.2;EPHB6,upstream_gene_variant,,ENST00000476059,;EPHB6,upstream_gene_variant,,ENST00000617632,;EPHB6,downstream_gene_variant,,ENST00000497095,;EPHB6,3_prime_UTR_variant,,ENST00000614832,;EPHB6,3_prime_UTR_va…	T	ENSG00000106123	ENST00000619012	Transcript
TRPV5	0	.	GRCh38	chr7	142912583	142912583	+	Missense_Mutation	SNP	T	C	C	rs4252499		SKNSH_S7	NORMAL	T	T																c.1687N>G	p.Thr563Ala	p.T563A	ENST00000265310	13/15	534	0	534				TRPV5,missense_variant,p.Thr563Ala,ENST00000265310,NM_019841.6;TRPV5,missense_variant,p.Thr508Ala,ENST00000439304,;	C	ENSG00000127412	ENST00000265310	Transcript
TRPV5	0	.	GRCh38	chr7	142929454	142929454	+	Missense_Mutation	SNP	T	C	C	rs4236480		SKNSH_S7	NORMAL	T	T																c.461N>G	p.His154Arg	p.H154R	ENST00000265310	4/15	633	0	633				TRPV5,missense_variant,p.His154Arg,ENST00000265310,NM_019841.6;TRPV5,missense_variant,p.His154Arg,ENST00000442623,;TRPV5,missense_variant,p.His148Arg,ENST00000439304,;	C	ENSG00000127412	ENST00000265310	Transcript
ZYX	0	.	GRCh38	chr7	143388875	143388875	+	Missense_Mutation	SNP	C	C	T	rs41277425		SKNSH_S7	NORMAL	C	C																c.1423N>T	p.Arg475Cys	p.R475C	ENST00000322764	8/10	557	379	178				ZYX,missense_variant,p.Arg475Cys,ENST00000322764,NM_003461.4,NM_001010972.1;ZYX,missense_variant,p.Arg318Cys,ENST00000392910,;ZYX,missense_variant,p.Arg443Cys,ENST00000354434,;ZYX,missense_variant,p.Arg165Cys,ENST00000446634,;EPHA1,downstream_gene_variant,,ENST00000275815,NM_005232.4;EPHA1,downstream_gene_variant,,ENST00000458129,;EPHA1,downstream_gene_variant,,ENST00000488068,;ZYX,downstream_gen…	T	ENSG00000159840	ENST00000322764	Transcript
CTAGE15	0	.	GRCh38	chr7	143572680	143572680	+	Missense_Mutation	SNP	C	C	T	rs1731345		SKNSH_S7	NORMAL	C	C																c.863N>T	p.Thr288Met	p.T288M	ENST00000420911	1/1	186	84	102				CTAGE15,missense_variant,p.Thr288Met,ENST00000420911,NM_001008747.2;RNU6-162P,upstream_gene_variant,,ENST00000516228,;	T	ENSG00000271079	ENST00000420911	Transcript
CTAGE15	0	.	GRCh38	chr7	143573079	143573079	+	Missense_Mutation	SNP	A	A	G	rs62484910		SKNSH_S7	NORMAL	A	A																c.1262N>G	p.Glu421Gly	p.E421G	ENST00000420911	1/1	955	332	623				CTAGE15,missense_variant,p.Glu421Gly,ENST00000420911,NM_001008747.2;RNU6-162P,upstream_gene_variant,,ENST00000516228,;	G	ENSG00000271079	ENST00000420911	Transcript
TCAF2	0	.	GRCh38	chr7	143719852	143719852	+	Missense_Mutation	SNP	C	C	T	rs62486260		SKNSH_S7	NORMAL	C	C																c.793N>T	p.Arg265Trp	p.R265W	ENST00000444908	3/7	49	25	24				TCAF2,missense_variant,p.Arg265Trp,ENST00000441159,;TCAF2,missense_variant,p.Arg265Trp,ENST00000444908,NM_001130025.1;TCAF2,missense_variant,p.Arg265Trp,ENST00000357344,NM_173678.2;TCAF2,missense_variant,p.Arg101Trp,ENST00000411935,;TCAF2,missense_variant,p.Arg101Trp,ENST00000425618,NM_001130026.2;TCAF2,missense_variant,p.Arg80Trp,ENST00000518791,;RP11-298A10.1,intron_variant,,ENST00000636919,;RP…	T	ENSG00000170379	ENST00000444908	Transcript
TCAF2	0	.	GRCh38	chr7	143719990	143719990	+	Missense_Mutation	SNP	T	T	C	rs62486261		SKNSH_S7	NORMAL	T	T																c.931N>C	p.Cys311Arg	p.C311R	ENST00000444908	3/7	388	259	129				TCAF2,missense_variant,p.Cys311Arg,ENST00000441159,;TCAF2,missense_variant,p.Cys311Arg,ENST00000444908,NM_001130025.1;TCAF2,missense_variant,p.Cys311Arg,ENST00000357344,NM_173678.2;TCAF2,missense_variant,p.Cys147Arg,ENST00000411935,;TCAF2,missense_variant,p.Cys147Arg,ENST00000425618,NM_001130026.2;TCAF2,missense_variant,p.Cys126Arg,ENST00000518791,;RP11-298A10.1,intron_variant,,ENST00000636919,;R…	C	ENSG00000170379	ENST00000444908	Transcript
CTAGE8	0	.	GRCh38	chr7	144267174	144267174	+	Missense_Mutation	SNP	A	A	G	rs62484795		SKNSH_S7	NORMAL	A	A																c.2077N>C	p.Phe693Leu	p.F693L	ENST00000487179	1/1	653	187	466				CTAGE8,missense_variant,p.Phe693Leu,ENST00000487179,NM_001278507.1;OR2A1-AS1,intron_variant,,ENST00000463561,;OR2A1-AS1,intron_variant,,ENST00000476560,;OR2A1-AS1,intron_variant,,ENST00000487102,;OR2A1-AS1,intron_variant,,ENST00000478806,;RP4-545C24.1,intron_variant,,ENST00000460955,;OR2A1-AS1,intron_variant,,ENST00000489488,;OR2A1-AS1,intron_variant,,ENST00000461843,;	G	ENSG00000244693	ENST00000487179	Transcript
OR2A1	0	.	GRCh38	chr7	144318627	144318627	+	Missense_Mutation	SNP	C	G	G	rs201568948		SKNSH_S7	NORMAL	C	C																c.503N>G	p.Ser168Cys	p.S168C	ENST00000408951	1/1	178	0	178				OR2A1,missense_variant,p.Ser168Cys,ENST00000408951,NM_001005287.1;OR2A1-AS1,intron_variant,,ENST00000463561,;OR2A1-AS1,intron_variant,,ENST00000486094,;OR2A1-AS1,intron_variant,,ENST00000476560,;OR2A1-AS1,intron_variant,,ENST00000487102,;OR2A1-AS1,intron_variant,,ENST00000475089,;OR2A1-AS1,intron_variant,,ENST00000478806,;OR2A1-AS1,intron_variant,,ENST00000488041,;OR2A1-AS1,intron_variant,,ENST00…	G	ENSG00000221970	ENST00000408951	Transcript
ARHGEF5	0	.	GRCh38	chr7	144362670	144362671	+	Frame_Shift_Ins	INS	-	-	TGGAGGCTGAGGAGGCCCAGCG	rs766185415		SKNSH_S7	NORMAL	-	-																c.1_2insTGGAGGCTGAGGAGGCCCAGCG	p.Ala10GlyfsTer2	p.A10Gfs*2	ENST00000056217	2/15	522	398	124				ARHGEF5,frameshift_variant,p.Ala10GlyfsTer2,ENST00000056217,NM_005435.3;ARHGEF5,frameshift_variant,p.Ala10GlyfsTer2,ENST00000498580,;ARHGEF5,upstream_gene_variant,,ENST00000474817,;ARHGEF5,upstream_gene_variant,,ENST00000471847,;	TGGAGGCTGAGGAGGCCCAGCG	ENSG00000050327	ENST00000056217	Transcript
C7orf33	0	.	GRCh38	chr7	148591124	148591124	+	Missense_Mutation	SNP	C	C	A	novel		SKNSH_S7	NORMAL	C	C																c.199N>A	p.His67Asn	p.H67N	ENST00000307003	1/3	352	244	108				C7orf33,missense_variant,p.His67Asn,ENST00000307003,NM_145304.3;	A	ENSG00000170279	ENST00000307003	Transcript
SSPO	0	.	GRCh38	chr7	149818100	149818101	+	Nonsense_Mutation	INS	-	A	A	novel		SKNSH_S7	NORMAL	-	-																c.11581_11582insA	p.Tyr3861Ter	p.Y3861*	ENST00000378016	79/107	244	0	244				SSPO,stop_gained,p.Tyr3861Ter,ENST00000378016,NM_198455.2;SSPO,non_coding_transcript_exon_variant,,ENST00000623373,;SSPO,upstream_gene_variant,,ENST00000492965,;SSPO,upstream_gene_variant,,ENST00000488835,;SSPO,upstream_gene_variant,,ENST00000461331,;	A	ENSG00000197558	ENST00000378016	Transcript
SSPO	0	.	GRCh38	chr7	149819365	149819365	+	Missense_Mutation	SNP	G	G	A	rs762994032		SKNSH_S7	NORMAL	G	G																c.11863N>A	p.Ala3955Thr	p.A3955T	ENST00000378016	82/107	147	84	63				SSPO,missense_variant,p.Ala3955Thr,ENST00000378016,NM_198455.2;SSPO,non_coding_transcript_exon_variant,,ENST00000623373,;SSPO,upstream_gene_variant,,ENST00000492965,;SSPO,upstream_gene_variant,,ENST00000488835,;SSPO,upstream_gene_variant,,ENST00000461331,;SSPO,upstream_gene_variant,,ENST00000465639,;	A	ENSG00000197558	ENST00000378016	Transcript
AGAP3	0	.	GRCh38	chr7	151086831	151086832	+	Frame_Shift_Ins	INS	-	-	GGGG	novel		SKNSH_S7	NORMAL	-	-																c.90_91insGGGG	p.Val31GlyfsTer100	p.V31Gfs*100	ENST00000397238	1/18	55	17	38				AGAP3,frameshift_variant,p.Val31GlyfsTer100,ENST00000397238,NM_031946.6;AGAP3,frameshift_variant,p.Val31GlyfsTer100,ENST00000473312,NM_001042535.3;AGAP3,frameshift_variant,p.Val31GlyfsTer100,ENST00000479901,NM_001308304.1;AGAP3,intron_variant,,ENST00000622464,;AGAP3,intron_variant,,ENST00000463381,NM_001281300.1;TMUB1,upstream_gene_variant,,ENST00000392818,NM_031434.3;TMUB1,upstream_gene_variant,…	GGGG	ENSG00000133612	ENST00000397238	Transcript
ASB10	0	.	GRCh38	chr7	151181424	151181424	+	Missense_Mutation	SNP	C	C	G	rs104886474		SKNSH_S7	NORMAL	C	C																c.619N>C	p.Val207Leu	p.V207L	ENST00000420175	3/6	378	141	237				ASB10,missense_variant,p.Val207Leu,ENST00000275838,NM_001142460.1;ASB10,missense_variant,p.Val192Leu,ENST00000377867,NM_080871.3;ASB10,missense_variant,p.Val207Leu,ENST00000420175,NM_001142459.1;	G	ENSG00000146926	ENST00000420175	Transcript
IQCA1L	0	.	GRCh38	chr7	151195598	151195598	+	Frame_Shift_Del	DEL	C	C	-	novel		SKNSH_S7	NORMAL	C	C																c.1375delN	p.Glu459LysfsTer4	p.E459Kfs*4	ENST00000615129	11/19	456	313	143				IQCA1L,frameshift_variant,p.Glu459LysfsTer4,ENST00000615129,NM_001304419.1;IQCA1L,3_prime_UTR_variant,,ENST00000613681,;IQCA1L,upstream_gene_variant,,ENST00000611102,;	-	ENSG00000278685	ENST00000615129	Transcript
KMT2C	0	.	GRCh38	chr7	152179876	152179876	+	Missense_Mutation	SNP	G	G	C	novel		SKNSH_S7	NORMAL	G	G																c.7400N>G	p.Pro2467Arg	p.P2467R	ENST00000262189	37/59	450	306	144				KMT2C,missense_variant,p.Pro2467Arg,ENST00000262189,NM_170606.2;KMT2C,missense_variant,p.Pro2467Arg,ENST00000355193,;KMT2C,missense_variant,p.Pro105Arg,ENST00000558665,;KMT2C,upstream_gene_variant,,ENST00000360104,;KMT2C,3_prime_UTR_variant,,ENST00000558084,;KMT2C,non_coding_transcript_exon_variant,,ENST00000473186,;	C	ENSG00000055609	ENST00000262189	Transcript
KMT2C	0	.	GRCh38	chr7	152229936	152229936	+	Missense_Mutation	SNP	C	C	A	rs28522267		SKNSH_S7	NORMAL	C	C																c.2963N>T	p.Cys988Phe	p.C988F	ENST00000262189	18/59	603	392	211				KMT2C,missense_variant,p.Cys988Phe,ENST00000262189,NM_170606.2;KMT2C,missense_variant,p.Cys988Phe,ENST00000355193,;KMT2C,missense_variant,p.Cys144Phe,ENST00000418673,;KMT2C,3_prime_UTR_variant,,ENST00000558084,;KMT2C,non_coding_transcript_exon_variant,,ENST00000473186,;	A	ENSG00000055609	ENST00000262189	Transcript
KMT2C	0	.	GRCh38	chr7	152247922	152247922	+	Missense_Mutation	SNP	C	C	T	rs2479172		SKNSH_S7	NORMAL	C	C																c.2512N>A	p.Gly838Ser	p.G838S	ENST00000262189	14/59	647	420	226				KMT2C,missense_variant,p.Gly838Ser,ENST00000262189,NM_170606.2;KMT2C,missense_variant,p.Gly838Ser,ENST00000355193,;KMT2C,missense_variant,p.Gly34Ser,ENST00000418673,;KMT2C,3_prime_UTR_variant,,ENST00000558084,;	T	ENSG00000055609	ENST00000262189	Transcript
KMT2C	0	.	GRCh38	chr7	152273771	152273771	+	Missense_Mutation	SNP	T	T	A	rs10454320		SKNSH_S7	NORMAL	T	T																c.946N>T	p.Thr316Ser	p.T316S	ENST00000262189	7/59	857	539	318				KMT2C,missense_variant,p.Thr316Ser,ENST00000262189,NM_170606.2;KMT2C,missense_variant,p.Thr316Ser,ENST00000355193,;KMT2C,missense_variant,p.Thr316Ser,ENST00000558084,;	A	ENSG00000055609	ENST00000262189	Transcript
MYOM2	0	.	GRCh38	chr8	2101041	2101041	+	Missense_Mutation	SNP	G	G	A	rs968381		SKNSH_S7	NORMAL	G	G																c.2606G>A	p.Ser869Asn	p.S869N	ENST00000262113	20/37	117	68	49				MYOM2,missense_variant,p.Ser869Asn,ENST00000262113,NM_003970.3;MYOM2,missense_variant,p.Ser294Asn,ENST00000523438,;MYOM2,non_coding_transcript_exon_variant,,ENST00000518203,;MYOM2,non_coding_transcript_exon_variant,,ENST00000519372,;MYOM2,upstream_gene_variant,,ENST00000517520,;	A	ENSG00000036448	ENST00000262113	Transcript
ZNF705G	0	.	GRCh38	chr8	7358172	7358172	+	Missense_Mutation	SNP	A	A	G	rs9693671		SKNSH_S7	NORMAL	A	A																c.707T>C	p.Val236Ala	p.V236A	ENST00000400156	7/7	909	441	468				ZNF705G,missense_variant,p.Val236Ala,ENST00000400156,NM_001164457.1;FAM66B,upstream_gene_variant,,ENST00000606573,;FAM66B,upstream_gene_variant,,ENST00000529456,;	G	ENSG00000215372	ENST00000400156	Transcript
ZNF705G	0	.	GRCh38	chr8	7360315	7360315	+	Missense_Mutation	SNP	A	A	C	rs3989701		SKNSH_S7	NORMAL	A	A																c.157T>G	p.Ser53Ala	p.S53A	ENST00000400156	5/7	804	444	360				ZNF705G,missense_variant,p.Ser53Ala,ENST00000400156,NM_001164457.1;FAM66B,upstream_gene_variant,,ENST00000606573,;FAM66B,upstream_gene_variant,,ENST00000529456,;	C	ENSG00000215372	ENST00000400156	Transcript
ZNF705G	0	.	GRCh38	chr8	7361110	7361110	+	Missense_Mutation	SNP	C	C	T	rs3989698		SKNSH_S7	NORMAL	C	C																c.139G>A	p.Gly47Arg	p.G47R	ENST00000400156	4/7	785	440	345				ZNF705G,missense_variant,p.Gly47Arg,ENST00000400156,NM_001164457.1;	T	ENSG00000215372	ENST00000400156	Transcript
ZNF705G	0	.	GRCh38	chr8	7361230	7361230	+	Missense_Mutation	SNP	G	G	C	rs3989697		SKNSH_S7	NORMAL	G	G																c.19C>G	p.Leu7Val	p.L7V	ENST00000400156	4/7	558	386	172				ZNF705G,missense_variant,p.Leu7Val,ENST00000400156,NM_001164457.1;	C	ENSG00000215372	ENST00000400156	Transcript
SPAG11B	0	.	GRCh38	chr8	7450864	7450864	+	Missense_Mutation	SNP	T	C	C	rs1042797		SKNSH_S7	NORMAL	T	T																c.251A>G	p.His84Arg	p.H84R	ENST00000398462	3/3	314	0	314				SPAG11B,missense_variant,p.His84Arg,ENST00000398462,NM_058201.2;SPAG11B,missense_variant,p.His84Arg,ENST00000359758,NM_058200.2;SPAG11B,missense_variant,p.His31Arg,ENST00000458665,NM_058207.2;SPAG11B,3_prime_UTR_variant,,ENST00000297498,NM_016512.3;SPAG11B,3_prime_UTR_variant,,ENST00000528168,NM_058206.3;SPAG11B,intron_variant,,ENST00000361111,NM_058202.2;SPAG11B,intron_variant,,ENST00000528943,;…	C	ENSG00000164871	ENST00000398462	Transcript
PRR23D1	0	.	GRCh38	chr8	7541250	7541250	+	Missense_Mutation	SNP	T	T	G	rs2737502		SKNSH_S7	NORMAL	T	T																c.210T>G	p.Asn70Lys	p.N70K	ENST00000533250	4/4	130	60	70				PRR23D1,missense_variant,p.Asn70Lys,ENST00000533250,NM_001282479.1;	G	ENSG00000255251	ENST00000533250	Transcript
DEFB107A	0	.	GRCh38	chr8	7815604	7815604	+	Missense_Mutation	SNP	C	A	A	rs200631345		SKNSH_S7	NORMAL	C	C																c.25G>T	p.Val9Phe	p.V9F	ENST00000335021	1/2	89	0	89				DEFB107A,missense_variant,p.Val9Phe,ENST00000335021,NM_001037668.1;	A	ENSG00000186572	ENST00000335021	Transcript
DEFB104A	0	.	GRCh38	chr8	7836512	7836512	+	Missense_Mutation	SNP	A	A	G	rs2680507		SKNSH_S7	NORMAL	A	A																c.28A>G	p.Ile10Val	p.I10V	ENST00000314265	1/2	132	91	41				DEFB104A,missense_variant,p.Ile10Val,ENST00000314265,NM_080389.2;	G	ENSG00000176782	ENST00000314265	Transcript
DEFB104A	0	.	GRCh38	chr8	7841088	7841088	+	Missense_Mutation	SNP	G	G	A	rs140952426		SKNSH_S7	NORMAL	G	G																c.113G>A	p.Arg38Gln	p.R38Q	ENST00000314265	2/2	180	98	82				DEFB104A,missense_variant,p.Arg38Gln,ENST00000314265,NM_080389.2;	A	ENSG00000176782	ENST00000314265	Transcript
RP1L1	0	.	GRCh38	chr8	10610115	10610115	+	Missense_Mutation	SNP	T	T	A	rs141205444		SKNSH_S7	NORMAL	T	T																c.3983A>T	p.Glu1328Val	p.E1328V	ENST00000382483	4/4	371	152	219				RP1L1,missense_variant,p.Glu1328Val,ENST00000382483,NM_178857.5;	A	ENSG00000183638	ENST00000382483	Transcript
RP1L1	0	.	GRCh38	chr8	10610116	10610116	+	Missense_Mutation	SNP	C	C	T	rs141046710		SKNSH_S7	NORMAL	C	C																c.3982G>A	p.Glu1328Lys	p.E1328K	ENST00000382483	4/4	376	148	228				RP1L1,missense_variant,p.Glu1328Lys,ENST00000382483,NM_178857.5;	T	ENSG00000183638	ENST00000382483	Transcript
RP1L1	0	.	GRCh38	chr8	10610118	10610118	+	Missense_Mutation	SNP	G	G	A	rs143544262		SKNSH_S7	NORMAL	G	G																c.3980C>T	p.Thr1327Ile	p.T1327I	ENST00000382483	4/4	352	144	208				RP1L1,missense_variant,p.Thr1327Ile,ENST00000382483,NM_178857.5;	A	ENSG00000183638	ENST00000382483	Transcript
RP1L1	0	.	GRCh38	chr8	10610119	10610119	+	Missense_Mutation	SNP	T	T	C	rs139405108		SKNSH_S7	NORMAL	T	T																c.3979A>G	p.Thr1327Ala	p.T1327A	ENST00000382483	4/4	367	146	221				RP1L1,missense_variant,p.Thr1327Ala,ENST00000382483,NM_178857.5;	C	ENSG00000183638	ENST00000382483	Transcript
RP1L1	0	.	GRCh38	chr8	10610127	10610127	+	Missense_Mutation	SNP	T	T	C	rs4240659		SKNSH_S7	NORMAL	T	T																c.3971A>G	p.Glu1324Gly	p.E1324G	ENST00000382483	4/4	345	133	212				RP1L1,missense_variant,p.Glu1324Gly,ENST00000382483,NM_178857.5;	C	ENSG00000183638	ENST00000382483	Transcript
RP1L1	0	.	GRCh38	chr8	10610142	10610142	+	Missense_Mutation	SNP	G	G	C	rs4840501		SKNSH_S7	NORMAL	G	G																c.3956C>G	p.Ala1319Gly	p.A1319G	ENST00000382483	4/4	378	119	259				RP1L1,missense_variant,p.Ala1319Gly,ENST00000382483,NM_178857.5;	C	ENSG00000183638	ENST00000382483	Transcript
RP1L1	0	.	GRCh38	chr8	10610143	10610143	+	Missense_Mutation	SNP	C	C	T	rs73201156		SKNSH_S7	NORMAL	C	C																c.3955G>A	p.Ala1319Thr	p.A1319T	ENST00000382483	4/4	377	281	96				RP1L1,missense_variant,p.Ala1319Thr,ENST00000382483,NM_178857.5;	T	ENSG00000183638	ENST00000382483	Transcript
FAM86B1	0	.	GRCh38	chr8	12186708	12186708	+	Missense_Mutation	SNP	G	G	C	rs201723492		SKNSH_S7	NORMAL	G	G																c.366C>G	p.Phe122Leu	p.F122L	ENST00000448228	4/7	64	40	24				FAM86B1,missense_variant,p.Phe122Leu,ENST00000448228,NM_001083537.1;FAM86B1,missense_variant,p.Phe156Leu,ENST00000533852,;FAM86B1,missense_variant,p.Phe94Leu,ENST00000524571,;FAM86B1,missense_variant,p.Phe122Leu,ENST00000534520,;FAM86B1,missense_variant,p.Phe156Leu,ENST00000533513,;FAM86B1,stop_gained,p.Ser54Ter,ENST00000431227,;FAM86B1,missense_variant,p.Phe122Leu,ENST00000340537,;FAM86B1,missen…	C	ENSG00000186523	ENST00000448228	Transcript
FAM86B2	0	.	GRCh38	chr8	12434084	12434084	+	Missense_Mutation	SNP	C	C	A	rs146321506		SKNSH_S7	NORMAL	C	C																c.127G>T	p.Asp43Tyr	p.D43Y	ENST00000262365	2/8	397	164	233				FAM86B2,missense_variant,p.Asp43Tyr,ENST00000262365,NM_001137610.1;FAM86B2,missense_variant,p.Asp43Tyr,ENST00000527331,;FAM86B2,missense_variant,p.Asp43Tyr,ENST00000532480,;FAM86B2,5_prime_UTR_variant,,ENST00000309608,;	A	ENSG00000145002	ENST00000262365	Transcript
VPS37A	0	.	GRCh38	chr8	17274932	17274932	+	Missense_Mutation	SNP	A	A	T	rs17502618		SKNSH_S7	NORMAL	A	A																c.616A>T	p.Ile206Phe	p.I206F	ENST00000324849	5/12	251	144	107				VPS37A,missense_variant,p.Ile206Phe,ENST00000324849,NM_152415.2;VPS37A,missense_variant,p.Ile181Phe,ENST00000521829,NM_001145152.1;VPS37A,upstream_gene_variant,,ENST00000521976,;VPS37A,missense_variant,p.Ile206Phe,ENST00000520140,;VPS37A,3_prime_UTR_variant,,ENST00000425020,;	T	ENSG00000155975	ENST00000324849	Transcript
INTS10	0	.	GRCh38	chr8	19823925	19823925	+	Missense_Mutation	SNP	G	G	T	rs190252104		SKNSH_S7	NORMAL	G	G																c.717G>T	p.Lys239Asn	p.K239N	ENST00000397977	7/17	338	181	157				INTS10,missense_variant,p.Lys239Asn,ENST00000397977,NM_018142.2;INTS10,missense_variant,p.Lys36Asn,ENST00000523846,;INTS10,non_coding_transcript_exon_variant,,ENST00000522806,;INTS10,downstream_gene_variant,,ENST00000521758,;INTS10,non_coding_transcript_exon_variant,,ENST00000522081,;INTS10,upstream_gene_variant,,ENST00000521357,;INTS10,downstream_gene_variant,,ENST00000522114,;INTS10,upstream_ge…	T	ENSG00000104613	ENST00000397977	Transcript
CHRNA2	0	.	GRCh38	chr8	27463112	27463112	+	Missense_Mutation	SNP	G	G	C	rs772465304		SKNSH_S7	NORMAL	G	G																c.1331C>G	p.Ser444Cys	p.S444C	ENST00000407991	6/7	322	173	149				CHRNA2,missense_variant,p.Ser444Cys,ENST00000407991,NM_000742.3;CHRNA2,missense_variant,p.Ser422Cys,ENST00000520933,;CHRNA2,missense_variant,p.Ser429Cys,ENST00000240132,NM_001282455.1;PTK2B,downstream_gene_variant,,ENST00000397501,NM_173174.2;PTK2B,downstream_gene_variant,,ENST00000346049,NM_173176.2,NM_004103.4;PTK2B,downstream_gene_variant,,ENST00000420218,NM_173175.2;PTK2B,downstream_gene_vari…	C	ENSG00000120903	ENST00000407991	Transcript
NUGGC	0	.	GRCh38	chr8	28056036	28056036	+	Nonsense_Mutation	SNP	G	G	A	rs753815960		SKNSH_S7	NORMAL	G	G																c.1135C>T	p.Arg379Ter	p.R379*	ENST00000413272	10/19	120	62	58				NUGGC,stop_gained,p.Arg379Ter,ENST00000413272,NM_001010906.1;	A	ENSG00000189233	ENST00000413272	Transcript
KAT6A	0	.	GRCh38	chr8	42048385	42048385	+	Missense_Mutation	SNP	T	T	C	rs200651017		SKNSH_S7	NORMAL	T	T																c.593A>G	p.Lys198Arg	p.K198R	ENST00000396930	3/18	111	49	62				KAT6A,missense_variant,p.Lys198Arg,ENST00000396930,;KAT6A,missense_variant,p.Lys198Arg,ENST00000406337,;KAT6A,missense_variant,p.Lys198Arg,ENST00000265713,NM_006766.4;KAT6A,missense_variant,p.Lys198Arg,ENST00000485568,NM_001305878.1;KAT6A,downstream_gene_variant,,ENST00000426524,;SNORD112,upstream_gene_variant,,ENST00000459551,;	C	ENSG00000083168	ENST00000396930	Transcript
SOX17	0	.	GRCh38	chr8	54458177	54458177	+	Missense_Mutation	SNP	G	G	C	novel		SKNSH_S7	NORMAL	G	G																c.39G>C	p.Gln13His	p.Q13H	ENST00000297316	1/2	188	86	102				SOX17,missense_variant,p.Gln13His,ENST00000297316,NM_022454.3;	C	ENSG00000164736	ENST00000297316	Transcript
CYP7A1	0	.	GRCh38	chr8	58500061	58500061	+	Missense_Mutation	SNP	G	G	A	rs147162838		SKNSH_S7	NORMAL	G	G																c.38C>T	p.Ala13Val	p.A13V	ENST00000301645	1/6	335	183	152				CYP7A1,missense_variant,p.Ala13Val,ENST00000301645,NM_000780.3;RP11-114M5.3,upstream_gene_variant,,ENST00000520812,;	A	ENSG00000167910	ENST00000301645	Transcript
NSMAF	0	.	GRCh38	chr8	58607807	58607807	+	Missense_Mutation	SNP	G	G	A	rs144608080		SKNSH_S7	NORMAL	G	G																c.814C>T	p.Arg272Cys	p.R272C	ENST00000427130	11/31	260	148	112				NSMAF,missense_variant,p.Arg241Cys,ENST00000038176,NM_003580.3;NSMAF,missense_variant,p.Arg272Cys,ENST00000427130,NM_001144772.1;NSMAF,non_coding_transcript_exon_variant,,ENST00000519858,;	A	ENSG00000035681	ENST00000427130	Transcript
MYBL1	0	.	GRCh38	chr8	66566093	66566093	+	Missense_Mutation	SNP	T	T	C	rs200196635		SKNSH_S7	NORMAL	T	T																c.2101A>G	p.Lys701Glu	p.K701E	ENST00000522677	15/16	71	46	25				MYBL1,missense_variant,p.Lys701Glu,ENST00000522677,NM_001080416.3;MYBL1,missense_variant,p.Lys359Glu,ENST00000517885,;MYBL1,intron_variant,,ENST00000524176,NM_001144755.2,NM_001294282.1;MYBL1,intron_variant,,ENST00000522419,;	C	ENSG00000185697	ENST00000522677	Transcript
MYBL1	0	.	GRCh38	chr8	66573461	66573461	+	Missense_Mutation	SNP	G	G	A	novel		SKNSH_S7	NORMAL	G	G																c.1516C>T	p.Pro506Ser	p.P506S	ENST00000522677	11/16	510	249	261				MYBL1,missense_variant,p.Pro506Ser,ENST00000522677,NM_001080416.3;MYBL1,missense_variant,p.Pro506Ser,ENST00000524176,NM_001144755.2,NM_001294282.1;MYBL1,missense_variant,p.Pro164Ser,ENST00000517885,;	A	ENSG00000185697	ENST00000522677	Transcript
NBN	0	.	GRCh38	chr8	89971232	89971232	+	Missense_Mutation	SNP	G	G	A	rs34767364		SKNSH_S7	NORMAL	G	G																c.643C>T	p.Arg215Trp	p.R215W	ENST00000265433	6/16	92	60	32				NBN,missense_variant,p.Arg215Trp,ENST00000265433,NM_002485.4;NBN,missense_variant,p.Arg133Trp,ENST00000409330,NM_001024688.2;NBN,missense_variant,p.Arg133Trp,ENST00000517772,;NBN,missense_variant,p.Arg127Trp,ENST00000519426,;NBN,3_prime_UTR_variant,,ENST00000396252,;	A	ENSG00000104320	ENST00000265433	Transcript
FAM92A	0	.	GRCh38	chr8	93728258	93728258	+	Missense_Mutation	SNP	C	C	G	rs200614366		SKNSH_S7	NORMAL	C	C																c.831C>G	p.Asp277Glu	p.D277E	ENST00000518322	9/9	89	47	42				FAM92A,missense_variant,p.Asp277Glu,ENST00000518322,NM_145269.4;FAM92A,missense_variant,p.Asp276Glu,ENST00000620645,;FAM92A,missense_variant,p.Asp239Glu,ENST00000423990,NM_001283034.1;FAM92A,missense_variant,p.Asp122Glu,ENST00000517718,;FAM92A,missense_variant,p.Asp122Glu,ENST00000521641,;RBM12B,downstream_gene_variant,,ENST00000399300,NM_203390.2;RBM12B,downstream_gene_variant,,ENST00000517700,;…	G	ENSG00000188343	ENST00000518322	Transcript
PABPC1	0	.	GRCh38	chr8	100709584	100709584	+	Missense_Mutation	SNP	G	G	A	rs200409148		SKNSH_S7	NORMAL	G	G																c.1120C>T	p.Arg374Cys	p.R374C	ENST00000318607	8/15	324	226	98				PABPC1,missense_variant,p.Arg374Cys,ENST00000318607,NM_002568.3;PABPC1,missense_variant,p.Arg329Cys,ENST00000519004,;PABPC1,missense_variant,p.Arg342Cys,ENST00000522387,;PABPC1,missense_variant,p.Arg349Cys,ENST00000610907,;PABPC1,missense_variant,p.Arg243Cys,ENST00000519100,;PABPC1,intron_variant,,ENST00000517403,;PABPC1,upstream_gene_variant,,ENST00000520868,;PABPC1,upstream_gene_variant,,ENST00…	A	ENSG00000070756	ENST00000318607	Transcript
PABPC1	0	.	GRCh38	chr8	100709589	100709589	+	Missense_Mutation	SNP	T	T	C	rs201076736		SKNSH_S7	NORMAL	T	T																c.1115A>G	p.Glu372Gly	p.E372G	ENST00000318607	8/15	321	226	95				PABPC1,missense_variant,p.Glu372Gly,ENST00000318607,NM_002568.3;PABPC1,missense_variant,p.Glu327Gly,ENST00000519004,;PABPC1,missense_variant,p.Glu340Gly,ENST00000522387,;PABPC1,missense_variant,p.Glu347Gly,ENST00000610907,;PABPC1,missense_variant,p.Glu241Gly,ENST00000519100,;PABPC1,intron_variant,,ENST00000517403,;PABPC1,upstream_gene_variant,,ENST00000520868,;PABPC1,upstream_gene_variant,,ENST00…	C	ENSG00000070756	ENST00000318607	Transcript
PABPC1	0	.	GRCh38	chr8	100709611	100709611	+	Missense_Mutation	SNP	C	C	A	rs202074479		SKNSH_S7	NORMAL	C	C																c.1093G>T	p.Val365Leu	p.V365L	ENST00000318607	8/15	238	180	58				PABPC1,missense_variant,p.Val365Leu,ENST00000318607,NM_002568.3;PABPC1,missense_variant,p.Val320Leu,ENST00000519004,;PABPC1,missense_variant,p.Val333Leu,ENST00000522387,;PABPC1,missense_variant,p.Val340Leu,ENST00000610907,;PABPC1,missense_variant,p.Val234Leu,ENST00000519100,;PABPC1,intron_variant,,ENST00000517403,;PABPC1,upstream_gene_variant,,ENST00000520868,;PABPC1,upstream_gene_variant,,ENST00…	A	ENSG00000070756	ENST00000318607	Transcript
PKHD1L1	0	.	GRCh38	chr8	109412301	109412301	+	Missense_Mutation	SNP	G	G	T	rs141754255		SKNSH_S7	NORMAL	G	G																c.2122G>T	p.Asp708Tyr	p.D708Y	ENST00000378402	20/78	290	180	110				PKHD1L1,missense_variant,p.Asp708Tyr,ENST00000378402,NM_177531.4;	T	ENSG00000205038	ENST00000378402	Transcript
PKHD1L1	0	.	GRCh38	chr8	109486749	109486749	+	Missense_Mutation	SNP	G	G	A	rs200880307		SKNSH_S7	NORMAL	G	G																c.9808G>A	p.Gly3270Ser	p.G3270S	ENST00000378402	59/78	413	242	171				PKHD1L1,missense_variant,p.Gly3270Ser,ENST00000378402,NM_177531.4;PKHD1L1,missense_variant,p.Gly198Ser,ENST00000526472,;	A	ENSG00000205038	ENST00000378402	Transcript
ADCY8	0	.	GRCh38	chr8	131040038	131040038	+	Missense_Mutation	SNP	C	C	T	rs372280558		SKNSH_S7	NORMAL	C	C																c.296G>A	p.Arg99Gln	p.R99Q	ENST00000286355	1/18	206	120	86				ADCY8,missense_variant,p.Arg99Gln,ENST00000286355,NM_001115.2;ADCY8,missense_variant,p.Arg99Gln,ENST00000377928,;	T	ENSG00000155897	ENST00000286355	Transcript
GPR20	0	.	GRCh38	chr8	141357373	141357373	+	Missense_Mutation	SNP	G	G	A	rs371694910		SKNSH_S7	NORMAL	G	G																c.551C>T	p.Ser184Leu	p.S184L	ENST00000377741	2/2	462	222	240				GPR20,missense_variant,p.Ser184Leu,ENST00000377741,NM_005293.2;CTD-3064M3.3,upstream_gene_variant,,ENST00000562459,;	A	ENSG00000204882	ENST00000377741	Transcript
JRK	0	.	GRCh38	chr8	142664633	142664633	+	Missense_Mutation	SNP	T	C	C	rs2976399		SKNSH_S7	NORMAL	T	T																c.1426a>G	p.Arg476Gly	p.R476G	ENST00000612905	2/2	291	0	291				JRK,missense_variant,p.Arg476Gly,ENST00000612905,NM_003724.3;JRK,missense_variant,p.Arg476Gly,ENST00000614134,;JRK,missense_variant,p.Arg476Gly,ENST00000615982,NM_001279352.1;JRK,missense_variant,p.Arg476Gly,ENST00000571961,NM_001077527.2;JRK,downstream_gene_variant,,ENST00000503272,;JRK,downstream_gene_variant,,ENST00000591357,;JRK,upstream_gene_variant,,ENST00000506774,;	C	ENSG00000234616	ENST00000612905	Transcript
GPIHBP1	0	.	GRCh38	chr8	143213308	143213308	+	Missense_Mutation	SNP	T	G	G	rs11538389		SKNSH_S7	NORMAL	T	T																c.41T>G	p.Phe14Cys	p.F14C	ENST00000622500	1/4	189	0	189				GPIHBP1,missense_variant,p.Phe14Cys,ENST00000622500,NM_001301772.1,NM_178172.5;	G	ENSG00000277494	ENST00000622500	Transcript
EPPK1	0	.	GRCh38	chr8	143869028	143869028	+	Missense_Mutation	SNP	C	C	T	rs74777588		SKNSH_S7	NORMAL	C	C																c.4226G>A	p.Arg1409Gln	p.R1409Q	ENST00000615648	2/2	353	187	166				EPPK1,missense_variant,p.Arg1409Gln,ENST00000615648,NM_031308.3;EPPK1,missense_variant,p.Arg1384Gln,ENST00000568225,;	T	ENSG00000261150	ENST00000615648	Transcript
EPPK1	0	.	GRCh38	chr8	143872020	143872020	+	Missense_Mutation	SNP	G	G	A	rs140364895		SKNSH_S7	NORMAL	G	G																c.1234C>T	p.Arg412Trp	p.R412W	ENST00000615648	2/2	173	85	88				EPPK1,missense_variant,p.Arg412Trp,ENST00000615648,NM_031308.3;EPPK1,missense_variant,p.Arg387Trp,ENST00000568225,;	A	ENSG00000261150	ENST00000615648	Transcript
PLEC	0	.	GRCh38	chr8	143922662	143922662	+	Missense_Mutation	SNP	C	C	T	rs193257576		SKNSH_S7	NORMAL	C	C																c.7678G>A	p.Ala2560Thr	p.A2560T	ENST00000322810	31/32	277	166	111				PLEC,missense_variant,p.Ala2560Thr,ENST00000322810,NM_201380.3;PLEC,missense_variant,p.Ala2423Thr,ENST00000345136,NM_201384.2;PLEC,missense_variant,p.Ala2450Thr,ENST00000436759,NM_000445.4;PLEC,missense_variant,p.Ala2401Thr,ENST00000354958,NM_201379.2;PLEC,missense_variant,p.Ala2423Thr,ENST00000354589,NM_201382.3;PLEC,missense_variant,p.Ala2427Thr,ENST00000357649,NM_201383.2;PLEC,missense_variant…	T	ENSG00000178209	ENST00000322810	Transcript
SPATC1	0	.	GRCh38	chr8	144012609	144012609	+	Missense_Mutation	SNP	C	C	T	rs192803282		SKNSH_S7	NORMAL	C	C																c.94C>T	p.Arg32Trp	p.R32W	ENST00000377470	1/5	203	92	111				SPATC1,missense_variant,p.Arg32Trp,ENST00000377470,NM_198572.2;SPATC1,missense_variant,p.Arg32Trp,ENST00000447830,NM_001134374.1;PARP10,5_prime_UTR_variant,,ENST00000530478,;	T	ENSG00000186583	ENST00000377470	Transcript
FBXL6	0	.	GRCh38	chr8	144355665	144355665	+	Missense_Mutation	SNP	C	T	T			SKNSH_S7	NORMAL	C	C																c.1486G>A	p.Gly496Ser	p.G496S	ENST00000331890	9/9	222	0	221				FBXL6,missense_variant,p.Gly496Ser,ENST00000331890,NM_012162.3;FBXL6,missense_variant,p.Gly490Ser,ENST00000455319,NM_024555.5;SLC52A2,intron_variant,,ENST00000524541,;SLC52A2,upstream_gene_variant,,ENST00000532887,;SLC52A2,upstream_gene_variant,,ENST00000329994,NM_024531.4;SLC52A2,upstream_gene_variant,,ENST00000527078,;SLC52A2,upstream_gene_variant,,ENST00000402965,NM_001253815.1;SLC52A2,upstrea…	T	ENSG00000182325	ENST00000331890	Transcript
ADCK5	0	.	GRCh38	chr8	144379425	144379425	+	Missense_Mutation	SNP	C	C	A	rs6599528		SKNSH_S7	NORMAL	C	C																c.51C>A	p.Ser17Arg	p.S17R	ENST00000308860	2/15	501	302	199				ADCK5,missense_variant,p.Ser17Arg,ENST00000308860,NM_174922.4;ADCK5,non_coding_transcript_exon_variant,,ENST00000526231,;ADCK5,non_coding_transcript_exon_variant,,ENST00000534714,;ADCK5,downstream_gene_variant,,ENST00000525136,;ADCK5,missense_variant,p.Ser17Arg,ENST00000529654,;ADCK5,missense_variant,p.Ala50Glu,ENST00000533715,;ADCK5,missense_variant,p.Ser17Arg,ENST00000526833,;ADCK5,non_coding_t…	A	ENSG00000173137	ENST00000308860	Transcript
ADCK5	0	.	GRCh38	chr8	144393033	144393033	+	Missense_Mutation	SNP	G	G	T	rs146471243		SKNSH_S7	NORMAL	G	G																c.1702G>T	p.Val568Leu	p.V568L	ENST00000308860	15/15	265	138	127				ADCK5,missense_variant,p.Val568Leu,ENST00000308860,NM_174922.4;CPSF1,downstream_gene_variant,,ENST00000616140,NM_013291.2;CPSF1,downstream_gene_variant,,ENST00000620219,;CPSF1,downstream_gene_variant,,ENST00000531727,;CPSF1,downstream_gene_variant,,ENST00000532935,;CPSF1,downstream_gene_variant,,ENST00000401314,;ADCK5,downstream_gene_variant,,ENST00000526231,;ADCK5,downstream_gene_variant,,ENST00…	T	ENSG00000173137	ENST00000308860	Transcript
SLC39A4	0	.	GRCh38	chr8	144414297	144414297	+	Missense_Mutation	SNP	C	G	G			SKNSH_S7	NORMAL	C	C																c.1114G>C	p.Val372Leu	p.V372L	ENST00000301305	6/12	452	0	452				SLC39A4,missense_variant,p.Val347Leu,ENST00000276833,NM_017767.2;SLC39A4,missense_variant,p.Val372Leu,ENST00000301305,NM_130849.3;CPSF1,upstream_gene_variant,,ENST00000616140,NM_013291.2;SLC39A4,downstream_gene_variant,,ENST00000526658,;GS1-393G12.14,downstream_gene_variant,,ENST00000607491,;SLC39A4,upstream_gene_variant,,ENST00000531013,;SLC39A4,upstream_gene_variant,,ENST00000527148,;SLC39A4,up…	G	ENSG00000147804	ENST00000301305	Transcript
SLC39A4	0	.	GRCh38	chr8	144415811	144415811	+	Missense_Mutation	SNP	A	G	G			SKNSH_S7	NORMAL	A	A																c.473T>C	p.Met158Thr	p.M158T	ENST00000301305	2/12	163	0	163				SLC39A4,missense_variant,p.Met133Thr,ENST00000276833,NM_017767.2;SLC39A4,missense_variant,p.Met158Thr,ENST00000301305,NM_130849.3;SLC39A4,intron_variant,,ENST00000526658,;SLC39A4,upstream_gene_variant,,ENST00000531013,;SLC39A4,upstream_gene_variant,,ENST00000527148,;SLC39A4,upstream_gene_variant,,ENST00000532718,;SLC39A4,upstream_gene_variant,,ENST00000530807,;SLC39A4,upstream_gene_variant,,ENST0…	G	ENSG00000147804	ENST00000301305	Transcript
PRSS3	0	.	GRCh38	chr9	33796801	33796801	+	Missense_Mutation	SNP	A	A	T	rs200709040		SKNSH_S7	NORMAL	A	A																c.370N>T	p.Thr124Ser	p.T124S	ENST00000361005	2/5	359	257	102				PRSS3,missense_variant,p.Thr81Ser,ENST00000342836,NM_001197097.2;PRSS3,missense_variant,p.Thr124Ser,ENST00000361005,NM_007343.3;PRSS3,missense_variant,p.Thr67Ser,ENST00000379405,NM_002771.3;PRSS3,missense_variant,p.Thr60Ser,ENST00000429677,NM_001197098.1;PRSS3,missense_variant,p.Thr79Ser,ENST00000457896,;UBE2R2-AS1,intron_variant,,ENST00000454429,;PRSS3,splice_region_variant,,ENST00000468152,;PRS…	T	ENSG00000010438	ENST00000361005	Transcript
PRSS3	0	.	GRCh38	chr9	33797971	33797971	+	Missense_Mutation	SNP	T	T	A	rs149664918		SKNSH_S7	NORMAL	T	T																c.514N>A	p.Ser172Thr	p.S172T	ENST00000361005	3/5	920	667	251				PRSS3,missense_variant,p.Ser129Thr,ENST00000342836,NM_001197097.2;PRSS3,missense_variant,p.Ser172Thr,ENST00000361005,NM_007343.3;PRSS3,missense_variant,p.Ser115Thr,ENST00000379405,NM_002771.3;PRSS3,missense_variant,p.Ser108Thr,ENST00000429677,NM_001197098.1;PRSS3,missense_variant,p.Ser127Thr,ENST00000457896,;UBE2R2-AS1,intron_variant,,ENST00000454429,;PRSS3,non_coding_transcript_exon_variant,,ENS…	A	ENSG00000010438	ENST00000361005	Transcript
PRSS3	0	.	GRCh38	chr9	33797993	33797993	+	Missense_Mutation	SNP	G	G	A	rs146966861		SKNSH_S7	NORMAL	G	G																c.536N>A	p.Arg179His	p.R179H	ENST00000361005	3/5	836	589	247				PRSS3,missense_variant,p.Arg136His,ENST00000342836,NM_001197097.2;PRSS3,missense_variant,p.Arg179His,ENST00000361005,NM_007343.3;PRSS3,missense_variant,p.Arg122His,ENST00000379405,NM_002771.3;PRSS3,missense_variant,p.Arg115His,ENST00000429677,NM_001197098.1;PRSS3,missense_variant,p.Arg134His,ENST00000457896,;UBE2R2-AS1,intron_variant,,ENST00000454429,;PRSS3,upstream_gene_variant,,ENST00000495682,…	A	ENSG00000010438	ENST00000361005	Transcript
DNAI1	0	.	GRCh38	chr9	34500739	34500739	+	Missense_Mutation	SNP	G	G	A	rs773243879		SKNSH_S7	NORMAL	G	G																c.931N>A	p.Asp311Asn	p.D311N	ENST00000614641	11/20	208	116	92				DNAI1,missense_variant,p.Asp311Asn,ENST00000614641,NM_001281428.1;DNAI1,missense_variant,p.Asp307Asn,ENST00000242317,NM_012144.3;DNAI1,downstream_gene_variant,,ENST00000437363,;	A	ENSG00000122735	ENST00000614641	Transcript
FAM205A	0	.	GRCh38	chr9	34725051	34725051	+	Missense_Mutation	SNP	G	G	A	rs201196002		SKNSH_S7	NORMAL	G	G																c.2189N>T	p.Pro730Leu	p.P730L	ENST00000378788	4/4	365	182	183				FAM205A,missense_variant,p.Pro730Leu,ENST00000378788,NM_001141917.1;	A	ENSG00000205108	ENST00000378788	Transcript
PHF24	0	.	GRCh38	chr9	34972355	34972355	+	Missense_Mutation	SNP	G	G	A	rs181962423		SKNSH_S7	NORMAL	G	G																c.388N>A	p.Asp130Asn	p.D130N	ENST00000242315	3/8	326	185	141				PHF24,missense_variant,p.Asp130Asn,ENST00000242315,NM_015297.2,NM_001304333.2;PHF24,intron_variant,,ENST00000476115,;PHF24,downstream_gene_variant,,ENST00000486477,;	A	ENSG00000122733	ENST00000242315	Transcript
UNC13B	0	.	GRCh38	chr9	35397169	35397169	+	Missense_Mutation	SNP	C	C	G	rs41276043		SKNSH_S7	NORMAL	C	C																c.3288N>G	p.Phe1096Leu	p.F1096L	ENST00000378495	28/39	155	85	70				UNC13B,missense_variant,p.Phe3845Leu,ENST00000635942,;UNC13B,missense_variant,p.Phe1476Leu,ENST00000636694,;UNC13B,missense_variant,p.Phe683Leu,ENST00000617908,;UNC13B,missense_variant,p.Phe1096Leu,ENST00000619578,NM_001330653.1;UNC13B,missense_variant,p.Phe1096Leu,ENST00000378495,NM_006377.3;UNC13B,missense_variant,p.Phe1108Leu,ENST00000396787,;UNC13B,missense_variant,p.Phe683Leu,ENST00000378496…	G	ENSG00000198722	ENST00000378495	Transcript
CNTNAP3	0	.	GRCh38	chr9	39088492	39088492	+	Missense_Mutation	SNP	T	T	A	novel		SKNSH_S7	NORMAL	T	T																c.3151N>T	p.Thr1051Ser	p.T1051S	ENST00000297668	19/24	246	87	159				CNTNAP3,missense_variant,p.Thr1051Ser,ENST00000297668,NM_033655.3;CNTNAP3,missense_variant,p.Thr970Ser,ENST00000377656,;CNTNAP3,missense_variant,p.Thr963Ser,ENST00000358144,;CNTNAP3,upstream_gene_variant,,ENST00000493965,;CNTNAP3,upstream_gene_variant,,ENST00000477002,;	A	ENSG00000106714	ENST00000297668	Transcript
CNTNAP3	0	.	GRCh38	chr9	39088549	39088549	+	Missense_Mutation	SNP	G	G	A	novel		SKNSH_S7	NORMAL	G	G																c.3094N>T	p.His1032Tyr	p.H1032Y	ENST00000297668	19/24	390	137	253				CNTNAP3,missense_variant,p.His1032Tyr,ENST00000297668,NM_033655.3;CNTNAP3,missense_variant,p.His951Tyr,ENST00000377656,;CNTNAP3,missense_variant,p.His944Tyr,ENST00000358144,;CNTNAP3,upstream_gene_variant,,ENST00000493965,;CNTNAP3,upstream_gene_variant,,ENST00000477002,;	A	ENSG00000106714	ENST00000297668	Transcript
SPATA31A1	0	.	GRCh38	chr9	39358957	39358957	+	Missense_Mutation	SNP	C	T	T	rs10125162		SKNSH_S7	NORMAL	C	C																c.1234N>T	p.Leu412Phe	p.L412F	ENST00000377647	4/4	145	0	145				SPATA31A1,missense_variant,p.Leu412Phe,ENST00000377647,NM_001085452.2;RP11-347J14.4,downstream_gene_variant,,ENST00000615174,;SPATA31A1,downstream_gene_variant,,ENST00000473440,;	T	ENSG00000204849	ENST00000377647	Transcript
SPATA31A1	0	.	GRCh38	chr9	39360952	39360952	+	Missense_Mutation	SNP	G	A	A	rs6476797		SKNSH_S7	NORMAL	G	G																c.3229N>A	p.Ala1077Thr	p.A1077T	ENST00000377647	4/4	272	0	272				SPATA31A1,missense_variant,p.Ala1077Thr,ENST00000377647,NM_001085452.2;RP11-347J14.4,non_coding_transcript_exon_variant,,ENST00000615174,;SPATA31A1,downstream_gene_variant,,ENST00000473440,;	A	ENSG00000204849	ENST00000377647	Transcript
ANKRD20A2	0	.	GRCh38	chr9	40223596	40223596	+	Missense_Mutation	SNP	A	A	G	rs200348657		SKNSH_S7	NORMAL	A	A																c.200N>G	p.His67Arg	p.H67R	ENST00000377601	1/15	96	71	25				ANKRD20A2,missense_variant,p.His67Arg,ENST00000377601,NM_001012421.1;ANKRD20A2,missense_variant,p.His67Arg,ENST00000611747,;	G	ENSG00000183148	ENST00000377601	Transcript
ANKRD20A2	0	.	GRCh38	chr9	40265272	40265272	+	Missense_Mutation	SNP	T	T	C	rs781171092		SKNSH_S7	NORMAL	T	T																c.2279N>C	p.Ile760Thr	p.I760T	ENST00000377601	15/15	20	10	10				ANKRD20A2,missense_variant,p.Ile760Thr,ENST00000377601,NM_001012421.1;RP11-146D12.2,non_coding_transcript_exon_variant,,ENST00000590154,;RP11-146D12.2,upstream_gene_variant,,ENST00000421686,;	C	ENSG00000183148	ENST00000377601	Transcript
ANKRD20A2	0	.	GRCh38	chr9	40265350	40265350	+	Missense_Mutation	SNP	T	T	C	rs746994230		SKNSH_S7	NORMAL	T	T																c.2357N>C	p.Met786Thr	p.M786T	ENST00000377601	15/15	28	13	15				ANKRD20A2,missense_variant,p.Met786Thr,ENST00000377601,NM_001012421.1;RP11-146D12.2,non_coding_transcript_exon_variant,,ENST00000421686,;RP11-146D12.2,non_coding_transcript_exon_variant,,ENST00000590154,;	C	ENSG00000183148	ENST00000377601	Transcript
FOXD4L6	0	.	GRCh38	chr9	41127137	41127137	+	Missense_Mutation	SNP	G	G	C	rs2989709		SKNSH_S7	NORMAL	G	G																c.1247N>G	p.Pro416Arg	p.P416R	ENST00000622588	1/1	57	37	20				FOXD4L6,missense_variant,p.Pro416Arg,ENST00000622588,NM_001085476.1;CBWD7,downstream_gene_variant,,ENST00000613716,NM_001330339.1;CBWD7,downstream_gene_variant,,ENST00000377391,NM_001085457.1;CBWD7,downstream_gene_variant,,ENST00000456520,;CBWD7,downstream_gene_variant,,ENST00000613125,;CBWD7,downstream_gene_variant,,ENST00000617722,;CBWD7,downstream_gene_variant,,ENST00000610358,;CBWD7,downstrea…	C	ENSG00000273514	ENST00000622588	Transcript
CBWD7	0	.	GRCh38	chr9	41133695	41133695	+	Missense_Mutation	SNP	T	T	A	rs62553375		SKNSH_S7	NORMAL	T	T																c.864N>T	p.Glu288Asp	p.E288D	ENST00000377391	12/15	104	55	49				CBWD7,missense_variant,p.Glu252Asp,ENST00000613716,NM_001330339.1;CBWD7,missense_variant,p.Glu288Asp,ENST00000377391,NM_001085457.1;CBWD7,missense_variant,p.Glu269Asp,ENST00000456520,;CBWD7,non_coding_transcript_exon_variant,,ENST00000613125,;CBWD7,non_coding_transcript_exon_variant,,ENST00000617722,;CBWD7,non_coding_transcript_exon_variant,,ENST00000610358,;CBWD7,non_coding_transcript_exon_varia…	A	ENSG00000215126	ENST00000377391	Transcript
CNTNAP3B	0	.	GRCh38	chr9	41938253	41938253	+	Missense_Mutation	SNP	T	C	C	rs376052271		SKNSH_S7	NORMAL	T	T																c.2228N>G	p.Gln743Arg	p.Q743R	ENST00000377561	14/24	9	0	9				CNTNAP3B,missense_variant,p.Gln742Arg,ENST00000612828,;CNTNAP3B,missense_variant,p.Gln743Arg,ENST00000377561,NM_001201380.2;CNTNAP3B,missense_variant,p.Gln742Arg,ENST00000341990,;CNTNAP3B,missense_variant,p.Gln649Arg,ENST00000617422,;CNTNAP3B,intron_variant,,ENST00000489789,;CNTNAP3B,missense_variant,p.Gln649Arg,ENST00000619138,;CNTNAP3B,non_coding_transcript_exon_variant,,ENST00000618777,;CNTNAP…	C	ENSG00000154529	ENST00000377561	Transcript
CNTNAP3B	0	.	GRCh38	chr9	41938349	41938349	+	Missense_Mutation	SNP	G	G	T	rs62536540		SKNSH_S7	NORMAL	G	G																c.2132N>A	p.Ser711Tyr	p.S711Y	ENST00000377561	14/24	112	72	40				CNTNAP3B,missense_variant,p.Ser710Tyr,ENST00000612828,;CNTNAP3B,missense_variant,p.Ser711Tyr,ENST00000377561,NM_001201380.2;CNTNAP3B,missense_variant,p.Ser710Tyr,ENST00000341990,;CNTNAP3B,missense_variant,p.Ser617Tyr,ENST00000617422,;CNTNAP3B,intron_variant,,ENST00000489789,;CNTNAP3B,missense_variant,p.Ser617Tyr,ENST00000619138,;CNTNAP3B,non_coding_transcript_exon_variant,,ENST00000618777,;CNTNAP…	T	ENSG00000154529	ENST00000377561	Transcript
CNTNAP3B	0	.	GRCh38	chr9	41938378	41938378	+	Missense_Mutation	SNP	C	C	A	novel		SKNSH_S7	NORMAL	C	C																c.2103N>T	p.Trp701Cys	p.W701C	ENST00000377561	14/24	135	86	49				CNTNAP3B,missense_variant,p.Trp700Cys,ENST00000612828,;CNTNAP3B,missense_variant,p.Trp701Cys,ENST00000377561,NM_001201380.2;CNTNAP3B,missense_variant,p.Trp700Cys,ENST00000341990,;CNTNAP3B,missense_variant,p.Trp607Cys,ENST00000617422,;CNTNAP3B,intron_variant,,ENST00000489789,;CNTNAP3B,missense_variant,p.Trp607Cys,ENST00000619138,;CNTNAP3B,non_coding_transcript_exon_variant,,ENST00000618777,;CNTNAP…	A	ENSG00000154529	ENST00000377561	Transcript
CNTNAP3B	0	.	GRCh38	chr9	41953308	41953308	+	Missense_Mutation	SNP	A	A	C	rs62536501		SKNSH_S7	NORMAL	A	A																c.1955N>G	p.Leu652Arg	p.L652R	ENST00000377561	13/24	91	47	44				CNTNAP3B,missense_variant,p.Leu651Arg,ENST00000612828,;CNTNAP3B,missense_variant,p.Leu652Arg,ENST00000377561,NM_001201380.2;CNTNAP3B,missense_variant,p.Leu651Arg,ENST00000341990,;CNTNAP3B,missense_variant,p.Leu558Arg,ENST00000617422,;CNTNAP3B,upstream_gene_variant,,ENST00000489789,;CNTNAP3B,missense_variant,p.Leu558Arg,ENST00000619138,;CNTNAP3B,missense_variant,p.Leu559Arg,ENST00000479351,;CNTNAP…	C	ENSG00000154529	ENST00000377561	Transcript
CNTNAP3B	0	.	GRCh38	chr9	41996327	41996327	+	Missense_Mutation	SNP	A	A	T	rs62554986		SKNSH_S7	NORMAL	A	A																c.949N>A	p.Ser317Thr	p.S317T	ENST00000377561	7/24	314	169	145				CNTNAP3B,missense_variant,p.Ser317Thr,ENST00000612828,;CNTNAP3B,missense_variant,p.Ser317Thr,ENST00000377561,NM_001201380.2;CNTNAP3B,missense_variant,p.Ser317Thr,ENST00000276974,;CNTNAP3B,missense_variant,p.Ser317Thr,ENST00000341990,;CNTNAP3B,missense_variant,p.Ser317Thr,ENST00000617422,;CNTNAP3B,missense_variant,p.Ser317Thr,ENST00000619138,;CNTNAP3B,missense_variant,p.Ser317Thr,ENST00000479351,;…	T	ENSG00000154529	ENST00000377561	Transcript
CNTNAP3B	0	.	GRCh38	chr9	42129032	42129032	+	Missense_Mutation	SNP	G	G	T	rs372133350		SKNSH_S7	NORMAL	G	G																c.63N>A	p.Ser21Arg	p.S21R	ENST00000377561	1/24	163	124	39				CNTNAP3B,missense_variant,p.Ser21Arg,ENST00000612828,;CNTNAP3B,missense_variant,p.Ser21Arg,ENST00000377561,NM_001201380.2;CNTNAP3B,missense_variant,p.Ser21Arg,ENST00000276974,;CNTNAP3B,missense_variant,p.Ser21Arg,ENST00000341990,;CNTNAP3B,missense_variant,p.Ser21Arg,ENST00000617422,;CNTNAP3B,missense_variant,p.Ser21Arg,ENST00000619138,;CNTNAP3B,missense_variant,p.Ser21Arg,ENST00000479351,;CNTNAP3…	T	ENSG00000154529	ENST00000377561	Transcript
SPATA31A6	0	.	GRCh38	chr9	42186134	42186134	+	Missense_Mutation	SNP	T	T	G	rs12552679		SKNSH_S7	NORMAL	T	T																c.432N>G	p.Asp144Glu	p.D144E	ENST00000332857	4/4	55	28	27				SPATA31A6,missense_variant,p.Asp144Glu,ENST00000332857,NM_001145196.1;SPATA31A6,non_coding_transcript_exon_variant,,ENST00000496386,;	G	ENSG00000185775	ENST00000332857	Transcript
SPATA31A6	0	.	GRCh38	chr9	42187569	42187569	+	Missense_Mutation	SNP	C	C	G	rs11537002		SKNSH_S7	NORMAL	C	C																c.1867N>G	p.Arg623Gly	p.R623G	ENST00000332857	4/4	616	301	315				SPATA31A6,missense_variant,p.Arg623Gly,ENST00000332857,NM_001145196.1;SPATA31A6,downstream_gene_variant,,ENST00000496386,;	G	ENSG00000185775	ENST00000332857	Transcript
FOXD4L5	0	.	GRCh38	chr9	65283606	65283606	+	Missense_Mutation	SNP	A	G	G	novel		SKNSH_S7	NORMAL	A	A																c.772N>C	p.Cys258Arg	p.C258R	ENST00000377420	1/1	32	0	32				FOXD4L5,missense_variant,p.Cys258Arg,ENST00000377420,NM_001126334.1;CBWD4P,downstream_gene_variant,,ENST00000445695,;	G	ENSG00000204779	ENST00000377420	Transcript
FOXD4L5	0	.	GRCh38	chr9	65284049	65284049	+	Missense_Mutation	SNP	G	G	C	rs201783089		SKNSH_S7	NORMAL	G	G																c.329N>G	p.Pro110Arg	p.P110R	ENST00000377420	1/1	280	162	118				FOXD4L5,missense_variant,p.Pro110Arg,ENST00000377420,NM_001126334.1;CBWD4P,downstream_gene_variant,,ENST00000445695,;	C	ENSG00000204779	ENST00000377420	Transcript
FOXD4L4	0	.	GRCh38	chr9	65737152	65737152	+	Missense_Mutation	SNP	C	C	A	novel		SKNSH_S7	NORMAL	C	C																c.7N>A	p.Leu3Met	p.L3M	ENST00000377413	1/1	155	112	43				FOXD4L4,missense_variant,p.Leu3Met,ENST00000377413,NM_199244.3;CBWD5,downstream_gene_variant,,ENST00000377392,NM_001286835.1;CBWD5,downstream_gene_variant,,ENST00000382405,NM_001330668.1;CBWD5,downstream_gene_variant,,ENST00000430059,;CBWD5,downstream_gene_variant,,ENST00000429800,;CBWD5,downstream_gene_variant,,ENST00000377395,NM_001024916.3;CBWD5,downstream_gene_variant,,ENST00000489273,;CBWD5,…	A	ENSG00000184659	ENST00000377413	Transcript
FOXD4L4	0	.	GRCh38	chr9	65737974	65737974	+	Missense_Mutation	SNP	G	G	T	novel		SKNSH_S7	NORMAL	G	G																c.829N>T	p.Val277Phe	p.V277F	ENST00000377413	1/1	191	97	94				FOXD4L4,missense_variant,p.Val277Phe,ENST00000377413,NM_199244.3;CBWD5,downstream_gene_variant,,ENST00000377392,NM_001286835.1;CBWD5,downstream_gene_variant,,ENST00000382405,NM_001330668.1;CBWD5,downstream_gene_variant,,ENST00000430059,;CBWD5,downstream_gene_variant,,ENST00000429800,;CBWD5,downstream_gene_variant,,ENST00000377395,NM_001024916.3;CBWD5,downstream_gene_variant,,ENST00000489273,;CBWD…	T	ENSG00000184659	ENST00000377413	Transcript
SPATA31A3	0	.	GRCh38	chr9	66986846	66986846	+	Missense_Mutation	SNP	C	C	T	novel		SKNSH_S7	NORMAL	C	C																c.3652N>A	p.Asp1218Asn	p.D1218N	ENST00000428649	4/4	477	252	225				SPATA31A3,missense_variant,p.Asp1218Asn,ENST00000428649,NM_001083124.1;RP11-395E19.2,intron_variant,,ENST00000616253,;	T	ENSG00000275969	ENST00000428649	Transcript
SPATA31A3	0	.	GRCh38	chr9	66988488	66988488	+	Missense_Mutation	SNP	A	A	T	novel		SKNSH_S7	NORMAL	A	A																c.2010N>A	p.His670Gln	p.H670Q	ENST00000428649	4/4	332	187	145				SPATA31A3,missense_variant,p.His670Gln,ENST00000428649,NM_001083124.1;RP11-395E19.2,downstream_gene_variant,,ENST00000616253,;	T	ENSG00000275969	ENST00000428649	Transcript
SPATA31A3	0	.	GRCh38	chr9	66989561	66989561	+	Missense_Mutation	SNP	C	G	G	rs62565521		SKNSH_S7	NORMAL	C	C																c.937N>C	p.Glu313Gln	p.E313Q	ENST00000428649	4/4	85	0	85				SPATA31A3,missense_variant,p.Glu313Gln,ENST00000428649,NM_001083124.1;RP11-395E19.2,downstream_gene_variant,,ENST00000616253,;	G	ENSG00000275969	ENST00000428649	Transcript
ANKRD20A1	0	.	GRCh38	chr9	67901030	67901030	+	Missense_Mutation	SNP	C	C	T	rs62542472		SKNSH_S7	NORMAL	C	C																c.2035N>T	p.Arg679Cys	p.R679C	ENST00000562196	15/15	170	77	93				ANKRD20A1,missense_variant,p.Arg679Cys,ENST00000562196,NM_032250.3;ANKRD20A1,downstream_gene_variant,,ENST00000622129,;ANKRD20A1,downstream_gene_variant,,ENST00000616155,;RP11-195B21.3,upstream_gene_variant,,ENST00000427989,;	T	ENSG00000260691	ENST00000562196	Transcript
FOXD4L3	0	.	GRCh38	chr9	68303273	68303273	+	Nonsense_Mutation	SNP	A	A	T	rs7034645		SKNSH_S7	NORMAL	A	A																c.322N>T	p.Lys108Ter	p.K108*	ENST00000342833	1/1	17	6	11				FOXD4L3,stop_gained,p.Lys108Ter,ENST00000342833,NM_199135.4;CBWD3,downstream_gene_variant,,ENST00000360171,NM_001291821.1,NM_201453.3;CBWD3,downstream_gene_variant,,ENST00000377342,;CBWD3,downstream_gene_variant,,ENST00000618217,;RP11-561O23.5,upstream_gene_variant,,ENST00000603200,;RP11-561O23.7,upstream_gene_variant,,ENST00000419576,;CBWD3,downstream_gene_variant,,ENST00000614398,;CBWD3,downstr…	T	ENSG00000187559	ENST00000342833	Transcript
PCSK5	0	.	GRCh38	chr9	76328030	76328030	+	Missense_Mutation	SNP	C	C	T	rs61744763		SKNSH_S7	NORMAL	C	C																c.4280N>T	p.Thr1427Ile	p.T1427I	ENST00000545128	32/37	141	77	64				PCSK5,missense_variant,p.Thr1427Ile,ENST00000545128,NM_001190482.1;PCSK5,missense_variant,p.Thr1127Ile,ENST00000424854,;	T	ENSG00000099139	ENST00000545128	Transcript
FAM120A	0	.	GRCh38	chr9	93515729	93515729	+	Missense_Mutation	SNP	C	C	G	rs775776147		SKNSH_S7	NORMAL	C	C																c.1093N>G	p.Leu365Val	p.L365V	ENST00000277165	6/18	8	3	5				FAM120A,missense_variant,p.Leu365Val,ENST00000277165,NM_001286722.1,NM_014612.4;FAM120A,missense_variant,p.Leu365Val,ENST00000375389,NM_001286724.1;FAM120A,missense_variant,p.Leu209Val,ENST00000446420,NM_001286723.1;	G	ENSG00000048828	ENST00000277165	Transcript
PHF2	0	.	GRCh38	chr9	93660383	93660384	+	Frame_Shift_Ins	INS	-	-	C	novel		SKNSH_S7	NORMAL	-	-																c.1521_1522insC	p.Lys510GlufsTer4	p.K510Efs*4	ENST00000359246	12/22	206	133	73				PHF2,frameshift_variant,p.Lys510GlufsTer4,ENST00000359246,NM_005392.3;PHF2,intron_variant,,ENST00000375376,;PHF2,intron_variant,,ENST00000610682,;	C	ENSG00000197724	ENST00000359246	Transcript
NUTM2F	0	.	GRCh38	chr9	94318545	94318545	+	Missense_Mutation	SNP	C	G	G	rs202219124		SKNSH_S7	NORMAL	C	C																c.2191N>C	p.Gly731Arg	p.G731R	ENST00000253262	7/7	75	0	75				NUTM2F,missense_variant,p.Gly731Arg,ENST00000253262,NM_017561.1;NUTM2F,missense_variant,p.Gly716Arg,ENST00000341207,;	G	ENSG00000130950	ENST00000253262	Transcript
CCDC180	0	.	GRCh38	chr9	97350521	97350521	+	Missense_Mutation	SNP	C	C	T	rs117603641		SKNSH_S7	NORMAL	C	C																c.3100N>T	p.Arg1034Cys	p.R1034C	ENST00000529487	22/37	259	152	107				CCDC180,missense_variant,p.Arg1034Cys,ENST00000529487,NM_020893.2;RP11-23J9.4,non_coding_transcript_exon_variant,,ENST00000534123,;RP11-23J9.4,non_coding_transcript_exon_variant,,ENST00000529787,;CCDC180,non_coding_transcript_exon_variant,,ENST00000530011,;RP11-23J9.4,intron_variant,,ENST00000375206,;RP11-23J9.4,intron_variant,,ENST00000532526,;CCDC180,downstream_gene_variant,,ENST00000460482,;CC…	T	ENSG00000197816	ENST00000529487	Transcript
KIAA0368	0	.	GRCh38	chr9	111484191	111484191	+	Missense_Mutation	SNP	C	C	G	rs142728928		SKNSH_S7	NORMAL	C	C																c.350N>C	p.Arg117Pro	p.R117P	ENST00000259335	3/51	107	53	54				KIAA0368,missense_variant,p.Arg117Pro,ENST00000259335,NM_001080398.1;KIAA0368,5_prime_UTR_variant,,ENST00000338205,;KIAA0368,upstream_gene_variant,,ENST00000602447,;KIAA0368,upstream_gene_variant,,ENST00000602978,;	G	ENSG00000136813	ENST00000259335	Transcript
ORM1	0	.	GRCh38	chr9	114323246	114323246	+	Missense_Mutation	SNP	G	G	A	rs17650		SKNSH_S7	NORMAL	G	G																c.113N>A	p.Arg38Gln	p.R38Q	ENST00000259396	1/6	284	162	122				ORM1,missense_variant,p.Arg38Gln,ENST00000259396,NM_000607.2;ORM1,upstream_gene_variant,,ENST00000477456,;	A	ENSG00000229314	ENST00000259396	Transcript
AKNA	0	.	GRCh38	chr9	114377232	114377232	+	Missense_Mutation	SNP	G	G	A	rs200049780		SKNSH_S7	NORMAL	G	G																c.575N>T	p.Ser192Phe	p.S192F	ENST00000307564	3/22	490	272	218				AKNA,missense_variant,p.Ser192Phe,ENST00000307564,NM_030767.5;AKNA,missense_variant,p.Ser192Phe,ENST00000374088,NM_001317950.1;AKNA,missense_variant,p.Ser111Phe,ENST00000374075,NM_001317952.1;AKNA,missense_variant,p.Ser192Phe,ENST00000312033,;AKNA,upstream_gene_variant,,ENST00000223791,;	A	ENSG00000106948	ENST00000307564	Transcript
PAPPA	0	.	GRCh38	chr9	116187831	116187831	+	Missense_Mutation	SNP	C	C	A	rs144864748		SKNSH_S7	NORMAL	C	C																c.1093N>A	p.His365Asn	p.H365N	ENST00000328252	2/22	360	168	192				PAPPA,missense_variant,p.His365Asn,ENST00000328252,NM_002581.4;	A	ENSG00000182752	ENST00000328252	Transcript
CDK5RAP2	0	.	GRCh38	chr9	120453594	120453594	+	Missense_Mutation	SNP	G	G	C	rs112600265		SKNSH_S7	NORMAL	G	G																c.2655N>G	p.Phe885Leu	p.F885L	ENST00000349780	21/38	328	160	168				CDK5RAP2,missense_variant,p.Phe885Leu,ENST00000349780,NM_018249.5;CDK5RAP2,missense_variant,p.Phe885Leu,ENST00000360190,NM_001011649.2;CDK5RAP2,missense_variant,p.Phe279Leu,ENST00000416449,;CDK5RAP2,intron_variant,,ENST00000360822,NM_001272039.1;CDK5RAP2,intron_variant,,ENST00000479584,;CDK5RAP2,3_prime_UTR_variant,,ENST00000473282,;CDK5RAP2,3_prime_UTR_variant,,ENST00000480112,;CDK5RAP2,non_codi…	C	ENSG00000136861	ENST00000349780	Transcript
RALGPS1	0	.	GRCh38	chr9	127174741	127174741	+	Missense_Mutation	SNP	G	G	A	rs55918931		SKNSH_S7	NORMAL	G	G																c.869N>A	p.Ser290Asn	p.S290N	ENST00000259351	11/19	320	178	142				RALGPS1,missense_variant,p.Ser290Asn,ENST00000259351,NM_001322321.1,NM_001322322.1,NM_014636.2;RALGPS1,missense_variant,p.Ser290Asn,ENST00000373434,NM_001190728.1;RALGPS1,missense_variant,p.Ser290Asn,ENST00000424082,NM_001322325.1,NM_001322324.1,NM_001322323.1,NM_001322320.1,NM_001190729.1;RALGPS1,missense_variant,p.Ser290Asn,ENST00000394022,;RALGPS1,missense_variant,p.Ser290Asn,ENST00000373436,N…	A	ENSG00000136828	ENST00000259351	Transcript
PKN3	0	.	GRCh38	chr9	128715176	128715176	+	Missense_Mutation	SNP	C	C	A	rs114084183		SKNSH_S7	NORMAL	C	C																c.1657N>A	p.Pro553Thr	p.P553T	ENST00000291906	14/22	143	70	73				PKN3,missense_variant,p.Pro553Thr,ENST00000291906,NM_001317926.1,NM_013355.4;PKN3,non_coding_transcript_exon_variant,,ENST00000485301,;PKN3,intron_variant,,ENST00000483521,;	A	ENSG00000160447	ENST00000291906	Transcript
HMCN2	0	.	GRCh38	chr9	130325648	130325648	+	Missense_Mutation	SNP	G	C	C	novel		SKNSH_S7	NORMAL	G	G																c.2971N>C	p.Ala991Pro	p.A991P	ENST00000624552	20/98	375	0	375				HMCN2,missense_variant,p.Ala991Pro,ENST00000624552,NM_001291815.1;HMCN2,missense_variant,p.Ala255Pro,ENST00000611173,;	C	ENSG00000148357	ENST00000624552	Transcript
HMCN2	0	.	GRCh38	chr9	130418919	130418919	+	Missense_Mutation	SNP	G	G	A	rs529187161		SKNSH_S7	NORMAL	G	G																c.13049N>A	p.Arg4350Gln	p.R4350Q	ENST00000624552	86/98	510	268	242				HMCN2,missense_variant,p.Arg4350Gln,ENST00000624552,NM_001291815.1;HMCN2,3_prime_UTR_variant,,ENST00000487727,;	A	ENSG00000148357	ENST00000624552	Transcript
FUBP3	0	.	GRCh38	chr9	130620400	130620400	+	Missense_Mutation	SNP	C	C	G	novel		SKNSH_S7	NORMAL	C	C																c.713N>G	p.Ala238Gly	p.A238G	ENST00000319725	9/19	237	116	121				FUBP3,missense_variant,p.Ala238Gly,ENST00000319725,NM_003934.1;FUBP3,upstream_gene_variant,,ENST00000487406,;	G	ENSG00000107164	ENST00000319725	Transcript
ABO	0	.	GRCh38	chr9	133259834	133259834	+	Missense_Mutation	SNP	C	C	T	rs549446		SKNSH_S7	NORMAL	C	C																c.188N>A	p.Arg63His	p.R63H	ENST00000538324	4/9	240	149	91				ABO,missense_variant,p.Arg63His,ENST00000611156,NM_020469.2;ABO,missense_variant,p.Arg63His,ENST00000538324,;ABO,non_coding_transcript_exon_variant,,ENST00000453660,;	T	ENSG00000175164	ENST00000538324	Transcript
ABO	0	.	GRCh38	chr9	133261367	133261367	+	Missense_Mutation	SNP	C	C	A			SKNSH_S7	NORMAL	C	C																c.106N>T	p.Val36Phe	p.V36F	ENST00000538324	3/9	217	136	81				ABO,missense_variant,p.Val36Phe,ENST00000611156,NM_020469.2;ABO,missense_variant,p.Val36Phe,ENST00000538324,;ABO,non_coding_transcript_exon_variant,,ENST00000453660,;	A	ENSG00000175164	ENST00000538324	Transcript
SURF2	0	.	GRCh38	chr9	133360384	133360384	+	Missense_Mutation	SNP	G	A	A	rs12763		SKNSH_S7	NORMAL	G	G																c.637N>A	p.Gly213Ser	p.G213S	ENST00000371964	5/6	135	0	135				SURF2,missense_variant,p.Gly213Ser,ENST00000371964,NM_001278928.1,NM_017503.4;SURF4,downstream_gene_variant,,ENST00000618229,NM_001280790.1;SURF4,downstream_gene_variant,,ENST00000613129,NM_001280791.1;SURF4,downstream_gene_variant,,ENST00000371989,NM_033161.3,NM_001280788.1;SURF4,downstream_gene_variant,,ENST00000545297,NM_001280792.1;SURF4,downstream_gene_variant,,ENST00000485435,NM_001280789.1…	A	ENSG00000148291	ENST00000371964	Transcript
ADAMTSL2	0	.	GRCh38	chr9	133554507	133554507	+	Missense_Mutation	SNP	G	A	A	rs35767802		SKNSH_S7	NORMAL	G	G																c.1090N>A	p.Val364Ile	p.V364I	ENST00000354484	10/19	347	0	347				ADAMTSL2,missense_variant,p.Val473Ile,ENST00000393061,;ADAMTSL2,missense_variant,p.Val364Ile,ENST00000354484,NM_001145320.1;ADAMTSL2,missense_variant,p.Val364Ile,ENST00000393060,NM_014694.3;	A	ENSG00000197859	ENST00000354484	Transcript
DBH	0	.	GRCh38	chr9	133656604	133656604	+	Missense_Mutation	SNP	G	G	A	rs148439785		SKNSH_S7	NORMAL	G	G																c.1516N>A	p.Ala506Thr	p.A506T	ENST00000393056	10/12	208	109	99				DBH,missense_variant,p.Ala506Thr,ENST00000393056,NM_000787.3;DBH-AS1,intron_variant,,ENST00000425189,;	A	ENSG00000123454	ENST00000393056	Transcript
KCNT1	0	.	GRCh38	chr9	135768859	135768859	+	Missense_Mutation	SNP	G	G	A	rs766714200		SKNSH_S7	NORMAL	G	G																c.1432N>A	p.Val478Met	p.V478M	ENST00000371757	15/31	188	120	68				KCNT1,missense_variant,p.Val433Met,ENST00000628528,NM_001272003.1;KCNT1,missense_variant,p.Val445Met,ENST00000263604,;KCNT1,missense_variant,p.Val478Met,ENST00000371757,NM_020822.2;KCNT1,missense_variant,p.Val459Met,ENST00000631073,;KCNT1,missense_variant,p.Val478Met,ENST00000487664,;KCNT1,missense_variant,p.Val439Met,ENST00000486577,;KCNT1,missense_variant,p.Val459Met,ENST00000490355,;KCNT1,miss…	A	ENSG00000107147	ENST00000371757	Transcript
CCDC187	0	.	GRCh38	chr9	136281463	136281463	+	Missense_Mutation	SNP	C	C	G	novel		SKNSH_S7	NORMAL	C	C																c.2834N>C	p.Arg945Pro	p.R945P	ENST00000569961	10/10	299	148	149				CCDC187,missense_variant,p.Arg1043Pro,ENST00000624277,;CCDC187,missense_variant,p.Arg945Pro,ENST00000569961,NM_001291516.1;CCDC187,3_prime_UTR_variant,,ENST00000563590,;	G	ENSG00000260220	ENST00000569961	Transcript
CCDC187	0	.	GRCh38	chr9	136286167	136286167	+	Missense_Mutation	SNP	G	C	C	novel		SKNSH_S7	NORMAL	G	G																c.2457N>G	p.Asp819Glu	p.D819E	ENST00000569961	8/10	294	0	294				CCDC187,missense_variant,p.Asp917Glu,ENST00000624277,;CCDC187,missense_variant,p.Asp819Glu,ENST00000569961,NM_001291516.1;CCDC187,missense_variant,p.Asp917Glu,ENST00000563590,;	C	ENSG00000260220	ENST00000569961	Transcript
CCDC187	0	.	GRCh38	chr9	136286366	136286366	+	Missense_Mutation	SNP	A	G	G	novel		SKNSH_S7	NORMAL	A	A																c.2258N>C	p.Leu753Pro	p.L753P	ENST00000569961	8/10	294	0	294				CCDC187,missense_variant,p.Leu851Pro,ENST00000624277,;CCDC187,missense_variant,p.Leu753Pro,ENST00000569961,NM_001291516.1;CCDC187,missense_variant,p.Leu851Pro,ENST00000563590,;	G	ENSG00000260220	ENST00000569961	Transcript
CCDC187	0	.	GRCh38	chr9	136291438	136291438	+	Missense_Mutation	SNP	C	C	T	novel		SKNSH_S7	NORMAL	C	C																c.881N>A	p.Arg294His	p.R294H	ENST00000569961	6/10	237	130	107				CCDC187,missense_variant,p.Arg392His,ENST00000624277,;CCDC187,missense_variant,p.Arg294His,ENST00000569961,NM_001291516.1;CCDC187,downstream_gene_variant,,ENST00000565954,;CCDC187,missense_variant,p.Arg392His,ENST00000563590,;	T	ENSG00000260220	ENST00000569961	Transcript
CCDC187	0	.	GRCh38	chr9	136291574	136291574	+	Missense_Mutation	SNP	A	A	G	novel		SKNSH_S7	NORMAL	A	A																c.745N>C	p.Tyr249His	p.Y249H	ENST00000569961	6/10	319	175	144				CCDC187,missense_variant,p.Tyr347His,ENST00000624277,;CCDC187,missense_variant,p.Tyr249His,ENST00000569961,NM_001291516.1;CCDC187,downstream_gene_variant,,ENST00000565954,;CCDC187,missense_variant,p.Tyr347His,ENST00000563590,;	G	ENSG00000260220	ENST00000569961	Transcript
CCDC187	0	.	GRCh38	chr9	136302868	136302868	+	Missense_Mutation	SNP	A	A	G	novel		SKNSH_S7	NORMAL	A	A																c.275N>C	p.Met92Thr	p.M92T	ENST00000569961	2/10	246	142	104				CCDC187,missense_variant,p.Met190Thr,ENST00000624277,;CCDC187,missense_variant,p.Met92Thr,ENST00000569961,NM_001291516.1;CCDC187,non_coding_transcript_exon_variant,,ENST00000565954,;CCDC187,missense_variant,p.Met190Thr,ENST00000563590,;	G	ENSG00000260220	ENST00000569961	Transcript
MAMDC4	0	.	GRCh38	chr9	136855012	136855012	+	Missense_Mutation	SNP	G	G	A	rs61736295		SKNSH_S7	NORMAL	G	G																c.1099N>A	p.Ala367Thr	p.A367T	ENST00000317446	10/27	101	52	49				MAMDC4,missense_variant,p.Ala367Thr,ENST00000445819,;MAMDC4,missense_variant,p.Ala367Thr,ENST00000317446,NM_206920.2;PHPT1,downstream_gene_variant,,ENST00000371661,NM_001135861.2,NM_001287343.1;PHPT1,downstream_gene_variant,,ENST00000247665,NM_014172.5,NM_001287342.1;MAMDC4,non_coding_transcript_exon_variant,,ENST00000485732,;PHPT1,downstream_gene_variant,,ENST00000492540,;PHPT1,downstream_gene_v…	A	ENSG00000177943	ENST00000317446	Transcript
ADARB2	0	.	GRCh38	chr10	1363297	1363297	+	Missense_Mutation	SNP	T	T	C	rs3750674		SKNSH_S7	NORMAL	T	T																c.808N>G	p.Thr270Ala	p.T270A	ENST00000381312	3/10	168	81	87				ADARB2,missense_variant,p.Thr270Ala,ENST00000381312,NM_018702.3;RP11-398B16.2,upstream_gene_variant,,ENST00000432987,;	C	ENSG00000185736	ENST00000381312	Transcript
ADARB2	0	.	GRCh38	chr10	1379149	1379149	+	Missense_Mutation	SNP	T	T	A	novel		SKNSH_S7	NORMAL	T	T																c.112N>T	p.Ile38Leu	p.I38L	ENST00000381312	2/10	249	142	107				ADARB2,missense_variant,p.Ile38Leu,ENST00000381312,NM_018702.3;	A	ENSG00000185736	ENST00000381312	Transcript
TUBAL3	0	.	GRCh38	chr10	5401044	5401044	+	Missense_Mutation	SNP	A	A	G	rs142016255		SKNSH_S7	NORMAL	A	A																c.47N>C	p.Ile16Thr	p.I16T	ENST00000380419	2/4	389	205	184				TUBAL3,missense_variant,p.Ile16Thr,ENST00000380419,NM_024803.2;TUBAL3,intron_variant,,ENST00000479328,NM_001171864.1;	G	ENSG00000178462	ENST00000380419	Transcript
DCLRE1C	0	.	GRCh38	chr10	14934417	14934418	+	Frame_Shift_Ins	INS	-	-	A	novel		SKNSH_S7	NORMAL	-	-																c.640_641insT	p.Tyr214LeufsTer7	p.Y214Lfs*7	ENST00000378278	8/14	216	93	123				DCLRE1C,frameshift_variant,p.Tyr214LeufsTer7,ENST00000378289,;DCLRE1C,frameshift_variant,p.Tyr94LeufsTer7,ENST00000378255,NM_001289079.1;DCLRE1C,frameshift_variant,p.Tyr94LeufsTer7,ENST00000396817,NM_001033858.2;DCLRE1C,frameshift_variant,p.Tyr99LeufsTer7,ENST00000378246,NM_022487.3;DCLRE1C,frameshift_variant,p.Tyr94LeufsTer7,ENST00000378254,NM_001289077.1;DCLRE1C,frameshift_variant,p.Tyr94LeufsT…	A	ENSG00000152457	ENST00000378278	Transcript
OLAH	0	.	GRCh38	chr10	15061745	15061745	+	Missense_Mutation	SNP	G	G	C	rs150137442		SKNSH_S7	NORMAL	G	G																c.344N>C	p.Gly115Ala	p.G115A	ENST00000378217	5/9	230	113	117				OLAH,missense_variant,p.Gly115Ala,ENST00000378217,NM_018324.2;OLAH,missense_variant,p.Gly62Ala,ENST00000378228,NM_001039702.2;OLAH,missense_variant,p.Gly83Ala,ENST00000378225,;OLAH,missense_variant,p.Gly62Ala,ENST00000429028,;OLAH,missense_variant,p.Gly62Ala,ENST00000428897,;OLAH,downstream_gene_variant,,ENST00000413672,;OLAH,non_coding_transcript_exon_variant,,ENST00000493912,;OLAH,upstream_gene…	C	ENSG00000152463	ENST00000378217	Transcript
CUBN	0	.	GRCh38	chr10	16950012	16950012	+	Missense_Mutation	SNP	G	G	A	rs141640975		SKNSH_S7	NORMAL	G	G																c.5069N>T	p.Ala1690Val	p.A1690V	ENST00000377833	34/67	243	109	134				CUBN,missense_variant,p.Ala1690Val,ENST00000377833,NM_001081.3;	A	ENSG00000107611	ENST00000377833	Transcript
CUBN	0	.	GRCh38	chr10	17104499	17104499	+	Missense_Mutation	SNP	G	G	C	novel		SKNSH_S7	NORMAL	G	G																c.1337N>G	p.Thr446Ser	p.T446S	ENST00000377833	12/67	271	168	103				CUBN,missense_variant,p.Thr446Ser,ENST00000377833,NM_001081.3;	C	ENSG00000107611	ENST00000377833	Transcript
TMEM236	0	.	GRCh38	chr10	17796225	17796225	+	Missense_Mutation	SNP	C	A	A	novel		SKNSH_S7	NORMAL	C	C																c.777N>A	p.Asn259Lys	p.N259K	ENST00000377495	4/4	405	0	405				TMEM236,missense_variant,p.Asn259Lys,ENST00000377495,NM_001098844.2;	A	ENSG00000148483	ENST00000377495	Transcript
MLLT10	0	.	GRCh38	chr10	21733573	21733573	+	Missense_Mutation	SNP	C	C	T	novel		SKNSH_S7	NORMAL	C	C																c.2477N>T	p.Ser826Phe	p.S826F	ENST00000307729	19/23	195	102	93				MLLT10,missense_variant,p.Ser842Phe,ENST00000377072,NM_004641.3;MLLT10,missense_variant,p.Ser826Phe,ENST00000307729,;MLLT10,missense_variant,p.Ser826Phe,ENST00000631589,;MLLT10,missense_variant,p.Ser826Phe,ENST00000377059,NM_001195626.1,NM_001324297.1;MLLT10,downstream_gene_variant,,ENST00000438473,;	T	ENSG00000078403	ENST00000307729	Transcript
KIAA1217	0	.	GRCh38	chr10	24528098	24528098	+	Missense_Mutation	SNP	G	G	T	rs148599992		SKNSH_S7	NORMAL	G	G																c.3061N>T	p.Val1021Leu	p.V1021L	ENST00000376454	14/21	74	37	37				KIAA1217,missense_variant,p.Val704Leu,ENST00000376451,;KIAA1217,missense_variant,p.Val1021Leu,ENST00000376454,NM_019590.4;KIAA1217,missense_variant,p.Val941Leu,ENST00000376462,NM_001098500.2;KIAA1217,missense_variant,p.Val986Leu,ENST00000376452,NM_001282767.1;KIAA1217,missense_variant,p.Val986Leu,ENST00000458595,NM_001282768.1;KIAA1217,missense_variant,p.Val941Leu,ENST00000430453,;KIAA1217,missen…	T	ENSG00000120549	ENST00000376454	Transcript
SVIL	0	.	GRCh38	chr10	29495143	29495143	+	Missense_Mutation	SNP	G	G	C	rs2368406		SKNSH_S7	NORMAL	G	G																c.3703N>G	p.Pro1235Ala	p.P1235A	ENST00000355867	19/38	161	69	92				SVIL,missense_variant,p.Pro1203Ala,ENST00000375398,;SVIL,missense_variant,p.Pro1235Ala,ENST00000355867,NM_001323599.1,NM_021738.2;SVIL,missense_variant,p.Pro809Ala,ENST00000375400,NM_001323600.1,NM_003174.3;SVIL,missense_variant,p.Pro161Ala,ENST00000632315,;SVIL,non_coding_transcript_exon_variant,,ENST00000474106,;SVIL,non_coding_transcript_exon_variant,,ENST00000491872,;	C	ENSG00000197321	ENST00000355867	Transcript
LYZL2	0	.	GRCh38	chr10	30629620	30629620	+	Missense_Mutation	SNP	G	G	C	rs201069868		SKNSH_S7	NORMAL	G	G																c.86N>G	p.Ala29Gly	p.A29G	ENST00000375318	1/5	682	509	173				LYZL2,missense_variant,p.Ala29Gly,ENST00000375318,NM_183058.2;	C	ENSG00000151033	ENST00000375318	Transcript
AL356053.1	0	.	GRCh38	chr10	32664064	32664064	+	Intron	SNP	T	T	A	rs78766756		SKNSH_S7	NORMAL	T	T																c.44-21906N>A			ENST00000375025		64	23	41				AL356053.1,intron_variant,,ENST00000375025,NM_024688;	A	ENSG00000150076	ENST00000375025	Transcript
FAM21C	0	.	GRCh38	chr10	45773308	45773308	+	Missense_Mutation	SNP	G	G	C	novel		SKNSH_S7	NORMAL	G	G																c.2092N>C	p.Gly698Arg	p.G698R	ENST00000374362	21/30	15	9	6				FAM21C,missense_variant,p.Gly698Arg,ENST00000336378,NM_001330074.1;FAM21C,missense_variant,p.Gly698Arg,ENST00000374362,NM_015262.2;FAM21C,missense_variant,p.Gly698Arg,ENST00000623400,;FAM21C,missense_variant,p.Gly698Arg,ENST00000540872,NM_001169106.1;FAM21C,missense_variant,p.Gly640Arg,ENST00000359860,;FAM21C,missense_variant,p.Gly674Arg,ENST00000537517,NM_001169107.1;	C	ENSG00000172661	ENST00000374362	Transcript
FAM21C	0	.	GRCh38	chr10	45787044	45787044	+	Missense_Mutation	SNP	G	G	A	rs782398033		SKNSH_S7	NORMAL	G	G																c.2821N>A	p.Ala941Thr	p.A941T	ENST00000374362	27/30	57	42	15				FAM21C,missense_variant,p.Ala962Thr,ENST00000336378,NM_001330074.1;FAM21C,missense_variant,p.Ala941Thr,ENST00000374362,NM_015262.2;FAM21C,missense_variant,p.Ala962Thr,ENST00000623400,;FAM21C,missense_variant,p.Ala900Thr,ENST00000540872,NM_001169106.1;FAM21C,missense_variant,p.Ala883Thr,ENST00000359860,;FAM21C,missense_variant,p.Ala866Thr,ENST00000537517,NM_001169107.1;FAM21C,non_coding_transcript…	A	ENSG00000172661	ENST00000374362	Transcript
AGAP4	0	.	GRCh38	chr10	45826456	45826456	+	Missense_Mutation	SNP	C	C	T	rs202104169		SKNSH_S7	NORMAL	C	C																c.1451N>A	p.Arg484His	p.R484H	ENST00000448048	7/7	451	247	204				AGAP4,missense_variant,p.Arg507His,ENST00000616763,;AGAP4,missense_variant,p.Arg484His,ENST00000311652,;AGAP4,missense_variant,p.Arg484His,ENST00000448048,NM_133446.3;AGAP4,missense_variant,p.Arg507His,ENST00000618171,NM_001276343.2;AGAP4,downstream_gene_variant,,ENST00000492347,;AGAP4,downstream_gene_variant,,ENST00000430779,;	T	ENSG00000188234	ENST00000448048	Transcript
AGAP4	0	.	GRCh38	chr10	45826906	45826906	+	Missense_Mutation	SNP	G	C	C	novel		SKNSH_S7	NORMAL	G	G																c.1001N>G	p.Thr334Ser	p.T334S	ENST00000448048	7/7	9	0	9				AGAP4,missense_variant,p.Thr357Ser,ENST00000616763,;AGAP4,missense_variant,p.Thr334Ser,ENST00000311652,;AGAP4,missense_variant,p.Thr334Ser,ENST00000448048,NM_133446.3;AGAP4,missense_variant,p.Thr357Ser,ENST00000618171,NM_001276343.2;AGAP4,downstream_gene_variant,,ENST00000492347,;AGAP4,downstream_gene_variant,,ENST00000430779,;	C	ENSG00000188234	ENST00000448048	Transcript
NCOA4	0	.	GRCh38	chr10	46027444	46027444	+	Missense_Mutation	SNP	A	C	C	rs10761581		SKNSH_S7	NORMAL	A	A																c.22N>G	p.Phe8Val	p.F8V	ENST00000578454	2/12	396	0	396				NCOA4,missense_variant,p.Phe8Val,ENST00000578454,NM_001145260.1;NCOA4,missense_variant,p.Phe8Val,ENST00000579039,NM_001145261.1;NCOA4,intron_variant,,ENST00000581486,NM_001145263.1;NCOA4,intron_variant,,ENST00000585056,;NCOA4,intron_variant,,ENST00000580070,;NCOA4,upstream_gene_variant,,ENST00000585132,NM_005437.3;	C	ENSG00000266412	ENST00000578454	Transcript
ANXA8L1	0	.	GRCh38	chr10	46383535	46383535	+	Missense_Mutation	SNP	C	C	T	novel		SKNSH_S7	NORMAL	C	C																c.401N>T	p.Ala134Val	p.A134V	ENST00000619162	5/12	38	27	11				ANXA8L1,missense_variant,p.Ala172Val,ENST00000584982,;ANXA8L1,missense_variant,p.Ala72Val,ENST00000613703,;ANXA8L1,missense_variant,p.Ala134Val,ENST00000619162,NM_001098845.2;ANXA8L1,intron_variant,,ENST00000622769,NM_001278924.1;ANXA8L1,intron_variant,,ENST00000611655,NM_001278923.1;ANXA8L1,intron_variant,,ENST00000616785,;CH17-335B8.4,downstream_gene_variant,,ENST00000623463,;ANXA8L1,downstream…	T	ENSG00000264230	ENST00000619162	Transcript
GPRIN2	0	.	GRCh38	chr10	46549538	46549538	+	Missense_Mutation	SNP	A	A	G	rs3127823		SKNSH_S7	NORMAL	A	A																c.1199N>C	p.Leu400Pro	p.L400P	ENST00000374317	3/3	510	229	280				GPRIN2,missense_variant,p.Leu400Pro,ENST00000374317,NM_014696.3;GPRIN2,missense_variant,p.Leu400Pro,ENST00000374314,;	G	ENSG00000204175	ENST00000374317	Transcript
GPRIN2	0	.	GRCh38	chr10	46549613	46549613	+	Missense_Mutation	SNP	A	G	G	rs3127822		SKNSH_S7	NORMAL	A	A																c.1124N>C	p.Val375Ala	p.V375A	ENST00000374317	3/3	588	0	588				GPRIN2,missense_variant,p.Val375Ala,ENST00000374317,NM_014696.3;GPRIN2,missense_variant,p.Val375Ala,ENST00000374314,;	G	ENSG00000204175	ENST00000374317	Transcript
GPRIN2	0	.	GRCh38	chr10	46549754	46549754	+	Missense_Mutation	SNP	G	G	C	rs4445576		SKNSH_S7	NORMAL	G	G																c.983N>G	p.Ser328Cys	p.S328C	ENST00000374317	3/3	610	459	151				GPRIN2,missense_variant,p.Ser328Cys,ENST00000374317,NM_014696.3;GPRIN2,missense_variant,p.Ser328Cys,ENST00000374314,;	C	ENSG00000204175	ENST00000374317	Transcript
GPRIN2	0	.	GRCh38	chr10	46550013	46550013	+	Missense_Mutation	SNP	T	T	C	rs3127683		SKNSH_S7	NORMAL	T	T																c.724N>G	p.Arg242Gly	p.R242G	ENST00000374317	3/3	567	313	254				GPRIN2,missense_variant,p.Arg242Gly,ENST00000374317,NM_014696.3;GPRIN2,missense_variant,p.Arg242Gly,ENST00000374314,;	C	ENSG00000204175	ENST00000374317	Transcript
GPRIN2	0	.	GRCh38	chr10	46550016	46550016	+	Missense_Mutation	SNP	C	C	T	rs9422022		SKNSH_S7	NORMAL	C	C																c.721N>A	p.Val241Met	p.V241M	ENST00000374317	3/3	553	259	294				GPRIN2,missense_variant,p.Val241Met,ENST00000374317,NM_014696.3;GPRIN2,missense_variant,p.Val241Met,ENST00000374314,;	T	ENSG00000204175	ENST00000374317	Transcript
GPRIN2	0	.	GRCh38	chr10	46550040	46550040	+	Missense_Mutation	SNP	C	C	A	rs11204659		SKNSH_S7	NORMAL	C	C																c.697N>T	p.Ala233Ser	p.A233S	ENST00000374317	3/3	510	286	224				GPRIN2,missense_variant,p.Ala233Ser,ENST00000374317,NM_014696.3;GPRIN2,missense_variant,p.Ala233Ser,ENST00000374314,;	A	ENSG00000204175	ENST00000374317	Transcript
GPRIN2	0	.	GRCh38	chr10	46550133	46550133	+	Missense_Mutation	SNP	C	C	A	rs11204658		SKNSH_S7	NORMAL	C	C																c.604N>T	p.Gly202Trp	p.G202W	ENST00000374317	3/3	550	272	278				GPRIN2,missense_variant,p.Gly202Trp,ENST00000374317,NM_014696.3;GPRIN2,missense_variant,p.Gly202Trp,ENST00000374314,;	A	ENSG00000204175	ENST00000374317	Transcript
GPRIN2	0	.	GRCh38	chr10	46550427	46550427	+	Missense_Mutation	SNP	T	C	C	rs3127679		SKNSH_S7	NORMAL	T	T																c.310N>G	p.Ser104Gly	p.S104G	ENST00000374317	3/3	433	0	433				GPRIN2,missense_variant,p.Ser104Gly,ENST00000374317,NM_014696.3;GPRIN2,missense_variant,p.Ser104Gly,ENST00000374314,;	C	ENSG00000204175	ENST00000374317	Transcript
GPRIN2	0	.	GRCh38	chr10	46550439	46550439	+	Missense_Mutation	SNP	T	T	G	rs7090312		SKNSH_S7	NORMAL	T	T																c.298N>C	p.Thr100Pro	p.T100P	ENST00000374317	3/3	427	223	204				GPRIN2,missense_variant,p.Thr100Pro,ENST00000374317,NM_014696.3;GPRIN2,missense_variant,p.Thr100Pro,ENST00000374314,;	G	ENSG00000204175	ENST00000374317	Transcript
GPRIN2	0	.	GRCh38	chr10	46550466	46550466	+	Missense_Mutation	SNP	A	A	G	rs3127820		SKNSH_S7	NORMAL	A	A																c.271N>C	p.Trp91Arg	p.W91R	ENST00000374317	3/3	367	167	200				GPRIN2,missense_variant,p.Trp91Arg,ENST00000374317,NM_014696.3;GPRIN2,missense_variant,p.Trp91Arg,ENST00000374314,;	G	ENSG00000204175	ENST00000374317	Transcript
GPRIN2	0	.	GRCh38	chr10	46550598	46550598	+	Missense_Mutation	SNP	C	C	T	rs3127819		SKNSH_S7	NORMAL	C	C																c.139N>A	p.Val47Met	p.V47M	ENST00000374317	3/3	221	108	113				GPRIN2,missense_variant,p.Val47Met,ENST00000374317,NM_014696.3;GPRIN2,missense_variant,p.Val47Met,ENST00000374314,;	T	ENSG00000204175	ENST00000374317	Transcript
GPRIN2	0	.	GRCh38	chr10	46550618	46550618	+	Missense_Mutation	SNP	C	C	T	rs3127818		SKNSH_S7	NORMAL	C	C																c.119N>A	p.Arg40His	p.R40H	ENST00000374317	3/3	192	99	93				GPRIN2,missense_variant,p.Arg40His,ENST00000374317,NM_014696.3;GPRIN2,missense_variant,p.Arg40His,ENST00000374314,;	T	ENSG00000204175	ENST00000374317	Transcript
GPRIN2	0	.	GRCh38	chr10	46550622	46550622	+	Missense_Mutation	SNP	G	G	C	rs4926045		SKNSH_S7	NORMAL	G	G																c.115N>G	p.Leu39Val	p.L39V	ENST00000374317	3/3	180	89	91				GPRIN2,missense_variant,p.Leu39Val,ENST00000374317,NM_014696.3;GPRIN2,missense_variant,p.Leu39Val,ENST00000374314,;	C	ENSG00000204175	ENST00000374317	Transcript
GPRIN2	0	.	GRCh38	chr10	46550723	46550723	+	Missense_Mutation	SNP	C	C	T	rs3127817		SKNSH_S7	NORMAL	C	C																c.14N>A	p.Arg5His	p.R5H	ENST00000374317	3/3	83	37	46				GPRIN2,missense_variant,p.Arg5His,ENST00000374317,NM_014696.3;GPRIN2,missense_variant,p.Arg5His,ENST00000374314,;	T	ENSG00000204175	ENST00000374317	Transcript
SYT15	0	.	GRCh38	chr10	46584599	46584599	+	Missense_Mutation	SNP	G	G	C	rs3127785		SKNSH_S7	NORMAL	G	G																c.927N>C	p.Glu309Asp	p.E309D	ENST00000374321	6/8	364	227	137				SYT15,missense_variant,p.Glu362Asp,ENST00000374323,;SYT15,missense_variant,p.Glu309Asp,ENST00000374321,NM_031912.4;SYT15,missense_variant,p.Glu309Asp,ENST00000503753,NM_181519.2;SYT15,missense_variant,p.Glu99Asp,ENST00000374328,;SYT15,downstream_gene_variant,,ENST00000512997,;RP11-38L15.3,intron_variant,,ENST00000506914,;SYT15,upstream_gene_variant,,ENST00000449358,;	C	ENSG00000204176	ENST00000374321	Transcript
GDF2	0	.	GRCh38	chr10	47325146	47325146	+	Missense_Mutation	SNP	G	G	A	novel		SKNSH_S7	NORMAL	G	G																c.652N>A	p.Asp218Asn	p.D218N	ENST00000581492	2/2	296	134	162				GDF2,missense_variant,p.Asp218Asn,ENST00000581492,NM_016204.2;	A	ENSG00000263761	ENST00000581492	Transcript
ABC7-42404400C24.1	0	.	GRCh38	chr10	47757224	47757224	+	Missense_Mutation	SNP	C	G	G	novel		SKNSH_S7	NORMAL	C	C																c.994N>C	p.Glu332Asp	p.E332D	ENST00000615923	6/8	7	0	7				ABC7-42404400C24.1,missense_variant,p.Glu362Asp,ENST00000623662,;ABC7-42404400C24.1,missense_variant,p.Glu332Asp,ENST00000615923,;ABC7-42404400C24.1,missense_variant,p.Glu309Asp,ENST00000622861,;	G	ENSG00000277758	ENST00000615923	Transcript
FRMPD2	0	.	GRCh38	chr10	48180858	48180858	+	Missense_Mutation	SNP	C	T	T	rs61840030		SKNSH_S7	NORMAL	C	C																c.2735N>A	p.Gly912Glu	p.G912E	ENST00000374201	21/29	62	1	61				FRMPD2,missense_variant,p.Gly912Glu,ENST00000374201,NM_001018071.3;FRMPD2,missense_variant,p.Gly887Glu,ENST00000305531,NM_001318191.1;FRMPD2,missense_variant,p.Gly912Glu,ENST00000636244,;FRMPD2,upstream_gene_variant,,ENST00000474573,;FRMPD2,upstream_gene_variant,,ENST00000463706,;FRMPD2,3_prime_UTR_variant,,ENST00000637395,;FRMPD2,non_coding_transcript_exon_variant,,ENST00000486151,;FRMPD2,non_co…	T	ENSG00000170324	ENST00000374201	Transcript
FRMPD2	0	.	GRCh38	chr10	48180973	48180973	+	Missense_Mutation	SNP	T	C	C	rs1346694		SKNSH_S7	NORMAL	T	T																c.2620N>G	p.Ser874Gly	p.S874G	ENST00000374201	21/29	129	2	127				FRMPD2,missense_variant,p.Ser874Gly,ENST00000374201,NM_001018071.3;FRMPD2,missense_variant,p.Ser849Gly,ENST00000305531,NM_001318191.1;FRMPD2,missense_variant,p.Ser874Gly,ENST00000636244,;FRMPD2,upstream_gene_variant,,ENST00000474573,;FRMPD2,upstream_gene_variant,,ENST00000463706,;FRMPD2,3_prime_UTR_variant,,ENST00000637395,;FRMPD2,non_coding_transcript_exon_variant,,ENST00000486151,;FRMPD2,non_co…	C	ENSG00000170324	ENST00000374201	Transcript
TIMM23B	0	.	GRCh38	chr10	49945053	49945053	+	Missense_Mutation	SNP	G	C	C	novel		SKNSH_S7	NORMAL	G	G																c.128N>C	p.Cys43Ser	p.C43S	ENST00000374098	2/7	508	0	508				TIMM23B,missense_variant,p.Cys43Ser,ENST00000451577,NM_001290118.1;TIMM23B,missense_variant,p.Cys43Ser,ENST00000374098,NM_001290117.1;PARG,intron_variant,,ENST00000402038,;PARG,upstream_gene_variant,,ENST00000616448,NM_001303489.1,NM_001303486.1,NM_003631.3,NM_001303487.1,NM_001324381.1;PARG,upstream_gene_variant,,ENST00000611974,;TIMM23B,synonymous_variant,p.Val84=,ENST00000478381,;TIMM23B,intro…	C	ENSG00000204152	ENST00000374098	Transcript
FAM21A	0	.	GRCh38	chr10	50093288	50093288	+	Missense_Mutation	SNP	G	G	A	novel		SKNSH_S7	NORMAL	G	G																c.1024N>A	p.Ala342Thr	p.A342T	ENST00000282633	12/31	16	12	4				FAM21A,missense_variant,p.Ala342Thr,ENST00000351071,NM_001291398.1;FAM21A,missense_variant,p.Ala342Thr,ENST00000314664,NM_001330102.1;FAM21A,missense_variant,p.Ala318Thr,ENST00000611324,;FAM21A,missense_variant,p.Ala254Thr,ENST00000399339,;FAM21A,missense_variant,p.Ala342Thr,ENST00000282633,NM_001005751.2;FAM21A,downstream_gene_variant,,ENST00000492914,;FAM21A,3_prime_UTR_variant,,ENST00000434114…	A	ENSG00000099290	ENST00000282633	Transcript
FAM21A	0	.	GRCh38	chr10	50093873	50093873	+	Missense_Mutation	SNP	C	C	T	rs199520696		SKNSH_S7	NORMAL	C	C																c.1136N>T	p.Thr379Met	p.T379M	ENST00000282633	13/31	113	87	26				FAM21A,missense_variant,p.Thr379Met,ENST00000351071,NM_001291398.1;FAM21A,missense_variant,p.Thr379Met,ENST00000314664,NM_001330102.1;FAM21A,missense_variant,p.Thr355Met,ENST00000611324,;FAM21A,missense_variant,p.Thr291Met,ENST00000399339,;FAM21A,missense_variant,p.Thr379Met,ENST00000282633,NM_001005751.2;FAM21A,downstream_gene_variant,,ENST00000492914,;FAM21A,3_prime_UTR_variant,,ENST00000434114…	T	ENSG00000099290	ENST00000282633	Transcript
FAM21A	0	.	GRCh38	chr10	50104112	50104112	+	Missense_Mutation	SNP	T	C	C	rs199954057		SKNSH_S7	NORMAL	T	T																c.1706N>C	p.Leu569Ser	p.L569S	ENST00000282633	18/31	8	0	8				FAM21A,missense_variant,p.Leu569Ser,ENST00000351071,NM_001291398.1;FAM21A,missense_variant,p.Leu569Ser,ENST00000314664,NM_001330102.1;FAM21A,missense_variant,p.Leu545Ser,ENST00000611324,;FAM21A,missense_variant,p.Leu481Ser,ENST00000399339,;FAM21A,missense_variant,p.Leu569Ser,ENST00000282633,NM_001005751.2;FAM21A,3_prime_UTR_variant,,ENST00000434114,;	C	ENSG00000099290	ENST00000282633	Transcript
FAM21A	0	.	GRCh38	chr10	50129923	50129923	+	Missense_Mutation	SNP	C	A	A	novel		SKNSH_S7	NORMAL	C	C																c.3592N>A	p.Pro1198Thr	p.P1198T	ENST00000282633	29/31	232	0	232				FAM21A,missense_variant,p.Pro1177Thr,ENST00000351071,NM_001291398.1;FAM21A,missense_variant,p.Pro1136Thr,ENST00000314664,NM_001330102.1;FAM21A,missense_variant,p.Pro1102Thr,ENST00000611324,;FAM21A,missense_variant,p.Pro1110Thr,ENST00000399339,;FAM21A,missense_variant,p.Pro1198Thr,ENST00000282633,NM_001005751.2;FAM21A,downstream_gene_variant,,ENST00000454806,;FAM21A,intron_variant,,ENST00000434114…	A	ENSG00000099290	ENST00000282633	Transcript
ASAH2	0	.	GRCh38	chr10	50189586	50189586	+	Missense_Mutation	SNP	G	T	T	novel		SKNSH_S7	NORMAL	G	G																c.2066N>A	p.Thr689Asn	p.T689N	ENST00000395526	19/20	10	0	10				ASAH2,missense_variant,p.Thr689Asn,ENST00000395526,NM_019893.2;ASAH2,missense_variant,p.Thr654Asn,ENST00000447815,NM_001143974.1;ASAH2,missense_variant,p.Thr635Asn,ENST00000329428,;ASAH2,missense_variant,p.Thr531Asn,ENST00000443575,;ASAH2,missense_variant,p.Thr53Asn,ENST00000489640,;ASAH2,splice_region_variant,,ENST00000474434,;	T	ENSG00000188611	ENST00000395526	Transcript
ASAH2	0	.	GRCh38	chr10	50214847	50214847	+	Missense_Mutation	SNP	C	C	A	novel		SKNSH_S7	NORMAL	C	C																c.1036N>T	p.Ala346Ser	p.A346S	ENST00000395526	8/20	522	256	266				ASAH2,missense_variant,p.Ala346Ser,ENST00000395526,NM_019893.2;ASAH2,missense_variant,p.Ala346Ser,ENST00000447815,NM_001143974.1;ASAH2,missense_variant,p.Ala327Ser,ENST00000329428,;ASAH2,missense_variant,p.Ala188Ser,ENST00000443575,;	A	ENSG00000188611	ENST00000395526	Transcript
PCDH15	0	.	GRCh38	chr10	53940968	53940968	+	Missense_Mutation	SNP	G	G	A	novel		SKNSH_S7	NORMAL	G	G																c.3145N>T	p.Pro1049Ser	p.P1049S	ENST00000373957	25/35	260	129	131				PCDH15,missense_variant,p.Pro1049Ser,ENST00000614895,;PCDH15,missense_variant,p.Pro1044Ser,ENST00000373965,NM_001142772.1;PCDH15,missense_variant,p.Pro1044Ser,ENST00000414778,;PCDH15,missense_variant,p.Pro1049Ser,ENST00000617051,;PCDH15,missense_variant,p.Pro1049Ser,ENST00000373957,NM_001142763.1;PCDH15,missense_variant,p.Pro1044Ser,ENST00000361849,NM_001142768.1,NM_001142764.1;PCDH15,missense_va…	A	ENSG00000150275	ENST00000373957	Transcript
ANK3	0	.	GRCh38	chr10	60073656	60073656	+	Missense_Mutation	SNP	A	A	G	rs148904927		SKNSH_S7	NORMAL	A	A																c.7225N>C	p.Ser2409Pro	p.S2409P	ENST00000280772	37/44	428	210	218				ANK3,missense_variant,p.Ser2409Pro,ENST00000280772,NM_001320874.1,NM_020987.4;ANK3,intron_variant,,ENST00000373827,NM_001204403.1;ANK3,intron_variant,,ENST00000503366,NM_001204404.1;ANK3,intron_variant,,ENST00000610321,;ANK3,intron_variant,,ENST00000355288,NM_001149.3;ANK3,intron_variant,,ENST00000616444,;ANK3,intron_variant,,ENST00000373820,;ANK3,intron_variant,,ENST00000511043,;ANK3,upstream_ge…	G	ENSG00000151150	ENST00000280772	Transcript
ANK3	0	.	GRCh38	chr10	60074326	60074326	+	Missense_Mutation	SNP	C	C	A	rs144465058		SKNSH_S7	NORMAL	C	C																c.6555N>T	p.Gln2185His	p.Q2185H	ENST00000280772	37/44	449	238	211				ANK3,missense_variant,p.Gln2185His,ENST00000280772,NM_001320874.1,NM_020987.4;ANK3,missense_variant,p.Gln1196His,ENST00000610321,;ANK3,intron_variant,,ENST00000373827,NM_001204403.1;ANK3,intron_variant,,ENST00000503366,NM_001204404.1;ANK3,intron_variant,,ENST00000355288,NM_001149.3;ANK3,intron_variant,,ENST00000616444,;ANK3,intron_variant,,ENST00000373820,;ANK3,intron_variant,,ENST00000511043,;AN…	A	ENSG00000151150	ENST00000280772	Transcript
ADAMTS14	0	.	GRCh38	chr10	70702324	70702324	+	Missense_Mutation	SNP	C	C	T	rs34022601		SKNSH_S7	NORMAL	C	C																c.535N>T	p.Arg179Cys	p.R179C	ENST00000373208	3/22	135	71	64				ADAMTS14,missense_variant,p.Arg179Cys,ENST00000373208,NM_139155.2;ADAMTS14,missense_variant,p.Arg179Cys,ENST00000373207,NM_080722.3;	T	ENSG00000138316	ENST00000373208	Transcript
AGAP5	0	.	GRCh38	chr10	73675215	73675215	+	Missense_Mutation	SNP	T	C	C	rs781758766		SKNSH_S7	NORMAL	T	T																c.1445N>G	p.Tyr482Cys	p.Y482C	ENST00000374094	8/8	96	0	96				AGAP5,missense_variant,p.Tyr482Cys,ENST00000581191,;AGAP5,missense_variant,p.Tyr459Cys,ENST00000443782,;AGAP5,missense_variant,p.Tyr482Cys,ENST00000374094,NM_001144000.1;RP11-464F9.21,downstream_gene_variant,,ENST00000607450,;RP11-464F9.1,non_coding_transcript_exon_variant,,ENST00000399449,;AGAP5,downstream_gene_variant,,ENST00000607663,;	C	ENSG00000172650	ENST00000374094	Transcript
NUTM2A	0	.	GRCh38	chr10	87228358	87228358	+	Missense_Mutation	SNP	G	G	A	rs200168540		SKNSH_S7	NORMAL	G	G																c.478N>A	p.Ala160Thr	p.A160T	ENST00000381707	2/7	234	164	70				NUTM2A,missense_variant,p.Ala160Thr,ENST00000381689,;NUTM2A,missense_variant,p.Ala160Thr,ENST00000381707,NM_001099338.1;NUTM2A-AS1,intron_variant,,ENST00000451940,;	A	ENSG00000184923	ENST00000381707	Transcript
CYP2C19	0	.	GRCh38	chr10	94842866	94842866	+	Missense_Mutation	SNP	A	G	G	rs3758581		SKNSH_S7	NORMAL	A	A																c.991N>G	p.Ile331Val	p.I331V	ENST00000371321	7/9	448	0	448				CYP2C19,missense_variant,p.Ile331Val,ENST00000371321,NM_000769.2;RP11-400G3.5,3_prime_UTR_variant,,ENST00000464755,;	G	ENSG00000165841	ENST00000371321	Transcript
WNT8B	0	.	GRCh38	chr10	100482778	100482779	+	Frame_Shift_Ins	INS	-	-	G	rs765366470		SKNSH_S7	NORMAL	-	-																c.1018_1019insG	p.Ala343ArgfsTer35	p.A343Rfs*35	ENST00000343737	6/6	198	104	94				WNT8B,frameshift_variant,p.Ala343ArgfsTer35,ENST00000343737,NM_003393.3;SEC31B,downstream_gene_variant,,ENST00000370345,NM_015490.3;SEC31B,downstream_gene_variant,,ENST00000479697,;SEC31B,downstream_gene_variant,,ENST00000462434,;SEC31B,downstream_gene_variant,,ENST00000469546,;SEC31B,downstream_gene_variant,,ENST00000482456,;SEC31B,downstream_gene_variant,,ENST00000492667,;SEC31B,downstream_gene…	G	ENSG00000075290	ENST00000343737	Transcript
MGEA5	0	.	GRCh38	chr10	101817872	101817872	+	Missense_Mutation	SNP	C	C	T	rs35402016		SKNSH_S7	NORMAL	C	C																c.151N>A	p.Ala51Thr	p.A51T	ENST00000361464	1/16	292	156	136				MGEA5,missense_variant,p.Ala51Thr,ENST00000361464,NM_012215.3;MGEA5,missense_variant,p.Ala51Thr,ENST00000439817,NM_001142434.1;MGEA5,missense_variant,p.Ala51Thr,ENST00000370094,;MGEA5,missense_variant,p.Ala51Thr,ENST00000357797,;MGEA5,upstream_gene_variant,,ENST00000429860,;KCNIP2-AS1,upstream_gene_variant,,ENST00000412353,;	T	ENSG00000198408	ENST00000361464	Transcript
HPS6	0	.	GRCh38	chr10	102066172	102066172	+	Missense_Mutation	SNP	T	T	G	rs36078476		SKNSH_S7	NORMAL	T	T																c.698N>G	p.Leu233Arg	p.L233R	ENST00000299238	1/1	288	136	152				HPS6,missense_variant,p.Leu233Arg,ENST00000299238,NM_024747.5;	G	ENSG00000166189	ENST00000299238	Transcript
RAB11FIP2	0	.	GRCh38	chr10	118040255	118040255	+	Missense_Mutation	SNP	G	G	A	rs145027047		SKNSH_S7	NORMAL	G	G																c.664N>T	p.Leu222Phe	p.L222F	ENST00000355624	2/5	335	180	155				RAB11FIP2,missense_variant,p.Leu222Phe,ENST00000369199,NM_001330167.1;RAB11FIP2,missense_variant,p.Leu222Phe,ENST00000355624,NM_014904.2;RP11-354M20.3,non_coding_transcript_exon_variant,,ENST00000451610,;RP11-354M20.3,non_coding_transcript_exon_variant,,ENST00000417968,;RP11-354M20.3,non_coding_transcript_exon_variant,,ENST00000614094,;RAB11FIP2,non_coding_transcript_exon_variant,,ENST00000483413…	A	ENSG00000107560	ENST00000355624	Transcript
TACC2	0	.	GRCh38	chr10	122210997	122210997	+	Missense_Mutation	SNP	C	C	T	rs114927453		SKNSH_S7	NORMAL	C	C																c.6572N>T	p.Thr2191Met	p.T2191M	ENST00000369005	9/23	312	162	150				TACC2,missense_variant,p.Thr2191Met,ENST00000369005,NM_206862.3;TACC2,missense_variant,p.Thr2191Met,ENST00000334433,;TACC2,missense_variant,p.Thr2195Met,ENST00000515273,NM_001291877.1;TACC2,missense_variant,p.Thr2195Met,ENST00000453444,;TACC2,missense_variant,p.Thr2146Met,ENST00000515603,NM_001291876.1;TACC2,missense_variant,p.Thr337Met,ENST00000513429,NM_206861.2;TACC2,missense_variant,p.Thr269M…	T	ENSG00000138162	ENST00000369005	Transcript
CTBP2	0	.	GRCh38	chr10	124989543	124989543	+	Missense_Mutation	SNP	T	T	C	rs201769282		SKNSH_S7	NORMAL	T	T																c.2933N>G	p.Asn978Ser	p.N978S	ENST00000309035	9/9	516	319	197				CTBP2,missense_variant,p.Asn438Ser,ENST00000337195,NM_001329.3,NM_001321012.1;CTBP2,missense_variant,p.Asn978Ser,ENST00000309035,NM_022802.2;CTBP2,missense_variant,p.Asn506Ser,ENST00000334808,;CTBP2,missense_variant,p.Asn438Ser,ENST00000411419,NM_001083914.2;CTBP2,missense_variant,p.Asn438Ser,ENST00000494626,NM_001290214.2,NM_001321014.1;CTBP2,missense_variant,p.Asn438Ser,ENST00000531469,NM_00132…	C	ENSG00000175029	ENST00000309035	Transcript
CTBP2	0	.	GRCh38	chr10	124989565	124989565	+	Frame_Shift_Del	DEL	G	G	-	rs146097043		SKNSH_S7	NORMAL	G	G																c.2911delN	p.Gln971SerfsTer36	p.Q971Sfs*36	ENST00000309035	9/9	509	320	189				CTBP2,frameshift_variant,p.Gln431SerfsTer36,ENST00000337195,NM_001329.3,NM_001321012.1;CTBP2,frameshift_variant,p.Gln971SerfsTer36,ENST00000309035,NM_022802.2;CTBP2,frameshift_variant,p.Gln499SerfsTer36,ENST00000334808,;CTBP2,frameshift_variant,p.Gln431SerfsTer36,ENST00000411419,NM_001083914.2;CTBP2,frameshift_variant,p.Gln431SerfsTer36,ENST00000494626,NM_001290214.2,NM_001321014.1;CTBP2,frameshi…	-	ENSG00000175029	ENST00000309035	Transcript
CTBP2	0	.	GRCh38	chr10	124989579	124989579	+	Missense_Mutation	SNP	G	G	C	rs146419230		SKNSH_S7	NORMAL	G	G																c.2897N>G	p.Ala966Gly	p.A966G	ENST00000309035	9/9	489	316	173				CTBP2,missense_variant,p.Ala426Gly,ENST00000337195,NM_001329.3,NM_001321012.1;CTBP2,missense_variant,p.Ala966Gly,ENST00000309035,NM_022802.2;CTBP2,missense_variant,p.Ala494Gly,ENST00000334808,;CTBP2,missense_variant,p.Ala426Gly,ENST00000411419,NM_001083914.2;CTBP2,missense_variant,p.Ala426Gly,ENST00000494626,NM_001290214.2,NM_001321014.1;CTBP2,missense_variant,p.Ala426Gly,ENST00000531469,NM_00132…	C	ENSG00000175029	ENST00000309035	Transcript
CTBP2	0	.	GRCh38	chr10	125003036	125003036	+	Missense_Mutation	SNP	C	C	A	rs201760950		SKNSH_S7	NORMAL	C	C																c.1902N>T	p.Lys634Asn	p.K634N	ENST00000309035	3/9	414	306	108				CTBP2,missense_variant,p.Lys94Asn,ENST00000337195,NM_001329.3,NM_001321012.1;CTBP2,missense_variant,p.Lys634Asn,ENST00000309035,NM_022802.2;CTBP2,missense_variant,p.Lys162Asn,ENST00000334808,;CTBP2,missense_variant,p.Lys94Asn,ENST00000411419,NM_001083914.2;CTBP2,missense_variant,p.Lys94Asn,ENST00000494626,NM_001290214.2,NM_001321014.1;CTBP2,missense_variant,p.Lys94Asn,ENST00000531469,NM_001321013…	A	ENSG00000175029	ENST00000309035	Transcript
CTBP2	0	.	GRCh38	chr10	125003062	125003062	+	Missense_Mutation	SNP	T	T	A	rs3198936		SKNSH_S7	NORMAL	T	T																c.1876N>T	p.Thr626Ser	p.T626S	ENST00000309035	3/9	457	342	115				CTBP2,missense_variant,p.Thr86Ser,ENST00000337195,NM_001329.3,NM_001321012.1;CTBP2,missense_variant,p.Thr626Ser,ENST00000309035,NM_022802.2;CTBP2,missense_variant,p.Thr154Ser,ENST00000334808,;CTBP2,missense_variant,p.Thr86Ser,ENST00000411419,NM_001083914.2;CTBP2,missense_variant,p.Thr86Ser,ENST00000494626,NM_001290214.2,NM_001321014.1;CTBP2,missense_variant,p.Thr86Ser,ENST00000531469,NM_001321013…	A	ENSG00000175029	ENST00000309035	Transcript
CTBP2	0	.	GRCh38	chr10	125003065	125003065	+	Missense_Mutation	SNP	T	T	A	rs75794788		SKNSH_S7	NORMAL	T	T																c.1873N>T	p.Ile625Phe	p.I625F	ENST00000309035	3/9	459	343	116				CTBP2,missense_variant,p.Ile85Phe,ENST00000337195,NM_001329.3,NM_001321012.1;CTBP2,missense_variant,p.Ile625Phe,ENST00000309035,NM_022802.2;CTBP2,missense_variant,p.Ile153Phe,ENST00000334808,;CTBP2,missense_variant,p.Ile85Phe,ENST00000411419,NM_001083914.2;CTBP2,missense_variant,p.Ile85Phe,ENST00000494626,NM_001290214.2,NM_001321014.1;CTBP2,missense_variant,p.Ile85Phe,ENST00000531469,NM_001321013…	A	ENSG00000175029	ENST00000309035	Transcript
DOCK1	0	.	GRCh38	chr10	127433397	127433397	+	Missense_Mutation	SNP	G	G	A	novel		SKNSH_S7	NORMAL	G	G																c.5029N>A	p.Asp1677Asn	p.D1677N	ENST00000623213	48/52	55	27	28				DOCK1,missense_variant,p.Asp1656Asn,ENST00000280333,NM_001380.4;DOCK1,missense_variant,p.Asp1677Asn,ENST00000623213,NM_001290223.1;	A	ENSG00000150760	ENST00000623213	Transcript
MKI67	0	.	GRCh38	chr10	128116523	128116523	+	Missense_Mutation	SNP	C	C	T	rs41306644		SKNSH_S7	NORMAL	C	C																c.368N>A	p.Arg123His	p.R123H	ENST00000368654	6/15	187	112	75				MKI67,missense_variant,p.Arg123His,ENST00000368654,NM_002417.4;MKI67,missense_variant,p.Arg123His,ENST00000368653,NM_001145966.1;MKI67,non_coding_transcript_exon_variant,,ENST00000478293,;MKI67,upstream_gene_variant,,ENST00000484853,;	T	ENSG00000148773	ENST00000368654	Transcript
FRG2B	0	.	GRCh38	chr10	133625131	133625131	+	Missense_Mutation	SNP	T	T	G	rs199913567		SKNSH_S7	NORMAL	T	T																c.805N>C	p.Thr269Pro	p.T269P	ENST00000425520	4/4	33	23	10				FRG2B,missense_variant,p.Thr270Pro,ENST00000443774,;FRG2B,missense_variant,p.Thr269Pro,ENST00000425520,NM_001080998.1;	G	ENSG00000225899	ENST00000425520	Transcript
FRG2B	0	.	GRCh38	chr10	133625425	133625425	+	Missense_Mutation	SNP	T	T	G	rs201901202		SKNSH_S7	NORMAL	T	T																c.511N>C	p.Ile171Leu	p.I171L	ENST00000425520	4/4	869	533	336				FRG2B,missense_variant,p.Ile172Leu,ENST00000443774,;FRG2B,missense_variant,p.Ile171Leu,ENST00000425520,NM_001080998.1;	G	ENSG00000225899	ENST00000425520	Transcript
FRG2B	0	.	GRCh38	chr10	133625451	133625451	+	Missense_Mutation	SNP	C	C	T	rs201563622		SKNSH_S7	NORMAL	C	C																c.485N>A	p.Arg162Gln	p.R162Q	ENST00000425520	4/4	882	526	356				FRG2B,missense_variant,p.Arg163Gln,ENST00000443774,;FRG2B,missense_variant,p.Arg162Gln,ENST00000425520,NM_001080998.1;	T	ENSG00000225899	ENST00000425520	Transcript
FRG2B	0	.	GRCh38	chr10	133625463	133625463	+	Missense_Mutation	SNP	C	C	T	rs145018822		SKNSH_S7	NORMAL	C	C																c.473N>A	p.Arg158Gln	p.R158Q	ENST00000425520	4/4	842	507	335				FRG2B,missense_variant,p.Arg159Gln,ENST00000443774,;FRG2B,missense_variant,p.Arg158Gln,ENST00000425520,NM_001080998.1;	T	ENSG00000225899	ENST00000425520	Transcript
FRG2B	0	.	GRCh38	chr10	133625473	133625473	+	Missense_Mutation	SNP	G	G	A	rs79631365		SKNSH_S7	NORMAL	G	G																c.463N>T	p.Arg155Cys	p.R155C	ENST00000425520	4/4	822	508	314				FRG2B,missense_variant,p.Arg156Cys,ENST00000443774,;FRG2B,missense_variant,p.Arg155Cys,ENST00000425520,NM_001080998.1;	A	ENSG00000225899	ENST00000425520	Transcript
RIC8A	0	.	GRCh38	chr11	212685	212685	+	Missense_Mutation	SNP	G	G	A	rs367798950		SKNSH_S7	NORMAL	G	G																c.1154G>A	p.Arg385His	p.R385H	ENST00000325207	7/10	371	195	176				RIC8A,missense_variant,p.Arg379His,ENST00000526104,NM_001286134.1;RIC8A,missense_variant,p.Arg385His,ENST00000325207,NM_021932.5;RIC8A,missense_variant,p.Arg373His,ENST00000527696,;RIC8A,missense_variant,p.Arg274His,ENST00000527728,;SIRT3,downstream_gene_variant,,ENST00000382743,NM_012239.5;SIRT3,downstream_gene_variant,,ENST00000525319,;SIRT3,downstream_gene_variant,,ENST00000524564,;SIRT3,downs…	A	ENSG00000177963	ENST00000325207	Transcript
CDHR5	0	.	GRCh38	chr11	617406	617406	+	Missense_Mutation	SNP	G	G	A	rs764668042		SKNSH_S7	NORMAL	G	G																c.2483C>T	p.Ala828Val	p.A828V	ENST00000358353	16/16	370	168	202				CDHR5,missense_variant,p.Ala828Val,ENST00000358353,;CDHR5,missense_variant,p.Ala828Val,ENST00000397542,NM_021924.4,NM_001171968.1;CDHR5,missense_variant,p.Ala634Val,ENST00000349570,NM_031264.3;IRF7,upstream_gene_variant,,ENST00000397566,NM_004031.2;IRF7,upstream_gene_variant,,ENST00000330243,;IRF7,upstream_gene_variant,,ENST00000397574,NM_001572.3;IRF7,upstream_gene_variant,,ENST00000397570,;IRF7…	A	ENSG00000099834	ENST00000358353	Transcript
MUC6	0	.	GRCh38	chr11	1016665	1016665	+	Missense_Mutation	SNP	C	C	T	rs77438942		SKNSH_S7	NORMAL	C	C																c.6136G>A	p.Val2046Ile	p.V2046I	ENST00000421673	31/33	1192	731	461				MUC6,missense_variant,p.Val2046Ile,ENST00000421673,NM_005961.2;AP2A2,downstream_gene_variant,,ENST00000332231,NM_001242837.1;AP2A2,downstream_gene_variant,,ENST00000448903,NM_012305.3;MUC6,upstream_gene_variant,,ENST00000532016,;MUC6,downstream_gene_variant,,ENST00000527242,;	T	ENSG00000184956	ENST00000421673	Transcript
MUC6	0	.	GRCh38	chr11	1016776	1016776	+	Missense_Mutation	SNP	C	C	T	rs33988517		SKNSH_S7	NORMAL	C	C																c.6025G>A	p.Val2009Ile	p.V2009I	ENST00000421673	31/33	2482	1306	1176				MUC6,missense_variant,p.Val2009Ile,ENST00000421673,NM_005961.2;AP2A2,downstream_gene_variant,,ENST00000332231,NM_001242837.1;AP2A2,downstream_gene_variant,,ENST00000448903,NM_012305.3;MUC6,upstream_gene_variant,,ENST00000532016,;MUC6,downstream_gene_variant,,ENST00000527242,;	T	ENSG00000184956	ENST00000421673	Transcript
MUC6	0	.	GRCh38	chr11	1017069	1017069	+	Missense_Mutation	SNP	G	G	A	rs80333708		SKNSH_S7	NORMAL	G	G																c.5732C>T	p.Thr1911Met	p.T1911M	ENST00000421673	31/33	1189	899	290				MUC6,missense_variant,p.Thr1911Met,ENST00000421673,NM_005961.2;AP2A2,downstream_gene_variant,,ENST00000332231,NM_001242837.1;AP2A2,downstream_gene_variant,,ENST00000448903,NM_012305.3;MUC6,upstream_gene_variant,,ENST00000532016,;MUC6,downstream_gene_variant,,ENST00000527242,;	A	ENSG00000184956	ENST00000421673	Transcript
MUC6	0	.	GRCh38	chr11	1017302	1017302	+	Missense_Mutation	SNP	G	G	C	rs35330958		SKNSH_S7	NORMAL	G	G																c.5499C>G	p.His1833Gln	p.H1833Q	ENST00000421673	31/33	1234	898	336				MUC6,missense_variant,p.His1833Gln,ENST00000421673,NM_005961.2;MUC6,upstream_gene_variant,,ENST00000532016,;MUC6,downstream_gene_variant,,ENST00000527242,;	C	ENSG00000184956	ENST00000421673	Transcript
MUC6	0	.	GRCh38	chr11	1017338	1017338	+	Missense_Mutation	SNP	C	C	A	rs78943453		SKNSH_S7	NORMAL	C	C																c.5463G>T	p.Gln1821His	p.Q1821H	ENST00000421673	31/33	1590	1020	570				MUC6,missense_variant,p.Gln1821His,ENST00000421673,NM_005961.2;MUC6,upstream_gene_variant,,ENST00000532016,;MUC6,downstream_gene_variant,,ENST00000527242,;	A	ENSG00000184956	ENST00000421673	Transcript
MUC6	0	.	GRCh38	chr11	1017381	1017381	+	Missense_Mutation	SNP	G	G	C	rs34912894		SKNSH_S7	NORMAL	G	G																c.5420C>G	p.Thr1807Ser	p.T1807S	ENST00000421673	31/33	1638	1074	564				MUC6,missense_variant,p.Thr1807Ser,ENST00000421673,NM_005961.2;MUC6,upstream_gene_variant,,ENST00000532016,;MUC6,downstream_gene_variant,,ENST00000527242,;	C	ENSG00000184956	ENST00000421673	Transcript
MUC6	0	.	GRCh38	chr11	1017384	1017384	+	Missense_Mutation	SNP	G	G	C	rs34095361		SKNSH_S7	NORMAL	G	G																c.5417C>G	p.Thr1806Ser	p.T1806S	ENST00000421673	31/33	1598	805	793				MUC6,missense_variant,p.Thr1806Ser,ENST00000421673,NM_005961.2;MUC6,upstream_gene_variant,,ENST00000532016,;MUC6,downstream_gene_variant,,ENST00000527242,;	C	ENSG00000184956	ENST00000421673	Transcript
MUC6	0	.	GRCh38	chr11	1017421	1017421	+	Missense_Mutation	SNP	G	G	T	rs35549382		SKNSH_S7	NORMAL	G	G																c.5380C>A	p.Pro1794Thr	p.P1794T	ENST00000421673	31/33	1500	997	503				MUC6,missense_variant,p.Pro1794Thr,ENST00000421673,NM_005961.2;MUC6,upstream_gene_variant,,ENST00000532016,;MUC6,downstream_gene_variant,,ENST00000527242,;	T	ENSG00000184956	ENST00000421673	Transcript
MUC6	0	.	GRCh38	chr11	1017691	1017691	+	Missense_Mutation	SNP	C	C	G	rs77359624		SKNSH_S7	NORMAL	C	C																c.5110G>C	p.Ala1704Pro	p.A1704P	ENST00000421673	31/33	1282	622	660				MUC6,missense_variant,p.Ala1704Pro,ENST00000421673,NM_005961.2;MUC6,upstream_gene_variant,,ENST00000532016,;MUC6,downstream_gene_variant,,ENST00000527242,;	G	ENSG00000184956	ENST00000421673	Transcript
MUC6	0	.	GRCh38	chr11	1017746	1017746	+	Missense_Mutation	SNP	T	T	G	rs78848170		SKNSH_S7	NORMAL	T	T																c.5055A>C	p.Leu1685Phe	p.L1685F	ENST00000421673	31/33	1649	1039	610				MUC6,missense_variant,p.Leu1685Phe,ENST00000421673,NM_005961.2;MUC6,upstream_gene_variant,,ENST00000532016,;MUC6,downstream_gene_variant,,ENST00000527242,;	G	ENSG00000184956	ENST00000421673	Transcript
MUC6	0	.	GRCh38	chr11	1017789	1017789	+	Missense_Mutation	SNP	A	A	C	rs78819924		SKNSH_S7	NORMAL	A	A																c.5012T>G	p.Met1671Arg	p.M1671R	ENST00000421673	31/33	1201	860	341				MUC6,missense_variant,p.Met1671Arg,ENST00000421673,NM_005961.2;MUC6,upstream_gene_variant,,ENST00000532016,;MUC6,downstream_gene_variant,,ENST00000527242,;	C	ENSG00000184956	ENST00000421673	Transcript
MUC6	0	.	GRCh38	chr11	1017858	1017858	+	Missense_Mutation	SNP	A	A	G	rs79583615		SKNSH_S7	NORMAL	A	A																c.4943T>C	p.Met1648Thr	p.M1648T	ENST00000421673	31/33	1471	743	728				MUC6,missense_variant,p.Met1648Thr,ENST00000421673,NM_005961.2;MUC6,upstream_gene_variant,,ENST00000532016,;MUC6,downstream_gene_variant,,ENST00000527242,;	G	ENSG00000184956	ENST00000421673	Transcript
[truncated: 731 more rows]
[truncated: 83 more columns]
