# Supplementary material for: Neuroblastoma signalling models unveil combination therapies targeting feedback-mediated resistance
Source: PLoS Comput Biol. 2021 Nov 4;17(11):e1009515. doi: 10.1371/journal.pcbi.1009515 (PMC8604339; doi:10.1371/journal.pcbi.1009515)
Supplement: S1 File — (ZIP) [file pcbi.1009515.s022.zip › TNB_characterisation/TNB_RNASeq_matrix.csv]

Hugo_Symbol	CHP212	N206	BE2C	CHLA20	GIMEN	IMR32	KAN	KELLY	LAN1	LAN6	NBEBC1	NGP	SHEP	SKNAS	SKNSH	SY5Y
TSPAN6	11.98850022836841	8.133206189725293	6.30228133647313	4.957932533592698	0.6277975365694379	22.74906683073152	10.704152096251972	6.759146970331553	10.94300004352521	0.07546383006434962	6.453613400953415	7.616466072249055	4.413102850067115	0.44858934159622865	6.696641220401389	12.457926361609033
TNMD	0	0	0	0.0035724560732063207	0	0.3279390438958484	0.1313470778561118	0	0	0	0	0	0	0	0	0.006307893248135475
DPM1	48.19643787455423	65.90346251961284	28.548570677666678	21.96783115688527	36.86072826319374	33.735032464806935	26.198440848546134	28.904794461903915	43.55069735875573	32.21515947790323	41.47592961540218	34.69454719658916	41.804890939315875	73.13075040064179	38.80133755421983	56.575623235773605
SCYL3	3.971109957231846	2.4193251651370424	2.154301424593931	2.4355197948708316	1.3517682262335045	2.1279154292121136	2.3869775080120528	2.545095694400777	1.822256402552032	4.938464028997455	4.548562810209874	4.601865613966803	3.2629278428292583	4.217411000200209	4.23472100190088	2.284161892942505
C1orf112	7.382124682973662	6.906877130136314	6.17077553354145	7.842146896532021	3.0431909016288654	9.334841681838967	4.924160360295513	8.000470207512143	6.709013031194832	7.044660423830115	13.674456120860288	8.128688654019081	8.162477888849933	10.839221009879944	8.94794062063075	5.395535025757859
FGR	0	0	0.005679443451682111	0.0016556287501042534	0	0	0	0.0021571584838999923	0	0.01714660791733067	0.0210497626592193	0.0031833017427065073	0	0.001969189214148901	0	0.002739813283769707
CFH	7.920833289889173	0.033379115995316046	0.037227481086228247	0.0038080675127612146	4.154018390746805	0.001619214165302262	0.01220646644504332	0.0029104755296735767	0.0024445314225836324	0.002385511583768996	0.10261535053599834	0.001177939581568267	11.274824011826206	0.015280873605135671	17.720014578920605	0.004909175658233311
FUCA2	25.307260036498153	7.065320912698133	21.099369136067782	11.622276039306758	33.42707918932071	0.02365846012515738	0.08900020206876529	0.01714455234453816	10.466063007390883	6.509540652135941	26.091957785715667	0.09851621162397531	60.77906475445642	17.94187950135732	44.158739105158375	0.46172272500415157
GCLC	9.78037879799577	6.328292977226133	4.924306518819537	10.378981711751637	3.322940974182684	7.461331053425604	8.666282917108399	7.165312366828564	8.631144517200768	4.052461775372905	4.2843191927053645	6.415619971466579	3.6459294926444747	4.320625454413772	2.431859608370991	12.295038905431523
NFYA	37.53154204609321	24.82596933195579	13.898435332924683	25.47107910189179	22.322059927637337	30.49666960261753	35.97601925447151	32.78924412685497	27.383572833779926	22.761271061599366	21.68155061694986	27.06208702988895	25.7435959339068	45.576606011707696	21.80597305561467	43.291863527168644
STPG1	0.5961308078073418	0.5616768677199132	0.20156714059924016	0.7999958201603404	0.3346606610661673	7.894679668340649e-4	0.41624608392564794	0.22297346673811666	0.3628753361591681	1.3899133991925094	0.8602057752137834	0.44589014194167625	1.1677334467872513	0.5694598858566305	1.825257406246557	0.30296622548366925
NIPAL3	1.519360648467702	0.9379750072294889	0.5884860328633831	2.411127303281633	20.300488285436145	0.005691706796143415	1.995140777713829	1.5476411786843587	0.63464434697453	3.2721109259040086	1.3317680658696396	1.8786136008126473	2.221059825572601	1.2635750096133522	8.921628068499707	0.7134634239202238
LAS1L	19.1082062425985	21.52104170307505	17.388610942078337	17.116088882848544	11.208766561468847	19.186671743745137	21.975000516321213	19.709260049876974	26.58542196924466	14.990111602375492	15.331983769675473	18.384586853223855	12.947080627042611	16.000378089529917	11.086259885308609	11.026889888819772
ENPP4	1.6280710813821322	1.7611634514292196	0.2330590291647514	0.47985185501646666	0.6598116468729596	0	2.004202510477022	0.14113174197679587	1.9322069479675708	0.015844474645526525	6.9296770122451585	0	0.003416944228258256	0.9789909701639407	0.05244570592648382	0
SEMA3F	3.643544565395913	3.074954229816121	3.196488261455422	9.224202231332463	0.029819251244578716	0.6203078619825628	5.665377510611689	6.137196856770154	0.8073205642963699	2.0178889294603914	2.8061173471503666	5.995031197580522	6.691091193826042	1.5718511000285251	5.44778122697136	5.747095889848493
ANKIB1	10.4815360250287	8.545470425542625	9.99697252556573	14.340870037046646	17.47753318354225	9.19224407315394	11.21578522692207	19.21259931267318	6.901852140275526	20.96744051437061	26.59259922381017	8.957485093191867	18.212450645526673	14.172931179879782	13.325898436960072	12.453723475171056
CYP51A1	0.33828408682668215	0.1155594643447928	2.266373605514725	2.2635387156953293	1.033174485424242	3.2362260453966987	3.2822152804334506	2.212781218379678	1.5131433002440582	2.4928199548918393	3.491071106697961	0.7622579967576897	1.7795415083958457	2.587106549700026	0.7786005719332423	1.8111200938350829
KRIT1	2.220904915161906	3.984167924752814	9.815600698229627	9.53774680712352	6.009773517296326	8.4804419762975	7.160917150993526	9.697204403772629	7.68810413807388	10.97882087304253	20.38562019390787	9.116294149197252	10.031460459102476	10.19496126041409	7.253530256963897	11.440770466722306
RAD52	3.211258241072725	3.676880903970912	5.4214094003255004	3.5905648700059056	1.9009299646881115	4.187409304253552	4.7934272643816165	3.758392388684307	4.210559150137225	7.5062916882803465	8.938965946361076	3.07388069992144	2.2892965972164174	4.594056178756318	2.2376994746544687	2.5773193943491566
MYH16	0	0	0.002843969174586195	0.0021539052487424735	0.02601059900169542	0	0	0	0	0.005040785979470897	0	0.040335194340059236	0.15228471902782262	0.005389980562522282	0.040266100407899616	0.05700190223675117
BAD	3.392813943962812	3.2896408638709307	3.9515448664500683	8.9227747575948	31.312739175180177	7.737064426579434	11.396524898373599	8.160473894713576	9.097044085119181	18.324681825811723	6.956171631081726	2.67070166898323	19.721492608376632	11.473998890780553	6.621681141746423	7.603788783462542
LAP3	22.038861928928366	27.89360882834472	15.519309115907477	17.085883207798407	19.39375459945826	14.495049859909535	13.963040077081883	17.818003700627173	17.25387763453356	17.182062880718465	9.379253795502539	15.3312549455807	14.424850136940618	17.86498234988416	13.571252008132685	15.540983906291778
CD99	0	0	0	0	0	0	0	0	0	0	0	0	0.002852130569101531	0	0	0
NA	NA	NA	0	0	0	0	0	0	0	0	0	0	0.002852130569101531	0	0	0
HS3ST1	0.006690229446376157	0.11884155000551577	8.740690962675861e-4	0.047506914596511844	0	0.039778037422260056	0.36194874210135775	0.2077618638986419	0.03392477048838067	0.3414124116695078	0.001226247710646766	0.29700599832646707	0	0.0021783264132130536	0	0.2685907510812734
AOC1	0	0	0.0019139507106403645	0.0017872231574947355	0	0	0.0023317946457325897	0	0	0.08280076519034572	0	0.1568377667241586	0	0	0	0.11069715406723164
WNT16	0.022859308793109708	0.006941199442959793	0.00218879124198746	0.004191561701477993	0.017038629436705133	0	0.023514509377480737	0.010233022346541077	0	0.04351092763340461	0.03553311243854426	0.2915363273111935	0.022160632149850666	0.0027923559811565894	0.21495675042650345	0.002918770729167729
HECW1	0.11244122439288924	0.014632556500637738	0	0.21904751551740867	5.035691490696195e-4	0.22845450260702685	0.9096743769584837	0.0011608918450499613	0.7866648637200451	0	6.575951517800416e-4	1.2218401900212124	0.24881596244672516	0.08891890511435853	0	0.029356407097399565
MAD1L1	0.02751969899519044	0.031336203294357906	3.213047841291846	4.439967991499033	3.99767195462393	3.556044538442703	4.807850151883224	6.129022574407619	5.176569877796713	6.330549152905918	6.318859186340159	3.4354719536093503	7.5124694349426635	5.330653772183048	3.259844881859337	4.316573230560148
LASP1	59.91424510933666	10.431227838252275	5.994105467240368	5.951799709558829	140.6313505651423	7.0207384995288376	9.935951851524795	13.121966763781067	13.329710489448031	16.438548088471645	9.812146139471244	10.352071179399136	59.271531042969514	34.07978994458667	47.31903704944136	3.5392468925867804
SNX11	10.297364241427266	6.527915115394281	4.874768062514628	6.7576912156409765	9.856522748043163	10.561634769414907	3.7671151689073863	8.857294125998797	9.514295430078366	11.651130152651968	8.682054922124653	4.884304858071992	9.670928262883418	6.648875593361195	6.709874335578045	6.788525758399059
TMEM176A	0	0.09122377041860534	0.017222292832107373	2.0661945581172465	0.0022718291699256655	0	0	0.062573324783657	0	4.919999591410493	3.0637638652578074	0.1755695344085499	0	0.015095595295568393	0	2.5201104000880017
M6PR	34.840111645687216	27.964611379234835	27.804095097561763	17.873464092168525	29.196243447319823	20.63548120466688	15.561780273579203	21.27659728454228	21.13231331272108	41.77012866821312	82.86510024138701	17.721174756728466	55.2850547164717	41.49232524539766	43.257636189494534	14.172949239100745
KLHL13	20.6325770746486	24.440528832601434	21.377225735066116	23.704774100383826	0.16952286652051973	8.398898449115379	37.812852798713365	38.27760173744409	42.85851283148991	16.02713542813786	19.428748542025737	26.638029306711182	2.631972073607344	11.326812665669744	1.546925460321626	7.663451354768437
CYP26B1	0.014877923011108693	0.06324726814466416	0	0.04506785159407437	0.13901444903761737	1.0787369539198708	0.1684062587344509	0.7783291001856819	0.05101176859369256	0.0995670525263036	0.17461980296895982	0.03265411621256205	0.0355751520390588	0.013538111977748938	0.3014010030083586	0.4451963533966714
ICA1	2.5874321947955985	54.9582650337225	28.65681127828488	60.350170628339406	1.655110557033636	2.1495263613591225	68.22419629608841	54.701745448592305	6.556231101852893	147.741116600078	30.197424595938763	29.91208436519433	0.4043174763846497	1.8035026437349453	0	30.409075290702702
DBNDD1	1.8792059954120262	6.152275840398416	7.259417067292	12.242895660680105	1.2723767186005825	5.415367262429237	14.813228820009087	9.176177381306996	15.271609383910672	19.27122289982175	11.096726162305456	4.780437996950818	5.972422807346043	2.0762012314993985	1.635028276944936	6.270319637563609
ALS2	9.499941540912406	5.035648012820864	4.04925193154588	4.424041131398459	11.198839289851348	5.336811921723484	5.109941938593247	7.479172577983776	4.559192112240132	7.686931070547969	6.399511611818844	5.107283584447514	6.075434580495448	9.90003427836609	6.976850066604264	3.0496539476107554
CASP10	0.01636675965181848	0.03280031913661864	0.04514888195635058	8.560762189925303e-4	0.39526985795287906	0	0.008140875253369328	0	0.0038348916816093362	0.025338866127960855	0.12430131938724044	0.008347433114029575	0.32405188854847267	0.16868343361450167	0.02758764145857216	0.004009887389904494
CFLAR	1.0975559652639413	0.6833408442401565	1.944255804518936	0.037294916358037264	5.050340897602334	0.021214776135886314	0.5011129117126832	0.7082191667166071	0.07009378225979049	3.104433115638113	1.9638506434266079	0.005074540857754099	1.6663906305790452	2.621053116906155	2.6238104744370365	0.2433017210169312
TFPI	5.1784354884136325	0.0019341023546031043	0.001075016075723284	0.008832372076159114	7.923578459339386	0.0011258749681054227	0.012796310365731157	0.02841664546910532	6.276606525757618e-4	0	0.018369356769931237	8.190471138700302e-4	0.7675535785646058	4.562875603668341	0.8120419497410656	0.008397566790726514
NDUFAF7	9.29849813060068	13.099691669850351	6.95348048228978	6.404761335345939	4.529343827936589	6.680001871397597	5.962841135761036	11.551485846106557	9.77116740119427	13.795636257690674	11.439047973948101	17.805102877076664	5.4630499442070395	7.8514130178447354	4.704170493410957	5.7967108907708145
RBM5	17.863985394437627	12.217410804722212	12.879636725576358	18.635284642111458	6.35480101449484	15.37069041028978	22.217264870677482	21.897624420952734	12.176078640301943	13.859633255795991	24.80240758446879	14.143676475445904	11.063708102190825	7.671266343883821	8.705508917768203	7.0360304921351275
MTMR7	0.04307897453851622	2.6063642841384453	1.5290806885272374	2.663778228637929	0.010067756785650693	1.2036164494437571	5.15928694297611	3.576191229383431	2.658923972227681	1.3056462756476261	1.9292833725142282	1.6072856500438812	0.0023763638154550722	0.2029783267363599	0.3787349289036037	1.2771790960125722
SLC7A2	11.143937616542908	13.940436269649107	84.35075633864857	10.147337214067933	2.0094645135365097	9.07522853287957	3.179630424781087	9.829855985275195	15.41090212960202	2.3179178926685884	11.629544923706684	6.2982114935684805	1.6759463526533795	12.971513582475874	0.015576663470653947	22.702320475005756
ARF5	21.273160852786933	42.92860673267738	25.46265043402007	49.107670578802725	33.292142196394224	34.0737789581977	46.17897958407936	50.12815670940065	29.903656004052376	39.88750247344783	24.624423744535022	24.733666205413627	46.776191450738395	41.822086981560055	24.706265009913714	33.823125477827084
SARM1	2.503889911481131	4.627102931901801	6.809394720861266	25.030413593705216	4.545080428785979	10.354928898880491	16.11721854090719	7.5125627480918284	13.193564934630363	10.21448159890516	13.146055312027537	4.4649690680625715	3.6335409342505116	4.307090662372017	1.1936263397406033	3.19818790753705
POLDIP2	44.49753666587916	30.895419104423	21.653650005222314	84.88496847217236	66.37928101022081	57.834357003862536	51.85609365621052	43.67245437877937	66.33630913342975	24.388800336185557	35.317783019011365	37.507343274698314	70.92998952731192	42.608275043911135	51.146082934644966	60.062913850012805
PLXND1	4.117060575338696	4.760148840912435	13.54577268194617	6.381018101146805	26.98729648641874	2.449046352240957	4.495967871543785	10.760417162231732	6.150436407940852	13.898123714875428	10.46610060010375	1.7300965637720416	7.51695804808463	12.334148760897607	5.278263321649076	9.663508496293815
AK2	21.010223416077956	37.906497376603205	15.301265906640184	32.55152587654556	25.772960879114287	73.28323333228346	16.51584619448532	33.11206828963076	31.29049746490441	20.941335147743487	27.994894929495736	47.83461553002381	26.879339596634672	22.45760604458354	18.220451151928643	35.61140309675104
CD38	0	0.03304079769844066	0	0.32608085194332104	0.012090374617485163	0.0047832553187045585	0.0113734125523169	0.03958008816856733	0.04586593226629497	0.00823518388075857	0.05304657585570159	0.042607214991842585	0.022050833932564476	0.004590830072969272	0	0
FKBP4	42.57394177251441	67.14763884792201	19.20639032546493	66.94100745240912	25.617255121592112	50.326149727145186	47.40340053279931	46.412630940225334	74.48883432954528	35.804330665180224	69.79382728811709	48.305304125876944	24.785090021603565	57.74909434156551	15.113624542926127	57.21731956867047
KDM1A	35.21705112666481	84.10234893067803	18.703686718363542	69.74455875253317	16.415032861861114	43.50600285619867	36.70754598931072	68.29612947307774	62.53673796066974	23.59277675835191	27.898970308546385	136.17701503106656	30.099448137627576	58.87263333661467	25.41301264676268	39.339292087883656
RBM6	24.233736087219715	16.671568533683974	6.954762743226238	19.909348872803292	7.022143987020697	16.835257499713755	27.291329524627585	14.88647093969604	16.95815782566477	21.69641149708495	30.046772622270595	21.17133248475437	11.831007888892502	17.80192424408193	13.058535843644812	12.587758087612556
CAMKK1	2.1406954432719894	3.045630769377307	6.865765102583904	3.536686743032505	4.563058263427755	2.057242970350564	3.6263703978931163	6.204097653210831	8.953089500006783	1.3183082054075943	0.9077108698770893	3.284740613717843	3.9786208592093546	2.551381678399189	1.3017854919004144	3.2059345891808
RECQL	28.530159496302215	18.783139168574877	15.48031418953769	11.895922774877329	41.86399950846528	15.20487990797627	15.253591117721513	18.508098063010685	19.87396679529203	20.82567776049277	34.46064930826886	7.949603402482472	42.18744452747544	17.11157588405555	23.76190099161647	8.9457452711809
VPS50	3.291319581350848	4.211721439763103	3.2857153097247895	3.9647784835230016	3.198922814186002	2.678019160478544	3.2269760096272777	5.7618583111006645	2.129819875521887	6.773905279966377	9.086047039672554	2.5867188495869105	3.79087663916532	3.4587690052605775	2.9330924004203593	2.888424979242343
HSPB6	0.12983663091770895	0.15769889778529533	0.09968647424694436	0.09536992480136045	15.134424598900951	0.049722226428095886	0.13449937726887143	0.09650464201549812	0.20800140654781415	1.335159058092499	0.31870166101673325	0.14647544415754815	3.98252206125345	6.248276617332028	1.2520574328746308	0.06892015891147889
ARHGAP33	0.7045186819522055	2.2656074981820766	9.004250499717873	8.6800279772574	5.141668249138307	6.211584920453064	20.712710593402612	7.829613250193641	8.863621063865468	10.238976436523046	12.03127041809317	9.1651402686765	3.689418075063114	3.588058827399907	2.5213153170585896	3.3762515247524325
NDUFAB1	63.30197428268685	89.81933602289018	35.01201807257287	32.632772982986985	28.416055378417326	36.33220558790459	30.80041196608048	35.04598495766557	33.67430597044271	28.072109736467276	23.098220135009473	44.1625445741996	31.258886463725823	44.44043769006242	34.22723687487751	62.980502054470804
PDK4	0.7826898545922493	0.08974677589629704	0	0.014373004374799433	0.018558955307496367	0	0.006398053854555847	0.43258076738249646	0	0.4166042978592439	1.1508809045487975	0.0021231064155506824	0.0012348216496472	0.03775372763711505	0.0020494852218393505	0
SLC22A16	0.006365735338342299	0	0	0	0	0	0.011523721074934754	0.004270525450738476	0.003580578371278995	0.002486561536959108	0.009102479597942543	0.016233375172868363	0.007287642349950191	0	0	0
ZMYND10	0.34435345056287103	0.3607405500739894	0.27055074201701723	1.1522154092498154	0.22009785662319592	0.36906648777416406	2.7732595000246767	0.7927270789801132	1.0990284265280086	1.2651986931427621	2.299667003325235	0.7628523255299575	0.23371434897535745	0.14587715561071407	0.1933317418011384	0.281153923981552
ABCB5	0.002686715779075658	0	0	0.0056367594727156686	0.002191228718052082	7.196760086430206e-4	9.632475667366774e-4	0	0	0	0	0	0	0	0	0
ARX	0	0.03637776972032879	0	0	0	0	0.15691057298980982	0.0217922508537985	0.06667018416214235	0	0	0.01023955389092617	0.003024345104594584	0.002803468077412386	0.0031165543812245633	0.10471398869384606
SLC25A13	19.447590844201255	47.535010150537154	16.716875782526785	42.07346983497135	12.576879236607846	22.3809830937771	18.417710227360164	50.114446593347445	22.10839322455244	23.43718611016436	39.05245511834538	20.85801610818362	19.580921505150613	22.62827504736332	9.928825313492279	27.877110865479633
ST7	5.846992113251531	8.098656289852869	9.263987068309122	6.99147609695719	5.585560173428541	3.784590854194856	4.711623736367528	5.711480233971632	1.5909280330364401	4.683532680472529	3.791201074900918	4.006756668351035	4.998080958797132	3.4304585351675225	4.876920538983084	2.3018795939161576
CDC27	38.20661457752754	25.498044528192185	17.23165250038569	28.648372408487308	31.207779882936144	35.459697339320016	15.993287044743123	36.07403167595307	33.229912278134435	17.158972197029133	23.332306390283307	29.42576935763752	34.5438393954578	21.81684832265385	34.93790560344701	37.813517130983314
SLC4A1	0	0.004420697557428442	0.005184780144385796	0.006338558404878021	0	0	0.020787579787641734	0.0014174330571342113	0.010642056373741784	0.0569053361701236	0.012629824398308604	0.0020916947709783257	0	0.001642205529742039	0	0.018726441113722823
CALCR	0	0	0	0	0.013947500210380758	0	0	0	0	0.06360566511073823	0.16452213758667322	0	0.003697811930649462	0.010715163162869384	0	0
HCCS	13.96933043296834	15.838946146061636	8.45997436707897	7.567536309624123	11.447407816970607	13.006727602524496	5.9623909472731835	12.236735613008225	11.538972205332605	8.988888698505734	14.583486010946315	9.920102357070771	21.39739103207456	27.421167255210463	30.818507860721546	10.877414742646778
DVL2	7.067251096778404	8.647714393549705	5.833271171186487	14.509712370870336	8.56468170747962	18.61452485985471	10.618602989818799	16.31062898038677	18.97323491336272	11.345429889443981	10.416164250790935	7.9500785040364885	11.194778772225893	8.356519511907166	8.286296530111652	17.64496012956566
PRSS22	0.03129730868318376	0	0	0.00240957447752919	0.0026055793504372224	0	0	0	0	0.027311445168746826	0.007275484976671198	0	0	0.012412552511274186	0	0.008242069324387969
UPF1	6.275571359090732	6.030204143417179	17.548831766277804	22.228136357683614	13.953988522755951	16.418801730310847	15.564862060869958	16.77854873463291	14.546089364481672	17.52822907006943	14.171293930331677	15.03454066783408	17.26567622126204	22.856610428084053	17.589092523120925	15.368952894890228
SKAP2	0.07886696053672022	0.14791319238271344	0.06173368335045687	0.10106330583089991	0.07165950121849238	0.0012068914514508048	0.04808129643358542	0.12311441722223906	0.041967390993261466	0.04774728774048185	0.07279460258306786	0.3240654091031765	0.6777863800117199	0.3848301470964274	1.172366808344265	0.014256390925589914
SLC25A5	190.53849830850146	172.5504154403237	197.06758787575987	161.42267844880357	227.77173936902025	139.7300412640625	160.46966713734858	117.2981636029766	164.0292043846928	121.149808388291	154.26800017873842	117.92982043422008	212.7502790408356	192.10782416034994	131.42467435998356	143.58049857848255
MCUB	2.7984166488780153	4.078730798414989	0.053313334996748354	0.17182566116638084	3.743171634446408	1.051102195364546	0.10108980531289648	3.2955496743525776	0.7824087501990821	0.0021552703074060302	0.72936866810931	0.5752870372122394	3.3856796620394065	2.5112137236745378	4.860581823250705	0.9142348577051078
HOXA11	0.010780636309884422	0	0	0.00281944824963383	0	0	0	0	0	0	0	0	0.866174707039586	0.013457567373818329	0.008198349647223449	0
POLR2J	15.950432769918097	20.883717824571317	21.041668744409066	25.303722664570135	19.665291408579304	20.99080549974036	16.81941079432516	8.40389459679989	20.365177834045305	23.802857799758513	27.00494684866851	23.06549815692338	36.370188108315595	28.403878537748547	17.455845637898246	35.53124788441794
DHX33	21.481195341944517	13.521633971703361	13.870462955521537	33.73301273891107	17.067904591306775	25.47035017930627	22.507317532558393	23.774881811636906	33.01709232466818	7.09635355570279	14.370728786384454	22.289441866855434	17.330495012574055	12.247938415526226	11.560531226932952	24.28131803193601
MEOX1	0	0	0	0	0	0	0.01169473100856838	0	0	0	0	0	0.011392228825014509	0.028288131586315875	0	0.025790455612531404
THSD7A	0.24367633847254463	1.9728895987282802	22.938404338698184	24.55146740404052	0.0950489642888918	0.30713740944325807	6.3311813081099215	4.837645699619383	2.5524596441172394	16.407149196234396	23.52043334803145	13.360013509294888	0.04376948900145323	7.58732066384301	0.001766304130048947	1.000223872566425
LIG3	7.113404972343673	9.522601374044953	10.085848746615191	19.4731608459758	2.111397862300582	13.602911861352888	12.091556547716742	12.79470763139919	12.055357035307043	5.470137193963289	7.519756903807401	9.728266187367137	4.517470137950499	8.015183387202821	2.7693452334262267	6.442639386960539
RPAP3	13.946314747796277	17.77337321471061	5.303041638869482	8.850793141119425	9.34072648393589	12.45400285735899	7.807324440983185	14.751122679951619	13.045109750214873	7.345751928753373	10.596508923709944	9.882588370386815	11.173522432677004	9.553875803954908	10.797071821487725	14.99876187016944
ACSM3	0.13909174096004542	0.009050362842271944	0.007183411131389278	0.014805879856715557	0.07049181668178105	0.012804793709408305	0.06302335197597422	9.580629727778794e-4	0.019194935164839808	0.017980450377352304	0.031057322362387976	0.029231483248361573	0.025856264239877722	0.036855743581469466	0.09223330817970007	0.02012152337234884
REXO5	2.2972660737538355	3.541044291033241	3.767016260904076	3.867512788581033	2.34560800829585	2.431355177179594	6.737835124964768	2.1797568628051502	3.2994327308835354	2.643055083825989	4.802411112690157	2.2797602210633783	7.4143318260516144	2.7516125521103523	7.0433222134164435	1.775577393563117
CIAPIN1	44.77208138292683	29.480355326625777	27.079406133196272	24.906503480651338	17.217979598904385	20.856709432887786	24.3848041235942	22.36349279231852	29.715349236319877	23.97201487029401	24.12710248915813	42.74999579397843	19.221143176264473	35.264404830961524	15.130119483049533	15.691627227913553
SPPL2B	2.0717392483550716	1.9299958739062844	23.796924247449553	10.016797309367796	6.13220887734747	5.329627794127444	14.69750562728917	7.820950015506791	10.259429180852676	12.948828084176657	11.421786240487867	8.821653517437106	5.054467308983766	11.130154004256028	6.444145633799674	10.792049452759343
FAM214B	2.1964339568212363	0.9261806280600782	1.1111976588091284	0.33721550313581145	12.291066095076696	1.3940766301612633	1.192746683156441	1.1960630674739365	0.7657748695895229	9.393456552201808	3.7497438403872425	0.31605859974220674	4.270029564506351	4.103934294013662	4.941025119571289	0.44301986141289074
COPZ2	8.17035307808776	3.0353798207155367	4.786088768845163	0.09182621292938181	0.041886196979352405	0.08586704686914796	0.16608579903158469	1.255632603481275	0.3708330011244519	2.4345912516507497	0.9199187254119726	0.02670775895281283	15.901360456335949	0.18289480972606068	13.792436873443737	0.4686984588583825
PRKAR2B	8.589865313768595	10.865560127367822	10.589945514606752	17.60306497976452	4.316732115566501	5.681833121215407	21.609512915222155	7.258451844019204	18.287492225869023	7.35300541783663	6.332778792325701	12.785169072406216	5.476143274283707	4.610529072338406	8.71936554169375	28.68134692286023
MSL3	5.353098504123883	3.806127934062528	4.512819247971461	5.724564922851124	4.584879872619691	4.130699699481215	4.463650969581078	7.604765764297481	5.0482306850024035	6.532234185918962	8.530490545238463	6.614524206427072	5.960710623453518	6.953450023828521	4.116093262387832	4.45894790630803
CREBBP	5.260910853830513	3.685341399056825	9.838574551622646	11.488025789147885	7.568490553573622	14.542067320755521	12.247188881468903	9.915188852208573	9.868042123205974	10.274496933889102	8.693922040651376	8.790120462194235	7.672245050292159	14.005635703372269	6.781855802186364	11.160148010939857
TSPOAP1	0.10045330463408154	1.4402492129983524	0.7023843376562249	2.933775893186882	3.172277672540405	0.01869579101324461	6.2026406684823305	6.0911345796521195	0.7458566587959581	8.90721619672796	7.88007653346465	0.09049273441049763	0.005557320754337098	0.017997546667863806	0.3054868196341495	2.3478851392133464
MPO	0	0	0.0015471043876634834	0.0016312122172042476	0.0022415467050968213	0.0018894046545684746	0	0	0	0	0	0	0	0	0	0
PON1	0.008782107332946104	0	0	0	0.009379324650654075	0	0	0	0	0.012288622769144872	0.0035358540978606967	0.0151026442988562	0.013193705595343923	0	0.006540694715742957	0
GCFC2	7.823078714566676	5.853683051112704	2.5792154825305906	1.828572739729548	2.6855286214587784	5.186720338542932	4.534549738230363	4.867368632490715	3.8401863055051053	3.850939419133345	4.389973519330294	5.281860352763154	4.251766838397031	4.785046465139647	4.215007763410597	6.269950602110167
WDR54	7.4177977467722265	12.658883853478875	7.52137933331767	8.361879731909564	8.098768351734277	9.179218715872565	13.294555186861242	12.704086777939068	12.882351911468731	15.821519424412934	15.863926250648515	6.437625581376121	10.789244360946752	7.242954867379548	5.3422168199525855	7.9392091132682445
CROT	3.2618429327953193	3.1397251933031387	2.628982969560609	2.324453785538198	3.073977760745368	2.9696521271521448	2.759024136708182	4.0810282143593914	1.9437989356674243	3.840730562635417	4.402107182772266	1.3629415034890724	5.407856538876107	1.476257963346039	3.863934556468978	1.7938988475488573
ABCB4	0.04828056419096032	0.13780710808147742	0.13947450876066747	0.33879273909238766	0.002939272120874891	0.004449691082674286	0.04710583148506848	0.11270467351061197	0.004600942345259882	0.1712197414390979	0.30762144372312145	0.03159574426184533	0.07989052716397785	0.0018257174619571075	0.026370010632054457	0.014226316409263685
KMT2E	7.366170194075809	6.999796971958924	9.773766542391888	15.440666397011931	7.4999260438954405	8.657890055500525	13.049940837898115	6.054238741579026	7.633235990534962	13.214888571968721	7.910301479005961	10.63148114411039	9.087169996474117	6.568202766974167	5.474929178830452	10.339431802172175
RHBDD2	8.148090626813945	9.9061080987459	32.858001292851455	28.132758488442576	16.16167761503587	16.99061500071397	28.95268088735773	17.975147694865313	16.363398186871816	31.65661902143022	68.80164026765033	11.29206064092683	30.923469818321923	23.129197671806196	14.119009953992908	31.12528791282838
SOX8	0.011127931976243115	0.010136946300590947	0.004113070320237283	0.004232984770233002	0.001783324386771523	0.01639959361188103	0.1426586629577662	0.0037646531895386332	3.717369352810237	0.0017341367139462778	0.02015423752891931	0.011484777568579742	0.003051954611365133	0.036109914822749466	0.0020897165427554206	7.546098736151941
IBTK	19.2828848556333	5.597108098502344	10.65947684238614	7.675420760985875	6.077835581429579	6.978951197894185	7.479957495567169	6.9353642035468	10.29965543123231	4.644449628916439	7.113219116582943	8.024342876773016	11.535140073322625	10.207476681685888	12.672048478795286	10.16589082341846
ZNF195	4.48955185057072	6.05916034865192	7.771737420921052	15.361119062370538	5.364857277386741	19.378968272349685	19.419422076652214	6.505847172663175	13.171192205882916	14.133860407704443	21.825524333088048	20.495653077073875	5.4980822107372065	15.775926265791966	4.960675664205423	13.700560706270254
MYCBP2	8.976371700070834	4.56465988093105	12.702559890720757	17.32454364199409	5.173607758760458	17.33995815277323	22.28987909368104	12.112529204178468	24.569539378939087	9.181777494310174	10.75927243797232	8.565280883068226	9.5554929840864	5.1712755025810235	6.9287382468036	9.135497093606658
FBXL3	7.13510228558703	4.005476229827273	3.754846097587418	3.445657306750419	4.717855297879236	3.1138895669715976	3.5842279490487305	4.9406911309587445	7.084628419328779	4.588305859105493	2.894173566569138	2.793384447779985	6.160318217891862	2.2247867980086093	5.822483065556957	3.7272637005285145
ITGAL	0	0	0.0022057009394688214	0.020057192396493118	0.015967135046403062	0.006202658843201405	0.07232682535880483	0.009845669768136783	0.004101917683754364	0.005690772819979543	0.16665058377548453	0.014020747545384491	0.005904333087863401	0.0344102501555315	0.0029223721625686798	0.010688684573770141
PDK2	5.299989758318395	4.042627500861286	3.081077080303218	4.630237869396168	0.8755243859061278	6.070862549534583	3.762198535858055	6.329418401383185	7.550498688576432	9.227503537942185	3.7868999364577394	1.7580201015243377	2.9762640354330974	2.3954894767065316	1.7582279955658904	3.5695164301923157
ITGA3	26.525268411141376	0.28892158464880596	0.0762460256676797	0.8004265996784745	106.35285384745467	0.40393613557843216	1.596840227626261	0.862684106413017	0.5008610447021995	6.341979331969238	3.1022487442807583	0.037777134693568463	167.4208782220127	4.892458000435184	135.81632102625255	2.344565804478405
ZFX	4.794196804066134	4.0463544340664725	4.646827902570333	6.489687538513915	4.031906492869114	3.635522623394598	6.931798194746014	4.291490770002639	4.272264681156825	3.1419443713639037	4.4804208299655235	4.221792586990058	6.558486364641186	10.292701133943728	6.921790270469689	4.647480239872307
LAMP2	18.925488979520203	5.805465467654399	21.491339914994523	8.795342358676178	30.251293074077374	12.38547284880729	8.825701863198782	10.220066275646012	11.66001981547133	15.73931822088599	13.05311402781097	14.600952430030869	43.83979205761479	18.734227530518858	36.904063463328995	14.000390035804458
ITGA2B	0.20161984480465703	0.2612121777763518	0.17209522757864354	0.3413198442647478	0.05810870554293263	0.9021795840150224	0.7389485998096319	0.9309091199617396	0.5834692148414395	1.6367681113854904	0.5559944032598517	0.20703507374645438	0.04824163471721799	0.08749554929865137	0.018774983264164106	1.39500922204095
ASB4	0	0	0	0.0012490020147366287	0.0015271103510873475	0	0	0.006693675827844372	0	0	0.0528601396634948	0	0.008216984896891382	0.001485551211716239	0.002011210362104674	0
GDE1	16.440873111606734	19.616341914783767	13.436837405746363	11.639807864108732	11.425627489302236	9.890137201386226	13.098784785119157	11.406885141638865	27.56529042584138	13.431771077588344	9.39197090190587	8.970267640958912	14.389136192538793	14.231134658130909	13.247119356864406	39.25850536978247
REX1BD	3.262003015243705	4.221962934297757	11.82760017487099	6.4832518489615065	4.6794847002071664	4.89354722679398	4.789981257698382	6.244377771562145	3.6108681018550373	6.651491059722056	3.323130235130922	15.00538354528709	5.261179160130481	4.417835322500599	7.712600420820458	8.754973758872246
CRLF1	2.665640408990653	0.10690429718418964	0.16396104868707279	0.04309320866025293	0.009917362145794506	0.024286577105836434	33.25031863753098	0.2641922996218791	0.10353569555417313	0.06534338467132758	0.10599756880817908	0.5130305242904397	0.07115007543295021	0.638879849214126	0.17266390341182067	0.4018585431982723
OSBPL7	NA	NA	4.270161849760361	5.071410206467796	3.2825987141955904	3.672863372259758	3.2885057834477522	6.415829212733139	5.929806866061237	11.711517425234074	6.673993685715415	NA	5.174734112941539	3.810854112827907	NA	NA
TMEM98	14.672265197363462	10.587685705790154	0.046783872148700646	17.51198173284193	6.317614125099694	2.574456935245407	22.406292632293667	15.194594012654889	19.403900051516214	12.52871582651056	7.763522848775643	2.904571264025459	4.588231260624353	12.913483604464538	11.91260282302753	0.8546160920489023
YBX2	0.010741061527490114	0	0.0023625335950201135	0.018812372629876492	0	0.0014008959529368114	0.009966555165656745	0.010287856241502503	0.05041551881474598	0.0021037236736464343	0.07039210477521994	0.008944611583384988	0.01911196231182241	0.024818274555236074	0.02047812108720712	0.04246439973829767
KRT33A	0	0	0	0	0.14387636048797367	0	0	0	0	0	0	0	0	0	0	0
MAP3K14	2.4896727684711353	0.9675052767133003	3.703129205482944	3.0298137909648735	14.411148843840017	4.00350646639292	2.689172700234985	2.847513226707086	3.1417801230279494	3.9902372019826813	3.2939857051790034	2.323256756026421	23.083713757526617	2.7695054122465943	3.5223633347178165	2.0129899467373735
ABCC8	0.011854589116731823	0.33296583028573573	0.06890821979337308	5.403530777312379	0.001166080507844702	3.5251802543319717	2.76532953232311	1.702511742772195	3.9216511799389266	1.954808056777232	5.925569366993816	0.16617389054884968	0.0022051572475191984	1.229073538290223	0.001424014299004496	28.343700378987528
CACNG3	0	0	0	0	0	0	0	0.002426803294387491	0	0.04929635913791225	0	0	0	0	0	0.02569069776260961
TMEM132A	6.98821425338792	9.379010548106244	22.63253470079908	35.54876745750116	10.24872757224325	52.98233251381104	47.27758476839217	38.203424877964046	22.29435420411887	20.493941719319146	37.97030479323455	31.02761395012328	5.909573973240251	23.66359289929723	7.074246332410775	34.24619187952024
AP2B1	42.248796750522835	33.52000765654446	32.96140997538853	57.9650674724024	33.44551170713207	31.901856613295305	42.604240842304385	44.02069468060793	29.20618624034485	50.005974353246415	36.161349725283976	34.16381553688715	47.96235552321461	41.27675147594601	43.64479673619731	20.58432573997184
TAC1	0	0.013233688657605587	0.0037805340254878756	0.05377851813578032	0.004186278433353491	0	0.09082454982067115	0.003969263015396489	0.0038942886039578777	0	0.11027394610167926	0.005081736171543186	0	0.14421822626668154	0	0
ZNF263	9.675696012112489	11.082121949564678	8.358956422525708	6.674300669921582	6.321121695161286	7.214993797289922	9.068035854933598	7.82190219140581	6.663843763947424	10.80298304148537	6.976148622198938	5.1978033942295	6.85874454070181	9.601674837717576	4.785684194766313	9.049658918070033
CX3CL1	2.011373704705943	0.9807495545821739	8.689604184097277	2.6467658908082208	0.006508901549638822	0.004357354729064856	4.191863111149117	1.0864046269198133	0.6635408899099706	0.7720717486897762	0.26490304126056774	1.3704805154812387	0.47258352842964885	0.5578780989997075	0.10883381877702217	0.8061401027441271
SPATA20	10.806760718615122	2.9418512202364235	10.102137724467836	11.39322212711103	27.45044748164567	2.684476737940106	13.420607996754649	2.385793407968815	5.793832906361101	29.67837848020781	15.05286912104492	1.7634350630640954	20.696311718771653	12.276617175365429	24.084871735943405	12.068404755073153
CACNA1G	0.07909657075540724	0.009006589140059935	0.017685129844653966	0.7006765137962128	0.005633084774712255	0.0068455542004590645	2.7583218080742267	0.02338148608119422	0.06543961352371887	0.06776665053136928	0.21430112462397816	0.014287142607178505	0.010006261977624317	4.4430849617162504	0.01653830104095664	0.09301502787222178
TNFRSF12A	28.98916603934515	0.637508603384567	4.999814845014781	1.2187783259728815	148.33118379527295	1.0422938145954017	0.46490051075818284	0.38078360456464005	0.2950296053536053	1.7556884215258037	0.5863364657133824	0.12337211759985695	188.38914178823774	51.06868935137991	215.3676563787168	0.6418655517716364
DLX6	1.7543208986814272	5.846516882101208	2.77812760792124	3.622837542033299	2.1045121572784744	3.2888463644160093	6.054250983672671	5.5504030883373785	3.9644005722310642	1.841284251916957	0.016938471385845907	2.5250482041495186	2.6745846354305773	1.9780477291690175	0	4.40692433083418
MAP3K9	0.4156533254601159	0.8926339892724474	0.12728641983434524	3.016158892025613	0.24057823221460373	2.6364658548818385	5.011250092805896	3.6513560739921784	2.4158987279154265	5.450789380311259	6.094306133071184	1.755443117539531	0.24802874444096626	0.4591260559571142	0.3123215898509035	2.013165176513501
RALA	17.386717455488185	38.62737343924847	8.725601545088455	17.890192551336824	22.16677107352417	12.458278645385649	15.457046633035592	25.10249787333268	20.56575829980421	10.4557429571674	22.48113753659613	14.995018489608944	17.676752000475183	23.502683592847312	22.020911828004238	26.589192666918922
BAIAP2L1	1.9552129640025668	0.018797822013541396	0.013549155539613944	0.1993402151452096	0.639682505251872	0.10776939587432485	4.037981607679414	0.015019517758940993	0.14128084365818921	0.8056751282358108	0.0751921636281922	0.1242207568800468	4.639929332958299	0.881334609649397	2.432664040558099	5.12299169808529
KDM7A	0.4402403542872636	3.884726868284047	3.177488288274944	8.348147472938363	1.8812319439800107	4.442991623037984	8.054692541103645	8.510407108226449	3.43745152501662	2.944918024014909	3.678825485090172	5.750591844984576	0.9024930335836744	2.623724106382159	1.2166519098841255	6.548073240379265
ETV1	19.780341774613625	4.088225698747689	4.594224597346143	5.329619479042269	1.1600640866413658	0.4404175941301046	5.089549820775401	3.2840024434751567	0.8211218516386812	6.157211842558783	8.962149300311175	2.1964703366062084	5.495219941616988	14.331845826607802	8.249835500289073	0.8734816849908831
AGK	6.207355654265145	6.467462902746722	6.747697475895354	9.916232956305329	5.83281074963184	6.445883949731488	7.757461419466051	8.702334948214896	5.440986350826558	4.7033513300969805	5.087654789686414	6.691533644384383	9.915094727539428	8.175917399572388	8.280211338214837	10.478583746151084
ALDH3B1	5.040998529965471	0.0512890318030956	0.5621886601771728	0.07283921935433695	24.903439069648762	0.006041256553843485	0.011984059941854527	0.010042925483608347	0.09299488326440995	0.20295299086049565	0.02491864641975054	0.24523546187285594	3.5136288732904695	0.34522043717976253	3.853503434886024	0.2991178679377098
TTC22	0.01220958663078221	0.0037074251320276166	0	0	0	0.002136857972142757	0	0.0014397829963755798	0	0.0012693136112650544	0	0	0	0	0	0
PHTF2	12.119039963516522	10.190779042829165	17.816376167748146	15.600253890692231	15.786218524738509	8.481115973513162	11.253482675278283	11.235213085137257	6.5194636971815285	6.66749472218662	9.909388290728378	12.624679157890085	14.344403804562987	11.268810670222932	21.88176282682449	15.725593653232831
CCL26	0.28182354636717694	0	0.00772675647436465	0	0.07746688396272136	0.009436318430606857	0	0	0	0.05443126002981519	0	0	0.5355421337098226	0.1724193187170935	0.01311844719191505	0.026963488237438993
FARP2	4.516952334118556	2.1582469313278567	4.05600165311379	3.83690756593198	4.784631072284914	3.1621360301705344	3.3521007696848666	3.6811863870382053	3.131795400253597	5.32043777194692	4.824382715535493	3.6258391699222816	6.298523249034766	6.325523467740793	4.067996288832137	4.594642089522558
USH1C	0	0.08315851339167492	0	2.869768953414182	0.002536508119695616	0.026835111846510565	0.08890748618854553	0.06461176139859891	0.17070782124134204	0.003962070116190553	5.409772087349425	0	0.0016203311180290729	0.06638410236296399	0	0.3521274340399396
GGCT	26.64965179891527	70.25657379870768	18.24290803381269	28.991755590424	12.569956893262054	5.233436450114586	15.511431910104056	40.27641962814034	22.695043072699345	17.991261858032935	22.990049148782834	9.585972472461787	25.431922002107196	23.713039183393562	8.991367314799573	41.900685093036515
DBF4	11.458488467015108	25.51088834732114	6.523414644401008	16.25327049795518	9.759433625485213	15.548753168670892	11.934212196914345	33.447700768958704	9.067004252687072	5.524936919084341	16.054893126002025	18.155444746105836	19.64242797398807	12.449523035417094	11.23659443375482	22.733827354584307
TBXA2R	0.07123788891343605	0.06489387749894955	0.13903534353622607	1.1904870230373756	0.015419051026121578	0.3267901902220453	0.07395685881990322	0	0.08393164590831592	0.0027517701096347667	0.21501339037507644	0.02905404948866985	3.9118208444441462	0.02517214089637674	3.8727616404829392	0.3506007147847937
IFRD1	15.431840858585172	9.882809443289547	7.576889466538651	14.862215511030623	6.920210338011613	9.457525860470248	7.455879642382563	6.592331983717493	9.653692833999619	7.059987359600465	11.394842196680766	13.275141301502625	11.755900234175535	13.234261216480757	16.507533666027157	12.548666030479483
COX10	7.386006981343937	6.39969835552062	3.2491787144876008	9.50582406344927	4.682439301665951	7.584543789792948	4.0082860875572734	6.324398792556937	6.983283521971204	2.829945538650801	4.522464689619192	5.500847076578006	6.0595077838710685	4.888022405661872	3.8710041213333493	6.989188727198609
GTF2IRD1	4.229359095633766	6.080670170559467	7.675729073447788	20.71377369429485	4.785237486489709	11.154537678456622	16.8959466554921	11.673332403633701	8.694846628535828	8.698779440682527	10.825732211691042	9.554376274373594	6.140327714916418	7.180602755806726	4.270883692882693	17.222082823492237
PAF1	18.256133791846256	32.33061647405791	22.625178012264907	26.223116047216713	24.39196873178362	25.96386380230202	27.527162661044034	29.07005964474845	27.7256905202695	24.637996066483954	20.22446225617503	31.233438487210968	27.45120821226206	26.97502004966682	27.150366728747265	18.86609286766135
VPS41	10.751093861854125	9.185764147041109	5.379884618979966	10.356394858287414	11.293904144340663	7.756892518346134	9.315503891840901	12.39762946433337	10.607195401297801	12.359010853721411	17.047947218964417	6.1726300311913125	10.625631942046518	12.640251856351194	10.670358362111777	9.311968131532785
ARHGAP44	0.3281617828716063	0.1409624918414079	0.020538135267966853	1.9316691225672258	0.0029495822290610844	1.2786634537992139	1.4358793139149506	0.10273560574895708	0.4193048655592107	0.0241872906444823	0.33695152888688307	2.1420760473742972	0.03729480638793439	0.2064723293979262	0.07930920504309812	0.7742748500671368
ELAC2	17.418884711467307	11.496291689575719	13.66733653611182	25.32924048908536	15.436523852923152	18.11581870508184	17.2318490824331	16.88179913935756	21.126197078870376	7.926730462179378	13.439642699782572	15.935051003693172	22.55205119825995	12.507583745447807	20.44475073408131	15.492285134308688
SCIN	0.16044379816942647	0.005846226126394486	4.693358058075749e-4	0.012178462328043415	0.03043281020904511	0.005135266524375466	0.0038736279996360733	0	0.006776663187862514	0.00863335929013819	0.019406675804808107	0.008506592415324194	0.03445208161659727	0.002938878249471582	0.08621096657614197	8.737596256988829e-4
ARSD	2.446030632668691	0.26764221797482546	0.9426615109703711	1.767882141703532	2.7784336560117078	0.005663630509846841	10.490039078533124	0.001240097587916662	1.583769474680588	6.439082955701936	4.502319939722428	0.002937853221342239	2.515204184764785	0.5889238216254936	5.342122210569145	1.0453951593100044
PNPLA4	0	0.04649443707790834	0	0.001986149768747419	2.3447965240456985	0	1.6342925721450292	0	0	0.0022335640558587343	3.519753801196014	0	0.17461781426594125	0.001988074202253206	0.3235017579553625	0.0743271296730843
MYH13	0	0	0	0	0	0	0	0	0	0	0	0.2095977713961293	0	0	0.3935337775991299	0.0030987272763134477
ADIPOR2	22.776668726335778	25.935397102324405	21.00470658501186	17.73564535860228	14.710821720283105	19.28907189854032	13.728885571591883	26.18010097679911	20.023024967055072	19.859173459602342	32.12551270201972	15.04194342012679	20.60784616239794	19.00542186787501	17.020587541331526	17.786685192262297
CDKL3	0.6002510401666102	0.43168132705914447	0.7897200741740733	0.5298591726885837	0.3630769995545091	0.5588891922990081	0.823932091664975	0.4732689834322864	0.44162315207383807	1.1895066084233683	0.832547790079794	0.724593873873357	0.5789493789142763	0.9887547159794091	0.36315127531091834	0.31846099631540925
UPP2	0	0	0.01518967303794006	0.00814653506521691	0	0.018023783055822636	0.003259249844294654	0.0028212619100499207	0.0069293683594151235	0.06949062114987799	0.025291620053836415	0.0359129135795595	0.003167533577588579	0.01927379647082334	0	0.04914509886505515
PRSS21	0	20.202722683331785	0.007257395261943171	0	0	0.0034159440090110447	0	29.46210639500946	0	0.013387105194815323	0.005090767059044988	18.461495423695975	0.004761767559191371	0.009258640421506493	0	0
MARK4	1.8907285984454778	3.1860105443185454	2.2046071512018637	7.3729208997744875	3.8848841930919917	28.652515073026432	3.438520015298983	4.79826254962757	14.114140775931865	5.871688028000378	4.0406249907428125	6.825573027264451	3.2258377326475682	7.146897990935874	2.9942868376017016	22.139001937356376
PROM1	0.03345564698265181	0.09447650315260207	0.010665071934262835	0.9065857410193027	0.19658730293667553	0.03831307880072721	0.04891987380018947	0.6759333333867066	0.6600055952740306	0.0010338571315859435	0.0154295940641406	0.0802823076713216	0.004771760920382828	0.03250752427749547	0.0012983547106070045	0.01724490516456586
CCDC124	6.932715020274688	14.390222219037272	22.432726579019775	39.983711894478056	24.549515105345126	25.526032704948324	28.89505800347514	22.801459542975493	27.145047329631538	21.584465684842673	17.73854899202366	46.91025933321464	20.484408928701733	29.18855340427588	19.931481787696065	26.361001643616405
CEACAM21	0	0.011459825483976107	0	0	0	0	0	0	0	0	0	5.730874463350016	0	0	0	0
PAFAH1B1	30.484210772427847	22.23156645922673	14.165302869449798	52.08104673938443	25.432002979990568	26.50176500284174	41.48631944972467	32.31941384929921	38.61022137117468	16.35374816544369	22.447686669393352	23.584036591419853	27.81472535915965	13.809840192221046	24.425647756499757	20.532541034829585
NOS2	0.005692590516572067	0.02074257265444794	0.2120285997232028	0.1387584193787703	0	0.7664751003283964	0.17024173634160839	0.026013456937144037	0.06238633734182204	0.029959643499009737	0.05921534231395215	0.24447788036481943	0.01062380897195511	0.004361050217697144	0	0.3363138179818173
DNAH9	0	0.0026747033801807177	0	0.0045165915911933915	0	0.03928318869012477	0	0	0.09320544481096137	0	0.15807691590412523	0.003083922647010264	0	0.0013420376628067257	0	0.01083816840500083
KIAA0100	38.119977332287974	18.7172751176719	24.82824464292299	54.08125363260066	30.303722950892254	42.41347830236721	38.95375316111011	44.042397312783	43.07413822120182	20.3420431201132	30.491748506976712	18.441504290545602	36.30154123575825	20.118598636440083	23.63124795961376	27.838365426735734
SLC13A2	0	0	0	0	0.0024499980415906356	0	0	0	0	0.002382422168694948	0.0031040107889465252	0	0	0	0	0
GAS7	2.834300800980769	0	0.0056126458112200715	1.0303045528112627	6.15793852425114e-4	0.0012810569328043952	0.002692040870218538	0.0016891443080269057	0.0033429651349920434	0	0	NA	0.001854732037411768	2.3974976244961193	NA	NA
TRAPPC6A	3.305460951657038	4.565211250356167	6.723697629222522	3.958654912344059	3.4695961263632884	9.08024841347725	8.974415519842832	9.676333395019908	25.06000222515825	13.686531291638122	9.997680368433192	4.160365326088373	1.562439588189328	3.2131353544054955	0.7901819588515273	13.181042274956159
MATK	0.006010374085766884	0	0	4.659863618482634	0	0.009513193665301114	1.0077256542762425	0	0.024660071180668475	0	0.006370459187286461	0.01531605815030106	0	0	0	0.26728680632287993
CD79B	0	0.07624640618881988	0.009485762764972911	0	0	0.009330775255762782	0	0.03919825067332984	0.010260450279259379	0.037080879573692875	0.11405662341610216	0.02837999024688946	0	0.0450309469651033	0.017998480803427187	0.004576015071065367
SCN4A	0.0030172179991390705	0.01923966090898282	0.03401670835278189	0	0	0.004800150147854754	0	0.01171552956123914	8.915262379377317e-4	0.004659690745852979	1.8497265894405115	0.0038452647508425307	6.766289601983383e-4	8.295093161092862e-4	0.001123029431004247	0.00831084876679498
ST7L	1.4079620050331327	4.23613834144552	4.405341492573628	2.2276619948883813	1.9534948088818271	2.9584317164264666	3.196298219395322	3.7916622062843115	2.999164336014171	3.290225612629996	3.461707178984718	2.0169749849358753	1.9108879324091284	2.3712276188212615	1.7641958299022333	2.611005354676201
TKTL1	0	0.4883328697159326	0.004010382201363701	0.005346137352250888	0	0.007300866643296921	0.010089647829804527	0.1327996703657116	0	0.09501711015379112	0.02401729745400109	0	0.0021770147404971438	0.005622709586262971	0	0.002782385788903593
PAX6	0	0.033746796292352665	0.004600958331942345	4.623421292287828e-4	0	4.376496760020427e-4	0	5.069658079467307e-4	0.0019319492081599852	0	0	0.21811370767568908	3.774968904583749e-4	4.6279010485409836e-4	0.07888739927828371	0.16812241518086612
RPUSD1	2.2095515636902223	3.3546373212519005	17.804334952654028	14.132543337816735	14.364124886698317	12.875643503134242	13.86187837333158	11.099633317599029	12.05046348741747	11.464292671750208	9.237281182663299	12.717498501113475	16.338626586411536	15.341184667810392	11.405308502722349	28.297990219784808
RHBDF1	5.020748991283707	0.08298928564769512	0.23369427384262348	0.1672939232246527	11.242855301918523	1.1450157203962508	0.4613298358772464	0.10081632671916162	0.7224741061666428	0.1622948888222844	0.538646552693468	0.1667600636292515	8.233731814486761	8.872142988469099	10.276486034156218	0.8889254538803403
LUC7L	19.567331442872966	23.840970095021564	16.618715038998992	17.365476625113168	11.39512066158648	17.57460821691758	25.882106922852802	25.587097348126385	14.360090734136937	21.033522969857746	19.421679655378476	25.272977817561934	8.07284324245622	18.771367585437126	10.48912982206291	13.386523556765574
CACNA2D2	0.047208341601208535	12.123616207450118	28.05582426353385	14.55525960173076	0.0022339784232307874	0.8612485514349698	13.513785187164368	9.43406308944196	3.0424398425427337	9.684654054557358	26.704156504592717	2.3039524099038537	0.008183977630848181	0.9673793899308687	0.10605135646634428	4.74718856235882
BAIAP3	0.040466853184027596	0.018431561163212467	0.043914179456227026	0.022801449124649573	0.024965351562485427	0.0664172971532369	0.4931583364309214	0.04442214614146228	0.4550584325019979	1.0751614092700374	0.31259064289203914	0.05352835307098702	0.035387839702362874	0.2774374903516812	0.06487908007869772	0.2989450655337448
TSR3	8.879537918762193	18.386996390204953	18.228867829807747	18.963217758230154	29.44137223768712	21.449109350423342	25.872691382722362	23.411857033066436	23.790613923196435	25.323363472627708	15.860197183394227	18.164510541032946	29.742442344642846	29.163591265955546	21.102738740156955	24.54149314047929
PIGQ	1.4537409818711227	1.7628398423354972	16.229762696362616	4.6587498596550425	5.937663988944723	3.6622476203049175	8.542782876150758	6.091189189826276	3.082726557655262	10.99074339236996	6.458058553307121	4.835674318023372	5.096989991637482	8.612984254004285	4.946530336559885	3.3764075963854854
CRAMP1	3.169387333176387	2.159267626357694	4.036907370000451	3.7517877691682706	2.5134068797261637	5.49597107823179	6.207213488312136	3.691369420667263	4.322254598362449	3.9406310112362797	3.5910255628716543	2.4461745954850507	2.7764898383388577	4.187146162555108	2.534635812426658	2.3151141235148107
TEAD3	3.5972709850457143	3.1728907895170435	2.583627673420819	4.199457305894516	22.78479107801251	19.717273779856388	2.296792483146541	5.959597099130353	2.550180564330247	3.2547114569030553	4.749555649186762	7.000076473724389	5.56012267499883	11.703002675542841	3.1944685595483406	8.44512073702528
SELE	0.005423228950480453	0	0	0	0	0	0.0036709251767350214	0	0	0	0	0.0020925447964827773	0	0.012544637308057325	0	0
DNAJC11	12.35962306598424	12.275197816237338	20.819890167456826	26.182339650414978	10.86274328815656	16.56110905108294	14.416022033612151	29.565917477325097	27.784749885931138	12.152440189254527	16.68488053681927	7.119928255932269	19.58233983371721	18.03920556659627	9.092607481260314	7.2066179720761765
FMO3	0	0.006587983420128166	0	0	0.38030031951742116	0	0	0.0021640105610940146	0	0	0	0.017891806075110546	0.13261737050273	0.005136648423418365	9.437158333699832	0
MYLIP	6.638724261998944	2.0650068342805388	2.5376057927721822	1.7510956770440733	1.3174512011699466	2.905418397016251	1.6839997172026842	2.6635496124743376	1.3474798415773825	2.3800167464931192	0.6060229988603489	2.147928254285871	1.8363151800903597	5.073477823161255	0.1747348958170809	2.1039516105739695
NOX1	0	0	0	0	0.0748020865860773	0	0	0	0.010497276096978349	0.003039024877900318	0	0.6900404866757774	0.020310588488633884	0	0.29914737265550806	0.3071558208632128
E2F2	1.1019341940663885	8.188043210200329	7.72055176084317	10.418465089190654	0.9075060115128086	5.405659566078696	7.978340596991683	11.505704646406013	7.430034092139674	8.75516065686159	6.2992172370721	23.747246788577677	3.286748962716292	2.3313144328227318	1.2840401713395921	4.807526779224862
PSMB1	127.67225798602803	138.14181816315232	50.30417069614836	54.86803003828899	37.45794557878543	98.89127978459447	61.68642674379222	75.1441821068303	94.7014489940295	28.20830109284964	45.35171755811446	78.44145250481112	77.79850357085725	46.56162560716863	66.81519947848562	73.41350141915298
SYN1	0.04663715396954823	4.108803311731224	3.6240625049186423	8.09698218290854	0.006339273761657428	2.279286434250738	12.426824927494183	5.994396225514035	4.067497644686071	6.579217441629414	4.675864656016018	6.207775172875855	0.025322090973862683	1.2450856725553192	0.0060155618065767975	3.907279979349842
JARID2	4.210213142379381	10.834567568180143	5.276641264770595	10.121172162234382	6.386663485275783	14.293164694969695	16.50219534492477	18.024784937362224	20.023706333273047	9.129037318097952	11.49646625381272	12.260696130380172	2.578991277769113	9.97970180731003	1.812958553920367	17.560871309134217
CDKL5	0.6190421309478144	0.4206135150358526	2.39917852666208	1.5821201953439321	3.3465948193563944	0.6854951113810747	3.2460309974767645	1.2047428665474156	0.8020374936674113	1.6863944159377804	1.7551219358935393	0.9115440519314495	0.3391439847417347	0.7594794387180153	0.8755743741194753	0.2631070409763562
CAMK1G	0.06725912010280356	0.8781952141390863	0.007373089144672517	0.01694511998679711	0.20863314003563055	0.029455923336899368	0.016824805022335604	1.8275275178421058	0.13875790262700072	2.1709956270894457	1.351135155488158	0.10531433192565726	2.8450094251635414	0.0066473144582577725	6.338689661349797	0.058577338952477756
CDK11A	0.4206292635503813	0.5391121087119592	1.4615688833235847	1.2283636584796804	0.46783087235848003	0.7371503096213968	0.5902519852034013	1.996470115287491	1.1474882166092866	1.5581057850328621	1.4112774406586464	0.2967064531032909	1.2774949396586683	2.1572928349488025	0.24328586187726048	0.08518275128001893
NADK	6.255685831531707	8.017077879563505	21.967900830922357	15.404040153453492	4.614988861767266	6.595625196066692	7.166807297184332	21.434218119568165	9.924498521575117	6.325045220928643	5.015491275673537	11.542748856129144	10.14000109941011	12.888079922125122	10.019449499860942	7.639793639342729
TFAP2B	0	30.48171517862839	34.34376369715242	20.147517226096394	2.7952196066430592	0.026959393027801294	22.700265770716452	33.61513313473121	0.17842171497830361	47.60695616530839	14.442984552924415	50.406842347437404	0.8737304649078363	0.00393651725507328	0.003139362146252227	0.9666460153103482
TFAP2D	0	0.19531099122259282	0	0.01320702735966317	0	0	0.018913804956495625	0	0.0035759174635315518	0	0	0.022255504467711143	0.00428130592824061	0	0	0
DLEC1	0.005965681930175909	0	0.0024098087198223734	0.003199522299391968	0.023868075938638232	0.038791406760282206	0.01174871260369259	0.0047424158347658275	0.011920290086522858	0.16028517599484207	0.12326727453893432	0.025744894098098353	6.692443073585629e-4	0.016529398372432707	0.010184216150404176	0.05937076887038412
CYTH3	6.1235239312451455	10.075868057514297	6.317145937920676	8.514177144936776	24.785359836086855	4.9316878209570225	10.03641166012371	11.075340109439741	5.063488247439594	6.376617151422241	6.71792126874965	2.9010235555052395	14.348673679813706	17.523899404777907	6.438785543882651	9.882348941521142
ADAM22	2.236528238355028	4.995888327002038	10.438814875616742	27.07410681418316	0.9102375508498985	2.8329944759483814	30.5941417305797	9.44165092038491	3.71399545600263	14.09489790261662	19.462334349029913	6.021230456104375	1.5467690315106752	1.047514043044636	5.495604475047875	4.624155633112799
SYPL1	41.5106786323494	15.529592052446331	34.389445211561544	7.413733394586256	37.17265663836113	14.13379531492216	5.51382863109665	5.800625748380788	7.668440152296576	14.272285391721994	7.811034219309073	7.761006101222746	55.577656589367614	28.630161590869985	64.96578030596962	34.209712768272254
CYB561	1.178739221996364	86.57307201795822	240.44572210366024	0.40782214517951487	0.8219958618169569	0.056062190257364586	0.5003251405360827	81.41366565099545	0.08813313105583317	277.4027724172213	137.6750826382005	40.81522107416801	9.24463032084689	2.0766966960625997	11.061399116517734	1.149616847733183
SPAG9	44.67455504935825	16.099331904598195	15.72394107023195	46.781472499376285	30.7457573947673	18.97317847483503	26.50722534046078	26.357150672143273	25.08519048008598	23.441638570226015	17.99423666700975	33.20178097560462	18.78799868866912	10.1433867738355	19.285556426141895	17.164216029724553
CELSR3	2.460156773621488	1.0730964034710775	23.10013949294461	4.496057910846561	3.183624996903353	4.3034689792278495	15.589027744787897	2.0107335349113526	2.7129849780271367	19.96597589692462	29.98849529769865	0.8177102135081802	6.214686284798012	5.994303544802967	5.2541053289835045	3.4431740473650776
AASS	5.17273501832654	0.979134092851798	0.6311180501967912	0.05071871424494507	1.9908269719112834	0	0.04903836997942577	0.19244945343441913	0.09182277133277317	0.33367299096494085	4.981422268179327	0.4360787438199062	3.124616697750647	8.79041849587398	0.5195086905162293	0.03842883435289579
PLEKHG6	0.06422070601782558	0.04254661968417046	0.015740376761272927	0.012582250800751257	0.002919961459856174	0.013888782620303663	0.007901968044755903	0.06557308715887075	0.01808142132088861	0.006035072731868637	0.08994175417441545	0.005191920307118502	0.008549042831941307	0.0021375288390966286	0.028996213600159602	0.00938620557190383
SS18L2	12.569590713627585	13.998591783836867	4.896327638879762	8.950329577116257	3.6645984075696676	13.63761547388201	10.361267177832769	13.39501367825645	11.454165287615846	6.1359034737975975	12.887041751151786	11.197085016349437	12.024723073343612	5.626169089904469	6.685039594256377	17.030922174715485
MPND	2.1241641748209314	3.549341175775728	5.782369449811855	13.869265623005587	5.230130964255815	9.145356957668668	13.683901456583774	9.11181713604727	7.217658155865346	10.703049555476989	10.9017036916845	6.275204508240353	2.9633912768448343	6.756877999509698	1.082981552238709	5.078060496217587
MGST1	6.206869135135	0.642444808649937	0.005627490373787306	0.00333899422337224	0	6.314170773954718	0.007947419903271066	0.48295401822894235	0.011268138525646995	0.00476134486057253	3.3943427042680145	0.0012895588564346147	8.790482346826922	0.017534491183625316	3.9960968130612087	0
CRY1	11.182035786039778	10.811619219681093	4.695259454259155	5.127254798639618	5.599099574069818	9.353588261737759	9.839486282364	8.949895010042168	13.275381443080075	3.7913611202512083	5.662786010232568	10.381038118403065	4.93953068152565	5.295526946223586	4.253452848211008	7.612396869040371
PGLYRP1	0	0	0	0	0	0	0	0	0	0	0	0.34218447970853116	0	0	0.01286336627429448	0.1621773934729447
NFIX	7.9522246672977275	0.10425677157613492	6.851795318174917	14.27922419310754	15.682659867454372	2.2230518895045193	4.871429905489183	0.010036192703819223	0.5662860647315284	0.09042480679308176	0.0053527634606039196	0.0015224242925854546	18.83360455381665	7.722590932514293	13.305692026654008	1.7906194258674095
ST3GAL1	1.7391667884673723	0.27897787765685306	0.100388987940413	3.5939103427918493	5.412936918790362	3.9743885216913304	3.5102941780128334	2.192674132553461	5.410989124562483	2.2311443729092737	6.549206280368442	6.6542164534553905	2.329281285487437	7.56424498950799	1.4901696148783419	2.6959489698297405
MMP25	0.005857495988436966	0	0.01761764283841293	0.0015764583402581786	0.0113539630765052	0.0015679441373393592	0.0023358220527337106	0	0.0016085561833045468	0.005739240869866955	0	0.08438533537518983	0.022857540370461654	0.0630086512027187	0.0622151499738275	0.049834878657119386
IL32	0.007750367082238504	0.028240666851755396	0	0	0.08632035765291791	0	0	0.00271669867343538	0	0	0.0025500985804630324	0	1.2691891493120284	0.32239455616049234	1.932476258475672	0.006130825639549418
PKD1	0.9649361757070751	0.932796525530393	16.631824907147582	9.529470073939216	6.867801031982414	9.795198783738448	24.379231274408717	9.34476912801955	5.822259026457556	36.62347220106173	12.816567928703748	9.577427749058266	6.82928094301174	11.493876777047195	8.035261556209512	4.945266181232474
MAPK8IP2	0.12450490437427886	14.177157225807054	14.283592323025049	18.95447236057517	0.30214754005259364	13.55686812811274	32.12205987567005	33.233265415619016	19.705956853947477	33.669338814152084	31.143442151313312	12.61832735318762	0.06038707570709861	1.005112056000742	0.13507936063822948	21.89310014850161
MED24	23.495560648997902	9.713930453998131	22.289844730056757	31.24637959683221	17.68585576062589	23.98023987539167	24.439923437024316	19.869405811360767	21.738821873646106	26.593717494595623	11.740349727749757	20.884934960927886	9.510546411878519	14.64885486285887	9.151849059108965	14.931844820267742
RHOBTB2	2.8726299779402056	8.866169160818917	8.102850328888811	12.058574063195872	3.9990736471973536	5.1561634467736495	11.768619207055162	10.94303984686838	10.703008779149519	5.482901909083314	19.70609178143049	3.568319908909107	8.01961459284351	7.869880131319274	3.950739190955634	3.41702637067462
HEATR5B	5.793555567915459	6.479450431800161	6.3735714933335155	8.837178520977037	5.328976212090475	6.225879125699425	8.345473512830301	16.73161798864281	9.221526591032857	10.381049800746364	10.923994461940751	12.122207970087016	5.22014567665271	6.82913253408579	6.266232050447356	5.384555806569571
SEC62	20.729956105612693	23.053299303525243	24.06761455590403	18.311856511591305	18.821516488835588	11.62886178530603	21.00842017594433	24.7887744252935	18.0715371139958	27.16623753492113	19.002485966360656	23.25282672691521	18.742921534445458	12.839021393719003	19.91163060181649	22.859253462605857
RPS20	211.69285523328273	316.49072632832633	130.2101407074659	142.40740364779185	140.464310655406	129.54527094156188	116.95438383100212	147.2240957086983	190.56807519958613	98.4954804653314	81.08502787588962	144.5989501270995	149.14420107310605	141.54817033036952	83.6420656954609	186.873378564531
CSDE1	151.86417611635818	246.52695504621587	77.82382581992377	116.17956318079489	113.07059637950644	193.8392874664452	135.59743748723042	216.05686253235703	195.0657479997772	77.6256392264282	103.30173409998098	156.77996048886857	113.8024257596699	143.59493983146206	97.74653743970434	180.84840628987328
UBE3C	19.006085159298262	10.901468960324825	13.43287550226283	20.067040381203082	16.71357432291291	12.54035090664828	10.783108258830664	16.186991194791606	8.86096756530911	9.489629611919849	6.4728341414934345	12.058764747263286	29.10134752468677	17.174657900317257	30.63674792744329	17.76516164523014
REV3L	15.535072189226314	3.2128775950074995	6.144116664354345	7.135572442035244	3.481406089154751	5.982167676912458	10.420254106285455	6.609453597097401	4.946896526107097	8.860555998617684	6.7143374264821105	5.9151594776174985	5.990559118838175	3.2438750769298292	4.158018815835937	7.446827817462756
TENM1	0.5843588069146803	0.05621854834198701	0.004198471242693236	2.496532607903589	0.0027310980995608517	0.08117698621662567	1.5622209681341976	0.8379096193249178	0.3037966035601588	0.005118405525754805	0.07452291937019925	0.9882426481171124	0.4792436693192318	0.037551950144992734	7.181780177955973e-4	0.03341433298355019
PAX7	0	0.05950151007121165	0.001994731238875741	0.022012031505522694	0	0	0.0064271217433036635	0.09907609030165	0.09994531682335361	0.015295140402832195	0.8022722786035646	0.6448732387016476	0	0.0010836311309921245	0	0.509379548450551
MASP2	0	0.05329587151686842	0.06637815453919188	0.20171461368403817	0.011006334132088893	0.06849051589452794	0.04142159936441995	0.25377346875021217	0.13577279033369483	0.04041810694778564	0.11960536442341578	4.444223254015027	0.005385241031874781	0.06426390368086574	0.19993898683204447	0.20811203944894174
IYD	0	0.004372915456827015	0	0	0	0	0	0	0	0	0	0	0.0016707682485759508	0	0	0
FAM76A	1.6029849458093393	3.5719543104705025	1.9438626308300577	1.7728239741086587	0.9989060742619926	3.152193299323784	1.353805139127052	2.619679243775773	2.3130933078476246	3.4867160017278707	1.1062461685136828	4.866498889598445	1.7955682669110338	2.2339967933052964	1.7742758067864726	2.394742508524557
TRAF3IP3	0.012836607982917863	0.014616822568916622	0.021211093954097624	0.09150717275097206	0.032112600650475435	0.0025291246236558494	0.008909414234948508	0.02453736226710188	0.0065530989470131504	0.032810522131755865	0.08830518227928415	0.09698603081121013	0.22113418663837153	0.00558251029008514	0.12421180625000866	0.09228712585863151
POMT2	3.98610795952368	3.1376218949643873	7.831373642500887	6.541960213840056	4.86743330452085	5.107261601088308	4.455786466371999	6.528830181454479	4.229974828516133	9.375418920809508	12.59023201991973	6.185074392493561	5.258444794647449	12.601686263725991	4.498407543134561	6.212039002608083
VTA1	14.964362418223613	11.097044166488402	3.6123447145954923	8.982386705189215	5.485657147630313	8.929168581173862	9.963851591459168	8.601424598589592	13.026925005021742	4.800335191149379	10.114210082502876	9.64302586361524	10.890385315504622	6.162329878289129	11.753676158828727	9.354179601691401
MLXIPL	0.03615711230910146	0.004705311522704209	0.0037859039790844517	0.01437126383790128	0.0016414732465568826	1.452038715388325	0.009142430887754372	0.001810568233240734	0.01755980575343127	0.0020176523208513468	0.7062205331168047	0	0.003476734601093891	0.19453811104649998	0	0.07974211385222546
BAZ1B	50.00958830285555	51.02430484574365	40.92177083948399	65.97677871567957	29.215346452430403	60.67184317485758	46.29856835547712	67.4344968680994	42.81839935540838	31.669330551102934	67.53591055444501	37.051396458034574	56.384477021698636	46.06508574198359	33.023275061474095	67.02862751234034
RANBP9	27.1187979075273	17.208096752361378	8.585830339589533	16.189706580255397	21.750472780884937	13.793865828406712	20.644801309113433	16.33854236027738	14.48686079487427	10.216840994439986	11.220479756384952	10.845073135985345	15.272260339743346	16.34514519238637	15.329135041150959	17.243315373270647
ETV7	0.06285828466782652	0.05726050964234397	0.018211164702598606	0.01657821268482986	0.006291506676044071	0.005660624992185952	0.026662177044522277	0.05072513446739953	0.003097058502220924	0.011684377357392469	0.03417873394417208	0.1920104682287614	0.014942405510583802	0.01751066801724428	0.007966972466783696	0.04918606710215677
SPRTN	5.419723043244942	5.11737284553825	3.5104839316571446	4.589249322606102	4.212848164438017	4.550931363776221	3.496096491497199	5.868661330911556	4.045692056308161	3.7234757024931042	5.272105053660705	5.785979873149236	5.062696384383676	4.383516269911809	8.575266947507599	5.235901672221128
METTL13	NA	NA	16.63884818120027	24.66767548724843	13.156050370331771	38.516099312945876	20.5710371346811	31.66656502258749	24.757492505524773	23.92509241502702	39.60010485184953	NA	22.58470899276946	33.066319919289306	NA	NA
DYRK4	2.619662528977771	2.7525171901645016	1.1046659515662256	3.6799764121748453	1.024186937136259	0.48126924368080143	2.33832292059092	1.8458515947168337	0.14440717506130774	0.8671426602739696	4.206239730689016	1.61094455591248	1.82156101001524	0.5711267532755409	1.4663713419287268	0.12496403399334288
ZNF207	16.20835579704912	16.119953312188503	8.603461807886534	21.364008098618122	9.123433161887226	16.598656689822096	21.098859360128525	22.356659382080117	19.164434905023906	16.30210222195032	12.830596890476	19.17413228396971	16.702443883964374	15.071189773367962	13.493346862560632	14.45925422036685
UQCRC1	39.46435636196525	54.023849207587595	41.01829076310549	63.98187836934558	21.04283213095454	68.39677061119941	56.80642836468667	67.6963045725841	57.49727351612808	18.97552786913151	43.05725621367148	40.15149389550652	69.23876446048169	21.003869873858992	38.052881205885186	51.13961212476737
STARD3NL	14.86649995077779	18.232200175112894	6.223764535355175	15.998061912422077	13.073041426189052	14.355277730921516	10.987014088208815	18.81664628500275	12.293459066640112	11.885409146889797	21.462310510591898	19.969217711484525	16.101166826470777	17.84183719561135	15.73808622308645	21.12127161907665
CD9	24.99035619243471	10.971741473789312	25.168445613564785	15.299969724694071	0.006148591768114012	3.7883827362360405	5.411601115016357	7.945402647030913	18.08208792772568	20.66728177795247	20.643828574302685	18.137599643098767	8.69411389561624	16.92638276316413	3.98606285836178	10.385171064543204
HHATL	0	0.2194292976447532	0	0.0019895033821730117	0	0.011494895491569884	0.022587601291650446	0.1971552060372222	0	0.3688488622547178	0.3644079200424458	0	0	0	0	0.03139528757654822
NCAPD2	42.93790809742048	51.13199488169194	43.310272936026976	47.423791572302925	26.29420792945854	44.47203620185016	44.74693658793931	53.21379962333825	50.76693681136002	24.69489924626994	69.06533416257975	78.00594377541306	54.59250777984443	35.03823482310304	48.58093966642008	33.65118443394547
IFFO1	3.8145301782796235	4.04961555508232	12.27826594082511	6.627280802465745	9.425359876911102	5.913561495860097	5.467441055824088	6.255103695006638	4.505767063661062	9.862790594753147	14.128199073171304	10.27727232800822	7.329376663130421	7.07497297323929	10.68994140996456	6.33730550861743
GIPR	0.0049064762215236465	0.8626203336933138	0.08140821642712208	0.07748412600217369	0.012271642077953407	2.596955999800527	0.4108081679303123	2.2358428497200165	0.9786813776424473	0.08731465671266916	2.0410576651761936	0.0837843057140096	0.0632175879275925	0.1267424728244797	0.09168748737943466	0.1707219993485903
PHF7	1.0794160175885528	0.8081834119555564	1.4372849211877774	1.3468521791722274	0.7726505997330401	1.0807492748456409	2.710657685930238	1.4446949065687462	1.0747068585627453	1.3004790904839032	2.623740541453491	1.6273336912078002	1.557580460737277	0.5802598730718582	1.3218987619846052	1.4622838738356285
SEMA3G	0.4218776446191949	0.25319101955337514	0.29401881242086925	0.6277616555886363	0.009847027077150626	0.027675636963382086	0.2062319773402311	0.6053535554486527	0.13821000232299677	0.8061694821566575	0.6285460452399213	0.10599140338211514	0.13625998532712133	0.030761575988125338	0.08319292125274391	1.8057636731193596
NISCH	7.701150284168046	5.122743063093219	10.095970076289001	18.250739910821746	7.650030890915681	25.653577374668746	27.937312611024122	19.81763146514128	17.3698982659715	21.761649933636765	34.882814967518186	15.383581765266257	8.887224764087298	12.063817314063288	9.286553665666391	13.657119214519362
STAB1	0.009395892696223408	0.021397879657934233	0.018994824140589426	0.004652559071787919	0	0.010690467829953849	0.005747260734781581	0.13473089133050276	0.0020446741445489408	0.016005631194901483	0.03841156232217841	0.004945693855896703	0.004065521929587591	0.012072435925672751	0.0018231901999721332	0.024693254992709305
FUZ	3.4566374462475857	7.28066409585291	7.529525524730344	10.73665024727725	4.522719901620864	6.977134382593134	8.901553726666894	11.974942389333698	11.497438543564764	16.63010892405312	10.11489201877791	8.67096480111061	7.0299488382321975	14.802990085054674	3.832120983894171	6.9593359673637
SLC6A13	0.005861637512821909	0.0427170869324926	0.011914271157543684	0.010354131455554267	0.02865547045874479	0.004633004215660881	0.01976771275647312	0.09106854083276222	0.016421031803609005	0.16472216382168928	0.063431680314349	0.03077634269231945	0.07564653437397335	0.04611402409407952	0	0.004636771029298628
IDS	1.4289945700803093	1.1505990307100713	17.24535914422689	11.601425160305533	11.452598230785657	6.731683478726049	18.43712674760608	18.240020874393835	8.346629855003934	34.139485743672594	20.360466177047506	12.26488820174297	16.66035393609531	14.400640530146504	7.007995276732862	9.60537527721166
PRSS3	27.949901020498366	13.084427919188556	37.56319251336361	4.573544254030554	0.004749815914766461	0.02797825990994316	18.529702543241243	5.028618038764354	1.1121280642364029	8.112909453205571	8.395663438981575	0.4875775884282194	13.645135158642304	0.10576080449454962	0.5400185233277908	0.45043144860756107
ZNF200	3.0350625619787373	2.6439137915568374	2.586213385327938	2.0989236984193482	1.7294287654746783	3.0885057887154668	1.9201089519095704	2.5405472341879434	2.6100717351058584	3.5292422214778667	3.2910218877595137	2.0788053830770625	4.410279472716986	7.216823187937201	2.853815569471746	2.7838286673134585
CD4	0.005457741489335826	0.13423612563290777	0.008361796370318697	0.007075991972549074	0.026339474283447524	0.0028231889638499655	0.06208717327227042	0.041472154445813564	0.0015745879585776553	0.026755262258367715	0.0318381182800605	0.24497942325362793	0.003261303910906639	0.005683399936120113	0.16305522184776083	0.3668241697878749
LRRC23	4.172318191040144	1.358473696485321	0.5078355781372188	1.755924104756831	1.5158348215218242	0.7554230002282208	1.7665482856559054	0.6107073387080652	1.0598578013747915	4.186806369880698	2.0174062697806656	1.2194580351845992	1.830537061298535	1.0782672266014057	0.7491041318176697	1.237278498103362
BTK	0.005436268408066308	0.004952147537010004	0.055068936353311615	0.004100675082332823	0.006542207422078211	0.021652458500684278	0.07197533090615311	0.005716646585609268	0.03963976998832561	0.1777787660355612	0.40686902309793926	0.011766006318802875	0	0.03032031099958755	0	0.027603461125319376
HFE	0	0	9.612493517006947e-4	0.0010135073617378286	0.001239179412644447	0	0	0	0	0.012098552554936502	0	0.007020571617582909	9.832879356397703e-4	0	0.06026538295246569	0
SCMH1	8.204553930165781	12.028557011935874	9.122641194414113	20.632207626488736	5.920211220488388	17.79740372446521	12.070467798147556	17.623368703346678	13.57288804667008	12.146011019947489	14.62015059366218	19.236688978588734	11.274440573111818	16.2352061736547	5.581991111296773	13.764301534523495
FYN	3.7888648866055723	10.877117094227268	8.650476867778591	11.369392291583083	4.709430427508042	13.030594906279477	16.895878602525443	8.575453495738456	9.790155031692898	10.185225760982009	8.33149505938905	9.894638668447827	2.554622347328525	3.29769435997576	1.4979613447448576	10.051114596214308
HIVEP2	4.467663644172036	1.073798016501125	0.8202822612261028	4.1687290502417325	4.8778388613918615	0.5000184013033988	6.571838579972872	3.076004974014517	3.5266157346433764	1.0258053803556952	1.8158775914470644	3.1588111529536644	3.8669922167392605	1.9559795476588728	8.233095599605498	3.803984803223403
FMO1	0	0.006289859795064066	0.0015144614300115055	0	0	0	0.007826759107284843	0.0043965685844214834	0	0	0	0.05733789046650733	0	0	0.026145923925475305	0.027486589163868008
ELOA	13.051355076677725	23.9084419535482	10.413003733505075	20.553671991690276	5.682365625738324	10.053436024502634	9.443744881236707	23.674449847035596	20.349275458433468	19.176065853159628	13.448548283088773	23.901799786028707	24.460185650837253	31.810587447065647	18.42327071298429	11.819943137527503
LYPLA2	6.940724083786986	18.149522709335884	11.94555914781682	19.77032303293958	10.531637985784009	15.343899435393363	10.854371945741667	37.035133355950315	24.76529450921127	65.3237853796409	31.749527869530066	31.760210228823524	44.4155845432043	59.70401319665103	28.435944649811795	17.484251027527236
CLCN6	1.8623526141863276	2.5031733400934972	4.732856158864452	6.153679375663997	4.567746394945611	4.645627442557036	7.414699786633312	10.757446353471364	9.298708149846805	8.392019864605013	9.808084060310888	11.054165945346245	4.275430726269541	12.402654000805592	2.722670544823302	2.034061858106277
MRC2	NA	NA	10.036562094393815	1.3142585921182985	67.92930336170865	5.287464545087292	4.148802582951503	13.537985110544781	7.29424375907058	0.939502823417367	0.6968911529689562	NA	97.01467235326777	36.70442010461999	NA	NA
NME1-NME2	0.020041037846013986	0.05476891615266906	0.20458977157400585	0.4063409023169759	0.09525931475511577	0.35781219728282054	0.8392585199041643	0.20222788803347072	0.5232944256451889	0.1739347920548416	0.15162782645422035	0	0.4479067361558311	0.17161986361524056	0	0
SLC6A7	0.005815040441174505	0.06356626134717072	0	0	0.0016015356790610874	0.004463838723145715	0.011206934147078693	0.025587961418298655	0.003317866886457269	0	0.03577716061761112	0	0.0012708173615931901	0.002073758336267738	0.00210922881291096	0.0021676409355080766
TSPAN9	5.147075461941332	8.993526651002275	11.274595522974229	7.409553600750682	6.672489026585963	7.517731136763607	12.699652819484514	12.460455274594894	4.770422226803478	18.268180420201347	20.020149725320607	3.5424581627937206	9.367169532047102	19.43177132328555	5.492431352158148	1.9655503489748325
BTBD7	5.203297468413295	3.5424481485737576	6.9962720196966695	6.598156099840011	5.83411985780165	8.424031176677396	6.01007058547222	8.418215044490243	5.658807202863609	5.358264080740972	5.13690143791766	5.015563090665407	5.784798421283303	5.432448545779726	6.176848358499047	6.35484260992258
APBA3	0.5822179348935562	0.9352311152252675	3.8035830393470063	4.03340890941898	1.933023426491968	3.086250983385678	3.515228759324589	3.312741022248257	2.6893007071244543	4.241632288395732	3.8591556515452576	NA	2.4673493394513524	4.417290058541627	NA	NA
MKS1	13.673521457037108	6.972382075082162	5.361829112535945	3.997168342762865	4.425293286492447	9.64021595401036	7.094613280893693	9.707887407477457	13.338987328270962	11.824649068816115	8.828866077180324	3.73011044316833	4.348489490288825	3.78016144550175	2.629696018534471	7.932195468523689
ABHD5	2.681803598497726	2.4369761405800054	2.138640602918677	3.8547260847308706	3.5885801559683776	4.731074352437771	3.6340768882300543	4.170702638837157	2.7602292333354983	1.9688672411639525	4.0090100944526394	2.888079344023976	6.3874318262442875	2.778098948021611	4.669285869097058	4.060522001836034
ANOS1	0	0.057583923986553764	7.649824808444037e-4	2.006479150710774	0.005469258621461175	0.7590526505860434	1.841492251791456	0.26638568812391117	1.0572640403633884	0.0010777862734833688	1.971181356323776	2.6568949682305725	0	0.09554226725479334	0	8.16562027143134
AKAP8L	13.133260249504788	16.67868957610314	19.365320564673976	17.462050039066906	9.063313191935443	14.965318020538163	12.629523894676824	24.46484621864011	10.721999523638397	31.144730423242272	11.569332164605427	12.27532131444513	8.710820552986823	16.070073273990477	5.179590949107043	7.51478950233808
MBTD1	15.520096057297852	9.300217862108775	5.486083142111169	12.08178265269463	4.347716653962121	21.134114352275134	11.420102838020645	12.664579648825159	20.526958585300108	13.684209189470518	10.271047770608869	12.643347322205948	3.398911486913837	8.125271534249023	3.4877122081243286	20.9337072762213
UTP18	76.05737720104446	43.250220831000796	21.562526363586198	37.879336157272576	27.098712024919752	46.42416816334955	19.949516493240555	38.2473319599139	70.6576137767096	23.906977949745553	25.135150057533668	43.824110792951515	30.776411258290757	24.314522836093694	32.85567618268377	61.531315067509055
RNF216	8.918148734161962	7.91579887145385	8.707080873468806	12.02784093223676	15.70838154092024	9.618955143296862	9.908980048223462	14.801092681694373	10.959607883408857	11.43858046058429	10.646782748027546	6.211344741180389	21.072497985822096	16.831022947393855	9.718925039182448	13.083518313440809
TTC19	11.449500535804372	12.106442445687177	6.022423106363114	16.527748633161533	6.123762320026003	11.608239088255786	11.789212813189739	10.17528762992211	8.938696449487212	3.8013946565196997	5.730755506179046	12.868156279586582	4.801098489599707	4.667644304022621	5.714045285491993	12.844433358809173
PTBP1	35.81948408192838	33.97588347557082	64.94158345144311	72.7364803490433	51.08443676431869	75.22836121430983	53.11939225767664	65.22204916999775	57.685052511089886	41.86689001155198	48.500467369075395	101.89700649051011	67.82350479172788	73.02297914703249	85.8756442878819	78.84693841646212
DPF1	1.0932845418784602	6.848742666379569	6.132546910967879	10.706742263692998	1.2641211493370093	7.292511945361321	15.16510041498034	8.80883219821544	13.906915221997012	2.1858678657628294	8.420581388798409	8.302342890100647	1.5003520154712406	3.226633651269201	1.6687933989829444	6.873398297145128
SYT7	0.029245169791420042	4.856232433529866	3.2690487299489526	15.18757005659513	0.0264869398225777	4.191496116579432	3.9937062546330395	9.100651818919419	2.9213489739368583	12.689871635576825	4.648287766388218	2.618153834230052	0.28543408750369775	2.3364972441597676	0.0031771531389458247	8.162493754084476
LARS2	4.3986138050918795	2.810647722828992	6.833219136727847	7.551722533829833	4.155733729375129	10.672221795096766	10.623864634202144	10.100261177847447	9.122152126286014	5.896321310135232	17.433990189684934	5.393976925543901	7.959480474569282	6.8080199563808605	8.205929416995826	8.814979873015808
PIK3C2A	7.0986449118921255	3.3378572007115332	6.03608393600629	12.582526699306165	14.852017519651726	16.360880968797765	14.645260522516645	7.058705551428047	10.270737589909379	13.274024422856971	10.273902622985426	8.892258974281031	10.694073929013136	12.86071112915273	10.5976151265033	18.425843314806194
PLAUR	0.4966373320741304	0.20841352350339945	0.2348785421020307	2.0342074963778236	16.835650480069972	2.3046014610893475	0.135434584543643	0.7549369977467486	0.10098301630297958	0.3483651059239622	2.305787144500717	1.1815203239104797	18.498100062650735	6.722318029702971	25.99183524779537	1.2046206162405837
ANLN	30.527747334396473	29.841643535334704	28.388231892167404	38.178569472595385	95.3547230244061	19.447717273283633	20.5207793647621	41.8217197091901	25.017910080594053	9.621009128578962	45.78827832233162	32.19458393790197	98.76198331875986	40.02904432167873	137.43745994581394	38.56199838927796
WIZ	3.7359545775645593	5.757400695054595	13.320294796387001	21.689606139801985	8.019498683588855	18.204541483762302	18.345098128147107	17.06967107974443	10.948773854809613	12.546239632527984	9.80262309141659	23.495441334544154	11.115947543714947	16.530841359742244	10.598284714249164	12.809040339454402
RABGAP1	8.38724551479224	6.815886179100926	6.484918587742675	6.015408351873556	6.7061499943025344	8.874014593314621	9.219472897088897	9.395137982462902	13.274307296935897	14.18474081067637	12.300503635316147	7.296425847711735	5.855797745980998	8.615954652179637	10.07291050711357	7.160140939797163
DCN	0.7155247845116444	0.030694395496569417	1.5774842836722862	7.691787769280963	0.16902110115290492	0.010286927551889868	0.26854178359515574	0.006229524643915308	0.007580051124438774	0.15972022155668503	0.10002316541265308	0.056101605363495025	0.1812593196206013	6.175852542610539	3.4601666983511095	1.192782104759143
QPCTL	3.450237182936887	3.1634555668244992	12.165828215699634	4.554124859137557	7.241579295521874	6.597538278784337	2.7498993140007877	5.932902814019238	5.489941489759848	6.811274049857455	4.4062568231820896	5.615089621795057	4.4906568889704435	9.635727355905617	5.056028628940222	8.583479715049862
PPP5C	13.078465025236616	17.73907443327998	22.772540676617695	21.796973807133078	10.35258596997242	18.753713516732994	11.205499768911785	22.3379287546045	25.623118565759817	13.656331907650179	15.178817870808619	22.173993782005645	15.94653064879814	20.979714453480756	13.250891285443428	16.2854953001771
CEP68	4.9263069659597525	3.381464513696315	3.9326729888982697	10.118888037475212	2.7511867661979847	7.070261928469339	15.351721773454216	5.602734210576725	9.98127281117627	6.851800277146406	6.534498961464332	6.135401853167798	2.389402856893087	6.487940005381227	2.30327233362486	5.2030201969284775
MAP4K3	8.566835491902314	10.606006039211008	6.258246114538275	10.255834253898644	9.90672888052432	6.94955604104531	8.706001191787806	14.046599608091999	7.155502660514433	10.697988449831406	9.901543469296355	13.578039642509237	7.4011016193354555	6.1826138212373385	6.569990266392593	7.7832297354724975
ZBTB32	0	0	0.0019693465959933006	0.0023481830728899803	0	0.002335500906376244	0.019834777790716344	0	0.0023959937950594084	0.048898734027871926	0.011816991111488623	0.06604658071831976	0	0	0.03065559359641517	0.10630674923394551
TYROBP	0	0	0	0	0	0	0	0	0	0.02679507597520663	0.010124935275202073	0	0	0	0	0
TMEM159	3.500208783457862	0.0797125390290801	0.027634892351776373	0.14740248943833723	5.107529563041811	0.9507833257604156	0.1592688006662279	0.006337707043050316	0.7576582988647234	8.628185130981045	3.540076282020365	0.14533070626608557	1.3817487916636502	2.753960002920883	1.3476316209081416	0.058057091967309946
GABRA3	0.05992994690820086	0.07097083729245059	0.0030465150461221548	0.09123827038268278	0.005654920354522817	2.3401596352765273	7.081216427341525	0.11237846760236753	0.018614271920001927	0.00826166370494944	4.216625665875576	0.4320571493923223	4.271676112792663	0.2651018791567086	2.6967793894601213	1.9257116392757514
BRCA1	22.36940329711811	10.264131971132212	11.961747129040297	17.293930470638053	8.75617588223172	21.66691198013627	14.89390133774975	16.53244436495984	11.762120176713477	12.512782286744638	10.804147558384837	21.42290113938118	11.154289714553482	9.638282029363324	8.072453450963563	14.894356553692955
ERCC1	9.290915164106833	8.15066112150869	11.249968775163282	11.519309010421557	15.396666490176036	13.76796735595176	5.678504148617487	10.455037240943712	10.419758135959807	12.776665493970992	7.053948993667511	14.147148002986793	19.674529225878477	9.437057932881439	10.53806897164957	7.494377144258607
CD22	0.13716326859281658	0	0	0.009219152124589706	0.009162475410655117	0	0.0025334216421410527	0	0	0.002559925402186485	0.08369314283099491	0	0.002770886778448144	0.49148927803933057	0.0015448093659815095	0
SEMA3B	2.7380442543314207	0.14925985598286912	0.20353165226577735	1.0251930359436237	0.8991594385083647	1.5687468753601292	2.852044797270967	0.11693050447669405	0.22802622064714298	1.2795013882328212	2.272112110684785	0.6515357487622053	1.2650032947901777	0.38519936137180044	2.954207570813515	1.3838048710778366
MBTPS2	6.219817312684495	5.306257919163164	10.217176646939603	8.865166745745334	6.565796965964959	4.2330842905763415	10.062837493724247	4.710476604147887	6.363230213822752	8.791166994612016	10.338559252278882	4.48748772580084	7.686064775964074	21.39815524667904	12.444862113124591	5.418888005843509
PRICKLE3	0.020408310694942585	0.08056044167496441	0.06117380820035642	0.07937165811272623	0.002201735493662253	0.01864484050256296	0.049408387236763746	0.035708749022431895	0.026290241359087266	0.05590469409394952	0.1339795024606167	0.00646622045899685	0.0024878221048261033	0	0	0.1001508722261999
LTF	0	0	0	0.009322695268850222	0	0.04677207066908019	0.014969993584796514	0	0	0	0.05220942324441821	0.014244137526682119	0.0013139060595139388	0	0	0
EXTL3	2.5980901302793904	3.838850828992323	16.778144986552146	11.95282578535532	4.767255344922265	5.917230127159737	12.14893179736455	6.514130581067326	12.252071721705587	4.1972863878083455	9.496273213813703	5.276319934018916	6.935948168095509	11.039055819681405	7.22220804313788	6.643031430820859
NR1H4	0.013710544634456097	0	0	0	0	0	0	0	0	0	0	0	0	0	0	0
ELOVL5	45.293397273059774	53.76732822200265	71.16920046065607	46.36926152155498	26.929834010275588	42.62774376321382	57.170518367007844	54.4228564245474	50.36018802456588	48.01971956943368	43.11326662478164	72.58676282995134	44.78507971993075	30.87877306128852	39.584757591665834	79.74705919576743
ALOX5	0.006667809106408408	0	0.0019135786166544525	0.026057573533845416	0	0	0.05842937437796057	0	0.04992613027618873	0.00412101550467019	0.9511372128560391	0.06169252931125284	0	0.04890171844238026	0	0.06057107924886618
KDM5D	6.441788486408131	0.009576698713651386	0	0.0013300217301196286	0	6.222406994689507	0.002797082714245944	0.00443729241997766	3.1438090152808673	0.005516439767867211	4.685457673676684	4.04265086646511	5.896818170512203e-4	0.22598393457144636	0	4.301090059930034
CALCOCO1	4.058506114626172	4.929440454574624	2.476991538431	5.638597985602271	4.951090521775129	2.8899700221664055	8.22937284331398	6.715551185083075	4.4276554632637435	16.298571591716776	8.948489019708033	4.169838054264556	1.607332321365168	4.808100924446025	2.5731767963482066	1.498213841704195
UBR7	24.771699414171344	28.977048879570134	19.115344134142127	19.339097684611776	16.3334709073332	23.070327140395314	29.731835017817104	22.75055191946832	18.64909057768722	20.318855096914973	21.873591350353962	18.462311451844258	24.25046475080617	20.229709582755863	21.295459817170062	17.723965681718767
MAP4K5	12.425672279527705	12.187303326835082	10.504222290476326	13.552277335095988	18.505504354473516	12.307758634529025	17.07347428315193	12.299869618975785	9.227430721271848	10.631986527880303	13.097451619188568	15.205867724836185	13.689601599294502	11.03637995114404	15.873990473010013	17.37320289506608
EHD3	1.9278190797143746	2.9159425002509214	1.8161368311808797	2.2531353398833716	19.06622654573129	3.6023834949702755	1.7495706640846862	4.55700667785509	2.316355811922569	12.675197267593022	10.476562798933088	2.16488299651276	12.809709582583038	4.623931480450096	7.550608975828315	2.6130026624282108
PSMC4	52.73220211164554	62.8143712734352	30.241496948070115	41.824905199928565	48.59242714239435	61.95229754265414	58.13904204935877	61.41790116667087	64.20487948060494	54.2117864500132	66.97647661949128	63.94481185965045	70.61308106088144	87.11559789539132	59.468808417402734	45.347444677160055
MAN2B2	1.1795382784932815	0.2826280425918302	1.788306329798874	0.9752768759113503	9.595105317570184	2.3235439559625926	2.6071436868623636	0.6065993763406562	1.3151244367630164	6.798988210285109	4.191944705279303	2.1567853311312737	4.652531549903773	1.9739556545566788	8.735085088918161	2.2009709163563507
SLC7A14	0.04028256244639454	3.5594386094724126	16.11479996379017	20.473183754563287	0.0062179739489094015	2.3756417597660535	18.794117530823183	6.263609953126372	2.3075482547230415	10.687673161527385	11.90610623473439	20.180578716863458	0.01639796517241757	0.1928039553174186	0.03170220756614106	1.5906822863040802
CLDN11	0.09996353684446688	0.1335567121114836	0.1899277368064769	0.21946099684857798	0.025456581767131392	0.06258692474171204	0.059213910041853834	0.2100270478883052	0.1258981790478814	0.11502842955467835	0.614073312848545	0.15407656939184639	0.08261515231422394	0.17035551444306896	0.2864815123341642	0.7733103458999475
SLC25A39	35.140942464864594	50.69023696301306	71.6291945897631	76.54457093733568	39.26952591085413	103.60354415701332	56.18679502778058	85.9373236189581	77.28328599014365	89.2708358123956	44.167453974556395	45.50779026509781	27.96919388506221	51.519852426326196	13.939812019726443	120.61238892076287
MVP	0.874795707678086	0.09592215429528414	0.7240645063032691	0.8311839145183972	35.237935174758434	4.768766063838165	2.3251123302903642	0.4211857721162929	0.8905594315203841	11.615196470898072	2.4692695367328197	0.4081336016091505	22.571194911045723	3.004632453626613	17.859316731112784	1.019594451662908
NUB1	12.791682227294782	15.84376043822025	5.736580092672032	11.827379420878911	12.129220094422479	9.690727544436326	9.95470222668036	16.102522748436208	8.750934259261665	12.402259259561589	10.865799021711458	5.761118005198201	16.50554970623378	11.055937581414275	12.944930227064631	11.691610873643409
PGM3	12.086246620985133	9.06788344752468	9.020761651542854	6.9102241730735035	8.797494695515743	8.524055715964517	7.019926799656321	9.233520025178054	11.270237701652809	4.5388567918873655	7.96066457799576	7.834840166935779	11.21536517507448	9.801089220616934	12.778616404115649	5.520251079693527
RWDD2A	2.6263277608987896	2.139974182416607	1.893149364264757	1.215406481367819	1.7507392394430283	1.3735222940017824	1.924564907448988	1.691363046712225	1.946114384932883	1.2138575230835802	1.8750518079633203	1.8985175299633859	1.3880150414317762	2.0736131201809265	1.7596338406748113	1.453038387886111
CLK1	21.200421576430003	14.198391284545314	22.33562591220466	15.417386588197303	14.299967794328701	15.4816693383824	23.784713619399252	24.476657295769847	19.457038656794566	24.909289070796742	19.470939850976382	25.024685644727285	7.901274842089429	11.448422502097202	14.116616274605022	14.065831757000648
POLR3B	5.565704727492846	9.251547397148707	4.306789882729245	8.7608255104622	6.607357647531139	7.926134674555694	6.245065912915675	8.828468358112207	8.484642003729167	4.78549233821119	7.041619859779516	6.227512963966974	6.003894095875668	7.080056972059846	6.047517819046986	6.095449679057603
ANGEL1	5.261903531507307	4.270532374964345	9.646609398290344	6.533844495510712	2.184341686724684	7.244659931325039	8.652133457837387	7.358064700491816	5.373353873087288	6.4993102769101965	6.9612240115613	4.787113644896442	3.68916818526956	7.28763918601485	3.702788826761797	7.999518028287867
RNF14	12.914134609919746	12.263713402348849	9.76643624697012	8.772585464289683	8.097731232812498	6.645498723575054	6.735725872728018	10.625309972246207	6.2130062448003365	15.365160677381626	5.842927344132741	8.176123193178983	11.080613213586297	10.819156147523081	10.562034183422472	6.328069307233838
DNASE1L1	2.702576635319363	2.0068062544400775	5.775169913330482	4.051374245976543	6.987040930602082	5.435408166357434	10.19116021370481	1.9717603405382582	3.375626402421357	8.427359455210478	5.501330258236175	0.8226784582648669	12.848696644517457	2.972075482279606	2.877064735487176	1.7297954422849655
DDX11	6.967545733766162	10.915099587871339	17.131627366185192	14.93177898571101	6.59432166826605	13.047249962496075	18.281756057207357	16.977537469228768	17.067700465159987	13.695577593658792	22.192700227246327	14.716655451501971	9.41512805241005	14.413714771520509	6.469419368699192	9.009884978846138
HEBP1	3.5550626323753347	0.8856225342952108	0.2942241649495198	2.0618331678107817	11.278211938066105	1.4453377363631756	3.102327241522606	0.8519887972118748	0.8065920843609138	2.4723542985694578	2.07395645444752	0.5091764229193716	3.3779269822950195	1.755815118761632	3.6330847925540035	3.83770359879785
GPRC5A	1.2906950769554113	0.048318643326158026	0.05231182921596	0.10489737517480913	6.183052722077325	0.6098406681689512	0.16313220422812125	0.06048543132570774	0.19814312405002502	0.011347745440198224	0.070163424826245685	0.024644022964768753	0.7527163111556733	0.48909655356331644	0.6891352999046749	0.6418618389644403
MAMLD1	0.12105688335686429	0.0038026309133636737	0.002113584812189082	0.007681785779851883	8.208814644062743	0.2945669458981828	0.25050212991603893	0.010837475265916465	0	0.04033508469569254	0.501980692165026	0.04408065062929033	2.9040017319123024	0.5398620967762159	6.352588892283132	0.22646032664488414
CD6	0.004174375288167734	0	0.0024264175491120945	0.014074511717871479	0	0	0.014366834139853324	0	0.00733572683707647	0.008498752908310533	0.03880906977172888	0	0	0.002914515151307875	0	0.18065920453080753
TACC3	11.777454794373647	13.035115561961982	32.314018452380694	27.040829801499886	30.202169585416858	31.04566748445463	26.33776769621541	13.962156536823539	21.84743308025806	20.816327102868534	27.686546770985235	26.52278031113058	32.44513163535897	25.82558590952377	35.00248331409078	22.983338093405948
UFL1	11.583419634728731	5.455626780156444	10.104630229167778	6.574338201408693	5.17108431542769	6.823554060346677	5.548582339127527	7.647858683286025	8.68098955762108	4.3924197482791865	9.202130613168833	10.902391626298357	13.538054117021492	8.068579012458184	17.251676575458745	9.873962344182182
POLA2	1.4784980526302107	1.9693858281611443	8.432567284998342	13.936455789940732	9.832927739383065	15.083602456807077	22.747910782317888	17.514746460709397	10.792383505561201	6.568425711569059	10.49244014397945	14.071491045301162	15.329690106405554	11.190752168021005	12.099133561635501	10.102513564045314
ZC3H3	1.3367873134589283	1.5343539090080172	5.177859338494623	4.1540120186490945	5.488760279517406	7.836434245102436	6.133880581811806	4.567121469182732	9.870621026470644	4.630604003898927	4.002241167849981	5.284194028990722	5.9828386536606954	10.648507810845604	4.925532793270438	4.628863038338543
CAPN1	5.416745201318155	4.7303892819186215	2.6778563486127633	8.725749738100859	28.642305900723276	7.159865465711996	13.63173804808639	10.228783486002712	5.0896372697737196	12.95199395976731	10.276780740613756	3.757947233423848	14.640664001177173	10.78225550741422	13.190840397675098	8.77362139158334
ACPP	0.005810964478248448	0.08998908287171799	0.12646070155031489	0.026518794713121335	0.0018849734515076057	0.00783361227365515	0	0.08477275566162211	0.03577550741456378	0	0.0023881561662631753	0	0	0.15918773874108216	0	0.03557062676700715
MDH1	40.20716952084357	35.18729080342904	12.807650178179387	28.64257835704794	33.60761180240825	28.298008985519836	28.23226356929258	35.45566685144817	31.579418630054448	33.20763021395326	49.78129007480867	30.40597569066091	24.426883244961463	28.2628524903859	29.213584073811795	62.2333111655916
SLC30A9	20.31062446415125	18.426353523900623	13.67497311130423	14.052640660818996	13.46899145156523	14.990660023906777	19.334950926064085	16.884261967048513	9.411784727047996	18.707501296422425	12.727829184943078	15.825539040606056	11.930258879550713	16.934555957625275	12.116078891351684	14.562905897698155
MTMR11	4.324669233090151	1.1000981290385412	0.7441967175186746	0.35418329182779434	5.197499725271714	1.2224585451705932	0.3903251643346725	2.371016715168696	0.21055908195735992	8.5026861503465625	2.6177062154979827	0.2933992467116521	11.056564119276382	2.8911376191994327	9.194491252701997	0.17182870168538655
COX15	14.74869250036381	11.883998153021139	9.457606219770964	13.884102202196216	8.98606538473232	12.59528354177959	18.954910785640905	14.688022129113161	13.345513206155664	14.375578228433536	10.450578588616938	12.086310061741214	11.447200567199527	15.289045527873217	10.86068586077205	12.248241042934541
CCDC88C	1.9514851736464491	0.9098166277103301	0.7771585510150374	2.4493581475940043	0.00795609859501491	4.890397491886348	4.132388591828949	1.7513593306612283	3.4009461202312883	2.319311303883728	3.5541952955083347	3.539238898959404	0.011152249762763822	2.204756130395814	0.007547663993111346	5.348864670646693
YAF2	1.1610563291127503	2.9973993471658806	1.0010392253073508	1.7577073053943955	1.265613520091312	1.3029086855165843	2.293267330503026	2.112371813514028	1.7299992040554424	1.673828155113338	1.929404635322352	3.2266617703127825	0.8653102383254668	1.3082831604202665	1.126440316211224	1.7067694986379949
ZMYND11	19.272622860390964	14.414393365792382	12.784056756362183	20.54891557877729	23.303461359933632	13.39238936263386	24.10098526725241	16.920362799552507	11.41769650624488	18.04951992142012	14.97619825142708	15.943810884664966	18.737399309945737	18.56246140890968	21.64557528689015	19.178776570835165
WAS	0	0.05709216711084612	0.1785366248202802	0.2941660388712642	0.042986517004874145	0.3305554898425146	0.9172729097077349	0.03955066667432511	0.241182658158062	0.4292311331978773	0.8783365689850847	0.11556311594530158	0.062218667590946033	0.3962255072075545	0.05527696684195321	0.477370160526015
DPEP1	0	0	0.001993091001425445	0.034204170189877856	0	0	0.002891636540025082	0	0.02060673449692506	0	0.0479502968219226	0.0035054139173816344	0	0.027978068032209376	0.003526477500421071	0.039418052149940215
BID	13.576640165468838	15.318074987708778	9.817101123841567	13.920569521294198	8.08581852942866	11.184361228477966	15.180027335900768	18.149627381178362	14.931692652540708	4.631078816197415	8.870160031172754	14.230983582922484	16.41776902628339	5.713000965906826	8.394348352540959	21.837816587679832
MATR3	51.138321898274306	58.55430563551753	0.8618089699798898	0.35370242014628256	0.29587465031124544	0.6043729465105996	0.6937731998130415	0.504083245463594	0.4382130834860852	0.6569810948410848	0.5667935022105373	0.6931356341420726	0.23410489552281688	0.682642057786939	0.2984829335899142	0.5049189898184957
NPC1L1	0.0094710312135961	0.043137995014891024	0.06336927294070391	0.010698534111897216	0.010568249302160106	0.02645324470269805	0.03467569028298537	0.015614137418209934	0.04836719767655091	0.2262486588442441	0.23619392855617086	0.035113004750958604	0.004538901639079155	0.08142700502061101	0	0.009061415982307657
XYLT2	4.986002920265531	1.9749539046652969	7.025689386537565	5.454512627216412	7.620594634279432	11.671984764939154	3.336008582294828	5.28109147551374	7.340654567537685	8.349077266455597	8.324806056509313	3.145968910344652	12.718543159928656	8.376422638065485	14.374195419611961	6.771089715951261
RGPD5	0	0.0015971854058386156	5.163278671949737e-4	0.0013998783476592846	0.002308517817424721	9.440001889053381e-4	0.00771227936922037	6.150184157357414e-4	0.0014455126799852217	6.853612645431558e-4	0.00444045920519345	0	0.004931208230871544	0.006860395811258405	0	0
STMN4	0	5.027805346603212	0.3717131526071582	17.5986971064204	0.012333616801507838	0.11490219992372137	23.99921899687846	5.685828150039094	3.3100928305218758	2.9762775531068266	6.351325801089217	4.1595147348207036	0.01998706524203685	0.4248434345414473	0.0029301666419709995	0.1820682136208981
NUDCD3	10.191725662369981	8.565017732943462	8.89081315586952	17.6603622484996	10.118909061750225	10.312076793612192	16.362438548296513	11.428577308531947	11.536032163511807	9.71453003436378	17.537879200425134	9.473753550255626	16.048582290878574	21.98076139419965	13.297122153810093	11.349002485122746
ISL1	9.561666662462313	45.82687797174821	36.26484377370686	26.369766845138678	0.2649275717882635	15.943716671338942	69.12101980595652	47.764101307828184	19.304965006560618	48.98512009894233	11.852034772940746	124.8131977838247	1.2939112377647388	6.169054600058691	2.182423807953139	12.121557052010054
CHDH	1.6001457443712064	0.8262906504221262	0.002349719987018773	0.7601031217083766	0.0010187797991971371	1.4977904777520346	0.19903225293539528	1.4860498942301739	1.5149474510324927	0.014386331742816304	1.0743494512794103	0.2516887665707054	0.07223327583301035	0.07249433034178163	0	1.6563794924715785
IL20RA	0.09990436181208537	0.08142775363445094	0.41353407200314685	9.536685711227678	0.004288415273363239	0.0014084652879510443	0.01955806205075306	0.2549763250837553	0	0.20950401140245145	0.015811272832810627	0.07532848610731879	0.00335987475806113	0.012459832377257977	0.014036521527925151	0.10143276711592122
CLCA1	0	0	0	0	0	0	0	0	0	0	0	0	0	0	0	0.002849733936471846
CLCA4	0	0	0	0	0	0	0	0	0	0	0	0	0.007848136256205554	0	0	0
GLT8D1	14.351899484998688	12.289258753025695	11.21109086494515	11.228479827554628	6.799620567158712	10.047548409317173	13.960305713183429	9.646966743550086	7.558868580678828	10.090614691202969	26.002001695526843	15.743881504213352	15.053405273017358	8.321160674860385	17.23795635830873	11.724954216340722
ATP2C1	14.133262593638158	22.42508019412378	29.323243593718693	31.165220227452384	19.67115778853427	12.427444948719193	21.39304145778595	29.61364244399596	15.232193029669226	36.13103548210715	24.93123754061091	30.92538136072632	12.431880183690803	18.47717780078049	18.649638875408932	22.268666726498132
IGF1	0	0	0	0	0.0083722475993615	8.237963165584816e-4	0	0	0	0	0	0	0	0	0	0
SLC38A5	0.055708897885049846	4.713907089298696	0.3169338070992306	9.764666730805814	0.031015160134215965	31.226577295599405	0.35730497005716394	13.845682237969994	6.783714111056486	0.155625371656186	0.3109870877554924	0.20654042614997892	0.03726032399605315	0.8448234392383885	0.02596410864458768	0.047118304377272366
RALBP1	9.112020120693607	6.610017647973077	4.367342385343785	12.910610389827154	13.81102798019392	15.681596783669212	10.547902971118587	7.580816345006056	15.015227529909437	11.242195393150737	7.373544754045837	13.836165575653665	15.689820826029562	15.342408204506913	15.188712120542165	16.857203974346262
RUFY3	8.731930265466763	16.37837892625193	13.559294636333082	13.87096754298462	6.523513968204542	8.766421731028275	10.312710630804093	20.024761128345897	9.244990194011137	33.08717852034607	12.428389352472069	17.060568865221747	4.664144271993212	10.496154880519931	4.510401919924339	7.135116960251523
CNTN1	0.9062684643572634	20.35175982750317	26.127900202332178	21.11153960760223	1.1024829595160854	4.003334698488295	19.639605213979824	27.88576873109587	25.66955204050113	44.392804462552455	36.577027246024016	28.240525842237048	0.03496168036163379	1.689068902349432	0.002524505156986719	23.614059821973704
SLC11A1	0	0.013056751372649127	0.00998191473914231	0.0022491241742410946	0.012285684537733398	0.0022945667637288667	0.008953802281604133	0.003552832778610342	0.005570850779374539	0.011457130176821605	0.005770826881709021	0.010458999321545462	0.010554476545181971	0.005101287184917215	0.021844890682642393	0.0035116556464377994
WWTR1	8.425311387813453	0.05116669733205688	0.21246845158891597	0.02102770361219524	6.10557876599367	0.023489878351496025	0.037137368546728534	0.0029186171501414853	0.024368408354313142	0.009914138535747427	0.09281350360097418	0.05137891343212479	17.222916509314732	7.345803568520242	9.370622516454253	0.02806202706855687
AGPS	13.486407709624144	9.950320520356174	4.756042200646723	10.679884080885458	9.778791680354498	13.235517252066213	11.623120674505232	12.836682125857557	13.087766061021528	9.328166822867919	14.539652835923041	10.647555610044236	11.432153948067599	9.42996421351874	12.540879135962548	12.191779983810374
ZNF806	0	0	0	0.03510159508224407	0	0.07392081211876078	0.040458583097866034	0.0319067760661495	0	0.04233310456854106	0.16837128994217163	0	0.025809086388387487	0.00898919739825531	0.015882309105770306	0
CXorf56	9.736293506423408	11.767108711488305	8.01668677114817	7.710955278632328	7.0564697216768275	11.019410691453587	12.193981846264556	11.530008371723314	13.46004926088316	11.813914050204572	8.941439295067	9.497505453032552	15.912319194374598	10.229408097186633	9.912326743939971	8.270961460576462
ATP1A2	0	0	0	0	0.00475239742076974	0	0	0	0.002107622360214214	0.002440677648844047	0	0.0015233912181444162	0	0	0	0.001612529077405226
TTC27	10.568157890089925	14.693876106420497	5.575988372288359	8.05518716748334	14.478085610915613	6.263050178513797	5.804822882510531	12.081503133644366	8.195723650551429	6.740221372454949	9.226462001449717	9.918415418883113	11.417847813224522	8.396074807762005	13.048234805157207	5.2319100208886
ZNF582	1.4922556780142016	1.5419657002552638	0.7668020119140259	1.7724276319818166	0.004718623093833666	0.44051662615940873	2.6036437806026544	1.811333515002521	0.8709441733380301	1.5310987393426296	1.2789729578269482	0.8701993099670557	0.35209285565017356	0.3358255261999441	1.6673578178420403	2.738048672806011
VSIG2	0	0	0	0.00454222563680534	0.009254092930342798	0	0.023310635069640533	0	0.010173710543599071	0.025719749784153357	0.1376757454556539	0.007722618892571515	0.044916003937045014	0.08540420367572936	0.10593511612452264	0.04121610225694291
PHLDB1	4.5549933467361114	1.3135619802952956	2.8524063574184297	3.7910343734392695	7.919963123779774	1.0909869525749738	3.867070093406344	1.6787055842778722	1.2556307436892986	3.7368243521487297	2.593982432944101	1.150709314948361	11.220120940444925	2.125940822981522	6.9591957208616435	1.6931376705008732
MARCO	0	0	0	0	0	0	0	0	0	0	0	0	0	0	0	0.004884900495189089
CYP24A1	0	0	0	0.004344149756693487	0.0031316807197853225	0.02176475532937623	0	0	0.2221955197751714	0	0	0.02116739802276753	0.06615840351661588	0.006307328559681914	0	0
PRDM11	0.806431810691558	0.5054547574853844	1.1108076432491762	2.6474641375976127	2.368851615369357	2.850441175851792	2.8965791069200213	1.4286687149434945	1.8022293417491402	3.3472403944534093	2.1254087764038485	0.878153432732151	0.7383777848362487	1.00187345308763	0.47408319939282284	3.14858298354595
SYT13	0	0.33287162507725637	0.0020114638904503847	0.4762288963356193	0.011540433952775198	0.9330809240846374	1.3665373625182669	0.139710563611459	0.5757813809717405	1.7284699843433557	0.9300479247358188	0.007615452856207943	1.6913595252342788	0.12886477539905405	0	2.033101116482817
SNAI2	24.907524388279025	1.4001694367811537	4.162123668496482	5.528704441998636	27.524810424138835	12.329703457330899	5.4897739914906625	0.556223218435626	11.280400432088852	0.010649927217139532	0.8195085579911856	5.614836501346129	33.411913776267895	11.279462335473513	16.17740919991081	5.472313950139526
CD74	0.010406246011256635	3.5453439511301115	0.07939953230500484	0.05155222701385928	0.004435682032558115	0.0020318271076200365	0.08019217647941246	9.74798840986974	0.002084454400852563	0.021368172006539975	0.7787504009582488	0.16032343410858763	0.0024956356164618633	0	0.1368697616311697	0.0556106706331114
HGF	193.5802099172805	8.63044332469974	5.313931398757537	1.0364231439369973	0.02489576063541292	0.003713503379204483	0.040324047787597864	13.766743742189819	0.01977912555205994	5.726219946222722	20.537210174102828	1.413359943929113	5.417108184770001	20.46499848655922	0.0021697131434534047	0.14437347383198135
ZRANB1	11.503789808819642	10.641890718142074	5.400428679353119	9.302718229729694	11.490438173743074	10.07531314512021	10.82469112146949	9.401970223478267	8.596721256927506	10.642168294861333	4.556180889106038	1.6666570144000992	6.213680152367919	10.393109076107864	2.3907456367080857	5.281789224812738
NCDN	2.503784694654701	4.79661868132508	8.785828684395202	14.77477355258748	14.404141144914776	10.392951747281066	10.375721308400836	12.86964174056938	8.858414317528585	19.62274635955314	19.775350371355433	16.61790454590575	15.939553719963756	18.646576220816314	14.743158065474987	13.720104980597329
ADGRA2	13.891933139989641	3.009686777078017	1.5477377663389673	14.416023999905294	0.7101116420904748	4.101675624354058	12.853325236044832	5.831219978014852	3.512907400273912	0.05215574931593619	2.6581397331832513	0.8622821804477723	12.960913993764551	5.298479676877033	15.825373178591695	5.698067223220647
CCT8L1P	0	0.013534094971219095	0.06047848704407179	0.03719846456147012	0.00472144186509641	0.01587198450066911	0.05851897591970658	0.009684500965425752	0.012932502892762357	0.009554608072199018	0	0.01233757953765588	0.004746776465241681	0.013359777357020743	0	0
ZFP64	3.4101375459774705	4.371054230660561	2.83330973160752	4.264732787805179	2.61251266631531	5.487344364645846	4.240861165452857	6.925308341506228	5.590553239862927	3.3767385627636175	3.217873910495299	3.2174195163717263	2.4272502276089094	3.697343562711836	2.251707830339976	5.0527808826647735
MNAT1	9.102875105761122	11.856893509959848	2.9798539425329094	3.6390292381079656	9.798853275882681	4.218626124651695	3.251583460423856	5.495707224438664	5.072030432692249	2.8649638722717707	4.8399334603510145	3.193121821127967	6.9199308617775674	4.1809000045932345	5.772981753644052	4.7723338872961545
SAMD4A	1.7370820683539734	0.052125727156202256	0.4018733823932019	0.21236878523830072	14.806415890404104	0.10726030931431005	1.3575151634314744	0.022337500634652493	0.011508988492800652	1.222774303069775	0.16808786859315963	0.5236543211074265	2.2631122969432416	2.39958204117364	4.769663912321323	0.07410088020115341
RUNX3	0	0.03506356950536046	0	0.018061146730551158	0.0033022411781845292	0	0.002130798538487573	1.4479875308677446	0.012756042492126607	0.019027188943261945	0.6650335729472535	0.03865115698875991	0.07301288079911394	0.4595709603003515	0.004267949997193222	0.6009571592748922
MRE11	8.904885510844705	10.805023664759624	13.19324438007017	8.21665542322574	4.003983981973909	7.452955391249848	4.998892587289601	14.74609952967443	5.741071815619255	3.9975593876824567	8.229498488941548	10.216255503365543	5.64892690048142	2.7033717180175763	6.3273939074119205	7.68193017042819
PLEKHB1	0.8520549009541188	0.2250451396937396	0.06436106424641623	0.02781664693558845	0.002851142577237882	0.5286994854055556	0.18687110833347392	0.1365816157875081	0.4193298990076001	0.1222854991232418	0.21048178421702224	0.003889851162324563	0.5232005426921325	0.29283960997923014	0.3181507892963375	1.6498154176796658
SERPINB1	9.133760549709505	0.13383962903602684	0.013473571138852593	0	0.01421954922091865	0.015003310356339837	0.0054399456804557446	1.4435278790664665	0.31056607524110985	6.489129482668761	2.9343955672895152	0.16162508487127641	7.254454680404601	4.083812251599651	6.629280017413139	4.672217187696021
CYP3A43	0	0	0	0	0.002997229306853011	0	0	0.0033059863644498053	0.0025168383816134092	0.031157222351293288	0	0.007832047078511924	0	0	0	0
SLC7A9	0.07658484362402883	0.026161749401640608	0.02293175133160041	0.02648236302957498	0.18818775853860234	0.11211135274071556	0.08724558902739293	0.012849397717393322	0.13249446855219113	0.5473789030518545	0.4167204940761676	0.32718766989297315	0.0030597242213379183	0.1239971798109576	0.003566277904309598	0.01173166129707137
SPAST	3.365044416175334	5.808454207668063	4.553058983799039	8.708305457867876	7.081024091496357	9.073764581788547	12.19647845184612	12.638174663161243	11.10938692600629	11.259765789748036	12.785920304847046	14.612491311894013	4.466705439029608	6.694079911481111	6.177890109326798	12.606565289487731
NRXN3	0.0032019218496174267	0.12833824257484566	4.594559536608373e-4	0.06774290181016004	7.286697572327337	0.11767840682751471	0.07145735359865912	0.27483647282837537	0.01582365696626353	2.363360702333697	0.21648266538190006	0.0581709914833966	0	0.08923047032247061	0.05436642815044309	0.11107549037454134
OSBPL5	0.44263795257569205	0.34864828354200295	1.719193226081569	2.2440877761694753	3.3731515769062073	3.1266705047066825	5.5853139184072935	1.5878732126237516	1.0930478333921279	0.4167890427263499	3.2812187391547107	0.2366358796867411	3.1480165894437224	3.440705235526287	3.00361527714412	2.121596242329536
AQR	10.629076504357478	7.361411005931489	8.440582823267055	6.3850384209160005	7.446803731921557	9.393473970883656	11.480548206900794	8.693987475073396	10.860314815387358	7.558057881905013	9.261975376989158	10.526328182577169	8.180369791681054	10.43765948928891	8.044918029708302	6.893715563160175
CPS1	2.0381465795615465	0.2186758049289429	0.03890040501281562	0.09437392341015487	4.090422142178829	1.523103179033426	0.307648646262726	0.5303924056724512	0.07908826204381521	0.578340691934786	0.2032041531158103	0.052333888327155104	3.000356328496183	3.6301719192374553	2.8386907020669176	0.19080755823859263
C8B	0	0	0	0	0	0	0	0.009135119332787411	0	0	0	0	0	0	0	0
FHL1	61.758651808109505	12.360565132141335	12.107620717418625	13.634136642721945	8.922775116294119	16.04752079232785	27.016142910219056	13.644460096023737	17.78773637072115	8.916391973756168	12.883861103353953	29.92780159383505	12.001303117359553	18.759068177558618	29.44198807233019	21.73510449691818
RTF2	20.39624218206301	29.0463929560188	13.538332601269765	14.595880279931817	28.816167027647626	14.28337807806402	14.854127862111639	24.072317655267486	21.29479296403479	17.0337976571439	17.657311039348393	13.735318640955654	21.523450822895676	18.57817068063798	12.94956074518909	14.709710732347983
GABRA1	0.0037671808492734564	0.5799570845088926	0.6949040702144799	0.06576155917782447	0.06314781276151017	0.07369668817076801	0	0.09263370748897545	0	2.4492765998176136	4.286549404159843	2.155298112225071	0.005115107524459402	0.010116588477723037	0.015196967224636813	0.5746997023951416
NLRP2	0.003939636934405728	0	0	0.5050870072315342	0	0	0.008112528888054506	0.019447430765199048	0	0.0015388873633611965	0	0.0015197715653213263	0.26271466593229714	0.06481333769537641	0	0
SLC45A4	0.7916629022922305	1.0212078407233336	2.2203498706419147	2.887988571254106	1.8655654171508538	3.381733931959218	3.293446236271409	2.7314864522874713	1.9721222719473992	4.052541060818383	3.0175178694091596	1.52906468036966	1.6669806224248456	4.9903912467476825	1.8688619218197302	1.565501517707206
RNF10	18.547810687182167	23.04391626540787	10.910033712732709	15.590489877468041	12.58741728822123	16.612525749355687	14.944190495987204	15.852212901284203	16.145999768827526	25.196788361090277	17.22426109345696	16.168738387285288	12.784060159117846	24.093143986848194	9.22742718972426	14.557073323815835
ZNF839	3.6527785081981503	0.9889234875785808	2.2138306699697865	2.9879180453482115	3.193766708655357	4.319092470336167	4.222249125557912	1.075346251325334	2.127294015300327	3.899803135478397	5.9778659506768275	1.5850598183895173	4.664315627980209	5.725100226062964	2.3775313855442173	2.0297870666631668
ZDHHC6	16.051967649930425	20.709635242187286	16.231573637618737	15.151567597113276	14.176835107771097	17.56925974189113	17.57748290565768	19.615101482792795	13.776035865340136	16.979098971070766	11.922299028184979	20.292435689903492	11.751832061189068	15.403626069148382	12.706074672010587	17.224737325670837
GRAMD1B	0.40275458832913635	1.038504507665098	15.030862082523898	2.7725445579754124	0.7148136065568038	0.43824371435371084	1.5525185698247403	1.449838214061763	0.833367160633412	1.9902792077767828	2.0039569844831866	0.8838929524621186	1.3333417391095497	0.16656824960401148	3.424895884011527	1.2289540418682163
RNH1	2.091127656560901	1.2719846816481961	4.165370395500883	7.927466315296176	19.126068724728086	7.792944981629471	11.676463357454518	2.2492315693503535	5.765004605594419	11.827676434413736	7.737178371120203	7.259140202426053	23.37953670052312	14.850927298605361	25.7186590273499	10.935995058053543
NDUFS1	14.171975300345705	15.697715826487446	15.15880329048338	17.361168809257148	11.697606331313716	14.711445161966646	18.14748036491531	13.868008277634951	21.118410770597535	13.493470305815773	16.17982643162296	11.547639472773895	10.058701612221075	10.126265693190861	8.637993607572657	12.482318601872198
RB1CC1	12.074471268314042	13.811486140894546	15.520873094558972	13.51392931548962	9.411886134453711	10.264538048843356	12.038648229900987	21.88300271447325	19.575066104510515	16.099945633677972	10.098424508192341	16.507072488939606	9.092451623619343	16.075932201493917	9.59750904602113	9.364016501886017
ERP44	13.609694567579604	9.631659164484535	16.53111657811154	8.530077245629245	7.829282503073247	10.423912783717299	13.32433504343164	4.252839288643364	14.511108577523569	12.794999188945647	15.75845777861079	12.210209515091023	10.170368624181098	15.74245775757403	18.627364737764985	9.573541409211053
ALAS1	18.45705301013885	17.081394071467393	10.051371051555256	15.36659853345085	11.293542138098593	20.858777825455814	20.693579895723033	27.538344189233793	15.32302905698815	7.884987819038038	23.199237641753342	13.019396110864214	22.926283181161164	12.661611611394404	20.742225784620814	12.333363512266185
BIRC3	0.45983758810848196	0.2531405025901762	0.005798869853512155	0.33192260455483114	0.26646009235858625	0.0035521793431431297	0.13904660038878397	0.2951510602189153	0.01028652940790239	0.0571169940835655	0.5777829994237784	0.009517643300077329	0.8094618576104446	0.028951492182266725	1.2660057053995009	0.07732562779373352
AKAP11	10.572966352042124	5.522918127187171	22.257720007605826	21.598497621942766	8.585955172192518	16.265402541773145	24.176436887264416	12.867800384641347	19.364184853428963	14.254547981853213	20.25877996077928	21.12941195500692	12.14615158429857	7.123379371266497	14.807064610614617	13.515724167070523
GLRX2	5.695082056189465	3.3272689828374458	5.647708924762494	6.081451621848438	12.079702191470622	7.351081441732397	3.6364452677134587	6.039645436396101	5.767622511551982	4.545508499254492	6.34634759740537	9.080444724876779	11.512179894593963	10.736634084175886	15.618498630150608	11.834449587020707
SNAPC1	8.277520569007944	5.268651451615087	3.9275911851549017	2.4816901240956724	6.02370732268283	5.752243695719447	3.544674903435661	2.405214027742772	3.46872165009008	2.3059870223835413	4.972354280311492	4.940034660111435	8.019192514928625	6.528721740598854	5.303148223310016	4.7232241197017615
DERA	16.666085751017715	21.536560434194357	7.41023852726545	10.299524406536799	14.927944332574118	7.579292661434134	10.805970039566564	10.752045194071963	11.07855535803916	12.559865450371523	15.198987105013153	11.985642668953234	11.1673883165261	9.39912177063638	7.533298171036777	7.269753797312665
STRAP	104.13227357339132	166.72416352310543	54.879790385506354	70.5867795376233	83.04612260003427	82.76221772790653	82.57465581883748	88.75450789173524	95.4122707864241	57.952746429848354	129.9483487304299	81.42369479944924	101.36555699151315	108.32185769622816	86.34947955552542	64.232646279008
ABCC2	0.8441580756917563	0.07516370416324358	0.22979673820749608	0.13412811654759801	1.640905169916656	0.07017765004853224	0.1789401455362561	0.09137038173833252	0.05759452003669711	0.31552176329707443	0.12133172240176857	0.23305246203302496	1.013100609054241	7.401424340135257	0.5988633843755896	0.0612015229575958
DEF6	0.16394175084814155	0.527089763051278	0.19434511931304949	0.13915206884917553	0.05688764519518704	0.809638471394729	0.3211661197501233	0.7517939009631299	0.2769435520359856	0.4641101050785661	1.076712353816692	0.08000083958183957	0.0822193127328857	0.3992220815539147	0.0110708119267727	2.4458067254268903
PLEKHO1	7.1322422786367925	8.035062947995266	6.5013614809829265	19.414844593229784	10.288864728154111	59.41809797601211	14.706643382873976	13.740366209608423	16.242965485041047	7.866086382638665	11.30143697925262	16.698946677349873	7.787814627521333	13.953544501107766	19.08961273958544	24.920343784911857
GCLM	5.413300023758361	6.697446419248158	1.9688958733710948	4.994975919995912	9.922068083554112	11.68798296899705	1.836739712127077	6.016106666653154	3.1564680301663763	4.904950654460908	7.635256776328332	7.733868943584319	8.763723414118472	10.502916288448883	13.500049741633674	17.293196762490854
UBR2	6.462502436648984	4.169845474595292	5.868017693063457	6.393154440238546	6.87350988718524	5.709940416767928	7.014468481955224	7.215196795924638	7.764534975880767	8.749794834831977	8.641928473182356	4.977203980910138	6.339902635409493	8.821526737904524	5.505780135633349	5.120886613009995
EHD2	10.66913637289897	0.8251432095356158	4.330228840996357	1.1360365363739255	81.75814919724378	0.2775235016689468	0.3952937292923542	0.5158276548310726	1.1100086256989128	0.09330892988764775	0.9617423077427554	0.20871831864134419	32.30004636351967	11.44150001276144	36.58772683212713	3.0725657333104026
DEPDC1	6.8706781019680525	8.21973452084351	7.355690408316137	13.246220339732533	9.315705082432828	10.197865325435094	5.54597240315729	11.757395029219056	8.124232971542478	6.364788992899007	17.547168958469186	12.916572764070446	17.459352492752465	11.036375777829305	20.85485419719661	17.393972250430018
CCDC28A	10.380765554865437	6.93062413179786	3.336374044621788	4.236997040253993	3.1085148792289106	8.196387209579159	4.607354536424727	6.76302982910909	10.472434680126055	3.7711273189673364	5.288147283334462	4.072027913471192	6.119643832481721	4.249559397094177	5.270877173768527	4.149814231610197
RRAGD	1.75057596297013	7.182761942186079	3.1562927353911823	3.7002878351455553	0.0015582992275574505	4.216053483776518	3.954803663768004	6.905102965805646	4.465909058036861	1.321070283345893	1.371923158233062	4.832210266768762	0.03400149845162797	1.9515376388478374	0.007535002064954543	19.736591064545948
HSF2	20.489520967552508	23.159170651291248	9.930378314310392	19.91086051563014	5.806753601458255	21.474027078299002	27.64094709477585	19.07515061656153	22.479728495317143	16.016493003533913	14.564847308426684	28.755039164822477	11.125825926184401	8.215418606332108	12.371990786348473	23.10013215464324
PHF20	8.561635738248384	7.247129574930245	5.522321809411022	7.767873929951592	9.426344317656712	11.268512382561786	9.563257409243825	6.573341899408261	12.339884992633909	5.950480920968163	6.1324670524700355	6.5941257492131236	5.842568690547904	7.265602409883091	6.423635966397513	9.664300385083596
HSD17B6	0.2298809363138075	0.21938100774650388	1.2651883848236902	1.0200113449446364	0.08073335163608884	0.7270085336615161	1.1671951187548157	0.2127860896251167	0.522554838407434	0.8118223771108385	0.9277661545095945	1.1860250316683705	0.2027272870681856	0.584983384286879	0.14932818303130263	1.8067167898492764
NR1H3	1.2506774540039625	0.5646529494807557	0.7149802086090348	0.750909047434758	2.4444073123486803	0.36705486178421926	2.288023727145001	0.6453869143343874	0.7352167560013051	2.0109636522737344	1.42098363812468	0.525284760934763	0.8033572143589383	0.746821166317766	0.5395106920294921	0.32635385870034167
TYMP	0.0276343644076704	0.006293354161616878	0.03865516216533607	0.056948532388503656	0.028220754008229196	0.03368292454843558	0.5131863990872029	0.040229499044786246	0.16843494891266558	1.5742860035535513	0.03942387596889951	0.4118971550377225	0.025075574219493107	0.10826460248657994	0.3471560587955823	0.6543262229786146
NCAPH2	7.5968163020682615	14.953314346602044	41.3568575277068	31.059758066064067	24.624555447491844	33.77936733868066	50.933168567041854	59.70224320236778	27.318356806193712	32.87501456724497	34.207073895780646	28.832060416025765	24.49959353089297	15.588744747408898	17.844499419691378	27.632033832640577
TOMM34	30.21571937996318	44.864310671045985	21.594452176006257	28.39186101726892	38.27748658536585	17.836764864591252	20.97898417829489	21.462553491311997	33.792226477088654	20.382742215217576	27.4883253860584	15.40456829138357	42.93156940278805	25.052837108444677	22.238372576639424	28.28855656244737
SEC63	21.507023696222962	28.05288577809459	23.70216257104633	18.750258221466357	9.202206496148813	18.634505952858174	23.96274059450221	28.745918838774283	21.18591916089333	18.02131131484478	14.246940662641567	24.984596876318577	16.372514790021846	22.854509800984292	21.123181533285877	30.881219102118948
KPNA6	9.442080873582327	12.635995152124522	9.256857625388378	13.571808990790439	18.2816132946158	17.237648063151784	6.009557104464504	16.224590618017626	12.823814344139914	14.768542506321204	16.794715939935212	23.32679423388942	15.377211626394585	21.11360395511023	12.511395029068826	12.694610644786806
VIM	420.47052215452965	5.033710631586916	26.526350423597304	33.18230042914151	977.82690594888	107.67255016361422	74.4464217923907	5.6775316160110565	50.98221485556848	30.431437359966758	46.47448474374178	53.09271647042399	935.5511270749108	229.61121337479975	526.5666451287832	5.833773697295731
RTEL1-TNFRSF6B	0.2598414337243835	0.16693687713427816	3.8628710902222836	1.184557532161777	1.259528478437098	1.0037255086578418	1.6255526453011186	3.1750883446057236	1.1489988588975124	2.2162782193091473	1.5069580785053853	0.9788814616911706	0.7235510229071848	1.801748003184446	0.6118571588373409	0.7024131106540563
FAS	1.7656664530107082	0.19496084602499045	0.1733433648314043	0.32897515651127657	3.8737609142478644	0.8069066837355224	1.017782721035859	0.5254815929848652	0.2510896654224205	2.801069373277499	1.3047087944871418	0.15360401920228725	5.497794406719612	0.2880346828899001	17.546154872685214	0.6906603858091657
RNASET2	0.8525687723837081	0.7677513306674838	0.9845082668009502	0.4065378539739351	0.31369410722723473	0.6364417797361505	0.7064866834192325	0.76236307941391	0.6529367788681126	0.32095363356438394	0.9791938201159507	0.17526142676537465	0.7301291319079171	0.5936137152715346	0.8786837767271464	0.5825680346637409
CD44	11.329150214432088	1.2025565589111182	4.936460303290221	1.3521072253980118	51.88043734633558	0.09015025060974474	0.176821835821476	0.9913833641768539	0.3836594608913682	26.161536374319486	0.2567878934395855	0.2673252453369194	84.7145321450913	0.2459489148844262	94.73293007372286	0.23020132549530076
KCNG1	0.03674375322903544	0.6024884205691948	1.9416471774955453	0.08127903446820883	2.770912750064455	9.269589783850025	1.194561908876734	1.4157893181474537	0.2774053135378573	3.232330384682577	1.7969513222601852	11.521542751419299	3.0273380494244737	5.47016445338923	0.2658678735444165	8.798716094109526
AGPAT4	2.823860059560716	3.0677682670976982	3.3282451832822786	6.043239068780837	1.1911606379172357	7.656146683020079	4.0382975225482145	6.434835256769465	4.642654999806822	2.7928063441288415	4.5880561192921725	6.25240303621708	2.4155163098320527	3.289694862584264	1.672318793513668	1.7695182114911243
BTN3A1	5.913524486804789	1.8610785551053346	1.3559696020927294	2.8299160037087248	5.341818534072397	1.2692199284014827	1.514229999864455	2.3838382650658696	0.5388579372498199	7.554517495068885	2.0580540811995864	1.2214129170167516	2.23941953450355	6.61859284167878	2.189511914471357	1.5478522677372557
MIPEP	11.657329873507244	7.549795942879471	8.566584016725722	3.140765728138624	2.836772507398914	3.0487896217239165	2.869834149035521	5.952465955305403	5.81575080529718	3.3137009547211673	4.167072845257752	3.68107779337442	5.293729579163012	2.222252270114789	3.193050252856816	4.032492504544189
PRKCH	0.022533117070807122	0.13085615221663183	0.16245275030450135	0.060269342514046524	0.22965416455395393	0.39957489415860314	0.07177249731548717	0.06779125998041467	0.15988796346390846	0.03605459052078359	0.2337939032066381	0.0893506715438523	1.0026421572756563	0.17718656851432468	0.005345533998158817	0.5994808193557299
INSRR	0.019131483051464122	0.5097616870909673	11.33566957909843	21.277481557201952	0.006916049078629155	5.88700226810736	3.599736308877425	0.8221193241728199	0.08278944716371733	19.81776109797029	2.8577262663756158	17.961292616308846	0.001836188353054191	9.13275013700138	0.014907805478482344	0.361919436769087
IFNGR1	12.46202737920516	7.528979449253223	15.86478869751271	12.835850512655737	4.0939729122702095	8.397530293550624	13.49720147002828	8.875678783393802	12.502336932770623	7.8461650690094835	12.175167681089874	19.82459643968025	8.889509926469922	7.735141675524588	11.706074168662068	7.700084530553871
B4GALT7	2.151605494471754	1.9135512284768665	5.149123206186506	3.135630049135076	4.837791860193548	3.634802477824302	6.024861434708892	3.335390281897209	3.4141971075037896	5.564669195880619	3.0264501597521414	2.5239269437073037	5.5722885424985655	7.218969842856246	5.3672767712177425	2.928818808014367
SH2D2A	0.04950423560291274	0.027057414389117154	0.5458522234643159	0.9163823999022089	0	0.013229197000847345	0.003836624916233794	0.026302283413406208	0	1.649009917309474	1.5146695342896295	0.03612351835737597	0.09019134215642441	1.4646666300327955	0.0038423443147501883	0
VRK2	0	0.19249001683789943	0.011880088088803056	0.28690604184515434	8.318363926155172	0.005657036246336667	0	0.0021356422265798153	0.004113044522178053	2.4445939489523547	5.793410669710795	0.11182931170552377	0.03113615485671414	5.324204293612225	0.09426979154515489	0.09476835017648702
TNFRSF1B	0.48714893317915536	0.3178327088503178	0.61765108299952165	0.06643086247862984	0	0.006813918803971518	0.02113121257274538	0.20355860642556461	0.022285932769139958	0.006189259756683498	0.4210497641901408	0.005398094131216921	0.06018021614422524	9.603392158667287	0.11400514015546387	0.11826917093001146
VEZT	16.001829082059658	14.065065029781953	9.007010250181796	11.999773760911248	12.052124346754471	8.87310783545161	13.510857656587236	9.038326522765455	13.487436776466708	10.27494442627209	13.518132082365451	5.657451525471851	7.268988620616724	8.206185664913278	8.839691856373967	13.733621676234137
POU2F2	0.02193203524418286	2.9069302556039873	0.2718498380179727	4.89171567251977	0.07701345479738504	0.12922127542361211	6.982534724928311	6.583879591014744	2.2050223828171593	0.6361312668128553	3.346338356833287	0.3013153259576928	0.38849243676412604	0.2482910976261392	0.16368079745788397	1.5847721582966714
BRD9	7.7537702961013	5.967119968507617	12.687310211729336	9.85320880933032	9.854574657749074	10.66353166534388	9.776099272833074	10.381785468240512	7.333972388307728	9.85898981574959	12.821911505423778	8.353591762354228	10.348636595226171	12.507481064834437	7.982560508266646	7.426397082465328
SNX1	14.687795952259508	12.699344511722396	13.624013773085883	10.397946284682252	11.700345446356845	17.104984347318744	14.335512899654335	14.271814993314003	16.57976178441254	23.541106142279393	17.281650424567417	11.803885852134755	10.305761669313329	16.52492106495407	10.970002632962913	12.987143768690428
TBPL1	5.444063017958803	9.585781278277809	4.403760427397567	7.79594386809043	2.09957739448199	4.635794802878333	6.426390072180189	6.007804605483587	5.403359080372549	2.454664570545725	6.392389042383688	7.185977368363494	4.631101427063006	3.789250889114674	3.7642372182667136	4.794944564993832
ARNTL2	3.753967933139932	0.49964707821858767	0.021281601428062773	1.722318176400894	9.449572111201656	2.54182664954069	2.7989209306980385	0.38438545743124664	2.7293386406993596	0.49572244995824655	4.546101212748347	0.24655317671579827	12.431999429727135	1.3949137536849108	9.51859177467271	3.7999389061145736
BCLAF1	34.10393059722655	32.233750653355195	23.17272828166357	37.149555236959124	17.304939617238542	33.75041888041594	41.552796709004355	38.20033794254546	43.94566492426794	15.294261403915355	24.45717640591628	46.77799117967989	29.52074657392765	20.784872374421234	32.5154183545646	37.121490766597674
SLC39A9	20.850046645271746	11.683526479137326	19.845433146404744	16.143962133118983	16.4051450095381	12.814425873113537	17.098960705829324	13.733850576886626	10.005553024426614	24.294613983274296	22.706123975543292	16.510705719435645	22.328980610141357	22.475206871675837	20.60784486655495	14.924261109421222
ANK1	0.04607007125479922	1.5884642735239713	1.4056911437863928	2.022184078166871	0.03883161486787423	1.1354368992165227	3.985456342297871	5.920819742826124	5.420909024402709	7.46238291758897	11.003811958462839	2.71115075412344	0.24464858124034936	0.15941989448505897	1.3199830228098923	2.0744525174635693
IBSP	0	0	0	0	0.10093861723756654	0	0	0	0	0	0	0	0.014807671168499157	0	0.012233889156626453	0
TFB1M	7.628859198799596	2.584699383720248	3.7940426995141214	4.512039325769261	3.385657704512202	4.799512825177595	5.151405324383378	4.859776943275717	4.186824771836157	4.019084188952483	5.256872574563381	5.079981646670269	6.062983960392418	2.5931048851791663	6.315749559468138	2.7333735773944614
RABEP1	20.558416870219734	12.960083691258289	7.831696588308871	38.091709442931915	14.314112576257237	19.942679627108486	18.820508309779964	19.552639811438485	24.35717636230538	7.41083682393796	10.79030299149888	15.4949290962497	15.073316009717324	8.615065465601926	11.924699530931752	23.80801763967741
HMGB3	31.174443690758277	41.60174013652167	16.39677812369903	40.5515330533138	19.104547652434935	50.905785957824556	44.179956265852695	22.80436976579566	33.694022927581784	8.32216765892707	31.5666780725237	30.143786012129695	15.600927394430869	28.060091944750397	14.68412240819744	35.07681699284899
NUP160	29.090517541512074	10.70193094115624	9.003470406027443	18.66664838477979	18.035114168536943	28.40434346480223	18.17241264752577	22.45737119940305	20.752114442587068	15.076976347672767	18.794694737100656	18.85120604770252	16.844168395579143	29.017576975566147	16.509030113865546	19.66879014571783
BAK1	6.12778288515476	8.019758910834385	14.605756920495315	6.544919278938219	9.753731579079234	14.342889213896038	7.9785940345782045	10.378453695186643	12.22334222295206	12.439705857384585	7.332198705938809	4.925654508753655	15.043850514970696	18.57709589349526	6.8022749294509435	11.370551198940479
MUSK	0.0175724879653109	0	0.01022482437148769	0.07531422038416974	0	0	0.03316568222714679	0	0	0	0	0.012332785338255837	0.007040299493021726	0.0016111548115763732	0.011274022466345245	0.011508655276129091
IKZF2	0.7375936970576732	0.17584371922164813	0.02267062573473701	0.10982498081422279	1.2275089814533628	0.2529630586155418	0.21399262748897543	0.4040855496485013	0.31999246392071456	0.42861668607922493	0.374733586705557	0.27714956182638084	0.43781174833632264	0.13996789822636455	0.3447134427013778	0.14543431568044665
GRN	30.164116382106972	14.504002599031683	55.03795035692074	23.631957721877548	100.63324414239852	60.28239033423695	16.62745094700577	38.85359599355885	68.25291096351054	100.36745909891826	44.47131054484354	30.531443671873145	37.67292455201075	60.16443083941158	51.06892702319175	39.77279293284686
FAM13B	12.77155760462605	5.534232181957687	7.977474583271784	9.339888499945964	13.321825968074206	13.684028760649527	12.851021949917783	9.787113633291789	8.111979958681651	19.82938524618296	9.655034845278928	7.176174947687839	7.991027741950821	11.0352176205606	8.047423470642402	10.59340431073647
ARHGAP31	0.44790993461281625	0.34766355470824706	2.3235510802184343	3.5205011882656914	0.006757048062352542	0.21005681665086084	3.554833877727374	1.3959738155434975	0.28261542866708655	0.524346443976649	0.08735541328991932	1.0435638529511506	4.097552057125257	3.4550284967198217	6.788371529801534	0.34402467006284343
CENPQ	15.056839791565848	7.638780019717857	4.839077809621676	7.753022364888412	5.632134071230617	8.324116699546433	7.325248351301128	6.515064291035217	10.600508833113318	6.821539146364707	5.015755643240215	8.7667967340455	7.907340586127274	7.660607054394119	13.330627548786845	12.451077200889653
SARS	31.84952038162293	97.46997807845415	43.65807465056744	49.644483563307205	51.32988848839567	65.00076798348496	60.85228537637996	72.55427731869358	91.60444133077377	23.99340539634514	30.013206528405295	29.981144904208712	31.005603684687536	27.956544965396933	28.606018297134455	47.683288936910785
RANBP3	6.3104342417032155	7.632160652035793	14.40618513001589	16.17464436351354	9.84128021466136	13.616652347049628	12.277709455261293	12.211816412606938	11.184299766584182	9.447915770578966	7.896139633113384	15.605479125027909	9.456541764324262	11.77051208869965	8.170581742191004	10.605183109763043
ARID4A	4.54170486922046	2.676338667249969	4.880308299047738	4.2227273810875445	3.369025052645669	3.471381594933498	5.514516251111256	3.345431430201167	3.5455378343138775	5.733116990334116	6.47000649583588	3.953566503816429	3.3473621520156684	4.358683039915406	4.3982379297698415	2.9188461749413586
EIPR1	5.327331237239733	5.531613112444551	4.054075374729064	6.256137182976828	3.1885915485338487	4.025389665120583	6.180278043439053	4.437830836153396	6.038295474195134	7.550458744633758	7.047328676085424	5.028086936422171	5.576854846086106	5.406808638873331	4.824458360970599	5.225998121878655
PNPLA6	1.3697736401180742	1.3931022123512211	7.4203797773693685	10.216220085408555	12.217244641968906	2.8595774541387726	6.05041499876637	5.445591224290051	3.21079611823236	13.226667306908897	5.949627637726317	7.6718669115374265	11.429051985764875	13.076168423380976	11.413356501161557	4.494272395758606
IFT88	4.75359906158454	2.921451004037762	3.003606723531507	1.9341821157610368	1.2567616124017036	2.1290808671235104	2.2599222258234444	2.6521062003953744	3.167236502763391	3.8132461069005457	3.8200231563649636	2.3600604411190003	3.5826559962487825	2.3045401891555604	2.5044477027199195	1.9851169392481078
ALG1	6.691607019428205	6.667942120720365	17.134149395326865	8.792863775315741	9.495534195307616	7.254549566886037	7.783643060780033	8.572490761038742	5.755789709569854	7.833714870920168	7.921681412142335	5.512191342266153	12.081279983261023	9.832626563047397	6.6621342469538245	4.649127402018168
ZCCHC8	4.718498061235172	6.803775257583175	5.555208468223092	4.558255192201206	3.9147351239005697	5.884722641502231	4.5765867408946574	5.701720264761695	5.335828060491225	8.354276786892996	7.165572044313879	93.11764493715523	4.921871511469347	7.586164685299405	5.618323603776702	5.575683260248999
ABCF2	30.67979454675848	28.598652026232767	24.973338352537642	36.637899431641884	28.78245793159538	32.82485800162604	24.862820552497443	41.316592878672964	27.080260078832747	16.501179374076752	17.070222983139747	21.54931358722115	43.97647001158237	33.50276360503804	37.49504612840956	36.5044231936721
CHPF2	9.457458696570386	5.522586648362969	43.37128670498732	22.177932879888065	25.810356854745304	13.068775579279672	14.506362939861877	18.67986547312267	8.888372539587705	26.748989646491097	16.07775909458456	18.471747265801195	61.06795580766554	29.991590344166745	57.61748436441275	19.774010070905806
LRRC7	3.9167212952138706	0.07812967909073358	0.015823600785593892	0.027169187799657903	0.03588193164894707	0.02949757447407462	0.37094471453325467	0.0011387484941328984	0.018989101492351664	6.630491349235078e-4	0.809966347283738	0.45178452794263635	0.002169288507456886	1.7311347918133568	0.06288614984064926	0.12881596207062432
FUT8	4.573281082869394	7.030146251821696	6.036628994141832	4.071535719888667	6.472535120798518	3.095531057969288	8.459874973130223	9.689336289038309	3.8781823534270132	4.758480926232673	4.425487235992426	5.921176533919714	10.060122023716	3.822083639817293	15.210016256153438	7.250669555444392
UBA6	11.236392245916894	4.103037422198606	5.067244594569115	4.5346677548554535	9.774565308518213	5.507409366958046	2.7880254833797466	5.8278129884703525	5.114157355895199	10.379846974558564	5.593754609164426	5.150916876976789	8.649052101723736	10.722287432493674	16.0423732768148	4.865950253223142
GAB2	6.7362587187110945	7.487372971851911	7.6876155988949675	17.315852476836803	9.534945651585568	7.499261839860327	14.03576987810064	18.406556227768373	13.614085975157712	23.2110987730857	37.89108670664297	15.160779392193586	1.4829228826228145	8.312946956358406	2.6200796850542574	5.538067358349316
ATP6V0A1	7.333007515572602	11.564835353568391	20.50718490786941	20.31891125044639	5.861392717012436	16.857305361775047	15.98609346894601	20.1315917097121	8.003986774767949	23.475698081255793	10.621036735292519	20.818112331415684	5.029012382596915	5.020204605720382	5.339072839350143	9.86940117826838
PIAS1	5.6407338484699165	5.708170339239364	3.7386215029639223	5.745953058239806	4.794192981001051	6.412523486934261	7.457242855312943	6.803459860476906	7.319121534337795	3.7503260564068612	3.2972137013883516	6.135644163314752	4.4538572582496805	3.803584319384207	3.3151494117154594	6.1221871294310315
SLC4A7	8.041151731395855	2.853214101807919	4.9396021040912235	10.697331762498795	15.600330674155185	8.290744288535132	8.197834310063266	6.5096675005978835	10.265306447393842	2.039100014496424	11.698870752314162	12.593144073245785	8.403425955445805	4.386992504301957	6.483614898562174	5.70047482457821
APBA2	3.8090284206117824	4.396644045824295	12.930180143865693	21.301671863150936	0.0060413865569341925	13.964587531554018	24.475976039563143	10.771526371367045	16.32035072099934	11.582774058106471	9.778335958574145	17.78022298795362	5.0650044490151735	10.186136407409244	0.8236856332239522	13.044315029010773
MAP2K3	8.467817927933261	4.329987367659639	2.4291661665761874	8.952948882422278	31.974646287200375	3.594873402642432	4.0961022346049365	6.348264233267758	3.2652160686169234	1.2997349722428764	1.8055031334895737	2.842945529964987	14.055204468179094	9.02952471482626	23.730682008524667	5.377863803430648
EFCAB1	0.004271887318258908	0.2101387923425492	0.29940546737470636	0.006390738744471471	0	0	0.07895317263511988	0.19564448939970003	0.007159296861227884	0.0061023954802169895	0.32987907942994465	0.001905045694084825	0	0	0.0031909125641660725	0.0032792803954576973
TMSB10	1570.9686582825575	291.18708084010416	122.36392216428138	889.1725082327357	3001.346524307913	1069.0356555833528	1317.475455961545	182.34262786602065	866.6314538434196	349.6915776223308	468.35214510613645	963.974364055837	1751.6414120910417	997.6456944890792	1146.2565404618558	392.79591831463887
ASTE1	2.9537402049984443	6.359831961631624	3.2960984343998168	2.7787888933024405	3.6883050835430495	2.9908153467944514	1.8585098519735213	4.53450193821934	3.814867835803625	6.221984040847073	5.283097084313949	3.390874823309245	3.896897499460552	3.591226343999849	3.301207422177699	4.223189883375326
RNF19A	4.891735832178019	3.6818057600327316	6.082291408702066	6.413377169233567	10.913892486270719	4.542205148184414	5.553355004869379	4.568959252016504	5.509712232659933	12.754731154513472	4.040321242641719	3.47759941246266	5.3749835985873995	6.602263554745814	6.841352596310696	3.6095838252427246
PEX3	8.920138475762158	9.638838967530813	6.456262172249829	6.661524894779798	4.488967651841324	6.854521539263167	8.11476771712871	10.7954762214427	10.092246165911273	2.0287164015854042	4.876257578149976	7.820356568149178	10.127517684256608	2.541055874485188	9.809603802949429	6.815897270966209
GABARAPL2	33.02627876535307	37.44650266928848	13.38242828152044	21.217470435861422	18.25149961299954	10.524026479460915	23.001964883670862	23.94639361282769	16.637909930972565	29.86913743805403	16.62812503523043	25.18577856043628	11.818496112364512	17.995671135552982	12.52023980834269	12.115187589431155
MYOC	0	0	0	0	0	0	0	0	0	0	0.009559464253118367	0.005278658832535755	0.0037928896433482447	0	0	0
SH3YL1	1.839980877802255	1.197231011130699	1.8711717158738939	3.9585884789056562	1.3033839471023108	2.4033482975943676	6.118486366075084	2.0482723977909814	2.645816531299182	5.185864214690448	3.3022623129099418	3.728742509024207	1.122684254452675	2.2415930112699756	1.758475013955317	2.1156958086256283
FAM136A	30.327058308314115	22.068749642045763	6.843543072986597	17.19713199412558	17.442481866398523	25.128343768494393	19.72915267473721	16.49884626359679	21.42784706628488	13.527072902817318	16.230276870346536	7.5038330003049705	20.80661845729281	17.095195410829938	10.913780731123754	34.44267109099172
VCL	39.3200609580837	5.1991973512124705	12.127218610705588	11.902102869389344	70.86066296215843	23.298165068997815	11.60681592768605	9.949896708089373	11.615762086802826	12.193233690213615	9.523637036742285	9.0206502535023	68.70056926448247	41.72602427401772	111.77873343347257	17.841882760923276
DEPDC1B	9.834668047869037	12.667400830613397	11.406722574837447	9.464438765757865	5.475089736787758	16.094836486791667	9.020865736726204	15.802667560370557	15.961516180964871	3.8409913121763224	7.4736195254456925	11.322473033680708	7.405026238493604	7.804356148467752	5.5082373171208925	16.17591379675394
DAPK2	0.029234120443024814	0.03994606226591966	0.08315909074332216	0.08240413047334587	0	0.25980600987040214	0.05813533982166599	0.09079607832747288	0.3935422613014852	0.1587120013527753	0.13067673757894321	0.04871961627634288	0.16913594779261384	0.04286353590028062	0.03456492394186378	0.31256244056537485
NSMAF	19.53798830722538	9.638929793724394	10.089615267102408	10.442405852270841	10.249837619659296	6.947204673690391	8.57233559472425	7.342401974003339	11.590535059804171	4.4766924170331075	6.4569729248308585	21.397322398534733	8.357930269868033	17.06678055915665	9.28688467485251	9.104696343950259
ADSS	44.56673694970245	28.14067552231966	13.336086548842529	25.45496081932812	24.846300533972325	22.000661328934093	21.930132920233902	20.21167408485563	15.686856853623304	14.584848243939078	20.463001128023084	31.769061713967908	22.082708090189094	23.325478332210253	49.529797551525974	40.8096414119717
STAP1	0	0	0	0	0	0	0	0	0	0	0	0.024073561286877952	0	0	0.011428152650238367	0
TIMP2	95.81466497599321	16.289207114570228	70.72064319675869	51.88788964787342	103.78434579812387	84.02882392001086	88.42119164796378	23.460666037865504	57.315319123082894	44.40462313494486	31.42168813609409	19.78526023681603	88.68721549456949	21.967947861910442	144.50293302440457	24.370865030144554
RFC1	24.471157134870978	16.54611697213789	16.085437083549053	8.154822316518905	20.78211685013443	21.363674102773924	16.123059036176393	20.68656701817505	17.32265742475373	14.760181895057977	12.206242285209122	15.646245811875485	18.81076705479842	19.446364444841603	13.782236008719456	21.08889473074241
TBC1D23	8.31753792710775	7.08658914133845	5.25594661998647	5.659774943325649	14.158384309857512	6.782415594265712	5.5704674286212	8.110467384425931	7.5178588148360594	10.258631644344451	6.968636203849713	7.3555592597388255	8.68795848475061	6.3000832381829905	9.452642102502622	5.238362816939487
CUL3	10.618513530936925	13.191920582635142	7.454698422930753	9.066556738095386	9.458503044839844	9.154362941630808	9.689117399508016	11.14314316671735	10.228978141203699	8.10851759052728	10.739151701899152	8.744006627295754	13.585349017733755	10.94602349632798	7.990901344958521	7.813904398201544
MYOM2	0.38772705163823273	0.13485758917750457	0.2035417559205829	0.10968882819071535	0	0.42620351948721347	0.3097870584637109	0.06628880312145116	0.5808816154264895	0.006192739416498284	0.2792815025884361	0.017339872063710956	0.007273503014408821	0.13829930206725147	0.0026782204242628855	0.5431480261848127
OTC	0	0.02692344026360162	0.01362412870519304	0.00820752947874479	0	0	0	0	0.004552893762877853	0.014940131122442309	0.08796418217432685	0.013954309468974645	0	0	0	0
CYP46A1	0.010637693741190488	0.002422591422350381	0.01605118495124191	0.038160187500996846	0.012696107227578699	0.0218559270199505	0.11687096255013948	0.006995100569854507	0.03523142307636912	0.18294787382107605	0.014745579252799467	0.001182505373627289	0.028554539962183795	0.0416370574897615	0.010070318432374041	0.10735697071478831
NA	NA	NA	3.431299474482731	7.986114802344477	8.119265610830599	9.984001794650974	3.8181203934081456	9.50180866392699	6.693695486414489	7.730666526939297	6.916579159366948	7.309251580938707	8.831254579114642	7.594037091107133	11.36916229961496	14.6347016812961
SLC18A1	0	48.232523823190796	31.686427008402326	0.9176880968814242	0.005633479609676835	0.013555964670232791	0.6389615645678356	26.15158467670475	0.01638371418516139	51.229120096948556	21.4938576777943	0.6078189025975504	0.004064503223946073	0.020163908370525684	0	0.14056055033284653
USP2	0.49488912602726126	0.9216709698551893	0.6887357765906419	1.1759022740968559	0.046595648522554614	0.03920347920457705	0.14911621809008346	0.9568823199229488	0.132078557113197	0.1684573885971125	0.22897156369948068	0.3120929105118436	0.4422057274117928	0.05876320179854554	0.10862151699939142	1.0109594178381316
CASR	0	0	0	0	0	0.0013294832991435721	0	0	0	0	0.001633060535762497	0	0	0	0	0.013932301605093296
TUBG2	16.224429200035058	10.24512091014666	22.941936592827837	12.326968552795206	7.961571053027166	13.17392159778121	17.222213544579798	18.74113260012934	7.885656060137575	16.568273840395502	9.735140632595314	8.626154513925172	12.869040833078252	9.332031073064647	14.9234189123517	12.094520021260248
RPL26L1	32.00743135259556	33.80893663524285	13.142871186851538	17.95943696170602	30.456199906316947	20.456431289713443	16.504320487510405	18.31391935666378	18.397619010632262	14.518722304505875	8.301265711060935	22.093471702671206	27.56440942857268	24.516174759428957	25.578675496539493	23.92143942092075
FLT4	0.32310853097535996	0.015356580421478151	0.08903572936188071	0.23628391786858488	7.944355136418026e-4	1.4669153097118421	0.3926580261431756	8.46584791354335e-4	0.5591945977855571	0.004160718672718889	0.5119015036818284	0.05425015681923108	0.00269298592503883	0.01773928854571047	0.002136646253518357	1.6312429437479876
NSUN2	36.434599524344804	31.235427749182968	24.752198945065125	24.465342957643735	14.34581053449736	30.360014309378133	22.266678509694888	25.198418547860545	22.65055723568421	26.423287813697506	32.965968121388435	27.684875460228874	33.292428422597744	37.352185085195536	30.92360008341776	28.75100241815104
FBXO42	2.037378714571504	3.5760837633643163	3.338965959297922	5.1562207397876465	1.655743723684252	2.8485937617783166	3.0864875677615866	5.378669262206439	4.846948242362507	2.8476001079407856	2.1446008921094526	5.254465696268715	3.753736140749051	4.058284818937472	2.8535539396060643	2.031051358560586
MFAP3	6.80879541775135	2.775696165187791	18.453121727094288	13.481093998125163	9.758083893552142	10.458780165848067	19.584714951797853	11.29065739543278	10.032438721705633	23.427350881072243	17.31760223134309	10.497979448014677	10.69571693840611	13.96577183487769	14.067016867477541	10.464603091624383
MRI1	9.03418877966859	6.144463497666336	9.78777281244786	11.803240582367012	12.635776642610669	5.844150335250532	9.992428410500867	7.33579968672288	9.117736769972888	15.784351420412051	7.374079681978983	8.842367675339574	9.41926527248317	12.297506246203882	5.212448241587017	4.101426682257438
METTL1	16.874420053558985	24.192080065334036	8.703718165465782	9.111036464297499	7.074421128679347	9.521406607932159	7.520683407109098	10.158543813181081	9.081254077901946	5.720371413463745	6.9666869409644105	114.41633156810477	9.811526427051524	9.77295513427592	5.68611496751621	7.146135848313565
HOXC8	3.5809197072744596	8.136314887968732	9.719031793303566	4.05599280553346	0.004184062298661403	4.738969689768698	11.979566648383708	5.780475284189394	0.010540343269954304	0.2894653523882327	0	NA	3.118426125531732	3.9686291551316706	NA	NA
AGA	7.29419921946801	5.566175811272664	10.065838726338399	4.339334378621977	6.005978710046577	2.321734665583963	2.89554103282048	3.900546061555245	3.695197557573738	4.309888211351066	3.0016591205893492	3.777220295568757	16.286053768254654	2.486639373201242	14.913253833918187	2.374818400027128
PI4K2B	3.9237106725749045	7.488986387980821	4.269724795054595	1.8873505554016687	7.33982929518228	5.123732883233813	2.8458576525858894	6.469575903556659	3.1121748392752884	1.971019395848713	2.704457303787442	5.286336705619442	3.942318582265662	2.226359700336446	5.392341654656747	8.351415904906194
BOD1L1	8.34623310855041	3.5436717961100315	14.049772875891131	8.306941120021488	15.66198956102376	9.36652217927352	11.37537715731378	7.411868866504247	8.536669294473185	11.478977049239903	10.595027581907788	18.636662441566692	8.720726729361223	12.277862252738165	8.104901097540278	5.982598102755018
MAT2B	21.55803318027008	8.740347524632314	5.570825442044221	9.883875603642807	8.593497732687103	25.06633751574159	8.982228636745841	6.010398065893294	17.05113566695084	4.146006747645455	9.347740676809172	9.43140575992097	10.622776996165996	7.235623001599848	9.733594739330492	15.699393536309449
TLL1	3.194402962806465	0.13417539779486695	0	0.01307881485781627	0	0.22505435496826015	0.013787917802013274	0.31188884419489477	0.12431807172471096	0	0.01689137142468837	0.02490593534653182	1.2163851380306785	0.027473449767040973	9.123470836532421	0.14891418726981365
EDC4	10.657233140215432	6.7082645467345525	22.23587210272835	14.86960798933619	13.704044271489463	20.607723525256592	17.366620645709173	18.961765396961514	13.876623207617419	20.739062247486377	14.432567621733323	13.48610415227688	15.053335448767546	9.517145366185511	13.28763894310669	13.047851569453549
TRIO	58.0679073511704	3.3920685611079917	39.90114420624723	27.410443604232427	18.441623268478757	10.347946833382624	31.577282113969503	10.662547444599863	10.843614970619758	13.360697488233328	14.978706889516571	16.905480098331317	19.833455828488088	44.27451999528651	49.06575068813556	7.964784153857428
VCAN	26.514530646280402	9.588468305427892	5.696844679084666	23.296548240563233	30.83037725925577	16.91114943045188	37.388036465194	27.64025143428869	17.783360912522397	0.41236520270726196	9.712955290273452	55.01116957736113	31.633654477316814	37.77645182890905	108.76305647257189	0.48169437908836166
CLEC16A	2.6016861484183824	2.038920107363411	3.621935072637416	3.864835285932998	2.4351419042911235	3.283730401488951	4.47212618744914	3.701572518550316	3.1794495307646224	5.770650736948144	4.1250913762203805	3.0615718855784673	3.6708129041928044	5.2370400400626504	3.2674883275060136	2.907382370813248
MSR1	0.003183682535445899	0.005800326416236755	0.0016351814629275722	0.004929697866155812	0	8.281282015696616e-4	1.9671790610804818	0.0011159608350043697	0	0.005677950824341043	0	0	12.629906308001221	0.01517790966409376	5.353240488904266	0.0024367924597583114
CDH1	0	0	8.831293622958463e-4	0.009553800193166392	0.01583544679485016	0.001078523686580612	0	0.0014113462915742489	0.002242713198393388	0.005507225163414545	0.003974388705539521	0	0.00241971115811642	0	0.0046876973864266504	0.004622686424388522
MTREX	21.896761537585625	24.030360292676445	17.871726458565913	20.634868150861614	13.084617604633705	19.403854013647447	17.997385524738803	27.79233522723015	15.161961711253381	13.533091311871024	14.178489071621826	18.35001281114822	18.56587065913094	17.678973558281484	17.15888963256692	16.99761009294592
DNAH5	0.14492316144599227	0.0632582366715481	0.0531645541077562	0.007367351612650902	0.24115745950539336	0.020942077092617216	0.0025236293220460577	0.01710997632665472	0.05444468735358705	0.2057391324050054	0.06191671516845481	0.013789632146063449	0.23861276405321374	0.024672422405311527	0.07005277669232016	0.01852886192954229
ZFYVE16	5.524910467018364	4.071950468004456	12.37163953308989	6.789249295655757	5.693340900129028	6.110359752163612	6.87857465224269	8.155163282987722	6.03514032979224	10.32132415290844	8.799587963369959	7.8237542685159855	6.140574621262075	8.023598680377422	7.6842518570649325	6.532711442712385
RIPOR1	4.546179432202576	4.2726347379893825	1.5251317559501532	0.9946530247654657	0.9575791102135635	0.9063333938437215	1.579853877396445	0.8480725377089292	0.4085714913581239	1.3052426557001253	0.8587997593977347	0.25375874616639726	1.1004914100777512	0.6437371187029575	0.8440237721131277	0.5228817867303055
C6	0	0.009561542511846705	0.6547004986059152	0.15438113043734705	0	0	0.014510741901227269	0.0015813396440321952	0	0.048734579958070505	0.015219840795152024	0.004358115244995978	0.003153947209049404	0	0	0.05624666767593655
RAI14	19.126435832613982	5.04763364256632	0.08345716056389405	9.497333078752813	37.852702143721665	47.17256300552893	12.626011571028297	8.357565840706918	18.118471893428552	0.024615332701462978	1.6003746824907732	8.5497923100929	22.619857917477376	16.525887978725496	33.29095121618893	15.283534813291219
SOX30	0.007128382908255478	0	0	0	0.02081293819442592	0.005807400056806159	0.012267118005168992	0.0021590229251133887	0	0.056456434104633794	0.03203138311693719	0.0055282730578355135	0.15272136326105	0	0.044042097923882965	0.002742181315994228
PNKP	4.000142649902389	6.161256034660169	18.254875490532537	7.65189737341791	7.951509270635091	9.985341562487239	4.152991409281622	13.49832240666451	5.852253613595482	19.282521573152835	14.24626888156195	13.615088165680095	9.34513931788732	16.351009672754824	6.76467438414981	5.330694040211382
BEST2	0	0	0.010308182295732127	0.014998696582063766	0.0023505358690452194	0.012559237666715243	0.01636431808777001	0.011649424484967247	0.04946058356721936	0.005809292453673397	0.05035527675790136	0.019236785405875062	0	0.013125231497726623	0	0.0074353059249108394
PHLPP2	3.4181848490493127	1.2676375900338364	3.3516454460298504	2.2965986198560024	4.0345864876786965	1.30159677326412	2.870856881405147	2.2609461795683234	2.359130850194234	3.2770384926120837	2.621537279654862	2.334423610398865	3.5766771000758415	4.366962626501445	3.250015624864118	1.3484263384963024
SPDL1	26.798099348631997	18.627801126414308	18.485766222684827	17.211870077933472	42.68816075630724	20.031621965265032	15.207269207683485	20.74157176586084	13.695076524427238	9.452111940312971	10.235236574775701	23.443797072619976	55.624583044941964	33.95477269195201	62.58470934957622	18.206298568271695
STAU2	4.106311177043392	4.9057833042965315	2.257180013892937	4.717596989782205	5.290005606328367	4.006837789672127	7.313270409618614	4.163132942227008	7.1009893558524215	4.678062529170388	4.3117508280171695	2.540711351620063	2.8170440861883095	2.5764452659815467	3.771065743913798	4.192598466189231
PQLC2	1.0370602875253823	3.5595173649770526	7.18706842539034	6.4250020354567585	4.669864792693936	2.4957879381326706	3.9442051579671684	6.920590704028535	5.826808514123229	6.758507671927119	5.453023007238033	10.145845655076343	8.78166018116302	14.789806153022662	7.742688500240111	3.333158248600622
CTNS	3.645003569016443	3.7804574793091152	5.21046477923483	7.144529354165369	4.265367247889326	6.608004388999895	5.367697067709839	7.115706973120647	10.723117169154722	6.861981945179257	7.960327204671205	6.425593650832407	5.525029160356551	6.0888071031012325	5.659372051105175	4.976955876391311
RTN4R	0.6205797765254197	0.5508194813238574	1.2905575748059432	2.518197114846627	0.008702979467084057	8.480068861523833	4.668646704346463	3.5727104474089817	5.675280856787784	1.2390868028298438	1.908443041691132	1.3610336255903106	0.1504994390235376	9.199592026046266	0.005664448228854297	4.623166026829406
PHF23	20.102407566370115	20.475852618037795	7.015998601578938	20.897590235824076	14.282153248512664	24.199634886208653	14.009366128218824	20.535361084384267	23.940102524529614	14.859664031484037	22.65902184846897	8.416272219490061	28.50267653494482	20.90905595047188	22.59591440647522	20.009855330019956
CDH10	66.5467206502417	5.174994176175453	4.767579944663142	4.602438643561275	0.0016993218331949863	1.1170720732032853	4.168456589670705	1.52639521038669	0.4931214767197223	0.5343794899757244	4.130675873027501	0.39984746820873607	11.602447378354906	1.0533511254553716	26.382307132787602	0.27569872240457405
INPP4A	3.1911435595662763	1.575462255124717	3.5203470584131202	6.24552906518726	3.2391379618317346	5.593079679318761	9.606141873965354	2.586139074549144	4.546430313801946	4.864002894262142	5.266869760860837	4.305264185504373	2.560086996448215	5.037058009021878	2.893745585479365	3.705987670713724
RAB27B	0.12515423634449552	1.1749236536560672	2.1451740951407383	0.14269229504173322	0.6596127468886827	0.005383211219802144	0.13069059658582655	3.6977026799017416	0.02736465091873043	0.0950258652170827	1.648392058237018	0.4627926187427514	3.6078102660329656	0.15383742303434234	3.90448995006585	0.27137853805375867
PSMA4	54.272248016997295	46.617611533226004	16.902635789597216	17.779472298675394	20.959628349675498	35.96585601661673	15.473925767608215	22.385517906584802	23.546948791452447	16.63124159373535	14.675191603908859	28.031379021065	21.511235298733318	23.491589207512668	19.468674504931982	36.630076794919994
MYO16	0.03103223770825056	0.0077096443903655046	0.0015895205814939195	0.0034039074963399625	0.014244003758421468	0.7199507099246405	0.10044154004161496	9.466702185963878e-4	0.9439723306719523	0.3594854988206742	2.2441593589776443	0.010895493105179928	0.027261248475514168	0.03645282424442037	0.33753484630655517	0.04369170421461781
LSG1	26.482021197002705	33.85905811176088	36.204020094232575	15.991912390740897	16.66765476494366	20.17832737489263	23.19447373886818	36.385504467367326	23.992283221208158	41.27614877040391	39.676711684541296	24.046216131159156	29.979890965435917	27.950490170905244	14.520421572406065	19.16635262964237
PARP3	2.888017591785226	2.986763983259159	1.9205616078659533	5.545879850453548	9.13299242231488	2.2521550204962475	7.548656817114496	4.823340452837048	2.3497054961618695	5.985227964578162	13.343773501528892	2.339088987031537	8.454860827820244	3.899065823863455	12.241751195885012	4.33251523929912
TNC	1.6178101291885472	0.014102754423791327	0.03958158311312053	22.19223770237565	34.71960545656448	3.042930839533527	5.395584346273345	0.037036045633105176	18.382047547023777	0.020254984737378297	15.61953471949989	0.3833673628569788	173.55690101628275	20.264301135451536	232.4159545480651	1.7082267967582832
THAP3	1.1788038058969423	1.9195348400609442	2.1203231229438537	5.003927345336753	1.9554321255684775	2.2332807246417135	2.2337333735795912	4.317443669184037	3.8809242764778666	2.702782480193408	2.609403707136706	1.827177019899254	3.6668671129492694	2.421027470680859	3.8340098715677855	1.6266344193665538
RIPOR3	0.5298732988954111	0.36955648272610436	0.9102825333959064	4.061697046399554	0.0013153093163873171	0.11396707003382653	10.95128418465135	0.7824135459553039	0.488869667397066	0.3739612814900732	1.074161149239497	4.282772876347959	0.014310281156805308	1.3911638888414055	0.5086384465390109	1.7842635810836924
TDP1	5.615629471891139	7.378596445018871	3.7291311514366323	5.425738566423424	4.8072222869928	6.476236883351799	6.1572309493405335	6.868496970676848	5.341722129633584	5.3447770130191525	5.9117062357423364	8.532251793531056	5.961185235264625	7.427215775445867	6.159590790666131	4.767240365931814
AIFM2	6.24800332566803	2.753143288930118	2.4162150040019292	1.4449965124071111	1.6726053926853255	0.24732490448706757	0.46048542190077535	2.7689597691112464	0.0763011274914595	0.9789017466748909	0.9460359402802133	1.44251099468149	2.9058634654832094	4.237689641139327	5.639162740241166	1.289921526078956
C2orf83	0	0	0	0	0	0	0	0	0.003457755924370577	0	0	0.0052988932698430306	0	0	0	0
SPATA7	1.5490042447372874	1.2923721468093334	1.326287535236581	0.7589952349939509	1.0180485620390782	0.8475932952180024	1.0626822698087006	0.8403741028986143	0.5467055701783783	1.521166330812134	1.3597572019547661	NA	1.0824621822360971	0.946458752771776	NA	NA
MED17	0.6064253959419543	0.4637607160637604	5.487115474414506	4.993551701417641	2.064743605979113	6.287249748481076	2.658319151327947	5.12760823881993	3.4589373867178472	2.191518121386578	4.879268399274682	6.104387008893201	4.646812372245837	2.929858958317916	5.802175272106199	4.808759218655062
RETSAT	12.014703656029383	3.1838248122143775	10.714156220003959	7.749050793543301	16.04569091086519	8.415332079285399	7.169546541038965	4.3655888439010635	5.607342305569755	13.083644108404501	11.000460754603983	4.29736590277529	11.47172972537769	7.921851742453718	11.608140443359737	4.981370941929486
CAPG	1.1309640662915956	0.046829423277843674	0.023558732510453994	0.24002912591107123	10.088022605425166	1.168892180974273	0.2676135513904084	0.03781845758020629	0.0571611154495918	0.15515813982328783	0.15541965872385793	0.1278782796552178	0.37031332987553256	0.5665818238938533	6.286821866498764	1.51711590030657
AP2S1	32.12494862391684	31.52438602224004	20.97689922470213	21.15636472960653	44.082782927858155	19.50789286378412	11.749988585430849	27.010252143671817	32.531773734389844	36.96216419540696	24.092737014142433	47.51227809733585	78.57175974952928	56.58161317786232	80.08253682265766	29.88238187043668
USH2A	0.02056348307170649	0.01652843367186963	0.05428599032998667	0.009505210482640601	0.029810649132591426	0.025807214617212294	0.0038509273657156506	0.005987107696318229	3.585495408306092e-4	0.0931601602300714	0.7168511492074522	0.039929872429044826	0.02175087626498096	3.336078869576359e-4	0.02676702095237252	0.017238425524723072
ZPBP	0	0	0	0	0	0	0	0	0	0	0.03524553654499086	0	0	0	0	0
TG	0.04021529854511863	0.9952228410088353	0.008102256997944018	0.0021343361431451473	0.00134172088114702	0.05165432929683696	0.07248169639283027	0.6993460677495037	0.005586232553748604	0.11842763511903831	0.03980830945433549	0.0037105835691764177	0.001843937734319154	0.0016359814686582174	0	1.5769536313031847
ADAM28	0.5266221513685022	0.009691401981315692	0.020359992074942414	0.10443073328330982	0.018602861295973244	0.02126336086332262	0.04056693937421428	0	0.0014960239222101413	0	0.01628350871155893	0	0.005836776019083724	0.0017053615853389922	0	0.005293909430448751
BARX2	0	0	0	0	0.001921405236818917	0.036293461611278395	0	0	0	0	0	0	0	0	0	0.010750721025854688
DCUN1D1	6.199992385472698	9.884426436433928	3.030812963518441	3.33643893718797	5.500978611442128	3.776239146997106	4.026588340454328	8.216963003738693	4.567334554434495	5.7518318091001515	4.217219624918356	3.4725646406538346	5.915346364558667	4.44601222950242	4.7676038991584395	6.549245072040525
JADE2	2.147909441709888	0.38306819094503064	3.6285103338893605	0.2642850224554049	7.626657921415174	1.1647457462217254	3.5453231914145515	1.2169866205886877	0.8115651239925765	4.281769182612666	1.9921928880079223	1.521226730326006	7.365292783692287	5.3825186160857506	4.613473643963251	5.173835060256993
ZIC2	0	0	0	1.6190939644796736	0.0023878228647043476	0.23337746764824704	15.309988621395695	0	0	0.002510187310166542	0.0024722859047449763	0.0191612679155277	0.5005207748489456	0.018458883079944366	0.005832005388913881	0.0030681897672199744
LCP2	0	0	0	0.026262407365483662	0	0	0	0.0010345069813733536	0	0	0.0097952716922907	0.008553192219506879	0.01503080329897057	0	0	0.0026278606702970636
TRIT1	4.21431459656544	6.491990259600256	7.0971705399370375	10.555579300667844	7.936852874075825	10.64679967007046	5.7803489468157725	15.100718574469937	8.455377740019898	8.64140415948935	11.927698980511474	16.358089746021214	11.822407150139634	13.834344026114001	7.365816848181451	12.1472514898315
ADRB1	0	0	0	0.002395492938752144	0.024730996389826367	0.08817607598958295	0	0	0.02968333157128729	0	0	0.05300985986314314	0.18126239485769755	0.003191683440081191	0	0.16905971804592917
CUL7	7.9853885636450554	3.937036484047745	6.679326380167006	7.670327569666524	15.112582524429438	7.067276592484464	18.364464881437755	10.69827575424331	11.13883883279348	27.302188957009037	14.189518618433768	2.12486702147313	15.04227522196827	17.104887692564137	14.886795536898912	11.935877194137657
CTNNA1	60.653517875345074	14.44549288195367	14.883597506023294	7.815906956752088	47.25135892939967	26.939272661051252	13.48300348987827	19.26662234011149	16.0992928909372	18.049050728334	16.47415188619051	4.662727215358448	41.66399551826861	45.45937901438249	47.492700535399734	14.290693994033305
PHKA2	1.724354957058534	1.0538876389815839	1.8437569616578977	3.427526897929887	4.791824744949641	2.4325256404403732	5.646198791057419	1.8246246640150532	2.339610861327027	6.573135540767079	5.947329695214783	10.510307612448699	2.418539703976172	3.8729725179516312	1.6353516789169744	2.729867128146404
CNTLN	2.0973043920029677	2.248406573575488	1.2601376473529553	2.8534922202555	2.5378833647916474	3.9158062749897824	2.3653852616404465	2.7222138139382697	3.182331825342149	1.0616037758808778	3.4144184243244577	1.6296923252765128	2.4686181513727266	1.59942247449333	2.5709682097332713	1.4279304913512343
EPHA3	31.412923615792344	0.017223715205884723	0.0075745059217048	0.07562186739894736	0.0047813027876433675	0.02390996924071739	0	0.005741436284131241	0.09129679424806261	0	0.049660888978476675	0	3.0530089258545154	44.37468183156579	0	0.011791321233032111
HSPA5	235.63000053928232	210.78065780715116	396.05318636860727	156.20971202479242	209.29211749531746	181.67149726450606	138.96649605256215	192.77626483687715	204.04379002982677	118.5505465293666	191.9664569508441	197.0452652160676	292.96295414386543	308.3852699504367	244.3162051637379	128.3671574797759
DSG2	27.519829641053406	2.652436783703917	0	0	0.0012768487370228418	0	0.0012785798400724799	9.726286417245964	0.00589497962538614	0.0015694662237317016	3.773961276620298	2.4041839476084013	0	1.1680510947153433	0	0.0015376593453660682
GEMIN8	2.4009064126466115	2.7105040201023196	5.56978121880117	5.35618475350761	2.573227086839378	2.4991401511125044	5.1297708723735775	3.155578996588603	2.3863067023736027	6.685362038903377	4.34798538446064	4.966497971619846	7.187272465646481	5.897713803166782	7.395933889380371	2.6267944663484633
OFD1	7.510289878722943	6.622612335296526	6.731821542015649	7.558491715258217	4.814805926858964	6.401554099764732	7.692246283925847	7.39232998039344	5.60140590444572	10.38650749617222	8.765038066014723	8.502338293630487	7.934097353342551	9.881129992344142	9.426621676662123	6.274108236410726
GPM6B	0.3105092446015332	5.228929391503978	15.05392526510459	6.821336004851677	0.003431079997488024	4.9837584993449555	2.9434048125724006	3.3867107212213257	8.680255662546745	0.3516540687946134	4.9658009179906255	3.829590776930214	0.0036170422658045502	0.9965626165232997	0.3125445941313087	3.8863174818887254
MAGEC2	0	0.45448495449991505	0.02084677540243208	0.033408467245442997	66.74519329255462	0.016343240007361738	0.01293218214998066	0.011717935014643275	0.01702663391940267	0.03589745736100482	27.604525818088767	0	90.73152649199544	1.8257032962651654	6.029946863143282	0.014661944161290831
PREX2	0.0020500270332099706	0	0	0.023823340868440745	0.001031600250372143	1.9400932986351633	7.394910205076648e-4	0	0.007717842858744212	0	0	7.956807009349424e-4	0	0.03397670814099597	0	0.2642699451750386
WDR37	3.0674144492514146	3.2096106224246084	4.433780787563142	4.586393883581545	7.763780451963904	5.398405199866871	6.63557016181873	6.149195153372489	3.2389373245584068	9.782455618928461	6.188105531591971	4.776811507242144	7.291190652587402	6.578882460992711	7.213896829011514	3.4029681851344287
YTHDC2	8.228928040877328	7.598853839344605	12.324592288216884	9.294681021480613	5.652302811195311	10.057755110110271	10.687791659730005	9.079775181204672	6.98632094799191	6.486080453291147	8.820803511123907	12.008183406421969	3.8553392396154345	6.26414548146742	4.975439367470093	8.010131217228771
CTPS2	6.668520371527333	6.783305038852864	5.2063727995830424	7.8492485177846945	5.315591520095128	9.622776555339058	13.624025342412844	5.688242032058225	8.416996519947228	5.856989953542241	8.807630914687694	5.736173741102737	3.5212552927417735	9.210181178284792	6.787886976841148	5.324168672853831
ATP6V1H	7.66008988322337	6.6494514738964545	6.327190905006856	6.45862108839053	8.583629510218369	6.342426235143013	7.438510458389189	6.05877378889832	10.179040969074745	8.258865212369258	7.220798300090805	5.831620884345412	6.846040037245936	7.608160666574679	8.29596439581693	5.10043198276427
POLR2B	56.4419344745427	46.919727512852376	36.055709426675385	42.180919976059414	40.726914329587544	53.33509796941284	20.283191005909316	49.84256538850558	41.95348471450186	31.92139507980565	26.34083236660675	37.7190388627411	47.1417141941014	47.09126834993004	34.63291328446088	39.572095437308164
FAM214A	3.5844288984033827	2.3757539977885687	3.614765448172932	2.5513405810799643	2.407664177056785	1.8293992382044781	3.1602088954802325	3.5492607985592284	1.1684791060047939	4.658284121185972	1.8548682672365875	1.1341908484104057	1.8774396466234173	1.434862781720759	2.141518112828762	1.0950002473110838
ARAP2	0.8585843806068675	0.05104772668310787	5.889079109662659e-4	0.02137247402676287	0	0.07163854619232393	0.019966068535942908	0.04052354553339012	0.05274880591021339	0.0020056453162177147	0.003881350302966836	0.038104040472846615	1.861092745639678	0.5372130961412015	0.002267075664116231	0.1662174963886368
TPR	45.23286745462481	29.665699476196245	29.12736594970557	32.23082565671217	21.260969135481275	42.23608383044468	26.839113713212203	41.79695878961625	25.57808093443785	38.235927821712316	52.329553802734566	28.996590396173005	26.53965141955371	44.13205479407715	39.84019713536341	41.637521606345004
CP	1.0198768538464331	0.14095974253395274	0.012648615492540422	0.12975477363850352	0.0071213684525554075	9.209377557188496e-4	0.05700207102743001	0.0011948856966905337	0.011686674722413578	0.0138760761322505	0.06450728906945513	0.013240154545351414	0	0.23347058462570044	0.020899092200197	0.01757108346948775
KIAA0556	2.3310139968980357	1.407899998870301	2.5358702844717773	1.9561594062865173	5.0922658344262075	2.06829497975708	2.0633811224392566	3.026901005633939	2.087060332481792	6.872658017088773	4.0405168661787805	2.021427150970836	3.1480851938507732	4.222914500255725	2.5785535086253306	1.2064101153387692
DTNBP1	5.133907149131428	10.68962908709761	1.1907073177157894	3.5777812783767784	4.1523259917097715	5.9684017036560295	8.012737093586667	7.4606973869431386	8.265504155277979	3.2375242179089487	3.253413860319267	3.7689773084127447	4.520668839442658	3.644944653268959	3.500090559439724	5.942341983551033
XK	0.019227621157250373	0.1269861179885586	0.31825146937219795	0.014396713341789635	0	0.005103669238209775	0.008124781433923678	0.001439486856140717	0.015070665188417461	0.00855097495334566	7.077393177230126	0.08090511111223654	1.3263586658863118	0.003942160966165932	0	0.011337199084122595
ANO2	0.051690178028736	0	0	0.0048910905355318375	0.3128182764322421	0	0.031091909392579036	0.001393746769473083	0	0.0013283325334374505	0	0.014507158771179605	0.0012703603201941764	0.006192587641720723	0.001480675254595048	0
C12orf4	9.853567162881014	12.021684555438958	7.569635617490174	8.090651943676756	5.387874490276131	6.855070020199265	8.276257685229695	10.258969786452075	8.715069336753746	6.937805763069929	11.4353351343724	10.044598242056743	7.379671186468904	6.813195252026623	7.015450772264741	4.264243107608452
SCML1	3.112824893801985	9.714456745888947	3.004220165217964	4.13640387929931	4.2982852266984075	5.287657225341973	9.39006849839508	8.739088902032492	7.010254608771849	5.235941089129118	6.215137104022303	6.792108533295242	4.3979634467261794	4.581653205697695	6.039572537344384	8.179363642718489
WWC3	3.1953933317050427	0.15605112090374157	0.015579309507885112	3.092909615440479	7.556220350144674	3.564103162004921	3.7379536110911644	0.45646480608046813	3.1605418489030086	3.9544376828203034	6.390546983500953	1.942691844200815	8.751550886254533	7.644459613204513	7.667050142949206	5.859981843320545
ARHGAP6	0.65062151147378	0.5004241635915495	0.0077948551253342714	0.6507521632696724	0.004046977147080766	0.23581067826139115	0.007498897156669212	1.2593438831922186	0.00832307303462371	0.1610373270145413	0.6303318606154604	2.411150067800536	0.015812043680414188	0.05946656861568775	0.1939465551197947	1.7410791038326319
FAM184B	0.018779015378211538	0.0752693520990723	0.03881499174457367	0.020771578613049298	0.0041339584216121905	0.021960603870345777	0.15949400370987787	0.06944831318643108	0.05587892315075084	0.06872772143733098	0.06386548502017221	0.1866894509268467	0.0011999552707361181	0.0171351903650449	0.020111120334541283	0.08165376581626338
MAP4	23.659254570670633	6.765134616133592	7.9767118410333735	14.879674590856288	20.23985332052428	16.428593987618715	14.252298947434332	11.017588242188591	9.325914373804506	7.877429380799388	10.881553319414135	10.845538479693623	29.467150876564784	9.437589584351649	27.25152313953754	14.059515372630461
GOPC	18.594081842153333	13.83939584563684	10.480517408651462	15.50889540818222	9.895143546014806	16.30326842767399	19.661186375474678	14.403237976151628	17.453160513324118	13.258948851260923	14.80300251238918	18.107816759903166	18.214944613174687	5.863974727411277	21.492861288662738	25.66897821373606
ROS1	0.006331702639232017	0.0028839199314944965	9.085601120317091e-4	0	0.004490677997719872	0	0.0023618106561686244	0.003923673267212746	9.358982795662517e-4	0	0.0011689557401487118	0	1.994443579698867	8.707947212262325e-4	0.10701107552259789	0
USP28	7.393001843632752	8.592590773836202	6.606431139654064	5.814317569470472	2.504749630378181	3.953570308771723	3.01815597439707	11.215771423231129	6.00351023076236	4.4189662351410925	4.70329009134471	2.259445588285864	5.608994418415786	4.396564542046007	5.211485558792399	6.3248423815114325
HDAC9	4.002524094275527	1.6399298346620128	2.8503857965026658	7.882798255000512	2.5933569021245177	0.3084622333069543	2.789886617542946	2.7126362051764175	0.38992323655895156	1.5240024135198382	0.45331257324780116	2.953028537114278	3.5871654035460505	1.8125135642709473	4.078109550762716	3.2444654333903538
TSPAN17	5.0886443222791735	4.183662551772463	6.153445654009762	10.153350356596881	16.67628296432771	7.313134007587043	11.10394728361232	7.72687129026282	5.520275313491848	19.353902777020416	7.417490072179339	4.352709649075701	13.681524384084195	13.930842049698676	8.861070813308643	8.284830519777504
NOP16	20.074019428213404	28.917764468410642	23.219127129336925	19.264058654606316	14.060435427965835	16.584639520483066	12.779600233783142	17.974046212397436	17.789245929338097	14.13561449940952	9.479347296956016	12.595438514635887	25.93329270975075	28.657513944375506	14.236047752636663	16.45270687862321
CC2D2A	4.125201007486587	2.897208416469755	4.733780176309757	4.503562480107678	7.213836183400159	2.836668195918849	4.028548213082047	5.14342165564885	3.6641420392012902	4.815807734984116	3.7110239931306013	3.3952081943408063	4.805093169626585	1.7216396978627573	3.1648837708621222	2.146114703342872
RRM2B	7.773285705589479	4.618605047663895	2.0471094175574884	6.460768153555999	6.712008204700532	3.7858673211385496	4.871224823202144	5.443122921861672	4.6062593200576964	5.958343186112642	5.41683528467757	2.0820016840452857	7.6579866882574565	3.849333119796283	7.295290420278771	5.224208288897005
ZNF800	4.8342249077737245	3.8327211258733556	5.017894470419349	3.903380651703762	5.474918086280771	3.2577791055019323	2.9382193851747607	7.487029921454898	2.4393458203105784	5.928321278286701	3.2625062403716223	3.367659563102401	9.287107775680171	5.791802293430862	9.769783300056112	5.766293975725778
TNFRSF17	0	0	0	0	0.027498590530654204	0	0	0	0	0	0	0.008581679688616756	0.021746827023805503	0	0.016917345828394006	0.00908381764713606
SNX29	1.487985423986784	0.8020559335098952	1.18415596491799	1.9046465705730151	2.285611966247621	1.7056020542215808	2.7409906353700433	1.5658193348332325	1.338068604209348	1.4484301708315481	1.1811077949474225	1.012984231658728	1.6786449289383587	1.4163334649662813	2.139323806873616	0.7410349108821986
LMO3	0.007459786432784451	1.669418842391712	0.018400065762834115	1.4367601570424318	7.697403274417013e-4	0.05742079650741762	1.193696383644121	0.662583911900398	4.857408560800845	7.48509341274825e-4	2.9047145455651693	0.023566362320147624	0.15026586213364768	0.05478301796512997	0.0018800095283701735	0.18746515049140877
MRPS10	40.847538360880804	31.36248093912046	13.572391034443053	19.056258755273333	20.277099291287932	17.14413818890391	18.78512140093148	20.189210899306254	24.684616920228333	16.259715763153764	13.778993849977201	20.99439763126736	32.8935169807002	22.106074655042654	23.831180076514645	29.155809626539224
GUCA1A	0	0.8613373231021136	0.3172709797342685	0.26447745001362044	0	0.019746919667308502	0.22031099702023502	1.314515593373204	0	0.003283081553272065	0.9428734796572652	0.10996651672118958	0	0	0	0.4348303453937953
RSF1	6.634880974144042	5.363185221236606	6.227895142011067	6.323580864116438	3.013674589446724	9.097885740444552	8.685512439382979	9.323501847508624	6.695459311576129	5.970764315122318	6.3800203114536265	6.962035185400318	5.810345642299419	3.8262140945091523	5.218321133867196	7.440395258688332
VPS13D	1.3676136237578793	0.70691143048054	2.3699666359238507	3.1119146660820265	1.8502118007960449	1.7204183698316027	2.627803494154613	3.205283108863518	3.2349737526947804	2.184117627248392	2.161999468593828	4.112981043459442	3.198869745095339	4.166049103306509	2.638795080576541	0.9720030243501099
CELF2	0.14272804353387794	1.972964809857957	0.0011470885690492393	2.739274267020733	0.0013605426169546937	2.0872316874227557	3.788548962356983	5.588490212258575	3.6484371164487297	0.008425907938212879	3.342764291277297	4.662309699521002	0.0033174460251475654	0.40916231598111574	8.436530986966685e-4	0.37802391660842805
FAM120A	24.078051295587507	10.624529780323897	31.73610605043102	20.810917964214095	29.096157015466208	15.301978227012969	18.56173644935891	8.78184599922715	25.53051914589356	26.577609018614176	19.045165060951803	15.762385341383506	31.29760808281828	29.063329989447798	35.545450011991136	21.907805373928852
R3HDM1	10.035913830149534	7.719359049896136	4.783515524934504	9.901463143503506	7.610750740161756	8.988730479782143	12.356590462607521	6.033742683525489	8.873510713295484	10.421023734307212	12.557881888617866	9.054412340258784	8.892085360486012	10.479794861768646	6.107316632319064	8.923449153032344
COL9A2	0.10621036854193606	0.19887895001835548	2.2139704185232194	1.204031912373742	0.008498859636253268	0.05874951232293488	2.3051952171660197	0.5665951128284292	2.7146899066130614	0.6029524372256487	6.63762055501022	1.9321180026266522	0.2607421675312388	0.01087739503977618	0.27209284183637256	5.062242503157509
KITLG	1.1583719874996086	0.9712354464406647	0.04381947092653703	1.9254182275279426	4.2006181999398695	1.3772311390284087	4.512484683117496	2.480015207466417	1.2301939154719368	1.4281234181954678	9.158946857280984	13.990491426687257	15.588555570548195	1.2852316908215375	12.999103107155424	0.48133478562428955
ERCC8	5.067314618807402	4.229300340769405	4.049365392232839	4.197714218608163	3.9668524514340495	5.240630134618713	4.812925718983987	4.821588461655845	4.174173623628315	3.6216863376889883	3.0049735688643695	3.3360872070785357	2.6845556000993414	3.756446629204306	1.669303527183462	3.956817480032594
ADAMTS6	0.8101563225646279	0.15606636589929074	0.07449236892501668	0.008126599039475092	14.141258048686678	0.047256157950427764	0.022148894610173095	0.1781537555022868	0.01653631505694098	0.3058165373548327	0.6240880740052639	0.17892773607651663	1.6071417405634154	0.49789567732717543	2.7154455394124213	0.027111036890122103
H6PD	2.1239414935795597	0.42293284484892324	3.1850082631248866	4.293248342838131	3.7080086302260327	1.5401144990750986	4.2343694457050685	0.7047579461217122	3.0574741993853145	3.981440162033298	4.370934238260977	3.8402867003275025	16.25713022270588	5.973201243818578	17.942214414734018	1.5169715687990846
VAMP3	25.99025622886059	21.984599653051106	14.62001126501351	8.446011590022893	27.905874580076247	8.635224190119004	4.147204050257222	26.12950173154187	14.064207410503313	24.127076922868316	13.962229497270444	8.448774661527064	33.15205242057908	17.102269734896847	28.891750592590427	10.920395449001875
PER3	1.5968493076663473	0.5846548550685936	0.45230856267882524	4.038481267749875	0.29618187695517156	0.770344236055869	2.421117632844442	2.0281500575114624	1.772162830824073	6.898739662770527	4.146291641938407	1.038138223002208	2.172789047736047	0.6432798319237533	1.9590841903431924	1.011224812009575
UTS2	0	0	0	0	0.01966512623782063	0	0	0	0	0.013569589005869577	0	0.005356961413664731	0.03052879667099832	0.914888302012649	0	0.010628823392312636
TNFRSF9	0	0.01431437370514659	0.0022834616581282356	9.084906456898082e-4	0.018966920698708194	0.0010522888662152015	0.0030445748821921626	0	0.004532325614457744	0.014166334779530092	0.01157742898712637	0	0.7221901882011994	0.5806775082844176	1.0170245531943172	0.003006827151418722
EPN3	0.027615953771822518	0.030187974659321472	0.004651926755219941	0.016541316149891773	0.0015149382091247815	0.00863100965947562	0.011404047274842465	0.01041745433395252	0.019452964336840715	0.028910693902697657	0.8153005586364692	0.02081003178864367	0.03482742575864126	0.0029474206505615175	0.07109263423731743	0.11388253743230321
LTBP1	3.3779512943616705	0.07399915617361164	17.019495032693406	0.22631043381398125	4.871833574013976	4.779382627787819	0.38557834135303004	0.05910971479531653	5.342948324214185	0.006244020707872864	0.4345152078052304	0.19042495835130452	43.594824966164325	2.303888801536942	121.7579980940248	0.5147981992836601
RCN1	16.60899189575878	19.24433663161717	4.293072703286538	0.7746313165500635	48.319047880794876	28.921511610512525	0.7549708414141058	9.574212589971765	17.506753297375628	0.5679193600288802	16.45729441765664	0.041145101671154025	14.799601096754069	30.275015535352562	19.07548841535725	44.67339829237265
ELN	0.31934545234177353	0.7688243115200566	11.123105472057253	13.852535637335805	0.006210170245210458	0.02639638839728235	5.284249705402451	3.4474451997286915	0.5159293890966059	5.378870363918555	0.15036445614500127	0.8272579972454229	0.14224328318562626	0.5956964042878305	73.71745811257978	0.8248729849345432
RFC2	25.242135847006395	62.66028878961284	22.705411164765266	39.84984570110396	21.52450090387711	25.491934684567163	24.819895996776097	48.41218566503062	26.486811088485126	18.760618271388005	36.80739534805371	27.29334646001623	39.74701794692068	31.101640166570103	20.12146841750932	33.66046110070799
ARID1B	2.1220757304616606	1.4528651167920068	2.663453616263489	3.6113906409817726	1.4274863484633913	4.625839929281641	3.720696995593068	3.226697275061269	3.3464004122986037	1.491949322529803	2.767691947961896	3.207260836030139	2.4818633645308315	2.196419804786315	2.0773100943876415	2.319947036598995
CLPTM1L	13.261456781253099	15.135185226059832	31.899152438173015	24.070482075424593	8.707717582328815	19.165484068413978	18.991217854946715	28.047734605912648	15.824815025208995	24.44098268869292	41.90232404519956	19.337812747853178	34.22662692746138	38.24535652357548	39.5497871420996	24.483515114649713
NEDD4L	0.725095819903468	0.9708274912646543	0.8153792980347657	1.6459613270245823	3.7150211214435367	2.4408194181585854	5.73458298450529	1.5671315122914677	1.325140186062128	1.628337525181551	2.40080494868862	5.720208453203469	1.9604861877988722	1.432006371940378	1.4919707257551402	5.346683299065671
FOXP3	0.02322938477606167	0.035267862674067195	0.021210360733365994	0.07142770212687274	0.005335554058052527	0.06986456210988827	0.26260670114059415	0.13045523743346799	0.1385949752757143	0.21438462208993303	0.14398894355008976	0.11427059326750841	0.02873141639396931	0.19329140406185713	0.024934794720787884	0.13474844643686518
PPP1R3F	0.11479772890331576	0.9097985337726316	1.3073705621460565	2.265684220353321	2.0214182967195806	1.2000083403797974	2.9990132502224642	1.7313060593494132	2.132527040499659	5.172672100908294	9.672174228509292	1.8134720613948514	0.6955966033373324	5.618746541128079	1.4353846989577659	3.6245616479719667
HEXB	17.684891152537865	7.625813473442364	12.892583677072587	3.3964445196973427	14.838155622824207	3.6385215290534187	3.329494744187223	3.7872440459946155	4.026380098062912	6.901271249849213	6.327219450462388	2.842189709371263	22.617792253722133	10.048132920070099	37.46136631100565	8.468155096950433
PTCD2	3.1204135790089236	2.14685712580522	3.0868674953659356	2.219795140408651	1.5552899578820758	2.28111355612281	3.404328586328438	3.4320183341387844	2.5564554735630862	3.2237979585935883	2.719900957087341	3.895605986664973	2.367529515773709	2.3068673551837664	1.5757521680618083	1.9190964856443433
NEXMIF	0	0.030541511476041137	0.015265467870288653	0.0016237528913861776	0.0019426495305860352	2.85798047735603	0.8805142088077665	0.01114369551278755	2.901626571900346	0.0023063439453949457	0.011856024049832258	0.024468745571337443	0.0014238731908026785	0.10244186119546118	7.877539948534511e-4	1.049842515312058
JKAMP	19.742371096486735	12.828025903499896	20.745997493900862	14.570744145884875	25.408542551258495	14.007153090682873	14.724741557996776	12.645632259641628	12.069104766345644	22.145146657125103	19.574208513155718	18.41434211186135	17.02828073353655	15.195347731904263	21.82094482303919	12.22101968924467
DKK3	9.763523016855125	2.252620224521811	11.061813978949184	1.535135014726141	64.82214603455046	1.0439288571193004	3.197079396726849	2.4828817673869445	3.29668497036459	44.20408021597232	10.056275244016986	2.979668114653023	42.43893174300693	5.230935118411286	130.5330608820216	3.2808061659418355
ARHGEF5	0	0	0.0025159668331002933	0.0021632856019460373	0	0	0	0	0	0.060972524601959614	0.07124994740926008	0	0.49876239407023	0	0	0
NFE2L3	4.207770290473076	0.34223678220273057	0.004247547277459166	2.5091989332378426	10.192551164183927	0.8188291566328394	3.975000124329039	0.018723844382317594	0.638684550987793	4.3372986095836525	6.189589974141023	11.736563970806	3.9155424927061437	1.3829873273966342	9.708053062880278	6.572912614200293
MCUR1	8.721454680816036	8.812566065241823	3.12869755479503	8.045430592183818	9.731261141659415	8.069231602317467	6.992771215681077	7.340680123731506	9.338045125960543	9.853732891964835	6.446638540888086	7.4033806624005845	6.582345381028023	8.798179726891851	6.031733825720773	12.132611014844997
LIMA1	26.406413467472035	24.571279040755748	28.837845504155386	33.39023849436031	248.04725755986732	12.163073413702026	16.90089009134624	26.781841042438227	13.366781196737753	4.361847802910918	18.975759048427335	34.04224367773105	48.178096708907454	14.768962331439965	39.20550566886893	14.679926564286504
LETMD1	10.604778967320199	12.939353168496774	15.826658863310472	10.771960548864461	9.981033499323049	7.617000218751679	13.666600209924527	12.809739101078938	9.701296740623395	11.571330248229538	17.88373814865798	13.738243147293932	7.967418820913882	8.165092167858065	6.467477131275791	7.6427755908682915
SLC4A8	4.510631467211826	7.427703153917242	14.148123138473755	15.806465886846508	1.459933357639754	4.857310142375916	22.09117236628646	14.753844097882236	10.067245183464104	10.414648498032438	20.11716112746069	9.296497333066327	1.58872158416537	10.48701079405417	0.7709201506177148	12.982469678946119
LAMC3	0.5834821810417211	0	0.10194796010557779	1.0903520630548404	0	0.054726215701974265	0.3920694049822751	0	0.9031038153053172	0.0021061909287412636	0.6525581030488008	0.06955411872836466	7.348115663360148e-4	1.026188598283234	0	1.4076526440967057
PTGER3	0.07987141479063548	0.28634011683229393	0.6566181027862876	0.3373177770971652	0.001637562142789058	0.08238586235482515	0.636272608850443	0.1441942681791337	0.023984659485413052	7.984093497731926	3.2698177963672417	0.47644548207528337	8.231745367051251e-4	0.01104612734563079	0.3903735372201349	1.014777717741362
TNIP3	0.013268033057830546	0.006043231523558485	0	0.0018137848604723643	0.46259869279860555	0	0.004200854145461066	0.011243501259364415	0	0	0.00482930072978964	0	0.36524756541120035	0.006536405737858567	0.08574640541908128	0
MAPK9	7.798723141380753	7.1775862337716925	15.665592447600153	7.467968829426724	5.219571699849007	5.7959757634314135	9.815589743814044	5.879942405194161	6.087365636667376	6.183560754943104	3.4595249025726345	2.915471427634803	6.750820283249493	5.99973302992709	5.31564186643482	7.799194204600836
COL23A1	0.013801846818481333	0.20745018712543983	0.518471885274557	0.23295326809358857	0	0.7448982069328668	0.2833869809400579	1.2663498406211169	0.20923062313269045	0.011803360242906555	0.04609056849320588	0.09133318059453355	0	0.03306464871609048	0	1.6025159613338933
BCAR1	2.879393225867168	0.8891013228000104	5.555498435812543	4.32064163327838	14.470701126314204	3.7130296793856696	5.631459085148645	4.2894113157295735	4.730023183695302	5.625844156954557	4.034001402136462	2.977999771849942	15.436343343435533	8.746269663241552	25.052684159622004	3.836951962081928
FAM160A2	2.195111463295102	1.5499510756144275	2.56266049335569	4.470841794091346	7.898994371319415	6.301777525146961	6.101160012618415	2.7978471248450267	4.876341286548958	11.442278363649232	8.443620153329682	4.373296668565731	6.20995137730276	7.609652676236001	5.869737694915711	3.3161547282093595
HERPUD1	25.288555165083284	15.678433556167155	22.21293805146468	12.880364030051691	12.656958954055868	8.178603444827795	11.812411133966837	16.78228726910542	21.64819585086283	7.263394942812624	5.57203591438833	22.12437304746358	7.778972061715977	13.11414003688386	10.986406206993003	6.306848799282597
HOMER3	3.968301189342266	1.0262102928644705	0.08203304882021037	2.7550241575486356	14.18358387606192	6.406175743091589	2.798999993627086	1.8334502934223416	4.811551794205191	1.496427355179091	1.701698973154135	0.5977836602132349	11.033671815331743	12.191296345570837	7.4872450366528795	1.033568138171296
RAD51	9.22579169719113	16.15457486544224	6.753452061358395	10.18762809513635	6.088809421749895	10.972217934967484	13.242641906651187	11.956725293524544	13.405843198430917	7.092942351448692	8.086199482983796	13.680296737260853	6.6380497155557245	5.773244775338201	7.066568973626342	9.527061603763991
POLQ	5.548374785198118	5.187086874968132	10.354808493821356	8.237119371012762	4.51367466319661	7.408755854996359	7.254789599360793	10.637200183665515	8.19312423327625	6.748820194639564	10.069866001601552	14.529318582962555	5.303733102743172	7.60675896823863	5.3813516318169565	8.646466195358421
PIK3CB	3.225299958000971	3.512413153232595	2.069278175720108	1.976371233584203	4.357956554884534	1.7215091626702155	1.6407257977491152	4.449231580301548	1.4699062633167732	2.4554419760009316	2.5370878330538873	1.4082693947875438	4.048635827003199	1.831752492202109	2.88191068331666	5.193773462575269
CYBA	0	3.078384611732179	6.610914309405433	5.50774114725376	0.02186735152347715	0.017888373331936595	0.10978801463159533	5.231489862105503	1.9431970218357086	0.11314403690542746	4.204973423918978	7.955431870839659	0.7641715671618491	0.019846003846289685	12.867488992968852	0.3026586381357844
THOC3	3.248418335671421	7.079613352268927	4.975885957098889	4.555485311962061	3.671172351967203	6.7021098596038655	3.4877435210761187	5.359356963320265	6.384658708142516	2.1084355862069417	1.8733406031149693	5.013127442174488	4.985108803287671	3.23192770210933	5.417011135165083	7.925048091772426
HEBP2	3.567748070986427	3.4623174865958704	1.660276910301993	1.9382579998800986	0.0033224619384582045	4.071177616289945	4.505469061361968	2.4536631574032364	1.7413684279273944	0.8708358408181296	1.8495143719179794	5.149505761783187	0.5643901361136671	2.1110234071938505	1.051218854229048	1.593446682393056
MPHOSPH9	6.89598614144438	6.563313647198659	8.375019957841655	8.07876237212904	2.868412826099912	7.898027867344723	8.171863616594319	8.493158340195231	9.480601674738615	10.771275374933959	9.121062516818863	125.23435811846444	4.39867688280096	7.399314080008979	4.602664177479859	10.571186723417295
PLEKHA5	7.403052137305682	3.269056208557033	2.2330053234656564	3.501471739035623	2.250188873545722	3.2093604471005226	3.590086679367495	3.3221524791946724	2.596472845611371	2.404735696561461	5.47718159980881	2.081357865919064	3.2843613752104677	7.2085658451315355	5.161624840129432	4.835299861853251
PRSS8	0	0.02284646216654195	0.539726781077112	0.014345437518894914	0.012569532437933293	0.002232279689609544	0.01223495500956363	0.008157583416657914	0.016917806348658807	0.639644942383809	0.03793391383674293	0.02058449316880659	0.019514803522622182	0.04669661133850696	0.003076951401160141	0.039216915901622754
SIKE1	11.794069166524414	14.656873753933251	10.371968144019936	8.588392198247371	5.766604294711188	21.39875828537008	10.021082620556442	18.799963975791176	17.139905954476294	12.063047625564732	12.135792828925942	13.354566350962196	6.7623226374962275	10.983441253897418	7.346970230070215	22.92582237787404
RRP12	6.313232389300712	7.071224246876173	9.382736282571635	10.994005808201718	10.539431764528835	13.159646403271843	9.531037882515479	13.423038305660569	11.034632790334769	13.898357314743278	11.214228870533551	7.477720822137439	21.050297555566537	22.445177859457132	14.879925034332459	8.517441625230555
FNIP2	1.8164542600361075	3.6828243186003156	3.2187384669741665	4.758262208665537	3.072917005684714	4.729535624078065	5.513332280043787	7.7728622323738845	3.0521748454803013	11.980810825211403	2.3057183493288	4.078444930483561	1.664152916777556	3.8151827824995954	1.8746536676507977	3.279170966769386
MSMO1	27.05977892051232	19.7883179452018	23.81884626775805	12.444776418330374	16.805014968783066	21.055023696235406	30.42975970073964	23.965015123893693	10.118900148471724	21.332017431300777	12.0415375114985	29.999218331725963	13.081630714518017	31.971986038132492	15.077587248097622	22.039758922125934
TTC17	11.704484160061815	7.777997413199445	7.768696161035036	7.3141510854663405	9.019650951654263	7.166745412789071	9.246359594501417	12.03144326539365	6.957942039630023	13.816409983548255	10.55609555807435	7.599879642702026	9.247589828691288	10.449936879621129	12.72687181272	6.130883370778907
ALX4	0	0	0.0025141905665408454	0.0057707972250844305	0.00245621071159392	5.658618143322995	0.001676104659057268	0	0.005020060253329667	0.01731518003155992	0	0.08453570045443287	0.30885949817568326	0.042439453683115205	0.006646527038860772	0.023950736754991056
FSTL4	0.02223596599633738	0.047263455482862565	0.6026582959706007	0.3308999721876195	0.001044304004567454	3.994075676972054	4.764578764784541	0.21231846275223598	0.5352043118823194	0.14589452657782154	0.8164442366304558	0.04107814841521412	0.005674612970693783	0.04098110570286315	0.00143331881773871	0.2847105737846153
FOXN3	4.276275750314119	7.663597555710605	7.22825744363573	18.11797499907434	10.087577810454654	19.016980734689454	18.338059603933846	14.208791027411502	9.666726239783003	15.822685095590808	8.692277180955013	12.614886997700772	2.1311776275886953	5.918151504499942	2.237845731469423	8.020237544723205
METTL24	0.154216577021385	0	0.004125675038043265	0.043707780384352135	0	0.2238585376974858	0.02343674919994859	0.03164009719359453	0.004067833491635511	0.00901601686181576	0.06183219459819153	0.011642112821891737	0.04500467697238472	0.010265922045717742	0.02676389751462315	0.10517614805165879
AKR7A2	5.655657398425526	17.987473343231084	8.810636397126459	15.73711768682983	11.317181200003303	8.097036054185379	9.76067799545845	20.679386006500994	17.254726157031342	6.278076642487768	8.398653082433658	12.5480474329169	17.718937526754264	17.733392265875395	14.10249337016713	9.96494129014604
MRTO4	24.76389345687365	50.435472083943715	16.567903566118897	43.12948226775313	17.041934813917486	15.345375034243638	17.559837382812407	37.66645202690702	38.1957506003775	10.094985609416495	13.6942790178226	48.67664392045906	46.92698525463839	39.995832926671426	30.486974759755647	16.41515099607115
NNAT	8.982727933870288	42.584556286371914	0.08720314637542363	19.345372522104096	0.0537738684987749	472.81845409175736	111.8038054278833	1.6075383395329577	127.4199485518597	0.19431722772243334	0.07762284067999436	1.0379247940902498	0.029462485539438654	4.934567765947946	0.8832988147192009	21.637182888646187
USE1	3.0487604007146034	2.9729691152615483	3.672006669669898	8.835243523006248	5.23410454895086	3.8848781186495587	3.2937767803833564	3.444776059966079	2.25067009301808	6.69378299471224	5.222067586756789	6.809934549814442	8.115290088614882	11.739342405684829	6.303528255058977	4.302776698369746
MCF2L2	0.02055648460897302	0.12667486498003636	0.19348688529886351	0.16967702552266573	3.8427137700172063e-4	0.01963736526617954	0.8647389646950443	0.15202230037738806	0.19643656654099398	1.9789204404554408	0.5641729785909007	0.0432883900408389	0.002400484335577758	0.0441445712290089	0.003171028355873425	0.06967137485100725
NRIP2	0.017676565719192152	0	0.01226124922801326	0.018262525762349296	0.005017726126833561	0.0023767537681086124	0.053119374280749906	0	0.04003632923093862	0.00867040096664731	0.002919467122620718	3.663731591469392	0	0.017271241242558404	0.8086009114263489	1.3589260853438265
LAMA3	0.07624960883707937	0.05402388774790345	0.21713223355845473	0.04198952901777776	0.10861007048106963	0.04212524149304945	0.13353634016285615	1.7928339109353781	0.04578620301533359	1.1018231857373522	1.8455952779752882	0.07615193481565	0.5142545376199235	0.027547318987407258	0.2352171516404052	0.11630160957119967
AP5M1	4.368984734642291	3.3812699661784893	5.962200905809701	4.973339680170656	3.017299023509599	4.663200182606048	4.420533170396027	4.1659140457937305	3.420184224136384	8.186634204098638	5.488985204069606	4.931413530294769	3.1364740962895477	3.7693152726755734	2.8452491697234765	2.9516240959396587
ANAPC4	5.904107399669213	5.18483701545538	4.843726682799502	4.979036502726414	7.8066573466382065	4.983161549741609	6.102718276673982	5.776257770112168	4.41413137369367	6.250097058117805	6.3478575859176285	5.895433514053567	5.1148091709045485	5.034807414504501	6.022008634050463	4.907467468562473
KCNQ1	0	0	0.01508848067562366	0.3142618686513803	0	0	0.3458187632488244	0	0.14460357500703677	0.007741822126627957	0.3737645824260164	0.02878980886032287	0	0	0.0070952446118450075	0.1526222168488148
TRAPPC3	6.966962526594987	11.909374260361695	4.399457009587698	9.947162702798876	17.863050370761183	10.59538409293738	4.43866460485128	8.219994724204886	7.177249119173686	12.212871400805547	9.371171434099745	13.95140271308966	15.302218755606741	15.926872563618916	11.72972308634472	12.658904437283933
THRAP3	31.652471249404343	42.4417404638261	21.447189550621356	40.476457263395176	49.42520991414771	58.076020362325806	20.29159329971518	50.387912290303646	44.50971870178759	44.64589774432014	47.28694483935052	56.50074648150196	51.29977493355476	61.01646996495656	48.531529069841525	46.73515699942244
PHPT1	12.173177522262252	28.26387517893397	26.985209409654743	30.478486473569376	21.440996578780346	26.181673601974808	33.81909177906437	27.45559098571445	46.17315637386014	55.53206257292512	40.77498701135096	29.817700067539946	18.919537820282343	18.00758930147949	19.414984731906863	35.59362106211081
ENTPD2	0.04710403024034727	0.008581846584023016	0.4272735442080332	0.09567580174501619	0	0.004987230658059489	0.03343775520283882	0.009505284619845362	0.028982658851130865	0.03596245466075032	0.05586174457530912	0.040332125125240204	0	0.005196326114662576	0.007183286227172236	0.041217168824940566
LY75	0	0	0	0	0	0	0	0	0	0.001104227770504573	0.02085446507916386	0.001256966384878655	0	0	0.0010970639825701833	0
ARID4B	8.494703293671861	4.0266554289012255	5.522964229834578	6.891601376241606	4.99013659826824	6.894170417709778	5.751098065565643	6.347221842291909	5.793977861142514	8.233556018413093	9.198790546703759	7.202665697036286	5.497232026913109	8.113114970324599	10.380905602907024	9.152836455386119
OPN3	0.35396326053863536	3.7293700225177577	0.18539011743257358	3.295284175989714	4.532000120658793	3.898856572982694	0.6154223500713896	3.4625565438542867	0.366941019734438	2.6732248746698204	5.791655871827294	0.3497527827873992	4.986708256848853	7.313366841363849	0.8233875699253616	1.6704668148172361
SDCCAG8	5.076081144908298	4.6793885369331	2.194846945664653	5.833297916172156	3.2889534846632102	2.3366752299789777	3.8111403069641643	3.373757728132535	2.165213372731422	4.846898338665259	6.39727032887068	3.2819365085823144	6.160147835571	3.5561274675691354	11.384190108938338	2.8380873550486516
PTPRN	0.11788602220578892	10.328504771124173	30.083431124342805	11.584616893239547	5.2942851776631255	4.69186394173413	12.40502226912786	19.249181438782877	2.977342905272796	42.52246140366028	43.80975839584318	11.221269661841445	0.1844631694993244	12.791893297526308	0.7687879206660924	6.159049774316374
HHAT	1.4260080595019085	1.8581731926399274	1.4307225563208252	1.1237790600145166	0.5073803114099664	4.011791685435913	1.6561861290746465	3.116746982993067	2.3531988286555707	8.93989837269973	4.122189945290818	1.4112200237601682	0.17830777639730394	1.1380208018596263	1.8329227665326742	2.173869332164374
KIF1B	4.739792536356244	2.975208040784251	5.993872586348306	20.48867903392057	4.882311962564919	5.886657080196313	12.858927857862792	11.666614197976688	9.814066298408322	5.238987100899029	7.360131694153697	18.57568914106205	5.442609622503211	5.102540394556845	5.3994603054559285	4.976702282464604
FOXC1	5.382560860524905	2.7360211062655755	0.2928850844744679	5.618548614257202	4.322354262225345	0.026963224834505594	7.25498799379507	2.1376575699617164	7.881728755172092	1.4222487818823075	3.244616126132798	1.5990928127419177	2.173910137851875	7.113899704652987	3.823178545923647	0.9436990190517158
TBC1D22A	2.5221881795222787	3.0350188874988495	2.2192454841575446	2.396531704592057	5.521617349483175	2.9085002917412295	3.1738307255245215	3.825863739740578	4.262877487933001	4.739944722345583	4.8913561163600425	2.880081760358827	3.621221377080515	2.205411074490293	4.090287655487135	3.1011660621198223
SYNE2	1.884305341280337	1.4897521096288724	7.470285004695887	6.547475608353505	4.330766891655213	9.860152168243415	9.698408854673707	5.226839929893572	8.145751665825545	7.500865630633875	6.496947812310045	5.111056097063814	3.0672811972823815	3.8665418221580388	1.768759176363869	1.8919604736701197
PLEKHH1	0.01379546711670705	0.7163148418029677	1.5566053680704923	1.1394689744856243	0.08881686722577073	1.4709538810803642	3.369901229484383	0.9055265323593328	0.8642140275747935	2.9936025136223203	2.3911256310922964	0.1468822090119699	0.6234522077167975	0.27256789155844957	0.024479088185820744	1.5507600155348746
ATP9A	11.551808913808786	2.35904303646228	1.2260150631275863	30.906828956267933	0.020251486450657042	9.19303735164208	71.10672096691334	7.573999517183657	17.520163285050117	5.3232511646751695	5.50246939581742	2.7855025775073923	4.84313014597873	9.77430406213145	6.049578399452539	6.8861955995021065
SPO11	0	0	0	0	0	0	0	0	0	0	0	0.005923294190767225	0	0	0	0
CBLN4	0	0	0.4727647818194174	0.08680978555525888	0	0	0.03411032037198215	0.0027587537923338666	0	0.6295870753068744	0	0.0036570073591806903	0	0	0	0.05834218866208484
CHRDL2	0	0.043360909056116295	0	0.00425480333848967	0	0.8732434558553993	0.04703412056789355	0.7810906131812332	1.141488706689966	0	0.03493476420345218	0.0548294221166135	0.0035599100700195833	0.05440601608802701	0.015269377796523737	1.2413221165679997
FAM168A	9.488604317536733	9.990849345349641	14.63312005364888	20.925863612448026	5.669673334769974	14.949934758331601	27.449974346469556	19.35198572171278	12.907487201018563	8.26361292335061	15.382081118999414	11.26441357159762	11.593438262553455	8.36541417349326	10.752157671866755	11.1532751183791
RELT	1.133602987985574	1.9371365226092103	7.946375016149339	4.185453173645217	1.494643927044105	4.624406005788517	4.692422330718605	5.298283987069884	3.276487550434067	1.5553648634789772	4.026616085617175	3.7076492035811963	4.722041682482872	2.9106091196919577	2.496259540867852	2.3501286690422027
GALC	5.316825456107607	3.7704067777050296	7.614953870902224	1.3594247600536629	2.46384535167816	3.813698792496861	4.019465437130812	3.0966603309988026	0.004229354792182503	7.49924693312128	7.747439653244441	4.243984898210415	5.52835509177842	3.105997912512165	6.242664519725325	4.443177449564729
NOP58	65.1551463567899	105.74449657825386	39.60788417262416	46.662478518510454	35.02517683731113	46.9484859926666	50.613357240290206	55.55536059566412	61.9442808139232	25.842573998424395	46.56673804754826	47.761333712398596	55.05892615353383	49.56221942199371	50.590400361943594	57.29308783073927
SZRD1	15.619068638852427	27.887707648436905	17.047782180704054	34.357096076092354	20.487238401542754	16.40652169957452	12.834050881332841	36.209134934646286	28.448236112155143	16.08295619891774	18.705193438424267	17.953911610115785	59.89089034024555	36.71438413734956	21.855384920598567	11.338005231989523
KCNH2	5.44646661449798	9.148011899244628	66.75440215440898	42.27602274108386	0.013478905288660718	10.755597603290676	15.396269805182099	21.818346987766542	15.65423907370514	37.577688226406465	16.416146232787003	19.583781648539738	0.043213761102840045	14.059651112958022	0.07388666670563257	63.24173557356758
CUL1	123.62173173965076	45.605412294719905	23.910298899437688	42.256306019265054	28.144000022930882	38.19975097369016	24.540042031739304	54.550280781987816	25.89567005197361	19.825002452419792	26.638135999464524	26.778942012503233	41.7924456113817	67.79907129622354	39.80138314663593	64.56646227049285
FAM114A2	5.92891200192162	4.661114920374593	3.280716616579107	3.333649093824506	3.270641049525327	3.1332456119457817	4.09184938868023	3.692457150312274	2.7362794648878683	3.4902704258247046	3.8844860817052362	3.8015833801565835	3.664760192399536	3.6408411891220838	4.680337543806343	2.556810974214981
CYFIP2	4.759544130835288	4.152246929417332	0.24305045518871018	12.75056617921159	2.883880025770448	6.465309957936047	32.89407746653237	4.5418561915977556	5.7633129344086775	10.081634165221535	9.958422798156386	4.93403259732496	1.1612690557864123	0.5225958771527183	0.48364676698436815	3.5382660591727793
TAB2	14.371549392560505	17.078135548606536	9.057898517383954	11.888855925891988	8.220072594374644	18.208609464036787	13.547677666896735	17.381959799787737	14.086922341093276	6.261124653719073	11.005402985405892	13.597191176891531	23.753010841531104	6.30932498675192	17.12783867659396	14.411622403243246
GINM1	16.71326359375906	6.806891861204817	10.2150609336191	5.193650711496232	8.846047818654727	8.08300987838598	7.758085725301231	4.518725402137855	7.5832366209579165	6.701374961264737	8.621650226035742	4.7988159788576725	13.23725736947688	7.092992015901953	23.91603793436156	6.981566427164484
EIF2AK2	9.529268411014773	8.43835025594645	8.352627102682577	9.0304001629293	11.14461831578662	4.673188987611224	9.106069418212043	9.321941398928718	8.758791363537268	14.116385334694895	7.859420018930431	7.558004742269226	9.58112322960974	9.026754970123983	9.731957316114947	7.373163353818294
USP36	22.756831761811956	7.254359904845048	16.558901852116914	13.404678683764685	12.758390574739193	18.642701698885304	12.76135460190731	13.157682096611275	20.76738928930892	14.049234002274286	10.660254080379127	NA	12.871860352284823	11.956083469422655	NA	NA
KMT2C	4.7765931558192145	3.3014296396398857	11.470219641213044	12.514444275190295	5.113145270019754	7.564276152758227	12.972860603898088	11.6891358421774	7.324055513423533	11.648421694892889	7.249387184104129	7.333256904021013	5.8210681581213075	6.929472727340941	5.000052759455249	7.823014441761951
MCOLN3	0.27784551170755567	0	0.0010777062117048326	0	0.004124497570551919	0.0010145193818095614	0	0	0.002179174577732567	0.0011604550681277223	0.011041352178488275	0	0.09057858627431681	0.1973125143297058	0	0.0636257174706398
CCDC85A	0.40504428142501836	0	0.0017924782119842057	0.3302765632548725	4.684962561936856	0.11190381818484978	0.1614163887163314	0	0.31557075037532784	0.0024397277561273817	0.025622694248295053	0.04908897318086314	4.00906551733898	0.17641839476280363	5.01918121711927	0.2631259081300068
PUM2	31.311421924512185	36.165952883706154	24.81435222196313	30.314523053126422	11.05646972631119	27.57920429910735	34.61952934417788	48.474976065430695	27.97666132131403	33.75687804436372	34.756278917916326	35.17051333509081	20.36739797410981	21.672615513057952	21.79743078435252	28.794410617349946
MRPL43	7.879622294580074	9.834752951806328	9.62672720530372	10.878279491037073	13.324456002844627	7.916972475900373	11.07949385493955	11.404744801644513	11.233712767620997	17.49522321437765	8.027746836157068	13.30140547500837	12.582924209077161	23.736936267993524	9.312685322791332	6.8191675527487545
ITIH4	0.026475333156167086	0.024117601641282484	0.026874841145016874	0.07673824664687358	0.011322045726975403	0.0763268262302859	0.11722838662163591	0.06172008412666513	0.027120527446652203	0.14137823137293373	0.19790082148771684	0.06806223848931654	0.027797120537992034	0.025128404060777636	0.006925519090495972	0.010922565949034126
ITIH1	0	0	0.0031415705282223185	0.0025315379744111693	0	0.0014661181364455196	0	0.009592744325543722	0.0015881022478348144	0.006104470036630662	0	0	0	0.007237672807480583	0.0020382094448706044	0.0062839643581531456
HPF1	35.434950816417874	52.78451224667525	10.591992020645788	18.55563616319286	15.003597272188147	20.989312438256036	49.43166097156625	33.85833468788715	15.593065011681714	13.803797585524704	10.205256425750207	26.583674233279595	17.72467595821552	20.059380489305447	18.589061351671347	20.37168538271594
ZFR	28.422868203795332	23.53273893769686	17.91373579020796	19.33570552996174	24.577189722061565	29.324396241178864	22.61242512820186	27.446554887060856	27.9799071099585	22.507647632369437	26.85339984279972	21.823029621121535	25.784414847363184	23.2730804016403	20.63776818151294	26.65889519858554
ZNF280C	5.78605676504716	2.3642820808972083	4.253028102415871	4.078873711095907	2.1271009807935135	7.764080376407548	4.925902198618543	4.108862881898545	6.58269342770838	2.9825178006395285	3.997657349458431	18.149457862137382	6.264361623120281	4.249549210734186	3.8890637388514415	4.043480763552088
NPFFR2	0.14760194639111787	0.00960410130640982	0.005415022292662228	0	0	0	0	0.03686049580697754	0	0.054756284556694915	0.01627541763437878	0	8.604918563003443	4.368423291179491	6.195432793138725	0.3010277452950136
PHF21B	0.020701621414103012	7.788379363652386	7.933281701891798	14.739603079551946	0.011031924956590791	23.685682011002726	23.315116507605758	32.98987303124733	15.89374054720429	15.056242595037302	16.857964251937517	8.521011017625074	0.05322852691543391	0.4756871340979813	0.0032197544646243785	6.457753452377862
TRAF1	0.03889555312071571	0.20752883696484614	0.6899814821242255	0.6342360721466941	0.1579490517668559	0.09758068210807178	0.4585934280053537	0.47782729696959975	0.1339711516057132	0.9692122988024948	1.9281745717570724	0.08543472581418432	1.5534755895672825	0.0583383217111901	1.479383048027731	0.653826561573053
RC3H2	10.64483460245652	6.019152671811241	9.416247952577388	11.579277456927576	8.909173773007147	11.01722558972048	13.272957496813541	10.596931488823015	16.59714710449451	11.229035183951616	10.530829591833884	8.05394510882317	10.150605669645199	10.007804186798287	10.372056970495553	11.654587283444982
IL17RB	4.722534942467195	2.0988873669098083	0.008963342115207391	1.1062349153714235	0.0046295873382206955	2.042244075216202	0.4441165871163484	1.9027276847449222	2.5223406439171088	0.13039479701748247	2.9497429607966197	1.7915325008517522	0.04932045948154073	0.2074735504805638	0.634890093379058	3.529731220273164
TRAF3IP2	6.026635834499824	0.497777618980822	0.30785078184891856	0.5115530575171227	0.6487381167383781	0.05052489653993133	0.5319818846114271	0.08433352698189792	0.06476734312171421	0.24817733931132396	0.766793325050854	0.5691632428516337	2.5385001351918617	0.19286310838811824	0.7884063619970049	0.4018165460173472
GYG2	7.438612258535304	0.7132815652934458	0.004014781962418406	3.6536990425549263	7.250181023324635	5.546110900674275	7.602510651126402	1.340999879728166	7.443747096788135	0.004386838703472617	6.334763558526778	0.046120079509836875	1.6377119418817263	4.596982463750584	0.00783476729423943	6.250117840101485
DCBLD2	28.019481613777298	5.296460082186291	10.348066472366158	5.973152250458941	21.186683185865604	8.701608228585084	8.06783289250338	8.648641053146168	9.217034775366054	16.987942315535463	11.331046273191818	7.224286471403184	62.15612763459281	14.875437455006418	29.13020607672927	7.7942304534103855
SERPINB3	0	0	0	0	0.003500010078499521	0	0	0	0	0	0	0	0.024966250009501714	0	0	0
SOAT1	10.168499314377048	6.238910583858994	11.108613789613027	3.5512110724384494	16.84713982910284	11.422243639386034	4.379982010480833	11.285764823626998	5.017855141000788	10.221633737033468	14.915105864819012	6.374615524784264	17.259240646471405	17.437549783186597	37.48110701706173	16.607004356712338
PKP2	0.9852319896018795	0.40531952970458845	0.14173281423463494	0.018016748857484735	0	0	0.4898215510693973	0.9061309386196147	0.0020878650814347504	0.009571664573105486	0.6226948453706982	0.6146560933037005	0.10355407671675972	0.7651211900538207	0	0.07190380976241785
MSH4	0.015211576738167193	0.01385692659438579	0.07818442044193115	0.14880550531744463	0.07632357308821214	0.20077081994737403	0.05898127874542081	0.05977057293421219	0.041967621983907286	0.41153185731265335	0.07580862534885867	0.7586393107410179	0.005735699197139884	0.1823844927523835	0.017612207076164847	0.12591470259600407
F7	0.12451847993970062	0.07760974302072988	0.0028748827778136716	0.21734019825048614	0	0.0070520172214667545	0.1504486607586024	0.010866737554723466	0.020108390185778015	0.018875378490942264	0.45364662228878716	0	0	0	0	0.39064668906973476
GDI2	60.31739600344966	80.49325261535095	37.42093274768723	60.30758717525005	73.48545702972007	68.46784882603086	76.27505630024059	56.986789640196065	60.74683046428578	38.70479854574065	42.98676328362569	57.03301618508997	70.42879546794333	61.960018145532885	65.71450334818852	59.37405348141171
PRDM1	0.5600564519954534	0	0.1733692955351448	0.0021461269757449735	0	0.15893933861531298	0.01384290371134895	0.00130985578081608	0.1172751419832714	0	0.008624598889665644	0.0049791016486416	0.9809198145089336	0.055368778722193486	3.3959396144299294	0
ATG5	11.505278083363251	7.079272235698903	2.159962457560079	2.1979561769131104	2.4748335672995925	3.6371581982452943	2.288423213308428	3.536115623036229	3.882863789326249	3.452902052004032	2.4861189384146765	2.418992690362356	5.743129791344259	3.715089035102627	3.967511383618416	5.1853547531919055
TMCC3	0.01145773708548988	0.4731612711191069	0.001960711832446692	0.6402966127992202	0.06828210745647895	0.4741225923330753	0.7191720365778294	1.1238190812988942	2.4345101303338694	0.15837962542469405	0.2492066706683128	0.15545814011878764	0.0031506853197913773	0.16299738818708107	0.08365020408867943	0.8195257711979871
PITHD1	12.120714549908264	18.975635741791894	8.380644028221507	19.22168054411734	9.680079122367044	10.976404463449327	11.486422053105672	18.549046937231907	23.593877683156872	19.536858216924553	9.247624967598881	30.360044959900577	16.942047920418428	21.48444460753219	16.351079899173584	19.08322015160062
MTA3	4.236050302113408	8.841865179578257	3.212712798906118	5.042146436388331	3.3403528003132954	4.243304380171245	7.575123486480189	8.530070463582337	4.491775829761193	5.679800847363504	7.991786901855356	6.317566001134091	3.8987886001365553	4.31113118782593	2.161784342777303	3.7259971736081563
USP13	11.823983780218803	10.207041015721583	7.626573192399464	10.651130494583947	9.195601284268326	9.388613484111927	7.166230696574777	13.987013825797314	9.652103566685987	8.447494379469443	7.869421171453641	7.089684796179217	11.788480086657868	7.9029838409647075	12.775041875626183	19.05910383989046
ATP11B	6.8870840043324435	5.2601946158946005	6.3473348740131685	3.0139539652291747	10.207033794489858	4.5881992176374125	5.80059128707777	6.085383155077427	6.497001901056438	9.361941810085945	11.235895770780045	3.626979301909477	16.666053362032102	10.918497760844982	17.157092232049294	6.885488968062021
LAMC2	0.14444372042523732	0.0034626432801193284	0.009880215455346541	0.005006746974254474	0.33208897045405134	0.007115363669592757	0.001362797298682779	0.006360183951583688	0.003329526228426603	0	0.01944470782452623	0.1943612824209835	1.1733285831939704	0.011075910954266521	0.08075952288072208	0.015034249944455205
CDK14	4.859347619014465	0.18726697291514954	0.014001739108445363	0.6534678117657087	5.750324340563296	2.0195047028764166	0.026749781405198812	0.07426534212088909	3.060495058371601	0.9262926416771432	2.2443736653760133	4.277845672553807	16.748620906517022	4.044128702249225	4.295976789641822	0.2603992424341516
SEC61A1	69.56355671432583	62.99267744406675	148.2432634233351	78.93579076230964	142.47106104492696	75.42436413991999	81.54597829232337	101.11679088934494	72.93146073451865	167.68497473628713	143.80645582274073	77.2105033137027	140.4655225075582	138.20979667041922	134.48540282983998	77.14722163600521
PPP1R12A	9.446089128360295	6.254100266812458	4.228542838103718	5.95909086402275	18.298842962964805	6.653209182009072	6.953475921116519	6.871024639615816	6.445181598574497	7.511458682675777	10.170512075730537	4.96237182125965	11.6720802396204	7.347048402723961	19.175341712064917	5.491781151808121
RASGRF1	0.00751463227925371	0.011409041686887281	0.0038413549690606242	0.037876351083666215	0.03943547645260455	0.013312266935172377	0.09315997659582288	0.009550135235851055	0.22910742142665771	0.2588536341956121	0.3811711441206391	0.013151779841223833	0.01805394873345934	0.05820118237878807	0	0.03272603683820358
CAMK2B	0.039627658238723336	0.1582787442044103	0.0391693962078727	0.7713410842001153	0	0.25476961840053336	7.017509963248503	0.2518776103069884	1.7390277373912097	2.1080010407338623	0.9791345676974572	0.37945768549735814	0.025749821029223484	0.2655127427865741	0.009320347560453295	2.71915122949641
CROCC	0.411946637874343	1.0287772639632415	1.7163455262049454	3.9331202801417806	0.6119360364650465	1.2549256846860104	4.0483707523123	5.498523830510811	3.5614810337983727	3.674746651517315	2.366360358985643	7.746606202835563	2.797388054592716	2.554491924021454	3.235130152355059	1.9804719460735982
POLR3E	5.804789639334181	6.816407126092817	9.871961665072117	8.892834585934585	4.492875771826803	8.08133820003979	8.285737020851968	10.810234926976614	7.61492613207837	9.455055298839941	6.7460574002718205	8.162676121614647	6.09927250108073	8.345140755110581	5.898387431838859	10.604074030692459
ATP2B4	21.30441489357106	2.6009854623713586	1.8162152356848575	1.2695123571106126	16.771569037639583	6.031974271380554	2.2398884137054975	6.474175098861815	1.2894781518258192	11.94242292634266	9.168549797291275	1.3632779089770193	34.47103042309162	11.197657810795077	84.00407051714146	4.0461109917820135
ZC3H11A	0.13020410796862988	0.044257061614745984	24.640328314786668	22.61725119327133	23.104583029755425	33.17278118138519	23.864721749254574	28.39072769236053	19.83846199303452	32.98152421593994	33.44385000113897	29.17873570894161	25.976491088531972	29.155602735952908	37.65690753827525	35.5589539322722
RIOK2	7.657472811817578	10.79352087401372	4.892274341579901	5.078512315526316	6.94486164415439	7.943922785830735	5.265452365707279	8.855086642644991	6.0193131505729705	4.325951582257481	3.649745371685051	6.191714945929652	7.361382926414304	4.290895475459607	6.545819728669562	4.991186813304155
YIPF1	5.619168401166772	5.964467676942991	4.118441147862189	7.960944403823991	13.332394855049644	12.969864090946611	4.381666978163248	8.326032978855501	6.640998526738323	18.904262904950166	12.65291609292019	11.17619613975884	6.574707353352684	11.928421197081661	7.296211434371841	8.695854015949761
NDC1	12.677850145840994	23.505677793639045	18.931136170199323	24.90702262620335	23.83191817942591	39.50929885509301	13.952703458837627	29.410803528834066	20.43270676071434	13.960950876712518	32.23094484302101	37.17800638360062	20.50527097950227	32.33952675890217	22.719889573815337	49.69414040260632
DGKG	1.0084339813459677	0.7823829082560428	3.375547535547918	0.07075322034867508	0.8253093783867482	0.22806798394143135	1.4711329486740892	0.011788768090619524	0.003953269013816444	0.34989378324059256	0.16602808157272556	0.02069449714031657	0.2704130919659474	0.7576202196241782	0.001687306197393337	0.023297472509116693
FLYWCH1	1.267327247630543	1.3482234904254904	3.8003109569294504	2.474342433836203	4.648946327193126	4.055437787046065	4.231615245546499	4.043905274130445	3.525261892593085	4.397040609772919	2.290334672863566	3.1356825762585343	6.077998674720019	4.101555379132908	5.30477271108022	2.5520463023155484
UNKL	4.055547634848667	3.370899867191107	6.293144851891535	3.139135535018129	3.8527411463333405	6.447118955366127	5.305813145014943	7.726847465170942	2.884183944692429	5.273772396916354	3.2840514407063806	4.779413320081508	4.619392150950547	7.975134142220425	6.034424284119366	5.6447874808201135
TBXAS1	0.48385476191392285	0.6105687564866384	0.2797938492572955	0.527415154029826	0.3911397575546789	0.36061892763618225	0.5446187933932203	0.7623850036491738	0.2969192350244541	0.18787657831216403	0.2589128345654631	0.5392126202479239	0.8420259105852753	0.742612605172012	0.6129240059384052	0.7132786773957582
PARP12	0.8072663970164335	0.27756846039780414	1.7100853620740188	1.3294052550893953	2.534182863583621	0.0010690790558034568	1.3281114071119555	0.5939527626945003	0.004408349857271585	3.1342604603708004	0.3209850827252755	0.014903933625824371	1.303425804473285	3.728273436508348	2.2573476351957007	4.6545184612291575
ALDH18A1	51.07836230499972	42.49144150620815	47.108562735783494	42.52093317634267	26.440670488523192	48.15867121408825	50.18241593250089	35.2520118346151	46.49981318449362	12.401332136015851	23.522403856389992	54.10187418074709	42.51286285234365	37.371393394336536	41.92938650444756	50.13966688826755
TARBP1	9.469337838274882	8.255167876097628	10.566416057460309	12.585648944583694	8.172181239424871	12.006457061291885	13.703340811389275	11.917153284347439	5.636120128539846	14.401329747814668	16.507427463825174	10.62790438226482	6.817681099057437	7.901550445359315	10.013851364004616	26.636448025338648
GATB	3.2176935168832475	2.9948239819253755	2.6139458072599426	2.595077051082443	2.734222846055019	2.2600039569976467	2.1971854528687325	3.1213194294207076	2.176406185738496	3.172793592044191	1.5909399658898937	1.4968541798997088	2.3499815585147017	5.346865975252083	1.7078272928360778	2.3047581888720465
MXD1	1.9971930818958767	1.5375166614965754	1.7684704610015538	3.3851745056444043	2.2665156578547974	1.5774111440954521	5.588695323667878	2.0647998484735814	2.5482167719847975	3.5550204712874276	3.1452941894520903	3.7721450877671803	1.1214979989235276	2.4630050589417496	1.3919615814820232	2.3539754891605766
CDK17	3.834284085820729	4.6839604531768	2.3884366454127424	2.4515630416247016	9.849408695765383	4.6050728942439765	4.272341152595949	4.440790131947799	4.807326082907199	3.5587483479446282	6.120746715219066	3.078826569731925	7.2332421449407	6.351322144354033	8.30924656652463	7.45403157568477
DNAJC25	6.1317725632688	6.325255956906181	12.252589312646979	3.9907277814878124	4.34822104134764	4.8647530510292905	5.743204215016658	2.691134735258737	7.146141468883393	3.984399353931567	5.21866231117575	6.4561623063048925	5.083812717738113	8.15066011443047	5.050584523689357	4.373738425650863
SLC2A3	1.5608340562329404	0.24257039595097182	0.9598217499200491	0.3037461088756845	1.7885742822907478	0.5821690112847475	0.878403745351332	0.001216750864274813	0.9141056220997625	0.0012478801617486451	3.772836247425051	0.6686554410886068	2.5747263076618556	2.9225366314993306	3.6980103927439556	0.0015453988225062453
PSD	0.08735398683809509	3.732435834937858	11.598053191008786	8.963110283496652	0.029509567888994163	3.7503146787856636	11.756511728896706	12.265812493995105	7.16851778171421	17.16736999940515	7.909899214958077	4.040850042064138	0.02725279512960246	0.3621345636692265	0.04933098710920241	4.195327531970693
CTDP1	1.9386913506230805	0.9319086809784671	2.160003045551604	3.8493847537397423	3.0738264363347523	5.209856663902538	4.302800749333435	3.6332408198863333	2.8403427944838966	3.681049491934226	3.855970432421331	4.919919529509173	3.6295252634899637	5.088507185866409	3.2860650233540607	4.460002080033856
YBX3	12.240731627835629	0.03416413116386382	0.005496355220891871	0.002342990687621949	0	7.513748560583272e-4	0.006115683275131688	0.01401849129567561	5.829648867830126	0.007757283101967549	5.606173829505756	0.002398734976310795	0.4843972332896317	0.5026837535124414	0.019724969631142862	0
STYK1	0.021689762761834326	0	0	0	0.07195550642851734	0	0.0028147201488257275	0.002188659045872831	0.006402210976257693	0	0.16578345379833917	0	0.055888909703847314	0.022240782706002223	0	0
WNK1	14.762790807940831	14.142720888610167	13.66575181695039	18.217147716191725	17.974831531885314	20.64566383950368	20.13917715203908	22.29425903004813	19.90064558233566	19.821395087614246	29.53562118749892	13.57511142661992	19.46416485771726	22.858090825549585	16.108634787983664	14.430525375956169
RPS17P5	0.24383262712650355	0.16658878663103502	0	0.030848028510103053	0.0387435964812323	0.04804097017973734	0.0218548596207878	0.01836757003203082	0.032533837315267454	0.018837485088749762	0.022508128173059513	0	0	0	0	0
CCAR1	38.49883370219287	28.317289294822356	25.954465244552324	28.27399999290108	27.73967034742827	34.45081714770468	29.552625405573064	37.75903545798743	29.77668289414874	20.75589936967198	23.243443904220687	31.265670104176856	32.38056191983905	29.13056012991981	27.511222318548683	27.27310517200881
OGFR	4.966780383011964	3.763163454019995	13.51182143750763	8.29805689220429	7.558458044097323	6.830112358486529	9.293918830948359	11.640745310515303	7.840565852492585	8.719016794993031	7.261448340568314	3.9924088300957448	10.114043816327577	10.391726192018314	10.819080958743115	14.00998748929095
GNA15	0.009518150771872699	0.01734104476220495	0.02293010209066267	0.029061964173142253	0.06879532464439038	0.01762578483735949	0.019875703763714486	0.003336351336798368	0.04912272971556897	0.003717947158400013	0.0985857287388113	0.05165611907017913	0.09669633577884985	0.11886533282497222	0.032796281922843826	0.011171806668629944
CREB3L3	0.018784688796754805	0.05989143688547785	0.010032873335050324	0.006724337441235849	0.0026259683221647634	0.0024157346940486173	0	0.05235526605930167	0.0024783057551585365	0	13.032079447314796	0.007712138964165774	0	0.3624597565886823	0	0.007346459849631845
PIGV	1.5884448376259983	1.2728132012258857	1.508866093913773	2.2073627646086567	1.9517958013228844	1.6360325081349611	1.405622499055642	1.729671720131495	1.3330529743893287	5.5045053717421775	1.7586742914783704	2.8711831042529408	3.530100916296954	3.5816993978253127	3.597400322751519	2.7038871427079743
PTPRU	0.3535974493947649	8.212064293021534	27.383855876488145	10.760952397838555	0.01783099152718698	4.962880068411658	1.5683243634557533	13.012526958882143	7.795112365107424	19.69547747099266	6.9627226454813895	14.22796739628754	1.0074807128308612	1.7286620161542938	1.2973592688811055	4.36085720310413
SNRNP40	11.376514001840539	22.667732339670945	6.7595383644591065	15.694308164696183	12.753983725304314	22.069999919817036	7.73682627322563	19.834651899091877	18.852123305009577	10.700887628055263	15.384433229706534	22.514279853145574	17.427307602043374	16.523849174141514	12.668121246205825	19.475037909850883
RIMBP2	2.789768512496773	10.062066237394868	25.64085508953967	20.18607743955843	0.009688487399615238	1.304336839964087	42.83183347328873	20.802216126788352	7.9817362389561195	52.04387857868902	28.167946537816057	32.32851694362301	0.012700152049387532	0.4498937580048247	0	4.243397315073244
COL11A1	2.4238964006903947	1.0940509203629212	0.001520678458039192	0.06268729548479873	0.009025324176161538	0.0016227899687778593	0.015894596010173765	2.8171374096924	2.9342617096436703	0.00444761281136428	5.9260207063577415	1.1775748073664443	0.008521830991835181	0.029240338922347703	0.08115180007062797	0.30425360302615223
QSER1	6.378038688640692	6.745477870998109	4.902472818410781	12.74889371472428	11.702175207702032	18.567086891308016	13.582829025957405	13.529272260520633	11.14604818459125	10.233168532100684	9.663676384345525	15.003269760356801	13.935933101415348	17.292930168189635	12.096053081419782	21.201272063737328
MPC1	13.625922372553134	27.448142587936804	17.914610829126584	16.455766599285862	4.2232443994979745	21.83217714375792	15.2087512061322	10.541009107779763	13.610669218917263	3.270683251123334	10.015857383562295	20.53061887051379	6.329780723614023	4.770739077237364	5.322246757519519	12.152119383502047
ACAA1	3.1464908868908132	2.6749854925059977	2.5283369094500387	4.462674817913678	4.201797841241443	3.962775825771876	4.498019741427625	3.991888047741688	4.82233753989862	2.027828236967758	4.368629814098614	2.886903922053851	4.2827592759234525	2.435574362017853	2.3221658788367034	2.321892318779261
BCAT1	46.403944269742254	50.96674108262597	30.237497423222802	29.738155808559473	35.42366190453912	30.138212934299233	18.8499478835134	30.658459504603943	37.75812185383413	0.03527625250335595	22.90826792106703	30.707967680568075	15.997667909742033	16.51713304063465	13.329025988850859	30.37595909210517
HDAC7	6.027342132188706	4.303923994330576	7.7974682436114175	7.509602924734887	20.63719861831563	9.546892999814695	9.9857349478471	8.98242425348386	7.468187878573867	8.109778343850838	9.446226517867606	3.4850780129368437	15.257181249791824	16.255898408590692	9.966641605580838	4.959092332681271
LZTS1	1.695546964445392	14.976991733513481	16.906260715442556	7.085753711952444	12.456143370411505	14.524318091731178	3.9190618101241816	17.259102102851624	8.046323217492596	3.475096218117029	27.18091031872509	14.51539563677889	1.5247225757219678	5.192296531669746	0.031455302741463805	10.047096887307973
PRDM6	0.00808372523301301	0.004909225348173514	0.006612302804063746	0.006624636944764316	0.07540626734528248	0.02040884743438478	0.013539253113090031	0.04856095009634003	0.07146474179468792	0.19443546138021175	0.02226708130908775	0.012227201174795949	0.12111337943583622	0.5914411643320133	0.011021272352501991	0.007466819608890108
WNT8A	0	0	0	0.0032715851384681038	0	0	0.004613500138621011	0	0	0	0	0	0	0	0	0
SPAG4	0.1887525783202487	1.011431918831284	1.0006376757482307	1.1168622791537188	0.44023406063172343	0.5172556824386478	1.1273513576675012	0.8285877299680667	0.5134416876568735	4.195433973701542	3.5396899844003293	0.7222135284071833	0.7653488845535763	0.5024238286061639	0.9211726170692829	1.5429741520392288
NCKAP1	12.246612798623062	6.848130657249287	5.140365650748725	9.949197242639073	12.894031304496448	8.09821315652383	9.217583405596447	9.41961657526503	9.495766700507017	9.11152670796862	9.967991097966745	9.28547870509046	13.2019383891217	12.003490597684685	15.322697118107104	11.5755906029361
MRPS35	48.646504183969014	54.80891921767936	14.701651121576592	29.007973119228215	30.17925814559816	25.877838032492324	21.568017957013176	28.59761500503031	36.56569646305958	15.00311509519593	24.828580281301985	23.25575784648878	27.794056194239506	29.342807112695183	26.567396710001585	34.80780343167173
GUCY1B1	6.435758427064063	2.348530936175431	2.8451906587917533	4.287846589786403	0.004010751033546892	3.6427074545844658	0.5059642611465114	1.3449143369619114	5.294299026566165	0.021852402119375336	1.9901305578202435	2.083173954760449	6.3949037101755755	0.3222461344063692	0.6734177168889279	4.394926158641318
SFSWAP	6.3934225579979005	8.297784673857757	5.4820899430406875	7.806282845618118	6.454225180894885	7.2375261167745455	9.449558857060683	8.112257738421908	8.90464249602779	46.55932496772447	22.087465386295285	10.6226232513838	7.555233404737849	19.64789913286523	6.99237317725171	7.185935306398882
TNK2	1.8678535073144966	1.7191005856572716	2.7660044721402084	3.771636487018676	5.77392533411909	4.6539136127955745	8.412596640276915	2.9884121806928974	3.26853166789857	10.340218435058247	4.712116568593523	2.3032288494676783	6.168887539965597	3.717945042522364	4.677102914794702	5.281377954365984
MON2	3.8190091089431357	3.333190499386145	6.323733163497244	4.152481798974163	5.747025743675384	4.469061870539183	6.158541670685798	4.402534249972932	5.1199228258577785	6.6395156145912795	8.239327938474217	2.4549148302576533	3.4330780354919623	5.338328099422688	4.625267591410138	2.514562748039674
CDH3	0	0	0	0.14951423058479985	0	0.2742481004985605	0.548732855588325	0.0013377920891625421	0.544459401555535	0.04095050912678406	0.1284324747879898	0.016089896729570553	0.012195647722071322	0.18252236359554974	0	1.1985395719462617
ARSF	0	0.17475193951495144	0	0.016832231584236336	0.003190718315225606	0.0931405103463678	0.13445806446882405	0.030747886444816002	0	0.34313187070310847	0.0037129157643856045	0.009370738723246798	0	0	0	0.7296517345219133
GPBP1	23.164702377084897	26.559277022106635	14.592664916392147	15.782882880187355	10.946186721876874	17.268236385347564	17.99811104010118	22.69762819666267	13.493615497238986	17.962456187338653	10.590068874754689	14.638500761192025	11.856788599432601	16.0968401231964	12.062762956081517	18.144837919438338
DGAT2	0.07866563754713868	2.290258591912296	0.5142478123634755	0.25097016938871475	8.89606978716918e-4	0.2837720915913008	0.6539136950653497	1.9708989519861362	0.7256488250803298	0.04947973633226581	0.34415832970830756	0.48009127047939254	0.8134965420853575	0.06827630979778575	0.0011716159035410532	0.022641007671204704
ZNF112	2.9925258962256387	3.8564784597434	3.09281878943316	3.409044968817415	2.5177187688087344	2.585328540809775	2.444161938631634	5.49382969039235	3.288581065561329	6.09976304868895	4.9040100844924455	3.991986238323209	2.795548915433309	4.120552095757617	2.508666528912615	2.880590333356925
CS	44.23225183178064	67.16476782612575	47.27746526818159	55.869839233826156	44.21659248693024	40.297229431831596	39.9626480901418	39.59169630819721	50.51478975666657	29.81112716711921	41.900952904092954	46.48404390605381	40.49483963450756	39.51881747724337	30.171374079997037	33.09281514034056
LTK	1.0045261653776492	0.7852721491837045	10.647066946853275	0.6368520128204954	0.045530735992382824	0.8222809723874079	0.24702275030169027	0.6522152006316563	2.0394562690978897	1.92855963377546	3.125926772380038	2.4166451219318312	0.015395823225161595	1.1142792457416768	0.36066755682134954	0.10419680857864452
MRPS24	0.20034119190831243	0.20857146128258472	0.69387909956093	0.6566134985262052	0.6112210252923084	0.3884804905445418	0.47219742049597563	0.8946507432188655	0.5108714844061094	0.45033411376475124	0.6340651236368142	0.5250256302380809	0.7403984161715899	0.8604031740501451	0.4809713154614267	0.16199996829433366
ELMO2	8.147047951565586	6.3843631031082015	5.100856225935758	5.974095598427713	7.977378346992754	6.664465721172369	11.741602822945767	8.085898273853763	8.990149090858035	13.555015988451165	14.008502282775195	5.615162557743211	5.162939181404827	9.514184738666568	6.422061744475952	6.82948903276626
WAPL	15.336784588057132	11.04346083777301	8.442452404387533	10.902429398835368	12.130593641031856	13.843605773714204	12.099375309675096	14.970420175148664	11.597331093129327	10.803154548181288	7.137266887349901	11.83755857321179	14.06871454390835	15.100014486677885	13.858087613217048	13.486752869725692
VMP1	98.87046605109657	16.11443909197202	21.87392399927972	12.588687318890114	50.85283553619653	14.524282277008702	7.823946426342467	14.893645178312955	15.780102419498006	13.977009554859738	14.822350089904536	18.21155440407921	44.76697122866641	18.932874470715326	57.98855645534741	18.563233640261714
APPBP2	12.785014942743851	5.596439957592327	3.206043266258638	8.391040495337869	11.489853629778784	12.994908480571624	6.550155008287197	8.537339249331371	13.279589963818824	13.754532116152411	8.700392113389995	7.3746291140692675	7.097322878778009	5.430235137302721	7.100837896495811	12.320517097261718
POLD1	3.1466867500704976	5.7329240829911425	19.424807021790496	19.434771576126103	18.586349898381783	21.700981846057047	14.355495694149715	30.93025691772042	23.127506314653004	19.69303766387495	20.04247912935615	32.25164105074263	13.716173236562799	17.0163237354543	11.895214294629257	21.009851479921423
SEZ6	0	18.65195146597209	21.50709069186051	46.4103254693026	0.017930222377047292	4.908055743904906	30.474912086105675	27.392673311755097	25.051501951900587	5.506424991309574	55.18100220535739	16.145313607429408	0.010042126742474114	0.4834080207474287	0.02029903947179169	11.15494337084684
EIF4B	102.68059326915163	149.4172937256982	40.299531425965526	80.62868568843083	63.486971606993926	66.34482932226072	59.61659733553588	82.43217952797899	68.90424426626804	54.55594574197569	44.69106272622128	40.77198095990424	46.17592631870686	46.64508864261055	32.861508149925655	71.92152225086662
SLC6A16	3.5243604509921402	0.006295102801283902	0.014564076123380149	0.0018072984473201574	0	2.39984788186298	0.002199057852194679	0	0.011822004137707122	0.0023086190599197697	0.2660655432127549	0.005738568531824379	1.2804357645710547	10.849243624941776	0.01855601334488647	0
BICRA	0.8381969862297257	0.8571100699130275	2.8391847988231365	1.8563050829263414	2.039873328273311	2.7119311973747626	1.6303322598372227	2.3681214592044686	3.0297112571029277	2.744666129150317	2.457471504956126	4.066209315048724	1.9928832251252917	3.504605932647011	2.377978647914156	2.3841786478919595
SPHK2	0.9229850119186968	1.4327356453805773	4.905640727232313	4.837951344792567	2.8805914238543795	5.91749971763521	3.250432552791219	5.658458277029372	3.9151500068031386	8.753392489689038	6.043541994901615	5.403419692977291	4.708978722520877	4.5992615253061	3.147360952306723	3.5291323493017748
RPL18	88.43139905058663	115.653476877643	80.80157519828717	113.14628213974626	78.99800054630818	103.21900728203286	57.71760569015856	99.09535121920625	156.71724878181817	60.100327220896524	45.028136656831485	117.25837223676433	82.27642547486317	81.77870107132324	65.45761454601693	129.61555027794674
CA11	2.6583520129064233	7.346342915482479	3.755574322695333	12.000611395939302	0.22315434600334616	18.24609714590489	32.61523388291908	8.788717772649633	13.048726789668224	15.583912674893266	9.97110105513711	3.7510570223638373	1.6445094414746564	5.057799092566366	0.8927041169824961	10.847618367599889
ISOC2	2.640561317720229	3.726328122009994	6.147382966979146	8.015335224238498	15.848278726710618	4.8727621220555	6.7938136070410655	8.744698618541593	4.2812199533733475	4.99541014172282	3.136416895302981	4.840408725973505	6.870703713644633	7.082352785822228	5.220521193747851	9.08566519254752
U2AF2	39.75722093956022	51.280360238318	56.35333137254755	65.39738231457721	65.7560605719823	79.34989072593388	67.32673902316006	84.11616122142883	62.61337749511092	57.67192243201493	55.755320071046135	54.34740126426678	72.83358493711471	74.32338777628972	67.28149257171839	58.535300194061065
EPN1	1.7732677978219016	2.405021583560674	5.93707998801797	4.258519629109894	8.619301811841575	4.990674861900085	5.978051181080376	6.458195048727231	3.1095329061299877	12.46608369771599	7.97783068202178	6.060392220547298	8.6039206151584	10.497912136060565	9.024451621931291	5.755559438160256
MED29	12.03013595270032	13.180105158915808	13.77886605855701	11.746656654400585	12.609566863733955	14.734565940978987	20.974072649953914	11.116819913478624	13.855755728463327	17.86856398309564	11.091999389259765	13.32749054511484	13.410381681705855	12.241972310240183	10.750422221257775	10.438184726185554
AHRR	6.658138492576377	0.17264466881837184	0.3802663118913163	15.605488800200346	0.14281212642808844	0.21036611448681788	3.723769421235226	0.7729679983431416	3.9817271797513842	0.6507873122909327	11.580178318505054	0.1898390002858581	0.7368079842745368	9.046244483702337	6.993576908913424	2.2026472088909554
GSC2	0	0	0.005280822914715821	0	0	0.032280721174792935	0.007661577163648258	0	0.05390621321018972	0	0.007921845445020207	0.018575639674488935	0	0.02425238048311381	0	0
ZNF275	3.4984759359360806	2.2163853885493	4.241322960330793	4.15731414237015	6.128780412694582	4.521566849419692	6.490463898360737	2.7305382740877464	4.654167639673282	2.35423896518637	4.907154856004514	3.159432926963345	3.7205646320891512	5.341605127725165	3.9430126019701204	5.612282919552335
MTMR1	7.243539861410065	6.1294564426164895	5.352928193939377	7.934657076296359	7.286391692228258	7.83867685703133	7.117507597121607	5.978496722744763	5.9883749806212	4.456969418818516	6.7037691497861145	4.698250648071945	4.950900912056492	5.68351205889392	6.129488231810576	9.108811126811808
GPC1	3.1231662074354265	2.49418304767668	6.6879334537425805	6.294381297221544	41.49749811485009	11.600803746081036	18.948830062794524	7.818656936798017	12.80659447710355	21.732150128488012	18.39530891953996	3.14765981529312	71.47789349693801	21.5177497623696	28.95829516594492	18.081021574295242
ADCK1	0.7706087637581998	2.4526602993733797	2.943193105908925	1.7231361905352822	0.19204342038022765	1.4076914855605973	2.2315981787213643	2.3266744708509615	1.0025706812241728	2.627727382678596	3.1871927815882897	0.9690651187517031	1.5284497254143257	1.3067431057077599	0.8589518720758238	1.6089756420393482
HAGH	2.7345668358883293	5.696029812178949	7.279849785536569	8.757322195369477	3.866408099391512	5.043551555806674	9.341601092865266	5.701172823144191	7.367710873970362	9.213344370475284	5.743747729084871	4.96725763480325	3.13284864744982	3.787864171855021	3.83287279393174	8.753370450395881
RNF4	13.854719430379717	6.484948503408716	7.543600718282048	9.413374553947087	20.14404167586453	11.146939154065393	8.0147651681701	3.9285646219084662	5.747849237264474	10.411697228612839	10.28327764759464	10.097524230371448	13.990820365243888	13.498018622615211	12.916336176494465	10.663191733348256
CASP8	4.505130124613724	0.11573585176409888	0.18620433711368953	0.004672350204189523	2.7538178306087016	0.0018208614353702778	0.019442425339840575	0.09957497543372072	0.07004466799979744	0.008052086669049297	0.22212970167236376	0.14686046072868242	3.384143071289687	6.7742921643245415	4.358565771322912	0.15999483070778464
LIMCH1	35.692140043094234	7.78633105387009	33.68278061307678	17.243823106684317	4.455543298290068	3.0713522118202525	20.22874635336753	4.602895536580114	6.683594744082852	35.673016364481875	16.85631012071729	21.305358146912315	0.2311641220734003	23.52952766892824	0.005331597635050159	2.8169872118267154
INTS13	15.285173121208997	22.515354019200757	6.882588439209466	12.666375394424817	11.807142540853832	7.775407510408508	7.887175278860835	13.870398240039933	8.586419562114616	7.00733789800835	12.541682581078557	10.150642979233096	17.331135571237237	18.394376090333928	19.40845408644156	11.023936570381462
TM7SF3	20.135329763902867	19.778786389471072	16.373617646851184	11.751857428671183	16.839956785058874	8.730141880540561	13.779466485793568	16.81360054235863	14.983822450972223	36.87845888020508	42.04726362060941	8.851176584060365	27.166151190654293	12.81060551280019	36.78433293873786	19.123282597245396
DLX3	5.258163039779937	0.016689557997658026	0.042077768392648686	62.01027056180652	0.009761960277164557	7.638684452204161	0.2662514400037679	0.002760209419178112	3.0449571908055804	0.11212634469289776	0.04267899803392001	0.4390506014810052	0.04714164308289826	0.2227016286981074	0.010665159026135329	4.275794786298805
SPA17	3.115436125729297	1.3972334426828945	0.996503699579228	1.3948922910321553	1.1650470847743735	0.11208558403259129	1.5851074141399666	0.10545880113239985	0.531842475026029	1.1406624943395292	1.73884625640253	0.18920928202044596	2.865288329364565	1.0940862590705547	0.8573160740473125	0.03401813166106181
TSPAN32	1.140928411874818	0.035838768755846184	0.26675905504626246	0.1306370034699005	0.007217261446853658	0.001756404116005389	0.033977937803530776	0.06266118578784553	0.05073902661011476	3.604441100923291	0.03318930094047833	0.02508191278686924	0.01785719143093991	0.006381662167531137	0.09697843221774757	0.2299035130025418
WISP2	NA	NA	0.0025645528183879133	0	0	0	0	0	0	0	0.0018436692018888336	NA	0	0.0013734116301853609	NA	NA
DMRT3	0	0	0	0	0	0	0	0	0	0.003219813119484669	0	0	0	0	0	0
ST3GAL6	1.7957063131320175	14.318581739464967	11.2290946579306	6.7229983408378295	1.4697592545647384	4.281819287399731	9.81853181986036	7.76626372449311	4.393841330552381	12.358080950500531	8.613777375513	11.670983474246572	0.4006276360115147	9.056932613874789	4.60443705674543	1.3932087082832494
ATP2C2	0	0.00308162064497018	0	0.043573294870315575	8.45962718919158e-4	0.002700019068062481	0.009353428437148535	0	0	0.0011301305762583317	0.2364845992971757	0.012342529667264474	7.589987805706878e-4	0.002169047359154641	0.07192599339087663	0.003970610830403978
NGFR	1.8318360371662703	0.2571445361375455	0.373563921956035	1.0765686635142582	0.01571310007375786	0.38251142768366153	1.1779006871686024	1.0151004178827685	0.9693063575695503	24.243221571350464	30.19483476597134	0.6729067510365587	0.05425068879778873	2.9375972681244074	0.01581013407825664	5.029959243451769
CDON	7.179720714973989	4.5654128453933165	32.47772107059401	2.392245238264366	0.13208695765702344	9.43022446576464	16.22745338825347	1.2527955298717643	9.087878903710799	3.213972116907799	1.7358748693156134	4.7432488237410055	2.0095049801893694	3.4466570264560277	2.139819029542564	27.805118918778682
TAF2	10.308896743866626	7.845959157051017	10.426711352790003	13.17211005313449	11.53396333951272	10.719978195076562	8.995386108662803	12.40231714660585	17.21461573631979	10.91595501507459	10.181879914286926	10.1088421831438	12.700647359217347	18.778198514316937	12.178831386795565	8.20442931807451
HIPK2	6.7661915157687424	3.222493829830095	3.5957846756219634	13.463598660332899	14.27399791270477	13.551515157207465	13.50166519822658	14.774690145145067	7.570652652807266	4.4292810326939875	4.792590936267834	8.668127020411214	15.181994932197503	12.12642155911564	18.478404983452798	11.279439211903227
TNPO3	24.796464110715025	28.02938275659391	22.718222205314934	30.455327430529703	21.44115399904618	28.938158874784758	24.63079560623865	39.162409618807864	25.065661133999818	20.178536556842328	22.461987561677102	21.395118004942002	36.04522251087808	29.153921993733672	31.201946623370528	30.904091010674204
BORCS8-MEF2B	0.09015872385723642	0	0.03550246706104333	0.017135691193631095	0.36168481480645087	0.03096915842581492	0.1285024856368195	0	0.08381640604349001	0.15782335193239608	0.04634562825869477	0.015664125343298536	0.086612671883153	0.06853662686075787	0.004998430304843331	0.02004662981509374
RFXANK	8.217442041002428	8.209772276672567	6.160869679220397	11.77141585462259	10.70708932318083	15.888468447577171	9.294319442717585	10.096335438889422	8.686262920832213	8.333121638331392	7.260313497640252	4.910696477534072	15.505619445638953	14.576054919963294	7.538520279756996	9.586496347322115
TMEM161A	2.50149534565014	2.74828340224464	14.88382997475726	13.191793878201047	7.552304499978914	9.675792137101155	6.74990128317131	8.766902200842978	4.622760744609807	11.378320258219988	6.1568971312421645	8.806444461476405	9.060657708299509	12.734126726428928	8.827077675465308	8.058774233342334
LPAR2	0.7774777482090799	2.056181594988775	0.2412595467530326	4.288074155906444	5.447768548200389	8.064041335974633	8.843621187860698	7.16662356988464	1.09576685330003	11.796675276359611	5.41343012845699	3.157764749759993	1.1357545869831798	5.849310661692469	0.54854347477263	3.6934562959756
CTSA	11.369445725307427	10.252492947716023	28.790356775474383	8.250477689554701	24.602701818772175	10.754619069993106	5.704665116934574	9.234330676388863	9.629834939953518	16.997936453967334	10.581991351069458	7.284020436822943	20.35025237939646	17.246127970397804	15.254439285798053	6.399641521608867
SUGP2	26.671338789259494	15.167369989601076	41.94530164461303	46.41698617852602	20.2164661970109	27.871736557852472	44.64161369901258	28.820821452849422	22.514226872534746	34.79719423547442	25.466843651722606	44.20912204563758	19.6312832836901	21.576724117759284	23.432784419873766	22.73436461213698
SLC12A2	3.5439846666440724	2.0650566795595573	5.669970478563638	4.379166917975283	9.314831749141877	4.155017861849018	5.596454955673865	3.655157602888116	3.572740097027008	2.661247348103082	4.3165812123987	4.701827191110269	5.5755996754613575	4.598183808804894	9.153508770865711	4.400376030740779
SNX24	3.5652625582953004	6.143357119422901	1.9327285207119511	1.4657578653255026	10.971712927381459	1.5302073092358788	1.543750979434946	4.011355197718605	2.298322929867057	4.829418710838079	2.9252281483263944	1.7530708225910159	3.9636176979712543	3.4633603609508326	3.2862460703354115	1.5680044277511325
EYA2	0	0	0.0050384543005228405	0.005185347844575088	0.008031854184796482	25.33950413056339	0.01709628805281928	0	0.09585796319728053	0.007494661626867987	0.020488370765071935	0	0	0.03742674562580833	0	0
CNN2	30.179914513684654	1.1950457133268095	2.0265401621337156	5.192157409321905	88.10101546303015	27.401392164205134	2.5355691167823498	2.2935789725604896	7.608397878687198	0.13590215692642824	6.581052714831071	0.5038853642345432	70.06945422363479	23.025717586431995	54.55732462399292	4.265759493798339
ABCA7	0.6569230405982601	0.162467371687492	1.3513453492671652	2.435335806449856	0.5877155882798166	0.7639335576017096	3.7918076735105504	1.654948581510744	0.4039977430097262	3.70303604694954	1.8610353563900854	0.937231589873831	0.5231064550589666	0.7482426524067733	1.2083404405296732	0.9160502592022775
SNCAIP	0	0.08415380719619765	0.005461388523466245	0.05870255398085429	0.0037372112857223107	0.2251478530886857	0.0505503833034534	0.08270938040599729	0.48260192718278816	0.01896041927565086	0.028286301746084375	0.13997720757547477	0.569489703583449	0.01904658737263697	0.0012643854904425972	0.016115073974591738
DDX20	5.9271629586299674	14.8430758027721	9.308616367391785	7.483547511417974	7.003514847997829	14.422123894226727	9.278036905677558	14.249497412876094	12.314353864172011	6.335271810996016	8.402491693503729	9.314309236294267	6.925855630022951	8.94016054178107	6.9303311222040245	9.748021087580675
BTBD1	30.26987011371256	26.568853582662925	13.757385112925492	21.909636602527456	24.637020849720553	31.908530077002304	15.91816908738799	18.63709862798847	20.424331492604676	18.333390173187055	15.704981904281928	30.376391869878702	12.345349912699588	22.224803082984984	21.150527942173035	40.85747973951295
FAR2	8.49867784343085	12.0837982623424	11.846620154778435	2.6966284042759945	1.4157336945813683	0.053595243508859115	1.7736400585070813	10.324298928492494	0.0051455477957980025	0.2662246329619141	8.797841659946663	4.231252004501561	4.20518764275755	10.003437835067455	3.228107247695654	0.7446511573016621
BCAS1	0.0030382272131570195	0.1134741111965125	0.026573086394059652	8.348816704446454e-4	0	0.011398039614175064	0.0053775720406226855	0.03205573795049144	8.981696658041135e-4	0	0.03267141712195042	0.023521053809139908	0.011648775502097792	0.002121265730697816	0.002262795924136825	0.013179478223110965
POU1F1	0	0	0	0	0	0	0	0	0	0	0	0.020211534990566188	0	0	0	0
CHI3L2	0	0	0	0	0.20543922330702752	0.002039199352268506	0.005849834166664213	0.0026457924258130906	0	0.002521614566510244	0.006078020519054016	0.003356233764540943	0.08477778213790907	0	0	0
SBNO2	1.7007049078729681	1.2030684294431297	9.237378277621882	6.852617036414299	6.3817347112165	7.269003961345875	5.753133087691377	6.573502357596658	5.04073445707934	9.00546082156507	7.372739758164468	9.570741060989704	8.25752361463975	7.681143777831119	8.732370960924838	9.047456856718329
PMS1	10.739097059416467	8.823157913712379	8.226287366781339	6.5238396665057925	7.338035413819794	7.444750128643164	8.899526424359658	6.024296169934077	7.66304213876448	6.08653550770664	7.49652189360869	8.94014819680241	4.346687733151646	6.210000619600159	6.306537058162792	7.3887331430604135
HMG20B	6.332188556779647	4.53473940522832	8.597835290831537	6.764558076034087	18.849757162947675	11.240088554324503	7.622404400205279	9.792047750121514	4.766932982511951	13.827412799247831	4.9737459111801945	8.566077554059671	14.530870000751806	15.854428973288876	15.92002274093974	10.568071943308023
CALCRL	1.133126147623316	0.03719700366422892	0.10403956758403592	0.010841361105958796	0.1516559708893465	0.03746671847970576	0.00571354524727472	0.023763731329749408	0.024786674003133252	0.08749442155575653	0.1396012774845651	0.0033615084873105374	0.1613423557417076	0.3489762359525835	0.5888434839208149	0.010947977899803696
TAF11	29.579922798703702	38.06491521609348	21.727516739667827	29.628459442393165	21.583264130758252	44.584745678185094	38.59350072801612	41.64662138503844	39.807859828876865	38.1454325846822	29.285246529842382	26.76146312209515	20.636180338222854	35.69110818706759	11.559179919553605	33.26505696892605
ANKS1A	5.200710637466142	10.522891027682581	3.077695912633825	7.413194244988744	7.139340526832248	9.44864046740548	11.137048635286915	16.808537389005952	7.896412711712901	8.126452457695232	6.771922038791192	11.901390611801503	4.681697376835437	9.489742768219868	3.8321358679802686	7.398957620758981
AP3D1	14.972223558387778	9.974670420418477	23.393240603292238	30.268495681778546	22.14769241738095	22.04203543849922	20.72586557170315	19.744367838435977	15.434312359827977	34.03946646952911	22.244228711241327	27.7411165945164	24.910464909367654	35.775129313632405	22.93962571409024	24.11043443536778
ZNF76	3.8432221334878682	3.2771467940380674	6.327279861077533	4.777605715521684	2.928616673760365	6.174503931370881	9.03859389791517	3.9557286148077	6.643213452876904	6.967596506594885	6.995850951452239	2.171293682728308	5.451022469805378	4.425542112210248	3.537837867693003	6.283618716806025
SLC9A3R2	0.8700580602756296	0.8441256605854721	1.2016137833569094	4.908373595873601	6.052019414730096	1.3486227315006005	5.243108662917277	1.6567215237036705	0.8423205500784109	2.3307615702491997	1.706032824568452	0.06005533933173386	17.03239441132655	3.215059411830624	11.204065359134932	8.017671168425451
NTHL1	2.824846139450752	6.601029253962593	15.442413537965695	19.25862832474864	4.7729778531345275	10.977655835223118	20.597557575093806	12.172499617138934	15.668349113105883	9.81975588259081	9.100724546504946	10.234369191091215	8.19310359106104	11.566842653325821	6.275514614904376	11.561386161821847
UHRF1BP1	4.463111619414026	3.8415629763281074	7.1702110502618845	5.998243586149118	5.029192834315367	5.623907040229778	7.298634865100582	5.6123962037931125	10.096894529067166	6.144909377409775	4.328418095862122	2.8981208299236036	3.6315151996460955	4.146998465811412	3.2952387009556174	8.500636316061836
GNAI3	2.5884143926104115	6.811913760036642	4.058827998613825	3.9055781135281133	5.613780531066823	6.672637949028553	3.8517540692545453	6.777623235734488	6.201779294315355	6.819543913388765	5.129657622903403	4.200586230959643	5.475515646050307	5.821170002573195	6.088394330279734	5.307871526714058
IPO5	46.98842676416507	36.5216397534162	28.23161788735764	41.505213651245086	29.216484356343077	49.878032752914756	35.430211020231795	41.13972056905382	73.25864508828955	19.86644904895992	36.13936860203262	58.4374046229393	46.51994154110022	38.25636388132921	67.48023773614932	47.848183833651504
OAT	29.77464103711926	20.5429345761964	9.984113649788448	31.664488724595497	26.482676337116956	14.001613423144832	30.60587796921948	23.034447777007955	13.03410221733671	19.252911380128346	10.478000799533092	13.625449270362664	21.986775442013748	16.7125463880732	29.160132620383344	37.59579149182815
WDR3	17.774629718658844	24.0164095734696	11.484723803321764	12.795010464546754	9.907485076546884	17.41293107339619	11.507115015260581	22.74706932561027	17.64233285919027	10.51676060468935	15.873956996294245	10.496742832474853	18.331906369009648	18.935074527008847	14.761120585783964	16.589518000631614
PKN2	7.525826687969741	7.785254125984516	7.217442293724524	6.9947369865688	12.831841724642828	20.463049954156077	5.364942395983286	15.999285657687166	10.080977054478486	12.970286924248224	12.918252642115014	12.453753633186968	12.424814028606473	11.975312213488614	13.910945958788844	19.157301563877944
WDR18	8.188307213541368	4.729227361500134	18.66010041936148	34.657292617232564	13.330657278000933	20.389658985515176	34.203827684049244	18.62070440592904	17.57325166048146	23.69175071928076	17.144638734597166	46.52061414928892	13.02086689751278	28.611594645594472	16.200821466920655	24.616367152463322
TRAM2	15.539477201401377	1.6685827892102991	15.804147089085578	2.9327940170694475	85.65449149923221	6.070183699579888	2.419062839407284	4.600326997057416	5.09355227558391	6.358810008824088	5.321011416213951	2.4560071071128204	30.256625348886864	13.782735200603792	45.83622423054089	7.855139991325441
NTN1	0.034892962073597864	0.07063468427691588	8.546279290147959e-4	0.02922981029839921	0	0.0010135261649165275	0.03603684472241904	0.05235691308788364	0.0042712087296280996	0	0.028171242181672003	0.10239340417698664	0	0.04349281841174122	0.008950512785460434	0.011037499627887304
GLP2R	0	0	0	0	0	0	0	0	0	0	0	0	9.220355311889784e-4	0.001504605560897495	0	0
MCM10	13.315568328448444	16.88197446390165	11.742595516388375	22.4653130881258	9.654644381856405	22.404046251745143	23.102335469025586	22.720925408142378	17.36802524356534	11.616749022277865	17.921536858246757	21.631156500058154	14.794090804737348	18.44822854366443	12.931043967736441	18.186539125654193
DGKA	2.130456792569955	0.4038516039540243	0.33698499771506063	0.2306238980771904	3.779543870789855	0.7328850797176554	0.6247012614111246	0.15549112867413611	0.209549801653188	2.3445648148196168	0.9468774483856223	0.027079809244057944	3.6601732949633776	0.6264258875589271	4.057046659708403	0.2066364380548536
ERBB3	0.008254539650482364	0.07268792725664368	0.12087641209648074	0.02018160680100301	2.294309830008613	0.08419544536459893	0.04788671543658602	0.017729075290257443	0.025227685999027107	0.6736527611291445	0.04853601210905306	0.008433600680557892	0.026855444539866127	0.03627678287092966	0.029288166687771854	0.06377248081868314
ROPN1	0.005504853467663427	0.010029249659947217	0.003199777724127902	0	0	0.0014319029461403708	0.0017517505998336984	0.0018464965621995605	0.0016273609748279046	0.007391567895965095	0.003622517195531595	0.031350777400990223	0.002993860743154111	0	0.016831499722385665	0.0021067090189942376
ANKRD44	0.9947595545783114	1.1305074059227576	1.1068843316005943	0.6253791687345236	0.4171712167809902	0.20207803354678502	1.022302213182925	0.5465760081411585	0.22420960888441607	0.8839277085950652	0.6972125052143716	0.13630615247543237	0.2718747550295668	0.46351094623803835	0.14740110698560388	0.1719703651784233
KARS	93.6896728061971	65.76671212435056	28.92299653180787	43.672122043040495	46.849922397819554	23.813870170563796	43.14335704208747	45.18733310157941	49.138828350404694	35.298907812345114	35.79247367736786	42.32327777943126	59.87779530198091	64.08854368541908	46.23330126700844	21.83232770778647
ADAT1	15.590068979699565	4.767573513784843	11.45926166289225	10.68433010424096	11.760367744714202	4.484045914573805	16.421870940354026	9.905144946262737	7.739173387974377	17.750757425783224	13.03574136634604	10.160730974104904	16.610657342722646	14.537931093546534	14.838913318304385	4.3012723783762645
PDIA5	3.106572758098576	7.6987203405154405	11.985914066706336	3.0097150837375497	4.24255300502441	4.787069884529482	2.545413380274484	5.490086639109194	4.35692951551876	4.47716757112542	4.289500295662691	6.526890429429743	7.432603974165348	8.784629133531618	5.2821911569132745	6.216097548430062
TBC1D22B	4.985679956392528	5.209195749719621	2.9754386052792574	5.057458483941712	4.5618751124907195	4.976697737396767	5.95158221879488	5.810488997073865	6.376059136131797	5.4043147452208835	3.8310165848766786	4.07852544636023	4.174126770006058	4.233248488833912	2.877414252233028	6.154448484562026
NDUFB4	32.14537626409567	58.27572190315965	45.45606481185891	44.705104454439414	30.262588357526887	28.46764325224985	40.81817119519252	33.96758411172806	31.292475885508722	38.171190163641505	25.370544397799282	54.766422242630874	29.918431104807365	32.561529613714484	21.431104209869602	44.26283488003949
SPEN	5.532010526437715	7.1032953166770545	28.582200400048976	19.166285957096633	7.0301879830056135	10.18729054051188	14.262522487077465	18.013703591777816	14.766130175906902	9.159677054451093	13.484846213201845	25.27314579684196	12.602344817676029	17.91358022334373	9.874613349028223	7.804513785610293
MYLK	21.977341860229306	0.2688026219253332	0.6522083937204445	0.673218513981997	13.437715318836696	1.2185956386022605	0.2540825951158571	0.35980689799887355	0.21339579337696463	1.2273100204350265	0.8209736801138593	2.0896207714709956	15.602580671386049	0.8505749472702219	37.052504622592245	0.771916647748111
ZC3H15	50.095276258518176	63.32620032922671	15.892947043314761	31.251208666727365	31.132846880840894	34.18170305827882	32.18910346740225	51.73299284814114	38.517704948809175	31.768870138591122	30.072036773962605	32.66721746273343	32.324293534125076	37.767407177794276	28.186939000065742	34.040196043616234
MAP2K4	8.75209218523539	6.119402280954216	2.8428864365004674	15.406754569464109	8.670566460791347	6.246311152221803	7.5775067439619	6.53725440982332	6.215416447694553	3.8726574553943576	10.544941652171925	6.260454458252045	7.374212234678397	5.90469383942532	6.760078991545921	9.761974931250762
TMEM206	13.16093717397563	10.31729976008104	11.55531931635377	16.131827193646966	9.386917013068805	19.049133447747465	9.483557902829185	12.08081048387306	12.976133155669219	16.480377361820565	20.553655113506146	14.877674135718483	7.55405214515284	19.988140172123373	11.74171692109724	22.50620574408717
SNAP91	0	4.738325108962966	5.687210410667766	16.623941056785693	0.004115933343544719	0.8360310257444985	29.724570163051094	3.0753026677467896	4.514681883327169	4.2045039263819	6.0742629076919625	5.588190318822849	0.004067437328994217	0.31213145588515806	0	3.4771779029414938
SLK	14.941128723863413	8.227806695327068	4.791010327272679	7.188921285918242	13.03833923894487	8.323126511804245	6.539262938535268	10.77826502340363	5.532227691600099	8.34974023401589	4.611737528966799	4.790716540024436	16.004074224823007	9.263007430566853	20.29595665374189	9.949660423810244
CYB5R4	2.1611158694866655	3.901997323030559	3.040403438619731	4.296238836583691	2.5455924985227303	5.537972520474953	5.094350281447912	5.246187108285007	5.729946713612918	2.2122716028490266	3.3641507858120057	6.332381615806143	1.985059853501244	2.7442028918038015	1.1787261920293752	6.242185562901236
COL17A1	0	0.04488891165376319	8.382129795484699e-4	0.003983528595311487	0.017084275729001452	0	0.00501844043568337	0.0061486403734157934	0	0.010046701226135926	0.016471979976274146	0.0048727563614318296	0.1270557698590831	0.0035015057643605105	0.04365307847930668	0.002925049584454814
GSTO2	2.1673738355199887	2.5427027533496207	0.03691897896006402	0.31664233461314467	0.037586563044998446	0.06862453732339355	0.1921520196907069	2.8559317980836334	0.04635495776878852	0.5812930628647962	2.2998777707558844	0.2693812409477082	0.023112612091469018	0.06203073298678403	0.02303442117108918	1.430016214974349
SEC61A2	2.692868605200977	6.21942814235376	3.8961839119858324	6.001525110076192	5.149367009998446	5.151693149597486	9.136576069965463	6.420241585557385	7.353544903473099	12.561008198744913	16.150992647630062	11.412382289810216	3.0336126124329867	11.848791396091247	3.4072916463223195	2.9253855020625896
PRKCQ	0.09057697590374517	0.04125537174231399	0	0.29168284516378185	0.02677623229042194	0	0	0.0025318578051646778	0.08077070112843121	0	0.6542878093200676	0.6194451511650476	0	0.3033812701029761	0.002929277365296653	0.024463753643187487
TLE2	0.06592294159902094	0.49679586104715406	4.045273288722295	0.22119866114702655	0	0.037458451060509386	2.72129656193468	0.6660666892468663	0.03647368166704936	12.0873950227114	0.579438464003423	0.04329350744431923	0.19368833654373724	0.7112598302555291	0.02083588505689676	6.080128735356556
ASB1	6.221929191666252	4.961273608817778	8.32752740345435	8.784676453674535	35.84231737812896	11.297415399701856	10.800895556078432	6.6592562577400924	9.610088621159878	15.034747311232211	16.896306528081137	6.318001852014607	18.505166769021148	15.186233415747262	11.357718816102391	8.738419232722201
FAM107B	15.594380108611155	9.070176762917274	16.31327384768566	22.89825688159789	13.17138603137709	14.184547453492605	17.91049108563119	13.095145610468832	10.023231516232851	7.274424338795985	7.513447609192007	19.963367840894026	0.9044965317807578	10.463469300133173	0.03255798439070748	31.230382533444725
ME1	0	11.714914744943872	8.305114274224135	15.058753607777179	0.006534234729705259	4.370189306595928	4.787804925348286	10.603795637664977	4.2289713365167865	4.500968179609232	9.082865191264597	0.02166066884967969	10.542423308467798	12.307192864359662	12.135315676646321	10.918767681675442
TBC1D1	5.612819272220913	3.139502587408921	2.3218153427536237	5.868337475352975	8.34494935639276	5.8901302100025745	2.1227243642625426	4.022425713686544	4.572649005443659	2.589703525287809	3.126231604790185	4.939820800286805	6.696492311647113	5.423937774176932	3.753526600919711	4.749298603064515
CDK13	2.3044352381390274	2.6642837384178697	5.656081834297279	9.474446446366553	7.362164724098005	8.807541406897586	7.279050979803866	9.503547419727488	7.7082872070284605	6.360349673613645	10.382198150812469	8.187964138746057	9.7387303709454	12.524715800675708	13.545368821926402	13.745661437465408
MTHFD2	99.04014077571098	64.31750527294577	15.947448534974212	50.955865327881305	37.39327682907904	62.30759411569077	43.44739727296975	54.27283076016272	91.78064602259344	7.779920166125619	23.891127242736296	35.1763443806999	28.343926428777678	20.187257996364075	23.493851678796048	58.98482812850512
SLC9A7	1.1588157820250564	0.921680004270464	0.025106704555755355	0.5753539008831309	6.925705385845715	1.1806056859476766	2.919354711556464	1.8808518537833543	1.5546024613593417	2.1819568016799216	2.195977274409309	0.17241210789753852	1.885614923078057	0.29977039639124103	4.118708716225047	2.2777295198435175
FOXJ2	3.771913007526236	2.212718137814796	3.366145693276451	2.557435524679273	6.16922246625053	0.8524226503327439	4.554809586150627	1.861427321960074	3.025524745028026	5.5379766007961	5.847988256879329	1.0355809706366017	5.133907081364455	3.83141220125413	6.193558905178606	0.15089515018564148
YBX1	130.64013503204347	361.4628280972966	163.68865988459493	451.0067991203026	315.3222764827444	518.683133476746	259.5211650958161	446.9908490635787	508.9307130968072	207.91616808455456	341.43095574131166	1146.3123819623156	345.80924624205375	455.43922925491404	291.56356966870953	551.0105163684116
PDE4A	NA	NA	3.5211002908395526	2.7136885334887197	1.096759694987854	1.893447247674435	4.784342251893094	3.329653354199887	1.3516608607524245	0.05159235383942154	0.3711075620433617	4.9842542865691914	0.7370336180088684	2.388062649447439	2.9164468888078465	3.7873927458458843
PPP2R5A	14.31561023767218	4.7415682039579226	4.86360044017776	0.7787461314453168	4.714325007085663	4.885165719944926	0.9152387300662448	4.056002100972963	3.590450427213852	5.823372666698247	3.629132311857737	2.2087268498480563	9.856453457822536	4.521438866145779	8.048007468949121	12.57864778230628
CTNNA2	0.003300720367206816	9.985510950846287	6.615397591699372	8.026486544796112	1.8704344525903933	1.910712174332041	13.780170324766258	11.486484529105251	5.870301586578499	5.499035618985411	4.707802826029934	3.6901776278648066	7.405652335442199e-4	0.38685880678066925	0.002510098558214266	2.597603959280451
ELAVL1	19.930322770375444	16.655241562332474	12.642903823523309	31.504415294304934	14.845049715363933	23.462882897243716	22.671286566388527	16.92577921316313	18.255166263596923	13.826571864923581	16.943931328533427	25.656881365883535	17.698104772787232	20.8698399358007	20.430430277954528	22.908910133814572
TIE1	0.0037093106587477056	0	8.149223290859639e-4	8.592253178760348e-4	0.16120771409720833	0.0030027434334415734	0	0.00124626104989806	0.005303592660436233	0.0037236570047734924	0.030803273131186977	0.0014332712715676029	0.21521155206799397	0.06364008608443163	0.038231105227022916	0
DIP2B	9.647065576960388	7.614770057168818	8.652204069006396	14.153891954479194	10.976527384483962	12.2400528138802	14.861134764960003	10.853282312490458	16.38018306576019	7.353526985436638	10.255413903099782	16.59462177612348	7.324474360507577	9.544041799334755	6.344025347772309	9.360671422628972
SMARCD1	29.471274845516714	43.31386297634308	18.091621721452913	37.28275981364822	21.376371091927073	38.820659211413904	36.605298250928314	37.73136990836813	40.154667968124265	23.826446829071163	46.783676687489255	48.14535451263718	22.549514107776965	35.23271218026819	15.637605525214532	25.620356631065924
KDM4A	4.951156956374279	9.024844683151983	4.7297446035936455	14.404157536450217	13.786587937660395	21.571329344721722	8.871803815255806	22.544244901073945	15.995574211535924	15.839070207468389	20.64402221840874	12.46875056388696	8.295212417564818	15.335638765719798	6.795367798541934	5.570050612254018
NFYC	3.529263567924517	7.220441926593629	3.981707843082015	8.773450165540925	6.556934191455067	8.199099949294752	4.826089207606506	8.62014654836302	6.546495316279438	7.052434070208221	9.755206299966067	12.463592565841088	7.3646089224605396	6.682988485895494	6.428015838498704	8.195174046334314
ZMYND12	0	0.031163789521073952	0.009071383065381005	0.08563922359905028	0.012471559302011812	0.06664548246107058	0.1077430300431224	0.029416709628396497	0.03496797006230676	0.20434304092224742	0.23639298524647678	0.018818321773153478	0.016978219572987664	0.03385469825948006	0.017233341809698863	0.15554562885440854
SLC9A3	0.15006416164591202	0.2331947380560079	0.03443432060703625	0.1484235625817487	0	0.016638878956192194	0.031218658200292407	0.244180407280973	0.03524844803004773	0.2968047995589052	0.1274171304165586	0.3461637517255641	0	0.01836138373923645	0.3761325196900166	1.0756603320455391
NGEF	0.8884385716604171	0.019501678486611378	0.009280590910931325	0.0070028100582614425	0.055771483597226286	0.21228502317449507	0.03770089212250623	0.001783341485253872	0.21535928260600778	0	0.05449850667455004	0.02648966414626243	0.4767570360107744	1.4428357458422085	0.06237590373154727	0.39288331106769153
ASPM	21.698102935122616	16.417747208538376	62.341736128171675	40.41079622905454	27.576661860506704	29.65623865351048	19.69200418727891	43.165566456105005	20.32164183993018	16.089337187942334	39.12407449670913	61.033666349926484	32.61656579521783	21.029785653471123	47.64758981276452	27.62144042776154
ELOVL1	11.492631518624938	9.085935896540253	18.871080374541897	16.665813749455225	61.28131296161812	11.675983227173463	4.836587525346054	8.086788699297482	7.674001147957853	17.16687790836192	17.981715387486847	15.042101914790985	50.8842155889197	34.556022505121035	49.85989558175292	9.42943614407349
SPI1	0.012020748171533768	0	0	0.011483533081436334	0.01446621505848614	0	0.017451133646442074	0.0036220244432424234	0	0.0211373251615809	0.012832237280774495	0.015327162107394082	0.01627808090939777	0.011903903731392499	0.004665040560006029	0.03281873997007059
ZNRD1	5.276267125876284	5.454240273401295	3.2614967870919562	3.608695728256643	2.927737580472938	4.740931027371866	3.387111868855379	3.8079721665206425	4.795680481035936	3.0787117074406467	2.9429341017508284	2.002219635482742	6.101318047628098	4.723332509825596	1.8682378251917773	1.7481910893960002
MPPED2	0	0.5389696988477553	0	0.6708582209724251	0.002786352388812983	1.9800745537144593	3.5860860125950236	0.7372739595260158	0.5808657363010485	0.0010136293761926624	0.38504000602672694	2.4564984689909384	0	0.12404912725960435	0	2.7439644305018245
CLDN18	0	0	0	0	0	0	0	0	0	0	0	0.06957599955174128	0	0.002346874447049391	0.2057408099818746	0.28100592500946553
ZBTB11	7.643048117121461	5.911475875111001	8.832301760220185	5.860955161877909	8.065573959886276	5.744938729458154	7.546633309424187	7.65681791008455	8.135348910049226	11.449289114807149	10.897423090334097	9.313039184342518	7.708438222500586	9.325672637555655	7.320379774220901	6.750734730524554
ATXN3	2.3417014433400993	2.34648019211615	0.6509130961409676	0.6656605984298657	0.706077263615768	0.8300991583694981	1.2321342109382172	1.092041145664465	0.8971257795671428	1.2503066256545583	1.042108856988674	1.1841128603647784	0.5520044457284968	0.849250242957077	0.5531593794060268	0.7993827618573879
GOLGA5	19.74930161490454	14.85192310040731	9.02952482443035	10.126177023370616	15.558209576455125	9.265789945277234	12.130934670890962	10.834835685880073	12.62115064499199	14.482242390069954	15.458067111365533	10.971550857221274	15.473035318230353	14.578672939444116	18.07987952149054	9.470852027718607
FGFR2	0.003281991022288646	2.9030151500855057	0.31106933179294055	0.3435794609878061	0	4.569815408302849	0.17577673358488305	5.054849148949314	1.9628716333993261	0.4679526702714939	1.9810121930960916	0.7198090115125482	0.005420623632475395	0.10909372678492489	0	0.9060068054261156
LRRC40	9.754162744670154	19.635796255788378	8.155348183369025	13.415065334093867	12.486378401576655	28.0385795238761	10.109829127961907	20.671876330560448	16.5828302824796	7.353062163901175	16.685910193284847	19.679521373951637	10.985639268601135	10.822974330385279	11.735979958839348	21.032539634615144
ISOC1	78.51887711899306	22.679407705797924	36.09248333594367	113.96601658241391	3.1810451460848834	8.512787145212638	10.879592357888907	18.037232936669763	17.31383940644697	8.390952121768862	12.576145747276321	17.891747901936412	9.241986241946195	64.69964074237492	6.926301569003818	29.84280281429617
EML1	1.3639344939879852	1.9423115205455743	3.9785494355323667	1.8698288516241621	3.1473103297981613	1.7820832107416273	4.6583108040313554	2.6771208607613572	4.993346361078253	3.037106015171738	2.3747885715217336	0.08006034200485944	7.077527752384819	4.279976286323278	2.1446971608905767	9.30497921431175
TRMT11	7.99329544409914	4.882023847008913	4.487333367691544	10.309109793142719	2.8622453946353077	11.66520491839361	15.402730482669025	9.433574159010174	14.026631089687427	2.8167136851083217	6.760624641971427	6.574975436790407	7.548368914160092	4.225685244181973	9.78827262673653	13.384793351146708
THUMPD1	12.192531522922783	9.855619142991712	6.632882136606908	7.677042459780013	10.22589322239825	8.259480451567972	8.352752813240523	7.528502610315202	6.977897426238658	8.468072633435245	6.256359415631106	9.077268396782234	9.235978972307336	12.12915830397966	8.459884830858218	10.431565897234922
MSANTD3	20.620010060479053	12.877676803377373	10.935701918000518	8.315990970059957	19.476351166338194	10.787463988636846	9.921359369186934	4.988900735483505	14.143603700435749	9.101168729906117	11.009879681642937	8.233256481723812	14.446667402317303	13.725857977688333	11.70571897705366	10.364490712797611
KIF26A	7.951628834889174	4.372930991162563	38.074545774023385	36.89957007727521	0.0241390534955647	29.78242544493828	65.30868220248195	7.892350349403356	19.25892317164189	22.507139784507828	25.62009970024269	37.37852680533863	0.017388856898488084	15.481769098531693	0.018399135633363053	30.594848769603935
ATG2B	3.6339887033571623	2.952790917243475	6.259873456510066	7.114521204482605	4.774846100166106	4.6091630806439445	9.319637571419745	5.156058322217035	4.525332984463262	4.916165215475266	5.885029167117895	6.592691870762616	3.793239335160346	5.135728439315493	3.8970048620282984	2.9431608339577573
ARFGEF1	5.280489996047481	4.857360862817347	7.039986614192949	7.949264376974196	8.344642623453627	7.205739148451328	6.975430746942202	8.0903154435862	6.550904826057237	8.585658828395665	7.477065791888056	5.824598760334959	7.42228476471213	7.19472939554377	8.72762532150968	8.110030593815818
ZFAT	1.0507268444444564	0.8884236144556682	0.938781284466261	1.085731751898074	0.8627954596129659	1.4288060546741737	0.9731853255753627	1.4452284480216602	1.7566933369611246	1.2376439261970946	1.515095225686357	1.5143413232403993	0.9925439855046595	2.5113386071643897	0.9759456743026844	1.1061201369980216
MTFR1	7.479008798861413	7.317094858030255	3.7509913217459383	3.6313718543482545	4.6813769893517225	7.6211511408168	2.9596219463010573	6.150499632346078	7.130264414749848	1.9047557019578827	2.4268184443915217	5.973051609070845	5.362912394658562	4.441588494450256	4.975895387123353	6.4304262321881165
STAG3	0.05795392745404488	0.07918935680468635	0.10554931863799107	0.24696506036021654	0.048702388269799946	0.09274630578078902	0.6881141457179677	0.07976234499546142	0.0795284744596589	0.06577565842150063	0.11060872302057193	1.3489523850605156	0.045087324010706434	0.062051586713317154	0.18581855336646233	0.9156905607358887
FECH	8.950925626027576	2.7997247241556895	3.240657599988407	10.072020898102098	6.8094249301785	9.199714952122452	12.873914172340134	5.622888149004167	3.896125855024975	7.88267851301291	7.040916487146683	3.5938038231458176	7.642838901478073	7.070485511251364	7.49634198286299	13.824512434983896
MYO9A	3.0391001054045788	1.161792821410297	2.6518159702070894	2.379708830390314	4.758139962656516	2.697463839272394	3.6718931807615567	2.6929944692714867	2.227311139066032	5.289140208309136	2.9090735419379863	1.7261662556283666	2.6384967453666994	2.703215531848549	3.2517432579616146	1.9918004937932898
DDX3Y	36.65418230087331	0.07525619312143261	0.003145316901694665	0.00219344643292472	0.004132290178897554	17.18942412581835	0.009274859167088468	0.0013060244986177365	9.449652297741926	0.004018313305791167	11.862321926253042	21.56986819617039	0.0013848211576881445	0.5970671207461562	0	33.69763461191653
PFKP	18.58826467241913	8.611266526219595	18.254581389421663	29.475342629383416	107.70513487315652	34.282466663341395	57.81928457401442	21.125629914739807	18.098859286450384	3.4533502624524357	11.293806642999161	19.619561469783708	35.971695543973134	40.07357127815314	41.517055435940804	33.902058653173704
IDI1	21.654020828261316	26.598075600061616	16.423872057916707	11.890861205568573	20.789946759818843	27.971858313777144	22.8793496339412	28.6175051744771	15.25502599190017	27.15837914201836	16.245440590833397	19.166921788868205	16.220038976178515	25.29345650937101	13.443241606130481	20.828022017375204
SP100	3.4278030054851953	0.00961769137476472	0.0020247325389745117	0.0015987596941214913	4.98668049763604	0.007351563107554067	0.012586207192063416	6.611564010158198e-4	0.00911261052254272	0.005614900263537744	0.021379700479673216	0	5.555214149634857	1.739850035034311	4.371593314722068	0.0038221709875385936
KLF6	65.4001287131	5.871610245329342	16.263989172629003	5.4235820558352605	19.08829083055419	8.459578653407922	5.311591872428112	5.6122319435470125	4.829889085675125	4.512435318617716	2.651477168086467	6.60186618495478	32.93297924812156	16.066441367718276	35.704214096853605	8.276741550834952
PLPP1	32.21010102587071	3.629655423444153	3.66897037276608	5.553013985844011	19.21681499747913	6.356204181045172	2.9764138485531637	2.4732667807862403	3.9527046310734115	3.336866085105204	2.956235200081805	2.0189120918310364	10.96301465659955	7.907591772719488	6.676121725254382	2.902802946282655
NEO1	17.513877012456216	1.088672154097569	0.4632329430159212	7.624340771570609	14.576265011722704	27.171909065578653	17.66074852650703	0.5859281398242097	11.776095398455999	9.672917968947885	12.31014189845134	6.665934752273117	10.442457901501646	18.046650873002765	4.065208771413283	15.90279362879533
TRAM1	28.06182407497859	19.9632323732335	28.00687139438671	8.853102495921357	53.433365822868296	16.912852300756974	10.836530119077446	18.201427355898275	25.571915978046423	17.823991373948438	13.312394915350495	19.056785152339664	36.08497198853963	29.514673688286354	63.445057878445766	30.304058112554362
PHKA1	7.6571124685505625	5.0307190117113825	6.842024387378179	6.214682101877949	4.668330836720938	0.0052243498917184635	5.680822907465418	4.821155462678562	5.164282398101889	6.036671174901059	5.400514718440718	0.05913265749155354	3.6248081516236903	4.465034542902425	4.779829247667527	8.282683676646332
TNFRSF1A	13.842022081954454	2.4494582939147045	0.16638154090436041	5.702115020345348	23.292167380944935	5.596858859038595	0.23674544977483183	5.552051381486501	2.4366291591926665	0.7125966100271676	13.114221995225426	0.8866468473982235	34.91158144111198	26.415552615491922	23.469080568076645	6.945284302316118
CACNB1	2.849100244764327	1.2545917243702354	2.013101850280484	5.77533460675845	3.5291688894992688	2.8599096916477875	7.341242265970008	3.5708585172870464	3.2568417813693284	6.95823369146964	2.613226644447208	2.493551856666846	2.1000146780977116	3.3141135524109537	1.3369863531469868	1.632737718741512
EVI5	2.482284497421723	1.8204796837736599	0.8721941354603051	2.3643303623247425	7.450126554953517	2.9307528710294624	0.9392696589564707	2.382808274244549	1.579260047791876	2.557722667855975	2.301005207490313	1.959958220969747	3.0102480058498275	2.679589891304436	4.203671312054357	5.081343597378506
STOML1	0.3377004944827192	0.49393623024049854	3.272223260105212	1.9001311378911916	0.5897882357232102	0.657927014942696	2.83441712561988	1.0171124594208862	0.6453863004487611	1.3992752490517124	1.1425192149241037	0.9175647530996747	3.155890451290358	0.8115470017612438	3.1860832977399802	1.1324756055110878
PKM	299.3535808948374	228.25513134467448	153.45236452077168	112.22736344789708	374.84804692686515	302.5251824467051	117.04960922950102	152.3865061956824	189.67581642120962	87.15826548565042	115.076865449132	135.26080227263785	336.0235684946062	271.4149542785064	252.9295387742505	153.22820380521347
DHX29	15.838961070425793	11.249370563890173	14.386222487353526	14.245363179568276	16.17993347965332	13.457945614854605	15.503791665507867	14.142890665451853	9.750538386217883	9.025452430613356	11.264329918555955	13.751114250658343	13.201877571484319	12.439409770811	13.759436341657812	11.522945821382457
DNTTIP2	10.867384726160886	18.114613822256537	5.598455326510017	10.156284209279772	13.463188047518942	21.026072203680503	6.252609480180278	13.79376413227036	11.566728048978838	10.870213277092187	14.902549436234334	13.206673413787207	17.342811224934593	20.083348001631055	14.607324919826457	20.02954244173636
METTL22	3.4742161310685216	2.7585843659716343	4.610511943373312	2.800338759566302	3.7265103547464555	4.68260446225511	4.072056969536102	5.467471856784322	3.182214778468094	3.5752617789572594	4.465772221706329	2.940444209237051	2.1661662248706843	5.123028241540995	1.5942657706847938	2.4959572493674385
TP53BP1	15.342592312120969	9.43145666243451	11.314192311831329	11.48675985704316	12.244512836848527	24.257448671792734	17.1629572369748	18.709200012569102	16.094007336621754	23.191026461074326	17.348908013258797	7.203406199026061	9.048985013421527	13.72964619684014	7.384721789134006	8.863004603909788
TRO	9.009971373358528	7.2326719417843535	14.22760991224614	12.56789888645657	7.659472508426309	14.977709966293485	19.886211342519992	18.30041108788966	25.12202391966437	38.109776031835736	28.851339744536848	10.51503433678521	4.927908144640389	17.611110246100086	6.904458655104077	9.481869622784508
RRP15	17.488900597775515	16.118400939205735	5.641460659976861	9.172374289155702	5.694388396347393	15.603594944573132	6.3099936480619645	12.240245973021626	8.741072899856686	4.6317421390221245	7.593637351541069	14.480522665859432	8.13491884729362	7.7099082720716705	13.518488319789327	17.679456236608594
RHOA	288.43506132953974	170.8456703092705	78.47266333705922	102.86316148226673	92.47216722020589	136.11248811862055	103.98799707799148	117.17880439099704	98.22658650301211	49.50869146600481	103.76624013857922	123.44273219975273	182.68003560365327	67.52901057868328	154.926466967478	165.71417589838597
DHX8	22.081019292773284	8.796347533415037	9.12153063897584	14.980670383882751	12.319238096264236	29.54809419380056	12.184623160670032	17.128823667908108	35.029024416918276	19.807320552375863	21.68281188494886	NA	12.17384037056915	14.817321632764111	NA	NA
PMS2P4	2.386901854643569	5.4761129102979105	1.3056966125314737	1.7852434361496834	1.9339693536930758	1.349732546749664	2.220060405071582	2.623982062406006	1.4519332482233118	1.3295621801688693	3.4141816335759647	1.0166962755062139	2.0696668503471085	1.161266829510785	1.144530514265444	1.7380428927066225
PRKCZ	0.3005843146097482	0.5682420365810795	0.8580141706138644	9.283230114777197	0	0.00783899502016303	3.234618810914811	0.016189121701892437	2.582736645468487	0.020098639232419554	1.6134066881439415	1.4248816862454219	0.05283556360704518	0.02359068887709272	0.008745821376145418	0.8832174776913594
ZFY	3.3432757227419123	0	0	0	0.0011252972515819885	1.4796569366341108	0	0.0013558835847781025	1.2622180309238835	0	1.5453181801589555	3.103279278844888	0	0.07058219481168752	0	3.339927816311877
IARS2	83.83337218928635	43.065719312481555	58.1975385954918	45.26086201688357	45.56308809378206	40.96274824019271	26.339298747609163	47.83991874872736	38.24047910493455	60.54321479950556	75.63690738348816	39.13974069372841	72.52320077749351	81.92856255707308	107.10863358638377	72.85717189760365
SYT1	35.64223140788342	22.528415144702976	70.48503588026064	72.44229864722593	8.696060661711636	36.91612772233916	65.46475629520697	9.769087031519096	25.27227283182469	36.715932473834066	38.40299524388961	25.235613126639365	4.166549932595534	30.172660806172896	14.055775047777432	67.71804649024145
NAV3	0.383984051304051	0.0017062867134975722	0.0011913140302933548	0.023344595300895332	9.619996901390905	0.0151571650996806	0.01622935066098918	0.0013359583532033545	0.03592839031043135	0.006873312525854396	0.12305591383170113	0.11275698709875394	3.6197759654109767	1.097522080686649	12.310185254136218	0.02437123106233155
IDH3G	10.682507522037623	23.364859072161128	25.70133804951361	18.531830276293505	11.51059824436307	12.188297678840081	20.241513091915667	19.716214525245103	14.148979064653709	15.391990558261096	16.241110339963413	20.656613769728665	18.228858824173912	9.815595492484475	12.18490272177231	12.064306614992727
ROGDI	1.762506706315986	4.404493534342565	4.184271306071487	3.758688079702528	2.1421093436426855	4.222431904214522	5.6737200195968205	9.045620543406894	3.19447032066444	24.920068663311604	7.286990044971017	4.43831071086943	2.5775653383916586	3.132994082570019	2.7088003314539577	4.408511474087543
PDZD4	2.331828537786148	7.238879520798295	15.837160094712843	25.89324290112842	0.011768291572087097	28.47376829575027	50.266925444587464	16.37779478600371	26.16939095891609	18.173478537832395	29.56589082651404	2.9569875490546687	0.012573069005863144	4.865851003507265	0.06108745498898489	26.725924571931696
ATP2B3	0.5215830393908589	0.49016992594064046	1.0963289270322756	9.462943216767064	0.0548500320633105	9.06975161931146	9.210756915630817	1.7051308712485325	5.449685858814079	8.293110781629707	9.613390038666767	0.3598232762157827	0.11290059552032126	1.8931281248373184	0	4.812816268547104
ROCK1	9.121960216845277	5.144923573749817	3.7143373381454197	8.142665656737144	14.31934333386915	9.550346871467044	7.822892440489504	8.692431679493488	8.54212584096811	9.38438216127867	7.069329505671225	7.173368393967359	13.547696641136199	8.543092420278564	16.379569528538667	10.030852648093457
CBFB	38.626924884109364	20.099230750209436	18.084460203325396	24.36649913426333	16.70484131396769	15.096012464952567	20.795394396102534	22.77241425212643	13.735122604740832	16.17863892952367	14.876318982589545	10.890275935877153	28.29605417501117	12.615137780949965	31.20183260445518	28.020694686757047
PDK3	1.1669428393176347	2.5739841735156013	2.1806622634077435	1.9697498594394383	0	2.652901991584007	1.643471936331724	2.7395919647002702	3.475488832507139	1.414995587962076	1.9960436389059621	1.710700379889004	1.0952106578821272	1.632019866723135	0.48594262456309356	1.9126310586479738
HYAL2	5.181208925021035	4.4891928713130484	10.429026826931553	11.47346550344386	3.6258298019379076	14.73600149419898	15.437565563701256	6.013709497159516	9.20296352934614	7.219172579541796	20.54742246153007	8.643715645859785	12.94095837876443	9.545246389109515	12.448898043180783	14.329561300364697
HDAC4	1.4083851339726094	1.2151709875797045	4.610224541780967	2.677681410892735	1.5243573506523778	2.185398497130534	4.85045758482967	2.4655754729956714	2.6436508778996584	3.2601509246935967	2.792623623718976	2.755191739927377	1.3791317298201742	2.2891831815252717	1.246453577824095	2.8244091595487193
RASSF1	3.9842105621702366	4.189190079451518	5.6289587348651	6.7485081668944416	3.7429048639564733	5.241648303981698	7.900022238818996	3.2426429941719044	4.0160133773959	3.3074967396113144	7.489473987199885	5.188150135827254	6.985352210798896	3.132620330622073	12.107021680128893	4.34183808155478
FGFR3	3.8732571400602387	0.6262198942995014	0.22509199552027617	0.7916468161804922	0	3.758614410786379	0.4989414265215057	0.49525793861692463	1.9419559566398308	0.8965946618631854	1.1749182931071847	0.7901035446119902	1.032500199920594	3.2013555162190985	1.3800675817053123	5.299082994359734
IFI35	4.311128922798251	0.1377967054140138	0.2949986313833746	0.03156119091530714	13.412966372536921	0.1573476702950797	0.060811353644300105	0.33585614784846995	0.057310403029087645	4.090832528613798	0.019880351094796127	0.12487218722257598	5.380982293067357	3.179242145492844	2.5314967945445668	1.2853572844543688
HEATR6	24.497966228697948	8.042255046956917	7.00588255209538	11.98263472482504	13.777463643691902	17.349564352890585	9.63952618729792	13.576229499858199	23.88945183047454	14.514782603135831	12.544280773813707	11.594826634317455	10.92720887647444	7.860474538838078	10.627500361876084	15.771510179056886
COASY	28.707663382432596	15.710909139179282	30.693870402243785	18.63977435878027	31.145735516330493	33.95608555926364	14.584341320633172	17.602741075900436	5.965348989983579	34.97200069759228	19.786161006833787	12.318761430774703	21.801448015313024	26.87896923689282	18.025010832336022	28.74362059453071
PLEKHH3	3.6351012768615782	2.7170308535350327	17.01295061573935	7.603315594679045	5.003217981882676	6.072805819976685	9.980352971448514	13.029263681439119	3.4810080208977876	14.162767386953304	6.513888737485263	0.5550731653859897	5.110811082711463	4.508014792266777	5.604461681727259	15.15331760362887
MEF2A	17.375530614278482	6.867162655139609	6.4140977966099415	7.69738954573259	13.672010907957688	7.071016965787684	10.538701583456236	7.46765587107679	6.385814640354044	13.03011998199905	6.135869206246292	4.233772233212578	9.414935437112337	7.863667682152782	13.127153660752438	9.787606527164405
OTUD5	6.757802253813385	11.864163986861042	10.169183843980854	11.77646921103774	17.006421373051964	13.581039976855987	11.37536062469699	12.248220113455902	10.449086720347765	19.46258684382983	14.585157352658737	9.679754537336947	17.49076051822585	28.493456526341795	16.585164564374473	11.91086154574665
TFE3	9.447050841718937	5.525346548929904	5.618591398883284	7.310074273778514	20.668448311368543	8.978932466855433	8.590898384589854	6.552787243842518	5.348199118089966	11.266387811324426	7.954022115609522	4.3749278475506435	18.336859764415042	20.174936103508394	20.26288982911538	7.640774687260899
TBC1D25	2.1760494212091444	3.5075214419661997	4.011219486610344	5.935130997311184	5.1632184948695174	4.357640370799364	6.5003466130782	4.717002025807491	3.8434312052515116	5.372941866018909	4.495836081246396	3.1614112451254486	4.654100277571024	8.932492812362108	4.077373800254148	4.0625206771228735
ACSL4	11.71628126515697	7.3566023674407885	10.189100385898044	12.288310745550053	39.95054555061609	6.33567909683288	10.244233868364912	5.650430909188054	4.9838903538204	4.823828430563159	13.5813425737925	6.1204852753359695	15.18060917515426	7.466219899811409	31.834650821033414	7.434872963526913
INPP5A	5.953324560144025	3.1569443876781547	3.4635703800659376	5.779901968691411	16.069952206385675	6.474518880173592	7.305029076983085	3.03246063143705	3.988758366136592	6.232530958406312	3.5700875574094444	2.2161132408145825	7.600129246185205	7.934411750370299	4.783401999639213	9.36609938583696
GPKOW	8.790327978652213	17.053547392830108	10.150340564983285	11.908150823476568	11.015937007417724	13.523861343348546	15.957289902318706	16.229413140203462	18.952003460218663	14.490266368965248	14.23328590523125	9.416048095073037	18.643248491744814	24.337886599626536	15.317653720188705	8.185006214504593
GRIPAP1	6.918487928814075	10.458688026982893	11.03232554642201	9.713823185247517	9.662891243739006	13.614698342472202	17.668332652320462	13.43382218178837	14.05817294429226	21.50965846021008	19.70518673305269	8.369116312256025	11.19100966729365	16.517166734033097	6.8266120950329086	6.9725774653389845
FTSJ1	13.55257739143585	18.877432949685616	18.812943229151227	22.063331801362033	26.0642794057771	20.622189194334272	23.677455508498138	20.430198329391263	21.366161385328216	14.22735385878147	17.77488552824108	16.266827675314435	22.07828536764058	19.532077226456753	19.21550054792507	14.069819223869315
PRR11	39.76300566865456	21.506612354066622	19.72089635628327	34.132597158060975	24.499577984818245	24.589084335098782	17.278056206093606	38.21022347369493	36.49202750789977	11.094310005004818	21.696393049777907	24.13656017325555	42.57856033243645	12.052386229396767	24.84151948980995	22.086947185974886
REEP1	0.07657829343213488	1.790473253780567	0.2700329003157888	10.246768995682265	0.005239386231446006	4.416976828905624	10.484184297183173	2.760557009964706	6.41968596802716	3.116530521483689	4.368520766384128	1.7125293111781537	0.006926987353663181	0.6888024115850601	0.005237029062014224	4.445409866066543
ATP11A	4.759396977865145	2.859024098412247	13.773271641160491	1.5057282826432747	1.6870871859081267	6.661906741569705	6.6103417632764305	9.428408133037411	12.069173044010718	5.457783903375615	7.811745404812209	9.70836138173675	4.0602806139026075	12.183640880893513	4.786515353085072	11.906460826053497
POLR1A	12.151230062977787	4.449432582050013	10.66952972987725	15.344134154142276	11.445265882751924	19.024291479824033	15.940086209270506	8.439192915980472	20.245823501248776	13.494558584938348	18.23012625250992	14.220458638602057	9.162238953461118	17.049122153316244	8.112351164694516	11.388017244929637
LAPTM4A	111.14698662570201	88.64592339264802	100.5045476365268	56.74990775354235	83.50145986291218	65.88525760743666	62.66059282156446	85.2568696181663	48.23560294162871	92.59619454471968	70.2193254028683	138.431907380241	79.99014417303087	62.160762580516106	92.36173635485139	108.27291304896389
TTC7A	1.3128247492279075	0.9340108906154522	2.488914379317454	1.9177303817011233	4.471406211582845	0.9056718716996105	2.0880853599342126	1.7937108901989363	1.7208970636148884	5.464576018312031	2.9544006971543566	0.6079210457791748	3.9805389042136166	1.9137342457440485	3.001664975688315	1.3971246845458087
IP6K2	17.640492827165275	22.055834019464562	8.548280470986029	19.823736765626712	8.404730619435695	18.212997175041004	24.488397437377504	25.313525918177884	17.452983569760207	11.928952728977235	25.686811669734205	22.490392889296288	11.820268399631395	9.55156809104558	9.266277966173105	15.243215741439133
STON1-GTF2A1L	0	0	0	0.001339463036297666	0	0	0	0.002030248263403385	0.0016805627885797382	0	0	0	0.020356491024070323	0.0021206038319868743	0	0
SRBD1	6.985551026581183	5.2632150403754085	3.5437876777808306	4.732973834283424	3.2155518565300407	5.066067499753047	5.509151093979551	4.601649784824342	6.077015911455159	3.890453994577133	5.911300111487566	6.295307512338168	4.504467837817995	4.41050732651641	5.116426126050211	3.675002796632319
KIF2A	18.197350521238675	17.146292188797325	12.691084982040604	24.041713638416912	15.665871694180021	22.214122850873938	30.013582336155896	25.066958062154963	20.943691081065733	25.77249631856388	20.91112430513772	19.64330827407971	15.126068885132163	21.295196782673404	12.504863408500746	21.84491775965201
RASGRP2	0.061318855934179885	0.2234326921284099	0.012448673429241115	0.27716333180361863	0.0011558749452263704	0.9253935673514013	4.906544642479536	1.3589134076620961	1.3347169083975257	0.2705601301916772	1.4511599470553562	0.03964035578322411	0	0.06004789044598537	0.029565138501635925	1.6052691286213405
PSME4	19.615293073204384	12.407209653728058	8.508303415972804	16.147668594598493	15.588073689340161	21.624336230399493	15.121488759545448	19.729963376281166	18.008052010358355	11.632142033418777	25.369332788325394	16.468271414396384	15.43646704697983	24.03448110826439	13.48172572050645	14.129108879592696
IFT80	4.478874739802513	6.7680223992303565	4.982257818334184	2.3754999683915576	3.342874601066043	2.624451731847825	2.961519679952601	7.381986155656307	2.939024166860114	12.36281772177179	5.5622172422939755	3.5958076638416148	3.1232822354393543	2.227973450041567	1.7970725700676602	2.6389487463359718
SIRT2	2.693284937289985	4.903234736586209	5.91337705312635	6.353865601681611	4.165819224448424	4.371005207020266	6.029224094375965	6.996347557236402	5.623425363951881	7.523764247141073	2.8592719219798277	6.405990680187792	5.079509116767835	5.302389752818277	4.489699762135348	3.7318579371706826
ERLEC1	25.05323800987063	13.97649070059082	9.507756709333286	12.510043963107833	28.122990173402723	10.813303593476368	15.24072878614304	14.297850436311494	15.325438381706263	32.2153710042273	39.44384439420966	12.849628304193804	34.773052252563886	27.147920312984425	54.05328296003515	15.205611381219942
PPP2R5B	2.4278763015310427	2.353264931147455	3.0550274666431276	9.452410852676504	3.9170936217508365	5.0931634700199515	8.295561285433733	5.876192784810656	1.9487464668931902	15.434289856036896	7.9512663367919325	2.7509577288355684	3.4556827647048203	6.8654451098475295	4.162579884634315	3.193647259839321
PYGM	0.16018201782033076	1.6294085699677878	0.06040090873729874	0.06030191583312645	0.03030316195002893	0.07321820861837286	0.26673931527017736	1.0582627252642458	0.22709843745802258	0.2830156727391627	0.6275676769115525	0.11743673986273884	0.03513286047303217	0.16428923059219558	0.02108022937195259	0.16908140879578978
PAGE1	0	15.298867021108105	0	0.020554410087999603	0	0.16746382211157884	0.014492634270044047	0.13019322561447144	0.009980304980924152	0	0	0.5746733056220462	29.87702139458605	0.12566042701455837	0.028441492685931574	0.04389764033854142
PITX1	0	0.2962008640853964	0.03877902783537461	12.452710182642907	0.004022560977403885	5.959002816856465	22.150853444882266	0.002134425683015828	0.47080995328170633	0	0.004946335129397366	6.262093944584508	0.12332423199130019	0.27531552508018997	0.008024840886823276	27.374621620289048
TRPC7	0	0	0	0.003611713832252544	0	0	0.008625170248082304	0	0	0.002608703295651885	0.005713282621616127	0.006484492353543466	0	0	0.005938333637721976	0.0029884180055937096
MAST4	1.0033110293973961	0.2145958720594948	1.0537485299821578	0.2620492674534105	0.9833920145589731	0.6061570319602915	0.6037667029612395	0.7604714841187684	0.3792401475256451	2.2130515355633835	0.7987633320639776	0.6657050182775457	1.5205245391492133	1.9045373979682674	1.8067135122347247	0.5027784708958805
ADGRF5	0	0	8.203142963761566e-4	0	0.05111172654798685	0	0	0	0	0	0.0013809498187380871	0	0.061197346683670634	0.0013693041886543818	0	0
SDK2	0.16631900337308944	0.7840520807885811	0.8152258462728709	0.040728555780382945	0.00336015191088478	1.0214897150273623	0.7533010230753792	1.418010601432428	2.9505216103858665	1.3931893185188908	10.556794423711041	0.05021374517531357	0.04524119144049073	6.5068816325355145	0.012867839672900297	0.215205620441095
ADAM7	0	0	0	0.002975420135214168	0.002774712428950993	0	0	0	0.0029609202820943844	0	0	0.004606983748836927	0	0.0015259788824343702	0	0
NUP133	24.605081836686498	22.443709207447508	15.10951495967333	21.599936421973023	12.978328295943637	24.89090432820539	18.175228801431768	23.908877637598398	20.183208749183823	18.506182271669974	29.19038171186634	24.268707295365903	17.45243109087286	22.240461855465433	26.4548615416885	28.98324441053252
NUCKS1	177.74094094257126	127.18528183700684	66.6857201333993	134.88636758107458	75.49915031308683	155.60939633048426	98.97876702725848	120.68798227815168	102.28316455667095	64.60848178409539	109.70775579203335	101.1819827523119	141.96335733522014	129.47217451097967	169.5648714848703	215.36121696297732
VPS35	29.105092935685736	14.022418133205411	8.708987519791988	14.986795157865535	19.511138983973886	16.24655685280494	17.006320279187648	17.326220839390867	25.11500317326113	18.688851793493793	10.84359646617227	15.321631873788316	13.953382308269664	15.5992187184631	15.307084966324286	15.67376929309474
DNAJA2	32.86318132891977	24.559716103298737	11.344984530218456	14.686387714186788	15.65290310557384	15.821921139392751	14.806841926294224	21.410817389897353	21.547709997645004	13.784849010290847	12.406136026376306	17.874675662743417	14.65830947245267	18.458716563840927	14.06786035228719	17.513995108497618
BCL3	0.9967663438577948	0.45400020971974386	3.4421015377546564	1.153458956193914	0.10136271515462439	0.010190943727570106	0.07586569315086723	0.30187336575239304	0.24204367431020257	0.4005658497703162	0.3039875335802441	0.02889303603895934	1.560170112726594	4.153580308312042	1.6263084167677948	0.3668444426912334
KCNAB2	0.14086743341858418	1.2737210184870913	2.0580360105508118	5.483565794425818	0.2949427050159039	0.46187437891477606	2.0519698580719763	4.321398788300202	1.0105504160727876	2.914606428587252	1.2555897451997171	0.8775356363256577	0.8814993757061144	0.28648850000894244	0.4932303705453211	0.843984301011542
ABCC9	0	0.2555049778425035	0.9093866820246331	9.902986015602922e-4	0.810010582670693	0.22489942356300832	0.0067496563067747355	0.10599565247378614	0.004110990664601126	0.04104388577637634	0.9969976494331898	0.04051550191735194	0.02317575820432093	0	0.0032900766592156893	0.006664952164763432
GAL	75.45456915497451	48.954549710718865	11.218853967245426	52.18516955272747	0.022308248601879306	25.616720171646033	48.496859775531306	40.85573986642094	101.71605553273058	13.157231689678452	50.23353157493573	81.39614369605455	0.03521947634846107	83.78890528910672	0.014548917412418844	139.3114046630061
CLEC2D	1.1800727863519929	0.6124143920319631	0.9175063497994624	0.4382845148731263	0.7486216830033539	0.39152991332557396	0.7674501185564344	0.01148958306101825	0.3404663823863887	0.6814736889349413	1.2188251953115243	0.5749442449460522	0.2798767715915877	0.3330118956429009	0.1945231761516793	0.14760158020848427
FUNDC1	16.699334291222304	31.325583387752182	8.16427587662009	10.024686931600087	9.677571158174732	7.393902418924602	8.578973646468189	11.5294094519726	10.851792311696164	10.96794570602508	10.295302356502631	6.885582363691428	15.966734762374573	15.279470426218417	11.356190960150835	10.422695279103571
MAOB	0	0.14086678745173534	0	0.40937643760873027	0.007900287281598068	0.006886081370498668	0.03020435502759486	0.014230921921584072	0.009630771056057762	0.7668240878973839	2.6425872531017083	0.010969179661085557	0.05068279465752951	0.9115737151023615	0	0.04434404185174078
RORA	0.44561082241118044	0.2848146652240876	0.6131810913325044	0.43956384825556205	0.1292225079420302	0.15761846889406544	1.0303771066074048	0.47001959796171183	0.3638433421333736	1.0730854970951103	0.13259158969573975	2.0340315656860817	0.041390318373725796	2.277412053870667	0.09581618713712649	0.19433872063545604
DRD4	0.06735525515749048	0.015339251849573977	0.13988971230871322	0.27592953979699747	0.5507071467068555	0.5086139699148018	1.370576017045519	0	0.1851909206661177	1.0510344621243193	2.2080991318277925	0.33757856481343285	0.486439033411876	2.369858454348514	0.4348554226314096	0.6900562167435608
TGFBR3	1.0091037580135676	0.7343347143460618	0.40523617092482417	0.15026100478238927	2.3316727753513162	0.8556131051507667	0.0913689839276441	1.1502343328516274	0.22762548950964	0.15411139040400135	1.2297975266215146	0.18929985463480858	0.7445482465301339	0.5845838789466896	0.02478457919706372	1.0532452558389196
NA	NA	NA	NA	NA	NA	NA	NA	NA	NA	NA	NA	NA	NA	NA	NA	NA
PLA2G10	0	0	0	0.006123961786971207	0.005573044721768503	0.005796897410987631	0.007091764525133198	0	0.006466251446381178	0.008705193481092503	0.030970732830877336	0.21347937263490835	0	0	0.025246609635875016	0.035829064279847944
HES2	0.004599764743277854	0	0	0.003591702790157558	0	0.020902406181320967	0.015085784791496522	0	0.001359795983775194	0.0032181782580190748	0.0015134578037184893	0.0035488507090340425	0.008993139490517683	0	0	0
ATP1B3	64.74804441670332	74.22743098744029	117.08967841604962	39.01383402465251	55.35578154681739	42.26662590176927	44.57118322278504	60.34470429037034	36.71991653391387	33.124718706054026	41.0049583155703	59.635532980596054	48.75753046667899	68.82230266864495	71.61942975233717	80.27261677930964
NEDD4	7.759555031112361	2.3570067044231426	6.761908893962987	0.4820804778177167	46.237110850105815	3.083174254618327	0.9460897324469074	3.06954983857577	2.194006250170125	3.3596847594293577	1.9039927223847692	0.8029939431326163	9.89163209707524	3.5845252155591245	15.38928041593441	2.8979793447950826
PIGB	4.413467182149738	1.5962007913215863	1.9342200039724302	1.0881529883090129	3.4183695605084243	2.133645557317821	1.084425161116021	1.640718243317001	0.8611230060838184	2.3442240828927274	1.6154546496672029	1.143833096666043	2.8519845555395698	1.8490949747901018	3.0238017021927317	1.7071751256739454
MAPK6	39.87621872992602	26.57369535369688	10.383293300009464	17.54558122422826	19.51866180795648	29.98344082358496	16.21018917469691	24.15581425719719	14.983166240342241	16.664417867568826	13.749430460708053	23.468549081925936	19.471817341375292	20.087807865340874	18.762052878883424	37.752654116746754
GNB5	2.260483529693743	0.8499008732467721	0.5885737516579636	2.567775211224877	2.342602044376547	0.6714542084256704	2.987053556074362	0.9639135593689392	1.437670378933182	3.9566560467168865	1.449950949235495	0.7109685054898518	2.5969043428990752	1.8820172189475508	2.3130073985477986	1.6322028344922161
RAB27A	2.765409267067784	1.568901854889605	3.5721419631527795	0.4628738175810907	5.413733589484136	2.2825030859195605	0.8985920451987529	2.0192147862623075	1.646189401003371	3.71904540988436	0.8623364180166853	1.0599327884604635	3.283910244393898	2.34291289855537	2.278407104424403	1.6725866081986767
HDHD5	8.777381790588665	16.060293022972218	15.526302453573082	21.789280895020102	4.945572007639169	16.991824211991915	22.471649665817747	25.724325849474102	26.508719764408003	0.016519159088314233	12.81902523207106	15.90058191686353	10.442349412579308	8.481411526728934	5.535139202530979	16.206327680696546
UFD1	13.131234038934874	15.198428653821749	9.706055694036563	6.658710632116191	8.11958829062031	6.731224987735869	7.877049878856507	13.287388931527447	8.463335775320243	6.930710232949859	8.72004588628857	10.18251856846318	9.270447162808692	16.782932433953345	4.588265103561771	3.233016566552303
LRP6	10.822415564342556	5.720282023570911	11.709575354923059	9.829663878774593	7.376877804559742	11.357505975175247	13.369015792709547	10.90149185910074	13.463598855885527	10.955260220250743	20.87042566203858	11.250743628487529	6.82439812122677	10.495975735082771	10.54276690302175	10.11917522028288
GUCY2C	0	0	0.0026119655594452683	0	0	0	0.0018947592075768856	0	0	0.00431499064437407	0	0	0.0013359250741574568	0	0.0022172908109868387	0
SCT	0	0	0	0.015714902398530538	0.16880461339505215	0.05408038014939639	0.07034965754265438	0	0.02008857072205594	0.21073286752262615	0	0.22171573831107896	0	0.03738231327843324	0.3574693105146713	0.5427622544212766
PHRF1	2.566628175668333	2.8041053910084126	8.651223996516023	15.7636241806646	11.333823690581896	17.725290952729793	13.47927241738398	7.678039611335945	14.207213062594615	20.4310702561362	16.102754325629263	14.108564774570711	18.524446192180907	19.56333027948036	19.286669843242635	11.433182171827395
ELP1	22.2138126441513	13.901911266916441	23.081056252688484	20.54889550406335	14.101619686140108	21.2301772844023	26.08472532588124	14.04857934741258	29.30732183388587	26.319010986706413	27.50577606000517	19.5466370664386	14.680077470309977	21.70771838325808	17.454552707428448	17.01737433276591
NUCB2	1.8022810958841882	2.2342278929440975	1.9058310896121238	2.0342318810861126	18.79609322293542	2.243704548163842	3.5906885142121627	1.579273447810032	2.4006731759396676	6.059993397214207	4.921210867998379	1.6767728546645038	7.8438600142952275	4.3399411103274455	13.625458776693591	5.10488776633285
PFN2	123.68408367471892	116.28571028010836	35.176952120120966	74.79760934605946	92.54401832478686	63.38232371136754	91.96954436832208	87.9249021408412	82.81289823695715	60.58031002793156	45.47727406052542	93.18989217177449	79.36443338817124	81.40297349304808	52.253058849629035	82.1598650612668
PTPN3	1.9334378219393606	0.2266740868616385	0.0025560855604582684	0.8793401017050718	0	1.9304976359304613	0.34268762703244315	0.43785738993694245	0.6665903874230468	3.2366566186738344	0.9030344072496945	0.03262194229611891	4.560687975390502	2.2623568191732257	2.6688749527569136	1.669552642028516
SPTB	0.021851991319934014	0.1791538775934732	0.4510756432473246	0.06588043808372081	0.15597023309518485	0.021076200565054447	0.9203679174974211	0.0557788041630926	0.04895631707315468	1.8213609469917327	0.7485224609856971	0.058344621477113626	0.17944566094914552	0.5308075722802461	0.3410102363733445	0.05935008443299011
DAPP1	0	0.014807892144980893	0	0.013546719699030726	0	0.00883921044127436	0.001740195516721339	0.006860112524683345	0	0	0	0.025137275942027727	0	0.007915558311213957	0	0.006699015916555485
FGF10	0.20650056432168185	0.09781766016727664	0.0023705241581272363	30.56607405606544	0.00496049048453292	0.10158861137655104	13.874786247981492	1.0713858766967905	23.589128081468594	0.006453002939155918	0.14567365640047428	0.048014532388658784	0.001853257733230055	5.922524907158172	0	0.817367779685118
SLC44A1	22.220780614531222	2.4160027379562394	1.1847629687630117	7.083790618260965	5.400237044734386	6.908378720024955	6.984380254632703	1.7619841400744287	9.45271537157076	3.672652982051111	7.613715270746856	8.81769533389527	7.854050631505993	8.651096120282979	10.748372282039337	6.473221404078016
TMEM260	3.515575918017436	2.107868224894375	1.6775898168308634	2.380095008813621	1.7289318289473	1.8385022294930502	4.386339870987058	2.5599710987983326	2.2124367646396927	4.4520070470554485	4.989797243854675	1.6294888306182855	1.5007566381265407	3.6173833419171397	1.553281017688747	0.8316168774509269
SMG6	3.5230676728287595	2.711954471234223	1.9125391548038375	8.025218543430961	6.553985812210957	6.521045001290939	6.741493610687981	5.78257229193008	8.804888955888874	4.1024489777222986	5.967797729344815	2.235829900644764	4.522020004512762	3.769637116173765	2.7934631840778117	2.3153974701927513
EXOC5	8.865951390382644	7.124529031326255	5.899485847644787	7.382489397281695	8.542225218870252	10.121442150367423	8.851977962891665	9.693239836782883	6.560165659239135	10.305406883879614	11.638744958934804	9.395578194977146	8.034646826528167	8.662536292768138	10.570617076518953	9.46619823574844
CLTCL1	1.1158762945755487	0.5296635118113688	0.8099677107078573	1.0555974864110553	5.175582688621397	1.7057471683927015	1.436932802112896	1.9090711982078943	1.4873202450889191	2.2006087752950063	2.4732742351397996	0.7973827711306387	1.6628958645109786	4.172320075604733	2.047316316916284	0.712820901553384
FGF22	0.05371690705594678	0.01631106910138284	0.13903156699057365	0.13717234942405393	0.0056902042348246145	0.07407535403654417	0.3393738093294102	0.08255270202493899	0.04528542466543367	0.7783035414304088	0.06532666805855969	1.4705626299410488	0.06510896851232714	0.03362710856099034	0.2595603280707176	0.4345271968015344
FSTL3	2.041826925077131	0.8889129320265978	0.6094678241555664	2.875312467533756	2.405315939288581	1.1156597822781464	2.3798923388607887	2.058828359070312	1.3365863134571538	3.2212591670370596	1.6728730333269464	3.1080673738913314	17.663935101312987	3.0461331229884903	35.72396864340455	3.198637872377314
DGCR2	6.509482841649817	10.339739483228817	32.98310058935206	18.034580992769484	16.4445602594335	17.186762473339225	25.950999599568107	31.714911238069806	15.781395791812521	29.907027138455963	23.419610516863237	11.357749712386022	13.916014181987114	27.156281960814553	14.706514175381054	17.524849233117784
RNF126	1.9164735918876867	2.618706233414393	13.931035399684069	14.737244917532317	8.23217953523337	9.669978524504693	10.989209207230635	10.458785885538981	8.209889853698767	8.833894370518447	6.946636652985462	NA	10.249046605650273	11.024126791104417	NA	NA
MNT	3.5815736975669354	2.4059548653260987	3.6305584580618246	5.369797822415218	3.6342133997825448	5.804553010370579	6.413203125618386	4.7399098393821255	6.409064457853187	4.149352926524209	4.095640567836122	4.026106754775929	2.145255785783377	2.600923796796026	1.3481638077302112	3.486519683493222
ZXDC	3.858404297771745	4.878057896208647	7.87774103846627	4.843904159049582	5.14921378671432	7.370155454803888	7.442423413075633	11.740869193912307	5.892182701740729	10.292072141010758	9.270854563213893	3.900001781609453	3.9327603134916878	5.9622899333003705	4.170893545555039	8.498360720331732
JMJD6	8.779200071413198	8.866575834735015	4.788932040169635	6.951807520259947	8.76977054929985	11.286071690487956	4.714823243019397	9.03222085036539	15.526719634318388	13.52577345958058	10.282474032408365	6.481624045377104	8.965239411797471	6.150029889615163	10.393098814470349	10.830927885832569
POLB	9.013137071298635	11.173539171501963	3.6263839862241953	5.953231868319771	3.6649687649707916	6.463819586543799	6.1198483577164025	6.93815610494008	6.749497078170838	5.406580217477132	4.010071076117142	6.915412505901241	3.7353441136014207	5.11329054335015	3.873802825301024	5.016036757152042
ST6GALNAC1	0	0	0.0041927481895620245	0.001668113189635202	0	0	0.0027951281292283325	0.002419510286548032	0.0019248558040355459	0.01186791586508553	0	0.011555030142048436	0.005021026853754061	0	0	0.002760473128716927
WIPI1	4.721310451548508	1.0852013582241506	0.6506470512872432	0.01862225654094611	13.06342046827933	4.307834820601698	0.03141609300848625	1.2073064047061053	1.35353641803485	3.866959918524749	2.4402541335515413	1.0769783899035679	3.257776818246905	2.41618497968982	2.1657006271813124	0.4633774558890178
FRMPD1	0.016824574981838904	0.7165036397091972	0.37650008535535057	2.085320397212781	0.002545770725912498	1.2332369502385012	1.4949118175016363	0.2596678497129128	5.187810937888521	0.3269885094125757	2.39628855209601	0.0778063474039932	0.0019022188630494962	1.4526701461247196	0	1.2501293820262585
GBA2	13.71189199591091	15.089898785518349	32.952859170442785	25.866572451151537	12.553093138210892	21.375062460018405	23.829390051513904	22.008914951101904	15.427911571903097	49.117683565099306	36.00331175994739	23.072997889371873	13.799400407763992	21.563572899641787	14.368839159080732	20.325230030050925
NDST1	10.199434182010842	7.818847328111016	23.467209259891394	20.753573143491288	50.26669108886678	31.238174369286046	26.156733666511272	22.44709161105344	18.2249233874724	10.278679116664916	14.190611745388193	15.589359056000815	36.695203880035734	25.934201207047842	25.791476646984165	16.26448592927916
ASNS	1.3969577595789264	0.38407970251044193	14.196623661698823	47.1810659649971	18.725564968922257	16.950801179851634	50.009763377901216	24.222976595031458	47.775040795526685	9.820005132194629	20.913956907814292	17.183155231408	10.783355186005775	7.967380369096205	18.180533957485565	27.09116490486798
AP3M2	14.294046713929323	8.577252096368092	9.107743431133835	7.407892907030762	4.333001967569486	6.36424350648132	10.759188851509334	8.055438006237177	11.165795869202295	7.424995237170799	5.585310190509539	9.162491307822606	4.932616750853463	5.635564155464157	8.658205003823099	9.786694978514216
CNGB1	0	5.6873019137703	1.6052406301868631	18.50053611791673	0.0038704334315333073	0.025321446102664326	16.813570853832744	6.723375509988429	26.757402156200104	0.07478688238502756	6.05731869792198	0.13797641729579968	0.008891715692700104	0.1851855586447662	0.0012690632663047445	0.07148191484511704
ST6GALNAC2	0.024084178147420945	0.029252517729917066	0.002362474989505731	0.00871771826168007	0.002269962287526545	0.04675436053111395	0.05158655127975758	0.023624883774211895	0.042419956487833026	0.13486813665397746	0.08460565394836532	0.3242995278709867	0.11633525420042726	0.026468395883512897	0.3596967671813698	0.27327689938869837
CHAT	0.013264494915681794	0.17520697985941391	0.4999415964694046	0.025536043862873406	0	0.17228738798587107	0.14929246431344495	0.28738986751156054	0.012187683327034139	0.26344207126351976	0.9540277455698452	0.051002539262470364	0	0.025733379819345613	0	0.01992620414616713
PABPC1	245.03891364160538	341.39268616807277	176.2629481092277	299.28843233455484	192.83237396331756	146.45355518684767	97.85946062995396	186.1519642311206	235.47894340789708	81.30838641490323	77.41621592526697	239.52331881189474	151.29185311799523	142.93762073084355	129.93661919363814	229.49963133209147
TESK2	0.11240250662957228	0.09556645066149162	0.044214945091642234	0.3013962983335195	0.5492500981643871	1.2777117988681568	0.1855079471010238	0.2069011989362363	0.5321675452364251	1.600839970129953	0.5755219741891213	0.406997696382965	0.47479790113203535	1.076513115831134	0.282236316584351	0.4453089106295101
CFAP20	30.17571755497875	40.28293436168218	13.977378004608198	19.488533581847808	15.488416909339719	20.224814552628647	22.429609099647966	15.623017700144539	38.97950328685249	16.90533249524491	18.229856453301636	24.99533879440162	15.880154876729899	20.40500858280671	11.898422089808559	18.110094411265525
CSNK2A2	24.73413961678219	14.4511954791673	12.769812209471095	11.01749775167724	14.65303864800384	18.936655228588307	11.62699349582426	11.977078061523082	21.1987761186977	12.810910426441547	11.220424359915532	17.75810151351289	12.550426017154573	23.450432406508018	9.26456227319892	15.89884872288097
PTPN21	NA	NA	1.4465782132786007	3.4807864366882164	6.9720767399294035	4.480610091396772	4.93809308675946	3.097201879826579	1.5687705415114563	12.599972345322191	6.3505411251736135	NA	5.177215029532809	7.017885651814115	NA	NA
EIF2B3	11.534977438769017	17.196299656386383	4.6032870414195965	12.439324784353504	7.803100263625979	10.152307696386524	6.192786056753874	10.484357738245363	14.256819484294175	3.218095256847793	7.258718183848054	11.12015913614715	9.788348063127803	8.115475947342912	8.51124822344482	4.496247047123672
CAMK2A	1.399242451471311	0.7330990116068833	0.22121766545994972	0.04637092516011022	0	0.04332810304822534	0.05529283877869422	1.4608936923797313	0.1590546611889672	0.5300182602375485	0.730161110511184	0.028664009011780477	0.032023379814752666	0.08017126884227402	0.05673587004321497	0.2609772811959842
TCOF1	12.767032871899337	10.305057971012626	13.171337228018691	15.170612084347743	7.283811584966197	26.78361269432279	13.623158692102427	15.826400702146959	13.796857717179503	13.906997429799215	18.492390744699172	13.571235141155118	23.341387424606566	35.52322004098853	22.70895705834015	20.580896550969143
CDC42	10.84331004423534	15.912380140839227	15.905009507507172	41.64580812079015	31.528939819189738	19.08796196254592	23.782225678995136	43.57849855760041	32.449267536902966	26.689196226668262	20.376212374331836	61.83104668449907	60.68670650469425	52.29579598061016	59.86716862714111	22.375739680114172
OSBPL3	5.269967923757245	6.621209204725465	22.1785523068144	2.150666316434505	10.043945389039662	5.461500962192825	3.546320438889787	9.068315072759773	3.2774426004753208	1.6082511736384852	2.8905233344233627	1.9870216193840688	7.5712592251469255	1.7830530184065552	16.113401474712475	3.5889145908287174
EPHA8	0	0.2376511361729451	1.444481611894981	7.836052394195483	0.005098273126122687	0.19574775524371404	0.5235976473003046	0.5173719701185793	1.372229366289517	7.631537236030992	2.558501242267581	0.43229330947267547	0.0049792641621264335	0.09660997488691268	0	2.8506029779721724
SLC12A3	0.05634190801563868	1.220788506301993	0.17928245818545044	0.03110557751831885	0.0010063944837368367	0.0032120615191578257	0.15144436937740544	1.481553813230582	0.005672960475279027	0.4247852786888099	0.20858086728938413	0.3005364499645544	0	0.019536201641761505	0	1.366303659437797
RAD18	10.177707922309539	7.474169066167675	4.9941942165156314	10.113366517783943	15.845525470056662	9.749773734240742	9.316610852912655	11.161532795140133	13.088921675686247	2.9632576512503093	9.298059193714781	11.688474492043751	7.853587360125462	5.2816229412164315	8.553825460640326	8.703778240097108
ATP2B1	27.556348926144477	8.902049898050295	10.921475870827274	7.87089658155794	14.90383587941416	8.330058970974894	11.505150192360917	11.374160486847122	14.257558476417351	8.82527473135978	16.956158124415943	4.975039125917501	10.939452395260073	32.406225367911425	15.47463042979991	17.064127925706558
TRPM5	0.006277366978017002	0.005718343003993126	0.03182955133457677	0.319158028121428	0	0.016726598291496923	0.17526479526876695	0.20419385494658399	0.1496572173347525	0.05108529140144147	0.04981157216665717	0.09904317384520012	0	0.029366773227526583	0.002436135517075334	0.15201491236596842
NCK2	6.821740242350636	4.432213660309138	3.1071918344033973	11.264667995791847	5.570653992651012	16.187077247776955	17.037304720511447	7.016048985831637	17.267618023742955	13.738969017827838	13.444564280845926	12.162854176814164	6.031550288120956	18.064633989924772	4.90143875471701	17.652198527598657
MAP4K4	16.638840029358807	9.637497659685984	9.068408171682432	32.85045574212639	21.63934669282308	41.56607348152766	41.44514339982708	12.25440654964261	25.68777513189852	19.224306532801375	24.251933845345558	29.052650210028006	45.58864138197142	27.330577387584956	26.881493064947726	28.83424200218618
MGAT4A	0.0025810427528957414	0.3667857718102988	0.003025888660549794	0.0678318123472327	0.001466584796642268	0	2.1204985651397545	0.3834526189784016	1.1457746475735544	3.357631535592404	2.6253679821918965	0.4260958616712208	0.0015520826400503762	0.08408069531279694	0	1.3898120223500827
RPL31	130.4250880477765	60.73390879151725	26.67002104658528	64.07988165008734	62.45426141099239	65.30137434906212	58.30480754500531	30.31081766473292	90.41032194747692	44.64316875467316	33.54338558311452	46.71483373175657	45.067106938918954	54.859526106300166	35.935649046154026	87.41061746717591
WDR1	31.527960558019057	8.695394052049261	12.781997251049772	8.10142592101015	114.28468869467115	25.4476608647509	14.524087382015365	7.491997097313789	18.206419343820503	18.99826260272799	15.960585355263557	12.081108644673458	59.13345194301063	32.15320249753041	70.76856632534614	24.667902947036154
SNX13	3.1387844285189286	3.071776276619139	4.636778521739173	4.624358736214534	3.618389466309989	2.3439280369733946	4.53878009680244	6.097373444245508	3.066029825028831	5.659215112735323	4.923315875618866	3.478854599741445	4.669341835516953	4.018003057614088	2.511205377771773	4.8960336168213745
MS4A12	NA	NA	0	0	0	0	0	0	0	0	0	0.01724409918444717	0	0	0	0
ARHGAP10	5.6080371082542575	1.7520080290802933	2.483367245733272	1.0148178535033447	1.947103415742011	1.1042747561083721	0.5799835829155233	1.0423718676473985	1.3022882544696524	1.1526796211628945	0.32140615159225405	0.8511578445299283	1.8470442156163074	2.1744568869568446	2.336483223399219	1.4442319738254512
RPS6KA2	2.5229628782327134	2.4685264099693214	6.3643663864298325	10.302790965317719	10.620868680803392	8.753007869191846	15.967247471616183	3.7353213851046547	4.2013799027485605	3.6124606625421007	14.735741577223541	3.203424297902936	10.492460697791252	8.723825485264193	7.7495843733246765	3.280422796904769
ING3	7.776947860420166	8.726945805497499	3.4078216140058024	4.882629684206654	3.0543590032127526	2.8125113506795683	4.994166251867817	11.289432095688724	2.6301813203955065	4.466751976552969	3.971152896590031	6.507522674710065	5.52024214248595	3.0678713880540647	4.645861404560188	4.036671864291021
VASH1	3.250471549322549	2.4967791340896204	5.394705152971063	7.055568660645975	0.930451188245965	10.485167480343138	13.44963498816527	6.849903294142007	5.122635714278229	24.768536165604644	18.94756385930796	1.4893617749905035	1.5361451709389191	13.590902286902246	0.36639987415439645	4.93892123069592
LMCD1	0.13227751162452756	0.41923152597939806	0.20922657371559308	0.34739856740535024	0.43582942274135106	0.1704033439341377	0.08089197895595826	0.7091484658349637	0.43108789036084366	0.45219300222769876	0.41250464115400376	0.11367538971596976	0.4032281431220586	0.08079418868644843	0	0.09008486718040508
BUD23	12.081685677779465	22.302430306877945	17.07182866765808	14.53269337389718	6.465448772079137	11.702843014492714	11.503117850328621	16.68067243811019	10.732923283745896	13.972027883156352	18.671284726674923	10.70367329550644	14.829504154597181	13.20711340936625	7.690926874814182	12.056695303845338
SEL1L	14.277417457395375	5.388318052831234	13.317944625480704	11.052454450139638	22.341626918141035	10.51851161825484	15.942262058182884	9.645506507831108	10.407912708038657	10.907140567738198	16.96338729423038	12.027363701508321	15.24101028104065	14.92652601341684	23.79339114313764	11.908085555204151
TRIP13	31.547636860699953	26.335383332288192	19.434141296358757	20.308689140637316	18.59223391938013	22.192762640307024	17.727180254758192	19.061680886770112	18.555997723391652	16.253935089561587	23.44402958324029	19.95893099741077	27.039599308716607	24.093380881739716	26.808373365841074	22.278739671427434
ATP6AP1	16.39510361357559	19.442084463972652	61.69192678796879	26.958938873253086	18.72795827107562	21.96984551659235	30.95474532015838	24.529061411442626	26.208941043304332	43.93729994986481	33.77586975019327	31.486131199807424	21.501232802358892	20.06548060103855	33.20990650999537	23.642079788844477
TCF3	14.442763287867109	12.547065147412551	22.984101599631103	43.0446947511924	22.03134590320041	68.92185131099995	38.461705471160414	32.63184089773897	36.62897282643756	27.016944172294508	21.74948487769229	66.07106505263656	23.3541918306176	47.58122197830406	20.64335403116241	40.58471885405326
TRIB2	507.67483564874317	35.31740372057151	59.2773610996005	62.23193356892542	4.486298716796148	14.787213333176584	64.8150028369927	46.80483872101387	17.922116220894992	112.46238499899759	42.37967472934609	91.02164766610974	19.873925111192193	20.63722322544848	11.133485737031569	6.648585243961978
DAZAP1	11.855655913796122	18.11304070930046	22.25938946656679	22.88863156539343	12.818563739469619	22.242686789764647	18.991223952492195	20.27264697428185	20.455770644976546	15.236473924529847	16.57613605826238	40.00149746095916	18.190610047375273	19.5202165761355	17.412162690494224	24.565713305503415
MBD3	2.7704245212848475	2.8244898131338068	18.31192678210749	27.39727728270986	12.290019640096208	20.40578812415211	23.965580561761556	14.125940615773743	15.006244864397676	14.787274780716043	13.159101293579102	NA	13.048064606049373	24.28370189145459	NA	NA
PRLH	0	0	0	0	0	0	0	0	0	0	0	0	0.03547877571564177	0	0.07312097665645811	0
HLTF	27.64537411460573	28.361464382123238	17.274780815185153	21.08548291724456	16.972017697049562	10.354682964758378	19.17883411985191	40.38830041184032	32.397966041996824	19.089363790343203	20.89441811685868	23.010609890034345	13.195868801722735	10.738260521717047	19.03162925242951	39.934058335913036
FAM50A	18.078201950864315	32.128658056116514	18.055446510859284	19.739481791194343	27.856669464798557	26.10103263084266	17.881783023658148	23.506185605285964	21.206918580001933	28.902239870300466	19.429053356164882	26.268135015273852	18.867684774899935	23.041104155757846	25.23008963054336	25.673785485291464
FAM3A	1.1220701122769268	1.1776892644532175	3.5040877875611427	2.6285277881803015	3.903654402336412	2.0983070679588574	4.574861290194065	2.0195974929497496	2.360999316196451	4.777804316937414	3.3888293017205102	3.3622126874263163	4.864758223852998	3.3622468739690516	5.2338875574628645	2.6285464437863446
CPSF1	9.910600876874334	5.890280306432437	13.352119325352767	28.630312653511638	20.757706846429226	33.932355619206405	34.23111416958993	32.02461410011356	32.53464614710377	32.13347738422676	22.90980476150185	25.813792662938127	18.454512927975067	38.22034323755712	16.165970203979676	22.513726810335335
MYO3B	0.021138476902419077	0.06326975771999485	0.003968640531435344	0.011406834391943942	0	0	0.007145125015711733	0.03087192167125514	0	0.0937989736879182	0.3435472054193984	0.001164924464773377	0.0013550653314122623	0.00221123673009996	0	0.0012330874368016165
CYBRD1	12.036336562482427	0.004380524938480427	0.015317647751025874	0.0316811931919248	29.362602512793377	2.3660431556064667	0.12017182231196988	0.007876000908087911	2.5926496061551085	0.038794848655790026	1.189352533770399	0.04759907754832736	10.587287727321506	4.493621781494869	29.56370814688974	0.4707043337091451
CDH19	0	0	7.947392294436834e-4	0.0042994003821902604	0.002049051039264929	0	0.009767367903610925	0	0	0	0	0.0016111291162824019	2.976435786981093	0	0	0
PDCD2	16.805926618772254	16.229390339818796	7.544343602341365	10.961527567548677	4.888094329521228	13.194250799569707	11.91490476697019	10.654715269922113	12.562019972780783	6.724649380692983	10.97813670331476	14.922825338800232	13.79214785032567	8.963703944696352	9.667811323335746	18.98880133299304
SLC6A15	14.326361279892655	15.568750047665766	10.758861445897526	17.060444458509657	4.956920190193049	25.986461908241427	12.239912343249209	10.315938326405513	23.168235295460956	1.8172889227174145	3.8464840588928992	12.8986088154434	4.535467626012842	8.706485085527898	3.4371993434602413	17.156136250904755
RDH11	20.053260035882612	17.097136249467873	32.94852651089222	17.894330699987776	16.44022308571672	16.06483509472059	20.836625835055024	18.499316539963697	13.387188487647764	19.376933805165862	23.859931926020828	19.156189186368522	14.809431725740298	19.816800559662244	13.343611186610811	13.42903932168402
PRKACA	11.387031310367702	10.671660318585499	7.943206629813293	18.054400610060057	8.210336544127925	9.984561764854714	13.504931645743783	9.399333430223729	9.646550222069623	10.012406281264655	10.289736998761041	11.162161667303884	14.640456675364593	9.230418661247807	10.642199196674035	10.554546603712545
ADGRL1	5.679257499688784	7.669483141601398	15.420009270933749	47.79143622771414	1.0752704334299052	25.797276196987728	60.64768043271518	22.200786307904508	23.096105480288482	31.961775854212256	28.91484573507212	22.897871364108404	1.6214117936183692	26.369850942529872	2.1369369167028127	33.2414835612498
SPP2	0	0	0	0	0.004916614948216324	0	0	0	0	0	0	0	0.004411192912850354	0	0.10435162312399293	0
ACTN1	28.531584031296067	9.166051792475765	27.918962782106323	7.450623748958992	75.89976811845838	8.79995198203399	17.26555702202466	15.222813891499957	7.120160985488075	17.315221074813255	13.388524725594342	8.352075578131558	42.06216610484559	17.022622086135062	92.53283268388795	9.140290342391651
ZFYVE26	2.890310974248512	1.5206000401705988	3.280751194024539	2.97996391782832	3.4626053457594956	4.467061595021545	3.510170479114757	4.247420445013939	3.3914318267788164	6.0193863699247325	4.480960815506442	2.5748498466080654	2.4614163333400305	3.9964648967247793	2.44424226042896	1.7013915665154173
RPS6KA6	1.8241697223848838	2.8416705372922793	5.117441158912232	5.847106307223611	0.0446105421931244	2.2034608850447577	9.04202787101539	7.1168829822386535	3.9105792978818057	6.9595823155959	6.0649492657128805	3.9066314172039887	0.8634735320493818	1.2693467741476918	0.8517023715872993	4.924304135938744
EPN2	4.146614736762096	3.5086724082448746	3.061323371151626	10.831644197168938	2.4013624581561235	8.24377650632222	9.735258898963854	6.027894621344232	7.551356738460358	0.337261742417044	7.396832886818474	3.7637591026307198	5.8278742955339276	3.891321623227966	3.6602381716026517	3.8566864111597097
PTPN18	1.8353807623866227	1.2885346203896666	1.140594358460926	4.143830648057628	8.195903401450273	3.9789959968018684	6.468489682715375	1.1072868247773273	3.0955900992249594	6.153546991464685	5.0008942743986	0.7368705876614818	6.227686177855064	3.9767843196761556	5.025446468897789	4.655263654292877
LIMS2	0.06153994194709209	0.18686523491545348	0.03178004935830596	0.029242884449849637	0.05002636100341136	0.1198813834746365	0.01032194471965496	0.15732558697436316	0.05167678946208247	0.24222467576421583	0.2364372977011868	0.09377599856292307	0.10346880935484465	0.15705683970471443	1.025632898531782	0.3504051943684954
ASIC4	0.01894927845097399	0.7810951565161064	0.9721612881769711	0.613367671403985	0.010727099160420658	0.08327838721044249	0.408405714643826	0.30230254449603533	0.1033387631104511	1.627691232004295	13.113022917674945	0.133195568045837	0.006595238320664382	0.13424936994785536	0.00727952961399037	4.575438122788837
SPEG	2.2632457009610287	2.118779776806864	7.9458869947567825	2.315140309527793	8.789064309726546	1.5113197738122024	3.796930831581692	2.433985323249585	0.8286855856247071	13.38263732038444	7.203048610868736	0.4905640311414206	7.801797190356997	4.365739372095215	9.929002501727446	2.3858730217865545
LNX1	0.030409868256475726	0.06331828815880039	0.030349359368681276	0.011881551782316709	1.2000481984805071	0.004607336026685388	0.013569115911824883	0.010117766280560834	0.007181897772522639	0.0047363643259403275	0.004462855717732756	0.7304231717843013	0.5609754364870398	0.1262646542083278	0.348572785277524	0.24753757190363246
ALDH3A2	7.210527668273671	8.417519572771878	2.517970333329459	10.48145133725558	8.55389522584215	7.732981829599009	12.20170321145308	10.406296751850578	9.299570356682416	6.774262730446443	5.7944115381753605	8.751464044428076	12.13516672956439	2.161116047120697	7.243842591321943	8.036418668458703
TFRC	40.27086360563516	49.15211340359345	175.03572698752035	36.885156723642716	49.7994284814169	81.31189772123265	55.597294177042855	79.9321190231446	77.31249233549818	62.82093666147014	46.8321784922956	65.90946906840637	97.3222533537232	70.36461226344993	64.1159339070592	73.98699702526298
SREBF1	3.564936250299598	2.714214711396212	22.73068076965848	8.972713721893907	4.3516448037798465	8.405583109048495	7.645020413353553	13.412913950564464	7.082645008521275	7.552910681925609	11.413425954255697	6.027154011403894	6.562272195196424	4.86526137461344	6.882760628386421	7.814345068912848
TRPC5	0	0.0038801292998494204	0.001222409357787482	0	0	0.0022489087725073875	0	0.01232505094408681	0.00373096251286098	0.0016638115987154022	0.006404120611337067	0.006823384814143348	0	0.0011715984466438229	0.0015861660759534208	0
AFF4	16.559306795444655	8.290424388348205	15.550382746316961	20.730906113708315	23.224788771629967	14.109378413773417	19.623994596506105	17.26774063607837	13.155461069426524	20.717248278831097	13.079221605325149	15.85009804293891	18.23789963727156	21.747367242340516	19.755260502359015	12.243847426903429
UBE2D1	5.84609743589855	6.536407839582773	2.3399142262026666	6.032690083529266	3.710390883683714	7.036088600091297	7.465896358711946	6.971481211504035	6.3462830773348555	3.684733894826693	3.0985955925679436	15.25527194401489	3.8937746988515807	6.943478401593723	5.753553966617423	7.952970126998268
MPP5	3.7350484296630575	3.9284695953837674	3.019411674852856	1.2884501499954537	11.215554329363867	2.9662740091577833	1.460800997216939	4.760778623226361	3.512660116156418	3.123597766890966	3.4079891513345464	2.7880204746317334	6.6600593702517354	2.545950767047855	8.909617311900316	4.243352519639261
RHOBTB1	8.810730497586816	4.655422814845782	2.5321834354471235	1.9117879160017688	9.27538248527986	8.752532127495554	2.5363783497492762	6.598845414232814	4.607032243676805	3.3769674072267035	4.123492830447153	4.517206172590989	5.679440733480308	3.8346269514478823	4.747659884035457	5.532513635966392
SMC1A	28.853977190141702	23.282769158158807	38.7331420476031	67.02592673780164	16.036485462324336	39.264829993591256	62.31367593574967	33.56657660635804	43.309324862267125	34.2538379176342	48.299723046203766	30.274695082020926	38.195647828518496	27.057417406122006	41.19102233545355	32.151034823260495
HSD17B10	58.619550400916616	141.3413969269464	66.61912184061364	87.63116032551724	31.902119646150275	64.6880285412174	80.59011379759059	99.88650163209554	91.18407400865469	74.29823147355228	67.59427370885942	59.20164757187493	71.73573047361641	63.687024992952416	39.81572177298091	49.681823347919035
MARK2	5.367012079955747	4.959007637392357	4.381358483058376	9.178901814094273	10.715822364452018	10.455697072400122	7.984330169873183	9.782083439854791	6.864144859967945	8.418860319939348	6.410100718222032	7.831639429184232	8.026475750530539	11.275225693033924	6.104889754773147	7.509177895185429
HMMR	13.086965911374126	12.290286860687612	13.4849332118766	13.826772707688594	9.075188957163396	9.890075840034173	12.319479848993252	9.335301454892214	9.223832132195984	7.6448324120455196	23.425486652965546	19.506398060654703	25.960872533310486	12.848930505447054	24.992888143715597	11.137670349100558
CHFR	1.701916714965303	2.0609660081553542	2.360963999585612	3.087194218998952	0.6296261728623455	0.009972605836512726	2.982920408356398	3.397150984807228	2.8731318844423064	8.111080519906531	5.10991595716548	2.069938275660038	2.102966812829431	3.694050152630236	1.8910689673716257	1.3689895369363692
TRHDE	0.08741246649455575	0.03791811712438622	0.0015254500133298442	0.2379155962249142	2.829453733916193	0.8583508681537573	0.02503723719435636	0.0398930658250826	1.2227736635878277	8.129703702844548e-4	0.49764177258801723	0.23974260609622094	4.370678695811637	0.11636013980240986	2.7531885259744477	0.30797317454569856
P4HA2	3.2412359665171633	1.4176701823487	4.268036781540122	0.7576945396505382	2.177220843857072	1.4406763616623295	0.21354774728598297	1.4528115528168826	0.9520249009611021	4.077451115848387	1.5708850400537857	0.5407148050506075	7.260181360511998	2.394446719032117	7.125831386219817	1.363473437879903
FCGR2B	0	0	0	0	0	0	0	0	0	0	0.0026111235362072096	0	0.011434680378114083	0	0	0
NFATC3	11.766101057247264	7.106073029728477	5.9765922419139	8.491367815056234	5.28951341413936	9.926053324996708	8.205191213590542	8.380258090519552	8.404127123770941	7.4072953777418515	5.480130300115561	4.809526959948657	4.669564327736432	3.826973472025701	2.860202538293971	5.871190277745351
TRNT1	8.817562707328545	5.006047591639818	6.226717462510421	8.774323328481518	6.031928216845104	11.125098154690392	12.839326467286554	8.148507241221134	11.09148735472623	2.8005810619462745	10.66362885844757	9.061171678895647	6.939563499683735	3.163579485241602	5.975719798086739	9.654827160247976
ACADVL	70.5106287692395	29.875936220840824	16.595214001211602	36.626675601479384	44.128104466959364	26.187245826881806	18.779342889007037	37.652307358099094	23.85943555813123	46.83104751149019	47.22639826839697	27.151843723963868	50.42064972765549	33.64344188766359	54.682156257557736	27.756196464064445
STK10	3.339371932292017	1.5934222112845342	2.6822539665890606	2.2860950957347517	10.282880313823734	1.9264024113322145	2.242926093701302	3.037472527583577	2.531187122256132	3.6604322269889433	3.8538731294858017	1.606850938867327	5.91577114289965	6.907408795825428	4.663871010187184	2.2250331230125253
FBXW11	19.693386749479153	12.804724465249965	10.115336351395225	14.317053811857718	16.98130048966933	15.77408444030468	16.171103413317052	14.496241665873315	13.703298993627751	21.024299063197724	10.84962707658793	12.591016977107707	16.454432995278655	21.45251106549664	16.172772260839672	21.72608244242757
ACAP1	0.006703754168976647	0.006106758755207753	0.0024564246946896153	0.005100532441140003	0.01933015046264252	0.005342131696951144	0.002268049041278813	0.007741695679328696	0.003889684201138065	0.0020713364549817827	0.02224915121644887	0.009247365261474681	0.02870696518789487	0.010764240581201397	0.12228299438536253	0.05575903595273923
CRMP1	12.446141867689574	36.701829864934794	27.066166462610603	39.21717228005071	0.0450740383864333	87.70524847108067	111.3088313159129	26.761548835250228	60.1436569225663	58.67341452815971	65.62091887456162	48.82959446734086	0.019721265057009378	3.0209983699221166	2.2782658428766718	51.30881889875742
EVC	2.5239953493847898	0.3742184837422803	1.346799708936987	2.602373252773615	24.49000970474303	6.935011345701436	0.3631523156358861	1.7401385774533533	2.9579821372854465	5.494138234605088	3.6501549919094147	0.7256588674389466	5.719587952247955	10.604177196812444	4.899583805992244	2.406875301310225
DERL2	7.703246841699506	6.9746494343220755	4.829226285040472	8.64523005923115	10.419996121002912	9.142252729085678	8.864906314280542	7.646531848588892	10.13631200862052	5.661147078408382	8.912190596864036	8.580633549374557	9.269864456593753	5.434038635349185	8.61162039357934	6.626564963164629
SIDT1	0	0	8.855642977817751e-4	0	0.00175225950268797	0.010718670857886612	0.03803064756873995	0	0.0018244210630949064	0.021277534131551635	0.006794074800113062	0.011803436129106086	0.012346990360894958	0.0011297609000684415	0.010583913084768047	0.013306403468077446
NDE1	4.182879039209812	4.1815180254033955	4.675280214409105	5.273828056662478	4.887223151123467	5.300047235610231	3.6430250875957007	5.469105553466443	5.934512470035813	4.4581016167025656	4.6450447143704086	2.8553559275757125	8.053455229696153	5.419355468621018	4.722269166017163	3.4422639792340006
MRVI1	0.012919962580209539	0.014711737001182314	0.06963183417543688	0.005943906451475002	0.002634312239351704	0.0506649712650693	0.2686417582766156	0.003237628657035953	0.2367619788660249	0.03420435277474881	1.5132842214592472	0.0026822218371475247	0.010368609993377985	0.0022551534118821193	0.7011131364318898	0.03445165773414273
TMEM38A	0.8326390347138721	1.4411296439725294	3.8089649785425235	4.832059600811661	0.830622256125674	0.9251046061723698	5.179980748240934	1.8770823591094694	1.632435220459828	16.105964018294436	6.100961443788707	1.6049006637971315	0.434384631138205	1.0619224326965346	0.3086677968630287	2.6673987638697834
AP1M1	2.163291347757929	2.981186959197207	4.336391903901912	8.12104425450375	6.506224428951241	4.253644039934216	5.754031452152513	5.396280126018079	4.222040915962553	8.34791472394567	5.853955045274719	6.454799350527328	7.350550166780896	6.878956565874376	8.856426238543877	4.169678184239018
PVR	7.565688976485034	9.147139489216583	33.37155048782084	16.095318564510826	6.618125103797184	6.547032036933908	6.074773277880039	8.484788928802823	12.538627745195267	5.696198529321617	17.652043843660234	13.620002167359413	36.05849562988199	22.801490994293815	31.664675251253392	9.058774083527531
XRCC1	6.586230129425695	11.966651920146441	9.283767452574974	10.728104809511523	9.12165861689012	15.3694926500472	8.160638605425595	17.406672213360167	19.48738970556795	13.872811173555142	12.919267579791892	7.422515715084388	10.142411055526601	12.128734687056264	7.2811060630736595	6.507223830623839
SCARB1	20.08051928602842	12.459231520166774	40.3864019746008	30.115542101019535	2.553857541294246	11.109605797624646	16.03622756578237	17.198228026049698	19.78063522248279	12.149837826277341	11.212611657215085	10.261916003838092	9.24460415305602	18.25579588384571	5.9975884886239434	21.385583513031666
CYP2W1	0.008911117150449073	0	0.01680433513970733	0.022184427277986987	0.0028502321248364184	0.13598334020396619	0.07236606919621344	0.01172786980783318	0.010458502245494647	0.043878793117536	0.021739276690460992	0.055067292662039746	0.012998663602453248	0.023530986145389576	0.05442423219906077	0.5533926863434901
MCM2	32.88342840841476	51.361778468861544	51.63544389592687	61.39772207986977	29.83598864121756	93.82754820661654	76.35798422890309	112.77535770976105	81.05821553492268	46.52546939423878	60.10610129751473	34.82681890720148	37.56116264525046	48.04425641179462	34.89862449721262	102.02794781970326
MOV10L1	2.6419932211640647	0.013187470885809524	0.007104900661194852	0.027320959045461824	0.005505572269816532	0.0019472064432091336	0.01735167582933832	0.04324105616384374	0.006191413400990678	0.056980330300510564	0.0861261008936391	0.00440154628025458	0.06527425008137598	0.2504506882140704	0.17878388110405583	0.027151118545349635
PANX2	0.2726020473483928	0.8618365080125244	0.24727631991636748	0.5871261040229933	2.417148888910701	1.3786688797755777	2.1959839771571827	4.480825566459659	1.6333606874441915	2.878608417954148	2.152967263410767	2.9600732691683573	1.912895494481363	1.9905949299118169	1.4816257287501977	7.620950409283207
SELENOO	4.283735794553393	4.324117569530752	28.728484914947323	13.620079214812957	9.593011676833113	8.816868719034073	18.778883149117448	18.588740802917847	11.651832974535917	20.91947284085477	22.07389741120511	12.528752976222258	9.556397894156461	9.805189673173668	10.001605393972177	10.394602124010067
TP63	0.0033258796425385613	0.0030296971090961176	0.0017137158020378582	0.009751925295844868	0	0	0.008260372380489033	0.005582866057849755	0.002922603986127618	0.0011146659507179039	0	0.0014836048100566684	4.707702585940118	0	0	0.0026393640296906466
ALPK1	1.059324775484688	0.025733007443249287	0.0022093820159026414	0.022335490129808726	1.6208251993818015	0.6132247711364536	0.0238688127299306	0.031069161365777316	0.001182048965390172	0.1450315752361558	0.40273491339668377	0.4801088216186844	1.0982896524356816	0.7296108156117374	0.9836199491648765	0.13393006456384066
LLGL2	0.42452589145681546	0.08020863566708579	0.34445716412434696	0.28392469458914826	0.19825391445980864	1.1048325710581048	0.24006617806754713	0.07667803475418485	0.11514532226052455	4.811677155208814	0.7446855349871823	0.03637363025442083	0.14156371992034833	0.31150251633570836	0.047828025379047914	2.18042325025711
PDE8A	2.2963038190331817	4.344961906183768	4.859590197892272	3.8404399269386436	4.625539383411697	4.578408575390111	6.513369324189255	4.0984246977286825	3.105944022357851	4.380141940850635	3.64946752330085	5.425437511585153	2.7161683405201984	3.996363479370148	3.875753065816519	4.938637945765273
CLCN4	1.8793321618826664	1.9388981535480727	2.3045377166105503	11.248900619550332	1.695164984276753	1.4444049061639548	6.856863539878112	3.2923250584657735	3.892532295027208	5.723225927373554	5.281563198219368	5.766072362497202	2.1053814217328024	1.0275183612372323	0.11474008026106473	2.2100552152326887
NLE1	8.976247244310693	7.473401172085535	9.981313217542594	18.86894102426258	3.6338858680424058	9.54805478526381	11.84285041111438	11.430657459798534	11.891439264718029	4.626252542107277	5.719162529843361	8.09072082527527	8.110617606800062	10.411485370500166	4.751069184072294	9.042701312534605
SDHA	2.4686488683634824	2.9441265720814433	32.612414170911464	17.472331374651027	15.741955381639126	12.342521931359181	16.290817649004325	15.965975545983197	14.241935502290184	9.117379010114213	13.752574424935808	12.430653206547364	13.834520811165905	12.274991112018267	12.438940485768718	13.260722337939612
SMARCE1	2.7065817657539664	0.7470248870562451	6.080113285507945	16.115287341327225	11.805084200979604	8.430921929365791	13.553083220450027	8.348519745893476	12.934515963979806	11.857018524568707	5.952144386130093	14.383857871081272	5.742372649540281	7.839117791426812	4.999522227888482	5.8022200428232615
FNDC8	0	0	0	0.008287686279340312	0.005694303805598985	0	0.019589058205480715	0	0.014762350316131498	0.005537243455482641	0.005895725032208842	0.13766489489865302	0	0.0065604271286395085	0.02029914722884476	0.2075933486589509
GSDMB	2.23648818804838	1.5845823823017742	0.24510798783232365	1.8998923021223322	2.384206664436114	0.3790356159811263	1.6772477302210471	1.5534600061989137	1.4024322900792263	8.078774056118945	9.064109393476611	2.6030326601242293	0.15689252858227345	2.3252703596266566	0.0957588574222748	0.4836318319630035
KDM5A	8.517948284752858	5.936187705103646	6.433565384794187	7.520609124824976	11.093810895668218	10.191441046442625	9.034238507194244	9.747084681220223	11.659721664869467	11.37705091450482	20.523600912919076	7.507873923058334	9.172619902066565	10.629725901440054	7.674982413388404	4.907441305149279
ADAM11	1.8861185763390251	2.6690202606882143	1.5632497218060502	12.189843384239493	0.3244750412955452	4.053799823286457	6.194223009813328	7.959472851187761	7.8528047676726604	0.9938324821387505	2.4954800789249756	3.1599218060254395	0.6455300277407939	1.7955879966536996	0.3988621830896738	14.22516664524794
PPP2R3A	1.6261146223704315	0.9778344500824376	0.04316924330832264	1.3528326593794642	5.644083844785425	1.799186365490755	3.5299741868731416	2.345968019616274	1.844985852903953	2.749523002521092	1.7790435682930252	2.0233038327357917	5.165170148500477	2.236544133205639	5.289811533395659	2.6399279377311977
FERMT2	19.10503399655427	14.362500564512397	34.04933892966662	23.007433500322758	39.849300915329195	11.584046649254654	41.086937183629765	19.44528579898014	15.08300886810193	18.75251581073345	38.92216432084116	29.82025723441088	19.150910547675544	31.60448595095279	34.9718011719045	17.14617329030871
ABCB11	0.003223710689164402	0	0	0	0.005145354718016264	0	0.0015364801417294992	0	0.0014009583797634237	0	0	0	0.004444313652979946	0.012576520599146108	0	0
DHRS9	0	0	0	0	0.014135318481334277	0	0.00211050912267964	0	0	0	0	0	0.027746729773845687	0.020810680545947383	0	0
CD5L	0.010073279856987997	0	0.002906208566824555	0	0	0	0	0	0.002938247807068972	0	0	0	0.0038136794743198004	0.0037076029538076704	0	0
PTGS2	0.6566113936181515	0	0	0.11549502846031699	0	0.04266944004232514	0.21429534409504267	0	0.038850663545874325	0	0.07100747464941559	0	0.8820210592901254	1.033173319903394	2.819114205523537	0.04817742699943758
IGF2BP2	23.710109576051057	0.004784809922243033	0.011904950611846795	0.01415676055474114	26.07942355346635	7.192261758192022	0.09533904896066488	0.0070268663415405394	3.2642496861462194	0.18343047961259154	1.1414735793787472	0.041901000196573335	20.98018497843134	27.917649779231663	14.40588970544135	17.30121102830134
MAP3K13	2.2514859417833017	5.245194128606236	1.343873697027212	3.1781687984324205	1.649603841064958	2.1475820329506523	2.6464771716516666	5.1338791229241805	1.898757988045247	4.088214885953844	2.3991714106456885	2.4622317428843754	2.15545234797732	1.8489803064772503	1.0524388506991944	2.3738415854521224
ST6GAL1	3.071426182030544	4.499465734291971	8.242761329137881	8.765288038691097	0.010098225570927698	12.674878474190638	15.92736448653435	5.918839622699031	8.947733737469475	6.7828195508667095	12.864250690139933	7.902608282792842	1.6390534097807519	5.735909433849541	0.2789371998117349	9.87371663107102
TBX21	0.15159422760779193	0	0.019477754811091486	0.050546141369588724	0	0.012764852759662774	0.017223863136866902	0.002866858673706417	0.49142875575801503	0.06117553593499729	0.048541342164168604	0.004230600709319972	0	0.013771981331063917	0.003692413511343716	0.3250780328374836
VDAC1P1	8.915993044738942	4.568618893739801	0.1867171292079497	0.19494068111360893	0.19848415364836494	0.17246586449119222	0.14318683828867906	0.14333456715886325	0.09240202290352921	0.13180352055204503	0.1637980036817017	1.1072926703578903	0.18327324874961842	0.22650950860142272	1.325923229773227	1.939155375810551
FRY	1.0305159288106278	1.5830044432626638	3.1160529392457583	3.478874642664018	0.8311174820798861	0.3287135424846765	3.0518983619681452	2.90148780498573	1.3885596667447357	4.111190886158209	2.701423571627531	0.9256484624118545	0.1259215838568519	0.33296810737228516	0.5235927124571533	0.4604005134341538
PICALM	37.46325683819423	25.399667789458473	15.208289476316647	18.978314103276066	35.06172110859181	21.44357578146731	10.319358232733203	26.4185375135278	18.216291045680872	9.92701021253818	18.504656254208875	17.21331072454071	52.440213469191576	14.522977132693283	60.15486693692405	22.173388107718278
NSF	26.272246985218395	20.265983555167146	8.602141128568055	19.459080367578814	17.61656151625228	25.414586605061718	11.714932838852858	23.767909769937777	24.835408590606797	8.936022883903625	13.307096128887007	15.21456506991167	15.723564652365404	6.176601782192239	22.31873597452624	21.201403152848513
GLI2	4.14007273880342	1.9597612877613655	0.9625517145137114	2.2420287760281186	7.612674398547209	3.431872641563339	11.046968165158425	2.478206780303735	9.399837405620664	1.9724376617669208	2.8983981307020734	5.262692342849654	2.5328034785389	7.858425116418965	8.61929863482333	1.5323473046658327
CLASP1	15.531953024571752	3.8272613093611447	5.7333582695316165	12.001531306311454	8.46856150209927	12.728476608006046	20.341929217191748	5.812031744844962	14.953188509351946	15.143057859259773	18.48493708042367	12.382508903756172	7.2035465307692	13.913601407615248	6.7283333346933	7.106284681763444
MRPS34	28.02230352515274	63.89963171718638	73.33556324551229	67.55985599194615	71.43030678070636	62.49971541972493	67.68674611331207	63.245675901493634	81.21493459351278	54.481973982190375	38.988064711950976	88.63526721423139	59.42335868189831	66.24475364496662	55.12573456618272	98.89312861052616
NOTCH3	3.1220839635324054	0.06983696582406487	0.19842675518723688	0.2992111092095147	0.24626993479803472	17.389190967359323	0.8315866676299724	2.094201150898649	3.849493035829309	0.5998266724723177	4.247404885414809	0.05394223821152065	13.806280003766204	47.533462150292124	11.189397123324023	2.371281518223928
CLNS1A	40.664400517314995	62.52129402648797	20.161715896151286	21.689258759482936	7.270355469707122	26.830102567672128	24.48617923900952	26.596234212453957	28.109415030882573	10.523724680029341	19.549768791503116	28.75782761886165	22.103405628924083	15.515248989239408	20.404989195530213	30.431778567936668
PPP2R2C	0.005310896426842486	0.42090081644638194	1.1302408866499962	1.3903908446069597	0.00595875957751494	0.4003367707089141	2.003504173384419	0.8148071954650457	1.2971627240796915	1.8487100426763157	0.9651972114328188	0.3710713459420449	0.00472052342736905	0.016019953109665253	0.003105627479321262	2.735668361638667
TEAD2	17.634990199351275	0.27369755011595553	1.3304167200416075	1.2566332158141205	0.008913505842500785	53.74232714716061	0.21654809238373796	4.768671596474251	16.13163562045949	0.01031636767276497	4.091799739370001	0.006930573203367765	14.665293321790026	46.11111609175171	6.2998906938788855	0.7436671262879151
EED	5.535398247371616	5.282090641420531	3.5943550036694565	3.4263489005660226	1.550240422014822	5.919065174204166	2.068847591435852	4.8357951009334865	4.658801430997484	1.4340132915440533	3.6030475409631304	3.2073174947387546	5.362295138573804	2.3867518431560524	4.981315955800305	4.685289846717573
CDHR2	0	0	0.029760098047724372	0.014949164379427067	0.0014778783998076646	0.04106302614952536	0.07082256466150237	0.018346976550427316	0.0038313654148822954	0.08380937309080078	0.03237180068859457	0.65754118844037035	0.0014858084896811096	0.0194352702924402	0.15214562987198463	0.4478506361217017
SNCB	0	1.8391136563928212	0.11297030155807332	3.2811124711418325	0	0.34575839812839626	4.834799590809182	3.3326192358959723	0.9441309202332894	0.08369946330807759	0.1042011130361434	0.09266100364622308	0.003961168396218631	0.07049046090055677	0	5.238446733616666
TSG101	10.834721289685275	11.410816854250369	5.664581326976047	14.884952729387987	17.971793401833633	14.114899336447461	19.143965117240825	7.196777608144392	12.464821507955751	23.20609693598683	19.48415898468002	13.133492670918564	17.622466073191312	18.672796480928767	20.663161497451533	20.792930903511046
NCBP3	7.221355036042458	4.240318381448112	4.282564889316062	10.422230902369186	5.302459658660384	8.415961249535616	8.498046733150515	8.369831066352694	13.267810497472246	5.309028811896959	8.46963255883752	8.689796835591352	5.53674714736655	4.895581668458604	5.2570193883203755	6.189438509259333
ATP2A3	0.06855471222561495	0.4371475370059716	0.09551800260486833	0.42570830799946474	0.0028248047273675522	1.1721495466569918	0.1345078290018928	1.7283995741263665	0.023603811752799683	0.9309317191749512	0.5730460625121847	0.062496202864090675	0.04415041072888519	0.3618540622756269	0.024751585510874932	1.3282874709961412
CA12	2.697489900954508	0.31080068566087354	0.042004336427017945	0.8801352548981877	12.703264151463276	5.293685474713077	0.20668208311107486	0.5288325246637492	0.1940669854240555	0.04849269541233203	0.019702423576792243	0.020680586652474686	22.35237280121106	0.04473779713165436	16.100433793478103	0.7089126965552124
MGLL	0.0650686781141028	0.16061357907611984	1.0753250829530057	2.3902891229430763	11.497475235998083	0.35846758155598746	0.04804544345413284	0.42891284651998385	0.10295285301103252	0.3330900499851466	0.027975937623044556	0.1958478974467012	3.0074469776838213	0.0822621531747625	1.5618425113290195	0.13224182677809454
NTN4	2.3820211855003457	0.03262996876882491	0.007845828952688788	1.6910598099043987	9.093492323870024	1.0765812825881422	0.09475410571105138	0.0017988402719799738	2.6723369838362885	0.006320795947720052	0.5110014377733341	0.0819751609675318	0.9723006364004115	2.3532469217300402	0	1.0147083437634137
BCS1L	11.379240792196684	16.534442410526786	20.441974415844367	13.843326954075241	8.51260084158457	11.699726320459357	11.832339777535829	13.895202784139668	13.738489153054495	15.012774450870689	14.203688166103484	12.578132313803788	14.773661092171787	13.920458277749542	10.71009261789206	9.033461484443318
NUAK1	3.701537937996605	0.5851526215338981	0.3699223853521981	1.309704497271505	29.759520646082464	7.98732110298784	3.341997105335785	1.479096615590708	1.3028352349740762	1.184203571887126	2.0977250899768	2.3448197365988843	11.268612336017577	3.2440617647978165	6.066089708457959	1.785297613407994
DPP8	11.533037305189248	4.277829063260252	8.273314682099553	6.188971776714089	9.629426142737735	7.357248774275131	7.780727325643377	5.178081559882341	7.3738392149480685	8.359479085260936	6.935955676100169	7.033836378841107	6.40253526139681	7.516184221303511	7.367840563704561	10.224110439191026
SLC24A1	1.716652557821269	0.708314101148954	1.331753832214213	1.1394048741903746	1.7513233832556019	1.5598944628157685	2.3195592817207644	1.3517955861568147	0.803904883000811	1.8675026378118096	1.4541122100307344	1.4162109644099257	1.5302403365928943	1.067473381482585	1.2525942545285051	2.0555827158017346
ZNF532	11.335615817565275	6.356440416203248	7.181966652967094	3.8925852129824627	10.300078264238095	14.757083561219792	11.64544337973774	8.962606675283746	8.654960879184015	10.6002009180505	12.542251029451783	19.513027725004832	9.395963991773824	17.443522803040246	8.945877917144667	13.111794063940959
SCARF1	0.025081613520475353	0.013708798899851209	0.012343542910176562	0.08015554452638178	0.1010342092610413	0.14935281686782717	0.19404112480847072	0.09998689408809268	0.11226792573235056	0.4207427368902572	0.439393598802144	0.16593335640331786	0.060847702903213195	0.0823615844026476	0.09491797820959688	0.1608034839757596
LMAN1	30.349087883171862	16.04587583967833	20.67105617948097	18.10136564888191	43.03255569301299	25.297902169417945	17.72917113284187	13.929290063532335	12.79916526947393	17.457834067293508	18.667448792554943	25.175972305437483	42.13375967580868	26.84728250099242	64.34413653442195	36.632492346368494
HACD3	43.361099111172926	39.796638053068584	59.624590781177446	42.435750429306786	41.65615288871694	77.45337359270428	64.49708435614238	46.21389301043514	65.8461041587764	28.16001365825822	49.2010680629309	52.54293382148137	30.75249680051749	46.35633054077542	39.8625390574346	72.46229836246684
IPCEF1	0.011739876311967599	0.016041591915379346	0.10926825591493339	0.002842731199887467	0.013216579148171469	0.014087137789194253	0.061214998724731566	0.046450324108604925	0.021195851580251255	0.007696920912476673	0.07133969779527946	0.0073116974791253035	0.02177931783947543	0.0010745660673296717	0	0.016101196929175627
ZZEF1	5.622883513161939	1.9208039401128254	8.145886885867652	11.378073381210813	6.243010634383699	6.56160854395583	11.720138651431462	6.9344283720712925	11.10104126678907	4.0983257520978	7.88878557342193	7.110295875729223	6.98926222182442	3.9785227092992828	5.537788668682767	5.28462039458759
NOX3	0.5237266907820002	0.011095041616954342	1.0837952814230318	0.6904313299544544	0	0	0.06044426341785769	0	0.003600595927655472	0.10479138036177003	0.1173988463452949	0.004698490642445413	0.022837212904817505	0.20395559802929886	0	0.009322342162405451
ENO1	189.1623573646509	205.66099300688816	204.98213178775222	382.5503719774137	375.54818706217566	259.4842491965128	202.1814534390875	405.0079086994444	513.6665913844008	81.31214715103751	155.16483251987685	557.9370862450404	649.5595529727432	233.52191298014483	488.09204048307896	214.1522725725702
SLC12A1	0	0.0017646292531989065	0.005360107865153496	0.006033918234988094	0	0.005267234102843015	0.011023790617171533	0.025321409206388583	0.001642364719364421	0.0031800674688948556	0.0021946233924699937	0.02051676364876691	6.369111736786288e-4	5.483298597269383e-4	7.423552194206495e-4	0.02344957558776712
MYDGF	34.84597833741943	27.07117421844496	43.39744769413506	31.59061034945944	45.692207084175045	21.942701236273912	18.35236431859165	23.929147585374288	26.684734135423017	16.784112714754887	17.48868900810479	35.22308467322733	65.34599573525286	38.63491763069891	71.16500981723456	25.094042749250363
ANO8	2.2709318842906767	1.2222058431751461	4.517810704964879	12.511685398749497	4.3779854616382625	7.772653628665495	15.249469764605104	6.063005761517046	5.968636413011775	10.033385828669665	9.105628368201005	11.11598380924628	3.8336612320376773	8.166780808538345	4.7997978505043415	4.589009948238067
TUBE1	4.253360335245784	3.78826708811311	5.107037341479878	7.99459952962982	1.569415035834727	4.45628378994272	8.59038028074365	3.9665027874069443	7.691496062517494	3.1329054877469895	3.702440890042088	4.971404743104258	2.138764728144447	4.899751353538489	2.903539237050146	6.473956366038559
ARHGEF10L	0.2532744738897627	0.7320356135690139	1.7043132663567424	4.205684184715213	2.404636838253322	2.264717484895757	3.382146152239642	3.0583664489794677	2.4050010822005325	3.3531157299618197	2.020164204918908	1.9088832518390415	2.78652568888534	2.4848929651907214	6.176724608091091	1.236395074483466
TXK	0.6960415501412655	0.013073326590779437	0.0015711664950753001	0.010874996225911905	0.15525790974656317	0.00763611203928681	0.11890595014891833	0.009827394879649625	0.0019115503491689402	0	0.023657939036107987	0.02932058420734183	0.008882132324111253	0.08601772800781278	0.013674871598773466	0.005666422660516728
WSCD2	0.19926262762800914	0.5949740759320883	0.6341637835409254	0.8050085556289118	0	0	0.22856228559863934	1.01787021560434	0.06438506782248146	0.9304687102366757	1.088709124438927	0.1325141092718924	0	0	0.00147200990066379	0.235874091460278
KCNQ2	0.013627905735289512	2.1778207497202264	0.18107959777471908	11.758491636743885	0.006760463410138348	12.259742954477083	33.158827314950884	6.654504109211986	8.393416084156655	2.1982716386718977	19.179009386199255	1.9964314748336411	0.007019624603969714	3.577843596956136	7.24980330136362e-4	15.367288782150325
TACR2	0.008662810159144326	0.01578270636142164	0.008835519296207853	0.03510311020770121	0	0.016128875003511976	0.002756673357732027	0	0	0.003383836964437212	0.006686469905868956	0.0377800214333635	0	0	0.06628594983104366	0.030947748533178134
ACTR6	11.049397318629502	13.089780536310293	3.869878520022233	7.661696663765618	6.75129375225632	7.498347820862149	4.952047374000743	8.07043507971795	10.638585629329802	8.968578136542297	13.396790619287957	3.2678031961003944	6.351045581692447	10.95563070820856	7.898348102772044	5.732404741587558
TIPIN	16.40809303986651	15.492817977710951	9.278080419778936	7.427400321123413	6.84991083758073	11.603916751691933	6.506344102035529	10.431939459609147	8.3506396615259	3.5750202799093036	5.29692715841045	8.119190412949134	9.82117788217963	6.505019136771082	7.604193978424063	12.024492985666456
SRI	20.304116081547964	21.346011642064784	8.996061875041768	18.340354184884113	14.026213456659994	7.373235277203863	11.767653555635432	14.561598316489986	10.033333198587355	7.433792084082377	11.77064383033162	13.637641646307095	17.47677206629667	11.26621391258142	10.308494442627817	10.18460087647399
EIF4G3	10.196147417861381	12.525060210354226	11.955834028543096	19.159284961470263	7.387825631300629	6.996306585601973	12.33554945406046	20.977986761937586	15.122575748413343	12.33562152214348	10.354460595695462	23.245903351994194	12.758662089713228	21.25219312489305	16.39941170033293	7.609142204493835
NUP37	14.360679164375966	14.075606217203438	4.774167813473748	4.7534245409062015	7.368703384694366	6.007755491890593	4.913345605475668	6.940056100190591	10.373302070016551	4.89162235487	9.893723492513011	2.2515663862028585	11.405765544697397	7.079113731115745	9.056846130839705	5.435997149762799
SEMA3A	6.9221710088249235	2.246276793747863	1.4374002256903302	1.8963537649723397	10.702739231951986	0.17229125550087623	3.6335309701352827	2.1265791837266455	1.8812922656079667	0.2909348305803742	6.130291557249372	3.7580700897011683	6.739751885699247	6.754141043216228	4.561356283878515	1.9529424405740086
GTSE1	10.195084987162426	20.54635538103366	30.72109212975869	25.328043207130296	14.090177676677534	22.75094121030833	23.95756959085029	41.1167231426007	25.897135172245164	15.401855836604517	25.48596929838291	22.614956457155948	21.613506883031032	8.527590377086458	20.091930761653163	20.06058649528908
SEMA3C	34.46865984134443	0.4382650570253854	5.999762082935334	4.616970883574125	77.79536004577719	0.05069307997159474	0.5724382394272074	0.28553365474914555	0.0317790361029337	2.5283618139438984	0.7862934686136006	0.7394027704715422	60.70543141747951	19.781533294192435	79.01224675128616	0.8031039754803515
TTC38	4.796238204908698	4.951663117882571	6.523346441735613	9.05077875692014	6.6579562259662195	7.164236826145871	6.751308322136874	10.489402237887331	7.908942613397536	11.942143422953507	8.012057445484087	4.564380277909793	6.2947325749707135	4.171327380737501	6.128609212689536	8.043248494335753
ACAT1	21.499278169097874	30.531333137213696	23.764970022716923	18.705073927145914	5.957395784175266	4.025823299065965	5.377112175344289	13.328508771628515	4.393774112241445	3.49264997482646	4.696685818892979	4.849570502556137	11.188962790768693	3.5520480299714405	12.164478055504578	14.106010734664771
GRAMD4	4.511376242109179	9.684651517427975	27.68760670348544	9.817879922832443	0.6044279658048665	7.745030944088298	19.653786921700306	18.145113495304383	7.703392873220568	12.600265977024325	19.225582859459383	10.840774352311605	2.701449042648892	4.02393015025417	3.091567768139366	7.376889898669394
CELSR1	0.7088777688520792	0.04599859046754177	0.10261389596728011	0.004778037060713985	0.002074203296162138	4.644024925000489	0.018871273518916567	0.04466800856523619	1.040019132613992	0.010354962767935393	0.13014967129707108	0.059037572690437704	0.46869612904191316	0.06974973021011696	0.02073801244013305	0.15130036077811931
WNT8B	0.03532802268026045	0	0.06832054594620152	0.042271648130012225	0.3736013850173767	0.009280641966540167	0.35398591891837516	0.0035482805743695892	0.016535423990110466	0.0999864805124235	0.013437581152631653	0.04435190475298588	0.0026421207550926594	0	0	0.11178306521201181
ZNF638	15.54383152396814	14.56098710351588	8.342846102246929	13.660166470839718	10.426994800813675	20.105499645113948	17.242320150231677	19.663625886061645	19.91850867312261	18.977079796290955	20.758142105190004	14.763273280831658	11.228220216690865	14.138592851082738	11.667623889692749	15.499343605801887
SLC25A40	3.9135999947920315	5.0936061573999085	3.3777126798098993	6.277419130202288	4.044240135231546	5.37985192664995	8.027765809496772	7.777175866205937	3.4770137717823464	5.671782406988743	8.258940305054324	7.103621962948482	7.421610313159958	4.0184444730413915	6.773804449794956	8.1108502554768
TIMM21	9.82490188879211	7.254129068645326	5.163321018284469	7.289723445015915	5.106006086594531	7.368388390834536	7.7926952676296555	9.209466229296176	3.4396757247507317	7.205229581564506	5.943350403203297	10.244368511062873	6.179732974049844	7.371890641754023	6.484498056203722	7.910509273505594
ADD2	7.877527409386103	7.790986725382695	6.40183286751091	20.072853160573544	0.007433921604082556	18.862621899504752	26.50622934809435	13.412532940559604	7.758328325000588	6.5447053436352185	13.44031316662703	13.107311867497081	3.431207796393086	1.1795560807878167	0.0014924321499364395	2.403383348321703
FGF4	0	0	0	0	0	0	0	0	0.006601217624763225	0	0	0	0	0	0	0.03631466751691999
RASAL2	3.6801036520461587	1.640885011772359	0.14899284564886417	2.064192708206405	10.179687386574798	3.2104787109924073	3.2054117447656636	3.8116171621169825	3.019589945725197	2.568266690015654	5.436064095436231	3.9190844851364197	4.238124550913836	0.44116723939852526	5.714655333000963	2.5258077275658968
VPS9D1	0.3127481959910004	0.800424205944566	6.301525962549941	1.1534570859147135	11.29793759475837	0.8401569140748768	5.212484567019073	2.1382356571649517	2.851801974953501	14.730007201320367	5.1267295169525795	2.076708846955393	2.5449668661691103	1.341956801904191	3.213902048437687	1.4560711132446431
ZNF37A	6.731555181337756	3.9369009748546775	7.63845215969533	4.957559100584205	1.9950846324924627	7.208647162665189	6.715531807525535	6.346811186208902	6.04088874557178	4.59228623448856	2.9346048858558986	4.050335394829222	1.9555275471725784	5.994321402092727	2.1085855040826313	4.983048164747252
MARK3	13.513828929041743	11.00823798464354	11.272213570217822	9.933633088863276	8.342745504728075	11.461654140482434	13.114500798440806	7.477559821780554	9.761865397477829	12.146841641720675	13.609710206386637	9.741575260897594	11.719288624573682	13.204915990666725	10.379612044698659	12.214812324909257
SLC25A3	51.27951447492597	81.29293091498637	41.81295799234863	51.9110242922525	59.88643157204464	41.544217760727115	41.57159182185093	54.43311323538279	62.82904914985328	33.625064580498574	45.057690401614664	22.132835004112636	38.76822482721164	40.11779862555561	38.809991633326874	43.423585475098214
FNDC3B	7.0726468077601945	2.7563417551434597	3.9949367682280106	1.737405004216223	11.758304617259869	3.32688457104316	1.843813325221145	3.8483530112041873	1.9632650141812644	6.331707282557903	4.091423747594892	2.679899793119601	13.811343817628703	7.865524087415798	15.533829675633186	3.297337328530536
FOSL2	6.514641282590158	9.300315616664765	5.057303070219745	11.084589036716388	47.08668497766776	2.489105478606725	2.4659742539976004	15.619504226596193	2.573062534072106	8.488210467403254	3.1235905418631686	7.800060891241667	22.648992876968887	7.341484472713614	19.217544450660032	1.471096208452428
CACNG5	0	0.15553369552737367	2.191709062271704	0.466195534332871	0.010108208296148655	0.2721500644857316	0.19005334756416825	0.8673460276036609	0.8583422351975266	0.33720477809304816	0.9566229157212752	0.13669916105799212	0	0.018463497026274298	0	0.7575965562269413
CACNG4	0.5969578021640214	25.615339031916246	48.523722278706444	28.150513303950184	0.035884473692428365	9.628986922196114	16.46347484696369	35.34197812727202	51.63878481598582	142.67841506938112	37.36069238733919	41.17231348193401	0.04396853790290404	11.335719928493486	0.9746976998519487	3.727834064991044
FRYL	4.556223630080253	1.9398819776846699	4.776983448714305	3.4507805171620705	5.860381794037428	7.994093514713968	5.338627264393225	4.562923341789588	4.90750300890206	4.912759171467052	4.833613769814414	8.14531991920436	5.113840227043411	5.0843832908025774	4.425689319438229	4.315123522519091
TMEM131	7.6908796573011236	2.5119371586959685	4.695190137707487	5.834461134493696	7.8499670659588094	6.134811038636582	11.615567209114074	4.301789433631656	6.186442571731742	9.465155771865494	9.37915071249567	9.06483898151519	5.5996790087432595	7.733524188045823	6.765702255084186	6.267580112088499
FSCN1	20.930845839678337	43.64004710610245	54.12371881043433	148.85437930272687	26.05677954376452	106.389205080334	167.980345671206	134.7825210644853	105.32970826504315	84.25316178596371	155.17166533545728	127.27233515733852	165.81463015893385	168.73747040839993	83.40088152640041	121.54010486226385
ACTB	468.0587677240462	612.576986638559	437.97736491860644	899.8912752239527	1429.94110611109	953.666227700171	740.9167130849698	635.6627638147502	644.9861656082654	390.94116875262426	674.4186271838327	528.411963031638	2249.424680443594	1068.844938067678	2052.4220618109252	652.9742355472335
MOCOS	0.02367532409986041	0.010783472147463478	0.004661007812443084	0.006183836009037386	2.1834615017442736	0.003160410792611903	0.026634338554589184	0.03274611893717058	0.004638991720564836	0.039738881774126406	0.04710401941523236	0.3680438847307334	2.3894337803961494	0.10559310972635033	0.19585483390410974	0.007779931587715989
PLD1	0.18952962214280944	0.03347320564965743	0.0035493475606702962	0.00280080498757751	0.8477142485296595	0.003135156014802734	0.011712948027721643	0.03188640241093342	0.00839121729756542	0.06538026524067836	0.2062870408868639	8.600039080925739e-4	1.1458930580063262	0.6100611544030328	0.5056587412482887	0.13730374205476525
ATP12A	0.01119807652719647	0	0	0.015896037077498194	0.004566457506305295	0.028537726105950185	0.058360379347043405	0	0.041271341044788336	0	0.05446427860619008	0.07373272976406964	0.0012562267075091618	0	0	0.1353011907317881
WDR62	3.071486111258088	3.1396231888400488	14.016765662425474	9.855409308482574	7.530360236644235	8.496735329989889	11.362362269680052	9.986339606588473	9.172211451505168	8.434965961833822	10.20686655209369	10.70473791366392	5.709246582379543	7.534289728680596	6.790981993603357	6.2383215490627295
DLG1	8.780900302104596	12.480303098794096	10.763397352821531	7.279652026774948	16.985880109908614	5.9060153151652015	6.053303372989503	11.60334945222954	5.5702952621603705	12.853836364136974	8.754919298925598	5.41973313845876	14.397146007286365	8.555392135615824	7.935674284603102	8.886578958799092
RAB7A	84.59960112996718	116.99106808794454	52.12236374352941	63.24983891055787	73.54982482958899	50.41913447897776	61.16499768904806	76.25836298511916	70.54542720257703	135.1522183429057	80.32134870227233	53.71354580444047	80.71753299922642	91.32074407567605	74.2159596880627	91.59613494190774
BCAP29	5.862073876846528	2.470641070083201	7.451037835410288	2.2576842584118655	8.710138779816383	4.519522123365997	2.441902020594227	1.1530345116871974	2.3083971885013788	8.598649349615059	4.602428539974913	3.7395101526629606	17.12288450011621	5.262764257055143	15.538662049668767	5.4390351081747585
SEC31B	1.652001391297967	0.6253693497628873	1.186361717226519	2.153954291824759	1.0580094384382803	2.083500829252748	1.9548709104140658	1.0184299022506345	1.4695548920507466	3.911315546089538	0.5857835718328883	4.45114261873349	0.6517388942332004	1.3602224336725783	0.30828462431019527	1.414130824216382
SART3	14.544135694669427	18.336676635149164	12.216045599935489	16.570892752806962	8.239114646610822	20.0318993805343	18.19312324465607	17.81837602073203	25.727406283562257	23.782759053270965	24.25658799387536	13.781156412014022	13.475474694115366	18.921969938722263	12.082100626114325	15.402180767025051
ARHGAP15	0.016236936815344123	0.003697743590961444	0.001890468169311314	0.009582394010501585	0.002844750777971901	8.603953005306006e-4	0.0010221373124174934	0	0.0018815386153214345	0	0.0012932376088262288	0	0	8.835029484635517e-4	0.0011961285958274601	0.0013115986219163264
TUBA3D	0	0	0	0.00855361871622011	0	0	0.005579964158499013	0	0.008306511654961903	0.01559834792863189	0.012013050750782083	1.2524283630995248	0	0.011396586801691663	0.9782847193308037	0.7557623961945735
PAX2	0	0.003629036517991473	0	0	0	0.021212129225434733	0.0012677253259728734	0.00393309724237391	0.0011559084757586729	0.005574464149001806	0	0.6676825103524802	0.001272802146854809	0.0014585732587780933	0	0
EXOSC7	11.601566308336496	10.082439329232043	4.48597405361765	9.383470973116918	3.7129862977268346	8.883412451865562	9.61078025006034	7.947263716275317	9.883393151868148	2.636227967073198	5.85481030478636	7.663782436434488	6.948557948053397	4.974664701302035	4.426961919780205	7.60898734497437
KIFAP3	10.142222533711093	10.153817453684638	3.2471021692269875	8.233833513978961	4.609444892396347	6.420271091038402	10.762491401952879	10.959743240711322	4.572437073976243	16.909950445498204	11.77623948735949	16.460944408246753	8.118242414283156	7.256308084080427	15.337375056340125	6.2533220865783274
MKRN2	26.528989831363585	18.60655671479983	6.29038191030338	16.687880738671005	16.83014905067929	17.057291540264877	16.508925911424885	19.961212463089904	18.466888725369333	7.308592036461873	18.791850915084957	16.02179730856126	16.600424668455368	10.52399642280066	11.977837633343773	15.310158261115781
MCM6	45.868366789747284	30.792537218339227	25.42059615353472	67.11037131671577	37.27014487013102	49.78662766136468	75.83932905526203	33.56926795600431	59.04856182160638	27.301692180272173	49.146865372233	60.64060877355615	39.611271162246695	32.08381324604362	31.745151369331957	38.56219008665788
REXO2	20.110555703976196	20.76347504416664	8.675800551507571	5.307811892933552	9.342652679990994	3.998746305369182	2.8140933478216272	12.420744404535256	5.5322220694700235	2.165962016162504	2.3294603804864686	5.797483811543819	9.190550162310188	5.676481258871756	10.755630712752286	6.968143341890603
RBM7	2.946030021697874	3.0773184915066634	1.2276749128109634	1.4526130747687314	1.9496471201162144	1.2412129157671377	0.8460932092111694	2.953590819149189	1.0650715080718791	0.6302398945892961	0.92217549834428	1.0541907783985178	2.2493768170618313	0.9904197089124338	2.809421407370756	2.446948237851001
RBMS2	4.670622999393788	2.554336477084347	2.0846593403220517	2.6347455970951126	10.635630242488098	2.912724839797996	1.810108495257872	2.0635891421365278	1.8294021783042984	3.29155764640985	2.401354434530637	2.7784877702396953	4.442604599561663	2.6222699138039336	4.504757889159853	0.992142356014666
BAZ2A	14.351240720964569	14.695944588867436	13.756567483718213	12.158001827598696	13.038078289539996	20.32438807421993	14.761051195364143	24.001246216476705	19.814250374740766	29.23562096730909	29.986934066766278	14.296720034410752	11.815249292401504	24.920270927256322	9.900084382839273	11.342285691334261
PTPN23	4.720273190706011	3.6515146790783928	7.502353456123545	13.352109656739357	7.691396421266018	12.033534578364124	11.420223197021498	13.415010493653654	10.034169499350238	10.617885164922587	19.12237091350093	11.454406975415937	14.831646833619805	11.151515330572751	14.532856435561317	8.645748126713677
MLH1	24.659679994364545	17.825943480883325	10.20635870597009	14.390883657076765	15.261840004871345	15.1114153690725	28.050279624589823	15.107434555926263	21.376179791486422	11.623531600084162	30.586504975133217	18.580638958758655	14.26986026592638	10.061110973251267	14.87128788838625	0.5295266262480753
UNG	60.52539423811658	77.95031329935372	21.69486277041951	30.937335563644123	20.387776500406762	58.76483246268426	43.859240166593736	39.698252827740895	99.09783135331698	34.588371710605564	31.421455759226486	47.69831976023592	22.05556887414032	23.87057115507557	20.601979114693716	70.62106510978941
FMO4	0.3620079995182629	0.07130157350691035	0.01574973078254071	0.005430545374858854	0.20486174329928727	0	0.016518392165557727	0.2969697572270471	0.024706372979074083	0.019869902164192613	0.0032511983888382488	0.08379995969297817	0.7576087287925426	0.09582485836469513	0.15396641892744617	0
KLHL20	15.52967933842929	6.3686846025712	6.585469452381659	10.200103175415087	6.790246505499292	9.643224865678297	8.378814487018536	7.857103419460819	7.618042441263258	7.127246692893427	11.17041736319569	11.369079185964418	12.288406347649683	7.011891572890116	19.780209219744187	9.87046070947035
RGS11	1.3270024092386954	0.0991616453977149	1.9228784955438964	0.7407986574150383	0	0.22836022157729638	0.48493134480135813	0.680938856638266	0.06927499741964113	0.010846570603576933	2.8583087619724346	0.01721809766238928	0.0023260354459173397	0.060192085874401016	2.1217362066588796	3.238117410439381
SLC46A1	2.5108568214009805	1.6748519096442809	1.6295545983629167	4.885721018427324	0.8646826743476853	1.4658321346157879	4.694624772013186	2.3516543430868917	1.3037294540521056	2.464477205469819	3.5215157725860453	0.6896410997558373	2.497419244281705	0.8859643789593411	0.47447710330436055	0.7617554953555199
PLXNA2	1.415550107469834	6.367265276581048	17.087506295482875	4.588607166407726	0.01875059859501366	3.8179172243549355	8.306998420525357	10.46771744152193	8.956395119362286	42.666966960105626	40.296309406277004	4.2720495227834245	5.851043391612678	32.297223288064174	15.308656738300156	0.4724412751650954
SPAG5	26.51055986046694	30.914383647099243	16.688978912341128	57.60647518762926	25.119710434953955	36.664555244517516	31.72097131139878	47.48255579723444	39.59904129981552	11.26821841826671	29.116370499325008	35.87825565974178	34.308848250274615	13.182541672303874	27.673084815352247	20.1912591264416
ANKRD13A	7.007849227136988	5.33265438347618	4.723025235535818	7.4504301832253965	47.56915603860418	8.906971408431488	8.838349344220536	7.027317521191448	8.559123367551964	6.644864175298151	6.046769173512234	4.775101167388319	11.247399891195467	6.688468342132333	9.244807497287871	5.323084028714452
TPD52	2.163348986263523	11.658329178152982	3.3934700295440803	0.36360310354576914	1.8707834569673059	1.6695931716468722	2.2864319937628617	4.599489862040067	3.059114300136299	3.8328027545119205	2.5530115589681435	2.9371247042186863	0.10665324307575112	1.0291941034331018	0.0011775001730697174	6.547194596159764
ACACB	0.7904514162524956	0.5794832001554984	0.5246782467009419	0.5424745301988576	0.6707732554225841	1.350217614794816	0.5755177337936087	0.921610033322283	1.5735326227590638	8.124633156165704	2.91730903059816	1.749559392897401	0.6464524353761028	0.7294302680351986	0.39133493284660137	0.4142102903539169
TRAF4	10.224654401438512	11.38005778115948	6.529941226228601	28.75705913898897	12.714522499937386	25.592690340740244	15.56555354254689	20.699410558271857	14.490116261304097	10.047943292551025	16.006638127466122	9.749137042806701	14.867976598688005	14.104937644104794	8.008845528332332	10.298643950073131
PAG1	1.9403971742299637	1.1633256318343965	4.777217009567294	2.7429611059336456	0.5349750750198332	1.8430930641595529	7.114414678465547	2.8450086142521793	2.594806518177106	12.618167853256807	0.9932937570204337	2.0714411473277545	0.3464132809146261	1.3885306152910566	1.3351989324620979	0.7834681260781274
GPATCH1	3.9567385401891704	4.932037713288521	4.2784454456065095	4.1461896253444905	3.1880092894440537	4.56410529063179	4.5529155902951155	5.6048382414327245	6.072896917472973	3.6248778811026034	3.5746530380080426	6.5753682217612335	3.261319341454977	3.522416709538563	3.1194211236092984	3.9173893776711304
ICAM3	1.4897578803704667	1.2677000348508032	0.9450035264175035	0.8185200580542812	3.576899532839664	0.14815644401148187	0.4591526604440243	0.6442212715858447	0.12545472033859467	1.2113925313385403	0.7057340197765309	0.0032523111497876384	2.8373373105615682	1.5180881048123989	0.006543707741459304	0
NT5C2	18.518132751152443	12.356261219720713	6.977238166379194	13.609766476412519	33.328932378890855	10.259947847035871	17.23303124123565	15.21808336510525	9.89578304541567	18.016310443943954	10.550854115575273	5.466832658176073	16.600678845857196	10.59420426422751	7.481850093099899	4.794090570093843
MCAM	NA	NA	14.559233365049613	17.853376512169625	4.476006086864971	0.807681023573103	4.217750265634406	1.327892521097374	1.6800850619510876	2.1300450184371202	2.616141595727009	NA	2.2051939686288904	2.6886589305502215	NA	NA
GPC4	0.03009186686860661	0	0	0.0063863827371268824	0	2.5319388499407602	0.016849513185098235	0	0	0.017830849461355307	1.3737344365047985	0.19973633112209208	0.0897491265576425	0.27386864786286447	0.030741890462225273	0.3633750464783688
MBNL3	6.7034684117696735	2.0949301237391444	7.086378763457756	6.653702100591206	1.289468500200549	3.250856397670234	2.787821689099096	3.0264928788067316	0.010005998517705908	2.4340575486922305	11.685174174848607	6.162512635288313	1.3380051040023229	2.586402834511514	0.9999986528586277	1.987250696974381
CAMSAP3	0.18993278323538174	0.39279882321423	3.6643698653671137	4.751336303704278	0	0.002761858137819023	7.439575382018201	0.07254478525756748	0.6427625469390562	0.05912526033203803	1.3612060467749234	0.11784616435037398	0	0.007994764850147188	0.005815318132845516	0.096665858981516
RAP1GAP	0.0821107960679694	1.9408244945330388	1.6541971177911858	5.006980717494049	0.005686053876975747	1.181744658197364	1.3706637833816495	3.2682865673373627	1.5484819564574208	2.2584613495667885	1.552634630991595	0.9316818014793661	0.03326863755156895	0.24656026174441514	0.003286462664838314	2.7240153985019395
XAB2	5.104606965053237	6.826524204709374	19.81855954076344	19.23132101585727	10.602885291676767	17.604103627973732	19.68707106860141	14.687078007242492	18.626198356496435	16.855403116508132	16.209641879786943	20.625028740454816	11.523371230178784	18.01412584260146	9.730642584590262	12.132897629675394
ARHGEF1	3.5250134126319725	2.161719058015321	6.699483827264732	6.164600997168235	10.392508754545124	3.5707854095904348	3.55694752044159	6.33161643322546	4.896950926295445	9.831214442687363	6.391344070683823	4.783439983264249	17.74372998815403	4.342839567803845	17.09888968181827	4.335251577692366
STXBP2	0.016481728274952527	0.015013966190736095	0.01739786600620576	0.044896703791440666	0.07509589280025664	0.03499264292419033	0.13985288085053504	0.010838002075758673	0.04710419098704553	0.09803643810255741	2.264946496740884	0.027373238099451212	0.015938559602188613	0.09036942772346836	0	0.02607530745833543
MAP2K7	3.7463496937512355	4.218565565128143	11.551509200028072	15.2887095958403	7.936740782522602	10.765624304126371	12.681095576928369	12.484992813200494	11.008333921784114	11.453405346060329	9.21649768908567	13.310810027837896	7.6264613957693435	12.678662496910095	6.774521312127469	9.96509772461662
NMRK2	0	0	0	0.049245136858618914	0	0.017397493591932833	0.09191305993374643	0	0.062080022389488766	0	0.11295983200433088	0.00969219128322735	0	0	0	0.2931243918618224
DGKD	6.264185214056817	5.138252191148789	14.781943772345883	12.100368026127622	9.634167445855573	12.46818365675243	12.232504259176483	10.217939739039972	10.090051427874938	7.900066578239247	8.862251766449527	5.718439088866242	15.53598094562292	13.80652030173829	8.956272480579909	8.275317046177207
CTTNBP2	0	0.009752938003366666	0.7007153672316624	0.0029144312811342724	0	0	0.02198231103427108	0	0.008143189677548743	0	0	0	0	0	0	0
ACTL6B	0	6.989337489159442	8.73257528700933	33.20808462081002	0.008515165132339344	7.910824861993311	32.35487632733047	9.846480033643356	6.670129715478984	18.333750707992998	18.799909850799214	11.627404334240271	0.013898998826861932	0.43955461651185257	0	6.501189083573578
RARB	0.7063693363605228	0.1286928792583814	0.007869756773759094	0.08470001814865905	0.19652645922937795	0.175506711674722	0.06175276907862323	0.19937865048529135	0.15782355371545764	0	0.1977495300664313	0.7995176943569273	3.3484353824048037	0.012825798305304104	6.146948084968719	0.09046657590325652
TOP2B	53.70457989676635	51.122361118807355	15.776852929391078	63.993334216966126	67.18781946400541	66.9548243968518	70.10205569315963	56.812116501113664	60.24634354687305	15.324868622120658	57.957743068325776	57.506757470409845	37.99220350502903	30.006848421595517	34.96490052819449	53.35420574253673
TM9SF3	45.27809851247165	34.068762872983484	48.8869624006668	37.00462290589082	38.448924145451016	34.70815555388506	41.145497166982366	38.5142473835749	30.795430979106417	42.53630144216053	32.57269060590359	42.07020136448767	42.841917595387635	48.88436112746088	70.42491294307146	54.419762205515184
NFKB2	1.894073640245716	0.9179699451692334	1.2230224569988881	0.4892554002793837	5.231299089743384	2.5851832924657687	0.1983271657765625	1.9890177080819158	1.0200271243570649	4.8755358813038825	0.4088083135498343	0.402204679275741	8.046593299237891	5.899543099519879	13.787173313317556	1.0462197926331145
UBE2T	67.92834563357624	90.898586549339	61.80437497873674	98.06203563831184	36.66533830675663	93.88446317709825	66.29177375311866	75.53241205139835	58.70836607931459	52.06625966058827	86.43600176044059	114.55575370789322	62.320615217409944	51.64325669003129	85.01742261532969	129.87474402769567
PPP1R12B	1.843864895548106	1.728051283676775	3.384518634902626	2.4702719898134853	0.946325894725918	3.164478453361708	2.5637181099871156	4.954123880930766	2.5196722946142365	6.132913098773903	4.67299890740688	3.0703667759269413	0.9457888849555002	2.226186763808975	1.7175887737573168	2.0802487435382115
DNAJC10	9.120363609131433	3.415035853109453	3.636609307971197	5.595814266643679	11.946797561863308	5.165386979317627	5.472848966355405	5.2324440100396234	7.646412876862878	8.4275795041846	8.377140048602833	7.3059630945958105	10.697806606195584	10.725372945289484	14.696897957013213	5.305532256901891
GTF3C1	11.955770423806337	10.156239113542384	36.35055020005033	18.024990480425704	15.775383697027149	23.221101030968242	19.936926414039938	25.54828097229751	17.780143818307188	19.804315639778128	20.78930060485864	15.86386727085962	15.910675492443948	24.47561558481869	16.344453840705413	16.484111656757968
IL4R	8.711587787183518	0.01540181847846415	0.04208961429493816	1.7176832999408918	4.32815609457779	3.150317428510516	0.5501966738490238	0.002686874794890768	0.5555489846761278	0.9851484081957311	1.8388617831320444	0.23642739374792557	8.998649206376248	21.40646833057996	8.960365201206672	1.00438768780948
USP33	8.35142608660256	11.694831419497248	5.039975499494788	12.734308610007593	13.975248136274594	21.859792122934717	9.322329479400228	15.574640570615816	13.392189849513576	16.040225978247708	20.171231323101626	12.086669342412122	11.601504912892871	13.857417677248025	14.931934580241503	22.29879991186422
PAK3	0.049998993615256615	1.2622856250641095	0.06571719036336392	7.223823413527784	0.0013639145009226603	2.0786746969142103	4.093087887244279	3.422534387202846	1.394295446163223	5.528101706255641	5.745156785731889	1.493610673280025	0.0883314083217772	0.2523158812018236	0.006514103687878865	0.1921370632441411
CAPN6	0	0.3399694150726219	0.4214891126828768	0.29184808136499985	0.001970948196961109	0.005633510242000531	1.0932490623299185	0.12327709056651119	0.13039927233297735	5.935388922287465	2.2326524985385117	0.4355896893939749	0	0.3358940140417459	0	0.011027925715983228
DCX	0.01218804663672614	3.5661723435072186	1.6867186231390165	29.77679070850664	0.01000247543982741	11.996834084020856	28.258756955864957	7.41493857153751	14.405042931832266	26.71541614563437	14.992102965496711	36.44607482436881	0.013137384159815512	0.8705724288419968	0.0036309413770428405	0.5601800956751117
SNRPA	25.473411134822392	46.40980935502596	28.3977151788622	38.94148569461762	22.104776453439616	44.16358296732865	31.307036069257304	33.75095287141873	46.10520561056372	19.702076128875145	30.264880384825748	53.76128236858409	31.450410809974194	34.30423785942314	26.20408737617651	31.705251738104245
SPAG6	0.01283329616455282	0.5202246319355129	0.04157694279558203	0.028097262870591718	0.018988637439986873	0.015306019941206535	0.008660247972899446	0.6445621173535918	0.699641668231291	5.375847795821151	0.7541328852306426	0.06338379865967131	0.006959744192215215	0.061091376160584944	0	0.015184321695894582
EXOSC5	10.181081623878569	22.473898940300273	27.256829275297324	26.157330410241254	11.141465928574505	28.680482843388475	17.245347665727977	33.69286003400032	71.11414041242648	18.907384948871854	17.820937626131148	52.142706215616215	13.762584859243653	25.400093764253224	14.312086911940611	25.232514893316228
DYNC1I2	28.271808851834557	16.566199235908556	4.702273795877372	27.51910346288291	36.89356444508085	25.514754438645877	27.250120488848687	19.982473676071546	26.617503574471225	30.622270855596646	30.151768792101162	17.94123615755051	22.350707706340216	24.388944304432417	26.464646363701174	14.712509993636154
APBB1IP	0	0	0	0	0	0	0.0019880455187261115	0.06855584939476292	0	0	0.020884304014888052	0	0.06475082723454396	0	0	0
LRCH4	0.42983337641268976	0.4202054092455165	2.991078476421285	2.8280445567269434	1.3587037294810667	1.63016935587634	2.4492893928989234	1.368616499527646	0.9356629323673282	3.003176706897668	3.0217223314547526	1.304950452318463	2.2850204554847426	2.426612527419183	0.9232421508263087	1.5997577807891283
FAM76B	5.781635053821673	5.018822115024464	5.853559487779073	5.238014626261444	1.6332099207196624	5.696830809949812	3.7518694567345716	5.865837167536585	2.7926747842151056	4.1262316264943415	3.303508068896448	9.27129802519438	2.681964151046338	1.9676606736332176	3.4856979864379074	6.201802657570822
[truncated: 50,464 more rows]
