# Supplementary material for: Neuroblastoma signalling models unveil combination therapies targeting feedback-mediated resistance
Source: PLoS Comput Biol. 2021 Nov 4;17(11):e1009515. doi: 10.1371/journal.pcbi.1009515 (PMC8604339; doi:10.1371/journal.pcbi.1009515)
Supplement: S2 File — (ZIP) [file pcbi.1009515.s023.zip]

Archive with 238 entries (238 files):
- drug_sensitivity/CHP212_drug_sensitivity/CHP212_20k_AEW_AZD_interaction_20191001.txt
- drug_sensitivity/CHP212_drug_sensitivity/CHP212_AEW_AZD_interaction_20191001.txt
- drug_sensitivity/CHP212_drug_sensitivity/CHP212_AEW_AZD_synergy_191029.txt
- drug_sensitivity/CHP212_drug_sensitivity/CHP212_BI_Sor_200818.txt
- drug_sensitivity/CHP212_drug_sensitivity/CHP212_MK_AZD_200818.txt
- drug_sensitivity/CHP212_drug_sensitivity/CHP212_Rap_GS_200818.txt
- drug_sensitivity/CHP212_drug_sensitivity/CHP212_TAE_GDC_170818.txt
- drug_sensitivity/CHP212_drug_sensitivity/IC50_CHP212.txt
- drug_sensitivity/confluency_test_IMR32/IMR32_test_180608.txt
- drug_sensitivity/IMR32_drug_sensitivity/IC50_IMR32.txt
- drug_sensitivity/IMR32_drug_sensitivity/IMR32_AEW_AZD_interaction_20190815.txt
- drug_sensitivity/IMR32_drug_sensitivity/IMR32_AEW_AZD_rep2.txt
- drug_sensitivity/IMR32_drug_sensitivity/IMR32_AEW_AZD_rep3.txt
- drug_sensitivity/IMR32_drug_sensitivity/IMR32_AZD_BI_071018.txt
- drug_sensitivity/IMR32_drug_sensitivity/IMR32_GS_Rap_20190802.txt
- drug_sensitivity/IMR32_drug_sensitivity/IMR32_LY_GS_20190725_1.txt
- drug_sensitivity/IMR32_drug_sensitivity/IMR32_LY_GS_20190725_2.txt
- drug_sensitivity/IMR32_drug_sensitivity/IMR32_MK_Rap_071018.txt
- drug_sensitivity/IMR32_drug_sensitivity/IMR32_SCH_AZD_rep2.txt
- drug_sensitivity/IMR32_drug_sensitivity/IMR32_SCH_AZD_rep3.txt
- drug_sensitivity/IMR32_drug_sensitivity/IMR32_Sor_TAE_20190725_1.txt
- drug_sensitivity/IMR32_drug_sensitivity/IMR32_Sor_TAE_20190725_2.txt
- drug_sensitivity/KELLY_drug_sensitivity/IC50_KELLY.txt
- drug_sensitivity/KELLY_drug_sensitivity/KELLY_AEW_AZD_interaction_20190815.txt
- drug_sensitivity/KELLY_drug_sensitivity/KELLY_AEW_AZD_rep2.txt
- drug_sensitivity/KELLY_drug_sensitivity/KELLY_AEW_AZD_rep3.txt
- drug_sensitivity/KELLY_drug_sensitivity/Kelly_BI_Rap_12-150518.txt
- drug_sensitivity/KELLY_drug_sensitivity/Kelly_GS_TAE_15-180518.txt
- drug_sensitivity/KELLY_drug_sensitivity/Kelly_MK_AZD_12-150518.txt
- drug_sensitivity/KELLY_drug_sensitivity/KELLY_SCH_AZD_rep2.txt
- drug_sensitivity/KELLY_drug_sensitivity/KELLY_SCH_AZD_rep3.txt
- drug_sensitivity/KELLY_drug_sensitivity/Kelly_Sor_LY_15-180518.txt
- drug_sensitivity/LAN6_drug_sensitivity/IC50_LAN-6.txt
- drug_sensitivity/LAN6_drug_sensitivity/IC50_LAN6.txt
- drug_sensitivity/LAN6_drug_sensitivity/LAN6_AEW_AZD_121119.txt
- drug_sensitivity/LAN6_drug_sensitivity/LAN6_AZD_LY_03-070318.txt
- drug_sensitivity/LAN6_drug_sensitivity/LAN6_AZD_TAE_lowC_21-230318.txt
- drug_sensitivity/LAN6_drug_sensitivity/LAN6_GS_BI_2702-020318.txt
- drug_sensitivity/LAN6_drug_sensitivity/LAN6_MK_Rap_2702-020318.txt
- drug_sensitivity/LAN6_drug_sensitivity/LAN6_Sor_TAE_01-050218.txt
- drug_sensitivity/LY300912_AEW451_trinergy/LY300_AZD_AEW_trinergy_IMR32_rep1.txt
- drug_sensitivity/LY300912_AEW451_trinergy/LY300_AZD_AEW_trinergy_IMR32_rep2.txt
- drug_sensitivity/LY300912_AEW451_trinergy/LY300_AZD_AEW_trinergy_KELLY_rep1.txt
- drug_sensitivity/LY300912_AEW451_trinergy/LY300_AZD_AEW_trinergy_KELLY_rep2.txt
- drug_sensitivity/LY300912_AEW451_trinergy/LY300_AZD_AEW_trinergy_KELLY_rep3.txt
- drug_sensitivity/LY300912_AEW451_trinergy/LY300_AZD_AEW_trinergy_N206_rep1.txt
- drug_sensitivity/LY300912_AEW451_trinergy/LY300_AZD_AEW_trinergy_N206_rep2.txt
- drug_sensitivity/LY300912_test/IC50_LY300.txt
- drug_sensitivity/LY300912_test/LY300_AZD_synergy_IMR32.txt
- drug_sensitivity/LY300912_test/LY300_AZD_synergy_KELLY.txt
- drug_sensitivity/LY300912_test/LY300_AZD_synergy_N206.txt
- drug_sensitivity/N206_drug_sensitivity/IC50_N206.txt
- drug_sensitivity/N206_drug_sensitivity/N206_AEW_AZD_interaction_20190815.txt
- drug_sensitivity/N206_drug_sensitivity/N206_AEW_AZD_rep2.txt
- drug_sensitivity/N206_drug_sensitivity/N206_AEW_AZD_rep3.txt
- drug_sensitivity/N206_drug_sensitivity/N206_AEW_AZD_rep4.txt
- drug_sensitivity/N206_drug_sensitivity/N206_BI_Rap_12-150518.txt
- drug_sensitivity/N206_drug_sensitivity/N206_GS_Rap_20190802.txt
- drug_sensitivity/N206_drug_sensitivity/N206_GS_TAE_15-180518.txt
- drug_sensitivity/N206_drug_sensitivity/N206_MK_AZD_12-150518.txt
- drug_sensitivity/N206_drug_sensitivity/N206_SCH_AZD_rep1.txt
- drug_sensitivity/N206_drug_sensitivity/N206_SCH_AZD_rep2_follow.txt
- drug_sensitivity/N206_drug_sensitivity/N206_SCH_AZD_rep2.txt
- drug_sensitivity/N206_drug_sensitivity/N206_SCH_AZD_rep4.txt
- drug_sensitivity/N206_drug_sensitivity/N206_Sor_LY_15-180518.txt
- drug_sensitivity/N206_drug_sensitivity/old_200319_IC50s_N206.txt
- drug_sensitivity/NB-EBC1_drug_sensitivity/IC50_NB-EBC1.txt
- drug_sensitivity/NB-EBC1_drug_sensitivity/NBEBC1_AEW_AZD_synergy_191029.txt
- drug_sensitivity/NB-EBC1_drug_sensitivity/NB-EBC1_AKTi_04-071117.txt
- drug_sensitivity/NB-EBC1_drug_sensitivity/NB-EBC1_ALKi_04-071117.txt
- drug_sensitivity/NB-EBC1_drug_sensitivity/NB-EBC1_BI_09-131117.txt
- drug_sensitivity/NB-EBC1_drug_sensitivity/NB-EBC1_inh_09-131117.txt
- drug_sensitivity/NB-EBC1_drug_sensitivity/NB-EBC1_LY_09-131117.txt
- drug_sensitivity/NB-EBC1_drug_sensitivity/NB-EBC1_MEKi_20-231017.txt
- drug_sensitivity/NB-EBC1_drug_sensitivity/NB-EBC1_mTORC1i_04-071117.txt
- drug_sensitivity/NB-EBC1_drug_sensitivity/NB-EBC1_PF_Sor_09-131117.txt
- drug_sensitivity/NGP_drug_sensitivity/IC50_NGP.txt
- drug_sensitivity/NGP_drug_sensitivity/NGP_AZD_LY_05-081217.txt
- drug_sensitivity/NGP_drug_sensitivity/NGP_BI_MK_08-111217.txt
- drug_sensitivity/NGP_drug_sensitivity/NGP_GS_Rap_05-081217.txt
- drug_sensitivity/NGP_drug_sensitivity/NGP_Sor_TAE_01-050218.txt
- drug_sensitivity/NGP_drug_sensitivity/NGP_TAE_Sor_08-111217.txt
- drug_sensitivity/RO512_synergy/IMR32_RO512_AZD_AEW_synergy_rep1.txt
- drug_sensitivity/RO512_synergy/IMR32_RO512_AZD_AEW_synergy_rep2.txt
- drug_sensitivity/RO512_synergy/KELLY_RO512_AZD_AEW_synergy_rep1.txt
- drug_sensitivity/RO512_synergy/KELLY_RO512_AZD_AEW_synergy_rep2.txt
- drug_sensitivity/RO512_synergy/N206_RO512_AZD_AEW_synergy_rep1.txt
- drug_sensitivity/RO512_synergy/N206_RO512_AZD_AEW_synergy_rep2.txt
- drug_sensitivity/RO512_test/AZD_RO_synergy_IC50.txt
- drug_sensitivity/RO512_test/AZD_RO_synergy_IMR32.txt
- drug_sensitivity/RO512_test/AZD_RO_synergy_KELLY.txt
- drug_sensitivity/RO512_test/AZD_RO_synergy_N206.txt
- drug_sensitivity/RO512_test/IMR32_RO512.txt
- drug_sensitivity/RO512_test/KELLY_RO512.txt
- drug_sensitivity/RO512_test/N206_RO512.txt
- drug_sensitivity/SCH_AZD_synergy_IMR32_KELLY/IMR32_KELLY_SCH_AZD_20200121.txt
- drug_sensitivity/SCH_AZD_synergy_IMR32_KELLY/IMR32_SCH_AZD_20200121.txt
- drug_sensitivity/SCH_AZD_synergy_IMR32_KELLY/KELLY_SCH_AZD_rep1_20200121.txt
- drug_sensitivity/SCH_AZD_synergy_IMR32_KELLY/KELLY_SCH_AZD_rep2_20200121.txt
- drug_sensitivity/SHSY5Y_drug_sensitivity/IC50_SHSY5Y.txt
- drug_sensitivity/SHSY5Y_drug_sensitivity/SHSY5Y_AEW_AZD_20190926.txt
- drug_sensitivity/SHSY5Y_drug_sensitivity/SHSY5Y_AEW_AZD_interaction_20190815.txt
- drug_sensitivity/SHSY5Y_drug_sensitivity/SHSY5Y_AEW_AZD_rep2_follow.txt
- drug_sensitivity/SHSY5Y_drug_sensitivity/SHSY5Y_AEW_AZD_rep2.txt
- drug_sensitivity/SHSY5Y_drug_sensitivity/SHSY5Y_AEW_AZD_rep3.txt
- drug_sensitivity/SHSY5Y_drug_sensitivity/SH-SY5Y_AZD_LY_01-041217.txt
- drug_sensitivity/SHSY5Y_drug_sensitivity/SHSY5Y_AZD_Rap_highC_20190926.txt
- drug_sensitivity/SHSY5Y_drug_sensitivity/SH-SY5Y_BI_MK_08-111217.txt
- drug_sensitivity/SHSY5Y_drug_sensitivity/SH-SY5Y_GS_Rap_01-041217.txt
- drug_sensitivity/SHSY5Y_drug_sensitivity/SHSY5Y_GS_Rap_20190802.txt
- drug_sensitivity/SHSY5Y_drug_sensitivity/SH-SY5Y_MK_BI_12-151217.txt
- drug_sensitivity/SHSY5Y_drug_sensitivity/SHSY5Y_SCH_AZD_rep1.txt
- drug_sensitivity/SHSY5Y_drug_sensitivity/SHSY5Y_SCH_AZD_rep2_follow.txt
- drug_sensitivity/SHSY5Y_drug_sensitivity/SHSY5Y_SCH_AZD_rep2.txt
- drug_sensitivity/SHSY5Y_drug_sensitivity/SH-SY5Y_Sor_TAE_12-151217.txt
- drug_sensitivity/SHSY5Y_drug_sensitivity/SH-SY5Y_TAE_Sor_08-111217.txt
- drug_sensitivity/SKNAS_drug_sensitivity/IC50_SKNAS.txt
- drug_sensitivity/SKNAS_drug_sensitivity/SKNAS_AEW_AZD_20190927.txt
- drug_sensitivity/SKNAS_drug_sensitivity/SKNAS_AZD_LY_03-070318.txt
- drug_sensitivity/SKNAS_drug_sensitivity/SKNAS_GS_BI_2702-020318.txt
- drug_sensitivity/SKNAS_drug_sensitivity/SKNAS_MK_Rap_2702-020318.txt
- drug_sensitivity/SKNAS_drug_sensitivity/SKNAS_TAE_Sor_03-070318.txt
- drug_sensitivity/SK-N-SH_drug_sensitivity/IC50_SK-N-SH.txt
- drug_sensitivity/SK-N-SH_drug_sensitivity/SKNSH_AZD_GS_05-081217.txt
- drug_sensitivity/SK-N-SH_drug_sensitivity/SKNSH_AZD_LY_01-041217.txt
- drug_sensitivity/SK-N-SH_drug_sensitivity/SKNSH_BI_MK_08-111217.txt
- drug_sensitivity/SK-N-SH_drug_sensitivity/SKNSH_GS_Rap_01-041217.txt
- drug_sensitivity/SK-N-SH_drug_sensitivity/SKNSH_LY_Rap_05-081217.txt
- drug_sensitivity/SK-N-SH_drug_sensitivity/SKNSH_TAE_Sor_08-111217.txt
- drug_sensitivity/test_drug_resistance_201017/NB-EBC1_MEKi_20-231017.txt
- drug_sensitivity/test_drug_resistance_201017/RTG_test_IMR32.txt
- drug_sensitivity/test_drug_resistance_201017/RTG_test_KELLY.txt
- drug_sensitivity/test_drug_resistance_201017/SH-SY5Y_MEKi_20-231017.txt
- drug_sensitivity/CHP212_drug_sensitivity/annotation_CHP212_200818.csv
- drug_sensitivity/CHP212_drug_sensitivity/annotations_CHP212_NBEBC1_AEW_AZD_synergy_20191029.csv
- drug_sensitivity/CHP212_drug_sensitivity/annotation_SHSY5Y_SKNAS_CHP212_AEW_AZD_interaction_20190815.csv
- drug_sensitivity/confluency_test_IMR32/annotations_IMR32_confluency_180608.csv
- drug_sensitivity/Drug_specificity/Drug_specificity_Klaeger_2017.csv
- drug_sensitivity/Drug_specificity/lab_drug_specificity.csv
- drug_sensitivity/IMR32_drug_sensitivity/annotation_AEW_AZD_interaction_20190815.csv
- drug_sensitivity/IMR32_drug_sensitivity/annotation_AZD_synergies_rep2_IMR32_KELLY.csv
- drug_sensitivity/IMR32_drug_sensitivity/annotation_AZD_synergies_rep3_IMR32_KELLY.csv
- drug_sensitivity/IMR32_drug_sensitivity/annotation_IMR32_071018.csv
- drug_sensitivity/IMR32_drug_sensitivity/annotation_IMR32_20190725.csv
- drug_sensitivity/IMR32_drug_sensitivity/annotation_IMR32_SHSY5Y_N206_20190802.csv
- drug_sensitivity/KELLY_drug_sensitivity/annotation_AEW_AZD_interaction_20190815.csv
- drug_sensitivity/KELLY_drug_sensitivity/annotation_AZD_synergies_rep2_IMR32_KELLY.csv
- drug_sensitivity/KELLY_drug_sensitivity/annotation_AZD_synergies_rep3_IMR32_KELLY.csv
- drug_sensitivity/KELLY_drug_sensitivity/annotation_Kelly_N206_120518.csv
- drug_sensitivity/KELLY_drug_sensitivity/annotation_Kelly_N206_150518.csv
- drug_sensitivity/LAN6_drug_sensitivity/annotation_LAN6_210318.csv
- drug_sensitivity/LAN6_drug_sensitivity/annotation_LAN6_NGP_010218.csv
- drug_sensitivity/LAN6_drug_sensitivity/annotation_LAN6_SKNAS_030318.csv
- drug_sensitivity/LAN6_drug_sensitivity/annotation_LAN6_SKNAS_270218.csv
- drug_sensitivity/LAN6_drug_sensitivity/annotations_CHP212_NBEBC1_AEW_AZD_synergy_20191029.csv
- drug_sensitivity/LAN6_drug_sensitivity/modified_annotation_LAN6_SKNAS_030318.csv
- drug_sensitivity/LAN6_drug_sensitivity/original_annotation_LAN6_SKNAS_030318.csv
- drug_sensitivity/LY300912_AEW451_trinergy/annotation_LY300912_AEW451_trinergy.csv
- drug_sensitivity/LY300912_test/annotation_LY300912_synergy_test.csv
- drug_sensitivity/N206_drug_sensitivity/annotation_AEW_AZD_interaction_20190815.csv
- drug_sensitivity/N206_drug_sensitivity/annotation_AZD_synergies_N206_20200302.csv
- drug_sensitivity/N206_drug_sensitivity/annotation_AZD_synergies_N206_SHSY5Y_20200220.csv
- drug_sensitivity/N206_drug_sensitivity/annotation_IMR32_SHSY5Y_N206_20190802.csv
- drug_sensitivity/N206_drug_sensitivity/annotation_Kelly_N206_120518.csv
- drug_sensitivity/N206_drug_sensitivity/annotation_Kelly_N206_150518.csv
- drug_sensitivity/NB-EBC1_drug_sensitivity/annotations_CHP212_NBEBC1_AEW_AZD_synergy_20191029.csv
- drug_sensitivity/NB-EBC1_drug_sensitivity/annotations_NB-EBC1_inh_04-071117.csv
- drug_sensitivity/NB-EBC1_drug_sensitivity/annotations_NB-EBC1_inh2_10-131117.csv
- drug_sensitivity/NB-EBC1_drug_sensitivity/annotations_NB-EBC1_MEKi_20-231017.csv
- drug_sensitivity/NGP_drug_sensitivity/annotation_SKNSH_NGP_051217.csv
- drug_sensitivity/RO512_synergy/annotation_RO512_synergy_rep1.csv
- drug_sensitivity/RO512_synergy/annotation_RO512_synergy_rep2.csv
- drug_sensitivity/RO512_test/annotation_RO512_synergy_test.csv
- drug_sensitivity/RO512_test/annotation_RO512_test.csv
- drug_sensitivity/SCH_AZD_synergy_IMR32_KELLY/annotation_SCH_AZD_KELLY_IMR32.csv
- drug_sensitivity/SHSY5Y_drug_sensitivity/annotation_AEW_AZD_interaction_20190815.csv
- drug_sensitivity/SHSY5Y_drug_sensitivity/annotation_AZD_synergies_N206_SHSY5Y_20200220.csv
- drug_sensitivity/SHSY5Y_drug_sensitivity/annotation_IMR32_SHSY5Y_N206_20190802.csv
- drug_sensitivity/SHSY5Y_drug_sensitivity/annotation_SH-SY5Y_NGP_151217.csv
- drug_sensitivity/SHSY5Y_drug_sensitivity/annotation_SHSY5Y_SKNAS_CHP212_AEW_AZD_interaction_20190815.csv
- drug_sensitivity/SHSY5Y_drug_sensitivity/annotation_SKNSH_SH-SY5Y_011217.csv
- drug_sensitivity/SHSY5Y_drug_sensitivity/annotation_SKNSH_SH-SY5Y_081217.csv
- drug_sensitivity/SKNAS_drug_sensitivity/annotation_LAN6_SKNAS_030318.csv
- drug_sensitivity/SKNAS_drug_sensitivity/annotation_LAN6_SKNAS_270218.csv
- drug_sensitivity/SKNAS_drug_sensitivity/annotation_SHSY5Y_SKNAS_CHP212_AEW_AZD_interaction_20190815.csv
- drug_sensitivity/SK-N-SH_drug_sensitivity/annotation_SKNSH_NGP_051217.csv
- drug_sensitivity/SK-N-SH_drug_sensitivity/annotation_SKNSH_SH-SY5Y_011217.csv
- drug_sensitivity/SK-N-SH_drug_sensitivity/annotation_SKNSH_SH-SY5Y_081217.csv
- drug_sensitivity/test_drug_resistance_201017/annotations_NB-EBC1_MEKi_20-231017.csv
- drug_sensitivity/test_drug_resistance_201017/annotations_RealTimeGlow_test.csv
- drug_sensitivity/test_drug_resistance_201017/annotations_SH-SY5Y_MEKi_20-231017.csv
- drug_sensitivity/CHP212_drug_sensitivity/compute_synergy_CHP212_highAZD.R
- drug_sensitivity/CHP212_drug_sensitivity/compute_synergy_CHP212.R
- drug_sensitivity/CHP212_drug_sensitivity/script_analyse_incucyte_CHP212.R
- drug_sensitivity/IMR32_drug_sensitivity/compute_synergy_IMR32.R
- drug_sensitivity/IMR32_drug_sensitivity/script_analyse_incucyte_IMR32.R
- drug_sensitivity/IMR32_drug_sensitivity/test_incucyteDRC.R
- drug_sensitivity/IMR32_drug_sensitivity/testing_drc.R
- drug_sensitivity/KELLY_drug_sensitivity/compute_synergy_KELLY.R
- drug_sensitivity/KELLY_drug_sensitivity/script_analyse_incucyte_Kelly.R
- drug_sensitivity/LAN6_drug_sensitivity/compute_synergy_LAN6.R
- drug_sensitivity/LAN6_drug_sensitivity/script_analyse_incucyte_LAN6.R
- drug_sensitivity/N206_drug_sensitivity/compute_synergy_N206.R
- drug_sensitivity/N206_drug_sensitivity/script_analyse_incucyte_N206.R
- drug_sensitivity/NB-EBC1_drug_sensitivity/compute_synergy_NBEBC1.R
- drug_sensitivity/NB-EBC1_drug_sensitivity/script_analyse_incucyte_NB-EBC1.R
- drug_sensitivity/NGP_drug_sensitivity/script_analyse_incucyte_NGP.R
- drug_sensitivity/SHSY5Y_drug_sensitivity/compute_synergy_SHSY5Y.R
- drug_sensitivity/SHSY5Y_drug_sensitivity/script_analyse_incucyte_SKNSH.R
- drug_sensitivity/SKNAS_drug_sensitivity/compute_synergy_SHSY5Y.R
- drug_sensitivity/SKNAS_drug_sensitivity/script_analyse_incucyte_SKNAS.R
- drug_sensitivity/SK-N-SH_drug_sensitivity/script_analyse_incucyte_SKNSH.R
- drug_sensitivity/compare_ic50.R
- drug_sensitivity/summary_synergies/summary_synergies.pdf
- drug_sensitivity/summary_synergies/summary_synergies.R
- drug_sensitivity/LY300912_AEW451_trinergy/IMR32_AZD6244_RO512_AEW541_210818.txt
- drug_sensitivity/LY300912_AEW451_trinergy/KELLY_AZD6244_RO512_AEW541_210818.txt
- drug_sensitivity/LY300912_AEW451_trinergy/N206_AZD6244_RO512_AEW541_210818.txt
- drug_sensitivity/SKNSH_drug_sensitivity/IC50_SK-N-SH.txt
- drug_sensitivity/SKNSH_drug_sensitivity/SKNSH_AZD_GS_05-081217.txt
- drug_sensitivity/SKNSH_drug_sensitivity/SKNSH_AZD_LY_01-041217.txt
- drug_sensitivity/SKNSH_drug_sensitivity/SKNSH_BI_MK_08-111217.txt
- drug_sensitivity/SKNSH_drug_sensitivity/SKNSH_GS_Rap_01-041217.txt
- drug_sensitivity/SKNSH_drug_sensitivity/SKNSH_LY_Rap_05-081217.txt
- drug_sensitivity/SKNSH_drug_sensitivity/SKNSH_TAE_Sor_08-111217.txt
- drug_sensitivity/SKNSH_drug_sensitivity/annotation_SKNSH_NGP_051217.csv
- drug_sensitivity/SKNSH_drug_sensitivity/annotation_SKNSH_SH-SY5Y_011217.csv
- drug_sensitivity/SKNSH_drug_sensitivity/annotation_SKNSH_SH-SY5Y_081217.csv
- drug_sensitivity/SKNSH_drug_sensitivity/script_analyse_incucyte_SKNSH.R
- drug_sensitivity/LY300912_AEW451_trinergy/IMR32_AZD_RO_AEW_rep2.txt
- drug_sensitivity/LY300912_AEW451_trinergy/KELLY_AZD_RO_AEW_rep2.txt
- drug_sensitivity/LY300912_AEW451_trinergy/N206_AZD_RO_AEW_rep2.txt
- drug_sensitivity/summary_synergies/AEW541_AZD6244_synergy.csv
- drug_sensitivity/summary_synergies/AEW541_AZD6244_synergy_single.csv
- drug_sensitivity/summary_synergies/LY3009120_AZD6244_synergy.csv
- drug_sensitivity/summary_synergies/LY3009120_AZD6244_synergy_single.csv
- drug_sensitivity/summary_synergies/SCH772984_AZD6244_synergy.csv
- drug_sensitivity/summary_synergies/SCH_AZD6244_synergy_single.csv
