# Supplementary material for: Neuroblastoma signalling models unveil combination therapies targeting feedback-mediated resistance
Source: PLoS Comput Biol. 2021 Nov 4;17(11):e1009515. doi: 10.1371/journal.pcbi.1009515 (PMC8604339; doi:10.1371/journal.pcbi.1009515)
Supplement: S2 File — (ZIP) [file pcbi.1009515.s023.zip › drug_sensitivity/CHP212_drug_sensitivity/CHP212_20k_AEW_AZD_interaction_20191001.txt]

Label: CHP212_AEW_AZD_interaction_20k
Metric: Phase Object Confluence (Percent)
Cell Type: CHP212
Passage: 4
Notes: 
Analysis Job: CHP212_20k_AEW_AZD_20191001

Date Time	Elapsed	A1, Image 1	A1, Image 2	A1, Image 3	A1, Image 4	B1, Image 1	B1, Image 2	B1, Image 3	B1, Image 4	C1, Image 1	C1, Image 2	C1, Image 3	C1, Image 4	D1, Image 1	D1, Image 2	D1, Image 3	D1, Image 4	E1, Image 1	E1, Image 2	E1, Image 3	E1, Image 4	F1, Image 1	F1, Image 2	F1, Image 3	F1, Image 4	A2, Image 1	A2, Image 2	A2, Image 3	A2, Image 4	B2, Image 1	B2, Image 2	B2, Image 3	B2, Image 4	C2, Image 1	C2, Image 2	C2, Image 3	C2, Image 4	D2, Image 1	D2, Image 2	D2, Image 3	D2, Image 4	E2, Image 1	E2, Image 2	E2, Image 3	E2, Image 4	F2, Image 1	F2, Image 2	F2, Image 3	F2, Image 4	A3, Image 1	A3, Image 2	A3, Image 3	A3, Image 4	B3, Image 1	B3, Image 2	B3, Image 3	B3, Image 4	C3, Image 1	C3, Image 2	C3, Image 3	C3, Image 4	D3, Image 1	D3, Image 2	D3, Image 3	D3, Image 4	E3, Image 1	E3, Image 2	E3, Image 3	E3, Image 4	F3, Image 1	F3, Image 2	F3, Image 3	F3, Image 4	A4, Image 1	A4, Image 2	A4, Image 3	A4, Image 4	B4, Image 1	B4, Image 2	B4, Image 3	B4, Image 4	C4, Image 1	C4, Image 2	C4, Image 3	C4, Image 4	D4, Image 1	D4, Image 2	D4, Image 3	D4, Image 4	E4, Image 1	E4, Image 2	E4, Image 3	E4, Image 4	F4, Image 1	F4, Image 2	F4, Image 3	F4, Image 4	A5, Image 1	A5, Image 2	A5, Image 3	A5, Image 4	B5, Image 1	B5, Image 2	B5, Image 3	B5, Image 4	C5, Image 1	C5, Image 2	C5, Image 3	C5, Image 4	D5, Image 1	D5, Image 2	D5, Image 3	D5, Image 4	E5, Image 1	E5, Image 2	E5, Image 3	E5, Image 4	F5, Image 1	F5, Image 2	F5, Image 3	F5, Image 4	A6, Image 1	A6, Image 2	A6, Image 3	A6, Image 4	B6, Image 1	B6, Image 2	B6, Image 3	B6, Image 4	C6, Image 1	C6, Image 2	C6, Image 3	C6, Image 4	D6, Image 1	D6, Image 2	D6, Image 3	D6, Image 4	E6, Image 1	E6, Image 2	E6, Image 3	E6, Image 4	F6, Image 1	F6, Image 2	F6, Image 3	F6, Image 4	A7, Image 1	A7, Image 2	A7, Image 3	A7, Image 4	B7, Image 1	B7, Image 2	B7, Image 3	B7, Image 4	C7, Image 1	C7, Image 2	C7, Image 3	C7, Image 4	D7, Image 1	D7, Image 2	D7, Image 3	D7, Image 4	E7, Image 1	E7, Image 2	E7, Image 3	E7, Image 4	F7, Image 1	F7, Image 2	F7, Image 3	F7, Image 4	A8, Image 1	A8, Image 2	A8, Image 3	A8, Image 4	B8, Image 1	B8, Image 2	B8, Image 3	B8, Image 4	C8, Image 1	C8, Image 2	C8, Image 3	C8, Image 4	D8, Image 1	D8, Image 2	D8, Image 3	D8, Image 4	E8, Image 1	E8, Image 2	E8, Image 3	E8, Image 4	F8, Image 1	F8, Image 2	F8, Image 3	F8, Image 4
10/1/2019 3:20:00 PM	0	9,634518	12,87605	13,3381	18,2512	10,67791	18,29707	10,18298	14,71838	7,061782	11,75805	9,775572	11,46828	13,85624	15,97501	11,17471	12,48563	10,12047	12,3854	7,907134	12,13251	8,866533	11,69589	7,044857	8,513414	13,11547	15,6766	13,26951	14,95372	10,81973	16,10591	9,585267	14,93604	12,42139	13,84076	11,55297	13,47066	10,0956	13,51203	10,39277	14,33038	13,46803	13,19042	7,268319	13,03651	9,170191	14,96657	8,057166	10,80501	11,97779	13,25141	12,97317	14,8624	11,1133	14,45009	12,87971	14,39296	12,77983	14,41044	11,85856	12,64147	17,62489	13,51825	13,12279	12,89001	12,33802	14,073	11,52271	12,20332	9,979625	13,56791	10,44084	11,28537	14,94025	12,13687	16,75115	12,26231	10,94096	15,99145	10,85965	13,40324	13,31227	10,63923	11,83818	10,49286	14,80955	14,25488	10,21248	11,84716	12,93753	10,54266	8,14303	10,82484	11,42842	11,40197	12,21202	11,42159	11,56623	11,69409	14,30081	16,24482	12,06054	10,16392	10,6346	10,3279	15,23396	11,074	10,40921	10,74927	11,70045	11,42345	12,41096	10,5057	12,61736	12,34451	12,85333	11,9266	13,86197	12,8116	10,08697	10,38268	9,527105	11,23556	13,77549	11,24171	13,93167	15,83534	12,28856	10,36894	13,03161	10,88673	11,66618	13,34459	11,58633	11,56485	11,49923	13,19981	11,06536	11,72939	12,92047	11,75508	10,26795	12,04058	7,724429	8,359238	10,11557	10,33115	12,38533	14,41064	11,10743	10,84957	11,09237	10,33937	11,60167	11,16352	12,25333	10,95311	9,908472	11,12898	12,57481	10,17214	13,058	12,47306	10,85226	13,68521	9,387641	9,859155	7,863685	10,16419	15,72026	10,76474	11,80005	11,71219	13,06083	12,02655	11,18583	11,88799	15,17497	12,77699	11,82133	13,58042	13,11664	14,14967	13,08121	14,81018	14,87905	10,79327	9,958555	13,05807	8,57655	11,86747	11,32965	16,85545
10/1/2019 4:20:00 PM	1	10,23562	13,13384	14,21813	18,71822	11,24413	19,09918	10,0029	14,69675	7,828732	13,91723	9,685981	12,21941	14,51288	15,77966	9,795259	12,71345	10,42523	12,59104	7,912935	11,94594	8,804432	11,9992	7,489018	8,862663	14,40215	16,38891	13,89374	15,84363	11,6199	17,03104	11,44403	13,14034	12,92178	16,51159	11,74065	12,66005	10,7282	13,72258	10,85882	13,97622	13,43308	13,43895	7,620677	14,5642	9,032452	12,36579	8,206579	10,99394	12,29491	14,07576	13,63499	15,00435	11,57777	14,36098	14,6225	14,1581	13,11768	14,8262	11,76061	12,90789	14,71327	13,06373	13,25936	13,03969	12,75123	14,14228	12,81602	12,48066	10,37557	13,83697	9,655655	11,07275	15,25185	12,7399	16,79211	11,74901	11,1421	16,25725	10,83603	13,71519	13,37008	13,04529	13,21833	10,66423	14,75658	15,03537	9,902049	12,18888	13,12949	10,67356	8,52129	15,53382	11,13803	10,61892	11,88288	11,82679	11,37703	12,14219	15,41446	16,45744	12,18114	10,93121	10,86394	10,00415	15,64855	11,18852	10,18865	11,54523	12,10136	10,99635	12,39487	10,88645	12,68243	12,50787	12,91612	12,45199	16,80012	12,72077	10,29199	10,47421	9,363602	11,529	14,69828	12,07795	14,39013	13,12645	12,84227	10,87561	13,25321	10,41239	11,46911	16,92916	11,75854	11,292	11,3943	13,33313	11,37309	12,11677	12,95528	11,92107	10,75355	12,37932	7,531429	10,01153	10,61042	10,04476	13,25838	12,81713	11,92777	11,04388	11,09893	10,36721	11,78865	11,09037	12,64914	11,46068	10,0612	11,13388	13,20969	10,06873	13,64563	11,68801	11,10805	9,749115	9,263785	10,862	8,220049	10,30532	15,97992	11,15764	11,74175	11,90968	13,61668	12,67393	11,38118	12,16698	15,10486	14,17026	12,38899	13,60667	13,82281	15,25448	14,51723	15,12102	14,72287	10,70078	10,29399	14,42701	9,056561	14,83643	15,20357	17,7962
10/1/2019 6:20:00 PM	3	11,45419	14,34357	14,42411	19,62014	11,15115	18,33624	10,53396	14,95683	7,205251	11,86416	10,24432	11,89137	14,69081	14,80196	10,17739	13,19628	10,70078	12,77437	8,205196	12,58607	7,831774	10,16171	6,452324	7,484459	14,51391	16,38795	15,2636	15,63889	11,84827	17,50553	10,09084	13,66131	12,35715	14,29709	12,21403	12,97069	10,25828	14,28112	10,9125	14,72321	14,14346	13,7279	7,263691	13,92449	8,324353	11,12704	8,474042	10,06175	12,92426	14,93638	14,07949	15,30911	12,42789	14,41368	13,46969	14,50873	14,00531	14,74808	13,57793	13,20893	12,69542	13,52682	13,51866	12,64997	12,17106	13,83344	11,4336	12,39749	8,629117	10,87119	7,944642	9,736889	15,8133	12,7417	17,30894	12,26238	11,00202	15,82062	10,45314	13,46734	13,45297	10,05305	12,57211	10,68889	14,42266	14,31926	11,01707	11,45847	12,10599	9,63079	7,88275	9,635209	9,450293	8,589883	9,624572	9,995926	12,31771	11,72131	14,77419	16,40867	12,82638	10,61326	10,32245	10,19314	15,74042	10,81744	10,19632	10,59965	11,5931	11,359	12,35833	10,2131	12,60299	11,64442	13,40676	11,48617	11,44134	10,67439	10,13028	8,44945	8,82474	11,7794	14,78732	12,56991	13,06511	12,11808	12,0173	10,92072	13,07747	10,37066	11,63745	14,90716	13,59479	11,30312	11,3112	11,79052	10,75217	11,09803	12,01557	12,86479	8,708417	9,941768	6,157369	6,537979	10,59385	10,3518	13,55127	13,41181	11,81256	11,11869	12,67393	10,77068	11,70003	11,58792	12,64769	11,15944	9,730467	10,36548	12,76269	10,23293	12,651	10,36597	13,30032	10,01513	9,237124	8,070566	6,676684	10,19079	16,28178	11,44411	11,57031	12,13341	14,05518	13,36573	12,10212	12,49129	15,91174	13,68092	12,6624	15,22851	14,2242	16,39492	14,83622	14,64612	16,05389	10,78291	11,81145	13,71601	9,608753	13,69654	12,22411	17,96979
10/1/2019 7:20:00 PM	4	11,1171	15,19714	14,80748	21,00574	11,57832	17,2976	10,95401	15,46281	7,454618	16,49087	11,4374	11,82554	14,89149	17,28138	10,20861	12,92772	10,41142	12,90182	8,722647	12,43983	7,464011	9,398002	6,298285	7,552361	16,29282	17,02317	14,64834	16,34816	12,31557	17,24615	10,22464	14,12488	13,07768	18,65917	12,53916	13,53794	10,79741	13,74164	10,75314	14,72204	16,33745	19,2747	7,820306	13,98942	8,318206	12,0881	7,76235	9,660629	13,3564	14,60633	13,63002	15,26532	12,04721	15,45169	13,22931	14,41451	13,01545	15,11964	12,13134	13,00895	13,48675	13,2043	13,67554	13,03976	12,50304	13,70704	13,73149	13,30584	8,137986	11,84095	8,416985	9,444838	15,32576	13,02049	17,40985	12,78473	11,034	16,69202	10,9366	13,34991	13,46168	9,922293	12,59015	10,96126	14,44642	14,30517	12,37359	11,05707	17,07456	9,533806	8,006811	9,960073	9,837049	10,60504	10,01962	8,763817	12,50801	11,58205	14,60972	16,61072	12,29781	10,41853	10,70575	12,78335	15,71508	10,88473	10,80923	10,18975	11,06736	10,73317	12,19413	10,20046	12,83681	12,61177	13,23822	11,39527	13,30204	12,62275	8,903073	8,682928	9,212947	15,30919	15,66658	12,50601	12,8181	12,13265	12,55098	10,83237	13,55306	10,84086	11,72317	13,06456	11,23335	11,50385	11,21608	11,15329	10,66438	11,00084	12,02545	16,55159	9,06257	11,28461	11,52175	6,540535	10,68752	11,40763	13,40973	13,97208	11,70666	11,39036	11,47747	10,82201	11,5196	13,12479	12,31101	11,44231	10,12081	10,7713	11,93164	10,06984	14,64654	11,10183	10,84563	10,01057	8,924623	11,13223	6,213321	9,756163	16,30747	12,08976	11,80758	12,14384	14,52386	17,80421	12,67241	11,87203	15,99407	14,54327	12,51955	14,73275	14,7811	15,43269	15,04939	17,12878	16,97737	10,73393	10,42661	13,01027	9,910892	13,43045	12,59242	18,15139
10/1/2019 8:20:00 PM	5	10,87768	15,558	15,30345	21,3351	11,40162	17,18439	10,40492	15,64766	7,719799	12,61522	10,61326	12,06261	14,96705	16,4039	10,21552	13,82191	10,88473	13,25272	8,446342	12,08741	7,824657	11,24468	6,135057	7,420907	15,66727	17,11172	14,99385	16,72849	12,11773	17,97918	10,5743	13,94466	13,31054	15,06625	12,66233	13,11644	11,23902	16,87472	10,83319	14,91393	13,88062	13,95516	7,501174	13,01386	8,120234	12,14267	7,795439	9,784413	13,15084	14,62492	13,91868	15,34096	12,0307	13,97629	13,23152	15,05789	13,46168	14,65559	11,57597	16,50303	12,46305	13,12914	13,6801	12,92827	12,15096	15,58383	11,95133	12,02185	8,295619	10,96575	8,122305	9,297015	14,73468	13,02111	17,29084	11,90547	11,31929	17,17044	10,89391	13,02208	13,58802	11,19398	11,84875	10,70458	14,42674	14,18421	9,51854	11,02032	11,97364	9,408226	7,946782	10,22463	9,362222	9,149952	10,77593	9,91331	12,52749	11,57273	14,54485	16,83528	11,91631	10,795	10,82422	10,49244	15,38987	10,7025	10,33246	9,963736	10,9576	10,7025	12,3452	10,24246	12,5353	11,61721	11,95996	11,33407	11,4852	10,69484	8,975121	8,258731	9,620151	11,88115	15,39884	12,77513	12,951	11,72455	12,10067	10,55123	15,42226	10,41073	11,59793	16,08077	10,88424	11,29421	11,6045	11,39437	10,43843	12,13031	12,13859	15,03412	9,244723	11,28205	6,067639	6,577489	10,71024	11,18818	14,21171	14,09566	11,70818	11,35679	11,2384	11,40922	11,12124	11,66853	11,9858	11,10812	9,599221	10,1664	13,00902	10,28756	12,92219	11,08249	10,39083	9,184213	7,985328	8,585114	6,253109	11,97557	16,33068	12,96302	12,46753	13,0694	14,46715	13,89043	12,59187	12,36102	16,07482	14,38978	12,96095	15,05879	14,55875	16,13913	15,62687	15,66748	17,16602	11,73215	10,24992	13,90321	9,833597	13,34936	12,58932	18,50367
10/1/2019 9:20:00 PM	6	11,18949	15,11895	15,71756	20,96728	13,08922	18,23276	10,66727	15,7876	8,057236	13,99377	10,53306	12,67684	15,24225	18,96559	10,66438	12,67462	10,89232	14,27422	8,441231	12,06655	7,677249	12,84193	6,442447	7,439352	16,27252	17,6099	15,77745	16,47775	12,15524	18,14268	10,86884	16,02834	13,53939	15,68164	13,63733	13,95992	11,23183	14,32506	11,41937	14,84175	13,82972	13,22599	8,409662	14,18255	7,632213	14,93258	13,3077	9,938729	13,25134	15,40858	14,38667	15,4099	11,89648	13,65723	13,60162	14,90799	13,50347	15,88576	11,9916	13,18965	13,14337	13,16624	13,34618	12,86562	11,75971	19,19789	11,86277	12,28034	8,231585	11,96231	8,391496	10,30476	15,21801	14,00738	16,59524	12,14267	11,38145	17,52867	11,39692	13,0553	13,42769	10,53258	12,10723	10,9844	15,26663	13,93077	11,32177	11,3867	12,84649	9,588166	10,02522	9,966361	9,502584	9,924152	9,994682	9,326923	12,41808	11,51891	14,60889	17,95038	11,99761	10,56746	10,26028	10,22353	15,41362	10,51102	10,9652	10,22954	11,60318	10,66879	12,40737	9,875732	19,63666	11,21443	14,38881	12,37152	18,26668	11,63793	8,745647	8,237389	9,333623	13,64549	16,19709	12,75219	12,94775	11,71143	12,25133	10,46011	13,63706	10,8162	11,48044	14,31539	11,04208	11,30789	11,09575	10,52574	11,44659	10,84197	11,82672	11,58716	8,494834	14,13745	6,024467	6,325846	11,187	11,1383	13,83296	14,19651	12,45158	11,80074	11,69706	12,70212	11,3436	11,58488	11,84474	11,15696	9,806521	10,09539	13,53925	10,09201	12,30873	11,57548	12,53854	9,134131	8,727204	8,528542	6,4765	9,717689	17,12699	12,60058	12,32282	12,70536	16,72248	14,47171	12,96143	12,91867	16,81552	13,94452	13,0562	15,14347	14,80154	16,657	16,09126	15,85323	17,9128	14,23118	10,36514	14,52973	10,12178	14,72632	13,03437	19,18235
10/1/2019 10:20:00 PM	7	11,44092	14,38149	15,95242	20,86055	12,14688	17,84614	11,40162	16,48085	8,21929	13,26143	10,53327	12,844	15,67474	15,88148	11,05224	12,91238	10,25862	13,32228	8,482329	11,9257	7,709023	8,890294	6,084287	7,208361	15,50087	17,23903	15,95629	17,61888	12,69231	17,9885	10,88749	14,38419	13,26903	15,51607	13,2932	14,8003	10,83071	13,70254	11,36888	15,07716	14,2173	14,83325	7,791433	13,4156	7,407853	11,56554	7,41248	10,06804	13,17197	14,51329	14,26075	15,59178	11,68442	13,83427	13,33223	14,54458	13,47777	13,64853	11,72904	18,20485	13,0236	12,5449	13,31655	12,73838	11,57908	13,69474	11,53584	12,03021	7,948855	10,57844	8,197118	9,438552	15,98412	13,06	17,53191	11,73305	11,02094	14,92733	10,42316	13,03057	13,12755	9,648269	11,37012	10,60621	14,42391	13,34529	9,521096	11,80116	11,7526	9,792911	7,639671	9,836082	9,328441	9,170812	9,872486	8,669941	12,72367	11,64553	15,13325	18,04867	12,16961	10,19231	11,81	12,32441	15,00871	10,32459	10,53762	9,538296	11,05942	10,56463	12,14564	9,64716	12,68277	14,24756	11,27645	16,28254	11,90049	13,49463	8,504436	8,488478	8,762155	12,38154	16,30278	12,41497	12,27875	12,00417	12,08195	10,52201	13,55147	12,26231	11,49646	13,67174	11,13713	12,34617	11,17754	10,83451	10,16938	10,37985	11,61023	11,00133	8,554031	11,58108	6,367635	6,206206	10,35077	11,56174	13,63527	14,15334	12,01964	11,54157	10,94123	10,87264	11,41938	11,68076	11,11745	11,17989	10,51096	11,0054	13,11229	9,550178	12,09473	10,08641	10,18775	9,162317	8,278212	8,13474	5,981986	8,990454	16,84758	12,286	12,53502	12,99652	15,00414	19,58182	12,90693	13,08438	16,50986	14,04288	13,48889	15,40106	14,18953	17,79392	15,86511	17,23268	17,76408	11,38428	10,40886	13,76775	10,14506	16,2491	13,13888	19,22814
10/1/2019 11:20:00 PM	8	11,8254	15,09574	16,52402	21,53508	12,18273	20,06286	11,6152	16,52651	7,88952	13,67989	10,96886	12,44951	15,45231	16,19412	11,15696	13,35544	10,51006	16,73409	8,638305	14,354	7,833154	8,704548	5,740358	7,009766	17,7703	18,22751	15,88527	17,36475	16,96812	18,41402	13,7194	15,02639	13,29914	16,00906	13,38714	14,8575	11,52016	13,69308	11,16725	15,35388	15,40168	14,93694	7,641538	13,63057	7,996172	12,61847	7,494128	9,567514	18,65081	14,21454	14,24403	16,14459	11,55642	13,77314	13,31924	14,34046	13,62407	14,83152	11,7957	13,06345	12,79951	12,84953	13,52067	12,2717	11,67212	14,11306	15,72869	12,12892	8,137918	10,44823	7,833568	9,237055	15,18257	13,28284	17,1578	12,3175	11,07531	16,50012	10,89619	12,95625	12,9903	10,03481	11,39306	10,57644	14,87608	13,89907	9,800163	11,23674	11,51069	9,561713	7,724636	9,88492	9,405946	9,847066	9,89086	8,977328	12,59408	11,97302	14,87428	16,83397	12,05011	11,71536	11,45101	10,60538	15,12938	9,874627	10,89446	9,619252	12,15973	11,63897	12,17113	9,709882	12,68201	11,66936	13,47625	10,76771	11,58495	11,24724	8,873232	8,10048	8,897824	12,372	15,59268	12,58033	12,60327	11,57625	12,01232	10,44091	13,68852	10,72205	12,15462	14,41223	10,64876	12,00935	10,56566	11,12207	10,01354	10,47476	11,68117	11,5091	8,490551	9,960211	6,599179	6,532936	10,35056	11,5855	13,56336	14,40719	11,28779	11,17885	11,60332	11,97288	11,33966	12,39673	11,23736	10,41591	10,29903	11,58571	12,80663	10,08241	12,53067	9,788423	9,342258	8,796144	8,05406	8,225574	5,812196	9,375345	17,31626	12,4913	12,64817	12,67773	15,45735	16,43008	13,59582	13,14476	17,16422	14,97313	14,23042	15,96161	14,74193	17,12423	15,83665	16,02702	18,03493	12,17016	10,37184	13,75587	10,36659	14,70076	13,56543	20,59799
10/2/2019 12:20:00 AM	9	11,65417	15,25199	16,35548	22,38423	12,97856	18,77576	12,34941	16,1629	8,136124	13,76229	10,89288	12,38457	15,5312	16,66605	11,20952	13,95743	10,50992	14,9301	8,373468	12,13562	7,288558	8,371325	5,921335	6,93551	16,54129	23,09537	15,56387	19,16356	12,95017	18,39716	11,52092	14,66111	13,5416	15,51275	13,11395	14,49174	11,75716	13,54043	11,50275	15,09698	13,64307	12,96882	7,494128	13,59306	7,309143	10,93011	8,644729	9,480825	12,83253	14,28417	14,18214	16,08622	11,61216	14,75437	13,31834	14,25073	12,98485	13,48468	10,89592	13,71028	12,70385	12,26044	13,44869	12,43894	11,2625	15,06659	16,29995	11,55007	7,780448	13,6725	8,029123	8,740536	15,64006	12,63822	17,51153	11,60692	10,46723	15,41072	10,5334	12,60721	12,6758	9,774674	11,43823	10,623	14,22573	13,35806	9,618561	11,10211	11,21954	9,286791	7,620954	9,478269	8,634159	9,065471	9,441727	8,627459	12,93822	12,92288	14,00634	17,01205	12,00555	9,970642	9,943704	10,53879	15,24916	9,760929	11,29214	9,920429	10,60075	10,16509	11,85131	9,269175	21,72358	11,53004	12,78501	10,10727	9,824271	10,39808	18,48703	8,061311	8,501464	12,60009	15,4242	11,92453	12,1055	11,36902	11,89842	10,52526	12,99286	11,79529	11,13333	12,18847	10,46295	10,40485	10,14009	10,20087	9,777783	9,948538	11,61921	10,18837	8,300454	10,96188	6,416266	6,287646	10,128	11,29746	12,54766	14,53408	11,41392	11,04264	13,83255	10,59046	11,26271	10,82235	10,7628	10,15176	10,27016	10,99096	12,37062	9,457616	11,29918	9,692888	9,231529	12,34196	8,43681	7,949548	5,70644	9,966154	18,10186	12,56231	12,81229	12,73196	15,59433	15,23838	13,45394	13,41132	16,77795	16,67192	13,73998	16,1564	14,67672	17,00707	16,02336	15,75625	17,66468	11,42214	10,09857	14,02554	10,2102	14,58313	13,5914	19,59446
10/2/2019 1:20:00 AM	10	11,93399	15,07281	17,80843	21,93192	12,59291	20,57485	11,32875	16,29269	8,434946	13,74592	13,92725	13,16755	15,79873	16,11807	10,94013	13,4185	10,29772	12,89297	8,395846	11,91279	7,52307	9,139865	5,798796	6,789761	16,59697	18,70213	16,22403	19,58741	13,10898	18,81694	11,29435	14,6922	14,06174	15,15397	13,37754	18,25224	11,67544	14,20756	11,63862	15,36956	13,73183	14,2756	7,413239	13,26315	7,833913	11,49688	6,905394	9,473227	12,88296	14,01967	13,50651	15,88797	11,71163	14,61235	12,93746	13,85368	13,33714	14,2249	11,56713	14,63169	12,45904	12,64299	12,56003	12,32213	11,1296	12,89104	10,44457	11,95997	7,884202	10,87043	7,601958	8,768998	15,26159	13,20285	16,75039	11,47657	10,82988	15,67805	10,83389	12,38969	12,91597	9,863022	11,14825	10,75037	14,43938	13,27359	10,25524	10,91049	10,47117	9,453125	7,41925	10,70651	9,01076	9,796711	9,468045	9,009172	12,53792	11,60346	14,26331	18,35744	11,6313	10,37577	10,14437	10,76212	14,77585	9,538296	10,12413	9,817985	10,99393	9,538987	11,08408	9,413131	17,56936	10,89129	12,61708	10,63046	10,50522	9,180275	8,48834	7,699422	8,370704	12,56742	15,7807	12,68512	11,78513	10,61222	11,32018	10,50916	12,66806	9,583886	10,83845	12,53958	11,39161	10,60393	10,2676	9,556395	9,712159	10,24149	11,28143	9,822196	7,971445	9,604608	5,904828	6,142795	10,42371	11,10577	13,90003	12,74557	10,85647	11,43547	11,28212	10,15287	11,23902	10,6328	11,28571	10,01237	9,541128	9,357041	12,4464	9,205005	12,30313	10,33986	9,194987	8,378855	8,019176	7,916321	5,584106	8,54519	16,80275	13,9535	12,73368	12,91577	15,84432	15,78954	14,50258	13,78854	17,90927	18,18786	13,86356	16,14763	15,40492	16,82264	16,5567	16,25912	17,97351	11,77836	10,02328	15,27776	10,39415	14,59666	13,89071	19,66857
10/2/2019 2:20:00 AM	11	12,34085	15,69559	17,03277	23,00212	12,39514	18,27669	11,48783	16,44203	8,052195	13,78619	11,56264	13,01717	18,60708	16,47443	11,14093	13,22488	10,45915	13,02532	8,207618	12,87488	7,428782	8,388592	5,54425	6,463791	16,73042	19,25723	16,46766	17,83571	13,16914	18,84201	11,58681	16,05244	13,61951	15,41791	14,60302	14,66194	12,04873	14,31366	12,07484	15,92009	14,03915	15,58576	7,422082	13,05586	9,265584	11,83576	8,205128	9,183175	12,91024	14,01145	13,34349	16,09879	11,69664	13,24215	12,94996	13,93436	18,20713	18,45505	11,71834	13,64763	12,52908	12,90223	12,76221	11,59511	11,11489	12,74626	15,83168	10,70478	7,884891	9,549902	7,356184	8,7634	16,7287	13,01938	17,09294	12,05626	10,47144	17,33015	10,61761	13,00598	12,47693	10,39145	11,54247	10,23223	13,76506	13,30294	9,436893	10,78698	10,2962	8,615716	7,354319	11,09327	8,7194	8,273444	9,215227	8,615166	12,76069	11,75066	13,8724	18,93243	11,80689	13,61689	11,07448	10,68026	14,47765	9,831661	11,53004	10,15107	12,98098	9,872418	11,05583	9,43109	11,26582	12,55298	10,63108	9,978378	10,22899	10,31395	8,317167	7,606444	8,668077	12,73769	14,83387	12,84165	11,32819	10,43179	11,27183	11,86671	12,179	9,490221	11,05963	13,52868	10,61132	10,29129	10,40782	10,14361	9,316491	10,24819	10,83147	13,52502	7,871422	9,148155	5,825251	6,271484	10,58659	10,71846	12,48991	13,08791	10,93405	10,2886	10,27223	10,03109	10,86815	10,6518	10,85627	9,939974	9,323124	11,38878	12,12989	9,137032	11,08415	10,16088	9,637765	8,340034	7,553603	7,964881	5,440014	8,81424	17,52466	13,15533	12,74757	13,32173	15,49182	15,5093	13,30957	14,12826	18,0665	15,22657	14,36388	16,26845	15,38869	16,41827	17,01695	16,53135	17,18639	12,48101	10,91084	14,56289	10,46626	14,62202	13,26046	19,27318
10/2/2019 3:20:00 AM	12	12,57764	15,87305	16,64698	23,34459	12,99321	18,91696	12,45745	16,76309	8,470933	13,8407	10,971	13,38687	16,35479	18,05538	11,31403	13,57883	10,50522	13,85672	8,188066	11,87977	7,502487	7,994929	5,660159	6,460406	20,47759	19,3109	16,57556	17,99175	13,06428	19,15728	12,12844	14,86482	14,03335	15,25634	13,71152	15,48112	11,94525	13,93222	11,73022	16,10397	16,69195	14,80245	7,809876	13,39398	10,10203	10,35795	6,927496	8,794485	13,04681	14,28002	13,30529	15,74222	11,59476	13,13612	12,99603	14,07618	13,49477	15,92845	11,46434	12,57957	12,89139	12,36143	12,60921	11,65126	10,5763	12,41179	10,35851	11,19149	7,442668	9,840224	7,577641	8,596514	16,43388	13,25908	16,99264	11,24019	10,18485	14,84962	10,60069	12,7111	12,53405	9,439171	11,26561	10,20267	13,73626	13,18993	9,023542	10,58238	10,42841	8,807125	7,428091	9,307305	8,745371	9,039913	9,003165	8,195457	12,51768	15,40002	14,28361	16,4832	12,32282	9,534082	11,38649	10,56912	14,02029	9,729498	11,7126	9,143942	10,23852	10,78256	11,54958	9,044748	11,00506	11,88675	11,11682	9,264893	9,363396	13,15615	8,018829	7,726087	8,076303	12,26894	14,79374	11,54772	11,20192	10,53548	11,45688	10,70236	12,40115	10,19742	10,85606	11,53135	10,32037	11,59255	10,24025	11,46655	8,71795	9,548035	10,70665	9,721969	7,685746	9,444007	6,079382	6,090918	10,46226	10,97618	12,44515	12,75828	10,33315	10,20239	10,86953	10,43705	10,37301	10,2142	11,06688	9,443387	9,58748	10,26125	11,9286	9,140692	10,86601	9,223169	9,186909	8,204714	7,982911	7,539512	5,696148	8,534207	17,51575	12,9434	12,80131	14,36291	16,40218	15,58639	13,54692	14,3082	18,31068	16,49612	14,76038	16,81739	15,04041	19,11348	16,63158	16,16297	17,74867	12,40709	10,59737	14,31912	10,67232	14,76756	13,68431	19,44366
10/2/2019 4:20:00 AM	13	12,68823	16,10646	17,44902	22,59242	13,15629	22,74266	12,52563	16,94608	8,425343	14,4065	11,27459	15,26035	17,32558	16,99623	11,4372	13,76402	10,36376	13,71892	8,106626	11,59793	7,414762	8,047635	5,659124	6,500884	16,74535	19,49789	16,4881	21,74679	13,5398	19,89549	12,1826	17,9941	14,17489	19,25322	13,84629	15,69124	12,33173	14,57505	11,48389	16,25359	13,80699	17,20401	7,69811	13,05613	8,551684	10,63626	7,127472	8,946523	13,6651	14,5356	13,69487	16,00035	11,67489	12,89767	12,9302	13,97947	13,00571	14,64896	11,22278	12,58013	15,22277	11,83024	12,51126	11,45834	10,66099	12,67518	10,72357	14,20991	7,359913	10,48166	7,443841	8,596166	15,04255	12,59256	18,84298	10,97825	9,658626	15,11681	10,64393	12,25996	12,17824	9,491185	11,3074	9,759892	13,70448	12,86058	8,852784	10,32473	10,72468	8,90542	7,25623	9,846375	8,489305	9,268416	8,985206	8,193868	12,61197	11,59697	14,4371	16,14977	11,87887	9,735092	9,32195	10,53389	14,96982	9,600741	10,01423	9,013733	10,08041	9,652476	11,32536	9,19029	16,70659	10,83458	14,21453	17,13825	9,304958	9,503068	8,10925	7,416348	8,684999	11,60146	15,15839	11,55642	11,30947	10,85129	11,31555	10,28163	12,04182	9,708638	10,68399	14,62851	10,36016	10,47435	9,842575	9,797122	8,857553	9,454022	11,08719	10,30131	7,55077	10,40168	5,948829	6,062874	9,651028	10,26933	12,70454	12,85733	13,25355	10,49707	10,65512	10,17393	10,31747	10,18948	10,45224	9,093653	9,22407	12,6195	11,09375	9,401664	10,64786	8,975602	8,385419	7,970549	8,145999	7,196409	5,293297	8,327807	18,76216	13,09923	13,01489	13,48309	17,69334	16,59966	14,19064	14,26566	18,5867	15,28432	14,09269	16,95389	15,25206	16,86733	15,74947	15,79472	17,61529	12,27046	10,25606	17,14709	10,35105	14,69904	13,26564	21,08256
10/2/2019 5:20:00 AM	14	12,65363	16,30056	20,05346	22,70308	12,63407	19,41141	12,1359	17,33283	8,863355	14,21336	11,48589	13,40987	16,34629	19,04764	12,87971	13,8407	10,62597	13,11657	8,148417	11,71129	6,87728	8,890777	5,509021	6,632266	17,52881	19,60198	17,07021	18,20416	13,75967	20,22346	12,58483	15,47373	14,57152	15,83119	14,00033	15,44223	11,94207	14,94736	11,79805	16,18348	14,0748	13,0877	7,308936	13,12756	6,580736	12,802	6,67392	8,656193	13,59782	15,9404	13,8628	16,34311	11,82347	13,51169	13,15588	13,25521	13,01413	14,12474	13,18786	12,40675	12,19137	12,38962	12,33491	11,61852	10,60524	13,26674	10,58521	10,60925	7,244763	9,114997	8,009161	8,416018	14,6618	13,19145	16,83521	11,72828	10,17863	16,69195	13,50181	12,068	12,04969	10,59889	12,37401	9,94702	17,36343	13,06186	9,63811	10,63108	10,08538	8,433839	7,635941	9,650338	8,308605	7,889728	8,37395	8,480878	11,89828	12,08092	14,67051	16,62184	11,78161	10,1528	10,55737	12,44529	14,60717	9,105947	9,947642	8,957433	10,84812	9,629199	10,79182	9,515085	10,89585	9,416584	12,45586	9,837255	9,35642	8,699229	8,174528	7,162634	8,320347	10,94109	15,52581	11,43119	11,48569	10,86801	10,96672	9,438274	11,86298	9,7869	10,17904	12,41545	9,287964	10,1501	9,874906	9,402426	8,427138	10,99988	9,852316	9,613452	7,345133	8,735287	5,357193	5,990344	10,04828	10,2685	12,55526	12,4044	12,72705	10,83154	10,12475	10,33971	10,4184	9,746286	11,18003	9,403389	9,253981	8,790963	11,65886	8,812444	10,62645	9,828416	8,957299	10,41922	7,755304	10,1032	6,017283	9,636455	18,44938	13,76174	14,67514	14,32824	17,53772	15,89377	13,78357	14,49636	19,14221	16,77595	14,84251	17,5572	15,41515	17,93421	15,41101	16,64712	17,22687	14,77854	11,68131	15,30263	10,62555	14,47903	16,05154	18,28961
10/2/2019 6:20:00 AM	15	13,37609	16,38097	20,02673	24,29729	12,69169	18,19048	12,38609	16,92867	8,121752	13,79255	12,91777	15,34269	16,59676	19,82717	11,42573	13,33451	10,53348	13,51832	7,996036	11,54095	6,519604	8,704685	5,513374	6,845989	17,71821	20,29813	17,50415	18,74344	13,70344	20,33329	12,43783	15,71093	14,2812	16,22893	14,67023	15,91028	11,58764	15,43946	12,40108	16,34733	18,34549	14,36533	6,993604	13,41319	6,382418	11,9275	6,426283	8,540699	13,46126	14,13213	13,96345	16,51118	11,91175	12,9358	13,30771	13,46112	13,78495	14,76245	11,82837	12,54428	12,70322	12,90713	13,4701	11,09354	10,27478	14,20065	11,24689	10,21469	7,705848	8,867223	7,605065	8,372846	14,31864	12,77334	16,52589	11,63676	9,853698	16,93385	10,48091	12,16291	12,71952	10,05381	11,81186	9,750292	13,71643	13,23524	8,981197	10,90393	10,55813	8,162645	6,856902	9,865993	7,971376	7,834812	8,295135	8,82619	11,60726	12,63539	14,37618	16,02979	11,25732	10,32631	12,11697	9,818192	12,54601	9,153613	9,979141	9,824962	11,46932	8,832684	10,63426	9,446218	12,32406	9,220683	10,19403	9,970711	9,422798	8,176532	7,947335	7,23088	8,314613	10,42758	13,84664	11,35244	11,21187	10,55364	10,3056	8,676988	11,8176	8,729208	9,571038	15,87119	9,387227	11,00409	9,776885	15,42765	7,835157	8,873576	10,16682	9,565233	6,960171	8,60798	5,411487	6,108533	10,52601	9,411126	12,07774	12,0175	9,705256	9,43544	10,23313	9,356558	10,25227	10,51434	10,68958	9,161555	11,21664	11,40963	11,04484	8,399716	10,13297	8,902726	8,827918	7,39846	7,180316	11,07994	6,343252	8,306879	18,12472	14,12039	14,78248	15,49956	18,37685	15,75438	13,60031	15,10016	19,23305	15,84867	15,20004	18,27966	15,43166	17,06137	15,17904	16,11848	16,72117	12,55712	11,43374	14,81115	10,1959	14,61124	13,77798	17,4819
10/2/2019 7:20:00 AM	16	13,0419	16,64049	18,57365	23,44724	13,16175	18,62193	12,23855	17,69798	8,954465	14,12426	12,4893	13,91364	16,64394	18,65198	11,894	13,69612	10,60262	12,78998	8,108214	11,31417	6,635721	8,572198	5,714798	6,563605	18,07776	20,33924	20,60324	20,29696	14,06602	20,60974	12,60085	16,2071	14,78248	17,23544	14,7755	15,40879	11,59738	15,2426	11,99105	19,40774	14,01208	13,17045	7,485425	13,90155	6,420688	10,83043	6,344634	8,212312	13,35143	13,6841	13,59389	16,40314	11,38387	12,94326	13,13667	13,61047	13,58366	15,92334	11,54717	12,3586	12,21403	12,28586	12,36903	11,7803	10,42281	13,66117	10,29426	10,15293	7,292633	8,73584	9,856944	8,099856	14,69621	13,6477	16,68546	11,3608	9,781237	15,23237	10,26256	11,7459	12,1558	9,591624	12,07463	9,678658	13,39129	13,13999	8,876477	10,96333	10,09857	8,22751	6,756121	9,274564	7,717313	7,771262	10,2169	8,164511	11,39478	11,94919	14,10339	16,29966	11,08746	10,96306	11,58205	10,07564	12,23074	8,993149	9,916488	9,13572	12,58918	10,05423	9,883332	9,121007	10,47904	9,070237	9,500926	9,376589	9,99696	8,250788	7,757653	6,888608	8,591884	10,72019	13,77777	11,68407	11,11924	9,928988	11,17381	9,145046	11,28378	8,441507	9,46784	11,97398	9,06554	12,19952	8,97353	9,628651	8,449726	8,641621	9,259298	10,60165	10,00414	8,090117	5,341512	5,599028	10,14285	9,601983	12,73624	12,54255	10,18264	9,080806	9,791598	9,349995	9,748356	9,16349	10,50198	8,906248	9,208594	8,676711	10,86193	8,255486	11,22948	8,240704	8,751864	7,3691	6,924874	7,736931	5,82691	8,223295	19,19782	15,12896	14,37935	14,88568	21,57363	16,75502	14,06685	15,37322	18,46264	16,09333	15,82636	18,29582	15,27444	17,16298	16,18113	16,75834	16,33855	12,57626	11,08111	15,30808	10,17642	14,44145	13,54989	17,40177
10/2/2019 8:20:00 AM	17	13,05378	19,6817	18,60135	23,79704	12,94237	19,89072	12,81312	17,59118	8,936159	14,80852	12,58766	13,63768	17,83543	18,09592	12,04659	13,81707	10,41784	12,65031	7,746187	11,17996	6,294485	8,233172	5,156043	5,999254	18,95025	20,90835	18,44503	19,35849	14,31753	20,59992	12,56189	16,37703	14,50742	17,81685	16,27957	16,29089	12,13293	15,3355	12,45717	16,9628	13,77936	14,55488	7,372556	13,3229	6,333237	8,747583	6,119032	8,43736	13,06753	14,51184	13,65806	16,87659	11,96114	13,55762	13,59762	13,553	15,91872	14,37541	11,67157	12,14488	12,2802	12,81015	13,01351	12,14039	10,23106	11,64159	9,963664	11,86326	6,484719	9,165355	8,95122	8,116227	14,78572	13,61641	16,72428	11,17678	9,642879	20,56871	10,1061	12,34624	12,81878	10,88756	11,78803	9,447942	13,44558	12,99161	8,903765	12,08713	10,07778	7,65701	6,777603	10,14478	7,447021	7,430374	8,043214	8,292923	11,70058	11,5252	13,80436	15,71473	11,96141	9,659594	11,87735	9,937624	12,21541	8,881037	8,969043	8,754145	10,3536	8,95647	10,02742	10,41252	10,31347	8,90542	8,969662	9,166047	9,050688	7,992098	7,219346	6,782577	8,516869	9,940597	13,34183	10,93425	10,54936	10,98813	10,60904	8,427759	11,5109	11,06543	8,927181	11,46165	9,314423	9,730328	8,576757	10,12254	7,877847	8,658061	8,984512	13,54485	6,901179	7,822584	5,543973	6,146248	9,324368	9,276844	11,58412	11,72649	9,51792	8,927458	9,864818	9,83242	9,251633	8,655023	10,23417	8,921309	8,491795	8,489032	10,86732	7,983602	9,620773	8,359304	8,724442	7,400115	7,387131	7,834673	5,770267	8,320969	19,15189	14,26952	15,46301	15,5227	19,50307	16,18901	14,36326	15,84176	22,11027	15,98703	15,59826	18,43301	15,18533	17,22611	14,95282	15,52229	16,10798	13,56432	10,81448	15,47462	9,978104	14,35787	13,25673	17,95728
10/2/2019 10:20:00 AM	19	13,82315	17,31163	18,69253	27,08126	13,29244	23,34459	14,2955	18,16216	9,01919	14,82427	12,58724	13,74136	18,57019	17,75178	11,9449	13,88511	9,807002	13,17073	7,917426	11,60947	6,251935	7,198208	5,341374	6,064807	19,58084	21,32211	18,8521	20,34518	15,2035	20,51296	14,96132	17,36385	14,92526	17,22038	16,17678	16,12421	12,22777	14,66809	12,71897	18,69419	13,80381	13,39937	7,940221	13,93975	6,520504	8,958678	6,379932	8,104692	13,70731	14,87677	13,67775	16,67627	11,87507	13,10241	13,70538	13,91903	13,04611	14,56821	12,24732	13,37243	17,43072	12,41034	13,59472	12,15897	9,976995	11,17001	10,16336	11,64353	6,648777	8,675881	7,268802	7,778032	14,75326	12,29837	16,39444	11,38712	9,060634	14,83505	9,88105	11,9668	11,94125	9,113617	11,55953	9,088127	13,92124	11,98082	9,132472	11,27376	9,528556	7,997279	6,420341	8,374436	7,244695	7,35508	9,18055	7,415865	11,66515	10,86248	12,98056	15,77863	11,35493	14,47392	10,15784	9,773775	12,7895	8,89347	8,461125	8,478739	9,324162	9,850867	10,09768	8,935331	9,618356	9,409398	8,628841	9,189116	8,700266	8,151319	7,377183	6,864915	8,045976	10,46212	13,28498	11,37952	10,0391	9,858532	10,99552	8,817348	11,26319	8,127279	9,774053	11,30409	8,636439	9,255291	8,396952	9,025681	7,790536	9,286721	9,213086	11,37634	7,201453	8,489584	6,894202	6,090711	8,903419	9,689783	11,15336	11,67351	9,580639	9,736476	9,101183	9,089508	9,15292	8,916128	9,535879	8,71111	8,709385	8,597413	9,966361	7,476377	9,241269	7,574948	7,796751	7,726639	7,611903	6,925702	4,845269	7,620123	21,57942	14,12108	14,42784	15,85758	19,85591	17,76608	14,90868	16,02682	19,14581	15,79672	15,93522	20,06921	15,91126	16,43319	15,07315	16,02405	16,94394	13,09751	10,77372	14,03093	9,517572	14,17834	12,09881	18,76526
10/2/2019 11:20:00 AM	20	14,19001	17,31515	19,02382	23,95937	13,5914	20,78512	14,09607	18,84519	9,047924	17,18253	13,0484	14,20555	17,88558	18,18841	12,4015	13,9048	10,28618	12,94368	7,763662	11,29635	5,92113	7,458209	5,030739	5,970795	18,09426	21,46075	18,48503	20,44029	15,1309	20,81848	12,70343	17,2458	15,74609	17,58717	15,19555	16,47091	12,43645	16,00955	13,25245	17,15283	15,15121	13,92884	7,767117	13,3189	5,843487	8,936989	6,199574	8,007018	13,59562	15,10969	13,88808	16,83273	11,54875	12,47493	13,60612	14,15209	13,16168	13,61689	11,3342	12,4627	16,36404	14,00724	12,71531	15,48692	9,63003	11,39761	9,904743	10,39014	6,81974	8,473557	6,798049	7,767119	14,05691	12,77748	16,64822	11,50786	9,677691	14,35849	10,23113	11,9257	11,60181	9,456509	11,4861	8,988795	13,60708	12,53979	9,120108	11,10549	9,597772	7,737208	6,494942	8,459536	6,902146	7,203457	8,26405	7,44557	11,31749	10,67315	13,45283	15,77918	10,76364	9,87905	9,847274	9,638594	11,61472	8,564322	8,44427	8,296101	9,195472	9,073	10,36859	8,404895	11,79833	8,496836	8,960475	8,683136	8,793034	9,296529	6,674266	6,780296	8,258732	10,57747	13,32283	10,47787	10,91636	9,899217	10,69939	9,173644	11,27818	11,06736	9,314906	10,51324	8,325943	8,86888	8,308257	8,541737	7,796475	7,995967	8,934778	8,408488	6,953472	10,71466	5,32369	5,875608	8,784055	10,13622	10,76398	12,12312	9,261094	8,650945	9,392754	8,654401	8,952947	8,738881	9,078527	8,550647	8,11768	8,443302	10,98827	7,862234	11,6447	7,793849	7,813607	7,961083	7,608656	6,876451	4,611723	8,066495	19,45775	14,83152	14,93099	15,16164	20,16191	17,40578	14,40221	16,54219	19,21322	15,75604	17,88869	19,06458	14,43938	16,96873	15,40886	15,67508	16,97675	13,50285	10,6277	14,32388	9,495399	14,64288	12,58096	18,4643
10/2/2019 12:20:00 PM	21	0	16,44362	5,690969	0	16,77802	11,89386	0	13,73895	18,14255	13,39177	0	11,38705	27,92413	14,22172	0	10,98951	20,00083	12,15123	0	16,32467	0	0	0	0	0	19,98791	6,772699	12,23447	19,31345	12,41918	0	9,15589	24,80127	11,30871	0	9,679557	26,97751	12,56348	0	12,7189	26,58405	12,19075	0	10,79576	0	0	0	0	0	32,50726	3,935953	16,83217	15,29772	16,13188	0	15,01098	19,60295	18,51314	0	18,80823	23,96449	0,5882515	0	11,9994	13,12963	16,14549	0	10,72316	0	0	0	0	11,3246	0	9,856737	0	11,18873	0	13,10082	0	0	0	11,31396	0	0	0	0	0	0	0	0	0	0	0	0	0	0	74,46273	0	70,19701	0	80,41163	0	69,92126	0	76,9847	0	70,46502	0	72,93787	0	72,09687	0	76,22983	0	66,53217	0	73,73439	0	75,18954	0	0	0	0	0	0	0	0	0	0	0	0	0	0	0	0	0	0	0	0	0	0	0	0	0	0	0	0	0	0	0	0	0	0	0	0	0	0	0	0	0	0	0	0	0	0	0	0	0	0	0	0	0	0	0	0	0	0	0	0	0	0	0	0	0	0	0	0	0	0	0	0
10/2/2019 2:20:00 PM	23	14,08177	18,27524	19,49001	26,06916	14,00296	21,98608	14,8787	18,03361	9,222411	16,34809	13,04287	15,08607	18,8684	18,64618	12,31287	14,05918	9,906749	13,75035	7,855534	11,25912	6,132295	7,062956	4,929473	5,769093	19,07058	22,31515	19,38605	20,99891	16,0284	22,09853	13,5255	17,98485	15,50101	21,15295	17,25139	17,24987	13,1766	15,86891	14,05635	17,90278	13,80927	14,31028	7,344095	13,58111	6,049748	8,431076	6,270378	7,977386	13,52426	15,27568	14,13662	17,64713	12,17009	13,31593	13,73577	14,41935	13,23966	15,03336	11,41716	13,24478	12,36213	13,52108	12,57391	11,5281	9,575874	12,29498	10,21379	9,797192	6,550619	8,370981	7,408061	7,828387	13,96055	19,11258	17,22957	11,7861	9,025061	13,60335	9,720036	12,27018	11,92107	9,542162	11,78057	10,15286	13,5436	12,2181	9,628854	12,35563	9,485522	7,739625	6,46158	8,22067	6,777256	7,966399	8,199741	7,228738	13,19836	11,15723	14,30752	15,12841	11,65934	9,372374	11,97723	9,457062	11,37634	8,538906	8,713459	12,30465	10,6755	8,376507	9,456923	8,589399	11,63731	8,373398	8,665936	8,045147	8,756975	8,093155	6,994433	6,684075	11,17429	12,46961	13,15422	11,65189	16,49274	9,769631	10,58169	8,985758	11,36536	8,86522	12,36641	10,98503	9,570348	9,128813	7,997899	9,033146	8,052333	10,99891	8,608395	8,336994	6,93551	8,425895	5,487193	5,944891	9,097314	10,18996	12,75683	11,69098	9,334037	9,188702	8,946658	10,40714	9,505279	15,87802	9,277467	8,454146	8,393085	10,28895	9,879807	7,737967	11,11047	7,839922	8,528199	7,863549	7,922399	7,630624	5,315401	7,628206	26,8089	16,24648	15,6326	15,67688	20,97453	18,90466	16,39071	17,0997	22,31142	16,6266	17,14744	20,42952	15,31934	19,76403	15,26477	16,7957	17,35681	17,37636	10,64462	14,60523	10,03627	15,90586	11,9965	19,15306
10/2/2019 3:20:00 PM	24	13,96345	18,31876	21,95264	27,35287	14,36968	21,45171	14,77723	18,17073	9,857978	15,97798	13,45622	15,6576	23,1402	19,00226	12,67055	13,88926	11,20925	15,7186	7,764285	11,32529	6,01217	7,069863	5,011605	5,782285	19,19782	23,63008	20,66845	20,99684	16,15937	22,13735	13,12562	18,26654	15,96782	19,27947	15,55786	19,24231	13,03022	16,73153	13,20596	17,93414	13,85707	12,74467	7,265902	12,60258	6,102246	8,404758	6,166073	8,375538	13,57455	15,27983	14,50176	17,22156	11,84012	12,5469	14,37742	13,98597	13,33934	13,47287	11,56457	12,80076	12,58649	12,60562	12,48308	11,54095	9,355453	11,56512	12,7283	9,56717	6,208279	8,51521	7,341196	7,883234	14,01062	15,4081	16,56913	11,64463	9,734543	14,21523	9,646193	11,87473	11,47595	9,498784	11,52513	9,400558	13,32878	12,75758	9,32105	11,21298	9,555426	7,561409	6,138443	8,287329	6,629226	6,824713	8,039484	7,594427	12,56161	11,24399	13,66317	15,49783	11,7879	9,65089	9,789733	9,035216	11,14825	7,923505	8,787579	7,806906	8,996394	8,659925	9,028999	9,291762	9,011732	10,96969	8,198913	9,512599	9,614211	7,972342	7,264174	6,567128	8,019245	10,68924	13,52495	11,73643	9,946949	9,284578	10,52242	10,19617	10,7827	7,56963	8,960958	9,983629	9,711193	9,441726	8,035477	8,418781	7,80207	7,798133	8,70275	8,51445	6,800951	9,613519	5,09132	5,84936	11,09113	9,505073	11,09741	12,5831	8,586151	8,758357	8,761054	8,56591	9,403942	8,59824	13,73052	8,568883	10,24052	8,005153	9,529592	8,062279	9,325196	7,397768	8,022907	7,862996	7,963706	7,622609	4,937072	7,720629	23,13488	16,10536	15,62976	15,77179	21,14652	19,13503	15,88632	18,05668	21,29027	17,90278	21,33911	20,18865	15,15839	18,58553	15,31948	15,69856	17,6566	13,15076	10,23997	14,86461	9,950818	15,31637	12,62703	19,07756
10/2/2019 4:20:00 PM	25	14,66401	20,59481	19,96284	27,41082	14,52275	22,21133	15,30331	18,3895	10,15003	18,5809	13,31386	15,63702	21,21049	21,53065	12,68602	13,75283	10,03779	14,57898	8,981819	11,40556	5,948139	6,757985	4,568136	5,66016	18,41394	23,5445	19,82192	21,01155	16,23687	22,45607	13,30964	18,68362	15,85143	19,19706	15,65346	18,78882	13,56612	15,89433	15,11335	18,96621	17,48674	12,9128	7,341748	12,8822	6,085392	8,294098	5,826288	7,663918	13,60335	15,93515	14,26255	18,17204	11,72414	12,94188	14,20701	13,61371	13,48882	14,42508	11,45177	12,19869	12,37587	12,64914	12,7848	11,94414	9,872277	10,71998	9,780269	9,469429	6,238671	7,942225	10,26643	7,980079	14,29791	12,67	16,74169	14,02962	9,399036	15,09747	8,952945	12,44743	11,8808	9,338253	12,00859	9,705528	13,01075	12,36399	9,571868	11,11945	9,4543	7,378979	6,279081	8,030782	6,433329	6,568164	7,869143	6,90125	13,35751	11,44935	13,32111	14,21053	11,67724	9,058011	9,353587	10,92721	11,1383	8,274826	8,215901	7,792191	8,563218	7,794126	8,931532	8,302939	8,896857	8,468582	10,0295	8,313026	8,98403	7,312114	7,058881	6,690773	8,525157	10,03039	13,14745	11,65589	9,594523	9,069686	11,09548	8,263291	10,34372	7,720837	9,398281	9,939007	9,561504	9,017186	7,67642	8,515418	7,861821	8,578484	8,586083	8,415052	6,607883	8,097646	5,578581	5,714523	8,85403	9,46632	10,27693	10,99566	8,6745	8,848226	8,321659	8,904799	8,095021	15,56104	8,764711	8,105246	10,48312	9,042674	9,713473	7,589385	9,323884	7,893872	7,655076	7,756963	7,848765	7,854775	5,119155	7,435553	21,85269	15,84376	15,4711	16,00623	21,8656	20,51807	16,53826	18,09184	22,16346	17,57467	17,33201	22,98091	15,34366	19,79568	14,50127	16,35638	16,99208	12,94817	10,69283	14,5861	9,549142	14,64032	11,94339	18,02208
10/2/2019 5:20:00 PM	26	14,87635	18,85286	19,97341	28,07499	14,3904	22,57785	15,20958	18,58249	9,725217	15,75396	13,24049	16,16911	24,55674	20,60676	12,94347	13,78696	10,14727	13,49297	7,577711	11,61465	5,895709	6,936477	4,865234	5,543904	18,83331	23,76907	20,24197	22,36268	16,36653	21,94684	13,10663	18,57234	15,862	19,17903	17,45117	16,97813	13,51113	15,9355	14,69544	17,83288	13,82288	12,60292	7,390999	16,96984	5,873052	8,085214	6,118687	7,482177	13,76347	14,7239	13,39944	17,28642	11,95071	12,45724	13,80795	14,93334	13,56501	13,54581	11,26969	12,2333	13,05095	13,42417	12,4618	11,58743	9,231323	11,57121	10,11694	9,484761	6,252418	7,857882	8,649703	7,704671	14,54154	12,45635	16,37399	11,56824	9,184627	14,12632	9,411538	12,12119	11,55601	9,206385	11,28855	9,346402	12,58027	16,91472	9,341429	11,01929	9,535327	7,625924	5,86352	7,99797	6,544748	6,989321	8,01966	6,701205	11,89006	10,65539	13,62304	13,58857	12,35667	9,903778	9,273322	9,295838	11,32294	7,842825	8,219497	7,740384	8,319449	7,479968	9,117415	8,119542	11,6695	9,67935	8,345008	8,067943	8,495317	9,649854	6,738436	6,548201	7,467327	12,1129	15,61457	10,85357	9,517713	8,454976	10,53741	8,206025	10,01312	10,89668	8,300732	13,75497	8,402133	8,928077	9,177995	8,197808	8,275379	7,41766	8,19608	8,293753	6,810967	8,05917	4,95296	5,691452	8,593127	9,271386	10,1376	10,79437	8,621103	8,436256	8,362899	8,550785	7,748535	8,409732	8,18779	7,909966	10,67736	7,434999	9,49533	7,252639	12,09784	9,458996	7,577226	8,928907	7,827559	9,408916	4,935069	7,694174	21,76565	15,92044	16,43526	17,35501	21,88426	20,09387	17,2838	18,18613	24,02499	19,15555	17,74121	21,36584	15,15901	15,99566	14,72031	16,00153	16,82036	12,43659	10,47973	16,22507	9,52987	14,92968	11,58108	20,94303
10/2/2019 6:20:00 PM	27	15,32417	19,30123	20,58784	27,28746	14,60668	22,85325	15,67612	18,93036	9,904814	19,74353	13,07534	15,40168	19,59674	20,10375	13,17805	14,47716	9,813081	14,27367	7,884752	11,11399	5,957739	6,598351	4,923879	5,669347	19,30509	23,99701	20,14637	23,81983	16,86298	22,11124	13,54236	19,87408	16,89303	19,25426	17,13438	16,98276	13,8092	16,45164	13,97788	22,0519	13,6278	14,49561	7,426019	14,03701	5,50384	8,870883	6,128082	7,401636	13,02947	15,02431	14,08571	17,50345	11,80406	12,49813	13,98313	14,1476	13,37506	14,46521	10,93985	12,5295	13,73715	15,44658	14,56241	12,16229	9,103118	10,63688	9,598947	9,287894	6,070126	7,832878	7,758	7,618673	14,22517	12,37269	16,81566	12,20104	9,756093	13,46147	8,918271	11,82243	12,4951	9,652271	11,26534	9,613313	12,38575	12,24628	9,389438	10,82359	9,229321	7,382846	5,966443	7,747916	6,578734	6,491422	8,089773	8,731213	11,41502	10,54611	13,30156	14,53305	11,02861	8,696467	9,553216	9,060704	10,75348	7,983877	8,230411	7,575155	10,81724	7,367858	8,776455	8,244844	11,98483	7,754339	8,332575	13,93084	8,136744	7,412759	9,98957	7,179488	7,686091	10,45756	12,41255	10,87305	9,821921	8,305219	9,986668	7,823345	9,970711	8,439642	8,313578	11,78099	8,093778	9,441175	8,728033	8,181989	7,504351	7,463319	10,48042	9,610964	6,932195	8,346871	4,661181	5,652561	8,926628	9,154786	9,732055	10,51206	8,944589	8,165688	8,315374	9,808384	8,445788	9,997101	8,335128	8,13619	7,208775	11,1631	9,262753	7,102674	9,262201	7,368963	7,697075	7,491158	7,749505	8,984167	4,967811	7,362539	21,59994	19,61939	15,23161	16,53611	21,49432	20,41217	17,14895	18,47377	22,43044	18,32042	18,12528	21,1669	14,81716	17,62082	14,42647	15,91463	16,74998	14,6339	10,90566	14,09904	9,526001	16,14003	11,72856	22,67683
10/2/2019 7:20:00 PM	28	15,26719	20,57658	20,94731	27,52183	15,11729	25,54301	15,23838	19,42867	10,21559	16,11399	13,40276	15,88231	21,75998	19,15271	13,48454	14,68446	9,928923	12,93497	7,592632	10,96099	5,823938	6,783544	4,844579	5,424611	20,27326	24,53678	20,28114	24,17185	16,83431	23,4969	13,51003	19,05435	16,66915	20,73932	16,43471	18,14199	13,74876	16,18797	15,40589	18,46983	16,74928	13,55009	7,276953	12,9119	5,787951	7,872597	5,726542	7,465117	13,19338	14,8204	14,63804	17,19303	11,6876	12,61467	13,81279	13,68548	13,63761	12,86465	11,47719	12,2027	11,99001	15,66326	12,13659	12,05418	8,956398	13,93305	10,04082	9,438135	6,053894	8,084384	9,882432	8,50036	15,0603	12,79737	16,5433	11,73671	9,924293	14,18594	9,23982	11,29359	11,28095	11,03006	11,78803	9,420452	14,54804	12,8451	8,934019	11,06418	9,088888	7,359362	6,008371	7,821065	6,681794	6,615552	7,570181	6,503994	11,16946	10,36327	12,63069	14,26261	10,43767	8,762504	9,475781	8,94811	10,83485	7,491366	8,17225	6,956026	11,38947	7,636772	8,312541	7,739763	11,34906	8,293959	10,0239	8,104692	8,283875	7,225836	6,748177	6,220643	7,535367	10,04511	13,06428	11,09686	8,917233	7,744874	9,533668	8,037345	10,25627	7,081883	8,17743	9,266206	8,144135	8,982993	7,674211	7,721527	7,557125	7,626065	8,387005	8,724995	6,770764	8,975601	5,030324	5,844662	8,442404	9,43406	9,93141	9,997929	8,110491	8,754145	8,279179	8,203953	8,166032	7,80587	10,15708	7,940842	9,516262	7,415312	13,43287	7,284345	13,19836	7,612182	7,630486	6,898209	7,664815	6,968598	4,772948	6,930744	20,99497	15,96051	15,4309	15,82663	21,94753	21,88502	16,84744	18,78392	22,43266	18,23504	17,87937	20,73532	14,89397	16,57196	14,97396	15,4148	16,8254	12,21334	9,874074	14,20549	9,890239	15,79673	11,87307	18,34708
10/2/2019 8:20:00 PM	29	15,37101	21,22783	20,7204	28,06732	14,80051	23,05613	15,09795	19,4197	10,14699	15,20475	13,97574	16,88398	20,51476	19,59949	14,49139	14,58555	10,08102	12,89546	7,565278	11,22368	5,859651	6,57521	4,754297	5,221457	22,37408	24,79934	20,86483	26,91278	16,81414	23,03222	13,24519	19,76825	16,14501	19,40795	17,44315	17,77886	13,73957	16,58488	15,08697	18,0066	13,65046	13,67671	7,186809	13,15712	5,648278	7,560649	5,953803	7,63166	13,89126	14,57926	14,23857	17,34534	12,75745	12,74336	14,22628	13,41795	13,46348	13,19891	11,68808	11,4535	13,27614	12,64451	13,46575	11,2355	9,622708	11,08311	8,8599	9,320568	6,125319	7,747846	6,802539	7,178728	14,32547	15,7329	18,33533	11,96922	9,022714	16,36039	8,945833	11,40459	11,22624	9,413544	11,13844	9,280159	12,64022	12,83094	8,805606	10,93771	8,775764	6,927014	5,835198	7,512088	6,691602	6,391467	7,273707	6,883083	11,27874	10,43504	12,96005	13,52626	11,39382	8,541736	9,256534	9,578498	10,46903	7,404537	7,905546	7,241933	9,662564	9,410019	8,340517	7,770295	8,365937	6,900075	8,320072	7,612041	9,102633	7,258994	6,878041	6,47049	9,428879	10,08835	12,28849	10,04953	9,12398	8,307707	9,862814	12,79882	9,912687	6,853174	8,222673	9,160933	7,591042	8,176186	7,74826	8,319173	7,005761	7,410891	8,184545	8,097577	6,639312	8,196562	4,818054	5,880444	8,244225	8,517076	10,31133	9,586096	8,756769	8,052332	7,738036	7,451371	8,37243	7,803658	8,081414	7,680082	7,186601	8,932432	9,124944	8,729069	8,902105	7,334286	7,97704	7,760831	7,772574	7,074491	5,10921	6,965699	22,22556	16,4231	17,29913	17,00742	22,4828	19,78794	16,92501	18,45635	22,88061	19,74006	18,57427	21,35956	14,08861	20,86138	15,03661	15,3192	16,85994	13,38604	10,15694	16,17809	9,267588	15,89916	11,29842	23,55528
10/2/2019 10:20:00 PM	31	16,15675	21,35603	21,57397	29,89245	15,0737	22,47465	16,23577	19,47191	10,61989	17,18149	14,13309	15,50943	20,84563	17,71434	13,86757	14,24182	10,02452	13,08342	7,186257	11,59206	5,477108	6,119654	4,379214	5,428616	21,20255	25,04076	21,47975	22,80677	16,71108	23,51487	13,61261	19,24535	15,73318	19,81736	16,95202	17,90458	13,77369	16,44569	14,26289	18,38528	18,94832	13,61572	7,207394	13,16893	5,579687	7,663435	5,508676	7,352868	13,07623	14,8615	13,69004	18,19442	12,02414	12,86983	13,71001	14,55618	13,18082	12,89063	11,72421	11,89793	11,835	13,85997	12,63781	11,78409	9,651997	12,71938	8,590296	8,857483	6,255321	7,743701	7,646303	7,267766	14,08336	12,33843	16,26858	11,38152	8,676986	13,93879	9,583193	11,59669	12,18826	9,164111	10,93488	8,824258	12,56853	12,63801	8,872817	10,96548	9,087575	6,592203	5,762393	6,943938	6,375027	6,641108	8,16534	6,886398	10,32597	10,89744	12,90009	13,28754	10,0871	7,936698	9,711884	8,201262	9,904743	7,438523	7,330764	7,231639	7,79537	7,550425	7,877568	7,020888	9,951576	7,007213	8,552995	7,864722	7,533639	7,178244	6,93855	6,331579	8,867774	9,077352	10,65477	9,668918	8,425689	7,57467	8,98182	6,989734	9,017323	6,351334	7,08147	8,737359	7,097631	7,598019	6,559599	6,995123	6,333167	6,704106	7,807182	7,298575	5,844869	7,16291	5,102785	5,805289	7,881784	8,279317	8,747444	9,818745	8,023944	7,78708	7,164083	7,207463	7,407299	7,060814	7,308936	7,953829	6,406387	7,228323	9,065056	6,80696	8,758016	6,503922	6,837699	6,979098	6,86305	6,825541	4,600189	7,139699	21,37917	16,02627	17,20622	16,19108	22,62848	20,07073	17,4379	19,24673	23,0725	18,86957	17,8947	22,31937	14,27933	15,50854	14,24617	15,31983	15,58714	13,02456	9,826067	14,15078	8,271441	16,40231	10,90351	17,2909
10/2/2019 11:20:00 PM	32	15,64697	21,28917	22,33643	29,19885	15,07253	23,17929	14,94881	20,75411	10,27092	16,52016	14,46059	16,3369	21,59635	19,57339	14,21129	15,21075	10,37612	15,7204	7,028557	11,78645	5,550882	7,13742	4,534359	5,356225	20,67757	27,43887	22,52956	23,30156	16,55387	23,73833	13,72106	20,82215	16,15716	19,74442	17,49129	19,09925	13,61744	20,01658	15,34359	18,37761	15,44209	14,06271	7,67794	13,33119	5,374323	7,8402	5,996837	7,137902	13,4911	16,09355	14,39897	17,49095	12,62696	13,00619	13,34584	13,72058	18,18503	12,88572	11,92439	12,41469	14,00827	12,52964	12,82148	11,2654	9,146429	11,1696	8,912328	8,959231	6,056242	11,04802	8,136053	7,510914	13,52067	11,93682	16,52299	11,20324	8,871711	13,27704	9,530905	11,14473	12,46035	8,707795	10,48291	8,611156	12,7198	12,66958	9,233738	10,86974	8,862247	6,589923	5,790368	7,238754	6,097135	6,571272	7,974622	6,546751	10,3717	10,31789	12,90879	12,93787	11,73588	7,908722	8,716983	9,605231	11,04568	7,149025	8,201742	7,028764	7,834398	7,102814	7,803729	7,381603	7,880057	7,044237	8,169831	7,422014	7,527215	6,931574	7,58365	6,247997	7,336705	8,818937	10,83009	8,915231	8,049639	7,483905	9,088749	7,23157	8,687071	5,952904	7,265833	9,329478	6,793835	7,750884	7,39535	7,282272	6,119171	6,550827	7,736515	7,823137	5,916915	7,067516	4,74138	5,705405	7,776235	7,580335	8,780807	9,489182	7,283032	7,220726	7,074353	6,972882	7,410132	6,61707	7,614044	9,567997	6,909606	7,389065	8,822047	6,866088	8,382652	6,5281	6,830446	6,975781	7,065028	6,867333	4,549901	7,583167	22,87108	15,73773	16,45592	16,636	23,09585	19,93617	17,09887	18,86626	23,23829	18,69059	17,8382	22,69396	14,46521	15,99559	13,78516	15,08545	15,13041	12,81499	9,894938	14,1733	8,501879	13,09412	10,67584	17,09963
10/3/2019 12:20:00 AM	33	15,86732	21,04187	22,07104	29,93486	15,51406	23,46278	15,49085	20,13981	10,37343	16,93275	17,40889	16,32211	21,46165	20,11259	14,14139	14,07466	10,00774	13,42327	7,129407	11,88681	5,737525	6,891923	4,424459	5,349042	24,18877	25,61637	22,24925	23,51831	16,7984	23,68983	14,21702	19,84838	16,34381	20,43857	16,89414	19,19354	14,66402	16,47388	14,77233	19,13738	15,28847	14,87794	7,664402	12,90348	5,588943	9,181725	5,988893	7,144742	13,80892	15,16171	14,66768	17,54469	11,80993	13,32615	13,2568	13,41215	13,48668	12,6548	11,30187	11,63261	12,30893	11,43139	12,58365	11,3925	8,734871	10,91533	8,867222	9,029551	6,426006	7,489569	7,189158	7,281858	13,74144	14,93576	16,22306	12,8489	8,961788	14,35345	9,392477	11,01604	11,36916	8,724306	10,74229	8,408627	12,47451	12,4493	8,970491	10,4233	8,899897	6,996504	5,82767	7,242486	6,234112	6,360522	8,622002	6,631368	10,06231	9,517848	12,49972	13,2331	9,682941	7,434238	9,298602	8,158432	9,710917	7,831704	7,329244	6,666113	7,824588	7,229706	7,873219	7,62026	8,1355	6,762266	8,040936	8,306877	7,674624	7,30479	6,862566	6,192736	7,328071	8,961995	10,89585	9,271938	7,48812	6,968944	8,92338	6,651124	9,238643	5,978946	6,904014	8,256729	8,179294	7,592769	6,469385	6,703139	6,273694	6,763924	7,909068	7,270669	5,8792	7,3318	5,364998	6,079728	7,353144	7,902851	8,538766	9,147463	6,949326	7,508633	6,871271	7,118494	7,237029	6,707561	7,218791	7,103712	6,257323	6,791003	8,356406	6,594275	8,172524	6,750801	6,965075	7,250359	7,264313	6,908777	4,392684	6,509588	21,97696	15,93039	16,17229	16,43678	23,87489	20,59992	17,39708	18,52585	23,54837	18,42459	18,42369	22,38845	14,42528	17,74868	14,92353	14,64944	15,16226	12,79337	11,68283	14,138	8,47646	13,41685	10,78318	17,74985
10/3/2019 1:20:00 AM	34	16,33144	20,75722	22,69362	31,62053	15,54383	22,96184	16,48133	20,1269	10,51254	16,63537	15,06355	16,03448	21,42739	18,72251	14,21302	15,06859	9,629199	12,84504	7,225561	12,57232	5,510471	6,407907	4,517228	5,207919	21,5127	25,73435	21,80586	24,02278	17,33311	23,87406	14,62734	20,94089	15,62176	20,54819	16,9188	19,55591	15,09539	16,52451	14,97603	18,54264	13,34742	13,14448	7,555124	12,93884	5,710448	7,567902	6,053065	7,075183	14,87048	14,75678	13,90984	17,08064	11,86464	12,20926	12,72125	14,04696	12,92054	12,22646	11,22748	11,71999	13,30163	11,5464	12,52245	12,06903	8,997499	11,67033	9,171227	9,100424	6,352164	7,68008	8,819698	7,114625	13,54989	12,04928	15,79085	12,62869	8,765611	13,32801	9,327546	10,98647	10,68337	8,755457	10,62894	8,87116	12,37601	12,46208	9,344053	10,42067	9,107261	6,792592	5,71473	6,968184	6,877485	6,192392	6,955819	6,110329	10,54011	10,927	12,21147	12,68547	9,011106	7,282547	7,844829	8,246296	9,369266	7,172511	7,435898	6,797705	7,184185	8,01365	7,981598	6,919417	7,670963	7,065787	9,875803	7,537647	9,542579	7,347065	7,010871	6,300288	7,461179	8,325807	11,58032	9,20445	9,075694	6,822364	8,895264	6,605048	8,519217	5,99587	9,355179	9,980311	7,950584	7,779827	5,896815	6,503026	6,348709	6,66791	7,907133	7,243038	6,603323	6,982552	5,052774	5,39249	7,591388	8,09212	8,65737	9,171986	6,829894	6,977718	8,859554	7,150407	7,413931	7,02068	8,590296	7,550493	6,208969	6,629296	8,403516	7,048519	7,97476	6,685939	6,809447	7,34665	6,760611	6,65665	4,196853	6,560152	23,20623	15,60221	16,1468	17,09874	23,79794	20,95	17,34713	18,49857	23,82674	19,26911	18,83483	23,19021	14,72895	20,25296	14,51232	14,85342	15,47794	12,8451	9,38322	13,52095	8,489238	13,34487	11,103	16,72082
10/3/2019 2:20:00 AM	35	16,53984	20,95588	23,38563	31,25815	15,00408	22,3336	16,51774	20,49962	10,09408	15,86387	15,0927	16,18548	21,75916	22,6108	14,82427	14,67928	9,931201	12,56217	6,763443	12,28966	5,377431	6,236667	4,379559	6,603532	20,59744	27,78418	22,44053	23,72292	16,75418	24,36078	15,64876	19,48124	16,30616	19,25232	17,95272	19,6571	15,35671	17,19489	14,85266	18,47957	13,7223	13,7482	7,505112	12,74971	5,769853	8,186961	5,757281	6,986697	13,76672	14,89169	13,9879	16,92363	11,69077	12,05529	13,16361	13,38611	12,84932	12,59933	13,28415	11,05265	11,76344	11,724	13,10614	11,39741	9,02299	10,00718	8,717673	8,82329	6,33006	8,863907	8,060139	7,544416	13,82094	11,80005	15,51793	11,1095	8,1623	16,00416	9,750496	11,23391	11,29262	8,475147	9,68142	8,745787	13,358	12,58234	9,054072	10,43815	8,880485	6,811519	5,506811	6,712741	6,149909	6,169941	7,096181	6,290341	10,02563	9,960421	12,01108	14,09815	9,043642	8,166928	8,302665	7,233711	9,4887	7,017159	8,253827	7,611905	7,374972	6,914513	7,849111	7,242898	14,66947	6,561325	8,275863	10,19583	7,688439	9,688192	6,732427	6,179404	7,060538	8,11602	11,17029	8,825295	7,340642	6,97281	8,536626	6,742166	8,702682	5,696424	7,930275	8,200019	6,346291	7,171957	6,153224	7,205253	5,784289	6,509173	7,498272	7,358256	5,676393	6,837975	4,717341	5,499488	7,392725	7,837714	8,201676	8,90169	7,180936	7,22273	7,291113	6,748383	6,999268	6,713017	7,066825	6,99692	6,047125	6,662937	8,385763	6,350921	8,045979	6,759435	7,244695	7,299334	6,737953	6,751561	4,543132	6,9744	22,66489	15,72185	17,41987	18,39743	23,16769	21,82167	17,9407	18,59002	24,17088	19,178	18,48944	22,798	14,55529	15,39401	14,30883	14,98501	15,33067	14,37956	9,132473	13,79898	8,279524	12,9463	10,5247	18,08694
10/3/2019 3:20:00 AM	36	16,35831	23,80581	24,26455	30,66154	15,22919	24,28313	16,69637	20,816	10,27769	18,0745	16,21774	16,60781	21,96004	20,70299	15,03868	15,18651	9,681698	12,86189	7,329176	12,17583	5,668725	6,340558	4,478199	5,29751	20,88445	25,71639	21,5404	25,68621	17,6769	24,33922	14,87628	20,10955	18,63133	20,14444	17,71006	20,10638	15,31195	17,49931	14,98861	18,72638	20,26974	15,21427	7,451578	12,71593	5,419428	8,586567	5,818897	6,848752	14,17316	14,71078	14,34053	16,81552	11,57714	12,83426	13,6287	13,35869	14,95987	12,38513	11,36922	11,23218	11,82886	11,12829	13,02919	11,3751	8,897133	10,51717	8,917717	9,007723	6,281569	8,303148	7,727262	7,482593	13,43626	11,61065	15,58397	10,8723	8,85755	12,73002	9,164802	10,76757	10,66734	9,903156	10,28321	9,167633	12,11787	12,22819	9,016081	10,71369	9,016011	7,189367	5,630112	7,322199	6,166281	5,656637	7,113313	6,414608	10,19929	10,646	12,74038	13,77052	9,316494	15,00912	7,724637	7,623231	9,429017	7,072765	7,0155	6,008855	6,916999	6,824161	7,640848	7,024757	8,799111	7,764286	7,620953	7,669997	9,438066	7,859196	6,59096	6,329921	6,824091	8,402547	10,34897	8,927388	7,443289	7,990302	9,896938	6,682277	8,04722	5,808258	7,740454	7,700872	6,408599	7,396179	6,298077	6,886949	6,267959	6,359692	7,914524	7,130099	6,143693	6,724553	4,420383	5,188578	7,040715	7,409855	8,580764	9,519022	6,855659	7,133482	8,056063	6,843295	7,216029	7,001686	7,126712	7,110964	5,846941	6,515668	8,206784	6,620248	8,937472	7,552358	8,565774	6,915756	7,10744	6,862702	4,201688	7,399979	24,25142	16,12152	15,73387	16,49363	23,63851	21,81173	17,0021	19,17972	24,61767	19,36063	18,58049	22,67552	14,65828	16,7555	14,13745	15,14347	15,40189	12,9273	9,230562	14,23802	8,409042	13,77252	10,55026	17,52881
10/3/2019 4:20:00 AM	37	16,52064	21,38739	23,69571	30,48836	15,53181	25,86566	16,83943	20,48781	10,26304	17,20124	16,02681	18,72423	23,21867	18,98065	16,66653	15,27258	9,837671	14,00351	6,862704	12,56569	5,476142	6,03317	5,493894	5,404993	22,14067	25,96334	22,9816	25,03627	17,87985	24,33763	14,47302	19,90115	16,7403	20,86186	18,02788	19,88658	15,66389	16,91942	15,21317	19,23705	13,55949	14,08322	7,808286	12,80787	5,413767	7,474303	5,709204	7,085543	13,47625	15,22926	14,47633	17,24055	11,54005	11,85172	14,28472	13,34183	12,59802	13,09765	11,63503	11,72835	11,54758	11,39161	13,61765	11,31459	8,814657	10,95263	8,799804	8,585256	6,299665	11,41551	8,340862	7,355703	14,27712	11,25138	16,5605	11,30499	7,985813	13,13771	9,77053	11,23294	11,40197	8,420439	10,00408	8,605078	12,60134	11,79598	8,848018	10,51247	9,062017	6,867679	5,620786	6,782852	6,141757	6,243024	7,40053	6,200473	9,584853	9,814323	11,9907	12,40108	9,134478	6,819601	8,194352	7,301407	9,005029	6,475533	10,33253	6,37406	6,973366	6,710599	8,786128	6,989667	7,837644	6,195707	8,035684	7,491366	7,662467	6,616309	9,039224	6,105147	7,263001	7,629862	9,574008	8,739364	7,347136	7,162496	8,157879	6,322046	8,728519	5,905104	7,095561	7,492816	6,680759	7,027797	6,222785	7,224111	6,152741	6,247237	7,872596	6,929708	6,141412	6,629503	4,825445	5,534165	7,478586	7,445015	7,832255	8,268265	7,431545	7,823896	6,338212	6,476707	6,739057	6,648363	6,915134	6,495842	6,074547	6,439958	8,560869	5,993038	8,119888	6,456468	6,572792	7,5449	6,823263	6,568025	4,344469	6,629088	21,98739	15,83755	17,51692	17,76118	24,36996	22,65791	18,33044	18,6256	25,08186	19,12198	18,86888	23,56046	14,8222	15,31354	13,3609	16,71944	15,05298	13,14593	9,778197	14,38605	8,424237	13,06256	11,10232	16,87286
10/3/2019 5:20:00 AM	38	16,63475	20,85779	23,06186	30,5285	15,97293	28,85651	16,77526	20,89536	10,41846	17,59215	14,85411	16,63579	21,487	22,54407	15,27237	15,43504	9,823029	13,7185	7,033047	12,76525	5,509229	6,145488	4,490356	5,337091	21,62108	26,59704	21,64677	24,88761	17,83564	24,01138	14,64523	20,52083	18,30149	20,7778	18,76976	20,77434	15,38883	16,59248	14,71824	19,23464	13,31538	13,80975	7,659081	12,84621	5,153488	7,375731	5,926034	7,197655	14,75098	15,25199	15,45404	17,23945	11,67503	12,44149	13,02346	13,62843	12,5105	14,23678	11,33572	11,7365	11,78872	11,44266	13,88836	11,19004	8,469621	11,0389	9,419692	8,824672	6,447005	7,322404	7,773956	6,976956	14,55681	11,87182	16,16746	10,96299	9,281194	12,37414	10,10859	10,88714	11,08484	8,795658	9,679349	8,675812	12,2706	11,60029	9,775021	10,47013	8,684515	6,923215	5,715145	7,010735	6,055689	5,662026	7,088583	5,994972	10,42212	8,651567	11,41095	12,87253	9,595835	7,348931	8,122858	7,07166	8,702336	6,528446	8,656608	6,396579	6,854555	6,503234	7,686298	6,853518	11,69823	7,159593	8,903695	8,251755	7,346375	7,040921	6,437196	6,030407	6,860978	7,453858	9,870137	8,866463	7,098945	6,824161	7,984984	6,271346	8,559215	5,748921	5,66693	7,359844	6,609333	6,798602	6,09672	6,762405	6,34118	6,244888	8,161128	6,900282	6,259395	6,615619	4,421143	5,525669	6,765652	7,193025	8,117056	10,20281	7,54718	7,090241	6,132917	6,598351	6,836939	6,541225	6,740579	6,709424	5,717009	6,53038	8,198981	6,353546	8,03907	6,752529	6,740924	7,136246	6,610922	6,750248	4,360218	6,818703	22,96019	16,19053	16,97447	17,05605	24,47516	22,41379	18,32649	18,77584	24,64336	19,70671	18,40773	23,75801	14,45036	14,94771	14,41928	15,07571	14,36823	14,50942	8,982441	14,11997	8,331055	13,13398	11,06108	17,10399
10/3/2019 6:20:00 AM	39	16,9409	22,70626	24,00966	33,1098	15,83693	24,00102	16,92052	21,30188	10,51731	18,7625	15,17145	17,28497	21,35106	20,60407	16,44984	14,70656	9,951371	12,88586	7,31011	12,41407	5,565388	6,210557	4,386537	5,245565	22,84241	27,2353	22,4379	26,36494	18,15974	27,14197	15,023	20,93543	17,372	19,56129	18,58953	20,88576	15,62079	16,97433	16,30119	18,73239	16,89013	13,94832	7,421599	14,37238	5,455073	7,384852	5,733656	7,237028	13,73453	14,86144	14,71368	17,06026	11,46662	11,80834	13,66918	13,82398	12,55181	12,4397	12,87888	13,38618	13,78447	11,11786	12,63228	11,38573	8,897133	10,14927	8,811064	9,030588	6,32481	12,25457	7,238616	7,407991	12,95881	11,705	16,3101	11,0425	8,705029	12,52791	9,471775	10,83852	10,92597	8,581316	9,922633	8,518182	12,48556	12,5956	8,90466	10,18844	8,64535	6,80247	5,680329	7,62413	6,294555	5,73932	6,931504	6,107704	10,22795	9,493948	17,53675	11,88136	8,643555	6,286335	7,474857	6,803575	8,912742	6,284815	11,30865	10,1595	6,789346	7,002445	7,481972	6,854692	7,790672	7,464426	8,013787	7,970341	7,405503	7,009354	6,75605	6,257252	6,354512	7,484665	9,717066	7,931173	7,409994	6,874861	7,962671	6,494806	8,644659	5,455211	5,936671	7,448195	5,885072	6,923699	6,392159	6,647326	5,798312	6,520018	7,708471	7,042164	6,018111	6,749972	4,232565	5,214827	6,163171	7,48204	7,743217	9,709743	6,933646	6,918932	6,038145	6,354719	6,848543	6,82416	6,803851	6,564434	6,405146	6,659761	8,393154	6,225132	8,348528	6,508414	6,599179	6,72773	6,664733	6,823746	4,20901	6,474013	22,52742	17,0709	17,48542	16,93006	24,54776	22,53185	17,93339	20,929	24,81675	20,11757	18,54526	23,54712	13,36076	15,90821	14,06954	15,22878	14,61532	15,49058	9,397035	14,32527	8,233864	13,57151	10,81876	17,69825
10/3/2019 7:20:00 AM	40	17,04928	23,49179	24,11804	32,18854	16,16531	27,60941	17,94575	21,60132	10,5886	17,5411	15,52167	16,69824	23,48026	23,89706	15,74132	15,76529	10,3833	13,00723	7,31833	12,38202	5,314641	5,957739	4,196232	5,325695	22,35107	27,48777	22,89733	26,97088	18,92276	25,6116	15,34241	21,51001	17,59346	20,68054	18,91275	20,97142	15,59675	16,91271	15,52277	19,34993	14,30586	15,21296	7,417386	13,96365	5,472342	7,372762	5,906693	6,685179	13,47577	15,21607	15,31837	17,9291	10,88445	11,6275	14,07797	13,81078	12,48225	12,72021	11,22265	12,27336	11,39492	14,26683	12,87501	13,01683	8,550646	10,5582	8,447515	8,499878	6,388223	7,348862	7,016053	7,057776	13,74793	12,13189	15,96361	10,73241	8,618688	13,34128	8,799665	12,24912	10,83534	9,554736	9,696343	8,52046	12,51292	11,89275	8,640446	10,063	8,525434	6,732221	5,462119	7,183839	6,34118	5,96962	7,143774	6,319145	9,230079	8,863561	10,80605	12,75703	8,861143	6,25297	6,957407	6,882185	8,756907	6,259739	6,610439	6,349124	6,944421	6,281361	7,422427	6,712879	7,670758	6,690222	9,245205	8,459122	7,424017	7,011081	6,384422	6,229899	6,577903	7,398251	8,778321	8,332367	8,714151	6,38235	7,950307	6,382834	8,165961	5,378469	5,383234	7,803105	5,99352	6,989114	7,84842	6,759158	6,02875	5,953249	7,908103	11,34892	6,148873	6,71875	4,32188	5,307941	6,651539	7,34969	8,344318	8,371258	7,052387	6,804129	6,01079	6,34284	7,131064	6,451634	6,927775	6,754739	6,193426	6,575418	8,61786	6,502612	8,173423	6,51919	6,625844	6,905325	6,585779	6,756951	4,170949	6,287509	23,38148	17,24387	17,51499	20,32521	23,53213	22,97041	18,88995	19,27215	25,90151	20,78836	19,23118	23,27483	13,88097	14,39233	13,9363	14,93811	14,49091	12,33208	8,992596	14,81142	8,716222	14,30227	10,80404	16,72034
10/3/2019 8:20:00 AM	41	17,28904	22,83329	24,6656	30,61816	16,16407	23,61689	20,77711	21,8721	10,45638	17,10565	15,56919	16,92204	21,81373	20,31817	16,02191	15,67425	9,570762	15,62099	7,300854	12,38996	5,520005	5,911252	4,113685	5,231197	23,49546	27,71199	23,19484	25,97522	18,30881	26,69942	15,1061	21,80406	17,36889	20,38683	19,70007	22,23696	16,02592	17,69866	15,83886	19,2202	14,54016	15,94565	7,50145	13,02892	5,35664	7,558784	5,994143	7,127956	13,12244	15,02065	16,72953	17,92641	11,70217	11,81877	15,81026	13,98058	11,83604	12,58531	12,63726	12,22376	11,63779	12,0729	12,94948	11,55483	8,955985	12,42042	8,266605	8,710074	6,358795	8,590019	7,450542	7,414831	13,91385	11,72683	16,13754	11,05147	8,729208	14,10878	9,163836	11,26306	10,70541	9,803687	10,00511	8,548851	12,34375	11,84398	8,622348	10,23907	8,909839	6,694918	5,655602	7,072695	6,421378	5,923202	6,379035	6,181477	9,271317	9,155546	10,44181	11,87044	8,866047	6,263193	6,850754	6,912233	8,32774	6,15806	7,88434	6,307678	6,518083	6,290411	7,164911	6,23142	7,442874	7,233988	7,607483	7,478931	7,451025	7,25623	6,725174	6,109431	6,02274	7,275434	9,297496	8,134048	7,186602	6,511315	7,880402	6,496878	7,791986	5,397602	5,322515	9,686742	5,864073	7,626755	6,226099	6,742305	5,877681	6,257391	9,350062	7,005761	6,156747	6,621146	4,232703	5,293021	6,372888	7,354595	8,317791	8,62366	6,996917	7,476583	8,082934	6,448662	7,104264	6,403972	6,597246	6,816561	5,828843	6,157438	8,38065	6,240883	7,971236	6,070748	7,868865	6,793628	6,660866	6,735675	4,332449	6,21042	23,19277	17,22238	18,07478	18,0104	25,4939	24,88679	18,30384	19,52877	25,75673	20,64219	19,05075	23,40994	13,38134	17,79841	13,92483	14,9705	14,36906	13,55458	8,807887	14,28596	8,015998	13,08853	10,60787	18,6086
10/3/2019 9:20:00 AM	42	17,11573	23,41043	24,90274	31,37889	17,29657	24,05587	18,09475	21,72421	10,56836	17,31653	15,77061	20,90683	22,49261	20,03164	16,31486	15,51427	9,910064	13,21839	7,357634	12,85194	5,316921	5,977358	4,300743	5,25199	23,88069	29,2155	23,87317	26,93075	18,79608	25,41328	14,84776	21,19819	18,53862	20,25786	20,46067	21,37068	16,28626	18,44938	15,92334	20,03972	15,17483	14,42702	7,461249	13,07595	5,320927	7,615633	5,870912	6,885983	12,55713	14,68384	16,80537	17,57046	13,63975	11,95154	13,74613	12,84897	12,55208	12,50269	12,11539	11,46095	11,71171	12,7247	15,2971	12,39556	9,018705	10,78657	8,358892	8,527506	6,372265	10,00815	7,013774	7,018401	13,20464	11,19198	15,69324	10,92645	8,91447	12,96771	9,498784	10,83154	10,70941	8,435566	9,846099	8,383758	12,47859	11,97385	8,365042	10,03094	8,675052	6,675786	5,568496	7,414	9,238989	6,207449	6,776014	6,39589	8,560455	9,534015	11,73174	11,81118	8,168656	5,830501	7,764423	6,622872	8,712216	6,124143	6,189697	6,307126	6,60367	6,46911	7,057775	6,765722	11,33296	6,340213	7,442116	7,334839	7,612871	6,788724	6,8654	6,22161	6,36218	7,134035	8,72693	7,960046	7,318538	6,447143	7,214027	6,306435	8,191589	5,434626	4,856184	7,743564	5,810676	9,082671	6,363837	6,726003	5,922302	6,108257	7,912867	7,038641	5,96665	6,784164	4,852109	5,262627	6,3121	7,299128	7,518028	8,07043	6,999268	7,007835	6,231004	6,145556	6,80862	6,573137	6,761924	6,403556	5,819863	6,630126	8,323042	9,46701	7,820305	6,290479	7,14039	6,869405	6,406733	6,68428	4,375277	6,286196	22,64499	16,9447	18,18427	17,98547	25,46012	22,9863	18,31151	20,13795	25,82263	20,6831	19,59369	25,12634	13,39157	18,00571	13,80119	14,48897	14,21571	13,43653	9,087991	14,09428	8,141026	13,32912	10,83458	16,57783
10/3/2019 10:20:00 AM	43	17,34451	23,15871	25,44382	32,17679	16,09796	25,53286	18,59811	21,96909	10,71908	17,31177	16,56153	19,23519	22,43977	20,44816	15,93308	15,78906	9,965599	13,29735	7,076841	12,84303	5,40375	5,706648	4,136688	5,146096	23,43577	27,8661	23,68825	27,57668	19,4905	26,28827	15,13815	22,39797	17,20401	24,5041	20,42882	22,33388	16,44853	17,80421	16,06785	20,06224	19,12122	14,25667	7,487497	13,31613	5,043725	7,217962	5,899508	6,862289	15,03992	15,16633	13,65931	19,50797	12,17686	12,0211	14,20286	13,2121	12,69659	12,17334	14,2555	11,67282	12,88821	12,31723	13,83413	12,59222	8,910048	10,60503	8,567224	8,533792	6,634616	7,191644	7,415934	7,103019	14,21827	11,21201	16,00879	10,96382	8,155464	13,05766	9,428395	10,18644	10,92002	8,474802	9,217646	7,993962	12,34969	12,21424	8,683963	9,981282	8,229924	6,852759	5,552816	6,137062	6,029578	6,193773	7,483145	6,157024	8,330085	9,482344	10,68883	12,27198	8,600381	5,896606	6,775254	7,357773	8,338514	6,416336	6,29642	7,364958	6,344635	6,348779	7,155311	7,89712	7,530464	7,062677	8,639686	7,042233	7,578816	6,634477	6,332201	6,367844	6,277146	6,348295	8,955778	8,072639	7,304446	6,396719	7,384436	5,564973	7,903887	7,672898	5,234375	10,79693	5,855506	6,899245	6,446591	6,831483	6,161098	6,322875	7,801864	6,791901	5,619543	6,794734	4,569035	5,668794	6,471872	6,952364	7,500968	9,25467	7,244557	7,874322	5,961538	6,489694	6,609611	6,302499	7,408059	6,668669	6,028611	6,281913	8,589054	6,231625	7,975865	6,14839	7,023582	6,790866	6,888471	7,419457	4,507626	6,549169	22,99928	16,82534	18,52081	18,7893	25,73953	24,33259	18,98327	19,69738	25,82967	20,76025	20,08738	25,64165	13,58615	14,48773	12,96461	15,17842	13,70634	12,13307	9,066853	14,43772	7,89104	13,06974	11,11606	17,08851
10/3/2019 11:20:00 AM	44	17,82162	23,72354	25,67404	33,7616	16,63648	23,28187	18,83523	21,94318	10,92223	17,06309	16,53494	17,31888	22,67808	21,15322	16,30077	16,03897	10,09602	13,11008	7,021995	13,00992	5,179392	6,322737	4,068579	4,933619	23,69889	28,51826	23,42707	28,26474	19,38571	26,58529	15,16793	21,508	17,84158	20,93267	20,04808	21,75067	16,67661	18,41568	16,13215	19,79402	16,35168	14,18235	7,527493	13,06898	5,116255	7,40723	5,645032	6,843019	14,02361	14,75126	16,13547	18,21294	12,29194	14,47917	14,77557	12,71683	13,74634	13,09965	12,42858	11,67862	11,46365	11,82838	13,55749	10,84673	9,462243	10,48049	8,257902	8,852025	6,029233	10,1128	6,813591	6,883358	13,67381	10,7224	15,70416	11,40038	8,777906	12,89	9,436893	10,4148	10,63978	8,374089	10,36431	8,10635	12,54538	12,08271	8,289264	9,942391	8,835378	6,58868	5,534372	6,766345	5,975906	6,203237	6,780642	6,751286	8,769549	9,556392	9,960972	13,44013	8,161472	5,687237	6,637654	6,704798	8,369667	5,734348	5,93004	7,996587	6,138374	6,206344	6,979305	6,231142	8,830751	6,223683	9,249421	7,384366	6,991875	7,637944	7,013844	5,818068	6,323083	6,715919	8,623661	7,70716	7,533572	6,581495	7,28317	6,236876	7,608933	5,271262	4,98729	7,451164	7,07166	6,669568	6,006093	7,021235	5,405684	6,649123	7,309485	7,109514	6,138027	6,738646	4,238575	5,185677	6,38608	7,286555	7,471265	7,595324	6,979304	6,840878	5,942888	6,094097	6,774771	6,741406	6,808411	6,773597	6,023845	6,29559	9,804789	6,737471	7,865895	6,596485	6,376202	6,769938	6,920384	6,473807	4,212947	6,45032	22,9481	17,0336	17,91425	20,56857	26,40597	23,89168	18,9193	20,17531	25,85323	20,65118	19,76929	24,29757	13,52978	14,88174	13,74392	15,10955	14,22082	12,31626	8,385486	14,53933	7,859196	14,69054	10,61036	16,30685
10/3/2019 12:20:00 PM	45	18,23338	24,08613	25,74947	32,24028	16,84723	24,57822	19,36575	22,5058	11,02806	17,22259	16,27535	17,77817	22,13894	21,70265	16,18825	15,56269	9,988049	13,42887	7,617567	13,12079	5,410519	5,733173	3,973807	4,766454	23,00902	29,66871	23,23601	27,9349	19,80313	26,95098	14,96795	22,81851	17,80925	21,48293	19,96429	22,44522	16,46262	18,99232	16,49896	20,13325	18,67167	14,47875	7,643609	13,18462	5,232026	7,085405	6,906984	6,884394	12,99776	14,38903	15,18892	19,03501	15,69773	12,96392	14,26835	12,75703	13,09758	13,02256	12,04658	11,95748	12,15731	11,43533	13,90611	11,04574	9,256189	12,34126	8,142821	8,625526	6,420204	7,525764	7,089618	7,502002	14,17026	11,37841	14,83477	11,77905	8,918961	12,86334	9,351378	10,41245	10,81337	8,543948	10,20868	8,233451	12,51534	12,29864	8,707793	10,10914	8,654192	6,691881	5,251507	7,00811	5,851985	5,78574	6,817389	6,39126	8,835449	8,363245	9,58133	11,31162	7,920673	5,330667	7,857676	6,55359	8,357303	6,134713	6,02875	7,413792	6,203789	6,21415	7,026415	6,307127	14,37417	6,876796	12,39977	7,310665	7,335462	7,252846	7,048104	6,09672	7,030421	6,483962	8,542358	7,651898	7,144605	6,478987	7,850077	5,959604	8,043629	5,09194	5,234237	7,432374	5,814475	6,825542	6,05479	6,657964	5,78429	6,188454	7,773194	8,583942	6,087396	6,566436	4,388194	5,327282	6,59317	7,046309	7,703084	7,815955	7,178796	6,51988	5,971485	6,068952	6,590062	6,41972	6,461304	6,927981	6,158475	6,238741	8,540355	6,515667	8,115814	6,565403	7,223073	6,564434	6,827476	6,406042	4,355037	6,652921	23,82081	17,34396	18,32021	17,78873	27,79999	23,81776	19,36968	21,33103	25,78042	20,78042	20,14969	24,33376	13,37008	14,96402	13,95267	15,21642	13,83897	13,51645	9,335765	14,17309	7,999141	12,91038	9,816188	16,87251
10/3/2019 1:20:00 PM	46	18,448	26,10038	26,40611	32,95086	16,8053	24,53988	20,96347	22,10233	10,99249	17,78749	17,0575	18,28836	22,96599	21,49446	16,66888	16,29358	10,48844	13,29735	6,948358	13,07824	5,121782	6,231489	4,200307	5,155836	24,35904	28,68659	24,82116	28,37706	19,72832	26,45626	15,45238	23,60978	17,37767	22,77208	21,06495	23,75594	16,40494	18,55555	16,25753	20,18001	16,76261	14,77447	7,719523	13,17045	4,941354	7,416831	5,234513	6,727454	12,78383	15,55365	14,60309	18,03113	12,32047	12,35252	19,44338	13,61793	13,19677	13,03472	12,22031	10,98385	11,60761	14,15879	13,45381	10,68434	9,326648	15,27644	8,032577	8,582836	5,99884	6,860837	6,943038	6,752391	14,71195	11,36301	15,99283	11,49094	8,544636	12,70226	9,983284	10,48443	11,57093	8,116435	10,54031	7,961567	12,26466	12,93504	8,51017	10,00981	9,220754	6,39886	5,58611	6,404525	6,067018	6,103696	6,718266	7,239998	8,724651	8,38155	10,24197	10,96361	7,989541	5,579272	6,506824	6,61638	7,989127	6,632128	5,913601	6,692778	6,319973	6,135264	6,837145	6,228311	15,14872	5,924722	7,976694	7,353282	7,555744	7,634906	8,800563	5,523182	5,759284	6,634339	8,334577	7,83709	7,339398	6,149565	7,290216	5,755002	7,555882	5,233546	4,873521	7,872181	5,626381	6,670672	5,679363	8,658336	5,777244	6,294279	6,843777	6,955405	6,143623	6,419927	4,418863	5,505222	6,374129	7,179348	7,604925	7,781139	6,797428	6,40763	5,858891	6,66943	6,594689	6,158405	6,474497	6,402382	5,689517	6,54758	8,927457	6,616033	7,851253	6,147353	7,009492	6,867746	7,249392	6,41599	4,27187	6,661209	23,58747	17,2065	18,5407	19,43503	26,19647	24,10754	19,63286	20,97031	26,39713	21,35949	20,31077	25,09477	12,87191	16,1086	13,79725	15,26063	13,9964	12,89615	8,585184	13,51362	7,621504	13,85023	10,65961	16,43519
10/3/2019 2:20:00 PM	47	19,10353	24,92796	26,52106	36,33973	16,97164	24,42453	21,67468	22,71732	11,18762	17,54393	17,80442	18,34121	23,28602	21,32474	16,61824	16,22728	10,29551	13,20527	6,9954	16,30899	5,097674	6,303948	4,049445	4,977344	25,30926	31,52582	25,20212	28,01551	21,11054	26,84903	15,95505	22,05087	17,5831	22,00397	21,10142	22,22087	16,98587	18,87724	16,52844	19,91255	15,23818	14,98315	7,938011	13,12859	5,286458	7,381258	5,482081	6,677375	12,607	15,46529	15,13719	17,57834	12,05515	11,75792	14,16957	13,53144	12,92019	13,05565	12,40205	11,0588	16,12255	11,90802	13,55438	10,7358	9,187527	10,63232	8,085559	8,825154	5,870635	6,875206	6,903252	7,300785	14,1735	11,92031	15,71584	11,17077	8,811753	15,9308	9,888165	9,822612	10,38151	8,571923	9,950129	8,078788	11,98331	13,54118	8,595823	10,06901	8,75145	6,563673	5,474967	6,42711	6,458679	5,978461	6,866365	6,733187	8,631881	8,902728	10,18789	13,17038	7,750746	5,442914	6,166349	6,89593	9,907232	5,453207	7,310179	5,906001	6,26202	6,1745	8,711111	6,146179	8,545951	6,172083	7,954037	6,964176	6,68366	6,21194	7,788943	5,629006	6,198332	6,887778	8,515348	7,55844	7,185428	6,119516	6,990565	5,640266	7,690442	5,024591	5,058853	7,007696	5,605591	7,251466	5,77524	6,333444	5,57865	6,261812	6,885499	7,650655	5,963611	6,072198	4,123218	5,49493	5,934253	6,661003	7,252502	8,056477	6,537565	6,483892	5,463984	6,791281	6,849996	6,108187	6,340075	6,604429	6,008027	7,548491	8,412978	6,229554	7,911833	6,307886	6,973988	6,625221	6,913682	6,123728	4,075486	6,772422	23,84222	17,84531	19,70304	19,43979	27,95231	24,40892	21,97088	21,40459	26,16331	21,13333	19,7047	25,10603	13,49159	15,50149	13,93934	15,30497	14,54009	12,35874	8,640514	13,87082	7,821825	13,97595	10,23956	16,39507
10/3/2019 3:20:00 PM	48	19,18256	25,47415	26,73298	33,79345	17,42955	29,72722	20,22243	24,36816	11,41972	18,09737	17,05294	19,32292	23,20685	20,06721	16,83673	16,14804	10,31133	13,53303	7,657908	13,13135	6,426903	5,898264	4,122735	5,765501	24,61345	30,24881	24,24679	29,63079	20,03198	29,78863	15,72247	23,96304	17,64189	22,61253	20,78457	22,64244	16,94663	18,43909	17,15538	20,93225	16,91203	15,45142	7,946507	14,86966	6,094648	7,11428	5,676393	6,900075	13,6955	18,5293	15,5169	16,93123	12,07283	11,99899	17,54801	14,761	12,88966	13,11277	13,78012	11,80931	11,91182	12,78238	13,47985	11,01127	8,8675	10,61381	7,984363	8,654055	6,474221	7,059502	7,187568	7,014671	14,14173	12,19828	17,35763	12,6492	9,294804	15,80695	11,05596	10,13131	10,60276	8,521841	10,24709	8,03541	16,08076	12,92247	8,555691	10,08828	10,14775	7,368687	5,478281	6,898003	6,36964	5,895502	9,537328	6,238326	9,604403	8,347011	10,09574	13,32366	7,661639	5,713141	6,541156	7,581509	10,29516	5,951592	6,613132	6,8301	6,246478	6,31362	8,536347	6,075032	9,296254	6,838113	8,341069	7,020475	7,293877	6,656166	6,9677	6,077517	6,236877	6,910229	8,575446	7,30638	7,729885	6,304502	7,285449	5,70727	7,766842	4,986255	5,064863	6,922594	5,895363	6,46683	5,622169	6,757848	5,849359	6,262779	7,474164	11,82091	6,617623	6,522504	3,917371	6,253799	6,289167	6,585088	8,223433	7,701426	6,341665	6,655476	5,799623	6,032688	7,34451	6,333927	6,014935	6,493148	5,671488	6,325155	9,815427	6,142518	7,71462	6,422207	7,357773	6,603324	7,10751	6,189765	4,073276	6,690084	25,04608	17,74895	18,17121	22,36724	27,83633	24,73875	20,21054	21,31369	27,57495	21,45343	19,95186	24,96975	13,02657	14,41265	14,36719	14,73647	13,86273	12,68719	8,620897	14,2573	8,227715	18,05827	11,72973	16,86678
10/3/2019 4:20:00 PM	49	19,37563	25,83216	27,12105	35,4979	17,40108	24,53076	19,32368	22,59892	11,56782	18,33009	17,02448	18,99847	23,42528	20,42869	18,27497	19,20176	11,11268	13,58414	7,455308	13,50706	5,273609	6,034415	4,088956	4,960006	25,08317	29,37023	24,27629	28,83793	22,77921	27,86708	16,09596	23,81044	18,20588	23,54457	21,18341	22,4904	16,83922	18,53959	17,17721	22,25092	19,3462	15,02708	8,063799	13,4947	7,75634	7,522727	5,432692	7,350589	13,89009	15,7541	15,30076	18,00612	11,65009	11,61244	14,08868	15,36154	13,33464	13,15836	11,51201	11,42663	12,05598	14,05062	13,85506	12,52659	10,46336	11,88398	9,193332	8,823636	6,466693	8,261082	6,930952	7,237028	16,03061	17,1406	16,5929	11,50593	9,114306	13,51473	9,845547	10,4349	10,63868	8,812167	9,649921	7,980078	12,0651	12,74909	8,460088	9,812388	10,39574	6,542261	5,441051	6,804957	6,016109	5,938329	6,604017	6,420548	8,52488	8,524744	9,895904	14,77322	7,70792	5,597715	6,233697	6,207864	9,743176	7,913903	6,7852	6,728213	6,204686	6,036071	6,961758	5,855093	7,649688	6,191008	8,371393	7,371243	8,399094	6,144451	6,377099	5,656636	5,977979	8,149937	8,605975	7,362816	7,081054	6,231626	7,371105	5,290465	7,378774	4,984389	5,080129	7,095975	5,793062	6,499986	6,005056	6,332823	5,65636	5,992691	8,276622	7,04852	6,262988	6,587919	4,002404	6,878178	5,835958	6,298975	7,383331	8,385209	6,636135	6,509932	5,309046	6,156747	6,125456	6,085184	6,05942	6,249518	5,337368	6,45778	8,14151	6,774148	7,76097	6,646703	7,107578	7,016191	7,282204	7,650586	4,324022	6,442862	24,91152	17,66316	18,75553	21,31735	27,49185	24,95345	20,82179	21,90678	27,66392	21,21491	21,40881	25,62513	13,51825	15,20799	13,44013	14,76127	14,26904	12,6778	8,242983	14,06554	7,964191	12,24401	9,874005	16,53874
10/3/2019 5:20:00 PM	50	19,18567	25,1041	26,82962	37,39045	18,10497	28,39674	19,1659	22,98222	11,59752	18,78737	17,11172	19,60481	24,31277	21,54917	16,75322	16,87258	10,57057	13,98583	7,662329	12,74073	5,450515	5,982606	4,252321	4,976789	25,75755	29,84873	24,90937	28,89133	21,22244	27,86797	16,4629	23,42679	20,67114	22,92344	19,96056	22,49157	16,98442	19,33798	16,96121	21,22541	18,7585	15,70182	8,009089	13,23766	5,029219	6,925356	5,566424	6,405214	14,21461	16,41385	14,26917	17,542	12,02414	11,83604	13,86232	13,9171	13,96386	13,17805	11,66915	11,71799	11,95727	15,26442	13,73149	11,45267	9,198304	10,84812	10,06252	8,759673	6,696372	6,611336	8,316618	6,953125	14,76272	14,6864	16,18769	12,31439	9,004892	12,60534	9,736475	10,53182	10,62217	9,019396	9,684254	10,72785	12,89442	12,28663	8,469	9,96042	9,241544	6,675233	7,045064	6,528031	6,630609	5,697323	10,19825	5,9719	8,525779	8,410975	9,996132	11,86602	7,25782	5,504601	6,32032	6,032825	7,906583	5,752307	7,049554	7,814642	6,10791	6,128496	6,954161	5,834853	7,447642	7,207671	7,049281	6,630748	7,269424	6,552415	6,112471	5,772201	5,636673	6,553037	8,563841	7,194062	7,26162	6,030338	7,096043	5,194726	7,387406	5,238796	7,068758	6,465518	6,019147	6,937238	5,97266	6,797566	6,027368	5,8897	7,420701	6,322944	8,527922	6,53107	4,060635	6,37931	5,791197	5,995386	7,404675	7,927029	6,448594	6,629573	5,503841	7,100533	6,443204	6,341111	5,874364	6,474082	5,851777	6,136439	8,464992	5,927208	7,664745	6,316107	8,048949	6,990564	6,97212	6,384422	4,082186	6,497846	23,60998	18,12459	18,92318	19,5557	28,09944	24,69848	21,54427	21,79107	27,08782	21,45329	21,99809	26,20337	13,16237	15,21745	13,41436	14,44304	13,99121	14,43765	8,582768	13,78813	7,843653	13,51646	11,72255	16,41516
10/3/2019 6:20:00 PM	51	19,62416	26,93917	26,93441	35,65297	18,15187	28,83386	19,1858	24,49291	11,77256	18,38804	17,7598	20,1653	23,39599	22,94858	18,90066	16,44528	10,61726	13,61903	7,470298	13,0361	5,229056	6,66052	4,345435	7,10302	32,48059	30,41183	25,38869	29,2977	20,44796	28,04591	15,97929	27,38499	19,33715	24,16743	20,72419	22,93995	17,11877	19,84492	18,52502	21,25034	14,86765	16,73084	8,222673	13,20264	5,726334	7,166431	5,711968	6,462271	13,66117	16,23038	16,07945	17,68236	12,30382	11,25021	13,76299	13,73612	12,94243	13,95633	12,31653	11,88813	12,02255	15,086	14,73813	10,99504	8,888222	10,48429	8,270127	8,905354	6,086497	10,42378	7,504422	6,756396	14,18394	11,54468	15,70997	11,39105	9,223515	13,75808	9,939075	9,955101	10,17677	8,505264	9,994888	8,45546	12,08561	12,21948	8,387144	9,909096	11,24524	6,701273	5,501009	6,767311	6,708596	6,772422	6,264022	6,300149	9,007931	7,860716	10,1767	10,91657	8,164582	10,09249	6,183549	7,312251	8,041971	5,538103	5,862207	6,073856	6,147837	6,296213	9,276429	5,892048	8,158362	6,882391	8,678092	7,065512	7,28987	6,500538	6,041322	5,571812	5,988894	6,814972	8,470588	6,960792	7,018401	6,047125	7,251257	5,226293	7,661361	4,862539	5,447338	7,082299	5,592672	6,765307	6,325499	6,665423	5,542177	6,280808	7,52397	6,854344	6,26112	9,232429	4,124531	5,248812	6,077311	5,892946	7,701357	9,436753	6,26727	6,013967	7,382639	6,240399	8,15415	6,250484	5,979704	6,569132	5,533061	6,293103	8,568398	7,166984	8,377749	7,688577	7,145917	6,748798	7,381674	6,23135	4,375069	6,423313	25,47462	18,27669	18,66538	19,44525	27,27481	24,48504	20,9431	22,27184	27,59264	21,9686	21,98932	27,31536	13,039	15,73594	13,50734	15,97127	14,43254	12,74377	8,135917	13,88194	7,674142	12,13493	9,346956	16,65189
10/3/2019 7:20:00 PM	52	19,73951	25,98834	27,20069	35,7588	18,90729	24,86254	20,22595	23,72514	12,09473	19,64053	17,30417	19,85895	25,17877	23,65426	17,40668	16,65168	10,72841	14,95765	7,632694	13,61213	5,311879	5,856474	4,087575	4,866891	25,96526	30,65435	25,14333	29,80189	21,22976	27,80559	16,5518	24,95655	18,89112	24,0109	19,8901	23,2568	16,79156	19,74014	18,07665	21,42276	17,43541	15,78104	8,519287	13,15139	6,610578	8,140334	5,58238	6,579493	13,98203	16,50993	13,12003	18,10793	12,05874	12,2487	16,32156	13,61627	13,70973	13,64148	12,2965	11,33496	12,11532	13,10303	13,60522	11,09638	9,160932	11,93427	8,352465	9,40567	6,012032	7,967716	6,843156	6,78285	13,90287	12,9378	16,34305	11,79888	8,874199	13,8054	9,289138	9,892312	9,725077	8,520736	9,543892	8,173839	11,91216	12,11746	8,480259	10,12738	8,71574	6,587021	5,385238	6,722826	6,660312	5,582172	6,672194	6,224994	8,670633	8,577379	9,539608	10,47635	7,533779	5,093807	6,290824	6,680758	7,550564	5,571535	5,833126	5,876229	6,083526	6,034897	6,741477	6,414954	7,295259	6,776635	8,216938	8,811755	7,315775	6,580184	6,113299	5,702987	5,932596	6,570652	8,618618	6,779953	6,797842	6,016385	7,005485	5,093046	7,442319	4,961455	5,698704	6,75985	5,611116	7,839853	6,522782	6,546268	5,732552	6,132226	7,126506	6,846402	6,461442	5,968446	4,317252	5,294816	5,704576	6,623909	7,368617	8,353156	6,224097	6,208555	5,844178	7,138872	6,65679	6,058383	5,940678	8,264949	5,918918	6,046572	7,983879	6,170011	7,852288	6,203374	6,804612	6,590268	7,56728	6,331372	4,353587	6,406734	24,5392	18,42189	19,48842	19,32865	28,36974	24,88237	23,60632	21,76966	27,6892	21,33786	21,22962	27,54027	12,77859	14,45907	13,10994	14,49029	14,51881	11,76793	8,187375	14,28244	7,585861	11,97827	9,359802	16,79784
10/3/2019 8:20:00 PM	53	22,85823	41,95292	25,21586	28,02712	22,96329	29,77149	19,3212	24,27829	20,92486	23,55928	19,84147	21,57777	21,08581	18,67326	17,88068	21,7345	13,77784	20,5102	10,18864	15,00815	4,232772	7,944438	5,903653	5,264077	23,78785	31,05265	29,8758	29,54445	21,14694	25,88017	19,67969	26,53915	22,43154	24,70132	19,0891	23,5311	19,53892	32,98353	19,46694	25,19935	18,37181	17,16028	14,78145	16,46352	5,268914	8,11319	5,918228	6,609334	15,49604	15,87603	12,7207	23,03389	12,86417	15,74913	16,3217	14,17302	10,22014	13,15325	10,20329	12,70226	9,672166	15,88977	10,08607	15,21745	11,30257	12,15545	7,747708	11,06536	5,957049	8,384865	8,281804	7,108408	10,29033	14,4572	12,94941	17,91169	10,84128	12,64437	9,453541	12,30576	7,638983	11,17222	8,288779	9,695027	9,832699	11,99954	9,279121	10,35415	7,69203	11,56146	8,35523	7,39687	6,868921	5,763221	6,427525	6,363008	7,605617	8,789098	9,639631	10,13898	5,64075	6,146179	7,449368	6,94767	5,423851	7,920124	6,119516	7,400599	5,923409	7,259615	6,914304	7,339191	7,348862	6,788102	7,353557	6,878729	6,970256	8,477771	6,36059	6,421102	4,80859	6,262779	7,772781	8,084867	4,77281	6,049196	5,561934	7,50456	7,341056	5,572917	5,341305	6,606709	5,637919	6,470836	6,349815	6,726418	5,857925	7,330969	7,368963	6,63731	5,779316	7,328484	6,388428	4,673201	6,342147	7,157243	7,369031	6,669084	6,577904	5,614913	8,112498	6,849027	5,531264	6,891923	5,287632	6,408254	6,121035	7,013291	7,250774	5,625968	6,356723	6,429183	8,151385	6,160617	5,178009	6,655962	6,10038	5,19963	21,31562	15,72654	22,12734	30,90794	19,55598	20,07295	25,04959	22,00756	27,8931	26,9248	24,02907	25,3344	11,9496	13,65695	14,07666	10,39525	11,40556	11,46821	12,34651	11,02544	10,33757	16,21933	10,47593	10,28149
10/3/2019 9:20:00 PM	54	20,33633	26,10839	27,63297	36,26941	18,57006	28,30357	20,12434	23,2539	12,09805	20,82677	17,59229	20,2475	25,8562	22,93235	21,2176	16,07973	12,39577	14,29612	7,515542	14,57221	4,958278	6,278667	4,30171	5,712105	25,67784	33,6144	27,56673	29,69434	21,69403	28,06511	16,74079	27,20884	18,1621	24,82434	20,28639	23,83441	17,64865	18,84898	18,33699	21,97992	20,31305	19,37811	8,70365	14,41396	7,838611	8,029469	5,728337	6,675578	14,21412	16,1066	14,98176	18,36483	12,20428	11,61658	13,90715	14,27318	12,9999	14,0739	13,88898	11,57493	11,85324	16,25401	13,47895	10,95429	9,009311	11,04215	7,873702	8,410699	5,998425	9,285823	7,037536	7,209881	14,0951	12,12533	16,62687	11,13568	8,80091	12,32254	9,828691	9,80417	11,22389	8,332643	9,588034	7,831013	12,00293	11,75591	8,60128	10,3764	8,967316	6,677927	5,422814	6,413849	6,285091	5,804736	6,673297	6,299596	8,437499	8,882004	9,093655	12,05591	8,049846	5,092286	6,398652	6,69326	7,549595	5,477729	5,540452	6,248895	5,83513	5,862622	9,017393	5,782978	13,84926	6,427249	8,420785	6,600423	7,204701	6,458541	5,923755	5,652217	5,51807	6,757433	11,29918	6,686974	6,823402	6,127113	6,945044	4,91856	8,611918	5,29599	5,494998	6,735052	5,650558	6,705142	5,718322	6,70687	5,867525	6,096444	7,465463	6,686975	5,799555	6,339868	4,242029	5,170481	5,807153	5,792302	7,355425	8,201813	6,474705	6,248549	5,524632	6,516219	6,371091	6,34277	6,001327	6,448663	5,633427	6,006991	8,222813	5,463845	7,909069	6,551587	6,630193	6,559254	7,3146	6,19992	4,442763	6,411293	23,72893	18,27932	18,93969	18,89409	28,7163	24,84272	22,1627	22,1902	27,0928	21,47173	21,67358	26,88771	12,52031	14,15327	13,64452	14,52324	15,0161	11,85966	8,662203	14,65144	7,539512	12,79046	9,734818	16,35189
10/3/2019 10:20:00 PM	55	19,96056	28,61468	28,22855	36,57024	19,14062	26,35313	19,98542	23,48482	12,17002	20,23824	21,38567	20,05491	24,70905	22,23192	18,30425	16,73851	11,12117	14,13489	7,309351	13,97678	5,327835	6,214701	3,736599	5,00601	26,06288	32,28759	26,18369	30,9889	21,37144	28,94134	16,01044	26,32716	19,134	25,74119	20,48098	26,56388	18,45339	20,49846	19,14588	21,65313	21,35991	17,0977	8,884077	13,03078	5,081647	6,927154	5,402092	6,587161	13,64363	15,96534	14,46632	18,43142	11,91265	12,06869	13,52765	13,42949	17,17776	15,66341	12,48453	12,0805	14,0127	12,74688	13,32512	11,44273	9,252183	10,81178	9,423769	8,633193	5,948897	7,005417	6,583915	6,489142	14,03625	12,0155	15,42841	11,06826	9,179237	18,22191	9,382876	10,17981	9,818468	7,95535	10,53403	7,895186	12,20754	12,37117	8,737568	10,28777	11,10923	6,448871	5,433729	6,702173	6,734843	6,246478	6,263676	6,663765	8,81286	8,575998	9,555912	10,65346	7,877986	5,08897	6,000289	6,860287	7,884687	5,558618	5,488988	6,812624	6,047539	6,318456	6,805371	5,796793	9,120177	6,611199	7,483217	6,909262	7,296569	6,621491	6,727245	8,708278	5,604693	6,255112	8,69833	6,415438	6,698027	5,832367	6,783335	5,209853	7,711512	5,061063	5,315055	6,324464	5,496449	7,818993	8,814311	6,372818	5,772753	5,883897	8,053229	6,842672	6,086083	7,410409	4,400282	5,073013	5,452034	6,123729	7,218997	8,176253	6,289167	5,841623	5,645654	6,15799	6,181752	6,24627	6,230107	6,448179	5,507433	6,282742	7,999695	5,958223	7,834397	6,490178	6,628538	6,464412	7,026	6,377445	4,104015	6,263055	25,78567	18,08052	18,95992	18,91772	27,24641	25,2569	21,79812	21,74182	27,92461	22,51036	21,7307	27,6041	13,04039	16,34222	13,62518	15,00297	13,72955	11,95105	7,935042	15,26988	7,244074	14,11976	9,251977	15,74015
10/3/2019 11:20:00 PM	56	19,56758	26,52057	28,75815	35,54549	18,43612	26,5596	20,21648	24,07231	12,17051	21,4957	19,32589	21,26976	24,65863	21,42262	18,41436	16,87624	11,1182	13,5235	8,209826	13,19981	5,173726	5,840793	3,719814	5,101058	26,98642	33,45387	27,42084	31,22354	21,75405	28,61682	16,83618	26,40466	19,32222	24,35898	20,19162	23,76257	17,48024	18,64245	18,66877	22,30818	18,58546	15,92583	8,889052	12,97206	5,188785	7,07919	5,395322	7,055151	13,75912	16,29124	14,87918	18,09792	11,60609	11,98683	13,82053	13,47163	12,84165	14,461	12,54849	11,78382	17,31515	12,41393	13,52944	10,95132	10,77096	12,75897	8,103034	8,610883	5,80149	7,073388	6,532453	6,886881	15,17393	12,01923	15,80888	11,56057	8,780324	12,37725	8,876271	9,633273	9,784897	8,576481	11,29607	7,923989	12,49151	12,32966	8,307914	10,18713	8,784884	7,559889	5,244184	6,504753	6,844469	5,717563	6,517187	6,859252	8,416501	9,25398	10,50481	10,47621	8,111254	4,962769	6,130982	6,571687	7,814573	5,792786	5,712173	5,719082	6,092093	6,224027	6,897589	6,040009	7,404605	6,769038	7,176933	7,560304	7,048035	6,508345	6,1707	5,600477	5,31782	6,489971	9,860538	6,536596	6,93786	5,881411	6,704384	5,15708	7,428576	4,969054	5,252956	6,652643	5,407411	7,219413	7,34306	6,515113	5,500388	5,746919	7,210571	6,589578	5,901512	6,342078	3,857482	5,175245	5,247361	6,020392	7,098185	8,113601	6,313621	5,896469	6,159787	6,105838	6,217811	6,108325	5,940056	6,106461	5,36562	7,601751	8,0705	5,976597	7,562099	6,328333	6,293725	8,060484	7,25554	6,218019	4,121215	6,12891	26,59552	17,83143	19,65759	18,81755	28,91937	26,10411	22,17776	22,53405	28,49422	21,91251	24,45617	27,69431	12,5574	14,04786	13,19041	15,8448	14,28347	11,61182	8,363588	13,62974	6,856833	13,76513	9,447391	16,19495
10/4/2019 12:20:00 AM	57	20,09995	26,24454	30,47752	38,87005	18,71961	26,22569	20,89764	23,7815	12,38906	22,03118	17,3691	22,95714	25,6355	21,58537	18,30826	16,82036	10,85019	14,01926	7,178036	13,52143	5,139464	5,789539	3,947006	4,850797	28,34473	31,96487	26,44908	30,74823	22,6827	29,18435	16,56381	28,84242	19,68218	26,04782	20,91595	24,39676	17,55201	18,36304	18,24409	21,84392	19,80265	16,26879	8,779081	13,2242	5,13235	7,121809	5,51586	6,309407	14,19637	16,07434	14,8892	19,76576	11,9849	11,82941	13,73598	14,01249	13,2465	16,99782	12,43099	11,50337	11,85531	12,36337	15,57292	12,17493	9,215436	10,10776	7,996311	8,040659	6,157714	6,93717	6,878868	6,799777	14,33431	11,74763	15,92347	11,66577	8,74406	11,64767	9,911857	10,46067	9,919666	8,372568	11,55573	7,852635	12,77831	11,9735	8,335958	10,16564	8,92566	6,650227	5,502044	6,320665	6,525545	5,62279	6,136509	5,913324	7,921156	7,820583	9,1036	11,07993	7,582615	4,842299	6,022048	6,665631	9,961939	5,942888	5,796861	5,824562	5,790644	6,064945	6,893788	5,726611	7,430992	6,878936	9,530214	9,383358	7,319921	7,280269	5,901649	5,768058	5,217797	6,395544	8,097232	6,760334	6,782647	5,900337	6,863463	4,832215	7,337188	5,631561	5,671212	6,520434	5,850257	6,336138	6,212008	6,766828	6,229208	6,078001	7,122983	6,317212	6,143485	5,836649	4,074312	5,125443	5,335641	6,133468	7,274744	7,642849	6,19384	5,866352	5,39401	5,87699	6,088293	6,240055	6,068953	6,343115	5,415906	6,04885	8,320831	5,382473	7,859955	6,299528	6,380002	6,400862	7,383469	6,35023	3,989832	6,138372	26,90629	17,59629	19,55522	18,97374	28,91068	26,54979	23,08784	21,58094	28,46533	22,63587	21,8864	28,35323	13,15629	14,4123	12,65411	16,10729	14,24009	11,6809	8,582492	14,36506	7,166569	12,94734	9,352136	15,39214
10/4/2019 1:20:00 AM	58	20,13491	26,39541	29,40173	36,91597	19,1762	27,00784	21,01266	24,71561	12,2467	21,42725	17,90044	20,52457	25,4262	23,14179	18,88021	16,92585	10,93757	13,87586	7,695624	13,65412	5,377017	5,780627	3,648044	4,858187	26,47754	32,82846	26,40583	31,49142	22,437	29,50106	17,10171	25,065	21,30512	25,50398	22,47306	25,61726	18,15091	19,7581	17,98042	21,96321	16,19156	17,12008	9,442903	13,09371	5,069905	7,095696	5,263801	6,304087	14,23526	16,62619	16,05223	18,97229	12,44578	11,86519	14,38591	14,29957	13,07402	15,13926	12,23578	13,72182	11,80427	12,33366	14,12557	10,72205	8,904454	10,77172	8,948039	8,597274	5,958914	7,123398	6,409358	7,688993	13,94168	12,65162	16,73519	11,59013	9,433852	15,87015	9,680939	9,996063	10,96955	8,101998	11,90539	7,909482	12,67822	12,4046	8,200709	10,85061	8,794139	6,702724	5,284109	6,447005	6,774909	5,928452	6,623564	7,871423	7,697144	8,44275	9,037148	10,3498	8,903005	4,803133	5,588736	6,360936	8,070432	5,735177	5,549845	5,700086	6,057554	5,763843	6,560014	6,059143	13,76623	7,956317	11,44873	7,196135	7,381396	6,668463	6,13492	5,352978	5,36113	6,617623	8,301352	6,798187	6,607399	5,755969	6,680344	5,059819	7,319505	4,862124	5,40893	7,029868	5,702089	6,38912	6,101349	6,232041	5,346831	6,962658	7,33712	6,769866	6,223336	6,244268	4,224966	5,571673	5,667137	5,828982	6,969012	8,186478	5,975285	5,894673	6,148735	5,913462	7,020615	6,48106	6,008787	6,216429	5,420535	6,01963	8,108904	5,472342	7,55892	5,807983	6,147906	6,12967	6,731184	6,175052	4,235466	6,302912	27,18778	17,54248	18,13543	18,87835	30,0708	27,82224	23,07354	22,1082	29,11818	23,12714	21,43035	27,98153	13,15719	15,28535	12,8422	14,61877	14,35649	13,33057	7,892283	13,97906	6,978338	14,59929	9,301641	15,7798
10/4/2019 2:20:00 AM	59	21,02426	26,69651	29,9598	37,14592	19,46197	29,75727	20,93598	24,89535	11,87866	22,37283	20,65132	20,97742	25,21379	21,39513	21,53383	17,21893	11,03013	15,01554	7,984017	13,79317	5,60324	5,735453	3,913641	4,86254	27,31419	33,32118	26,70881	32,54828	23,10697	30,0563	17,30652	25,36244	19,9292	25,86332	22,11766	24,53719	17,94243	19,31759	18,14386	21,33766	18,07395	15,69953	9,32257	14,44746	5,015265	6,963486	5,345173	6,63061	15,95864	17,3595	15,00359	18,33402	12,44239	11,63938	14,26911	14,27968	13,09772	13,49504	12,67497	11,8022	12,11759	14,64792	14,09338	10,60842	9,294735	11,31569	7,871007	9,99192	5,993865	10,73386	6,407771	6,918657	16,03283	16,3657	15,92258	12,42865	9,287342	12,08762	12,07843	10,10548	10,29254	8,307155	10,37646	8,013512	12,30348	12,11566	8,248785	10,81199	10,49887	6,630678	5,185538	6,426282	7,084855	5,679916	7,395972	6,421309	8,630982	8,090186	8,898101	10,60034	8,486198	4,776332	5,870081	5,775654	7,733131	5,812956	5,68261	6,521262	5,989997	5,799349	6,865674	5,937086	13,31889	6,348296	9,16114	6,763512	7,045687	6,463446	5,802388	5,544458	5,549846	6,53038	8,144066	6,674057	6,678617	5,742567	6,485687	4,850312	7,102468	4,886024	4,941494	6,5797	5,600961	6,220713	6,19764	6,487415	5,676531	5,999116	7,388373	6,698165	6,543575	6,11848	4,101667	5,106514	5,519453	5,752444	7,00058	8,032438	6,334479	5,876644	6,514078	6,049058	6,176296	6,147767	5,65795	6,080212	5,503839	6,085669	7,808839	5,768471	7,58151	5,958982	6,118272	6,091678	6,474773	6,041737	4,060635	6,253592	26,25242	18,08265	19,18919	19,06644	34,37376	26,80661	23,19484	22,27771	29,19465	23,1337	21,83542	28,53062	14,01249	14,47122	13,52737	13,83739	14,0187	12,53661	7,694312	14,14332	6,962521	13,48965	9,496506	15,36686
10/4/2019 3:20:00 AM	60	24,58112	47,02779	26,23556	26,78569	24,77467	27,9747	20,14057	28,2302	23,11215	26,30291	20,32065	21,79501	22,06558	23,0419	18,71573	22,60424	11,89185	19,12045	10,88224	15,80978	4,338666	5,728821	6,548961	8,079684	25,69746	32,55892	32,42291	31,60091	22,29167	27,85028	20,44789	27,69845	23,57434	26,464	21,41426	23,90003	20,38392	32,11007	19,91214	25,91187	16,9208	18,23448	16,02316	18,24685	5,271262	6,904702	5,106102	7,202628	15,99995	14,67382	13,62428	26,02716	13,07368	16,00139	16,60657	11,81352	10,04214	12,82935	10,43691	12,53599	8,800632	17,85678	9,391302	13,20126	10,98717	11,75384	9,276499	9,650889	6,180994	6,862014	7,167676	6,533282	12,33242	12,74909	13,67022	14,93535	10,75921	12,04389	8,778461	12,51223	7,92378	11,0561	8,085696	8,944174	10,10534	11,15164	9,067473	10,39601	7,51941	10,46779	8,549543	7,104678	7,029386	5,718874	6,359279	6,422829	7,293117	7,983187	8,740812	8,818385	5,545218	5,878924	8,260871	6,747141	5,219938	7,144674	6,50572	7,061642	5,578857	6,88633	6,668809	6,98787	6,68898	6,652021	6,826924	6,637239	7,445221	6,318109	5,979154	5,723364	4,256466	5,849635	7,368755	7,301338	4,150365	5,961055	5,2504	7,305965	7,415382	4,94909	5,063205	6,854209	5,562278	6,351128	6,297593	6,635791	5,491201	5,882654	7,122155	7,729056	5,781251	6,896898	6,041667	4,389092	6,14604	6,638761	7,45213	8,106005	6,671225	5,507432	7,657908	6,26948	5,267808	6,863533	5,043586	6,389327	5,967756	6,77553	7,155588	5,410657	6,442238	6,262089	8,194839	6,109361	5,227122	6,704106	6,400517	5,199009	22,79509	16,24578	22,98615	30,78947	23,26025	21,48362	25,35491	23,36531	30,15204	27,74204	25,54591	26,22327	11,66736	13,10062	13,4145	9,688261	11,14659	10,63218	13,61841	10,66244	9,578914	14,86074	11,06432	10,61126
10/4/2019 4:20:00 AM	61	20,75597	28,24616	29,2113	37,79199	19,17772	26,74493	21,79273	24,98522	11,88502	23,54567	19,59183	20,76336	27,38292	21,62785	19,37279	17,82362	11,62059	14,77295	8,264603	14,18988	5,290396	6,956856	3,891675	4,732193	28,21059	32,92379	27,33035	33,29652	22,85526	31,3014	18,74958	26,21125	20,04283	25,33847	22,4312	24,75927	18,55472	19,77211	18,36359	22,13569	16,46814	16,61631	9,284097	13,02401	6,046087	7,03284	5,125304	6,824781	16,07331	16,88412	15,09843	18,15159	12,32704	12,31073	14,63335	14,02755	13,35544	14,0482	12,62731	12,03007	12,15614	14,40553	14,11085	10,79396	8,75594	10,74623	8,048326	8,55272	6,055344	6,848061	6,638207	6,607815	14,25087	12,30486	16,81822	11,89994	9,679626	14,44062	9,731156	10,77794	9,76756	8,2865	13,09136	7,972272	12,70294	12,28987	8,355369	10,34773	8,649218	6,458885	5,06583	6,403073	7,062196	5,869115	6,466623	6,724899	8,97505	7,444393	8,979748	10,30877	7,687475	4,712713	5,558826	6,026262	7,90589	6,115716	5,687723	5,674183	6,149564	5,790505	6,630263	5,757696	9,422872	6,629435	6,977785	6,577352	7,215477	7,273224	6,012171	5,744641	5,23479	6,061354	8,251893	7,004656	6,484444	6,015141	6,557182	4,782894	7,135486	5,12627	4,969399	6,655269	5,480009	6,512007	6,109362	6,188799	5,557443	5,906001	7,398528	6,96915	6,366117	6,27238	4,315526	5,164954	5,730548	5,88514	7,348379	8,148487	6,252625	5,899786	5,433661	5,72378	6,03393	6,308853	6,009478	6,105216	5,492236	6,282259	7,888899	6,335171	7,153654	6,142379	8,112497	6,186243	7,039748	6,228102	4,091789	6,236738	26,21208	19,34468	19,69323	20,1834	29,14664	25,92057	22,85443	23,34134	30,01126	23,76465	21,82064	28,04418	14,02299	13,73978	13,6352	15,5848	13,54194	11,69623	7,090033	13,61931	6,872651	18,78247	8,832822	15,49769
10/4/2019 5:20:00 AM	62	21,35182	27,36372	29,96684	39,49396	19,33611	27,565	21,93517	24,97513	12,00452	22,18826	19,72183	20,90897	26,9724	21,42552	20,28321	17,67387	11,06792	14,45872	8,425689	13,94355	5,16219	6,495634	4,058493	4,613658	28,30246	32,62468	26,15537	32,59291	23,40013	30,53686	16,8299	27,57274	20,42434	26,9802	22,48632	25,13636	17,10682	19,25266	18,38977	23,03831	16,6103	18,0582	9,332656	14,3348	5,777865	6,857041	5,077296	6,516772	14,04254	16,3981	14,62844	18,60798	12,11932	11,87956	16,90498	14,31863	13,74613	16,18486	12,39742	11,61223	12,27737	13,35426	13,945	10,73096	8,447034	10,11536	8,101858	8,283669	6,259394	6,673368	6,699479	7,533916	14,12059	12,48991	16,37959	12,69362	9,42667	12,88558	10,27389	10,60601	9,568137	8,326012	10,23465	8,217285	11,97613	11,89994	8,194009	10,46889	8,974844	6,538254	4,97154	6,190319	7,114972	5,655946	6,497499	6,46158	7,701011	7,334977	8,324284	10,38233	8,128246	4,683839	6,158819	5,753414	7,210848	5,823041	5,650075	6,548616	6,110397	5,751547	6,302567	5,710239	6,993329	6,96169	7,063439	6,628399	7,461595	6,330197	6,178575	5,52332	5,297786	7,818302	7,936146	6,771523	6,708666	6,008511	6,427248	5,221804	7,329589	5,308425	5,398499	6,96017	5,53755	5,959052	5,916086	6,409289	5,679362	5,981709	7,463046	6,620524	6,929639	6,240883	3,900655	5,04649	5,32072	5,69981	6,969151	8,155393	8,175841	6,108601	5,31098	6,079935	5,626313	6,280049	6,065636	6,040354	5,363547	6,244405	8,062074	5,622099	7,514988	5,928452	6,357275	6,299666	6,645254	6,302705	4,124047	6,2844	25,04601	19,47364	19,75278	21,01839	29,80631	25,8064	22,32745	22,76297	30,06279	24,00496	21,8761	28,52571	12,85049	13,9877	12,92068	14,03004	13,65122	11,11461	7,311145	13,56136	6,799294	14,5986	8,830404	15,48195
10/4/2019 6:20:00 AM	63	21,57466	30,52864	35,32956	38,19222	19,30626	27,96281	22,71144	25,81772	12,20138	23,29085	19,58485	20,96859	25,88085	23,21127	20,00726	19,17282	11,41723	13,33057	8,058272	14,40802	5,249918	6,93254	4,033695	4,749047	28,40524	33,1319	26,94912	34,75029	25,25807	31,03477	17,14081	27,06475	20,06694	24,96	23,21819	24,74573	18,45249	20,06673	18,69384	22,92786	16,26955	16,30485	9,385569	13,47819	6,822296	6,935097	4,956069	6,687183	14,07535	16,36653	15,37764	18,5331	12,28959	12,24276	15,37736	13,90535	13,68079	14,68508	12,8288	12,20774	11,41226	13,11492	13,82833	10,72309	8,490343	12,78687	7,789498	8,51438	5,983367	7,212713	6,679998	6,251589	13,92586	12,48971	15,4445	11,65568	10,16302	12,02793	9,819572	9,972369	9,781166	8,532135	10,11577	8,314476	11,87141	11,95603	8,300314	10,29979	8,845532	6,469524	5,016856	6,117581	7,589731	5,827048	6,533626	6,960239	7,819754	7,096458	8,666488	10,36804	7,504076	4,646192	5,4329	5,808052	7,643196	6,026539	5,772479	5,665135	6,009409	5,831744	6,699893	5,718874	7,966058	6,197779	7,392724	6,907398	7,191092	5,934046	6,420893	5,312776	5,100782	6,040424	8,114016	6,846887	7,049556	5,914567	6,368604	4,875939	9,576427	5,072254	4,684322	7,268596	5,587561	6,13934	6,320181	7,79758	5,502943	6,432982	6,779952	7,159939	6,648293	5,740772	4,124393	5,075432	5,276097	5,677221	6,957478	8,161956	6,02571	5,842314	5,365826	5,976803	6,032341	6,05942	5,501975	6,23128	5,414179	5,868423	8,177013	6,998785	7,585238	6,168008	6,093266	6,165244	6,536596	6,220919	4,185939	6,088915	26,84771	19,02195	20,29537	19,87732	31,84661	25,83285	22,04196	23,48973	29,0529	27,76656	22,05074	29,49631	13,11658	14,51398	13,18807	14,03998	13,536	13,3544	6,996574	14,0292	6,998093	13,82453	9,148776	15,82974
10/4/2019 8:20:00 AM	65	20,98282	29,5238	31,87672	40,61478	19,31836	27,51471	24,42301	25,38261	12,42001	22,70523	20,86228	21,71509	29,88961	21,7097	19,78566	19,09103	11,36266	14,33735	8,092536	14,61449	5,203222	6,563605	3,880899	4,611862	28,12051	35,37136	28,69066	34,07935	24,40671	31,12926	17,87308	28,55252	20,27748	25,06901	25,43863	25,44188	19,13302	19,26863	18,14676	23,43715	15,78181	18,54789	9,414444	14,9435	6,690221	6,862497	6,17077	6,513387	14,38025	16,32384	15,88397	19,47627	12,28227	11,69941	13,77307	14,91262	14,53084	16,22645	12,76021	11,59338	12,21347	14,35849	14,0357	11,86954	9,005582	10,59336	8,366696	8,059241	6,045674	6,615413	6,625222	6,528445	14,19098	11,45861	16,74023	11,53376	9,354414	12,07138	10,3067	11,03787	9,976722	8,225643	11,59877	8,3515	12,08727	12,14965	9,182069	10,77717	8,393638	6,606777	4,804584	6,189835	10,50564	5,850948	6,731459	6,399343	7,13148	7,411029	8,461606	9,839743	7,508772	5,756937	5,90987	6,026955	7,348585	5,899371	5,53831	5,759491	5,958982	7,177207	6,93109	7,289179	9,651098	7,346236	7,221348	10,36942	8,041142	7,976556	5,845421	5,391869	4,987705	5,531679	7,951412	6,752805	6,575831	5,735384	6,593032	4,977827	7,021789	4,97161	5,982262	6,683523	5,664443	5,936119	6,51228	6,400447	5,698841	5,890185	7,430095	6,592686	6,688358	6,044981	4,141178	5,124061	5,545976	5,660021	6,778986	7,925231	6,214839	5,778625	5,554543	5,966996	5,790645	5,910561	5,311188	5,933011	5,221112	5,918159	7,391134	8,372361	7,192681	6,028818	6,061629	6,315691	6,648087	6,57818	4,395308	6,49218	27,38291	19,69012	19,76431	20,43622	29,99738	26,26056	23,78516	23,07982	31,03338	24,80396	22,76415	31,41869	13,37837	13,6743	11,49646	13,3859	15,67253	11,67841	7,881092	13,61282	6,927567	17,98042	9,083982	16,22051
10/4/2019 9:20:00 AM	66	22,62282	30,52712	32,21395	39,45782	19,77951	29,29736	23,31917	27,64913	12,73977	22,15566	21,64995	22,16747	26,47049	25,24874	20,78311	18,63527	11,63876	14,79464	8,694188	15,99628	4,915036	5,717631	4,37424	4,551765	28,39067	35,17829	29,6578	34,28942	23,43377	32,04935	18,61351	28,38673	22,76788	25,73131	23,7719	25,60531	20,54232	20,75714	18,98831	23,3792	16,59828	18,36242	9,277189	13,62912	8,818316	6,893444	5,011537	6,68138	14,15223	17,39307	16,47561	18,96628	11,74078	12,03636	14,32201	15,50481	13,56564	15,24128	12,56182	16,41302	11,74203	12,62489	14,81695	10,67218	8,951772	10,12986	7,82003	8,212795	6,480299	6,761024	6,424694	6,305953	14,65331	12,72719	15,74581	11,31238	9,163628	12,45234	9,518402	10,64476	9,639631	8,196701	11,12028	7,99265	12,29346	12,61985	8,698261	10,7456	8,478394	6,485204	4,882709	5,575887	6,9514	5,561588	6,25373	6,900213	9,016289	7,4656	8,888913	10,411	7,057222	4,929681	5,932042	5,737731	7,503454	6,767447	6,533488	5,73352	5,981778	5,796792	6,89738	5,874226	7,230465	5,982538	7,494472	6,698028	7,52093	6,019977	7,323926	5,048906	4,841263	5,797414	7,58828	6,665975	6,750319	5,782355	6,410187	5,008151	7,474028	5,299306	4,400005	6,920797	5,771234	6,043118	5,637157	6,106667	5,458941	6,271897	6,900352	6,966043	6,26126	5,907659	4,061464	5,087451	5,414318	5,744778	7,070417	8,450004	6,172222	5,736972	5,573677	5,839689	5,978808	5,800523	6,728353	6,079038	5,401746	5,65788	8,323042	5,396152	10,16399	5,947447	6,313688	6,519326	6,507032	6,266095	4,384947	6,27687	26,78679	19,63176	19,90488	21,37095	31,5205	28,90611	23,30674	22,95155	30,21545	24,48435	22,76573	31,95161	13,47232	14,49658	12,90437	14,08744	12,93518	12,41946	6,717507	13,60653	6,757502	14,00172	8,872541	16,65603
10/4/2019 12:20:00 PM	69	0	0	0	0	0	0	0	0	0	0	0	0	0	0	0	0	0	0	0	0	0	0	0	0	0	0	0	0	0	0	0	0	0	0	0	0	0	0	0	0	0	0	0	0	0	0	0	0	0	0	0	0	0	0	0	0	0	0	0	0	0	0	0	0	0	0	0	0	0	0	0	0	0	0	0	0	0	0	0	0	0	0	0	0	0	0	0	0	0	0	0	0	0	0	0	0	0	0	0	0	0	0	0	0	0	0	0	0	0	0	0	0	0	0	0	0	0	0	0	0	0	0	0	0	0	0	0	0	0,2200762	0,2224939	0,1257184	0	0,1137682	0,4390473	0,6070402	0	0	0	0	0	0	0	1,624254	2,978006	0	0	0	0	0	0	0	0	0	0,06133953	0,0884864	0,2048105	0	0,2235301	0,3871712	0	0,1021635	0	0	0,605866	0	0	0	6,324878	0	0	0	0	0	0	0	0	0	0	0	0	0	0	0	0	0	0	0	0	0	0,2737484	0	5,849014
10/4/2019 1:20:00 PM	70	21,5109	30,43366	42,92281	41,93565	19,25764	26,91286	19,28071	28,25666	18,80657	21,95899	17,57004	25,33592	25,01443	26,20718	21,98677	22,24055	13,03002	15,15466	11,9934	19,2756	6,216014	5,020032	6,217396	6,346637	27,93055	31,77892	33,58427	40,15287	30,18319	26,21284	21,58551	29,82738	25,38772	30,25248	23,42631	22,85091	21,27059	26,27514	20,77911	21,66528	18,50298	19,73012	9,532286	17,5009	6,658516	6,659414	5,520213	4,4438	15,2158	11,95133	15,80107	17,64057	13,61952	14,54879	12,56037	13,5619	13,62442	13,513	10,04373	10,35284	10,62334	13,55499	13,69377	11,50848	9,705116	10,74664	10,94337	8,023252	6,394161	4,086401	8,892642	6,352231	11,7126	10,5475	16,38255	16,76766	11,86443	12,44584	10,93336	10,80405	10,57043	9,279194	9,309653	12,78294	9,858462	9,738409	10,52933	11,28979	9,297084	7,865898	5,751823	4,557222	8,906596	5,196383	7,59422	5,224773	7,362953	7,737414	10,7923	9,377831	6,369363	4,942942	6,540811	5,359818	6,989529	5,865799	6,53563	6,926046	7,949963	5,789815	6,832449	6,477398	8,425272	7,526524	7,655421	6,694781	7,67193	4,378109	5,501078	6,095201	4,277396	5,655601	8,677953	6,550758	4,777782	3,827296	6,554972	5,74616	5,666791	7,368064	4,948745	6,246132	5,293711	5,878578	5,592948	7,828526	6,019907	6,404938	6,721582	5,449824	7,341333	4,466457	5,843625	6,337795	5,861931	5,752307	5,283972	6,283571	5,669693	4,697447	5,677015	6,508551	5,891634	5,276858	5,800316	5,575196	4,93942	7,252361	7,147298	6,187901	7,011702	5,329562	5,709481	7,765666	7,627721	5,54197	5,87243	8,394605	27,74653	20,4912	20,73552	23,35261	22,8699	28,11539	30,69201	27,49627	31,6103	24,16743	23,2101	29,37223	14,91697	12,65128	11,20337	17,08727	12,0631	12,93435	9,656761	15,52933	9,028448	8,854236	8,74406	14,31601
10/4/2019 2:20:00 PM	71	35,47282	53,85044	32,04388	34,44663	26,72753	35,94012	24,97105	28,80996	24,29949	27,26603	21,94725	26,55484	24,57877	25,13498	22,57986	22,02103	18,88843	16,05949	11,61472	18,85106	5,812127	5,211649	6,258222	6,199091	25,55171	34,07742	31,84709	30,57444	23,37284	31,92073	26,29544	28,1078	24,98307	25,07162	24,05069	28,07244	28,31627	32,47009	18,9678	24,55509	18,38045	18,40137	9,38695	17,62151	6,138649	6,699754	5,417081	4,670022	15,10534	17,12796	14,375	21,50013	12,1721	12,1071	15,13235	10,5379	14,34509	13,37595	10,61644	10,39083	11,45916	15,03474	13,31489	11,42511	10,42986	11,00443	10,27472	8,304806	5,981571	4,36899	9,01014	6,294415	12,29567	10,08759	15,93923	17,81879	9,625953	11,21981	8,959025	10,96437	8,323664	9,912135	8,452837	10,80964	11,3541	10,74823	11,70238	12,49406	5,307389	10,27548	8,950391	7,206841	7,587382	6,090988	7,123674	5,303658	7,791778	8,314685	10,69829	8,295276	5,893981	7,095215	6,181478	6,22382	4,220684	6,394093	6,866988	7,017434	7,184046	6,976473	7,490951	6,393403	7,554087	7,529634	7,002032	6,687597	7,985879	4,173091	4,995993	6,300772	4,478753	6,308438	8,325321	8,362484	4,532907	5,974663	6,636826	6,187142	5,46212	7,049485	4,83104	5,486917	5,355327	5,576232	6,667426	6,896829	6,155711	6,480301	6,416819	6,006229	7,244763	4,908682	6,118618	6,199021	5,576371	4,274011	8,769617	6,275697	6,189973	5,244115	9,677899	6,048021	5,902754	5,129379	5,563108	5,639921	4,690677	7,559544	6,246478	5,919057	6,970808	5,049736	6,143486	7,198691	6,786306	5,397326	5,575196	7,175963	19,62506	23,02677	30,99215	28,34563	23,5628	27,6537	26,19674	26,35085	31,80593	23,30674	20,0364	28,54643	13,38493	12,77458	10,9498	16,5013	11,38256	12,66205	9,820679	14,05939	9,050965	11,15626	8,717465	15,11736
10/4/2019 3:20:00 PM	72	20,94551	29,38972	41,77208	38,45705	20,30794	24,27774	18,68666	27,81457	19,38688	22,12512	17,51554	24,47793	25,00601	27,36296	23,61814	21,83349	17,46601	15,47027	12,35453	17,21658	6,232041	5,081372	6,49605	5,930316	28,56274	37,06372	33,30218	41,75861	27,99113	26,40638	22,03125	30,76586	24,88126	28,49884	25,36355	23,35509	21,14929	24,68681	19,49291	26,67226	20,04379	19,19568	11,53964	17,53489	6,106461	6,48244	5,884313	5,210613	15,55116	11,94428	17,05716	17,31508	14,43047	15,46288	14,35552	13,90079	17,67414	13,6267	10,10202	10,23873	11,30346	15,07108	14,13344	11,85925	9,392613	11,93171	10,41584	8,22295	5,619889	4,257018	9,04516	6,707352	11,55995	10,16979	18,6265	13,03451	13,09965	12,43085	10,78021	10,35581	10,33681	8,33209	9,409746	10,06003	9,714648	9,88948	10,99759	11,36487	8,971526	8,167208	6,185206	4,752017	7,103229	5,322862	7,118217	5,342341	7,224458	7,638499	8,646318	9,89832	6,0847	4,551282	5,360853	5,274784	7,914939	5,399674	6,614306	5,515791	7,405782	6,23356	7,390654	6,140514	7,816369	7,563067	7,24953	6,255872	8,246989	4,296461	5,20633	6,267684	4,113755	5,36935	8,570127	6,299666	5,037577	3,492692	6,998647	5,962644	5,456455	7,074353	4,799818	6,10508	4,677484	5,887488	5,551641	7,112484	6,029164	6,27922	6,323843	6,017076	7,719457	4,827862	5,075984	6,25898	5,459011	4,968985	5,175453	6,299527	5,471859	4,543131	5,787122	5,773789	5,73559	5,300204	5,354636	5,985991	4,526691	7,27813	6,445139	7,01032	7,34458	5,600202	5,752652	8,764231	6,898556	5,565042	5,652009	7,6959	28,60391	19,35918	20,01824	23,86999	25,97715	27,3003	29,34841	26,52437	33,60909	25,29143	21,01659	27,80324	14,04412	13,27393	11,47277	15,37308	11,24157	12,84897	9,048478	15,05105	9,005306	10,86324	8,89354	15,09084
10/4/2019 5:20:00 PM	74	22,55326	30,25669	43,14088	39,89584	20,36161	24,46066	20,37605	27,88054	20,3871	23,21915	17,57439	24,17503	23,89216	26,75288	22,78605	21,36916	12,32406	16,17644	11,58309	17,1035	5,989029	4,607234	6,340903	5,935565	30,19362	34,55088	33,33692	43,07588	35,85406	27,03422	21,93185	30,95946	25,82573	30,64282	22,57156	24,70118	22,20021	26,0081	20,49051	22,22978	18,72942	18,94915	9,517365	18,01731	5,405614	6,385665	6,21636	4,729291	17,21465	11,959	15,8247	17,73382	13,74765	14,13385	12,00438	14,31283	13,98396	13,73978	9,487318	10,38427	10,33999	14,31601	13,25472	11,37496	9,757475	10,63246	10,97522	8,333956	5,901443	3,901967	8,517766	6,534871	12,08437	10,84356	17,13286	12,83246	11,67585	11,97806	10,39436	9,914207	9,905782	9,201619	8,358615	9,715959	9,397795	9,785935	11,00436	11,45039	8,508855	7,935662	5,67066	4,616973	7,396178	5,270708	7,945265	5,28176	9,115136	6,508069	11,01618	9,081151	5,632046	4,90357	6,934752	5,252818	6,345602	5,218488	6,795907	5,943993	7,304516	5,832711	6,988769	6,235494	8,708417	10,1175	7,384436	6,425454	7,620194	4,310207	5,096362	6,167732	3,659788	5,233478	10,00263	5,599856	4,669609	3,320416	16,18127	5,778763	4,69876	6,994156	5,074671	6,008165	5,21538	6,025918	5,469579	7,364265	7,435691	5,845698	6,177885	5,946825	6,643043	4,586648	5,489749	6,507238	5,702572	5,565249	5,59889	6,412813	5,818068	4,393997	5,127722	5,667482	6,105494	5,003385	5,767021	7,765183	4,901842	7,562515	6,277837	6,852965	7,443565	5,599856	5,679572	7,717174	6,776637	5,064171	5,73193	7,768914	29,92313	18,81949	19,47965	23,86191	25,04897	28,10939	30,76308	27,72277	34,75526	25,36452	21,94981	29,15755	14,39759	12,64071	10,37667	15,66962	10,25966	12,25181	9,289625	16,38629	8,613161	10,60946	8,329881	15,69511
10/4/2019 6:20:00 PM	75	57,47334	7,61598	0	0	0,05512268	0	0,0665893	0	0	0	1,046778	0	0	0,2422497	0,1123176	0,1778708	2,047276	0	0	0	0,55323	0	0,3111185	4,867167	66,48051	4,897768	0	0,06700376	0,07833223	0	0,7832532	0,4762793	2,376768	0	0,5470822	0,2905338	0,5416943	0,1489279	0	0,4898182	0	0	0	0	0	0	0	5,558895	0	2,800274	0	0	1,869267	0,06237566	0	0	0,05311948	0,06741822	0,1855383	0	0	0	0	0,0565042	0	0	0	0	0	0	0,1345601	3,346182	0,4510665	13,8905	0,5376188	1,016592	0,104443	0,04890583	1,171599	0	0,09981488	0	0,1548685	0,192584	0,8302251	0	0,5627625	0,795756	0	0	0	0	0	0	0	4,174888	0	1,73595	0,1186036	0,07964467	0	0	0,1085185	0,5863174	0	0	0,1221955	0	0,3476597	0	0,1768347	0	0,153487	0	0	0,07708886	0,3212036	0	0	5,024315	0	6,968667	0	0,05153072	0	0,1717921	0	0	0,04883676	1,153846	0,1593584	0,1577697	0	0	0,1749696	0,341581	0,6241021	0	0,3095988	2,570665	0	0,2414208	0	4,442004	0,1786997	11,61355	0	0,06748728	0	0,2877708	0	0	0,257032	0,2063301	1,987387	0,9446149	0	0,2847314	0	0	0	0,09891689	0	0,9781858	0	1,957201	0	6,205308	0,3064904	9,522339	0,1204686	19,33687	0,04987291	13,57662	0,7232952	12,48246	0,7092037	9,167911	0	11,99602	0,1786306	8,816797	1,247721	12,2076	0,1385665	6,694435	0	13,95944	0,1423657	8,502363	0	7,411307
10/4/2019 7:20:00 PM	76	22,1886	30,87111	43,42769	40,85184	21,56893	25,69884	21,79128	28,91868	19,44987	23,25452	18,18952	23,51577	24,85681	26,86513	26,3436	22,14792	14,08385	15,87181	12,40979	17,20228	5,47096	4,732538	6,50786	6,193704	31,61776	34,31021	34,82843	44,09877	30,02321	26,91528	21,83984	32,33512	25,49755	30,38523	24,16432	23,62739	22,04251	25,35484	20,55357	23,65122	22,24829	19,26911	8,871643	18,84104	5,248951	6,713776	6,088777	5,196313	16,35285	12,55871	17,78217	18,67747	14,81536	14,20272	13,33361	15,35132	16,3083	14,86171	10,6431	13,0093	12,1933	14,75278	14,38011	12,14578	10,94296	10,59198	12,30686	9,062984	5,97114	4,262752	12,62254	6,795562	12,92047	9,19174	17,90941	12,62247	13,47943	12,116	10,18409	10,65746	9,764659	8,857966	9,23823	10,18215	11,28405	10,49749	10,34787	12,17597	9,984805	8,536486	11,90498	4,87815	7,134795	5,586387	8,35675	5,481391	8,701992	6,440787	8,919789	9,187252	5,968791	4,678313	5,189199	5,457352	6,701207	5,617057	8,272409	5,882516	7,127403	6,534869	8,287812	6,18569	7,481972	7,251189	6,74569	6,71419	8,155877	5,035022	5,067555	6,151843	4,064641	4,689573	10,99919	5,976045	5,253647	3,331883	6,230451	5,333085	5,210752	7,180869	4,876354	5,859514	5,002003	5,733934	6,041391	7,730162	6,656513	6,124351	6,46607	10,27996	6,299322	5,029979	5,357399	6,622942	5,833265	5,643651	5,365412	6,63503	5,929557	4,510735	5,722398	6,188383	5,907798	5,488091	5,643927	6,080418	4,909856	7,197239	6,726211	6,225202	7,605343	5,192653	5,569947	8,410492	6,947598	5,619337	5,855991	7,507737	29,9973	19,71002	19,08232	25,8073	23,78951	28,62325	30,17386	28,12797	33,14145	28,46838	22,77437	30,25551	15,44575	13,40269	10,65629	17,03774	10,38835	12,87087	9,476543	17,14923	8,555064	9,365398	8,599761	15,60324
10/4/2019 8:20:00 PM	77	22,16988	30,33599	42,30162	40,42849	21,26133	24,94045	21,44024	27,68451	19,87283	23,14317	18,83953	23,28947	25,02942	27,08361	23,82813	22,16816	11,68898	16,0923	12,01108	17,44018	5,650904	4,810248	6,365081	5,935359	32,1645	35,99386	34,33176	42,39328	28,94134	26,66059	23,20354	33,53365	29,3786	32,34098	22,76304	24,34253	22,71137	27,6318	20,53244	26,26678	19,09103	19,42308	9,260057	18,67291	5,605106	6,797357	5,524978	5,320445	16,6045	12,02662	17,49752	18,17729	13,36939	15,4941	13,93989	14,36408	15,15266	13,69868	9,98349	10,23887	9,781235	15,32963	13,60549	11,92391	11,08332	10,60967	11,5634	8,219771	6,346983	4,211635	8,843599	6,627086	12,56859	8,948938	17,90728	12,69832	11,85759	13,3124	10,25123	10,14713	9,993714	8,893678	8,799665	9,439583	10,32576	11,10729	10,73117	12,34748	8,650461	8,028572	5,772063	4,903916	6,798534	5,246671	7,394107	5,56587	8,57517	6,231419	8,316548	10,80888	5,629421	4,605922	4,811837	5,235688	6,34795	5,811297	7,035325	5,927069	7,39148	6,819808	7,239308	6,34118	7,225629	7,73638	8,681477	6,815042	8,678437	4,501202	5,400433	6,630056	3,04273	4,928644	11,66218	5,88438	4,073691	2,806283	6,287231	5,993382	5,198387	7,021993	5,078332	5,872154	4,973199	5,86124	5,941161	7,647133	6,666114	5,90766	6,701828	5,884726	6,154953	4,664221	5,429791	5,952282	5,886107	5,742085	5,202393	7,059365	5,442914	4,375069	5,076951	5,809226	8,634851	5,266495	5,667206	6,435953	4,870344	7,478103	6,454121	6,265956	7,414829	5,146788	5,593432	7,7848	6,92508	5,549225	5,726473	10,75245	29,30315	19,89963	19,62347	26,45426	23,59582	29,57435	28,9747	28,24657	33,21791	27,49917	21,27162	29,90965	15,77448	14,04786	10,80363	14,40415	9,867305	13,12493	9,523376	15,69822	8,999781	9,137793	8,089841	16,38477
10/4/2019 9:20:00 PM	78	22,46526	31,42082	42,82051	41,32481	22,18149	25,6565	21,41447	30,56753	20,43677	22,21023	18,67291	22,91073	25,19715	25,76695	24,48497	22,67995	12,7131	16,11067	13,12707	18,5608	5,131313	5,000137	6,478779	6,075652	30,42599	34,10229	34,95455	43,59182	29,64965	27,37062	22,15172	33,65847	26,6436	32,28359	22,61398	25,55606	23,11078	27,62247	21,19965	23,09979	19,30848	20,33267	10,03205	18,55396	5,801489	6,753496	5,69753	5,177319	17,05446	11,71668	16,8761	18,30923	12,98036	14,36063	13,9785	14,17482	14,99689	13,56958	10,19977	11,43063	11,3065	15,10514	14,10042	11,49902	10,03813	10,94641	10,46233	8,28947	6,04885	4,125775	8,954395	6,308922	11,34049	8,955295	17,20401	12,75448	11,51228	11,88467	10,04283	9,934861	9,745248	8,872887	8,661512	9,679901	10,07792	9,807346	10,65491	11,68484	9,352964	7,931241	6,091609	5,009602	6,7412	5,442087	7,139563	5,500111	7,987608	6,609403	8,615371	9,963529	5,351252	4,996201	4,588238	4,914138	6,388982	5,915188	6,627225	8,487443	7,31992	6,917689	7,100811	6,615342	7,44916	7,533639	7,565692	6,818081	7,624544	3,970422	4,634863	7,615081	3,080377	5,292606	10,40859	5,558756	4,422387	2,909414	6,200888	6,134436	5,015058	6,720478	4,960144	5,935635	5,023901	5,974387	6,821536	7,130099	6,725312	5,662715	6,987456	6,097204	6,512627	4,866269	5,819726	6,199714	5,450031	5,705473	5,51959	7,250774	5,470685	4,355659	5,222149	5,731999	6,023845	5,340891	5,416874	6,530519	5,976529	7,740869	6,174707	6,024397	8,790961	5,195348	5,755761	7,894011	6,975988	5,463708	5,876575	7,022479	27,09335	20,09415	20,5942	31,56568	23,73011	28,45692	32,72989	27,88247	32,97179	27,0001	22,4303	30,48961	14,67361	12,21465	11,23826	15,25275	9,930579	13,46886	9,664219	16,27653	8,269991	9,752017	9,146634	15,80287
10/4/2019 10:20:00 PM	79	22,19517	32,09322	42,94236	41,55649	21,59953	25,86669	23,26875	29,85439	19,1235	22,53572	18,54975	23,0551	25,0353	27,5085	24,89908	23,257	12,5909	17,31792	12,56051	18,09495	4,833734	4,926504	6,692846	5,987235	30,26512	35,31195	34,07749	43,14392	30,09464	26,47367	22,23792	32,79019	25,49002	32,53979	22,46533	24,32913	23,65751	27,32683	21,32847	26,06972	19,14249	20,87623	9,718309	19,5765	5,93149	6,067295	5,314365	5,170757	17,20366	13,81762	18,20568	18,03106	12,72975	14,62015	14,2222	15,76191	14,60495	15,36465	10,46571	10,08524	11,3447	15,19991	15,57057	11,4727	11,00651	12,27322	10,36355	8,008883	5,595504	4,152369	8,812375	6,339798	11,91106	9,435027	17,16803	12,4455	11,64885	12,32959	10,41777	10,48602	9,218543	9,054278	9,043573	9,746077	10,13173	10,22857	9,661113	11,15654	12,12485	8,794072	5,827186	4,849276	6,70901	5,58466	9,181726	5,360439	7,560995	6,716815	8,483088	9,369681	5,712382	4,641634	5,192724	4,903777	6,415022	6,074962	6,739197	5,879338	7,278405	6,064599	7,372486	6,473046	6,942765	7,576261	7,703291	6,818635	7,500829	4,173505	4,935068	7,375179	2,661362	5,315194	10,45445	5,65719	4,347854	2,631106	6,245993	5,86055	5,650766	6,589922	4,942598	5,960226	4,972577	5,854333	5,749475	6,928741	6,669361	6,188383	6,590613	5,975215	6,588889	4,744005	5,231613	6,583016	5,501356	5,821383	4,943771	6,944422	4,85943	4,094067	5,352288	5,612773	5,780007	5,314503	5,619336	7,446328	4,742969	7,439766	7,065856	6,043256	7,323096	5,207987	6,157784	8,077684	7,199726	5,599234	5,759008	8,789857	27,29499	21,19874	20,11329	25,42586	25,0161	29,26089	30,3574	27,80186	35,80149	27,69652	22,39127	29,89148	16,50897	12,52052	11,74804	15,41259	9,761617	13,62428	9,312627	15,16026	8,473627	9,310348	8,718088	15,89619
10/4/2019 11:20:00 PM	80	0	0	0	0	0	0	0	0	0	0	0	0	0	0	0	0	0	0	0	0	0	0	0	0	0	0	0	0	0	0	0	0	0	0	0	0	0	0	0	0	0	0	0	0	0	0	0	0	0	0	0	0	0	0	0	0	0	0	0	0	0	0	0	0	0	0	0	0	0	0	0	0	0	0	0	0	29,12501	31,96881	30,93266	24,67666	34,9194	29,76797	29,41866	30,3286	9,106295	15,43905	12,90278	8,005775	11,08595	9,724247	17,28718	8,483505	0	0	0	0	0	0	0	0	0	0	0	0	0	0	0	0	0	0	0	0	0	0	0	0	0	0	0	1,113851	0	0	0	0	0	0	0	0	0	0	0	0	0	0	0	0	0	0	0	0	0	0	0	0	0	0	0	0	0	0	0	0	0	0	0	0	0	0	0	0	0	0	0	0	0	0	0	0	0	0	0	0	0	0	0	0	0	0	0	0	0	0	0	0	0	0	0	0	0	0	0	0
10/5/2019 2:20:00 AM	83	0	0	0	0	9,039498	5,403058	8,828954	5,806394	0	0	0	0	0	0	0	0	0	0	0	0	0	0	0	0	27,68907	28,88263	25,3822	22,59187	14,6569	21,75951	29,68556	33,45705	0	0	0	0	0	0	0	0	0	0	0	0	0	0	0	0	0	0	0	0	0	0	0	0	0	0	0	0	0	0	0	0	0	0	0	0	0	0	0	0	0	0	0	0	0	0	0	0	0	0	0	0	0	0	0	0	0	0	0	0	0	0,8441092	0	0	0	0	0	0	0	0	0	0	0	0	0	0	0	0	0	0	0	0	0	0	0	0	0	0	0	0	0	0	0	0	0	0	0	0	0	0	0	0	0	0	0	0	0	0	0	0	0	0	0	0	0	0	0	0	0	0	0	0	0	0	0	0	0	0	0	0	0	0	0	0	0	0	0	0	0	0	0	0	0	0	0	0	0	0	0	0	0	0	0	0	0	0	0	0	0	0
10/5/2019 9:20:00 AM	90	23,46188	35,30974	48,47087	43,95419	23,03541	29,70353	22,02849	29,63963	21,17609	25,36638	19,67831	24,60032	28,53235	29,29964	25,45348	25,9728	17,0269	16,7144	13,53262	18,93941	4,706289	4,848654	7,357703	5,976044	32,75441	39,13509	38,74295	44,97099	32,69473	28,21556	26,11765	33,63533	30,03509	32,50442	25,20039	25,82622	24,21868	32,52039	22,26915	26,43174	19,97175	22,07159	10,96562	19,50603	5,538863	6,480991	5,008704	5,082201	16,45799	11,09527	21,49584	17,47921	12,64527	13,32512	12,92662	13,45836	14,91808	14,42232	11,49322	9,946605	11,84875	14,61456	17,53123	11,62377	10,32742	11,78817	10,37798	7,681532	5,51289	3,946038	8,902036	6,223268	11,42614	10,43352	16,14694	15,03668	11,44908	11,37945	11,2022	9,340323	10,02846	9,691299	7,893182	8,960959	9,924085	9,380182	10,82152	10,65933	8,259837	7,537855	6,110535	4,876285	6,389465	5,910215	6,568439	5,780904	7,497721	6,419444	9,411887	8,103586	5,15853	4,538227	4,508317	5,122955	5,994488	5,874849	6,794319	6,415989	7,039677	6,394024	7,452338	6,021084	9,161558	8,178534	6,63952	6,341456	6,541294	4,30848	4,629615	6,807651	2,172511	5,133525	9,366987	6,007612	4,309654	3,035063	6,962174	6,645461	5,429169	6,299182	4,281471	9,151194	5,444435	5,743881	5,680262	7,599676	7,157867	5,69	6,381728	5,465021	6,43775	4,443248	5,53679	6,463583	4,932651	6,162204	4,959107	7,115385	5,605176	4,590794	5,05899	6,244129	6,008509	5,151138	5,530435	7,727745	5,02017	7,682775	6,106943	6,123938	6,812693	4,942944	5,128827	9,335349	7,306035	5,621131	5,078678	7,595254	30,4483	20,9967	20,65332	25,60931	25,51393	30,39857	34,07038	31,36405	36,81021	29,27346	23,78413	31,70404	19,42515	12,01716	10,75141	21,05086	9,116104	12,29167	9,045024	14,72114	8,385212	9,414305	8,434669	15,97528
10/5/2019 10:20:00 AM	91	24,01049	34,26869	52,92895	44,88845	22,94685	29,79788	22,6213	31,17367	21,20834	27,7656	20,65339	24,06775	26,57487	28,16417	25,48671	24,7561	13,96082	17,39949	15,09871	19,00413	4,648748	4,786624	7,682569	5,866076	33,49345	36,9525	38,41857	45,07951	32,43894	27,99735	25,80854	34,72908	30,35021	33,96241	24,43986	25,92279	24,15783	30,14375	21,94041	27,70191	21,8484	21,84177	12,79723	20,0277	5,865108	6,647878	5,134491	5,196245	16,80572	11,71965	20,12247	17,39715	13,03472	13,63133	13,50436	14,12736	15,33578	14,66899	10,54556	9,581608	11,73844	14,61766	13,49027	11,01383	11,02709	11,27363	10,43483	7,704121	5,83354	3,713804	7,09929	6,219537	10,75348	10,42192	16,25836	12,36254	11,85262	11,06032	11,19053	9,279743	10,06286	8,621312	8,692666	8,957642	9,233256	9,203485	11,53957	10,25558	8,190485	7,767879	5,899992	4,801613	6,150323	6,455364	8,324767	6,060871	7,568247	7,152548	8,579865	8,617789	5,019825	4,663531	5,195486	5,312294	6,133884	5,856405	6,924805	5,715766	6,978613	6,221334	8,816037	6,049404	7,991755	6,953331	8,394535	7,111655	6,562086	4,663738	4,662979	6,597729	2,360466	6,322322	10,14761	6,597108	4,245689	3,117816	7,285865	6,94974	5,035782	6,214633	4,533599	6,082215	5,711898	5,939433	5,573539	7,896151	6,596899	7,626064	6,326537	5,2504	5,947171	4,463624	5,162674	6,535007	5,778625	6,292482	4,608892	6,973088	5,434834	4,688053	4,67921	6,13347	6,178645	5,210613	5,606695	9,628372	7,664953	8,152352	6,275696	6,122003	7,026898	5,208955	5,545355	9,320499	7,13445	5,119502	5,350146	7,711648	26,63454	21,51774	21,15792	25,02273	25,54128	31,44217	37,16602	30,67515	37,23793	29,58368	24,6283	32,39819	15,65456	12,60969	10,0717	18,28464	9,691783	13,08107	9,206388	14,49996	8,352055	9,058355	9,377278	16,08939
10/5/2019 11:20:00 AM	92	0	0	0	0	0	0	0	0	0	0	0	0	0	0	0	0	0	0	0	0	0	0	0	0	33,21425	63,1601	45,17621	37,45883	24,80866	39,04274	30,60607	27,87778	25,08013	42,27916	24,61843	25,20557	29,00779	29,30641	24,28251	23,90349	17,53378	25,48318	17,19392	12,79702	4,322433	6,957547	6,064392	7,615979	36,58668	75,29586	46,00271	54,89522	28,74779	52,39888	35,04524	34,35489	34,32693	45,02591	28,0868	36,68297	27,97745	35,65863	31,44818	22,57467	20,28024	37,89194	20,10603	25,77938	7,28918	13,38984	5,698014	11,28612	13,19173	27,43507	18,64245	23,30294	13,61268	14,03473	15,02369	20,96251	13,72092	19,78006	9,840297	14,6674	12,86997	20,06473	10,44209	13,02007	11,99588	18,39578	7,422428	12,70985	4,168394	9,211914	6,760611	7,707988	11,15661	22,1196	12,1274	17,57916	11,16794	13,40151	10,53638	14,9618	8,560869	15,26967	8,254242	12,23627	9,754641	13,56591	11,43029	11,17457	7,927166	12,14371	4,693095	10,90393	5,314089	9,14546	6,21111	5,758593	7,771055	8,886009	9,112649	7,595394	4,219994	8,370843	5,44333	5,955805	7,802829	6,331786	6,095546	5,267462	6,951467	8,888083	6,320458	6,625429	6,888124	10,3507	6,756534	8,406966	4,806518	9,322433	7,258994	8,990869	4,402976	6,278391	5,637641	6,648845	3,541459	7,540547	6,708872	7,740453	6,347329	8,942583	5,919747	6,330957	5,910146	8,250029	8,055163	6,232939	5,756521	9,309447	5,810401	6,565401	4,467009	13,16941	8,843598	6,124418	6,77864	6,091332	7,773541	5,06583	4,844856	5,923202	6,909609	7,606515	5,385859	6,576039	7,696313	5,413006	7,311009	6,566576	5,787951	7,087686	5,673631	6,236668	11,47173	6,373368	5,956634	11,9465	7,798684	5,076675
10/5/2019 12:20:00 PM	93	23,88021	34,93859	49,17315	45,56034	23,67575	29,36975	25,45348	31,09762	21,48051	29,55239	22,32766	26,06336	27,93684	34,68184	26,21532	28,31337	14,77992	18,9068	14,24334	18,6256	4,93714	5,130484	8,468792	6,399549	32,92972	38,85403	39,16211	47,47666	32,71144	28,43701	25,65429	35,91166	31,2163	33,44959	26,1332	26,74528	24,10954	28,81004	23,34093	28,5481	20,53223	23,34874	9,719207	20,05043	5,598544	8,127485	5,372044	5,259587	16,41447	15,64296	19,70905	17,58669	15,65402	13,59886	13,76596	15,15273	16,35271	13,11982	10,7807	9,855632	11,79287	15,15528	13,02518	11,24061	12,01419	11,31818	13,21058	7,640917	5,609181	4,327682	7,409925	6,817806	13,19781	11,04747	16,10943	12,71455	13,27131	12,20629	10,89702	9,279329	9,686049	9,174679	8,332437	8,613229	9,892517	9,750706	10,96983	10,5064	8,195113	7,9434	5,946204	4,853214	7,02158	7,963639	7,611767	6,957546	7,411445	7,374352	7,771055	10,09249	4,893485	4,32257	5,296682	5,505084	6,47947	5,742982	6,589854	6,56326	7,228049	6,843779	7,251604	6,356861	8,824741	7,269355	6,404593	6,684833	6,726488	4,515707	4,564268	6,677857	2,312873	6,285436	10,12144	5,69981	3,725892	3,251824	7,040711	6,827268	5,486641	6,288199	3,91447	6,556561	5,162467	7,869763	6,050853	8,220671	6,847645	5,774342	6,586677	5,732552	6,083389	4,437375	5,043931	7,274606	5,602067	7,043615	4,835876	7,672069	5,654979	4,674514	4,484348	6,378482	5,967479	6,354305	5,700016	10,34683	5,131314	7,383123	6,019355	6,49508	7,339674	4,981764	4,680938	9,306822	6,735536	6,204478	5,601791	7,969648	27,75793	22,11698	20,98116	26,06889	24,054	30,96486	34,70387	31,73643	37,78812	32,60203	24,36229	32,98906	16,37026	12,31412	10,97756	17,19068	9,490909	14,03735	8,879795	16,27942	8,491172	10,58376	7,970063	16,65396
10/5/2019 2:20:00 PM	95	24,50866	34,64633	50,75659	46,15398	24,62706	27,68582	24,52856	30,13753	20,89156	30,61484	21,9829	26,21063	26,54178	29,4134	27,34402	26,5013	13,43646	21,10494	14,53664	20,59834	4,552595	4,665673	8,293614	6,095407	34,68246	39,14864	41,07413	48,86937	37,23136	27,29857	25,72482	37,1855	30,59571	33,2119	26,0597	27,01619	24,53215	31,58073	23,18828	27,30258	20,32017	22,50332	9,993233	20,19942	5,140848	7,316327	4,932997	5,185608	15,81793	13,27165	19,62015	16,8625	12,54718	13,3314	13,72755	13,65889	14,39227	13,14662	10,40499	10,53755	12,93753	15,11322	12,96958	14,18587	11,19951	13,00136	11,75039	7,711372	7,438662	3,728448	6,934403	6,580391	12,7629	10,21386	17,15041	12,26024	13,50223	11,06232	10,92576	9,092273	9,38833	9,126121	8,247678	8,805675	9,724872	9,449945	10,56207	9,880152	8,53918	7,649618	6,218847	4,630857	5,994695	6,344704	7,026483	6,314172	6,843086	7,055771	7,669858	8,956192	5,594332	4,424321	4,712713	5,667205	6,459231	5,55544	7,043615	13,45767	6,628744	6,767519	6,862567	6,241711	7,274742	9,844166	6,709149	7,320403	6,52962	4,693026	4,493604	6,426489	2,837574	5,247293	10,81123	5,730756	4,595491	3,236558	6,957338	6,716263	5,096155	6,21332	4,401525	10,96492	5,147546	5,668725	5,30428	8,627665	6,714053	6,802263	6,193426	5,46882	5,630871	4,270281	4,859983	7,52908	5,143125	6,955405	4,617872	7,305758	5,683715	4,813978	4,974511	6,352301	5,804806	5,19217	6,090987	8,064696	4,936174	7,415382	7,368823	6,940414	7,00749	5,115841	5,058645	9,567516	7,31467	5,5495	5,104512	8,097714	28,02705	22,76642	19,1523	26,03013	25,5544	31,69077	34,16695	31,96528	38,33002	30,72778	24,63196	32,93608	16,11482	11,80855	10,06542	15,71922	9,570345	13,27897	7,776096	15,80398	8,431905	9,655725	8,027602	17,44861
10/5/2019 3:20:00 PM	96	25,52263	34,77282	49,7947	46,59545	24,13441	28,98113	28,01931	32,38873	22,43908	26,01341	21,31832	25,75555	28,16341	29,58741	27,70764	26,18431	14,1447	18,78848	15,98129	18,88069	4,374033	6,983657	8,237523	6,229208	34,10934	39,73289	41,44708	46,80766	35,23997	29,7916	25,92686	36,55145	33,18455	38,05144	26,27529	26,90629	25,12172	30,69746	23,28215	27,70191	20,55061	22,11684	10,39083	20,87775	5,252266	8,798631	5,481113	6,07579	16,62626	12,90631	18,76727	17,02614	12,37428	13,47915	13,81845	13,3868	15,56028	12,97676	10,73013	11,4785	11,68981	14,99095	13,8742	11,14127	10,48865	11,83577	12,23523	8,637269	5,309391	3,82405	7,001134	7,14937	12,51292	10,03903	16,46835	13,02698	11,49909	13,5188	9,693233	9,59998	10,38517	10,71805	8,547468	8,821701	8,893539	9,455338	10,74119	9,89901	7,958665	7,448195	5,85157	4,772947	6,427664	6,283018	7,21002	6,309129	7,237236	6,387461	9,017946	9,656899	5,415355	4,519922	5,077848	5,846457	6,08774	5,779385	7,233091	7,271428	6,65817	6,386287	6,521192	6,13492	7,306726	7,274468	11,14832	6,1783	6,432707	4,490357	4,420796	6,289165	2,746532	5,149343	10,5656	6,085738	4,64937	3,251824	6,930744	6,597659	5,046282	6,264921	4,343502	10,96762	5,333015	6,103281	5,372251	7,756756	6,563537	5,818965	6,327434	5,518415	6,062527	4,512599	5,044762	6,71578	5,031844	6,688081	4,624226	7,567832	5,647172	4,542993	4,937071	6,211801	6,570582	5,274992	5,601585	8,751106	4,9417	7,450541	6,321011	6,395613	10,03778	4,855562	4,830487	9,465145	7,089133	5,390625	5,17124	8,732386	28,22122	22,22459	20,08337	25,83403	27,67822	31,7669	33,48406	32,45635	36,9458	31,31176	25,53044	33,25645	15,14506	12,2181	10,7597	14,76203	9,450569	12,02669	8,286016	15,53278	8,474872	8,589882	7,938979	17,47873
10/5/2019 4:20:00 PM	97	24,93168	35,10347	51,64892	45,58778	24,09952	29,35497	26,14784	30,4921	21,7535	28,24098	21,29621	26,34194	28,80132	31,54156	26,55608	24,87843	14,73779	17,17782	14,16376	18,06193	4,742762	6,549029	8,331608	6,015211	34,11797	38,58794	41,43416	47,94436	34,32333	28,84257	25,80294	37,14895	31,34201	35,88155	26,52672	26,85456	25,4137	31,15163	23,96752	26,29054	21,78092	24,14656	10,71963	20,97086	5,171999	8,551061	4,988741	6,38387	16,00423	14,19105	18,48973	17,779	19,33846	13,45518	13,90597	14,15879	14,88844	12,65093	11,10604	10,25786	14,58824	14,26489	12,78093	13,50195	10,4557	12,47935	11,43333	8,383138	5,605175	3,870676	7,163669	7,30866	12,16429	10,14091	16,85711	12,25741	11,03932	10,65954	9,882297	8,992318	9,816397	8,931947	8,340932	8,70738	9,028099	8,737013	10,43974	10,1731	8,246644	7,426296	6,340352	4,613174	7,922884	6,486239	7,142668	5,991932	7,180523	6,303259	7,41559	8,92932	5,555716	4,843267	4,658972	6,058107	7,472576	6,067847	7,049556	7,430302	8,054956	7,426917	6,913406	6,16255	7,035948	7,307348	6,74873	6,936961	7,491436	4,50818	5,974731	6,742167	3,061036	5,239211	11,74368	6,865952	4,587409	3,028017	6,664319	6,803369	5,214757	6,176916	4,280642	8,674845	5,999117	6,054238	7,815815	8,670494	7,253121	5,497623	6,397754	5,434281	5,660781	4,346196	4,86696	6,885499	4,939973	6,690084	4,397864	7,59056	6,868714	4,459481	4,307582	5,828843	6,172635	5,099884	5,777244	8,709521	5,026732	7,292703	6,072406	6,246616	7,639534	4,976721	5,353393	9,39517	7,218997	5,221389	6,58115	8,359166	28,61509	22,54366	20,24784	25,31555	26,61784	32,28386	35,27293	32,65984	37,1846	29,88596	26,98311	34,02036	22,90472	12,29256	11,00146	17,60955	9,841402	12,61356	9,006894	15,61416	8,153943	8,693357	7,739279	17,55837
10/5/2019 5:20:00 PM	98	24,72832	35,11031	51,88287	45,60476	24,46176	29,58637	24,70857	30,06811	21,50179	25,50391	21,18362	26,24607	27,84787	30,6393	26,90988	26,7124	13,26212	18,4498	14,33162	18,79477	4,614832	5,517932	8,660615	7,731613	34,07196	38,95142	42,5257	48,58491	33,15685	34,805	25,70292	36,64097	34,80279	34,66097	27,74218	26,59608	24,68432	32,34458	23,77777	27,32738	23,05503	22,56783	10,21179	20,62776	5,415285	7,029039	5,108727	5,703539	16,04554	11,76413	20,29848	17,25755	12,30977	13,87247	13,87828	13,9995	15,74726	12,68879	11,0244	9,81909	13,16444	14,65752	13,23946	15,02411	10,23376	11,15951	11,53404	7,807802	5,523597	6,461026	7,252637	7,217895	12,74632	10,46032	18,17757	12,89843	12,32109	11,93655	10,53106	10,01043	9,348822	8,949769	8,702545	8,911295	8,59831	9,775502	10,32424	10,27713	9,767146	7,200073	6,442032	4,746491	5,978393	5,561727	7,265625	5,823248	7,316327	6,038903	7,564171	9,386052	5,413765	4,688398	4,893692	5,980258	6,831896	5,418463	6,767242	7,725811	7,424362	6,070887	7,302028	6,197503	7,57108	7,36026	7,524522	6,681587	7,698524	4,552112	5,06652	6,533556	3,137088	5,098433	11,74942	6,865537	4,737028	3,262323	6,78168	7,790258	4,909787	6,327434	4,255706	12,26452	5,228365	6,210833	5,394148	7,975035	6,420618	5,839827	6,487484	6,48776	6,232939	4,334315	4,481376	7,12637	5,237138	6,359901	6,612789	7,79468	5,526152	4,595697	4,565512	6,406872	6,013345	5,167579	5,876367	12,98491	7,577434	7,238754	6,360798	6,478712	7,176033	4,825237	6,46386	9,509561	7,659084	5,336124	5,349802	8,630776	29,34357	21,99187	19,79906	26,11468	26,42193	34,82904	34,28811	31,89752	37,22778	30,49983	26,66735	35,51274	16,32122	13,11049	10,7005	16,43526	10,13615	14,4286	8,320969	15,52236	8,100204	8,669942	8,382998	16,61051
10/5/2019 6:20:00 PM	99	24,78994	36,26451	51,18073	45,75867	25,27271	29,48966	24,04323	30,68427	21,38014	27,78024	21,24641	26,21215	27,82334	31,77214	27,05294	24,54624	15,77131	18,72672	14,41009	18,26702	4,386537	4,742278	10,20377	6,044636	36,35956	40,69062	43,07989	50,59529	33,19069	27,37083	26,01473	38,5608	31,52569	36,53605	26,9438	27,20933	28,07036	32,55422	24,30365	27,47016	21,69402	22,85947	10,43387	21,25504	5,31098	6,782854	6,74569	5,634326	15,28031	11,77118	19,21875	17,03512	12,63449	13,57718	13,43087	13,9229	15,8821	14,38647	11,0045	10,01147	13,22979	14,37051	15,97881	14,61725	10,71639	14,73882	11,82969	7,811189	5,711898	3,724581	7,189712	7,644714	12,82045	10,50205	15,92645	15,5399	11,73008	10,80805	10,69221	9,443318	9,644396	8,861835	8,180193	9,621739	9,123977	9,184766	10,44347	10,46247	8,384727	7,99776	7,818233	4,515985	6,000429	5,513098	7,347411	6,086981	7,095422	6,161376	7,282618	9,430538	5,085585	4,349925	5,539898	6,005817	6,248481	5,378399	7,972548	9,665811	7,716001	7,401083	7,089896	6,431255	8,82916	6,827545	7,437626	6,577489	6,912784	4,930303	4,563025	6,280393	2,998867	5,413835	11,63241	6,730079	4,819504	3,308466	6,754808	8,199808	5,176973	6,205032	5,099608	9,189461	4,833802	5,835751	5,339509	9,167979	7,202489	5,591153	7,377804	5,495344	6,044568	4,000331	5,134146	6,914581	5,173588	6,326536	4,657935	8,179984	5,909317	4,592865	4,335765	5,993106	5,968998	5,143955	5,938605	9,011248	5,193344	7,288146	6,14459	6,471321	7,544416	5,19583	4,849277	9,620012	7,192681	5,437597	5,28853	8,769135	29,93617	22,09977	20,60766	26,33289	25,61795	34,55584	34,4181	33,25666	37,43321	32,3195	27,39438	34,31008	16,12691	11,9686	10,3898	15,31602	9,719761	12,3356	8,318552	15,1032	8,153805	8,976985	7,741006	17,01805
10/5/2019 9:20:00 PM	102	0	0	0	0	0	0	0	0	0	0	0	0	0	0	0	0	0	0	0	0	0	0	0	0	0	0	0	0	0	0	0	0	0	0	0	0	0	0	0	0	0	0	0	0	0	0	0	0	0	0	0	0	0	0	0	0	0	0	0	0	0	0	0	0	0	0	0	0	0	0	0	0	0	0	0	0	0	0	0	0	0	0	0	0	0	0	0	0	0	0	0	0	0	0	0	0	0	0	0	0	0	0	0	0	0	0	0	0	0	0	0	0	0	0	0	0	0	0	0	0	0	0	0	0	0	0	0	0	0	0,1123176	0	0	0	0	0	0	0	0	0	0	0	0	0	0	0	0	0	0	0	0	0	0	0	0	0	0	0	0	0	0	0	0	0	0	0	0	0	0	0	0	0	0	0	0	0	0	0	0	0	0	0	0	0	0	0	0	0	0	0	0	0	0
10/6/2019 12:20:00 AM	105	26,41412	37,59698	55,59357	48,24588	24,34025	30,86235	25,74167	33,66062	23,06227	28,22585	22,11891	27,54994	28,19587	30,98737	30,08614	27,21334	18,81251	17,44066	15,46509	18,44137	4,834978	4,609307	8,304391	5,819172	39,28541	42,73596	41,90574	52,4922	36,83901	27,97876	27,00838	39,21502	31,42642	35,81303	27,44944	28,41803	27,73879	35,18367	27,08873	27,98015	22,31101	23,84436	10,24052	21,78714	5,42917	6,713915	5,434143	5,408654	16,50744	12,10799	23,15906	17,6032	14,12805	14,36022	14,03411	14,88292	17,95203	13,63844	11,92619	10,49797	13,16175	13,67754	12,66412	11,78209	10,80163	11,39071	11,6264	7,233989	5,815028	3,435911	6,094786	6,940278	12,16781	9,515088	16,9876	12,97759	12,34306	10,82346	10,35616	9,524688	9,353032	8,670286	9,771223	9,626575	8,750897	8,380028	9,712504	11,29296	8,266815	8,635886	6,028128	4,637558	6,019424	4,373205	7,111171	5,834024	6,70763	7,427126	7,116146	10,47752	5,264976	4,014493	5,95622	7,529289	6,282881	4,575666	6,57141	8,817626	6,838597	6,241642	7,167814	6,557665	7,513402	7,010528	5,330184	6,185897	9,434129	4,199616	4,778819	7,394313	2,876119	5,36417	9,384809	6,883636	4,619529	3,285671	6,199022	7,36634	4,984597	6,292275	3,813688	7,442115	5,031223	6,371298	5,826012	8,131979	7,225147	5,577683	6,004642	6,931504	10,16516	4,512116	5,427098	8,217011	5,674251	6,125179	4,644673	8,695432	5,52332	4,580846	4,818468	5,853434	5,674597	5,202323	5,727163	8,148556	4,816051	7,152479	5,872431	6,316936	6,396164	5,053811	5,399604	10,79272	7,233714	5,380471	4,623536	8,199256	27,94195	22,21976	18,29949	27,1542	29,51833	36,54157	32,22287	32,65514	39,80666	34,19333	25,43069	35,107	15,9902	11,57784	8,770308	17,18294	8,65571	13,07236	7,430648	16,18652	7,980356	7,766634	7,97103	17,37477
10/6/2019 1:20:00 AM	106	40,90669	67,78493	38,8905	48,04729	30,69221	44,95911	30,8627	31,79197	31,89524	30,19942	30,60704	36,38277	22,94167	22,29698	23,22751	26,47602	11,85891	25,19873	14,7438	22,37622	3,904454	6,156402	7,80062	5,620164	34,5059	42,26881	39,70007	38,81473	29,28071	39,07459	32,95729	33,77355	31,17719	29,76459	28,68984	33,85423	37,46595	39,80231	26,06467	29,07301	25,97162	23,68161	19,16011	21,06812	5,996422	8,046324	6,491491	6,786514	18,87053	17,75061	15,58196	21,21581	11,41074	14,79719	16,38442	15,02362	13,5141	14,46045	9,761414	12,73907	10,85958	15,82829	14,19664	15,5897	9,390679	8,954602	10,59986	10,1338	4,451123	6,558562	18,64915	6,690013	13,57178	8,349567	15,3994	15,8019	8,341002	10,67819	10,03633	8,655159	9,702214	8,963446	9,830624	9,587617	10,57526	9,739238	13,89077	9,768456	5,45604	10,43891	10,5591	6,14155	4,72708	8,445099	9,242579	5,865039	6,983104	7,300648	15,54584	5,05678	6,015626	6,668255	8,087076	5,578097	4,423284	6,577422	10,90918	5,871533	4,985219	7,468363	9,883883	5,871394	6,621284	9,252807	7,689544	5,795618	6,05479	5,273335	12,43383	5,362787	4,893071	4,925743	14,01684	7,305828	4,485798	6,344427	8,579038	5,888041	6,070747	5,875607	9,257433	6,426351	4,734818	6,317142	9,40491	5,913254	7,309832	6,256355	8,248647	7,178865	5,47552	10,52346	11,79052	7,718902	5,708582	3,868879	13,93754	4,564753	6,819532	4,645433	10,70347	4,846444	5,699395	6,895171	7,884478	6,606709	5,799071	6,861115	8,633883	4,71064	6,748384	6,732221	10,19521	5,84625	8,116159	7,107027	15,0422	4,233325	22,16139	24,15762	38,16175	27,51457	30,73932	31,95016	37,38229	28,49884	40,57492	35,28079	36,10286	35,23645	9,322294	14,48441	11,31148	7,633109	9,211498	8,424652	12,7752	8,004807	10,36127	11,48769	13,40545	6,586538
10/6/2019 2:20:00 AM	107	26,61285	36,25953	58,03189	47,27082	25,85012	31,27383	27,30272	32,87246	22,68706	30,86745	23,16596	28,13819	28,19394	31,46372	29,55764	26,51262	19,19465	19,97665	15,60766	18,18758	4,57021	4,687639	9,559365	7,421668	37,65556	43,00322	41,8531	53,54388	38,56218	30,52201	26,94151	39,52655	32,56328	37,40059	28,4203	27,12582	26,34028	32,81312	25,54439	28,94079	25,36293	23,71305	10,58569	28,40891	5,452794	6,962105	5,13677	6,684628	16,23162	11,30996	20,20571	17,49192	13,87669	13,87558	16,27245	15,31547	17,37815	14,33252	14,08108	9,72121	16,03725	14,1675	16,32426	12,72843	13,16299	11,16407	11,98821	7,741005	6,00036	4,84299	5,734071	6,586608	12,69389	10,71328	16,12338	12,82431	11,5605	11,82892	11,04975	9,376796	11,44984	8,35012	10,78726	9,166046	9,035146	9,294596	10,12172	10,70962	10,3268	7,181491	9,84686	4,573802	5,984541	4,441935	8,81507	5,949519	6,577559	7,824451	7,417247	10,24342	5,183536	3,932015	4,882709	6,584326	6,191493	4,56862	6,577904	8,200154	6,827547	6,478297	6,954576	7,380912	11,17561	7,142048	7,568179	6,753495	7,842064	4,608339	4,669402	8,488961	3,107731	5,069077	11,99533	7,377598	4,421005	3,048049	6,645255	8,864596	5,200804	8,48392	4,024301	9,012144	5,058231	6,036762	6,748314	8,399922	6,579494	6,724553	6,497431	5,785326	6,537426	4,775019	4,307514	7,74066	5,481667	6,149356	4,788558	7,779136	5,364929	4,589205	4,622293	6,453844	5,646483	5,239625	5,943993	8,409801	4,744764	6,819048	5,751894	6,207312	8,216662	5,127999	4,583817	12,29167	7,024343	5,41038	4,728877	8,520461	28,95336	21,83632	18,60349	27,01661	32,068	32,9501	32,58448	34,0089	42,09335	32,31606	26,61976	33,96338	16,79522	11,88101	8,561355	15,28743	10,84915	12,64236	7,479486	16,91306	7,899881	6,58654	7,793297	17,72118
10/6/2019 4:20:00 AM	109	26,68366	37,65673	56,18424	48,43964	27,33815	32,07975	26,18576	35,18395	23,05378	28,07706	23,14565	26,93116	28,07596	31,53847	28,15173	26,51947	14,12053	18,09357	15,35698	19,23029	4,804376	4,133441	9,53146	5,979637	34,81239	41,9027	44,29763	53,14759	37,3555	29,32437	26,56726	38,84747	32,19178	40,6208	28,24401	30,39684	29,07528	34,18525	26,62963	27,93905	24,00399	27,22452	11,49453	21,56112	5,323689	6,181891	5,289498	5,270641	17,60106	13,85507	20,2312	17,68686	13,44392	14,2421	14,15223	14,42149	15,32293	12,99852	11,59745	10,61498	11,88861	14,61477	13,29058	11,45357	10,79617	13,42396	11,32771	7,611835	5,886176	3,675399	6,535975	6,248481	14,29066	10,26498	16,7747	13,48392	11,69803	10,20771	11,294	9,613587	10,20992	8,284567	8,240839	9,87359	8,833376	8,439987	9,990604	11,22755	8,764024	7,172511	6,030684	4,986738	5,991585	4,642325	7,653211	5,706717	7,855467	7,022824	7,852288	11,56561	5,677083	4,083569	4,7563	6,320458	6,121035	4,71368	7,020682	8,078996	6,548409	5,806186	7,525005	7,55533	7,619087	7,307554	6,022532	6,858285	7,147781	3,636508	4,50058	6,889507	3,113533	4,643361	9,245137	7,242554	4,119143	3,510237	6,669775	7,596707	6,009063	5,879201	3,785989	8,203954	5,242941	5,991379	5,264492	8,115672	10,23755	5,398016	6,088155	5,426476	6,583914	4,138829	4,792495	7,55685	6,187831	5,481806	4,336871	7,626065	5,276304	4,607372	4,20977	6,809586	5,522491	4,758374	5,868424	8,667454	4,648611	7,132102	5,934323	6,445278	6,806338	5,584661	4,72107	11,5022	7,514991	5,237484	6,187141	9,044887	27,33643	21,93779	18,02663	26,90644	30,5888	34,42743	34,75471	34,70795	42,02572	32,39811	26,25546	35,47083	22,389	11,23708	8,950597	15,39885	8,799459	12,25091	7,610866	16,07669	7,327794	7,944988	7,563757	17,23724
10/6/2019 5:20:00 AM	110	26,94905	39,66367	56,40542	48,54919	26,82458	33,19021	26,49412	34,25888	21,51898	27,61632	21,98849	26,65223	29,43137	31,24716	30,02501	26,70507	13,28311	17,2295	14,69793	19,94723	4,77951	4,231599	8,991905	6,020875	35,54169	44,80127	44,00938	53,44104	36,41468	30,35353	27,09846	39,71217	31,70894	37,72449	28,78613	30,80107	25,57085	35,42295	24,88678	29,54217	24,65849	23,96379	11,88612	22,22819	5,102785	6,445416	5,107897	5,050978	16,94055	12,76	20,54915	17,55277	12,98685	13,93229	14,53284	14,79091	16,42518	13,53786	10,41183	10,24957	17,15545	14,22124	14,85577	11,61203	13,34535	10,85095	13,52716	7,953139	5,687376	3,646041	6,766828	7,09867	12,34699	9,418655	16,29842	13,55907	11,3333	10,58259	11,46669	9,598668	10,0297	8,91378	8,496076	9,47309	8,751726	8,583042	9,79229	11,07586	9,727358	7,146676	6,031304	5,077295	6,516703	4,985909	7,124503	5,598337	6,39948	7,745082	7,744046	11,59027	5,446438	3,819422	4,794222	6,222785	6,234596	4,392753	6,930813	7,965574	6,641937	6,002224	7,052801	7,107995	7,180039	6,569754	5,808536	6,501644	6,963693	3,945278	4,550868	9,07065	3,238976	4,777644	8,848641	7,27654	3,785022	2,729056	6,558009	7,352937	4,644121	6,845436	3,74178	7,536127	5,247085	6,175123	5,151898	8,297135	7,686713	5,967825	6,189145	5,33267	6,682761	3,953291	4,606405	7,445361	5,781871	5,536238	4,336801	8,444202	5,181602	4,480687	5,151414	6,969773	5,37529	5,087036	5,740771	8,632223	4,468668	7,156763	5,61975	6,430288	6,490523	5,144921	4,87138	11,4917	7,002721	5,283557	5,211096	8,544224	27,74695	22,1178	18,29113	27,49109	27,75309	33,63871	33,34901	34,0013	41,41351	32,40634	25,72412	33,74303	16,21891	11,11275	9,666018	14,75153	8,609568	11,71357	7,327654	15,62465	7,285726	8,157671	7,117734	16,31963
10/6/2019 6:20:00 AM	111	40,41978	68,31523	41,5281	45,63688	31,10307	45,24818	31,79052	32,57246	30,71881	29,65191	28,25355	34,6931	23,36829	21,60395	22,80967	26,50613	11,21374	24,55308	14,75582	22,44364	3,956882	5,776759	8,341486	5,36334	36,50862	43,59887	40,41259	40,05374	31,97945	38,01897	32,67082	35,31824	31,54309	27,84869	32,08672	31,97605	36,90152	40,92244	24,14684	29,49754	23,32269	24,75422	20,15128	22,2056	5,349662	7,011564	6,760611	6,786377	18,2637	17,33518	14,67134	21,88474	11,58426	13,2079	17,81947	10,18568	14,07604	15,24377	9,996754	12,7991	10,55924	14,92899	13,41526	14,13531	9,33901	8,343764	8,387904	10,29951	4,511495	6,26803	21,66687	5,378675	14,12557	8,784125	14,2787	16,28267	8,927526	10,6728	9,78248	8,147174	9,73157	8,7739	11,93496	8,96531	10,367	9,723005	14,58147	9,559293	5,163295	10,19321	10,89958	4,315456	4,538435	6,710807	9,538574	6,007957	7,17935	6,547857	16,0367	5,287702	5,661956	6,473668	10,09837	6,059833	4,505969	6,276111	11,97378	5,72364	4,780407	7,758344	9,81985	5,465159	6,244129	6,201855	8,307361	6,449284	5,531816	5,24826	12,72802	5,069422	4,135997	4,952062	15,98433	7,324064	5,041239	6,012309	8,627253	5,372666	5,652768	5,828084	9,71672	6,258981	4,730949	6,086082	6,596416	7,618741	7,07912	6,481197	8,07934	7,502486	5,013745	7,632212	7,575292	6,233836	4,930165	3,706897	13,88408	4,652203	6,717714	4,576426	10,10203	4,68743	5,522698	6,677098	6,98421	6,567473	5,664857	8,368698	9,388263	4,630098	6,224304	6,547303	11,0282	6,068055	5,109141	7,222315	14,22455	4,104291	23,19193	24,51377	33,24824	26,41393	31,17146	33,22495	36,3791	29,07224	41,40039	34,95593	34,88582	34,85252	9,961112	14,42687	10,40451	8,458155	9,29501	7,822171	13,37782	8,104485	10,04504	12,31363	12,67732	6,844538
10/6/2019 8:20:00 AM	113	26,49453	39,06042	56,41627	48,69668	27,87702	32,16816	28,17812	34,28651	22,32786	26,05085	23,78792	26,97026	29,45982	31,5116	29,15609	26,39403	13,4576	17,43894	14,53878	19,28099	4,823856	4,356212	9,997859	6,046709	35,64158	44,31187	43,28263	55,32121	36,23349	28,93982	26,96736	41,00768	34,22739	37,5221	27,73555	29,1074	28,00128	34,82939	26,02675	29,87297	24,90102	24,11127	11,13623	24,04102	5,156388	6,440374	4,674859	5,238104	17,21713	12,89539	20,64621	17,24345	13,03949	14,23491	16,53072	14,39959	16,79439	13,46485	11,49681	10,03737	12,48114	14,4945	13,76782	11,47215	10,90884	10,97687	11,54723	8,073883	5,556269	3,56094	5,834577	6,966249	12,45407	10,16889	15,98627	13,28097	11,3782	10,59834	12,01129	9,049514	9,533116	8,755249	8,692597	8,89651	10,44209	9,348268	8,437498	12,87356	8,749794	7,185982	5,55703	4,686394	6,375373	4,605231	7,053838	5,452379	6,651885	7,137628	6,718198	11,85158	5,388622	3,5646	4,748356	5,539001	6,165796	4,15078	6,251727	11,0943	6,339798	5,685442	7,461939	6,999613	7,721941	7,598711	5,875401	6,731115	11,3675	4,051793	4,49243	7,727262	3,268886	4,49761	9,221099	7,457449	4,29494	2,415313	6,631714	7,313288	5,104443	6,135127	4,021883	7,139078	4,857564	6,057417	5,353807	8,405587	9,447737	5,524219	6,295935	5,398224	6,775393	4,341636	4,828069	7,664607	5,436008	5,460737	3,954534	8,194491	5,064171	4,065194	4,596251	7,282066	5,367485	4,939904	5,74761	7,468502	4,367263	6,565125	5,860136	6,611129	6,761025	4,983077	4,523928	12,73196	7,25554	4,7802	4,412647	8,987484	26,8866	21,75246	19,72653	26,92612	28,54285	32,44627	34,30648	36,22872	44,14531	34,11555	26,705	35,66824	16,26734	12,11089	8,338584	14,28444	8,874545	12,36178	7,32655	16,07337	6,899384	7,80732	7,524937	16,25925
10/6/2019 10:20:00 AM	115	26,78603	40,58376	55,25303	49,26151	28,25928	32,63395	28,97933	34,97659	21,75066	26,99153	25,19058	26,09769	28,36891	31,3389	29,91483	27,5248	14,05283	18,32097	14,84893	19,7429	4,538572	5,439875	10,20315	6,168697	39,18221	43,74227	43,1833	55,50053	39,77689	29,88499	27,72926	40,56187	33,01289	37,74239	27,68609	30,05098	27,81299	35,22374	26,32295	30,19037	26,48762	24,77577	11,33282	22,39943	5,842107	6,837769	4,848309	5,315815	16,83604	12,12374	20,91339	16,99422	13,68341	13,83428	15,00863	15,07281	17,91418	15,67294	11,55746	11,2594	13,34701	14,60426	14,00607	11,30388	11,09783	11,36142	11,67641	8,09357	5,466816	3,676918	6,302982	7,291667	11,3103	8,561284	16,35617	11,75847	10,58397	10,60911	11,1381	9,056491	9,53049	8,29175	8,997845	9,110439	9,269454	9,353933	8,759396	10,344	8,322902	7,357911	5,959397	4,679142	6,366738	4,719828	7,107372	5,840863	6,786583	6,407494	6,678617	11,05493	5,333085	3,795038	4,991158	6,644217	7,37815	3,788545	6,583567	8,633953	6,298354	5,772132	7,020542	6,884533	8,617653	7,900088	7,780933	6,710393	8,917787	6,31735	4,520267	7,304377	2,997002	4,847272	9,579465	7,230396	4,137793	3,967037	6,802471	7,727122	4,612623	6,25815	4,878564	8,07195	6,034413	5,913876	8,274343	8,279039	7,313149	5,515378	5,984196	5,476349	6,720545	3,831994	4,528348	7,265903	5,377294	4,889616	3,891053	8,790202	5,077296	3,931186	4,202931	6,542468	5,703401	4,660216	5,614224	8,972631	4,531388	6,782438	5,745054	6,736019	8,691906	5,21904	5,101748	11,89047	7,242554	4,938591	4,843681	9,088957	27,15566	21,75585	18,66365	25,25123	28,6973	34,48842	35,71707	35,47601	40,98502	34,18145	28,07955	35,81552	14,99047	11,33054	8,951909	14,30392	8,855205	12,1761	7,473198	15,82732	7,225699	7,226596	7,180662	17,09984
10/6/2019 11:20:00 AM	116	0	0	0	0	0	0	0	0	0	0	0	0	0	0	0	0	0	0	0	0	0	0	0	0	0	0	0	0	0	0	0	0	0	0	0	0	0	0	0	0	0	0	0	0	0	0	0	0	0	0	0	0	4,68743	10,7032	9,136066	7,33332	0	0	0	0	0	0	0	0	0	0	0	0	0	0	0	0	6,341319	9,562542	6,951536	7,751505	4,230908	8,340655	6,482096	7,389893	7,57854	8,85983	8,594373	6,376133	4,552318	10,15743	5,639368	6,94007	5,643995	13,95723	6,150254	5,233201	0	0	0	0	19,1226	20,51635	33,43191	26,8953	35,67839	34,27304	29,72529	31,09237	35,7519	32,94933	32,51575	37,03215	10,76232	9,373826	11,94898	6,035795	0	0	0	0	0	0	0	0	0	0	0	0	0	0	0	0	0	0	0	0	0	0	0	0	0	0	0	0	0	0	0	0	0	0	0	0	0	0	0	0	0	0	0	0	0	0	0	0	0	0	0	0	0	0	0	0	0	0	0	0	0	0	0	0	0	0	0	0	0	0	0	0	0	0	0	0	0	0	0	0
10/6/2019 1:20:00 PM	118	27,47389	41,89117	58,55479	52,00023	28,18178	33,13854	29,19706	34,29818	24,51757	26,10452	24,12529	27,50615	30,02818	32,93048	28,10193	27,55326	15,22747	19,65759	15,8734	20,09636	4,712574	7,103572	10,34503	6,392849	37,8058	44,53367	42,8183	55,12565	40,7226	27,66247	27,99569	42,02448	33,98941	39,22413	30,01596	29,45402	28,2063	36,56313	27,94339	28,90791	27,12809	24,7333	11,37669	24,09711	5,382613	6,582325	5,289913	5,01492	18,29907	12,81147	20,84466	16,61783	13,88055	14,75444	14,74145	13,73218	17,40302	13,53455	11,60768	10,42751	12,76035	14,5577	13,33582	11,53128	12,02814	11,66087	12,10316	7,929998	5,124889	3,485647	5,941645	6,496603	11,76006	9,18504	16,09845	11,77263	10,85599	11,21498	11,65983	9,305164	10,09007	8,608049	8,698608	9,804307	8,874475	8,472867	9,333416	10,24771	7,818164	6,921558	5,807154	4,67555	6,532106	4,493258	6,785892	6,402244	6,335032	5,994418	7,387406	12,86769	5,447958	4,198442	4,375829	6,934475	6,550068	3,623522	6,486723	8,25431	7,029454	6,562845	6,713707	6,849165	7,401914	6,746311	5,818758	6,534595	8,119336	3,986586	4,638871	7,212161	3,114155	4,636107	9,118245	8,039346	4,774743	2,805109	6,166487	8,909979	4,729429	5,809433	3,993562	8,200432	5,086275	5,646967	5,707822	8,648734	6,962865	5,265459	6,106667	5,541833	6,063633	4,564683	5,008427	8,111255	4,829036	5,82166	4,688951	10,14085	5,066797	3,972287	4,379213	6,162481	5,933424	4,839743	5,907867	8,419125	4,602468	8,027395	5,733036	6,473806	6,911128	5,465436	4,944533	11,24634	6,838665	4,591346	4,757681	10,5245	28,09993	22,33857	19,60703	26,27535	28,47542	34,96125	36,03959	37,10489	42,03049	32,39066	28,93492	39,9922	15,76571	10,60953	8,815762	14,9064	8,30508	11,95161	7,920119	15,37902	7,045203	9,310277	7,729539	17,74515
10/6/2019 4:20:00 PM	121	26,56547	41,0617	56,04195	51,46974	28,63126	32,83267	30,02411	35,96161	22,89871	26,27873	24,56752	27,67318	29,82668	32,82997	31,28806	28,92801	13,60681	19,2479	16,27645	19,87546	4,560538	4,153404	10,75072	6,609885	37,951	45,54805	45,05175	54,88445	40,35588	29,26531	28,69336	40,37875	31,92252	39,26752	30,13553	29,3493	27,89698	37,9492	27,51423	31,16469	26,40445	25,88293	11,81504	23,03085	5,125028	6,267131	4,710779	5,249019	16,38988	12,01612	20,86525	16,89538	12,9032	13,90017	15,2037	15,72813	17,97766	13,31772	11,63765	10,26822	12,97676	13,93657	14,06609	11,05396	11,14439	11,85815	10,89073	7,809186	5,499697	3,826674	5,733518	5,992347	9,910478	9,907508	14,94177	11,35645	11,03994	9,806794	10,93239	9,045992	9,774607	8,005152	10,51489	9,275736	8,852233	8,964756	9,569864	10,45832	7,592147	7,188882	6,430495	4,711815	6,477674	4,747872	6,787549	6,089813	7,003827	5,795617	8,03762	11,52513	4,958762	4,172055	4,563232	6,876451	6,29331	4,15368	6,254282	8,270131	6,17367	6,281222	6,484584	6,895723	8,636922	8,223847	6,088017	6,55801	7,032217	4,103946	4,595628	7,482316	2,714205	3,94963	7,841721	8,369739	3,83897	2,60762	6,678962	8,863423	4,827793	5,80964	3,92725	8,638443	4,818675	5,66534	5,703747	8,79041	8,516593	5,508607	6,476568	5,578306	5,978323	3,771966	5,296267	7,994032	5,528569	5,859236	4,31518	11,24696	4,58057	3,742539	4,319531	6,695403	5,43663	5,899024	5,402161	12,024	4,401042	6,504338	6,174846	6,456676	6,796945	5,115357	4,638318	10,80494	6,769591	4,700695	4,605093	9,670508	28,07996	20,88714	18,72507	26,70783	29,37852	34,95455	34,24631	38,55549	43,16202	34,68874	27,34527	37,28428	15,75362	10,70105	8,722024	15,54591	7,775199	12,03463	7,236475	14,42908	7,159938	9,28907	7,136867	17,41476
10/6/2019 5:20:00 PM	122	0	4,287757	0,338818	0	0	0,4567999	0	0,4926503	1,046571	0,5499144	0,307941	0,6153985	 	 	 	 	 	 	 	 	 	 	 	 	0,170756	0	0	0	0	0	0,308908	12,74046	0	0	0	1,035035	0,8851403	0	0,7474028	3,622969	 	 	 	 	 	 	 	 	 	 	0	0	 	 	 	 	 	 	 	 	 	 	 	 	 	 	 	 	 	 	 	 	 	 	 	 	 	 	 	 	 	 	 	 	 	 	 	 	 	 	 	 	 	 	 	 	 	 	 	 	 	 	 	 	 	 	 	 	 	 	 	 	 	 	 	 	 	 	 	 	 	 	 	 	 	 	 	 	 	 	 	 	 	 	 	 	 	 	 	 	 	 	 	 	 	 	 	 	 	 	 	 	 	 	 	 	 	 	 	 	 	 	 	 	 	 	 	 	 	 	 	 	 	 	 	 	 	 	 	 	 	 	 	 	 	 	 	 	 	 	 	 
