# Supplementary material for: Neuroblastoma signalling models unveil combination therapies targeting feedback-mediated resistance
Source: PLoS Comput Biol. 2021 Nov 4;17(11):e1009515. doi: 10.1371/journal.pcbi.1009515 (PMC8604339; doi:10.1371/journal.pcbi.1009515)
Supplement: S2 File — (ZIP) [file pcbi.1009515.s023.zip › drug_sensitivity/CHP212_drug_sensitivity/CHP212_AEW_AZD_interaction_20191001.txt]

Label: CHP212_AEW_AZD_interaction_40k
Metric: Phase Object Confluence (Percent)
Cell Type: CHP212
Passage: 4
Notes: 
Analysis Job: CHP212_AEW_AZD_synergy

Date Time	Elapsed	A1, Image 1	A1, Image 2	A1, Image 3	A1, Image 4	B1, Image 1	B1, Image 2	B1, Image 3	B1, Image 4	C1, Image 1	C1, Image 2	C1, Image 3	C1, Image 4	D1, Image 1	D1, Image 2	D1, Image 3	D1, Image 4	E1, Image 1	E1, Image 2	E1, Image 3	E1, Image 4	F1, Image 1	F1, Image 2	F1, Image 3	F1, Image 4	A2, Image 1	A2, Image 2	A2, Image 3	A2, Image 4	B2, Image 1	B2, Image 2	B2, Image 3	B2, Image 4	C2, Image 1	C2, Image 2	C2, Image 3	C2, Image 4	D2, Image 1	D2, Image 2	D2, Image 3	D2, Image 4	E2, Image 1	E2, Image 2	E2, Image 3	E2, Image 4	F2, Image 1	F2, Image 2	F2, Image 3	F2, Image 4	A3, Image 1	A3, Image 2	A3, Image 3	A3, Image 4	B3, Image 1	B3, Image 2	B3, Image 3	B3, Image 4	C3, Image 1	C3, Image 2	C3, Image 3	C3, Image 4	D3, Image 1	D3, Image 2	D3, Image 3	D3, Image 4	E3, Image 1	E3, Image 2	E3, Image 3	E3, Image 4	F3, Image 1	F3, Image 2	F3, Image 3	F3, Image 4	A4, Image 1	A4, Image 2	A4, Image 3	A4, Image 4	B4, Image 1	B4, Image 2	B4, Image 3	B4, Image 4	C4, Image 1	C4, Image 2	C4, Image 3	C4, Image 4	D4, Image 1	D4, Image 2	D4, Image 3	D4, Image 4	E4, Image 1	E4, Image 2	E4, Image 3	E4, Image 4	F4, Image 1	F4, Image 2	F4, Image 3	F4, Image 4	A5, Image 1	A5, Image 2	A5, Image 3	A5, Image 4	B5, Image 1	B5, Image 2	B5, Image 3	B5, Image 4	C5, Image 1	C5, Image 2	C5, Image 3	C5, Image 4	D5, Image 1	D5, Image 2	D5, Image 3	D5, Image 4	E5, Image 1	E5, Image 2	E5, Image 3	E5, Image 4	F5, Image 1	F5, Image 2	F5, Image 3	F5, Image 4	A6, Image 1	A6, Image 2	A6, Image 3	A6, Image 4	B6, Image 1	B6, Image 2	B6, Image 3	B6, Image 4	C6, Image 1	C6, Image 2	C6, Image 3	C6, Image 4	D6, Image 1	D6, Image 2	D6, Image 3	D6, Image 4	E6, Image 1	E6, Image 2	E6, Image 3	E6, Image 4	F6, Image 1	F6, Image 2	F6, Image 3	F6, Image 4	A7, Image 1	A7, Image 2	A7, Image 3	A7, Image 4	B7, Image 1	B7, Image 2	B7, Image 3	B7, Image 4	C7, Image 1	C7, Image 2	C7, Image 3	C7, Image 4	D7, Image 1	D7, Image 2	D7, Image 3	D7, Image 4	E7, Image 1	E7, Image 2	E7, Image 3	E7, Image 4	F7, Image 1	F7, Image 2	F7, Image 3	F7, Image 4	A8, Image 1	A8, Image 2	A8, Image 3	A8, Image 4	B8, Image 1	B8, Image 2	B8, Image 3	B8, Image 4	C8, Image 1	C8, Image 2	C8, Image 3	C8, Image 4	D8, Image 1	D8, Image 2	D8, Image 3	D8, Image 4	E8, Image 1	E8, Image 2	E8, Image 3	E8, Image 4	F8, Image 1	F8, Image 2	F8, Image 3	F8, Image 4
10/1/2019 3:20:00 PM	0	23,81839	27,51216	21,30291	22,20463	26,16069	20,84397	20,57285	24,31324	25,2439	26,43947	20,66921	27,16395	21,17311	24,87049	24,45713	22,91487	24,22504	26,81062	24,16944	23,77964	20,69767	20,43518	21,41475	24,82475	19,70484	25,10707	24,79588	27,64541	22,19095	24,91213	19,47951	24,99344	20,47517	28,96697	24,19291	28,59188	22,92965	27,91411	18,68127	28,79283	24,56821	29,67915	18,13066	23,16935	24,86862	29,34254	19,23789	21,50828	21,0981	25,10376	23,62643	27,97366	21,76489	23,25604	21,54046	23,41139	20,05512	26,30036	20,94841	28,66386	21,55172	28,46768	25,34296	23,56792	24,81294	28,04819	20,37584	28,70413	22,64389	21,47008	22,02946	19,7945	23,23303	24,02948	24,81612	25,39609	27,85133	23,96407	20,60013	21,07379	24,32112	28,01496	25,28135	23,62621	24,15582	22,68872	25,86283	20,47151	21,10653	26,25747	17,86465	20,29841	21,87494	23,3993	19,49685	18,12217	28,30115	20,98026	23,83835	27,37753	22,70744	24,47392	20,71984	28,82281	25,4537	25,43988	23,2166	26,25484	23,76105	25,56096	22,33242	25,94985	25,52318	26,39989	19,31864	20,71362	21,64919	23,44074	24,47343	23,73674	21,60291	22,14364	23,52986	24,2068	21,70825	22,51077	24,73972	26,90269	20,90213	28,7109	27,0066	23,28609	24,5291	25,84356	20,98972	24,99089	24,89791	25,68599	21,16041	20,71625	20,61857	19,49146	18,97367	18,5445	18,00978	20,34358	23,21563	22,53067	18,83144	19,93756	21,23391	22,58752	22,0307	22,047	25,92928	21,49819	23,01807	24,05096	21,86098	19,59086	21,60815	24,48614	19,6207	19,71748	21,51919	19,87642	20,98351	18,45629	0,7010527	0,4156305	0,2754753	0,1994225	18,99011	12,77084	17,36779	16,19626	24,98799	22,43541	26,38892	20,62569	24,02547	22,14902	20,69276	21,79231	21,41447	24,87075	21,48735	22,14087	20,3614	21,2422	19,87919	25,72233
10/1/2019 4:20:00 PM	1	8,753109	0	10,56228	0,9042743	0	0	0	0	0	0	0	0	0	0	0	0	0	0	0	0	0	0	0	0	0	0	0	0	0	0	0	0	0	0	0	0	0	0	0	0	0	0	0	0	0	0	0	0	0	0	0	0	0	0	0	0	0	0	0	0	0	0	0	0	0	0	0	0	0	0	0	0	0	0	0	0	0	0	0	0	0	0	0	0	0	0	0	0	0	0	0	0	0	0	0	0	0	0	0	0	0	0	0	0	0	0	0	0	0	0	0	0	0	0	0	0	0	0	0	0	0	0	0	0	0	0	0	0	0	0	0	0	0	0	0	0	0	0	0	0	0	0	0	0	0	0	0	0	0	0	0	0	0	0	0	0	0	0	0	0	0	0	0	0	0	0	0	0	0	0	0	0	0	0	0	0	0	0	0	0	0	0	0	0	0	0	0	0	0	0	0	0
10/1/2019 6:20:00 PM	3	21,2337	25,22905	24,33155	23,66241	20,78159	24,95586	18,00501	28,78426	20,43753	25,95615	19,67126	23,06373	21,5406	26,50766	19,37003	23,48751	17,89242	25,543	18,0238	22,18398	20,55986	22,11172	12,79723	19,61172	23,55907	26,61506	22,92413	25,91913	21,03131	22,98174	22,31964	24,10609	23,49256	19,45161	22,29664	22,59069	20,56083	25,4825	22,66005	19,4775	26,04975	23,01938	17,99866	20,99428	19,81287	21,08111	20,3719	17,25139	28,89942	21,88108	27,93408	24,9216	25,67674	23,03631	21,65955	22,5246	30,3058	23,42245	22,6633	23,47611	24,30316	25,89729	21,88944	18,7261	22,8058	23,92414	19,4677	18,5309	21,33973	19,60144	17,97994	17,04866	20,93736	21,3485	25,27133	29,70691	22,17002	19,45996	23,07396	18,80084	24,5805	22,34444	24,03915	22,55201	23,65143	22,25292	26,12033	19,91559	20,85427	19,68301	18,54409	18,49967	19,46037	18,14165	17,3157	15,21455	27,76243	24,94792	23,30211	24,81336	31,25158	24,65821	28,48509	22,94029	27,02033	23,57558	24,29038	26,54876	25,63101	27,85975	24,19133	21,36805	24,37963	22,55139	22,38555	22,65812	17,63118	15,77365	27,24918	17,04914	25,72316	26,83984	22,48701	21,90388	26,60028	22,50856	26,15447	26,39679	26,81137	24,10996	22,11808	23,38486	26,42456	24,98052	25,3851	23,17964	25,39594	23,4402	24,08736	21,17596	16,28627	20,4528	18,21666	18,04508	21,27984	18,59286	24,26461	20,83506	22,57122	20,03744	26,00306	21,10597	24,97769	18,40372	25,87913	19,35096	25,57671	21,29151	22,91203	19,76797	23,16334	24,15285	21,03786	22,35142	20,63813	17,08796	18,01123	19,30282	0	4,089025	0	2,40654	18,98368	14,64253	21,7218	14,16128	25,61879	25,92141	25,15335	21,26741	28,2818	24,91918	23,04639	24,15513	26,06376	24,3558	24,17309	24,52787	22,75592	32,40847	22,84372	27,22508
10/1/2019 7:20:00 PM	4	22,15469	25,99842	24,61594	24,07507	20,90772	24,97562	18,34397	29,2917	20,28452	26,27825	19,55777	24,0788	22,39638	24,36948	18,74993	23,05689	18,13301	25,03385	18,50678	22,82065	21,52402	21,6063	16,35645	19,68018	23,91765	26,69906	24,11106	26,70694	22,01315	23,73363	22,48004	25,16979	23,77736	19,9015	21,73339	22,74902	21,45971	27,79136	23,44324	20,35871	24,20542	23,75636	18,0676	19,635	19,54928	23,16037	19,07804	16,88972	28,47777	21,37703	27,66633	24,64896	28,14883	22,00597	21,8484	23,44123	29,45962	24,9915	22,66771	20,98592	23,60805	25,63971	20,96126	17,57792	22,1913	24,60889	18,78102	18,88477	18,92414	19,39635	18,42334	15,63246	20,95069	21,00893	26,00513	29,94964	22,42305	19,893	23,32284	18,72596	25,88908	22,45552	25,4579	22,08444	23,9926	22,62841	25,32466	19,48842	22,57122	19,1474	18,06864	17,82418	16,54019	17,48736	15,93812	15,02867	26,67724	27,02151	23,56032	27,25154	27,33304	26,35928	24,199	23,80222	27,57198	24,01041	25,28673	27,19641	24,44277	27,69618	23,50837	22,16457	24,03625	21,95002	23,07727	23,62559	17,12264	15,75984	17,49199	17,96136	24,04136	26,09279	21,29262	22,73769	22,40772	22,74135	29,97209	26,18002	27,20602	23,22212	22,76325	22,30873	23,80664	24,69275	23,02698	22,78107	25,37522	23,76858	23,08687	20,472	16,58412	20,47822	17,72547	18,38362	21,74928	18,1661	24,18332	21,06992	23,23277	19,47771	26,20172	20,87492	23,34003	19,34012	21,13561	19,60613	24,19389	19,8749	21,86291	19,33798	24,03632	26,3856	22,17776	20,8573	19,75575	17,16692	16,94152	19,03708	0,8859002	2,392449	0,06251382	3,031955	19,35456	16,49674	22,48487	14,88023	25,27741	25,48845	27,32351	22,55147	29,75305	24,81329	23,6879	24,47952	26,90284	25,7128	25,32156	25,08566	23,76768	27,59374	23,3582	27,23828
10/1/2019 8:20:00 PM	5	22,02448	27,17106	25,66672	24,43413	22,25699	27,08141	20,65208	29,17931	21,00015	26,34851	20,19418	24,05739	21,53335	26,29794	22,7111	25,34655	18,41146	26,20517	18,30902	21,67067	20,65304	22,53392	16,16062	19,52621	24,21212	27,32903	24,16515	26,71648	20,99974	23,52971	22,08934	26,38878	23,38783	19,77882	21,87597	23,43681	20,76965	25,59626	22,77168	19,81156	24,66118	21,8692	18,21887	22,54628	19,29846	20,11929	18,6504	16,73008	29,05546	21,88481	29,51626	25,51931	25,1347	22,63118	21,13023	22,03525	28,28553	25,04911	22,33436	21,19433	24,22227	25,39857	21,3436	17,8592	22,64858	27,60418	18,25832	17,62109	16,83238	18,35848	18,32477	15,63715	21,73416	21,57425	24,99226	28,25197	21,60892	20,15867	22,94844	18,53718	24,31124	21,77304	23,33244	22,42519	23,18109	22,55485	25,04027	18,96041	20,48457	21,93365	18,26323	18,52993	16,28122	16,95789	18,00536	14,9531	27,38216	26,31272	24,50998	26,20524	28,41057	25,56518	23,73902	22,41891	33,02311	23,03582	22,46028	27,31274	24,74877	26,35955	23,18578	22,38389	24,10249	22,02427	23,1728	22,31571	17,62786	16,05051	23,07595	18,03382	23,98839	26,12911	21,35962	22,62572	22,47424	22,24207	25,86255	25,83982	26,10238	22,29098	23,79214	22,99604	22,44674	22,63581	22,69804	23,4996	23,6412	22,72028	23,63748	20,56449	16,69775	20,30677	22,20684	19,93521	22,13735	18,45359	25,66022	20,93467	22,5469	21,16414	24,87739	21,39168	22,82991	17,90748	22,74895	18,98852	25,30552	20,93861	22,61391	20,4454	27,0439	23,15836	23,11015	19,88624	26,00713	17,50442	17,56438	21,11116	0	4,800854	0,06513871	3,082657	19,60903	15,4128	22,41013	15,06728	26,39367	25,66472	28,54001	21,95844	30,76467	25,94089	25,04366	24,98832	28,09453	26,94698	24,70857	25,03793	23,61855	32,8096	24,11514	27,28483
10/1/2019 9:20:00 PM	6	22,5411	27,76021	24,94384	25,02038	22,20498	26,06177	19,07901	29,04136	21,58384	26,62577	19,56669	23,86978	22,06986	24,77198	18,75994	24,27774	18,13661	24,70166	19,01152	22,75813	20,71729	20,66361	16,34816	21,1479	23,99156	28,42894	24,37541	26,89925	21,27266	23,58166	23,19981	25,92542	23,91385	20,94848	22,74087	23,92262	24,03445	25,73214	23,01096	20,52843	24,60213	21,62204	17,12892	20,41791	19,50017	22,17817	19,20493	16,6599	30,41211	22,27253	28,4451	25,06314	27,12506	24,08143	21,47505	23,14931	30,04779	24,24244	22,01481	20,85689	24,56088	25,70016	21,11579	17,69666	22,70045	23,66994	18,74813	18,38417	19,16239	17,61273	17,777	15,86345	22,39176	21,59994	25,50916	29,2555	21,5424	21,18141	22,70316	19,22228	24,73897	22,77921	24,59183	23,36822	23,76789	21,31107	24,12992	20,54784	20,22761	20,38869	17,003	18,3392	17,04652	19,94654	15,12634	15,96955	27,64471	25,79459	23,725	25,37805	28,47024	26,5719	24,19899	24,76411	26,05942	23,07644	23,70379	27,54925	23,33776	25,79292	24,66049	20,65705	23,55811	22,07311	21,69126	22,41566	17,68699	15,59012	30,03391	20,34068	23,54595	29,48532	21,35776	23,36124	22,51471	25,64752	26,83506	25,10921	27,35321	24,4847	22,02282	23,01814	23,81494	22,90465	23,54167	22,37857	23,94666	23,06034	23,73052	20,22174	15,67847	22,9253	19,78745	18,02132	22,50656	18,72182	24,23029	20,58307	22,54946	19,69731	25,78988	21,73581	22,66046	18,0428	21,02101	18,68922	25,18609	20,01941	22,84987	20,42627	22,36938	23,03092	20,85164	19,29183	23,02906	18,62401	22,27758	19,41686	0	1,77111	0	3,015791	19,61725	15,77828	22,79952	15,02058	25,93501	27,61757	25,61056	23,4603	32,5565	26,90464	25,37294	26,38767	28,50507	27,84966	25,44022	26,39589	24,29204	28,51045	24,90972	27,83613
10/1/2019 10:20:00 PM	7	22,66938	29,59556	25,65706	27,46305	23,13481	25,95712	19,30924	31,12469	21,60208	26,29469	19,8052	25,09187	22,76884	24,89452	18,29679	24,14159	18,94313	24,86599	18,5358	23,44392	19,31608	20,32818	15,97259	19,86151	24,67154	27,96972	25,49375	29,48876	21,84343	24,06043	23,03969	24,7469	24,1186	20,60642	22,79813	25,50183	20,53334	26,4316	23,03099	20,8457	27,6883	23,05655	18,39612	18,63519	18,84318	19,66581	18,99335	16,77913	28,9953	22,49675	28,78826	24,8405	25,43083	21,94373	25,38648	21,54634	26,11855	25,37205	21,8437	21,63137	23,31544	24,64771	19,64813	20,94551	23,98797	24,24839	17,50021	18,39979	15,77131	19,08537	17,10648	15,68178	20,82283	22,33062	25,91581	28,61938	21,96066	19,90425	22,31985	18,83068	25,53769	21,55953	22,79295	26,00768	23,27096	21,63793	23,29092	19,00979	20,39311	18,4002	16,82443	17,79026	20,0706	17,20663	15,50785	13,92919	27,49939	25,54598	25,08628	26,54254	27,30009	25,5636	24,27546	24,58638	26,74196	22,31978	21,21857	30,65063	22,99003	25,172	23,09074	21,50896	23,01379	23,7098	23,07078	22,01854	17,2574	17,08251	25,67328	16,69678	23,87966	25,38524	21,13236	22,45261	21,92183	22,72884	24,69185	25,65491	29,09953	22,77258	22,82694	21,79694	28,24326	21,93703	22,99258	20,88859	23,96925	26,07117	21,00063	19,37113	16,06474	19,39047	18,41277	17,49647	21,52962	17,91259	23,97968	20,79845	24,54368	20,24253	28,89424	20,13193	21,61479	19,04406	20,95836	18,56453	24,17164	19,49208	22,60914	19,78773	24,67196	22,08997	23,81244	18,83897	18,2061	18,94065	26,17988	20,5618	0	1,09375	0	2,824726	20,19666	16,13733	22,48757	15,16164	26,89538	26,7738	26,39637	22,63767	28,9229	26,47194	25,90069	25,80273	28,17155	28,08397	25,51717	26,26921	24,06174	30,19064	24,32831	27,29105
10/2/2019 12:20:00 AM	9	23,87081	27,40841	26,4316	26,07523	21,78078	30,69607	19,49484	29,58499	21,40708	29,34875	20,30359	24,91144	21,97012	24,63349	20,79811	23,90162	18,08742	24,75112	19,02396	22,10785	19,32527	20,22133	16,22886	19,13759	25,97674	29,86633	24,96318	27,96944	22,35991	24,65068	23,58891	26,34056	24,92381	21,48941	23,90812	24,94239	21,07406	26,06536	23,08915	27,70281	24,93079	25,97591	15,71563	17,86127	19,15064	19,38861	17,70619	15,52132	28,92401	21,89641	28,69391	29,25647	25,70188	22,563	21,49156	21,67261	26,02316	23,01054	22,36683	23,79946	22,71559	25,75155	20,4264	17,86514	23,4536	24,8155	16,91596	17,86831	14,74235	17,55989	17,13915	16,29352	21,20766	20,51151	25,35616	27,36758	21,67979	18,99204	22,78204	18,09136	24,64737	20,79824	22,33111	21,1727	22,49696	21,96556	23,213	18,28533	19,30703	17,56217	15,50708	17,35833	14,95324	16,46773	15,00843	14,13551	27,86113	24,44497	23,36028	25,28335	27,7066	27,63235	23,83552	23,93657	25,57589	21,39921	20,11881	25,72413	22,00252	24,759	22,45558	19,83829	25,61879	19,69198	25,14285	21,18929	22,55063	16,04533	16,58385	17,40833	22,53992	24,70063	19,8233	21,74335	21,10342	22,35308	24,48718	26,18893	30,13477	23,46465	21,26996	21,44438	27,77284	22,46104	21,39195	21,4658	22,33664	21,36335	19,65641	18,08839	15,11577	18,70621	15,98185	17,60707	21,33827	17,58061	24,0395	20,11079	20,92755	18,46016	24,17999	19,38854	22,32669	17,86797	20,06693	18,53669	21,94967	18,73542	27,28407	19,72418	20,74623	21,2281	20,75762	18,59693	24,01925	16,88536	22,98077	19,30599	2,555676	5,750097	0	2,416832	21,01625	16,70452	23,39447	15,83437	27,85795	28,58118	27,27094	23,4739	28,79269	28,24789	26,54537	26,17671	28,24147	27,88883	26,10702	26,00948	24,91152	29,31636	24,77682	27,31018
10/2/2019 1:20:00 AM	10	23,87012	27,65811	26,74072	27,25575	24,39323	30,193	19,62444	30,02756	21,82575	27,43126	20,62701	25,74961	22,43549	24,65731	19,82171	23,93077	18,04377	24,47267	19,2966	21,18382	20,00684	20,54418	17,06738	18,8885	28,47349	30,05022	25,37425	28,54298	22,45289	24,96574	23,82902	26,45378	24,90046	21,44238	23,27089	25,50592	21,56036	27,96633	23,33133	20,4197	23,00274	23,18904	15,53879	17,5706	19,58105	18,50091	17,73563	15,64026	29,64668	21,48506	27,66717	24,98039	24,5993	20,84991	20,37799	21,50351	26,12331	22,35059	21,71419	20,61726	22,24987	23,91647	19,56952	16,99685	23,28919	25,24011	16,08801	17,50408	14,8032	17,27695	17,00735	14,68101	20,79486	21,15219	25,50508	34,02099	21,01072	18,85382	22,83253	17,77168	24,17385	20,41529	20,96113	21,26201	21,14397	23,15387	22,98036	18,71587	19,41838	17,87626	15,76522	16,55573	14,85011	16,17561	15,08531	13,6477	27,87052	24,3609	23,79843	26,45136	25,89861	25,74271	23,1317	21,99664	25,29468	23,85824	19,77135	27,46202	21,90968	26,0425	22,08506	18,94749	23,3466	21,04305	20,02156	21,11233	16,3331	14,91407	15,58742	17,80048	22,36316	24,62111	20,2187	21,82229	21,27895	21,55691	23,18675	23,92919	25,10604	22,57412	26,0961	20,95518	23,86238	24,51329	23,21466	20,94455	24,68157	23,71981	21,05775	17,7037	14,89549	18,34231	18,28	18,56149	20,54142	17,10053	23,67968	19,64074	22,26258	17,64402	25,24626	18,19829	21,46199	20,327	27,10467	17,62807	22,1998	18,81093	20,86573	17,94754	19,71672	21,28067	21,33849	17,8507	20,3308	16,93013	16,24379	18,51459	0,4571452	0,7392518	0,1994225	2,395005	23,12672	16,5739	23,68742	15,71708	28,27047	27,69839	28,01634	23,36483	28,6848	25,48243	26,24779	25,29592	28,32262	27,6144	25,44858	27,31853	25,22774	32,6206	24,65552	26,52194
10/2/2019 2:20:00 AM	11	24,53975	28,51321	27,3834	27,11276	22,4122	27,8018	21,38539	33,51542	21,72787	31,9742	21,315	25,7834	22,68726	24,92802	19,80914	24,34378	17,48667	25,50384	18,16582	21,17498	19,09842	20,5064	15,15432	18,61807	27,83792	30,38862	25,26235	29,75761	22,90299	24,93231	24,61138	26,72269	24,5736	21,73409	23,93803	27,18238	21,35272	29,40442	23,70331	21,16911	23,02533	20,09104	15,72647	17,61211	18,00356	17,81892	19,86026	15,37563	27,88448	24,99254	27,77472	26,02813	24,54658	20,69912	19,94288	22,28759	27,56555	22,7417	21,38656	20,59246	24,45278	23,93844	19,74013	16,68442	20,89633	23,40435	15,90924	19,5948	14,54583	17,11939	15,99781	14,46397	21,79025	21,24095	24,61691	27,7084	20,60559	19,75395	22,04845	18,00419	24,87863	20,26677	20,80784	20,10085	20,93108	20,30559	25,63551	18,21514	18,43066	16,31078	17,49261	16,48942	14,64847	16,22133	14,42577	14,4362	27,85892	25,0047	22,91957	25,5227	25,34269	24,96484	23,36248	21,20275	24,79291	22,76539	19,41617	26,65852	22,98147	28,12217	21,51843	18,97836	22,37649	23,28665	19,54686	20,41245	17,95797	16,9773	15,6433	19,71665	26,0657	24,979	22,17092	22,60134	20,33336	20,63564	23,73591	26,77409	25,53914	21,14286	21,23329	22,18356	23,89278	20,68489	21,25062	21,74133	23,89278	22,1752	19,25812	17,48066	15,91477	18,13412	15,33729	16,42034	19,75478	16,65582	22,72858	19,66285	21,43429	17,57744	25,49548	18,28767	19,86288	17,56825	19,11486	17,3718	20,70686	18,56779	22,38934	18,8695	23,47963	21,84537	18,47224	17,64064	16,03731	16,51505	14,49084	19,40746	0	2,684156	0,1572862	2,443772	22,23779	17,26093	24,95958	16,09251	29,11646	28,73246	28,20644	25,65207	28,68639	25,11701	26,37648	25,64068	28,91952	27,78584	25,86131	25,0878	23,33361	28,94113	23,94031	26,99292
10/2/2019 3:20:00 AM	12	24,61594	28,28795	27,42547	27,76526	23,65088	29,05124	20,35485	34,28451	22,07366	29,79982	21,36888	25,97645	23,06663	25,04732	20,19901	24,48656	18,6142	24,70221	18,78261	21,11392	20,2111	19,31	14,76293	17,91438	27,45924	29,33576	25,2783	29,43896	23,08639	24,44097	24,99717	30,38814	25,42288	22,11207	24,44649	27,45448	22,29913	28,09233	23,81486	21,12054	22,72789	20,17966	18,87144	18,58843	17,30182	17,26134	22,46691	14,72743	27,58047	21,55352	27,18045	24,48062	24,83718	20,65408	19,48738	21,1439	26,11337	22,32164	21,87127	20,0907	23,14821	23,95453	18,94431	16,38028	20,82649	22,90458	16,31086	18,75808	20,56684	17,2201	16,45743	14,64951	21,11689	20,85765	24,3462	28,10766	20,56808	18,95267	22,03022	17,86776	23,93078	19,99247	20,79209	19,54196	20,37515	20,15501	22,24642	18,23835	17,76187	16,89841	15,19182	15,8944	14,69365	16,59372	14,0978	13,34169	27,14405	24,15009	24,19002	26,33572	25,41363	26,4995	23,94065	22,4656	24,53568	20,55199	19,4351	25,57851	21,63185	25,29627	20,87568	19,77931	22,84414	19,36982	19,00454	19,97458	16,29359	14,68833	15,71134	17,73493	21,69727	24,36913	19,91669	23,23774	19,94364	21,88882	26,12919	23,87551	31,18217	21,57127	19,18518	20,27403	20,79527	20,93694	20,44893	21,13084	22,69238	20,24211	18,56509	16,91106	13,94576	18,33009	16,32329	18,43274	19,50604	15,50681	21,3543	19,46957	20,24805	16,65313	23,07464	18,24747	21,67565	17,21057	18,50188	18,55769	22,66924	18,20333	22,94416	18,33582	21,16794	21,55428	22,43327	17,55243	18,0504	17,96509	13,93174	19,16314	0,4440208	1,334135	0,2359637	2,544899	22,03699	17,23814	25,35491	15,97888	28,76858	28,77114	29,19486	24,49699	28,55535	24,62147	26,03656	25,58811	28,18157	28,0113	25,13919	25,69042	22,55429	28,86211	24,26876	25,84018
10/2/2019 4:20:00 AM	13	0	0	0	0	0	0	0	0	0	0	0	0	0	0	0	0	0	0	0	0	0	0	0	0	0	0	0	0	0	0	0	0	0	0	0	0	0	0	0	0	0	0	0	0	0	0	0	0	0	0	0	0	0	0	0	0	0	0	0	0	0	0	0	0	17,61729	22,30285	18,46085	23,80519	0	0	0	0	0	0	0	0	0	0	0	0	0	0	0	0	0	0	0	0	0	0	0	0	0	0	0	0	0	0	0	0	0	0	0	0	0	0	0	0	0	0	0	0	0	0	0	0	0	0	0	0	0	0	0	0	0	0	0	0	0	0	0	0	0	0	0	0	0	0	0	0	0	0	0	0	0	0	0	0	0	0	0	0	0	0	0	0	0	0	0	0	0	0	0	0	0	0	0	0	0	0	0	0	0	0	0	0	0	0	0	0	0	0	0	0	0	0	0	0	0	0	0	0
10/2/2019 5:20:00 AM	14	25,24328	28,92601	27,91224	28,75856	23,49559	27,98651	20,59619	32,58399	22,10986	29,8423	21,93157	25,99159	23,8876	28,15754	20,72889	25,22076	18,80125	24,48421	18,07996	20,74036	21,21139	19,61987	14,97907	17,75123	29,91697	31,65928	25,19548	31,27411	23,4491	26,20392	25,26712	27,59636	25,87685	23,46168	24,24763	27,88524	22,09839	28,39211	23,61599	20,75721	23,13717	22,1875	17,97054	17,30092	17,52452	20,39726	17,91142	16,32647	27,98284	21,80613	27,05943	24,82641	23,75525	24,17758	19,27802	21,5214	25,03931	22,57177	21,3121	20,44671	24,10284	24,37762	20,36057	16,88398	20,25379	23,61399	22,28145	17,5918	13,67623	16,32267	16,19488	15,00297	22,44626	21,1084	23,93568	26,01867	20,52691	18,6211	21,78624	17,85678	22,49358	21,27805	20,18077	20,21082	20,36465	20,70078	22,04044	17,42567	17,98768	17,3182	15,12275	17,60209	14,21647	18,3544	14,8204	12,97469	26,29635	22,9988	22,49517	24,07701	25,3842	24,88934	23,21494	20,66402	23,72665	21,83715	18,70676	26,38677	19,56462	26,15551	23,88283	19,1561	21,85883	18,46071	18,7931	20,62348	15,9871	14,89093	15,94559	16,58861	22,17755	27,30603	20,33619	21,92861	20,6998	22,69051	21,88391	25,42896	22,47866	20,36404	18,27103	21,07254	19,86123	19,89169	20,21421	18,65771	20,47939	21,24766	17,94119	16,98456	14,13517	17,65183	15,15908	17,12036	19,58844	16,3789	20,4653	19,01152	20,02501	16,3961	22,0211	18,66234	19,12653	16,08415	17,67269	16,14321	20,02321	18,78944	19,96822	17,95127	17,99196	18,62566	16,90436	16,86691	15,89454	16,10439	15,00601	17,49448	0,07653625	3,968764	0	2,05667	23,01649	17,79737	25,28334	16,92225	29,86419	29,38191	29,15616	25,27699	30,59868	26,32674	25,19356	24,66519	27,79952	27,65797	25,38441	25,51061	23,28277	30,46039	23,5139	24,3529
10/2/2019 6:20:00 AM	15	25,39553	28,28657	28,00529	29,41189	24,5211	28,41629	20,30089	32,8804	22,0356	33,35378	23,29914	26,21463	23,66165	25,78664	21,19281	25,19286	18,36144	26,20682	19,30792	23,82329	18,38721	19,63776	13,92794	17,4464	28,41775	31,82216	26,32164	30,92845	24,63507	26,16869	25,90048	28,45214	26,69312	23,40676	24,61262	27,18875	22,81547	28,1136	24,26855	21,33973	22,64479	24,98695	17,26597	21,98297	18,50333	20,90531	19,28237	14,70532	29,14511	21,59048	27,09487	25,16088	24,14367	20,78346	19,31587	20,95498	25,1559	21,83507	21,10488	20,39063	22,60554	24,26834	20,14603	17,71911	19,79498	23,70545	16,13982	18,44399	15,55406	16,52327	15,8276	13,98776	20,78899	23,13329	24,16964	28,2264	19,30074	18,41546	21,18797	18,17542	23,75622	20,44472	20,80978	19,93507	20,55524	19,8615	22,2248	17,53675	18,07492	15,8819	14,4476	15,91858	15,00483	15,79078	13,62235	12,99617	25,73781	23,57496	22,07719	23,96496	28,10801	22,56314	22,81464	20,31339	23,14413	22,0548	18,44993	24,05297	19,224	22,41352	20,94351	22,20885	19,70725	18,36925	18,01096	19,77287	15,88148	14,11949	16,85373	16,41682	21,66943	26,0188	19,90938	22,07187	19,51688	19,31697	25,59136	22,63166	23,01227	20,48173	18,24761	20,17421	18,39798	20,01616	20,05215	20,23679	19,95309	19,7373	17,86672	16,79695	13,78129	16,94933	14,49208	16,66287	19,41368	16,3034	20,17331	18,93008	20,30297	15,10859	21,67109	16,15454	18,30923	15,68075	17,08941	16,16753	18,8447	17,32987	18,16431	16,89193	17,59429	20,04511	17,11981	16,41806	22,3653	16,22893	13,05558	17,85429	0	2,03726	0,06168491	1,994778	23,1049	18,17294	26,13636	16,94705	29,32907	30,34724	29,97079	25,55178	30,74989	26,25878	25,12835	25,50336	27,81609	27,00355	24,84706	25,35236	22,6986	27,5183	24,2115	24,7972
10/2/2019 7:20:00 AM	16	25,94876	28,88719	30,07999	29,81197	23,25266	28,48661	22,71863	37,14883	23,3908	32,78819	22,31564	26,69644	24,56925	27,90457	21,44673	25,63916	18,57269	24,89163	18,3341	21,64912	18,19187	19,69061	13,77003	19,68563	28,90826	32,38077	26,83004	33,42202	24,38329	26,17021	26,0045	29,3654	26,65188	22,83578	24,57062	27,80311	22,34417	28,72168	24,73371	21,596	23,32643	20,97764	18,16209	17,1245	16,6503	18,81293	18,13716	14,33611	28,61987	21,14342	28,2128	23,62967	24,23422	24,25868	20,27955	21,48313	24,54403	22,07594	20,5466	20,60193	22,20553	24,6102	19,71458	18,12514	21,48859	22,3043	16,85656	17,02476	13,88408	15,94399	15,86352	15,7809	21,07689	21,82941	23,88104	25,21386	21,75066	18,60059	20,78733	18,51362	23,31572	20,3842	20,52712	19,97465	20,95097	22,01336	21,9688	17,68706	17,21803	16,18569	15,77083	19,22842	13,28077	14,8901	13,20085	13,10297	26,48458	23,60211	22,26189	25,28204	27,68532	22,33014	22,47879	19,66796	23,14213	20,09975	18,40014	26,87072	20,13104	26,19226	24,0198	18,12175	22,35218	17,76159	17,48439	19,89611	15,6192	14,02203	16,10259	17,40668	23,10096	25,52449	20,07405	21,76365	19,77806	20,70071	21,81657	22,39791	21,56948	22,77072	18,55251	19,6859	18,17557	19,49485	19,52483	18,61205	21,15738	19,09697	17,41331	16,84668	13,34978	17,46968	18,45801	16,80807	18,8159	15,57423	20,22173	19,36471	18,62587	17,56417	23,54043	16,60533	17,63981	15,82505	18,47411	16,4039	21,85476	16,86602	18,38155	16,70597	17,39929	21,16987	16,53605	16,23846	15,56836	16,54509	12,99541	17,84987	0	1,653128	0,06299735	2,009077	23,5731	18,33561	26,26969	17,36903	29,96753	31,13748	32,01226	25,90442	29,24147	27,42028	24,54569	25,38158	27,62365	27,52266	25,26698	25,41653	22,31149	27,56769	23,01917	24,04115
10/2/2019 8:20:00 AM	17	25,73884	28,63941	31,24482	31,53059	25,57851	30,24736	21,51263	32,98146	23,25017	31,14611	22,31833	26,44528	24,19595	26,89131	20,78601	26,20178	19,27055	26,18949	19,5939	21,3333	17,70185	19,15403	14,82302	17,14543	30,88943	31,72407	27,74287	31,50613	24,14954	28,16313	25,87609	29,61166	29,50887	23,09019	25,15252	27,84317	23,00163	29,55605	24,95572	22,64638	23,11043	21,59359	16,68574	16,74859	16,19578	16,76634	16,24468	14,71844	28,04301	21,4776	29,96297	24,32623	24,27698	20,91671	19,77779	21,23177	24,82758	21,95851	20,96699	20,07018	26,86678	24,24003	19,66043	17,54103	21,12511	22,18577	21,28212	17,61142	14,11811	16,52396	15,38703	14,5834	20,38966	21,5203	24,12722	25,76377	26,057	18,56875	21,72062	18,50374	23,77294	19,5631	21,35189	19,34039	20,5388	21,47836	21,45806	17,85001	17,07885	16,48506	18,33306	15,32929	13,39378	15,47303	13,43018	12,89249	26,61721	24,51073	22,99203	24,12923	24,18463	22,50836	26,46807	19,70021	28,81728	19,2316	18,28995	22,89484	18,88768	22,22819	19,64571	21,42455	18,50665	17,2771	16,72821	18,36932	15,53596	13,38735	14,61808	17,19117	20,74367	26,04519	18,73273	21,62647	19,24369	19,38577	22,93642	21,47408	25,56994	19,46832	17,95265	22,31896	23,27041	19,16424	18,19256	19,36574	18,7049	18,3524	17,47216	16,12905	14,43918	17,04396	15,57063	16,15122	18,37996	15,30995	22,59035	17,43189	18,71408	14,92823	20,00193	15,94068	16,74195	15,80094	16,72766	17,20111	18,6812	16,73422	18,44407	16,03883	16,55007	18,88767	16,86802	15,3478	15,60152	16,30119	12,80393	18,09039	0	4,355245	0,06023431	2,031526	24,00351	18,37954	25,57437	16,98587	30,06686	31,10557	31,40887	27,56134	28,40621	25,45307	24,57484	25,34455	27,31446	26,23943	24,42335	25,73642	21,04864	27,59332	23,24263	24,09234
10/2/2019 9:20:00 AM	18	26,67026	29,32492	29,2544	30,61057	24,08067	28,68065	21,09299	35,84722	22,43466	31,39292	23,33389	26,94055	23,28401	27,10254	21,07807	28,35019	18,91661	25,36064	18,55313	20,90745	17,49793	18,0705	14,50956	16,63289	29,03335	33,56012	26,63704	34,50942	24,45852	26,13022	26,56036	28,39129	27,20415	23,23007	25,47511	27,51202	23,7632	30,02148	25,64482	23,99833	26,5699	22,22694	15,7932	17,29561	16,40045	16,71826	19,28458	13,71477	28,69888	21,07406	26,60753	23,73702	24,03231	20,33764	19,76818	21,55193	26,8491	23,05157	21,65534	20,41452	21,8033	24,72321	20,44064	16,70908	20,50315	21,6666	16,577	17,80546	14,57035	15,55026	15,07384	13,41063	21,5989	21,69658	23,8266	25,76502	19,49139	18,16659	20,54335	18,1757	22,63677	20,58694	21,3369	20,03012	21,00478	19,75527	22,03381	18,14227	18,45463	15,96561	14,70422	15,16855	13,90543	14,06374	13,68361	12,3767	25,86629	24,50079	22,02158	23,98956	25,29033	20,83326	21,71523	20,0105	22,84365	23,51363	18,1786	24,4047	18,89976	25,67363	20,04241	16,057	21,78251	18,01	17,73472	17,67552	14,9933	14,02043	13,98279	16,70058	21,89089	29,21357	18,60377	21,4774	19,03646	19,75423	21,76206	20,81261	20,68482	20,32888	17,93912	18,32594	23,62525	19,95144	18,26785	18,536	18,71815	19,0216	17,33498	15,88252	14,05918	18,44234	14,74815	17,45047	18,36739	15,36161	20,66907	17,33781	17,59726	14,99385	20,65387	16,61023	16,80212	15,37563	15,52822	15,88161	21,33026	16,69596	17,57827	16,17125	16,40922	18,53877	16,60733	16,30506	15,06652	15,99352	13,29258	18,13322	0	3,228822	0,06113229	2,112414	25,9404	19,01974	25,60946	16,78085	30,82649	32,85512	31,81435	27,10544	27,9052	25,82222	24,79153	24,74042	27,31799	26,86036	23,5302	24,26282	21,25795	27,78874	22,04887	24,99109
10/2/2019 10:20:00 AM	19	26,59172	28,78979	30,60117	32,59442	24,65745	29,54865	21,37413	34,13462	23,02056	32,53274	24,0174	27,84165	24,09338	32,36337	21,07904	30,10789	18,83724	25,60842	18,67436	22,12699	17,25237	18,07948	13,50741	17,63035	35,17911	32,90409	28,06345	33,38058	25,45266	27,456	27,20332	29,55474	27,85036	23,97485	26,43941	30,05485	24,55929	30,46605	26,5873	23,05924	22,53447	21,71295	15,7863	17,21119	16,53494	16,26313	15,33813	13,96939	28,74392	22,44965	27,48495	23,55376	24,76548	20,80025	19,79243	21,95223	25,86228	21,26658	20,72212	20,47731	23,39198	23,92276	19,65939	17,44219	20,88839	21,34802	15,80819	16,79425	13,53642	15,56635	14,31476	13,05848	21,26561	22,07898	24,82261	25,63923	22,67	19,26842	21,16048	17,69258	23,03728	19,78829	20,38475	20,16544	20,84839	19,43509	21,53224	17,91984	16,66812	17,05087	13,90335	16,09755	12,76048	15,28763	12,60486	12,64513	25,91485	23,97961	25,36417	24,66022	24,5823	21,90781	21,44563	19,27276	22,15635	18,73639	18,08073	22,99189	18,20727	24,01905	19,85846	18,95861	17,73908	18,38886	16,315	17,01847	15,35532	13,80692	14,60558	15,47242	21,45177	24,72136	18,57275	21,56485	18,63444	18,20285	22,37953	22,8507	20,1452	19,16073	17,70516	18,43073	17,00963	20,22926	18,36594	18,83296	18,70572	17,61114	16,63462	15,81344	14,1753	16,85069	14,19713	15,99753	18,13626	15,97888	20,03557	17,04286	17,21575	14,04364	23,25714	15,86884	16,85884	15,16661	15,45583	15,01396	18,9193	16,51387	18,66704	15,66776	17,38879	21,03835	20,04739	19,30489	14,47482	16,55511	12,95058	17,65314	0	1,49522	0,4067888	1,96176	25,12703	19,74532	27,6197	17,04997	31,44521	34,80908	32,75531	28,45436	27,68837	27,98872	24,26938	27,30852	28,32996	25,77276	23,84015	24,2421	20,78546	26,38815	22,6233	24,01194
10/2/2019 11:20:00 AM	20	0	0	0	0	0	0	0	0	0	0	0	0	0	0	0	0	0	0	0	0	0	0	0	0	0	0	0	0	0	0	0	0	0	0	0	0	23,77024	29,26883	25,9471	27,31647	21,66224	23,4614	21,60291	26,45039	17,584	17,89235	12,45206	19,44179	0	0	0	0	0	0	0	0	0	0	0	0	32,45096	24,7735	25,64372	24,2086	19,28368	21,34699	17,18184	20,99255	15,35699	16,12552	14,05124	14,42032	0	0	0	0	0	0	0	0	0	0	0	0	0	0	0	0	20,65512	19,23485	17,4732	20,10472	13,60577	16,68435	12,867	13,1011	0	0	0	0	0	0	0	0	0	0	0	0	0	0	0	0	0	0	0	0	0	0	0	0	0	0	0	0	0	0	0	0	0	0	0	0	0	0	0	0	0	0	0	0	0	0	0	0	0	0	0	0	0	0	0	0	0	0	0	0	0	0	0	0	0	0	0	0	0	0	0	0	0	0	0	0	0	0	0	0	0	0	0	0	0	0	0	0	0	0	0	0	0	0	0	0
10/2/2019 12:20:00 PM	21	0	0	0	0	0	0	0	0	0	0	0	0	0	0	0	0	0	0	0	0	0	0	0	0	0	0	0	0	0	0	0	0	0	0	0	0	0	0,05975077	0,1722756	1,520847	0	0	0,1891993	0	13,48945	32,66565	19,95124	0	0	0	0	0	0	0	0	0	0	0	0	0	0	0	0,6408875	0,3543601	0	0,06009616	0	0	13,28533	16,60754	18,26716	5,959604	0	0	0	0	0	0	0	0	0	0	0	0	0	0	0	0	0	0	0	0	0	0	0	3,457739	0	4,138345	0	0,06859251	0	0	0	0	0	0	0	0	0	0	0	0	0	0	0	0	0	0	0	0	0,1057554	1,097411	0	0	0	0	0	0	0	0	0	0	0	0	0	0	0	0	0	0	0	0	0	0	0	0	0,1027851	0	0	0,5499834	0	0	0	0,5854885	0,4943772	0,1445761	0	0	0	0	0	0	0	0	0	0	0	0	0	0	0	0	0	0	0,2318883	0	0	0,5191064	0,08669043	0,1486516	0,04862953	0	0,1115578	0	0	0	0	0	0	0	0	0
10/2/2019 2:20:00 PM	23	0	0	0	0	0	0	0	0	0	0	0	0	0	0	0	0	0	0	0	0	0	0	0	0	0	0	0	0	0	0	0	0	0	0	0	0	0	0	0	0	0	0	0	0	0	0	0	0	0	0	0	0	0	0	0	0	24,36781	31,58723	29,79436	31,96653	32,38464	35,82422	30,57078	29,26241	23,18102	27,61522	24,21992	24,73109	18,94756	20,63087	16,29828	25,80826	0	0	0	0	0	0	0	0	0	0	0	0	0	0	0	0	19,78697	24,75907	18,7366	25,85047	16,74956	17,85485	14,12494	20,20578	0	0	0	0	0	0	0	0	0	0	0	0	0	0	0	0	0	0	0	0	0	0	0	0	0	0	0	0	0	0	0	0	0	0	0	0	0	0	0	0	0	0	0	0	0	0	0	0	0	0	0	0	0	0	0	0	0	0	0	0	0	0	0	0	0	0	0	0	0	0	0	0	0	0	0	0	0	0	0	0	0	0	0	0	0	0	0	0	0	0	0	0	0	0	0	0
10/2/2019 3:20:00 PM	24	28,01178	31,32343	33,03665	36,59469	26,19978	30,43132	22,98886	36,28772	25,2493	32,80387	25,06113	30,27582	28,77494	30,25572	22,5201	28,22005	19,20362	25,16288	19,97375	22,284	17,91439	20,42054	13,52474	15,66299	30,42979	35,62286	31,61624	37,69915	26,78748	27,98823	28,79366	30,57347	28,639	25,72599	26,68815	29,95157	24,71133	33,19601	27,60237	24,23671	25,67757	20,31278	15,55102	18,83172	19,21336	15,85696	14,80984	13,54871	28,81134	22,0602	29,11023	24,74042	26,41909	20,91042	19,32492	22,11601	26,3505	22,7122	25,17946	21,54799	21,77083	25,7912	19,60924	17,62427	21,2368	22,81492	15,84169	18,57482	13,38037	14,82835	14,50431	12,66095	21,71157	21,15474	24,98729	25,52471	19,39911	18,96628	20,59716	18,51569	23,29956	20,59571	20,97625	20,42841	19,58071	20,5142	21,43837	17,08913	16,39568	16,05645	13,77694	14,03916	13,75718	14,11852	12,61909	12,26369	24,98888	23,62027	22,78004	22,59553	23,93754	21,26002	20,00145	18,18053	22,09929	16,61542	16,91886	20,43614	20,05305	20,75977	17,55637	17,15787	19,83436	15,92755	15,88175	16,83708	14,72598	13,62048	13,54464	14,00517	20,0009	22,94499	17,73168	20,84425	16,26665	19,58368	20,08877	21,35568	18,36422	18,13716	15,70672	17,31701	18,26454	19,53837	17,672	16,00879	18,83696	16,8158	15,98496	14,60115	14,62153	16,575	13,38977	16,24274	16,13914	14,34744	18,81265	15,94641	16,74549	12,96426	17,7716	15,50584	18,69896	13,77362	14,21302	14,13102	19,27166	15,0802	16,34947	14,96705	16,61976	17,03339	15,32169	14,87221	15,14381	16,8643	12,98699	18,02291	1,367153	1,274522	0,4645364	1,004573	24,62236	21,28074	31,55939	18,22475	33,59824	32,30576	34,56234	28,9966	27,61549	25,09484	23,83179	27,39487	27,11753	25,04835	25,35865	24,65124	19,90854	25,61071	21,85068	25,17732
10/2/2019 4:20:00 PM	25	29,03804	32,39701	34,1521	32,93718	25,8037	30,08019	22,9367	36,03642	24,7103	32,79033	26,96218	29,8559	27,66343	29,94729	22,47693	28,67761	19,1965	25,01395	19,64571	21,01791	17,97255	17,45054	13,75193	15,75155	31,40114	36,21291	31,51332	37,49068	28,43618	27,78121	29,3111	31,42173	28,11948	27,48888	27,62302	31,08788	24,93362	31,92861	27,12063	23,57544	22,66578	19,93203	14,86171	20,35699	18,60929	15,09249	14,37044	13,44123	29,36394	22,62089	29,21889	24,53104	25,14299	20,64075	19,76956	22,42105	25,93661	22,88642	20,8198	20,43656	21,79694	24,32382	19,32016	16,86361	19,05697	21,16704	15,41805	16,04297	12,72325	14,66498	16,23218	12,73465	20,48864	21,12573	24,14795	25,25689	20,39505	20,05146	20,58272	18,29154	23,39854	20,60614	21,22797	19,89832	19,82116	20,14789	21,13928	17,13507	16,10584	17,96889	13,68887	13,49269	12,40274	13,83897	12,69272	11,89006	24,97838	23,04529	21,52644	23,39433	22,7926	19,29315	22,57613	18,47197	20,2274	16,84855	16,17409	21,33385	16,60622	19,29211	17,03933	14,27746	16,46442	15,10161	16,33185	16,86616	13,83441	17,22349	14,00862	14,31421	17,29457	23,71615	18,10994	21,4374	16,25131	16,61714	18,35565	19,53616	18,26826	17,43618	16,20718	17,13114	15,68185	18,74751	16,88495	15,28902	16,56768	16,55435	14,92547	14,76687	14,81867	15,85012	14,32416	15,96175	15,90959	12,95169	18,1326	15,4836	15,37087	12,18501	17,52728	14,55404	16,23674	13,57531	15,9498	14,3091	16,898	15,90504	16,43809	14,9035	15,96914	17,70177	14,83477	14,73696	14,90433	15,37743	13,11789	16,78195	1,047262	0,5841761	0,4855355	0,9908958	25,56	20,93322	31,2004	18,71822	33,48965	35,05415	35,74886	29,7197	27,12541	24,73634	26,44445	23,87931	27,20857	25,11101	23,28622	24,77909	20,61616	25,53258	21,04477	24,66969
10/2/2019 5:20:00 PM	26	29,10877	31,95562	33,54644	33,25079	26,68864	30,79361	23,29479	36,13789	25,72474	32,48308	26,23529	30,11723	27,30777	30,1202	22,78639	29,91097	19,11493	24,90557	19,63314	21,5998	16,60333	16,09105	13,29196	15,59757	31,34104	35,77703	32,68215	38,53372	26,96287	27,95977	28,15968	31,74203	28,53303	25,86096	28,93277	29,76342	25,40168	33,03257	27,07469	25,81309	24,11797	19,7677	15,07391	15,9728	16,76848	17,27647	14,25999	14,10443	28,32941	22,5476	29,37755	24,17461	24,55245	21,51829	20,07433	22,48073	25,59889	22,87446	20,66638	20,21648	22,35094	24,64895	19,48414	16,95409	18,43301	21,38767	15,28825	16,42504	12,5402	14,52517	16,70176	12,76456	20,33253	21,67088	23,82805	26,46932	19,14601	19,26496	20,06348	18,51811	22,53225	19,8367	20,50198	20,98744	19,29397	20,43194	20,64655	16,93503	15,91644	14,99806	13,17446	13,88802	13,06663	13,99784	12,9999	11,96929	24,9151	23,12306	21,4584	23,95356	22,10654	21,02826	20,08006	17,71276	20,23658	16,38353	15,83506	19,57159	16,11323	19,61539	17,53772	15,78111	16,51573	14,82897	15,91782	15,89343	15,68786	12,45994	13,38341	13,84229	17,11428	23,20962	17,21403	20,65125	15,11819	16,89904	17,77962	20,23748	17,88993	17,27011	15,39311	17,26542	15,21579	16,75094	18,28512	15,24722	15,98523	17,40571	15,15984	14,14484	15,39332	17,61218	13,30812	16,38283	15,6681	13,00757	18,31302	15,41183	17,502	12,86921	16,82568	15,45134	16,66315	13,70503	14,40035	13,76043	16,56305	15,82505	16,62246	14,29763	16,63634	17,09176	16,0302	14,32022	14,31628	16,36992	15,1271	17,06413	1,155988	1,008234	0,6040699	1,014105	29,86903	20,9154	30,28079	18,07056	32,92248	32,88165	34,89286	29,25653	27,52148	24,77633	22,21182	23,89623	26,51933	25,35409	23,6171	24,18587	21,0322	26,02364	20,81607	24,24528
10/2/2019 6:20:00 PM	27	28,90404	33,39253	33,6343	33,56288	26,53129	29,5801	24,05304	37,22004	25,68386	32,96944	26,86802	30,4188	27,34879	31,8042	22,86452	29,50382	19,57822	24,99717	19,8403	21,55773	16,70887	15,9413	13,29251	15,52601	32,17314	35,46544	31,24309	38,49587	27,29546	28,51943	28,80927	31,99651	29,20086	27,35715	31,33228	30,48382	33,78046	33,29396	33,56356	24,39089	27,5887	19,40353	14,37078	15,47227	16,19522	15,17884	15,54003	13,53041	27,96813	21,77753	31,10535	25,60904	25,23079	20,68476	19,39634	22,42435	25,27188	25,00732	21,17657	19,77385	22,02821	24,83374	19,17378	16,81152	18,87724	20,55972	15,34835	15,94758	13,61592	14,19568	13,54063	12,16263	21,19605	21,59013	24,03127	25,46992	18,90024	19,30662	19,84278	18,98535	21,6523	20,03309	21,17899	20,04014	18,60128	20,58929	20,40983	17,02628	16,19218	15,44623	14,30137	13,82329	12,586	14,526	14,14622	11,91783	24,37203	22,28738	20,33578	23,65986	21,1819	19,63686	19,34606	17,87812	18,75629	15,90172	15,71874	23,23041	15,56953	18,67098	16,86084	14,62119	16,55138	15,62597	14,83815	16,22203	14,22974	13,80913	12,98892	14,67396	17,49924	23,14366	16,15184	20,41024	15,43269	15,7396	18,1029	21,17506	16,51497	18,31081	15,74989	16,44369	16,59331	16,39983	18,19711	17,06399	21,04616	16,67841	14,4686	14,5184	13,05689	17,27302	13,58843	15,57071	14,83498	12,96226	18,36711	16,23211	14,38626	11,7068	16,47947	14,59293	15,16143	12,8947	14,00827	14,54472	17,57916	16,2348	15,56007	14,23519	15,6833	16,88812	14,97368	14,48898	20,19176	15,79583	13,36414	16,76379	1,222301	9,380734	0,394217	1,00927	26,26623	21,34961	30,30061	18,51631	33,97256	32,85298	35,89964	29,59322	26,72393	24,61884	21,82782	23,68418	25,5982	24,5622	22,94541	23,92345	19,89569	24,65338	20,95457	24,00033
10/2/2019 7:20:00 PM	28	 	 	 	 	 	 	 	 	 	 	 	 	 	 	 	 	 	 	 	 	 	 	 	 	 	 	 	 	 	 	 	 	 	0	0	0	 	 	 	 	 	 	 	 	 	 	 	 	 	 	 	 	 	 	 	 	0	0	0	0	 	 	 	 	 	 	 	 	 	 	 	 	 	 	 	 	 	 	 	 	0	0,04697171	0	0	1,758192	0,8442474	0	0	 	 	 	 	 	 	 	 	 	 	 	 	 	 	 	 	0,2732648	0,4436754	2,23164	0,3182333	0,07888484	0	0,2238064	1,0407	0,1166694	0	0,05954355	0,8225575	0	0	0,3292855	0	 	 	 	 	 	 	 	 	 	 	 	 	0	0	0	0	0,1137682	0,670383	0	0,6401967	0,1154951	0	0	9,952683	 	 	 	 	 	 	 	 	 	 	 	 	 	 	 	 	 	 	 	 	 	 	 	 	 	 	 	 	 	 	 	 	 	 	 	 	 	 	 	 	 	 	 	 	 	 	 	 
10/2/2019 8:20:00 PM	29	29,36491	32,69528	35,29233	35,96922	26,77456	30,62618	24,23291	39,22055	25,21338	34,27456	27,48847	30,713	29,0634	31,54322	23,2702	29,33563	19,14657	26,97191	19,79243	21,45606	15,43228	18,07713	16,80302	16,03365	31,72697	36,55151	33,10394	39,46978	27,48453	29,0766	29,10132	31,27507	29,52752	26,80268	28,45291	31,88522	25,6469	32,22563	27,52992	25,11031	21,83342	18,86749	14,09801	15,52153	15,09346	14,47613	13,72444	12,8907	27,61729	23,38763	28,88159	24,33425	25,18672	20,64164	21,74928	22,12741	27,7819	23,09039	25,40071	24,17855	23,18786	24,26911	18,38894	16,5252	18,93733	24,6375	15,77586	16,79418	13,14337	13,56273	13,65695	11,79135	20,89502	20,77614	23,85625	25,10782	18,60659	18,50948	19,0071	17,29498	21,97247	19,72743	19,28803	20,7331	19,90606	20,10845	20,46005	17,66475	16,20061	15,16095	13,18537	13,49442	12,40316	13,55465	12,06613	10,98565	23,76347	22,86293	19,66395	23,00246	20,38462	22,16823	18,56605	18,08266	18,32546	16,46448	15,17449	18,87613	15,39049	18,85341	18,00557	15,05933	16,80185	14,37977	16,26112	19,35711	14,55163	12,37055	13,51852	13,48682	16,55545	27,15242	15,65043	20,13193	15,25946	15,65968	18,0457	20,3355	16,81843	16,77477	18,48744	15,97307	14,60737	15,59371	14,98501	15,38275	15,49611	15,59461	16,28115	14,17261	13,34742	15,80315	13,60155	15,47635	14,78089	13,7594	17,09735	15,51793	13,82819	12,45517	17,69887	14,03915	15,24902	13,70033	13,97083	14,43565	16,28412	14,50327	15,21883	14,0607	15,46896	18,07665	13,96489	14,91358	14,17447	15,23071	12,60141	16,57943	0,9958003	3,648804	0,5754035	0,9888235	27,39494	21,52983	31,53895	18,11167	33,75151	33,50036	36,06875	30,44258	26,88232	23,59879	21,44017	22,99769	27,91252	24,32009	23,2568	23,50437	19,71693	24,59135	20,63398	23,28381
10/2/2019 9:20:00 PM	30	29,25101	33,58325	35,0581	36,02765	27,81036	30,88631	29,96195	38,75229	24,97071	35,47732	27,13093	30,61071	28,34004	31,66059	23,02139	30,04476	19,008	25,95588	19,34648	21,74742	16,28792	15,28135	13,89292	15,13656	32,11573	37,53405	33,13143	39,50293	26,94283	28,69121	30,09581	30,17235	30,07343	29,46328	29,33286	31,28522	27,31425	32,20926	26,51153	24,32292	21,9907	19,62402	14,70981	15,24908	14,64916	14,72183	13,56778	12,71358	28,37174	21,3541	31,26527	23,57787	24,38612	20,38358	20,60773	22,4026	27,32323	22,79606	19,65165	21,83963	24,1161	25,50944	18,85913	16,54378	18,37961	20,43739	16,32288	16,89441	14,12197	14,86447	13,44372	12,42492	20,67584	21,78333	24,60178	25,40755	19,15844	17,93297	19,63417	17,33325	21,48963	20,09221	20,3603	20,13484	18,51998	20,92651	19,77377	16,90595	15,32549	15,24253	14,05014	13,52557	11,84101	13,57344	13,28664	11,20089	23,20485	21,85324	19,7447	21,95368	20,49217	18,7473	18,12238	17,0767	18,60321	14,49457	14,88734	19,1943	14,38675	19,91276	16,5205	14,81011	15,82629	14,73171	15,27962	16,07068	14,0779	12,78846	12,29416	15,19928	15,71756	21,51063	14,96311	19,69047	15,31734	15,78263	17,72595	18,56564	18,21867	16,68739	15,9078	15,9929	14,23015	15,216	18,44558	15,64862	16,7477	15,78823	14,98936	13,66393	12,24055	16,21339	12,69721	15,42883	14,71119	13,2253	17,33325	14,22345	13,60349	11,79114	16,1593	15,1769	14,48387	13,13881	13,7058	14,63397	18,84995	14,48718	15,53403	13,83068	15,17587	16,58157	14,23871	13,87793	13,87365	15,40188	12,96854	16,31058	1,279634	12,00155	0,5816203	0,9681007	28,47867	22,1502	30,52146	18,27228	34,23656	34,21122	37,1826	31,75101	26,72393	24,49368	22,54338	23,34673	26,20192	24,11258	23,89851	22,73354	21,30097	24,58313	21,31963	23,69025
10/2/2019 10:20:00 PM	31	29,77405	33,73922	34,53271	34,60329	27,58096	31,02674	24,37293	37,92634	25,78346	33,58049	26,15308	30,95208	28,07983	32,99258	22,90202	30,1063	19,88699	25,62037	19,58893	21,69374	15,98143	15,02307	12,92205	15,41549	32,42789	38,11734	32,71055	40,35913	27,75082	28,34577	28,78247	32,20443	30,75175	25,71149	29,83257	31,78182	26,93544	31,82298	27,85795	24,34923	23,72389	18,47901	14,67341	15,99394	15,06534	14,24155	13,84671	12,67856	30,407	21,68089	30,14817	24,47171	24,47039	20,43822	20,40499	20,76177	25,47586	23,00128	26,7986	20,19424	21,60098	24,58271	18,81182	17,20905	19,10719	20,35111	15,46225	16,04602	12,49586	14,07086	13,43308	11,81117	21,07275	21,50158	23,59865	25,31313	19,44097	17,97331	18,79628	17,27295	25,23078	20,0871	19,78345	19,92623	20,37011	19,60226	20,30814	17,14039	14,95676	14,94964	13,14075	13,43612	12,65846	13,32622	13,27697	10,88203	22,83315	21,2759	18,49719	22,04154	20,98295	23,55721	17,74936	17,68748	19,51004	15,83886	15,29212	19,14008	14,42909	17,88282	17,00106	13,48958	15,14174	14,73952	14,97631	15,09008	14,20162	12,83247	12,68271	13,52364	16,24841	19,98087	13,86232	20,26332	15,70941	17,68105	15,81178	18,60819	15,87091	16,09389	13,43046	15,03834	20,43311	15,94724	14,9759	16,13264	15,98979	16,60761	14,19444	13,8829	16,06418	16,3275	12,13293	15,01146	14,00406	13,22267	15,94462	14,49091	13,57254	12,69749	17,98415	14,07929	16,3264	12,56963	14,8756	13,54146	15,7568	14,24154	15,21711	13,47895	15,82166	17,26825	16,54357	13,64349	14,07542	16,19308	13,4996	16,46075	1,126354	9,901706	0,4872624	0,9839883	28,29935	23,10877	31,72835	18,73916	35,67362	34,76998	35,10382	31,58888	26,39016	23,13737	21,6474	23,94486	25,44575	23,1661	23,06697	23,12348	19,1858	24,60558	20,579	22,09259
10/2/2019 11:20:00 PM	32	30,0353	34,20093	34,91013	34,50356	28,23263	30,79575	24,85556	39,6082	25,70782	33,64279	26,43222	30,91581	27,35785	31,39092	22,9032	30,88037	19,60862	25,98289	19,16128	22,09549	15,44713	14,85093	12,8898	15,37212	38,72002	38,40669	33,24105	40,168	28,15008	29,30123	28,9613	31,31742	30,68958	30,47814	29,81156	32,25278	25,93011	33,48323	27,91673	24,37791	21,61645	18,57337	14,27318	16,07924	14,79795	14,2803	13,61806	12,92896	28,07768	21,74742	31,3608	24,34833	25,8397	21,64788	20,69946	21,36715	27,47203	25,24785	20,49901	19,90384	21,47353	23,64238	18,96967	17,24228	19,18463	19,44041	15,81268	17,36102	13,14724	15,11266	16,93295	11,87141	20,86808	22,69694	23,04978	25,59614	18,78709	17,90838	19,66498	17,58172	20,84266	19,79892	19,18994	19,11824	19,71894	19,74711	19,97527	17,34583	14,9274	15,68834	12,75462	13,40282	13,87917	13,68279	13,09515	11,2833	21,90298	20,81109	18,60881	21,79771	19,56882	18,82944	17,74681	19,36388	17,70716	14,6627	15,92631	19,50507	18,13211	17,34355	15,96292	14,76162	15,67197	14,24203	14,62699	14,5633	13,79932	12,99507	12,75082	13,93865	15,68503	20,71418	14,01339	19,32575	15,18885	17,38237	16,5712	18,02539	15,1825	17,51658	13,24651	15,26449	13,86605	15,23396	14,65559	15,0391	16,22935	15,5821	16,74708	13,84062	12,76429	17,33822	13,06919	14,90613	14,01864	12,8096	18,18571	14,58271	13,2532	11,87894	16,02592	14,28437	14,55122	12,44667	13,84007	13,72824	14,40518	15,51662	16,00415	13,11395	15,1816	17,32773	15,212	14,26862	17,76802	15,29115	13,09847	16,55	1,095477	2,685815	0,2753371	0,981985	26,92936	22,59083	32,52756	20,516	36,43637	34,22842	37,57861	31,87542	25,86462	23,14738	22,8795	23,12107	24,97582	23,70621	21,7736	23,76209	19,32941	24,51516	21,29014	22,51369
10/3/2019 12:20:00 AM	33	30,29543	34,20846	35,1778	34,78193	28,29223	33,64874	24,85287	38,9613	28,27026	34,47758	27,06634	32,11104	27,22004	34,99116	22,90638	30,22581	19,27546	26,92294	19,83885	21,91161	15,85447	15,55544	12,55188	15,05346	33,36698	38,07119	35,2799	40,47013	28,38135	30,12717	29,69524	31,47298	31,13258	27,44011	29,68957	32,88552	25,71087	33,68721	27,87176	25,77054	22,89974	19,42155	14,67092	16,54716	14,35442	14,19775	14,79263	12,38658	28,0535	21,24551	29,92063	23,87082	24,18193	20,07246	20,64745	21,54834	26,46807	22,584	20,07716	20,51234	23,30025	23,1757	18,96904	17,89505	18,68686	19,63231	15,73787	16,9353	13,1938	13,49774	14,40312	12,71655	21,07303	21,11523	23,32401	25,87243	19,15237	18,43004	19,64294	16,83148	21,11827	20,01271	19,70477	20,43801	18,84706	20,44222	23,99494	16,90864	15,59101	14,76383	14,23015	13,25956	12,16691	13,34072	11,76448	10,95857	22,51534	20,89812	18,4116	20,42517	19,37521	18,37388	17,71448	18,24105	17,38202	14,65994	15,5256	18,24761	14,97085	18,24996	16,3465	13,06449	16,49819	15,62176	14,77143	14,78248	14,26565	12,91535	13,10939	14,10312	15,6404	21,87217	13,69488	18,7011	13,53497	14,11141	15,3335	17,72138	15,48443	16,13596	13,26992	15,1425	13,53186	15,44561	18,71629	14,62118	16,7649	15,34207	14,87442	16,68974	14,57387	15,22857	13,8733	15,40333	14,01263	13,33292	15,67881	13,76796	12,9224	11,94525	15,89543	13,27593	14,20929	12,68865	12,43852	13,87199	15,4349	16,05617	14,8948	13,84367	15,9451	17,2514	14,74089	13,3562	14,1197	15,45666	13,55023	16,35299	1,186381	5,494377	0,2258787	0,9950404	29,32152	23,34639	31,77373	18,8677	38,25597	35,80521	35,13436	32,47865	25,12247	23,54844	21,82354	22,34133	24,40899	23,11712	21,7441	22,63829	19,56869	24,06022	19,88506	22,88572
10/3/2019 1:20:00 AM	34	32,01412	34,82648	34,79395	34,77461	28,85085	32,26563	26,06764	39,24169	26,07731	34,84686	27,1283	32,08147	27,88351	33,53352	23,13896	29,78856	19,28278	26,07648	19,89176	22,06862	15,15735	13,82046	12,35342	14,88029	34,53235	38,20528	35,78118	41,43333	28,24139	29,76749	29,6207	32,40095	31,35147	27,83681	30,11675	32,62737	28,06691	34,65282	28,55182	24,46528	21,0552	19,07639	14,82323	14,78013	14,47129	14,47261	13,71837	12,61895	31,19723	21,84419	30,1812	23,88566	24,19672	21,21229	20,10389	21,36418	28,83061	24,99419	21,4584	19,91759	21,56423	22,74101	19,10332	18,07865	18,77287	19,66436	15,66361	16,09175	13,35682	13,47667	13,19345	11,50883	20,22146	20,07205	22,56169	25,41163	20,7492	19,07577	18,51038	17,37317	22,27827	19,57594	19,57947	18,9133	18,3982	19,54313	20,01713	17,04265	15,26229	14,98943	12,31018	17,24449	11,50986	13,7701	11,64933	10,94386	22,34576	20,30103	17,07801	19,63722	19,44345	21,13741	16,83618	16,21201	16,99802	14,44421	14,14201	21,98214	15,44589	17,31909	16,0626	13,59651	16,4908	14,14532	14,24866	14,81059	15,60303	12,85264	15,97667	13,27863	14,91103	19,22497	14,32057	19,64606	13,30218	14,3875	15,40727	17,57923	15,32155	15,29723	12,90989	14,61601	14,0089	15,32334	14,11168	19,54437	16,19198	15,20771	14,49284	13,52212	12,78003	16,00671	15,35249	15,46157	13,41325	13,15187	16,02702	14,11901	13,42652	10,99117	16,18292	13,21853	13,93097	12,16733	13,57738	13,10884	15,36632	13,63741	17,33387	13,13039	14,92678	15,72854	15,713	15,16164	13,80748	14,86861	12,54911	16,92225	0,8713943	2,852978	0,374323	0,9931753	29,98605	23,67768	32,80912	19,20403	36,86575	35,34131	36,14127	32,98767	25,26671	22,90168	21,25173	26,86408	24,93631	23,09509	21,75191	22,19745	18,97802	22,69183	20,75072	22,91743
10/3/2019 2:20:00 AM	35	32,01316	36,28661	35,66154	36,14004	28,11319	37,05819	25,62024	38,35834	26,09886	34,87131	26,7776	31,68069	28,66808	34,15133	23,43356	30,3623	19,7393	25,86656	19,83028	22,7113	15,31388	14,05186	12,35066	15,28522	34,484	39,38412	34,90668	41,77871	28,69978	31,38414	30,25558	32,75013	30,85261	30,51455	30,11232	33,38798	26,66977	33,30826	28,61896	24,99109	20,85032	18,80588	14,07784	15,09954	14,73599	13,93934	13,35917	12,58434	28,20886	22,4647	31,43106	23,76022	24,17095	19,76956	20,45355	21,77	25,38607	21,93095	21,59344	19,40415	21,09624	23,19698	19,07148	19,01373	18,46851	19,92477	15,6152	16,02571	13,016	13,43025	14,0471	11,45992	19,9234	20,48491	22,99742	25,41626	18,98507	17,64001	18,91585	17,17057	21,68628	20,03744	18,98452	18,79752	18,70613	20,31574	20,31491	16,70652	15,12316	15,74747	12,17741	12,60147	11,93551	12,94071	12,33339	10,95974	21,89075	21,8033	17,63332	20,67529	19,03238	18,11485	16,86388	17,70654	16,81573	14,83815	15,10286	17,57702	17,3555	17,91169	17,94119	14,19796	15,63073	14,49492	14,62285	14,19091	14,43061	13,56881	11,79163	17,91155	15,6918	19,64862	13,17771	18,83013	13,40635	14,07058	14,96802	17,23122	14,82261	15,92403	12,87011	14,70221	13,0314	14,97382	14,02575	15,74229	15,75459	15,30531	14,19022	14,01926	13,07423	17,328	12,502	15,00104	12,86721	12,40979	15,66016	13,91792	14,41851	11,42317	17,13466	15,05498	13,59237	12,07415	13,84533	13,28754	15,03723	14,17289	15,14195	13,17612	15,28411	16,31853	14,14712	13,6727	13,58021	14,82744	12,23917	17,911	0,8640723	1,177125	0,1850547	0,9956621	27,30769	23,39951	34,21033	19,41333	39,9551	36,05997	35,81144	32,7687	27,28482	27,30949	20,79493	22,87226	24,42086	22,78376	21,71157	22,38071	20,75314	22,44999	21,02012	22,04106
10/3/2019 3:20:00 AM	36	32,57523	35,31167	35,32907	34,87815	29,41963	32,82224	29,78476	37,94258	26,25504	34,67459	26,50503	32,19234	28,50249	32,92579	23,82903	30,13408	19,71769	25,93053	20,38109	22,50877	15,40216	14,66623	12,15711	15,44872	35,79431	39,06554	34,53042	41,39464	30,0353	30,37349	30,19051	33,80402	30,90006	30,03371	30,36342	33,80154	26,81014	33,62933	32,54925	24,77088	21,40922	18,9057	14,44677	15,22436	15,40326	15,32984	13,48033	12,53841	28,7444	22,89823	30,35098	24,05892	25,23099	19,98494	20,37992	21,23066	25,45156	22,16353	28,26634	19,49091	20,90642	23,55942	19,46618	18,80657	21,45764	20,5359	15,58777	15,8506	13,29451	13,66089	14,07452	11,95188	20,31492	20,58196	23,23289	24,33286	18,81217	18,40337	18,64293	17,99258	20,72896	19,16936	20,19555	19,62809	18,29576	19,76445	19,94647	16,44417	14,97513	14,67652	12,52403	14,09303	12,03636	13,16444	13,83994	11,55677	23,27717	19,25343	16,75232	20,13829	19,74808	17,59705	16,70266	19,02706	16,63896	13,57413	14,14463	17,25126	14,80997	17,47466	15,06791	13,5425	14,93894	14,00531	14,88547	15,36058	14,45527	12,51112	14,74497	13,25521	15,02397	18,76699	13,20458	17,10585	13,11408	13,29279	14,8242	16,38518	15,12447	15,24736	13,89492	15,52533	15,6451	14,69013	16,95305	14,65835	15,39567	15,09539	15,94496	13,85286	12,74646	16,03303	12,92102	14,90972	11,73657	11,70411	15,49473	13,72755	13,06822	11,75225	15,58328	14,74131	14,2517	12,09245	12,84331	12,80753	14,11127	15,79417	15,93653	13,28367	14,7056	16,28364	14,29618	13,36863	14,14898	14,62512	13,77791	16,26395	0,890183	1,782438	0,1169457	0,9734195	27,94817	23,65067	34,23028	20,24647	37,64687	38,35233	35,17055	33,73501	23,88152	23,14351	21,36736	22,79302	24,04247	22,48612	22,01751	21,98055	18,6935	23,01358	20,172	22,40992
10/3/2019 4:20:00 AM	37	33,01517	35,71597	36,73982	34,79463	28,10677	33,11318	26,63717	40,41702	26,60602	35,29813	27,35197	32,34949	29,86261	32,06578	24,03162	30,48394	20,13546	25,97977	20,21856	23,74586	15,2877	14,457	12,15593	15,39629	35,49079	39,45707	34,74414	43,3075	29,50617	29,95869	30,17006	34,69558	31,36156	32,05833	30,45494	33,99177	27,42692	33,55058	29,80956	27,2791	21,76386	18,88677	14,24956	15,17863	14,7228	14,07957	13,90902	13,04929	28,90742	23,60066	32,37581	24,17316	24,04351	20,60448	20,32991	22,25292	25,93349	21,9896	24,52579	19,23623	20,74022	24,53333	19,09849	19,30434	18,79345	21,49143	15,63875	15,53431	13,58249	13,81783	13,56246	11,75592	22,76028	20,57755	22,72726	24,0712	22,55001	17,41601	18,40862	17,92198	21,04829	21,68394	19,01304	19,20135	18,47715	19,25778	20,63785	16,49294	17,61211	14,9627	12,38844	12,79523	14,62105	13,35896	11,98843	10,8198	21,13098	19,36464	18,62076	20,16219	18,31717	18,09308	16,53618	19,02202	17,03823	14,10304	13,69108	17,61142	17,73693	17,54766	15,17621	12,61736	14,94695	14,28106	14,24652	14,56441	14,40498	13,07126	12,08893	16,26071	18,95654	18,68148	13,57392	16,87403	15,36106	16,49674	16,16559	16,68145	15,64144	15,53099	12,44654	15,45383	13,62428	14,69026	16,37005	14,21336	15,22008	15,60725	13,7243	13,96393	12,71075	15,5573	12,55802	15,47559	12,41511	12,20484	14,78607	13,45228	12,28497	11,66625	15,01713	13,5637	13,55969	11,76973	13,16044	13,23594	16,28405	13,69744	14,78518	13,03969	14,73793	16,24095	13,74144	13,88318	13,46686	14,62706	12,20325	17,03685	0,8722233	9,304059	0,06320458	0,9692059	28,70248	24,00137	33,69177	19,7029	37,23495	36,97537	38,54223	32,8507	25,37108	22,37021	20,25599	21,25387	23,76858	21,43982	21,93945	21,68304	21,38726	22,98719	19,44726	22,34133
10/3/2019 5:20:00 AM	38	32,97925	36,88812	36,40003	34,98833	28,15332	33,15249	26,14045	41,12145	27,06676	35,2991	27,09356	33,48275	31,76138	33,51695	24,53464	30,97466	20,0811	25,91312	19,94516	22,90493	15,03972	14,99814	12,38941	15,2524	36,23736	40,83762	36,07109	41,93911	29,40996	30,91926	29,41935	34,60378	32,0823	28,34667	30,47013	35,10701	29,08426	33,68624	29,86876	25,47123	21,57583	18,96434	14,41928	15,23569	14,77979	13,90763	13,34093	12,38962	28,73004	23,95619	29,21937	26,12946	24,46549	20,07356	19,9607	22,46774	29,07217	22,08866	20,9252	18,89402	21,24751	23,46679	20,7626	17,08789	19,20998	19,67085	15,64683	15,53403	13,20181	13,43626	13,54857	12,00666	20,53934	21,88578	23,33492	24,15133	21,17153	17,35336	19,24141	16,26803	21,78231	19,23249	19,21122	20,66984	18,02975	19,59611	20,1291	17,56369	14,8126	15,734	11,76261	12,62385	12,20712	12,92157	12,06309	10,32956	23,3638	21,83901	17,04196	19,55888	17,83633	22,39632	16,49612	18,4768	15,74457	13,75256	13,0533	19,64591	14,81695	17,17679	15,92306	14,32465	14,77219	14,46093	13,95343	13,83165	14,48821	12,7953	12,58089	13,10863	18,31765	18,69902	12,87474	16,40487	12,3635	15,92845	14,2575	16,10978	14,8528	15,35719	12,98202	14,34032	13,32525	16,55408	13,66884	14,20169	20,75549	15,18201	14,48373	13,80567	14,22545	15,77786	13,8476	14,27249	11,90961	12,14384	15,89758	13,48945	12,85809	11,58972	16,74673	13,39668	14,04205	12,17811	12,9883	12,81885	14,08771	13,39861	17,36233	12,93863	14,43765	15,63177	14,34999	13,37195	15,4367	14,53097	12,38395	15,97736	1,104319	1,302152	0,140846	0,9351515	28,11534	24,57497	34,31255	20,46923	37,55153	37,44143	37,62386	33,79262	25,7666	22,6854	20,45535	22,25506	24,29411	22,04272	21,24054	21,36383	18,49048	21,74983	19,09911	24,86903
10/3/2019 6:20:00 AM	39	33,99426	36,17844	36,05997	35,67867	27,97186	33,6622	29,57284	40,20564	27,09072	35,59219	28,41236	33,40469	29,12964	33,09951	24,2557	31,74749	20,03012	26,75073	19,75927	23,08335	14,80645	15,02742	12,16553	14,89114	36,41799	43,16465	36,07143	41,8683	30,39463	30,61311	30,78664	35,74381	32,70427	28,88718	30,17552	35,07391	27,41068	34,28112	29,33846	25,79776	22,40841	18,84857	13,67167	15,50474	14,79913	13,53476	13,15111	12,33532	29,4677	23,31793	32,48508	23,72748	25,55364	19,90502	20,28639	21,06613	27,24904	22,56631	22,62351	18,87641	21,67371	23,96297	19,61822	17,78777	19,21453	19,7143	15,40458	15,59778	12,38637	13,51576	13,36835	11,52775	24,74704	20,46046	22,65563	25,17939	21,53445	17,32061	19,19368	16,54724	22,77493	19,69413	20,08869	19,15354	18,03424	20,38655	21,71958	16,48935	15,0402	15,283	13,70303	12,87453	12,36281	13,49566	11,92612	10,78657	21,30603	20,06694	16,65099	20,21034	17,57619	16,78686	16,32585	16,43761	17,49482	14,17316	13,6334	16,88785	13,53428	18,59215	18,91972	14,17206	14,50984	14,0806	14,48421	16,26962	14,53187	12,94609	11,58226	13,60591	14,25288	18,12058	12,63698	16,42739	11,97965	13,95101	15,94441	17,15856	15,43283	15,65318	12,59035	14,16832	13,0303	14,86586	13,94735	13,90404	15,66071	16,94656	13,84532	13,02761	12,69493	16,19398	12,9635	14,41672	11,28012	11,78955	15,45777	13,58947	12,86092	11,69209	14,94281	15,04559	13,35972	11,92916	13,40621	12,81326	13,97125	13,23421	14,7076	12,80442	15,78077	16,09575	13,70683	12,7285	13,62877	13,67699	12,96564	17,00183	0,7889175	0,6852343	0,1170148	0,9713472	29,18822	24,52131	33,55017	19,67113	38,60998	37,71994	37,30804	35,04988	25,27244	21,81256	20,67984	22,00673	23,07091	22,46885	21,30685	21,92957	18,96669	23,56136	19,02181	22,58296
10/3/2019 7:20:00 AM	40	34,58458	36,29518	36,84053	36,20849	27,07974	33,79048	27,00625	41,74826	26,722	35,54466	27,20152	34,134	29,07584	32,59498	24,79484	31,65873	20,23817	26,66798	20,47317	22,84801	14,84547	15,06887	13,17542	15,07578	35,76785	40,88963	35,77359	43,70842	30,85654	31,61818	31,53011	33,86093	32,79668	28,91115	30,19749	35,55787	27,66461	34,71555	30,68517	26,87113	21,31666	18,17419	13,9477	15,25427	14,52635	13,86577	14,6692	14,34178	30,08427	23,57573	29,01007	25,61498	24,1608	19,33991	20,26919	21,8348	26,07841	23,68576	21,35562	18,77293	21,11758	24,31539	19,1885	17,39065	18,75574	20,69912	15,31616	16,01272	12,38064	13,622	13,31061	11,34975	20,12558	21,67226	26,54047	23,66938	17,85195	17,23371	18,23179	15,95657	22,85919	19,21495	19,31131	18,78184	19,21979	20,61775	19,52634	16,19281	14,99247	15,99649	12,2391	12,6939	11,95865	14,39842	12,391	10,59212	20,73966	21,36418	16,40438	20,45652	17,49192	16,84764	16,69768	15,25026	15,65104	14,09566	13,1031	19,93065	15,96064	21,504	14,99164	12,45586	16,61085	14,17136	14,10312	14,25647	14,96906	12,65259	12,1234	13,0497	13,72831	18,15167	12,56237	16,16876	11,85435	14,13904	15,94399	16,38401	15,61001	15,05008	12,30769	14,26096	13,20858	14,57857	13,85528	13,40075	14,79077	15,73981	13,2179	12,95915	13,56957	20,90931	12,98512	14,41817	11,77719	11,98815	13,76388	13,56868	12,89001	11,30153	16,21678	12,61059	13,61378	12,2956	12,84987	13,5561	17,09073	13,1822	15,2207	12,6901	14,54368	15,3355	13,26633	13,12797	15,82304	13,93084	13,84816	15,927	0,8966761	1,320458	0,1154951	0,9798437	29,65199	24,50251	35,38351	21,41509	38,81002	38,2923	38,84118	34,4494	27,13452	21,74797	19,68909	21,65099	23,0743	21,17851	21,50593	21,11551	18,31407	21,95119	18,53752	22,3528
10/3/2019 8:20:00 AM	41	33,93112	37,13908	38,39074	36,204	27,33291	33,65897	26,54019	41,47926	27,11165	36,47174	28,3017	33,83317	29,49885	36,69838	24,91372	32,34741	20,22035	28,40897	20,46046	23,04494	15,88342	14,41838	12,24525	14,99634	36,27134	41,12532	36,21449	44,1302	30,19528	30,66776	31,45419	37,27149	32,42878	28,9394	30,49107	36,50296	28,07167	34,34205	30,77227	26,28986	22,17327	19,88029	14,33839	15,28577	13,96317	14,23291	12,95763	12,19662	28,54457	22,49081	29,30136	25,84895	25,49258	19,98349	20,15598	21,87804	26,88557	22,51838	20,82207	19,67624	20,83748	23,41913	19,32996	17,62054	20,23092	23,04273	15,30842	15,7532	12,74266	13,03983	13,63527	11,73339	20,64765	20,18167	22,33781	23,24954	17,87274	17,22342	18,42293	16,72089	21,75916	20,29371	19,71534	20,2638	18,07796	20,05499	19,25667	15,92962	14,76445	15,32058	12,21057	12,75012	12,04541	13,51113	13,19125	10,63944	20,22774	18,79069	16,05044	18,76299	17,30673	16,24357	16,32432	16,07987	14,97009	13,49207	12,92054	25,09208	16,68193	16,54288	14,32319	13,12562	14,74276	14,36028	14,19644	14,14221	14,02616	12,22915	11,98725	13,98023	15,53472	17,09342	12,32026	15,07087	12,38955	14,5175	14,04219	15,94911	14,43309	14,93396	12,16187	16,04243	13,53082	13,74171	13,51839	13,77335	15,48941	15,7653	13,21224	13,14614	12,28642	17,68603	12,90133	14,74483	11,44334	12,02151	13,44206	12,75544	12,7571	12,13936	16,92017	12,38713	13,65322	11,7823	12,41725	12,69334	16,05313	16,07842	14,0413	12,75689	14,95296	15,27547	14,15119	12,85049	13,22364	15,08048	11,87507	16,11468	0,8355438	5,150863	0,1684765	1,00029	29,72287	24,11472	34,33867	20,24467	39,03763	39,05331	38,74488	36,0074	24,82973	22,46823	20,74644	22,82065	22,95037	21,6579	21,47789	20,51759	17,79144	22,12968	19,77336	22,27578
10/3/2019 9:20:00 AM	42	34,03052	37,66413	37,29954	35,72102	28,01773	35,52119	26,397	43,14255	27,37186	35,54473	29,04392	34,35415	29,45174	32,67967	24,73778	33,41519	19,89341	29,13511	20,47496	22,85174	16,034	14,27823	11,89538	14,89604	38,39868	41,15792	36,13644	44,42273	30,83195	31,57909	31,4383	34,68895	32,80759	29,36015	30,54329	36,7832	29,85481	35,43567	31,48672	27,20401	22,56714	18,73439	14,61794	16,63869	14,98764	14,03231	13,2483	12,21389	28,87268	23,33548	29,94342	24,01049	23,46451	19,97742	20,23209	22,35086	25,94524	22,05288	19,96125	19,31739	21,22845	24,38212	19,74925	17,60106	18,93423	21,185	16,7977	15,77158	12,65121	13,25162	12,91169	11,43471	21,0407	20,70243	22,60714	24,22448	20,87582	16,92481	19,00703	17,11048	20,83078	18,46555	19,05615	19,34737	18,21763	20,53589	19,43378	16,09859	16,208	15,12841	12,52639	12,6253	12,09591	13,96517	12,10343	10,63826	20,42026	20,04918	16,71475	17,89774	20,0306	17,04327	15,68848	16,41399	15,28225	13,36041	14,05089	16,93689	15,76751	16,52506	14,36823	13,30591	14,87573	13,00405	14,03743	14,38502	14,42066	11,98469	12,64347	13,25486	13,78329	18,33671	12,42346	14,79402	12,1453	14,4898	14,15196	15,78374	16,08815	14,76114	12,23502	14,82352	13,18675	14,21682	13,84166	13,80388	16,37213	18,37505	13,67056	13,90204	12,81768	15,79541	12,56576	14,69586	13,68631	11,18942	13,69135	12,34672	13,29576	11,15164	14,75291	12,30444	13,26032	12,55719	13,56591	12,83523	14,14601	14,78393	14,61262	12,71946	14,40657	15,1405	13,11022	12,68816	14,54997	14,10837	12,10213	16,04104	0,5352011	1,947392	0,05981985	0,9667192	30,64752	24,61055	34,58795	20,64877	39,57166	39,03791	38,4346	34,79472	26,87997	22,39259	20,2734	23,622	22,85912	21,35223	21,52941	20,77683	18,09751	22,0488	18,67395	21,98566
10/3/2019 10:20:00 AM	43	34,36554	37,12899	36,97412	42,24849	29,37651	33,72803	29,06105	41,79784	28,02021	36,45564	29,14042	34,21689	30,7387	34,44553	24,98087	32,77983	19,77792	28,10905	21,11378	23,07782	14,50037	13,66628	11,96155	15,42344	36,83715	41,08256	36,98751	44,80638	31,97993	31,74341	32,39072	35,21054	33,29927	33,86274	30,70685	35,91347	28,75636	36,00492	32,30921	27,72256	21,18749	19,23098	14,30157	21,11226	14,60419	13,72576	12,65445	12,09349	28,84511	27,57778	29,60758	24,88347	25,25461	19,96643	20,57451	23,50809	26,88122	23,64825	21,25352	18,59327	21,8502	23,76153	22,01509	17,83122	18,29811	19,1324	14,9589	16,43209	13,18807	14,71292	13,08542	11,32364	21,0932	20,51413	22,70274	24,61186	17,4196	18,19442	18,11305	15,62093	20,08103	18,17798	19,19416	18,91295	18,05454	19,93341	18,93947	15,96002	15,36893	13,97022	11,59351	12,41773	11,4736	12,42409	11,58239	10,7704	21,10155	18,67733	15,4338	17,22156	16,39126	17,4703	15,5745	18,33644	16,8587	13,07803	12,88862	16,43022	13,92207	16,12442	13,91199	13,8244	14,31801	14,15264	14,34164	13,95758	13,52847	14,98708	11,77615	13,20831	13,53427	16,71495	12,49157	15,65049	11,96314	13,74572	13,74813	15,6317	16,11744	14,66008	11,91168	14,08937	13,23379	18,17314	13,41249	13,40787	15,66209	15,65	13,36034	12,51644	12,31108	15,86635	12,05184	14,22054	10,91788	11,16981	13,0035	12,81381	12,21934	10,86773	15,12752	12,24552	12,99431	13,6622	12,8248	12,33422	13,70496	13,57019	14,26751	12,8317	14,88105	15,07695	14,05608	13,37139	13,92103	14,14533	14,01194	16,38718	0,4944463	2,228186	0,2376216	0,9910338	30,27955	24,33874	35,28245	21,13706	38,62132	39,57525	38,99225	35,35913	24,01	21,15482	20,05733	23,19898	23,19594	21,28129	20,87478	20,3516	17,70136	23,29016	19,38951	22,29761
10/3/2019 11:20:00 AM	44	34,34446	36,9994	39,16737	38,83772	28,81038	34,35358	26,56713	42,91514	28,21363	35,22415	28,59714	35,03516	30,8256	34,09006	25,04656	35,91484	20,75051	28,5608	20,74837	22,80387	14,59204	14,38509	12,02918	15,5169	37,26432	41,29393	35,49741	44,68951	30,94607	31,27093	31,76993	34,95171	33,36443	32,48777	31,03518	36,53183	29,22649	36,44369	31,54454	27,3135	21,67123	17,50905	14,59791	15,35526	13,99605	13,78606	17,3682	12,19931	29,91739	23,04715	31,73947	24,74546	23,98741	19,82186	20,81993	22,28007	27,5248	22,32075	21,07254	18,49711	21,80696	24,5843	19,2564	18,00495	18,67892	20,12198	15,64275	15,58072	12,3977	12,96094	13,1201	11,35258	20,43525	19,53353	23,6307	24,46086	18,0752	18,51348	18,27435	17,07912	20,46854	19,30717	20,35616	19,22966	18,23393	19,64536	19,33867	16,70653	14,53982	14,6176	12,0631	12,29926	12,78625	12,62834	11,69941	10,5238	22,25713	19,14021	15,96299	16,13036	18,75269	18,19967	14,83118	17,58041	15,7541	12,82059	12,13134	17,4207	15,16889	16,45626	14,18387	11,6934	14,44283	13,76762	14,18097	15,1126	17,97214	12,88613	12,13051	13,09426	12,84863	17,65501	12,6881	15,02045	12,54304	16,97136	13,41332	15,32418	15,4204	15,44934	13,63547	15,13573	14,42142	14,47937	12,94927	13,40662	16,10612	14,80037	13,83496	14,0091	11,78603	15,32196	12,17617	15,33212	11,32806	10,94676	12,50097	12,86686	11,52382	11,78347	15,19756	13,68085	12,93773	11,58005	12,36074	12,45545	15,83106	13,55037	14,39635	15,18118	14,50092	15,58162	13,42956	13,17791	18,58055	14,08765	12,8067	15,49645	0,1215738	2,427885	0,1837423	0,9768735	35,53037	24,58471	35,92672	21,49578	39,81426	40,64033	40,24722	34,95344	25,77082	22,4913	22,05833	23,03948	23,08128	21,58578	20,03309	19,9636	17,40979	21,94946	18,64031	22,16008
10/3/2019 12:20:00 PM	45	35,38993	39,15872	38,52544	36,94318	29,27456	34,8521	26,42766	43,35005	28,24844	35,85869	29,24672	35,71074	34,75664	33,29188	25,57741	32,47127	20,60414	27,78805	21,23142	24,71886	13,95205	13,64936	12,23779	14,68336	38,6843	42,05245	37,40723	45,45486	31,60049	31,27107	33,12687	35,91305	33,50989	31,3101	31,93579	36,38622	28,57793	37,36696	31,26195	28,31379	21,10086	18,77887	14,18304	15,29378	14,10657	13,47756	12,95431	12,34775	30,32003	24,34868	31,08747	25,37039	24,48256	20,38289	21,09935	22,84393	25,48651	22,71289	24,64322	18,93913	21,69299	23,41747	19,82448	17,30389	18,97395	20,53478	18,37409	16,18161	11,91796	14,69427	13,34211	11,21311	20,71542	22,90962	22,76546	24,62153	18,51888	16,67523	18,18109	16,79412	21,51747	19,42584	20,15286	19,5108	17,84656	20,94392	19,30482	16,06128	14,62333	14,68191	12,89401	12,32531	11,54295	12,42443	11,92639	12,30956	20,71867	18,9285	15,28135	16,99533	17,74018	16,73782	14,84527	17,61488	20,45555	13,19608	12,18985	15,88721	13,55589	16,09292	14,53933	11,74983	14,63307	13,15173	13,51625	16,81829	14,5537	12,53288	11,59669	12,8965	13,09772	16,00554	11,94767	15,17027	11,89759	13,49794	15,25565	15,79714	15,64552	14,56924	13,0504	13,94852	12,84338	13,57047	13,04363	13,36545	17,66281	14,96574	13,29527	13,24948	11,75778	15,72882	12,04714	14,28886	11,0724	10,66382	13,1402	12,55512	11,60547	10,69829	14,41362	11,89475	13,08812	11,47947	12,72878	11,7823	13,79663	13,27434	14,72114	13,35143	14,35317	15,92907	12,98643	13,23911	13,51466	13,49614	12,14543	15,57803	0	1,431532	0,1894065	0,9884781	30,21254	24,67044	35,26891	21,60719	39,96153	40,14637	40,22002	37,06503	25,46813	24,19692	19,72894	21,63952	23,01158	21,22824	20,6279	19,98957	17,14591	20,57215	18,27724	22,33774
10/3/2019 1:20:00 PM	46	34,98336	38,47218	42,22667	38,12748	29,93065	36,10639	26,8225	43,10469	28,56301	36,20206	29,03073	35,53168	31,52057	35,07309	25,81433	34,58817	20,89239	28,22841	21,30982	23,08722	14,14442	14,39918	12,42706	14,75844	37,76511	42,12927	37,2103	46,26823	31,09721	31,55449	32,81817	35,58141	33,19947	30,16613	31,65472	38,06207	28,90549	35,94801	32,50049	27,28752	22,49309	18,08818	14,2756	15,30746	13,60073	13,75255	12,78335	11,96576	29,33301	23,66849	30,45341	25,11122	27,05398	19,39524	20,19597	21,74182	27,64934	23,05082	21,82077	20,39055	21,47077	23,46465	19,86454	17,52473	19,32706	19,76086	15,30898	15,53161	12,60859	12,94009	13,65834	11,81484	20,96562	20,37543	23,64652	24,50472	20,48636	17,37594	18,96178	17,64195	20,95864	18,63824	21,63323	18,94998	19,25619	19,35303	19,67665	16,29241	14,84113	15,15977	13,09889	12,35922	11,02633	13,08729	12,05867	10,22726	19,24306	19,95047	15,25033	16,70652	16,72959	16,73222	16,83038	14,37652	14,81274	13,00439	14,10318	15,81296	13,43191	16,48783	15,28114	13,52785	13,98769	13,00971	14,49023	14,50563	14,99482	11,62384	11,53086	13,57407	12,93339	16,00975	11,39119	14,10284	12,17534	14,88015	16,69983	15,18319	14,19837	14,62388	12,11186	14,05304	13,02236	13,75642	16,36688	14,25943	14,41382	15,20896	13,74544	14,16086	11,91873	15,80467	12,52722	14,18145	10,88514	10,33364	14,15941	12,23986	11,67136	10,66728	14,25467	11,55179	12,20373	11,66328	11,75999	12,51105	14,57387	13,00156	14,32983	12,46353	13,80706	15,13435	13,86985	13,98603	13,29541	14,09386	12,28372	17,87709	0	1,571342	0,2436312	0,9899287	31,91126	26,73546	35,12613	21,72621	39,22938	41,4946	39,58195	35,64718	24,34427	22,80683	19,30469	22,69404	22,57025	21,94719	20,45238	21,88094	19,03757	21,02785	18,41146	21,79798
10/3/2019 2:20:00 PM	47	0	33,12611	14,32582	31,19039	11,97295	23,98486	9,423353	24,89818	17,45959	23,48075	0,7504421	29,57823	25,70195	24,85134	0	25,68862	28,77472	21,06142	0	21,30872	34,31829	11,85532	0	17,79323	0	30,63157	14,22317	26,20959	14,10712	20,36009	5,530366	19,95351	18,97912	18,6678	0	22,03609	34,411	18,99488	0	16,5301	17,58773	18,42043	0	16,06681	28,21583	12,43314	0	14,55266	0	26,12932	8,856239	17,47479	8,203125	15,97535	1,728282	16,35382	16,26686	14,73433	0	15,78076	26,05811	14,80306	0	14,26551	20,89626	14,68066	0	13,99101	23,9602	14,90074	0	20,64241	0,165368	24,25495	0	18,64874	0	17,13397	0,2188329	14,38681	4,152713	17,15731	0,04766247	16,34554	4,749047	25,49845	0	13,93782	3,972978	21,97198	0	17,11331	14,3464	22,68996	0	19,38791	0	24,26469	0	19,14456	0	14,5834	0	15,82414	0	18,6973	0	14,8184	0	14,79816	0	18,85755	2,935386	21,69374	0	17,30555	2,301752	18,03541	0	22,38692	7,133828	0,100851	0	0,9844027	0	41,66832	0	35,39145	0	33,603	0	42,43866	0	7,763043	5,247983	24,8499	0	24,88962	0,766744	20,61257	0	17,89822	0,1970049	22,53903	0	0	0,1378067	0	 	 	 	 	 	 	 	 	 	 	 	 	 	 	 	 	 	 	 	 	 	 	 	0	 	 	 	 	 	 	 	 	 	 	 	 	 	 	 	 	 	 	 	 
10/3/2019 3:20:00 PM	48	35,04158	39,01815	39,61179	38,10822	30,49707	36,08885	27,43528	42,48038	29,78704	39,83366	29,86371	35,73124	32,00452	33,69501	27,48287	34,78621	20,7675	27,98532	21,05852	24,27678	14,70221	15,2638	12,78708	15,44603	38,68237	42,83495	37,14246	48,82329	35,31388	31,84992	33,2921	36,52886	35,10141	33,64597	32,03153	37,33221	29,76887	37,04763	34,43704	27,42755	21,49066	19,95551	13,79759	15,82809	14,07956	13,09792	12,47534	11,94311	28,57621	24,65759	30,72212	25,73179	23,32097	19,64391	20,23956	25,73131	29,57823	23,29196	23,24056	18,83268	21,72152	23,49103	19,4905	17,27446	18,3991	19,89127	15,21897	16,72877	14,16902	13,10511	13,2751	11,23183	21,11917	20,667	23,18123	26,02985	17,11656	17,23972	17,72622	17,60057	24,41417	19,78075	20,87726	18,76015	18,36111	20,39256	18,95509	15,95366	14,77716	14,27215	11,95437	12,39804	11,36812	14,01884	12,61605	10,47352	19,41645	17,72477	15,17642	15,75473	16,46034	15,97708	15,09111	13,99895	15,66472	12,65335	12,25796	17,97137	13,17183	18,51825	13,95177	11,87777	14,11589	12,95107	13,99805	14,32664	13,32622	12,28697	19,15195	13,76147	12,60217	16,83259	11,6036	14,10305	11,82554	14,78835	13,02767	15,16406	13,52971	14,46356	14,70864	13,16983	15,82104	13,62131	14,18207	13,9095	14,78013	15,38579	15,51503	12,80262	12,44522	17,0812	12,37083	13,69778	11,54233	10,5761	17,15662	13,30888	11,75253	10,69118	14,264	13,11305	12,73963	11,45274	13,22323	12,39377	15,37018	13,09308	14,73192	12,69901	14,1666	18,89803	13,03644	12,85256	13,16051	14,0942	12,28628	15,93156	0	2,706123	0,184433	0,8701509	30,24708	25,75003	36,51691	22,1799	47,28455	40,22284	45,89993	36,24986	24,4688	25,06583	19,66864	24,12197	25,52228	21,19184	20,24508	20,98316	18,52875	22,60224	18,51873	22,71255
10/3/2019 4:20:00 PM	49	35,13947	40,43697	39,86537	39,44421	30,46723	36,74265	28,16085	45,14188	30,21303	38,00315	30,38876	37,99748	31,22955	33,13777	26,88288	35,36908	21,45467	28,87088	21,41081	23,94293	14,67976	14,48442	11,85863	14,97444	39,53422	43,55154	37,87184	50,39256	32,84972	32,27425	35,23258	35,84232	35,51096	31,24599	33,99129	38,99744	31,46905	36,26022	32,39549	28,91004	22,7026	18,57883	14,39372	15,25303	14,12052	14,81101	13,09578	11,7356	29,61408	27,26114	30,39436	26,21912	24,59355	20,16005	19,7201	23,24112	25,98593	23,2807	22,55112	19,26489	21,62653	23,28367	19,6062	17,11214	18,89852	21,23169	16,02785	15,97888	11,60567	12,9722	12,6099	11,30008	22,21064	21,69354	24,14401	24,33763	18,00668	17,72754	18,30232	23,07009	20,74105	18,8619	21,23328	20,02728	18,42549	20,86759	19,46998	15,6996	14,99468	14,17282	12,1848	12,43541	11,06888	13,21646	11,38187	10,50564	23,45153	16,64719	17,67711	16,49335	17,28414	15,92113	14,47889	14,5651	14,90115	12,52072	12,96868	16,5616	15,44312	20,68385	13,74427	11,31908	15,51476	13,11899	15,79679	14,679	14,94502	11,72704	11,36066	12,90575	12,75496	16,95478	11,39893	15,57029	11,68877	13,03686	13,74669	14,48518	13,17038	14,36754	11,66162	14,25246	13,45104	14,68053	13,41173	13,31027	15,90296	14,59024	15,00152	12,87218	12,68202	18,71208	12,22066	13,95163	11,35672	10,47573	16,16034	13,33962	11,69471	10,89308	15,07799	12,31723	11,91527	11,46856	12,221	12,45413	14,40035	13,04315	14,31477	12,26058	14,25695	15,96527	13,62684	12,87605	12,95113	14,28085	12,13134	15,96478	0	2,93808	0,1821535	0,8680785	32,10453	25,66776	35,92009	22,95155	40,30738	40,57064	42,326	36,43878	24,20763	22,29457	19,48303	24,2863	22,79876	21,19142	20,26912	21,00112	16,33793	20,90393	18,30384	23,23981
10/3/2019 5:20:00 PM	50	0	0	0	0	0	0	0	0	0	0	0	0	0	0	0	0	0	0	0	0	0	0	0	0	77,70674	98,19897	98,66635	94,48193	79,07577	98,69004	89,14229	98,1031	94,61607	98,80402	89,7123	98,74979	59,06243	96,80531	67,1969	89,80334	48,80527	54,41679	28,58297	29,73613	7,85678	1,941244	2,970961	25,63177	99,68738	92,27654	98,55563	99,36713	98,29243	97,731	97,94202	98,95992	99,41237	98,24098	99,11176	99,46528	89,3174	93,82143	93,79552	92,10896	37,73638	77,9912	48,20623	51,88612	6,136439	3,821425	7,748395	6,682001	87,53061	88,5943	80,54349	96,51747	91,52976	92,44405	88,77287	78,30315	70,95374	77,22792	88,53221	90,91712	73,87254	87,77865	69,01358	83,04923	51,82126	57,77119	36,06211	32,14695	8,428038	5,818689	5,006216	10,14202	43,29507	63,44931	34,48573	69,6569	43,68756	37,73672	41,64153	52,88428	33,58927	38,89741	35,00359	37,61605	37,68747	24,97513	29,11969	27,17631	19,7737	18,16368	16,93551	12,1292	8,041555	4,591623	5,386826	8,591263	34,20356	50,2991	29,32348	45,37695	25,43788	25,5723	20,17912	19,85694	18,50374	13,46776	14,40871	16,92004	19,64053	12,25754	25,09194	10,54197	12,15738	6,800745	7,967437	7,202351	6,893581	4,076315	5,77752	11,43381	29,721	30,59702	44,42474	46,92668	18,26688	18,56895	19,06547	25,97349	12,44343	13,71698	10,05409	13,13895	10,61913	7,848421	7,032908	7,105162	6,421931	4,001575	3,795797	3,951219	14,19347	3,879794	9,267933	2,953208	36,8312	10,65215	14,38764	13,19325	8,017725	9,127639	8,811752	8,418989	4,402975	8,510653	5,95546	4,975202	6,652436	5,039097	5,080612	3,241186	5,616919	4,096071	6,101486	3,49131	16,55801	3,514658	8,015238	3,275931
10/3/2019 6:20:00 PM	51	36,45937	40,48249	41,4466	40,40023	31,00519	40,51054	28,06297	42,89256	29,4791	37,90154	31,75875	37,80898	32,69127	34,8097	27,70598	34,01408	21,21898	32,24981	22,02932	24,74712	14,66574	14,08917	12,56852	15,17193	39,80694	44,51412	38,00205	50,83382	33,03389	32,50808	34,42204	36,03897	35,27044	32,20028	34,24182	38,19415	31,53308	37,15767	34,16598	27,8049	23,01303	21,37758	14,28596	15,15936	14,11887	13,73563	12,50331	11,93013	32,7122	24,9663	31,0907	26,09278	28,58304	20,40534	21,03594	21,47754	26,7622	23,49469	21,82996	20,25531	21,82527	23,38797	19,65828	17,10088	19,92402	19,31145	15,43739	15,37626	12,79329	14,93652	13,10815	11,78016	22,16118	21,92964	23,74234	24,39855	19,46797	18,01938	19,05172	18,36594	20,48864	18,99322	21,7327	19,90475	17,88565	20,87506	18,46568	16,12967	14,45174	14,20901	12,38133	12,89021	11,00803	12,92206	11,86057	10,52008	17,94416	17,38823	14,18428	20,38226	16,85974	17,28276	14,37756	15,35119	15,75175	12,53406	12,21865	15,25026	13,2521	15,81455	14,73586	11,04802	13,77915	12,75109	14,7525	13,95164	13,78979	11,94283	11,50282	13,0026	12,16823	15,01236	11,67952	14,16915	11,0465	12,20726	14,65559	14,27263	14,41521	14,06444	11,44217	13,25928	13,70199	13,46437	14,1161	13,78136	14,65738	16,53577	13,54857	12,49896	12,56272	15,37833	12,5087	13,69453	11,67088	9,796709	13,33361	12,88807	11,21091	9,996269	14,13392	12,07677	12,64361	11,19716	12,40046	12,55333	12,98802	12,52231	13,61302	12,62917	14,26634	15,4271	13,07851	12,61854	13,28747	17,49489	11,88557	15,36886	0	3,041763	0,1870579	0,8442473	31,81725	29,48807	35,79637	22,36883	40,59108	41,40363	42,74453	37,50995	25,85226	22,07974	19,05939	21,22686	21,80489	20,47669	23,70255	21,24944	17,33595	20,75293	17,47127	22,78591
10/3/2019 7:20:00 PM	52	37,20788	41,41882	40,78802	40,85703	31,45474	37,94741	28,95046	44,43676	29,14795	38,14413	30,04117	38,17736	32,40502	36,81546	26,90912	34,34565	25,28819	31,33503	21,80185	24,85577	14,30627	15,47055	12,13583	15,24681	38,86874	45,61886	38,30204	49,00821	32,83191	32,83819	34,16259	35,99304	35,39788	32,9072	34,02672	38,72437	32,01709	38,211	33,21411	27,97904	21,39948	18,68231	14,74552	15,15853	14,4105	13,29341	12,51706	12,18108	29,18097	25,51303	30,96486	28,14372	24,63707	20,05879	21,61341	22,74315	24,60011	23,56936	21,85573	18,40137	21,14473	22,99638	20,13525	16,89379	18,47639	19,23782	15,7463	16,27529	12,38651	14,35849	12,64299	11,38062	21,10653	20,75921	24,84196	24,31967	18,12604	17,76442	23,38196	18,68825	21,47083	19,01768	21,42628	19,82704	18,37595	21,07406	18,64777	16,13962	15,08711	14,36326	12,64471	12,50194	11,55635	12,77858	11,87514	10,42993	17,80186	16,41164	14,23623	17,95272	16,31023	16,09941	13,67119	14,10381	14,97369	12,62192	14,36782	16,55048	12,90762	16,99788	13,38618	12,70958	16,51311	13,29023	14,19734	14,14394	13,33285	11,80427	12,07132	13,04632	12,07429	15,10175	11,619	14,08246	11,31749	14,02099	14,8872	14,37272	13,22592	14,92347	11,58433	13,8894	14,15285	13,42997	13,12231	13,44828	15,47297	15,4224	13,33596	13,13716	14,79298	15,23797	13,65772	14,55985	10,72102	10,50046	15,27555	12,38326	13,07161	10,30518	14,11783	11,72959	12,05267	11,33061	13,56225	13,96041	13,40731	13,05807	13,26868	12,20933	14,0797	15,28529	12,42063	12,51969	13,54948	15,10396	11,09188	14,916	0	2,686851	0,1872652	0,8563356	31,38153	28,08618	37,77147	22,80145	40,10672	41,46898	41,85675	37,94306	23,55541	22,99051	18,77211	20,96319	22,34527	21,83577	20,61312	21,93613	16,42787	20,69194	17,35377	25,16474
10/3/2019 8:20:00 PM	53	37,68754	42,36979	41,24966	43,31282	33,40573	37,5096	31,01356	45,9132	29,59279	40,03688	31,04215	39,4264	32,8701	35,17297	27,63704	36,77808	21,13126	29,65358	21,47498	24,37604	14,59971	14,57864	11,60816	15,48222	38,9374	45,87837	37,99762	52,76221	32,21755	33,6332	36,79826	35,22227	35,14479	32,21402	34,44843	38,84353	32,09081	38,08805	34,25764	27,71054	21,71634	19,23409	15,0554	15,29239	14,34088	13,26799	12,84303	11,5223	31,51885	25,31312	30,57146	27,38402	23,59451	19,81274	19,41189	22,10233	27,90499	26,74949	21,54081	18,56826	21,6713	23,39419	20,71128	16,88046	18,34452	19,12667	17,12029	15,48111	12,21907	12,74895	12,53937	11,1448	20,60573	21,8502	24,85149	24,5968	17,26714	17,04734	18,31164	20,8667	21,00457	19,32865	20,93481	19,42991	18,18634	20,57057	18,98168	15,6527	14,7516	14,17986	13,70572	13,65758	11,18189	12,39439	13,43861	10,34442	17,84607	16,39485	13,91786	14,45216	15,71272	17,93083	13,57593	14,55349	15,25144	12,14322	12,06903	17,97497	12,12726	17,823	13,58705	11,79031	13,58746	13,09619	14,41783	15,81945	13,93292	13,14938	11,4613	12,87812	12,14681	14,78732	11,52257	14,30703	11,17042	13,53434	13,12472	14,89031	13,31834	14,4226	11,58309	14,17606	15,26518	13,2121	13,06891	12,77727	16,58156	17,66246	13,51127	13,99474	13,52578	14,69206	12,50332	13,30183	10,88024	10,50281	13,09323	12,16788	11,2815	10,40734	13,88946	12,62593	12,00549	11,51173	13,09944	11,33109	13,95495	12,9329	14,58706	11,81622	15,14769	15,2024	13,29983	12,34189	14,37092	13,63333	10,83568	15,91436	0	4,143871	0,1868507	0,859375	32,57951	27,30258	35,94779	25,67314	40,19182	41,87175	42,34306	37,95362	24,33549	22,66723	18,71098	21,3436	23,84242	20,12724	20,73967	22,64417	15,72598	20,90869	17,08423	22,13977
10/3/2019 9:20:00 PM	54	37,83834	42,64796	41,15668	42,07221	30,83271	38,48433	28,96939	42,35107	30,07557	38,10145	30,68517	38,32663	34,16411	38,0803	29,30054	34,73572	21,51125	29,68018	21,83065	25,53866	14,07936	13,68645	11,88446	15,14851	39,78738	45,76709	37,35833	49,77903	35,37356	34,31339	38,57828	39,84886	35,80039	34,77509	35,05533	37,95313	32,37056	39,19976	37,53357	28,70289	20,77835	17,75344	14,51219	15,06624	13,79124	12,97283	12,72906	11,65161	29,35441	25,5683	31,17961	27,64879	26,64719	19,69697	20,76191	22,12174	26,20723	22,3229	27,17341	18,64908	21,64339	23,23449	20,38428	17,2449	18,51742	18,98942	15,53313	15,68938	12,45248	12,89056	12,8659	11,19301	21,24033	20,57084	24,4306	24,27104	16,59082	17,42602	23,40338	17,46954	21,2375	18,41173	20,27175	19,01573	17,35764	19,83063	19,28327	15,76612	15,24377	13,97353	12,5125	12,22439	12,72353	11,90463	10,99041	10,32873	17,2304	15,52933	13,50388	14,50873	16,17602	15,39187	13,25659	14,3196	14,86772	14,18946	11,78341	15,10361	12,48446	16,22479	13,53573	11,13091	13,77784	14,76687	13,90169	13,95557	13,36194	11,43885	11,93786	12,52584	12,08478	16,60049	11,46545	14,03204	13,75573	12,41365	12,928	13,62919	12,86079	13,89112	12,38533	14,2946	13,34805	17,61411	15,50812	12,84911	14,41389	14,26421	13,9821	12,58918	14,14297	15,81378	12,05398	13,39695	10,5169	10,44575	12,71676	12,06841	12,02317	10,41314	13,03866	12,03539	14,29342	11,05327	13,99612	12,1723	13,31309	13,01807	13,63768	12,20602	15,30559	14,88941	13,27925	12,60078	13,71422	14,5738	11,3561	14,40608	0	1,515183	0,1847784	0,8642794	32,76595	27,20228	35,3746	23,60452	40,28439	41,85089	41,34575	39,59743	24,51792	22,19917	18,75857	21,20682	21,08919	20,21849	21,12739	21,11275	15,86255	20,79223	17,61888	22,63449
10/3/2019 10:20:00 PM	55	37,22805	43,43184	41,85752	41,21195	31,91493	37,76746	29,93686	42,79343	29,67596	37,33083	31,9889	38,72962	34,03508	36,88377	27,53026	35,86428	21,26347	30,12454	21,69422	26,33731	14,13061	14,67521	12,26031	17,33995	39,6674	46,96204	38,50961	50,94758	32,84117	35,94558	36,35355	35,82402	36,13885	32,75717	34,58741	38,44359	35,83382	37,92979	34,70643	27,78252	21,55021	19,12184	14,10326	16,75536	13,76879	13,32954	12,34693	12,15434	29,50694	25,09194	31,36487	25,24542	25,36479	20,28722	21,51049	22,83302	25,3201	22,9463	21,13519	18,49566	21,29137	23,24285	20,48906	17,32973	20,68882	21,86029	16,77339	16,25774	13,72631	13,49932	12,25899	11,2415	21,04671	20,6509	25,55731	25,69477	19,85612	17,7895	18,85389	17,79869	20,87602	19,033	21,04015	18,25569	18,00916	20,17738	18,74143	16,34083	15,2198	13,52965	12,27468	12,01861	11,35064	12,6557	11,19426	10,07474	17,48246	15,10894	13,85624	16,54675	16,85953	18,21245	13,16195	16,02405	16,03303	11,79094	15,17476	16,44783	13,6153	16,72172	14,64502	13,80733	16,89186	12,82673	13,51963	15,11591	13,9383	11,58343	11,53584	13,94342	11,81691	17,04279	11,25159	15,1499	14,36188	13,41726	12,38879	14,4706	12,9758	16,51836	11,09161	13,12541	13,40434	13,26992	13,15291	12,90762	14,92775	14,4248	13,00902	13,83807	12,0852	14,43454	11,95195	13,57848	10,95359	10,35941	16,84461	12,0928	12,02717	10,1568	16,05997	11,63523	11,898	10,83948	12,5241	11,73857	13,50775	12,67884	12,99127	12,03671	14,11521	15,61491	12,38741	12,73217	13,27047	13,71657	10,74243	15,493	0	4,637765	0,1891993	0,8561284	34,84956	27,81734	35,9556	23,1536	42,56778	43,63008	40,86041	40,10942	22,48867	22,6501	19,26538	21,16	20,53458	21,45108	20,53126	21,64519	15,88058	21,89027	16,99968	21,78658
10/3/2019 11:20:00 PM	56	37,16712	43,24326	40,90552	39,88312	31,12753	37,93262	30,10915	47,36454	30,38061	38,27462	31,70929	38,98313	34,77067	38,36165	29,64281	34,75485	21,49273	29,58844	24,81882	25,69477	14,61414	14,6529	13,16631	14,99081	39,77074	47,36094	39,08419	47,79807	33,75911	35,1814	37,55589	36,66743	37,70862	32,77692	33,30556	37,85547	35,23596	38,88332	35,16681	28,48599	22,72394	18,69315	14,26821	14,83374	14,26496	13,35447	12,96398	11,59393	29,95635	27,54227	30,94842	26,57197	25,20827	20,38254	22,02102	22,38906	26,46973	22,92351	24,25053	18,67664	20,81351	24,614	19,51259	17,08237	18,66607	19,09476	15,55896	15,7548	12,30624	12,73569	12,70467	12,07615	23,3676	20,27824	24,8776	22,96419	17,47734	17,46504	18,59769	16,8922	20,36804	18,71878	20,3967	18,67968	17,25796	20,41508	19,29633	15,06376	14,55867	14,25053	12,31115	12,5458	11,77339	12,3575	11,8426	10,2178	17,42049	15,33537	12,20228	13,82377	15,90172	15,01451	13,18137	14,67134	14,49968	11,89731	11,99761	15,23396	13,26474	18,05903	13,45028	10,88479	15,3612	12,74032	16,17796	14,07252	13,34501	11,42511	11,38131	12,59781	11,35279	14,82634	10,45908	13,88035	12,00265	11,70867	13,5206	14,56849	12,93642	14,01981	11,29151	13,9068	13,79856	13,603	12,85692	12,61252	17,14544	15,72724	13,2577	12,87384	12,14854	14,64647	11,55718	14,66609	10,59792	11,05141	12,75247	12,52425	12,10986	10,91505	13,93043	11,55919	12,02586	11,41247	14,30765	14,14878	13,21266	12,74681	14,75595	12,36641	13,61786	14,99703	12,20684	13,57544	13,11498	13,66421	15,80273	14,6234	0	3,038379	0,1892684	0,7847729	33,51722	28,2043	36,2375	22,79046	41,43823	42,81099	43,43792	40,25488	24,91517	22,33574	17,56355	20,77399	21,8844	19,65255	19,48159	20,88604	15,31485	20,36327	16,78886	22,63532
10/4/2019 12:20:00 AM	57	 	 	 	 	 	 	 	 	 	 	 	 	 	 	 	 	 	 	 	 	 	 	 	 	 	 	 	 	 	 	 	 	0	0	0	0	0	0	0	0	0	0	0	0	0	0	0	0	 	 	 	 	 	 	 	 	97,97987	87,16036	99,07832	89,59647	77,27944	69,57629	81,46918	77,84297	64,37065	40,16329	49,42998	42,57529	8,026291	8,245399	4,889962	4,682804	 	 	 	 	 	 	 	 	99,79671	99,40249	99,16314	99,49306	98,40366	93,7339	95,66846	95,39836	45,12924	59,633	64,81522	64,10975	5,499696	8,10117	15,92811	13,50955	 	 	 	 	 	 	 	 	84,02382	72,7799	83,3772	84,48918	88,47888	63,63313	88,5501	74,63423	49,19997	35,22346	55,45956	59,79443	4,862677	4,501271	18,29175	13,87551	 	 	 	 	 	 	 	 	 	 	 	 	30,68483	23,82039	38,44621	41,48886	20,25793	28,69363	13,943	23,70172	3,586912	2,089412	38,09751	11,99001	 	 	 	 	 	 	 	 	 	 	 	 	16,53383	17,41828	9,797815	26,65748	5,634671	9,295631	6,574589	7,262655	2,52846	9,892034	57,09397	12,97918	 	 	 	 	 	 	 	 	 	 	 	 	 	 	 	 	3,492899	5,87547	7,499173	3,894231	2,164014	7,490054	64,00012	13,74247
10/4/2019 1:20:00 AM	58	39,70525	43,32387	43,25776	40,11709	34,7603	37,87958	29,83173	43,37942	30,72861	37,82818	31,28253	39,72259	33,70179	37,24283	27,49827	34,92809	23,76382	30,84888	22,05342	25,17622	14,47882	14,01242	12,4913	15,39001	70,42751	44,98605	68,22958	47,05176	54,57573	32,44841	59,4608	44,7476	37,3222	33,36518	34,82634	39,49512	33,00951	39,1282	42,0977	28,38072	21,83452	18,74593	14,23319	15,07736	16,46268	14,36961	13,04252	11,85041	42,5391	26,67254	21,54772	31,39298	28,74095	22,14094	28,57061	24,10865	26,4182	23,40434	21,22886	19,73268	21,56119	23,46313	20,26649	16,85939	20,26505	19,05608	15,70948	15,36155	12,14295	14,56019	11,70431	11,11323	26,66846	23,23884	18,70068	20,1213	13,77252	22,47313	15,14796	19,66118	20,29938	22,83543	21,5788	19,09206	17,43162	21,43795	19,43572	15,33889	14,72743	14,08433	12,34879	12,71497	11,20938	12,62399	11,72179	10,50902	16,64069	12,51575	9,023818	16,55324	8,762365	12,14612	15,9795	12,58469	14,28341	11,89407	11,60236	15,24397	11,82154	15,68371	14,18442	11,05624	13,89299	13,23497	13,18578	14,84327	13,62566	11,77622	15,89163	12,88945	6,837838	14,37334	4,305717	11,96618	10,41888	12,99548	11,0215	13,41913	9,702904	13,59009	8,713667	11,62674	13,5751	13,59914	12,81105	12,4091	14,65151	14,39345	12,58635	12,81015	14,21419	14,40843	12,60894	13,69819	5,400986	13,13405	0	11,13409	2,223144	12,28573	3,741918	13,93361	1,602771	14,29363	4,862401	12,25485	14,07224	12,6671	12,84497	11,95161	13,65004	16,1794	14,53657	12,82632	12,75669	13,41913	11,91382	18,7404	0	0	0	0	0	40,1081	0	38,96738	0	45,48809	0	44,35725	0	24,26586	0	23,09668	20,54874	19,85674	20,89826	20,41992	14,90806	19,41444	16,51988	22,25795
10/4/2019 3:20:00 AM	60	38,471	44,73578	42,94085	40,12717	33,26688	37,83688	30,05803	44,06879	31,4334	37,53847	31,75702	39,83878	34,41686	38,72416	28,45663	35,76322	22,53343	31,3773	23,10345	27,49813	14,31746	13,73377	11,83535	14,43475	41,76434	49,41624	41,21727	52,01474	35,14161	37,58476	35,43587	37,81098	36,61002	34,38246	35,37067	40,08475	31,2326	40,12745	35,23887	29,38889	25,61167	20,11032	21,10674	15,28854	16,4546	13,46845	12,28048	11,56471	31,17464	25,89654	34,17654	24,51212	26,09693	20,52008	21,44867	23,0571	26,55849	21,97005	21,12138	21,67751	21,52361	23,84802	20,12468	17,41683	20,51752	19,60972	15,91257	18,23545	12,45013	12,67511	15,21586	11,00547	22,55036	23,51217	25,10078	25,66155	17,48729	16,94338	18,65951	17,09404	20,14962	17,70225	22,9273	19,27222	17,56182	21,11897	18,51017	15,09077	14,77087	15,42502	12,34941	12,39348	10,92286	13,25811	10,91049	10,55419	17,79288	14,74849	13,39426	13,7241	14,63569	14,47626	13,50609	13,61751	14,76625	11,38836	11,294	14,64412	12,43411	15,96976	13,67561	12,72857	13,89181	13,55756	13,29769	15,5821	15,41183	12,35667	11,60733	13,37084	11,5788	14,36996	12,69673	13,12928	11,50268	12,25886	12,19344	12,95915	15,1175	13,5874	11,9563	14,06989	13,10152	13,43991	12,29713	12,95265	14,31373	14,30889	14,52607	12,90672	11,95444	14,21019	12,38188	14,21412	10,50564	10,1481	14,37231	11,09534	12,20642	10,18623	14,82793	12,91998	11,21049	10,38158	11,99934	12,80069	14,11092	12,47382	13,28885	15,08924	13,38659	15,23555	12,67635	12,4073	13,84152	13,56384	11,26727	15,50813	0	0,8868672	0,1861599	0,7284759	35,00083	27,24358	38,32912	23,72866	42,24042	43,32338	43,11361	41,53453	22,10862	21,09707	18,66179	22,02234	21,47533	19,41575	19,57843	21,0447	14,99572	19,4027	15,6728	21,54357
10/4/2019 4:20:00 AM	61	38,31192	44,05034	43,7346	41,53217	33,82605	38,54526	30,21683	44,19989	31,35217	37,90175	31,90374	41,98511	36,37786	37,2561	28,46872	36,29407	27,28352	31,19157	24,02285	26,2556	14,6109	13,72955	13,21507	14,07528	42,31155	50,10155	40,79161	49,89646	37,4752	36,38028	35,38151	38,6325	37,04783	35,63371	35,66762	40,66368	33,64085	39,86904	35,9938	29,49049	21,91741	18,5141	15,14727	16,14784	13,97457	14,31249	12,88814	11,4095	32,16692	26,40224	31,96819	25,00352	24,4018	21,20807	23,35447	24,12336	26,98573	21,79681	20,90345	19,24624	22,37953	23,82909	20,00657	17,9796	23,96455	19,68902	16,14597	15,59695	12,00535	12,73265	12,79999	11,03124	21,6139	21,18058	24,33694	24,93003	17,21755	17,91605	18,87641	16,69229	19,82123	19,21454	20,85039	18,70669	17,56555	20,21372	21,42532	15,26532	14,90882	14,37417	12,35328	12,31301	11,10625	12,42554	11,20061	10,45245	17,14578	14,01111	17,04659	19,26262	15,30988	15,29212	13,22288	13,62435	14,53394	11,69962	11,6112	16,35672	13,53455	15,01464	13,41512	10,99663	14,68653	12,58414	14,83056	16,29027	13,22101	12,74508	11,37206	13,25327	11,54088	13,88394	11,13844	13,73307	10,16447	14,43061	12,55865	13,0113	13,09633	14,85349	12,13452	12,66157	14,39883	13,33638	12,67767	13,80505	14,81647	16,92086	12,87612	13,26833	12,17065	14,21537	12,26224	15,31112	9,971887	10,09636	13,71242	15,43629	12,41234	11,10839	13,85272	12,42326	11,86892	10,78726	11,72517	15,72979	13,77798	12,81547	14,1695	12,84255	13,5704	20,17041	12,85112	12,76553	12,98263	14,40298	11,81124	14,67368	0	0,6274868	0,1865053	0,7219828	37,18834	27,15137	37,34693	22,71372	45,26442	44,87933	45,65871	43,18717	21,00202	22,26791	19,77889	19,94191	20,5093	21,32074	19,06513	19,91441	15,41756	18,82937	15,25109	21,23764
10/4/2019 5:20:00 AM	62	39,20307	44,3127	46,90187	43,16016	33,43024	37,73893	30,9172	44,4333	31,97661	38,51818	30,49293	39,88713	36,36218	40,15231	28,7384	37,0298	23,60363	31,21284	23,60328	26,26747	14,2986	13,53939	11,71737	14,66015	42,47817	48,78296	41,4988	50,69954	35,92203	36,26879	35,72308	39,72003	37,65134	35,57969	36,07186	41,34733	34,40174	40,64102	38,12929	30,09235	23,68134	19,10291	16,19087	15,09719	14,29466	13,60487	12,52867	11,64131	30,56642	26,03655	33,03962	25,33535	24,49637	21,15371	21,26085	23,26163	26,77968	24,50306	21,84944	19,19057	21,3445	23,65592	19,08142	17,63587	18,24374	20,93777	16,63378	15,27361	12,08085	13,14448	12,62482	10,78339	22,35342	20,94427	23,67505	24,28513	17,80062	17,28393	21,27915	17,41068	20,39878	18,4105	21,90305	19,57546	17,47279	19,99157	18,56522	14,63638	15,06258	15,4492	12,23578	13,26702	11,20959	12,70308	11,466	10,47414	23,21887	13,56453	12,45068	18,25134	14,2966	14,64778	13,18993	14,2584	14,63984	11,26734	12,68464	14,30385	13,66718	17,41601	13,79379	10,85233	14,21129	12,56922	13,40386	14,04191	12,86839	11,5958	11,57894	12,49669	8,912813	13,32512	3,77694	11,20158	11,9762	13,89824	10,65042	14,47461	10,7521	16,36612	9,231668	11,66446	12,90057	12,6414	12,15628	12,53696	14,94357	14,07562	13,12818	12,7111	13,31151	14,45603	12,7495	13,5313	6,26043	12,8487	1,268512	11,78969	11,88598	10,31512	13,43267	12,1071	11,52368	10,55337	11,61887	11,83535	12,70219	13,44393	13,34688	12,06517	14,19927	17,80269	13,34169	12,69231	14,76908	13,12285	11,67461	14,98183	0	0,1888539	0	0,4181173	35,76799	27,16471	38,03997	22,71925	45,5008	45,32887	43,80035	43,29084	21,88052	20,87664	19,05629	20,63798	20,33384	19,56559	19,55992	20,91726	16,45999	19,21564	15,89654	22,97047
10/4/2019 6:20:00 AM	63	40,01389	45,09574	44,16576	43,00294	34,84659	38,35578	30,90358	44,73004	32,9501	39,19292	31,57915	40,58943	35,67964	38,9658	30,00042	34,11155	24,3473	32,53185	23,42852	26,40308	14,13586	15,28729	13,65495	14,61456	43,34087	47,83944	45,07426	53,28989	36,35417	36,86513	35,21075	39,14332	38,97595	36,59739	36,91217	42,98223	32,57488	42,0166	36,24254	30,92175	22,32393	18,66076	16,04968	15,52975	14,23975	13,95142	12,51119	11,96825	29,37597	26,86333	33,72997	25,38959	24,572	21,47174	20,92369	22,4178	27,52894	22,53889	21,62439	19,37714	21,10667	23,64474	20,21863	18,4174	18,92117	22,23288	15,75362	15,10237	11,70998	12,59498	12,39127	11,02343	22,21002	21,62391	26,66619	23,88401	17,87951	18,00495	19,37161	16,68636	21,32916	18,25673	20,50121	18,57475	17,38803	20,20695	19,17903	15,43394	14,73551	14,51122	12,06033	12,47265	11,36971	12,50311	11,70052	11,52009	16,49944	13,18337	13,19221	13,64494	18,13799	17,45952	14,97299	12,85367	14,24044	11,69064	11,3266	16,00257	12,06109	17,3635	17,2543	11,65002	16,01763	12,84158	13,87012	13,95046	13,25155	12,29629	12,44446	12,08188	11,39154	13,48282	10,62079	13,11277	10,22906	11,98324	11,53715	13,2762	12,60928	13,44621	10,9299	12,85229	13,31351	14,21647	13,34874	12,81236	14,29308	13,71657	12,99196	14,0779	13,49946	14,72176	12,35259	13,43978	9,54106	9,130333	11,53901	11,9056	11,55221	9,978864	13,65785	11,46075	11,65106	10,8026	11,95416	12,18121	14,17219	13,82316	13,95481	12,20891	15,46868	16,61348	14,00579	12,58662	13,964	14,81239	11,89745	22,62655	0	3,351017	0,1892684	0,7214302	34,98867	27,15786	37,44101	24,54306	44,36367	44,66035	44,28271	44,5823	20,71632	23,74924	19,07611	21,64733	20,08835	19,07867	22,82148	21,22237	14,73979	19,09828	15,51261	21,17782
10/4/2019 7:20:00 AM	64	37,91473	45,49549	44,33936	41,80924	33,74516	39,03086	31,74493	45,76592	31,90754	38,82005	32,72753	41,95775	36,59829	37,42057	29,27069	37,49676	23,27787	31,22892	23,74938	26,57134	15,01064	13,34763	17,84214	14,26172	43,293	49,65614	40,74601	50,52181	36,40522	36,78762	34,36022	36,94594	38,19864	36,60892	36,4495	42,56009	33,18565	42,1652	37,83192	29,29688	22,37283	20,04131	15,09346	15,67391	13,50326	14,44207	12,58393	12,07304	31,32067	25,89115	32,38485	25,68758	24,76403	20,3956	22,50946	22,98567	25,00774	23,13999	21,67144	18,94749	21,85317	24,23761	20,59391	17,24076	18,20057	20,34835	16,43568	15,13235	12,46187	12,28821	12,51057	11,17436	21,24109	21,69623	24,33342	23,73494	17,70896	17,35246	23,86308	16,9293	19,45596	18,62712	21,56568	18,41132	16,88715	21,9161	18,60556	14,47323	17,52217	15,17227	12,27032	12,65625	10,97998	12,33746	12,02566	10,03212	16,53231	13,80823	12,26701	13,38556	16,7486	14,68377	13,30805	13,25997	13,97208	13,15671	11,77905	14,12605	13,73397	16,42373	13,32788	10,61174	14,56531	12,82086	15,29772	15,45203	12,88738	11,1774	11,33545	12,82666	11,11669	13,75739	9,81764	12,19013	11,01093	11,97841	11,75066	12,83903	12,08112	14,53242	11,0597	12,58441	13,12583	13,14586	12,80566	13,39951	14,55322	15,31844	13,04391	14,03936	13,73715	17,85187	11,31977	13,99135	9,772048	9,708914	11,034	12,02932	12,52908	10,31734	13,92027	11,45219	11,70369	11,51753	11,62695	11,76931	13,71802	13,32919	13,72182	12,40536	14,24093	14,70961	12,34776	12,71952	12,91846	13,71242	11,20434	15,00691	0	1,417441	0,1892684	0,732206	36,36128	29,64108	39,34226	24,48759	47,24739	46,57321	45,53202	45,55793	24,15748	21,89572	18,91571	21,5071	20,30925	19,99592	18,31607	19,82856	15,05167	18,00826	16,1926	21,62812
10/4/2019 8:20:00 AM	65	0	0	0	0	0	0	0	0	0	0	0	0	0	0	0	0	0	0	0	0	0	0	0	0	0	0	0	0	0	0	0	0	0	0	0	0	0	0	0	0	0	0	0	0	0	0	0	0	0	0	0	0	35,8088	52,36303	38,55673	45,88493	0	0	0	0	38,86832	39,84507	35,5877	36,22617	28,74586	31,24966	29,11127	30,08054	15,21351	19,88803	14,78952	24,98011	26,75812	43,82563	24,71631	32,13362	22,04023	31,16697	21,95609	27,92282	42,7676	42,0528	41,88937	46,35397	40,82912	34,98839	32,03754	36,65596	19,04896	23,90149	17,09301	24,19429	14,29453	16,06273	12,62378	18,40544	20,08848	33,30502	25,16765	32,01357	17,20042	26,42317	18,00826	20,04359	39,45879	46,8071	42,93531	58,60093	39,25143	47,47321	32,02441	50,74749	18,51382	22,36054	19,34198	23,10939	13,76568	14,59694	12,98602	19,81936	22,6912	36,89614	24,31933	31,0751	20,89405	24,65711	20,40016	33,34784	11,80765	14,05766	14,46694	17,25057	23,02698	26,04498	21,10045	27,5239	18,99412	26,898	19,36692	23,38141	13,5244	12,98084	10,59108	14,38301	22,37712	32,32732	26,74044	27,35072	23,23013	19,91525	16,97565	29,61462	17,93186	22,14102	16,53294	23,76243	17,0939	23,45843	16,07897	23,12762	13,47874	17,70156	12,92752	16,09244	12,58324	12,69542	9,717481	14,04157	15,64849	17,48411	12,59691	19,7266	15,75887	15,2198	13,83938	15,92831	16,82285	12,99631	14,1123	15,16474	12,76836	13,60805	16,47609	14,62105	15,27071	17,63885	19,56572	13,20741	12,57122	10,84977	18,74323	12,71987
10/4/2019 9:20:00 AM	66	41,67109	46,59497	45,12482	43,65453	34,15278	39,6196	31,58792	44,55225	32,65956	41,28799	33,00751	43,36938	36,84571	39,34143	29,91545	36,00582	23,42079	31,67571	23,89195	27,05515	14,42059	14,00828	13,54692	14,89038	43,07016	49,94806	45,88092	51,36613	36,08325	37,62455	36,82043	40,20688	38,44427	35,99379	36,2739	43,58967	35,81253	43,48531	38,71332	30,90359	24,94122	19,58181	14,47772	15,95629	14,2499	15,80612	12,34948	11,85027	29,7494	26,5473	32,49206	25,97231	26,4432	22,22729	22,48902	22,96923	26,09113	24,61421	20,60255	20,19638	20,59308	23,85216	19,81605	18,36131	18,6305	22,59533	16,11289	16,33641	12,08803	13,21749	12,27585	11,09479	21,66708	20,24439	24,66478	23,37699	17,69555	18,95647	17,97628	16,72297	20,51724	23,18082	20,84314	19,29805	17,48066	19,8577	18,67761	14,46259	15,47573	14,39268	12,47838	12,28414	11,43091	13,16914	11,63634	10,96133	16,59186	16,28032	12,23281	16,05168	17,26328	15,1968	12,97172	13,15878	15,79203	11,65561	10,93985	14,27353	11,31176	17,62752	13,50782	10,65077	14,08682	13,13156	13,44669	16,98442	15,93163	12,76408	13,48786	14,32243	11,53584	13,07374	10,61982	12,08589	11,10466	12,37304	11,34905	13,59838	13,31669	14,06312	10,33537	12,84635	15,66873	13,11008	12,49364	13,65502	14,65946	13,90017	12,58669	13,08003	13,70206	15,24571	11,61037	13,6019	9,601155	8,990316	12,92883	10,87409	11,63966	10,60573	15,50874	13,06566	11,62239	13,77604	13,24091	14,76646	13,52012	13,42817	13,74537	12,22701	14,61262	14,41099	14,71127	12,22522	12,93622	12,86942	11,80599	15,09719	0	0,7745496	0,1868507	0,7411168	37,91024	30,78802	38,962	26,00284	45,62652	46,38746	44,72894	44,51426	21,36847	20,13912	18,27282	20,06458	20,8687	19,67355	18,92939	20,29952	14,41713	19,50204	15,1472	21,55932
10/4/2019 10:20:00 AM	67	41,11323	47,341	44,69565	46,16468	33,97415	40,02949	31,85414	46,8435	33,32297	40,27955	32,83723	42,61108	36,27238	41,17436	30,04366	36,21463	23,88739	30,91553	24,41713	27,72726	14,67099	13,67409	13,76222	14,71486	42,87384	50,63875	42,34962	50,82574	36,00133	37,15849	37,21458	40,577	38,68818	38,47301	37,57993	43,67665	34,69786	43,86597	37,13984	30,35844	23,32988	20,85537	15,21406	15,40195	13,8237	14,25591	13,02719	12,11449	29,36837	25,97508	32,28517	25,12282	24,89259	22,26418	20,55434	22,26866	26,68553	24,58278	20,6136	19,79706	21,7327	23,61468	19,80652	17,51789	18,24927	25,02363	16,31003	17,12243	13,22268	12,51533	11,84903	11,89524	22,63179	19,81916	25,2312	24,85418	18,05061	17,50069	18,11381	16,50993	20,82733	20,48685	20,35768	18,80063	17,0919	20,23624	18,30902	14,56986	14,94281	15,65263	11,88861	12,32531	12,02538	12,78908	11,05548	10,1979	16,31134	13,13377	11,7327	12,91888	14,18387	15,38862	12,3166	12,37062	16,42235	11,48141	12,88959	14,13814	11,60636	14,94384	13,48641	11,38449	14,32851	12,80518	13,97249	13,76119	13,02346	13,86087	11,4993	12,2753	10,7072	13,0448	10,3009	12,69597	9,874973	11,35562	11,37372	12,96626	12,0586	13,23725	10,6469	12,0278	13,92974	13,09226	12,50111	12,22639	14,9236	18,12196	13,02898	12,73113	12,72554	14,9285	11,51442	13,50865	9,503137	9,358352	14,67044	10,79099	11,81235	10,17152	14,14477	12,50152	12,11428	10,40983	11,3608	11,59379	13,44765	12,95121	13,15215	12,79447	13,42099	15,1289	13,09709	12,1453	12,94893	15,05423	11,14432	14,97962	0	1,519397	0,284317	0,7203249	39,18153	27,36323	43,83503	25,16184	46,37807	46,60726	43,76741	43,96435	21,61113	19,5023	17,93732	20,39919	20,34055	19,22552	18,92435	19,88126	14,27988	19,06444	16,12884	20,67515
10/4/2019 12:20:00 PM	69	40,06908	46,53674	46,38456	47,45165	37,71407	45,48188	32,71517	43,98382	36,29545	43,6457	31,72331	43,99163	42,82238	37,23067	29,09014	36,60408	27,08989	27,42325	30,56642	28,79746	14,96097	14,77143	14,78414	14,45395	41,80468	51,06261	47,09806	50,03012	38,92068	42,96288	44,45264	38,62518	42,30998	45,59129	40,28521	45,11999	35,02238	45,81192	32,18398	36,11261	21,44797	22,45089	15,66796	16,8203	12,68733	15,5772	11,8703	14,49284	27,87584	30,32155	31,60727	25,0246	27,43597	20,34241	24,72072	21,84875	23,97657	29,89155	20,18029	22,80566	23,51017	27,49191	22,06903	20,46254	20,6489	18,06186	17,42644	17,67103	10,85848	12,01122	13,85969	11,31652	25,91602	22,07069	25,01581	25,21207	16,49626	17,30976	18,54215	17,24877	19,41914	19,11949	21,15923	17,83675	20,43138	21,36266	20,37944	18,19152	15,88901	16,76538	12,8487	12,12934	10,17829	10,09933	11,07952	12,06917	14,96657	14,12785	15,749	15,23044	16,64809	13,42182	13,55327	13,40635	14,02879	11,10791	13,23635	13,12334	14,44159	13,70718	13,37927	9,795744	14,69282	15,51669	11,67392	14,09027	12,40965	13,51362	12,07967	13,41892	11,25214	12,38464	12,11131	12,28504	11,17374	13,29817	12,03526	13,85223	12,65646	15,6554	11,29663	12,06344	14,50666	14,18504	18,85817	15,73	14,79885	14,98908	17,42864	14,4994	12,62855	13,95826	12,66447	13,18689	12,36827	9,497543	11,16193	10,39498	11,85807	10,30926	11,86823	12,91832	11,61175	13,26163	11,45764	12,53067	14,91469	12,42795	12,83198	13,20913	17,99638	13,27738	16,87479	12,3479	15,3534	12,03878	14,68053	19,39711	0	0,7666058	0	0,0720463	36,45805	29,87111	45,60573	29,31939	48,10358	50,27029	44,1032	45,16565	19,65642	20,38517	19,1791	21,88529	20,39097	19,99737	19,08647	24,68757	14,46777	19,13427	15,36901	29,17206
10/4/2019 1:20:00 PM	70	38,66048	49,26496	46,26354	48,71553	37,43424	45,75065	32,18108	46,31797	37,93614	42,41904	31,61458	43,47141	43,35765	36,61755	28,58747	35,00518	27,41967	27,3186	29,67872	28,82847	14,66014	15,1347	16,24607	14,51198	42,92896	51,70411	45,81993	51,52493	37,70259	43,84608	44,29633	39,08509	44,03569	44,7226	41,1236	43,54147	39,86275	43,47418	40,80432	35,16281	23,75304	22,19862	17,02642	16,65009	11,84537	14,62975	11,23404	13,90852	27,84089	29,94344	35,83126	24,98798	26,14521	19,69724	24,19022	22,36005	23,69964	26,35568	20,80874	23,38245	23,31081	27,78625	20,78235	20,54349	18,43425	19,48938	16,90947	17,58199	12,29602	12,63297	13,97622	11,09271	25,71777	22,92447	24,35476	23,74903	15,32777	17,62855	18,0245	17,30976	19,82724	19,33273	20,15998	18,46651	20,13615	20,92527	20,04994	17,32034	17,06067	16,338	13,84125	11,00402	10,41833	10,23804	11,0005	11,77636	14,41382	14,69338	15,67515	14,7543	14,02845	13,41989	13,58671	13,64977	13,88857	12,06054	11,61831	13,52502	13,28243	13,40932	13,3837	10,05305	21,08843	12,73824	11,93855	14,01732	13,00004	13,15975	12,01598	12,45103	11,20938	12,40267	12,51568	11,80841	11,73056	10,23313	12,12333	13,58236	12,10751	15,96935	10,14023	12,72788	14,36139	17,08091	13,9678	14,76569	15,05326	15,56711	17,64982	15,75252	15,23444	14,26151	11,19232	12,88572	12,49047	9,510872	11,25546	10,6268	12,0155	9,940733	16,4937	12,39197	12,53578	13,11637	11,48935	12,81402	13,54291	12,75476	12,72933	14,82026	14,62796	13,57558	17,03885	12,32386	13,33989	11,39091	14,68218	19,73972	0	0,9299017	0	0,07045756	34,60841	29,72709	43,46423	28,1797	44,50776	50,21351	43,38755	45,46386	18,93112	21,38684	18,8885	23,26902	20,36562	18,88408	18,56281	24,70898	15,35602	24,69745	20,94061	29,09185
10/4/2019 2:20:00 PM	71	38,84056	46,62377	47,04362	48,00972	37,21209	45,77007	32,07469	44,22476	35,70084	42,47078	31,5739	48,69585	43,19629	36,06556	28,97829	35,68351	27,42333	28,40524	30,50653	29,37258	15,17649	14,24984	15,0527	14,56365	39,47904	50,98233	46,05624	49,99122	37,78349	43,99295	43,65834	38,8923	42,21789	42,90852	40,77275	42,77312	34,91276	43,77626	36,00402	37,5983	22,03118	21,66695	17,41904	17,37497	11,64014	13,35399	12,29339	13,67408	27,64396	29,72121	31,485	24,21198	25,55965	20,26691	22,93545	22,07084	23,42445	26,1631	20,2763	21,42725	21,31942	26,92751	20,35981	20,5926	19,77094	19,22352	16,94145	17,34534	10,40534	12,21285	13,57559	11,28543	25,13532	21,52859	23,25804	23,91875	15,60891	16,44024	18,06366	16,68711	20,26255	18,10165	18,6517	16,47333	20,06169	20,54515	19,71492	17,66619	15,81054	16,63427	13,30647	12,04852	10,5618	9,905021	11,34429	12,59457	14,52331	13,88504	16,57542	14,04047	12,63719	13,46624	14,52103	12,68485	15,15148	12,61418	12,96323	14,38267	12,33733	13,38424	13,44627	9,795812	14,34447	11,75121	11,38753	14,20293	13,5789	13,14047	12,11131	14,93624	10,59682	11,78147	12,06903	11,81629	10,56705	10,09774	11,12463	13,57275	11,79895	16,40266	11,65389	11,43119	15,85516	13,42382	13,18033	15,84867	19,60869	15,14609	18,63043	14,25474	13,40994	13,55652	11,23736	12,70135	11,74624	9,789043	10,26712	10,25579	11,91113	11,07158	11,64878	15,07854	11,84951	12,42422	11,30733	12,44447	13,52557	12,38602	12,96115	13,64431	14,81937	16,49074	17,56196	12,05515	13,04204	11,43464	15,21082	19,91987	0	3,487373	0	0,07142462	35,74188	30,41425	42,16402	27,95784	48,98686	52,0191	45,91713	45,63108	19,50977	20,11453	18,33831	24,96415	20,2216	19,26503	19,08005	22,92523	15,86532	20,90565	15,16813	27,45953
10/4/2019 3:20:00 PM	72	 	 	 	 	 	 	 	 	 	 	 	 	 	 	 	 	 	 	 	 	 	 	 	 	0	9,899701	0	3,956123	28,72279	35,0929	26,27507	41,68594	 	 	 	 	 	 	 	 	 	 	 	 	 	 	 	 	 	 	 	 	 	 	 	 	 	 	 	 	 	 	 	 	 	 	 	 	 	 	 	 	 	 	 	 	 	 	 	 	 	 	 	 	 	 	 	 	 	 	 	 	 	 	 	 	 	 	 	 	 	 	 	 	 	 	 	 	 	 	 	 	 	 	 	 	 	 	 	 	 	 	 	 	 	 	 	 	 	 	 	 	 	 	 	 	 	 	 	 	 	 	 	 	 	 	 	 	 	 	 	 	 	 	 	 	 	 	 	 	 	 	 	 	 	 	 	 	 	 	 	 	 	 	 	 	 	 	 	 	 	 	 	 	 	 	 	 	 	 	 	 
10/4/2019 5:20:00 PM	74	0	63,2548	5,895571	48,16237	0	41,38408	4,537536	41,95727	0	0	0	0	0	0	0	0	0	0	0	0	0	0	0	0	0	30,42972	0	30,41916	0	21,0367	0	22,89621	0	0	0	0	0	0	0	0	0	0	0	0	0	0	0	0	0	21,71916	0	32,10461	0,09594662	25,8897	0	24,14995	0	0	0	0	0	0	0	0	0	0	0	0	0	0	0	0	0	30,11819	0	10,50432	10,9634	11,34912	0	10,0849	0	0	0	0	0	0	0	0	0	0	0	0	0	0	0	0	0,1085875	93,87959	0	56,81712	15,61084	90,32949	0	81,35196	0	0	0	0	0	0	0	0	0	0	0	0	0	0	0	0	0	0	0	0	0	0	0	0	0	0	0	0	0	0	0	0	0	0	0	0	0	0	0	0	0	0	0	0	0	0	0	0	0	0	0	0	0	0	0	0	0	0	0	0	0	0	0	0	0	0	0	0	0	0	0	0	0	0	0	0	0	0	0	0	0	0	0	0	0	0	0	0
10/4/2019 6:20:00 PM	75	0,3289401	8,170521	0,1273762	4,506866	0,4748978	0	0,3129144	4,70698	0	0	0	0	0	0	0	0	0	0	0	0	0	0	0	0	0,1268236	13,43094	0,3483505	0	0	0	0,05353393	0	0	0	0	0	0	0	0	0	0	0	0	0	0	0	0	0	0	1,143347	0	0,1186726	0,4404289	0	0	0,2478448	0	0	0	0	0	0	0	0	0	0	0	0	0	0	0	0	0	4,75706	0	0,1084494	1,243783	0,09518678	1,800467	6,451081	0	0	0	0	0	0	0	0	0	0	0	0	0	0	0	0	0	5,540451	0	8,426381	0	4,353725	0,1121104	6,771386	0	0	0	0	0	0	0	0	0	0	0	0	0	0	0	0	0	0	0	0	0	0	0	0	0	0	0	0	0	0	0	0	0	0	0	0	0	0	0	0	0	0	0	0	0	0	0	0	0	0	0	0	0	0	0	0	0	0	0	0	0	0	0	0	0	0	0	0	0	0	0	0	0	0	0	0	0	0	0	0	0	0	0	0	0	0	0	0
10/4/2019 7:20:00 PM	76	41,69464	49,48394	46,96017	47,92986	36,81194	47,98561	33,05185	44,66326	36,04802	42,79247	34,52483	46,73809	44,23201	38,09087	28,22648	37,56459	28,12161	27,38091	30,08075	29,75092	14,80486	13,94307	15,52208	14,76535	42,52314	51,53149	48,04342	52,06807	38,86038	48,88774	43,85934	39,02196	43,29528	44,52144	42,04997	44,05269	36,57128	44,35386	32,70447	36,22499	22,33871	23,7138	15,81696	16,31956	11,58647	12,93331	15,66548	13,50858	28,34155	29,98667	32,9338	26,46669	24,91365	19,39331	23,36663	22,86659	23,54347	25,5169	21,25981	25,0679	22,92447	26,70341	20,15245	20,96444	20,81406	18,21211	16,17837	17,36447	10,92375	12,31771	13,16845	12,74502	24,45975	21,94981	23,4136	23,48944	14,61014	17,58932	19,00579	16,4144	20,73372	19,19478	17,2791	16,23867	20,57465	21,30291	19,62837	17,48405	16,36833	16,31348	15,65443	11,23632	9,795534	11,36149	11,18956	13,0609	14,60274	16,2051	15,95919	13,21763	12,34596	11,9199	14,38785	14,33135	15,195	11,90325	11,46352	12,34969	12,81195	13,25321	13,17875	10,65546	13,90549	12,4292	15,75977	15,84977	13,14766	13,38956	12,81706	14,55225	10,27188	12,03629	12,91826	11,898	11,17402	10,45818	12,81768	13,14089	14,33162	13,70959	10,10534	12,56141	14,07894	13,28464	15,73151	13,5465	14,44843	15,20751	15,13663	15,26504	12,2534	13,89119	13,70047	13,64093	13,42921	9,259089	11,55034	10,6471	12,30037	9,563922	10,60587	13,50906	11,6581	12,61149	10,4789	12,24421	13,40773	13,60253	12,68167	13,24782	17,11345	13,95101	16,20413	12,48528	12,70778	11,72566	14,4056	21,28067	0	1,425868	0	0,07114832	35,25233	30,4606	45,516	29,83622	50,06169	53,98756	47,05074	50,14333	19,34703	19,58167	21,49039	20,80328	18,60087	20,17393	17,37145	22,12105	16,09258	20,01064	15,16274	28,90535
10/4/2019 9:20:00 PM	78	42,27605	47,72726	46,34319	48,20548	36,01362	46,9192	31,81988	45,42067	40,66686	41,7669	32,63546	47,67151	42,38389	40,92002	29,62748	34,49499	26,94173	28,38963	30,69712	30,01251	14,44642	13,78641	14,39939	14,23215	41,88716	52,69294	47,55761	53,10318	39,00842	45,52353	43,77639	38,94949	44,06506	44,46494	42,17238	43,27379	36,25822	44,20003	34,16971	35,88728	21,01453	26,61147	16,10861	15,73497	14,20887	13,06483	11,4582	12,98864	26,53342	29,62493	31,42221	25,83513	23,95536	18,53483	23,56591	21,67455	30,09601	24,46238	21,63883	22,30611	23,12479	26,74893	21,37744	20,32866	19,20894	21,73222	16,86726	17,46325	11,48493	13,07416	12,85388	11,97322	27,2152	22,78266	23,96635	24,12163	13,72389	16,60139	19,50355	15,59184	21,01501	18,72127	17,23441	16,58405	21,91997	20,97453	19,84272	17,82272	18,02124	16,43201	12,18232	10,76923	9,396412	9,646884	10,94883	12,28435	14,33142	14,59598	14,85018	13,2644	12,56362	14,18186	13,58311	13,47819	13,02104	11,72649	11,16345	13,04916	12,93159	14,08965	15,43442	9,930441	19,39973	11,67786	11,01162	14,98818	14,9723	13,24782	14,04413	14,2412	9,574354	10,29357	12,2916	11,71751	12,33491	11,09202	10,98233	13,5197	12,15234	13,52875	11,9898	11,76683	14,26469	13,28636	13,09344	13,59092	18,92836	14,53878	16,96211	13,91433	12,84918	13,40041	13,04515	13,70703	12,64838	8,938164	10,39194	9,495677	11,55193	9,981972	11,92218	14,39517	12,20864	12,83695	10,92292	12,75814	14,01346	12,48356	12,56928	12,72747	14,88734	12,96806	19,23312	12,41877	12,60016	11,86056	13,40766	22,82383	0	1,814904	0	0,07349691	36,17974	31,26638	42,5451	30,59447	47,38948	53,37687	47,43776	44,78545	20,05934	20,68965	20,82263	20,80011	19,41845	19,55142	17,49654	21,72386	15,92541	22,83136	15,03827	27,59905
10/4/2019 10:20:00 PM	79	51,09727	87,14834	63,48282	98,40903	37,52998	85,91988	63,70579	97,2858	33,40745	96,21001	64,5222	87,87653	32,63836	69,13234	72,46207	83,12596	24,01304	45,9688	40,24391	36,9085	15,44858	6,635791	18,21584	2,818095	27,3079	98,05904	41,24531	99,50224	22,48715	98,93893	50,65228	99,09772	35,19569	99,20763	70,01409	99,42004	15,22263	92,1301	61,74197	96,51574	12,47175	64,58121	61,27784	62,6108	2,263484	6,357758	22,7667	3,001008	15,61395	85,03848	24,65427	92,45476	19,35607	93,51253	41,56464	99,05871	7,567832	88,19711	37,48874	92,95197	4,171572	88,99004	32,65915	90,68911	0	56,76213	43,51031	44,79243	0	3,773693	14,00717	4,424805	3,516661	65,31864	10,08434	41,61784	0	55,40687	5,004904	45,79604	0	41,07503	2,875428	32,29001	0	39,32174	13,16866	27,95894	0	25,04635	11,29255	29,79788	0,05519176	4,716443	10,14237	3,595891	0	45,07412	0	34,50278	0	25,86289	0	29,9493	0	28,34232	0	18,64252	0,2162771	14,04233	0	0	0,2830045	0,0559516	4,204244	0,2649066	0	0	0,090835	0	0	33,22219	0	33,48951	0,7565208	0	0	26,81629	0,08178603	0,208955	3,603214	0,4672303	0,5859721	17,51803	0	13,39398	0,5908765	0,1934129	0	8,15042	0	0	0	0	0	27,80352	0	10,1224	3,768927	11,40086	0	11,37088	5,414111	7,562722	0	6,591926	9,506314	5,26843	0	6,367567	0,1242678	6,615067	0,108104	0,5693938	0	0	2,933383	0	0	90,02473	0	56,83563	11,38159	87,31972	0	77,15669	12,09086	93,12956	0	97,81416	9,415825	98,17778	0	97,95058	13,44828	75,79845	0	78,83138	0,2714688	0	6,394853	29,62789
10/4/2019 11:20:00 PM	80	0	0	0	0	0	0	0	0	0	0	0	0	0,05408654	0	0	35,35636	3,370842	23,27848	0	30,1309	6,93261	24,033	0	16,09596	0	0	0	0	0	0	0	0	0	0	0	0	0	0	0	0	1,267338	15,20674	1,093681	17,59325	3,026359	4,206524	0	17,4913	0	0	0	0	0	0	0	0	0	0	0	0	0	0	0	0	0	8,537798	6,060525	6,509449	0	7,130788	9,035769	24,6435	0	0	0	0	0	0	0	0	0	0	0	0	0	0	0	0	0	0	0	0	0	4,136757	10,24791	14,11279	0	0	0	0	0	0	0	0	0	0	0	0	0	0	0	0	0	0	0	0	0	0	0	0	0	0	0	0	0	0	0	0	0	0	0	0	0	0	0	0	0	0	0	0	0	0	0	0	0	0	0	0	0	0	0	0	0	0	0	0	0	0	0	0	0	0	0	0	0	0	0	0	0	0	0	0	0	0	0	0	0	0	0	0	0	0	0	0	0	0	0	0	0	0	0	0
10/5/2019 12:20:00 AM	81	0	33,16507	0	28,05882	23,54913	20,31499	0	19,82669	16,20572	19,14235	0	23,4623	37,27571	19,76452	0,3149177	24,04101	8,779427	19,52316	0	20,4043	18,6687	16,04754	0	15,85716	0	22,17963	0	17,66178	20,33191	15,51766	0	13,07077	0	0	0	0	0	0	0	0	20,57768	17,61867	1,828443	12,70571	22,22156	13,44627	0	22,48763	0	22,96329	0	14,46639	3,757253	19,72445	0	15,09608	0	0	0	0	0	0	0	0	0,5092977	18,28083	0	13,91571	18,35765	15,88728	0	18,13923	0	23,92414	0	15,67508	0	14,6511	0	14,55556	0	0	0	0	0	0	0	0	1,065498	0	0	13,73978	12,76304	15,72274	0	19,99682	0	1,559253	0,6745276	1,027161	0	31,43568	0,4023679	46,9487	0	0	0	0	0	0	0	0	0	0	0	0	0	0	0	0	1,726279	0	0,05028736	0	7,90078	0	0	0	3,70517	0	0	0	0	0	0	0	0	0	0	0	0	0	0	0	0	0	0	0	0	0	0	0	0	0	0	0	0	0	0	0	0	0	0	0	0	0	0	0	0	0	0	0	0	0	0	0	0	0	0	0	0	0	0	0	0	0	0	0	0	0	0	0
10/5/2019 1:20:00 AM	82	0	0	0	0	0	0	0	0	0	0	0	0	0	0	0	0	0	0	0	0	0	0	0	0	0	0	0	0	0	0	0	0	0	0	0	0	21,03303	20,46606	16,08304	18,84284	0	0	0	0	0	0	0	0	0	0	0	0	0	0	0	0	0	0	0	0	0	0	0	0	0	0	0	0	0	0	0	0	0	0	0	0	0	0	0	0	0	0	0	0	0	0	0	0	0	0	0	8,515487	0	0	0	0	0	0	0	0	0	0	0	0	0	0	0	0	0	0	0	0	0	0	0	0	0	0	0	0	0	0	0	0	0	0	0	0	0	0	0	0	0	0	0	0	0	0	0	0	0	0	0	0	0	0	0	0	0	0	0	0	0	0	0	0	0	0	0	0	0	0	0	0	0	0	0	0	0	0	0	0	0	0	0	0	0	0	0	0	0	0	0	0	0	0	0	0	0	0	0	0
10/5/2019 2:20:00 AM	83	0	0	0	0	0	0	0	0	0	0	0	0	0	0	0	0	0	0	0	0	0	0	0	0	0	0	0	0	0	0	0	0	0	0	0	0	0	0	0	0	0	0	0	0	0	0	0	0	0	0	0	0	0	0	0	0	0,320651	0	0	13,70013	0	0	0	0	0	0	0	0	0	0	0	0	0	0	0	0	0	0	0	0	0	0	0	0	0	0	0	0	0	0	0	0	0	0	0	0	0	0	0	0	0	0	0	0	0	0	0	0	0	0	0	0	0	0	0	0	0	0	0	0	0	0	0	0	0	0	0	0	0	0	0	0	0	0	0	0	0	0	0	0	0	0	0	0	0	0	0	0	0	0	0	0	0	0	0	0	0	0	0	0	0	0	0	0	0	0	0	0	0	0	0	0	0	0	0	0	0	0	0	0	0	0	0	0	0	0	0	0	0	0	0	0
10/5/2019 5:20:00 AM	86	 	 	 	 	 	 	 	 	 	 	 	 	 	 	 	 	 	 	 	 	 	 	 	 	 	 	 	 	 	 	 	 	 	 	 	 	 	 	 	 	 	 	 	 	 	 	 	 	 	 	 	 	 	 	 	 	0	1,115233	0	7,250566	 	 	 	 	 	 	 	 	 	 	 	 	 	 	 	 	 	 	 	 	0	0	0	0	1,276871	0	0	0,7883648	 	 	 	 	 	 	 	 	 	 	 	 	 	 	 	 	 	 	 	 	 	 	 	 	 	 	 	 	 	 	 	 	 	 	 	 	 	 	 	 	 	 	 	 	 	 	 	 	 	 	 	 	 	 	 	 	 	 	 	 	 	 	 	 	 	 	 	 	 	 	 	 	 	 	 	 	 	 	 	 	 	 	 	 	 	 	 	 	 	 	 	 	 	 	 	 	 	 	 	 	 	 	 	 
10/5/2019 8:20:00 AM	89	44,83843	51,09098	48,72334	51,67738	39,36816	47,28407	35,09049	48,14297	37,59968	44,26262	34,36877	46,19218	47,37981	37,84655	33,44614	35,35284	26,76283	30,79224	30,89661	30,04607	14,29681	13,79745	17,17486	12,72567	47,4511	56,25573	49,79084	58,65902	44,84278	48,65144	46,53508	42,25589	45,5218	45,99034	40,96113	46,58357	37,18397	46,5576	35,17829	35,67073	19,27754	21,55477	14,46404	15,39028	11,45094	11,85345	11,37772	12,80525	26,39375	28,51658	31,95672	27,0452	26,83866	18,15277	23,08501	23,13958	24,80617	26,76213	26,09071	22,50601	23,02712	25,75327	18,62974	19,66491	17,8268	17,58628	15,83209	16,54461	10,61257	11,89621	11,85455	10,38607	23,94707	23,09696	24,4181	21,83715	14,07901	15,78235	18,18247	14,57905	19,61269	17,87667	17,55091	16,32101	19,01311	20,2361	18,33437	15,91125	15,9002	15,749	13,65309	11,03055	9,446009	9,652894	10,30255	12,00894	13,61772	12,64879	13,53939	14,11493	11,36363	9,977138	13,07499	13,06588	16,22686	10,60296	10,69477	11,78769	13,1728	12,09777	13,16721	10,61975	18,92408	11,47187	11,49267	13,73149	12,84905	12,34167	12,82369	13,17169	8,648735	10,50419	11,08905	12,35805	9,811561	9,696894	10,20792	12,74038	12,30244	13,39737	10,49099	10,5515	14,15236	12,74114	12,33608	17,59456	14,6645	14,60316	15,38828	15,98309	11,50282	15,49611	12,07829	14,05069	13,01648	9,295218	11,36549	9,50728	11,51048	9,694683	10,48153	13,21044	11,4173	14,64571	10,7646	11,56789	13,57013	13,96607	12,04603	12,90686	14,81515	15,15632	16,48451	12,74612	12,18239	11,97944	12,33719	22,70599	0	2,590075	0	0,07080294	36,57438	32,96516	41,8777	30,04193	50,46509	56,39189	51,81118	50,80935	17,88179	21,48513	16,95837	19,41624	17,72187	17,10081	16,72953	22,14149	13,10649	18,06449	16,57797	29,92594
10/5/2019 9:20:00 AM	90	45,20474	51,18569	50,04386	52,00549	39,69586	47,00693	35,53548	48,74275	37,78687	43,48966	36,60934	46,68731	46,50455	38,11885	32,14343	36,63669	27,36413	30,07281	31,33497	30,57955	14,21302	13,24423	18,55493	13,27725	44,13482	56,98262	49,32804	57,17804	42,1424	48,43688	45,57796	43,21749	49,14871	47,39653	41,87893	46,27031	40,53307	45,60483	35,61636	36,85089	20,87437	21,43926	14,83387	15,87775	11,41613	11,96328	11,47118	12,65818	25,42095	29,08053	30,7387	23,66573	25,92479	18,96918	24,46038	22,87923	24,56082	25,42993	22,38334	21,36819	21,9963	25,55668	18,58649	22,70612	18,06338	21,53963	15,90662	16,74023	10,72751	12,04797	12,16125	10,50999	24,70967	22,91211	25,67702	22,13852	14,48759	17,39825	17,8688	15,73704	18,0075	18,23117	17,63194	16,54834	20,66962	19,22213	18,91233	16,55255	16,25214	17,61778	12,81195	10,83375	9,154096	9,778335	10,41977	12,40101	14,01352	12,04893	13,02311	14,21122	11,7651	10,80736	12,89152	11,95616	12,19248	11,52313	10,60241	11,87873	12,71856	13,74254	12,92606	10,16744	13,75988	11,1296	10,58977	13,54014	13,20133	12,7265	12,19234	14,43282	8,528199	9,890309	11,47505	12,41324	9,569588	11,16925	10,85765	12,25195	13,215	12,94229	9,741932	10,94075	12,83101	12,35169	12,9492	18,01973	14,06236	15,23873	14,85259	14,47806	13,6171	14,98888	12,67152	13,13184	12,55319	9,392061	11,25214	9,533321	11,41703	9,447463	11,53183	13,27642	12,09383	11,69215	10,47538	11,40135	14,07942	12,3988	12,03401	12,86894	13,85921	13,00011	15,87201	13,75795	12,21486	10,56207	13,43342	21,6331	0	2,504144	0	0,0697668	37,19835	33,80057	43,12888	31,21726	48,82819	56,48652	50,47435	49,92754	18,42486	19,098	19,33251	19,98598	17,07456	18,82101	18,9238	22,69997	13,98811	19,24556	16,79259	29,35649
10/5/2019 10:20:00 AM	91	 	 	 	 	 	 	 	 	 	 	 	 	 	 	 	 	 	 	 	 	 	 	 	 	 	 	 	 	 	 	 	 	 	 	 	 	 	 	 	 	 	 	 	 	 	 	 	 	 	 	 	 	 	 	 	 	 	 	 	 	 	 	 	 	 	 	 	 	 	 	 	 	 	 	 	 	 	 	 	 	 	 	 	 	 	 	 	 	 	 	 	 	 	 	 	 	 	 	 	 	 	 	 	 	 	0	0	0	0	0	0	0	0	0	0	0	0	0	0	0	 	 	 	 	 	 	 	 	 	 	 	 	 	 	 	 	0	0	0	42,50546	0	34,05255	0	8,721541	 	 	 	 	 	 	 	 	 	 	 	 	 	 	 	 	 	 	 	 	 	 	 	 	 	 	 	 	 	 	 	 	 	 	 	 	 	 	 	 	 	 	 	 	 	 	 	 
10/5/2019 11:20:00 AM	92	0	0	0	0	0	0	0	0	0	0	0	0	0	0	0	0	0	0	0	0	0	0	0	0	0	0	0	0	0	0	0	0	0	0	0	0	0	0	0	0	0	0	0	0	0	0	0	0	0	0	0	0	0	0	0	0	0	0	0	0	0	0	0	0	0	0	0	0	0	0	0	0	0	0	0	0	0	0	0	0	0	0	0	0	0	0	0	0	0	0	0	0	0	0	0	0	0	0	0	0	0	0	0	0	0	0	0	0	0	0	0	0	0	0	0	0	0	0	0	0	0	0	0	0	0	0	0	0	0	0	0	0	9,1447	40,20211	36,54067	29,84465	6,285644	30,04691	26,72586	33,81327	1,567128	18,53821	16,04436	10,2084	0	0	0	0	0	0	0	0	0	0	0	0	0	54,249	21,04153	48,08004	0	0	0	0	0	0	0	0	0	0	0	0	0	0	0	0	0	0	0	0	0	0	0	0	0	0	0	0	0	0	0	0
10/5/2019 1:20:00 PM	94	45,8448	55,65457	50,13311	53,20907	40,6221	48,00909	33,70012	53,80665	39,71673	45,03087	34,918	46,04436	46,02385	38,69909	34,23588	35,72931	27,64534	29,57014	32,64486	31,64055	14,84009	14,02555	19,31214	13,14559	44,70277	57,82825	51,23412	58,00322	42,28946	48,39937	47,31633	47,38202	45,87968	47,36302	42,63367	46,73768	38,73618	46,36901	39,42149	37,20739	22,25672	23,76064	16,57618	15,98523	11,80903	12,93594	11,24993	12,78611	26,11233	27,4846	33,55328	25,08151	25,2037	18,81569	22,6749	24,36982	24,06581	27,46982	20,78463	21,12753	21,59386	25,81164	18,40932	21,94622	19,42011	17,89809	17,33256	16,46096	10,24764	11,42739	11,78859	10,94517	24,00883	21,85144	25,80059	22,87156	15,3527	17,1274	17,76712	16,19246	16,78472	17,345	17,71151	16,10515	20,01084	19,75692	18,08936	17,63332	16,21919	16,30202	12,83191	10,98993	9,425634	10,11681	10,29627	11,46897	13,77701	12,23834	13,295	12,98415	11,04609	12,58862	13,92248	12,31626	16,70135	11,77533	11,07862	11,95934	12,95265	13,33008	14,87214	10,95035	14,16287	15,19397	12,25354	14,55702	12,29588	14,13427	11,9016	13,6115	8,113051	12,06226	11,67793	13,07354	10,88797	10,31264	9,624435	12,35633	11,52354	12,98802	9,839398	10,7157	14,34613	12,73852	18,27483	13,5387	14,4896	15,61478	15,48947	14,25515	11,15136	13,69571	11,97792	18,23876	13,20575	8,831165	11,86879	10,91526	14,3768	9,785728	10,91415	17,98561	12,27392	13,21072	10,88984	12,78404	13,82101	12,43929	11,83818	14,00247	14,71458	13,41111	16,06998	13,1538	12,08914	11,42476	11,63434	21,24413	0	2,281098	0	0,06983588	39,37349	34,13406	43,15264	35,57058	52,69735	57,36827	51,19819	50,21282	19,61145	25,26456	26,66142	20,68972	17,83246	16,76033	18,21922	24,51819	14,22994	21,01887	13,69349	32,04721
10/5/2019 2:20:00 PM	95	45,92638	51,11523	50,93427	53,80389	40,27879	47,89317	33,42548	50,24549	38,98341	44,74435	33,58878	47,04431	45,70602	37,73016	33,1728	36,8969	30,77447	29,88306	32,36144	32,67186	14,38626	13,40925	20,25482	13,7232	45,60483	59,55418	50,87347	56,89199	46,45564	49,42233	47,78611	45,22325	45,39678	50,01506	43,40974	46,15302	37,64492	46,4019	34,13641	38,39212	23,56129	22,82721	16,27287	16,21851	11,16787	12,85381	12,85954	13,05883	26,66833	30,53458	33,30411	26,2951	26,70121	18,99087	22,16865	24,52178	23,47722	23,91661	20,6775	22,08174	22,36282	25,91712	20,65512	21,18348	18,37906	17,99659	18,30626	16,73339	10,62238	11,8015	12,32261	10,89626	23,93692	20,93715	25,19956	22,70038	14,85259	17,435	17,46353	15,64393	17,52625	17,57688	18,33485	16,0626	19,44131	20,1796	20,1586	15,72406	16,29753	16,16366	14,63846	10,9967	9,440622	9,760032	10,9118	12,10184	13,56895	12,23109	12,81651	12,69238	11,49246	10,98751	15,11695	12,19089	15,74512	11,86484	10,97888	11,54212	12,92841	12,49931	13,0477	10,42116	14,78994	13,78157	11,15426	14,21979	12,61501	14,46687	12,1886	13,96261	8,352468	9,889962	11,50689	13,13274	10,68683	9,972784	10,10493	12,44847	11,95382	16,09036	9,780959	10,88542	14,84547	12,74556	14,13552	13,33962	17,75068	15,54059	14,10429	14,67258	11,12387	13,89596	12,96509	18,34163	12,94084	9,489941	10,15355	10,24032	11,31873	10,67798	11,23957	21,384	12,03691	12,47175	11,8272	15,13967	14,09897	13,27946	11,86933	12,97241	13,58919	13,54388	16,13858	13,10877	12,66945	12,14702	12,2344	24,8959	0	1,772975	0	0,06935234	40,31112	33,53013	44,58424	33,90163	51,52541	58,29686	51,57681	50,58211	19,8061	20,63031	16,96418	20,63964	17,65881	19,56531	17,77913	27,58441	14,37389	18,88704	13,76969	31,17753
10/5/2019 3:20:00 PM	96	45,59653	53,73584	51,94899	54,69192	40,87568	47,35764	33,86169	51,04671	38,07341	44,69689	34,32306	46,60982	45,94738	38,96178	33,36256	38,0455	34,85563	30,5917	31,45584	33,66504	14,09863	14,56468	20,7396	14,05062	72,1741	47,71379	83,61717	58,45968	55,60967	51,49529	69,33045	51,59449	45,66776	48,99894	43,87924	45,65422	42,17453	47,10723	35,33232	37,50124	21,00043	23,81003	15,46468	16,17761	11,48568	14,38364	11,29925	13,14289	37,23606	27,20967	28,26233	28,44448	24,98003	25,21725	30,27181	20,6822	24,08315	25,04234	20,74512	23,20609	21,5415	25,8229	18,75497	21,45177	18,69612	18,59375	15,6967	16,82091	10,69836	12,98319	12,57142	10,8803	21,47816	23,99674	21,27418	22,88262	10,06929	15,50432	15,44727	18,10448	19,28693	17,88614	17,62883	17,1415	19,81798	19,73592	18,89685	17,11145	15,9366	18,64431	12,40806	11,20158	9,777988	9,57097	11,17015	12,28082	12,74536	10,06417	10,7224	12,39846	13,64936	11,8158	16,44673	11,96742	12,24856	11,61479	10,90165	11,84378	12,64948	14,30115	12,28469	10,41211	16,74079	13,44883	10,881	13,88511	12,55298	13,46126	11,79667	14,85059	7,317088	10,27928	6,310511	10,72095	5,734555	11,86346	9,517849	14,26924	2,827075	12,94837	9,603918	10,25241	13,41042	17,05474	16,48604	13,83552	14,52116	15,41308	13,94493	14,96132	11,36549	13,50278	12,97034	13,73743	0	12,97849	3,708624	12,44509	0	10,6165	2,167053	11,87251	0	14,25771	14,96429	13,53407	14,41389	12,69362	14,37237	13,05779	13,82447	13,51548	18,38825	13,09702	13,33292	10,99145	13,73349	26,22224	0	0,05001106	0	0,1836732	0	33,0388	0	43,20354	0	47,5762	0	54,60902	0	24,5519	0	18,65039	0	17,85477	14,33445	16,19943	0	11,7479	2,560787	13,06988
10/5/2019 4:20:00 PM	97	46,58584	50,96906	51,27638	53,99445	41,06667	49,75485	33,18579	50,23072	39,44152	45,15342	34,33798	48,49331	47,1491	40,10852	33,05006	36,25131	27,24573	30,35118	34,18283	31,47491	14,39075	13,72514	21,30119	13,67167	45,57596	58,88476	51,68394	56,26064	42,11145	49,84443	48,18019	45,15017	47,68803	49,3082	43,0629	45,65146	39,32347	48,87061	35,42199	38,12997	20,90973	22,53149	19,77764	16,14556	11,747	12,75517	11,8875	12,78549	26,60132	30,26946	32,58641	26,91244	23,97491	18,22219	22,34727	23,77901	26,40598	27,13652	20,40693	22,39963	21,16946	25,6268	19,2535	20,78387	19,05801	17,72519	17,07981	16,92163	11,17927	11,81649	12,31785	13,00605	24,36948	21,67931	25,4012	24,59825	15,35664	15,87968	16,64083	15,20239	17,38547	17,98809	18,94031	16,04325	20,13166	19,59017	18,57399	16,56609	16,03621	17,5277	12,33988	10,66914	9,613656	9,857772	10,68496	12,83557	14,78448	12,17769	12,56604	13,0935	11,34636	11,10418	16,59338	15,73586	11,71868	12,15103	10,69926	14,06346	12,60154	12,89774	12,0651	10,31229	14,16446	11,41309	11,90657	14,31587	12,61073	12,69549	20,02431	13,59886	8,298312	10,19714	12,04776	12,416	10,61623	10,06244	9,649784	12,73548	11,83597	16,01438	10,20232	10,72039	15,87782	15,01748	13,05966	14,2345	14,76714	14,76873	14,12322	14,57504	10,91346	14,10789	12,54531	14,52531	12,92648	9,144908	10,68813	11,14369	11,6427	9,007999	11,92715	16,21028	12,60818	13,18558	15,94807	11,48548	14,91456	12,80269	15,11536	13,12383	13,32953	14,24376	17,81554	12,29553	13,61074	14,073	12,81263	24,54411	0	2,058052	0	0,1080349	40,57285	32,91348	43,62829	32,7082	55,50632	57,49994	56,38643	49,91898	20,21531	18,12873	23,62511	20,71024	17,5795	15,9279	18,25093	22,39383	13,20043	19,71879	13,81652	31,88639
10/5/2019 5:20:00 PM	98	47,75282	51,2891	52,70572	54,95151	41,55925	49,00295	34,2108	50,47552	38,54367	45,70996	34,85569	46,95719	46,45461	40,13131	33,48682	37,03394	29,40781	29,45921	31,77892	31,20095	14,60571	14,02382	23,92552	13,4882	45,55406	57,72105	51,33393	57,47231	41,91479	53,1044	48,79476	45,32134	47,45807	49,60102	43,61606	46,20545	39,6493	48,14178	34,95171	38,34363	30,95145	22,86127	15,21414	18,597	12,27488	12,59822	11,33925	13,16313	26,29462	27,78922	35,92396	28,71574	24,23332	19,115	22,12354	22,7542	23,50644	24,08806	22,21043	22,64084	20,98489	26,10618	20,16488	20,96064	18,79145	24,04731	15,88797	17,61722	10,63723	12,44274	12,55637	11,84302	23,85389	21,4019	25,64165	24,784	15,19362	16,42214	16,91119	16,97537	18,44924	17,76035	18,69798	15,93861	20,80432	21,27079	17,90492	17,51306	15,60552	16,91237	13,36255	10,67453	9,238989	10,799	10,58459	12,85519	14,85515	12,49537	14,97983	13,87012	11,11337	10,7474	13,07043	12,36544	12,26645	12,07643	10,95974	12,48854	12,83819	12,68015	12,84835	10,33529	13,5961	11,30354	11,2127	13,71277	12,38775	14,55073	12,23026	13,65102	9,022644	11,16891	11,79149	12,66896	9,580294	9,918838	10,05816	12,79337	11,02585	14,53512	10,21593	12,62544	13,69384	13,90522	12,12671	14,95469	13,93043	15,10617	14,48504	15,24253	11,55331	13,23082	12,50359	13,41243	12,48011	9,515778	10,46184	10,3757	11,5196	9,504448	12,62738	16,91051	12,21893	12,61197	11,18473	11,41129	14,07017	12,93912	12,23813	13,36456	13,92359	13,2615	17,96474	12,57792	12,65162	13,32953	13,99515	27,80429	0	2,035602	0	0,07259892	40,79266	32,71192	44,02673	32,42132	52,59222	57,70101	54,7092	49,48034	19,38177	19,65766	21,63172	19,99489	17,79199	16,0282	17,82867	22,57419	13,25742	20,5888	13,82971	32,26266
10/5/2019 6:20:00 PM	99	0	0	0	0	0	0	0	0	0	0	0	0	0	0	0	0	0	0	0	0	0	0	0	0	0	0	0	0	0	0	0	0	0	0	0	0	0	0	0	0	0	0	0	0,04724801	0	0	0	0	0	0	0	0	0	0	0	0	96,9771	91,15571	90,64524	95,08787	70,28977	79,5421	57,78571	78,32317	54,86745	65,80439	19,53477	55,14864	15,88176	2,866931	4,976099	85,84149	0	0	0	0	0	0	0	0	97,71082	97,85207	99,65289	96,50497	92,15752	90,55461	87,53178	84,66222	55,2131	76,80537	64,79395	43,71739	13,91633	5,907591	3,018416	49,18525	0	0	0	0	0	0	0	0	92,88096	96,34016	90,47884	94,87913	87,76248	92,84663	84,06493	86,84627	68,01842	69,81309	54,47136	29,4829	11,57266	3,010334	4,868893	38,91738	0	0	0	0	0	0	0	0	0	0	0	0	47,15269	30,22713	41,34575	40,8667	20,82539	18,99052	16,5473	14,90357	20,81144	5,574367	3,91668	6,183826	0	0	0	0	0	0	0	0	0	0	0	0	24,96042	14,91966	26,41709	18,1384	9,926917	5,464605	4,397312	11,92156	19,73053	8,638236	8,368148	8,537245	0	0	0	0	0	0	0	0	0	0	0	0	0	0	0	0	0	0	0	0	0	0	0	0
10/5/2019 7:20:00 PM	100	46,43361	52,12037	51,81448	54,50915	40,32687	49,79622	39,57	50,96471	39,41058	45,02135	36,97709	46,6532	47,17907	40,43518	33,64024	36,86879	26,92929	30,72171	31,77727	31,5978	14,31594	14,91897	25,32659	13,57607	45,22574	62,9883	52,31281	57,86721	43,33029	50,53921	48,55735	49,3672	49,00275	49,10587	43,59132	46,71931	42,70986	46,79467	35,03911	38,51838	22,37622	28,87082	14,79533	15,92866	12,84414	12,97711	11,83701	15,03689	24,96139	28,811	36,42387	25,86394	28,66897	18,3687	23,60522	25,9185	25,64538	24,91186	20,10265	21,59414	22,98409	26,43989	17,99265	20,77461	18,25625	17,79074	17,33726	18,23663	10,10126	12,00044	11,98842	10,85841	22,71738	19,55246	20,6308	24,02838	20,537	20,195	19,51343	21,85248	20,10003	17,37787	17,48197	14,97361	18,88601	18,4889	18,38141	16,25304	15,92825	16,63849	12,00507	10,62638	11,04167	9,890515	10,55482	14,38764	16,56022	8,838347	14,48151	12,97711	12,14067	9,756851	12,10875	11,26077	11,37074	11,65955	10,5419	12,93442	12,45123	13,82757	11,93088	12,67249	18,52695	11,63033	11,38774	13,9278	12,01999	13,57171	11,84847	15,94337	11,55566	8,421819	11,8482	12,4991	11,79204	8,912881	12,72194	12,60085	12,61487	11,93828	12,96647	12,01163	17,03222	14,25142	15,37045	14,86807	14,92533	14,4411	14,47426	14,19941	12,78128	14,20957	12,85705	14,07666	16,83121	8,372014	10,61775	9,773984	13,02532	10,40942	15,46074	14,74794	11,62301	10,69767	13,76126	17,96488	13,71539	12,69479	13,73702	13,08176	14,38101	13,49704	18,01966	12,4857	12,02828	11,40342	13,24049	26,65734	0	0	0	0	21,88598	41,97793	42,47452	36,94525	48,98783	60,46592	43,49173	54,88513	22,8786	21,1821	13,67415	18,79952	18,78288	18,4346	14,42605	21,59027	11,61527	13,61786	13,53973	15,02708
10/5/2019 8:20:00 PM	101	46,59241	53,62911	50,85371	54,37245	40,33137	50,66009	38,64645	50,71218	40,55282	44,62645	35,06431	49,32534	46,81588	41,88985	33,38231	36,19288	27,49102	30,62915	32,95914	32,68284	14,30676	13,67927	21,10577	16,36923	46,61611	58,59133	51,30311	59,21212	43,51631	51,42924	48,37209	44,74913	49,62685	48,79848	44,70539	46,74107	41,14596	48,60294	35,59965	39,99552	20,41225	24,5182	15,29177	15,38227	10,98482	13,88359	11,06467	13,18033	25,0708	28,00025	33,5398	25,50087	26,77008	17,86921	22,09176	23,45926	24,30716	24,35573	21,9134	21,41212	23,31379	25,92983	18,19663	20,64552	19,51633	18,87213	16,78547	16,84509	10,00422	11,46952	11,87452	10,96409	24,62809	22,05936	24,75617	26,75729	14,54403	16,36902	16,92791	15,17172	17,22653	17,13127	18,66062	16,74278	22,57557	20,21131	17,74204	15,96458	15,42661	16,84074	13,32076	10,40403	9,418933	9,796917	10,46903	12,2811	13,03265	11,62522	12,71227	13,51459	11,35375	10,76723	12,9349	11,97081	11,05631	12,35466	10,4329	14,5919	14,24825	13,67222	14,0969	11,18155	13,12065	13,10573	12,00569	13,75014	11,65451	13,71415	12,04465	17,94243	8,716151	9,544375	11,65513	12,97524	13,38666	9,730259	11,66004	12,66689	12,83281	13,75055	10,16482	10,80598	13,29044	16,29173	12,19786	13,67208	14,63708	14,88844	14,01947	14,78794	10,90849	13,73515	12,11988	15,63909	12,70612	9,633898	10,51814	10,05948	10,83147	9,46853	10,64206	19,11852	11,15039	11,90622	10,38848	12,47451	13,73515	12,27889	11,91258	12,46056	15,86532	13,77569	18,29465	12,60969	12,07781	10,93177	11,4544	27,14813	0	1,743548	0	0,06845436	40,11778	33,91343	42,47768	34,82289	53,30134	57,27365	59,67638	51,48686	18,03265	23,59692	20,62611	19,75153	17,11331	14,80721	15,58901	20,74837	12,2947	17,14073	12,99638	33,86522
10/5/2019 9:20:00 PM	102	0	0	0	0	0	0	0	0	0	0	0	0	0	0	0	0	0	0	0	0	0	0	0	0	0	0	0	0	0	0	0	0	0	0	0	0	0	0	0	0	0	0	0	0	0	0	0	0	0	0	0	0	0	0	0	0	0	0	0	0	0	0	0	0	0	0	0	0	0	0	0	0	0	0	0	0	0	0	0	0	0	0	0	0	0	0	0	0	0	0	0	0	0	0	0	0	0	0	0	0	0	0	0	0	0	0	0	0	0	0	0	0	0	0	0	0	0	0	0	0	1,366738	0	1,333098	0	0	0	1,43616	0	1,459093	0	0	0	0	0	0	0	0	0	0	0	0	0	0	0	0	0	0	0	0	0	0	0	0	0	0	0	61,31438	80,25863	73,618	85,58494	40,99464	56,05478	32,35577	45,27804	7,927236	4,030863	2,648099	97,25002	0	0	0	0	0	0	0	0	0	0	0	0	0	0	0	0	0	0	0	0	0	0	0	0
10/5/2019 10:20:00 PM	103	46,77173	52,66199	51,65693	56,08905	41,39595	49,75022	36,07614	51,3061	42,65287	45,24902	35,75569	48,57993	46,74867	40,41515	34,26213	39,68543	27,44605	30,82594	31,59932	31,57639	13,70662	13,341	20,9813	13,7261	45,70471	60,24887	51,63718	60,05457	45,32555	53,74689	49,20024	45,25502	47,87571	48,98901	44,65545	47,58883	43,48572	49,53256	35,67301	37,69873	21,83591	26,43768	15,98965	16,51415	10,90262	12,00721	11,16103	12,5813	26,67026	30,6775	33,25964	27,5429	25,44236	18,48765	22,39562	23,35786	25,72019	24,15555	19,97596	23,11236	21,33379	25,53002	17,75282	20,92182	18,6316	18,49069	16,65182	17,33429	10,72295	12,51865	11,49909	11,29531	23,82799	20,7358	25,2569	21,99843	14,56137	15,99469	17,18177	14,69137	18,1746	17,73755	17,97918	16,3485	20,02501	20,03212	18,32719	16,64111	15,58777	16,60658	12,51616	11,96218	8,597757	9,963182	10,17159	12,31267	13,3334	11,56499	13,75483	12,90555	11,78534	10,40216	12,4712	12,30721	12,86638	11,60457	10,66285	13,81583	15,48677	15,75244	13,35012	10,92673	13,83918	16,65741	11,17519	13,51693	13,68003	12,05854	13,20092	14,21461	8,454629	9,586165	11,72773	13,14683	10,2524	11,56361	10,12786	12,96668	11,65126	12,23385	10,71998	10,97901	15,25337	12,42602	11,63856	13,91184	15,10963	16,11226	13,68431	14,06457	10,79057	15,25261	15,55959	14,94267	13,13004	9,956413	10,54142	9,966912	11,46331	9,14629	10,39843	14,93361	11,25325	12,40413	10,51399	14,85176	13,89865	13,09695	11,72898	12,98201	14,37562	13,59223	15,72212	13,2025	11,63731	10,48174	17,9932	26,65547	0	1,557734	0	0,06831621	42,43017	35,03515	44,97679	34,03922	53,19822	58,27828	53,49712	52,62648	17,44515	21,34229	17,16678	21,02005	16,76178	15,22988	15,60421	21,01445	11,9867	18,42887	13,05462	32,86535
10/5/2019 11:20:00 PM	104	 	 	 	 	 	 	 	 	 	 	 	 	 	 	 	 	 	 	 	 	 	 	 	 	 	 	 	 	 	 	 	 	 	 	 	 	 	 	 	 	 	 	 	 	 	 	 	 	 	 	 	 	 	 	 	 	 	 	 	 	 	 	 	 	 	 	 	 	 	 	 	 	 	 	 	 	 	 	 	 	 	 	 	 	 	 	 	 	 	 	 	 	 	 	 	 	 	 	 	 	 	 	 	 	 	 	 	 	 	 	 	 	 	 	 	 	 	 	 	 	 	 	 	 	 	 	 	 	 	 	 	 	 	 	 	 	 	 	 	 	 	 	 	 	 	 	 	 	 	 	 	 	 	 	 	 	 	 	 	 	 	 	 	 	 	 	 	0	 	 	 	 	 	 	 	 	 	 	 	 	 	 	 	 	 	 	 	 	0	13,14531	0	14,54679
10/6/2019 12:20:00 AM	105	0	0	0	0	0	0	0	0	0	0	0	0	0	0	0	0	0	0	0	0	0	0	0	0	0	0	0	0	0	0	0	0	0	0	0	0	0	0	0	0	0	0	0	0	0	0	0	0	0	0	0	0	0	0	0	0	0	0	0	0	0	0	0	0	0	0	0	0	0	0	0	0	0	0	0	0	0	0	0	0	0	0	0	0	0	0	0	0	0	0	0	0	0	0	0	0	0	0	0	0	0	0	0	0	0	0	0	0	0	0	0	0	0	0	0	0	0	0	0	0	0	0	0	0	0	0	0	0	0	0	0	0	0	0	0	0	0	0	0	0	0	0	0	0	0	0	0	0	0	0	0	0	0	0	0	0	0	0	0	0	0	0	0	0	0	0	0	0	0	0	0	0	0	0	0	0	0	0	0	0	0	0	0	0	0	0	0	3,525711	0	0	0	0
10/6/2019 1:20:00 AM	106	 	 	 	 	 	 	 	 	 	 	 	 	 	 	 	 	 	 	 	 	 	 	 	 	 	 	 	 	 	 	 	 	 	 	 	 	 	 	 	 	 	 	 	 	 	 	 	 	 	 	 	 	 	 	 	 	 	 	 	 	 	 	 	 	 	 	 	 	 	 	 	 	 	 	 	 	 	 	 	 	0	0	0	0	0	0	0	2,19648	 	 	 	 	 	 	 	 	 	 	 	 	 	 	 	 	0	0	0	0	0,6680343	0,5474276	0	0	0,2937113	0	0,4148016	0,3699713	0	0	0,1592893	1,997403	 	 	 	 	 	 	 	 	 	 	 	 	0,3329465	0,7382156	0	0	0	0	0,2860439	0,1668877	0	0	0	8,609568	 	 	 	 	 	 	 	 	 	 	 	 	0,3126382	0,05457007	0	0	0	0	0	0	0	0,6693469	0,3530476	2,297331	 	 	 	 	 	 	 	 	 	 	 	 	 	 	 	 	0,1215738	0,06354996	0,7518927	0,5360991	0	0	0,1004366	1,505789
10/6/2019 2:20:00 AM	107	0	0	0	0	0	0	0	0	0	0	0	0	0	0	0	0	0	0	0	0	0	0	0	0	0	0	0	0	0	0	0	0	0	0	0	0	0	0	0	0	0	0	0	0	0	0	0	0	0	0	0	0	0	0	0	0	0	0	0	0	0	0	0	0	0	0	0	0	0	0	0	0	0	0	0	0	0	0	0	0	0	0	0	0	0	0	0	0	0	0	0	0	0	0	0	0	0	0	0	0	0	0	0	0	0	0	0	0	0	0	0	0	0	0	0	0	0	0	0	0	0	0	0	0	0	0	0	0	0	0	0	0	5,831607	89,89204	0	89,08889	8,337547	79,61746	0	75,21152	0	0	7,125607	18,38549	0	0	0	0	0	0	0	0	0	0	0	0	0,9137378	72,16996	0	93,48903	1,614376	62,90659	0	75,75273	3,469206	14,91932	0	18,3772	0	0	0	0	0	0	0	0	0	0	0	0	0	0	0	0	0,2571701	16,68642	0	26,39036	0	7,251741	3,741504	18,79414
10/6/2019 3:20:00 AM	108	31,05396	53,29348	52,57116	56,26072	41,43989	53,03845	35,45847	51,68539	42,1444	50,65083	34,61829	47,36101	49,02126	40,93426	34,20633	38,21156	28,11712	31,04429	32,23102	32,87591	14,50638	12,57909	22,00956	13,45311	22,97773	60,86173	52,389	61,51837	47,82362	55,74754	52,09432	46,87203	47,2639	53,10588	46,02185	49,43945	40,89205	48,86646	35,96416	37,90927	26,09182	22,82293	16,5538	18,21079	10,85323	11,90726	11,24378	12,83599	27,33187	29,34281	33,14075	24,85881	27,7225	18,02305	22,96985	22,52894	23,39806	27,9396	21,46186	23,83779	21,21754	26,81428	19,60551	21,53156	21,77719	17,62834	16,61092	17,08375	10,90745	11,638	11,79681	12,00991	26,0271	22,5862	23,81382	26,76952	14,1514	22,39348	18,20133	17,21893	18,34439	18,66289	18,8713	17,32814	20,72067	19,17482	18,88961	16,12401	15,43028	17,59795	14,46204	10,78208	10,06742	9,719275	9,965946	13,11443	14,25867	11,47712	11,9592	11,46123	11,74445	10,2256	13,51231	11,69154	12,34789	13,4929	11,33151	12,33719	13,32449	12,70246	12,87633	10,88735	17,1502	12,73009	14,01753	13,52019	12,24815	13,68811	12,43017	13,89354	7,871559	9,70691	11,78596	11,67482	11,95043	10,00725	10,08552	14,44988	12,6452	12,9052	10,18471	10,9527	14,64751	13,1603	11,9333	13,45594	18,38928	14,43248	14,77737	14,95261	11,24033	13,94376	12,06738	14,06831	12,17845	9,501962	10,10575	10,27603	11,16552	9,104154	11,33089	15,32327	11,91465	12,177	10,71811	11,12338	13,63969	12,81796	11,93903	12,28372	14,06001	13,62235	16,51456	13,21149	12,27951	10,83202	11,06398	29,51094	0	1,316313	0	0,06900696	40,44505	34,22026	49,62609	34,2334	54,13799	59,01243	56,03754	51,72338	18,41512	18,71926	15,20128	19,09207	17,56176	16,02827	20,53458	21,89171	12,74211	16,18679	13,62863	38,6957
10/6/2019 4:20:00 AM	109	46,09797	52,02869	53,54243	57,38367	42,04714	50,66292	36,27487	50,61049	42,86528	47,42816	35,67322	48,58823	51,15952	41,63662	33,91254	39,54576	27,38451	30,93501	33,05751	34,08088	14,12826	13,37685	22,35667	12,84421	48,45934	62,77354	54,80465	61,62847	48,60142	54,20846	50,62017	47,71939	47,7046	50,85281	45,2725	48,46851	40,00974	50,23948	35,82076	40,07129	22,09411	23,18357	19,3511	15,72413	12,87149	14,17841	11,12739	12,18771	26,46918	30,18084	32,74722	27,46746	25,65732	17,8469	22,15234	23,38556	24,34219	26,05071	22,07767	23,14034	21,92011	27,55091	19,38737	22,51209	18,24955	17,48612	17,57073	16,67924	10,31526	11,6742	12,01191	13,72465	23,85727	21,23274	25,21026	21,25898	15,28141	17,19358	16,75688	13,97014	17,84683	17,24262	17,15089	17,59774	19,24852	20,5636	22,77955	18,32276	15,48464	15,92286	12,79081	10,92921	8,499738	10,16357	9,892724	12,07511	13,2072	11,54233	11,30188	12,72553	11,71778	10,51496	12,2123	12,198	12,69397	11,66294	10,67598	12,87598	15,58756	12,67905	13,18371	10,53216	14,02361	16,28937	12,66095	13,34881	11,64878	12,39645	12,52715	13,19021	9,013179	9,643776	13,40462	11,684	10,56407	9,769979	10,33757	12,87177	10,69912	12,53157	10,50274	11,35962	13,144	12,25948	11,81912	13,51929	15,10016	13,84042	14,31276	13,8043	10,40375	14,31981	11,78402	18,27289	12,03284	9,101941	9,57622	9,785314	10,72178	9,705183	10,49238	15,75465	12,34389	12,71932	10,70603	13,43349	13,77825	12,07035	18,88733	12,37069	14,49325	14,68791	16,22334	13,50174	11,20531	10,53141	12,3872	31,24351	0	1,489694	0	0,07073386	42,24553	34,91469	44,40823	34,37617	53,36567	60,94143	57,90672	51,93571	18,23863	18,63181	14,79809	22,07588	16,92404	15,23147	16,07655	20,06169	13,54809	15,93004	12,60258	38,54429
10/6/2019 5:20:00 AM	110	55,77773	79,7056	60,46915	54,61622	49,32465	54,33238	43,10276	49,93589	50,03634	51,47168	48,6488	51,14949	44,74213	45,61367	45,97129	40,03399	32,04196	42,63546	40,73159	30,87457	9,938177	14,45678	24,96346	17,19627	52,08153	72,47942	57,69405	68,66581	42,91971	63,27137	47,07173	57,82722	47,00349	53,54843	46,16034	50,10596	39,891	49,16225	35,84438	38,17577	21,04678	21,84226	15,60794	15,90123	11,05479	12,00638	11,15005	12,71538	24,3004	42,08333	27,4924	33,33368	26,15923	22,45669	25,54957	28,70503	23,97036	24,55881	24,58099	25,08075	22,32289	26,3769	19,05345	20,77808	19,3701	19,27049	16,55207	17,13839	10,1664	15,10707	12,13334	11,63254	18,06635	26,61009	22,38008	20,74078	15,05298	19,62796	21,15557	22,73037	18,42293	18,39198	20,15121	17,12699	19,58976	19,12114	18,77501	15,73918	14,84645	15,97584	12,32849	10,73352	10,06465	9,969468	9,726114	12,60023	11,0177	14,484	14,59777	10,9203	12,68257	11,19059	13,44703	9,437654	12,34499	11,21609	10,89668	11,61486	15,2609	12,11083	12,34299	10,59447	17,92979	12,50228	10,77835	13,37575	12,01039	11,99167	12,25913	13,67857	11,71329	8,483021	10,3413	11,60989	8,747306	9,948195	12,23316	11,8567	11,05009	12,46491	16,4937	10,93847	14,67389	12,27502	11,26478	13,45498	14,78586	13,729	14,92698	15,4834	11,02592	15,19479	12,06876	13,95571	7,406542	8,779841	14,49996	14,01352	9,369818	8,760016	15,51178	12,20857	9,092478	11,40052	33,28374	11,7747	13,78143	12,2478	12,11359	12,2447	13,31835	13,45291	18,07485	13,34252	11,58847	10,65781	11,03151	28,24374	0	0	0	0	31,55912	37,00853	36,56755	40,08579	57,22913	50,89267	55,58052	45,49084	18,73135	20,09291	15,216	18,54768	16,51374	15,66085	17,63677	20,07391	12,30072	15,99732	13,02519	39,34558
10/6/2019 6:20:00 AM	111	 	 	 	 	 	 	 	 	 	 	 	 	 	 	 	 	 	 	 	 	 	 	 	 	 	 	 	 	 	 	 	 	 	 	 	0	 	 	 	 	 	 	 	 	 	 	 	 	 	 	 	 	 	 	 	 	0	79,51958	0	78,98824	 	 	 	 	 	 	 	 	 	 	 	 	 	 	 	 	 	 	 	 	0	78,07272	1,451149	98,40234	0	39,99337	0	93,29313	 	 	 	 	 	 	 	 	 	 	 	 	 	 	 	 	0	51,38753	0	88,71975	0	37,40654	20,97314	83,38928	0	29,12681	21,35603	86,88806	0	9,003234	8,5407	29,01117	 	 	 	 	 	 	 	 	 	 	 	 	0	11,67337	29,375	42,18999	0	11,22755	19,23457	21,60388	0,7349	2,215683	14,31283	11,43996	 	 	 	 	 	 	 	 	5,096016	4,681559	15,2819	6,078277	4,664083	5,089522	24,05242	11,55587	3,981889	2,464149	16,76351	10,0849	0	0	19,2097	11,36598	 	 	 	 	 	 	 	 	8,246919	1,836801	12,95694	19,20701	7,38865	0	17,65018	14,0004	7,898707	0	12,60313	9,849345	0,4099663	0	14,54272	1,067087
10/6/2019 8:20:00 AM	113	0	0	0	0	0	0	0	0	0	0	0	0	0	0	0	0	0	0	0	0	0	0	0	0	0	0	0	0	0	0	0	0	0	0	0	0	0	0	0	0	0	0	0	0	0	0	0	0	0	0	0	0	0	0	0	0	0	0	0	0	0	0	0	0	0	0	0	0	0	0	0	0	0	0	0	0	0	0	0	0	0	0	0	0	0	0	0	0	0	0	0	0	0	0	0	0	0	0	0	0	0	0	0	0	0	0	0	0	0	0	0	0	0	0	0	0	0	0	0	0	0	0	0	0	0	0	0	0	0	0	0	0	0	0	0	0	0	0	0	0	0	0	0	0	0	0	0	0	0	0	0	0	0	0	0	0	0	0	0	0	0	0	0	0	0	0	0	0	0	0	0	0	47,39223	0,3613368	48,35895	15,77524	0	0	0	0	0	0	0	0	0	0	0	0	0	0	0	0
10/6/2019 9:20:00 AM	114	46,11807	55,33059	53,21176	56,38532	42,72581	51,43706	36,74521	50,87244	44,6819	47,73886	35,29689	48,61068	47,63014	42,57247	34,60661	39,54693	28,31897	32,27523	31,83244	32,72615	14,46107	13,46499	23,06228	12,57405	49,70677	62,94947	55,65975	60,40479	51,16215	54,31787	54,3817	46,06571	49,0243	53,11479	47,29125	48,75165	40,87202	51,01191	35,73835	38,78758	21,60332	24,98266	17,59905	17,64098	10,88915	13,16382	11,12698	13,41298	26,7537	28,32318	33,62801	25,58294	25,63046	18,62463	23,15028	25,01858	23,14303	25,60414	20,671	22,65052	21,32246	25,57388	18,8112	21,49191	18,90355	18,40953	16,72428	16,91085	10,29122	11,63496	12,44813	11,85386	22,33657	20,59972	31,09492	23,06581	14,27249	16,71357	16,20227	14,11645	18,15871	21,73181	16,86146	16,20876	18,98949	21,33918	18,97436	16,82416	15,04463	16,27066	12,82314	10,47214	9,047165	9,936036	10,15756	12,26321	13,5559	11,13824	12,38948	12,85471	11,21318	10,07426	12,27958	12,57426	13,65564	11,58032	10,63094	11,49259	14,55114	13,84091	16,92018	10,76709	13,836	11,50551	13,80961	14,47972	11,71654	14,32651	13,31558	14,20231	8,954947	9,915174	10,93943	11,14252	10,0735	9,813494	14,60606	13,06477	10,23638	11,83728	9,888854	10,41929	15,74734	15,59785	11,21291	13,75843	14,57353	18,54803	14,24369	13,83621	10,71321	13,86273	11,60022	14,51522	12,56245	8,440886	11,61237	9,735023	11,24268	8,785091	10,28515	14,11424	11,34664	12,10682	11,39706	11,2281	13,7632	12,13272	11,83369	12,78149	13,10344	13,22488	15,63177	13,56584	10,99697	9,841815	11,37275	30,32514	0	0,8827227	0	0	41,04622	35,01126	41,7412	34,84631	54,07348	61,95631	54,34556	53,16583	17,49392	20,51752	14,8872	17,39929	16,76414	15,04545	16,78748	20,52056	11,26976	14,95006	13,6153	41,11958
