# Supplementary material for: Neuroblastoma signalling models unveil combination therapies targeting feedback-mediated resistance
Source: PLoS Comput Biol. 2021 Nov 4;17(11):e1009515. doi: 10.1371/journal.pcbi.1009515 (PMC8604339; doi:10.1371/journal.pcbi.1009515)
Supplement: S2 File — (ZIP) [file pcbi.1009515.s023.zip › drug_sensitivity/CHP212_drug_sensitivity/CHP212_AEW_AZD_synergy_191029.txt]

Label: CHP212_AEW_AZD_synergy
Metric: Phase Object Confluence (Percent)
Cell Type: CHP212
Passage: 1
Notes: 
Analysis Job: CHP212_AEW_AZD_311019

Date Time	Elapsed	A1, Image 1	A1, Image 2	A1, Image 3	A1, Image 4	B1, Image 1	B1, Image 2	B1, Image 3	B1, Image 4	C1, Image 1	C1, Image 2	C1, Image 3	C1, Image 4	D1, Image 1	D1, Image 2	D1, Image 3	D1, Image 4	E1, Image 1	E1, Image 2	E1, Image 3	E1, Image 4	F1, Image 1	F1, Image 2	F1, Image 3	F1, Image 4	A2, Image 1	A2, Image 2	A2, Image 3	A2, Image 4	B2, Image 1	B2, Image 2	B2, Image 3	B2, Image 4	C2, Image 1	C2, Image 2	C2, Image 3	C2, Image 4	D2, Image 1	D2, Image 2	D2, Image 3	D2, Image 4	E2, Image 1	E2, Image 2	E2, Image 3	E2, Image 4	F2, Image 1	F2, Image 2	F2, Image 3	F2, Image 4	A3, Image 1	A3, Image 2	A3, Image 3	A3, Image 4	B3, Image 1	B3, Image 2	B3, Image 3	B3, Image 4	C3, Image 1	C3, Image 2	C3, Image 3	C3, Image 4	D3, Image 1	D3, Image 2	D3, Image 3	D3, Image 4	E3, Image 1	E3, Image 2	E3, Image 3	E3, Image 4	F3, Image 1	F3, Image 2	F3, Image 3	F3, Image 4	A4, Image 1	A4, Image 2	A4, Image 3	A4, Image 4	B4, Image 1	B4, Image 2	B4, Image 3	B4, Image 4	C4, Image 1	C4, Image 2	C4, Image 3	C4, Image 4	D4, Image 1	D4, Image 2	D4, Image 3	D4, Image 4	E4, Image 1	E4, Image 2	E4, Image 3	E4, Image 4	F4, Image 1	F4, Image 2	F4, Image 3	F4, Image 4	A5, Image 1	A5, Image 2	A5, Image 3	A5, Image 4	B5, Image 1	B5, Image 2	B5, Image 3	B5, Image 4	C5, Image 1	C5, Image 2	C5, Image 3	C5, Image 4	D5, Image 1	D5, Image 2	D5, Image 3	D5, Image 4	E5, Image 1	E5, Image 2	E5, Image 3	E5, Image 4	F5, Image 1	F5, Image 2	F5, Image 3	F5, Image 4	A6, Image 1	A6, Image 2	A6, Image 3	A6, Image 4	B6, Image 1	B6, Image 2	B6, Image 3	B6, Image 4	C6, Image 1	C6, Image 2	C6, Image 3	C6, Image 4	D6, Image 1	D6, Image 2	D6, Image 3	D6, Image 4	E6, Image 1	E6, Image 2	E6, Image 3	E6, Image 4	F6, Image 1	F6, Image 2	F6, Image 3	F6, Image 4	A7, Image 1	A7, Image 2	A7, Image 3	A7, Image 4	B7, Image 1	B7, Image 2	B7, Image 3	B7, Image 4	C7, Image 1	C7, Image 2	C7, Image 3	C7, Image 4	D7, Image 1	D7, Image 2	D7, Image 3	D7, Image 4	E7, Image 1	E7, Image 2	E7, Image 3	E7, Image 4	F7, Image 1	F7, Image 2	F7, Image 3	F7, Image 4	A8, Image 1	A8, Image 2	A8, Image 3	A8, Image 4	B8, Image 1	B8, Image 2	B8, Image 3	B8, Image 4	C8, Image 1	C8, Image 2	C8, Image 3	C8, Image 4	D8, Image 1	D8, Image 2	D8, Image 3	D8, Image 4	E8, Image 1	E8, Image 2	E8, Image 3	E8, Image 4	F8, Image 1	F8, Image 2	F8, Image 3	F8, Image 4
29,10,2019 10:52:00	0	18,5295	12,77616	7,745635	20,12475	18,22592	13,66213	12,08782	26,03476	17,43369	12,80303	12,41138	25,49741	18,20665	14,37086	15,47083	23,50388	22,78776	12,5889	14,97243	16,29905	9,113616	10,65394	14,5756	14,72936	20,2218	13,02256	9,39821	25,99946	21,14976	20,01008	15,90399	26,82616	22,16339	22,45075	17,72415	22,95652	21,39733	21,14943	20,00359	24,84465	20,71929	16,82858	20,03156	24,51177	20,31271	11,60284	17,12837	19,61414	17,41642	17,48197	6,973916	21,3581	21,32972	21,2033	13,91882	24,41175	23,17583	22,92751	17,77976	25,14216	23,14137	22,11842	18,4862	23,94652	19,74013	17,57667	19,21253	24,41948	11,24813	11,29359	12,85373	16,44224	16,62957	18,09888	6,142587	18,93436	22,81534	20,00712	14,35441	20,39221	23,39178	19,18421	19,91683	24,19229	24,09061	24,37644	22,96239	22,84379	18,76216	18,19593	20,75693	21,32336	11,29753	12,36233	14,39081	16,29676	14,22863	17,55312	12,54117	21,17464	21,32149	22,19958	18,81797	21,04146	22,21506	22,49931	18,08514	24,19147	22,83419	21,31009	18,29279	22,53495	20,65815	19,74131	17,90236	22,2476	11,82333	12,63048	11,65589	17,20159	14,48504	20,63992	11,00975	20,79444	20,5153	23,94583	15,96671	19,2908	20,28121	23,0973	18,26626	24,76803	23,78848	21,64304	17,69755	21,28557	18,58941	18,21577	16,36231	19,04668	12,73914	11,70079	14,29072	13,86481	19,66726	14,26012	9,179031	16,50427	16,76717	20,76578	14,57642	21,55511	15,01568	23,79054	15,8066	21,94698	19,1561	23,18641	16,11723	21,75143	16,057	19,88208	14,82054	20,71936	12,68899	11,31576	11,39023	14,81501	10,1262	14,19491	9,220822	9,230355	10,3143	19,13406	8,944862	14,80141	13,12506	18,03078	8,632361	15,19106	13,40213	16,81877	10,18643	18,79787	12,00541	14,54382	8,370494	14,83504	0,1647463	0,7328277	2,614735	1,200956
29,10,2019 12:52:00	2	17,99513	12,67966	7,690581	20,05298	17,7133	13,19283	11,81911	25,83307	16,31556	12,14792	12,45607	25,29184	17,71697	14,10381	15,24073	23,03637	22,96682	12,525	15,25842	16,21685	9,435164	10,62652	14,42017	15,04724	20,05623	12,9713	9,315941	26,33496	17,04783	19,57373	16,03676	26,96942	21,85946	21,9065	17,45172	22,23496	21,20075	20,77406	20,15473	24,65054	20,93715	17,07525	20,18347	24,37492	15,4376	11,73546	17,00196	19,80997	17,10316	17,31825	7,099013	21,14459	20,65112	20,04151	14,12936	23,67982	22,84303	22,51043	17,32447	24,88444	23,08666	22,20449	18,63948	24,09185	19,93217	17,55934	19,29093	23,79441	11,42752	11,83687	13,22806	16,60456	16,47235	17,92441	6,153155	18,63492	22,43562	19,6638	14,02624	20,38102	22,42519	18,9133	19,29598	23,96586	23,95551	23,86301	21,93151	22,58475	19,37873	18,08369	20,95228	20,93122	12,09024	12,37027	14,77419	16,28018	14,874	17,30687	12,83081	21,28923	21,13292	21,38732	18,64404	20,67044	21,58289	22,1857	18,68472	24,05601	21,94725	20,85633	18,37319	22,60783	20,96748	19,73102	17,70494	21,98898	12,67566	13,12424	11,93641	17,77741	14,82917	20,65194	10,93639	15,19617	20,62929	22,82638	16,11827	19,00752	19,86129	22,2458	18,05018	24,56461	23,32491	21,03538	17,63456	20,83092	19,23479	18,83904	16,30589	19,96829	13,39322	12,81277	14,62844	14,12204	19,54438	14,38985	9,399661	16,64601	16,85021	19,85128	15,14983	21,22403	14,70021	21,14301	15,20039	21,81601	18,65453	20,28238	16,05065	21,87743	16,81234	19,70898	15,00691	20,87975	13,84933	11,31783	11,92825	14,72771	10,64103	14,48511	9,634722	9,934861	10,10575	19,08281	8,677952	14,60537	12,87287	17,39431	8,256039	15,08255	13,52516	15,82172	10,66037	18,70386	11,69954	14,01469	8,5168	14,7485	0	5,125924	0,05781664	0,6930399
29,10,2019 14:52:00	4	19,287	13,18392	8,420438	20,96858	18,59257	14,2175	12,46498	27,1343	16,34975	12,76939	12,86092	26,4124	18,70227	14,3913	16,01783	23,61973	23,1147	12,56997	15,66935	16,57473	9,636526	10,16233	14,38902	14,47357	20,99781	13,25086	9,788074	27,16663	16,96749	20,12786	16,13851	27,81022	22,37622	22,55001	18,17584	22,82286	21,99705	21,35126	21,02751	25,58582	21,309	17,08092	20,95843	24,86958	17,03	11,41509	16,59531	18,69744	17,64071	17,93353	7,330833	22,23143	21,16421	20,70506	14,25571	24,72826	23,75249	23,14199	17,69099	25,78732	23,45414	22,58981	19,06968	24,23824	20,32093	18,2865	19,82475	24,60453	11,25912	11,49695	12,30051	15,59136	17,5802	19,01407	6,538461	19,43765	23,31385	20,21187	14,63376	20,85502	23,58469	19,41464	20,11535	24,49477	24,53263	24,19741	22,36239	23,09053	19,6187	18,55589	21,2518	21,40653	11,60063	11,54039	13,74523	15,30808	15,69428	18,51727	13,31068	22,374	21,60063	22,15586	19,27581	21,6228	22,49503	22,83993	18,74669	24,52537	22,65701	21,56132	19,05621	23,14331	21,55124	19,63604	17,63284	22,03008	12,18052	12,2199	10,95428	16,87769	14,79008	21,58923	11,59973	14,75582	20,72952	23,86584	16,09742	19,41968	20,18982	22,93069	17,9474	25,35574	23,20203	21,07143	18,03209	21,47221	19,08087	18,5376	16,2491	19,88955	12,74122	11,66446	14,09034	13,43328	20,75301	14,81432	9,448289	17,23993	16,46945	19,91994	14,94599	21,62572	14,28099	21,95215	15,71411	22,15573	18,38058	20,00725	15,88445	21,69533	16,23984	20,16819	14,75167	20,21178	13,22343	10,15252	11,24448	13,61759	10,5611	14,78152	9,452367	9,623879	10,16861	18,67532	8,468379	14,30966	12,55941	17,05888	8,30591	14,41706	13,44378	15,41239	9,90654	17,9847	11,3474	13,2684	8,102964	14,02976	0,4755194	9,468736	0	0,688619
29,10,2019 16:52:00	6	19,74614	13,61688	8,440539	21,4166	18,81507	14,03066	12,68816	27,5565	16,20047	13,09723	13,20002	27,0845	18,59706	14,69323	16,53867	24,27159	24,13081	12,95507	15,92092	17,02351	9,316839	10,06659	13,83503	14,37956	21,74078	13,84567	10,24922	27,95224	17,84489	20,99144	16,95022	28,29976	22,8393	22,70896	18,517	23,53049	22,66537	21,66107	21,05009	25,84168	21,85649	17,16249	20,93273	25,64401	16,16842	10,94323	16,17851	18,63637	18,02256	18,61724	7,992924	23,26274	21,64566	21,65023	14,97472	25,1758	24,1286	23,79137	18,33698	27,04457	23,79434	22,97171	19,21135	24,11892	20,41204	18,0725	19,59169	24,59957	10,95947	11,34816	12,0604	15,1789	18,37243	19,10809	6,958718	19,93576	23,38362	20,58002	14,88996	21,43305	23,84698	19,99903	19,96325	24,51778	24,87408	24,07762	22,27537	23,4659	19,70635	18,62524	20,66043	21,51394	11,02992	10,99048	13,54547	14,87843	16,13844	18,78833	14,01663	22,57834	22,12899	22,29346	20,20156	21,91202	22,34098	23,16823	18,77708	24,66056	22,30292	21,38788	18,79172	23,3001	20,30027	19,8843	17,68471	21,84882	11,84509	11,95596	10,86034	16,27466	15,46439	21,85386	11,38698	18,06014	20,91657	23,88456	16,55235	19,78144	20,23403	23,16541	18,03243	25,36847	23,2854	21,62321	17,52265	21,2643	18,71594	18,55301	16,3713	19,55301	12,44446	11,50068	13,64204	12,87315	20,58175	15,0927	9,580573	17,33304	16,72047	19,98978	14,90501	21,83604	14,17862	22,60549	15,56483	22,62412	18,00377	19,90309	15,62769	21,75958	16,44894	19,30012	14,66968	19,91048	12,51216	10,32728	10,56684	13,50823	10,71231	14,85584	9,407537	10,04877	9,80272	18,19117	8,451662	14,14401	12,11918	17,32945	7,718901	14,09372	13,05814	14,93845	9,79187	17,33248	10,85233	12,99341	8,016135	13,34887	0,5832089	2,28241	0,2157935	0,7212228
29,10,2019 18:52:00	8	20,24494	14,18884	8,634573	22,00403	18,91778	14,47516	13,00073	28,10878	16,65527	13,46886	13,4259	27,32682	18,86459	14,79719	16,37122	24,46493	23,45118	12,77037	15,70272	17,21872	8,841799	9,917729	13,53911	13,79158	22,07249	14,39565	10,69504	29,11217	18,01185	21,56422	17,23689	29,55101	23,09585	23,71802	19,02541	23,44482	22,65225	22,07	21,54454	26,37185	21,23929	17,51271	20,87111	25,51441	14,27677	11,08297	15,67936	18,12265	18,50408	18,72824	7,859678	23,82135	21,93544	22,03547	15,32341	25,60669	24,65489	23,9993	18,37153	26,72855	24,11175	23,55383	19,92498	25,03875	20,46101	18,29438	19,71285	24,72687	10,91436	10,79085	11,79128	15,87367	18,45904	19,88505	7,07	20,47179	23,59858	20,83617	14,73123	21,77526	24,25626	20,10362	20,26849	24,75851	25,54295	24,58099	21,86484	23,58055	19,65945	18,51023	20,54868	21,24447	10,69815	10,74464	13,13218	14,67389	16,10818	19,34668	14,45782	23,60066	21,89641	22,36316	20,20591	21,63206	22,53142	23,29008	18,87116	24,90875	21,9945	21,33006	18,64058	23,33175	20,63128	19,74815	17,44916	21,94	11,88854	11,84771	10,50342	15,93715	15,60484	21,81269	12,2295	14,91421	20,96313	23,63892	16,04837	19,44442	20,5971	23,05067	18,01413	24,89445	22,87735	21,19053	18,1125	21,51463	18,50333	18,34003	15,71197	19,15982	12,09328	11,47049	13,11236	12,64747	20,74305	15,6049	9,492705	17,77251	16,75777	19,84202	14,99724	21,64608	14,05263	21,42925	15,34441	22,30555	18,31696	20,16088	15,85073	21,62226	16,01078	19,03037	14,37231	19,44822	11,84496	10,3154	10,58866	12,77748	10,19617	14,96388	9,777371	10,00311	9,9953	17,79999	8,164786	13,72652	11,81027	16,57459	7,739627	13,51452	12,52694	14,3178	9,370923	16,92018	10,24777	12,63539	7,957557	12,87426	0,9230631	4,161969	0	0,7552083
29,10,2019 20:52:00	10	20,77668	14,37693	9,093858	22,60341	19,4943	14,74643	13,59051	29,11162	17,1361	13,76361	13,82087	27,84483	19,07134	15,25593	16,95243	24,81833	23,44481	12,89629	15,59295	17,59402	8,55479	9,683561	13,73218	13,41809	22,9398	14,9093	10,93122	29,64924	17,59477	21,88999	17,54144	29,61573	23,8072	23,89201	19,20073	24,31103	23,06324	22,11179	21,8701	26,58585	21,51414	17,68056	21,01715	25,59972	14,11949	10,3909	15,6451	17,62261	19,15554	19,1074	8,059171	24,00454	22,6012	22,52653	15,5752	26,18341	25,14886	24,44124	18,88663	27,15523	24,14007	24,14981	19,73689	25,04952	20,78057	18,31586	20,03771	24,74296	10,57872	10,54128	11,50268	15,34884	18,94762	20,06749	7,34209	20,94634	23,31254	21,31645	15,35705	22,17915	24,18344	20,27222	20,602	25,28301	25,21586	25,02253	22,28973	23,98548	19,64418	18,3035	20,17497	20,9288	10,41936	10,51469	12,59732	14,0402	16,17989	19,06491	14,23588	23,75027	21,73948	22,49295	19,89535	21,73919	22,43153	23,02816	19,00316	24,87027	22,80932	20,80577	18,54872	23,0218	19,92747	19,29362	16,58184	21,35451	11,43105	11,45419	10,29848	15,64047	15,71314	22,69244	12,44965	14,48283	20,7177	23,21936	16,13761	19,32567	20,2522	22,51153	17,5375	24,47986	22,86389	20,9098	17,43383	21,00955	18,40641	17,50428	15,48546	18,75905	11,43782	11,06191	12,87412	12,13914	21,00009	15,57223	9,881463	17,86735	16,98116	19,585	14,61013	21,72793	13,70524	20,16834	15,06251	21,75847	17,56466	19,18973	14,98121	21,09147	15,56055	18,39246	14,30585	19,18352	11,2931	9,817847	10,16019	12,62993	10,26118	14,60992	9,72383	9,689228	9,168258	17,24608	8,019936	13,54077	11,12732	15,69546	7,580333	12,97676	11,41944	13,78482	9,234363	16,19723	9,823581	12,12982	7,170992	12,36565	0,1432637	4,511286	0	0,6489694
29,10,2019 22:52:00	12	20,88548	14,39731	9,200996	22,93974	19,73806	15,14907	13,55597	28,57302	17,96957	13,79794	14,14532	28,43266	19,62506	15,36451	16,8482	24,94218	23,46748	13,1402	15,71073	16,89081	8,315166	9,339007	12,96875	13,11388	23,22917	15,35029	11,26664	30,2486	18,21245	22,34776	18,06434	30,08469	24,34771	24,60032	19,71969	24,77004	23,60058	22,51616	22,21402	27,10482	21,53218	17,66571	21,09112	25,69518	14,16653	10,14907	15,21109	17,2652	19,53167	19,84023	8,306047	25,07888	22,92965	22,395	15,55909	26,2444	25,67079	24,32465	18,89761	27,52307	25,11875	24,56896	19,93797	25,89226	20,42269	18,26211	19,83697	24,69262	10,48284	10,62272	11,23231	14,61718	19,42813	20,19286	7,70702	21,35155	24,31828	20,92148	15,32293	22,52763	24,20128	20,50419	20,78193	25,45307	25,04082	25,07723	22,42913	23,79103	19,77288	18,5617	20,24459	20,82588	10,19362	10,08911	12,28082	13,6899	16,89979	19,6924	14,22814	24,08433	21,91734	22,07056	19,71091	21,68006	22,00701	22,62924	18,81051	23,71249	22,11518	21,4365	18,58677	22,61218	20,03053	19,28092	16,82878	21,06108	11,11813	10,80218	9,572905	14,85998	15,78077	23,1114	12,60735	14,53084	20,65173	23,30065	16,41226	18,84346	19,37354	22,55036	17,51457	24,18898	22,48094	20,64317	17,10937	20,87568	18,02698	17,61569	15,11654	18,41208	11,26837	10,62058	12,51955	11,77643	20,49686	15,4981	9,456163	17,98678	16,23218	19,28243	14,75803	20,81275	13,80305	19,7766	14,35842	21,21518	17,40045	18,98037	14,63991	20,20986	15,04483	18,66953	13,72203	18,76389	11,35285	9,923326	9,555839	12,24165	10,09608	14,3933	9,429296	9,472604	9,160657	16,67813	7,698802	12,92343	10,85109	15,53382	7,346305	12,88316	11,29207	13,57814	8,639478	15,82588	9,354483	11,34567	7,133965	11,92971	0,066313	3,335819	0	0,7384228
30,10,2019 00:52:00	14	21,50137	15,13884	9,452223	24,58775	20,16821	15,13691	14,073	29,80154	17,96958	14,1152	14,73019	28,92269	20,17331	15,38558	17,52273	25,68564	23,47549	12,95424	15,69553	17,32082	8,125828	9,03874	12,65846	12,66274	23,51417	15,8169	11,65312	31,54428	18,85568	22,94885	18,30481	30,87933	25,22001	25,04932	20,14914	25,24501	23,54684	22,68098	22,72414	27,39922	21,93067	17,86237	21,50386	26,40632	13,90252	9,642118	15,05691	16,80675	20,07212	20,14008	8,696258	26,1937	23,3658	23,03458	16,38753	27,19032	25,83513	25,05567	19,69531	28,11706	25,27686	25,10106	20,4706	25,21206	20,93536	18,318	19,84112	25,046	9,947016	10,33494	10,94703	14,86523	19,94619	21,20406	7,730643	21,70866	24,84513	21,43451	16,07945	22,70563	24,44158	21,00285	21,37516	25,67031	25,68661	25,22928	22,47982	24,46466	19,59639	18,44426	20,50011	20,85433	10,04449	9,565302	12,29512	13,68168	16,37579	19,98466	14,51253	24,13054	21,90393	22,0338	19,73537	22,04686	22,76946	23,32228	19,10118	25,27374	21,72738	21,44369	18,37567	23,15353	19,61434	18,83151	16,921	20,84501	10,7302	10,64476	9,524758	14,49727	16,56603	22,77955	12,64844	13,98341	20,5964	22,47423	16,02412	19,03307	19,55826	22,50027	17,05799	24,36118	22,33275	20,24501	16,77988	21,20862	17,53875	17,39079	14,70035	18,94334	10,84584	10,48788	12,03705	11,62108	20,99753	15,0134	9,280504	17,99285	15,38675	19,07762	14,05097	20,6998	13,54194	18,4185	14,45168	21,09085	17,6244	19,3203	14,00731	20,11226	14,58935	16,67806	13,32553	17,89167	10,9547	9,629681	9,294041	12,14571	9,73489	14,41575	9,317045	9,417829	8,986862	16,04878	8,118851	12,77761	10,58086	14,66131	6,625637	12,31245	10,96734	13,24084	8,316757	15,27195	9,218263	11,16379	6,527961	11,67924	0	3,160643	0,3687279	0,6773596
30,10,2019 02:52:00	16	22,06316	15,23479	9,940732	24,23263	21,2042	15,69884	14,14153	30,34337	17,59511	14,81522	14,81936	29,31359	20,72862	15,51621	17,5174	25,66693	23,72817	13,57192	15,69097	17,07187	8,086249	8,862246	12,53626	12,45296	24,51467	16,32743	11,65589	32,98442	18,9689	23,46312	18,48109	31,30436	25,42729	25,61546	20,13407	26,10066	24,38502	22,9425	22,95024	28,61027	21,98821	17,80663	21,09492	26,10106	13,68079	9,498576	14,78082	16,42	20,53567	21,0657	8,642309	26,15585	24,32865	23,51458	16,58371	27,52078	26,40037	25,96023	20,0927	28,23448	25,92271	25,43007	20,73593	26,27155	20,92872	18,69744	20,34959	24,99779	9,724525	9,74421	10,74388	14,39931	20,58907	21,49743	8,043006	22,8384	25,73158	22,05404	16,10715	23,102	24,93713	21,10039	21,764	26,11626	25,54431	25,02458	22,62793	24,3674	19,54582	18,26564	20,30096	21,26631	9,527312	9,633277	11,71834	12,96965	16,87065	20,07502	14,68743	24,52103	21,77581	21,74424	20,07812	22,01468	22,36274	23,04556	19,11044	25,52981	22,13092	20,42792	18,18994	22,60492	20,39705	18,63057	16,47864	20,52407	10,4577	10,76349	9,286651	14,47466	16,33068	23,01565	13,20679	13,76754	20,56637	23,1279	16,32032	18,64555	19,63708	22,00493	17,16657	24,06857	22,19351	20,31409	16,51657	20,98861	17,49185	17,52328	15,23839	18,50554	10,61927	10,46847	11,78368	11,19059	20,61727	15,15335	9,197614	17,56293	15,64372	18,79994	13,9671	20,61292	13,71339	19,35434	14,74856	20,64966	16,74624	17,91791	13,99985	19,67576	14,63003	15,52471	13,21797	17,80304	10,80218	9,464177	9,162176	12,0836	9,453469	14,14298	9,098282	9,305992	8,526261	15,63771	7,951204	11,95568	10,75238	14,88409	6,706731	11,74086	10,59225	12,6034	7,974554	14,48559	8,922966	11,20828	6,395473	11,35085	0,192584	1,687735	0,2508151	0,6419236
30,10,2019 04:52:00	18	0,8709797	0	0	0,1579769	0,03509062	0,06127045	0,04503758	0,1159096	0,02590351	0,6399203	0,2072281	0,1199851	0,08517075	0,1078277	0	0,3457255	0,4765556	0,184433	0,01450597	0,2160008	0,1992153	0,04192915	0,2160008	0	0	0,02203526	0,01554211	0,03322557	0,7007763	0,4563853	0,4206731	0,9973889	0,4716511	0,2038434	0,4588721	0,1470629	0	0,03750829	0,07280613	0,3478669	0,195347	0,07515473	0,2412135	0,01726901	3,467479	0,01540396	0,1423657	0	0,04524481	0	0,06430978	0	0,03115329	0,0337091	0,9164318	0,3605078	0	0,1179819	0,2068827	0,0740495	0,133524	0,2817611	0,3218252	0,3563633	1,139409	0,7417384	0,08475629	0,2688439	0,06707282	0,9479995	0,03294927	0,239832	0	0	0	0,03626492	0	0,1896137	0,2511605	0,1277216	0,2814157	0,01478227	0,1447143	0,4117622	0,2048104	0,1492733	0,1298629	0	0,4817362	0,3538765	0,157148	0,300757	0,7843583	0,2586207	0,246187	0,1900972	0,06223751	0,6837837	0,3501464	0	0,0651387	0,06500054	0,280725	0,3744612	0,08896993	0	0,06679652	0,03667937	0,5684267	0,5390003	0,2213196	0,6562223	0,9670643	0,1564572	0,7348308	0,6084908	0,03212036	0,01830515	0,2010804	0,01719993	0,3420645	0,02562721	0,1003675	3,310054	0,173519	0,1620524	2,775337	0,3133979	0,5220076	2,117042	0,3344662	1,547441	0,1543158	0,5161362	0,8747789	2,691893	16,29026	1,302291	0,1422276	0,1782852	0,2310593	0,0515998	0,1590821	0,03136052	0,7142462	0,5571674	0,2848005	0,0619612	0	0,05270501	0,1628122	0,2101293	0,05809294	2,470228	0,292537	0,1106598	0,5557167	1,66114	0,2997209	0,6698994	2,214578	2,742042	0,8286362	0	0,1032687	0,1809101	0,07342783	0,2430095	0,2166915	0,1668877	0,3929736	0,5524011	0,9929679	0,04275806	0,07322059	0,8111598	0,6096651	0,05001105	0,1718612	0,08682857	0,2323718	0,1994225	0,2055703	0,3437914	0,3687969	0,1399481	0,2735411	0,1019562	0,7905752	3,032162	0	0,7319988
30,10,2019 06:52:00	20	23,2724	16,38317	10,41149	25,65291	21,82291	16,75356	14,78905	31,66107	17,68747	15,67605	15,61982	30,90358	21,31708	16,04899	18,32331	26,56569	24,26517	13,4241	15,64669	17,62178	7,631797	8,546295	12,00003	11,60733	26,86215	17,42139	12,39072	34,36145	20,50799	24,72639	19,30702	33,06975	25,9893	26,34091	21,26947	27,33358	25,40775	24,06657	23,65543	29,57989	22,86755	18,60708	21,51504	26,76765	13,09578	9,245964	14,08647	16,0856	21,65251	21,89006	9,544648	27,0691	25,26974	25,25744	17,13534	28,69128	27,68092	26,6885	21,02917	30,08027	26,4327	26,91857	21,45523	27,56771	21,52755	18,64003	20,7628	24,9426	9,379628	9,339906	10,21676	13,80298	21,43084	23,11747	8,353294	23,78847	26,51401	22,6673	16,51028	24,22738	25,69703	21,95056	22,13169	26,92501	25,57892	26,29704	23,34031	24,9312	19,46003	17,84151	20,28052	21,07772	9,15009	9,455959	11,49142	12,7712	17,25333	20,59895	15,21551	25,41038	21,61078	22,44819	19,53317	22,31259	22,43541	23,8186	19,51958	26,01224	22,05412	21,45342	18,67781	23,47315	19,37431	18,42707	16,12939	20,09049	9,880566	10,11605	8,68852	13,88725	16,88674	23,6832	13,23041	12,32759	21,29821	23,26709	15,76542	19,59515	19,88416	22,27812	17,65611	23,79386	22,29374	20,33978	16,62266	21,26022	17,09369	16,90263	14,60778	17,76795	10,38551	10,0161	11,37882	10,94192	20,67494	15,60006	9,370096	18,01517	15,31161	18,425	13,89913	20,5544	12,77492	17,40288	14,0301	21,01348	16,51235	17,9675	14,10685	19,82413	14,20099	16,27949	12,75053	17,02158	10,67418	9,125358	8,63319	11,36391	9,00648	13,8693	9,065747	9,254253	8,049152	14,85673	7,066408	11,61583	9,656694	14,31297	6,028751	11,02709	9,703252	11,92211	7,561543	14,20342	8,404413	10,91601	5,897851	11,04028	0,1803575	0,8454216	0	0,6724552
30,10,2019 08:52:00	22	23,65108	16,77926	10,54121	26,91375	22,24324	17,09307	14,64308	32,26334	17,92274	15,85717	16,03241	31,94531	22,10724	16,21629	18,89477	27,3633	24,35546	13,57614	16,23611	17,83412	7,393624	8,212658	11,70811	11,27922	27,846	18,066	12,86624	36,24854	20,90227	25,48022	20,18222	33,98747	27,07643	27,30762	22,03084	28,42963	26,01355	24,58602	24,11666	30,20737	22,82127	18,34805	21,62371	27,03588	13,4375	9,110027	13,622	15,41936	22,584	22,52445	9,81225	28,86874	25,29129	25,87069	17,76477	29,40443	28,5041	27,46953	21,81877	30,8057	27,20311	27,60797	22,31563	28,18115	21,23453	18,75814	20,78636	24,87131	9,397798	9,307235	9,826343	13,44711	22,70646	23,59547	8,694948	23,75816	27,0403	23,13729	17,3537	24,22511	25,55986	21,86609	22,62295	26,83963	26,06439	26,74921	23,90901	25,40997	19,38067	17,89256	20,37239	21,35527	8,853474	9,197128	11,20033	12,40723	17,54683	20,72308	15,61685	25,02659	21,50019	22,42906	19,66257	22,20877	22,33262	23,32456	18,95522	25,85931	21,96431	21,30243	18,76278	23,39944	19,26779	18,14075	16,26851	20,01921	9,93175	10,05464	8,493726	13,59237	17,39279	24,13241	13,60708	13,00336	20,55268	23,26557	15,70395	19,2278	19,4619	22,30161	17,43956	23,86246	22,47602	20,63736	16,68075	21,26146	17,08216	17,02165	14,28161	17,87101	10,14817	9,880357	11,3302	10,55268	21,22272	15,48326	9,787175	17,69037	16,0713	18,27986	14,14988	19,84251	12,62924	21,96742	14,39213	20,59329	16,49708	16,44528	13,82135	19,44725	13,68389	15,5426	12,5527	16,5038	10,40202	9,192432	8,671253	11,0608	8,749444	13,47473	8,754905	8,876335	7,934697	14,43033	6,850616	11,19992	9,370926	14,21053	6,150805	11,13395	9,480066	11,65873	7,198966	13,96062	7,991197	10,29157	5,960846	10,4673	0,2190401	0,7398734	0	0,6184377
30,10,2019 10:52:00	24	24,47542	17,12823	10,97591	27,19986	22,7857	17,48369	15,01257	33,06664	18,59195	16,06239	16,51221	32,45717	22,14294	16,69921	19,19174	27,62303	24,51542	13,69384	16,26961	18,09295	7,43037	8,136121	11,35894	11,22548	28,5771	18,22812	13,58678	36,51712	22,12934	25,75679	20,47773	34,76798	27,38049	28,30197	22,94864	29,21924	26,38497	24,67307	24,93071	30,6067	23,30218	18,60314	22,0231	27,46043	12,64077	8,786056	14,19726	15,44354	23,06911	23,18502	9,860467	29,31427	26,4164	26,02342	18,11153	30,48656	29,53228	27,61653	22,31819	30,90226	27,53191	27,80138	22,89242	28,59872	21,36792	19,16348	21,07952	25,14775	8,985685	9,068507	9,897695	13,11007	22,52555	24,14318	8,668905	24,26171	27,14632	23,38224	17,25533	24,70138	26,42248	21,84633	22,33346	27,25127	26,50918	26,79121	24,2928	25,82788	19,65578	18,06069	20,27451	21,29773	8,638997	8,921515	11,02522	12,25651	17,47603	20,44326	15,53112	24,82275	21,63075	22,37939	20,02694	22,38893	22,48183	23,3906	19,0665	26,06571	22,05508	21,48666	18,71865	23,49179	19,14559	18,23587	16,32329	19,64446	9,53581	9,593279	8,346666	13,22544	17,56466	23,92463	14,00365	12,15351	20,34836	23,41284	15,50114	19,0665	19,95309	21,96217	17,5862	23,75912	21,79846	20,30234	17,10019	21,38408	17,09812	16,95085	14,19588	17,62793	9,969261	9,725699	10,98972	10,31526	20,78761	15,39442	9,666016	17,59056	15,58611	17,95196	13,84118	19,51233	12,57937	18,77908	14,24182	20,6165	16,44846	16,28178	13,94853	19,61448	13,34383	15,3098	12,04797	16,26146	10,11812	8,923797	8,496765	11,04422	8,719882	13,4462	8,432524	8,687696	7,664124	14,0049	7,176584	10,53589	9,343496	13,6908	5,816824	10,36431	9,241889	11,50116	7,149853	13,74592	7,934624	10,08614	5,421019	10,15224	0,7105852	0,6426143	0	0,651387
30,10,2019 12:52:00	26	24,81328	17,96979	11,28122	28,39087	23,02436	17,68595	15,43863	33,74537	18,99087	16,09423	16,85297	33,27578	22,56161	17,08512	19,44635	28,05495	25,05795	13,95446	16,69844	17,65653	7,238616	7,990372	11,21974	10,96692	29,16515	18,81071	13,57164	38,66719	22,53785	26,30526	20,83803	35,26048	28,45524	28,51369	22,48647	29,05325	27,03338	24,85598	24,93084	31,17678	23,36649	18,25617	22,13189	28,10124	15,04932	8,649561	13,22406	15,06376	23,18109	24,28444	10,19914	29,60895	26,96149	26,73926	18,42492	30,87478	30,19176	28,27558	22,79876	31,32018	27,68063	28,44821	23,14683	28,58614	21,4106	19,06927	21,1919	25,54251	9,001434	8,915921	9,607095	12,90886	22,9465	23,99812	8,748548	25,19528	26,95161	23,62532	17,1301	24,81052	26,98344	22,1464	22,56624	27,70978	27,06682	26,76123	24,67568	25,78367	19,75243	17,84779	19,94467	21,36963	8,486406	8,881795	10,81136	12,00341	17,58696	21,04823	16,21436	25,05588	21,3572	22,49489	19,85425	22,19759	22,71268	23,64453	18,94114	25,81102	21,90228	21,09209	18,61792	23,37188	18,73702	18,05275	15,77524	19,38363	9,266685	9,480894	8,36836	13,07852	17,87453	24,35164	13,32739	13,49021	20,77924	23,35261	15,44042	18,92622	19,16964	22,09066	17,57129	23,50264	22,64603	20,29495	16,8473	21,38297	16,97536	16,7222	14,12259	17,3262	9,68736	9,780129	10,70679	10,24508	20,01872	15,47165	9,570141	17,81775	14,90157	18,05157	13,57918	20,10672	12,50822	19,36408	13,76975	21,00458	16,49598	15,83167	13,6611	18,83897	13,47576	15,04988	12,13286	16,00071	10,22394	8,772243	8,48986	11,14943	8,401443	12,8833	8,231514	8,813551	7,422842	13,86328	6,85407	10,15356	8,659579	12,70743	5,533403	10,18789	8,85479	11,19916	7,006452	13,17826	7,771262	9,580223	5,298617	9,848655	0	0,7538267	0,1905117	0,7003619
30,10,2019 14:52:00	28	26,0762	18,2858	11,7117	29,22752	23,89989	18,09364	15,62631	34,05856	19,47101	16,70279	16,9954	33,75407	23,56736	17,35452	19,72301	28,34376	25,16489	13,9785	16,05679	17,83633	7,639186	7,883785	11,12235	10,904	30,32264	19,54948	13,86639	38,89794	22,06813	26,90719	21,48983	36,24193	29,43869	29,29093	23,25258	29,46403	27,11201	25,69745	25,41273	31,96417	23,74261	18,81079	22,30154	28,41388	12,97918	8,518251	13,12424	14,84382	24,49222	24,80575	10,37791	30,94544	27,2355	27,76111	18,86688	31,79998	31,2714	28,26626	22,73479	32,19226	28,11071	28,72749	23,2007	29,54968	22,1004	18,76189	21,36459	25,83381	8,81044	8,787787	9,462934	12,70391	23,91627	24,22773	9,033421	25,77863	27,74957	23,96068	17,95169	25,26898	27,20636	22,09024	23,06352	27,77638	27,31067	27,04879	24,88251	26,15205	19,47599	17,75303	20,09628	21,48513	8,562043	8,8016	10,49313	11,9188	17,45841	21,06647	16,20164	25,29848	22,18425	22,42283	19,66173	22,44916	22,14315	23,46997	19,99654	26,18458	21,77435	20,52732	18,61689	23,10642	19,09945	17,90361	15,93591	19,33867	9,365261	9,38308	8,202021	12,95017	17,28642	24,5986	13,70828	12,72174	20,81157	23,59112	15,94945	19,02644	19,09517	21,95824	17,54407	23,40075	21,76249	20,05436	16,30788	20,75244	16,84661	16,63281	13,84484	17,39473	9,693441	9,471154	10,74374	10,10292	21,18611	14,67997	9,897837	17,34714	14,83332	18,21114	13,35833	19,51474	12,08188	19,14324	13,52992	20,39104	15,54542	16,36184	13,90383	18,67492	13,18579	15,62258	11,81732	15,93791	10,16364	8,634364	8,485023	11,01314	8,114844	12,81748	8,405448	8,102618	7,657976	13,33298	6,238947	9,85722	8,352399	12,65355	5,790505	9,632791	9,058147	10,69615	6,596001	12,79192	7,533296	9,760651	5,221733	9,786832	0,6533211	0,8889394	0,3276967	0,6594689
30,10,2019 16:52:00	30	26,5321	18,80256	11,9505	30,00247	24,21163	18,61185	16,20938	34,78351	19,58755	17,03146	17,47312	34,61012	23,33678	17,77209	20,08096	29,23623	24,9859	14,08564	15,99635	18,11423	7,057639	7,613493	10,74084	10,6641	30,41548	19,97817	14,24824	40,19141	22,2471	27,70294	21,8435	37,18639	29,33955	29,61075	23,80174	30,77179	27,4254	25,72537	26,27776	32,67878	23,87931	18,59098	22,72021	28,53629	12,91922	8,384522	13,07678	14,83518	24,58644	25,24923	10,67874	30,79238	27,7276	28,46347	19,50964	32,87397	31,6284	28,71483	23,2186	32,53668	28,55243	29,07471	23,57068	29,95365	22,21714	19,35953	21,31797	25,72536	8,779219	8,583457	9,31366	12,55857	24,47696	25,33308	9,28603	25,98094	27,15296	24,16438	18,01952	25,34882	27,26092	22,68057	23,36435	28,0095	27,83916	26,94697	24,84451	26,51725	19,41866	17,79689	19,96015	21,42449	8,635125	8,576066	10,60545	11,75453	17,57571	21,30063	16,63496	26,12711	21,82741	22,19973	19,92623	22,53709	21,99968	23,50637	18,96317	26,12318	21,78133	20,76957	18,31337	23,27759	18,51542	17,86168	15,74243	19,18228	9,00931	9,57477	8,124031	12,59284	17,53682	24,58257	13,79559	12,55311	20,46177	23,58947	16,06053	18,76271	18,8722	21,85123	17,07746	23,43405	22,15897	20,10907	16,74079	20,55185	16,51871	16,49978	13,48634	16,89531	9,561641	9,379147	10,66679	10,19037	20,50315	15,13228	9,804857	17,77479	15,15224	17,87363	13,55079	19,47115	11,96121	18,253	13,40538	20,58259	15,88942	16,13913	13,49131	18,50699	13,07768	13,90314	11,91396	15,44616	10,1425	8,435568	8,493453	10,75964	8,348875	12,35549	7,713376	7,732925	7,115938	12,9206	5,993313	9,641288	8,126239	12,03042	5,638952	9,693923	9,120178	10,50515	6,526927	12,34851	7,466429	9,316838	5,135942	9,560742	0	0,570568	0	0,7488533
30,10,2019 18:52:00	32	27,10336	19,4277	12,05052	30,92617	24,48746	19,07852	16,78534	35,10258	20,49646	17,42933	18,11007	35,32336	24,29494	18,19732	20,57727	29,89563	26,04132	14,10753	16,0773	18,18987	7,041403	7,572533	10,64303	10,5392	31,51257	20,66942	14,486	40,38123	23,02138	28,52908	22,72774	37,93904	29,67513	29,94163	24,55799	31,39726	28,03754	26,11883	26,14846	33,5025	24,13392	18,81521	22,62454	28,40248	12,95555	8,306671	12,81319	14,42114	25,26456	26,09491	11,14072	32,00707	28,22965	29,26732	19,78504	33,80842	32,26804	29,21404	24,38383	33,2023	29,33148	29,5747	23,87551	30,43779	22,72476	19,02043	21,19895	25,70451	8,648527	8,475287	9,366915	12,40723	24,33065	25,40272	9,406084	26,57176	27,52059	24,41741	18,08087	25,38517	27,47361	23,104	24,0616	28,02228	28,11961	27,56526	24,77164	26,75259	19,5374	17,94789	19,89598	21,36873	8,355851	8,582146	10,44174	11,70583	17,44239	21,59454	16,16614	25,73842	22,22342	22,47285	19,80389	22,53958	21,72234	23,39198	19,49277	26,44065	21,74589	20,61077	18,93195	23,08134	18,51811	17,65535	15,70506	19,04682	8,979815	9,265239	7,867897	12,54331	18,32892	25,18125	14,38267	12,63187	20,01402	23,3888	15,29434	18,83123	19,16493	21,58067	17,01543	23,05896	21,81636	20,41943	16,38525	20,49181	16,732	16,59953	13,78564	17,06634	9,439517	9,331894	10,27575	9,967464	20,42696	15,18291	9,704494	17,87716	14,67493	17,44038	13,1335	19,77695	11,86436	18,44406	13,3401	20,87679	15,96244	15,69484	13,01897	18,54374	12,85256	15,04027	11,48907	15,07888	9,718307	8,457049	7,960321	10,47158	7,937803	12,133	7,553603	7,523831	6,797358	12,77326	6,123661	9,774744	8,056335	12,39756	5,326454	9,210048	8,305151	10,37508	6,29918	12,25692	7,35273	9,278292	5,052636	9,198442	0,4150088	0,3758427	0	0,6208555
30,10,2019 20:52:00	34	27,49571	19,48869	12,40882	32,19386	24,83194	19,05594	17,58648	36,85833	20,55744	17,46671	18,52191	36,13663	24,14	18,64846	20,94206	30,49962	26,14223	14,37423	16,65631	18,79317	7,004998	7,550491	10,541	10,43096	32,066	20,88708	14,45879	42,14833	23,50167	29,40394	23,37284	38,78461	30,17455	30,54189	25,06279	31,94863	28,33616	26,8783	26,38353	33,97566	24,24445	18,96725	23,04618	28,85471	14,39593	8,260804	12,8451	14,4438	26,37206	26,11772	11,94262	33,38464	29,17088	29,77273	21,03338	34,06664	32,93959	29,72888	24,55259	33,8494	29,36575	30,3319	24,60357	30,76832	22,20781	19,28423	21,55137	26,20414	8,620688	8,586082	9,212326	12,50117	24,98024	26,32315	10,00525	27,08084	28,23821	24,868	18,47605	25,84578	27,59553	23,03527	24,26572	28,5378	27,69555	27,84606	25,02356	27,0595	19,68646	18,15367	19,79982	21,49356	8,658128	8,331676	10,17283	11,7631	18,15477	21,78741	16,95092	26,06391	21,80468	22,83453	19,26972	22,78929	22,27876	23,45249	19,35234	26,3407	21,47601	21,40446	18,46278	23,11139	18,33444	17,5277	15,68399	19,11389	9,040258	9,236915	7,850907	12,38526	17,92053	25,32971	14,03604	13,06725	20,0295	23,15988	16,16869	18,21957	19,2289	21,77988	17,21941	23,2744	21,67557	19,79533	16,5576	20,80998	16,52347	16,55387	13,50415	16,72648	9,266892	9,022643	10,40437	9,797258	20,41446	15,40071	9,801959	17,77278	15,05353	17,37546	12,85802	19,2204	11,72994	17,86687	13,06918	20,42993	15,57699	15,78663	12,76366	17,58295	12,8047	14,03266	11,25159	15,26449	9,968432	8,436464	7,823066	10,43711	7,590489	12,07546	7,941533	7,126715	6,564295	12,63497	5,925757	9,532629	7,826589	11,79764	5,119085	9,283752	8,459744	10,24957	6,178021	11,92833	7,308448	9,127501	5,204742	9,305787	0	0	0	0,636881
30,10,2019 22:52:00	36	28,26778	20,31112	12,91784	33,35101	25,62665	19,56869	17,6577	37,22702	21,35694	18,51265	18,86273	36,44403	24,59252	18,97525	21,28019	30,84065	26,40273	14,27795	16,61486	19,23858	7,171819	7,458416	10,43752	10,40278	32,94443	21,73118	15,07267	42,67448	24,05227	30,30427	24,09517	39,89673	31,02294	31,0101	25,45465	32,54462	29,01615	27,51236	27,34534	34,56447	24,7458	19,26987	23,08487	29,17482	12,06793	8,423891	12,60188	14,39503	27,29553	26,76344	12,09846	34,14317	29,63984	30,43276	21,03849	34,60109	33,10628	30,33108	24,98273	34,70353	30,32555	30,94633	25,12986	30,88419	22,46532	19,52151	22,04893	26,35478	8,574889	8,287121	9,14705	12,40668	25,78312	27,10019	9,680729	28,21749	28,44786	25,30366	18,15407	25,98011	27,73425	23,15152	23,60799	29,08052	28,1411	27,83777	25,23568	27,41123	19,74145	18,28353	19,88955	21,42662	8,165479	8,443303	10,12178	11,61217	18,2235	21,77111	16,6677	25,6241	21,69297	22,69991	19,57367	22,47914	21,79238	23,57295	19,23843	26,4401	21,27963	20,92652	18,69474	23,48185	18,67063	17,9184	15,59696	19,17413	8,80305	9,019257	7,836815	12,41663	18,24146	25,09898	14,35269	12,76643	20,12309	22,85518	15,63764	18,48054	18,72775	21,64042	17,053	22,98733	21,53473	19,9792	16,20793	21,22402	16,56243	16,39416	13,49422	16,40832	9,323263	9,325192	10,22291	9,881395	20,10893	15,36914	9,554389	17,70364	14,28327	17,13963	13,22163	19,53884	11,87473	16,67006	12,55408	19,57332	15,54155	15,35022	12,79481	17,83481	12,90064	14,52241	11,51511	14,93873	9,753399	8,511547	7,97524	10,31201	7,809737	11,37813	7,315016	7,217133	6,407424	11,90166	5,479042	9,161694	7,420979	11,63199	4,931339	8,96379	8,080238	9,807691	6,016867	11,80482	7,296778	9,33003	4,912411	9,273111	0,03357095	0	0	0,6633372
31,10,2019 00:52:00	38	29,26738	20,66865	13,37146	32,97192	26,37834	20,11314	18,01082	38,22599	21,98607	18,5878	19,63886	36,95126	25,1175	19,09648	21,92328	31,58964	26,54101	14,30751	16,84827	18,88401	7,007351	7,456275	10,2801	10,35111	34,18911	22,12865	15,83278	44,01111	24,90418	31,20026	24,38985	39,8307	31,32191	31,56713	25,77987	33,34293	29,64618	27,70018	27,94126	35,1128	25,01402	19,32465	23,77079	29,30723	12,68402	8,128521	12,57102	14,13082	27,15738	27,35728	12,29547	35,2743	30,74208	30,51262	21,65396	35,15528	33,34543	30,7481	25,95726	34,91835	31,1303	31,62397	25,53506	31,5705	22,89138	19,69378	22,13424	26,44328	8,535587	8,436808	9,113893	12,16063	26,26043	27,0537	9,888924	28,96268	28,84443	25,86359	18,91765	26,84626	28,51943	23,70655	23,57247	30,12751	28,38038	28,55257	25,80846	28,22751	19,63113	18,06759	20,22995	21,56181	8,293268	8,39267	10,43704	11,54537	18,42009	22,14364	18,1241	26,81124	22,13638	22,69037	20,11805	22,53199	22,01177	23,68824	19,59452	26,2668	21,64394	21,06839	18,12182	23,51017	18,32864	17,79177	15,54038	19,29294	8,801047	9,02741	7,676421	12,25209	18,83274	25,44962	14,56454	13,40393	20,5028	23,48164	16,01362	18,72672	18,65585	21,9695	16,8091	22,42906	22,01523	20,42068	16,63965	21,05369	16,47367	16,41481	13,40959	16,81932	9,326302	9,251355	10,29654	9,877456	20,86732	15,40195	9,496023	17,78244	14,56813	16,90153	12,75945	19,07743	11,91811	17,00106	13,23089	20,06887	15,49044	15,52525	12,97386	17,84157	12,47486	13,78537	11,26451	14,67285	10,0498	8,427069	8,06587	10,51607	7,662739	11,1171	6,71267	7,282754	6,233835	12,11552	5,325488	9,017878	7,450679	11,40922	4,809556	8,730933	7,889791	9,890792	5,963749	11,34429	7,035948	9,198374	4,855424	9,116862	0,5910146	0,03405448	0	0,4945844
31,10,2019 02:52:00	40	30,11557	20,75866	13,60867	34,45222	27,37552	20,43207	18,43018	39,18608	22,28635	19,04619	19,75864	37,98887	25,50508	19,43709	21,98068	31,90504	26,53162	14,50811	17,24372	19,33078	7,051972	7,351559	10,35788	10,3364	35,15168	22,64022	16,14141	44,87704	25,0011	31,69782	24,96603	40,97119	31,96749	32,17029	26,46994	33,19946	30,33191	28,76436	28,38831	36,30408	24,90798	19,33238	23,94887	29,45043	11,6353	8,097646	12,64762	14,15679	28,00743	28,00191	12,4169	35,56096	31,45551	31,38469	22,05909	35,62486	34,08957	31,22444	25,82318	35,77158	31,98815	32,32972	25,91194	33,20126	23,23538	19,90633	22,58675	26,79639	8,474456	8,531513	9,068511	12,31971	27,11525	27,40433	10,55938	29,90121	29,45823	25,85516	19,70608	26,77069	28,43971	23,75021	24,12301	30,49155	28,96703	28,11879	26,18334	28,43134	20,11439	18,1947	20,48112	21,69341	8,431421	8,230963	10,07287	11,46801	18,87185	22,27992	17,22701	27,38202	22,00555	22,99409	19,83048	22,45469	22,19876	23,79013	19,55833	26,26913	21,34518	21,1457	18,5137	23,51632	18,50974	17,47141	15,45542	19,23277	8,74468	8,953359	7,799028	12,28082	19,07279	26,37399	14,56496	13,74226	20,27582	23,10697	15,908	18,3747	19,03887	21,7365	16,87292	22,51776	21,39893	20,10112	16,21628	20,83485	16,44472	16,04532	13,515	16,76434	9,233808	9,677623	10,17725	9,82013	19,96416	15,37169	9,442212	17,74301	14,66768	16,57535	13,01827	19,16279	11,81317	16,86429	13,09702	19,80084	15,669	15,46695	12,99224	17,84317	12,76062	13,80043	11,39071	14,97437	9,820747	8,257625	7,654521	10,21234	7,460903	11,17485	7,656458	6,871064	6,018939	11,36336	5,175038	8,787438	7,347271	11,13298	4,772463	8,338998	7,73472	9,519162	5,842244	11,44168	7,152753	9,158791	4,652617	9,091371	0,1684764	0,01436782	0,146303	0,5700845
31,10,2019 04:52:00	42	30,89744	21,91216	14,05013	35,43795	27,81332	20,84612	18,91088	39,69046	22,39598	19,45361	20,22533	38,88544	25,51511	19,96221	22,2677	32,54987	26,8448	14,88948	17,07642	19,19014	7,038849	7,186049	10,27893	10,25109	36,83369	23,0667	16,23121	45,76044	26,46475	32,29215	25,33087	41,87549	32,50953	33,3571	27,17333	34,36706	30,46737	28,82066	28,51057	36,6266	25,40548	19,94204	23,83918	29,46839	11,79335	8,073193	12,57039	14,25212	28,77749	29,17627	13,01185	36,78333	31,75799	32,37276	22,11165	36,55648	34,92187	32,7448	26,2221	36,79984	32,26914	33,21377	26,43208	33,36166	23,45864	20,09795	22,7638	27,1111	8,378304	8,263013	8,967173	12,26632	27,21506	28,339	10,38683	29,27857	29,68564	26,5252	19,96532	27,46664	28,70241	24,16418	24,52854	30,32382	29,34281	28,30149	26,13637	28,60846	20,13235	18,2369	20,55232	21,49259	8,722162	8,176809	10,31478	11,36536	19,18621	22,0948	17,4893	26,0684	22,24932	23,18019	20,34628	22,93974	21,94497	23,50153	20,47959	26,85987	21,60057	21,33233	18,79165	23,71332	19,04647	17,58337	15,57802	19,056	8,79538	9,280019	7,721805	12,133	19,01034	26,56706	14,59874	13,71117	20,68123	23,17432	15,27174	18,15989	19,07542	21,86347	16,72614	23,0238	21,95216	20,1329	16,47587	20,47828	16,48969	15,96154	13,69681	16,78506	9,379629	9,461898	10,03703	9,610206	19,91393	15,00214	9,476057	17,49544	13,85499	16,45709	12,71869	18,77362	11,27211	16,88156	12,87515	19,72895	15,42869	15,47151	12,74612	17,54	12,60431	13,66345	11,21173	14,66146	9,517777	8,24968	7,675593	10,15494	6,801088	10,59405	6,923905	6,910713	5,823663	11,6715	4,869377	8,412289	7,24573	11,34449	4,59252	8,471763	8,06815	9,584097	6,045742	11,13305	7,125263	8,816728	4,728323	8,969663	0,2906719	0	0	1,241918
31,10,2019 06:52:00	44	32,10675	22,29677	14,10187	35,70438	28,419	21,55228	18,97754	40,58804	22,82044	19,71762	21,07109	39,61691	26,41855	20,46128	22,79807	33,12913	28,15524	15,03861	17,35756	19,60531	6,831067	7,35722	10,21752	10,5868	37,59457	23,67615	16,8893	47,08824	26,99863	32,94485	25,93011	42,8931	33,26861	33,91447	27,43582	35,0248	31,25179	29,28395	28,88014	37,1911	25,96748	20,02701	24,69393	29,68094	13,66732	8,006673	12,44253	13,87385	29,69683	30,35601	13,469	37,66674	32,54745	33,44344	22,9425	38,0794	35,79105	33,04225	27,28836	37,59387	33,55639	33,99474	26,91846	34,04799	24,37791	20,47048	22,92619	27,35867	8,444892	8,457603	9,138278	12,07574	27,37373	28,6182	10,71335	30,50004	30,13512	26,35112	20,1358	27,85492	29,25024	24,61324	25,1599	30,80466	29,81654	28,65337	26,46801	29,14455	20,08441	18,91826	20,15984	21,66508	8,307637	8,181503	10,12033	11,41585	19,01746	22,49565	17,90243	27,7077	22,24421	23,42258	20,20625	23,37878	22,23067	23,49014	20,2866	26,83534	21,7932	21,19688	19,5403	24,18601	18,83227	17,2793	15,59447	19,34239	8,637476	8,967316	7,813328	12,09438	19,30206	26,60069	15,31416	13,95425	20,83188	23,75234	15,87326	18,70068	19,08556	21,81262	17,51804	23,21382	22,41877	20,30655	16,73802	21,32481	16,24952	15,98047	13,16078	16,43616	9,200994	9,330925	9,942805	9,523168	20,50336	14,98577	9,715476	18,33561	14,35994	16,85455	12,62046	19,41713	11,40895	16,1515	12,64396	20,09097	15,36507	15,5046	12,75054	17,69051	12,82044	13,6361	10,79431	14,45554	9,328305	8,277037	7,830459	10,05236	6,555385	10,02245	6,620522	6,491902	5,915811	11,32633	5,039442	8,405033	7,171474	11,00437	4,558259	8,255967	7,878674	9,48241	5,75279	11,11696	6,959618	9,173643	4,81322	8,839105	0,7084438	0	0,1437472	1,908364
31,10,2019 08:52:00	46	31,84999	22,41096	14,89915	36,23259	28,19905	22,09604	19,2061	41,32197	23,091	20,04296	21,0675	40,2634	26,87831	20,56732	23,39647	33,50277	28,01738	14,93548	17,57066	19,5117	6,793627	7,270183	10,0259	10,09194	38,15927	24,49326	16,69609	48,17315	27,41241	33,02195	26,58592	43,61164	34,06243	34,3824	28,51555	35,47074	31,24012	30,20453	29,228	37,97532	25,80377	19,84064	24,72162	30,22	13,35302	7,995965	12,39887	13,75401	30,78608	30,85143	13,71263	38,65868	33,28242	33,63408	23,79863	39,03294	35,79685	33,96786	27,63456	38,30322	33,98624	34,77537	27,34423	34,55633	23,91682	20,28778	23,27959	27,5561	8,662615	8,23234	8,955986	12,03526	28,04915	28,99494	10,61975	30,56629	30,88707	27,26424	20,16343	28,35743	29,20928	25,00622	25,06486	30,81702	30,04303	28,90003	26,53382	29,78959	20,37405	18,57047	20,40394	22,07511	8,125553	8,089492	9,92125	11,30298	19,17482	23,23338	17,96543	27,83875	22,15898	23,84339	20,04297	23,26474	23,16223	23,61502	19,91118	26,94698	22,00783	21,27065	19,42556	23,83834	18,8353	17,32952	15,45548	19,16819	8,618756	8,828195	7,616671	11,8406	19,25328	26,5931	15,1376	13,76409	20,98247	23,56756	15,6364	18,66518	19,09186	21,69001	17,14571	23,42236	22,39142	20,22996	16,44942	21,20331	16,44009	15,85109	13,23483	16,56008	9,135582	9,095312	9,801405	9,568411	20,43283	15,04683	9,390682	17,60507	13,4223	16,58288	13,08466	19,32381	11,54931	15,22063	12,55022	19,94639	15,17601	15,31249	12,80635	17,77175	12,78722	13,28636	10,77676	14,30102	9,5546	8,205955	7,522656	10,02279	6,87638	9,789176	6,435607	6,025709	5,99808	10,84432	5,015264	8,419264	7,049073	10,87333	4,650681	7,933936	7,700941	9,30088	5,922441	11,1524	7,082783	8,982784	4,677207	8,70427	0,2249807	0	0,0184433	2,444324
31,10,2019 10:52:00	48	32,24137	22,69528	15,30614	37,13866	29,1132	22,40178	19,4773	41,74872	23,61115	20,20944	21,59434	40,83892	27,40225	21,11496	23,71456	34,70324	28,15774	14,85411	17,52135	19,73509	6,611544	7,191093	10,10147	9,842989	39,04557	25,27118	17,98491	49,30619	28,26639	34,04882	27,12415	44,88215	34,56627	34,56752	29,28029	36,67633	31,61776	30,64269	30,21497	38,73059	25,83527	20,33163	25,23894	30,94475	11,86726	7,95369	12,19005	13,90224	31,52216	31,56852	13,99467	39,83207	33,93126	34,3339	23,99218	39,34329	36,92604	34,33405	27,71296	39,20826	34,31732	35,6991	27,68029	35,38544	23,80947	20,81316	23,48778	28,02298	8,357786	8,118506	8,931324	11,89828	28,38555	29,92857	10,82732	30,93254	30,9808	27,58918	20,77371	29,08128	29,53865	25,40395	26,22106	31,54481	30,65913	29,76086	26,90373	29,83442	20,23154	18,47832	20,63335	22,14619	8,331676	8,171904	9,893761	11,2741	19,46314	23,643	17,81596	28,31211	22,52024	23,5648	20,61712	23,4145	21,98567	23,94728	20,19824	27,03236	22,05073	21,8971	19,07549	24,39095	18,62283	17,45641	15,67667	18,95999	8,942447	8,823913	7,554914	11,81711	19,47171	27,31557	15,3987	13,95557	21,41654	23,77749	16,07281	19,08204	19,14594	22,03844	17,44495	23,36007	22,01661	20,28977	17,2208	21,02081	16,11184	16,03352	13,33865	16,68082	9,076387	9,278087	10,05823	9,670646	19,81702	15,31657	9,62754	17,14833	14,34957	16,43637	12,58883	19,4612	11,36363	15,28784	12,31398	19,93563	15,29309	15,45431	12,83129	17,46076	12,6539	13,48599	11,0275	14,35365	9,325887	8,194903	7,470848	10,03129	6,413709	9,83346	6,544262	6,324116	5,985301	10,62354	4,749116	8,013512	6,724484	10,62645	4,549347	8,061107	7,642089	9,410156	5,535201	10,74305	7,024754	8,98348	4,958209	8,604386	0,272574	0	0	2,422703
31,10,2019 12:52:00	50	33,29313	23,75966	15,35988	37,4028	29,86502	22,76151	19,50335	42,37068	24,2233	21,05223	22,06116	41,63371	27,82845	21,39748	24,06238	35,06514	28,5023	15,11148	17,34189	20,27817	6,730492	7,094453	10,01941	9,995439	39,1657	26,139	18,5628	50,05684	28,70034	34,96705	27,59567	45,73994	35,40333	34,92284	29,61759	36,9646	32,26405	31,35292	30,35981	39,18863	26,01114	20,70657	25,66224	31,29303	11,8254	7,829213	12,31336	13,76817	32,03498	32,74958	14,53194	40,5783	34,51661	34,74236	24,14539	40,1526	37,83971	35,22283	28,66904	39,71651	34,91448	36,3979	28,28885	35,59302	24,00938	20,86573	23,90625	28,32747	8,402549	8,102618	8,818179	12,06427	28,77839	29,77682	10,99234	31,18989	31,06888	27,45765	20,88134	29,70387	30,45024	25,51764	25,65332	32,01418	30,89894	29,98273	27,92454	30,48401	20,3306	18,67926	20,78409	21,82844	8,118918	8,052608	9,706293	11,22935	19,86848	22,92019	18,00052	28,99424	22,19123	23,93781	20,02528	23,30122	22,75904	24,06256	20,30352	27,57004	22,45925	22,14826	19,1541	24,74814	18,45055	17,30437	15,4425	18,90867	8,615025	8,819354	7,601612	11,85828	19,67735	27,77513	16,58536	14,57021	21,62335	24,13814	16,23653	18,5483	18,93194	22,30195	17,52534	22,77229	22,0707	20,44789	16,9981	20,94709	16,35762	16,0329	13,41214	16,48307	9,000193	9,610896	9,782274	9,50431	19,87967	15,46888	9,517435	18,00301	13,91578	16,21208	13,34487	18,71332	11,46241	14,99122	12,59049	19,83222	14,83422	14,9073	13,07581	17,98505	12,74943	12,98001	11,01107	14,49989	9,50521	8,049914	7,295949	9,954476	6,379862	9,449672	6,396509	6,132985	5,610495	10,36735	4,769424	7,957287	6,772562	10,52864	4,543959	7,828868	7,326065	9,136064	5,598818	10,562	7,036362	8,951839	4,74504	8,65799	0,4828415	0,1248895	0	2,774231
31,10,2019 14:52:00	52	32,87203	22,83467	16,42006	43,87703	29,39744	21,43526	22,36171	45,39241	25,39884	20,304	25,25234	44,29633	27,97966	21,78617	25,90392	37,24559	28,65591	15,43725	19,3292	20,88721	6,728765	7,510843	10,25095	10,04711	41,50061	25,36065	20,79444	54,54534	28,91529	35,54176	29,81881	48,87192	33,88766	35,77567	31,93019	38,66124	32,87219	30,22118	33,42879	41,86229	26,82132	20,52284	27,69112	33,08203	8,446205	8,052608	11,98379	14,34454	32,99354	31,47775	15,50059	42,07933	36,01113	35,34496	26,2413	41,6706	38,84498	36,61009	30,19224	41,20052	35,30394	37,17181	30,60208	38,17583	24,26912	20,83935	24,59217	30,22346	8,624559	8,409109	8,075886	12,46415	29,56137	30,9623	12,08306	33,25617	32,51257	27,90997	21,8799	31,54412	31,21007	24,8354	27,73015	34,9786	30,99489	30,17463	27,40426	32,78357	20,93412	18,82336	21,00857	22,19331	8,636232	7,893667	10,45086	12,23709	19,6169	24,07749	18,23862	28,62338	22,44598	23,64791	21,50766	25,11224	23,6575	24,08563	21,35216	27,79185	22,75178	22,3061	20,87519	24,78958	18,4616	17,09707	15,97148	19,67681	8,991488	9,422591	7,744669	11,9619	20,20812	28,48468	17,79986	15,94296	22,77686	23,54464	17,08982	19,55888	19,43737	21,60705	18,54844	24,15748	22,68256	19,62105	16,77332	21,28599	16,21649	16,56209	13,52571	17,69411	9,280922	9,65697	9,599845	10,08987	21,55325	15,19466	11,34712	18,64162	14,86856	16,592	14,42667	20,13601	12,30776	14,2575	13,02871	20,59461	15,51151	15,54763	13,8409	19,02464	12,95708	14,15057	10,9317	15,18305	9,144495	8,127624	7,311908	9,874906	6,895515	9,633549	5,882586	6,297111	6,257596	10,89785	4,85639	8,878274	7,057638	9,661323	4,538226	8,199737	7,591042	8,94811	5,7865	10,76757	8,055924	9,279466	5,065829	9,097728	0,0250746	0	0	3,467961
31,10,2019 16:52:00	54	33,45877	23,36352	16,2634	44,46999	29,11293	21,21518	22,56874	48,57959	25,35774	20,29399	24,98902	44,52524	28,46561	22,0557	26,0849	37,69568	29,37811	15,16626	19,37382	20,82635	6,602564	7,038851	10,11266	9,885053	42,0912	25,76888	20,78753	55,92465	29,75291	35,51075	30,24888	49,34923	35,16944	35,63488	31,59089	39,66705	33,22337	30,2913	33,66918	42,3952	26,89911	20,40223	27,83322	33,40606	8,736737	7,768152	11,68338	14,12025	33,24084	31,59814	16,06957	43,21492	35,80701	35,40693	27,1513	42,16022	38,52764	37,24683	31,07668	41,73174	35,98957	37,52797	31,08173	38,51651	24,52317	20,97183	25,00042	30,0252	8,875236	8,508789	8,137709	12,08561	30,20019	31,33358	12,31225	33,96053	32,57233	28,70184	21,92107	31,81152	30,67107	25,51552	27,65549	34,63555	30,56042	29,27954	27,59111	32,55022	20,71666	18,76657	20,70098	22,04728	8,359167	7,89988	10,411	11,95678	20,21979	23,58311	18,27966	28,06158	22,98105	23,23966	21,20068	24,49739	23,57614	24,2367	21,405	27,65341	22,73099	21,89614	20,46309	24,48592	18,03008	17,02282	15,78401	19,86682	8,678091	9,19029	7,636906	11,76987	20,12911	28,52475	17,00576	15,86842	22,23377	23,84933	17,45848	19,21039	19,37266	21,30375	18,04384	23,60874	22,55381	19,83698	16,33897	21,31549	15,7045	16,52541	13,29196	17,63235	9,099386	9,298742	9,610064	10,05312	21,65811	15,09692	10,29758	19,03515	14,89936	15,99435	13,36304	20,0907	12,06157	14,35593	12,97462	20,59639	15,60448	15,35602	13,61903	18,97408	12,56245	12,77782	10,88307	15,36217	9,455956	8,073675	7,509529	9,875035	6,440099	9,391783	5,347522	5,815303	6,119998	10,51344	4,710226	8,740123	6,793628	9,312691	4,451052	8,112635	7,3137	8,759604	5,605381	10,96099	7,595118	9,052828	5,047661	8,939339	0	0	0	4,32858
31,10,2019 18:52:00	56	33,77072	24,18573	16,46151	45,35483	30,31091	22,15496	22,54227	47,85506	26,08471	20,37169	25,65277	44,55086	28,66283	22,22977	26,67959	38,96841	29,11583	15,37329	19,05946	20,87097	6,501368	6,813384	10,00207	9,651302	42,98609	26,53542	21,30408	57,58594	29,89915	36,37254	30,42759	50,19431	35,19955	36,10073	33,35178	39,79871	33,67905	30,38143	34,2213	43,03575	27,32116	20,79775	28,48025	33,85755	8,203058	7,740036	11,67648	14,08412	34,0283	32,19184	16,12884	43,87939	36,23141	36,16234	27,49599	42,97337	39,12328	37,15723	31,01252	42,58372	36,45419	38,38535	31,19163	38,8201	24,06955	20,86635	24,99551	30,6393	8,359307	8,219839	7,845447	12,17064	30,52208	31,37199	12,4685	34,87823	32,32676	28,04453	22,25353	32,59781	31,48009	25,49335	27,09977	35,35366	30,90565	29,91517	27,82445	33,13887	20,56041	18,63581	20,77393	21,95409	8,682584	7,740178	10,43221	11,89676	20,55516	24,25031	18,33216	28,04418	22,79067	23,06856	21,17975	24,79277	23,2054	23,97747	21,04746	26,99173	22,28696	22,36965	19,90344	24,7268	18,58415	17,0021	16,02433	19,31125	8,795107	8,955225	7,701424	11,78707	20,32562	28,72853	17,34341	16,00174	22,09763	24,3502	17,10986	19,38378	19,38398	21,85386	18,40918	24,12238	22,73202	19,36312	16,15232	21,49467	15,72047	16,53459	13,44005	17,76788	9,170191	9,092546	9,143386	9,851072	21,69692	15,53879	10,58977	19,2421	14,62747	16,03635	13,57116	19,73834	11,91548	13,95923	12,69141	19,77722	15,06915	15,22062	13,49269	18,39585	12,55484	12,62945	10,53071	14,91393	9,15955	7,844207	7,280547	10,06624	6,181061	9,292525	5,39166	6,021358	6,002154	10,48616	4,766798	8,624279	6,529899	9,48939	4,245344	7,957489	7,528872	8,594165	5,625413	10,57727	7,487915	8,984302	4,990813	8,688731	0,0449685	0	0	3,67899
31,10,2019 20:52:00	58	35,21722	24,43075	17,1399	46,03345	30,77573	22,60285	22,50069	48,85498	26,69298	20,37619	25,42551	45,86613	28,74047	22,77237	27,49966	39,54747	30,14188	15,70174	19,82108	22,14633	6,298284	6,795839	9,97161	9,631134	43,8867	26,76241	22,12132	57,13397	30,1852	36,74597	31,03379	51,46947	36,29669	37,15516	33,10337	40,74257	34,05088	31,38711	34,74332	43,58988	27,787	21,1088	28,35261	34,00074	8,614128	7,859955	11,49653	13,94189	34,72638	33,45911	16,51546	44,91358	36,93655	37,20553	28,3019	43,1051	40,12034	38,38934	31,18977	42,79958	36,89198	39,2803	31,66349	40,0565	24,37424	21,0436	25,39925	30,84058	8,294787	8,345421	8,075611	12,11808	31,57167	32,11124	12,51782	36,06827	32,5583	28,21797	22,68499	32,76187	32,25312	25,69484	28,19829	35,68668	32,12429	30,48229	28,78191	33,12651	20,83934	18,71629	20,89964	21,90671	8,091426	7,93048	10,22526	11,92121	20,44533	24,55604	19,19326	28,35114	22,91943	23,72507	21,65941	24,57242	23,33678	23,7748	21,08519	27,36607	22,75986	21,99753	20,16026	24,90136	18,47963	17,20145	16,1285	19,51688	8,58332	8,159399	7,480865	11,55911	20,6641	29,25294	17,27979	16,08339	22,79495	24,33307	16,98683	19,50756	19,79588	21,53411	18,32	23,82674	23,23227	19,58982	16,80157	21,34028	15,79513	16,49093	13,24422	17,69838	8,898378	8,990107	9,41237	9,791664	21,72145	15,3911	10,76474	18,32283	15,05339	15,97397	13,97456	19,20708	11,75909	14,19319	12,55354	19,62823	15,17386	15,34641	13,43611	18,64624	12,36129	12,30361	10,53506	14,64467	9,480269	7,581509	7,213198	9,847964	6,029232	9,274769	5,42917	5,64151	5,7387	10,13096	4,605299	8,539319	6,595518	9,219096	4,319877	7,951274	7,580954	8,655987	5,435937	10,60697	7,65922	8,830607	4,911651	8,707313	0,1704796	0	0	3,100132
31,10,2019 22:52:00	60	36,13147	25,36313	17,47761	46,29213	31,81172	22,48825	23,12817	49,1959	27,72152	21,06053	25,46398	46,32838	29,87677	23,62504	27,26792	39,41976	30,20875	15,88963	18,97194	21,88874	6,383453	6,985245	9,664014	9,643637	45,39029	27,58799	23,03126	58,50202	30,79085	37,11095	32,40378	52,54948	36,72974	37,28841	33,7498	42,11559	35,18505	32,1582	35,17745	44,25211	28,18869	20,94689	28,56184	34,9564	8,663516	7,663711	11,66743	13,85555	35,56194	34,21171	17,1064	45,6643	37,54185	37,40992	27,71302	43,87544	40,75252	38,5262	31,80144	43,61287	37,51362	40,08723	32,58834	40,46038	25,01056	21,03766	25,74492	31,39063	8,107038	8,064282	7,760554	12,08388	32,06828	32,74826	12,47382	36,65403	33,95551	28,35129	23,64611	33,21771	33,05344	25,44285	28,12099	36,09886	31,77648	30,45301	28,40868	33,69798	20,71045	18,54934	21,05976	22,07255	8,030645	7,716622	10,18243	11,83984	20,95153	24,50645	19,66553	29,5684	23,15415	23,49739	22,27363	25,01035	23,79461	24,17744	21,54675	27,34486	23,37712	22,20512	20,29737	25,10547	18,23007	16,87714	16,12856	19,36242	8,869156	8,080998	7,586208	11,74873	21,10405	29,47427	18,12603	16,55173	22,89802	23,84014	17,88268	19,81433	19,90785	22,05411	18,20319	23,6649	22,68492	19,55445	16,4166	21,22188	15,71894	16,59656	13,33699	17,55891	9,255568	9,107673	9,201963	9,731434	21,64913	15,3431	10,82559	18,96876	14,29833	16,32439	13,6068	19,45341	12,0425	14,43579	12,76525	19,79436	15,17752	15,47835	13,49462	18,52259	12,57363	13,64369	10,75534	14,92277	9,322639	7,905893	7,087821	9,812597	5,670866	8,913709	5,155904	5,669553	5,834991	9,904122	4,96097	8,170107	6,249171	9,099111	4,438136	7,773884	7,242276	8,39281	5,443192	10,57402	8,208237	8,569297	4,871519	8,477494	0,2139285	0	0	3,199326
01,11,2019 00:52:00	62	36,2033	25,72143	18,07104	48,51735	32,37421	23,00633	23,72244	49,45955	27,11815	21,27777	26,37987	47,135	29,97844	23,75158	28,16534	39,93887	30,36887	16,01334	19,25322	22,43618	6,32536	6,791348	9,687083	9,7161	46,40133	28,02476	23,49939	59,94038	31,69899	37,84145	32,36952	53,16762	37,17783	38,21638	34,61683	42,66931	35,5021	32,50788	35,74789	45,01604	28,91488	21,13422	29,08695	34,94522	8,449244	7,661291	11,71122	14,38177	36,51981	34,89776	17,95293	46,82823	38,60694	38,86094	28,7549	45,16778	41,36168	39,14795	32,01689	44,52178	37,88011	40,71507	33,48771	41,15577	24,88202	21,3572	25,70783	31,72475	8,109179	8,152424	7,618811	12,12595	32,91032	33,88566	12,73783	36,76517	34,35331	28,4205	23,60667	33,51853	32,95913	26,01603	28,511	36,37419	32,16063	30,44132	28,21549	33,65446	21,45177	19,1438	21,16905	22,37476	8,039965	7,902505	10,2455	11,85849	21,03565	24,86731	19,24873	29,32416	23,20886	24,11942	22,24027	24,95794	23,84892	24,74517	21,86823	28,1498	23,27372	22,18017	20,60814	25,20592	18,06303	17,05038	16,21539	19,26835	8,792483	8,073397	7,353698	11,4908	21,36452	29,30856	18,15857	17,11469	23,00495	24,50438	17,49149	19,28292	19,60917	22,21361	18,79745	23,93913	23,12279	19,55439	16,72069	22,03374	15,80232	16,4468	13,2952	17,33208	8,765539	8,735564	9,37928	9,63569	21,54702	16,04601	10,91837	19,03425	14,82565	15,50604	13,88456	19,70041	11,70189	14,46072	13,20071	20,02349	15,1577	15,3869	13,96676	18,70005	12,53012	14,0243	10,5544	14,68121	9,297638	7,639186	7,053145	9,8977	5,508675	8,531788	5,262422	5,450583	5,581412	9,824545	4,695235	8,493381	6,212973	8,794209	4,209977	7,664267	7,263069	8,370495	5,566284	10,67756	8,176187	8,702542	5,099537	8,467894	0,05443191	0	0	3,201605
01,11,2019 02:52:00	64	37,11718	25,62127	18,70282	49,12832	32,34796	23,90473	23,94355	50,09885	27,92295	21,76607	27,29496	47,14929	30,77137	24,52151	28,36779	39,79844	30,39829	16,02868	19,3636	21,80357	6,312582	6,696856	9,639147	9,579879	47,88047	28,77148	24,37569	62,15614	32,30293	38,71962	32,81264	53,42124	37,51691	38,87177	34,72494	42,91528	36,16536	33,02097	35,65773	45,50758	29,40863	21,77104	29,66933	35,10823	8,441365	7,467118	11,3438	14,07279	37,69998	35,98723	18,0886	47,78631	38,94817	39,65441	30,13837	45,78207	42,37229	39,80596	33,69419	45,21158	39,05905	41,23991	33,50989	41,13417	25,00857	21,47354	26,08255	32,12928	8,071532	8,109529	7,693549	11,95616	33,64708	33,61329	13,93533	38,09703	34,33286	29,0875	24,36774	33,78011	33,20878	26,43284	29,4373	36,42033	32,26051	30,75438	28,62193	33,92863	21,36279	18,63803	21,48341	22,19268	7,998382	7,625094	10,09802	11,80137	20,88942	25,35629	20,6031	29,89031	23,11547	23,59113	21,64367	24,97817	23,85423	24,22297	21,47498	27,95949	22,87543	21,79038	20,61105	25,19589	18,12362	16,66024	16,21699	19,57622	8,793791	7,938493	7,459864	11,46469	21,80296	30,28956	18,98562	17,38112	23,01344	24,1849	18,39136	19,32381	19,79947	22,21539	18,95626	24,11513	22,74391	19,87635	16,50296	21,5951	15,53223	16,4966	13,32891	17,433	9,002474	8,840141	9,105741	9,639215	22,34845	15,52221	10,75521	19,49561	14,5003	16,1544	13,5007	19,79077	12,18971	14,591	13,0457	20,24804	15,23776	15,42606	13,71346	18,58318	12,36441	12,7296	10,42136	14,96725	8,846157	7,678144	6,878803	9,888719	5,771717	8,224123	5,000483	5,481667	5,758387	9,837255	4,470671	8,607218	6,207932	9,002333	4,320774	7,627304	7,531362	8,443161	5,373977	10,18934	7,746393	8,646869	4,862813	8,493176	0,1985245	0	0	3,183093
01,11,2019 04:52:00	66	37,71047	27,12533	18,90107	50,43877	33,29457	24,42688	24,24334	51,46	28,61267	21,92902	27,11822	48,07202	31,35043	24,47121	28,83171	39,59943	31,27072	16,07593	19,73232	22,41849	6,253592	6,782852	9,733779	9,562056	48,86757	29,18669	24,51882	61,93171	32,76628	39,29016	33,56099	53,78101	37,73035	39,05608	35,41238	43,14808	36,7519	33,42811	36,22342	46,75301	29,64854	21,44369	30,31788	35,91125	8,503468	7,570594	11,63765	14,09593	38,49435	36,80847	18,42534	49,36863	39,25322	40,28922	30,36382	46,50089	42,96737	40,12614	33,3026	45,96132	38,64335	41,72462	34,17516	41,63544	25,34476	21,81719	26,16821	32,37358	8,24291	8,022214	7,846828	11,99264	34,49071	34,4639	14,26144	38,72499	34,84244	29,29956	24,12515	34,52041	33,66896	26,33	28,89429	37,46822	32,71524	30,83775	28,41195	34,48359	21,70044	18,99045	21,43222	22,56265	8,091151	7,771811	10,16295	11,70245	21,06328	25,18886	20,38165	30,01644	23,24858	24,20087	21,91582	25,40016	24,25031	24,34937	21,91796	28,4353	23,4583	21,54123	20,34192	25,43759	18,23573	16,74465	16,20248	19,24257	8,591951	8,086526	7,542825	11,24178	22,14087	30,59149	18,4404	17,38292	23,17405	24,58872	17,79627	19,56745	19,87193	22,2878	17,82576	23,90258	23,06546	19,40138	16,50012	21,63758	15,84826	16,48741	13,10849	17,33049	8,793449	8,630291	9,197541	9,740826	21,83107	15,30269	11,49342	19,42812	14,73481	16,2098	13,64259	19,79167	11,83376	14,50169	12,75227	19,92532	15,10223	15,40237	13,52495	18,3102	12,54324	12,41083	10,71653	14,72577	8,800564	7,441769	7,242763	10,23196	5,511231	8,075954	4,943495	5,222631	5,683023	9,858877	4,932719	8,241044	6,299596	8,850506	4,118659	7,53012	7,154068	8,322074	5,425025	10,49548	7,798063	8,337062	5,016439	8,468647	0	0	0	2,432996
01,11,2019 06:52:00	68	38,26612	26,78251	19,5957	51,65002	33,90701	24,65952	25,13911	51,89641	28,78687	22,18618	27,87626	48,90943	31,85843	25,07412	29,03286	40,24915	31,57342	16,32874	20,1494	22,7531	6,317209	6,671226	9,594805	9,695583	49,98666	30,10499	25,25088	64,06208	33,52861	40,36797	34,02203	54,17695	38,7388	39,54879	36,69933	43,99258	37,22107	34,55122	36,78927	47,25637	29,54686	22,14391	30,47241	35,82353	8,414429	7,571356	11,4068	14,14663	38,52156	37,74251	19,0064	49,51182	39,60958	41,09507	31,66687	48,21169	43,51459	41,27445	34,20147	46,56021	39,6877	42,38845	34,8769	42,01191	25,74658	22,307	26,6579	32,59726	8,229856	8,132322	7,766494	12,03271	35,00911	34,52869	14,24459	38,81367	35,31118	29,51336	24,92222	35,22821	34,03962	26,65962	28,76031	37,93172	33,24995	31,45577	28,71034	34,45795	21,50544	19,16886	21,61817	22,44176	8,044732	7,677665	10,20488	11,76054	21,7448	25,39711	20,33432	30,00718	23,39157	23,58276	21,722	25,33294	24,37389	23,72879	22,28815	28,6785	23,43225	21,92521	20,4586	25,25862	18,15602	17,0635	16,02571	19,6895	8,619585	8,105382	7,416069	11,47816	22,17023	31,41142	19,62989	17,81968	22,70384	24,8568	17,97379	19,8483	20,18402	22,87363	18,83124	24,08799	23,255	19,39544	16,52719	21,87479	15,97273	16,52741	13,4375	17,46739	8,862872	8,730517	9,228282	9,614554	22,12222	15,7827	11,41606	19,26413	14,86344	15,92009	13,32042	18,82287	12,10433	14,87807	12,74515	20,21483	15,01526	15,28721	13,63795	18,54085	12,31356	12,71703	10,68081	14,8854	8,943552	7,487426	7,166431	9,739718	5,447475	7,879022	4,816395	5,242872	5,583278	9,770459	4,471499	8,570885	6,170907	8,936091	4,08177	7,56562	7,24884	8,402962	5,356431	10,36921	7,68609	8,338926	4,760582	8,633747	0,07259891	0	0	2,836469
01,11,2019 08:52:00	70	38,9959	27,78363	19,73903	51,77063	34,76998	24,90184	25,11432	52,15212	29,10284	22,43921	28,29727	49,35159	32,21215	25,72841	29,61559	40,78198	31,41101	16,67875	20,11108	22,80635	6,352922	6,651743	9,796918	9,686535	50,92892	30,45107	25,5301	63,53952	34,14484	40,94737	34,61932	54,28237	39,30785	40,16813	37,14785	45,39787	37,66667	35,16406	37,74265	48,05054	30,36727	22,53074	31,0434	36,45764	8,321314	7,520377	11,22589	13,95564	39,63831	38,56957	19,54547	50,1097	40,51199	41,71288	31,4101	49,53725	43,88974	41,75432	34,28948	47,47105	40,25619	42,84205	35,24412	42,689	25,58348	22,66958	27,19282	33,32526	8,143923	8,183505	7,763315	11,74706	35,91858	35,43669	13,9506	38,84222	35,24908	29,86944	24,97209	35,19569	34,63293	27,20939	29,38494	38,02629	33,16705	31,92342	29,65765	34,92483	22,00252	19,34999	21,44983	22,30444	8,208582	7,618534	10,10058	11,57341	21,36348	25,48381	20,57029	30,4018	23,64383	23,92573	22,09383	25,18319	24,79048	24,26544	22,06433	28,02871	23,08017	22,32351	20,86138	25,07486	17,97656	16,72387	16,09721	19,30565	8,584288	8,147381	7,359981	11,30091	22,60727	31,93897	19,96049	18,23559	22,57536	25,34358	17,53281	19,82841	20,18056	22,85408	18,51286	24,59259	23,2622	19,61096	16,59552	21,69817	15,51337	16,44285	13,41257	17,59857	8,78212	8,707867	9,253695	9,616907	22,32034	16,04539	10,94613	20,28079	14,6779	16,32059	13,64652	20,3243	12,10951	14,80638	13,07229	20,30048	14,78261	15,2984	13,6153	18,53048	12,68429	13,03375	10,39166	15,03026	9,077973	7,425188	7,297328	9,48884	5,238589	7,599677	4,421489	4,973059	5,495965	9,763762	4,543822	9,016081	6,617276	8,582561	4,135238	7,459106	7,467328	8,32173	5,288461	10,15632	7,734999	8,32221	4,860398	8,347565	0,02790672	0	0	2,611626
01,11,2019 10:52:00	72	40,43138	28,21873	20,06556	52,7455	35,58141	24,77232	25,59143	53,23483	30,02356	22,58717	28,65522	49,5644	33,12617	26,21062	29,92158	41,05404	31,77443	16,91679	20,51109	23,00467	6,268579	6,693397	9,582848	9,990746	51,881	31,55676	25,93922	64,31516	34,80093	41,64165	35,5296	56,19481	39,70282	41,12138	37,20794	46,25055	38,50727	35,94819	38,43915	48,84353	31,02689	22,93462	31,46731	36,7327	8,285534	7,375109	11,09168	13,86149	40,40071	39,51563	20,08496	51,5388	41,31265	42,22031	32,23833	49,13818	44,58331	42,90305	35,22519	47,7725	40,25364	43,00792	36,01528	43,22094	25,92949	22,98063	26,89572	33,62124	7,955212	7,924473	7,527216	11,71357	36,09264	35,69844	14,57331	38,72623	35,71736	29,9314	25,31561	35,63985	35,07543	27,75316	29,70726	38,86398	34,33825	32,32579	29,53553	35,39001	21,70776	19,34729	21,58273	22,65238	8,209823	7,827073	10,06576	11,44922	22,54939	25,91843	20,95601	31,07213	23,73273	23,1891	22,20138	25,99931	24,43392	23,91032	22,04597	28,21382	23,27579	22,3166	20,57361	25,46183	18,20609	17,05536	16,10231	19,50085	8,488408	8,027394	7,471678	11,28626	22,42664	32,42568	20,59571	18,25769	23,05289	25,28693	17,55574	19,26281	20,2113	23,02884	19,03031	24,52669	23,48025	19,88589	16,69264	22,28041	15,77503	16,12808	13,39122	17,62806	8,863356	8,654881	9,029963	9,469841	22,6827	16,03822	11,28516	19,47004	14,45285	15,87913	13,54111	19,97865	12,28027	15,09795	12,73085	20,19646	14,69661	15,23569	13,68058	18,29789	12,27522	12,57053	10,60068	14,88954	9,156722	7,520653	7,215061	9,818191	5,100712	7,521415	4,454713	4,645639	5,316091	9,61193	4,260541	8,694256	6,144936	8,707104	4,163004	7,368271	7,290078	8,319447	5,383715	10,2057	7,636975	8,237732	4,75637	8,528128	0	0	0	1,986488
01,11,2019 12:52:00	74	41,16533	28,76084	20,41266	52,68305	36,36756	25,30186	26,642	53,81057	30,4722	22,97323	29,08709	51,076	33,52516	26,70403	30,33266	42,97509	32,8261	17,43583	20,69566	23,50478	6,339938	6,65741	9,415757	9,566066	53,0667	32,15358	26,46711	65,83201	35,43159	42,23584	35,98667	56,76053	40,49598	41,48804	37,95446	47,19191	39,64163	36,73436	39,32422	49,33563	31,88556	23,01358	32,0289	37,13203	8,270057	7,641535	11,1986	14,12212	40,53154	40,23201	19,82897	52,07683	41,98765	42,56761	33,14944	49,88795	44,14953	43,55328	35,74014	48,15546	40,42322	43,64838	36,38503	43,82183	26,33482	23,12292	27,74777	33,79994	8,065248	7,735272	7,622263	11,80565	37,64367	36,43402	15,03895	40,19942	36,34635	30,14457	25,83299	36,57893	35,66024	28,51948	30,15632	38,41235	34,66602	32,77589	30,0036	35,8224	21,83852	19,54071	21,62031	22,78355	8,258176	7,546006	10,07205	11,4021	22,59782	27,07931	21,2214	31,50856	23,81217	24,1811	22,85325	25,50687	24,73115	23,78254	22,59463	28,22787	23,37056	22,42436	20,65995	25,99622	17,96336	17,00576	16,23155	19,71174	8,761742	7,928616	7,421459	11,27425	23,29299	32,3414	20,15639	18,69384	23,0484	25,07598	18,66476	19,937	20,18795	22,69203	18,74993	25,2696	23,21563	19,26504	16,36315	21,62322	15,67066	16,22465	13,32325	17,76857	8,969386	8,693151	8,986035	9,57187	22,51105	15,3469	11,22575	19,6522	14,62519	16,08828	13,23622	19,43095	12,29754	14,87317	12,418	20,13801	14,74366	15,13414	13,4777	18,14565	12,30396	12,96544	10,46502	14,81018	9,554187	7,365578	6,781817	9,559433	5,094081	7,476169	4,343296	4,517643	5,185536	9,542926	4,390265	9,010829	6,224372	8,52937	4,044055	7,397692	7,494474	8,257005	5,275611	10,23347	8,079548	8,328913	5,103683	8,489029	0	0	0	2,080086
01,11,2019 14:52:00	76	41,56325	29,11651	21,21981	53,58573	37,14896	25,35429	27,04555	54,54858	31,0791	23,14075	29,38045	50,90194	33,85009	26,49632	30,45964	42,57232	32,85802	17,29878	20,77144	23,35723	6,285367	6,480164	9,509767	9,566063	53,96171	32,48479	27,45462	66,54488	36,07751	42,6282	36,88563	56,61632	41,13594	42,51147	38,37222	47,80192	40,0085	37,24441	39,36657	49,96075	31,42063	22,86769	31,76896	36,944	8,329186	7,489844	11,27307	14,3444	41,44983	41,14838	20,71867	52,03042	42,04445	43,1109	33,58767	50,86572	45,17683	44,0891	36,44203	49,4136	41,52492	44,00529	36,72855	43,84532	26,71475	23,44931	28,48453	34,09511	8,131215	8,007638	7,667853	11,84592	38,60017	36,96341	15,0659	41,25554	37,30347	30,89708	26,58032	36,5024	36,01619	28,38264	30,44008	39,46018	35,00422	33,46858	30,03722	35,59819	22,08899	19,47461	21,84751	23,09149	8,033474	7,398389	10,0422	11,44866	22,26272	26,72704	21,36777	31,29352	24,43447	23,58153	22,08665	26,0481	24,80604	24,45016	22,16739	28,87157	24,01194	22,29014	20,51723	25,78056	18,02125	17,01606	16,62053	19,39787	8,910878	8,017518	7,553395	11,29953	23,74723	32,69651	20,68613	18,67644	23,76278	25,12123	17,95245	19,73924	20,3786	22,60229	19,03218	24,39226	23,40386	19,7572	16,91376	22,04203	15,74789	16,26845	13,27337	17,94518	8,989209	8,534759	9,163695	9,457892	22,29077	16,03103	11,06854	20,80798	14,30454	16,03241	13,69094	19,91048	12,24476	15,56581	12,46539	19,82579	14,69205	14,92035	13,56571	18,2548	12,4808	13,07216	10,67556	14,90578	8,887804	7,503801	6,86084	9,652544	5,084755	7,504559	4,411129	4,705322	5,239763	9,254875	4,309584	8,791515	6,029577	8,58995	4,036734	7,298368	7,256022	8,138123	5,366931	10,33668	8,030019	8,344245	5,060371	8,602108	0,01892683	0	0	2,088929
01,11,2019 16:52:00	78	41,91734	29,8635	21,71827	54,40436	37,83648	25,59246	27,77685	55,30235	31,14984	23,65191	29,63721	51,15655	34,94252	26,84937	30,72239	44,33803	33,15345	17,48149	20,9013	23,664	6,37351	6,482512	9,475709	9,667744	54,37535	33,38631	27,3358	67,42154	36,3391	43,04632	36,93351	57,2804	41,34014	43,18959	38,71083	48,98409	40,5727	37,73272	39,49678	50,65891	32,64981	23,42044	32,52743	37,19434	8,266121	7,251604	11,2107	13,87413	42,84876	41,65893	21,0972	53,89325	42,64872	43,4596	34,30294	51,2886	45,63363	44,96075	37,04996	49,61027	42,49102	44,22012	37,55228	44,01028	26,50234	23,71435	28,04653	34,47827	7,899882	8,054959	7,596361	11,77131	38,33817	37,48604	15,18181	41,02868	37,61107	31,09604	27,00659	36,43946	36,22492	28,7156	31,88825	39,07156	35,25213	32,93816	30,48575	36,45309	21,91133	19,44725	21,95803	23,40206	8,23856	7,479622	9,968296	11,52458	22,76159	26,86637	21,32784	32,1232	24,42328	24,25459	22,60451	25,67114	25,312	24,97251	22,12008	29,02727	23,90507	22,85269	20,73462	25,74575	18,29576	16,82741	15,96624	19,63508	8,812303	7,954037	7,631523	11,43512	24,08591	33,2704	19,81087	18,43964	23,67823	25,43276	18,66193	19,62775	20,39933	23,10725	18,45953	23,95902	22,8011	20,18208	16,78396	22,10384	15,82007	16,49025	13,30991	17,80966	9,10118	8,399645	9,207557	9,417757	22,43452	16,20834	10,94703	20,62721	14,43447	16,45377	13,50727	19,92394	11,96293	15,23534	12,51871	20,19161	14,77522	15,11156	13,39246	18,28021	12,62475	12,36813	10,45549	15,12903	8,861695	7,663225	6,668738	9,665535	5,043102	7,128855	4,303368	4,78089	5,407687	9,470811	4,140279	8,840764	6,15647	8,578346	3,967313	7,331801	7,379461	8,122101	5,426129	10,04401	7,923783	8,213417	5,086896	8,554582	0,01941036	0	0	2,034911
01,11,2019 18:52:00	80	42,37987	30,89281	22,31743	55,50315	38,0209	26,594	27,582	55,97327	31,56919	23,86819	30,12938	52,36302	35,08925	27,08899	31,08767	43,72221	33,26784	17,79246	21,03732	23,75041	6,316866	6,412536	9,248384	9,230774	55,43993	33,81167	28,24961	67,77203	36,90995	44,36511	37,59927	57,99617	41,36611	43,76222	39,65683	49,81446	41,39009	38,22549	40,11433	50,76653	32,39383	23,06386	32,66909	37,71178	8,206578	7,220586	11,16296	14,12998	43,36021	43,19304	21,41819	54,49257	43,67671	44,40291	34,82808	52,16478	45,92051	45,48071	37,78631	49,6238	43,18018	45,73117	37,85416	44,18959	26,53673	23,50264	28,47949	34,35545	7,818234	7,799307	7,54545	11,68061	39,58527	38,63429	15,96872	42,72118	38,02713	31,46483	27,20221	37,32108	36,27962	29,0721	31,58723	40,21399	35,86028	33,81493	30,04933	36,41336	22,42747	19,51052	22,04327	22,96536	8,089214	7,406265	10,06935	11,52699	23,65695	27,74695	21,78437	32,23655	24,29031	25,40602	22,26127	25,92126	25,08069	25,25972	22,27661	29,0558	23,71926	23,09267	20,78788	25,83553	18,2112	17,20379	16,35658	19,41575	8,481848	7,841303	7,484872	11,21512	23,95951	33,68597	20,37142	19,28948	24,02796	26,00933	19,31967	19,55874	19,86302	22,90969	18,70586	25,18776	23,18461	19,48546	16,53639	21,87935	15,5734	16,34188	13,33928	17,762	8,885114	8,464161	9,396969	9,410087	23,44765	16,13761	11,87424	21,16925	14,44745	16,24247	13,3294	19,84492	12,43756	15,28203	12,6148	20,15839	14,89258	15,09077	13,41077	18,12707	12,23716	12,72042	10,51386	14,99157	9,212327	7,396107	7,093347	9,463208	4,742	7,082573	4,209495	4,43254	5,198663	9,316283	4,201204	8,712077	5,995247	8,472726	3,836759	7,367788	7,12844	8,085832	5,577545	10,01147	7,658461	8,138398	4,738685	8,363797	0,0761218	0	0	1,898693
01,11,2019 20:52:00	82	43,23138	31,45342	22,75109	56,63476	38,16782	26,80972	28,51763	56,17968	32,16318	24,26544	30,29136	53,5244	35,53857	27,65742	31,76311	44,43723	33,62559	17,66827	21,3465	24,24797	6,299253	6,425661	9,586645	9,358626	55,91773	34,62104	28,76243	67,9273	37,21396	45,0871	38,76099	58,54305	41,60552	44,00261	39,96953	50,32817	41,46324	39,18823	40,50735	51,42627	32,40025	23,46424	33,16284	38,44814	8,156912	7,436932	10,91111	14,21011	43,80118	44,3857	22,2449	56,11502	44,34322	45,26698	34,18192	53,31385	46,09457	46,54972	38,19096	50,51122	43,44469	45,92306	38,41063	45,46743	27,18156	24,03563	29,13018	34,69102	7,984153	8,117678	7,729196	11,57314	40,15196	38,67326	16,14556	43,67573	38,65793	31,65146	27,29381	38,33113	37,39326	29,81355	32,73589	41,01162	35,60621	34,01331	30,70588	36,54966	22,3584	19,612	22,20421	23,00252	7,960115	7,465185	10,07695	11,42186	23,65378	28,29782	22,11221	33,01655	24,89679	24,57428	22,57446	26,39457	25,24404	24,79857	22,41074	29,31345	23,8809	22,86071	21,0416	25,74458	18,3111	17,11966	16,34546	19,65883	8,864736	7,824311	7,074628	11,229	24,07196	34,02707	21,13755	19,70332	23,94805	25,69421	18,96772	20,09105	20,51214	23,58352	18,5043	24,61331	23,00245	19,35268	16,69174	22,0767	15,78091	16,46033	13,33422	17,57115	8,804362	8,380029	8,912743	9,424733	23,5954	16,61921	12,3271	20,53458	15,25502	16,26692	13,5552	19,47661	12,54345	15,52891	12,52404	20,27879	14,87877	15,03378	13,62311	18,10932	12,38713	12,72229	10,37902	14,65911	8,682927	7,321853	6,813661	9,603641	5,006701	7,005692	4,521165	4,251906	5,096497	9,494154	4,074588	8,648252	6,058657	8,504018	3,916888	7,253878	6,991807	8,042457	5,333292	10,0869	7,773817	8,430246	4,688122	8,434186	0	0	0	1,428285
01,11,2019 22:52:00	84	43,80704	32,40502	23,09481	57,94423	38,41471	27,19952	28,40869	57,3608	32,82735	24,373	31,11163	53,1268	35,68599	27,40315	32,0278	44,20714	33,97352	18,01303	21,25297	24,1313	6,171185	6,431946	9,407045	9,401113	56,72316	35,38096	29,44483	69,0555	38,23629	46,54618	38,63	58,75393	41,97882	44,22961	40,56186	50,93535	42,05397	39,22836	40,90536	52,35121	33,31751	23,84153	33,09882	39,12523	8,405864	7,448677	11,03593	13,80374	44,77135	44,6987	22,71034	56,77222	44,97168	45,73842	35,18188	53,45299	47,0358	46,8285	38,10088	51,75031	44,54029	46,34794	39,25233	45,56448	27,26189	23,87523	28,91158	34,88851	7,913142	7,870317	7,624269	11,69617	40,71679	39,6982	16,10218	42,84801	38,93181	32,36517	27,95417	38,61164	37,20725	29,48726	32,18631	40,98993	36,51794	34,42701	31,31735	37,38845	22,63759	19,6377	22,18771	23,30198	7,861819	7,477479	10,08372	11,51981	23,72872	29,11672	22,2813	32,78272	24,57103	25,27291	22,49378	26,85648	25,13987	25,24633	23,27172	28,45408	24,05062	23,24802	21,23819	25,61056	18,4844	17,23951	16,62039	19,35835	8,56287	7,91045	7,183147	11,13188	25,15514	33,56756	21,09299	20,10333	24,17972	26,367	19,95171	20,04766	20,03343	23,41008	18,57897	24,34937	23,59417	19,81121	16,67654	22,26625	15,80446	16,5176	13,30522	17,64892	8,819141	8,271718	9,17302	9,324639	23,81693	16,68953	12,20539	20,95857	14,41312	16,43119	14,0377	20,31997	12,25312	15,67439	12,25588	20,32562	14,99558	14,85356	13,39737	18,15208	12,12892	13,46382	10,27596	14,78303	8,764159	7,287107	6,686284	9,348824	4,926017	6,851445	4,758509	4,422868	5,07764	9,302332	4,514742	8,544564	6,074615	8,376991	3,925453	7,202351	7,013357	8,102894	5,355327	10,07502	7,742869	8,135294	4,598944	8,276758	0	0	0,0201702	1,800259
02,11,2019 00:52:00	86	44,80314	32,38347	23,73798	57,73278	38,60708	28,0819	29,13324	57,70295	33,2112	24,74753	31,44451	53,72181	35,72675	28,58394	32,22633	44,71463	33,97878	18,0363	21,71398	24,53671	6,105699	6,530862	9,20542	9,490766	57,43326	36,14783	29,3169	69,64854	38,77743	47,27287	39,44571	59,23421	43,0792	45,26726	40,95464	51,59449	43,48183	39,94708	41,3074	53,00113	33,21824	24,43903	33,58332	39,52663	8,161264	7,295255	10,90904	13,78481	45,74029	46,01038	23,50547	57,28055	45,58534	45,66043	35,69291	54,76846	47,25982	47,15247	38,71566	51,81539	45,29842	47,01522	39,38081	46,60588	27,57675	24,23319	29,33679	35,27326	8,033473	7,831979	7,487359	11,69858	41,57051	40,11058	16,21553	45,01147	39,0453	32,77416	28,49407	38,77218	38,00887	30,06161	32,79792	40,94468	36,39382	34,22884	30,67412	37,53875	22,6021	19,66913	22,39459	23,57952	7,881368	7,399839	9,965667	11,68152	23,76886	28,69073	22,61024	32,89898	24,90315	24,51847	22,32586	26,38283	25,33784	25,14389	22,98899	29,45977	23,89223	22,63898	21,26948	25,73344	18,35088	17,2791	16,41392	19,65303	8,476322	7,736309	7,276055	10,96023	24,9305	34,83449	21,2308	20,13	24,21066	26,41986	19,54914	20,18071	19,71098	23,64839	19,7552	25,17387	23,94245	19,73108	16,67309	21,89917	15,7293	16,45405	13,39888	17,81547	8,759253	8,39184	8,924832	9,456791	24,4094	17,02863	11,69423	20,41197	15,21434	16,41965	14,02485	20,73953	12,14295	15,71535	13,05979	20,04159	15,01464	14,78268	13,64204	18,37587	12,41877	11,7709	10,05415	14,85839	8,874336	7,296017	6,867885	9,29936	4,732261	6,977923	4,416169	4,400765	5,042898	9,199062	4,526345	8,690316	6,033721	8,410354	3,88615	7,161252	6,99975	8,10393	5,305729	10,01554	7,896633	8,295614	4,646953	8,322348	0	0	0	1,524715
02,11,2019 02:52:00	88	46,09215	33,26791	24,5155	59,56689	39,39919	28,76111	29,13419	58,89048	33,19518	25,0248	31,85421	53,95033	36,70763	28,40814	32,91059	45,82063	34,80458	18,3019	21,72897	24,63936	6,109292	6,350021	9,199267	9,534077	58,29264	37,13467	30,45604	71,17913	39,89333	47,35867	39,76271	60,11039	43,67175	45,49065	41,338	52,77312	43,54698	40,61215	41,28971	53,69475	34,15237	24,78005	34,15962	39,48781	8,145032	7,253125	10,94427	13,90176	46,00485	46,25082	23,70185	57,50415	46,3047	46,8969	36,44782	55,55571	48,35302	47,86728	39,33644	52,99914	45,38973	47,04956	39,79934	46,43152	27,51527	24,71597	29,78862	35,89232	7,768846	7,993481	7,51285	11,62004	41,18541	40,04483	16,07752	44,91987	40,37846	33,78653	28,5271	39,11906	38,47604	30,18353	33,0975	41,22347	37,01744	34,2691	31,20925	38,36793	22,72118	19,7114	22,32289	23,54996	7,878465	7,459519	10,0047	11,47477	24,56392	29,38571	23,49227	33,33022	25,52975	24,6779	23,03527	27,12304	25,38773	25,93357	23,14938	29,48448	24,27034	22,86037	20,99856	26,20987	18,27109	16,99036	16,20814	19,69357	8,726446	8,007705	7,284826	11,10087	24,9046	34,59267	21,27908	20,50176	24,1726	27,12588	19,05821	19,94315	20,30918	24,05303	19,00282	24,76397	23,39419	19,99413	16,3916	22,52825	15,56435	16,31659	13,35654	17,84773	8,52184	8,968904	9,226212	9,29439	23,95784	16,76863	11,24005	21,08394	14,90115	16,29407	13,97028	20,61381	12,42594	15,63902	12,4953	20,19369	15,18954	15,08178	13,32359	18,59465	12,2487	13,17004	10,07302	14,90226	8,793586	7,618809	6,695196	9,300054	4,420451	7,0986	4,403943	4,246657	4,985011	8,955155	4,015528	9,018155	6,256839	8,616405	4,124392	7,277368	6,988837	7,990713	5,257793	10,19189	7,817818	8,107453	4,758579	8,225918	0,0896607	0	0,0683162	1,795079
02,11,2019 04:52:00	90	46,55945	33,69019	24,76341	61,23093	40,126	29,59169	29,85797	59,23891	33,97319	25,61387	32,36667	54,50459	37,98802	29,34626	33,78474	46,01666	34,85445	18,55382	22,17638	24,83304	6,285851	6,478225	9,253287	9,091237	59,73613	37,3436	30,37286	72,93379	40,18837	48,16975	40,14616	60,5973	43,84076	45,93757	41,39249	52,69086	44,16134	40,73531	41,82327	54,18753	33,92905	24,63342	34,64888	39,5847	8,060894	7,310728	10,78152	14,04613	47,42603	46,96964	24,64315	58,18964	47,44191	47,32731	37,38802	55,95039	48,85431	48,01654	39,85834	53,56087	45,85283	47,44294	40,44429	47,07103	27,6452	24,31891	30,35623	36,399	7,953691	7,912865	7,556298	11,68835	42,78472	41,01009	17,18038	45,7798	40,58183	33,96911	29,09848	39,87594	38,96757	31,04222	33,08121	41,4137	37,18873	34,97202	31,67738	38,45152	22,74778	19,95773	22,44674	23,67249	7,882267	7,339257	9,984184	11,38055	24,72024	29,35765	23,09882	33,09066	25,66672	25,05429	23,59161	27,36448	25,6123	25,57705	22,93152	30,17621	24,98307	23,07147	21,09361	26,36514	18,2101	17,16111	16,3952	19,37652	8,690317	7,871835	7,490261	11,24075	25,57112	34,81964	21,30285	20,24736	24,37915	26,69519	19,39606	20,28722	20,47966	24,37375	19,26296	25,15749	23,60417	20,14658	17,12436	22,43542	15,60268	16,48583	13,48019	18,02374	8,954465	9,280156	8,653774	9,229321	24,8776	16,83107	11,59317	21,46656	15,04683	16,53473	13,93098	20,22706	12,44143	15,77911	12,79337	20,30311	14,91006	15,05049	13,45871	18,24589	12,20677	13,08383	10,30145	14,95821	8,938923	7,379253	6,740715	9,506036	4,381423	7,169746	4,257294	4,317044	4,955584	9,081154	4,028997	9,402493	5,914013	8,377611	3,956951	7,384989	6,94601	7,968612	5,174624	9,96291	7,863478	8,362137	4,803132	8,358067	0	0	0	1,297662
02,11,2019 06:52:00	92	47,19116	34,45042	24,89536	61,20994	40,33694	30,25779	30,16902	60,05961	34,0118	25,97017	33,17204	54,35685	37,70094	29,87359	34,62228	45,89109	34,94668	18,18136	22,03698	25,22982	6,216843	6,616381	9,299224	9,182761	60,8463	38,04252	31,39532	73,9367	40,70214	48,76249	40,69759	61,02536	44,67886	46,5817	42,57942	53,49385	45,11017	41,24807	42,26543	55,818	34,28299	25,22117	34,74068	40,46598	8,00529	7,264521	10,99117	14,10796	48,3912	47,76477	24,76065	59,18489	47,74417	46,98828	38,34513	56,63158	49,76936	49,10215	40,32914	54,24927	46,18748	48,86902	40,71894	48,36068	28,31667	24,9616	30,15984	36,61466	7,866447	7,7466	7,727949	11,86111	42,22763	41,16932	16,7347	46,3731	40,71334	34,07085	28,69315	39,8224	38,7471	31,56325	32,98615	41,68448	37,37553	34,90192	31,40687	38,4723	22,94292	19,53512	22,77526	23,54029	8,009433	7,491434	9,906194	11,2435	25,14223	29,43254	23,89126	33,74172	25,37612	25,84142	22,86658	26,94298	25,85461	25,75742	23,21466	30,52698	24,75492	22,88413	20,65746	26,41626	18,2816	17,24988	16,69851	19,59998	8,675121	7,924263	7,362331	11,17989	26,64317	36,09824	22,12346	21,72393	23,85955	27,28316	19,58768	20,02204	21,208	24,14718	19,4518	25,33799	23,55796	20,17089	16,80309	22,64451	15,37564	16,41917	13,13322	17,61826	8,524673	9,185247	8,918063	9,275598	24,57877	17,1761	11,94276	21,45812	14,58271	16,31348	13,93934	20,28079	12,61294	15,7666	12,69859	20,79465	14,78414	15,26352	13,64852	18,17425	12,24373	12,80317	10,24128	14,85529	8,747097	7,288627	6,841636	9,407745	4,577669	7,142944	4,140417	4,503827	5,0717	9,237262	4,221858	8,834341	5,997873	8,647834	4,04523	7,248427	7,397699	8,023942	5,194311	10,15646	7,609	8,259351	4,74283	8,460985	0	0	0,01996297	1,331095
02,11,2019 08:52:00	94	47,60962	34,71153	25,58839	62,8556	40,51115	30,44913	30,33842	60,07735	34,77372	26,14666	33,13156	55,54611	37,85512	30,08841	35,14042	47,43065	35,10167	18,68161	22,50153	26,10405	6,276664	6,195428	9,314901	9,238788	61,54273	38,36628	31,46579	74,11665	41,62992	49,01683	41,57383	61,98476	44,3587	46,56464	42,5614	53,91034	45,34689	41,78989	41,94987	56,34939	35,21213	25,46654	35,90703	40,66188	8,048533	7,147367	10,95153	13,92117	49,61352	48,82549	25,39746	60,07025	48,22122	48,18102	38,13639	58,64893	49,82959	48,89001	41,08345	55,15991	46,70838	48,37933	40,71466	48,62014	28,35178	25,18629	30,26995	36,34399	7,771883	7,952653	7,565415	11,69595	43,4453	41,87914	17,47886	45,86849	40,96478	34,56641	29,42237	39,62243	38,99591	31,48548	33,33119	41,94856	37,70343	35,34842	32,27882	39,13855	22,90596	19,8108	22,55746	23,68065	8,448548	7,412272	10,19362	11,27521	25,45541	29,72231	24,04094	33,99749	25,74595	25,18222	23,86343	27,88703	25,386	25,72599	23,6622	30,17779	25,07226	23,02042	20,83638	26,8524	18,37555	17,26052	16,65686	19,67679	8,54657	7,939949	7,32358	11,13147	26,72634	35,7673	22,50883	22,34658	24,52248	27,05514	20,09463	20,22312	20,99835	24,65069	19,64605	25,6918	23,7424	20,16102	16,61099	22,31853	15,55897	16,44328	13,38444	17,72132	9,261781	9,104289	8,954395	9,181928	23,794	16,79377	12,06703	20,7503	14,89189	16,29531	13,94749	20,20177	12,35246	15,86373	12,33602	20,23921	14,72977	14,98715	13,65398	18,28277	12,18011	12,48183	10,28542	14,99827	9,326231	7,599121	6,651402	9,269454	4,576633	6,724899	4,262819	4,17613	5,002416	8,909428	3,997223	9,196578	5,955733	8,169416	3,829574	7,105645	7,011837	7,876394	5,186089	9,942389	7,753096	8,179913	4,808037	8,564599	0	0	0,2177277	1,365288
02,11,2019 10:52:00	96	48,61738	35,11397	25,89709	63,18204	40,97625	30,79665	30,11659	60,39276	35,19756	26,65119	33,39398	55,97771	37,94333	30,33951	35,40617	47,64043	35,62347	18,72955	22,95866	26,04117	6,142103	6,201645	9,378384	9,021193	63,02428	39,02665	32,45627	75,54204	42,4725	49,74863	41,79086	61,75669	45,89944	47,67967	42,94802	54,58933	46,23225	42,63918	43,52813	56,9023	35,03054	25,47469	35,39166	41,61299	7,966468	7,360672	10,71265	13,73805	50,05753	49,64198	26,4765	60,31768	48,41235	49,15306	38,96523	58,2608	50,28569	49,3864	41,89677	55,97638	47,81271	49,48635	41,43678	49,11174	28,82114	24,77322	31,19045	36,4276	8,096746	7,978004	7,530945	11,45239	44,82993	42,36655	17,36067	47,58427	41,27121	35,00407	30,06085	40,13282	39,12356	31,83721	33,78848	42,5044	37,44037	35,96589	32,14225	39,11638	23,4632	19,8182	22,71213	24,09766	7,865069	7,354456	9,914346	11,32066	25,3507	29,2314	24,96526	34,3343	25,94005	25,66306	24,119	27,7951	26,02365	25,64849	24,14684	30,77261	24,84431	23,09522	20,49486	26,46608	18,19773	17,22694	16,72677	19,95054	8,309849	7,68692	7,269148	11,15868	26,34947	36,06433	22,16725	21,81662	24,68536	27,63787	20,70768	20,717	20,76633	24,29991	19,67223	25,13829	24,03901	20,31975	16,78603	22,69597	15,78954	16,30098	13,54671	18,23793	8,4422	8,863492	8,848364	9,392268	24,38067	17,66613	12,10481	21,77035	14,64522	16,11689	13,85762	20,07778	12,88289	15,66416	12,84725	20,27609	14,84983	15,01092	13,54256	18,30985	12,177	12,67642	10,13525	14,81404	8,591743	7,582617	6,855798	9,190704	4,471638	7,034909	3,884836	3,961511	5,068868	8,890502	4,296874	9,29549	6,078898	8,42804	3,904455	7,225907	7,149022	7,863478	5,176074	10,01361	7,676281	8,061586	4,672234	8,378441	0	0	0	0,9988394
02,11,2019 12:52:00	98	48,33098	35,84079	26,3065	63,38714	41,15384	30,83983	31,17859	61,33994	35,6793	27,1227	34,00896	56,28613	38,56274	30,95877	35,2544	48,02678	35,79713	18,83862	22,58351	26,09907	6,13782	6,320112	9,191877	9,171984	63,96682	39,37817	32,48729	76,35956	42,50662	51,03779	43,19794	63,1094	46,81511	48,04142	43,32635	55,24458	46,32509	42,97862	43,65528	57,61555	35,19506	25,80281	35,86248	41,59075	8,182541	7,338018	10,72309	14,02382	50,41446	50,49976	26,89075	61,91838	48,96821	49,02707	39,7753	59,89368	51,06509	50,1939	41,84924	57,8158	48,28407	49,77005	42,2565	49,46204	29,29929	25,41092	31,35776	36,78734	7,741489	7,961565	7,384919	11,49584	44,44483	42,11821	17,77796	48,06304	42,242	34,91055	29,78889	40,79066	39,70795	32,72739	34,35801	43,03182	38,16485	35,92823	32,29981	39,45919	22,93622	19,91282	22,83108	23,88649	7,907548	7,420769	9,993228	11,18451	26,03477	29,81881	24,78324	35,08801	25,57451	25,86324	23,75007	28,08134	26,27625	26,00277	23,91501	30,6516	24,81515	23,42803	20,91608	26,59296	18,2537	17,04327	16,99277	19,74006	8,47473	7,745427	7,101981	10,91166	26,34339	36,34761	22,65037	21,94145	25,13752	28,04956	19,92388	20,18933	21,18962	24,24977	19,6732	24,92145	24,18545	20,17276	16,39886	21,98407	15,52111	16,23315	13,2177	17,98857	8,765407	8,813893	8,842218	9,252253	24,27477	17,74943	12,23496	21,71758	15,03578	16,2732	14,02098	19,57566	12,85802	15,79721	12,53737	20,35181	14,59252	14,65178	13,69882	18,18006	12,29402	12,65086	10,14299	14,742	8,809474	7,468224	6,72331	9,328927	4,501548	6,634892	4,219579	3,980437	4,96332	8,973527	3,997844	9,331965	6,255664	8,44282	3,936367	7,221623	6,985037	7,889726	5,272368	9,904258	7,794057	8,164235	4,940385	8,306393	0	0	0	1,446936
02,11,2019 14:52:00	100	49,16714	36,18375	26,88826	63,60846	42,20705	30,86712	30,94489	62,06467	35,83436	27,37904	34,1811	57,26163	39,67693	30,90427	35,7244	48,26465	35,55268	19,12481	22,78424	25,98855	6,16607	6,469798	9,403526	9,333485	64,82993	40,01174	32,63732	76,65974	42,81229	51,50889	42,74791	63,14067	46,13706	48,18628	44,23891	56,39964	46,36763	43,42602	43,84311	58,24319	36,34326	26,00934	36,47974	41,93791	8,011922	7,368687	10,81841	13,49864	51,12475	51,28481	27,63014	61,73228	49,61842	49,22455	40,33834	60,61497	51,74852	50,9424	41,80025	58,03817	48,69196	49,86489	42,79328	50,14513	29,26047	25,83216	31,73774	37,28864	7,767393	7,872666	7,422912	11,47367	44,43964	42,64009	17,91142	47,03525	42,93338	35,04454	30,17194	40,61713	39,66718	32,8844	35,06402	43,28021	38,38755	36,49431	32,86374	40,49313	23,21852	19,88782	22,77416	23,91447	7,882817	7,357563	9,653517	11,31189	25,9116	30,80936	24,79754	35,4847	25,24902	26,23094	24,07473	27,7397	26,4383	26,51766	24,62588	31,01051	24,70594	23,27765	20,48491	27,13064	17,98498	16,77346	17,02462	19,56392	8,616546	7,698595	7,125261	11,01466	26,59365	36,51566	23,06187	21,74244	24,99634	28,02235	20,82767	19,95247	20,27505	24,37942	19,89327	25,51385	24,36297	20,10251	16,51152	22,42146	15,50073	16,38428	13,33886	17,62827	8,840215	8,853474	8,875649	9,19499	24,43572	17,77713	12,17306	22,47611	14,76908	16,38711	14,72632	20,07433	12,64638	16,07213	12,34506	20,6869	14,84499	14,71472	13,88912	18,01503	12,0776	12,15089	10,49355	14,97051	9,063533	7,300782	6,929846	9,183657	4,19934	6,509243	3,651567	4,030172	5,222838	9,049995	4,174747	9,524689	6,235286	8,441298	3,928146	7,19862	7,003827	7,762904	5,061753	9,859084	7,525139	8,16092	4,711746	8,279729	0,06603669	0	0	1,339592
02,11,2019 16:52:00	102	49,51293	37,24228	27,09777	63,92732	42,35328	31,75861	31,4258	62,64306	36,25608	27,31916	34,44138	58,08714	39,22758	31,69202	36,07751	48,98624	36,38248	19,45223	22,95044	25,97853	6,123107	6,577487	9,215434	9,503133	65,40782	41,10384	32,9626	77,00464	44,1478	52,50103	43,45005	64,48386	46,598	48,51051	45,04482	57,58649	47,22576	44,1315	44,39406	59,20114	36,18126	26,28709	36,98628	42,35783	8,005013	7,404332	11,00464	13,73363	52,70329	51,89635	28,42743	63,48786	50,48525	50,97679	41,81594	60,67826	52,57072	51,59594	42,32323	58,70261	48,90376	50,23997	43,06994	50,81267	29,44938	26,06667	31,47373	37,42808	7,899187	7,753166	7,420007	11,45771	45,26083	43,28677	18,57876	48,87883	42,73658	35,91325	30,38827	41,19777	39,41742	32,96192	34,76796	43,51134	38,1056	36,77111	33,33768	39,52338	23,01206	19,93638	23,03748	24,29674	8,105521	7,276052	10,11473	11,47961	25,83521	30,36907	25,37578	35,85329	25,21862	26,25131	23,69922	28,49001	25,96043	26,46407	23,9003	30,6902	25,23375	23,11491	20,1454	26,59357	18,17328	17,07919	16,54343	19,95427	8,291126	7,691824	7,232055	11,49736	27,30458	37,29497	22,48128	21,95381	24,65297	28,09544	20,81047	20,63018	20,66002	24,79554	19,97285	25,62202	24,86987	20,57443	17,34989	22,52535	15,38751	16,31362	13,30832	17,67918	8,488546	9,068993	9,037148	9,288929	24,41693	17,92434	12,04092	22,22867	15,01091	16,61113	14,42391	20,58749	12,17182	16,18942	12,12651	20,40527	14,49249	14,77944	13,22253	18,2932	12,00818	12,63877	10,14969	14,82752	8,652467	7,517061	6,577833	9,183034	4,122112	6,370191	3,860659	3,995289	4,971472	8,802429	4,03784	9,693372	6,007819	8,355299	3,852576	7,115936	7,180659	7,848209	5,080265	10,06811	7,51264	8,100204	4,872692	8,352883	0,02500552	0	0,2203525	1,05189
02,11,2019 18:52:00	104	50,65373	37,6604	27,52376	65,26636	43,40062	32,07746	31,5721	63,09537	36,84198	27,85512	34,59557	58,61454	39,57608	31,623	36,79195	49,29784	36,6011	19,21191	23,52855	26,81822	6,024811	6,419167	9,087227	9,097932	66,06245	41,28529	33,99521	78,56998	44,43233	52,86927	44,38177	64,81165	48,23213	49,5184	45,92983	58,93881	47,94982	44,65207	45,17337	59,45741	36,97729	26,18086	37,52789	42,47181	8,153045	7,382224	10,76847	13,64079	52,7187	52,4808	28,85305	64,36029	51,04884	51,30616	40,62459	61,37529	52,84711	51,19177	42,73853	59,47668	50,32678	50,75845	44,66305	50,96672	29,76122	26,16061	31,73331	37,66978	7,716623	8,057577	7,416625	11,66853	45,99579	43,92352	18,44109	48,71954	42,74619	36,25697	30,58294	42,08464	40,39518	33,3003	35,56669	43,86812	38,83904	36,81435	33,6428	41,19183	23,26778	20,48373	22,73492	24,20127	7,881227	7,338985	9,859776	11,30685	26,26064	30,92582	24,92084	35,45369	25,20743	26,67426	23,67091	28,73895	26,35445	26,46233	24,08233	31,21642	25,74353	23,20127	20,60421	26,7528	18,15608	17,26424	17,05619	19,68958	8,288576	7,702531	7,261272	10,86773	28,0906	36,9114	23,23697	22,73361	25,35968	28,44902	20,44099	20,41508	20,55572	24,83601	19,96194	25,41113	24,10616	20,08718	17,32475	22,52847	15,67625	16,53487	13,55327	17,66702	8,622763	8,975946	8,861285	9,38633	24,82973	18,23138	11,54047	21,62232	15,25399	16,56727	14,73226	20,42973	12,57218	15,87727	12,36467	19,79505	14,70718	14,69869	13,71159	18,21348	12,09287	13,04895	10,08704	14,74829	9,074862	7,389337	6,763025	9,152712	4,382044	6,508412	3,569711	4,046129	5,063826	8,919716	4,291071	9,391026	5,878577	8,275102	3,774453	7,095976	7,036844	7,766702	5,060856	9,815706	7,740588	8,132387	4,797468	8,169556	0,01478227	0	0	0,7561062
02,11,2019 20:52:00	106	51,663	37,92806	28,61814	66,23383	43,8197	32,04698	32,78356	63,89975	37,10385	28,38577	35,39331	59,44545	40,62741	31,81518	37,22942	50,52	36,60566	19,6395	23,67968	26,59172	6,026885	6,38097	9,211567	9,431778	67,26678	41,54793	34,17488	78,85374	44,68404	53,22558	44,54659	65,26248	49,21309	49,6611	46,44278	58,82821	48,63547	44,57442	45,65731	59,28733	37,47327	26,14356	37,39693	42,47029	8,14227	7,359293	10,78214	13,85079	53,5746	53,17859	29,10283	64,04894	51,92218	51,71845	41,60601	61,61111	53,63215	51,52775	43,26169	60,60537	50,27961	51,6587	44,72812	52,63559	30,18975	25,91809	32,57156	37,77411	7,777408	8,059999	7,280061	11,25083	46,70742	43,95411	18,93878	49,92037	43,80429	35,98917	31,80032	42,25237	41,39899	33,19864	35,91793	44,35048	39,07133	37,02635	32,97421	40,70416	23,37617	20,44049	23,23787	24,13025	7,784452	7,228045	9,8787	11,38594	26,12718	30,80425	25,83451	35,47001	25,78201	26,56864	24,26019	28,30563	26,44755	26,35941	23,5742	31,52444	25,62783	23,73287	20,56068	26,22188	18,18412	17,04272	16,80523	19,72805	8,411734	7,726501	7,318745	10,71777	27,82617	36,63599	23,33671	22,22721	25,4635	29,22318	20,18905	20,79838	21,05182	24,12377	20,01457	25,0938	24,07369	20,21372	17,34106	22,40929	15,47434	16,49177	13,29154	17,79855	8,557757	8,823083	8,970353	9,21129	24,72908	18,13992	12,60423	22,10108	14,71706	16,32114	13,56321	20,92092	13,07395	15,85481	12,39583	20,33108	14,59383	14,55024	13,57959	18,41857	12,12892	13,13867	10,12917	15,13843	8,392736	7,196479	6,641386	9,42729	4,202516	6,390776	3,516178	3,948247	4,994818	8,891191	3,98175	10,0373	6,044706	8,308186	3,880552	7,069932	7,028968	7,726293	5,074324	9,869514	7,461593	8,164718	4,863162	8,399372	0,02624889	0	0,01775254	1,28889
02,11,2019 22:52:00	108	52,50841	38,16382	28,69764	66,36645	43,95364	33,02857	33,72968	63,98505	37,80552	28,82301	35,93521	59,85392	41,08739	32,53489	37,73981	51,02812	37,29002	20,07239	23,72493	26,74348	6,128289	6,459715	9,173368	9,172196	67,953	41,82844	35,41873	79,40581	45,87754	54,24271	44,66228	65,71646	49,06159	50,13731	46,34614	59,68237	48,87384	44,87884	46,22388	60,65727	38,15063	26,45729	38,70324	43,34907	8,05848	7,253051	11,10211	13,20333	55,01574	53,42659	29,11334	65,73067	51,7979	52,54641	42,86652	63,09833	54,41361	51,98436	44,83035	61,45991	50,60877	52,01051	45,17517	51,96548	30,28501	26,01196	32,82237	38,4976	7,721182	8,118022	7,32199	11,2786	47,19075	44,95496	19,08225	49,44262	44,01781	36,26381	32,07394	43,1516	41,85938	33,81713	35,98267	44,62975	38,84932	37,5677	33,71098	40,71609	23,44468	20,25261	23,60908	24,07797	7,832113	7,227148	9,767491	11,37717	25,8861	31,49322	25,76771	34,94154	25,88202	26,14017	24,11914	28,92759	26,32114	26,15274	23,6602	30,92733	25,0268	23,97408	20,90773	26,90946	18,3803	17,22901	16,94318	19,66228	8,732385	7,901194	7,534955	11,05376	28,21203	37,4696	23,81389	23,29078	26,22892	29,13882	20,98239	20,3201	20,51994	23,81735	20,38737	25,76743	24,27995	20,41626	17,36902	22,70805	15,56649	16,20578	13,41512	17,71151	8,902106	9,016843	8,783779	9,074521	24,52303	18,16645	12,33532	21,75501	15,05526	16,68621	14,05925	20,68157	12,674	15,86539	12,89816	20,46647	14,37023	14,51198	13,44095	18,1232	12,46877	11,71599	10,29537	15,2026	8,45539	7,367098	6,69105	9,321326	4,139587	6,477329	3,804157	3,933259	4,896939	8,945694	4,09089	10,02556	6,212354	8,142684	3,76948	7,134999	7,091762	7,851733	5,15694	9,749737	7,733408	8,0562	4,794775	8,172941	0,01713086	0	0,03647214	0,7865687
03,11,2019 00:52:00	110	53,3749	38,46029	29,76051	68,3266	44,48144	33,1806	33,29126	64,76064	38,22171	28,52523	35,37308	59,69218	41,76937	33,14716	38,09439	50,62093	37,43686	20,22443	23,70592	27,55105	6,075513	6,40404	9,169843	9,02969	68,80568	42,62683	35,81289	80,01768	45,66665	54,67168	45,30013	66,03773	49,03659	50,91953	47,41233	61,29911	49,46307	45,29101	46,30394	60,84556	38,00543	26,62929	38,26722	44,11734	8,188068	7,265764	10,92099	13,62691	55,69483	54,54449	28,87876	65,51385	52,91951	51,64739	42,80027	63,03672	54,76176	52,00728	44,90777	61,82125	50,79291	52,36779	45,21137	52,5395	30,25793	26,24227	32,21963	38,6792	7,807734	7,826181	7,375317	11,48313	47,77989	45,61325	19,77688	50,61704	43,72802	36,25725	31,88654	44,24706	42,51161	33,78315	35,45417	44,98472	39,25328	37,70287	33,43736	41,18244	23,25976	20,55116	23,48524	24,10387	8,001151	7,343265	9,798781	11,27922	26,40652	31,24757	25,44436	35,31864	25,69822	26,42835	24,03942	29,15334	26,8556	26,49833	24,58465	31,57147	25,37432	23,54401	21,1095	26,74037	18,11456	17,18639	16,72677	20,14775	8,321451	7,769673	7,323997	10,87402	27,48887	37,85553	23,70157	22,78763	25,95318	28,80824	20,93964	20,67245	20,81019	23,77812	20,05539	25,84072	24,4181	20,27892	17,43161	22,93967	15,76529	16,19108	13,45367	17,54227	8,586839	8,856241	8,950388	9,128604	24,79546	18,16243	12,05301	22,04396	15,37128	16,5777	13,94514	20,88562	12,6633	16,47063	12,96958	19,99807	14,69344	14,57138	13,60818	18,30943	11,90173	11,74224	10,18726	14,54817	8,482672	7,208152	6,479745	9,279807	4,20383	6,124144	3,655296	3,947971	4,942321	8,920137	4,352757	9,51377	6,270236	8,201396	4,070374	7,186327	7,347756	7,809668	5,129379	10,0114	7,568107	8,244362	4,557845	8,088526	0,04248176	0	0	1,153363
03,11,2019 02:52:00	112	54,21882	39,14028	30,10319	67,79331	44,99675	33,27441	33,88552	65,12551	38,51564	28,73156	34,89942	59,59182	42,15344	33,61702	37,80835	51,08309	37,5983	20,47006	24,01912	27,58613	6,007957	6,396441	9,085364	8,848501	69,76382	43,63644	36,0197	79,9292	47,13555	55,79292	45,89182	66,72731	50,16723	52,22749	47,0383	60,04309	50,06728	45,98054	46,50751	60,76377	38,13543	26,92625	38,6025	44,69012	8,250231	7,306384	10,43635	13,29803	56,83982	55,37383	29,15112	66,20489	53,30183	52,04396	42,84745	64,30929	54,51763	52,74183	45,16964	62,2279	51,30803	53,45364	45,92618	52,9465	30,4541	26,71763	33,09301	39,11037	7,769257	7,898639	7,418076	11,4649	47,65051	45,24315	19,482	51,65535	44,40393	37,05176	32,18673	44,5104	42,09486	33,80781	35,96334	44,41995	39,2108	37,96722	33,08045	41,25974	23,15553	20,37246	23,57302	24,21254	7,655974	7,375385	9,657242	11,2491	26,48023	31,43574	25,61774	36,25325	25,91643	26,63489	23,77583	28,94245	26,46019	26,63316	24,03625	31,68013	24,78558	23,51706	20,76563	26,74078	18,23587	17,31985	16,9438	19,67507	8,49856	7,727883	7,124502	10,92472	27,70253	38,32669	24,42729	22,91722	25,99152	29,1494	21,48997	20,4226	20,81137	24,54589	19,69759	25,31133	24,17357	20,29531	17,17134	22,84649	15,36258	16,21027	13,41166	17,41394	8,508854	8,853202	8,808784	9,284509	24,1302	18,33056	12,37345	22,78605	15,21779	16,77636	13,53428	20,63999	12,78362	15,90193	12,34561	20,13076	14,93901	14,69841	13,61703	18,34722	11,96949	11,95996	9,951227	14,60785	8,412633	7,302303	6,699614	9,23312	4,236988	6,240675	3,587395	4,061948	4,950887	8,912539	3,975947	9,780961	6,028957	8,27365	3,776733	7,098251	7,117319	7,788321	5,147961	9,789177	7,486185	7,939391	4,739099	8,190485	0,2915699	0	0	0,824008
03,11,2019 04:52:00	114	54,04496	39,41553	30,34573	67,82375	45,32002	34,24139	34,02631	65,50604	39,11887	29,04606	35,6165	59,96133	42,49779	34,21634	38,88691	50,59537	38,23959	21,01811	24,04115	27,70135	6,057207	6,493423	9,189182	9,163213	70,50571	43,40939	36,46793	79,96297	47,56976	55,98232	46,81779	68,23739	51,04974	52,38636	47,06088	62,0714	50,27042	45,91498	46,69948	61,53279	38,52667	27,33614	38,89526	44,83442	7,968681	7,239307	10,62514	13,31559	57,73526	55,61264	29,83422	67,51975	54,07996	52,77927	43,93305	64,13712	55,3536	53,43756	46,56013	63,24469	51,85764	53,53413	46,4416	53,47135	31,01769	26,75744	33,6513	39,33507	8,10103	7,703706	7,416555	11,36798	48,76077	44,87421	18,91875	50,84052	44,551	37,65273	32,16077	44,37547	42,21499	34,55634	36,99906	44,56233	38,96062	37,96722	32,94284	41,62059	23,42795	20,41031	23,3975	24,23	7,623095	7,458898	9,576566	11,22472	27,02559	31,69603	24,97244	36,13167	25,9578	26,81885	23,92048	29,7927	26,41971	26,67897	24,35297	31,56899	25,08883	23,39612	20,55309	27,06413	18,24768	17,11711	16,91375	19,83449	8,390664	7,799718	7,17907	10,89827	28,89388	37,56203	24,1565	23,11685	26,80654	29,78082	21,80412	20,31084	20,78684	24,59209	20,04227	25,4423	24,30903	20,69677	17,47707	22,91398	15,48105	16,37903	13,31316	17,6322	8,543602	8,783432	8,729275	9,28651	25,06865	17,92841	13,05302	23,07582	15,39884	16,65721	13,64984	20,33929	13,18474	16,40638	12,55609	20,60193	14,73758	14,72308	13,14378	18,24008	12,43154	11,97122	10,13974	14,90336	8,349909	7,226527	6,792175	9,582091	4,062982	6,075099	3,585392	4,118383	4,964079	8,875855	4,204382	9,822057	6,005677	8,194628	3,901553	7,09839	7,004173	7,672138	5,115149	9,837532	7,777892	8,121202	4,577185	8,345904	0,257101	0	0	0,6752873
03,11,2019 06:52:00	116	54,54989	40,31091	31,03787	68,00266	45,63591	34,52074	34,13813	67,38699	39,75596	29,51343	35,78616	60,24446	43,5364	34,17904	39,01628	52,10521	39,0143	20,61857	24,64591	27,66454	6,14604	6,196534	9,169428	9,186146	70,95962	44,7116	36,81132	81,71599	48,24789	56,78494	46,91472	68,40952	50,62874	52,94407	47,29126	62,52201	51,44253	46,11316	46,95456	62,30631	38,95494	27,68637	38,88174	45,23729	8,05682	7,239376	10,69926	13,49117	59,30722	56,42875	30,42785	68,37646	55,06866	54,37396	44,55183	65,98197	55,40182	54,29749	45,96616	63,27411	52,10481	53,32767	47,46525	53,49475	31,13872	27,1538	33,71243	40,03509	7,958179	7,80055	7,413239	11,27445	50,20812	45,39649	19,6866	52,19641	44,95731	38,76063	33,47791	44,65993	42,89711	34,81224	36,39539	44,86013	39,9989	37,8625	34,11369	42,17908	23,27946	20,62922	23,66468	24,46064	8,101448	7,322609	9,974791	11,28709	27,29229	31,65125	26,19715	36,4164	26,94602	27,0975	25,06306	28,97145	26,30153	26,97681	24,47391	31,97267	25,14368	23,43998	21,14576	27,62696	18,33962	17,09667	16,63973	20,13179	8,293819	7,983947	7,324063	11,09148	29,37721	38,10621	23,93194	23,96372	26,5482	29,12798	21,57638	20,86441	21,06632	25,58832	20,22056	26,23405	23,78136	20,50384	17,09204	22,1676	15,30131	16,23038	13,34867	17,33049	8,500913	8,769478	8,999707	9,005373	24,6225	18,68465	13,0343	23,08521	15,34386	16,71931	14,30751	20,6221	13,34355	16,28634	12,11511	20,29723	14,82483	14,74753	13,25486	18,14261	12,30064	11,73512	10,04676	15,55814	8,875443	7,302166	6,809171	9,154786	3,94507	6,353547	3,719054	3,996256	5,215999	8,471485	4,214743	9,730742	6,278736	8,124586	4,090544	7,391202	6,82872	7,686366	5,177318	9,987082	7,464561	8,134116	4,803479	8,375679	0,2308521	0	0,02645612	0,6341871
03,11,2019 08:52:00	118	54,85734	41,55152	31,47137	68,56322	46,50861	34,70435	34,20176	66,75287	39,89874	29,25744	35,97142	60,01111	43,70903	34,41049	39,70166	51,81738	38,63885	20,77185	24,20908	28,48689	6,401898	6,398305	9,131296	9,277672	71,95112	45,25848	38,22191	81,91153	48,45262	56,68365	47,97413	68,74487	52,1665	53,29983	47,14943	62,6438	51,98013	47,50021	47,67773	63,63947	38,53607	27,31253	39,73577	45,07674	7,983322	7,176722	10,79886	13,86425	59,5139	56,703	32,13977	68,00056	55,22994	54,7337	45,7396	65,31741	56,69807	55,07295	47,93256	63,90583	52,83148	53,76657	47,35176	54,06401	31,47054	27,37953	33,65777	39,694	8,022006	7,726361	7,214783	11,4251	50,01125	46,31644	19,32506	51,93853	44,84423	38,25784	32,74832	45,67211	42,17023	35,34033	36,7224	45,44822	40,42757	38,35144	34,14193	42,2891	23,67408	20,71997	23,97539	24,24203	7,737139	7,178588	9,762168	11,31721	27,47071	32,47112	25,48277	35,54688	26,27832	26,7901	24,38211	29,10595	26,27929	27,13161	24,08674	32,28054	24,73025	23,61986	20,36782	27,33249	18,6211	17,23847	16,57466	19,97659	8,35233	7,674347	7,268317	11,15509	28,84878	38,13985	23,92414	23,54284	25,82056	29,98494	20,97341	19,69337	21,11267	25,29571	20,20281	25,64254	24,03259	20,41079	17,39997	22,00279	15,24998	16,22617	13,24139	17,2737	8,530684	8,642378	8,913707	9,354142	25,43442	18,08246	12,17396	22,61833	15,53216	16,57756	13,98859	20,14824	13,54561	15,93025	12,45606	20,9806	14,4601	14,73682	13,01703	17,99949	12,10026	9,6683	10,07329	15,0507	8,834825	7,257814	6,996509	9,239614	3,896095	6,20959	3,691976	4,043849	4,965461	8,656884	4,059943	10,35795	6,063494	8,140888	3,871227	7,078359	6,98317	7,746671	5,081857	9,720723	7,327863	8,017725	4,59404	8,143722	0,2339605	0	0	1,02799
03,11,2019 10:52:00	120	56,06805	41,20985	32,01129	69,90971	47,46829	35,05685	34,98452	66,87563	40,11419	29,43467	36,55235	61,32833	44,61483	34,42632	40,11991	52,96735	39,35897	20,75445	24,76604	29,33687	5,966511	6,311545	9,087779	9,284856	72,34376	44,56109	37,97987	82,10543	48,9798	57,56686	48,37996	70,27541	52,57957	54,08066	48,09024	63,75718	52,76716	47,47264	48,04161	64,18925	39,44939	27,14551	40,06042	45,41133	8,197253	7,218376	10,96803	13,73211	59,99792	57,71815	31,60201	68,14441	56,68048	54,73158	46,94711	66,4724	56,82796	55,49417	47,08677	64,23878	53,4124	53,56183	48,50547	54,36436	32,09708	26,71631	34,23389	39,61704	7,77347	7,889518	7,399423	11,52734	50,45644	47,12333	20,15839	52,3041	46,76234	39,12612	33,77893	45,77233	41,99692	34,9515	36,88971	45,68745	39,9868	38,85361	34,28852	42,16988	23,8304	20,38503	23,89278	24,27552	7,798201	7,315429	9,761618	11,17553	27,3879	32,33954	26,23846	35,28307	26,42842	26,49087	24,60495	29,83153	27,04389	27,21002	25,25096	32,31066	25,09305	24,02125	20,78864	27,06495	18,03203	17,16733	16,86214	20,13649	8,32477	7,650929	7,073179	10,85343	28,57178	38,83054	24,19015	24,02071	26,48583	30,39331	21,38131	20,66672	21,25421	24,92741	19,82365	25,68143	24,0596	20,32232	17,60285	22,28421	15,54183	16,1899	13,49186	17,50283	8,615025	8,088597	8,905004	9,087711	24,91144	18,15975	13,12673	22,71331	15,32486	16,54163	13,74807	20,54625	12,90071	16,28274	12,15966	20,23313	14,48766	14,6274	13,76229	18,13093	12,41959	9,772946	10,06887	15,02438	8,862525	7,109722	6,432153	9,31808	3,885597	6,727591	3,654399	4,097797	4,751327	8,472245	4,175577	10,1568	6,064394	8,252583	3,736323	7,164773	7,00369	7,701427	5,10237	9,949783	7,428435	8,061866	4,546793	8,130941	0,1686837	0	0	0,7837368
03,11,2019 12:52:00	122	56,1274	41,3762	32,67254	70,75818	47,96854	35,99124	35,3375	67,68732	40,52214	29,42246	36,91265	61,43173	44,69109	34,92588	40,12495	52,79046	39,77046	21,23349	24,69959	29,10821	6,000291	6,447903	9,054697	9,126602	73,16652	45,09747	38,66068	82,34104	49,14912	58,30147	48,76147	71,04366	52,76419	54,59736	49,4183	64,65634	53,27992	48,32111	48,17459	64,19914	39,54741	27,7486	40,31616	45,77938	8,079409	7,232121	10,70326	13,341	61,32821	58,12934	32,29001	68,36456	57,34685	55,61879	47,41614	66,66679	57,50552	56,26381	48,19767	65,22733	53,7822	54,33079	48,82571	55,14368	31,80564	27,33027	33,92241	40,60185	7,790117	7,592699	7,249323	11,33089	50,65242	46,89365	20,30787	53,93624	46,73823	39,73252	33,7509	46,80177	43,28878	36,41951	37,93863	46,01597	40,61759	39,10781	34,09697	42,67635	23,75256	20,5466	23,28166	24,10194	7,631309	7,259131	9,649026	11,18092	28,18233	31,94491	26,20254	36,19923	25,99821	26,81028	24,77903	29,63673	27,05004	26,49281	24,89528	32,34112	24,99461	24,0357	20,42005	27,24849	18,21721	17,07318	16,80061	20,21434	8,235456	7,7656	7,275296	10,85813	28,94314	39,01877	24,54714	23,83703	26,06632	30,28942	20,55433	20,67764	21,71785	25,03412	20,23237	25,78857	24,17861	20,48056	17,60113	22,81692	15,25821	16,1586	13,5139	17,30147	8,556931	8,164097	8,745027	9,165493	24,66491	18,50761	13,46824	22,82002	15,59039	16,68124	13,49842	19,55563	13,63913	16,059	12,42326	20,17504	14,48338	14,76252	13,61144	18,16402	12,3329	9,751187	9,943634	15,06286	8,469619	7,178589	6,519119	9,222754	3,84201	6,327502	3,800288	4,04972	4,913931	8,639687	3,918753	10,55903	6,017007	8,354677	3,777145	7,089688	6,922731	7,880955	5,055053	9,889617	7,411719	7,928824	4,60668	8,226816	0,03951149	0	0	0,573193
03,11,2019 14:52:00	124	56,63087	41,88087	33,22999	70,77522	48,096	36,69775	35,4175	67,53606	41,60733	29,28077	37,53122	62,52223	44,94625	34,89542	40,37792	52,8927	39,47612	21,66273	24,93037	29,21529	6,132848	6,297039	8,907425	9,108711	73,30307	46,09961	39,25176	83,36511	50,26588	58,4873	48,6323	71,53542	53,3926	55,40113	49,34286	65,02708	53,15461	48,96357	48,05456	65,48981	39,7574	28,26418	41,66777	46,15391	7,907413	7,039193	10,80246	13,60922	62,60913	59,45111	33,27372	68,75738	58,62871	55,14885	47,61936	68,11995	57,56155	56,77958	48,2116	65,47005	54,70323	54,48586	49,33521	54,43764	32,05113	27,32861	33,77653	40,79451	7,742387	7,699975	7,309486	11,33932	51,20579	47,07891	21,15247	53,65087	47,37309	39,93514	34,75127	46,98441	43,38369	36,99228	38,20181	46,81062	40,6527	39,66193	35,02011	43,16312	24,16888	20,1959	23,87399	24,373	7,837987	7,159114	9,545478	11,22762	27,98658	32,32772	26,99637	36,53928	26,42911	27,36053	24,48116	31,74038	27,26741	26,62452	25,89805	32,18771	25,65532	24,01828	20,47877	27,53738	17,94961	17,13189	16,84115	19,78945	8,298659	7,586412	7,131063	10,88514	29,53941	38,30763	23,90238	24,30626	25,82227	30,3029	21,96431	20,16468	21,33523	25,65905	20,2542	26,10446	23,94093	20,21538	17,32254	22,17797	15,41328	16,27099	13,65868	17,63663	8,750827	8,200155	8,838277	9,016701	24,94128	18,49028	13,40683	22,89822	15,17856	16,0487	13,97773	20,82373	13,46555	16,30119	12,1636	20,346	14,49747	14,52082	13,63713	17,90498	12,27081	9,62982	9,822407	15,34863	8,755874	7,353419	6,589025	8,997916	3,636923	6,418477	3,486475	3,718501	4,820196	8,501118	4,130472	10,51254	6,367222	7,980008	3,963721	6,913475	6,840735	7,750191	5,249087	9,666222	7,460279	7,875426	4,616351	8,191314	0,2168297	0	0	0,7014672
03,11,2019 16:52:00	126	57,61707	42,45158	33,20796	71,66825	49,94224	36,06274	35,64296	68,37897	41,31699	29,56248	37,15608	63,52856	45,18457	35,11073	41,25241	53,08347	39,84436	22,30672	25,67267	28,88256	6,062114	6,453913	9,094687	8,923794	73,65867	46,95097	40,1501	83,17371	51,71848	59,79202	48,81791	72,30299	54,69801	55,55337	50,21116	65,50189	53,35316	49,59708	48,65302	65,09083	39,74517	28,41594	41,1595	46,81048	7,971442	7,017916	10,53582	13,5429	62,68864	59,78566	33,33857	69,51495	59,07397	56,21457	47,89905	68,76941	58,00141	57,10443	49,6524	65,87283	54,88836	54,55384	50,79836	55,62249	32,66004	27,60485	33,88815	40,72655	7,910518	7,609556	7,359709	11,33393	51,47319	48,01979	20,64876	54,01995	47,37428	39,63231	35,08282	48,2291	43,20271	37,10606	37,93213	47,25884	40,59399	40,14499	34,66628	43,30709	23,95238	20,38496	23,81472	24,55259	7,683947	7,208704	9,454782	11,22257	27,55913	33,20292	27,12132	36,34422	26,9232	27,27176	24,4657	31,04235	27,4158	27,16601	24,69068	32,85193	25,40935	23,95543	21,04375	26,73753	18,16727	17,22777	16,67323	19,89424	8,382029	7,463391	7,275437	10,74948	29,34192	39,68888	24,61648	24,76756	25,64696	30,89329	20,82525	20,26876	21,05589	25,9746	20,28825	25,5162	24,62589	20,43311	17,16222	22,45766	15,2301	16,24385	13,49303	17,44674	8,860314	8,038795	8,598999	9,121561	25,07425	18,19262	12,96716	22,6921	15,13415	16,03821	13,38604	20,56241	13,95114	16,10543	12,43313	20,28556	14,69365	14,38225	13,50278	18,20686	12,06427	9,459546	9,888096	15,2037	8,37609	7,148816	6,595726	9,219923	3,743644	6,372747	3,62207	3,804363	4,865923	8,623106	4,19927	10,14741	6,093265	8,335267	3,740122	7,142253	6,90401	7,687127	5,037854	9,89784	7,24504	7,888828	4,544168	7,979179	0,01678548	0	0	0,6201646
03,11,2019 18:52:00	128	58,48392	42,61472	33,49352	71,23626	49,94722	36,89959	37,03872	69,36007	42,0262	30,14002	37,85456	63,15559	46,08055	35,46806	41,40936	54,90728	39,85534	21,8522	25,58403	29,74883	6,191767	6,404937	9,226072	9,219163	74,25792	47,15401	39,42591	83,2407	51,19268	60,33149	49,15562	73,02076	54,5336	56,00241	50,77097	65,65318	54,24879	50,36617	48,94541	66,02081	40,30302	28,66517	40,90227	46,92569	7,782936	7,27792	10,76391	13,70151	64,26207	60,81586	33,84642	70,37475	60,12606	56,63765	48,68734	68,68796	58,71025	57,27453	49,56413	65,99594	55,39221	55,10748	50,47511	55,55164	32,87245	27,70827	33,97946	41,57286	7,72215	7,806005	7,314877	11,40197	52,20331	48,23041	21,46427	53,89292	48,44047	40,4655	34,90633	48,85775	43,4207	37,76082	38,04198	46,92314	40,71742	40,80521	35,81358	43,21177	23,48467	20,46053	23,29865	24,65303	8,034028	7,274743	9,741239	11,27638	28,44275	32,75156	27,22099	37,39846	26,70989	26,99747	25,06264	31,1908	27,39874	26,79031	25,07916	32,66931	25,18401	24,06519	20,76252	27,75771	17,92903	17,25492	16,58716	19,84534	8,359721	7,686851	7,316256	10,8352	29,14269	39,51501	24,57773	25,76439	26,9742	30,927	21,90269	21,03779	21,23653	26,0389	19,92118	26,61147	24,50949	20,71949	17,46243	22,02296	15,13463	16,25138	13,47887	17,42975	8,386591	8,175494	9,015664	8,959647	24,87104	17,93497	13,48972	22,83377	15,84501	16,72607	13,27531	20,84922	13,55693	16,88329	12,28641	20,24245	14,02464	14,70933	13,72092	17,92958	12,26224	9,470395	10,10948	15,37039	8,861281	7,305621	6,583912	9,18241	3,761673	6,274313	3,853062	3,836483	4,767282	8,565979	3,945	10,14092	6,073578	8,080858	3,760568	6,977784	6,90042	7,747706	5,087933	9,636035	7,471816	7,949684	4,67859	8,18323	0,2075044	0	0,04448497	0,333361
03,11,2019 20:52:00	130	59,49733	44,04577	35,30316	72,0881	50,1349	37,29954	36,14403	68,0602	41,7202	30,81461	38,02118	64,24072	45,6674	35,49023	42,08416	54,69317	39,89693	21,97792	25,81448	28,89478	6,045948	6,310717	9,103328	9,177784	74,65828	47,6789	40,38938	84,23884	51,98951	60,65732	50,29446	73,2311	56,03489	56,11419	51,15413	67,12069	55,03634	50,89917	49,6225	66,78762	40,97486	28,19821	40,96774	46,78374	8,148344	7,236266	10,59668	13,5275	64,37119	62,2659	34,74946	71,19429	59,86605	56,83046	49,12438	69,98907	58,8284	58,44366	49,95891	67,13694	55,80847	55,6911	51,37372	55,94171	32,66055	28,01274	34,06741	41,23369	7,615771	7,938217	7,280615	11,19052	53,44254	48,68721	21,43899	53,96648	49,83773	40,99954	35,45094	49,17454	44,01663	37,73804	38,97118	48,16292	40,89598	40,91021	35,58784	44,4038	24,03142	20,46689	23,90107	24,8184	7,668061	7,147989	9,578288	11,1142	28,11684	32,72691	27,1435	37,74382	26,73159	27,0276	24,08896	31,36963	28,06262	27,17278	25,48063	33,09123	25,71506	23,48606	21,48872	27,19135	17,99776	17,32212	17,06344	19,83864	8,37146	7,472506	7,026553	10,84818	29,90205	39,82116	24,32367	26,04098	27,30376	32,36047	21,86332	21,15267	20,98709	26,09885	20,26843	25,44312	24,2729	20,60697	17,27364	22,33738	15,42164	16,48084	13,54574	17,61274	8,727761	8,068911	8,817558	9,168877	23,72133	17,66544	13,58028	22,84531	15,16868	16,40473	13,48613	20,76399	13,76001	16,45371	12,05563	19,80769	14,29398	14,43863	13,7183	17,83688	12,12823	9,448012	9,919666	14,9725	8,865356	7,258302	6,56271	9,436751	3,616268	6,1401	3,623452	3,740674	4,811905	8,619444	4,106571	10,0793	6,211801	8,219289	3,818522	6,958168	7,098394	7,853534	5,266082	9,790147	7,445291	7,923849	4,525793	7,852219	0,01395336	0	0,3167136	0,4076176
03,11,2019 22:52:00	132	60,18036	43,68189	34,46252	71,52638	50,19389	37,48626	36,63378	69,08371	42,84156	31,08117	38,84208	65,86338	46,64138	35,3022	42,28767	53,97248	40,946	21,58889	25,19804	29,82468	5,876369	6,43685	8,966345	9,107742	75,40112	48,21175	40,62962	84,56551	53,41462	61,86829	51,86208	73,29879	56,0369	56,48265	50,79948	66,28176	56,09906	50,98551	48,68582	67,51865	41,05976	28,56342	41,36812	47,21601	8,031265	7,312669	10,58141	13,28284	65,18782	63,12099	34,69033	71,69987	60,6247	57,32143	50,10493	70,15396	59,9042	58,88137	50,11404	67,86948	55,92652	56,44984	51,63378	56,16031	32,84918	27,68339	34,91	41,789	7,876601	7,847383	7,167122	11,19101	53,27502	49,11582	22,17825	54,49492	49,45554	41,07199	35,65228	49,65607	43,70419	38,05141	38,14268	48,16659	41,15965	40,93653	35,5122	43,94279	24,02064	20,71459	23,66421	24,74766	7,609556	7,222383	9,59825	11,37482	27,91162	33,04755	27,36896	36,71613	25,9348	27,68491	24,07659	30,72288	27,86175	26,8935	25,41638	32,14197	25,47269	23,33879	20,65249	27,26715	18,30943	17,02289	16,99112	19,82565	8,153182	7,502417	7,130581	10,93999	30,21387	39,19271	24,39434	25,32645	26,92356	31,83708	21,31824	20,4432	20,81834	25,71541	19,57719	25,88762	24,70249	20,85806	17,24352	22,11732	15,37135	16,21656	13,53269	17,32634	8,306946	7,970203	8,702891	9,254878	24,35061	17,91604	13,46976	22,43244	15,54701	16,21118	12,46097	20,95041	14,00613	16,33192	12,08907	19,95786	14,44691	14,26828	13,38742	17,77312	12,17279	9,346537	9,80272	15,16109	8,533582	7,112761	6,608645	9,062709	3,580349	5,982469	3,730313	3,686451	4,816673	8,440677	4,006895	10,05263	5,980604	8,085901	3,722784	7,020817	6,778574	7,685747	5,032396	9,715542	7,23081	7,786389	4,601016	8,124724	0,214412	0	0,2923988	0,4591484
04,11,2019 00:52:00	134	60,63127	43,35502	34,83871	72,9128	50,83249	38,09633	36,71951	71,23867	42,9503	31,40424	38,82894	65,86324	46,89509	35,73109	42,38277	55,21179	41,28938	22,13362	25,22553	29,12232	6,012791	6,056587	9,18856	8,887321	75,45466	48,62703	41,66086	84,83215	53,18737	62,81214	51,83936	74,54734	56,79383	57,18543	51,39349	67,92488	55,81697	51,80136	49,05788	68,25004	40,93645	29,16313	41,00395	47,98753	8,220809	7,133901	10,70582	13,51514	65,78774	63,64645	35,64856	72,78367	61,67197	57,57895	50,45769	70,82946	60,48223	58,92826	50,6855	69,07465	56,3878	56,72675	52,49151	57,41116	32,69272	27,8125	34,66483	41,32943	7,660738	7,782316	7,161598	11,16787	53,09978	49,66794	21,68145	52,55172	49,39585	40,87373	36,00317	49,78213	44,62201	37,79301	39,64598	48,79629	41,10142	41,61554	36,10971	43,99923	23,68072	20,57388	23,81437	25,10085	7,668406	7,130787	9,617665	11,23294	28,16009	32,72678	27,51092	37,50153	26,98621	27,35735	25,04828	31,14149	27,60008	27,52873	25,92542	32,35854	25,73117	24,04571	20,4271	27,87094	17,77189	16,95789	17,15055	19,91207	8,374849	7,55174	7,16415	10,62493	29,43544	40,14289	23,98637	26,4213	27,04196	31,73048	22,0213	21,14873	21,10507	25,90669	19,73965	25,55813	24,31353	20,57064	16,94318	22,0604	15,11708	16,15833	13,29175	17,53018	8,396949	7,939186	8,730449	9,052486	25,17027	17,69411	14,03521	22,5797	15,36548	16,57251	13,67519	21,21318	14,43157	17,13176	12,45655	20,04414	14,62112	14,25066	13,10621	17,66599	12,08271	9,395168	10,07653	14,98384	8,079205	7,200486	6,608228	9,167426	3,747858	6,253247	3,641758	3,89658	4,851072	8,459398	4,122181	9,934928	6,210697	8,155117	3,857965	7,03132	6,919551	7,705365	5,094288	9,814393	7,480312	7,903333	4,488214	8,016206	0,2558576	0	0,05229056	0,3414428
04,11,2019 02:52:00	136	60,15216	44,21218	34,94777	73,39653	50,37728	38,87247	37,28682	71,81842	42,95059	31,47574	38,86017	65,94917	46,7233	36,34455	42,65197	54,73335	41,30103	22,00356	25,68454	29,66152	5,972867	6,326465	9,06796	8,96386	75,6431	48,82006	41,18494	85,22421	54,10601	63,7254	52,33813	74,31248	56,84654	57,8362	52,10461	68,35219	55,90524	52,94678	49,54016	68,19248	41,29372	28,78557	41,41508	47,87964	8,017174	7,281373	10,4863	13,20043	67,04913	64,75195	35,73386	72,99839	61,50544	56,29807	51,97308	71,19315	61,74492	60,07198	51,02855	68,9794	56,41095	56,81234	53,20134	56,80559	32,79446	27,95977	34,67513	41,4041	7,898566	7,777064	7,280477	11,0599	54,26793	50,06232	21,48492	55,54992	50,11612	41,80717	37,03193	50,47614	44,34764	38,40088	39,32368	49,24043	41,755	41,45607	35,87007	43,76525	23,39398	20,53119	23,85382	25,00374	7,68008	7,137627	9,551	11,25995	28,58842	33,2016	26,50696	36,99629	26,5482	27,5275	24,48503	31,3838	27,07041	26,59352	25,9243	32,82327	25,47738	23,53717	20,81461	27,20857	18,18757	16,90885	16,74838	20,14313	8,23435	7,626956	6,953053	10,56318	29,15188	40,01175	24,41368	26,10459	27,26451	31,54088	21,93068	20,28521	20,95062	26,07821	19,48807	25,87836	24,19574	20,57858	16,69892	22,08651	15,17801	16,10314	13,36089	17,43279	8,674151	7,942707	8,752004	9,047025	23,13232	18,59928	13,16472	22,02344	15,15507	16,37081	13,65729	20,64365	13,98893	16,67723	12,30099	19,95868	14,49726	14,13772	13,22018	17,67877	12,11746	9,440828	9,828275	14,98473	8,3868	7,050658	6,492455	9,076867	3,512516	6,006921	3,597411	3,760154	4,919457	8,527781	3,807402	10,10735	5,797137	7,988369	3,779565	6,969287	7,044787	7,782104	5,121368	9,645848	7,496548	7,987053	4,665326	7,921987	0,01409151	0	0,2492954	0,3246574
04,11,2019 04:52:00	138	60,79624	44,48738	35,93238	73,55367	50,9529	38,88947	37,31943	70,89812	43,03423	31,73546	38,61612	66,48485	46,95326	36,65823	42,57232	55,10015	42,30293	22,4437	25,57485	29,97707	5,96354	6,236115	9,122251	8,893673	76,99581	49,13301	41,36805	85,47372	54,78428	63,65081	53,31219	74,57019	57,27821	57,95447	52,72036	68,41263	56,73464	52,96611	50,19036	68,84663	41,89641	29,43758	41,48879	48,91592	7,967783	7,198758	10,40644	13,26516	66,89186	64,10001	36,22755	73,63673	62,78197	58,49828	51,95401	72,72402	61,78734	61,40965	51,58391	69,59471	57,39804	57,43735	53,641	56,96958	32,60983	27,99962	35,11316	41,95539	7,781278	7,814711	7,448259	11,24247	53,97843	50,19383	22,77858	55,7195	49,65544	41,59634	37,08768	50,75861	44,84415	38,60382	39,9861	50,21248	41,36652	42,12381	36,25242	43,85112	23,67463	20,69249	24,04219	25,2904	7,582685	7,247594	9,521995	11,11765	28,38044	33,06222	27,2561	36,848	26,66846	28,01565	24,55115	31,74687	27,49122	26,98076	25,24791	33,96808	25,43629	23,66981	20,31146	26,89799	18,16409	17,00549	16,88253	20,06631	8,228476	7,539303	7,189089	10,72799	29,12667	39,90425	24,5508	26,35417	27,06813	31,64719	21,69775	20,28977	21,52712	25,95338	20,44429	25,73981	23,86894	20,64959	17,24283	22,11732	15,20785	16,21422	13,39053	17,32482	8,459603	8,030089	8,537039	9,566825	23,35633	18,6772	13,58712	22,1417	15,36209	16,18928	13,73909	21,23908	14,00731	16,75412	12,13811	19,99683	14,35372	14,46984	13,18758	17,5	11,99063	9,362016	9,880847	14,8611	8,50243	7,150063	6,800399	9,123421	3,622692	5,950417	3,478945	3,778874	5,041306	8,516869	4,058702	10,18623	5,99649	8,009364	3,77611	6,906016	6,872304	7,718001	5,00152	9,665048	7,386302	7,81664	4,424526	8,1623	0,191686	0	0,01961759	0,5023209
04,11,2019 06:52:00	140	61,30442	44,83435	35,90538	73,63617	50,68116	39,46845	38,90645	70,86732	43,96889	31,66798	40,38407	66,07619	47,25969	36,8493	43,14379	54,51116	41,67059	22,46138	25,79838	30,0507	6,153982	6,169043	8,971391	8,948177	77,40536	49,86786	42,04418	86,14542	55,5186	63,97346	53,22185	74,62616	57,65252	59,46479	52,38649	70,98328	57,165	53,33547	50,28465	69,74075	42,18963	29,46155	41,61305	48,54159	7,880607	7,139836	10,56518	13,50285	67,2337	65,47349	37,16891	74,5689	64,97305	58,55671	51,90339	72,88371	62,04141	61,31575	52,13761	69,54688	56,90491	57,64174	54,02051	56,58088	32,62406	28,53593	35,31975	42,7622	7,685123	7,611142	7,294083	11,07918	54,89053	50,08329	22,38416	56,02177	50,46315	42,55905	37,48246	51,06017	45,65947	38,63057	39,92906	49,58022	42,32433	42,40998	37,01613	43,68092	23,57634	20,63392	23,87247	25,04663	7,669858	7,058533	9,5519	11,08049	28,51866	33,48779	29,00268	36,65388	26,79058	27,55706	25,94461	31,84433	27,99278	27,27986	24,64785	33,32498	25,37984	24,01117	20,94765	27,1368	18,02561	17,27129	17,12852	19,66712	8,242907	7,611972	7,166224	10,6775	29,78876	40,66838	25,71202	27,15234	27,22707	31,60236	22,11344	19,93395	20,99608	25,98675	20,14389	25,77165	23,75048	20,21268	17,23847	21,6266	15,12033	16,16787	13,38479	17,40993	8,453528	8,044457	8,724648	9,394897	23,66981	18,18834	13,5358	21,61507	15,41073	16,28261	13,59975	20,71507	14,46231	16,88957	12,23178	20,38709	14,17018	14,12688	13,45304	17,43673	11,92832	9,429227	9,674371	15,25855	8,818454	7,295949	6,489554	9,029136	3,812996	6,224374	3,696673	3,832546	4,82959	8,588498	3,865978	11,23826	5,918505	8,116502	3,734596	6,977233	6,938273	7,621435	5,036609	9,746215	7,392036	7,918393	4,562747	8,026426	0,01554211	0	0	0,3871712
04,11,2019 08:52:00	142	61,79913	45,78746	36,84957	74,9247	51,3255	40,45072	39,07659	71,80425	44,69827	32,1799	40,24596	66,91533	47,49323	36,94214	43,49254	54,87966	42,06475	22,61847	26,31665	30,01485	6,000706	6,139063	9,215921	8,937264	77,93971	50,33073	42,02144	85,88271	56,39099	64,18511	54,49707	76,17256	58,36856	59,29052	53,71657	70,87112	58,52998	54,64681	51,14438	70,03751	42,41856	29,48938	42,42546	48,88933	8,023526	7,171959	10,42509	13,3727	67,7247	65,68391	36,63088	73,98894	64,39384	59,44925	53,24194	74,02692	61,11875	62,30007	52,52597	70,14885	57,88385	57,94327	54,7029	57,35078	33,01186	28,55314	35,21862	42,49261	7,763938	8,115535	7,203249	11,08622	54,88935	49,38329	22,34789	55,55938	50,484	41,65671	38,08928	50,84777	45,24577	39,03273	40,45673	49,72659	42,3807	41,9925	36,20102	44,43999	23,61557	20,66071	23,99038	25,06734	7,766426	7,100532	9,522063	11,08104	28,15974	32,31384	29,07791	35,94074	27,28718	27,70121	25,10818	31,33981	28,32393	27,22225	25,08434	33,36822	25,85177	24,47246	20,79713	27,03126	17,9186	17,07566	16,99464	19,80623	8,305909	7,500826	7,169331	10,73096	30,22587	40,285	25,87615	26,7593	27,35488	32,43583	22,34879	20,72495	21,05887	25,80763	19,74642	26,39803	23,65211	20,25212	16,93399	22,34375	15,29606	16,33205	13,40635	17,63049	8,351636	8,070432	8,898651	8,970628	23,41139	18,57337	13,42369	21,39927	15,10182	15,86027	14,03286	20,87457	13,68148	16,73029	12,05861	19,77992	14,57545	13,95944	13,30052	17,63103	12,03429	9,387156	9,885612	15,06472	9,039495	7,013083	6,5759	9,203069	3,758496	5,726888	3,601072	3,733076	4,908818	8,45359	3,798836	10,7206	5,907796	8,177359	3,721747	6,935374	6,929499	7,702807	5,21068	9,934926	7,293808	7,898638	4,607648	7,993548	0,0149895	0	0,1993535	0,4326923
04,11,2019 10:52:00	144	61,97054	45,67812	36,7298	74,54002	50,99255	39,64411	38,60445	71,15454	43,92136	32,09535	40,36203	66,08659	47,67247	36,88654	43,81515	54,39094	41,51021	22,31605	26,2263	29,72611	5,850327	5,854679	8,618339	8,549403	78,22922	50,39304	41,66687	85,70671	56,51056	64,20943	53,65881	76,8517	58,00005	59,12364	53,72231	70,06506	57,44598	53,49531	50,71145	70,36506	41,73261	28,83344	42,20821	48,3256	7,670757	6,915893	10,24225	13,31896	68,86369	66,09139	37,11594	74,2785	64,75456	59,2988	54,00046	75,49527	62,06261	62,31059	53,19712	69,25666	56,94946	57,69376	54,81736	56,92254	32,86107	28,22047	35,36591	42,5215	7,610314	7,447433	7,105439	11,13216	54,56474	50,04587	22,71496	55,6583	49,93617	41,34394	38,16562	50,818	44,10767	39,11713	39,63887	49,12162	42,20289	41,30968	36,4416	44,56198	22,95113	20,26954	23,15877	24,13171	7,735481	7,033113	9,550936	10,70768	27,88462	32,1589	28,34805	36,30567	26,59193	27,31253	24,95061	30,95974	26,79935	26,68752	24,61097	32,50111	24,99302	23,2179	20,39229	26,74432	17,75372	16,74465	16,54723	19,58505	7,921778	7,419317	7,021784	10,5774	30,37495	40,10492	25,43857	26,31272	27,22825	31,83679	21,24179	20,28431	20,07674	25,1597	19,891	26,0682	23,23946	20,2638	16,20137	21,53149	14,89424	15,73428	12,99334	17,14612	8,091153	8,071672	8,508783	8,617515	23,31433	16,87921	13,26253	22,35432	14,761	16,00526	13,3399	20,51854	13,60356	16,13416	12,25554	19,31497	14,02333	13,50726	12,55443	16,80564	11,76903	9,147186	9,79602	14,55156	8,713529	7,120081	6,289994	8,917648	3,372913	5,784152	3,248715	3,629325	4,826205	8,30584	3,702889	9,64647	5,709273	7,897259	3,70807	6,74403	6,679722	7,493851	4,93044	9,466523	7,154068	7,703843	4,346334	8,0734	0,1708941	0	0,2923988	0,4163212
04,11,2019 12:52:00	146	62,06441	44,50805	36,66722	76,91071	51,4073	40,23299	40,0748	72,92778	44,23497	31,66294	41,46723	67,2207	48,10096	36,07904	44,11652	55,47869	42,33456	23,0448	26,89399	30,55648	5,820071	5,800868	9,025473	8,754627	78,77824	49,792	43,96537	87,65818	57,74203	64,1717	56,19875	77,29829	57,86009	58,70212	54,79774	72,02551	57,69616	53,52612	51,91928	70,61123	42,98906	28,55175	42,65715	49,24845	7,714272	6,854417	10,29384	13,75918	67,81506	65,60014	36,96528	73,79181	64,46735	59,64668	54,32637	75,04406	61,60257	62,00251	53,38535	70,44029	58,14323	57,70434	54,5154	59,1315	32,4448	28,38625	35,8546	43,42161	7,618259	7,470916	7,459314	11,01486	53,76706	50,86249	22,17465	55,75645	50,71775	41,97978	38,81146	52,89269	45,36313	39,88333	40,30456	51,04483	42,08326	41,67109	35,65387	45,20026	23,34943	20,23175	23,74565	24,62022	7,472023	7,10067	9,15914	11,52955	28,12707	32,3012	28,40897	35,82518	27,63504	26,79611	25,17041	31,68595	27,55112	26,21545	25,9987	32,65887	25,77179	23,13197	19,7724	27,19669	18,23055	16,7957	16,92923	19,58533	8,007779	7,273291	7,029039	10,35277	30,12689	39,21412	25,24328	27,04244	27,05342	31,02018	22,00714	20,95159	20,30855	24,65745	19,22489	25,23782	23,39239	19,77281	17,2154	21,89454	14,8452	15,84694	13,20409	16,86933	8,153318	8,213002	8,357505	8,9153	23,78025	17,04714	13,82592	21,79874	14,82414	15,79189	13,86764	20,00988	14,17081	15,86497	12,4839	19,33424	13,96034	14,09738	13,13494	17,75095	11,42172	9,135509	9,734196	14,87807	8,303906	6,562088	6,289094	9,246034	3,288502	5,330806	3,375056	3,749517	5,063965	7,986573	4,14387	8,658818	5,767088	7,827835	3,785643	6,766065	6,609401	7,334907	4,97299	9,692748	7,364399	7,364334	4,377763	8,034095	0,3169899	0	0,04358697	0,3234831
04,11,2019 14:52:00	148	62,15263	43,99079	36,5658	75,70119	50,54735	40,12786	41,14914	73,82612	44,46099	31,75238	42,55546	67,80386	49,23989	36,00505	45,33853	56,15696	41,52395	22,76318	26,8555	30,75217	5,860687	5,515169	8,765059	8,444754	78,84338	50,33888	43,47977	88,22805	56,69975	64,61594	55,27808	76,21615	57,77691	57,87703	54,8733	71,40971	57,96405	53,22945	51,54937	69,99398	43,01854	28,74254	42,2181	49,1874	7,340158	6,722894	10,32272	13,31724	69,06104	66,84819	37,00327	74,73916	66,20718	59,22331	55,83084	75,29405	61,93896	61,75327	53,3776	71,18804	58,78771	57,45462	54,55198	58,21515	32,15413	28,07741	35,79975	42,94278	7,352522	7,617501	7,245245	10,99753	54,86132	49,29597	22,20125	55,73248	50,58155	42,87369	38,04964	52,05039	45,17414	39,98023	40,22083	50,77869	42,08657	41,57556	36,0999	46,37066	22,88669	19,77993	23,42022	25,00346	7,956109	6,90415	9,241479	11,22313	27,42621	32,02061	28,08238	34,67623	27,39825	26,9782	24,7804	31,93999	27,22638	26,06231	25,16067	31,65755	24,71553	23,39073	19,37659	27,33159	17,65556	16,37426	16,62812	19,31249	8,073819	7,148472	7,11642	10,10403	31,33267	38,72374	25,83348	27,80539	26,12082	31,36522	22,96716	21,26285	20,04766	24,63769	19,33127	25,19348	23,47867	19,62719	16,34381	20,9341	14,63258	15,82538	12,94969	17,02559	8,451108	7,938078	8,453386	9,079426	24,11521	17,59062	13,68334	21,27155	14,96346	15,98882	13,53054	19,81543	13,73239	15,7043	12,49295	19,43564	13,64376	13,85134	13,38639	17,12989	11,18189	8,803397	9,649438	14,79228	9,169571	6,475187	6,27763	9,1179	3,092603	4,48794	3,211967	3,500566	4,849553	8,098753	3,783916	7,713792	5,721293	7,768774	3,930841	6,812001	6,357829	7,173683	4,842022	9,468044	7,17196	7,252983	4,343019	7,956181	0	0	0,2405227	0,3097369
