# Supplementary material for: Neuroblastoma signalling models unveil combination therapies targeting feedback-mediated resistance
Source: PLoS Comput Biol. 2021 Nov 4;17(11):e1009515. doi: 10.1371/journal.pcbi.1009515 (PMC8604339; doi:10.1371/journal.pcbi.1009515)
Supplement: S2 File — (ZIP) [file pcbi.1009515.s023.zip › drug_sensitivity/CHP212_drug_sensitivity/CHP212_BI_Sor_200818.txt]

Label: CHP212_BI_Sor
Metric: Phase Object Confluence (Percent)
Cell Type: CHP212
Passage: 10
Notes: 
Analysis Job: CHP212_BI_Sor

Date Time	Elapsed	A1, Image 1	A1, Image 2	A1, Image 3	A1, Image 4	B1, Image 1	B1, Image 2	B1, Image 3	B1, Image 4	C1, Image 1	C1, Image 2	C1, Image 3	C1, Image 4	D1, Image 1	D1, Image 2	D1, Image 3	D1, Image 4	A2, Image 1	A2, Image 2	A2, Image 3	A2, Image 4	B2, Image 1	B2, Image 2	B2, Image 3	B2, Image 4	C2, Image 1	C2, Image 2	C2, Image 3	C2, Image 4	D2, Image 1	D2, Image 2	D2, Image 3	D2, Image 4	A3, Image 1	A3, Image 2	A3, Image 3	A3, Image 4	B3, Image 1	B3, Image 2	B3, Image 3	B3, Image 4	C3, Image 1	C3, Image 2	C3, Image 3	C3, Image 4	D3, Image 1	D3, Image 2	D3, Image 3	D3, Image 4	A4, Image 1	A4, Image 2	A4, Image 3	A4, Image 4	B4, Image 1	B4, Image 2	B4, Image 3	B4, Image 4	C4, Image 1	C4, Image 2	C4, Image 3	C4, Image 4	D4, Image 1	D4, Image 2	D4, Image 3	D4, Image 4	A5, Image 1	A5, Image 2	A5, Image 3	A5, Image 4	B5, Image 1	B5, Image 2	B5, Image 3	B5, Image 4	C5, Image 1	C5, Image 2	C5, Image 3	C5, Image 4	D5, Image 1	D5, Image 2	D5, Image 3	D5, Image 4	A6, Image 1	A6, Image 2	A6, Image 3	A6, Image 4	B6, Image 1	B6, Image 2	B6, Image 3	B6, Image 4	C6, Image 1	C6, Image 2	C6, Image 3	C6, Image 4	D6, Image 1	D6, Image 2	D6, Image 3	D6, Image 4
8/17/2018 3:40:00 PM	0	15,19742	10,47214	7,408473	9,188702	14,37086	17,37339	9,781028	18,88028	24,23761	29,81744	19,09876	27,49054	22,21444	22,87059	15,49445	24,23816	26,31597	8,309158	9,890515	14,4516	21,25815	18,39668	17,83571	19,82876	23,64272	21,36826	30,35525	24,13372	29,99579	23,45581	19,93106	22,16892	21,04325	13,84525	15,88265	18,1558	22,80504	28,70213	27,59456	27,32925	20,7032	22,72547	24,33197	18,36276	21,62218	20,22871	12,54939	28,56882	15,7204	12,35522	17,86783	12,62102	22,32317	21,98586	24,1235	21,9657	37,27199	24,64018	21,76123	28,68907	34,60572	27,45296	18,74772	26,59669	20,00339	20,13836	19,28969	18,01331	35,27271	20,99325	18,11789	22,00507	33,81956	26,28448	22,19966	24,3404	26,49266	30,98517	16,53079	23,19643	24,2584	16,6722	16,37378	17,19123	36,96956	20,29544	21,90996	18,30688	32,29954	21,22195	26,93876	23,31614	22,38534	32,86403	24,59908	30,04082
8/17/2018 4:40:00 PM	1	6,229554	7,588555	5,756038	6,820222	15,16723	22,58648	11,50144	20,97611	23,38383	24,36077	19,82552	29,66339	23,97374	23,68611	16,05811	24,26047	16,05079	5,592881	7,396317	10,56276	25,36873	18,15415	21,53079	20,15542	24,49858	24,86607	31,60326	24,2412	25,97666	25,60773	20,00663	21,17975	16,54571	12,70467	14,50866	16,0045	24,43413	28,39848	28,66697	28,14704	21,52154	22,68285	24,56565	18,39888	20,18098	17,58987	13,27185	31,85158	15,04608	12,08223	16,84647	14,37231	31,77975	22,15503	25,33323	21,8245	38,03727	22,26721	22,87391	30,26746	36,69458	26,51367	18,76596	25,61056	19,79809	18,94272	21,06653	19,16149	37,06303	21,56499	18,73342	22,30949	37,41145	27,10371	23,29714	24,77606	27,38699	31,41952	16,81684	22,79198	25,57389	15,05671	17,58738	18,3926	38,55265	23,27738	23,5988	17,90617	33,98099	22,29332	26,19391	24,00952	23,08327	34,62098	24,7648	29,36796
8/17/2018 5:40:00 PM	2	5,631148	7,656527	6,083113	6,774771	17,02151	22,05329	11,92992	21,57715	23,28623	22,82694	19,82483	27,45241	22,96855	23,18952	16,19011	25,46702	13,00315	6,796531	7,162632	8,857206	24,42177	20,20122	21,08712	19,33148	24,87711	21,93544	32,37076	24,68204	30,26637	26,67053	19,54085	21,89573	13,39674	11,69796	13,31309	15,38358	24,3866	28,85646	30,34614	27,88814	21,96079	24,88313	24,78821	18,00025	20,84888	17,34493	13,35792	28,93299	13,69681	11,85835	16,67247	12,32462	22,72146	23,14496	25,43656	20,58168	38,42596	23,25977	23,01337	30,16025	37,94319	31,25207	19,02209	26,16082	20,80108	19,11071	21,04346	20,38351	35,59903	22,95943	19,11521	23,40247	36,23018	26,16013	23,71732	25,14844	25,81911	32,84594	16,70942	24,12806	25,88576	16,27176	18,45774	19,36028	37,72346	22,7044	24,07756	18,44869	33,98147	22,57191	27,49171	23,18427	25,24094	34,7809	25,56249	30,95339
8/17/2018 6:40:00 PM	3	4,295148	7,159524	5,03371	5,188232	16,56243	22,11463	12,95204	23,25203	24,85328	25,38082	19,77136	28,65074	24,19554	24,02976	16,5377	25,66638	11,95644	6,375165	6,102938	8,491448	26,19888	19,14926	26,03925	20,37819	25,14444	22,85706	33,32035	24,86351	26,92135	25,1626	20,13884	21,74265	11,62619	11,79853	13,8867	14,18877	24,43081	30,57154	28,38494	27,66026	22,75731	23,39122	27,06966	19,72715	21,75198	18,50292	13,92476	28,75835	11,21815	10,82131	16,61354	11,40667	25,04807	22,9253	26,37986	21,85268	39,35745	25,25026	23,47349	31,09547	37,72083	30,06969	20,56532	27,65052	21,4939	19,56765	22,60341	21,03462	36,8587	23,57966	19,92623	23,96842	38,3696	28,80588	26,26521	26,0425	26,85338	33,30453	17,62931	24,72418	27,73603	17,15497	17,64761	19,58879	39,80865	22,21009	24,67258	19,34329	35,275	24,23436	29,18601	23,84781	24,86647	36,229	26,67295	31,31141
8/17/2018 7:40:00 PM	4	4,790976	6,513111	4,695858	4,847964	17,07304	22,55899	12,6653	24,46722	27,19171	25,38669	20,3422	28,79587	25,00739	24,52179	18,57697	31,91776	10,15798	6,561671	6,878386	8,14068	31,64097	18,71885	25,05996	21,25421	28,71525	24,23201	34,61939	25,5046	27,86334	26,19467	20,86393	23,1469	10,97618	11,32205	13,59354	13,80512	24,53222	28,36082	30,12171	28,27448	23,46251	24,8557	26,17064	19,17448	20,6576	19,27042	14,87193	30,01223	9,996478	10,52484	14,01912	10,42945	25,8162	24,70402	25,47048	22,70295	40,79065	24,52414	24,46576	31,16158	39,97161	31,1019	21,81601	29,09758	22,81761	21,60456	23,92387	22,13093	40,49513	25,07239	22,10786	23,96628	37,68077	30,04538	24,91442	27,26466	27,39439	32,37898	18,33789	24,42439	30,85136	18,16016	18,63983	19,95883	40,95525	22,85222	25,06811	19,70698	36,4794	28,91889	32,8565	24,8327	24,57359	36,93303	26,17658	31,91977
8/17/2018 8:40:00 PM	5	4,380319	6,556905	4,89611	4,357316	17,57309	23,2014	13,84698	25,94593	24,75899	24,55819	20,86166	28,75947	24,75133	25,69567	17,01453	28,64431	10,89895	6,801987	6,839979	6,741892	30,59233	19,49575	24,7838	22,6892	26,57121	23,09171	35,13401	26,66197	31,58772	27,74688	24,54638	21,36522	11,68587	11,55186	11,27432	11,43181	25,03868	30,42834	29,21599	29,20439	24,11618	26,28461	33,40863	19,73482	21,9943	20,72157	14,63818	29,96056	11,47837	8,800013	14,17869	10,52719	24,67942	24,02693	26,11026	21,768	40,52153	27,57301	25,16026	34,3158	42,63498	30,17186	22,27889	31,87714	24,25777	21,39133	24,8117	23,13398	38,92	26,50516	20,77559	25,63191	38,36097	30,45266	26,88467	27,51616	30,10679	35,14845	18,28609	24,81336	30,02618	18,19145	19,3491	20,58805	44,02797	25,37536	26,12138	21,09451	37,33995	25,99608	30,68372	25,89551	26,12269	40,29157	27,27785	33,3859
8/17/2018 9:40:00 PM	6	4,622154	5,699948	4,484002	4,065471	22,59104	23,84953	14,51805	26,14853	26,86291	25,68834	23,06	30,21572	25,64171	25,28757	18,26577	30,10894	9,969954	4,498991	7,427538	7,396248	30,09954	19,74808	28,08196	24,60405	28,142	24,31408	35,47565	26,67751	28,5874	27,15911	22,54497	25,31574	10,46737	9,678658	10,41556	10,66859	27,16989	29,23761	30,5361	29,56067	25,35567	25,87229	27,62241	20,49341	25,03129	22,50394	13,86777	32,77126	8,622416	7,872528	12,9224	10,16454	24,61173	24,60503	26,29711	22,72208	42,63097	26,60795	25,17103	34,11617	41,58923	34,29964	22,16195	29,51087	25,60276	21,91846	25,68184	23,2626	38,88076	24,54189	20,50149	26,73858	38,86031	31,21705	28,01158	28,4583	29,25598	35,7021	18,93699	24,78344	32,36529	18,59983	19,64619	22,6068	42,32634	26,07641	26,28123	20,7443	39,69447	32,03768	32,17078	25,99794	26,68262	40,0438	27,10254	32,02172
8/17/2018 10:40:00 PM	7	3,504021	5,994903	4,168393	3,893886	18,61779	24,25916	14,05	26,77815	26,49825	25,51545	22,69162	31,12725	27,52031	25,32314	18,07464	27,96585	11,01252	7,441423	5,872776	6,715227	30,77732	21,60809	27,02641	26,04083	28,43522	25,72495	36,20469	27,26617	31,8004	28,43025	25,83409	25,85136	10,46074	7,830804	11,54558	10,88452	24,49996	30,00552	30,18015	30,18533	25,15211	27,19551	27,91169	20,97625	22,49517	20,1997	15,25448	33,77501	10,0811	5,904068	12,78556	9,454852	25,24322	26,72048	26,17325	22,87142	42,4064	26,49086	26,32861	34,13621	44,30316	31,61742	22,79709	30,02266	26,51525	23,29071	25,66686	23,68935	45,03965	25,41017	22,67165	26,76421	39,70035	30,56014	27,63436	28,0973	29,5928	35,27741	18,66504	25,81911	31,83245	19,42556	22,09991	21,90305	43,26606	23,95474	27,03118	21,14445	38,57504	26,32053	32,39854	26,64131	26,3485	41,32536	27,40094	32,04728
8/17/2018 11:40:00 PM	8	4,381493	4,17171	3,643622	3,857206	20,62107	25,79092	14,60599	29,39821	25,71252	26,84378	23,09081	31,30962	27,26204	27,00611	18,90894	28,8197	8,037758	3,482399	4,971473	6,696438	30,1682	21,70231	28,68873	24,41506	27,49013	27,44294	38,62014	28,47542	29,9933	29,65959	22,55036	24,90474	12,18204	7,798063	8,597964	10,74457	24,04212	30,85841	31,20862	30,85323	25,23783	26,21919	31,62819	22,04527	23,57987	21,88011	15,34773	32,90858	6,873826	6,415714	13,31634	8,724719	26,5214	26,76745	26,92418	21,93074	45,0382	26,17858	26,84419	34,64688	42,71455	32,54821	22,85561	30,76744	25,72668	26,28696	27,19158	24,60661	40,72799	26,97537	23,41505	26,41779	41,57162	32,38264	27,44101	28,97222	29,52442	35,9281	19,54873	27,00307	33,28574	20,16772	21,97799	22,2527	44,29149	25,97245	27,91736	21,28606	38,7321	29,44608	33,39619	26,51436	28,03431	42,25872	28,42673	34,64543
8/18/2018 12:40:00 AM	9	3,931393	5,04711	4,216815	3,720989	20,89433	25,51925	15,48436	29,31152	26,85731	28,48993	25,41874	32,83966	28,99274	27,48156	19,05911	27,77554	8,574131	4,666777	5,022174	6,352165	31,2844	26,19198	27,5625	27,83225	28,12873	27,28939	37,33692	28,47011	31,05942	32,43038	25,24854	24,44408	8,85762	9,895491	7,863135	12,11117	28,71312	31,42967	33,00142	30,97038	26,86795	28,82882	32,20975	21,72503	25,71867	22,4026	16,25953	33,90252	6,835213	5,933148	11,54661	7,799583	25,4805	26,29967	27,46636	23,85935	44,81916	26,64056	27,35197	35,75313	43,19773	33,35917	23,02843	33,21853	27,82403	25,05899	27,88807	25,38234	41,36011	27,68374	23,84146	28,51162	43,63458	32,18315	31,16393	29,29521	30,1128	37,32462	20,07674	28,68645	33,52315	20,87437	20,86234	23,57462	43,8018	26,82789	28,73584	22,09722	39,33452	31,25684	34,5278	26,97289	28,17073	42,11552	29,86289	33,6604
8/18/2018 1:40:00 AM	10	3,320485	4,349511	4,043573	3,178741	20,77593	25,48616	16,3027	28,79006	26,48375	28,35951	23,77901	34,88671	29,57719	27,41601	19,71299	29,89604	6,407977	3,775697	4,737787	6,090365	31,64602	23,14966	28,04564	25,48636	27,87329	28,53144	39,04551	27,90127	33,18599	30,35858	25,3306	27,96136	7,984431	7,056463	6,679654	10,09588	25,81793	30,9701	29,37583	31,46697	27,23985	27,907	30,55462	22,78805	24,39392	22,08043	16,91099	33,89182	10,10658	4,798159	10,35982	6,681588	27,13893	26,73533	27,80622	23,23517	45,31251	26,99244	27,02179	35,94012	42,81776	32,89353	22,99341	32,09909	27,41172	24,76245	27,80877	24,31567	42,63767	26,75833	22,2831	30,08558	42,91287	32,46567	28,48392	29,06513	30,05257	38,94321	20,06811	29,55598	33,59672	20,47449	22,29774	23,81832	44,58264	26,81657	29,21136	22,40088	40,44064	29,10879	33,87068	27,53239	28,6171	43,89665	31,10908	34,36658
8/18/2018 2:40:00 AM	11	3,642587	4,206593	3,517697	3,044112	22,16913	28,26301	18,00833	30,24591	27,93573	30,96555	24,61048	31,46704	28,21128	28,06124	20,20702	30,34801	7,749504	4,044403	4,39151	5,263525	32,15262	22,41856	28,07789	27,6738	29,79263	29,26814	39,4762	29,81273	32,83765	32,47824	25,40617	24,71955	6,433535	8,671878	7,790603	6,007682	27,16478	32,80186	30,48567	32,11808	26,67198	31,10336	32,74715	23,40109	24,67057	22,60838	16,85559	33,25446	4,045576	4,895556	9,980104	5,945581	25,6221	26,03621	28,79296	23,41208	46,98441	28,26675	27,96709	36,70977	44,34115	36,33676	24,28112	32,63304	26,76123	26,68871	27,6443	25,12959	43,1842	27,00929	23,93423	29,43378	42,89326	33,04328	29,33245	30,0382	30,70071	36,92529	20,28369	28,98258	35,39946	21,15965	23,05779	23,11014	45,76143	29,28804	33,01378	22,96916	39,59245	30,00739	34,65276	28,57482	29,67948	43,92539	29,40601	34,67569
8/18/2018 3:40:00 AM	12	3,29693	3,863008	3,617788	3,230272	22,22743	27,60093	17,20456	30,88154	28,68694	27,61563	24,3788	34,03777	28,10386	28,10193	19,78497	34,86219	6,514423	3,383207	4,427361	5,860204	33,46576	24,05242	29,00599	27,45703	30,20945	28,76326	40,26139	29,82662	38,15036	31,84191	26,27141	27,44274	5,70872	6,340006	4,808177	4,780891	25,27044	35,65885	29,97409	32,33857	28,34866	28,96835	33,00142	24,21164	24,84265	27,69093	17,3604	34,78192	3,879932	4,468391	10,19652	5,563661	27,07746	25,92797	28,24575	26,15371	47,25962	28,29079	29,35628	37,03691	47,71538	36,83514	25,50212	33,41608	26,19315	25,99822	28,51231	24,67382	43,80975	28,63008	25,06569	29,03591	43,59672	35,37411	29,24293	31,36384	31,04602	37,44357	20,14803	29,07681	34,79285	20,6889	22,79116	24,1706	48,14552	26,42731	30,27444	24,41866	40,97348	31,23488	35,23534	28,55362	29,26883	44,46791	30,23389	35,00173
8/18/2018 4:40:00 AM	13	3,036237	3,247196	3,398956	2,564932	23,05558	28,47936	17,15407	31,19599	29,6006	28,87434	25,73456	34,95827	29,52296	28,29548	21,44155	30,98108	7,031804	3,619377	4,145322	5,452171	34,04626	24,27111	30,13823	28,57323	31,53266	29,39807	41,54462	29,82324	35,7599	32,47893	27,8221	25,82035	6,340006	8,363174	5,316506	6,248549	25,50667	32,95957	31,27025	34,04074	29,61891	30,80916	37,14764	24,16025	26,79004	23,75283	17,0825	36,41641	4,501755	3,279039	8,756907	7,107095	26,82609	25,38151	28,90694	24,95793	48,57497	30,54673	31,16186	38,67519	48,05461	36,1973	25,58569	33,89278	26,74286	23,77397	29,68881	25,15335	47,10096	27,84172	24,26544	29,66657	44,39262	34,07666	30,34469	31,60126	30,86165	37,69728	21,21726	29,43806	35,68566	21,6916	22,01806	26,41945	49,88795	28,55625	30,74913	26,94048	43,03093	31,30008	36,47884	29,79146	30,24584	44,32796	30,21531	36,71447
8/18/2018 5:40:00 AM	14	2,86106	4,134961	3,183507	2,730438	22,82845	30,60897	18,0341	31,79501	29,57394	30,15736	25,47601	34,78088	29,35076	28,05606	22,56797	31,8234	6,692984	3,150697	4,041432	5,499696	36,58046	24,88679	33,94749	27,12844	32,02607	27,71565	42,18377	31,03255	34,83464	32,84027	27,38693	26,06564	4,825376	4,937831	3,986655	3,139645	26,74928	34,8088	31,74756	34,67279	29,71285	29,9111	34,06291	23,34556	25,75949	25,17214	17,00466	36,11668	4,461483	3,038033	6,998024	4,119626	26,78631	26,20787	29,06962	24,75893	46,33994	30,92093	29,74324	38,91357	49,63086	37,22473	25,94938	33,874	27,79716	25,55737	28,20796	26,48991	46,41157	29,17662	25,96679	30,31029	45,34877	35,99773	33,70296	31,73829	30,78028	38,87911	20,52684	30,6871	36,32191	21,94111	22,47575	25,27651	53,16299	28,88262	32,85001	26,64678	43,22523	34,50721	36,93648	30,07376	30,80087	44,46604	31,85787	35,26345
8/18/2018 6:40:00 AM	15	3,04204	3,436809	2,878468	2,510707	26,15439	30,71404	17,38741	33,50824	29,62084	30,29599	25,96866	35,60677	30,4416	27,90658	22,09369	33,02988	5,129448	3,601624	4,813702	4,941216	37,16319	25,55489	33,28477	27,64575	31,19882	32,21947	42,73853	31,88813	34,72046	34,31208	27,21852	26,14072	3,529993	4,233601	3,239666	3,531375	27,47292	33,78959	32,2192	32,65128	30,07481	30,45515	34,35296	24,0406	28,5876	24,50645	17,79434	37,65611	5,222701	2,624061	6,014728	3,94963	26,75819	28,90376	30,69559	24,43827	51,09769	30,5946	31,45177	39,81937	49,52406	36,79777	26,76213	35,94662	28,18262	25,13574	29,67686	25,77738	49,22137	31,91312	26,01031	29,78048	48,83124	38,14641	32,02476	32,9186	33,22012	38,61143	21,23094	30,58846	35,21144	21,6168	22,75558	25,13718	50,66604	28,6535	33,24353	25,48892	44,58354	34,14954	38,03727	29,97616	30,92085	45,65948	33,2702	38,83863
8/18/2018 7:40:00 AM	16	2,904717	3,231239	3,285119	2,679874	27,33222	29,89998	17,30776	34,59563	30,4664	30,53106	27,49586	36,65976	30,35104	28,69274	21,39941	35,04636	6,899592	3,649288	3,902589	5,286528	38,87026	25,20329	31,99795	28,25231	31,60802	29,25115	44,38233	32,40723	34,7293	36,03732	28,33713	26,2299	4,674721	4,07224	2,959701	3,919651	27,43562	35,16426	30,07218	33,83676	29,88962	30,92293	34,08854	24,87525	26,27825	24,62353	18,08805	37,86148	3,040174	2,819546	4,998411	5,766606	27,27557	26,93565	29,83767	24,53623	51,58661	30,05444	31,02116	41,14024	49,28811	38,8027	28,08569	34,07473	28,31206	24,93907	29,50555	25,34331	47,30141	30,58742	27,80131	31,56492	47,91826	35,92072	35,33461	33,22054	33,82239	38,43005	22,59664	30,45134	36,22811	23,51425	22,91101	26,98594	53,65212	29,44014	32,58759	25,82822	45,73221	34,93003	39,54486	31,37599	31,79149	47,09964	32,95853	38,11187
8/18/2018 8:40:00 AM	17	3,106143	3,984444	3,019037	2,488119	24,56986	30,82091	18,27641	36,30733	31,55408	31,27556	29,44366	36,6284	31,31051	28,26585	22,95728	33,21467	5,333292	2,619571	4,028376	4,806587	38,64771	26,56658	33,41768	29,56792	33,40421	30,66644	46,92937	32,87107	35,4188	36,98939	27,3356	30,49134	3,214384	3,262324	2,156485	2,950998	34,44159	35,9123	32,8909	33,67685	32,28676	32,64071	38,32795	26,08056	28,23835	25,58128	17,46643	37,82852	4,859776	2,474373	4,242304	4,173505	27,41124	28,17901	28,55997	26,04249	49,56869	31,57804	31,59061	42,80339	49,66443	40,72641	28,71967	35,22104	29,67527	26,37082	29,04599	25,27078	49,72556	32,02821	28,41754	31,81387	48,93437	37,04154	34,86718	34,09635	34,09587	39,92002	23,27199	31,26561	36,82029	22,75296	23,75476	25,41204	54,7816	30,59965	34,63424	27,26735	44,71196	35,24992	42,09936	31,33186	33,4529	49,9399	32,98526	38,88705
8/18/2018 9:40:00 AM	18	3,753523	3,202158	3,249267	2,675039	25,13691	32,7397	18,6937	36,18327	31,68497	31,29462	28,51964	37,34935	32,5384	29,20548	23,8436	31,74404	6,271898	2,658944	3,959577	5,365204	38,9249	27,23185	34,03645	30,38545	34,35802	32,37041	47,18536	33,76741	36,04761	35,87368	29,76279	29,67928	18,19076	3,848019	1,962865	4,008276	28,52226	37,01025	34,93549	33,51914	30,98109	33,20256	36,93233	26,80758	27,72118	24,89611	19,08405	41,06066	7,431269	2,530117	3,756493	3,072088	28,47756	28,73833	32,27461	26,20358	50,14527	31,99485	31,84481	41,56374	49,9636	40,56788	29,66898	35,57809	31,34325	27,12471	29,08227	26,44175	50,86773	35,22574	27,9959	34,41354	49,65759	37,33802	36,3981	34,69634	34,19782	41,87072	23,13412	31,63489	36,79743	22,73258	23,61496	26,93883	51,16256	30,30083	34,91933	28,03714	45,66383	37,41924	41,48375	32,33546	31,84433	49,83374	34,29936	39,92347
8/18/2018 10:40:00 AM	19	8,596719	3,567087	2,771469	2,759657	26,87577	33,11208	20,65864	38,12197	33,19415	32,77388	30,06748	37,99168	33,63941	30,00809	23,5427	33,36414	5,651042	2,935525	3,587533	5,271055	41,85559	28,70787	37,44149	30,83382	38,24685	31,86485	47,97235	33,9497	38,1554	36,65099	31,34657	30,15508	9,655725	2,891039	2,276539	2,922952	28,21895	34,57526	33,06006	35,70126	32,67165	35,19715	37,38844	27,95535	28,3667	25,44886	18,36152	39,13013	3,454976	1,885499	3,661099	5,347729	29,136	28,61019	31,22528	26,03296	51,82388	33,0265	33,10801	44,28024	52,37035	40,83589	30,05733	37,09556	32,90942	26,36253	30,66894	25,77987	53,25342	36,0798	28,28747	35,15176	52,33179	38,15878	35,8477	34,72805	33,54905	42,03236	22,96094	33,24512	36,17381	23,76333	24,97541	26,52547	56,81539	30,75341	35,3909	28,65509	46,38421	38,99412	40,41253	33,32062	33,11464	50,39167	35,90628	39,5861
8/18/2018 11:40:00 AM	20	2,41628	3,385693	2,687334	2,626685	26,76925	33,37036	19,7382	37,84655	34,17675	34,09621	30,89564	38,36235	34,18394	30,75085	24,28437	34,11768	5,446094	2,840545	3,416018	5,15473	42,17162	28,70483	36,63151	32,92413	35,12655	32,87696	51,02543	33,92089	40,59571	38,42514	30,79866	29,08965	4,599566	2,312597	1,784649	2,944504	27,75793	37,72837	33,29092	34,3761	33,00274	35,60021	38,76375	26,85938	29,26753	25,92562	19,54437	40,09388	6,475257	2,292288	5,229609	2,91791	28,38218	27,42664	31,0302	26,6503	55,89688	36,25435	33,98147	46,07406	54,01007	42,75061	29,63631	38,15292	30,28901	26,71446	30,21331	26,07005	54,97486	36,76849	28,71091	35,54508	52,27654	38,28187	35,94027	35,8707	34,63659	42,22819	22,67476	31,71129	37,04348	23,74019	23,64265	27,60582	55,10168	31,58088	35,3594	30,91609	46,98497	37,62523	41,53577	33,96296	34,90945	52,09384	37,3222	40,27506
8/18/2018 12:40:00 PM	21	3,517213	2,465393	2,634422	2,324685	27,34105	33,63997	20,02135	39,39641	33,27634	34,05297	30,86953	39,67127	35,29897	31,67433	26,24634	35,76294	6,088569	2,822516	3,245054	5,305315	43,69696	28,26972	36,86214	33,77818	36,03697	33,72369	51,22029	35,19963	40,18416	38,86556	31,88799	29,97174	3,968211	2,406471	2,52017	2,190332	26,682	35,21952	35,25572	36,27832	33,18821	34,88547	39,06256	27,80677	28,56999	25,37349	19,62871	42,31391	4,315803	2,174376	2,859472	3,222328	30,30601	28,81929	32,64077	26,1506	59,12246	33,73329	34,31393	47,74764	53,94161	43,86812	30,09567	38,2818	32,2751	25,88037	31,62723	26,23888	57,02489	34,2077	26,92688	35,70506	51,70826	41,07814	38,23193	36,77166	35,13711	43,40836	23,70662	33,60543	37,8507	22,7933	23,91109	29,07231	57,61467	32,71117	37,114	30,82739	48,13619	39,49319	45,44837	34,08245	36,1658	54,0359	36,84634	42,62282
8/18/2018 1:40:00 PM	22	2,672137	2,725602	2,588624	2,180247	28,11361	34,87118	21,20876	39,40076	35,21124	35,57858	33,27794	42,77638	33,80872	31,78354	25,38289	37,0709	5,827186	2,63083	3,49207	5,31996	44,0976	30,21538	38,94956	34,37867	36,32509	34,19686	50,17552	35,28625	39,36609	37,91452	31,9275	30,7731	6,354995	2,348585	1,445623	2,025102	29,40035	37,24228	34,68447	36,92957	34,28264	36,554	39,90888	27,52438	30,50964	25,76847	20,53997	41,52071	3,923727	2,38112	2,786666	3,24989	27,44094	30,25827	31,70155	26,27522	60,12095	34,20148	34,94992	47,32544	53,57903	40,94496	31,01465	38,34742	29,06361	28,3336	30,75728	26,07689	55,9502	37,94457	29,69593	34,37486	53,32553	41,2252	38,71207	36,90691	35,72876	44,28666	25,31478	35,07523	38,27752	22,84441	23,87537	26,83701	54,6509	32,89297	37,20422	30,14707	46,82257	38,1328	43,17466	35,45293	36,54689	56,8768	36,25643	40,70976
8/18/2018 2:40:00 PM	23	2,574809	2,533571	2,523348	2,61363	30,48754	34,43351	22,58337	39,86959	35,71259	35,38054	31,61037	41,80683	34,83967	31,57535	28,83164	37,50891	5,507986	2,303962	3,458776	5,208886	44,98785	30,4595	39,74739	35,26794	37,84234	35,19106	50,85357	35,09961	41,9637	38,02843	32,77534	32,38465	2,59567	2,332283	1,523955	2,472646	29,6015	35,61831	34,32754	37,92212	34,94011	37,96522	41,79929	27,91121	33,83414	25,71052	21,51553	42,65695	3,426655	1,987248	2,643402	2,465186	30,23977	30,99725	30,48014	26,09838	56,74895	35,56394	36,13713	47,6262	54,46356	43,41222	31,75012	39,71009	30,04877	28,30093	30,89937	28,16396	56,25346	37,13494	29,76389	35,76543	54,29646	41,67834	38,04542	36,69561	37,33298	43,62408	25,11881	34,33528	37,41856	22,84317	25,22982	27,66792	60,40817	32,64796	36,64615	32,23032	50,49376	40,76938	45,16267	37,11864	36,46786	57,72298	38,79884	41,21002
8/18/2018 3:40:00 PM	24	2,382985	2,614114	2,550426	1,888332	28,70241	36,29836	20,89281	41,9992	37,05674	36,71709	31,61776	43,95315	36,62308	33,46112	25,93992	38,50381	5,124821	2,151304	3,125069	4,473296	45,49099	32,44881	40,52726	34,65781	37,51941	33,52177	53,29285	37,86444	40,18776	40,80647	33,44987	31,53501	5,844317	2,312528	1,599525	2,168504	29,66753	35,13614	34,42466	37,27806	35,73712	36,91874	40,344	29,46984	31,3121	27,03436	21,83839	42,5304	5,76923	1,536389	2,355493	2,188467	27,37477	32,18509	32,5087	27,03891	55,78451	36,26851	36,94801	50,36314	54,08944	43,65751	31,62888	39,88831	30,60559	27,38223	32,42844	26,15081	56,48361	37,02469	29,77088	34,51772	55,87567	44,02126	37,87875	37,91778	37,78328	44,97879	24,74387	34,76653	36,8187	23,19815	23,9213	28,63692	58,42576	35,67356	37,6997	34,32167	49,04937	40,29751	45,2343	35,15833	37,6809	57,42029	38,10897	41,32577
8/18/2018 4:40:00 PM	25	2,444394	3,660477	2,576191	1,777119	28,74254	35,20999	21,96169	40,47192	37,40041	37,76864	34,64661	45,00372	36,63095	34,73771	26,51919	40,49383	5,208471	2,266937	3,542703	4,636867	44,63852	30,9558	39,87898	35,13987	38,16051	38,2166	53,49256	38,0962	43,87524	41,34242	33,74675	31,92633	4,279814	2,159179	1,421447	3,348185	34,37058	37,16582	33,77121	37,95501	36,73768	40,20006	42,15393	29,39337	32,63925	28,46154	21,98877	43,12735	4,115551	1,894825	2,198621	1,210834	30,39636	33,64169	32,00784	26,85082	61,3512	35,71984	38,60564	48,97119	56,32265	45,30449	32,20525	39,79077	31,46117	26,24821	31,59082	26,09347	56,06551	38,39488	32,75862	37,88379	53,99024	43,90688	39,57056	38,96835	39,03045	45,42413	22,86955	35,19886	39,58548	23,58643	23,14966	27,03132	60,30753	34,48415	39,63984	32,36993	51,67544	41,6132	44,1456	37,35335	39,17592	57,45876	40,88438	41,71356
8/18/2018 5:40:00 PM	26	1,960102	2,610314	2,217134	1,790658	29,19422	36,24447	22,79488	41,24503	37,00604	38,02636	35,33177	42,72132	37,31632	35,39975	28,1156	39,2937	4,548381	2,352661	3,415672	4,989432	45,68641	35,58708	43,47432	37,14199	38,94473	37,10074	56,68884	39,35939	47,50193	42,54753	34,17019	31,75038	2,504628	2,495579	1,713432	1,588335	29,92354	37,81009	35,98164	37,58538	36,51885	40,79714	43,24595	28,96966	32,7716	27,87302	22,65087	44,8347	5,001934	1,79653	2,24055	1,680137	31,9909	32,7283	34,17571	27,08775	63,36165	38,71601	39,05843	49,8184	56,66281	44,88318	33,0859	39,75243	32,00259	28,07346	33,32346	27,26846	58,35123	39,0417	31,90167	37,45731	56,73311	46,20193	39,4141	38,96738	38,79241	46,75273	25,89675	36,86126	41,12704	25,18395	24,06105	27,10419	61,68697	36,01556	39,89086	33,39703	51,73285	42,27481	46,79273	37,27337	38,52523	57,15434	42,23896	42,35073
8/18/2018 6:40:00 PM	27	2,839163	2,109306	2,124088	1,940484	32,13618	37,29919	22,93891	42,63532	35,34808	39,62554	34,30875	44,64391	36,90228	33,17736	28,55397	39,59418	4,454645	2,417938	3,45691	5,349594	46,0273	33,78357	41,3686	39,05214	39,62589	36,313	55,97668	38,57027	42,03208	41,54247	34,42004	32,91922	2,718004	2,282549	1,450044	2,403155	30,27783	39,40878	35,67694	38,33803	37,96302	41,82278	44,61719	29,44711	35,70506	29,46784	22,6787	45,07495	5,079645	2,115108	2,603061	2,353006	29,44042	30,67225	32,85387	31,57445	62,94609	37,53606	39,90088	50,15887	57,75808	47,72754	34,35822	40,4329	30,80543	27,16781	32,56396	27,9577	59,62733	39,38053	32,75039	39,51917	57,82804	47,9052	41,61327	39,08454	41,68622	46,88765	25,41577	37,18867	41,69312	23,34149	23,27917	26,7126	62,01454	36,42013	41,13181	34,72446	52,43914	41,7486	45,77331	38,21066	41,62703	58,80257	43,07195	42,86768
8/18/2018 7:40:00 PM	28	2,848765	2,186188	2,18301	1,911403	30,5504	36,68345	22,76505	43,12369	36,10356	41,01784	37,5677	46,05901	38,26757	35,21172	27,70149	40,02639	5,315125	2,506147	3,162232	4,677761	46,32902	37,02468	43,74081	39,82793	40,72474	40,0239	56,67772	39,73019	44,32775	42,75966	33,77094	33,17584	3,203885	2,845104	1,47132	1,71723	29,5959	35,91899	36,95803	37,2333	39,02969	42,12436	43,84063	30,19162	33,52799	29,77709	23,61378	46,08891	4,258883	1,649605	2,069449	2,440457	27,72747	29,87842	31,44348	29,50653	61,88448	37,87046	40,59999	51,80598	58,6823	45,71812	34,35117	42,08714	31,73015	28,06221	32,84711	27,8612	59,57331	39,29737	35,45901	38,90321	58,29549	47,89726	41,22105	39,68537	41,33967	46,7289	27,4618	35,8555	39,92913	23,22992	23,6801	25,90558	63,23815	36,94988	41,86367	35,11818	53,72195	42,97912	47,73714	39,46191	41,38635	60,36362	43,28173	45,61802
8/18/2018 8:40:00 PM	29	2,491365	3,512033	2,084784	2,348793	35,30242	38,08204	23,51701	44,13476	39,76867	42,6175	36,22327	46,80842	38,8943	34,58575	27,99085	38,84457	4,464523	1,855244	3,404344	4,638732	46,20248	34,90903	44,19727	39,86295	40,96941	37,238	58,69626	38,57537	48,54312	43,59907	35,23956	32,90431	3,430593	2,307761	1,483822	1,930123	31,63634	38,20589	36,0773	38,44454	39,80182	41,57949	44,81598	31,31521	33,98956	29,78393	24,13938	48,85968	3,889464	1,871132	1,80848	2,436381	30,51842	31,08429	32,0946	28,85465	61,04258	38,43528	41,3253	50,95118	61,52845	47,8909	35,09055	42,64064	29,17599	26,81442	34,17696	27,57951	60,33392	40,72655	32,86217	40,90718	57,72345	47,73825	40,76371	40,94331	41,73796	46,79383	25,41895	38,50022	39,05704	23,37588	22,75862	27,74363	62,84856	37,76339	42,16754	35,08006	54,15582	43,97139	47,02779	37,54337	40,66846	60,01505	43,45878	44,1675
8/18/2018 9:40:00 PM	30	2,775682	2,126368	2,108477	1,697613	32,51775	40,32348	24,23167	44,78144	37,19579	41,02343	38,10904	47,09321	38,45518	39,2682	28,16175	39,7268	4,876631	2,156002	3,409662	5,084688	46,26521	35,2774	45,10168	40,76481	42,85532	37,71463	58,21432	39,63259	44,67976	43,99094	36,18507	34,70768	2,668477	1,979581	1,495565	2,093902	31,53867	38,09322	39,28928	38,65336	41,357	42,63752	47,32283	33,27379	32,62157	30,32797	24,22365	45,8439	10,5495	1,580391	1,499365	1,747071	29,74842	31,30341	33,83048	27,72843	62,6785	40,86007	41,4642	53,09253	61,13541	48,77901	34,99918	42,81313	30,11363	27,85567	33,40096	28,24409	63,12922	40,61063	35,97259	39,44083	60,22276	48,2807	41,98953	41,89794	44,50645	48,01318	27,91708	38,15616	39,46605	23,22799	24,50659	27,98823	64,72252	38,97905	42,51506	33,75449	55,77255	44,10326	50,3643	37,74612	39,10892	60,91028	42,91293	46,09105
8/18/2018 10:40:00 PM	31	2,334977	2,063578	2,014257	1,711842	32,74888	41,22824	24,9761	44,43157	36,75315	40,648	39,20066	48,34674	38,35938	37,18315	27,96156	39,81274	4,27781	1,942694	3,319104	4,473917	48,25777	36,14853	46,40493	42,09224	40,64856	41,92819	59,44408	41,04208	47,87902	44,94606	35,606	34,32389	3,345145	2,361917	1,396027	1,261812	37,98547	37,17416	34,81957	37,95176	40,75017	42,89387	45,59191	32,89719	36,7401	29,77495	24,4695	46,75204	7,947406	0,7052664	1,539636	2,104609	29,63231	35,20488	32,51312	30,08262	65,53064	38,71201	42,026	52,6434	62,66868	49,93195	36,12366	43,39191	30,12558	27,97068	33,12693	28,5472	62,20877	41,88737	38,4737	41,51166	61,23102	49,45319	42,72311	41,22196	42,94844	48,35966	26,96887	38,43853	39,23097	23,12265	22,72491	27,95749	64,05885	38,80996	43,93768	36,09015	56,42249	46,61873	51,46863	39,27919	42,98664	60,79451	45,01783	45,66969
8/18/2018 11:40:00 PM	32	2,122362	2,16353	1,878109	2,248771	31,02689	40,8265	24,77135	46,26603	42,66944	41,30603	40,70105	49,58555	39,70525	37,31226	28,09219	43,46658	4,201827	2,132308	3,266053	4,034593	48,32388	35,69083	46,84806	44,14408	43,34584	41,70508	57,83709	42,38894	46,67516	45,06894	35,1977	35,35195	2,305413	1,674611	1,613893	1,580874	30,4492	40,65132	36,86512	37,19316	41,28924	43,59657	47,6787	32,79329	35,15466	31,79951	24,47626	45,80957	6,53998	1,610163	3,05399	2,350589	30,1633	30,57361	32,84297	29,36015	65,28204	40,3706	42,01384	54,36609	63,86936	48,29562	35,09947	43,58609	30,88313	28,6698	34,48953	27,42746	65,77034	43,06111	36,63026	42,39024	61,42448	50,50799	43,86812	42,69079	43,71098	47,75675	27,23337	38,46679	41,68663	23,80947	22,59111	28,37837	65,70132	40,6431	44,15623	35,50039	57,24961	45,3898	52,12767	41,01321	42,0825	61,7403	45,40119	45,77586
8/19/2018 12:40:00 AM	33	2,085129	2,268941	1,965697	2,045895	32,52839	43,77272	25,70913	48,04176	39,42019	45,38779	41,55793	48,7281	39,71686	36,98856	29,24168	42,46	4,832768	1,949395	3,241462	4,040534	48,89015	36,79094	47,91694	42,42926	45,7215	41,55221	61,1104	42,49117	44,69482	46,92778	38,97097	35,25412	8,784401	1,626948	1,776774	1,206413	32,4073	38,12542	37,9481	36,84315	42,23013	46,58184	49,17012	33,63154	35,36209	33,79069	24,39324	48,27089	2,388718	1,255112	2,072419	2,989818	30,54018	30,65435	32,73942	28,95419	62,97325	41,28571	42,47852	55,34622	62,43231	50,33661	36,31231	44,5651	31,60201	27,35971	33,02663	28,57524	62,99872	42,28801	38,02925	41,8931	61,66661	51,6378	45,08275	44,29135	40,45687	48,94743	28,71001	39,34689	38,5262	24,92865	22,62738	27,99466	66,05998	42,23676	47,56721	36,82983	57,6287	45,29039	53,68397	41,30525	44,03584	62,03458	46,8922	47,67296
8/19/2018 1:40:00 AM	34	2,144189	2,168849	1,926738	1,979857	32,17107	41,57784	25,34732	49,54355	41,01506	44,45671	40,17359	49,68336	38,95799	38,0924	29,66402	41,51836	4,547966	1,89441	3,357441	4,283474	50,99795	37,58082	46,9085	41,18687	45,58065	43,96048	60,41536	41,86844	46,98013	46,25089	37,783	35,02557	2,170162	1,931642	1,370952	1,838735	29,54044	38,97885	38,17404	38,24035	43,63001	44,6339	46,5567	33,31656	35,62899	32,72332	24,38881	49,12183	1,950845	0,9216125	1,639175	2,401705	30,67452	30,8772	33,8771	28,43039	66,14058	42,66896	44,34503	54,30854	62,91923	48,61164	36,9036	45,49452	31,29904	27,95134	32,97345	28,20823	64,89037	43,74565	37,31363	42,65487	63,08632	50,75653	43,84103	45,25579	43,26454	49,2048	27,59871	39,65221	40,73414	24,2021	22,85201	27,84642	66,00169	42,21692	45,34021	35,56974	60,07233	46,00499	50,92776	40,53292	43,07423	61,94988	47,84504	49,12999
8/19/2018 2:40:00 AM	35	2,043062	2,579783	1,889022	2,335115	33,33623	41,82256	25,60518	50,47649	39,45561	43,2282	41,74121	51,07946	38,20443	37,89677	31,25808	41,0559	4,159068	2,115315	3,2177	4,365882	50,93508	38,75159	46,29283	41,07033	47,18184	41,09167	62,90148	42,95086	47,46629	45,85931	40,4175	36,47104	2,615219	1,727523	1,79501	2,566589	32,0526	39,6205	37,2905	37,39328	42,94368	46,11696	45,96416	34,09704	36,96541	33,76175	24,82503	48,95681	3,023804	1,311616	1,618866	1,168836	32,71483	31,16047	31,64477	27,71185	66,9266	44,56966	44,99593	55,14045	63,43307	51,485	38,88228	45,25385	30,38469	28,65439	35,10458	27,35578	63,96863	47,56452	37,33574	42,20401	63,9861	51,30934	45,2734	45,0974	42,91695	50,31132	28,00612	40,89128	37,45704	25,216	22,56459	28,34764	66,50786	42,1533	46,94553	36,25	59,22732	46,63475	52,26563	41,44252	44,84306	64,12736	48,82067	47,8735
8/19/2018 3:40:00 AM	36	2,327793	2,358325	1,985591	1,942625	35,28729	44,55756	26,27618	51,48658	40,13858	44,12336	40,93715	51,28778	38,60052	39,14705	32,19358	39,9379	4,216471	1,887503	3,349566	5,763636	51,79944	39,07535	51,07952	42,03188	47,35356	46,75404	62,02814	42,91978	46,77333	46,36902	38,57724	37,19945	5,975837	1,758952	1,482648	1,138926	31,64657	38,23808	37,49006	37,02186	45,84784	47,28407	47,06779	35,13014	35,5736	32,84856	23,90072	50,39871	2,464495	1,68062	1,51615	1,862566	28,56896	31,84399	35,63398	28,33825	68,1634	45,37129	44,7909	56,70984	63,79062	50,64876	37,84877	46,26403	30,59046	27,35825	34,48588	28,10214	64,39642	46,67399	37,8049	46,19827	65,89895	53,05923	45,57008	46,76295	45,05733	52,13784	30,14955	40,01064	38,07236	24,62796	22,94064	28,3544	65,91341	44,64647	48,87116	37,72526	61,97288	46,56955	51,03545	41,40639	44,13634	65,01429	48,60543	47,88531
8/19/2018 4:40:00 AM	37	2,339053	2,09777	2,002307	2,025103	34,77019	43,63195	27,693	52,08671	40,56968	46,5118	42,27419	52,94436	38,84996	37,90983	34,631	41,04782	4,229043	1,864017	3,593059	4,300951	52,32254	36,8567	49,61393	43,188	49,1713	42,91328	65,61263	43,89824	48,59935	47,74563	39,22393	37,39569	3,767753	2,007212	1,291307	1,102177	30,6297	39,83981	36,6246	37,38637	43,96462	46,11807	50,2352	35,44692	37,84026	34,19968	24,19678	49,88416	2,236061	1,157162	1,085461	1,785339	28,40711	31,72352	36,61086	29,46611	70,96804	44,27663	46,16275	55,39601	65,36279	51,58315	39,62872	47,43845	30,54204	28,14116	36,65687	30,99076	67,18971	49,18275	38,9926	44,26848	65,65739	53,15616	46,36584	47,89725	46,33254	52,56189	30,52573	40,46854	40,32928	23,52944	23,53738	27,88378	71,25607	44,72052	48,65613	39,69185	62,04589	48,3667	52,88177	42,10986	45,51427	64,31532	47,97704	50,11378
8/19/2018 5:40:00 AM	38	2,254642	2,807803	2,0193	2,276056	35,66817	47,00059	26,82471	52,93539	45,3241	47,82583	42,92606	51,66578	40,4425	39,78828	33,06539	41,5672	4,757751	1,865399	3,173629	3,568814	54,24632	40,25013	49,74221	45,35498	48,07872	47,10061	64,36622	44,28313	47,31522	47,21748	40,61208	39,21412	1,996574	1,558079	1,126976	3,396814	30,31582	40,1394	39,57711	39,24148	43,528	44,76293	52,33774	36,29552	36,43962	35,19162	25,41059	50,39851	2,552843	1,200058	1,467175	1,96093	29,52607	34,87117	35,01464	28,84822	67,94984	45,47621	46,72974	57,42795	64,26509	54,29046	39,16018	46,89331	31,35893	28,00722	34,8575	27,97062	65,64497	45,3996	39,87214	44,62506	65,87035	55,18347	46,64981	48,22012	43,94093	52,99252	31,79011	41,24427	39,16197	23,49794	21,73416	27,98367	68,23545	44,74899	48,51058	38,70082	60,86064	49,32182	53,75642	44,37051	46,85573	65,22603	50,97239	48,57662
8/19/2018 6:40:00 AM	39	1,809101	2,067999	1,941382	2,007212	36,01631	47,44965	27,80014	52,93167	46,70334	50,153	43,62318	56,61761	40,77413	39,02665	32,64009	45,68793	4,366918	1,936271	3,13177	3,4547	52,97206	41,73195	49,58037	46,91341	48,29501	44,41721	65,9203	46,1345	51,99547	47,41539	39,52234	36,25284	2,031872	1,722411	1,284262	1,820361	31,3197	39,06561	38,96994	39,97748	45,24971	50,44264	51,57777	36,91755	37,22356	34,74248	26,42842	50,66306	4,274632	1,295867	1,087119	1,523749	29,2993	30,43732	35,25786	28,89859	68,65378	45,79292	48,74088	58,30273	63,23615	53,6848	39,9551	47,26527	30,76889	29,13185	32,49302	29,63487	67,24317	46,85559	39,50777	47,66503	66,47836	53,82067	47,26797	48,6488	45,44755	54,76044	30,71515	41,68214	39,34011	23,9479	23,18151	27,6749	68,58775	45,17683	49,96429	38,40234	61,72027	50,24253	56,09334	45,8629	48,03258	65,85386	50,25731	49,08156
8/19/2018 7:40:00 AM	40	2,262862	1,812279	1,984071	1,779951	36,34056	45,90973	28,36601	53,48358	43,16873	47,96378	42,47596	55,71714	40,71646	39,80341	32,10392	44,6904	4,262406	1,885293	2,981184	4,050689	56,05376	41,60519	53,08383	45,65477	50,10672	45,63702	66,07897	46,06798	49,98909	47,99224	40,19176	37,49338	3,783778	1,163448	1,118617	0,4216401	30,72785	40,4932	35,95179	38,60929	45,43884	51,43235	51,12379	37,52073	41,09513	34,76037	25,24605	53,32891	1,95202	0,5155145	1,162274	1,473116	30,90406	32,77416	34,94135	28,27814	68,24015	48,21563	48,49386	58,26468	64,37292	52,14019	39,95697	46,92839	29,9287	29,4686	34,42895	28,53628	69,30985	47,42816	41,60664	46,13638	66,5469	54,98038	48,45988	47,90714	46,59608	53,58228	30,57892	41,99887	37,3834	23,74095	21,92266	27,41532	69,9062	45,8638	50,89344	39,23394	64,33072	52,20498	54,53636	45,98213	51,64719	66,15571	52,44351	50,70983
8/19/2018 8:40:00 AM	41	1,775945	2,067032	1,868576	1,888263	37,37822	45,18713	29,21046	56,19564	45,42075	46,21381	41,40722	54,18311	39,99854	41,22935	33,20132	43,68991	4,148016	1,887641	3,214592	3,403446	57,4819	43,38432	56,1417	46,95133	50,65298	44,72922	65,18996	45,56594	52,43701	49,77191	41,63448	37,79821	2,769328	1,661555	1,130775	0,7491297	31,67005	40,92976	37,58684	39,3732	45,93385	48,83462	52,87542	37,40744	38,50747	38,5139	26,9916	49,80789	1,873204	1,092783	1,239086	1,991946	31,33455	33,75415	35,15556	29,18788	67,86121	48,12459	48,85638	59,90191	67,14979	52,88876	41,54937	47,74032	31,95236	28,69059	34,18995	27,35412	69,24148	48,86543	40,9462	48,14289	66,31819	57,17299	48,88491	50,42309	46,69574	53,72921	31,57037	42,21734	37,57764	23,54423	22,35321	26,57721	72,20871	47,70695	53,601	40,60704	65,72108	50,80564	57,01647	46,4993	49,64931	64,59232	52,11318	50,42288
8/19/2018 9:40:00 AM	42	1,752528	1,958375	1,805717	2,05819	39,3243	48,60784	29,47315	55,3275	44,24092	46,0675	43,0303	55,36839	44,90723	41,00658	33,43715	47,56072	3,96835	1,807789	2,924887	3,973669	56,07116	43,97291	52,95694	50,40217	50,66547	48,15387	65,00201	46,05769	52,52045	50,57574	41,83301	39,18959	1,668808	1,338763	1,344151	0,8612401	34,2736	39,08944	37,44122	39,74525	47,26377	49,35117	53,59604	39,58636	39,1331	36,87348	26,63648	51,31273	2,637323	1,410602	1,243161	1,303396	31,04519	32,1815	32,70958	29,60427	70,62611	47,98471	49,47646	59,99496	65,09367	52,44798	41,15212	48,922	30,02666	28,21439	33,35254	27,76815	69,23615	47,90465	41,91686	48,4281	65,54964	56,08879	49,05932	50,0038	46,38242	54,71915	32,95052	43,11512	38,82163	24,18504	21,95513	28,6745	71,54295	48,99674	51,34602	40,59565	66,24799	49,17944	54,51708	44,10526	49,51502	65,69146	51,51442	49,75403
8/19/2018 10:40:00 AM	43	1,806131	1,817874	1,944836	1,839771	38,63319	49,06465	31,44231	55,71093	47,29651	46,84668	46,98615	56,37365	42,10323	39,13503	33,84256	45,05623	4,494709	1,737193	2,955418	4,058079	58,67851	44,84271	54,44415	48,67463	54,43648	49,94025	68,15139	47,27074	50,89723	50,09125	43,0839	41,09147	1,867747	1,540189	1,199643	1,022049	31,92667	39,56669	39,64364	39,39061	49,50294	49,03833	54,47142	39,10802	39,4608	36,48997	26,23632	51,50406	2,097978	0,6864777	1,438025	1,319214	27,14986	35,35098	35,59495	31,23349	72,43742	47,70522	51,02771	60,49639	67,5433	53,80271	42,32718	47,75359	34,03674	27,3213	32,34464	28,86819	69,77613	51,2788	42,50055	50,48353	68,58539	58,2771	50,91056	50,23251	48,09785	54,80513	31,17319	43,29099	37,69742	23,78779	21,37302	27,70522	72,0729	48,34577	52,72084	41,84406	65,09298	50,58687	55,46965	47,46988	49,21019	67,1692	52,82072	52,27862
8/19/2018 11:40:00 AM	44	1,8645	1,647256	1,815526	1,789277	38,04252	46,30643	30,43539	57,76843	49,02705	48,84975	43,82495	56,95382	41,77761	40,93025	36,54544	43,83884	4,296392	1,78907	3,122444	3,792275	57,48806	45,33544	55,61748	49,98923	52,74998	47,70225	67,77804	47,69701	54,56532	49,25868	41,81027	39,0158	2,857123	1,236254	1,305814	1,102454	30,95214	40,49645	38,61309	41,06115	46,14438	51,24351	55,60227	39,98916	37,37401	35,09657	26,5471	52,05349	1,72324	1,443897	1,412467	1,66342	30,98123	32,25534	33,666	28,37119	71,48037	49,69054	52,12029	61,78326	66,91617	53,88215	41,55884	49,18602	32,11849	27,44757	33,88014	27,62696	70,45991	51,32356	43,71319	50,63508	68,59776	59,66879	51,7622	51,82692	49,1391	53,44144	32,0057	43,18303	37,24712	24,88133	22,58772	28,15291	71,14224	47,81422	53,42361	43,61392	66,54385	51,14011	56,61217	46,12683	49,77129	66,63745	52,45905	52,43355
8/19/2018 12:40:00 PM	45	2,062265	2,383814	1,899937	1,882115	39,47731	52,39638	31,36149	58,65911	45,14451	50,61271	45,39408	57,77541	43,19864	41,90913	35,36618	45,54197	4,017463	1,733256	3,169416	3,568537	61,1951	45,58756	56,18729	50,2323	52,20746	49,20624	68,6955	48,51203	50,91091	49,27926	44,44635	40,79099	2,252362	1,552829	1,117927	0,4603227	32,75607	37,77548	36,35355	39,46888	47,44032	54,27332	54,8124	39,71831	38,94521	35,62728	27,43431	50,87477	2,15013	1,010652	1,399826	1,956993	30,93557	32,16775	36,06378	28,9334	71,42049	49,0645	51,52216	61,62626	65,64622	53,97629	42,78542	48,92614	28,76298	29,69765	34,1974	29,60931	71,37138	52,98691	45,78098	50,93874	68,65633	58,35323	52,04431	50,7762	48,36974	55,3181	34,7152	44,60841	38,99743	24,78828	22,49724	28,66635	74,83884	47,25216	54,87118	43,50409	65,62962	52,1768	57,09169	46,31306	51,12974	65,965	53,55396	53,79939
8/19/2018 1:40:00 PM	46	1,985798	1,873895	1,84958	1,840946	39,22255	51,19929	33,56881	59,39116	46,61715	49,75707	48,12983	59,55204	43,23042	42,62627	34,76382	44,99012	3,65958	1,709701	2,900434	3,648872	57,31916	45,2417	56,89904	49,66651	52,76173	50,25317	70,40673	48,66311	56,51284	51,7738	44,67686	41,573	3,217424	1,264161	1,382074	0,5021828	34,41817	40,92977	37,74626	38,9984	47,73272	50,49852	55,20565	40,72889	39,90537	36,27631	26,86733	53,33913	3,740605	0,7094109	1,648154	1,122071	31,31293	31,99775	34,64564	29,98439	68,70067	51,23639	51,8502	64,37176	67,69479	53,36689	42,37034	49,31035	28,34411	28,96828	34,2794	29,40546	72,16042	52,08071	46,95734	50,47241	69,81364	59,08986	51,89594	53,30978	49,5557	56,11856	32,20608	43,39522	37,00687	25,94178	22,43369	28,3736	75,63522	50,12994	53,94265	42,54552	67,53848	54,49609	56,84744	47,5715	49,6408	66,91279	53,68624	53,11914
8/19/2018 2:40:00 PM	47	1,531209	2,066133	1,999613	2,316327	40,67798	52,79233	31,78748	57,92578	45,77676	50,81884	46,27266	59,80867	45,21005	42,21099	35,02058	46,42849	3,709176	1,859113	2,712063	3,133427	59,88327	45,55364	56,11551	50,99311	51,94629	50,50793	70,21275	49,87421	52,27461	46,94096	46,18589	41,60865	2,84911	1,328678	1,278805	0,7154206	32,23212	39,91407	39,15589	38,14683	49,91062	53,65031	58,41423	41,88447	39,62444	36,55455	26,90207	54,1979	2,441355	1,376824	1,568372	2,40205	29,55439	32,51817	33,51044	29,931	72,14108	51,22831	53,81728	61,51864	65,03163	54,56696	43,24644	51,98856	31,2558	29,14207	32,81803	29,7351	73,27165	51,82478	44,1532	51,7057	70,23576	60,70457	53,48737	53,79621	46,74997	57,62959	32,96136	43,46099	39,49789	23,22088	23,12327	30,36797	75,30352	49,21502	55,26699	41,98898	68,34294	54,52903	58,66158	47,92496	49,44428	66,91188	55,51448	53,79379
8/19/2018 3:40:00 PM	48	1,556974	1,782231	1,927429	1,769107	43,63029	52,82934	32,7254	59,52069	45,70458	53,62913	48,33209	59,62388	45,33917	43,25756	35,05063	48,19567	3,888221	1,704175	2,917634	3,647768	62,6856	46,99741	57,4705	51,64637	53,45173	49,0826	71,0043	49,89957	54,39711	48,61745	45,97542	41,28571	2,472991	1,272104	1,168698	0,5076398	32,53931	40,87645	39,70768	39,28376	50,53616	53,50583	55,74182	41,2509	41,11765	37,5382	27,48956	55,67937	1,536458	0,5738146	0,8791307	9,072584	31,02377	32,39818	34,76203	30,93536	73,23414	53,21342	53,7931	61,89855	65,83493	55,21104	43,41133	48,75284	32,30742	27,51174	34,17613	28,44234	73,57435	53,55409	49,61621	51,82803	70,39588	60,16337	53,67271	55,08704	48,45961	55,28273	31,8272	44,58693	36,71198	23,67064	21,51443	28,55335	74,78974	50,66832	55,77587	43,72853	69,98957	55,69878	58,25926	49,36664	50,03557	67,90002	56,83701	53,43598
8/19/2018 4:40:00 PM	49	1,711359	1,958927	1,797289	1,703691	42,54926	54,02699	33,09405	60,6116	46,16331	52,51208	49,69953	61,54454	42,88295	42,4243	34,62851	46,56596	4,072102	1,71723	3,13467	3,927318	58,77183	47,0975	59,84293	51,21947	52,11318	50,41356	73,09234	49,45782	53,75559	49,2193	46,05369	40,95284	1,84882	1,605742	1,401138	0,9159484	36,36501	39,72618	38,93671	39,55073	49,85563	53,04474	58,06021	43,1764	41,95147	37,2657	28,76582	52,72801	1,478504	2,212713	1,38007	4,116379	33,21342	34,24825	31,61286	28,12307	72,27819	54,71549	53,64065	63,24802	67,21223	54,1418	43,82951	49,59618	30,96755	30,95608	33,50341	29,49263	73,07243	54,1083	49,289	54,11557	69,84631	58,51991	54,66795	55,87464	48,50063	56,20407	32,09583	45,78388	36,0407	22,7187	22,28814	27,04596	76,92184	50,95885	55,82532	45,43125	72,53013	56,02909	58,90577	48,12058	51,41137	69,19569	56,15647	54,29127
8/19/2018 5:40:00 PM	50	1,788102	1,841084	1,826785	1,670811	42,95431	53,43025	32,1073	59,12743	49,90557	54,82366	49,75975	60,84417	42,66689	41,94484	36,56809	47,09784	4,130403	1,757294	2,993341	4,184972	61,59269	47,7397	58,03741	54,86649	55,13608	55,09201	71,25579	51,89033	54,05333	48,97934	45,06541	41,25159	1,499227	1,589854	1,228587	0,971002	32,85339	40,60013	37,8918	38,69336	51,83274	53,15422	59,42419	43,40572	40,04282	37,30099	29,49761	56,31984	2,5	0,7069242	1,500608	0,7869142	31,37945	35,21524	34,95684	29,53092	74,72887	55,74747	54,08675	63,21963	66,94015	55,20268	44,4639	50,78761	31,70127	28,79393	36,21974	28,31123	76,27528	56,53487	49,49104	54,82959	73,29472	60,25904	56,39824	57,03299	48,702	55,21082	38,2224	44,87878	40,38018	23,33983	21,19833	27,43306	79,66644	52,6099	57,5237	44,90634	72,93953	58,97049	60,15487	50,19231	51,85164	68,39143	56,81815	55,5971
8/19/2018 6:40:00 PM	51	1,64028	1,843432	1,793628	1,879628	43,1116	56,19219	32,58283	58,77769	51,37543	54,05843	49,07231	62,48688	42,48605	41,94159	35,77082	46,70335	3,62214	1,736088	2,699699	3,59755	60,80336	48,45076	62,32379	54,12267	53,69046	52,70841	72,00368	53,30363	53,15401	50,13464	46,18998	41,40887	2,158281	1,161997	1,100727	0,7968612	34,4637	36,94319	39,3185	39,54589	51,73685	54,12584	58,72839	43,10131	43,04716	36,51421	28,76721	55,85178	2,095698	1,258082	1,238188	1,741614	31,24779	32,66358	33,18848	28,54595	76,12857	56,44293	55,24025	63,06221	67,71655	56,89359	43,65743	49,74809	30,56566	27,58966	34,69386	28,58726	74,9254	57,92137	46,8902	54,44372	72,8518	61,12338	56,65693	55,889	48,31496	56,96867	33,01738	45,28362	36,89786	23,04923	20,60504	27,6128	77,72464	51,51194	57,31805	47,00099	73,54353	56,66398	60,1957	50,74215	53,14911	69,48302	57,28932	54,29004
8/19/2018 7:40:00 PM	52	1,632612	1,847577	1,811243	1,521054	45,22699	55,52504	33,66013	61,92342	52,94196	54,26407	51,73188	61,20358	41,50026	42,06987	35,45535	46,78527	3,64459	1,625428	3,129283	3,375055	62,12553	51,56195	61,65707	56,77422	55,60558	55,20584	73,45815	53,23877	53,89991	52,2212	46,58192	42,82715	3,918476	1,223751	1,366186	0,6507655	32,24752	38,34397	39,68971	40,88694	51,87216	55,02805	58,50782	43,46486	41,56809	37,41925	28,22171	53,64184	2,29146	1,016039	0,9779786	0,9967673	32,12602	32,5335	33,2186	29,06865	74,6265	54,20535	54,82676	64,02161	67,71828	55,32527	43,75836	51,05956	31,20448	27,80994	38,52191	28,09413	74,78006	56,21836	49,92305	54,58521	72,03899	61,61222	58,3037	57,47609	50,619	55,37473	32,89782	46,66038	37,19158	24,61863	21,8234	27,29271	78,32947	52,77148	57,82037	45,98958	73,13799	57,04845	60,95332	50,3076	52,47982	70,54052	57,86929	56,25029
8/19/2018 8:40:00 PM	53	1,880112	2,032217	1,902285	1,824229	46,44866	57,21029	33,84422	62,66661	47,16111	57,78874	52,80186	63,27717	42,50871	41,71384	35,14775	47,88628	3,57358	1,743134	2,990855	3,300385	61,83245	50,78318	63,82972	56,54661	55,25925	54,10775	74,02802	54,44863	56,23148	51,61188	46,45267	45,71431	1,107151	1,447626	1,203926	1,34719	37,7055	41,29317	39,55439	42,14474	51,82235	55,11266	59,86337	44,805	42,55326	38,00053	29,17434	53,99116	2,374834	0,9696894	2,0709	1,764755	29,93624	34,28811	33,10345	27,9617	74,96691	55,81931	54,90281	65,82553	68,73377	55,66397	44,07521	52,12671	31,47311	28,05364	36,18527	28,53317	73,91178	56,69547	50,12814	55,81793	72,79385	61,76953	57,08776	57,28642	48,67077	57,41319	32,0977	46,1363	37,89553	23,00121	20,76591	28,33388	78,81168	51,0139	57,04065	46,3485	74,75858	59,31594	62,28786	51,43899	53,23394	71,22347	56,20599	57,37692
8/19/2018 9:40:00 PM	54	1,4526	1,740302	1,886881	1,621698	43,66179	57,19641	32,86735	62,35701	52,0443	57,55629	52,46519	64,37229	43,35308	41,57521	34,8155	46,45267	3,569574	1,71654	2,637875	3,553824	64,6837	51,51691	63,03949	56,12747	55,05223	55,43552	70,77255	54,13006	52,35445	52,82762	47,43832	44,26324	1,291929	1,644217	1,110812	0,6908295	32,48072	45,22001	40,80384	39,82482	56,71633	55,74203	59,37583	45,3648	41,85939	37,09833	30,19998	54,4601	1,90415	0,4882986	1,917206	1,867333	33,80167	33,86398	33,47108	30,79437	78,60356	59,47854	54,68688	65,23354	69,27062	53,9526	44,14961	51,82375	31,88675	28,49401	39,76245	28,17398	76,24136	55,3364	50,82657	56,76055	74,60924	62,06585	58,55783	58,19691	49,74207	56,79336	34,12633	46,2471	36,37517	22,20698	21,12919	28,99245	74,84478	52,29746	61,24627	45,81682	75,47807	59,56593	61,53486	50,72233	53,96241	70,70996	57,84014	56,84848
8/19/2018 10:40:00 PM	55	1,867125	1,661348	1,804681	1,565608	42,62821	60,76551	33,80727	62,46463	48,91116	56,16324	51,03075	65,753	44,4045	41,88889	36,07634	46,15461	4,16349	1,861668	3,066286	3,186409	65,01229	51,7354	63,36414	56,18149	54,57029	54,32817	73,02325	56,16283	54,09164	52,6955	46,6391	43,90971	1,778708	1,713017	0,8899757	0,876575	32,71054	38,91281	37,42112	39,25522	52,32952	57,38044	57,47915	45,46972	45,02501	38,09806	28,7797	57,11889	2,85961	0,6924182	1,494322	1,150185	32,13246	33,33416	33,49691	28,67526	75,66824	55,585	55,23762	69,79726	70,88017	55,98537	44,34875	52,17921	33,3955	28,73743	33,5494	29,92147	75,66479	58,81922	52,41055	57,62959	71,5507	62,76816	58,58664	57,75731	51,2451	58,31848	36,16006	47,07857	36,07683	25,42261	21,02315	26,56153	76,03422	52,71896	59,87676	47,82943	73,60446	60,17607	63,36013	51,36314	53,0118	70,92361	57,33201	57,66391
8/19/2018 11:40:00 PM	56	1,854968	1,875345	1,932886	1,624599	47,10067	57,36931	35,89854	63,39745	52,89304	56,57273	52,46926	65,59647	42,20007	40,80211	35,57555	45,97971	3,457394	1,66791	2,961635	3,383482	65,49466	53,41133	63,69646	56,7742	56,78775	55,65975	72,50967	56,54586	55,29316	52,09528	48,19235	44,87296	1,454396	1,657272	0,9530421	0,7639119	34,45866	42,18294	38,63969	40,33744	54,00503	57,7142	59,32436	46,06239	46,00195	38,17722	29,67976	55,76751	1,647463	0,887489	1,223958	1,215117	31,69161	34,2497	33,45132	30,47365	78,04605	55,68421	56,87287	69,04771	70,29758	55,9353	44,91849	52,52937	34,23112	27,23247	34,80548	29,27629	76,13714	57,28669	54,02015	58,14503	74,75368	62,50409	58,89602	57,76124	50,22816	56,4367	34,40043	45,29799	35,53872	22,36309	22,04624	27,67558	76,63801	55,1644	61,84129	46,90885	73,39342	61,15233	63,26288	53,74435	54,04137	69,64101	57,07532	58,28851
8/20/2018 12:40:00 AM	57	1,686629	1,820637	1,830584	1,705487	45,06984	56,42374	35,53838	64,52429	53,16687	55,53576	53,928	67,26315	41,9811	39,42577	35,85717	47,35183	3,832132	1,664526	2,817957	3,258456	64,6723	50,93943	65,21988	58,7212	56,40335	55,29544	75,18008	56,22126	54,60544	52,69238	48,96469	46,25234	1,863671	1,266924	1,01901	0,5100574	34,21806	42,045	37,93111	41,59711	53,47937	56,05838	60,59275	44,87173	47,18398	38,8874	30,76101	57,5849	1,814697	0,8568882	1,682347	2,112207	31,5645	31,63738	31,86409	28,87497	77,96406	58,39957	57,07573	69,73109	71,15322	56,90871	45,02224	52,90417	30,78636	29,20873	35,38158	29,80251	76,05681	58,03692	53,1929	57,653	74,52255	61,73894	59,1123	58,08094	49,11997	57,34299	34,68585	47,82534	40,93087	23,55258	20,19487	26,32972	75,55737	53,92899	60,07757	47,38631	75,70236	61,64277	63,44364	53,25804	53,48337	70,94137	59,5611	57,40841
8/20/2018 1:40:00 AM	58	1,888953	1,735259	1,831344	1,629918	42,55001	57,48466	35,68054	64,94467	50,52671	59,5283	56,16103	66,29435	43,34155	41,07932	36,05294	50,31713	3,313992	1,730148	2,652865	3,554929	67,48177	52,67766	64,08232	56,98206	59,54189	55,81758	70,6507	55,70264	54,31732	54,00357	49,25578	45,15231	2,071521	1,366324	1,038351	0,7797994	35,07661	37,24477	37,91612	38,74268	54,32022	56,84544	59,84493	45,45224	44,31795	41,11309	30,06397	55,34559	1,313343	0,7056808	1,489279	0,8688385	33,51735	34,32278	31,17719	29,04496	79,11162	57,72326	57,50428	71,34541	71,3016	55,26594	44,90253	52,64713	29,90627	27,71393	35,62286	29,16253	77,51845	59,69213	54,63688	58,92421	73,44662	63,33491	61,03752	59,57581	49,89425	57,95321	34,20916	45,33696	38,34072	23,05247	19,73489	27,46359	79,64468	54,89949	58,85707	47,73942	75,31312	62,25899	65,43055	53,31836	54,00323	70,70636	58,94203	57,73895
8/20/2018 2:40:00 AM	59	1,623563	1,950845	1,958582	1,741614	47,31632	60,39152	36,78362	64,81537	54,79305	59,50825	53,65287	67,20159	42,16387	41,22769	34,60295	47,91867	3,325873	1,634892	2,905476	3,599483	65,67178	51,47354	66,15778	59,61311	55,70063	59,07734	75,06245	56,17622	54,06982	52,43929	48,94659	47,05445	1,363285	1,18348	0,9501409	0,7526525	34,86572	43,5979	37,69894	40,92119	55,65885	58,17647	61,51381	46,21014	43,32422	39,05193	30,6728	58,09875	1,369847	0,8812031	1,329437	1,698304	34,00849	34,85487	33,43316	31,3941	78,88698	57,90017	58,51633	69,30426	71,60214	55,92935	44,1179	52,49564	32,112	28,67325	35,03357	28,91461	78,00703	57,07732	54,97499	58,79014	74,20625	65,10181	61,63448	58,77198	50,30545	57,71925	34,75444	45,87023	36,17022	23,45664	19,72674	26,26298	78,13979	54,89073	61,76047	48,96441	75,29206	63,80851	62,99376	54,87097	53,9066	71,18542	58,58152	58,81079
8/20/2018 3:40:00 AM	60	2,099912	1,966664	1,809309	1,77256	47,78508	56,34482	32,62165	64,9399	49,77157	58,20284	53,85375	67,65086	44,06582	41,85953	35,14299	48,47473	3,498909	1,652644	3,047289	3,162439	68,17046	54,72943	65,01838	58,63878	56,32521	60,49224	73,66199	56,78796	54,59314	51,83812	49,14773	45,07426	1,40252	1,372887	1,190595	0,8934295	36,56063	39,64585	39,25611	40,28101	55,01292	59,25875	59,38385	46,08919	51,2994	41,42179	31,24406	56,09188	1,254352	1,181131	1,166487	1,214426	31,93517	32,87294	34,68999	28,81376	80,46116	59,12674	59,54549	69,76701	71,44588	55,89101	44,95621	52,23074	32,47727	28,22765	34,64108	28,85659	78,702	61,71103	57,8129	58,81224	74,70359	65,49281	60,61112	59,84907	51,40756	58,76727	33,92028	47,59209	36,31563	24,13144	21,26976	24,79836	76,33116	54,93914	60,85509	49,08426	75,55206	63,73183	66,20752	54,73358	56,09175	71,27535	59,34192	59,0192
8/20/2018 4:40:00 AM	61	1,819463	1,899453	1,730009	1,646911	44,75851	61,64954	40,09691	65,22994	52,63602	57,84614	54,33971	67,8031	42,98008	41,37248	34,71354	48,88477	3,442336	1,654164	3,256452	3,225851	68,85873	53,92545	67,46906	59,64418	60,2265	58,92325	74,68108	57,16415	58,47798	52,34686	48,66187	47,10772	1,102799	1,339799	1,032065	0,8401719	35,23838	43,5838	37,19255	41,59421	54,87574	58,72604	62,05032	47,39515	46,79149	39,84603	31,74445	56,86532	2,049486	1,472839	1,340973	1,125939	34,96823	34,36354	35,47532	28,53117	79,49989	62,69259	60,36182	69,80991	72,34845	56,87051	44,84678	53,64702	32,28511	30,12696	34,71714	30,13083	80,02065	60,82836	57,71166	59,83463	75,97956	65,99387	61,10818	59,97948	49,68507	59,03638	34,46259	47,37428	37,87875	24,41244	20,47497	25,21676	79,1273	56,42345	61,75716	47,86996	75,87527	62,87923	68,44545	55,56629	53,94321	71,16123	60,10562	58,72866
8/20/2018 5:40:00 AM	62	1,639313	2,036431	1,870372	1,771662	47,23053	57,83585	38,8619	64,43198	52,1118	59,83235	56,05521	69,13904	43,32138	42,42713	35,79749	48,60688	3,29769	1,589647	2,944781	3,382101	66,23495	56,27238	68,94418	58,65033	59,90758	58,18773	75,49666	58,50209	53,03969	53,24589	49,14526	46,66964	1,729042	1,425868	0,9166391	0,5393457	30,5153	41,04664	39,91884	41,11924	56,23412	60,21449	63,45954	47,15165	48,96807	40,03399	30,53976	55,65104	1,59013	0,5334052	1,065498	1,134781	34,8233	33,6783	33,86964	28,99529	79,60951	56,65886	61,39983	69,25894	75,32024	55,19824	46,42953	52,99775	32,54	28,20355	35,15294	30,48533	79,05553	59,07693	55,95588	60,93826	76,67108	67,35032	61,2317	62,10633	50,32203	58,17192	33,53055	47,9215	37,33318	22,81298	21,38823	27,68166	78,00108	57,17845	62,66301	49,61269	77,99667	62,86936	66,17263	55,55366	54,05621	71,78099	59,67768	57,04679
8/20/2018 6:40:00 AM	63	1,610715	1,713845	1,781678	1,750249	47,67165	60,94365	39,19851	64,5151	53,34798	59,66194	54,73661	69,98363	43,83283	41,68968	34,88665	48,18158	3,224331	1,593101	2,795231	3,027327	68,99785	55,95063	67,89304	58,18876	58,01809	57,9778	74,75934	58,59396	56,72034	53,04377	49,53207	47,78099	1,71951	1,280877	1,053064	1,229139	35,1814	43,27297	38,13177	40,36341	55,0746	59,93831	61,52493	47,94747	46,36847	41,0532	31,77097	58,51805	1,309751	1,1334	1,448041	5,354567	35,00056	34,15514	30,69719	28,16887	80,79154	60,23893	63,00521	68,63285	72,86369	55,71411	45,57188	54,67646	32,47803	26,3485	37,23384	30,14402	78,60115	61,24648	57,50892	61,74224	75,59855	66,93205	63,22261	62,59202	50,43006	58,62947	35,7387	47,43278	36,9458	22,20042	20,32328	27,00423	80,59834	58,39261	61,58516	49,76874	78,73052	64,50079	65,5042	57,51948	54,95961	72,59242	60,99443	58,1701
8/20/2018 7:40:00 AM	64	1,470698	1,972466	1,787826	1,740371	48,87827	60,01872	37,31833	65,33875	54,45181	59,16031	55,82526	69,95808	43,27986	41,43534	36,82547	49,81744	3,106418	1,517808	2,812086	3,512171	69,18353	56,04844	68,67035	60,33806	61,29898	61,42656	73,85796	58,74903	58,21487	53,80644	49,02251	48,69993	1,766689	1,218778	1,040078	0,4425702	35,13159	40,98095	37,31399	39,27035	55,1941	60,69933	63,50789	49,23188	49,12951	42,23026	31,97979	59,80465	1,729733	0,9582919	1,463238	1,350782	33,11898	33,54954	31,86747	30,69815	82,18198	59,42391	61,76282	71,54937	73,3169	56,37489	45,14147	54,12874	36,36536	27,7837	33,532	29,45078	79,47606	60,28666	56,49433	61,80912	76,64436	67,04355	62,38437	61,82949	51,16718	57,15075	35,944	47,38692	37,65155	21,39942	19,47157	24,71748	80,12138	58,21294	64,36173	50,40071	78,84021	63,85888	66,71992	58,60024	53,28843	72,58697	61,28012	59,61387
8/20/2018 8:40:00 AM	65	1,601183	1,991324	1,792661	1,533903	47,56514	58,41401	42,39874	66,34305	54,21441	61,66971	55,10078	69,3661	42,67966	40,6549	35,98027	48,17094	3,366076	1,648085	3,032369	3,514313	68,88995	57,00658	70,37805	61,77104	61,70362	60,74348	74,49616	60,64116	53,4692	54,90469	51,72441	46,46864	1,891371	1,245717	0,9054487	0,5270503	35,0029	38,44006	36,83625	40,52063	58,92808	61,60409	64,49305	48,89948	49,09055	41,89199	31,58405	58,27241	2,108063	1,059903	1,511729	0,8606184	34,21633	33,4337	32,2114	29,45243	81,52519	61,88779	62,10247	70,18057	72,70123	59,046	44,80935	54,74925	29,88561	26,34435	34,78151	30,92085	80,33274	60,41225	59,06726	64,28741	75,89287	68,37125	62,78404	61,49866	52,35508	58,76892	35,24999	47,83799	39,54334	21,74238	19,45105	25,04622	81,11199	57,87432	63,94714	51,67903	79,32285	63,66124	67,07365	59,38108	53,8007	72,71621	62,57867	60,28509
8/20/2018 9:40:00 AM	66	1,614722	1,847577	1,806269	1,625705	47,79171	60,04986	38,74074	67,53378	59,19734	59,60585	56,84157	69,43456	40,91098	40,88536	35,1318	47,13631	3,218529	1,770695	2,966332	3,456703	68,18896	56,21144	69,91048	59,23265	60,78277	60,93254	77,00839	59,70084	54,51211	61,29213	49,57574	45,76558	1,34422	1,333029	0,8952255	0,3118092	35,7349	43,42341	38,29003	38,89941	60,63723	62,05474	66,35106	48,59934	51,81788	46,73713	31,26133	59,37591	7,489778	0,8713943	1,150738	1,204548	30,8363	33,84007	29,10084	28,77943	82,05135	60,39297	63,39198	70,58217	77,24097	57,30072	44,61663	53,25624	31,9909	28,76817	33,62726	29,41941	81,0537	64,31547	57,26715	64,30407	76,44894	68,92725	63,81328	61,04802	51,90291	59,1945	35,5522	47,20014	35,83879	21,80675	18,6564	27,11691	81,682	59,30046	65,41868	51,42158	79,49485	65,56676	67,41061	59,3473	53,18758	73,15575	61,16739	60,64
8/20/2018 10:40:00 AM	67	1,510279	1,656098	1,792662	2,100119	49,00876	62,12016	39,97893	69,08557	54,56234	61,54116	58,60798	71,50883	43,7719	42,5083	35,08076	48,251	3,48986	1,704313	2,996726	3,264534	70,13608	55,85772	71,92971	62,21513	61,31715	62,24014	75,79395	60,58714	57,74764	54,81578	49,89728	50,56967	1,009823	1,31728	0,8299486	1,043601	35,0563	39,80672	36,48749	38,0191	56,8073	61,25263	66,21539	49,95269	48,76769	43,16727	32,52501	57,88338	5,048077	0,620441	1,680068	0,8789237	32,10572	34,76956	31,67234	28,57979	83,3017	61,57231	62,59954	71,37441	73,92815	58,42203	45,86531	54,46631	31,3885	30,94744	35,49873	30,89861	81,0032	63,05717	59,09573	63,44075	76,14743	67,81153	63,71905	61,89456	52,83412	58,29203	34,499	46,77919	39,3891	23,05171	18,58229	25,38358	83,34618	58,82874	65,88535	52,36758	79,81384	64,34647	65,97529	59,17185	53,55064	73,35239	61,54987	59,87897
8/20/2018 11:40:00 AM	68	1,565609	3,227371	1,723447	1,984486	52,46346	63,1179	39,40188	67,88558	53,61088	62,23013	57,26078	71,96756	42,64706	40,85647	37,75683	48,66801	3,881245	1,450942	3,641689	3,785436	69,97202	56,53065	71,58862	61,97212	60,97536	61,90995	76,63192	61,43181	55,30538	54,65836	49,39475	45,58252	1,725658	1,46303	1,006093	0,687652	37,45869	39,66209	36,24054	38,63499	59,46218	62,57011	67,21935	50,39788	48,22785	42,08064	33,12417	59,90322	5,266703	0,7464356	5,16447	6,816769	33,71257	36,54288	31,52016	30,52	82,14716	61,97026	63,27959	72,67228	72,20111	58,98528	44,38584	54,28651	30,18899	32,1254	35,38441	29,60164	83,041	65,40783	60,3047	65,14858	77,42713	68,57661	65,79831	61,5578	51,79688	57,71744	34,93356	48,29411	35,64248	21,4095	18,60819	24,67224	81,79508	60,42849	66,57052	53,30501	80,54025	66,1622	70,17221	58,50044	55,05691	72,22681	60,39994	61,88701
8/20/2018 12:40:00 PM	69	1,66646	1,597522	1,732427	1,625843	51,07904	62,66717	40,46323	66,82155	53,65219	59,25688	56,53197	71,18266	43,32187	40,2951	36,33413	47,70868	3,200777	1,574174	3,333195	3,366974	70,65028	56,15952	71,56409	60,05318	61,32371	61,13458	77,40405	61,03794	57,2027	54,96574	49,09069	46,32495	2,061919	1,167247	0,7765528	0,5802388	34,6263	40,1921	37,40102	38,82253	60,49652	63,79338	67,32413	49,67674	48,00101	40,83768	32,68575	58,59078	2,346513	0,9124946	1,86602	1,277492	34,91309	34,88139	33,08922	27,16436	85,15984	65,688	61,84372	73,39157	74,20597	59,61525	44,96249	54,39602	31,24681	27,60561	36,46959	30,39208	83,58995	62,53475	60,30047	65,66727	78,31751	68,85555	65,04705	61,64415	52,61197	58,24741	34,50507	46,18259	36,81918	20,26256	19,66989	24,82047	82,02614	62,17886	66,60698	52,94645	80,60649	66,61507	68,54291	61,17775	54,04655	73,46376	60,55732	61,33153
8/20/2018 1:40:00 PM	70	2,035671	1,669085	1,759712	1,596209	51,12773	63,13059	40,5879	68,30038	49,69282	62,43252	58,02574	73,49097	44,16625	40,97452	37,30396	48,3305	3,398473	1,69561	2,601403	3,097577	69,45499	58,54969	72,06937	60,75804	61,15786	62,35819	76,24566	61,8587	56,78506	53,68734	48,73508	49,46011	2,554777	1,307817	0,9225796	1,197779	34,44208	44,12922	38,37513	39,9953	60,80363	65,37405	67,76009	50,85337	49,05822	43,22412	33,17495	60,42939	3,467065	0,6786721	1,642421	2,090379	33,19739	33,42838	33,36607	28,32048	85,94724	62,84503	62,89698	73,32919	71,56016	60,67308	43,8693	53,27496	30,68931	30,47344	36,50752	31,23791	83,24782	63,8472	61,2366	65,64848	77,57426	69,95696	65,85108	64,59879	50,70285	58,16817	34,96746	47,46214	34,77426	20,69615	20,05637	23,26005	82,19973	60,5126	66,91727	55,44609	81,55988	66,48341	68,49677	60,82096	54,27014	73,57407	61,35617	61,36992
8/20/2018 2:40:00 PM	71	1,763373	1,951674	1,720339	1,492733	49,93749	63,29134	40,44147	68,28636	52,1288	61,76952	55,64573	73,04999	45,0764	39,82945	34,97665	49,77523	2,959908	1,656651	2,780587	3,38666	70,49472	59,1836	72,35446	62,22764	62,07353	60,33123	80,24461	63,78185	54,26393	52,99928	48,93534	49,06326	2,617913	1,430979	0,8277382	1,451219	35,14561	39,61559	35,5955	40,01768	60,10582	65,33834	65,86532	52,33215	48,91772	42,3568	33,71069	59,91056	2,449367	0,4418795	1,486585	1,194187	30,44291	37,45317	33,45919	28,66573	86,59911	61,58585	65,39594	73,76913	73,55305	58,34355	43,40545	55,17402	33,13791	28,95088	34,03674	31,12304	82,76166	64,50114	61,88087	64,83857	78,82688	68,73944	67,13376	65,04634	51,65458	59,26649	36,11213	48,82302	36,3961	20,27775	20,12821	24,64295	82,97607	61,15847	66,50684	56,57673	80,94938	67,69293	69,91926	60,15314	53,86025	73,13351	62,58365	62,12504
8/20/2018 3:40:00 PM	72	1,485066	1,65299	1,733256	1,60809	50,01534	63,82293	43,52225	67,05895	54,34896	63,54802	59,07626	74,21358	44,05187	39,06533	34,86524	48,21597	3,090048	1,673367	2,637254	3,066078	71,80572	58,19448	73,20747	63,12591	63,36801	60,70326	78,2204	63,84152	56,74188	53,92822	49,31863	44,48856	1,892614	1,513732	0,8184821	0,6487622	34,507	40,87554	35,86974	39,85363	62,52777	62,19766	67,56052	53,26281	49,33722	46,37931	33,58118	59,08805	2,075044	0,9051034	1,03096	1,487829	34,52247	34,49277	31,31086	26,65333	86,98249	65,42281	66,88489	73,50534	74,01476	59,33894	44,53015	54,74553	30,13138	25,89273	35,52056	30,0469	86,20801	64,12943	62,74654	65,2908	78,08431	69,64682	66,41454	62,99762	52,44397	58,16577	36,42283	48,64716	33,34922	20,2131	19,11638	22,32531	80,09747	60,84874	66,25961	55,21048	82,61654	65,96058	68,63126	60,29971	53,85134	72,22253	64,03328	63,16797
8/20/2018 4:40:00 PM	73	1,576246	2,454134	1,781402	1,487691	49,895	62,19944	43,5903	68,21971	61,30362	64,13779	57,68562	73,98397	44,10505	39,22027	34,092	46,80848	3,71484	1,491213	2,74971	3,521842	71,6637	58,89036	72,55395	62,33974	62,06496	63,18151	79,03701	63,35846	58,65198	53,32608	50,63611	46,9438	1,465724	1,264091	0,8666971	0,6754946	36,88612	37,55589	37,95964	37,18784	60,46508	67,22383	65,43932	51,46138	49,58831	40,58024	32,43134	60,42655	0,9926227	0,4650199	1,246063	1,618175	34,34095	34,54727	31,1709	27,8411	87,69521	64,68958	66,04145	74,73613	73,88055	60,11605	44,16797	54,05188	31,50917	25,56774	34,49306	31,42669	84,39275	65,21344	62,07504	66,65181	77,77293	68,61392	66,52818	64,42308	50,95429	58,37381	34,70449	49,94094	36,56747	21,57493	19,49029	25,52049	82,03871	61,86761	66,42429	56,67019	82,41918	67,01406	69,88174	62,25941	53,62276	73,33582	62,51022	63,53558
8/20/2018 5:40:00 PM	74	1,561395	1,781057	1,699823	1,387047	53,13854	60,74878	44,6473	68,85651	54,86338	62,3032	58,85582	74,08785	42,51644	40,02348	34,28354	46,38684	3,030228	1,552622	2,494198	3,50554	73,08791	62,15392	72,17957	67,80075	62,16014	64,7704	81,25456	65,99532	55,81481	51,96709	51,49841	47,16706	1,556421	1,45937	0,8049431	0,5074326	34,40166	38,89692	39,06554	36,08305	60,84348	65,99255	67,21935	51,1184	50,97909	40,84715	32,83025	59,84058	1,343598	0,7768983	1,86077	2,095215	34,24775	34,00544	31,50282	28,3343	88,08058	63,34998	68,37173	74,61028	74,00938	59,03107	45,86034	53,28532	30,96506	27,31322	35,10383	29,68874	82,8047	66,5958	62,27626	67,78052	79,4257	69,60925	67,2751	65,00311	50,80087	58,09945	34,17192	47,85381	34,1114	22,10689	20,57817	23,99902	83,54712	61,37588	68,24817	56,07552	83,06732	67,56576	68,94279	62,37883	53,73038	72,26189	63,22108	64,16377
8/20/2018 6:40:00 PM	75	1,586608	1,756673	1,697682	1,616379	53,2816	65,18906	43,832	70,34601	56,27377	65,10983	59,76556	74,06244	42,19911	38,84216	33,9421	47,37235	2,883441	1,535975	2,852979	3,510099	71,93496	61,45998	73,60362	64,48033	63,48959	64,01477	78,30336	66,14735	56,91486	52,56225	50,93626	47,86299	2,041335	1,132709	0,847563	0,2872182	33,52585	39,3828	35,62548	37,23896	61,27003	65,94974	67,65073	53,82135	49,5544	41,71557	32,15973	61,01107	1,563674	1,157576	1,136508	1,119101	35,74216	33,08715	32,17735	28,664	88,4176	63,0439	69,03999	73,95516	76,06377	60,56738	44,94633	56,04333	30,03025	26,63621	36,38981	27,92012	83,36491	65,20467	62,9356	68,0741	79,40919	68,66443	67,30003	65,95581	50,88018	58,18068	35,41936	47,54421	31,4689	21,65513	20,19148	23,45256	80,51455	61,87479	69,22221	55,49686	83,41015	67,88745	71,92826	63,58712	55,19534	72,19669	64,05615	62,22908
8/20/2018 7:40:00 PM	76	1,845919	1,705142	1,717299	1,3532	54,69932	67,3937	41,11496	71,4305	54,03232	64,22698	61,93841	73,72202	43,39737	38,63671	34,20777	45,55482	3,126105	1,535422	3,01137	2,993617	74,40408	62,14391	73,13033	64,43468	64,71721	61,35581	78,618	66,31017	58,64783	52,34652	51,61017	46,50151	1,901456	1,418891	0,8813412	0,8881797	38,85817	37,75869	35,4032	37,25298	61,79218	67,99258	69,27802	53,28373	48,11678	42,23337	31,91368	59,69959	1,693676	1,008303	1,054722	0,2529564	33,97069	33,12853	32,85077	28,2894	89,31953	65,17144	68,93478	73,27496	77,0575	59,49963	43,41608	53,4775	33,72997	30,90227	37,16216	28,63582	86,13824	67,06116	63,68562	67,53164	79,8164	69,73116	67,41462	66,85165	49,21427	58,01053	33,41235	48,92629	34,53401	21,9791	20,42931	22,35632	83,8936	63,5771	71,01569	56,63248	83,04128	67,24788	75,12551	64,6828	55,85095	72,00998	62,40005	63,15228
8/20/2018 8:40:00 PM	77	1,654648	1,819394	1,718888	1,415092	55,08807	65,7094	43,54449	71,99541	55,14921	65,21661	59,05478	73,89596	42,47458	38,69812	34,67824	45,3393	2,723116	1,471389	2,863133	3,607358	72,9463	61,93876	73,82668	65,14692	65,96341	63,49912	77,08866	67,78535	58,64136	51,24731	51,43824	46,36073	1,876175	1,664802	0,8955709	0,7235024	35,10044	38,46651	38,1699	38,23318	63,08294	70,18459	68,90481	52,80635	49,24396	41,8024	32,32254	61,12456	1,052581	0,6055896	1,155504	8,297208	33,63865	34,14187	31,61596	26,73395	90,03468	65,33875	70,4452	74,73743	76,3083	60,72102	43,45236	54,2794	32,52522	28,95177	37,37062	30,84045	83,94258	66,29608	64,54887	68,05538	81,77277	70,48395	69,04115	66,07897	52,26328	58,6537	34,70456	48,32753	36,39659	21,92018	19,39019	23,46665	83,34141	62,45206	69,53167	57,28856	84,52489	68,51923	69,31967	63,86403	57,16228	72,65867	62,27688	62,57813
8/20/2018 9:40:00 PM	78	1,46158	1,842327	1,704866	1,455087	54,75713	64,67189	42,67317	71,50627	56,93468	64,25233	58,2291	74,73489	43,24043	39,08723	32,71483	46,36232	2,873287	1,44514	2,492402	3,344662	72,88641	61,63145	72,80946	64,74283	64,25163	65,91333	76,63102	67,36558	57,13541	53,24629	50,68129	46,75405	1,767794	1,384491	0,7853946	0,6061422	35,07053	40,84211	38,29493	38,53263	60,05658	68,24174	69,19505	54,53443	48,22813	41,9208	34,03224	59,66042	2,597121	0,6647187	1,39582	1,094303	34,6951	33,40096	30,12717	28,66428	87,49531	66,03359	70,28412	75,61671	73,47404	59,9953	43,42417	54,834	31,7383	28,67291	38,4795	31,21215	84,07203	64,5479	64,13235	68,63071	81,02039	71,37399	68,12742	65,11868	50,87595	58,24666	34,28355	49,28078	35,54363	21,03642	18,7337	22,03505	85,65152	64,84935	68,66096	56,83957	84,12149	68,65695	71,40432	64,20499	55,32038	72,41546	61,83259	62,87115
8/20/2018 10:40:00 PM	79	1,953194	1,914442	1,731737	1,65969	56,0912	69,96008	42,24332	73,24741	54,57759	65,55703	60,19202	75,11046	42,79551	39,74083	36,92964	47,29553	2,898845	1,597936	2,603406	3,007364	74,25439	63,74019	76,36742	66,7888	62,99107	64,9584	75,65705	67,97255	58,78151	50,68593	49,07603	45,80321	2,377114	1,230175	0,8963998	0,607731	38,58041	34,82869	35,67598	36,47028	60,57977	69,09607	69,63473	54,83359	48,69723	43,09254	33,98169	60,82248	1,327849	1,10943	1,174155	1,78603	32,28041	34,08868	32,38831	28,98755	89,04385	67,79164	69,23153	75,10796	75,76882	60,25972	44,1286	54,81847	33,17721	27,8288	37,57813	30,47738	84,57104	67,04175	65,27838	70,47083	80,77848	70,72626	70,02943	65,0994	50,97473	59,08468	35,9241	49,47566	34,51765	21,45295	19,57546	21,95803	85,24239	63,73992	70,4476	58,84291	84,02181	68,59603	73,90322	65,41245	54,33943	73,34363	62,60361	61,56879
8/20/2018 11:40:00 PM	80	1,613133	2,253398	1,693399	1,663489	55,25594	69,31787	47,33235	72,76989	55,4043	68,20043	57,82107	75,63847	41,63857	39,82234	35,29461	45,88183	2,863202	1,701136	2,726639	3,503606	75,08586	63,73377	75,90007	66,51954	64,04211	63,5083	79,88617	67,22231	57,22418	50,91988	50,91989	45,68613	0,9956621	1,349262	0,8872126	1,056863	34,49512	38,18856	36,48154	36,36466	63,06524	69,14622	69,04745	54,5061	47,88882	42,6177	36,06654	61,04478	2,039401	1,176365	1,11392	1,111295	32,25975	29,93072	30,6833	27,23385	88,83386	68,22294	71,76691	75,97391	75,07461	58,06222	43,33252	53,40311	32,5916	27,7437	37,95977	29,89272	84,33543	67,38155	64,55273	69,44441	81,96819	72,99037	69,84714	64,56378	51,2002	56,36992	34,65192	49,75747	33,69792	20,50066	19,17648	22,92074	84,93935	64,54934	69,54569	57,77237	84,25018	69,6761	72,84994	65,35582	55,90746	73,32905	60,86794	64,09455
8/21/2018 12:40:00 AM	81	1,562086	2,100533	1,718266	1,502749	54,26766	70,28279	44,8948	75,15516	58,0694	68,41927	59,81336	74,53879	42,23647	40,6777	35,46772	45,03476	2,95162	1,502404	2,576053	3,293822	74,51363	62,18564	75,95801	67,35742	63,99453	66,52548	79,34682	68,31752	57,6157	50,6308	50,63046	46,90008	1,607538	1,16027	0,9864749	1,353407	34,70837	40,60787	36,34464	36,19737	59,3285	69,01643	68,68881	56,62813	47,84463	41,51698	32,9977	62,63352	1,681863	0,732137	1,561049	1,550826	32,52086	31,07234	31,41412	28,6506	89,63377	69,00047	70,23817	76,5145	77,83855	57,61633	45,25234	54,74629	31,85297	28,16921	39,38895	28,96469	85,21421	65,74429	66,21609	71,64373	82,83018	70,20786	68,07983	65,66921	50,13519	57,30956	33,0964	50,56269	32,93815	22,16339	18,77577	22,40972	86,07683	64,05408	70,60573	58,79152	84,2774	70,24978	71,72041	64,06464	56,07779	73,9763	61,98352	62,99333
8/21/2018 1:40:00 AM	82	1,490592	1,938274	1,740164	1,617208	58,00335	70,06037	42,97836	74,93237	58,71664	67,01591	60,34282	75,81793	42,29353	41,06148	33,52385	46,64795	2,755029	1,512558	2,445637	3,496905	76,11834	62,33484	78,42452	66,77292	66,00251	65,22636	78,16402	68,43874	53,51405	52,76718	49,70546	44,6721	1,76814	1,370883	0,9768735	0,6747347	31,93627	37,46836	37,88006	36,39319	62,00942	71,09921	69,28236	55,58508	48,61234	42,96288	35,10009	61,71253	1,975506	0,970173	1,449146	1,686768	32,12056	31,36204	30,89985	27,39984	90,06763	69,52476	70,23479	76,19019	75,35603	57,71669	44,62222	54,32769	34,32215	26,35617	37,83474	28,96987	87,11124	65,97052	66,35472	70,88971	82,03588	71,26078	67,54779	66,98518	49,91517	56,3347	34,59735	49,00468	34,80279	21,61154	20,0094	22,17127	85,18899	62,97068	71,10757	60,48948	84,40974	70,98702	73,29846	65,59412	55,74464	73,44649	63,02519	62,8103
8/21/2018 2:40:00 AM	83	1,545784	1,671019	1,779882	1,761853	57,04113	71,0519	46,40777	75,92867	58,5548	65,94994	60,45217	77,23661	43,65696	39,80741	32,13197	46,23433	3,018277	1,841429	2,939945	3,50782	76,07655	65,54992	77,68575	67,77278	64,07832	64,22724	78,74953	69,06367	57,71717	52,6269	50,69415	44,55288	2,198138	1,492802	0,9276912	0,7261965	34,28644	37,04763	35,40064	39,49651	62,71967	70,57685	72,18176	57,03146	49,73875	40,49306	34,78559	59,99261	1,16027	0,3049016	1,261605	1,072544	32,12941	33,77031	30,21821	27,43086	89,83187	66,81401	69,891	76,85932	74,64204	59,19899	43,11968	54,6127	34,11921	27,62005	37,57666	29,72197	85,9172	66,4213	66,77393	71,20684	81,90975	71,14162	67,83261	66,38248	50,57575	55,70878	34,34135	49,23285	33,49035	20,11246	21,82845	20,92756	85,37245	63,24208	71,86678	60,21663	85,05299	70,3431	71,4135	67,29126	55,55732	73,09509	63,80222	64,2787
8/21/2018 3:40:00 AM	84	1,384146	1,753771	1,773389	1,601045	55,53472	69,8702	43,64915	75,87706	55,98731	66,21712	59,63183	77,38899	42,77348	39,61676	31,96742	46,37074	3,093087	1,435193	2,530739	3,301903	77,24249	66,28654	78,39482	66,60104	64,84174	65,56552	77,51485	69,36575	55,08524	53,99038	49,62002	47,71538	1,906499	1,282949	0,7969302	0,4648818	35,2272	37,44012	33,26834	37,44323	62,12257	71,35534	69,48539	58,15339	49,2631	41,26209	33,39661	62,23108	1,480921	0,4874005	1,17899	1,408115	33,83207	30,43028	31,76365	27,99659	89,09746	70,05077	69,41307	78,13834	76,01066	58,54801	42,88082	53,34261	31,51525	28,82764	37,31315	29,63741	86,76254	66,98056	65,3382	71,55367	80,83015	71,41019	68,14413	65,3632	52,20552	56,67661	35,36818	48,06422	33,57151	20,3994	18,87033	22,92357	85,37198	65,46516	72,38968	61,04617	86,06876	70,28722	74,10609	66,16434	56,58129	72,92193	62,4511	62,80103
8/21/2018 4:40:00 AM	85	1,442791	1,896759	1,651124	1,56181	58,28166	69,71416	44,60647	76,85033	57,62316	65,52014	60,69566	77,34818	42,41759	41,48886	32,24711	46,71523	3,169623	1,484651	2,50076	3,104554	78,85168	66,32467	77,01862	70,25669	68,08452	67,23972	80,25531	69,86096	55,02853	52,18882	48,47391	46,55773	2,213472	1,25601	0,8351985	1,080349	35,78049	41,16345	34,99475	36,29691	62,05902	70,39898	72,14411	57,43782	51,09956	42,6939	34,27975	60,77718	1,537218	0,833886	1,327641	1,782438	34,49485	30,82421	29,51951	26,80841	90,35574	69,38384	68,93497	77,63235	74,5966	57,38541	41,4622	53,90619	30,37384	28,90984	36,43008	29,05545	86,5703	66,28185	65,52077	72,86569	81,34457	69,71133	69,69745	68,58188	50,92687	55,41977	34,49761	48,71691	32,76394	20,32293	18,51466	20,97833	86,31812	64,56213	70,27258	61,3963	84,98736	70,45219	72,05901	66,52934	54,12169	72,57094	61,18065	62,0535
8/21/2018 5:40:00 AM	86	1,428492	1,679584	1,69181	1,562293	55,6192	71,51152	46,09603	78,28506	58,66462	68,16424	60,52284	77,53406	40,81109	40,25613	34,20225	46,15156	3,229858	1,521124	2,434999	3,032991	78,36511	68,1909	78,29527	69,94882	65,46191	64,92104	79,60226	69,74055	55,19894	52,25623	49,28306	45,14209	1,758745	1,278874	1,118687	0,8290506	36,40369	38,35868	35,98413	34,26738	65,57824	70,15591	71,67966	56,80378	47,4165	44,00226	33,98734	60,30166	0,7833914	0,6236876	1,571273	1,642766	32,24324	29,96173	30,52947	27,40385	88,40497	70,44485	71,32501	78,68729	75,9641	57,73472	42,89311	52,48665	29,22455	26,85545	37,13756	29,24886	87,2907	67,57433	66,07835	72,07919	80,21048	71,46587	70,42523	66,67931	50,03433	55,19687	34,57484	48,48662	34,78552	20,95408	20,19459	21,85352	85,97425	67,26162	71,23115	61,59068	84,93092	72,03519	73,25562	66,98905	55,29468	71,24407	64,62506	61,7099
8/21/2018 6:40:00 AM	87	1,55131	1,942625	1,687113	1,528515	57,73742	70,20184	49,24887	78,77259	59,83283	68,89513	60,28328	78,18848	42,15248	39,34164	33,74994	44,85929	3,71636	1,421239	2,841443	3,280007	77,88808	66,40294	80,20965	68,94825	66,39948	66,49639	79,86454	70,4584	56,71819	51,69001	48,96918	46,02074	1,834591	1,387876	0,8054267	0,6335654	35,13428	38,51688	35,51939	36,97482	66,39368	72,86361	71,85641	58,33036	48,45871	43,68577	33,96233	62,04873	1,436367	0,347867	1,375649	1,030822	31,13955	31,4524	30,71694	26,88495	91,76324	69,6116	72,74454	80,19093	75,53637	56,41204	42,19724	54,17046	32,92219	26,64829	36,05583	31,25809	86,69851	68,37341	65,60262	72,60445	81,79922	71,63614	70,32922	67,58938	51,69831	54,67051	34,27131	47,86659	31,72061	20,57299	17,88696	22,23261	86,56154	65,732	71,94767	61,98221	84,65131	70,74484	74,2673	66,74776	55,23043	71,30762	64,35172	63,19698
8/21/2018 7:40:00 AM	88	1,339937	1,693745	1,624116	1,520502	60,15273	70,78008	47,2599	79,14311	59,33984	70,80958	60,30186	78,51791	41,94801	40,24391	33,72568	45,13739	3,168933	1,440995	2,626893	3,140818	77,55035	67,15414	79,69552	70,16239	66,47472	66,1133	78,04543	69,80486	56,875	50,30878	47,96033	43,99398	1,183756	1,278183	0,8560593	0,815719	35,65719	40,72178	35,44948	35,27265	64,17268	72,64417	71,70818	59,08564	49,38662	41,12442	34,09786	62,43355	1,4459	0,4481654	1,596485	0,5711207	34,49118	30,33267	29,42121	27,16228	91,42035	71,27908	70,9719	78,99868	75,91705	55,65015	42,7658	54,19617	31,78479	26,96645	36,39769	29,21813	85,64386	71,07372	68,31709	71,14425	82,53019	73,30709	70,77448	67,62571	50,10286	55,04614	34,61214	48,64424	31,38677	19,13835	18,66262	21,64484	88,05289	66,94768	74,32125	60,80502	85,40956	72,65791	74,83484	67,051	58,19621	71,56278	64,13876	64,16018
8/21/2018 8:40:00 AM	89	1,320251	1,679515	1,605742	1,560635	59,3319	71,18196	48,01248	78,91779	60,37101	69,28631	61,82859	78,76334	43,17183	39,89672	35,31692	45,29558	2,918532	1,565816	2,445845	3,321038	79,20031	69,79781	79,83968	68,88	66,5969	66,26404	79,54195	70,27749	54,04468	51,61631	48,31841	45,24004	1,628399	1,178299	0,8252515	0,8334024	35,01085	37,83212	36,2183	36,34456	67,07491	72,28097	69,82938	61,36619	52,78362	42,26445	33,92173	59,68274	2,042509	0,8163407	1,759229	1,5558	32,17223	32,79227	29,98874	25,79846	90,14175	73,68756	71,76192	78,96939	75,57693	54,74152	41,70113	52,68602	32,40267	28,30032	34,47178	29,12909	87,66882	68,18758	69,27671	72,30003	80,94185	73,25748	71,74286	68,87109	51,53466	53,24051	34,73385	46,82009	29,77571	19,67044	17,36585	21,94602	87,78287	67,71421	74,50424	61,94545	85,89309	71,71406	74,45851	68,72824	56,15171	71,32024	64,10982	64,62844
8/21/2018 9:40:00 AM	90	1,413365	1,840393	1,707283	1,514492	60,80799	70,45073	44,69607	78,45767	57,81479	67,43044	58,75648	78,07133	41,49839	40,00615	33,82854	43,29397	2,963293	1,541156	2,340849	3,116297	78,72651	68,58491	80,18582	69,32133	66,34043	66,95415	79,30433	69,8756	56,11676	50,53949	49,72134	44,92422	1,029855	1,302567	1,053893	0,821245	36,5187	36,9373	36,18569	36,52637	64,88893	73,32014	70,73283	58,64597	47,51459	41,73256	33,94859	61,29759	2,138456	1,386149	1,22237	1,513042	30,10258	28,44806	28,46831	26,11109	90,24067	71,43995	70,90884	78,81113	73,60315	56,60048	41,56409	52,41725	31,90125	27,01418	36,01563	28,65599	86,3954	71,11163	68,15097	74,16901	81,8317	73,52337	71,64774	69,22739	49,53947	54,86793	36,52631	49,42246	30,63482	19,09048	18,82902	20,93888	88,7806	68,88242	73,04681	64,50107	84,8298	72,1759	76,06991	66,94381	56,55366	71,58405	63,79352	62,82093
8/21/2018 10:40:00 AM	91	1,387392	1,674196	1,713362	1,441962	58,85597	69,92498	46,30996	80,21262	60,40796	68,87434	62,42802	80,0125	42,34879	40,47366	33,37761	43,43025	3,091774	1,573414	2,507115	3,369736	81,4917	69,50223	79,55066	69,17847	67,42602	67,46333	79,98756	72,11843	58,53538	51,75591	47,93885	43,60003	1,844883	1,316313	0,9214744	1,201371	34,03197	35,66299	34,76072	35,57762	65,35781	74,09773	73,18745	61,42277	47,77029	39,02568	34,65207	59,55875	1,484237	0,3378509	1,506963	1,45115	30,84666	30,18506	28,84153	26,92412	89,34385	73,92146	72,5371	79,06106	74,50224	54,29902	40,89246	54,21654	29,30109	30,13179	34,90371	30,11743	88,3745	70,25765	68,82951	74,031	81,78783	72,78888	72,18466	70,30566	49,18117	53,80146	34,06361	47,43963	31,89524	20,34324	18,67926	20,57983	86,62225	68,77203	72,68796	63,32698	85,72696	74,9978	75,62997	68,99792	56,66591	72,52791	61,83197	63,24424
8/21/2018 11:40:00 AM	92	1,518084	2,225147	1,784994	1,505098	61,55442	72,01903	47,49503	80,53555	61,7957	69,55439	61,85595	78,93707	39,92498	40,2263	33,41257	45,4077	3,008054	1,624116	2,650724	3,539249	80,03993	70,16398	80,7262	67,06441	64,86641	68,63866	79,23802	73,46466	56,91838	51,28296	49,80037	46,27314	2,037122	1,158267	0,8528818	1,019217	34,54858	36,2826	36,51456	34,12626	69,56731	73,01987	73,57082	62,34016	46,68725	39,84133	34,34882	60,5276	2,137213	0,4749669	1,395681	1,245372	28,72582	28,08659	29,18249	26,20248	91,54288	74,25951	72,17548	79,18339	74,64902	54,83278	41,21692	52,78162	31,99886	27,40488	34,93777	28,13143	88,21211	70,27789	68,71906	72,11152	81,38546	73,22703	71,21588	70,65449	50,57798	52,77728	36,11247	48,54491	30,91533	19,88202	18,11312	21,54143	87,41027	68,16479	73,53372	62,15276	85,72896	73,46956	77,74432	67,68838	57,03381	72,42339	63,41596	63,22938
8/21/2018 12:40:00 PM	93	1,636549	1,683659	1,72103	1,625428	59,76564	71,07814	49,76549	80,57927	58,81073	70,27844	62,64423	78,47003	40,05298	38,76154	34,00455	44,84783	3,080998	1,435331	2,549873	3,088114	79,09974	70,11501	79,36036	69,32927	67,41302	66,57273	82,12734	73,78862	57,01191	50,43199	48,62545	47,23904	1,722894	1,251796	0,8987483	0,9812942	32,30465	40,56829	33,3124	34,32685	68,10767	71,88495	73,05282	62,26099	49,35194	43,24809	33,94017	61,49488	2,175964	0,4131438	1,666183	1,871408	33,81086	30,00663	30,06217	24,80859	92,19738	74,79305	74,79622	78,10172	74,0578	53,97015	41,0005	53,29148	30,51572	29,33294	34,95538	29,0348	87,92896	69,93424	70,13138	74,24278	82,42105	73,45954	72,43203	70,59109	49,56205	53,22316	34,91607	46,67849	29,89583	19,36353	16,64304	20,95166	87,52735	67,44688	73,87428	61,53507	84,60619	72,30231	77,11621	67,32634	58,24548	71,3148	63,21791	63,47832
8/21/2018 1:40:00 PM	94	1,459991	1,729042	1,885016	1,676614	60,42102	72,62006	44,68571	79,82089	59,91739	68,91385	66,56658	77,7998	41,1376	40,65947	33,16416	45,4273	4,616006	1,499848	2,562376	3,666073	80,44582	69,4574	78,5414	70,21704	65,6835	71,68745	80,60531	73,49795	54,5805	50,89253	48,1969	46,53238	15,42413	4,691853	0,9104913	3,325804	36,2346	37,36599	34,09594	36,48175	69,41113	72,46857	72,41435	63,6189	49,80742	41,63647	34,53374	64,60433	1,763788	2,250567	1,896414	4,631686	28,3705	27,79793	30,17745	26,22562	91,54005	75,42633	74,33308	79,26261	75,26759	55,76495	40,42889	51,06295	34,53036	28,87531	34,35649	31,08076	88,88243	70,57126	71,80627	74,30129	81,95196	73,94536	74,03322	69,60061	48,87635	52,25146	35,66769	48,37008	32,80593	19,39207	19,06782	20,74754	85,96155	67,25098	74,614	64,02245	86,24952	73,26841	76,09858	68,2255	59,38391	70,75632	63,48067	62,82148
