# Supplementary material for: Neuroblastoma signalling models unveil combination therapies targeting feedback-mediated resistance
Source: PLoS Comput Biol. 2021 Nov 4;17(11):e1009515. doi: 10.1371/journal.pcbi.1009515 (PMC8604339; doi:10.1371/journal.pcbi.1009515)
Supplement: S2 File — (ZIP) [file pcbi.1009515.s023.zip › drug_sensitivity/CHP212_drug_sensitivity/CHP212_MK_AZD_200818.txt]

Label: CHP212_MK_AZD
Metric: Phase Object Confluence (Percent)
Cell Type: CHP212
Passage: 10
Notes: 
Analysis Job: CHP212_MK_AZD

Date Time	Elapsed	A1, Image 1	A1, Image 2	A1, Image 3	A1, Image 4	B1, Image 1	B1, Image 2	B1, Image 3	B1, Image 4	C1, Image 1	C1, Image 2	C1, Image 3	C1, Image 4	D1, Image 1	D1, Image 2	D1, Image 3	D1, Image 4	A2, Image 1	A2, Image 2	A2, Image 3	A2, Image 4	B2, Image 1	B2, Image 2	B2, Image 3	B2, Image 4	C2, Image 1	C2, Image 2	C2, Image 3	C2, Image 4	D2, Image 1	D2, Image 2	D2, Image 3	D2, Image 4	A3, Image 1	A3, Image 2	A3, Image 3	A3, Image 4	B3, Image 1	B3, Image 2	B3, Image 3	B3, Image 4	C3, Image 1	C3, Image 2	C3, Image 3	C3, Image 4	D3, Image 1	D3, Image 2	D3, Image 3	D3, Image 4	A4, Image 1	A4, Image 2	A4, Image 3	A4, Image 4	B4, Image 1	B4, Image 2	B4, Image 3	B4, Image 4	C4, Image 1	C4, Image 2	C4, Image 3	C4, Image 4	D4, Image 1	D4, Image 2	D4, Image 3	D4, Image 4	A5, Image 1	A5, Image 2	A5, Image 3	A5, Image 4	B5, Image 1	B5, Image 2	B5, Image 3	B5, Image 4	C5, Image 1	C5, Image 2	C5, Image 3	C5, Image 4	D5, Image 1	D5, Image 2	D5, Image 3	D5, Image 4	A6, Image 1	A6, Image 2	A6, Image 3	A6, Image 4	B6, Image 1	B6, Image 2	B6, Image 3	B6, Image 4	C6, Image 1	C6, Image 2	C6, Image 3	C6, Image 4	D6, Image 1	D6, Image 2	D6, Image 3	D6, Image 4
8/17/2018 3:40:00 PM	0	12,63311	13,18779	16,03303	17,4024	23,6812	25,61651	18,73238	19,55632	21,59725	20,27561	21,64726	23,61973	23,77894	25,81793	18,50313	21,98359	13,75435	15,33848	13,66338	14,3185	20,24191	25,12558	21,34069	19,84686	28,66117	22,37747	22,49413	25,88411	25,57409	25,01707	22,86264	21,076	15,05519	14,25226	21,75557	18,95378	23,78703	19,37859	34,24182	20,61478	19,15216	23,56129	24,3073	21,29573	25,24716	23,62884	23,15118	21,77456	19,57843	15,60842	23,99322	21,24226	27,79944	30,92914	19,90254	24,19968	28,78503	26,83245	23,89334	25,25379	30,29668	32,35246	18,09468	24,68806	24,17779	15,69214	21,63261	23,55182	21,8051	21,51774	27,06897	25,09574	27,238	23,63699	18,81535	25,25378	27,61343	28,01662	20,14133	27,12623	19,88989	13,74917	18,80443	23,42099	21,71516	19,59784	15,20108	28,1375	23,28304	23,69882	17,68105	30,93806	17,73783	29,70905	22,49109	28,42645
8/17/2018 4:40:00 PM	1	0,08883179	0,07487843	0	0,2760279	22,85781	25,87788	19,04033	19,61918	22,21665	21,3561	19,62996	25,62693	25,21945	26,97655	21,39996	20,78035	12,68727	14,77764	15,69186	16,66349	22,20636	29,42723	21,17478	21,31037	28,3937	23,22488	23,22696	25,51213	27,85367	26,70949	24,73599	21,00312	16,22368	14,85411	22,78936	17,51209	21,25332	19,49174	38,21038	21,57846	21,5605	23,07941	23,3077	23,34529	24,98329	26,01487	23,53414	22,99769	20,08904	15,49369	25,0563	21,04243	28,59368	35,4684	20,70002	24,46204	31,88681	27,86162	24,92665	25,03509	30,29005	31,6771	18,42355	25,06541	23,07796	15,85806	23,3457	23,16161	22,80994	20,03461	26,9409	26,76572	28,96973	23,36988	19,53581	25,89156	30,5765	27,25617	21,66362	28,01531	19,97119	13,82398	18,62829	23,52177	23,43688	19,99599	14,76832	28,46713	24,16024	23,7301	18,18309	31,36128	18,97456	31,87714	23,5856	28,93326
8/17/2018 5:40:00 PM	2	13,26136	10,92445	12,2199	12,88924	23,38922	25,83859	19,52096	19,98487	23,11388	22,57557	23,88456	25,32541	27,01875	27,68506	19,75506	22,00072	12,99444	12,30099	8,125759	12,12078	23,23469	30,11253	21,74438	21,08656	28,19746	24,66229	23,00591	26,50157	29,36139	26,65465	25,09491	21,16808	16,81387	15,28881	22,18391	19,11742	21,98863	17,49917	34,86268	21,49364	19,98066	23,73598	23,15981	23,15478	28,24401	26,35224	25,0514	24,26711	21,27991	15,11633	26,47588	21,22154	28,53822	34,27664	21,14244	26,85649	34,93971	28,42403	24,61587	25,56573	30,80736	32,42989	18,65979	26,17589	24,72584	17,1236	21,88723	25,33861	25,9183	20,17442	28,01489	27,53606	29,67175	24,34315	19,13662	26,46449	30,85143	27,83177	22,03719	29,77654	20,28452	15,13504	18,94915	27,04086	22,94817	21,12808	14,50756	29,92906	26,09167	24,35635	18,18288	32,64029	19,15665	32,32732	24,01477	29,61007
8/17/2018 6:40:00 PM	3	8,587397	8,815346	11,35803	10,16944	25,01934	27,05917	19,89003	19,24072	22,47037	22,28041	19,75001	26,92916	27,18743	28,17343	21,61562	21,02419	10,33979	9,557017	6,459024	12,29768	22,29333	25,7711	26,52548	20,21531	29,78767	22,00162	22,73541	27,07326	29,56655	26,43512	26,14432	21,51118	16,06833	15,39898	22,23889	19,00275	21,46337	18,23228	34,98915	21,64242	20,27368	23,78723	24,46065	22,74011	26,04436	25,41639	24,43723	24,52669	21,20848	15,52581	25,61036	22,31391	27,27005	33,32809	21,50731	26,65044	31,58668	30,07778	25,21918	26,24026	30,97225	32,66137	19,59287	26,41468	25,76757	16,81511	23,65578	26,59856	25,23859	20,56194	28,30901	27,94913	29,62153	24,94301	20,107	27,9367	33,88332	28,84332	22,25271	29,60261	20,22422	14,92651	19,59776	25,68019	23,28609	21,0389	15,4233	31,46751	27,78307	25,44167	18,62538	33,06691	18,73743	33,47819	24,74207	30,12855
8/17/2018 7:40:00 PM	4	6,347744	8,645834	8,940443	8,128038	24,78227	27,91867	20,50881	19,25923	23,67968	22,12692	19,32216	30,41459	28,13522	29,58942	22,34264	22,16118	9,673199	7,810843	5,70271	7,599194	22,77651	27,32344	23,33672	20,30643	30,41598	24,09634	23,99288	27,53149	30,46668	27,98457	26,08829	20,86766	15,94303	14,95227	24,79429	18,68755	21,44238	18,01655	35,48671	21,88936	23,23773	22,70584	24,631	22,97828	27,77866	28,90258	24,54189	24,95524	21,75467	16,0264	25,84638	21,66294	29,02706	32,04603	21,48796	24,08322	30,70278	28,57233	23,81887	24,98756	31,7756	36,6858	20,35705	27,4826	26,7164	17,88986	23,38424	26,74341	23,50499	21,0617	28,62498	28,4748	30,1231	27,02558	20,29392	28,37236	33,15319	29,62334	23,85065	31,08767	21,36812	15,39228	21,10549	26,03545	24,53297	21,47305	15,95332	32,37739	27,10951	26,06833	18,98065	34,6692	19,28299	35,09436	26,06093	30,97404
8/17/2018 8:40:00 PM	5	6,180717	9,936518	7,48128	7,345546	24,63293	26,37171	22,8547	20,44202	23,75194	21,97088	20,22747	27,18273	28,50851	29,82918	23,03823	22,61473	7,040298	6,703622	4,624227	11,9114	22,90312	27,80193	23,87123	20,21883	28,03286	23,29002	23,95177	27,64769	31,1986	29,38205	27,68866	21,24682	16,14203	13,78619	22,18723	18,04163	21,11766	17,44274	36,90781	22,51582	20,071	23,71746	24,00717	22,93228	27,29319	26,92991	25,92597	25,3766	22,00507	17,43528	25,25095	20,43221	27,86437	32,27281	21,04664	23,98783	30,54115	29,56606	25,45542	25,25751	33,06594	35,84059	19,70767	28,04785	27,24697	20,1673	27,0653	27,08865	26,70853	22,27398	29,76148	30,17263	29,64958	26,7796	21,29932	28,35979	33,14476	31,89434	24,94308	33,00011	21,65603	16,38436	22,75724	27,40364	24,33625	22,21313	16,33034	32,19109	26,50241	27,08506	19,17274	35,42067	20,40672	35,89606	25,94931	31,449
8/17/2018 9:40:00 PM	6	5,77676	6,405628	5,681919	6,323152	25,17918	28,05565	20,47289	20,64109	23,31088	23,11512	21,87873	28,40179	28,60142	30,60338	22,45365	22,48515	6,760888	5,764879	3,456703	7,369378	22,97573	26,94283	24,3216	20,63812	28,62836	23,0115	24,16825	28,98252	31,54524	28,93167	26,82651	23,31558	16,58937	15,27603	22,67904	19,803	21,46441	17,87543	35,43863	21,48575	20,55337	23,33969	23,77301	23,17377	31,09057	26,65596	26,04526	25,85648	21,62695	17,56051	24,8251	21,35555	28,536	31,72407	21,72221	24,18794	31,64325	28,51832	23,51555	24,26863	33,37692	34,55861	20,21268	28,6486	27,86666	19,5001	28,01102	28,15208	25,34234	21,90802	30,57611	30,31879	31,59525	27,94271	21,18335	29,442	35,05754	30,81192	27,23178	32,70826	22,586	15,94897	23,46002	28,48689	24,70905	22,13334	16,81953	31,94297	27,05564	28,7739	19,58423	35,7271	20,08082	36,45398	26,97778	31,52362
8/17/2018 10:40:00 PM	7	5,019479	5,297579	5,497417	5,886107	24,32443	28,10932	20,81593	20,28666	24,72038	23,55672	22,28994	26,79867	29,80762	30,79161	23,15726	23,32007	7,625235	5,270294	3,092604	7,417317	25,03564	27,92025	23,94327	20,81959	29,07541	23,99439	24,56275	28,5235	32,39196	31,08476	28,1574	22,87066	16,31673	14,62879	22,15261	22,01743	20,58073	17,67345	35,08656	21,8797	22,12119	23,59962	24,23284	22,3345	28,19428	28,14089	26,1707	26,3865	22,06537	16,66038	24,91324	21,72745	28,469	32,31819	21,49086	24,06374	31,31348	28,20976	25,14941	25,28308	33,07478	36,44079	20,7894	30,47407	28,57233	19,36947	26,48293	28,71975	25,65153	22,46546	31,13651	30,7191	30,9279	28,16963	22,56182	30,09988	34,99151	32,59858	25,41709	32,70826	23,43943	16,42013	23,29347	28,58636	25,58066	23,40593	16,99657	32,62164	27,71062	29,31546	20,18657	37,42395	20,08503	37,8563	27,0517	32,90389
8/17/2018 11:40:00 PM	8	0	2,880955	1,015694	0,124475	24,4476	26,47373	21,67227	20,71943	24,3301	24,63756	24,07881	28,52903	29,23153	30,3324	24,03542	22,05833	4,814739	3,375608	4,153612	7,005553	26,1191	28,59196	24,61663	21,35065	29,43723	24,68957	25,49955	28,86819	31,87486	30,53134	29,32616	22,9128	17,85298	15,46046	22,43866	21,53148	22,10813	16,71239	35,14741	21,40888	21,69077	23,90024	24,31138	22,98795	29,5097	26,88163	26,90429	25,93198	23,67485	18,45484	25,25206	22,07041	27,9034	31,46904	21,8118	24,49395	31,04181	27,69901	23,00315	25,3038	34,64018	35,66348	21,17119	29,08792	29,55315	20,08365	26,93331	28,95703	27,03705	23,60094	31,22839	31,02398	32,29014	28,50686	22,34451	29,81881	35,82573	33,96828	25,30684	32,39645	23,15844	17,41863	24,19768	29,38855	27,58772	23,16258	18,61164	34,33266	29,38267	29,6806	21,01508	37,67662	20,5935	38,29403	28,19753	33,26246
8/18/2018 12:40:00 AM	9	4,107192	3,778943	4,075693	0,1334549	25,50972	27,5898	21,51366	21,66293	23,59202	23,84581	23,98085	29,55618	30,22422	31,67495	23,93809	23,70199	3,956399	3,258731	2,833085	8,888152	24,44436	29,26274	24,10388	21,35202	29,97755	26,6668	25,50211	29,91249	33,14206	32,51009	29,507	25,3565	16,79079	13,97691	21,40501	21,31183	21,17153	17,12851	34,24141	22,02959	20,87063	23,80871	26,81145	26,44852	29,79042	25,06189	26,58764	26,91811	22,02863	16,64795	26,08187	22,16153	27,6521	30,78906	22,90133	26,01501	29,60896	27,06462	23,72749	26,72262	34,46143	34,69849	21,21097	29,25315	28,7817	19,89459	28,26274	27,91957	27,51589	23,60273	32,39334	30,89613	33,18324	29,53802	24,53346	30,72288	35,30394	33,34859	25,88176	33,21162	23,23863	18,34204	24,22013	29,16218	26,57605	24,1543	17,78971	33,85085	29,09089	29,34813	20,23044	38,67415	21,75219	38,20824	28,72673	33,7252
8/18/2018 1:40:00 AM	10	4,191051	4,462381	3,859485	5,36935	25,46667	28,08045	22,02276	21,83963	23,9287	25,36783	24,37783	30,70126	31,40798	32,53198	25,58797	23,95163	4,878081	2,63981	3,343143	7,560649	24,38385	31,09658	25,52857	21,22002	31,1593	25,36031	26,13319	29,61904	33,15339	33,83939	29,08883	23,48109	17,30086	14,26227	23,68707	19,74386	20,57968	16,88743	33,91662	21,57632	20,99925	22,90119	22,54248	22,86341	29,39124	27,23157	25,56864	27,42188	21,4957	15,64137	23,7252	21,00091	27,56355	31,83376	21,54268	27,0624	30,06535	27,12126	23,87406	25,34221	33,98244	36,06999	21,35382	30,10838	30,36093	20,89578	29,68805	28,72113	29,38205	24,84534	32,05515	32,4377	35,35726	29,5756	23,51714	31,26278	35,52436	36,24178	25,79299	33,96572	24,71679	17,89415	24,5117	29,74511	27,36689	26,01935	19,40754	34,77723	30,41971	29,46493	20,84874	38,21134	21,32667	37,83509	28,67484	34,63673
8/18/2018 2:40:00 AM	11	4,26883	5,978462	3,757598	5,447267	26,69623	29,48027	22,34437	23,57179	25,38033	26,05597	24,434	28,9316	30,66859	32,51796	26,29255	25,81655	7,099013	5,112248	2,762282	3,88981	25,64862	31,29014	25,76515	21,53611	31,21374	26,59026	27,79827	29,46182	34,06285	34,49401	28,92731	24,07307	15,31091	12,9262	22,64319	22,29361	20,67605	15,60697	33,42223	20,71632	21,78292	25,41556	24,51481	23,19919	30,31595	27,91446	26,22492	26,76241	20,79009	15,18968	24,21903	20,03184	26,95112	31,44425	21,8435	25,76847	31,84108	26,72911	24,10243	25,17711	34,61428	38,4815	21,55497	33,49856	28,9899	21,33821	27,85802	31,94414	28,2637	25,82594	32,12251	33,96379	35,61865	32,05301	23,2941	32,416	37,96751	34,09621	26,59863	35,83707	24,01229	18,57593	24,49388	29,14408	28,62297	25,70782	18,62131	34,70318	31,09051	30,49376	22,18398	38,90301	23,63139	40,20474	29,1315	36,29041
8/18/2018 3:40:00 AM	12	9,324644	4,412439	4,323884	5,893429	25,74664	28,09509	22,39432	23,73729	25,49252	27,78777	23,9812	31,42462	30,66514	32,65384	27,40537	24,32983	7,782658	3,398196	2,669927	6,500401	23,93368	31,94139	27,00984	21,90857	32,26928	25,78664	26,54275	30,83969	33,98679	34,654	31,86616	24,25439	16,84723	12,77181	22,10744	18,92283	19,91255	15,44685	33,26032	21,82375	21,86292	25,8727	22,30148	23,28187	29,92493	28,67498	25,87243	28,16382	19,69468	15,44126	25,61402	18,62953	27,48812	29,3167	21,16282	25,59136	30,83582	26,74134	22,7752	26,09092	35,9795	39,74746	21,63765	29,91028	30,34856	20,79023	30,93086	30,62762	32,14433	26,73457	32,94458	32,64319	37,74135	32,14771	24,37307	33,10994	40,47952	35,06638	27,25616	35,55379	24,80783	18,73522	25,4912	29,05504	28,90355	26,5413	19,48566	35,47324	31,74707	30,41467	22,42243	39,02934	24,12764	40,68627	30,39567	35,96555
8/18/2018 4:40:00 AM	13	7,323096	3,328774	3,505678	4,544651	26,81449	28,67505	22,51686	24,71029	24,98922	26,14493	27,31301	31,31376	32,21782	33,91468	27,97248	24,95676	7,452336	2,560096	3,073676	6,901319	26,72704	32,12173	24,80327	23,32076	33,14462	27,3253	27,05433	31,91154	34,48035	32,96945	30,61471	25,08138	16,62943	12,80773	24,45893	20,42143	19,87255	16,52672	33,59161	21,3943	23,80388	24,29826	21,43415	24,62022	31,20883	29,5957	26,357	27,88163	19,08039	15,11564	22,3443	17,53267	26,79591	28,00357	22,5295	28,67015	31,91527	28,16216	21,99637	26,8319	35,38884	38,35537	22,35612	30,93971	29,94246	21,01742	27,92903	30,38103	31,40991	26,97965	35,81102	33,89548	37,71814	31,61907	26,88122	33,49622	36,85615	37,23826	27,093	37,20236	24,97016	18,48737	25,52277	29,81474	30,83748	26,70376	20,40382	36,86831	32,36834	31,13693	21,83341	39,51875	24,64695	41,08691	30,05374	37,2782
8/18/2018 5:40:00 AM	14	5,404993	3,305012	3,348599	5,086483	27,2382	29,02008	22,76131	23,05806	28,00142	25,80515	25,63854	33,70449	32,08651	34,23789	28,54947	26,25511	10,7769	3,4891	2,497375	4,874628	27,10641	31,74963	26,60906	23,03203	33,85168	28,16203	26,90981	31,14701	35,83015	35,73683	31,01162	26,09776	14,63666	10,89944	21,20171	17,04327	20,91684	14,87628	29,8939	21,07738	21,08291	22,23482	21,6418	23,74268	30,03184	27,72257	26,44085	29,24652	18,77169	14,6053	21,31493	18,77895	27,43859	28,00225	21,2768	25,31244	31,61327	27,6068	22,75379	28,72341	35,47918	38,33099	21,75771	30,44409	30,15853	23,05537	28,09495	31,16248	29,76405	27,3173	35,35346	34,96347	37,4799	33,29458	25,37799	36,86705	42,39024	37,53302	27,75917	37,55844	25,12634	18,9307	25,35615	30,82629	30,21013	27,44557	20,23894	37,65612	34,24549	32,67655	23,00723	39,72625	26,02392	44,53587	30,75079	37,1835
8/18/2018 6:40:00 AM	15	5,598889	2,969786	3,188619	5,699672	26,7097	29,75706	22,67304	23,83455	29,1085	27,29857	26,83031	32,11622	34,8401	34,95938	28,75311	25,74789	8,996878	2,530463	2,309557	5,552608	28,43031	31,58903	26,71985	22,89912	33,14413	28,04343	26,23267	32,1694	37,53378	36,97688	32,47906	28,22516	14,73841	11,62115	20,13808	17,90051	20	13,98942	29,01076	21,34815	21,2969	22,4627	20,91533	22,79807	30,50419	28,19552	26,85214	28,32871	19,19133	14,32423	20,87278	18,16231	26,98483	27,23931	20,6909	25,68143	28,76436	26,26975	22,52128	27,06544	36,71171	38,40338	22,46077	31,48949	30,07482	21,49626	29,69938	32,32067	31,99706	26,19647	36,13382	36,28012	38,32118	35,75824	26,97626	36,75896	41,40397	37,15434	29,10643	36,70342	26,73954	18,54905	25,86531	31,31825	31,94339	28,27269	20,91381	39,64191	34,11369	34,52455	24,18787	41,44714	27,73942	44,20239	31,36135	39,49996
8/18/2018 7:40:00 AM	16	5,968377	2,332421	2,780518	7,462354	27,76007	29,77005	23,20168	24,71334	28,3363	27,13894	26,43457	32,94257	34,65442	35,58673	30,18941	27,77079	9,791804	2,688577	3,032646	5,422124	24,77032	33,41208	25,77116	24,21868	35,83651	28,92746	29,33245	32,42823	38,23932	35,4376	32,77154	28,27117	14,9942	11,4441	20,47814	19,02568	20,0056	14,51557	30,49735	22,38927	23,66352	24,15416	20,79789	23,297	29,90142	29,46902	27,4951	28,25058	17,46691	12,77423	20,83347	16,55442	26,76358	28,93734	22,11601	27,33905	29,66222	29,49823	23,3564	28,25708	36,08352	38,53662	21,90906	31,87113	30,67501	21,04429	28,08963	32,93187	34,97589	27,92607	38,63554	36,1082	46,47865	46,42062	33,64977	45,41915	41,34774	37,78466	29,94557	37,1187	26,29704	18,87226	25,59986	30,68406	32,70853	28,74109	20,26497	40,2017	35,68041	34,22842	24,5441	41,52775	26,22161	45,69484	32,70688	38,65219
8/18/2018 8:40:00 AM	17	5,52339	7,088929	2,537647	5,25724	28,53455	30,62162	23,97374	23,72009	31,2889	29,08674	27,8565	34,00517	35,47959	36,08089	31,26858	27,32876	8,559351	2,804625	2,582891	5,403542	25,41957	34,178	27,19019	24,73675	34,42142	28,29803	28,81154	32,79419	36,67295	35,8466	33,48957	29,52179	14,7907	10,89854	20,17062	16,04139	20,23279	14,38937	29,6285	21,99499	21,81014	23,01413	19,83518	24,43489	30,28141	29,79603	27,98857	28,86473	18,03499	13,47577	18,62884	16,50448	25,90752	26,27769	21,00326	28,31689	30,41418	26,19598	22,3508	28,44717	38,26923	40,80143	22,93449	33,0906	30,93239	21,14708	27,90686	31,55787	33,40365	29,56296	40,69822	36,63178	56,81249	65,2607	41,1021	56,46774	42,12505	39,74961	32,63712	37,71041	27,47603	17,68492	24,86896	30,72205	32,7835	28,94003	21,621	41,09803	35,77946	33,70518	24,52137	44,20908	29,89176	45,8926	33,86591	39,14415
8/18/2018 9:40:00 AM	18	12,19413	1,924735	2,768084	4,694684	27,91529	30,58459	23,57351	25,93999	28,56812	26,75999	28,30978	32,64064	36,53888	38,1348	32,39294	27,16484	9,552043	2,444118	1,618866	4,271317	26,28137	33,66946	27,95092	25,01029	35,68566	28,92615	28,0419	33,38348	38,19339	35,9902	35,24999	28,5387	13,93492	11,18113	18,09641	15,74409	21,03255	13,78917	28,78523	20,19065	21,71758	24,75278	20,76778	23,86846	34,51357	29,89735	27,28656	29,14063	16,1354	12,11276	18,57365	14,99309	29,78394	26,96659	20,4691	26,98794	29,63708	28,38742	22,22162	26,97799	39,25874	41,88778	23,22405	32,71966	32,28759	20,61747	28,18779	32,40295	33,02165	27,7765	39,40643	37,42395	61,76932	71,72353	53,48669	62,37545	42,83839	39,96581	30,78408	38,91647	25,2571	17,87916	24,50721	31,47982	32,17741	29,97589	21,55614	41,54731	36,04989	35,77013	25,04297	44,68012	27,29098	47,38961	32,90983	40,21601
8/18/2018 10:40:00 AM	19	6,829755	3,154288	2,745082	5,809157	30,75755	31,16705	24,42011	24,38605	28,84885	29,09427	28,68072	34,51736	37,65432	37,59285	32,84082	28,74157	10,26588	1,886052	1,122417	5,049874	28,22854	32,65528	28,41284	25,44671	37,08443	29,0797	28,69647	34,51999	40,11529	35,85426	35,1289	29,33128	12,19669	8,965241	17,71911	16,74445	21,15868	12,43749	29,39068	20,65256	22,7084	22,00742	20,54135	26,07392	32,11269	30,79485	27,68643	29,47212	17,52128	11,27355	17,42457	14,51509	24,77468	27,8994	21,63945	27,03781	31,1725	25,58983	23,20658	27,0202	39,00282	42,16035	23,65406	33,53207	31,70114	22,91563	28,83012	32,18867	34,06347	28,59589	41,1497	39,01153	77,05045	87,90872	73,69971	76,2339	46,661	42,16685	32,22956	39,46659	25,91457	18,08273	24,27111	32,48011	32,7388	30,58079	22,20339	41,91327	35,46951	35,65014	27,3995	46,07745	28,63167	48,29755	33,57938	40,6469
8/18/2018 11:40:00 AM	20	7,617567	4,735507	2,545936	4,545065	29,76308	31,72172	24,79367	26,26182	29,89597	29,90868	27,02407	34,08772	38,70544	39,3435	32,53896	27,886	6,015694	2,459453	1,995745	6,37116	28,77155	32,43479	30,73752	25,81026	37,54518	29,14394	29,74304	36,26292	39,93224	38,4536	36,40549	31,34008	11,96542	9,19796	15,14168	15,42752	20,13677	13,53732	29,65434	21,70114	23,01462	23,58843	19,38225	24,54548	32,3251	31,78734	29,08205	29,81722	15,17	10,09795	16,89911	14,44857	26,80296	25,15135	20,06922	24,80279	31,34436	25,30359	21,61493	27,06192	40,07039	41,26305	23,66296	33,89333	31,39299	22,60735	28,18766	34,05054	34,58237	29,3243	41,2911	39,40077	85,75196	93,51832	86,06024	86,26665	45,51766	43,04529	33,28215	41,48832	26,85028	17,94298	24,61325	32,39044	33,80712	31,45039	22,25478	43,52136	37,02559	37,59408	26,76468	48,09958	29,40332	50,23507	35,22566	42,4122
8/18/2018 12:40:00 PM	21	7,71538	1,90118	2,408267	7,097908	30,74078	31,32136	24,77654	25,85434	31,63648	30,432	28,68396	35,39021	37,56507	39,26565	32,84683	28,64031	3,230548	1,605949	1,610301	5,090559	28,2863	34,29059	30,07461	24,7907	38,11326	28,61157	29,90979	37,52549	41,79433	39,41139	36,54371	30,47862	12,70059	7,87667	14,70352	15,57306	18,78205	12,18722	29,10596	21,71771	23,5959	24,25991	21,7843	25,17932	31,78741	31,24904	30,28888	31,24723	13,81376	11,60256	18,34722	12,18536	24,90716	25,30726	24,01366	26,80047	30,97943	26,26928	22,17755	26,24503	40,00982	42,91065	24,33348	33,71098	33,49967	24,35331	28,85327	33,89293	35,88182	29,1525	40,86967	39,42826	92,93794	97,39942	94,24596	92,97401	45,85634	44,44373	33,13833	41,94933	25,64324	18,09322	23,9334	34,16037	34,17227	31,85601	23,40255	44,18131	40,41901	37,28096	27,51568	49,30931	28,53359	50,6632	35,46136	42,36095
8/18/2018 1:40:00 PM	22	8,921171	5,313951	2,073524	5,504186	32,20484	34,83919	24,63667	27,01785	30,94827	30,73849	29,27063	36,34512	40,05368	40,50094	35,32079	31,06723	5,002831	1,797013	0,9920701	5,524012	28,13688	33,55837	31,52969	26,51559	38,77839	30,60698	28,94562	37,49039	44,47848	39,1065	38,07105	32,05936	11,38795	8,464024	14,14636	13,54947	19,0051	12,62075	28,71249	21,42698	23,106	22,85374	20,21821	26,67931	33,30398	33,14434	28,26778	31,56188	12,8956	9,399796	15,28722	12,23358	26,40721	24,75016	19,41824	26,63124	31,93883	24,67444	22,62972	28,72285	40,33641	40,67957	23,86826	35,21663	32,57053	25,17117	30,62156	36,16739	35,33557	31,27667	41,81166	39,6748	94,74055	97,24297	96,52997	95,21566	46,71233	44,17675	34,35194	41,90276	25,6824	18,04598	24,14394	30,78947	35,40327	32,08921	24,08619	44,84388	40,00277	40,05996	28,00661	49,12032	31,12401	50,30788	35,81793	42,69963
8/18/2018 2:40:00 PM	23	8,110908	1,599456	1,901871	6,342079	33,29016	32,48239	25,93308	27,4455	30,22215	32,3689	35,84818	34,8222	41,7776	42,33581	33,55603	31,00022	8,219083	1,867678	0,9572558	5,188372	27,11877	35,30897	29,44664	27,37677	40,03033	30,8285	30,22119	37,85318	45,69027	41,34402	40,35312	32,48785	11,05935	7,305897	14,25073	13,93036	19,8805	12,25644	29,61137	20,85882	22,34084	23,44814	20,10354	25,08137	31,66825	32,10565	30,40188	31,28945	11,32944	9,946118	12,93711	11,05085	24,99454	27,81063	19,54127	27,75772	30,36963	26,23508	22,94913	27,86051	40,04843	42,99306	26,63654	36,28357	32,88601	22,23295	30,14623	35,60732	38,13391	30,85619	44,17123	40,83437	97,75406	98,31171	98,36194	96,27764	47,25693	46,9407	34,83208	43,08611	26,62336	18,13847	24,31649	33,20354	34,37506	31,87886	24,02203	46,75744	40,69145	39,40423	30,15301	50,85392	30,07039	51,11766	34,83069	43,29307
8/18/2018 3:40:00 PM	24	6,892821	2,093488	1,435193	4,708085	31,34422	33,02442	27,25741	26,83818	31,98027	31,69305	30,39387	35,12627	41,81117	43,09391	34,86875	30,59074	6,869888	1,535491	1,136715	4,658143	28,88746	36,40736	30,13138	26,70397	40,62355	31,37371	32,06558	38,1422	45,95581	40,40624	39,04717	31,36473	11,47595	8,326013	13,96828	12,54918	18,70551	12,08596	27,77023	20,66016	25,40396	23,13715	21,0838	24,32299	34,17806	30,95283	29,72142	29,98211	11,38325	8,803053	13,64086	12,56169	23,79752	24,62208	20,39974	24,57214	31,46187	23,75491	22,58628	27,31813	40,58991	43,77908	25,34939	35,03592	34,76798	22,11525	29,14263	38,32083	37,99086	30,94552	43,492	42,65902	98,90059	98,59009	99,47689	97,57972	48,20935	44,70159	34,97105	42,88385	26,80171	20,62756	24,39676	31,72822	36,41772	33,40524	24,61531	46,22637	40,93743	41,18666	30,10231	52,42035	30,11274	52,32489	35,86704	45,76378
8/18/2018 4:40:00 PM	25	7,110688	0,941092	1,965559	5,380126	31,08705	33,41754	27,2163	28,62076	33,27406	32,79744	34,42135	36,83722	41,84329	44,38261	35,31699	30,04828	7,614045	0,9752846	1,289511	6,144314	28,93056	36,21933	30,98426	27,25105	40,78664	32,07263	31,62377	37,44453	44,2182	44,2383	40,1374	32,20953	13,34114	7,638014	11,78914	11,12179	18,68065	12,83709	29,2184	19,07991	24,44	22,16477	19,44974	24,82261	33,99433	34,43233	29,5843	30,93336	12,79406	8,155186	14,5622	11,5091	24,54023	24,92651	17,56991	22,31315	29,73516	25,06038	22,35571	27,90837	42,72292	44,45678	24,5613	34,90909	33,48855	21,07627	29,38847	34,84024	43,06815	31,56754	44,78337	43,52765	99,18387	99,62436	99,14449	98,57227	48,70613	44,90758	36,97909	45,76523	28,23137	17,43846	24,4974	32,83205	38,56364	33,99467	24,63535	46,9831	40,74104	41,12539	31,90836	52,77962	32,22818	52,59796	37,00375	44,44456
8/18/2018 5:40:00 PM	26	8,283322	1,122486	1,919209	4,351376	31,1249	33,6495	26,92425	28,23594	30,99442	34,31255	30,3735	38,35288	43,55493	44,55342	34,80141	31,57825	7,8679	0,8464578	0,9960074	4,482069	31,27362	36,72379	30,795	28,90225	41,89372	32,45848	33,93319	39,14546	46,83397	42,52245	40,18451	34,38032	12,86879	8,02574	14,5423	11,75329	18,46258	12,7991	26,02081	20,95194	24,7246	23,22046	20,95864	24,95027	37,09176	32,49841	30,61615	31,28219	16,36018	7,322614	12,69687	11,14611	23,65613	24,47018	17,02524	24,40878	29,3118	24,62892	23,17729	26,1334	41,11302	42,62717	23,31876	33,48662	33,52999	20,8285	32,97911	34,23637	41,44099	34,48732	46,04893	43,92152	99,82027	99,87256	99,17186	98,97746	48,4431	45,97626	36,96598	46,09596	28,94991	18,64521	25,54584	31,93094	38,37906	35,48042	24,89093	50,14824	41,21387	41,33462	32,19234	52,67352	32,19752	54,48095	37,60873	45,16178
8/18/2018 6:40:00 PM	27	6,898554	0,9216816	1,767518	4,50134	31,96051	34,11395	26,88723	29,01228	30,2913	36,9007	30,3297	35,77724	41,92149	45,30759	37,68057	32,03022	6,217397	1,020322	0,8908047	4,103186	28,88573	38,34563	31,87403	28,08922	39,77751	32,60603	36,90747	37,9115	47,0269	42,6398	39,17054	36,74963	11,37593	6,104941	10,87644	10,79527	18,66725	12,92061	25,46329	19,92912	25,74312	24,115	20,74539	26,29691	33,99971	33,46901	30,75887	31,17533	16,36757	6,846333	11,72062	10,80039	24,20997	24,93603	17,50269	22,42547	29,70857	26,06854	23,01697	26,63945	42,95431	44,49982	24,71513	33,97333	35,93198	20,79134	29,75961	35,07274	42,85678	32,42795	46,9418	45,28099	99,44594	99,57463	98,6569	99,42025	47,50622	46,70438	36,39444	47,13735	28,3171	17,81471	25,9223	32,84642	39,2557	36,64297	26,38968	49,44794	41,78064	41,33835	32,71379	52,91922	29,44041	53,6801	37,33366	48,09827
8/18/2018 7:40:00 PM	28	9,45499	1,483408	2,429404	4,290589	32,74681	34,2479	26,87528	29,69179	34,29162	37,4531	30,36783	39,68951	44,46709	46,16593	38,85645	34,83844	3,668697	0,8396884	0,69677	3,275033	29,96754	39,48151	33,31862	27,9816	40,18416	32,50387	35,21835	39,83684	48,00032	43,48143	41,3429	36,71737	9,904881	6,06688	10,37045	10,36797	16,97724	13,60307	26,23542	20,59834	21,67675	24,08246	19,68066	25,91795	31,72614	34,64495	30,69871	30,59432	12,83578	6,555938	11,0302	9,671198	23,63706	24,42923	18,02554	21,82589	30,6668	25,76246	22,40261	26,69119	41,6773	44,01394	26,07186	35,50703	35,881	21,86415	31,44037	36,17706	40,45066	33,5485	47,21292	46,00126	99,67168	99,95807	99,38895	99,68356	50,03427	48,51521	38,34031	48,64473	30,23244	18,75864	25,62749	34,32713	41,82547	37,65148	25,75852	49,84306	41,95105	42,62199	33,05806	54,2707	32,27171	56,20931	37,91094	47,92696
8/18/2018 8:40:00 PM	29	5,405822	0,8343004	2,00134	4,106432	32,20795	33,7404	28,05303	30,2734	31,00603	35,9578	30,23258	38,66152	45,16565	46,77401	38,58601	32,55381	9,292728	1,57224	0,859306	4,296184	30,81821	40,42952	33,0654	29,35062	41,05141	33,15823	34,27732	41,02344	49,23532	43,71885	42,08424	36,40735	10,10921	5,781389	9,717961	9,901084	18,4489	11,94995	25,88314	19,4936	27,8659	25,00104	19,65877	25,79582	33,58927	33,34016	30,05782	31,91175	12,57122	6,828581	10,00553	9,92022	24,42059	23,23283	16,62163	23,29914	29,65607	25,7309	23,38521	26,72421	44,27167	43,70716	24,74179	35,95802	35,95622	20,21697	29,69607	35,87645	41,67883	34,21135	48,58553	47,68934	99,84824	99,85411	99,45789	99,79091	50,01271	49,8099	37,80967	50,08981	29,19533	18,11913	24,64515	33,68078	41,25048	36,95789	26,25705	50,96036	42,98354	42,55195	34,50701	56,29248	31,72835	56,3586	37,15752	49,07099
8/18/2018 9:40:00 PM	30	8,05309	0,9937279	2,036845	8,705792	32,49821	33,67167	27,76007	29,6111	30,76163	36,93938	29,75602	38,87317	44,6866	48,06746	40,90641	34,1485	5,980396	1,340697	0,9504173	3,043145	30,46633	39,69393	33,23173	29,45638	41,53909	33,15616	36,08028	41,25221	49,31733	46,57728	43,42465	35,23251	13,76644	5,790091	9,502861	13,35026	16,09292	11,96542	24,42176	18,71387	22,64492	23,82005	19,67375	25,81986	34,16065	32,25077	30,63488	31,16331	12,3289	5,939641	8,875373	7,975449	22,83371	22,27233	17,34948	23,61565	29,88824	26,2873	22,68734	27,56445	44,04909	41,3219	23,62422	36,33863	34,98508	20,85371	28,89921	36,1524	42,97166	35,53016	52,13846	47,16885	99,40125	99,77261	99,72038	99,89314	52,77804	50,37163	38,99895	51,56263	28,85023	19,28286	25,56235	32,55118	42,61391	37,44563	25,40321	51,27764	43,36248	44,05055	34,17296	56,28876	33,43826	58,09378	38,74074	48,59161
8/18/2018 10:40:00 PM	31	8,659166	0,7882959	1,713155	4,215917	32,23848	33,22123	27,98132	30,67943	34,36269	37,46851	31,0887	38,55873	43,70621	48,54527	39,9332	33,94873	3,752073	1,028542	0,5233201	3,478531	31,49204	40,26746	40,71805	29,19188	42,1933	32,13977	36,39728	40,79858	50,2171	44,62429	45,27589	38,92559	8,926973	4,33991	8,830265	12,29595	16,16863	13,52585	25,44409	20,4186	22,8018	23,07236	19,9826	25,24701	33,59872	33,0417	31,56844	33,40711	14,03846	6,250068	9,096416	7,622265	22,50711	23,2262	16,76765	22,43093	30,153	25,58576	23,48289	27,22626	41,50502	43,70531	25,22664	36,80496	34,46729	22,12181	30,35713	35,91235	43,90598	35,5942	49,14471	48,06656	97,89809	99,78981	98,65108	99,79429	50,75777	53,00038	39,7802	53,245	27,81934	17,96833	25,04242	33,34259	40,77338	38,33264	26,12629	52,05598	43,26322	46,4859	35,10431	56,97295	33,38444	56,66908	38,59769	50,70237
8/18/2018 11:40:00 PM	32	5,908212	1,347743	1,789829	4,974718	32,54898	33,77577	27,91355	31,15668	39,00904	37,17866	31,2748	39,45078	45,77724	49,4134	39,91615	35,64717	3,57206	0,8664208	0,6929708	4,73765	31,74507	39,99766	34,73026	30,27465	42,27805	34,25805	37,27765	41,36619	49,97321	45,93777	44,99248	37,02689	8,155738	3,573234	7,89118	8,90708	15,95215	12,04935	25,5187	19,30606	22,71621	21,11426	20,43394	24,90517	33,58837	31,38767	31,835	31,85062	15,9194	5,354291	8,935745	7,316466	23,22109	24,11348	15,70043	22,57785	31,70245	25,35202	23,06822	26,42179	41,89193	44,22704	25,74243	35,18264	35,45859	21,19633	31,87071	36,69989	45,80357	36,09665	49,87795	49,29736	98,72749	99,98758	99,12813	99,8611	53,62117	54,6471	41,20524	52,81333	27,75821	18,03914	24,60399	32,69141	43,40532	37,6937	25,78104	53,3408	44,89301	46,63565	35,27098	56,91838	33,5925	58,00847	39,13033	50,94967
8/19/2018 12:40:00 AM	33	7,074215	1,397201	1,59766	6,011688	31,14584	33,95025	29,80017	30,01513	34,84851	37,10073	30,04608	39,6998	47,80352	49,26047	36,19957	35,03675	3,65433	0,514202	0,7658461	4,322226	32,62842	39,53215	32,50111	31,07358	41,41246	35,75672	38,03637	44,08585	52,24449	48,01739	46,52374	36,80779	9,996892	4,581261	7,263622	10,10272	17,8315	11,26167	24,34529	17,79737	24,98162	21,80648	19,24383	26,25636	32,39839	32,61908	31,22147	32,78991	11,28972	4,464868	7,480246	7,427126	22,89429	22,48819	16,44175	21,6878	29,12086	24,10132	23,12272	26,83728	40,60213	46,53307	26,10204	35,04441	35,19432	22,52439	31,65313	34,05172	46,35865	37,4884	51,33814	50,88244	93,69661	99,75492	97,67532	98,36842	55,1329	51,71289	40,13905	54,06734	26,94014	19,11009	24,08544	31,49357	43,34169	37,10468	26,56437	53,31123	44,86883	45,18714	35,02045	58,0531	34,07438	58,4703	42,43929	52,9045
8/19/2018 1:40:00 AM	34	9,81391	0,9234776	1,898279	5,400917	32,75614	34,72736	28,62159	31,02094	34,09766	42,3729	31,95747	41,54654	46,04305	50,23058	38,9296	35,19203	2,981806	0,7288213	0,6989113	3,331261	31,77381	40,08511	36,92501	29,71346	41,636	35,79306	36,68814	42,11753	50,53306	47,37449	45,66389	37,03574	11,90422	3,463887	7,30479	6,654716	16,79114	11,22645	23,65972	19,13662	23,35979	22,10447	18,75912	24,53891	32,19054	33,10767	31,8607	34,45485	7,721941	5,480976	7,713789	7,744597	20,24819	22,69935	16,16172	23,06325	29,51612	23,3993	23,41333	25,2328	41,30189	45,9911	26,97102	34,5765	33,6897	23,60473	30,23686	37,19993	44,00262	40,63867	51,4888	49,39676	96,47084	99,51717	96,88039	97,04576	57,3119	53,03733	42,46505	52,94085	27,43003	18,27462	23,76326	32,45462	43,41913	39,25937	28,12133	55,38558	45,46619	47,96571	35,79575	59,57394	34,7786	59,00855	41,18224	52,96398
8/19/2018 2:40:00 AM	35	5,103268	0,6993949	1,615896	7,500623	32,41179	34,43786	28,99951	31,03822	34,47495	38,80361	32,70626	40,34034	47,24705	51,41143	43,17826	35,83051	2,049141	1,289235	0,4685428	2,996726	33,54001	41,74058	35,00677	30,92217	42,40522	35,62535	38,81825	42,67807	51,27798	50,23839	46,2777	39,69593	10,3909	4,908405	7,100119	9,744073	17,00997	11,32502	22,29367	17,97324	22,99762	21,87334	19,36905	24,1275	31,83011	32,20056	31,7374	33,26585	11,19191	3,984858	6,570237	5,912908	22,38575	21,55663	16,98103	22,15075	28,06725	23,67181	22,1864	25,49196	41,8886	45,26166	27,42291	36,2082	34,11465	22,75856	28,33803	35,34518	47,65514	38,86805	51,14577	50,65684	96,08713	99,54224	96,18887	96,08553	55,64068	54,83739	41,99229	52,70916	28,65419	17,24973	23,95219	35,01472	44,49091	40,38904	28,46154	54,93064	45,61774	48,42729	35,15715	58,79662	35,83838	60,39491	41,93538	54,72128
8/19/2018 3:40:00 AM	36	6,331994	0,956565	1,826923	3,858104	33,49973	34,66457	27,171	30,6766	36,04056	38,95267	32,77866	43,44704	48,72382	51,72222	40,64151	37,18708	4,211565	0,8216594	0,5828636	3,258869	32,83875	40,79182	34,98074	30,69891	42,24339	37,36641	39,26566	42,88855	51,95692	51,43783	47,04575	38,55051	12,99369	3,244018	5,676185	11,97716	18,53358	10,51779	21,37213	17,82542	26,8232	21,15502	18,85976	23,37195	31,61624	32,12913	30,78747	31,67938	7,74909	4,434544	6,64553	6,576385	19,79581	21,44106	16,61369	24,52849	29,14906	25,70838	21,60105	26,66404	41,71828	45,97991	27,25817	36,55684	34,10105	20,17822	29,77067	33,60811	45,4117	40,15577	52,75634	51,05002	94,42957	99,73537	97,34569	92,88096	57,40075	55,14347	42,672	54,68929	25,49908	17,52155	23,4766	33,75587	45,60337	40,39892	28,38355	54,51778	46,32696	51,67041	36,43733	59,63667	35,13546	61,46966	42,67649	53,36614
8/19/2018 4:40:00 AM	37	4,178341	1,139202	1,450666	4,089163	32,55354	34,868	30,04469	31,66045	34,94874	39,23588	34,39814	41,66163	50,50895	52,13459	41,13257	39,15844	4,737028	0,8042524	0,599511	2,626686	31,82616	40,98758	38,50395	31,29815	43,9207	36,27391	39,24464	44,87062	52,95362	50,45224	47,57543	39,56904	14,78552	2,699768	6,12587	8,070292	15,87147	10,82076	19,72446	16,81815	22,29802	20,32341	16,89006	23,80312	35,92956	32,3251	30,41204	33,38313	12,96848	3,713735	6,973019	6,000912	20,43414	20,25807	15,55675	22,67815	29,48075	25,16544	21,80939	25,05361	42,26072	45,50702	27,66178	35,28196	34,4601	20,48857	28,49511	34,82296	47,30652	40,92361	53,42127	52,20863	95,04249	99,6386	96,39928	83,9108	55,22057	55,05782	41,99284	55,94613	26,9371	17,25002	23,76216	32,51866	46,41571	41,60333	30,5285	55,98483	46,11455	50,97169	37,35307	60,90386	36,84827	63,20907	42,41883	53,70897
8/19/2018 5:40:00 AM	38	2,940981	0,7225354	1,542537	6,910367	32,98332	36,18576	29,86032	31,61155	35,79575	39,40636	33,91779	41,62716	49,50411	51,65099	40,8886	37,16761	3,188826	1,000705	0,7745497	2,611143	31,88384	43,58208	38,79545	31,7613	42,91121	37,28261	36,84655	44,60246	52,8239	53,0933	46,82105	42,40005	10,37598	2,670825	5,877473	6,57452	15,92693	15,89723	21,99526	18,97042	22,51472	20,0936	17,52936	26,0809	37,42554	33,37271	32,38582	31,87514	10,57609	3,97284	5,513995	6,036555	19,56033	21,7001	14,1094	21,99056	27,97952	26,6581	20,59192	27,46547	38,63734	43,16258	27,23461	36,08635	34,13987	19,66028	31,43914	36,47463	49,6853	41,75011	54,09262	51,54758	92,79765	99,41796	92,70184	79,62582	60,79244	56,91341	44,5841	56,43845	26,92211	16,59517	24,34136	31,52306	46,86125	42,19371	30,59903	56,66763	47,53364	50,20611	39,02878	60,80143	37,01938	62,35653	43,5501	55,1106
8/19/2018 6:40:00 AM	39	4,006618	0,8490826	1,541915	5,53983	33,88877	36,45964	29,8403	31,15226	35,07219	39,17205	34,95427	40,91926	51,24578	53,66938	43,3714	38,5063	1,745344	0,5964025	0,6391606	2,669858	31,65002	42,55913	35,42862	31,6025	43,22522	37,10579	42,30894	45,22575	54,98411	51,9351	46,49356	42,23634	8,337686	2,010458	5,40748	8,294651	15,10023	11,01804	19,17406	17,59043	22,90851	20,14375	16,13423	24,83878	33,05476	36,99961	31,15364	33,12161	6,940761	3,131217	5,663338	6,663973	24,07777	20,28446	12,54172	23,76209	27,8757	22,23336	19,55881	27,72125	41,03179	40,92569	26,04215	37,79578	37,0139	21,898	29,73295	34,20583	48,39571	40,65733	55,06998	52,89091	94,38094	99,62347	93,96648	67,59422	57,52494	56,48376	46,05658	55,9786	26,01528	16,98103	23,80278	31,4624	47,44032	43,1038	30,64815	56,98469	47,18522	51,81359	38,36918	62,53343	38,54989	63,07996	43,05481	56,82099
8/19/2018 7:40:00 AM	40	5,815721	0,6795701	1,364045	6,570581	33,82024	37,95446	30,27817	31,11792	35,24107	40,38905	37,45607	40,45079	52,42761	53,37783	43,72976	39,79637	3,416708	1,068123	1,551724	3,373881	33,89008	42,46802	34,46487	30,66299	44,96243	37,76933	39,63472	44,94895	55,65097	53,17999	48,76796	43,22185	7,830668	1,916791	6,316589	10,9192	15,20999	9,482896	19,80638	16,29863	20,87188	19,85176	17,36296	25,15335	31,74577	31,80965	33,515	31,33324	12,05895	3,266675	5,559516	5,249226	20,24107	20,18816	13,04922	21,65037	27,56128	23,3877	21,36294	25,3565	42,66702	42,54959	27,57826	35,72627	33,73743	18,53842	29,57774	35,31975	47,32462	41,28212	55,32831	51,39817	83,05614	98,79373	83,05634	70,29343	58,49125	56,16201	45,93011	57,32661	29,17198	16,62225	23,40407	32,90526	46,147	43,24871	31,27176	58,0676	48,38356	51,77671	40,86242	61,72559	38,70124	64,80286	46,49467	54,87511
8/19/2018 8:40:00 AM	41	3,979332	1,226652	1,551655	4,321397	35,51759	35,70519	30,6594	30,61506	34,84554	38,47045	35,1787	41,58392	51,91507	54,41955	43,29438	41,09016	2,952862	0,4722038	0,6850961	3,751105	33,54906	43,37471	33,35233	31,13658	43,61689	38,7808	40,03626	45,51904	53,05662	54,02733	49,12232	42,58102	6,922178	1,604015	5,108519	7,93007	16,8806	10,0994	19,10181	17,12575	23,14531	20,99373	15,75935	23,11022	33,54354	32,36855	33,78461	31,92156	10,21828	3,095505	5,27658	6,129462	18,75912	20,00242	13,82923	20,36003	27,24885	23,42513	21,62211	25,11549	43,05358	42,90707	28,03775	36,69375	38,16424	18,15311	31,25345	31,52817	50,53265	42,89104	57,69707	53,77736	68,00274	76,3903	80,56918	76,56727	59,88084	56,66653	45,55143	57,17583	25,88653	17,08485	24,34868	32,77644	46,59704	44,34026	31,80918	58,93126	48,34826	50,81026	40,85661	62,55602	41,54813	65,12855	46,66204	55,34262
8/19/2018 9:40:00 AM	42	2,975589	0,699464	1,559253	3,445512	35,57658	36,29622	29,98749	29,80368	36,51774	41,92349	36,97965	43,33065	53,32747	54,06846	45,55448	42,13708	3,521842	0,5395529	0,6887572	2,8297	34,24451	46,82105	35,36976	33,91578	42,52398	39,46301	38,23213	49,12674	55,5598	53,76963	47,70543	42,68368	9,252736	1,95423	4,152989	9,473295	14,05214	10,19348	17,91183	16,38559	28,07755	19,06091	15,55807	24,83809	33,63243	32,82197	32,24124	31,06439	9,947987	3,721541	4,826619	7,394591	18,68168	19,90012	13,54789	18,99522	27,63553	22,63359	20,37198	25,32936	42,33194	41,07516	27,29035	36,5712	33,56481	21,61396	32,70426	35,58992	52,12263	42,83184	55,08475	52,26211	90,16709	79,75526	87,00307	74,16611	59,06554	58,58035	46,59682	58,58808	26,09955	17,65342	22,84959	31,14991	48,01185	44,9649	31,19847	59,47102	49,15001	51,89407	40,50329	62,47182	42,81402	64,75644	45,49659	55,76868
8/19/2018 10:40:00 AM	43	7,222729	0,8159262	1,825542	2,656527	34,70035	36,67551	29,71652	31,37123	36,96997	42,49385	38,56694	41,47449	53,0111	56,65244	45,71591	41,51326	2,869833	0,9352895	0,9688605	2,531706	33,95626	44,56759	35,65443	32,50339	48,65385	39,55073	41,79135	48,94383	53,83829	55,41342	51,90201	43,60397	8,648529	1,675094	3,975671	11,46828	15,14589	9,555013	18,09986	16,40569	23,59914	21,48997	16,66024	22,74736	33,08673	33,12369	31,77829	32,80608	7,606863	3,898928	5,241076	10,50474	20,66341	19,94094	13,86093	18,5876	28,20465	23,40607	20,51531	24,5481	40,63343	41,67627	27,79136	36,89345	33,6591	20,04007	30,80916	31,64069	51,78022	43,14876	60,31147	52,60624	87,12554	84,84996	86,79502	79,08087	61,02924	58,86583	47,09508	58,39903	24,31712	17,78197	23,69343	32,51292	48,54147	45,24371	33,29631	60,34607	50,61637	51,58978	43,86205	64,97894	43,50264	65,45397	46,39056	56,88254
8/19/2018 11:40:00 AM	44	4,025822	0,3894507	1,940968	4,659939	33,9854	36,21726	31,62625	31,91831	35,39373	44,47441	33,53808	44,08979	54,82511	56,52547	45,42627	40,80922	4,541888	0,5151691	0,7624613	2,416073	34,34578	42,70177	38,50526	31,42864	45,37481	39,52614	43,84187	49,31553	53,50485	57,40863	49,17724	44,76466	10,5008	1,654924	4,082186	6,84212	15,70672	9,508387	17,76007	16,35797	24,25729	20,12413	16,3903	24,26358	34,85397	33,39827	32,01653	31,39713	10,0402	3,279731	5,013263	6,666873	17,00825	18,23131	13,15346	20,14016	28,3419	22,18612	20,60953	25,87678	42,10102	42,48245	27,6957	36,84289	34,15063	19,86772	31,14155	31,37827	53,72873	44,1628	59,39944	54,38272	60,1995	94,65269	89,03259	78,06815	63,61517	59,38495	49,69766	58,71346	25,0793	16,74562	23,26495	31,47381	50,39919	47,05757	32,40004	61,26188	51,02972	53,89651	42,5469	64,99371	42,23868	66,80937	48,40559	56,013
8/19/2018 12:40:00 PM	45	3,214109	0,8331953	1,60436	3,238147	35,85448	36,32979	31,54862	31,85034	36,7794	42,99017	40,72544	42,67484	54,85522	57,89844	46,85573	43,2693	2,149025	0,6844053	0,5782355	2,818233	34,55294	44,64674	35,42399	33,54416	45,52588	40,35353	46,2127	49,46839	54,37321	54,30724	48,36932	44,89079	9,604611	1,414263	4,208457	9,169014	14,22801	8,828193	18,18793	15,77338	22,59719	22,54083	17,01336	25,4644	34,01428	32,48397	31,21194	30,74878	12,93207	2,524868	5,159566	9,707738	18,68107	20,77386	12,70156	17,96026	27,25257	21,12159	21,14984	23,59721	40,84003	40,67453	27,52107	37,62842	33,35695	18,66186	32,13984	32,60927	52,63663	45,26822	59,00627	55,01133	58,18973	96,53314	88,7384	80,76247	62,9304	60,10934	48,11879	59,28119	25,27527	19,17247	23,8246	32,38175	50,56456	47,59132	33,8762	63,8454	50,71294	53,19987	42,69086	66,10218	41,38436	67,38894	47,40627	56,12627
8/19/2018 1:40:00 PM	46	4,158792	0,4219855	1,464965	6,197434	34,48304	36,32508	31,0514	31,75136	38,11748	43,12756	37,33249	44,02665	53,76423	58,01759	46,61638	43,63644	1,840393	0,3357095	1,010237	2,742526	34,50928	44,72632	35,52539	34,20231	48,33486	45,04573	42,76504	49,82822	57,44004	56,63019	49,71077	45,22547	14,94674	1,610301	3,13771	8,027603	14,9169	9,505346	17,58573	15,40127	22,46408	18,38638	18,16679	23,06394	35,95173	31,74286	32,19069	32,14798	12,27882	2,548008	4,539953	6,912647	18,87869	18,90342	12,82562	21,26389	26,56983	22,34168	20,94869	25,82428	39,42225	43,90459	26,95665	37,7419	36,36357	17,00473	30,75832	31,69196	52,70136	47,15303	60,32936	55,43781	64,97692	90,93771	90,35332	77,56845	64,1467	60,45238	47,94395	61,69236	24,9073	17,51513	22,65777	32,21789	50,3661	46,87044	32,19082	62,73804	51,84758	52,38678	45,60103	64,975	41,92177	67,10806	48,45097	59,77855
8/19/2018 2:40:00 PM	47	6,775807	1,454741	1,536113	2,460627	35,83215	35,64448	32,0633	31,98151	36,6217	46,78431	43,3198	43,89243	56,8819	58,63396	50,10741	43,09882	2,495717	0,7770364	0,7804902	2,258924	34,83601	43,77784	35,37329	33,32843	48,48551	42,19289	40,17068	50,38572	55,70485	56,57936	48,32277	43,83393	10,93287	1,868369	3,394742	4,379835	19,83015	8,957988	16,07082	15,2055	24,17648	18,16037	15,8915	23,45042	34,45671	30,90987	32,35909	32,03215	6,93855	2,945748	4,178271	5,084273	16,73174	18,47314	12,42008	17,01805	25,41439	22,2487	20,78663	25,75963	41,15882	41,88294	27,82156	36,61008	33,9269	19,14373	30,33343	32,44868	55,56697	46,85497	57,96703	56,45068	75,28403	92,12934	91,84551	80,9223	65,4771	61,80771	47,60458	61,84792	25,41086	16,65886	22,5201	31,93005	52,37061	46,72849	32,30901	62,79392	52,94567	54,35594	45,35146	65,24073	44,69199	66,57072	48,92856	57,90299
8/19/2018 3:40:00 PM	48	3,618756	0,9160174	1,78755	2,846693	35,3194	37,33388	31,66377	32,7801	37,25851	48,37968	36,73608	46,07227	53,44069	58,37037	46,40632	42,6385	1,511937	0,7877432	0,7718557	2,568179	35,20764	43,68936	35,77869	34,62229	46,93123	40,7204	40,08213	49,0424	56,94664	57,91852	48,76679	48,1002	6,528584	1,533005	2,836953	5,58466	13,47763	9,123633	15,76743	17,5717	23,7442	18,33009	15,39684	23,77493	38,71705	31,38346	32,67069	31,44473	6,52437	2,171889	4,464661	9,07583	15,86891	17,9796	12,01412	18,93436	27,51941	18,64003	20,62749	25,35429	40,81435	42,4683	26,72863	37,16381	32,76201	17,75006	30,27458	31,32488	56,98905	44,70974	62,94106	56,36392	62,81187	91,15834	90,95353	81,15219	64,62976	61,84716	46,21477	62,27986	24,40808	16,13969	22,60955	30,60579	52,29554	47,41387	32,84268	62,54518	54,43861	55,44982	44,99807	66,45322	45,83699	68,64259	49,30322	59,81757
8/19/2018 4:40:00 PM	49	5,981432	1,068054	1,613271	3,273997	35,80218	35,95657	32,44599	30,1195	38,86833	46,94711	36,43589	47,38575	55,711	58,05856	49,75023	42,6423	4,425703	1,189351	0,5833472	1,267614	35,22796	43,13577	37,50491	34,35835	47,8927	42,393	46,85117	49,46667	56,71785	57,06612	54,34053	46,52285	11,65707	1,639865	3,058134	9,071341	13,0151	8,858519	15,55972	15,70713	22,1053	18,43819	17,85574	23,77335	35,61347	32,81554	29,92422	33,43073	8,666831	1,966319	3,591678	4,501616	15,02141	16,27017	10,7043	17,89898	25,17331	21,2748	21,41143	24,72446	43,50602	40,53941	27,30003	37,56763	33,09475	18,46976	31,36798	29,48013	55,69573	46,25257	62,57082	58,53325	67,45068	92,60278	90,74395	82,21202	65,2846	62,84158	48,66994	62,81415	24,93479	16,88066	22,10965	31,29178	51,33364	47,63035	35,18146	63,64045	53,40649	56,73235	46,17671	67,57515	43,40642	70,47269	49,21634	60,30221
8/19/2018 5:40:00 PM	50	4,268416	1,194118	1,593446	3,11001	36,70079	37,02629	33,91047	32,4513	40,55655	44,47579	39,04951	43,99191	56,78712	58,82777	49,93881	43,00972	2,581786	0,5948138	0,6634753	2,085129	35,25752	45,00076	36,32405	33,80726	48,34839	42,13569	45,58694	49,02263	58,95018	55,60684	51,01424	45,45446	12,44267	1,088638	3,070292	7,342646	13,58781	8,799527	14,24852	14,43496	23,9278	19,32734	16,85987	24,38246	34,15292	33,74737	31,03967	33,60328	8,594373	2,730645	3,841456	7,299334	14,80659	16,95119	11,81711	17,87315	26,3016	21,21664	19,79202	24,74173	42,04831	42,02032	27,61308	38,45097	34,93707	19,75713	30,68164	30,45908	58,30404	48,70911	63,64632	57,92737	60,87278	92,68707	92,85471	80,63094	66,89477	63,09393	50,11053	62,26473	24,3683	16,29794	24,28071	30,47387	50,34966	48,03616	35,00559	64,55578	56,57328	56,81891	45,70741	69,08884	44,55301	69,43571	50,53216	61,17318
8/19/2018 6:40:00 PM	51	4,758786	0,4965876	1,913199	3,634367	35,98088	36,72655	33,10207	33,40891	39,25792	46,42242	35,5075	44,82144	56,92336	60,64593	51,64753	46,09644	2,214164	1,004297	0,8190346	2,81174	39,57753	43,07886	38,0993	37,303	48,89713	42,02351	44,66056	50,50612	59,5202	56,4823	51,24234	48,47453	10,71508	1,431325	3,179432	4,41762	13,13239	8,055303	15,03806	14,58596	21,42283	21,11848	17,00846	23,79525	38,42396	32,27771	32,71869	33,33644	9,689846	1,545162	3,562459	5,194933	15,52187	15,38344	10,94586	17,75206	23,98576	19,85749	21,70797	24,45181	43,33271	41,29069	27,75475	36,80338	33,46368	18,31627	29,90508	30,53568	61,60457	49,91076	64,16757	58,32311	56,03554	90,5017	88,73915	78,3354	65,63328	64,66277	50,47668	62,51154	24,43096	16,35285	21,62626	31,22437	52,33981	49,03777	35,35947	63,34274	57,0461	57,00389	45,81772	67,46616	44,40436	70,03294	50,88604	61,86919
8/19/2018 7:40:00 PM	52	3,226956	0,5645585	1,516081	3,161541	39,72494	36,9563	33,24167	32,89339	43,24277	46,93917	41,445	44,47288	55,41315	59,57497	50,96037	46,99857	1,797566	0,7107925	1,089329	2,091623	35,59847	45,28687	37,10946	35,36507	47,1799	41,33662	47,01115	50,70133	58,70331	58,41893	50,47594	47,90086	12,3615	1,624116	2,575569	5,799141	18,50057	7,422982	14,44138	15,27824	23,9709	17,90196	15,85206	25,55192	35,95263	31,64408	30,50439	33,00515	9,765763	2,376769	3,205819	10,24957	15,90469	15,97432	10,57727	19,21322	26,02454	21,92833	19,308	24,47695	43,26702	46,65658	28,86543	38,05593	32,16891	17,78695	30,72123	29,61207	62,19924	49,97015	64,15645	58,22239	69,00491	92,27682	86,95258	78,69011	67,03989	63,91992	50,94358	63,74669	24,43842	17,04126	21,23108	31,38283	54,15762	46,82388	36,74079	65,23299	55,64502	59,25585	48,54567	69,99392	45,77696	70,00484	49,23608	60,5665
8/19/2018 8:40:00 PM	53	4,004063	0,6946287	1,661901	3,579866	36,17596	39,37907	31,18217	33,33617	39,85916	47,82949	41,46511	44,65137	56,9621	59,0053	50,1235	47,60583	2,214025	1,082491	0,7937528	2,553949	35,08676	43,68791	38,09095	33,32629	48,15934	45,85724	46,6074	50,18181	60,91899	56,83141	52,21907	49,47351	6,20434	1,385044	2,516786	4,369888	14,53926	8,138261	15,757	14,06879	24,03757	19,51578	16,08837	22,50781	33,3251	31,39355	32,57488	31,42276	8,066424	1,710806	3,810994	3,605355	15,82877	14,3904	10,18174	16,98546	27,69155	21,16835	21,39112	24,97244	40,26857	43,14468	28,59106	35,96098	32,29948	17,24857	29,05911	30,14126	57,97284	50,72289	65,46377	58,23772	64,73033	91,03746	90,6987	78,46085	69,13559	66,14017	52,93822	63,77784	22,92682	16,7269	20,80881	29,86372	53,56563	47,85167	36,10039	64,94405	55,33902	61,09237	45,66161	69,14035	46,52334	69,45043	52,97649	61,03615
8/19/2018 9:40:00 PM	54	5,629974	0,6037937	2,438591	2,594703	35,51165	37,76961	32,52818	32,62965	38,7234	48,65786	40,42814	46,92252	57,93615	60,91774	49,86392	49,09061	2,257267	0,3611295	0,9211289	1,918656	35,69	44,71161	38,47529	33,3008	48,16279	44,28527	48,77142	50,45494	60,92293	56,32978	53,66366	48,69226	11,40811	1,207104	2,370275	5,39028	13,39826	7,903405	13,95757	13,47902	21,97164	17,09252	16,64919	23,26329	35,79175	31,69022	33,51548	34,09393	8,072573	1,641661	4,176752	6,151153	15,1633	15,37494	9,281125	19,17599	25,43532	20,33896	20,73911	25,47973	39,31104	42,38962	29,85121	38,74268	32,40778	17,64706	28,44855	29,37065	57,62392	52,03754	61,51118	58,81134	62,48238	90,92991	90,4454	80,39878	69,8586	65,36575	53,60605	65,4559	23,19173	16,01556	20,74671	31,68069	60,60509	48,24816	36,37351	65,63081	57,34921	60,32279	47,43493	70,7025	46,67654	71,35872	52,22059	63,28429
8/19/2018 10:40:00 PM	55	5,889492	0,5982676	1,716954	2,787633	38,40193	37,08858	33,49062	34,59777	40,59503	46,60761	42,17542	47,08755	58,36296	61,12228	51,84164	46,81248	1,64249	0,7095491	0,3985688	1,26568	35,76992	44,47654	39,54369	34,96774	49,01891	45,37632	49,24845	50,74257	60,28211	59,24995	52,94623	48,7806	11,87383	2,072489	2,244143	4,566341	13,10621	6,941105	12,60707	13,17805	24,68128	19,69572	15,78422	22,84449	37,85568	31,31307	31,56264	33,18903	5,943026	1,671088	3,178673	8,810857	14,30696	16,10853	8,775903	19,09262	26,74534	20,85517	19,01919	25,38268	42,38374	42,07186	28,21763	38,35924	33,42907	19,00227	27,67221	28,14275	58,89747	53,77037	64,52689	60,99607	53,7424	91,0838	92,36703	81,37386	70,23486	66,09244	53,34169	65,8975	23,52592	15,96175	20,70512	30,29889	54,17994	49,2756	37,9034	67,563	58,4156	59,58699	48,44648	70,52802	48,11948	70,95912	53,22075	63,91248
8/19/2018 11:40:00 PM	56	3,27227	0,9358422	1,321701	3,236351	37,1701	38,29817	33,13281	33,95965	38,23946	47,91238	40,03627	47,28165	57,04499	60,87022	53,92165	47,93711	1,115716	0,856612	0,6062804	2,201177	34,87145	45,40451	37,87632	34,49699	48,60031	45,83541	50,05147	51,4966	59,79346	58,68804	54,6502	50,36597	5,541211	1,221264	2,160284	6,811037	13,16782	7,567005	13,88104	13,03113	23,39191	18,17473	15,91187	23,8168	35,23189	33,24947	29,63659	35,38276	5,30048	1,94228	3,908668	3,144825	15,7264	15,13912	8,684933	18,41754	25,32984	22,45932	20,13864	25,78844	39,96125	44,12632	29,31567	39,1487	33,12825	18,14773	28,73612	28,36953	62,24546	55,13442	64,19561	60,10762	63,40504	91,8998	90,24123	82,60617	70,42199	64,82124	51,11074	64,72936	25,23224	16,07655	19,82724	30,77504	59,19749	49,27374	39,63445	67,05668	58,16507	61,13555	47,32752	71,1843	49,41982	69,54327	55,47939	65,22147
8/20/2018 12:40:00 AM	57	2,665437	0,6935925	1,559253	1,862152	37,27972	38,29596	33,67789	32,67248	38,56281	47,80483	41,08981	48,63762	58,32511	60,55315	55,72309	48,81818	2,16436	0,5001796	0,943924	2,365509	34,72729	45,50412	39,20287	35,52111	47,50235	45,84453	50,74588	52,5074	61,23087	59,51579	55,2944	48,93292	11,07185	1,147629	2,111309	3,991628	11,94083	8,190761	11,15902	13,73715	22,01688	18,15525	16,49212	23,31074	37,17596	34,11845	31,78305	34,22124	8,215766	2,213611	3,195043	5,915603	13,57061	14,06243	8,673947	16,87079	22,89836	18,20886	20,59972	24,49202	40,16074	42,52231	30,0409	36,66114	32,16961	18,42742	28,33215	28,2541	63,78046	55,07758	66,79308	60,17166	61,85422	90,56885	89,28907	83,51839	70,35526	65,72406	53,68224	67,64244	22,81858	16,89648	19,96332	30,99539	55,75058	50,08586	37,95866	68,36117	61,29318	60,21959	49,52483	70,33688	47,72187	71,51305	55,66783	65,36245
8/20/2018 1:40:00 AM	58	5,91581	0,5623481	1,638	2,718764	40,05609	39,32595	33,3839	34,87352	39,48317	49,06306	41,16075	48,4806	58,55457	60,18319	53,16023	48,48295	1,203097	0,9163627	0,5091594	1,875276	35,34317	48,37796	38,9486	35,41225	50,34172	46,65865	52,34444	52,27495	62,76532	60,55474	55,33405	50,46869	4,759685	1,311063	2,053216	4,591139	11,14701	8,271095	13,15905	12,82756	23,12556	16,28275	16,47194	23,76326	36,30091	32,52908	33,58291	33,81403	7,484665	2,711511	3,544637	5,36783	14,15458	15,86794	8,251131	15,70451	22,55492	20,47048	20,04352	24,80286	39,65786	42,6644	28,63617	38,16631	34,11052	17,32538	29,04676	29,157	66,4544	57,1397	67,61619	60,53775	56,39561	86,87209	91,79273	82,13625	71,65334	66,54426	54,5113	67,49807	23,35765	15,99283	19,10257	32,14902	56,5578	49,90785	39,46977	68,86087	61,16676	61,06799	48,7109	72,04548	46,68919	72,04784	54,93577	65,36375
8/20/2018 2:40:00 AM	59	2,832878	0,7049901	1,479885	2,332836	37,92904	38,40014	33,48573	33,98908	40,48643	50,08192	37,68285	47,42657	58,41423	61,3282	54,30067	49,18697	1,706385	0,7042994	0,6112539	2,462561	34,91732	45,54729	43,84629	34,7706	48,46044	45,35651	48,65495	54,41376	61,90609	60,16531	56,00906	49,80817	20,51109	1,260292	2,01778	4,388677	11,1591	7,741767	12,265	14,83629	24,84224	15,925	15,47172	24,90523	36,0751	32,96647	31,9994	34,29031	4,547897	2,723392	3,716291	4,714439	14,06678	13,29562	7,956453	14,45645	23,66317	21,44327	20,9154	24,73144	39,77281	42,01212	30,38925	37,48252	32,34341	17,6865	27,06607	29,95993	65,47974	56,54026	65,99933	61,76504	66,19308	91,91665	91,32633	82,26003	71,34366	66,85304	55,12538	67,50034	26,0414	16,08166	20,42282	28,76782	56,7432	51,02433	39,51606	68,17577	60,92175	62,20733	47,79123	71,60719	47,52259	72,21671	56,32446	65,08179
8/20/2018 3:40:00 AM	60	5,094496	0,6093888	1,595518	1,450804	37,17887	37,75261	31,68912	33,61213	39,99607	49,89217	38,44365	47,09735	59,38419	61,61141	54,36602	50,35754	1,884601	0,4921667	0,6372955	1,791487	36,77332	46,39878	37,86935	35,36838	50,94503	47,41151	48,0352	52,62944	62,88288	61,60768	57,13963	52,59912	13,33644	1,051959	2,103365	4,489874	12,49261	6,787411	10,71687	13,14863	22,5717	17,97518	16,05231	23,40973	34,671	33,9535	30,6279	31,24033	8,079063	1,689116	3,537315	7,2592	15,15715	14,90226	7,305757	15,18209	22,86776	20,48381	19,90412	24,04772	37,6251	42,01591	28,00757	37,52398	34,1485	18,38707	28,14918	29,78138	65,35795	54,54839	68,14158	64,28666	62,3644	89,0681	99,42136	84,15251	69,95461	67,05563	55,1206	67,76781	22,9655	16,1037	20,49582	31,17553	58,12115	52,32724	40,01203	68,29493	61,5571	60,22138	46,94559	72,90216	48,69674	72,56763	56,48182	65,2962
8/20/2018 4:40:00 AM	61	2,694173	0,7042993	1,25822	2,231502	39,92084	38,25513	33,63126	33,16306	42,26757	49,9504	41,25967	49,1706	59,8517	62,01985	56,83784	50,5345	2,02897	0,8215903	0,550536	2,293117	36,05369	45,5493	40,5189	35,45742	50,12607	48,04363	48,72969	53,98278	64,95131	62,7801	57,50049	52,06047	11,1057	6,517601	1,838942	7,839441	12,17811	5,972038	11,07137	12,74432	23,04715	16,43505	16,0454	24,41085	35,14968	33,61793	31,18887	33,664	6,210074	1,978683	2,985536	7,663916	14,24887	14,70616	7,317708	15,92637	22,52866	20,21883	20,48768	24,93949	38,09413	43,69004	27,98195	37,25837	31,15426	18,23145	27,03325	29,01774	66,25014	54,68447	70,22083	62,74951	64,92387	92,536	98,79836	79,90703	71,68414	67,35004	55,41943	67,06704	23,55928	15,26518	19,16708	31,02329	60,12144	52,24367	38,69308	68,47432	62,09225	64,94724	52,95024	72,69894	48,90459	73,04163	57,75448	64,8537
8/20/2018 5:40:00 AM	62	2,624821	0,6416473	1,42946	2,139147	40,17968	40,39449	32,30452	34,11052	41,93578	48,2789	38,14807	47,35915	61,60443	61,46407	56,88674	50,68593	2,65473	0,5182085	0,9589137	1,375718	36,24945	45,32562	40,59827	37,53206	52,52674	48,5494	49,10519	53,8684	63,8878	62,22736	56,3387	51,26644	12,51382	1,06833	1,792385	6,09969	13,17971	6,10121	10,99642	12,82134	23,14296	18,54408	14,64011	22,43417	33,69398	32,41462	31,56085	32,82313	7,893044	1,807098	3,436118	7,468225	12,82024	13,6381	7,115524	14,96008	23,77072	22,42112	20,73193	26,4191	40,69601	44,312	28,72499	37,69093	35,57589	16,08491	27,43714	30,30669	67,27853	57,34376	67,39232	63,19463	67,68734	91,14176	99,35082	78,66511	70,47192	67,00874	55,47891	68,28864	21,74251	15,76073	19,45589	28,84526	58,34612	53,11429	39,08944	69,58665	59,65676	64,09026	51,8875	73,41885	51,29346	72,15932	57,17728	66,55532
8/20/2018 6:40:00 AM	63	5,83658	0,8590297	1,855452	2,036707	40,11833	38,31123	34,46549	34,12633	41,28185	48,99253	39,6598	48,95502	62,49234	61,16532	54,80534	49,6386	2,718625	0,6616104	0,357883	2,015363	37,39239	46,7412	39,36215	36,46675	50,69027	48,70973	49,89445	53,98761	64,73833	62,01743	56,60567	51,99871	7,459384	1,713846	1,823469	7,261273	10,77158	8,747446	11,03649	12,93504	27,5143	18,03644	13,81403	22,28946	35,34275	32,58938	31,57653	34,21495	11,81339	1,814697	3,875235	5,547911	15,17428	14,47868	6,527201	15,75016	24,34323	19,97658	19,82054	25,1644	38,90604	44,058	29,63466	36,66543	32,11477	17,80891	26,96155	28,42956	65,86456	59,80334	69,12107	61,56423	67,5	92,39149	99,32963	79,99406	72,32828	66,97213	57,02814	71,64429	21,76863	14,76086	18,36711	29,24928	62,98195	53,93333	39,61912	68,78619	61,83453	65,26981	50,58915	73,77812	50,63757	72,75904	55,77766	65,98544
8/20/2018 7:40:00 AM	64	2,469123	0,5488091	1,477951	1,439959	40,43531	38,92967	33,87585	34,60537	40,82207	51,03531	42,32185	47,38782	61,63317	59,36112	53,7254	51,55111	2,968543	0,5111627	0,5343032	2,267352	38,08376	46,64808	38,5454	38,19877	51,42276	47,39411	49,32098	54,50362	66,50199	63,27807	57,34016	51,85379	3,291818	1,2605	1,895516	5,829257	11,91313	6,057969	11,5464	13,93796	24,22076	16,40059	14,81868	27,22563	36,94691	33,0035	30,94614	35,32315	6,359763	1,866642	2,901401	4,531596	15,22864	14,0951	6,604499	16,90229	24,37417	20,44975	19,29452	27,59132	38,56073	42,35812	30,75431	37,84435	31,59393	16,85304	26,0816	27,92904	64,22006	59,05415	67,04671	62,19096	74,29729	93,56695	98,28263	82,50691	72,3769	68,37707	55,93148	70,9764	21,95085	14,99344	18,97215	27,31079	60,67549	53,32477	40,3717	69,91068	61,79018	66,33234	50,70348	73,71906	48,38217	73,99957	58,39668	66,29607
8/20/2018 8:40:00 AM	65	2,371519	0,5842452	1,416197	2,527976	39,90171	38,664	34,56648	34,47102	41,58481	51,25202	44,9924	49,19472	60,84923	61,73223	55,1664	51,06031	1,931228	0,7563826	0,3589191	1,919347	37,02497	45,51372	39,4389	36,34056	54,04723	48,41775	50,20675	54,66905	66,34277	64,71306	58,18081	52,51119	5,198871	1,150116	1,574865	9,876078	10,70209	5,652769	12,34838	13,02125	25,40478	17,11214	13,87572	21,97744	36,60713	32,73603	33,71028	34,46093	8,348875	2,016053	3,012821	7,455238	14,71797	15,15045	6,627224	15,60656	22,76263	19,45147	18,6984	25,53872	40,12185	41,1229	29,80079	36,48845	33,7397	17,68471	27,21126	26,63655	68,37029	60,22678	72,66053	63,6937	76,30464	93,81631	99,07845	75,22173	71,46656	70,27962	58,37153	71,32729	23,27738	15,35726	18,65495	27,93663	61,95306	52,42905	43,16258	70,19445	64,07515	66,25554	53,46298	75,07943	51,50227	74,35137	58,72403	67,43549
8/20/2018 9:40:00 AM	66	1,864501	1,028542	1,374337	2,040921	39,26061	39,36098	33,3247	34,29791	39,10796	51,22631	41,99989	49,17785	60,60324	61,88523	56,88135	51,80566	2,604789	0,7200487	0,4538296	1,285505	37,59857	47,73293	38,91703	39,94157	51,02972	48,98783	48,90591	55,17608	67,94387	63,44629	59,65767	53,37534	4,532356	1,146041	1,842258	6,551241	12,24601	5,658709	11,04333	12,7361	25,05333	18,33734	15,10216	23,49981	36,091	32,77258	32,42526	34,7161	5,674389	3,216042	2,993341	3,994598	14,26973	13,31585	6,617899	13,60777	24,59279	20,11826	18,93277	26,02074	40,27507	43,0696	28,61697	39,2908	30,87416	18,79179	27,82783	28,08687	69,06802	59,85349	71,6152	63,40261	77,87971	93,80015	98,98086	84,1677	71,14426	66,57722	59,73965	71,17298	22,58897	15,09547	18,39854	28,92497	66,15067	54,8854	43,72196	71,97219	64,13668	66,55566	53,2749	74,72474	51,54759	74,41935	58,04998	67,78376
8/20/2018 10:40:00 AM	67	1,895101	0,7920259	1,24026	1,578664	40,31237	39,06699	36,54405	34,94467	41,27397	51,13284	45,33315	46,63158	61,64906	62,25914	56,52134	51,6898	3,029606	1,163862	0,297027	2,245869	38,84477	46,61893	39,58831	38,6734	51,97646	51,88626	52,66945	56,46082	67,9146	66,14694	58,29404	51,7879	11,82879	1,227758	1,658032	4,830556	11,01894	5,357331	11,13388	12,10102	26,20427	17,17023	14,80521	21,44721	34,16094	33,28291	33,76582	36,40549	4,36906	3,146069	2,881507	9,061464	15,15591	13,32001	7,098048	14,5251	22,82086	18,65938	21,68069	25,01057	39,47764	42,39355	29,28831	38,75187	32,74453	16,51884	26,26631	29,11727	70,2064	60,27665	70,39442	63,32491	79,2448	93,80161	91,83398	78,98313	73,97008	69,43102	60,31879	72,00915	23,30957	15,90738	18,2244	28,26108	63,67699	53,20505	41,79391	71,26865	64,51952	67,18909	49,68702	75,72502	56,01859	74,93417	58,4927	67,10075
8/20/2018 11:40:00 AM	68	1,67088	1,162481	1,274867	1,093681	39,24038	40,05983	35,0248	34,75907	42,50801	51,91423	42,57861	47,1862	63,93423	62,20781	57,26769	58,18275	1,211248	0,8381687	0,3632709	2,088376	40,13187	44,97541	39,53746	36,93227	53,43058	51,41744	52,28379	56,02453	68,37284	66,26154	58,63271	54,2477	4,528279	1,440443	2,058328	9,693992	10,73504	7,012601	10,65346	13,11056	21,89752	20,27043	16,26879	20,55012	33,98624	32,32323	31,71729	33,27566	4,65607	1,977509	2,782797	3,71111	12,8833	12,86755	6,465586	13,94825	25,70921	20,85952	18,12258	24,78559	39,81985	40,90676	27,92869	38,79835	31,44038	16,46213	29,07667	27,96965	69,56689	60,91788	69,93301	63,24369	77,74198	93,59029	93,15326	84,72604	73,74752	69,1885	60,96003	73,59845	23,04432	14,65787	18,12984	27,75724	64,49222	52,28905	42,74681	71,57121	64,07141	68,75298	53,2081	75,48125	55,38352	74,83258	59,65752	67,79135
8/20/2018 12:40:00 PM	69	3,595961	1,149633	1,550412	2,797441	41,48382	39,92506	41,35341	34,11417	41,07283	51,45156	48,1103	50,45121	63,45291	63,11409	58,61724	52,4196	3,082449	0,8716015	0,3469689	2,19648	38,56378	46,35658	40,12143	38,49628	52,59354	49,40656	52,03704	56,60912	66,65452	66,46268	61,3083	56,68	3,299072	1,274729	1,392089	10,84128	12,61819	7,469262	9,833252	13,2771	25,48235	18,07706	14,18608	19,60668	35,25047	32,52438	32,7656	34,4141	10,26746	1,384767	3,1938	5,384892	14,3607	11,99941	6,078415	14,19271	21,19896	18,91564	18,51273	26,55732	40,70222	40,92976	29,14602	36,76842	33,21183	16,52416	26,08345	26,54143	70,57361	62,81388	69,63334	65,48236	85,91112	93,50354	91,99982	80,04358	73,98072	70,24556	62,80864	74,29942	20,89798	14,05345	18,12389	27,69121	64,39407	55,28148	44,22614	71,5067	64,33342	68,69867	55,64641	76,69229	54,74725	77,31033	60,25151	68,79035
8/20/2018 1:40:00 PM	70	2,250636	0,7760002	1,135126	2,753923	40,44339	40,14209	34,50521	35,07171	39,52517	52,32759	44,94254	48,48094	63,17544	62,13224	58,71305	52,38678	2,582822	0,6459301	0,6053824	1,731391	37,91639	46,25766	40,94759	36,89938	52,1763	48,69847	52,0602	55,23451	68,16743	68,33776	63,32822	54,4067	5,500387	1,182098	1,491145	7,540686	12,11635	5,28335	10,43394	12,54787	23,57455	17,64458	12,38796	22,12312	35,47179	30,39242	32,93394	34,93998	8,459675	2,223627	3,046323	6,521953	21,78907	12,24918	6,560636	17,05418	20,43083	19,1025	18,65219	27,19911	40,7805	42,66669	28,05551	37,13438	28,66587	15,53824	26,77443	28,20934	70,75404	63,12978	71,81165	65,21096	77,38513	94,27139	93,29555	80,3788	74,64342	70,49686	63,39522	74,82089	22,27917	14,24962	17,68291	28,75442	67,4426	56,47802	45,33702	72,93684	65,20931	69,40533	52,84974	74,26214	57,36985	76,17292	62,43458	70,42924
8/20/2018 2:40:00 PM	71	1,969704	0,6906914	1,699616	2,716415	39,88105	37,6959	35,18734	34,77281	43,27199	51,56726	46,05708	50,90987	65,28212	62,94797	59,49478	56,25172	2,790948	0,8305703	0,5628315	1,528515	39,72079	47,63028	40,93204	37,13382	52,6414	51,83017	53,52965	55,33384	69,13171	69,38779	63,65233	55,15762	6,348848	1,154261	1,154537	11,99727	12,0564	5,266427	9,629477	12,10309	27,99631	17,35715	14,05387	21,43692	33,8905	32,19675	34,55391	32,63021	5,750581	2,204147	2,175274	10,0364	13,22861	12,52763	6,061215	17,73424	19,64322	18,11575	18,78606	28,53262	40,25061	44,58955	29,43661	36,54682	29,97182	15,45922	27,94499	28,2463	71,8381	62,59464	71,41668	64,21751	80,37688	94,64198	92,83591	75,20765	75,58286	71,77622	62,83614	75,17969	21,68691	14,48228	19,01214	27,56375	67,46692	54,56898	46,44956	72,80795	64,89576	68,08011	54,51571	75,78919	57,04581	75,77966	61,11607	69,07743
8/20/2018 3:40:00 PM	72	1,514354	1,040631	1,286541	2,002238	40,23922	38,9497	34,54231	34,64419	40,20184	51,46786	42,98816	54,53933	65,98138	63,05635	58,3401	54,33287	1,463652	0,6107704	0,6605051	2,105507	39,78406	48,12058	39,57836	39,07515	50,75784	49,85619	55,32321	57,9541	69,7664	68,07859	63,55971	58,92959	6,393678	1,031236	1,269479	7,634491	10,66403	5,878648	9,593488	11,97481	25,39816	16,12794	13,9305	22,05909	37,35218	33,07133	31,86381	36,42455	6,137475	1,348019	2,978904	5,992968	12,17776	11,33496	6,528101	17,3309	20,90427	19,30468	16,16828	25,02549	40,56097	42,21064	29,0377	38,71449	30,04731	15,64994	25,71867	27,34245	73,90584	63,66152	73,40559	67,00382	81,08194	95,05015	93,92739	80,55752	76,23017	73,22261	61,66114	76,1037	21,48354	14,29819	18,42369	27,12713	68,60148	57,80379	49,61097	73,17018	65,88763	69,85266	56,353	76,6025	57,46145	76,96729	63,2523	70,04856
8/20/2018 4:40:00 PM	73	2,097978	0,7194961	1,683797	1,440857	42,05501	39,78849	36,52168	36,51918	40,65173	48,43653	45,9967	51,63731	65,46157	63,73335	58,65966	56,82901	1,800467	0,8351293	0,5329217	1,550619	40,44588	48,09219	41,51118	39,58616	52,7797	50,16986	52,46202	55,58956	69,93369	67,53323	62,81629	59,29528	10,30552	1,40777	1,430081	5,909939	12,42533	5,350837	9,62768	12,98429	26,99671	19,05297	14,18649	23,02622	36,83363	33,11036	30,33903	35,1874	5,165921	1,649329	2,54414	10,63868	10,86442	13,84643	6,359001	18,36117	23,24782	19,55419	17,70675	25,74885	41,72732	38,79248	29,94702	39,57504	30,92514	16,49978	27,36116	26,55698	74,18781	65,27327	73,03057	66,5967	86,31293	97,18951	93,71961	81,16814	74,10997	73,42135	62,49759	75,67307	20,69138	14,59825	17,85416	28,11015	68,68749	60,14962	49,55859	74,51903	64,12612	70,20446	57,83799	77,1406	59,86205	78,01525	62,68105	69,24334
8/20/2018 5:40:00 PM	74	2,197309	0,8826537	1,13485	2,334839	40,21835	37,93027	35,84804	34,13758	41,56976	49,82193	47,46208	50,84916	66,78002	63,75968	60,44491	55,06403	2,434309	1,212423	0,3476597	1,798671	40,73104	50,05465	39,87144	39,25895	51,90249	51,99264	54,97527	57,21306	70,14064	69,72113	62,85105	58,04197	3,895612	1,452531	1,136024	7,714065	12,34278	5,675633	9,207835	13,01814	25,93301	17,20069	17,21347	21,1763	34,57912	35,99125	32,01654	36,35251	6,68663	2,430855	2,182665	5,819726	16,92743	11,8703	5,960709	15,89523	20,56352	18,64625	18,08452	27,46981	42,24511	42,60201	30,59447	39,83601	30,56862	15,73214	26,2766	26,21035	74,40352	66,45267	72,87391	67,84781	85,77248	97,05508	92,80111	88,60149	76,09943	73,73619	62,36301	76,77304	20,96783	14,23229	16,17457	28,41726	69,78048	60,09954	47,14999	75,49107	65,21159	71,23218	55,84307	77,10033	58,64543	76,42601	63,55465	70,12648
8/20/2018 6:40:00 PM	75	2,590489	1,447972	1,59918	2,170784	41,05832	39,26102	38,67865	35,55883	40,88107	50,29372	46,28418	50,00042	67,8384	62,86713	60,37066	57,45566	1,42124	0,7074768	0,6862705	1,959549	42,36404	49,5729	39,32071	37,4073	52,46498	51,72164	58,06843	57,73009	71,81104	70,18036	64,0415	56,68525	7,209673	1,368189	1,206482	4,446494	10,23603	6,033724	13,1335	11,79957	26,16261	18,46057	14,50983	23,26951	32,93525	33,89817	31,09845	34,63852	5,046073	1,899937	2,731336	12,18066	13,11602	9,967465	6,414816	16,55643	21,0072	18,5188	16,09762	27,20077	41,33648	41,70107	32,00446	37,2661	33,38065	16,05624	25,93529	27,8478	73,60612	64,85964	73,37479	67,68941	86,97371	96,04768	93,75574	80,08862	77,14088	72,93946	64,76328	78,15712	21,50731	13,67291	17,83806	27,50816	71,82652	61,02862	47,55478	75,9404	66,4294	70,71259	59,30407	77,1721	57,71517	77,6327	64,62581	69,83105
8/20/2018 7:40:00 PM	76	2,236337	0,593156	1,363354	2,401636	41,59773	39,66727	35,70126	37,23322	40,62749	50,76778	47,72995	51,42753	70,50323	63,83766	60,42572	56,43401	1,787688	0,626727	0,6474498	1,699409	41,88067	48,27974	40,62521	38,19345	51,99879	52,70979	52,6184	57,87861	69,00098	70,7177	64,9623	58,73301	7,126438	2,178175	1,050716	5,267117	11,09748	5,409483	8,402684	13,86605	25,34967	18,31289	14,97327	22,18363	33,95211	36,955	31,68497	34,66367	8,485646	2,094524	2,695831	6,089122	11,33953	10,11736	6,57901	16,72455	21,69264	18,50885	16,05618	26,18617	39,0109	39,64972	30,22678	39,31276	30,49293	16,80883	26,82893	26,84095	74,19361	66,986	73,557	66,61901	86,97019	96,14431	94,14359	76,52701	77,97884	74,69172	66,72074	77,22045	20,09305	12,54124	16,15633	27,66751	72,41856	57,63367	49,54527	75,73574	65,82429	71,0617	58,26529	78,05476	60,33551	77,57322	63,88849	69,33881
8/20/2018 8:40:00 PM	77	1,539152	0,9840574	1,572171	2,001478	40,80128	39,87304	36,63932	38,35524	45,88321	51,35114	48,73868	51,50849	70,26586	62,95223	62,05425	54,23435	1,854899	0,5863865	0,4860881	2,436243	42,38195	48,9571	40,83969	40,63937	52,89899	53,69079	55,98683	57,69196	69,50252	71,34229	66,38332	57,31536	5,899371	1,195361	1,211386	12,08727	12,08845	5,949934	10,02549	12,31218	28,04508	18,11263	14,82876	22,36551	36,18176	34,86301	31,59414	35,39401	11,62847	2,628205	2,760002	7,538889	19,68826	10,23134	6,238187	21,80503	21,25028	16,56609	16,05714	25,82166	40,34358	41,27583	32,48232	39,61096	29,89218	15,09643	26,71095	26,0579	75,25558	66,78058	74,54755	67,735	84,85384	96,06474	94,09697	76,02868	78,00606	75,69125	67,01315	77,85243	21,96846	12,84897	16,67579	26,88481	71,047	58,4567	47,89229	74,81641	66,57431	72,22575	59,8222	77,33905	61,69478	78,40345	64,94397	69,39365
8/20/2018 9:40:00 PM	78	2,096389	0,6198884	1,157576	1,988561	41,01376	39,31553	36,66798	37,25561	41,6867	52,22688	45,16254	52,99238	69,16901	64,22496	63,63155	55,75472	1,170286	0,5678051	0,5176558	1,726003	41,53977	48,60715	38,80823	37,75779	52,98693	56,03518	55,41751	58,51632	70,20081	70,30325	65,53893	60,2862	4,22849	1,250622	1,189835	6,232662	9,089577	6,755706	7,404192	11,19778	22,21189	18,16796	11,76731	21,68987	35,00616	34,32071	30,70921	35,19825	6,034	1,918932	2,594012	8,684102	11,21864	10,34828	5,455142	19,55149	21,6094	18,76858	16,3342	26,24606	39,40437	39,86827	31,86865	38,66842	30,69615	14,53795	27,65004	24,59826	75,87921	68,17812	75,6748	68,28947	84,11555	95,33199	94,76673	83,33353	78,51984	75,31402	66,99099	78,00833	19,06692	12,74308	16,45771	27,39825	70,98441	61,01038	48,82426	76,05348	65,21344	73,14323	59,675	77,53149	61,74314	79,04317	64,4018	69,17931
8/20/2018 10:40:00 PM	79	1,593446	0,9019259	1,328401	2,126713	40,47974	38,89748	38,33609	36,46889	41,75412	52,10607	47,69701	51,86298	68,06415	64,25446	64,5086	55,85876	1,854415	0,3964274	0,4299984	2,435138	43,13591	49,19513	41,96632	39,55459	54,2669	55,65174	55,03128	58,25624	70,23444	71,07718	66,64795	57,39266	8,163474	0,8140612	1,117374	5,485674	12,68996	7,759242	7,471056	15,2046	23,34004	19,33832	13,54181	21,98013	34,6147	35,58826	31,24019	35,30152	9,079078	1,979719	2,372278	9,941561	11,10612	8,934642	5,795411	12,77789	20,96444	19,98398	16,76199	25,26297	38,76389	42,09266	31,29076	38,52985	32,41704	16,30899	25,17684	26,3599	72,16706	66,81449	76,92121	69,54327	85,0581	95,19356	94,53526	77,09861	76,05949	74,71146	66,25236	79,22359	20,60207	13,39536	16,00064	27,10274	73,04964	59,39392	49,50238	75,48463	66,12864	73,36283	60,76308	78,96268	61,83169	79,805	65,74277	68,69646
8/20/2018 11:40:00 PM	80	1,42048	0,490509	1,516772	2,454755	41,69243	39,54078	35,90268	34,48801	44,85577	51,61975	45,14507	52,43473	68,27759	64,12605	61,79074	56,90304	1,910367	0,8517075	0,6053824	1,8989	43,59292	50,13318	43,63885	38,87102	55,5258	56,65748	53,80277	59,9446	69,12321	70,54708	66,64526	59,64918	3,342036	1,078622	1,284745	8,748411	9,952751	5,253095	8,853543	15,72903	23,11326	17,96571	13,61772	20,74036	39,82096	31,65223	32,2849	37,32663	10,7387	1,927912	2,510638	9,267241	15,14071	10,00035	5,268637	19,64923	21,34242	16,17257	16,64063	25,62679	41,46283	41,72427	30,80148	41,91431	31,43182	14,03397	24,35829	25,61878	74,90081	67,82093	73,68997	70,16013	83,63721	96,64767	95,07088	77,544	81,05714	76,43672	68,78234	79,56206	19,46922	12,54096	16,19184	26,17076	74,30172	61,11191	51,5862	76,01714	67,10468	73,18386	59,45251	78,65461	61,94006	79,29813	64,64213	69,75919
8/21/2018 12:40:00 AM	81	1,65596	0,5369971	1,216153	1,825334	41,70583	40,43704	35,9699	36,79239	42,43949	52,4683	48,19145	53,89285	68,30978	65,50281	66,30284	58,95502	2,530739	0,5577199	0,5470822	1,876727	43,01497	50,17532	39,95158	40,95802	55,77524	55,37328	55,75003	58,81543	72,25292	69,19216	67,45675	58,63369	5,334053	1,026884	1,180441	4,13427	9,074519	4,606957	7,738728	11,7698	21,0148	18,67346	13,21667	20,66983	33,85652	32,41531	31,92418	36,58806	8,074505	1,887434	2,866241	5,078125	10,46032	9,413753	5,746988	16,37613	20,92327	18,02974	14,44187	25,82215	39,88284	40,07053	31,73719	38,32132	35,887	14,5421	26,05894	25,86235	76,57597	70,83651	73,77452	70,50474	96,917	96,58336	94,41804	80,46881	80,04642	75,94366	67,5489	78,6906	19,08274	12,75703	16,48521	26,08263	74,46467	61,12684	52,28677	76,36535	66,17977	73,13293	58,95102	79,00862	61,74998	79,04087	63,97533	72,27814
8/21/2018 1:40:00 AM	82	1,43167	0,6011688	1,34194	2,337464	42,10171	42,12857	38,91834	35,99353	43,59783	51,27218	46,97398	53,74868	68,49966	65,61153	66,66833	56,29062	1,46379	0,729443	0,5841761	1,384767	43,37996	50,72178	42,24441	37,64009	53,4304	55,59322	57,6841	60,33889	70,95975	69,13241	67,41905	59,51778	8,583803	0,7320679	1,199229	5,873673	10,10265	4,297428	7,28165	11,2567	21,5395	16,22963	13,6754	21,0159	40,3489	32,03664	32,17321	37,41006	8,58712	2,252846	2,511467	11,20178	12,26846	8,888772	5,636467	19,05476	20,51421	17,12153	17,35377	25,8669	39,22427	41,81919	32,21582	38,79138	28,87834	14,58831	23,11284	25,13173	76,84426	67,87088	74,08999	68,40816	84,9301	96,92687	94,93784	79,53436	80,49735	75,94434	67,77195	79,03915	20,91498	11,97709	15,15832	26,76185	76,74404	60,70451	52,52853	78,76707	67,5985	75,26629	60,91553	78,03395	63,46825	79,49623	66,57163	70,1644
8/21/2018 2:40:00 AM	83	10,50577	0,6516633	1,255181	1,322599	42,58192	40,67018	37,80753	35,67217	44,32002	52,27847	43,15595	56,48597	68,06207	66,17221	63,71734	54,6549	2,36765	0,3504227	0,298892	1,401346	41,38256	52,35066	42,83702	39,07409	53,61171	56,54054	55,43523	59,89327	71,26687	70,3344	66,39603	60,8714	6,868369	1,149978	1,287439	5,276097	9,818261	5,103545	7,421323	10,78698	22,90997	19,46404	13,96911	21,81165	34,82421	34,16273	33,72962	37,22473	7,376975	2,666681	2,834674	8,064283	11,41993	9,167564	5,312776	16,35127	18,8601	16,17851	17,51865	29,3071	39,09524	41,85821	29,30916	39,59142	30,57381	13,51507	24,31918	24,50252	76,83197	70,69966	75,47545	71,53266	83,96207	97,15601	95,39491	78,9104	82,00446	74,51757	68,44495	80,15114	18,77839	11,17422	15,46709	25,98144	73,54913	62,28083	53,18641	79,18518	68,67527	75,07059	62,35922	78,92567	63,53553	80,18879	65,24288	71,19336
8/21/2018 3:40:00 AM	84	1,728559	0,6961484	1,292827	2,033737	42,13348	40,5421	38,05882	38,34618	45,40866	51,31182	50,58611	54,62374	68,88255	66,5129	65,52518	59,83775	2,06192	0,8443165	0,2346513	1,971292	42,82611	52,72505	42,28704	38,92572	54,81003	57,59312	58,91571	59,17323	73,23345	71,79881	66,50586	62,56451	4,148914	1,065912	0,9515916	6,997747	10,9958	4,238436	7,780725	12,86755	22,07967	17,52142	13,67809	20,14381	33,71671	35,01257	31,72497	37,64056	8,242773	1,797358	2,239998	9,500027	12,17113	8,194283	5,253924	21,18583	18,91717	17,67255	15,72157	24,39096	37,78453	38,1576	30,92687	38,43412	30,3996	13,86004	23,67871	24,69897	77,46526	71,30465	74,59763	72,12415	84,34695	96,41897	95,02625	80,73919	81,3429	76,29138	69,56966	80,40735	17,57799	12,1426	15,49838	26,23466	73,3819	64,35345	52,91722	78,92393	67,57169	74,72536	62,86293	80,08669	62,40557	80,86207	64,01926	70,7519
8/21/2018 4:40:00 AM	85	1,230244	1,525959	1,289166	2,041335	40,04995	40,34883	37,23067	36,07455	45,5703	53,24368	45,74608	54,35849	70,23873	67,50145	60,23341	59,09426	2,009698	0,4815981	0,2945403	1,276042	42,94285	52,1207	43,40296	39,18269	54,06858	57,32144	57,07836	59,01657	72,62918	72,56603	68,40691	60,61512	8,063455	1,28592	1,257737	4,139658	16,3217	6,147491	7,309212	15,55979	22,48438	16,76462	12,91121	20,428	33,96496	32,04507	32,53066	37,51922	8,692599	1,719372	2,300785	3,60867	13,25196	9,300329	5,21379	18,25915	18,0046	16,86519	16,36059	24,38667	39,43206	39,06796	31,30871	38,52695	28,58076	15,97038	25,6574	24,22393	77,6729	71,01694	77,11588	71,38885	83,3638	97,31488	99,60682	78,10255	82,36005	76,11475	69,15886	80,40397	18,46893	11,07952	15,03551	26,58675	72,7647	63,51708	52,94865	79,0225	66,61058	74,8814	63,47647	80,82041	63,66269	79,9017	64,89004	70,76653
8/21/2018 5:40:00 AM	86	2,804211	0,490509	1,538393	2,224456	40,51227	40,66658	37,11476	34,84244	44,98136	52,12374	47,15993	56,1794	71,7919	67,18453	63,58049	59,65428	2,000442	0,1955543	0,628592	1,574243	43,04274	52,24519	42,77264	39,79347	55,47607	58,28588	59,75707	59,46272	71,83694	70,05119	67,72969	63,40393	6,70231	0,8510168	1,200956	10,06742	9,604334	5,713072	6,785685	10,04221	25,78505	14,95033	12,12312	21,83383	34,1677	33,60107	31,80061	38,16037	8,694946	1,846403	2,30334	9,479581	10,38482	9,27781	5,27444	21,67426	19,72867	13,99046	16,74728	24,72805	38,56474	41,66487	31,01658	38,33237	29,78773	13,62442	26,43678	25,29813	76,66129	71,49763	77,36351	71,6244	84,64066	97,34701	99,18857	79,15119	82,83634	76,86864	69,72301	79,29294	19,15257	11,3722	14,37079	27,54414	72,98547	62,58552	51,24226	79,08164	67,71421	74,7427	63,44627	81,26616	64,68556	79,8615	65,14927	71,32516
8/21/2018 6:40:00 AM	87	1,795493	0,6382626	1,674887	1,817598	40,90034	41,8357	38,9265	36,84192	42,93518	52,93228	44,68273	57,11415	70,26657	66,1879	67,28461	60,38157	1,913959	0,7614943	0,5557858	2,321232	43,01386	52,75848	44,13565	38,018	56,54731	57,65059	60,7655	58,71808	72,83371	70,60137	68,77114	62,41164	3,086663	1,237014	0,7397353	3,553962	9,921046	3,815968	6,783268	9,450986	22,83951	21,67095	13,31931	21,62156	36,65298	35,26352	31,61423	37,03622	4,18877	1,730286	2,031734	10,87278	12,99168	8,320278	5,015335	19,68391	21,32529	16,27784	16,2011	25,72958	38,6419	38,50366	31,17739	40,16095	29,99171	14,97755	24,06976	24,69089	77,42208	71,41634	77,1511	70,82761	95,40334	98,1987	99,54949	83,38893	83,60825	76,61024	70,92473	79,99538	17,75254	11,27811	14,48518	26,36605	76,51394	62,53027	52,84904	77,92281	68,57918	76,16241	64,20874	81,65355	64,1427	80,70292	66,08898	71,02406
8/21/2018 7:40:00 AM	88	2,260514	0,4921668	1,633648	1,72918	41,68173	41,84364	40,57347	37,89615	45,48084	53,79158	46,54302	58,03051	70,96935	68,42175	66,02599	59,25494	1,091194	0,182637	0,2305067	1,528722	44,24148	53,0998	41,8951	38,63769	55,4541	56,91548	59,88817	60,87209	74,24203	71,11337	68,38376	63,78315	3,417951	2,721803	1,517739	3,633952	13,57164	4,432817	6,578802	10,43255	24,24086	18,58173	12,10744	19,32893	34,74484	31,70092	27,20429	37,63821	5,501562	1,680897	2,308107	7,559061	11,79549	11,06861	4,749392	16,15723	20,688	17,1234	16,55504	24,8854	38,6591	40,77261	30,81234	38,38867	31,1524	15,09346	23,98804	24,85273	78,17315	73,51632	77,07691	70,13263	96,552	98,15359	99,38972	84,01221	83,708	77,09412	72,21396	80,53396	18,10255	11,85331	14,526	25,84349	74,36071	64,40519	53,61025	79,32126	69,24686	76,13334	65,46732	82,29727	64,53767	80,85731	66,36529	71,06639
8/21/2018 8:40:00 AM	89	1,481128	0,4746215	1,470491	1,896828	41,85048	40,74996	39,8823	36,41378	43,12791	52,07408	48,92311	57,68782	70,79617	68,99307	67,05219	60,68922	1,642629	0,3209273	0,4590103	2,163462	44,9185	55,12344	45,21227	39,61533	54,94066	57,8384	64,01173	59,82359	74,19941	70,8955	68,98058	64,43288	6,750041	1,166971	1,123245	4,862607	11,20897	3,97284	6,536251	10,28432	22,21016	17,84669	11,69899	20,92652	39,31138	34,89349	31,18362	38,00654	3,890224	2,311008	2,075666	7,704121	11,29207	8,179433	4,576287	20,15329	21,638	16,44321	16,50772	25,74941	36,84378	40,16798	30,68785	38,10234	31,49743	13,43253	23,56025	24,49754	78,87067	73,48351	76,90533	71,61527	85,83071	98,3647	99,28416	87,18522	83,56226	76,55138	72,72408	81,08298	19,14775	11,59434	14,57477	27,20256	74,0636	65,02431	53,64466	80,54426	69,12888	74,41389	64,78276	82,44674	66,5864	81,5406	66,33828	73,17735
8/21/2018 9:40:00 AM	90	1,706385	0,4739307	1,317902	1,37261	40,09802	40,85764	41,64933	36,27293	46,56879	51,95326	51,28952	57,7419	71,01203	68,92366	66,59682	59,68916	1,672469	0,6018595	0,2989611	2,069656	44,36167	53,97065	45,75328	39,38426	55,32003	58,62353	61,59338	61,05569	74,71002	74,48497	68,24824	62,36089	6,492939	1,051752	1,023569	3,933535	9,885818	3,888704	5,945859	13,95004	22,42022	17,37228	12,28538	17,99376	32,78951	33,44675	33,584	36,72262	5,733104	1,746519	1,929777	6,593446	9,982869	7,364748	4,675412	16,37855	18,72686	16,04056	16,78486	26,06073	38,35765	36,46137	30,55337	41,20427	29,34454	13,11533	23,79318	27,15587	79,48207	73,19429	76,97448	73,93403	86,76089	97,91875	99,6998	86,88046	83,25175	76,89124	71,63924	81,78078	18,27227	11,09368	15,52719	26,18396	77,37594	64,97044	53,32658	79,55965	69,38204	75,2245	66,10549	83,23808	67,36351	79,34806	65,37086	72,19497
8/21/2018 10:40:00 AM	91	2,623853	0,285284	1,923353	1,257253	40,82049	40,03613	38,87026	36,32806	45,86871	52,23316	48,76941	56,6963	71,47692	70,81682	67,73886	60,14637	1,327918	0,5200735	0,4681974	0,9707947	45,25972	54,0931	45,15328	39,08495	57,98422	56,16566	60,57547	61,1008	74,41229	73,49718	68,94604	61,12098	5,587906	1,013207	0,9588445	4,17689	9,704838	4,348959	6,086428	11,00167	20,83271	18,0352	11,3302	17,71869	38,30888	34,06989	31,32461	35,72481	3,578001	1,519535	2,305413	6,250484	9,047374	9,741104	4,329824	21,00713	21,13685	14,77778	16,62661	23,29113	38,4085	38,83338	31,60968	38,75118	28,91772	14,31014	23,42133	25,59377	79,58209	72,7591	77,77416	74,18159	88,19353	98,3515	98,75269	88,66269	84,58395	76,82029	72,78114	82,47099	17,9499	12,06883	14,85024	26,28827	78,03798	65,00276	53,17266	79,45078	69,8774	74,92229	66,95962	82,3144	67,92198	80,42565	66,64338	73,17597
8/21/2018 11:40:00 AM	92	6,400379	0,6606433	1,414677	1,684005	40,74471	41,21761	39,49905	37,16609	43,79338	53,59437	45,95215	58,54622	70,40617	68,72313	68,1489	60,24695	1,641178	0,5760251	0,3596789	1,027782	46,66211	53,941	43,87295	39,52586	59,66761	56,68151	58,50423	61,96645	71,9302	75,08014	68,40213	63,28043	3,088459	0,9556671	1,10494	3,40158	10,85709	4,535256	6,724277	9,471498	20,367	17,03567	13,62097	17,77451	36,71889	34,92105	32,57122	36,02882	6,43167	2,057637	2,047345	5,865661	13,44013	8,745094	4,299155	16,55062	18,92525	15,06824	15,8966	25,62997	38,81134	40,57374	28,61551	39,6167	31,67185	13,90355	24,71928	27,087	80,73076	74,14822	77,63643	74,88747	86,01238	97,98388	97,93954	87,48508	84,27581	77,39307	73,38024	82,21644	19,52794	10,75859	14,66015	25,78616	77,0229	65,47358	55,59669	79,19997	71,74216	75,40175	67,69874	82,72872	67,09502	80,75009	66,56394	73,97153
8/21/2018 12:40:00 PM	93	2,113036	0,546875	1,812279	1,349124	40,00153	40,09898	38,9908	34,91428	47,43382	52,90844	50,10141	56,50171	71,07352	70,14907	68,3372	60,33531	2,211676	0,5924652	0,442432	1,361696	46,83914	55,03109	53,37893	38,3086	58,38805	58,62035	60,97577	60,56609	73,05965	75,26484	69,606	60,61754	3,294928	1,027368	1,222646	4,319049	8,786678	3,914125	6,431739	9,938868	20,98599	16,9458	12,82238	18,48295	35,58183	34,85315	31,41606	36,55262	6,641524	1,431255	2,319781	6,231833	9,657107	7,076908	4,766869	17,53717	18,14206	15,671	16,65195	25,94296	38,80423	37,62137	30,52677	41,28198	30,05236	13,68832	24,7018	25,5859	80,05367	74,03736	76,21864	73,56142	93,11568	98,99626	97,62517	89,28354	84,27015	77,54449	74,40269	82,84988	18,61668	11,6257	13,63589	25,90814	79,36816	66,86036	56,13608	80,21296	72,19849	76,89745	66,90651	82,39424	67,81824	81,58384	66,30505	73,30156
8/21/2018 1:40:00 PM	94	1,234182	0,5235964	1,522781	1,632474	44,33604	40,9815	39,50555	36,63593	48,89257	51,44183	48,39826	55,97591	71,75896	70,42102	68,47902	60,72586	2,390791	0,2052249	0,6898624	1,133676	52,40883	54,0002	45,37142	39,22599	59,36195	57,97594	64,01843	58,87413	73,23317	74,54852	71,47085	63,77142	3,372776	0,8876962	0,8863837	5,478076	13,0935	5,331497	5,68786	13,35419	21,34933	17,84179	12,87978	21,32806	37,35445	32,8147	31,29448	36,09161	3,210378	1,189558	2,313426	4,662978	12,13217	7,217341	4,570762	16,01113	18,69197	15,90427	15,78719	26,89358	38,29321	37,87059	30,85751	39,83062	29,53961	14,21702	25,70478	23,42424	80,85641	73,78026	78,40573	75,39187	95,02784	98,10939	98,16693	91,14861	84,83567	76,58688	72,29312	82,06834	18,77466	10,08393	14,89266	24,76535	78,39551	67,21527	56,3141	81,10977	72,10918	77,16029	66,52244	84,0442	66,72041	79,76113	68,55817	74,80991
8/21/2018 2:40:00 PM	95	1,521193	0,574091	1,411776	1,83763	41,56195	40,03536	38,8563	36,99747	46,5969	55,47525	50,32687	57,4578	70,87643	68,97277	70,23196	61,03842	1,865744	0,3242429	0,5494308	2,378012	46,88095	55,08725	45,44091	40,66658	58,60743	59,48256	61,60194	58,64066	73,22586	74,34882	70,78305	65,76998	3,828885	1,03317	1,042426	6,859528	15,3422	3,829023	5,970864	11,31293	20,49431	15,90573	12,33684	20,12551	33,39088	33,8733	29,86529	36,07841	5,207435	2,364058	1,829203	6,891717	10,38752	7,796544	4,090683	16,89482	19,45596	16,76351	16,50372	26,78734	39,78325	37,17521	30,39485	39,23125	32,22902	14,97513	24,77005	25,20198	81,65679	74,55812	77,85085	74,99946	94,10941	98,84367	99,37128	94,20239	84,70822	77,1685	73,79185	82,92579	20,28128	11,83569	13,92801	26,1725	79,57574	67,11593	57,4115	79,85135	71,75626	77,09666	70,33163	84,31194	67,95113	81,97585	68,83366	74,26054
8/21/2018 3:40:00 PM	96	2,357773	0,8090186	1,462064	2,398389	40,09526	40,41259	38,62933	35,90191	45,85765	55,03102	48,73149	56,80773	71,3148	69,9886	69,84616	60,55392	1,603738	0,3550508	0,6167109	2,471403	48,75056	54,70938	46,37262	39,95441	60,06487	58,45324	60,34061	61,13305	74,64316	75,49969	71,16552	64,83574	5,416874	0,8054957	1,138649	4,209771	10,13428	4,400627	6,051545	8,473559	19,62229	20,44609	12,14778	19,81439	32,55408	33,79352	30,85938	37,60658	7,70564	1,528446	2,54483	4,422524	14,40277	7,261343	4,099731	15,19825	20,4845	17,23669	15,15936	27,9979	39,38612	37,90431	30,3275	41,42842	29,62298	14,12191	23,66041	23,22074	80,71348	75,63212	76,02764	75,15473	86,66943	98,69785	98,42182	91,41323	85,10624	77,43977	73,89091	80,89537	18,1449	10,4903	12,6175	24,30075	79,39069	68,00129	56,26464	80,3456	71,88342	78,22454	68,70697	83,18393	70,14404	80,74382	69,48248	74,29834
8/21/2018 4:40:00 PM	97	2,222038	0,7632902	1,36363	1,956372	41,01908	41,21333	39,91496	36,10743	44,96987	54,42328	51,43472	55,99947	72,03422	69,94267	70,14581	60,4626	2,055772	0,5062583	0,767573	1,985867	47,86652	55,50693	50,665	39,0174	58,99598	60,0375	62,66854	62,86742	74,82993	75,00443	68,72977	64,26303	3,397712	0,9451675	0,681366	7,938011	9,055593	5,639299	6,656652	10,49092	20,03744	16,81283	12,00093	22,37269	31,40452	30,98807	30,99663	34,45189	3,033612	1,286956	1,929432	10,16765	12,63649	7,878469	4,227937	22,61971	20,85329	14,83719	14,81274	26,37827	38,03672	37,29111	32,61889	41,18085	28,49318	15,62327	23,74551	23,2235	82,76519	74,69779	77,11449	75,85558	92,758	98,82585	96,97558	93,90861	82,75496	77,63877	74,60302	82,77561	17,2058	10,12227	13,03928	23,56142	79,2106	66,54862	57,07449	82,19109	72,73983	78,8523	71,03421	81,67883	68,33286	82,77507	68,513	76,52486
8/21/2018 5:40:00 PM	98	1,955128	0,8034235	1,342078	1,994709	39,66547	40,50087	40,40306	36,07199	46,45384	54,2745	47,4417	57,05515	70,89364	71,14514	70,05893	60,01361	2,501106	0,7246076	0,3506991	2,730369	48,18994	55,04047	45,97929	40,24266	59,09489	60,05643	61,10846	60,73076	72,37863	75,51586	69,203	67,15828	4,187804	0,8331261	1,142725	4,613658	10,5017	3,494212	6,150599	12,21389	19,33625	15,48498	11,50669	17,81333	34,47606	32,5561	30,22533	39,90094	2,89553	2,062541	2,002307	7,103228	11,139	7,004656	3,475077	18,06332	19,21993	12,91943	15,3429	26,33227	36,84253	37,17894	29,89556	39,43704	33,29465	13,65516	23,84174	24,76431	84,27539	75,68275	78,54243	76,634	96,51194	99,32782	97,13265	91,79494	83,52074	78,00647	75,02597	83,28678	17,18564	10,57078	12,86776	23,50057	76,79812	67,38104	58,72762	82,52653	72,86527	77,44377	71,30402	84,37873	68,61758	81,0729	70,14824	76,34381
8/21/2018 6:40:00 PM	99	2,163185	0,5946757	1,591098	2,056256	40,75846	41,67876	40,77061	40,11467	46,12144	53,15899	47,17465	57,71655	71,21345	71,77934	70,01402	60,61727	1,792109	0,4941009	0,4779372	2,425398	49,70877	56,03878	47,23164	38,16334	59,17033	60,32066	63,1051	63,57325	75,18726	77,35322	69,35491	66,86292	8,04045	1,045466	1,128564	3,682236	8,281251	3,920895	5,612014	9,077765	23,75712	17,30362	10,88045	18,22813	34,51647	33,15981	31,2887	34,68176	4,09773	2,056394	3,043007	5,665824	11,58792	7,043272	3,536901	18,92538	20,14817	15,53589	17,40143	24,81446	37,57322	36,14625	29,99496	41,59483	30,50459	14,5899	25,02618	23,64639	83,1545	75,03993	76,9892	76,57265	95,57678	98,26475	96,94663	92,08265	86,54613	76,81988	75,25918	83,5416	17,73348	10,32044	13,42997	25,24909	80,93253	67,33166	58,42762	83,32442	74,61221	78,04349	70,83015	83,7614	68,9582	81,44839	70,02252	76,10757
8/21/2018 7:40:00 PM	100	1,667288	0,4657107	1,098033	1,919485	40,02542	42,15655	45,16378	36,71743	47,79737	54,09932	50,1119	56,92073	70,81986	70,73028	67,37118	63,75063	1,70231	0,3948386	0,7943053	2,265141	47,76815	55,30678	49,01642	39,19886	59,27269	58,95481	61,41482	62,88227	72,09411	78,4136	69,36824	62,36938	8,473489	0,7364196	1,00326	8,210514	10,60504	3,641344	5,91063	13,52626	20,49742	16,227	11,64498	17,31847	36,57736	32,98028	32,66614	36,06737	3,99515	3,415949	2,397353	6,790381	10,43324	6,708388	3,62442	21,67779	21,96252	14,65048	15,44485	26,87721	37,31736	35,89515	29,68185	39,74124	28,66331	14,42674	21,67371	25,82042	84,91959	76,06619	77,20802	76,9063	93,86522	98,51356	97,32075	92,66088	87,08769	78,71262	75,37447	83,56219	17,95853	9,708155	12,35018	25,10983	82,08624	65,89053	57,48618	83,9651	74,20908	77,40234	70,62383	84,0078	69,27063	81,4698	70,06232	77,93768
8/21/2018 8:40:00 PM	101	1,694643	0,7898154	1,178437	1,837561	40,9471	39,99544	39,03811	36,7164	46,79322	54,92043	48,20106	56,97191	72,29463	72,49673	70,8408	61,76842	1,474014	0,251644	0,5001796	1,826025	47,90002	56,06336	46,68139	37,99341	59,27091	58,56565	65,03585	61,91535	74,26765	75,59565	69,58775	66,22569	4,350478	0,8750552	1,349677	5,696286	9,526484	3,691839	5,604002	9,353725	20,91346	18,34459	11,46124	17,51865	35,21864	33,35765	32,0365	36,65244	6,357897	1,864362	2,779205	7,721666	12,21085	6,020737	3,849263	17,75503	22,03049	15,795	14,53768	25,11474	37,2324	35,31112	30,67184	40,79444	32,69155	14,19796	23,0712	24,63921	84,00682	76,66702	78,77149	78,4938	95,14658	98,38142	97,47493	93,73453	85,71806	77,17037	78,67402	83,45056	18,28567	12,92952	13,55162	24,76072	83,93927	67,36392	56,44121	84,2254	73,64411	78,37437	72,23109	85,06045	69,81296	80,78042	69,8213	77,40488
8/21/2018 9:40:00 PM	102	1,522367	0,4040948	1,492457	1,794043	39,93431	41,57791	42,95756	39,13855	51,26361	56,64926	52,69135	56,60699	72,99412	73,0062	70,03157	62,33988	2,17783	0,2026691	0,744985	1,937238	48,54637	58,97374	46,99223	38,8644	62,12603	60,26042	65,59184	61,50351	76,62489	77,72202	67,2384	68,37906	9,912759	0,7793159	1,240329	5,953871	9,959315	3,781707	5,641648	11,29766	20,1597	16,00658	11,53577	20,80881	34,96843	33,27905	31,48375	34,99986	3,291611	1,855175	2,601542	4,81833	14,25211	7,294015	3,45097	14,61877	19,54666	11,27839	16,41544	25,29385	37,14785	35,48284	30,00552	42,10847	30,62534	14,34993	24,3797	22,00901	84,40063	76,64401	77,20319	78,66793	95,75446	98,50182	97,00749	93,60529	88,13212	78,52074	76,50496	82,98976	18,36628	10,27589	13,43322	23,7909	81,92004	67,77389	57,58814	84,84872	74,85226	79,16895	72,61563	84,76812	67,12926	81,67731	70,78671	77,34727
8/21/2018 10:40:00 PM	103	1,202338	0,5150309	1,648569	1,755637	40,52657	41,62315	39,51487	39,00877	47,17846	57,14466	50,90579	58,23505	71,53951	72,74308	70,40181	63,67416	1,507308	0,4694408	0,3194767	1,955819	48,69066	57,01287	46,45232	40,44001	61,51704	58,67015	63,27435	63,25452	76,80448	79,06084	68,94763	68,49524	3,944035	0,869322	1,122209	5,623411	9,629892	3,601487	5,655946	11,78126	18,88843	15,84645	10,47241	22,25658	34,01414	32,238	31,7287	36,95996	3,96455	2,414829	1,990288	3,407728	15,25628	6,554762	3,095159	21,05451	19,08205	15,11757	16,17415	23,77425	36,5692	34,78587	31,11787	42,28988	28,15228	14,31794	22,39356	22,18315	84,80472	78,4607	76,52768	79,58319	95,81752	98,23443	97,22729	94,55991	85,56172	79,6232	76,87272	82,27039	18,55714	9,745317	13,39025	23,6696	83,35281	67,31723	60,42046	84,59929	74,59686	78,44538	74,80479	85,34814	67,86127	81,87708	71,14293	77,1301
8/21/2018 11:40:00 PM	104	4,038186	0,5733312	1,417648	2,048864	41,15751	42,60224	39,50154	37,33823	46,61195	53,29472	49,86253	56,07289	70,2578	73,68472	70,16324	64,96747	1,738506	0,2883925	0,2671861	1,66639	49,2622	57,01385	48,4422	40,92617	63,35482	60,7682	64,39759	64,95406	73,98333	79,20245	69,80161	69,13883	4,485245	0,9048962	0,7963086	5,416596	16,23232	3,788199	7,460696	9,504656	20,98993	16,56243	10,52332	19,32077	35,89157	34,01214	33,02456	38,66137	3,271718	1,570444	2,327172	3,390528	13,05848	7,294154	2,832463	21,68953	19,5068	14,44981	15,64144	24,37079	38,53759	34,04654	30,86545	42,56838	31,55158	14,3254	22,24297	22,97462	85,54943	77,71428	77,7388	80,53858	95,86145	98,87517	97,43611	94,501	90,24191	78,84035	76,93558	83,06609	16,48859	9,848516	12,76946	24,2106	82,92475	70,24827	58,31496	83,29057	75,49597	77,63532	72,50186	84,93852	69,19429	81,38303	71,69389	77,72229
8/22/2018 12:40:00 AM	105	1,450942	0,7733753	1,447419	1,96473	41,07476	41,95347	38,16735	35,56753	50,58804	55,95222	49,10471	60,21517	71,09934	73,60142	68,33451	65,66223	1,631783	0,4250249	1,149218	1,483063	49,94467	55,4519	47,00183	41,14355	63,85369	60,13118	64,93195	65,40977	75,32536	79,0817	69,60661	68,12038	2,486392	1,096858	0,831261	9,853975	11,15157	3,815968	5,77379	14,07397	22,83923	14,98039	11,03331	18,70814	36,90173	33,13171	33,62642	36,39112	2,917288	1,569891	2,56058	5,47027	11,54226	6,337727	2,548768	13,68176	18,81507	12,93608	16,15281	22,31743	36,43954	34,23927	30,29461	39,00166	26,64242	15,50992	20,98413	23,39053	86,19212	77,50062	76,09624	79,71548	96,65051	99,61594	97,59264	94,15755	86,00803	81,05582	74,26875	83,80251	17,01902	10,47676	12,77485	23,72596	84,25612	69,1686	60,75308	84,45589	74,05324	78,40587	70,23334	85,63785	71,69264	81,5125	71,05763	77,62461
8/22/2018 1:40:00 AM	106	1,265266	0,6746657	1,385251	1,805717	41,04015	42,35093	39,08882	36,83308	50,8571	55,62907	49,92347	55,95014	69,85004	73,34901	70,87333	66,34657	2,021441	0,6201647	0,3167827	1,247721	49,64447	56,29303	51,14922	41,84488	63,51832	59,725	60,80115	63,58035	75,9518	78,75947	70,10479	67,56667	6,11689	0,7239169	0,9195402	4,089854	11,75481	3,232552	5,781043	9,395239	19,83256	15,16302	11,06191	18,64017	35,02618	31,56741	34,64944	38,45365	3,529647	1,182927	2,155863	8,015515	10,98841	6,349262	3,084176	15,44195	18,51224	13,41857	15,01907	24,54168	35,36334	32,48991	30,90731	39,32036	26,30339	13,28374	23,93147	22,01066	84,49851	76,55711	74,75886	80,3726	96,40784	99,57573	97,42582	94,78752	86,8853	79,54631	77,12927	83,30094	15,89702	9,133649	12,62136	25,21476	83,15892	69,72356	62,09577	83,2387	75,25697	78,77798	71,65645	84,70464	72,35114	81,75564	72,23882	78,92546
8/22/2018 2:40:00 AM	107	1,308646	0,6422	1,589854	1,007543	39,18497	41,88605	40,50184	36,56679	50,28881	55,67889	49,85121	59,75237	71,53577	73,2367	72,15524	66,05977	1,748176	0,5461152	0,4891965	2,211262	49,91759	56,46317	48,90777	40,31347	62,4647	59,89148	60,40873	66,89324	74,60281	77,95818	68,54789	71,4604	6,858077	0,7259202	1,131397	4,606889	8,403998	3,056546	5,676531	11,97406	21,98683	14,77826	12,01267	20,68662	36,27259	30,41957	34,03867	36,86242	3,873715	2,062403	2,337257	7,237098	9,836702	6,508414	3,106004	20,45348	18,94355	13,58961	16,93253	24,19692	35,58115	32,7734	30,44355	41,04879	26,16256	12,81713	21,334	21,09181	87,46975	77,2393	76,40218	80,36009	96,13451	98,56895	97,68216	94,82759	85,58459	79,95185	78,33541	84,86143	16,57072	8,843391	12,28628	22,28054	81,33572	70,63599	61,11524	82,95763	73,47543	79,0844	75,88693	84,87	72,43963	81,70985	73,01406	79,45438
8/22/2018 3:40:00 AM	108	2,486323	1,086843	1,164139	1,775461	39,9254	41,7421	39,32485	36,45889	47,23758	57,36806	49,49388	57,23917	72,96688	73,37147	71,45447	65,52429	2,057154	0,5644894	0,5235963	1,005264	50,51711	55,44554	49,90619	41,82113	63,25853	61,58434	63,21992	66,02129	75,67509	77,96654	69,91587	69,09683	3,237663	1,039111	0,6993949	6,123108	9,595008	3,96759	5,486434	9,855699	19,31456	15,06134	11,95257	19,40837	37,37801	34,50839	33,70095	35,74015	2,513746	1,318247	2,492125	5,160257	11,01728	6,395958	3,351846	15,96126	19,30129	16,94601	13,85686	24,28437	37,42678	34,50467	30,29551	40,6174	25,90338	14,30268	20,1825	21,53329	85,11743	78,01572	78,21929	80,73373	91,97565	97,79688	97,39156	95,27562	87,54552	78,80581	78,29411	84,45271	16,03027	9,128745	12,42215	21,58992	82,49019	69,18504	60,39194	82,51202	73,39985	78,44745	76,14465	85,90911	71,71944	81,61093	71,6206	79,0451
8/22/2018 4:40:00 AM	109	1,84136	0,6581565	1,727592	1,696646	40,12365	41,59262	39,78581	36,96715	49,64137	54,50846	49,74082	55,51324	73,06573	73,36414	72,43721	65,05284	1,561878	0,7298574	0,43062	3,468929	51,09818	57,8489	50,80183	43,26854	62,41566	60,21518	64,05338	65,93115	71,75301	76,04409	71,03207	67,23254	3,316548	0,9600188	0,8570955	6,080348	7,674693	3,268401	5,479319	9,521717	21,22824	15,93999	10,8696	17,68651	36,52618	34,08571	32,52873	36,64698	3,259008	1,538392	1,976127	5,630457	9,243273	6,462547	3,438882	9,920771	21,36101	15,61816	13,8389	24,74926	35,19508	34,02119	31,92646	37,22978	26,57487	13,34632	20,31658	20,57665	84,51812	76,89068	78,9104	80,17732	96,97916	99,60019	97,79952	95,50122	88,35371	80,17587	78,07796	83,88912	16,64525	8,595546	12,98816	22,45738	84,09414	68,8644	61,66839	83,82274	76,18597	78,29389	75,38966	85,64814	72,44722	82,08486	71,8033	78,51384
8/22/2018 5:40:00 AM	110	1,742719	0,4038876	1,343391	1,942764	39,98646	43,81963	41,06887	37,54905	46,99802	55,15177	49,87925	56,7231	73,63099	73,70033	71,97115	65,97916	1,171806	0,2763732	0,6227896	1,948428	52,39348	56,18604	49,42944	41,94725	61,81483	61,15378	62,97862	66,24999	76,63116	76,57349	71,85607	70,57403	3,584632	0,9560124	0,8506715	9,418655	8,640515	3,222259	5,024314	9,960767	19,63051	14,91677	11,2413	17,30113	36,6992	32,05868	34,09393	34,58105	5,549224	2,087893	2,234403	8,399164	10,2551	7,00445	3,375677	15,86504	32,19621	14,91179	14,98176	23,57966	35,02321	32,9981	29,71721	41,18976	26,84475	13,2903	22,26638	20,91761	86,43451	78,0873	78,59396	80,92224	96,91624	98,65709	97,57475	96,35361	89,00607	79,42841	78,20383	83,33057	16,33331	8,670149	13,12238	22,29768	82,0584	70,27865	62,61543	82,73072	74,51095	78,32733	76,22195	84,82627	71,15446	82,17638	71,5806	79,96352
8/22/2018 6:40:00 AM	111	1,139202	0,6636135	1,3599	1,140169	38,88345	44,77502	40,14893	36,59248	47,56086	58,08279	49,5756	58,72161	73,95793	74,33597	71,95348	65,44982	2,005415	0,198041	0,6498674	2,005899	48,86562	58,06906	51,52334	41,71633	63,14213	62,73617	61,42048	67,74522	76,52921	76,90615	71,1669	70,17877	5,071287	0,8750553	0,9706566	6,259946	8,542495	3,521289	4,543062	9,226557	19,05097	14,59888	11,19598	19,46784	39,10215	33,84346	32,12194	36,53653	2,995482	1,654993	2,207187	7,700527	16,01659	6,115026	3,359928	14,38032	18,26405	16,30346	15,5828	22,78611	33,04874	32,28144	29,74891	37,51161	25,21054	12,95687	19,11389	20,85889	87,0937	80,00097	79,85694	81,88316	96,43554	99,66139	97,30666	95,68433	88,58366	79,01553	78,59423	82,78065	15,80025	8,208029	16,82382	23,87627	83,1965	70,62486	62,19166	82,03767	74,80231	80,60641	74,63853	85,62452	73,58049	80,384	72,6928	79,99364
8/22/2018 7:40:00 AM	112	1,657272	0,6480714	1,365633	1,560151	39,7331	44,28569	42,23129	36,74659	47,45172	57,03422	48,7002	57,44861	74,87711	74,77903	68,7114	65,57471	1,386425	0,4229526	0,5871463	2,266316	49,46368	54,26089	48,55479	41,17187	64,20411	62,94002	64,39608	68,88933	77,97614	76,58081	71,14555	70,2542	7,828251	1,06308	0,8561976	5,562971	10,74851	2,89546	4,732676	15,01168	22,693	14,48946	10,96403	17,7437	36,49791	31,73962	33,00204	35,35049	6,711429	2,085198	2,471886	4,281126	11,85138	7,340228	2,905822	21,82112	21,47836	14,39773	15,44782	22,77023	35,16502	34,41534	31,63393	38,10939	28,55334	14,32899	19,09566	21,98255	87,23088	78,80547	79,53049	82,59049	97,14198	98,95149	97,9318	96,46048	88,51134	79,19195	77,40192	82,82638	16,21788	7,548561	13,37195	23,22447	79,6214	72,32744	64,93969	83,93885	74,68122	79,96837	75,41604	85,28349	73,91516	80,32397	71,84896	80,5379
8/22/2018 8:40:00 AM	113	1,648154	0,7101017	1,468073	1,661901	39,49125	41,35583	41,31023	36,34664	47,479	57,68256	46,27508	57,04396	72,30873	74,91068	71,06571	65,9058	2,401083	0,6730078	0,1765584	1,624185	50,12793	55,55184	49,4697	39,64646	65,25668	62,76008	62,74557	68,63444	76,39051	76,77062	72,71931	73,04287	3,141026	0,7684019	0,8065318	10,87595	9,086331	4,731432	5,105962	10,6967	21,60823	15,8553	11,39838	18,03527	35,83375	32,26846	31,69885	35,62645	3,606736	1,533557	2,316258	12,19386	10,89523	5,847563	2,667579	18,79296	18,37277	13,80222	14,2488	22,32026	38,29444	32,9206	33,56936	37,39811	26,25491	13,76458	19,72494	20,49051	86,48431	78,96289	81,50717	81,10887	97,68291	99,15554	97,68401	96,94415	89,63763	77,99017	77,17271	85,84149	16,5319	8,905005	11,89655	23,94024	80,94986	72,93788	66,62321	83,08149	75,48257	80,10755	76,06503	86,42014	73,2682	80,32604	72,75565	80,36244
8/22/2018 9:40:00 AM	114	1,556214	0,9434406	1,466346	1,755913	39,48518	41,18341	40,65795	38,07533	49,52199	56,04939	51,42227	56,76612	74,56364	76,12974	70,03937	66,7168	1,45937	0,4662633	0,6185068	2,650448	50,78498	54,43829	49,4266	42,87902	64,61718	62,11822	62,21064	66,53937	79,55328	76,71012	75,50687	72,81948	3,969868	0,8613091	0,5229747	8,06076	8,065042	3,112014	5,71998	12,22169	18,05116	16,64767	11,13969	16,45937	36,17345	31,40487	36,14425	37,06131	4,297083	2,11649	2,347757	3,101583	9,551214	5,735177	3,071742	21,45999	17,8241	14,58312	16,41571	24,03301	34,51052	34,06367	30,97155	40,27561	26,19122	12,77755	19,07224	20,39339	85,97881	75,99629	79,83844	79,9848	96,70328	99,65966	97,66903	96,31279	85,47932	78,84083	76,79059	83,54325	17,79033	7,703014	11,82637	21,27397	81,93842	70,58051	67,44095	83,92325	76,55241	78,01048	77,46885	86,60968	73,66968	79,55453	72,95515	79,59778
8/22/2018 10:40:00 AM	115	1,304708	0,4754504	1,673989	1,374751	39,56973	43,05599	41,20386	37,45794	48,58381	58,11969	48,13557	56,17181	73,91798	74,40063	71,37124	67,32538	2,178658	0,3826813	0,1665423	2,262102	51,78299	55,49859	52,88537	42,36586	64,68992	59,73627	65,14113	66,79122	79,49381	77,14606	72,9488	72,70267	2,474649	0,8066009	0,8726377	6,622044	9,503068	3,111323	4,959383	7,639256	19,06422	13,73432	11,53252	17,43548	34,69551	32,28179	32,20083	36,25711	3,360549	1,463721	3,047704	6,22016	10,27285	8,272684	2,756341	16,61078	18,7214	14,43758	14,03673	20,93211	36,44514	30,54487	30,49658	40,83092	30,57865	12,30776	19,38419	21,08263	87,32089	78,92021	80,87091	80,8888	93,11539	99,524	97,85353	96,58109	87,25417	77,73693	78,59962	83,90066	17,25181	7,518651	11,64581	21,05307	81,25533	71,18575	65,24639	82,90051	74,06229	80,56318	75,97459	87,30244	73,81756	78,72451	71,52885	80,34733
8/22/2018 11:40:00 AM	116	1,543573	0,5348558	1,416957	0,6795011	38,8597	42,59159	40,78671	38,84913	48,00584	57,83316	48,00163	59,74241	72,38574	73,91434	71,48466	65,30759	1,377031	0,6245856	0,5653874	2,56286	50,91995	55,68268	52,18066	43,14213	65,61988	61,4236	61,08215	67,55375	79,37093	76,19626	71,95914	75,23769	5,796032	0,7238477	1,185552	4,323953	8,935815	3,890569	4,266413	9,029413	19,6435	14,34965	10,33447	16,29601	35,02307	32,36082	32,59995	35,60766	5,72295	1,578249	2,779344	4,105466	14,93196	7,098255	3,171972	17,55056	18,72416	13,8684	14,33818	22,07145	34,91938	32,71669	29,95324	40,72971	25,42074	13,14517	18,3209	20,60442	86,48183	77,92033	78,36436	81,26955	97,18128	98,83428	97,85222	96,65437	89,73599	78,41145	76,71517	84,1302	15,89122	7,934005	11,1544	21,21152	81,78043	71,3704	66,88467	81,92045	74,59501	81,53135	76,33407	86,37109	71,65285	78,10745	71,09222	79,27663
