# Supplementary material for: Neuroblastoma signalling models unveil combination therapies targeting feedback-mediated resistance
Source: PLoS Comput Biol. 2021 Nov 4;17(11):e1009515. doi: 10.1371/journal.pcbi.1009515 (PMC8604339; doi:10.1371/journal.pcbi.1009515)
Supplement: S2 File — (ZIP) [file pcbi.1009515.s023.zip › drug_sensitivity/CHP212_drug_sensitivity/CHP212_Rap_GS_200818.txt]

Label: CHP212_Rap_GS
Metric: Phase Object Confluence (Percent)
Cell Type: CHP212
Passage: 10
Notes: 
Analysis Job: CHP212_Rap_GS

Date Time	Elapsed	A1, Image 1	A1, Image 2	A1, Image 3	A1, Image 4	B1, Image 1	B1, Image 2	B1, Image 3	B1, Image 4	C1, Image 1	C1, Image 2	C1, Image 3	C1, Image 4	D1, Image 1	D1, Image 2	D1, Image 3	D1, Image 4	A2, Image 1	A2, Image 2	A2, Image 3	A2, Image 4	B2, Image 1	B2, Image 2	B2, Image 3	B2, Image 4	C2, Image 1	C2, Image 2	C2, Image 3	C2, Image 4	D2, Image 1	D2, Image 2	D2, Image 3	D2, Image 4	A3, Image 1	A3, Image 2	A3, Image 3	A3, Image 4	B3, Image 1	B3, Image 2	B3, Image 3	B3, Image 4	C3, Image 1	C3, Image 2	C3, Image 3	C3, Image 4	D3, Image 1	D3, Image 2	D3, Image 3	D3, Image 4	A4, Image 1	A4, Image 2	A4, Image 3	A4, Image 4	B4, Image 1	B4, Image 2	B4, Image 3	B4, Image 4	C4, Image 1	C4, Image 2	C4, Image 3	C4, Image 4	D4, Image 1	D4, Image 2	D4, Image 3	D4, Image 4	A5, Image 1	A5, Image 2	A5, Image 3	A5, Image 4	B5, Image 1	B5, Image 2	B5, Image 3	B5, Image 4	C5, Image 1	C5, Image 2	C5, Image 3	C5, Image 4	D5, Image 1	D5, Image 2	D5, Image 3	D5, Image 4	A6, Image 1	A6, Image 2	A6, Image 3	A6, Image 4	B6, Image 1	B6, Image 2	B6, Image 3	B6, Image 4	C6, Image 1	C6, Image 2	C6, Image 3	C6, Image 4	D6, Image 1	D6, Image 2	D6, Image 3	D6, Image 4
8/17/2018 3:40:00 PM	0	19,89445	21,84357	14,65849	15,62348	22,65258	31,08671	17,09874	27,87702	19,12101	27,64989	21,27826	21,95644	20,48416	25,99967	19,84562	24,53152	21,29124	18,67575	16,90021	20,14237	23,00474	29,54831	17,95286	18,54553	21,68946	22,5938	20,14734	24,12722	25,27402	21,34581	20,08856	23,24657	31,58177	17,12457	23,05503	18,00114	29,91331	28,52564	25,7492	17,76691	23,04301	21,39409	22,5916	22,7991	19,76349	25,56622	14,82952	21,4745	18,448	25,71376	25,98993	23,12431	22,68637	32,70081	29,49574	26,01763	22,93118	28,38866	24,31235	29,18324	27,1321	25,82712	22,11967	20,93446	15,77621	14,58582	19,61766	25,75189	23,88166	26,91458	24,91994	35,39816	29,93086	32,7743	21,32413	25,29869	20,33474	29,49216	22,68581	24,07542	18,80671	16,15267	17,98837	20,19756	27,0135	19,29011	21,60477	25,43145	20,27416	20,01216	23,32857	23,09322	19,35711	25,58659	21,01618	23,91288
8/17/2018 4:40:00 PM	1	27,0097	22,58621	17,48287	23,17473	21,67302	31,71467	18,98825	29,87263	20,04117	30,33239	20,46053	24,4045	22,89725	25,33171	21,82996	25,77622	29,39994	25,65685	20,52733	25,51675	25,85109	30,2819	18,26888	20,71715	24,33031	26,18196	22,13659	22,99603	27,78839	25,08856	21,8634	26,27466	33,01054	17,02275	24,57311	18,01814	34,48104	30,85544	27,52992	18,34784	25,39587	22,65956	27,21796	23,17453	21,56886	25,96997	15,72426	20,53596	18,97954	25,57782	23,03734	21,35051	24,93334	34,07839	31,70901	27,31156	26,18659	29,70027	24,08751	29,41679	27,97282	26,36238	23,24664	22,75413	17,26735	15,06148	19,56682	26,93537	26,56775	27,46574	27,00694	36,77816	31,79943	35,43118	20,66016	27,42042	23,46962	32,4837	23,35178	23,96269	21,31279	17,54622	18,17792	19,74863	31,11537	22,01122	22,4332	25,87091	21,78119	21,87555	21,23294	24,42985	22,94809	26,3845	21,64643	24,64323
8/17/2018 5:40:00 PM	2	28,88884	22,76815	19,12128	36,0235	21,52976	30,82325	20,31498	31,55469	19,69972	29,84133	21,3456	24,20819	23,31068	25,85448	21,59973	25,22167	28,75974	23,23538	25,09159	29,32734	22,05605	32,72104	17,10661	22,2152	24,56192	26,74438	24,54127	24,20335	27,09811	24,071	22,15055	26,40258	30,87202	15,50156	19,99116	18,63672	32,71455	26,31424	27,82459	22,65141	26,98021	22,9394	24,53684	23,79836	22,32317	27,97663	15,97853	22,1835	19,38868	26,53481	22,75482	22,05404	26,46199	33,84837	31,25546	30,09242	27,37463	29,7916	24,8673	29,01153	28,9888	27,7886	24,78669	23,41864	18,55265	15,33723	20,40721	25,00256	28,44876	29,27588	31,16366	39,13192	30,34925	36,46497	20,96665	27,97097	22,4053	31,28945	22,95286	26,00326	20,96313	18,18282	18,54595	20,91719	29,99013	22,68132	23,33071	27,11539	23,811	23,49995	20,40941	25,63246	22,61404	27,58427	21,75791	26,08291
8/17/2018 6:40:00 PM	3	34,22048	25,79818	18,55824	38,21024	20,16275	32,90112	20,48132	31,28668	20,41356	30,61201	21,81905	26,05507	23,53669	26,71385	22,03878	25,98192	30,61374	24,03577	23,87385	35,41528	22,01508	31,52284	16,88412	25,14637	24,32823	28,00046	31,52872	26,06764	27,07781	24,65801	21,30333	25,72903	29,42197	14,37721	19,6931	17,84213	34,24361	26,24088	27,70274	19,93742	27,11559	22,50228	26,70051	23,95294	21,64933	28,8083	16,39492	21,92916	17,66703	25,08814	22,26617	20,34206	26,64332	29,72376	30,2352	30,61913	25,51	33,38155	25,73718	29,18863	29,38448	26,49846	24,44753	23,01421	17,84241	16,17996	21,5261	27,93656	26,29613	29,86814	28,404	41,05811	30,64834	35,74934	21,91506	29,17876	24,62188	32,87488	24,59722	26,87161	22,44757	18,97601	19,58257	23,64114	31,02799	24,81253	24,16259	26,94263	22,90886	23,43971	21,5234	26,00264	22,78169	28,79366	22,12609	25,38668
8/17/2018 7:40:00 PM	4	34,0989	23,6171	19,57035	42,83398	20,20681	34,20452	20,03005	32,51548	20,31174	31,62992	21,77947	24,67956	25,34227	26,85753	21,75612	25,58963	31,52548	25,15708	25,03834	28,1136	21,85324	32,52446	17,75807	24,39828	27,81237	26,51802	22,97206	24,51771	28,94044	26,43008	22,64969	25,77739	30,23804	15,5754	19,75243	15,23196	33,54831	25,96699	28,28533	20,18436	27,76153	24,88312	25,07516	25,93031	22,88759	28,89016	17,2411	23,03831	16,53535	25,69359	21,87424	20,93522	30,432	36,01888	28,87835	32,45241	27,38113	33,46596	25,55503	30,01907	31,43831	28,58559	24,74069	23,6296	18,54381	17,67138	22,33125	27,76455	25,89985	29,64336	28,81265	41,74797	30,85309	35,92078	21,14804	29,38751	23,28913	32,46304	24,69862	29,80611	22,77153	19,32077	20,39857	22,43265	33,49166	23,88353	24,56911	28,24526	23,74897	24,19436	23,2856	27,88986	23,11374	33,3468	23,09046	25,63322
8/17/2018 8:40:00 PM	5	29,55177	27,48702	18,81991	37,10171	20,58217	33,09792	20,08787	31,89475	20,81379	31,88494	22,9148	25,63564	23,02912	27,5965	22,88579	26,80061	33,1295	25,1778	25,07854	28,24388	22,48598	32,46498	19,22359	23,55977	25,72447	26,49004	23,34128	24,66001	27,91757	26,44895	22,33408	26,96756	28,39212	13,81935	20,88404	14,45554	33,35129	27,2315	29,0252	19,2687	29,4514	24,98895	25,66554	24,60841	23,25624	30,19141	17,2143	24,52317	16,57521	23,58533	27,72097	18,93388	35,29144	34,10547	30,71688	31,59843	27,13638	30,63958	25,30912	31,22533	33,26302	29,13462	26,78976	24,08654	18,85534	16,87576	23,44765	29,34467	27,2478	31,08318	29,5553	42,41483	32,3376	36,64366	22,10268	30,66077	25,14534	32,07788	25,76364	26,05245	23,44061	20,91623	20,80633	23,40884	32,29139	24,46826	25,66582	28,53407	26,70549	26,72448	23,70966	27,18163	24,20915	29,62347	22,28462	27,23136
8/17/2018 9:40:00 PM	6	30,5522	27,62772	22,19172	32,23689	20,41397	33,46885	20,65781	32,87786	20,15666	31,44252	23,33319	25,97991	24,26448	27,70094	21,26485	26,17892	32,77644	27,74626	20,98081	37,96398	22,94754	32,79613	17,69113	24,40747	24,83546	27,47914	23,02505	24,60178	27,29706	25,52732	23,25604	27,76076	27,26148	14,38481	19,49934	14,43427	33,26281	26,61984	31,24047	19,63024	27,43154	24,38674	27,01019	25,49459	24,07894	30,58921	17,57902	22,51679	15,41266	25,00926	21,91582	20,23866	29,31642	36,99989	34,71161	27,81451	27,54497	34,93023	27,55443	33,10014	31,54281	28,84132	27,29532	24,33473	19,82255	17,37483	24,1791	32,67311	26,30636	32,15669	29,09828	42,22053	31,93806	37,41463	22,76753	30,66962	23,0104	36,23556	26,3972	28,5579	24,52221	20,65387	22,23157	23,49622	33,55901	24,59238	25,42882	29,42508	23,89499	25,887	23,54153	26,70846	22,95839	30,3793	24,87284	27,81154
8/17/2018 10:40:00 PM	7	28,55009	27,50718	20,83631	30,89529	20,07308	34,45761	20,45313	32,87232	20,70651	31,67626	22,44985	25,08262	25,97038	29,78144	21,29517	27,72913	28,84132	26,1267	21,24364	28,42479	24,23636	33,26281	19,95041	25,90891	29,60296	28,33485	24,18504	23,8637	28,67416	25,62984	24,24707	27,4272	27,06696	13,89927	19,83215	14,23796	33,49276	28,57448	28,54574	19,89411	29,69441	25,61823	27,73851	26,14791	22,74219	33,19492	17,67794	23,27862	15,75707	23,61904	20,13877	19,44649	25,75141	35,60898	32,79384	28,37789	27,52991	37,2011	27,63222	32,49751	33,54788	31,37116	27,0729	25,84681	19,91386	17,07601	25,66583	31,98063	28,32719	32,39632	30,10535	43,17585	33,18987	36,48555	23,24022	31,70507	25,54418	34,6629	26,86823	28,10159	25,38461	21,91216	22,07988	24,15064	32,63754	25,52816	25,70755	29,85473	23,60425	26,55559	25,23908	27,97013	23,78198	31,79943	25,35091	28,30874
8/17/2018 11:40:00 PM	8	32,42699	24,48235	16,96183	28,16865	21,63206	33,91827	20,62134	33,62601	21,82257	33,27842	23,71664	25,81745	24,1838	29,25378	22,28676	28,71476	29,28196	22,57184	20,00538	31,49888	22,81961	33,3086	18,72652	24,70546	28,99094	29,40712	25,26788	25,6869	28,93492	26,11848	27,16174	28,90729	26,66466	12,41787	20,35015	13,36621	34,54575	27,85851	27,7971	20,07005	28,18039	26,79135	26,95375	26,82099	25,04579	33,52973	18,99778	25,24902	15,65007	22,32082	20,61651	19,36312	25,03882	37,96875	31,56817	29,22746	27,08762	32,00721	27,90092	33,44965	33,8275	32,88316	28,78467	25,74043	20,65885	17,4933	25,1233	31,98538	28,3982	32,95107	31,13878	43,97636	33,23988	38,97905	23,63982	32,00977	27,09287	37,07808	26,52382	27,65017	25,71777	22,03919	22,77796	25,11004	34,61028	24,71831	28,88034	30,59343	25,69857	25,8553	24,17226	28,40538	24,85149	31,74804	24,36505	28,34059
8/18/2018 12:40:00 AM	9	26,37952	26,0331	19,40125	27,20304	21,14777	36,83405	21,42235	34,10809	21,2864	33,56585	24,5229	25,9393	24,98494	28,61364	22,55223	27,2985	29,1514	23,95192	21,04173	29,51944	23,86218	32,21437	19,45685	24,27062	25,39298	29,63534	24,95558	27,76159	28,41229	26,87175	27,84925	27,18426	26,96852	12,86686	18,79525	13,24816	32,61591	27,23053	28,65592	21,11344	30,27043	33,43522	27,6224	26,44093	23,77722	32,16001	18,67125	24,89639	15,20336	22,52804	21,12386	18,59582	27,14771	37,05058	31,13258	28,79622	31,92798	34,80328	30,6174	32,21845	34,62491	31,74404	28,0305	25,72232	21,73125	17,66233	25,7673	32,90741	29,51798	33,29182	31,7392	44,28727	33,59043	38,68541	24,21992	31,84855	27,34582	37,95672	27,93594	29,94703	25,06349	20,83554	22,96475	25,30932	34,63265	25,42648	29,18774	31,05403	25,01941	26,18984	24,59287	29,05048	25,8048	32,72829	25,11079	28,86681
8/18/2018 1:40:00 AM	10	27,3557	25,82173	19,01505	27,86742	21,52589	33,94168	21,47809	34,83643	21,43354	34,07417	23,09793	25,96678	24,68163	29,43448	22,06462	31,93558	34,96567	25,47214	19,01657	26,44472	25,26457	33,20002	19,56503	24,7554	26,31431	31,1736	26,55318	26,82589	29,22441	27,47872	24,20701	27,61156	25,65104	11,48741	19,18214	13,44185	32,59768	29,17627	27,10232	20,46585	29,64806	25,69732	31,52617	28,02995	24,93652	33,73301	19,17703	23,61012	14,77516	22,95818	19,90095	18,89002	25,70948	35,77517	30,29012	34,11597	33,0629	35,28424	34,04488	33,22744	39,94826	35,72274	29,53076	25,99581	21,08118	18,33824	25,38876	34,16624	31,1736	35,70271	31,97198	44,92484	34,90018	40,86863	26,27784	32,91094	26,33324	37,9738	27,63428	28,61751	26,03994	22,24705	22,91687	25,1845	37,7667	25,60338	28,7596	31,57438	26,50648	27,42243	24,91877	30,37612	24,38095	34,50376	24,33881	29,2095
8/18/2018 2:40:00 AM	11	25,28618	23,05683	18,54409	24,88057	20,57216	36,638	22,74039	32,97407	21,81021	33,75172	25,10486	26,51318	27,25527	31,30153	22,48487	29,22545	25,88874	22,41594	20,53596	31,45805	24,06802	31,76283	19,78787	24,97285	27,29967	30,98544	24,41652	26,70383	29,76715	27,58932	24,54886	27,79578	25,35947	12,24007	18,97201	12,9414	31,45551	29,74497	29,99855	22,80021	32,58261	27,12229	27,85429	27,71048	24,11251	33,55625	20,29633	24,52006	15,20357	21,95189	19,14574	17,64189	29,29404	35,31326	31,83846	28,11802	33,3877	37,27219	32,11697	34,29908	33,72824	35,24792	30,28757	29,24313	21,98062	19,17654	27,49392	33,1181	31,84032	35,812	32,41255	45,4483	35,07095	40,07598	27,42547	34,27332	27,09431	38,76175	27,84973	30,1106	25,83029	21,66584	23,25715	25,3612	40,02024	26,25235	28,72803	32,48903	26,56119	26,93689	25,2359	30,79064	26,78713	35,23797	27,31149	29,58216
8/18/2018 3:40:00 AM	12	24,51371	22,96696	15,56118	23,83959	21,98656	36,25946	22,50774	37,45296	26,44922	35,89032	25,1769	27,1884	25,69608	30,4673	23,80581	29,22484	25,88804	22,45448	21,87183	25,52526	29,17261	33,17488	21,11938	25,77276	30,10831	30,62389	24,21626	30,3326	31,58434	29,14954	25,49493	28,35647	24,96899	10,86877	17,14874	12,69618	33,34749	29,87538	28,31075	20,75921	31,15578	33,58416	31,62916	29,34702	24,79809	35,68198	19,29018	25,1385	14,40325	21,32598	18,67243	17,13321	37,66696	35,86593	40,45791	29,30884	30,29882	36,31251	31,32695	33,95798	34,92603	33,89665	30,35111	28,29078	23,20547	19,66836	26,72331	32,94769	30,50246	36,24303	32,58006	47,31799	35,72322	41,23563	27,15496	34,65414	28,55369	38,97021	28,06035	31,92335	26,10342	22,03802	23,18081	26,56498	37,45311	26,79998	29,32658	34,27919	28,58256	28,91406	24,86095	31,46684	26,92688	35,86366	27,77188	29,6303
8/18/2018 4:40:00 AM	13	24,74816	23,60335	15,74636	23,72832	23,17798	35,3603	22,64423	34,92422	21,67247	34,29943	25,01623	28,37803	26,36183	30,51406	22,3671	28,96704	25,92942	22,40674	21,3304	24,465	25,32031	37,24346	20,68468	26,72946	26,30319	29,56248	24,69731	27,8371	28,4335	27,6606	25,40726	28,95135	24,39793	11,08726	16,73899	11,75073	33,66159	30,50294	32,33387	21,04636	35,49706	28,83786	28,73708	29,08018	24,6089	34,8586	21,09672	24,59052	13,92414	20,44961	18,72651	17,28697	29,55701	36,11517	32,47755	26,95769	30,47759	34,06188	30,82642	37,7004	38,91882	35,7635	30,62597	29,55246	21,2775	19,4793	26,98297	38,17709	32,15808	37,56936	33,45691	49,76784	36,35555	40,78049	29,05732	34,5785	28,91246	40,46523	29,18954	31,30464	26,71951	23,6783	22,32945	25,48015	39,08006	26,8406	30,46109	33,67167	31,32633	28,51528	27,01882	31,4832	31,63413	37,0776	26,84668	30,1204
8/18/2018 5:40:00 AM	14	26,60616	22,39432	15,57658	23,89277	21,69603	36,04485	23,72134	36,0597	23,03728	35,0983	26,57169	27,66785	26,44024	31,6887	24,04329	29,85314	23,94314	23,33969	17,88482	24,05041	25,18554	37,15406	20,01637	27,22604	26,60975	30,89308	24,13172	28,60549	30,12841	29,20653	24,78448	29,49381	23,85209	11,6121	16,70811	11,91203	36,52879	29,32644	30,89999	21,56009	31,20842	28,39157	31,52388	27,54421	24,9008	34,88734	20,14817	25,21959	13,47853	18,68618	17,78839	16,85165	30,06134	39,12446	38,42058	29,24998	37,44916	39,48898	31,24392	35,51904	34,83546	35,57893	30,32286	30,07163	22,40322	18,81777	27,37808	34,34034	32,88448	38,91922	32,46886	49,49395	37,51098	44,88906	28,74959	36,10695	28,24429	41,57169	29,55605	33,58263	26,07123	23,10897	23,68196	26,43194	39,84258	27,91681	28,93907	34,8202	27,59243	29,0359	26,06889	33,78917	27,17106	37,80911	26,89586	31,30788
8/18/2018 6:40:00 AM	15	25,25586	22,75159	14,54645	21,76738	21,08332	36,68207	22,46954	37,4857	22,94506	35,97563	26,69643	26,6438	26,81221	30,42738	24,19395	30,95269	23,12078	20,49058	16,72214	23,72141	28,09074	34,61125	20,25848	26,22589	27,93221	33,56239	24,6846	28,66089	31,20476	29,78275	27,24448	30,13939	22,63643	10,82104	16,2098	12,04686	38,40282	27,69293	30,76239	20,17794	33,47991	29,61877	31,32805	28,03575	25,57001	35,76377	21,70252	25,79907	13,29334	18,95674	17,79578	16,86823	31,12414	38,87082	33,72438	30,26567	34,15369	39,23236	33,1449	38,31039	41,03691	34,58685	31,29801	31,07019	21,03455	19,56081	27,19192	36,1966	33,4936	39,21979	35,07454	51,06736	38,63451	47,93966	28,59141	38,13695	30,81937	43,77845	30,31775	33,29223	25,20205	22,01074	22,86769	27,32138	41,44756	28,79193	30,24314	34,85425	32,06343	29,3102	27,07898	32,38271	26,89973	38,47701	27,51561	32,7761
8/18/2018 7:40:00 AM	16	22,94395	23,39702	13,91979	21,49722	22,55844	37,31233	23,51328	36,81049	22,63705	35,65983	25,90517	28,6602	27,20781	30,02687	24,79532	30,33751	23,09675	20,88272	17,01764	21,10756	27,96157	35,13477	20,51807	27,03484	31,53681	31,05894	26,2033	32,09867	31,56761	29,9846	27,13839	31,32571	22,18287	10,34282	15,22395	11,14749	36,65438	29,95212	30,56304	24,44719	34,4934	32,23185	31,27147	29,78628	27,35647	37,3832	21,82326	26,43126	13,11878	18,62988	17,07463	15,33212	29,43648	39,76349	35,53099	33,65986	32,33753	40,23134	34,04607	36,94284	37,67642	34,74953	31,37282	29,68909	21,21698	20,15314	27,61597	34,80685	35,04442	40,61202	35,50861	51,16283	39,42543	46,30388	28,4536	38,09137	31,036	42,58841	31,38836	31,89676	26,42897	23,34929	22,79212	29,64674	44,4179	28,69667	30,4635	35,58764	30,02983	30,56291	27,57508	33,67519	29,19678	39,0636	29,54569	37,28007
8/18/2018 8:40:00 AM	17	25,56518	21,91154	12,5735	20,73718	21,65016	40,7981	24,3692	37,58469	24,41016	35,46909	26,22106	28,84899	28,5789	30,01251	25,33481	31,40377	22,27419	18,29534	17,14792	21,16545	27,57135	36,9304	21,45895	27,3079	30,19085	31,37821	26,31093	29,20825	32,68325	29,00386	26,81919	30,843	21,24931	9,558811	15,42233	10,47511	37,70813	29,20251	31,3454	21,18154	34,75291	30,45812	29,35062	29,95152	26,98503	37,89898	22,25969	27,68257	13,4911	18,52433	16,34526	15,60787	31,7888	37,21976	29,68626	33,51286	34,08834	42,24738	34,18442	37,41759	39,63107	37,73058	32,82563	31,50496	22,90002	20,53741	27,71103	37,009	35,83278	42,21167	37,84835	52,00072	40,99801	47,98015	29,42618	39,99392	32,8192	46,36454	35,57893	33,0104	26,43513	23,21245	24,00192	27,17217	45,71708	28,85479	31,76821	38,16534	33,49276	29,90364	26,93309	36,37289	29,82717	41,02523	29,38834	34,32651
8/18/2018 9:40:00 AM	18	20,05726	20,66693	13,29299	21,21304	26,44424	37,75393	24,59003	36,83784	23,12417	36,15786	28,30888	28,92421	28,71228	32,25885	24,86489	31,01459	19,76231	18,06428	15,1472	22,50187	27,81506	35,97694	22,0519	26,64008	30,80073	33,75954	26,74299	28,8367	32,91846	30,39083	27,76422	31,14902	21,19453	9,351583	14,42764	11,00119	39,86628	31,04257	30,73828	22,38955	36,57735	30,37384	31,36432	30,77483	28,47605	38,65538	22,68505	29,15817	12,39334	18,67202	16,80696	17,18591	30,51137	38,00992	33,82971	33,34535	33,88263	43,31047	34,20722	37,29098	39,58437	36,30347	32,52321	31,00416	21,57321	20,45134	28,19774	36,51781	35,29951	42,22874	39,44048	53,488	39,44215	44,65586	33,87331	41,19218	30,44333	45,61636	32,84635	36,93578	27,55719	23,6468	22,90748	28,14261	44,37175	30,281	32,091	36,20483	31,18473	30,90413	30,40672	35,64421	35,40583	41,14397	30,07274	35,04511
8/18/2018 10:40:00 AM	19	20,02619	19,44774	10,98495	18,34625	22,4712	39,72846	24,30275	37,83164	24,28264	36,62198	27,21265	29,27069	28,89893	31,31079	25,01381	31,93986	19,62347	16,6981	14,83311	22,15359	28,2778	36,19536	21,47353	28,95958	32,95846	35,76191	26,42601	31,26913	33,7424	30,41701	27,17755	31,36335	22,00576	9,46632	14,57373	10,93253	42,64113	32,19102	30,285	22,51312	35,9822	30,24854	31,21919	31,67524	27,64451	38,0234	23,80616	28,54201	11,36543	16,48396	16,11385	14,15844	30,62632	41,22845	33,61426	31,24654	41,38615	43,8704	34,41431	38,4768	38,47832	39,14746	33,75546	32,6809	24,4371	19,15914	27,91128	35,84854	37,32164	41,97696	36,86913	55,0688	39,95302	49,3703	30,55703	41,8614	29,82641	46,65915	32,77348	35,02964	28,01241	23,46347	23,39992	28,35309	45,4224	29,40394	32,89228	37,40999	30,8439	32,31633	29,33286	38,67263	30,83333	40,39622	31,40473	36,96818
8/18/2018 11:40:00 AM	20	18,86073	17,63663	11,06405	19,66899	22,74632	42,36587	24,55688	37,40101	25,06749	36,86016	28,45048	29,7724	30,30386	33,17059	25,27727	31,69402	18,50002	15,44485	13,40331	16,29669	33,01441	38,12079	21,21504	29,56986	30,64724	31,35044	27,87971	30,38932	32,84428	30,90835	26,51277	30,30822	19,69081	8,485369	14,52863	9,928989	39,12701	34,51205	32,88966	26,32481	35,50847	32,29803	32,28635	31,52706	29,05117	40,51068	24,17765	32,46511	11,12912	17,27951	15,39864	14,40222	34,92989	42,16311	32,11428	34,604	35,34338	39,75547	33,54941	40,01492	40,02293	39,42895	34,2327	34,55004	24,06913	20,41736	27,10606	34,93016	39,77399	42,12256	37,51699	54,31222	44,40277	48,26633	31,79543	43,86039	33,44497	46,77028	33,38741	36,50075	25,62348	22,68077	23,86246	27,78764	48,1983	30,00242	34,4764	39,32644	31,13105	31,8529	29,91006	39,31456	31,47664	42,32615	32,30383	37,14938
8/18/2018 12:40:00 PM	21	18,02491	18,08245	12,05266	16,09775	24,65275	41,50123	24,43316	39,2977	24,58437	43,44489	27,86479	29,29272	30,20958	35,06244	24,13476	34,92602	16,3197	14,10809	12,65722	16,54288	28,65053	38,5972	21,25069	32,06185	33,12534	33,04253	28,16465	31,11675	35,45991	32,51567	27,08154	31,41088	19,18242	9,984598	12,93925	10,33688	40,82892	32,19503	32,30714	24,10823	38,27911	31,33311	33,27559	31,7336	30,12503	41,15737	23,39012	33,03687	12,17555	15,48775	14,92996	13,57006	33,62926	43,67015	35,13968	34,09621	36,66376	45,27119	36,0414	40,62928	41,61147	40,93875	34,35717	34,40712	24,0299	21,03103	26,50627	39,54161	38,34452	41,9076	38,85077	56,59193	42,18814	52,73521	32,75544	42,39535	33,51058	47,58932	33,83953	36,31832	26,25063	22,934	23,49422	29,72079	48,65951	31,7385	34,40609	39,67224	32,87709	33,65696	31,0653	40,84867	31,68601	42,18218	32,44349	38,79021
8/18/2018 1:40:00 PM	22	17,63069	17,6215	10,19155	14,44635	24,71354	41,08594	23,80899	39,3757	24,38909	37,84254	29,50942	30,55076	32,05357	32,68831	24,54327	32,90825	14,82178	13,92539	11,86671	14,60129	29,9035	40,29323	22,99293	31,24075	32,10613	34,55909	28,29493	30,86097	35,45825	32,58731	26,85359	32,93925	18,45304	8,661028	12,76062	9,686119	44,77778	32,29878	31,07676	24,52635	39,7257	32,18584	34,34074	32,63967	31,58965	42,17044	23,37851	32,09114	10,59633	16,12711	14,14028	16,31265	30,98558	43,71622	32,83612	34,20528	39,06126	41,50779	35,77013	42,02835	43,53842	41,98683	34,71423	34,96256	23,97816	21,64194	27,32772	37,37236	39,25343	42,81445	41,7584	58,43308	43,76609	49,60723	33,63686	42,80857	32,92662	49,11259	36,01294	38,64763	26,22969	23,39143	23,01082	28,3238	47,14219	31,54371	35,38745	38,40476	32,85236	34,73199	31,67862	40,79486	32,57032	42,9483	33,52827	38,81818
8/18/2018 2:40:00 PM	23	16,19985	13,88822	8,526815	14,59749	26,38594	41,34084	24,89418	39,37183	26,08553	37,1464	29,70816	30,83941	29,8338	32,71531	24,84348	33,89948	15,51303	13,29237	11,55172	13,65654	29,78586	39,60524	23,11795	30,96051	33,64798	34,27892	27,69556	32,95901	34,90571	33,28872	28,76299	33,53145	18,2128	9,138622	13,17826	9,117208	44,5287	31,33849	34,266	24,459	40,74789	32,96012	34,92513	33,09654	30,48049	43,34555	23,5961	32,35273	10,59357	14,64544	14,56337	14,4523	34,97741	41,79556	36,39223	32,35818	41,33711	47,60775	33,84754	43,0314	44,16714	43,72195	35,65802	35,45957	25,83368	19,8901	26,83694	36,66217	40,68634	43,34266	41,32895	59,90951	43,85306	49,46936	35,1168	43,62497	35,47856	50,9317	38,02754	36,70425	26,52175	23,07637	22,44502	27,60604	48,38065	31,83964	35,37377	40,86842	32,29181	35,51966	33,07692	42,84207	32,03056	43,37892	32,37994	39,9616
8/18/2018 3:40:00 PM	24	15,30946	15,66009	8,460709	14,22856	25,54038	41,4984	24,94508	40,80136	27,19282	38,6419	30,12475	29,32478	30,79251	32,9872	24,7619	33,81438	12,37435	12,59691	10,53714	11,52161	27,68921	40,34247	22,89491	28,96496	33,84802	36,12587	31,58599	31,32729	35,9413	32,7846	27,96689	33,63513	19,44988	8,990315	12,61011	9,226003	46,2377	33,49649	34,68632	25,042	42,89823	35,24778	35,84058	33,32194	30,77807	43,36359	24,82786	35,04711	10,60718	13,30273	14,78538	14,63141	27,9675	44,25827	37,07573	35,58383	39,20687	48,40504	37,82079	43,91751	41,71681	46,71792	36,81857	36,00629	25,09906	20,20557	27,99549	37,60534	42,58579	42,16146	40,77192	58,97001	44,53263	53,23435	36,34657	43,82405	32,49185	51,13063	35,35581	36,6751	26,99008	23,72175	22,84061	27,21568	52,21672	34,09206	36,02757	40,4374	35,04733	34,5414	33,65046	43,4212	37,712	44,39897	32,76049	40,05969
8/18/2018 4:40:00 PM	25	13,32719	14,75892	6,747693	11,83901	26,19674	41,5967	24,59901	41,2547	27,10053	40,0847	30,15211	30,62438	32,11995	32,99223	25,27133	34,54962	11,7222	9,889961	9,503621	11,53259	30,24287	39,09724	22,84337	30,43007	33,72085	34,64488	29,89211	31,05362	35,18678	34,84734	28,93471	33,43618	17,85748	8,357098	11,2958	9,195611	39,73689	38,82025	33,9908	27,56507	38,95468	36,62253	38,52288	35,3782	34,11396	44,28728	25,49666	32,61943	10,54888	12,75365	13,24395	13,04411	29,51591	43,82011	38,4471	33,44635	41,43126	49,26552	37,2036	42,32442	48,36573	48,32809	36,31701	35,82484	23,45961	20,20378	25,96548	38,38942	40,90642	45,83189	43,41505	59,75796	45,98661	51,75612	36,86581	45,68226	34,40139	51,43554	35,6936	39,05318	25,44153	23,45229	22,07207	28,46368	50,17615	33,80837	36,01204	41,32005	37,00135	36,1651	34,01788	43,82495	33,08224	44,13835	35,22519	40,63751
8/18/2018 5:40:00 PM	26	11,28613	13,6459	6,274522	9,935759	26,65196	43,97346	25,13733	40,4626	24,75519	39,28942	29,97928	30,89875	31,30927	35,25669	29,71064	35,20149	12,31225	11,38422	8,478463	10,97017	28,86059	39,30565	22,85243	31,82478	34,98646	36,15503	31,27646	33,12424	36,53819	34,59246	30,91146	34,49084	19,13931	7,373591	10,50902	9,311451	45,34835	33,09171	30,58397	27,54089	42,41206	35,64959	34,93245	35,67888	32,30949	44,41292	25,74209	31,84785	10,28031	12,64147	12,59526	12,43887	32,33284	46,88011	36,02854	36,26105	37,99811	46,03786	39,06755	42,74674	44,82399	46,34498	38,14096	38,12168	24,87829	21,74051	24,83174	36,57396	39,60986	45,75211	42,1973	60,92362	46,91465	53,14904	36,49121	45,69098	34,19105	53,0875	40,59302	38,3046	26,95636	22,46118	22,03374	28,64237	50,94559	34,78497	37,54911	43,47604	35,39207	36,64899	34,98177	45,32473	37,41856	44,79325	35,20336	42,83647
8/18/2018 6:40:00 PM	27	10,94911	12,6195	5,726129	9,44981	26,48009	42,96661	26,10018	39,75499	30,17339	40,21261	30,21925	31,9885	31,8924	34,1543	26,69852	36,19667	11,82105	9,128399	6,919554	9,629545	34,11714	39,08606	23,59174	33,18192	35,08228	34,78884	30,6058	33,74483	37,99411	33,75601	29,9743	35,00311	16,00837	7,687472	10,63854	8,283945	42,66302	35,27113	33,91565	25,95836	41,83791	36,84758	39,12695	35,79058	33,383	46,90988	26,60201	32,48184	9,85722	11,81787	13,23331	12,59387	30,50122	47,72775	42,74129	31,78085	40,44969	49,80079	38,471	45,33171	47,39957	48,07775	37,88634	39,3455	23,72665	21,80102	25,63032	37,69058	40,20026	45,06976	42,32373	62,52964	47,56058	55,33833	36,65036	46,96087	34,23118	55,41211	38,06317	38,28091	27,63726	22,51865	21,90926	29,33521	51,47718	34,20134	38,19173	43,75484	35,43304	38,02484	37,40426	45,2971	34,72536	45,7943	33,86287	43,90769
8/18/2018 7:40:00 PM	28	10,44975	11,83687	5,054501	9,083637	27,87315	42,73735	25,87194	40,37183	27,89187	40,08766	31,73933	31,6512	30,23065	35,44582	28,10815	35,87893	13,41235	8,706068	7,371933	8,015998	33,49946	42,38983	24,42902	30,33758	33,6533	37,00742	30,93281	32,41358	41,91582	34,30005	28,9593	34,91331	16,7843	6,793007	11,21284	8,560042	43,55742	31,83576	33,18751	26,57141	44,00615	36,85946	43,47715	36,41226	33,63375	46,37171	25,6565	33,49919	9,455956	10,74153	13,26903	13,55976	37,46243	46,92487	35,37274	37,92143	40,47076	50,4365	39,12702	46,91182	47,41338	47,66931	39,61449	39,51336	22,78853	21,33365	25,73794	38,02346	43,95239	47,69169	43,61454	62,92897	48,60957	55,45597	39,21102	49,28431	34,67604	54,46625	40,05644	38,26965	26,10377	22,40799	22,70309	28,96973	51,81586	35,16274	38,4462	45,41342	36,20531	37,59478	34,46162	46,94691	37,64831	47,28856	38,21432	45,51759
8/18/2018 8:40:00 PM	29	8,670494	8,806366	5,357054	9,352204	27,00866	43,55721	25,40464	40,18133	26,59517	39,34364	34,19251	32,09611	31,69638	35,81124	27,66668	36,15805	9,317391	8,029468	6,947046	7,803452	30,23859	41,36901	25,00594	33,17811	36,86312	38,68977	31,41765	34,7583	36,81443	36,48561	29,18532	35,45887	15,62604	8,278488	10,27389	8,78447	46,07379	33,87026	34,07397	25,29585	44,37804	40,71764	40,37383	37,56348	33,85713	47,30707	25,37999	33,5016	9,390127	10,48167	11,93461	11,91873	31,7468	47,06503	44,81923	38,62519	39,28313	51,82789	40,21621	46,64823	47,87067	50,04897	39,52041	39,84409	24,59134	19,99095	26,25187	37,30292	43,7299	45,55371	43,76181	62,93042	49,00206	57,75316	40,19286	49,44829	35,23824	55,66872	40,03841	39,00855	26,05507	23,69314	21,76213	28,14725	53,49097	35,77262	38,96628	45,5419	37,71586	37,87529	37,53122	45,98793	34,15071	47,08963	36,91478	46,72531
8/18/2018 9:40:00 PM	30	9,096417	8,559005	3,874199	7,699215	26,98207	46,42766	26,2462	42,03809	27,04472	40,68835	33,3336	34,12439	33,66621	36,07586	26,23473	37,17306	10,50253	6,685661	6,805993	8,208721	29,97493	41,99609	25,91947	33,19905	38,75477	38,39225	31,23881	34,82988	39,56165	35,38904	30,40354	35,7856	14,03335	6,953747	9,915727	6,770143	48,57614	36,62102	37,33899	24,35228	43,91778	37,94215	45,77455	38,11996	32,9394	48,34811	27,07456	35,11998	9,2546	10,02991	12,61232	11,29303	40,75024	51,93089	41,84779	35,14555	42,10965	52,04831	43,21536	46,85429	49,60095	46,80517	39,66726	43,50063	23,20078	21,08076	27,12672	37,94837	45,55013	47,61558	45,85357	63,21127	52,06668	57,42996	40,51248	49,25536	37,95819	58,68749	41,103	40,72109	25,30766	22,4924	22,29782	27,7093	54,61117	36,59635	41,02116	47,12167	38,18116	38,93996	34,25763	46,91617	36,43319	47,69431	38,6792	46,39126
8/18/2018 10:40:00 PM	31	7,582685	9,068441	3,993148	7,122086	26,33967	47,57729	26,04616	40,9116	28,05717	41,19778	32,26313	34,49133	30,91105	35,40555	27,55547	35,35511	9,81004	6,156126	6,421377	7,39908	32,71482	42,09259	23,41249	33,10014	35,61092	38,66054	32,32103	35,49473	38,38597	35,04469	30,9728	36,31376	13,52785	6,763373	8,906733	7,465532	51,3505	33,3035	36,36951	25,97867	45,88798	39,42046	44,66782	37,99611	34,40982	49,25772	27,11096	34,9533	8,003772	9,906677	11,29559	12,16774	36,02177	43,23519	39,65117	37,67877	42,23281	54,4686	45,2598	47,84869	47,24863	49,17986	41,41613	41,94269	25,26512	19,68391	25,58252	38,3113	45,53775	47,46449	47,22356	62,73659	55,39629	57,7705	40,25676	49,46556	35,46434	58,63008	45,35243	41,67924	26,60671	22,59387	22,1922	29,90012	55,04511	36,72511	41,83936	48,01627	38,34059	39,30399	35,66679	46,24545	34,78897	49,51626	37,32386	46,33504
8/18/2018 11:40:00 PM	32	8,29548	8,667731	4,314282	6,848406	26,11343	42,55339	26,14404	42,63145	29,08475	41,07882	32,67732	33,49083	32,2286	35,25716	28,43819	38,40635	9,052691	5,74616	6,456952	8,069256	32,97124	41,10321	24,68542	31,1843	35,51102	37,27626	31,66405	36,4698	39,17599	35,95774	30,36783	37,0412	12,20525	5,856957	9,378798	8,036238	38,48102	34,5374	39,13752	26,66887	45,60434	39,98749	42,90769	37,69887	33,15844	48,87661	27,83557	34,26406	9,518611	10,39891	12,71945	10,46702	32,57751	50,38371	40,58694	36,58232	41,60913	51,32433	43,20153	49,92665	48,88739	48,20623	41,53825	42,76207	24,83539	20,23817	26,49184	37,0334	45,50688	52,25243	46,31859	66,82824	53,42513	59,45645	42,06254	49,67217	35,47345	58,16272	42,37359	43,4261	25,40872	21,58689	21,68532	28,96607	54,02969	37,82078	38,94942	47,58537	37,38547	39,47992	41,10328	47,14302	38,00406	48,94487	38,01821	44,658
8/19/2018 12:40:00 AM	33	6,393472	9,170744	3,624351	6,94387	25,82718	42,89975	26,39236	42,0229	27,88476	42,13542	33,46057	33,29928	37,83005	35,44961	29,65876	34,56012	6,993674	5,922303	4,560745	8,877514	28,76935	42,37014	25,71943	31,05694	37,34285	38,35724	33,26405	36,62722	38,51328	36,13354	30,68254	37,26294	12,32841	5,277271	8,728656	6,154606	41,97454	39,36257	39,1056	29,4123	47,92081	41,51995	39,75015	38,13798	36,16683	49,96643	30,92409	38,04149	8,303699	11,10971	10,92265	9,739446	34,41769	48,85403	44,75886	38,61793	45,1157	51,81622	42,94354	45,31443	49,16045	51,71371	40,87734	42,37878	24,69614	20,10797	26,2701	37,437	51,8473	48,33147	46,35458	66,54129	52,0823	56,85378	40,47705	51,34347	44,39442	58,51341	41,33586	43,92408	24,89922	22,24953	21,2529	26,5739	56,65403	37,3061	41,41626	46,47623	40,78788	40,07025	40,73449	49,91476	37,73259	50,09249	38,69226	46,96086
8/19/2018 1:40:00 AM	34	7,896703	6,206758	3,125069	5,932112	25,56864	43,20056	26,01487	43,84664	29,0386	41,56084	34,56565	33,4938	33,85748	35,83886	27,0774	37,83495	6,329161	7,043752	5,295577	9,545343	31,54882	42,90016	25,01968	31,39748	37,99313	42,98602	33,58298	37,98195	40,12938	39,60129	30,05553	37,55409	13,05972	4,989017	7,300232	6,589716	41,76365	32,3738	35,40092	25,98261	48,03722	40,0527	49,62202	39,79609	33,97298	53,26571	29,5479	36,27708	7,41787	8,781775	11,48044	10,20371	33,02864	48,38493	43,39419	37,475	43,31074	51,49529	41,30713	45,4273	51,25718	53,44765	41,05223	42,54359	24,96014	19,22614	25,96561	38,4067	49,23506	53,17543	47,91929	66,77063	56,00596	60,87424	43,34025	52,83495	38,58643	57,59911	43,13881	42,58925	24,74124	22,32178	21,73201	27,12271	58,53179	39,31573	41,93489	47,54462	42,76836	39,87774	39,1751	49,38985	39,40594	52,03926	39,11804	47,27999
8/19/2018 2:40:00 AM	35	7,206912	6,979996	3,572199	7,148885	26,6199	43,42127	29,88278	43,32111	28,00632	43,50416	33,14454	35,36341	32,62344	36,5232	28,88684	37,05916	8,363934	5,899163	6,821949	7,222521	32,54773	42,22722	25,6319	35,65152	35,43518	44,31974	34,04502	35,78008	39,80963	36,74866	31,55338	38,28976	11,70887	4,873314	6,438646	5,220077	42,65584	37,09196	36,17844	26,37081	51,54731	39,34979	44,89569	42,38417	39,32085	53,90619	31,59891	38,42575	7,482663	7,890211	10,44665	11,34436	31,21539	51,74113	42,77879	38,41567	41,32716	58,4518	44,93963	49,96857	54,37327	49,2231	43,04059	42,42885	25,76875	20,50771	25,24052	38,39336	48,02015	50,7778	46,70521	67,73672	52,27958	60,79596	44,21523	53,90301	37,48411	56,92516	42,80194	47,77858	26,24835	21,87583	20,79811	26,15495	57,80207	40,89743	42,11539	48,41243	41,43195	42,47914	40,44893	49,98522	38,07209	53,45885	39,31393	47,23986
8/19/2018 3:40:00 AM	36	7,487015	6,911612	3,284635	6,919693	28,8923	44,59184	27,78356	45,32024	28,30135	42,75497	34,78421	34,57201	33,89692	37,3251	27,20809	38,98326	6,003122	7,357082	6,237221	8,439089	31,03724	41,31873	26,6545	32,49848	39,17744	39,70982	33,56093	36,92405	40,33439	36,13595	31,41426	40,386	10,50612	5,000968	6,634063	6,480023	49,15368	37,29995	37,16007	24,78863	50,455	39,51509	45,59392	41,06046	35,70375	54,64515	31,6706	41,82312	7,539996	6,445486	9,925054	10,05554	35,51392	46,96721	47,24974	40,07902	45,03365	57,42457	43,48772	51,52846	49,97685	52,33276	42,60949	46,57196	24,28776	19,18518	26,22617	37,74984	48,85189	49,8926	50,95194	69,94813	51,90976	59,50038	42,7734	53,45747	37,17279	59,64564	42,86521	45,80895	25,18796	21,07689	20,13981	26,5661	61,162	39,81344	42,49958	50,13912	40,34594	43,98099	42,51873	51,91526	37,5183	52,05716	39,37065	48,60543
8/19/2018 4:40:00 AM	37	7,27578	8,061725	3,611917	6,38083	27,28206	44,81771	26,91037	43,41298	28,82398	42,60997	34,21778	33,69827	33,64493	38,17273	25,99538	38,25576	11,5413	6,374959	7,333112	6,985177	31,02558	40,5142	25,29019	33,16244	37,16636	40,74271	35,22388	36,26195	41,72262	39,45927	32,02339	37,43196	10,85986	4,254048	6,926807	7,720007	51,51677	37,4913	37,39397	23,58498	48,5887	41,42877	48,15243	41,74237	36,60339	54,48422	32,0984	38,41028	7,921709	6,93938	8,834963	9,111339	36,26015	49,18829	39,71362	36,03428	44,26344	58,38086	44,83829	48,42756	50,84328	53,78916	45,12937	45,92873	28,29666	20,50778	25,13214	38,81341	52,70004	53,25176	50,60939	68,29037	57,44107	62,23013	44,79809	54,26848	41,40224	57,23109	43,97152	45,26008	25,94309	20,02721	20,32321	25,3022	61,2641	40,61319	44,17841	50,81371	46,65927	44,42702	46,76698	52,85603	42,57294	51,61016	41,84544	49,30246
8/19/2018 5:40:00 AM	38	6,056103	7,172302	2,761591	6,1229	28,46637	43,23953	27,75531	45,38282	26,77304	42,67822	35,66846	35,56269	34,18753	37,59698	26,83673	38,86529	7,011425	4,192363	5,056159	6,791764	32,7868	43,22634	25,98606	34,30199	38,88208	43,51467	36,71626	37,6097	43,56757	37,24676	33,33154	38,03389	11,31535	4,597908	5,628523	4,132405	45,98993	39,11257	36,76834	26,12331	51,72863	41,95278	52,74094	42,49641	37,00259	54,8128	33,20568	39,09351	6,654094	5,733035	8,126103	9,955722	36,73332	52,10475	40,39567	41,17084	45,20882	57,32178	46,51595	50,96381	53,31683	50,37902	44,23705	45,14631	23,87054	18,89084	24,65766	39,91069	54,66056	52,84421	52,41552	69,40029	55,85883	57,53958	44,12943	55,90429	39,53836	61,36017	45,48132	45,64959	24,05753	20,02687	20,61815	25,51586	58,07437	40,70298	44,39635	50,5055	44,35435	42,83723	41,67281	50,4103	38,69391	53,03878	43,02111	49,61698
8/19/2018 6:40:00 AM	39	7,233022	8,295064	3,263843	5,205709	28,30936	44,14844	28,38045	44,48248	29,2734	41,81808	33,24401	34,71057	35,66804	38,54056	28,29873	39,50652	5,245013	5,077918	6,426904	5,806808	36,07545	43,35033	28,56183	35,82428	38,04508	43,40677	34,71685	37,09887	40,72827	37,16795	33,47328	39,16315	9,797882	4,227661	6,302844	5,687652	48,15636	37,17955	39,72536	26,97889	54,61609	42,90645	48,12617	43,54608	37,56168	56,64961	33,16541	39,66691	6,552554	5,539139	7,471125	8,547262	32,12664	48,09315	41,01403	35,90275	53,3946	57,64458	45,0972	51,33738	54,10616	54,79298	45,83299	46,35368	24,7641	20,16198	24,43351	37,55733	52,24187	52,79448	51,73223	69,26129	56,01865	60,94931	46,11212	55,58812	39,52303	61,11301	44,17503	47,98028	24,83621	21,48424	19,8126	28,04425	54,28438	41,45958	43,9305	50,96638	43,65261	42,54767	42,14889	52,7529	44,45561	55,92361	42,05425	52,25389
8/19/2018 7:40:00 AM	40	7,439282	5,865523	4,116725	5,42696	27,85449	44,29225	28,30736	49,89921	29,42349	42,37318	34,10436	35,61892	37,00763	40,36838	28,38031	39,24162	7,202146	7,520654	5,280449	7,184391	31,08477	43,90928	26,31472	34,71789	43,39668	42,80041	38,13592	36,97985	42,14461	38,24871	33,0294	38,05462	9,166391	3,454147	5,577407	4,511356	42,22239	37,90817	37,69597	29,20667	52,11747	43,21135	54,59577	42,95915	36,84129	56,98317	34,39116	40,71376	6,869129	5,58086	7,974001	8,260596	31,12345	50,40118	43,29976	41,70272	45,47683	60,97265	46,60256	50,67528	53,41202	55,56483	45,7925	47,95583	22,41331	19,56323	24,3978	37,62682	51,49385	52,81513	53,2881	70,47221	56,90139	63,11803	45,45155	57,15759	42,34694	60,91036	44,17289	47,50283	25,8006	20,59509	20,50301	26,75031	61,23059	42,06358	45,89412	51,59097	45,65112	45,50909	47,41559	53,71429	38,99825	54,87429	42,89291	51,81117
8/19/2018 8:40:00 AM	41	7,266798	6,601804	2,270046	5,887351	30,27389	44,57677	27,94091	43,99646	29,73461	43,19933	35,42426	36,67102	37,74778	39,90931	29,32706	38,94991	6,487415	4,407604	3,94279	6,929363	31,40694	43,95965	26,15682	33,48827	37,32655	42,25789	35,21663	38,44828	42,2985	38,6968	33,18372	40,63578	11,05438	3,559765	5,383372	5,007392	44,54797	40,28397	39,93887	27,09445	50,81186	45,34262	52,09673	45,73615	42,12506	59,27016	36,23715	41,21746	8,011648	6,023708	7,113036	8,411389	35,19984	48,87564	45,4052	42,84455	48,65343	62,56679	46,68573	52,20898	55,5895	56,74231	45,93267	47,59594	24,86413	19,89266	24,85439	37,01744	55,43876	54,60502	51,2719	71,22231	61,29013	63,37485	44,96788	55,09242	41,6923	61,70507	46,82092	47,32558	23,92981	19,65552	20,1416	26,66508	59,07245	42,07222	46,02232	53,8309	48,30625	46,21781	45,0563	54,36395	42,60361	54,53222	42,42844	52,98629
8/19/2018 9:40:00 AM	42	6,680274	5,805289	2,795577	4,886232	28,23945	45,51642	27,82991	44,67845	29,86122	44,16916	35,30995	36,94877	36,25953	39,96242	26,67648	37,60742	6,423379	5,881824	4,331275	6,304088	31,83037	45,65347	27,93393	34,07632	39,05345	46,3072	36,73879	36,00016	42,56466	38,12486	33,10179	38,32747	8,664762	3,289954	5,129657	4,884022	46,00788	37,84379	38,60197	27,40316	54,09006	43,23414	54,23588	44,26531	37,58717	59,62056	34,36899	41,73871	7,613906	5,033157	7,198415	7,478517	33,56377	54,61269	46,73326	41,38919	50,08628	62,34851	46,9628	53,48654	51,95236	56,43194	46,69292	48,748	22,24759	20,19729	23,93526	38,08569	60,40672	53,40773	53,81092	72,43909	62,40454	65,04089	47,44032	56,77864	40,19356	62,43734	46,52058	46,12227	24,73405	19,16791	20,33592	24,29508	61,3595	42,38167	46,28682	53,68037	46,00541	46,85359	46,74749	54,04211	40,10852	57,34915	44,16985	52,02808
8/19/2018 10:40:00 AM	43	6,223199	5,578581	1,99533	5,222356	28,28691	44,55916	27,81907	45,08414	30,48719	42,72948	34,34067	35,99566	36,3199	38,32428	26,79017	37,65887	9,582091	5,971416	3,665866	5,935705	32,09514	43,92649	28,27627	35,13629	39,9185	44,07141	37,0184	38,84201	43,51341	37,07194	33,87669	37,83322	8,342866	3,431974	5,48968	4,749599	47,78204	38,21031	43,69798	26,58508	54,41978	43,35896	52,61737	45,5026	43,51466	62,72782	36,59117	42,07975	5,673561	5,426959	7,117665	7,233297	31,37683	49,09082	44,3308	42,23758	52,91812	63,4516	50,5428	54,45921	54,59882	53,79255	46,91444	50,11695	23,40137	21,16552	23,5474	38,85133	60,17414	52,88482	54,26531	72,65425	63,35384	62,5954	46,83867	55,81993	43,3839	64,67803	46,51774	49,06644	24,73302	18,78937	19,89203	26,88978	63,20105	44,10602	48,42126	56,47954	44,37859	46,2813	47,81367	55,34401	42,49903	55,34601	45,55627	52,92219
8/19/2018 11:40:00 AM	44	5,814683	6,218086	2,198138	5,253372	26,82058	44,61055	28,00619	47,519	29,69455	43,71795	33,60128	36,30872	36,94815	38,42832	31,60332	40,48753	9,828553	5,237276	4,137862	5,619474	33,81231	44,06249	28,07665	35,65913	39,70698	49,02837	38,30205	42,26528	44,94632	38,20078	33,6269	40,20094	7,419528	3,062417	5,037578	5,105824	52,6293	35,68647	38,73888	27,07753	56,91065	46,30588	52,30659	45,40913	39,62119	63,17812	36,44584	45,64988	4,379973	5,097881	6,263746	6,921074	35,30359	47,76526	44,07514	39,41527	54,16902	63,38446	48,2083	53,1585	55,39518	55,78161	46,68186	51,68443	22,33422	19,07915	25,30317	39,25086	56,28889	56,32958	51,39133	73,02505	63,08618	69,45763	49,47786	59,8881	48,95198	66,35976	45,98765	51,85566	24,64184	19,39572	19,73717	25,23451	66,64573	44,16715	48,85368	56,03006	48,31116	46,89621	48,11623	56,48589	45,28418	55,08433	46,83121	52,50229
8/19/2018 12:40:00 PM	45	6,77933	7,358533	3,36421	4,464384	29,12571	45,33585	30,10341	46,96321	30,80494	45,02335	33,96344	36,5817	36,79259	38,01979	29,70352	38,52703	5,837961	6,795494	6,425799	4,899287	32,10564	45,31927	30,58783	35,68758	38,95136	50,99165	36,63952	39,50798	44,30178	37,79876	34,6323	39,6339	7,357153	3,654675	4,775228	4,773293	53,87835	42,32033	40,20515	26,65976	55,31452	46,14473	53,28568	45,77338	40,73152	61,6286	36,73615	44,57312	3,528266	4,176338	5,692142	5,662164	37,90396	47,81623	41,84771	41,90097	55,81684	63,19608	50,30427	55,95166	55,61436	58,42114	47,32849	51,33179	22,71199	19,26897	23,86418	37,66723	56,15964	56,74369	52,72069	73,69812	65,05664	63,90846	51,96238	60,08737	46,25497	65,63585	45,14029	50,38607	24,59466	18,9631	20,18872	24,87325	62,65922	45,46861	52,43217	56,87646	48,75	47,27122	45,96568	55,65381	41,61155	58,22379	45,74643	54,86621
8/19/2018 1:40:00 PM	46	3,834756	3,68051	3,647767	4,904606	29,29784	44,91372	29,4635	46,12096	29,72514	42,04694	36,1975	38,34915	35,92852	39,184	28,86384	39,94807	4,096209	5,905864	3,951358	7,10447	36,21209	44,28472	29,64654	35,17621	42,31715	42,36703	37,26472	39,82254	45,87754	38,35847	35,22139	39,60365	7,274052	2,62033	5,047801	5,493272	44,76548	36,40998	45,78595	30,55516	55,83589	47,40184	48,22572	45,56387	39,88644	62,83447	38,35032	45,25628	5,52111	4,115482	6,020668	6,50572	40,20032	52,34293	45,20488	41,41032	54,90647	64,52379	54,10885	53,48882	55,16053	59,12184	47,68637	51,11496	24,9962	18,9394	24,33335	37,46732	58,51673	58,12963	53,96118	73,73341	64,90992	65,00145	50,65608	60,76267	48,51383	66,21111	45,29641	50,76439	22,07215	18,73356	19,73724	24,3158	65,97281	46,84343	53,00763	58,45506	47,98236	49,27208	49,51929	55,95711	45,19149	59,56454	49,86385	57,42617
8/19/2018 2:40:00 PM	47	5,233477	5,220077	3,41878	3,926006	29,02049	44,721	30,93121	47,06026	30,59468	43,04971	36,13209	37,43106	36,4631	38,64431	29,05628	37,14895	5,539	5,437182	3,644935	7,248701	34,01083	45,43234	28,5005	35,84984	41,28004	46,08269	36,43056	39,34393	46,35375	37,8784	34,76549	41,36459	5,751892	3,21321	4,278846	3,391495	47,09031	41,07199	42,85602	30,13179	56,70328	50,09629	51,43672	46,67986	43,90764	64,25847	38,79511	45,52436	5,962023	4,936727	5,697321	8,042109	37,92551	49,36098	43,03382	40,57665	57,88531	64,08765	53,24505	53,32533	55,58853	59,17172	49,41258	49,53913	24,138	18,26453	24,1208	38,58181	56,46075	59,03984	54,67783	74,24901	64,87388	66,19411	51,1506	63,38521	48,87233	67,42063	48,46106	51,90015	22,20049	19,19374	20,61857	22,97427	62,46119	47,32171	52,12417	57,74419	47,53447	49,59404	52,6273	57,07679	48,23663	59,22787	45,53147	54,06478
8/19/2018 3:40:00 PM	48	4,143388	5,511923	2,128371	3,994737	27,76532	45,56649	30,60967	45,74858	31,88799	44,1063	35,55537	35,84618	36,43436	38,80415	29,4058	39,18269	5,191065	3,979333	4,19554	6,350922	33,5371	45,65844	28,25411	37,17846	40,29889	47,06682	37,87425	39,77378	44,88976	39,65061	35,92182	38,80354	5,9203	2,520723	4,246035	4,685843	45,19162	41,07054	42,97904	31,73879	56,71688	52,97138	56,83369	47,72291	41,42455	63,98914	39,48227	45,95235	4,794429	2,764699	5,458527	5,475864	32,89587	52,86142	52,65335	40,39415	57,33435	61,34588	55,02985	52,42326	62,00466	60,20737	51,37807	50,71771	21,37786	18,26958	25,19832	38,95316	58,78503	60,71114	54,95579	73,62637	64,10658	67,4732	50,27037	61,19254	48,96876	66,55994	48,73224	51,4924	22,8842	18,0265	21,2929	24,56627	67,07719	47,47348	51,03213	57,98637	51,61872	49,3301	49,65911	56,90138	44,54403	59,62913	45,14099	56,07911
8/19/2018 4:40:00 PM	49	5,117222	3,888981	2,000304	4,941562	28,96634	46,64608	29,42784	46,85338	29,30454	43,07603	37,51879	38,13536	36,96087	40,22706	29,37438	38,67947	5,138221	7,264312	2,953622	5,768056	33,09192	46,37917	28,42611	34,90357	37,33912	47,5527	36,78658	41,53929	45,0746	39,96704	40,21227	40,39145	7,632213	2,539719	5,037716	3,249889	47,49178	40,60317	40,08304	28,47266	58,08984	51,2033	54,35145	49,76038	43,23097	65,66368	38,16624	46,12373	4,812459	3,063591	5,199353	5,714937	33,71153	55,18111	51,77871	42,64851	58,38784	63,82585	55,93619	55,91346	57,56383	60,81932	50,81088	51,22466	21,99035	19,38439	24,49713	34,58873	58,10553	61,37868	59,00027	73,28719	63,69972	64,89556	53,32635	62,93512	49,74587	68,67789	49,70947	52,81464	22,55637	17,47734	20,39269	23,25438	65,03371	48,0437	52,54753	59,07106	50,6116	49,81509	54,67562	57,63317	45,28846	57,29243	48,46692	55,2752
8/19/2018 5:40:00 PM	50	5,69297	4,68011	1,980272	3,701301	31,15038	44,61483	29,62216	44,53063	31,70466	44,35828	37,68658	37,17652	36,93358	39,75444	28,56536	37,34673	6,070264	5,339163	4,084466	5,932112	35,34649	47,07664	27,10053	36,90525	39,72404	47,08996	35,41998	39,1753	44,93707	39,48904	35,71708	39,67036	7,15911	2,419181	3,894784	3,19152	46,69382	39,31276	41,03732	26,18376	59,02809	50,38067	55,25869	49,16355	43,88221	64,48939	39,6484	50,8848	5,699879	2,919361	5,122818	5,370387	39,63072	53,15761	50,53969	45,1548	55,25019	65,13187	56,73588	57,0611	58,14219	61,015	52,23156	52,99506	22,92351	18,68984	24,20217	36,36522	59,16999	62,29064	57,9626	74,49726	63,22317	67,48488	51,17388	62,41986	48,35434	68,53365	50,688	52,50808	24,39994	18,62939	19,83394	23,31779	67,83385	48,65351	51,23059	59,08951	49,85107	51,3391	51,18542	57,45704	46,80772	59,30412	51,50787	56,63626
8/19/2018 6:40:00 PM	51	3,270405	4,176821	2,18004	4,563163	29,23526	47,36199	29,31393	46,9954	30,66085	44,83242	36,95541	36,51311	36,65133	40,24052	25,91125	37,84995	5,694629	4,791874	3,493314	5,311879	35,2819	47,00141	29,15278	34,81294	40,6404	47,03408	38,31406	39,12957	46,80426	38,10283	38,42093	40,74713	5,799832	2,060746	4,372237	4,098282	49,86357	39,61525	43,23386	25,94676	55,96197	50,9355	59,70643	50,24805	43,07037	67,98525	39,87663	49,72487	5,403336	3,226473	5,644548	6,20434	39,9276	48,87384	49,07445	45,27098	59,1791	66,83736	57,01487	57,59518	58,41442	61,49163	52,34216	54,29335	22,83578	18,77915	24,24493	37,02718	61,81567	60,55785	57,79806	75,91305	61,68477	67,54366	51,86153	63,55052	53,76118	69,29184	51,26976	52,97697	20,70844	16,81615	18,99854	23,01696	66,28882	49,83969	51,28108	57,60873	53,43135	50,17932	53,26067	58,92683	49,09953	58,70074	48,1062	56,17788
8/19/2018 7:40:00 PM	52	4,444559	3,599967	2,692722	4,392614	31,71288	45,29793	34,39331	47,95618	29,16881	45,3087	36,00182	35,46025	36,78237	39,51323	31,19551	39,56627	5,271331	5,647656	3,110149	5,870565	37,47811	46,04451	28,80541	35,34801	39,5834	47,31702	35,5649	40,22933	46,93198	39,18435	36,25422	39,81895	5,731999	2,739141	4,341223	3,322765	50,42958	39,26151	40,70292	25,62597	59,07473	53,30874	58,34017	50,38863	42,49545	68,50534	41,65403	47,69584	5,535201	2,679805	5,654703	5,860756	37,43404	57,57715	47,18384	48,17633	54,3377	67,00728	56,3597	56,99851	61,47519	63,25196	54,37534	54,17253	22,96916	18,71892	24,61801	36,89371	60,93377	65,17323	60,33909	76,62273	63,60861	66,9659	53,32759	64,73937	49,45741	70,16143	52,54697	54,05146	23,64204	16,8625	18,27255	24,0634	68,27311	50,37157	54,79083	57,78735	51,7776	51,36198	53,27276	58,08928	45,71756	59,64052	47,68982	59,27208
8/19/2018 8:40:00 PM	53	4,559226	5,29233	2,592493	4,465282	28,72258	46,75564	28,2168	48,50333	30,38842	43,98513	38,18661	37,44938	37,39266	40,76958	28,21121	40,87968	4,214053	3,151111	3,26405	5,39104	35,52319	44,16376	28,80726	36,7852	40,06445	48,8865	37,6088	38,83247	45,44706	38,71774	34,11458	41,18168	6,339039	2,237235	4,89611	3,053713	48,51963	40,48871	42,31564	28,30086	62,7035	54,72757	55,77517	49,46038	43,82199	67,7598	42,02296	48,33312	3,987138	3,099995	5,132971	5,613051	35,1573	54,18814	53,32035	43,82004	63,97083	66,52181	56,27549	55,03163	60,1503	64,63886	54,16971	55,75369	20,85481	19,8912	25,43843	37,99058	60,3927	66,59594	58,49208	75,90427	66,66611	72,1761	53,79104	63,80044	51,93552	72,34742	52,06668	53,03278	22,26481	17,5335	17,64596	22,51347	69,8997	50,12199	53,63202	61,27142	50,5247	51,90324	56,52541	57,44197	50,08434	63,07403	52,69045	58,51597
8/19/2018 9:40:00 PM	54	5,159152	3,94286	2,442598	3,711179	29,58582	48,53794	30,24357	45,96051	31,37274	43,99646	34,97023	37,48812	38,32967	41,64339	29,99903	39,22324	4,132336	4,982385	3,331675	5,38434	35,00249	46,60685	29,05974	35,01526	40,28867	47,48253	37,3966	39,4429	46,40799	39,21778	36,58854	40,6784	5,15024	2,739832	4,495953	3,877515	47,9836	43,61095	40,15881	26,62473	59,90578	56,21091	59,27139	50,76129	43,15118	68,28036	41,95071	48,47667	3,598655	2,660602	5,010293	5,571949	32,00044	52,88794	51,5931	44,58126	62,39735	68,68804	56,98905	55,35304	62,36177	66,46994	54,03308	55,18761	26,06322	19,97092	24,33604	37,4933	58,33231	64,39883	60,29102	75,90822	69,57207	69,60496	53,38839	65,26781	51,87397	74,5032	53,81915	56,11647	21,65334	16,07682	18,84705	23,32918	70,95428	50,53541	54,19333	60,96686	51,64746	51,93572	51,85884	58,46444	50,96327	62,06585	46,50151	57,81333
8/19/2018 10:40:00 PM	55	5,373978	7,068482	2,051904	4,512737	36,22742	46,68138	28,8702	46,63952	32,11946	42,5326	37,22592	37,4319	39,70671	40,42392	28,82094	38,20106	5,487607	6,46752	3,104415	5,274577	33,85403	46,25995	28,57675	34,91994	40,07273	49,17052	39,97749	38,8532	44,60896	40,64608	36,65133	39,51011	6,187486	2,745289	4,593005	3,016205	44,48331	42,6555	41,70888	27,06234	69,15816	56,45163	62,29955	52,31108	43,44379	67,85519	42,76802	47,08527	4,423906	2,836607	4,89756	5,645792	40,89709	55,36542	45,90752	46,19281	61,24848	70,11791	60,57195	56,05514	61,66839	66,36606	52,80719	56,94913	23,07575	18,46714	23,92179	38,15326	61,5404	65,40742	60,59993	77,37305	67,18819	68,17176	52,53019	66,67523	52,54144	73,21951	53,64626	55,68938	21,68449	16,56326	18,40703	23,59672	70,98392	52,8612	53,33775	61,75605	53,1257	52,07125	55,65685	57,49163	49,62892	61,46316	49,0433	61,05562
8/19/2018 11:40:00 PM	56	6,262089	4,338874	1,973019	4,543892	29,63237	49,36443	29,91103	48,09648	31,4805	42,54028	35,02204	37,55436	37,52058	40,11468	29,69005	38,80625	3,257419	3,019383	3,733215	5,333637	33,90625	45,11191	29,14436	35,65837	40,91553	45,53899	37,24511	39,04821	45,48651	42,07304	34,35532	39,52684	5,384062	2,086235	3,630153	3,748204	51,12435	41,58177	37,75158	26,38849	65,04572	55,26802	59,01553	52,01468	47,58904	68,71787	44,41713	51,18134	3,548229	2,806836	4,968432	6,046088	35,04717	54,6866	48,9477	44,82759	62,38893	71,13036	60,59385	59,44117	62,06399	66,75432	55,82988	58,53214	22,46264	19,99116	24,87284	36,2221	59,2291	64,87628	59,05595	78,11063	70,97267	68,3294	55,88713	65,82844	58,6535	73,39025	54,5247	55,17214	20,17208	17,3682	18,51017	23,31151	68,60591	53,21888	53,33644	60,83438	53,91841	52,54118	55,45243	59,85045	49,41222	62,41289	50,95325	58,78702
8/20/2018 12:40:00 AM	57	5,143817	3,901415	2,276401	3,393844	30,29343	49,28362	32,09038	48,54637	34,21357	45,59777	39,26413	38,4681	37,55844	41,20255	28,81404	38,74806	5,658779	5,012572	4,433854	6,125248	32,66288	47,54103	28,25749	35,1787	43,87558	47,86438	36,69361	38,56384	45,34421	40,28618	35,40638	40,01609	6,550273	2,15538	3,458775	4,185455	48,65605	45,3136	37,39977	26,52257	63,21161	56,05762	61,14667	53,09503	47,34381	68,17432	44,16314	52,57169	3,287467	2,856364	5,624033	5,523458	40,41599	55,8984	45,52891	46,06122	63,27675	69,68667	57,93111	59,98281	62,85276	66,52998	56,19487	59,14581	22,18736	19,29487	24,68757	39,20003	59,97547	68,15228	60,82207	77,80795	72,67525	69,57837	55,67122	67,71718	54,94191	73,57103	57,60265	58,19843	18,8617	16,17015	17,45013	22,55202	71,61279	54,83194	55,10473	61,75101	54,0096	54,72535	61,2699	59,5825	51,38105	63,88835	51,39865	58,05987
8/20/2018 1:40:00 AM	58	3,943551	4,656899	1,785961	4,086746	31,46932	46,69071	33,10497	45,45051	33,33362	44,17143	36,25132	38,54311	36,58336	41,03399	29,91442	39,11486	5,109347	4,611447	4,314972	5,945444	33,14054	46,09977	29,83877	36,33041	42,25415	49,32747	36,60912	39,50389	47,69107	41,62025	35,01865	40,77234	4,159897	1,903459	3,746685	4,599912	48,99314	37,85575	44,37521	26,93261	64,94854	57,30238	58,76838	52,49316	44,90115	69,7188	45,39926	52,5858	3,725341	3,040243	4,940249	4,327959	40,68296	47,59408	44,30875	42,81347	63,6924	69,98819	59,05649	60,47932	66,12407	67,63345	56,5357	59,09932	23,48613	18,30584	24,89252	36,28785	63,12819	68,13239	62,60914	77,45813	66,03476	70,41488	56,77602	68,46265	55,71846	76,49937	58,99405	56,75122	19,68515	17,04396	17,02497	22,51789	70,04705	54,05671	57,71649	62,11884	53,72968	57,24725	55,55142	60,30014	48,48143	60,54383	52,05584	59,98924
8/20/2018 2:40:00 AM	59	4,496988	5,330944	2,365578	4,418864	29,79913	48,15568	29,88893	46,8913	33,64459	44,4581	37,16733	37,84428	37,41248	41,05687	27,37228	38,65846	3,744128	4,49091	3,616891	4,72038	35,51545	48,94403	30,5236	34,69067	43,41423	46,27591	36,15689	40,13539	44,834	41,10094	37,70668	40,86774	5,622582	3,00688	3,896027	3,211069	46,38001	41,05956	42,67276	26,84378	67,30673	57,70481	62,94217	53,96801	45,92935	68,63934	45,73055	50,66312	3,552581	3,315995	4,078388	5,416045	37,12589	54,17232	49,70787	44,00863	64,20301	71,87016	61,77222	57,98326	66,49335	66,96749	56,89925	60,04649	25,45086	18,55085	23,83897	35,82277	60,82117	68,14752	61,7146	76,66805	72,47707	71,36238	57,62696	67,73845	52,15746	74,06775	56,06107	55,92466	20,91339	15,53865	16,16918	23,01427	76,01031	54,83091	57,24932	63,13931	57,32198	57,64526	58,21812	63,08183	52,48294	63,95163	53,50195	58,94831
8/20/2018 3:40:00 AM	60	3,264534	4,110025	2,026	3,598032	31,3056	47,62592	30,07537	51,12849	32,27481	44,62885	37,1893	37,20422	37,75289	41,21899	26,61658	39,75961	3,330778	4,131991	3,668076	4,853075	32,72823	46,74113	35,57153	36,40377	41,31438	49,19968	39,97949	40,29157	45,59571	41,14777	35,61353	41,82907	5,83803	2,396594	3,296999	4,574975	48,46927	45,17788	38,87973	29,75188	64,81136	60,20226	62,99134	55,57741	49,29059	70,85358	46,8835	52,23503	2,61515	2,326343	4,526967	5,30207	40,69104	51,23156	56,87782	46,56616	65,58425	73,54457	63,92262	61,4222	66,76994	68,43645	55,26795	59,61856	22,38375	18,15152	22,4627	35,76308	64,08075	68,09446	63,6993	78,34225	69,17828	72,44682	58,11078	68,39317	54,24611	76,08035	55,11266	57,17002	19,20708	15,76343	15,85731	22,82196	74,45084	53,26225	57,412	65,49466	56,1283	55,77987	59,55783	64,17867	47,65189	60,81544	56,03732	58,7933
8/20/2018 4:40:00 AM	61	3,316617	3,537522	2,97179	4,496506	30,11619	49,34882	33,07347	46,7193	31,76987	45,61789	38,59913	37,11428	37,87156	42,22578	31,10563	38,91005	5,234721	3,076992	4,702696	5,329216	34,68951	47,99983	30,23182	35,56546	42,86203	50,9384	38,41174	39,66423	44,04178	41,61749	37,80884	41,18874	5,441672	2,36765	3,424998	3,309226	44,06478	43,55127	40,81973	29,37575	63,15034	58,01212	64,99957	53,39426	48,75338	71,72263	46,33599	51,54709	2,962948	2,493162	4,596389	4,179169	40,25358	55,84777	52,02005	44,69538	63,89375	74,484	64,75554	60,16268	64,10381	69,46563	54,54908	61,88916	24,70283	18,50547	22,74059	36,28461	63,44378	68,70842	62,01503	77,68098	68,6079	76,48701	58,77315	69,37935	53,23545	76,81705	62,80932	60,56034	18,52019	16,12822	15,01851	22,01688	72,22979	53,72866	57,51187	65,71908	62,6548	58,41595	60,46384	62,45324	53,11843	63,253	56,71226	58,25535
8/20/2018 5:40:00 AM	62	3,885113	3,528128	1,919347	3,733836	30,03785	48,30557	34,92188	47,07974	32,21465	45,43275	36,5882	37,9981	39,5361	40,24245	27,83806	39,1503	4,390335	4,354139	3,652741	4,931684	36,41171	46,61819	31,40259	36,00776	40,97977	49,31387	37,55789	40,84901	45,88251	42,32599	35,8674	41,37006	3,84719	2,377873	3,94963	4,205902	44,1016	41,9856	44,17758	30,30159	65,9315	60,69318	64,89452	54,46432	44,25419	72,35812	47,67408	53,37451	4,071342	2,698386	4,113547	5,675011	37,9932	54,39297	55,61969	43,06256	62,35881	74,36388	63,30542	61,41799	66,32938	69,12413	53,21162	60,71127	24,31587	17,76221	21,67502	33,07838	65,35272	70,87926	61,81904	78,65924	70,42365	76,24199	58,97905	70,0686	56,81049	75,6096	59,53505	55,81413	17,05059	14,53629	15,15259	21,82789	71,70044	56,47567	57,42111	65,00857	58,35897	56,74472	59,14202	62,32938	48,71333	64,78462	52,802	58,65675
8/20/2018 6:40:00 AM	63	4,686741	3,716706	2,413102	4,111475	30,77946	46,82195	32,08651	50,3239	34,69517	44,52421	40,67377	38,11402	38,02594	40,20081	32,39887	38,85672	5,444573	3,29845	4,620428	4,853421	37,57564	47,27778	39,60738	38,08328	42,90997	50,11867	36,98627	40,03032	46,07586	43,36103	36,71791	40,90469	4,630996	2,612387	2,715724	3,650876	50,38849	42,81644	41,62515	27,94029	69,4467	58,68811	63,5463	56,53991	46,30471	73,45257	49,22331	52,82611	3,88829	2,530324	5,248467	6,006437	40,96464	55,25083	54,3558	43,59707	62,24318	75,11861	67,13734	61,60705	63,53125	69,90205	53,57578	60,27831	21,3304	19,26434	21,55303	33,98458	64,70435	69,80907	62,71786	79,72639	71,70819	75,00684	61,03559	71,89469	55,80826	76,04187	59,2901	56,74673	19,11928	14,61111	15,92396	22,29236	73,76817	56,65927	57,46256	66,5759	57,863	58,74435	56,54757	64,04758	51,15018	62,642	53,45119	59,2296
8/20/2018 7:40:00 AM	64	3,181573	3,632917	2,560649	4,072447	32,61564	48,12182	33,28173	50,06514	34,30157	44,23817	39,31815	38,0341	37,21146	40,00318	27,01073	37,88012	4,186976	4,48186	3,650117	6,606572	37,173	48,37768	30,75991	36,05182	43,06635	51,16	39,71741	41,44023	44,18331	44,07383	40,30104	41,78389	3,450417	1,609886	3,195526	3,714357	47,53682	35,27713	44,70166	28,44441	69,92644	58,04412	65,34553	57,30182	48,708	73,9975	49,21309	55,09608	2,661914	1,692156	4,041432	6,226307	39,02224	54,37127	52,76539	45,14561	67,00287	76,92308	65,82381	64,29191	66,42269	72,27094	54,48877	60,65567	22,58317	16,47374	22,02538	35,10975	63,31511	70,75286	63,23752	79,41464	71,16718	74,34234	60,76757	70,92113	56,55511	77,44233	63,32767	57,56369	18,00964	14,66823	14,78151	21,86056	73,7462	56,25394	59,3504	65,8801	59,67445	59,02375	61,04278	63,04432	54,93258	63,98218	53,88284	61,80641
8/20/2018 8:40:00 AM	65	4,930579	4,181725	2,339122	4,506797	31,25304	46,53038	31,25704	47,11788	34,42038	44,48801	40,1385	38,69757	39,09407	39,95013	32,38568	39,36209	5,960917	2,84918	4,924431	5,516966	36,06038	47,55747	31,5969	37,65335	47,3727	49,59494	37,82362	40,69352	42,18039	42,71235	38,86999	43,52351	3,897685	2,286279	2,62261	3,556449	55,5611	39,72266	49,91262	28,6754	65,14651	58,71347	64,58685	56,83633	48,26709	74,64488	48,46471	55,3087	3,429073	2,208776	4,120662	4,349926	36,39043	57,0727	52,37683	41,87418	63,11298	73,82273	68,31628	62,43204	66,48098	71,871	55,03315	61,64504	25,52284	17,19337	22,35535	34,13102	65,1099	74,02154	66,21573	80,95719	70,57499	75,55573	60,90337	72,14005	55,72018	78,44834	59,40609	60,82753	20,48257	14,81757	15,77745	21,52555	73,75594	56,33338	56,56022	66,69346	56,35542	60,11652	58,20436	63,51024	53,92574	66,078	52,91204	63,98114
8/20/2018 9:40:00 AM	66	3,737289	2,889451	1,881631	3,402755	34,7112	48,1116	36,60029	47,43582	39,48235	44,77309	40,10969	36,82009	40,73214	43,23683	30,85861	38,1967	7,529704	2,205598	2,37967	5,518692	32,9141	46,42435	30,54895	44,76466	43,00667	47,30929	38,3955	41,29172	42,73735	42,99472	36,91908	43,48903	3,405035	1,792247	2,928755	4,552526	48,42714	43,51839	40,14616	28,22896	70,91057	60,84805	63,88118	59,39269	46,84509	75,70672	50,98663	57,22162	2,858919	2,705087	4,263857	3,270958	40,09215	48,41042	48,06227	45,64841	64,71189	73,52618	66,17091	61,99215	65,74686	70,39311	56,13705	61,20953	22,37118	17,29236	23,61047	33,68148	67,42092	71,58315	64,27851	79,90578	70,57693	79,05304	61,79045	73,45608	56,71322	77,90306	62,36592	60,54998	18,33547	14,21979	14,45858	21,19254	73,55486	57,58282	55,23721	67,59666	58,51044	58,93603	59,33252	64,42515	52,80463	65,96527	58,32409	62,05397
8/20/2018 10:40:00 AM	67	5,286045	4,014493	1,921004	2,459176	31,08	50,44417	35,60752	48,84899	32,88759	44,07141	40,18071	40,67225	39,1733	41,22224	26,63186	39,13932	5,237276	2,787564	2,21216	6,083941	33,21998	49,37971	29,46397	36,3693	45,0753	50,1588	39,30144	40,7369	43,60335	41,86858	37,46727	42,0939	4,316147	3,077476	2,498204	2,860784	49,51571	38,62642	46,41986	28,50036	67,44503	62,64906	66,88213	58,06878	50,82477	75,65076	51,31555	54,71216	4,25018	2,030421	3,788061	5,456247	35,17621	56,5835	53,63865	46,50903	62,51638	76,65527	69,23215	62,21119	67,53944	72,39577	56,43084	61,7191	22,27868	18,941	23,71857	34,14408	64,14271	72,27558	64,51475	79,42335	74,07791	77,66496	62,51486	73,24492	61,66549	76,86036	60,5573	61,65783	16,75571	14,03383	15,99435	20,9806	76,35368	58,96214	56,18742	67,42836	57,46498	60,63516	60,69221	63,53234	54,45685	64,84895	53,89299	63,63823
8/20/2018 11:40:00 AM	68	4,989017	2,461871	2,101017	2,779413	37,15518	46,94477	33,41125	48,24817	36,20986	45,00732	42,38395	37,74598	38,2941	42,53551	26,16207	38,48847	3,323041	3,25659	1,683659	4,444145	33,90736	48,36822	33,32768	36,43665	41,08007	48,90363	37,99569	40,96437	47,51789	42,393	38,46506	41,58993	4,912481	2,211746	3,159262	3,283599	55,16964	43,05779	44,03363	27,12237	73,10089	62,86873	65,43332	60,72295	48,07568	75,65823	49,92968	58,12437	3,593474	4,304197	3,69467	3,353849	41,47671	53,76049	50,15943	46,27232	67,54475	73,9611	67,77658	62,67986	68,69764	72,41691	54,8613	61,94455	20,97086	17,80401	20,39221	31,07475	65,91339	72,521	66,45287	80,3643	78,28526	77,42098	62,61502	76,17132	66,07697	78,81252	62,72382	61,82022	16,31169	13,83082	13,99398	21,42766	75,28177	59,18367	59,57498	69,02258	54,98798	60,62652	59,78988	65,42654	52,86016	66,4383	55,64277	62,38568
8/20/2018 12:40:00 PM	69	4,836843	4,300122	2,220794	5,394494	34,2537	47,04382	31,62052	49,31022	34,3089	41,71985	42,41497	46,70666	39,92285	42,78542	26,7747	37,23696	4,163904	4,951716	2,5	6,605881	43,01274	46,82748	30,34096	38,13895	43,66	47,03989	38,85893	40,91042	45,90704	41,38822	37,2313	43,079	5,302208	2,134795	2,651553	3,234485	53,43756	42,74826	44,48331	29,65303	66,94962	62,79965	64,72646	60,52167	52,70226	74,89887	52,9369	56,47588	3,988795	3,335199	3,568537	6,238395	38,11526	50,73538	47,33588	45,14983	67,86983	77,60287	69,84541	62,89609	65,96043	72,40163	56,7202	62,46775	23,65378	17,35135	20,27106	32,82389	65,35249	73,3044	66,26209	81,69769	75,27596	76,77291	66,14895	73,44137	64,09117	79,18366	66,21387	61,83894	17,26231	13,17466	14,08827	20,08061	76,60423	60,30629	58,51278	67,50359	57,21085	60,97425	62,75696	65,78884	56,35058	66,46931	52,09232	63,75408
8/20/2018 1:40:00 PM	70	4,306063	3,970974	2,079534	3,438881	31,36882	49,62513	35,09387	48,73888	35,50239	44,95496	38,20837	38,4024	40,65594	41,1968	28,60218	37,3586	4,280919	4,622086	3,232276	5,56	38,34991	46,67213	29,68854	39,33163	42,65349	48,43612	39,60385	41,41129	45,69289	42,37926	38,12624	46,18811	4,28161	2,318814	2,883649	3,377266	51,55241	40,20654	43,95247	30,02003	70,41342	66,18769	68,84705	60,92051	49,62914	74,32913	51,21525	55,66901	4,962562	2,892145	3,435911	6,169044	37,22197	57,80636	49,79685	43,83337	69,68895	75,79044	69,281	64,7543	68,73363	72,79495	56,94656	61,98476	20,44478	17,64437	21,82913	32,12002	68,96449	73,82827	66,42979	82,42117	76,77346	78,86274	65,28618	75,55081	63,23318	78,70338	66,42034	61,50738	18,97685	13,2206	14,25937	19,67182	74,90206	61,51146	59,76929	68,56266	59,9585	61,60126	63,18274	66,56298	55,98904	66,48216	59,17365	63,36172
8/20/2018 2:40:00 PM	71	3,703167	3,074229	2,726708	4,005858	32,11373	47,90672	33,3725	47,92102	34,31159	44,31601	37,57502	40,48325	39,79636	41,96515	26,44493	37,63567	5,058023	3,124655	3,032508	5,194726	37,82328	48,13813	31,36708	37,60762	46,81395	52,98989	39,59804	41,50261	46,77367	44,07265	40,6297	42,61363	4,475091	2,673864	2,766427	3,10552	53,46147	46,30975	44,2126	29,51564	72,53358	64,02686	69,31966	61,40894	51,11089	75,29523	51,16815	56,9983	4,818123	2,856847	4,000193	5,078056	35,6824	56,14626	59,77737	45,46992	64,28963	75,76861	71,48888	64,15984	69,6609	72,18254	56,77589	61,97364	22,45227	19,52835	20,50336	32,09709	63,28022	74,4791	66,46676	81,56478	75,26277	78,10483	68,9191	75,47401	62,62482	79,22118	63,61095	65,81952	16,90871	12,47147	15,26663	20,01651	74,87221	60,38054	62,30182	68,31924	58,91911	63,23456	64,8271	66,23805	53,6687	65,95969	55,66777	63,32836
8/20/2018 3:40:00 PM	72	3,83821	4,246035	1,542675	3,419679	32,40875	46,95713	34,12764	50,70569	34,41175	44,3549	40,42171	37,38478	40,1756	43,48585	25,75549	37,66426	3,993908	3,926835	2,39604	4,693095	38,3457	49,31919	32,42754	40,83023	43,61198	49,22725	40,14072	40,51407	46,94698	44,23616	40,72868	44,63308	3,841112	2,165534	2,628136	1,604291	51,01424	43,21604	43,62885	29,40851	70,1461	64,94998	67,22929	58,07431	53,33367	75,57568	52,34721	57,03601	3,568192	2,72726	4,548589	5,575405	38,59354	57,44688	40,07965	46,61196	70,22809	78,16354	70,44167	62,67014	70,18927	73,8599	56,15743	62,84565	23,66725	21,15212	21,9505	32,73556	66,34133	74,44131	65,98959	82,89864	77,44903	78,34792	65,18381	73,59167	63,32905	80,22015	64,96595	62,54386	15,54964	12,45282	13,60943	19,34585	76,27397	62,45358	62,53135	67,81263	58,89029	62,94374	64,11314	66,58454	55,54971	65,03109	58,76652	65,02481
8/20/2018 4:40:00 PM	73	3,332574	3,379407	1,100036	3,551545	33,95869	45,80349	32,48522	48,29348	33,16333	44,11424	40,38262	39,45921	38,96559	44,08005	29,52848	36,99636	4,748426	3,588845	2,642573	4,750222	33,99771	47,98401	32,473	36,72068	42,07947	55,178	38,64375	41,98953	44,32085	43,95697	39,64703	42,92965	5,001658	2,54559	3,33209	2,588418	49,8722	42,83219	41,33289	29,36429	68,19781	66,03159	65,75811	60,82623	50,08614	75,51794	53,48869	58,55223	4,693509	3,152147	4,228835	5,522353	36,68235	53,68645	51,25753	39,92788	68,61053	78,1165	72,2728	64,13946	71,91272	74,00503	57,90092	64,43323	22,93103	15,4347	21,87465	32,7937	67,22191	73,94093	66,60981	84,40802	73,97857	79,958	66,08767	74,86089	62,14033	79,91041	64,2032	63,46921	14,99544	12,65404	12,58013	20,55662	73,61938	62,16719	60,60545	67,55989	58,9343	62,22992	62,76443	69,12515	58,64722	65,54321	56,39063	64,46957
8/20/2018 5:40:00 PM	74	5,373702	3,408419	1,883635	4,877597	34,02727	48,12811	34,27035	47,12443	34,11334	44,69896	39,79153	38,51838	38,04715	44,45153	32,71324	36,90367	3,227371	3,863631	1,897726	5,663891	36,71025	50,86878	32,98463	38,94031	42,96233	52,75296	39,11687	45,13428	46,084	44,10188	37,2139	42,78791	4,897698	3,036928	2,225215	3,118991	47,02082	46,56747	46,04941	27,49122	70,62956	65,48843	69,12225	62,65211	49,35933	77,27619	53,20463	59,44352	3,705031	2,367167	4,640252	4,914692	39,24361	53,6928	57,10115	41,31141	71,92474	78,30833	73,10552	66,13761	71,01908	75,32735	56,83238	65,15121	21,37275	16,71474	21,44618	33,46555	69,69123	73,58884	67,42513	83,52813	73,46852	76,83991	64,98536	73,66774	64,99876	79,70864	65,7291	65,2971	14,34399	11,9371	13,78191	18,9812	74,65537	62,28061	59,92567	68,0991	59,46224	64,34309	65,42668	69,41513	55,74549	67,28262	59,59259	65,51442
8/20/2018 6:40:00 PM	75	3,773071	3,005913	3,213556	3,964066	35,02757	47,07899	33,0111	47,6032	35,03634	42,97359	39,42377	39,50943	40,0165	43,0924	27,75324	36,90844	4,771773	1,825196	2,775337	4,550868	38,56826	51,33214	32,35453	37,23579	43,23918	54,49575	39,50196	43,12238	48,00806	44,17364	40,86179	43,0113	4,050205	2,10302	3,11381	3,031333	53,79145	41,89559	43,10531	26,35189	71,25704	63,75837	67,07187	61,35382	50,93371	77,21803	53,62096	62,82652	3,568745	1,995952	3,653086	4,51854	41,09997	58,90348	57,00314	45,12496	72,6204	79,73509	72,8136	66,39568	71,15889	74,8602	58,86391	65,77945	21,68891	17,33035	21,20586	33,81507	67,74259	74,78683	68,14138	83,51716	75,20598	79,21406	66,29491	73,35917	64,95089	78,67374	68,94527	62,32186	16,22852	12,22328	12,61335	18,60474	73,61351	63,25121	62,55568	67,25748	59,51115	64,89454	65,71556	69,83746	56,38277	64,65401	59,54223	67,4949
8/20/2018 7:40:00 PM	76	3,244018	3,797593	1,681587	4,255498	33,64985	48,66808	30,46709	49,01435	32,76014	43,12065	39,03356	38,84263	41,46663	42,75296	27,83965	37,78688	6,229415	4,604816	1,910298	4,326026	38,42741	48,76734	32,54898	39,45382	43,22841	54,03783	38,82046	41,60456	46,73968	46,92598	41,61508	43,23028	3,676434	2,039954	2,364265	3,104139	49,09994	41,4935	45,92624	28,59278	69,21122	69,39656	71,60042	60,53341	51,18423	76,98711	53,98762	58,8233	2,313495	3,101652	4,211704	4,289484	36,14804	57,17651	49,62015	42,44633	69,83098	80,74644	74,44794	64,82565	70,87527	73,97201	57,42858	67,2141	20,52304	17,69935	20,92659	30,85737	70,52215	77,41753	67,87309	82,11566	79,88154	78,77425	70,96762	74,42232	62,77457	79,00952	68,65868	64,54016	13,59168	11,97426	11,28115	17,54055	75,9163	63,34148	61,79923	69,62824	60,78098	63,33756	63,27116	71,46773	57,0457	66,23999	60,05312	68,14193
8/20/2018 8:40:00 PM	77	2,910864	4,90806	2,338431	4,06554	33,62628	47,97352	29,70574	47,63947	33,29216	44,21765	41,45281	38,60176	38,6546	44,60903	28,82744	38,95792	3,969109	2,126022	2,522519	6,415991	38,11382	51,03849	32,26929	39,15783	41,35969	50,5785	40,61451	42,68437	46,2364	41,68228	40,18015	43,35654	3,812169	1,546474	2,855949	3,56909	38,71007	43,84692	46,97696	27,52466	72,4035	68,62636	72,24324	61,44328	52,90161	76,11593	54,15568	60,62294	3,526194	1,868714	4,114376	5,153694	35,6315	49,09718	47,01917	46,41108	75,25296	78,73315	75,36092	64,84651	69,54707	73,37154	60,99084	68,62311	24,90012	17,61135	22,17942	32,12015	69,50479	77,8027	67,64803	82,25651	76,43788	78,63486	66,50275	75,52007	63,8577	79,37929	67,0061	63,78646	14,6214	11,67986	13,70579	17,49862	78,19573	62,96239	61,54619	70,82187	57,97048	66,17146	66,60518	71,49563	56,78465	68,28788	60,27166	68,7806
8/20/2018 9:40:00 PM	78	4,230769	4,534911	2,774647	4,308549	33,60632	48,8601	31,45316	48,68997	35,17939	45,55979	40,3813	40,04753	38,54671	42,64478	29,51833	36,45267	4,926918	3,577172	2,675937	5,509229	35,84031	50,40334	31,76517	37,76125	42,33906	55,03474	40,34193	42,18991	45,77725	43,05889	40,70921	43,92918	5,527671	2,082642	2,259546	2,150544	48,09254	41,00706	44,97403	26,57632	69,54803	67,79807	71,39134	62,81984	51,79308	77,89111	55,23141	62,46049	4,535256	1,805026	4,476542	6,379035	38,00611	50,80702	51,87832	47,43686	71,57563	81,80496	72,3338	68,79241	69,56088	75,64745	60,26414	65,23756	23,12507	15,97708	26,9152	34,25101	67,42989	77,57874	68,92982	82,58331	80,16903	79,04585	68,45732	74,7398	64,70034	79,57035	69,73386	65,84322	12,79668	12,76816	12,07802	18,14048	78,20167	63,33306	63,53414	70,4635	61,00113	63,07983	62,50594	70,33841	56,90664	65,29427	60,72171	68,81024
8/20/2018 10:40:00 PM	79	3,858726	2,871422	3,645764	3,26633	32,90057	46,4727	34,31421	46,35783	35,34489	46,22403	41,79832	40,63585	40,48264	42,04445	30,16689	37,95667	4,440899	2,297469	3,017794	3,850091	38,43653	49,47951	36,52409	39,47778	42,93076	53,71981	45,54771	44,06934	45,65726	42,09805	38,30363	45,36362	3,337133	1,548132	2,80725	2,399287	55,96969	46,63276	45,34213	29,74331	71,63026	67,69175	74,3482	63,63527	55,07171	78,12376	56,53072	59,87525	2,369999	2,279509	3,314476	5,838929	35,24108	54,6489	52,67338	45,62259	71,00181	80,24937	74,88583	68,06926	69,87062	76,61631	60,59006	66,23087	24,88244	18,22661	20,55675	32,20311	67,41925	79,03265	68,53663	83,35185	78,37112	82,06531	70,42468	76,87431	67,21507	78,62028	67,47478	63,92614	12,54794	11,73222	12,13134	18,40075	77,09694	66,25939	61,13043	69,63942	60,45555	64,6462	66,23356	70,24031	60,95629	67,49081	64,8014	66,16834
8/20/2018 11:40:00 PM	80	2,313149	3,919167	1,633994	3,422235	33,65586	49,83359	30,90655	47,06274	33,41367	43,8119	39,59141	38,65744	38,73501	42,57667	33,91475	35,76239	4,664843	2,900503	2,488119	5,563108	39,89888	50,92665	32,55727	37,71897	45,9719	55,13145	41,353	43,89555	48,29023	43,1728	38,55797	45,20329	3,866047	3,154496	2,474097	2,999765	40,42323	33,1134	46,09203	25,70153	71,61659	67,78191	73,2646	63,1395	54,47331	78,79781	56,34974	60,06982	4,86026	2,693137	4,665258	4,553561	39,23077	51,87106	45,52256	51,51056	73,35896	79,62665	78,52026	64,6522	69,05823	77,57688	60,33805	66,25933	22,20484	15,63536	20,08745	33,14759	70,45978	79,00295	68,68237	83,8208	81,26788	80,21904	69,12605	76,30589	67,61501	78,38017	67,41504	65,04662	11,99098	11,89068	10,46433	16,35355	75,64061	63,59809	63,90942	68,64501	56,6219	64,0873	64,81461	70,32618	60,92196	68,35095	63,50299	67,67034
8/21/2018 12:40:00 AM	81	3,177291	3,504089	2,291805	3,454286	35,55897	49,5452	30,21558	46,48445	34,28416	45,74015	39,61131	38,32677	40,8064	43,62836	28,65475	35,98578	4,118521	4,240371	2,190263	5,728131	36,48872	50,46883	33,10649	40,32962	42,82355	53,27476	40,93328	44,69185	47,56065	44,48263	38,43219	44,61518	3,004393	2,730507	3,085212	2,588832	49,51178	47,92454	45,77849	27,95424	75,35396	69,63729	71,80344	63,95094	53,08037	80,35595	57,86583	63,92428	2,986986	1,656098	3,6334	4,700418	37,70115	54,61574	38,54002	38,93262	73,28001	80,54273	75,66416	69,20666	69,9292	77,10413	60,68834	67,03795	20,91243	15,60939	19,38744	33,74531	68,43183	79,8624	68,5836	84,78711	77,2543	82,00362	71,16131	76,04029	70,76233	79,76231	64,78428	68,16948	14,7831	11,45529	10,02853	16,8377	78,66898	64,30145	63,79538	70,33267	58,91075	62,11395	63,60772	70,95297	58,27765	66,9865	61,79915	69,67002
8/21/2018 1:40:00 AM	82	3,35979	2,275917	1,750594	3,201882	36,54593	47,61633	34,25584	45,59171	33,05136	46,90153	41,26167	39,96186	39,85818	45,29289	28,05275	37,92917	4,965117	3,778183	1,674265	5,019825	41,44631	50,5482	32,98416	40,97667	43,0428	54,27174	40,10562	45,86393	45,41024	45,53196	40,18665	45,74512	3,53842	1,904495	2,286141	2,221071	52,36626	44,00468	49,10056	27,90555	73,09544	67,64948	71,75556	64,11244	53,32373	80,11646	58,38762	61,03572	3,999503	1,42269	3,324699	5,100851	40,6058	52,89312	55,61554	48,73536	75,4903	79,60896	77,86403	67,37891	73,97919	77,05965	60,86331	68,28243	19,92471	15,35989	20,51793	32,90824	66,82635	78,95889	69,99503	85,14016	81,2178	83,01283	69,63638	76,10307	66,41537	79,64157	67,33021	69,97534	13,93871	11,32315	10,50737	17,1433	78,21819	64,17821	64,64231	69,8709	57,8181	63,19616	65,76793	70,01202	57,87282	65,88384	62,59243	68,72189
8/21/2018 2:40:00 AM	83	2,787909	3,486959	1,707629	3,386798	35,82622	49,31394	32,44398	47,49274	34,01332	45,97729	40,93529	39,23705	40,79355	43,57766	29,99116	37,70176	3,279178	3,39564	1,541639	5,887145	39,21316	52,32276	31,49826	39,08191	42,49861	51,45426	40,03392	43,12127	44,96802	44,40022	36,64506	45,70071	4,740136	1,820983	2,836539	2,478932	56,34587	42,1404	45,56139	25,24667	69,97969	70,96203	71,51423	64,41908	52,85836	79,47641	57,29229	62,7964	2,601611	2,723945	4,288723	4,058287	35,02156	53,88725	58,84132	47,55415	77,27296	82,02663	78,40656	66,89275	72,32352	77,5869	61,09189	69,26241	20,73428	15,38261	19,96491	32,79192	67,74728	78,51011	68,81045	85,61629	79,16342	82,14329	72,21265	74,92387	67,01363	77,82832	68,01406	65,58859	11,99208	11,24489	10,49859	16,60388	77,45896	64,70332	61,51457	71,43368	64,5707	65,08164	63,26736	70,3172	61,88791	67,20402	64,83547	67,19897
8/21/2018 3:40:00 AM	84	3,935884	4,954203	2,619778	3,457325	34,01636	48,57206	30,59758	46,30194	35,39111	47,99846	39,37908	39,83988	42,53799	44,01097	28,4996	36,59372	3,759671	3,921931	2,568869	2,915976	37,92917	47,24912	32,88297	38,85079	43,59576	50,12585	40,51124	43,16721	45,08345	44,81702	39,1934	45,6565	3,473351	2,58151	2,172994	1,541639	43,52198	41,83169	45,75417	29,19996	76,61839	70,99829	75,22858	64,7543	54,95889	77,98402	56,86125	61,34436	4,69199	1,900903	4,318911	4,401871	36,03152	49,93962	51,75232	42,45648	74,96159	80,23293	76,71398	68,26875	74,74352	77,00935	60,55337	69,3949	20,91346	18,25763	19,52939	31,00078	67,87598	80,95187	67,44584	86,02434	80,67225	81,17547	72,35453	75,07716	67,7998	80,39118	70,11909	68,45207	14,85501	11,06957	9,796917	17,50884	79,10677	65,60981	64,38687	71,04119	61,7852	63,16673	65,48312	69,20461	58,21937	68,20879	60,33364	68,49048
8/21/2018 4:40:00 AM	85	3,676503	2,391067	1,848406	4,110094	32,56224	51,77194	36,95555	47,48515	36,37738	47,71545	42,24974	40,66203	41,3849	44,57946	33,48351	38,20403	4,298671	3,013857	2,310179	4,531527	37,58476	48,95737	35,98005	40,03523	42,99784	53,33292	38,96462	43,34155	48,09053	43,37844	39,51157	45,86773	3,427898	2,772436	2,034911	2,522242	50,98399	42,18336	46,72504	27,82479	73,06277	71,16455	73,91821	65,30629	55,87154	77,51002	58,26503	65,63136	2,608173	3,27676	3,093226	4,469427	38,72666	54,31608	55,31983	43,56031	78,55396	78,57835	78,45725	68,87683	72,78709	77,57841	62,86858	69,64156	19,75457	16,6257	20,21365	29,86288	71,23881	80,1452	69,96471	86,89738	77,69334	83,65129	73,72479	74,87788	69,03736	79,40691	68,39392	67,74778	11,9152	11,12767	9,612555	16,73747	80,17898	65,51138	66,40578	72,33719	61,51125	63,54733	68,70829	72,21665	58,05635	67,88414	66,77918	69,41169
8/21/2018 5:40:00 AM	86	3,382722	2,928272	1,460268	2,484113	32,66398	52,57695	35,65899	48,06567	34,93887	47,25402	45,09692	39,07209	42,97345	42,51057	31,76338	37,10654	4,110991	2,174445	2,137489	4,631272	40,53899	51,01217	30,65311	39,65767	42,61383	53,10185	41,21284	44,16618	44,78835	45,02391	39,05747	45,98413	4,513981	2,367927	2,488602	2,225077	47,55838	44,97997	45,91622	28,07098	73,11553	72,52956	75,68627	62,33256	58,19968	77,58891	57,99805	64,92305	2,272878	2,360328	4,343847	3,90031	38,61883	49,27049	54,93348	44,65559	80,0639	78,71091	79,57933	67,31577	72,89236	79,12087	62,90637	70,64151	20,90642	15,52512	19,42273	31,68511	74,68425	79,25985	68,93415	85,96072	78,82143	82,09238	73,16057	76,10887	67,38229	77,16028	70,4863	72,66654	11,75143	10,60055	8,886703	15,44575	77,43024	64,65041	64,72204	72,21795	62,80891	64,55127	66,19813	71,93192	60,28825	67,53061	61,99852	68,96572
8/21/2018 6:40:00 AM	87	3,475285	4,317736	2,757999	2,373039	34,25577	48,77017	30,08393	48,89216	34,81432	45,23901	44,14256	39,66768	41,5556	42,85823	30,0237	38,89817	3,81956	2,260237	3,125967	4,200859	37,43473	49,17011	41,50648	41,32246	45,69166	55,84529	41,26665	43,00433	49,30067	44,39662	38,35371	45,17124	4,704216	2,164429	2,361779	2,734375	53,51528	49,20929	47,76214	30,20771	80,3259	72,70426	76,90802	66,83514	55,47649	78,43902	57,95354	66,86533	2,40357	2,56127	3,60052	5,439531	30,78483	54,07667	52,6367	42,52611	80,31982	81,60574	75,16296	68,82066	71,97883	77,88192	63,58091	70,95455	21,70494	14,75209	19,12053	29,95772	74,633	80,58168	69,55848	86,13126	82,47334	82,97318	75,46025	77,46187	68,26108	79,50887	71,71772	70,18893	11,37309	10,85426	9,127985	15,78726	76,91009	66,2987	66,25056	72,67863	64,14132	65,46387	63,51425	73,80332	56,87651	68,82971	58,41422	68,48661
8/21/2018 7:40:00 AM	88	5,917883	5,371007	2,290216	3,549886	35,33736	50,75106	33,07174	51,15246	35,32078	45,66416	42,05522	40,95587	44,41818	42,98906	30,19563	38,00826	2,611696	2,712478	1,706662	5,500526	39,41314	51,4935	32,35038	41,06625	42,5045	56,90664	43,63209	50,4606	48,10394	45,01244	38,50885	44,39898	3,63637	2,192543	2,847453	3,728586	44,93397	40,85703	44,04185	28,22847	74,26994	71,88626	76,02682	66,66164	56,26588	77,87142	58,08625	64,89515	2,768844	1,84958	3,14144	5,207711	39,74649	54,93301	54,56331	38,56854	80,07391	83,173	82,33298	68,82488	74,54306	78,70248	63,97457	71,42712	22,03277	14,74946	19,15776	30,0677	70,33336	81,58323	71,45308	87,86203	82,02165	82,58898	73,98783	79,82704	70,18636	79,1972	71,61852	71,18977	11,53798	10,29779	8,776525	15,25489	79,35296	66,81664	66,85772	72,34078	62,71165	65,87817	65,47469	71,47884	58,8079	70,56919	65,36727	67,72049
8/21/2018 8:40:00 AM	89	4,806311	5,287978	1,369294	3,295894	36,8969	48,63437	34,88098	49,02395	32,63559	45,57996	42,45366	39,87953	49,80728	42,99956	32,53888	37,67524	3,823497	5,67211	1,62156	4,790009	37,49019	51,60637	32,37601	39,86683	43,13612	55,0623	42,14522	46,22099	50,21254	44,80195	38,65917	44,43358	4,522546	1,733878	2,940844	2,506355	55,74828	37,93581	45,23734	27,62261	75,42337	72,02731	78,50975	67,53675	58,85611	78,74413	57,25249	67,21009	2,999904	2,805316	3,519977	4,183521	37,56873	48,79718	55,29689	47,33857	78,01842	81,82678	78,83448	70,95222	71,79778	79,86779	64,77241	70,83707	18,79179	14,20666	19,65165	28,56115	69,60862	81,15392	71,31853	87,00514	83,84857	82,88116	73,59852	78,97768	69,23857	77,75974	71,93883	73,07575	14,5852	10,32901	9,717341	14,31566	78,03244	67,20284	66,27113	73,2407	64,60316	65,29039	66,917	71,52181	57,52977	68,74586	62,5051	67,44744
8/21/2018 9:40:00 AM	90	3,636646	2,932278	1,811174	3,914747	36,71688	48,05393	37,11843	49,77585	33,97477	45,61726	41,88868	39,78027	42,78335	43,71346	31,54807	38,52336	4,72197	3,467755	2,586069	4,068923	39,03653	48,71822	34,43219	38,82274	46,28157	53,66172	40,95457	45,59605	47,55692	45,08338	40,16869	46,37627	3,384104	2,143844	3,38818	2,475132	52,4147	42,91135	42,63435	27,40116	75,48187	72,36199	77,29312	66,80987	55,46365	78,66966	58,28388	65,11584	3,798353	2,658391	2,87757	4,071619	36,27163	52,00769	47,41767	48,62366	79,4043	81,45488	80,42973	71,32509	75,68579	77,70882	65,45756	70,35333	21,05976	14,98225	19,75416	30,44361	71,2658	81,46275	71,65099	87,73659	83,66705	84,02651	75,51276	80,37668	71,19536	81,67573	72,61523	71,33331	12,95134	10,23078	8,749862	15,54405	81,94601	67,80235	64,44443	72,67103	61,67213	66,01984	66,78044	74,06374	59,18767	70,88569	63,02975	66,5377
8/21/2018 10:40:00 AM	91	3,227026	3,402824	1,611475	3,614128	36,91748	48,85804	34,13088	56,12836	33,86032	46,03221	40,48968	40,22409	45,36942	43,51472	32,56079	38,83365	4,941286	3,908529	2,66371	5,416183	39,91669	48,39018	33,73798	42,49827	41,79004	54,69621	42,91087	43,1373	48,25701	45,02542	37,68568	45,5877	3,771206	1,806269	2,114072	3,416363	61,39534	41,63247	46,13748	29,01946	75,81241	72,90077	74,72529	69,42875	56,77643	78,45078	59,48173	63,33699	3,774867	1,490385	4,298947	5,228227	38,84905	55,73911	52,56196	45,75245	81,94083	84,19651	76,41875	70,6362	75,47345	78,78316	64,43648	71,28033	19,76349	15,27831	17,51443	29,32721	74,88506	82,01447	72,02171	87,71731	80,34608	84,4706	75,24867	80,82533	71,89379	81,31328	73,62249	70,24826	13,28698	10,25952	9,134064	13,68887	83,59645	67,23344	65,29351	74,24521	66,9286	66,25103	64,93722	73,7498	59,53016	72,77071	63,16617	68,10482
8/21/2018 11:40:00 AM	92	3,149937	2,91943	2,29961	4,348889	35,7916	52,57584	32,52521	53,02575	32,48535	46,82962	40,26601	40,74375	43,9973	42,97781	32,20587	39,68425	6,899868	4,337698	2,13293	4,163145	39,72197	49,06444	33,59859	38,80575	42,3852	56,98958	41,1562	44,35925	46,51132	44,53222	39,55992	43,15967	3,133773	1,185345	1,879835	3,290162	59,26926	45,62003	50,09581	28,39875	77,12534	73,75249	77,24055	66,63517	58,50029	79,89079	60,20848	64,19913	4,242651	2,148472	2,724152	6,260914	34,98667	54,08738	57,23771	43,28442	82,0345	84,79719	82,44157	70,52837	77,68333	79,32954	62,90029	70,90587	20,91402	14,21592	18,4022	28,67464	74,87788	82,93711	70,06618	89,44111	83,14552	85,65712	76,38173	80,96865	68,18772	81,01694	74,71851	70,97715	10,68399	10,1367	8,399577	14,54479	83,87849	66,00693	63,20409	73,94272	65,47118	67,33628	70,40071	73,34971	59,93816	70,57381	66,62881	70,04049
8/21/2018 12:40:00 PM	93	3,05026	2,887102	1,851307	3,997638	41,85587	48,60355	35,20232	54,6464	34,33473	45,50432	42,18854	40,92666	43,48191	43,36532	31,88993	37,77852	5,171723	5,566078	1,241158	5,773029	39,75858	51,18922	33,78171	40,1439	42,18661	56,85828	42,10199	46,32598	47,23544	44,62271	40,08912	45,18588	4,354208	1,377929	2,648444	3,685828	44,42992	40,9891	46,27017	26,4077	79,26393	73,19539	77,75648	67,18011	56,97862	79,04234	60,81066	66,04325	2,20097	3,07416	3,188205	4,362428	38,47169	54,10402	53,53268	46,93172	82,54683	85,25379	81,68201	71,19598	75,42544	79,88485	64,73344	69,36877	20,40727	16,68276	19,58838	30,32528	72,9137	83,80678	70,77497	89,82442	82,82191	82,91881	77,20629	79,4018	71,38139	81,36321	73,94894	68,5262	11,70411	9,261715	8,872886	13,86314	83,54319	67,45089	66,12988	75,70457	65,74962	66,00955	66,73284	72,2373	60,68966	72,71677	63,13101	68,3278
8/21/2018 1:40:00 PM	94	3,048119	2,630002	2,797925	3,656955	34,73081	46,86824	32,46215	51,39513	34,31055	46,72691	40,57741	38,97602	42,63277	42,41883	33,21224	39,50314	3,945969	1,54157	2,214371	4,42957	43,79946	50,19114	36,83224	39,45954	43,07595	60,91568	43,17377	45,60144	45,74872	45,48837	42,3787	47,64388	3,98548	1,769935	1,392435	2,130996	51,37034	44,29246	45,81316	28,41401	81,68365	76,11807	77,82859	67,18784	65,17062	79,26966	60,72434	65,16572	3,485301	2,990854	3,779634	5,110867	40,37709	50,87947	49,62202	50,88742	80,79672	84,16846	79,44374	70,12221	74,65572	79,85832	64,25895	70,25572	22,61266	14,45105	19,87642	29,72922	75,75777	85,13705	72,05626	89,85826	82,19856	83,89761	77,11559	80,82829	71,11572	80,491	72,98437	68,46209	11,81366	9,564269	7,988575	14,61317	81,80364	69,11866	67,97455	75,07979	67,45882	66,51291	66,54266	74,31864	64,97935	72,88952	64,39987	70,99505
8/21/2018 2:40:00 PM	95	3,44047	2,963915	0,9439242	5,627072	38,50526	48,61744	33,7766	51,95161	36,89469	46,14265	41,39002	38,81017	42,1203	43,96469	37,10384	39,82123	2,927235	1,908295	2,152133	7,859886	39,13821	50,09146	33,70344	40,86062	44,31055	56,64193	44,29356	44,90875	46,37807	44,1058	40,74215	45,34303	6,323428	1,201992	2,025586	2,198898	53,17342	38,90273	42,87135	30,34372	76,07759	77,34162	77,17196	68,80029	59,19464	78,14144	60,49031	67,29649	7,662399	2,070347	2,984568	5,616849	38,03485	51,90132	53,56046	46,07566	81,88108	85,65235	80,31831	71,42365	75,76115	77,96101	64,82101	70,57976	20,83658	15,15895	19,23436	30,76999	73,03369	82,48868	73,67533	88,96069	82,68402	81,95416	74,71644	80,14927	71,07021	80,63011	75,84225	68,57309	11,85255	9,199203	8,230619	15,07826	82,8485	68,26086	67,03498	73,76575	65,5093	64,68668	68,87524	73,35696	60,69656	70,71481	66,91058	71,11012
8/21/2018 3:40:00 PM	96	3,518043	5,390695	3,073539	3,175011	38,06262	49,52606	35,03447	50,59074	33,41553	46,75349	40,68572	39,91967	42,99908	42,68333	32,87668	39,05172	2,746394	2,930137	2,019369	4,312072	39,59024	50,65077	35,77731	40,9661	45,88695	56,93412	43,23967	46,64456	45,91946	45,50743	41,33434	44,2233	4,634104	1,51387	2,34299	2,172718	51,05376	45,54922	43,08225	25,84356	76,21685	74,22021	80,99801	70,6442	64,61	79,28541	59,14283	67,29519	3,685897	3,443303	3,330156	3,347149	42,85885	51,71502	45,63018	45,5658	84,94772	84,05042	84,84251	71,47982	75,61492	79,93003	66,16925	70,06003	22,08983	14,66761	18,5601	27,80137	72,34769	85,52664	72,96371	89,60558	82,95853	84,26662	75,52767	80,57458	70,30718	82,56382	78,64605	71,38803	10,66686	9,1447	7,563621	13,92131	80,22215	70,17475	67,51078	75,9107	64,93301	68,66648	70,78969	72,19502	62,64457	69,42638	66,6112	72,54904
8/21/2018 4:40:00 PM	97	3,852715	2,78114	1,845297	3,977054	36,69879	51,51381	34,58347	49,97962	34,41956	45,88873	41,49576	42,3385	40,87436	43,20948	33,06194	39,28913	3,2005	4,267725	5,721016	3,673671	42,47264	49,76639	32,59982	43,67526	45,27236	57,4703	42,34057	46,21553	48,69979	44,60342	42,17721	43,84394	6,099967	2,208361	2,320126	2,52542	37,66267	42,43231	44,59998	28,4241	77,45676	75,35056	80,8113	70,11377	63,06864	78,49234	60,26981	65,97473	4,320361	2,598917	3,623246	4,951992	47,55968	56,09962	48,39502	47,82998	82,29098	84,15603	84,40912	71,44162	75,72205	79,92242	65,56068	70,24944	22,33187	15,08234	18,62297	27,07899	77,03132	85,45322	71,67027	90,11018	85,00049	83,00502	75,83099	81,37241	74,65228	82,79247	76,4964	70,03503	11,96839	9,081771	7,855812	13,33167	79,90253	70,82504	68,53608	74,92767	64,86268	67,23274	70,39568	75,12495	60,10216	71,59567	64,12481	72,13791
8/21/2018 5:40:00 PM	98	2,78038	4,104429	2,039747	4,618355	36,61901	49,50162	32,68768	50,60028	37,10986	46,74307	39,96415	40,59122	40,55053	43,99646	35,35312	38,20189	4,531872	5,531472	1,745344	4,372099	42,04693	49,93251	36,2004	43,11029	44,01843	55,25731	42,1022	45,37874	45,43925	44,7143	40,84556	44,77032	4,040326	1,91762	1,969841	3,369667	53,74255	48,90791	46,83093	26,20164	78,33941	76,73727	80,79784	71,25131	63,12667	79,89314	60,19445	65,77565	5,472342	2,476998	2,751368	4,335765	39,45927	55,59302	51,66204	44,8834	81,72435	83,6736	82,75254	69,85134	76,95264	79,85515	63,97353	70,09339	19,80548	14,79747	18,74862	30,1816	72,09929	86,67793	69,32071	89,28548	83,10766	85,04145	75,62791	80,80225	73,88863	82,16671	74,25819	71,48009	11,36114	9,057459	7,618949	13,67188	82,35467	72,06054	68,11305	74,12578	66,81725	69,86579	68,47051	75,24931	57,69224	71,19101	67,56983	71,40446
8/21/2018 6:40:00 PM	99	4,566755	3,684032	2,563619	4,491324	34,31905	47,61404	33,32187	49,15196	38,18704	46,18279	43,73604	41,27459	43,24422	43,40891	35,35436	39,71459	3,098406	1,873204	1,640003	4,950058	37,9749	50,57375	32,9436	41,29759	44,17897	60,28011	42,36267	47,67663	44,03922	45,88106	40,84169	44,8222	4,330654	2,294223	2,935801	2,531913	51,33164	46,29531	43,96925	28,39233	76,83798	78,44683	80,55987	72,83661	61,86251	79,59902	61,41413	67,30824	4,734818	2,73769	2,55305	3,580695	38,94037	51,60837	50,00795	43,51452	85,15797	82,45068	83,04502	70,88425	77,35045	79,52939	65,13567	69,3073	20,42164	14,2908	17,61287	28,37409	72,86437	85,48934	74,12204	89,50383	83,83206	82,4931	75,40485	81,58695	73,6888	82,5295	77,97372	71,80605	10,23507	8,461053	6,907673	12,71648	79,57864	72,29478	64,4123	73,86902	64,18469	69,8249	67,83578	74,30835	62,29885	70,48975	69,97894	72,781
8/21/2018 7:40:00 PM	100	3,629946	3,391979	2,587243	3,689765	33,69018	49,54313	33,33582	49,51571	36,52299	47,02261	40,18167	40,27914	40,44665	42,93282	34,45893	38,54242	4,935553	2,814434	4,079631	4,947917	38,94217	50,84555	33,40579	39,59964	44,36139	61,40424	45,21828	46,01611	44,249	45,85095	41,0052	45,09954	2,611281	2,261688	2,406195	2,540064	59,29597	44,67887	50,89026	23,599	79,49355	79,00793	80,29012	72,70199	62,63008	79,89819	59,72025	65,66058	4,083983	2,31163	3,762779	3,301075	43,88546	52,61232	50,00407	43,50609	82,81078	85,46253	84,69959	68,68037	79,11659	79,47454	64,31318	70,91968	19,61193	13,82689	18,99847	28,16714	79,57098	86,4325	73,19539	90,0898	84,73434	85,73367	76,45943	82,7897	75,8044	83,40497	78,79546	72,62482	9,469705	8,409801	7,252363	13,30101	78,56405	71,10722	64,94785	75,12814	64,9819	68,22079	70,64199	75,14747	62,32366	70,55551	71,17353	70,8955
8/21/2018 8:40:00 PM	101	3,30743	2,630001	1,928603	4,279053	37,74073	49,42827	36,75709	49,39614	35,31948	44,61365	42,34665	40,59136	42,58013	42,81416	34,12481	38,64479	4,616007	4,535049	1,624876	3,572129	43,31012	49,02417	33,02504	41,59317	46,10439	59,99773	42,30943	47,29153	44,20231	44,52924	41,65286	45,06341	3,92946	1,668946	2,203387	2,809115	46,88142	44,13586	41,00347	26,84088	77,77071	80,26367	82,36413	72,89982	63,7967	80,03959	59,20679	66,96479	2,821342	2,452061	2,788186	3,296999	43,75906	51,78355	50,03392	42,8324	82,73735	86,73042	85,09416	70,80121	76,11772	80,80231	65,19086	69,05366	22,2152	15,18499	17,83675	28,96641	74,0002	86,95907	74,01104	90,6563	83,81977	84,76624	78,52212	81,5471	76,72918	83,62056	79,22304	71,03765	10,44975	8,445307	7,313426	12,77713	79,37507	71,14369	66,23135	76,98795	66,22459	71,1582	69,70649	75,70134	63,45974	69,7972	72,37215	73,78661
8/21/2018 9:40:00 PM	102	7,428714	2,442114	2,390791	3,648113	35,77386	50,1651	35,22885	49,80037	37,3941	46,44728	42,34472	40,69083	42,31439	41,20559	30,56284	39,5872	4,591139	2,718557	2,420356	6,37413	38,98494	47,26777	32,93587	42,65369	43,98949	57,8469	42,54697	45,69725	46,60954	46,66881	40,04242	42,99189	3,278349	2,34748	2,546765	2,322406	57,19164	42,63228	46,22119	27,18806	80,86884	79,13503	80,68005	73,84091	62,98111	80,79859	60,89633	69,20583	3,421197	3,634229	2,980147	5,708582	42,48895	52,23744	47,53399	42,97807	85,84508	83,95682	85,08738	70,75043	73,59941	80,39497	66,60443	70,32922	19,67769	15,74588	16,38449	27,69328	75,41032	86,12007	72,85817	90,33177	85,72033	85,63399	77,89021	81,79114	74,7646	84,04082	77,39949	72,27309	9,697722	9,207699	6,968461	13,83407	78,56606	70,28369	67,82363	75,89729	68,13474	71,2813	68,84622	77,63657	61,27032	69,35698	70,31091	71,78715
8/21/2018 10:40:00 PM	103	5,21082	2,972895	1,503716	4,117692	35,80177	46,7747	33,24775	49,68453	34,22145	46,26955	43,62152	39,7438	43,52895	42,2706	35,30601	38,20333	3,978297	2,555607	2,20546	5,310013	40,45942	48,29859	33,67851	42,7189	43,25237	55,14408	42,75738	46,55988	45,5589	46,64753	39,45673	45,5582	3,616407	2,125539	2,093488	4,097383	46,44542	42,3774	47,36952	25,73166	78,43951	81,89441	80,68966	71,23315	62,08982	81,64415	61,23736	72,54642	3,5646	1,997472	2,622057	4,554114	37,05833	49,47108	50,40837	46,63061	83,96587	87,36523	86,54033	69,06637	76,18169	80,06638	64,76556	72,47694	18,0609	14,51509	18,39336	26,13112	77,21901	86,22659	73,3553	91,47706	84,81342	86,28558	77,31197	83,07492	75,22201	83,44531	79,52372	72,19379	10,90193	8,242706	6,221955	13,2436	80,72614	69,5946	69,84264	75,57693	70,51164	71,50517	65,65843	77,11359	60,83665	70,61305	67,71385	72,11787
8/21/2018 11:40:00 PM	104	3,581109	2,839371	2,557472	3,462575	36,78658	49,21399	33,67609	49,87062	37,4647	46,73049	40,19175	39,95323	42,40122	42,83074	33,89105	38,42093	3,943344	3,977813	0,8575791	4,455543	38,93181	48,35102	33,52005	41,63808	49,46618	54,80079	43,84574	44,51585	44,83677	44,57476	39,01111	43,84838	3,63043	2,947751	2,406816	3,261149	54,22213	42,11711	37,5668	25,66541	79,51592	81,36087	80,15805	72,6901	63,13094	80,11832	62,04997	69,53768	4,556324	1,86602	2,036914	4,332795	36,25574	54,6524	45,97038	43,73619	84,58665	85,36285	84,95151	71,82127	78,36325	79,24943	65,82878	71,27106	22,50504	14,52496	16,59034	27,521	75,21372	83,91392	74,20453	90,5801	83,33368	84,73847	76,65865	83,23082	76,43567	83,67077	79,15631	71,65547	10,10548	8,267298	7,172303	12,83868	79,18186	69,41513	68,1051	76,52471	70,79002	71,48914	69,84147	77,22778	65,10307	71,80357	69,81377	71,25746
