# Supplementary material for: Neuroblastoma signalling models unveil combination therapies targeting feedback-mediated resistance
Source: PLoS Comput Biol. 2021 Nov 4;17(11):e1009515. doi: 10.1371/journal.pcbi.1009515 (PMC8604339; doi:10.1371/journal.pcbi.1009515)
Supplement: S2 File — (ZIP) [file pcbi.1009515.s023.zip › drug_sensitivity/CHP212_drug_sensitivity/CHP212_TAE_GDC_170818.txt]

Label: CHP212_TAE_GDC
Metric: Phase Object Confluence (Percent)
Cell Type: CHP212
Passage: 10
Notes: 
Analysis Job: CHP212_TAE_GDC

Date Time	Elapsed	A1, Image 1	A1, Image 2	A1, Image 3	A1, Image 4	B1, Image 1	B1, Image 2	B1, Image 3	B1, Image 4	C1, Image 1	C1, Image 2	C1, Image 3	C1, Image 4	D1, Image 1	D1, Image 2	D1, Image 3	D1, Image 4	A2, Image 1	A2, Image 2	A2, Image 3	A2, Image 4	B2, Image 1	B2, Image 2	B2, Image 3	B2, Image 4	C2, Image 1	C2, Image 2	C2, Image 3	C2, Image 4	D2, Image 1	D2, Image 2	D2, Image 3	D2, Image 4	A3, Image 1	A3, Image 2	A3, Image 3	A3, Image 4	B3, Image 1	B3, Image 2	B3, Image 3	B3, Image 4	C3, Image 1	C3, Image 2	C3, Image 3	C3, Image 4	D3, Image 1	D3, Image 2	D3, Image 3	D3, Image 4	A4, Image 1	A4, Image 2	A4, Image 3	A4, Image 4	B4, Image 1	B4, Image 2	B4, Image 3	B4, Image 4	C4, Image 1	C4, Image 2	C4, Image 3	C4, Image 4	D4, Image 1	D4, Image 2	D4, Image 3	D4, Image 4	A5, Image 1	A5, Image 2	A5, Image 3	A5, Image 4	B5, Image 1	B5, Image 2	B5, Image 3	B5, Image 4	C5, Image 1	C5, Image 2	C5, Image 3	C5, Image 4	D5, Image 1	D5, Image 2	D5, Image 3	D5, Image 4	A6, Image 1	A6, Image 2	A6, Image 3	A6, Image 4	B6, Image 1	B6, Image 2	B6, Image 3	B6, Image 4	C6, Image 1	C6, Image 2	C6, Image 3	C6, Image 4	D6, Image 1	D6, Image 2	D6, Image 3	D6, Image 4
8/17/2018 3:40:00 PM	0	13,06442	12,78411	14,55681	16,16241	18,09902	21,33261	16,60871	23,50651	20,92133	23,50526	21,32985	26,95671	22,28635	22,42167	16,98083	21,61742	15,25441	13,29762	15,73476	16,35977	22,5297	19,55446	19,5365	29,68274	24,65586	27,51666	23,48385	25,56822	28,1223	35,73014	21,89192	24,60986	17,62082	16,61438	21,03221	19,61359	21,64898	20,36106	20,85226	22,54829	25,18927	21,96445	21,10459	25,74949	29,94412	32,10944	23,52288	27,93131	16,43719	14,46107	22,17293	22,83018	24,0674	23,12749	25,78201	30,99621	23,53324	27,23737	21,80282	22,82494	26,63801	26,47499	24,81936	21,92923	21,88073	16,86485	24,24742	28,22405	28,15008	23,54332	24,94778	27,26854	28,85748	24,28209	24,93797	25,49451	27,70979	23,81196	21,51277	22,14219	21,38615	17,49889	21,72172	26,55283	26,5002	21,60098	25,4635	26,36681	27,01219	24,93942	24,23422	27,95183	26,24759	23,4891	21,33303	20,99048
8/17/2018 4:40:00 PM	1	9,551282	10,21952	10,49735	14,17537	18,86315	23,33851	17,52404	26,30975	21,24931	25,57161	22,56141	29,22863	23,16189	22,49703	17,67483	22,6673	13,19753	9,540298	13,6468	15,54224	23,53614	20,36376	21,2911	28,56543	24,45665	25,29233	25,99138	27,7942	31,25173	34,82648	23,36656	26,54033	17,05046	19,11106	23,3676	21,75999	22,00051	23,07451	22,04458	24,59591	26,69768	22,48128	22,59568	24,37728	31,51021	32,84579	25,42447	29,25405	16,96038	19,34164	24,29031	23,50485	25,68068	24,62733	24,53132	29,54457	24,17538	25,35001	23,03182	25,44934	29,58499	27,83757	24,55709	23,46886	21,80523	18,358	25,0085	29,90689	31,58398	25,6862	25,10196	28,22061	29,56137	25,79299	26,96597	27,0899	27,96149	25,21697	21,90574	24,24686	21,08802	17,67145	22,15427	22,53364	27,88192	22,00514	27,59146	26,87369	28,47486	26,05575	24,91835	27,54718	27,75089	23,26923	21,31956	21,43071
8/17/2018 5:40:00 PM	2	9,154095	9,817017	9,599429	12,08154	19,05228	26,01141	19,55011	29,5642	22,20332	26,65706	24,22138	30,84604	23,81224	22,92889	17,32289	22,18998	10,63218	8,407452	14,04254	12,25367	23,4469	23,6895	22,08188	29,5872	21,85096	26,38325	26,69561	27,3501	32,05958	40,94904	26,17208	26,46648	17,78984	17,30023	23,25534	21,67392	22,47651	25,93149	22,30866	24,64695	26,42366	23,30508	23,03568	28,31593	32,73706	32,691	25,95125	28,77218	14,96049	14,93106	24,36623	25,06825	25,5372	23,30972	24,88485	27,09929	24,61842	24,59494	22,89829	27,47023	29,32278	27,81651	24,66781	22,89864	22,78183	19,54113	26,24737	29,46936	27,03118	25,79044	25,24825	29,82317	29,74131	25,33647	25,61823	27,64845	29,16563	25,35485	27,52569	22,38015	22,23067	17,23744	25,18864	23,42748	28,38334	23,61192	25,72184	28,1125	30,05298	25,62472	26,51905	27,94755	26,5127	22,86369	22,41863	22,65411
8/17/2018 6:40:00 PM	3	6,082492	9,159483	8,730106	10,97245	20,00691	24,98598	19,10678	29,45064	22,90036	26,4915	26,23308	30,99483	24,43613	23,36179	18,44323	23,03603	9,017049	7,219411	11,28067	10,65636	24,09061	23,49919	23,54996	28,59492	22,87805	27,77361	27,98733	29,82807	30,37025	37,94624	25,97743	27,25582	17,86127	17,86147	23,40856	22,09411	24,2477	23,23166	22,95521	24,11286	27,0979	23,70323	24,16238	27,91791	32,8956	34,16377	26,82824	30,26926	15,042	16,45598	23,28049	25,25102	28,22075	25,48629	25,92058	28,47584	26,18168	23,85652	24,88816	28,12045	28,06166	31,7028	25,89467	24,17426	23,51536	19,75485	27,88068	31,12359	29,65262	30,30387	25,7577	31,4687	30,83866	26,22727	27,31087	28,88705	29,67727	26,94939	28,19318	22,71434	21,85497	18,47625	26,85345	24,0214	28,00922	23,8561	26,89069	28,01594	30,04434	27,02732	26,877	30,14044	27,65183	25,04553	22,86237	22,27122
8/17/2018 7:40:00 PM	4	5,411762	8,484057	7,754409	10,59108	20,28439	25,84211	18,91136	31,13043	23,95681	28,53034	24,64246	31,4935	24,11755	24,4659	19,2803	23,60839	8,952048	6,933094	9,789941	10,24529	26,83432	22,94285	22,95797	29,14007	29,48987	26,60035	29,2499	29,05814	32,66717	40,22581	25,51324	28,90909	17,96764	17,78073	24,31469	21,34519	23,40524	23,72416	23,55237	26,39388	26,31624	24,80583	24,27934	26,57121	34,03453	35,47199	28,51176	31,22907	14,98038	15,92058	27,9472	25,41895	25,58121	22,51161	25,44022	31,58943	25,49513	27,66171	24,38564	26,85372	29,26745	28,67926	26,47112	24,55454	24,50673	20,89467	29,09497	31,3474	36,05465	28,15795	29,55246	32,52936	34,11983	26,74231	27,39487	29,13261	30,04503	28,06545	28,07237	23,33693	23,70496	18,28491	26,77781	25,31416	28,63354	25,17255	27,37303	29,3511	31,97799	26,63144	30,06149	30,22132	32,22577	24,23525	23,53441	23,1728
8/17/2018 8:40:00 PM	5	5,826081	8,138264	6,381244	9,355452	20,17801	25,72544	19,83988	32,09509	24,11127	29,02168	25,73317	33,20098	24,59252	24,77357	18,96828	24,14836	9,542853	5,043794	9,064573	9,650475	25,0286	23,68928	22,64561	30,08296	23,19518	32,25016	30,06645	30,29855	32,92095	40,00082	25,85992	27,82763	19,58486	18,91578	24,48697	21,74949	23,58961	24,80093	23,72873	25,92859	27,64236	25,18485	24,39565	27,12478	35,07778	36,93579	28,42355	32,48695	14,89217	15,79658	25,2294	24,21177	26,47319	23,52508	27,19254	35,00526	25,31941	27,41041	24,95841	29,17039	30,81378	30,77289	27,33968	23,86722	26,82934	21,72545	30,63833	32,79191	30,99242	28,23331	26,76669	32,74571	32,28331	27,30044	27,46097	28,25245	31,17775	27,18487	26,49605	24,1847	24,01588	19,65524	27,44847	25,01043	29,23705	26,02806	28,99446	29,61566	31,32225	27,22736	28,5483	30,81061	30,96776	25,55593	24,51018	24,12446
8/17/2018 9:40:00 PM	6	4,861365	6,303397	6,073926	9,9732	19,74393	24,97057	19,73357	31,28413	24,98853	30,35256	25,55875	33,62408	25,51855	25,21234	20,69318	26,21532	10,30021	5,414042	7,797371	9,573664	24,25937	22,90672	24,56109	30,57948	24,78711	26,51919	30,35643	29,74214	31,7872	40,98882	25,98288	27,98526	18,02235	19,6062	25,06548	22,58075	25,77158	24,0042	23,33845	25,66126	27,58932	25,24184	25,43628	27,00196	35,26995	37,49509	29,07368	32,5523	15,09719	15,9596	25,6317	24,70063	26,63116	23,97941	25,59931	29,42549	26,42373	26,5645	25,11937	31,11206	30,86069	31,95382	28,11049	24,88775	26,04043	22,45123	33,10407	33,26923	32,40406	28,058	28,89326	32,68071	32,17617	28,12693	29,04447	30,0545	30,57424	28,08887	25,6681	23,84401	26,21698	20,70285	29,25281	27,11939	29,65732	26,1899	29,20418	29,36229	32,32476	27,67808	29,20776	31,25256	31,16387	28,48607	25,48264	25,31548
8/17/2018 10:40:00 PM	7	5,159565	6,270516	6,329647	8,44351	18,85948	26,07282	19,44884	31,59683	23,78613	30,38531	24,916	32,79931	26,02944	26,2788	20,06935	25,53527	8,736323	5,020239	8,036375	10,23831	23,78647	25,90276	23,23586	30,2006	24,77744	33,03763	31,68421	30,58957	33,40649	41,53411	27,24207	28,50216	18,14047	19,00807	24,86648	21,90753	24,3663	25,10271	22,94733	26,25048	27,80622	24,54085	25,11916	27,25823	36,44707	39,05214	29,6826	33,00363	15,3315	15,77814	24,87932	27,93227	25,96659	24,06174	26,58688	33,76582	28,50374	26,50075	25,15846	28,71725	30,9976	33,74828	30,35802	25,4874	25,88783	22,97082	31,46205	34,33743	31,32895	29,80604	28,24174	34,02216	32,97117	27,64748	29,37196	30,66665	35,34939	28,58933	27,03298	24,47827	25,05996	20,40499	30,27852	26,16939	30,1702	27,90168	30,1193	29,77178	34,03564	29,39318	29,95739	31,91797	31,09334	26,439	25,59495	25,54363
8/17/2018 11:40:00 PM	8	5,85074	6,412882	5,024176	8,070361	18,60984	25,91201	23,48247	30,52615	23,95178	30,75832	26,05507	33,85755	27,18832	26,52603	22,67394	26,39347	7,973447	4,015736	6,678548	9,131436	23,64584	24,62796	23,24761	30,68896	23,04812	28,35543	30,06299	31,31127	35,25054	41,05176	29,08875	28,91199	18,69356	18,2608	24,42646	24,4228	23,67381	25,30159	23,35447	26,20351	28,51624	27,13563	25,95663	28,19131	36,51173	38,83938	29,48179	34,1237	16,30188	18,17633	25,15439	26,48176	25,80453	24,18739	26,38539	30,33191	26,59358	31,04837	25,62183	30,92707	32,68195	32,27985	28,77728	26,30174	26,4399	23,69985	32,75917	36,0025	33,53165	29,15589	29,18773	35,47635	33,13834	28,54015	30,30207	31,41792	34,22559	28,03782	27,37642	25,70893	26,00375	21,44666	29,57021	28,13171	30,87077	28,98941	30,77469	31,87762	34,27021	28,17107	30,39795	32,94596	30,63737	29,11031	25,78215	26,06488
8/18/2018 12:40:00 AM	9	2,028349	0,6834384	0,2001133	0,6611959	18,09564	27,67684	19,00579	32,34665	24,81743	30,53638	25,24944	34,15658	36,2616	26,21546	21,94477	26,22672	7,122085	3,132115	6,583084	8,567985	25,07267	24,6958	22,4062	31,07641	24,70518	29,23298	28,209	31,34055	33,9193	42,21949	28,86398	28,88242	18,4536	18,64293	25,86835	21,54889	23,82488	25,19403	25,90773	27,02786	28,0609	27,79434	30,07461	28,29983	39,08474	37,96558	29,2937	35,57872	15,37349	15,75217	25,22898	24,20321	26,47795	25,38503	30,96126	31,14949	32,32323	30,72751	26,30499	28,46271	33,73445	33,35205	27,92316	25,50785	28,51749	24,04495	36,67158	35,00373	33,70214	30,81925	31,41744	34,26793	32,2849	29,88775	31,99381	31,55331	33,92014	32,19974	28,58871	25,1313	26,10604	21,52914	29,20867	27,77492	30,46066	28,61841	31,2259	31,915	34,87097	31,21692	30,03798	33,20084	32,75268	27,53399	26,06847	27,36143
8/18/2018 1:40:00 AM	10	3,884284	4,822267	4,211912	7,593459	18,73715	25,25034	18,76264	31,28875	23,69129	31,64767	24,74076	35,59923	29,2345	26,68518	20,69836	28,01047	6,826234	2,758621	6,748384	11,18051	25,62687	24,02112	21,70341	29,49954	29,74415	30,17227	28,24243	32,93014	35,66768	42,89912	28,94224	29,68488	18,57758	18,81728	24,89659	21,67862	24,40001	24,55163	25,0994	26,70155	29,05774	25,90317	26,35583	29,46404	40,10257	40,49466	30,62369	35,21074	16,02053	17,01805	25,19631	24,15776	27,87246	25,76695	27,03491	30,85198	27,58462	31,12055	26,75516	30,43691	32,62799	36,29007	30,19265	25,87706	29,51177	23,31296	33,61213	35,65429	34,32043	30,92119	29,52179	35,61816	33,93975	30,22885	30,8173	32,03326	32,21942	29,73655	32,10053	25,77579	25,74457	21,81138	30,2312	28,61074	31,96991	29,96	31,04588	32,63359	35,62956	30,65775	31,75778	34,96657	32,71282	28,01075	25,54121	27,2753
8/18/2018 2:40:00 AM	11	5,043725	4,30924	3,70966	7,383676	17,8536	23,79096	18,98873	31,59587	26,92072	30,23624	25,26297	34,48179	29,54431	27,4207	20,58846	29,03141	7,143015	3,165133	5,419776	6,659068	23,79449	22,94927	22,59215	32,32428	23,23587	30,60089	29,48131	31,7021	35,95898	45,11763	29,95987	30,55185	18,74496	18,16728	24,42369	20,96962	26,46089	24,63577	24,675	27,4607	28,9937	26,12055	25,92984	29,08937	39,21869	40,06659	31,27501	36,76413	16,56927	16,75598	26,77242	24,24963	27,78963	24,42501	27,08264	35,6453	28,10373	27,4868	27,69051	32,22591	32,35632	35,07136	30,34103	25,97694	28,54312	25,26366	33,95626	37,99292	34,58492	31,13036	30,12627	37,43128	34,88416	29,9129	30,90537	31,44694	33,383	30,22975	31,1097	26,04201	27,81222	21,95796	30,97618	27,5489	34,34744	31,1325	32,76712	33,65896	35,4121	30,94261	31,00947	36,03248	32,22135	27,35142	26,85214	27,57613
8/18/2018 3:40:00 AM	12	4,558673	3,995911	4,214329	6,361143	17,10392	21,55697	18,31129	30,82525	24,52952	31,38643	25,82947	36,07185	29,92007	27,9117	21,39023	29,1704	5,11066	3,028017	5,995593	6,747763	23,63485	23,37367	22,74239	31,74583	23,95964	30,10403	29,48504	33,5972	35,46357	44,73675	30,34973	31,60857	19,90806	18,2731	24,72743	21,71157	25,00995	25,50018	25,49928	28,72762	29,9502	27,0883	27,5478	30,63302	44,22869	41,43478	30,85427	36,45454	16,28364	16,07593	23,51058	25,00207	27,84428	24,9868	27,73859	34,58222	28,45518	30,32037	28,2445	32,62448	35,2247	35,93176	31,5786	27,46366	29,85805	25,42531	38,66628	37,44786	38,42735	30,23644	32,93049	36,49853	38,17025	32,53233	30,50653	32,15669	39,43205	30,50563	31,27522	26,11468	27,83578	23,33437	30,44174	28,18676	34,09414	30,5321	33,4051	34,77695	35,73677	30,80784	32,31281	36,15723	32,94064	28,44801	27,40136	28,25149
8/18/2018 4:40:00 AM	13	6,633511	3,64535	3,824671	6,748108	18,19477	23,49041	16,75847	32,15475	22,35805	29,48497	26,0646	36,39001	30,42274	28,85251	21,58889	28,63347	7,005899	2,362055	5,507433	6,041668	23,0312	21,95686	21,93516	30,58439	25,04193	29,75962	30,64317	32,81305	36,68332	45,07496	31,22326	31,02088	18,93043	17,94533	25,24674	21,49626	25,17463	25,96223	27,46706	28,38728	30,4358	27,77305	27,13984	31,25856	42,43286	41,90629	31,96922	40,07653	18,27586	15,60324	24,73205	24,15893	29,18387	26,57169	29,5287	31,76386	29,35462	28,82067	28,30474	32,79579	34,33258	36,69852	31,14859	27,66869	31,73298	25,5151	35,93647	37,4741	39,46528	33,22502	32,43542	36,87031	36,53391	30,42828	33,16941	33,13094	35,58833	30,94172	30,73103	27,05917	28,54768	22,67172	30,45722	28,95039	34,64351	31,11855	33,33872	34,78718	35,98081	31,23487	32,08106	37,81402	36,24247	30,3252	28,54733	29,1943
8/18/2018 5:40:00 AM	14	4,387711	3,334162	3,379821	6,445831	16,7499	22,08389	16,74963	32,15779	24,30524	29,54417	25,31844	36,52306	31,23847	30,30484	22,72588	28,86805	8,8905	2,361088	5,078401	8,295272	21,81573	21,23853	21,99409	31,97945	25,56173	30,03204	30,06597	34,35241	36,76511	44,0978	31,01183	31,47768	18,54195	17,63414	24,87926	21,0608	25,41328	26,08629	24,86399	28,92649	31,69761	29,50307	27,75559	31,61424	44,49208	44,09359	31,50911	39,0956	16,37931	15,54356	25,31312	26,45516	27,31529	27,50186	28,70199	33,22081	29,65871	31,1725	28,19408	34,24023	36,10577	38,25071	32,32344	28,03589	30,83286	26,20027	36,00774	36,84612	39,0958	31,65776	32,8849	39,15465	37,59829	32,431	34,16598	33,39495	35,18982	30,55467	30,95643	26,55918	28,78074	21,62315	30,7664	30,23914	34,85597	32,25547	37,68305	36,03247	36,7667	32,54587	31,90318	36,9143	34,95634	29,66899	27,99438	29,3473
8/18/2018 6:40:00 AM	15	4,257156	2,63981	3,487235	6,841981	16,92369	23,06477	17,08444	31,51063	25,41474	30,30663	24,90033	37,62668	32,65045	29,64992	22,60997	29,201	11,89883	2,325859	4,441658	6,303397	21,59897	23,91068	21,88004	30,74858	26,18569	30,69636	30,30276	33,6973	36,7028	44,79353	31,3541	33,69943	18,4348	17,25561	24,49056	21,46165	26,93993	26,02716	26,51193	29,74172	32,31826	30,01768	27,88344	32,06475	45,34255	45,3391	31,67219	39,72749	17,28718	14,61421	25,62079	25,00663	27,5257	27,51396	28,04066	33,55354	32,12022	32,93822	29,28195	32,14376	38,48565	35,76046	32,91763	29,6397	29,73641	27,86259	37,69873	37,16394	39,0234	32,63	32,70197	43,21066	37,74543	32,62627	34,91794	34,60648	38,81839	33,60045	35,56021	27,40046	28,98956	22,18722	31,40072	31,34015	36,27162	31,27646	35,60049	36,3742	36,92466	33,1422	34,97555	39,66456	34,26206	30,17635	28,34024	29,92975
8/18/2018 7:40:00 AM	16	5,798657	3,436395	3,346112	5,486572	15,72958	21,71426	17,92344	31,00001	24,38543	30,62168	25,32355	35,87671	32,36648	29,13123	22,92267	31,62612	6,699754	2,368065	5,083306	7,343612	22,5534	20,92866	21,50234	31,71986	26,43547	31,73782	31,00852	33,97339	37,81478	46,90471	32,44523	33,37388	17,34886	17,2963	24,32271	21,66245	26,09748	26,08049	25,77241	30,57879	31,64629	29,18386	28,96165	32,43832	47,26562	44,74828	32,26991	40,24453	16,56236	13,4757	23,81244	26,95947	28,85921	25,04677	28,67872	32,23365	34,34288	30,52007	31,75474	32,66364	37,29899	36,35996	33,08438	31,29566	29,86945	27,2456	37,60873	38,624	39,93631	33,72637	35,20903	40,21718	36,81953	32,34858	36,40866	36,05894	37,14412	31,70238	33,14068	27,85064	27,76739	21,99747	39,60558	32,177	36,46677	31,96542	37,42526	36,81911	39,50093	33,82653	34,71824	39,47758	35,78747	31,55531	28,56322	30,50515
8/18/2018 8:40:00 AM	17	5,662785	2,896635	3,052954	6,556353	15,73428	22,77202	16,78271	28,64964	24,45002	29,02996	25,22443	36,75405	33,11657	28,74965	23,51604	30,73981	5,789124	1,957546	4,794085	5,056918	22,37857	21,03	22,12361	30,78098	28,95391	31,38394	32,57874	33,02235	36,59787	46,34671	33,22088	33,64176	17,47506	17,63083	23,23773	20,57368	26,89268	26,96549	26,03787	29,02962	32,47797	30,26428	29,24984	32,80773	46,55407	47,69473	33,19677	40,72536	16,92971	13,4011	23,23441	25,64621	29,16086	25,70403	29,77917	32,84379	31,82423	29,99102	31,1486	35,42606	42,81816	37,74549	34,54037	30,89738	32,48184	26,87762	38,18551	38,14808	44,57899	35,62465	36,03828	42,75455	38,10745	34,54824	37,43666	37,56189	37,41082	32,0108	37,37352	29,72542	28,72638	22,81554	32,7473	31,23998	35,82062	32,55575	36,76849	37,54207	39,85045	34,94342	36,19176	38,84719	41,00395	36,72006	32,89719	30,83278
8/18/2018 9:40:00 AM	18	9,101873	2,488119	3,027603	6,296902	15,51054	21,85994	16,92584	29,33031	23,17985	29,67388	25,16088	36,47595	32,70612	30,05934	23,92649	31,1497	7,29581	2,377528	4,972025	5,320858	21,38829	20,6281	21,24938	32,16851	31,79169	31,79743	33,41084	34,88445	38,07762	47,09618	34,26979	34,73219	18,08805	17,12326	23,18986	21,09824	31,59538	27,62115	26,96861	30,22781	33,64825	29,69703	29,1588	32,46711	49,78173	47,76167	33,28705	41,99374	16,53832	13,76368	23,03541	26,88896	29,7972	26,92135	28,92933	35,14589	31,21905	32,90638	30,53051	34,93147	41,13291	39,67714	34,95911	31,83051	31,96653	27,12002	38,16928	38,76762	40,04711	37,93739	35,76937	44,24472	41,09831	34,52061	38,85203	39,27422	38,97097	33,32297	31,97606	29,4398	30,74008	23,58533	33,29576	31,34794	41,85428	33,62842	37,06282	38,38721	39,76776	34,79485	36,5578	38,9459	38,85003	33,44731	30,98599	30,79604
8/18/2018 10:40:00 AM	19	9,175785	2,313081	2,206358	6,111641	16,86174	20,21862	16,96155	29,1342	24,82683	37,74093	25,72412	36,22369	34,27519	30,11687	23,6877	31,85704	5,677359	2,526594	5,083788	7,144466	20,61782	20,70189	21,53266	31,20303	27,8824	34,47522	33,10518	33,54789	39,70179	47,83578	35,04657	36,00444	20,15135	16,74666	22,93034	21,25712	26,90781	27,13783	27,71669	30,47573	32,6787	30,15611	30,2687	33,55217	51,46918	48,30481	35,31776	41,04133	18,04412	12,20063	24,45996	25,11267	31,85414	26,62716	28,75919	33,92566	35,35864	33,76915	32,73845	33,93568	40,29163	40,32597	35,05872	32,07269	30,55068	27,29684	38,35468	39,51163	42,42451	37,02932	37,66323	43,12003	40,24841	37,02102	37,56058	39,21288	38,09343	32,6108	38,69764	30,39146	28,75926	23,21819	34,2946	32,72898	43,63567	34,96851	38,56695	39,51903	42,1826	36,44148	36,12255	40,74941	36,93572	34,02236	32,21783	31,56954
8/18/2018 11:40:00 AM	20	4,820472	2,620953	2,803727	6,631991	17,1071	21,49266	16,23943	28,88338	25,04027	32,86341	25,95691	37,24283	34,62941	32,83557	24,29425	32,40855	9,908821	2,350865	4,798505	6,704175	22,78998	20,71017	22,12022	30,22498	30,68088	32,91909	32,39045	33,48054	40,68779	48,35945	35,20467	36,83141	17,01101	16,95161	22,40495	20,79168	26,3771	27,48003	29,94218	29,64129	33,52212	32,82486	30,8488	33,59963	52,27274	47,9825	34,85176	41,18348	15,64435	12,3338	21,81746	24,31187	33,1949	27,70273	29,08654	36,37025	32,35937	34,97141	33,88823	35,86442	42,36973	41,72739	33,69149	32,72588	33,35067	28,35434	36,96363	39,37334	42,09121	37,67773	38,3084	44,74614	43,26239	36,68034	39,04019	41,72152	39,43046	33,14448	35,10763	30,22553	29,70035	23,67187	33,56549	32,88213	39,15265	33,89285	39,76162	40,61574	41,59973	36,55877	37,87377	40,12558	38,46354	34,40933	31,89331	32,67966
8/18/2018 12:40:00 PM	21	8,467619	2,187155	2,501796	6,20075	16,10073	20,17884	16,77684	28,71767	24,40485	31,71578	26,77077	36,29986	35,39118	31,51235	24,03887	33,36353	12,52279	2,334839	4,32865	5,668725	20,85454	20,56255	20,41018	29,25274	31,68904	31,90947	34,27325	34,4735	41,75224	53,83303	35,19093	37,09659	17,77658	16,73091	21,19495	20,89177	27,588	28,38839	26,82479	30,46723	36,60734	32,81526	31,92812	35,38323	51,21885	49,9739	34,5555	43,9696	15,49189	13,25493	23,59714	27,10897	30,22526	27,03352	30,85419	34,04855	34,70366	34,74124	33,22143	34,73655	42,87163	42,18971	35,60648	32,28841	31,78278	27,45856	39,47447	39,88215	42,12492	39,09904	39,60806	46,43291	43,27641	38,49048	39,52448	40,52975	37,62587	33,48247	36,74292	30,57417	30,62306	23,63741	36,14389	34,5816	39,89341	36,14396	40,37122	41,42663	42,13286	36,36895	39,31215	42,2505	41,14874	35,28418	31,69576	33,26156
8/18/2018 1:40:00 PM	22	6,372127	2,106889	2,371657	5,41349	15,57313	20,57237	15,53907	28,21086	25,31182	32,09901	26,07724	36,59006	36,68946	32,09556	24,9482	34,00772	4,803825	2,564034	5,249364	5,797898	21,16573	19,75761	21,1229	29,57739	29,51322	35,70547	33,77272	35,89613	43,59092	50,36499	36,56312	37,41897	17,54552	16,15999	20,57603	19,96878	28,09337	27,54262	28,8476	29,67368	37,45656	33,64487	32,24947	34,37742	52,51153	49,56033	36,79177	45,36797	15,00255	10,82152	21,60443	23,45463	31,0798	26,52906	30,47041	35,5555	34,91498	35,49189	33,33347	37,24366	40,32218	41,67496	36,93572	32,64001	33,24139	28,03451	41,32295	38,68272	47,7303	39,07362	39,06644	45,6096	41,86043	41,17609	43,38507	41,27232	41,31168	36,64291	36,17208	31,94704	29,84679	22,37815	33,20818	33,16741	39,01262	35,81393	42,38326	42,59001	43,02526	37,81706	38,95087	43,0294	43,48144	35,66548	32,29953	33,49553
8/18/2018 2:40:00 PM	23	7,013706	2,358947	2,302166	5,166404	14,71928	19,80839	15,3326	28,46734	26,55629	30,96072	25,84846	37,42733	34,99614	33,22882	24,12177	33,94569	10,25627	2,261135	4,863229	5,023209	20,54245	18,30018	20,25565	27,30473	30,71888	33,31192	35,66872	36,11185	41,61507	52,54814	37,56818	39,04137	17,15676	16,12739	22,93511	20,67757	28,12762	27,56804	27,49468	30,85703	36,34982	34,24404	31,75046	35,49949	53,99625	51,41026	35,86787	45,96292	14,27139	10,60324	22,44315	23,33727	31,9331	27,57598	30,70816	33,35489	34,37825	33,52502	34,77832	36,87169	44,19685	42,69299	37,02047	32,75779	32,47445	28,8103	39,30779	40,76695	47,1634	41,24392	39,17531	47,81188	44,9734	40,8151	43,71153	42,70301	41,5167	37,76222	35,41031	34,76777	30,91381	23,69087	34,15374	34,25232	41,39658	35,30994	41,19516	43,56639	44,13931	37,71393	40,60685	43,45152	40,13553	37,38961	32,68513	34,2202
8/18/2018 3:40:00 PM	24	8,343555	2,056325	2,096182	5,700224	14,59211	20,26422	15,73158	27,63035	28,80229	33,88504	26,34823	37,44902	35,59689	35,08171	24,01967	34,01926	7,478932	2,211539	4,134892	8,173906	20,77027	18,8418	19,76051	28,08038	34,11127	33,02706	33,52875	36,19032	42,41386	53,37858	38,36552	38,78495	16,37151	16,03745	21,45689	19,34578	27,73852	28,82046	27,64894	31,36922	35,85854	36,69416	32,89511	35,50998	55,61568	53,49919	36,50669	46,89455	14,85094	10,81295	20,44015	22,17817	31,36881	26,52623	29,4487	34,70567	33,32712	33,86971	36,91555	38,33596	43,13426	42,84282	38,06456	34,54479	34,08557	28,92835	41,16462	43,50119	45,97549	42,16885	39,64267	46,98	48,60024	39,59059	43,52315	42,34651	42,49434	37,91314	37,67469	32,14916	29,27491	24,39593	33,62794	32,47639	41,32951	36,53612	44,51475	43,11187	44,23132	38,55652	41,38567	42,16961	39,37659	36,23411	33,08073	34,23658
8/18/2018 4:40:00 PM	25	6,096652	1,483063	1,982206	5,650973	13,39543	20,60766	14,84879	27,62331	26,2862	31,292	26,63158	36,73298	36,35755	34,547	23,21086	33,51514	5,270502	1,813177	3,655711	4,930855	19,08336	19,31297	21,14362	26,791	35,04082	36,18521	34,3882	35,8486	42,84642	55,73435	38,73453	40,66886	17,00286	15,00995	19,70656	20,70831	28,60218	28,73273	28,62981	32,19911	38,03955	33,21383	33,54539	34,49042	53,55887	51,32744	38,50416	47,35487	13,23214	10,07364	21,05824	22,50553	29,93562	26,56809	32,1752	34,51543	37,53405	37,5565	37,0901	38,9533	44,052	45,55771	39,81136	33,86798	40,3552	29,43482	40,27436	41,53549	45,05464	43,21804	40,39781	49,6672	48,44462	41,24551	43,84836	43,29348	42,33366	37,0191	37,55284	32,93677	31,0016	24,50963	33,97554	32,25305	44,18953	37,02448	45,61367	43,36351	45,87119	39,40967	42,0794	44,31338	39,42453	37,95231	34,0165	35,1291
8/18/2018 5:40:00 PM	26	11,8379	1,775945	2,024619	4,141938	13,13799	19,6665	14,39137	25,76667	25,61333	32,09225	25,92355	37,56514	35,6096	34,1954	23,67609	32,49771	14,19789	2,324892	3,76568	4,665741	22,06889	18,39122	20,54066	25,91623	28,85362	34,95945	33,87199	37,83414	44,97859	54,3712	38,51611	43,24326	17,00624	14,719	19,67009	18,64888	28,32463	27,99472	30,16813	33,24968	37,46581	35,0947	34,15119	36,74783	53,99618	53,22889	39,17613	48,59618	14,33991	12,57329	19,61663	21,16047	31,49813	28,03285	30,15984	34,05483	35,47013	37,83757	37,04383	37,89256	43,48406	44,03031	41,60947	32,70619	32,45379	30,44748	41,99237	40,58852	47,01972	45,17552	41,69761	52,4587	51,62729	42,59119	45,00532	44,79436	41,45516	38,02187	39,91283	34,73551	30,13214	24,0232	33,3066	32,30845	46,10991	38,77591	45,41688	44,994	47,46036	38,97478	43,87006	45,3831	41,83445	38,52584	34,41948	35,68607
8/18/2018 6:40:00 PM	27	5,702503	2,139976	1,899384	3,894369	12,88558	17,38899	14,10167	25,1128	27,24594	32,69223	26,0807	38,48959	36,10052	35,16219	24,6484	33,72492	6,582048	1,905463	3,837243	4,809764	19,61531	17,77437	19,53063	25,22436	30,87657	36,15178	35,39388	37,86121	44,68874	53,29457	41,95333	44,10567	16,32715	14,17869	20,26567	20,08655	31,05783	28,80664	30,12206	31,4124	39,73855	34,21343	35,01893	37,01695	56,09776	52,12637	38,55313	47,80973	16,26893	9,129574	19,68964	22,08879	30,79335	27,04942	31,18114	34,44484	33,77065	37,14412	37,53455	38,7625	44,19561	44,67368	39,16764	34,29935	31,79412	31,72096	42,65922	40,66224	49,19582	44,21185	43,53048	50,73766	53,40677	43,58953	45,19715	47,07243	42,50104	38,20375	37,75883	33,27117	32,53171	24,02189	32,40302	32,517	46,54924	38,24209	44,70408	45,91153	47,7643	39,37645	45,03012	44,2441	43,91282	39,04005	33,39315	36,45122
8/18/2018 7:40:00 PM	28	6,269963	1,433466	2,840407	4,113547	12,21824	18,58581	13,61433	25,03116	25,51096	32,52058	26,31818	37,26638	36,65203	35,52201	24,72024	32,63559	4,449809	1,818013	3,204368	9,175577	18,92904	17,87101	19,52427	25,71805	30,14444	35,71535	34,92168	35,30332	44,5003	55,87956	40,98716	44,03866	16,22838	15,33246	19,67196	19,42474	27,16629	28,37644	29,67479	31,00244	38,95951	35,18222	35,33205	36,96176	56,59559	53,67423	39,14104	48,12486	13,18199	8,485301	19,39911	21,99284	31,03316	29,09089	32,64561	33,75519	36,69029	38,33279	37,98719	40,11868	43,50382	47,31225	39,26572	33,90308	33,53339	30,22028	41,46932	40,97867	48,03562	45,05105	44,48974	52,12485	49,46756	43,16921	44,40202	47,43631	43,84304	38,50491	38,97968	35,58777	30,63716	25,11419	32,2789	31,22928	46,10917	39,37742	48,06366	45,82484	48,76154	41,83728	44,75983	46,39782	42,37103	38,58574	33,38292	35,83996
8/18/2018 8:40:00 PM	29	6,359693	2,36917	2,178175	3,54291	13,09274	18,09619	13,24112	24,06016	26,4602	31,49383	26,44514	37,83695	38,40545	34,93293	24,55349	33,69847	7,253122	1,704382	3,117816	4,248038	20,30097	17,4502	18,97885	25,32127	30,33806	37,04244	35,84058	33,49255	44,31422	53,82164	39,07659	44,63265	16,38594	13,68562	19,62858	18,49663	29,24749	29,29011	29,92395	30,98696	38,70358	34,87539	37,11449	38,04494	57,95016	53,6872	40,44208	51,98	13,89236	8,499394	18,72775	22,19275	33,97056	27,58503	32,51299	32,51119	35,76377	38,4031	38,71312	41,21622	46,01963	44,66899	40,6201	35,17505	32,35626	32,92088	43,19939	40,29862	50,76536	46,27273	44,37009	54,5278	52,16408	44,47668	45,98558	48,36574	43,61059	40,40858	42,49316	36,08269	31,09879	25,79949	33,78538	32,22204	47,2789	39,62664	45,63791	46,37282	48,86142	41,68993	45,83216	47,7473	42,25153	39,3326	34,21661	37,2161
8/18/2018 9:40:00 PM	30	7,014189	1,573552	2,031664	5,277064	11,81663	17,70716	12,57308	24,43558	25,6509	33,15671	25,51365	36,60126	36,87693	37,12857	26,61299	33,5023	10,07218	1,776843	3,3037	13,12293	18,38859	16,08747	17,93587	23,28104	31,59325	37,74605	36,47483	35,95539	45,53444	56,27598	41,79695	44,85909	15,14803	13,67941	22,49434	19,69793	28,50823	29,11721	30,59219	31,65002	40,07025	37,11994	36,99962	37,23869	59,41811	55,51994	41,61652	53,26778	14,94481	8,548506	18,29113	22,52597	32,66468	27,56362	31,47968	33,06822	36,09271	38,62353	37,82065	40,67391	45,68475	45,77615	41,18016	37,23301	32,41608	32,42609	41,65984	40,87036	48,74351	46,90913	45,56041	52,50525	54,88292	45,33502	46,89179	48,73045	45,65297	38,89844	41,68373	37,15676	31,51076	25,55828	33,37035	32,44259	47,65038	40,58009	45,18077	47,84414	53,4105	42,48964	45,70913	46,10135	42,21064	40,2984	35,73891	38,12072
8/18/2018 10:40:00 PM	31	15,13809	1,173257	1,939448	3,610052	11,54627	18,1422	11,68449	22,24711	25,86904	33,14406	27,30058	36,56049	37,37705	37,48882	26,6342	35,20447	8,93022	1,723654	3,040658	4,270971	18,24582	16,46027	18,42009	24,05891	29,98943	37,32648	36,45378	35,18803	48,71312	56,33869	42,47362	45,63647	15,86069	13,46783	19,0797	18,18986	28,88843	29,8995	35,27244	32,05045	41,60511	36,31755	40,97757	37,91266	58,69501	58,86909	41,37745	52,7555	13,52972	8,773487	17,51478	20,89433	33,52412	28,01731	31,51215	40,50108	36,35335	38,69778	39,56537	40,86152	46,55815	46,50406	42,35784	36,38166	36,46697	32,17065	41,70687	43,26267	52,14432	50,05796	45,0378	55,16177	51,23868	47,88337	47,13369	49,32016	45,50308	42,259	44,54078	37,61279	30,18478	25,53438	38,0765	32,06247	46,45213	41,74017	51,91699	46,51588	49,98708	42,9903	45,4351	47,55865	46,08381	41,6362	35,17434	37,74025
8/18/2018 11:40:00 PM	32	13,54851	1,256079	2,102606	4,226071	13,05372	17,93269	11,11786	22,49793	25,18568	31,6639	26,84937	35,91739	37,77464	37,84311	27,69984	34,85418	4,020363	1,574796	2,552498	4,187459	19,21309	17,23268	17,50324	22,85519	36,02702	37,37228	37,00956	36,47567	48,8963	55,33958	42,33982	45,41307	17,80663	13,50395	20,08241	18,64293	29,69372	30,31879	29,92969	32,3749	42,38181	36,87286	38,81307	39,07777	57,89637	57,38684	42,01585	52,78141	12,80297	7,915837	16,44997	20,8649	32,17307	26,51249	31,61245	35,17981	38,28802	40,18167	39,54998	42,64381	47,21928	47,55852	41,83639	37,07249	32,86452	32,61087	46,70604	42,93945	49,35295	48,90667	47,44868	54,97604	55,20867	47,26411	48,99674	50,78871	45,9936	43,29036	41,84067	37,80739	30,35278	24,23561	34,04039	32,36303	49,28741	42,38533	51,24524	48,29459	51,07828	43,28436	47,21492	49,77523	43,53683	40,87402	35,05112	38,13336
8/19/2018 12:40:00 AM	33	9,366848	1,182927	2,31605	4,786762	11,27846	17,50269	11,18769	21,31618	27,0204	31,49791	27,90002	35,00076	36,83384	38,99702	26,13637	36,80973	7,791846	1,221886	2,47831	5,036196	18,82805	18,08473	17,09833	20,74098	31,52582	35,86704	36,34478	35,72523	47,66447	57,09059	44,95918	46,04153	15,43608	13,30246	17,92827	18,6323	28,18351	30,11522	31,01797	30,99021	42,43521	36,72151	37,45144	39,76383	57,93263	57,49476	43,41325	52,96861	12,54656	8,257971	17,14564	18,89313	33,27648	27,86472	30,77842	38,38618	38,78239	39,96774	40,27168	42,65501	48,98886	49,64544	43,74413	36,1582	31,79908	35,38689	44,29577	42,40702	53,58773	51,09465	45,8229	55,53761	55,51061	45,09616	49,40249	51,76046	49,27104	42,40343	42,20809	38,5541	33,55362	24,16052	35,32307	31,78858	49,0259	44,33369	48,24112	49,24036	52,64071	45,581	47,31356	49,55744	47,92627	40,47739	35,79486	38,44724
8/19/2018 1:40:00 AM	34	8,831923	3,115744	2,017227	3,424375	11,46303	15,65726	10,72716	24,21316	28,86439	33,00294	26,74479	35,48546	38,23759	38,53144	26,57583	35,57202	6,928811	1,547925	2,271496	3,272892	17,34706	16,01859	17,76677	20,55537	33,48054	41,91161	37,37683	36,45066	48,63713	56,43209	45,93563	46,73512	15,19382	13,58725	19,02748	16,72158	28,38701	29,65186	29,37376	29,93804	45,61064	39,03107	38,68707	39,7266	59,10637	59,01249	43,73563	54,66228	12,47734	6,73968	15,35995	20,18768	34,14884	26,3387	34,41699	34,05725	39,95642	39,80368	41,96196	41,89648	48,45166	48,23904	44,86517	37,87377	33,53703	32,64872	42,51561	42,42582	54,8948	50,4414	46,65728	56,65361	53,37656	47,02061	50,05132	54,02666	49,31229	42,77209	43,89029	40,0983	32,6144	25,30477	33,67906	31,32322	49,10858	43,83642	50,32479	49,81778	52,0423	46,18922	46,41523	49,76563	46,10847	42,21106	35,40831	39,50023
8/19/2018 2:40:00 AM	35	6,870164	1,221955	1,918449	4,286513	10,73773	15,20239	10,68883	21,64719	26,05099	33,20485	26,92576	35,94627	37,90735	37,69569	26,58018	35,70962	5,662992	1,6552	2,654523	4,247624	17,61681	16,88695	16,53867	22,30272	30,2122	40,62093	37,28214	38,09647	48,96772	56,85752	47,13321	47,47417	15,99815	12,06455	18,18143	17,03795	31,74721	28,94749	30,36797	31,16628	44,12584	39,72225	38,7556	38,88146	62,51617	58,77853	45,78961	53,3401	11,85497	7,39549	14,37099	19,45009	33,23815	26,95437	32,06061	36,82534	40,81945	41,86885	41,78693	43,00219	50,42137	51,69097	43,39957	39,14553	32,66454	32,14246	42,61349	42,28849	53,81321	50,90387	45,3304	58,31524	55,48753	46,95064	50,47173	54,05325	48,10208	43,02829	40,32632	40,57049	31,19418	26,95002	33,64645	30,84424	47,87985	43,90231	49,25792	50,86946	52,94334	46,35527	48,30177	51,00638	48,38473	42,71048	38,98625	39,10048
8/19/2018 3:40:00 AM	36	9,292523	1,246201	1,98117	3,72983	10,27437	16,32246	10,37391	22,73645	27,0439	33,08079	26,89669	35,0125	42,02517	38,35992	27,83019	35,99614	10,04918	1,578042	2,58676	4,804653	18,641	16,49322	16,39838	21,25511	33,64376	37,90444	36,75978	37,24829	50,02466	57,08919	47,23806	49,89038	17,25478	12,93884	16,11447	17,53095	27,62731	29,92505	30,47047	29,93093	46,53493	41,02329	39,8879	40,88845	63,4324	58,74883	44,29992	54,35704	11,69312	7,267422	15,87789	20,2524	32,47514	31,338	32,30639	34,78628	38,00474	38,88636	41,31279	44,01843	50,19701	47,80946	43,41062	38,83441	33,40932	31,56726	40,88328	42,86686	54,56675	49,78959	49,25066	57,2094	53,61785	49,20094	50,80286	53,80996	49,65594	44,0728	44,58265	39,07258	30,10873	24,55211	35,61803	32,10295	56,79377	44,61117	51,56306	51,30947	52,31121	46,24586	47,88019	52,42043	47,12284	43,27856	37,65799	40,62935
8/19/2018 4:40:00 AM	37	4,879739	1,3255	1,996574	3,677125	10,65574	14,21702	10,08061	22,48335	25,74989	33,95019	27,55906	37,92806	37,84365	37,98098	27,75855	37,26148	6,843571	1,287923	2,080639	6,390571	18,88436	15,61284	15,51731	20,32058	30,47358	37,27993	35,38199	37,02131	52,74171	57,39598	46,21429	49,71809	14,76783	12,11303	16,6646	16,81441	26,23197	29,42453	32,13956	31,10763	44,56924	39,45023	38,50009	39,97817	61,34863	58,96241	44,43151	54,50134	10,33661	7,083608	15,10859	19,31476	32,90098	29,2814	31,5319	35,84114	38,9077	40,8629	41,39906	44,67493	48,97871	48,76058	44,24106	41,51159	32,08962	32,32173	41,14604	42,9595	54,56489	51,30244	48,63492	59,98225	54,59563	48,80464	52,43312	54,57214	49,79284	43,99322	41,81297	39,08177	32,71323	24,29038	37,89042	29,72902	55,47959	45,77462	50,31961	50,11922	54,79498	47,43971	47,23032	52,44397	48,8329	43,13557	37,83717	41,24421
8/19/2018 5:40:00 AM	38	8,374434	1,805371	1,711981	3,487511	10,35954	13,26101	10,52525	20,45742	26,15095	34,20141	27,62075	36,54115	40,40196	38,63306	28,34038	36,52065	9,861364	1,62529	1,98117	3,45097	18,4136	15,44458	14,4112	21,49177	29,39593	38,06013	36,50557	37,7886	49,31987	57,91591	45,32749	50,00276	14,56192	12,54815	16,59683	16,84302	30,7298	29,16715	31,84308	31,80828	44,02561	42,86631	40,20101	39,65821	61,29226	59,64882	44,92802	55,75113	11,87362	6,627087	13,66165	17,33015	32,03905	28,78088	32,54345	38,54768	40,46122	41,23915	42,06185	43,58865	51,75868	49,22158	45,01354	39,66056	33,59119	31,37973	45,66174	46,42139	55,51463	51,70729	50,89578	60,00311	58,27491	50,7849	52,57936	55,56587	50,94096	42,85043	45,22464	40,64565	31,6139	24,57291	32,95708	29,04191	49,92118	42,72505	52,50649	50,32023	55,20681	49,21716	47,26176	52,27509	49,21812	42,97448	39,89175	41,49605
8/19/2018 6:40:00 AM	39	12,76608	1,220228	2,005623	4,16349	9,560469	13,82122	9,762172	20,27824	25,793	31,4964	27,2621	35,7827	39,69241	37,17147	26,90063	35,04766	5,590117	1,551033	2,794678	6,830376	17,26528	14,11824	14,81267	19,20293	32,9155	38,13556	37,87149	37,65957	48,85306	58,4002	47,53115	50,14873	14,61607	11,28564	16,32633	16,99809	29,16315	30,50433	32,71586	32,68042	45,92949	40,04303	41,24807	41,68526	62,9617	60,95214	45,18885	55,51787	11,45861	6,755431	13,40359	17,54103	33,44669	30,40976	33,56129	34,86378	40,0101	45,18734	43,68831	46,69927	49,01754	52,84821	44,37549	41,51021	34,77799	31,41509	40,6509	43,39716	56,06564	53,43102	52,01294	60,18464	59,04081	50,07688	53,37934	57,91764	50,18465	45,80771	45,57057	41,33371	31,75516	25,09222	32,76332	30,16744	50,43827	47,22709	51,45184	51,91176	54,27885	49,12059	49,00248	53,54526	45,50958	43,34328	39,20273	41,04367
8/19/2018 7:40:00 AM	40	11,93081	0,9632654	2,298713	3,779979	11,03469	14,71555	9,389092	19,5631	26,10176	32,37331	26,17892	37,24394	39,69275	38,14165	28,38555	35,56892	4,849967	1,492457	2,219828	3,238906	16,8026	13,48371	14,67313	18,81852	33,00667	37,3193	37,00715	37,79288	49,01919	59,63666	46,0512	50,89529	13,61075	11,38484	15,61332	17,0079	29,42763	30,3116	32,10239	32,60445	46,58999	44,05636	40,32819	41,28309	64,12142	61,47948	45,43615	53,91744	9,70166	6,631023	13,79345	16,81283	35,26401	29,49367	35,2294	35,1358	39,30365	45,30884	43,15111	44,21716	49,86814	49,99641	44,47579	39,5336	34,12923	31,85739	43,71477	45,31657	59,1876	52,997	52,04472	60,87202	59,09939	51,14265	55,2171	57,25906	53,25121	45,32253	45,69132	41,78072	31,75038	24,18083	33,69494	29,98225	55,10299	46,53556	55,17434	53,45332	55,64233	50,30663	49,37824	53,15553	45,70127	45,77898	39,55183	42,81907
8/19/2018 8:40:00 AM	41	8,77701	1,036072	1,922731	4,836705	10,5046	12,55167	8,900861	19,56351	25,43774	30,47953	26,48251	35,24728	40,11259	39,17731	27,80304	37,66164	5,822074	1,053755	2,356253	3,492278	15,28611	13,8492	14,31795	18,32753	33,943	38,8351	35,0648	37,92136	52,05116	60,0612	47,71482	52,2132	14,61366	11,45315	16,61535	16,82644	30,16398	31,4287	30,66776	31,01252	44,11355	39,39932	40,99496	42,64658	64,28569	62,0307	46,26837	59,45492	10,59834	5,86131	13,97118	16,6036	33,6256	27,95949	34,60675	34,56081	39,92409	45,87485	43,1449	46,99519	49,7601	51,59918	42,99652	42,61605	31,88999	31,52734	42,15379	45,01645	58,64652	55,57623	53,64259	60,31699	60,32155	54,89749	55,1251	59,46334	51,78133	45,74229	48,08881	44,33459	30,60745	25,48236	32,15428	29,61311	51,42794	49,82426	54,10907	53,98458	55,51739	49,64917	49,96422	56,05183	49,66292	44,63618	38,8152	41,90028
8/19/2018 9:40:00 AM	42	7,913834	1,324188	1,728697	3,391288	10,00387	12,63532	8,798491	18,59859	24,63721	32,37318	24,70739	35,35236	41,90705	38,61973	29,64308	36,38622	8,451109	1,220228	2,325514	3,351362	15,79797	13,31987	14,06091	18,16534	29,16826	38,20934	33,74213	39,69627	52,2849	60,17406	48,0506	51,99458	13,26695	10,42461	15,12461	16,23985	29,59874	31,26209	33,57938	32,38582	48,78136	41,9478	42,07829	41,39555	65,49216	63,05151	46,35928	58,66103	11,61887	5,511922	12,63967	16,71115	34,24245	28,82841	34,64288	38,41498	38,83055	44,73883	40,48561	46,13292	48,84595	51,21311	44,61746	43,93624	33,55223	31,48417	40,32494	43,11444	57,65079	56,0469	52,80608	61,81456	65,13131	54,11382	56,03104	59,93085	52,97407	46,94394	48,69336	43,96013	30,71549	24,90592	32,4455	29,21785	54,27892	49,47751	56,6007	54,25702	58,26646	50,77898	49,10975	54,96595	50,45092	47,3814	39,35207	43,09848
8/19/2018 10:40:00 AM	43	10,50474	0,9404013	1,931919	3,758703	9,269106	11,86706	8,863768	21,24772	24,19665	31,27011	24,90122	35,87858	42,31861	37,6689	28,46389	36,03144	4,592244	1,240191	2,447571	4,682113	14,72107	14,40084	13,54132	18,39267	29,82365	43,37776	36,16808	37,83074	52,19703	58,69791	47,71766	52,89319	14,04109	10,73359	15,69739	15,25475	32,88185	31,10169	34,45229	31,24226	47,99252	43,57607	43,60729	42,11206	66,31563	63,1491	47,1406	57,17817	10,37564	6,647049	13,01945	15,47704	35,10618	30,05775	36,25725	36,55338	40,61256	47,14363	44,39365	46,52009	49,06084	51,08767	46,25601	41,54026	35,09249	32,91895	43,29976	43,14925	58,56716	57,60755	55,59391	62,81767	62,1703	54,54279	57,24469	59,38488	52,70073	47,16989	52,80532	42,45938	33,8159	22,29519	32,11483	29,68646	50,3929	49,48373	55,58348	54,99082	57,58917	50,55682	49,7599	55,78946	48,22855	47,7379	40,88079	43,19311
8/19/2018 11:40:00 AM	44	8,060138	1,117098	2,198898	3,414083	8,714563	13,1384	8,291612	19,60806	24,24997	33,55106	26,30719	35,5544	44,247	38,04073	28,1938	36,64326	4,255637	1,231626	2,036914	2,790948	17,16008	13,13495	13,23856	16,38076	31,04663	39,96712	35,79783	35,71066	53,57309	58,52024	50,09194	52,82127	13,7567	12,02352	14,25716	15,65712	32,03056	31,54869	34,25909	31,82333	48,75193	43,48026	42,27792	43,90017	67,41745	64,16356	46,94491	58,04514	12,4073	6,279496	12,89035	15,44768	34,40436	29,33591	34,43924	36,40279	40,52816	47,78494	45,5888	46,17222	47,50836	54,13579	47,8621	42,12921	37,38657	32,74992	43,60785	45,23431	56,72207	58,15872	55,59785	62,8087	67,0881	54,58707	58,14593	57,94078	52,97497	44,27774	45,39235	44,44097	33,42645	23,38735	33,43591	27,91183	52,60625	48,48993	59,53864	54,88684	58,58249	53,45656	48,94418	55,56981	47,79807	47,50139	39,97106	43,61557
8/19/2018 12:40:00 PM	45	7,159111	0,9343225	2,019369	3,631328	8,769272	11,65174	8,037343	17,9083	24,37169	32,46449	23,0848	35,02218	44,67853	38,43536	28,2244	36,26568	5,459701	1,505236	2,060262	3,071811	15,68848	13,51038	13,27434	15,78056	36,62121	38,73252	35,90441	37,04893	55,58577	61,03158	52,40343	54,57635	13,03057	11,53998	16,9965	14,2421	29,92733	32,04086	34,4784	31,7718	48,77721	46,0139	40,61464	43,94653	65,71108	63,47992	48,33983	58,52674	11,8855	5,915672	12,75952	14,4228	35,32818	28,44869	34,6953	34,17067	41,17747	48,81784	43,38859	47,4924	49,78421	52,85739	45,95657	43,51169	36,10585	32,75061	46,34354	43,9113	56,99754	58,33838	56,24689	64,38274	66,67966	52,01412	58,31475	61,41109	53,22006	48,12984	52,07262	46,08125	30,63301	24,60509	33,64528	27,83833	52,6588	50,20675	57,09397	53,39744	59,25874	52,60418	49,45706	60,88002	50,28922	46,9603	42,05508	43,22613
8/19/2018 1:40:00 PM	46	6,830101	1,067363	2,175826	3,736461	8,445029	11,38477	8,250854	18,43736	24,5555	31,09803	23,89078	32,92682	42,70253	39,01608	27,95721	37,56714	11,11268	1,374268	2,411859	5,899232	13,47301	11,62784	12,27081	15,7827	32,43258	39,08178	35,61457	37,38237	55,32666	60,1139	49,94218	54,12764	13,60155	9,824274	15,57354	14,72584	28,55603	31,6869	33,25362	32,97926	49,27795	44,1934	42,88226	45,23749	65,33599	63,91115	49,52655	58,13109	11,6887	5,250055	12,51782	14,85135	37,84269	28,65191	34,67603	37,02973	43,3698	49,45029	45,5942	48,07865	49,57283	53,9678	47,00798	43,98182	33,72092	33,11188	41,59068	44,55342	59,65026	61,00367	56,72366	62,2809	62,59436	54,08897	56,8835	63,9691	51,81014	47,72429	49,71008	46,45108	31,64864	25,67515	32,81858	29,52731	52,90485	51,39437	56,71178	53,92385	61,54426	54,46259	51,54758	58,09552	48,77486	47,28649	42,14571	44,03777
8/19/2018 2:40:00 PM	47	5,213929	0,9631272	1,651194	2,785975	9,089437	11,03745	8,621311	18,3944	24,11493	29,51641	23,71982	32,74502	42,17327	38,80533	28,51258	38,02132	6,116959	0,9837118	2,23682	8,158088	13,3457	11,39886	11,63399	15,84639	31,50447	40,90566	35,03061	37,20056	55,59047	61,56942	52,5659	54,95649	12,23889	9,89473	14,7268	13,74537	28,19939	31,51131	32,68036	32,18764	50,98565	45,71141	45,46585	44,6866	66,90511	63,63927	48,15112	58,33443	10,08579	5,381645	12,4504	15,18713	35,51835	29,77965	33,06843	39,28022	41,44735	48,96393	41,8779	49,28382	49,41437	52,11925	45,75188	41,67373	33,62939	32,12319	42,79116	43,38845	59,62326	61,62122	55,82644	64,01159	65,18948	56,89526	59,66312	63,17542	53,86349	49,88707	50,28156	43,15118	30,70934	24,40201	34,03585	29,44297	53,37334	49,36071	56,61617	55,36298	60,14617	54,41534	53,50236	59,38813	50,66645	47,15455	40,47324	43,92912
8/19/2018 3:40:00 PM	48	8,238146	1,57894	1,598765	4,401456	8,463127	10,69159	8,012061	16,90581	25,40106	30,30463	23,96642	34,10789	42,46587	39,41603	28,01241	37,08637	6,873342	1,37786	1,702586	3,909013	13,26688	12,00935	11,6713	15,13608	30,49679	39,88058	37,22487	36,96825	55,09541	63,24188	50,89882	55,51082	13,3497	10,81503	15,02749	13,52502	28,27185	32,86141	36,50454	32,39859	50,27906	44,06941	42,65923	45,4208	66,14874	63,8264	48,85535	59,97078	9,560608	6,226307	12,72063	13,90307	35,15231	28,7422	32,56963	40,08372	41,88433	45,53603	46,3742	48,72126	50,56207	53,71188	46,52562	42,38367	32,64609	33,25536	42,50235	43,70835	63,20872	62,67076	57,20345	64,54175	67,42575	52,89767	59,25066	66,14391	54,65428	48,7784	50,41391	46,52989	31,81581	25,57637	32,82742	30,09257	58,65226	51,39934	61,20945	54,6752	59,67728	54,10056	51,79833	59,33722	51,97634	48,26323	42,42788	45,65402
8/19/2018 4:40:00 PM	49	8,322971	1,022256	1,679031	3,389561	8,529096	10,44347	7,501865	16,09437	24,73316	30,87823	23,297	33,53434	42,61667	37,72159	27,03622	36,97115	4,012075	1,512351	2,018816	3,046322	12,11773	10,49369	11,69361	15,45403	32,4399	40,02514	36,02364	36,56631	55,96411	62,95308	50,42994	55,42157	12,28656	9,831386	14,94957	14,24825	28,69066	32,31115	31,85808	32,90099	50,91567	43,69239	44,82289	46,35154	66,85558	62,72801	48,90327	60,7959	10,52532	5,400779	12,18944	15,757	34,5928	28,99611	33,92324	35,2033	42,86818	48,59637	48,73743	50,26574	51,02779	52,63629	49,00738	44,32609	38,44351	35,68627	43,8887	44,15015	60,14795	62,17389	60,545	64,43392	65,38807	59,57878	58,95682	64,62706	55,61947	50,73063	48,35537	46,67337	31,89103	24,40347	33,85022	31,0215	56,84412	53,03762	60,90952	56,2933	60,7695	55,50771	52,85435	57,55318	55,50426	47,2094	42,74357	45,43173
8/19/2018 5:40:00 PM	50	4,404012	0,9353587	1,682347	2,944573	9,343985	9,372238	7,38858	16,23577	25,25241	29,91103	23,05061	34,23858	41,4222	38,50326	28,253	36,62991	5,274992	1,260914	2,383469	5,078332	11,67896	11,06066	10,87485	19,97251	31,29986	37,91446	34,21391	37,99363	53,58498	63,35247	51,3121	55,46481	12,53046	10,14575	14,28942	14,26821	29,74864	32,08672	35,3154	33,21231	49,94094	45,09298	45,21607	47,20449	67,29941	62,45013	49,75299	61,51746	14,6502	5,463431	11,87417	13,89299	35,78609	28,02153	35,4557	35,5466	45,15881	52,49171	46,88543	50,63384	51,29932	55,00911	47,33754	41,65824	35,54515	34,35013	46,36543	43,63395	59,42606	62,13128	60,50204	66,39949	68,02118	58,20063	60,63564	66,19189	56,25346	50,48891	48,45518	46,42394	32,42505	23,79027	35,81337	31,06453	58,04135	53,46478	59,15327	56,73761	60,08973	55,52525	52,67462	58,56467	53,56474	48,98188	41,79266	45,70693
8/19/2018 6:40:00 PM	51	8,058826	1,450597	1,799293	3,048878	8,980161	9,848656	7,225423	17,52038	24,82703	29,32582	22,26846	33,52979	41,27293	38,39288	28,51397	35,15985	5,547843	1,127735	1,898486	3,01586	11,53466	10,48754	10,80556	14,34185	35,23907	37,99921	35,63019	36,59897	53,81554	63,33768	54,53401	57,73059	12,76415	9,434888	13,39205	14,62022	28,32104	32,37186	34,82364	32,34362	51,74812	43,63244	45,63405	44,46749	69,04328	63,7797	49,85149	61,33579	10,07426	4,814255	10,7177	13,36283	36,21547	29,26572	34,14906	38,31606	43,93617	48,76237	47,26114	53,78841	52,04333	52,57156	48,16948	41,66757	35,79679	34,94418	45,09933	44,19747	62,41557	63,97733	60,24377	67,12762	66,7372	58,95502	61,11074	66,48562	55,6346	50,72467	49,08847	46,27017	32,25706	25,64261	33,52225	29,32058	54,88443	52,67318	60,81683	56,67503	61,04181	55,91037	54,26295	59,22311	50,40575	48,05566	41,88647	44,70961
8/19/2018 7:40:00 PM	52	9,042192	0,9764589	1,71951	4,618562	7,984984	9,182278	6,59614	14,75533	24,78428	29,89066	23,03769	34,73116	41,6465	39,35779	28,7317	37,59346	5,118258	1,052788	2,044098	11,17478	9,739651	11,32274	9,74953	13,64176	30,52519	38,81362	35,98682	36,90532	56,61176	63,19263	52,51279	56,89642	12,71925	9,172677	14,22898	14,64108	28,50589	32,06551	33,90798	34,58527	49,82856	47,39397	45,50846	45,72889	66,61175	63,51992	51,5344	61,66218	9,698415	5,326108	10,57409	12,62517	36,24987	28,19843	35,2292	40,38807	45,86332	52,10294	49,11527	52,36938	50,45439	53,3962	49,72398	42,71586	33,69005	35,60255	44,73351	43,90411	62,41173	63,8014	63,88242	67,29974	70,29225	60,98745	63,51542	67,19509	55,05202	52,00597	52,24642	49,46418	32,91107	25,16379	33,01724	28,73991	57,77451	53,96249	59,94633	57,99078	60,50861	54,9524	53,14123	57,76492	49,45395	47,26168	42,88179	44,24348
8/19/2018 8:40:00 PM	53	4,693165	0,9810179	1,908018	3,261702	8,305289	8,683271	6,420273	15,33253	23,2217	29,3388	24,15168	34,50086	41,93419	39,05241	28,51963	34,97658	5,274508	1,539014	1,981861	4,53643	10,24701	12,35971	9,541198	13,34024	31,80254	43,12244	35,21545	36,82747	57,18619	65,19708	51,53495	58,23201	12,39715	9,828551	13,81044	14,30302	27,93643	31,4088	35,81033	33,02209	52,70377	44,1675	44,47219	48,4163	70,53962	64,02652	51,78617	60,94503	9,441727	6,122555	11,24862	13,35606	35,97736	31,79742	35,16875	38,44883	48,41961	49,74187	50,71389	50,08109	51,36832	54,82579	48,45181	45,27029	35,2922	34,67756	46,31825	46,42733	63,14041	64,60731	58,94362	68,12038	66,49377	62,21175	61,70169	67,81734	57,46658	51,36232	51,87272	45,86663	30,11114	24,71672	32,84779	30,53533	57,5896	54,03653	58,39129	58,98872	61,24427	56,3586	58,25673	60,77117	51,38227	48,00225	42,5058	46,0648
8/19/2018 9:40:00 PM	54	5,178977	0,9151884	1,938757	4,156236	7,668823	8,74772	6,51615	14,45181	24,53394	29,17648	23,42451	33,65854	42,34092	38,69281	28,36946	36,36377	4,780062	1,322944	1,929363	3,157535	9,838499	11,12849	9,082396	13,29845	33,08156	39,75472	34,67458	38,05676	57,35776	65,17061	52,47859	55,69367	11,21277	9,411747	13,21618	14,11735	27,98264	31,70694	34,08267	32,78881	50,77856	48,19394	47,7265	49,57297	67,92905	63,46589	51,61935	62,59138	9,395447	6,11924	10,53997	12,47775	35,27562	30,25924	41,10791	37,18093	44,91773	51,37469	50,05244	51,4727	50,82905	56,27438	50,27404	44,77419	36,19273	34,68032	43,82474	46,06432	64,69669	64,84837	62,23219	68,52171	69,24776	62,26217	63,8295	67,62469	55,42738	52,52631	48,23007	48,0647	31,47829	25,40914	33,93423	31,06205	62,76048	54,99807	61,4709	59,79445	61,37212	57,09977	53,5867	61,80509	55,74707	49,28458	43,00992	44,34847
8/19/2018 10:40:00 PM	55	3,703789	1,226791	1,782369	2,763939	7,614113	8,763954	6,313342	15,29834	25,29696	28,51141	22,51395	33,92836	43,53649	40,13249	27,47148	34,97388	7,348516	1,071577	1,853172	3,997569	9,913585	10,90448	9,08564	13,6814	30,92928	39,33411	36,55082	38,71429	57,47638	65,8113	52,86287	57,70433	11,88295	10,07281	13,73881	14,3607	30,10659	31,86181	37,78342	32,77251	49,93189	46,69499	48,87468	47,72747	69,10741	63,57317	53,03962	65,09637	8,78661	4,846858	10,15204	13,20278	36,02226	29,06506	34,19257	37,24767	45,39871	54,57822	52,44687	54,72826	51,77256	57,6794	50,08883	44,99116	34,98405	34,67395	45,11198	45,31561	63,09668	65,50625	66,05617	68,47659	72,7397	60,23562	65,12772	69,14596	57,52108	52,08334	49,1981	47,95846	30,94144	26,58509	33,71858	28,39868	63,50485	55,11943	61,13486	58,89389	63,53379	58,33568	56,58302	63,65419	51,62701	50,60035	43,50009	46,19653
8/19/2018 11:40:00 PM	56	4,2412	1,348779	2,122638	2,529081	6,951882	8,314267	6,025295	14,50901	25,95719	27,61605	22,82824	34,05477	43,9986	39,06602	29,5796	35,65055	4,796363	1,133469	2,04845	4,203001	9,221237	10,8526	9,411058	14,52883	35,09014	37,40951	37,49379	37,9204	60,09878	65,97811	53,17266	58,09793	12,58027	9,972162	12,55719	14,04655	28,00847	31,28199	35,61401	32,93697	51,37572	48,43708	48,62656	48,66994	68,30626	63,63893	53,64011	63,22047	9,433026	4,920286	10,47379	13,03734	35,99808	30,01658	39,02229	40,20799	41,8665	56,13395	52,79199	54,95026	55,1148	56,19032	50,85474	46,54938	36,02067	34,86254	43,37195	45,48008	67,77396	65,724	64,45492	69,20444	72,23365	59,63638	65,09097	69,7094	55,31333	53,78502	52,24429	49,61013	30,39656	24,72107	32,99831	31,77491	60,71244	55,61713	59,29991	61,50274	62,11089	58,76022	58,93428	64,21717	51,91203	50,1278	42,25789	45,78616
8/20/2018 12:40:00 AM	57	3,047013	1,085115	2,069035	3,244916	6,613271	8,315373	5,457008	13,36172	24,56489	27,99251	23,30681	32,4504	46,41993	38,89755	28,29196	36,05334	6,866781	1,234596	1,937445	4,058078	9,3453	10,40596	8,871436	12,44018	31,02904	40,50439	36,686	38,23698	57,1314	67,03173	52,59802	57,69922	12,21838	9,666154	13,15318	13,42065	28,80506	32,17859	36,0443	33,95882	51,91652	44,27325	49,53118	49,85868	67,49833	65,28322	54,35648	64,02928	8,188757	5,177939	9,794846	12,44018	36,40839	29,2993	39,93666	39,46909	46,98898	50,8618	51,66611	54,9973	51,91941	55,6672	49,85419	45,24633	35,7568	35,6726	45,99013	45,2953	66,86312	67,50041	60,15631	70,00745	73,00806	61,69948	64,59557	69,65808	58,57566	52,39445	50,99843	51,72096	29,23664	25,43517	33,16341	31,83508	63,75566	55,47269	62,94761	62,05392	64,51743	59,31747	57,61024	62,74405	53,79235	51,56182	42,82888	45,46038
8/20/2018 1:40:00 AM	58	10,4807	1,264022	1,530172	3,398058	8,101928	8,766095	5,531196	13,1958	23,67699	26,92543	22,60624	32,92634	42,33373	38,68279	29,45409	36,19501	6,50268	1,506134	1,89144	8,871436	9,990883	11,166	8,927526	14,00061	30,36334	37,12209	35,72115	38,41119	55,85454	66,26982	55,32384	56,69196	13,28913	8,927388	12,14599	14,75478	29,27816	32,56072	37,98512	32,30182	54,60599	46,70543	51,52651	52,13881	69,5651	63,76893	54,37714	65,50011	9,083359	4,682043	9,971333	11,78257	36,49398	28,66649	35,99663	38,16893	43,44751	52,21478	53,3716	55,02087	54,03127	56,39202	50,22947	46,5625	36,4785	35,16005	46,20372	43,62808	65,30898	68,34363	62,52722	71,91487	72,39384	62,34383	66,53231	71,42179	57,75192	53,79392	49,73668	49,47717	30,90794	25,86898	31,88744	30,8658	60,89053	57,05094	64,40104	61,6148	63,7252	59,32077	58,64093	66,82368	50,39622	51,98862	42,10281	48,36939
8/20/2018 2:40:00 AM	59	3,026359	0,9421281	1,675094	3,251892	7,325996	8,514036	5,147822	13,82143	25,55723	26,682	23,34107	33,44131	42,17748	38,5074	29,31034	36,87673	5,656775	1,069366	1,872237	4,754642	10,86725	11,29145	8,577724	12,65839	35,56179	43,4815	35,31382	38,53614	60,39795	66,79764	52,07374	57,20215	12,59215	8,294098	11,6045	13,5179	29,15838	31,82914	39,71582	38,95142	52,08154	47,58911	49,56191	48,92912	68,27048	64,24238	53,56848	66,86582	7,846555	5,679294	10,51406	12,06952	36,45833	29,77924	34,70705	38,42583	44,03044	53,72644	51,13305	56,62425	52,73279	56,74886	50,01257	46,32426	34,86952	33,93975	44,46459	46,14349	66,21056	68,03921	62,89298	71,09776	71,76546	65,08351	67,42007	70,52871	55,92022	53,69405	52,12029	49,23981	28,67623	25,86649	33,60874	32,04707	64,11997	57,4783	60,58479	63,74979	63,25707	58,80111	61,64685	67,28931	59,62173	50,62584	41,69568	45,50937
8/20/2018 3:40:00 AM	60	2,995966	1,027575	1,43243	3,073055	6,440581	7,491918	4,99254	12,83633	24,08979	28,06981	22,71275	33,32167	43,25162	40,13594	30,20591	36,42462	5,876781	1,356308	1,931366	2,638359	9,628371	9,766315	9,06029	13,41236	28,17259	39,28858	36,70376	38,1902	57,7294	66,39016	55,72309	57,28421	10,72924	8,827019	11,58405	13,26364	29,80424	32,64313	36,40818	31,6704	57,64437	48,66214	50,7626	51,85379	70,11433	65,24314	53,59196	64,81453	8,958609	5,303588	9,498922	14,77758	35,84425	29,05504	33,33168	40,93958	43,80201	53,39343	51,49302	56,15523	54,15549	55,92424	51,07531	45,98358	35,25537	34,79747	49,81149	47,11193	65,36237	70,09982	66,25567	74,90432	71,26561	62,94319	67,64955	69,93114	58,77922	53,70779	51,69091	50,15438	31,29269	25,4961	34,65801	29,25232	62,85049	55,369	62,78163	63,41451	63,77156	58,28104	61,18569	63,1393	51,14797	50,45314	44,05856	44,43447
8/20/2018 4:40:00 AM	61	3,18482	0,7870524	1,691258	3,084383	6,431255	7,370138	5,13021	12,08209	23,9803	27,51155	22,08278	31,60837	42,97517	39,6138	30,17822	37,13087	3,895543	1,098585	2,118493	5,283833	10,44215	10,06728	9,772601	12,89083	29,22144	40,06293	34,96989	39,25723	59,08087	65,81454	53,83987	59,53775	11,02716	8,918546	11,4278	13,55451	29,38827	32,16374	35,60877	33,58815	55,27942	46,16683	51,29172	52,33754	68,51377	64,78461	55,39981	64,97155	7,843928	4,912342	8,673739	11,56927	36,2719	30,18312	35,457	39,75726	47,34555	54,28534	53,73336	57,99817	55,04719	55,88141	53,42687	45,755	34,67127	34,43717	44,29853	46,93884	70,47746	72,53551	62,12878	72,04714	71,91404	66,15302	67,15179	70,96817	56,5281	53,97173	50,91603	52,74847	30,19341	24,12909	34,33791	29,90156	62,56797	58,35847	63,38357	64,97389	64,3672	59,45955	61,13499	66,33717	50,4318	50,33931	42,47955	45,93405
8/20/2018 5:40:00 AM	62	3,143927	0,7977591	1,857109	3,007778	6,411292	7,399287	4,527796	12,38437	23,92905	27,79102	22,84178	30,78201	44,70152	40,21352	29,14483	36,12773	6,260777	0,9167082	1,799638	3,25811	9,334245	9,896385	8,029951	11,43879	28,89941	40,03067	35,40064	39,56089	59,37699	67,11871	54,07149	56,60823	10,43131	9,191742	10,95567	13,92814	29,47316	31,98573	36,31078	34,1744	53,33154	48,54277	52,03595	49,91123	69,12018	65,80488	54,78462	66,97945	7,829561	4,652271	8,560318	11,97958	36,61652	30,85523	33,53414	39,12646	45,83934	55,02853	55,21814	56,97005	54,12038	55,24868	52,88939	45,40872	34,15968	36,0304	45,88714	45,43559	68,98093	69,52808	62,18343	71,84274	74,94288	64,21391	68,21535	72,116	55,82256	53,68554	53,98161	52,02185	30,80397	25,35402	31,62577	30,93419	65,9511	60,89675	65,25089	64,83719	65,91476	59,03944	63,87102	66,24039	54,27063	50,48914	42,16698	45,91346
8/20/2018 6:40:00 AM	63	3,870746	1,276594	1,537564	3,0906	6,383662	6,993395	4,572557	13,22115	23,76064	29,71188	21,94062	29,79961	42,64845	39,19271	30,11557	36,55255	4,970919	0,9535948	2,003689	2,577434	9,977276	10,87934	7,518718	15,40989	31,33586	39,29494	35,14493	39,30454	59,3839	66,44279	54,66927	56,10647	12,03415	8,558659	10,21366	13,86667	29,95379	31,09838	35,91988	31,98615	52,85367	51,37862	54,2939	50,26256	69,56206	67,88129	56,5317	67,03008	8,691078	5,447544	9,579328	12,74916	36,0262	29,00931	34,21923	46,22065	43,27856	54,31042	55,99662	58,91917	53,39197	55,52644	52,65667	48,13446	34,53132	36,19895	44,19472	46,68981	69,27539	70,95056	66,17319	72,19965	73,07437	64,91172	68,85348	71,14618	56,15192	55,42379	51,96348	49,74594	31,2174	24,97244	32,86534	30,5162	62,36723	60,86615	64,70596	64,48104	63,57703	60,8893	60,5848	67,26099	53,83068	52,23689	41,48548	45,08233
8/20/2018 7:40:00 AM	64	2,14419	0,7284759	1,956302	3,294927	6,249793	6,305744	4,694407	13,08342	25,33985	29,52655	21,32101	31,26105	43,76036	37,78674	30,50626	35,37736	5,047111	1,106253	2,20691	3,058756	8,817072	10,59226	7,687886	13,21528	29,62374	37,20083	33,41492	40,1385	60,32335	65,60436	55,44603	57,29492	11,60809	8,336371	11,37164	12,02441	29,60675	31,16732	34,45285	34,00421	55,85674	50,2524	54,64142	51,81857	70,64581	67,53772	54,42708	63,74731	8,407865	4,584507	8,97954	10,64496	35,91456	29,55743	33,72154	41,91748	44,97588	52,87116	54,76776	59,20998	55,01389	54,19872	52,70563	43,84056	34,42646	35,42026	46,34283	47,59822	69,07673	70,64027	64,00199	70,15217	74,64489	65,6851	69,26614	72,79316	57,16249	53,65717	48,40117	51,67413	30,0489	25,91982	31,43672	28,8179	62,91404	63,19	63,94582	65,21691	65,16676	60,11087	62,40364	68,80186	51,52126	51,97392	41,52071	46,54109
8/20/2018 8:40:00 AM	65	3,010265	1,505512	1,863326	2,614874	5,683369	6,718197	4,268001	12,44729	23,86591	28,6678	21,63724	30,80494	43,06691	40,40706	30,9607	35,99849	6,015487	0,9820541	2,23088	3,227164	8,731418	9,224413	6,610785	12,41172	30,74478	37,72071	34,27125	38,91344	60,44022	65,66479	55,89958	56,98026	10,22097	8,372017	11,22354	12,2659	32,26638	31,74037	34,89065	33,4288	54,52496	48,49656	55,35049	53,024	69,67921	68,71581	55,46703	65,79354	6,45564	5,148583	7,701011	11,06163	41,15674	29,90109	36,56416	40,7521	43,44946	58,11589	53,84753	57,99403	58,01869	54,54921	50,64497	44,74511	36,47864	36,86001	46,62792	45,10389	68,93887	72,41518	65,00539	70,69878	73,32601	64,62409	68,90162	74,09967	57,73886	53,79663	50,09905	50,75541	31,69892	24,6406	32,34327	29,14014	63,62573	62,09204	63,26302	65,79997	65,26519	61,91174	60,72696	66,3961	51,62729	50,97647	41,45308	44,99207
8/20/2018 9:40:00 AM	66	2,965296	1,427111	1,569684	2,857469	6,331303	5,808396	4,355451	11,86111	24,54604	28,96614	22,18135	30,4767	42,09978	39,06851	31,37523	35,85012	4,646606	1,285229	1,956855	3,24906	9,938176	9,12453	6,549928	13,06104	32,53972	39,43399	35,0677	39,30336	58,56224	66,24593	55,39697	57,66274	10,25772	7,724014	11,71647	13,62704	32,87861	31,41599	36,72338	33,57938	55,35057	51,77871	54,2736	50,34642	70,01624	68,98562	56,95203	64,79042	7,502556	4,811905	8,989001	9,933688	37,70481	30,18077	34,46239	43,17108	46,96515	58,40545	53,3437	59,42156	53,26661	54,64882	54,19424	45,18091	36,80675	36,04202	45,75369	45,61491	70,93066	70,62666	66,97985	72,20767	73,2291	66,07054	69,65503	74,04848	57,38692	52,63588	53,06767	51,76979	32,22252	24,78109	32,06343	29,35559	60,39547	61,79564	67,88317	65,57788	65,37895	61,02052	63,7862	68,04591	52,1006	50,23818	41,47878	45,00152
8/20/2018 10:40:00 AM	67	2,954451	0,9157411	1,479125	3,370427	6,308784	6,29566	4,308411	11,10908	22,78238	28,48033	21,7144	29,95316	42,25969	38,4471	30,72986	35,07964	7,600644	0,8499117	1,761577	3,534897	7,741491	9,005098	6,267339	12,53495	30,90904	38,87662	36,00175	37,71531	59,05677	67,14854	56,19917	57,76795	9,555564	7,370759	10,70154	12,51706	34,9647	31,48313	36,27071	33,28491	54,1331	51,01155	54,34743	52,04479	68,53939	68,14545	56,92997	65,35194	7,010458	4,668229	7,980631	10,52836	39,98446	28,62774	35,57008	41,1448	44,09808	59,38426	53,69661	59,13696	54,30593	54,61828	54,52006	44,73757	35,4358	36,41295	44,86302	47,6385	72,18446	73,4203	69,0922	71,80986	73,02015	65,86926	69,64074	73,79498	55,91706	55,84577	49,24949	52,86377	29,99807	24,53906	31,0159	29,27657	66,00691	61,24868	66,94455	67,79184	65,08904	63,59451	62,70274	65,7852	49,59439	50,5752	41,43789	44,32581
8/20/2018 11:40:00 AM	68	4,618079	1,191009	1,609195	3,725685	6,441063	5,714521	4,470463	10,35001	25,01271	29,77771	21,76158	30,28881	42,14613	38,83241	30,34669	36,229	3,077338	0,9285891	1,648292	3,115468	10,31285	7,548975	6,040078	14,89894	41,0892	39,59805	35,13416	36,92267	58,75607	67,18065	55,68357	59,58686	9,907164	7,845244	10,46979	13,8208	31,01984	31,79066	35,51752	34,01325	54,58175	51,06799	55,34007	53,3933	70,7423	67,54076	55,95538	66,24633	7,356876	4,435236	8,104832	11,25497	38,03708	29,24196	36,1102	42,55927	49,16322	55,9909	56,10445	58,22717	53,47224	53,21059	52,09211	44,86185	35,47683	40,34973	46,89793	46,4995	73,84822	71,85967	66,18253	74,52883	76,32937	66,61742	70,68061	74,33715	57,56044	55,83064	52,69176	53,48502	33,89506	24,1018	35,51006	30,49624	63,41084	62,49994	65,21786	66,38312	63,3477	63,06953	61,9677	67,4424	51,31417	48,54754	40,187	44,95676
8/20/2018 12:40:00 PM	69	9,144698	1,142518	1,76213	3,616753	5,295854	4,99399	4,190222	11,2451	23,96566	29,87601	19,60461	29,34412	41,28467	39,59431	29,70546	34,31553	5,878716	1,184378	1,641937	6,075997	9,168738	7,701563	5,967272	12,97117	30,83679	38,50229	35,40244	39,81592	59,08841	66,38007	56,52257	60,35512	9,897974	7,603822	10,71556	12,26328	30,13166	32,05812	37,25043	34,61835	55,60656	52,36468	54,76998	52,3714	69,67417	68,62753	57,72863	66,29781	9,000195	4,999655	8,870745	9,867927	36,50248	28,48096	34,29425	41,81828	48,22557	56,98774	56,88626	58,83151	53,83586	56,20827	54,10043	46,0177	34,63354	36,76572	44,36023	45,58618	72,93353	72,54676	69,79118	74,29156	76,24648	67,62414	71,86443	74,03349	57,10786	55,67258	53,55977	52,53447	32,98015	23,1891	30,72703	28,32892	64,42771	62,64706	65,17635	68,13716	64,80272	65,27155	63,74026	66,79585	50,124	49,13814	39,82324	45,98026
8/20/2018 1:40:00 PM	70	3,510445	1,42718	1,591166	3,25286	5,490646	4,646399	4,189876	10,19721	23,25665	27,58255	20,2868	30,19508	41,80462	39,25204	29,66837	35,55357	5,040203	1,017835	1,920521	3,746892	8,476736	7,750608	5,327282	13,79856	33,78544	43,00149	35,16309	41,24614	60,67212	67,63699	54,53148	60,07881	9,814737	7,384574	10,91892	12,01612	37,51465	31,82844	36,71413	33,94114	55,93156	48,95605	55,37204	52,19648	70,60946	67,7093	55,85109	65,87354	7,585173	4,270074	7,394107	9,791116	38,1279	29,51978	36,64877	39,99565	45,62155	58,35212	52,75592	60,37943	55,23294	54,52394	55,17898	46,42807	39,02367	37,17472	47,15289	47,27558	76,75475	74,49989	70,5457	73,5856	75,17083	68,49856	72,58013	74,54839	58,27517	55,44312	50,80694	53,31773	31,75116	24,06547	32,18364	26,72842	62,58456	64,58823	66,70639	67,9597	66,10088	65,06059	63,27186	67,78398	52,08146	50,74395	40,38262	46,87776
8/20/2018 2:40:00 PM	71	3,086663	0,6376409	2,026276	2,280891	5,821314	4,707809	4,228352	9,507144	23,11747	26,745	21,00147	28,26211	41,01487	38,72293	30,80618	35,69498	7,316396	0,7486461	1,894479	2,800273	7,199244	7,686782	5,475035	12,59373	35,78574	37,63947	34,52324	37,37449	61,10355	66,9132	57,85435	59,86986	10,31637	7,407231	9,496022	11,67931	30,7483	31,85988	35,88107	34,97989	52,82384	49,77896	54,33833	51,10474	70,82581	67,92254	55,62375	66,53694	8,852578	4,103946	7,061022	11,56658	37,31149	30,43518	34,94516	41,88157	49,79029	58,90134	54,45202	61,1687	55,80488	54,20121	52,01323	46,21899	38,70862	36,21421	44,08295	45,17193	75,38607	75,91408	70,76005	74,78752	78,38866	67,76505	72,54414	74,85735	57,50415	56,73581	50,56083	52,70005	31,4852	23,84678	34,15036	29,22621	66,27431	62,09874	65,05264	67,8969	65,97825	65,80495	63,68838	67,77098	53,02367	50,17725	40,79969	47,30956
8/20/2018 3:40:00 PM	72	2,722356	0,8559902	1,523058	2,90893	5,349319	4,638871	3,904524	8,974912	23,76286	29,66484	20,57409	28,33665	40,97445	39,00911	30,43697	34,17364	5,648969	1,002224	1,912992	3,919996	7,899259	7,315498	5,120193	12,74833	33,16133	38,23891	35,44015	38,25321	57,5172	67,0155	56,49529	59,27747	10,40106	7,140874	9,834218	11,89814	29,47523	32,07767	37,45648	35,10009	57,11159	49,98141	55,99892	51,66896	71,63213	67,90216	57,35944	65,73972	6,761714	4,697101	7,036569	10,29703	35,85026	28,7375	36,89234	40,81525	47,79398	58,16037	54,81281	59,53905	55,24717	54,15969	52,91894	45,7177	37,15268	36,58081	46,50179	45,54343	73,48102	76,18376	73,22412	76,32342	77,13776	70,26263	74,07278	76,96384	58,58297	55,9203	51,41668	52,87992	31,56851	23,45277	34,47288	28,30398	69,11472	62,79233	66,86139	67,99583	67,15213	65,54882	63,2023	68,59438	52,73293	50,60952	40,58632	45,19666
8/20/2018 4:40:00 PM	73	6,927429	0,8785781	1,590407	3,337824	5,206399	4,313385	4,037909	9,454782	23,05544	26,18666	19,22849	28,73964	40,22519	37,4904	29,76556	34,33321	3,601072	1,036348	1,676614	6,910161	8,70144	7,662606	4,992264	11,06722	33,33168	39,80265	36,28959	40,48111	60,26373	68,5407	57,03	60,06659	8,896026	6,878247	10,86808	12,89132	33,47314	32,05329	36,71253	34,40138	56,5172	48,43245	56,05437	51,77118	70,9203	67,52769	57,92351	65,27029	7,484526	4,527313	7,276538	10,29834	36,38933	31,31342	37,08838	42,23054	48,27269	60,18664	56,11434	61,36398	57,10572	53,02566	54,40526	49,80589	36,65935	35,95775	50,07426	46,48417	74,78711	76,3005	71,59718	76,52471	77,0624	71,15634	75,70707	75,50854	58,88788	54,21731	54,8613	53,1163	30,46314	24,70974	35,25372	27,62827	64,27789	64,69944	70,04622	68,71781	67,5764	67,47749	62,24697	68,20638	51,9103	49,77074	41,45011	46,46054
8/20/2018 5:40:00 PM	74	4,33466	1,870165	2,145364	3,735839	5,941783	4,2823	3,931393	8,811477	23,18579	26,69513	19,71506	27,75807	40,93452	37,24165	29,47647	34,76231	4,093101	1,095822	1,818772	2,258856	7,425397	7,547799	5,026526	10,46101	32,38278	40,25627	35,15231	41,35396	59,63907	67,93746	56,46635	58,87227	9,106089	6,266163	9,540367	11,56602	30,88141	32,67973	36,91457	32,28103	54,80182	50,6934	55,74506	53,99309	68,90031	67,299	57,30458	65,79383	6,303742	4,863022	7,345201	10,88929	36,95803	30,03337	35,66713	42,19186	47,27488	60,38212	56,35037	63,5076	55,25827	55,40514	53,90107	48,49228	35,99449	36,35182	45,83395	47,53399	73,76955	76,00831	73,3419	76,54992	77,82121	69,81026	75,94994	75,9576	57,9465	54,84375	51,59407	52,63324	29,55646	23,02657	30,72655	27,83094	66,4577	62,01108	69,2729	69,61594	66,53922	65,92065	67,0823	69,21992	49,70781	50,5066	40,97093	46,55856
8/20/2018 6:40:00 PM	75	3,948041	1,251589	1,750249	2,924541	6,08857	4,182485	3,848295	8,647698	22,09383	26,25974	19,90488	27,42768	39,89135	37,06627	30,23065	34,39822	4,7592	0,9392269	1,623564	3,162922	6,552691	6,969842	4,471776	10,88853	32,37995	39,91193	33,70655	38,1987	59,51474	68,91847	56,49619	60,38261	8,857896	6,413781	9,54472	12,03208	38,97885	33,90923	40,20688	33,40324	56,36779	50,4568	57,62468	54,09262	70,01396	67,55411	58,09806	66,55256	7,884064	4,949436	7,409995	9,243342	36,9458	29,57726	38,24001	44,32063	49,97292	62,03249	56,83321	62,00086	53,27724	54,76652	53,30384	48,41221	34,6578	36,3619	45,34628	46,04533	73,61951	76,66867	73,57572	76,06164	77,25928	71,92591	76,42339	76,66473	59,58472	56,74189	49,48828	54,06063	32,95715	22,88496	30,20606	27,61045	65,9757	63,87226	68,9631	68,99888	66,46297	66,41351	66,38318	69,45956	51,37981	49,99571	40,40099	44,73959
8/20/2018 7:40:00 PM	76	2,628136	1,245234	1,991669	3,07561	5,551366	4,250456	3,636301	8,356061	22,54967	26,32481	19,06775	27,1676	38,08902	37,24138	30,17151	33,62373	3,825984	1,421308	1,515805	2,767738	7,197031	6,747486	4,938592	11,41488	35,71155	41,1305	33,0685	38,59133	58,96007	68,69571	58,51632	60,03418	7,904301	6,464896	9,818329	10,67467	28,95702	33,4272	38,40567	33,40751	56,87859	51,41489	57,62835	56,25537	68,83891	68,32766	58,33768	66,28764	8,190279	3,898721	6,393333	9,098075	36,27252	28,91316	37,64485	41,49274	47,22522	63,86356	57,08368	61,51912	55,63612	55,01658	52,28048	46,38961	33,41699	37,58662	45,06755	46,77278	75,63923	79,01995	67,71883	77,48392	81,07165	74,50404	74,89426	77,93497	59,07777	56,54323	51,33345	52,13411	32,22231	22,31971	30,9355	27,4931	70,06694	66,84599	69,5182	69,00523	68,03327	67,24664	66,28108	67,08533	48,2769	49,54708	40,17683	46,86969
8/20/2018 8:40:00 PM	77	2,850215	1,118548	1,742927	2,550356	5,611047	3,908185	3,949008	8,829231	22,36903	25,16406	18,56218	25,74188	39,66132	36,05009	28,88581	33,56764	3,227026	1,134712	1,493079	3,369184	7,017229	6,964246	4,789802	12,41959	35,3936	38,62593	35,151	38,58257	59,01912	67,3642	58,53233	61,37765	9,898527	7,815333	10,98447	11,81173	31,26679	32,99382	40,26069	35,43677	57,27496	55,78098	57,48785	53,94342	68,981	69,06879	59,45271	65,03405	5,872293	4,785519	6,288682	10,98751	36,23252	28,51701	37,93269	42,91135	49,23982	61,53681	55,63397	62,92668	54,81426	55,66832	53,05178	48,65191	34,5709	37,47223	46,8167	46,58315	77,70052	77,48294	73,84629	78,80111	79,40091	73,19553	76,17968	79,04013	56,7088	58,33865	50,52905	51,34872	32,19724	21,65306	30,67812	27,70178	70,91698	67,03126	74,64178	69,70298	72,31757	66,52161	65,20309	70,04145	51,19143	49,28299	40,67323	46,77429
8/20/2018 9:40:00 PM	78	2,726915	1,035795	1,757502	3,761812	5,111764	4,45126	3,660616	7,700389	21,53307	27,27371	19,67548	25,59944	41,64878	38,45836	27,35149	34,15852	3,468584	0,9803271	1,862083	2,913351	9,895697	6,582947	4,035629	14,91973	31,30595	39,354	32,88199	38,04356	59,68039	67,68872	57,14529	59,23007	8,315786	6,770211	9,779994	10,80874	31,53584	33,19829	38,30667	36,7222	57,01137	51,01004	58,14262	56,90471	69,63535	68,75076	59,33881	66,97523	7,303618	3,768651	5,680054	11,1238	35,46267	29,20825	36,63137	43,01814	50,36348	60,96568	55,69291	63,40898	56,41039	53,64473	52,07691	48,65233	36,29869	36,66625	47,95162	47,40902	75,56104	78,4147	72,99224	77,87308	77,5565	73,90079	75,56248	80,49735	57,25824	57,43915	52,59229	52,27039	31,04229	22,89373	29,95102	28,60556	71,59496	68,00011	75,18575	69,41638	68,21867	67,0497	65,17567	70,28702	49,99724	49,24928	39,43192	47,47403
8/20/2018 10:40:00 PM	79	7,853809	0,9471707	2,065374	3,007295	5,437527	4,202379	3,337754	7,932003	23,86542	26,7785	20,90386	25,2819	41,01313	35,62673	28,55265	34,56593	4,966705	0,9957311	1,627915	2,798133	9,211223	7,033391	3,991765	12,93601	38,2081	43,6046	34,56558	38,79988	60,31208	66,67357	57,55803	59,11637	9,24569	6,994916	9,314074	11,84157	29,24859	34,46639	37,91246	35,40802	58,03748	52,63532	58,27711	57,536	70,76605	68,44206	59,97894	68,23663	6,014382	3,627597	5,85081	9,137309	35,86138	31,94539	34,67258	41,31943	48,84581	60,63122	55,671	64,42135	56,85	59,63453	53,62317	47,02724	37,93173	36,93454	47,2306	46,48824	75,256	78,04667	72,35915	78,36933	79,0174	72,63152	76,49647	81,68145	58,23254	56,70833	55,59668	53,74606	32,6003	22,28075	28,05234	26,47733	69,87753	67,6673	72,76994	72,58746	67,35764	68,69834	64,84521	68,87648	49,65097	46,66529	39,41348	45,82505
8/20/2018 11:40:00 PM	80	2,860577	1,554004	1,94981	3,014271	5,493824	3,940374	3,848365	7,673104	22,34783	30,58984	22,34589	25,8265	38,0457	36,31051	27,14751	34,71583	3,340793	1,144728	1,776636	4,838293	7,305205	6,583569	4,510389	10,45487	35,90165	39,54023	33,23096	39,08931	57,58172	67,12112	56,55877	59,78546	8,063383	7,018057	8,802498	10,25938	32,04652	34,35138	39,25101	38,72582	55,74215	53,03465	54,5747	56,17554	71,8522	67,63078	60,58431	66,93972	6,759022	4,540507	6,091262	10,76481	34,56926	30,77669	36,05679	43,11436	48,35082	61,69838	57,21775	63,92131	54,47647	56,96114	53,83034	47,23841	36,33068	38,31067	40,66514	48,1688	75,13318	80,75424	73,63174	79,2126	79,21116	72,99735	76,42511	80,85426	58,50816	58,17522	54,55626	54,80853	31,83825	23,90073	29,00212	27,62129	68,38404	67,66467	74,69703	70,82877	68,05406	68,42451	63,99965	68,94453	51,17581	47,84939	38,77612	46,33386
8/21/2018 12:40:00 AM	81	3,061864	0,854816	1,697405	3,690594	5,584038	4,308273	4,292039	7,805455	22,58261	26,39678	19,87311	24,03308	37,44889	37,1426	26,93524	33,67492	3,53994	0,8565429	1,377445	2,509671	9,431159	6,499711	4,171848	10,62977	33,66352	40,19493	33,05883	38,83435	59,01588	66,31929	58,83213	59,1615	7,790118	7,639464	9,594249	11,54088	33,0466	34,16729	37,61867	37,78515	56,77968	53,3868	55,14989	53,81432	71,67916	67,51775	60,33578	66,35838	13,28636	3,731073	6,158889	9,965741	36,79018	29,33162	37,96226	44,17875	49,25743	62,11041	58,48737	64,81356	56,08836	57,05322	53,39432	47,31094	38,2972	36,62149	47,79157	47,72035	74,69585	79,85839	73,94763	81,46442	80,0152	74,14581	76,81062	81,74203	57,70592	55,66362	54,28333	53,35613	31,03185	24,1056	32,53793	27,03076	69,76666	70,56705	73,55714	70,05712	67,86176	69,92968	65,07731	70,50136	49,65137	48,25638	38,78798	46,93538
8/21/2018 1:40:00 AM	82	3,785021	0,934806	2,176862	3,073677	5,697254	3,991144	3,811616	7,504906	21,52948	29,24763	19,01712	24,28631	37,35397	36,27611	26,61707	33,52805	4,20003	1,022464	1,428354	2,178727	6,946977	7,000097	3,883801	9,839675	34,22468	39,40228	32,72725	37,5328	59,74282	66,93317	58,2213	59,85508	8,527298	7,321371	9,535809	11,66266	32,91246	33,59113	39,26973	37,77057	57,29091	55,19452	56,53647	56,9447	72,24981	68,11043	59,41022	66,25863	5,748647	5,311257	5,974733	9,628369	34,68273	30,6652	38,14378	46,50303	48,81486	61,95976	57,26722	65,41971	54,23518	57,06786	53,82115	47,40805	34,7181	36,76897	47,67345	46,00354	75,64178	82,44791	71,69396	79,94191	81,04478	74,97713	77,11214	81,13292	56,78935	56,79459	49,72541	51,91431	30,83368	25,04014	30,03302	26,92322	69,36513	69,59266	74,27871	73,6345	68,65088	70,67854	64,70373	70,23921	49,3303	48,50665	38,66877	45,89288
8/21/2018 2:40:00 AM	83	3,251824	1,307886	2,036845	3,622969	5,763636	3,621656	3,942446	7,158627	20,63578	25,69636	17,96412	23,59789	36,83307	34,93555	27,01772	33,80188	4,583265	0,8167551	1,570513	1,931297	6,913752	5,550398	3,873852	8,686379	33,91233	42,22909	33,24561	38,97208	59,24866	68,21328	57,79254	60,14355	8,306185	6,689048	9,123425	10,18741	32,76035	33,86232	46,97592	36,72006	56,99907	52,19994	54,79353	56,93805	70,2763	69,32576	59,41692	66,6985	6,601597	3,839108	6,635513	8,490275	34,29432	31,37282	40,09678	47,28103	51,14113	64,31228	58,40248	64,58934	55,49114	57,4971	53,67368	45,83306	35,80716	37,67504	46,85427	45,57471	77,74757	80,99573	74,81542	81,26161	79,78062	75,65166	79,72853	82,44792	56,25235	56,36107	49,89977	53,99585	31,75218	22,00887	32,91957	25,47829	72,70764	67,15774	77,58337	70,61974	69,95152	72,02703	65,39375	70,93018	52,5793	47,68913	39,78268	47,40509
8/21/2018 3:40:00 AM	84	3,087284	0,7588003	1,641385	3,600519	5,484153	3,552304	3,834273	7,009629	21,01196	25,70437	18,33665	23,55237	37,25595	34,43123	27,12775	32,65162	4,752571	1,610232	1,851928	3,156222	6,139755	5,530573	3,756908	8,805467	30,93329	40,10534	31,45827	41,11454	58,54569	67,87502	59,64502	58,76734	7,522036	6,797014	11,07545	9,527106	32,7895	34,44262	36,60892	38,95716	57,83944	56,05023	55,79741	55,97246	71,69907	70,01595	59,48262	67,72602	6,509311	4,823512	5,680398	10,99663	42,3794	33,49353	39,15749	43,27682	49,9741	63,3312	58,14212	65,87672	55,55497	57,14585	51,83113	46,24669	37,90741	35,3107	45,91173	46,51235	76,32819	80,92485	72,7946	80,81758	79,23712	78,32774	77,92634	82,55285	56,10714	54,87381	50,85061	52,24871	31,06039	22,67511	29,14539	27,60797	72,50304	66,36101	71,00893	71,72331	69,59625	70,49272	65,49266	70,12358	51,09271	46,83398	39,78759	46,19032
8/21/2018 4:40:00 AM	85	3,348047	0,7706123	1,972604	2,855673	5,763981	3,914608	3,522532	7,981944	21,89759	24,03501	18,97077	23,93906	39,26061	34,52027	25,55323	32,9552	4,595559	0,8131632	1,535906	7,814435	6,395681	5,765985	4,109058	8,512931	32,27136	40,87264	31,26036	40,97094	60,54549	69,78607	58,90115	59,65579	6,515666	6,685869	9,156376	11,21353	36,70252	34,83608	39,10878	37,32779	56,52714	50,8207	55,83209	56,05238	72,32613	66,77325	58,58587	67,66081	7,607206	4,258953	6,807582	9,505348	36,0579	30,89467	37,2255	47,09032	47,51824	63,38727	59,39283	66,44888	57,33685	56,56692	54,04137	46,10162	38,58132	34,93514	47,84082	46,55096	76,84081	82,09832	75,55399	80,94504	79,28576	75,54031	79,38383	81,53771	55,88748	57,84828	50,29323	52,89008	30,11681	22,70661	30,35069	27,95687	73,2577	67,63165	74,72141	72,0937	70,31181	70,24647	65,35125	70,27534	47,29168	48,75359	38,08639	45,58418
8/21/2018 5:40:00 AM	86	3,012061	0,9987013	1,669706	3,146621	8,136882	3,884491	3,556656	6,806269	21,38028	25,59129	17,84939	23,63444	36,44127	34,09642	26,73657	32,30561	3,982578	1,468142	2,117112	2,41103	6,074616	6,026332	3,669871	10,08476	34,12218	43,08653	31,54206	38,3906	60,52008	67,18177	57,86306	59,36119	8,866117	6,199229	9,554182	10,66955	31,07793	34,79768	40,52318	40,02984	59,17793	54,44228	57,95127	55,95967	72,92702	68,88878	57,18612	67,38535	7,469606	3,525572	5,563523	9,558536	35,38213	32,59366	36,97385	46,64996	55,9757	62,88166	59,38316	67,14764	57,64954	56,65609	53,13302	45,33018	37,27488	35,33544	48,97609	46,92681	74,34233	82,21313	78,12431	83,29369	80,90296	76,48631	79,60544	82,31833	57,99022	55,43007	49,15568	52,89815	30,37197	21,98179	32,22128	28,17246	68,33279	66,15412	74,3719	71,33414	75,2701	71,12849	66,24489	71,17513	47,86996	46,70072	39,17565	44,08405
8/21/2018 6:40:00 AM	87	2,472508	0,8659374	1,805648	2,85208	5,488713	3,880761	3,302042	6,504268	21,23577	24,53367	17,26017	22,64105	37,07877	35,00097	25,9996	32,28849	4,084121	1,023223	1,409842	1,789967	6,211802	6,190939	3,605009	8,854167	32,81429	41,90553	30,63246	38,98618	57,79543	68,599	58,29299	60,95242	7,827075	6,485136	9,609513	12,87964	33,12431	34,28065	41,24482	36,69617	57,41159	55,31919	56,09638	56,12297	70,39587	69,49968	58,72326	65,88362	7,306587	4,34585	5,370455	8,169831	36,41592	34,40995	39,70581	44,54008	53,52903	62,99162	60,86525	67,91915	53,96013	57,68982	53,60494	45,53886	35,56152	36,4763	51,30914	44,60903	76,20843	81,63786	77,8728	82,73901	78,87033	79,13206	76,59689	84,01637	56,65127	55,84735	50,43877	51,61507	28,68921	22,97241	38,62912	26,0624	70,21033	68,44552	70,87429	70,94565	73,12804	71,36024	64,77121	71,23156	48,74924	45,73096	38,12576	44,86061
8/21/2018 7:40:00 AM	88	2,238409	0,6933852	2,406609	3,139437	5,628178	3,871643	3,803327	6,817322	21,25552	25,06625	17,39522	24,2068	36,27888	33,36324	26,0894	31,78582	2,906858	1,514216	1,474705	2,130374	6,138926	6,498606	3,599967	8,494486	31,10798	42,16333	31,44106	37,59926	59,61766	67,42146	60,87257	58,44958	8,26495	5,698222	9,478754	11,36294	34,69171	33,96766	41,05368	37,26639	58,00626	53,25722	56,25029	55,56983	70,46591	68,62276	57,85443	66,60733	9,302747	3,647767	6,176087	8,449729	35,6717	32,89367	38,21058	42,74335	52,23151	66,40916	61,37531	67,96799	55,48954	58,15823	52,1571	45,19107	35,64572	40,68013	47,85062	46,60394	77,9883	83,60984	75,39616	82,13508	79,18594	77,67248	77,72546	83,09924	54,85363	56,6941	51,73616	55,03517	29,46549	22,90285	31,5844	28,01945	73,79765	71,52638	70,33751	71,3666	75,78532	71,38173	64,38323	69,69069	47,82825	44,97997	37,72733	44,42895
8/21/2018 8:40:00 AM	89	6,409635	0,8035616	1,682278	2,757861	6,106666	3,286569	3,159124	6,816907	22,02828	23,88256	16,84219	27,91846	35,06548	34,92001	24,02299	31,40812	3,310745	0,8146828	1,917343	3,012268	6,286955	5,782701	3,422096	7,910797	33,6461	42,41746	29,80065	37,26611	61,0226	67,43798	61,10728	58,80318	9,057456	6,215048	7,912937	9,871796	41,0487	34,68011	41,22444	36,29366	58,89506	58,14946	56,87901	57,24817	71,44473	70,29474	58,21397	66,34856	6,772975	4,57304	6,584466	8,468033	35,36776	32,98533	38,60964	45,61416	58,00212	62,99776	58,67898	67,62061	52,53248	57,9188	52,61804	45,56677	36,19812	36,3648	49,41403	47,81271	76,59718	83,21936	76,5453	84,10208	80,17587	76,99118	79,68073	82,87791	54,8213	56,93385	48,81196	59,46632	30,93536	22,15455	29,53228	28,05855	70,41667	71,56679	71,3047	72,13798	72,38609	71,10487	70,16158	71,16512	49,39056	47,30748	40,65712	44,96857
8/21/2018 9:40:00 AM	90	2,938426	0,9756299	1,629435	4,1963	5,672455	3,740053	3,216111	5,950003	20,24867	24,99399	17,06724	23,7766	34,94868	34,31262	25,57609	32,65398	2,864583	1,165175	1,422207	3,108284	6,113851	6,019424	3,383345	7,930965	32,30845	39,82276	30,02079	39,26317	58,6573	68,73611	61,97786	59,51232	6,729804	5,026594	8,315995	10,41936	35,84501	34,65261	40,12385	36,87638	60,06942	58,05013	56,92467	58,85948	74,00593	69,77157	58,34266	66,04062	6,512903	3,837451	5,944201	11,23114	36,28862	33,08618	38,58132	45,02557	55,39664	65,21897	62,62477	68,49511	54,18393	57,07962	52,46208	45,7159	38,48923	35,87637	50,10147	46,8042	80,2741	82,32344	77,36406	84,87953	82,51181	77,57038	78,3115	82,11552	55,23561	54,90033	49,34895	55,53024	29,52414	22,03885	32,11567	26,21919	75,5725	70,53921	70,90987	71,88496	72,66688	71,26167	66,10605	71,38704	47,97421	44,88602	37,98913	45,22982
8/21/2018 10:40:00 AM	91	2,165534	1,011411	2,055219	3,06525	4,90509	3,401581	3,106903	6,371298	20,03067	24,28686	15,98295	25,87616	35,01866	34,01187	25,05664	33,59237	3,987345	0,8301558	1,668601	2,89325	5,41045	6,524093	3,394465	7,977384	32,55064	39,69075	30,41763	35,87912	60,93197	67,64493	60,78712	59,01173	7,187154	5,814199	7,857677	9,590381	32,05653	35,79375	39,98501	35,74989	61,14791	55,50929	58,18261	58,10552	71,67033	68,30019	57,66703	64,97906	6,38456	3,007847	5,241559	7,814572	35,61581	32,00417	39,0616	43,773	54,36375	63,75649	59,15348	69,15382	53,64134	56,42428	50,74588	44,75513	35,93135	35,5191	47,4799	47,47023	79,60667	81,44031	77,68375	85,45459	83,74047	78,8159	77,35619	81,95285	55,3174	55,76046	49,94453	55,43684	28,35599	20,42896	31,69209	28,72935	77,07325	72,35784	73,09855	73,05309	72,47162	71,24703	67,55756	70,66141	50,72391	46,2174	37,48556	45,02881
8/21/2018 11:40:00 AM	92	3,066907	0,70126	1,924389	3,411734	4,861088	3,253827	3,53103	5,786845	19,36581	22,15448	16,26651	23,05883	33,29652	33,54063	24,39725	31,206	3,748412	0,8872817	1,554902	2,802691	6,802955	6,056587	3,117816	7,967371	32,31183	40,66782	29,7934	39,03867	59,50943	67,05184	61,00333	59,67631	7,053217	5,940471	7,919914	9,193192	35,92997	35,72454	43,60535	35,18913	60,24771	56,99374	58,83455	59,38888	70,65939	67,45247	57,90389	66,55186	6,707629	3,988381	5,473309	13,08037	35,91574	31,25021	38,08314	45,66977	56,42456	65,75086	58,68645	69,23952	54,04889	58,46209	52,08825	47,68796	39,56227	35,85572	48,32076	47,43763	79,03549	82,62495	76,22162	87,03263	83,25845	77,73327	78,21328	83,78005	57,33656	55,33654	49,35421	60,30463	27,55181	22,44812	31,57611	27,16042	71,8654	72,35169	73,57793	73,42487	71,88226	70,31506	68,62829	71,83252	48,34183	44,63783	38,20575	45,14279
8/21/2018 12:40:00 PM	93	2,971652	0,6819186	1,825265	3,980437	5,481944	3,040589	3,103932	6,108187	20,02867	22,3135	15,88756	22,96053	32,49537	32,3374	24,85777	31,35478	6,147007	1,067087	1,4526	2,604166	6,617139	6,382765	3,419816	7,878744	31,64774	39,12328	30,24881	36,91003	62,33283	68,95177	59,03916	59,05877	8,233243	5,423921	8,318274	10,13207	34,18449	35,91643	43,12811	35,30483	61,51208	58,33637	60,33667	57,68312	71,13078	67,27937	58,48323	66,20676	6,797704	3,102412	6,156471	8,870054	38,13406	33,18158	37,26058	44,95704	56,85062	66,85574	57,24234	71,3447	53,73066	57,78204	51,44639	46,6561	36,68546	37,00064	51,49557	48,22696	78,16306	82,40744	78,63941	87,49924	85,21849	77,14419	78,50658	85,1778	57,19226	56,9992	47,61778	55,36017	29,14587	23,10275	27,19172	27,70972	75,50474	72,46636	75,03703	71,57659	72,16029	72,12299	68,74442	73,35897	50,57941	46,52755	37,82452	43,59604
8/21/2018 1:40:00 PM	94	2,946853	0,9325955	1,677097	3,204023	4,762239	3,02484	3,120994	5,031568	19,66815	22,00894	15,37045	23,9075	36,12125	32,96633	22,89056	29,26097	2,501796	1,015072	1,482856	3,186823	6,470353	5,882446	5,398155	6,941521	31,49336	41,6639	29,66733	34,47821	61,77297	67,36288	59,94689	58,58429	6,374199	5,29088	7,618326	9,304473	44,79388	35,69379	42,80925	35,57568	62,50007	55,26567	59,53201	59,82683	73,50852	67,12132	56,08899	66,309	7,955211	6,65513	5,906623	16,11399	36,45488	32,43618	38,12452	47,77865	56,84329	65,13338	58,95371	70,60283	56,06951	56,4803	50,44264	44,52296	33,36531	36,04823	48,47853	48,03473	79,86349	83,32207	77,40564	86,28889	82,98395	80,77738	77,87515	84,56718	53,21231	55,93867	44,83664	52,7274	29,44691	23,49104	38,85976	27,5007	72,63898	72,7625	69,62056	71,51643	69,19016	71,66618	68,06519	72,63602	52,00341	43,8315	36,21463	43,01862
8/21/2018 2:40:00 PM	95	7,239583	0,8091567	1,515321	3,733422	6,90781	3,811132	3,238216	7,834189	20,90221	21,61092	15,14824	22,88634	33,02008	32,52135	22,32165	30,05623	6,264092	0,938398	2,042233	3,381894	6,484582	5,484293	2,937942	8,767892	33,80996	37,51175	29,98418	36,28641	62,08153	67,94222	61,51173	59,94771	11,80088	4,548865	7,784731	11,22665	40,60345	34,36858	41,93274	37,72367	60,85109	57,11345	59,02209	59,83746	70,48768	66,44141	56,21831	63,86383	7,252984	2,379186	6,491008	9,7315	39,1018	30,134	38,25418	45,40105	54,75133	65,27404	60,47476	67,89939	54,32969	54,95409	50,81385	44,83159	35,66354	36,06853	48,30853	47,16125	81,13637	83,92104	78,32864	87,66592	82,09445	78,58408	77,43976	82,91681	53,70386	55,10361	46,94704	55,4528	30,95733	22,41649	27,84884	30,41121	71,95521	73,4297	73,58463	73,04895	73,27268	72,30576	68,23649	73,02663	50,8868	43,55928	37,85595	43,61398
8/21/2018 3:40:00 PM	96	5,128619	1,029786	1,837423	3,820044	6,249586	3,559627	2,711234	4,748355	19,73647	21,02917	15,13912	23,55832	32,1216	33,5503	21,84702	31,42835	4,567446	1,107289	2,158143	2,594151	5,125443	6,104526	2,602302	7,31536	34,50099	35,21185	29,75001	36,53598	59,00786	67,83522	59,01926	58,2023	6,854761	5,553369	8,655642	10,85744	36,53382	37,04963	42,21506	36,15398	61,59048	59,67976	59,72528	58,60239	72,52058	67,85188	54,83354	66,69996	10,84425	3,264879	5,648141	9,607509	38,51058	30,85695	36,28247	44,98253	56,33897	69,75906	63,1279	69,75561	54,95255	53,79317	51,05796	44,0998	38,7125	34,61041	43,9566	46,94249	83,77943	83,79484	76,9648	86,3912	81,46967	78,61531	77,93221	84,1487	55,46738	55,16489	46,31224	53,75408	28,44752	22,96668	28,26074	26,6981	75,77386	73,03424	73,90709	74,7907	72,12175	72,53807	67,7102	73,05192	48,4643	44,75955	38,19608	44,04282
8/21/2018 4:40:00 PM	97	5,155905	0,8459051	1,865675	4,132889	5,527189	3,415949	3,032161	6,212561	21,17823	20,63523	15,77545	21,53225	32,00182	31,50399	20,71584	28,95571	3,618203	1,516564	1,678962	2,447986	5,32376	5,941919	2,738658	7,850768	32,8194	37,4848	29,23029	35,55434	59,75748	67,96488	59,06409	57,82219	7,458071	5,00594	8,354125	9,793879	35,62148	35,82097	42,83978	36,84682	61,32709	57,64071	58,06614	59,78379	71,67483	66,90946	55,88168	66,98048	5,96817	3,152354	6,618866	10,16875	38,34459	34,69841	39,66021	47,31612	56,5728	67,88235	61,75439	69,68142	54,26372	52,83384	51,45966	44,67127	35,02777	36,76544	47,60603	47,88013	80,54453	84,3616	80,01174	88,27013	80,05237	80,10658	79,77261	86,13844	54,22642	55,33688	45,02155	53,52357	28,84015	22,24822	35,9547	28,37036	71,97903	74,49277	74,8796	73,53518	73,83041	72,87826	69,01332	73,82225	50,65491	43,18959	36,91991	45,19287
8/21/2018 5:40:00 PM	98	3,115122	0,957463	1,79128	2,882681	5,657949	2,937527	2,529703	5,48816	19,34744	21,32288	14,74608	24,11666	31,79266	31,25587	21,92329	31,14569	3,149384	1,234665	2,119806	3,263773	5,506743	6,172288	2,902644	6,96466	35,14713	39,23905	29,1226	33,08458	60,44623	67,35384	58,79627	57,43915	7,195995	4,730742	8,657782	9,564061	35,52195	34,91048	44,0929	36,8301	61,25247	58,53068	58,68341	62,21057	70,50979	67,14599	55,24128	65,24646	5,939159	2,58448	5,730755	7,695347	38,29624	33,15166	38,58442	49,35642	55,8678	69,32513	63,36007	69,52212	54,00172	52,15027	48,79124	43,88215	35,48719	38,1529	46,51788	46,51539	81,7794	84,95227	78,24651	89,23574	82,08686	78,79434	78,52875	84,84142	57,1511	58,0437	48,62704	52,31108	29,4621	21,41461	31,13298	29,03349	71,17306	75,30235	73,97166	73,25804	73,71291	72,23234	66,76054	71,97565	48,95523	41,95023	36,47609	43,55154
8/21/2018 6:40:00 PM	99	3,568814	1,033032	1,577075	4,056836	5,547565	3,612539	2,922539	6,622942	19,56807	20,37384	15,86366	21,03738	32,16739	31,63047	21,54337	31,31453	3,78896	0,8733284	1,998439	2,598364	5,52781	5,673837	2,932554	7,763732	33,12624	36,38276	28,39827	35,43289	59,75823	66,16663	57,15753	56,76146	8,289955	4,930993	7,824866	10,01844	39,60625	34,52089	43,90577	35,69836	61,02425	62,02407	56,28579	61,39154	68,88249	66,05285	54,70042	66,18354	6,349539	2,801931	5,966512	7,283446	39,61553	32,55278	39,4697	46,33842	58,70766	65,99448	60,7052	69,77745	53,61053	53,05025	48,93077	44,29736	37,19227	35,69636	45,61962	47,18509	80,71743	83,83545	78,46942	89,3942	81,89635	79,64137	79,65731	84,76852	55,13124	55,18161	46,71647	53,02063	29,34136	22,08229	36,53928	29,12239	74,53644	74,96001	75,96347	72,04859	75,32176	73,2941	68,01778	73,00598	50,03965	42,1111	35,57568	45,52767
8/21/2018 7:40:00 PM	100	3,261564	0,7129338	1,949326	3,735357	4,694892	3,167275	2,832256	5,425508	18,83745	21,44956	16,04111	22,15296	31,5272	30,77034	21,70487	28,8646	3,578208	0,9299016	1,579493	1,91237	5,657189	5,692003	2,899536	6,385182	33,13909	44,7974	27,88358	37,13894	59,09165	65,65291	57,86617	55,70872	6,410533	4,728601	8,272614	11,11136	38,03679	34,32851	44,26531	42,37339	60,22195	56,46516	57,28642	60,66258	69,50259	65,49424	53,16203	66,40874	6,427663	2,654247	5,824214	9,434958	40,06273	35,74575	41,64063	47,69038	58,6792	65,72612	61,57003	71,95651	53,11713	53,1002	49,50542	44,14207	33,15975	36,21235	50,38117	47,71952	81,96597	83,76196	80,20895	89,74995	82,52722	78,74889	79,94751	84,65911	53,29051	55,23492	44,97748	55,58811	28,21846	21,51076	30,35526	30,74768	71,69693	75,25745	73,30556	74,59087	76,07883	72,23973	67,13383	73,87904	46,29952	41,8399	36,44307	43,04114
8/21/2018 8:40:00 PM	101	5,44036	0,8419678	1,724898	2,992029	4,709259	2,577434	3,011024	4,881052	19,48669	21,11593	14,58714	20,28777	31,33296	30,81323	21,67669	28,78606	3,030159	0,9817778	1,649743	6,174776	6,73671	5,31775	2,555744	6,017698	32,17948	37,57301	29,6683	33,8036	60,89441	65,66361	57,72284	57,1542	7,892974	4,505485	7,657976	10,11708	40,63225	35,87989	41,11316	36,75364	61,80717	62,9425	61,46055	60,95678	68,1438	64,19727	53,36816	66,53522	6,134851	2,467327	5,493549	14,13206	37,97656	32,65688	38,83276	47,52425	58,79312	66,57812	62,7189	72,20477	52,17527	52,58408	50,99615	45,74444	34,42757	34,92188	49,56559	47,90873	82,67401	85,47711	82,19627	89,19624	81,04076	79,42217	79,67092	86,36591	53,8657	56,27749	45,64717	54,64068	29,66035	22,77299	30,86677	28,60474	72,68319	75,4445	77,62103	73,03154	73,85437	73,38493	70,72261	73,75001	48,23504	40,44492	37,1013	43,43874
8/21/2018 9:40:00 PM	102	2,998107	1,087326	1,719579	4,495607	5,268982	3,164028	2,601334	5,313675	18,10898	20,04317	14,44774	20,60186	32,20802	30,54909	21,05438	28,76672	4,214329	1,523956	1,680689	2,121256	5,991241	4,987359	3,050329	7,146883	31,84502	36,38243	29,26641	35,98164	60,801	64,70526	59,16142	57,91777	7,142186	4,51709	8,073954	9,857841	36,02129	35,54763	41,95403	35,87941	62,12934	63,11678	60,0534	62,21588	68,14995	65,55406	55,98262	66,77692	7,405365	3,391772	5,925828	6,586539	42,04127	32,45773	42,43949	48,39378	60,71114	68,66448	62,10925	72,38486	53,04453	52,29456	50,52968	48,18088	35,0858	36,6876	47,46885	45,76751	82,76007	85,01948	82,38852	88,34895	81,35886	80,5955	80,00851	84,93452	54,28181	57,07967	42,88697	54,43399	29,1724	24,63259	34,75299	30,36976	72,74371	76,0311	81,43312	73,94825	74,79865	72,73258	71,84365	72,57764	52,44191	40,38386	36,38988	42,63629
8/21/2018 10:40:00 PM	103	3,881107	1,582118	1,683107	3,469344	4,624503	3,359168	2,566865	5,07923	18,91495	20,74312	15,79189	19,90032	32,98098	30,06597	20,64703	29,16791	3,922276	0,7896082	1,873066	2,098046	6,196329	6,096512	2,767463	7,49924	38,66677	39,37099	28,84767	35,30718	59,41251	65,21331	57,64845	58,63781	6,547856	4,410091	8,020142	9,500787	35,51587	36,16862	42,47534	36,72815	64,49608	60,88997	58,56217	60,50909	71,10585	64,30724	54,34523	67,17113	6,001672	3,517352	5,851363	7,301061	38,67008	36,1162	39,08287	48,40731	55,23148	68,46968	64,30544	71,14998	55,21717	51,13085	51,81124	44,92955	36,67703	33,00522	48,81556	47,96529	81,95602	84,81743	81,93731	87,16961	80,95518	79,805	81,25407	84,88526	52,27848	53,55217	44,86385	56,36323	28,30674	20,78961	30,88701	29,70256	75,1137	77,21381	77,98367	74,01622	73,99418	71,58695	71,15772	74,5926	46,88709	39,72605	38,59188	43,10317
8/21/2018 11:40:00 PM	104	3,069117	1,196121	1,799224	3,599138	4,164111	2,825624	2,264865	5,330737	21,34864	21,12442	14,59383	21,37655	30,38987	28,39309	19,61	28,95336	3,996533	1,00706	1,621353	1,76966	5,973351	5,367278	2,449367	7,094661	32,01875	33,91122	28,65204	36,45834	60,9938	64,52841	58,29107	57,83157	7,825071	4,15292	7,588624	9,949091	32,95763	36,81517	44,88306	36,49501	62,13141	61,15453	59,78366	61,80572	71,489	63,65551	53,83697	66,2109	5,366379	2,840268	5,385582	8,166515	37,42498	34,13531	40,81931	47,33892	59,6002	67,72823	69,05414	72,06766	53,30577	50,32818	53,54195	44,81508	36,77091	36,87044	46,29787	46,64816	81,11131	84,81805	84,52234	87,76691	84,26904	80,84924	81,90504	84,97514	54,08461	53,7596	43,00205	54,38895	28,40967	22,07663	30,63059	32,48239	72,50131	77,07754	78,00308	73,23842	74,39433	71,11199	70,65919	73,17281	47,59312	39,96824	35,24134	41,94165
