# Supplementary material for: Neuroblastoma signalling models unveil combination therapies targeting feedback-mediated resistance
Source: PLoS Comput Biol. 2021 Nov 4;17(11):e1009515. doi: 10.1371/journal.pcbi.1009515 (PMC8604339; doi:10.1371/journal.pcbi.1009515)
Supplement: S2 File — (ZIP) [file pcbi.1009515.s023.zip › drug_sensitivity/CHP212_drug_sensitivity/IC50_CHP212.txt]

BI78D3 -0.000742233269851293 4264.02549547964 0.171952490592844
Sorafenib -21.1153744050332 -5.06984153559354 0.0464903947694115
AZD6244 -11.4415619337503 -7.64896291050871 0.0420674944094498
MK2206 -1.20205196147285 -5.25766969040438 0.0491989424145617
GS4997 -18.9929621944157 -5.03238288701167 0.219960696177987
Rapamycin -0.189842334786791 -6.72536097838692 0.0150248105893999
GDC0941 -0.640403482113031 -6.47318013283823 0.0964358696690029
TAE684 -2.63266318243859 -8.56793718600343 0.209997964440908
