# Supplementary material for: Neuroblastoma signalling models unveil combination therapies targeting feedback-mediated resistance
Source: PLoS Comput Biol. 2021 Nov 4;17(11):e1009515. doi: 10.1371/journal.pcbi.1009515 (PMC8604339; doi:10.1371/journal.pcbi.1009515)
Supplement: S2 File — (ZIP) [file pcbi.1009515.s023.zip › drug_sensitivity/confluency_test_IMR32/IMR32_test_180608.txt]

Label: IMR32_growth_test
Metric: Phase Object Confluence (Percent)
Cell Type: IMR32
Passage: 2
Notes: IMR32 with 1 (A, B) or 0,01 (C, D) percent DMSO seeded at 40k, 60, 80k cells per well
Analysis Job: IMR32_growth_test

Date Time	Elapsed	A1, Image 1	A1, Image 2	A1, Image 3	A1, Image 4	B1, Image 1	B1, Image 2	B1, Image 3	B1, Image 4	C1, Image 1	C1, Image 2	C1, Image 3	C1, Image 4	D1, Image 1	D1, Image 2	D1, Image 3	D1, Image 4	A2, Image 1	A2, Image 2	A2, Image 3	A2, Image 4	B2, Image 1	B2, Image 2	B2, Image 3	B2, Image 4	C2, Image 1	C2, Image 2	C2, Image 3	C2, Image 4	D2, Image 1	D2, Image 2	D2, Image 3	D2, Image 4	A3, Image 1	A3, Image 2	A3, Image 3	A3, Image 4	B3, Image 1	B3, Image 2	B3, Image 3	B3, Image 4	C3, Image 1	C3, Image 2	C3, Image 3	C3, Image 4	D3, Image 1	D3, Image 2	D3, Image 3	D3, Image 4	A4, Image 1	A4, Image 2	A4, Image 3	A4, Image 4	B4, Image 1	B4, Image 2	B4, Image 3	B4, Image 4	C4, Image 1	C4, Image 2	C4, Image 3	C4, Image 4	D4, Image 1	D4, Image 2	D4, Image 3	D4, Image 4	A5, Image 1	A5, Image 2	A5, Image 3	A5, Image 4	B5, Image 1	B5, Image 2	B5, Image 3	B5, Image 4	C5, Image 1	C5, Image 2	C5, Image 3	C5, Image 4	D5, Image 1	D5, Image 2	D5, Image 3	D5, Image 4	A6, Image 1	A6, Image 2	A6, Image 3	A6, Image 4	B6, Image 1	B6, Image 2	B6, Image 3	B6, Image 4	C6, Image 1	C6, Image 2	C6, Image 3	C6, Image 4	D6, Image 1	D6, Image 2	D6, Image 3	D6, Image 4
6/7/2018 5:06:00 PM	0	3,209066	3,512172	2,727536	5,079714	2,724083	4,950335	3,181021	5,591429	4,506796	6,797288	4,186215	4,157894	4,722315	4,167288	4,008483	4,247624	3,535865	3,210723	6,419996	3,832132	3,513622	4,579741	4,145944	3,737359	4,405532	3,918822	4,15824	3,264741	3,131424	5,746022	3,049431	4,626091	4,630512	7,385127	7,091001	6,186865	6,965697	5,837755	6,509243	5,53748	8,329741	7,283171	5,200943	7,300439	7,148886	5,781664	4,769356	7,582477	5,702227	7,600438	6,806754	5,891495	5,605659	5,750719	6,291169	4,696203	4,50652	8,999434	6,29559	8,611502	6,669085	6,02875	5,145129	6,994156	6,07503	7,204838	8,535173	7,382571	8,406831	6,255595	14,87428	12,08175	9,289001	7,557746	7,90071	9,116173	8,915023	10,755	7,101156	8,919028	9,534359	6,687528	8,314131	9,654895	9,769286	8,435704	9,383221	6,94905	11,92197	6,805855	10,31312	8,495457	11,06156	8,558728	7,164567	6,557527
6/7/2018 6:06:00 PM	1	5,396842	4,833665	4,454231	7,000305	4,325403	7,0566	4,213362	8,13253	6,875207	9,263511	6,382005	6,647256	6,724068	7,42374	5,91284	5,907383	4,258054	4,344331	9,139795	5,881411	5,814061	6,964108	5,035574	6,454189	6,191838	5,942335	5,015749	4,75029	4,443385	7,38485	4,971886	6,015487	7,168436	10,50094	9,007517	8,111046	9,121905	7,496476	8,771482	8,512932	11,98414	11,09755	6,747555	10,04538	9,999446	8,543394	7,836332	10,05947	8,069878	11,30685	9,384534	8,231792	6,558633	7,084991	8,800563	9,837465	7,005276	11,23252	7,830529	10,87126	9,112371	7,909068	7,679805	10,39878	8,673464	10,49983	11,87397	11,71771	13,30039	8,349222	12,21776	17,20387	11,54033	10,39463	9,469911	12,51762	12,81305	14,62768	10,93798	11,9974	14,1141	9,685358	11,90429	13,45138	14,80569	11,01134	13,29396	10,55848	15,69415	10,27409	14,333	12,51851	14,82765	11,93814	10,67791	8,976155
6/7/2018 7:06:00 PM	2	6,535215	4,483104	5,711069	7,133	5,305247	7,215406	5,328872	8,647768	7,113519	9,559364	6,930468	6,543987	6,712188	6,20365	5,920023	6,643527	5,409484	4,846997	9,759064	5,091871	5,746989	6,233629	5,493687	6,274454	6,508482	5,913116	4,700348	4,742278	5,03295	7,278681	4,997443	6,526787	7,69742	12,11462	9,440139	8,640928	8,229373	8,721541	9,450362	10,61215	9,705184	10,04766	7,577228	10,58155	11,15467	9,563924	7,618606	10,84218	7,876465	14,02437	10,82836	9,249352	9,358006	8,431905	9,20535	7,375455	7,040093	12,07677	7,558715	12,26044	8,901209	8,945004	8,491102	8,963582	9,460307	10,47103	13,6334	13,2284	12,01446	8,247747	12,00714	16,87935	12,73935	11,46206	10,34213	12,55063	14,08999	13,80927	11,23639	12,51043	14,56399	9,412923	12,79716	13,17287	14,13109	11,52575	13,13785	10,73359	14,97921	10,54052	13,81141	12,41138	14,73703	12,783	10,39277	8,024702
6/7/2018 8:06:00 PM	3	5,41266	4,18739	5,593364	7,358464	5,242387	7,141497	5,103131	8,934432	6,996021	8,883661	7,216374	5,52857	7,770157	5,629628	6,284123	5,70796	5,389313	4,989639	8,709246	5,623412	6,89593	6,912301	5,610219	6,293587	7,096043	5,447545	5,192861	5,882308	5,111351	7,151649	5,41639	6,148873	8,425619	11,08581	9,874282	8,570473	9,83933	8,279593	10,73967	9,770668	11,94249	10,32742	8,191452	10,62224	11,4479	9,769562	7,789015	10,78166	9,630788	11,69768	9,382045	10,0469	8,958954	9,042675	9,852733	7,709509	6,441272	11,10957	8,902383	11,06198	10,68302	8,327186	9,067541	10,20046	9,329132	11,92349	14,06374	13,46651	12,20933	7,850698	13,25113	18,96496	12,11973	12,93062	10,53299	12,92772	14,31559	15,19486	12,05978	12,6807	17,14281	9,707324	12,38989	12,58351	14,92257	11,62508	14,13807	11,72745	15,23824	9,117486	13,48344	12,28628	16,16296	12,25057	11,10964	10,26056
6/7/2018 9:06:00 PM	4	6,261744	4,177443	5,19659	7,470781	5,488506	7,487773	5,175729	8,901968	6,82271	8,57952	6,328471	6,520709	6,475395	6,138097	5,473862	6,000221	5,265045	5,023831	9,446217	6,221885	6,171806	6,569615	5,31174	6,098378	6,072129	5,231474	4,923256	4,858739	5,016716	7,273499	5,450099	6,575071	8,223433	11,10266	9,43869	8,60577	7,991891	7,475753	10,39974	10,3487	12,22894	10,81662	8,368838	10,39069	11,25718	8,962408	6,960308	11,9791	9,69068	12,68851	9,054351	10,22595	7,901815	8,881383	9,612	8,509615	7,264589	11,99906	9,194507	10,08337	10,53175	8,970767	7,506562	10,03475	9,752155	11,04989	13,44827	13,94632	12,26666	8,24609	12,33229	20,71811	13,28408	10,42606	11,06605	12,31011	15,4414	14,73972	11,43533	12,04976	15,27016	10,27444	12,71179	12,13203	14,60206	12,24511	13,79808	10,90773	14,72591	10,03488	15,44741	12,2275	14,84258	13,03679	11,97454	9,237677
6/7/2018 10:06:00 PM	5	6,176711	3,300591	5,047318	7,762075	4,783792	7,380429	4,655311	10,10009	7,329727	9,713751	6,871202	5,980397	7,414415	6,722412	5,170756	6,184863	4,963252	5,140017	10,08863	6,691603	6,343252	6,257046	5,463293	5,953319	5,868631	6,51021	4,671268	3,799804	6,404869	7,914664	5,922442	6,477744	6,227481	10,83154	9,975546	8,960751	7,900848	8,198221	9,905366	10,71218	11,28095	11,79494	7,365922	10,22823	10,6929	9,936035	8,10117	13,04771	9,357731	12,25996	8,570265	10,81641	8,890432	7,79454	10,05077	8,489307	6,426835	12,34403	8,05475	11,56416	11,09313	8,746546	8,011855	9,888098	9,414858	12,24919	13,53966	12,61867	12,86859	8,246089	14,69316	19,61228	13,50671	11,02937	10,77158	12,03933	15,58998	14,77751	10,64593	10,8544	15,54833	11,73954	14,36844	12,87577	15,05333	11,31915	14,34143	11,6503	16,34899	8,900241	14,63079	13,71484	15,66161	12,42119	11,31666	9,817294
6/7/2018 11:06:00 PM	6	5,209854	3,755181	4,747043	8,584563	5,360784	6,952366	4,836843	9,476196	7,692583	10,97342	6,605189	7,003067	6,964178	7,132169	5,878856	5,631287	5,487952	5,27444	9,771358	5,900752	7,077117	6,155643	5,163848	7,053147	5,616987	6,497983	5,368175	4,393581	6,171598	8,067597	6,197502	7,478724	6,383662	10,66451	10,4079	9,810316	7,478448	9,450362	10,22781	11,80302	12,15296	11,71882	8,96317	10,73462	10,95505	9,981627	7,586897	12,05135	9,228282	12,4274	9,737371	10,07868	8,975601	7,455378	9,722797	10,12938	6,992222	12,69376	7,966126	11,83887	10,39097	8,79704	9,061465	10,77676	9,903361	12,16381	14,22006	12,38181	13,509	7,846003	14,53588	20,47925	14,44256	12,32089	11,15212	13,15892	15,80308	15,13967	10,9069	13,05302	15,32438	10,47186	13,27648	12,93373	15,89675	11,05714	14,28009	11,77822	15,41674	8,836206	16,32944	14,21806	15,69808	13,83593	10,862	9,963596
6/8/2018 12:06:00 AM	7	5,523044	4,576496	5,445403	8,322421	5,017338	8,360549	4,714509	9,802996	7,837712	11,17243	6,359071	7,493093	7,749917	6,468212	5,518416	6,997334	5,084204	5,196797	10,25634	5,984264	7,39535	6,679998	4,953166	7,369723	6,922593	6,785754	5,034607	4,723972	6,026885	8,77238	5,423644	6,611405	6,775324	10,91215	10,41121	9,64419	8,539871	8,677263	9,845339	11,15219	12,20781	10,85454	8,908599	13,46796	10,99407	11,48893	8,318895	11,6943	9,121629	13,08273	9,047925	10,53341	9,389506	7,955556	11,19522	8,656265	8,146689	12,35114	9,538711	12,48059	10,52519	8,404067	8,374364	10,78602	11,13278	12,91909	14,44449	11,94802	12,49882	8,303493	16,88377	19,80134	12,25478	12,6865	11,69001	14,3665	16,34982	15,74008	11,34795	12,60403	15,05533	10,55689	13,77383	13,14939	16,05921	12,39424	15,04697	12,46318	16,42711	9,504794	16,46054	15,08931	16,30478	13,68362	11,3445	10,14658
6/8/2018 1:06:00 AM	8	6,245993	4,101666	5,478352	8,308466	5,291502	8,143305	4,10961	9,913102	7,909897	11,09085	6,174846	7,528183	7,659498	7,315084	5,491199	7,744598	5,866628	5,911529	10,54031	6,610439	7,512641	5,709135	5,22056	7,173062	6,927774	6,187348	4,921323	4,961456	6,937099	8,17135	5,756176	7,648237	6,954783	12,43686	10,99476	9,966637	9,167081	9,180966	10,84259	11,2129	12,71282	13,66241	9,637766	12,48163	11,56761	10,24798	8,379407	11,32909	10,42295	13,82813	10,17345	10,15963	9,036736	8,687832	11,36107	8,014478	6,615205	13,18081	10,08807	11,88888	10,83775	9,456233	8,582007	10,39042	10,41045	12,99562	16,79998	11,90429	13,07381	8,232413	14,51474	19,67527	13,10469	11,74714	11,84336	14,20355	17,35611	16,63192	10,71065	12,64423	15,66217	11,61362	14,42342	13,56032	16,09665	13,10469	13,70558	11,52278	17,41856	10,13787	18,09806	14,31808	17,00873	12,95203	11,50703	9,898389
6/8/2018 2:06:00 AM	9	5,957463	4,341982	5,728406	8,279938	5,478145	7,66903	4,254117	10,52394	8,00474	11,23763	6,186934	7,662329	7,95832	7,955212	5,172137	7,126299	5,542937	5,882516	11,11737	7,12692	6,968322	6,488311	6,523127	6,999128	6,491836	6,616448	4,850796	5,851846	6,336552	8,463335	5,781181	6,728283	6,665493	11,94228	12,46532	11,74976	8,840491	8,660892	10,94137	11,63828	12,90085	12,74225	9,863504	13,58712	12,35736	10,24902	8,212796	11,56734	9,996271	14,42971	10,88473	11,77905	9,524757	8,632365	11,32688	8,966207	6,921972	13,29334	9,951095	16,67102	11,62405	9,329203	8,164927	10,32252	10,57354	13,43398	15,01658	10,91229	14,00482	9,248868	16,63296	21,26098	14,49706	12,86106	12,39528	14,01732	17,19766	17,78004	12,07808	13,10987	17,68008	11,77325	15,77586	13,18744	18,85762	12,34907	15,6223	12,24034	16,97136	10,28611	19,27788	13,90929	18,50533	13,08846	11,31997	9,165493
6/8/2018 3:06:00 AM	10	6,524992	4,370994	6,05486	8,094055	5,807706	7,446536	5,122818	9,936658	8,077408	10,84888	6,014658	7,68989	6,714121	7,167399	5,507364	7,479692	5,588252	5,801559	11,47084	7,327586	8,041902	6,191216	6,713362	6,768347	6,79121	6,834867	4,912273	5,402023	6,908295	7,899812	5,688136	7,6338	7,024342	12,3079	11,25214	12,56106	9,00648	7,863962	11,18003	11,16041	14,25722	13,60446	9,977757	14,62851	13,15643	10,7626	8,860176	12,7102	9,994129	14,18767	10,0201	11,91327	9,903847	9,417759	11,25739	8,414912	8,511896	13,49304	11,594	14,08986	12,16491	9,976238	8,475768	10,84715	11,40148	14,42936	16,34843	13,26329	14,76273	9,670576	16,63606	23,02339	14,30351	13,58808	12,62627	15,27071	18,90045	17,69514	12,55802	15,01927	16,37848	11,42338	15,58383	13,99073	18,18717	13,67374	18,07098	12,40551	17,50117	9,845616	20,06113	14,59404	18,78847	14,10243	11,37275	9,591139
6/8/2018 4:06:00 AM	11	6,092576	5,056159	6,152189	9,424872	6,0168	7,576054	5,197351	10,344	8,87945	11,16331	6,406526	7,940844	7,71303	8,116296	5,905656	7,672276	6,505098	5,876437	11,90643	7,613837	6,96328	6,099138	6,599386	7,828321	6,631023	7,589731	5,513166	6,420341	6,56927	7,49399	5,603724	7,31536	7,577089	13,37699	12,24532	11,95119	10,41784	8,394396	10,9194	12,49883	15,0802	15,92203	10,1128	14,38453	14,42135	11,85069	9,527867	11,85262	9,492222	14,23947	11,43851	11,3541	9,777782	10,31381	14,30468	10,91291	6,585157	14,54057	11,32661	14,59439	12,66813	10,49887	9,307583	10,83734	12,54082	15,53596	16,27321	13,06863	15,46647	10,66817	16,33503	22,75614	15,83085	14,50852	15,31513	16,34685	17,55367	19,74684	12,36958	15,02438	17,7627	12,48529	16,16303	16,4832	18,00046	14,84099	17,54352	12,71434	18,9669	11,15371	20,58466	15,774	19,81204	14,58707	12,88165	10,71846
6/8/2018 5:06:00 AM	12	6,196121	5,343861	6,892822	8,830543	6,491352	8,306393	5,849221	9,919183	9,380802	10,73207	6,884187	8,116296	7,932693	8,079133	5,635707	8,124863	6,184722	6,216568	10,90524	7,561892	7,761246	6,738023	6,501921	8,033196	7,311699	6,920797	5,766952	4,986392	6,65527	8,274964	7,109721	6,813523	8,126313	13,52744	12,8735	12,40909	10,31568	9,341153	11,18977	12,08921	15,53762	14,38868	10,174	14,8785	14,88216	12,39493	9,808867	13,40047	10,95767	16,44169	11,79266	12,9702	9,520336	10,06279	14,10077	9,033489	7,561203	13,59706	10,37059	14,92036	12,78915	10,87948	9,664705	11,36681	12,79447	15,61754	17,27115	13,78937	16,20013	9,844925	17,48384	23,24015	15,88141	15,28853	13,91633	17,25077	19,0482	18,66877	12,25741	14,45879	18,05295	13,8445	16,96929	17,05916	18,97319	15,43712	18,22088	13,71829	19,75002	12,03539	20,02729	15,42185	18,146	16,14279	12,88123	11,92715
6/8/2018 6:06:00 AM	13	6,825403	5,186851	7,11725	8,977468	6,954576	8,640929	6,422345	11,11779	9,051102	12,17659	7,332559	7,827282	7,530532	9,494294	5,757488	8,011853	5,796861	5,83361	12,11407	7,965435	8,226059	6,461995	7,133413	8,217354	7,626341	7,426367	5,243907	6,18196	7,243589	8,487166	6,794942	7,747224	7,895668	14,77799	12,54884	12,24428	12,07684	8,777908	10,86504	12,95404	15,86932	14,70878	9,183797	14,50424	15,77759	12,36606	9,463626	14,47799	10,97459	16,76572	11,86409	13,29479	10,52256	10,77048	12,96412	10,03468	8,414567	15,0697	11,16131	16,44583	12,60679	11,45958	8,92414	11,78859	13,29735	15,85571	18,63692	14,44615	16,41329	10,83685	19,72425	24,51792	16,53176	16,02965	15,49017	16,68601	17,09128	19,4235	13,36235	15,10831	18,30701	14,12778	18,9698	16,67143	19,21758	16,24786	19,32699	14,14567	20,8678	12,27847	21,99187	16,03109	20,428	16,61265	14,31345	10,53803
6/8/2018 7:06:00 AM	14	6,484996	5,156457	7,018402	8,728931	6,769935	8,760294	6,87949	11,68546	9,911031	12,52162	7,339743	8,309849	7,028902	9,424114	6,641454	9,005444	5,24149	7,094179	11,62888	7,416695	8,329535	7,827075	7,615357	7,545036	7,647407	7,881092	5,799003	5,426545	7,851115	9,357867	7,010528	7,160146	7,952931	14,98045	12,93318	14,09822	12,49668	10,29129	11,5931	13,17052	16,17125	16,75854	10,84922	15,09567	16,01673	12,50926	9,99254	15,2189	12,37863	16,27024	12,09038	13,23891	11,13872	10,53693	13,94376	9,520544	8,13412	16,6409	11,64947	14,26772	13,23573	11,37199	10,56331	11,82644	13,14179	19,27311	19,06071	15,54625	18,15194	10,27976	17,32676	25,64821	16,8893	17,92462	14,5041	17,79123	18,1096	21,53991	13,106	14,56931	20,02998	14,41458	17,88157	17,53516	20,67501	17,16705	19,77502	14,41769	22,41172	12,8154	23,95115	17,76574	21,31624	16,41274	15,11778	11,86388
6/8/2018 8:06:00 AM	15	6,650986	5,718046	7,549736	8,66103	7,262172	9,562542	7,194616	12,10965	9,492223	12,52183	7,675039	8,996739	7,857608	8,134739	6,93551	8,78509	5,63322	5,93529	11,14183	8,434598	8,106834	8,491379	7,844965	7,813743	7,673589	7,78183	5,810745	5,788641	7,495995	10,08787	7,859541	7,268802	8,534345	15,98033	13,27911	14,49844	11,16089	8,194699	11,6025	13,10103	17,19213	16,07607	11,0369	15,70271	15,40264	13,39723	10,72972	15,10389	11,65257	16,12988	13,03237	13,86439	11,20406	10,26677	14,5805	10,13719	9,742829	17,17928	10,68454	16,04643	14,32596	12,76339	11,31963	12,56617	12,47596	17,44163	21,53798	16,74362	16,67116	11,43761	18,72382	25,20875	20,69324	17,36896	14,83201	19,63003	21,31189	22,1109	14,40312	14,97541	21,08145	14,16729	19,76653	17,73942	22,51886	16,88729	21,47298	15,53589	21,88212	13,86356	22,63781	16,32322	21,63116	18,13978	16,42393	11,48396
6/8/2018 9:06:00 AM	16	6,760126	5,871878	7,645267	9,498923	6,805511	9,2794	7,443979	12,77727	10,51476	13,27607	7,758413	8,805608	7,708541	8,980092	6,854899	8,595616	5,770267	5,534441	12,32759	8,169071	8,022905	9,214121	7,730437	7,918945	7,940497	8,972009	5,825942	5,403128	7,852082	9,834977	7,509464	7,147228	8,40621	15,64268	13,18979	14,71858	10,40023	8,603904	12,69334	14,14581	17,4408	15,90614	10,54294	17,00549	15,6458	13,58097	11,35189	15,74575	12,14564	18,39025	13,36801	14,23761	10,60704	11,03006	14,68349	11,90194	9,243756	17,0432	12,12685	16,34588	14,28928	12,35176	12,07166	14,18919	14,44076	17,76698	20,1807	16,75723	18,22965	10,64987	17,10523	28,21334	18,66117	16,83707	14,18469	20,42226	20,66106	22,35604	16,08367	15,3737	24,44773	14,66408	17,17624	18,17563	22,00245	18,17494	21,20759	16,32598	22,46705	14,58844	24,39856	16,52306	21,56098	18,62159	15,66921	12,75931
6/8/2018 10:06:00 AM	17	7,140598	6,380898	7,80649	9,231529	6,74714	8,869157	7,108408	12,97214	9,770461	13,18137	8,394742	8,773901	8,936505	8,685137	6,669982	9,514742	6,240398	6,193013	12,84524	8,43681	7,830944	10,29323	7,81174	8,324906	8,42921	8,627873	6,354857	6,054239	7,24801	9,930995	7,842272	7,712824	8,86591	16,96473	14,97727	14,03625	12,23689	9,952062	13,21425	13,94894	18,43184	16,11275	11,79695	18,55576	17,31294	14,5153	11,5826	15,97356	11,6543	17,80393	13,83241	14,75043	10,56553	11,60491	14,28506	10,72357	8,894163	17,75938	14,16004	13,86211	15,05547	12,80283	12,17244	14,92298	13,97767	19,11603	21,22693	16,64705	19,55266	12,60831	20,01409	27,87529	17,94692	18,66601	15,82815	20,32514	24,09055	24,21378	15,82277	15,64545	21,15149	15,43338	19,87353	18,26902	24,90302	18,4355	20,62679	15,33488	22,44218	15,28252	25,862	17,53191	22,42747	18,51805	16,49639	12,34941
6/8/2018 11:06:00 AM	18	7,025449	6,615274	7,109097	10,44361	6,606916	9,400764	8,14883	11,79605	9,728464	13,65758	8,091498	8,470588	9,420316	8,40828	7,101845	9,91856	6,106114	6,916722	13,34211	7,544969	7,872872	10,24066	8,112911	8,467547	8,62442	9,052208	5,753137	5,838859	8,627184	10,04069	8,561076	7,884202	9,050688	16,6742	15,46986	15,53872	11,80834	9,311934	13,66144	14,88153	18,32215	16,94373	11,09665	17,44688	15,96175	14,19602	12,18004	15,49859	12,83902	19,01194	13,74323	14,4045	10,99159	11,51104	14,06464	11,51429	9,505071	16,58999	12,67898	16,73782	14,81743	12,3195	12,06627	14,57449	14,40028	18,92932	19,61967	17,27592	18,8675	12,82321	19,23139	28,00288	19,63272	18,95046	16,01286	22,96958	26,48693	23,65571	16,15329	15,90932	22,10295	15,82919	19,3455	18,71657	22,92447	19,09441	22,24166	17,89671	23,99218	14,35877	24,40132	19,1065	23,0104	18,3765	15,83527	12,99078
6/8/2018 12:06:00 PM	19	6,823677	6,984003	7,162011	11,31562	7,284966	10,1166	7,673242	13,14517	10,16903	13,94555	8,630706	9,192708	8,122515	8,379751	8,06145	9,89977	6,689531	6,441824	14,03964	8,211344	7,573221	9,210737	8,30895	9,016564	9,223171	10,37688	5,716043	5,747127	9,060911	11,20013	8,846705	8,48323	9,070788	17,0155	14,86689	15,04373	12,70578	9,274149	13,58525	15,41287	19,57498	16,77346	11,80351	17,66185	17,09128	13,72355	11,57694	15,95726	13,37513	19,16818	13,62414	15,27216	10,71473	12,44377	13,62677	10,80805	9,849622	18,24968	11,92729	19,07687	14,45036	12,26569	12,00756	14,44484	14,94653	18,81549	20,31423	17,35805	18,15767	12,1082	21,30899	28,05655	17,28959	17,48701	16,91513	20,45134	24,375	23,34266	16,41627	17,15352	23,78185	16,37475	21,79363	19,73482	23,08335	18,60176	21,92246	18,01406	22,91115	15,17076	23,66041	19,5508	24,35739	18,97795	16,90988	12,74798
6/8/2018 1:06:00 PM	20	7,234127	6,666874	7,769122	11,33199	7,383883	10,21006	8,277243	13,4402	9,39517	13,32505	9,358905	10,18872	9,318565	8,289953	7,441494	10,15445	7,509671	6,770558	14,72943	7,579508	8,004602	10,4577	8,739916	9,219027	8,546365	9,669746	5,908212	5,86573	7,866655	11,40501	8,930082	8,916611	9,71893	17,92862	15,45673	14,38357	14,05836	10,06763	13,38023	14,9808	20,55565	18,14545	12,35591	19,06361	16,96473	14,21778	11,90173	16,28785	12,82632	20,02362	14,63797	14,25129	9,9149	12,23993	13,92842	12,38278	10,08158	18,32912	13,28733	17,50035	15,80798	12,81609	11,5205	14,7782	15,992	20,04614	21,28143	18,00854	18,87717	11,77885	19,77205	29,63742	17,04479	18,42942	18,15947	22,80525	23,22883	23,47107	16,62156	16,37199	24,44532	17,42996	20,34503	20,47131	22,79958	19,32381	22,27716	17,59153	24,54251	15,02107	25,09298	19,76224	27,62033	19,37244	17,70702	13,36518
6/8/2018 2:06:00 PM	21	6,516426	6,6342	7,430372	11,78347	7,71006	9,160104	8,686728	12,62531	9,952613	13,84318	9,561921	10,45708	9,832143	8,87565	7,704671	8,820457	7,630898	6,349953	15,3719	8,240703	8,547468	9,390405	9,365468	8,332712	9,719551	11,11309	5,443192	5,534234	8,326772	11,03372	9,044402	9,199754	9,652133	18,38604	16,24972	14,17682	12,69369	10,86248	14,78048	15,21358	19,24707	17,54041	12,15724	18,83109	17,13507	15,21938	12,30541	16,71958	15,03026	20,80336	14,51564	14,71886	10,84964	11,61058	16,0494	11,73367	11,95464	17,35936	16,54254	18,05744	15,37854	13,13191	13,02525	14,17945	16,3932	20,15915	22,64741	18,44544	18,49504	10,62742	20,53872	26,8252	18,48427	19,2019	17,27115	21,0007	25,73973	24,52641	17,38982	18,17156	24,47793	18,5072	20,65021	19,78932	23,59748	19,67852	23,77991	19,20466	23,71636	16,91051	27,14405	19,68425	24,97838	20,35595	17,97145	13,36856
6/8/2018 3:06:00 PM	22	6,976058	7,279716	8,93008	11,63828	7,211677	9,603575	8,574754	12,28573	9,904398	13,33914	9,184696	10,90573	9,619116	8,795314	7,4111	9,8423	8,494488	6,769936	15,63612	8,262599	8,5092	9,504862	9,249627	8,883319	9,383081	10,55979	6,022118	6,585917	8,370495	11,29158	8,765266	10,95567	10,36389	16,4861	16,83487	14,63832	13,78281	11,294	15,28895	15,18374	18,40552	19,45761	12,69742	19,86102	17,47389	15,15149	12,51865	18,96199	13,87227	20,44927	14,59459	15,62086	10,12157	11,89082	13,58284	14,97907	11,72649	18,6973	12,10523	17,91101	15,15763	13,93132	12,65742	15,43559	16,43188	20,09774	23,02967	18,62207	17,96847	11,71571	23,38376	30,11156	19,3167	19,35628	18,45815	23,42866	25,31298	24,18773	17,70723	18,68244	24,28721	17,76242	20,9728	19,18345	24,3453	19,81204	23,55424	19,27173	24,19029	16,1553	27,11663	19,052	27,85001	18,96041	17,34292	13,97913
6/8/2018 4:06:00 PM	23	8,033197	6,767586	7,727191	12,11138	7,709439	9,996548	8,58919	12,48453	10,74505	13,91081	8,737981	10,85219	8,875443	9,801683	7,36696	11,57852	7,91943	7,255126	15,91353	8,51749	8,083486	10,00532	9,272768	9,839813	9,154717	10,90987	5,778003	5,748853	8,265294	11,73146	8,407866	10,64531	10,34814	20,18036	16,03759	15,70451	13,98458	11,0981	15,66824	16,57183	18,90425	18,90452	12,83702	21,20337	19,23733	15,92472	13,75173	18,68127	13,11554	21,0771	15,93502	16,32343	10,74885	13,16341	15,35036	13,41298	11,62418	17,76249	14,16342	17,78397	15,20647	12,7696	12,37228	15,97224	17,02027	20,91533	26,72601	19,05843	19,95386	11,91127	22,14329	29,47848	19,7049	20,10382	20,87001	23,46637	27,02752	24,76777	21,40522	19,9196	24,09068	18,34908	21,52161	19,8651	25,86967	20,4865	23,6153	19,2613	23,19787	16,5118	30,65243	18,46154	26,7461	19,75146	17,15386	14,24969
6/8/2018 5:06:00 PM	24	7,877707	7,439006	8,595477	12,32282	7,764699	9,960836	7,897946	13,06511	11,45785	14,64854	9,572765	9,984114	9,649094	9,595423	7,438661	10,2665	7,630278	7,245524	15,33136	7,413655	9,178894	10,22477	9,356073	9,127777	9,620841	9,779648	6,218847	6,854139	8,33962	11,74479	9,167703	9,548312	10,64669	17,93159	18,89354	14,28879	12,55505	11,6972	15,31478	16,3617	19,09904	18,43294	13,13957	21,85891	19,10864	15,778	14,61518	19,37293	13,81003	22,94243	16,01839	15,74789	11,00443	11,58757	14,86648	11,93972	10,96113	18,71857	14,26586	16,52872	15,79272	13,81134	12,82431	15,33274	17,72795	21,56056	25,47697	19,86088	19,90378	11,64449	21,875	30,18181	20,68738	19,91448	21,98352	24,20749	34,61773	25,32452	16,84847	18,33796	23,61682	18,05316	21,15647	22,82314	25,59716	21,10142	23,63057	18,56771	24,30081	16,47802	27,34921	19,63535	26,96218	19,45817	17,04997	14,7612
6/8/2018 6:06:00 PM	25	7,333941	6,942141	8,432804	12,20131	7,354043	10,3583	8,310607	13,4509	11,65997	14,28866	10,01644	9,972301	9,326577	9,229597	7,544416	9,608892	8,11084	6,502404	15,67418	8,659235	9,705736	9,889272	9,767904	10,37343	9,032866	11,05341	6,604636	6,400932	8,532549	12,68105	9,307306	9,064712	10,09553	18,73874	17,95065	15,45321	14,03162	11,95651	16,04084	16,99181	19,55239	19,47765	12,45255	22,73334	19,36837	15,88949	13,57303	19,981	13,41733	21,67585	17,45082	15,84611	11,09458	12,46546	15,44168	11,3034	10,66679	20,83451	12,62579	17,50263	17,08479	14,89687	11,94345	15,80688	15,24577	23,49891	22,14225	19,4074	20,69249	11,38463	22,34057	32,00107	20,88148	22,84269	20,62134	25,73622	28,88712	26,60063	18,0133	19,80023	25,97936	19,04779	23,82005	22,17092	24,74221	21,45564	24,91289	19,74601	24,68916	15,78353	27,84227	20,09484	27,08941	20,27119	17,14923	13,70752
6/8/2018 7:06:00 PM	26	7,497099	6,871892	8,865427	13,10566	7,539788	11,80883	9,127018	13,34819	11,56264	14,67168	9,356419	10,5714	9,894038	10,84079	7,534193	8,925591	8,407522	6,977716	16,59586	8,757805	8,941202	9,277605	10,51393	10,37301	10,15024	10,85799	6,959826	7,185982	8,289886	13,03589	10,17504	8,876064	10,01285	18,92276	18,61019	16,52354	14,45976	12,17824	17,23136	17,92675	19,9198	22,3146	13,36414	22,98319	19,85522	15,54425	13,14704	20,10078	14,82441	21,51567	16,06508	16,20724	10,65788	12,93705	16,9485	11,961	11,94919	20,65671	14,52275	20,90096	16,83307	17,10247	12,78487	16,28122	16,78444	21,9322	22,60451	19,8872	20,09311	12,11421	24,85128	31,24758	28,22937	20,61105	23,95109	26,4671	29,55709	27,50124	18,66269	21,57659	25,43276	18,14876	23,5934	20,46709	25,35547	23,21031	23,43826	20,80501	23,73018	16,77988	28,95688	20,50267	29,98225	19,90841	16,46172	15,27451
6/8/2018 8:06:00 PM	27	8,728034	6,789277	9,608615	12,63124	8,157465	10,99476	9,749807	13,02919	11,89738	15,44692	10,68986	10,51704	9,456787	9,007447	7,79005	8,903349	8,484471	6,655476	17,17866	9,213915	9,492637	8,902245	10,516	9,814738	11,16607	11,55331	6,897104	7,632143	8,796972	11,97488	9,134132	9,782272	10,71052	19,62043	21,12657	16,44887	15,64552	12,33822	15,62258	17,20304	19,96919	22,28428	13,81397	21,80717	19,32354	16,32488	14,69828	19,29018	14,14615	24,92678	16,38566	15,99808	10,63467	12,36275	16,62598	12,59332	12,12685	19,64654	13,71215	21,65831	19,90543	15,98654	13,17784	16,57832	17,39569	22,47223	23,71139	18,87386	21,17367	12,59546	25,72268	30,70388	21,73478	25,86462	21,08484	29,9227	29,19554	26,84226	17,80289	21,63151	25,63177	18,69847	25,77393	22,49275	26,37966	22,17016	23,87178	20,27562	26,43209	16,85773	30,68765	21,01328	30,61374	20,86448	17,39328	15,13028
6/8/2018 9:06:00 PM	28	8,401303	7,069864	10,11916	11,80005	8,131839	10,30089	9,332933	13,56453	12,31246	15,98323	10,34911	11,22354	9,710642	9,13344	7,856709	10,01361	8,425136	7,19199	16,51456	10,17221	9,897698	9,04468	10,99546	10,25993	10,48933	11,78417	7,503246	8,334923	10,07239	11,94808	9,049653	9,300261	11,00146	20,50633	19,14822	14,84721	16,11979	12,10489	16,74403	17,64382	20,58238	22,41973	13,80478	23,58166	21,61728	16,64636	15,14603	19,29597	14,22835	22,53005	17,28462	16,60505	11,09783	12,87398	17,12153	13,15609	11,94207	20,21939	14,93086	21,91644	18,9305	15,84239	11,88736	17,22598	17,68284	22,82134	25,67363	21,25463	21,18106	12,43258	27,54918	32,83757	22,03381	23,65972	22,90748	26,50938	29,26323	26,40141	20,42178	24,1818	27,02124	19,24548	24,53471	23,76023	28,82557	24,23637	26,40446	22,22528	27,74142	17,49385	29,82248	22,52376	30,12241	20,7416	16,66681	17,22494
6/8/2018 10:06:00 PM	29	8,174943	7,906581	10,43622	13,28464	8,570127	11,20199	9,872693	14,56752	13,38991	16,87134	9,219647	11,54523	9,770945	10,14133	7,911003	9,542301	9,115067	8,006812	16,7582	10,13083	9,963734	8,810096	10,8124	11,15447	10,98703	12,50863	7,258373	7,250774	10,21089	11,48997	7,920604	9,374862	11,01196	20,17193	18,61586	16,22175	15,22919	12,7187	16,95775	18,51756	20,76156	23,59451	14,3263	25,59178	22,43887	16,78023	14,70719	19,40304	15,78077	24,22241	17,99783	17,56376	11,26789	14,10401	17,42802	15,41162	11,71965	22,65798	15,0335	22,69189	18,95329	17,00466	12,59588	17,59166	16,92881	23,29279	24,68059	21,88882	22,36724	13,68466	25,17076	33,20699	21,57425	24,04406	23,04301	26,75156	35,22139	29,53042	20,15294	22,28704	27,65854	18,84215	24,51916	23,88573	28,14606	24,78856	27,24283	21,82775	27,38878	18,51106	32,23191	22,97628	29,6647	21,90035	17,62385	15,72986
6/8/2018 11:06:00 PM	30	8,209272	7,476653	11,34173	12,98256	8,830474	12,73058	9,743659	15,97128	13,1603	17,98954	10,07432	12,03602	10,94793	10,97528	7,689269	10,12503	9,254395	9,154371	17,50788	10,17987	10,6746	10,50978	10,83416	11,28951	10,24474	14,27394	7,147919	7,516441	10,43476	13,49545	8,285051	9,304888	10,60428	21,22796	18,87427	16,18686	17,14771	13,04446	17,57467	18,53075	21,59469	23,57399	14,67154	26,47277	22,33145	18,2233	16,19239	21,86429	14,63459	24,31104	19,3415	17,40813	11,86353	13,36953	19,0013	12,26929	11,33414	26,5757	15,73704	24,46376	20,00946	17,84179	12,58061	17,75531	27,73051	25,18754	28,08673	22,15808	26,24917	14,90606	25,19908	35,5772	22,34451	25,39443	27,4944	27,17313	30,2189	31,04174	24,38301	23,21895	25,82567	20,42986	26,96991	23,23586	31,10183	26,65831	26,74494	23,03741	29,1514	18,81562	33,3245	23,97332	30,5904	20,77344	17,61363	16,74839
6/9/2018 12:06:00 AM	31	8,33582	7,848903	9,907163	12,35211	8,652328	12,15165	9,80258	15,59157	13,55686	18,60729	10,52967	11,81732	10,42537	11,33773	8,170382	9,721969	9,543406	9,408364	17,38043	10,63723	11,78983	10,33999	10,56415	10,95622	11,29158	13,05143	7,573221	8,531374	8,991145	13,90832	9,959936	10,1327	11,94097	23,68003	20,05623	17,12195	17,32095	12,54269	17,22494	19,62513	22,70281	32,30776	15,58114	26,94574	23,83427	18,7882	16,62384	21,49543	16,47305	24,1945	19,39047	18,63485	13,42679	15,0458	20,66479	14,38073	11,91147	23,85265	15,09905	23,95633	20,60697	16,42718	12,24366	18,74579	21,0235	25,15342	27,95293	23,93533	23,82985	15,71349	26,14929	36,56934	24,06001	23,38251	27,59733	27,34714	37,6901	30,53354	19,92926	23,30971	28,91565	23,57296	26,2116	24,64764	28,45021	26,98179	27,78971	23,23455	31,76904	19,88975	32,91688	24,58686	29,00807	20,60794	18,13543	16,64746
6/9/2018 1:06:00 AM	32	8,863353	8,395779	9,995303	14,23401	7,960806	12,20159	9,200996	15,60131	14,56019	19,45326	10,94344	13,19056	9,799888	12,17714	7,563689	10,32673	9,035906	9,531734	18,62124	10,45853	11,51353	10,35643	10,80577	11,20531	11,92999	11,71253	7,365993	7,665506	9,679142	13,45726	9,500788	9,285753	11,85746	22,6988	23,91343	16,22631	16,94165	15,85723	17,39217	21,10895	23,59562	26,60118	16,90947	25,70078	22,85049	18,54208	16,47684	21,84454	16,68255	24,52503	21,21871	19,04413	12,23613	15,72046	22,69687	14,4047	12,87191	26,66756	17,80366	24,38806	21,59766	18,95716	13,51369	17,67594	21,53404	24,80251	26,52527	24,53284	24,92768	16,95506	27,31702	37,98035	26,89193	24,85342	22,5009	28,32967	45,45535	32,9224	20,45355	25,86559	29,52476	22,56562	29,92595	25,81351	31,28281	25,92611	30,21158	23,98942	33,60687	21,19239	34,35468	23,86404	33,39785	22,38334	18,21991	18,46817
6/9/2018 2:06:00 AM	33	8,85479	8,703443	10,60469	14,11106	9,445319	13,86494	10,56877	15,99594	14,90143	19,66208	12,08851	12,34106	11,15302	11,28378	8,159816	10,42834	9,020226	9,892311	18,64362	10,80301	11,66183	11,44438	11,34636	10,90925	10,95228	13,24291	8,033543	10,13511	9,756507	14,79788	10,56691	9,710503	12,62993	24,17682	21,35596	18,24374	19,39406	14,308	19,12211	20,94648	27,88918	26,20399	16,86968	27,79136	23,68127	19,94329	17,68194	22,83163	16,55919	26,00692	20,57692	18,99792	12,28137	16,92238	21,20793	15,57229	13,72016	23,6372	20,49231	24,78725	21,3208	20,43981	14,53028	19,59093	21,28896	27,57654	25,92907	24,03853	24,59895	17,83613	27,43583	36,7135	25,73131	25,25275	23,51901	30,12407	37,25885	32,56023	20,78001	25,50287	31,93185	23,12562	29,54223	27,66143	31,75191	26,59483	30,47103	23,38058	34,70981	20,27085	36,01736	24,44062	32,57813	22,049	20,07681	17,72843
6/9/2018 3:06:00 AM	34	8,725271	9,521028	11,49114	14,86385	9,433853	15,01216	10,25524	15,84086	14,87159	18,82764	10,36652	12,59947	11,15419	12,96799	7,756135	11,18493	9,754504	9,588792	18,14814	11,66446	11,55228	12,33567	11,16158	12,33512	10,94945	12,93884	8,795245	8,882419	9,977826	13,96345	9,370027	9,520198	12,97566	25,18257	22,02407	19,8854	21,16981	14,16162	20,28238	22,14281	25,06044	25,19286	16,18293	27,4511	24,38281	20,17656	18,21529	23,21065	17,53233	25,44519	22,7464	19,69192	13,68148	15,60269	22,84207	14,42674	13,34867	23,55666	19,41603	24,77571	21,95078	19,70519	16,72918	19,3281	26,75598	27,84455	27,72484	26,17734	25,86477	19,60426	29,02851	38,50291	26,95997	27,39645	28,89278	29,76908	35,64877	32,8726	22,72719	25,69297	32,60057	23,04328	31,39554	30,92044	34,09863	26,97344	31,85531	23,71809	34,02382	20,79009	36,52451	24,61228	34,19264	24,53788	21,59303	17,93138
6/9/2018 4:06:00 AM	35	8,049639	9,298257	11,64484	15,26491	11,07068	15,57285	11,44327	16,51221	14,57953	19,3893	11,19025	11,6523	11,06218	15,56428	8,766371	11,31859	10,55157	9,432678	18,7406	11,58737	11,84025	12,49302	11,68684	12,60652	11,24737	12,4971	8,924555	8,95198	11,56153	13,19435	10,86587	8,920066	12,30963	26,13699	22,59187	19,85259	20,5504	13,84802	20,23196	21,79805	24,06651	25,27562	16,7966	28,4623	24,82316	19,86807	18,51535	24,26613	17,45158	25,76205	24,76411	19,543	12,78777	17,5029	23,14552	13,82764	12,95673	28,3352	19,41016	25,49984	21,64822	20,1959	16,72165	20,29565	23,0247	28,8262	27,59325	27,94589	25,76011	18,71615	28,95122	40,8332	28,18661	27,53357	31,60733	31,1287	42,11871	35,60531	22,68499	26,78741	34,84548	23,77874	30,24846	29,10318	33,71491	28,55023	32,10764	24,66995	35,73193	20,98005	34,37121	24,8557	34,48234	24,65993	22,50539	20,2265
6/9/2018 5:06:00 AM	36	8,534414	10,40762	11,8386	16,0856	11,3313	16,8645	10,8707	17,23157	16,01811	21,31997	12,70405	12,1397	11,05154	11,76621	8,315029	11,65271	10,27617	9,482759	20,97895	11,44307	11,65382	12,73652	13,51272	13,23615	12,23254	14,87718	9,373896	8,666142	13,10006	13,72873	12,60707	11,12863	13,0437	26,99761	23,55382	20,53485	18,8838	15,8763	21,24019	24,72266	25,46074	27,74384	18,01786	26,99879	25,95035	21,78637	17,83364	25,54377	18,93346	26,22306	26,06743	19,53415	14,41092	17,10171	22,27115	18,41215	15,13981	25,1412	19,61925	26,68304	21,87314	20,81441	17,02296	20,76958	23,3439	29,38523	32,37476	29,21668	24,77136	18,68431	28,64929	41,49557	30,12407	27,85871	27,43023	32,63733	39,51826	36,58232	24,46798	27,70446	34,26365	24,87214	30,97922	29,48449	34,42031	29,48649	33,48171	25,28197	34,84009	21,92025	38,02629	25,99988	36,6753	26,3398	21,01825	19,36284
6/9/2018 6:06:00 AM	37	10,04974	10,36403	12,06365	15,49092	10,87589	20,59067	12,20201	16,64843	16,9179	21,50676	12,2125	13,31558	11,72393	12,52169	8,93609	12,10799	10,2283	11,22002	20,55233	10,91754	11,75377	12,08278	12,64534	12,47617	12,2373	16,82147	8,838003	9,800026	12,23067	15,61526	11,961	11,0416	13,49608	25,54321	23,5923	20,75639	18,73066	13,61199	20,67978	25,01823	28,2979	26,79342	18,74862	30,53023	25,44153	21,5386	19,29812	25,9614	18,92573	28,5349	25,47061	21,1113	14,05684	18,47756	23,43377	16,46552	14,85225	26,52659	19,83083	25,06839	22,16049	21,68055	17,93414	21,08366	24,88015	30,13076	29,68937	31,34201	25,56476	20,19894	29,58389	41,11192	29,96008	29,32878	27,50767	34,70152	41,37772	35,25876	26,24966	26,54758	36,18369	24,59708	29,85024	32,06413	35,25987	31,09064	33,91296	25,77766	41,1879	21,32979	38,20458	27,90257	34,41776	25,71501	21,60623	21,37047
6/9/2018 7:06:00 AM	38	10,07737	9,390335	12,33878	16,19695	11,77843	18,54692	12,35163	17,27454	16,69029	21,67834	13,39384	13,18164	12,24918	12,15082	10,10714	16,56982	11,28253	11,51815	20,57664	11,25159	11,99934	13,55583	13,274	13,58118	12,89249	14,07051	9,42888	9,999653	12,59892	16,40915	12,30175	10,66665	13,33499	28,45339	25,73096	20,69684	21,46676	16,06612	22,81658	26,47318	27,90513	29,55543	18,90224	28,79655	26,94442	23,27351	18,30038	26,28012	19,9015	26,95534	27,41006	22,18522	13,81997	17,52521	22,60714	16,60242	15,71335	31,41896	19,71002	25,71521	22,38057	21,66971	18,60715	25,06286	24,3491	31,72041	31,08014	32,67166	29,87435	19,8423	33,71733	43,2452	30,61195	28,18344	24,82973	33,15981	40,61298	35,97086	23,89582	27,20898	35,59869	24,21122	31,67523	31,99506	38,7221	31,43132	36,34304	26,61679	37,22349	24,11852	42,70019	28,03776	35,6375	26,88868	23,26357	20,66838
6/9/2018 8:06:00 AM	39	10,43856	10,47773	12,09307	16,43561	12,16871	19,49326	12,03387	17,47803	15,68068	21,50586	13,93022	14,3339	12,90617	13,20278	9,39144	12,7254	11,27411	12,37767	21,03054	10,93757	13,11968	13,87282	13,28927	13,43612	13,41277	15,67004	9,467424	10,57907	12,7656	18,35965	13,30432	11,92011	14,30309	27,7524	25,98115	22,94989	20,40133	15,03668	22,31564	25,3	28,06	29,6866	18,37008	30,72689	27,39293	21,65479	20,19866	28,08369	21,69671	30,61312	28,73128	22,81471	14,62119	19,26289	21,61873	15,84846	16,1506	27,37629	21,72732	28,12873	22,17928	21,95976	18,39971	21,83777	24,8184	33,63002	31,98635	31,5442	26,32232	20,76011	31,80537	43,09005	28,56729	30,41632	28,40123	33,64307	41,9961	37,70985	28,11996	26,89186	38,73515	26,58288	30,9212	32,95888	37,8163	34,53009	39,08806	26,81594	37,84455	22,87322	42,72498	31,01314	37,21355	27,52908	23,05793	21,6657
6/9/2018 9:06:00 AM	40	10,30691	10,52553	13,54526	16,95451	12,94492	18,80996	12,4569	16,36473	16,4564	20,95159	14,25273	14,64481	12,33055	14,15596	9,535534	11,9447	12,01405	11,62322	22,33283	11,68497	12,45531	14,36665	13,40068	13,4165	14,87346	17,00279	10,00746	10,05602	12,88358	17,83032	12,81948	11,36377	14,11659	27,69652	28,83994	20,93681	21,51387	14,74152	22,27509	27,55623	29,70159	31,55103	19,57615	30,61416	27,96067	23,1699	20,69518	26,74003	21,73857	29,70456	25,68295	22,49358	14,77682	18,70627	22,1712	17,28621	15,91588	27,97753	20,434	27,36945	22,26569	22,61785	18,93802	22,67428	26,74231	32,80884	33,75449	31,11295	31,18894	20,19866	34,32436	45,15604	36,31417	30,16281	26,98456	33,43626	44,36616	38,02277	28,14414	29,29839	44,14898	26,08291	33,01869	33,06215	42,47292	34,04005	39,0748	27,6119	38,66435	24,77067	40,77386	29,65255	37,29512	28,09385	25,85357	20,86483
6/9/2018 10:06:00 AM	41	10,31948	10,63066	13,32242	18,45684	11,8846	19,03846	11,34104	18,05972	18,92483	20,87216	14,70525	15,17435	14,01912	13,41747	9,603574	12,20256	13,811	11,41723	22,22384	12,42554	12,06503	15,28411	13,60017	14,25564	14,39876	16,84474	10,10431	9,123079	12,77541	18,40973	12,77375	11,63703	14,37596	30,08497	28,408	24,98356	21,83155	16,0396	23,87454	26,51249	27,92731	29,42681	20,46958	30,89247	29,64619	24,31718	21,40735	29,41292	21,69216	30,89046	28,18199	26,18666	15,60953	18,74413	23,13232	16,16677	16,24254	29,14228	22,85837	29,82759	22,91356	23,12134	18,66808	22,1303	25,54619	33,39999	34,81536	30,35374	28,85658	22,26155	34,88719	44,58285	31,6447	30,97598	27,78922	33,62339	41,89282	40,32348	27,7542	29,69407	42,12623	24,74214	33,47881	34,28893	38,34639	33,95585	40,09408	27,01336	41,40473	23,95916	42,93408	29,90751	36,92384	27,60955	27,23227	22,18577
6/9/2018 11:06:00 AM	42	12,05453	10,31229	13,04881	18,21342	12,21734	18,57676	12,81506	17,63629	17,29526	22,12561	15,22622	16,38504	15,98053	12,98637	9,963182	12,15669	13,74959	11,89296	22,53281	12,66972	12,91901	15,43186	13,89713	13,6162	13,76396	16,74645	9,891895	11,20068	13,20016	17,94568	13,14711	12,15676	14,5251	29,64992	26,87003	23,45864	22,86217	15,39208	25,08055	27,5849	28,54553	29,57663	21,04657	32,45186	30,70271	24,3853	21,9869	28,60397	22,76809	31,98151	26,52458	24,54686	15,60241	19,15278	24,59225	19,658	17,13328	30,91381	24,18145	30,21096	23,72037	22,80946	19,1677	23,25963	26,40798	34,8988	34,84748	30,89474	34,95635	21,16828	37,56638	45,77531	33,95011	31,14597	28,33651	35,49914	45,35498	41,91245	30,87941	30,04014	40,79513	24,62015	35,8687	34,29432	38,03618	34,83194	40,14492	29,64779	41,51518	23,96269	43,28078	31,18928	38,0455	28,70703	25,34835	24,08219
6/9/2018 12:06:00 PM	43	11,02992	10,76308	12,89104	18,43508	13,26032	19,96539	12,76919	18,61924	17,29084	21,23405	15,6442	15,4912	16,88972	13,36159	10,32424	13,19256	13,53517	11,48762	23,98645	14,15928	13,57572	16,1229	14,06851	15,28335	14,23119	16,01859	10,78229	11,12221	13,50195	18,86632	12,20574	11,85359	14,66457	30,49396	29,3404	22,6224	22,85789	17,52273	26,13865	27,88856	32,52176	30,28107	22,47728	34,24237	31,5844	24,201	22,28877	28,76126	22,7904	30,50951	26,68518	23,08321	15,89564	20,19707	23,9392	19,08702	16,12794	29,61608	24,15665	28,95004	24,22296	22,42519	20,54646	23,05647	27,33595	33,60121	35,56484	31,55539	30,77966	20,81758	36,72089	45,47945	32,07	32,41953	31,76918	38,00391	49,20266	41,37386	24,07507	32,7122	40,90227	25,19334	35,98675	37,38671	37,83288	35,15887	41,94173	29,95614	41,32827	24,09752	45,16039	33,08756	40,54992	29,15437	26,88958	24,07238
6/9/2018 1:06:00 PM	44	11,5232	11,68076	13,00377	18,7605	13,54056	20,0668	13,7864	19,44753	17,82749	24,09621	15,3212	15,59937	16,04595	13,03672	9,660975	13,01054	14,02341	13,1078	25,24709	12,61619	14,72888	16,08988	15,95083	15,07543	14,47592	15,60863	10,69014	11,19536	13,39785	18,70441	14,57663	13,5731	15,82954	31,06025	31,34947	23,1891	24,94847	20,1528	25,93723	29,52261	29,40062	30,60766	23,6734	36,10992	30,06963	23,62408	21,65119	28,93305	22,993	30,96886	32,5898	23,71408	15,96306	19,56986	23,88007	20,36003	16,6505	31,50082	27,39915	30,54294	24,33279	22,69673	20,31368	25,09837	25,34041	36,14141	36,22216	32,53088	32,19586	21,91396	39,16708	46,31279	32,01405	31,42746	32,97407	37,90762	47,2429	44,21585	24,60392	30,45003	41,97144	25,89149	37,01689	37,8107	38,4156	35,6764	43,56868	31,48389	42,16409	24,12592	49,73799	33,48697	42,11387	30,12482	26,08008	23,2387
6/9/2018 2:06:00 PM	45	9,960421	11,36681	13,34155	19,72328	12,71649	19,30413	14,20901	20,90904	18,61288	23,14538	15,48312	15,99635	16,47118	13,12645	10,30345	13,15781	13,89921	13,27545	24,10574	14,82918	15,06652	16,47981	15,68454	15,7637	13,89506	15,78636	10,96071	10,96223	12,4303	18,97823	13,89278	12,51996	15,38399	31,18258	27,0727	23,95301	24,9254	17,45393	26,62708	29,4257	30,50612	31,11972	22,86189	36,29642	32,90935	25,08248	22,98547	30,93411	22,21817	32,59042	27,67994	27,9119	16,69174	21,00133	29,03909	20,61809	17,54387	31,19011	25,56656	31,85932	25,77248	25,68226	21,58834	24,8432	28,14973	40,70948	37,50933	31,69658	32,28614	21,20683	36,11143	48,50353	35,87795	35,00408	33,91945	37,94078	47,94609	40,8495	26,36563	31,18832	40,70879	27,24463	36,69913	37,70212	40,42606	37,70136	42,37967	33,48316	42,98305	24,72314	46,46006	33,56178	40,56712	29,54133	26,57811	23,4556
6/9/2018 3:06:00 PM	46	10,40693	11,22838	12,58324	20,10762	13,09854	18,63955	14,95662	21,63282	19,63804	22,35743	15,45486	15,79534	15,71515	14,36568	10,19479	13,56046	13,24201	12,83378	25,13725	15,17345	15,17953	17,63	16,04111	15,86373	14,37127	16,95354	11,06142	9,554806	13,36117	19,20196	13,85776	13,19933	14,71485	30,91249	29,04938	24,34309	26,79038	26,14542	30,11314	30,62245	31,22499	34,89611	23,79152	36,90194	33,24982	26,24876	23,51114	30,28943	24,30489	33,38887	29,70898	24,22469	17,54821	20,41045	26,75895	19,70498	18,19014	32,77588	28,51155	33,6939	26,87852	25,6659	20,97224	24,49187	27,4513	35,38704	41,88039	33,74413	32,60631	22,78639	38,27635	49,27118	37,80463	35,49783	35,8973	41,61839	48,48648	41,9666	27,53419	31,12146	40,78671	27,57453	38,27538	39,35946	40,82829	37,17271	45,4863	33,81618	45,4175	27,81457	46,6275	34,35415	44,20328	31,47573	28,36255	22,7017
6/9/2018 4:06:00 PM	47	11,05396	10,87271	12,98222	20,47662	13,57061	20,17587	14,37189	20,66437	20,57395	23,71829	16,04547	17,19268	18,10649	14,38267	10,0878	11,68262	14,09932	13,22861	24,68688	15,01312	15,13995	18,1489	16,19453	15,61726	14,49582	16,80655	11,27549	11,52568	14,9495	19,35234	14,39213	13,9993	15,29116	31,57694	29,77398	25,65899	25,84231	21,4611	29,22227	30,6927	32,99057	33,78323	23,92725	37,90644	34,06022	25,55392	22,83281	31,74921	22,56037	32,20125	29,71382	24,10318	16,65624	18,97671	32,25899	22,36116	18,65012	32,27095	26,35313	33,78213	26,88757	24,63659	22,17479	25,27375	28,6888	37,20359	42,96952	33,90314	45,39746	23,44393	38,88201	51,03724	35,02652	37,2561	34,53464	41,38159	47,40205	42,57308	27,42837	33,15498	43,03113	27,31667	38,37381	39,70546	40,43117	38,06104	42,94706	35,43974	46,29338	26,58267	54,17979	34,95848	42,74059	31,02316	26,33434	24,46757
6/9/2018 5:06:00 PM	48	11,05887	11,44003	12,69293	20,8305	14,5794	20,22235	14,82123	22,3861	20,70167	28,33907	17,14212	17,2869	15,5629	14,63853	11,03593	12,91259	13,89769	14,58996	25,76737	16,399	15,55371	17,39051	16,54275	15,8151	14,21426	16,71088	11,98911	11,70818	15,019	20,71141	14,82206	13,87247	14,50175	31,60926	29,76929	24,11721	28,97111	17,87039	27,52597	32,12989	35,14603	35,49072	23,83738	38,62857	33,67547	25,65187	23,20244	32,91225	22,68547	34,61	31,02378	24,31656	18,04515	21,64974	31,78202	21,38387	20,59454	37,76767	28,73349	35,37819	28,82053	28,33299	20,9145	24,47212	31,16269	36,46476	46,58198	35,97514	37,45068	24,20342	37,92426	56,27811	39,70745	38,0169	38,31047	41,40473	47,03712	42,98104	28,58056	35,61788	45,49493	26,55152	39,23899	38,96759	44,46743	39,74801	45,86269	35,2426	48,44551	27,67566	50,27492	35,50902	44,59888	32,14101	29,18387	24,66685
6/9/2018 6:06:00 PM	49	12,52148	11,53984	13,67118	21,48057	15,78477	19,43523	15,17152	23,10241	20,59606	24,3339	16,51864	18,14911	15,01458	15,30504	10,34455	14,35407	15,46868	14,33804	26,73809	16,54979	16,03421	18,45076	17,68202	16,1754	14,22034	16,97053	13,10442	12,02849	15,14423	20,9156	14,88637	14,16556	15,22298	33,96925	30,50605	25,61609	29,4925	19,76024	29,51536	30,65416	34,75077	34,64481	23,7509	39,56516	35,09877	24,55992	24,86268	32,07339	24,83719	34,55964	30,86774	23,54471	19,28168	21,67385	28,72617	22,1176	20,66064	35,24087	29,47205	34,55902	29,37362	26,01148	21,08304	25,28874	31,01583	40,04684	39,54555	36,36715	34,4666	25,75065	37,67083	55,52885	37,12775	37,52936	39,23077	42,86603	49,24493	45,67025	28,66	33,41173	44,5662	27,78736	42,07187	42,61039	46,11945	40,47545	49,82089	33,93347	48,14945	27,65597	54,42101	37,81464	46,65631	33,20161	29,35656	25,6201
6/9/2018 7:06:00 PM	50	12,58089	11,2098	13,35544	22,14219	15,51462	19,64778	15,96755	25,22698	19,43565	25,4738	16,28917	17,82942	16,0675	15,06555	10,02735	13,74178	14,3482	14,09199	25,3056	17,02268	16,38898	17,96951	17,45538	18,62753	12,98788	18,83013	12,61653	12,98733	14,05511	20,27637	14,90046	14,37321	15,94759	33,91489	34,94785	25,03198	29,28382	20,59737	29,80251	33,81901	33,06034	36,47297	24,77515	42,42064	37,98843	25,53431	24,21378	33,52716	24,00054	35,0402	32,51942	25,01264	20,30635	22,19047	32,23054	24,29667	21,8634	35,20751	30,12289	36,487	30,49334	28,61005	22,25236	25,45051	31,33932	42,85961	46,90498	38,91966	42,97863	25,77345	41,44749	54,46984	39,9129	37,86859	35,22415	43,58381	52,05383	45,7081	34,14339	34,30227	45,5647	29,81529	43,3513	40,40596	44,75292	39,96843	48,53207	37,11608	50,21033	28,28173	51,68788	36,92743	46,92432	34,979	30,86304	25,84722
6/9/2018 8:06:00 PM	51	12,98077	11,15827	14,06782	22,5125	16,00796	20,3728	15,39671	24,86123	22,41718	27,47624	16,79819	18,39253	16,15212	14,42128	10,03219	13,70268	14,78538	14,66754	27,92903	17,45586	17,85381	19,37237	17,30887	16,98345	15,58031	16,62501	12,88738	13,04066	14,52455	20,44112	13,79228	15,67916	16,51546	35,68068	33,22157	26,28205	30,03516	20,84653	31,59607	35,03627	36,57245	36,26913	26,79294	42,19447	35,95104	26,68062	25,41577	34,36602	24,27284	39,4695	33,41968	25,57527	19,88699	23,9899	35,2723	21,94083	18,9432	36,88143	36,17181	37,44916	31,39299	28,64493	21,35907	27,48515	33,00377	42,58614	43,058	40,03529	37,98713	25,86566	40,05436	59,05767	40,20889	39,06423	38,09591	42,47852	52,35646	49,08661	33,9506	36,61134	45,26685	31,46241	42,60417	42,65901	44,36353	41,31113	49,28437	38,64093	51,67564	28,61074	54,43081	38,89955	49,74518	36,14674	30,49832	25,54653
6/9/2018 9:06:00 PM	52	14,28361	12,40171	14,53014	22,42802	16,24261	20,37951	15,96665	25,4521	22,36986	27,42933	17,95424	18,04909	16,43595	15,27016	9,446771	12,43459	15,69166	15,45445	26,56388	18,64017	16,60056	18,37105	17,63208	18,08749	15,01485	18,19788	13,16852	14,30095	15,44119	20,27665	14,91082	14,1934	15,94054	36,33987	32,37898	26,74479	35,06424	22,69369	32,42126	34,97852	37,43141	37,73133	26,26644	44,31242	40,47387	27,86058	24,85149	33,92359	24,7228	35,72358	33,31904	25,87733	19,85142	24,23623	30,63875	24,47792	20,71943	35,26187	32,32302	38,34218	34,78559	29,18483	22,35397	28,15014	34,31145	43,30764	46,70197	41,23536	39,19962	27,51935	43,553	57,02876	40,70562	40,15425	45,28957	43,14178	52,54359	48,61993	32,12741	36,64138	46,35942	30,48298	45,75224	43,50533	44,54029	41,54026	52,65977	40,54156	52,49337	30,78408	57,11283	39,65173	46,96653	34,75699	30,13581	26,26865
6/9/2018 10:06:00 PM	53	15,69601	13,41505	15,07447	23,66835	16,73581	20,39242	17,27515	25,94296	23,38369	26,66494	18,92573	20,18367	16,23936	14,70967	11,15467	12,0423	17,66882	15,12192	28,28622	18,45297	17,83239	18,3457	18,06988	18,34915	16,29	18,89727	12,8974	13,20119	15,65477	19,59162	16,14894	15,32341	15,68855	37,57004	33,54761	29,52732	32,04369	21,83293	32,88123	35,55896	37,542	39,33445	26,06011	46,02882	37,91439	28,5503	25,07018	34,24348	26,09313	37,67069	35,13719	28,38867	22,31225	26,56112	38,67741	28,8829	23,60052	41,60291	28,79725	37,86942	31,77304	29,89736	23,57476	27,87902	35,2408	46,27736	48,78703	40,37999	40,44899	28,82356	43,39074	58,72223	44,64661	42,27937	40,09602	45,65339	56,89517	48,14898	37,47886	36,68352	46,46558	32,62054	52,00224	43,27386	46,55607	43,26792	52,93725	41,4276	55,05795	30,25917	55,76895	40,45957	49,04206	35,31298	31,52472	26,7508
6/9/2018 11:06:00 PM	54	14,77668	13,21535	15,54998	24,66947	17,137	21,03822	16,54889	26,9954	23,49145	28,13667	18,02677	20,10251	16,00492	15,71466	9,833596	13,37195	16,89925	16,85158	28,93589	17,68112	17,95867	18,9124	17,81485	18,16921	16,32163	18,36048	13,69446	13,91019	15,3755	20,23085	15,99587	15,07661	16,71896	37,53999	34,77157	30,36521	34,45022	21,75819	34,66057	35,65097	41,02599	40,44644	26,8062	45,89516	45,78899	27,67158	24,57028	35,21932	28,66034	39,95559	35,41087	28,98886	25,83568	28,73149	39,69986	34,61394	23,9803	39,182	33,12383	40,5944	30,18181	30,22373	24,68501	28,1424	37,57398	45,55765	49,28706	40,76654	43,62753	29,83774	44,91165	62,90534	46,73478	41,44265	42,63829	48,30894	59,06174	50,61312	35,31534	36,69485	48,43591	34,94488	48,3991	44,91587	50,21814	45,2627	53,02042	39,97514	55,84543	30,91166	61,00374	40,47511	48,664	36,14645	32,93346	28,08894
6/10/2018 12:06:00 AM	55	13,85327	14,20362	15,90835	23,77507	18,64998	23,97478	17,39424	27,88041	23,12728	28,60888	17,73866	19,92533	17,19938	16,20752	9,960558	13,15298	18,26654	16,25331	30,83706	19,40927	18,75297	19,10008	18,00135	20,15805	16,92363	19,52137	14,34965	14,48041	15,39892	21,50448	16,62011	14,71016	17,74916	39,66602	34,59259	31,11924	35,92693	21,49771	35,58646	38,24195	40,9518	40,65457	29,39732	45,38406	38,88256	30,51641	25,05257	36,03014	28,17619	39,13427	35,40271	29,3156	23,99978	27,03201	34,44953	25,80045	24,79298	40,12136	41,79812	38,64279	33,02263	31,48486	25,533	30,76564	35,96417	46,18811	52,59498	41,84669	38,84414	29,13524	47,16734	65,64172	45,55676	43,50437	45,7454	48,86259	60,73642	52,5116	36,52845	37,17106	50,88031	32,05722	46,00465	44,76169	49,71417	46,79937	53,53677	42,22625	54,35532	33,19933	57,51098	40,92133	48,36159	35,83023	33,32104	25,60476
6/10/2018 1:06:00 AM	56	14,64868	14,19692	15,25779	26,87783	18,38936	25,44796	16,95043	28,98058	23,74233	29,56268	19,71375	20,76923	17,04244	15,9375	10,36127	13,72251	18,94044	16,82568	28,79759	20,70119	18,89112	20,79313	19,0891	19,00655	17,80062	20,67045	15,16019	14,93541	15,85475	20,4032	16,84143	14,06084	19,41797	38,39067	38,02263	31,44265	32,40087	22,86051	37,87267	42,65977	40,35118	46,00885	30,32411	47,76802	37,40965	31,07883	26,58854	35,26664	28,62871	40,18043	35,78187	31,38519	22,75765	28,23462	37,43983	26,40908	25,61713	43,38963	36,16407	39,87704	32,12954	33,33748	26,33786	31,3818	40,55482	48,2711	50,21345	43,99992	43,836	29,86213	47,43832	64,21088	46,94421	48,32346	45,65194	52,07014	59,07121	53,15761	36,17291	38,82357	49,30191	35,73379	46,40964	46,54371	52,09177	46,34194	53,83821	43,72437	58,31565	35,57416	62,64547	42,26907	47,87239	37,70447	35,09954	27,60914
6/10/2018 2:06:00 AM	57	15,72834	14,70477	16,38884	26,28171	18,25873	24,59259	17,49275	30,20585	23,48682	29,88078	19,04399	21,68566	16,34809	16,61679	10,4385	13,13923	18,94251	16,52644	31,07586	21,41543	19,15596	21,56996	19,77771	19,63563	18,06104	21,28958	14,90965	14,33956	16,76827	21,44452	15,91699	14,09324	20,64413	43,4757	38,02906	34,15258	33,20879	24,5423	37,22798	42,29346	43,24927	43,2845	29,72763	49,57021	40,69338	30,19127	27,65722	35,21462	28,92953	42,53081	38,03817	34,44166	26,49888	30,2457	41,00734	26,69492	25,79175	41,18928	41,20227	42,26922	33,84408	33,84767	26,62425	30,90041	41,34732	49,40394	48,82612	47,63097	45,11067	31,99575	46,95927	68,37906	49,43531	45,88024	43,50644	53,29216	61,65354	55,42979	37,97628	39,98791	52,35342	36,67959	51,55186	48,9363	56,12725	46,93399	60,5294	42,8373	63,41388	35,70105	58,94079	40,41881	49,39359	37,96799	35,80322	29,60744
6/10/2018 3:06:00 AM	58	17,30638	14,84361	16,39368	25,82788	19,008	26,08001	17,47769	31,71689	26,76959	29,52462	20,15135	23,22157	16,00271	17,17645	10,58915	14,11127	18,87261	17,41131	32,29208	21,73844	20,09097	22,87619	18,93913	20,49984	16,89945	21,89607	14,7985	14,53194	16,57949	21,17015	16,66867	13,51894	21,63296	43,63817	41,08581	36,46669	34,01519	24,2718	38,99412	41,64422	43,09688	45,64552	31,57252	51,91451	42,89809	31,44728	26,62384	36,80323	30,46399	42,886	42,73003	32,49661	26,34346	30,3049	38,27814	28,9012	26,88578	40,76668	40,0275	41,15184	33,92607	32,14267	26,55152	34,05249	42,02932	49,02175	51,88294	47,07145	44,82296	33,41671	49,15617	66,09956	49,71472	47,99638	47,91294	55,18271	62,02048	57,17949	40,89999	38,73238	54,18359	35,47601	53,19601	48,50402	55,04939	48,38382	57,69997	44,1657	56,97516	37,20774	61,98815	42,7091	52,03802	37,15952	36,66162	30,08718
6/10/2018 4:06:00 AM	59	16,66881	14,64226	18,30232	27,15276	19,49734	27,78757	20,37073	31,35285	24,05345	30,97335	20,19659	23,54063	16,05956	17,78156	10,9183	14,08958	20,94579	18,3466	33,38763	22,56556	20,08558	23,67257	20,86953	20,14161	19,41071	24,25004	15,6947	16,12546	16,45592	21,98808	16,85966	14,17951	22,35114	43,12403	39,66899	39,38508	33,99826	24,7994	40,23707	41,50434	44,31733	48,20547	30,8341	52,72284	41,1466	31,22286	27,69252	36,56022	31,26975	43,94584	41,6954	34,54818	28,07755	31,1153	35,90172	31,04381	26,05334	40,48982	38,2052	40,30648	33,75919	33,29617	27,80973	34,40615	43,57835	48,97437	53,51784	46,04464	44,1083	33,06194	48,37609	65,59219	47,57336	49,46666	45,56014	53,86079	63,70269	59,32464	38,10055	41,8866	53,45118	36,0262	51,64546	50,55213	55,13332	50,77075	60,97868	44,67755	62,20697	38,11671	62,03754	42,62054	51,39306	40,05229	38,74738	31,7077
6/10/2018 5:06:00 AM	60	16,21139	15,00027	19,17765	27,77078	20,20253	30,9424	20,92486	31,82105	26,51981	29,35835	22,03484	24,88063	17,60396	19,12847	10,73904	14,88181	21,66287	18,10255	36,53121	22,70253	21,28612	24,0214	21,31949	22,28745	19,11741	22,9032	15,53278	16,08643	17,12312	23,56391	18,95985	14,57249	21,95631	45,12186	44,2917	37,93988	33,37948	27,74653	41,29483	43,99197	46,68227	47,4511	31,82907	52,15496	41,87114	31,90367	28,85438	37,33794	32,84068	44,96733	42,78425	36,13533	26,67019	32,44059	39,11368	30,08102	27,40115	43,05544	40,12268	41,93731	32,61295	34,11569	26,96196	35,25633	41,85159	48,38362	53,61399	48,68113	44,90226	33,73308	53,0935	67,82569	56,97654	49,49202	45,09891	56,32729	64,71313	56,10432	39,3777	42,25354	54,89515	38,73411	56,15087	51,59145	61,96929	51,93385	64,64751	46,57928	60,65104	38,15884	61,43478	45,05243	56,32025	40,67902	38,90922	30,94157
6/10/2018 6:06:00 AM	61	17,22128	16,37814	19,23602	27,94423	20,34324	26,82098	21,66549	33,37333	28,3859	31,27922	22,13908	24,36588	18,36766	18,23725	10,95553	16,92114	22,08458	19,92478	37,03318	19,75554	21,61134	23,62877	21,59027	23,73639	18,99039	22,52874	15,91954	15,82152	18,29175	24,74096	18,46499	14,76576	25,36175	44,44974	43,26654	40,22672	37,0289	29,29107	42,40799	42,95031	47,55512	46,58668	32,50726	54,03798	44,22352	32,48929	31,14466	37,21817	35,25503	45,86531	48,52709	35,9565	26,05051	31,27632	37,91307	28,22626	27,76263	46,95064	38,37748	45,36424	32,9845	35,5821	27,59443	33,92925	41,90042	51,3036	53,13785	49,32105	46,60609	34,77205	50,79293	69,1965	50,92472	48,8217	46,02261	59,66567	64,91241	59,46784	38,84905	42,45414	57,09977	39,3493	54,90675	53,18737	56,67509	55,6335	62,26121	46,71108	59,76383	39,17136	63,22357	47,05729	54,19983	41,17781	39,50224	33,08051
6/10/2018 7:06:00 AM	62	16,89427	16,75985	18,77238	29,16839	23,45346	27,77893	21,67137	33,53621	27,02062	32,49932	21,8933	25,09823	18,49939	19,38681	10,90766	15,14243	21,7975	19,22075	36,93779	23,59036	21,11109	27,5802	22,57343	23,61137	19,67451	25,69857	16,64021	16,11634	17,34403	23,77784	19,2336	14,83159	22,77071	46,959	42,39425	39,52075	34,60164	27,44322	42,93518	43,38176	49,47427	46,67973	34,03355	53,34639	45,71176	34,0846	31,29075	36,71847	36,56526	46,64794	44,32258	38,7757	27,50062	30,64662	42,17148	29,95704	26,94145	48,643	40,05332	45,94033	33,86771	34,76231	27,40682	34,18076	43,56806	57,33567	56,8855	51,62107	47,11097	36,33918	52,97186	72,73465	51,52679	52,91895	46,81615	59,89273	66,09064	56,61251	40,56953	45,67598	59,35656	39,0183	52,72077	53,77756	59,83429	53,93346	63,58609	48,60667	64,9846	40,84922	63,8693	46,83535	57,34741	42,07318	44,33065	31,74224
6/10/2018 8:06:00 AM	63	18,00882	18,14462	19,44124	27,78777	21,34035	29,73641	20,99684	33,4739	27,13341	33,47453	21,5368	26,34201	18,8628	18,9689	11,48009	17,42326	21,43388	20,57734	36,02467	22,4656	23,09751	25,71901	22,81195	23,75435	19,81494	25,0909	16,02633	17,04776	17,88876	25,32293	19,17779	16,34339	23,69218	49,14837	43,52191	43,52406	34,9868	29,04585	43,03741	43,23656	49,14677	45,46399	34,89397	54,44802	46,15419	33,30564	31,4258	37,77596	36,20531	46,56346	44,32395	37,76373	29,11355	35,28045	41,61196	28,70123	26,69968	49,83891	44,64046	46,24053	36,27847	36,37027	27,78404	36,63613	42,40337	53,19381	60,65076	53,47577	43,41553	37,66917	54,66063	71,80213	50,94177	55,12772	51,52099	63,0676	68,03361	58,05738	42,13859	47,64865	60,08379	39,59059	59,811	55,24736	60,27437	56,33103	65,90621	49,62091	64,21046	39,63182	64,63403	48,79401	58,61551	43,17764	42,17907	33,23863
6/10/2018 9:06:00 AM	64	17,1388	18,24623	23,6888	30,27209	22,3079	29,79429	22,74667	33,33548	29,12046	33,4603	23,29728	26,6313	19,14007	19,35732	11,24537	16,01231	23,01026	19,47689	42,83641	25,15052	24,29328	25,6996	22,98187	22,85878	21,0675	25,3927	15,91636	16,69388	18,62802	27,00369	21,04996	16,5826	23,15685	48,22717	45,18271	40,43394	34,83712	30,19335	42,5237	43,94328	48,46561	51,93779	34,08336	54,1208	46,84799	35,71238	32,06116	36,8721	37,13417	50,91561	44,21813	37,6338	26,0454	32,39873	41,95872	28,79421	28,73376	49,31483	42,95818	49,02057	38,82854	38,08743	29,80887	34,60454	46,16635	55,73089	57,75317	54,18698	45,59309	35,81959	55,75825	73,61945	55,81979	53,45525	57,61985	60,20626	66,55076	57,99935	41,25946	47,57336	60,96707	40,51635	61,3637	54,54769	59,17613	55,29758	66,59496	50,89116	64,11396	42,46014	68,1983	49,15934	56,19515	44,93293	43,57724	32,39832
6/10/2018 10:06:00 AM	65	19,43047	19,05055	22,28041	31,6467	22,96709	29,81536	23,10683	35,23417	27,60824	34,04993	24,34564	27,16194	18,58028	22,1549	11,22624	16,74154	22,5775	20,94621	37,16159	25,41971	23,76858	29,15409	23,23117	23,12742	20,26207	25,51814	16,37427	16,69416	18,75	27,46988	20,57437	16,27508	22,6108	48,26412	45,94392	42,10019	37,18294	31,47954	46,2978	47,45317	48,89167	48,02802	36,30947	53,88146	47,86168	34,59853	32,66109	37,81547	38,46154	48,94563	44,69606	38,42811	30,29564	34,15741	48,48268	31,6465	30,54294	52,372	43,24305	48,06145	36,31791	37,28504	28,0906	34,7476	49,64143	56,61887	61,18003	54,71727	45,83313	37,13866	59,77026	73,03064	62,03982	54,89058	56,84081	61,92321	66,41592	60,15197	41,01936	45,61844	62,45705	40,22235	63,76651	56,20241	59,94854	56,93123	67,23067	50,97556	67,14558	41,89317	65,55441	48,18807	55,81061	46,86402	44,9636	33,30246
6/10/2018 11:06:00 AM	66	18,77584	18,19497	23,47321	32,47168	23,3676	30,62224	24,36388	34,90917	29,46093	34,82061	24,15389	27,61585	18,48129	18,78433	11,31086	16,99305	22,28925	22,54884	39,10706	26,51926	24,37155	29,70954	24,36519	25,07115	20,01312	26,25953	16,84143	16,39209	18,82909	27,49738	20,89198	16,60947	24,56392	50,88286	46,95872	42,98277	39,81128	33,51784	47,01709	47,02918	51,41931	48,53952	36,34947	56,46407	48,58311	35,39476	33,91412	41,17339	41,99437	48,0611	47,74881	39,81348	28,7587	34,32312	45,8533	34,5452	29,19278	51,76635	50,29966	51,16235	35,7856	38,96677	29,47654	35,09339	49,34233	60,93391	63,73646	56,99168	47,24021	36,76476	61,09264	73,88504	55,67709	55,77192	57,1875	65,07211	67,38306	65,09864	40,81006	49,08944	62,66807	41,52638	65,86339	56,64953	61,46172	59,06244	70,21496	52,79703	68,90529	43,76044	71,67848	50,52373	58,66442	47,57253	42,8623	34,14214
6/10/2018 12:06:00 PM	67	18,34929	19,26082	23,23794	33,10054	24,60254	31,82326	24,6033	33,2148	28,63548	34,9913	22,50705	27,2965	19,10637	19,58064	11,78237	16,09403	22,95528	23,30426	42,67725	27,05799	24,53229	30,15232	24,4831	25,80798	19,70919	25,10796	18,33257	17,84517	18,91682	26,59994	21,27424	17,67497	23,91482	52,97725	49,04205	43,06456	37,62579	35,45646	48,3115	45,41826	51,60602	52,78335	37,77458	56,17982	47,69307	38,6066	33,69032	42,66157	38,54429	48,31613	53,7109	40,85192	29,54514	38,09564	53,66677	34,55301	32,50145	52,82659	44,19969	52,58076	37,60189	39,79015	32,80055	33,93609	49,12729	64,27926	64,06222	54,50659	47,49503	37,71137	59,4887	75,59046	63,36545	54,3786	52,55402	66,55518	66,05113	61,84702	39,41859	50,55883	62,32296	41,37599	60,74194	56,32813	66,60278	59,87028	71,91983	53,0515	68,41242	43,72631	70,22381	52,09108	58,38279	47,76802	46,11378	35,95857
6/10/2018 1:06:00 PM	68	19,11085	18,74579	23,53552	33,16265	26,30118	35,27513	23,10352	35,59122	30,8687	37,96157	23,32373	29,07114	20,22353	18,10739	12,08485	15,9357	24,68363	23,91599	41,10612	28,32532	23,98341	28,57399	26,40404	26,93924	22,78805	26,7881	20,06265	18,43777	18,99998	26,531	19,68515	18,25825	25,33488	53,10387	50,38385	45,5772	40,80971	33,43377	47,16512	50,91132	55,41377	50,52139	38,51397	58,24616	49,0701	37,97206	34,00034	44,02099	39,28555	50,50902	50,73069	40,92915	29,67873	39,58244	53,22924	36,41481	31,55677	55,72606	51,09334	51,76793	39,89756	40,17773	31,25953	36,47684	49,34254	59,2919	67,43259	56,82099	47,96744	41,52478	62,90507	78,1174	60,4512	55,667	59,81695	68,08183	69,33004	62,04562	42,64451	53,50057	62,37858	41,72601	60,88715	57,92412	66,45937	59,80727	72,02821	54,75416	71,0472	43,0084	71,20766	53,30909	63,12908	49,70878	43,99971	36,96846
6/10/2018 2:06:00 PM	69	19,19934	18,20575	23,33264	34,23589	24,51253	30,70872	24,69234	35,45742	29,30102	37,39024	23,26315	28,9142	20,77082	19,62761	12,05266	16,24102	25,07053	23,57952	43,56294	29,42764	22,80608	31,21325	27,42077	26,81007	23,38742	28,43875	20,74568	19,11596	19,32388	28,54664	21,3273	18,1958	24,7449	51,81318	50,32307	43,27365	42,92136	37,11766	49,35062	50,41577	53,30218	52,76097	38,14704	62,04009	52,24442	38,55445	34,88472	43,44019	41,8587	50,69312	48,08493	43,8722	31,15585	38,87254	51,42483	38,58221	35,53313	56,94187	45,53417	53,45698	37,59111	42,72595	31,67032	38,20251	51,89697	61,20759	67,06275	58,30253	55,75777	41,54619	62,53958	79,3681	63,73667	59,74519	55,85945	69,26849	69,35905	61,55677	44,57449	54,03915	62,88613	40,48533	67,11208	59,68944	68,66455	63,24147	75,22823	55,77773	74,5423	44,41416	72,28649	55,40472	60,29972	49,45195	45,30442	37,26611
6/10/2018 3:06:00 PM	70	19,96139	18,23248	23,74496	35,46619	27,34506	29,56358	23,93623	36,7783	28,98893	37,45938	24,84016	29,67846	21,44701	18,00046	12,35294	15,92078	25,2542	25,49175	45,91595	29,21032	23,83648	32,35108	27,41525	26,59738	23,71194	30,75908	21,39969	21,22251	20,73407	28,662	21,67219	17,64658	24,81177	52,67393	49,50832	43,88	45,12317	38,94576	49,85391	50,87395	58,07182	53,42002	37,55118	64,10637	52,98767	38,35454	35,79803	45,02887	40,73732	51,42208	51,94125	41,49191	32,17341	40,20551	50,72502	45,57699	31,29096	55,85184	55,77441	55,61485	38,69419	43,64424	32,50263	38,30052	53,66172	64,6683	72,26653	58,27254	51,77429	41,09907	61,88716	80,6666	63,37541	61,39326	60,35291	69,54914	71,36944	65,78167	43,37602	53,86342	64,64923	42,91398	69,17454	61,01902	69,22021	64,61961	74,58085	57,91073	69,87788	45,94496	72,94561	57,46788	60,31989	48,84056	44,06913	38,1927
6/10/2018 4:06:00 PM	71	19,81094	17,94547	24,87401	35,44457	28,4585	31,51504	26,11924	37,22328	32,90617	39,63811	24,28043	30,50031	21,0838	18,72064	11,95126	16,36142	24,46349	25,03979	43,54553	28,79801	24,26772	30,69816	31,29911	27,71172	24,04178	28,34169	21,9438	20,65871	19,46943	29,53684	20,64627	18,72403	25,82187	53,45311	50,14354	44,29031	46,24842	38,8912	52,65066	51,54731	55,50674	55,47096	42,41138	64,73689	50,86615	41,21408	38,92428	44,68549	41,35272	52,23006	51,59325	42,95086	33,43937	41,4343	53,02477	40,65677	31,79086	56,98912	60,55848	52,72008	39,06761	43,44448	32,99162	38,19028	55,36452	64,3739	69,08883	60,03551	50,58459	42,17583	67,94789	81,4323	61,73112	61,45558	62,64271	73,14351	73,4221	64,75285	45,52415	53,34232	66,88087	41,89082	65,45225	62,6738	69,95331	64,79173	75,32624	58,59499	74,6636	46,72925	74,68163	58,42017	63,63091	47,71787	46,3992	38,77487
6/10/2018 5:06:00 PM	72	20,9565	18,67712	28,61924	37,60451	27,1332	36,14784	24,48324	39,61338	33,70565	39,4409	25,17241	30,45597	21,01079	19,30869	12,85325	16,43091	25,62942	25,58037	49,22338	29,85225	24,04088	32,68969	30,56055	27,22038	22,73341	31,34429	22,01163	20,64379	20,33543	28,63036	22,26307	21,94635	26,53977	56,81994	54,18145	45,67516	45,04759	38,93887	53,28609	54,39607	58,01317	56,84641	41,2795	65,37253	54,49782	39,93811	37,12816	47,63463	43,29306	54,89445	53,51522	43,47494	32,85699	47,39563	56,82195	44,06153	34,00551	61,10266	55,86815	56,73837	39,89239	43,71125	32,45068	40,11363	57,86078	66,2891	69,25266	60,90669	52,68243	43,94604	64,64909	81,99133	66,60622	64,72957	60,59516	72,99831	74,72923	67,33048	49,05241	54,80582	69,08585	43,94576	65,88963	62,67206	66,75875	66,37994	77,98215	59,41548	74,98335	47,72975	77,82382	58,51618	64,96774	50,74982	45,94227	41,16531
6/10/2018 6:06:00 PM	73	21,49335	20,24391	25,58217	37,54649	25,91326	33,56958	26,21967	39,58596	33,8293	41,32785	26,28177	30,81206	20,27202	20,34628	12,6874	16,92557	26,81214	24,63148	44,83685	30,33972	26,20206	32,88034	31,38767	28,98493	24,60606	30,9614	22,4645	23,12687	20,8669	28,69798	20,97149	19,94578	27,16187	58,00336	52,97691	45,98295	46,69077	37,76056	52,71386	55,57623	58,29666	57,05798	41,51228	67,73997	51,22865	40,90614	38,34584	50,02915	47,7886	54,41921	59,79602	45,08289	45,80632	44,89058	53,88912	44,66644	32,94264	60,369	54,7112	58,39619	39,71348	45,38903	33,94915	43,17342	61,18175	69,79498	73,81957	64,11886	55,89487	47,7258	68,36905	82,99728	65,80798	62,73638	62,52985	75,5097	75,15141	68,51762	44,30841	57,03014	68,94292	44,60337	72,75262	64,22062	70,99767	68,51363	76,24635	62,75399	74,16521	49,45734	74,89845	58,73281	62,69791	52,5094	45,38303	37,54097
6/10/2018 7:06:00 PM	74	21,20227	21,23812	26,32674	36,23571	28,40006	32,10751	27,45559	42,1654	34,12495	45,18457	26,27169	30,81516	20,22443	20,09111	12,11331	18,19608	29,63825	24,94744	46,8605	31,89856	32,25132	32,22784	31,78072	30,44209	26,33662	31,32377	23,89016	21,9744	21,6255	27,93725	20,60359	18,90832	29,16356	58,38577	56,84578	46,85594	58,77922	38,81873	51,31204	54,8689	60,86359	59,27415	44,56324	68,19801	51,56506	39,95475	36,59213	47,51658	44,25032	55,28183	53,33609	46,23591	44,05884	45,86401	54,85335	44,93652	33,11761	62,74771	56,7068	61,41813	39,69172	45,91526	33,07948	40,19701	58,6325	69,47171	71,98856	63,90039	54,0245	45,99463	69,01145	85,63502	70,46522	63,90723	63,04922	75,9125	75,55109	69,17254	45,75555	57,73133	71,39382	46,54399	71,3389	66,45855	72,59056	67,98968	80,50501	65,39014	74,83257	50,03364	75,64456	59,7239	64,50355	52,29906	47,4705	40,841
6/10/2018 8:06:00 PM	75	20,6538	22,79751	26,81877	38,25666	30,36341	35,85412	28,49698	44,65483	35,87188	42,6624	24,7487	31,91023	20,2285	20,5388	11,92253	17,95708	28,48448	25,98502	47,87128	33,14704	28,85893	32,17092	32,35038	29,82337	26,89407	31,07212	23,02284	23,73128	21,38553	28,63022	23,40075	20,09857	28,23421	61,04229	57,45413	50,73387	57,01322	39,43123	54,57559	58,65205	61,87287	60,9967	49,07604	70,43498	51,73795	40,55268	38,4824	48,54409	47,51388	56,11994	63,08515	50,60248	41,21471	48,30142	61,19806	44,25426	34,80866	64,12183	57,08589	62,38057	44,25868	45,30027	33,24671	44,7389	60,94179	69,4735	76,75584	65,66396	63,6202	47,06468	73,20914	85,73518	69,01332	66,28889	64,55792	77,41262	78,15809	69,92906	47,64907	57,29858	76,38961	47,16077	70,68435	67,6986	72,9528	69,42238	77,97987	65,44375	76,04457	51,45619	77,65825	57,87888	63,53373	50,96237	45,55599	41,56132
6/10/2018 9:06:00 PM	76	22,53164	22,82638	26,72379	39,73061	31,58883	36,4593	29,2794	42,61888	35,67191	44,32119	25,29412	31,41392	20,90856	20,25351	11,75336	16,43512	29,96532	25,04456	47,99852	33,23034	28,25956	35,89902	34,11914	31,61168	28,07022	33,06304	23,40303	23,20306	20,44098	29,18166	24,7782	21,33987	30,54557	62,33387	59,21578	51,70839	51,82741	39,97914	55,74526	58,57455	62,31882	63,72652	46,94477	72,04803	56,34277	42,30818	40,25496	49,34861	48,3066	59,0949	57,15434	49,62519	36,89034	49,05166	54,97147	53,31779	37,52708	67,28621	59,89432	63,32394	45,5799	46,65327	34,35358	43,39322	60,55198	69,94675	76,43312	66,52886	61,5357	48,25991	72,60146	87,44758	66,36536	64,43848	68,71934	78,18579	78,03458	72,67477	52,99128	57,59077	73,73446	48,60929	70,187	69,04427	74,49837	68,92511	83,19601	64,06284	81,58799	52,75731	82,01225	61,10059	65,74036	52,85325	48,67913	43,5378
6/10/2018 10:06:00 PM	77	23,43156	24,52096	27,93104	39,93279	33,13709	37,50256	30,46053	42,41822	36,84274	45,30587	27,56362	33,17128	21,02067	20,53168	11,77988	16,58875	29,09669	26,24413	51,44714	32,43327	29,5642	34,52193	33,86266	33,67934	32,00873	34,01484	24,94308	23,91958	22,67386	29,47371	23,28291	20,28508	33,06974	60,2799	59,00697	55,63965	50,44112	41,15454	55,74761	60,70072	64,66795	65,11115	46,36674	74,06699	57,10717	40,78373	40,30691	50,51055	49,06126	60,88673	61,84364	50,62535	38,14427	49,49415	60,27223	50,33702	37,29139	67,1739	58,27732	63,06918	43,78523	47,57633	34,41078	44,8166	64,63072	74,15292	74,29107	69,23547	61,43534	48,95536	69,84914	86,76946	70,41495	68,55846	71,31417	78,67402	77,88586	76,84917	50,91968	57,63566	74,03619	48,68031	74,46473	70,65518	76,89158	71,63524	83,31364	66,5556	83,96994	55,42496	81,25242	63,87765	64,74656	53,68176	48,01144	42,46546
6/10/2018 11:06:00 PM	78	23,10034	25,48464	28,98334	41,12442	30,75535	38,17916	29,72742	42,92116	43,26654	45,08601	27,42305	34,17751	21,70908	20,13926	13,08687	16,29248	32,91978	27,33415	50,9232	33,90473	31,19164	32,87681	33,2943	31,71917	31,13396	37,08285	24,7784	25,17414	22,45724	29,91317	24,28292	20,10361	32,59028	62,27184	60,46862	55,27645	51,90995	39,69496	59,19547	62,12167	65,70155	65,69236	47,98166	73,37251	59,47675	41,32529	41,13893	51,30381	49,72633	61,86699	63,99024	51,22451	41,24938	50,33826	65,57507	54,92616	37,82687	69,91504	64,12405	64,35027	44,0862	46,29504	34,73012	44,84381	60,68309	76,08305	78,23718	69,85432	64,44249	51,25062	72,55243	88,72948	75,91022	68,63997	66,81725	79,39034	80,20724	72,5849	51,3032	60,30939	75,05603	50,3114	74,87781	70,90649	77,70198	72,42968	85,33987	68,84035	82,08127	57,09003	83,6848	65,65347	65,53817	53,85258	51,11351	42,39155
6/11/2018 12:06:00 AM	79	23,00018	27,04983	29,60765	45,10334	33,19946	38,24429	31,88606	43,91115	40,28239	45,42613	27,72325	36,7955	23,64839	21,26195	12,72015	16,5882	31,13181	28,54022	50,95103	35,70395	32,29857	33,88753	34,52296	33,33755	31,47851	35,89806	24,72818	22,95383	22,70136	29,83898	26,01411	31,00174	33,83524	62,19469	61,40053	58,67719	51,21671	43,13599	59,47744	60,97549	66,20717	67,4437	49,12854	73,1786	59,01146	47,38568	41,93468	50,6545	53,04605	64,77253	61,61831	54,50183	41,97426	51,53944	64,23478	52,63643	40,58486	71,52803	61,50945	65,8258	47,01274	50,1709	34,92609	45,4977	63,88387	75,97723	81,23003	70,77234	61,6065	53,10628	73,35751	89,63521	70,93716	67,79475	72,14854	81,53232	80,69823	73,32174	50,38281	61,29186	76,7135	52,08603	80,98917	72,94016	77,46954	73,4688	82,85063	67,12505	84,24327	59,21944	83,69827	68,62656	66,63821	53,19201	51,73857	42,21935
6/11/2018 1:06:00 AM	80	23,86391	27,12713	30,2723	43,91378	33,24029	39,90792	32,67248	46,86892	40,81993	45,15881	29,5613	39,46011	21,36543	22,21334	13,27517	16,64249	33,8619	29,21571	52,76007	35,79361	34,99254	34,65393	34,63687	35,68372	32,6816	36,85615	23,9345	23,8485	25,23991	28,65005	23,98638	18,82681	35,10831	65,98322	63,07223	61,14231	51,2951	43,23566	60,62756	65,50404	66,81567	67,79599	49,59017	73,80484	55,17532	44,57277	43,1616	50,665	51,83576	62,56797	64,5401	55,04738	41,84757	53,83096	62,28884	55,07536	44,53809	70,51724	64,96159	66,82845	43,27489	49,06471	37,53723	45,89502	63,72361	76,95831	82,80124	71,28495	62,06814	53,96275	77,43307	90,05057	75,93453	71,21532	72,54193	82,45013	81,80827	74,44801	50,31182	59,84009	76,21615	53,56632	76,57645	73,32332	77,25292	74,75748	83,99232	69,57236	83,56834	59,84161	83,07851	68,60674	68,21418	55,15963	53,60197	46,3255
6/11/2018 2:06:00 AM	81	24,16833	27,97083	31,03815	43,02484	34,81432	43,3707	33,13564	46,17996	41,21532	46,66376	29,86454	37,71082	20,61768	21,27148	13,04653	17,6606	36,94559	30,66127	52,92371	35,39235	38,63382	36,24226	35,44734	33,21459	31,06812	38,31876	25,4012	25,33398	22,88669	29,3455	28,81161	20,09015	37,45884	67,3394	63,40137	60,75155	51,36052	43,88518	61,75378	64,91738	68,2168	67,58041	51,89469	74,75547	57,86873	45,87063	45,43401	53,34045	53,29956	64,43723	68,2778	56,52029	41,8596	54,01401	60,5035	55,54432	42,6137	71,28993	65,84721	68,56406	48,12245	50,2392	37,91798	48,46154	68,35378	76,67848	82,29118	72,72125	65,4559	53,60584	75,76481	91,57265	74,63003	71,91644	73,12534	83,72783	83,58504	77,02082	52,19012	61,82333	78,92567	54,69551	81,06834	74,29143	79,69973	74,66202	86,52458	68,89893	83,3716	60,94262	83,13384	69,86765	67,3615	55,89681	52,72857	45,8236
6/11/2018 3:06:00 AM	82	24,06195	29,15658	32,79675	48,15001	34,62278	41,99022	34,35614	47,75074	44,00496	48,27414	29,76328	38,7051	20,38876	21,41433	13,6037	18,12984	36,88018	31,14611	54,78946	36,02087	36,75094	36,20095	34,81606	37,34589	32,33	37,31495	26,44818	25,9672	23,01807	29,73475	25,66866	19,11942	37,16713	67,65888	64,31711	62,11691	55,32245	44,95116	61,65866	66,84798	68,56032	67,50449	52,15379	76,65141	59,47143	47,21161	44,40201	51,51055	53,00356	64,51813	71,48935	57,11829	43,32581	55,42385	60,68786	57,20311	42,90361	71,13506	62,2476	70,04546	46,46207	48,65323	40,54343	49,02893	67,51506	80,10072	83,37796	72,13355	67,06545	54,27228	79,94184	91,87611	78,36994	71,56927	72,7082	85,73206	83,61282	76,98594	56,92978	64,59315	78,775	54,53319	81,07158	74,39953	82,81616	77,59823	86,1598	71,1613	85,25282	62,97594	87,3921	69,37776	68,96047	56,04713	53,4784	44,76446
6/11/2018 4:06:00 AM	83	26,03663	29,76521	33,27352	47,23565	33,37934	45,58839	35,66907	47,49123	43,12562	49,80389	32,08306	40,92852	20,0726	21,42131	12,29153	17,35377	38,76637	31,00202	55,21814	36,67219	38,90259	37,57778	35,11688	38,71822	31,38	42,09549	26,96653	25,90953	22,5726	30,7157	25,58577	20,88493	39,67493	69,65684	64,25411	61,03787	56,62791	45,21863	62,94603	66,41288	71,54655	69,66264	54,76569	76,22624	62,07249	47,51672	45,9891	51,03593	53,84484	63,78094	72,02428	56,3735	42,61218	56,51144	59,43136	56,55718	42,75558	70,97888	64,86516	71,27184	44,28188	49,50356	38,49359	47,46187	70,02425	82,29947	83,54022	74,74068	68,90688	55,83747	80,53645	92,83378	75,87941	75,03951	74,08413	86,77201	83,41795	76,0541	55,73753	65,73939	79,05684	53,0305	81,81034	75,9795	83,4509	78,3906	88,07761	71,65921	84,77972	62,12423	84,69116	72,0928	72,45953	58,26558	54,93914	46,53743
6/11/2018 5:06:00 AM	84	27,12423	30,13449	34,26372	48,68119	34,42819	45,13028	35,55351	47,97235	43,03886	48,78308	31,61444	41,81911	20,86255	22,17707	12,90831	18,04294	40,41874	32,32172	58,64923	38,599	40,59357	38,97464	35,31056	38,76382	33,61564	41,67572	27,21023	26,44949	22,90361	30,77255	28,61882	20,52857	41,03048	71,99872	68,11353	63,48793	55,72834	45,25724	65,89529	72,00341	71,1499	70,68745	57,31053	77,90299	62,05218	46,1611	44,04537	50,34704	55,4253	68,92138	68,98444	64,00648	51,18293	59,78414	59,75042	55,94634	46,64125	73,44421	63,58629	72,19082	43,92476	50,5323	39,59183	51,23563	67,66226	82,67801	86,29946	77,08513	68,07008	57,45808	82,37546	93,69281	79,14491	74,88187	73,76485	86,62107	82,66427	78,82909	56,70535	65,21427	79,864	56,18086	81,55953	75,16841	83,71008	78,96677	89,26158	71,61237	86,62515	63,18863	84,48925	74,32755	71,62218	58,85632	58,09599	48,23932
6/11/2018 6:06:00 AM	85	27,01426	30,78422	35,13781	49,15845	35,40265	47,24069	32,81705	50,19182	42,02856	50,0266	32,27046	43,20478	21,84675	23,04038	13,12113	18,8827	38,33949	32,86715	58,46451	38,16403	38,77197	38,37589	37,14868	42,16857	35,64337	41,19053	28,67789	26,77512	24,04661	31,03566	29,26545	20,25241	39,8079	71,49689	67,69522	66,66246	55,5649	48,73176	66,20441	70,54101	72,08769	71,30595	56,7707	77,80822	62,86625	47,8355	44,65566	51,11102	57,54593	67,77796	72,4319	59,47164	47,99065	58,96641	62,8297	58,02298	47,34126	74,82323	62,68802	74,24465	47,25996	50,35299	39,40153	52,53185	66,58144	84,03156	86,86899	76,8674	70,40741	57,05232	82,10738	93,10435	76,89718	75,97916	75,76426	86,93247	86,35416	79,55936	57,83059	68,78902	81,56741	55,77082	83,55769	76,73083	86,02171	80,16468	90,01409	74,21523	86,82527	63,32829	85,9509	73,4078	73,18862	60,89322	55,05354	45,68731
6/11/2018 7:06:00 AM	86	28,48026	34,33687	35,83229	49,37935	36,05376	47,91073	35,93985	50,21801	44,18255	50,61713	34,51447	44,89915	20,67218	22,20815	12,70951	18,88421	38,46838	33,83918	59,42799	40,0219	39,85239	40,6623	38,04501	40,58342	34,56275	44,77834	29,92063	28,53476	23,51017	32,91757	27,70343	21,14867	40,47234	70,50597	68,2166	67,70736	58,45788	48,97028	67,47002	72,50932	73,23138	74,76038	56,48445	79,45023	63,67665	48,6888	45,54805	54,49872	61,08739	70,03986	73,25915	62,58199	48,30122	61,1278	67,88987	57,06993	45,67563	76,40729	71,28709	77,89649	47,8509	51,80372	39,95738	52,68513	68,48364	84,72929	84,6198	78,42673	68,68073	58,57766	83,33092	93,27544	79,19879	75,08131	80,48167	88,53635	87,06102	79,37708	56,54467	67,34977	81,80994	58,77805	83,23103	77,92724	85,62852	82,52612	90,97149	75,34766	86,81649	64,10505	88,28415	74,16722	73,03458	60,03688	57,21416	45,78547
6/11/2018 8:06:00 AM	87	28,4757	32,06662	34,68819	49,96872	39,33991	48,45726	38,59369	50,89985	44,81813	51,42863	32,8688	45,22968	20,98875	24,08315	13,32304	17,15193	43,2175	33,94487	62,15469	40,24674	41,99223	39,95704	39,53292	39,62775	35,34711	42,47493	30,18236	27,33498	24,06444	32,4942	28,47929	21,89648	47,70523	72,20767	66,15163	68,86757	56,78693	49,75554	69,57174	74,14278	72,83115	74,00987	64,05165	80,16965	64,06892	49,45651	46,09167	49,92298	60,10348	70,52112	70,89461	64,29673	45,69035	62,4265	66,37904	59,95282	50,43318	77,39147	66,38857	76,27081	49,81805	53,121	38,61205	49,06865	69,99565	85,11792	85,99657	80,62881	70,97867	62,40102	84,77586	94,64212	77,77858	77,83102	79,09525	88,144	86,80247	78,83117	56,49751	69,34177	81,78431	59,93665	85,29261	78,51349	85,16122	82,6807	92,53384	76,96819	89,0788	65,67957	89,82386	75,14576	75,28197	60,75646	58,16575	47,46263
6/11/2018 9:06:00 AM	88	28,15961	34,72203	36,73748	53,96683	36,52396	49,03584	38,07305	55,17311	46,07986	52,04528	33,29072	44,2966	20,63785	23,74855	12,97517	18,12728	42,95155	34,35207	62,20235	40,63626	43,72984	43,1576	39,55668	44,00061	35,44257	44,92533	31,23473	29,55647	23,79711	31,65907	26,89337	21,80565	44,20535	72,81486	68,87682	69,86855	60,20889	50,64296	70,19162	75,382	72,42092	73,05917	60,38116	81,13389	63,88609	52,13653	47,88662	51,97585	59,41092	68,29824	74,57996	65,41881	55,01078	61,8294	64,9812	58,57607	47,34361	79,31228	68,04708	75,76157	50,49464	52,63816	42,36102	52,48101	73,36366	86,36881	87,38852	81,11523	70,92231	61,32971	87,58421	95,01617	81,63234	79,69586	80,25648	89,95746	85,26891	78,70296	59,85584	71,05106	83,03611	59,97029	88,41409	80,78381	88,79456	84,07293	92,70101	79,39925	89,63093	66,1506	89,40989	75,4885	74,54155	59,69247	59,78586	48,06857
6/11/2018 10:06:00 AM	89	28,45235	30,90041	36,39699	53,31931	39,2211	51,38602	39,72073	56,33421	46,02702	54,70864	36,07835	44,56227	18,69654	25,52056	13,99363	17,7171	43,9229	36,10687	62,07981	42,27039	42,90638	44,3149	41,60008	44,39399	35,91257	44,4791	31,28578	30,24315	24,9053	32,61073	27,89988	21,23756	44,12619	73,01711	71,92404	70,669	61,76048	51,53072	80,39478	76,01804	73,09682	78,35226	58,88435	81,27957	64,36616	50,37792	48,12514	54,50632	59,64695	73,17729	75,15812	65,29268	51,34657	66,32073	71,67199	64,67583	51,96114	79,61787	66,81186	77,81478	50,65298	53,11892	41,88888	51,68974	72,92413	87,39563	87,53358	81,86181	75,58521	63,13765	89,66664	94,18698	82,46622	79,42252	83,74178	89,66368	86,66267	80,47414	58,31911	72,56017	82,96095	59,50804	86,7229	78,68674	87,80918	84,47108	93,30094	80,99642	92,01453	65,63786	92,06566	77,29581	72,56265	61,64595	58,80272	48,20499
6/11/2018 11:06:00 AM	90	27,80228	32,24207	38,47929	54,52268	40,04967	50,78097	41,10791	57,14695	45,91374	56,19785	34,73641	46,33234	19,76825	25,1682	13,62428	17,26742	43,75525	38,0611	64,34129	43,12175	50,00802	43,33236	43,2434	42,25789	37,92143	44,9848	31,60077	30,98869	24,72142	32,81416	30,23348	22,26549	45,28888	72,92026	74,80106	70,50308	63,01614	55,28957	77,01019	76,35091	75,18858	78,38914	61,71979	84,58078	64,99067	51,28586	45,83948	55,95919	61,15226	73,62144	75,82864	64,66029	50,35091	68,03085	67,62247	65,39787	52,43335	80,29171	71,70714	80,89018	50,54805	53,78979	43,29942	52,35707	74,00013	88,4138	89,76922	82,92571	75,76178	64,2707	89,90806	95,57327	81,92356	81,23467	82,12354	89,95373	87,39584	81,95644	61,43008	73,23476	84,06146	60,52795	87,64507	80,54571	88,32346	85,71321	94,43592	80,4481	90,68005	65,04718	92,46822	77,48432	75,33315	62,21845	59,01802	48,52122
6/11/2018 12:06:00 PM	91	29,16591	33,0504	37,88316	53,80237	40,34594	52,42153	41,35313	58,35247	48,17253	54,33472	35,14768	47,85173	20,20502	24,76086	13,62207	17,10979	44,54092	38,131	65,64759	45,6013	44,08847	44,56192	47,6385	41,72669	39,38791	43,83261	32,21368	30,52077	24,43005	35,10223	30,91291	21,99022	45,84204	73,29984	73,00687	71,62521	65,88024	55,28245	75,41287	77,97262	76,69016	77,15165	59,12183	83,98444	64,32541	53,28449	48,6783	55,22712	62,07235	74,29391	76,93358	67,21188	58,32788	66,8875	68,70055	65,19673	53,41146	82,03982	69,29322	80,73988	53,20878	55,53147	44,19948	56,34084	75,33025	90,01389	91,05549	83,75332	76,34733	65,53582	89,53146	95,81137	85,95795	83,29195	83,92587	88,7594	88,78709	81,26375	60,42288	73,44689	85,98904	62,94997	87,66938	81,53604	89,41092	86,22113	93,47197	80,11053	92,01592	68,22848	93,29072	78,21486	75,92203	63,1659	57,74778	49,38052
6/11/2018 1:06:00 PM	92	29,77578	34,00593	41,0367	54,77094	37,6032	50,77365	44,4257	59,74539	45,13588	56,936	35,30711	48,77591	19,51122	25,03309	13,23117	17,73617	47,37926	36,78735	66,39429	47,9407	47,87149	44,57767	48,40911	42,18819	41,56091	47,73299	32,17465	32,48059	24,60986	35,40506	32,47859	22,34078	48,69274	74,66657	75,47987	72,92026	66,84661	55,16254	77,75358	78,92062	78,23019	77,46243	62,22681	85,75459	67,74516	51,63849	49,23125	56,5348	66,12262	75,62997	77,84019	65,62265	59,80058	69,38357	67,82004	67,18066	59,69144	83,88491	73,37575	83,84139	51,80502	57,94928	46,44321	53,57462	77,42726	90,27175	91,7352	85,42522	78,08846	66,27149	88,21045	96,94635	83,8387	83,11864	85,4139	91,07904	89,98661	82,88904	61,01486	74,25557	86,71385	63,61468	87,5266	83,61413	89,3996	85,01202	95,455	81,75667	92,9405	71,9277	93,37035	80,95677	76,14011	64,91158	57,81574	49,35952
6/11/2018 2:06:00 PM	93	29,98653	33,62836	39,44359	55,97963	40,256	52,30258	44,10139	59,68101	45,69939	59,61794	35,04103	48,94887	20,17303	23,05993	13,33948	18,4002	44,4324	39,95552	65,37336	47,72886	44,29888	47,47244	47,07649	44,25101	40,9985	47,88552	37,19662	32,18695	25,73013	35,67045	28,41816	23,2101	48,49691	77,53992	75,05595	74,48152	70,32301	55,69345	78,71174	80,89371	78,49849	79,55888	67,7274	86,03877	67,39037	50,5196	50,79921	56,71143	63,89174	76,03738	80,64027	67,30286	58,2099	72,58338	77,05909	67,94996	59,25757	83,98321	79,74821	83,68652	52,17445	57,68581	45,73511	55,68172	78,92622	90,87389	93,20962	87,2313	76,2672	67,05412	89,35338	96,88757	84,54285	85,19252	85,09863	91,68235	91,4955	83,62581	61,7403	75,23756	87,83564	65,04863	89,46529	83,00716	89,38868	86,44314	95,12524	83,37368	93,03708	69,79235	93,94894	80,34724	73,80567	64,48421	60,16032	49,79506
6/11/2018 3:06:00 PM	94	32,31046	34,22207	39,78856	54,81971	42,01481	52,16816	44,69365	61,28406	48,22696	61,48465	38,28588	50,02486	20,76329	22,34679	13,02822	17,80552	46,53611	39,62222	69,69675	49,59259	44,44214	47,4475	48,70089	46,23239	42,32317	55,16771	37,72671	33,41823	28,41961	35,47352	30,11522	24,1228	48,77901	78,03845	76,85987	74,36264	74,0864	56,41523	83,52164	81,08768	77,61149	80,51206	67,58337	88,75657	67,92876	51,70792	49,41797	57,00824	67,02138	74,92629	77,72803	66,43256	56,86485	72,04134	74,30137	67,98631	58,798	84,27125	77,38644	84,23934	50,97184	57,75537	44,84803	57,52294	78,87786	92,28414	94,31615	86,96798	79,68385	68,06145	90,67542	97,65391	86,68546	86,68484	86,37026	92,75717	90,50529	84,60441	62,4799	76,68671	87,62683	67,47396	90,26637	84,84735	90,23431	87,42008	95,4186	83,50533	93,50092	71,04816	94,02997	82,43494	75,82836	64,25515	63,80547	50,96457
6/11/2018 4:06:00 PM	95	32,23358	32,9445	40,83202	58,79339	45,63212	54,89749	47,30769	62,08886	46,81871	60,51344	37,11677	53,14268	20,80273	23,81024	12,37235	17,67345	45,83396	39,20417	67,64761	51,13623	43,4775	49,89362	51,98035	45,67191	44,99268	47,16796	38,38204	34,66885	27,37207	37,11676	30,77462	24,47758	55,76129	78,97789	79,46377	76,29408	71,83266	57,79005	83,15366	83,63885	81,2824	83,66586	65,98302	89,8856	71,59241	52,43431	51,13222	58,80485	66,80579	78,29376	80,83369	70,62791	57,21533	74,87726	73,18282	71,11634	62,75972	86,82278	79,864	85,3536	51,43727	57,99997	44,48518	55,91601	80,08552	92,86404	94,32706	86,51636	79,29438	71,77036	92,26673	97,31377	89,09386	85,53963	88,57483	93,87579	90,01624	84,93072	61,71744	76,50751	87,38313	67,34583	89,1199	84,88852	92,56521	88,57993	95,47207	84,59238	94,33977	73,6488	95,18098	83,64999	77,68098	65,51151	61,80061	52,78162
6/11/2018 5:06:00 PM	96	33,0028	34,15858	41,27508	58,15104	42,97987	58,22164	47,5458	63,10241	48,69122	62,5	37,19067	51,10543	21,76289	22,5371	12,83302	17,90361	50,37432	42,48204	71,90471	51,71392	45,81807	49,83492	52,25147	47,76215	40,53292	50,32963	39,35463	35,87347	27,51796	36,94159	30,55703	23,67616	53,56489	80,85393	77,8603	78,78136	73,25169	59,05436	82,3747	85,19695	79,74635	82,95155	66,45772	88,69971	68,38314	52,66371	50,56263	58,19905	70,98689	79,70271	80,61588	72,82211	61,16387	75,51856	78,64909	71,84764	56,05728	86,96564	82,84904	86,17678	53,14966	59,07231	45,56636	56,68594	83,26853	93,12936	94,77538	87,48245	78,98362	69,83028	92,50208	98,31358	89,83857	87,26038	89,29653	93,95191	91,22086	86,5299	63,93015	75,68427	88,83586	67,24809	90,81814	86,14432	91,17174	88,71533	96,07489	85,28066	94,81454	72,35847	92,91895	83,82461	76,7403	64,77544	62,40695	52,63766
6/11/2018 6:06:00 PM	97	33,27738	36,79895	42,66744	59,46128	44,23111	60,44471	49,30323	64,92097	51,21243	66,16359	37,32994	52,5871	21,1544	23,7958	13,07913	18,08452	49,83242	42,63788	71,0425	50,41494	48,2548	50,71687	54,85197	50,35139	42,24449	48,53268	39,95469	35,64421	26,5596	38,67408	33,03299	24,18614	54,49312	81,60602	78,64314	78,05192	73,61945	60,58424	81,74811	85,67397	81,47118	82,71635	71,63455	89,28437	69,16163	52,89656	53,33997	58,15118	68,41837	79,48822	86,68394	73,91337	70,51434	75,87264	78,80374	73,38521	56,36985	88,00508	84,11141	88,39661	52,24408	61,10839	46,2252	58,70414	82,52625	94,21275	94,98405	88,45968	82,81367	70,2607	91,3914	98,36891	91,3512	88,15899	88,99543	94,21102	91,762	86,3112	62,84739	75,73193	89,22752	68,35896	92,78142	87,69369	92,15614	90,47593	95,40707	86,08167	95,38966	74,57138	93,25763	84,88644	76,95568	64,4248	63,37865	53,08839
6/11/2018 7:06:00 PM	98	34,74014	36,78375	43,09157	61,13671	46,1823	59,37162	47,29671	66,25379	49,86233	66,54951	38,56833	52,85595	20,90614	23,77577	13,29769	19,61732	52,16215	44,72632	73,90508	50,93999	49,14712	53,27684	53,19801	52,26818	44,9406	50,28169	40,0105	38,43163	27,30935	39,07915	33,2434	23,76851	54,78469	81,73788	80,89751	78,43653	75,07474	60,69553	81,17982	85,51834	82,35252	83,30219	69,21896	90,1108	70,74561	52,60831	52,30645	59,79443	69,43993	81,48513	87,41628	74,32734	64,52263	78,83097	78,64514	76,74686	57,8438	89,01947	86,2806	88,29444	54,68971	61,31686	44,29094	58,42196	82,56777	94,83181	95,03358	88,43488	82,11712	74,11659	92,73762	98,3553	91,7928	87,71325	91,57618	95,64848	92,96627	87,39024	67,28516	75,20439	89,54424	69,88554	92,41076	88,53151	91,61099	90,8102	97,09556	85,91505	95,4271	74,69041	94,10305	85,87561	79,5077	63,62808	64,83871	54,42633
6/11/2018 8:06:00 PM	99	34,51281	38,81749	43,04729	61,62067	45,83472	63,61903	49,84548	68,42714	56,28302	67,68851	38,48724	53,04889	21,15592	23,3649	12,74391	18,11706	57,3966	43,82668	74,30848	54,43074	55,92956	53,85617	53,29568	52,7857	45,27057	52,20802	43,05883	38,73314	26,99395	39,66837	29,42908	25,5151	54,66069	82,92876	81,65693	80,01976	77,90852	63,16547	85,23645	86,4296	82,92924	86,5341	69,30357	91,11579	74,40927	53,73252	51,49612	59,02202	68,76112	82,23351	88,36739	76,5004	71,49715	77,97387	80,15446	74,81688	60,1646	89,71396	83,02428	89,71326	55,95767	61,04339	46,31113	57,71517	84,78843	95,77787	96,26727	89,92126	84,6022	75,51566	93,23255	98,42375	91,29683	90,43684	90,87347	95,27209	92,73369	87,33823	66,75578	76,62495	90,71321	71,49377	94,03916	88,06683	92,20173	90,62086	97,74204	86,88268	95,10334	75,88203	94,54679	85,94628	78,8876	65,06776	64,07127	55,75603
6/11/2018 9:06:00 PM	100	32,75821	39,5211	43,9075	63,28741	48,34535	63,01912	51,16055	67,93587	53,88028	67,93856	39,37196	52,68913	20,56207	23,25424	11,76365	16,77871	52,88737	43,44296	75,16979	55,15757	50,80868	51,49177	54,02692	50,99864	47,78977	52,26299	40,29544	36,10363	26,82727	39,25764	32,24608	25,53106	55,67536	83,21701	80,98889	82,97952	72,51492	63,81023	84,12868	89,19451	84,77246	87,48025	72,15289	91,12262	72,0506	55,13049	52,20767	59,9122	71,34588	84,22863	88,60066	77,84689	74,21143	78,51024	78,70234	77,11201	64,26033	91,19447	82,81022	88,80802	56,02171	62,9586	46,21629	60,32238	86,61486	94,87028	96,55076	91,46407	85,25752	77,95728	92,99666	98,80091	92,08527	90,0985	91,80537	95,34248	93,33604	87,18204	64,89936	80,28232	90,41737	71,48901	92,58441	87,259	93,74641	91,07143	97,79861	86,59193	96,57777	78,92967	96,30596	87,48239	79,30206	65,80736	64,53886	53,53587
6/11/2018 10:06:00 PM	101	37,25229	39,89659	44,18884	64,57153	47,64416	67,52501	52,65446	69,47688	54,10036	68,60708	40,79549	55,24287	21,91299	23,45864	13,50568	16,71702	56,06335	44,30323	77,06303	55,59371	54,71748	55,34815	57,02581	55,2781	46,73402	54,702	43,73591	39,90992	27,57115	37,88938	31,71378	23,3046	58,11471	85,34069	83,69577	84,51737	78,16354	63,30584	84,84541	87,94498	87,68008	87,29748	74,39828	91,93157	71,52645	54,20245	53,36035	60,50128	73,29064	82,81624	89,30123	79,39255	66,63897	80,10023	82,65438	77,15428	63,38293	91,16421	85,30056	91,44576	57,27938	62,82963	45,75998	58,55314	86,77422	95,26505	96,76745	91,0186	86,41206	78,45774	94,12543	99,35773	93,3886	91,36598	93,73757	95,47214	92,82659	88,78123	67,88081	79,49962	91,64754	75,06383	92,87329	87,81223	94,54196	92,55147	97,64161	87,69914	96,59338	79,81929	95,62818	88,78572	80,18279	65,24383	65,16592	55,15453
6/11/2018 11:06:00 PM	102	37,37435	39,81087	45,08504	68,41	52,49095	65,60103	53,27013	70,64524	54,71997	70,78519	40,42613	55,74126	20,78429	23,98783	13,98334	17,8134	64,1876	45,05934	77,50249	56,32716	56,94863	56,62246	59,06367	54,10173	48,24361	54,81066	43,31704	38,84132	27,12692	40,31554	29,20784	23,55541	61,61141	86,26458	85,5524	85,26167	81,02647	66,11668	86,1345	89,64405	85,49535	87,74619	74,197	91,93787	76,5138	54,49705	54,94585	60,74119	73,39751	85,97902	90,85757	80,85682	67,71012	82,53019	80,45183	80,19721	68,41547	92,51022	87,57854	92,30444	57,77134	62,86769	47,81008	60,12082	88,31261	95,70457	96,18355	91,58551	85,3172	79,34406	94,61013	99,1954	93,85789	89,96001	92,74688	96,07434	93,17564	88,90307	68,91055	80,63481	91,66895	75,65878	94,4409	88,04826	95,2739	93,50629	98,24332	88,27814	96,80081	79,45679	95,67909	88,06864	80,24557	66,7421	64,85349	54,86593
