# Supplementary material for: Neuroblastoma signalling models unveil combination therapies targeting feedback-mediated resistance
Source: PLoS Comput Biol. 2021 Nov 4;17(11):e1009515. doi: 10.1371/journal.pcbi.1009515 (PMC8604339; doi:10.1371/journal.pcbi.1009515)
Supplement: S2 File — (ZIP) [file pcbi.1009515.s023.zip › drug_sensitivity/IMR32_drug_sensitivity/IC50_IMR32.txt]

AZD6244 -2.22937461100485 -4.17053981701373 0.0386135771124356
BI78D3 -23.2184372866779 -5.81772805076846 0.0402866757594939
MK2206 -21.6832401288663 -5.90024731579308 0.0423953326019576
Rapamycin -0.435036824742517 -4.74890877998886 0.358169076511374
GS4997 -27.8857902369205 -4.95448256547021 0.286550480212378
LY294002 -2.86697991614275 -6.71719155160567 0.0218698184187568
Sorafenib -22.3811079245186 -5.00638359087558 0.679008403733316
TAE684 -24.7214533799962 -5.79312590092996 0.0949516593190702
AEW451 -0.959107087954872 -4.78454939317868 0.646963240190821
