# Supplementary material for: Neuroblastoma signalling models unveil combination therapies targeting feedback-mediated resistance
Source: PLoS Comput Biol. 2021 Nov 4;17(11):e1009515. doi: 10.1371/journal.pcbi.1009515 (PMC8604339; doi:10.1371/journal.pcbi.1009515)
Supplement: S2 File — (ZIP) [file pcbi.1009515.s023.zip › drug_sensitivity/IMR32_drug_sensitivity/IMR32_AEW_AZD_interaction_20190815.txt]

Label: AEW451_AZD6244_interaction_IMR32
Metric: Phase Object Confluence (Percent)
Cell Type: IMR32
Passage: 1
Notes: 
Analysis Job: IMR32_AEW_AZD_interaction

Date Time	Elapsed	A1, Image 1	A1, Image 2	A1, Image 3	B1, Image 1	B1, Image 2	B1, Image 3	C1, Image 1	C1, Image 2	C1, Image 3	D1, Image 1	D1, Image 2	D1, Image 3	E1, Image 1	E1, Image 2	E1, Image 3	F1, Image 1	F1, Image 2	F1, Image 3	A2, Image 1	A2, Image 2	A2, Image 3	B2, Image 1	B2, Image 2	B2, Image 3	C2, Image 1	C2, Image 2	C2, Image 3	D2, Image 1	D2, Image 2	D2, Image 3	E2, Image 1	E2, Image 2	E2, Image 3	F2, Image 1	F2, Image 2	F2, Image 3	A3, Image 1	A3, Image 2	A3, Image 3	B3, Image 1	B3, Image 2	B3, Image 3	C3, Image 1	C3, Image 2	C3, Image 3	D3, Image 1	D3, Image 2	D3, Image 3	E3, Image 1	E3, Image 2	E3, Image 3	F3, Image 1	F3, Image 2	F3, Image 3	A4, Image 1	A4, Image 2	A4, Image 3	B4, Image 1	B4, Image 2	B4, Image 3	C4, Image 1	C4, Image 2	C4, Image 3	D4, Image 1	D4, Image 2	D4, Image 3	E4, Image 1	E4, Image 2	E4, Image 3	F4, Image 1	F4, Image 2	F4, Image 3	A5, Image 1	A5, Image 2	A5, Image 3	B5, Image 1	B5, Image 2	B5, Image 3	C5, Image 1	C5, Image 2	C5, Image 3	D5, Image 1	D5, Image 2	D5, Image 3	E5, Image 1	E5, Image 2	E5, Image 3	F5, Image 1	F5, Image 2	F5, Image 3	A6, Image 1	A6, Image 2	A6, Image 3	B6, Image 1	B6, Image 2	B6, Image 3	C6, Image 1	C6, Image 2	C6, Image 3	D6, Image 1	D6, Image 2	D6, Image 3	E6, Image 1	E6, Image 2	E6, Image 3	F6, Image 1	F6, Image 2	F6, Image 3	A7, Image 1	A7, Image 2	A7, Image 3	B7, Image 1	B7, Image 2	B7, Image 3	C7, Image 1	C7, Image 2	C7, Image 3	D7, Image 1	D7, Image 2	D7, Image 3	E7, Image 1	E7, Image 2	E7, Image 3	F7, Image 1	F7, Image 2	F7, Image 3	A8, Image 1	A8, Image 2	A8, Image 3	B8, Image 1	B8, Image 2	B8, Image 3	C8, Image 1	C8, Image 2	C8, Image 3	D8, Image 1	D8, Image 2	D8, Image 3	E8, Image 1	E8, Image 2	E8, Image 3	F8, Image 1	F8, Image 2	F8, Image 3
8/15/2019 5:05:00 PM	0	0,9500028	6,77553	7,426365	1,71426	8,772312	4,100008	1,904979	9,921114	4,557498	1,149909	10,76702	2,469192	2,92019	7,210018	3,716567	2,160975	5,872499	1,146731	2,787287	3,804915	10,17621	2,250221	6,046364	5,271538	2,249461	11,48659	3,670839	2,111516	13,72071	3,235867	3,806504	11,04692	1,431739	8,385141	6,700446	2,663503	2,172027	2,471265	6,345671	2,747154	4,001575	7,014811	2,525075	10,97217	4,526898	4,669541	19,02617	4,310553	3,777078	8,666901	2,128716	12,33436	5,307872	1,703346	2,985329	1,200818	7,136868	1,815871	5,623135	3,26481	2,646441	13,33265	2,731681	3,786196	13,22689	2,287798	3,996878	8,182402	3,796696	11,01175	3,334301	3,28574	3,826605	1,05562	6,616725	2,845104	4,409746	6,612649	2,195374	6,352164	3,564255	6,148873	7,52846	4,107399	5,78574	4,850312	2,355562	5,910698	2,271013	2,125124	5,08966	1,600423	6,369225	1,683867	1,090434	5,690415	2,240481	4,299983	1,947392	3,268678	6,273969	2,058328	3,457532	6,685317	1,976404	4,077144	1,914235	1,383455	3,166998	0,9177442	4,465973	1,948152	1,509519	3,173906	1,455294	2,029385	2,792883	3,9698	2,137074	1,970601	2,338915	1,932402	1,433328	4,311036	2,571494	0,7382157	1,811588	2,520239	5,537411	4,034386	2,787426	4,051033	4,119212	1,939724	4,458858	4,821301	1,978407	4,50887	3,013788	2,371381	2,75047	8,183578	0,8561284	2,632212
8/15/2019 6:05:00 PM	1	1,64553	8,923656	9,620496	1,91161	10,14105	5,376051	2,574533	10,1414	5,151898	1,326398	13,7136	4,130195	3,478255	7,306449	4,938868	3,752349	3,790617	1,410533	3,205889	4,864058	12,06185	2,617705	6,842742	7,330902	3,090255	14,74891	4,210254	2,836677	16,87548	4,370718	5,154937	12,13279	1,802954	10,92099	7,908169	3,688177	2,84614	3,626077	7,376838	3,454423	6,681726	7,747706	3,34556	14,46369	5,503772	5,884933	23,25183	5,708306	5,296889	9,188841	2,905131	14,9857	6,170424	2,72802	3,953844	1,930261	9,639909	1,968529	7,218514	4,204936	3,027603	15,2991	3,46596	4,494225	14,24894	3,366904	5,294747	9,132957	5,906416	12,70806	4,370787	4,012973	4,584093	1,465241	8,054405	3,244571	6,428768	8,971597	2,552498	9,206179	4,688467	6,971292	4,848931	5,323414	7,758067	5,691037	3,461815	8,018484	2,453443	3,239045	6,073649	2,019714	8,515141	2,052526	1,663558	7,081261	2,812569	4,18739	2,07311	4,113893	9,300398	2,952655	5,859375	7,343612	2,48508	5,69159	1,194394	1,239362	4,519507	1,665631	6,867884	3,053921	1,462616	4,572627	2,091968	3,139714	3,412356	6,467866	2,996449	2,153238	3,030297	2,2907	1,908364	5,70423	2,575638	0,7436036	2,515473	3,381272	8,167896	5,758939	4,269659	5,619958	5,549431	2,421046	6,936893	5,37308	2,682292	6,912922	3,959163	4,279882	4,06319	9,889826	1,050508	3,664691
8/15/2019 7:05:00 PM	2	1,787135	10,96189	10,4146	1,856073	12,4638	5,81496	3,11678	13,03727	5,614155	1,442653	19,8548	3,919858	3,621864	10,48719	5,588735	3,896856	4,626368	1,570789	3,514036	5,025489	11,93896	2,453926	8,842978	7,506423	3,607427	17,90492	4,816326	3,074229	24,13565	2,715172	5,929695	14,93438	1,807582	9,732815	9,784966	3,755733	2,512848	4,290312	6,800053	3,072295	9,211982	9,084468	3,156706	20,14692	6,198263	5,693592	33,77797	5,64075	5,722052	11,82209	3,779565	14,76652	7,768775	2,769604	3,988588	2,095698	8,909842	2,088652	9,043849	4,76749	3,034234	20,13484	3,499599	4,749531	18,37063	4,13876	5,297856	12,94167	6,798049	13,47176	4,481999	4,338942	4,642049	1,931781	8,105175	3,521773	9,577876	10,28618	2,290216	12,59691	5,318717	6,891164	8,68714	5,760873	9,349096	8,211068	3,103863	8,316962	2,769811	3,440609	5,880789	2,058604	8,949215	2,205598	1,864846	7,525904	2,887378	5,343791	1,842949	4,469358	12,63042	2,997209	6,371298	10,63011	2,314738	5,709687	1,401691	1,327503	4,818192	1,783958	7,162633	3,012821	2,132861	4,646193	2,077945	3,989003	3,71933	7,393417	3,674915	2,123466	3,607359	2,87232	1,938066	6,161651	3,745925	1,0407	2,861751	3,647146	10,83168	5,250746	5,151553	6,206137	5,677705	2,913351	7,011149	5,339095	3,469344	7,655076	4,825929	4,837533	4,417412	10,88714	1,245648	3,999158
8/15/2019 8:05:00 PM	3	1,52734	12,01308	9,841195	1,604498	13,83545	5,816133	3,418573	14,50044	5,7865	1,457919	22,09604	4,156305	4,008068	12,00542	5,101128	3,331607	5,209162	1,698649	3,610121	5,170687	10,94275	2,512157	9,927194	8,119267	3,15788	19,99323	3,921378	3,583526	28,15402	3,352675	5,796792	16,89565	1,836387	10,26574	10,39415	3,194836	3,127418	4,637282	6,513249	3,582214	10,35602	9,516884	3,719123	23,4529	6,247582	5,742568	35,40824	6,31728	5,555095	14,33694	4,32568	13,25279	8,327948	2,386301	3,905905	2,300163	10,62535	2,315084	11,04844	4,636936	3,477702	21,52133	3,517352	4,755263	20,99421	4,000401	5,702572	14,32879	7,124503	13,28035	4,258746	4,228905	4,439517	1,762959	8,2387	3,884906	11,91796	11,09486	2,136453	14,61849	5,476695	7,097425	10,39069	6,260223	9,541335	9,217507	3,340448	7,534813	2,825141	3,439365	6,080281	2,140114	8,877101	2,232952	2,053769	7,305345	3,0084	6,048022	1,998301	4,074865	14,54258	3,063937	6,385596	12,59864	2,488257	4,983146	1,673782	1,215807	5,612014	1,773044	7,378979	3,024564	2,511329	4,801821	2,530117	4,60827	3,574339	8,35454	4,169499	1,826854	3,341692	3,861834	2,241517	5,547427	3,913502	0,9348751	2,533157	4,124876	9,511978	5,934461	5,51061	5,943164	5,282867	3,308742	7,095767	5,725713	3,541114	7,749364	4,510528	4,568551	4,350063	9,950403	1,226998	3,708209
8/15/2019 9:05:00 PM	4	1,622734	10,46198	9,683631	2,017781	16,64215	5,631838	3,347701	16,05148	5,893084	1,615274	21,81981	4,103186	3,594787	11,80371	5,245151	3,015584	5,300826	1,785616	3,826191	5,201356	12,2572	2,447364	12,64099	7,630417	3,354195	19,44249	4,164319	3,332505	30,61374	3,082242	6,375304	17,44695	1,474014	9,413545	9,973061	2,856709	3,35226	4,903708	6,992084	3,242153	11,69982	9,271041	3,901553	26,04595	6,594413	5,482773	38,1719	6,83618	6,163242	14,55584	4,335489	11,71585	6,945873	2,188536	4,071342	2,313356	10,69201	2,271358	12,03588	5,199768	3,352744	24,06043	3,308328	4,503827	22,29464	3,747651	5,264285	13,1442	6,528998	10,69242	3,507129	4,065057	4,597908	2,146883	8,245884	4,205281	13,62511	11,12684	2,916459	15,94766	5,963612	6,742859	10,94931	6,091609	10,74374	9,477716	3,368839	7,070763	2,470435	3,620482	6,780504	2,145156	8,86446	2,462492	2,126506	7,3662	3,144203	6,560152	1,946701	4,436132	15,16716	3,274273	6,911196	13,58277	2,687541	4,184764	1,271552	1,276663	6,044568	1,797151	6,894618	3,181021	2,693344	4,997306	3,073953	4,57083	3,528888	7,876188	4,41914	1,641109	3,435497	3,905076	2,219552	5,221735	3,317031	0,8544016	3,018002	4,679211	9,05518	5,819656	5,889631	6,251865	6,31134	3,700403	6,969979	5,812749	2,798961	7,890764	4,822821	4,766593	4,887821	10,37557	1,254352	4,064849
8/15/2019 10:05:00 PM	5	1,080211	11,61949	8,691079	2,291045	16,95465	5,275683	3,493728	16,23839	6,43768	1,774218	24,01138	4,400075	3,934779	13,0915	5,923547	2,344579	4,968847	1,40549	3,235591	5,903998	13,1116	2,466843	12,77665	9,732676	3,776871	21,56174	4,02513	4,282714	31,68173	2,62862	6,729527	19,91677	1,977509	7,177277	9,020917	2,453719	2,579161	4,876423	7,08582	3,424859	11,26996	9,295495	3,840144	32,00045	6,148873	6,167455	40,35962	7,016606	5,907245	17,01757	4,484002	10,07446	6,874793	1,914995	4,353863	1,860218	11,8949	2,682982	12,66937	5,584246	2,941672	26,0673	3,355507	4,924915	24,1952	4,182209	6,283364	16,52099	6,566851	9,02575	3,472245	3,6535	4,354415	1,991601	8,528543	4,449257	13,53545	11,19543	2,558162	16,7738	6,50572	7,031803	11,51373	5,85675	10,65456	11,15509	3,840075	6,057347	2,174721	3,415603	6,954437	2,50822	9,12384	2,288696	1,989735	7,30859	3,397712	8,592784	2,233367	4,577669	16,07233	3,460779	7,317018	13,98417	2,778791	3,588984	1,261743	1,13112	6,77857	2,050453	7,310663	3,156914	2,598364	4,860605	2,896497	4,937901	3,733284	8,769686	4,659248	1,45785	3,543394	4,262062	2,246007	4,351306	3,065457	0,8137158	2,934212	4,496988	8,850229	6,179059	6,392227	6,738021	6,8234	3,288779	7,728435	5,592189	2,984016	7,397007	5,050909	5,187196	4,625262	12,78121	0,9576011	3,657784
8/15/2019 11:05:00 PM	6	1,635721	11,94795	10,23956	1,81967	17,4082	5,983781	3,327739	21,12187	6,479885	1,956026	24,38785	4,852799	4,128606	13,86073	6,018389	2,280546	4,913517	1,249033	3,084107	6,061285	12,82542	3,066286	12,86576	8,29099	3,884767	22,76622	4,445112	4,042882	33,46333	3,078995	7,304307	20,29703	1,6552	6,151705	7,779136	2,182181	3,086732	5,393595	7,089273	3,653224	11,8214	9,531249	3,813895	29,38695	6,481682	5,919195	41,57832	7,139355	5,546944	18,47446	4,562541	8,046254	6,921765	1,83314	4,023887	2,251188	11,25587	2,745358	12,99714	5,258689	3,267228	28,37768	3,704548	4,601569	27,40115	3,718226	6,329437	18,47563	6,448041	8,396883	3,053782	3,085488	5,039788	2,191161	10,00615	4,463832	14,62595	12,69424	3,184682	17,07255	5,658019	7,824312	12,52176	6,533972	10,77386	11,35334	3,876893	4,995511	2,069242	3,100547	7,218791	2,626478	9,284027	2,169471	2,076771	7,300991	3,549127	7,373798	1,994225	4,24417	16,5808	3,592231	6,439407	14,91718	2,791432	3,420508	1,323013	0,9793601	5,493893	1,701481	7,116351	2,898776	2,940084	5,598406	3,106902	4,787454	4,126534	8,335131	4,993507	1,882668	3,611157	3,851887	2,170784	3,880347	3,023804	0,6967009	3,294167	4,337768	9,924571	6,276112	5,966928	6,906085	6,749006	3,518734	7,977937	5,839688	3,417606	7,925301	5,034055	5,84556	4,757337	12,01785	1,20441	4,403045
8/16/2019 12:05:00 AM	7	1,791694	11,70058	9,76528	2,141081	19,56012	6,18576	2,825279	15,91028	6,793767	2,326895	25,60283	4,632861	3,961856	15,12855	6,27093	2,152271	4,759961	1,199505	4,127846	6,263539	12,97345	2,528805	15,15494	8,997224	4,308687	25,39781	4,296875	4,383842	38,82163	2,86859	8,063455	20,52857	1,609472	6,506411	6,816216	1,538738	3,476942	6,045535	7,790741	4,317805	13,22108	9,728807	4,222757	31,73574	6,167869	5,391592	43,6247	7,34458	6,725728	17,95473	4,506521	7,384713	5,165368	1,461718	4,452918	2,225768	12,16795	2,782037	14,31939	5,523873	3,534552	30,10866	4,110094	5,218212	26,10908	4,092963	6,501229	16,28592	6,586953	6,990703	2,65625	3,243949	5,221803	2,305551	10,24315	4,947917	16,28185	12,51057	2,933452	18,71359	6,265542	8,025599	13,75677	6,814146	10,3393	10,33412	3,998122	4,309309	1,794734	3,199602	8,167758	2,642642	9,138138	2,391551	2,123052	8,084453	3,786265	7,417316	1,860425	4,558466	16,85904	3,732593	6,255043	15,95498	2,476791	3,065042	1,313688	0,8736737	5,799486	1,813315	7,589108	2,989957	2,814503	5,256963	3,160367	4,988672	3,657162	8,17363	5,117429	2,091761	3,81362	3,653639	1,933507	3,691839	2,199657	0,4762102	3,266606	5,464398	9,551698	6,749489	7,067585	7,463736	6,218985	4,051103	7,622334	6,558287	3,92725	8,60501	6,119308	6,344427	5,820485	11,96791	1,219192	3,777078
8/16/2019 1:05:00 AM	8	1,658723	12,33857	10,0315	2,343888	20,019	8,576344	3,209273	18,05579	7,011149	1,838113	27,76546	4,614141	4,088196	16,70411	6,067985	1,958237	5,795065	1,098102	3,204645	5,907383	13,78869	2,824865	15,20895	8,832478	4,433301	28,23228	4,646123	5,232648	37,98726	2,975589	7,383123	21,67931	1,64698	5,42164	7,722218	1,661417	3,885113	6,420686	7,586345	3,506714	13,06159	12,17203	4,775503	30,17304	6,153086	6,064116	46,08698	7,610453	6,521262	20,40637	4,445734	7,260859	5,654012	1,24772	4,5881	1,933577	12,05923	2,84462	14,30952	6,135403	3,294582	32,68802	3,824878	4,712091	28,74516	4,109334	5,963404	18,93008	7,049072	6,975713	4,092963	2,477757	4,659179	2,273431	10,03709	4,86917	14,65745	12,01481	3,176324	16,99395	6,713362	8,113118	14,3149	6,825404	10,36956	11,05231	3,6745	3,945831	1,661141	2,630347	8,076025	2,745289	9,933687	2,829078	2,200487	8,163337	4,020364	7,779413	2,024688	4,594662	17,93255	3,576412	6,038214	16,33434	3,072572	2,862995	0,9692751	0,6685179	6,157714	1,979719	8,006259	3,402686	2,564724	5,990274	2,849041	5,540727	3,364418	8,228544	4,504725	2,417523	3,677815	4,059184	2,490468	2,980147	2,594427	0,3886909	3,292371	5,170064	9,501064	6,668186	6,839011	8,512172	6,256217	3,684447	8,234347	6,633165	4,034662	8,64535	5,806671	6,050647	5,507087	12,60748	1,13416	4,152022
8/16/2019 2:05:00 AM	9	1,913614	11,68276	10,6469	2,185013	19,9685	7,52093	3,582214	16,93696	7,090656	2,424776	27,8449	4,577255	4,405877	15,75141	6,246961	1,879352	5,831537	1,013967	3,780946	7,575638	14,78331	2,967714	17,00852	10,7282	4,380733	25,77179	4,226901	5,239832	39,47378	2,791363	7,892767	22,89954	2,018264	4,726873	8,087907	1,365081	4,079631	6,559184	8,437915	4,262752	13,05517	11,89379	4,629545	31,68822	6,834521	6,220642	47,53439	7,354525	6,427525	21,00271	4,708223	6,930329	4,930096	1,244543	4,802581	1,898348	12,90941	2,728918	15,12102	5,635569	3,597964	33,55197	4,16943	5,552125	30,57195	4,23747	6,017007	19,94073	7,029109	6,269548	3,910394	2,430233	5,062169	2,735618	10,22346	4,865371	16,33068	13,37305	3,595961	19,81709	6,613064	7,423049	15,58943	7,391759	10,54805	11,72151	3,861627	3,80754	1,550895	2,50152	8,6812	2,713652	11,37213	2,50974	2,575431	8,732938	4,480479	8,492001	2,281305	4,687431	18,63154	3,899549	6,406319	16,8118	3,125415	2,762282	1,248964	0,6775669	6,520848	1,94083	8,336925	2,585931	3,001077	6,466968	2,656941	5,924998	3,851681	8,653154	5,328043	2,175895	3,612539	4,544167	2,124986	2,949616	2,029109	0,3764644	3,930219	4,916003	9,851832	6,624186	7,355424	7,373384	6,511177	4,232841	8,049777	7,46111	4,356004	9,235949	6,06833	6,288545	5,509367	15,84445	1,039663	4,214605
8/16/2019 3:05:00 AM	10	2,26452	13,33713	11,54198	2,494474	21,26023	7,066755	3,631328	18,27959	7,458693	2,580266	29,10837	4,681145	4,214882	16,19522	6,734155	1,821881	6,616657	1,282811	4,388331	7,424153	15,40783	3,32387	16,51587	10,3985	4,305924	28,7748	4,942114	5,033502	40,41984	3,485992	7,075943	24,21758	1,851929	4,717825	8,179708	1,301945	4,21129	6,523888	8,748896	3,839799	14,56144	11,42317	4,083776	34,07266	7,286141	6,992014	48,99232	7,934558	6,260085	22,21568	4,360771	6,75985	5,645654	1,559046	5,199492	2,131618	11,67889	2,84987	16,14583	6,002363	3,538696	34,9113	4,524343	5,139602	32,74978	4,454299	6,290755	20,27921	7,765806	6,260293	4,195403	2,169264	5,076468	2,629172	11,32433	4,686119	17,0785	13,48682	3,088735	21,45723	7,162079	8,308605	17,03788	7,282411	10,68151	12,24615	4,270005	3,603145	1,576384	2,374213	9,129711	2,769258	11,26595	2,730231	2,614321	9,679971	4,199063	8,847053	2,370759	5,08448	18,91026	3,949147	6,652298	18,25887	3,502915	2,656319	0,9336318	0,6984279	6,623287	1,974677	8,237802	3,35751	3,001009	6,330335	2,895461	6,02571	4,441244	8,962272	5,891081	2,106059	3,447516	4,273251	2,140045	3,33209	2,389064	0,4647436	4,000953	5,246187	9,554251	7,718488	7,497998	9,939351	7,047138	3,688315	9,018431	8,406277	4,324298	8,894782	6,008372	6,639519	5,466402	14,64847	1,102454	4,54023
8/16/2019 4:05:00 AM	11	1,860701	14,761	15,36238	1,54454	23,47653	7,989266	3,365178	17,70467	7,44467	2,735204	30,83243	4,485453	4,209839	16,26333	5,715628	1,71426	7,931519	0,9702421	4,660836	8,073262	16,97336	3,047359	18,03168	9,799957	4,551558	29,45692	5,225947	5,589703	42,03885	3,75449	7,032838	24,22891	1,817874	4,903847	8,626353	1,040769	4,683839	6,388152	8,690734	4,643429	14,05228	11,90809	4,655103	36,14749	7,699906	6,981446	50,34256	7,694656	5,889769	22,09259	4,768526	6,589577	7,32731	1,681725	5,049735	2,103503	12,87101	2,878882	16,06067	6,294209	3,918339	37,40551	4,465352	5,46723	32,33049	4,849414	6,015694	21,50386	7,764907	6,090849	4,789802	2,243728	4,922565	2,745289	11,02343	4,84306	17,18425	14,76949	2,904855	22,43818	6,942626	8,795108	17,51388	7,403294	11,03193	11,57777	3,894438	3,654537	1,590199	2,452406	10,01195	2,45593	11,57169	2,625511	2,624613	8,835239	4,044057	9,686119	2,554501	5,079507	20,35809	3,841803	6,743479	19,29812	3,129352	2,910657	0,8379614	0,6788102	7,025655	1,691189	8,329464	3,021939	3,142614	6,728421	2,646579	6,396233	4,173782	8,966414	5,333085	2,242761	3,446549	3,870054	1,93931	3,383551	2,253951	0,3927664	4,36533	6,014036	9,596251	6,84433	8,741782	9,559985	7,191714	3,941686	9,789733	8,44434	3,935262	10,128	5,991518	6,428493	5,431656	16,13844	1,202338	5,00456
8/16/2019 5:05:00 AM	12	2,340504	14,65676	12,13335	1,936271	23,81341	7,879573	4,155822	17,92136	7,669374	3,20803	31,56616	5,371491	4,552111	17,60769	5,957187	1,676061	8,51901	1,065705	0	0	0	0	0	0	0	0	0	4,249904	44,5271	4,250249	7,305688	24,92422	1,825818	5,357261	9,965599	0,8175149	0	0	0	0	0	0	0	0	0	7,239238	49,43813	7,935939	6,520088	23,01738	4,504932	7,644438	6,890681	1,323635	0	0	0	0	0	0	3,940374	37,31184	4,555428	6,004987	34,04882	4,913586	6,072889	20,99186	7,559889	6,070126	6,070333	2,224318	0	0	0	0	0	0	3,501188	22,52003	7,519894	9,664567	18,94666	7,433065	11,00347	11,8875	3,955847	3,920272	1,715296	2,538337	0	0	0	0	0	0	0	0	0	0	0	0	0	0	0	0	0	0	0	0	0	0	0	0	0	0	0	0	0	0	0	0	0	0	0	0	0	0	0	0	0	0	0	0	0	0	0	0	0	0	0	0	0	0
8/16/2019 6:05:00 AM	13	2,532811	15,65408	11,57866	2,643333	26,0074	7,953624	4,152575	18,53296	7,55077	2,699284	31,69506	5,995386	4,27636	17,76954	6,789484	1,462961	10,66437	1,054929	5,230921	7,593391	15,70057	3,779012	19,70857	10,45908	4,856874	31,46303	4,133164	4,786555	44,95359	4,779993	7,212505	25,76875	1,695057	4,520682	12,09894	0,7375249	4,271662	5,718046	9,805136	5,117153	15,64199	13,82419	5,13387	38,96387	8,923312	7,329244	51,92065	8,123619	5,762323	24,08454	4,427291	5,758869	10,43062	1,302152	5,463569	2,504283	11,4336	3,273099	18,24347	6,06087	4,028653	37,81382	4,281195	6,248757	35,15329	4,537674	5,905518	21,66466	7,173339	6,244337	8,548367	2,235577	5,200321	2,82369	10,17476	4,617803	17,44453	14,28893	3,771828	22,67925	7,729816	9,171709	18,72154	7,512848	10,70471	12,78024	4,271662	3,65502	2,042233	2,87909	9,684807	3,271165	11,70217	2,852426	2,625027	9,562679	4,473917	10,89419	2,700321	5,10845	20,35858	3,906733	6,709287	18,40407	3,549127	2,667026	1,050923	0,7979664	7,258924	2,038918	9,056006	4,075832	3,650323	6,994778	2,93587	6,778708	5,158668	8,95405	6,11689	2,339813	3,816382	3,937473	2,104885	3,206095	1,807167	0,3649287	3,958333	6,81366	10,80246	7,913627	9,106019	9,781373	6,458678	3,881866	9,803824	8,938716	4,085088	10,64793	6,985798	6,251935	6,258152	16,09735	1,30982	4,645364
8/16/2019 7:05:00 AM	14	2,489569	15,75721	13,6008	2,478034	26,74334	8,464992	3,905697	19,22359	8,161541	2,287384	31,65382	5,595505	4,586926	18,49235	6,858146	1,507861	12,96674	1,13713	4,669126	9,046129	16,72054	2,87902	19,90751	12,99783	4,665949	30,89758	5,922787	5,913875	46,74942	5,367416	8,442543	26,64671	2,286072	4,172538	14,70353	0,5690485	5,221113	6,594689	10,0373	4,501479	16,45971	14,64647	5,05236	41,17146	8,649287	7,073939	52,41981	8,169763	6,065084	24,66042	4,462244	6,000289	10,14458	1,198953	5,496311	2,662467	13,61143	3,369322	18,55362	6,230728	4,309516	39,64433	4,407259	6,334273	37,76125	5,553368	5,7521	21,70687	7,847867	5,431449	6,998646	1,836594	5,780629	3,081965	10,38862	5,509021	17,93041	14,42853	3,660063	23,8092	8,066009	9,708982	20,40203	8,093708	10,66672	12,09369	3,907562	3,458016	1,663627	2,813882	9,559433	3,112774	12,03526	2,92689	2,790672	9,354553	4,9589	10,76792	2,730714	5,119156	19,73896	3,93471	7,053009	20,83748	2,850837	2,445637	1,24779	0,6865468	9,298879	2,201868	9,653723	3,563909	4,228214	7,200763	3,026774	6,424694	4,890653	9,149536	5,814199	2,685331	3,829507	4,471914	1,970325	3,614887	1,427387	0,3326011	4,10588	7,952172	10,51455	9,480064	9,099111	10,0297	7,36544	4,114998	10,70223	7,947337	4,334246	10,91885	7,206151	7,6204	6,057762	16,14307	1,421723	4,858188
8/16/2019 8:05:00 AM	15	2,497928	16,85365	13,51272	2,640293	25,9125	8,989003	4,38923	20,76895	8,582422	2,390031	32,94299	6,161307	4,778819	19,24921	6,86298	1,41599	15,43193	0,9946949	5,757004	9,498508	17,07732	3,617443	20,47753	10,93833	4,076108	31,44617	6,015487	5,945997	49,2392	4,704631	8,250718	28,35896	2,13072	4,253703	18,13129	0,5407272	4,57166	6,456745	11,03973	5,430344	17,15573	14,44573	5,125857	42,11	8,303009	8,075748	53,77659	8,125139	6,287715	26,17644	4,275876	5,612912	11,71467	1,076757	5,061271	2,370828	14,94543	3,134187	18,56246	6,62087	4,217093	39,92471	4,385154	6,512075	36,61451	5,723227	5,812472	21,19115	7,505388	4,936174	9,560123	1,707352	6,574036	2,756894	10,38303	5,302553	17,55809	15,79949	4,117208	24,43178	8,179915	9,296045	20,22581	7,944712	10,7264	12,28801	4,175923	3,166377	1,110328	2,292565	9,733988	3,145378	12,39355	3,067183	2,705294	9,626092	4,918974	10,90973	2,741904	5,414249	20,98938	3,845325	6,898623	18,56066	3,238976	2,240827	1,143692	0,7792469	8,124931	2,362055	8,948387	3,606529	4,213086	7,363852	3,464647	7,106266	5,569532	9,062431	6,382004	2,598019	3,402064	4,412923	1,923491	2,924403	1,850202	0,64669	4,779579	6,752805	10,5218	9,726873	9,245206	9,391095	7,642365	4,068372	10,46184	9,597079	5,444022	10,84839	7,228532	7,189849	5,847079	16,42739	1,552553	6,53487
8/16/2019 9:05:00 AM	16	2,134381	16,60194	12,66489	2,819546	25,8667	8,383827	4,82137	21,55725	7,732926	2,430095	34,71403	6,019148	4,875318	19,99593	6,726624	1,318109	17,95418	1,102868	6,148735	9,47972	19,05013	3,947764	21,11772	11,70024	4,528832	33,34432	6,027921	6,16407	51,59995	4,739721	8,244985	28,20333	1,946218	4,992885	24,17917	0,6772906	4,940042	6,448939	11,57611	5,346141	16,80005	15,12703	5,453968	43,9218	7,747776	7,687127	55,86614	9,542233	5,553299	27,2867	4,480963	5,418877	13,10663	1,211179	5,998633	2,923229	16,20289	3,510237	18,9591	6,647671	4,688121	41,85573	4,656554	6,716541	38,15305	5,362166	6,371367	23,27607	7,790119	5,026042	10,31692	1,65596	5,615054	3,044181	11,70618	5,242526	16,85518	14,79782	4,151125	21,9657	8,223916	10,48367	20,01858	8,069464	11,49605	12,69424	3,960475	3,004325	0,7999006	2,030974	10,3833	3,281665	14,05041	3,242084	2,478863	9,534152	4,976169	10,73566	2,386854	5,756245	21,37337	3,760499	6,345878	18,90169	3,190139	2,321991	1,257322	0,6833692	8,612816	2,391827	9,32941	3,265501	3,876547	7,399151	2,911901	6,904564	5,059267	8,32021	6,67157	2,861544	3,181988	4,41237	2,025793	2,898845	1,57673	0,14803	4,969123	7,644506	10,79147	9,267656	9,525033	10,03875	7,530394	3,752418	9,941284	9,525723	5,367347	11,83583	7,320955	7,267697	6,553313	17,11483	1,53183	5,437389
8/16/2019 10:05:00 AM	17	2,651069	16,51422	14,05352	2,647339	26,66728	8,111324	4,707946	20,93197	8,260528	3,091015	34,38391	5,654911	4,790286	18,49628	7,049693	1,88543	18,83206	0,9781858	5,859098	8,739708	19,78863	3,424998	22,36226	12,10564	5,453139	31,67212	6,220298	5,656637	51,87016	5,241282	8,125899	27,57999	2,167675	4,797469	25,76778	0,514202	4,922428	6,025641	12,27571	4,978379	17,61363	15,93923	5,176421	44,63811	9,197128	8,173215	56,6838	8,996187	6,410326	28,02691	4,723627	4,789663	15,47821	1,21636	7,010596	3,098406	15,32811	3,078028	20,50032	7,58227	5,111005	42,53171	5,011191	7,277576	38,0582	5,70651	6,39209	21,56706	7,932623	4,997997	13,21549	1,708112	5,708652	3,093087	10,98364	4,620289	18,59651	15,03219	4,274909	24,92008	7,711097	9,69351	21,18459	8,768512	11,73139	13,74675	4,095587	2,842963	1,131258	2,057844	10,50522	3,079341	14,58589	3,247403	2,654661	10,64835	4,586925	11,69823	3,051503	5,556131	22,35764	4,127915	7,119322	18,25756	3,005982	2,231363	1,330681	0,6982206	8,599829	2,050591	8,76644	2,959425	4,381285	6,96107	2,235439	6,642213	5,765155	8,5617	7,112552	3,20651	3,37091	4,780269	2,201453	3,135914	1,594966	0,1750387	4,624296	7,380568	11,18617	9,581261	9,511149	10,89792	7,579576	4,024922	9,888373	8,960337	4,939697	12,87356	8,682098	7,896013	6,418753	16,04388	1,822226	5,225741
8/16/2019 11:05:00 AM	18	2,934143	19,36747	13,1688	3,024978	28,0075	9,685703	4,584094	22,84966	8,563427	2,994101	36,51574	6,072129	5,558687	21,29151	6,783336	1,923492	20,9719	0,9015805	6,470629	10,86884	21,2462	3,601487	22,52445	14,61393	4,760099	34,17737	6,307747	5,829879	52,6318	5,590947	8,8838	28,60259	2,128924	4,853489	28,06746	0,4877459	5,287426	6,266786	12,73092	4,714301	17,62158	16,02385	4,67258	48,47584	9,247141	8,631397	58,3765	8,639478	6,836733	27,5317	4,899356	4,772256	15,85627	1,090158	6,433259	3,299762	16,41875	3,406623	20,16717	7,054459	5,196521	44,20659	5,170895	6,971085	37,62206	5,781527	6,203511	22,4359	7,924819	4,539953	13,46389	1,016178	5,872983	2,894562	12,06855	5,117913	17,15345	14,84638	4,218957	24,07141	8,018002	9,932582	19,50797	8,70593	10,58114	13,42748	3,932499	2,850285	0,8735356	2,640294	10,48339	3,505333	12,81492	3,101445	2,65024	10,18782	4,904745	10,82511	2,819269	5,702572	22,29236	4,007515	6,6724	18,6354	3,020211	2,249254	1,486378	0,6972536	8,530131	2,585447	9,298532	3,482814	4,406913	7,290078	2,963639	6,286335	4,175578	8,631604	6,942902	3,302111	3,69467	4,278224	2,062334	3,040313	1,633787	0,07681256	5,39325	6,706179	9,88568	9,238851	9,874902	10,37066	8,570196	4,210115	11,08297	8,987761	5,265873	12,62751	7,737139	7,931933	6,91617	15,4416	1,64028	5,43663
8/16/2019 12:05:00 PM	19	2,685193	16,56623	13,7511	3,064904	30,41957	11,19881	4,630028	23,36455	8,681752	3,347218	36,22879	6,329369	5,209853	21,55663	7,193164	1,484168	20,44831	0,1878868	5,365482	11,07171	22,28172	4,090061	24,87773	13,25044	5,784289	35,38593	6,716885	6,555454	52,21852	5,24743	8,306601	28,52882	2,171474	5,444574	28,07934	0,4683355	6,388843	8,249821	14,00696	5,650558	20,06935	15,83119	5,293366	49,84658	10,13795	9,319602	55,31506	9,696688	7,257059	29,02126	5,126133	4,984596	17,11124	1,034068	6,657341	3,044734	15,73587	3,580212	23,01199	7,384574	4,806449	45,28714	5,387587	7,409856	36,93157	5,460876	6,017697	21,33372	7,877571	3,954326	11,67882	1,261052	6,741959	3,04653	11,66501	5,332118	19,75754	15,65249	4,368783	24,18007	7,547248	9,203691	20,14133	9,192707	11,37337	11,83715	4,141869	2,891523	0,8604803	2,385196	9,959867	3,473005	12,00279	3,067045	2,762627	10,82304	4,929404	10,98323	3,0562	6,624186	21,36826	4,108297	6,699478	17,68595	2,884685	1,948151	1,435745	0,6917275	9,112856	2,464081	9,944393	3,09958	5,034331	7,879021	3,49055	6,809101	4,921599	9,136617	5,968791	3,215006	4,107193	4,328996	1,905048	3,01807	1,787757	0	4,864542	7,341886	11,86312	10,58611	8,719539	10,58597	8,291681	4,083085	8,871781	10,50799	5,401539	12,66723	9,149605	7,812223	6,581841	16,66459	1,683314	5,098157
8/16/2019 1:05:00 PM	20	3,117056	17,22418	14,4543	2,77216	28,54015	9,599842	5,350492	22,6222	8,877444	2,668339	36,77698	5,665824	5,069007	20,56946	7,776579	1,290962	21,47367	0	5,942473	10,32915	23,56039	4,31594	21,87072	13,02546	5,601446	34,55888	5,67729	6,060386	52,74578	5,268429	7,414553	29,63915	2,208154	5,188163	31,76082	0,5719496	6,124973	8,21556	13,23083	4,891689	18,58802	17,5994	5,973834	49,15514	10,99677	8,540493	60,23058	9,034041	7,04693	28,64294	5,010845	4,798919	19,05325	1,061699	6,260706	3,154979	18,13529	3,400751	21,00229	7,555191	5,154868	43,81845	5,290258	6,274729	41,0063	5,505014	6,50641	22,9921	8,192902	3,580211	14,41113	1,172911	6,618797	3,289816	11,9878	5,051047	19,32969	14,8204	4,315388	26,14114	8,815139	10,14893	22,01958	8,859417	11,21505	13,61599	4,119903	2,430371	0,7864307	2,503108	10,14167	3,110149	15,26145	3,120925	3,211	10,72848	5,121436	11,73319	2,725671	6,805579	22,11566	3,998121	6,61707	18,80063	2,644783	1,904219	2,087754	0,7835296	8,992526	2,456689	9,941355	3,447309	4,896524	7,356599	3,29023	7,104125	4,959177	9,155615	7,303134	3,372914	4,178341	4,889271	2,036569	2,844482	1,482026	0,1492043	4,898873	6,526512	12,21603	9,825929	10,02687	9,834425	8,085695	5,502459	10,90372	10,01492	5,254338	12,66827	8,918338	8,301419	7,356391	17,49095	1,950086	5,371698
8/16/2019 2:05:00 PM	21	2,599746	18,28395	15,90165	2,478932	28,37243	11,7334	5,291431	24,91366	9,328511	2,563274	36,19178	6,49004	5,156526	19,96173	8,579452	1,317625	21,50544	0	0	0	0	0	0	0	0	0	0	5,962437	54,95973	5,788848	8,654883	29,37722	2,124088	5,27734	30,05851	0,4761412	0	0	0	0	0	0	0	0	0	9,119695	61,57639	10,44844	6,593308	28,92518	5,065208	4,523238	19,83242	0,9546309	0	0	0	0	0	0	5,371284	47,29049	5,525393	6,839772	40,90282	6,258773	6,384146	24,02347	7,974346	3,382308	13,84146	0,9847481	0	0	0	0	0	0	3,848847	27,30058	7,928824	10,04518	22,18045	9,144078	11,10978	13,33789	4,569104	2,294844	0,7395972	2,572737	0	0	0	0	0	0	4,962769	11,78451	0	0	0	0	0	0	0	0	0	0	0	0	0	0,08296032	0	0	0	0	0	0	0	0	0	0	0	0	0	0	0	0	0	0	0	0	0	0	0	0	0	0	0	0	0	0	0	0
8/16/2019 3:05:00 PM	22	2,489777	18,52302	15,71328	3,247886	28,59299	10,86062	4,259989	24,90392	9,515916	2,84766	37,54697	6,87956	4,981489	20,94759	8,440952	1,140929	23,43515	0	6,205377	12,89988	23,93954	4,054556	25,58922	15,08572	6,321288	35,19625	5,669139	6,056794	54,39856	7,687679	8,856929	29,43137	2,16132	5,099055	31,04788	0,3392324	5,807362	8,835239	16,5254	5,284731	21,42103	17,27468	5,561795	48,51756	10,41846	9,096485	62,59705	10,57029	7,472578	29,05918	5,122886	4,529109	20,14402	0,8541943	6,687942	3,296654	16,71012	4,021952	22,33339	8,480742	5,657535	48,88187	5,203982	6,713432	41,83908	6,413503	6,796461	23,65074	7,647962	2,974622	13,63098	0,7909898	7,711028	3,644244	13,14994	5,530573	19,51177	15,85233	4,010417	27,81665	8,113189	9,724319	23,42113	8,27082	11,40881	13,39322	4,186975	3,602039	0,8423132	2,711926	10,2897	3,517835	13,53165	3,076232	3,180468	10,41335	5,434074	11,96625	2,558507	6,71053	23,06262	4,418242	6,030961	19,69033	3,069463	1,986696	1,500332	0,6427525	8,913642	2,370966	9,200308	3,746132	7,839095	7,330902	2,835848	7,046999	5,882308	8,420715	6,992913	2,974414	4,248729	5,142573	2,094524	3,224815	1,592962	0,1846403	4,716927	7,380568	10,76329	11,32854	12,25533	10,7798	8,744542	6,163517	11,62156	10,41853	4,701522	13,93796	8,898927	8,561421	7,451303	16,91707	1,895032	5,878647
8/16/2019 4:05:00 PM	23	3,051227	20,31685	16,57673	3,700335	29,5622	9,664567	5,509367	25,13228	9,908269	3,117609	37,55809	6,8616	5,238934	21,37427	8,741573	1,235839	25,54045	0,07881576	7,586414	14,31732	24,61753	4,043297	26,64919	17,15579	5,878647	37,15124	7,448746	5,855023	57,30782	5,406581	7,790741	30,87817	2,242899	4,524273	32,94596	0,2349967	6,333928	8,040038	15,56173	5,948137	22,45986	16,56009	5,923547	49,24624	12,29408	9,191742	63,13025	10,83009	7,179557	29,11893	4,757751	4,577323	19,30192	0,7306173	6,864847	3,52944	18,40793	4,115551	22,92703	8,900517	5,54501	49,06181	5,373495	8,66331	42,75338	5,830916	6,609955	25,1874	7,62116	2,925716	17,03422	0,821176	7,451508	3,848917	13,69564	5,450238	21,42103	16,1754	4,150571	28,71519	8,281112	10,19991	23,36663	8,730865	11,50068	13,97719	4,263096	1,9744	0,8440402	1,319422	10,34642	3,627321	15,04801	3,191036	3,621588	10,94096	4,681283	12,66993	2,353697	6,52216	22,65114	4,096693	6,34719	19,5269	2,87453	1,917205	2,252155	1,091194	9,058977	2,719109	9,185386	3,514313	4,097591	7,770778	3,037204	7,13521	5,769024	8,24761	7,607345	2,99721	3,947972	5,171102	1,83832	2,980907	1,236323	0,1724829	5,203705	6,643802	10,52698	12,6709	13,11519	11,36494	9,279192	5,653597	12,04555	10,81275	5,268568	13,78129	9,41983	9,43185	7,738383	16,79998	1,634477	6,073787
8/16/2019 5:05:00 PM	24	3,200293	21,94421	17,48798	2,670894	34,50659	11,26824	4,855148	26,87839	11,03628	3,466581	40,31023	7,295466	5,280725	23,45436	8,654261	1,07358	25,32404	0	7,859542	14,61615	25,58977	4,974028	27,09569	17,03816	5,734003	37,69722	7,256023	6,984555	59,84223	5,615536	7,600091	32,0383	2,300646	4,273597	33,45359	0,2678078	6,332823	9,686602	13,52799	5,736972	22,99217	16,91748	5,729996	52,46539	11,13292	9,106986	66,38946	11,38795	8,168175	29,47786	6,553658	4,255844	21,24413	0,6803989	7,295605	3,429004	17,62012	4,602813	23,32905	8,859486	5,359472	48,01717	5,672594	7,631106	44,21909	5,501285	6,441063	25,34366	7,579852	2,739417	12,51133	0,8216596	8,087354	3,405518	13,56543	5,744571	19,81122	16,00374	3,713666	26,38573	8,626423	9,596457	21,6152	8,946867	11,39499	14,06029	3,734872	2,179626	1,197848	0,2998591	10,09926	3,698745	13,46748	2,966747	3,307706	11,1401	5,464537	14,35414	2,671101	6,109706	22,99023	4,042192	6,44735	19,5088	2,877707	1,841913	1,635444	0,6662384	9,142697	2,944021	10,2006	3,892849	4,308895	8,043768	3,041487	6,83984	5,868908	7,727536	6,941866	3,248853	3,867775	5,107413	1,77035	3,049362	1,772491	0,1630885	5,561588	5,800799	11,01342	11,7164	11,76075	11,87093	10,35719	5,73642	12,39362	11,89096	6,010168	14,28175	9,297841	9,090684	7,587106	16,29373	1,439752	6,181684
8/16/2019 6:05:00 PM	25	3,201536	22,42685	17,24587	2,525627	31,79204	11,7575	4,55287	29,67217	10,65512	3,200915	41,5971	7,342713	4,795189	22,51734	8,597342	1,084425	25,13262	0	6,840669	12,242	26,78749	5,073566	29,25426	17,02268	5,741739	39,12598	6,883013	7,476514	60,45065	5,984195	8,22889	30,99359	2,568385	4,39745	33,55016	0,2964053	5,816962	9,931684	14,06292	5,958982	23,49476	19,70553	5,581345	53,31524	11,86257	9,948746	66,46178	11,66432	8,335061	30,23272	5,239487	4,013664	22,88227	0,5890114	7,881852	3,885666	20,71031	4,432886	24,15928	7,849179	6,049611	49,54307	5,899439	8,003219	44,26385	5,404993	6,59911	25,39353	6,553105	2,668615	15,61796	0,9022021	8,185855	3,464716	14,71499	5,946619	19,81032	16,99326	4,223378	26,9762	8,206026	11,8263	22,15158	9,519575	11,30913	14,12419	4,094966	1,994985	0,7634975	0,3609223	10,18319	3,661514	14,08861	2,81174	3,612401	12,05204	5,365827	12,49213	2,981529	6,590199	23,56605	3,871367	6,129393	20,77227	3,095919	1,299597	1,263677	1,057623	9,660698	2,738313	10,80197	3,688384	4,381632	6,667772	2,864722	6,689807	5,833127	8,519217	7,392173	2,819477	3,909289	4,792911	1,851169	3,062901	0,7969994	0,2017711	5,154592	6,095063	11,64166	10,58501	12,59284	11,84578	10,29109	5,551365	13,73577	10,77054	6,75177	14,92015	9,29874	9,22255	8,181229	16,3331	1,577006	6,336068
8/16/2019 7:05:00 PM	26	3,168035	22,40758	16,39022	2,758345	31,6771	11,43637	5,530643	26,61714	10,17511	3,568123	40,79832	7,63905	4,598668	21,5942	9,223448	1,142932	25,54998	0	6,617969	14,11596	24,39821	4,024577	26,62501	16,45543	6,796046	39,11631	10,23023	7,201109	60,47116	7,237028	9,253013	31,93226	2,676144	4,580846	35,22305	0,2922607	5,309115	9,773569	16,02011	6,553106	22,87467	18,68493	5,424058	54,34737	11,92943	10,24011	65,29675	10,48726	7,970062	31,71177	5,303106	4,0281	23,43094	0,7697834	7,547939	3,588777	20,70582	4,737787	24,85618	7,576675	6,417785	51,92709	5,818275	8,326702	45,85848	5,771234	6,820845	25,22823	6,114749	2,713031	14,55929	0,8903902	8,35454	3,80533	13,76844	6,194187	21,23232	17,4426	4,82061	29,46515	8,634367	12,31757	23,55251	9,921324	11,34933	14,12453	4,43482	1,867194	0,8646939	1,268305	9,848585	3,477081	14,65607	2,627583	4,049652	11,42932	5,462188	12,62724	2,582891	6,612994	22,97794	4,541543	5,961471	20,65781	2,867969	1,298837	1,825058	0,6462063	8,730175	2,755512	11,92467	3,307913	4,229457	7,69742	2,403708	7,326136	5,570292	8,220809	8,257211	2,340227	3,836898	5,923478	1,798533	2,221762	1,716194	0,295231	4,761619	6,980341	12,32116	12,64755	13,09143	10,86746	10,42033	5,86421	13,03562	13,40891	7,195998	14,25177	10,46502	9,514878	7,863961	16,83687	1,499848	5,664167
8/16/2019 8:05:00 PM	27	3,397298	21,78161	18,5876	3,221016	33,63492	12,21258	5,660161	26,8453	11,60153	3,504435	41,50537	8,036031	4,822613	22,53682	9,134409	1,147629	24,73883	0	7,762006	15,09747	27,66785	4,073621	26,20946	16,27811	8,152353	39,78455	7,851598	7,612594	60,62161	6,7173	8,256382	33,2119	2,619709	4,515431	33,00163	0,3196149	5,911182	10,56532	15,33847	6,572792	24,21958	18,82971	5,484499	55,97308	11,52009	9,764451	67,27923	12,83792	7,552913	33,3341	5,609181	3,619377	23,48862	0,8506023	7,140598	4,126879	21,37344	4,73392	24,90219	8,927113	6,322529	53,04868	6,227689	8,810096	48,03776	6,096927	6,790727	26,55974	6,563398	2,54559	14,47917	0,8803742	7,954037	3,672428	13,95446	6,280394	21,99775	18,13688	4,607441	29,40008	10,03461	12,67912	25,8084	9,763415	12,11684	14,5852	4,275116	1,832795	1,36964	1,233353	9,88271	3,747168	15,75397	2,724705	4,068993	11,35285	4,443179	12,72222	2,652935	6,427111	23,44855	4,633345	6,274731	19,9904	3,182886	1,187901	2,062611	0,463293	7,769949	2,346099	10,79852	3,356266	4,53277	7,780933	2,455861	8,398265	5,990758	8,287536	7,122776	2,617291	3,362415	5,170756	1,857662	2,135278	0,7690236	0,2940567	5,269742	6,769728	11,80081	13,86508	13,8139	11,97074	11,35804	5,397326	13,78371	11,75073	7,89118	15,24308	10,09608	8,990661	9,278501	18,10669	1,50793	6,343874
8/16/2019 9:05:00 PM	28	3,703995	26,95789	18,79801	3,331952	35,17946	14,76998	6,341388	30,28597	12,39694	3,638649	44,00357	8,238423	4,639699	22,82355	9,565581	1,141136	24,96063	0	7,570596	16,4258	28,39696	4,835599	30,12778	15,88418	5,905725	41,63123	7,814988	8,544151	63,06483	6,07952	8,244295	34,07314	2,498066	4,342189	32,93525	0,2620745	5,950072	11,05521	15,97674	6,224787	25,97017	21,23245	5,669968	58,51611	11,52506	9,500374	69,63666	12,1884	8,085903	32,33685	5,729236	3,987345	25,00518	0,7009146	7,051143	3,975533	21,60858	4,416929	24,40588	8,534345	6,458472	52,36911	6,280048	9,183521	47,18474	5,461013	6,406664	26,5645	6,975575	2,417661	13,88235	0,6087672	8,29389	3,835724	14,77419	5,974732	22,20201	17,40461	4,94847	28,5838	9,395032	10,99234	24,56938	10,13401	11,67951	14,58078	4,568828	2,021648	2,648168	1,028611	10,34566	3,840214	14,71085	2,936906	3,729001	11,96245	5,051461	13,28077	2,754061	5,725989	22,95963	4,910063	6,031582	19,90322	2,782383	1,348019	3,826744	1,03994	8,864944	2,567833	10,49348	3,25134	4,214329	7,451371	2,9396	7,01253	5,580307	8,488273	6,442515	2,820237	3,21024	4,919803	2,274605	2,402741	7,820445	0,3462091	5,501354	7,215821	12,90727	12,96468	14,14339	12,15759	11,4459	5,598268	14,90385	13,51155	7,367444	16,09886	10,6862	9,461	9,56192	17,08955	1,19619	5,964025
8/16/2019 10:05:00 PM	29	3,685138	25,67612	20,71887	3,788268	38,02871	13,6868	6,413849	28,2425	12,60272	3,251409	42,65162	8,910188	4,620911	22,66516	10,35263	1,163448	21,08201	0	8,600935	17,38589	27,06191	5,182292	30,18644	17,93456	7,123052	40,6089	7,867138	7,169471	63,79166	6,259256	8,332437	34,3607	2,233298	4,307374	34,02699	0,2501934	7,927995	10,38144	16,73955	6,623909	28,72638	19,51902	6,256217	55,20494	12,53247	10,35781	69,21316	11,80461	8,566396	33,51224	6,408598	4,06471	24,6636	0,8157881	7,581303	4,587547	21,84026	4,533115	25,75092	9,158101	6,335862	56,23653	5,447199	9,485453	49,13772	5,191203	6,43098	27,11062	6,197778	2,57771	13,71063	0,5907383	8,520391	4,367954	13,55963	6,017836	22,5822	17,99313	5,04932	30,75555	9,993853	11,36805	25,88211	9,836083	11,93917	13,93899	4,316355	1,864086	3,41284	1,095822	10,48726	4,133924	14,98031	2,70115	3,760776	12,42388	4,856598	13,18309	2,565484	5,86649	25,15542	5,219248	6,8616	20,4997	2,573082	1,308231	2,732441	0,5472204	8,282286	2,432237	10,85668	4,057665	5,276581	7,581648	2,541239	7,624751	6,265749	8,695705	6,716679	2,563619	3,634712	4,454714	2,136038	2,323372	0,9352895	0,2881852	5,92486	7,729678	13,41892	12,58282	15,60276	13,31945	12,03083	5,907106	14,58637	12,69984	7,585446	15,90856	11,0389	10,28625	9,372375	16,48693	0	5,748024
8/16/2019 11:05:00 PM	30	4,083637	24,53056	20,48471	3,731626	35,15459	14,50141	5,917399	27,49599	13,77342	3,2932	43,34998	8,965655	5,289567	23,20064	9,509145	1,115785	22,47493	0	9,327201	16,85476	31,38145	5,6011	31,13913	16,54592	8,367457	40,35263	7,826521	9,055799	64,28783	8,100478	8,339759	34,4201	2,184116	4,316285	33,55368	0,1664733	7,993271	11,44583	19,88388	6,712672	25,65823	19,65096	6,301185	57,46161	12,57101	10,82207	70,88998	13,0238	8,082726	34,67727	5,575887	4,062983	26,79639	0,7751713	7,89774	4,672855	22,22846	4,640874	25,91505	9,435304	6,253385	54,33507	6,313135	8,934295	49,49581	5,70948	6,847439	27,1053	6,665008	2,350727	14,4534	0,6261743	8,045286	3,954949	14,76162	6,285781	23,97547	18,29237	5,327558	32,17976	11,12608	11,33386	26,92432	9,943704	12,03015	14,28928	4,43703	1,964453	1,513594	1,193289	10,93743	4,095312	15,44464	2,892628	3,671806	13,19477	4,974995	14,01035	2,264313	6,093059	23,7279	5,305868	6,209797	19,08695	2,490191	1,216705	3,284911	0,2609002	8,582767	2,632626	11,62453	3,777769	5,013539	7,851665	2,669996	6,974539	5,823939	8,084176	6,850617	2,736585	3,179916	5,841761	1,948912	2,289594	0,9071066	0,3030366	5,487262	8,347563	12,2536	13,70524	15,67404	13,52861	12,0126	5,960571	15,00877	14,09511	8,020625	16,54233	11,45599	9,879324	8,457325	17,25913	1,550412	5,990136
8/17/2019 12:05:00 AM	31	3,892919	26,20178	19,59756	3,487027	35,50308	13,55217	5,131313	28,8715	12,54359	3,743093	43,85962	8,453457	5,602964	23,80692	9,012282	1,103421	22,65708	0	9,298671	19,01435	32,84772	5,826495	32,88994	18,3761	7,163185	40,88266	8,292372	8,040244	63,59948	5,824423	8,265085	34,64544	2,171751	4,129365	32,59042	0,1647464	8,082726	12,57667	19,09973	6,321287	27,8326	22,11373	7,015846	61,53694	13,28387	10,4901	71,13251	13,6629	7,593114	35,05747	5,49493	4,161901	26,08815	0,8106073	7,568592	4,825445	21,59822	4,165354	26,17892	9,411818	6,82188	56,34858	5,782217	9,510735	49,16522	6,073442	6,95278	27,58772	6,636895	2,54262	14,21302	0,7677112	8,284014	3,516661	15,98143	6,471803	24,67044	19,96988	5,588597	33,09281	11,724	12,60023	25,4827	10,50094	12,61322	15,80826	4,586373	1,989321	10,68931	1,170563	10,79631	4,196301	15,03509	2,723323	3,621657	12,75061	4,645571	13,76236	2,833016	6,406596	24,32671	5,29309	6,145074	19,99896	2,969303	1,311685	2,451163	0,2678078	9,038393	2,481488	10,98129	3,557209	4,272077	7,418007	2,983049	7,17106	5,613119	8,407382	7,273086	2,71379	4,023887	5,340406	2,068137	2,528321	1,286472	0,2029454	5,418048	8,193455	13,5894	14,77074	16,04754	13,16727	11,0005	5,334812	15,06245	14,64246	9,496436	17,2335	11,7173	11,01901	9,066437	18,32553	1,608574	5,759491
8/17/2019 1:05:00 AM	32	4,495538	27,03616	20,2734	3,703167	37,28559	15,33661	7,034497	30,64047	13,10379	4,178894	46,08076	8,939751	5,319753	24,29501	8,976844	1,086359	20,95829	0	9,775641	19,05884	30,94282	5,255996	31,15454	18,25031	6,653956	40,43476	9,838571	8,166584	66,29408	6,940969	8,507819	35,96465	1,911403	4,48041	34,21634	0,1623978	8,803189	12,82134	19,46314	7,906444	26,66666	20,61685	7,16954	62,17147	14,30302	10,46281	72,12389	13,82322	7,578678	34,60199	5,698291	3,968488	24,22566	0,8081896	8,029192	5,482911	27,78141	4,909511	26,72835	10,67874	6,742996	56,95873	6,196605	9,956066	51,99596	6,209176	7,265971	26,52872	6,409427	2,330626	13,72196	0,7845657	8,938992	4,26738	14,91607	6,686768	25,63012	19,16328	5,366103	33,32588	12,05225	10,6565	26,69458	9,668781	13,55099	15,94676	4,507833	2,007004	1,653473	1,237014	10,12669	4,331758	15,59931	2,522173	4,018706	12,80345	4,940042	15,35857	3,224884	6,646496	25,27161	5,632943	6,609403	19,13614	2,747638	1,304087	3,02332	0,1458886	8,999434	2,359914	10,71708	4,221859	4,253219	8,018278	2,846831	7,006521	5,298962	8,839868	7,76988	2,937528	3,406209	5,813715	2,118631	2,433342	2,280407	0,195278	5,134906	8,375607	13,5597	15,39671	16,00147	13,98838	10,60683	6,206068	15,57637	15,53707	9,138069	17,41793	13,56557	9,690125	10,2665	18,41526	1,552553	5,536169
8/17/2019 2:05:00 AM	33	4,668021	30,47096	22,20698	4,239956	38,30515	14,15106	7,781969	31,06846	11,73871	4,632654	48,33996	7,713168	5,623895	27,07179	9,512945	1,063218	21,3655	0	10,51627	19,42163	30,89163	4,469565	32,13521	20,94869	6,317903	43,9432	8,528544	9,264548	68,63713	7,282341	8,800771	37,42312	2,038296	3,846845	34,00089	0,1692363	8,418298	12,91515	21,16552	7,578954	27,14792	24,5126	7,836055	64,08841	15,08579	10,43511	75,0641	15,70851	7,559614	35,24032	5,680331	3,780739	24,54707	0,6435814	8,672013	5,588735	24,9198	5,302484	26,69436	9,933412	7,249323	57,35798	6,088362	10,22982	53,81894	5,526704	6,411914	28,63968	6,470145	2,200832	15,8821	0,8433494	8,992595	4,189116	16,07075	6,90194	23,88428	20,04766	5,161638	31,99043	12,34396	11,61348	26,14708	10,86131	13,25321	14,36519	4,270488	2,122223	9,788766	0,4822889	11,60906	4,585682	15,86753	3,279385	3,727688	13,70289	5,090559	15,35809	3,07568	7,117181	24,77902	6,036901	6,070127	21,49985	2,86334	1,142311	3,511756	0,5096431	8,917786	2,362055	11,23798	4,251561	4,357662	8,787578	3,592368	6,538393	6,103144	8,536072	6,808688	3,035961	4,077835	5,65118	2,243728	2,310801	10,22305	0,2434931	6,269687	8,32829	12,91011	14,78807	15,31347	14,81253	12,09066	6,000705	16,01977	14,9426	9,365605	19,15057	13,06173	10,29385	9,027479	16,47947	1,373853	4,885127
8/17/2019 3:05:00 AM	34	4,379282	29,26095	21,90546	4,51412	38,10469	15,34904	7,882475	30,04393	14,12888	4,229112	46,42027	8,052885	5,540105	26,41164	9,102493	1,173947	22,54739	0	0	0	0	0	0	0	0	0	0	8,300178	69,71492	8,444132	8,998052	36,93841	2,094178	4,033833	33,75435	0,2328553	0	0	0	0	0	0	0	0	0	11,28709	75,81958	13,73004	7,998039	35,17822	5,67059	4,008759	35,74886	0,8021801	0	0	0	0	0	0	6,800329	57,64534	6,563328	11,01044	53,41761	6,765928	7,006176	28,12804	6,817253	2,349276	14,66333	0,9263788	0	0	0	0	0	0	5,058715	34,32782	11,94718	13,10897	28,40724	10,67867	12,3805	16,09285	4,405808	2,011425	10,19922	0,6695541	0	0	0	0	0	0	0	0	0	0	0	0	0	0	0	0	0	0	0	0	0	0	0	0	0	0	0	0	0	0	0	0	0	0	0	0	0	0	0	0	0	0	0	0	0	0	0	0	0	0	0	0	0	0
8/17/2019 4:05:00 AM	35	4,022712	26,30961	24,52649	4,422732	36,54143	17,29926	7,687611	32,30818	12,83723	5,159704	48,05027	9,321879	5,08151	27,32676	9,037564	1,158543	21,51387	0	0	0	0	0	0	0	0	0	0	8,688731	69,77067	9,142769	8,872817	38,62387	1,899039	3,91599	34,18953	0,3134671	0	0	0	0	0	0	0	0	0	12,25989	76,6885	13,62103	8,377058	36,48887	5,47697	3,84422	26,16248	0,7434654	0	0	0	0	0	0	6,55428	62,10468	7,228808	10,38993	54,36182	7,803242	6,413918	28,91965	6,895792	2,298851	16,55179	0,8416225	0	0	0	0	0	0	4,921875	35,45362	12,38395	13,56073	31,05666	11,15868	12,38285	15,69456	4,911236	1,958375	1,173187	0,7117596	0	0	0	0	0	0	0	0	0	0	0	0	0	0	0	0	0	0	0	0	0	0	0	0	0	0	0	0	0	0	0	0	0	0	0	0	0	0	0	0	0	0	0	0	0	0	0	0	0	0	0	0	0	0
8/17/2019 5:05:00 AM	36	4,674307	27,68671	24,98812	4,235881	37,51139	15,34828	8,138678	31,47685	14,37397	4,656209	46,20054	9,031071	6,230037	26,53107	9,203209	1,082698	21,53052	0	9,76072	20,53112	34,99558	5,472066	34,43889	21,71813	8,257696	45,06555	9,99261	9,006618	71,32606	8,719193	10,79479	38,6122	1,810345	3,852025	32,95376	0,3263843	9,48048	13,41885	22,80013	9,59639	29,03943	25,16192	8,667939	64,9272	14,17986	12,79848	76,63752	14,75222	8,103656	37,36827	5,095532	3,891122	35,63329	0,8116435	10,18871	5,157286	29,19782	5,628868	29,48062	11,20303	6,225962	61,68173	6,199023	10,31879	53,8548	8,498495	6,99692	29,97285	6,930469	2,311837	14,49008	0,7556229	10,48899	4,354898	18,10725	7,154206	26,28115	21,43768	5,750166	36,01638	13,09322	13,68155	31,39782	11,72669	12,49523	16,71605	5,288047	1,98262	0,8633814	0,763981	12,16616	4,971334	17,97655	3,390321	4,453401	15,15321	6,167386	15,38434	2,620123	7,025034	27,99383	5,607662	5,86352	21,21954	3,412633	1,247513	2,114141	0,2133759	10,70817	2,519272	11,87182	3,174735	3,834204	7,485701	3,202641	7,735343	6,911196	8,655021	7,696452	3,037274	3,248508	6,124766	1,909124	2,218377	0,8164788	0,1824298	6,018457	9,146912	14,47074	16,24579	19,24997	16,47878	12,45234	7,847107	16,28088	17,66979	9,789595	20,25275	14,27954	11,08346	9,979623	17,08195	1,350713	4,312901
8/17/2019 6:05:00 AM	37	5,221941	28,08217	24,77405	5,267946	38,23904	15,63799	8,45387	33,03003	13,85907	4,356419	47,61681	10,30331	5,410588	26,71979	9,41831	1,112884	21,59621	0	10,67252	22,27046	37,5362	5,63695	35,01637	21,44189	9,301503	44,00925	9,88865	8,655436	73,21791	10,33426	9,822611	39,2468	1,999475	3,841733	33,20326	0,2404537	10,05954	15,70319	22,25651	9,425632	30,03454	25,73055	9,235605	67,17769	15,53734	12,31108	78,09226	13,79552	8,461676	37,50014	5,527189	2,888898	36,74804	0,8261495	9,850935	5,423022	29,13206	5,531472	30,30746	11,48313	7,40882	61,09956	7,155656	10,42572	54,66518	8,099995	7,287246	28,69481	6,722342	2,306794	14,16549	0,8515695	9,425288	5,116808	17,54932	7,968475	27,34735	22,8909	5,79693	35,72247	13,32504	12,60645	29,85964	10,86725	12,45869	17,565	5,27292	1,92729	0,818413	0,5423851	12,3347	5,029564	17,34299	3,947696	4,59708	14,83802	5,05084	14,97271	3,076509	8,078373	28,81369	5,694007	5,776622	21,23163	3,71339	1,21636	3,284221	0,0766744	10,58065	2,364473	12,33587	4,129296	3,702891	8,447309	3,549541	7,590904	6,683177	9,045025	7,921846	3,306601	3,000387	5,784359	1,865744	1,81822	16,3903	0,201633	6,311616	9,435511	15,27568	16,32916	17,77727	16,04333	13,15415	7,582615	16,17305	16,64449	10,6022	20,98005	14,64944	11,86119	10,40866	17,25975	1,463652	4,183452
8/17/2019 7:05:00 AM	38	5,400641	28,0399	26,39126	5,225257	40,13305	16,83148	9,706564	35,64393	14,01097	5,162674	48,60017	9,338115	5,7521	27,1071	9,616976	1,723585	21,00879	0	10,54916	23,02968	39,69876	5,938743	35,53307	22,39949	9,968986	45,77476	11,45122	9,490011	72,5688	10,59778	10,46198	40,89764	1,892546	3,842216	32,65984	0,2275365	10,84901	15,1186	23,01786	9,91863	31,59614	27,74688	9,123287	67,55016	16,52499	12,33581	79,09697	14,94108	7,743837	36,74652	5,46875	2,860853	41,01756	0,7727537	9,374172	5,617609	31,30284	6,128288	30,76847	11,97129	7,449988	62,27225	6,938411	10,89094	55,38178	8,185372	7,937044	29,08385	6,914166	2,258994	12,97061	0,7034704	10,71356	5,271262	18,26605	8,086317	28,16665	23,08687	6,582463	36,54495	12,56306	14,31159	30,93923	11,91658	12,56908	17,61674	5,667275	1,909193	0,7547939	0,5323691	12,81284	5,362304	19,86869	4,288103	4,884643	15,20681	5,717976	16,52389	2,996933	7,5918	28,31129	5,730824	5,627625	21,59448	2,917703	1,168836	2,057914	0,07736516	12,03429	2,319781	11,27929	4,446494	3,997707	8,821839	3,758151	7,960529	6,594896	9,046957	8,222949	3,176393	3,725685	5,266979	1,991669	1,903529	0,4008483	0,1596347	6,265059	9,737579	14,57981	14,96567	21,0693	16,60823	13,56301	7,973517	16,79743	17,55547	11,05804	21,33393	17,03077	11,69623	10,61409	15,94496	1,337105	4,03487
8/17/2019 8:05:00 AM	39	5,292192	28,62822	27,02331	5,11363	41,74162	17,86894	9,864611	34,71105	14,6446	4,359389	49,17441	9,888442	5,515584	27,21907	9,520061	1,725312	21,37344	0	9,313593	22,60769	42,46809	4,639424	37,70205	26,57922	10,21828	46,70377	12,23737	10,10044	74,21448	10,7999	9,704284	40,67715	1,802539	3,867015	33,67685	0,170825	10,81876	14,81018	23,5905	8,977192	31,11889	25,08814	8,860038	67,6941	17,86133	13,65599	79,79243	15,10921	7,74833	38,4576	5,544319	2,926614	34,87663	0,7680565	10,432	5,516965	27,87398	5,822834	31,08428	12,68146	7,485425	63,55956	7,700666	11,52479	57,20858	8,234762	7,566659	30,09933	7,716968	2,199243	14,93265	0,7118286	11,86236	5,364929	18,03458	8,010748	27,85712	22,42996	6,558356	37,04603	14,05193	12,88455	33,17516	11,58882	12,07421	15,97294	5,392352	1,908985	0,7375249	0,475105	13,34508	5,179667	20,04953	4,255291	4,654551	14,70187	6,163862	16,04022	3,009021	7,704465	30,22926	6,151774	4,991573	21,12815	2,51644	1,178852	2,389824	8,958748	10,76156	2,125539	12,01985	3,825086	4,255153	9,245414	2,853738	7,399218	7,07021	9,428189	6,718129	3,357579	3,551406	5,293643	2,29146	1,90643	0,3519424	0,1779399	5,634257	9,842713	15,47089	17,43175	19,1849	16,82506	13,19601	8,029331	18,27476	17,96005	11,46427	21,53604	15,33433	11,44832	11,15993	15,51973	1,445693	3,872748
8/17/2019 9:05:00 AM	40	5,078332	30,84349	29,1983	6,208278	40,62072	18,38535	9,354486	35,40423	16,36418	5,379435	50,60953	9,556326	6,314103	26,04823	9,959522	1,701619	20,66182	0	10,89509	24,73475	40,54694	4,419761	37,74122	24,29494	10,08448	48,04453	12,77499	9,654344	74,03445	12,57246	9,675824	42,38664	2,098254	3,878067	33,51438	0,2275365	10,46399	15,8964	25,6594	10,21849	30,99483	33,27158	8,637198	69,64916	18,18102	13,50671	81,36467	15,72198	8,022561	40,2513	6,168836	2,657562	38,446	0,7798685	10,85744	5,887697	28,38895	6,261882	32,09501	11,97854	7,255195	64,72667	7,423879	12,71738	55,99152	7,770916	7,391965	30,04518	6,488935	1,977992	16,27494	0,7024343	11,63379	5,654012	20,2399	7,196479	29,53899	24,05774	6,195776	38,07202	13,97305	13,51528	32,90126	12,40392	12,97939	16,46441	4,835047	1,866987	0,7490606	0,5202116	12,74653	5,618369	19,10263	4,203207	5,222702	15,26207	6,828235	16,73968	2,99417	8,224194	29,19298	6,610094	5,642062	20,85565	2,465877	1,207242	2,20097	0,07936837	10,60013	2,603614	12,99908	4,279123	3,743645	10,13774	3,368424	8,201813	7,795645	9,716996	7,014188	3,017863	3,442197	4,821301	1,604705	1,914719	0,450583	3,817073	5,518969	8,926213	15,77117	17,28835	18,26577	17,57695	14,2059	7,847796	18,18054	18,07285	11,63227	21,55076	14,37445	11,96673	11,29973	14,76528	1,578387	3,365108
8/17/2019 10:05:00 AM	41	5,72143	33,03617	29,18483	6,690843	41,58149	18,63789	10,01768	36,26278	17,90997	6,758607	50,1298	10,5935	6,256286	27,01039	10,04172	1,727799	20,65747	0	11,7461	26,09375	40,94116	5,868631	41,14141	25,14113	10,84314	48,10649	12,41476	9,368299	76,69727	13,86881	9,948193	42,10613	2,221348	3,76789	33,14939	0,1668186	11,83183	16,48251	23,03175	10,02155	32,56562	26,43664	7,857677	70,15003	19,18497	14,51626	81,33932	15,55157	8,179088	39,69096	6,547164	2,948994	29,97962	0,7386991	11,67433	6,439821	34,70795	6,356861	34,21709	13,12811	7,295466	65,69215	7,336704	13,53738	56,12946	8,123758	8,322628	28,81383	6,232662	2,108684	15,84314	0,6964937	11,74728	5,341373	21,28171	7,938771	29,77544	24,0672	6,786376	43,00771	14,84534	14,52303	34,08288	12,01377	12,73237	16,7899	5,056504	1,953747	0,7155587	0,6407494	12,79675	6,414885	20,89744	3,803396	5,508677	16,60747	7,116973	16,72932	3,425964	8,659028	31,03621	6,234665	5,587078	22,19966	2,528943	1,20662	2,063439	0	10,08641	2,591664	13,89409	3,835171	4,044195	10,51178	3,362207	8,051987	7,235025	10,42924	6,974607	3,577794	3,100893	4,345298	1,662591	1,910712	0,3503537	0,1724138	5,824285	9,245966	15,94724	18,17024	19,09027	17,23433	14,55087	8,457255	18,49622	18,34674	12,44391	22,33394	16,39527	12,4971	11,85884	14,90495	1,662867	2,896842
8/17/2019 11:05:00 AM	42	5,398845	31,80924	28,89057	6,561187	43,05006	18,23697	10,65401	37,5505	14,94212	6,349124	51,19481	11,07165	6,576454	26,71619	10,29765	1,755429	21,16752	0	12,01232	27,49226	39,92775	6,102039	42,82086	26,26602	10,5466	49,2794	15,88715	10,07889	76,60699	12,27834	10,65988	42,16546	2,514644	3,819145	33,28629	0,2312666	11,44555	17,08423	27,1339	9,898182	34,90543	29,43482	8,40828	71,42711	19,22297	14,39973	81,43402	16,50358	8,86218	41,15302	5,532023	2,819131	29,66098	0,770336	11,85331	6,771247	36,12676	6,942074	33,69502	13,12673	7,173409	66,66364	8,125277	14,62637	58,42673	8,267573	8,112635	32,08879	6,692294	2,016537	14,3826	0,6980824	12,55008	5,87692	21,74535	7,738935	29,69931	25,43469	6,73153	40,18996	15,80798	13,85914	33,28498	12,41628	12,52114	16,58764	4,930717	1,915755	0,7701979	0,5711207	13,72714	6,177608	20,91153	3,966001	5,581621	17,25623	6,212629	18,2416	3,622416	8,816243	30,24432	6,415299	4,981419	20,48098	3,373398	1,183618	2,078636	0	10,29786	2,838335	14,61345	4,280089	4,941977	9,749116	3,362415	8,079756	7,071591	10,88507	7,202146	3,219012	3,160505	3,968487	1,993949	1,936478	0,3955985	0,5745745	5,781595	9,289347	18,34142	19,53519	19,70284	18,56605	16,64	9,24486	18,96041	19,44449	13,0408	21,92791	15,95401	13,01579	11,206	14,37037	1,732773	2,164774
8/17/2019 12:05:00 PM	43	5,956013	33,25134	30,89378	6,113299	46,31162	19,09345	9,97617	39,39518	18,488	5,677429	54,0136	11,34208	6,822986	28,9861	9,904606	1,024121	23,43232	0	12,85098	28,07706	48,21411	6,344358	42,21009	23,99335	12,33111	51,46399	13,14842	9,955723	78,36442	13,46886	10,47145	45,75342	2,494819	3,650876	34,3569	0,2330626	11,86657	17,91881	26,11219	10,99311	34,99593	30,9022	9,107193	73,16092	20,55896	15,69124	82,98872	16,96922	9,527038	42,22177	5,617125	2,873909	32,0575	0,65042	13,42935	7,386716	32,61191	7,909897	33,82634	13,38797	7,938772	66,77036	8,239875	13,53683	57,44785	8,420439	8,194283	33,48427	7,068413	1,94152	13,66352	0,7304791	13,24941	6,379725	24,20038	8,006603	28,8313	24,18235	6,538877	39,5499	14,23761	14,47661	34,42411	12,21313	11,919	15,6775	4,986461	2,020198	0,7488534	0,4633621	13,64653	5,739253	21,1917	4,157411	5,263802	17,821	6,971846	17,31826	4,489252	9,346539	29,79332	6,999061	4,761964	21,51	2,804142	1,156886	1,829203	0,08220049	11,78617	2,667924	16,81732	4,178894	6,295383	10,52733	3,28346	7,309005	7,927442	9,857082	7,168573	3,467755	3,247127	4,365675	2,278542	1,833071	0,3484195	0,5045314	6,927014	9,600671	17,08126	19,38087	20,11336	18,1125	17,55409	8,959231	19,09517	18,83372	13,58	23,74226	17,37069	13,80139	11,10577	13,05344	1,259256	2,073594
8/17/2019 1:05:00 PM	44	5,349663	33,86425	30,10817	7,034635	44,39676	20,71425	10,28453	39,05712	16,24565	5,867665	51,9708	11,79757	6,429735	26,87562	9,963251	1,067432	21,25421	0	12,60106	29,01028	46,98684	6,456192	40,52511	27,26743	10,59419	49,44042	12,90838	9,876078	80,02494	13,86895	10,72792	42,8565	2,577987	3,533447	33,427	0,2210433	13,38825	17,62095	26,12173	11,37088	35,03405	29,56966	10,46571	73,24444	22,94092	16,07413	84,97617	17,3061	8,544705	40,13076	6,202199	2,779551	37,8592	0,8074989	12,8659	7,561408	30,92541	7,599953	34,93783	14,28133	7,586206	70,09664	8,609291	14,46487	58,98638	8,150351	7,874255	31,36004	7,751299	1,998024	14,72128	0,6685179	13,90024	6,424694	23,71795	8,518388	29,51958	26,27404	6,967493	42,6805	14,51764	16,14991	34,62278	12,49965	12,81437	16,4421	5,06735	1,897933	0,9125636	0,5329217	13,4089	6,056449	21,49688	3,711525	5,282383	16,2768	7,23537	18,11008	3,960475	9,292109	30,86083	6,690912	5,393941	21,92618	2,871905	1,172082	1,844883	0,08213142	12,33173	3,354332	14,43434	4,767559	4,377211	10,24073	3,731488	8,231447	7,278818	9,903087	7,767738	3,485923	2,784317	3,917579	1,985729	1,959411	0,3482814	0,1706869	6,900075	9,040742	17,37069	20,22843	20,50053	19,85052	18,56702	9,356212	19,42632	21,95368	13,52474	26,48479	17,56417	14,51626	12,08451	11,81518	1,495772	1,781333
8/17/2019 2:05:00 PM	45	5,583347	34,41182	33,80582	7,008178	44,42211	22,36924	10,85371	40,45576	17,86562	5,117982	53,06969	10,09553	6,795977	27,32579	9,496713	1,139409	22,39666	0	14,00883	28,62732	48,8434	6,583224	43,55672	28,98879	11,26644	49,84706	13,4145	11,14307	79,99523	13,89112	10,79845	42,91618	2,675315	3,422511	33,99763	0,2191783	11,26851	20,19528	30,29267	11,93862	36,29759	32,4455	10,14941	73,87579	21,30789	15,54231	84,99005	17,39079	9,11113	42,20394	6,305606	2,691962	38,04791	0,7932001	14,64806	7,526526	33,7147	8,148485	35,47739	14,38771	7,704257	69,45928	8,54595	15,45466	60,41971	7,706608	7,986434	33,8282	7,591111	2,084508	14,75747	0,6730078	13,8896	6,304708	24,24306	8,100892	31,51608	26,82422	8,553272	43,4288	15,66762	15,46315	35,01216	13,11726	14,01021	17,73196	5,138912	1,932195	0,7103089	0,5370662	14,39213	5,940194	23,22958	4,099525	5,176628	16,39913	6,916169	18,36794	3,826812	8,944588	31,32246	7,039816	4,605576	21,63634	2,912729	1,135403	1,779122	0,08088805	13,40386	3,542289	14,53968	5,069077	5,070596	9,410437	4,018912	7,643679	8,004047	9,986944	7,42298	3,446618	3,36345	4,372652	1,915893	1,941797	0,3283875	0,1936201	6,515874	9,180895	16,75861	21,02205	20,84604	20,0697	18,00163	10,35519	20,67674	21,47747	14,94626	26,34947	15,89246	14,41645	12,22929	10,74651	1,530311	1,778846
8/17/2019 3:05:00 PM	46	5,536583	35,72067	33,84989	6,430012	44,48573	20,31029	10,00111	41,42683	20,83071	5,718875	54,99303	11,32232	6,726901	29,26938	10,6813	1,055275	20,74754	0	12,88924	31,01963	49,54237	6,258013	44,49657	29,69468	12,53502	51,4879	18,29085	11,30118	81,65562	12,99479	11,2654	44,40582	2,734237	3,548643	33,89734	0,2149646	13,16513	20,69228	28,34252	12,34934	35,39429	34,88782	10,36106	73,78432	21,99471	15,13152	86,69678	17,7102	10,41819	45,44098	6,703484	2,672414	27,26894	0,7661914	14,68211	7,930412	35,24819	8,091015	36,6673	15,96941	8,041833	70,22512	9,092203	14,90571	60,71749	8,102481	8,67899	33,89976	8,471692	2,020543	13,82032	0,6958721	14,50535	7,115177	24,26365	8,393707	31,15641	26,74265	7,208361	42,58786	16,91748	15,06003	37,10461	13,62276	13,33382	17,81934	5,226362	1,876451	0,7543794	0,4782825	14,568	6,355755	21,84295	3,982924	5,362994	16,49909	7,060746	18,83883	3,606253	8,596374	30,1318	6,943662	4,046129	20,93536	3,509132	1,152948	1,806822	0,07301337	13,21735	2,780725	14,93065	4,797815	5,666998	10,33108	3,673119	8,686863	8,280973	9,471707	8,654606	3,61689	3,25279	4,5843	1,421861	1,827752	0,2817612	0,1863672	6,982896	9,249627	16,89752	21,487	23,31303	19,96636	18,14324	10,97515	19,72591	22,61246	14,40657	28,02567	21,08546	15,05865	12,40833	9,480065	1,510417	1,94152
8/17/2019 4:05:00 PM	47	5,323138	37,60264	33,13722	7,925439	45,90054	22,46588	8,969939	42,93138	17,45869	6,982621	55,10307	12,71538	7,065721	29,35967	10,7492	1,063287	22,13459	0	12,30617	32,98195	49,56171	6,631162	45,53672	28,98044	12,67435	53,1109	16,13671	12,05757	83,51901	13,74551	11,01535	44,94536	2,784593	3,339136	37,75089	0,1657134	13,21086	22,47244	30,78512	12,29333	38,77867	32,96937	10,96582	79,09988	23,49338	16,38912	86,6284	18,27262	11,0139	42,83392	6,648224	3,045148	27,02559	1,332546	14,30496	9,385708	39,22739	8,294513	37,20905	16,41917	8,613367	73,09302	8,821424	15,95622	58,60066	8,47791	9,22918	32,96937	8,434736	2,097908	13,03831	0,7819408	14,25004	7,448055	24,84036	8,782052	32,55278	27,60175	7,520171	44,02838	16,90698	15,58017	36,78907	13,07672	13,30826	17,24469	5,599857	1,875414	0,5671142	0,4139037	15,54556	6,468004	23,46672	4,30772	6,066811	16,46351	7,904648	19,54016	3,615716	8,93982	30,67162	6,830307	5,316507	20,0268	2,788185	1,218363	1,52437	0,1686146	14,67963	2,534331	14,04903	4,887337	5,532922	10,4407	4,157963	9,29197	7,320471	9,64343	7,927581	3,401512	3,592092	4,646745	1,975575	1,920245	0,4112787	0,07971375	7,285726	8,521565	15,40748	23,50167	25,69186	19,7572	18,88477	10,87208	19,32009	21,34705	14,74766	33,20174	18,13108	14,53775	13,07078	8,623384	1,449284	2,485148
8/17/2019 5:05:00 PM	48	6,243922	38,41352	31,50766	7,03581	46,22389	19,84797	10,58432	46,28081	22,83329	5,803769	56,82948	13,48102	7,268872	33,14013	10,988	1,081869	24,95517	0	14,56268	32,52211	48,91151	7,293324	44,81295	26,15322	12,04444	52,64486	17,30624	12,81319	84,24272	15,03046	10,82387	47,54517	3,09661	3,444062	39,67741	0,2273293	13,6363	23,42224	32,24207	11,61237	36,8129	35,30877	9,755472	77,52273	23,91647	17,6032	88,70324	19,17123	10,89274	43,71567	6,351472	2,776028	26,99637	0,7510638	14,68025	8,428797	37,11269	8,461608	37,48964	16,08932	8,372154	72,91273	9,669402	15,37957	61,73008	8,196631	8,765267	36,03566	8,799526	1,917965	14,22676	0,6520088	14,17959	7,797925	26,40964	9,631686	32,9032	26,78872	7,633248	44,02009	18,9774	15,58708	37,82605	14,0913	13,46188	19,18476	5,708098	1,844883	0,7386992	0,416045	15,84943	6,626879	22,67898	4,301434	6,292136	17,96833	7,352315	19,90378	3,414705	9,087299	31,34049	6,855659	5,560138	20,344	3,058687	1,226514	1,80323	0,06513871	14,06464	2,89546	15,4662	4,558535	7,886826	11,5089	3,745027	9,280711	7,686022	10,2388	7,726777	3,47784	3,329949	4,340877	1,20137	1,884256	0,3487649	0,1547303	6,892961	8,451178	17,33608	22,83212	23,73328	21,91956	18,74143	10,75756	21,5071	23,5626	17,66723	31,40729	19,57822	14,72183	13,58215	7,852702	1,367429	2,545383
8/17/2019 6:05:00 PM	49	6,200819	38,3341	32,1752	7,71379	50,35567	23,09461	10,79734	42,99321	21,07455	6,582048	57,76001	14,27083	6,901318	34,9542	10,75735	1,065912	25,51655	0	17,73852	32,74757	55,44361	7,179556	46,73264	33,03997	12,91846	53,09198	17,74667	12,56251	86,04264	15,29544	10,62148	47,64493	2,869004	3,369529	37,00563	0,227122	13,26882	24,2756	32,89933	12,30009	38,66635	36,0454	13,25397	76,54578	21,42856	17,72042	89,15334	18,27434	10,59005	46,01853	6,789138	2,821756	26,77788	0,7995552	16,30277	7,816023	40,68765	7,835986	37,0843	18,11816	8,633538	72,72285	9,964839	15,06707	62,41545	8,004117	8,603766	36,02744	9,124393	2,039677	13,97339	0,6882046	14,73661	7,420218	25,93944	9,734057	33,62884	28,82336	6,893513	44,16632	18,21031	16,44017	39,55653	14,24831	13,38417	19,69144	5,022173	1,802539	0,8945348	0,4026442	16,45157	6,847508	24,43344	4,025476	5,38731	17,58103	7,223143	20,2801	3,392601	9,013455	32,12119	7,207532	5,394839	20,98275	3,215421	1,134298	1,832795	0,07653625	12,94865	3,15719	15,25371	5,367968	5,840586	11,58087	3,361931	10,09132	7,666059	11,16635	8,61841	3,743852	3,657369	4,116103	1,268374	1,866366	0,2754062	0,2505388	6,877695	8,864804	16,4687	24,25025	25,22332	22,69224	19,98943	11,4649	19,71769	25,28079	18,88352	31,82416	18,09785	15,83064	13,0544	6,409082	1,442791	2,919568
8/17/2019 7:05:00 PM	50	6,350161	41,28537	33,54346	7,976557	49,37514	23,93809	11,26361	44,73441	23,00585	7,206565	59,50113	14,78877	6,535906	34,73896	11,10515	1,153363	24,61366	0	16,94781	32,39611	55,95097	8,388732	50,10078	33,64411	13,04107	55,51731	16,67682	13,92497	86,0425	14,37776	10,06231	47,57861	2,587865	3,167274	35,91291	0,1548685	14,48469	26,09659	33,14054	14,49388	39,36685	37,64368	13,2003	81,22914	23,61447	17,72823	88,72929	18,14144	9,408157	48,78682	6,179957	2,78114	26,7079	0,5506051	15,84798	8,787715	41,34249	8,307361	38,20492	17,81547	9,062638	72,17935	9,442971	15,69753	62,93414	7,389616	9,714923	35,37446	8,742954	1,980548	12,8804	0,6835074	14,88209	6,864086	27,0872	10,44299	32,63546	28,35592	6,865122	42,66171	17,04659	16,89345	37,99258	15,93688	14,35828	18,06649	5,483395	1,995469	0,6824713	0,4019535	16,08298	7,706744	25,74747	4,029205	5,214066	17,71538	8,368908	20,39249	4,230907	8,893264	31,60733	7,054459	5,050357	20,5477	3,438812	1,094717	1,599801	0,2556504	14,87117	2,707435	16,6697	5,290603	5,480907	11,5998	3,682098	10,42855	8,165617	11,09962	9,272285	4,482551	3,416639	3,743231	1,406941	1,86305	0,3322558	0,1841567	7,573083	10,15742	17,09231	24,80437	21,71661	22,88662	20,38372	10,43642	21,42566	25,89502	16,84675	31,95202	18,61696	15,63813	13,5599	5,15708	1,03994	3,258455
8/17/2019 8:05:00 PM	51	6,240882	41,1524	32,74433	8,220879	51,27742	23,50333	11,17519	45,00794	23,1328	8,640929	61,9161	13,81189	6,973157	35,08131	10,92707	1,086843	24,45389	0	16,17194	35,27562	54,4936	9,043021	47,26432	28,06394	11,91506	56,66191	18,35806	15,74339	88,07616	13,99923	9,574009	49,19278	2,335806	3,108836	35,55406	0,1575624	14,58603	25,51897	39,62747	17,94692	40,9712	38,26785	14,53387	79,73752	26,91127	17,85056	89,55646	19,74421	11,83625	47,83702	7,111516	2,83868	26,31017	0,5888733	16,27349	9,708499	41,29966	9,308481	39,5365	16,47028	9,045784	73,57288	10,71452	15,5455	63,24105	7,910035	9,369613	35,91684	8,389077	1,93779	12,777	0,6040699	16,87673	7,369169	27,51071	10,85523	34,23906	29,20763	6,646082	43,66863	18,91558	17,24152	38,88531	16,08871	14,9763	18,13778	5,215311	1,979374	0,7427056	0,4115551	16,68262	7,642227	25,85945	4,135375	6,051199	18,50036	7,031803	20,59481	4,387434	9,496782	31,82685	7,051282	5,377017	22,48073	3,00163	1,133883	1,746173	0,07363506	14,40657	3,15118	16,85545	5,580446	6,313481	10,83354	3,137572	9,563372	7,794403	9,305993	8,59078	5,051945	3,663862	3,212243	1,400379	1,806131	0,3319795	0,1777326	7,02752	8,603559	18,3553	24,15355	23,71381	24,41969	21,38104	11,04671	22,33905	28,10241	17,54476	34,45499	18,69881	16,63938	14,60634	4,915658	1,190387	3,221707
8/17/2019 9:05:00 PM	52	6,584121	42,82797	34,4925	8,630499	50,24516	25,73186	11,01245	42,59912	24,08578	8,119406	59,04426	14,11085	6,490869	33,6848	11,23218	1,086773	22,01509	0,07819408	17,48377	35,19065	57,31266	8,243397	49,6511	36,66183	14,39075	54,26089	19,84209	15,46834	88,2284	14,70049	11,399	50,28273	3,025738	3,319795	34,70636	0,1603946	13,68804	28,55299	37,6365	14,72142	40,8678	38,44331	14,51281	80,5084	24,23208	18,24754	90,34	20,56429	10,74782	48,59624	7,298782	2,850975	26,28205	0,7308245	16,17809	9,721692	41,92453	9,60371	39,47358	16,75881	8,532479	73,96745	10,72171	15,39954	65,50723	8,42555	9,958969	37,19088	8,631536	1,927567	13,24602	0,6806062	17,27329	7,972136	29,22925	11,0923	35,29613	29,90869	8,421475	47,34161	20,41777	18,15457	41,13989	17,31094	14,13614	17,25513	6,025227	1,65893	0,7654316	0,4130057	17,92979	8,109182	24,58672	4,038186	7,128232	20,05485	7,956316	22,08029	3,774661	10,01603	33,64652	7,524247	5,452104	22,77472	2,702393	1,157922	1,698994	0,06147768	13,94977	5,814062	17,68077	5,455211	7,403295	11,83735	3,457187	10,65919	7,652382	9,958279	9,555911	5,028598	2,986641	3,403031	1,649398	1,797359	0,3419955	0,1932748	6,864777	11,25325	18,0696	25,96609	24,29957	25,92507	19,99903	11,34698	23,02926	28,91475	18,84754	31,04208	20,76888	16,18666	14,18553	3,952738	1,4803	3,332505
8/17/2019 10:05:00 PM	53	7,497306	43,79428	34,17683	8,158917	50,61021	27,64851	11,39948	45,75334	24,14235	8,888428	63,43356	13,88981	7,216719	31,03787	12,0756	0,9917247	22,02621	0	17,25195	36,09872	57,33953	9,249764	51,84861	34,25349	14,69717	57,4104	21,92881	15,37335	87,64133	13,69336	10,74464	50,04387	2,604374	3,196494	34,79761	0,1565954	16,11779	26,18804	37,54683	14,97873	40,6795	41,06149	14,33266	80,79147	25,83893	20,79451	91,12595	20,71266	11,94511	49,49954	7,478517	2,823828	26,03621	0,5685649	16,85076	10,36645	44,71016	9,829798	38,77446	17,30092	10,43608	74,66195	10,79493	15,34704	65,66327	7,457725	10,12758	35,61962	8,991007	1,914926	12,89332	0,7604581	16,62011	8,543878	28,02857	12,50062	35,22312	27,82853	7,950169	45,86159	20,89516	19,14781	41,90007	16,4573	14,44	19,03128	4,847549	1,743617	0,7879504	0,4114169	18,48765	7,84987	26,10743	4,153266	6,333581	18,86619	7,169954	21,47885	5,154316	10,839	34,59183	8,10117	4,941769	21,68587	2,474994	1,158889	1,695472	0,07722702	14,86896	3,385969	16,44797	5,848047	7,213404	12,0479	3,752833	10,08911	7,44999	10,77752	9,432472	5,749821	2,926476	3,549818	1,677788	1,820361	0,4183245	0,1773873	6,98863	9,559916	17,50953	27,01239	22,2974	25,43705	20,39546	10,87291	23,46672	31,31604	18,12638	34,31836	20,8019	16,57832	15,57347	4,359803	1,206758	3,617927
8/17/2019 11:05:00 PM	54	7,4522	43,03244	35,27272	8,40766	51,20773	28,49345	12,481	45,51254	22,49137	8,333333	61,77388	14,2173	6,459714	32,88676	12,05322	1,096858	22,2726	0	18,20534	38,66366	61,05983	9,11265	51,09941	36,57493	15,29419	56,80578	17,28441	15,37667	87,76601	15,94254	11,18811	51,17967	2,416073	3,355921	34,50238	0,1648154	16,90374	27,39494	40,37122	17,26507	41,97274	39,6455	14,55018	82,61245	26,22189	19,91531	91,21312	23,38507	9,92588	48,19643	7,091278	2,808218	26,57203	0,7282687	16,00892	11,22106	48,05959	9,423975	40,46357	18,23532	9,561782	75,94593	11,5261	15,67922	66,43714	8,596169	9,62692	40,323	9,178963	1,994156	13,82384	0,7041612	17,60182	8,828678	31,33759	11,85739	36,57818	30,96969	9,108988	49,21468	21,50344	19,53097	43,25721	16,81463	14,24355	19,09994	5,508677	1,614169	0,7603199	0,420604	18,56232	7,856086	25,77897	4,267448	7,230396	19,5347	7,937735	23,14068	4,21274	10,53555	34,13206	7,914043	5,270502	22,68471	2,960392	1,177746	1,772008	0,08669043	14,2106	3,646731	16,13747	5,444367	7,211054	12,21962	4,028515	10,63488	8,821771	11,33766	9,848104	5,435318	2,503039	3,811547	1,707974	2,09784	0,3504228	0,1871961	7,206703	9,798298	17,98395	28,04888	23,65343	26,63255	20,26857	11,37261	22,73334	29,38723	20,03557	33,91654	21,21926	15,61865	14,12412	3,446065	1,47056	3,910533
8/18/2019 12:05:00 AM	55	7,85747	44,21778	38,98617	7,674694	52,11656	29,073	11,81159	46,58861	24,93369	9,151402	61,49349	13,55355	7,798062	32,91646	11,82354	1,118825	23,62974	0	18,89223	40,21988	58,24678	8,15491	52,76546	37,19302	17,18944	57,47624	16,59234	16,75232	88,72397	14,32623	10,70824	51,56644	2,219068	3,324768	34,03287	0,1632958	17,3519	27,84635	39,49892	16,78444	41,7037	43,60239	14,77005	82,56687	27,99493	19,41299	90,47752	23,62173	10,89364	50,01098	7,84089	2,887102	26,2335	0,705888	18,71159	11,26596	48,25555	9,626368	39,88879	20,76287	10,71245	75,51068	12,74598	15,94876	66,42953	9,600947	9,750912	37,94658	9,092824	2,004241	13,1728	0,7518236	17,42312	10,03164	30,92223	12,75793	37,45786	30,95042	8,69543	48,78633	21,72808	18,13177	45,76343	17,62855	14,76763	19,38198	5,42841	1,58495	0,7726845	0,421571	20,17	9,07742	27,07436	3,733491	7,653349	20,47524	8,068703	24,39289	4,383842	10,41218	34,71783	8,687693	5,547635	22,51022	2,650793	1,188453	1,7823	0,09097315	14,38591	3,495179	17,49129	5,665271	6,980895	12,11083	4,30468	11,36094	7,958596	11,18907	10,20619	5,279136	3,172663	4,076937	1,868714	1,79273	0,3464163	0,1855383	7,507046	9,73371	18,54319	27,81865	26,49632	27,63836	19,73323	11,46566	22,05584	31,66805	19,55929	34,70885	20,68171	16,30692	15,00898	2,56058	1,613478	4,024094
8/18/2019 1:05:00 AM	56	7,906582	43,96089	39,43337	7,888206	54,08923	30,77848	13,05026	44,39303	22,64451	8,969662	61,90906	14,97223	7,119392	35,99469	11,83038	1,089398	32,01965	0	18,0944	38,19291	62,80435	9,332658	52,61079	35,67101	16,48334	56,35237	17,43244	17,39576	90,39851	16,25677	11,31984	52,88428	2,533847	3,234486	34,03307	0,2258096	19,05193	27,49372	40,06839	17,6262	42,31315	41,57624	15,85433	84,31712	25,09809	21,28219	91,80309	22,433	10,15701	51,15012	8,095782	2,963293	25,82968	0,7045065	18,66041	11,50261	49,29929	9,714993	41,15378	19,59204	11,53549	78,05469	12,21727	17,07062	69,43958	9,816879	9,035629	37,34962	9,495399	1,942557	13,87427	0,7746878	18,71214	11,01556	32,79039	13,41187	39,33963	32,48867	9,304612	49,84299	22,7772	19,25039	45,66673	17,35853	13,70538	19,7134	5,229056	1,639382	0,8642793	0,4302746	19,80728	9,172538	28,12679	4,414235	7,514714	20,7244	8,09592	25,23051	4,487318	10,80439	33,87241	8,894645	5,723641	22,43438	2,795852	1,409289	1,970325	0,0948414	14,19754	3,818455	16,15419	5,752376	8,038794	12,78998	5,019341	10,53368	9,290796	11,22272	11,28177	5,058162	2,811119	3,586014	1,54979	2,156761	0,4067888	0,1634339	7,638498	9,971887	18,0294	26,75591	25,55226	28,88456	21,77961	11,44701	23,91191	29,29694	19,3254	36,27604	19,78593	15,35885	15,87174	5,118465	1,597038	4,640252
8/18/2019 2:05:00 AM	57	8,130734	43,59644	39,07425	9,341152	52,39852	30,54225	12,51582	45,95581	23,48675	8,97795	63,19311	14,57484	7,470505	37,2094	12,26383	1,108739	37,75696	0	18,22143	40,54024	64,03288	9,68156	53,89768	40,34967	17,1933	57,40413	17,649	17,52321	90,73856	15,78042	12,7781	54,47268	2,49475	3,781775	34,45499	0,2182112	20,72841	28,035	43,51086	16,19992	43,34929	44,55902	19,30986	83,9687	25,73048	20,13117	93,08591	22,42478	10,38047	51,62571	8,835309	2,862995	25,28763	0,7194961	19,97796	12,82556	51,01846	9,830557	42,66959	19,52648	11,57486	79,20983	12,78501	16,77691	69,63721	10,6643	9,75423	38,75324	10,06466	2,0021	13,65537	0,7688854	19,75098	10,43891	33,53552	13,40925	39,23194	32,78708	8,934503	54,31297	23,12839	20,03592	47,76705	20,15673	13,90114	19,29881	4,582297	1,577835	0,9067612	0,4413268	19,84921	8,521082	29,53947	4,562128	8,648528	21,91182	8,723268	25,26477	4,935828	10,62459	35,77193	8,734596	5,515308	22,73272	2,520654	1,442515	1,880595	0,1011273	14,33535	3,56308	17,70108	5,975492	7,16878	12,79869	4,626851	10,66106	9,205282	11,19591	9,657453	4,58133	3,090738	4,20155	1,617968	2,219413	0,5251852	0,1766274	8,057651	10,17677	18,32111	29,66698	25,58424	28,05309	20,30007	12,33477	26,83805	29,69772	19,04274	36,00796	21,81822	14,58955	15,24494	5,714039	1,580045	4,723419
8/18/2019 3:05:00 AM	58	7,473752	43,64673	42,33809	8,704272	51,30906	29,86027	14,73205	45,7197	20,99408	9,021746	61,4537	14,67555	7,503109	37,20636	12,68285	1,064669	30,3659	0	19,06153	41,0778	66,93861	10,10603	54,35387	42,98616	17,00086	60,96665	20,09291	17,04044	90,78028	17,9311	13,03969	54,99586	2,645888	3,340518	32,3606	0,2133068	19,21288	28,90701	43,6198	19,84154	44,57781	47,34658	17,77803	86,27142	27,75814	24,28147	92,81596	24,64537	11,15896	51,27425	7,865273	2,80352	25,35001	0,6482787	18,10656	12,94768	49,505	10,00988	43,0312	21,61818	12,01536	80,47434	12,1111	16,64781	68,36877	10,62866	9,688123	37,90734	10,31008	2,028832	13,44793	0,8292578	19,53201	11,3351	33,72361	13,98824	40,84411	31,55801	10,13933	51,92881	23,82778	21,13589	47,43708	20,61505	14,49077	20,62742	5,473586	1,61037	0,7893319	0,4394618	20,1977	9,749807	29,68439	5,321411	8,573096	21,961	9,333209	26,68836	4,620773	12,16809	35,16772	8,471831	5,239141	21,5368	2,306035	1,772975	1,650779	0,09615385	14,13178	2,988437	17,13604	6,129531	8,560317	12,86382	4,703733	10,83727	9,546654	11,46628	11,05189	5,075846	2,859126	4,190221	1,936201	2,367374	0,7489915	0,165299	8,662273	8,298175	18,43232	28,20568	25,60987	28,88974	21,37095	13,07761	25,37308	31,67848	18,5818	36,94207	20,7521	15,25952	15,30842	6,998577	1,670811	4,896939
8/18/2019 4:05:00 AM	59	8,290575	44,82524	43,70538	8,823014	51,97488	30,83534	15,84549	45,41577	23,43356	10,78387	61,67281	13,52343	7,726847	36,77594	13,90494	1,096306	22,7026	0	20,1568	41,86451	69,14754	11,06439	57,43085	39,79989	20,0431	59,00323	22,70785	18,33354	90,99303	18,95716	13,67022	54,64883	2,880056	3,305703	32,70744	0,1603946	19,63832	29,79815	43,57662	18,71263	43,70538	51,23342	17,48874	86,27411	28,94196	23,25659	93,78813	24,63956	10,83679	53,79994	8,51673	2,871007	25,2647	0,6549791	20,67377	12,22667	50,43173	9,445735	43,93298	19,31746	11,94746	81,68808	13,26764	17,65031	71,35825	10,97743	9,45872	38,91156	11,91009	1,971914	13,9651	0,8522603	19,84921	11,14252	36,65513	13,32131	41,5806	31,61693	9,98432	53,67886	24,95697	19,69213	48,48848	21,50427	14,51716	20,20033	5,851501	1,634408	0,7153515	0,4428465	19,21702	10,58114	28,70966	5,248743	8,038793	21,79563	9,274149	26,63835	4,979346	11,75743	35,33944	8,671877	5,628454	22,99362	2,140874	1,775323	1,808618	0,1121104	13,53006	3,991282	17,51278	5,641302	8,567846	13,81942	5,088901	11,26858	9,344746	11,92916	10,74022	4,677899	2,551323	3,782466	2,148541	2,225423	0,6535974	0,1856764	8,492416	8,322903	17,25879	30,0317	27,25444	29,7831	21,97495	13,37803	25,02321	34,91573	18,57123	41,82741	21,30733	14,74407	16,13824	7,028903	1,478642	4,849415
8/18/2019 5:05:00 AM	60	8,067737	45,52512	43,18959	8,523224	52,88468	31,6838	15,56318	46,17422	25,66486	9,440761	62,55464	14,42916	6,771317	37,8022	13,34204	1,085944	21,75764	0	20,22049	43,20119	71,81739	11,73104	58,04494	39,23878	18,21984	61,0653	22,82597	18,61102	91,43057	20,39001	12,7935	55,08228	3,221361	3,342659	32,65715	0,1626741	19,63017	31,45446	49,68149	19,16446	45,22153	46,45143	20,10182	86,67856	31,79239	24,72543	94,90108	24,33148	10,48982	54,64323	8,979056	2,818026	25,07799	0,7051973	20,33778	12,84414	52,52721	10,68551	43,056	21,15882	12,04051	83,69916	13,39122	18,05302	70,94863	11,03324	9,926158	41,78141	10,82028	2,12623	13,3294	0,8716705	20,48657	11,66674	35,83802	13,9707	41,11558	33,22413	10,94061	53,82288	23,98762	23,29769	48,38673	22,92447	14,25888	20,57975	5,284317	1,651055	0,7865689	0,4485107	20,45065	9,685221	31,4039	5,013539	8,2454	23,13288	10,03965	27,21133	4,960765	12,28759	35,32797	9,146843	5,822281	22,64202	2,202628	1,751492	1,773044	0,1125939	14,2698	3,930979	18,04329	6,363561	9,15748	13,77735	4,793877	11,62798	8,850782	12,40682	10,21586	4,280089	2,853324	3,632709	2,001823	2,147505	0,7116214	0,1896828	8,626216	8,202366	18,42085	28,68901	26,47312	30,61181	22,63885	15,01865	24,92374	33,03175	20,60995	39,06257	22,05812	15,12786	16,54233	4,269798	1,744446	4,726182
8/18/2019 6:05:00 AM	61	8,286915	47,82362	44,77605	7,551462	56,22617	31,68919	18,27414	48,36007	25,29544	9,121629	65,62348	15,37571	6,870026	40,27864	13,60743	1,045811	21,42531	0	22,30493	45,52443	67,62226	11,41164	59,11901	44,00144	20,27506	62,94706	22,70198	20,05726	92,77651	19,71016	13,91537	56,66881	3,128454	3,251548	32,31204	0,2113036	19,75229	33,68127	44,95296	17,47016	47,43859	49,59149	18,46997	87,50615	35,04926	24,28037	94,90047	24,89984	11,25435	56,0376	7,959563	2,802346	24,6138	0,6250691	21,37019	12,49779	55,25946	11,22403	43,5512	27,64576	11,49833	81,30754	14,04157	18,26605	69,42413	10,47911	9,732951	38,53014	10,71017	1,944007	12,55271	0,7789706	21,16027	11,60498	35,84715	14,83857	41,11565	34,25052	10,97114	53,81451	23,82944	22,07083	47,70654	22,37995	15,33025	19,78476	5,537826	1,799223	0,7257819	0,4582505	21,67931	9,703387	31,85912	5,584107	7,371519	23,55051	11,20821	26,13906	5,85682	12,43603	35,38828	9,926366	6,031581	23,21798	3,080653	1,844814	1,56623	0,3942861	15,48699	4,784897	18,03686	7,150889	8,774106	13,7585	5,692902	10,50446	9,570486	13,36649	10,13877	4,739998	2,718004	3,007571	2,040299	1,889713	0,4200514	0,161707	9,403736	8,607635	21,11903	29,34046	24,98287	30,74886	25,5973	14,76203	27,50442	32,49841	21,32018	41,59241	21,27404	14,83125	15,84252	2,883717	1,159234	4,676724
8/18/2019 7:05:00 AM	62	8,430454	46,49156	44,64433	9,394203	55,14436	32,08154	14,54976	47,72671	26,56789	9,969053	62,65369	15,04559	7,626339	37,53633	14,78303	1,089329	21,90843	0	21,33814	44,19651	73,17363	11,28378	58,92925	40,56242	21,00685	62,02421	26,18355	19,3721	91,97012	22,0546	15,25116	58,10013	2,68844	3,19076	33,24264	0,2104056	20,35975	33,66013	46,72082	20,12745	47,57999	49,77702	15,39215	87,03201	32,38499	22,30596	95,20876	25,99953	10,67259	56,60747	8,141303	2,844482	25,85102	0,7175619	21,64339	13,27503	56,71024	10,27147	46,34657	22,83647	12,45572	84,53117	14,03072	18,08107	72,34608	11,47104	10,19749	41,1238	10,87775	2,131894	14,78669	0,8091567	21,6391	12,40633	39,29287	14,16515	42,86451	36,34816	11,32253	56,40494	27,32614	25,13615	50,40451	23,89637	15,83327	20,02314	6,013622	1,631921	0,7905062	0,7880195	21,46476	10,66147	31,60125	5,495897	8,659028	24,21295	10,10962	28,60336	5,407687	12,41883	38,01109	9,474677	5,47393	23,77432	2,955487	1,770902	1,916998	0,5616574	15,31568	4,614694	17,16035	6,156955	10,21179	14,10028	5,454935	11,61368	9,246865	12,58738	10,71998	5,302138	2,688025	3,721057	1,56174	2,200555	0,5901857	0,1818772	9,051793	8,665936	23,20161	29,33729	27,19172	32,45952	23,83248	16,25601	27,67359	30,35132	21,92536	39,03812	20,74885	15,68427	16,56402	2,080294	1,676475	4,500995
8/18/2019 8:05:00 AM	63	9,375621	47,26466	48,07761	9,103186	55,56498	31,33365	16,69464	47,52094	27,15973	9,994266	63,8483	14,11417	7,144328	39,92415	15,11322	1,076205	22,1321	0	24,25598	46,42456	77,17934	11,09637	60,67211	45,61188	20,68607	64,00855	24,08087	19,95283	92,58959	22,09577	14,75361	60,38165	2,656043	3,197046	32,6856	0,1556974	21,64857	34,05283	45,53576	18,57358	45,76875	55,00947	19,76266	88,10236	34,95592	25,13297	95,96714	26,16172	10,35464	56,67897	8,380582	2,859334	25,61485	0,7126575	22,50898	13,41602	54,59113	11,08408	46,745	24,77198	12,19109	83,52012	14,64896	19,37804	73,65523	12,11034	9,826482	42,17278	11,18562	2,07539	13,56488	0,7006382	22,20595	12,16754	41,00401	14,94301	45,0438	35,49921	12,23337	56,84012	24,27229	22,58503	51,37233	24,19927	16,67703	19,59915	5,530228	1,614583	0,7205322	0,4373204	21,72863	10,58127	31,99478	5,538931	8,40835	25,15957	10,24653	28,2608	5,989376	13,53656	38,46817	10,48381	5,350907	22,81768	2,843791	1,804335	1,723654	0,5492927	15,4979	4,471222	18,54049	7,306864	9,707187	14,03846	4,605162	11,1859	10,13774	13,06822	10,93639	6,033792	2,861889	3,899135	1,954783	2,100395	0,6219606	0,1934129	9,379628	7,969924	22,9081	30,44174	29,40574	31,9054	24,45561	17,05239	29,53788	32,69907	22,99977	42,77548	22,32427	16,28205	15,79299	0,6015142	1,551724	4,547552
8/18/2019 9:05:00 AM	64	9,490357	47,14274	49,20161	10,62403	55,64358	33,97733	15,45265	48,20085	28,66676	9,980105	64,30081	14,88285	8,119887	40,54343	14,5079	1,052926	19,57235	0	24,50721	48,55085	76,90422	10,76246	60,85185	44,99116	20,93598	64,17931	25,56539	19,09345	91,99657	21,69471	15,3679	58,52911	2,859333	3,253205	32,23288	0,1585986	20,85482	38,1165	50,28149	23,03244	47,76546	53,20934	19,78227	89,17184	35,73	24,37003	96,79473	26,69602	10,35871	56,27473	9,438274	2,869211	26,43734	1,002155	23,6629	14,08315	53,87275	12,00583	48,3439	22,55795	13,28422	85,30891	14,37701	20,87906	74,46156	12,73092	11,69347	42,29305	10,34959	2,149232	13,22012	0,7069933	23,17826	13,07527	42,12596	14,2307	45,04517	36,24082	10,62914	57,87722	26,12387	26,86512	54,55702	23,69122	17,77879	19,13731	5,5772	1,663144	0,5836235	0,6847508	21,88163	13,77155	34,04696	5,416667	8,810167	25,57092	10,45535	28,98306	5,126824	13,88055	39,82185	9,725146	5,324381	22,4149	3,158986	1,770903	1,623632	0,4525862	16,33821	4,420521	18,34245	6,837491	10,12378	13,03769	4,748909	11,03165	9,188149	13,69149	10,55357	6,065291	2,730852	3,636508	1,817736	2,107855	0,4936864	0,1794595	9,330931	8,752901	24,07127	31,42345	30,4148	32,98112	25,44699	18,18931	29,30351	34,17668	23,68168	48,20837	22,68678	15,87064	15,623	0,2307831	1,565263	4,493258
8/18/2019 10:05:00 AM	65	7,991752	48,51072	48,6314	9,642601	57,0528	34,79077	18,16935	49,55888	30,05084	11,59213	65,77428	14,83532	7,575293	41,96584	13,65647	1,076826	19,79767	0	24,6884	49,64854	77,96682	11,5596	66,52043	50,94158	21,35921	64,86586	25,67578	21,68967	92,69569	22,59021	15,03944	61,23376	3,015514	3,440816	32,75821	0,1529344	22,03395	39,66561	49,98025	19,70829	48,9602	53,25591	20,08862	87,43997	35,01507	26,73782	96,63496	26,16821	9,710987	58,56253	9,008898	2,95535	25,82753	1,011964	23,00798	13,02125	57,09142	11,81048	49,65994	27,00051	13,46762	86,19661	16,03559	20,77911	73,59817	13,39716	10,57865	46,03676	10,7434	2,195306	13,38148	0,7518927	24,01746	12,63691	41,1725	15,57775	46,24578	36,46503	10,92002	57,48874	26,63082	23,92034	52,81747	23,59265	16,93123	21,42828	5,950211	1,901732	0,7321369	0,4503067	21,64573	11,09976	34,64557	6,423312	8,631673	24,75146	11,57659	30,58017	5,80515	13,73252	39,25398	9,805275	6,313757	23,77922	3,023113	1,793214	2,146676	0,1336621	16,93496	4,677277	18,72251	7,549529	10,32141	16,05451	5,265045	11,248	9,800096	14,38329	10,6585	6,081316	3,108768	3,421751	1,846817	2,098323	0,6960102	0,1863672	9,28147	8,561975	21,97129	35,59785	31,26803	33,59976	25,19266	17,29146	33,18648	35,07191	23,8141	45,59633	22,72346	15,91698	16,19191	0	1,559599	4,458858
8/18/2019 11:05:00 AM	66	9,336663	49,52628	48,17412	9,981833	57,31406	34,32768	15,74499	49,76611	32,40012	11,52278	66,78928	16,24696	7,66599	41,16579	13,97864	1,071715	20,12627	0	27,05529	49,4476	77,8203	11,97834	60,87388	48,5941	21,12981	65,64621	25,87616	22,57605	94,42128	25,58272	15,42074	62,51202	3,673533	3,243189	33,78951	0,1609472	21,72663	38,10027	51,67144	20,34663	47,95452	54,38654	20,56946	88,90694	35,76847	24,05131	97,22688	27,35612	11,19101	58,14711	8,730658	3,696535	25,97218	0,8443854	23,15567	14,96885	59,21295	13,16348	49,27201	27,13459	13,54581	87,71932	16,99229	22,1616	74,73661	13,41367	10,31962	44,65863	10,52905	2,210917	13,72727	0,7662604	23,87897	13,48558	44,37431	15,02853	46,84233	38,01137	12,33284	58,65385	26,50186	25,58286	53,44641	23,4728	17,25174	21,7202	5,724953	1,784441	0,6666529	0,7733755	22,29056	11,46455	33,05157	6,23273	8,571921	26,93938	11,05617	31,08387	5,690138	14,84189	38,98942	9,166389	6,352993	23,32187	2,743424	1,804335	1,663627	0,1335931	16,48023	4,260403	18,5961	8,148417	9,934102	15,88038	5,743742	11,24088	10,30242	15,42993	9,934032	6,757363	3,298519	3,17439	1,418615	2,196066	0,4183245	0,16447	8,542012	8,479292	22,57516	33,46175	32,27419	31,99305	26,95181	16,02219	33,96946	36,27722	24,14318	48,47556	23,54098	16,8129	17,69645	0	1,482441	4,363464
8/18/2019 12:05:00 PM	67	9,519991	52,82348	49,72653	10,64745	59,15783	37,45385	15,53168	51,99886	29,08951	12,3912	69,44083	17,61494	7,870938	42,81457	14,96132	1,047262	19,88554	0	25,58466	52,38796	79,31118	11,60332	66,15115	48,35806	19,64039	68,90086	25,98026	22,60147	93,67326	25,1262	17,25154	61,07213	3,107524	3,036721	31,36598	0,1473392	22,54366	42,09916	56,13126	23,71056	52,64375	54,16777	19,84492	90,90891	37,21782	26,48535	96,69133	27,35818	12,03816	58,87392	8,485162	3,044734	25,25351	0,6236185	25,23949	16,87638	60,41971	11,22783	50,07833	29,14622	13,69958	85,89703	17,69956	24,53215	74,29936	12,38623	11,25283	43,18655	10,93591	2,600575	12,00148	0,7851183	25,28432	13,59935	44,32272	16,43284	46,68249	39,8258	13,5436	57,52853	26,57293	28,07223	51,007	23,20948	15,47663	19,62996	6,294554	1,990426	0,5484638	0,4579741	23,52329	11,60685	35,38786	6,920175	9,091304	26,25622	11,41896	30,34877	5,782978	14,56841	39,02824	10,11156	5,938881	20,27195	2,819408	1,879766	1,552691	0,2290562	17,58275	3,530546	18,56536	7,499931	9,238989	14,88948	5,760596	10,81254	9,385569	13,87033	9,315872	5,535962	3,021731	2,906305	1,850754	2,656872	0,7232952	0,05899094	10,4693	7,824658	19,59079	34,07141	34,0969	34,39089	26,67067	17,58269	34,10982	39,35338	25,11128	53,01248	23,99467	17,61218	16,77456	0	1,119308	4,553976
8/18/2019 1:05:00 PM	68	10,94337	49,01021	51,74521	10,83789	58,95073	38,34093	16,05514	51,7676	35,82159	12,51879	69,00337	18,78219	7,571839	44,87069	16,17885	1,035657	20,235	0	27,31149	50,73117	81,53363	12,38078	64,34046	49,57096	20,30518	68,42625	26,09713	22,48031	94,41528	25,98496	15,27983	62,93656	3,716429	3,1594	33,04273	0,2165534	22,10945	39,64792	58,47971	21,71509	52,08375	56,89338	22,54953	92,4837	37,88531	25,72288	97,83738	26,80323	11,65775	57,95542	8,472937	2,808286	26,38498	0	25,39249	16,60187	61,62716	12,71676	48,20817	28,25597	14,46984	85,83513	17,27433	25,60234	76,2891	13,06967	10,20156	44,76024	11,92204	2,0021	13,77687	0,7022961	24,80548	14,34564	47,06462	16,60574	45,18941	39,45333	12,09805	57,78279	28,47018	24,7858	52,81285	27,85049	16,94021	20,7682	5,862276	2,15835	0,7342783	0,4481654	23,89962	10,95947	37,00562	7,019577	8,778251	28,25963	12,44419	31,32868	5,815374	15,75466	40,78443	9,639009	6,175882	22,82708	2,924887	1,512351	1,909538	0,1248895	16,82271	4,395792	19,41817	8,192073	8,430869	15,27278	5,820761	13,25003	10,1845	14,01698	9,908889	5,403749	2,833223	3,018554	1,789139	2,79758	0,5039097	0,1759367	10,33343	8,340518	21,36639	33,67416	32,94077	33,95385	27,97884	17,83488	34,42266	37,91176	26,01307	52,17624	24,53395	17,47251	17,69894	0,05671142	1,090573	4,373204
8/18/2019 2:05:00 PM	69	11,25898	52,76988	51,81207	10,73366	57,54656	40,09201	16,80516	53,40489	32,63615	12,26383	68,15823	18,50595	7,721528	43,88028	15,67073	1,05189	19,69005	0	27,10095	54,66153	82,92599	13,20741	67,34354	53,096	22,82203	67,64761	27,45172	23,15553	94,2832	28,01973	17,24345	61,27722	3,410284	3,323386	31,98932	0,1630885	23,84961	41,66425	57,06849	21,58606	50,22076	57,94451	19,84941	92,34769	38,82999	28,33092	98,12942	27,91073	10,54031	58,38362	9,441381	2,672552	25,96465	0,8843115	25,57181	17,17914	63,42058	12,75082	49,68604	28,45173	14,1914	87,65562	18,11795	24,9361	76,56173	13,52758	11,24047	45,49141	11,62764	2,065581	13,43432	0,7778653	25,01168	15,79762	47,3756	15,44885	48,20437	40,07523	13,58007	61,51242	29,74774	28,2521	54,57816	26,05258	16,44445	21,01362	6,598695	1,793559	0,5492927	0,4591484	24,20397	11,60505	37,59291	6,675785	9,391855	28,74682	12,52998	31,96217	5,843073	16,30692	40,81738	10,86	5,95097	22,37408	2,57778	1,589854	1,514423	0,1264092	17,18467	4,729361	19,6587	8,348737	8,986379	15,92403	5,720256	12,40992	9,88188	14,91151	10,94551	5,210336	3,102274	3,448552	2,224318	2,709162	0,6229277	0,1804957	9,754642	7,615772	23,60032	34,81329	34,702	33,39681	25,61505	18,20223	33,40904	40,40886	27,82721	50,28936	23,57399	17,62517	19,21951	0	1,562431	4,379905
8/18/2019 3:05:00 PM	70	11,26858	51,22569	54,15354	11,13126	60,31422	41,57466	16,36321	54,40933	35,12434	12,04189	71,27943	18,35288	8,198912	44,87235	15,4798	1,066672	19,95089	0	28,68928	56,17028	84,0833	15,36362	67,1712	59,7706	21,78486	69,25978	29,28824	22,93539	94,43226	26,43602	20,27796	62,55617	4,191879	3,332919	32,76719	0,1583223	24,16646	41,65714	59,29771	22,03325	51,46573	59,20432	23,15436	91,28248	38,67961	31,62626	97,4486	28,08473	10,52228	60,17062	8,94659	2,871698	25,52416	0,6348779	26,80669	17,37097	66,17194	13,38991	49,48034	33,18778	13,61703	87,71159	17,25202	25,19127	76,89331	14,34012	10,92652	45,21455	11,56961	3,125552	14,04406	1,077793	26,47374	15,08793	44,65497	17,25685	49,56751	41,25041	13,73135	62,05957	30,32555	25,97066	54,6558	32,3329	17,37483	23,83676	6,20137	1,694228	0,7570734	0,6189904	26,16904	12,52466	39,67369	6,561257	9,438342	30,04165	12,82673	33,51397	6,370607	15,13829	41,38843	10,79741	6,258151	21,63026	2,595118	1,477675	2,116352	0,1140445	15,89253	4,18138	20,49831	7,958044	8,905491	18,3457	5,540451	13,17612	10,43138	14,37251	10,7711	5,132281	3,016412	3,735217	1,89372	2,499655	0,5271193	0,1891993	9,772326	8,19608	19,19188	35,88715	34,88306	36,96549	26,97551	18,29099	34,40429	42,51823	26,41309	53,42887	23,31717	18,21404	17,72395	0,06009616	1,452255	4,368853
8/18/2019 4:05:00 PM	71	11,29856	51,39893	57,64216	11,94905	63,9202	42,90071	17,82404	55,24266	36,3349	13,04328	72,26232	19,75754	7,698041	47,3959	18,20375	1,088431	20,40893	0	29,96104	57,28456	83,86446	15,69041	67,118	56,66108	21,35431	69,99006	30,63571	22,9816	96,01611	28,6917	15,91574	63,32132	4,125566	3,276829	32,74363	0,162605	25,79202	43,4261	58,79062	24,68757	53,61315	60,20634	23,81424	92,13873	39,74981	29,80252	97,66019	30,2627	12,42885	60,58128	9,289277	2,492125	25,27838	0,4668159	27,08865	17,28207	62,75918	14,65317	50,60677	32,68554	14,91145	88,64515	18,82771	25,81758	77,53288	14,25204	9,649648	45,50329	11,18376	2,2974	12,73431	0,7181146	26,30851	14,61028	47,95342	18,44178	47,89222	39,79118	14,35545	61,10128	30,59972	27,73147	53,89679	27,66261	17,38209	21,57127	6,628675	1,829341	0,6919346	0,5524701	24,70118	13,30577	39,79029	7,51119	8,716153	30,20468	13,15533	32,53959	7,138526	17,00452	41,01901	11,12829	6,401484	21,32751	2,778722	1,205239	1,733878	0,1255112	16,77077	4,048477	23,00274	8,340241	8,790687	17,91784	4,511632	12,48632	11,25048	14,45983	9,832973	5,738216	3,565222	3,56757	1,649467	2,386232	0,3854443	0,147132	9,920839	8,417054	19,99669	35,59026	35,39553	35,41467	27,77949	18,41553	37,85181	40,70838	27,44888	54,19077	24,3272	17,98664	18,46686	0,05809295	1,095477	4,400489
8/18/2019 5:05:00 PM	72	11,67703	52,84158	55,96375	12,01502	61,08374	43,53711	17,71248	55,16924	36,13637	14,96166	70,31644	19,79485	7,73113	45,77262	15,71722	1,068745	20,30138	0	28,63962	55,73829	84,45278	15,74782	68,09654	57,06123	23,42493	69,88927	31,84537	25,48685	93,88436	29,05373	18,04757	63,57764	4,297497	3,432596	33,14925	0,2233228	25,76129	43,21156	59,73269	25,18816	53,73094	62,51181	24,07811	93,19574	41,30637	28,75815	97,76643	31,41054	12,02427	60,37612	8,613162	1,757502	25,47822	0,8273237	27,08672	18,36325	65,66064	14,69075	51,96687	31,94263	16,09403	88,59894	19,21329	26,01591	79,07687	14,74808	9,795743	46,00512	10,73891	2,642573	13,6497	0,6417855	27,1455	16,60692	46,403	19,56848	52,15945	42,5116	14,90723	63,45422	31,60581	30,55061	56,22976	25,69518	16,89351	21,70418	6,897795	1,666805	0,7561063	0,5285699	25,61381	13,94196	39,26711	7,443634	10,07495	30,16447	12,31702	33,91999	6,872168	16,422	42,07304	10,69359	6,694849	21,04119	2,898223	1,187279	2,320955	0,1187417	18,66738	5,790507	21,18569	8,232759	9,855493	17,57419	5,027147	12,8239	10,30511	15,29551	11,25642	5,453415	3,274481	3,172248	1,535422	2,414277	0,5467368	0,2118562	9,626506	8,299831	22,13804	36,23356	38,84415	35,89543	28,92076	20,16226	37,4837	41,40984	27,59539	56,5308	25,25987	17,88082	18,4145	0,06133953	1,574727	4,183522
8/18/2019 6:05:00 PM	73	12,29719	54,53277	57,59015	12,73734	63,95364	44,54541	16,07987	57,65376	36,7401	14,1409	72,36717	21,59517	8,197323	47,63401	15,54128	1,114542	20,08075	0	32,0575	57,72968	82,91819	17,28586	70,06949	59,41479	23,96441	73,0808	33,09274	26,10542	95,89841	29,33169	17,81457	67,1681	3,899688	3,396952	32,38471	0,2394866	27,0986	47,779	62,82943	29,2392	54,18981	68,22482	23,46976	94,48173	40,53493	29,96049	97,99902	30,3672	14,06243	62,74073	8,850783	1,615067	25,75666	0,6308715	28,60308	19,25647	66,57293	15,80232	51,70134	34,33107	14,90847	86,88806	20,68703	27,7149	79,54832	13,95371	10,39208	44,88285	11,55594	2,298712	13,08038	1,170977	27,95542	16,63303	49,68618	19,7268	49,93749	42,65217	15,95926	61,91051	33,72016	30,80087	55,95126	27,93898	17,3289	21,35631	6,12594	1,922179	0,6820569	0,534096	26,97972	13,69156	40,53513	8,055025	10,16198	31,19253	12,48397	33,74047	7,239722	15,96748	40,66113	10,63736	6,402659	20,35505	2,850906	1,192253	2,173063	0,1284124	17,7676	5,482427	20,86214	8,222813	9,156582	19,08626	5,502459	13,48461	9,79588	14,528	12,62876	6,038696	3,410836	2,446673	1,478089	2,399702	0,4137655	0,1766274	10,25303	7,130582	22,26279	37,93684	37,35377	37,84365	30,86345	20,14361	37,75164	41,77505	29,19789	60,56449	24,38557	19,14118	19,24244	0,0631355	1,116062	4,424666
8/18/2019 7:05:00 PM	74	11,68629	54,49409	57,63407	12,2476	61,35396	44,97935	17,66185	57,71931	37,70903	14,12391	71,38194	20,05132	8,016206	45,04849	16,02233	1,09596	19,96795	0	30,63903	60,45113	84,7945	16,24019	71,03213	65,0237	24,29784	69,68481	27,33546	26,14611	96,07994	31,51477	19,11548	65,57484	4,048823	3,473696	32,95763	0,3087699	27,60465	46,42166	61,22238	30,22256	54,80887	67,79737	24,95696	93,39882	42,31737	30,29336	98,38929	33,53228	15,04663	62,69922	8,328774	2,08506	26,25387	0,7998314	30,42102	19,11362	67,07098	15,24605	53,16665	34,89652	15,77241	89,01967	20,45079	28,50457	79,9779	15,54363	10,28881	47,735	11,013	4,167841	14,9167	0,7257128	27,36882	18,08798	51,5453	18,19864	53,40193	41,77449	17,54069	65,08186	34,14947	33,00619	59,89964	27,11111	17,18529	20,9136	6,405973	1,724345	0,8477702	0,5821038	27,01903	14,18877	38,79649	7,86334	10,84342	36,25601	12,62793	36,87625	7,308176	17,53951	41,77118	11,16683	6,658655	20,92051	2,502763	1,207035	2,067101	0,1554211	19,13779	6,02799	20,22754	8,580557	10,29696	18,90473	4,684875	13,8762	10,76591	14,40153	11,5853	5,567114	3,277244	3,442612	1,317695	2,455101	0,376948	0,1752459	8,889671	7,566037	22,11911	39,51806	37,84738	37,56348	30,26988	22,0039	35,59301	45,39463	28,34674	54,90571	25,45341	19,16542	19,68066	0,06852343	1,460889	4,385915
8/18/2019 8:05:00 PM	75	12,28241	57,75593	58,30004	13,03368	62,23945	46,78548	17,59229	56,81759	36,07082	14,21108	71,37828	20,30808	8,721541	45,77669	16,71758	1,107427	20,58252	0	30,50073	59,34164	90,17269	16,53687	72,84	63,10469	26,28413	73,93865	32,97179	26,6657	96,77036	29,7534	18,03258	65,23853	4,273735	3,454908	33,13826	0,3614058	29,5171	47,48756	68,46852	25,40182	54,55902	64,9714	25,00898	93,58836	43,23407	28,42845	98,38556	33,83006	14,68702	62,41055	9,072653	2,00431	25,5707	0	27,74702	19,69648	71,35438	16,73188	53,3942	35,46833	17,82873	88,97919	20,88853	29,36775	81,45087	17,13293	10,5285	46,25076	12,18667	2,408405	15,00366	0,7278543	31,13996	21,49729	51,16753	20,24923	54,95856	45,18706	15,81931	64,37673	35,08034	29,44829	59,3359	29,33086	17,20829	24,76314	6,424901	2,010113	0,7844275	0,5824492	27,98264	14,6788	39,54962	7,783143	11,44811	30,79293	13,69225	36,96301	6,520986	17,10413	41,45363	10,56656	5,967963	20,98862	2,604996	1,174914	1,995607	0,1351818	18,55403	5,250885	20,86635	8,205542	9,868272	19,02665	4,68902	14,11154	11,19882	14,02886	11,23204	6,460683	2,875014	3,567916	1,380208	2,45966	0,3735632	0,2055703	9,175577	7,65922	20,23825	39,87415	39,13186	40,84811	32,25893	21,72497	36,41247	43,1433	29,22711	58,58181	23,88566	18,64335	19,43454	0,06610577	1,453084	4,386191
8/18/2019 9:05:00 PM	76	12,349	58,23545	59,54423	13,60197	65,09954	44,57035	17,74384	58,72782	38,46029	14,45796	74,13199	21,58495	8,204713	49,88286	17,51734	1,202821	20,7858	0	32,91597	61,4106	84,98867	18,99135	71,98311	62,48087	25,8486	73,58464	33,05876	28,12341	97,09908	30,56146	18,75145	66,6496	4,478822	3,470381	33,85575	0,2430786	28,35861	49,00523	70,00808	28,85845	56,34098	68,22986	25,1796	94,55032	44,20141	31,38905	98,61536	36,4403	14,2814	63,73861	8,703236	2,006037	24,8528	0	29,24079	20,11722	70,08372	17,38216	53,64626	41,24883	17,77451	88,11823	20,98226	29,24811	80,85281	16,46282	9,864957	47,02214	11,27604	1,50268	14,31041	0,7456068	29,97154	19,53989	48,64293	22,40827	53,24678	45,03578	16,58032	64,6352	33,44358	31,04519	59,19948	31,64912	16,46048	20,21559	6,240054	1,693606	0,7550011	0,4070651	28,03741	14,01373	42,58337	8,570886	10,94517	33,01538	13,83109	35,81213	6,921558	18,07596	41,18279	9,91172	5,765985	22,35245	2,773956	1,177677	1,86305	0,124475	17,78888	5,41038	22,14702	9,42667	8,950252	19,67438	5,411486	12,93898	10,68447	15,17656	11,53653	7,151789	2,842479	3,003841	1,25297	2,78563	0,5130969	0,1784925	9,229319	7,717036	21,9447	41,07932	39,40367	40,05408	32,75344	20,71411	42,27184	47,79351	29,14436	57,93332	26,42283	19,60281	19,18946	0,06251382	1,152396	4,337768
8/18/2019 10:05:00 PM	77	14,08032	57,48508	59,55875	13,61675	63,93602	48,0198	19,99827	58,52426	41,80095	15,23244	72,53364	21,04754	9,160932	50,23782	17,29927	1,354374	20,5828	0	30,86684	62,40412	89,25294	21,43436	74,44912	64,5553	27,03249	72,90741	34,82573	28,61406	96,72643	30,11018	19,7983	68,96932	5,117222	3,566189	33,7652	0	30,99048	49,53712	71,275	33,5999	56,94123	64,34296	25,09588	94,14291	43,28222	32,65832	98,41318	35,55799	14,64094	62,90712	8,726998	1,825196	25,71721	0,6109085	30,90994	21,77346	71,32523	17,68022	53,90688	38,55051	19,68004	90,45065	21,37123	31,90753	80,93626	17,48328	9,343088	49,41134	12,67607	2,291321	15,41508	0,6834384	30,40209	21,28889	52,88296	22,46028	55,41349	46,88426	16,97875	66,37399	37,66184	32,06751	60,59095	30,50944	17,49793	21,50924	7,106336	1,793767	0,8111599	0,4503067	30,20944	14,35068	41,61728	8,288502	11,79929	32,18081	14,6808	38,32304	7,165948	17,51976	42,62745	10,80964	6,113368	23,34818	2,745496	1,206828	2,476376	0,1283433	19,47986	5,11812	22,46304	9,792288	10,63398	20,39063	6,073235	15,0047	11,77526	17,14577	11,61983	7,035947	2,398113	2,963638	1,252072	2,610245	0,7681947	0,2070209	9,151886	8,125	20,81254	41,84095	39,53857	39,46632	33,8311	20,27541	39,39717	48,22309	29,95827	58,11271	25,45224	19,06098	18,88159	0,06272104	1,249033	4,411472
8/18/2019 11:05:00 PM	78	13,6258	58,99626	63,32531	14,93797	65,56738	50,72199	21,7939	59,80943	39,86572	16,06073	74,31173	22,28835	8,990591	52,97705	16,92605	1,152188	21,2605	0	34,12729	64,75016	87,65799	21,63061	74,00082	69,7686	27,67656	74,70035	35,67252	29,42225	97,76159	29,29991	18,12045	69,3453	4,808936	3,515211	33,69018	0	32,46747	51,18769	71,25823	31,46752	57,93968	67,60831	26,72538	94,81039	47,80767	31,06543	98,83421	35,98793	13,85182	66,19688	9,473917	1,780159	25,47497	0,4737235	31,88108	22,08796	73,05524	20,73663	53,85844	39,75043	19,27774	90,06873	23,39157	29,74794	80,87602	16,71302	8,936644	47,86217	12,64527	1,447765	14,87774	0,8985412	33,25182	20,72095	52,06641	22,92337	54,98405	47,131	16,87189	63,29699	36,33455	27,49931	61,48665	32,44384	18,43743	20,33647	6,359693	1,905255	0,8629671	0,4829106	29,91718	14,41631	42,29402	8,017172	10,5819	35,50418	14,60772	35,44837	6,777949	19,24314	41,51374	11,36626	6,141343	20,12779	2,987401	1,169112	1,958858	0,1212284	19,60634	4,570347	22,27392	9,974512	10,35636	20,77987	5,994143	13,8608	11,53874	15,86511	11,26354	7,01253	2,717935	2,217134	1,095822	2,542827	0,8327808	0,1747624	9,785795	7,139562	21,75046	41,23419	40,0601	42,31688	33,17128	21,04837	39,96387	45,80238	29,85398	60,69221	25,9826	20,09277	18,68756	0,07114832	1,147008	4,257294
8/19/2019 12:05:00 AM	79	15,16081	60,31133	63,25535	14,92236	63,91302	51,66895	21,9963	59,8921	41,14818	15,91636	72,69666	21,52976	8,706206	47,93235	17,00431	1,341526	20,32839	0	34,48165	64,36237	90,95209	20,7952	74,63459	68,618	29,17033	73,32794	35,80819	29,34467	98,07845	31,91113	20,86683	67,62087	4,946604	3,701924	32,54828	0	33,17287	52,02814	72,63787	37,88324	58,93837	71,89959	27,18412	94,83775	49,51716	34,7543	98,77467	38,98976	13,79207	63,34688	10,86221	2,374144	25,61249	0,5979913	32,55665	23,59672	73,34612	18,6372	56,23321	39,83706	21,48002	92,79655	22,25699	31,24413	81,80676	18,13073	8,833099	47,58641	13,41982	1,530932	15,07205	0,7317225	31,3447	22,82141	52,77431	23,52343	57,94879	48,24091	16,83542	68,53247	36,46351	31,99208	61,47091	32,53475	17,44847	21,21463	7,132792	1,611889	0,7480244	0,4927885	29,42183	14,28133	42,49917	8,466304	11,77933	35,05879	14,05918	37,94022	8,518044	18,42279	43,1078	11,62356	5,928106	19,42135	3,019452	1,146662	2,109444	0,1240606	20,90041	5,491614	22,0499	9,003786	10,94441	20,0592	5,464398	18,10448	11,36315	15,91325	12,21644	6,60139	2,18971	2,761384	0,8016275	1,770833	0,535063	0,1808411	8,632433	7,063924	20,33322	42,53959	41,02605	43,78012	32,56285	21,66646	39,83815	46,73796	32,19061	59,96988	25,10265	18,97705	20,11798	0,07805593	1,415644	4,420037
8/19/2019 1:05:00 AM	80	14,35808	61,38173	64,4096	15,4787	65,40879	48,8863	21,05901	60,56215	41,11489	17,12872	72,30203	21,97295	9,621326	49,87892	17,55202	1,148044	20,40182	0,1489279	35,78443	66,84039	91,67358	21,53121	78,59216	71,37448	33,15767	75,39442	32,35397	30,84307	97,58172	31,47885	19,30544	66,7709	5,645999	3,462091	32,60189	0	34,95345	55,71812	74,99944	34,87415	60,9444	69,05822	28,62705	96,07877	50,35726	34,26054	98,86115	37,58849	14,30199	64,09324	10,39401	2,208637	25,12358	0,5063965	33,04011	23,98631	76,30201	19,07086	60,21829	44,05076	19,94329	93,58429	22,66882	32,71434	81,90263	18,23497	10,09705	52,12381	11,51608	1,580805	14,00765	0,7092037	32,80435	23,31551	55,2142	24,0645	59,47157	51,31066	18,40642	69,34779	37,66675	33,90881	60,96141	31,63157	16,7077	19,63583	6,326329	1,916653	0,5979221	0,4652962	29,78048	15,55572	42,83675	8,670424	12,51976	34,24168	16,02999	40,09775	6,987802	19,70056	42,5686	10,90296	6,636274	17,15607	2,892214	1,136853	2,069656	0,383303	21,87348	6,122141	23,18952	9,797538	11,11482	21,72973	5,690761	14,35525	11,43236	16,26575	11,23218	6,466277	2,108684	2,105645	0,4619806	2,606101	0,6448939	0,1154951	8,65281	6,177056	21,66625	44,01636	42,12444	42,80255	33,98065	22,98678	39,58575	50,20239	33,31641	60,0134	26,01051	19,37127	20,21075	0,08005913	1,549307	4,410781
8/19/2019 2:05:00 AM	81	15,48968	61,6521	64,12004	16,88191	65,01064	54,06637	21,21981	59,262	42,49109	14,89618	73,40967	23,07547	9,332655	47,70695	17,39873	1,333582	20,32853	0	36,19156	69,70512	91,70052	21,0063	77,79628	70,57478	30,38979	75,48409	35,73448	31,97855	98,11153	32,40593	20,51337	67,79226	5,381093	3,661445	32,6997	0,09829521	33,93409	54,82027	76,34353	37,56734	59,77336	71,15095	28,80367	95,39622	50,67647	36,08815	98,90846	39,55543	14,06167	67,58115	11,02564	2,742803	27,41165	0,5644203	34,53297	24,27664	78,62166	19,54306	60,00276	47,73721	20,70001	93,59444	23,91371	31,54171	84,35511	18,94141	10,30269	56,16352	10,95477	1,445762	15,64165	0,7272326	32,10807	23,80457	58,30114	23,17674	59,62975	51,58502	20,4557	68,76257	37,19586	33,85783	63,25058	33,20831	16,73775	20,68254	5,868631	1,654924	0,817515	0,4679211	30,99235	14,60668	45,20592	8,636785	12,68637	36,78588	14,86675	39,30814	7,055151	19,8222	44,89335	10,26677	6,370953	18,81141	3,154081	1,265611	2,143706	0,2373453	19,26227	6,336552	22,53295	9,850657	13,09799	20,19334	5,231405	14,54058	11,7155	16,48596	12,372	5,952903	1,467935	2,978766	0,674113	2,533364	0,3899342	0,1595656	9,705461	7,57481	21,26223	46,16739	42,10654	46,89669	34,8852	21,90712	43,97768	53,28098	33,34701	61,44023	24,25281	19,06575	20,37495	0,07197724	1,504614	4,490288
8/19/2019 3:05:00 AM	82	14,78669	61,98808	66,74431	16,37344	67,00728	52,41407	24,41776	60,43753	41,38063	15,44575	74,80707	22,84131	8,868603	51,59517	17,42263	1,120828	20,78657	0	36,24281	69,24438	93,13356	20,61167	79,37479	73,23138	32,58689	74,97631	37,92109	32,20622	98,44309	36,26506	20,2046	68,32047	5,429376	3,72983	32,86831	0,0842037	35,46019	54,79975	75,5955	37,21603	62,15662	73,68576	30,75997	95,92368	52,52335	36,43837	99,01685	40,37951	13,00674	70,56181	10,40458	2,071176	27,00459	0,5948828	36,21844	24,97196	81,29732	20,41314	59,35041	50,53901	22,29194	93,91468	27,01288	32,82086	83,86501	19,03425	9,966775	52,05336	11,45661	1,378482	15,40782	0,9051725	33,78903	25,04634	58,82129	24,29563	60,24992	54,47916	19,9913	70,84708	39,51716	38,28995	63,42459	35,03731	16,50296	20,59302	6,308438	1,160892	0,7561755	0,4488561	30,65816	13,88028	46,73734	8,832684	13,25611	36,4077	14,8164	39,54824	7,940913	18,42528	44,05007	10,17007	6,497637	17,30044	2,710337	1,274729	1,987594	0,222563	20,82228	6,155918	23,2052	10,46398	12,13556	21,17947	5,944269	14,62526	12,83122	16,01839	12,95535	5,857787	1,417924	2,123881	0,6453084	2,736033	0,4802166	0,1972812	8,494764	6,655407	20,08662	45,97411	43,16983	44,21923	35,19645	22,26183	43,70855	50,04041	33,74378	63,45318	25,34207	19,58789	19,68308	0,06866159	1,388636	4,484348
8/19/2019 4:05:00 AM	83	14,98239	64,68826	69,05415	17,60016	68,78454	55,22194	23,96807	60,95553	43,68458	16,76165	77,92627	25,96009	9,005238	53,50583	16,72262	1,387738	22,37034	0	40,22208	68,82238	95,2015	22,68429	80,4595	71,52513	33,27399	77,50235	38,93927	32,89256	98,28857	38,17128	20,29655	69,23843	5,187541	2,963293	32,06682	0	35,91319	57,9023	76,65355	37,55443	62,51265	73,91689	33,35088	94,91166	54,26621	38,19636	98,96918	40,87803	14,58699	66,45924	11,20151	1,984969	27,5011	0,470477	34,88368	26,56347	79,45956	20,4195	59,68888	50,70458	23,59181	92,51941	27,59436	33,29086	84,62029	19,07189	8,231447	48,59175	11,47574	2,051835	14,34122	0,7538268	34,94287	26,04712	64,28258	24,21986	57,58897	53,72174	18,42106	68,25666	38,59721	31,75287	63,38162	35,85288	16,89248	21,21795	6,108119	1,730631	1,190595	0,6156057	31,66494	14,93113	47,94775	9,630305	13,06608	39,89266	17,27765	38,03887	8,420576	19,49658	43,3247	10,31948	5,992761	17,01301	2,83716	1,185276	2,261826	0,2941948	18,49117	7,17555	23,44185	11,08567	13,14262	21,54178	5,680537	14,72377	12,58123	17,21016	11,42532	6,345256	0,6480713	1,440581	0,6475188	2,613561	0,9359803	0,1712395	9,952959	7,086373	19,63507	46,95444	43,40586	46,13575	37,14191	22,4781	42,34216	53,04253	34,52531	64,24832	24,30807	22,01032	20,03329	0,08586152	1,112401	4,417551
8/19/2019 5:05:00 AM	84	16,49432	62,25492	67,06593	16,73063	67,52073	55,42668	24,18843	61,3568	44,35235	17,29519	75,81654	26,71736	10,03627	51,19854	17,92723	1,356584	21,29165	0	40,56801	68,50935	92,99438	21,35624	80,63958	76,86478	34,56938	77,9215	41,48106	32,72768	98,4384	38,99294	20,94082	69,74484	5,743604	2,633524	32,03332	0	37,75378	57,3508	77,21955	41,24041	64,69054	76,75419	32,37041	96,08602	55,17352	38,35365	99,41769	41,40791	15,68123	68,00648	11,79363	2,351901	28,33071	0	39,73882	28,53511	80,95131	21,70694	62,37456	53,5905	23,58436	94,13731	26,00402	36,07185	85,41184	20,26781	8,945623	48,66621	11,5864	1,44666	15,41432	0,887558	36,29836	25,92597	59,5403	25,346	60,98917	53,46375	19,48055	72,11871	40,01126	38,31357	63,96199	36,62046	17,37739	22,1178	5,920438	1,690705	0,7525144	0,7115523	32,20338	16,17768	49,92699	11,08919	13,98665	39,46356	16,02184	40,10756	7,303202	19,15638	45,20322	11,41813	5,245428	15,9498	3,174527	1,373715	1,961138	0,2331316	20,10217	6,574312	22,41034	11,10646	12,93739	21,59531	5,505222	15,53126	12,60838	17,94706	12,13355	5,999323	0,7291667	2,029039	0,391523	1,674265	0,3893816	0,2629034	8,52951	7,74142	21,24344	46,62556	45,55385	45,34158	35,12323	23,01096	45,58445	56,0338	34,85052	65,20978	24,66961	19,24272	19,66022	0,08061174	1,428907	4,453885
8/19/2019 6:05:00 AM	85	16,00167	64,65014	69,89742	18,97864	70,11964	56,86139	25,15784	61,93573	46,28551	17,05895	78,14559	26,35956	9,253151	52,79378	17,91985	1,323013	22,33512	0	42,36365	70,17159	94,97369	23,24671	81,63435	75,02536	35,19901	81,78272	42,80069	33,54222	98,46631	39,40477	21,531	71,14232	5,672179	2,625926	32,259	0	37,30217	59,98079	78,09502	45,21663	65,6976	75,9241	32,10889	96,19944	57,49869	40,21324	99,09856	43,35233	14,58147	67,28669	11,9726	2,351141	28,12307	0,4729637	41,91127	27,16525	80,50149	23,99854	62,41456	52,17451	24,13303	94,86102	26,2205	34,93645	84,38177	22,31888	9,720864	48,41029	10,82083	1,371781	14,39952	1,047884	36,49294	25,71943	60,13367	26,64567	58,3667	53,3734	17,96992	71,61431	38,88843	32,58835	63,68735	35,07702	17,1397	19,6397	6,049057	1,813177	1,132087	0,6229969	33,10814	16,16676	51,28937	11,43146	13,82819	41,17119	16,70017	38,82743	9,391096	17,9175	44,97237	11,29117	4,888788	14,97389	2,392173	1,223198	1,798671	0,2178658	20,37674	7,937873	24,35048	10,55517	12,29851	23,062	6,846886	15,73967	11,10639	16,44618	12,91321	6,222163	0,7610798	1,948773	0,6790866	1,167938	0,8809958	0,1865744	9,038531	6,897449	20,60656	47,93317	45,53175	45,97211	37,22273	23,11423	46,0224	54,74331	36,4908	68,05766	25,56214	20,97708	20,00532	0,06700376	1,161237	4,334936
8/19/2019 7:05:00 AM	86	16,13098	63,35675	72,37331	17,93221	69,61408	57,24194	26,01176	62,41379	46,76192	17,46159	76,51856	26,27072	9,45575	51,9411	18,12389	1,703692	21,90339	0	43,82391	71,42677	96,51843	23,32518	81,43685	74,00751	34,82296	79,73434	43,83075	33,53462	98,49739	42,66689	21,53266	70,02459	6,216154	2,546764	33,11319	0	36,39195	61,07434	80,26505	42,02089	64,3799	79,33363	34,6339	95,45598	59,847	42,48087	99,50838	43,62138	14,96484	68,33237	12,4973	3,072779	29,66221	0,5545425	38,68092	26,88315	81,58356	22,92668	63,24872	54,90758	25,6891	94,71589	26,49667	37,35003	86,37786	22,49972	9,908751	53,78847	14,40816	1,683867	15,51863	1,041943	38,61185	26,36702	65,1273	28,52606	61,68988	56,48466	20,24294	74,76866	41,25394	35,63599	67,42989	36,68677	17,06261	21,04416	5,836028	1,140514	1,192736	0,7358671	34,04593	15,57803	51,20524	11,08014	14,72473	41,45509	16,63994	40,57264	9,688883	19,33874	46,28454	11,88764	4,679832	14,41286	2,643195	1,243991	1,878039	0,2257405	20,30476	7,383053	24,40159	10,46357	14,34288	21,31535	5,604623	16,73029	11,95692	17,758	13,26329	6,167593	0,5818275	1,480438	0,3589191	1,207864	0,7298574	0,1088638	8,371049	7,144329	19,80535	47,13203	47,63892	45,66216	36,82906	24,64765	44,42674	53,95626	38,04874	67,99665	25,11778	20,27409	19,6884	0,07653625	1,551517	4,272768
8/19/2019 8:05:00 AM	87	16,05258	64,21648	74,24099	19,24162	70,18781	58,5262	27,93773	64,14809	48,71374	17,87681	76,67786	26,50523	8,395779	53,29147	18,67519	1,4765	21,51014	0	43,64286	72,26396	95,30263	23,46285	81,93468	79,29149	33,34266	79,66933	45,14423	32,7151	98,2403	43,34142	20,16344	69,2718	6,207519	2,061505	32,76677	0	38,76181	61,06654	81,20379	41,04174	64,323	80,15025	35,44734	96,7515	59,77972	42,48611	99,39939	44,97714	14,8959	70,82795	10,90206	2,860232	30,09049	0,5536444	39,04821	28,77722	82,54456	23,06138	64,56524	53,1822	27,01267	93,8222	28,0868	36,11635	86,44321	21,5873	9,435027	48,68272	12,9825	2,067101	15,22795	1,078001	38,46216	28,37298	68,26882	29,05809	62,52452	58,93098	19,79381	74,05138	42,69811	34,99503	65,7224	38,67554	15,69007	20,37205	5,54052	1,119308	0,7759312	0,7958941	33,4795	16,95886	52,10081	11,29607	16,1276	40,79009	16,61679	42,32863	8,62062	18,9106	45,4836	12,56438	3,499116	13,68445	2,534883	1,359831	1,904634	0,2305758	19,80127	8,814034	23,8179	10,28901	13,02367	24,77903	5,795204	14,5729	12,28711	16,97682	13,64293	6,600009	0,3114639	1,565747	0,4946536	1,195637	0,7376631	0,1842258	8,464025	7,239239	25,28701	48,62304	46,8857	47,4723	37,32504	25,44582	44,8586	52,56321	38,64251	70,09912	24,33376	19,071	19,51916	0,07777963	1,59013	4,476611
8/19/2019 9:05:00 AM	88	16,20351	65,93695	76,17471	20,34614	70,6308	58,61226	28,6019	64,12909	49,37265	17,55222	76,01672	28,06048	8,520115	51,57238	18,74572	1,619073	21,17567	0	44,82877	73,52164	95,91657	24,42452	82,85774	78,76872	36,97343	81,26582	47,53344	34,13226	98,71478	43,74655	20,55475	71,56857	5,676739	3,063453	32,29015	0	38,40876	60,9002	81,50918	45,39014	67,33601	81,52016	36,29828	96,85428	61,94305	44,26386	99,45954	45,46468	14,92291	69,23547	11,75294	3,576343	28,75242	0,5461842	39,50714	30,28957	83,30494	24,30123	64,83649	56,66859	27,50663	96,29607	29,47212	37,05183	87,52563	21,02385	9,145738	50,29716	11,99153	3,186546	17,27447	1,068054	39,57857	28,21155	66,75936	28,54636	64,64978	61,2221	23,10317	76,92004	42,69929	39,06554	66,70694	37,7971	15,22111	20,0621	5,356155	0,9778404	1,258082	0,7575569	34,5336	17,66032	53,40904	11,48714	15,994	44,16792	16,95098	42,8652	9,362704	21,49225	46,76759	12,68637	3,87558	11,60892	2,276746	1,363147	1,768968	0,2094386	20,36887	7,111723	25,38199	9,844165	11,99519	20,94786	6,636965	14,37645	11,73077	15,78968	13,02774	7,137627	0,6038628	1,890957	0,4500304	1,254421	0,5783737	0,1883703	8,634022	6,51463	21,20538	49,33149	48,36138	46,9036	39,74068	24,25646	45,27403	56,25325	37,97731	72,22868	25,53748	20,28425	19,71057	0,08137157	1,501437	4,430399
8/19/2019 10:05:00 AM	89	16,40204	66,95071	77,28117	22,58524	73,83441	59,93797	27,9148	65,23859	48,92545	18,60398	79,15789	30,9871	8,084936	54,70906	18,21887	1,235701	21,5337	0	44,50293	77,99687	95,77607	24,6502	86,28102	78,79393	35,86794	83,19836	47,98022	36,48873	98,7565	42,36882	22,70592	73,37444	5,991724	2,661845	30,93847	0	40,77925	62,15448	83,7272	48,45988	68,74433	84,36954	34,64577	97,54752	62,89664	43,54865	99,46951	48,36781	13,93761	69,70808	12,40944	2,845311	28,87495	1,103075	41,28005	30,11363	85,08456	27,03574	65,58397	56,1461	29,13337	94,88354	31,08643	36,25166	89,27498	21,57583	8,995358	49,37583	11,46718	1,238879	14,06616	1,07503	40,20709	29,30143	67,23607	28,57227	62,99411	60,18223	20,93653	73,88	42,45365	35,83762	65,93315	39,94965	14,4858	18,29023	5,551641	0,6799845	0,6238257	0,8823773	36,11227	18,49504	53,48695	12,15731	15,36914	43,23455	18,58063	41,95023	9,598877	19,68494	45,72482	12,56915	3,582007	8,490205	1,660519	1,270032	1,911334	0,222563	19,9379	7,913144	22,89892	10,48167	12,68927	23,12659	7,903541	14,94115	10,26131	16,92556	13,81355	6,645736	0,4191534	0,7453995	7,519686	2,579368	0,9877183	0,1891302	8,791654	5,936119	21,5777	49,05483	48,40642	44,82911	43,28595	24,7324	46,86913	59,07334	39,41844	72,66896	25,55737	20,65339	19,6406	0,06354996	1,189559	4,506176
8/19/2019 11:05:00 AM	90	17,73127	68,64466	79,80389	22,68588	74,42046	63,81887	25,68302	66,14293	50,98184	19,14118	80,1798	28,21708	8,444478	48,86667	17,38423	4,86171	20,81579	0	46,99672	78,20734	96,76966	26,44555	86,54606	80,51379	36,04795	84,76142	47,29492	36,26859	98,49698	45,49776	21,62584	74,32741	5,580031	3,123135	32,7189	0	41,44873	64,82262	83,59547	44,79692	68,95322	84,55357	36,0528	97,36081	62,77976	43,88491	99,57146	45,98862	14,20708	73,65411	12,53164	4,045784	28,57096	0,7015362	41,34498	32,26362	88,49	25,22029	64,76645	57,56508	29,24168	95,23721	31,57355	38,8735	88,11167	21,3293	9,139174	47,00963	12,13901	1,592686	14,54334	1,120759	40,39698	28,6919	70,09885	31,64553	63,4643	59,27761	22,91004	74,61207	48,96579	36,36833	67,44198	42,79551	15,23776	18,26343	6,186519	0,7145225	1,203719	0,7051283	37,70005	18,43723	54,08419	12,61805	15,84853	44,17786	17,66482	41,84889	9,755747	19,01574	45,61975	13,24167	3,062072	7,287177	1,461925	1,145281	1,946079	0,2167606	18,75663	7,920743	23,6926	10,38655	12,42312	23,97802	7,895668	14,74539	12,43417	17,22598	13,53269	6,273693	0,3853061	0,9321121	4,465559	2,836746	0,7701978	0,1730355	8,859485	6,526442	19,44933	49,86862	48,30169	46,57418	45,23078	26,59504	49,30413	57,27136	40,31672	75,74651	24,25453	21,23985	20,33267	0,07653625	1,128564	4,535326
8/19/2019 12:05:00 PM	91	16,69057	67,02048	78,53282	20,62935	73,76782	62,65887	27,84517	66,33289	52,37069	20,01291	79,28783	29,19844	8,291543	48,19987	18,12617	5,888111	21,34657	0	49,55832	77,40757	97,06406	25,60034	86,44445	83,63657	41,0369	84,25778	46,67455	38,34618	98,57877	46,34457	22,37249	75,15252	5,766329	2,580128	34,65275	0,0562279	41,06943	66,29387	83,84602	47,99396	69,21053	85,48824	37,87744	97,46422	65,30918	44,83491	99,48524	46,43251	13,9276	71,66439	11,74666	2,85215	28,38362	0,8120579	42,22902	32,49468	88,05676	25,4586	68,18662	61,58778	29,55425	95,68233	30,86753	41,35437	88,70531	21,93254	9,810386	49,01899	11,68055	3,148624	15,38772	1,175122	40,02279	30,70354	69,1825	30,01008	65,65298	61,24337	21,10722	78,89935	45,4731	38,79518	68,86515	41,17097	15,41646	18,09544	6,507101	0,7174238	1,138235	0,4538986	36,80116	19,1474	53,04245	12,26956	16,37054	44,66733	18,38528	43,29333	9,746354	18,92027	45,81682	13,52709	2,162563	7,386646	1,405628	1,164139	1,847715	0,2263622	19,22738	8,846223	24,7154	10,62459	13,18869	25,6172	7,220587	16,61182	12,93573	18,34598	14,93576	6,19391	0,5798243	0,4836014	0,7963777	3,020626	0,816686	0,1908571	7,677112	7,217479	20,01975	50,26402	51,04879	46,26113	44,45499	28,13861	49,97003	59,58852	42,00127	76,89656	24,40228	21,05037	20,39422	0,07999005	1,518222	4,560054
8/19/2019 1:05:00 PM	92	17,80021	69,3551	78,35882	24,42176	76,35493	65,14127	30,55489	67,26812	54,60088	21,5223	81,33379	29,2363	9,388194	48,37105	18,77922	3,865841	21,86381	0	49,11976	79,54285	96,89227	26,88191	89,7753	83,63865	40,29068	85,05761	49,19506	37,77064	98,66953	47,4522	23,41913	75,84625	6,246754	3,667385	34,72542	0	40,38075	67,51927	86,29504	48,46216	70,27837	88,19725	36,3255	98,05206	67,64395	44,96822	99,68046	49,33231	13,8867	72,99825	11,79142	2,264382	28,57656	0,7600437	43,90287	31,93861	89,06664	27,3327	66,56445	61,05804	29,76231	95,78734	32,58047	39,38861	89,13945	22,44191	8,902658	47,16713	12,02282	3,277106	14,83933	1,098171	42,37553	32,04783	70,08027	31,40687	64,59017	63,08189	21,31845	77,12312	46,29427	43,01068	68,85479	40,99629	13,69633	17,586	5,652631	0,9212672	1,319421	0,8095711	36,88923	19,85494	53,63581	12,70985	16,04782	44,87352	19,21468	41,81034	10,3049	19,74608	46,70169	12,39701	1,989805	6,292966	1,101556	1,209453	1,846403	0,2291252	20,16026	8,145999	25,08206	10,39878	12,87066	25,35519	8,05613	14,90309	12,31833	15,58763	14,38364	6,777671	1,210627	0,5893568	0,5780284	3,243742	1,030407	0,178009	9,30323	7,180385	19,49768	50,66514	50,14361	51,19674	46,37655	29,06236	52,5058	63,48724	41,49971	78,16196	25,32611	21,46545	21,8167	0,06106322	1,080418	4,565719
8/19/2019 2:05:00 PM	93	17,37138	69,48856	80,54591	23,21653	77,56093	67,28255	30,95518	68,49954	55,55696	22,10067	81,97315	31,25905	7,44018	49,04496	17,33235	5,545079	21,83556	0	51,83784	79,89646	97,58703	29,67907	88,23441	84,40912	40,72406	85,89619	52,4944	40,64103	99,22724	45,51489	23,58747	77,76851	5,892048	3,397989	34,65753	0	42,53467	68,49918	86,62405	48,25653	71,53556	86,62943	38,69509	98,41947	66,22106	46,73581	99,54983	49,01511	14,23319	68,24071	11,5089	2,373246	28,02484	0,7435344	42,58642	31,62356	90,09518	27,45462	68,22973	63,8443	29,55709	96,21705	34,61124	41,38387	89,61456	23,88339	7,917911	47,65093	12,17866	3,265777	15,20488	1,113022	43,85154	32,30133	71,97626	32,62047	64,31975	64,82365	20,47552	77,63076	45,36313	43,08556	69,31822	40,75783	14,4514	17,88095	5,611669	0,7524453	1,360245	0,7654316	37,03492	20,49686	54,67279	12,48287	16,87763	47,17161	19,16246	43,23442	10,82801	20,11342	46,82589	13,44068	2,065374	4,733919	2,744598	1,276594	1,786928	0,2335461	18,57399	9,129091	25,83113	10,82325	12,63691	25,18236	7,127887	15,03295	13,54063	16,21091	15,14976	6,702932	0,14354	0,8482538	0,7690926	3,429004	0,8631052	0,1942418	9,730051	6,856696	19,08834	54,06823	51,31203	50,91539	46,17326	29,75817	53,98375	63,92338	43,1565	78,89278	26,34961	20,31492	25,26297	0,07252984	1,19467	4,547345
8/19/2019 3:05:00 PM	94	18,54132	69,03985	79,6665	23,02048	77,01349	67,48611	32,4053	70,67135	59,61718	20,75707	80,25745	31,04408	7,312665	47,35363	17,81596	4,096416	21,58267	0	49,64488	80,18671	97,34354	27,34748	87,54082	85,97639	42,11366	84,10057	51,88377	40,91941	99,44186	50,32576	23,15885	75,47643	6,784718	2,834812	33,98437	0	41,8127	68,81895	88,49084	51,11911	70,95153	89,19692	41,35576	98,06422	68,0218	47,20021	99,6748	50,16475	14,8251	71,58778	11,81166	2,769189	28,57344	0,8541943	45,27043	31,7258	89,53567	28,63596	69,30489	61,122	31,46109	96,97849	35,28847	41,56741	91,73824	23,96911	8,551545	48,70068	12,04541	3,328084	16,67281	1,208278	45,2647	32,71337	70,48547	32,45489	68,30881	67,08893	22,95625	80,56187	49,60219	42,05778	69,86282	43,81652	14,75664	17,97158	5,851363	0,7671585	1,266647	0,7578333	38,13805	20,799	52,94009	12,37442	18,26972	47,97297	21,00575	43,84761	10,73525	21,59213	47,67352	12,43051	2,472508	3,541045	1,014865	2,163669	1,80924	0,2325791	19,06513	9,668365	28,08162	11,63897	13,21625	25,51607	8,122927	16,73104	13,65854	15,80563	14,49892	6,287646	0,158046	0,4247486	1,05189	3,24084	0,8953636	0,2002514	8,317308	6,568785	18,78896	53,49083	53,83082	52,27585	46,17775	29,33452	52,84586	69,19016	45,73566	78,65848	26,79204	20,62238	21,16476	0,07674348	1,56996	4,549417
8/19/2019 4:05:00 PM	95	18,1433	70,54018	80,71446	24,32029	77,69859	69,71112	31,58785	68,15665	57,2983	22,26804	79,89796	29,74946	7,086995	47,22922	17,85712	3,628633	21,64843	0,06016523	52,20774	81,14072	97,67656	29,56634	88,97098	86,15848	44,78689	85,46329	53,52316	42,2045	99,41735	49,89279	24,54272	78,23158	6,296143	2,742803	33,72085	0	41,17416	70,16668	87,39777	54,01236	71,64028	89,90785	40,88182	98,5443	69,5937	46,02066	99,7123	50,2933	14,12336	68,35026	12,09487	2,025102	29,93231	0,8660063	46,60768	32,92316	91,65257	30,91595	70,76363	66,00783	31,90291	96,80033	34,82552	43,00454	92,44254	25,3717	9,106847	49,91925	12,53247	3,439088	15,42737	1,129808	46,32094	36,50793	72,1931	33,86916	69,14933	67,00687	27,39148	82,32317	51,23045	40,50744	69,95469	45,35195	15,89385	18,59548	5,422262	0,8086733	1,22458	0,7759311	38,87351	20,28059	54,7038	11,54731	20,27872	45,4597	21,00913	45,12019	11,02882	20,96126	47,96502	11,9878	4,162591	2,215061	1,112677	2,001616	2,70184	0,2267767	20,52422	11,18597	25,96403	9,950542	13,25832	25,95642	7,709646	17,7236	13,79628	17,85616	15,01043	6,268305	0,07259892	0,5188301	0,543283	3,252031	0,8491518	0,2040506	8,336096	7,184253	19,45865	53,18365	55,1443	51,74218	48,7851	30,39436	53,87855	64,07984	45,36873	79,88914	27,1721	20,4653	21,2643	0,08199327	1,558701	4,5193
8/19/2019 5:05:00 PM	96	19,1572	72,97884	81,56429	25,44733	79,29122	71,45661	33,55272	70,86442	59,74083	22,94893	82,85015	31,28025	7,073455	50,39435	17,5094	3,095989	22,05273	0	51,44659	80,34255	97,80104	31,42504	90,09871	85,44562	44,90682	87,86929	54,98661	42,19337	99,63625	51,0673	24,73558	77,41834	6,495496	2,7781	33,74461	0,05678051	44,08944	70,45148	88,61289	52,5793	73,20126	92,10668	42,74273	98,7583	72,28863	47,18273	99,74746	51,67821	15,0764	73,41533	11,35679	1,644977	28,30425	0,7220518	45,86732	35,63668	92,61059	29,84762	70,95104	65,22312	31,87894	96,95811	38,56156	43,94922	91,98602	25,62237	7,781348	47,91259	11,38643	3,303009	14,47406	1,188522	45,29337	37,19683	72,40668	35,24556	66,84351	64,95158	28,34681	80,79707	49,38399	42,24138	69,88202	43,11057	15,12192	18,49504	6,300218	0,9184351	1,272933	0,8829299	40,38123	20,93985	56,72095	12,53461	19,21136	48,54809	19,91476	43,69743	11,31245	21,69437	47,11221	12,54504	1,606018	0,9625056	0,141675	2,035326	1,78078	0,2256714	20,31982	9,863298	27,01363	10,5658	12,68374	25,87519	7,044651	16,98511	14,55709	17,24262	13,57303	6,965559	0,1209522	0,3867568	1,046433	3,609361	1,045604	0,1663351	9,511011	7,234748	18,50126	55,14796	54,36015	56,34588	50,34932	30,6985	54,38604	69,16515	46,71357	80,86525	26,23557	20,86918	21,24378	0,06638207	1,154951	4,570416
8/19/2019 6:05:00 PM	97	20,08973	72,02082	82,43285	25,76509	78,94458	69,9462	32,70039	70,2158	60,42937	22,66081	82,5181	33,05772	7,774992	51,52645	16,80392	2,949754	21,75757	0	51,27086	77,97007	97,55138	33,2588	89,49229	87,32199	46,37006	86,20407	51,89344	42,21023	99,57705	52,31915	23,79815	79,23042	6,712879	3,024702	35,79182	0,05636605	44,56365	71,32875	89,61145	53,44786	73,11319	91,77892	44,40229	98,92504	72,77548	46,62826	99,68777	49,14761	13,79828	71,1245	11,24268	2,281236	28,8724	1,011204	49,9207	37,13756	94,20873	33,96829	71,76898	66,466	32,88731	97,6796	38,2539	43,90963	93,20209	27,00342	8,730313	48,61862	12,70633	3,272478	15,53423	1,155228	48,61343	38,38258	70,21103	38,06587	69,87871	67,50311	28,81341	82,70205	47,98775	41,87162	70,8113	42,49828	15,19721	18,03852	4,97534	0,8675259	1,246684	0,7746877	39,10008	22,99272	56,2882	12,04334	19,61117	48,86943	19,61621	44,35635	11,19419	22,08092	47,21796	12,27454	1,290548	0,3219634	0,06237566	2,086511	2,618189	0,2325791	21,74735	9,971956	27,56583	11,91997	13,06967	28,70103	7,44322	18,36242	16,28737	16,76772	14,97562	6,557665	0,3094607	0,4121767	1,075445	4,289208	0,8135775	0,1786997	6,758745	6,767587	18,08452	56,34277	57,04845	55,80038	47,99307	30,66251	55,6107	66,53951	50,69663	82,04575	26,58378	20,74243	20,18492	0,06873065	1,487207	4,57684
8/19/2019 7:05:00 PM	98	19,92685	72,6021	83,53055	27,13203	78,6973	73,71429	34,2459	70,09789	60,3719	26,2826	80,68834	32,48287	7,459728	46,58937	16,72421	3,114915	21,75142	0	52,90603	80,55441	98,36711	31,26368	91,63469	89,43427	48,65627	88,33305	56,24778	44,97707	99,6471	54,04391	24,40754	80,07253	6,683384	3,170176	35,11266	0,05726404	46,4287	73,21307	91,04754	57,78978	74,84914	91,4566	44,79512	98,93125	71,4439	49,53104	99,69199	52,66012	17,16961	69,44118	11,58239	2,023237	29,75071	0,7525144	49,33113	39,75686	94,23016	30,74906	73,1413	70,04636	33,5349	98,27048	38,59962	45,40022	93,37064	27,30362	7,869695	46,13795	11,35907	3,562182	15,26035	1,285505	47,75344	39,27221	73,08632	37,24718	71,3134	67,75268	29,12294	84,35366	51,29304	44,12156	72,29781	43,91102	14,15651	17,78639	5,209163	0,8754007	1,283433	0,8444545	40,95435	22,67981	57,88261	12,44812	20,89046	49,82476	20,97701	46,81725	11,21173	21,68338	48,15374	12,62337	0,5499834	0	0,3091153	2,159524	2,012461	0,2224939	25,52871	10,52753	28,40642	11,54682	14,2229	25,38089	8,214936	19,27277	17,49088	17,7533	16,13989	6,234873	0,4439517	0,2004587	4,830211	4,195195	0,8204852	0,2039125	7,498342	6,087326	18,165	55,20537	56,55795	57,23405	46,71861	32,06648	57,69936	74,43821	48,87669	83,31274	27,07933	20,17898	20,707	0,07798684	1,589025	4,619253
8/19/2019 8:05:00 PM	99	21,12615	74,43586	82,59374	25,81952	79,0303	75,83079	33,95703	72,40503	62,06828	25,68019	82,24262	31,41965	7,544554	46,40197	17,19779	2,978835	21,39313	0	52,07574	81,64449	96,10065	34,48711	90,7939	89,08786	49,70311	87,26916	57,12035	43,13142	99,55708	54,46459	27,13921	77,67374	5,826771	1,772768	35,17159	0,05774757	46,76144	71,81331	89,55093	56,59635	77,9351	90,04946	46,77381	99,39518	75,46979	49,89445	99,67576	56,28978	15,70658	70,66335	11,07165	2,314531	30,38248	1,064255	49,998	38,31123	95,68876	31,72843	73,813	69,65124	35,9328	97,74026	40,12378	45,34967	93,91447	28,52854	6,707146	47,26686	11,38912	3,428036	15,37267	1,21035	49,22304	39,03522	75,1977	37,64851	72,10378	69,70615	39,89072	84,47833	53,58001	40,87498	72,7421	45,08082	14,01601	16,30305	5,258828	0,8540562	1,385873	1,04443	39,03405	22,67152	56,93344	13,32491	19,85246	49,66754	22,04479	46,44189	11,14411	23,02436	47,5907	13,95675	0,6410257	0	0,07404951	2,195375	1,992291	0,8184819	21,40135	9,972025	28,83441	11,83425	13,7978	27,56452	8,524743	19,95745	16,2509	18,16969	12,92074	5,768264	0,4617733	0,1189489	0,4873314	4,800025	0,8838279	0,1972812	8,461745	7,104678	17,45994	56,66625	56,18832	55,74409	50,03702	32,93766	58,42445	69,85321	48,44206	86,16331	26,74521	21,00001	20,27686	0,07923022	1,524025	4,551282
8/19/2019 9:05:00 PM	100	20,83002	75,03806	84,16528	28,82377	79,65055	75,72855	35,73041	73,58836	59,6337	25,58729	82,9282	32,51236	6,697612	47,7627	17,8594	3,892642	21,6523	0	54,37901	81,64939	97,99535	33,97208	91,48445	90,34172	51,05956	89,90012	59,77301	48,03486	99,58071	56,93296	24,68135	81,22549	5,904136	1,370745	35,51725	0,05774757	46,5053	74,20383	91,41399	57,46242	75,38186	92,4866	46,65375	99,42743	76,6992	51,5989	99,85093	56,39486	15,15756	71,30119	10,74257	1,392228	29,1065	0,7907135	52,13874	39,72784	93,98363	34,88575	73,41623	69,40678	33,2664	97,89795	42,64499	45,01603	93,66014	29,76894	6,866227	44,82689	13,29845	3,43522	15,3107	1,190526	51,1642	42,0899	77,71939	37,01073	72,74371	70,38316	36,3005	84,56564	55,16889	44,82917	72,96882	48,92373	13,12604	16,86865	4,992264	0,951108	1,385735	0,8382377	39,23015	22,8201	56,3941	13,52226	20,94462	50,30898	22,55899	46,99333	11,04333	22,20712	48,47038	12,93034	0,5067418	0	0,1036141	2,223281	1,893374	0,2208361	20,51137	10,39767	28,06227	11,42352	14,5852	26,34429	8,944934	18,80505	16,66494	18,63077	13,53255	5,763774	0,35063	0,1849857	0,2204217	4,237331	0,8934295	0,1873342	8,856031	7,560165	19,80313	57,87557	57,73161	58,15733	50,34746	33,86847	58,94597	71,94891	50,92037	85,53217	26,20994	20,28715	19,72653	0,0714937	1,60664	4,590863
8/19/2019 10:05:00 PM	101	21,50759	77,21645	87,563	30,79838	80,94013	77,5277	37,93573	74,652	63,75988	27,28345	85,42116	34,4887	6,364874	46,76386	18,64611	2,598157	22,17983	0	53,07631	82,66385	97,9195	36,20386	92,3175	88,33209	49,81611	90,43726	59,39738	47,56341	99,63542	57,65273	25,26014	80,56642	6,705142	1,145764	35,50985	0,1125249	48,60777	74,05435	92,49137	60,00159	77,93767	92,44633	46,20434	99,5642	78,92297	51,19861	99,90882	57,02496	15,53064	68,22337	11,06357	1,380554	28,14773	0,6491767	52,84938	39,30793	95,63253	34,16631	75,79604	69,81923	36,90512	97,63125	43,2166	47,06593	94,38689	30,87402	5,832988	45,4425	10,35277	4,073967	15,55807	1,176434	51,22914	40,62189	74,89529	41,79066	71,61375	73,31966	33,67381	85,08297	55,40071	45,05008	73,64335	45,92984	12,35328	16,58426	4,503551	0,8749171	1,313619	0,9681007	39,9395	23,99702	58,84401	15,46115	20,24432	51,51815	22,28911	45,80198	12,32234	22,10357	47,59948	12,78839	0,416943	0	0	2,183632	1,839979	0,2347204	21,24696	10,48409	29,95393	12,33484	13,46009	28,25839	8,228683	17,00238	15,96416	17,34465	12,23496	5,482566	0,3954604	0,1229553	0,1539705	4,285132	1,177332	0,1829133	9,062501	7,109652	17,57882	60,16144	55,8419	57,77582	52,63988	35,69691	61,09796	74,60033	49,12488	86,39658	26,69457	21,69236	19,78974	0,0813025	1,253108	4,639354
8/19/2019 11:05:00 PM	102	21,93565	76,81263	86,8232	30,00856	81,34409	76,97358	35,50688	77,18427	61,73968	29,01892	83,87454	34,34537	7,109929	44,68944	19,30641	3,044872	21,61693	0	53,8101	83,06808	98,14435	35,3802	93,5957	89,86365	54,54617	89,56095	58,54636	48,94804	99,77054	59,23436	27,37802	80,2444	5,906278	1,122417	34,52372	0,0579548	50,46902	75,17117	92,09909	60,30801	78,5309	92,60127	48,90915	99,71589	77,60528	53,96828	99,75817	57,60514	15,14796	66,87003	10,79168	1,702241	28,22896	1,720339	54,50528	40,20198	95,14251	31,88205	77,45905	72,5724	35,79658	98,28554	41,86346	49,25957	94,52648	30,60808	6,695471	44,04323	11,06688	4,659524	14,52289	0,7250912	52,50712	41,92287	76,8958	42,64471	75,52512	72,93262	36,17429	87,75848	58,93201	46,66832	74,65773	49,06878	13,40013	15,01623	4,221306	0,8585461	0,5138566	0,4292385	40,17607	25,5515	58,90832	14,40097	23,20609	53,4384	22,98637	45,7331	11,82665	23,00605	47,7781	13,10628	0,2414898	0	0	2,505871	1,820154	0,3162992	23,06946	10,24702	29,94025	11,4412	13,29942	29,01394	8,175286	17,79136	16,137	16,98476	12,92254	4,83857	0,3712146	0,12261	0,1145281	4,530283	0,9249282	0,1090711	9,157964	6,738437	19,09117	60,26601	60,30849	59,3062	52,43127	35,92403	58,20389	73,81756	51,04284	85,89129	28,09053	20,44292	20,77227	0,06790175	1,538738	4,636591
8/20/2019 12:05:00 AM	103	22,96744	76,19039	86,75412	31,05417	82,35811	75,95511	35,50901	76,24813	64,27228	27,47216	84,25751	36,23646	6,75384	44,7762	19,46487	3,932568	22,33733	0	53,3149	82,29837	98,10615	35,48748	91,13085	91,00678	54,48248	88,82018	57,41345	49,38978	99,69641	60,13512	25,967	80,13871	6,153017	1,432706	36,8721	0,05608975	48,52116	73,42687	92,98761	58,7127	78,34177	93,18357	49,3129	99,48497	80,24377	56,02095	99,87946	60,98247	13,82267	67,71365	10,72309	1,591996	28,46389	0,7978974	54,50962	42,68457	94,83982	33,67105	76,60734	70,88438	38,10048	97,62959	46,18169	49,22614	95,19839	33,47466	5,826356	45,021	11,41813	3,62138	15,14223	1,318938	52,1734	41,26126	81,68007	42,18922	74,82815	73,04218	36,41288	87,33871	57,50235	49,17033	75,23389	48,31725	12,77983	15,92838	4,455266	0,8605493	1,370123	0,4358698	41,54675	24,98998	59,70629	15,32556	23,30294	51,47167	21,40915	47,59436	14,61083	24,8528	49,90979	13,21107	0,2182112	0	0	2,152133	1,879283	0,2314738	23,61088	11,78437	30,61871	12,29249	13,88767	29,83153	7,028625	18,93975	15,78077	18,25051	14,30648	5,130485	0,389658	0,1215738	0,257999	4,121215	0,8251824	0,1754531	8,748618	6,45039	18,8072	61,92818	59,75478	59,17965	54,27967	36,21471	59,33501	72,80339	52,05101	85,09042	27,35377	20,58355	19,86703	0,07867761	1,633096	4,469358
8/20/2019 1:05:00 AM	104	23,45035	78,75967	86,9807	29,82027	81,77021	78,95916	36,357	76,9054	65,64462	27,76049	84,30109	34,51509	7,392173	44,19575	20,35906	2,35197	22,3441	0	53,69178	83,7087	98,1156	36,07565	91,29733	90,80833	56,14474	89,15298	60,11246	52,68001	99,63066	60,25896	26,07579	79,78891	6,766758	1,148942	35,791	0	46,32426	73,47189	92,86797	61,37005	77,20525	93,95488	53,54733	99,69012	81,05542	55,14029	99,92899	59,4945	13,47819	66,89842	11,73692	1,600492	28,97913	0,7458831	54,916	43,20015	95,862	35,63674	77,83951	72,44391	37,66903	98,31606	43,61116	51,74797	95,37867	32,58524	5,801627	43,59568	11,00989	4,698207	15,48761	0,7018817	54,82407	43,96124	80,28632	43,03782	75,39408	75,81828	38,02947	87,15829	58,74295	49,13165	75,59371	49,78138	12,30085	15,76253	4,376381	0,8722923	1,37413	0,3730106	40,88555	25,35325	60,34351	16,68207	24,49464	54,48843	23,04584	46,95182	13,31793	23,86501	49,49505	13,2577	0,1146662	0	0,06541501	2,386439	1,947461	0,2128923	22,41393	10,70976	30,4023	11,62149	14,83035	27,77168	8,405518	21,16407	15,06728	18,1172	14,75996	4,964356	0,3850298	0,1313135	0,1551448	4,300605	0,2969579	0,1959687	8,760845	6,086082	18,21604	62,60065	61,40784	61,78575	54,5593	36,34857	61,40093	75,91499	52,41504	86,36978	26,46566	20,7206	19,58713	0,07211539	1,55801	4,607095
8/20/2019 2:05:00 AM	105	23,85237	78,02339	88,23891	31,89835	82,372	80,70942	38,91516	76,74943	64,95676	27,80718	85,03737	37,8107	7,345614	43,45961	20,3009	4,116725	23,72285	0	52,88427	83,0725	98,57137	34,70761	91,47955	93,39039	54,19395	89,4313	59,54555	52,26604	99,72729	61,02232	27,05156	79,6366	7,265003	1,165796	36,04277	0,05636605	47,64078	75,15874	93,62781	64,19769	78,76216	93,0265	53,17785	99,63749	81,54716	57,39922	99,86896	61,789	14,094	67,46216	10,18892	2,018471	29,87746	0,7969302	55,07266	44,41258	95,22381	37,60852	77,64092	73,0466	39,77917	98,67713	46,67496	52,45082	95,23624	34,94585	5,952835	44,11866	11,32557	4,525724	15,11073	0,7010527	54,25735	45,20695	81,34594	41,5587	76,70445	78,12631	33,57178	86,73685	61,16421	50,16606	76,3581	49,64902	13,2952	17,18246	4,511218	0,8605493	1,376202	0,4351791	41,62529	26,00851	58,64673	15,82857	23,36069	57,23875	21,88965	48,12645	14,37818	24,92457	50,29758	13,27441	0,1169457	0	0	2,237857	1,9438	0,2260168	22,69666	11,15675	30,77144	12,33449	14,30496	29,16646	7,133345	21,74901	14,79153	19,09234	15,16716	5,136149	0,4244032	0,125373	0,1494115	4,53125	0,3629255	0,2358947	8,533861	6,080695	17,71883	64,09855	61,2013	61,99982	56,50925	36,80807	61,54074	75,3056	54,41057	88,67885	26,38795	20,53251	18,80851	0,08655228	1,63724	4,65089
8/20/2019 3:05:00 AM	106	24,89791	79,00426	87,33823	31,85587	82,37643	79,67438	37,42519	77,65391	66,23032	28,89216	85,88666	39,36499	7,446052	44,1773	20,81441	3,728103	22,7647	0,6735605	56,5413	84,35801	98,2979	36,05141	92,40073	90,9545	57,58261	89,30392	61,78936	53,42714	99,85792	60,7351	26,22845	80,87899	7,855605	1,173118	36,0284	0,115357	48,1766	74,82619	93,12997	59,7849	77,97842	91,69492	53,08328	99,5414	83,45974	58,13109	99,85107	63,50996	13,49857	66,96929	9,575252	3,505333	28,29707	0,7183217	56,56575	45,30346	96,72234	39,2803	78,28223	76,11945	40,24647	98,48261	46,62046	51,60208	95,15542	34,91165	5,744916	42,21624	10,68295	4,512737	14,97506	0,7136937	56,36245	45,7483	81,6762	43,06407	78,78171	77,17175	37,76221	88,99432	61,53272	52,58559	76,68856	50,04159	12,19068	15,01154	4,171779	0,855783	1,508483	0,374323	41,28074	24,87877	59,84879	15,75715	24,53201	55,89681	21,53957	47,7178	14,24265	26,28171	49,68108	14,43406	0,1762821	0	0	2,135969	1,923422	0,2248425	22,41545	11,34443	31,83805	12,54255	14,12246	29,8088	8,274757	22,78073	14,48773	19,26704	15,73083	4,281402	0,4397381	0,1241987	0,2023928	4,503412	0,2968197	0,1983173	7,589246	5,739666	17,71593	64,47696	62,53564	62,82832	54,67197	36,38615	63,74925	75,94392	54,34309	86,4325	26,41551	20,82028	19,07866	0,07584549	1,491559	4,638871
8/20/2019 4:05:00 AM	107	27,30147	77,3182	89,43918	30,7255	82,37125	80,24018	39,68923	78,26067	67,10461	27,62993	85,20708	38,48952	7,273086	45,0181	20,82567	3,646179	22,86417	0,6846818	56,87749	84,03549	98,32428	36,80441	91,22071	92,47168	55,50599	89,81011	63,1174	51,71205	99,87593	61,94512	24,97845	80,28487	7,470712	1,603393	35,89668	0	49,37583	75,42682	91,96597	53,38232	79,79208	93,22861	54,41769	99,67072	86,00064	60,66928	99,9285	64,49216	14,29971	69,93852	9,261923	1,60436	28,43868	1,007336	55,70119	43,18792	95,62935	36,23612	78,71774	78,63423	40,67135	98,52109	46,25677	53,03687	95,01886	35,18947	5,390556	42,0041	10,39657	3,724442	15,51096	0,6904841	57,33698	47,46933	82,12264	42,79716	77,71455	78,2637	37,05695	87,63131	59,37182	51,9771	77,06911	52,43494	12,99382	15,15287	3,541322	0,8550923	1,460682	0,3764644	43,11644	25,6395	61,30333	16,07358	23,22869	55,91478	22,74846	48,78751	13,48337	25,57527	49,0328	15,28287	0,1166004	0	0	2,217617	1,967147	0,2230465	22,54456	13,91945	32,44978	13,188	14,45872	30,78533	9,140695	22,39915	15,85123	20,30898	15,24018	5,58017	0,2953691	0,1948635	0,3343971	4,21426	0,3556725	0,2249116	8,271234	5,913531	17,46401	63,79414	60,42682	62,52908	57,08679	38,03907	64,02617	79,71099	54,20984	86,25919	26,12345	21,31535	20,3793	0,07936837	1,487898	4,685566
8/20/2019 5:05:00 AM	108	25,94841	79,3692	90,71266	32,88648	83,6915	80,1508	39,21094	80,06714	67,47637	29,65911	87,83862	38,47418	7,116628	46,3856	20,4816	2,833914	23,53089	0,7221209	56,52997	84,55447	98,58574	38,51328	94,91511	90,92908	58,47507	90,55537	64,05434	53,60011	99,91656	64,08005	26,48389	79,66243	6,946701	1,186381	38,26143	0,0559516	51,46144	75,35451	93,90701	54,92394	79,68516	92,865	54,81805	99,71783	87,28428	60,32597	99,95608	64,90302	13,8206	69,39193	9,549485	1,64546	28,38639	0,6951813	56,64657	45,1126	96,32211	38,76347	78,72389	76,46324	42,12941	98,92207	48,22668	53,60086	95,46834	37,42215	6,127391	39,70076	9,821094	4,143319	14,5548	0,7093418	57,23281	46,3371	84,46583	42,90797	76,60423	78,2952	38,26053	87,32455	63,24305	50,41563	77,79185	51,03567	11,37606	13,69059	3,732593	0,8633814	1,451771	0,4237815	42,36372	26,31417	63,48046	17,67642	23,24519	57,85899	21,43934	48,7011	14,5899	26,48493	48,44206	15,56981	0,1351818	0	0	2,236682	1,853241	0,2218032	22,58579	13,56101	31,38525	12,68064	14,72501	31,25595	9,010348	20,93287	15,30414	20,80881	15,33633	5,752445	0,3193386	0,1814628	0,2751299	4,227522	0,2909483	0,5808604	7,833638	5,55475	16,90436	64,24942	61,71682	62,00859	56,21671	38,7864	64,76093	77,05515	54,15513	89,22345	25,63791	21,05983	17,84766	0,0873812	1,254007	4,696549
8/20/2019 6:05:00 AM	109	25,68537	81,70908	89,70512	35,15839	84,47192	80,07951	40,1834	80,58542	66,72331	29,37611	88,52205	40,66051	7,188399	44,9694	19,52324	3,178396	23,39841	0,7200486	56,3331	84,73558	98,68984	40,18934	94,2066	89,86053	57,01302	91,01971	64,85515	54,5088	99,82323	64,08737	25,06279	80,90387	6,951744	1,147284	36,05991	0,3804018	50,02604	74,80742	93,37208	61,93462	79,40373	93,62332	54,59536	99,8184	86,19937	61,56416	99,94385	67,48446	13,11443	67,9206	9,545203	2,33408	28,32228	0,7293739	56,78556	47,47057	96,0099	41,85186	79,52966	74,93645	42,55913	99,26351	48,73985	54,16267	95,64241	35,3851	4,779302	38,95198	9,383566	3,836345	14,28589	0,7127957	59,39358	48,28464	83,20513	45,13753	76,43879	80,37427	39,03135	87,93304	61,82968	48,38914	77,97199	52,52397	12,29063	13,58387	3,813067	0,8545397	0,7284759	0,3750139	42,89892	27,12305	63,70123	17,60465	23,07271	60,09283	21,84571	47,92599	14,68011	27,99168	48,7044	14,54292	0,3527023	0	0	2,235991	1,828097	0,2132377	23,07534	12,77693	30,19182	12,62593	14,65745	34,75782	9,903984	21,25428	14,23602	20,59205	16,56506	5,754241	0,3229305	0,06051061	0,09905504	4,448566	0,291639	0,1483063	8,19304	5,889009	16,0398	66,1095	63,08605	64,63818	58,78876	39,60855	64,69959	78,64833	55,02204	88,3553	25,52885	21,17699	17,56279	0,05899094	1,247237	4,654482
8/20/2019 7:05:00 AM	110	26,08401	80,72536	91,67979	34,78366	84,87497	79,23844	42,65321	80,12572	68,73777	30,67812	88,52055	41,59427	7,092658	45,38952	19,96719	2,072972	23,60066	0,7282687	58,03003	85,1749	98,72217	38,44641	93,71201	90,65809	57,13651	91,50186	62,87772	52,75917	99,88339	64,93127	25,54999	80,40223	6,774702	1,462202	36,46593	0	48,95923	74,42481	95,24191	62,33733	82,88842	93,30888	54,82732	99,70077	87,49938	62,68043	99,93839	66,50855	13,95571	69,10857	9,681561	1,990357	28,05917	0,6757709	58,75374	46,79307	96,20338	35,63252	81,40611	77,15691	43,69087	98,55645	49,4237	54,54762	96,46338	35,46772	4,705943	37,99589	9,040051	4,657797	14,1974	0,700431	60,85233	45,99518	86,11627	44,78345	76,01183	79,53298	38,94742	88,04474	62,79123	49,5202	78,44834	56,15675	11,7745	15,29475	3,807126	0,9530421	1,414884	0,4227453	42,31398	26,4859	65,44112	18,23511	23,27876	62,91819	22,79779	49,17799	16,11834	28,71173	49,37286	15,99691	0,345173	0	0	2,262033	1,812003	0,2287108	22,19959	15,00311	30,61423	13,23352	15,258	33,599	9,796917	21,07206	14,90689	22,11766	15,53845	6,479885	0,3240357	0,1224028	0,2264313	4,342465	0,2908792	0,2057085	7,328415	6,033032	16,62564	67,36703	63,68873	64,04572	58,59983	39,99565	65,07178	79,90405	56,54226	89,63638	24,47502	22,242	18,26426	0,08655228	1,283364	4,709812
8/20/2019 8:05:00 AM	111	25,85116	81,31577	90,52194	34,52483	83,96642	82,72498	42,93954	80,24978	69,67493	35,95118	88,06076	40,37584	6,791418	41,72787	19,31732	2,477067	23,15215	0,72219	57,08748	84,03336	98,85057	38,43412	94,27726	92,12099	58,83386	90,24757	62,27225	55,97639	99,93479	64,21489	25,24274	80,09277	6,810413	1,13416	36,24876	0	51,71392	76,38746	93,3908	62,29001	80,82601	93,57317	56,83459	99,73502	86,33849	63,64901	99,9732	68,17612	15,02922	68,20375	9,695445	2,217272	29,53104	0,783875	59,89701	47,34237	96,67509	36,68774	81,81739	79,76535	44,53913	99,01526	49,64219	57,38499	96,73091	36,73733	4,310621	39,55736	9,557844	3,777561	15,18775	0,6898624	60,30898	49,34675	85,82519	46,60083	78,8206	81,08235	41,18956	90,80909	66,51594	55,20853	80,04905	52,45509	11,66763	12,30596	4,003716	0,8463196	0,8051503	0,4217092	44,15037	27,00659	63,12002	17,69687	24,87539	59,10616	22,47064	50,6	16,09023	28,21743	51,24441	15,92728	0,1954852	0	0	2,275986	1,970049	0,2223558	23,62297	17,5735	30,2875	12,35163	16,33669	33,5427	10,48339	22,37511	15,7999	23,67409	14,99689	5,315401	0,3182333	0,1219192	0,1847093	4,314765	0,3528404	0,2022547	6,4631	5,893498	14,16356	68,04819	66,39824	65,79369	59,67569	42,71932	67,43949	78,9001	56,83632	88,6803	24,30136	20,00152	16,90615	0,08586152	1,632198	4,747527
8/20/2019 9:05:00 AM	112	26,2252	81,31915	91,53232	33,9667	84,91676	82,98664	42,72996	80,90864	69,05303	31,2797	88,99302	41,11765	7,007419	43,55811	19,11548	1,043946	23,10863	0,7413241	57,60694	85,27678	98,75242	38,38915	94,16488	87,05425	59,2814	91,38477	60,46646	52,99604	99,97431	65,84833	25,34358	81,75239	6,789346	1,179888	35,64925	0	52,14169	76,40909	93,85113	63,28899	80,95442	92,26535	54,46273	99,89439	86,47298	65,67785	99,88969	68,14033	14,34032	67,39217	9,168394	2,23164	28,1069	0,6390225	58,77757	47,3166	96,96432	36,60526	81,33263	79,22331	44,53416	99,31664	51,84454	56,54061	96,96687	37,59312	4,408087	37,83709	9,020019	3,957712	14,40242	0,7016053	61,78465	48,93499	85,94441	45,6596	77,9213	81,82161	40,77973	89,07189	65,60089	52,55064	80,01569	54,52269	11,55594	11,68179	3,505333	0,864763	0,7363506	0,4268899	42,85913	27,90341	63,57475	17,48308	24,4793	58,9142	23,74358	50,11757	15,06783	27,88144	49,46915	15,41439	0,2566175	0	0	2,212989	2,491987	0,2227702	23,35751	14,49036	30,02335	13,46893	15,7454	34,02133	10,17621	22,0068	15,3907	22,95984	15,65387	6,309405	0,3132598	0,11812	0,1922386	4,243756	0,360577	0,2222867	6,778984	5,40147	13,33472	68,38914	64,76011	66,92308	60,57679	41,86789	66,18658	78,83482	57,40467	88,95405	23,68555	20,09125	17,43431	0,07791778	1,306228	4,721486
8/20/2019 10:05:00 AM	113	26,36287	81,25464	93,00565	35,89143	84,75789	84,65808	45,31775	81,25497	67,81686	30,90282	88,27151	42,46622	8,138263	42,89352	19,90316	1,08325	23,04867	0,7387683	59,76479	85,29012	99,11349	37,08775	93,07968	93,41457	60,36134	91,17783	60,32777	54,95605	99,92036	66,72904	25,17345	80,03233	6,583983	1,167385	36,30333	0	50,96562	76,29642	94,28313	60,89613	80,80958	92,28745	55,38545	99,81626	85,50702	68,08681	99,9875	70,05167	14,13648	67,29699	8,908115	2,420218	29,06105	0,8892848	59,7074	48,54112	97,53012	39,16162	81,911	79,7445	43,63298	99,19202	51,13064	55,73027	97,43934	40,7798	4,619806	37,85581	9,252044	3,798768	15,26753	0,704092	61,58772	50,01789	85,23852	48,29583	80,02404	82,84338	44,12709	90,6306	69,62817	53,20388	80,70914	57,35439	11,05051	10,02342	3,557969	0,8577863	0,8766441	0,4837395	44,56738	27,67953	64,0947	16,04111	27,91888	62,89035	25,23562	51,92169	14,4706	29,5669	50,55178	15,6125	0,138083	0	0	2,170646	1,942211	0,2305068	23,78191	16,74797	32,91639	12,92917	17,45082	33,16859	10,12102	25,40313	15,47676	22,52114	15,83817	5,122126	0,3156084	0,1213666	0,2562721	4,51481	0,3514589	0,2063992	6,660381	5,895087	13,29693	69,32472	65,84197	66,90228	62,10951	42,73873	66,00526	79,76086	59,25784	88,95992	23,75774	19,39358	17,15779	0,06437887	1,479263	4,668711
