# Supplementary material for: Neuroblastoma signalling models unveil combination therapies targeting feedback-mediated resistance
Source: PLoS Comput Biol. 2021 Nov 4;17(11):e1009515. doi: 10.1371/journal.pcbi.1009515 (PMC8604339; doi:10.1371/journal.pcbi.1009515)
Supplement: S2 File — (ZIP) [file pcbi.1009515.s023.zip › drug_sensitivity/IMR32_drug_sensitivity/IMR32_AEW_AZD_rep2.txt]

Label: IMR32_AEW_AZD_rep2
Metric: Phase Object Confluence (Percent)
Cell Type: IMR32
Passage: 1
Notes: 
Analysis Job: IMR32_AEW_AZD_rep2

Date Time	Elapsed	A1, Image 1	A1, Image 2	A1, Image 3	A1, Image 4	B1, Image 1	B1, Image 2	B1, Image 3	B1, Image 4	C1, Image 1	C1, Image 2	C1, Image 3	C1, Image 4	D1, Image 1	D1, Image 2	D1, Image 3	D1, Image 4	E1, Image 1	E1, Image 2	E1, Image 3	E1, Image 4	F1, Image 1	F1, Image 2	F1, Image 3	F1, Image 4	A2, Image 1	A2, Image 2	A2, Image 3	A2, Image 4	B2, Image 1	B2, Image 2	B2, Image 3	B2, Image 4	C2, Image 1	C2, Image 2	C2, Image 3	C2, Image 4	D2, Image 1	D2, Image 2	D2, Image 3	D2, Image 4	E2, Image 1	E2, Image 2	E2, Image 3	E2, Image 4	F2, Image 1	F2, Image 2	F2, Image 3	F2, Image 4	A3, Image 1	A3, Image 2	A3, Image 3	A3, Image 4	B3, Image 1	B3, Image 2	B3, Image 3	B3, Image 4	C3, Image 1	C3, Image 2	C3, Image 3	C3, Image 4	D3, Image 1	D3, Image 2	D3, Image 3	D3, Image 4	E3, Image 1	E3, Image 2	E3, Image 3	E3, Image 4	F3, Image 1	F3, Image 2	F3, Image 3	F3, Image 4	A4, Image 1	A4, Image 2	A4, Image 3	A4, Image 4	B4, Image 1	B4, Image 2	B4, Image 3	B4, Image 4	C4, Image 1	C4, Image 2	C4, Image 3	C4, Image 4	D4, Image 1	D4, Image 2	D4, Image 3	D4, Image 4	E4, Image 1	E4, Image 2	E4, Image 3	E4, Image 4	F4, Image 1	F4, Image 2	F4, Image 3	F4, Image 4	A5, Image 1	A5, Image 2	A5, Image 3	A5, Image 4	B5, Image 1	B5, Image 2	B5, Image 3	B5, Image 4	C5, Image 1	C5, Image 2	C5, Image 3	C5, Image 4	D5, Image 1	D5, Image 2	D5, Image 3	D5, Image 4	E5, Image 1	E5, Image 2	E5, Image 3	E5, Image 4	F5, Image 1	F5, Image 2	F5, Image 3	F5, Image 4	A6, Image 1	A6, Image 2	A6, Image 3	A6, Image 4	B6, Image 1	B6, Image 2	B6, Image 3	B6, Image 4	C6, Image 1	C6, Image 2	C6, Image 3	C6, Image 4	D6, Image 1	D6, Image 2	D6, Image 3	D6, Image 4	E6, Image 1	E6, Image 2	E6, Image 3	E6, Image 4	F6, Image 1	F6, Image 2	F6, Image 3	F6, Image 4	A7, Image 1	A7, Image 2	A7, Image 3	A7, Image 4	B7, Image 1	B7, Image 2	B7, Image 3	B7, Image 4	C7, Image 1	C7, Image 2	C7, Image 3	C7, Image 4	D7, Image 1	D7, Image 2	D7, Image 3	D7, Image 4	E7, Image 1	E7, Image 2	E7, Image 3	E7, Image 4	F7, Image 1	F7, Image 2	F7, Image 3	F7, Image 4	A8, Image 1	A8, Image 2	A8, Image 3	A8, Image 4	B8, Image 1	B8, Image 2	B8, Image 3	B8, Image 4	C8, Image 1	C8, Image 2	C8, Image 3	C8, Image 4	D8, Image 1	D8, Image 2	D8, Image 3	D8, Image 4	E8, Image 1	E8, Image 2	E8, Image 3	E8, Image 4	F8, Image 1	F8, Image 2	F8, Image 3	F8, Image 4
3/6/2020 5:06:00 PM	0	0	0	0	0	0	0	0	0	0	0	0	0	0	0	0	0	0	0	0	0	0	0	0	0	0	0,5997182	0,1016799	1,296281	0	0	0	0	0	0	0	0	0	0	0	0	0	0	0	0	0	0	0	0	0	0	0	0	0	0	0	0	0	0	0	0	0	0	0	0	0	0	0	0	0	0	0	0	0	0	0	0	0	0	0	0	0	0	0	0	0	0	0	0	0	0	0	0	0	0	0	0	0	0	0	0	0	0	0	0	0	0	0	0	0	0	0	0	0	0	0	0	0	0	0	0	0	0	0	0	0	0	0	0	0	0	0	0	0	0	0	0	0	0	0	0	0	0	0	0	0	0	0	0	0	0	0	0	0	0	0	0	0	0	0	0	0	0	0	0	0	0	0	0	0	0	0	0	0	0	0	0	0	0	0	0	0	0	0	0	0	0	0	0	0	0	0	0
3/6/2020 7:06:00 PM	2	0	0	0	0	0	0	0	0	0	0	0	0	0	0	0	0	0	0	0	0	0	0	0	0	0	0,06106322	0	0,6739749	0	0	0	0	0	0	0	0	0	0	0	0	0	0	0	0	0	0	0	0	0	0	0	0	0	0	0	0	0	0	0	0	0	0	0	0	0	0	0	0	0	0	0	0	0	0	0	0	0	0	0	0	0	0	0	0	0	0	0	0	0	0	0	0	0	0	0	0	0	0	0	0	0	0	0	0	0	0	0	0	0	0	0	0	0	0	0	0	0	0	0	0	0	0	0	0	0	0	0	0	0	0	0	0	0	0	0	0	0	0	0	0	0	0	0	0	0	0	0	0	0	0	0	0	0	0	0	0	0	0	0	0	0	0	0	0	0	0	0	0	0	0	0	0	0	0	0	0	0	0	0	0	0	0	0	0	0	0	0	0	0	0	0	0
3/6/2020 9:06:00 PM	4	1,70383	4,166321	1,388843	1,022118	2,002445	3,106764	1,012724	4,969123	2,553948	2,869074	0,3529095	1,65299	4,134615	4,062914	2,008317	6,591996	3,29472	1,890818	3,107869	0,4719966	4,27263	2,011218	2,37594	1,520226	3,237594	1,739058	0,9181587	2,213887	4,411611	4,468597	1,28288	4,996478	3,624282	4,823925	2,79606	5,357261	4,239472	8,011715	3,858243	4,887544	2,685676	4,487525	4,520267	5,091319	4,107952	3,139091	1,129324	0,6380553	1,831689	2,885099	0,4005719	1,397616	3,158916	4,051448	2,479899	2,58897	4,353311	6,455916	0,6576039	5,067419	4,397657	5,044415	2,738451	5,398637	2,726915	5,794236	3,466443	3,873232	2,278266	1,909331	0,7483698	1,448248	1,575624	3,367043	0,7268181	2,672345	3,733145	6,286542	1,034966	2,374351	5,592673	4,62464	5,599856	4,952406	8,209343	3,825293	1,238879	6,74576	8,327807	4,710572	2,156692	1,681104	3,347701	1,769935	3,402478	3,334715	3,055855	1,587644	1,372472	2,17258	2,954313	2,354526	1,919002	4,201827	5,850395	3,397229	1,116062	3,435911	5,346693	5,697737	3,265777	5,417635	4,802649	1,765791	2,042026	3,17964	0,4022298	1,94	1,137061	2,0499	3,864528	3,292924	1,458817	2,68692	4,673478	4,165423	1,799017	2,096043	5,355604	4,130678	2,060815	4,254877	1,635168	3,157051	3,88608	5,758455	3,75152	4,946604	2,505802	5,010431	3,635472	1,538323	1,977025	1,863257	4,013456	2,113589	0,8192418	4,555703	3,449381	3,291128	2,016675	3,051296	2,897187	1,975989	2,9052	5,393941	3,106833	4,013041	2,617844	1,950915	4,101942	2,833085	1,846126	1,654371	2,735066	1,886605	1,860564	1,372817	8,813828	1,698096	1,174845	2,382018	2,499171	2,483698	1,132225	2,994999	1,683314	2,702808	0,6443413	3,367388	2,307485	0,8168243	2,072696	2,343474	1,622803	1,588127	0,9995303	4,830971	1,839426	1,561878	0,5333361	1,182444
3/6/2020 11:06:00 PM	6	1,98193	3,987967	0,9019259	1,117996	2,513263	3,37692	0,8769894	4,635002	2,049417	2,688025	0,4695789	1,542054	4,127363	3,202849	1,846403	6,987664	3,413738	2,283723	2,773196	0,3843391	3,62062	1,820015	2,727468	1,308991	3,74102	1,43692	0,8634504	1,010237	4,477993	4,204175	1,151221	5,008289	3,328568	5,241351	2,490537	5,584176	4,009035	8,487165	3,313025	3,996256	3,071052	4,828899	4,166046	5,601238	3,412564	3,007433	2,76988	0,4382184	2,358325	3,119405	0,1766274	1,20137	2,554639	4,327683	2,350658	2,383469	4,285409	5,305455	0,4531388	5,012987	4,494985	4,961318	3,089012	5,488644	3,288158	5,515445	3,358684	4,699864	3,840145	1,957477	0,8347148	2,09929	2,446466	3,810373	0,8328499	2,445015	4,099179	5,575336	0,9984251	2,571079	5,998426	4,377487	4,900046	5,986406	8,011094	4,353794	1,270999	6,861462	8,222673	4,169153	2,49772	1,728006	3,54443	1,572793	2,664815	2,966332	3,620207	1,801849	1,636135	3,024425	3,054888	2,586138	1,92812	3,637959	5,730894	2,713652	0,8899757	2,844414	5,472618	5,237	3,617374	5,478628	4,465489	1,764824	1,801849	3,307775	0,05712589	1,60961	1,16103	2,038019	3,780739	2,960392	1,59835	3,376851	4,519231	4,472673	1,786652	2,009422	5,594814	3,507474	2,274052	4,824547	2,085406	3,269714	3,462713	6,042564	3,931186	4,721831	2,766772	5,21683	2,823414	1,173464	2,697281	1,545093	3,629601	1,55352	0,8887324	4,345712	3,074851	2,504697	1,556145	4,043781	3,361516	2,323718	2,785491	3,771552	3,149868	3,858795	2,365025	1,654786	3,445789	3,28422	1,81442	1,46303	2,483077	2,445084	1,784234	2,092313	9,04378	1,854001	1,228241	2,414967	2,279924	2,749779	1,101556	2,697143	1,77781	2,753924	1,002086	3,350326	2,919982	1,176365	3,015722	2,228601	1,550343	1,844676	0,9828139	3,885665	2,161251	2,354664	0,2499171	1,703968
3/7/2020 1:06:00 AM	8	2,069794	4,232012	0,6445485	1,182305	0	3,725271	0,876644	4,764036	2,310594	2,374213	0,6608505	1,241158	4,533184	3,971734	2,560373	7,645888	3,461607	1,980548	3,390736	0,6124973	3,364832	2,30189	3,541874	1,408115	3,764092	1,50869	2,010804	2,793228	4,250871	3,70441	0,8608947	5,390902	4,410644	5,498522	2,052871	5,274024	3,833306	8,584839	3,863699	4,159966	3,5235	4,998826	4,768042	6,119723	1,711359	3,111392	2,20843	0,9689296	2,467051	2,879918	0,4075486	2,110964	2,942156	5,046557	1,974608	2,175205	4,674376	6,102178	0,3521496	6,023638	4,949782	5,672179	3,006465	5,521317	3,250787	5,684958	3,625456	4,178064	4,851624	2,140805	0,9994613	1,996229	2,656734	3,931947	1,828097	3,0562	5,062306	5,795066	0,9986323	1,784441	5,149481	4,734679	4,880706	5,7148	8,218668	4,397796	0,9719691	6,848613	7,874599	4,800992	2,561478	1,559737	2,61591	1,747693	2,23461	3,182609	3,765956	1,651539	1,822019	3,16762	3,41132	3,14517	1,955681	4,108781	6,19536	3,529924	0,8436257	2,762627	5,135044	6,080833	3,720643	5,198593	3,919374	1,818357	1,670949	3,32608	0	1,369156	2,065167	2,252363	4,449395	2,492816	1,030269	3,511756	4,16342	4,806932	1,835212	1,860218	5,788918	3,938854	2,094731	5,029427	2,17555	3,374019	3,448414	5,687237	4,194781	5,12482	2,621989	5,536652	3,11229	1,655614	2,007695	1,361074	3,119819	1,613824	0,74312	3,472522	3,645073	2,539374	1,414401	3,483574	2,837367	1,892338	2,715794	4,113341	2,908101	3,577863	1,966042	1,771801	3,881797	3,091636	1,845298	1,492457	1,900213	2,372555	1,8473	4,07528	8,856448	1,693468	1,114818	2,46339	2,908585	2,795922	1,145972	2,44094	1,414608	2,861199	1,040216	2,610522	2,584135	1,688011	2,914318	1,923077	1,808894	1,955543	0,3286638	4,573456	2,382433	0	0,2405919	4,275185
3/7/2020 3:06:00 AM	10	1,917343	4,253702	0,777589	1,156402	0	4,382115	1,233007	5,552332	2,768775	1,757156	0,7316535	1,534593	4,159068	4,261094	2,126299	7,921295	4,272422	2,376976	3,147449	0,7507874	3,919098	2,63829	3,557692	1,526235	4,280159	1,794457	1,218225	2,756687	5,3469	3,613022	0,81938	5,268706	4,061533	5,629628	2,3729	5,118535	4,289001	8,936022	4,252252	4,309654	3,295341	4,550314	4,506521	6,27024	1,260707	2,641329	2,158281	0,8421751	2,974898	3,994184	1,04968	2,216788	3,060414	5,39325	2,612249	3,227164	5,876436	6,546406	0,6806753	6,383386	5,187127	5,792026	3,266054	6,698097	3,111047	5,98613	4,272354	4,567307	1,827821	2,382364	1,21263	1,518982	2,765667	4,153473	1,6896	2,876948	4,461967	5,670936	1,428078	2,279578	5,605728	4,909165	5,380194	6,406112	8,864665	4,61573	1,398306	6,94007	9,411887	4,895764	2,143499	1,500953	3,772657	2,212851	2,685814	2,972135	3,570333	2,065995	1,448939	2,929722	3,085558	2,298506	2,090932	4,532839	6,024812	3,422096	1,453636	2,979802	6,555731	6,408805	3,780808	5,025144	4,356004	1,537356	1,851859	3,311022	0,3660339	1,617761	0,9645777	2,00134	5,230093	2,063578	1,275904	2,723185	4,079631	4,95973	2,617222	1,949533	5,944685	3,664553	2,662121	4,483863	2,134104	2,922193	4,449464	5,540244	4,581745	4,788696	2,613561	5,140224	3,390874	1,428423	2,579576	2,528874	3,24913	1,590545	1,332062	4,962907	2,439697	2,358049	1,620455	4,403113	3,069808	2,083679	3,014064	4,029551	2,628965	3,16838	1,618175	1,611544	3,399923	3,029537	1,582394	1,312099	1,879213	2,587381	2,113934	1,633027	10,09208	1,118548	0,9417827	3,081413	3,0906	2,708472	1,677443	2,897602	2,316672	3,039415	1,194187	2,391896	2,451992	0	2,468501	1,869819	1,671985	2,044789	0,800246	5,158323	2,415106	2,278888	0,9245828	1,446867
3/7/2020 5:06:00 AM	12	1,719648	4,096416	0,8836898	1,344565	2,314807	4,336456	0,9560124	5,960088	2,936768	2,386232	1,072613	1,454465	5,227122	4,452365	1,792247	9,198235	5,700638	2,180731	4,13724	1,054377	3,971527	2,165119	3,007156	1,853794	3,629462	1,598972	1,168836	3,342728	4,974995	4,10809	0,9482759	5,699533	5,234859	6,102523	2,747223	6,519327	3,788337	8,774038	3,999226	4,64937	4,112926	5,063274	4,478476	6,218847	1,606364	3,287052	2,410477	1,154537	2,306725	4,259297	0,6190594	1,714053	3,620552	5,448788	2,849042	3,414291	5,457077	6,205998	0,466954	6,40031	4,869584	7,225354	3,614887	6,531139	2,921848	6,564296	4,201343	4,79809	3,185856	2,264589	0,5853504	2,135624	2,935801	4,23823	1,761508	3,971181	5,303589	6,432707	1,450182	3,037826	5,407135	6,150116	5,675012	6,709286	9,064848	4,705184	1,68283	7,432236	7,746118	5,408861	1,862221	1,989252	2,832463	1,977716	2,968128	2,825072	3,420438	1,899384	1,253868	3,36048	2,835848	2,671516	1,822709	4,631894	6,481267	3,899894	1,66121	3,315995	6,660243	7,509809	4,358077	6,651263	4,962285	2,071038	1,574796	3,690319	0,7735136	0,05643512	1,51539	2,152755	4,826964	2,260652	1,463997	3,575652	4,211152	5,297717	2,441838	2,486876	6,547441	4,201274	2,509602	4,184696	2,074216	3,377542	4,228697	5,47773	4,220477	4,821439	2,817059	5,091733	3,425965	1,822433	2,459936	1,860701	2,998729	1,748384	1,235632	4,997997	2,921157	2,253329	1,209038	3,71042	2,805938	2,569974	2,141357	3,782535	2,888967	3,320415	1,379932	1,884602	3,301765	2,830253	1,405766	1,357759	2,25554	2,277092	1,586331	1,361074	10,3498	1,00706	1,137475	2,701702	3,12127	2,623024	2,298022	3,453802	2,428575	2,638083	1,541363	2,906789	3,193593	0,7234334	2,84538	2,019714	1,613824	2,283654	1,117443	5,631424	2,30638	0	0,8338859	1,420756
3/7/2020 7:06:00 AM	14	4,504379	5,953526	1,892131	1,732841	2,229222	5,552332	1,607883	6,702863	3,044458	3,162163	0,5290533	1,108809	5,336538	4,846997	2,854706	9,102011	5,748991	2,482524	4,27774	1,206551	5,356985	2,48736	3,391703	1,445485	4,244101	1,518844	1,407493	2,571632	5,892807	4,68011	0,9037219	6,73747	5,300273	6,624116	3,051572	6,58191	4,523652	9,069823	4,974097	3,845394	4,103463	5,271607	5,802594	6,10425	1,262434	3,798975	2,049072	0,7279924	3,066493	3,819352	0,2093004	2,023859	3,852577	5,580723	3,49283	3,343073	6,226307	7,202973	0,3225851	7,305275	5,266427	6,757916	3,476666	7,18294	4,244791	6,99761	4,953581	5,365067	0	10,91747	3,480742	1,713155	2,799444	4,577048	2,091415	3,43004	5,793891	6,679722	1,406181	3,705791	6,831068	7,104955	6,677927	7,676558	11,46793	5,735591	1,552346	8,698676	12,52929	6,793421	2,723254	2,222245	3,349221	1,733947	3,078788	2,975865	5,30725	1,535975	2,208015	3,387006	3,731488	2,977315	2,098185	5,577269	7,827628	5,215241	1,847301	3,440885	14,15016	8,597963	5,508676	7,037467	29,11155	3,369667	2,851252	3,886909	0	7,730301	5,948897	2,074975	7,114142	1,584604	1,843847	4,223655	6,925771	5,411624	3,362967	1,742374	8,529096	4,544651	3,990868	5,003869	2,977523	2,854636	5,374876	5,216691	22,95141	5,144507	3,696121	5,601583	16,22293	1,968874	4,293283	2,637392	20,34891	2,028487	7,039262	4,822267	11,91534	2,25326	5,960779	3,353711	17,68671	2,864169	12,11946	3,75898	3,329465	3,407659	1,758469	2,194131	3,564738	3,636715	1,949671	1,494944	4,227385	2,080501	0,9328719	1,391537	15,45197	0,8424515	0	3,12272	3,51749	3,463818	1,955405	3,411873	17,01129	4,019327	17,8927	3,043214	6,353959	1,19322	5,618231	2,458209	1,570651	2,004034	0,7822862	5,309322	2,895806	1,730769	0,5649039	1,258151
3/7/2020 9:06:00 AM	16	3,814172	6,251312	1,491628	1,539429	2,382571	4,982316	0,9663739	7,024688	3,209411	2,570112	0,7803521	1,560911	6,256631	4,623536	2,248978	10,16316	5,639299	2,239031	4,334314	0,7551393	6,281567	2,451232	3,227302	1,973433	4,883331	1,538393	1,442999	2,771124	6,185966	5,094772	1,115025	7,04396	5,270432	6,413918	3,258593	6,687666	5,410104	9,89017	4,066783	4,561299	4,319877	5,116462	5,87692	6,783543	1,272243	4,774259	3,165064	0,57416	3,584425	3,95861	0,6014451	1,29635	4,178272	6,247169	3,163682	3,292302	6,1229	8,043974	0,6512489	7,179626	6,532314	7,314944	3,636922	7,559198	7,909276	6,128357	5,490509	5,740703	0	3,942585	0	1,944007	2,482524	5,280932	1,565678	3,980576	5,435939	7,053424	1,241227	4,058494	7,530462	6,374406	7,090794	6,855038	11,88108	6,023984	1,570029	8,660409	11,70417	5,986406	2,362401	2,183424	2,926199	2,07684	3,168449	3,114777	4,888443	1,933577	2,170853	3,93015	3,973737	2,923574	2,492816	5,511301	8,312818	4,966222	2,165741	4,348889	15,79735	8,773693	6,957547	6,639934	19,40933	3,27676	3,965172	4,195679	0,4881604	4,31663	5,101749	2,790396	13,98948	2,794886	2,517822	3,843184	7,872735	5,836787	2,727882	1,824436	10,67722	4,83035	5,358436	5,484776	3,768789	2,989542	5,538448	5,502805	14,02334	5,418049	3,576135	5,955114	22,2275	3,409248	3,031402	2,49033	7,125125	1,847991	5,817376	4,502791	22,30527	2,428921	1,391399	3,890915	8,935261	2,757723	3,957574	3,712354	3,126865	3,617305	1,593515	2,125608	2,98443	3,787508	1,512005	1,135887	3,83372	1,261121	1,103973	1,431256	17,81982	1,467728	1,218156	2,582201	3,774936	3,168518	2,088307	2,62862	27,28102	4,484486	8,353779	2,943676	6,319974	0,7170784	7,512918	2,833292	1,725036	3,222604	0,9116656	6,573622	2,930689	1,899729	0,9287965	1,008925
3/7/2020 11:06:00 AM	18	4,684254	5,986475	1,610991	1,571273	0	5,31402	0,9182969	6,707491	3,383414	3,143305	0,8226956	2,302788	5,476625	4,829037	2,798892	10,93557	4,975409	2,343543	4,255706	1,025296	7,008248	3,422925	3,019728	1,955059	4,975893	1,718957	1,435538	3,268126	5,454589	6,206413	1,30982	6,719096	5,82166	6,514838	3,586152	7,124778	5,608422	10,7023	4,875801	4,808383	3,39412	5,774688	5,673284	6,67834	0	4,418034	2,654454	0,7979664	2,703705	3,68569	0,2528183	1,594759	4,755264	7,86562	3,449312	4,272077	6,120689	7,878469	0,8957091	7,488256	6,587229	7,697627	3,828609	7,15379	12,51547	6,235356	5,578167	6,078415	1,607538	1,519051	0	1,721237	2,597673	5,008081	1,799638	5,178562	5,616642	6,746312	1,317833	4,204383	7,81706	7,024343	7,844344	7,721941	14,46653	6,721928	1,167731	9,195056	12,11421	6,248272	2,827282	2,463528	3,279316	1,980963	3,683134	3,629324	4,875111	1,354443	1,472563	3,813689	4,430606	2,968543	2,498826	6,072751	9,094552	4,513912	1,667219	4,622015	22,68782	13,82812	7,537715	7,190332	9,374171	3,739431	3,286361	5,207021	0,153487	2,867001	1,25228	2,74073	6,717438	2,916805	1,645046	3,974911	7,171958	6,041253	3,096195	2,318399	21,2395	5,00373	4,078802	5,577062	3,108215	2,872665	5,308148	5,446162	21,4687	5,709687	4,194159	5,403957	12,78031	1,221817	2,620192	2,28317	8,796349	4,137585	0	4,702006	20,04946	2,114763	1,823469	3,995911	14,95627	2,742319	15,57354	3,810372	5,08296	3,77176	1,328056	2,263553	3,253965	3,577863	1,411569	1,519949	3,433148	1,521883	1,104526	1,490316	14,81281	1,363216	0	2,495096	4,314144	2,252501	1,577628	3,37395	15,53327	5,370317	22,15932	3,337409	6,565815	0	10,17138	2,331593	2,047828	2,752956	1,25746	6,160686	3,227992	2,031872	1,058107	0,82311
3/7/2020 1:06:00 PM	20	3,103932	6,762544	1,442377	1,877556	0	4,763622	0,8061865	7,217617	2,533157	3,15491	0,3433079	2,19724	6,799846	4,794568	2,623853	11,21422	5,833679	2,247596	4,727357	1,266509	6,964178	3,279385	2,972273	1,956648	4,639009	1,927567	1,132502	2,635804	5,977772	5,528708	2,082021	6,849372	6,126147	6,951536	3,297345	7,667924	5,149964	11,45647	4,994889	5,196314	3,844704	6,544955	7,469261	6,84143	1,663282	5,113423	2,544899	0,8386523	3,753868	4,649301	0,8522602	1,721099	4,813011	8,079203	3,260458	4,366642	7,092797	8,64376	0,7166638	7,55678	8,200087	7,508288	4,369474	8,0801	3,564324	6,512282	5,470201	6,34042	0,9522822	2,121809	0,6160892	1,925218	2,464011	5,37978	2,05439	4,167979	5,950072	7,182043	1,206206	4,450638	8,083968	6,861599	7,781692	7,921641	12,98871	6,704313	1,379449	9,714717	12,55305	6,328885	2,305966	2,225975	2,575362	2,057775	3,809405	3,828056	5,018374	1,884395	1,738575	3,565843	4,507281	3,879242	2,702186	5,345242	9,508663	4,828691	1,628675	4,067819	21,25781	9,14926	7,190057	8,19014	11,57134	3,448828	3,788061	4,595145	0,4648818	3,66483	1,289511	2,559544	8,180742	2,439628	1,661901	3,951909	8,692391	6,491421	4,429915	1,620869	9,010142	5,056228	6,038075	5,379988	3,19228	2,784939	4,756023	5,373287	15,03481	4,888373	4,432817	5,564075	8,411251	1,401	2,867139	2,669444	35,37225	2,301614	1,076826	5,674942	12,716	2,076909	2,089965	3,122928	11,7995	2,648997	6,214219	4,008414	4,140141	4,609099	1,443689	2,035049	3,086386	5,125235	1,422137	1,10646	3,420645	0,9834357	1,258496	1,612166	14,679	1,649329	1,238533	2,494681	4,914898	3,497319	1,909538	3,719745	18,44082	4,747527	6,789899	3,462091	5,664857	0	24,51757	2,748535	1,723862	2,629725	0	6,260154	2,840821	1,970601	0,897505	0,0464191
3/7/2020 3:06:00 PM	22	2,951964	7,330694	1,40625	1,377031	2,41697	5,596541	0,7045065	7,358395	3,130733	3,219082	0,6028957	1,586193	6,451841	4,761136	3,213694	11,44182	5,414665	2,676696	5,22498	0,6531139	5,585488	3,218253	3,093363	2,136729	5,143056	2,037329	1,266095	3,014271	6,391882	6,454258	1,680966	7,130098	6,301463	7,661708	3,730728	6,748453	6,286956	11,58018	4,791528	5,612842	3,715117	5,827393	6,676337	7,341194	2,362746	5,651456	2,06116	0,8173767	4,076039	4,553976	1,33296	1,78603	5,672663	9,197957	3,553824	3,97201	8,060691	9,623951	0,5970242	7,754338	8,736876	7,519342	3,861557	7,895322	4,604816	7,181904	5,56518	6,256908	1,091747	2,063992	0	1,891578	2,959839	5,529675	1,894963	5,431726	6,284745	6,902631	1,233905	4,653999	9,133304	7,160698	8,585047	9,107055	12,78895	6,873411	0,8316755	9,740552	12,21796	7,56949	3,044388	2,297193	2,976832	2,071245	3,193385	4,152575	5,790161	1,777672	1,042772	3,494004	5,846803	3,049984	2,839509	6,470629	10,31747	4,986324	1,977854	4,443386	17,05957	9,976445	7,749365	8,061865	10,67826	2,690097	3,906871	4,761273	0,4249558	1,514216	0	2,661914	7,058121	2,592355	1,234872	3,920204	7,862236	6,724483	3,10932	1,719165	14,02354	4,953166	17,00383	4,97907	2,894632	2,645405	5,110937	5,931353	24,86448	5,32369	4,047373	5,538724	3,316479	1,63724	3,013995	0	13,25735	2,463183	0,8756769	7,696314	23,9437	2,471679	1,349815	3,150558	13,8541	2,971582	2,895391	4,626229	4,32119	4,666846	1,248135	2,0948	2,720422	4,9006	1,327572	1,008165	1,173257	1,346085	1,450182	0,454244	16,85373	1,675508	0	3,900309	5,654634	3,212381	2,378288	3,593473	14,62167	5,639989	6,135748	3,750691	7,422566	0,2566866	9,253494	2,789774	1,76807	2,734513	0,8200017	6,484859	3,237732	1,825196	0,7902299	1,362387
3/7/2020 5:06:00 PM	24	2,993479	6,954023	0	2,03277	3,108422	6,074202	0,9384671	8,130319	3,054335	4,120524	0,4016081	2,026346	6,394093	4,573249	3,193454	11,63607	6,328678	2,418974	4,335627	0,9111821	6,17222	2,554501	3,396123	2,082159	5,888456	2,023583	1,231004	3,102205	7,364473	7,645198	1,228794	7,075944	6,745622	7,18218	3,683825	7,831497	5,302415	12,81637	5,612635	4,877943	4,393029	6,073234	7,126023	8,022698	0	4,961594	2,346582	0,7392519	3,951495	4,888373	0,9614003	1,607261	5,444849	9,187737	3,092327	3,755043	7,688786	9,994061	0,7280614	9,330171	7,796957	7,578056	4,060221	8,733628	4,102012	7,370759	5,297373	5,749959	0,9786003	1,731736	0,5932941	1,64698	2,680358	5,77303	1,821743	4,805828	5,330875	7,618397	1,351542	4,309654	10,69	6,794526	8,028226	9,170673	14,22303	6,852965	1,152741	10,62231	12,37995	7,497375	3,354747	2,538959	3,368769	1,811588	3,566948	4,446494	5,530918	2,050453	0,9940042	4,020087	4,444076	3,451453	3,470381	6,205722	10,36348	4,72411	1,80247	5,637158	27,72125	10,40865	8,126382	8,674222	36,02751	2,425191	5,42461	5,341512	0,406098	1,630816	0,8590297	2,532259	7,717866	2,536472	3,054266	4,075004	9,591208	6,6791	3,218736	2,160491	11,10653	4,40346	3,835447	5,614984	3,038102	2,79682	5,624931	6,181961	14,76721	4,816119	4,364086	5,073981	2,701011	1,876727	2,634422	2,712547	18,76734	8,81721	0	7,074768	19,78815	2,230534	1,95796	3,542289	13,03195	3,145239	2,7026	3,561906	4,306891	4,207767	1,059765	1,867333	3,613713	4,967949	1,399688	1,068468	0,4248177	1,523334	1,424279	0,07771054	16,21028	1,465241	0,8783018	2,949271	5,251161	3,359513	1,937928	4,310138	20,57568	4,992471	11,47208	4,175301	5,673078	0,7780725	5,350009	2,39832	2,235232	2,795162	1,037315	6,562845	3,910602	0	1,176296	1,330197
3/7/2020 7:06:00 PM	26	3,658198	7,276815	1,784649	1,799707	3,851611	5,962782	0,9727288	7,750539	3,337754	3,942653	0,9542856	1,901387	7,985122	4,534289	2,4073	11,7115	4,591415	2,575086	4,224414	0,7840131	5,006839	2,967368	3,621657	2,059848	5,59288	2,823345	1,16476	3,616407	7,60465	8,001008	1,173533	6,962381	6,225823	6,529344	3,671115	7,378496	5,409483	11,31673	5,65339	5,84259	4,928782	6,576937	7,512779	7,95611	2,327517	5,708375	2,755098	0,5869392	4,693026	5,260417	1,222024	1,410256	5,65871	8,718915	3,323939	4,767213	8,040452	11,27065	1,470076	8,691561	7,500414	8,445374	3,904593	8,164719	4,004338	7,944918	4,552112	5,028045	0	1,754808	0,4257847	1,6447	3,675674	5,420949	1,788448	5,916639	5,462464	8,472039	1,06308	4,09386	10,44609	7,750885	7,949961	9,204659	16,0034	7,537578	1,994709	10,79873	11,45536	6,938412	3,62214	2,729609	3,179639	2,033461	3,31565	3,912466	5,054778	2,649274	0,4565926	3,580764	4,583817	3,920687	3,126865	5,814199	10,40499	4,921668	1,69554	4,361876	29,36506	9,832352	13,35744	8,66925	27,51493	2,720905	4,610965	5,747403	0,2359637	1,893789	1,084494	2,407645	5,572295	2,522035	1,227481	3,642863	10,54211	6,93634	2,68913	1,94898	9,396761	6,754878	7,477895	5,740288	3,427415	3,213901	5,409275	5,059129	12,60534	4,740274	4,483243	6,187072	3,008745	1,669015	2,296156	2,560235	11,11358	1,512903	1,076136	6,909952	26,34492	2,180247	1,691949	4,30026	6,743274	3,380374	5,38282	2,753855	4,143664	3,902451	1,111226	1,986627	3,234416	3,383621	1,497361	0,9790837	0,0746712	1,575693	0,8907356	0,3390252	16,80758	1,199574	0,7660533	2,439075	5,143056	3,51376	1,282189	4,542095	15,96023	3,824464	26,97793	3,783709	6,48914	0,8252515	11,34242	2,360121	2,469123	2,712685	0,397878	6,731392	3,754283	1,822295	0,9754919	0,2564794
3/7/2020 9:06:00 PM	28	8,880278	6,691465	0	1,357966	2,890141	6,612442	1,124972	9,312279	3,328636	4,044747	1,154261	2,457173	7,476721	5,321756	2,784594	12,75309	5,486779	2,768913	5,404371	0,6956648	5,802042	2,938771	2,968819	1,958237	6,351681	2,672828	0,9467562	3,569367	8,029192	7,777894	1,54979	6,837906	6,752736	7,164843	4,028584	7,506423	5,433106	11,81338	6,092714	6,197227	4,518609	7,110204	7,239515	8,767133	0	4,572695	2,570251	0,8511549	4,750566	5,749959	0,9223723	0	5,734486	9,94474	3,116504	4,147533	7,90368	12,15082	1,207104	9,258677	8,076441	7,315014	3,966001	8,878896	3,935538	9,551765	5,427995	5,752238	1,728973	1,965835	0,3129144	2,234264	3,732593	5,545908	1,54233	5,680745	6,120965	8,468377	1,844883	4,799334	11,53439	8,65799	10,0641	9,96422	15,52795	7,15607	1,379794	12,30403	12,29706	7,426435	3,223226	2,518374	2,946715	2,067377	2,972549	3,453733	5,555233	2,092175	0,5083306	3,980162	5,364307	3,68797	3,686796	5,919541	9,860882	5,240522	1,915133	4,937762	15,80059	11,16635	7,374834	9,0558	18,85382	2,706814	4,807277	6,182375	0	1,960033	0,9677554	2,443012	6,679516	1,986558	1,273831	4,830832	7,42084	6,937998	2,378565	1,775876	9,627749	4,330998	11,40197	6,189973	3,161541	3,046461	4,990605	4,930441	16,37945	5,427926	6,425247	7,046861	3,226196	1,669361	2,822378	2,508635	11,7077	0	0,6727316	5,064379	21,88502	1,795493	1,296903	4,440829	11,29386	2,743079	3,959439	3,733076	3,696052	4,456717	0,6785339	1,956165	3,887254	3,968488	1,208554	0,3998121	0,2912937	1,219883	0,3829576	0,8233173	17,57536	1,168352	1,334549	2,849456	5,241352	3,890915	0	4,347163	29,84935	5,801006	5,002971	4,691853	7,382294	0	10,63896	3,205612	2,382432	2,09183	0,6445485	6,566853	4,041639	1,903459	0,8101929	1,011204
3/7/2020 11:06:00 PM	30	3,828746	7,223351	1,832242	1,728559	3,173837	6,598904	1,379932	9,441382	3,742471	3,651083	1,043808	2,567211	7,042854	5,259104	3,050329	12,99465	6,485204	2,631798	5,051531	0,6261743	6,151222	3,348876	3,337961	2,037052	5,255374	3,467617	0,8682858	3,899757	8,642588	7,712548	1,247928	7,905338	7,476722	7,896496	3,838901	7,828042	7,147436	12,73638	6,663559	6,199436	4,812872	6,748729	8,337962	8,944036	2,234472	5,298409	2,747293	0,7684019	5,195139	6,115232	1,090987	1,688149	6,36508	10,74056	3,685552	4,576495	8,485992	11,79225	0	9,294043	8,804363	9,281747	4,571383	9,028031	4,589827	9,035215	6,362871	4,969676	1,331234	2,464564	0,2590351	1,475464	3,520668	5,856681	1,64926	6,036209	5,799348	9,416998	1,350022	4,955446	12,93083	8,089289	9,050274	10,41363	16,13754	8,846085	1,873135	11,39299	11,41316	7,502901	3,499393	3,030988	3,037757	1,764064	3,09585	3,314614	5,576371	2,446259	0,7641192	4,344469	4,941976	3,403998	3,554791	6,126009	12,3242	5,029979	1,979996	4,451675	32,26093	11,65437	12,59533	9,661804	20,6612	2,541445	3,351017	5,471927	0,04918214	1,970256	0	2,423395	5,917261	2,155103	1,305468	3,874544	9,15893	6,821743	3,402409	1,751009	10,02266	4,509007	4,052968	6,49377	2,884616	3,078581	5,053465	5,94123	13,36787	6,137061	4,276635	6,188108	2,500276	1,804059	3,01586	2,641398	2,096941	1,152879	0,5948138	4,289001	3,061865	1,564503	1,156126	5,557236	14,58755	2,253606	11,4307	3,69094	3,92276	4,678313	0,9595354	2,219068	2,264382	4,895695	1,34795	0,8485991	0,2512986	1,091056	0,3457256	0,4824961	18,17771	1,442722	0,8861766	2,875014	6,5797	3,863561	2,07311	4,15672	10,66707	5,84853	13,95364	3,692253	4,260679	0	4,762516	3,014962	2,550978	2,7609	0,05049459	7,263208	3,740952	1,985384	0,9603642	1,554902
3/8/2020 1:06:00 AM	32	3,821701	7,571218	0,9748011	1,966388	3,050536	7,299404	1,0818	9,912481	4,001368	3,253205	1,048851	2,336981	7,554433	5,488575	3,593335	13,56667	6,659069	2,964329	5,385237	0,4856736	6,314448	4,069753	3,026843	2,426641	6,384698	2,154689	0,4908544	4,102978	8,811063	9,47972	1,453705	9,412784	7,755167	7,98671	3,906389	8,59672	7,173961	12,9137	7,627447	6,509381	5,345035	7,817611	8,926559	9,221721	1,802056	4,106363	2,757239	1,048989	5,189269	6,04222	0,9768043	1,835281	6,583983	10,58162	4,127431	4,558881	8,735839	12,90706	0	9,552457	7,941742	9,509007	4,838225	9,532218	5,214274	9,947157	5,946204	5,15252	0,8255968	1,943662	0,4270281	2,452407	0	5,715973	1,772768	5,865454	7,424639	9,799888	1,930537	5,59136	14,54327	8,452766	10,25386	11,93081	17,40799	8,349222	2,633869	13,52916	12,11331	8,55714	3,076371	2,811671	2,782935	1,64919	2,791294	2,645198	5,656913	2,513539	0,7418767	4,162246	5,469303	3,962616	3,3037	5,991725	11,52789	4,98957	2,374074	5,065069	21,85511	11,61901	6,462824	10,15998	15,02639	2,72208	3,552028	6,44065	0,7050591	1,777603	1,030131	2,468709	5,942128	2,077048	0,6216843	3,882349	8,087769	6,534525	3,079341	2,153584	12,00231	5,332463	4,257019	5,763221	2,658599	2,99714	4,7974	5,41045	13,96476	7,541238	3,942515	9,149055	2,577158	1,242264	2,537854	2,510293	3,328843	0,7862234	0	4,754435	3,056753	2,097978	0,307043	5,191064	7,23834	1,885776	8,797802	3,353089	4,19782	3,842907	1,063702	1,915478	2,070969	5,500732	1,382281	0,5970242	0	0,8929459	0,8231792	0,5136495	17,98457	0	0	2,788324	6,034069	4,178824	1,423864	3,908598	19,0118	5,346623	6,000429	3,81728	4,676379	1,196397	9,66892	3,910049	2,692998	2,785077	0,333361	7,917427	4,151471	0,4804239	0,9057251	0,9426116
3/8/2020 3:06:00 AM	34	4,297843	8,687971	1,595656	1,757087	3,267366	7,457311	1,142863	10,63785	4,33763	4,111889	1,365219	2,161527	8,232276	4,999516	3,969385	13,73522	6,440098	2,452614	6,164761	0,9363948	6,09154	3,464232	2,864445	1,886743	6,572101	2,65031	0,2517131	3,771276	8,372637	10,83188	1,506341	10,13946	8,546226	9,512806	4,717203	9,461414	7,181215	11,96611	8,261979	6,34947	5,234721	8,063521	9,187736	9,521304	2,0709	4,636453	2,180593	0,4713749	5,727302	5,966857	1,025917	1,943454	7,294153	9,902326	3,903487	5,049459	10,65104	14,23022	1,464965	11,19847	9,268555	10,53686	5,457629	10,52063	5,18913	10,30842	6,679101	6,129256	0	1,992015	0	1,769245	3,634436	5,966373	1,956579	5,847908	6,969289	9,204729	1,512075	4,854388	11,46593	8,77984	11,53314	12,12913	17,09114	8,741779	2,130651	12,62302	12,25064	8,17356	3,259975	2,950998	3,494281	2,126091	2,968474	2,362608	5,990274	2,640984	0,7890556	4,215711	5,520764	3,609292	3,408764	7,011287	11,84253	6,188177	2,128509	5,602274	29,82648	13,6669	7,003412	10,37391	8,315512	2,182458	4,023886	6,121726	0,3964274	1,283571	1,097687	2,415727	6,447282	2,005001	0,6920729	3,92787	7,904371	6,538322	2,679736	2,050937	14,0569	4,976998	4,568413	8,510444	2,555883	2,503661	5,680606	5,328663	3,998467	8,299831	3,968418	6,473392	1,621353	1,236668	2,213265	2,568109	2,642642	0,6125664	1,115509	4,628302	3,040796	1,578249	1,209453	5,421295	11,32702	1,884256	5,356847	3,579728	4,138138	4,149813	1,011549	2,107372	2,262172	5,781802	1,12815	0,7999697	0	0,9647851	0	0,1631576	19,94889	1,61928	0	2,743355	6,528584	3,668905	1,304501	4,5021	14,18946	6,047953	3,759464	4,211013	4,798851	1,018457	7,590765	3,874061	2,333251	3,030849	1,020875	7,627515	4,555634	1,666529	1,085323	1,538116
3/8/2020 5:06:00 AM	36	3,705723	8,187169	1,946425	1,891578	3,33506	7,612455	0,9952475	10,20253	3,921447	4,900254	1,495013	3,201951	7,522311	5,883621	3,878965	14,32236	6,527478	3,006051	5,427098	0,7498894	5,502114	3,779772	2,770295	2,374765	6,795839	2,530117	0,2528183	4,560262	8,897063	10,34573	1,833554	11,92543	8,67077	11,17112	4,399453	9,775572	8,994254	13,95557	8,615785	6,411707	5,768126	8,076441	9,849207	9,845685	1,403349	5,005388	1,833071	1,025434	4,26586	6,968183	1,31203	2,013083	7,871905	9,751394	4,265238	5,226225	10,45956	12,92675	1,187486	11,32633	9,819506	10,79976	6,352923	11,36114	5,658364	9,292593	6,646083	6,749282	0,8996463	1,712188	0,3640307	1,973641	4,134408	6,721651	1,458333	6,733463	7,2429	10,39905	1,868162	5,302553	12,10537	10,19465	12,21935	12,80069	19,07853	9,266828	2,734859	13,54643	13,65813	8,318343	3,225437	3,046253	3,013166	1,242609	3,406139	2,210295	5,896193	3,11457	0,4004338	4,337492	5,091042	4,704631	3,977813	8,195942	12,47845	6,212008	2,147367	5,927415	22,41262	12,10958	7,908861	10,68019	10,77642	2,94257	4,354415	5,780145	0,1640556	1,362663	1,783198	2,378633	6,895722	1,899315	0,9107676	3,335544	8,8847	6,92218	3,517214	2,300508	9,90412	5,326453	5,070734	6,963349	2,813398	2,549527	5,267462	5,219938	4,331759	6,290963	3,441644	6,927152	1,454189	0,4952752	2,028418	1,908364	3,058618	0,3678299	1,45633	3,739224	2,905545	1,658032	0,7370414	5,292883	2,31833	2,13742	3,495179	3,28498	3,992802	3,82253	0,7965848	2,062127	1,840186	5,390349	1,748107	0,4303437	0,631286	1,155642	0,7151442	0,6143624	24,16529	0	0	3,306877	6,382556	4,327337	1,668324	5,16972	26,09002	6,894203	7,330835	3,96234	5,172759	0	6,848406	4,129089	0	3,521082	0,04752431	7,596776	4,529454	2,062887	1,063011	1,522021
3/8/2020 7:06:00 AM	38	4,45568	8,35295	2,162287	1,902078	3,198911	7,826937	0	11,05541	3,97954	4,613174	1,637517	3,684378	8,489031	6,02654	4,170811	14,49616	7,518927	2,598019	5,76032	0,8977122	5,79845	3,972149	3,453388	2,131203	7,502004	3,121546	0,7135555	4,82807	10,02121	9,222411	1,394093	11,16504	9,31739	11,08601	4,70691	10,50902	9,14553	15,87941	8,139507	6,82188	5,32894	8,357992	10,13394	10,46212	0	5,074395	1,96922	1,976611	4,490496	7,216305	0,910284	1,533626	7,214371	10,74291	4,923119	6,174776	11,44666	13,666	0,6568441	12,4973	10,73428	10,86359	6,635583	11,76469	5,527189	9,648128	7,477827	7,657424	0,5598613	1,876105	0,4276498	0,7861544	3,600796	7,074285	1,541501	6,462408	7,126921	10,42689	2,128233	5,809847	12,6461	10,75901	11,96936	14,79692	19,2287	8,696397	2,967023	13,85797	14,09407	8,417122	3,249475	3,651498	2,700459	1,49225	2,527769	1,907535	7,214854	2,766634	0,4916142	4,144148	4,662356	4,128744	4,314283	7,850285	13,5418	6,891302	2,476583	5,234099	18,90673	14,57415	8,757254	11,89165	11,81256	2,185013	3,540769	5,554129	0,2646303	1,591305	0,9935206	2,7781	5,947379	2,730921	0,777589	3,435911	7,241242	6,979926	2,747707	2,404468	10,10942	5,778003	13,32	6,88619	3,050122	2,307347	5,881963	5,415977	3,387281	6,357138	4,131023	5,937707	1,948981	0,6308715	1,882737	2,351901	2,583375	0	1,2605	5,092424	3,850368	1,571618	0,7818027	5,823801	2,286969	1,870648	10,68959	3,460433	3,277589	4,510113	1,099414	1,798533	2,329866	6,392435	1,342976	0,4310345	0,1703415	1,206275	1,012171	0,5343032	23,08784	1,143001	1,145557	4,223516	7,500622	4,285892	1,584881	5,489128	9,517367	6,653473	3,295549	4,300329	5,639022	0,8465269	13,90307	3,775627	1,895447	3,798837	0,9890307	8,660409	4,018775	0	1,18493	1,614169
3/8/2020 9:06:00 AM	40	3,74178	9,721002	1,707076	2,544209	3,297483	7,186879	0,9628509	10,18616	4,450569	4,871588	1,094372	3,98175	8,917234	5,838929	5,027078	15,32037	8,060552	3,328982	6,293172	0,5200045	5,406305	4,309032	2,909207	2,409303	8,075542	2,907065	0,527741	4,816327	10,37412	10,54819	1,54454	12,41179	9,440898	10,70092	4,914622	10,369	9,682527	16,66467	8,400959	7,470506	6,325914	8,165962	10,9634	10,82055	1,72393	5,420881	2,255678	1,025848	6,037867	7,386785	1,514838	1,873135	8,013995	10,58515	4,603642	6,295797	12,31882	13,33264	0,5195209	12,31232	12,21775	10,34352	7,721458	11,23839	6,532797	10,31492	7,831703	7,129752	0,7286831	0	0,4130747	1,645806	3,908806	6,753357	1,119723	6,270931	8,651635	11,60692	2,217065	6,60367	13,05751	10,36949	12,52673	14,27899	20,93301	8,419126	2,363091	14,55439	15,37902	8,872818	3,10856	3,639547	2,620952	1,969496	2,437348	1,668463	7,480797	3,053369	0,5615191	3,956123	0	0	0	0	0	0	0	0	16,90035	12,13542	7,901124	12,02483	7,134173	2,876741	2,284966	6,492664	0,0697668	1,400102	0,9964219	2,077462	6,05562	0,05740219	0	2,977385	5,732068	7,383538	2,448539	2,574948	7,285657	5,765569	3,333195	7,878745	0	0	0	0	0	4,822129	0	0	0,7352453	0,7061644	1,937168	1,384284	0	0	0	0,1483063	0	0	0	0	0	0	0	0	0	0	0	0	0,05394839	0	0	0	0	0	0	0	0	0	0	0	0	0	0	0	0	0	0	0	0	0	0	0	0	0	0	0	0	0	0	0
3/8/2020 11:06:00 AM	42	4,679763	10,12371	0,1999061	2,408336	3,050053	8,530891	0	10,81227	4,520129	6,090365	1,078484	2,836884	8,206371	5,777313	4,504518	15,59246	8,358961	3,432112	6,427871	0,5854885	5,714799	3,485508	3,0323	3,594717	8,022285	3,659649	0	5,198732	10,18954	12,24366	1,453844	11,80516	9,637213	10,68765	5,249503	10,66686	10,30545	16,76676	9,670922	6,878593	5,932181	8,753731	11,39734	11,0351	0	4,235673	2,622472	1,136784	5,473171	6,928465	1,697613	1,826992	7,910104	12,31667	4,946259	6,799707	10,63156	14,786	0	13,83856	12,0222	11,94836	7,739971	12,18039	7,246145	10,38869	8,512794	7,381121	0	0	0,8851404	1,574243	4,664704	7,434032	1,256424	6,379932	10,06652	11,34498	3,255692	6,425522	11,59172	10,59053	14,23954	14,4228	22,89208	9,166322	2,448953	15,27914	15,67439	10,2037	3,093156	3,873439	2,42747	1,906775	2,541653	1,353131	6,993535	2,556435	0,8836207	3,603766	0	0	0	0	0	0	0	0	31,12787	12,73306	8,213211	13,31261	7,113865	2,402879	3,433563	6,187348	0	1,50572	1,146179	2,284897	6,686492	1,873135	1,115233	3,290161	6,437265	7,658874	2,576329	2,92392	8,376644	5,454797	3,561975	6,746381	0,05070181	0	0	0	0	0,5170342	0	0	0,04876768	0,5215241	1,946148	0,6971845	2,87377	0	1,035105	4,94916	3,108284	1,438992	0,9673409	5,673078	2,269908	1,916377	1,442308	3,60867	0	0	0	0	0	0	0	0	0	0	0	0	21,21975	0,0729443	1,068883	3,936713	2,409165	2,041611	2,987953	3,346872	0,05636605	0,5128896	3,33955	0,9068303	1,758883	1,53784	10,4242	5,838307	0	0	0	0	0	0	0	0
3/8/2020 1:06:00 PM	44	3,417537	10,26408	2,17403	2,607413	3,565153	7,992236	0,9763207	11,26064	4,254739	5,84708	0,919264	3,370703	8,790962	5,471444	4,809143	16,42138	7,713997	3,039829	6,543436	0,4089993	5,886522	4,122735	2,80359	2,32655	7,569836	3,378095	0,9089024	6,122555	11,21657	13,28767	2,368617	13,30494	9,893002	10,93488	5,983573	12,22522	10,02722	17,80677	10,25137	7,583375	6,017421	9,024991	11,97309	11,92929	1,439061	4,86993	2,047552	0,7552084	5,783806	7,171198	1,593308	2,190401	7,923851	13,41919	5,993245	7,925025	10,81572	14,90288	0	14,11479	12,69935	12,27343	7,373937	11,08781	7,475063	10,06638	8,829437	6,981584	0,06410256	0,3472453	0,3486268	1,262641	5,070872	7,438868	1,341249	7,291184	9,159137	12,6128	3,496284	6,781748	11,89669	10,90683	13,48468	15,02176	22,70101	9,894383	2,680012	16,53121	16,96114	9,837603	3,596997	3,927871	2,229913	1,466415	2,614045	1,942073	7,259754	2,933521	0,7582477	4,221444	6,582533	4,671406	4,202794	10,33626	15,27775	7,544623	2,292219	5,625276	25,85558	14,8193	8,441161	12,92938	8,138815	2,60541	3,659027	6,015004	0	0,7498204	1,035174	2,742595	5,954562	2,197101	1,000152	3,022906	5,555786	7,842963	2,410616	2,686989	7,569215	5,53085	3,115468	5,865177	2,60023	3,451177	5,363686	4,934378	2,631106	5,422745	3,5063	7,724912	1,832104	0,9064158	1,879076	1,971223	2,464979	0	1,404799	4,083913	2,829562	1,291308	0,9108366	5,728338	2,361502	1,669568	1,82941	3,425205	3,709383	4,460862	0,7154896	1,701964	2,050246	4,838155	1,037522	0,70126	0,3783295	1,29483	0,7185981	0,6372264	23,3991	0,1061699	0,57043	3,574962	7,527216	5,12109	2,385886	5,528432	3,710074	6,313551	0,6788794	5,195761	5,006493	1,312099	5,892117	3,319794	2,453926	4,112373	1,010444	9,38847	3,15788	1,938757	1,258013	0,9996684
3/8/2020 3:06:00 PM	46	3,871367	10,69781	1,717852	2,466982	3,857759	10,25613	0,9687915	12,35252	3,64231	6,734293	1,089605	3,746754	8,732454	6,093129	5,128344	16,95492	7,880886	2,856294	6,847301	0,8462506	6,093543	3,46893	2,772574	2,308107	9,110922	3,63188	1,388428	5,051047	12,91839	13,62255	2,041404	13,5197	10,47504	11,95686	5,648693	11,48755	9,966084	17,43265	10,80356	7,438799	5,909662	9,619114	12,50186	11,91285	1,480161	4,247279	1,971223	0,5653874	7,540272	8,130457	1,270378	2,275296	8,847535	14,64529	4,98577	7,349	10,98779	17,17327	0,07183909	15,60007	12,40723	13,34673	7,673173	12,28186	7,095905	11,93841	8,562596	6,822226	0,1948635	0,2244971	0,6096652	1,400586	4,532079	8,306461	1,807858	6,430013	9,425426	12,3271	3,676641	7,205874	17,08036	12,89228	13,90597	16,6295	24,48904	10,40665	2,705709	17,55208	16,79335	10,52284	3,755941	5,774136	3,200639	0	2,322406	1,507308	6,960515	3,265915	0,9289346	5,160809	6,510624	4,766454	4,886094	9,019466	16,15862	7,451854	2,721734	6,569476	17,4598	13,72921	8,049569	13,9298	6,852689	2,616808	2,878191	7,157797	0,2084024	1,355134	1,207587	2,334011	5,808121	2,347411	1,209867	3,461055	6,84219	8,052678	2,768291	2,591802	8,348529	5,527327	2,59498	6,680896	2,935801	3,146828	4,915313	5,85523	3,356612	5,270019	3,72983	6,731806	1,855521	0,4712368	2,18674	1,233007	2,911901	0	1,621698	4,927608	3,168242	1,557941	0,9242374	5,451757	2,437624	1,86754	1,598903	3,159814	3,592921	4,532148	0,7793159	1,69561	2,259961	4,826343	0,8955709	0,5225603	0	1,319905	0,8486682	0,3153321	23,84761	0	1,124834	3,238147	7,154412	4,778888	2,191092	6,159855	4,030518	7,059364	0,7400807	5,233754	5,114321	1,422276	5,092147	4,239472	2,85215	4,76673	0,724815	10,36389	3,495869	1,810207	0,9768733	1,326398
3/8/2020 5:06:00 PM	48	3,718018	10,43939	2,703015	2,924403	4,229249	11,47795	1,063357	13,05289	4,719759	5,979015	1,216567	3,568745	9,251077	7,02151	4,951302	18,09854	8,407934	3,371395	5,425577	0,7859471	5,28259	3,97277	2,279026	1,888124	9,195472	3,258455	0,1950707	5,835682	14,01891	14,01802	2,332422	13,4442	11,42621	12,53627	7,143429	11,09064	9,56634	17,45855	10,73386	8,02629	6,894204	9,818953	12,42415	12,38623	2,39535	4,54548	2,060745	0,9730742	8,018693	9,288863	1,299528	2,216857	9,435994	15,13801	5,553438	7,314738	11,48403	17,49143	0	16,60256	11,72441	15,18899	8,769135	13,11132	6,879214	11,27549	8,269369	7,386992	0	0,3911085	0	0,07598364	5,988617	7,342231	1,755153	7,749297	8,5961	12,94291	3,392255	7,819409	15,31292	12,38147	14,79471	16,25553	25,09174	10,85378	2,109444	18,26647	16,62059	11,62391	3,52723	4,394963	1,566092	1,235701	2,325583	1,681518	7,384781	3,315927	0,5844523	4,53726	6,963349	5,883069	4,862331	9,80935	17,09169	8,244778	3,252307	6,901111	22,42934	14,03915	8,339413	14,0042	7,377182	3,271994	2,808356	7,894494	0,2148265	1,105493	0	2,438591	5,619681	2,695762	0,9269314	2,86258	5,967411	7,925025	3,320831	2,242899	8,42555	5,879062	3,009229	6,134504	3,437155	2,816506	5,482358	5,482911	3,695637	6,563604	2,825763	6,688218	1,404869	0,4588031	2,078912	1,506963	2,766565	0,7896773	1,489763	4,403736	2,970822	1,35693	0,9457201	5,635224	2,485218	1,91983	1,692363	3,1594	3,621311	5,264769	0,7286831	1,584328	1,899868	5,690415	0,8090878	0,7546557	0,2181422	0,9372928	0,851155	0,3793656	24,6053	0	0	3,419609	7,061368	4,613312	1,990633	6,18127	3,951702	6,429045	0,9695513	5,81938	4,781582	1,428907	5,592673	4,243894	2,768292	5,022104	1,002846	10,70174	2,671792	0,9721071	1,12739	0,98385
3/8/2020 7:06:00 PM	50	4,301503	10,79002	2,506908	2,708817	3,571853	11,30934	1,32177	14,48456	4,568413	6,125733	1,679584	3,638857	9,948607	6,858353	5,161293	20,51613	8,367526	3,080929	6,011343	0,4979692	4,919734	3,402409	2,266523	1,624807	9,932098	3,852923	0,1213666	6,174016	13,73536	14,27629	2,871215	14,2526	13,16223	12,1951	6,699063	13,15906	9,835116	19,67389	10,95214	7,751575	6,189559	10,45639	14,06008	12,24891	1,662315	4,380664	2,527147	0,6169872	7,343405	10,00138	1,429322	2,639395	9,569933	15,87181	6,136439	7,990923	13,3573	18,00336	2,192335	16,16621	14,28976	14,1217	8,580764	13,09495	6,308438	12,34347	7,728642	7,685401	0,2325099	0	0,4581123	0,6765307	6,54903	8,225022	0,8678024	7,394797	8,719331	14,08709	2,884685	7,957697	14,74532	12,93428	15,6078	17,16146	26,6237	11,963	2,353835	19,88284	15,73048	11,87286	4,388815	3,986931	1,783129	1,709563	2,762765	1,111434	7,604857	2,844759	0,9045507	4,85494	7,779344	5,168131	4,88637	10,32065	19,67652	7,818579	3,227578	7,081192	22,15137	14,86696	8,493521	13,4326	9,455474	3,068358	3,324699	7,069242	0,407894	0,3433079	0	2,683466	6,009615	2,774715	0,8264949	3,144134	6,528998	7,609071	2,985467	2,907825	8,914262	5,295024	3,148486	6,875208	3,318413	3,19007	5,373425	6,263401	2,538752	6,454465	3,39191	6,641523	1,775669	0,5543352	1,779537	1,91541	2,967231	0	1,454189	4,052415	2,975381	1,374889	0	6,011343	2,480175	1,459922	1,85407	3,083209	3,618272	4,297013	0,6590545	1,865606	2,200763	4,323124	0,9963528	1,009892	0,6929708	0,7243314	1,016661	0,9500028	25,6375	0,4098972	0,08903901	2,810428	6,930537	4,540299	1,926945	6,254421	3,938785	6,875414	1,374406	5,726127	5,485743	1,670051	4,828001	4,906126	2,801379	4,636039	0,9557362	10,78229	2,065995	1,459508	1,290824	1,307886
3/8/2020 9:06:00 PM	52	4,466457	11,11938	2,599677	2,406195	4,174956	11,93599	1,277423	14,24313	4,355728	6,169388	1,648223	3,648666	10,16565	6,713984	5,63474	20,75321	8,492692	3,34328	6,999475	0,3632709	5,214067	3,663724	2,681601	1,813661	10,11004	3,236696	0	6,145004	14,20148	14,47378	2,631866	15,91982	13,05316	13,50747	7,919015	14,73924	9,567584	20,2504	13,36532	8,797801	6,845504	11,10536	14,60537	12,64195	1,727316	4,266758	2,08582	0,3355023	8,29997	9,201273	1,310994	2,607068	10,42869	15,82836	6,092162	8,081137	13,19345	18,63837	1,820361	15,95822	14,22373	15,31374	9,308894	14,99765	6,241849	12,53392	8,023527	7,073041	0	0,06223752	1,012931	0,5801006	6,549445	8,341555	1,295867	7,985742	9,67479	15,26822	3,444615	8,643762	16,19191	13,88194	16,65644	19,37866	27,19959	12,00542	2,414622	20,29061	18,54035	11,97571	4,050136	3,715462	0,3387489	0,7543794	1,796461	3,744681	8,120095	2,918186	0,8767131	4,312486	7,606308	5,730618	4,629683	11,10093	18,513	8,90625	3,641412	7,607068	23,82198	13,85914	9,298051	15,3793	6,999475	3,010265	3,467686	7,113658	0,05954355	0,4909925	0,9834356	3,122859	6,531899	3,115813	0,3857206	3,241877	7,145294	8,085212	3,070361	3,022146	8,964828	5,559861	3,019521	5,866836	3,59375	3,732524	5,230024	6,358449	2,638498	5,268844	3,322143	5,671212	1,704935	0,5244253	1,76738	3,044872	2,691203	0	1,417233	4,054211	2,740799	1,126216	0,9866132	5,961124	2,835572	1,698373	1,831275	3,032162	3,374503	5,254476	0,8252515	1,59241	2,726224	5,274301	0,81489	0,855714	0,2508842	0,6245856	1,190526	0,9048271	24,7018	1,452738	0	2,892697	7,914181	5,086414	1,718059	6,560427	4,223655	7,990509	1,275973	5,600962	5,493341	2,065857	6,412881	5,458941	2,328346	5,149136	0	11,27611	1,698442	1,023292	0,9208527	2,335599
3/8/2020 11:06:00 PM	54	4,507764	11,52154	2,596223	2,648237	4,208941	11,52603	1,590199	15,16344	5,536376	6,406595	1,599387	3,713183	10,6478	6,920245	5,583624	20,281	9,739582	3,550025	6,209936	0,2276746	5,949312	3,119543	2,479415	1,60436	10,21876	3,653777	0,6415783	6,558701	17,57578	15,69394	2,631452	17,08692	14,37127	15,34006	8,379062	14,44953	11,07538	20,57755	13,39212	8,658475	6,767725	11,51435	14,62361	12,77548	0,1329714	3,811478	2,26825	0,661265	8,370911	9,509699	1,364528	2,453581	10,9909	15,38379	7,198276	8,445168	13,50478	19,35759	1,829134	15,94765	15,41093	14,59363	9,218682	15,65519	6,358104	12,36205	7,674969	7,658668	0,3298381	0,4098972	0,2524039	0,3827503	6,954161	9,294043	1,529551	8,983478	9,250386	15,53154	3,751105	8,615854	17,93007	14,25501	17,0479	20,02314	29,19692	12,05536	3,066907	20,58155	17,47202	11,17167	4,375207	4,391371	0,4863644	1,670328	1,447005	5,133869	8,54747	3,229512	0,6721099	3,917717	7,779206	6,347121	5,334536	11,47125	18,04273	8,832685	3,92269	7,676972	30,07053	15,30297	9,129228	14,82634	7,915216	3,017034	3,565844	7,497721	0,06589855	0,3994668	1,460889	4,677346	6,253454	2,420977	1,090227	3,5302	8,051365	7,335115	3,147657	2,553603	8,863492	5,526566	2,906029	6,943869	3,759395	3,585807	4,338874	5,657743	3,360273	5,43732	3,244847	5,868423	1,491421	0,702158	1,544195	3,771276	2,871353	0	1,754255	4,101805	2,814503	1,492457	0,9282438	5,690139	2,168159	1,46455	2,055772	2,904509	3,905283	4,528211	0,7164567	1,762682	2,212368	5,31478	0,8142684	0,6555316	0,4521027	1,204479	1,250415	2,241241	26,42877	1,933508	0,738561	3,759602	9,282991	4,012213	0,4659869	6,419375	4,910961	9,189185	1,313619	5,791612	5,159773	1,854968	7,493023	5,632943	2,742388	5,008152	1,236116	10,80418	1,310442	0,6833002	0,5726404	3,053645
3/9/2020 1:06:00 AM	56	4,847411	12,63394	2,680979	2,994308	4,578775	11,67737	1,166349	15,37405	6,711636	6,71357	2,379877	3,796695	12,29402	6,996574	5,555026	21,42697	9,897767	3,673326	5,995731	0,5906002	2,702323	2,404606	1,479609	2,129476	11,00402	3,971389	0,2199381	6,906706	16,22513	15,64027	2,431269	18,09813	13,91212	16,34823	8,180882	15,37405	10,95995	20,95028	13,89098	8,981197	7,591388	10,1213	15,42993	14,43351	1,283295	3,032991	1,866573	0,5705681	9,257985	9,727979	1,556076	2,824312	12,87274	18,00564	6,72096	8,554446	16,47989	20,66327	1,844883	18,50886	14,67921	16,18963	9,616904	16,03517	7,111655	12,97386	8,372292	8,341277	0,6535975	0	0,7473337	1,13934	7,946025	8,961304	0	9,928714	11,44072	16,31991	3,79034	9,040811	17,5277	14,97403	18,38935	20,83188	28,69964	11,77415	2,795853	20,49203	16,96653	11,71937	4,607441	4,997651	0,3098751	0	1,77256	3,468653	8,577656	3,490965	0,6902769	3,915852	8,089771	6,297595	5,355466	12,65238	22,06689	8,860385	3,759602	7,645889	24,69503	15,96368	8,743023	15,86787	7,25402	3,67374	3,775973	7,975174	0,385168	0	1,653059	7,923782	6,206345	3,01807	0,7898155	3,525157	7,48425	7,838059	3,073677	2,223696	9,993783	5,492581	3,531306	6,915824	2,79005	3,815692	4,540921	6,176641	3,58104	5,645999	2,908032	5,634671	1,283364	0,8410008	1,818772	5,065484	2,220795	0,256134	1,354926	4,309032	3,141648	1,403487	0,8251824	6,58122	1,699616	1,728697	1,72027	2,807043	4,188702	4,721347	0,7820789	1,723585	2,860646	5,176904	0,8691146	0,5951592	0,5535063	0,8780946	1,541225	3,384657	27,21914	0,9718308	0,8191728	3,366836	10,52132	4,212878	1,846886	6,180578	5,08372	9,025337	1,377722	6,246892	5,527948	2,142808	7,580681	5,893844	3,39716	4,381424	1,077793	10,48215	1,38753	1,385942	0,8396883	5,31927
3/9/2020 3:06:00 AM	58	4,726114	11,77408	2,615979	2,463873	4,23298	13,41194	0	16,42884	6,473669	7,319574	1,929225	4,133718	11,81746	7,418283	6,484307	23,4127	9,384739	3,767339	6,764479	0,1139755	3,3964	2,117112	0,9758372	1,076136	11,2777	3,587533	0,05318855	8,866324	17,09045	18,05199	2,024066	19,31836	14,41534	17,13749	7,452406	16,99298	11,55456	22,85464	13,97622	9,684393	7,556503	11,49329	15,34801	15,50039	1,071093	2,880609	1,624323	1,079935	9,533184	10,5352	1,355272	2,73769	12,96799	17,90133	7,133828	8,214522	15,65691	20,47075	1,729181	18,35496	15,71542	17,29194	9,938592	16,41475	8,109871	12,28594	9,371685	8,181988	0,4782826	0	0,9067612	2,833292	8,011094	9,566477	1,675992	9,460793	12,52266	18,11678	4,561506	9,321052	20,83375	16,61604	19,39406	21,77505	27,68222	12,41151	3,626009	21,69996	18,29886	12,14826	4,620151	4,073276	0,3972563	0	1,627432	5,835475	9,150641	3,716153	0,5649039	3,912052	7,641191	6,203858	5,944477	12,98947	19,05856	9,94688	4,093929	7,568731	33,80174	16,40224	9,72038	16,84074	7,420425	3,856654	3,776525	7,18757	0,2204907	0	0,3849608	7,590974	6,138719	2,969372	1,218087	4,301918	8,745925	7,948167	2,86334	2,838818	10,91028	5,895986	3,626285	8,684102	3,434184	3,854719	4,633137	5,064172	3,206165	5,070735	2,799859	5,345242	1,302981	0,7791086	2,026069	13,12769	2,143499	0,4846375	1,931919	3,413185	3,244709	1,521676	0,7786943	6,71053	1,775876	1,424003	1,958651	2,984223	3,677884	5,15777	0,8500497	1,6208	2,554432	5,573538	0,8412079	0,8765059	1,269065	0,9682389	3,98776	7,35798	28,08446	0	0,04835323	3,180883	11,66798	5,366587	1,937376	6,453636	5,595159	9,058976	0,932941	6,202683	5,886522	1,701066	8,542633	6,370262	3,835793	4,329548	0,05097812	10,55309	0,8939821	0,986544	0,6268651	9,44829
3/9/2020 5:06:00 AM	60	5,066452	11,78382	2,26977	3,005636	4,770391	14,01967	1,467521	16,28053	6,671365	6,057761	1,848199	3,553203	13,34197	7,788255	6,287508	22,92164	8,467202	2,703774	7,599055	0,5642822	2,561823	1,875	1,246339	1,696853	11,72213	4,485107	0,2713998	7,593252	18,49297	17,78466	2,776718	21,63841	15,9538	17,0173	7,753993	16,97633	13,96752	24,11797	13,92532	10,23279	7,797995	12,62448	15,25551	16,44611	0,09525586	2,30935	2,268802	0,8284979	8,506852	11,61431	1,46234	2,86334	13,83614	18,72458	7,391068	9,533943	17,74287	21,44956	0	19,99275	16,59442	18,61275	10,25731	16,86644	8,236557	11,63904	9,838364	8,620414	0	0,6533902	0,9198166	3,781982	8,179018	9,669127	1,397339	9,130125	12,75455	17,89981	4,622707	9,570485	20,32203	18,8847	19,85335	21,8835	30,34538	14,16397	3,401373	23,23725	18,75898	11,6905	4,246588	4,229733	0,4885749	0	2,117871	6,457159	9,155338	4,472397	0,8640723	4,398762	9,685566	6,541501	5,879753	14,07818	19,92001	9,354416	3,711524	8,637752	25,15232	17,12989	9,988741	16,73022	8,24975	3,319933	3,299003	7,372002	0,3481432	0,3658958	0,5201426	10,68979	6,118064	3,623246	0,6388843	4,0214	9,736959	7,683674	2,916183	2,433964	9,371269	5,436975	3,239805	7,306796	2,897326	3,773555	4,422801	5,407411	3,921999	5,791888	2,698594	4,966705	1,509173	0,4582504	1,757364	5,491891	2,244557	0	2,3901	4,097245	3,26108	0,661334	0,844731	6,609057	2,065581	1,585917	1,62826	2,756341	3,651429	5,111973	0,7240551	1,763926	3,093778	5,166543	1,057002	0,4911998	0	0,6042081	1,75764	27,5058	27,35605	0	0	4,135444	11,25788	5,514272	2,104402	6,720753	5,617333	8,737911	1,044982	6,5147	6,380762	2,040092	8,227441	6,119239	3,492139	4,715614	1,423381	11,20455	1,370469	0,9339771	1,247859	12,5393
3/9/2020 7:06:00 AM	62	5,258414	12,50884	2,611834	3,583596	5,978047	15,08683	0	17,97255	6,315899	7,318261	1,107703	4,110232	13,67996	7,264451	6,922249	23,61599	9,268416	3,650392	7,120221	0,4729637	2,035257	1,762751	1,279841	2,510086	11,25877	4,905781	0	8,390114	19,61683	19,71935	3,372085	20,84922	15,88293	17,43251	7,629518	18,12597	12,63705	24,4619	14,9638	11,10446	7,068551	11,40024	16,59317	15,40576	0,9748702	1,813591	2,425053	1,523886	9,283268	12,02939	1,150392	1,784234	15,02404	19,38523	7,840614	9,910961	18,89955	22,37767	0	19,82123	17,3566	19,74697	10,90207	17,67752	10,18554	11,85973	9,059322	8,581454	0,1617761	0,8951564	1,278529	3,664	8,704618	10,37647	0	9,757957	14,32637	19,76017	4,91255	9,530421	20,15902	19,54299	20,61809	22,82376	32,20525	13,77963	2,692446	23,04225	18,75221	11,27038	4,38246	4,827172	0,3549127	0,9341843	2,302719	4,689434	9,187252	4,009795	0,7949961	5,01423	9,404081	6,142932	6,614583	13,27959	22,08043	9,664636	3,824533	9,115896	29,2582	18,21107	10,6451	19,5251	8,327254	3,847811	3,798837	7,836953	0,2205598	0,3991905	1,953056	13,07893	7,19275	3,552788	0,9598115	3,259491	8,945279	9,024301	2,719938	2,753233	10,68606	4,64488	3,157051	8,080929	2,983118	3,65205	4,769286	5,736627	2,849663	6,450666	2,746394	5,27658	2,016606	0,8662135	1,966871	8,77839	2,399149	0,5046005	1,807513	4,904882	3,278142	0,7228117	1,139962	5,905933	1,722687	1,445002	1,512834	3,152423	3,896234	5,650835	0,7935456	1,725036	2,200072	5,104788	0,8749171	0,5780974	0,6093888	0,857648	1,118272	20,46212	27,43058	2,146538	0	3,867222	13,03486	6,114542	1,818081	7,847314	5,877197	9,381838	0,9318357	6,783336	6,388359	1,63206	8,213349	6,342148	2,896773	4,802167	0	12,04582	1,492043	0	0,7454686	14,81073
3/9/2020 9:06:00 AM	64	5,00898	13,41546	2,645336	3,815208	6,629642	14,48856	1,354098	19,43586	7,256506	8,630637	1,159994	4,457477	13,37899	7,509256	7,297814	23,02325	9,733575	2,873909	6,285781	0,361544	1,983242	0	1,273071	1,947599	11,44155	4,663807	0	8,40379	20,39166	21,06584	4,215504	21,68843	17,34285	18,08687	9,192501	19,20238	14,77191	26,78424	15,33626	11,95465	7,836332	11,91576	16,34381	16,33835	0,8769894	1,865675	2,126437	1,634961	9,192846	13,15567	0	2,114763	14,51419	21,64484	9,047718	10,90068	18,48392	22,80311	2,059157	19,65766	18,46561	20,12579	11,62729	17,99535	9,075279	13,03209	10,34531	9,008344	0,4898873	0,2717451	0,7056118	4,489114	8,427829	11,18935	1,221264	10,02003	14,20977	19,78669	5,510264	9,568828	20,26705	21,16352	22,19206	23,53331	32,3224	15,17828	3,931256	25,89481	20,34745	12,87191	5,083029	5,006148	0,2459798	1,412743	2,281098	5,265529	9,137309	3,995151	0,6938688	5,479181	10,42399	6,533557	6,142172	14,85294	25,07101	10,06445	3,836414	10,09125	24,85253	18,58311	10,42993	18,65951	9,016081	3,472522	3,128937	7,827075	1,024743	0	0	11,9494	7,555675	3,564047	0,762185	3,989901	9,681284	9,190567	2,665368	2,455653	10,29074	5,408516	3,496629	7,60541	3,352122	3,398611	4,698621	6,800536	3,092327	6,607193	3,028639	4,015736	1,841153	0,3382654	1,531001	13,11844	2,196135	0,566907	1,623701	4,460724	3,253274	1,145419	1,047745	5,746712	1,994847	1,522367	1,618037	2,622886	4,216954	5,052429	0,7162495	1,84433	2,388718	4,123356	0,9408157	0,8004532	1,073373	0,04752431	1,245027	24,93548	26,72566	2,128094	0,3775006	3,798906	14,09738	6,804819	2,492333	8,447033	5,741877	9,192915	1,124489	8,393361	7,061989	1,643941	9,345366	6,142795	3,660477	5,939295	0	12,649	1,261121	0	0,8379613	16,35486
3/9/2020 11:06:00 AM	66	4,912343	14,57947	3,043283	3,822737	6,743064	15,08634	1,360798	19,63134	7,414898	8,159746	1,768692	4,983906	15,23665	8,657438	7,438522	24,33017	9,548727	3,714633	6,901871	0,7460903	1,66791	1,944698	0,9042746	2,217548	11,6829	5,108933	0	8,266191	22,27385	20,4148	4,465628	22,29181	17,93884	20,69339	10,63522	19,17482	15,44015	28,94894	15,51013	12,37449	8,024426	11,98041	16,56803	16,06073	0,8483229	1,783958	2,427539	1,581012	9,554667	13,93768	1,577628	2,322406	15,80578	24,74718	8,595063	11,83183	18,34446	25,12828	1,773182	21,62826	18,71629	21,63489	12,76643	18,60432	8,819973	13,54208	11,16939	8,7777	0	0	0,06396441	5,6116	7,945403	11,08263	1,073511	9,773914	15,45134	21,30588	5,630456	9,929543	19,98701	19,86282	23,84899	24,45375	33,1268	15,24515	3,406347	26,93876	19,11783	11,80212	5,833955	5,282245	0,3513207	1,078001	1,992291	9,977825	9,945706	4,647574	0,5951592	4,657521	11,69893	7,383468	7,109927	14,98895	24,86544	10,25731	3,773278	10,76585	27,84815	19,6645	10,26442	19,69102	8,59527	3,723959	3,107455	7,989335	0,5785809	0	0,6301116	14,57042	6,670604	2,955487	0,6011688	3,309986	10,23859	8,898582	2,613285	2,654178	10,4836	6,279288	4,104982	8,612884	3,614266	3,435773	4,946742	7,139423	2,688577	6,340904	3,197875	4,004683	1,977025	0,5494999	0,6652713	16,07807	2,042371	0	1,180579	4,609997	3,653708	0,8107455	0,6516634	5,655739	1,962519	1,527133	1,477606	2,641813	4,023679	4,936105	0,7266108	1,727316	2,47534	3,681684	1,010997	0,5325072	0,7442943	0,4738616	1,489694	30,45397	28,01801	1,715918	1,78831	4,141177	13,83351	7,386232	2,979043	8,482952	5,689241	9,868409	1,159718	7,58151	7,379049	1,955888	9,052208	5,94206	3,652879	5,865661	1,241987	13,5081	1,59013	0	0,2342369	26,27563
3/9/2020 1:06:00 PM	68	5,123025	13,97816	3,165133	4,429708	7,898361	14,13952	1,35838	19,74421	9,067405	8,883869	2,502003	5,395736	14,89832	8,220464	8,097715	24,41506	9,959039	3,832891	6,836733	0,3489031	0,6234113	1,536113	1,242263	2,052387	11,17616	6,054584	0,8130249	8,606184	23,28767	20,81834	4,54928	23,97388	18,78717	23,10476	10,89253	20,16392	16,3925	30,20916	17,521	13,17591	8,372154	12,4989	15,7416	17,51354	1,028611	1,365012	3,214661	2,262724	12,31571	14,5747	1,462685	2,183632	16,58895	26,27783	8,703374	13,23255	19,31698	26,38794	1,882046	23,45145	18,84277	22,78328	12,03574	18,95136	8,967728	13,37271	11,6054	8,698746	0,0847563	1,138166	0,9310759	5,957462	8,377335	11,30181	1,294485	9,670024	16,19356	22,39252	5,149066	9,760583	21,8569	21,32073	23,18399	26,7363	34,11845	15,49514	4,739238	29,21944	20,08862	12,65777	6,582188	5,690001	0,4229526	0,8525366	1,263124	4,755401	11,38442	4,193261	0,7791086	4,876147	12,39949	7,409165	7,273983	16,59324	24,98218	10,43131	3,626769	10,29744	26,17195	18,76782	10,41397	20,56518	8,673532	2,969303	3,743852	8,037688	0,2562031	0,04780062	3,103103	17,32047	6,562845	2,711511	1,556698	3,579797	10,13926	7,873218	2,790257	2,892836	10,47517	7,475133	4,483864	7,528183	3,911224	4,157203	4,653791	6,371021	2,594012	6,17671	3,426586	4,303092	2,197792	0,7592839	0,5874227	19,54534	1,757087	0	0,9884092	5,291915	3,490551	0,6673437	0	5,851776	2,191714	1,321148	1,553106	2,78784	4,555565	5,006631	0,6762545	1,620455	1,744792	3,703236	0,8264949	0,946549	0,7627376	0,4672303	1,910367	42,78597	27,58738	1,709217	0,6048298	3,836207	13,60432	6,881148	2,680772	8,309089	5,730134	10,04234	1,013484	8,151664	7,370413	2,134657	8,948524	6,448732	3,555758	6,494668	1,306711	13,36014	1,611475	0,05892186	0	35,25503
3/9/2020 3:06:00 PM	70	5,077227	15,08054	3,531789	4,649577	8,28277	16,85891	1,505374	19,29618	7,638566	10,03986	3,278349	5,946273	14,26379	8,087354	7,203733	27,18929	9,839675	3,989832	7,200141	0,6788793	0,3872403	1,77408	3,353849	2,344856	12,56555	6,190595	0	9,041709	23,06663	23,82647	4,513636	24,115	20,41611	23,51956	12,05916	20,56276	16,0378	29,29611	18,09067	13,80084	8,325528	13,59983	15,885	17,32627	0,6299735	1,767103	1,9438	3,058825	12,28345	15,78443	1,591098	2,125124	16,92736	29,88029	8,848019	13,78737	20,95118	28,96338	2,231916	23,65833	19,98197	23,51369	12,86652	20,40637	9,488976	14,23229	11,91451	8,003702	0	0,7617706	2,425605	5,624931	10,07336	11,43733	0,6401967	10,74457	15,91588	23,01503	4,372652	11,36881	23,35419	20,80467	25,74637	26,24399	35,3621	15,54335	4,95365	29,66733	20,38918	14,59839	6,358588	5,231474	0,1637102	1,101487	2,449229	4,81833	10,19652	4,620428	0,3703857	3,913227	12,71752	7,007281	7,00348	17,43023	26,73581	12,10827	3,682168	10,60863	26,68725	20,74319	10,88176	19,82006	8,189241	2,835986	4,150779	8,118784	0,1845021	0,06147768	0	24,8901	6,094648	2,829976	1,908364	4,566617	10,10113	7,721941	3,40987	3,025254	9,779443	6,918932	4,677553	7,963432	3,006535	5,190788	4,598115	6,463238	2,423395	6,059005	3,482399	3,215145	1,969427	0,2795507	1,22382	3,438399	1,884049	0	0,93301	4,742415	3,545535	0,8388595	0	6,488381	2,143636	1,61486	1,302636	2,758137	4,400144	4,870828	0,7965159	1,637724	2,695968	3,980783	1,241711	0,5585489	0,5479802	0,9453056	1,913683	29,19526	26,02011	2,278611	0	4,433162	15,09083	6,55497	2,800688	7,763181	6,381728	11,46876	1,095615	7,006866	7,465531	3,050882	8,762089	7,159456	3,52053	6,962519	0,5965407	14,55253	1,00775	0	0,3682443	32,58407
3/9/2020 5:06:00 PM	72	5,790852	15,31298	3,654813	4,49091	8,176808	16,23211	1,425039	19,45589	8,375055	10,39132	3,674915	5,055814	13,09032	9,016496	7,590075	27,14709	8,927733	4,051034	6,937375	0,5398293	0	0	2,955418	0,7274398	12,45358	5,8381	0,2351348	9,371269	24,51509	25,02929	5,338956	25,38316	19,80804	23,18593	12,54766	20,59551	16,72628	30,86414	17,3843	13,5722	8,255554	13,53158	15,67391	17,92613	0	0,3684516	4,273113	1,68663	12,85995	16,54357	1,470145	2,241034	18,52453	29,86103	9,949022	14,07611	24,04903	29,58347	1,974262	25,19943	21,06584	25,03585	14,14332	22,0307	7,591043	14,73212	10,99352	8,228959	0	0	0,457905	10,00235	10,76288	11,52582	0,6256217	11,09748	16,93309	22,4665	5,346623	11,74155	23,72859	21,747	25,80494	27,13494	35,79265	16,80371	5,836926	30,88666	20,57098	14,51612	6,393679	5,408792	1,715434	1,255181	0,5213859	0,5419015	10,23514	4,865164	1,254214	4,568482	13,56978	8,151801	6,980687	16,93005	27,69217	12,70378	4,205349	11,81083	29,40809	21,598	11,56119	20,69981	8,661239	3,131286	4,558535	8,28795	0,1985936	0,7692999	1,829064	3,011163	6,583015	3,035063	1,28965	4,255982	10,94199	8,369046	2,820444	3,69916	9,809903	9,1925	4,033627	8,392118	2,877155	4,285339	5,264078	6,617001	2,584273	6,313274	3,164235	3,454977	1,471803	0,8526055	0,3954603	1,394783	2,034911	0	1,066948	4,51557	3,914608	0,8846568	0	6,469662	2,203802	1,370676	1,313619	2,866655	3,883938	4,878565	0,7838058	1,606087	2,048726	2,754614	1,039249	0,4868479	0,4563854	0,6249999	2,227633	1,185828	26,7852	2,185428	0	3,891123	14,27539	6,406112	2,943054	8,236005	6,038489	10,73594	1,457159	8,079271	7,767117	2,134381	8,997984	7,613216	3,643554	6,055551	0,1710323	14,64046	1,112746	0	1,740509	14,0529
3/9/2020 7:06:00 PM	74	5,716733	16,37931	3,424306	4,407052	8,001976	16,18279	1,327227	18,922	8,674983	9,860674	3,201053	5,02245	14,73661	8,480603	8,040935	29,23561	8,53089	4,246105	7,029938	0,3239667	0,7136246	0	1,555247	0,6628537	13,40821	6,61037	0	9,87746	26,14977	27,51768	4,426255	28,53103	20,72923	24,99993	13,01448	21,06212	17,08161	30,21648	19,90412	13,70531	7,259754	13,39163	16,40888	18,21984	0,5936395	1,273624	2,004034	1,156886	12,29339	17,27274	1,365495	1,831966	17,77133	31,05707	10,86994	14,11534	22,8429	30,79576	2,701909	23,83483	21,57051	25,57796	13,52288	22,48964	8,418434	14,74615	11,20883	8,612194	0,06638207	0,6866158	0,3839937	8,634782	11,69734	11,37814	1,274108	10,77939	17,00424	25,85799	5,275476	12,25851	26,83542	22,24186	29,05304	31,33614	38,27131	18,19041	6,788862	32,57792	21,70874	14,31801	6,068192	4,980659	0,3602315	1,41447	10,27575	0,4925812	11,22444	5,411555	1,657687	4,58582	13,8036	8,435566	7,922676	17,0099	27,19669	13,53158	4,35103	11,47533	21,54344	22,91045	11,14134	19,02105	9,551764	3,216595	5,193206	6,827199	0,7051973	1,036555	1,112193	2,579645	6,202683	3,19974	1,359347	4,219994	10,72419	8,220257	3,119957	3,600796	10,00926	8,643623	3,923519	7,572115	3,413531	4,366918	5,376465	7,631314	0	2,313702	0,2749917	6,560981	1,027161	17,55927	20,04041	1,888055	1,880802	0	0,9525586	3,620828	3,724926	0,8396192	0,6551862	6,320665	1,723793	1,414816	1,277147	2,848074	4,121077	4,718101	0,7755858	1,59089	1,95271	3,528335	1,117927	1,032203	0,5421779	0,5318856	18,85818	17,85007	24,99171	0,5617955	0,1293104	3,709383	12,84248	7,082643	2,418421	8,543462	6,389326	10,93626	1,095201	8,63257	7,47603	2,721389	8,997984	8,30066	4,099663	0	0	14,54313	1,282328	0	0,3440678	1,501644
3/9/2020 9:06:00 PM	76	5,868147	15,86166	3,101998	4,395378	7,517199	17,49572	1,098447	19,94018	9,263649	10,7521	4,163973	5,69601	14,13317	8,564394	8,043766	28,45781	8,77176	3,682513	6,952572	0,4928575	0	0	1,484651	0,3917993	12,68968	7,505457	0,4201896	10,87727	26,67717	30,09602	4,274425	28,44158	22,13763	26,873	13,67761	23,25887	18,20568	32,64541	20,17476	14,73717	7,165328	13,85451	16,54468	19,02603	0,3232759	1,280601	1,192736	5,980672	13,4737	18,94825	1,155435	2,478518	19,50369	34,56579	12,01087	15,44678	23,96524	32,80925	3,399716	26,30333	21,14452	28,40497	14,31511	23,74454	8,42258	14,48829	10,58348	7,446672	0,84031	1,103904	1,071093	9,069063	12,3586	12,61681	0,9651996	11,68324	19,11459	26,50261	5,234513	12,47361	27,74626	23,47508	29,76059	31,47346	37,27447	18,10041	7,942363	31,56015	21,86747	15,4729	5,977771	5,055606	8,613161	1,308784	12,16643	49,23167	11,88757	5,205087	1,600354	4,042814	13,2445	8,772313	8,233933	20,76136	30,96603	14,09953	4,497679	13,66932	23,60328	23,69357	12,23841	20,91484	9,140694	3,662412	5,309945	7,801172	0,6212008	0	10,5066	27,96509	6,489694	4,343846	1,493217	3,05171	11,96383	9,000401	2,945057	3,300798	10,47559	8,19463	4,833388	9,399452	3,352467	4,465006	5,728061	6,636894	2,814227	5,329286	2,656526	3,747859	1,163724	24,27864	1,13485	25,13173	2,271013	0	0,8532963	3,228476	4,101528	0,8155118	1,801227	6,026401	1,903597	1,499848	1,40922	2,811257	4,460517	4,652063	0,6783958	1,737608	2,180799	2,859403	0,805841	0	10,76584	10,02825	0,3693496	29,25826	20,91035	2,172372	0,5502598	2,684019	14,36761	7,287798	3,25431	9,238091	6,979719	11,61486	0,8710489	7,876879	8,801188	3,215904	10,23921	8,331814	5,051945	5,430828	0,9617458	15,62327	1,250276	0	0,3580211	0,8242844
3/9/2020 11:06:00 PM	78	5,857994	16,31307	2,436036	4,337976	8,155324	16,9677	1,174638	20,44492	9,294596	11,72193	3,680579	5,438633	16,49806	7,611351	8,206924	28,79539	8,881589	3,708416	7,600092	0,5354775	0	0,683162	0,7983809	1,130775	13,56619	6,945734	0,05581344	10,6929	27,36378	30,75272	4,981488	30,91436	23,13343	24,93085	14,39303	24,6243	17,73451	32,6986	20,44699	14,85059	6,473255	14,28548	17,24476	18,8684	0,421571	1,187486	0,6133262	7,305068	15,3239	18,42244	0,9121491	2,853531	20,7023	34,59418	11,87611	15,42599	24,40588	32,7263	3,032438	26,36087	22,33215	27,98581	14,56075	22,92178	8,376781	14,47703	10,20502	7,749434	0,255305	0,4994197	0,4648126	9,393719	14,20535	12,06199	1,212768	11,54827	18,81783	28,01275	6,016869	14,82469	27,78839	23,39398	30,2006	32,89165	40,24819	19,29073	6,126631	30,98723	18,79746	15,22194	5,978462	4,767766	15,57506	9,169984	20,52933	22,10744	12,79281	5,804736	1,193289	4,404012	13,98721	7,814779	9,003855	21,93171	31,60719	13,30909	5,055676	15,06735	23,15664	25,80308	12,54732	22,46636	8,835239	3,307016	5,349663	7,028419	1,236254	13,31509	21,71074	21,07171	6,815802	3,522878	2,03346	3,658336	12,20857	8,948525	2,789981	3,324561	10,49686	8,977398	3,719952	8,275376	3,36946	3,408903	4,647367	7,237304	2,396179	4,716581	2,098116	4,478822	3,077269	36,02489	1,468142	27,57868	2,006176	0	0	2,464702	3,805123	0	0,3948386	5,458457	2,477274	1,859113	1,410533	2,737345	4,097522	4,952337	0,7084439	1,66266	2,06717	2,446811	0,7700598	0,3865495	1,018595	26,02723	2,258924	33,53587	14,38585	1,084977	0,7364888	1,384698	13,33617	6,923077	3,118507	7,60617	6,765307	11,90726	1,044637	9,131508	8,227371	3,073538	10,40997	8,383965	0	5,008842	0,9486903	15,26242	1,041805	3,88981	2,462561	9,111131
3/10/2020 1:06:00 AM	80	6,351887	14,5316	2,309557	4,413545	7,735618	16,92398	1,217949	19,55114	10,14554	11,65292	3,088252	5,661956	16,89731	8,427761	8,430661	30,33212	8,974222	3,721127	7,461248	1,082491	2,188812	0	1,010721	0,5119225	15,79209	6,803989	0,5425232	12,14681	28,65785	32,78065	5,000968	32,94872	23,93008	27,09839	14,41368	26,53086	20,01195	33,90369	22,38057	15,88114	7,729125	15,89557	17,95652	19,50887	0,2679459	1,765791	3,096886	3,933673	14,56758	20,91443	0,5578581	2,868659	22,25596	36,83369	12,04935	15,05782	26,64235	34,30731	2,617084	29,22096	23,68141	30,795	15,77434	25,15425	8,313924	13,15007	10,89474	8,090186	1,262088	0,6945596	1,778708	8,348185	14,05069	13,32021	1,320665	12,56977	20,81316	28,56349	6,280532	13,34494	28,35627	24,22869	30,33744	34,84956	41,38194	18,98894	6,180302	33,09792	18,75725	14,57746	6,229415	5,371353	11,00278	27,31792	12,0021	11,00699	12,4886	5,947516	1,367153	5,359471	14,2814	8,021663	9,99627	22,07628	32,42146	13,32069	5,318096	14,52662	24,78075	27,52528	11,96383	23,07727	9,308342	3,596997	5,72074	7,551807	3,82329	7,079397	4,587201	10,30442	6,643457	3,431076	1,412812	4,194988	12,22756	9,10885	2,737345	2,891937	10,18222	9,696204	4,461897	8,272754	3,469828	3,989556	3,99294	7,814296	2,221209	7,502556	1,996574	3,647768	18,26184	35,83208	0,9165009	19,50487	2,128371	0	1,029302	2,531015	3,92048	0,8039761	0,8822392	5,66838	1,730631	1,466968	1,537494	2,471057	4,301918	5,241352	0,6446176	1,579355	1,968944	2,295328	0,7688854	0,4183245	8,847879	35,93605	4,498301	23,5043	8,643416	0	0,1572861	0	12,82376	6,878869	2,387683	8,393845	7,195927	11,52831	0,6257598	10,084	7,507599	2,861544	10,61789	8,63188	4,948953	4,874489	1,279772	15,4653	2,349207	5,893775	5,028598	4,045784
3/10/2020 3:06:00 AM	82	6,136232	16,0293	2,344993	3,432596	9,098559	18,67112	0	19,30814	10,11349	10,80108	4,247831	5,491408	16,04685	7,790534	8,677678	30,78105	9,079353	3,725478	7,509394	0,5182775	0,09705184	2,036569	5,362373	13,56757	16,30153	6,838044	0	12,95051	30,26954	35,45825	6,450113	33,52551	26,64332	27,52521	15,98261	29,25281	20,35222	36,28847	22,69445	15,4807	7,829561	15,49852	18,8789	20,0661	0,8983339	1,305952	0,4436063	0,3917302	14,59266	22,57336	1,863602	3,311919	22,22556	36,48417	13,48399	16,44942	30,06866	36,32143	2,302995	29,66795	24,25792	30,45577	16,90788	25,67557	7,701012	14,46273	9,94322	8,4929	1,455501	1,663835	1,640003	22,52839	15,16627	14,52794	1,360245	12,26639	21,01031	30,71839	7,210917	13,51044	31,45398	27,70647	31,92459	36,92757	42,78563	19,8068	7,512987	36,49909	19,4208	14,42439	6,203443	4,701868	10,87008	37,09599	5,291983	4,488768	12,75385	5,706096	1,002155	4,885127	14,28506	9,867237	10,48063	22,56797	33,93692	14,56758	5,661058	15,33461	27,01647	25,52781	11,51615	23,88152	9,08274	3,431491	5,405131	7,43576	23,39785	5,914981	8,832752	8,120374	6,861392	3,678575	2,047345	3,912675	12,36344	9,401871	2,417523	3,678023	10,46758	10,33758	4,67624	8,75449	3,511895	4,679418	4,16342	7,537509	2,234334	6,952642	2,010182	3,454839	29,71693	21,13354	2,757792	15,06535	2,084577	0	1,079935	2,137282	3,797662	0	0,7163185	5,424127	2,142808	1,569891	1,36888	2,68692	4,539746	4,829589	0,7327586	1,846126	2,092244	2,57329	0,9014423	1,180579	53,73004	24,85404	2,472991	17,6546	6,542537	0,4162522	0	1,400102	13,98679	8,125966	2,250981	7,914872	7,852012	12,13376	0,7220519	9,47744	8,803465	2,795438	11,23943	9,301365	4,363326	6,06985	0	14,1811	10,85157	2,730507	1,39727	1,939862
3/10/2020 5:06:00 AM	84	6,428562	14,72155	2,309626	4,064918	10,13256	18,6086	0	19,33134	10,73435	11,25511	4,291625	5,496657	16,19433	6,930192	8,615025	31,20303	9,109126	3,375539	7,657977	0,06714191	0,3431007	1,189075	4,614556	12,15738	15,25772	8,257142	0	12,46173	30,48353	36,01239	6,993121	36,82574	28,19145	31,35935	14,97679	30,02528	20,05485	38,98278	22,15967	17,10627	8,728241	15,28086	19,11175	21,58239	0,2246353	1,425246	2,855811	2,292634	15,59219	23,44324	1,369294	3,353642	23,57648	38,23483	14,76493	17,80794	29,69455	39,13074	2,55457	32,15545	24,28113	31,26616	18,17294	25,18754	8,440678	13,04384	9,752018	8,089011	2,646096	11,99768	0,6007543	15,37957	14,52234	14,61193	1,178575	12,98077	22,40847	32,9999	7,766703	14,67935	29,80825	27,31681	32,16553	36,86782	45,3851	20,63419	7,652106	36,75156	18,43812	13,47708	6,253523	4,815843	21,17775	24,59888	42,1265	40,15832	13,08411	6,314034	1,120482	4,232635	15,53707	10,94213	9,95752	24,26317	34,32471	14,528	4,921047	16,2442	28,03368	25,667	12,44205	22,51651	9,215572	3,667385	5,751616	7,355493	30,46115	26,49653	63,20935	47,07049	6,973225	4,178824	2,123812	4,150364	12,34824	10,39201	2,067101	4,244516	10,32777	9,939281	5,384823	8,3973	3,716153	4,667054	4,274771	7,486461	2,202489	8,423962	2,035878	3,822185	17,55229	42,52618	37,09653	30,56669	1,964177	0,2636632	0,9417137	2,364542	3,183922	0,9068304	0	5,799003	2,035257	1,040078	1,524992	2,456551	4,664567	4,569311	0,7112069	1,785408	2,220311	2,59049	1,153432	0,3971182	35,799	16,8225	23,12078	51,13927	6,408322	0	0,4965877	0	14,27629	8,836068	2,533916	8,55486	9,101045	13,19919	0,6361213	10,56573	9,251354	3,367388	11,05037	9,64419	4,021814	5,491407	1,06384	12,91066	64,93894	3,544775	1,807513	48,68651
3/10/2020 7:06:00 AM	86	5,615674	14,87152	2,364887	5,127998	9,719413	18,3935	1,231488	23,13937	10,64731	11,30374	4,745109	5,912702	15,10977	7,912799	8,761674	32,4864	7,416833	4,243134	7,60617	0,7853946	0,8818247	1,360798	6,007474	11,97212	16,1182	8,408212	0	13,44365	33,98134	38,00937	7,560304	37,33387	27,38955	32,202	16,02308	30,24536	21,703	40,52442	22,71434	18,55368	9,440622	15,14347	19,74103	20,79589	0	2,535851	1,052443	5,221251	15,34303	25,17048	1,54606	3,372499	24,49637	42,36517	16,25933	19,34875	30,87574	40,59716	2,856847	33,81818	24,89583	33,18026	20,21427	24,9828	8,176877	12,38216	9,519162	7,815816	0,8224884	13,34832	21,62197	12,17562	15,52318	15,11246	1,07807	13,92331	23,77355	33,22516	7,802623	14,76072	31,8131	27,7571	32,92883	41,22963	45,18941	21,08235	7,310248	35,96181	17,2782	13,20644	6,424072	4,577186	27,01053	40,40189	52,52038	48,7154	14,71168	6,44887	0,8880416	4,815498	16,3005	10,72164	10,88445	25,20232	36,62411	14,79111	5,454935	15,00117	31,04125	25,85668	12,25098	26,09527	9,086746	3,097231	5,211235	6,559253	23,48074	90,50315	99,77529	99,9093	6,732013	4,160104	1,688978	2,463735	12,73285	10,66078	1,910367	3,77466	9,906542	9,381355	4,412578	8,663724	3,383068	4,51336	4,038047	6,772492	1,833831	8,382032	2,113796	3,74772	99,80163	99,42239	73,05917	94,66747	2,053078	0	0,8955019	2,600644	3,363451	0,1487207	0,3199602	5,239556	1,860494	1,354996	1,552484	2,355286	4,428672	4,571383	0,9122873	1,636549	1,747347	2,431408	0,9898596	0,7961014	38,0182	21,69733	43,83151	34,76521	5,575196	0	0,419706	1,09451	13,90383	8,844842	2,466636	8,857689	8,300316	13,24036	0,8010748	11,56927	8,937542	2,872182	12,12036	9,766661	4,062638	5,476487	1,161514	13,38521	66,29884	38,96302	26,9742	78,25438
3/10/2020 9:06:00 AM	88	6,825957	15,48954	2,510776	4,816604	9,776608	18,63326	0	21,28025	12,25112	12,48094	5,540451	5,915327	16,13292	6,910367	8,223088	32,56887	8,517076	4,128744	6,926669	1,025365	1,549237	1,922041	4,703319	21,29165	16,94877	10,70409	0	13,82757	35,7233	37,57626	8,611157	38,12514	28,77051	32,62993	16,7153	31,84274	22,10378	41,1142	22,97766	18,65792	7,549458	14,61449	19,85556	20,16654	0,425094	12,17555	0,695803	6,595243	15,44188	25,22111	1,69257	3,819007	24,12432	47,27026	14,70836	19,1427	32,88779	42,94755	3,340656	34,14505	26,68497	33,99384	21,8674	25,62486	8,02408	12,98485	8,75601	8,157948	100	100	52,77326	77,08291	15,69705	15,60739	1,589233	14,26199	24,83518	33,90266	8,082656	15,42454	32,73859	29,61338	35,32646	40,66265	45,19804	21,66998	8,590504	37,42374	16,09921	13,06884	6,570374	4,377901	99,84576	100	100	100	15,18934	5,688619	0,5585489	4,803133	16,85683	11,43968	10,42192	25,57313	38,64176	15,22436	5,023693	16,9505	31,68159	25,94455	11,89531	27,65846	8,656333	3,280145	4,912412	6,189282	89,63273	93,33665	99,86896	99,97879	6,572101	3,653432	1,595656	1,309267	11,44997	10,89336	2,222452	3,68652	10,23106	10,03481	4,491946	8,067045	2,697765	4,441175	3,848433	8,214661	1,680274	4,45644	1,59317	3,368009	99,94461	99,77834	87,26328	95,75942	5,644963	0,3350188	1,181062	0	3,296378	0,8813412	0	5,081717	2,0021	1,225616	1,470836	2,613561	4,091305	4,756369	0,485121	2,128993	1,197571	2,281167	1,291031	0,3115329	100	100	94,51972	100	0	0,5812749	0,7600437	0,9443386	3,338238	2,243106	2,030836	3,921516	8,373673	14,92581	1,032756	11,90249	9,153957	3,043836	12,72719	9,743797	0	0,06279012	0	12,83571	1,244198	0,2923298	0	0
3/10/2020 11:06:00 AM	90	6,836041	15,50232	1,910574	4,230009	9,9417	18,00902	1,303949	21,65354	12,42284	13,46651	5,552954	6,253661	17,75821	7,339052	8,993631	33,34252	8,432734	3,787647	6,924389	1,017766	0,8344385	65,93689	4,738478	18,71519	17,67863	9,814323	0	14,17551	36,56361	40,98903	8,142339	39,9875	31,22575	35,99276	19,25653	35,44754	22,32634	44,74898	23,11899	20,49459	7,22936	15,09885	20,51565	20,25952	1,292965	32,35004	0,6719717	5,089661	17,95728	27,30445	1,453843	3,678645	27,23668	50,91291	16,12511	19,12025	35,3813	42,96841	3,381687	37,20394	28,85548	36,1238	21,54102	26,08885	8,239046	12,15876	9,056768	7,451923	100	100	99,82455	83,26405	15,93771	15,6107	1,389672	15,00228	25,73352	36,77097	8,211828	16,45764	35,16661	31,86236	37,11683	43,37733	47,85851	21,95734	9,015183	38,71788	16,01625	12,46608	5,594814	4,549141	100	100	100	100	15,4387	6,404454	0,5680814	4,956966	18,58546	11,54309	10,6078	26,26596	40,47739	15,99089	6,352716	17,05895	30,8133	27,89788	12,9501	27,49468	7,822378	2,20995	5,330598	6,10874	88,42908	95,40016	99,95731	100	6,563813	3,163269	1,840876	1,643112	11,98573	10,97881	2,131479	3,868535	11,57887	9,337768	4,726113	8,354264	3,503123	6,144175	3,327462	8,796972	2,741697	5,219316	1,592755	2,925301	99,96478	99,91842	88,21286	96,39872	1,858214	0	1,131397	1,830722	3,350533	0,8354057	0,2360328	5,076813	1,739956	1,200887	1,625567	2,482869	4,135237	4,405117	0,7369032	1,820776	1,102454	2,477689	1,774149	0,5619336	100	100	96,62701	100	6,588818	0,465089	0,1179819	0,6597453	13,96621	8,56529	2,907272	8,265777	7,915354	13,81168	0,7063025	12,4951	8,662896	3,381687	12,56555	8,700888	3,599	4,585198	0,04945844	12,5565	100	99,90613	99,75174	99,82352
3/10/2020 1:06:00 PM	92	6,9543	15,55171	1,530932	4,513774	10,82795	18,86791	1,039111	23,09709	11,35375	12,88565	4,75485	5,757073	19,33528	7,45365	9,041018	32,65646	8,005154	3,636232	6,576454	0,8254587	1,537978	61,06861	5,948069	24,52296	16,69292	10,82801	0,1005056	13,73591	37,87495	42,37125	9,058218	41,078	31,02882	36,49654	19,62803	35,20688	22,14557	43,6908	23,76471	19,21979	8,123825	14,27139	19,77944	19,78317	0,8329879	29,52808	0,2968888	5,07702	18,02311	29,43945	1,967009	2,471541	26,86547	52,91935	17,28324	20,76364	35,51835	45,68668	3,570955	36,2308	28,59617	35,50895	22,36876	26,07966	7,761176	12,26949	9,351514	7,119944	64,33832	78,5132	92,80421	72,6282	16,63586	16,58999	1,141758	15,48996	26,37247	39,49284	8,683411	16,26734	35,61139	32,37822	38,10967	45,71632	47,64396	22,9005	8,464163	39,7188	14,40201	12,1388	5,528639	3,472729	98,28201	100	83,44482	93,37603	15,54695	6,54233	0,7777963	5,296682	19,79305	12,13556	11,47388	26,62695	40,91657	16,23923	6,317419	17,82694	32,59982	27,58697	12,03774	25,83775	7,214853	1,944421	4,706841	6,896206	77,46374	83,9524	92,32275	95,38925	6,531347	3,278487	2,123536	2,37366	12,61018	11,71923	2,33408	3,431491	11,6552	8,921655	5,293919	7,745911	3,204644	5,269604	3,49504	6,706454	1,925564	3,53773	3,823151	3,227164	96,75979	97,18032	69,98702	92,03001	1,867885	0	1,730493	1,581012	3,110494	0,902133	0	4,586856	2,140252	1,312168	1,546198	2,745013	4,137516	4,983008	0,6010997	1,874171	0,7000166	2,363782	0,8622761	0,7994171	97,43375	100	63,96856	81,77305	7,535229	1,165175	0,09926227	0	15,70907	9,361254	2,747638	8,858172	8,821149	12,90223	0,7031251	11,81062	8,019176	3,649632	13,2349	9,718585	2,876119	4,663323	0,05726404	11,90864	97,20014	87,65377	90,46634	92,32413
