# Supplementary material for: Neuroblastoma signalling models unveil combination therapies targeting feedback-mediated resistance
Source: PLoS Comput Biol. 2021 Nov 4;17(11):e1009515. doi: 10.1371/journal.pcbi.1009515 (PMC8604339; doi:10.1371/journal.pcbi.1009515)
Supplement: S2 File — (ZIP) [file pcbi.1009515.s023.zip › drug_sensitivity/IMR32_drug_sensitivity/IMR32_AEW_AZD_rep3.txt]

Label: IMR32_AEW_AZD_rep3
Metric: Phase Object Confluence (Percent)
Cell Type: IMR32
Passage: 1
Notes: 
Analysis Job: IMR32_AEW_AZD_rep3

Date Time	Elapsed	A1, Image 1	A1, Image 2	A1, Image 3	A1, Image 4	B1, Image 1	B1, Image 2	B1, Image 3	B1, Image 4	C1, Image 1	C1, Image 2	C1, Image 3	C1, Image 4	D1, Image 1	D1, Image 2	D1, Image 3	D1, Image 4	E1, Image 1	E1, Image 2	E1, Image 3	E1, Image 4	F1, Image 1	F1, Image 2	F1, Image 3	F1, Image 4	A2, Image 1	A2, Image 2	A2, Image 3	A2, Image 4	B2, Image 1	B2, Image 2	B2, Image 3	B2, Image 4	C2, Image 1	C2, Image 2	C2, Image 3	C2, Image 4	D2, Image 1	D2, Image 2	D2, Image 3	D2, Image 4	E2, Image 1	E2, Image 2	E2, Image 3	E2, Image 4	F2, Image 1	F2, Image 2	F2, Image 3	F2, Image 4	A3, Image 1	A3, Image 2	A3, Image 3	A3, Image 4	B3, Image 1	B3, Image 2	B3, Image 3	B3, Image 4	C3, Image 1	C3, Image 2	C3, Image 3	C3, Image 4	D3, Image 1	D3, Image 2	D3, Image 3	D3, Image 4	E3, Image 1	E3, Image 2	E3, Image 3	E3, Image 4	F3, Image 1	F3, Image 2	F3, Image 3	F3, Image 4	A4, Image 1	A4, Image 2	A4, Image 3	A4, Image 4	B4, Image 1	B4, Image 2	B4, Image 3	B4, Image 4	C4, Image 1	C4, Image 2	C4, Image 3	C4, Image 4	D4, Image 1	D4, Image 2	D4, Image 3	D4, Image 4	E4, Image 1	E4, Image 2	E4, Image 3	E4, Image 4	F4, Image 1	F4, Image 2	F4, Image 3	F4, Image 4	A5, Image 1	A5, Image 2	A5, Image 3	A5, Image 4	B5, Image 1	B5, Image 2	B5, Image 3	B5, Image 4	C5, Image 1	C5, Image 2	C5, Image 3	C5, Image 4	D5, Image 1	D5, Image 2	D5, Image 3	D5, Image 4	E5, Image 1	E5, Image 2	E5, Image 3	E5, Image 4	F5, Image 1	F5, Image 2	F5, Image 3	F5, Image 4	A6, Image 1	A6, Image 2	A6, Image 3	A6, Image 4	B6, Image 1	B6, Image 2	B6, Image 3	B6, Image 4	C6, Image 1	C6, Image 2	C6, Image 3	C6, Image 4	D6, Image 1	D6, Image 2	D6, Image 3	D6, Image 4	E6, Image 1	E6, Image 2	E6, Image 3	E6, Image 4	F6, Image 1	F6, Image 2	F6, Image 3	F6, Image 4	A7, Image 1	A7, Image 2	A7, Image 3	A7, Image 4	B7, Image 1	B7, Image 2	B7, Image 3	B7, Image 4	C7, Image 1	C7, Image 2	C7, Image 3	C7, Image 4	D7, Image 1	D7, Image 2	D7, Image 3	D7, Image 4	E7, Image 1	E7, Image 2	E7, Image 3	E7, Image 4	F7, Image 1	F7, Image 2	F7, Image 3	F7, Image 4	A8, Image 1	A8, Image 2	A8, Image 3	A8, Image 4	B8, Image 1	B8, Image 2	B8, Image 3	B8, Image 4	C8, Image 1	C8, Image 2	C8, Image 3	C8, Image 4	D8, Image 1	D8, Image 2	D8, Image 3	D8, Image 4	E8, Image 1	E8, Image 2	E8, Image 3	E8, Image 4	F8, Image 1	F8, Image 2	F8, Image 3	F8, Image 4
13/03/2020 16:01:00	0	2,847867	3,835309	1,067985	19,38322	2,073524	2,1292	1,254076	1,935027	3,970837	3,030159	0,8287743	5,76861	2,480935	3,967314	3,293615	2,764078	2,636978	1,812763	6,312169	5,73649	1,044499	1,443896	7,034704	4,567307	10,5716	3,271718	6,554902	5,771441	3,621173	6,778847	2,681394	26,72407	1,745552	1,487276	2,958734	3,13322	1,889437	4,274011	3,896442	1,867333	4,508455	3,676917	5,795135	11,69906	1,889368	2,768291	5,176834	5,95021	3,60722	1,573414	18,39502	6,103629	5,595782	4,942391	4,7974	3,19304	3,407659	4,908612	4,469911	5,539898	4,869723	4,699796	5,268429	7,036431	3,992111	2,789359	4,147049	4,122458	0,9100078	1,685732	4,38246	9,546863	4,275047	3,359928	0	2,972619	3,407866	4,115067	3,9182	2,943952	4,076937	6,393816	4,107469	18,49318	3,572889	4,0625	6,101487	9,663324	2,858228	3,957159	4,599014	5,098571	0,7550702	1,260983	5,434419	4,442626	24,3674	2,341954	2,222383	6,324672	5,049183	3,742332	27,18861	6,41599	9,383774	4,705944	6,121174	6,967769	3,141855	5,451066	1,897312	2,336981	3,342659	2,8813	2,805454	3,900033	1,070264	0,6069712	0,6639589	3,244778	1,314517	1,783889	1,761922	3,004324	2,862787	2,171889	2,466775	4,423491	19,99627	2,734306	5,053188	2,558231	3,73957	32,33656	3,377611	3,416156	2,785836	3,503329	3,738464	6,704382	2,988506	2,093349	2,649135	2,426986	1,352578	3,19532	1,531692	2,964813	3,355921	2,73921	3,823497	5,703815	3,507198	2,843377	1,71426	3,547124	3,757599	5,888387	2,524453	3,78067	2,773679	3,118506	2,488672	3,899549	21,48403	27,78204	1,93779	2,62558	17,29416	3,641689	2,02006	3,220325	2,626755	2,815125	2,914387	3,925799	1,309682	4,872071	1,090296	3,89879	0,9363948	5,043794	6,034482	4,712645	9,193816	4,620635	5,277133	5,390211	15,27264	3,569988	8,140541	2,643816
13/03/2020 18:01:00	2	4,436063	5,602344	1,253454	34,40968	2,550287	3,280559	1,697267	2,968957	4,591208	3,778252	1,839219	9,135168	2,921019	5,400848	4,464523	3,719399	3,15194	1,86526	7,889174	8,643553	1,971568	2,404675	9,062707	7,445637	11,98732	4,601846	10,67964	6,669982	5,112871	8,551476	4,075003	29,8711	2,23461	1,794803	4,138484	4,304336	3,537039	4,816119	5,898196	2,158903	3,557692	3,533309	8,990454	14,89908	2,203111	5,101404	7,863271	8,238423	5,113561	2,265349	21,73927	7,128441	6,729249	5,883069	5,999807	5,301794	3,688799	6,782368	5,633911	8,482192	6,786099	6,520709	8,140473	10,84287	5,394563	4,455819	5,729029	5,963335	1,613409	2,415797	7,59277	13,06629	6,495289	4,136895	0	3,704272	5,656291	5,237	5,349318	4,905573	6,898763	8,955709	6,194532	18,83883	4,204244	6,226998	7,804626	14,00786	3,865771	5,581621	6,947669	8,200362	1,444242	1,549859	7,55222	6,00927	31,29442	3,699022	3,137089	10,25289	6,130914	6,39285	34,86089	9,556258	8,217216	6,342839	7,641881	9,03487	4,817432	7,835434	2,692031	3,179224	5,20481	4,939559	5,170756	5,665755	0,9392959	0	1,773735	5,755692	2,714067	2,687818	2,289249	4,49913	3,318206	2,215545	4,430813	8,365453	15,37888	3,625663	6,932679	3,564323	5,443676	33,05952	5,546874	6,231142	4,098834	5,953594	7,028971	11,20959	3,942239	3,148071	4,004131	3,597342	1,728766	4,228628	1,560013	3,010541	4,029482	3,515418	5,727855	6,866089	3,689697	3,973944	2,02904	4,816603	5,055745	7,979596	3,584563	5,667896	3,130733	4,150434	3,886287	5,7521	19,25543	27,82071	2,769466	3,394121	14,2077	4,782618	1,924804	4,605369	3,146344	3,506714	3,931878	5,921474	1,974193	6,288338	1,753357	5,159704	1,642145	6,662315	4,567239	5,988272	8,245192	5,023417	8,983891	5,704576	9,600258	2,106474	6,080764	4,1208
13/03/2020 20:01:00	4	4,897146	5,122403	1,349677	42,28801	2,999005	2,671792	1,524094	2,798961	4,624504	4,232703	1,621767	8,360342	3,355161	6,793146	4,472812	4,302263	3,283944	2,363298	8,657094	9,770599	1,889437	1,820499	9,827931	8,333265	21,64069	3,988175	5,789539	7,387751	4,266205	9,506453	3,737083	30,00808	2,276194	1,913475	4,599082	4,223655	2,859679	5,375981	7,545591	2,504905	3,978227	3,773002	9,243134	15,08047	2,129683	3,406416	8,580004	8,643762	4,523099	1,938204	18,16292	7,971514	6,033309	7,431754	6,511107	5,702572	4,377003	7,648445	5,583486	8,197738	7,220864	7,281375	9,142144	11,64746	6,589094	4,951025	5,733726	6,229622	1,324533	1,694574	7,187777	14,28734	6,630955	4,592796	0	3,324077	5,822627	5,965821	6,362318	4,38619	7,493369	8,888222	6,995815	18,03285	4,769701	7,474096	7,962602	14,6131	3,944449	6,101142	6,746037	8,753936	1,448663	1,032894	7,557887	6,606225	32,44115	3,746822	3,078443	10,22436	5,549086	6,568027	40,35098	9,714232	7,356184	5,920508	8,953498	11,05431	5,074188	9,884919	2,841236	3,250926	5,961608	5,378399	4,880361	5,392697	1,022394	0	2,010665	5,830433	2,534746	2,310041	2,431615	4,661182	3,124862	2,670342	5,49569	8,867015	18,31448	3,885182	7,332697	3,567363	6,160064	32,45303	5,733933	6,846196	3,930013	5,985301	7,124021	12,17811	3,925246	3,305703	3,307844	2,955971	1,279357	3,594234	1,291998	2,996933	3,242705	3,123964	4,843957	7,090586	3,227164	3,275931	1,914926	4,357178	4,089647	6,827475	3,674431	4,89238	2,814849	3,470242	3,700265	4,66512	19,75285	22,55346	2,16063	3,078512	16,21318	4,929543	2,224318	4,108297	3,316894	4,114928	4,145875	5,716319	2,205529	5,759698	2,333389	5,95021	1,657825	7,080707	4,80037	6,909055	10,07433	5,263042	4,238575	6,492803	14,61697	2,829009	5,489266	4,951785
13/03/2020 22:01:00	6	3,632916	5,65491	1,268305	44,5921	3,053161	3,23414	2,157728	2,948925	5,118604	4,45499	1,724414	7,216995	2,894079	6,290686	4,41458	3,765128	2,690443	2,398458	9,055179	9,031071	2,478172	1,950155	9,189878	7,9434	13,56108	3,786334	5,060925	6,684351	4,989915	10,30559	3,66559	29,58002	2,432651	2,49703	4,66588	4,481723	2,939462	5,453761	7,460006	3,506921	4,793187	4,012972	9,810733	16,87894	2,166294	4,14629	9,323746	10,37011	4,985978	2,9052	18,00191	8,667868	7,106404	6,087602	6,790382	6,06909	4,174196	6,90788	6,035105	10,07073	6,460544	6,980478	8,514866	11,63075	6,994986	4,762516	6,11095	5,567528	1,120482	2,221071	8,115123	14,673	6,240468	5,106377	0	3,306256	5,740703	5,633911	6,368812	4,330929	7,340849	9,42073	7,433547	18,14752	6,958788	7,392034	10,44029	14,45769	3,61544	6,153569	6,867747	9,284719	1,852619	1,478573	8,302042	6,879973	36,22914	4,086124	3,893471	11,44017	6,054584	8,517284	41,58046	10,76902	7,299956	6,621284	8,019521	10,09933	5,442985	9,998342	3,095298	3,594786	5,134284	4,998204	5,210889	5,378191	1,46158	0,6836456	2,101431	6,943039	2,894632	2,289595	2,472024	4,945637	2,575638	3,097439	5,581137	8,12196	16,41758	4,760652	7,549874	3,460779	5,498107	33,80258	6,022118	6,255665	4,098351	5,97487	7,471954	13,28526	4,812182	2,795231	3,817211	3,578346	1,265266	3,069463	0,8779565	2,394659	3,325182	3,204023	4,130126	5,512959	3,37098	2,993687	1,499226	3,485922	3,691355	5,530504	3,184613	4,485384	2,912246	3,117609	3,201122	4,571522	19,28934	22,24698	1,550688	2,972894	14,71568	5,290811	2,870248	3,45173	2,406333	4,607994	4,433577	6,986419	2,024411	6,080764	2,417109	5,58017	2,167606	7,426711	6,733601	7,043408	4,890307	5,738216	7,035811	7,081122	14,12425	2,620054	7,62413	5,255374
14/03/2020 00:01:00	8	3,828747	5,807637	1,376271	43,3944	2,694587	4,132751	1,899522	2,944228	5,93757	4,223033	1,884671	10,09436	3,106419	6,189835	5,141468	3,073332	3,396538	3,029537	11,03434	10,96375	2,177138	2,36468	10,47372	10,74271	11,40473	3,817488	5,45086	7,052043	5,066175	11,26803	4,314627	32,42097	2,312666	2,737484	4,922565	4,500373	2,429612	6,043808	7,060814	3,214246	5,551503	4,41092	10,02238	17,60845	2,020751	5,233615	9,437031	11,24434	5,826703	3,398196	23,35233	9,10222	7,519204	6,016109	6,955819	6,575971	4,754642	8,426933	7,654247	12,40067	7,401705	7,620883	10,12192	12,73755	7,257406	5,950624	7,697904	5,922165	1,065153	2,551669	8,766233	14,92416	6,913269	5,717079	0,07529289	4,621326	6,141827	6,644494	6,740646	5,11059	8,543531	9,056628	7,621021	19,07355	6,634269	8,092326	9,254945	14,99965	4,101666	6,721167	6,460475	10,27796	1,900006	1,415713	8,69239	7,727675	36,28765	4,424389	3,903625	11,26354	6,889575	6,0063	42,77223	11,29821	7,575293	7,156209	8,924762	10,58818	6,050232	10,78712	3,015376	3,849193	5,889769	5,36258	5,273886	6,688702	1,073511	0,4599083	2,169678	7,178589	2,740523	1,89745	2,633524	4,760928	3,058894	2,91418	5,601652	8,484195	17,10102	5,406719	8,270267	3,700541	6,838597	35,10424	5,938467	6,304915	4,091581	5,685096	7,112691	14,34758	4,152368	3,163407	3,330709	3,925591	0,9940042	3,07941	1,068675	2,134381	2,804211	2,796267	4,264271	5,135665	2,834052	2,911624	1,541984	3,093502	3,528957	5,334466	3,001838	4,00268	2,468432	3,161886	2,971375	3,754075	18,62801	22,30776	1,962727	2,765943	13,63589	4,85722	2,762074	3,886218	2,982772	4,254462	5,15259	8,118921	1,861323	6,914166	2,359845	6,110536	2,008317	8,028984	12,23475	6,17443	8,002804	5,99884	6,019908	7,822862	28,64362	3,627253	7,928272	4,559433
14/03/2020 02:01:00	10	3,620759	6,859596	1,231557	42,76532	3,000249	4,522408	2,203871	3,001769	4,922497	4,307029	1,733947	9,402699	4,376935	6,878109	5,034538	3,86287	5,247776	2,617913	11,59711	11,93503	2,283378	2,027935	11,16587	10,3431	12,72422	5,072392	9,373758	7,733477	7,18757	11,40356	4,78248	31,04539	2,659151	2,748328	5,187334	5,029979	2,582891	5,913255	8,859486	2,878675	5,579755	4,826205	10,67356	17,74135	2,058742	5,029634	10,87685	11,53556	6,370676	3,338169	19,36174	11,25649	8,842355	6,262019	7,623439	7,594496	4,873522	9,010418	7,970132	11,50503	7,517476	7,398459	11,58737	13,74565	6,690223	5,474207	8,240149	6,234389	1,04588	3,307982	8,819838	15,66382	7,902368	6,728282	0	4,920563	7,332421	6,998923	8,084728	4,825238	8,274549	9,300329	8,661513	18,52917	5,028529	8,255277	10,58901	15,87112	5,135389	7,826869	8,257351	11,8607	1,667288	1,6963	8,578139	8,145448	37,64721	4,683287	4,487595	13,40738	5,748439	6,846748	44,48905	11,53494	8,854582	7,075596	7,996933	11,97095	5,976182	10,84162	3,061105	4,001644	6,831137	5,645861	5,418463	6,242954	1,45039	0,9095242	2,301683	6,907535	2,566866	1,531899	3,097577	4,685152	3,795591	3,340724	5,377086	9,032106	17,41428	5,031361	8,408073	3,602592	6,193288	26,79874	6,618106	6,079107	4,416998	5,88369	7,182181	14,09649	4,879877	3,822392	3,923726	3,897685	1,463929	3,090945	1,065429	1,99982	2,535091	2,98222	3,814794	5,212271	2,773127	2,980908	1,575694	3,067114	3,275724	5,536653	2,844897	3,648113	2,102053	2,982565	2,475824	3,826744	19,15644	21,38953	1,791901	2,616393	13,20057	4,746215	2,725326	4,643015	3,319863	4,944947	5,287702	8,631121	2,714343	6,452394	2,428852	5,898195	2,068551	9,48642	5,985577	7,165465	11,40073	5,131936	6,342492	8,125	13,48109	4,230148	6,759229	4,730465
14/03/2020 04:01:00	12	3,622417	6,802677	1,615827	48,45643	2,745773	5,132764	2,09328	3,328291	6,017422	5,155076	1,958651	11,10031	4,130057	7,786803	5,809847	4,353863	4,308756	2,471057	11,25173	15,8819	2,472991	2,69666	12,29671	11,53874	22,71034	4,405463	7,019093	7,881714	6,018044	12,86659	6,150737	33,07575	2,730921	2,677456	5,879476	6,025847	3,882557	5,880512	8,052055	3,206234	6,909123	5,300205	11,90007	19,67541	3,796005	4,555357	11,24592	12,33063	7,240827	3,522119	20,65014	11,43526	10,41501	8,241117	9,371478	7,304446	5,237276	9,690539	8,544291	12,00528	7,863133	8,620483	12,08416	16,29967	7,165396	5,793407	9,899287	6,281982	1,830929	3,079893	9,334245	16,08912	8,522948	7,238548	0,4078249	5,396013	7,397492	7,449229	9,065539	4,317736	8,584495	10,1528	10,37833	18,69315	6,016869	8,114086	10,58425	16,3313	5,804391	6,735812	9,240717	12,84213	1,491214	1,801503	9,768941	9,124392	40,02832	5,47773	4,595215	12,4855	6,654164	6,624116	45,98171	12,72429	9,622569	7,009906	10,06852	13,40075	6,804957	11,95444	3,333264	4,199823	6,934474	5,597922	6,634615	6,508898	1,490868	0,3486959	2,561478	7,634284	2,671723	1,806753	3,332781	5,896124	3,378233	3,45546	5,136563	9,088818	16,86008	4,48863	9,278915	2,987815	6,567336	42,05591	7,138939	5,789264	4,235466	5,666515	8,095988	15,48823	4,095173	4,094689	4,191811	4,298257	0,8545397	2,825901	0,9362567	2,22639	2,617222	2,438315	3,540838	4,785035	2,65321	2,478172	1,270239	2,851252	3,337754	5,574989	3,136121	3,784469	2,435828	2,583098	2,610038	3,909566	11,51076	18,56094	1,437887	2,583651	12,17472	5,934254	3,049915	5,067487	3,68424	5,987995	5,505775	8,845531	2,789152	7,132654	2,66972	6,150531	1,9438	8,751381	8,069256	7,072627	7,663228	5,564972	9,44532	8,27973	20,39166	3,165824	8,017726	5,532853
14/03/2020 06:01:00	14	4,651512	7,718626	2,336083	47,77693	2,394383	4,681836	2,825763	2,920604	6,601251	5,205018	1,997955	11,36632	4,239887	7,933797	6,346568	5,204465	4,881673	2,459107	12,14281	14,92381	2,892214	2,898431	12,82583	13,41332	12,67276	4,989017	6,002224	9,636591	6,67392	13,15277	6,73809	32,98989	3,052885	3,626837	6,766551	5,137669	4,61877	7,278198	9,527727	3,05627	8,240288	4,877459	13,53497	20,50274	3,671115	5,236862	13,06621	12,18163	7,619709	3,883386	21,24033	12,23993	10,24342	8,146482	10,54107	7,996795	5,126064	10,74333	9,269107	10,93135	9,3205	9,008344	10,83479	15,20751	7,482385	6,851099	10,07598	6,855452	1,668394	3,189793	11,18258	18,22378	8,181849	7,40813	0	5,769438	8,642725	7,081538	8,517352	4,726113	9,526139	10,90075	10,22291	18,71014	5,119847	9,396552	11,74673	17,4082	6,387186	7,743562	9,436061	12,84952	1,39948	1,71205	9,368231	9,82365	43,95668	5,377985	4,390887	13,99363	6,840946	7,371794	51,58102	13,92773	8,9258	7,807665	10,2006	13,76893	6,812141	11,59724	3,668767	5,032052	7,34679	5,734278	6,410118	7,505664	1,676614	0,4132129	2,341056	8,221154	2,816506	2,083886	3,546433	6,551241	3,358753	2,975243	5,316437	8,886218	17,21845	5,203844	9,536085	3,061036	7,591319	34,34019	6,425798	5,837962	4,306684	5,277064	7,650794	16,16635	5,130761	3,830819	3,518319	4,702835	1,047814	2,568455	0,9278985	1,630816	2,640639	2,519687	3,80008	5,492167	2,570596	2,615219	1,353821	2,692515	3,184336	5,2609	3,334024	3,302526	2,04617	2,601957	2,273569	3,328222	12,90541	16,43119	1,621767	2,554708	18,48053	6,095892	3,699505	4,3339	3,056338	4,614348	6,44956	9,000471	3,464509	7,650379	2,401912	6,813315	2,980148	10,17165	8,716359	7,776442	6,253108	4,807762	6,160685	8,3276	12,00611	4,01691	10,28017	7,198277
14/03/2020 08:01:00	16	4,479374	7,767393	2,18377	45,68931	2,751437	3,597756	2,895322	3,964895	7,478103	5,732205	2,241586	12,19303	5,254269	7,839646	6,592203	6,208762	4,385016	2,330418	12,53516	15,78512	2,89325	2,81775	14,30019	12,78508	13,34376	5,003869	7,563827	9,886715	6,733602	14,08233	6,931918	34,0672	2,732994	3,360687	7,071936	6,437819	4,63666	7,902298	9,753951	3,042799	8,438605	5,738976	14,40394	21,93889	3,385624	6,110812	13,73183	13,33541	7,946231	3,621381	17,67863	13,54851	11,0838	8,713113	11,70908	8,955433	6,139064	10,99967	9,847274	12,69535	9,778334	10,07895	12,04513	18,23469	7,794471	6,599801	9,512116	6,154606	1,420963	3,537384	11,6963	19,58768	9,565719	8,143581	0	5,726265	9,409953	8,13253	9,983974	3,931601	9,443594	12,21976	10,72343	18,89852	5,909455	9,413752	12,49986	19,60827	5,724677	8,344248	10,83009	14,86903	1,730147	1,515459	9,899909	10,18333	44,93307	6,487001	4,204797	15,03509	7,307209	7,852633	53,19642	15,75811	12,06316	8,353504	9,969884	14,46915	7,747085	13,50927	3,247264	4,626022	7,288214	7,199174	6,866434	8,132668	1,352233	0,4268899	2,319021	8,550438	3,323456	2,016882	4,077213	6,391675	3,873646	3,61323	5,395046	9,736475	15,51931	5,352978	9,788972	3,760154	7,970823	36,61811	6,178921	6,58502	4,050757	5,203913	6,955405	16,04816	4,709121	3,79559	3,889395	4,381148	0,7474719	2,386646	0,8410009	1,684696	2,302443	2,588418	3,90549	5,102094	2,776373	2,683673	1,231971	2,450818	3,308259	4,862746	3,24609	3,333679	2,244695	2,94485	2,325169	3,014133	14,58216	19,10298	1,486655	2,442598	11,52237	6,814697	4,595007	5,957187	3,926628	5,547704	6,587782	9,942737	4,086331	7,960945	2,939531	6,27093	2,580957	10,67681	8,152215	8,890364	14,36167	5,813025	7,698179	9,453194	10,05174	4,377763	10,17656	6,349815
14/03/2020 10:01:00	18	3,820872	9,469564	2,009215	38,69647	3,966139	4,503274	2,703015	4,221927	8,40828	7,256507	2,494958	13,0524	5,511508	8,315029	6,78382	6,346086	5,235688	2,745427	14,04648	16,97192	3,750691	3,535864	14,82012	13,91053	18,30038	6,30084	7,641399	13,22191	7,574533	15,38026	7,447157	32,48729	2,982427	3,682858	6,597522	6,838044	5,016372	7,796682	10,45874	3,686243	8,73066	5,487676	14,93949	23,13971	3,242291	6,315899	14,16887	15,10071	8,902865	3,996118	17,33498	14,70014	11,76441	10,13663	10,31174	10,12696	6,445624	11,94	9,418933	15,09546	11,16849	9,961594	12,58607	19,02126	8,529441	7,011702	11,04284	7,19503	1,924804	3,247126	13,4165	18,43156	8,858312	8,100203	0	5,602412	10,02072	8,023805	10,84425	5,174555	11,05244	12,88123	11,70293	18,57793	7,206288	10,25758	13,14158	20,64234	5,946066	8,98845	10,68993	11,96515	0,05519176	1,802885	9,149329	11,78789	47,78356	7,265694	4,406015	16,15212	9,402285	9,563855	56,88985	16,02032	16,24227	8,352467	12,24221	15,72813	7,56659	13,57234	3,699782	4,772947	8,135363	6,722412	6,58868	8,238008	1,895378	0	2,960461	8,543117	3,028708	2,346168	3,812652	6,807237	4,115274	3,360826	5,336815	9,903708	15,73442	5,143264	9,746145	3,256935	8,335614	20,93937	7,1493	7,118839	4,771773	7,154551	7,479831	16,62315	5,504531	3,917026	4,037702	4,151816	0,6362595	2,637668	0,8296032	1,612857	2,134243	2,356667	3,397851	4,602468	2,584549	2,591042	1,229277	2,417661	3,841733	4,944808	2,913765	3,219012	1,937031	2,770364	1,796184	2,916321	12,27046	14,71617	1,319836	2,76463	9,773639	7,641122	4,075832	6,695195	4,729636	5,975215	7,786597	9,906402	4,481515	8,63858	3,709521	7,898155	2,643126	11,46351	7,229154	9,472813	15,62189	5,900959	7,813121	9,299846	12,13797	6,133953	10,48153	6,062804
14/03/2020 12:01:00	20	4,460723	9,344675	2,271566	45,99704	2,962741	5,550191	2,877846	3,253343	8,485716	6,223199	1,792661	13,68231	5,329216	9,530836	7,791155	6,660519	4,6875	3,242291	14,67369	18,54471	3,343971	3,570264	15,76598	14,39234	17,35425	6,093336	19,93852	13,95716	9,052207	16,00264	8,225435	32,75323	2,825624	3,819974	7,939462	6,840946	5,796309	8,445308	10,89709	3,731005	8,428452	5,801627	15,82497	23,87904	3,07195	7,919982	15,56021	15,33509	9,139589	4,493466	14,31352	15,33447	13,53787	10,57326	13,73135	11,06543	6,71502	11,55421	10,55109	17,2554	11,96846	11,58074	13,36849	19,3741	8,455806	7,575155	11,20551	8,997845	2,092659	3,915506	13,97125	19,65082	11,78216	8,539869	0	6,383662	10,2044	9,020087	11,05776	4,961524	11,31852	13,8963	12,00652	18,38251	6,629988	10,88431	14,76922	19,95255	6,123177	9,087782	11,46365	13,54885	2,147091	2,506701	10,841	12,25285	49,29743	6,743825	4,469565	17,21824	9,630444	9,236226	59,2772	17,14177	8,884562	9,699588	12,33235	16,19757	8,189381	13,72541	3,799804	4,615108	7,615772	7,252846	7,48059	8,467478	1,324119	0,6779814	2,441631	8,824186	2,638152	2,807181	4,086677	6,583983	4,04599	3,724234	5,85675	9,716306	15,14271	4,661182	9,898458	4,049721	7,237166	21,79287	6,977647	7,888692	3,630015	6,485413	7,188675	16,34097	5,475451	3,914056	4,01539	4,412439	0,6591926	2,544209	0,755761	1,64401	2,189158	2,333665	3,276138	5,190304	2,63608	2,461939	1,161928	2,528459	3,154012	4,750566	3,096057	3,168449	2,022685	2,798685	2,014119	2,805385	28,1328	11,5375	1,549237	2,628067	11,38097	7,975035	4,337423	6,649605	5,519452	5,735453	7,710474	10,50025	3,763401	8,940236	3,124171	7,122016	3,155048	12,3901	8,987069	10,96548	6,163656	6,717645	11,61859	9,76141	8,75898	4,413337	12,19358	7,989541
14/03/2020 14:01:00	22	5,477799	10,06424	2,239722	44,04634	3,396399	5,367899	3,673257	4,611724	10,42282	7,010044	2,933176	13,65647	5,413973	9,841333	7,89477	6,578111	4,819988	3,694186	14,44808	18,85313	3,357027	4,316009	16,85352	13,91426	18,0111	6,623425	9,62188	15,07674	8,83683	16,43436	8,811132	36,10004	2,837022	3,328843	8,363935	7,02227	6,130982	8,916542	9,410712	4,309723	8,499738	7,436312	16,36619	24,26938	2,937735	7,501658	17,22135	16,99588	8,86584	4,495883	12,77168	16,96936	13,54595	12,38969	12,11898	12,135	6,622873	13,3524	10,41639	17,0689	12,20269	10,5859	15,25337	21,3217	9,909579	8,020418	12,49862	8,708001	2,03125	3,813412	13,85479	20,5323	11,80737	9,205073	0	5,993866	10,75431	8,885804	10,85309	6,476569	12,64851	15,63985	12,59015	19,30496	6,736089	10,63522	15,09975	23,23518	7,819891	8,824256	11,53763	15,18105	2,355976	1,968046	11,65803	13,85576	49,17413	6,842465	4,542993	17,53855	10,06714	9,3893	60,89937	17,42257	12,63394	9,014147	14,42743	16,79902	8,040866	15,1787	3,810303	5,008358	8,959645	7,202489	7,449229	9,133786	1,64325	0,5888042	2,566106	9,5919	3,762089	2,448469	3,707795	6,451356	4,151401	3,615371	6,5969	10,49341	12,66482	4,46397	11,42525	4,544374	7,465186	31,82672	6,965006	7,684087	4,75036	5,895916	7,622888	16,79384	5,175522	3,90701	3,872265	4,307927	0,6314932	2,600091	0,8892158	1,578526	2,083955	2,299127	3,197253	4,752846	2,74446	2,492471	1,248549	2,581233	3,203263	4,592727	2,483215	3,009989	1,56105	2,91273	1,880181	2,808908	27,2514	12,3689	1,913614	2,266316	12,95445	8,090807	6,150807	6,98421	5,390832	6,165589	7,931517	11,22506	3,720228	8,989141	4,104568	8,439986	3,423685	11,45364	8,950459	11,0885	7,089412	6,864432	13,89223	10,04518	8,17363	5,051877	13,07934	7,388442
14/03/2020 16:01:00	24	4,860397	9,983836	2,607897	36,50198	3,348116	5,396842	3,236351	4,854456	10,23852	7,493093	2,79827	14,65552	6,250415	11,21899	7,751575	6,856556	4,542371	3,376782	15,19355	20,27644	3,534345	3,603904	17,98906	14,65255	19,9015	6,610715	12,3088	15,50087	8,857483	17,12091	9,025958	36,5645	2,805454	3,451039	9,148499	6,743894	6,578388	10,95684	12,04431	4,533184	8,362139	6,87721	17,32717	26,70058	3,381341	7,922331	16,97917	17,42264	9,582022	4,621187	16,1258	16,23998	14,89659	12,19745	14,958	11,09859	8,377611	13,68169	10,75217	17,8002	10,72626	11,42759	15,09063	20,85827	10,16682	8,748481	12,08471	9,483864	2,264244	3,745303	13,98147	23,09702	11,36494	10,06127	0	6,07137	10,60255	8,85237	11,32937	6,822779	14,11147	16,74003	13,44917	18,95025	9,088058	11,76282	16,48762	25,26083	7,006314	9,915313	12,05992	15,72157	2,896704	2,366753	13,50388	14,43109	49,61297	7,967921	5,68855	17,65535	10,02369	9,931407	64,18235	19,97244	13,09336	10,25261	13,50941	17,55616	8,694325	17,31287	4,36899	5,038061	8,854651	7,958734	7,632557	10,3574	1,674818	0	2,862787	10,93108	3,218874	2,421046	3,999503	6,206068	3,623867	3,556173	6,359762	10,82187	15,21027	4,660905	11,18866	3,471348	8,229856	26,68159	7,225354	7,478932	4,521511	5,819173	7,908103	19,16777	5,29302	3,785022	4,043781	4,442004	0,6942834	2,367443	0,6294209	1,661141	2,341125	2,039678	3,300315	4,715061	2,454755	2,513815	1,449975	2,68015	3,390252	4,745455	2,679598	2,597466	1,640556	3,254586	2,889658	2,417731	24,89971	11,84564	1,768899	2,49924	13,87565	9,037357	5,479595	7,255126	5,392559	7,014396	7,910933	12,31274	3,912605	9,835462	4,334383	9,148155	3,195112	11,82306	10,516	11,99264	7,318882	8,270543	8,347564	12,06268	11,40639	5,00974	12,57419	8,595132
14/03/2020 18:01:00	26	4,809488	10,62901	2,347757	47,10847	3,896303	6,128772	4,442004	5,527396	9,637695	7,996036	2,57923	15,55945	6,238327	10,99988	8,192763	6,904219	4,490496	3,109596	14,36056	20,35174	3,600727	4,253633	18,93858	15,5104	19,29805	7,145709	8,93091	17,98222	9,560194	18,72154	9,374241	35,03157	3,34176	3,944449	9,284234	7,621437	5,754241	9,320154	12,50359	5,719357	8,830127	7,633041	17,71075	26,42539	5,740012	8,289816	19,88506	20,19162	10,5057	4,974857	16,44935	17,2418	15,69373	12,73223	14,38771	14,5213	7,592078	15,74519	11,25325	18,93215	13,64362	11,32522	15,14057	22,36903	11,09403	8,242015	12,48605	9,363463	2,264865	4,011246	14,99993	23,12465	12,32213	9,63065	0	6,877694	12,74246	10,38924	12,5956	7,990647	15,91222	16,86271	14,83636	18,95571	7,175135	13,57759	15,63971	27,45766	7,924748	10,44375	13,75974	15,67805	2,628965	2,944435	13,19152	15,03903	51,25201	8,18855	5,971279	20,56117	10,62251	10,86076	67,51934	21,84095	12,94333	10,34338	13,98956	19,35545	7,895598	18,65986	5,13311	5,141399	8,282148	8,817142	8,194214	10,30228	1,568717	0,7136246	3,230893	12,12941	3,033889	2,857054	3,44579	6,009408	4,234707	3,630775	6,695195	11,26119	14,72383	5,181048	10,22664	3,688937	8,128453	30,71881	6,652437	7,981184	4,563371	6,080142	8,302388	21,92397	5,56366	3,886701	3,779703	4,85715	0,7422911	2,21071	0,9400558	1,833485	2,16657	1,878454	4,666294	4,516468	2,49475	2,541031	1,471251	2,546765	3,091015	4,686395	2,757723	2,981529	1,186795	2,66371	1,805026	2,609969	22,49199	12,21389	1,674611	2,678423	14,51218	8,783019	6,183135	8,183784	4,585612	7,753854	8,978504	14,5155	3,940305	10,18637	4,076384	9,58748	3,058549	13,16264	10,61664	13,60978	9,534912	8,108974	8,176808	11,55449	9,405116	5,392559	14,35808	8,836346
14/03/2020 20:01:00	28	5,271538	11,5234	2,294361	42,20512	3,519562	5,848047	4,542786	5,519383	10,31326	8,427346	2,464219	16,44631	6,445693	11,45308	8,553064	8,426378	5,6833	3,030573	15,51282	20,37135	3,848019	4,029689	19,64281	18,09861	21,42787	8,121616	11,33862	16,21429	9,894382	22,07049	10,01299	36,29746	3,682444	4,69724	9,727287	8,778115	5,15328	10,63743	14,20093	5,052498	9,724387	8,425066	19,78455	29,16943	4,600119	10,1461	20,18326	20,3257	9,766869	5,045453	15,22878	20,61567	15,65449	12,81229	15,45701	13,67063	7,722771	15,68351	11,28233	23,75898	12,35273	13,65253	16,46662	25,10134	11,77733	9,328097	14,26793	10,80784	2,822309	4,695444	15,03723	23,79455	12,97697	9,713266	0	8,246021	13,62829	10,28535	12,97289	8,45097	15,94627	17,26121	15,11246	18,2769	8,586705	11,84198	16,9141	28,47915	7,701495	10,65097	13,91792	17,61992	3,106833	2,978006	12,94305	17,14619	52,71558	8,452489	5,669623	21,93455	11,86989	10,20205	68,82509	20,79134	12,02476	10,90724	15,58715	18,91565	8,276001	19,46349	5,422745	6,223544	9,430744	8,000872	7,386093	9,919871	1,499779	1,394438	3,317377	12,48404	3,622762	3,123411	3,5063	5,913738	4,103808	3,790962	6,277009	10,09008	18,36269	4,523238	10,39795	4,12377	8,565084	31,54475	7,891178	7,353421	4,780822	6,739541	8,314959	18,94528	5,991379	3,816105	4,35034	4,375138	0,7398735	2,33774	0,5840378	1,710323	2,155794	1,975575	3,242222	4,422732	2,551185	2,60023	1,298837	2,517545	3,209826	4,625332	2,753924	2,888967	3,341692	2,5344	1,875622	2,70709	21,94214	15,67404	1,770419	2,695969	13,89112	9,045853	5,643789	7,758275	5,295646	8,476942	9,341567	14,182	6,399965	9,860466	4,093446	9,182279	3,155877	13,50119	10,15701	13,32387	13,38756	7,978283	8,883248	13,99087	13,07506	5,770267	13,5847	9,082742
14/03/2020 22:01:00	30	5,978117	12,75192	2,922538	38,37292	3,556587	7,294568	4,609444	5,954147	11,57908	8,459536	2,438384	20,22705	6,685455	11,52914	9,894729	9,430398	6,133814	3,144618	14,92153	23,06981	3,800495	4,258883	20,61643	18,59651	23,28554	9,035147	8,778736	15,65726	11,74977	22,31136	9,548933	37,45358	4,513221	5,408654	10,54335	8,976155	5,67888	9,558328	14,35455	4,188219	10,50515	8,832478	21,05182	31,26644	4,838984	10,34883	21,19281	21,7852	11,31452	6,241435	16,07724	20,365	18,56971	13,81977	16,30187	13,42894	8,145792	17,92295	12,91266	21,78458	12,86714	14,1257	17,0144	26,03248	12,29402	10,53216	15,29344	10,33771	2,47458	5,000069	18,09026	27,74211	13,20616	11,42794	0	9,393305	13,08072	12,45586	13,37658	8,010057	14,63618	20,08614	17,03892	17,83875	9,7974	13,24416	17,28303	29,00323	8,393845	10,58659	15,9594	18,30308	3,090739	2,980424	13,59893	16,5404	55,41957	8,812099	6,153571	21,32384	12,2706	11,47394	71,33834	22,19952	11,49867	10,89329	17,18874	20,30974	7,850768	18,44966	4,902879	6,416059	8,591332	8,223779	8,879794	10,08593	1,678755	1,225133	3,475838	12,67303	3,766716	2,827351	3,584011	6,896344	4,226486	3,878205	7,157038	9,9656	13,08881	5,0927	10,50688	3,956537	8,407796	34,15941	7,412481	7,572461	5,061685	6,442169	8,950736	21,92301	6,064531	3,835171	4,152575	4,384602	0,7002238	2,300923	0,8683549	1,576937	2,271427	1,886328	3,145585	4,536913	2,34451	2,857054	1,301185	2,474166	3,232068	4,457063	3,022836	2,874737	1,362594	2,457034	1,862014	2,62261	23,63036	10,77918	1,737608	2,632972	14,21965	9,144631	6,426006	9,712229	6,141482	8,351155	10,99974	14,82061	5,62576	10,14907	4,377694	10,0936	3,457048	14,5269	12,92171	15,26152	9,924983	10,1798	12,44681	14,47965	13,00267	5,952973	15,14568	9,786624
15/03/2020 00:01:00	32	5,298754	12,09128	2,572944	34,09607	3,77466	7,162426	4,001023	6,598143	13,1002	8,162301	2,722494	20,84819	7,556089	12,67753	9,897215	8,936782	7,310041	2,6615	16,20641	23,97443	4,294941	4,801475	23,05309	20,21925	27,80228	8,373053	15,58535	17,56728	12,50691	22,45345	11,06488	36,82935	4,543615	6,061491	10,9871	10,65995	5,602274	10,48885	16,69361	5,141606	11,63696	9,180206	22,31722	31,06198	7,171819	11,18742	22,21036	22,84821	11,71233	6,200956	16,90388	22,06247	17,74619	14,45368	17,61916	15,34068	8,753247	17,4741	14,7735	22,20401	13,7194	14,16832	18,18986	26,62951	13,05731	10,74367	14,53961	10,30193	2,093971	5,158944	17,09024	28,643	13,81417	10,05257	0	9,243066	15,15874	13,89029	14,78925	7,647477	13,51355	21,15088	18,31613	17,74273	7,94644	14,53567	19,0672	28,31337	8,892643	10,58542	15,57029	19,18967	2,765528	3,46064	14,08564	18,14849	56,95988	9,020155	6,480438	22,00175	11,90954	11,58198	72,50105	25,28197	12,53979	11,24544	16,31466	22,34113	8,54215	19,06547	4,495676	6,209177	9,245689	8,164719	8,459881	10,03758	1,73816	1,090434	3,301904	12,70281	3,519493	3,050605	3,849124	6,921488	3,884008	4,361599	6,31058	11,92619	18,36518	5,610148	11,41502	4,140003	8,138539	30,67376	7,228808	8,404552	4,754366	7,243244	8,593544	19,70878	7,579231	4,164939	3,882626	4,287757	0,6372265	2,415451	0,9432334	1,509519	1,980894	2,136245	3,173284	4,682043	2,649273	2,781692	1,250207	2,204907	2,369584	4,55218	2,368134	2,884961	1,195913	2,483077	3,098061	2,687058	18,93499	11,93095	1,638829	2,587381	11,75647	10,1289	7,000511	10,56207	6,813385	8,983823	11,31618	16,24848	7,625236	10,76377	3,790133	10,64849	3,865081	15,17525	14,60323	16,17319	8,238215	9,966912	11,00216	14,61062	9,837533	8,240081	20,63881	10,85938
15/03/2020 02:01:00	34	7,697973	13,76748	3,33133	16,22672	3,798975	7,521967	5,070044	7,528044	12,52293	10,12095	2,942777	22,94119	8,518804	13,69391	10,24867	9,56496	8,271026	2,765735	18,36352	27,1473	4,008483	4,884643	25,93211	22,18094	23,13488	9,496298	10,2332	20,56642	13,32118	24,05718	11,45716	37,8822	4,704838	6,666598	11,10674	11,1124	7,250221	11,22092	16,29414	5,931145	11,78334	9,999793	24,36464	36,49004	5,086483	12,14267	24,39925	24,42874	13,64431	7,164566	16,2022	22,95922	18,74579	14,47295	18,44855	16,30187	7,720492	24,60737	15,92279	23,29244	13,83648	15,95201	19,62968	32,97662	13,09516	11,43236	16,85359	13,49359	3,00239	5,386273	18,72859	31,93068	14,71554	11,38118	0	10,81876	15,23956	14,59901	17,23786	8,926213	15,94524	22,96778	19,95158	16,89614	8,111115	14,96249	20,65028	32,81002	8,538765	10,92942	17,11324	19,51115	2,835019	3,102689	14,45444	19,26096	59,90799	8,826468	6,834936	25,08628	12,74867	11,38801	75,03475	27,74964	12,64555	10,89011	16,47995	22,12817	8,97802	19,07438	5,076812	6,231971	9,604679	8,349843	7,380085	11,49508	1,951122	1,011204	3,602316	13,89092	4,025751	3,388456	4,007101	8,201813	3,669112	4,160243	6,999269	12,34893	14,5374	5,272782	10,3918	3,945831	8,249062	20,43621	7,583512	8,535794	4,40194	7,283929	8,479428	21,71205	6,611613	3,893816	3,790272	4,153888	0	2,345684	0,7907826	1,434847	2,238824	2,151028	3,160712	4,619944	2,414829	3,024909	1,42794	1,784579	2,308383	4,136067	2,814366	2,597397	2,292979	2,460351	1,622665	2,554639	23,57337	13,26156	1,40998	2,606101	9,315802	11,17029	7,355838	11,38567	6,838459	9,720105	14,27933	18,53925	7,545867	11,41109	5,044692	14,06492	4,069546	16,63959	14,92519	18,05613	10,00435	10,48415	11,08871	15,81821	10,96665	6,362041	14,69012	11,58744
15/03/2020 04:01:00	36	7,29063	15,39912	3,106419	14,50286	4,597425	7,408888	4,65386	8,350602	13,09371	9,881465	4,051103	22,67373	8,543187	14,60323	11,0139	9,98805	7,695002	3,731695	20,47697	27,48376	5,36258	4,833389	27,09818	22,87038	25,02231	9,521925	14,54493	20,6105	14,82054	26,71551	11,44093	38,81114	4,294113	6,625913	11,35499	12,97296	7,551531	12,27212	16,76427	5,973903	12,59104	10,66285	26,4642	36,62847	4,637144	12,19268	26,09886	25,92196	14,55598	8,113051	15,89488	24,64308	20,81779	14,66187	20,94572	17,53841	8,552375	18,58525	17,58517	22,37981	15,95145	16,41799	19,5106	33,50464	14,04109	12,39176	18,43799	11,47698	2,771331	6,019493	19,70746	32,38092	14,20687	11,76199	0	10,64393	15,30829	14,6616	17,50822	9,204659	16,30181	23,04971	19,47716	16,9764	6,961553	15,98475	22,16125	33,51915	10,33157	11,27611	17,00044	21,10694	2,963155	3,60349	15,85164	19,16929	63,93285	10,45535	6,470353	25,56449	14,14215	11,52824	77,35729	26,51353	20,26104	11,92204	17,22618	24,33314	9,787384	20,17904	5,409897	7,280131	10,88631	8,348669	8,556034	10,88611	2,276194	1,326467	3,748411	13,9325	3,944242	3,826191	4,08868	8,71353	4,65911	4,677898	7,387821	12,60804	16,07614	5,773238	11,48831	3,933466	8,405311	22,0794	8,10476	7,877707	4,77122	6,80171	8,211207	20,29931	6,126078	3,795245	3,296792	4,169913	0	2,223419	0,8032852	1,347397	2,139976	1,851169	3,033198	4,317391	2,397629	2,85588	1,4459	1,835281	2,130512	4,207629	2,79682	2,653556	1,467728	2,394936	1,905394	2,66668	22,48142	1,755982	1,395681	2,535989	11,20123	11,99326	8,458637	10,86525	7,28994	9,634796	13,61199	17,90292	7,382502	12,31992	5,629076	14,60351	4,798436	18,65937	15,89909	18,17211	9,062016	10,95829	10,93543	16,31611	15,94807	7,137489	16,41081	12,49192
15/03/2020 06:01:00	38	7,45213	17,35349	3,256866	25,02467	3,641896	8,162992	4,455335	7,994722	13,17784	10,21213	2,997762	23,91889	10,16122	15,499	10,46412	9,113616	8,052402	4,268622	19,47854	27,75586	5,536652	5,612221	28,26619	25,77565	28,97491	11,41723	13,75401	21,70176	15,48201	28,3705	13,16175	41,2652	4,626229	8,021249	12,75399	11,06419	8,120164	14,92885	17,15172	7,122154	14,42791	12,02863	28,75539	37,12651	5,277203	15,16931	27,57716	29,40098	15,40893	8,56232	16,73381	24,88409	21,74383	15,46495	23,19711	19,00116	11,25014	21,0847	17,10088	28,11982	16,96494	17,79254	20,94061	33,48903	14,48794	11,6878	18,0448	13,00723	3,117195	5,910354	21,27936	34,61138	15,03848	12,2143	0	11,37669	16,46614	16,0436	18,56785	10,65063	17,84421	23,48883	21,00395	15,22664	9,189948	16,68739	23,12701	36,23529	10,8542	11,94484	18,5999	22,39722	3,461676	3,412495	14,58672	18,60142	64,84727	11,22886	6,604359	26,04333	14,3388	12,65038	79,18283	25,69428	17,29077	13,10455	19,46756	24,78573	10,2772	21,86768	6,202338	8,508027	10,7262	8,380718	9,779233	11,5109	1,998784	1,41302	4,101943	14,27449	4,179929	3,84795	4,282991	8,906249	4,39593	4,508939	7,093211	11,85953	19,06091	5,106308	12,40703	3,999987	8,9975	19,03722	7,589453	7,623715	5,39622	8,707726	8,354746	20,90973	6,189766	3,636853	3,919235	5,311395	0,6026193	2,339053	0,7353835	1,494598	2,842962	1,902423	3,095367	4,127017	2,155449	2,823691	1,348295	1,724483	2,14267	4,201413	2,870178	2,407852	1,269341	2,619985	1,939241	2,432306	0,9993231	1,591305	1,546405	2,80504	12,24007	13,83773	7,22943	12,76028	8,389148	10,09077	13,83041	17,61937	6,838114	15,26622	5,886798	14,77191	4,536638	21,34187	19,59273	20,26132	11,27328	12,96847	16,54613	20,19956	11,63931	7,884821	19,17503	14,02568
15/03/2020 08:01:00	40	7,989541	17,96882	2,821411	13,52536	4,700072	8,126934	4,867651	9,61801	15,8229	10,30911	4,270557	23,26723	10,2524	13,95225	12,48301	8,776663	7,999627	4,900116	21,06467	28,46368	6,41447	5,969137	29,72956	25,80674	29,18808	11,47933	14,13109	25,05754	16,38214	28,40683	14,65393	43,24257	4,346403	8,152354	12,10337	14,06568	8,263844	14,72763	20,50197	6,214012	15,22671	12,37656	29,04413	38,85886	5,031085	13,87807	29,73365	29,39593	16,08125	8,600865	17,57377	25,84749	22,73831	17,54055	23,1288	22,48183	12,97531	23,7969	16,88633	27,08389	17,87771	17,05225	22,29954	35,86317	15,86269	13,27027	19,66049	13,33313	3,521013	6,410602	21,45937	37,12609	16,28309	12,72761	0	9,828208	18,30923	14,69855	19,78172	11,31942	18,21052	26,76241	22,32703	15,8544	10,33585	17,39473	23,25818	39,68322	12,29291	12,87584	19,48462	21,92612	3,677677	3,792205	17,04631	20,78774	66,6255	11,31707	8,263014	28,2691	14,57042	14,88499	81,08104	26,94325	15,6605	14,184	19,27415	25,39933	10,55696	23,6897	6,439061	8,165687	11,68318	10,00435	10,8171	12,05529	1,92957	1,315415	4,128191	16,0483	4,058355	3,519217	4,589067	9,673615	4,639769	5,148099	6,377722	13,24816	17,41704	5,918504	11,92287	3,143858	10,01948	27,35501	8,021454	8,332091	4,715891	8,081758	10,27402	20,17421	6,67986	3,61696	3,779289	5,574575	1,588956	2,221486	0,8024564	1,149909	2,105023	1,763442	3,085143	4,265446	2,229636	2,656526	1,392849	1,77933	2,207256	4,271041	2,64057	2,390031	1,249102	2,423188	2,147851	2,421737	1,0713	1,585709	1,253454	2,683259	13,54353	12,65549	8,076441	12,6184	8,408072	10,80798	12,78031	20,86822	9,818399	14,15009	6,97661	16,27991	4,74953	20,86759	23,64487	20,60373	13,35806	12,23247	12,43956	20,52712	12,70246	7,563066	16,54219	13,22371
15/03/2020 10:01:00	42	9,390819	18,10448	3,308466	11,90726	4,606819	9,878151	4,668021	10,52746	16,10895	11,87797	3,627942	27,7399	9,919389	14,8682	13,01793	11,87541	7,515336	5,479249	22,56403	30,16406	6,105977	6,76365	31,36853	27,85264	36,70763	11,84295	16,86125	26,38643	15,98302	30,35187	14,77391	30,44706	5,002971	7,916667	16,27888	14,95344	8,521427	14,85826	18,53048	8,329189	15,11418	11,95264	32,43369	42,82708	5,151346	15,75645	32,69417	30,62708	16,9925	8,153944	18,685	29,81294	24,69303	19,42405	22,78964	22,18736	13,38314	24,70298	18,09336	29,26973	19,99903	19,75809	21,5607	38,01572	15,80612	13,21445	20,78415	14,09241	4,40118	6,892546	23,2454	40,18402	18,64245	13,73757	0	11,98732	19,87919	17,7236	21,38891	12,53433	19,86765	27,02855	24,11258	17,16864	12,2297	17,55699	25,71466	41,14245	12,48618	12,76283	18,79773	25,25082	4,228421	4,489666	16,87196	22,23696	69,37852	11,85165	8,548921	28,18537	15,44506	16,14162	82,40757	30,04462	16,29642	14,74352	19,72494	26,08953	11,28813	24,86344	6,346569	8,26992	11,938	9,498784	11,41102	12,40475	1,449975	1,251105	4,392407	16,57452	4,636038	3,325459	4,993576	10,18367	4,943841	5,68261	7,373176	13,27911	16,07144	5,434004	13,26343	3,444339	9,283129	18,59686	8,505678	7,995207	5,632391	8,024426	10,60545	21,54647	7,204907	4,272975	3,513967	5,851086	0,6066259	2,164083	0,8401027	1,236185	2,005554	1,819186	3,370013	4,100354	2,208223	2,695071	1,203443	1,571342	2,072903	3,96006	2,514023	2,428368	1,505098	2,459522	1,819186	2,414484	1,262088	1,669292	1,519742	2,563481	13,67837	15,38572	9,663323	12,58268	9,478822	12,45275	14,10429	21,35658	8,387972	14,00613	6,552622	17,57508	5,235411	20,581	19,53284	22,29125	11,20165	14,10947	12,54262	19,76894	10,78629	7,784387	18,92836	15,05975
15/03/2020 12:01:00	44	7,640639	17,92427	3,323525	20,84549	5,112594	11,62273	5,607248	11,22113	18,65806	12,47983	4,630789	29,99433	10,68054	16,66459	13,60978	12,52369	8,998536	5,608284	23,97305	31,00091	6,021082	8,242568	32,5985	29,86205	32,75572	13,47135	16,73498	29,04254	18,30357	32,99168	15,88341	33,17336	5,129311	9,00427	16,02661	14,92802	8,375124	15,07612	20,81095	7,672621	15,2647	11,82119	33,30613	48,13377	10,30103	15,47407	34,23568	32,88441	17,26045	8,520804	19,7219	31,19377	27,30493	19,94474	25,39504	23,89955	14,61297	26,85739	18,0877	30,37495	20,76523	19,89487	22,2085	37,72561	17,05985	14,95186	20,59309	14,3806	4,648472	7,449091	25,63205	41,15661	17,96979	14,16936	0	12,52183	20,44727	18,38811	21,88571	14,53291	21,93958	28,26301	25,44589	18,81652	10,96499	19,04337	26,91907	42,47741	12,61667	14,14539	20,04621	23,11526	4,480894	4,648749	18,91102	24,13848	69,87021	12,48777	9,398417	29,45948	17,38368	16,76973	84,28513	29,75444	15,0257	16,59911	20,75894	27,6749	11,33642	26,73098	7,735757	8,160022	13,15284	9,549141	11,57404	13,28719	2,312528	1,317487	4,666017	16,18348	5,326039	3,355714	4,825583	9,479236	5,027769	5,046557	7,458623	14,51474	15,85806	5,824285	13,54153	3,945416	8,318482	19,17461	8,954256	8,064421	6,448455	9,466456	10,23258	22,29878	5,982676	4,252114	4,456579	5,802111	0,8105382	2,145433	1,253454	1,437541	1,994087	1,732289	2,94036	4,184695	1,852965	2,695278	1,146593	1,472839	2,070347	3,80761	2,51271	2,730161	1,280186	2,474235	2,36323	2,435414	1,130015	1,568095	1,328471	2,471402	14,91055	14,88547	11,92529	13,55279	9,687224	12,9921	15,70616	22,76601	8,570333	14,9198	7,427262	17,39369	4,984665	22,59712	21,56354	22,38568	12,79323	13,73598	13,44503	20,48733	11,58205	8,538006	18,06511	16,09403
15/03/2020 14:01:00	46	8,987691	19,92229	4,088611	36,93233	5,77821	9,188979	6,438301	12,97062	17,03588	12,81167	4,782065	27,80753	10,67874	16,61493	14,89908	13,07174	8,612471	5,277479	25,29434	31,90138	6,995261	7,180869	32,65162	28,70856	31,36059	14,74297	17,93255	29,51896	17,71814	34,7733	16,62412	34,98218	5,853089	8,698953	16,72414	15,12855	8,515488	17,44384	21,27072	9,252459	17,10509	12,60665	36,80171	46,5998	6,872997	16,71778	36,33731	36,70349	18,19394	9,451881	24,78366	34,26448	25,96168	22,08022	27,7276	23,31165	16,17346	27,47465	20,41867	32,27751	21,55428	20,62176	23,0305	38,77266	18,23165	15,41563	23,61426	14,9216	4,326163	7,644024	26,33656	42,69908	20,37322	15,7943	0	13,07851	21,88682	19,26628	23,59962	15,57906	21,48907	30,74734	24,74919	20,41867	11,8216	19,01864	28,3048	46,51387	13,24146	16,06736	22,36765	26,56685	4,137516	5,193206	21,12442	25,0458	70,82919	13,34349	9,116311	34,55964	18,29403	17,12478	84,13345	34,54493	16,57866	16,09472	20,60649	31,0072	12,46809	29,29798	7,41925	9,22621	14,63362	10,6098	11,29538	14,36478	2,145156	1,431048	5,039719	17,84704	4,492775	3,975602	5,400228	9,953581	5,046557	5,981847	7,707229	13,90128	17,12215	5,933701	13,6707	3,554239	9,763276	19,26075	9,154578	7,803381	6,889989	9,531181	10,74816	24,21875	5,904413	3,702406	4,100906	5,732966	0	2,08886	0,7402188	1,269341	1,91313	1,519604	3,282148	5,328594	2,041128	2,588072	1,11917	1,470836	2,074008	4,053866	2,457518	2,737207	1,499572	2,503454	1,710254	2,581855	1,07579	1,516219	1,473392	2,558162	15,57962	15,45321	11,82589	13,80609	10,69345	13,83648	17,38112	26,53287	8,827159	15,1499	7,69963	18,84754	5,734347	23,23587	19,07113	22,49199	11,93496	14,289	14,28741	24,52759	13,09171	10,0916	18,58284	16,2987
15/03/2020 16:01:00	48	10,109	20,25813	4,310138	37,78176	6,875277	9,881258	7,87011	15,36866	17,44833	13,6316	4,087229	33,59962	10,99649	17,50035	15,4387	15,08856	9,407536	4,745179	25,69691	33,49698	6,814904	7,424639	35,15494	29,81937	36,7698	13,3285	16,97544	33,21908	19,88858	36,91541	18,50761	36,86084	6,311271	9,669609	17,30707	17,89719	10,52132	18,09578	23,962	10,65208	18,32325	14,00648	35,61733	49,61435	6,877142	17,44453	39,94875	42,20491	17,84932	10,22795	22,85781	35,76536	27,85588	22,87053	28,30204	24,07417	16,86513	28,58871	20,73386	33,36801	22,13176	21,81684	24,19478	44,34993	19,74387	14,67223	25,55233	16,33786	4,961939	8,933258	27,8087	43,20865	18,87012	16,12083	0,4499613	15,52436	23,07547	20,48001	23,3908	17,82321	24,18345	31,01521	26,33869	20,41708	13,53442	19,75451	30,16813	46,91728	15,09588	14,93162	23,06504	27,19323	4,60606	5,369073	21,52734	25,49555	73,18869	13,82115	9,23595	36,35141	19,81439	17,94485	88,3886	34,8508	17,12105	16,95112	21,92826	33,167	13,30128	28,86688	7,555468	9,076317	13,88117	11,18396	12,36841	15,2933	2,088445	1,491352	5,197765	18,64438	5,906071	3,822323	4,706219	9,699519	5,104235	4,894797	7,290768	13,31786	19,10512	6,490937	14,52828	3,705239	8,865426	21,73678	9,091512	8,678507	7,249462	9,09386	10,47842	24,76534	6,706454	4,859223	4,43931	6,139064	0	2,103987	0,7247458	1,292206	1,98117	1,995883	2,891109	4,362498	2,131065	2,183701	1,305952	1,506548	2,245524	4,151954	2,32883	2,68464	1,43913	2,407093	1,491697	2,634353	0,8847258	1,648016	1,577282	2,415382	18,599	16,84129	12,88109	16,61479	11,87369	16,05369	18,06152	25,6797	10,15183	15,64262	7,300233	19,26994	5,552332	23,6267	19,5048	24,83152	12,72913	15,84404	14,82379	22,98519	13,00902	10,18982	20,39063	18,66276
15/03/2020 18:01:00	50	10,37916	21,83148	4,497886	37,17258	6,227965	10,818	8,081621	14,45796	18,42375	14,10719	5,701744	33,15525	11,29373	18,6622	15,83603	15,94551	9,813771	5,47918	26,88591	34,74283	7,37746	7,135348	38,75739	32,74405	37,52328	13,7156	18,5101	32,97566	20,93419	39,77419	18,06953	40,45121	7,599608	9,623606	16,77049	17,2963	10,20108	18,48392	25,70823	12,32586	19,94861	14,73171	39,77095	51,74645	6,803576	18,36891	40,86843	42,91729	20,54764	10,58176	23,9115	36,57017	29,01656	24,16411	30,02044	25,98454	16,79328	34,56261	24,51688	36,75708	23,09619	23,09862	26,47802	47,29491	21,00637	16,21823	26,19591	15,94938	4,384671	9,519921	27,65176	46,2223	21,53992	17,45579	0,2187638	16,18348	25,95284	22,68471	25,47925	17,27979	26,93047	31,74507	27,43762	22,98533	13,70731	20,81282	32,11649	49,80659	15,19023	16,78161	26,00175	28,48882	4,973267	5,490785	22,22425	27,28904	76,29041	13,59603	10,00062	37,12623	20,36804	19,75893	89,8604	35,97356	16,2462	18,25031	24,04171	35,21593	13,14787	31,20883	7,738313	9,263579	14,12163	10,79265	12,03021	14,76866	2,217755	1,578111	5,15922	21,24896	5,529053	4,067888	5,498246	9,688675	4,815153	5,908419	8,242429	13,06601	20,95353	6,71958	14,08861	3,259491	9,323123	21,66722	8,851748	9,081497	7,648168	8,161541	11,56285	23,945	7,60396	4,736198	5,353739	6,10653	0	2,123674	0,7473337	1,313619	1,843156	1,728282	3,009919	4,333554	2,006935	2,378633	1,095339	1,538945	2,131617	4,014838	2,709024	2,36095	2,543587	2,386439	1,4115	2,463666	0,8813412	1,518499	1,415368	2,566658	18,74806	18,43349	12,98415	16,83211	11,41405	16,2594	20,68613	28,03624	11,80972	16,99174	8,444685	19,3663	5,941645	24,6676	20,45189	24,94916	16,35375	17,10019	15,27748	24,94792	19,49464	10,09187	23,52177	20,45653
15/03/2020 20:01:00	52	10,73373	24,95869	4,854111	47,11062	5,637503	11,51539	8,289401	15,63612	20,5591	14,61663	4,728117	38,19062	12,16519	21,23308	17,98802	16,72365	10,31291	5,387448	28,14323	38,75325	7,409165	7,894078	39,5794	31,14231	42,52321	15,18429	19,47958	35,69691	22,95093	44,00766	17,78148	42,12312	8,615923	10,04476	18,316	18,22861	12,36606	18,91758	26,24958	13,0274	22,863	15,91678	42,38451	53,05482	6,741959	20,13076	44,25308	43,44489	24,11058	11,15385	25,22788	36,2147	31,13941	23,67339	31,16545	29,77751	17,0088	33,52647	24,63859	37,36343	24,26351	24,92291	27,6461	46,24531	19,77212	17,51347	25,34793	16,90215	4,895212	10,37501	27,68319	50,14762	21,72345	18,50105	0	16,91707	26,55366	23,60418	25,16944	18,72437	27,62116	35,24784	29,96643	23,36255	14,52573	21,7374	32,00238	52,64465	16,47498	17,25133	27,18571	27,90665	4,627681	5,800661	20,94427	28,38839	78,0609	13,61544	9,528005	37,14978	20,6458	19,47544	91,42324	40,4425	16,13105	19,28051	24,44353	36,96162	13,43363	30,1443	7,392656	10,92576	15,89426	11,40514	11,6304	15,66679	2,54186	1,700445	5,506535	22,01813	5,534648	4,575389	4,694269	11,36204	4,73613	5,921613	8,717258	13,82778	22,73216	7,269011	14,00088	2,933798	8,693426	23,77507	10,0717	10,02908	7,25112	9,314213	12,28054	25,15735	8,134049	4,305233	4,226902	6,878315	0	2,154827	0,8754697	1,188453	2,026277	1,55428	2,932347	4,465351	1,981515	2,137074	1,293725	1,48921	2,021717	3,877031	2,722494	2,673174	1,266924	2,576813	1,337865	2,211884	1,022602	1,498328	1,229139	2,422911	18,16472	19,27084	13,72631	18,81569	11,6934	17,38299	21,17043	27,93408	13,39101	17,34313	7,541514	20,2562	6,858284	23,29134	22,76691	25,5752	15,59516	17,83875	15,9127	28,2061	15,80999	10,48699	22,73313	20,51275
15/03/2020 22:01:00	54	11,07828	25,57658	4,743452	50,14194	6,855037	12,47734	8,633053	17,18888	21,40142	14,86896	4,964012	39,59383	14,27532	20,03793	18,7033	16,31479	11,06515	4,790079	30,45286	40,24936	8,894852	7,519134	42,72015	32,53744	42,60921	17,02213	24,24314	40,40865	25,72937	44,81239	17,84642	45,63267	8,490758	11,15302	20,09906	17,46608	11,75522	22,03836	29,67596	13,34252	23,07333	17,54739	42,04479	56,82588	6,568855	20,82187	44,54161	43,08576	25,05243	14,15679	25,44029	37,54082	32,75724	25,11536	31,69043	31,41661	16,55414	35,25185	28,02394	38,27559	26,48804	26,63551	29,4409	48,65061	21,26796	19,47737	26,05265	18,60363	5,051876	10,85046	28,51293	50,42441	22,38679	18,92407	0	16,82989	28,90487	25,59081	27,99162	19,84485	28,86577	35,20156	31,8663	26,076	18,48254	23,14697	33,62518	52,20829	16,2442	17,04071	26,87369	31,89393	5,24294	7,928202	24,01152	27,32496	79,52013	15,39477	9,991227	42,54863	22,32116	22,23896	90,13277	41,89614	18,3075	19,07113	25,20108	40,13152	14,77882	33,28153	7,133897	11,37123	15,61941	13,75974	12,15911	16,6065	2,381051	1,854968	4,838707	19,74207	5,216415	4,244792	5,7798	11,82761	4,550798	6,071093	9,332104	14,77709	20,48409	7,723116	16,6092	3,498148	10,17815	24,14802	9,644881	9,642946	6,647602	10,33647	13,18503	26,90574	8,991699	4,438896	3,997016	6,130499	0	2,369861	1,17975	1,203097	2,03871	1,948911	2,827628	3,993563	2,06413	1,978476	1,067847	1,613271	1,913544	4,129711	2,776166	2,381604	0,936602	2,430164	1,234872	2,205667	0,793062	1,484859	1,348917	2,10896	19,30413	20,49237	14,16211	19,45106	13,25735	17,16933	24,10319	30,1577	12,25513	19,25142	9,332795	20,62092	6,879836	26,67274	27,07242	31,50316	12,57923	20,19631	17,83232	29,42715	34,53111	12,76739	23,72748	22,72049
16/03/2020 00:01:00	56	13,76236	26,59338	4,6359	45,26775	6,237498	12,57585	9,567654	17,3032	23,12479	16,82188	5,455557	43,83994	15,91574	22,0823	20,43048	18,58781	12,64534	5,103476	30,78685	44,70284	10,26622	7,243382	44,34682	36,44735	42,38678	21,6541	22,87867	41,26105	28,34383	49,72694	19,87739	51,31252	8,42037	12,72146	20,83651	19,87642	12,73237	24,41161	31,20994	15,51482	23,43702	17,7781	46,82623	62,9749	7,364473	24,18055	47,48668	46,91596	26,13036	13,71491	27,58945	39,18622	37,0193	27,55513	33,94438	32,89111	20,66521	38,64825	29,71154	40,36652	26,76842	26,43084	33,21135	52,92537	23,42997	21,73975	27,10192	19,72673	4,846997	11,5987	30,08614	56,6092	22,26335	20,65754	0	18,12189	30,66741	26,76054	29,96194	20,99476	29,86226	39,29419	32,82493	28,70994	13,85742	27,23503	33,76064	54,74662	18,0448	17,39936	28,02539	29,8479	5,357676	6,61334	23,54733	29,12039	83,06705	15,97087	10,60946	41,35983	25,40637	22,11504	92,57218	43,43605	20,22871	20,10417	28,17156	42,70205	14,84417	35,15135	8,011371	11,33324	17,12257	15,37667	13,75332	18,74738	1,980686	1,655131	5,120676	20,39622	5,763014	4,762586	5,755553	13,8552	4,574422	6,283226	9,520477	15,67944	20,09291	8,843804	16,00222	2,840131	10,62977	26,56858	12,45855	12,19703	8,468653	10,01029	13,53179	27,72042	8,415257	4,303092	4,894935	6,682761	0,5635223	2,376285	0,8760914	1,2777	1,862635	1,530863	3,485992	3,887323	1,858214	2,052318	1,140653	1,405421	2,021096	3,745925	3,0495	2,404468	1,250069	2,403432	1,153984	2,253675	1,128564	1,48997	1,274177	2,414415	21,15081	21,44528	15,23375	20,42136	14,2671	17,41034	24,23678	32,18052	14,90281	21,64332	9,089301	23,67409	7,380498	27,42636	26,31279	33,38024	18,38797	20,58929	20,28563	29,82434	27,42015	12,36496	24,6703	23,15871
16/03/2020 02:01:00	58	13,1469	27,77624	5,775655	43,13219	7,760417	13,70966	10,19493	17,88911	25,32086	17,4656	6,408253	45,77351	18,41602	24,61939	22,77402	18,96082	12,26645	5,414663	32,99797	46,11655	10,24895	7,623439	48,02705	37,29408	46,38007	21,96031	22,44605	43,81279	32,59001	53,80513	22,27599	53,37547	8,385832	13,42797	22,05971	23,89306	14,6263	25,99801	33,20395	15,67542	27,10019	19,69682	49,21503	58,76638	7,49178	23,72292	49,30386	50,43145	26,60422	14,08799	28,06249	43,11547	35,60973	32,6166	37,04493	35,90676	22,86825	41,08484	30,45259	42,7868	29,00538	26,89524	33,34756	57,90258	23,1393	21,36653	28,73888	19,7889	6,169181	11,36045	32,22487	57,33422	23,3801	19,5135	0,08841733	17,79772	32,96551	27,87197	31,10232	23,39129	33,2456	39,45631	33,30688	28,10338	14,02195	27,3423	34,79319	60,44961	18,8034	16,91638	29,77453	33,25293	5,775655	6,349538	25,75376	31,30947	83,34536	16,30443	10,53638	43,27407	24,75312	22,63056	93,33521	46,80379	20,13705	21,43996	28,97677	43,13059	16,58136	37,62386	7,850837	12,88579	18,78136	13,96103	15,1327	22,14612	2,744391	2,027865	5,913945	23,96711	6,473116	4,957588	6,443344	13,65364	4,471154	6,704106	10,5057	17,01426	19,27518	8,865425	16,54323	4,115551	11,02654	25,18734	13,19794	11,1955	8,189311	9,188356	14,80887	28,28312	8,940167	4,394204	4,464384	6,951053	0	2,015086	0,7306864	1,360245	1,937583	1,542744	3,109872	4,319809	2,001893	2,305965	1,26195	1,451564	2,084024	3,903556	2,381465	2,701771	1,063495	2,567487	1,264368	2,18902	0,8434876	1,456745	1,391951	2,472024	21,60823	23,01469	14,5202	20,97411	14,52427	18,44676	25,04711	33,13274	17,30348	23,22274	9,046958	28,73259	8,069256	31,60837	32,25257	34,91379	16,47588	24,13793	20,52608	30,60027	24,31276	13,0504	26,46386	27,11559
16/03/2020 04:01:00	60	14,3665	28,51625	4,915382	43,32518	7,98443	15,23859	10,57105	19,74311	27,75475	18,72133	7,055911	45,49003	18,81576	24,34309	23,23172	22,20719	13,61309	6,140791	34,62001	48,78806	10,66272	7,57543	48,92	37,90292	50,47393	23,00868	30,39456	47,56867	32,52217	53,40918	25,33357	56,38221	8,314061	13,94113	24,25688	23,4252	15,29654	27,46277	32,97614	18,59783	27,24359	20,05284	52,35619	61,64077	7,955625	26,42227	52,10661	52,16608	27,63857	17,38064	27,28566	44,8722	40,8113	33,73218	39,20466	37,93276	23,78129	43,90169	30,29399	46,83142	31,17761	27,24083	33,26233	61,38296	25,31734	22,74253	30,34939	21,82464	6,916722	12,03705	34,51481	60,64821	25,45749	22,04576	0,06824714	19,23954	34,78648	30,49652	34,29688	25,70423	35,59109	43,74945	36,22209	31,68925	15,71204	31,48659	36,94767	62,95507	19,76397	18,73508	30,13643	36,98704	5,885486	8,135224	27,15358	33,85486	84,13226	18,66545	11,63952	44,98329	27,15635	24,48656	95,44382	48,97672	25,85682	23,25984	29,96546	41,74113	16,61099	40,41847	9,030656	11,7106	19,4554	15,38434	14,74442	20,91933	3,005084	1,703691	6,566162	23,47722	6,444933	4,499613	5,746436	14,33611	5,22505	6,610507	11,75515	16,84475	14,57429	10,01126	16,59034	3,879656	13,27269	27,65342	13,32649	12,35093	9,089717	9,855976	15,27361	31,4008	9,46466	3,961856	4,787316	7,41407	0	2,07463	0,8751935	1,559046	1,868369	1,762682	3,428658	4,14325	1,764686	2,151166	1,408184	1,614722	1,955543	3,982441	2,369584	2,386854	1,647809	2,309696	1,193427	2,218308	0,7974138	1,410878	1,453567	2,387199	23,81735	26,05107	16,21526	21,69748	16,03414	20,48526	26,35548	36,45481	20,00456	22,59056	9,400213	30,51151	8,50851	31,96908	31,39907	36,72262	18,05482	23,19332	18,98534	31,4124	16,29774	14,99116	26,97164	28,03976
16/03/2020 06:01:00	62	14,85439	30,64137	4,843957	39,61227	8,197944	16,4908	11,94325	22,26867	29,91352	19,13379	6,418407	48,42127	20,45252	24,84043	24,3319	22,31149	13,08349	6,619556	37,01067	50,70762	9,983837	8,71553	52,73472	39,48497	53,33686	23,03292	26,56098	47,13141	31,01369	57,7024	25,30615	57,76658	8,448138	15,04925	24,42612	26,38615	16,52112	27,99466	37,69107	18,5559	29,52379	20,42323	53,05019	64,73772	8,55562	27,63297	56,98925	55,02329	28,90902	18,34604	28,80188	48,14503	40,78677	36,35002	39,77288	40,11156	25,11031	46,26181	29,76542	50,37045	32,87598	29,92492	36,12414	57,51327	25,94137	23,14109	32,79779	24,19499	7,357288	11,72801	37,12657	63,20036	26,93012	22,9903	0,3399232	20,04359	37,86589	30,02093	35,14147	27,89269	36,83804	45,04753	38,37208	31,56457	20,45307	32,60672	41,63924	66,35486	21,24033	19,38778	32,17673	37,98174	5,986268	8,443026	29,38937	33,36463	85,0534	19,75409	12,26431	47,08506	30,05733	27,475	96,65072	52,19627	23,95447	24,53215	30,0219	45,34289	17,51278	40,56884	9,824548	13,88256	18,50098	16,94394	16,18106	23,92967	3,183991	1,758952	7,137282	24,78503	6,662107	5,061547	6,941036	15,73186	5,759836	7,567142	11,41254	17,64955	13,68417	10,18471	17,7848	3,990868	12,72077	29,93106	14,81888	11,81891	7,871767	11,76282	16,65099	32,12236	9,692474	4,502929	4,836359	8,373814	0	2,081399	0,74312	1,155988	1,942764	1,664525	2,82673	4,358077	1,857247	2,124295	1,257322	1,465034	2,000511	3,782673	2,410063	2,578332	1,129739	2,363644	2,623024	2,341056	0,8937058	1,418684	1,365979	2,528321	26,37634	29,01981	17,24504	25,30083	16,70604	22,57398	26,32488	37,90175	20,78864	23,8016	10,96976	31,0398	9,179376	33,10179	30,33992	37,75496	20,40797	23,69564	21,59006	33,6542	17,93877	13,51348	29,56448	29,70118
16/03/2020 08:01:00	64	16,2538	30,95982	5,097605	51,70155	9,663532	16,46089	11,03207	19,72404	30,16454	21,0445	7,158696	47,70039	20,35636	27,49275	25,46751	23,61585	14,30717	8,031195	37,51554	52,48735	9,814669	9,082394	52,34907	41,41344	56,77912	26,77947	27,13956	51,06612	34,34792	60,6384	27,51361	62,48881	8,960475	13,59396	26,52948	30,22181	18,37181	29,24279	37,29166	19,51336	31,46171	20,92783	54,44574	67,1864	9,864887	27,45551	59,54037	57,77085	30,29579	19,99821	30,58818	49,17675	43,73756	35,83941	40,93619	47,64534	27,28628	46,28723	32,41801	55,36852	33,26267	32,66882	37,39314	65,21393	26,95016	25,18188	36,50393	26,17582	7,60023	12,70619	39,82193	65,89598	27,09674	23,01199	0	21,48237	40,34642	32,03629	37,55077	29,52068	37,67967	51,54917	40,25379	33,92062	20,64462	32,05308	42,16215	68,00841	21,85462	20,70278	33,45836	40,08241	6,879283	8,712147	31,16573	34,21191	86,14528	21,21726	13,14579	49,22441	33,46175	28,76257	98,11064	56,14107	26,94608	25,71521	33,13198	46,06142	18,53642	44,60661	10,8609	14,16045	20,40175	18,93823	19,09365	23,60729	3,256521	1,576661	7,397076	29,2048	7,756203	4,934378	7,443496	15,0755	5,933494	7,931588	12,27917	17,58973	15,25765	10,69546	19,57518	4,793187	13,02325	30,33053	14,07369	12,58027	9,452089	13,83068	16,91016	32,15469	9,511356	3,906181	5,021275	8,03534	0	1,995607	0,9430262	1,31279	1,901732	1,555592	2,861475	3,924694	1,898279	2,121118	1,106322	1,382626	2,125884	4,006203	2,51423	2,413172	0,9442695	2,588762	1,579769	2,219275	1,127459	1,399135	1,166142	2,412342	27,59187	30,71949	18,69053	28,09157	17,41538	28,31641	26,46897	39,2899	21,29911	25,20634	12,09314	35,82967	9,156098	36,74431	35,76909	43,74572	20,82284	26,50441	21,51	37,93442	20,46903	15,08137	29,53395	31,70397
16/03/2020 10:01:00	66	16,66625	31,37495	4,945361	47,64651	9,36526	18,24879	12,66696	23,83379	28,9745	22,05681	8,047705	49,10346	20,04248	29,96015	27,25229	26,20123	13,64887	9,031278	37,96129	51,49508	9,723626	9,757889	55,3391	44,03936	63,59465	25,51952	30,41224	54,71244	35,86138	64,94164	29,15119	63,80015	11,70017	16,77601	27,72325	27,98188	17,86196	30,35319	38,35164	20,45749	32,01205	22,16105	56,10252	71,34954	10,27872	30,36306	64,47316	58,80457	31,95858	19,48946	34,18919	52,3128	43,93029	40,57465	46,16421	43,50713	28,25597	50,41646	34,27035	55,8544	35,95139	33,9754	39,19029	65,38856	27,9751	26,67869	38,92339	27,20291	7,973171	13,68562	41,49757	67,62952	30,02846	25,40935	0,1646773	22,91881	44,09338	34,20625	40,57451	31,86733	41,30264	52,33947	41,70079	31,68276	22,09756	34,21254	45,35995	71,64644	25,02362	22,13107	35,11494	44,56351	7,548215	8,965241	32,08084	36,61106	86,48286	22,38685	14,72259	53,52564	32,98851	28,34977	98,84243	58,03748	22,99672	28,65495	33,35896	48,03244	19,35884	44,65594	11,76904	15,38386	20,8361	18,29417	18,68445	24,73558	3,20278	1,812901	8,274964	28,55342	8,124654	4,809971	7,357496	15,98378	5,57036	7,504352	13,49601	20,59688	25,07985	11,30554	19,38536	4,512737	12,89539	32,07069	14,56144	11,47167	9,88105	12,90209	18,76299	34,39137	9,573248	4,744143	5,278169	8,768097	0,4713749	2,218239	0,5862483	1,315208	1,845643	1,417026	3,039346	4,137379	1,908916	1,956717	1,205239	1,278874	2,08209	3,993009	2,31612	2,659773	0,9564269	2,442183	2,282687	2,146745	0,7925785	1,41447	1,383386	2,456965	29,40097	31,72711	20,81172	25,25724	19,37162	26,01763	30,8571	44,57243	21,39209	27,00231	12,85616	33,22426	10,42972	38,91792	35,92727	44,28513	19,40042	28,01296	24,50141	41,16525	19,30033	15,25475	31,45474	35,01955
16/03/2020 12:01:00	68	17,62427	33,00875	4,689918	49,92477	9,933272	17,76511	11,80012	24,57214	31,21443	22,41704	8,024979	50,99697	22,10938	30,13919	29,51115	27,75814	14,3931	9,008552	39,48822	55,019	10,68247	9,90882	56,2022	46,01231	63,83621	27,87812	28,3124	55,49617	34,18657	66,82333	29,67859	66,50813	12,34714	16,79998	28,6841	31,24841	18,15636	31,55677	39,46888	21,82008	32,88462	24,16093	58,968	75,75983	10,19783	30,78069	64,80769	62,80684	34,51515	20,42813	35,64158	53,91379	47,0727	37,9079	47,56549	49,2707	28,84754	52,94568	36,61652	59,11417	35,24564	33,94507	41,31701	69,93031	29,10084	28,28512	41,93158	28,47632	8,020419	13,87862	43,17218	70,59502	28,47881	29,69745	0,2738865	24,71665	42,89042	39,15728	38,51812	32,36254	43,75504	53,16002	44,29315	36,0407	21,14756	35,44657	46,12158	74,09462	25,3324	22,88033	38,15968	46,35196	7,93504	8,947696	34,42336	38,56709	89,17793	22,6394	14,93244	52,6262	35,5113	29,97686	99,26379	60,54902	26,11254	32,01391	35,77545	50,46226	20,62949	47,51044	12,22363	14,76715	23,13764	19,09241	18,82156	26,15336	3,693082	1,566576	8,585046	29,82759	7,030905	5,104857	7,838818	16,77063	6,027921	8,753039	14,06264	20,87022	23,4346	10,58756	20,28577	4,004062	14,75934	33,77232	14,74476	13,1527	10,16399	13,87406	19,58243	34,69883	10,4175	5,578305	4,819504	8,564048	0,4317943	1,969358	1,084287	1,145833	2,042095	1,609817	3,144686	4,412715	2,064821	2,08582	1,092921	1,309129	2,202697	3,834619	2,549459	3,013995	1,05265	2,40053	1,531209	2,152962	0,3892435	1,607607	1,372057	2,46187	31,31432	33,62788	20,17151	30,57223	21,67309	27,58449	33,36159	47,82314	23,34411	29,52966	14,38695	36,74935	11,1039	40,16716	39,19284	45,39083	20,97777	29,3145	25,62569	41,69582	17,90258	17,30942	32,37801	36,82368
16/03/2020 14:01:00	70	19,09531	35,68648	5,28936	50,74368	9,262199	19,01214	12,46498	28,85306	32,80359	24,55101	8,465268	52,71524	23,37803	31,72545	30,09567	29,43157	16,64159	9,144631	42,08831	54,46964	10,40948	10,5093	59,7744	47,31052	68,28547	27,16263	30,14257	59,23629	37,0557	70,43836	31,26588	69,38688	15,73552	20,32245	29,88548	34,8834	19,20238	34,85114	42,48473	24,17434	34,75962	25,11114	61,62287	76,02819	11,67019	33,06898	67,74259	65,41363	36,53963	21,46027	36,57605	56,25483	46,68504	39,32361	49,10678	48,12901	31,38518	56,2844	40,28287	59,44539	38,71008	37,1004	45,17324	73,25867	31,84039	28,96904	44,16867	28,47563	8,325183	15,50191	44,63577	72,92765	30,57941	30,302	0,843004	24,95655	46,65859	40,22595	40,15079	33,07354	42,92488	58,6193	44,65863	37,7484	20,24225	38,18089	46,78438	75,76806	24,10022	24,40014	38,79158	46,22665	7,625236	8,722714	35,97563	39,70905	89,1389	24,25902	16,38263	57,04942	34,52151	33,7071	98,83372	63,53373	28,37803	32,36392	36,83273	50,87444	20,61864	50,37667	13,06629	14,81467	24,05614	20,44458	19,51246	28,10511	3,282632	1,591788	7,74073	30,94697	7,258096	6,356031	8,606806	17,54538	6,572585	9,558949	13,82695	21,11295	23,7737	10,90358	21,38919	4,905988	15,68088	34,79229	15,04255	14,04834	9,642601	13,71719	20,84335	33,57662	10,3096	5,860135	5,079299	8,913295	0,7911278	2,152617	0,7899536	1,420963	1,83017	1,734914	3,446618	3,817902	1,840807	2,047345	1,038973	1,577697	2,147228	3,595684	2,548768	2,349622	1,318454	2,554156	1,780849	2,285243	0,7605962	1,276802	1,422897	2,152064	30,88093	37,00977	21,58702	33,84926	20,79375	28,41297	36,85953	50,74056	24,54818	32,87605	13,12673	38,43432	11,08774	41,88598	41,57335	50,48816	22,03864	31,29683	27,3785	41,38795	17,47838	17,20891	31,66155	36,9972
16/03/2020 16:01:00	72	21,39914	39,57277	6,287577	45,4342	12,31101	22,09487	12,19102	28,48019	33,18911	24,41313	8,260044	56,61811	23,67733	32,77962	33,48302	31,051	16,29863	9,911582	45,50661	56,63683	11,58156	10,78899	61,83038	48,40414	66,48742	28,8724	32,66938	61,30733	38,93644	72,743	33,67885	72,58884	14,31041	22,18826	33,48911	37,05474	22,92744	34,80997	44,1487	27,932	38,38355	25,14569	64,32133	76,52112	9,653377	33,32463	71,05403	68,35593	39,98135	23,41464	37,26224	57,36959	51,55476	41,13623	51,22071	51,80931	30,12255	58,82294	41,43679	60,95567	41,14038	40,75776	48,51735	75,38039	32,29844	31,22838	45,04511	31,61755	8,430454	16,00768	46,23301	74,98246	31,5721	32,35743	0	26,56996	51,14956	42,80338	42,37415	36,4385	46,46703	57,8507	45,37425	39,80209	20,71431	38,49366	49,10685	77,76664	26,51912	24,28893	40,93024	49,34019	7,722011	9,207006	37,35971	40,56684	90,10114	24,64605	17,46954	61,65107	36,92474	34,49395	99,55273	67,82929	27,74487	33,55175	38,77383	56,04015	21,32156	52,2411	13,79359	16,51567	23,9995	20,20232	19,94101	28,9575	3,870054	2,0193	7,870593	34,21744	7,733823	5,825045	7,651001	16,24986	6,34719	9,519093	13,87379	23,30978	23,836	12,33733	23,47231	5,539553	16,24523	33,81791	15,11757	13,83179	10,43663	14,08039	21,06204	36,0052	10,76405	5,710793	5,486434	8,419125	0,6979443	2,267421	0,9531111	1,248342	2,078429	1,646911	3,096541	3,781015	1,820499	2,022961	1,024812	1,565401	2,056463	3,517006	2,347964	2,632212	1,224718	2,387199	4,56337	2,188951	0,383303	1,22306	1,361005	2,120427	33,4339	37,18867	21,08933	31,25345	20,2886	30,3918	39,66733	50,56988	26,84765	30,42785	14,78759	40,52367	11,49999	44,47855	42,65073	54,49236	24,0835	30,8716	27,08893	47,61777	20,27541	18,78564	34,26034	36,99817
16/03/2020 18:01:00	74	21,7803	41,70901	6,668187	53,25604	11,81732	23,17985	12,85761	28,71691	36,13202	25,75169	9,25999	58,34411	25,34331	34,62181	34,76508	31,79936	17,44875	9,632999	45,64835	60,11087	12,20435	11,85504	64,08703	48,87738	72,31094	29,63584	33,64432	63,61751	40,35837	75,41273	35,75252	74,11555	15,47324	23,85258	35,23423	37,48957	24,1579	36,79494	48,24602	28,44358	39,86647	27,46684	67,88351	80,18713	10,13138	35,24038	74,23333	70,0192	40,65374	26,18866	39,23989	59,54762	58,37057	43,02926	53,18454	52,34866	31,65071	63,51384	43,10034	64,5115	42,29816	45,10196	48,37354	78,06055	33,48848	31,50676	44,43157	34,11245	8,75601	16,61362	46,38581	77,49178	31,52258	31,99713	0,3149177	26,96922	51,19772	45,63744	43,60287	37,4839	47,88696	61,30209	46,73608	44,10395	20,41784	39,36733	50,95476	80,22485	27,51443	25,44188	44,38716	52,62268	7,700182	10,03419	35,5765	40,03115	91,74017	26,42739	18,84774	62,49261	38,78696	36,40128	99,55936	70,19578	27,56521	34,12971	41,59711	60,71439	22,70868	53,61467	14,36125	16,72504	25,0505	24,27664	21,41074	29,74925	3,460848	2,05142	8,503882	32,52687	9,256466	6,971361	8,729968	18,36304	7,14039	9,643638	16,41785	24,16667	24,84769	12,30306	26,11876	5,189131	17,92309	36,66833	15,25012	14,20694	12,03028	14,37749	24,04364	37,96378	10,80059	6,157162	5,504739	8,779841	0,7027105	1,991669	0,9267241	1,311409	1,845159	1,562569	3,260389	3,901898	1,887779	1,952296	1,220159	1,705211	2,479277	3,470864	2,497375	2,607137	1,990979	2,480382	1,128012	2,562238	0,9915175	1,281706	1,345187	2,056394	35,04953	37,51872	24,92954	35,9909	22,28193	34,59349	40,77551	55,76184	28,15187	33,15691	15,6105	44,78227	11,31659	43,90756	47,35024	54,55536	24,45063	34,02755	28,5034	45,89281	22,47769	19,22573	36,60374	39,41762
16/03/2020 20:01:00	76	22,5773	43,79504	6,781679	52,92565	13,20298	22,71483	12,84925	31,72407	37,90638	25,08303	10,47635	59,54659	26,88757	35,18637	34,65869	33,30701	17,26141	9,762447	48,62684	60,83051	13,4214	11,67544	67,68416	49,94765	76,7356	32,69038	36,74292	67,06718	43,71968	79,89004	38,5157	77,72381	18,59797	25,72557	37,90348	40,62907	24,77772	40,81323	51,38961	31,55476	42,0566	28,89451	69,27961	85,10638	10,17994	33,96303	78,87937	72,10724	43,64238	25,76972	38,98369	61,42497	58,58118	45,1892	55,12137	56,51539	34,10892	65,69572	45,20419	66,78712	44,34875	43,39696	52,81581	81,08173	34,72984	33,54885	48,0475	35,96188	8,94072	17,31101	47,67062	77,49606	32,44688	32,26335	0,2021165	30,17994	54,1914	50,22112	46,63337	40,96624	50,26857	64,94474	47,13023	46,9963	23,47155	40,67432	52,57957	81,64809	29,21937	26,59255	45,43953	52,45862	8,135639	11,1104	37,07145	40,10859	93,68859	29,19692	19,81722	68,27068	40,15915	37,67034	99,28374	68,70116	28,9622	36,80503	42,85007	66,7354	25,49189	58,00951	14,09407	18,25528	26,66501	23,45166	21,64366	28,02753	3,387075	2,237995	8,918821	34,80901	8,864736	6,652645	9,656969	20,98357	7,270598	11,30077	16,86872	24,2298	25,70976	14,35649	25,46799	5,618093	17,1587	38,52426	16,40715	15,42385	11,85552	15,75991	25,23265	41,82858	11,722	7,047829	5,645032	9,768044	0	1,978338	0,7272326	1,28067	2,149646	1,481336	2,947613	3,900517	1,859043	2,064614	1,741822	1,971292	1,941797	3,912467	2,61667	2,620331	1,066465	2,28614	1,958099	2,716139	0,8049431	1,359831	1,374613	2,063785	36,44859	41,56465	24,64688	35,00856	25,4081	36,42918	42,03968	56,8882	28,92097	37,36731	14,63846	48,37195	12,44136	45,75237	49,33114	62,05943	25,77434	35,70382	29,96954	45,52339	21,30906	19,53194	37,56638	42,33705
16/03/2020 22:01:00	78	25,29095	47,04451	7,339674	54,94032	13,69654	24,43247	14,34882	31,14818	38,75	26,85352	10,94703	60,72309	29,04157	37,77921	35,62051	35,32984	17,73769	10,50446	51,0378	63,84284	15,04704	11,39699	67,73112	52,16553	78,18524	36,67385	37,59084	69,66492	47,19365	82,50455	41,97619	80,07163	18,10828	26,34622	39,23941	43,98445	26,7908	44,30917	53,56481	36,00271	46,84226	30,12537	72,93842	86,83694	11,06211	34,58278	80,51633	74,50666	44,43005	28,60487	40,56601	64,66284	57,77312	50,63888	59,44753	61,74037	37,36026	66,47208	44,79105	70,56802	48,1815	44,96124	58,5539	84,45568	38,72479	34,32154	52,24055	34,97472	9,563855	18,86467	48,21777	80,64192	34,47163	35,52111	0	32,10116	56,44646	49,82455	48,94687	43,57614	51,43119	64,89147	52,85429	48,53324	26,13499	42,47092	54,94632	84,09007	30,63619	27,32752	47,07194	58,1766	8,339343	10,77572	36,36342	43,72355	93,76189	30,28846	21,35389	68,88484	42,85684	36,96418	99,87429	72,12416	31,05838	36,38174	45,3087	69,23955	24,29922	57,48031	15,41619	18,4558	30,46025	23,70061	23,35219	30,9203	3,226818	2,281512	9,856183	35,91858	9,474747	7,046446	10,8803	20,66534	8,338168	11,81788	16,41357	26,37551	27,152	14,74932	25,64351	6,580529	17,98339	39,07521	17,7647	15,87416	12,53675	16,17844	28,79607	42,30479	12,2219	6,768347	6,566714	11,07669	0	1,940484	0,780352	1,264299	1,855106	1,663973	2,833153	3,827711	1,813937	1,999682	1,2156	1,696508	2,43348	3,724165	2,341885	2,501174	1,200334	2,691686	1,574726	2,339191	0,6913821	1,392435	1,595587	1,977233	41,2967	45,15633	26,49764	38,76879	27,61702	37,48287	41,65956	59,79913	32,20705	41,43685	15,87499	51,70355	13,6812	52,59249	56,72746	63,84008	25,5305	42,3278	31,638	48,57358	21,66487	21,27867	37,90534	45,31533
17/03/2020 00:01:00	80	26,21291	48,09198	7,865136	47,43894	15,92182	25,96251	15,1548	30,85744	42,62033	29,0951	12,41594	63,6113	33,09351	39,75906	39,18946	36,9572	19,42999	12,01826	52,18991	64,80756	14,80735	11,49667	70,45569	51,77401	80,03012	38,78281	38,80195	69,80431	51,76289	84,77896	44,19878	80,63854	18,99405	27,85326	40,85157	46,15813	30,49466	44,16501	56,12159	39,3973	46,8826	32,72346	75,52201	88,84878	11,78202	38,60749	81,29159	76,08395	46,4727	31,38097	43,70849	65,15011	62,07138	55,05899	62,57557	64,97624	40,07668	70,24847	48,09295	72,56969	51,68794	45,60725	57,34741	85,60082	40,53382	36,25021	53,27262	36,31417	11,24358	19,49595	49,69793	82,43555	35,28148	38,1775	0,06375719	32,28883	60,17215	55,47546	53,89596	47,76359	55,95525	71,74873	52,04596	50,80439	26,22914	44,99088	59,58078	85,85806	31,35306	26,68414	50,86007	60,73843	8,358339	12,08741	40,70596	42,03996	94,08951	33,31938	20,98033	70,68738	46,32411	40,43871	99,933	75,96983	35,2935	40,35146	47,05494	68,97229	25,67764	61,31058	15,96347	20,76149	29,4896	24,80099	23,55997	33,78841	3,150973	2,063923	10,65436	35,47179	10,59426	7,204355	9,494087	23,09081	8,989554	12,49323	16,52914	28,73004	28,39985	15,72081	26,9275	7,211746	19,47509	42,30534	17,59678	15,75797	13,26239	17,38319	25,69062	43,16845	11,70846	6,94304	5,995938	10,0326	0,4511356	2,168711	0,7737208	1,203719	2,012669	1,515943	2,816299	4,163696	1,937376	2,044375	0,9973198	1,79653	2,178037	3,725823	2,106059	2,617982	1,256079	2,391965	1,109223	2,676075	0,4646054	1,36218	1,212975	1,96321	41,97723	47,35108	27,71372	42,09162	30,713	40,00677	42,94644	64,5365	35,41004	42,31668	18,35993	52,12768	15,93094	53,85866	53,79546	66,01853	28,6524	46,02565	33,50436	47,79185	20,87568	24,10098	40,89391	47,96412
17/03/2020 02:01:00	82	28,46928	52,06964	8,271234	51,51291	16,30678	27,26286	15,88611	32,78667	46,56381	33,41125	13,73702	66,82796	32,90016	42,00708	41,54019	38,89734	20,66568	11,67889	54,58762	68,65696	16,36916	11,96356	71,08504	51,20475	84,37859	40,95056	43,84933	70,32141	50,39767	88,84533	48,11637	82,3856	19,47882	28,42086	42,06675	46,22389	31,71142	49,23298	58,36538	42,50615	49,53021	34,84658	78,65778	90,11729	11,72504	42,06717	82,62524	80,68537	48,68652	32,00438	46,60339	67,18688	67,01322	59,23623	66,96992	68,39261	39,90827	72,38554	48,6323	76,88612	52,59069	50,97025	59,58686	87,90168	42,43445	37,25644	56,24372	42,67559	12,31467	18,83082	51,30374	85,92866	37,9959	38,96552	0,3904178	34,74076	63,55535	58,45877	55,68456	45,42834	58,10359	75,1921	54,75374	52,11221	29,11769	49,96926	62,05349	89,7916	34,07735	27,97463	52,97435	63,85072	8,544223	11,62812	43,07982	44,03674	93,89575	33,43999	24,11451	71,1258	49,59293	42,0881	99,97865	77,7093	34,3835	39,36989	49,45182	73,23919	26,17547	64,08516	17,0794	23,6258	30,80536	24,96864	23,43798	36,38208	2,969027	1,778086	10,58874	36,15564	10,59696	8,238907	10,13788	23,82654	8,99439	12,58938	18,19414	28,45353	32,76967	15,31568	25,72599	5,876989	19,75865	44,78069	17,19669	16,07268	13,24188	16,29815	29,12937	44,00116	12,13839	7,723323	6,703277	10,70368	0	2,043614	0,7113451	1,295798	1,699547	1,489763	3,044803	3,715255	1,900006	1,98414	1,004366	1,833831	2,240619	3,469966	2,389893	2,846071	1,342009	2,411928	1,428285	2,557817	1,031927	1,60436	1,397408	2,035464	42,03532	50,14043	28,68382	40,34773	31,9342	40,84645	45,65712	69,31802	35,48291	43,67595	17,35287	54,6272	16,7823	54,375	55,81683	70,95941	30,10755	43,28008	35,71846	53,98686	21,83694	21,68525	42,08872	48,0111
17/03/2020 04:01:00	84	30,85647	55,46875	8,356198	50,95305	15,99801	29,21619	17,08278	35,15542	46,78734	34,30323	15,66265	67,09045	35,29399	42,42582	42,02822	39,81487	20,65816	12,19399	55,91215	69,22849	15,65905	12,95652	73,33353	53,40262	86,14998	41,88647	43,65302	73,71719	54,4014	91,85642	49,66132	85,50832	20,39069	29,48428	44,57491	50,17753	31,30194	51,91942	59,07805	44,53063	53,29361	35,10955	78,79483	90,36058	14,36112	40,54605	85,18844	81,08491	52,8536	31,6809	48,51113	70,85544	66,87299	59,21426	66,37379	70,5723	44,80521	80,36086	51,03055	78,48544	57,70612	51,87791	61,5328	90,01244	43,14911	38,23441	56,73679	42,25215	13,77148	20,19487	52,97435	87,05294	40,93177	39,07659	0,0798519	37,93842	65,62943	59,78392	58,62995	49,7275	57,7694	75,8953	58,09454	54,41921	34,29847	51,16725	63,98817	91,0284	38,34826	31,2699	55,75895	63,39598	9,883055	9,80645	43,10939	47,9816	96,20787	37,63926	24,13676	75,04082	51,08836	44,80576	100	81,78687	39,37776	41,66618	52,42975	73,32718	30,04518	67,33379	18,08576	24,09483	30,6328	25,44706	27,09086	36,95347	2,694242	1,620317	11,69678	37,31868	11,18085	7,839025	10,01153	23,28837	8,147726	14,44815	18,92877	32,56535	31,99415	16,1535	29,42971	7,363575	19,49692	48,33997	19,02568	18,13211	14,17827	16,79363	29,88838	43,12506	14,98073	7,342092	6,350921	10,44223	0	2,245386	0,6901388	1,107911	2,075597	1,587644	3,769825	3,75449	1,762613	1,945251	1,037937	1,761163	1,924942	3,783364	2,257957	3,848779	1,178023	2,414829	1,755222	2,651414	0,69228	1,519742	1,346016	2,026	45,10251	54,53125	30,00208	41,16061	33,90639	42,78363	47,90838	72,35363	37,57978	45,92514	20,56311	60,58963	17,29153	58,80878	59,32423	73,42093	31,58695	47,34803	38,40172	56,04346	21,79045	24,72791	43,46679	50,50674
17/03/2020 06:01:00	86	29,76804	53,53456	8,794278	38,8809	17,46912	30,67459	17,83578	39,0719	48,68666	36,0398	17,76988	67,07822	34,37383	43,9765	45,05444	44,85694	22,32434	13,34694	59,0567	71,87314	16,01514	13,25784	76,01425	56,40619	88,26391	45,91692	44,63839	76,29186	58,22786	94,16287	53,12762	87,30915	25,90296	33,37264	44,14643	52,22038	34,57967	52,24697	61,66618	49,49312	51,76274	37,54877	80,97183	92,79171	14,03459	43,06269	85,29558	81,0235	54,47792	35,13601	49,35172	71,57743	71,30276	65,80646	68,11084	73,09641	46,95168	80,77904	52,69921	80,99229	60,4771	53,17902	64,31629	92,20387	48,31807	42,34699	60,07025	45,10458	14,60744	20,74492	53,43778	89,00427	41,70148	43,32415	0,1656443	38,50478	68,11774	65,2513	59,98943	48,9935	61,78866	78,74192	62,55734	54,05788	32,54497	53,44724	67,08285	92,63166	37,21507	30,74595	56,20551	70,38143	9,731433	12,94229	46,27984	47,56714	96,50938	39,25163	26,25387	77,81789	51,69886	48,4585	100	83,14524	41,88772	46,93738	52,57971	75,28059	32,14025	70,66872	19,93645	24,42494	30,65968	26,46683	27,64244	41,64657	3,249613	2,167537	11,65921	35,91761	12,31163	8,671254	10,38164	24,71651	8,713804	15,42454	20,98724	32,35377	34,92022	19,15396	29,65842	7,49102	22,04852	47,52334	18,95633	19,0701	14,98004	15,62023	32,54828	47,66993	14,22462	7,511052	6,897934	10,85903	0,7370414	1,965628	1,060801	1,310373	1,990219	1,596555	3,287536	4,415133	1,840393	2,078153	1,140722	1,743687	2,009837	3,61993	2,50373	2,706261	1,401968	2,271427	1,017421	2,280546	0,7130029	1,373508	1,447074	2,134795	48,24575	57,83447	31,56989	46,8701	34,74069	48,49104	53,34901	76,70583	39,85135	50,44589	22,76511	59,94419	19,97216	64,05579	61,81381	73,57828	34,71706	50,48153	43,54202	58,24257	21,66791	23,00847	43,30619	54,19533
17/03/2020 08:01:00	88	30,37011	54,00903	9,201757	39,6406	17,64112	32,56577	17,52798	41,97786	49,88244	35,07598	18,54712	68,00757	37,09901	45,75604	45,24405	46,53183	24,20604	15,42178	59,6844	73,03327	16,79308	13,28733	77,10958	55,38994	87,85443	49,61974	45,38116	78,43694	58,90729	93,5168	56,07856	88,95412	26,12346	36,39236	47,9215	53,89106	37,60299	56,38304	63,65177	50,57748	56,19903	39,89189	82,2849	95,13871	13,51217	43,01786	87,55996	84,64668	56,26222	36,24717	51,58488	73,19469	76,31528	67,52274	71,2766	74,60302	47,92164	85,98689	55,27589	82,9921	60,84777	62,33028	67,44556	94,00433	49,15638	41,06281	64,70402	47,46567	16,05776	21,64664	58,47633	89,76743	40,70333	47,1652	0	39,94287	70,5705	66,31128	59,44933	55,63874	64,66588	84,59218	66,8453	58,80664	34,00172	54,47178	70,15197	95,2028	37,83191	32,88234	61,38628	73,13046	10,3565	13,45249	49,5966	48,70869	97,3959	42,25602	27,39411	78,60571	55,14003	50,48367	100	82,63919	42,91211	49,33769	55,47227	76,53674	32,04858	71,14134	21,2701	26,81566	33,95398	29,69386	32,52238	43,36905	3,523569	2,409096	12,63207	37,6519	12,55789	8,634437	12,09445	26,07551	9,797538	16,75847	23,4652	35,63647	35,90241	18,09944	32,57522	7,335945	22,26797	49,99633	21,61396	18,25997	14,7411	16,4486	33,26419	48,47439	13,14662	6,829824	7,432997	11,24952	0	2,16657	0,7909207	1,306159	2,07083	1,658239	2,846416	3,794001	1,894203	1,954023	1,262641	1,772215	2,232745	3,604941	2,358394	2,544692	1,19467	2,474649	1,053824	2,461455	0,9155338	1,362041	1,665907	2,076495	50,13111	55,99573	32,76781	49,83677	37,99507	51,4316	55,07094	77,86051	42,4951	53,42576	23,21867	60,75597	19,72521	63,48392	64,13393	75,72544	40,1539	55,53036	45,14382	61,52866	25,06846	25,5868	44,57698	55,97515
17/03/2020 10:01:00	90	30,80115	60,36493	8,726928	41,60084	16,68794	33,5454	19,67693	43,3171	51,98179	38,17805	18,93817	67,83695	37,09653	46,82437	45,09629	49,87283	23,85604	16,47968	61,89172	73,1326	18,04149	14,22655	78,08335	55,63136	90,75231	52,9108	49,33273	82,14025	63,5206	94,69849	57,2445	90,70811	28,7232	38,03727	49,86448	56,02384	39,54686	57,75365	67,18793	53,16914	57,29029	39,8041	84,38654	95,75155	13,60349	44,65538	90,43339	88,05579	56,84578	37,54566	54,53394	77,22935	75,33791	66,47961	72,91252	80,50087	50,88189	86,86008	57,91356	85,66853	64,70739	61,76504	67,96517	94,19624	50,84425	43,22419	66,31812	49,62989	15,85088	22,96136	59,82759	91,99002	41,91182	47,85229	0	43,00121	73,64708	72,12534	61,50296	57,26356	65,82989	81,89614	67,14681	59,6446	35,43835	57,46787	72,48666	95,98558	39,24106	34,25626	61,73892	74,79243	11,65962	13,25548	50,24654	50,71694	97,08244	43,06573	28,75221	82,19559	56,92253	50,46986	100	86,64547	46,61824	51,8426	57,31591	79,72888	32,41835	73,50305	22,25284	27,56299	36,09196	32,46996	33,17605	44,86731	4,2307	2,402257	13,36601	38,46748	12,84131	9,454922	11,93993	25,07667	9,813081	17,17507	24,67072	36,03345	40,25227	19,42087	33,72106	8,521772	23,03237	49,55067	23,41857	19,89652	15,51676	17,61881	35,07744	49,06471	12,82045	7,071522	7,066687	10,25241	0,5888733	1,965766	0,9969055	1,309751	1,866918	1,378412	2,868728	3,222191	1,900627	1,954783	1,255872	1,6447	1,849926	3,573925	2,096389	2,954382	1,281982	2,108823	2,434654	2,588763	0,8937748	1,220643	1,424624	2,099083	53,5463	62,61314	36,22811	48,08446	38,68493	49,10857	59,05069	81,43029	41,74431	55,47504	24,76839	64,23642	18,9316	64,82254	67,39397	77,09867	34,94557	56,67489	47,32434	60,38461	26,20828	27,01218	44,54058	58,55258
17/03/2020 12:01:00	92	33,42983	60,87851	9,315042	42,93428	19,1867	35,89032	21,26658	45,67142	53,64694	37,59311	19,80217	70,9583	36,75026	48,96131	46,59898	51,59634	24,96601	16,65237	64,95496	75,62514	17,20077	12,54366	80,57388	58,00937	92,44557	53,93548	49,96594	82,48888	65,93993	96,47035	59,70056	91,94353	31,32094	41,26783	51,27335	56,54633	43,07077	60,09049	68,9146	58,35081	59,47447	40,26629	87,64568	97,47797	14,30634	45,60939	92,0566	89,5859	61,51173	38,92358	54,61898	80,04607	77,05363	70,16565	76,31197	79,57878	51,89682	87,6327	60,40182	86,79571	67,48943	66,45515	71,5176	95,64379	53,93845	44,62388	69,03093	51,96384	16,15765	23,87662	62,96605	91,75571	42,60928	51,61645	0	43,71926	76,50648	76,25462	63,97132	61,00927	68,98438	83,52938	71,4343	63,55196	37,99839	58,76015	75,20385	96,68491	39,57228	35,8075	64,13213	76,96169	11,9677	13,7004	50,78546	50,94661	97,83661	45,54908	28,8903	83,80146	59,77467	54,58975	100	88,30067	53,79828	54,10071	59,77045	81,66267	37,15586	75,80466	21,86271	30,64821	36,88958	32,79751	33,69564	45,94117	4,400697	2,246491	13,68914	41,7267	13,20624	9,549347	14,21371	28,8181	10,93322	18,77073	25,57699	37,79965	42,68568	20,73421	34,14318	9,780753	22,81292	53,60805	22,90451	20,80211	17,19427	18,10587	37,58717	51,58549	13,21141	7,464219	6,605672	11,00554	0	2,048727	0,9849553	1,062182	1,693606	1,342009	3,22226	3,528404	1,877625	1,927705	1,249447	1,658654	2,079189	3,550439	2,811395	3,068841	1,145902	2,395626	0,9488975	2,452821	0,6300426	1,344289	1,14984	2,039401	56,32032	62,26356	35,67881	56,66736	42,95646	51,97723	60,79928	85,36583	46,4823	60,5225	28,13211	64,84078	20,46164	66,88564	68,17239	83,73052	38,09233	60,78864	49,76922	66,41723	26,51477	25,71611	44,64633	60,48318
17/03/2020 14:01:00	94	33,05834	63,81928	11,68083	43,69757	20,4177	35,73746	23,42479	47,12823	53,69799	39,06747	21,75121	71,93337	38,0723	48,73888	50,60352	54,91828	25,85233	16,70107	66,38933	74,89555	17,92717	12,82065	82,29236	57,93325	94,96353	55,00243	53,49282	83,76348	70,52892	96,53412	63,69322	93,51679	32,35564	40,61568	54,9073	58,15726	46,41606	66,09112	70,52396	64,82069	60,99	45,02715	91,43962	98,08335	15,30048	47,5163	92,14253	91,26208	63,25694	41,84855	57,8985	82,03063	79,9424	71,43147	76,47594	81,78866	54,24935	89,72335	59,8023	91,11454	64,68059	68,8838	73,2476	96,33421	54,98246	46,66833	71,89684	53,2206	16,24047	25,31333	64,14525	92,93435	42,90658	52,60534	0,2608311	45,94103	80,04311	78,68466	64,94011	61,09037	72,52695	85,91132	71,36543	66,59186	38,71125	63,30122	80,88715	97,24781	41,39437	35,98951	69,38681	80,94765	10,83672	16,04457	50,75383	52,1656	98,87641	48,19394	31,04181	86,58792	62,44585	55,75431	100	91,4986	51,83811	55,85281	63,09413	85,44132	36,51822	76,08104	23,16783	30,71072	38,36269	34,83505	34,24472	48,89036	4,386398	2,000097	13,945	42,18999	14,93231	9,835392	14,51101	30,28149	10,93412	19,82102	25,32998	39,45948	44,02983	20,13207	33,86929	10,5131	24,32913	53,56577	24,88236	20,97971	17,30983	20,52263	40,48581	52,37276	14,07037	8,516316	7,079534	10,78146	0	1,890197	0,9899979	1,175881	1,730907	1,381659	3,477633	3,83227	1,72103	1,901525	1,031651	1,880457	1,961828	3,691216	2,556435	2,59194	1,319974	2,364197	1,156886	2,260444	0,9484831	1,194187	1,22603	1,916584	60,25911	63,99211	36,3304	54,49292	45,13179	54,29439	63,0783	83,45732	48,03672	67,23779	29,6609	67,49683	22,40129	71,0054	71,27792	84,38785	39,08765	60,92831	52,95376	67,63207	27,47582	26,23176	46,8989	61,94981
17/03/2020 16:01:00	96	35,03861	66,33489	13,00522	46,56678	19,77557	38,11326	25,1874	48,04418	53,9095	41,24517	22,88841	73,93153	40,55682	52,75779	49,83532	53,74282	26,85739	19,06457	67,4361	75,91277	17,804	13,3256	84,32534	59,48731	94,06802	60,5955	57,18502	84,52613	69,92774	97,92171	66,8958	94,04842	35,83941	46,12097	58,35993	60,7072	52,72636	65,69208	72,1151	67,9481	64,22469	48,01207	91,91231	98,00985	15,51261	47,87716	94,59032	91,8623	67,21616	40,44271	59,43599	82,86715	81,31611	76,68373	79,6053	86,72186	55,93439	90,23977	62,98491	92,22916	68,30177	70,25275	77,51837	97,56293	58,84526	49,42377	73,43474	56,65775	16,21408	25,78132	63,36193	94,73061	44,99779	56,17464	0,2537163	48,36111	82,73914	81,82071	67,51679	63,63658	74,77509	89,61221	73,37651	70,5276	38,51107	68,14745	77,76559	98,20658	43,38604	36,80945	69,85535	81,80364	11,68539	16,55518	51,74555	53,77507	98,8979	51,10833	32,38292	88,99826	63,93056	57,77761	100	92,17251	52,71662	58,77887	65,9976	86,60319	36,61396	79,74138	24,59287	33,13985	39,956	37,34997	34,70124	49,55777	4,690747	2,284483	13,79393	46,25187	14,03902	11,16973	14,24963	32,7998	12,26134	21,57107	27,67145	39,21067	47,17348	21,12518	35,12551	10,97701	26,13036	58,2099	27,10199	22,55871	18,50015	20,42171	42,86445	54,25536	14,13033	7,871078	7,386992	10,38924	0	1,827752	0,8269783	1,382902	1,685663	1,433466	2,819062	3,379476	1,694712	1,950017	1,29711	1,584121	2,115592	3,739847	2,213058	3,05247	1,119516	2,170024	2,5	2,613492	0,7332422	1,344772	1,12815	2,081745	63,67574	67,19455	38,71256	57,87432	47,53254	57,35556	65,20357	87,14806	52,30003	65,98785	32,10564	70,40921	25,21904	71,28094	75,56443	86,59469	43,35385	64,8644	55,40776	67,78011	28,80961	24,18187	47,14937	60,71749
17/03/2020 18:01:00	98	37,68934	68,46237	14,25488	47,55527	22,04327	38,30681	26,36626	48,39212	54,31221	39,72977	24,62996	75,30097	42,85001	52,26596	52,997	56,04464	27,2668	18,55597	68,60239	76,61942	19,42253	13,24837	82,29491	61,2569	96,58474	63,69025	58,05787	87,93083	75,82338	98,39342	69,84866	94,66678	34,51543	46,65271	61,47553	64,39007	52,56824	68,23656	74,13544	69,19733	65,83652	51,49813	92,83184	98,5398	15,13242	47,40219	96,19847	91,19972	72,44025	44,28009	62,18315	85,75341	83,02478	81,76752	81,11462	90,39746	63,54299	92,6488	66,43029	94,09414	70,33965	74,04765	80,25199	97,76713	62,43486	51,38174	76,53542	57,02538	15,85834	26,71329	64,70988	95,26518	47,95134	56,08229	0	50,87195	83,45823	81,25332	69,56296	66,0313	77,01703	90,12531	71,98593	73,42464	42,46097	69,66898	81,12497	98,34259	47,53247	38,68929	72,99424	82,87114	11,55248	16,07117	53,27158	55,18285	99,40672	52,27875	34,67763	91,39796	65,41418	58,96994	100	95,62935	54,25191	61,43154	67,1497	88,37948	40,58059	81,04665	24,40947	35,61181	41,26326	41,07994	36,35852	54,31352	4,886784	1,985867	15,0784	46,4144	15,65643	11,37676	16,24427	33,21052	12,24511	20,61941	27,2277	42,08748	47,36164	21,49591	37,90865	10,70389	27,11615	59,70276	26,96094	23,88159	19,51688	19,10781	45,80722	54,07646	14,66346	8,832338	7,553672	11,35624	0,4574215	1,875207	1,017283	1,088776	1,763373	1,386909	3,031333	3,506368	1,806822	2,091346	1,146386	1,685939	2,053631	3,865496	2,797994	2,254366	1,076205	2,309626	1,125525	2,737898	0,6496603	1,209314	1,09596	1,769245	63,20824	70,32597	41,17899	57,73431	50,90697	60,02418	66,89786	88,62469	53,40967	72,73216	31,43291	73,96767	27,13756	74,48491	75,42938	87,77934	39,06893	66,30948	55,18588	70,36051	28,40642	26,7774	47,37988	62,94727
