# Supplementary material for: Neuroblastoma signalling models unveil combination therapies targeting feedback-mediated resistance
Source: PLoS Comput Biol. 2021 Nov 4;17(11):e1009515. doi: 10.1371/journal.pcbi.1009515 (PMC8604339; doi:10.1371/journal.pcbi.1009515)
Supplement: S2 File — (ZIP) [file pcbi.1009515.s023.zip › drug_sensitivity/IMR32_drug_sensitivity/IMR32_AZD_BI_071018.txt]

Label: IMR32_AZD_BI
Metric: Phase Object Confluence (Percent)
Cell Type: IMR32
Passage: 10
Notes: 
Analysis Job: IMR32_AZD_BI

Date Time	Elapsed	A1, Image 1	A1, Image 2	A1, Image 3	A1, Image 4	B1, Image 1	B1, Image 2	B1, Image 3	B1, Image 4	C1, Image 1	C1, Image 2	C1, Image 3	C1, Image 4	D1, Image 1	D1, Image 2	D1, Image 3	D1, Image 4	A2, Image 1	A2, Image 2	A2, Image 3	A2, Image 4	B2, Image 1	B2, Image 2	B2, Image 3	B2, Image 4	C2, Image 1	C2, Image 2	C2, Image 3	C2, Image 4	D2, Image 1	D2, Image 2	D2, Image 3	D2, Image 4	A3, Image 1	A3, Image 2	A3, Image 3	A3, Image 4	B3, Image 1	B3, Image 2	B3, Image 3	B3, Image 4	C3, Image 1	C3, Image 2	C3, Image 3	C3, Image 4	D3, Image 1	D3, Image 2	D3, Image 3	D3, Image 4	A4, Image 1	A4, Image 2	A4, Image 3	A4, Image 4	B4, Image 1	B4, Image 2	B4, Image 3	B4, Image 4	C4, Image 1	C4, Image 2	C4, Image 3	C4, Image 4	D4, Image 1	D4, Image 2	D4, Image 3	D4, Image 4	A5, Image 1	A5, Image 2	A5, Image 3	A5, Image 4	B5, Image 1	B5, Image 2	B5, Image 3	B5, Image 4	C5, Image 1	C5, Image 2	C5, Image 3	C5, Image 4	D5, Image 1	D5, Image 2	D5, Image 3	D5, Image 4	A6, Image 1	A6, Image 2	A6, Image 3	A6, Image 4	B6, Image 1	B6, Image 2	B6, Image 3	B6, Image 4	C6, Image 1	C6, Image 2	C6, Image 3	C6, Image 4	D6, Image 1	D6, Image 2	D6, Image 3	D6, Image 4
7/10/2018 3:12:00 PM	0	2,311423	3,658129	7,207188	6,252832	8,255415	12,1138	11,67261	17,17769	11,68269	14,22061	10,93895	12,90624	12,89677	12,56762	9,943497	9,362913	3,382101	5,537895	5,374531	5,323829	10,38213	11,51525	12,11034	13,87551	12,85857	13,01634	11,44231	14,50058	18,58456	17,60555	9,367815	14,59079	3,697364	3,149867	6,942557	7,0403	11,33897	10,06638	7,288903	8,342175	11,51207	13,10379	11,76572	14,94978	13,71318	11,659	10,74872	13,08549	4,335212	5,336607	7,166983	6,057623	10,42116	10,09788	8,657369	10,32038	11,30415	15,08434	13,5387	15,19223	16,04243	12,82335	11,22637	13,68237	8,1279	6,498398	8,65654	9,387848	10,82401	12,09342	14,47247	14,15644	12,27702	10,98392	13,21052	11,40639	12,72001	12,69141	10,98889	11,75868	7,316465	4,394479	7,901815	7,292773	13,69937	11,72193	14,32353	9,95669	14,15368	11,7662	12,7283	13,25307	14,06388	12,68954	12,27164	8,681269
7/10/2018 4:12:00 PM	1	3,386591	4,916418	9,31076	8,411458	14,13434	18,60535	17,30527	24,03501	17,13638	21,56872	17,59194	19,28796	18,00971	17,73859	12,75144	13,50796	4,408847	7,81699	6,707491	7,506009	16,17788	15,63778	19,38785	20,17822	20,01789	19,22462	16,50034	21,23625	28,02968	22,06365	13,1087	20,91616	3,590573	2,714619	5,129242	6,160824	7,525905	9,786416	7,061506	6,721582	15,05899	20,54149	15,37764	21,24082	18,93132	17,74668	15,36762	18,13612	3,513345	4,396206	5,668933	4,747941	7,544347	7,693069	6,988767	7,267697	15,39877	22,50352	19,71983	21,28378	25,34213	21,67309	15,57989	20,70071	10,42019	8,874267	12,78653	12,72636	18,97325	16,61224	20,23465	22,14971	18,28236	16,11205	20,66264	17,995	18,29693	18,88318	14,35372	18,15857	11,25297	6,600976	10,98585	9,710503	20,18665	18,085	21,32266	13,86999	21,12746	15,85661	19,33418	17,93559	21,44079	17,88614	17,52673	13,30854
7/10/2018 5:12:00 PM	2	4,203346	6,953124	13,1154	9,836014	14,52006	18,88042	18,40531	24,60668	18,49345	22,67345	18,98147	20,6496	19,53926	21,1305	14,30565	15,00055	5,461221	9,540023	8,096403	10,08165	17,18108	18,13239	19,87435	22,94844	20,26954	20,14064	15,98772	22,69314	27,75786	24,35766	15,06673	21,1754	2,664194	3,452421	4,80942	5,215932	8,802291	7,130443	6,514976	7,068276	17,13632	21,88709	15,74243	22,28939	21,18797	19,08751	16,80337	20,5875	2,692515	7,038918	4,865233	4,934447	8,613852	10,216	7,238823	9,039776	17,22169	23,69232	23,62801	24,54189	25,13207	20,73676	17,19814	22,34389	13,11796	11,17699	15,22132	15,45894	18,04038	17,21388	21,46842	22,19013	17,16222	16,12242	20,6096	17,35045	16,84834	18,6468	14,35573	18,00121	14,0777	8,347356	14,18753	11,71778	20,46751	18,79842	22,41662	14,83256	23,0658	18,25114	16,37586	19,7304	22,35287	19,96388	18,8474	13,91046
7/10/2018 6:12:00 PM	3	5,356087	7,853118	14,86157	11,6027	16,22451	20,35436	18,25693	23,78461	18,42458	23,97332	20,67805	21,34574	18,86895	19,5327	14,43054	14,94087	6,451979	11,83887	10,20267	12,11393	17,46684	17,10046	20,54114	22,79731	20,46433	21,45771	17,22176	22,16249	33,97125	24,33142	13,87765	22,54359	3,924486	4,71665	4,885679	5,641648	8,519494	7,61729	6,403004	6,55718	18,16976	22,23606	16,69975	22,65826	19,69551	18,5577	18,22191	18,07879	2,435414	8,538489	5,677429	4,522892	7,509394	8,367525	6,180647	9,01028	17,63615	21,53053	22,38223	24,51647	24,75788	21,30719	16,47229	23,65198	14,89314	12,328	16,09119	18,49594	19,04454	18,21798	22,10482	21,41447	20,43919	16,60132	23,52675	18,083	20,48816	19,42197	17,2679	19,48304	15,28072	9,074451	15,7827	14,17917	21,01183	18,71601	20,77482	14,83339	20,69954	17,12568	17,46518	20,10997	22,50733	19,20162	19,15361	15,4396
7/10/2018 7:12:00 PM	4	5,715697	7,926546	14,92754	12,18681	16,03393	21,54765	18,65413	28,09606	19,45844	23,28366	19,34447	19,74587	20,03917	20,38642	13,10966	16,41634	9,064919	13,92034	11,74196	12,53723	17,06344	18,25652	19,30088	22,66212	20,91097	22,63767	16,20897	23,14946	28,05434	24,17723	15,18996	23,22212	6,420134	4,474677	5,241006	6,061629	8,375884	6,768346	5,487401	6,297386	17,07739	22,0834	16,63344	22,67663	21,11489	19,99185	17,24338	20,16862	3,344109	5,661265	5,303451	4,57387	7,184391	8,18862	6,768001	8,965656	15,83243	23,33803	23,83068	22,23074	25,66776	20,71735	16,68829	21,70763	15,65816	12,52659	17,64741	18,98134	17,4828	18,95088	25,83098	22,68616	19,0757	17,16947	20,00981	17,87709	17,54151	19,34979	15,80791	20,63771	16,45647	8,175081	16,25732	15,77814	23,09157	19,34847	22,06406	14,98826	21,64035	18,80222	19,94184	21,26443	22,53578	19,36664	20,57161	16,37109
7/10/2018 8:12:00 PM	5	6,715158	9,264133	15,51697	12,79178	17,2248	21,34139	18,70593	26,70032	18,18137	25,06604	22,06206	21,04754	22,51893	19,97734	14,21523	16,04077	7,493714	13,76851	11,21788	13,32871	18,58277	17,5382	19,93258	23,1748	21,46593	21,01183	18,3982	23,57399	28,81617	24,52752	13,85859	21,50517	6,010168	4,717203	6,416888	5,383925	4,840711	7,176517	6,213943	6,542331	18,33195	22,66116	17,04431	24,32464	18,63361	18,19139	17,08326	20,25019	2,083679	9,076592	8,127695	4,783585	7,799997	7,048588	5,708997	7,608588	19,18131	21,75212	23,00798	21,68891	27,02027	22,13562	16,94324	21,68829	16,55269	13,039	16,99022	18,59188	19,75513	20,00221	23,86363	22,42354	19,32437	17,83757	22,7924	19,69282	19,12294	17,81478	17,68754	19,75084	16,35534	9,610343	18,91302	14,824	20,69636	19,06167	22,60416	14,47482	23,07085	18,13156	20,03806	20,47669	23,75359	20,1405	18,77162	16,38062
7/10/2018 9:12:00 PM	6	6,903183	9,429087	15,64172	13,56702	16,32336	22,2822	20,06576	28,5863	19,13559	24,52704	21,43892	20,00318	21,90436	20,15024	13,9403	16,22886	7,514714	13,61862	12,07	13,59624	17,51699	18,91965	18,50451	24,1505	20,94365	22,2724	18,34031	23,63106	30,58984	24,25888	15,34193	22,66198	6,786859	4,85045	4,779785	5,216139	4,232358	8,290851	5,857372	7,332423	19,73074	23,13343	17,27039	23,32718	21,19398	19,49927	19,41575	19,97216	1,91534	5,09947	5,643167	4,590586	6,848958	5,846458	5,435387	7,019921	18,21438	22,93974	22,66122	23,54367	27,30672	22,45407	19,90523	22,0001	15,4845	12,85298	18,77466	19,09814	19,12833	20,5801	22,77465	20,29496	20,97735	18,80333	21,97164	19,2095	20,85557	20,97812	17,41276	21,89939	16,60533	9,870829	17,31743	15,05243	22,30755	19,82441	21,80309	15,94745	21,75522	20,50764	20,22478	21,07406	23,60881	22,04244	19,87539	16,27431
7/10/2018 10:12:00 PM	7	7,132308	9,713058	15,92893	13,2425	16,35673	20,55696	20,56801	28,58781	20,56919	25,45928	21,32239	21,81615	19,5794	22,47347	15,39132	15,5303	6,672815	14,06512	12,43604	13,78537	16,90319	18,25279	20,55772	24,02154	23,74675	22,03698	19,02257	25,77303	29,5309	25,06707	15,82345	24,45838	6,551517	8,99522	5,772063	6,110397	4,474332	6,212836	4,08944	6,245234	21,508	22,91467	17,81713	23,79863	23,12169	19,32457	18,77839	21,54074	2,130789	4,919803	5,385513	4,576979	5,185953	5,261039	2,915216	7,742319	19,34945	22,7703	33,35619	25,00215	28,08397	24,0368	17,20691	21,3273	15,74291	13,03679	17,68485	19,65262	20,29758	21,27473	23,2568	22,14737	22,95031	18,8159	20,80584	20,4787	21,52216	20,82663	15,58004	22,92288	17,52666	9,362844	18,09586	14,97085	23,09882	19,98853	23,00467	16,13899	23,34404	19,84755	21,22534	21,13713	23,32601	21,06039	20,72212	16,48092
7/10/2018 11:12:00 PM	8	7,893459	9,263443	15,66548	14,21654	18,21031	19,91144	19,58568	29,22027	20,01582	25,08732	21,74099	21,99022	21,59973	22,31142	15,33689	15,99601	7,18225	13,23884	13,56432	14,39213	18,35136	19,80445	20,30083	23,51418	22,32255	24,44587	19,37659	24,75796	29,94204	27,12271	15,68372	23,17335	7,862373	4,800716	4,435994	7,101639	3,212865	6,680689	4,914415	5,757419	17,98802	24,87207	18,48786	24,52234	20,40569	20,01844	18,00805	21,69119	2,099083	4,584231	7,823552	4,929404	6,67613	5,245427	2,448193	9,115205	19,10173	23,80485	19,97258	23,73785	29,69627	23,8094	17,98298	25,00567	13,99315	12,79019	17,21686	19,49823	19,30406	19,92533	21,98449	22,01688	23,17169	20,72779	23,22896	20,22097	20,1023	22,38699	17,69908	23,42189	18,14531	8,999987	18,20838	14,97037	22,05467	22,6014	24,03287	15,71908	23,68714	20,54308	21,58246	21,78769	26,55442	21,42435	20,59627	16,21374
7/11/2018 12:12:00 AM	9	8,931047	9,461485	15,58708	13,59983	17,24159	23,09951	19,34772	30,83844	20,15756	25,10396	20,9871	21,21242	22,06724	22,74018	15,56041	17,89263	6,778363	13,41781	12,75475	14,44933	20,13359	20,03254	19,81516	24,27871	23,79104	24,26676	21,56623	24,56538	31,55622	27,48177	18,01462	24,36796	6,874241	4,979692	4,366296	5,569601	3,458016	7,831565	3,47121	4,917661	21,45682	23,45498	19,01843	24,15748	22,22204	22,91425	19,83449	23,39592	2,136591	4,408986	5,462464	4,474055	6,452255	2,731681	1,945734	8,802498	21,41185	24,05753	22,71883	23,80105	28,23981	23,96435	19,51136	21,9753	15,05443	13,40717	19,012	19,2546	20,75383	21,29538	21,95858	22,93483	19,95027	20,17731	23,67934	20,60255	20,99069	21,06295	17,8458	24,29308	17,25009	8,05178	18,90169	14,12964	20,54287	22,63877	25,29309	14,78283	22,80021	20,15618	23,65647	22,97732	25,19763	22,8134	21,32605	15,43096
7/11/2018 1:12:00 AM	10	8,315235	10,01036	15,72717	14,15216	20,99905	22,77866	19,89003	30,18022	20,18436	26,17202	20,12074	22,23599	22,1904	28,82419	16,06709	18,39177	6,932057	13,19497	13,16617	14,14491	23,89478	20,32853	20,81834	25,94075	23,19	23,85907	21,16138	24,96892	32,88116	27,47686	19,4391	23,88884	7,086028	5,257378	4,597494	5,243701	3,264603	10,776	2,565484	4,901705	20,40789	26,36584	19,43074	24,72763	25,03371	22,65722	19,81087	24,50763	2,160906	4,855424	5,252059	4,351445	7,18826	2,7437	1,859941	8,017381	20,38213	25,46847	23,95329	23,88429	30,11025	22,50477	19,60662	24,19243	16,98753	14,83581	19,14684	19,67956	19,9464	22,70149	20,99898	24,40138	20,88556	20,34165	24,74511	21,44466	24,22759	19,65144	19,13848	24,19361	17,83267	8,501325	18,27683	14,75147	22,53391	22,40454	22,24553	16,44217	27,42878	20,7025	21,69775	22,78438	25,55054	21,90947	21,79687	16,6981
7/11/2018 2:12:00 AM	11	7,587313	10,08745	15,51013	14,58147	17,84621	22,97172	20,95547	31,98131	19,8278	25,23285	22,52038	22,79412	22,93179	22,68506	16,74514	18,02083	7,377736	13,02353	13,75518	14,46894	19,23029	19,42239	22,33166	26,4459	23,32042	25,97045	21,69015	26,63461	40,04967	30,09028	19,30337	26,58288	6,659759	4,874696	4,629269	5,400296	2,986986	9,839605	2,763042	4,925053	22,13839	25,64476	20,76764	24,87346	27,13189	24,56917	19,50576	23,20451	2,130789	5,310359	5,232027	4,156236	8,115743	2,625511	1,529896	9,694407	21,52064	24,85163	24,20562	25,34303	31,18679	23,52999	18,83019	24,2039	15,98288	14,58824	19,07293	19,31131	21,78009	22,85084	26,64422	25,20502	21,45101	20,94986	22,67587	20,74077	21,70659	22,86825	20,0621	26,28392	17,97718	8,751383	17,90195	14,5347	24,33618	23,14503	24,26151	17,47568	25,90414	20,80957	23,05876	24,39552	26,65893	21,4526	25,16323	17,69293
7/11/2018 3:12:00 AM	12	8,493521	10,08545	16,13326	14,66277	17,70833	20,97708	18,62048	31,46372	19,74407	26,03483	21,79066	22,72312	23,05116	24,46404	16,38843	18,5876	7,695692	14,51288	13,83241	14,75209	19,53008	21,10025	21,44915	26,89946	24,36415	25,46834	21,69582	27,85229	33,01054	28,51196	17,0613	25,48913	6,825956	4,968917	4,458927	5,305178	3,151802	7,209328	2,724843	5,238105	21,8998	26,56499	19,35911	25,25489	26,89551	24,59818	18,65468	24,97811	2,342023	5,532369	5,706786	4,381977	6,843018	2,031872	1,67765	8,612262	19,32285	26,36508	28,22599	26,04187	30,60089	24,44801	18,59955	28,1583	17,46249	16,59579	19,65649	22,12754	22,60728	21,96052	28,25597	24,74345	24,93818	19,71368	26,06184	21,98559	21,40155	23,52274	20,24798	26,54378	17,63595	8,558038	17,71276	14,12405	22,07194	22,47534	25,69449	17,72726	28,04936	19,74104	20,78319	23,49124	26,36004	22,42913	20,58114	18,87081
7/11/2018 4:12:00 AM	13	7,224179	9,717134	16,9943	15,08027	18,97574	23,61627	19,36119	32,20995	19,86986	28,33189	22,25699	23,37451	24,25647	24,61953	16,03863	17,79102	6,632957	14,69924	13,71505	14,55218	26,38518	21,39036	21,60498	27,19862	23,99294	27,20312	22,24456	27,23447	36,55614	29,30116	19,71299	27,67621	6,621353	4,879048	4,684115	5,385168	2,959355	8,458015	2,942847	5,471306	19,7534	26,14349	19,87912	25,82435	26,97074	23,76727	22,60016	25,71438	2,03726	4,465973	5,303797	4,319532	6,776291	2,744806	1,598074	8,167274	22,03194	26,46579	27,57108	26,01245	30,78022	24,57712	19,85763	26,62826	17,6682	15,62755	18,77929	20,21131	20,77828	25,48043	25,79789	26,17823	25,81427	20,51379	25,1863	22,20691	21,19529	24,09476	18,78337	28,41623	19,78227	10,00325	17,96992	14,87967	22,35024	22,56285	23,58035	17,71055	26,67834	21,90152	24,07673	23,24754	28,86101	23,95999	24,17723	19,415
7/11/2018 5:12:00 AM	14	8,020696	9,805691	16,53197	15,61505	17,71476	22,75703	19,50694	33,62028	20,5294	32,16858	23,56508	24,00931	25,73939	25,41971	15,87361	20,08434	6,285644	14,57242	13,28671	14,30565	21,29524	21,24199	22,34382	28,09861	23,52958	27,4656	21,19667	26,79736	35,78623	30,12572	19,80597	28,76313	6,770695	5,840932	4,441935	7,082574	3,820734	8,445374	3,155739	5,222217	23,20685	25,34904	23,25175	27,14868	27,02628	25,24321	20,92168	26,25912	2,161873	4,807554	10,0746	6,425661	6,8234	2,543725	1,619557	8,591125	19,66208	27,81485	28,12272	26,73153	28,76568	23,96393	21,20234	27,44798	16,92715	15,18015	19,74718	20,72412	21,70521	22,98243	25,26609	27,19883	24,61566	22,61709	27,07518	21,02592	25,48671	25,56124	19,99254	29,04178	20,14292	9,251079	18,26529	14,69192	23,92705	22,86023	26,29918	18,32684	28,77404	22,09197	24,56959	25,10541	30,39132	24,24341	24,53125	19,25052
7/11/2018 6:12:00 AM	15	7,497099	10,25752	16,80558	15,42005	19,02769	22,35211	22,63042	37,36109	21,82458	28,90929	23,40441	25,69491	26,84979	23,9164	16,66287	19,63943	6,126009	14,63031	14,50507	14,78089	20,02107	22,65514	23,77977	27,94091	24,3281	28,11664	22,7359	26,90974	34,67397	30,52926	19,59501	30,36389	6,457366	5,072599	4,738616	6,691535	3,688591	8,782743	3,056546	5,375981	22,64002	25,40783	24,93003	26,51021	27,01985	26,56602	22,99714	25,39899	2,078429	4,665672	4,959314	4,409677	5,661541	3,175426	1,678064	7,357842	21,00416	27,20214	27,68471	28,22447	28,90438	24,92733	21,5462	27,07456	17,05197	15,52954	19,82718	20,14775	22,85098	24,54051	28,70413	27,58884	23,45249	23,5092	27,74273	23,41215	23,37174	24,32927	20,66451	27,92281	20,61505	9,171086	18,81935	15,6994	25,98226	23,23884	26,08236	19,0788	28,64825	22,31136	24,26496	25,8046	28,24699	25,16744	23,72707	20,02355
7/11/2018 7:12:00 AM	16	8,96455	10,59965	17,25513	15,65319	19,12688	24,15589	23,04597	33,79697	21,88122	29,31573	24,1963	25,45811	25,62818	25,46771	17,34941	20,25075	6,207726	15,18492	14,96387	14,7659	21,6007	22,92447	23,96255	30,94081	25,06534	27,63981	23,02981	27,20574	36,48327	32,18971	20,78982	30,07281	6,551379	5,323276	5,555993	5,691313	3,363658	8,186478	3,073607	5,515722	20,80342	27,29423	23,65018	28,293	28,00992	27,15241	22,84966	26,63662	2,054598	5,535754	5,435662	4,536155	6,2882	3,312541	0,972867	9,127432	22,53523	29,60143	29,289	28,90963	29,13199	23,82923	21,06647	30,08379	17,68547	16,67765	20,61049	20,60324	24,14491	25,95815	30,02363	27,83986	25,35699	23,55845	26,50814	22,07	22,74978	26,879	20,41978	28,58732	21,12173	9,51343	19,47475	15,86	24,31083	24,90958	27,15282	18,67007	28,1804	21,08926	25,89709	23,3544	32,77112	24,31629	23,94832	22,3749
7/11/2018 8:12:00 AM	17	7,815402	10,62797	17,5411	16,55221	21,8444	24,91241	23,58319	34,37631	23,3542	30,6509	25,0909	27,18004	27,90589	28,08998	17,89954	19,45769	7,146746	14,62865	13,11906	15,69097	21,743	27,84103	26,18314	30,24881	26,19405	28,19664	22,22756	29,49133	39,24625	32,79662	19,23816	28,56937	6,565539	6,435884	4,504449	4,916487	3,308259	8,064076	2,91342	6,07434	26,89897	27,35528	24,50438	29,63176	26,79218	26,05887	20,72095	27,33975	2,011564	4,372168	5,457905	5,127653	6,178161	3,316617	1,34194	7,624474	26,96673	29,21247	27,4397	26,62094	31,74749	27,91529	22,69928	29,0826	18,31634	17,86161	21,04602	20,97418	25,56215	25,89654	28,35081	28,10331	23,76644	24,56606	27,10675	22,49599	27,02027	27,21258	22,0202	30,12061	21,58757	9,027271	22,28324	16,69906	27,13224	23,11685	27,50988	19,66346	29,51702	23,75829	27,12298	25,33488	34,57581	25,38724	28,41809	22,2029
7/11/2018 9:12:00 AM	18	7,292496	10,60628	17,95031	17,81457	18,9162	23,37312	24,45285	35,23376	25,57644	29,49865	26,60091	27,09487	28,46403	28,9448	19,44097	20,84846	6,779882	15,95829	13,77418	17,45317	23,69453	25,74381	24,57034	29,958	25,45666	30,42302	24,2517	29,57318	37,95431	34,4076	23,00902	30,51855	8,279178	5,308839	4,513774	6,293863	3,860522	7,784041	2,947682	5,429584	22,1417	27,45462	28,5293	30,69656	28,89423	26,61548	23,13032	27,06468	2,207463	4,965048	5,559723	4,980797	6,465932	3,251547	1,363976	7,515197	21,52002	30,59841	27,89919	28,69661	32,79489	30,27285	23,01966	30,58549	18,75111	17,84566	23,41623	23,32974	27,96813	27,28607	30,88514	31,49798	25,03267	25,73594	32,82922	25,16613	26,10101	28,51721	24,39745	31,52886	21,55442	8,254656	21,40653	17,0356	28,26088	25,3594	29,03114	19,86765	31,97509	24,9091	27,88206	27,02123	32,34928	27,30956	27,33505	23,43114
7/11/2018 10:12:00 AM	19	7,548768	10,73518	18,75304	17,78024	19,84023	26,13326	24,17627	36,65327	27,29865	32,58054	27,5717	28,07506	29,18594	29,14056	18,82398	20,37412	7,76394	15,49645	13,29645	18,08045	23,02353	23,88712	26,36957	29,99918	27,73672	31,06784	25,93626	31,94781	37,61224	34,53498	21,86657	31,83652	7,678216	4,847066	4,537467	4,766592	3,847535	9,232012	2,831841	5,49714	23,26619	28,52246	25,91823	32,5087	27,21962	28,05959	23,13985	29,21033	2,127473	5,24819	6,15661	4,554667	6,212492	3,618687	1,323359	7,792399	20,71342	30,72571	29,44139	31,54987	38,87875	30,49901	26,99782	30,7749	20,36859	18,24201	22,32911	24,18421	29,44677	25,8475	30,77241	31,8502	29,2374	27,18633	27,70619	25,96057	28,29465	27,85215	25,7264	30,29972	21,80461	9,418933	22,09501	16,44051	29,91994	25,3105	30,13366	19,80203	32,58227	26,62377	29,20466	28,95426	34,56807	25,95187	28,32311	23,34411
7/11/2018 11:12:00 AM	20	7,012116	11,39409	20,24142	17,94353	21,04512	24,1398	26,60609	34,37389	26,06619	33,88125	29,18518	29,80085	28,3877	30,39304	20,02722	22,39328	6,950292	14,83553	13,34294	17,48197	28,00957	26,15295	28,60999	30,21711	29,86647	31,77961	26,81131	33,26909	40,24896	36,92508	22,82141	29,78738	6,832311	4,883607	4,440554	6,792177	2,907548	7,433342	4,296322	4,987774	28,04542	30,51656	26,23032	34,34938	27,07263	28,43826	25,47607	28,46202	2,070002	4,408364	5,949727	4,579742	5,259449	4,298532	1,358173	7,100326	22,65507	32,98118	30,8448	31,08526	34,77488	31,19896	28,86245	33,70227	24,42391	17,62413	23,7299	23,93133	30,28418	29,78241	31,4229	33,0428	26,92598	27,26859	31,44921	27,01619	26,49107	29,43586	22,8527	33,06415	22,30831	11,02095	23,69398	18,03562	31,51311	26,82319	29,54638	22,1482	31,63856	27,35563	29,35234	29,83829	34,6951	29,33286	31,38256	24,38384
7/11/2018 12:12:00 PM	21	7,236337	10,93149	18,85934	18,04605	21,27452	25,1548	25,75418	39,26717	27,07096	32,76739	28,49801	30,3174	29,67286	32,24249	19,63583	24,38612	6,886466	15,32832	14,79036	17,79012	29,70961	26,49965	28,65709	32,4924	28,37831	32,75143	26,68379	32,5145	43,66345	37,50621	22,53578	32,12437	8,073884	4,674238	4,447461	4,712022	3,666487	8,454354	5,22802	5,325418	23,00212	30,78678	26,28737	35,76764	27,54144	30,08303	24,96974	29,81847	2,181283	4,308203	5,786915	4,717893	5,066382	3,258939	1,317833	7,493508	24,43578	35,25172	34,39655	33,3399	34,06561	32,42858	28,83213	33,61448	23,49711	17,84317	25,0811	24,80113	29,90508	30,384	34,3922	33,43093	27,42553	27,37836	31,19819	28,72714	30,08621	30,58148	24,07079	32,27757	22,10164	9,825791	23,64832	18,18019	30,21966	27,67476	31,59055	23,71388	35,76432	27,11359	29,6542	30,57506	36,99133	30,1785	29,06181	24,85349
7/11/2018 1:12:00 PM	22	7,806837	11,55587	18,3019	17,49938	24,43517	25,27347	25,5859	39,92658	28,48986	35,8388	27,48093	30,04552	30,8084	31,5569	20,59026	23,67471	6,972675	16,12857	14,8499	17,50836	28,42506	26,88364	29,08813	33,14268	31,21864	33,24879	28,27566	32,87792	43,23262	40,1365	23,80692	33,95232	6,606571	4,935622	4,479581	4,794084	3,65958	8,922551	4,70767	5,310773	25,63591	32,68312	29,09787	35,91346	29,86357	32,17071	25,33433	30,88023	2,130305	4,906195	5,147063	4,457615	5,45756	3,65654	2,558162	7,385818	26,70376	34,17785	31,20172	32,22867	35,42537	32,7812	28,6984	35,17912	21,43968	18,14552	24,57753	24,95226	31,5556	29,12453	34,62796	35,55904	28,94009	27,96543	30,3498	29,00102	28,58415	30,49148	26,53639	33,05178	24,7402	10,46019	23,01552	19,20991	33,32352	29,85425	32,47949	25,84114	35,93943	28,91482	33,34964	32,13949	39,88955	31,8426	32,3499	25,4827
7/11/2018 2:12:00 PM	23	7,564655	11,94366	18,88697	18,06794	24,47081	26,93164	27,43624	38,95143	28,0198	36,00485	28,61033	31,3235	32,27592	31,47933	19,99724	25,53865	7,549182	16,18576	14,21108	18,7281	26,61597	28,89361	30,04138	31,76027	29,87518	33,25569	28,85907	37,34893	43,22834	39,06485	23,98106	33,1764	6,419443	4,56862	4,523168	6,279358	2,350451	9,078388	4,234223	5,018305	27,479	33,01952	27,66295	39,25938	30,56449	30,497	28,54305	33,18303	2,129269	4,413683	5,268637	4,58354	6,182029	3,709383	2,545038	7,410132	26,00788	36,52942	35,94117	34,20121	37,58144	34,59639	29,81826	34,05939	23,22081	17,80006	25,1776	26,2471	30,98067	31,2243	35,66396	34,82496	29,81101	29,79996	32,65666	31,21228	36,15973	30,93681	27,88365	35,50626	26,13526	10,67439	24,8128	20,31512	35,90179	31,18569	34,71775	26,52299	36,45233	29,82786	30,98627	31,81021	41,42221	30,64856	31,71785	25,04303
7/11/2018 3:12:00 PM	24	7,508288	11,44334	19,07231	18,50961	24,7257	27,01716	30,09146	38,57897	29,04655	36,94628	31,42863	32,27337	31,08754	30,93971	20,86511	25,30559	7,276953	16,22707	15,25019	19,07991	29,98474	27,63947	30,27009	33,17591	33,52143	36,48534	30,23665	35,74422	46,51967	41,35686	25,40555	35,52422	0,5635914	0,2823138	1,707491	0,4429846	0,4702697	0,6703139	0,189821	1,417855	28,55735	34,84997	28,88815	39,54237	33,07616	31,36805	28,97975	32,9472	0,8234555	0,8292579	0,07847039	0,7816644	2,220656	3,404344	0,5707062	0,9598807	30,21033	38,3609	37,46277	34,08474	36,53922	33,92477	30,29047	35,77814	23,06387	18,91917	28,34556	28,83924	36,32757	32,04479	38,07658	36,32654	31,8299	30,24501	35,01907	32,39134	29,78248	31,35403	27,60396	33,17604	24,72777	11,99201	25,28494	19,53823	34,97465	33,84906	37,2735	26,40742	35,32832	31,79618	35,61726	32,71573	47,72063	34,58721	31,50931	26,74113
7/11/2018 4:12:00 PM	25	7,373868	13,14628	19,32803	18,9316	24,14726	27,11311	28,97546	39,83388	30,05636	35,85793	31,81215	33,71367	33,9966	31,90408	22,20339	27,06109	6,759712	17,35294	16,12539	19,36968	32,87605	28,75325	31,317	34,70063	33,9676	33,3582	29,55122	36,96632	46,54482	43,11008	25,6201	35,18914	0,3277658	1,212146	0,9459273	0,6593999	0,6166418	0,3902797	1,496256	0,4468529	26,51131	35,61629	31,02129	38,30888	31,39409	32,41815	27,74322	32,88807	0,6455847	3,310745	1,381245	0,682264	1,82644	2,177484	1,901801	2,002169	30,10983	38,21749	37,29042	34,87035	39,32603	35,92776	34,67831	35,3793	25,12123	19,28002	28,63844	30,51717	34,0797	33,29161	37,79841	36,89255	34,38675	31,21111	35,32721	33,6403	35,40002	31,86029	30,28597	35,04959	24,71478	10,87381	25,60193	20,76785	37,68243	32,98098	37,9271	28,3419	39,90916	31,78374	34,81267	33,50423	43,47169	34,51322	32,36151	26,62101
7/11/2018 5:12:00 PM	26	7,897739	12,85312	19,0138	18,42755	24,2508	28,22371	28,9269	41,09071	30,4921	39,52551	31,19632	33,10918	33,77438	34,11293	21,67972	27,87495	7,388098	17,71041	14,36775	19,22096	33,22786	32,22811	34,01332	33,57641	34,09455	34,81944	31,15357	36,68718	53,71048	43,65834	28,49836	37,22791	1,025779	1,740164	2,110342	0,843833	1,268443	1,075859	1,422552	0,922027	27,87384	38,98997	30,53479	38,63216	37,55367	35,692	29,59639	33,70214	1,404661	0,3364694	3,650116	0,7107925	2,279095	2,434102	0,1847784	0,8149592	30,54543	39,79774	38,73929	34,95504	39,12363	36,83384	33,41159	37,32082	24,25888	20,33005	27,25679	30,58279	36,26008	33,33292	37,15966	38,24389	38,63036	31,16525	35,69	31,00464	32,22742	34,82973	29,3578	35,8754	23,4384	11,05113	25,22312	21,09748	37,22086	35,13725	43,0178	28,38362	40,18022	33,48655	38,0024	37,72865	40,31478	35,37778	32,85195	27,21203
7/11/2018 6:12:00 PM	27	8,243743	11,98172	18,2923	17,7866	25,75051	28,5856	29,06679	44,32299	31,39879	37,72741	31,74396	35,15929	35,10375	33,20976	21,94491	29,98391	8,112843	17,36793	15,09525	19,79111	27,54455	32,13935	33,49849	36,99154	36,37088	36,10411	31,64359	38,41056	48,80402	45,3996	28,92608	35,75266	0,1831206	1,805095	0,561381	0,9723834	2,641053	1,363423	0,07577642	0,5247016	29,26074	39,11382	31,86367	40,36956	36,40073	36,09202	30,49811	36,08097	0,6082836	0,4899564	1,542054	0,4368369	0,6517324	0,71397	0,4219165	0,9998757	31,92004	40,65802	39,14691	37,79655	43,0732	36,56948	32,64389	42,20194	24,15866	21,6809	28,29824	29,48635	39,45713	34,89804	48,55437	39,40373	37,71172	33,52156	36,49011	32,89373	34,13046	33,51687	29,18062	36,36819	24,97603	11,01466	26,51221	20,33895	34,91856	35,59212	46,39595	28,45215	40,70208	33,11548	37,67615	38,21708	44,02755	34,738	33,57296	28,70186
7/11/2018 7:12:00 PM	28	8,885113	11,7709	19,33273	18,40082	24,82696	28,94514	29,86986	44,86393	33,95868	38,61033	32,48225	34,71299	34,53864	33,11602	25,35049	30,35415	8,05247	17,05868	15,3679	18,31358	31,29849	31,12614	34,4648	37,48543	34,89445	37,41089	31,6456	38,94659	51,73465	51,33006	26,03193	36,09727	0,1128012	1,897588	0,3086317	1,055136	0,6746657	1,064945	0	0,09394342	30,57699	43,21217	32,95197	41,19191	36,12104	37,24752	29,07438	37,41608	0,7704051	0,09290728	1,81069	0,1715849	0,7438798	0,5792717	0,3936643	0,1849857	33,63927	42,96323	39,50721	36,98166	40,63529	39,1809	34,74781	40,43608	25,10181	21,28136	26,78389	28,89036	38,29638	34,93534	45,16412	40,30408	34,28617	34,21764	36,04491	34,97769	34,62498	36,15502	34,25619	39,46155	24,61573	11,07621	26,34698	20,8162	39,92312	36,39581	42,58034	29,73282	43,61814	34,0547	39,66968	35,95325	42,76207	36,60395	33,02021	29,39151
7/11/2018 8:12:00 PM	29	8,755872	13,06352	19,47786	17,36579	26,50738	31,0706	30,09381	45,32259	33,99529	40,61354	33,72396	35,03571	36,30008	34,21274	25,60352	30,61029	7,47983	17,05688	15,58079	19,10699	29,53678	32,58089	35,72958	38,85637	38,71346	38,53096	33,27959	41,26223	52,06406	47,83046	32,48736	37,51561	0,1637102	1,766758	0,4739307	1,24848	0,6422691	1,161445	0,4656416	0,2594496	31,02675	43,14109	34,68853	42,55672	39,09525	40,37136	31,84419	37,33394	0,6129808	0	1,316589	0,09332173	0,8028708	0,6877902	0,7655698	0,09567031	35,81054	42,14094	43,26163	38,60336	44,05981	39,7583	35,13132	43,04825	23,57399	20,49396	27,88261	27,77852	37,64084	36,13782	40,65553	41,62467	38,99432	32,89981	39,12965	33,22419	38,19407	35,11362	32,89277	40,22974	25,32176	12,66109	27,43873	22,42346	38,82674	38,62124	43,56163	29,4619	42,55312	32,89553	40,49555	36,60511	44,7543	36,87348	35,00304	33,48972
7/11/2018 9:12:00 PM	30	8,351432	12,37311	20,82207	18,60715	26,59725	29,66595	31,17429	46,51159	35,04062	40,93114	34,70567	36,18853	35,76619	37,15683	25,45307	31,19944	7,162979	17,97911	15,6058	18,85942	33,73502	34,14097	38,02533	36,24151	39,15009	38,26115	32,16761	41,93903	51,84171	46,50904	29,74718	40,29606	0,09304542	1,589854	1,175674	1,123729	0,1679929	1,083872	0,5715351	0,6765307	34,55846	43,67312	35,1461	44,04116	39,7362	40,09657	34,3321	41,39416	0,4258538	0	1,719026	0,09933134	0,4228145	0,9621602	1,766067	0,1084494	39,27664	44,40712	43,58042	37,96115	47,18716	43,24858	37,65756	42,08009	21,55918	20,73932	28,20347	29,05421	38,01089	36,17644	40,83258	43,48136	34,98536	36,3827	40,56276	36,15772	35,78201	37,80835	30,67349	43,09634	24,54403	13,57489	26,92467	18,75097	40,02839	38,33679	42,3852	29,73502	45,42467	33,90141	40,33509	37,95314	47,75206	37,09715	40,31202	33,46748
7/11/2018 10:12:00 PM	31	7,927857	12,94098	20,75631	18,91039	26,34263	30,69795	30,92721	46,04015	36,14334	42,31328	36,71717	37,27433	36,0856	35,50377	26,27335	31,57638	6,909332	18,83731	16,13865	18,05095	34,58762	33,27103	37,95121	39,21551	38,71298	39,59321	35,29192	43,74413	53,3488	48,34459	30,5754	38,69647	0	1,605396	0,8033543	1,451495	0,5337506	0,922925	0,5746436	0,4679211	31,33227	46,43588	35,91118	46,29525	40,63895	41,5759	34,76935	39,53927	0,4042329	0,09933134	1,406803	0,1034759	0,8474249	1,140031	1,369916	0,96368	38,01759	43,72721	43,95682	40,62217	46,43513	42,65321	35,92845	44,28942	23,19249	20,30912	29,06706	31,34802	38,89803	36,17754	40,58024	44,93169	42,2237	37,41615	40,84017	36,1419	37,90154	38,36594	32,38568	42,93441	25,64365	14,52358	30,64704	20,26767	42,05378	38,77991	45,94366	30,12766	44,51004	34,34447	42,82266	40,25773	46,8703	38,42403	43,95709	35,30435
7/11/2018 11:12:00 PM	32	8,279385	11,93047	21,01818	17,2286	25,63405	31,25145	33,22537	47,21313	36,43174	41,96218	36,88411	37,47299	36,11296	36,71419	25,52464	31,41192	6,651677	18,79193	14,11348	18,76216	32,91743	33,73066	36,50116	39,24321	40,9002	40,9243	37,42333	42,45842	55,93764	49,18401	32,81057	39,36174	0,3071812	1,470767	1,067708	1,46234	0,8920479	0,8476321	0,9119419	0,7934074	31,15399	46,83535	39,51198	47,01398	41,90698	42,51333	34,83774	41,68103	0,4077559	0,2012185	2,991614	0,3363312	0,1872651	1,157093	0,7661225	0,08226956	39,74849	45,23548	47,95922	40,283	48,17315	41,35093	36,19646	43,50906	23,13336	20,87354	26,52858	30,55178	43,93354	37,60983	42,53661	45,06915	42,79344	39,03031	40,31367	37,6432	39,34655	38,84429	30,74933	43,75283	26,95692	13,80975	29,99565	20,29765	41,08996	38,77073	44,40643	32,76815	49,14705	33,90335	43,68465	41,62763	47,02435	38,91468	40,53769	35,36107
7/12/2018 12:12:00 AM	33	8,180882	12,22784	20,8638	17,11794	26,93661	34,40084	32,03526	47,99057	37,03699	43,05157	37,4035	39,01332	37,28572	39,03598	27,49551	32,34188	7,300302	19,17744	13,76333	20,38759	36,04643	33,71622	38,97125	40,02874	40,07654	42,03457	36,78154	44,64709	58,10649	49,81453	32,16346	40,05277	0	1,294623	0,5449409	0,930247	0,5122679	1,095753	1,30084	0,3457946	35,34691	45,85067	37,80912	46,73443	42,8699	41,21609	36,24281	40,56409	0,3818524	0,5518485	2,013566	0,1968667	0,4646055	1,415713	1,200749	0,3118092	39,59949	46,78679	46,68256	41,6588	48,1203	43,1299	36,59303	46,08912	23,5903	21,79881	25,36362	32,10357	40,01554	39,59038	43,47542	45,62673	42,10088	40,28653	40,09816	36,86843	35,99981	37,88869	32,50691	43,79614	25,90559	13,87454	30,0525	21,40411	44,41582	39,58002	44,84188	34,52766	46,37551	36,57058	42,76408	42,12871	50,74878	38,38776	40,34206	35,59129
7/12/2018 1:12:00 AM	34	8,87551	12,11096	21,62881	17,78501	29,41514	34,35932	29,80852	49,7246	36,83452	45,99601	34,4458	40,97681	37,63084	37,98851	28,05123	36,53617	6,899384	17,91915	14,05559	19,41527	36,53826	34,69945	40,94095	41,10439	41,1171	43,61917	37,06793	44,87767	58,58781	52,37366	32,7636	40,9212	0,1563882	1,310787	1,098655	1,341733	0,5851431	1,173947	0,841208	0,6131188	34,04965	47,78998	39,89922	47,50111	45,48188	41,59393	36,93226	40,65187	0,5074326	0,3145032	2,008248	0,2977868	0,262489	1,046433	0,0974663	0,08289126	42,05488	49,11783	49,18124	42,31108	47,50933	41,58758	39,76638	45,4197	23,45291	22,96391	26,81408	34,11161	43,64632	39,33977	47,3546	47,19883	42,34209	39,96118	42,88821	38,42555	50,28729	41,44266	33,38452	45,62175	28,0028	13,28236	29,90709	23,41325	43,75277	41,42262	48,67976	35,37584	52,77126	35,47	43,4415	40,80998	50,75265	37,96992	39,87172	38,72355
7/12/2018 2:12:00 AM	35	9,101666	12,76677	22,28918	17,81727	28,33623	35,22982	34,56006	52,83916	36,99802	47,35909	37,31557	39,51432	38,46707	46,99367	28,33222	34,03383	6,954991	19,17406	14,58402	21,08788	33,29078	36,06163	41,23577	42,2333	40,4836	45,5841	39,34481	47,21064	59,9263	53,41892	30,42295	40,5122	0,1105217	1,441203	1,150047	1,095684	0,7154205	1,212354	1,075583	0,4494778	41,7403	50,48919	39,00946	45,96568	46,83273	43,55196	35,8124	42,6291	0,5912218	0,184364	2,165396	0	0,2953001	0,6907604	0	0,3577448	43,4353	47,30597	49,86454	43,43343	51,69775	45,45625	40,6118	45,91947	24,23312	21,58647	27,08976	34,92823	47,61031	41,50848	47,54711	46,92384	43,60763	39,02851	41,66169	38,90708	45,03509	42,23482	36,03953	44,90398	27,25174	13,50678	31,35265	23,72983	48,50713	41,94518	49,2517	36,78209	51,07862	36,17879	46,10073	42,81844	51,09216	40,84618	41,83328	38,04978
7/12/2018 3:12:00 AM	36	8,616891	12,91763	20,9748	18,18468	28,35191	36,09852	35,6507	51,19778	38,38348	48,49187	39,02748	40,70071	38,13074	43,62359	29,59038	36,02834	6,640625	18,40897	14,60399	19,72991	37,77713	37,13004	42,10434	43,11118	42,70688	44,89355	42,29001	45,58308	59,6743	52,94624	33,49083	44,28645	0,4119004	0,5834853	2,128716	1,020944	0,7357289	1,020391	1,010997	0,3412356	36,90173	50,2716	40,95305	47,94313	43,95605	43,6037	40,72343	42,13963	0,4230908	0,6503509	1,916584	0,09028239	0,317059	1,034828	0,2026	0,1349746	46,78224	51,16386	51,43844	44,9216	51,39022	44,8622	39,71189	50,20432	24,57981	22,0182	26,73719	31,82244	47,28601	40,63467	45,95187	49,11756	46,46192	41,34256	44,92941	41,43125	42,8889	43,75567	35,20937	45,73774	27,5478	13,11892	30,86456	23,71864	48,41574	42,87225	54,38972	36,79957	51,14825	37,85698	46,20524	43,85148	50,02784	41,51429	44,20721	39,21951
7/12/2018 4:12:00 AM	37	8,097094	12,07566	20,99946	17,98533	28,57013	34,65614	36,08401	53,87241	39,736	50,06541	40,74809	41,20649	40,279	42,43583	28,15629	37,04306	7,20919	19,12322	14,33611	20,11004	38,8619	37,81581	45,5448	42,81388	42,96709	45,60932	42,42733	48,34618	59,49906	54,77558	31,88516	44,28728	0,3039346	0,411486	0,2850768	1,367291	0,6124973	1,108187	1,57673	0	37,19185	50,60504	42,95404	48,6774	39,8892	45,29807	37,01371	45,24515	0,5162743	0,3178879	2,126851	0,3303907	0,4304819	1,360314	0,3319795	0,2429404	44,60198	52,14841	48,80464	45,02584	52,04417	43,81929	45,27997	48,79601	25,10271	22,39045	28,09247	32,89988	43,97146	42,71406	48,71194	50,26899	44,4034	41,87411	45,93308	41,47112	51,58032	44,60447	35,57865	45,83133	28,22557	12,51278	34,2144	22,85678	47,15144	43,42362	51,19875	39,8528	52,06282	39,84589	47,51485	46,78576	52,95728	42,97801	42,30141	38,90342
7/12/2018 5:12:00 AM	38	7,726224	11,23107	21,2987	18,03734	31,16027	38,03368	36,77919	54,2781	40,05886	51,0293	42,19925	43,47203	41,72614	40,37861	30,71591	37,20345	6,53183	18,27883	15,80874	18,3841	35,54612	39,56275	42,93442	45,00594	46,56512	47,48853	44,20349	49,44526	65,58355	55,53368	32,64375	43,19159	0,4919595	0,5888732	0,9712781	1,237566	0,5576509	0,8681477	0,9867513	0,09677553	44,80624	50,99877	43,3535	51,51912	48,64653	46,20296	38,8246	47,79081	1,365564	0,4181173	1,296488	0,3509063	0,2764423	0,893015	1,431325	0,2791363	43,39647	52,51941	50,64359	47,13293	52,83557	44,29792	43,02746	48,94707	24,18297	21,68532	28,39018	32,3443	45,74181	43,94825	49,68985	51,02095	46,51954	43,42258	47,21023	43,82867	48,24112	45,10029	36,1008	47,42195	28,19193	13,16341	30,76025	23,37409	50,09733	46,51069	52,6043	40,62963	53,20134	40,48912	49,47986	46,85552	53,00253	43,92532	45,83265	39,69199
7/12/2018 6:12:00 AM	39	7,581234	11,00402	20,66493	17,37552	32,18432	39,18581	36,91638	56,68498	39,30882	51,66826	39,3299	44,2821	41,2958	40,78961	28,96123	35,87499	6,644563	19,25874	14,4018	19,63486	37,09349	38,53214	49,04786	48,32759	46,58806	46,30457	46,08836	49,38032	66,13174	54,34447	35,3824	46,08636	0	0,4232289	1,184101	1,293932	0,3576757	0,8751243	1,164139	0	41,74466	53,48115	43,42155	53,77217	48,63741	48,05185	39,34447	47,62379	0,9158792	0,0913876	1,859665	0,1279979	0,1945181	0,9359803	0,5229747	0,09677553	49,54114	53,48475	55,14334	49,50148	55,63364	47,34299	46,2616	47,64513	26,01984	21,34166	29,87284	34,38177	44,29667	45,1912	50,40409	51,62688	46,49985	44,6386	45,44147	46,23764	49,2785	48,37112	36,49349	48,30833	29,23761	12,77789	30,24335	23,30909	54,02244	46,26126	53,7167	41,50013	52,20608	41,73568	50,04124	49,15562	58,86198	43,38245	48,5541	36,99872
7/12/2018 7:12:00 AM	40	7,305205	11,81622	19,72978	17,35183	32,29616	41,67723	36,04512	57,20401	41,594	52,82314	44,08875	48,31565	41,56823	41,45702	28,6307	38,38321	7,979319	17,74923	16,23639	19,76217	36,77076	42,75814	46,52271	46,99498	49,32202	49,65766	45,08855	49,14228	66,19164	56,10004	37,55561	48,09433	0,643236	0,5008013	0,2944711	1,59165	0,3145032	1,398237	0,08289126	0,08074989	42,25306	55,28812	48,08604	55,81973	47,5058	48,19567	41,17505	48,05613	0,5170342	0,2358256	1,437541	0,5155836	0,4818745	0,8903902	0,3556725	0,3480051	49,94128	55,41598	54,4259	49,64116	56,90878	48,30225	46,52907	52,53972	25,44119	22,59643	30,16869	35,72095	54,03432	46,52113	56,26658	52,13597	47,09093	46,94608	49,91766	46,41212	51,1314	46,50268	36,18803	50,79348	29,21205	12,5306	31,91258	24,87843	52,37933	48,08915	56,51471	42,09743	54,87497	43,8369	54,13448	49,7686	58,30743	45,89654	51,81483	39,0379
7/12/2018 8:12:00 AM	41	7,440319	11,94525	20,62963	17,54594	32,85595	42,12471	39,19789	57,29436	42,45594	52,31529	44,58568	47,78183	42,26079	43,73812	29,22221	40,98385	7,383745	18,01323	15,47061	19,3359	40,56421	44,5747	49,29169	49,41092	50,66858	51,21105	46,54593	50,66535	61,65153	58,0944	38,34238	51,69118	0,3265915	0,3745994	0,5521248	1,272519	0,8018346	1,554695	0,2927442	0,07619087	43,05344	56,53161	50,83831	55,92245	46,21415	48,6602	42,45317	50,00248	0,743051	0,3468308	1,287508	0,1802885	0,3153321	1,012309	0,6707975	0,208955	49,99904	56,35549	55,16669	48,48814	58,45228	50,2138	49,79077	52,84269	26,24841	22,93912	31,17996	36,67122	49,60979	47,38816	53,58166	54,63017	47,65874	47,95432	48,6535	48,492	53,13736	47,51768	39,81108	51,08567	29,70505	13,37291	33,96504	25,23935	52,92468	49,64772	56,60823	43,63402	55,29731	44,85764	57,26473	48,74399	52,08769	46,54254	49,37182	40,7827
7/12/2018 9:12:00 AM	42	6,685801	11,90878	21,23183	16,73623	30,73525	43,74461	39,82932	59,75858	44,47184	51,50808	46,7423	48,63064	43,38949	41,77483	32,46912	39,75022	7,206703	18,33858	16,46849	19,04074	40,21856	44,31477	50,97237	49,79602	51,06592	50,9384	47,49281	49,76127	67,93249	59,90757	38,57862	50,83078	0	1,183203	0,095394	0,8994392	0,9331483	1,266578	0,1243369	0,4000885	44,10657	57,89767	50,25572	55,32052	48,08397	49,77751	42,75185	49,08191	0,6213389	1,293932	1,362249	0,6026884	0,3272823	1,89144	0,6801918	0,08986793	48,52454	61,9552	56,51926	53,31158	58,38597	49,96989	47,16899	52,9635	28,95723	22,55478	31,09548	37,68098	50,75569	50,49362	54,60392	57,02393	53,88007	47,63049	51,48651	51,74562	49,92941	48,87281	40,80867	50,86187	30,78001	13,72251	33,68355	24,39027	54,64799	51,73443	60,03075	45,87934	58,14724	45,59986	51,69057	51,0825	56,51559	47,4187	49,46051	40,85129
7/12/2018 10:12:00 AM	43	7,634835	12,81996	20,26028	17,45344	34,27746	42,47942	44,75754	63,11388	42,02911	52,76048	47,75455	49,88865	44,93472	44,00807	31,92778	41,52527	7,057085	18,65474	15,34082	19,84299	39,59107	46,89752	48,18559	50,62901	54,97133	54,24714	47,87336	52,90499	64,10587	61,83681	41,47595	51,26934	0,2719524	0,7027106	0,5038406	0,994695	0,8371325	0,8104692	0,1981101	0,1767656	50,81655	59,93163	52,67393	59,48553	54,96187	49,81508	43,94182	52,09363	0,730341	0,7215683	0,9835047	0,09318358	0,3898652	2,103089	0	0,6770833	53,49829	60,81406	62,02489	53,26999	57,6899	52,83164	48,37146	56,65437	28,65917	25,19037	31,87196	37,17797	50,73863	49,17157	59,16142	58,79139	52,91301	50,13449	51,17229	53,73121	53,34943	51,29193	42,49178	51,21394	30,27451	13,76091	33,29279	23,46285	57,60763	52,69044	61,07172	46,50337	58,2655	43,79586	52,88317	53,37906	61,14494	49,0328	51,12738	42,15137
7/12/2018 11:12:00 AM	44	7,598917	12,52804	20,8917	16,89966	38,87434	45,84376	43,99377	62,85485	45,34939	56,08899	48,31882	50,64288	45,7128	46,60319	31,99588	39,92291	6,696645	18,13322	15,25945	18,43266	43,36359	48,02118	50,84631	52,57467	56,86699	56,66059	49,57705	54,64018	64,27395	61,3838	42,09846	52,59021	0,4089993	1,343874	0,1006438	1,155228	1,000843	1,061837	0,1296557	0,1649536	46,77533	62,21161	55,01126	61,06419	54,18836	50,69512	42,53095	53,88221	0,7147989	0,4601846	2,066617	0,1582532	0,3003426	1,770972	0,4112788	0,5267739	56,52892	60,25102	59,89687	54,66181	58,38535	55,23997	50,82739	57,19476	28,98437	24,75257	33,05938	39,11776	53,666	53,3095	61,68863	59,90619	52,27633	55,15127	57,04099	53,2331	52,6258	52,81638	43,61696	52,11089	31,31286	14,83809	35,84881	24,18877	56,17892	53,64922	70,57616	46,78099	60,79858	47,41946	57,27792	55,54128	62,97111	50,82836	55,72882	43,20161
7/12/2018 12:12:00 PM	45	8,162163	12,18971	19,85611	16,43588	40,08199	46,17381	41,56506	63,89223	49,48532	57,22377	46,81111	52,20387	47,26984	48,97685	33,34384	40,27637	6,10273	17,09715	15,52595	18,51231	44,88885	48,05454	49,86647	53,47639	56,70328	56,22327	51,54565	58,792	68,70158	61,20399	41,30761	52,82148	0,6334273	0,4130747	0,9736958	1,276456	0,9459273	0,2487428	0,3321867	0,3464854	47,72402	62,65376	53,90611	61,55524	49,56489	51,08546	46,07199	53,91163	0,9790837	0,8543325	1,269272	0,1004366	0,1997679	4,438066	0	0,2075735	59,45728	63,56391	62,46899	54,69019	62,60348	56,95603	50,70195	59,66402	30,09015	24,87718	36,27404	38,88892	59,71852	50,66873	60,7088	58,89706	53,26087	54,91434	56,206	56,82796	60,15239	54,96664	43,89727	52,67131	30,13207	16,04664	34,31512	25,39435	57,81078	54,44787	60,47215	48,85569	61,53909	50,59986	58,11036	57,68865	63,64542	51,18576	55,08158	42,58656
7/12/2018 1:12:00 PM	46	8,603489	11,32764	18,71477	17,1616	40,00276	49,15603	44,6674	63,86053	50,57741	59,07252	45,86504	50,8363	47,81491	47,21837	31,84025	41,55318	6,311547	16,88619	14,19699	18,66704	43,01096	48,61164	53,13584	55,35022	58,84354	56,29123	51,84109	59,43288	67,94858	63,24548	45,71176	52,20726	0,4203277	0,6790866	0,1032687	1,321632	0,6542192	0,5727785	0,1896828	0,09670646	52,07068	66,45972	56,27431	63,72598	56,0693	55,02646	48,51604	56,40591	1,46006	0,3616131	1,526373	0	0,2899121	1,493079	0	0,1438854	58,2981	64,11272	63,41595	55,3172	63,03362	57,196	52,33636	60,94987	33,03368	25,03295	35,40009	40,61325	55,818	54,09393	60,08545	62,792	56,4193	55,15314	60,36189	59,11514	59,11789	55,37654	43,58436	55,30235	31,39015	16,15619	33,22123	28,30549	60,46655	55,50633	64,94259	50,99337	63,89859	52,81796	56,80524	58,69038	65,07764	53,57925	56,46718	45,78429
7/12/2018 2:12:00 PM	47	9,015943	13,44365	18,54029	16,91486	40,08282	49,55633	46,26437	65,71204	49,937	58,16327	50,04042	53,4719	48,7404	48,05005	32,2315	43,21418	6,214978	18,28374	15,46454	17,44005	44,6167	48,92573	54,20556	55,0355	61,34188	55,11792	52,9787	58,77142	70,22311	66,09299	44,84845	56,77629	0,4083085	0,991034	0,4751741	0,9506244	0,7288214	0,9944187	0	0,3200293	49,91027	68,64922	56,46366	66,1354	57,36053	54,60633	49,40353	56,05355	0,9415755	1,351887	1,920107	0,4201896	0,3267988	2,55084	0	0,4400834	59,93811	63,29244	63,44993	58,33126	64,50078	62,33042	52,02538	61,61306	31,41806	26,77491	38,24408	41,34733	60,6174	56,64796	63,11091	62,62959	59,5917	58,17405	59,86896	62,37601	62,29961	54,78877	43,90888	57,03326	30,15383	16,28647	36,55649	26,43305	62,43011	58,8014	66,73561	52,73376	63,71152	52,14717	61,50116	62,15007	65,96326	56,46862	57,07995	43,67436
7/12/2018 3:12:00 PM	48	7,393831	11,7814	18,72679	19,31877	40,97335	52,21754	48,04867	67,5916	50,1166	60,0695	53,19587	54,11555	47,13701	47,89988	33,33119	45,00208	7,136176	18,33879	16,22112	18,57178	46,18293	50,27506	53,65537	57,05107	62,93497	60,16012	55,12918	62,05377	69,60799	66,5337	47,42657	57,37532	0,9705874	0,3916611	0,8769894	0,9033074	0,5500525	0,8111599	0,1827061	0,07550012	51,99527	67,89166	60,57976	66,16325	55,70174	55,18671	48,27599	55,29323	0,8436948	1,495634	0,9946949	0,1046502	0,4606681	0,8543325	1,358864	0,159911	63,0551	66,06875	66,44362	56,85904	63,89161	60,45936	52,90237	60,67646	32,67587	24,92236	38,26177	40,35947	59,78455	57,42146	66,36273	64,61607	60,45874	57,73541	61,47187	60,99241	65,25717	58,44992	46,75792	57,25057	32,44743	18,17197	39,11237	24,83193	64,2718	61,00271	70,90116	55,08883	66,39251	54,24459	63,94722	62,25568	66,23266	56,51587	58,11554	45,13836
7/12/2018 4:12:00 PM	49	8,114293	12,50995	18,09965	18,88056	42,29416	51,60443	49,57691	70,94089	50,84018	60,61754	52,95701	54,52787	49,04993	47,44827	33,28201	43,95502	7,724221	19,14836	17,5411	17,97317	49,01208	49,6656	57,06883	57,28069	63,91786	60,27415	55,15211	63,49421	72,00832	67,94928	43,77749	58,86329	0,8515004	0,3341208	0,4057527	0,6727316	0,8136467	1,558424	0	0,07515473	55,62901	70,04407	59,95539	68,11492	61,0686	57,83239	49,01208	58,71912	0,51061	0,4995579	1,115302	0	0,6975299	1,573069	0	0	59,69973	68,689	62,49869	62,42361	68,84546	65,15453	56,79846	63,20913	37,26763	24,98266	37,86631	40,08987	58,67823	58,30218	64,64633	65,62135	60,62446	60,68067	65,37225	63,76637	64,83891	56,82119	49,54955	57,31778	33,95889	18,26301	37,29001	27,17189	66,30801	62,49454	71,08387	55,36024	67,51804	54,606	60,39995	60,70493	69,51909	58,1308	59,72224	45,38855
7/12/2018 5:12:00 PM	50	8,043904	12,07891	18,46851	18,97885	43,46941	53,3763	51,12656	72,55775	52,24132	63,69398	53,40123	57,63988	47,02124	46,47588	33,16658	45,43035	7,103849	18,85914	16,66252	17,18246	50,71452	51,54544	58,96407	58,25334	66,2891	62,30901	57,29795	64,78952	69,14449	68,25065	47,672	58,36407	0,9643707	0,7994171	0,4052001	0,8741572	0,4192225	0,8229028	0,09048961	0	51,92591	70,76184	61,33331	70,56263	59,92533	58,25335	50,02197	58,30578	0,6265888	1,087602	0,9708638	0,1685455	0,4367678	2,958251	0,07563826	0	62,01875	70,16621	64,524	62,8811	68,77598	61,90208	56,139	62,99486	33,47245	22,38216	38,46672	43,67733	65,21027	59,03017	67,25022	67,51817	62,9856	61,0177	64,54777	61,99126	61,42746	59,35165	47,87342	59,79892	36,33517	17,48619	40,25758	27,44633	69,99261	61,87866	71,09084	56,00141	73,14745	55,11087	66,2929	61,33372	69,28036	59,04661	61,52022	49,56179
7/12/2018 6:12:00 PM	51	8,635057	12,22618	19,22324	18,02132	45,44996	54,7507	49,88747	73,12396	54,32209	63,57613	56,80648	58,09806	53,05489	47,81761	35,36085	45,26919	7,44909	18,06636	16,71744	17,77174	56,36177	53,52177	59,29439	59,55135	67,88918	62,26652	59,9962	67,46829	71,02841	69,3556	46,12677	58,20727	0,6607123	0,2551669	0,6100105	0,8530891	0,6329438	1,259325	0	0,3346043	57,5105	72,12382	63,17771	72,0383	61,20503	58,7958	55,58466	60,76204	0,5881134	0,1967286	1,191562	0,2137904	0,622237	3,470657	0	0,2410063	64,2593	68,98679	70,97819	63,2999	69,48269	65,97514	55,51565	64,75664	34,96332	24,92892	39,41286	43,70269	63,4132	61,56188	68,96973	69,75022	62,68589	64,25239	66,89613	64,10159	64,07183	62,17396	50,15715	62,20166	34,93576	19,3091	41,88136	27,87833	70,35236	62,67406	74,28022	56,01052	71,53508	57,10572	67,85947	63,4272	70,63129	59,98501	60,59081	50,67708
7/12/2018 7:12:00 PM	52	8,229789	12,17168	20,05118	17,71048	46,75999	56,81994	53,45539	73,53718	52,46712	65,19169	57,77162	59,04972	52,56977	49,49734	34,6073	45,91457	7,310524	17,47555	16,65741	18,1614	47,67442	56,35804	62,40163	61,94525	67,19061	62,90189	59,24825	65,74995	73,83027	69,94183	45,69339	59,98239	0,9683079	0,6057277	0,1113506	1,22085	0,3040727	0,742153	0,3871712	0,09194021	55,36127	72,4073	63,94673	73,1641	62,27537	61,35721	55,07426	60,63391	0,5023901	0,5210406	0,9676862	0	0,5702227	2,126713	0,5640059	0,2231156	62,85879	69,27408	73,93361	64,7382	71,13154	66,39243	57,82611	66,13526	35,29551	24,01069	40,00677	44,76521	70,75079	63,30433	71,44003	71,26948	66,36419	66,04885	70,27008	63,51182	67,98092	62,35501	50,82139	63,44145	35,76419	18,83331	41,77471	28,05213	72,31737	61,20006	76,09376	56,66252	71,64781	56,10799	71,27362	62,8688	71,29836	60,18451	60,02487	50,82325
7/12/2018 8:12:00 PM	53	8,030643	11,71108	19,66643	17,22425	47,23032	60,54038	50,82083	73,29984	56,67281	66,83224	59,90129	60,66741	55,46475	49,5287	36,26638	46,25387	7,062542	17,02835	17,24096	19,03418	55,69677	57,86217	62,93974	63,3131	68,96862	63,78592	58,03651	66,61949	75,13422	70,58384	49,2363	60,63681	0,1407079	0,5376879	0,5345795	0,9031002	0,524149	0,4304128	0,2738174	0,1087257	55,13733	72,47624	65,77835	74,96574	65,27284	62,75807	57,50615	61,8339	0,5731239	0,6544955	2,512779	0	0,3795728	2,213058	0	0,2356874	65,97832	70,0967	72,50021	66,02516	74,99448	66,94325	57,44156	66,87527	35,80833	27,00832	39,32388	45,24004	69,16901	62,92454	74,04627	73,49684	65,96196	67,03651	71,0481	66,078	64,9399	61,24006	49,25315	65,53072	38,55362	18,07257	40,8792	28,61448	73,24264	64,0511	74,29874	58,13011	77,30977	59,73723	70,20529	66,82147	74,96187	62,00769	62,12098	53,6687
7/12/2018 9:12:00 PM	54	8,491933	11,17982	21,1727	17,70198	46,73312	57,10572	52,6135	75,14664	55,05299	65,45377	61,14978	59,78179	54,94384	53,84283	34,71706	47,78411	6,839356	16,41226	16,05963	19,03294	59,14235	59,94785	62,50801	65,93792	68,41104	64,17371	62,48736	67,02525	79,49623	72,74612	47,69762	58,93367	0,8419678	0,4579741	0,1000221	0,9059322	0,2992374	1,103421	0,08814103	0,1311754	58,23663	74,6788	67,23427	76,50993	68,0745	63,16478	56,01065	63,85693	0,5052912	1,019631	1,147699	0,408792	0,2595187	1,394576	0,2340987	0,5601376	66,99499	72,30776	71,25277	67,60348	74,06865	68,43529	58,84105	68,96047	40,49403	28,51176	40,66727	47,72367	69,09469	64,25875	73,0797	73,26695	66,59007	67,73016	70,23499	67,31073	68,47134	61,41738	53,65232	65,96809	38,05703	18,00066	40,99995	29,6732	73,33305	66,51698	79,67513	59,16259	78,89706	60,80349	69,38537	69,58471	74,82571	63,5885	63,32609	54,20756
7/12/2018 10:12:00 PM	55	9,154992	12,26279	20,46875	18,09537	48,53932	55,90621	54,58464	76,02144	57,79724	66,49806	62,4234	60,24834	55,05263	52,69659	37,15462	47,91356	6,61486	17,77665	16,72842	18,97367	57,6604	59,22338	68,95454	65,86636	69,6676	67,67428	62,36253	69,76315	78,76796	72,54836	51,45571	60,44389	0,2179349	0,9055178	0,1039594	1,006023	0,3150558	1,004435	0,1380139	0,07625995	57,13466	73,72556	68,39005	75,5654	67,35992	61,85504	56,41627	63,45	0,5973005	0,5410036	1,140929	0,3174735	0,2106819	1,120275	0,288876	0,5651111	67,67359	73,76147	75,53534	69,11307	77,86375	68,92677	61,2585	70,17413	37,32593	29,07942	43,08141	46,77084	68,59071	64,19382	77,71801	73,72389	69,71016	69,94944	71,79646	67,43252	68,50202	64,03162	55,4557	65,92085	39,48476	18,63499	41,8455	29,50756	72,32966	67,18301	78,9935	60,2227	78,09627	62,91162	71,37544	69,38813	76,10322	64,0069	63,81977	56,53267
7/12/2018 11:12:00 PM	56	9,224208	13,00729	20,91933	17,53274	46,21602	59,85488	55,85848	76,30713	60,73393	69,39482	62,76283	63,42272	53,59797	51,54234	36,41537	48,5664	5,738492	18,49131	17,10606	19,26186	54,93134	61,0179	65,71093	64,22393	70,95415	67,95473	62,98423	72,9548	78,73916	73,0924	51,91734	62,51582	0,09207836	0,6433052	0,250746	0,9616767	0,6944214	0,8360273	0	0,08005913	61,13727	77,50871	69,57836	76,95576	67,6852	62,11193	56,99817	64,09856	0,6019977	0,8404481	1,490108	0,1543849	0,3425481	3,153253	0,623204	0,3714909	71,15544	75,79465	78,08998	72,30991	77,81347	70,63792	60,48631	70,57581	39,91455	29,88527	42,48936	48,02946	71,2049	68,51707	75,76032	74,62643	67,44453	70,91153	72,61418	70,07854	71,77629	64,77377	54,81343	67,10275	39,77771	20,12482	43,70103	31,66978	74,26145	69,66408	81,62163	60,01382	79,30447	63,19339	73,82371	69,76728	78,53041	63,91267	62,04866	54,2691
7/13/2018 12:12:00 AM	57	8,046117	11,06004	20,88666	16,48265	50,02508	59,02403	56,75986	79,01885	59,42197	71,53522	66,93861	62,31301	54,41078	53,00212	38,90874	47,0881	7,502901	17,14433	17,23599	19,96912	62,98326	63,29196	67,63539	70,47932	71,81829	69,67859	69,56413	72,45013	74,76341	74,57663	52,5152	65,00063	0,08157881	0,8418298	0,1760748	0,9453748	0,4920977	0,9046198	0,07978282	0,4793186	61,75495	76,71122	73,42976	78,92345	66,16083	62,32668	59,21951	65,34172	0,6072475	0,9164318	2,258027	0,08551613	0,5258759	1,761646	0	0,3178879	69,65531	76,72628	79,78187	72,87212	79,25964	72,05474	60,80052	69,97783	40,9337	31,20579	42,47534	49,20535	72,55118	69,91525	74,87234	75,84515	75,96037	74,28651	73,43764	72,07394	74,34074	68,33568	57,56272	70,48001	41,77913	19,59549	43,11747	31,32329	74,09483	68,8867	82,97904	61,37115	79,57968	64,52186	74,22283	73,03389	76,56962	64,86592	63,68266	56,10507
7/13/2018 1:12:00 AM	58	8,654468	10,64441	22,73223	16,71709	49,4449	60,41307	57,87896	78,83545	60,43829	70,75625	71,01231	63,92759	55,30601	53,62719	36,69492	47,99535	7,575638	15,24798	16,19592	19,49975	55,05954	62,9968	69,95614	70,93681	73,24921	70,34876	67,34479	75,15632	79,92278	74,84382	52,81015	64,24734	0,4052691	0,390625	0,5702918	1,238395	0,6715573	1,128633	0	0	65,9337	78,25874	75,34531	81,61935	72,37574	63,81329	59,57242	67,13645	0,5766468	0,7958941	1,530518	0,2995828	0,3374364	3,245538	0	0,1632267	75,89081	78,27676	80,13311	74,74781	79,32534	73,1096	62,35107	70,71522	39,73178	31,94098	43,49041	51,59096	72,91916	68,97615	80,43746	75,47566	71,58751	73,30128	76,32681	72,86825	76,7767	67,3231	56,59669	67,0725	41,86015	20,75811	45,20993	30,57292	76,38173	71,17104	83,31075	62,92543	82,70322	65,05105	75,68855	73,35578	78,93954	65,05956	64,484	56,02274
7/13/2018 2:12:00 AM	59	8,692251	10,49058	22,38685	17,32123	53,48668	62,63953	60,38834	79,04178	61,20041	71,78825	70,97812	64,87083	54,12384	53,11699	36,05817	47,31066	6,713916	14,94004	16,84716	19,3511	58,82585	65,37812	71,16241	73,00398	75,80059	74,02237	67,21824	76,95831	79,34799	77,10156	53,07824	65,06003	0,5794099	0,5372044	0,8662826	0,9500028	0,7299956	0,4633621	0	0,11812	64,72625	81,48874	77,37063	83,01482	68,25121	65,54259	59,95165	67,86611	0,4830487	0,7993479	1,618106	0,07708886	0,4026442	2,120704	0	0,2839716	74,57574	81,08947	80,12006	75,28446	79,43179	72,66654	62,35439	72,80822	38,79255	30,69505	43,58698	49,50542	76,09597	72,25927	80,65277	76,47408	75,97971	77,32918	77,32593	75,60062	75,11405	69,35249	56,80143	69,85225	41,89566	20,15887	45,12282	31,57252	76,50102	72,84422	83,8188	65,05609	83,45732	64,83519	76,71689	76,16725	78,66683	67,51051	67,35439	57,61266
7/13/2018 3:12:00 AM	60	8,687346	11,28309	22,04783	18,06297	54,69551	63,15201	56,92501	80,52304	63,70766	72,25968	71,24689	68,47881	54,63805	54,94674	39,20701	47,99203	6,863671	15,92728	18,67747	19,58167	57,64948	65,3574	70,27029	74,34626	74,82082	76,15488	69,9672	77,76574	82,40108	77,06137	52,81367	64,32161	0,2942639	1,064393	0,3927664	1,458126	0,8448691	0,6309405	0,07936837	0,3180261	64,45362	82,51057	76,63041	83,12798	68,09592	67,92316	62,24808	69,88499	0,5032189	0,3068358	1,278114	0,2132377	0,5690485	3,71111	0	0,2139976	77,08437	83,84816	83,15905	73,97465	84,56475	74,88873	64,66443	73,18903	41,71253	30,92617	44,88209	51,05838	78,33016	73,31151	81,42062	78,71982	78,23552	77,39246	79,5117	75,8475	76,80482	69,59162	59,07763	70,63474	41,34926	20,81758	44,54479	32,26293	80,30787	75,52048	86,4899	67,08327	87,48971	70,07129	78,94238	78,24615	77,8402	67,11449	68,82336	55,56843
7/13/2018 4:12:00 AM	61	8,227579	12,34057	20,26442	18,71774	54,91966	64,11169	61,28053	80,73214	61,38415	73,14421	73,08487	68,2519	58,65965	53,87973	38,21811	49,25142	6,94152	16,45654	16,76938	18,4107	63,94397	66,37123	73,21273	73,44744	79,11604	73,93022	69,32576	79,19859	83,3361	77,17279	53,3783	67,01288	1,008234	0,9919319	0,09781167	0,9096623	0,7102398	1,614998	0	0,09062776	66,31998	84,34136	79,47343	84,21439	74,7	66,67834	61,83798	70,12482	0,899439	0,5050149	2,107924	0,2030836	0,383372	1,780988	0,4285477	0,1981792	76,53648	83,88097	86,01659	77,82874	84,6909	75,29365	64,24659	73,82937	41,76496	30,89163	45,25558	52,67069	79,54147	75,00517	83,58374	80,25973	78,49227	79,28429	79,72612	78,38017	73,32601	70,9719	59,42758	72,12823	43,87365	20,70167	46,47353	30,9717	82,1281	76,56437	85,82967	69,5899	85,20668	71,443	78,10221	77,65936	80,19521	68,20271	66,31383	59,04813
7/13/2018 5:12:00 AM	62	7,013981	11,73623	21,55096	18,30357	55,31824	65,55282	62,22445	82,1627	65,32376	76,94491	73,24057	70,10009	57,83426	54,29294	38,06967	48,56357	7,5822	16,25615	16,06363	17,27295	66,40977	68,79559	74,5153	75,64255	78,52993	75,10708	70,13741	81,42573	83,49843	79,80872	55,08938	69,52013	0,5355465	0,2600713	0,7018125	0,8377542	0,7536196	0,9663738	0	0	67,15939	85,64613	81,68249	85,94309	74,96989	68,14814	60,78913	69,14083	0,5455626	0,5456317	1,311547	0,1950016	0,7568662	1,95727	0	0,09325266	77,65508	85,16606	83,52157	81,34712	84,95076	75,80294	64,51239	75,78926	41,50268	34,48801	46,87776	53,37043	80,67342	76,33041	86,00146	80,57119	78,09882	80,30794	80,56408	76,47036	73,77024	72,75765	60,80191	73,17597	47,25367	21,51926	48,95398	31,78527	82,99983	74,87836	88,29189	70,14582	86,92633	71,529	82,9711	80,20301	81,84951	68,70766	71,00112	61,55898
7/13/2018 6:12:00 AM	63	8,275035	9,662425	21,94428	19,02907	57,09404	72,24304	62,46083	83,70745	69,29232	78,13377	75,92879	68,05923	58,08529	54,69613	38,9926	49,54528	6,741891	16,24427	16,22714	17,5315	65,42268	70,44519	73,43426	77,27999	80,13311	76,11089	74,64916	82,44827	84,41058	79,64059	55,99607	68,85976	0,424196	0,6574658	0,4464384	0,8131632	0,3591954	0,9167772	0	0	67,52818	85,68282	81,94263	87,58358	71,68497	69,4608	62,09694	69,88623	0,7226045	0,5499834	1,250276	0	0,6274177	2,308867	0	0,2055012	78,33127	85,06991	84,88168	80,49991	85,63806	76,46214	67,01102	75,27747	43,97277	34,81232	44,93935	51,83177	82,51208	76,88342	85,66707	82,92758	79,79367	81,44038	82,79765	80,68082	78,03762	74,54921	62,02814	74,23215	46,21104	23,12493	48,53165	31,85214	84,64772	76,55718	90,38766	74,48808	89,56234	71,45308	81,63834	82,66247	81,41924	70,38808	70,73635	60,6815
7/13/2018 7:12:00 AM	64	8,777009	11,28523	21,38346	18,32083	61,87894	66,43126	64,29881	83,90397	66,04381	77,7504	76,05907	70,52332	58,07976	54,10284	38,11147	49,94737	6,274384	17,17562	16,66812	18,60522	63,84484	71,20655	77,34942	77,86182	83,232	78,10918	74,72419	83,39088	85,96465	79,91822	58,36069	67,88862	0,8337477	0,7186671	0,3553271	1,033723	0,3228614	1,022049	0,1956233	0,3042109	70,16695	85,78423	83,95335	87,39611	73,85492	71,08401	62,51354	72,75262	0,4992816	0,8315374	1,481128	0	0,3638926	7,092451	0,07715793	0,3100133	84,0795	87,85844	86,85449	81,00914	83,48509	78,10615	70,26601	76,67123	45,15722	34,17537	47,96516	53,66242	83,06145	77,66426	87,16174	81,60906	80,76191	82,11297	84,11003	81,73678	76,34808	72,98878	62,17741	75,44789	47,60762	22,9807	49,91877	33,01386	84,01559	79,08032	91,85766	75,36494	90,53362	73,13039	84,38529	84,04785	83,1813	72,96385	72,01163	62,51955
7/13/2018 8:12:00 AM	65	9,093307	10,53465	20,84066	18,38258	58,78772	68,09654	65,58217	83,41325	68,01752	76,70017	77,98878	71,43761	60,72033	52,98747	38,68085	49,40443	7,567349	16,42566	17,45531	17,60341	69,44318	73,69025	75,11405	78,65841	80,35105	78,80229	74,65076	84,36167	85,43754	79,49548	55,98765	67,80096	0,4889893	0,5450099	0,2020474	0,7008455	0,4315871	0,7033322	0,08171696	0	68,68079	87,28482	85,73304	87,46174	75,061	71,89352	62,57715	72,87384	0,6633372	0,4192225	1,661071	0,3404758	0,6491767	3,639409	0	0	82,15773	89,47343	86,44162	80,7599	86,38821	76,85124	69,04468	77,32642	47,70827	34,84707	49,82717	55,35644	86,15681	79,95276	86,77036	83,12265	80,95415	80,9223	86,31059	85,70921	78,53427	73,10566	63,99944	75,07246	47,51209	22,78784	50,41108	34,30634	85,66624	80,9987	90,8419	77,42298	91,57977	75,38233	84,155	82,24221	83,29728	71,36419	73,57704	63,15982
7/13/2018 9:12:00 AM	66	8,948732	10,97169	22,74957	20,05147	59,47578	71,21263	64,19913	84,04786	68,39848	79,56745	76,22244	71,63669	58,08011	51,45798	38,40511	49,48366	8,519424	16,83708	16,53722	16,77436	72,49192	73,75311	78,65586	81,00761	84,50218	80,05872	72,6988	87,61543	87,05895	80,15866	59,70609	70,86553	0,289774	0,6098033	0,2037743	1,09672	0,5663545	0,9394342	0	0	69,34232	88,65446	87,16492	89,17296	78,5648	70,77275	64,46232	72,52563	0,5014921	1,009132	1,209107	0	0,4321397	2,644162	0,3127763	0,3427553	84,4659	91,31307	89,68681	81,82776	85,00331	77,89643	69,55667	78,11208	47,39625	36,45005	49,64482	54,32064	84,79877	78,67581	88,90307	85,84073	83,76437	84,26448	87,72277	85,6085	79,23534	75,33799	66,25871	76,13969	50,07253	22,81623	52,28124	34,52815	87,36848	82,68623	93,04453	77,04307	91,20939	76,36536	85,53582	82,76671	86,70645	73,20057	72,95563	64,25025
7/13/2018 10:12:00 AM	67	8,349428	12,36523	23,7511	20,88314	61,51608	72,1357	67,67193	85,28066	69,81302	78,84864	75,05603	73,63008	58,06456	52,89795	39,19119	50,96339	7,87073	16,44922	17,69141	17,71455	68,90874	75,49113	79,61007	81,07648	84,245	80,65974	74,7773	88,53394	87,03381	81,90892	57,81671	71,58578	0,6996712	0,4894038	0,7775199	1,255595	0,3081482	0,7959632	0	0,09491049	72,58282	89,1802	89,1152	90,0974	74,75437	71,85234	66,9717	73,8876	0,668587	0,3613367	2,308314	0	0,7382847	3,538903	0	0,1136301	83,89575	91,69568	89,35476	84,71914	86,8015	78,683	69,03149	78,64273	50,78416	35,24246	50,70934	55,51482	85,96424	80,82671	90,28218	86,57991	83,98969	86,30042	89,82269	86,55878	82,13653	77,64098	65,98827	78,49767	50,47863	22,71227	54,58616	36,71281	88,16685	83,86232	93,80347	80,27728	90,7988	77,44757	85,24818	86,93192	85,71922	74,55059	74,08888	64,07259
7/13/2018 11:12:00 AM	68	9,035769	12,46104	22,70336	20,74505	63,14082	72,74786	68,39233	87,55423	70,04898	80,20945	75,74824	74,32879	60,97281	52,96211	38,10255	49,87642	8,348323	17,4915	18,47397	18,88746	72,17452	76,5911	82,92151	80,77634	87,85271	81,18176	76,43326	88,53386	86,37157	82,12022	59,03183	71,80096	0,461428	0,8633124	0,5452862	0,8149592	0,6460682	0,6510417	0,07750332	0	73,31337	91,06342	89,60925	91,30512	75,42405	72,7953	66,92922	75,50294	0,5049458	0,1785616	2,217894	0,09235466	0,538724	1,260499	0	0	86,71993	90,91264	91,81871	84,43979	87,70239	78,51452	71,57024	80,58811	48,88525	35,37888	49,78076	56,332	88,93257	81,5862	89,5106	88,49864	81,16912	87,15338	90,0929	88,24685	82,98132	78,37457	65,77103	78,7404	50,43711	24,57836	54,28699	37,9959	88,76451	83,40476	93,75629	80,78381	90,44858	77,79655	88,31379	87,96405	86,84717	74,42453	72,73479	65,06929
7/13/2018 12:12:00 PM	69	8,604042	12,92751	23,89803	21,43036	64,68813	74,04855	69,98432	88,3209	73,8941	81,72842	79,78621	75,34669	61,37965	53,58159	38,18855	51,03745	8,667454	18,04017	17,15476	20,19466	74,19976	76,49874	83,89679	83,39896	88,7033	82,69446	79,54714	89,2142	85,41847	83,18951	58,8224	72,95148	0,09525586	0,3980852	0,1139755	1,098171	0,4302056	1,557941	0	0,4602536	75,7023	92,45165	90,41888	92,26341	78,09046	74,51792	67,31301	76,12283	0,5034953	0,2925371	1,706524	0,2854222	0,7369723	2,542136	0	0,08724304	87,2646	91,28792	92,17617	85,40873	88,49104	82,20409	73,92878	79,38964	51,30616	34,30924	51,47781	58,11153	86,97461	83,10442	92,02634	90,47566	87,76884	88,84525	91,14003	89,09186	81,94207	79,35794	68,4927	79,70249	49,5651	25,38227	57,29933	38,13123	90,04332	84,45306	95,01969	82,62994	93,4632	78,99017	90,38552	89,9723	88,15395	75,77697	77,37553	65,37473
7/13/2018 1:12:00 PM	70	9,359528	13,77266	24,88229	19,72293	65,35886	75,1327	69,89259	89,26911	72,7426	83,03513	78,37236	76,73395	58,26889	54,01636	39,04157	50,01788	7,913834	18,66324	17,26431	19,12805	78,04833	78,15671	83,99751	84,08544	88,76996	83,96027	79,40761	89,45422	85,74057	83,31427	59,71921	74,39683	0,1614307	0,3104968	0,10541	1,045466	0,3904178	0,7885029	0,1896828	0,9616766	75,72441	92,47956	90,95173	93,67982	75,05712	74,51163	68,2896	75,70927	0,3636163	0,2299541	0,9191259	0,4879532	0,4565236	1,234527	0,4347646	0,2872873	87,46478	92,2168	94,98246	85,66866	89,53408	83,31503	73,7529	80,46716	55,82588	34,66049	54,01041	59,05946	87,88592	85,62321	92,74992	91,02606	87,47334	87,86327	90,20377	89,76487	83,39737	79,83899	70,2917	80,63287	52,18993	26,18915	59,59777	38,13384	91,62101	86,36115	93,77666	83,5519	91,42566	82,3644	89,76859	88,86495	88,90141	76,15572	75,75307	67,71379
7/13/2018 2:12:00 PM	71	8,652741	14,0786	25,60359	20,64759	61,25249	76,82029	71,48458	90,23839	72,40585	83,75801	80,43849	78,37084	58,78716	52,00134	40,58418	51,55697	8,959577	18,64839	17,38375	18,94438	75,68641	76,53687	83,05531	85,40424	88,97401	84,98329	83,08459	91,44106	88,53836	83,23497	61,04955	72,92628	0	0	0,671212	0,8889395	0,4908544	0,7799376	0,4098281	0,1378067	76,3349	93,73618	91,75874	93,74081	77,24602	76,22665	67,72415	76,53218	0,4168739	0	1,327089	0,1033377	0,3714218	0,862138	1,385044	0,07999005	88,36435	93,90556	94,36919	88,27206	91,25905	83,10186	74,06658	82,51617	53,80823	36,76061	56,09036	62,85263	88,82122	86,06557	92,15787	91,58392	87,02461	89,26835	92,28676	90,87367	86,12933	79,91227	70,72993	82,55968	52,25575	25,09422	61,23411	37,59581	91,26562	86,594	93,99757	83,8072	93,28981	80,73249	89,13007	88,49152	87,26749	77,06669	77,11808	67,05619
7/13/2018 3:12:00 PM	72	8,591194	14,02513	25,97756	21,85835	64,33108	78,25452	70,38503	89,91663	75,04366	85,49638	82,37421	77,97621	57,91515	54,43068	38,51721	50,20363	9,600672	20,21503	18,82433	19,72867	76,23694	79,88492	83,30598	86,21767	88,27054	85,01831	82,23171	91,55062	87,41836	83,00937	63,37734	74,2613	0	0,2823828	0,834853	5,736282	0,257999	0,9074519	0	0,2030836	81,55566	93,82785	92,19773	94,8673	80,01188	75,35678	69,93784	79,69772	0,09000608	0,2910864	0,4536223	0,1799431	1,385113	3,27973	0	0	89,95364	93,69323	95,75327	90,0612	89,32168	83,31297	76,04774	83,13018	51,39361	37,04617	54,91621	61,34664	91,54115	86,38912	93,67499	92,40676	89,90205	89,55495	91,68387	92,13072	86,78623	81,62508	66,12103	83,72534	53,53337	26,58426	61,0599	40,19659	91,20366	86,29525	94,95731	83,32967	95,50301	81,96508	91,75398	89,1675	89,62837	77,05805	78,6573	69,25108
7/13/2018 4:12:00 PM	73	9,409675	14,15852	24,59598	20,74975	70,2185	78,46161	70,45155	89,36326	75,85026	85,82905	81,83474	79,47233	57,60769	53,70414	39,10927	51,18521	9,615592	19,83664	16,04885	20,20633	80,88715	80,35042	85,76267	87,22163	91,29718	86,57942	83,33209	91,78817	87,16512	82,71262	65,29219	75,44576	0,1814628	1,154882	0	2,397284	0,5870773	0,69677	0,09200928	0,1935511	81,34948	93,56757	92,43003	95,39954	81,25166	76,88585	69,88347	77,78439	0,1302774	1,143485	0,4078249	0,746712	0,4362152	3,779841	0,1000912	0,1287577	89,91932	94,36567	95,36776	90,60317	91,2833	85,04186	76,33974	82,44944	55,22671	40,90945	59,69689	62,50325	91,98345	87,9662	95,49838	92,96571	90,53679	91,68794	92,74011	94,18946	85,59225	82,28186	73,10448	85,02287	53,20292	26,62612	59,19907	39,10823	93,08218	88,60542	96,26762	86,32211	95,57298	82,19357	91,66826	91,35252	87,50898	78,7614	78,72113	68,20706
7/13/2018 5:12:00 PM	74	8,661099	14,04489	25,92058	21,40604	70,27126	77,79109	73,47639	93,54375	77,41089	87,39818	83,59231	82,16099	57,29754	55,6525	39,79202	51,13727	10,41515	21,29801	16,47505	20,01989	81,59933	79,98225	84,43164	88,08929	91,2719	88,5224	85,09705	92,3756	86,6313	83,84879	67,27612	77,49509	0,5184157	1,909676	0,09145667	2,49703	0,1983173	0,6636826	0,2005277	0	82,8717	95,66375	94,04136	95,30656	84,21882	76,55408	70,64732	77,8087	0,07950652	0,716733	0	1,395267	0,2890142	2,405504	0	0,273472	90,87361	94,979	96,36301	90,28011	91,8819	85,19942	75,1767	82,10751	58,15698	39,36008	59,06174	63,14987	91,51512	89,4809	95,03358	93,65454	90,6545	93,85092	93,47356	92,84628	86,75772	80,97874	74,29376	83,5445	52,77893	27,16285	58,1851	42,64976	94,79485	87,9682	96,53694	85,79458	96,61368	84,30994	92,59215	90,69947	90,30006	79,82401	76,90298	68,6602
7/13/2018 6:12:00 PM	75	10,05851	14,06996	27,4645	21,96079	71,73249	78,96904	75,54433	91,97807	75,31251	89,26469	84,82262	81,45647	58,56495	53,81031	39,36436	51,39706	11,15751	19,98964	16,36404	21,12953	81,35416	80,26615	87,35204	88,50355	90,97528	88,76962	84,67175	92,05141	86,42718	83,857	64,61097	77,54794	0	3,708071	0	5,422538	0,08019729	0,664097	0,07480936	0,08959163	82,28483	95,44479	93,82336	95,64206	81,63565	76,76635	71,89635	79,1237	0,2533019	0,1842949	0	0,3228614	0,5620717	1,801158	0	0	89,52428	94,89321	96,87314	92,42712	93,24284	86,32349	77,69762	82,3776	56,60395	40,84867	59,67749	62,70591	91,30534	90,28632	95,50301	93,0169	91,00222	93,49966	93,73225	94,092	86,05072	82,82217	76,13699	86,0809	53,77866	27,59574	61,62791	43,17895	93,70179	89,07052	96,83756	86,35955	96,95976	84,58154	93,78392	92,44708	90,73325	78,88504	80,85081	71,88357
7/13/2018 7:12:00 PM	76	9,702627	13,79476	27,435	21,75129	74,05359	78,08183	74,01629	91,43333	80,75314	89,8177	84,7581	81,21754	59,23878	54,22884	37,22798	50,34352	10,36652	20,83603	17,91183	22,8936	80,76039	82,10281	87,62186	89,73945	92,18481	91,26099	86,60781	94,01325	87,96751	84,13828	66,13589	77,58406	0,1673712	0,587768	0,1025779	4,975685	0,0847563	0,7520999	0	0	83,43156	96,34657	94,4407	96,7479	85,25655	77,82494	74,12032	79,83678	0,1634339	1,018803	0,2747845	0,6031029	0,5039788	3,02035	0	0	90,74761	96,34145	97,26811	92,60542	93,89417	86,77637	79,81467	83,11175	56,99346	39,9598	60,26725	63,4241	93,44255	90,80958	95,18989	93,48158	91,66605	94,99634	94,15064	95,18789	87,11566	82,80711	75,37971	85,87209	53,21128	27,65784	63,42839	42,92807	94,27975	90,20889	97,59367	86,7736	96,84101	85,48332	92,88089	93,45498	91,33462	79,71485	80,9804	72,75067
7/13/2018 8:12:00 PM	77	10,31533	13,73087	26,77684	20,09166	70,78015	82,25368	75,91629	94,48836	81,07482	90,48209	84,31808	81,88764	58,11084	57,53475	38,79241	51,87162	10,33253	20,87547	17,00355	22,64575	80,98295	83,0218	89,71478	90,46143	92,24718	90,25393	86,7843	95,20571	88,2903	84,86268	64,74007	76,48887	0	1,304501	0,07771054	4,737166	0,292468	0,7972066	0	0	85,36576	96,13347	94,81495	97,18834	84,47302	79,22504	73,75422	79,23423	0,0801282	0,9432333	0	0,5318164	0,4812527	1,292896	0,1595656	0,1105217	92,95251	96,60215	97,70862	92,40917	93,62235	87,47092	80,44762	83,96304	55,34096	42,04998	61,59179	65,15742	92,65066	91,96507	96,99284	94,65069	93,96593	94,13489	96,08553	96,30408	87,20284	83,09426	76,31341	87,45131	54,59279	27,84945	63,49878	45,05961	95,05996	90,80336	97,9941	87,42353	97,19061	86,1479	94,79382	93,40739	91,45792	80,74644	80,79611	75,03689
7/13/2018 9:12:00 PM	78	10,32804	14,69268	28,14662	21,46165	72,84448	82,59602	77,67318	95,17802	78,7556	91,48521	86,65887	82,03457	58,21328	55,40769	38,51114	51,37973	9,488424	21,78824	16,04547	22,84552	81,03456	84,89169	90,77863	91,60332	93,14545	91,63516	87,50518	94,89888	90,71093	84,70339	66,18168	77,21313	0,07771054	0,07860854	0	5,515446	0,4890584	1,117719	0,08758842	0,09573939	85,90263	96,64056	94,53043	97,23178	84,45168	79,80292	73,21149	77,63975	0,07605273	0	0,3811616	0,2610384	0,5113009	2,076011	0	0	93,53759	95,84908	96,16241	93,23076	94,45064	88,18455	80,00974	84,071	54,90799	43,28201	63,24755	65,47269	93,69356	92,95604	96,99464	95,44852	93,9229	95,66534	95,43034	94,7029	88,06145	85,16441	77,29968	87,73112	54,55756	29,34163	64,53851	45,62542	95,1805	92,97145	97,0604	89,17793	97,48335	87,69031	93,91695	93,9365	92,86839	80,81986	79,69544	74,07459
7/13/2018 10:12:00 PM	79	10,90068	14,73178	29,82234	22,94609	73,60487	82,95065	79,60248	94,04482	78,59755	90,28419	85,28094	84,44207	57,3805	55,32584	38,68714	50,24128	9,263235	21,84309	18,04632	23,95771	85,10645	86,17105	91,32779	92,75938	92,6273	92,40889	86,93551	94,48076	90,87264	85,14955	66,46414	79,44263	0	0,5914291	0	5,894673	0,08634505	0,8583388	0,2093695	0,4299984	84,59874	96,72787	96,70273	97,43321	87,14716	78,96462	74,74061	79,68321	0,07750332	0,7436036	0,07701978	8,863217	0,5027354	1,759919	0,1281361	0,2044651	94,44698	95,05989	97,41939	93,59084	94,78429	88,74538	80,92935	84,28506	57,44509	43,4873	62,07097	67,85118	94,30656	92,09881	96,92011	96,01535	93,16499	94,77426	96,36798	95,90939	87,5344	87,13396	78,14283	88,57262	55,50129	31,89697	67,85119	45,89164	95,33336	93,77287	98,26586	90,47131	98,30045	89,15887	95,05243	94,26801	93,41727	81,37386	83,79186	73,40787
7/13/2018 11:12:00 PM	80	11,15986	14,32285	27,83143	21,74085	73,36794	83,63236	77,349	94,51211	81,6945	91,01942	88,37002	85,28245	58,63443	54,80024	37,73313	51,45288	9,369405	23,61053	17,10578	23,15464	81,99699	86,25822	91,74763	92,8929	93,56875	91,8828	89,76411	95,08863	89,83056	85,4271	65,908	78,64853	0	0,2235301	0	4,99323	0,3385417	0,8133013	0,09318358	0,3627874	88,3689	97,25789	95,7682	98,08736	85,98537	79,10236	74,89438	80,89688	0,07971375	0,1900282	0	0,07674348	0,308908	1,682416	0,4898182	0,3436533	95,01395	97,59387	97,9892	93,64355	94,36665	89,38005	81,35859	85,04491	57,91833	42,51051	63,44621	66,77305	95,12986	92,40751	97,22115	95,67902	95,10817	97,05453	96,74783	96,9282	88,75283	88,05834	78,08418	89,02417	56,69202	29,71085	64,25633	47,69099	94,89335	93,40261	98,42397	89,92595	97,07781	91,03649	96,78769	95,47255	92,99707	82,83087	83,54581	74,39158
7/14/2018 12:12:00 AM	81	10,73518	14,13959	28,49104	21,45198	76,85531	83,43839	79,2562	94,76266	82,76435	91,83107	87,63602	86,32101	57,64133	53,4297	37,66067	50,92955	9,182279	24,15935	18,93305	23,30142	86,12104	87,02034	92,35597	93,16817	95,42419	93,26917	88,06284	95,65215	90,32742	85,99415	69,10885	79,23733	0	1,438785	0	5,252542	0,2845242	0,5022519	0,1429183	0	88,91696	97,43874	95,7702	98,2845	86,6646	80,98289	74,08281	80,49908	0,07480936	0	0	0,3375746	0,0974663	1,326053	0	0	95,51504	97,2628	97,77789	94,81612	94,62036	89,06672	82,3336	85,8707	56,45612	45,65588	65,11654	67,62918	96,00175	94,15977	97,51305	96,43541	94,69689	95,86456	97,27213	96,74425	89,65262	87,90921	79,54092	90,34911	56,46013	31,21919	68,19034	47,72761	95,57789	92,75537	98,45782	91,78085	97,89954	91,70466	95,67542	95,25779	92,74584	83,1824	80,66471	75,54515
7/14/2018 1:12:00 AM	82	10,22989	14,71927	28,9164	20,85378	76,8656	86,08464	80,67922	95,51276	85,66962	92,45959	89,24017	86,69036	57,44184	53,41332	37,58262	50,81731	9,108228	23,69294	19,01815	23,19387	82,14509	88,85444	91,66286	93,50002	94,3221	94,68115	91,75522	95,80398	88,97491	85,88681	70,01782	80,06984	0	1,300702	0	5,699603	0,2664953	0,6191977	0	0,07729609	87,89111	97,56335	96,82776	98,20258	88,82281	81,06391	75,23976	81,7794	0,07501657	0,3013097	0	0,9460654	0,630457	1,558977	0	0,2517131	95,77026	97,86583	98,14407	94,76846	94,52648	88,43536	81,83397	84,70325	59,80196	44,91766	66,2268	68,55334	95,98972	94,79893	97,63291	95,25786	95,53078	97,32337	97,60748	97,40426	88,83269	88,76015	78,47328	89,51026	55,8573	32,56645	69,40685	48,07354	96,49633	93,70545	98,38376	92,06338	97,95985	91,27177	96,70832	96,80019	94,08937	82,81416	83,59631	74,1512
7/14/2018 2:12:00 AM	83	11,02315	14,53277	29,06699	20,94648	79,3815	87,83633	82,20892	96,03517	84,59777	92,96157	90,4291	87,69978	57,13535	52,64271	37,26673	50,86518	9,268347	24,15168	18,84001	23,68714	87,90113	88,55003	93,30819	93,39523	96,14404	95,43954	91,46054	97,11456	89,36257	86,17892	68,29265	79,1896	0,08586152	1,527064	0,2390722	4,989846	0,5957808	0,8824465	0	0	88,47923	98,23595	96,92142	98,5626	87,91115	81,50682	74,20735	82,12251	0,3754283	0,6178162	0,08095712	0,5469441	0,7048519	1,623909	0	0	96,27963	97,63276	97,72422	94,44131	94,58209	88,15657	82,81747	85,75459	57,03077	44,90834	67,10136	69,78297	95,29903	94,32713	96,79383	95,39906	95,71024	97,55008	97,79669	96,2971	90,64627	89,415	79,37769	89,99945	55,86477	32,68001	69,78573	49,71921	96,49978	94,09241	98,72617	92,76311	98,30522	91,04996	96,63911	96,77215	94,97562	84,40153	82,24338	76,19129
7/14/2018 3:12:00 AM	84	9,300261	13,07685	31,09216	20,45113	78,23083	87,80228	84,00462	96,56105	85,54225	93,74241	91,43629	87,63159	55,47069	52,85415	36,78382	51,72821	9,563025	22,30838	18,90632	24,63507	87,76733	88,02284	94,87988	93,29907	94,19714	95,61893	93,03057	96,9943	89,57028	85,3163	69,44	80,02287	0	0,7885031	0	5,709963	0,3347425	0,9464799	0	0	89,69834	98,05234	95,68247	98,3325	88,27013	82,19869	75,99068	79,92387	0,1928603	0,08772657	0	0,8541943	0,5634533	1,578802	0	0,117222	95,41377	97,4051	98,13177	96,10909	94,69704	88,52523	84,6815	87,04514	59,83118	45,93294	65,61423	70,71977	95,43871	94,86282	98,40047	96,38042	96,22839	98,27213	98,04922	97,00156	90,92886	89,46535	81,85386	90,72944	57,03394	31,00754	68,6716	50,21351	97,13445	93,39488	98,51735	92,87342	97,15034	91,99519	97,00452	96,17609	94,15154	84,82248	81,25477	75,11681
7/14/2018 4:12:00 AM	85	10,27078	13,52661	28,00004	21,21885	83,77577	88,32526	84,7507	96,6599	85,00946	93,35917	91,21111	87,55382	55,78049	52,88904	37,35943	47,93228	10,23306	22,50187	19,62319	26,06743	87,10033	91,59904	94,64336	95,43954	95,8149	96,09755	93,16396	95,75756	88,85942	84,5948	70,41756	77,22923	0	0,09953857	0	5,917675	0,2975796	0,5166888	0,1020944	0,09111129	90,08801	98,08874	97,98982	98,65517	87,23413	82,59201	74,64357	81,69989	0,08068081	0	0	0,597784	0,2391413	1,808203	0	0	96,78009	98,16659	98,59659	96,09168	95,01133	88,95129	85,62031	85,96679	60,31872	46,74811	67,15793	70,30739	96,67641	95,91595	97,74826	96,95885	96,60256	97,69826	97,91653	97,23862	91,05079	90,69152	82,87433	90,52857	56,09637	31,16794	70,60732	52,1386	97,77161	94,15023	98,65882	93,67899	97,65569	91,85145	96,18769	97,14046	93,71194	85,27175	83,33499	74,50748
7/14/2018 5:12:00 AM	86	12,07988	13,03493	29,27733	23,46907	81,10225	89,01995	84,61656	96,45363	84,87276	94,48594	92,84876	89,66533	55,20295	51,83645	35,79528	48,05648	9,676931	23,07996	18,94576	24,67942	90,21786	91,60374	96,2051	95,86303	96,54337	95,8763	94,47267	97,99658	91,38733	85,59399	67,76131	79,23595	0	1,151981	0,07453305	5,341581	0,08586152	0,6624393	0,1872651	0,1858836	91,46435	98,33216	97,65349	98,79939	87,09425	81,424	75,12379	83,30729	0,0842037	0,3507681	0,09601569	0,2068136	0,4639147	3,653708	0,1651608	0	97,1799	97,99328	98,43694	96,91106	94,33239	90,33399	85,66099	87,29339	61,06999	48,31835	66,76096	70,85054	96,84834	96,46925	98,27089	96,72953	96,25961	97,12022	98,42796	96,05956	91,90222	91,3456	80,68855	92,14039	56,25428	33,14877	71,86782	52,39411	96,83756	94,55675	99,04559	94,36533	98,20665	92,73804	96,90761	96,80081	93,87288	86,85331	83,00288	74,87988
7/14/2018 6:12:00 AM	87	10,60013	11,94028	31,38905	23,29845	82,44971	89,29874	86,84136	96,7937	86,18977	95,40541	92,56576	90,1528	55,27637	50,14465	36,06516	47,93421	9,080462	24,65006	18,23635	25,26829	89,5823	92,40882	96,09174	95,20087	97,04797	96,38885	93,67422	97,63642	90,09028	84,99102	69,44746	79,37328	0	1,030407	0	5,325555	0,2868037	0,8370636	0,2482593	0	91,87389	98,82129	98,07188	98,56115	89,59715	82,38312	75,22616	83,62131	0,07867761	0,8920479	0	0	0,5658709	1,625014	0	0,2712616	97,42671	98,00405	97,98664	96,82719	94,02934	89,75112	86,14763	88,32925	59,5251	48,22385	67,63235	70,31554	97,62801	96,05003	97,97193	96,25594	96,99237	98,14629	98,10359	96,96735	91,68656	91,99982	80,1955	92,03588	57,91066	31,99871	72,03381	51,72269	97,03311	94,93755	98,88712	94,09904	98,37788	93,54961	97,12395	97,53911	94,09097	85,65705	84,38406	74,19968
7/14/2018 7:12:00 AM	88	10,52007	13,901	31,58198	22,98705	85,15197	89,04752	87,16139	97,35577	86,97703	95,77496	92,96019	91,00299	54,48829	50,97245	35,61982	47,21479	9,565511	23,39523	19,26144	25,03834	90,66348	92,14302	96,92018	96,53169	97,40648	96,63372	95,56097	98,15035	89,03812	85,37646	68,77534	77,92012	0,2066755	0,9468253	0	6,876174	0,4556946	0,6734914	0	0,1878178	92,69231	98,90611	97,46885	98,46403	88,66676	82,9186	75,36749	82,15746	0,07501657	0,4126602	0,09021331	0,1167385	0,4639838	1,841291	0	0	98,04536	98,08279	98,86253	97,27903	95,47946	89,60641	85,48602	87,90424	60,93453	49,16798	66,20296	73,13599	97,51782	96,28067	98,43266	96,6847	97,39819	98,18662	98,37264	98,09502	92,93007	91,83536	83,02015	92,60057	59,17904	33,50873	73,45795	51,56091	97,60831	95,45901	98,86494	94,65379	98,1833	93,51134	96,99885	98,03445	94,31982	87,56804	83,41125	76,77719
7/14/2018 8:12:00 AM	89	11,02723	13,43432	31,5413	22,42471	84,42847	90,17455	88,93678	97,30983	86,12732	95,16965	92,7113	90,79382	53,10628	46,85414	35,03778	45,35139	11,56906	23,64873	16,89807	26,48417	91,05286	90,64587	95,78589	97,37656	97,4348	97,54214	95,28162	98,20389	91,76283	84,3616	71,09741	79,54604	0	0,4639838	0	5,425301	0,4104498	0,8224884	0,1624669	0,0945651	91,95664	98,96185	97,55138	98,75961	87,8411	82,16761	75,99152	82,54573	0,07881576	0,2082643	0	0,0847563	0,4031968	3,655228	0	0	97,32952	98,23705	99,24251	97,77658	95,57236	90,35864	86,4144	87,65957	63,60591	48,30432	67,40095	72,90597	98,12563	96,70805	98,15706	97,47873	97,29658	98,13557	98,21694	97,79613	93,04363	92,30437	84,01574	92,16105	60,96161	35,07226	72,85347	51,68483	98,00599	95,79389	98,83773	93,45705	98,59845	93,16134	97,82576	97,86162	94,79333	88,6935	85,83272	77,58981
7/14/2018 9:12:00 AM	90	9,537122	12,68982	30,83831	24,377	84,56503	90,85226	89,32327	96,92695	86,98249	95,51869	94,21371	92,03622	53,04611	46,26244	34,81453	44,54472	10,77655	24,35794	16,78921	25,4787	92,08085	93,21425	95,16606	97,1665	97,67719	97,61474	96,14293	98,87868	93,21066	83,98907	68,26336	79,23761	0	0,2955764	0	5,41646	0,09442694	0,7683328	0	0,1031305	91,7564	98,72334	97,56708	98,55119	88,30874	81,99996	75,68876	82,04424	0,07501657	0,2032908	0	0,4998343	0,385168	2,725672	0	0,4391164	98,06995	98,41346	99,16528	97,85353	95,01229	90,76723	84,3931	88,78944	62,6642	47,39867	67,32752	71,07931	97,99928	96,9713	98,31296	97,59913	96,47997	98,236	98,16797	98,26978	92,21947	92,63871	81,4689	92,03146	60,64586	34,7831	73,91834	51,84212	96,95665	95,82616	99,27677	95,83569	98,94044	93,29162	98,16721	98,5847	95,81517	88,30536	85,50156	76,66177
7/14/2018 10:12:00 AM	91	8,763884	13,94493	31,42815	23,27517	84,95656	91,47105	90,39608	97,54856	86,0787	95,03924	95,17477	92,13556	52,59574	45,24847	34,64702	45,2877	10,21883	23,38514	16,48279	26,20925	93,64335	93,30999	97,01039	97,28123	98,22813	97,5585	96,5319	98,68859	90,76115	84,93996	67,94132	78,69038	0,07722702	1,188315	0	7,566382	0,4062362	0,7465738	0	0,2953001	92,48322	98,813	98,34107	98,93602	89,19817	83,4183	76,65997	83,22385	0,08157881	0,6446176	0	0,5027354	0,2320955	2,383262	0	0,2978559	96,58074	98,75049	99,14035	97,71532	95,98889	91,83605	88,11174	89,69932	61,17624	49,04551	65,47759	73,31717	98,53655	96,36115	98,87261	97,09577	95,15121	98,47916	99,01671	95,9688	92,52819	92,8735	84,40926	93,61945	61,0215	35,4224	74,06348	52,84911	98,27048	96,10667	99,54092	94,45534	98,30232	94,18808	98,3341	97,54704	94,53104	89,04807	84,54755	76,55041
7/14/2018 11:12:00 AM	92	9,297428	12,86286	28,98659	24,15969	86,46186	91,69527	87,80042	97,40716	86,18238	96,3635	95,5006	93,06028	49,19858	43,67091	34,44034	43,12321	10,63053	23,91157	18,61558	25,7711	91,57859	93,57434	96,83611	97,23903	98,22613	98,15353	96,44196	98,84194	91,69858	85,23845	68,71574	78,43882	0	0,2106819	0,07798684	6,75916	0,1693745	1,090642	0	0	94,11286	98,94141	98,08812	98,98824	89,52565	82,66378	76,93303	83,70435	0,1879559	0	0	0	0,1766274	2,030905	0	0,2084715	96,94863	98,38824	99,25999	97,42409	95,16371	90,90918	87,38899	89,28873	62,5056	51,46649	68,20126	73,94653	97,80808	96,72434	97,0124	97,50658	97,74026	98,63029	99,27955	98,36718	92,69784	93,82867	86,00941	93,35986	63,60342	36,16048	74,47834	54,30724	97,65778	96,42698	99,13683	95,5015	99,03474	94,25999	96,67669	97,651	95,66506	89,23257	85,62639	78,01392
7/14/2018 12:12:00 PM	93	10,80515	13,38196	29,76735	24,53049	85,97294	92,45959	91,53563	97,56101	88,45222	96,56947	94,13386	93,55141	49,33418	46,45923	32,99618	42,93317	10,26	24,53235	17,78867	25,52056	93,8474	93,14282	96,76324	97,33318	98,11774	98,1328	96,13879	98,23891	92,41677	85,36935	66,77864	78,93962	0	0,3877929	0,08606874	5,696287	0,07474027	0,4989363	0	0,08441093	94,37548	99,22165	98,47999	99,04074	90,31989	82,28255	74,61069	82,52431	0,07605273	0,7200487	0	0,1883013	0,972038	1,801089	0,3997431	0,1985936	98,47501	98,76499	98,63968	98,1393	94,67929	91,26949	88,50216	89,47662	65,56877	50,3458	67,72056	73,10138	96,83867	96,94056	98,71457	97,42049	97,76456	98,6209	99,02659	97,99252	93,0649	93,49373	86,59772	93,27055	66,08332	37,15096	73,07527	55,62652	97,68465	96,1591	98,41456	95,65685	98,65647	94,96084	98,37685	98,66022	95,59586	89,37756	86,77954	77,99644
7/14/2018 1:12:00 PM	94	11,52927	12,50801	30,43228	25,96928	83,48621	93,04391	90,17339	97,82652	89,96021	96,61051	95,10679	94,27837	47,96322	42,50063	34,41272	40,74167	11,64021	24,1619	18,86729	25,84404	93,83891	94,60261	96,58923	97,34216	98,13316	98,49242	96,94801	98,94051	91,98221	85,95048	66,62798	78,2072	0	0	0,1802885	6,782162	0,08240771	0,7322751	0,1003675	0	94,05401	98,91149	98,56627	99,10153	90,08324	82,78736	74,54845	82,79786	0,07978282	0	0	0,3232759	0,3723889	0,7197723	0,1014036	0	97,68947	98,28838	99,33777	97,86078	95,3438	91,41212	87,72216	90,07392	66,34657	50,36797	68,39731	75,11882	98,43708	97,16339	98,10187	98,18932	98,00419	98,34121	99,15804	97,80781	94,07114	93,38404	88,06166	93,61683	66,06203	38,37429	73,86577	56,85662	97,5795	96,506	99,37313	96,25035	98,80568	95,74947	97,96938	98,11603	95,4032	89,32783	87,31937	78,36552
7/14/2018 2:12:00 PM	95	10,99967	12,36033	30,38503	25,2752	87,63083	93,97554	89,2046	97,8565	90,83479	96,74845	95,92527	94,33929	48,07865	43,06083	31,03456	40,05015	11,88737	25,42945	19,49657	26,55227	93,11609	95,18188	96,86105	98,32664	97,96191	97,85603	96,79356	98,85894	91,88937	84,70864	66,08525	78,97423	0	1,056173	0	5,137946	0,2758206	0,9176061	0,07971375	0,2185566	95,5504	99,16184	98,85085	99,22968	88,86191	83,37209	76,18534	82,29036	0,07508566	0,7060953	0	0,56594	0,3656195	3,216318	0,2214578	0,3827503	98,24422	98,65517	99,38978	98,00372	95,843	92,05978	87,48612	90,82899	65,67943	51,26368	70,11571	75,85054	98,60556	97,80885	99,01809	97,94768	97,68105	98,94493	98,55686	98,21873	93,30004	93,73798	87,76794	94,7525	67,45856	37,66723	73,67043	57,08071	98,12804	96,45218	99,60558	95,36964	98,94646	95,04919	97,35162	98,50616	95,05768	89,48152	86,20096	79,32264
7/14/2018 3:12:00 PM	96	10,58397	11,76151	32,23558	25,14789	86,74908	93,89886	92,27454	98,37195	91,34257	97,03215	95,50212	94,28244	47,1111	40,52947	29,08861	38,81465	13,04328	23,87876	20,98005	26,36031	94,33998	95,25779	96,78568	97,53633	98,26199	98,08142	96,17616	99,10118	91,13623	84,92816	66,09341	79,10561	0	0,761287	0	5,583071	0,1507239	0,9823303	0	0,2177968	95,44672	99,22731	98,83868	99,17951	88,2617	83,46147	73,51197	81,87313	0,08834825	0,2284345	0,6984969	0,09235466	0,6054515	1,586538	0,2488119	0,2966125	98,50975	99,21225	98,99909	97,74432	96,16525	92,84089	87,20657	88,9542	68,83117	52,41532	69,51958	75,67163	98,59382	97,30701	99,2173	98,3229	97,98534	99,12378	99,33162	98,31081	93,89175	93,56239	87,4558	94,43344	65,84045	40,03634	75,51096	57,37463	97,9644	96,80454	99,47419	96,26195	99,09628	95,41777	98,29749	98,34363	95,87112	89,57684	88,40179	80,82629
7/14/2018 4:12:00 PM	97	10,53485	12,10046	30,53624	24,56551	88,48579	94,43987	92,30135	97,72705	92,23234	96,9648	95,42758	94,75975	45,26546	39,26524	29,55481	38,79849	12,75337	23,73232	20,07218	23,53725	91,55414	94,54935	97,13853	97,89774	98,36787	98,8407	96,6275	99,32444	92,50131	84,21758	68,28608	79,28098	0	0,2344441	0	8,040382	0,3516661	0,7639119	0,08696674	0,0991932	93,93423	99,1876	99,18463	99,06692	88,5177	83,22689	72,61336	81,89178	0,07480936	0,5486709	0	0	0,4220546	1,617347	0,8536417	0,16896	98,34404	99,29674	98,99529	98,04971	96,0253	92,68761	86,12857	89,63541	68,11596	52,01322	69,59805	77,68396	97,49683	97,11083	98,88063	97,87074	97,74557	99,22483	99,1244	98,50802	95,17545	93,56737	88,40932	94,64017	65,60414	41,95133	75,79762	58,83697	96,50352	97,19283	99,22834	96,39465	99,02181	95,84895	98,63651	98,5014	95,06569	90,39401	88,35779	81,2632
7/14/2018 5:12:00 PM	98	11,60015	12,18094	30,02224	25,29213	89,87961	94,76743	91,32211	98,13253	91,59386	96,82291	94,79139	94,16446	43,38639	39,84223	27,97773	36,53908	12,8918	23,10773	20,61443	24,36491	94,75437	95,61353	95,86594	98,27621	98,41064	98,5333	97,43183	99,12225	90,37205	85,68738	67,22743	77,52625	0	0,6423381	0	6,243231	0,4967949	0,9415755	0,2472232	0,1000221	95,50751	99,00116	98,49311	99,31511	86,51856	82,56259	73,54166	81,42339	0,07660533	0	0	0,439669	0,2136522	1,805302	0,08247679	0,1118341	98,80035	99,00351	99,42633	98,15997	95,34034	92,16437	86,8513	89,49416	66,54343	53,2005	71,14231	77,89746	97,86645	97,32379	98,83061	98,27655	96,76344	98,94031	99,21482	98,71581	94,65622	93,38762	88,3839	95,24958	66,58716	40,43207	77,21223	58,94831	97,96309	97,03014	99,5863	96,7202	99,07148	96,33392	98,04121	98,48467	96,03069	89,61698	87,47569	80,09381
7/14/2018 6:12:00 PM	99	11,10984	11,70266	31,63434	25,62949	90,69939	94,4771	93,7987	98,7411	92,8306	97,13058	95,17574	94,82918	41,67682	37,22674	27,00231	36,09382	11,71454	24,02361	20,89184	25,25178	95,60165	94,66933	96,90076	97,79019	98,60267	98,9193	95,98185	99,00219	91,08388	85,03648	65,39664	77,79868	0	0,2832808	0	5,724608	1,046226	0,6678272	0	0,1019562	96,98077	99,3924	98,52481	99,49761	88,17777	82,13499	73,25922	80,63999	0	0,4098972	0	0,4594938	0,520557	5,599995	0	0	98,87875	99,32278	98,88595	98,42078	96,22507	92,32655	84,6435	89,72404	67,89698	54,46156	72,93359	78,29424	98,38721	97,84787	98,55369	98,31283	98,31696	98,95807	98,77963	98,73157	94,53671	93,51141	90,90918	95,48361	65,27147	42,39397	80,0237	58,92235	98,66518	97,79834	99,33639	95,9735	99,1237	95,88818	98,5988	98,6437	95,92838	90,14851	88,12784	80,79134
7/14/2018 7:12:00 PM	100	10,83762	13,13605	31,2672	24,65096	91,51912	95,4137	93,26833	98,87537	90,48346	97,92627	97,0593	95,04395	39,22746	35,60614	26,26664	33,69191	13,22633	23,98058	20,53962	25,71936	96,74286	95,87375	97,7292	98,32456	98,69591	98,83055	97,44474	99,0422	89,93362	84,45388	64,44167	77,92606	0	0,8426586	0	6,173257	0,1789069	0,5827945	0,08530891	0,1648845	95,79575	99,45982	99,05027	99,36173	87,00003	81,87107	74,16219	81,08601	0,07529289	0,1724138	0,1447834	0,1194325	0,3909013	1,924804	0	0,264423	98,18551	98,7203	99,48007	97,96372	96,37427	91,6992	86,60216	89,83353	68,73957	54,85191	73,95094	77,66786	98,80141	97,79821	98,88518	98,68832	97,80684	99,2984	99,528	98,39094	94,57616	93,86004	90,91879	94,26421	67,98153	44,72004	81,00845	59,49983	98,8186	96,96052	99,52959	96,84882	98,55928	96,14639	98,61061	99,15465	96,05639	89,34088	87,61813	80,74319
7/14/2018 8:12:00 PM	101	10,96292	12,88206	31,09423	25,89612	89,17262	95,97142	92,81118	98,4395	92,95646	97,88959	97,56535	96,25849	37,35177	34,2211	25,0793	32,49572	12,28421	24,53125	21,02274	24,26316	96,2015	96,3925	97,15925	98,85307	98,82682	99,16004	98,00122	99,28465	90,94144	83,2063	64,90226	79,23582	0	0,9310069	0,07916114	5,483395	0,1024398	0,7236406	0	0,4937556	95,80556	99,39193	98,65108	99,46563	87,33263	81,44017	74,03432	79,83601	0	0,1779399	0,1467175	0,09373619	0,6683797	1,501091	0	0,1230935	98,3285	99,25591	99,39663	98,23566	95,54543	92,68388	85,87132	89,74788	69,37051	55,83022	72,02007	79,33618	98,64445	97,62082	98,98231	98,75084	98,57614	99,53546	99,05878	98,92759	94,50735	94,66153	88,184	93,95813	66,17388	42,75379	79,84271	58,89486	98,45374	97,83039	99,26746	97,11428	98,86246	95,84093	98,41877	98,82074	95,56325	89,34095	88,44268	81,59455
7/14/2018 9:12:00 PM	102	10,78042	13,21052	29,33141	26,38953	90,88362	96,33649	93,74876	98,93554	93,90018	97,96744	97,39099	96,06059	36,63987	33,73474	23,26308	31,16476	12,80787	23,26039	21,25	23,89555	96,95285	96,94374	97,9175	98,28132	97,73418	99,1981	97,32109	99,12875	91,72607	83,74848	64,79975	77,86831	0	0,4364224	0	5,439738	0,1686837	0,6302498	0,07425675	0	96,3206	99,51696	98,91074	99,46909	87,74108	81,77677	74,30462	79,99738	0,07570734	0,08772657	0,08268402	0,5939848	0,488713	1,439545	0,2258787	0	98,49974	99,32037	99,5899	98,54375	96,30506	92,44198	85,6525	89,61926	69,0502	55,75749	75,63806	77,89221	98,9718	98,43143	98,62311	98,74951	98,63679	99,40547	99,09414	98,77549	94,52469	94,85847	88,69163	95,26553	67,4529	43,68355	79,07169	59,46431	98,29196	97,95673	99,60489	97,55761	99,06617	96,14066	98,91862	98,99025	96,32288	89,53782	87,77479	81,59697
7/14/2018 10:12:00 PM	103	10,79292	12,3374	29,2537	27,25236	91,59594	95,3708	92,87315	99,20113	93,82005	98,1688	96,78203	96,25711	34,93604	33,28851	23,02608	30,88141	13,38058	24,66429	20,70078	24,91752	96,49413	96,09576	97,70909	98,61592	98,68182	98,87157	97,68996	98,90141	91,6894	83,70558	64,05656	76,52734	0	0,1059627	0,08786473	7,124227	0,08144066	0,6919347	0,09200928	0,3186478	97,60036	99,48132	98,92767	99,55115	88,31509	81,28799	75,8475	79,42964	0,3404067	0,3087008	0	0,3014478	0,3584356	1,940139	0	0,1190871	98,96696	99,44719	99,72556	98,80029	96,55283	92,43176	85,36514	89,43441	69,57277	56,80337	76,61444	77,89215	98,63741	98,41125	99,2211	98,08646	98,98556	99,47315	99,52766	98,70007	95,56815	94,84658	88,84795	94,87581	68,42804	44,0471	82,20829	59,66112	98,64902	97,95825	99,64516	97,45386	98,79891	97,11028	98,32877	98,63534	95,55192	89,92028	87,32442	80,20488
7/14/2018 11:12:00 PM	104	10,45507	11,25953	28,06566	28,36946	91,80406	95,72033	93,78143	98,96428	95,30394	97,88544	97,64603	96,31203	34,0435	31,34975	22,49848	31,99747	12,86362	24,09234	19,99233	25,25744	96,87031	96,36018	97,70868	98,62318	98,83083	98,93845	97,90804	99,28238	90,71425	83,19339	62,69494	75,67267	0,1493424	0,8122652	0,2387268	5,208541	0,08378924	0,5970933	0	0,3685207	97,60036	99,44215	98,63506	99,5707	86,74396	81,06544	73,63651	79,01007	0	0,496035	0,078125	0,1733118	0,8101929	1,922386	0,08593059	0,1326951	98,85478	99,41783	99,67313	98,95861	96,40377	91,86789	83,35696	90,06853	69,89597	55,92279	78,25984	78,90183	98,64645	98,33362	99,23603	98,44744	98,35509	99,53857	99,12557	98,80022	95,09118	94,90682	88,52737	95,28599	67,34962	46,47402	82,75973	60,33833	99,07543	97,71476	99,3531	97,55878	99,5805	95,95574	98,4201	99,08517	95,31016	89,78075	86,72518	80,20398
7/15/2018 12:12:00 AM	105	10,63502	12,4234	29,85611	27,98374	92,92848	95,6766	94,45602	98,878	95,40652	97,94078	96,22334	96,036	32,21334	30,15321	21,84081	29,14739	13,7413	24,74297	19,41023	25,15487	96,42635	96,5163	98,24319	99,06292	98,86597	99,12032	98,06801	99,48014	90,83321	83,2061	60,40741	75,6431	0	1,133469	0	8,28643	0,3573995	0,6866158	0,1746933	0,3435842	96,89359	99,09014	99,24583	99,60281	86,32281	79,97223	73,02823	78,67961	0,08344386	1,306159	0,09062776	0,08669043	0,1696508	1,72849	0,07867761	0,4150779	99,08246	99,38226	99,30282	98,80768	95,84763	91,93793	83,59631	89,69531	69,39732	57,21292	79,12618	79,27747	98,85293	98,77943	99,272	98,55818	98,69425	99,30067	99,13407	98,83573	94,47952	95,2446	89,01877	95,56311	69,00827	44,60619	80,44375	60,66396	98,77135	98,34998	99,59335	97,66752	99,37666	96,81553	98,71284	98,7925	95,00871	90,49687	88,11596	80,19163
7/15/2018 1:12:00 AM	106	11,83646	12,58648	28,5101	28,55348	91,787	95,77932	94,20045	98,77515	95,13401	98,2099	98,19442	96,47919	31,04256	29,17005	21,35078	28,54657	14,81716	24,37286	20,19811	26,4602	96,77505	96,27722	97,90086	98,4259	99,11935	99,24459	98,21025	99,4065	90,05146	82,3959	62,13894	75,89212	0	0,1088638	0	5,990205	0,3032438	0,4182554	0,3176117	0,0842037	97,35217	99,63356	99,04468	99,45713	85,37267	79,61096	73,59368	78,79082	0	0,2772712	0,1329023	0,2323027	0,3928354	2,023306	0,3716291	0,5661472	99,05035	99,38226	99,41051	98,92767	96,1861	92,14212	83,81749	88,88317	70,80197	57,56237	77,82915	79,7143	98,47792	98,65135	99,32361	98,33804	98,44614	99,58334	99,49139	99,17171	93,67091	95,51434	90,98779	95,55261	69,18987	44,67307	82,48508	62,3595	98,65841	98,379	99,67133	97,50056	99,11037	97,2655	98,23041	99,02747	94,47868	91,05258	86,94622	82,05067
7/15/2018 2:12:00 AM	107	11,27652	11,94601	29,64888	26,50406	91,84585	96,71294	94,64979	98,96296	95,6011	98,33942	97,15214	97,2737	30,9605	30,89495	20,1874	28,84706	14,45181	23,85583	19,50659	26,07123	96,49046	97,17052	97,91031	98,72666	98,90791	99,45424	98,63396	99,44878	88,80698	82,60845	62,18087	74,50721	0,1002984	0,7292358	0	5,183535	0,1264782	0,6152603	0	0	97,86071	99,64786	99,02879	99,51523	85,84915	79,13579	73,41891	78,3153	0,08662135	0,6075237	0,1581151	0,1334549	0,7199105	3,229443	0	0,078125	98,99072	99,08177	99,39911	98,88932	96,05189	92,78411	81,37614	89,18891	70,2526	58,67726	79,67534	79,99103	97,78032	98,67333	99,16805	98,29749	99,0129	99,23533	99,25832	98,59555	94,89101	95,24626	89,92077	95,0451	68,12314	43,29576	82,05861	61,81407	98,6906	98,23415	99,68212	97,46352	99,45756	97,33373	99,06706	99,16784	94,99406	91,2415	84,65987	81,37212
7/15/2018 3:12:00 AM	108	11,68967	10,97736	32,16574	27,49578	92,94962	96,62875	95,10576	99,18795	94,01767	98,06152	97,65473	97,18909	29,64032	28,13971	20,28211	27,59236	14,39814	23,80954	19,68957	26,19854	96,58606	96,71275	98,73639	98,95399	99,09559	99,40975	98,21661	99,40526	90,07219	82,76794	60,72337	73,34266	0	0,656775	0	5,312569	1,168974	0,7434654	0,08344386	0,4530007	97,49959	99,69987	99,07687	99,5689	82,73618	79,77296	71,96992	78,14214	0	0	0	0,2973033	0,4000884	1,774978	0,1288268	0,1521745	98,6705	99,17951	99,13869	98,74703	96,21014	92,34982	81,3166	89,31049	71,39272	59,4724	78,25569	79,08736	99,17613	98,84602	98,92352	98,94978	98,25722	99,42301	99,45141	99,11597	95,74409	95,14803	90,38607	95,53486	67,8328	45,36044	83,28229	63,44648	99,01947	98,08777	99,47648	98,17985	99,33148	97,47182	98,63754	99,39289	94,8195	90,91	84,52518	80,17049
7/15/2018 4:12:00 AM	109	11,45488	9,988741	29,8367	27,64596	92,77804	96,29966	95,29668	99,25654	95,69339	98,33098	98,14629	97,6139	29,49485	27,30224	19,62139	26,75536	13,4987	24,09324	20,99428	26,42926	97,15317	96,83279	98,34688	98,90369	99,16433	99,35201	98,6859	99,29087	88,31896	80,82629	60,11777	72,35136	0	0,6571895	0	4,878633	0,5220076	0,614017	0	0	97,13743	99,57601	99,41955	99,53001	82,58082	77,84753	70,8334	78,13992	0,1438854	0	0,08669043	0,530435	0,8580626	1,245786	0,1941728	0,265252	98,95267	99,48829	99,69206	99,28154	95,50743	91,80946	83,05917	88,65025	70,5779	57,83896	79,49133	80,95795	98,88691	98,87276	99,34902	98,58463	98,53297	99,56255	99,48545	99,23001	94,952	95,06812	90,7874	95,88065	68,33678	45,76736	82,40868	63,92152	98,9667	97,99941	99,6245	97,92095	99,1914	97,9126	98,89769	99,33501	94,84465	90,94814	83,74427	79,9091
7/15/2018 5:12:00 AM	110	10,92445	10,37405	31,87721	26,61079	93,23407	96,74514	95,34628	99,09905	95,99918	98,54388	97,70558	97,50132	28,73736	26,20938	20,44713	26,32516	14,03059	24,08695	21,16601	25,4492	97,99307	97,16029	98,32609	98,81707	99,5229	99,47246	98,78883	99,57311	88,37236	80,15197	59,71734	71,4957	0	0,2022547	0	5,863105	0,1852619	0,7128647	0,1201923	0	97,66103	99,61201	99,16612	99,57746	83,43612	77,76809	71,12518	78,85976	0	1,057416	0	0,4264064	0,5062583	1,658032	0	0,2000442	99,08661	99,21025	99,59695	99,33086	96,53391	91,75447	82,99272	87,77755	71,94691	58,44938	80,64525	81,68339	97,4913	98,62311	99,43489	98,31283	99,2673	99,57117	99,68509	98,96925	95,80074	95,60538	89,86923	96,30347	70,44106	45,59986	82,53171	64,67596	99,21641	97,84634	99,42101	97,94292	99,18745	97,77803	98,94258	99,50646	95,69511	90,86153	85,81378	81,44873
7/15/2018 6:12:00 AM	111	11,1649	10,65429	30,8618	26,18072	91,43796	96,46124	95,09616	99,22303	96,52616	98,16637	97,37725	98,17944	26,7095	24,79436	18,54035	25,30469	14,56123	24,06851	20,76308	26,33462	97,59367	97,30177	98,33706	98,31193	99,06181	99,52373	98,52516	99,57173	86,7774	78,93498	58,91717	71,621	0	1,195706	0	7,239998	0	1,025158	0,07881576	0,2139285	97,55623	99,76466	99,45541	99,64687	82,74549	78,22751	69,1592	77,38678	0,07425675	0	0	0,8523293	0,4529316	2,15165	0	0	99,20383	99,43089	99,46528	99,44891	96,57355	91,59228	82,31819	88,6564	72,12389	58,24995	80,62334	80,55545	98,88435	98,93527	98,94798	99,17621	99,36693	99,39572	99,41824	99,39234	95,5169	94,98751	91,1571	96,07172	70,06942	45,46295	83,33775	65,42289	98,95349	98,38757	99,37666	98,51728	99,32975	98,46728	99,05628	98,55846	95,11253	91,40653	84,79664	80,70126
7/15/2018 7:12:00 AM	112	11,19619	11,41012	30,82525	23,92801	94,38502	97,20319	95,77787	99,45369	96,39278	98,80106	97,91459	97,8047	25,04359	24,81584	16,95969	24,84071	14,77626	22,50138	20,03571	27,83633	97,02794	97,02116	98,63099	99,00089	99,24417	99,37949	98,68396	99,35056	87,28539	79,06181	57,92337	70,16682	0	0,1755222	0	5,293711	0,2992374	0,5249088	0	0,1865744	97,59428	99,48864	99,05276	99,7639	83,99854	78,15202	68,19919	74,86897	0	0,07992098	0	0,1261328	0,2408682	1,764755	0,1494115	0	99,45789	99,52753	99,50977	99,44671	95,95712	91,00797	82,68388	88,23228	69,14373	59,48201	78,98831	81,22714	98,62553	98,99577	99,51752	99,0127	98,61861	99,56725	99,04703	99,02795	95,47214	95,24142	92,087	96,28364	68,71899	46,73381	84,71105	64,98818	98,81853	98,87365	99,34808	97,78487	98,77419	98,11443	99,05443	99,29121	94,49789	91,17152	83,30073	78,41235
7/15/2018 8:12:00 AM	113	12,29699	12,6396	31,24876	25,36182	92,83591	97,55775	96,41241	99,53125	96,99596	98,26586	97,82459	97,70184	24,89432	24,76859	17,07629	24,16978	15,10486	22,45641	21,032	28,09696	97,66718	96,91376	98,66214	98,69654	99,36665	99,41507	98,60515	99,71203	85,75652	76,7135	55,84936	69,18194	0,08351293	0,8989556	0	4,928714	0	1,208209	0,1809792	0,2075735	98,2157	99,64661	99,29944	99,67569	83,00211	76,09866	68,42438	73,56551	0,07688163	0	0	0,3096679	0,4924431	1,329714	0	0	99,2332	99,39828	99,59023	99,42171	96,62059	91,12622	81,16055	87,13597	70,1709	58,66186	79,72522	80,97894	98,27614	99,01311	99,49326	98,78551	99,24783	99,61117	99,66409	99,30814	96,34913	94,8615	90,68634	96,92356	67,45869	47,72823	84,43696	66,11399	98,63285	98,62235	99,58258	98,50298	99,507	98,39979	99,22621	99,33936	95,94386	90,8133	85,01569	79,73039
7/15/2018 9:12:00 AM	114	10,83043	14,06519	29,98791	26,17657	95,27741	97,42229	96,66819	99,37341	96,58978	98,71616	98,161	97,70618	24,92063	22,82017	16,92577	23,38466	14,84168	23,0649	20,92237	26,8768	97,17107	96,48306	98,75463	98,64439	99,37238	99,45665	98,48696	99,58113	84,4054	75,13173	55,72157	67,66254	0	0,5540589	0,1333858	5,762531	0,126271	1,18424	0,1965214	0,0775724	97,33422	99,61774	99,37584	99,61961	79,40346	75,84535	67,41551	72,18205	0,07584549	0	0	0	0,0810262	3,223295	0,2064683	0	99,2126	99,50259	99,1869	99,57243	95,0753	91,48901	79,76514	86,99146	72,80131	60,47573	79,33971	80,84542	98,66863	98,41817	99,45154	99,24618	98,26605	98,82882	99,57891	98,92608	96,4305	95,30153	91,22735	96,33096	67,86431	45,67446	85,14064	67,78757	99,05829	98,75961	99,71609	98,65813	99,59445	98,31738	98,85237	99,51509	96,22065	90,62266	85,71369	80,15916
7/15/2018 10:12:00 AM	115	11,70811	14,4391	30,79741	26,27971	94,78593	97,65881	95,41349	99,54569	97,04935	98,33741	98,00046	97,74688	23,95633	21,97654	15,68627	22,43486	13,60598	23,01683	20,01237	26,37192	97,60057	96,20103	98,71139	99,069	99,36782	99,52821	99,04751	99,55915	84,92692	75,55696	54,21662	67,22688	0,07715793	0,9539401	0,4400144	5,146787	0	0,555026	0,3132598	0,07536196	98,23228	99,64722	99,33943	99,62084	78,39363	75,42171	65,10133	72,58855	0,1916169	0,1326951	0,2046032	0,355189	0,7011909	2,278957	0,1009201	0,1338003	99,14767	98,96635	99,69676	99,34911	94,68018	90,36998	80,93681	86,41758	71,30415	60,75182	79,69787	81,17989	98,52474	98,9763	99,4735	99,10885	99,09103	99,68523	99,23312	99,43883	95,46011	95,45155	90,77966	96,58785	66,69802	46,4106	83,59424	67,74833	99,32202	98,24914	99,43578	97,97981	99,75652	98,32982	99,30358	99,34364	96,06101	89,91641	85,72199	78,56163
7/15/2018 11:12:00 AM	116	11,90574	13,38638	31,31272	25,01851	94,35138	96,98006	96,35224	99,64793	96,83708	99,06996	98,24223	98,54463	24,11251	21,90519	15,06742	21,26029	13,87406	22,06468	19,36561	27,09929	96,62495	97,09445	98,62083	98,82515	99,43254	99,43117	98,92517	99,5095	82,44902	72,07967	52,61646	65,93785	0	0,9564959	0	4,915313	0,1691672	0,6481405	0,1661279	0,07605273	98,01981	99,52517	99,48062	99,66519	78,18793	74,2113	64,0232	71,06357	0	0	0,1568717	0,9538711	0,2693965	3,723682	0	0,1072751	98,70241	99,45174	99,60295	99,22027	94,36147	90,15004	78,99757	85,70644	72,78951	60,98592	79,63508	81,71868	98,96449	99,33073	99,61249	98,82082	99,18083	99,42371	99,50928	98,9162	95,97025	95,84121	90,29019	96,35741	66,26361	47,38568	83,07582	66,60491	99,25938	98,73743	99,68549	98,53248	99,53836	98,41927	99,29653	99,26406	95,62508	90,24404	85,31443	79,90482
7/15/2018 12:12:00 PM	117	11,7584	14,46832	30,3382	26,17499	95,06687	97,85478	97,1567	99,49201	97,62917	98,68182	98,54181	98,24954	24,22352	21,00955	15,44699	20,27416	14,4141	23,57938	23,95087	25,53935	96,2498	97,0825	98,60065	98,83642	99,4208	99,53312	98,68526	99,53353	80,84895	70,34407	51,41558	63,49069	0	0,08330571	0,1248895	6,987732	0,1237152	0,8169624	0	0,2818993	98,2407	99,76246	99,48705	99,67127	77,20602	72,69176	62,94195	69,70871	0	0,1577006	0	0,3934571	0,3938025	2,531706	0,07715793	0	99,55494	99,26372	99,69821	99,38398	94,40678	88,79297	79,5251	85,2607	72,2092	62,65073	79,6953	82,38616	98,63885	99,30682	99,39897	99,34813	99,33246	99,55205	99,63895	99,35987	96,35527	95,09104	91,1926	95,49866	67,04645	46,96225	82,76926	70,98295	99,33148	98,55334	99,54825	98,44841	99,51495	98,04681	99,16355	99,57325	95,18119	90,05196	85,9623	79,84679
7/15/2018 1:12:00 PM	118	11,54668	15,05277	30,75687	25,86013	95,03626	97,17597	97,32303	99,5504	97,7332	98,85313	97,80111	98,29769	24,23892	20,33875	14,82924	21,24944	14,90233	21,67551	21,7345	26,35126	97,68401	96,96687	98,00419	99,34502	99,54465	99,43172	98,53352	99,60026	80,31996	68,73569	49,49968	63,42009	0,09843335	1,160132	0	6,610715	0,8617237	0,6935234	0	0,2266385	98,15022	99,69033	99,44857	99,76273	75,35886	70,48705	61,40687	68,94382	0	0,07508566	0	0,1754532	0,4436754	1,013622	0	0,197074	99,39366	99,57961	99,57884	99,4425	93,27884	88,37126	78,86391	84,11686	71,70169	60,5714	79,37148	82,42878	99,10561	99,28811	99,52966	98,9906	99,39469	99,69965	99,56275	99,3732	96,14169	94,83547	91,23985	96,19516	67,10654	47,21948	82,64009	67,39701	99,17033	98,38017	99,41673	98,55472	99,52682	98,28401	99,2582	99,49168	94,7036	88,30992	85,01942	80,51241
7/15/2018 2:12:00 PM	119	10,48816	15,04428	31,42394	24,62091	95,70921	97,26237	96,89863	99,42626	97,79248	98,87959	98,53697	97,90741	24,65455	21,18286	14,72971	22,43742	14,72245	21,06122	20,91657	26,67951	98,09523	96,72511	98,78903	98,90073	99,61587	99,65172	98,95364	99,52807	76,14079	68,09848	47,68865	61,93254	0,09767351	0,5908074	0,2104056	5,649315	0,07536196	0,588666	0,1673022	0,3900724	98,35288	99,71376	99,67321	99,70056	75,14119	72,1562	61,0711	67,16229	0	0,4074105	0	0,2698801	0,505015	1,263608	0,07895391	0,1418822	99,45416	99,69601	99,56255	99,48111	93,22081	89,31284	78,05614	84,05393	71,37704	60,69642	81,03283	83,85127	99,09145	98,98093	99,38447	99,11211	99,28203	99,71119	99,34772	99,36015	95,44134	95,32266	90,963	96,07198	68,89728	47,4446	82,81713	67,22992	98,58442	98,51687	99,4847	98,78088	99,72992	97,72968	99,31649	99,40582	94,55791	89,05594	84,96188	80,40768
7/15/2018 3:12:00 PM	120	11,17188	14,25384	32,35529	24,23851	93,72217	97,41795	97,08617	99,77592	98,08881	98,82944	98,15477	98,0973	24,74152	21,16145	14,38301	26,0885	14,50901	21,38746	22,35225	27,03146	97,97247	97,12575	98,56129	99,30254	98,93119	99,60841	99,09241	99,78698	74,73475	67,05902	46,26285	60,18119	0,1282742	0,1852619	0	7,90741	0,3593335	0,833886	0,1719993	0	98,64452	99,62983	99,78317	99,69254	74,18677	67,70813	58,35682	65,41121	0	0	0	0	0,3944933	0,771165	0,08199327	0,5100575	99,38425	99,63846	99,53671	99,35249	93,39426	88,69032	77,26438	84,18884	72,39086	61,31335	80,58141	83,99412	99,31194	99,12667	99,42626	99,32776	99,67783	99,23465	99,37196	99,38744	96,07427	94,41645	91,20531	95,98924	67,66586	46,57342	84,933	70,25082	98,49146	98,79836	99,36934	98,68824	99,62851	97,85084	99,16066	99,49458	94,50853	87,53074	83,77024	78,97788
7/15/2018 4:12:00 PM	121	11,03566	16,2451	31,2871	25,43815	94,33721	96,98296	97,18308	99,80631	97,52286	98,61337	98,104	98,32201	25,19604	21,25498	14,76279	22,34044	14,47254	21,14176	23,27255	26,40915	97,16118	96,68518	98,74524	99,37625	99,45706	99,53513	99,15231	99,76984	74,2872	65,02895	43,14545	58,64922	0,2887378	0,09960765	0	6,814491	0	0,6745276	0,10541	0,1427802	98,81334	99,49886	99,51336	99,71238	73,05952	65,99911	57,51892	64,82475	0	0,2537854	0,09442694	0	0,5144784	1,599456	0,2132377	0,07715793	99,36927	99,56626	99,35657	99,46405	92,09542	88,40407	77,83985	83,27076	72,99168	60,9192	78,60764	84,90309	98,5876	99,03336	99,64046	99,33915	99,02279	99,53353	99,035	99,45313	95,2196	94,62997	89,81688	96,04243	68,79428	47,98491	84,7655	70,87333	98,85838	99,02618	99,68079	98,46375	99,52206	98,61253	99,03944	99,11893	93,77232	88,25735	85,05464	79,31788
7/15/2018 5:12:00 PM	122	11,33061	15,4997	30,55876	26,17077	93,02064	97,34921	96,84924	99,53961	98,1163	99,23166	97,68079	98,8112	25,00366	22,03629	15,98108	23,36076	14,3692	20,85723	24,79574	26,74141	97,12382	96,6545	98,02581	99,31781	99,78649	99,67616	99,35698	99,68771	73,04984	62,21638	43,22827	56,49163	0	0,192584	0,1051337	5,620924	0	0,4422248	0	0,2172442	98,3535	99,70436	99,67686	99,73731	71,03434	65,65139	54,92553	63,60812	0	0,09732814	0	0	0,3562251	1,567266	0	0	99,04917	99,63322	99,52414	99,12434	91,98552	88,72127	74,95144	84,41569	70,99174	60,41294	81,60374	84,48898	98,67478	98,77313	98,87579	99,24073	99,14525	99,67728	99,43047	99,31415	95,53915	94,22725	88,61082	95,83569	68,39184	46,30581	84,99026	69,96277	99,23837	98,83814	99,61967	98,55507	99,59584	98,46569	99,20135	99,35387	93,70448	88,0522	84,24245	80,33923
7/15/2018 6:12:00 PM	123	10,31671	14,98957	31,06446	25,90759	94,41797	97,17293	96,91866	99,63093	97,84959	99,3234	98,30336	98,52322	25,06942	22,20374	16,39375	22,68436	14,04689	20,27568	24,7936	25,72122	97,17873	96,49785	98,65261	99,24057	99,7965	99,69683	98,46748	99,72038	70,60117	59,15617	40,92162	55,08677	0	0,3443441	0,4771082	6,153432	0	0,462395	0,2709162	0,3549127	98,6068	99,70469	99,51095	99,59495	70,13781	63,7051	53,809	61,88612	0	0,08434184	0	0,2227012	1,030891	1,526719	0,1413987	0	99,35828	99,79727	99,33066	99,60861	90,48989	87,0957	76,19073	82,36841	70,71811	59,53118	81,92494	85,38192	99,15706	98,82606	99,46806	99,40463	99,40554	99,34848	99,56944	99,53719	94,91	94,57698	89,29659	95,16129	69,53595	48,48392	84,84209	70,51192	98,76843	98,1632	99,58029	98,30066	99,62492	98,18288	99,5827	99,42757	93,7882	88,33714	83,86411	79,31739
7/15/2018 7:12:00 PM	124	11,23163	16,82029	31,074	26,52872	93,28658	97,00735	97,07574	99,65842	98,02208	99,42218	98,13066	98,67437	24,56627	22,61625	14,91241	22,82065	13,65723	20,06169	24,22013	27,58994	98,11969	97,44827	98,62359	98,97892	99,18601	99,58644	98,9084	99,72003	68,46507	60,18008	40,8448	52,05357	0	0,5515722	0	6,520226	0,1345601	0,8065318	0,146234	0	98,76548	99,82385	99,55903	99,77923	72,93041	62,26114	52,7542	60,22077	0	0,8751934	0	0,2926752	0,4503067	1,614721	0,468681	0	99,12613	99,54189	99,64253	99,54149	90,75584	86,71709	75,23375	81,5205	72,88241	61,18134	79,47758	85,34738	98,93761	98,93913	99,5564	99,13026	99,43504	99,60972	99,16915	99,3826	94,57933	94,03059	88,91441	95,15549	68,87351	48,79939	85,41536	69,5457	98,89278	98,43032	99,7105	98,57275	99,35608	98,66829	99,17151	99,39531	92,56969	87,25492	82,55796	79,82966
7/15/2018 8:12:00 PM	125	11,1698	16,7441	28,82923	26,62487	94,67934	97,58675	98,15726	99,50211	98,3343	99,36375	98,54796	98,77769	24,83091	22,40882	15,91685	22,53025	13,54823	20,6355	24,72508	28,67961	98,4107	97,81802	98,13108	98,8036	99,69621	99,62858	98,79565	99,63556	66,14149	56,47118	40,60559	49,30814	0	0,6593308	0	5,144853	0,1189489	0,9022713	0	0	98,76051	99,69482	99,46245	99,64668	68,59569	61,22784	53,53323	59,14842	0	0,1256493	0	0,222563	1,143968	3,704755	0	0,181739	99,13661	99,52732	99,64005	99,48027	90,23078	86,19743	73,82481	80,97245	72,40385	59,97996	79,54438	85,60953	98,7167	98,94673	99,35249	99,16875	99,41701	99,74912	99,33384	99,09262	93,21729	93,52965	89,07513	95,31049	68,9144	49,74787	85,67301	68,79173	99,03079	98,74248	99,61705	98,44255	99,63314	98,48745	99,20673	99,42825	91,87693	86,97496	82,47804	77,94333
7/15/2018 9:12:00 PM	126	11,93033	17,55554	30,87748	25,75107	94,93452	97,86859	97,22328	99,7802	98,39164	99,27354	98,74738	98,66863	24,99765	22,18225	15,89571	22,22066	14,13904	20,29005	25,25461	28,23324	97,07629	97,70909	98,56779	98,26993	99,11543	99,72909	99,01823	99,77495	63,84152	55,76287	38,76955	49,38081	0	0,08019729	0	5,363617	0,4755195	0,8981267	0	0,1259947	98,71333	99,43005	99,55896	99,55964	64,70823	59,1599	50,3161	58,11851	0	0	0	0,1060317	0,4708914	2,722149	0,165368	0,6533212	99,22151	99,4706	99,1208	99,57304	91,27591	85,17947	73,67671	80,36327	73,55389	60,07433	78,41782	84,93846	98,5329	99,05235	99,51289	99,06954	99,20404	99,63004	99,16501	99,03487	95,1059	93,33797	89,39883	94,69945	70,07461	52,38596	85,43027	70,26906	98,86736	98,89472	99,61684	98,74006	99,25198	98,30038	98,99951	99,34737	91,23412	86,23895	82,43845	77,92309
7/15/2018 10:12:00 PM	127	12,10613	15,86234	31,85884	26,44964	94,08364	97,14689	97,43024	99,70202	98,39924	99,35166	98,65578	98,43025	24,93341	22,51091	15,49728	23,38279	14,36954	19,27608	24,27228	26,87777	98,06911	97,07891	98,74634	98,86674	99,70844	99,54409	98,89348	99,70927	62,24208	54,89045	37,58206	47,19171	0	0,3692805	0	5,862622	0,3437915	0,5673215	0	0,2732648	99,08081	99,52567	99,71216	99,70933	66,12656	56,20399	49,24548	56,54392	0	0,34614	0	0,4257156	0,2300923	2,804349	0	0,195278	99,1454	99,26469	99,66056	99,38599	89,41617	84,71085	73,68749	80,36832	73,07637	60,2508	77,34321	84,08495	99,05145	98,77404	99,73296	98,93202	99,18891	99,74546	99,60344	99,38585	94,56274	93,03831	87,42546	94,86544	70,94095	52,03988	85,43905	71,65298	99,31947	98,81769	99,3576	98,34447	99,18801	98,11623	99,51364	99,54465	91,06294	86,04809	80,95008	77,10026
7/15/2018 11:12:00 PM	128	11,88515	16,49688	30,25994	26,30105	95,30014	97,91957	97,34693	99,78462	98,29037	99,2318	97,98437	98,92677	26,56243	22,93725	14,85466	23,18143	13,74454	20,43601	24,09289	25,62154	97,37395	97,57501	98,5434	98,99536	99,6096	99,6795	99,12426	99,80155	60,85233	53,64079	37,03333	44,97355	0	0	0	5,377017	0,5725023	0,925688	0,0763981	0	98,56344	99,65518	99,06582	99,56979	64,17558	56,68387	47,04866	54,41582	0	0,3749447	0	0,1615689	0,4549348	1,299804	0	0	99,36443	99,55349	99,66152	99,36354	89,35905	83,99384	71,88564	80,43297	71,84467	60,9118	80,37183	84,57864	98,5579	99,04281	99,38978	98,83635	99,40063	99,66367	99,22131	99,22869	94,84969	92,93352	86,92308	94,618	70,79984	51,16911	85,11929	69,65774	98,8874	98,40883	99,24092	98,68286	99,25109	98,44082	99,24991	99,57407	90,19473	85,03883	80,26649	76,31556
7/16/2018 12:12:00 AM	129	10,54563	16,11634	32,3088	27,2438	95,48401	98,03431	97,32213	99,69165	97,93049	99,55688	98,84795	98,96497	26,657	22,52093	15,52256	23,38044	14,54334	20,43255	24,46356	25,86677	98,15568	97,7053	98,31979	98,92103	99,33743	99,82207	99,04406	99,7793	61,63013	51,63006	36,57915	46,0599	0	0,5113699	0	5,556131	0,07729609	0,8336787	0	0,1400171	98,59314	99,69276	99,62975	99,73247	60,80564	53,76016	45,98944	53,57254	0	0	0	0	0,3326702	1,900005	0,1816009	0	99,00993	99,39725	99,45921	99,3951	88,97575	82,53094	71,74576	79,45203	73,43225	61,78554	78,79097	85,16854	98,81612	98,58263	99,4838	98,83241	99,17052	99,68903	99,69773	99,19368	94,1092	92,82293	85,8982	94,2066	72,27676	50,90573	84,59087	68,84326	98,42646	98,5068	99,30537	98,56895	99,46763	97,83971	99,23465	99,42356	89,5785	84,67134	79,36374	75,94178
7/16/2018 1:12:00 AM	130	9,969538	17,10254	31,11703	27,66627	95,07558	97,82784	96,99755	99,75637	97,4895	99,58167	98,70606	99,06002	28,47011	22,29602	14,75637	23,61316	14,77039	19,44331	24,24431	24,72708	97,83266	97,52259	98,85106	98,13861	99,70733	99,70291	98,95011	99,66553	59,02879	51,96412	35,5437	44,60979	0	0	0	5,011674	0,3718363	3,231101	0,07653625	0,3078719	98,26046	99,70069	99,5173	99,78746	58,53967	53,13654	43,75097	51,81801	0	0	0,1851238	0,3180261	0,4270281	0,5296751	0	0,1114197	99,29536	99,46315	99,32361	99,21779	87,50961	83,706	71,9275	78,12928	74,19236	61,31563	80,54977	84,60717	98,24367	98,55389	99,36913	98,75871	98,80106	99,65511	99,7136	99,41624	94,15652	92,25789	85,62251	94,717	73,33514	52,20443	85,91485	69,93507	98,29507	98,73031	99,68542	98,26592	99,56821	98,69287	99,23809	99,58686	88,56964	84,43013	79,79975	74,43945
7/16/2018 2:12:00 AM	131	9,443664	18,38155	32,25526	29,41141	95,92721	98,30819	97,86369	99,66961	98,26868	99,27394	98,2452	99,13379	30,69712	21,89407	14,95593	23,27172	14,0109	19,50645	24,17247	24,73399	97,6736	98,19381	98,82992	98,49789	99,53491	99,27492	99,0136	99,64461	57,10876	49,61697	34,54762	42,40364	0	0,3964965	0	5,447474	0,3525641	0,7496132	0,3584356	0	98,44744	99,58126	99,52898	99,69732	61,93206	52,09736	42,46415	51,47575	0	0	0	0,3983615	0,3982925	1,181062	0,1355272	0,09788076	99,36934	99,36478	99,58997	99,4838	87,08105	80,85081	71,65397	75,37841	74,26206	60,69331	80,94489	84,46232	98,65343	97,02552	99,25315	98,86322	99,26945	99,5687	99,69021	99,37079	94,27547	91,73962	86,06295	94,32596	72,74597	53,37499	87,19738	71,10357	97,95397	98,43329	99,48241	98,59609	99,46785	98,30038	99,21288	99,50342	88,24299	84,01401	78,77701	73,02015
7/16/2018 3:12:00 AM	132	9,78476	17,82915	32,9807	28,15042	95,82056	97,88738	97,44364	99,79367	98,57069	99,56987	98,78461	98,81949	33,24389	22,04942	16,79287	22,76698	13,85016	19,88499	26,5576	26,44383	97,74902	98,04716	98,8961	98,09627	99,54292	99,71355	98,9986	99,75174	55,83485	48,77439	31,88481	41,37869	0,08724304	0,4643982	0,1040976	6,791763	0,218971	0,900268	0,1066534	0,2095076	98,76334	99,7554	99,50465	99,7541	54,2151	50,16462	41,915	49,92367	0	0,1976265	0	0,3676917	0,5479803	1,652368	0	0,3593335	99,06105	99,68509	99,77184	99,46956	86,53355	79,25391	70,7101	72,94617	72,42415	60,89246	79,28617	84,58327	98,75767	98,73881	99,29031	99,09566	99,11327	99,72508	99,60405	99,25771	93,81887	91,29518	83,65744	94,41956	71,85069	53,41235	84,81985	71,6302	98,7178	97,77229	99,60419	98,3564	99,35884	98,39882	99,19714	99,56614	89,55267	82,5802	80,66113	74,06754
7/16/2018 4:12:00 AM	133	10,11432	15,99822	32,24884	27,66972	94,48387	98,13371	98,16265	99,70034	98,74075	99,2975	98,75195	99,07432	33,65343	22,37435	14,66609	23,21432	14,6167	18,58532	25,08766	27,93746	96,89532	97,61295	98,64417	98,43067	99,32528	99,58437	99,35201	99,6388	55,02625	48,98196	32,51209	40,9174	0	0,4557637	0,2220104	6,993743	0,4050619	0,4401525	0,1214357	0	98,40581	99,74863	99,63466	99,60358	53,45559	49,3665	41,36826	47,48397	0,0775724	0	0	0	0,3672773	0,7422912	0	0,1209522	99,08675	99,32741	99,55376	99,56544	84,84465	79,37949	68,36055	72,88186	72,97765	63,0888	82,28407	85,62369	97,91521	98,67008	99,13538	99,03701	98,88435	99,80928	99,71016	99,41197	92,94893	91,38802	84,87919	93,74635	70,82442	51,69264	85,11121	69,70055	98,41084	97,66489	99,43683	98,19049	99,34564	98,27517	99,36201	99,65566	88,18517	81,39064	77,23103	73,22813
7/16/2018 5:12:00 AM	134	9,638595	15,90303	31,21816	28,73874	96,20386	98,1469	97,78495	99,68903	98,50168	99,32914	98,81845	98,86231	34,63459	23,73031	14,66346	23,31758	14,76286	19,6388	24,67748	26,31749	97,23614	97,94277	98,26978	98,59715	99,78704	99,41742	98,88055	99,66975	53,8351	47,38713	32,49427	39,72453	0	0,2736102	0,08517076	6,126562	0,498798	0,7383538	0	0	98,0754	99,68798	99,47862	99,82207	52,57557	47,34327	40,9395	45,77462	0,1214357	0	0	0,1620524	0,4509284	0,9521441	0,1206068	0,1009201	99,10906	99,29985	99,70933	99,65047	84,53298	80,03233	67,85126	71,31776	72,50291	62,28912	82,3251	86,28247	97,51064	98,36289	99,11382	98,76506	98,92704	99,49816	99,41934	99,56759	92,62075	90,92942	82,68188	93,21025	69,74981	53,80892	85,44913	68,76285	98,75823	97,37684	99,67072	97,50491	99,26759	97,8728	99,53353	99,57587	86,6954	81,32598	77,27966	71,73927
7/16/2018 6:12:00 AM	135	10,32307	14,8309	32,13853	28,8483	96,3827	98,23857	98,31848	99,75734	98,5068	99,53629	98,91005	99,11237	34,97741	25,41922	15,43414	23,30287	14,85024	19,62872	23,2282	27,47265	97,70468	97,89457	98,49117	98,30377	99,81232	99,5392	98,71014	99,64944	54,11763	46,49792	30,87864	38,85859	0,2818993	0,9455128	0	6,97447	0,3768789	0,6907604	0,2342368	0,3274205	98,55479	99,77993	99,45948	99,82048	51,95823	47,92198	39,5736	44,69033	0	0	0,1216429	0,2276056	0,6191285	2,490675	0,7651553	0,2283654	99,32478	99,2249	99,56759	99,52884	82,39798	77,47265	67,16	70,79707	72,61846	64,25819	81,36225	87,7828	97,76152	98,66069	98,93761	98,81791	99,08731	99,78676	99,62858	99,6091	93,05931	90,52222	83,46989	92,27702	72,45669	54,40767	86,76144	70,55275	98,39316	97,92296	99,16639	97,3986	99,22546	98,15974	99,25369	99,43814	86,92273	80,29219	74,82358	71,34574
7/16/2018 7:12:00 AM	136	11,38981	14,32299	31,55372	27,52176	95,9109	97,49165	97,99445	99,62886	98,708	99,44761	98,79877	98,88782	35,76315	27,03091	15,46626	22,52722	15,62134	20,5609	24,04523	25,5685	97,16934	98,25252	98,62511	98,73875	99,03515	99,75417	99,11832	99,73095	52,48453	45,03101	30,14002	38,5396	0	0,2145502	0	6,77339	0,3205128	0,5593778	0	0	98,28941	99,85376	99,45457	99,39614	50,62818	45,41266	39,06168	45,34048	0,1641938	0,3156775	0,08952256	0,4707532	0,3888981	1,052097	0,2600022	0,08523983	98,96007	99,41645	99,75064	99,27582	80,57312	74,57587	65,06867	69,03474	73,51307	63,06401	79,61249	86,54964	97,40668	98,24921	99,33859	98,45187	99,01408	99,64247	99,77212	99,29128	91,75121	89,60247	82,59402	91,96287	71,04561	54,89307	86,71772	70,75251	98,79884	98,26425	98,9316	97,60183	99,5327	98,08288	99,59743	99,11984	86,20952	80,51283	75,12234	70,13387
7/16/2018 8:12:00 AM	137	12,3376	13,96869	31,12897	27,8487	95,94081	98,34536	97,80028	99,75677	98,5731	99,39552	98,47923	98,83524	36,03047	28,70966	16,32011	22,2228	15,44008	19,29052	22,45054	27,08651	96,60871	97,99038	99,08537	98,45932	99,6607	99,73461	99,10443	99,60448	52,26591	44,29625	29,68184	37,33968	0	0,1358035	0	7,885653	0,2945403	0,539553	0,1000912	0,07474027	98,26972	99,72742	99,51929	99,5834	51,90698	44,97575	39,92492	43,58104	0	0	0,2092313	0	0,4162522	0,6951813	0	0,2726431	98,9591	99,51661	99,67072	99,38696	79,70602	74,32755	63,62305	68,8847	73,48882	62,1252	79,13351	87,79973	96,98069	98,27075	99,24085	98,61716	99,21551	99,64433	99,57117	99,35573	90,51711	89,17931	83,47977	92,27351	69,93507	56,90084	85,14658	69,31477	98,0129	97,98478	99,30165	97,08858	99,15216	97,93497	99,41534	99,09843	84,64364	78,8887	72,46781	69,16722
7/16/2018 9:12:00 AM	138	11,5435	16,20054	29,98591	27,95348	96,29373	98,45876	97,50526	99,77164	98,29313	99,49658	98,32948	98,9841	35,80936	29,46625	15,83748	22,15987	15,04082	19,13365	23,41222	27,15407	97,49495	97,56093	98,75234	98,42126	99,57732	99,57899	98,64467	99,66139	49,57359	44,06651	30,59212	37,78978	0	0,5841761	0	8,324215	0,09801891	0,7246768	0	0	96,93496	99,45409	99,42535	99,35249	48,75531	43,94942	38,64301	42,332	0	0,07805593	0	0,1085185	0,47324	1,03994	0,08938439	0,4798022	99,01056	99,43536	99,5629	99,25832	79,32803	75,15003	62,53412	67,13998	72,34762	62,27627	80,00511	87,66938	97,68278	98,46597	97,78163	99,00372	98,88428	99,62478	99,26656	99,30965	90,80695	88,84187	82,69134	90,71529	71,21505	54,72004	86,94415	67,85436	99,04372	98,25321	99,06491	97,38734	99,43517	97,72449	99,41949	98,96069	85,51829	76,77097	72,6986	68,968
