# Supplementary material for: Neuroblastoma signalling models unveil combination therapies targeting feedback-mediated resistance
Source: PLoS Comput Biol. 2021 Nov 4;17(11):e1009515. doi: 10.1371/journal.pcbi.1009515 (PMC8604339; doi:10.1371/journal.pcbi.1009515)
Supplement: S2 File — (ZIP) [file pcbi.1009515.s023.zip › drug_sensitivity/IMR32_drug_sensitivity/IMR32_GS_Rap_20190802.txt]

Label: IMR32_GS_Rap
Metric: Phase Object Confluence (Percent)
Cell Type: IMR32
Passage: 1
Notes: GS-GS-DMSO[GS]-DMSO[Rap\]-Rap-Rap
Analysis Job: IMR32_GS_Rap

Date Time	Elapsed	A1, Image 1	A1, Image 2	A1, Image 3	A1, Image 4	B1, Image 1	B1, Image 2	B1, Image 3	B1, Image 4	C1, Image 1	C1, Image 2	C1, Image 3	C1, Image 4	D1, Image 1	D1, Image 2	D1, Image 3	D1, Image 4	A2, Image 1	A2, Image 2	A2, Image 3	A2, Image 4	B2, Image 1	B2, Image 2	B2, Image 3	B2, Image 4	C2, Image 1	C2, Image 2	C2, Image 3	C2, Image 4	D2, Image 1	D2, Image 2	D2, Image 3	D2, Image 4	A3, Image 1	A3, Image 2	A3, Image 3	A3, Image 4	B3, Image 1	B3, Image 2	B3, Image 3	B3, Image 4	C3, Image 1	C3, Image 2	C3, Image 3	C3, Image 4	D3, Image 1	D3, Image 2	D3, Image 3	D3, Image 4	A4, Image 1	A4, Image 2	A4, Image 3	A4, Image 4	B4, Image 1	B4, Image 2	B4, Image 3	B4, Image 4	C4, Image 1	C4, Image 2	C4, Image 3	C4, Image 4	D4, Image 1	D4, Image 2	D4, Image 3	D4, Image 4	A5, Image 1	A5, Image 2	A5, Image 3	A5, Image 4	B5, Image 1	B5, Image 2	B5, Image 3	B5, Image 4	C5, Image 1	C5, Image 2	C5, Image 3	C5, Image 4	D5, Image 1	D5, Image 2	D5, Image 3	D5, Image 4	A6, Image 1	A6, Image 2	A6, Image 3	A6, Image 4	B6, Image 1	B6, Image 2	B6, Image 3	B6, Image 4	C6, Image 1	C6, Image 2	C6, Image 3	C6, Image 4	D6, Image 1	D6, Image 2	D6, Image 3	D6, Image 4
8/2/2019 4:16:00 PM	0	7,853187	13,0113	11,72511	12,01806	10,35415	17,11739	7,323579	12,7933	11,1276	9,095036	11,19122	13,62967	12,33159	16,44694	6,137545	12,14115	10,75383	9,831455	18,51162	16,91203	9,376519	9,984113	9,959592	11,51808	9,590725	12,11152	9,691506	9,494777	15,47628	14,3225	7,917494	5,874088	5,98986	6,06384	12,49212	12,21119	10,53707	10,25793	11,10674	10,8714	9,179306	12,36509	12,31971	9,789664	12,57046	14,45313	7,735343	8,66414	5,650351	6,692155	10,06825	7,867623	5,58314	6,858629	9,443041	6,298561	10,5122	11,619	9,700002	9,847895	14,17827	12,0452	7,756135	8,654191	8,574065	5,993244	9,034663	9,672718	11,58778	12,65141	8,892988	10,16917	11,03586	10,51772	9,21067	13,59803	14,08474	11,96473	9,008621	9,013871	5,391662	6,044637	10,36707	8,268747	11,88868	9,390612	14,61021	10,43891	12,73734	7,336774	13,11567	10,28805	12,8221	9,04461	7,63608	4,762171
8/2/2019 5:16:00 PM	1	8,888912	13,10435	11,70756	15,80356	13,27082	18,97615	9,657936	16,65997	15,067	11,70756	12,78245	16,40141	14,71278	17,97034	7,419181	13,28857	11,51739	10,29903	21,80896	18,21846	11,47464	12,56901	11,68186	12,78211	11,28488	15,06832	13,3113	10,67487	19,00765	18,20651	9,361118	8,532617	9,293351	10,46005	19,56882	18,21659	13,5092	15,54902	14,75022	14,39054	11,58937	17,32261	15,78843	11,05445	11,057	19,00883	9,842648	10,21324	9,700557	11,25083	16,84979	11,71661	9,887611	10,42979	14,24631	9,956484	14,82461	16,12435	14,18974	13,33361	21,90823	14,63279	8,648114	11,338	11,86671	10,89426	13,78385	13,83952	16,06232	15,97404	11,84295	12,50684	15,79424	12,33387	9,847481	16,72835	17,70246	17,2925	8,482608	11,04015	8,729898	9,40795	14,18621	13,20886	14,40657	11,33054	19,91842	13,34114	16,6943	9,807001	15,67591	11,63966	15,92023	11,48189	10,69104	7,937667
8/2/2019 6:16:00 PM	2	10,53285	15,5312	11,83722	16,10929	9,789456	20,51745	8,70586	17,75744	14,03335	11,59863	13,41615	16,72407	13,66559	19,61325	8,145515	13,85389	11,13112	10,21987	20,01361	17,66309	9,257432	12,45365	10,30463	13,04701	11,67178	16,35285	12,16885	10,10437	16,10604	18,68583	11,05693	8,768374	10,13145	9,571728	16,7401	18,78523	13,53635	14,25253	17,28677	14,8222	11,60146	17,64748	14,40077	11,17008	14,27961	19,4516	9,982729	11,20178	10,65318	12,73306	16,02764	12,62254	10,95042	10,8725	14,70601	11,11261	15,89613	17,43313	14,46673	14,95994	19,69081	17,6548	9,540505	12,07843	12,55201	11,18017	13,10441	15,18236	14,3424	16,05583	13,78854	13,41084	13,14938	13,29673	11,17581	17,23295	15,74816	17,31543	10,45265	10,66693	8,677054	9,691576	14,16342	13,76478	18,24864	11,44341	19,46238	13,59706	17,51327	9,854594	16,05949	13,09281	17,81202	12,37055	9,437723	7,030282
8/2/2019 7:16:00 PM	3	9,503206	13,42272	12,31646	17,09742	11,03766	20,13974	8,936988	19,27553	13,88187	12,53184	14,97286	17,71669	14,02575	20,38144	7,819891	13,57918	11,06184	9,658557	20,73497	19,13047	11,11288	13,65502	13,17398	12,86092	10,44057	15,84052	12,95666	11,31555	19,15306	18,90542	10,19998	8,923934	10,68896	10,56214	20,30518	19,13738	11,33172	15,79645	15,63032	15,82007	11,69015	18,56978	12,97745	12,77154	15,49182	18,39909	10,971	12,19178	9,79457	12,87018	15,86104	13,64031	10,73414	9,879048	16,55469	9,789387	12,10226	16,51711	14,22635	14,30779	23,14151	15,10424	9,359873	10,97121	11,97696	11,44113	14,23229	15,61498	14,25847	16,12483	13,08756	13,41823	12,74453	13,22081	12,12657	16,26464	17,66192	16,48887	9,237815	11,48514	9,537259	9,70691	17,24532	13,99432	17,08603	12,08112	21,16428	14,12688	18,43066	10,69228	13,28194	12,54483	16,26444	11,89337	11,12221	8,345146
8/2/2019 8:16:00 PM	4	9,338668	14,16722	11,22161	15,74381	13,24208	19,052	8,818454	18,30964	15,21718	11,79197	16,24959	18,19538	16,20807	19,66084	8,640998	14,33756	10,09097	9,446702	22,47479	17,9684	11,26437	15,32196	12,69445	14,24072	13,67298	15,67867	14,01401	13,18973	18,7873	19,19077	11,10978	10,35512	11,6552	10,44913	18,28491	19,7029	12,51872	14,07176	15,65146	15,93529	10,92265	18,99764	16,07813	12,39569	13,19553	19,77301	10,74789	12,47244	11,13071	12,84282	17,99645	14,69261	10,64662	12,11469	19,25087	11,91914	14,45575	16,77353	15,87623	14,19658	21,48127	15,29578	8,323249	11,99209	11,75778	10,54162	13,96075	17,53426	15,54024	17,03346	13,3361	13,54975	14,13393	13,23518	10,61312	16,02316	18,93209	16,66225	10,01554	12,95127	9,803548	10,05519	17,53316	14,308	16,32094	11,58792	21,41033	14,0797	16,27922	10,81185	12,50228	14,45416	19,79899	12,62275	10,58231	7,488257
8/2/2019 9:16:00 PM	5	7,987262	15,28957	11,28233	15,09546	13,54029	21,17857	9,218198	19,90116	13,51742	13,2072	15,26504	18,28387	17,39721	19,45775	9,690677	13,85541	12,08803	10,03474	24,83056	16,99561	11,58654	15,54453	13,35682	13,4326	11,66653	19,24058	13,90473	14,06906	17,93172	20,72385	11,7365	10,94413	12,33159	11,59573	22,39597	18,76485	12,23951	16,14155	14,91773	15,1787	11,26305	18,74351	15,55447	13,54643	15,18782	19,4619	10,43021	11,79729	11,28537	13,58243	19,34965	15,06183	10,05367	12,2505	16,78465	13,41429	17,27122	17,9387	14,45782	15,8774	19,75188	17,06137	10,14485	12,30313	12,99528	11,30312	13,36338	16,26085	15,5133	16,39603	14,58451	13,68265	15,29855	12,20505	10,28984	18,24361	20,52588	16,6838	10,11487	13,13156	10,36348	10,03295	17,88323	15,21089	16,84205	13,08645	19,99012	13,91385	17,61156	10,73538	17,76407	13,39668	19,56033	12,2123	10,1193	7,664678
8/2/2019 10:16:00 PM	6	9,388884	14,16231	10,15528	16,42034	14,78227	24,98176	9,882708	19,73537	15,79748	14,87691	16,50931	19,88817	18,04991	21,04264	8,945348	16,5768	11,06881	9,369129	28,50395	17,11759	15,60918	15,22498	12,38865	14,48801	13,14904	17,98409	13,00868	13,39226	20,86677	21,91783	10,55841	11,13257	12,92233	12,1417	20,72592	20,30083	14,784	16,47125	17,4712	16,66998	13,40331	19,51129	18,19083	13,34839	16,57134	19,25937	11,41074	13,2675	11,95644	14,3004	21,09513	15,21821	12,03139	12,32855	18,98673	12,60845	13,2061	19,04806	14,62388	16,71847	21,19792	17,16802	9,615108	12,09135	13,77217	10,81903	15,84853	16,67419	15,31519	17,2335	14,47302	13,02312	14,68142	15,05809	9,903156	18,26681	17,61335	17,71883	12,09128	12,40972	9,762171	9,870346	19,63859	13,88836	15,18782	13,12445	22,68823	15,36445	19,87304	11,08691	17,42699	13,34204	16,1113	13,34003	10,10562	7,654661
8/2/2019 11:16:00 PM	7	8,980646	13,16258	10,99808	15,21186	16,76372	22,10696	8,867913	20,41142	14,80479	14,61428	16,68311	21,01811	17,84476	21,04774	10,69504	15,98081	11,01279	8,351295	18,4565	15,69504	10,42641	16,23376	13,9365	13,18565	14,00282	20,14727	15,53506	13,74095	20,79396	22,83785	11,77491	12,62613	11,97019	12,45109	23,22751	21,52962	16,89545	16,14936	15,45072	17,34182	14,76673	19,15175	15,93799	12,67297	17,11814	21,50344	12,35315	13,75884	11,34553	14,76438	18,92027	14,26117	12,07933	12,03325	17,91079	12,35439	16,8118	18,67091	16,83093	15,8734	24,17268	19,35967	10,47165	12,22321	13,58428	11,34905	15,52332	18,17888	18,68217	18,10718	15,95083	15,12979	18,44607	15,53368	10,69926	19,14484	22,32855	19,0779	10,37184	11,88688	9,773983	10,76792	18,26322	14,25108	19,0891	12,44771	21,62722	15,63819	18,21286	11,19681	18,80443	13,59099	18,45035	12,7332	11,58578	8,224746
8/3/2019 12:16:00 AM	8	8,598724	12,05563	11,2013	14,36277	15,87084	21,94311	9,088473	20,69981	15,47607	14,57636	17,07504	21,85034	17,31281	22,50228	10,61581	17,30486	10,16447	8,823774	17,65777	16,3237	11,28081	14,83705	14,57463	16,09078	14,03508	19,45996	14,14553	15,19604	23,41222	23,21134	14,01953	12,76159	12,47175	14,53926	19,39475	21,33483	17,52749	17,55941	15,80777	17,2525	14,65455	21,26126	17,41013	14,04689	19,77875	21,31279	11,0769	14,10809	11,10093	14,88064	20,25613	17,24794	12,37995	14,33887	19,87663	13,54678	13,54513	18,58975	17,2248	16,90174	23,54995	20,42724	7,921156	12,6137	13,60515	11,81912	16,48182	16,49923	19,11886	18,10352	15,97321	15,13953	22,79254	15,80308	11,01783	21,15571	24,08902	17,63014	10,4789	11,96418	8,57952	10,73974	19,84644	14,24901	19,36574	13,36386	20,69491	15,95007	18,82274	10,71107	19,12336	14,26151	15,44091	14,09317	10,10023	10,1673
8/3/2019 1:16:00 AM	9	7,843169	12,37663	10,95967	13,06193	14,43579	24,11238	10,3286	21,40149	16,01438	15,30497	18,20181	22,51327	20,04663	23,3917	10,88624	17,05999	9,719482	8,610051	19,70146	15,48153	13,84899	15,51758	14,84126	14,60164	14,56199	21,84868	15,40251	16,85476	28,87103	22,6318	13,63223	10,76129	14,17337	14,01595	26,09472	22,3155	18,4268	17,02973	18,22806	19,13158	11,80427	21,09257	17,66626	15,24633	17,14226	23,45097	12,8201	12,79696	12,44211	16,40411	21,23812	16,72379	12,65832	14,58402	20,40271	12,49247	12,4837	20,51987	18,19118	18,49442	24,11942	20,60635	9,945984	15,32563	13,35509	12,28186	14,95503	16,50717	19,40388	19,01726	15,75997	15,47297	15,98427	15,50267	11,09727	20,13366	22,88317	18,11609	10,13705	12,91708	10,3002	10,65008	18,65433	15,40907	20,48146	13,04204	20,19037	17,40088	19,60164	10,87188	20,49811	15,3661	18,99356	14,87422	10,20744	8,678576
8/3/2019 2:16:00 AM	10	7,540133	11,23543	9,965946	12,51416	17,53703	23,91516	9,897424	23,86695	17,27412	15,39892	19,68315	22,60783	21,17657	25,98986	11,51042	17,17708	9,287895	9,129089	16,73132	14,86572	12,07318	14,52876	16,76372	16,00402	13,86854	21,2022	15,24418	16,99575	30,7474	25,57547	14,09628	12,32558	13,83614	14,25868	22,28137	23,96973	18,67167	17,49828	21,50876	20,9538	15,9203	23,21894	15,78353	15,05678	17,70592	23,10123	13,45933	13,81189	12,95514	18,15277	23,65999	17,89926	12,3001	13,36525	18,48406	13,06649	15,06182	24,01974	23,38701	20,21731	22,91957	22,39908	10,30062	15,45825	15,0096	12,08285	15,6766	16,40432	21,65085	21,02564	16,80593	16,31873	18,43806	16,35548	12,51029	21,27619	23,02366	18,69398	12,42574	14,17268	10,30546	10,45279	18,87545	14,62782	19,61753	14,1302	21,47063	17,92537	19,46687	10,69394	19,46625	14,96021	20,38731	14,17385	14,23305	8,487443
8/3/2019 3:16:00 AM	11	7,812983	11,47491	9,596804	12,60783	18,50485	24,75361	11,13181	21,77726	17,83426	16,45516	18,38307	23,23642	21,16891	26,96777	11,54848	18,85596	9,583956	9,06851	16,75059	15,499	11,83521	17,56017	15,59502	19,14677	13,90328	21,08318	18,35744	16,92128	25,67384	25,22553	16,0523	12,98519	13,96752	14,67707	29,73122	24,37824	18,17522	17,81547	20,67888	21,02274	16,00858	25,23327	21,76469	15,70223	19,48366	23,77791	13,84947	14,95199	13,70241	16,58702	24,72487	17,45469	14,70691	14,26558	19,53705	14,02769	19,19119	22,34251	19,3225	20,00919	27,78487	22,80331	11,03918	16,26699	14,74021	11,26678	15,74816	16,81919	22,45952	20,45445	15,78926	15,21607	16,00091	17,20366	12,21257	21,0206	22,50138	19,12267	12,76802	13,25369	10,4501	10,84805	17,48308	14,53878	18,9602	13,71629	23,29638	18,48938	20,5017	11,52465	18,90287	14,74794	20,71784	14,8461	12,45607	9,727702
8/3/2019 4:16:00 AM	12	7,122154	10,93218	8,974429	12,1826	14,765	25,64924	10,5933	23,88981	17,64258	16,73506	18,46796	24,3243	22,74812	27,3213	11,91202	20,18885	9,70311	8,233864	18,01172	14,65303	14,29535	16,81622	16,63641	17,66654	17,35314	23,53566	17,14799	20,10272	26,14963	25,7139	16,31922	13,48917	15,76523	14,78538	30,19757	25,80252	17,4676	19,93569	20,9328	22,15538	16,57963	24,92623	23,5349	18,01842	21,15564	25,54743	12,9588	14,96304	14,97361	19,14312	22,33546	18,05358	13,27193	14,74995	22,83302	14,38191	20,50184	24,547	24,2832	22,37974	28,99336	23,51438	10,79686	16,88239	14,48393	12,29526	16,29573	16,87113	22,64761	21,20462	18,05654	15,94061	16,70535	16,33227	12,30693	21,95769	21,82761	18,71601	13,05406	15,74236	9,40864	10,03937	18,62484	15,7836	19,10215	14,64357	24,89314	19,00434	20,85875	13,53131	23,84478	16,21898	20,11384	15,36603	13,12093	9,203692
8/3/2019 5:16:00 AM	13	7,058604	10,77842	7,611557	12,82424	18,00364	26,02433	12,21009	26,82713	19,23996	18,73211	18,69826	25,18934	25,97418	26,31197	11,00043	21,143	8,929736	7,947544	14,64978	14,1849	14,01947	18,00322	20,46778	16,37351	16,53452	23,4652	19,28189	20,23493	26,84129	26,02986	15,02542	13,34563	16,21401	16,44376	25,95263	25,02846	20,67045	19,0357	21,54689	22,63974	15,53949	24,68349	23,19145	18,41809	22,47651	25,84577	11,99471	15,47062	14,69579	19,23802	25,91312	18,23172	13,46741	16,61907	20,17767	15,22975	21,61583	26,05182	24,3196	21,71951	28,14013	24,34481	13,68908	15,53078	15,42827	11,47415	17,05646	17,08409	19,76238	21,24233	17,24787	17,06917	18,65157	18,73508	11,72165	23,51183	17,35418	20,39898	12,72318	15,20149	9,552043	10,56587	18,72113	14,10567	21,78444	13,96531	30,04773	21,00312	19,85909	12,3671	22,04576	16,18189	21,43616	15,85254	13,06636	9,291142
8/3/2019 6:16:00 AM	14	7,448193	10,67335	7,100049	12,22155	17,89532	26,91203	12,59242	24,81191	18,37768	17,51644	20,22809	25,69442	23,77162	27,28905	11,61285	25,86905	8,503744	7,471264	14,26496	13,62028	14,59722	17,60224	20,41018	18,21349	17,20415	24,88872	20,27043	19,97776	25,62148	28,15525	15,52311	13,52032	18,75532	16,09624	31,77387	25,86829	22,77955	20,67122	25,17318	23,27531	15,41798	27,04417	20,55309	18,46824	20,76736	27,39196	16,00837	16,15392	15,41694	19,36864	27,63408	20,59993	16,05231	17,03312	25,16813	17,74612	22,33332	25,11363	23,07119	22,77112	31,67234	23,8074	12,26963	17,30452	13,3334	12,22004	14,80106	16,95823	20,50322	21,57977	19,29377	17,87577	19,34398	18,88048	12,03008	24,48352	23,9249	21,38207	13,93885	15,05547	10,46654	10,57485	19,44332	14,68004	22,52328	15,4291	27,94727	21,21449	22,75503	12,36744	23,62007	16,90353	19,64764	16,23598	11,01929	9,538434
8/3/2019 7:16:00 AM	15	6,479402	10,36555	7,03201	11,30947	20,05491	26,93807	14,3694	26,98573	19,91393	18,32249	19,4505	27,54372	24,13006	30,41446	11,7689	24,33894	8,268885	8,389147	14,16584	13,75677	16,14949	17,71869	24,417	20,75093	18,59727	24,9761	21,50814	19,01097	25,88569	29,65614	17,39134	16,42276	16,84778	18,03147	27,23938	29,45589	18,97636	20,11149	22,89816	24,09289	19,70394	26,00747	28,51155	18,59996	22,5364	28,58553	14,78442	16,64664	16,76061	22,36675	27,21769	20,47766	17,29526	17,22611	23,50464	16,79204	22,98256	26,07357	22,99079	22,48729	31,3858	25,42005	12,26051	20,17836	16,08118	12,23834	16,40825	17,00921	21,5721	23,23317	16,53156	18,07167	19,10671	18,7368	11,66287	25,21897	23,58595	20,16544	14,21523	14,89825	10,06721	10,51904	15,93474	15,12475	22,65722	15,44844	26,83555	19,62174	21,63725	14,02306	24,23077	17,26729	23,02332	15,73905	13,46603	10,45217
8/3/2019 8:16:00 AM	16	6,728352	10,01423	7,259201	10,46737	20,53803	27,56811	13,23352	28,77812	20,50481	19,96802	21,98621	30,60815	22,38872	31,36529	14,75492	22,86638	7,928894	7,390584	15,42357	13,20831	14,0386	19,08267	22,59159	21,95471	21,10238	25,94931	24,32036	20,86318	27,56396	30,39007	18,1871	13,65751	16,69796	18,41995	27,30334	27,95058	20,88244	22,62841	23,64065	24,69537	17,41186	27,34223	27,36724	18,99978	26,41129	27,37629	17,72146	16,96128	17,08188	21,70314	27,19254	23,75159	18,77362	18,36532	28,74772	17,11007	23,15871	25,97784	26,52693	25,31858	32,27696	26,97136	13,1871	18,61682	13,29278	11,70051	14,49685	17,29354	30,7501	23,18219	19,0203	18,30349	23,94404	19,07742	12,35446	23,12652	24,49002	20,33115	12,22418	16,58985	10,36997	9,973062	19,03321	15,64165	20,24985	15,73456	28,73086	20,61443	20,80985	13,91592	23,18019	17,08251	20,34814	16,05928	13,52896	9,525309
8/3/2019 9:16:00 AM	17	6,307679	9,792289	7,379946	9,884023	20,51406	27,31107	13,07209	28,65779	18,59997	20,04587	22,38581	29,85079	23,95605	31,31211	16,18839	22,59595	7,688854	7,150821	14,46798	12,66578	17,34175	19,93472	22,60755	21,98255	21,80917	26,85912	22,80276	19,17033	31,76738	31,74776	21,66619	14,86275	17,41006	18,74903	32,10896	28,46879	24,37086	23,47287	25,97639	24,60641	19,22718	30,12054	25,45065	21,16082	22,78404	26,93738	17,2038	18,25189	17,8049	22,7886	29,00862	23,49007	18,09226	19,64184	26,07641	18,67892	20,34918	26,97827	25,87893	26,86105	34,93548	28,23731	13,0685	20,51282	15,2942	11,85683	16,28198	18,1393	21,78548	26,35686	20,44195	18,27013	20,49154	18,8588	16,44949	25,99407	27,60569	22,42837	14,84064	16,4392	9,988535	10,02003	18,63396	15,03309	21,96107	16,04339	27,71725	20,82691	23,37906	13,91164	23,14918	17,12519	23,09212	16,38836	14,87849	10,50094
8/3/2019 10:16:00 AM	18	6,221195	9,729291	7,486876	10,01409	19,78373	31,46545	14,9502	30,28985	19,23063	21,69354	21,69976	31,84295	26,51691	32,95639	16,02599	23,02401	7,333043	7,007489	13,40731	12,29263	17,84745	18,22633	23,25611	22,61473	22,46332	28,33603	24,83988	19,3013	33,5166	31,8167	21,63047	17,79861	18,7797	19,84561	33,16375	28,61275	22,36199	23,32746	25,18457	27,29291	21,77526	30,21607	31,26299	22,01647	22,14129	28,9756	18,21432	18,76008	17,71448	24,52994	27,82404	23,144	22,29167	19,75699	29,17876	20,33467	22,45945	28,4487	26,30402	24,3835	31,8763	29,6272	12,90251	17,82901	14,23733	11,56741	15,13449	16,69941	17,58932	23,36683	18,36559	18,53462	20,08186	18,78523	20,72537	24,71921	27,84372	23,64252	11,69423	15,01492	10,42661	9,210945	18,54236	14,95876	20,36707	16,04602	32,63609	21,79798	22,95618	14,46728	21,16932	17,61315	25,67094	15,53044	13,6037	11,44348
8/3/2019 11:16:00 AM	19	6,240607	10,33999	7,809322	10,58141	22,89394	34,36395	14,00717	29,87332	23,12741	22,51948	24,54285	32,93663	27,94893	33,86294	17,04665	25,59398	7,005761	7,002791	14,22455	12,63428	18,5255	17,83986	21,91188	21,44652	22,33788	30,09395	27,9834	19,6444	32,06524	32,8574	20,72379	16,93323	17,23081	20,22636	25,93122	31,48887	24,26931	24,07459	25,8468	27,44439	19,81923	31,20779	30,55137	20,91844	25,23106	30,33986	19,21536	19,2106	17,25499	24,70491	29,29315	23,45912	27,07007	20,24681	29,50707	21,47084	25,9011	27,70488	26,95458	27,39017	30,04932	29,99994	12,6005	22,34624	14,66298	11,31797	16,2978	17,05335	33,12783	24,57069	19,05573	19,28624	22,54187	19,78345	12,06033	25,55503	21,11005	23,59955	12,93228	15,03178	10,4425	9,087367	18,57269	14,97382	21,83528	16,83632	28,71007	21,50254	23,71968	13,40206	22,18709	18,05123	24,13254	15,50294	14,60744	11,00527
8/3/2019 12:16:00 PM	20	6,158682	9,775781	7,633938	9,911653	25,23638	34,86793	15,89419	31,44949	22,02676	22,47728	24,27256	32,04216	29,06623	35,55357	18,19802	28,21556	7,775199	7,356944	13,69964	12,27951	17,72222	20,72392	26,01369	21,5683	21,34402	27,56881	24,0824	21,69271	34,5718	33,70406	22,67062	17,29644	20,37315	20,11695	37,6644	33,56378	25,85322	25,36741	26,74265	29,56227	19,29522	30,80833	25,36846	22,16305	26,02329	30,3192	18,21721	20,28024	19,49285	26,37945	34,2841	24,96194	17,07511	19,71935	26,83017	21,60388	26,16911	29,55943	28,03209	26,22983	35,83934	29,14774	13,76589	21,47374	13,70835	11,17457	15,61892	17,68664	21,6648	24,4007	19,50887	17,95804	23,51708	20,42109	15,47607	25,37509	28,44137	23,89423	16,1964	16,05721	10,09381	9,116863	17,0747	15,00946	26,85717	17,44287	28,93319	21,23045	26,40667	13,80664	22,8518	18,29161	25,08786	15,74844	15,4521	11,02744
8/3/2019 1:16:00 PM	21	6,686077	10,40983	7,506079	10,26394	27,11656	35,56387	15,76336	32,33684	23,19283	22,58731	26,20441	33,51321	30,49908	34,08613	18,79303	28,19995	7,410754	7,518167	13,52682	12,07684	16,73298	23,18226	28,97843	21,24296	23,02028	29,84306	22,71289	23,78447	34,19457	37,31598	20,64835	18,58297	18,6325	20,87858	35,65891	31,98973	24,22607	26,55725	36,68988	27,86382	21,99353	30,89059	31,19046	21,78928	26,35071	32,09031	19,31601	21,62384	20,70534	25,72454	39,32416	25,41722	17,54227	20,04904	30,3708	20,39919	27,00928	30,6585	32,77769	25,92514	37,19648	31,95707	15,15093	21,51553	14,05062	11,02626	14,14339	18,30059	24,54389	24,75699	18,20624	20,16931	21,95596	20,50356	13,95301	26,2413	30,12862	22,22902	15,01506	17,57246	10,40651	8,851472	17,46015	15,08407	25,00069	16,36398	28,2474	21,32308	24,55605	15,60359	24,72819	19,11486	25,56974	16,04568	15,4798	11,89683
8/3/2019 2:16:00 PM	22	6,578111	9,530283	7,335876	10,05802	27,11504	34,7764	15,95795	34,73336	21,54144	24,15403	27,08126	34,26917	30,90842	36,86747	16,94304	30,27332	8,032023	7,83046	13,95053	11,10846	21,17346	23,39785	26,10604	25,26967	23,23614	31,66971	28,32042	24,88872	34,86717	35,6487	20,50349	19,6904	20,69249	22,51637	38,16161	33,64701	28,56931	28,49421	29,33355	29,17019	27,99921	33,11664	35,47802	23,08003	28,02615	34,46923	16,32219	21,61424	19,68004	24,82407	30,9364	25,67122	20,51496	21,52555	31,44114	22,00632	26,39071	29,95842	33,93147	26,37413	38,49193	31,58219	14,17447	22,17313	14,02292	10,82332	16,17139	17,51409	21,32743	25,87644	21,26527	20,17559	23,11126	20,99732	16,90484	27,324	29,9004	23,51653	16,88439	19,41831	10,01347	8,70137	18,45988	15,15653	24,51578	17,30562	26,49232	22,0852	28,05889	15,51717	23,35641	18,9689	23,58691	16,77373	15,36721	10,7358
8/3/2019 3:16:00 PM	23	6,469938	10,12378	7,450058	10,59157	27,5438	36,10259	16,82009	35,41051	23,75263	26,41813	28,31095	39,94384	34,64205	37,28013	18,45891	29,32595	8,416778	7,882819	15,0199	11,93171	19,2678	25,14492	30,25979	24,77785	25,29102	32,16194	29,524	22,91273	44,29791	37,11642	22,57646	23,10048	20,39656	22,47534	41,40701	35,39788	27,9941	28,0504	32,47976	34,43399	25,3411	33,35564	34,0451	26,10992	33,00674	33,53856	18,05758	22,70757	22,89104	26,40715	40,87775	29,35601	24,18614	21,88467	31,29124	23,67754	29,50037	31,06081	33,31987	27,06751	38,35944	33,44109	17,47914	27,5056	14,21585	11,50013	15,32155	17,73036	25,80536	26,08014	20,24349	19,97271	21,89565	20,95077	16,56886	28,4415	27,27661	22,3222	15,71142	18,67284	10,7751	9,383567	18,47211	14,56745	23,1049	18,01994	31,18486	23,52433	26,05037	15,85565	23,73584	19,57511	30,48491	15,93398	14,67755	11,26078
8/3/2019 4:16:00 PM	24	6,499227	10,13629	7,239307	10,3717	29,27919	36,44748	16,83791	37,34031	24,93631	22,70226	27,14495	38,96235	34,78676	39,50175	19,21495	32,49047	8,225023	7,395419	14,32181	12,18294	16,529	26,16076	26,15661	27,17182	22,1187	34,13565	27,43583	24,22373	40,00435	39,98314	23,91551	21,57086	22,14142	24,40733	41,44487	34,71845	28,82212	26,86554	29,36167	30,94282	21,91693	36,85725	36,56306	25,66037	29,31663	35,19528	19,90516	23,80305	25,9911	27,98181	32,96115	29,19154	20,30836	23,69322	35,4023	22,87343	28,6678	32,20463	33,78316	30,54867	41,24633	35,08109	17,1205	24,99848	13,57054	11,32308	15,50191	18,41249	22,88475	26,41861	17,77886	23,0598	21,70949	21,08049	14,85432	29,35511	25,08338	22,756	14,08854	17,51733	10,23237	9,60606	16,86409	13,42223	25,7798	16,93752	32,80483	23,13826	25,18319	16,61707	26,88205	18,36774	24,75893	16,68601	14,90032	10,99442
8/3/2019 5:16:00 PM	25	6,570513	10,50011	6,904219	9,836014	30,29959	37,41559	17,24283	34,6187	27,63235	26,29836	30,53533	36,79232	35,40672	36,35727	19,02499	32,16015	7,743286	8,137297	15,68199	11,98096	21,77332	27,59719	30,8658	27,02089	26,45584	35,189	31,07862	25,73587	42,18895	38,53296	22,52666	22,56969	23,62124	24,5032	38,77625	37,70841	26,7305	29,76563	29,68916	32,06172	28,561	36,21636	37,32413	26,64511	30,48388	37,51617	19,03342	23,24968	23,60771	29,39524	39,20721	29,40539	21,19315	24,28963	34,9502	23,69426	30,62714	31,94504	28,71263	32,76401	41,94463	32,65128	19,16183	27,13645	14,51799	11,32522	13,89755	18,42258	25,34448	28,13585	22,75565	23,19415	22,1846	21,94477	14,56206	28,95613	27,17382	24,1619	15,44153	17,59353	10,43366	8,833375	18,16306	13,72962	25,34421	16,91983	32,49586	22,67165	29,13586	16,85566	20,30801	18,01241	26,38145	18,2072	14,64135	11,50047
8/3/2019 6:16:00 PM	26	6,544679	10,7682	7,658599	9,133649	28,85679	40,89109	17,42505	36,29435	28,75056	28,4299	31,53909	41,9601	36,26313	38,16258	20,80681	33,63168	7,828871	8,223364	15,09118	12,42436	20,46523	33,45671	25,61665	35,97404	26,4097	38,10898	31,54682	26,12131	45,88301	42,77582	25,04386	22,27606	24,69489	24,67963	44,91187	40,80536	22,40965	30,22685	34,74228	35,93971	28,80602	35,95594	37,37773	28,5749	36,37116	36,8417	24,12308	23,88553	28,6582	30,46951	36,55476	29,04875	24,14381	23,97243	36,16594	25,29827	32,91702	34,0643	34,88755	34,42563	44,92464	35,33073	18,78668	27,92952	15,37066	11,3686	13,77169	18,82073	27,07235	27,52991	23,0964	20,09885	24,60979	23,68134	15,81413	28,88436	30,36783	24,77985	15,80964	18,55389	10,66437	9,019259	17,19406	13,2224	27,13811	17,46608	30,92631	24,42142	26,70735	17,57115	29,28603	19,00759	24,24279	17,82238	16,83791	11,42898
8/3/2019 7:16:00 PM	27	6,100242	10,30283	6,19101	10,65954	27,8574	40,03592	19,61642	40,62203	24,94543	28,95315	30,42599	40,82104	32,70543	39,4822	22,65432	35,78015	7,488395	8,120303	15,45224	12,7973	18,89824	29,9886	31,71737	32,21071	29,41603	37,15621	33,86211	24,30696	41,87638	42,20304	28,40427	23,6048	24,30931	25,39235	50,76696	40,21717	30,69788	31,97392	34,7773	35,14368	29,98909	39,09159	39,99765	27,26051	34,44656	39,50183	24,54444	25,24412	25,97107	29,3817	37,7685	32,08202	28,20527	25,13615	35,64711	26,95402	31,84019	35,29136	33,57281	36,11869	48,82281	36,8712	18,73784	32,92323	14,26268	11,34567	14,02085	18,66628	24,58506	27,39756	26,48686	20,26235	26,32708	22,8411	14,0913	28,882	27,97289	28,29009	14,76411	18,03106	10,09574	8,799459	17,95494	13,16002	23,57904	16,97889	31,00181	23,57524	28,95923	16,72504	24,68598	20,91408	29,26434	17,61577	17,29885	11,68048
8/3/2019 8:16:00 PM	28	6,132364	11,34684	6,460474	10,46288	24,34364	39,55142	20,31202	38,51935	24,7058	27,8355	30,32148	41,60712	37,09536	40,93177	23,76595	36,89262	7,312666	7,356874	15,15438	13,41719	23,70282	32,25423	36,311	29,30178	29,8928	39,30295	35,38227	30,5419	41,15985	41,29034	31,01818	25,0047	25,66486	27,42906	44,15231	42,31557	31,7126	32,9407	33,69702	37,51885	31,01811	39,77447	38,92725	32,91459	36,80648	41,74293	24,41272	25,95049	27,85609	30,0956	39,82959	31,41854	25,33868	26,66522	40,81849	25,70575	32,0146	33,80194	37,55346	37,21492	47,5601	37,45054	16,87825	30,46619	14,99634	11,8567	16,86146	18,18275	25,72675	27,72215	24,14187	23,17287	28,81991	23,96621	15,01278	27,85678	30,60235	25,07267	16,90608	18,5043	10,26961	9,523236	18,19953	13,65219	25,6853	17,92834	30,35872	25,84107	26,77878	17,10875	25,86552	20,93426	28,41533	18,81113	17,01129	12,95646
8/3/2019 9:16:00 PM	29	6,520363	11,01086	6,716678	11,18196	30,25296	43,16292	24,88195	39,42991	31,42138	26,80337	34,66885	45,22795	40,79589	45,50453	26,81863	37,52176	7,79537	6,859597	15,7443	13,33465	22,03747	30,34573	38,43716	31,28647	29,69814	40,41356	31,82216	29,33259	45,70644	42,95231	27,85706	26,66405	25,62154	28,97629	47,09287	44,27782	32,0682	33,40966	35,302	36,66363	28,46859	42,38609	36,75826	30,44126	33,59285	40,75687	24,74414	28,01648	27,2295	33,11996	37,55968	32,74233	29,96021	24,67694	31,92646	27,16132	34,60476	35,02715	36,79584	40,42648	46,64166	39,14906	22,19172	29,94889	15,5944	11,33655	15,70161	19,43738	27,46284	28,86101	19,64972	22,86134	22,71213	24,35144	12,44875	28,62615	30,60296	26,16462	16,67157	20,25337	9,903847	9,540921	17,3269	12,10869	28,20347	17,81851	33,21591	24,74787	30,29032	17,31577	28,53027	21,50517	26,52748	19,39552	17,07574	12,43852
8/3/2019 10:16:00 PM	30	6,447834	9,821368	6,555593	11,04961	33,05841	45,03868	20,81655	43,56592	33,33313	29,18822	33,47459	42,79952	37,67614	47,42519	26,43202	38,11595	8,434736	6,303465	15,75735	13,05896	22,82832	32,28815	34,37921	38,49967	36,53778	42,31688	35,66748	32,71807	45,18927	44,2173	28,68562	26,2603	26,38719	28,6772	47,55713	44,95296	34,77578	33,1288	47,20526	39,62257	29,19906	44,18816	40,34773	30,35105	37,31715	44,63051	30,44934	27,5898	29,37196	32,08479	41,04906	30,77953	28,54554	27,81775	41,37654	28,27227	35,13284	38,4701	40,56242	40,10575	46,58557	43,3236	18,22972	31,32481	14,53719	11,02398	15,35816	19,86309	29,52282	30,24639	23,72769	23,02705	22,00686	24,71623	12,81464	26,16276	32,25057	27,62606	14,5155	19,52234	11,23625	8,938784	18,70254	12,99569	23,94839	19,27312	37,28745	25,88763	28,46223	16,1238	27,53178	21,8569	30,95642	20,48609	18,02056	12,14868
8/3/2019 11:16:00 PM	31	6,555938	9,99185	6,568096	11,09409	32,21561	44,49243	18,15277	44,9714	34,50065	31,36446	35,95919	47,98526	40,96603	49,23843	26,3599	36,73595	7,535712	6,563604	15,45984	12,65135	28,67471	33,13681	36,41303	34,35034	30,09429	38,94252	37,07545	33,16389	51,53604	45,4452	30,49093	27,31715	28,22557	30,46156	51,0177	46,53688	35,98254	36,58205	43,05406	39,24791	32,30127	44,75823	38,33576	32,09134	39,79305	44,81467	27,458	28,14096	32,13286	32,76174	44,32982	34,90524	33,50133	28,05033	39,0406	27,91991	36,98884	41,45385	33,88635	41,90857	50,21497	43,0915	25,06922	30,30766	15,42489	11,68836	15,73179	20,60476	28,69612	26,6197	21,21615	23,46354	30,32439	26,24835	15,77089	29,97023	34,49353	28,93499	15,03806	18,89596	10,38012	9,455338	18,6238	13,7031	23,12638	18,19539	30,8877	26,5989	29,0806	17,65763	35,73766	21,2424	29,52759	19,66263	18,78937	12,22259
8/4/2019 12:16:00 AM	32	5,989031	8,992527	6,475257	11,66618	35,8468	45,36175	21,09831	47,58614	29,57954	30,63184	36,25546	50,09069	49,14899	49,80894	26,65913	43,63478	7,537232	6,670328	14,50742	13,36919	22,54345	36,26541	38,28698	37,88703	31,88895	43,94086	37,27909	32,86237	44,54797	47,16906	31,6045	30,39394	30,82373	31,75468	52,25547	48,09896	36,03538	36,99816	38,66573	41,06308	33,4272	42,78267	44,72639	36,64456	41,0512	47,12878	28,95012	28,45332	32,80863	36,78893	44,85514	37,02829	32,95335	29,14028	41,18017	29,27622	38,51686	42,2103	43,48358	44,24431	54,23575	43,55161	23,02139	33,48565	15,03682	10,14907	14,73102	19,91062	31,04788	30,37957	25,74402	24,31787	21,51919	24,85729	14,96498	32,24449	33,11015	28,09543	16,89275	21,14217	9,412508	9,454715	18,1775	13,13536	30,46723	17,92088	36,04187	27,10958	34,32554	17,16222	33,47307	21,87203	31,2578	19,80472	17,25547	12,85464
8/4/2019 1:16:00 AM	33	6,61113	9,109748	6,240537	11,76696	34,44007	46,08574	19,71983	47,70806	34,16307	32,52901	35,95132	51,10591	40,04137	49,30482	27,89774	42,37076	7,111586	5,962989	14,25488	12,95045	28,15684	34,3216	41,23011	43,62193	36,01459	42,32573	42,54932	38,61177	51,52893	49,7715	30,63515	29,31449	29,71189	30,62161	56,68318	47,47127	38,6792	39,04053	44,86226	38,2186	32,0077	43,67685	40,87043	33,80057	43,06815	47,22702	30,59399	29,84762	33,10946	37,54801	45,18782	36,81131	33,55776	31,55649	39,57836	31,03158	37,82328	43,31958	45,99242	45,25883	53,31399	47,0642	24,13883	33,04315	15,32058	11,15592	16,52341	20,10582	25,99062	30,31299	23,39999	24,27463	24,48421	24,98003	15,74084	31,56147	32,42644	29,71057	18,88905	19,41057	11,09727	10,5448	18,44931	13,47708	28,488	19,66878	35,5591	28,11636	27,87419	18,15022	30,58113	22,28683	28,80112	19,58354	18,51418	12,51782
8/4/2019 2:16:00 AM	34	6,482234	9,539885	7,444878	11,59234	29,73281	49,99205	26,50372	47,44101	35,48975	34,59853	37,98982	51,41785	43,74137	49,50611	25,11259	38,5465	7,457518	6,331165	13,70752	12,44412	29,14878	37,97449	34,53077	40,5285	38,15692	45,91933	40,92673	33,28968	50,96306	47,87453	34,21931	30,84163	32,54344	33,56439	49,95082	51,06461	40,60096	41,70466	44,12605	42,54725	34,49782	46,2308	44,06588	35,43083	43,0564	48,20547	33,21424	30,78788	32,05481	35,57071	43,40041	36,63462	39,58838	33,05634	41,12939	32,98181	43,07485	45,02383	47,9758	44,61815	54,17599	48,79124	21,27666	31,52968	15,74789	11,64035	14,99454	24,06672	30,74609	29,99896	23,99073	25,00055	25,07598	26,59455	15,11584	32,80622	35,96327	27,75158	16,51277	19,53173	10,99559	10,46088	18,69198	14,55232	29,30039	19,95241	36,16338	27,56956	31,02516	18,70869	30,09091	20,99608	30,32701	20,56774	19,11452	12,03415
8/4/2019 3:16:00 AM	35	6,227688	9,106709	7,822862	11,49943	35,66293	49,12716	27,47948	50,9404	36,44666	34,7907	41,07095	53,68065	48,26349	52,26777	28,58863	41,08878	6,453291	6,383594	14,14028	13,20713	31,87424	35,23217	42,41352	39,92471	38,97851	46,9275	43,45947	34,68757	51,59089	48,79545	31,97461	31,23701	30,98571	31,86526	54,04033	49,39103	38,71332	40,75666	54,79367	44,26642	38,8034	47,43272	46,85649	37,84801	45,65159	48,82184	33,25839	31,98055	32,93021	37,39887	47,74163	38,79517	34,23851	33,55389	50,51006	36,16027	42,89947	45,45915	51,29994	50,23721	60,02107	48,25204	22,31585	35,02445	15,87913	11,91513	16,43948	19,98556	31,70922	31,83445	23,48261	25,34966	27,73389	27,60645	16,36771	33,11664	30,6174	30,19804	17,36965	20,11045	11,15647	11,24772	18,9287	15,14948	29,40844	19,96774	39,49187	30,58901	30,84681	20,23576	35,26435	24,72031	32,3499	19,71292	16,29773	13,50623
8/4/2019 4:16:00 AM	36	6,277285	9,651304	6,694712	12,43804	32,63084	49,96387	28,84311	48,71477	38,45587	38,14538	37,50643	53,59963	53,02837	53,54747	30,43974	46,13623	6,666943	5,567736	13,56875	12,92192	31,78119	37,6445	47,95113	42,70198	37,05156	48,08355	42,01419	34,56205	52,0365	52,96219	35,39995	31,20475	31,86989	33,8119	58,06131	53,06498	44,40961	44,82904	49,93908	44,8919	37,26176	47,77244	47,81202	39,5488	46,0771	49,93065	35,64358	33,04626	37,72097	38,60453	51,30678	41,05016	33,29555	35,25551	52,26632	34,56973	45,50737	51,33815	45,67812	50,11336	58,30584	49,02465	23,318	36,50599	16,37959	12,18944	17,38589	20,91097	34,26006	32,29512	26,60167	23,01724	30,09982	27,84655	17,10074	33,73239	35,97536	29,56489	17,44426	19,48179	10,87941	10,51075	20,33613	14,8729	30,2625	20,50833	41,90712	28,05206	32,22121	19,46141	32,18958	23,34922	36,29966	19,52075	20,50529	13,94977
8/4/2019 5:16:00 AM	37	5,836788	9,381838	7,012461	10,92583	40,99808	53,3895	28,11761	53,25431	45,00393	37,15455	37,75704	54,59231	45,08027	55,96334	28,04439	45,59329	7,31087	6,190664	14,85632	12,63691	35,72426	41,35223	47,47168	42,28158	39,38378	51,97696	43,33188	37,02662	51,87195	53,65627	37,9474	32,52003	32,9394	34,61794	51,40736	54,09172	42,0517	43,86247	50,66865	49,72508	36,94712	49,58368	47,6988	39,738	45,84729	51,46759	36,86022	34,37466	39,1235	40,74257	58,36863	41,33889	41,1707	35,11135	47,94195	39,89873	45,6257	45,21007	46,39106	50,21663	59,03847	50,41556	27,52335	35,85951	17,10358	12,14923	19,58299	20,84128	35,45168	30,77731	24,03605	24,58223	29,50086	27,82569	18,54305	35,9757	30,02909	31,93068	18,37305	22,13997	11,84951	9,601707	20,59281	15,59419	28,88159	20,27382	39,68916	30,35228	31,05044	20,83969	30,19279	23,5914	35,31195	19,46314	21,07689	14,35137
8/4/2019 6:16:00 AM	38	5,948967	9,399178	6,694712	11,2902	42,69217	57,7236	30,33391	59,79436	39,52421	39,55716	42,2315	56,101	48,74164	54,19678	33,4471	44,4972	6,996229	6,132709	13,74247	10,92182	35,5075	41,96811	48,53545	46,54627	36,75204	51,54281	49,17986	41,17325	53,51722	53,71339	37,44377	34,19906	33,11554	34,15741	63,60342	56,02578	42,17424	43,80727	54,20949	52,57951	41,38304	52,78722	49,12467	39,01414	51,75501	53,3504	34,24244	35,33557	35,39809	40,66459	55,83644	43,00447	42,71214	38,57428	51,41184	37,76186	48,83103	49,08405	52,26811	49,7018	60,31313	51,54192	25,97943	39,59791	15,34945	12,33864	15,93985	20,95919	31,1937	32,30756	25,89882	26,11144	31,99616	28,60998	21,07137	32,89373	37,61205	31,4555	20,72184	20,11522	11,71495	10,2522	19,02541	16,19198	31,35603	21,23563	40,22864	29,40567	31,42829	21,16932	33,46797	24,55273	31,99526	20,70693	20,75859	14,07804
8/4/2019 7:16:00 AM	39	6,102868	9,079562	6,232316	11,24088	42,15207	57,89961	34,65448	60,88211	43,28795	41,48127	42,6488	56,11959	50,18623	55,47781	35,26974	45,28025	6,36439	5,166059	14,40871	10,27962	27,20961	42,26764	50,37329	45,89944	39,0748	51,47664	44,80244	40,74519	61,92467	56,38622	34,98515	32,13099	34,58678	36,55153	63,35641	55,87783	48,36269	47,84283	55,80356	50,94786	46,40466	50,08413	47,39693	42,50932	49,2872	56,09244	33,37077	36,5176	36,12373	40,36521	58,91254	43,44793	36,7747	41,05604	54,44415	38,17121	50,88086	50,86027	47,98782	53,85596	61,43816	52,65812	28,04701	41,27487	15,31402	13,29886	16,20662	22,98415	36,124	32,49973	26,86098	25,87298	27,55948	27,8413	18,53345	37,00162	32,66516	31,68622	17,23137	22,62496	11,63019	9,970506	19,82455	16,04789	28,9593	20,35256	42,32621	31,43091	35,19052	22,90112	35,34462	25,30256	33,36463	20,55758	17,56604	13,65032
8/4/2019 8:16:00 AM	40	6,682968	9,879187	6,352026	10,15314	43,47798	59,09185	24,66699	61,9458	42,27419	42,28207	40,30745	57,31778	48,79296	56,68684	32,30493	44,85888	7,174168	5,169789	13,9957	10,64186	34,5488	41,66218	53,61413	49,47606	46,47802	54,74512	45,50523	40,58888	58,11796	57,26687	34,874	35,33627	36,49772	37,87363	60,14416	57,52915	47,00873	50,62252	59,21737	53,48447	40,91533	54,54976	49,42031	43,2309	54,87532	56,22313	37,49641	38,98679	38,92151	42,48619	56,18714	44,19527	34,24245	42,56189	53,45781	39,97285	50,14706	50,20958	49,97411	53,85279	67,37021	53,09695	28,21211	36,42856	17,72381	12,09542	17,60583	21,75799	34,33328	34,03777	28,78488	26,4354	27,22466	28,53883	24,13406	37,10565	36,07061	31,82326	20,84404	22,91246	11,77829	10,35616	16,91071	17,09038	29,18352	22,03194	39,52877	31,02633	33,71526	19,94039	39,0176	26,0874	33,6792	21,03289	20,52111	12,41117
8/4/2019 9:16:00 AM	41	6,431325	9,711125	6,728145	10,52256	39,96484	62,0546	31,82582	63,99854	42,7837	42,06462	45,10824	63,44331	52,12236	58,61786	36,77401	52,42713	7,091002	5,292399	14,12059	10,21144	37,06116	46,62163	46,50869	50,33337	37,44191	56,96439	50,33958	41,49577	59,68764	57,75641	45,07661	36,68456	36,96266	40,27423	66,69582	57,60313	48,91958	48,95081	61,83542	54,72121	42,13023	57,74273	49,62734	43,87682	49,87802	55,91105	36,57866	38,10746	37,92986	45,63848	60,5904	47,09404	41,11468	42,48363	57,9454	41,74839	54,40733	54,42495	50,02915	54,95041	63,92373	54,1713	29,96284	40,46385	16,11682	12,1006	17,18246	21,8808	36,06681	35,16827	27,57253	27,29982	30,43062	32,60278	22,69638	37,59803	31,54123	30,65277	17,58752	19,01194	11,49888	10,12268	20,13905	17,06247	29,38294	21,29407	42,61335	30,77373	35,70568	23,92939	37,69445	25,54356	34,21834	22,32821	21,08622	13,56646
8/4/2019 10:16:00 AM	42	6,300218	10,48996	5,774273	10,69898	40,95732	61,05113	35,69629	65,73622	41,73913	46,65976	46,15295	62,9139	56,47976	59,13068	36,6713	52,06427	6,6141	5,659953	13,3497	11,12	41,78306	50,18616	52,07795	47,41732	45,89792	58,38528	52,0899	41,14017	63,93955	59,94681	43,66186	39,16266	38,80968	41,56008	67,19462	59,42218	50,42779	51,41053	57,97248	53,97091	38,7375	57,67628	52,22978	43,65205	54,61483	58,92318	37,68271	39,03217	44,00973	44,89425	59,76452	46,09375	42,63622	44,0051	59,098	43,14261	53,14351	54,31656	50,89357	57,52287	63,84871	55,61609	31,13209	42,25368	16,03027	11,70507	18,20713	21,02668	35,16054	36,23197	27,57827	28,40337	33,48972	30,44803	20,91906	38,00812	36,5417	33,55866	18,3859	22,60368	10,48028	10,51379	20,3784	16,62384	27,80483	21,69927	43,36401	32,67517	34,224	23,91129	35,13366	28,45124	35,92369	21,26458	19,26966	13,59831
8/4/2019 11:16:00 AM	43	5,65042	10,45535	5,982123	10,89136	46,81981	64,51826	30,39525	67,90921	46,08325	45,88742	48,63665	65,05872	56,66515	59,62851	30,28908	49,6417	6,137268	5,832297	13,68279	11,32198	40,00145	46,76435	48,53372	50,73615	45,63488	58,55383	42,83122	43,54864	63,79214	63,02595	44,70284	38,96262	40,63619	41,12953	69,40802	61,02025	49,61207	52,79219	59,43814	57,20359	45,21587	57,47023	60,69988	44,77081	49,4217	59,41293	35,91684	41,81994	45,39097	48,06511	61,77657	50,25116	48,22026	43,4433	60,46986	44,41776	59,05573	55,57084	47,5918	57,76712	71,30803	56,22368	29,05905	44,34143	16,10909	11,43637	17,89346	20,72171	34,6214	35,30339	27,60576	29,1476	31,58544	31,45412	18,71187	40,26629	39,29742	33,28871	21,50482	23,38632	11,93448	10,68323	21,1095	16,29822	33,2646	22,38202	43,72866	30,753	38,93139	24,10049	38,83317	27,86472	34,07417	21,13506	24,30054	14,91193
8/4/2019 12:16:00 PM	44	5,537136	9,618563	5,663545	10,43414	46,91659	65,40727	34,23098	65,97598	48,09026	50,55517	50,49362	68,8476	54,64537	60,10928	37,21444	52,82721	7,279578	5,298823	13,70013	10,70941	37,33063	49,85936	55,85005	50,54398	45,8115	58,5925	53,51045	45,54038	67,31674	63,94859	47,49371	38,60059	44,23609	43,14566	70,24004	59,99164	53,05696	54,86392	67,30058	58,62553	44,07458	56,67724	59,85991	46,95769	58,36871	60,49072	41,16766	42,06917	46,88446	50,80542	60,61831	51,33171	49,29481	43,64287	61,36964	48,47183	58,04425	56,84882	56,56575	58,57572	69,05117	59,82054	31,91493	45,37826	16,25125	11,95789	16,80579	21,06784	37,44764	37,61605	28,0944	28,22689	30,88113	31,87369	24,36167	39,46922	36,26271	32,64962	20,82988	23,30909	11,4785	10,43435	18,32311	16,31403	33,93706	22,27495	47,22093	32,0213	36,63026	23,14034	39,5374	27,62889	32,70854	21,55587	19,28859	14,20293
8/4/2019 1:16:00 PM	45	5,428133	9,539472	5,204051	10,43656	56,36162	67,10489	31,50434	72,61523	51,36908	52,23454	52,7254	69,08225	59,65082	62,17465	37,34064	52,73845	6,890818	5,799279	12,4254	11,14383	32,82831	52,96419	59,91359	52,61571	52,47396	60,56498	49,19691	47,01018	68,48033	67,33802	47,70294	42,95452	45,93688	44,95276	64,12708	63,82046	50,4825	56,64415	62,34113	59,90004	45,89405	60,04304	59,11652	49,31318	58,09074	61,29552	40,02797	43,69667	47,02061	51,19888	67,68513	51,61879	44,82993	45,64296	64,75388	48,01566	55,42461	59,04986	55,76695	62,395	73,55265	60,70935	30,61698	46,29441	16,98725	11,76227	15,89205	21,13043	39,59687	39,48656	30,70817	29,15873	32,36979	33,41415	25,79099	40,44602	38,19933	33,40856	21,60491	24,06133	10,35892	11,1955	21,20144	16,317	32,91156	22,98726	44,62119	33,10656	36,72441	24,16003	37,61163	28,53007	34,56489	22,6997	21,23466	15,11881
8/4/2019 2:16:00 PM	46	5,639161	9,206939	5,32079	9,767698	51,81297	67,59988	36,57051	70,06472	49,5613	50,18125	55,52257	65,60503	58,35917	67,30479	37,20353	56,71696	6,247306	5,520488	12,53993	10,67149	38,11326	53,62732	56,27446	55,1997	59,63417	60,82145	58,41201	50,23652	70,4231	65,20536	44,30386	44,49671	47,72947	46,72663	70,46819	68,24561	58,31331	57,38223	68,96014	61,29428	43,57793	61,39161	58,72645	49,43406	61,60796	64,1626	38,65523	44,34274	46,11509	52,86383	64,07204	48,91537	50,55807	48,72707	62,02973	47,75268	59,37292	58,9095	62,10454	62,88758	74,23844	59,68799	32,74999	47,34168	16,28551	12,39383	17,94837	20,84908	40,02957	39,62789	33,01911	28,75815	34,97148	33,69613	26,22568	41,90394	37,88103	33,68935	21,90325	22,58448	10,74727	11,29228	17,94367	16,01673	34,23146	22,99928	44,54361	33,98472	36,63496	25,35208	35,54854	28,9077	30,60511	21,80344	23,45449	14,05428
8/4/2019 3:16:00 PM	47	4,738064	9,149467	4,878633	9,155821	49,6482	70,34476	39,33004	67,28745	49,35146	53,1824	50,9214	66,90719	56,78789	68,0131	41,86091	57,41974	6,842258	5,416736	13,26405	10,39933	42,40371	53,6946	59,97416	57,54642	48,42037	64,66035	58,73052	52,16726	73,17419	67,59933	52,79634	45,35471	45,66707	47,85477	73,43702	69,14359	57,97586	58,6258	68,11036	63,39468	51,74444	61,97564	60,84936	52,07601	63,44938	64,55087	44,7103	45,15383	48,33755	53,77065	67,31087	52,28352	50,32196	48,69357	63,79262	51,40045	59,0511	66,24282	62,9825	65,42233	74,90558	62,69784	31,49847	49,64868	16,16428	11,44245	14,80002	20,57554	39,0853	39,64923	30,74367	29,0366	29,04488	35,68192	25,99801	42,57951	39,76556	34,2526	21,12532	22,5239	11,11903	11,30063	20,9491	15,66168	36,0016	22,54352	47,28068	32,98678	35,57119	25,70458	40,01382	29,09407	35,89543	20,88438	22,94906	14,69779
8/4/2019 4:16:00 PM	48	5,029219	8,996187	5,474277	9,045785	51,57169	71,13783	35,17821	73,01448	53,32194	55,51911	53,2508	71,62156	61,62136	68,95985	44,27657	57,41635	6,804819	5,021482	12,12671	9,848241	53,03645	56,57956	57,55181	57,20588	54,32264	58,61344	56,82879	53,39474	71,86954	68,88367	47,95259	50,88224	48,41754	49,93866	78,56246	69,53906	60,88286	60,63199	68,7281	63,34003	46,03746	65,32191	69,88554	51,10571	64,81729	65,90483	41,81739	46,60954	49,7878	56,18424	62,94665	53,06413	47,08271	49,96256	69,68047	52,19621	61,57237	64,43662	60,52754	61,26334	70,18029	62,41234	35,31208	52,48073	17,65839	12,42906	17,51989	21,32163	37,93974	41,45274	31,14328	29,11445	34,96022	35,32722	25,38987	41,3849	43,19988	35,18969	23,21321	26,33055	11,97329	10,88286	20,39028	16,03407	31,47235	24,49685	45,7664	34,41244	39,81875	25,25178	42,67718	28,06111	38,58346	20,6737	22,46028	15,87056
8/4/2019 5:16:00 PM	49	4,880498	8,339067	5,695941	8,912467	54,71424	73,16769	41,47374	76,40942	47,84897	57,91466	56,40487	73,87379	56,8261	70,03551	44,93473	62,33801	6,374682	5,131452	11,7747	9,990191	44,50252	56,17561	61,79246	52,97166	50,55241	65,29198	60,08116	56,99347	68,24181	68,08701	53,50188	49,91573	47,79779	51,85379	78,23808	70,3201	63,36947	62,51444	73,27061	65,9808	49,50789	66,99768	68,59244	53,1545	68,81376	66,45467	43,41263	47,21589	51,41509	54,9185	67,06331	56,45765	55,29233	52,71497	66,93496	54,264	64,28182	67,47444	63,25583	67,78652	74,04855	63,59244	38,09937	52,62454	15,51144	12,29042	17,03809	20,8919	37,43375	42,80089	30,5504	31,70736	34,73392	35,09104	23,84063	42,87411	38,61869	34,88948	19,61628	22,08562	10,15439	11,53176	20,27437	15,43988	36,67379	23,08542	48,40228	34,8184	36,99789	26,12781	41,38207	29,59625	40,75244	21,6963	19,90557	15,95574
8/4/2019 6:16:00 PM	50	5,102993	8,325942	5,170618	9,218957	61,86829	76,43976	36,96867	77,64216	55,43815	59,96919	57,77424	73,52785	64,44228	69,6044	43,1478	64,03528	6,261537	5,007322	13,07416	9,652065	50,42572	61,07952	65,40927	60,89957	58,11837	69,97707	59,95303	58,19394	72,98222	70,50896	51,25733	49,10643	51,81429	53,14815	81,10355	72,14792	60,98869	64,85404	76,37496	68,33817	52,33159	65,34013	71,53929	55,90745	67,64555	68,35239	42,14647	47,18301	48,26143	56,60553	76,08388	56,84862	49,02223	52,91978	68,57524	56,11351	62,87447	68,88415	67,12617	66,36874	75,2149	65,37936	34,91311	53,52454	17,19641	12,25823	15,22491	20,17863	39,65151	42,46111	27,93027	31,1151	38,2903	36,5471	25,70084	43,26937	44,36589	36,37807	21,11399	23,97788	11,26678	10,99684	17,78846	15,10804	37,90665	24,54907	46,47339	34,84182	40,34724	29,92001	43,31399	30,26401	38,42817	21,65416	23,40317	16,61044
8/4/2019 7:16:00 PM	51	4,840987	7,958321	5,581276	8,461745	62,93408	73,72362	41,92308	79,81281	56,30803	58,36988	60,61581	78,47853	66,86947	72,26997	44,15105	62,41739	6,305262	5,197972	13,01309	9,720794	49,98418	61,3389	68,86281	60,95539	58,81977	71,18956	67,50649	63,21764	75,019	68,73376	50,94717	50,43808	52,68478	52,8554	79,90593	73,80478	61,86796	67,16132	70,21385	72,14433	52,21181	72,36897	69,05401	56,66549	70,29005	69,66498	45,07605	48,38038	55,76363	59,40015	73,1527	60,5522	49,77502	54,24085	64,02098	56,58882	64,3547	68,68396	64,38689	74,8271	80,44961	68,12466	41,37897	54,32444	16,13105	12,88924	17,46533	21,60042	39,60627	45,49887	33,63008	32,90037	36,78065	36,32011	27,10854	45,60241	40,59185	35,33474	23,79628	24,60226	10,43173	10,73711	19,82337	15,52912	38,3115	23,5789	47,17355	36,94401	40,69781	28,34763	42,9231	30,58004	37,63559	22,01094	23,37899	15,98876
8/4/2019 8:16:00 PM	52	5,052844	7,25105	5,034746	8,451247	59,38688	79,0826	47,81527	81,97406	60,41003	58,36739	57,23302	78,07548	66,78686	73,98549	43,61634	61,80793	6,75239	4,969054	12,08326	9,41534	53,98458	59,54403	61,84225	63,7031	58,75291	72,32648	66,37392	53,63603	78,67878	74,73647	53,93429	54,57145	53,15732	52,5648	80,60697	76,34125	65,11978	66,99588	70,44513	68,28457	56,0856	71,58944	70,07938	60,32148	70,63391	70,3764	47,03097	47,83668	60,82456	58,19235	69,3598	61,3208	55,16585	55,55593	68,62318	56,28896	70,25958	66,77871	75,91471	72,88841	75,59019	70,83382	40,15563	55,04885	16,3072	11,92232	17,10723	21,2806	38,51204	43,02795	33,61606	33,80132	39,40284	39,63728	27,58848	48,29548	40,97549	34,89459	22,00203	23,69253	11,07544	11,47277	19,35317	16,55566	38,06898	23,85555	51,08471	37,0843	42,76173	29,71271	44,77177	31,98545	36,90636	21,56333	24,35856	16,82713
8/4/2019 9:16:00 PM	53	4,72708	7,059295	4,404081	8,900931	62,57764	76,72214	40,0353	79,77261	57,93615	61,57721	61,95672	79,34543	68,34785	74,34337	46,31341	65,42413	7,160905	4,520267	11,57901	8,868672	58,51597	61,09354	70,11024	67,64969	58,92677	73,89728	72,45869	64,0929	73,18565	73,59306	56,70149	49,76687	53,75083	55,94717	78,87407	74,38585	69,8767	68,69771	77,73431	72,96039	58,80782	73,72604	74,85281	63,34591	68,62622	72,39777	49,60234	48,09246	61,91417	59,45817	72,17424	64,10726	61,40659	57,63374	73,19152	59,58693	68,54105	70,35499	70,39864	75,62804	82,24842	69,51847	41,09513	53,89913	16,3369	11,39347	16,03041	19,43019	45,49424	43,37914	33,9944	32,28759	41,07214	37,18522	32,04023	48,4612	39,8988	33,54975	20,9107	25,33647	11,23895	11,50227	17,97041	15,8705	36,44162	23,79089	49,90578	36,06446	41,79315	29,33432	43,72058	31,82402	41,94843	21,13409	21,40052	15,76785
8/4/2019 10:16:00 PM	54	4,546861	7,07836	4,822336	8,607221	69,09006	77,90672	43,55493	76,73906	60,55972	60,8928	61,67303	84,07811	69,83829	75,98669	43,98451	62,52218	6,479679	5,123716	11,49204	8,612124	62,71649	64,74194	73,04888	70,18438	63,31179	74,08633	68,80837	61,07448	81,82064	75,00159	61,42332	58,79255	54,18352	56,88142	87,32952	79,93769	58,45208	69,42004	77,62682	72,28898	59,9725	74,50576	70,66058	59,08599	75,2252	73,77403	48,28775	50,2589	60,24136	60,05976	73,66787	63,16686	60,51627	59,55702	76,70113	63,42224	72,82632	74,67272	70,99821	74,606	82,81637	70,52581	42,77174	58,20174	15,37771	12,1799	16,3103	19,67935	39,10021	45,27354	31,76337	35,54971	39,35511	38,6323	28,06283	46,7104	42,90389	36,12891	21,48362	29,01194	10,64849	11,13741	19,45534	16,52299	39,15209	26,55884	50,53036	39,24169	38,06497	31,41641	47,82714	31,21802	38,7147	22,52107	22,56431	16,41267
8/4/2019 11:16:00 PM	55	4,350409	6,410879	5,031291	8,509064	61,9043	81,12483	48,6316	79,40733	60,80032	67,07567	66,01321	84,43565	69,0498	76,02475	51,00768	66,99685	6,052581	4,983077	10,9699	7,791778	57,30134	65,17912	72,78847	70,93674	61,94505	72,17555	72,24221	63,88899	83,39156	76,30319	53,39419	57,73604	57,44039	57,43956	85,56027	79,97044	71,15032	71,23328	82,56417	75,22547	61,91196	75,88943	74,27595	62,02303	77,45552	75,25269	50,14127	53,85707	62,21486	62,58144	76,05879	63,36379	56,84198	59,82759	76,64036	64,19554	74,39821	76,41537	76,69209	78,50085	81,28551	72,55705	41,4935	57,74805	15,20633	12,22922	18,47667	19,02085	47,50649	45,50923	37,26341	35,22851	36,3543	40,69553	28,85679	51,47221	40,73656	36,32011	24,67949	27,87191	9,863574	11,19481	20,74416	16,09382	42,09017	25,84149	55,27948	39,8863	43,96323	32,17652	44,63977	32,46947	36,50648	23,62884	23,86847	15,66506
8/5/2019 12:16:00 AM	56	4,350409	6,585917	5,049251	8,611504	68,44082	83,45353	45,24833	83,74026	67,12499	65,43345	64,50375	82,05376	69,45948	75,49818	50,52291	67,43486	6,378412	5,021276	11,46441	7,504629	65,06686	66,00271	74,44408	74,2859	64,78082	78,06912	75,4139	67,76546	84,89189	78,73585	58,63112	58,95723	60,01657	59,63293	79,00137	80,16309	70,27679	73,32588	82,05681	76,86237	62,54573	76,4162	78,12437	66,52134	76,6152	76,10177	52,5134	50,81379	65,0047	64,92105	77,34583	66,80814	64,28451	62,23405	75,34634	66,3675	72,02703	79,50949	76,3244	76,74003	84,27747	69,98522	46,0979	55,82069	18,18261	12,36005	15,49514	19,85252	45,38979	46,6237	34,91808	37,81133	42,24995	41,02496	28,14537	50,17103	46,11821	37,01813	24,83477	27,97718	10,77773	10,75355	19,01187	17,76505	42,10744	25,82753	53,60156	40,18395	46,00195	29,94156	44,84596	32,71027	42,03125	23,99957	23,85127	17,18246
8/5/2019 1:16:00 AM	57	4,292869	6,682002	5,24294	8,418158	66,57266	83,23235	50,4796	85,16764	66,35665	66,40425	64,99371	84,68349	70,58528	75,24902	47,67904	70,67432	6,057346	5,018789	11,10722	7,591665	63,08183	69,08599	76,24738	73,24388	62,67738	81,20089	72,82603	66,81953	78,81071	79,07156	60,26193	59,00731	52,74323	59,42356	90,08897	81,67779	71,59393	75,32009	78,40076	76,28654	64,37963	78,57945	75,13559	64,85536	80,30946	77,3108	55,52532	54,47281	65,17725	64,28133	80,84252	67,26396	66,01521	64,04765	81,89345	67,22377	78,33555	78,28402	79,34157	78,834	84,63183	74,17572	45,57147	61,15267	17,4178	11,27632	15,36016	20,70906	44,45023	46,62329	40,06017	35,05865	41,30982	40,82021	31,0217	49,80749	43,44365	38,13274	23,97077	27,8851	10,887	10,37626	20,86759	16,83286	44,02216	26,2221	51,87943	39,47413	45,01672	33,16762	43,89153	33,5836	38,91302	24,60979	23,38452	16,89206
8/5/2019 2:16:00 AM	58	4,460586	5,988616	4,548657	8,846983	73,84609	83,50554	49,12357	86,00458	67,18833	70,69871	67,52348	86,4573	71,38774	79,02976	45,12171	68,67768	5,682679	4,755609	11,27998	7,745151	59,79561	65,67245	76,0054	76,60975	68,54678	78,09515	70,65955	66,23356	84,79836	81,8301	57,94831	61,86602	55,2658	59,30371	89,22289	81,56195	75,64013	78,94853	83,55646	78,17695	66,64179	79,37997	79,12425	68,41457	77,54905	77,45634	50,79735	51,80102	62,11456	66,18721	80,3154	67,76912	65,33212	66,84571	82,24303	68,9392	77,88745	79,69261	76,64284	79,97942	84,52905	77,30396	37,55285	58,95247	17,60355	12,44198	16,7564	19,83284	43,12313	47,98996	37,22294	36,31466	44,80507	43,88483	36,24054	54,35152	45,47559	37,69666	21,38567	26,4314	11,07545	9,719897	20,45549	15,93039	43,32905	27,71123	59,2287	41,37268	44,94316	34,02369	52,49026	34,95468	39,99973	23,91454	24,0663	15,92058
8/5/2019 3:16:00 AM	59	4,664774	6,852689	4,835461	7,801102	75,37488	86,2192	52,79586	88,40891	66,46414	72,37055	71,62646	85,91789	73,56274	80,45825	45,72136	72,65466	4,75927	5,041584	10,34054	8,263221	62,84594	71,79335	77,78909	75,80335	74,5412	82,09059	78,13005	68,79855	86,06998	83,36379	66,86388	60,10721	59,79802	61,83977	90,30898	82,47839	74,4936	78,85487	86,67275	80,40189	65,2533	81,80372	79,08336	69,00019	79,27091	79,96464	52,86279	56,12912	60,17131	72,32579	81,93351	71,8127	68,24036	68,98838	81,32578	70,29337	77,92474	81,01749	79,18332	80,52899	88,49049	77,5458	45,16896	62,82162	15,18533	11,79598	17,45179	18,51625	46,08077	48,23863	42,40564	38,71519	42,34064	43,32794	33,26881	52,79454	46,46635	38,61683	24,43399	28,65757	10,73379	11,18023	17,68533	16,25677	46,99603	29,73627	60,85744	41,10191	49,72253	33,57171	54,47841	36,03475	41,6981	25,78705	25,68841	16,70721
8/5/2019 4:16:00 AM	60	4,672096	6,298837	5,415216	8,43453	71,97371	86,24496	54,23657	89,46094	70,62741	75,19866	73,10123	87,56721	72,95486	82,64866	50,39146	74,75057	5,054639	4,835323	11,5252	7,031734	70,93806	72,34016	81,8232	80,78188	69,70055	82,89519	79,23788	68,61842	88,52433	82,9184	60,80605	60,48173	64,67299	66,56277	89,90737	83,96566	72,8507	79,83857	84,18794	82,2541	68,51134	81,83052	84,01159	70,97231	79,70843	78,61523	55,79562	59,3348	67,08941	72,27267	86,00713	69,90703	65,64931	68,85748	83,11278	70,29855	79,81536	83,05199	81,57107	80,23313	86,51194	78,0256	49,10733	61,08947	16,14728	11,86284	17,00106	19,5278	49,28127	48,7002	44,09552	40,49361	47,12215	43,54346	30,38082	55,54065	45,82995	38,28926	24,07666	28,1413	12,22639	10,33854	19,16321	15,32694	48,17419	27,52169	56,34988	42,69334	47,3939	34,77571	47,22335	35,51779	40,20916	25,5104	26,29131	16,43001
8/5/2019 5:16:00 AM	61	4,640045	6,600008	4,43855	8,410076	65,93606	87,98843	56,18569	89,87132	72,23483	75,84322	71,5625	88,86011	75,16426	80,78561	52,55437	71,94974	4,990605	5,283903	11,07648	7,858021	70,18761	73,54941	83,4813	81,02116	77,49496	83,46154	81,50385	72,57806	87,3249	82,57294	67,69956	63,75124	65,96182	67,09639	92,87764	85,20447	75,44727	81,27943	84,46867	81,41475	70,72807	82,25423	84,56848	71,32288	86,36191	78,76624	54,96443	61,21118	69,16666	72,35031	83,51432	73,78716	69,17786	70,55123	84,85784	71,81967	79,82952	83,67747	83,65302	83,22178	87,39956	78,2713	47,76028	63,61592	16,19695	12,7426	16,25028	19,84914	44,89576	49,73689	41,78078	41,13277	46,86913	47,35176	35,59481	59,69123	51,04498	38,90024	28,85679	28,82281	10,28397	9,269591	20,53976	14,21157	47,5871	30,07557	60,36977	44,10084	46,34574	34,60323	50,74299	36,64698	40,18499	25,88231	24,38799	16,48562
8/5/2019 6:16:00 AM	62	4,616766	5,85302	4,792565	8,327117	77,38216	90,96355	58,17204	90,33723	69,9091	77,61841	74,8075	90,39685	76,5558	84,23029	51,91127	76,91492	4,836497	5,090145	10,87775	7,47085	70,01692	78,01579	84,71714	80,68386	73,37243	85,39076	82,7636	71,56444	85,24087	81,6322	64,15636	60,33447	69,64565	70,98454	93,13233	86,57895	78,50954	81,12077	83,21804	86,36971	70,76612	85,77579	84,55253	76,09589	81,60188	81,48894	54,851	60,92155	66,38125	74,03571	79,71326	73,08314	70,54514	72,08789	86,33911	72,70786	80,51849	84,97921	83,36021	85,0161	86,85359	79,55867	52,34237	64,59847	17,14426	11,93669	17,1321	21,41958	52,23835	51,31977	39,43309	42,76781	40,16827	45,01527	28,21203	56,81401	49,71582	41,24309	26,53473	30,64655	10,48816	9,218544	21,02626	15,79769	45,31975	30,23755	58,38819	42,28607	50,49079	35,56152	50,93536	37,32282	44,3482	26,48403	25,14299	15,90731
8/5/2019 7:16:00 AM	63	4,352827	5,626382	3,856791	8,17363	75,10969	88,77445	61,62059	91,48451	74,26102	78,62753	74,76853	92,44232	78,47073	85,09539	52,95369	76,75819	5,058024	4,442488	9,944947	6,900904	66,25809	78,33865	87,39142	84,82572	78,10083	87,06579	79,2546	73,15685	90,69379	86,53715	64,63625	64,73897	68,46313	70,89461	94,29585	87,83944	79,24977	84,41376	88,80257	88,13232	71,81318	86,17223	85,68862	77,53889	81,88862	80,70575	58,64377	61,59683	73,25383	75,2886	81,62992	75,73994	70,95077	72,99797	88,15146	74,48663	84,49167	85,15328	84,85632	86,73077	91,53322	79,66057	52,96391	65,62749	15,42648	12,09383	15,33827	20,93149	51,63475	53,25805	40,78001	42,17244	49,92505	47,20422	31,63731	59,29708	49,56088	40,9156	25,68295	32,20187	10,3288	10,03323	20,33557	14,96767	48,62283	29,91918	62,48618	45,67065	46,72524	36,98303	53,56177	38,41961	42,80753	27,06006	26,61189	16,24959
8/5/2019 8:16:00 AM	64	4,371685	6,485273	4,268346	7,760072	77,75821	90,92846	56,30796	93,05033	75,05049	79,13461	78,22343	91,8252	78,14655	85,56981	51,14377	75,12814	4,280987	4,582159	9,593073	6,929916	72,25139	79,94854	86,90892	84,55578	77,69466	85,27003	82,81734	78,48233	92,47493	84,96595	65,26263	68,15298	67,59056	72,86423	95,55669	89,69324	81,93074	85,23327	91,74652	87,90216	75,5071	87,16968	85,15397	77,77934	83,27172	82,50967	55,37067	63,08127	72,37028	74,24376	87,71842	77,30679	68,16949	74,07239	87,04452	74,51591	83,34819	86,27522	85,12447	86,68235	91,79854	80,92535	53,83352	64,07742	16,12035	11,7966	14,98992	21,06115	56,03987	53,33962	40,74982	45,21586	49,50942	47,48128	36,54468	59,94254	51,63745	43,09648	26,5692	31,89821	10,09305	9,071755	20,09878	14,81495	52,10489	30,87188	58,56149	47,96999	52,52086	37,0068	54,82641	38,00184	44,63694	26,36411	26,8721	17,59042
8/5/2019 9:16:00 AM	65	4,09987	5,660713	4,274149	8,18178	81,85338	89,93217	62,95114	92,4529	77,98035	81,31707	74,8164	91,92896	76,41903	84,97466	55,90829	77,72332	4,839467	4,198925	9,445664	7,271773	75,92092	80,85841	89,62251	86,69182	81,13161	89,71243	87,54234	78,38376	91,3159	88,57828	72,12485	72,25285	71,45046	75,92328	95,96099	90,18913	82,24684	84,76679	91,15129	89,14906	77,07	87,67096	87,44308	80,48249	83,74918	83,16679	56,69175	63,72348	72,24442	76,69299	85,3297	77,51977	70,51373	74,49691	89,80211	78,07478	84,12772	86,4142	87,01806	85,58073	93,28139	83,53296	51,60704	67,92226	16,28647	11,43305	17,06897	22,56397	52,58172	52,54407	40,42965	41,68857	49,54182	50,0507	36,47747	58,98617	52,13915	43,66428	26,98911	31,31686	9,399107	9,613381	19,5213	15,36479	48,90128	33,52654	62,02406	50,58238	48,34729	36,1888	57,29934	39,20439	43,10614	25,91381	25,81441	17,98257
8/5/2019 10:16:00 AM	66	4,38398	6,388152	4,209908	7,533985	80,88928	91,83501	65,51704	94,83746	76,86796	81,79418	75,90918	93,52758	78,55742	84,71804	57,03478	77,88786	4,42142	4,134892	8,82709	7,606723	74,18932	78,79241	87,88531	88,0848	80,21414	89,45603	84,38895	76,3065	91,16483	88,35358	70,82574	72,16463	74,31754	75,56912	93,6821	92,39777	82,36524	86,896	92,30646	88,2561	79,29611	90,32459	87,83792	81,37663	84,80817	85,67978	62,64174	63,86722	72,28484	78,48841	87,62849	78,30667	74,01497	77,02738	89,96443	77,30611	88,49821	86,75274	86,74473	91,44382	92,15089	79,75078	57,81437	65,61492	16,66529	12,14965	16,61942	23,98514	53,7435	54,38364	45,2667	42,09535	46,2004	49,44864	33,49394	62,68727	51,71129	43,06124	31,4689	33,58525	9,809144	9,040396	20,04013	16,47761	47,98146	33,43163	62,03616	50,0277	55,66713	35,8582	56,53867	42,30611	45,79016	25,62417	26,94193	18,00591
8/5/2019 11:16:00 AM	67	4,490426	5,793684	4,25916	7,916253	81,11862	92,98844	68,13577	95,36715	79,34999	83,40172	83,29285	94,64364	81,72829	86,75142	54,9987	80,79624	4,683494	3,950735	9,242167	6,754186	78,65136	83,95571	89,75499	84,70573	81,25076	90,91125	88,76299	80,9947	92,64375	88,21909	74,34419	74,80908	75,14147	78,51618	95,56815	91,83577	88,16541	88,23207	93,12272	92,22211	79,01608	89,12246	88,69446	82,46084	86,50047	85,20488	58,26847	64,97513	75,14692	80,08669	85,95926	79,81356	73,35876	78,61213	92,27571	78,91261	83,63395	88,8912	88,50436	89,98377	92,05722	84,79906	57,42022	67,33567	18,3457	11,04788	15,64676	22,16325	51,5435	56,50883	45,57602	44,3091	48,07451	51,189	38,15491	60,66293	55,21648	44,18774	27,83536	33,55016	9,369751	9,845201	19,11914	16,31521	50,60801	34,43827	59,35856	51,13555	55,88998	37,60865	57,95418	39,73019	45,80563	27,51285	26,62971	17,39721
8/5/2019 12:16:00 PM	68	4,467216	5,080681	3,543186	7,991063	82,1643	94,35069	59,11355	94,83864	75,15791	83,83752	78,25204	94,71382	82,79613	86,6561	57,98001	79,93106	5,055951	3,751312	9,560469	6,538324	75,42814	85,80833	92,46954	88,18758	84,59598	92,24117	89,52441	81,93607	90,62866	88,6609	76,81719	75,40292	76,50517	80,57009	95,52477	93,85583	88,46092	89,32734	94,50314	92,63138	79,91393	92,05473	90,93233	83,15457	87,08596	86,37122	60,84619	64,42314	79,93984	81,79059	88,19906	82,78426	75,79403	80,35408	92,37263	81,36549	88,49905	89,83319	89,66533	93,49587	94,35332	85,52808	57,47915	71,66521	17,00535	11,13665	16,66915	22,83834	55,81647	56,07365	43,38749	44,97285	53,64977	50,13097	37,67739	64,68758	50,89232	45,48789	27,24373	31,72455	10,38496	10,17863	20,71445	15,46391	50,27499	34,19002	64,39172	54,9053	55,07377	39,10028	59,95503	41,98683	46,30119	26,69575	25,93923	17,64762
8/5/2019 1:16:00 PM	69	4,51108	5,13532	4,094552	7,378012	81,71474	94,30979	65,94793	96,55138	77,87682	85,73344	84,54755	95,85468	79,8595	85,89378	57,96122	80,81365	5,525392	3,781706	8,928631	6,488174	71,99575	87,00846	92,79668	87,42733	83,52129	89,82199	87,10958	83,94528	93,29092	89,50576	71,17001	78,68997	79,22683	81,12428	95,02757	94,56413	85,6259	90,80944	92,50263	90,86291	83,87123	93,35669	93,17805	83,84809	85,75507	86,63972	64,97762	67,45476	79,32534	81,42939	91,46594	84,93755	76,4917	82,02338	93,54699	83,86667	88,30384	91,7095	90,46702	91,40852	95,03461	85,81233	59,60219	73,11519	18,46879	11,67668	16,75495	23,61226	53,47238	57,03996	47,00438	43,96579	55,0679	51,68262	41,93475	67,07981	50,08641	47,8956	27,02773	33,05233	10,6002	9,618286	18,42769	14,3855	54,26012	34,70781	64,06727	51,4316	57,32661	38,12403	56,20544	43,41319	46,02481	27,83502	27,82548	17,99334
8/5/2019 2:16:00 PM	70	4,547276	5,509712	4,15672	7,151236	81,80358	96,05127	70,2953	96,91334	83,40635	85,06777	81,39265	95,67867	80,56732	87,64838	60,48844	82,37636	5,167924	3,834964	9,520889	6,104526	79,96995	88,31738	92,39459	89,56952	86,4671	90,73552	92,6452	86,17257	90,15674	90,19825	73,51632	81,35521	80,95056	81,25394	97,10745	94,80984	89,07383	92,90714	95,17622	93,39288	84,36084	93,84215	94,68626	83,98873	85,37163	87,03926	64,1762	68,38245	78,8092	83,96552	90,89806	84,71617	82,1663	82,259	91,84537	83,52094	88,15347	93,29631	92,46491	93,66207	93,96581	87,29388	56,67958	71,70238	17,49226	11,97937	18,50934	23,47653	59,09449	57,8853	48,06456	46,17326	53,33754	54,0337	41,34912	67,92621	54,72736	46,08332	26,48361	32,85699	10,10562	11,09223	19,42536	14,55183	53,49814	34,19858	70,63979	53,23676	53,17819	42,16533	59,31194	45,58066	46,55601	28,61419	26,0159	17,70267
