# Supplementary material for: Neuroblastoma signalling models unveil combination therapies targeting feedback-mediated resistance
Source: PLoS Comput Biol. 2021 Nov 4;17(11):e1009515. doi: 10.1371/journal.pcbi.1009515 (PMC8604339; doi:10.1371/journal.pcbi.1009515)
Supplement: S2 File — (ZIP) [file pcbi.1009515.s023.zip › drug_sensitivity/IMR32_drug_sensitivity/IMR32_LY_GS_20190725_1.txt]

Label: IMR32_LY_GS_20190725_1
Metric: Phase Object Confluence (Percent)
Cell Type: IMR32
Passage: 1
Notes: 
Analysis Job: IMR32_LY_GS_20190725_1

Date Time	Elapsed	A1, Image 1	A1, Image 2	A1, Image 3	A1, Image 4	B1, Image 1	B1, Image 2	B1, Image 3	B1, Image 4	C1, Image 1	C1, Image 2	C1, Image 3	C1, Image 4	D1, Image 1	D1, Image 2	D1, Image 3	D1, Image 4	A2, Image 1	A2, Image 2	A2, Image 3	A2, Image 4	B2, Image 1	B2, Image 2	B2, Image 3	B2, Image 4	C2, Image 1	C2, Image 2	C2, Image 3	C2, Image 4	D2, Image 1	D2, Image 2	D2, Image 3	D2, Image 4	A3, Image 1	A3, Image 2	A3, Image 3	A3, Image 4	B3, Image 1	B3, Image 2	B3, Image 3	B3, Image 4	C3, Image 1	C3, Image 2	C3, Image 3	C3, Image 4	D3, Image 1	D3, Image 2	D3, Image 3	D3, Image 4	A4, Image 1	A4, Image 2	A4, Image 3	A4, Image 4	B4, Image 1	B4, Image 2	B4, Image 3	B4, Image 4	C4, Image 1	C4, Image 2	C4, Image 3	C4, Image 4	D4, Image 1	D4, Image 2	D4, Image 3	D4, Image 4	A5, Image 1	A5, Image 2	A5, Image 3	A5, Image 4	B5, Image 1	B5, Image 2	B5, Image 3	B5, Image 4	C5, Image 1	C5, Image 2	C5, Image 3	C5, Image 4	D5, Image 1	D5, Image 2	D5, Image 3	D5, Image 4	A6, Image 1	A6, Image 2	A6, Image 3	A6, Image 4	B6, Image 1	B6, Image 2	B6, Image 3	B6, Image 4	C6, Image 1	C6, Image 2	C6, Image 3	C6, Image 4	D6, Image 1	D6, Image 2	D6, Image 3	D6, Image 4
25,07,2019 16:30:00	0	4,508178	6,859735	6,686837	6,758399	14,54831	15,69055	12,84573	22,4915	14,93832	20,6862	14,93175	21,42096	16,13685	20,28653	13,04093	22,86949	5,65781	4,437514	9,199271	8,55486	12,78853	17,30921	15,07508	20,01714	12,90313	18,07933	13,87185	18,15332	15,42275	23,44869	13,64535	16,96964	8,472866	9,210528	11,16414	15,03053	14,64232	16,8435	17,12934	21,89849	15,93328	19,27221	15,73988	20,24798	18,71829	23,23303	11,86678	16,76144	6,71654	8,666972	10,88362	13,96413	14,78855	19,15582	19,00951	20,97204	16,09548	19,58195	16,76027	19,46404	16,41149	18,81059	13,61503	16,41999	9,959866	10,26546	10,90911	12,61107	15,11839	16,34636	14,81743	18,97899	16,38518	17,50794	15,32321	17,43341	18,04722	22,22977	13,8523	17,78646	10,1146	7,982775	12,80317	13,2119	18,45387	14,19844	16,23743	16,95796	7,896773	6,834453	17,88827	16,04961	17,17209	16,1832	13,18655	12,33981
25,07,2019 18:30:00	2	6,29842	9,409052	9,040396	9,786693	15,70596	16,17111	13,28767	23,06725	15,54045	22,57446	15,18353	22,24117	16,58191	21,08905	13,68099	24,08011	8,158847	6,946424	14,77571	13,33298	13,05959	17,83833	15,8448	20,5392	13,56067	19,49035	14,98204	19,00192	16,13471	24,42204	14,09835	18,67567	4,726734	7,065233	7,736655	11,38339	14,9703	17,35888	17,90209	23,34155	16,88578	19,85653	16,09527	21,09734	19,80845	23,46768	11,78858	17,73983	4,126395	5,823801	7,927719	10,94793	15,09484	20,08566	18,85244	22,21292	16,03711	20,81288	17,34023	19,18428	16,80876	19,62844	14,74158	17,46843	12,18971	12,38388	13,00971	16,30988	15,79002	16,85718	16,41972	19,65662	16,34429	18,46831	15,90082	18,81548	19,21916	23,16057	14,14822	18,54733	12,52707	10,11473	15,68862	16,66784	19,27062	15,40437	16,52603	18,25216	7,48784	7,190814	18,78129	16,80054	18,47832	17,46719	14,36477	13,18986
25,07,2019 20:30:00	4	7,573771	11,21532	10,89212	12,12105	14,17039	15,88334	12,61121	22,80711	16,25925	22,93995	15,09788	23,18461	16,50212	22,96999	13,79407	24,71132	9,136893	7,438179	16,17671	15,48028	12,13915	17,90375	15,40175	20,63204	13,381	19,82807	15,3871	20,2236	17,67062	24,56289	13,5485	18,3479	1,022809	2,873148	3,637337	4,913516	12,99417	15,42329	15,93142	19,24479	16,64981	20,00822	17,42788	22,22901	20,21511	25,2095	12,03505	18,35468	2,519203	3,104553	2,47983	7,67041	13,74717	18,29838	17,20643	19,53014	16,45488	20,90178	17,61833	19,19264	17,63194	20,37646	15,27092	17,17009	13,06635	12,69569	13,78813	16,60505	16,77553	16,97751	16,30298	20,49852	16,95824	18,58449	16,63116	19,72652	20,19894	24,11941	14,74145	18,78944	12,2554	10,72378	16,42296	17,31957	19,87594	14,79319	17,31232	17,86983	7,737896	7,045754	19,17433	17,40488	18,93105	17,31273	13,95343	13,80492
25,07,2019 22:30:00	6	6,764269	11,20724	9,97755	11,44652	14,05621	15,18105	12,93828	23,09184	16,63676	23,81886	15,90448	24,30067	17,76477	23,44503	14,61987	26,42234	8,14883	6,552621	14,77896	14,25101	11,72849	17,95998	15,88058	20,85682	13,79822	20,49983	16,12324	21,10873	17,47347	25,27036	14,63466	19,25743	0,9808106	1,039387	2,091484	2,971444	13,12859	14,95986	16,2663	19,65386	17,37891	21,0371	17,12174	22,74266	21,26409	26,23521	12,68602	19,02423	1,494115	1,504062	1,674334	3,586704	13,1326	17,60969	17,6291	19,59093	17,27806	22,20408	19,15368	20,08331	18,58837	21,31935	15,83085	18,5311	12,71773	13,40952	13,51914	17,35024	17,61287	17,87142	16,92445	22,11552	17,3932	20,0116	17,80103	20,65932	20,7434	24,46922	15,35629	19,94694	12,6548	11,00547	16,81698	17,33159	21,36729	15,84024	18,09619	18,85396	7,918946	7,755166	19,75554	18,16617	18,94223	17,30175	15,29357	13,88601
26,07,2019 00:30:00	8	6,061215	9,669468	9,014285	10,68178	14,75091	16,31729	12,87515	23,11512	18,37305	25,36658	16,72642	25,17186	17,90672	25,25192	14,74648	27,76954	7,237648	5,796862	13,25838	12,82431	12,13051	18,32221	16,35914	21,38981	13,88297	20,60876	16,67751	22,34534	18,04639	26,55289	15,41956	20,44817	0,486088	0,7145224	0,3538765	1,656305	12,83709	14,9734	16,22866	19,86585	18,01669	21,74528	18,28877	23,66725	21,09167	26,94836	13,3448	19,52586	0,7335185	0,3631327	1,060179	0,9773568	13,18938	18,1547	17,80034	20,71942	17,55112	23,30294	20,11936	21,403	19,62975	21,63993	16,22548	19,31498	13,75636	13,14096	14,47364	17,51437	17,17409	18,96511	17,39839	23,23178	17,96502	20,47448	18,30888	21,08932	21,29717	25,19714	15,72951	20,33281	12,8268	11,41274	16,52878	18,41843	22,07471	16,46593	19,05635	19,5222	8,808023	7,751645	20,09352	18,66525	19,95828	18,48371	15,8629	14,45555
26,07,2019 02:30:00	10	5,182982	8,072707	7,236542	9,504585	14,68715	16,53176	13,63409	23,13633	18,21977	27,48964	17,28234	26,30512	18,98465	25,71646	15,29772	28,90335	5,581483	4,495745	10,85136	11,05016	12,53329	18,94134	16,64408	21,36508	14,55301	22,31943	17,26776	23,5302	18,49331	28,15967	15,95207	21,41841	1,516219	1,268789	0,3464163	1,503785	13,48468	15,52374	16,66369	21,02985	18,99398	23,19173	18,58311	24,28844	22,78798	28,73542	13,44738	20,83768	0,7738588	0,2884615	0,5715352	3,073469	13,56571	18,24809	18,13647	20,45086	19,07914	23,42376	20,61084	22,15649	20,88292	23,14661	16,60498	20,43166	13,57365	13,21618	14,3779	17,89055	18,90805	19,32657	17,98091	23,81527	18,53828	21,30553	18,78668	23,2559	22,62489	26,72489	16,60864	21,68325	13,0229	11,27714	17,39003	19,39088	22,77015	16,82817	20,22449	20,59018	8,601072	8,00826	21,04064	18,84967	21,27154	19,69827	15,87167	14,91
26,07,2019 04:30:00	12	3,894162	6,63344	5,600547	7,480385	14,29293	16,36376	13,12334	23,50782	18,77798	29,38999	18,23898	27,72477	19,8271	26,74763	16,47408	30,26193	4,435719	4,258054	9,200651	8,794138	12,52735	18,32062	17,03809	21,62259	15,6107	23,1138	18,07326	23,4956	19,81798	29,14504	16,07668	21,56664	0,8119197	0,6066948	0,3895198	2,517614	13,57185	16,18396	17,33415	21,54868	19,52033	24,94508	19,72915	25,70844	23,32104	29,9993	14,44352	21,37945	1,455916	0,4430537	1,053479	0,8430731	14,07687	20,0641	18,70738	20,81019	19,14352	24,5548	21,98856	23,05115	21,67475	23,52136	17,59733	22,13734	14,26565	13,79324	14,72722	18,69018	19,57974	20,55447	18,82571	25,21593	19,56502	23,56625	19,44352	23,80919	23,55852	27,99838	17,59615	22,85581	14,2633	10,98737	17,95286	19,77232	23,61323	17,6823	21,39423	21,67875	8,848433	8,022627	22,4042	20,28391	22,98091	20,91581	17,56348	15,8046
26,07,2019 06:30:00	14	3,452282	5,446784	4,553146	5,968446	14,57034	16,15239	13,03907	23,32552	19,47827	29,85078	19,51336	28,52902	20,96851	27,94319	16,66398	32,03262	3,357717	3,780394	7,309627	7,588971	12,64554	18,39633	17,21582	21,77104	16,30706	24,73792	19,10836	24,72121	21,04526	29,46142	17,59228	21,75419	0,3506299	0,8313301	0,1823607	2,250911	14,18138	16,66805	18,09371	22,76629	20,60269	25,62797	19,89424	25,71024	24,00075	30,17974	14,58976	22,02435	0,446024	0,1074132	0,5646275	0,2953691	14,74504	20,36168	19,28638	21,26195	20,83955	25,72323	22,3767	23,93353	22,46104	25,18906	18,29437	22,50545	14,15078	14,66063	15,22899	18,91315	20,14851	21,51484	19,78518	25,8135	20,97459	23,83566	20,53064	25,07799	23,77853	29,6591	18,67899	24,30917	13,58953	11,00996	18,66289	19,91102	25,07425	18,93443	21,1727	22,53633	9,940871	8,919167	22,99569	20,89038	22,74156	21,37848	17,97414	16,08201
26,07,2019 08:30:00	16	2,696728	4,89977	3,733768	4,807415	14,50451	16,09202	12,63104	23,83171	20,35326	30,70561	19,90619	29,70512	21,30457	29,97748	17,66357	33,46064	2,463389	2,967299	5,906692	6,70383	12,65501	19,5021	17,23005	22,2007	16,52112	25,12212	20,11895	25,31167	21,49715	31,72945	16,96846	22,81125	0,2730576	0,803078	0,1778708	2,431131	15,02984	17,63428	18,20686	23,64224	21,49363	26,97758	20,83734	26,61672	24,71719	33,13343	15,43387	23,35896	0,3721816	0,09767351	0,02977177	0,4867097	15,45777	21,43402	19,78158	23,41981	21,45142	26,42545	24,03286	24,95357	23,79421	26,78451	19,15292	23,19856	14,62015	14,61953	14,86917	19,21543	20,85544	23,07616	20,33633	26,96148	21,49708	25,15135	21,27542	26,67522	25,18388	30,18893	19,6359	23,84671	14,3558	11,49667	18,20727	19,89203	26,07317	19,6446	22,73901	23,38943	9,389023	8,723887	22,93704	21,7173	23,23821	22,35583	19,30847	16,56692
26,07,2019 10:30:00	18	2,127611	4,044332	3,034994	4,123838	14,21778	16,18161	12,19565	23,59942	20,82021	32,17756	20,31181	31,2587	21,45708	30,32168	17,8346	34,18697	2,44239	2,562445	4,333138	5,565248	12,62171	18,43349	17,26715	21,81221	16,2844	25,20066	19,06643	26,25504	22,12409	31,63932	17,31031	24,71921	0,1419512	0,8153735	0,03695567	1,907742	15,9118	18,02271	19,28582	23,68141	21,56367	27,02489	21,78037	28,04038	25,7778	33,2856	15,39332	24,1286	0,262558	0,2901884	0,2316119	0,3591954	15,46675	22,2851	22,18522	24,34378	21,47823	28,03596	24,63797	25,43346	23,71401	26,62887	19,39005	24,04136	13,78447	13,57524	15,10202	19,51129	20,64745	23,36449	19,70008	27,63083	21,70707	26,29856	22,22735	26,90725	25,75224	30,85344	18,88428	24,59237	14,62001	11,51021	18,5315	19,98763	26,44561	19,61373	22,20276	23,76665	10,43849	9,205348	23,59078	21,05949	23,82701	23,09143	18,76858	16,99402
26,07,2019 12:30:00	20	1,977025	4,084329	2,801032	3,957297	13,97602	15,74112	12,40744	23,11906	20,2149	31,7023	20,80695	30,18568	22,68954	31,22574	18,1011	34,62734	2,373797	2,329796	4,244999	5,166818	12,48556	18,68106	16,61541	21,4796	15,81061	24,8329	19,99606	27,07912	21,94987	32,20615	17,48391	25,73006	0,3154011	0,78947	0,2300232	0,4675066	15,61263	18,74931	20,49569	25,5513	21,67026	27,95804	21,13851	28,35225	25,24162	34,73426	15,88251	24,74324	0,1720684	0,07632902	0,06762543	0,7244694	16,64608	23,72658	21,93281	25,17704	21,86001	29,16072	25,26719	25,99857	24,64301	27,10025	20,52139	24,33368	14,15223	14,45747	15,03723	19,7297	21,58757	23,11221	20,35553	28,01296	22,08188	25,56427	22,53951	27,33456	25,42779	32,64899	19,36588	24,45575	14,57573	11,55214	19,04558	20,78	26,92909	19,50949	22,75268	24,00413	10,36458	9,52662	23,80339	23,28539	22,8471	22,99769	18,33133	16,60464
26,07,2019 14:30:00	22	1,895792	3,422994	2,637323	3,923795	13,1719	14,87594	11,9027	23,73853	20,90724	31,32301	21,35071	30,47587	22,52956	31,33876	18,29424	35,35995	2,458485	2,191782	4,051862	4,744072	12,09839	18,51894	16,80951	20,82685	15,8305	24,93714	20,04338	25,9176	21,58702	33,10593	18,36649	26,05583	0,1935511	0,6392296	0,2376906	3,130733	15,8336	18,73446	20,9931	26,89054	21,7146	28,2617	22,0738	29,36243	26,92293	35,50826	15,29916	25,12219	0,3547745	0,06133952	0,03073883	0,2740247	17,63601	23,84491	22,32897	26,54412	22,41572	28,31833	25,15037	26,59337	26,42773	29,29417	21,47532	25,08573	14,49968	14,42673	15,89391	21,39167	21,659	23,64003	20,862	28,41352	23,25161	26,56747	22,52052	28,07796	27,24566	32,76767	20,09878	25,35829	16,36895	12,08872	19,97928	21,9887	27,7841	20,55655	24,16763	24,83146	10,74623	9,720655	23,64058	23,36897	24,1775	21,62391	18,85271	17,81505
26,07,2019 16:30:00	24	1,406941	3,596927	2,619847	3,92939	13,06752	14,09379	10,99097	21,47656	21,89137	31,09416	22,12781	31,74659	23,69722	32,25671	18,48392	37,42077	2,16505	2,077254	3,797869	4,696825	11,58647	16,69423	16,02295	20,97597	15,85081	25,86332	19,91766	26,16931	23,13785	33,96191	18,88566	26,36591	0,1346983	0,478835	0,7152132	0,2837643	16,47705	19,39013	21,2366	27,22736	22,67676	28,60694	22,36807	30,52719	27,58331	36,55303	16,53293	26,67827	0,09200928	0,268015	0,1101763	0,4922358	17,90609	23,80636	22,9061	26,43975	23,3334	29,13426	26,74382	27,74293	27,15675	29,61234	21,8502	26,31533	14,91034	14,43889	16,13409	22,67317	21,48382	23,38825	21,50247	30,56297	24,14006	27,6195	23,49821	29,32346	28,47321	34,20514	20,75686	26,76938	16,92404	12,56203	20,57913	22,50898	28,16548	21,32218	25,51938	24,54485	11,64394	9,307718	25,87636	23,74385	25,6375	23,91032	19,27276	17,92709
26,07,2019 18:30:00	26	1,426835	3,464163	2,341401	3,658889	12,25395	13,10414	11,21062	20,8133	22,21769	31,53563	22,69223	33,21336	24,8834	33,70144	19,53201	39,51094	2,07532	1,83915	3,674361	4,713059	11,85297	15,65401	14,89348	20,37474	16,35472	26,29462	20,22084	27,36765	24,61918	35,10188	19,48545	27,88675	0,1645391	0,4440208	0,06755637	0,5119916	16,54343	20,23203	22,16809	27,12236	23,67857	31,06432	23,88656	32,20898	28,81466	38,95107	16,93641	28,09515	0,1011964	0,32072	0,1192943	0,3257626	17,15068	24,44276	23,78184	27,08099	24,99641	29,80955	28,79407	30,41729	29,14415	32,8547	23,48557	27,8701	15,85032	15,01582	15,84701	22,86852	22,18563	24,61677	22,38229	31,43332	24,07673	29,25571	24,26254	30,67928	31,27736	35,76868	22,02745	29,55204	17,13051	12,90776	21,14556	23,02498	30,17138	22,44453	26,27625	26,54543	13,47142	10,3011	26,68213	24,54251	27,42658	24,03052	21,166	18,11229
26,07,2019 20:30:00	28	1,372748	2,9052	2,319573	3,616476	11,6733	12,45026	10,22415	19,83049	23,11988	34,289	23,18129	34,99433	25,31857	33,77197	20,3659	40,84922	1,605258	1,622112	3,61385	4,433231	11,45357	15,15356	14,57449	18,05178	16,38339	28,76478	21,19853	28,95226	25,05526	36,34912	19,1181	29,42128	0,3345352	0,5572364	0,1525889	3,120994	16,92895	19,69151	22,28883	27,38748	24,29052	32,38022	24,23353	33,44199	29,82212	40,2991	17,47002	29,98135	0,1110052	0,3628564	0,1988699	0,2220794	17,52411	23,51915	24,04537	26,92818	25,9775	30,03253	27,37365	31,90367	30,7398	34,64611	24,11038	29,04045	16,62764	15,79541	16,90346	23,67995	22,48294	25,99862	23,16154	31,88681	25,97694	29,64847	25,29703	31,84736	33,31081	37,65804	22,4868	30,7731	16,62695	12,8623	22,45302	23,69577	31,78388	23,30025	27,67393	27,95859	12,86362	9,9761	27,70025	25,42178	28,27005	24,65276	21,09271	18,99087
26,07,2019 22:30:00	30	1,443413	3,11671	2,234679	3,782949	11,33227	12,07166	9,119556	17,86824	22,99002	34,3196	23,96247	35,71928	26,47954	35,22767	20,08641	41,84668	1,740232	1,519742	3,579175	4,285063	11,08629	12,77789	13,11222	16,14376	17,00514	29,72852	21,18983	29,53643	26,58944	37,93089	20,21738	29,91352	0,2048795	0,7511328	0,2466705	3,124861	17,2103	20,13732	21,92508	27,3939	25,51496	34,18111	25,28839	34,72307	31,95305	42,04583	18,44924	30,13739	0,2188329	0,2115799	0,1641247	0,1107289	18,21411	24,15789	24,53235	26,78623	26,31066	33,19608	29,48904	32,31929	31,2967	33,59127	25,17352	30,35954	16,90505	16,16089	17,65777	24,07673	23,75628	27,70978	24,2718	33,1605	26,99816	30,42143	25,75549	32,72435	33,9602	38,42845	23,70855	32,33912	17,77278	13,19159	22,19357	23,7091	33,60798	24,80264	29,08998	28,54595	13,09426	10,31602	29,07562	27,15946	29,8604	26,06488	22,4817	20,04331
27,07,2019 00:30:00	32	1,61852	2,859057	2,123881	3,739915	10,01437	10,96561	8,521706	15,06541	23,18571	34,23111	23,85478	36,38649	27,25506	34,80652	20,16171	43,49125	1,613478	1,612925	3,38072	4,146358	10,05408	10,84314	11,03137	14,26489	17,80842	30,42385	22,65079	30,41389	27,40591	38,40143	21,05831	31,76945	0,2973032	0,7643264	0,1365633	0,09221651	17,45531	21,29317	22,08941	27,89317	25,06092	33,89851	25,90807	36,646	33,14883	44,04592	18,65219	30,61815	0,3622347	0,2417661	0,2063301	0,2550287	18,06518	23,69992	23,02228	27,74971	26,02708	34,0102	30,22609	34,15928	32,54684	37,06351	25,83768	32,49406	16,51808	16,04098	17,64892	23,53876	26,54219	28,12382	25,36375	34,14746	27,84965	32,0166	26,45322	34,30647	35,68758	38,87115	24,63632	32,98595	17,40841	13,18689	22,37207	23,92213	33,71228	24,19485	29,81965	30,71597	14,34046	12,19275	30,13304	26,77262	31,22465	26,94918	23,39544	21,22997
27,07,2019 02:30:00	34	1,607883	2,761384	2,15013	3,520944	7,936975	8,51818	7,313838	12,7006	23,62863	36,40009	24,82469	37,22777	28,58733	36,66195	21,1564	43,33934	1,579838	1,622803	3,625732	4,032935	7,870179	9,228282	8,737357	11,19626	17,71296	30,21192	22,71662	31,93254	29,05	39,37437	21,89268	32,39418	0,06099414	0,8528817	0,07391135	0,2512986	18,34045	21,80095	23,1241	27,87861	26,36536	35,23327	26,07088	36,25794	34,88955	43,88082	19,14338	31,11282	0,315194	0,1073442	0,1964522	2,993272	18,67284	25,40264	24,10616	27,88469	27,28247	34,88815	33,21983	34,04406	32,65701	38,1004	27,8538	34,36754	17,05328	15,7463	17,16623	23,70966	26,36819	29,1422	25,19865	35,07971	26,81725	33,56142	26,98248	34,44235	37,06227	40,88914	24,82469	33,70565	17,60672	12,92281	22,62551	23,56833	35,2705	25,50211	30,19927	31,31928	13,43059	12,71614	31,45881	27,6423	32,54449	27,3577	24,20997	21,64739
27,07,2019 04:30:00	36	1,680482	2,798547	2,105299	3,438398	6,615274	7,481555	6,670535	11,47249	23,50761	36,84385	24,24603	36,87983	29,14739	36,92238	20,96043	45,36271	1,288475	1,57521	3,368838	4,196714	6,745687	7,884544	7,578055	9,411541	18,1462	30,11203	22,99542	31,37088	29,486	40,01698	21,63841	32,87405	0,4686809	1,097963	0,3465545	0,04372513	18,13391	21,83597	23,56902	28,14545	26,49079	36,83432	26,71426	36,98835	33,65385	44,9511	19,4545	31,54772	0,1621905	0,2756825	0,3223778	0,02244971	18,72043	25,48042	23,22364	29,32817	27,7486	35,75154	32,58372	33,73405	34,69889	38,43867	27,36744	35,31554	16,78479	16,34595	16,71578	23,61896	26,22555	28,5195	25,02935	35,5113	29,46411	31,88115	27,37954	34,68459	35,84776	40,77545	24,70788	34,68644	17,58296	13,23227	22,60797	24,11927	35,6786	25,34876	30,71562	31,21367	13,86481	11,79025	32,36218	28,80699	31,84183	27,7415	24,3864	22,20601
27,07,2019 06:30:00	38	1,605396	2,833706	1,87051	3,228959	6,05403	6,634823	5,433382	9,995372	23,7978	37,06681	25,00698	37,80062	28,52744	36,75964	20,72696	44,58222	1,34643	1,453843	3,272684	4,265306	5,369005	6,863601	6,348847	8,306532	17,88876	30,74105	23,38279	32,44025	28,77245	41,67598	21,58122	31,85103	0,2239445	0,3384035	0,1783543	0,276166	16,63986	22,45648	24,43399	26,14044	26,80122	37,69936	27,31556	37,25561	34,65483	44,33418	20,17649	32,32158	0,1845021	0,4243341	0,3357786	0,1757294	18,49607	25,19348	23,8742	27,28801	27,01965	37,40606	33,36034	34,10622	33,33741	38,10102	27,08471	35,18588	17,27847	16,56934	16,98746	24,34342	26,72358	29,05213	24,28458	35,29688	28,77631	32,75944	27,11358	34,45968	35,58065	40,71955	24,59438	34,84471	17,23302	12,99472	22,18777	24,0453	34,96429	25,0614	30,18049	30,82684	12,92682	11,1171	31,45578	28,87689	31,5388	27,23503	24,10913	22,27226
27,07,2019 08:30:00	40	1,653059	2,638912	1,969082	3,311713	5,8515	6,198676	5,142159	9,464106	24,22496	36,98378	24,2691	38,35433	28,58967	36,48976	20,41619	45,47532	1,417578	1,450044	3,215904	3,878688	5,272159	6,280738	6,059418	8,059861	17,94016	29,27387	23,21652	31,79203	28,34977	40,1273	21,37896	31,4305	0,1164622	0,3708001	0,1670258	0,05443192	17,35922	22,11089	24,66235	27,93898	24,84962	37,62101	25,93101	37,44101	34,84458	45,48374	20,4092	31,21587	0,2130996	0,2854912	0,3437914	0,2265694	18,62034	26,80433	23,89478	29,58257	27,46435	35,83161	33,02697	33,13046	34,13033	37,96246	27,41669	35,51365	17,35867	16,41433	16,40176	23,2952	25,51095	29,25509	23,1194	34,85672	28,31475	32,09915	27,39023	34,68363	35,49506	40,21738	23,99563	34,12335	17,64623	13,40269	21,94559	22,70281	34,86075	23,72493	29,96469	30,41915	13,74364	12,46442	30,91809	27,26596	32,69479	27,60244	23,82964	22,21616
27,07,2019 10:30:00	42	1,667289	2,371795	1,89814	3,192556	5,244529	5,8792	4,354761	9,277188	22,99714	34,51122	22,8663	36,56367	28,23939	36,16233	20,50674	44,48766	1,212077	1,406941	3,138124	3,813066	5,066452	5,964025	5,721568	7,663776	17,8757	26,81262	22,24926	30,20294	28,58918	40,23948	21,27079	31,22789	0,06113229	0,2008731	0,1824989	0,05436284	17,35155	23,71214	23,58007	27,45634	26,17201	36,7508	26,88129	35,74802	34,74414	43,95819	19,86903	31,04229	0,138981	0,2403846	0,4747595	0,1878868	18,18641	25,92423	24,31821	29,23837	27,92993	34,54547	34,86047	33,41726	33,12962	39,01345	27,15689	35,05069	16,51041	16,22486	16,15613	23,20983	26,57819	29,49118	23,75366	34,42603	28,47438	32,33104	28,03133	35,13255	35,24881	40,63681	24,04108	34,84105	17,13376	12,89871	22,41946	23,59161	34,30025	24,39116	29,67411	31,33435	14,41527	11,9045	32,2594	27,74777	31,4776	26,04146	22,91432	21,16248
27,07,2019 12:30:00	44	1,919968	2,451784	1,836663	3,062486	4,827171	5,249295	4,439448	8,922553	21,93199	34,60641	21,52997	37,06668	27,73444	36,4184	20,01306	43,60791	1,112124	1,417924	3,109389	3,769549	4,627058	5,901442	5,509781	7,417868	16,43712	25,76743	20,38427	28,79504	28,59617	40,76336	20,74685	32,59055	0,08986792	0,2606239	0,2093004	0,2986157	17,0691	22,79309	23,31323	26,45114	25,1423	36,0646	26,13354	36,7336	34,27069	44,73412	20,19948	30,01893	0,313398	0,264354	0,305247	0,6735604	18,10649	26,20786	23,94873	28,70226	27,85476	35,47428	34,18498	32,79253	33,59312	39,41485	27,87818	35,93929	16,23936	15,18506	17,02082	22,70198	26,24793	29,80146	24,00192	34,00447	27,63987	31,45232	28,25769	34,71479	36,15764	40,76936	24,02223	35,10666	16,62453	12,77962	23,3115	23,62193	34,66	24,87172	30,5198	30,42889	14,13365	11,94725	32,38154	27,67559	32,1408	26,60961	23,8266	20,79355
27,07,2019 14:30:00	46	1,661762	2,502349	1,865398	3,174251	5,043034	5,223667	3,908184	8,309017	20,26442	32,2268	19,81605	34,70483	27,34534	36,85738	19,68591	45,654	1,026677	1,456537	3,006327	3,695292	4,148499	5,372596	5,524355	7,207878	14,63562	23,68962	19,27739	26,64131	29,14913	41,16994	20,5631	32,86859	0,06645114	0,3755664	0,2017711	0,0778487	16,60429	22,09431	22,09515	27,42871	26,34622	37,18866	26,22223	37,74618	35,56303	46,40031	19,23698	31,33938	0,1421585	0,1850547	0,4430537	0,1811174	18,06511	26,21118	23,46396	27,83536	28,88353	37,07035	35,27527	33,32214	33,80532	40,58312	28,41458	35,7434	16,32218	15,27982	16,75923	22,43645	26,03123	29,52407	25,16951	34,13482	28,26329	33,21065	28,87807	35,39068	36,86153	42,22328	24,38322	35,79224	16,74058	13,17729	22,64755	21,99243	35,02059	24,87718	30,73882	32,02137	15,09208	12,72512	32,56203	28,48862	31,96902	27,60617	23,08376	20,94903
27,07,2019 16:30:00	48	1,740025	2,352039	1,795217	2,948994	4,530629	4,811837	3,792688	8,324355	18,11001	29,68259	17,56189	33,64907	27,86451	37,86541	18,8498	46,81669	1,211939	1,393471	2,910173	3,397643	4,072585	5,373287	5,285698	6,579769	13,38983	22,11808	16,96825	23,89029	28,74675	41,49163	21,89019	34,58216	0,1595656	0,3486268	0,2697419	0,08758841	16,57286	21,6181	22,57032	27,00804	26,60463	38,02249	26,67225	40,967	35,82684	48,26847	19,52634	32,38029	0,09401248	0,2748535	0,5769922	0,3529094	17,137	25,99283	22,8346	27,34064	30,13166	38,45173	34,98425	34,38598	35,42495	42,92135	28,34777	36,25234	15,82615	15,72066	15,60262	21,4709	26,66722	30,10065	24,62492	35,23264	30,51219	33,4455	30,22698	37,04921	37,90374	43,61702	24,95365	36,03075	17,14557	12,27122	21,94394	22,93856	36,49695	25,41625	31,48264	31,1631	15,07708	13,34791	33,32518	27,68285	33,07609	28,96898	23,67091	21,73926
27,07,2019 18:30:00	50	1,64021	2,199934	1,669637	2,860024	4,067266	4,347714	3,612607	7,672826	16,48693	25,62403	15,53873	30,01236	28,26052	38,15291	19,50583	47,78487	1,109499	1,471319	3,192419	3,366007	4,140625	5,198732	5,273886	6,788724	11,21076	19,09738	16,06294	22,01108	30,20936	43,50402	21,09955	34,84858	0,2302995	0,3126381	0,3355714	0,1125939	15,37073	20,323	22,26914	26,48977	27,2802	38,70026	27,59863	41,44202	38,41394	50,11167	19,80369	33,0698	0,08572336	0,2170369	0,4540368	0,1755913	16,67979	24,81508	23,09888	26,68545	31,19301	39,32299	35,84804	36,07059	37,45959	43,21727	30,31899	40,0536	15,1731	14,73848	15,00835	22,00065	27,69584	30,70373	25,65822	38,17204	30,74132	34,95068	30,7043	37,15642	39,25391	44,79746	26,03565	37,45496	16,13416	11,96362	21,20165	23,50526	37,79206	26,3543	33,69619	33,47508	15,55365	12,87826	34,70656	29,16874	33,90391	29,6779	25,35374	22,23792
27,07,2019 20:30:00	52	1,705142	2,224732	1,661417	2,970131	3,886355	4,290727	3,313923	7,379461	15,40361	22,22729	13,96932	28,86184	28,20569	39,17392	19,91475	50,33985	0,8872125	1,540188	3,083968	3,659441	3,429072	5,023762	4,662287	5,833194	9,768527	18,57682	15,84846	19,04903	31,31728	44,49367	22,1524	36,65783	0,1639174	0,3909704	0,2468777	0,05608973	15,53265	19,25591	20,98433	24,41361	28,02601	40,11459	28,20671	43,74509	39,12971	52,32364	21,71923	35,025	0,1584604	0,3866186	0,2885997	0,486019	16,7421	25,00034	22,2038	23,68741	32,58827	39,17737	37,91548	37,99561	38,50291	44,95669	30,86677	42,0901	14,91338	14,87532	14,83104	21,43733	28,9383	31,39561	25,87367	38,0705	33,14856	35,32299	32,33429	37,20732	42,73984	47,12568	27,20069	38,95502	15,64807	12,44536	21,29801	22,15793	39,87089	26,79252	34,8923	34,01959	16,3579	14,45084	36,47844	30,77289	34,93127	30,51281	27,25609	23,17812
27,07,2019 22:30:00	54	1,43319	2,265141	1,669292	2,848005	3,401856	4,103738	3,362414	7,033943	13,9535	19,84976	13,84214	26,54268	29,17634	39,54631	21,12897	51,09561	0,9431641	1,313274	3,050604	3,263566	2,98892	4,75098	4,53042	5,591014	9,249489	17,93435	15,15901	16,48865	31,83625	44,16763	23,00791	36,3199	0,2011494	0,2783073	0,1755222	0,2056393	14,79602	17,73085	20,40271	26,09948	29,22351	40,20784	28,60888	45,57912	40,77372	53,66316	21,91396	35,98011	0,2115108	0,2691202	0,4529316	0,2023928	15,13076	23,84871	21,32978	23,73549	33,74842	40,62134	38,07803	38,6088	40,77351	46,90165	31,96652	42,9628	15,47815	15,03039	14,09524	21,90857	30,10638	32,30547	26,74361	39,9055	32,9535	37,15764	33,38485	39,15209	43,13619	46,91278	27,55677	41,88073	16,3523	12,05253	20,54211	22,40095	40,74789	28,47791	36,33317	35,88307	16,77083	14,55459	37,47472	32,65004	36,83927	31,49072	27,71359	23,69667
28,07,2019 00:30:00	56	1,34871	2,302097	1,664594	2,731543	3,679681	4,263443	2,791501	6,953815	12,81354	17,75827	12,71137	24,7277	29,06892	40,88465	21,67738	52,27772	0,8002459	1,375926	3,157672	3,366006	3,158156	4,918282	4,506658	5,466815	8,850297	16,58225	14,53864	15,28728	32,6816	45,08883	22,77029	36,92265	0,298892	0,4666777	0,1315899	0,2293324	13,13184	17,67062	20,42157	23,53966	29,28243	40,31506	29,32207	44,34253	41,10763	53,61869	23,10538	37,27378	0,1364942	0,3346044	0,2148955	0,4980382	15,21379	23,13737	20,5037	22,97075	33,72112	41,47657	39,17144	38,92891	41,20723	46,70258	33,20015	45,63597	15,47586	15,01484	13,77507	21,97143	29,91566	34,0165	27,25644	42,03519	34,18139	37,21942	34,23871	39,78773	44,33838	49,47156	27,54054	42,78106	16,84723	11,91686	21,64505	24,04322	40,98619	28,73045	37,50248	36,41482	17,5029	14,26414	37,36806	32,84234	37,82355	32,73237	28,31054	24,1847
28,07,2019 02:30:00	58	1,394023	2,067239	1,794181	2,694449	3,276207	3,748342	2,774508	6,851029	12,67207	16,31348	11,87051	23,09875	29,92263	40,06659	22,11642	52,02986	0,8088803	1,317902	3,106142	3,534344	2,700044	4,155476	4,471914	5,270433	8,158363	15,59149	13,74627	14,53298	34,26103	44,1838	22,31481	36,92411	0,1206758	0,2326481	0,1658515	0,2901193	12,30272	17,27551	20,15369	22,85602	28,71892	39,91082	30,53762	43,5369	41,28061	54,64141	23,28622	37,53059	0,1536942	0,363409	0,3113257	0,5321617	14,84064	23,4223	18,98976	22,36296	33,20201	42,62971	39,19132	39,31959	41,73249	47,54116	32,81464	46,54958	16,42455	16,17126	14,37949	22,00023	30,99704	34,35041	29,48504	42,32766	34,20632	38,17991	32,77167	39,00938	44,08184	49,29764	28,27275	43,19635	17,11421	12,19565	21,35603	23,19725	42,24249	29,40711	37,35833	38,40828	17,31536	15,732	38,10338	33,46098	39,29853	33,67353	28,26184	25,39028
28,07,2019 04:30:00	60	1,459231	2,122361	1,773043	2,810151	3,345007	3,622969	2,803451	6,499157	13,33388	16,23418	11,4821	21,64013	29,354	41,1003	21,98455	52,06034	0,9176751	1,243161	3,317031	3,349428	2,864928	4,077834	3,944035	5,597922	8,085005	14,93894	13,82122	14,68405	33,92565	42,97171	22,23868	36,89137	0,3192694	0,3238285	0,2405918	0,06596761	11,28958	17,19827	19,23374	21,83977	27,99016	38,64673	29,95524	42,48266	41,67052	54,73557	23,69239	37,30789	0,1387738	0,2438384	0,1974193	0,2856985	13,86377	22,44218	18,49545	20,95877	33,01496	42,31265	40,62417	37,91515	42,82727	47,82327	34,32029	45,49645	16,77981	16,37489	14,86779	22,8882	31,03206	34,63935	29,62409	42,45137	34,32029	38,97326	34,36622	39,67044	45,39008	48,8337	26,94635	43,07644	17,25402	12,47237	22,67511	24,50216	43,08887	29,25329	37,55573	38,38376	18,07071	15,64454	37,95313	33,61647	40,05913	33,93035	30,33301	25,57375
28,07,2019 06:30:00	62	1,280117	2,128855	1,825956	2,863271	2,966263	3,667384	2,848488	6,653059	12,44902	15,16039	10,38192	20,82166	30,17483	41,27327	21,32785	51,45862	0,7970683	1,217327	3,084521	3,450901	2,529011	3,867222	3,93388	5,489818	7,873078	13,79062	13,25182	14,01104	35,24121	43,86777	22,61508	36,53639	0,1811864	0,3198911	0,286182	0,2764423	11,21643	15,71328	18,80941	19,38004	26,40887	37,51437	29,32361	41,58736	40,4943	54,23486	22,38332	38,81327	0,07888483	0,290741	0,2351348	0,2800342	13,7243	21,98932	17,31038	19,4686	31,49384	40,97196	38,88068	38,60487	44,28003	48,93581	34,06927	46,69782	17,71365	16,37054	15,35194	22,86991	31,22354	33,80319	29,78524	42,74998	33,44792	38,93263	33,05709	39,03791	44,54969	51,5236	28,66566	43,89341	17,75806	12,62641	23,51666	25,75797	44,45478	29,20196	38,44241	38,57565	17,85539	15,22091	36,54765	34,01643	38,92352	33,85271	31,12787	25,69849
28,07,2019 08:30:00	64	1,154053	2,166294	1,79349	2,812085	2,997693	3,493659	2,498342	6,535974	12,3626	14,78641	9,785105	20,16357	29,88249	40,55364	20,82774	53,69432	0,7718555	1,380484	3,059584	3,255899	2,584963	3,633814	3,979056	5,821383	7,605549	13,92704	12,97648	13,66697	34,20935	44,14277	21,53397	35,32237	0,1946563	0,3745993	0,3190622	0,06424072	10,77586	15,27686	17,74411	19,01118	26,38594	35,89536	29,07528	39,10133	39,69883	53,31025	22,9034	38,90135	0,03205128	0,2426641	0,2036362	0,3095988	13,10856	21,24579	17,06268	18,42907	28,56825	42,18853	37,67615	38,18627	43,81327	48,71	35,12675	46,11357	18,75469	17,33062	15,77372	23,8074	30,87609	34,79836	30,40438	44,46742	33,53325	38,70372	32,32558	40,4588	44,52116	50,91794	28,60977	43,37409	19,14325	13,68507	23,18165	26,34145	44,53456	29,11721	37,92668	39,18207	18,23076	14,60979	36,84204	33,42265	40,57775	33,72245	29,99192	26,06646
28,07,2019 10:30:00	66	1,32398	2,163876	1,629504	2,774784	2,895875	3,3448	2,49703	6,41226	12,32959	15,15286	9,879807	20,13118	29,83706	39,21612	20,43414	53,00301	0,7594219	1,333306	2,928754	3,19974	2,190401	3,597895	3,950182	5,459907	7,771676	13,44821	12,95037	13,68769	34,34661	43,85134	20,67114	34,78634	0,08599966	0,1514837	0,1570789	0,07073386	10,18174	15,00304	16,99312	18,11001	25,54466	35,01526	28,52295	37,60561	40,77448	54,54403	23,27157	40,47497	0,01934129	0,2812085	0,187196	0,3371601	12,62565	20,50329	16,48589	17,59249	27,9541	40,03937	37,12078	36,32025	43,26487	48,40578	35,78961	47,65521	19,33293	17,92765	17,22784	25,30635	30,69828	35,58092	30,43428	44,06457	34,17107	38,57738	32,47595	41,20212	45,97895	52,10585	28,28029	44,03673	19,64501	13,11408	25,20066	27,98407	43,39087	29,18048	38,56709	38,91571	17,62461	15,1633	36,86843	33,16603	41,42684	33,52295	29,5079	25,95677
28,07,2019 12:30:00	68	1,31804	2,133621	1,604567	2,888207	2,809875	3,345974	2,507322	6,294141	12,11787	15,27161	9,571867	20,0143	29,53394	38,18765	20,14347	52,77161	0,7228807	1,37413	2,894286	3,182816	2,111032	3,520805	3,792758	5,37978	7,79309	13,11229	13,16755	13,62553	35,16481	42,6	19,7954	34,67554	0,1737953	0,2327862	0,2772021	0,1548685	10,02597	15,00718	15,82525	17,62095	24,43219	34,01097	28,0408	35,96333	40,66927	53,50644	23,99114	41,17753	0,05954354	0,4612897	0,431518	0,217175	13,04259	19,91607	15,60524	16,48037	26,39665	39,016	35,35671	35,34012	42,04451	48,06476	36,01355	45,91283	20,78201	18,69806	18,00709	25,93701	32,09306	35,51877	31,7899	45,38964	33,55685	38,73121	32,40495	41,30422	45,45852	50,56573	28,83965	43,76657	20,41459	13,95108	25,24198	27,40288	44,28029	29,76563	38,17376	40,25668	17,84614	14,8137	35,77309	33,91061	40,524	34,62727	30,41169	26,36687
28,07,2019 14:30:00	70	1,317833	2,14861	1,536803	2,680564	2,654246	3,038447	2,314047	6,327778	11,75121	14,93251	9,809556	19,48974	29,97445	38,26674	19,72038	52,0548	0,6752874	1,407148	2,819407	3,227232	2,298713	3,17501	3,889741	5,466885	8,011992	12,82735	12,91342	13,67229	34,61676	41,38014	19,8709	34,26537	0,05035643	0,2063992	0,2508841	0,06824712	9,598944	15,01361	15,63032	16,65333	24,71824	32,28794	27,19254	33,67678	39,91164	53,25305	22,93449	41,34981	0,3132598	0,2590351	0,1572861	0,2435621	12,89484	18,63202	16,27563	15,96361	24,62609	36,02488	32,68615	33,28484	41,17754	47,04879	35,66837	45,16233	20,69739	18,19815	18,45207	26,69622	32,9389	35,30822	31,83915	47,28635	33,05786	37,57148	31,01867	40,89322	45,7695	50,59578	28,16873	43,90176	20,95075	14,95282	25,5571	28,72009	45,47226	30,495	37,44094	40,02521	17,41573	14,31884	37,42698	31,61782	41,38503	35,40984	29,66566	26,91008
28,07,2019 16:30:00	72	1,092645	2,207601	1,620386	2,707849	2,600989	3,108974	2,234195	5,959121	12,19655	14,98721	9,746697	20,37923	30,04442	38,25458	19,90198	52,37324	0,9343225	1,427595	2,734582	3,120647	2,170231	3,141854	3,64307	5,190304	7,540894	13,10476	12,45047	13,43432	34,79021	40,57237	19,85342	33,79843	0,1658516	0,2034289	0,1818772	0,1448524	9,510527	14,67576	14,66871	16,29386	23,58173	32,02669	26,01127	31,95609	37,23226	53,3499	21,76475	40,90889	0,0737732	0,321618	0,1659206	0,4326232	12,3633	18,05627	16,14721	15,39926	23,31786	34,478	31,24192	30,65753	40,64406	46,66909	35,39795	41,86442	20,22995	19,6607	18,5094	27,66724	31,5683	35,7418	30,79409	49,41631	31,90187	34,82213	30,2064	40,47519	43,5163	49,33548	27,48852	42,49841	21,78098	15,6279	26,14735	29,27415	44,85431	29,84348	35,91699	41,29544	16,39126	13,6535	33,61433	32,32869	40,44734	35,66838	29,18125	26,66902
28,07,2019 18:30:00	74	1,15799	2,097632	1,664111	2,798063	2,508841	3,100409	2,121325	6,067018	11,61217	15,68392	9,4286	19,93997	29,99792	36,24199	20,53906	50,07826	0,8188273	1,374751	2,78708	3,194006	2,18453	3,175563	3,913226	5,013815	7,24808	12,77071	13,03285	13,46105	33,09481	39,31801	19,69523	32,98802	0,05574436	0,1730355	0,2501934	0,2039125	9,529246	14,41735	14,53249	15,75741	24,06533	31,2636	25,07045	29,67907	38,61917	51,37744	21,87935	42,14702	0,1469247	0,5183466	0,319822	0,2979249	11,9286	17,34596	15,86946	15,46239	21,24496	31,58488	29,9964	29,77722	37,65908	46,4499	33,32022	37,30238	20,79493	19,24686	18,3812	28,454	30,15728	34,80471	29,92927	48,23594	30,68848	32,58875	28,91951	39,54569	43,82362	47,29905	27,02835	39,68673	21,77809	15,45169	26,47104	29,80065	43,37664	29,2997	33,49856	41,27231	16,09258	12,42464	32,51671	31,35139	39,94011	35,9942	28,66503	26,16166
28,07,2019 20:30:00	76	1,323497	2,267697	1,587989	2,955833	2,312666	3,128799	2,485079	6,005608	11,61693	15,16088	9,322777	20,17338	30,3822	34,9625	20,06278	47,59629	0,8335406	1,365357	2,795852	3,171212	1,802055	3,211345	3,845394	5,029634	7,532744	12,08672	12,81423	13,75628	31,70347	37,19586	19,43468	31,90477	0,1174293	0,1452669	0,2041197	0,22353	9,064363	15,01913	14,27705	15,30794	22,34665	28,88649	21,81455	27,76352	37,86631	48,09867	21,23446	39,71106	0,1554211	0,3964964	0,2401083	0,4932028	11,63613	17,66709	15,21103	15,17034	20,27091	29,59398	27,07186	28,11374	35,59301	43,21403	31,18596	34,77662	22,09888	20,06272	19,35939	28,96406	30,46385	34,2202	28,88731	47,01163	29,16335	30,34131	27,99983	38,47099	41,77483	44,62277	25,94406	37,70178	21,85731	16,49757	26,96687	28,6256	40,54909	28,5726	30,74651	39,11493	15,60911	12,78363	30,93265	28,76168	38,71283	35,8019	27,61038	25,92077
28,07,2019 22:30:00	78	1,127874	2,02303	1,582255	2,623439	2,219206	3,027464	2,371449	5,975836	11,81021	16,02343	9,479926	19,40035	30,93758	32,52141	19,99744	42,72815	0,8780253	1,365909	2,694449	2,976003	1,888538	3,098406	3,671667	5,08068	7,041817	11,87693	13,02663	13,58221	29,9723	35,17428	19,11789	29,13178	0,2260858	0,06244473	0,307043	0,04793876	9,142904	14,63314	13,64058	14,73841	21,02101	27,95922	20,98765	25,83464	35,60449	44,87656	19,49865	39,24016	0,2410063	0,263456	0,2129614	0,2176586	11,47553	18,41104	15,26346	14,75727	18,8072	27,90382	26,45564	25,44132	32,50594	41,65269	29,32347	31,14548	21,38628	21,21229	19,77157	29,3864	28,30045	33,0703	27,45427	47,61914	28,76188	27,70274	27,79509	36,38054	38,06297	41,92467	24,56661	34,16502	21,75101	16,30429	26,8915	29,65779	37,24911	26,46572	28,01331	37,30776	15,16724	11,91009	28,43564	27,19606	35,33516	34,21841	26,65264	24,45168
29,07,2019 00:30:00	80	1,060455	1,947184	1,670189	2,520308	2,243382	2,944573	2,293808	5,899163	11,54544	15,44326	8,742539	18,85541	30,83113	31,78485	18,54843	38,22219	0,6911056	1,450873	2,644438	2,923712	1,970809	2,744943	3,599345	4,946328	6,777947	11,80088	13,19262	13,86377	27,36537	33,53109	18,02573	27,45786	0,1842949	0,102647	0,2328553	0	8,738949	14,44311	13,82039	15,25717	20,36126	26,78361	19,03521	24,84941	33,75649	41,79805	18,87544	37,35487	0,1670258	0,2878398	0,2214578	0,2745081	11,46911	17,12049	15,2763	14,91393	18,12694	25,81772	24,5711	25,25096	29,63568	39,14242	26,6934	28,01613	22,1379	20,71507	19,99475	29,68211	26,55891	32,52217	26,71543	43,72002	27,12885	25,01686	25,67943	34,42618	33,94051	40,20301	23,69729	31,55111	21,03766	16,51939	27,33304	29,15292	33,39978	25,52822	25,74194	36,07302	14,62257	10,96133	26,44714	25,05084	34,97588	31,9498	26,16669	23,56853
29,07,2019 02:30:00	82	1,0302	1,981654	1,537149	2,654108	2,145294	3,003081	2,275571	5,85606	11,36591	14,92478	8,962822	18,49635	29,20445	29,41741	17,63173	34,55156	0,6592617	1,374406	2,714688	2,862165	1,966802	2,947889	3,623453	4,951371	6,685316	11,98448	13,0113	14,13275	25,12276	30,82304	17,16187	26,97481	0,1369778	0,0732206	0,1668877	0,1582532	8,417123	14,33335	13,24775	14,63169	19,74843	26,43906	18,9975	24,54147	31,21311	38,92525	17,31819	34,45105	0,03446894	0,2757515	0,2486738	0,2882543	11,06031	17,80801	14,61469	14,3243	17,81671	25,02114	23,8112	24,06402	27,08568	37,78818	24,65683	26,24412	23,12085	21,06239	19,91918	30,35083	24,51792	30,94876	25,42779	41,12124	26,70824	23,96711	24,44628	31,37855	32,022	36,464	22,75317	28,73756	21,56194	17,01315	28,1082	30,13829	30,25509	24,05276	23,77812	32,98962	14,08668	10,05077	25,50619	23,2818	32,00852	30,00636	24,90322	22,55222
29,07,2019 04:30:00	84	1,039249	1,941036	1,54979	2,636978	2,132308	3,060068	2,178589	6,006645	10,65539	14,87608	8,991422	17,95045	27,99783	27,79308	17,43935	31,86513	0,7456068	1,359071	2,678147	2,839647	1,935925	3,035685	3,591816	4,923049	6,598141	11,47215	12,26494	13,7614	23,93886	29,61691	16,78907	24,76542	0,1102453	0,02714688	0,1820844	0	7,940082	14,79567	13,1163	14,34336	18,64031	25,42496	17,72353	23,20313	29,95779	37,32295	16,92846	31,43637	0,1275144	0,2386577	0,2468778	0,4706841	11,15757	17,48266	14,43309	13,95267	17,17389	23,47411	23,58304	23,74274	24,33238	35,77647	22,74342	24,55618	23,41726	21,32798	20,74112	30,69477	23,27192	28,9854	24,46583	37,8766	26,05389	22,9463	22,92129	29,07024	28,35039	34,53601	21,29794	26,70589	22,40399	16,89669	28,32511	29,82275	26,95104	22,43106	22,02628	30,35899	13,52792	9,3645	23,37865	21,96943	31,12912	27,49454	24,61697	21,145
29,07,2019 06:30:00	86	1,040354	1,956648	1,57673	2,574464	2,156484	2,928064	2,273776	5,689309	10,08538	14,20846	8,751037	17,3204	26,65534	26,00768	16,6981	29,73372	0,7182526	1,291653	2,376907	2,775061	1,965489	2,917979	3,619446	4,836565	6,442928	11,73305	12,2639	13,21307	23,12203	28,89036	15,66431	23,80684	0,1320734	0,1051337	0,2224248	0,2359637	8,078647	14,12287	12,68084	13,99011	17,71434	25,34041	17,02772	22,72816	28,31972	34,91641	16,45004	29,81163	0,08365109	0,1641247	0,2704327	0,2477067	10,70002	18,16196	13,83565	14,23139	17,62247	23,18191	23,21466	23,102	22,78694	34,17937	21,09306	24,7221	25,025	22,64768	21,02592	31,36287	22,16858	27,86872	23,5313	34,32016	25,16564	21,62383	22,15365	27,23979	25,8169	32,09175	21,12677	25,36929	21,93661	17,26942	29,56226	30,8953	25,35277	21,7575	20,68019	28,3649	13,13135	8,749999	22,08326	20,52711	29,04806	25,7262	22,995	20,66644
29,07,2019 08:30:00	88	0,9883399	2,014396	1,583499	2,499033	2,11421	2,844966	2,297745	5,897091	10,44174	14,26737	8,659164	17,45178	24,38211	24,53919	16,00636	28,17079	0,7301337	1,315415	2,667233	2,703498	1,821604	2,86479	3,509063	4,812596	6,40473	11,19653	11,3045	13,34584	22,24704	28,07837	14,71043	23,00281	0,08966069	0,2322336	0,2737483	0,0469717	8,118231	14,32582	13,04266	13,44448	17,57384	24,88333	16,5187	22,92109	27,15075	32,83253	15,89633	27,70799	0,04110024	0,3494557	0,3582974	0,2490191	10,32321	17,58766	13,93153	13,66158	17,39161	23,03796	24,05697	22,68498	21,77456	32,49883	19,94763	23,82709	25,52691	21,49432	22,83515	32,30728	20,19085	26,36535	22,54946	32,16284	23,22578	21,10335	21,21974	25,36409	24,15948	30,67218	20,05498	24,35918	22,62572	18,24146	30,88679	32,4904	23,36415	20,42537	19,50728	25,9918	12,90547	8,452973	20,60559	20,153	27,47402	24,29438	22,73521	19,21205
29,07,2019 10:30:00	90	0,9772877	1,905393	1,627017	2,616255	2,174997	2,896151	2,237373	5,922578	9,527171	14,63528	8,653846	16,85352	22,99286	23,84491	15,72943	27,27343	0,7773817	1,235287	2,447088	2,68091	1,781056	2,753578	3,277106	4,782135	6,373232	10,47448	11,13243	13,0075	21,42601	27,62337	14,73661	22,5335	0,1416749	0,1411914	0,2283654	0,03232758	7,633385	14,50224	13,21563	14,49657	17,4723	25,27471	16,14204	23,12168	26,47077	32,24076	15,15701	26,47124	0,01802884	0,259795	0,2254642	0,2591042	10,03675	17,85015	13,8704	13,70938	16,80005	22,05322	22,75986	22,93352	21,08933	31,77843	18,44151	22,97676	26,58999	22,66537	23,47798	32,1169	19,7458	25,41652	22,16644	30,17366	22,393	20,81772	20,99711	25,03025	24,55218	29,3589	18,70566	23,98859	23,40683	18,43066	31,51552	32,24628	22,51644	19,0998	18,89858	23,64017	12,55374	8,335957	19,6944	18,50029	27,77319	23,27863	22,77388	18,53787
29,07,2019 12:30:00	92	1,082076	1,913752	1,583085	2,381604	2,157797	2,802138	2,078222	5,7005	9,276774	13,87447	8,309848	16,83562	21,55262	22,2813	14,60861	25,67805	0,7101707	1,284883	2,465117	2,600782	1,604567	3,010886	3,349082	4,620151	5,958154	10,47745	10,72143	12,42947	20,64876	27,25782	13,86964	22,34181	0,1066534	0,09048961	0,2227011	0,1383593	7,82445	13,51991	12,57135	13,46478	17,59263	25,19196	15,95304	22,99196	25,4213	30,8477	15,00932	24,83981	0,3375746	0,1783543	0,1806338	0,4601154	10,00711	17,62696	13,69274	13,43951	16,54275	21,23722	23,29486	22,4953	20,62542	31,46828	18,43487	22,92447	26,57349	23,36013	23,40765	33,72817	18,88511	23,64051	21,59013	28,32552	21,17146	20,88473	21,12428	24,35179	24,50465	28,06988	18,10407	23,40655	24,34957	18,68748	33,09908	34,47461	22,14074	19,33251	17,89891	22,53557	12,20373	8,529785	19,11541	17,43113	26,98878	22,41019	21,30125	18,76333
