# Supplementary material for: Neuroblastoma signalling models unveil combination therapies targeting feedback-mediated resistance
Source: PLoS Comput Biol. 2021 Nov 4;17(11):e1009515. doi: 10.1371/journal.pcbi.1009515 (PMC8604339; doi:10.1371/journal.pcbi.1009515)
Supplement: S2 File — (ZIP) [file pcbi.1009515.s023.zip › drug_sensitivity/IMR32_drug_sensitivity/IMR32_LY_GS_20190725_2.txt]

Label: IMR32_LY_GS_20190725_2
Metric: Phase Object Confluence (Percent)
Cell Type: IMR32
Passage: 1
Notes: 
Analysis Job: IMR32_LY_GS_20190725_2

Date Time	Elapsed	A1, Image 1	A1, Image 2	A1, Image 3	A1, Image 4	B1, Image 1	B1, Image 2	B1, Image 3	B1, Image 4	C1, Image 1	C1, Image 2	C1, Image 3	C1, Image 4	D1, Image 1	D1, Image 2	D1, Image 3	D1, Image 4	A2, Image 1	A2, Image 2	A2, Image 3	A2, Image 4	B2, Image 1	B2, Image 2	B2, Image 3	B2, Image 4	C2, Image 1	C2, Image 2	C2, Image 3	C2, Image 4	D2, Image 1	D2, Image 2	D2, Image 3	D2, Image 4	A3, Image 1	A3, Image 2	A3, Image 3	A3, Image 4	B3, Image 1	B3, Image 2	B3, Image 3	B3, Image 4	C3, Image 1	C3, Image 2	C3, Image 3	C3, Image 4	D3, Image 1	D3, Image 2	D3, Image 3	D3, Image 4	A4, Image 1	A4, Image 2	A4, Image 3	A4, Image 4	B4, Image 1	B4, Image 2	B4, Image 3	B4, Image 4	C4, Image 1	C4, Image 2	C4, Image 3	C4, Image 4	D4, Image 1	D4, Image 2	D4, Image 3	D4, Image 4	A5, Image 1	A5, Image 2	A5, Image 3	A5, Image 4	B5, Image 1	B5, Image 2	B5, Image 3	B5, Image 4	C5, Image 1	C5, Image 2	C5, Image 3	C5, Image 4	D5, Image 1	D5, Image 2	D5, Image 3	D5, Image 4	A6, Image 1	A6, Image 2	A6, Image 3	A6, Image 4	B6, Image 1	B6, Image 2	B6, Image 3	B6, Image 4	C6, Image 1	C6, Image 2	C6, Image 3	C6, Image 4	D6, Image 1	D6, Image 2	D6, Image 3	D6, Image 4
25,07,2019 16:30:00	0	5,431103	7,895944	7,847175	7,591593	11,9686	17,33974	15,4836	21,27321	17,25671	19,88851	14,484	23,73902	17,54725	18,21183	12,33664	18,40026	6,842395	7,528942	7,661291	10,09546	16,8122	16,99767	16,31486	19,17537	16,10604	18,26943	16,6188	17,29643	17,26956	22,91729	13,21459	15,93805	7,33781	9,165492	13,85693	14,71505	17,85318	18,84132	16,61548	22,49288	15,95145	22,23819	19,18469	17,76159	23,83952	24,04675	15,72322	13,65923	10,94316	9,262131	13,63451	16,89248	17,99368	16,94041	16,34774	18,73211	18,75656	19,86834	16,94235	18,1612	19,46439	22,82714	14,79001	16,92328	10,41805	10,30518	11,99789	14,12985	18,93485	16,39927	18,48945	20,04745	17,82715	19,4161	17,78004	19,43648	18,61302	20,73442	15,61071	15,91622	10,5457	9,107328	12,67131	14,28209	16,01127	16,05721	21,07669	15,68786	18,31758	16,09306	22,84041	15,9071	18,1201	20,48104	19,24085	13,97373
25,07,2019 18:30:00	2	7,923712	11,54226	12,83965	11,5453	13,48025	19,03315	16,83721	22,65314	17,37759	20,51889	15,41529	24,75007	17,92579	20,05056	13,11699	19,90397	10,70955	12,36102	12,81609	15,28431	18,96372	18,87475	17,45745	21,06253	16,88129	19,09386	17,78425	18,50064	18,46727	24,27988	14,62941	17,0631	5,868907	5,703886	10,69456	9,913102	18,8188	19,74615	17,51782	22,38802	16,39685	22,99085	19,42535	17,80621	24,48083	25,57097	16,56975	14,20424	7,2085	6,122623	10,85551	12,92993	18,85789	18,25907	17,05501	19,44995	19,42335	20,39898	17,54718	18,36946	19,07438	25,72503	14,82213	17,27005	12,81174	13,28284	15,1653	17,53778	19,9062	17,66336	19,44332	21,16787	18,12568	20,50867	18,03637	20,49424	19,5946	21,83756	16,0657	15,87167	13,13564	11,78492	15,13808	17,779	16,59545	16,89255	23,04902	16,77637	20,52077	16,15792	23,09653	17,19994	19,22296	20,23832	19,64958	14,53353
25,07,2019 20:30:00	4	9,046408	14,092	15,26856	14,87469	13,74461	18,86853	16,57093	23,59223	18,15864	21,74756	15,85855	25,90454	18,63865	20,11908	14,20355	20,69967	11,71585	13,77148	14,76486	17,2248	19,24651	18,90038	18,40897	21,68193	17,17548	20,18905	17,94015	19,32513	19,70615	25,17601	14,58892	17,8746	2,674486	3,473627	5,861516	7,913074	17,04831	18,74634	17,12319	22,59166	17,38396	22,97358	20,4684	19,39552	26,78148	25,64047	17,41089	14,50382	4,097383	4,249006	7,512226	11,27065	18,3314	17,23467	15,87333	18,97422	21,16387	20,64213	17,91397	18,84892	20,12337	25,6844	15,49444	17,60106	13,75863	13,87827	16,11475	18,62048	20,3634	18,28422	20,20812	22,55222	19,67403	20,86924	19,03666	21,491	19,5986	22,33463	16,31886	17,41172	14,4306	12,48522	16,39388	18,33119	17,59933	17,83392	23,51838	18,11063	21,81898	17,35507	23,39515	17,16505	19,78911	20,50709	20,00442	14,91324
25,07,2019 22:30:00	6	9,227868	13,79704	15,10879	14,95468	14,00572	19,46031	17,42491	24,10996	19,33356	23,33513	16,14971	27,46601	19,40042	20,36341	14,62001	20,99801	11,64656	13,5867	14,744	17,19925	20,00842	19,15942	18,49711	21,71447	18,12286	21,21746	19,31946	20,86214	19,5088	26,84959	15,44699	18,58	1,231971	2,238823	4,198994	7,239789	17,08803	19,44995	16,40203	22,45876	18,7442	24,45499	20,71494	20,08973	27,81983	27,97054	17,69224	15,05346	0,9791529	2,977522	4,597838	8,897892	18,75235	17,9501	15,8812	19,09731	20,10769	22,0184	19,17924	19,39793	20,66277	27,03802	16,56816	17,86258	13,50485	14,06478	16,01963	19,20964	21,21795	19,34785	20,44561	23,40041	20,42398	22,09763	19,06492	22,99438	20,36741	24,32271	17,15372	16,85075	14,36788	12,12851	16,94139	20,23292	18,42616	17,88338	24,53159	17,699	21,92764	18,1891	23,91101	17,54345	20,69497	20,9145	21,23556	15,28231
26,07,2019 00:30:00	8	8,827783	13,46292	14,41645	14,4181	13,63029	19,51536	17,77865	24,67389	19,6553	24,10574	17,16926	28,47467	20,05056	21,28157	15,29129	22,04797	10,81917	12,23371	13,84325	16,57763	20,26677	20,32673	18,84794	22,41096	18,64776	21,25428	20,19079	21,47747	19,99103	27,83046	16,19398	19,60289	1,009339	0,9881325	1,046364	0,8306392	17,84566	19,93182	17,20822	21,94656	18,47383	25,2397	21,06053	20,47504	29,02506	28,74613	18,38376	15,21013	0,9198855	2,39535	2,418974	7,460763	18,36704	17,30161	15,9632	18,6763	22,75288	22,07892	20,91319	20,46771	21,23356	28,62954	17,36254	19,2231	14,16729	14,12522	16,53826	19,90481	22,26355	20,85178	21,95423	24,62961	20,61872	23,58491	20,22449	23,91882	22,00929	24,97658	18,32967	18,29977	14,75913	12,58994	17,64754	19,70642	18,65661	18,12824	25,24074	17,86092	22,00694	18,88663	25,17538	19,11499	21,50579	22,68375	22,33905	16,2558
26,07,2019 02:30:00	10	7,837574	11,59524	13,7692	13,27628	14,10153	20,20682	17,76925	25,03495	21,54095	24,59115	17,65175	29,35442	21,08139	22,57522	15,58604	23,08245	9,577462	11,00568	12,23979	15,41459	20,47027	21,20413	20,47614	23,23186	19,10402	23,1795	20,68793	22,13935	21,15218	28,64328	16,3505	20,09056	0,7069932	0,6147076	0,2097839	0,5485327	17,65687	19,1648	16,86574	22,37601	19,83988	27,13541	21,80123	21,47954	29,91738	30,39567	18,88159	16,46897	0,0982952	2,412549	1,05859	5,841484	18,668	18,09916	16,87341	19,49678	22,68774	23,21728	21,51228	22,80842	21,71371	30,38185	17,75779	19,94812	15,2457	13,68596	16,14258	20,73269	23,31302	21,68007	22,40675	25,09291	22,34741	24,64557	21,00913	24,49284	22,43023	26,23763	19,21177	19,25612	14,73302	12,33725	18,75607	20,68772	18,38991	19,38715	27,11843	19,029	24,22089	19,62457	26,45578	19,83822	23,4194	24,66539	23,45117	16,38304
26,07,2019 04:30:00	12	6,958375	10,14209	12,02807	11,77083	12,8326	21,0655	18,89423	25,5654	22,36184	26,74506	18,39667	29,88458	21,54937	21,6934	15,81206	23,89506	8,337825	9,340737	10,56898	12,9932	20,26456	21,50979	20,51689	23,63429	19,10422	23,56018	20,68855	23,95841	21,73947	29,8796	17,3287	21,70431	0,3828885	0,08814102	0,596886	0,2128232	17,98526	20,71411	18,29133	23,31772	20,10872	29,46244	23,44385	22,1685	31,12746	31,017	20,06548	17,53688	0,8731211	1,630194	0,8532963	5,25268	19,76632	18,82792	17,90084	20,01022	23,91413	25,20784	23,30246	22,8663	23,92386	31,63953	19,09041	21,5455	15,17697	14,96298	16,25698	21,47657	23,79317	21,67785	22,78528	25,55779	23,11692	25,53423	21,8511	26,0952	23,52744	26,88702	20,42779	21,41951	15,85488	12,52707	17,71738	20,38606	19,9495	19,81107	26,64104	19,96366	25,50039	20,29108	27,23274	20,48553	25,59965	26,40169	24,63369	17,41296
26,07,2019 06:30:00	14	5,438494	8,415397	9,926159	9,854112	14,33597	21,35257	18,51576	26,20434	22,81589	26,15357	18,59154	31,13512	22,56058	24,12184	15,91643	24,6055	6,831966	7,677457	8,942101	10,81026	21,22886	21,64097	21,31734	25,3011	20,11833	25,12247	21,83873	24,75824	22,62012	30,70437	18,02732	22,63304	0,2329935	0,1270999	0,1579078	0,04766246	18,95453	21,87638	19,48289	24,27476	21,27258	28,97208	24,42702	23,70993	32,60541	33,26177	20,97535	17,70198	0,152658	1,012378	0,09705183	3,365108	21,10632	19,78476	18,84912	21,11772	25,68587	26,78969	24,79581	25,33508	25,68715	34,35261	19,41472	22,81049	15,6067	15,35249	17,05162	22,05736	24,80237	22,2813	23,64894	27,52901	22,76622	27,47541	23,36766	26,80813	25,57229	29,22068	21,34871	22,66261	15,9652	12,29201	18,63526	20,29543	20,84369	19,98086	28,43695	20,97486	26,4182	21,89641	28,44938	21,27279	26,38898	27,47132	26,1338	18,85106
26,07,2019 08:30:00	16	4,361047	7,043683	8,430179	8,334715	14,46107	21,30201	18,57365	25,9482	23,7196	27,00764	18,86508	32,39031	22,73949	24,77205	16,96618	25,26684	5,413143	5,626174	6,965142	9,0013	21,72399	21,83369	22,05438	25,18104	20,50668	26,04022	22,90555	25,13477	23,64528	31,57465	19,21791	23,81604	0,2557885	0,1775254	0,04994197	0,1022325	20,74885	22,91141	20,07066	25,92997	21,75839	29,74193	25,74512	24,01953	34,07369	34,52794	21,41046	19,08626	0,1497568	1,181131	0,0896607	2,972549	21,45004	21,13319	19,53415	22,26148	26,87893	28,42133	26,28123	26,77338	28,31303	36,61955	22,05066	24,7742	16,16642	15,12793	18,24167	21,95368	26,61195	24,86198	24,45595	28,14862	25,17317	28,71906	25,51737	28,72382	28,13944	31,47725	22,12609	24,04495	16,24599	12,05812	18,10131	21,13775	20,85668	21,15902	29,13385	20,64531	26,60967	23,09419	30,36203	22,81609	27,89359	29,32941	28,00909	19,55563
26,07,2019 10:30:00	18	3,247817	5,80508	6,693533	6,724827	14,34523	21,36556	18,0278	25,63549	23,92759	27,79799	20,30082	32,8922	23,79275	24,62313	17,87101	26,1767	4,379767	4,697101	5,929141	7,240482	21,92231	22,4493	21,42331	25,13573	21,34263	26,09631	22,9816	26,82133	23,76761	32,73037	19,07998	24,17979	1,053962	0,0648624	0,0634118	0,04089301	20,84024	23,31054	19,94205	27,25665	23,6104	32,4158	27,69148	26,55538	36,97654	37,1906	23,67422	20,90952	0,1292413	0,488851	0,1712395	0,3463472	22,92758	21,98414	21,03165	21,74921	28,42244	31,05535	29,36506	30,4128	30,78574	38,64099	23,36904	25,81144	15,90317	15,72523	17,97386	22,43106	28,06677	25,35587	26,24468	29,40795	27,1605	31,58639	28,52619	30,65685	30,21261	33,57759	24,65192	25,64199	15,93798	12,38043	19,70988	22,3751	20,8897	21,54952	30,74477	22,0146	28,7245	22,95928	32,26196	24,04889	30,37446	32,38465	30,19078	21,00768
26,07,2019 12:30:00	20	2,97994	5,106654	5,529881	5,954494	14,9151	21,24032	17,67518	25,8533	24,15161	28,17625	20,79818	33,509	24,52178	26,38995	17,04651	27,33055	4,036735	4,006065	5,077503	6,100728	21,19322	22,7417	21,39823	24,57897	22,4064	27,86804	24,03542	26,77719	26,60608	34,75311	20,18581	26,0371	0,1719993	0,1027161	0,131728	3,988243	21,99388	24,75112	22,27212	27,98263	25,51586	34,73819	28,87703	28,34791	38,41318	39,2653	25,00698	22,07104	0,6544263	0,3366766	1,292827	0,2600713	24,20638	23,12451	21,76662	24,06775	30,94938	31,93019	29,8519	31,09112	32,51478	41,14535	25,91615	27,61128	17,58303	17,37842	19,51447	25,78097	28,12707	26,50655	28,1547	31,36984	29,02369	33,13405	29,19595	32,56665	31,56174	35,85833	26,55753	27,82845	17,03581	13,31689	20,45093	23,67014	22,62019	22,60216	32,33228	22,18246	31,36659	23,46885	34,37997	25,45985	32,19004	33,91108	31,8761	23,59906
26,07,2019 14:30:00	22	2,219689	4,502583	5,265736	5,633011	13,98071	19,71071	17,18232	24,76797	24,92353	28,81257	20,64503	35,46599	24,90426	27,24836	19,49775	28,39509	3,496629	3,5474	4,38308	5,919194	22,04491	22,81858	21,1937	24,83733	24,27104	28,49607	25,10085	28,46838	26,30361	35,27058	21,89918	26,74853	0,1002984	0,2061229	0,04814599	0,06652021	21,80371	24,09959	22,93628	30,37287	27,5766	36,63379	31,109	30,93467	42,12512	42,75813	27,30347	22,52935	0,1005747	0,3075956	0,07743423	0,1963832	25,05187	23,72692	22,08658	25,05602	34,96449	34,22081	31,95519	33,55369	33,83545	43,80711	27,6083	30,29301	18,37768	18,69736	22,07034	26,98669	29,9216	27,95085	30,54528	35,52338	29,7746	36,48244	30,43221	35,17331	33,75449	37,55829	27,89373	29,53062	18,02587	13,40966	22,34975	25,71708	23,59817	23,14552	35,80502	24,15582	33,52592	25,64634	36,65631	26,60622	33,58318	34,4898	34,47641	23,86646
26,07,2019 16:30:00	24	2,16657	3,990108	4,756713	5,544111	12,94291	20,51566	16,76082	24,48476	25,03005	31,26277	21,54896	38,03962	26,09603	28,96931	20,52884	30,10865	3,404481	3,373259	3,934156	5,71176	21,29131	22,41918	21,13568	24,91864	25,58085	29,9674	24,95454	29,80464	28,67899	39,22311	23,49089	28,05966	0,08351293	0,1963832	0,04407051	0,1658515	24,3473	27,78141	23,04832	31,52464	28,59416	38,27268	33,28097	33,69356	41,72371	43,86514	27,90879	24,59943	0,1501022	0,526014	0,1347673	0,7643263	26,70231	25,3648	23,80409	25,83837	36,47886	35,66893	32,20179	35,6248	36,19778	44,51467	28,63145	33,04993	19,39876	20,52222	22,65473	29,32429	31,336	30,02348	32,15662	36,68477	31,71335	38,09054	32,68504	36,60981	35,80391	38,58263	28,79068	30,64862	19,84064	14,22697	23,55803	26,15012	25,34932	24,72798	36,44652	26,16648	34,13054	26,6858	37,2918	27,64582	36,69534	37,03043	35,97168	25,49569
26,07,2019 18:30:00	26	1,928326	4,058562	4,405463	5,104236	12,38236	19,00358	15,31326	22,50463	26,00057	31,85503	22,64167	39,25439	27,54849	29,80064	20,74568	31,39339	2,946438	3,042385	3,843321	5,309805	20,2924	22,05674	20,70844	24,60191	27,31998	32,44459	26,70541	31,5442	29,21095	42,72657	24,26358	29,21827	0,2422496	0,3046253	0,03191313	0,05498452	25,27962	28,14123	24,02679	33,46036	30,28286	40,96291	35,86663	34,1038	45,13539	45,6442	29,45216	25,39566	0,1324878	0,4721347	0,1655062	0,1820153	28,09315	26,55206	24,92774	28,18495	38,31647	38,65405	34,99137	35,10127	38,26115	49,08998	29,84057	33,7529	18,70005	20,40817	23,40917	30,04711	34,31262	32,7629	33,77603	38,24366	33,84062	40,74747	34,13427	38,44005	37,20781	41,20412	31,38326	32,37828	20,51745	14,63963	25,00365	28,44144	26,34118	26,07868	38,86314	27,29229	37,39998	29,32105	39,85729	29,7395	38,02994	38,1299	37,60519	26,92991
26,07,2019 20:30:00	28	2,154827	3,58919	3,775005	5,109762	11,53107	17,19689	13,33631	19,66636	27,43417	34,14738	22,69479	40,67791	28,98734	31,05783	21,35465	34,0683	2,732302	2,888483	3,857067	4,81384	19,84065	21,58916	19,53166	24,7391	27,09479	32,52687	28,11679	32,81249	31,59622	43,81659	26,13554	29,91579	0,1722066	0,03308742	0,05615882	0,4754504	25,94427	30,05063	26,44169	35,2573	33,14005	42,29975	37,94768	37,30756	46,88612	49,71733	30,51028	28,2045	0,1042357	0,2184184	0,1205377	0,1391882	29,12087	27,846	25,95967	29,29266	40,0134	41,87651	36,41349	38,97774	39,25875	52,20152	31,67136	36,60892	18,48274	20,73801	23,59678	30,24694	36,18845	32,89277	33,53378	39,51936	35,92126	42,83495	35,77477	41,1548	38,90847	44,94515	31,84233	32,77188	20,87194	16,09154	25,93148	28,80905	28,38653	28,58608	40,98793	28,10503	37,90361	30,41688	41,76469	30,27043	39,6864	40,69822	39,77889	27,42221
26,07,2019 22:30:00	30	1,929294	3,475008	3,695982	4,829658	9,805964	14,71596	10,49693	16,14604	26,99512	35,31395	23,50132	41,08768	30,23921	31,23563	21,74527	35,0668	2,983049	2,53661	3,943827	4,739722	17,56756	19,1293	18,36995	20,9623	28,76921	33,02042	29,76707	34,2394	32,12146	45,98951	25,63157	32,42146	0,1749005	0,0870358	0,03281112	0,1914097	28,32179	30,49956	27,98291	36,30505	32,81091	46,64649	39,83166	37,43963	49,13635	51,31416	31,61223	29,3004	0,1143208	0,306145	0,1420203	0,07570733	30,29585	29,00516	27,58212	30,6775	42,81505	42,72649	37,29864	40,4644	41,57693	54,3051	34,31815	38,90487	19,17371	21,11129	24,33777	31,6503	37,03498	33,39812	34,73372	42,72186	38,72727	44,09076	37,97261	42,21416	40,28017	47,07296	35,34786	34,84147	21,73768	16,18624	27,29436	29,00613	28,79207	29,38343	43,56232	28,16513	40,8897	33,47134	44,00571	32,46864	42,38326	42,66985	42,16871	30,02556
27,07,2019 00:30:00	32	2,030904	3,348046	3,706067	4,469703	7,01384	10,71597	8,65737	12,22162	29,66249	36,6228	24,37541	43,36697	31,92991	31,84218	23,66455	36,89523	2,779896	2,556711	3,543117	4,407741	13,84719	15,87339	14,28403	16,33379	28,97028	35,53085	30,78145	35,88631	33,89161	47,6282	26,93745	33,72367	0,1362179	0,05153072	0,1180509	0,03177498	28,22364	32,42685	28,966	36,87991	34,63713	49,13392	40,97211	39,55286	50,12627	53,28989	32,85339	29,78345	0,2241517	0,2900503	0,1286196	0,2559267	30,56559	28,92483	28,18585	30,71777	43,47805	46,88045	38,06945	42,49418	45,8046	56,91829	36,18346	40,53768	19,68204	20,22761	24,48587	32,26707	40,60365	33,88871	37,84247	44,6167	39,24339	45,57318	40,85128	44,85279	42,26969	48,49407	38,35308	36,81828	22,33228	16,6266	26,48244	28,61398	30,608	30,39256	46,07061	30,43822	41,24648	34,24741	44,38363	33,65399	44,97257	46,08932	43,31047	31,23902
27,07,2019 02:30:00	34	1,780366	3,318413	3,292785	4,37942	5,80881	9,287756	7,0432	11,11247	29,87096	36,50814	25,58714	44,16452	31,82388	33,58457	24,28617	37,26072	2,681048	2,424707	3,505954	4,538571	10,3279	10,45528	9,950058	12,14122	29,75146	36,01085	32,70377	37,11414	35,55454	48,07677	28,70876	34,84045	0,288876	0,08095711	0,07632902	0,01692363	29,29673	32,92102	29,39392	36,96756	35,95802	51,18623	41,92756	41,16454	53,70365	54,68681	34,44918	30,79403	0,1256493	0,2033598	0,1578387	0,06810897	31,6092	30,32211	29,39303	32,32655	44,26337	49,19885	42,77796	43,92772	46,53161	59,29958	37,47514	41,97571	20,32383	20,64151	24,98543	32,1104	42,16512	35,39394	37,67739	45,01222	41,86076	48,10421	42,92585	46,41985	45,14954	52,38649	39,47129	40,67997	20,60732	16,57183	26,403	29,63065	31,28979	31,31625	44,75879	30,37019	42,96273	36,29662	48,06158	35,20467	47,36039	48,73507	45,60324	33,60542
27,07,2019 04:30:00	36	1,666874	3,265362	3,344178	3,986171	5,311049	7,984912	6,811656	9,746284	29,85294	38,38043	26,31009	45,25979	31,84744	33,01841	23,87979	38,08887	2,543311	2,507183	3,378578	4,441383	8,510997	7,735686	8,276071	9,52987	29,4496	36,47422	32,71621	38,76449	35,15542	49,36165	29,33812	35,34877	0,1600492	0,3701785	0,07107925	0,2892904	29,96284	34,52786	29,77834	38,8693	37,2174	50,19176	43,12155	42,66592	54,22752	56,44955	35,90959	32,49275	0,1138373	0,1203995	0,1870579	0,04220546	33,68542	31,36632	30,732	33,03734	45,89488	51,36805	45,4684	48,11912	49,05862	61,7997	39,85114	45,04973	20,2332	20,19935	24,05096	32,29581	40,67591	36,46924	39,65882	46,46517	44,33879	50,26934	44,54278	49,31607	50,32866	55,52643	41,72683	42,08471	22,4506	16,26699	27,0012	29,06636	31,5529	32,29055	45,46238	31,42171	43,08183	36,76759	49,54043	35,36866	49,44518	50,98295	48,17376	35,62113
27,07,2019 06:30:00	38	1,904564	3,278555	3,144825	3,766785	5,107551	7,696935	6,82934	10,05457	30,53099	36,93876	26,42109	44,31193	32,16167	32,4544	23,91426	37,85692	2,435344	2,331661	3,126589	4,432747	8,01897	7,14177	7,303133	8,506504	30,27265	36,56554	33,21093	38,50589	35,39649	51,18508	29,07092	35,86697	0,1230935	0,3701094	0,05816202	0,06955957	29,53975	35,20226	29,92782	39,09385	38,12893	52,4582	45,6958	43,3508	56,92017	57,87025	37,2123	33,01352	0,3777077	0,07936836	0,1487207	0,1355272	34,36491	32,19696	31,01003	32,95514	48,68271	52,89966	49,78709	50,58756	52,23846	65,87499	41,98821	48,4511	19,20189	20,4644	24,26261	32,93262	42,94215	36,97937	39,38847	47,04492	45,48008	51,81497	46,95464	51,09863	52,26852	58,02151	43,50319	45,66685	22,61059	16,0762	26,72773	29,63845	31,72262	31,0496	48,92262	31,78498	42,79696	37,09404	50,84212	37,25146	50,88121	52,59835	48,58048	36,93869
27,07,2019 08:30:00	40	1,389879	3,457947	3,174458	3,909082	5,125304	7,14502	6,673782	9,456993	30,7389	36,77732	26,02709	43,8114	32,1884	33,06835	23,88691	38,22812	2,946853	2,397353	3,075679	4,303299	7,955694	7,071243	7,086028	7,774163	29,85445	37,8547	32,63387	38,95887	35,48513	51,03537	29,11824	35,66803	0,4194987	0,1110743	0,06030338	0,04545203	30,05836	34,47606	29,90012	40,00386	39,47088	53,14137	46,33503	47,20719	56,33642	59,7701	38,09225	34,26387	0,1454051	0,1192252	0,2437693	0,1737953	34,43378	33,03714	33,13709	33,19656	52,02835	56,54702	51,64111	53,70848	55,15445	66,48643	45,16591	50,53181	19,45692	20,85398	23,45684	32,8826	43,38789	39,04268	39,85432	48,42175	48,73542	54,49817	48,08286	53,86888	56,31631	62,68829	45,57409	47,92944	22,04148	16,41931	26,14749	30,8678	31,48161	32,46359	48,04176	32,59235	46,52326	35,62797	51,47311	39,70642	54,21756	55,28762	52,33925	38,11693
27,07,2019 10:30:00	42	1,387668	3,383553	3,082794	3,756354	5,022933	6,82409	6,533349	9,032246	29,62333	35,23713	25,86137	43,473	32,90617	33,04127	24,01015	36,99747	2,49627	2,354526	3,162438	4,293006	7,658254	6,815317	6,988353	7,826937	30,72122	38,62407	32,09826	40,15024	36,50896	52,2759	29,72163	36,30029	0,165368	0,1536942	0,1537632	0,06907603	29,49374	36,74272	30,9824	41,60685	40,06805	55,1711	49,19629	49,36788	59,37368	60,4166	39,74014	35,32479	0,1246132	0,0619612	0,2023928	0,1391191	35,14167	31,47256	32,32427	33,44426	56,90498	58,02442	55,97238	54,68116	56,47865	70,76253	49,33369	51,67668	19,55252	20,47089	23,31406	33,29562	43,66786	39,03763	41,26403	49,16624	51,58467	57,29208	50,115	57,18646	59,81177	62,40536	48,71069	51,78043	21,89475	16,08919	25,89647	30,1961	32,03912	31,86402	49,3252	32,76573	47,18431	38,00281	54,36692	39,90751	55,57229	55,79803	54,40519	40,65995
27,07,2019 12:30:00	44	1,489348	3,18855	3,037549	3,670839	5,038889	6,667704	6,102522	9,084258	28,95425	36,28177	25,08234	42,0646	32,57964	32,55361	22,14812	37,76704	2,447571	2,39162	2,917634	3,880209	7,853738	6,36881	6,69257	7,458899	29,89867	37,39708	32,25118	40,43559	37,11476	51,12863	30,68357	37,47321	0,3484195	0,1624668	0,1091401	0,3517351	29,63583	36,14562	31,078	41,46517	43,3142	57,17949	51,04491	52,25272	60,74512	61,81753	40,40086	37,21837	0,1694435	0,161707	0,1773182	0,09850242	35,27195	33,22115	32,94948	34,34212	61,32307	60,88707	58,59976	57,26023	61,17402	73,09426	51,9362	56,5006	19,20666	19,3636	22,9999	33,31723	44,06056	39,56495	43,12347	50,11253	53,63547	60,13621	52,88861	60,98709	61,32923	66,61366	51,15951	53,66938	21,86989	15,29723	26,01431	29,90183	33,06324	32,65839	51,13933	34,2287	50,1568	40,27707	54,96235	41,23066	58,43708	58,39542	57,43927	43,40972
27,07,2019 14:30:00	46	1,555178	3,363865	3,078304	3,631396	4,666639	6,825748	5,927483	8,496283	27,66308	35,42502	23,94486	40,46757	32,18211	33,71207	23,89258	39,01006	2,449781	2,174513	2,957145	3,983201	7,320264	6,336759	6,585777	7,149439	29,91234	38,18074	30,01243	40,74069	38,09122	53,62938	31,19136	37,38388	0,1572171	0,2512296	0,1494806	0,1529343	31,45004	35,95221	30,20405	42,54551	45,96775	60,11591	53,79496	54,70242	62,21597	62,1676	41,84294	38,61827	0,1661279	0,09456509	0,1735881	0,1006438	36,1115	34,54327	32,13065	34,19422	64,12694	65,21959	59,42846	62,64933	63,44122	76,74734	54,31676	57,69051	20,55834	19,30261	23,52757	32,26328	46,04567	40,46398	44,19132	52,01074	53,75192	62,71433	55,04607	63,71539	64,69737	69,00765	52,97959	55,96312	21,2998	15,78311	25,24404	29,83048	33,77998	33,97829	52,94505	34,35414	52,61964	40,67722	58,62337	42,68174	61,33682	62,33656	59,92352	44,75824
27,07,2019 16:30:00	48	1,536044	3,145929	3,107179	3,52944	4,342188	6,743686	5,844386	8,220117	26,79936	32,02434	22,80421	36,68192	31,83403	34,81038	23,19981	39,69102	2,559474	2,275917	3,16762	3,822944	6,803851	6,214358	6,80848	7,081606	30,04386	36,22119	31,16669	41,75536	40,35594	56,1832	33,02151	38,01074	0,1507239	0,2451508	0,3410284	0,1539705	31,6572	34,7393	31,55856	42,43998	49,18061	61,24509	55,44527	55,88604	64,84042	66,70071	44,10919	39,89002	0,3292855	0,1112815	0,2950928	0,1159787	36,45399	35,50764	34,46563	35,60186	65,28943	70,02058	63,19731	66,4997	65,97874	81,83134	55,85957	59,97264	19,82558	19,34986	23,63892	32,48922	48,24568	41,76841	44,87566	55,333	59,17517	64,69487	59,00856	66,62674	68,71235	71,5397	55,27692	58,63555	21,69257	15,82539	25,17787	30,01036	34,50071	35,69131	55,47123	35,81524	52,74011	43,60176	59,74828	44,85944	63,6282	64,83291	62,73851	47,0177
27,07,2019 18:30:00	50	1,239708	3,349427	3,055785	3,496421	4,31587	6,329576	5,811228	8,207129	24,85743	29,26538	21,4115	34,18849	33,41387	35,65649	24,94411	39,92595	2,262655	2,235922	3,076232	3,764298	6,797912	6,025779	6,226029	7,24048	30,08911	36,35147	29,58154	41,84972	40,1932	56,8558	34,43794	40,95048	0,1768346	0,2410753	0,2081261	0,2087478	32,87218	36,92791	31,10584	43,0497	49,57545	65,04822	57,87957	59,09489	67,21168	69,47812	45,53624	40,52919	0,4031968	0,16896	0,2406609	0,216277	37,38989	34,81342	35,18002	36,60657	69,97244	71,68835	62,81636	69,06947	67,96564	85,13876	58,62678	62,88054	19,77364	19,61207	24,182	33,3468	49,76818	44,81688	47,55408	57,91396	62,29476	68,08817	62,2911	68,93201	69,38025	74,04329	59,1778	60,92445	21,72089	14,66968	25,89909	30,26933	34,80127	37,11642	58,41462	36,92743	54,99158	44,27526	62,79847	45,00691	65,89653	67,71545	65,5457	49,29279
27,07,2019 20:30:00	52	1,216015	3,178119	2,926061	3,517974	4,239956	6,032824	5,415976	8,172109	22,99472	27,09936	19,50769	31,22699	34,47847	36,141	25,04904	42,7026	2,089205	2,03719	2,952656	3,857275	7,021855	6,16241	5,91954	6,761991	28,14834	36,95256	28,04743	39,56661	43,19684	60,55773	34,72839	42,33222	0,4525171	0,2696038	0,3229304	0,2437693	33,56308	37,80614	32,37746	43,49614	52,56604	66,20371	59,15126	61,81815	69,85038	72,9103	47,33678	42,11891	0,2281581	0,2019092	0,2057084	0,1224027	37,28787	36,21581	35,54356	37,45538	70,52905	73,66013	67,05031	70,45195	71,5236	86,44603	61,41329	64,80569	19,92395	20,07087	24,75291	33,87261	52,36614	46,01273	48,44385	58,21624	64,54693	70,3679	63,98859	70,68157	73,74164	76,7613	60,94578	62,19392	20,99408	15,45901	25,96209	30,34289	38,16851	37,84496	59,58264	38,69176	56,72842	46,71336	65,7903	47,83273	68,51859	71,46474	67,45468	51,75446
27,07,2019 22:30:00	54	1,469869	3,019244	2,846554	3,507267	4,071065	5,964094	5,447198	7,913972	20,79403	24,72128	17,05564	27,41856	35,60966	38,66668	26,59441	43,72285	2,329313	2,051558	3,063246	3,829438	6,791348	5,860134	6,027505	6,477192	26,58426	33,94887	25,97149	36,85579	43,61826	61,86042	36,44722	44,35014	0,3759118	0,2419733	0,1397408	0,2423878	33,07133	37,13507	32,74868	45,94226	53,61269	69,7431	63,25576	63,52308	72,93919	74,73812	49,19782	44,39414	0,4194297	0,3784676	0,2483283	0,07929929	38,36055	38,53682	37,02579	38,66565	74,81653	77,98269	70,34628	74,99267	71,49335	88,85921	63,50947	67,5051	19,63127	20,83333	25,53036	34,09434	53,39826	47,09161	52,02235	61,03758	67,20077	73,21797	66,67302	73,3448	76,24895	78,8963	64,56655	67,1696	23,21943	15,52732	27,23288	31,86014	38,9506	39,64397	61,50627	39,65123	58,03334	49,80389	67,28911	48,58754	71,10632	72,88102	69,53532	55,11924
28,07,2019 00:30:00	56	1,238741	3,033612	2,937735	3,33057	3,640376	5,782009	5,178422	7,71531	19,20659	22,60838	15,33564	24,66539	36,17733	38,81619	26,84336	45,18533	2,125193	2,09183	3,188135	3,72161	6,295106	5,957531	5,719427	6,518913	24,85763	30,05036	22,10315	33,24866	46,13636	63,64342	36,10342	46,22602	0,2146883	0,4855355	0,2090241	0,3690042	33,99405	38,22398	34,87518	45,53147	55,78836	71,01071	64,79022	66,17429	75,37405	76,9572	50,5106	46,65312	0,3440677	0,4404979	0,2347203	0,391592	38,83924	38,03347	36,69844	40,79644	77,14909	81,75446	74,64191	78,33368	75,42999	90,82517	66,28192	72,27577	20,17394	20,43842	26,10604	35,43248	54,55798	47,77153	53,20581	62,54104	68,65321	76,25331	69,13626	75,45272	79,25197	80,07094	67,85139	69,01105	23,9068	15,35595	28,72562	33,02152	41,01472	39,96352	61,8437	40,16412	62,64845	51,45528	70,03004	50,74772	72,55456	75,62238	71,91721	56,95982
28,07,2019 02:30:00	58	1,33897	3,04128	2,950997	3,388801	3,797593	5,73566	4,885403	7,464909	18,10766	21,25076	13,62919	23,11802	37,58094	40,27789	26,70079	45,47924	1,830308	1,949947	3,062417	3,754421	5,860826	5,714314	5,491269	6,474496	23,82827	27,68132	20,64717	30,69241	45,93687	65,55219	37,44446	47,44745	0,2279509	0,3969108	0,235342	0,2271911	32,72421	38,45677	34,87075	48,17991	58,15476	75,4599	67,77451	67,41413	77,80863	75,99448	53,23497	48,61157	0,210751	0,2181421	0,3469689	0,1539705	38,40199	37,65431	38,84802	40,86917	80,3004	82,08484	78,72671	78,43398	78,87067	92,61079	68,98789	75,0668	21,69858	21,30291	27,20242	37,24186	57,32929	50,18083	54,77937	63,28289	69,43868	78,77113	72,09418	78,63657	80,9129	82,27757	69,31966	71,91285	25,40762	16,51276	30,04241	33,23877	40,69138	41,181	64,45208	41,79368	62,12878	51,01963	72,56499	52,35977	75,3317	77,60409	74,22455	58,72485
28,07,2019 04:30:00	60	1,234803	3,042039	2,911762	3,04052	3,6812	5,383234	4,869791	7,285172	17,10136	19,95745	12,61777	21,76752	38,28898	38,91681	27,12119	45,15797	1,948359	1,84585	3,047772	3,682167	5,585143	5,265735	4,933755	6,078759	21,91002	26,2855	19,40843	28,91772	47,38236	66,54675	38,14758	47,47589	0,2554432	0,5807222	0,2910864	0,2008731	34,82212	39,72591	35,80687	48,67844	60,01367	72,77029	68,25866	69,35096	78,49068	76,82484	53,73777	51,09021	0,2299541	0,2099912	0,3451729	0,2757515	38,92877	39,28872	39,76031	40,78235	80,17759	83,93388	81,00781	79,96339	80,74996	94,13054	71,74016	78,15899	21,45232	22,37462	28,82142	38,471	58,69362	51,3815	56,08366	65,63116	73,27938	81,68726	73,38776	80,84023	84,70374	86,6382	73,31696	75,19458	26,8768	17,2382	31,21462	34,25716	42,31046	43,32172	64,94688	41,36915	63,51265	52,34222	73,41767	53,5798	77,09659	79,06076	75,89121	61,44672
28,07,2019 06:30:00	62	1,271344	3,018415	2,767877	3,097369	3,757115	5,462188	4,702766	7,173269	16,41764	19,4047	12,61888	20,87346	37,99395	39,39373	28,02517	44,95952	1,804059	1,737746	3,00992	3,316823	5,822489	5,433037	5,130485	6,106046	21,23916	24,55646	18,25155	25,76702	48,00137	67,72166	37,3807	48,65385	0,3404067	0,682264	0,3386798	0,2255332	33,09405	36,89814	34,37769	49,10995	61,2035	75,93597	71,32867	70,79638	80,77413	80,84189	56,304	53,44648	0,4323469	0,1946563	0,5573745	0,2186256	39,93839	39,5691	40,32209	41,70514	84,32761	88,63429	81,74485	84,78462	83,48848	95,73682	73,5581	81,8665	22,61764	24,26814	29,52503	39,45947	61,45501	49,88305	57,05072	66,63716	73,03243	83,60155	77,46152	84,1335	86,49093	88,86176	74,77923	77,75744	27,94809	18,00473	32,28912	36,23633	43,85831	41,68482	65,71755	42,48169	65,86925	54,66263	74,25645	57,27107	80,53595	81,08153	78,60058	64,35896
28,07,2019 08:30:00	64	1,156816	3,143512	2,740522	3,219841	3,66027	5,517171	4,436477	6,8225	16,03504	19,40567	12,2027	20,5602	37,06917	39,31746	27,63427	43,9213	1,944836	2,032079	2,995828	3,505747	5,323275	5,042343	4,90122	5,627902	20,52698	21,95388	17,90147	25,03308	48,39122	70,12397	37,01591	49,49457	0,4055454	0,5755416	0,2948165	0,2177967	35,04939	39,24438	35,35518	49,15222	62,62275	76,57286	72,03601	74,91068	82,48763	80,52746	57,15316	54,74469	0,2696038	0,1724138	0,345173	0,2497789	42,59677	40,44194	41,54475	43,07381	87,66467	90,10464	86,10873	88,93829	85,65697	96,70451	78,47169	84,86087	23,28808	24,54175	31,78382	39,94321	62,34243	52,32854	59,32899	68,73273	77,173	86,24495	79,31843	85,32258	89,13087	90,58431	76,39954	79,92609	28,24532	18,55603	34,20922	38,15201	45,11625	42,42532	66,09913	42,34581	67,03635	55,96872	76,43913	57,75396	80,98833	82,90119	81,428	66,5093
28,07,2019 10:30:00	66	1,109637	2,87156	2,745911	3,217217	3,292578	5,298753	4,210944	6,761714	15,42641	19,80348	12,15269	20,5743	35,33502	38,91038	27,18067	44,41603	1,890335	1,804197	3,009988	3,390943	5,077366	4,905849	4,578361	5,694973	19,45334	20,88486	17,52797	24,33176	49,43475	68,61689	37,21678	51,53045	0,207159	0,6113229	0,3354332	0,2261549	33,89561	39,00793	35,02438	48,89216	65,26525	80,0375	73,38672	75,7514	84,9008	83,34224	59,80741	56,78934	0,2954382	0,1969358	0,3538074	0,2602094	42,27398	39,61221	42,12609	44,7011	89,58858	91,46868	86,49087	91,1975	87,72449	97,82499	80,86973	87,29339	25,00332	24,77136	31,46938	40,97541	62,13583	51,99284	60,27492	69,56247	79,1326	88,88939	82,91106	87,76186	90,34654	91,90733	80,68937	83,02166	29,18863	18,44227	34,68674	40,30801	45,65339	40,39989	66,36079	42,8965	69,4315	56,75397	78,20512	61,21787	82,3807	84,3627	83,98056	67,97952
28,07,2019 12:30:00	68	1,126423	3,229995	2,6682	3,145861	3,353572	5,335779	4,103876	6,260015	15,73358	19,1483	12,53792	19,3721	33,84642	38,22095	26,36294	43,63974	1,665423	1,803161	2,919153	3,591332	4,733297	4,88257	4,383358	5,667758	19,71534	20,49169	16,44666	24,13779	49,7326	71,5435	38,20741	52,37496	0,2079189	0,6994639	0,3252791	0,2115108	35,7664	37,9539	35,72854	49,58692	67,56493	81,19279	74,46839	78,74806	86,92467	86,38235	61,89082	59,49718	0,2117871	0,4812527	0,3376437	0,2617982	44,09821	41,39064	43,19103	45,70154	92,12457	93,3573	89,19276	91,01223	89,46562	97,7857	84,54182	87,27453	26,47236	26,91216	32,64774	42,9385	62,75607	52,99306	61,19818	70,12151	82,79599	90,8783	84,62202	89,74255	93,88773	93,7491	81,90898	85,75023	30,12337	19,26337	35,5649	40,43339	45,83693	42,17685	67,79185	43,83393	71,54922	58,15034	79,5941	61,27695	85,54687	87,37365	86,38988	72,22472
28,07,2019 14:30:00	70	1,389257	2,969441	2,755996	3,148416	3,514795	4,875662	4,107123	6,277698	15,67177	19,46252	12,46242	20,47683	32,35569	36,53604	25,36272	42,92805	1,702517	2,021441	3,071742	3,386798	4,90426	4,769977	4,39731	5,367138	19,72266	21,36466	17,02179	23,55223	49,42266	71,00677	38,96799	50,68882	0,1586677	0,5271193	0,4235052	0,2356874	35,50535	36,42027	34,17351	47,66253	68,38687	83,05433	75,51897	79,87524	88,1853	87,80877	63,16901	60,92913	0,2321645	0,2756134	0,4081703	0,2230465	44,89824	42,42125	44,1773	45,57595	94,06595	94,96946	90,79449	92,73713	92,73982	98,44827	86,01486	91,03648	27,23482	27,24821	32,95831	44,11002	62,81691	52,99644	60,87679	72,12678	85,01981	92,09921	87,21236	91,64332	95,02092	95,08025	86,10638	87,69846	30,16392	20,35194	36,85435	40,77359	47,23965	41,89751	65,58071	43,91184	73,10082	60	80,29599	63,16948	87,79848	89,97022	89,16984	74,09496
28,07,2019 16:30:00	72	1,094233	2,995759	2,615633	3,160435	3,469481	4,808245	3,919305	5,981087	15,48899	18,73495	12,0405	19,94881	29,58796	34,35075	24,27283	42,26811	1,648776	1,974193	2,911071	3,354886	4,734264	4,42211	4,251285	5,50246	19,21812	21,6132	16,86899	23,48661	48,46955	71,05064	37,81001	51,04622	0,1568717	0,5488091	0,453346	0,2186947	36,03683	36,94531	34,14283	48,35122	68,7987	83,12085	75,66402	81,5388	90,03785	88,76153	63,8125	63,65314	0,2193855	0,2878398	0,4963804	0,3399232	44,91164	44,9082	45,16537	46,81794	93,77679	96,24157	93,11214	94,70138	94,13046	99,2718	88,35426	93,39957	27,65867	27,70708	34,3998	44,24279	63,1487	51,3492	62,46236	68,19482	87,18217	93,85809	88,52025	92,57321	96,39098	96,20918	87,89519	89,8061	31,60056	20,12537	36,82194	44,22462	46,5131	39,94585	64,99619	44,09966	74,63776	59,32071	82,76145	63,92745	87,89525	91,76233	89,90032	76,80696
28,07,2019 18:30:00	74	1,233974	2,970615	2,688231	3,182748	3,493934	4,717617	3,735148	5,967823	15,38979	19,47364	12,07718	19,5642	27,18177	32,3043	23,80726	41,59461	1,630678	2,006383	2,955556	3,453249	4,566064	4,272628	4,273596	5,441603	18,55749	21,56934	17,15993	23,98687	45,86075	69,60729	37,17907	50,14761	0,3985687	0,6755636	0,3603006	0,205294	34,70615	37,15289	33,64452	46,74479	67,41344	78,81996	74,31696	80,21261	91,76392	89,48655	65,42945	65,54618	0,1907189	0,260693	0,4372513	0,4338666	45,17828	45,48256	45,32251	48,71532	92,85829	97,10695	92,72517	96,57761	95,77965	99,65868	91,16952	94,29286	26,812	27,3159	35,31588	45,66306	61,05575	50,32051	61,62246	69,21598	89,06857	94,37645	90,34158	94,10574	96,81904	97,28075	89,45636	92,05866	30,5363	20,47192	37,1037	44,80576	46,75032	37,13846	62,00949	43,88428	74,49767	61,74562	84,49995	65,22049	90,63514	93,8764	91,8015	80,51115
28,07,2019 20:30:00	76	1,103144	2,748397	2,738796	3,270199	3,195527	4,4916	3,92193	6,062528	15,43166	18,93568	11,66929	20,14672	25,25324	30,86959	22,48369	40,18595	1,60512	1,879352	3,008607	3,427484	4,553976	3,970284	4,281609	5,315746	19,32042	22,39624	17,2478	23,8217	46,85675	66,66045	37,46759	47,80428	0,4640528	0,6491075	0,3323248	0,2356874	36,67861	37,95355	34,41099	47,57418	65,6864	76,45336	71,4099	77,71524	92,81284	89,37541	67,18757	65,81281	0,3021386	0,28708	0,533267	0,4326232	44,89694	47,22652	46,76378	50,24051	95,61691	98,23184	95,05048	97,50434	96,3002	99,44621	92,20277	95,9848	28,0227	28,72789	35,73173	46,68704	58,71013	47,60555	59,27691	64,99247	91,09595	95,21883	91,39326	95,70637	97,51463	98,05163	92,07684	93,3756	31,99547	20,19942	39,47619	44,59617	44,24396	35,72909	57,93401	42,53557	75,5307	62,20698	82,59062	66,49273	91,52187	94,84464	93,13335	82,03111
28,07,2019 22:30:00	78	0,9725214	2,670203	2,934005	3,143098	3,40006	4,448565	3,677953	6,080969	16,13823	19,7114	11,87458	19,89169	23,01841	28,1806	21,26181	38,26232	1,604429	1,783336	3,058204	3,468515	4,290796	4,261853	4,127707	5,096499	19,07535	22,0845	17,39729	23,01136	44,94378	61,87983	34,90231	44,20245	0,2713306	0,6162273	0,3321866	0,2085406	36,16808	37,21002	34,09407	47,66874	62,42374	70,13732	68,38326	75,78531	91,83189	86,56525	66,6838	66,89054	0,2926751	0,2633869	0,5499833	0,2456343	46,01666	47,44446	47,11925	50,81675	97,71082	98,6117	95,85577	97,87626	97,68732	99,55093	94,44981	96,46253	29,42363	28,52999	37,18646	48,36455	55,64729	45,98703	58,87738	61,77139	91,61652	97,18624	94,32546	96,97314	97,64809	98,19794	92,2831	95,48912	33,60065	21,1258	40,5792	45,74968	43,08038	35,91581	55,97895	39,67609	75,32079	60,55758	80,4038	64,72735	92,46241	95,56469	93,38651	84,2412
29,07,2019 00:30:00	80	1,333582	2,763456	2,789014	3,326288	3,222951	4,59183	3,509616	6,002708	16,26202	18,63009	11,69368	19,90129	21,07144	27,431	20,49188	34,13537	1,627362	1,805993	2,985742	3,517352	4,326922	4,245481	3,955777	4,746697	19,91959	22,24746	17,87246	23,19511	39,92851	58,452	33,60266	39,43481	0,3721816	0,7787633	0,4979691	0,2039125	36,03841	37,46263	34,57186	45,50916	59,9866	68,0508	63,90734	69,61159	90,93687	84,72155	64,92435	65,73932	0,4862263	0,3062831	0,4700625	0,5215241	44,74463	47,88261	47,4267	51,13153	97,68622	98,42368	96,36763	96,81786	98,2159	99,67202	94,95612	96,5015	29,42819	29,77563	38,94741	49,54762	51,84053	41,55732	55,6321	58,1969	94,48144	97,39777	95,02782	97,88433	98,21266	98,64065	94,01573	96,05471	33,68485	21,88667	41,3972	46,83065	43,15739	33,24056	54,14013	38,27337	73,76036	58,49553	75,41016	63,33444	94,36407	96,06169	94,80865	86,45508
29,07,2019 02:30:00	82	1,049334	2,784455	2,709715	3,056269	3,3037	4,63507	3,585737	6,057622	16,47663	18,67512	11,47063	19,74089	20,26704	25,20688	19,50445	32,11387	1,663351	1,834176	2,922607	3,457325	4,294456	3,973876	4,105258	4,760927	19,27366	22,32821	17,41628	23,98955	40,49292	55,65622	33,21078	36,94055	0,3413047	0,5973004	0,4022988	0,2506078	37,03408	37,1676	34,13261	45,90247	55,92728	63,35723	59,10332	66,64691	91,21649	83,57993	63,94831	64,30489	0,2139975	0,3089771	0,4752431	0,3142959	45,10091	48,47045	48,45055	52,35653	96,89814	99,02948	97,34111	98,45697	98,54034	99,63341	96,18217	97,60575	29,24313	30,19576	40,07142	51,06812	48,03271	40,12883	53,66088	53,11242	95,49616	98,37623	96,31375	98,19434	98,8744	99,05842	94,14897	96,88438	34,71596	22,4618	42,37227	47,96668	41,54135	32,75081	53,37726	36,66742	72,73237	56,89124	70,30883	60,13103	94,39392	97,24538	95,69697	89,30972
29,07,2019 04:30:00	84	1,269756	2,736931	2,838818	2,990924	3,438398	4,629062	3,424721	5,942128	15,32362	18,6611	11,54081	20,17166	20,17856	23,16395	18,86156	30,1749	1,642352	1,783198	2,990371	3,445236	4,261093	3,804708	3,77459	4,712159	20,24294	22,68298	17,42353	23,25231	38,33548	52,70813	31,17692	33,74165	0,3132598	0,574989	0,4022988	0,3833029	35,61042	37,20318	34,84181	44,77515	54,69573	58,43673	56,63275	63,58781	87,72587	80,10623	63,15263	63,58601	0,1612926	0,3611986	0,5192445	0,3657576	47,85256	48,68424	48,51155	51,46993	96,73643	99,17764	96,61402	97,88081	98,52053	99,57275	96,10998	98,13204	30,89184	30,82899	41,00616	53,89085	46,19308	38,24761	50,83084	50,21898	95,49319	98,59983	96,5665	98,90465	98,82688	99,28637	95,14402	97,0155	37,35059	23,35309	44,07583	49,41499	39,31235	31,94214	49,90315	34,26772	70,95248	54,16162	66,19114	57,55249	95,60366	97,61079	96,47601	90,85475
29,07,2019 06:30:00	86	1,360522	2,51789	2,845449	2,925646	3,114707	4,346057	3,442127	5,88424	15,34262	18,24836	10,8669	19,36968	19,05621	21,1651	17,98954	28,80311	1,583637	1,846679	2,780034	3,546847	4,303299	3,864044	3,848502	4,649508	19,33873	22,56479	17,7437	23,38776	37,01397	50,3759	30,472	31,16275	0,2396248	0,5684266	0,4579051	0,2381051	36,37924	37,18473	35,10285	43,03057	53,77224	57,7513	53,25803	61,30325	81,04332	76,24971	58,50615	59,27532	0,3512517	0,317957	0,5012847	0,4178409	46,53894	50,4329	48,60715	51,53107	98,56569	99,19505	98,18447	98,61095	98,63174	99,84215	96,68386	98,32407	32,51402	32,43182	42,61163	53,76512	43,9662	35,19125	48,79116	47,54794	95,69683	98,77106	96,55241	98,98927	98,99707	99,10664	95,62596	97,4448	38,16064	24,47454	45,35373	48,11519	38,5722	30,39684	48,05695	32,82984	68,05599	51,87748	60,59073	54,73004	96,50005	98,3028	97,94353	92,47174
29,07,2019 08:30:00	88	0,8899065	2,576813	2,678907	3,011577	2,95528	4,442971	3,463058	5,883896	14,78614	18,41055	11,32888	19,36774	19,23802	21,43892	17,0919	28,55264	1,511038	1,759436	2,822861	3,146413	4,178341	3,778114	3,842907	4,612414	19,27435	22,62143	17,76366	22,94485	36,26588	48,51521	29,06506	30,63765	0,2448746	0,76405	0,5101956	0,2087478	35,96941	37,7142	34,17281	43,42409	50,70015	56,13858	51,45778	60,21178	78,82072	73,30949	58,29209	57,87025	0,2000442	0,366103	0,5863174	0,3989832	48,68811	48,45214	50,78713	52,28841	98,42168	99,25605	97,86306	99,00303	98,85029	99,87041	97,89331	98,20664	33,18889	33,55299	43,88566	54,69047	41,71964	35,39885	47,09769	45,80508	96,77152	98,97139	97,66509	99,1965	99,15229	99,29977	95,74201	97,39914	38,51562	25,6786	46,61189	50,92588	36,90173	29,53705	47,96523	30,92977	66,24302	51,50814	56,32736	52,5663	96,47332	98,84187	98,00935	93,79697
29,07,2019 10:30:00	90	1,079658	2,614943	2,658875	3,070361	3,061657	4,314835	3,349843	5,862345	14,222	17,96171	11,24039	19,26904	18,7529	20,01519	17,0434	28,27669	1,55877	1,978268	2,827627	3,607081	3,979884	3,566051	3,857413	4,574422	19,88492	22,08181	17,17686	23,58359	34,88015	43,81126	28,44751	30,36997	0,277133	0,7141081	0,4818054	0,1518982	35,54639	37,3327	34,87476	43,3307	49,74254	55,18382	49,19421	56,88196	77,11255	72,66342	57,7752	54,94993	0,2214578	0,3873093	0,5361682	0,4059598	50,93991	51,97557	51,06564	52,44736	98,68824	98,8639	98,06966	98,83591	98,733	99,49995	97,75607	98,56757	33,72064	35,45846	44,55502	57,19372	40,41093	34,61221	45,64932	44,34667	96,8618	99,24084	97,81498	98,91122	99,10062	99,33258	96,18299	97,76835	40,18111	26,08063	47,83806	52,97655	37,68961	29,45671	47,84558	30,57521	64,02216	49,82647	52,85298	50,92449	97,60374	99,09565	98,22281	94,48296
29,07,2019 12:30:00	92	0,9388123	2,589246	2,732579	3,146137	2,858573	4,475298	3,368769	5,855369	13,99315	17,13383	11,18079	19,10809	18,52163	20,78153	15,57409	27,6818	1,52064	1,860218	2,646233	3,079686	4,177787	3,402271	3,749378	4,445181	19,72473	20,99594	16,43809	23,63782	34,60619	43,66407	28,10537	28,87399	0,2302995	0,8838278	0,5128896	0,3203056	34,74089	38,3055	34,03625	42,5795	49,09732	54,96406	46,41508	54,33775	72,38568	69,24934	56,7816	52,69154	0,2472231	0,4282023	0,6060731	0,4935483	48,64093	51,01521	53,52273	53,1174	98,18937	98,7748	97,06536	98,22281	98,30736	99,76707	96,60297	98,75158	33,84034	35,10127	45,22698	57,81118	39,21722	34,30309	44,11479	42,26515	96,11143	98,94907	97,29498	98,81257	98,9843	99,23354	95,36271	97,5766	39,81039	26,03904	49,5682	54,27283	36,38725	28,63319	46,02654	29,68909	60,16115	48,8833	49,88514	50,60981	97,96764	99,11878	98,99087	95,04123
