# Supplementary material for: Neuroblastoma signalling models unveil combination therapies targeting feedback-mediated resistance
Source: PLoS Comput Biol. 2021 Nov 4;17(11):e1009515. doi: 10.1371/journal.pcbi.1009515 (PMC8604339; doi:10.1371/journal.pcbi.1009515)
Supplement: S2 File — (ZIP) [file pcbi.1009515.s023.zip › drug_sensitivity/IMR32_drug_sensitivity/IMR32_MK_Rap_071018.txt]

Label: IMR32_MK_Rap
Metric: Phase Object Confluence (Percent)
Cell Type: IMR32
Passage: 10
Notes: 
Analysis Job: IMR32_MK_Rap

Date Time	Elapsed	A1, Image 1	A1, Image 2	A1, Image 3	A1, Image 4	B1, Image 1	B1, Image 2	B1, Image 3	B1, Image 4	C1, Image 1	C1, Image 2	C1, Image 3	C1, Image 4	D1, Image 1	D1, Image 2	D1, Image 3	D1, Image 4	A2, Image 1	A2, Image 2	A2, Image 3	A2, Image 4	B2, Image 1	B2, Image 2	B2, Image 3	B2, Image 4	C2, Image 1	C2, Image 2	C2, Image 3	C2, Image 4	D2, Image 1	D2, Image 2	D2, Image 3	D2, Image 4	A3, Image 1	A3, Image 2	A3, Image 3	A3, Image 4	B3, Image 1	B3, Image 2	B3, Image 3	B3, Image 4	C3, Image 1	C3, Image 2	C3, Image 3	C3, Image 4	D3, Image 1	D3, Image 2	D3, Image 3	D3, Image 4	A4, Image 1	A4, Image 2	A4, Image 3	A4, Image 4	B4, Image 1	B4, Image 2	B4, Image 3	B4, Image 4	C4, Image 1	C4, Image 2	C4, Image 3	C4, Image 4	D4, Image 1	D4, Image 2	D4, Image 3	D4, Image 4	A5, Image 1	A5, Image 2	A5, Image 3	A5, Image 4	B5, Image 1	B5, Image 2	B5, Image 3	B5, Image 4	C5, Image 1	C5, Image 2	C5, Image 3	C5, Image 4	D5, Image 1	D5, Image 2	D5, Image 3	D5, Image 4	A6, Image 1	A6, Image 2	A6, Image 3	A6, Image 4	B6, Image 1	B6, Image 2	B6, Image 3	B6, Image 4	C6, Image 1	C6, Image 2	C6, Image 3	C6, Image 4	D6, Image 1	D6, Image 2	D6, Image 3	D6, Image 4
7/10/2018 3:12:00 PM	0	7,9635	5,302553	8,207339	3,063661	10,38945	14,4038	10,33398	16,04906	11,34132	15,18713	10,14347	17,4024	12,72947	16,89531	8,626215	16,21726	4,599497	3,03382	3,681131	6,563122	10,20398	13,41277	10,885	15,14202	11,20669	14,87497	12,45199	12,94181	17,81181	15,57008	9,439033	12,12119	6,380416	12,1493	11,21498	8,626838	14,78884	16,33993	11,16718	17,45061	15,61367	12,40992	12,64886	13,97692	16,31369	17,18191	10,30366	11,45903	6,954162	3,756355	10,4854	7,726845	13,26219	10,26353	14,65103	13,22309	14,27629	14,30903	12,34513	11,17623	16,16739	15,66444	9,967397	12,12105	6,484652	6,418339	11,63641	9,099389	12,90244	11,03683	12,92412	12,17348	15,85682	11,27176	11,31424	13,00108	14,04889	11,34457	10,6708	10,48229	6,66128	6,459922	9,061186	7,77886	10,54045	10,37985	14,57387	12,69652	13,1373	14,89638	13,76395	10,45314	14,14097	11,17153	15,56871	10,40499
7/10/2018 4:12:00 PM	1	7,27799	2,665921	4,242167	3,271649	15,7684	19,96442	15,46129	22,38354	19,01553	23,09253	15,48947	23,48247	17,7723	25,58494	11,59455	22,11317	3,288849	2,286624	5,086345	3,742402	14,56655	18,99163	15,02998	17,74647	17,3624	19,65635	16,92308	18,01738	25,84833	20,54115	12,64209	15,4693	9,587894	17,4111	17,76912	13,88097	18,31054	23,32159	19,26648	21,88979	20,09263	18,24657	16,75087	21,09727	23,36676	24,46735	15,2734	16,45343	10,36341	5,602827	16,85435	12,27364	18,55686	15,98889	19,54769	19,69938	21,33876	19,54769	21,11364	15,92541	21,20697	23,09778	15,25275	16,45115	9,944601	9,96636	15,45397	11,80806	15,52291	14,48773	17,75116	16,1535	20,33157	16,91513	16,14577	18,67629	20,27644	17,4236	15,65091	14,21129	8,699227	8,955363	12,71483	11,40093	15,22353	13,532	19,40609	16,29518	19,71423	15,51807	19,6281	15,61706	20,0523	15,24605	22,81671	11,21
7/10/2018 5:12:00 PM	2	6,605258	3,312472	4,20079	1,886398	15,33951	20,33592	16,3581	23,1719	16,71682	23,51659	16,00782	23,51652	18,13398	22,84089	13,87482	21,62198	3,938647	2,403086	3,138953	4,163489	14,28244	19,90523	16,59048	18,80105	18,40607	22,25803	16,65941	19,35877	25,18699	22,88696	12,82998	18,14635	10,66306	18,38652	19,59901	14,87718	19,56462	27,46297	18,91951	24,47088	24,59369	19,33224	16,15613	22,97704	26,13934	24,27539	16,26023	16,78389	12,44053	7,992788	19,11886	14,28423	22,50649	16,17381	19,68722	19,7974	23,29983	18,25376	19,67092	17,59132	24,34129	21,86975	14,50065	16,94601	11,96528	11,25477	19,26773	13,97028	18,28242	15,01706	19,3884	18,2655	19,93133	16,5158	16,27833	17,26535	20,92748	19,6721	17,84766	15,26277	12,04624	10,08351	15,04718	13,37271	18,03437	14,46687	21,51553	16,33683	19,06658	15,36596	21,13319	15,85233	19,71755	20,00041	23,88849	12,47182
7/10/2018 6:12:00 PM	3	7,559405	3,142752	4,062777	1,825956	14,1628	19,75478	16,01321	22,57011	21,3054	25,80875	16,59987	24,66615	19,6569	23,65668	13,27448	22,77465	3,551476	2,275503	3,626837	3,322765	14,60558	19,70878	15,25593	18,92117	19,92858	22,15952	18,33071	20,00408	26,48535	24,7436	13,57372	17,61605	12,65881	20,06929	21,15509	16,87859	19,56337	23,18088	17,4294	25,12489	23,51383	21,18452	15,63419	19,96802	22,69397	25,49368	15,76412	16,66577	13,55196	8,356475	20,44803	16,98442	22,21043	17,76829	19,71831	20,07543	21,76061	19,80589	19,05055	17,97497	23,83027	23,59361	14,47053	18,45649	11,59973	11,5196	19,96484	15,58791	18,04853	16,63876	21,3512	18,13343	21,5531	15,90849	15,98261	17,75517	19,19582	19,76065	16,8569	17,09238	13,4614	11,08063	16,86782	16,05445	17,26003	13,79828	22,0966	17,16374	19,65082	16,47982	22,37145	17,45669	20,23231	16,61507	24,33784	12,64361
7/10/2018 7:12:00 PM	4	7,049556	2,95459	3,768029	2,040506	13,89776	19,0585	16,39686	21,28074	17,70654	23,70648	17,10986	27,5355	20,32791	25,2819	15,04504	24,28009	4,053727	2,299196	3,599207	3,673809	14,61621	19,78586	15,28086	17,92558	17,1111	21,77954	17,41731	21,6447	28,53531	22,25996	13,95156	18,62912	14,20024	23,12327	21,41737	17,69176	19,549	19,76148	19,32243	23,87482	26,51643	20,2904	17,66696	21,18017	23,13688	25,63612	17,24069	17,13404	15,16358	8,528821	23,37754	16,44155	22,23144	17,25285	20,15066	19,7038	23,23331	20,14976	19,42874	18,29679	21,96715	22,09377	15,7271	17,81112	12,68402	12,59201	20,08579	17,32987	17,33215	17,48902	21,18535	19,91545	22,67014	14,80079	16,07641	19,53374	20,93273	20,13767	17,24773	16,96473	14,60309	12,06717	17,26818	16,94974	16,33759	14,00116	21,23999	17,48598	19,53166	16,68732	21,49861	17,29581	19,79181	17,02441	27,0747	13,72258
7/10/2018 8:12:00 PM	5	7,47907	2,313287	4,307168	1,830101	13,72755	18,50043	14,67244	21,58923	18,40186	24,62533	18,13177	27,1406	22,15939	25,60635	14,15396	22,7475	3,479636	2,215683	3,443234	3,067391	14,33376	23,09751	13,75677	15,22623	19,68536	20,22754	18,73861	21,93047	30,55309	23,28692	14,65248	19,49202	15,02556	22,02669	23,74696	18,90259	21,34222	21,58585	17,95701	23,90618	23,58422	20,62597	16,65251	22,90506	25,75694	26,55276	16,80413	17,51886	15,27313	9,599914	22,98243	17,46477	20,53493	17,62061	17,97303	20,12793	26,32854	18,61572	20,78049	17,79261	23,16569	24,67072	15,16779	19,22539	13,45152	11,62322	21,65147	16,03435	17,47859	17,33988	20,25537	18,50119	22,27999	15,8084	17,17278	19,61228	20,42952	20,18913	16,97157	17,34223	14,60033	13,29997	16,42532	16,78852	18,01241	18,24616	22,48411	17,39224	20,68012	14,786	22,19199	15,76446	19,36436	17,63636	24,83864	13,13135
7/10/2018 9:12:00 PM	6	7,625028	2,816368	3,651014	2,141012	12,67393	17,54898	13,34991	18,95992	20,96092	26,26388	18,6736	25,87589	20,9471	25,84639	15,45708	25,45673	3,705722	2,152686	3,653846	3,390321	13,11215	17,28289	14,0368	13,74012	19,12688	21,27424	18,65847	21,50489	29,39157	22,83226	14,25916	19,53636	13,10545	22,70198	23,0801	19,72446	21,11648	22,73037	16,60505	25,37543	28,16727	19,96974	17,53578	23,04439	26,3387	27,28089	16,93302	17,9541	14,62844	9,634727	20,84618	17,8804	22,99811	17,24698	19,28202	20,57099	25,37232	20,54895	19,45147	18,76471	21,92923	24,22303	15,32024	18,38777	14,43323	12,39121	22,34817	17,55229	17,22736	16,5375	21,08857	20,23334	23,16023	16,38829	18,72002	20,48029	19,76618	21,17181	16,20918	18,69806	15,26173	13,18814	18,11008	17,92406	17,77271	13,55831	22,82321	17,91356	19,42736	15,34739	21,82451	17,24691	18,94804	19,17109	26,76904	12,94623
7/10/2018 10:12:00 PM	7	6,494805	2,520515	3,209342	1,774978	10,96023	15,40216	12,84151	17,13189	19,32899	25,94102	17,63346	26,40887	22,25381	26,01203	16,18673	25,87927	3,975188	2,054874	4,932167	3,923588	11,3561	15,96997	12,47886	13,59188	20,40582	22,26487	19,19126	22,43707	31,69464	23,20471	14,59079	18,84325	13,04321	24,97375	25,62991	20,8687	23,00812	25,5008	18,99329	24,37148	25,75389	20,64496	16,39734	23,34418	24,06858	26,31928	17,97684	19,01532	14,61829	9,731296	21,13444	16,05251	22,37076	17,22653	21,65271	21,1095	24,64522	20,99006	20,98896	19,40995	23,00004	25,61326	17,3662	17,59581	13,44503	12,69445	21,82375	18,04356	19,66125	16,70328	21,70528	19,26296	25,63578	18,82039	17,5985	22,17278	21,4602	21,19115	17,10537	16,56229	15,78063	12,82853	17,52252	16,04733	17,82459	15,47649	24,52503	17,36661	20,0536	15,05789	23,00736	17,156	21,87141	16,79162	27,24946	14,90026
7/10/2018 11:12:00 PM	8	9,501823	2,333389	3,987759	1,467797	10,53057	15,40554	12,49351	16,31272	19,0864	26,73512	18,12645	26,52243	21,82126	24,28472	15,7063	25,3525	4,115551	1,762613	3,894438	3,689835	11,30388	15,71335	12,62358	13,21618	21,8044	22,88123	19,52469	25,58128	29,31262	23,55424	13,98147	20,06901	13,41837	23,48509	24,06333	20,39429	21,06066	25,05126	18,1469	26,43132	25,01768	21,45488	18,00944	24,02734	24,89349	27,96689	18,54035	17,97483	14,69351	9,543822	20,93032	17,24007	22,84974	18,30494	20,82864	21,45695	25,7952	19,75817	21,27556	18,7634	23,08977	23,68355	16,51774	19,80914	12,32717	13,03133	23,21038	17,40564	16,29967	16,3675	21,13582	20,04828	23,21798	18,19884	19,22262	22,03747	22,23005	21,74382	19,02513	17,72194	17,18066	13,13936	17,58172	16,81649	18,83579	17,15448	22,36924	18,8753	21,67738	16,49412	24,52773	17,66337	22,06641	18,22261	26,4003	14,27166
7/11/2018 12:12:00 AM	9	7,424777	2,678216	4,007101	1,966526	10,58666	15,1023	12,21858	14,4427	20,63467	26,98394	19,16667	28,90273	23,18661	26,26126	16,05576	28,59845	3,907286	1,641799	3,09136	3,750691	10,19618	14,34557	11,04595	15,66804	22,09563	24,13254	20,59847	24,39199	27,76795	25,12647	15,86138	21,12732	13,09848	24,11209	24,86392	21,38428	19,96139	23,74523	18,92082	25,38233	26,44859	22,95135	19,5155	23,4969	25,52429	28,12894	19,64322	19,37072	15,68095	10,44485	21,56202	18,54961	21,59483	21,42394	20,80943	22,09874	24,67942	20,96236	22,70875	18,96565	24,02078	26,72863	16,89924	19,65372	13,40496	13,45774	23,16423	18,05717	18,73985	17,72097	22,62372	19,77985	24,15154	19,70526	18,45118	24,00158	24,64267	20,33391	18,38914	17,54075	16,90761	13,70137	17,79399	18,1965	19,32989	16,48016	24,40346	19,7849	22,38865	16,22948	25,48	17,54455	20,56594	20,90158	27,1712	14,99772
7/11/2018 1:12:00 AM	10	6,818081	2,084784	3,697364	1,637309	8,993425	13,51542	11,15212	16,53259	20,58134	27,95528	21,26775	29,35925	24,39103	26,28213	16,69685	25,80266	3,530891	1,433742	3,284565	3,397781	9,434888	15,10672	11,7814	11,59462	22,55699	23,91937	19,45872	25,16012	29,12046	23,99018	16,81339	20,73518	13,7444	24,59735	25,21365	21,00464	22,1627	27,0785	19,07984	26,19613	27,58655	21,45682	19,21979	25,74395	25,85274	28,30605	19,17661	19,96615	15,10348	10,47283	23,41747	19,26634	22,38589	19,24922	20,47939	22,92765	26,97385	22,05936	22,32773	19,94882	24,51357	26,76641	17,18204	21,22776	14,50245	11,87203	23,17017	17,79143	18,07071	19,86102	24,11037	20,67432	21,894	18,88463	19,11908	23,80291	23,86411	22,83433	18,62	18,46527	17,07207	14,21315	17,90575	17,34285	19,98474	16,74541	27,68692	19,32347	23,8579	16,08899	26,22734	18,16016	22,27813	18,13232	26,93648	14,79858
7/11/2018 2:12:00 AM	11	6,527064	2,385265	3,562251	1,529482	12,68471	12,10855	10,37405	12,93656	21,60906	28,33498	19,43517	28,26971	23,66663	25,25095	16,45357	26,93413	3,897547	1,552069	1,861461	3,78661	10,46004	12,10654	10,35512	11,34001	23,06622	25,14789	22,15089	24,3618	30,93674	25,16413	17,44225	21,26098	14,22815	25,1023	24,76825	21,19695	21,27908	25,85026	20,06749	27,62889	27,02842	22,21285	20,72081	24,09911	25,97031	28,42935	17,44937	20,42427	16,11896	11,11855	22,72533	17,70323	21,64788	20,30739	22,67463	22,20228	26,88412	22,51257	23,31213	20,50881	26,82672	28,2434	17,83529	22,24366	14,92512	13,2282	24,16452	19,18712	23,82522	19,61601	23,41049	23,08224	25,31036	20,5399	19,71644	24,74794	24,32085	23,00937	19,43648	18,74109	16,67378	13,63533	17,91017	17,77106	20,35063	16,38511	26,18272	18,69923	24,93362	16,22396	27,11518	18,80657	23,20976	18,62718	27,71061	15,4751
7/11/2018 3:12:00 AM	12	6,196742	2,035326	4,02292	1,791902	8,688868	12,58151	9,207213	12,6041	23,05564	29,28914	20,40237	28,93361	24,72155	27,86279	18,86812	30,1291	4,081635	1,652575	2,954589	3,337271	9,326233	11,76165	9,477991	11,44286	24,21392	24,56758	20,57554	25,59488	32,32006	27,37103	19,65897	21,23619	15,95193	25,533	24,86786	21,41405	23,12838	25,81427	17,92074	26,74465	25,84473	21,87963	19,38349	24,38205	27,03153	27,73202	18,47963	20,81351	17,38762	9,700625	23,12079	20,27326	23,86259	20,2457	22,30589	22,38424	27,62019	21,48714	24,94432	20,70699	25,63722	27,42533	16,71744	21,20254	14,24686	13,70468	22,81444	20,21572	21,47339	18,46644	23,94044	21,18569	24,44988	19,44166	20,08082	25,01464	22,89684	23,73024	21,13637	17,51485	17,44357	13,49635	17,16305	17,60216	21,53811	17,59947	25,92859	18,59182	24,12107	19,30482	27,9626	18,64832	22,47935	18,59355	30,55247	16,14252
7/11/2018 4:12:00 AM	13	6,426006	2,284621	3,854926	1,881908	7,760279	11,0626	10,19915	12,46083	23,76071	29,30516	20,85309	28,21384	24,51364	28,75767	19,3062	29,72197	4,242443	1,643112	2,621574	3,831717	8,741297	9,676103	9,715959	10,42309	23,26806	25,87678	23,99522	26,10702	33,20942	27,72305	19,8358	21,01113	17,55692	25,32148	29,44359	22,49268	24,38391	25,98185	19,3531	27,00838	24,85923	20,28004	19,18429	26,02122	27,07919	28,17874	19,62057	22,09487	17,25568	9,737441	23,66739	20,86006	23,07437	21,92308	22,25174	22,49965	28,89064	20,33889	24,186	20,8115	25,84957	29,91877	16,70335	22,02338	14,178	13,93429	24,77171	20,28487	21,05037	18,57227	23,71781	23,12935	23,76996	20,51441	21,18707	23,43909	23,96628	24,52966	20,55979	19,80175	17,9396	13,86432	18,52806	17,42264	21,66404	17,71931	26,10128	18,1547	25,08317	20,0344	30,7043	20,51385	22,96937	20,34697	29,51302	14,76604
7/11/2018 5:12:00 AM	14	6,259739	2,245524	3,481087	1,572171	7,530531	10,84348	8,966967	12,416	22,86997	30,31174	20,38386	28,83676	24,31401	30,36127	17,4473	30,21158	3,639893	1,930606	1,98711	3,518457	8,530406	11,62916	9,391717	9,384255	23,81196	23,98278	20,34469	25,20536	31,84944	26,69298	18,74482	21,64463	15,50605	27,0718	26,72904	21,99333	22,53405	25,88825	19,00586	26,82617	27,07539	23,48834	20,06514	24,28935	26,90112	29,54886	20,27852	20,72254	17,87654	9,322364	23,69398	19,09469	23,52951	19,35227	23,57648	23,06407	25,72122	22,31418	23,28919	21,36867	27,69424	30,78781	18,30032	21,59876	13,67505	14,58921	24,09704	21,66736	21,94214	18,82087	24,25315	24,69924	23,85914	19,88347	20,59447	26,45896	24,7563	24,08143	20,39063	19,37542	17,57032	14,73503	20,57105	17,41635	20,7675	18,12721	26,14307	18,63064	26,92342	17,88013	27,60658	21,01535	24,18801	21,22009	28,3752	17,18156
7/11/2018 6:12:00 AM	15	6,167246	2,274743	3,613782	1,731667	7,47617	10,23071	8,106558	11,7012	23,08397	33,16632	20,99435	31,86271	24,71168	30,10838	17,63567	32,75807	4,271593	2,56431	2,453098	3,366973	6,657895	10,5401	9,453815	9,256535	23,98894	24,96215	21,73022	26,82976	35,72813	28,13046	18,232	22,27129	15,81779	25,9098	25,67039	23,31109	22,53144	25,32839	18,11796	29,83567	25,39519	22,96087	19,20141	25,61885	30,14548	29,33639	21,77083	20,77262	18,17432	9,963458	23,69867	18,91951	25,19182	20,32715	23,73335	24,44097	28,65336	22,02303	25,99726	22,67517	28,94078	29,4458	17,58932	21,5111	15,95553	14,14974	25,34856	20,16018	20,49969	21,97475	25,71777	22,06745	26,30865	22,03201	20,23693	26,7975	24,83346	24,23574	18,60647	19,7161	18,3754	16,21836	20,34745	19,26351	21,52216	18,1306	29,43434	19,41852	26,61541	22,32351	29,61049	21,65845	26,26657	22,79613	30,03848	16,9945
7/11/2018 7:12:00 AM	16	5,382267	2,344026	3,461815	1,667979	7,360881	9,365399	7,638637	12,54697	21,77546	31,51422	23,04798	33,18945	26,09554	27,62365	19,16515	34,51274	4,143872	1,887158	2,488603	3,245331	7,134863	7,53523	7,475686	8,687486	21,49377	26,12456	23,77093	27,37954	35,96416	28,93864	19,70387	22,80808	16,05389	28,05455	25,31016	22,6816	23,62553	30,1664	19,53637	27,84704	30,8323	24,26793	20,0956	25,03862	28,03921	30,45155	19,80631	20,64413	18,24478	10,41577	24,08792	19,12384	27,9519	22,50055	22,26038	22,85816	29,00116	22,54345	24,43454	21,62301	27,54587	30,36396	18,01745	20,67826	15,13967	14,39766	26,67737	20,79928	20,25538	23,35661	26,59483	22,52445	27,53896	23,63637	21,71696	27,47617	26,77878	26,17353	19,80707	20,53928	17,33028	15,65498	22,40184	20,16426	21,58778	17,61163	29,27484	19,07908	28,46161	19,14587	30,77476	21,25677	27,0059	23,08107	31,06964	17,56065
7/11/2018 8:12:00 AM	17	5,609804	2,302649	3,645488	1,486447	6,128633	9,730326	7,283447	10,583	22,31198	33,66137	23,73729	31,99112	28,83897	31,05548	19,73841	33,48717	3,886632	1,946701	2,441769	3,417399	6,6858	8,436397	8,19449	8,869019	25,96852	27,73085	23,66718	27,81319	35,81199	27,93926	21,25014	24,58078	15,85868	27,22894	26,92584	23,36014	23,39854	31,63744	20,13076	28,14158	30,52891	24,88167	21,76814	26,36964	30,27181	31,21871	21,27584	21,40832	19,40491	11,34429	27,4131	19,75174	27,26494	21,57197	24,66159	24,70905	27,3251	22,81561	25,38317	22,02213	29,42453	30,90317	18,51722	21,49473	15,49051	15,92203	27,15552	21,57811	22,83951	21,8462	24,54134	22,87115	29,36139	23,17798	24,0118	28,35468	29,25902	26,13243	20,1852	22,18826	18,50934	15,74208	22,03678	20,43988	22,81478	18,77715	33,33714	20,96458	29,47668	20,96748	31,7173	22,29892	28,23877	24,53768	32,38893	17,26003
7/11/2018 9:12:00 AM	18	5,421088	2,336152	3,844703	1,939586	6,486447	8,152838	6,994848	9,553492	22,10143	36,04071	24,42916	32,91163	29,06761	31,16213	20,77579	31,60387	3,874199	2,200901	2,419803	3,598931	6,246685	8,081344	7,869144	7,920328	24,07514	28,59189	23,19981	27,34306	38,49235	29,40139	21,93061	24,65531	15,71597	28,81666	27,49862	23,86315	24,37749	31,09886	20,16799	29,71623	29,3989	25,81979	22,33629	25,64358	29,2001	30,19887	21,91589	22,60175	19,27546	10,50073	23,6676	19,85591	27,1417	21,92909	25,68683	23,21825	27,66302	24,17496	24,13903	23,99812	29,4246	31,41322	17,31211	22,70716	16,75115	14,60606	27,55664	23,09592	22,57246	21,84495	26,92536	23,53034	28,25935	23,26239	24,08661	29,36692	28,10442	27,5478	21,75585	23,03099	18,81866	15,19991	22,84193	21,09513	22,72056	19,07984	32,11469	20,58259	29,39096	20,46046	32,23814	21,85884	29,0596	23,81818	31,06522	19,14401
7/11/2018 10:12:00 AM	19	5,834784	1,927153	3,584425	1,59386	6,215877	7,266247	6,631368	10,49735	24,50237	35,60932	23,68438	32,88842	31,26865	30,58425	21,62523	33,1739	4,061325	1,637793	2,303755	4,755402	5,595367	7,203318	6,29863	8,128179	27,83985	29,11569	27,55271	29,63114	35,65975	32,26341	22,67925	24,25557	16,51712	28,3001	26,99754	23,17612	25,36914	28,83973	20,60518	30,75127	28,5445	25,8984	21,48051	26,99581	29,43205	32,4654	23,73004	22,80677	19,65296	12,06275	23,71636	18,71332	27,08734	22,00148	28,25113	24,24348	30,86242	23,68514	24,80728	23,73619	34,35014	30,40181	19,0069	23,61979	16,8884	16,61369	28,65716	21,67461	24,51474	24,08847	27,6186	25,25586	30,21511	24,9663	23,65882	29,35352	31,67724	27,41027	21,87673	23,00543	21,04857	17,11822	22,47562	21,29828	24,71375	21,35154	34,02285	21,59276	31,16227	22,11338	33,02926	21,21132	28,85251	23,95177	34,38688	18,86729
7/11/2018 11:12:00 AM	20	5,794374	2,41179	3,652465	1,4765	5,408309	7,104678	6,242401	9,135789	26,8435	38,47819	22,76912	33,29589	32,11248	34,36222	21,32633	37,3126	4,167012	1,869129	2,538613	3,670148	4,871243	8,365591	5,959052	7,069311	28,02166	28,16859	27,47775	32,73285	37,26217	33,15705	25,06417	25,77007	17,12043	28,65226	29,38136	24,42363	24,89839	32,80428	21,1926	31,39582	28,79221	27,11932	24,82033	28,29334	31,32516	32,33367	24,20998	21,77664	19,85107	14,92968	24,31097	22,63822	28,49428	22,55747	27,96247	24,20922	32,86928	23,48178	26,12808	23,24775	30,20551	32,78328	19,63846	24,20114	17,65846	15,64911	28,454	23,70565	26,65658	23,25597	27,78038	26,86506	28,38542	27,07497	26,56823	30,5533	27,71773	27,43777	21,19564	24,11963	20,2399	16,4928	23,3256	20,13021	25,1012	20,55862	33,74012	22,62703	30,49576	23,63188	35,62936	23,84152	28,89568	24,85142	34,6033	18,70013
7/11/2018 12:12:00 PM	21	5,287288	2,781761	3,867429	1,704382	5,967065	6,263124	5,477869	8,789306	27,34437	37,69755	26,33068	34,07686	32,81595	32,46746	26,75626	36,01099	3,982303	1,981446	2,421668	3,345284	4,606751	6,302221	5,649038	7,930274	31,86132	31,40998	26,16206	33,13094	40,64097	33,49945	23,20202	26,84502	19,8682	30,60898	30,16184	24,94881	26,48037	31,38919	22,70633	32,45932	29,40173	28,24837	26,06273	27,8413	31,83307	33,38493	24,49381	21,09499	19,19043	13,21217	24,79802	20,96541	27,93774	22,99141	27,70274	25,03965	32,79854	24,84838	25,32493	24,0071	33,04708	31,99208	18,51279	22,39155	18,46099	15,4119	30,6815	24,20286	28,65226	24,05884	28,93188	26,84875	31,37254	25,71943	28,90369	31,22603	29,91013	29,24935	23,53351	25,81986	20,82401	17,75945	24,72004	20,91187	27,27578	22,40855	38,64418	23,13205	30,80785	26,49619	36,57037	23,8409	30,0715	27,02351	36,70674	20,42178
7/11/2018 1:12:00 PM	22	6,104871	3,41885	3,927457	1,565263	5,406858	7,129821	5,301586	8,632361	29,89881	40,33358	27,36413	36,45764	34,97209	35,06148	23,92062	38,53235	4,207422	1,720408	2,231916	3,639755	5,27064	6,065705	5,970932	7,78335	31,28585	31,88819	27,58876	34,43689	41,41295	33,74185	26,07379	28,78751	17,33104	29,68557	29,55825	27,26072	25,58266	29,30303	23,60937	33,29486	37,13736	28,03935	25,05256	31,58557	34,396	36,67054	24,28327	23,3084	20,72433	12,54787	25,82104	20,27928	32,52784	23,14268	28,93326	25,40914	30,96154	24,33839	29,79015	25,45756	31,7642	32,79702	20,52843	24,40505	22,95265	16,56298	29,99296	24,01332	27,95148	26,43768	31,49895	28,43584	31,36232	26,28972	29,20494	32,28939	30,91974	29,85784	24,08032	29,1751	21,53301	18,71919	24,19754	21,31189	29,71223	22,33774	37,94534	24,74836	33,97353	25,75431	37,6767	24,71851	31,67371	27,00155	36,90747	21,11054
7/11/2018 2:12:00 PM	23	5,832919	2,995897	3,966623	1,272519	5,173589	5,927968	4,921322	8,550162	28,89816	40,12738	27,05529	37,60134	34,72418	36,56141	22,93684	39,09559	4,719344	1,718336	1,994432	3,833306	5,314435	6,143346	5,820001	7,168781	31,03628	31,93772	30,02217	34,73689	44,98853	35,17891	25,44374	29,41106	16,33711	29,67597	30,81503	26,72165	29,4943	30,06908	21,96888	30,98067	33,52309	29,42419	24,62236	31,21547	33,95516	35,93377	24,65386	24,64094	20,59177	12,27889	24,81108	22,18501	28,77183	25,3766	28,21058	26,16628	31,95043	27,00776	30,64214	26,33662	33,88152	33,85941	20,30076	25,45576	17,8699	17,31391	29,79851	24,21875	26,83701	28,80899	31,38905	29,27719	33,43681	29,08184	30,37771	32,87398	32,53979	32,00383	26,25994	27,47824	21,57887	19,04855	22,91232	21,86402	32,11179	21,8225	37,68471	24,64399	33,04487	26,1307	39,19057	25,82414	32,6749	31,42103	37,78556	21,86789
7/11/2018 3:12:00 PM	24	0,3223088	0,9485522	0,1646082	0,2199381	2,011978	2,213334	0,9694132	2,994999	28,8436	39,95109	27,72043	38,19173	33,87959	38,51742	25,21054	39,95517	1,87949	0,6820568	0,9736961	1,455225	1,676545	7,458554	3,10704	3,223019	31,66004	33,1534	32,19337	37,92434	45,44361	37,01916	26,9755	28,17833	15,67308	29,9095	31,14038	26,04402	30,34524	31,96038	24,72639	33,37651	32,77623	28,80712	24,00158	31,75516	36,03939	36,85331	23,44013	25,35222	21,28848	12,84593	26,76503	21,17816	27,01115	22,64216	27,03884	26,91361	32,75061	28,03651	33,28719	25,80964	33,61633	35,78209	22,19987	26,66639	17,00376	17,22073	30,83347	24,10387	27,43293	26,47539	36,05901	30,53686	34,0712	29,9826	29,54444	34,87332	32,18674	32,36792	25,87775	28,59527	22,59125	18,35682	23,70945	23,42224	32,24552	24,52262	38,88305	27,13473	34,11486	28,77059	39,35062	25,98855	33,0274	29,14146	39,21212	22,06938
7/11/2018 4:12:00 PM	25	0,8407245	0,7504421	1,070402	0	2,019507	1,455778	0,9522824	2,400599	31,35879	42,11269	29,76287	39,24155	35,97653	39,51667	25,10762	43,53441	2,019853	1,290479	2,20325	6,995953	2,307209	5,402299	3,366559	1,876589	32,39459	34,05207	31,39865	38,75269	44,13559	38,54429	27,23613	29,81481	17,2143	30,40078	34,49761	27,50863	29,90723	32,0986	27,16188	33,68272	35,09187	29,88306	25,09968	31,35203	37,26528	37,19344	24,09331	24,51115	21,3521	13,22475	27,02579	22,05177	29,07597	25,29426	29,3951	27,2469	34,40347	28,63009	29,91325	27,20553	34,15637	34,16286	24,25508	26,04498	17,07649	18,07837	30,97072	24,2412	29,33127	26,98062	33,5892	32,28642	33,8313	33,3294	32,95729	34,24376	32,82258	33,91032	27,23123	28,85852	20,13974	17,39514	22,94989	23,95018	34,16432	23,39184	40,19942	28,34791	36,54606	27,56272	40,01285	27,77713	35,25102	30,88798	40,32935	22,05197
7/11/2018 5:12:00 PM	26	0,3672082	0,7461594	0,1686146	0	2,122845	2,025793	1,076136	1,070748	28,78751	43,20935	28,58277	40,44216	37,23854	40,50253	26,57528	45,31409	2,024066	0,5658019	0,7656389	2,00286	1,721927	3,18109	2,92765	1,918242	34,19057	36,29255	32,41905	38,06581	47,01646	39,08626	28,857	31,89495	16,36432	32,92765	37,23357	25,87803	29,19789	31,78872	25,68882	34,62809	34,05511	30,52318	25,38283	31,78106	33,77183	38,06456	24,19333	25,05201	20,70548	13,4996	27,07608	21,72379	30,05174	26,09264	30,77566	27,21113	31,63448	28,78447	31,42808	26,1727	35,7691	34,5528	20,83451	25,99635	17,67614	17,57578	30,65982	25,75832	30,31747	27,71676	35,57008	31,66529	34,76231	31,49335	32,50084	34,19968	34,99841	34,41252	27,94416	26,94249	20,73739	19,25916	24,01353	23,28989	36,87107	26,75909	41,70383	28,15692	37,22259	28,81576	40,01975	27,00051	35,49216	30,17159	37,77541	21,92204
7/11/2018 6:12:00 PM	27	0,446024	0,9146359	0,5802388	0	2,342576	1,330404	1,246753	5,771027	32,60838	44,71796	30,76826	43,22945	36,139	40,86587	23,04294	45,0661	2,350451	1,000912	0,8736046	1,455225	1,346154	3,585046	2,638428	1,785823	35,55095	38,58167	31,58509	38,65758	45,9822	38,51791	30,20073	32,56266	16,90139	32,0986	35,43525	26,77408	31,44059	34,49216	24,25591	37,03077	35,74195	32,1053	26,87134	32,2869	38,94534	37,89829	24,13551	27,39687	20,04117	14,70512	27,5668	21,5471	31,01701	27,69044	31,22534	27,9997	31,44051	30,92769	32,23813	28,73881	33,43626	36,06495	22,52964	26,55449	17,48315	17,75724	30,72026	25,47041	30,80163	28,7873	36,705	33,37305	37,82466	34,86296	34,7737	37,8871	35,6757	33,96717	27,66509	28,19187	21,59435	18,07824	23,78081	20,97902	34,57552	26,75163	44,39144	29,03826	37,17728	29,07928	43,02816	29,45423	36,51857	30,48816	40,5877	21,15799
7/11/2018 7:12:00 PM	28	0,1790451	0,9060705	0,393319	0,3683135	1,954645	1,719303	1,24779	1,070472	29,76066	44,4094	32,50186	44,5727	38,50105	40,84798	24,26082	45,17912	2,133206	0,8104692	0,7279924	2,164428	0,84031	2,816782	2,587174	1,937997	34,50265	39,89901	35,20336	41,05272	49,809	38,63409	30,51654	33,27711	15,85447	31,73526	33,70641	26,53135	29,8968	35,00581	26,62239	36,19819	33,12817	33,1556	28,08881	33,08279	39,31885	39,2716	26,67482	27,31612	22,0651	14,41223	27,92019	21,18093	32,51105	25,80764	32,13258	29,24762	31,99596	29,71078	33,54264	27,94969	36,57956	38,27696	22,88309	26,25242	18,49193	17,68561	33,0752	25,16032	32,58773	31,59185	38,5682	34,4534	37,0021	33,97567	35,85972	37,94706	38,39654	36,48555	27,54856	28,39136	20,89053	15,81724	24,41555	23,10815	37,07055	28,23697	42,97435	29,41188	38,21266	29,49361	44,60654	31,33165	38,16659	31,98587	44,08661	21,38912
7/11/2018 8:12:00 PM	29	0,3550508	0,720394	0,3562251	0,08233864	1,197641	1,297041	1,221955	0,917537	32,03201	48,45249	31,76089	45,26484	40,7331	42,49848	28,45214	45,26973	2,495165	1,007888	0,9718308	1,248204	0,7632211	3,74033	2,418283	1,730976	36,78672	40,45825	33,98623	42,82154	49,36492	39,99165	30,59426	32,94859	18,17909	32,45986	33,07996	26,90153	31,74603	35,22076	27,10896	36,96895	36,34795	34,48137	24,20859	35,75908	38,20935	38,94431	27,34541	28,63167	20,7338	13,70862	27,59567	21,19958	31,60919	28,20837	34,78849	29,08474	37,097	32,30748	33,98659	27,93525	36,96065	38,06304	24,90668	27,544	17,1129	16,92909	32,38989	27,80407	31,44383	32,51865	37,00085	36,43153	38,4451	35,49404	35,2589	38,37629	37,79081	38,63029	30,01699	28,42182	19,8738	18,59023	25,19466	24,20037	39,40802	27,47099	42,94907	31,85746	38,75208	30,47649	43,61925	32,31868	39,08233	32,9885	42,94472	22,32262
7/11/2018 9:12:00 PM	30	0,3113257	0,5845215	0,4140418	0	1,365841	1,4354	0,3023458	1,279979	32,94153	46,83777	31,6974	45,40416	41,88523	46,37627	30,17311	49,21951	2,335185	1,083182	0,9337699	1,386356	0,7119667	2,61812	2,498204	1,964523	38,85258	40,55206	36,2299	45,84383	50,69795	42,45953	31,84951	32,95335	18,30598	31,54109	33,94832	29,54769	33,60659	34,59977	27,96101	34,70035	39,65946	32,97138	24,42135	34,40906	41,38063	42,83129	25,65318	25,31637	22,00341	14,59874	28,4192	23,16189	36,52568	28,25832	33,17929	30,84356	37,48563	31,56491	34,77606	27,27495	37,81955	38,42196	25,53921	27,04002	19,51854	17,82031	34,84029	26,92163	31,91949	33,23739	39,64149	37,20249	43,6944	34,71962	38,52515	40,69277	38,01862	40,8848	31,11274	30,19203	22,54442	16,7879	25,29502	22,45227	39,1706	27,94388	44,01366	32,10385	41,29663	31,19958	44,72992	32,51147	37,65024	32,43893	42,905	22,78038
7/11/2018 10:12:00 PM	31	0,4504449	0,7042993	0,3934571	0,1623978	1,793974	1,292413	0,5897021	0,8990937	31,88744	47,65542	33,55417	47,41193	42,47209	44,42826	30,13215	48,66082	2,514299	0,9144287	1,232731	1,440235	1,071646	3,675122	2,366545	1,875138	39,46342	40,83036	36,89655	45,39008	50,29979	43,23	32,35121	33,16755	17,92924	31,44099	32,6443	27,58593	31,58979	34,96836	26,96225	37,99058	39,82662	33,11892	24,6484	35,8991	41,61355	40,46716	27,02876	28,40863	22,96288	13,83821	28,64936	24,08958	32,52887	29,35428	31,73734	31,51215	38,29327	33,21867	35,64793	28,06269	37,36544	38,90459	25,11108	27,53979	17,63103	18,12099	36,98932	27,5898	33,90908	33,99578	40,7865	37,85595	38,79504	36,93496	37,94574	39,87906	36,9706	38,45007	30,05727	30,22373	21,2873	17,11014	25,04061	22,94671	40,21283	27,84123	47,55547	32,53992	43,96559	30,76633	46,69395	34,97403	38,70275	37,18502	43,90197	24,83753
7/11/2018 11:12:00 PM	32	0,4924431	0,8846568	0,7208775	0	1,644148	1,041598	0,4541059	0,5928106	32,05798	50,16053	33,88767	49,72432	43,55058	45,17193	29,10671	51,11019	2,857676	1,101072	1,300356	1,420756	0,5669761	3,516868	2,169402	1,641938	39,23567	42,30437	35,23161	47,84324	51,49599	43,0685	31,37931	35,78996	17,43866	31,70293	33,19684	28,83683	33,01116	40,44789	28,03126	39,25764	40,59205	34,42694	27,6633	36,07634	38,26419	41,79597	26,51366	28,36297	22,46125	14,58706	26,80067	23,42997	35,67107	27,64381	35,27769	31,30243	36,17574	32,51409	35,42793	29,38273	41,89199	40,31665	24,76383	29,15962	17,72174	19,01125	35,51054	27,7008	34,84217	36,60063	41,8712	39,30427	41,04671	36,96715	40,82871	42,89844	40,38337	40,216	31,50089	32,58939	24,86751	17,10454	23,93188	23,55949	36,63641	29,44774	47,87502	34,98169	41,96604	31,1095	47,70502	33,42554	38,855	35,52325	46,55877	24,24894
7/12/2018 12:12:00 AM	33	0,9200928	0,9476543	0,4940318	0	0,707684	0,614984	0,3791584	0,7349691	32,92662	50,85164	33,95453	48,89796	44,9131	46,65851	30,22021	51,12076	3,851957	1,026125	1,302636	1,596554	0,7782798	1,09527	1,444242	1,688564	42,55437	41,65623	35,74457	49,40581	51,99353	44,44788	34,66346	35,45811	17,48446	33,00467	35,31492	28,73266	34,7496	37,98477	27,49337	39,92733	41,273	33,299	26,73284	37,01405	39,36195	43,28305	25,8008	27,51009	24,39296	15,09028	27,49758	21,5817	32,33256	27,74391	33,75525	33,15768	42,69956	32,20456	36,88108	29,90129	39,97341	41,30312	26,56437	28,45304	18,23808	19,33501	37,23807	27,56984	35,09588	36,30422	43,46465	40,62397	42,05053	36,79612	39,15175	42,49633	40,87817	39,93162	32,09052	31,82899	25,25241	17,1493	24,90461	23,16472	43,2452	32,49945	49,59895	36,709	45,84584	31,70175	50,94656	33,5798	38,8407	34,98632	46,63786	25,03392
7/12/2018 1:12:00 AM	34	1,021704	0,6481405	0,4851901	0	0,34614	0,568634	0,8281526	0,9571868	34,76079	53,42424	34,73164	49,47945	44,94384	46,00885	30,00884	50,52816	2,488741	1,193703	1,324602	1,451771	0,5709826	2,919015	1,366877	1,391053	45,02653	43,3495	38,67208	46,52016	54,52537	45,22878	33,94286	37,29456	17,92627	32,0461	32,42616	30,34172	35,13587	38,7652	28,25956	37,84829	41,33282	35,71756	25,50495	35,81606	38,76465	44,94924	27,57108	28,32574	21,29835	14,19423	27,2478	20,7338	36,15033	30,46481	35,30456	32,32627	39,76514	34,07708	36,87438	33,39198	39,57457	40,8678	26,75674	30,44547	18,8331	18,58822	39,43233	28,95792	36,30104	37,25458	43,4985	40,54736	44,24562	38,58401	38,77507	42,26797	42,31909	42,40295	30,82718	32,42574	25,79672	18,33105	24,90999	22,64623	43,99563	30,88452	49,74477	35,61927	44,90551	33,61137	51,50489	37,15786	40,25972	37,60617	48,75152	25,18147
7/12/2018 2:12:00 AM	35	0,5683576	0,7447087	0,4792496	0,07543103	0,9973199	0,7206013	0,9062777	0,675909	37,40281	53,52136	36,10653	51,38629	44,04965	46,20551	32,1006	55,74982	2,64582	1,268098	1,313619	1,365702	0,6310788	2,964122	1,306573	1,352094	42,34907	45,06196	39,58714	48,34349	53,22433	48,61227	36,82907	38,72762	18,95156	33,86121	33,65896	28,36988	34,77924	37,53709	29,36381	38,81963	39,20197	34,08219	29,0089	36,91908	39,14864	42,84034	26,7135	30,18022	21,60512	14,43572	27,96005	22,16312	35,91291	31,08974	35,79528	34,57732	37,95266	33,86834	40,37971	32,22563	40,67474	41,65858	24,64737	30,00801	19,46141	18,90798	38,03596	29,06554	38,91938	38,55908	46,04118	41,70956	44,10063	39,77413	40,07882	46,26023	43,12154	43,35157	32,23254	31,17602	25,15459	18,74151	26,79025	23,07326	47,23212	31,54703	49,82938	37,08831	44,06886	34,2872	52,19572	35,69083	41,79929	36,04553	47,94983	26,35983
7/12/2018 3:12:00 AM	36	1,092921	0,8506715	0,4137655	0	0,2121325	0,4773846	1,00478	0,3970491	39,123	52,61964	37,50968	51,4258	46,10315	49,09655	31,65423	54,94149	2,834674	1,050992	1,486585	1,085944	0,6777741	2,930689	1,512627	1,106529	44,0806	44,85466	39,69137	49,36015	54,4954	46,79674	35,20018	37,54594	18,9068	35	35,11515	30,93646	37,18737	39,6232	29,78821	39,94073	38,19567	34,25059	29,39718	36,26119	40,19659	45,56767	28,84429	30,63128	22,09169	13,69281	28,23054	23,75573	34,44345	30,20806	35,38096	36,16815	44,05456	34,29778	38,76284	32,81658	43,41463	44,03618	26,43533	28,00149	22,13445	18,46817	37,63753	30,47815	38,37015	40,89917	45,36562	41,13865	45,97446	40,15653	42,48432	46,64933	43,15083	45,53092	31,51546	32,98423	25,28832	18,71187	26,09651	23,66076	44,03542	31,64456	51,43243	38,60646	47,03574	34,79202	54,35394	37,33305	43,54747	39,66553	49,17662	26,23515
7/12/2018 4:12:00 AM	37	0,6865468	0,7920259	0,4320016	0	0,4659869	0,2622817	0,7355217	0,5015612	38,46783	56,17886	38,96566	52,14074	47,51755	49,81999	31,67959	55,20702	2,750608	1,140445	1,362387	1,535491	0,3242429	2,448262	1,966871	1,164484	42,95749	46,54579	40,34324	49,53699	56,22948	48,9247	34,94508	40,71687	17,80967	34,43226	34,20211	28,82633	38,53614	39,5336	29,96511	39,59052	41,09589	36,6963	30,2417	38,51707	43,03562	44,82807	28,46416	30,34655	21,81704	13,39371	32,51022	22,66468	36,57901	29,3455	36,06425	36,84136	41,63089	35,62265	39,72183	33,79242	41,46773	43,4911	27,74985	30,61167	20,74568	19,61366	37,2525	33,09945	37,93442	42,84476	45,451	41,61928	45,56	41,19819	41,19736	46,82962	44,28306	45,67156	34,78117	31,86851	24,3281	17,85581	26,93855	24,1237	43,8025	33,60749	52,88773	38,06228	46,77704	35,35111	58,60177	36,71495	46,21008	42,54539	52,7524	26,80724
7/12/2018 5:12:00 AM	38	0,6683798	1,214288	0,4196369	0	0,200735	0,1679929	0,7739279	0,6209936	38,39357	58,24422	39,64861	55,12268	48,31226	50,62134	34,15078	52,60936	3,204507	1,226169	1,446521	1,570305	0,199837	1,885361	1,350298	1,025365	46,16103	46,24834	41,91706	52,9463	57,41124	49,31463	37,18626	41,64249	17,5411	34,20701	34,44815	32,48101	37,08312	38,18807	29,62485	41,53162	43,6171	36,3664	32,03077	38,17086	42,14627	44,89777	28,38659	32,796	20,03993	13,55534	26,23487	23,8552	36,6264	30,93087	36,39403	37,81892	43,59237	35,12696	40,1939	32,8239	42,03326	43,40179	28,75021	29,58707	20,24467	21,86685	36,67682	29,64709	40,18864	43,6037	46,1774	45,25047	49,84561	44,03004	44,22911	47,38126	45,04331	45,47635	34,06747	32,85291	24,43399	18,7634	25,70347	25,01706	45,53714	33,30309	55,51779	39,721	46,2176	36,14404	56,28337	36,70335	47,60023	39,87864	54,49574	27,63905
7/12/2018 6:12:00 AM	39	0,9124946	0,8038378	0,516896	0	0,4879532	0,4310345	0,7807665	0,7717175	38,57144	56,66052	36,97075	56,19577	49,71534	51,49875	34,40664	54,17461	2,880886	1,229001	1,39506	1,442722	0,2948165	3,305634	1,329645	1,116338	47,04687	46,71392	40,50661	51,79446	57,98063	52,68084	38,86956	41,15654	17,72761	33,943	32,68616	30,71231	38,0238	40,45023	30,95304	41,04326	44,0261	36,53542	31,92177	37,69424	44,3321	44,90868	28,20755	32,74059	20,92845	13,3571	28,48516	22,62151	37,57046	33,5427	38,02608	36,91333	43,35006	36,79155	40,8247	35,72101	44,08384	44,84824	27,64188	31,06115	19,94778	20,56021	35,52643	30,01596	41,84903	47,08789	47,92433	43,93913	48,86847	42,77879	43,35723	50,5408	47,47327	46,40811	34,26386	33,129	26,31162	19,35828	29,45921	24,9732	46,05383	33,96304	54,53471	38,77149	45,57617	36,68649	56,59193	40,73201	47,19469	42,82037	53,82813	29,34834
7/12/2018 7:12:00 AM	40	0,8030781	1,280946	0,4143872	0,1805648	0,36334	1,480852	0,7623923	0,6180924	42,59954	57,69667	36,45467	55,52305	48,34701	51,72221	34,01926	59,10215	2,639465	0,9673409	1,553106	1,292551	0,3347425	4,900186	1,371505	0,9887545	50,27077	47,71296	46,30105	54,79187	59,70242	52,85429	40,36776	41,64428	17,30044	34,65856	32,15497	29,15921	38,2224	40,33833	30,57734	41,57742	45,03779	37,19551	31,701	40,13953	45,50647	47,56424	28,30356	34,34716	20,01976	12,76055	31,19198	23,15981	37,60272	30,275	41,15847	36,59096	41,62017	37,90824	38,69267	33,38887	46,28502	45,38738	28,3198	31,48348	20,1242	20,54169	36,10839	29,53982	42,46443	47,96101	48,28505	46,38491	47,4245	43,79656	43,84671	51,69706	47,0126	49,26047	36,45502	33,90308	26,84074	20,01782	29,92284	26,56022	46,22734	36,47319	57,34444	41,12642	50,45155	37,75683	59,90434	41,40301	46,89282	44,1121	54,90164	30,76881
7/12/2018 8:12:00 AM	41	0,9538711	0,869391	0,4039567	0	1,046847	1,14307	0,6961483	0,5649729	44,77779	59,80023	42,6101	55,72447	47,7437	52,71717	32,65356	59,19755	2,607137	1,056311	1,453636	1,375718	0,1122486	2,059502	1,399273	1,052304	49,46895	48,67706	46,96646	55,83693	56,33683	53,10677	39,66664	41,98462	16,23819	33,12494	32,24684	29,564	38,532	40,71004	30,93419	43,77549	44,41742	38,39516	33,52378	39,58645	48,02443	47,12644	29,72929	33,73308	20,72951	13,27234	30,22609	22,13528	37,02483	28,39758	38,26108	37,95508	46,45626	37,10972	41,64595	36,60001	44,55508	46,75957	28,64694	31,94808	20,41377	21,39126	36,32488	31,58986	42,57557	48,0989	50,28943	47,09106	49,05028	44,85701	48,11063	53,7985	49,23104	49,18415	37,6186	38,40289	24,73302	19,47951	27,1245	27,68478	49,26248	32,4989	59,25674	43,2519	54,33009	41,22044	61,11655	42,23351	48,42271	45,47441	55,70409	30,94316
7/12/2018 9:12:00 AM	42	0,5171723	0,988409	0,489611	0,0870358	0,3567778	1,000774	0,8852785	0,302484	44,20197	63,09689	40,15335	60,99622	48,14704	51,75544	37,18626	61,28156	2,731681	1,140514	1,952849	1,737332	0,3883455	2,107165	1,300633	0,9526277	48,55065	51,02937	46,33835	55,63937	62,93766	54,50411	40,2026	43,79995	17,13652	35,86939	32,45952	29,40823	39,1521	41,81414	31,27211	43,30992	42,60375	40,41709	34,19001	41,54889	51,50738	47,67483	32,10709	34,34357	21,09299	12,56148	31,20566	22,73721	35,83292	32,13176	39,50576	38,01372	47,05951	38,85548	40,53002	35,4999	47,04058	45,68724	28,32173	30,15079	20,62376	21,11876	37,99624	29,96954	44,26019	48,8503	51,87672	48,36897	47,79033	46,90995	46,85131	50,37115	49,77316	49,82627	41,13098	38,75269	26,07807	19,94426	28,7406	28,04687	49,93265	34,15154	62,69597	45,08179	53,0783	43,10731	61,37157	45,12006	50,73387	44,32886	56,33469	31,25622
7/12/2018 10:12:00 AM	43	0,8262875	0,84031	0,56594	0,1871961	0,3082173	1,232524	0,6662384	0,5517103	44,66353	63,22759	43,24575	62,03609	51,98552	55,31672	36,94325	59,6607	2,82597	1,18424	2,299818	1,447765	0,2046032	2,877431	1,318869	0,7713721	50,8895	52,15	48,30716	56,59518	62,99121	54,41224	42,22694	44,57718	17,97338	35,87292	33,70862	29,39842	39,73254	45,67315	34,08778	45,28176	47,61364	39,05222	34,37984	41,94712	47,83025	48,24672	31,81615	35,23824	20,15501	14,33563	31,47305	25,46219	34,10146	32,0182	39,49429	39,84119	45,44769	40,28929	42,43729	36,55539	46,57127	48,02774	28,60826	32,43548	21,5739	22,99451	38,4949	29,93845	44,32685	49,7228	53,00757	50,93308	54,24783	49,13911	48,96738	53,27233	51,82499	50,41556	40,12752	37,7276	26,311	20,94503	29,53795	28,05164	49,71375	37,5574	62,58434	44,63639	53,16527	43,07175	61,00202	47,95141	51,70749	46,00816	57,08838	31,18617
7/12/2018 11:12:00 AM	44	0,4014699	0,8508095	0,5360301	0,3362622	0,3878619	0,08150973	0,8167551	0,2383814	43,47135	65,57651	44,49671	61,98836	51,60588	55,86021	36,92605	61,41157	2,772851	1,54454	1,984416	1,558632	0,1114197	2,065857	1,112884	0,5646276	49,57311	55,7072	51,26707	58,21273	64,37804	55,91471	43,55396	45,82401	18,69432	35,64883	35,74015	29,77295	40,17719	43,00495	33,87185	44,47419	49,12867	39,76286	33,66552	42,66288	49,48339	47,84828	32,00956	35,36016	20,9337	12,91121	33,57924	24,54203	37,15448	31,11544	41,61631	40,81241	45,8562	38,63354	42,03511	37,57854	47,3336	46,66218	29,78462	30,93508	21,76102	22,56072	39,67224	33,20541	43,14476	48,83801	58,22205	51,53376	51,96432	49,04883	52,4428	55,24356	50,93302	49,7105	40,12296	38,09855	26,11025	20,2973	30,15086	30,48671	52,44894	42,12105	64,35815	45,89246	53,50747	45,81717	65,80882	46,56976	52,86016	46,83936	59,87269	31,65355
7/12/2018 12:12:00 PM	45	0,716664	0,9859223	0,4466457	0	0,6817115	0,08724304	0,7572806	0,306076	44,8041	65,31962	43,06628	62,44509	52,29678	56,30043	39,59736	60,30277	3,45394	1,048574	2,189089	2,150268	0,1066534	2,743839	1,061353	0,8263566	52,23745	53,57034	51,99139	57,8324	65,49431	56,95333	43,16513	47,29457	18,77867	37,31468	32,21133	29,74352	41,16145	41,86609	33,43778	45,82981	46,66473	41,0338	33,05462	44,17945	49,47019	48,35544	33,17799	36,8797	20,40195	13,85113	33,62981	24,28133	38,50347	31,91721	42,46761	41,81525	47,44958	38,76941	45,75514	37,62496	47,9606	49,91214	31,86713	31,23438	20,8669	23,92773	40,29523	34,02402	46,47754	49,72618	58,99183	52,65321	53,57939	51,80737	51,68476	57,40675	51,20434	50,61699	39,53063	38,74696	28,26039	22,06537	30,01278	31,3981	54,24265	41,34028	64,90054	46,87182	57,65335	46,4057	64,73793	47,16422	56,19626	47,55934	61,95506	34,12909
7/12/2018 1:12:00 PM	46	0,8523293	0,9832283	0,5416253	0	0,4283405	0,08641412	0,685856	0,3458638	48,49131	66,15916	44,92837	65,8678	52,96571	58,16755	39,5767	62,34389	3,124309	1,119101	2,601542	1,792247	0,2159317	1,700652	1,071507	0,8136468	53,65523	54,64461	54,55155	61,01217	67,90562	56,73885	43,65378	47,64672	18,93699	33,68383	32,22812	30,20363	41,91721	46,36902	33,57254	45,72938	52,16643	42,96979	36,86007	44,93292	52,66654	49,81675	32,10585	35,58425	20,15238	14,05103	29,99855	25,18706	39,67576	33,02816	42,44716	41,09057	47,76788	38,35309	42,20712	38,74641	51,3914	47,39003	30,99794	32,48411	22,37477	23,2034	41,10107	36,39285	48,80679	52,8038	57,1587	53,88469	59,57173	53,85817	54,76245	59,52773	52,39742	53,06636	41,2824	40,11246	28,16479	22,44011	31,26761	30,70679	57,03553	41,00161	64,8901	47,30238	59,34447	50,76122	66,64318	47,64935	55,33274	49,61214	63,08114	34,26731
7/12/2018 2:12:00 PM	47	0,514133	1,051199	0,428755	0,09732814	0,2936422	0,195347	0,7130719	0,3884146	48,33568	67,12043	43,94141	67,65999	54,15507	59,64668	41,50869	65,86766	2,852495	1,334204	3,179017	2,037674	0,1916169	1,654026	1,040216	0,4662632	57,33843	58,9879	54,19997	60,55654	67,66689	59,72971	42,73645	47,65224	19,23229	37,76664	33,12652	30,28211	41,24289	48,81824	35,9004	44,29826	48,79165	43,00971	37,33353	44,89563	50,04601	51,11185	33,67775	36,24261	19,9263	14,41582	30,08883	24,80949	40,95539	35,96148	43,79849	42,50256	49,16667	41,25048	42,75068	39,6339	50,35505	49,49747	32,03332	33,07955	20,81703	25,0974	40,31167	36,98546	48,46603	53,14932	61,43423	55,43249	57,61784	55,96942	54,53402	60,74236	56,71392	53,29361	43,12777	40,46481	28,76285	21,66874	33,94701	32,47603	57,53986	42,60271	67,18045	47,38548	61,43505	49,30309	67,61889	50,05132	55,03703	50,1396	61,28834	34,48973
7/12/2018 3:12:00 PM	48	0,5685649	0,8948801	0,5451481	0	0,4688191	0,07909206	0,7878814	0,2010113	49,05511	69,97292	46,55414	65,76357	54,99509	60,47083	40,06811	65,52298	3,537522	1,169181	3,293683	1,409911	0,3262461	1,536735	1,088915	0,4871242	55,52553	59,15844	56,51139	62,64285	70,96188	58,57089	45,9496	50,24433	20,2254	35,23783	32,38319	30,92292	43,60833	45,65546	35,40872	47,21837	48,36484	43,39536	38,11526	46,93523	51,16808	50,30774	33,3068	36,38967	20,87188	14,74497	32,53682	24,4914	38,85106	33,60384	42,74342	43,04163	53,43605	41,73353	47,18066	40,26332	50,31769	49,08267	33,10358	32,82507	21,49771	25,46896	41,06018	37,20359	53,1978	53,39654	59,58203	56,72055	57,84621	57,20954	58,30294	63,84933	56,41226	52,71497	44,29833	41,87106	27,74149	23,44627	34,75001	33,37015	57,86445	42,46526	67,66751	47,97303	61,29048	53,3133	70,5942	50,19514	55,75486	50,90379	63,60411	36,79018
7/12/2018 4:12:00 PM	49	0,7783487	0,7983809	0,4930648	0,1905117	0,3229996	0,08164788	0,6991877	0,4058909	48,07375	70,19176	45,95926	66,40936	53,64176	60,81496	42,89801	65,34821	3,085903	1,298077	3,048948	1,483615	0,1082422	2,003205	1,105493	0,8563357	57,00362	62,65293	57,62303	64,06153	71,77795	59,88602	48,0256	49,20197	19,88486	35,7523	33,50437	31,47297	44,4514	49,23478	35,77586	48,76534	50,81869	44,64778	39,11224	46,96963	51,3588	52,05598	34,12378	36,17126	18,62967	14,51764	30,73159	24,80694	42,29975	35,22346	42,75876	44,03991	48,91903	41,78127	45,96146	41,03856	52,13293	50,14327	34,46059	32,81596	23,10573	24,78628	40,39001	37,21803	51,67903	54,74456	61,65589	56,43471	61,69976	59,30302	58,44648	63,4873	57,99168	51,54709	44,08923	43,23973	29,61455	23,22046	34,70139	32,97027	60,85813	46,53833	67,69308	51,03221	62,85719	53,6142	70,20612	50,84798	56,74002	52,87791	64,80783	35,51683
7/12/2018 5:12:00 PM	50	1,365288	0,8404481	0,6402658	0	0,482427	0,0795756	0,8778874	0,3938025	51,32992	71,88916	47,70861	69,62754	56,17125	61,09783	41,747	65,38309	3,513415	1,380761	2,810359	1,68808	0,116255	1,49301	1,048574	0,4482344	56,85877	62,23903	58,71153	64,3015	70,65533	59,59536	47,20436	51,13181	19,26842	37,50262	34,80009	33,89098	44,86309	49,95006	40,17615	49,65117	53,41036	44,90998	39,69275	47,53088	49,87795	52,04458	32,15876	35,67191	19,36505	14,57028	32,25492	23,94963	45,73234	35,32542	41,2002	46,90008	51,14045	43,54533	47,87695	42,92585	53,77238	50,44886	34,69372	34,32112	22,10247	24,76777	42,54981	38,93498	51,0139	55,27637	63,49767	59,11914	63,86681	61,14031	55,66803	64,43814	56,68207	53,88953	45,02459	42,30548	30,47621	23,60909	35,57285	33,014	63,95054	48,27221	71,10232	50,862	64,10326	54,45472	72,39093	53,34853	57,217	53,8092	64,91088	35,6125
7/12/2018 6:12:00 PM	51	0,5774066	0,9439241	0,5524702	0,08351293	0,1918932	0,1765584	0,7129338	0,4935483	51,83432	73,87193	51,35161	70,18623	56,14363	62,83406	43,35137	68,67927	3,36877	1,27321	3,336235	1,737746	0,4230908	0,7525144	1,082974	0,825666	61,93641	64,61346	58,55183	66,92847	72,44778	61,29704	49,57097	51,80371	19,15706	37,71117	36,16573	33,08832	42,53488	46,72504	40,06805	50,18734	51,87044	46,68324	41,10467	50,86573	52,44896	53,89969	32,62061	35,61671	19,3598	15,11846	30,79403	24,59418	44,60703	35,54667	43,10048	47,91632	51,32259	43,97788	49,86185	43,76451	53,64901	50,76571	34,76611	34,06713	24,97624	25,60766	43,79898	39,15997	51,41482	56,64208	65,87851	61,66426	64,17094	60,3623	58,62235	65,86877	58,11471	53,878	44,48297	41,6762	30,63971	25,65733	35,03384	33,12894	63,66787	46,75875	71,69403	52,25844	66,22741	56,02433	75,3096	53,8655	56,61196	52,21534	66,37675	37,10868
7/12/2018 7:12:00 PM	52	1,021773	1,102454	0,4728945	0	0,1148044	0,1613616	0,7201868	0,2935041	53,78903	74,42225	50,56553	72,37077	56,63655	60,92037	42,58808	68,2532	3,227302	1,09299	3,309778	1,854761	0,3119474	1,976266	1,139478	0,542316	59,33211	66,74825	60,70279	67,98437	72,01862	60,40293	53,01516	52,90251	18,64231	36,1153	35,11446	33,08839	47,35791	51,96066	39,38709	50,59357	58,48164	47,72118	41,09527	48,78309	53,59721	54,57629	32,39487	36,91375	21,22873	14,81923	32,12968	27,59961	44,74366	36,04533	45,04504	47,84386	50,04082	45,03579	51,14543	42,88586	52,66979	51,26202	36,53998	34,37051	24,32886	27,06696	43,09626	40,57498	52,06938	58,89527	64,18712	64,46452	62,54449	61,74155	60,94835	66,21118	59,61531	54,89652	45,97059	42,71897	30,75535	24,61179	37,77078	31,80565	65,42475	48,53503	73,75277	54,22932	66,40859	56,15972	76,92274	55,67411	56,8194	55,21449	66,98297	37,16637
7/12/2018 8:12:00 PM	53	0,8970905	0,9992539	0,558687	0,0864832	0,1858146	0,08413462	0,6059351	0,7538269	51,09631	74,43924	51,13728	72,48977	55,67536	63,04121	42,52252	69,35986	3,259629	1,188937	3,404827	1,288268	0,2435621	1,889299	1,077793	0,8810648	61,88447	64,75581	60,47082	68,75291	70,44562	60,88929	52,94333	52,57343	18,71885	37,92959	36,26816	30,0523	46,23584	47,98837	40,21918	52,01019	57,01861	47,71641	41,84364	50,92673	55,33626	54,57125	33,7089	37,39694	22,57916	15,0527	31,02972	26,37164	46,08091	37,74398	45,35264	48,67312	51,37448	46,77981	50,55578	43,99343	53,10415	50,01313	35,73394	34,99399	25,05574	27,17072	46,919	38,90066	53,24775	59,22193	64,7706	66,46621	66,74093	64,00441	65,25033	67,97725	61,58295	57,79309	45,64068	43,40199	31,06964	26,47284	36,63869	31,71308	65,14313	54,7331	77,91673	54,06264	69,22553	56,65915	76,0454	56,05638	58,24326	55,1376	66,00858	38,09591
7/12/2018 9:12:00 PM	54	1,097549	1,022947	0,5796861	0	0,5115081	0,08330571	0,680399	0,412384	54,56241	77,74986	50,35168	75,14582	56,20773	62,13231	41,19363	69,67867	3,130319	1,078622	3,28346	1,355893	0,2358947	1,341802	1,054377	0,5409345	62,45565	67,68595	61,80227	69,94896	73,31979	63,55611	46,82029	50,61353	20,32597	39,63645	37,42616	31,70038	46,44687	54,24541	40,47746	52,36703	58,85949	49,75719	42,36489	50,56815	53,39675	54,7027	33,41512	37,56113	22,92005	14,27712	32,14032	27,55057	49,19844	39,09821	46,81553	48,89237	50,71798	46,87328	47,31184	45,26138	53,85175	51,84509	35,75749	34,46445	26,52976	28,00681	44,0167	39,51723	55,41376	62,7131	70,16482	66,14453	68,15271	66,08422	65,21103	70,8111	59,52897	57,99279	47,10827	42,78183	31,15219	26,56637	36,26506	33,1601	65,66188	51,32046	77,88089	57,93698	70,97148	57,9179	80,01796	60,41473	62,04776	55,20675	67,87778	37,82217
7/12/2018 10:12:00 PM	55	0,5501906	1,291238	0,5975767	0,0775724	0,1900973	0,08199327	0,6410948	0,5577199	53,25313	76,84253	53,43881	77,64934	57,23627	62,15497	44,67051	70,12407	3,379545	1,159925	3,188895	1,461994	0,3381963	1,501506	1,181131	0,6337727	65,51034	67,81313	62,87101	71,06129	73,63616	64,4065	50,29454	53,26771	18,5302	39,70719	38,91613	31,11247	47,04769	50,82622	42,60734	55,22228	54,43765	51,52016	42,86182	52,42036	56,55698	55,82373	33,64092	38,42389	22,04451	15,26767	34,04371	27,01198	48,85879	38,87641	50,05063	50,15631	51,23563	47,95763	51,52582	46,24109	52,69501	52,91445	36,4995	35,18782	26,9217	28,6486	44,74767	41,95934	58,07555	61,78465	69,2794	65,65608	67,84206	66,7517	67,01122	74,03922	60,14948	58,01648	46,90159	45,15404	31,68953	27,50435	36,5167	32,67677	67,08478	55,15833	78,97892	57,38471	69,41209	59,09407	79,62616	60,00946	58,03935	55,73296	70,27776	38,23994
7/12/2018 11:12:00 PM	56	1,059074	1,011411	0,5997872	0	0,1961759	0,07632903	0,6868922	0,119916	54,86164	79,54645	52,68077	77,30411	58,64639	63,43156	45,29786	70,51178	2,884408	1,186726	3,11457	1,618452	0,109002	2,816575	1,151221	0,5680813	64,84402	70,96465	63,61123	74,3634	77,64361	63,44434	53,1889	52,72609	18,54346	38,7565	39,11106	30,9902	48,33783	53,62933	42,1933	52,45427	57,30182	52,26217	46,34394	52,41918	54,5861	56,45281	34,24431	38,38335	23,17439	15,95111	32,9244	27,88407	49,40194	40,60711	45,75687	51,60222	53,10759	49,04165	52,80069	45,81911	54,78462	53,12148	37,84386	34,94723	28,52813	29,07597	45,6221	43,57904	59,81453	65,21241	70,0811	67,27903	67,52176	67,91971	68,29148	75,46861	58,39813	58,29389	46,79004	45,03592	30,73193	27,66682	37,04631	31,86001	66,15688	55,52312	78,57924	59,45893	72,49158	60,17767	79,73592	61,12186	59,30807	56,53942	69,00019	38,44551
7/13/2018 12:12:00 AM	57	1,114335	0,7491297	0,5274646	0,1042357	0,2097148	0,0801282	0,6488312	0,281623	60,543	79,22352	56,3684	78,74019	57,65894	64,0393	46,46642	73,83352	3,235245	1,254214	3,54222	1,452876	0,1058936	1,758538	1,26119	0,6551863	67,54917	71,79295	62,07933	72,10669	74,02416	66,35189	51,51892	55,41163	16,93958	41,18065	37,58649	30,53071	51,37745	53,01551	44,02948	55,25372	56,93213	52,18419	46,20393	53,11229	54,33038	57,91861	34,04213	39,16287	23,01033	15,16544	35,11571	27,32144	48,89064	40,3402	49,33142	52,59906	52,86618	50,88341	54,84403	47,03464	54,12716	53,34038	38,62511	34,67617	27,29346	28,50257	51,33772	42,73168	59,37928	64,21323	70,87782	69,72611	70,34097	70,31023	69,92602	75,74029	59,66975	58,32414	48,53027	44,99738	31,46469	27,89464	38,815	31,54482	68,70233	56,80378	83,36539	59,78559	73,92165	60,16137	80,19963	61,43961	59,9837	58,79801	70,00111	39,82579
7/13/2018 1:12:00 AM	58	0,981087	1,18127	0,4521027	0,1702724	0,3522878	0,2117181	0,6855797	0,4640528	59,27048	79,89563	58,50623	79,12978	58,67118	63,73053	45,03288	74,62291	3,201122	1,164346	3,552443	1,615067	0,2417661	1,565609	1,060939	0,7864308	69,47972	71,52258	61,47519	75,51207	75,99359	66,51464	50,23424	53,75567	17,85257	41,82071	37,79523	31,50303	48,80167	54,74621	42,70129	56,9085	62,05426	55,12621	47,25513	54,5593	57,24394	57,96122	35,39035	37,08955	23,33485	17,21195	34,63839	27,92475	50,0228	40,85682	52,34513	51,04057	55,76917	49,13151	52,77023	47,39514	53,80574	53,63437	38,13018	35,07716	26,58923	28,84747	48,5159	42,57059	61,83715	67,99245	69,07748	70,21172	69,79527	71,99519	71,18162	78,44855	60,3862	57,20878	46,86892	45,61685	31,1095	29,17959	42,25312	32,43182	67,73106	56,73388	82,58511	62,0671	74,17565	62,43846	82,32593	62,35722	59,28209	57,95038	68,28539	39,81218
7/13/2018 2:12:00 AM	59	0,5793407	0,8328499	0,5836926	0,08178603	0,2657355	0,2723668	0,8889396	0,1941728	59,44974	81,30477	58,15953	80,65326	60,33474	63,21888	46,0896	72,74239	2,749848	1,474221	2,591802	1,527409	0,4043711	1,991531	0,8958472	0,7825624	67,9436	72,87937	64,63085	77,02745	77,12209	66,96362	53,85651	53,70524	18,30978	40,75942	39,36505	31,14991	51,45288	56,0052	42,58165	56,55504	62,24746	53,043	48,32242	55,92383	56,92032	59,0451	34,243	37,75863	24,26103	16,56333	33,42003	28,33271	51,54254	40,39256	52,61419	54,61801	58,41933	53,4679	56,15916	47,55519	55,21317	53,98286	39,3051	35,47518	29,54445	31,05956	50,44043	44,30862	63,54105	68,81902	73,52737	73,27262	73,49677	73,71408	71,75163	78,39025	60,68268	57,98423	47,45047	47,50159	31,46842	28,98866	40,39588	34,05531	70,06452	58,09827	82,80691	63,16348	74,14249	64,13786	85,20605	65,9632	61,1937	56,12028	69,44753	40,17518
7/13/2018 3:12:00 AM	60	0,7257128	0,8419679	0,7422221	0	0,1944491	0,08282217	0,7508566	0,3792965	60,72778	81,11005	58,25722	81,3231	60,46965	64,58879	44,33763	73,94527	3,097991	1,356446	2,846278	1,783958	0,4435373	1,813315	0,8813413	0,6389533	68,20201	72,46284	66,45985	77,45836	75,38103	68,80899	54,0558	55,67516	17,29181	40,19977	40,2752	31,03891	51,44251	56,06427	44,3931	56,54827	62,28794	57,25402	46,13285	57,11752	58,66856	59,80334	34,55763	37,95742	26,01024	15,72585	35,91581	27,33138	52,14578	42,4551	52,07414	55,22552	58,48862	52,55429	54,76617	48,91468	55,35118	56,09479	39,00461	36,17346	28,19083	31,52472	49,85667	43,6171	64,47958	70,03883	74,82758	73,64529	74,82206	73,40269	74,38578	79,21011	61,58516	59,45665	48,54277	46,00395	32,86611	28,06891	41,60443	33,22392	69,75278	59,36982	85,02058	64,73592	75,3648	66,13187	87,04624	67,8223	63,26253	57,14108	72,22225	41,57487
7/13/2018 4:12:00 AM	61	0,3106349	1,002155	0,4716512	0	0,1928603	0,08876271	0,7905753	0,3008952	63,11609	82,20982	60,76958	83,74952	60,86283	64,21495	46,10232	73,67906	3,272063	1,404109	2,824174	1,483615	0,2632488	1,725658	0,9036528	0,6734914	73,49802	74,86488	68,45885	78,21812	79,46039	68,0924	55,07398	55,84888	18,55362	41,19992	39,52497	32,94699	53,06822	58,88898	45,02922	56,00188	64,33149	55,80011	50,37094	58,06449	57,34478	60,32439	34,53373	38,57697	25,0478	16,53079	36,28032	27,88779	53,5405	44,26469	53,73784	54,99502	60,13733	53,54858	56,41302	50,34897	53,1862	54,41527	40,5332	36,02986	29,45955	31,07068	51,26865	47,41076	65,75742	70,21124	79,33583	73,84339	76,73125	76,34001	74,90101	80,60898	63,88836	60,59219	48,27566	46,78645	34,8443	29,18034	42,62068	33,01317	73,79898	60,58687	86,35023	66,44984	76,81325	66,31709	85,41211	67,38506	65,38255	57,65114	68,54346	40,06755
7/13/2018 5:12:00 AM	62	0,7400807	0,7516164	0,6518015	0,2547524	0,2793435	0,480493	0,6437196	0,2948856	65,32797	83,49995	59,64322	83,10207	60,0447	63,41741	46,05072	74,98598	3,96158	1,454741	2,689061	1,384975	0,4190843	1,562016	0,8866601	0,6272104	72,40965	77,77506	68,94334	79,97803	79,43938	66,25263	54,68577	56,424	17,99002	42,19537	39,66864	32,59733	54,5472	58,41595	46,21166	61,79218	66,72047	57,17452	50,78222	58,13102	57,22818	59,37687	36,26582	39,24017	24,59065	16,99215	37,77859	28,74399	52,52998	44,77668	55,51654	54,89639	59,63203	55,11881	58,5175	49,57822	55,61817	54,57725	38,96441	34,5729	30,26028	32,86803	50,9873	46,81193	67,62143	72,28587	83,18793	76,53867	78,0743	75,63053	76,27749	80,70934	63,66745	59,67769	50,1526	47,01391	37,07546	28,87717	44,27139	32,54828	75,81303	60,78746	88,42756	66,81567	78,09558	65,71121	86,93061	72,96951	64,70332	60,38262	70,07675	41,20282
7/13/2018 6:12:00 AM	63	0,8785782	0,7353835	0,4650199	0,07729609	0,1890611	0,20709	0,6602288	0,2048105	66,678	85,03191	62,11408	84,58506	60,65947	64,44463	44,39289	73,86916	3,144687	2,239238	2,76843	1,481129	0,1087257	2,381465	0,9071066	0,6233422	73,89396	78,04888	68,05931	80,57119	82,1004	70,97321	55,85917	56,10446	19,05884	41,47726	41,35286	32,52314	56,20241	57,67297	46,19439	61,527	64,96885	57,52038	50,0223	58,86231	58,79849	59,34917	35,59495	39,24037	25,3938	17,74985	38,63589	29,19665	56,56879	46,27051	52,36972	56,3599	61,69464	53,97789	57,75946	50,13083	54,91331	56,11924	39,77972	35,74519	31,22651	33,37119	53,91088	47,76104	66,26368	71,79847	83,71139	78,79918	79,28748	77,80263	77,299	83,28043	62,63643	60,54156	48,66898	46,41178	37,6461	29,23091	44,14367	34,36139	77,04176	63,15587	90,1097	68,94176	80,8343	68,99461	87,93987	73,09026	66,20863	60,24861	71,80558	41,85835
7/13/2018 7:12:00 AM	64	0,5319546	0,9417137	0,5648348	0,0766744	0,1124558	0,08800288	0,7451233	0,1932748	68,62614	85,21227	61,61555	83,87019	60,84183	65,93536	44,24721	74,83857	3,210378	1,216291	2,800066	1,453291	0,1994225	1,323428	1,029164	0,8626217	74,81129	78,17757	71,00871	82,37725	79,36264	70,22981	57,33042	55,25392	20,31561	41,79846	40,21856	35,21849	57,95956	59,93306	46,6264	61,45903	65,05553	57,43093	53,6256	58,84422	56,68242	59,33148	36,55414	38,43867	24,31795	17,79427	37,11331	27,44979	55,90587	46,54488	52,58469	56,12381	62,95969	55,30684	58,1011	51,75578	56,44121	56,23674	39,97369	36,05769	30,74658	32,74522	54,62215	46,17796	69,68999	74,66574	85,37267	77,44978	79,51115	78,04005	79,36222	85,44885	64,24037	60,83375	49,20763	45,38496	37,78197	27,08278	41,85214	33,67263	77,81277	64,48476	90,08407	69,74877	78,24326	71,10155	90,30573	74,29778	67,22266	63,26647	71,78603	41,72697
7/13/2018 8:12:00 AM	65	0,5270503	0,951039	0,535063	0,2194546	0,2819684	0,07681256	0,7007765	0,1143208	66,8167	86,24571	64,76756	86,97461	61,1647	64,6589	44,27291	74,11224	3,03527	1,465448	2,617775	1,46904	0,1214357	2,141634	0,7597674	0,5755415	76,59414	80,04552	71,06909	81,20434	81,45854	70,77054	57,76249	57,90555	18,25562	41,96666	42,52818	35,8399	56,09996	62,08747	47,47811	62,81312	71,30534	58,97581	53,47784	60,17938	58,77798	60,96976	36,48549	38,96642	24,97721	18,876	38,9173	28,2541	54,42964	50,78181	57,12154	57,72353	63,50562	56,4001	61,2967	53,09025	57,18943	55,54418	39,34288	36,64076	29,39282	32,97269	57,18964	49,4161	69,50915	76,18583	84,12439	81,892	81,81339	78,66621	79,82323	86,62218	62,32351	58,49145	49,0272	45,26712	39,28154	28,2387	42,13845	35,40845	81,48652	67,11	91,41862	71,77602	81,70494	71,50807	89,66243	77,79703	66,78831	60,99524	73,42748	43,38189
7/13/2018 9:12:00 AM	66	0,8210379	0,8280836	0,4943082	0,1188108	0,2792744	0,1677857	0,6380553	0,283419	69,50797	87,46318	65,58583	86,30285	59,8184	64,99316	44,36264	73,9497	3,334231	1,254904	2,737276	1,298215	0,3026221	2,106197	0,8750553	0,8870054	78,77038	81,09562	71,33248	84,73759	80,50806	69,53381	57,55056	57,61252	18,85023	43,86964	40,73594	35,30297	57,25935	63,23304	46,47139	61,87998	66,5241	60,93909	54,84983	61,45563	57,91321	59,29784	37,62151	37,78729	24,91766	20,29213	40,09249	29,91469	55,98095	46,5835	55,66569	58,95522	67,01571	57,77596	60,53659	54,23907	56,25117	55,25475	38,41139	38,48689	31,05009	34,54513	58,3037	49,30227	72,66212	76,46697	85,39063	82,65149	81,75515	81,92702	83,73549	87,78515	61,1839	57,6023	49,70995	45,17953	40,88375	29,51688	41,11558	35,65753	83,39115	67,93469	89,67527	71,85518	82,40102	74,71251	91,04747	77,73576	67,53046	61,3438	73,59092	44,38971
7/13/2018 10:12:00 AM	67	1,144866	0,9213363	0,6251382	0	0,4492706	0,07923022	0,7092728	0,2011494	66,32508	87,57012	67,19642	89,13448	59,22898	64,3685	45,17587	73,8876	2,96502	1,278597	2,691064	1,698856	0,2962672	1,857455	0,9522132	0,5403818	78,98632	81,79674	76,02522	82,71455	82,20718	70,58839	59,36451	56,99257	19,18822	43,34674	41,83348	35,12703	57,83578	65,10783	47,5514	64,78359	67,76539	61,03718	57,57716	61,50917	57,72208	62,50477	37,11007	38,74799	25,32832	18,76009	40,77842	30,12565	56,26085	48,1965	58,28691	59,8421	66,83342	57,70233	60,31346	55,39601	54,82489	54,96829	39,4514	37,3157	32,17313	35,47213	58,54823	49,46874	71,40273	78,11271	85,70582	82,87164	83,28422	82,23786	82,64948	89,16411	63,11616	59,63956	50,41653	45,79686	40,27258	29,46273	40,21352	36,85559	84,47433	68,24996	92,56507	71,62143	84,48808	76,64899	93,84782	78,8925	66,83128	61,02501	76,47961	43,94756
7/13/2018 11:12:00 AM	68	0,6790175	0,7489224	0,5826564	0,0746712	0,1900282	0,1772491	0	0,3680371	67,70868	88,64901	68,13398	89,54514	57,96012	64,39697	47,72685	76,16525	3,246297	1,87576	2,731267	1,856418	0,3845463	1,588196	0,8920481	0,5398983	79,77903	83,91558	76,6608	85,23769	79,8153	71,10397	58,29485	57,59174	18,73335	44,34385	40,37674	36,55904	58,83725	64,38005	48,77742	63,78979	70,16792	59,35787	55,86318	62,13881	59,43489	59,50431	36,28979	37,43575	27,06558	20,30013	40,23749	29,47406	59,70802	48,82074	59,50563	59,26344	70,93936	56,33669	64,50342	57,39666	56,12014	53,38183	39,23588	36,99547	34,20493	36,67966	56,45702	50,12067	73,10159	80,24543	88,47246	83,60695	86,27218	85,05402	84,36326	88,80955	66,54192	59,37244	49,70159	44,35987	42,7026	29,56717	40,48837	36,32364	84,80791	74,22331	92,39328	73,64597	86,02612	77,64464	92,09639	80,72502	69,07673	61,6331	74,87538	44,10312
7/13/2018 12:12:00 PM	69	0,8956399	1,123729	0,4803548	0,09739721	0,1121104	0,1646773	0	0,4216401	69,94675	89,37562	67,38023	90,43318	57,32179	64,39828	45,35139	75,42433	3,505954	1,135679	2,709646	1,72994	0,4412577	1,534662	0,8807195	0,6983588	79,94129	85,00802	78,32118	86,88564	81,65852	71,00616	60,10838	57,76927	20,50453	44,61421	41,78382	35,41777	57,38803	64,39848	49,79692	65,70769	69,84251	60,05858	56,91479	62,2219	58,27379	61,19239	36,65714	37,53247	27,61784	19,2669	40,59447	30,10755	58,42141	51,2493	59,2899	59,87373	68,24506	61,07337	65,05146	57,38195	53,38058	52,14647	38,82108	36,6217	33,836	37,20256	58,87883	53,02304	74,61621	78,53946	88,36421	85,83286	87,33699	84,70615	85,15411	91,85607	64,99433	58,20299	50,54584	44,21101	42,28421	31,48596	41,43948	37,41621	88,4478	75,26518	92,62317	75,45776	86,40514	77,28767	93,86108	80,96651	68,79379	62,806	74,37556	44,43703
7/13/2018 1:12:00 PM	70	0,3051088	0,844731	0,6242402	0,1145971	0,1106598	0,273403	0	0,1868507	69,13939	90,59627	69,00538	91,70984	57,19089	64,18415	44,89674	74,96505	2,917012	1,448594	1,674127	1,750732	0,1140445	1,644977	0,8597203	0,7890556	78,83586	84,77654	78,93824	87,73969	80,37888	70,61968	59,9589	57,64872	21,98455	44,91248	42,15	36,81781	55,79493	67,85126	51,88916	64,62347	70,09892	62,46228	58,39523	62,74461	57,20795	59,70401	37,1035	38,27642	27,88102	18,6879	41,53391	31,23695	58,84692	51,92591	61,2882	61,81919	68,4143	57,89264	64,0274	58,77895	55,30593	53,84222	39,50708	35,50066	34,25177	35,53354	59,63424	52,85015	76,24564	81,4037	88,25922	85,85151	87,6213	84,38184	85,79666	91,68732	63,91275	59,35891	50,99864	44,30406	43,20975	31,48734	42,50753	39,41382	88,58381	74,80134	92,95549	74,70345	86,57197	78,77591	93,76569	83,88677	70,04434	65,17358	76,24219	44,55494
7/13/2018 2:12:00 PM	71	0,4030587	1,002086	0,673077	0,08827918	0,1848475	0,4031278	0	0,3278349	69,50908	92,05715	71,55345	90,94518	57,63055	64,69834	43,09737	75,64635	3,126934	1,275834	2,065926	1,140031	0,1022325	4,243963	0,9283129	0,4511356	82,39624	87,14854	78,50492	88,35918	81,56133	72,02663	58,42984	58,94728	22,20076	45,67405	43,26329	36,44922	57,0432	66,85159	52,00624	66,9668	70,62921	64,67307	58,45248	65,69485	57,45863	58,69737	36,75301	37,13825	27,49682	18,12431	43,98548	31,29918	59,20805	53,32359	61,53114	62,70025	70,62003	59,36485	66,16401	59,85508	56,59248	53,39958	37,02517	35,04152	35,46453	35,72461	58,29666	55,15472	76,90408	82,48128	88,47971	87,38609	88,79159	84,43164	85,11411	91,74017	64,19941	58,96489	50,80128	44,68032	43,94051	32,37753	42,47437	39,21391	89,28679	76,7758	93,58671	72,78784	88,17004	79,25184	93,86709	85,12524	69,98398	64,83015	76,25172	45,50225
7/13/2018 3:12:00 PM	72	0,3884146	0,8949492	0,5951591	0,4874005	0,3948387	0,079023	0	0,3035201	73,66248	92,50518	72,42277	90,70222	54,2832	64,45092	44,90011	73,77252	2,893043	1,117374	2,026415	1,530587	0	1,963141	0,7126575	0,3039346	81,03172	86,51623	79,91283	88,82944	82,21755	72,98443	60,91899	58,48095	21,41136	43,87724	43,25901	37,28593	60,46171	63,68929	55,36617	68,6084	73,43515	65,6967	59,64592	66,82306	57,34085	59,6493	36,07607	36,44141	28,47791	17,2228	41,01079	31,93427	60,42227	53,75111	63,12846	63,25183	71,58716	60,74208	64,4523	60,33592	54,63659	52,14785	36,58944	33,32084	37,05867	36,90394	60,6049	54,36644	78,61488	81,77711	88,84208	87,8793	89,49665	86,18286	88,42866	92,43852	62,1674	62,0108	49,63901	44,9721	44,87049	31,32923	43,20354	40,19659	89,23581	78,63948	94,34612	77,08457	88,65737	81,47118	94,7572	84,6308	71,95969	64,37135	77,26666	45,88086
7/13/2018 4:12:00 PM	73	0,7315843	0,7170093	0,4019535	0,1445761	0,3667938	0,3073884	0,2898431	0,1141827	73,19588	92,5592	72,48342	92,04962	55,51662	63,27048	43,85568	75,88411	3,422027	1,099069	1,726625	1,681242	0,5363064	1,341319	0,6991186	0,315263	84,69876	87,72899	81,97786	91,61493	80,62963	73,29907	60,68669	59,55494	22,38603	46,41502	41,99333	36,39645	61,9284	67,82439	52,74419	67,67097	71,97599	65,82794	56,47588	67,91916	57,40033	60,26491	36,6322	36,7211	26,49992	17,01405	41,71143	31,73927	61,74438	55,363	64,37335	64,70304	68,01814	61,93309	64,9893	61,62833	54,6147	52,4178	34,94771	33,19324	36,02585	37,68699	60,59681	55,342	79,2372	83,84995	90,72447	88,8025	89,50901	89,27505	87,49862	93,34943	62,27551	61,57058	50,51807	44,85909	47,9282	33,81908	44,90218	41,62799	89,20687	79,26765	95,00628	79,46355	88,57677	83,29831	95,3418	86,34084	70,9688	63,97526	76,25318	45,35215
7/13/2018 5:12:00 PM	74	0,3943551	1,000359	0,4494087	0,1921005	0,1904426	0,28708	0,0766744	0,1327641	75,07481	94,41776	73,96918	93,53753	57,71027	62,34513	44,92257	75,18513	3,370358	1,215117	1,91534	1,610508	0	0,4803548	0,7260582	0,2303686	85,80805	88,82405	83,42078	90,78104	83,30812	72,37766	60,98737	58,79787	22,16326	46,05037	41,70425	37,32281	62,36053	64,85412	55,74374	69,20563	77,50954	68,51018	61,14196	68,72347	57,58835	58,95647	36,14887	36,47249	26,8359	17,18709	40,02722	33,57227	62,15538	56,6713	64,83671	66,15965	68,72971	62,7674	68,20091	62,98754	53,02242	52,6273	35,22788	33,02954	37,00017	38,14407	62,647	56,95237	81,43195	84,78732	91,37054	90,3715	90,91547	89,26732	87,62868	94,57242	61,9179	61,20145	49,5365	43,72589	47,41828	32,82528	44,95946	42,34672	90,58617	83,50872	95,70506	79,1608	90,30407	84,84762	96,07206	86,58971	70,95277	65,58446	76,55676	45,79921
7/13/2018 6:12:00 PM	75	0,8923243	1,336483	0,4100354	0,0945651	0,2786528	0,6111158	0,08074989	0,2662191	76,3838	93,15608	73,71809	93,488	56,96321	63,95619	41,68822	75,30511	2,995206	1,217465	1,945803	1,620317	0,08144066	1,8817	0,7443634	4,078733	84,93404	89,68211	81,55953	92,92061	84,22372	73,49055	59,97589	58,42431	21,50752	45,2207	42,8907	38,21722	61,79411	69,7029	60,43103	68,20319	77,22694	66,62812	61,24358	70,95207	57,89394	58,73287	35,2531	36,59435	27,84193	18,78288	40,23092	31,84461	64,08668	58,96338	66,84391	68,3417	70,34538	64,5519	68,553	63,79248	52,89221	52,48314	34,89528	31,91887	37,90672	40,18692	63,13205	58,92228	80,74927	85,98676	92,20222	91,13658	91,30914	90,7921	89,8394	94,38335	61,61383	59,84444	50,30034	44,11624	48,77652	32,1234	44,94377	44,66823	90,32819	83,08059	95,56953	80,84127	90,82726	85,07702	96,49052	87,65453	69,50217	65,75729	77,26383	45,76322
7/13/2018 7:12:00 PM	76	0,4992125	0,9955239	0,5157217	0	0,3972563	0,08185511	0,2459107	0,1921695	77,92413	94,16653	74,44643	93,82487	56,33096	64,98218	42,14184	75,52512	3,102689	1,5281	1,765722	1,579907	0,6968392	1,873342	0,8829991	0,5211096	86,03863	91,75226	85,48016	93,00404	84,04537	72,38589	61,30637	58,50499	21,23391	45,25551	43,53144	36,86671	63,65384	68,81728	60,29254	69,17386	74,5595	67,53529	61,59303	72,22446	58,33872	60,31195	36,89662	35,77821	27,64638	17,98989	40,71321	33,57683	63,53691	58,98037	64,0404	70,07923	71,88909	64,46709	70,25973	63,83089	51,75523	49,18028	32,97124	31,32889	36,56002	41,68221	65,70029	58,63562	83,64542	85,45355	92,45731	90,93384	92,24621	92,17645	91,25173	95,43684	62,31301	60,62542	49,30945	42,57951	49,09476	32,1473	45,08537	44,74318	92,42741	82,16325	96,6092	83,1297	91,12476	85,72516	96,57079	87,73597	69,08481	65,86974	76,51311	45,31982
7/13/2018 8:12:00 PM	77	0,3166446	0,8678714	0,5712589	0,08247679	0,5587561	0,1724138	0,08061174	0,3937335	77,46871	95,99332	76,35672	94,44933	55,82988	62,71413	42,48315	76,85345	3,200915	1,114818	1,890404	1,323911	0,09712092	1,437749	0,7266799	0,394217	88,03548	91,44583	83,6075	93,32159	82,10018	73,29721	59,84064	58,32262	21,17871	46,47484	43,83614	38,05288	63,57068	70,1492	58,23538	70,34704	79,08364	69,76224	64,59114	71,31605	57,74467	59,99524	36,74306	35,55441	27,41669	17,32862	42,09259	35,23444	65,10563	55,84128	67,72553	69,45728	75,12869	65,95836	70,40533	63,89437	50,9987	49,55964	31,42476	31,96197	40,16917	42,95335	64,19581	59,16149	83,87524	88,08777	94,46031	92,49068	92,36247	91,80074	90,91969	94,32249	60,81054	59,44256	48,23587	42,63	49,09441	33,47839	47,2818	44,82234	92,12409	83,74239	96,57577	84,22655	92,8735	86,28157	96,88261	88,92815	67,75594	66,02247	76,52085	45,45563
7/13/2018 9:12:00 PM	78	1,027092	0,7016745	0,6423381	0,07439489	0,2618673	0,2026	0,2829355	0,2761661	76,85324	95,85461	78,67408	94,53553	56,07738	63,65536	41,71239	75,51109	3,177567	1,351749	1,816769	1,645529	0,08758842	2,317916	0,698635	0,3969109	87,21955	90,99497	86,12587	93,52945	82,28297	73,23075	59,63963	59,74712	21,25946	45,12144	46,0503	37,31944	64,92271	71,39513	60,09346	69,07472	79,99973	70,90034	66,83687	70,35222	56,61597	61,443	36,34222	34,78676	28,78924	17,37166	42,30065	33,36932	65,53333	57,91806	67,13631	71,78431	75,1233	67,29671	70,90939	66,2098	50,9393	48,50762	30,37633	31,34346	40,73248	45,09809	66,89338	59,78491	83,71222	89,36015	94,09373	92,26003	91,23702	92,23724	91,69485	95,78739	60,73048	60,42254	49,54417	42,1319	49,83028	35,27824	49,33729	45,66299	92,61819	84,48165	97,87875	86,57756	94,033	86,01665	96,75779	88,60985	67,863	67,32849	77,74888	46,08228
7/13/2018 10:12:00 PM	79	0,7523072	0,9839883	0,422469	0,08323663	0,4476818	0,222563	0,07923022	0,3498701	79,29557	95,48713	81,11296	95,76321	54,29584	64,34627	41,98573	74,20818	3,363589	1,338072	1,809931	1,251382	0,2992374	1,716332	0,7201177	0,426959	88,26418	91,78582	86,62197	95,09229	83,5742	73,41319	59,66975	59,6596	21,63393	45,5303	44,48055	36,58751	66,69589	70,89951	60,93163	72,93477	80,60525	70,29875	66,58459	73,29362	56,68746	59,65014	35,61429	34,92567	27,85892	17,08803	43,14814	34,91884	66,85574	57,47706	67,98561	72,85947	73,45297	67,76276	73,80284	68,93243	47,97158	46,19978	30,54204	30,34614	41,36798	46,53895	65,94772	61,15509	86,28619	89,6375	95,41964	94,22945	93,83628	93,45774	93,92159	94,9368	59,90281	59,75091	48,67906	43,23594	49,98329	34,5729	50,08157	45,00235	92,75668	85,68392	97,50386	86,51118	93,43177	86,86472	97,18066	89,07674	67,62924	66,07394	78,335	45,94061
7/13/2018 11:12:00 PM	80	0,796585	0,8986102	0,4288931	0,4716512	0,2859057	0,07750332	0	0,438771	78,6209	96,33587	80,30131	95,85344	54,54403	62,96088	40,52636	73,56972	2,833085	1,595933	1,875898	1,645737	0,2078498	1,790382	0,7025033	0,3149177	87,01018	92,10896	84,93763	94,53726	82,89145	72,77638	60,53099	59,3196	21,93772	45,57527	47,16174	35,77275	66,5719	71,73837	61,43423	72,13182	81,40881	73,90328	68,67788	73,48241	56,74376	59,19202	35,72502	34,00641	28,74572	17,28586	41,75108	34,60883	69,25411	56,79563	67,91846	72,50311	74,7878	67,96454	74,56385	70,1166	47,35453	44,71216	29,54942	29,85287	40,6306	45,0132	67,02497	61,67586	87,32262	90,87147	94,47371	93,68272	93,25017	94,33632	93,83352	95,78512	59,66174	57,55886	48,0591	41,27784	49,61663	37,06724	50,6049	45,44623	93,64093	85,29875	97,80518	88,46237	94,24183	87,93947	97,35143	89,95186	68,32829	67,01579	78,81715	45,27976
7/14/2018 12:12:00 AM	81	0,7291667	0,7446398	0,4358008	0	0,1100381	0,08074989	0,07777963	0,1115578	82,26314	95,65202	83,89838	96,87397	53,42099	61,89254	41,99899	73,87372	2,861475	1,308645	1,841705	1,892407	0,2309903	1,228656	0,7304792	0,4011245	89,55951	92,30672	88,19429	95,36736	84,17365	72,57108	61,37061	58,54285	22,3365	48,03389	45,45549	37,69168	67,67311	74,03288	64,01664	74,07887	81,29338	73,03859	66,91333	76,8047	56,03718	59,8939	33,03127	32,5411	28,59258	17,25554	42,02724	33,50064	69,2486	59,48165	69,60033	73,77155	76,8973	69,57235	76,24144	71,39754	45,7291	43,79325	28,21141	29,07894	42,32503	46,2824	66,74659	62,33415	88,76492	92,2161	96,9237	94,81067	95,11005	94,61172	94,69752	96,79771	60,45411	56,21	49,09372	40,65843	51,5578	35,35416	51,15461	47,0729	93,62186	86,08698	98,48061	88,40773	94,96366	89,26358	98,00226	90,57224	66,96417	67,46733	77,06324	45,86048
