# Supplementary material for: Neuroblastoma signalling models unveil combination therapies targeting feedback-mediated resistance
Source: PLoS Comput Biol. 2021 Nov 4;17(11):e1009515. doi: 10.1371/journal.pcbi.1009515 (PMC8604339; doi:10.1371/journal.pcbi.1009515)
Supplement: S2 File — (ZIP) [file pcbi.1009515.s023.zip › drug_sensitivity/IMR32_drug_sensitivity/IMR32_SCH_AZD_rep2.txt]

Label: IMR32_SCH_AZD_rep2
Metric: Phase Object Confluence (Percent)
Cell Type: IMR32
Passage: 1
Notes: 
Analysis Job: IMR32_SCH_AZD_rep2

Date Time	Elapsed	A1, Image 1	A1, Image 2	A1, Image 3	A1, Image 4	B1, Image 1	B1, Image 2	B1, Image 3	B1, Image 4	C1, Image 1	C1, Image 2	C1, Image 3	C1, Image 4	D1, Image 1	D1, Image 2	D1, Image 3	D1, Image 4	E1, Image 1	E1, Image 2	E1, Image 3	E1, Image 4	F1, Image 1	F1, Image 2	F1, Image 3	F1, Image 4	A2, Image 1	A2, Image 2	A2, Image 3	A2, Image 4	B2, Image 1	B2, Image 2	B2, Image 3	B2, Image 4	C2, Image 1	C2, Image 2	C2, Image 3	C2, Image 4	D2, Image 1	D2, Image 2	D2, Image 3	D2, Image 4	E2, Image 1	E2, Image 2	E2, Image 3	E2, Image 4	F2, Image 1	F2, Image 2	F2, Image 3	F2, Image 4	A3, Image 1	A3, Image 2	A3, Image 3	A3, Image 4	B3, Image 1	B3, Image 2	B3, Image 3	B3, Image 4	C3, Image 1	C3, Image 2	C3, Image 3	C3, Image 4	D3, Image 1	D3, Image 2	D3, Image 3	D3, Image 4	E3, Image 1	E3, Image 2	E3, Image 3	E3, Image 4	F3, Image 1	F3, Image 2	F3, Image 3	F3, Image 4	A4, Image 1	A4, Image 2	A4, Image 3	A4, Image 4	B4, Image 1	B4, Image 2	B4, Image 3	B4, Image 4	C4, Image 1	C4, Image 2	C4, Image 3	C4, Image 4	D4, Image 1	D4, Image 2	D4, Image 3	D4, Image 4	E4, Image 1	E4, Image 2	E4, Image 3	E4, Image 4	F4, Image 1	F4, Image 2	F4, Image 3	F4, Image 4	A5, Image 1	A5, Image 2	A5, Image 3	A5, Image 4	B5, Image 1	B5, Image 2	B5, Image 3	B5, Image 4	C5, Image 1	C5, Image 2	C5, Image 3	C5, Image 4	D5, Image 1	D5, Image 2	D5, Image 3	D5, Image 4	E5, Image 1	E5, Image 2	E5, Image 3	E5, Image 4	F5, Image 1	F5, Image 2	F5, Image 3	F5, Image 4	A6, Image 1	A6, Image 2	A6, Image 3	A6, Image 4	B6, Image 1	B6, Image 2	B6, Image 3	B6, Image 4	C6, Image 1	C6, Image 2	C6, Image 3	C6, Image 4	D6, Image 1	D6, Image 2	D6, Image 3	D6, Image 4	E6, Image 1	E6, Image 2	E6, Image 3	E6, Image 4	F6, Image 1	F6, Image 2	F6, Image 3	F6, Image 4	A7, Image 1	A7, Image 2	A7, Image 3	A7, Image 4	B7, Image 1	B7, Image 2	B7, Image 3	B7, Image 4	C7, Image 1	C7, Image 2	C7, Image 3	C7, Image 4	D7, Image 1	D7, Image 2	D7, Image 3	D7, Image 4	E7, Image 1	E7, Image 2	E7, Image 3	E7, Image 4	F7, Image 1	F7, Image 2	F7, Image 3	F7, Image 4	A8, Image 1	A8, Image 2	A8, Image 3	A8, Image 4	B8, Image 1	B8, Image 2	B8, Image 3	B8, Image 4	C8, Image 1	C8, Image 2	C8, Image 3	C8, Image 4	D8, Image 1	D8, Image 2	D8, Image 3	D8, Image 4	E8, Image 1	E8, Image 2	E8, Image 3	E8, Image 4	F8, Image 1	F8, Image 2	F8, Image 3	F8, Image 4
3/6/2020 5:06:00 PM	0	0,971002	5,345311	1,330128	5,016303	1,936201	1,717162	1,179819	2,133414	1,369778	1,217189	2,685193	2,405711	3,472867	1,123245	3,467686	1,098171	6,056448	1,806615	2,820858	2,460074	3,650392	3,823773	3,677747	1,298491	1,85103	4,842852	0,7213611	0,9604334	3,211552	4,64861	4,514395	2,871077	2,80428	1,101625	3,38293	3,308189	2,734928	4,047235	3,156568	3,859416	3,752625	3,592161	3,630429	1,732151	1,780849	3,107593	0,7074768	4,784759	1,164553	1,956855	0,7601818	0,9181587	3,069325	3,52053	1,780228	3,021386	4,089025	5,738285	3,955294	4,786624	6,306505	4,454507	1,875691	5,246325	2,224663	4,425909	2,711511	4,178962	0,5298132	1,383248	1,042979	2,176102	2,119529	3,263151	0,9597425	0,5070872	2,925509	4,471292	2,784178	1,712948	3,867844	3,403583	2,312528	4,12232	2,792261	6,919693	3,477633	4,707118	2,438177	2,811188	1,245717	3,006811	2,852564	2,940429	1,522712	1,953747	2,471126	1,518153	2,099498	1,672124	3,983201	3,465476	2,80207	2,398527	6,120344	2,950928	4,259298	3,586221	5,54943	2,893664	1,365495	2,720974	3,126106	3,894715	1,941037	2,937873	1,99533	1,75018	1,697544	1,000981	3,936643	1,581703	0	2,553879	5,991932	3,066631	1,938274	3,175149	3,072365	3,21397	3,407383	2,849456	5,227467	3,236972	3,698331	2,850008	2,927097	5,835129	4,823373	5,597577	1,655822	1,543988	2,014119	3,201537	14,36388	3,723889	2,968405	2,140666	10,66679	4,354278	6,503027	6,072267	6,334755	5,733588	7,897325	5,425715	6,949326	6,090226	6,58191	6,994709	14,1503	8,21922	5,682679	8,757875	4,559157	3,137986	12,47051	6,185137	6,507585	1,977923	0,921129	1,679031	6,128565	2,263208	8,518458	1,719234	31,98353	5,599857	11,48431	2,334701	11,06253	7,114763	8,752211	1,777326	0,8318828	3,960061	5,238588	2,57177	1,570375	1,911403	1,02122	1,354305
3/6/2020 7:06:00 PM	2	1,457781	6,194946	1,427664	1,181338	3,224055	1,050094	1,932195	2,393278	2,910795	1,367153	4,823234	3,563841	4,664221	1,132156	4,027203	0,7406333	5,86884	0,2727122	2,446466	2,528943	4,282438	1,898348	3,889327	1,150669	3,607841	5,775793	0,3102896	0,806739	4,145115	7,558093	5,126754	2,837782	3,822737	2,338777	5,26843	4,414995	4,003164	6,537218	4,265377	3,803741	5,522423	2,152064	5,294471	3,012821	2,03125	1,220643	0,8986102	3,254379	1,772906	1,93406	1,537426	0,9912412	3,592438	4,179791	2,695831	5,13311	4,899356	7,395281	4,41541	6,80544	8,932224	6,153363	1,9266	7,019369	2,409372	3,956883	3,833444	6,063219	0	0,8564048	1,484375	2,23316	3,193455	2,401498	0,8664898	0,2616601	4,506936	4,98059	4,473295	2,601611	6,061353	5,13905	3,102965	6,301945	3,632226	7,971444	4,824478	6,023707	3,220532	4,246795	2,532052	3,564738	2,138594	2,280269	2,311077	2,302581	3,374088	1,44141	2,719179	1,520916	5,145267	3,711317	3,791515	3,191866	5,986061	3,847121	5,676185	5,601653	6,606985	3,80457	2,316327	3,708485	3,183645	4,585475	2,318399	3,617788	1,757295	0	2,927788	0,9515226	6,352854	1,826578	0	3,530545	7,364129	3,040727	2,795162	4,958002	3,258386	4,678865	5,103959	3,565429	6,363768	4,39593	5,835958	4,120247	3,517974	6,253179	4,923188	4,693579	2,017987	1,021566	1,800053	4,565235	21,26111	3,872403	1,991048	1,806822	10,44554	3,731695	6,764754	5,466196	10,23375	5,140709	7,477964	4,323607	5,234306	6,684005	6,433743	7,307554	8,103586	8,238009	3,755871	8,041142	3,612815	3,231377	9,837602	4,66436	9,039084	2,283516	0	2,554777	10,29668	2,741697	7,57177	1,765446	19,73033	2,7198	11,09299	3,031609	11,17194	7,309834	13,79746	2,42602	1,49819	4,78545	2,444463	3,678782	1,942487	1,893996	1,914581	1,973157
3/6/2020 9:06:00 PM	4	2,227288	6,366532	2,142325	1,46006	3,392255	1,341664	2,147298	3,014617	2,986986	1,142656	4,218335	3,094192	4,943358	1,526028	3,57503	1,271552	6,406941	0	2,54414	2,712754	4,259851	2,330971	3,827434	1,156471	3,974083	4,260126	0,8796834	1,061768	4,256742	7,152894	6,082145	2,444463	4,452572	1,838183	5,671903	4,904881	4,139451	6,548754	4,294803	4,563094	5,364998	2,251257	5,447613	2,720905	2,272257	0,880236	1,439545	4,204728	2,131134	2,120013	1,900489	1,696369	4,507281	4,438895	2,814711	5,006908	5,11736	7,933107	5,125857	6,312169	9,151055	6,913752	2,204147	7,26224	2,805385	4,430676	3,783156	6,476777	0	0,7282687	1,345394	3,582007	4,145116	3,124171	0,9849553	0,6367429	4,887475	5,90538	3,985273	2,558991	6,562017	5,567666	3,456634	6,78009	3,11229	7,414898	5,109347	6,257253	3,593337	3,609155	2,689959	4,532424	3,10179	3,106073	2,423326	2,671654	3,52654	1,5864	2,821756	2,255402	5,482773	3,590158	3,889741	4,601017	6,259809	3,314268	5,481114	5,820416	6,582533	3,758358	2,406886	3,485301	3,452282	5,417841	2,24359	3,523223	2,27426	1,467106	3,429556	1,49522	6,267684	1,684626	0,6392297	3,496905	7,351417	3,127141	3,099649	3,856723	3,310745	3,866255	4,62996	4,125981	6,402312	4,045438	5,781595	4,604471	3,318551	6,395407	5,131798	5,391523	1,216775	0,5127515	1,192253	4,691299	20,5285	3,189172	2,626271	4,357731	11,50738	4,379767	6,806821	5,325141	10,10479	5,744225	7,88648	4,735784	6,123799	5,613258	6,639037	8,189034	9,530698	6,750041	4,413269	7,661638	5,838652	3,043283	10,12171	4,970297	8,607221	2,463804	2,560372	2,543863	10,01658	2,744598	5,073497	2,574118	21,48935	2,372002	7,113657	3,590849	5,776138	6,981308	16,13154	2,592907	1,320458	5,076122	13,2684	4,030173	3,001906	2,611005	1,937238	2,164636
3/6/2020 11:06:00 PM	6	2,661086	6,675026	4,335075	1,932264	3,360411	1,330197	3,111254	3,482261	2,890211	1,349469	5,165921	4,497679	5,225188	1,515943	3,770032	2,160215	6,340214	0,2995828	2,631452	2,729747	3,998121	2,178451	4,032798	1,102523	3,600865	4,655863	0,3891744	1,134505	5,113838	6,585364	6,581635	2,410132	3,597066	2,83868	5,346071	4,576979	4,829935	5,935635	4,499613	3,913365	6,002846	2,146952	5,428133	2,883372	2,441631	0,6582947	1,846334	3,898928	2,051282	2,065374	1,582601	1,218432	4,753329	5,02618	3,04577	4,815497	4,441313	8,426034	5,447405	7,048796	10,25365	6,310096	2,184392	7,104816	0	4,286651	4,098351	6,809102	1,75163	0,9875801	1,830861	2,628205	3,703443	2,972688	1,056794	0,9386743	4,254393	5,635016	4,341844	2,67421	6,239501	4,633068	3,928216	6,855659	3,258869	6,899798	6,003468	6,416543	2,883994	4,617664	2,430302	4,113962	3,280352	3,065871	2,124779	2,391205	3,866394	1,881355	2,681187	2,907135	5,500663	3,492899	3,649771	4,798782	6,391675	4,028515	5,826771	5,684475	7,793089	4,264617	2,516786	4,183176	3,541529	5,273472	2,724912	3,72161	2,255195	1,176503	2,939047	1,093266	5,829741	1,887987	0	4,065539	8,042109	3,708071	2,921364	3,758013	3,714495	4,124047	4,468322	3,100202	7,282619	4,706357	5,727716	5,091871	3,880968	5,747057	5,339094	5,718322	0,8019729	1,000497	2,377528	4,961111	20,46268	3,108698	2,902023	4,858671	9,163973	3,730452	8,051641	5,987719	9,964081	5,897436	8,646523	5,18768	7,911764	6,174154	6,964177	7,856985	11,28841	7,026	4,74884	8,6573	7,157175	3,560801	9,733711	6,196121	9,849137	2,712892	1,315001	3,962615	11,52175	2,595394	5,543697	2,722563	9,396138	2,583651	25,1881	3,297345	15,03316	8,281596	7,417318	2,647201	1,273486	5,271193	1,923699	3,805123	2,740868	2,750124	1,564434	2,94485
3/7/2020 1:06:00 AM	8	2,634768	6,461581	4,295079	2,489707	3,806781	1,810207	2,736033	4,371823	3,364556	1,059626	4,643568	4,802373	5,56449	1,309682	4,418588	2,286348	5,525116	0	2,401359	3,365661	4,02133	1,864293	3,970145	1,542675	3,347701	5,395668	0,3557416	1,557734	5,228918	8,131009	6,276525	1,948359	3,693289	1,755153	6,044292	4,861711	4,859154	6,780367	5,097328	3,538765	5,745262	1,902769	4,883952	3,583803	2,752611	1,409151	1,749696	4,18815	2,018402	2,318676	2,262655	1,46455	5,010569	5,36486	3,602868	4,988395	4,673063	8,775282	5,530643	6,830032	9,303921	6,009202	2,007281	7,637046	2,121809	4,353034	4,784069	6,411431	2,249323	0,1787688	1,78078	3,4786	4,140349	2,81851	1,092507	0,2691893	4,381839	5,636881	5,595436	2,751023	5,857924	5,221941	4,314352	6,823332	3,547193	6,707214	6,076757	6,535146	3,513415	4,533391	2,414346	4,488769	3,589122	3,082104	2,868589	2,31156	4,200721	1,033792	2,303272	2,186809	5,417289	4,482966	3,991076	3,844911	6,996297	4,028514	6,620593	6,023914	7,746463	4,563578	2,548491	4,51709	3,39937	5,835682	2,855465	3,958679	3,412218	1,236807	3,142269	1,370331	6,182167	1,756466	0	4,646952	7,604858	3,580418	3,532687	4,00123	3,779358	4,502584	4,370372	2,68989	7,639257	5,243493	6,992844	4,559916	3,4614	5,946342	5,360024	4,901083	1,483684	0,983919	1,457988	4,24051	19,48124	3,698124	4,186975	6,537149	9,818399	3,642173	8,405726	5,485743	9,575114	5,160671	8,54968	4,309999	7,915767	5,278239	7,325515	9,248662	12,84704	6,932332	4,291003	9,200858	8,393705	3,608049	9,480063	7,10979	10,53382	2,916943	1,696784	3,518112	8,53635	2,665507	5,766468	3,462298	13,78813	2,07691	11,93323	3,403238	16,39182	6,640694	14,56393	2,804556	1,356861	5,079438	1,961552	4,118037	2,730299	2,552774	1,747002	3,695637
3/7/2020 3:06:00 AM	10	2,159662	7,381811	6,0474	1,674956	3,437776	1,19018	2,594012	5,198041	2,402603	0,8526746	4,827586	4,530283	5,811989	1,349124	4,378039	2,487497	5,895709	0,4324161	2,706054	4,055869	4,387365	2,341747	4,791667	1,661141	3,420853	4,772464	0,2204217	1,805509	5,890943	8,555412	7,148955	2,376147	3,612125	2,241034	5,604692	5,379918	4,429293	7,35411	4,687362	3,945209	6,251865	2,671239	4,968985	3,04501	3,304114	1,154537	1,444173	4,312279	1,966802	2,339329	1,974884	1,9677	5,090283	5,488782	3,226403	5,727302	6,068606	9,533668	5,572088	5,96589	10,88293	6,824437	1,748867	7,185081	2,487221	5,439462	4,633828	6,918725	1,895308	0,8189656	1,593584	3,224055	3,679335	3,205405	1,541086	0,7193578	5,180151	5,751409	5,20481	3,131148	7,387613	5,524149	4,932098	5,862138	2,955556	7,468295	5,795963	6,627431	3,940857	4,965048	3,048464	5,068523	5,061822	2,521275	3,263221	2,464011	4,268968	1,397339	2,447778	2,009077	5,616711	4,240716	3,710419	4,861019	7,205045	4,766868	7,338086	6,655615	8,61993	4,075348	3,15643	4,267725	3,647975	5,587492	2,964813	4,468874	4,137447	1,042288	3,33734	1,557043	6,368535	2,294015	0	4,753191	7,808287	3,779772	3,383483	4,366987	3,847398	4,117554	4,242581	3,694255	7,810496	5,158046	6,8922	5,329079	4,213017	5,669623	5,576923	5,51959	2,569836	0,8767132	1,331372	4,844164	20,86228	4,204036	3,746063	7,973381	10,77863	4,032798	9,080046	5,237691	9,785518	5,298822	8,659235	4,397519	8,994116	5,402092	7,405781	9,895973	11,81463	7,563273	4,657038	9,581815	8,075195	3,643209	10,20564	7,545867	12,07891	2,50152	1,601804	3,970353	4,48414	2,803865	6,07731	3,715185	16,59621	2,854429	7,875084	3,75601	11,76987	8,197877	5,891357	2,721181	1,2261	6,221402	1,859458	4,585198	2,782798	2,123674	2,18301	3,468723
3/7/2020 7:06:00 AM	14	5,146303	8,192348	8,846913	1,90118	5,784359	1,412881	2,396662	3,808093	4,726597	1,818703	5,955874	6,652713	7,347894	0	5,209231	2,541032	7,740454	0,649453	3,9115	4,458789	4,550661	2,56949	5,201564	1,49149	3,532963	5,571812	0,3640307	1,873895	6,567543	9,743866	8,827573	2,254297	4,557222	2,613285	6,436643	5,85157	4,829037	8,070086	5,651733	5,038752	6,376065	2,588694	6,528723	3,776456	4,146428	1,218985	1,993949	3,862248	2,242761	2,674348	2,51347	2,035395	6,300426	6,438578	4,362912	6,224235	7,198828	10,33101	5,143402	7,356806	10,93142	7,977177	2,290354	8,542564	2,835502	6,14535	5,445817	9,342189	2,412895	0,06942143	1,690498	3,915714	4,580294	3,304529	2,48356	0,128965	6,454259	7,718971	5,924238	2,86106	8,120647	6,178989	5,56145	7,483629	4,094621	8,665589	6,231072	7,361019	4,730466	5,429308	3,719123	6,760472	7,285243	3,188342	3,557485	2,082781	4,072032	1,53038	3,151871	1,684488	7,45075	4,714025	3,849401	5,209094	8,49048	4,525033	8,665174	6,320597	10	4,953858	3,727689	4,981488	4,677346	6,32405	3,506507	4,971955	4,439379	1,033101	4,108711	1,487829	7,273156	1,838874	0,9241683	4,934239	9,37507	3,421751	3,796419	4,867374	3,962202	4,672235	4,95441	4,347093	9,401041	5,308494	8,864043	4,912549	4,448014	6,305606	6,583085	6,286818	3,010403	0	1,485757	5,122264	23,87531	4,254116	5,215725	8,748482	13,72983	3,913019	10,19003	6,06833	10,03841	5,473102	8,796974	5,686409	10,99407	6,568924	9,11935	8,83973	14,57173	8,120303	6,164347	11,40653	9,76673	3,968971	8,199809	9,304956	13,84553	3,044112	2,036224	3,930634	4,573732	3,169001	5,79852	5,449202	2,333389	2,070002	1,85255	2,503523	2,255333	7,772298	3,637751	2,797234	1,904496	6,969842	2,62634	4,786832	2,655421	2,65328	2,207808	3,692529
3/7/2020 9:06:00 AM	16	3,089978	9,938453	5,09947	1,94083	4,947917	1,204548	2,64209	5,492167	3,452904	1,102523	6,179819	5,974387	7,262655	0,924859	5,117913	2,931104	9,033902	0	4,09393	4,968018	4,564545	0,6506963	5,551642	1,763166	4,103807	6,000635	0,22802	2,178175	7,408337	9,820679	8,75	3,226058	5,671143	2,334011	7,516786	6,846541	5,914912	9,420316	5,564835	5,00525	8,056201	2,666749	6,223268	4,275186	4,806035	1,74638	2,177898	3,884284	2,382364	2,525144	2,666543	2,130927	6,170494	6,974539	4,195471	6,979374	7,213128	12,63401	6,197571	8,106696	10,94821	8,78433	2,474511	9,790422	3,423201	5,453761	5,206469	8,892091	2,100188	0,4747596	1,397754	3,681339	4,255706	3,700265	2,483698	1,004918	5,575473	8,770171	6,076481	3,669734	8,360618	5,597991	5,885624	7,601611	4,366434	9,892656	7,49261	8,157948	5,940678	6,584673	4,33017	7,920189	6,857178	3,860314	3,764645	2,069726	4,212257	1,713846	3,908115	1,698165	8,768374	4,785933	4,589619	5,362857	7,991338	4,939835	9,776747	6,756121	10,60041	5,738008	3,231032	4,938522	5,459356	7,141772	3,46368	6,078622	6,11468	0,8472866	3,611019	1,302429	7,559958	1,654302	1,419443	5,044278	9,381701	4,50963	4,337354	5,909869	4,817432	4,577186	5,378675	4,452504	8,938371	5,622445	9,542647	5,584659	5,455764	6,376339	6,878385	6,379104	3,313163	1,19916	1,367567	5,955391	23,61675	4,654413	5,179943	8,611227	10,75231	3,975257	11,48818	6,490315	9,830902	4,843405	10,18768	5,989721	11,2022	6,398998	9,611792	11,08919	17,95217	8,446826	5,628385	11,98304	10,31872	3,670702	10,05167	9,239748	14,763	3,154979	1,610093	2,857469	4,100077	2,909552	6,780296	5,062928	1,892131	2,146124	1,997403	3,214661	2,067515	7,332353	4,206661	2,615771	1,851307	7,529633	2,53737	5,201495	2,687058	2,777548	2,486737	2,690857
3/7/2020 11:06:00 AM	18	0	0	0	0	0	0	0	0	0	0	0	0	0	0	0	0	0	0	0	0	0	0	0	0	0	0	0	1,182582	0	0	0	0	0	0	0	0	0	0	0	0	0	0	0	0	0	0	0	0	2,629241	2,111378	2,673381	1,723862	0	0	0	0	0	0	0	0	0	0	0	0	0	0	0	0	0	0	0	0	0	0	0	0	0	0	0	0	0	0	0	0	0	0	0	0	0	0	0	0	0	0	0	0	0	0	0	0	0	0	0	0	0	0	0	0	0	0	0	0	0	0	0	0	0	0	0	0	0	0	0	0	0	0	0	0	0	0	0	0	0	0	0	0	0	0	0	0	0	0	0	0	0	0	0	0	0	0	0	0	0	0	0	0	0	0	0	0	0	0	0	0	0	0	0	0	0	0	0	0	0	0	0	0	0	0	0	0	0	0	0	0	0	0	0	0	0	0	0	0
3/7/2020 1:06:00 PM	20	1,952849	10,7273	2,121256	2,469883	4,733505	1,095339	1,67461	5,803355	4,262337	2,510223	6,595105	6,135127	8,375471	0,9707947	4,984112	1,973364	8,444547	0	3,451868	4,970228	4,133924	2,70481	4,799748	1,799569	5,286597	6,811588	0,4510665	1,957132	7,588486	11,76855	9,726665	4,102426	5,85903	2,092175	7,835779	7,690511	5,700431	9,026234	6,848129	5,899716	7,663502	4,171779	7,840268	4,477025	6,395267	1,259601	1,506065	4,151816	2,662191	2,586276	2,634284	1,884394	6,635789	7,880539	4,88561	6,386287	7,349346	12,24697	6,836525	9,776125	12,86113	9,374103	2,718764	10,78001	3,203125	5,920646	5,298408	9,745248	3,564669	0,272574	1,020599	5,181739	4,945086	3,397712	1,487069	0,3723889	6,873895	9,14401	6,035036	3,147173	9,066231	6,838459	5,450997	9,107676	6,023223	11,18728	7,803381	10,88783	5,771925	6,077932	4,714992	7,772712	9,35932	4,469151	3,70586	2,516993	4,662011	1,885983	3,479636	1,91389	8,269369	4,672787	5,12337	6,254075	10,51116	5,528294	9,804307	8,206026	12,9653	5,959811	3,166169	5,44927	8,141096	7,905131	2,9052	6,368672	5,606349	1,095822	3,834066	2,479415	7,982567	1,852965	0,7813191	5,958845	10,75915	4,938454	4,610204	6,970256	5,05754	5,415216	5,924099	4,922359	9,13517	7,494613	9,34661	6,488727	6,361074	7,186533	6,949947	7,450128	3,594165	1,015211	1,28668	5,357883	22,96156	4,467562	5,180979	10,6775	10,94641	4,371754	11,1325	6,814905	10,42827	6,213045	10,2589	6,277493	12,2438	7,736102	9,585059	13,83427	20,19707	9,362637	5,85599	12,9481	11,28951	4,361392	9,598393	11,42884	16,18901	3,330225	1,60512	3,393291	4,511149	3,181366	6,564503	4,657038	2,463735	2,411583	1,701481	2,751713	2,621229	7,695901	3,764782	3,42182	2,118769	9,043988	2,56134	6,592962	3,380512	3,063661	2,309696	3,494833
3/7/2020 3:06:00 PM	22	2,565622	9,923463	2,057844	1,797082	5,244322	1,644562	1,874102	6,041321	4,465006	0,6596071	6,807237	5,746298	8,636301	1,463376	5,149964	3,197392	8,916613	0	3,457256	5,233477	4,528832	3,3343	5,301103	1,488658	4,843544	6,39437	0,4791805	2,168159	8,65813	13,26177	10,22588	4,027893	6,58944	1,884464	7,964122	8,952048	6,290341	10,61429	6,376893	5,739597	8,020833	4,711331	7,852287	4,546378	6,07137	1,030476	1,794181	3,823911	2,629103	2,814089	2,580888	2,285381	7,716691	8,53096	5,357676	8,315788	7,988713	13,17253	7,033114	9,720311	13,80561	9,504312	3,795038	10,05492	2,672344	6,110881	5,859237	9,739859	4,546447	0	2,107095	4,604056	4,60606	3,493383	1,65596	0,4002266	6,645322	9,252044	5,732483	3,64611	9,773914	7,776649	5,944062	9,684529	6,082837	12,56058	7,903611	9,987912	6,930054	7,557057	4,546654	7,793643	8,331192	4,476196	3,173491	3,170935	4,821922	1,518982	3,549887	1,948221	8,839454	4,67928	4,762516	6,925565	9,784828	5,308908	9,224553	8,613506	11,75695	7,164568	4,032797	5,850326	6,986351	7,497238	3,046461	5,966926	5,350008	0,6718336	4,217507	2,046171	7,351624	1,631714	0	7,080363	11,74486	5,023901	4,586856	6,501367	5,732206	5,626796	6,401553	4,847826	9,853835	8,282355	9,460516	6,381728	6,200473	7,510293	7,166294	7,366822	4,913448	0	1,213321	4,792426	25,31678	4,886024	5,492582	9,546447	12,74384	5,047939	12,40329	7,908377	11,64187	6,230728	10,50412	6,480852	10,94696	8,03071	9,219027	14,42625	20,15611	9,926641	5,305455	12,07753	15,3621	3,869916	9,349788	11,64104	16,40521	3,404344	1,264506	3,996809	5,583555	3,299693	6,643044	4,563993	1,93254	2,632004	2,627307	3,641689	2,476653	8,995082	3,697778	3,852854	2,342576	9,577876	2,681256	6,237773	3,880623	3,099304	2,496547	3,552305
3/7/2020 5:06:00 PM	24	0,3565705	0,2945403	0,3073884	0,496933	1,838666	5,514202	2,136522	3,039691	0,6511799	1,060179	0,2997209	4,023265	1,799431	7,499517	2,097909	1,792938	1,174085	0	1,14832	0,1630195	0,6314932	1,163655	0,07218446	1,124489	0	0	0	1,489556	0	0	0	0	0	0	0	0	0	1,683936	0,7668132	1,27093	0,398776	0,3688661	0,3130526	4,663806	4,943772	4,582643	2,646717	1,01749	3,291543	2,897464	2,69735	2,38264	0	0	0	0	0	0	0	0	0	0	0	0	0	0	0	0	0	0	0	0	0	0	0	0	0	0	0	0	0	0	0	0	0	0	0	0	0	0	0	0	0	0	0	0	0	0	0	0	0	0	0	0	0	0	0	0	0	0	0	0	0	0	0	0	0	0	0	0	0	0	0	0	0	0	0	0	0	0	0	0	0	0	0	0	0	0	0	0	0	0	0	0	0	0	0	0	0	0	0	0	0	0	0	0	0	0	0	0	0	0	0	0	0	0	0	0	0	0	0	0	0	0	0	0	0	0	0	0	0	0	0	0	0	0	0	0	0	0	0	0
3/7/2020 7:06:00 PM	26	2,66371	9,910616	2,518374	2,007143	5,468958	2,210571	1,796599	6,104595	4,590172	1,43167	7,438523	5,85233	9,002128	1,718059	5,488437	2,314738	10,33813	0	4,35034	4,793601	4,984596	2,856363	5,070112	2,038572	5,71839	7,854014	0	1,716264	8,378993	13,30854	10,37522	4,328788	7,317501	2,35273	9,735163	8,862317	6,790105	10,97342	6,453222	6,261743	8,617236	4,884229	7,687888	6,126286	6,181406	1,375926	1,859458	4,556531	3,468792	2,680565	3,122375	2,703705	7,403225	8,56764	6,551861	9,54693	7,311837	14,79422	7,327724	10,7271	16,60139	9,819367	3,087216	11,5366	3,615509	6,558632	6,419996	10,9116	1,970877	0,05588252	1,750318	4,647367	4,549003	3,947834	1,664456	0,7608036	6,963211	9,03556	6,105839	3,08093	10,10935	8,265155	6,448595	10,21959	5,800591	12,59284	8,835861	10,73697	5,531126	7,883441	5,504117	9,082671	7,101638	5,50018	3,563564	3,200639	5,98682	1,51242	5,007737	2,192473	8,745647	5,645171	4,284235	7,448884	10,5801	5,751202	10,15024	8,830198	12,00935	7,441493	3,586359	6,158129	6,397408	7,931726	3,8255	6,414539	3,917026	0,9018567	4,159344	2,058466	8,960266	0	0	7,033254	12,51354	4,726804	4,767767	6,177678	5,851224	6,364321	5,919679	4,962838	10,74616	7,622472	10,99801	6,863603	6,798463	7,859127	7,648652	8,162369	4,423837	0,4955515	1,327296	6,06757	25,50025	4,465214	4,917454	9,571384	13,89921	5,681988	12,60955	6,889644	12,81976	6,602564	12,33228	7,798823	14,04053	7,583097	10,78968	14,57297	19,53326	9,844922	6,814422	13,49276	14,78296	3,645074	10,47138	11,29987	17,47175	3,965172	1,960102	4,775227	5,483118	3,355231	8,099097	4,030241	2,053907	2,783005	2,862028	3,866807	2,74073	9,584646	3,639893	3,444339	2,508704	9,571312	2,935593	6,244957	4,867788	3,448967	2,849179	3,885873
3/7/2020 9:06:00 PM	28	2,602647	9,925329	2,166777	2,23986	5,863451	1,932264	2,0365	5,202047	4,240164	1,830999	7,459521	6,089399	9,287964	0	6,669568	2,278266	10,07253	0	3,95191	6,061975	5,541694	3,400751	5,629628	2,120151	4,826964	8,802982	0	2,242277	8,899964	14,42791	10,49148	4,313591	8,591332	2,739417	10,14333	8,471416	6,218778	11,76586	6,894549	6,075859	8,722369	4,194159	7,853946	4,649301	6,488036	1,559806	1,758469	4,887751	0	2,692101	3,736185	2,632626	8,891745	9,630237	6,700997	8,326081	9,148432	15,5419	7,901539	9,960281	16,33386	9,961111	3,228822	12,46754	4,560054	6,686768	6,937859	9,697447	1,849166	0,6873757	0	4,694407	5,411901	4,328995	1,90643	0	7,843999	9,952682	5,399191	4,064158	11,80565	9,362497	6,654026	11,70998	5,35657	12,72581	8,761674	11,95568	5,699878	7,837161	5,631562	9,886716	5,560414	4,782341	3,571922	3,357579	5,692349	0,7919569	3,749793	2,317847	9,148499	5,982607	4,84748	8,403101	10,33605	6,477675	10,80605	9,301297	12,88779	7,821895	4,232358	7,039677	6,435677	9,169222	4,27553	6,072198	3,281872	1,116338	4,029828	2,269286	8,296931	1,55953	0,9702421	7,334909	13,82357	4,530905	5,616296	6,367636	5,683508	6,106668	6,076066	4,980106	11,48334	7,487153	11,44797	6,656167	7,492057	8,39419	8,257557	7,381535	4,153128	0,9273459	0	6,60733	24,99965	4,509767	5,214273	9,942531	14,1639	5,557099	12,07297	7,280962	13,27828	7,464287	12,68878	7,980563	13,01614	8,766027	9,513358	16,34705	20,48844	10,84991	6,291169	13,05869	12,86369	3,908944	9,8758	12,86016	18,00467	3,756562	1,755913	4,565857	5,742982	3,180123	8,381065	4,385016	2,554846	3,282424	3,394604	3,867775	2,713031	9,391025	3,722301	3,18482	2,798616	10,13732	2,780794	6,915686	4,165216	4,218336	2,51492	4,470463
3/7/2020 11:06:00 PM	30	2,626686	10,98668	2,461524	1,831206	5,823179	2,259892	2,903266	5,870497	5,436768	1,671157	7,561132	6,6313	9,84071	1,720546	6,352371	3,314821	11,64449	0,06838528	3,323939	5,681366	5,346555	2,496822	5,529813	1,770005	6,010513	9,326025	0,5889423	1,385596	8,981337	14,71852	10,97321	4,606198	7,964675	2,681255	9,61117	9,172746	6,942074	11,64387	6,862566	6,875276	9,88188	4,273596	8,503191	5,36417	6,031305	1,236323	2,330211	4,595007	3,380167	2,898361	4,2307	2,360466	9,425841	10,94303	6,594138	9,171433	7,905546	15,84991	7,084301	10,51593	16,91638	12,18791	3,086318	13,19801	4,250111	6,697061	6,22085	11,17035	2,787564	0,63322	2,120151	4,601777	4,868687	4,11783	2,708541	0	7,998246	11,59566	6,238948	4,009657	10,96154	9,328789	6,969635	12,17603	6,266095	11,89855	8,991698	12,19158	6,480023	8,675536	5,689517	10,69193	6,957131	5,818759	3,71712	3,295203	5,96741	1,072337	4,465697	2,46484	9,047374	7,327518	4,748287	9,732467	12,59015	6,097065	11,58958	11,31479	13,00453	7,871629	4,725354	7,581441	7,046171	9,769355	4,463418	6,388981	5,616504	1,211939	3,665106	1,583016	10,27368	2,06268	0	6,364252	14,41921	4,998549	4,962492	6,531278	6,650849	6,603462	6,562224	5,560207	11,81221	7,461456	11,25104	6,717646	6,607054	7,722977	7,955488	8,33741	2,3213	0	1,629642	6,957407	24,98135	4,577185	6,143554	9,22483	13,24305	5,177526	12,53115	7,389202	12,53426	7,40205	12,33905	7,714136	14,86662	9,043298	9,903917	15,56781	22,18826	11,49674	5,911942	14,28271	16,74914	4,697033	10,63419	11,60021	18,86253	4,505899	0	4,637765	6,320872	3,213901	9,264479	4,040948	2,149232	2,886964	2,860163	4,429087	2,489501	10,42281	4,114928	4,387986	2,61964	11,94967	2,988437	6,736226	5,00076	3,559143	3,240288	3,443578
3/8/2020 1:06:00 AM	32	2,782728	10,78388	2,245248	1,851721	6,270792	1,949257	2,61218	5,056228	4,672303	2,236889	7,464495	6,271482	10,93543	1,634823	7,099636	3,212796	12,67421	0	3,469137	6,056449	6,091746	3,335889	5,276788	1,799984	6,39582	11,078	1,294278	1,752597	11,19764	15,35754	11,58309	4,458927	8,845186	2,790603	10,57796	8,758082	8,831579	11,20938	7,63891	7,786597	9,873453	5,196383	9,137309	5,512614	7,951343	0,8006604	2,106266	4,759201	3,412218	3,57503	4,007032	2,623024	10,35015	11,01542	7,109306	8,697709	8,90625	16,57224	9,160036	12,41366	17,84089	11,51277	3,090946	13,56391	5,467369	7,250912	6,971085	12,95998	2,162564	0,06665838	2,407991	4,714094	5,206814	4,082947	2,056739	0,2805178	8,686036	12,24753	7,129891	4,103877	13,05924	9,910892	7,713583	11,2509	5,901788	12,79185	9,722316	12,04845	6,452669	9,664911	5,071424	10,72122	6,135057	5,832781	3,747444	3,543739	5,426268	1,423519	4,136481	1,960447	11,00098	7,380637	5,643236	8,697226	12,72443	7,617429	11,91161	10,46343	13,72679	8,317377	4,407535	7,085752	6,917965	10,70824	4,836359	6,94981	6,868852	0	3,865771	0,7350381	10,15846	2,867001	0	6,461649	14,83408	5,388622	4,895419	7,705432	6,489556	7,293808	6,694505	5,707132	11,18521	8,936229	12,66482	7,304307	6,800467	7,669374	9,14698	9,156857	0,9727979	0,738561	1,899799	6,717024	26,19454	4,249766	5,704576	9,438825	15,17359	5,956082	12,46657	7,831635	10,87989	7,863824	13,29382	7,981115	13,75967	9,426256	9,537258	15,31906	21,35209	11,71585	6,118064	14,26669	14,461	4,138138	10,46965	12,48929	19,20486	4,374172	0	4,361185	4,930579	3,88905	9,933271	4,017531	2,901816	3,177567	3,076647	4,527589	2,848972	11,011	3,959301	4,613105	2,649757	11,77083	2,909483	7,85146	5,837893	4,47371	3,12279	4,438066
3/8/2020 3:06:00 AM	34	3,614473	14,11251	3,048326	2,143706	6,614583	2,135762	3,017518	5,96368	4,949988	3,323524	8,436118	6,545646	11,26955	1,849649	7,198691	3,399301	11,73208	0	4,21198	6,427318	5,789746	2,838473	4,760652	1,367844	6,414746	10,02528	0,6591926	2,204009	11,45737	17,11214	13,01075	4,370787	9,357732	2,411168	11,03904	10,28984	7,98678	12,02186	7,461939	8,798284	11,1658	4,791252	9,851141	6,270239	8,038311	0,8145447	1,577904	5,151484	2,656112	3,98624	4,297289	2,536196	11,33987	11,02177	7,950583	9,023059	10,33744	18,46071	9,164457	12,5096	20,62217	12,39397	2,749019	13,08915	5,335295	7,492886	8,270061	12,52791	2,669997	0,2391413	1,927498	4,956828	5,670383	4,858463	2,584687	0	9,328788	14,24493	8,605907	4,027479	13,17736	10,54881	8,053299	13,2807	6,072129	14,54831	9,777023	12,11442	6,296834	9,331137	5,172068	10,62258	6,619143	4,706219	3,730382	3,370151	4,873454	1,441893	4,592451	2,311353	10,42164	6,785064	5,544181	10,42744	13,41982	8,002735	12,04216	10,51683	15,38386	7,929101	4,194712	7,047207	7,34672	12,47859	5,023348	6,310995	6,132639	0,5955737	4,478199	1,168767	10,92099	2,959079	0,8264257	6,811451	15,52857	5,326246	5,053948	7,604167	6,789138	7,637946	7,583167	6,871754	12,64402	7,707436	14,52054	7,222729	7,779343	8,706346	9,385431	8,452351	1,318662	0	2,074561	6,207588	25,15515	4,56192	5,499281	9,751395	12,62171	5,314434	11,43271	8,11167	12,92281	8,676573	13,45816	8,263083	15,35685	9,165838	9,355728	16,83307	22,14253	11,49191	6,612235	15,45321	14,47489	3,974152	10,61077	11,22638	20,77531	4,326647	2,538959	5,197074	5,332187	4,183453	10,33315	4,245552	2,321231	3,473488	2,742802	4,46922	3,668836	11,49957	3,567916	4,814255	2,608035	11,43782	3,930634	8,420024	5,706234	4,056007	2,784663	4,01242
3/8/2020 5:06:00 AM	36	3,621173	13,95847	2,672966	2,356805	6,902147	2,376768	3,466857	6,9027	6,348296	2,662467	8,857827	6,343115	13,17397	2,018816	7,45213	2,647616	12,40813	0,5213169	4,876906	7,046309	6,166487	4,044609	4,754642	1,841222	5,97266	11,48693	1,391053	1,890266	13,30978	18,61716	13,6794	5,055745	9,567792	2,946577	12,24932	10,6518	9,724386	13,10276	7,678838	8,863907	9,953373	4,306131	10,95145	6,894963	7,443221	1,379794	1,92736	5,234029	3,681201	4,470878	3,733422	2,318054	11,94567	10,75618	8,475078	10,1642	11,58744	18,42182	9,975755	12,34154	19,81612	12,17058	2,876741	13,92684	6,31956	7,621644	8,21107	13,85797	2,387613	0,2917081	2,135969	5,425232	6,009754	4,665672	2,542965	0	9,577669	15,77683	8,302319	4,479788	13,5809	10,7894	8,397574	13,69377	6,342009	15,87388	10,07529	13,88332	7,658253	9,375	6,437127	11,20476	6,544402	5,275544	4,145322	3,493452	4,516399	1,725381	4,844717	1,884394	11,37068	6,094234	5,88818	10,18464	15,17456	7,839509	12,27115	12,45614	15,13608	8,563289	4,466457	6,625153	7,972894	10,70154	4,396552	6,908018	7,398458	0,8802359	3,761122	1,118756	11,91935	3,130388	1,106184	6,984072	15,62079	5,65042	5,574989	7,6338	6,472978	7,758552	6,93558	6,677374	13,19186	8,345905	14,94315	7,459729	7,484735	8,148763	9,153957	8,550577	1,545024	1,103421	2,118977	6,436506	28,08404	4,583886	5,43822	8,681477	15,3851	5,39995	12,65729	8,481296	12,36054	7,600436	12,87218	8,330503	14,7087	9,595768	8,856378	15,11494	19,84637	11,24144	6,809448	12,97794	13,75753	4,041708	10,97342	11,08601	22,29422	5,349388	1,843294	4,759408	5,819311	4,55598	10,22249	4,470532	2,522864	3,746063	3,590918	3,929736	4,058977	11,5299	4,422663	3,718363	2,433687	12,29885	4,276221	9,213501	5,049597	3,876893	2,863547	4,345712
3/8/2020 7:06:00 AM	38	3,210447	14,94944	2,695831	2,314255	7,629519	2,499171	3,266882	7,809391	6,507654	3,167274	9,661527	6,951674	12,45475	3,129214	7,843446	3,365316	11,14998	0	4,295493	6,809447	6,479747	4,339426	4,932651	2,17479	7,487359	12,525	1,124903	2,198967	14,763	19,31705	14,08488	5,750995	9,690676	3,535657	12,69334	11,48265	9,084189	14,09669	8,284704	9,391993	11,01894	5,588873	10,17739	6,665078	6,847715	1,641385	1,775807	5,422607	3,700818	4,137724	4,443523	2,548491	10,74664	12,32814	9,432886	10,67259	11,64802	19,11942	11,29656	14,23851	19,76362	14,3187	4,131783	16,17498	5,574022	8,101238	9,091995	15,10555	2,918394	0,2720214	0	5,802663	5,603379	4,789042	2,503661	0,1369778	10,74733	16,73678	8,802153	5,03668	16,33096	10,44174	8,484954	12,98567	7,373038	16,53024	11,62191	15,6232	8,129905	9,332726	6,089675	12,36413	7,513608	6,24482	4,362152	2,913144	5,227605	1,690498	5,389727	0	12,90485	8,058481	7,02158	11,92397	14,28292	8,493245	12,55913	12,58883	16,28136	8,064352	4,910754	8,397782	8,36725	12,24546	5,284594	7,064407	10,12869	1,084701	4,249765	1,764409	11,74859	2,945886	1,029026	5,599718	15,68164	5,736144	6,611198	9,017877	7,794402	8,404896	7,085959	6,985107	13,04708	9,077973	15,14997	8,580557	7,391895	8,987207	9,007308	9,369474	1,893858	0	2,025102	6,748384	26,44265	4,602053	5,651802	7,623164	12,99548	5,897367	13,77639	8,367457	13,77936	8,118301	14,26545	8,981888	14,37031	10	9,342603	14,66478	22,49151	11,37662	7,878123	13,54519	13,50865	4,422524	11,77159	10,85461	22,40744	4,963597	0	4,525931	7,785837	4,41389	11,08595	4,15748	2,43348	3,655435	3,680578	4,77944	4,740551	12,43355	4,889824	5,132489	2,44315	11,96556	4,768457	10,04939	5,287149	4,432264	2,548491	4,416998
3/8/2020 9:06:00 AM	40	3,373398	15,09484	2,486945	2,181007	8,180814	2,545314	3,005291	7,060123	6,93337	3,389216	9,811354	8,597203	13,04653	2,338362	7,313149	3,305979	13,52592	0	5,168131	7,128716	5,89709	4,081772	5,492374	2,886204	8,514589	12,34741	0,3539456	2,175965	14,67106	21,6829	15,08151	6,494598	11,50434	3,195181	13,27227	12,65915	10,59164	13,54263	9,055453	8,89582	12,19607	6,455984	12,16201	6,753702	6,801435	1,115095	1,906568	4,924017	3,563771	3,51673	4,536707	2,5344	11,13858	11,46655	9,058424	12,47009	13,14607	21,12138	12,44191	15,93791	23,17432	14,0261	4,33314	16,28267	5,806808	8,307085	8,943068	15,99545	1,914581	0,06037245	2,116421	5,666101	6,18424	4,888926	2,750953	0,5742982	10,26318	17,23199	10,05685	4,685359	15,02859	11,67655	9,056283	14,40933	8,200154	17,32386	11,6706	16,03925	7,722011	12,4618	6,740164	11,47415	8,530683	5,537688	4,456095	4,576426	4,731778	2,039885	7,244073	4,624986	13,43287	7,360053	7,350728	11,63641	13,38528	8,129905	12,50608	12,60175	18,82343	8,104761	5,010293	7,570527	8,504712	11,30471	4,631687	7,449644	12,85747	0	4,549141	1,397754	10,82	2,677526	1,058383	6,154537	16,90298	5,812887	6,738781	9,451606	7,676144	9,393996	7,143707	7,366061	13,93934	9,27629	15,5084	9,514604	8,447654	10,88376	10,38144	9,540092	2,194131	0,9555289	2,39535	5,965269	26,61527	4,107538	5,622721	9,093723	12,3948	5,800937	13,40642	10,56566	12,51879	7,414898	13,41767	8,630292	15,15867	9,309654	10,05222	15,33764	20,49721	11,19992	7,28904	14,2841	12,91287	4,268899	11,55096	10,32369	21,90567	5,014851	2,308107	5,264009	6,926254	4,460102	11,87977	5,606971	2,696038	4,126188	3,940374	4,235536	5,481668	12,77368	5,117153	4,992471	2,285173	13,79117	4,699312	10,45196	4,412992	4,591692	3,448	5,507295
3/8/2020 11:06:00 AM	42	3,178258	14,23664	1,933922	2,482385	7,222453	2,90444	3,630844	8,408972	8,258316	3,380788	10,2562	8,802706	12,77264	2,896013	8,966001	3,519701	14,21239	0	5,045107	6,554696	7,138457	4,451329	4,786348	2,38561	9,635002	13,2338	0	2,251879	14,88478	21,54019	17,65722	5,920714	12,02925	3,696052	14,41762	13,33686	11,61334	15,32189	9,3578	9,097729	11,93061	6,341319	13,3477	7,662674	6,515804	1,250069	2,207118	5,961262	3,724442	3,786748	5,335019	2,580128	11,54924	13,23096	9,636107	12,53799	14,14505	23,38853	13,22226	16,96929	23,68334	14,41154	3,943206	17,07497	5,526014	9,398278	9,399867	17,03968	2,294775	0,3105659	1,669084	5,675495	6,082283	4,890514	3,09136	0,5419706	11,97254	18,71809	9,591139	5,378951	16,76469	12,25616	10,20971	14,01947	8,355163	16,71336	11,82927	15,92514	7,154688	12,36613	7,413516	13,54505	9,888719	5,139741	4,493742	3,864528	4,754573	2,000166	8,018278	4,128813	14,11762	7,647962	8,685966	11,74894	15,08462	9,206939	12,6032	13,86591	19,44553	9,752363	5,299445	8,839868	9,348475	13,20796	5,23631	8,945003	8,791584	0	4,419693	1,332408	12,39155	2,894148	0,7904372	6,051407	17,13514	6,391398	7,276194	10,76322	8,501741	8,702337	7,766426	8,594993	15,5993	8,953359	16,03234	8,816243	9,793532	10,52526	10,92403	9,553146	1,471665	1,300702	2,178658	6,5625	28,12093	4,100769	5,213997	8,11747	12,69721	6,242609	12,96771	10,00864	12,59111	7,333113	14,78407	9,032799	18,44324	10,30787	9,767282	16,63199	22,42975	11,39409	6,328609	13,51051	14,19029	4,878426	11,82692	9,995095	24,56199	4,578844	2,128647	5,014368	6,929501	5,017545	13,32795	4,069752	2,618051	4,53864	3,635956	5,217589	4,937624	13,98334	4,592244	4,959937	2,689683	14,45547	4,580778	10,57458	5,113769	5,475244	3,241324	4,874904
3/8/2020 1:06:00 PM	44	3,15194	15,24198	1,970947	3,31496	7,301753	2,710129	3,520598	8,557969	7,947129	3,340863	11,6782	7,961152	12,60797	2,244557	7,883787	3,334024	14,26206	0	5,183397	6,270516	6,881977	3,961235	5,277755	2,514851	9,19478	12,77541	0,1159787	2,567073	16,34021	21,67385	17,7075	6,208141	12,63629	3,68196	14,23989	14,32008	10,79921	15,41984	10,22933	9,05801	12,03146	7,18384	14,38923	7,705847	5,321548	1,747417	2,738105	6,10197	4,439172	4,809488	4,862953	2,118839	13,11961	14,71396	10,12468	12,90527	14,36402	24,90951	13,78626	17,91128	24,08619	15,35201	4,42356	18,19725	5,531264	9,465697	10,11985	17,3814	1,869543	0,04697171	0	6,577006	6,165244	5,885969	3,138746	0	12,20173	18,05634	9,625813	5,848945	16,39472	12,01212	10,2046	15,5017	9,108989	18,29817	12,44419	17,09639	7,605065	13,53614	7,63007	13,22578	8,041695	4,985839	4,257157	3,673464	6,16552	2,075044	5,557927	2,54932	13,39606	8,701647	7,966194	12,37981	17,59477	8,451938	14,75312	15,21034	17,15752	10,35008	6,024467	9,607855	8,038724	12,13404	5,699533	9,230079	10,52297	1,404938	5,146441	1,168214	11,51781	2,676075	0	6,377584	18,50395	6,65596	6,857386	11,17968	8,965863	8,965862	7,811947	8,145032	15,54957	9,076453	17,65287	9,512392	9,208388	10,80992	10,21849	10,52042	1,073511	0	1,922801	6,484789	26,21954	3,84277	4,843197	9,238919	13,22392	6,020391	13,31143	8,986517	12,85388	7,695347	14,6455	8,868399	17,36205	9,934584	9,000123	15,27727	20,64766	10,74982	6,227067	13,21155	14,4496	4,515224	11,60332	10,00124	27,85567	5,215932	2,478724	4,935276	8,624764	5,055054	13,37347	4,693164	2,288282	4,602537	4,13952	5,536168	5,026732	14,72812	5,181877	4,36975	2,836677	14,51502	4,489252	11,24779	5,656222	5,794305	3,269714	5,328526
3/8/2020 3:06:00 PM	46	3,664	14,51585	2,449643	3,143375	7,916183	2,117872	3,731004	8,542357	8,525227	3,387144	11,43126	8,857759	14,72155	2,095836	9,515847	2,777341	14,15727	0	6,113506	6,518154	7,525075	4,337561	5,627971	3,194629	10,13249	14,26717	0	2,660878	15,64607	20,03585	17,91238	6,582739	12,58662	3,315443	15,67163	13,74233	12,41766	16,27307	9,638593	9,162453	13,11996	6,405213	15,40078	7,891385	5,467991	1,945458	2,663158	5,580238	5,047662	4,817018	4,82655	2,349898	12,80166	15,2694	10,24142	13,75007	15,01506	25,08241	14,65918	18,57952	25,89619	15,45245	4,091166	20,24487	6,956579	9,562886	10,78609	17,87702	0	0,2939185	0,08434184	6,523818	5,891288	5,946411	2,862925	0	12,02531	17,85954	10,13525	5,897229	17,00666	13,00667	10,87333	16,25408	9,707395	19,13413	14,61352	17,51174	8,277728	12,70543	7,631592	14,61138	9,525517	6,173188	4,735715	4,485936	5,872223	1,969634	6,52444	3,070361	14,50935	8,720713	8,070086	13,33851	16,68995	10,06832	13,68362	15,59226	19,14346	10,27154	6,174362	9,12529	9,124876	12,31985	6,441824	9,429708	6,323705	1,037315	5,545839	1,517324	11,41295	2,700528	1,278252	5,89571	18,36995	7,475409	6,778364	10,79361	9,569588	9,479167	8,034926	9,478131	16,01438	10,4787	16,5462	9,927677	10,04649	11,21981	9,664844	11,0329	1,376271	0,9199547	2,487497	6,70528	26,62653	3,553064	4,957725	8,946107	12,66868	6,099967	13,84588	8,894854	12,49883	7,392172	14,15348	8,544292	16,27418	10,33626	9,62319	14,15154	19,86572	10,75949	6,634131	13,88988	11,67696	4,104014	11,90408	9,09165	28,40186	5,197972	1,388636	5,297096	8,249337	5,658778	14,65027	5,052844	3,149729	4,758441	4,935345	5,338818	4,973405	16,77871	5,465711	4,817294	3,682029	15,50198	4,170673	11,93717	5,518209	5,240315	2,713721	5,426821
3/8/2020 5:06:00 PM	48	3,613851	16,50372	2,413517	3,138954	7,999281	2,690374	3,22889	9,691161	8,989279	2,555537	11,73374	8,286845	14,89452	2,418214	9,305994	2,402603	14,48683	0	5,63923	6,917827	7,649827	4,83256	5,675356	2,697903	8,991215	13,89085	0	2,528528	16,59054	23,35482	18,75753	6,393126	13,63126	3,995082	15,5236	14,83594	11,93986	17,62365	10,23797	9,343433	13,22495	6,334826	15,50239	7,872458	5,585834	1,45709	2,768913	5,20937	4,777161	4,983767	5,406721	2,846555	15,49645	15,68882	9,91262	14,31691	15,55081	27,14744	14,65186	19,05013	28,82695	15,78996	4,317805	20,66824	6,447764	10,191	11,81546	18,79642	1,736088	0,6368811	1,973571	6,721237	6,357621	6,886605	3,108629	0	12,34575	18,75193	10,65208	6,485826	17,73907	12,02089	11,29089	17,47064	10,57975	19,03604	13,59727	17,46346	8,785988	12,79468	7,955695	14,48842	8,337272	6,254697	5,01796	4,224829	6,121104	2,048174	6,315484	3,341001	15,51904	9,37203	7,726224	14,13952	18,21964	11,83763	15,46081	15,2198	17,99721	10,72198	5,618369	10,31216	9,188496	13,05917	7,2114	10,1291	5,165023	0	5,483256	0,981916	11,69734	2,999213	0,796723	5,958015	19,1579	7,624268	7,548491	11,92777	9,1925	8,676849	8,712008	9,347231	17,23854	11,02391	18,65095	9,297913	10,51862	11,90988	10,68496	12,27226	1,322115	0	2,609071	7,287937	26,65113	3,617927	5,172758	7,927995	13,71422	6,133884	13,75767	8,728172	13,27034	7,633109	15,02162	8,973116	15,20205	10,46827	10,81365	13,84215	22,49785	10,29958	7,016744	13,60639	11,15067	3,920894	10,93094	9,744281	27,81692	5,448235	0	6,175537	9,203138	5,543974	14,91835	5,921198	2,529564	5,863934	5,256963	5,997665	4,960213	15,75134	5,493479	5,599926	3,410284	16,41875	4,615592	11,43505	6,003744	6,188591	3,004946	5,281693
3/8/2020 7:06:00 PM	50	4,360632	16,30029	1,880595	3,527852	9,067819	2,426365	3,814103	9,58347	9,304197	3,490689	12,78591	9,78552	16,94843	2,579645	8,656262	2,973516	16,4287	0	6,492526	7,833154	7,965228	4,154303	6,020737	3,120648	9,298463	14,9808	0	2,684157	17,27592	24,47509	22,05363	7,564931	14,20369	4,363395	16,9925	15,46696	11,88053	18,45125	11,83528	9,753191	14,33238	7,509394	15,7923	8,399302	4,867927	1,938826	2,713238	6,087533	5,702987	5,251782	5,46723	2,547731	15,53893	16,62246	11,91769	15,00408	15,74105	29,04357	15,50363	19,28499	28,02643	16,05106	4,409193	21,43098	7,386231	10,67957	12,32855	18,4632	1,828097	0,06002708	2,598364	6,879698	7,136867	6,393817	2,852288	0	13,34225	21,94055	10,69491	6,446314	18,91965	14,33618	12,32199	20,22277	11,11903	22,44018	14,68902	19,36485	8,383758	14,79961	8,358546	15,97687	8,014962	6,491006	5,199975	4,020916	5,980742	2,273016	6,887296	3,376161	15,99131	11,03276	7,671515	14,57574	17,23074	11,08781	16,26851	16,01866	19,14581	10,43276	6,189766	10,8629	9,456097	14,15976	6,486863	10,37349	3,909152	0,1650227	6,003537	1,723793	12,44847	3,235867	0,7974829	6,023845	20,45487	7,594842	7,555537	11,05949	9,011177	10,25489	7,600782	9,628717	16,12062	11,18162	18,93899	9,728669	11,09624	11,45868	10,83499	12,97448	1,339108	1,00257	2,417385	7,41027	26,42172	3,557347	4,057665	8,643622	13,70793	5,761011	14,94101	9,869239	13,4605	8,235106	13,51051	7,948235	14,43724	10,19873	10,38102	14,3645	19,48994	10,70416	7,489846	13,69246	13,03824	3,981198	11,43312	9,42736	28,86819	5,681297	1,41302	6,024536	9,420453	5,560898	15,14548	5,816065	2,705778	5,27216	5,127722	6,455432	4,683424	17,0269	5,64752	6,105079	3,666694	17,48957	4,994198	11,59054	6,775046	6,029648	2,896704	6,06239
3/8/2020 9:06:00 PM	52	4,60606	14,7612	2,368824	3,972908	9,241961	2,429404	5,660505	9,811423	9,304059	4,411127	12,76567	10,27492	17,74211	2,5516	10,6326	3,145861	18,29424	0	7,07242	7,837644	7,440319	4,395032	6,169181	3,20499	9,507971	15,04276	0	2,830529	18,94749	26,24164	23,10248	8,504504	14,98508	4,421903	17,85485	14,31339	12,30272	18,55852	11,81808	11,74804	13,30439	7,773127	16,29241	9,259644	4,721486	1,980272	2,710475	6,507101	6,131052	6,17077	5,148859	3,03002	15,71404	17,0135	12,4609	15,03067	15,74782	30,13165	17,12865	19,87801	31,30616	18,78046	4,106916	23,56094	7,569836	10,93736	12,82777	21,92377	1,684626	0,05284318	2,781485	7,040989	6,566506	6,361282	2,997071	0	14,48407	23,72271	10,21614	6,48175	20,01264	15,82194	11,72656	20,42378	11,19702	24,58237	15,30822	20,88203	9,726046	14,97285	8,991904	17,22287	7,63836	7,075666	5,605452	3,880416	6,916377	2,36399	7,173063	4,334383	18,41609	11,86761	7,949063	16,39002	17,64837	10,99014	17,36281	16,00623	23,45215	10,841	6,801918	11,75398	8,224954	15,90504	7,502625	10,8227	3,300177	1,286265	6,212768	1,763442	12,39258	2,423533	0	6,295797	21,18901	8,672013	6,873343	12,06006	9,017323	9,660491	8,059171	9,99627	15,97549	12,14073	19,73268	11,00851	11,65569	12,62413	11,24441	13,48689	1,193081	0	2,24732	6,219192	27,69396	3,245123	4,431918	8,79932	12,97407	5,805012	15,38116	8,933397	12,23447	7,467604	13,79262	9,450915	15,14478	9,723972	9,663808	14,11362	20,90324	11,93827	6,917068	14,43199	9,584714	3,911776	11,50917	10,72088	31,22859	5,683577	0	5,615054	11,27984	6,422622	13,91772	5,293297	3,430247	5,571674	4,92678	7,366545	4,97313	16,8768	6,983934	5,79023	4,299915	17,86286	5,357399	12,72401	5,898611	5,350492	3,312127	5,600823
3/8/2020 11:06:00 PM	54	4,684115	17,49931	1,92287	3,461331	10,37391	2,160353	6,191355	10,30014	10,2799	4,031969	11,91016	10,42703	17,80594	3,603835	11,24952	2,885237	16,51442	0	6,991187	9,810317	8,487926	4,435165	7,27274	3,859209	9,514119	15,7139	0,2931587	2,981874	19,48939	26,00043	22,38603	8,669111	16,67931	5,251782	17,34962	13,85596	13,41415	19,19506	13,34895	13,28989	13,46852	7,808287	16,53246	9,902258	4,758372	2,526802	2,768222	6,638761	5,623204	6,104664	5,250746	2,809115	16,5174	18,29265	12,99714	16,02171	17,04341	32,82549	17,48909	20,27921	31,35846	18,26585	3,776525	23,97021	8,663586	11,04602	13,93678	23,59624	1,821121	0,05415561	0	7,734582	6,958168	6,552001	2,59346	0	15,79755	25,78574	12,5755	6,466416	22,67815	16,12767	12,47189	23,61945	10,27188	25,30884	16,54661	20,50992	9,287205	15,62403	9,370993	16,07103	6,7345	6,619212	4,960627	3,066907	6,824851	1,94007	6,169595	2,586414	17,51126	12,17313	9,358491	16,55608	19,65842	10,77289	19,56337	16,49149	23,33292	10,77669	6,773182	11,49183	10,61526	16,26375	6,911818	10,69677	3,159745	1,045742	6,31355	0,9698966	12,82535	3,296101	0	6,117651	22,07131	8,392808	6,799915	13,41401	10,37391	10,40492	8,605839	10,20163	16,15557	12,01212	21,60381	10,71445	9,832629	12,7484	11,71454	13,05468	1,564158	0	2,105714	6,577213	26,51815	3,372983	4,51633	8,224538	13,33755	5,580239	13,25777	9,51626	13,64604	8,761466	13,91434	7,955419	14,62733	11,09679	10,08676	14,23761	19,13026	11,51504	7,458071	12,85042	10,85944	4,481239	11,48127	10,09581	32,33256	5,333085	1,856073	6,086014	9,878634	6,227758	15,73013	5,933701	3,758634	5,753689	4,114376	8,401926	5,202738	17,70757	5,506673	5,826978	4,374309	19,97789	5,788711	14,83899	5,578927	6,040907	3,209825	6,204686
3/9/2020 1:06:00 AM	56	3,864528	16,95589	1,895378	3,776249	11,43015	2,562238	6,450596	9,490012	11,2871	4,190153	12,87909	10,54197	18,45049	3,483574	9,98805	4,332588	17,9999	0	6,900628	8,909912	7,996174	4,817432	6,346638	4,046543	10,12164	17,09045	0	3,491656	21,62473	28,06332	24,16908	8,78364	16,83832	4,617941	18,93112	14,46749	14,84865	18,11063	12,8038	15,21669	15,12164	8,651083	16,78092	9,625884	3,353089	2,254366	2,676766	6,306366	6,039387	6,231142	5,11439	2,96426	18,22654	18,02968	14,03736	16,55145	18,51645	32,9575	18,85072	21,62018	34,9893	20,9978	4,325265	25,84584	8,32463	10,73034	13,60542	23,77404	1,992015	0,4537605	2,808494	7,98146	7,168711	7,282272	2,425398	0	17,89173	26,3724	12,82466	6,350575	23,24126	17,42229	13,64272	21,96819	11,33234	26,53832	16,37807	23,5188	11,03504	15,31222	9,846099	17,95722	5,350354	7,643333	4,989708	4,102564	7,048588	2,462975	6,241298	3,088804	19,25916	12,15041	9,089026	18,79013	22,42581	11,26969	19,86282	20,07612	22,83212	11,94946	6,644217	12,8449	10,34828	15,99159	8,060414	11,7432	3,123066	0	5,811436	1,015556	13,06953	3,670769	0	6,73671	22,88759	9,263442	6,66349	13,26267	11,50109	10,45984	9,354208	10,50398	18,06594	13,32076	22,53046	10,73034	11,10867	12,52915	12,85816	14,10187	0,7314462	0	2,324685	6,500401	28,11941	3,332297	4,134823	7,823068	13,49649	5,900821	15,08019	9,126809	14,02568	8,714355	14,15002	9,337285	17,0861	11,2929	9,845892	14,09061	19,524	12,72401	7,318191	13,74088	12,79261	4,542095	11,36446	9,634106	35,03633	5,628869	2,599332	5,141952	11,08214	6,643389	16,95361	6,259326	4,205004	6,01148	5,164815	7,833983	5,939987	18,00142	6,363976	6,616656	4,635555	20,54024	6,766413	14,52738	5,611737	6,383179	2,891592	5,748093
3/9/2020 3:06:00 AM	58	4,373135	17,74902	2,218653	3,262669	11,38249	3,306601	5,42171	9,759753	12,58628	5,306559	13,61973	10,02888	18,82868	3,777492	11,42013	3,858518	19,09718	0	7,100741	9,012696	8,489653	5,115702	6,658586	3,413393	10,816	17,16843	0,734002	3,467134	21,88509	29,43158	24,92367	9,696549	17,67083	4,750497	20,04041	15,60262	14,97631	19,6272	13,42901	14,828	15,93716	9,343709	19,24189	10,59323	4,327959	2,422635	2,861475	6,416612	7,076702	6,103421	5,749199	2,504006	17,18149	20,01658	15,15597	19,85273	20,70734	34,06934	18,40103	24,16887	34,33025	22,00645	4,606612	27,15669	8,124448	11,20579	14,67265	24,69026	1,717023	0,2613837	2,846969	7,774646	7,549114	6,548409	3,155324	0	18,51328	28,93568	13,97926	7,778238	25,04228	17,49102	12,78528	23,01178	11,16013	28,37367	17,51741	24,97078	11,0597	16,29006	9,667606	18,21466	5,367899	7,373245	4,644811	3,798837	7,353006	2,573152	5,697668	2,758551	19,89045	12,17396	10,25669	19,49664	23,90294	12,76677	20,65484	17,90334	24,89797	11,21111	7,210848	14,45078	10,87029	18,58498	7,524316	12,36551	2,827006	1,334825	5,807085	1,111779	12,30514	3,334922	1,012448	7,076012	23,01531	10,60324	6,744378	13,34466	12,22957	12,81595	8,952394	11,16573	19,59342	14,26731	22,80469	11,70687	10,96264	12,92758	13,73916	14,14809	1,417509	1,698994	1,96169	6,381383	27,10628	3,271718	4,238368	8,230548	13,13674	6,414746	13,51991	9,697101	12,62475	8,348805	14,53477	8,89803	13,24796	11,34104	10,34724	15,01665	20,08897	11,98	6,947806	14,38467	13,51321	4,071756	12,04251	9,377625	34,86365	5,696356	2,950859	5,65636	11,97668	7,408405	17,6414	6,621561	3,655642	6,993327	5,732966	8,586912	6,50572	19,03066	7,150338	7,400738	3,926765	20,94116	7,014671	15,89205	5,659055	6,881562	3,794485	6,410188
3/9/2020 5:06:00 AM	60	4,861019	17,90851	1,713707	2,233021	11,48244	3,396745	6,564089	9,594385	11,07068	4,867029	14,40712	10,82815	19,82379	3,503468	11,96964	3,713528	21,72165	0	7,887102	8,363036	8,721196	4,622085	5,937914	2,374489	11,07862	18,61558	0	3,503675	22,77417	29,761	26,29697	9,842369	19,51792	5,223945	21,37302	17,61439	16,06598	20,52221	13,69205	15,04089	18,06857	9,848587	19,44442	12,33753	5,725851	2,572737	3,301628	7,005692	6,746519	6,492388	5,160809	2,841374	17,89795	20,39249	15,19694	20,04387	21,7948	35,04732	19,64744	26,4995	34,7389	22,649	5,099953	27,58455	8,325183	11,75778	15,83285	26,13347	1,96024	0,05415561	2,158834	7,587796	7,546834	7,098184	3,463749	0	19,4056	31,40072	14,65621	8,702682	26,16821	21,08325	13,81811	22,46685	13,36172	29,96146	17,44294	24,91172	10,82332	17,23109	10,14658	19,57753	4,66809	7,377321	5,089522	4,199754	7,048864	2,677042	6,173947	2,949409	21,90643	13,02401	10,75811	18,76983	21,8694	13,49076	20,08483	17,74142	24,5899	12,72788	6,535699	15,99988	11,48956	16,3474	7,852772	12,5507	3,426862	1,122486	5,777865	1,673436	13,34915	3,786058	0	6,64477	21,91016	10,66147	7,927857	14,09441	13,79241	13,74827	10,27223	11,41675	21,87949	13,39095	25,09429	13,90826	12,01992	12,96274	13,65765	15,32376	1,35693	0	0	6,227205	26,28005	3,545673	3,613506	8,051641	13,2472	6,074133	15,29537	10,32576	12,65977	7,619917	14,66781	9,657107	14,68557	11,09658	11,08325	14,53905	18,34784	12,38451	6,030062	13,30487	13,34542	4,194158	12,15835	10,44616	38,02132	6,15136	2,477758	5,342479	12,12664	8,684102	17,93214	6,697268	4,330377	6,877141	4,129504	8,872818	5,945858	19,51599	8,127901	7,082643	4,588168	23,46652	6,259809	15,69594	5,062306	6,740371	3,305427	6,382902
3/9/2020 7:06:00 AM	62	4,389506	18,53897	1,733601	2,545176	12,13645	3,174113	6,751423	9,295011	13,06	5,471859	14,79381	11,77014	20,96444	3,755802	12,25264	3,985411	21,14114	0,1341457	7,189641	7,803244	8,334024	4,428465	6,788172	2,75869	12,06033	19,72218	0	3,446756	23,79822	32,88945	25,60801	9,674929	19,39607	6,007129	22,82259	18,45802	17,06061	22,97959	16,04623	16,93931	18,71456	10,82332	20,22188	13,06083	4,986462	2,67718	2,760831	8,197806	6,497706	6,53335	6,369778	2,829009	19,89549	22,93311	15,65719	20,2274	23,7462	35,58341	20,77006	28,35965	36,78168	21,87721	5,126686	29,18505	8,882765	12,67787	16,16034	26,17692	2,077116	0,1997679	3,181504	7,654662	6,318454	6,764202	2,968474	0	19,4447	33,04522	15,80764	8,948938	26,03959	20,82497	13,24422	25,19804	15,78885	29,2595	19,27173	26,34588	11,01797	17,42761	12,31999	20,13373	5,116048	7,192059	5,731101	3,790962	7,338224	2,748259	7,104954	3,622002	22,03553	14,5356	11,20109	20,94068	21,74797	15,28432	22,08955	20,36044	26,61376	12,67476	7,852079	16,00133	12,73852	17,97517	8,30971	13,23677	4,02513	1,427042	5,583624	1,207449	14,18221	3,587948	0,8699436	5,953111	24,22614	10,25351	7,845449	15,53513	13,96448	13,55769	10,55095	11,18721	20,99815	14,16107	26,28067	14,48704	13,82481	15,05581	14,245	16,43284	1,759781	1,253592	2,402603	6,500884	27,02925	3,259076	3,092949	8,00018	13,29576	5,921543	14,15997	10,49286	12,6499	8,811064	15,35934	10,01382	16,19944	10,53672	11,38532	14,5814	19,57221	12,39867	6,686354	13,99501	9,900947	4,42653	12,28697	9,594248	37,77921	6,516634	2,568316	5,587838	13,37512	9,413269	19,07542	7,141634	5,141191	7,858298	5,368037	10,49714	6,626949	20,5618	8,242844	8,097991	4,752431	22,27689	6,679031	17,07408	4,828346	7,040092	3,260942	7,522173
3/9/2020 9:06:00 AM	64	5,141123	20,20495	1,973088	3,443648	12,51306	2,718211	5,770544	9,526415	14,23001	5,643167	15,77282	12,48156	20,70796	4,778197	12,97117	4,773016	22,30182	0,6118756	8,83075	8,817349	8,675191	4,40263	7,54414	2,838749	13,39136	19,04088	0	3,978849	25,69815	33,65564	26,59883	9,941078	18,96448	6,602633	24,35911	18,80567	17,56417	23,88138	15,53216	17,22314	18,52882	12,49309	21,08691	14,22172	6,55062	3,144756	2,60168	8,219084	6,895239	6,990081	6,302636	2,694656	19,17005	23,49028	15,91215	21,54793	24,28976	38,6995	22,22722	28,37091	41,48396	23,57842	5,799417	30,12068	8,925038	13,26902	16,82298	28,54692	2,297262	0,335226	2,942639	7,102053	6,575831	7,245801	3,245676	0,4658489	19,02016	32,40916	16,45191	9,69199	27,1616	21,38677	15,46012	27,63062	15,1233	33,53276	19,33473	27,14715	10,21925	18,69882	11,5864	21,61873	5,33336	8,062832	5,55703	4,474884	7,316535	2,281029	7,060608	4,93797	21,32861	13,70572	11,97461	20,12372	24,74656	14,71036	21,92066	22,49364	28,49152	14,92423	7,609416	15,24722	11,73291	18,78323	8,079686	12,88372	3,661168	1,682623	5,76557	0,6596763	13,09136	4,201344	0,7793159	6,25677	28,09993	10,64289	8,472315	15,59267	14,11825	14,36443	11,33745	11,78534	21,74127	13,98907	26,0177	14,64343	13,33624	16,22486	16,29269	18,03458	2,243383	0	0,3104968	7,220726	24,73102	3,395502	3,250097	6,483339	14,21157	6,296696	14,0167	10,85033	13,90086	8,212243	15,82967	9,897077	16,30512	10,78678	11,52292	14,41997	19,66153	12,31619	6,346914	13,17315	10,22795	4,227454	12,25906	9,884919	36,32868	6,656996	2,676627	6,13188	13,18254	9,594801	20,9413	6,933231	4,97078	7,962326	5,134353	10,02148	6,10874	22,23309	7,97697	8,39854	4,960282	23,5675	7,806559	17,77582	5,589149	6,549099	2,948096	6,652851
3/9/2020 11:06:00 AM	66	5,139948	19,41203	1,536458	2,765597	12,20774	3,535933	6,270446	10,30103	15,02501	5,025973	16,89786	13,68576	23,36849	4,079838	12,87971	4,396897	23,95923	0	9,768111	9,598186	8,364555	5,255236	6,833692	3,419609	14,24907	19,54251	0	3,481502	26,62336	35,45922	28,8416	10,9183	19,55674	7,105854	25,59965	20,29965	18,6048	24,73358	18,3265	17,15324	18,94093	13,86688	23,91696	14,75444	5,623757	2,390238	2,645336	7,735757	7,164497	6,593861	6,442031	2,808218	21,18162	25,25447	17,36323	23,46665	26,94083	41,35534	23,80602	31,47491	42,52397	25,21262	6,912992	31,75861	9,567032	13,71387	17,89394	32,38762	1,550826	0	0	7,309695	6,742167	7,495027	3,567502	0	19,56959	34,6636	18,02387	10,12213	27,98063	20,61498	16,41765	26,3349	17,32703	34,54921	19,47772	27,94326	11,60726	20,60524	13,07326	22,12361	4,912481	8,260183	5,589426	4,578429	7,826177	2,622541	7,361227	3,58256	23,67699	17,75669	11,05514	23,28802	24,9227	16,49046	22,07511	23,32442	32,38112	15,63847	8,028639	15,08185	12,55271	20,41881	8,966208	14,94052	2,715724	2,583098	5,962299	0,8843805	12,41296	4,364777	0	6,446107	27,72615	10,57982	8,361034	14,94129	14,69075	14,99876	12,03795	12,39645	22,46429	14,95697	27,92986	13,66566	13,63388	16,34995	15,63474	17,47106	0	0	0	7,482455	26,97655	3,43674	3,01213	6,956993	14,03874	6,476363	16,82899	11,62349	15,33087	8,412356	16,52617	9,717134	16,08961	11,57079	11,47484	14,85501	17,60465	13,08998	7,312803	12,90113	10,00242	4,139451	12,56825	10,86622	35,59308	6,061147	2,945886	5,905034	14,98128	9,809488	21,13755	7,438247	5,46578	8,010196	5,823939	10,95	6,482855	22,57419	8,804985	7,57923	4,457753	25,69463	7,27502	20,42661	6,085738	6,34795	3,139713	6,422414
3/9/2020 1:06:00 PM	68	4,051448	20,97985	1,465863	2,627376	12,36696	3,199395	6,219953	10,33481	14,95545	6,335724	16,91493	13,69446	23,49414	3,764989	12,4819	4,750428	23,37243	0	10,94897	9,197198	9,494571	4,514119	7,338847	3,359099	14,21074	20,31036	0,5231128	3,797524	28,56944	36,43354	29,69262	10,67018	22,61791	7,040989	27,18246	20,64358	19,7163	27,70115	18,15408	17,60147	19,53685	14,5061	24,30144	14,39676	5,845353	2,692584	2,999489	7,722495	7,126368	6,773942	7,874876	2,817059	22,47921	25,59441	18,55811	25,08352	27,28386	42,72346	25,72875	31,615	41,81663	25,47918	6,169665	32,42796	9,483588	14,16598	17,11573	31,73837	1,598558	0,05885279	2,948787	7,310801	6,795977	8,166654	3,765059	0	19,66747	36,3101	18,66379	9,905643	31,21671	22,77548	17,73852	29,32996	15,5926	35,14064	20,59157	29,96125	12,69804	21,11896	13,00605	22,08043	5,100713	8,503607	5,461428	4,009104	8,002114	2,550287	7,666267	3,704963	23,85285	16,12663	11,68304	23,38652	25,5964	17,00079	24,58782	24,16038	31,88101	16,43043	7,83046	15,21414	14,32692	20,99104	9,965392	14,9301	3,147726	1,984831	6,141964	1,059281	11,75999	3,807195	0,6497293	6,34802	29,29584	11,47104	8,672497	16,3188	16,15633	15,95954	12,73134	12,65784	22,9626	16,43415	29,46252	15,5332	13,30301	16,23909	15,7148	18,67443	2,149508	1,402727	2,217548	7,232055	26,63669	3,125207	2,856018	6,592342	14,87304	7,496615	17,06171	11,46158	14,84299	8,973739	15,34601	9,65248	16,83798	11,37682	11,6188	16,19011	17,67318	13,56557	6,53563	11,4593	10,02121	3,937127	13,27462	10,79486	38,42956	6,73298	3,320693	7,01778	16,28302	9,849069	22,04403	7,707711	5,280725	8,079135	5,822281	11,10909	6,192737	23,47004	8,563011	7,576536	5,101058	25,71666	7,603752	19,06948	6,548685	6,139962	3,043697	6,790452
3/9/2020 3:06:00 PM	70	4,618355	22,57391	1,577421	3,081482	12,74011	3,565636	6,58191	10,0288	14,08599	6,744929	17,32386	13,93215	22,23185	4,075279	14,3942	4,762448	24,3203	0	11,87493	9,561782	9,692266	4,258745	6,896551	2,781209	14,93348	20,09733	0	4,032659	31,63924	38,51818	31,30381	11,35873	23,87986	7,849387	28,49794	20,50467	21,56623	27,7426	17,70571	17,94029	20,83782	13,87379	26,31956	14,28693	4,928161	2,586691	3,334577	8,602868	8,501395	7,580473	7,952932	2,973862	24,06651	28,07741	20,44464	26,84343	29,26033	46,5091	24,19077	32,57053	44,38212	26,76558	6,52955	34,30441	10,6038	17,04403	19,13254	33,9584	2,141772	0,4576288	3,55265	6,993673	5,795687	8,176393	4,469151	0	21,01542	34,71775	19,69579	10,10776	33,85845	23,32283	18,19062	29,45257	16,36253	35,80453	22,38982	32,47334	11,47215	23,09184	14,69254	21,73671	5,438564	8,444615	4,945292	3,870745	9,379766	2,273154	8,580143	4,21502	23,65744	17,4685	11,57127	24,72584	26,44908	17,82252	26,46317	25,03951	34,85605	15,34124	8,38286	17,27826	13,10739	19,03625	9,030379	17,37359	1,728835	0	5,774481	1,339799	13,48102	4,059944	0,1727592	5,609251	31,09044	10,96727	9,462173	17,53309	18,08176	16,42849	13,37367	12,81236	22,59394	17,1475	30,74595	14,67514	15,09187	17,8545	16,82382	18,95965	1,3016	1,40031	0	7,978076	27,73382	3,215559	2,545866	5,842314	13,81231	6,86153	16,54129	11,00326	14,00157	9,225589	14,89107	9,039362	15,79113	11,34277	10,46357	16,05327	16,97385	14,30413	6,066535	13,03285	10,42862	4,214398	12,6644	10,95933	39,36547	6,857938	3,207546	5,747472	15,66451	9,274357	23,4931	8,547331	5,581897	9,141937	6,624323	10,59772	6,862152	25,67839	7,937251	8,675467	6,29711	28,15539	8,04881	20,70997	7,185775	6,384146	3,453319	7,308936
3/9/2020 5:06:00 PM	72	3,941202	21,24116	1,400931	3,546088	12,99673	3,810235	5,782079	10,06528	14,90088	6,750733	17,92793	13,20243	24,62513	4,622914	13,34604	6,175605	25,5093	0,8633814	12,96295	9,133303	10,02176	5,105548	7,397837	3,775627	15,30179	20,57789	0,7738589	4,096002	33,17888	40,91166	33,12569	12,456	26,37468	8,36048	29,70104	22,99921	21,69913	28,54547	19,52572	19,03494	21,19363	15,0793	25,61734	15,83561	4,436893	3,159607	3,288711	8,409249	8,804156	7,265141	7,734238	3,276139	24,11424	26,94566	20,392	26,90208	30,81696	47,29885	29,16639	35,10997	44,85806	28,2894	6,510278	37,64699	10,16599	17,03042	19,89383	34,34765	2,18004	0,0628592	3,041073	8,562044	5,821522	7,780933	4,467078	0	23,1862	37,43735	18,86052	9,926573	34,96809	26,29828	19,24521	30,90006	16,96673	38,65606	22,25043	33,54954	13,6229	23,41284	15,77206	25,01278	5,670107	7,728227	5,725713	5,502321	8,866808	2,700044	8,178397	4,437376	23,94044	19,99178	11,27321	26,66294	26,44701	17,72767	27,79033	26,90961	33,9689	17,21368	7,667302	18,79262	12,73783	20,90973	9,083016	18,48986	1,867609	0	5,701191	1,377307	14,40546	4,202724	0,4217783	5,525047	32,2284	11,91769	8,842423	17,76622	16,94518	15,66237	13,70869	14,8117	25,48858	17,28068	32,25913	14,79609	16,56202	18,7252	16,64546	18,57351	0	0	2,593322	8,028985	26,58142	3,140542	2,740799	6,121727	15,05858	7,788876	17,65218	12,17196	14,23194	9,893346	15,55441	9,324713	17,50746	12,35743	10,24688	14,83622	17,50456	12,92033	7,125055	13,30501	9,372651	5,250746	12,96336	9,167634	38,95309	6,885361	3,176807	6,127736	15,4358	10,69166	23,51259	7,911279	5,993936	8,473144	6,799155	13,22295	7,33781	28,62967	7,635597	9,130196	5,970449	29,33404	6,978959	22,95362	6,896828	6,012309	3,218253	7,189089
3/9/2020 7:06:00 PM	74	4,445112	23,35972	1,25297	3,514451	13,27351	3,480327	6,772906	9,838293	12,85795	7,289041	18,56937	13,2235	26,6733	4,736475	14,62678	5,976873	26,55214	0	14,03176	9,961111	9,456372	4,657521	6,914097	4,198096	16,14611	22,21244	0,6269341	4,547483	35,19009	42,08506	33,58539	14,22006	30,40942	8,272409	31,75502	23,03983	22,69058	30,74463	17,70239	19,76279	21,69934	14,77005	27,41151	17,36468	4,098213	2,206081	3,190346	9,593903	9,432541	8,033198	8,33582	3,634575	25,56877	30,50737	20,33136	29,33024	32,15525	48,45961	30,13753	34,05228	46,50026	30,27562	6,322668	39,18933	11,34242	17,8422	19,84354	34,81404	1,736502	0	2,393692	7,955902	6,062044	7,441493	4,292938	0,4139727	25,18519	40,58121	20,64365	10,92617	38,83034	27,36993	19,18062	32,86762	18,2751	40,23817	26,08201	33,87054	13,64887	25,33923	17,01073	25,21268	5,740426	8,910187	6,149909	4,979415	8,041004	2,433134	8,518457	3,816589	26,1457	19,70069	11,25235	27,91418	28,71477	18,30121	30,4702	29,01732	34,80859	16,73581	8,140612	20,23686	15,05153	21,43871	10,23389	18,33976	1,926116	1,370123	5,635707	1,425591	15,42979	4,346886	0	5,899302	33,06435	11,5024	8,705169	18,0372	17,83619	15,9317	15,50446	14,42094	25,09822	18,29852	35,00587	15,54225	16,81297	17,98105	16,50578	18,9497	0	1,260223	2,739556	8,851817	26,78658	3,269231	2,855949	5,963749	14,98094	7,958321	17,66647	11,89462	14,74041	10,45873	15,77662	10,70457	18,87613	12,90568	10,5991	16,63773	18,79932	12,51306	7,802968	14,76093	9,371546	5,20481	12,71593	8,969177	38,56861	7,32358	2,289387	5,81413	16,65444	11,50834	23,70393	7,731956	5,491407	8,937265	6,550481	14,3138	6,774495	28,36497	8,228477	9,824754	5,327282	30,4213	8,371739	24,17288	7,19427	6,716609	2,876395	8,175702
3/9/2020 9:06:00 PM	76	4,642187	22,82286	1,631438	3,980645	14,2698	3,899273	6,971983	10,841	15,03765	7,411721	19,37369	13,92842	28,37519	4,941423	15,42012	6,074962	26,34664	0	14,60993	9,300675	9,531112	4,539194	6,654303	4,36457	14,99164	22,37566	0	5,00594	37,7294	45,53147	36,43001	14,99503	31,73105	9,535256	32,9883	24,18041	24,24162	30,52201	18,64611	22,82224	22,96419	17,36427	28,90617	18,41629	4,646676	3,341346	2,925439	8,108214	9,03487	7,341954	8,067668	3,691078	26,6657	31,99823	21,59801	28,51376	32,77312	51,48403	30,13111	38,7663	48,19823	31,8567	6,628675	39,28603	11,43954	18,82377	20,23866	38,02291	1,83466	0,1416059	2,706537	7,739349	7,353353	8,153184	4,474469	0,5129587	29,58727	44,59218	20,99525	10,17248	39,73289	30,77269	20,78574	34,46964	18,30916	41,54323	26,41143	38,01938	15,04739	27,55706	16,22375	25,4673	4,92595	8,078443	5,537549	5,302415	8,298796	2,299058	7,198069	5,381023	25,99387	21,00658	11,8051	29,01905	31,3686	16,71627	30,04069	29,64205	37,44225	16,58813	8,757668	20,76343	14,25978	24,4742	11,17726	17,89843	2,258441	1,117305	5,996491	0,9194021	16,14369	4,529799	0	6,026263	34,64474	11,3847	9,408985	19,30067	18,91226	17,27447	16,03718	15,30663	27,14309	18,15678	36,73319	16,39119	16,67392	18,70269	16,59745	20,76329	1,882944	1,306159	3,261702	9,553561	25,88307	2,834052	2,345477	6,015625	15,08324	7,847314	17,74798	11,25421	15,11038	10,0373	15,00546	10,55855	18,3698	14,39807	11,22209	17,02303	20,40023	13,44151	6,68808	15,24087	9,289761	5,395391	12,96322	9,300467	40,17463	7,761452	2,157659	5,514686	16,70832	12,46277	25,30027	8,001838	6,365702	9,393788	7,203319	14,85328	8,143374	28,20748	8,882212	9,493604	6,138374	30,10893	8,461884	24,81861	7,40578	6,906775	2,889865	7,858781
3/9/2020 11:06:00 PM	78	4,817432	23,22606	1,419927	4,15969	16,57058	3,683963	7,514092	11,41889	15,78174	7,821342	20,88093	14,88119	29,05988	4,825445	16,61825	6,608989	28,31358	0	14,98563	9,482551	9,334177	4,990122	6,639589	3,377058	15,00559	22,95542	0	4,98577	39,33998	46,88163	36,55649	14,51087	31,42138	10,77849	33,75269	23,05647	24,42439	31,39424	22,69563	24,30682	24,81446	15,21317	32,35032	18,64438	0	3,123274	2,805938	8,605839	8,218667	7,564587	8,198635	3,610605	29,68398	33,9917	23,96386	29,68412	34,75015	51,70784	30,49776	39,75091	50,1269	34,27325	7,187431	41,21029	12,12015	19,76293	21,98379	40,38758	1,785132	0,2077117	3,268816	8,009229	7,502004	7,931104	4,810041	0,5457698	28,88864	45,39339	23,20119	10,60462	42,10696	31,81932	20,48264	35,93688	20,13525	41,40652	27,15296	36,87445	16,10121	29,02299	18,08756	26,1354	4,690609	8,290853	5,678327	5,415976	8,764989	2,810635	7,391343	3,831717	28,30812	21,87984	12,2601	29,75575	30,7369	18,1337	32,90023	29,89079	40,04456	18,96883	8,788683	22,47693	14,58831	24,3214	11,32329	18,73322	2,875566	0	6,789001	2,570458	16,59207	5,070803	0,8637268	6,286611	35,96313	12,42713	8,75007	19,36388	20,24944	19,18905	16,20386	13,90439	25,77807	18,75677	35,95919	16,01438	16,2002	18,62636	17,54345	22,40944	0	1,268858	2,973516	9,687639	25,57402	3,118783	2,382156	6,136094	16,18486	8,043077	18,50202	11,57307	15,78049	10,64351	16,14128	11,25739	19,47343	14,86793	11,78417	17,21485	18,16852	12,94084	6,405836	15,8906	9,066989	5,678465	12,74757	10,20875	41,26955	6,940968	1,95872	5,7521	17,8708	12,77161	28,7328	7,913074	6,46607	10,88044	7,888968	16,36847	9,180689	29,10713	9,297497	10,49369	5,816064	31,73153	9,431643	26,47526	8,243743	7,300231	2,897464	7,68022
3/10/2020 1:06:00 AM	80	4,71665	23,4194	1,609057	4,158723	16,11047	3,665866	7,68996	12,98561	15,86463	8,561146	20,74091	15,32507	29,2307	4,905849	17,02724	6,842051	29,73703	1,433811	16,95306	9,046889	9,82952	5,195347	7,246837	3,8599	15,82118	22,28794	0	4,875456	40,6404	46,69057	39,49975	15,60877	32,30873	9,56876	35,42185	27,62862	27,99624	33,44786	22,61812	24,31898	27,03553	17,48114	32,13452	19,90495	3,977606	2,988782	3,263774	8,044319	8,784745	8,076233	7,32731	3,847812	29,76363	37,72097	24,07839	32,30576	37,81664	55,13022	31,34422	40,26021	53,12273	34,27408	7,143085	43,07527	13,10435	20,10734	22,86755	42,07263	1,510486	0,4755195	3,475837	7,605895	7,008869	7,401567	4,938592	0	29,99441	49,10131	24,27208	11,53563	41,852	32,65922	22,38775	37,71724	21,65568	43,95295	29,6712	40,00234	16,86201	29,00054	19,35559	28,65122	4,974649	8,636785	6,200128	4,861296	9,103601	3,153321	6,706178	4,039981	29,80086	21,16766	12,72049	31,88108	34,37943	17,99638	33,73563	31,43064	40,54992	19,40871	9,381424	21,82658	14,78842	26,23336	12,56569	18,3256	2,397422	0	6,610715	2,64209	18,25134	5,088762	0,6026884	6,412121	38,70807	12,21589	8,595064	22,24994	21,66798	20,01243	16,83121	14,64219	26,59151	20,50695	37,2628	17,53274	17,43714	18,73363	18,43246	21,33621	0	1,129601	2,84911	9,594524	26,20904	2,616739	2,325031	6,008925	16,53107	8,072019	19,29535	12,05128	15,77558	10,96506	16,21339	11,66929	18,5577	15,65443	11,50869	17,47582	20,84805	13,60342	7,976211	15,78077	8,234624	4,888994	12,53689	9,995925	41,80738	7,174237	2,49178	5,811851	17,96025	12,57136	28,04957	8,396331	6,319353	12,08541	8,201192	16,95154	9,580364	30,73524	10,29468	11,36598	5,691797	32,97448	9,969745	26,20027	7,815124	7,623646	2,716553	7,490537
3/10/2020 3:06:00 AM	82	4,806794	23,52067	1,333513	3,672151	15,94489	4,421696	7,714827	12,50373	17,06344	8,245469	21,36819	16,13983	31,66929	4,979761	17,83315	6,617899	29,41051	1,296281	16,78389	9,877944	9,597495	4,621602	7,415244	4,018498	14,88437	22,47638	0	4,342672	41,45315	50,92596	40,66507	16,55994	33,11505	10,01133	38,23282	29,37908	28,48682	33,7042	25,06888	27,414	28,82308	18,24526	33,39468	20,19811	4,910132	3,70068	2,686436	7,768153	8,508097	7,59643	8,501327	3,291818	30,21331	39,22807	25,54101	36,15081	39,57042	57,47797	32,72049	43,21687	52,09197	36,9076	8,260735	45,55254	13,86639	20,97459	23,97505	46,19875	1,529965	0,05781665	3,166446	8,371946	7,113658	9,177305	4,927816	0	30,80708	48,88449	25,27575	14,76307	44,88423	33,89257	23,42085	36,24089	24,06658	46,00209	30,00995	40,79189	17,64285	31,54564	19,89148	29,86993	4,839398	8,412288	5,294471	4,294112	9,43268	3,209964	7,505596	3,926075	30,87285	20,46682	13,92905	31,55145	33,80616	18,60149	33,15795	34,35269	43,01047	21,46628	10,38807	24,09393	15,60614	26,61133	11,39527	19,43558	2,857676	1,408046	7,128026	1,638898	16,29262	5,292122	0	7,004035	38,94666	13,08749	9,674306	23,31227	23,35067	21,13409	16,38815	15,44478	29,91152	19,71617	39,01684	18,62345	17,90755	20,70174	20,40182	22,70972	0	0,8535035	3,016206	9,012351	26,80199	3,098544	1,906706	6,092024	18,42569	7,976278	18,66186	13,01503	17,47437	11,40508	17,58165	12,14972	18,20209	14,17495	11,20496	15,99601	20,5897	13,55673	6,647878	14,95178	9,338114	4,403944	13,44848	7,958389	43,68873	6,854208	2,354664	5,810745	20,01706	13,76927	30,45362	7,962672	6,47429	11,86374	9,174748	17,54186	10,72571	32,16864	11,42152	11,8645	5,788226	34,44601	10,14209	27,32179	7,63373	7,42077	2,919568	7,394451
3/10/2020 5:06:00 AM	84	4,793118	24,37569	1,917551	3,927318	16,6065	3,973944	9,411748	12,62012	18,60563	8,752418	21,8846	17,18957	32,3861	5,634118	18,80671	6,763927	30,75784	0	17,96391	9,345919	9,817364	4,486558	7,158903	2,835226	15,6049	24,9475	0,8443164	3,884284	42,38319	52,72774	39,99427	17,78977	35,40769	12,2849	40,0632	29,94619	30,25102	37,76015	26,47464	28,53662	29,03238	19,04606	34,73441	21,63151	4,728324	2,795645	2,920259	8,784055	9,632654	8,425205	8,289124	3,387973	31,38421	40,91367	26,58682	37,06434	40,12406	60,10238	33,75691	45,52319	56,53155	37,39742	8,989141	46,57549	13,96946	23,02249	24,15354	45,89564	1,756051	0,3318413	3,774108	8,182194	6,946495	8,702822	4,617733	0,4635003	33,94452	51,55953	28,03113	15,04676	44,86544	34,32672	24,68177	39,13573	26,0865	49,72778	31,03897	42,3919	17,265	33,01579	22,5869	32,78383	4,745455	7,879573	5,787605	4,892725	8,982441	3,064904	7,235094	3,881935	36,38152	22,99279	13,44227	34,80093	36,70445	20,20985	35,43663	35,92942	47,55637	22,17735	10,63737	23,69308	15,69698	28,28595	12,44198	21,33703	2,430924	1,46234	6,677373	2,181283	17,15828	5,265114	0,4646054	6,680828	40,61097	13,02463	9,73689	23,88532	23,6975	22,50553	17,24794	16,41599	30,5428	20,15411	41,41461	20,6067	20,16047	20,20433	19,99986	22,26977	1,950362	1,288475	3,036859	9,944671	27,40135	3,234417	2,015846	5,763152	18,65392	9,057528	18,69737	12,59685	17,00189	11,94891	16,79093	12,46256	18,92663	15,10044	12,44654	16,5683	19,90005	13,72209	7,772367	15,51248	8,399854	4,151885	12,45144	7,811878	43,35419	7,768637	0	5,949934	22,33097	14,35421	29,94094	7,767117	7,038572	13,07402	8,806919	18,26951	10,20709	34,23471	11,56443	11,58474	5,792372	34,87166	10,35553	33,03983	7,674763	6,799431	3,483643	6,797843
3/10/2020 7:06:00 AM	86	4,31366	23,94348	1,270516	2,989335	17,54642	4,003716	8,616338	12,13093	18,44102	9,320085	22,40143	19,81038	34,4465	5,702711	19,13441	7,951619	33,22765	0	19,10194	10,2971	11,49087	4,003716	6,674196	3,600796	14,74981	24,2365	0,5304349	4,640045	44,03148	52,78286	40,47621	17,08534	35,4128	11,96611	42,72678	27,73583	32,25568	37,47334	27,40185	30,35934	29,65241	20,91837	34,33522	22,94602	4,019742	2,840061	2,948442	8,688247	9,439172	9,076732	8,507543	4,044817	33,91205	43,67995	27,94236	37,11386	40,67018	63,07962	35,29495	48,42307	58,47964	41,47581	9,741864	48,10469	16,36238	25,78774	25,35132	51,18044	1,675508	0,05657328	3,626147	7,871836	5,905794	7,397076	4,658557	0	34,9875	52,13866	29,71783	15,21842	47,09011	35,34621	24,96511	45,5274	29,52849	50,20798	33,62788	41,7633	18,94611	32,93663	23,20147	32,58503	4,234776	8,645626	6,252694	4,603228	9,31905	2,98899	6,819048	3,562804	35,29136	24,74345	14,80907	37,61853	38,21501	20,84936	37,98879	36,76849	46,11033	23,16638	12,86949	26,19798	16,53971	30,78001	12,84635	20,19942	2,182112	1,489901	6,954161	1,919623	18,04114	4,879187	0,9167082	6,919002	41,71143	13,43115	10,13788	25,71742	24,22283	21,60761	18,30508	16,21581	31,21553	21,23308	40,06452	19,67376	20,04842	21,76973	19,72777	22,20574	2,038434	1,860909	3,107178	9,433922	24,94543	3,316133	3,059032	5,549707	18,00557	9,136066	19,08143	12,61273	16,16953	10,58646	18,31019	12,40557	18,70931	17,26749	12,81223	19,05311	20,85351	13,39688	7,696176	16,38477	8,292716	4,273735	13,68866	8,456773	42,33643	6,786721	1,589025	5,550674	20,40423	15,60663	32,13998	9,859982	8,569919	13,09288	7,414208	20,16178	10,03115	36,15011	12,11463	13,0647	6,205101	37,23267	10,08566	33,41698	7,137765	7,091415	2,944297	7,738036
3/10/2020 9:06:00 AM	88	4,47896	24,26462	0,9328029	3,289056	17,43645	3,776525	7,915077	12,95915	19,27629	8,85555	22,81264	18,39979	32,17313	5,419775	18,54422	8,428591	34,23305	2,195651	18,66518	10,18796	10,89847	3,627459	7,097149	3,516661	15,75777	24,87732	0	4,820955	44,89293	56,16918	42,86313	17,7877	38,48454	13,41132	43,68113	29,17592	32,05578	38,25085	29,62561	31,36764	30,02853	22,19109	39,222	23,91737	4,860259	3,526194	3,493175	8,165203	9,598254	8,904247	8,885252	3,699298	36,85138	48,2769	28,57765	36,55393	42,61342	64,46391	38,17093	51,76323	61,10743	40,04552	11,17996	50,82318	16,84578	27,12243	25,31623	50,29819	2,2114	0,4719966	3,508027	7,797718	6,101003	7,660878	4,971057	0	35,31637	52,17314	32,06752	16,03103	49,35815	37,18563	27,5677	45,51365	29,46963	54,15073	34,73606	45,6375	19,15603	34,94695	23,62511	35,66458	5,005318	8,706689	5,572433	4,661666	9,44449	3,155877	7,810843	3,506783	36,21007	23,48198	14,45879	40,19825	38,76147	22,27267	38,95661	38,69902	49,3185	26,02916	12,46981	24,84776	17,51464	31,84627	14,51985	22,70046	2,067653	1,818357	6,990978	1,229277	19,32789	4,737097	0,9345297	6,994295	40,9728	14,96816	11,25007	26,48043	26,73713	22,74349	17,58282	16,31272	31,99146	23,73978	40,80806	22,27136	22,3289	23,38949	19,32831	23,07748	3,097784	1,326329	3,72009	9,976583	27,33809	3,075472	2,978006	5,267186	19,00848	10,12883	20,83092	13,52316	17,21769	11,78859	18,0513	13,00447	19,43848	17,22259	11,80931	19,08985	19,23588	14,66305	6,843155	15,91802	8,422995	4,399176	13,82225	9,162246	42,56127	6,65817	1,231418	5,234928	21,79536	13,86004	33,65295	9,324506	7,845312	14,26911	8,724373	19,7362	10,46081	37,28054	11,13002	12,90886	6,313067	38,39682	11,38877	32,36869	6,807652	7,52321	2,988506	7,943537
3/10/2020 11:06:00 AM	90	4,188771	22,32959	0,9489667	2,182181	18,00398	3,763055	8,087077	13,2128	19,51322	8,718432	23,59402	17,51271	35,83112	5,233822	19,48656	8,367664	34,60509	0	20,62611	10,02197	11,27825	3,475976	7,040299	3,916889	16,2788	25,39007	1,034966	5,332256	47,95742	60,68897	44,54424	19,24189	42,11069	12,21575	45,40672	30,52587	34,73468	39,42473	30,30414	33,46465	30,13836	22,49378	40,18333	25,87326	0	3,859347	3,579382	7,857676	10,00359	9,307858	8,083762	4,272768	37,72595	49,50114	30,24246	38,50091	47,05267	65,919	42,66412	52,10267	63,50146	41,33538	11,32965	52,83143	19,05214	28,76575	28,09882	52,93243	1,39651	0,3766716	3,416155	7,984015	7,015915	7,92537	5,16074	0	38,19456	53,32006	31,94415	15,92576	51,85994	39,41355	27,96523	49,01449	28,87986	57,00985	36,41392	47,28248	19,38999	37,44447	23,63154	35,91678	5,272367	8,989209	5,30207	4,893347	8,671668	2,828871	8,778046	3,662205	35,36493	24,86192	16,82658	42,88738	40,14091	22,89305	39,79547	41,22962	50,56332	26,97744	13,19608	26,50572	18,3696	31,00464	14,28085	24,5863	2,217963	1,262779	7,048934	1,640142	18,66103	4,430123	0,7453305	7,406195	44,59148	15,53044	11,52672	26,20095	26,0195	23,72955	19,19596	18,02719	33,13233	23,03168	43,45346	22,19144	23,59431	23,13806	21,23695	24,30261	2,382916	1,49149	3,670218	8,903419	24,88409	2,88199	2,584204	5,716042	19,28127	10,38213	22,0787	15,57437	18,90038	11,96107	18,57068	13,21943	19,01035	16,74997	11,7872	18,53179	20,85737	14,72432	7,161183	16,45094	8,203402	3,878689	13,03368	9,010003	44,52041	6,001257	1,29338	5,121781	22,89332	13,70324	34,09808	9,784553	8,071328	13,48579	9,133372	21,57832	10,37999	39,58713	11,54109	13,62863	6,475257	40,69028	10,6212	34,48939	6,183687	7,598779	3,429004	7,861129
3/10/2020 1:06:00 PM	92	4,556187	19,3817	0,7097563	2,299887	17,65915	4,244446	7,358187	13,35813	21,75115	8,327048	24,32817	19,85666	38,03154	5,903653	20,2102	6,455571	35,55516	1,04968	17,58703	10,87133	10,32307	3,563633	7,987055	2,160975	16,57597	27,14709	0	3,490827	48,6497	61,766	48,7862	20,42509	42,03609	13,51328	51,6447	37,61087	33,19595	40,62397	32,09653	33,98727	31,1144	20,02749	42,10198	24,13676	5,757557	2,807872	3,34031	7,352522	9,352964	7,810013	8,378371	3,606253	34,64896	49,94702	31,58999	41,97861	48,9564	70,24287	40,91761	53,08659	66,2422	44,81446	11,5634	54,8747	17,17272	29,46349	30,06597	56,96604	1,892614	0,05698773	3,712215	7,729125	7,301545	10,19079	3,928216	0	38,26501	55,5669	33,99702	21,06847	53,72299	38,77397	32,21921	48,32407	32,29237	59,88361	38,43819	49,12107	18,02739	36,92833	24,03197	35,12779	5,173381	8,769341	6,029579	4,256396	9,408571	2,379808	8,175287	3,456151	38,88242	25,80639	17,1234	43,65544	41,31811	22,33139	38,81652	38,92311	52,80518	26,88778	13,73107	25,94454	19,3837	29,72687	12,2076	21,5654	2,247182	1,608988	7,373453	2,322475	18,95488	4,510735	0	7,7609	47,48252	15,16274	10,73366	27,25147	25,258	24,44256	17,77009	18,65143	33,44855	24,04641	42,40841	22,08637	22,87854	24,58126	23,16354	26,11641	0	0	2,63083	9,505347	27,26915	2,768015	2,545107	3,680371	18,58539	9,681284	21,0541	15,18823	20,14078	12,25941	21,1334	13,34701	19,32105	15,19197	12,11753	17,79178	21,11627	16,5051	6,614514	16,54848	7,111586	3,070775	13,79407	8,562873	44,82731	6,929432	1,679998	4,479443	25,04752	15,55102	34,80693	10,96361	7,886135	13,74751	9,549485	21,3282	9,309586	42,24276	14,48221	13,93084	6,896276	41,96169	10,95822	35,26276	6,663973	8,648252	3,677401	7,073871
