# Supplementary material for: Neuroblastoma signalling models unveil combination therapies targeting feedback-mediated resistance
Source: PLoS Comput Biol. 2021 Nov 4;17(11):e1009515. doi: 10.1371/journal.pcbi.1009515 (PMC8604339; doi:10.1371/journal.pcbi.1009515)
Supplement: S2 File — (ZIP) [file pcbi.1009515.s023.zip › drug_sensitivity/IMR32_drug_sensitivity/IMR32_SCH_AZD_rep3.txt]

Label: IMR32_SCH_AZD_rep3
Metric: Phase Object Confluence (Percent)
Cell Type: IMR32
Passage: 1
Notes: 
Analysis Job: IMR32_SCH_AZD_rep3

Date Time	Elapsed	A1, Image 1	A1, Image 2	A1, Image 3	A1, Image 4	B1, Image 1	B1, Image 2	B1, Image 3	B1, Image 4	C1, Image 1	C1, Image 2	C1, Image 3	C1, Image 4	D1, Image 1	D1, Image 2	D1, Image 3	D1, Image 4	E1, Image 1	E1, Image 2	E1, Image 3	E1, Image 4	F1, Image 1	F1, Image 2	F1, Image 3	F1, Image 4	A2, Image 1	A2, Image 2	A2, Image 3	A2, Image 4	B2, Image 1	B2, Image 2	B2, Image 3	B2, Image 4	C2, Image 1	C2, Image 2	C2, Image 3	C2, Image 4	D2, Image 1	D2, Image 2	D2, Image 3	D2, Image 4	E2, Image 1	E2, Image 2	E2, Image 3	E2, Image 4	F2, Image 1	F2, Image 2	F2, Image 3	F2, Image 4	A3, Image 1	A3, Image 2	A3, Image 3	A3, Image 4	B3, Image 1	B3, Image 2	B3, Image 3	B3, Image 4	C3, Image 1	C3, Image 2	C3, Image 3	C3, Image 4	D3, Image 1	D3, Image 2	D3, Image 3	D3, Image 4	E3, Image 1	E3, Image 2	E3, Image 3	E3, Image 4	F3, Image 1	F3, Image 2	F3, Image 3	F3, Image 4	A4, Image 1	A4, Image 2	A4, Image 3	A4, Image 4	B4, Image 1	B4, Image 2	B4, Image 3	B4, Image 4	C4, Image 1	C4, Image 2	C4, Image 3	C4, Image 4	D4, Image 1	D4, Image 2	D4, Image 3	D4, Image 4	E4, Image 1	E4, Image 2	E4, Image 3	E4, Image 4	F4, Image 1	F4, Image 2	F4, Image 3	F4, Image 4	A5, Image 1	A5, Image 2	A5, Image 3	A5, Image 4	B5, Image 1	B5, Image 2	B5, Image 3	B5, Image 4	C5, Image 1	C5, Image 2	C5, Image 3	C5, Image 4	D5, Image 1	D5, Image 2	D5, Image 3	D5, Image 4	E5, Image 1	E5, Image 2	E5, Image 3	E5, Image 4	F5, Image 1	F5, Image 2	F5, Image 3	F5, Image 4	A6, Image 1	A6, Image 2	A6, Image 3	A6, Image 4	B6, Image 1	B6, Image 2	B6, Image 3	B6, Image 4	C6, Image 1	C6, Image 2	C6, Image 3	C6, Image 4	D6, Image 1	D6, Image 2	D6, Image 3	D6, Image 4	E6, Image 1	E6, Image 2	E6, Image 3	E6, Image 4	F6, Image 1	F6, Image 2	F6, Image 3	F6, Image 4	A7, Image 1	A7, Image 2	A7, Image 3	A7, Image 4	B7, Image 1	B7, Image 2	B7, Image 3	B7, Image 4	C7, Image 1	C7, Image 2	C7, Image 3	C7, Image 4	D7, Image 1	D7, Image 2	D7, Image 3	D7, Image 4	E7, Image 1	E7, Image 2	E7, Image 3	E7, Image 4	F7, Image 1	F7, Image 2	F7, Image 3	F7, Image 4	A8, Image 1	A8, Image 2	A8, Image 3	A8, Image 4	B8, Image 1	B8, Image 2	B8, Image 3	B8, Image 4	C8, Image 1	C8, Image 2	C8, Image 3	C8, Image 4	D8, Image 1	D8, Image 2	D8, Image 3	D8, Image 4	E8, Image 1	E8, Image 2	E8, Image 3	E8, Image 4	F8, Image 1	F8, Image 2	F8, Image 3	F8, Image 4
13/03/2020 16:01:00	0	3,229443	3,060345	5,076191	11,2652	3,026359	1,153017	1,28143	6,635789	1,644493	1,949602	3,173422	3,005498	0,8680095	3,411389	7,392725	8,230895	1,418407	1,788793	7,598503	14,68398	1,5969	2,616255	11,81953	2,760555	4,938592	3,134118	1,141136	11,05548	2,977868	2,646165	2,831634	17,51064	5,530297	4,241614	10,83858	10,62631	3,505954	3,701647	6,686906	4,685911	1,995123	1,977371	8,497458	14,65441	0,6037246	1,783612	12,24649	7,448054	4,219165	4,18587	0,6923491	2,834604	2,376009	5,426061	4,735922	17,31363	6,335171	4,542026	4,65835	13,15429	4,19333	4,22842	5,630181	11,43443	1,482441	3,001146	7,320817	16,12573	0,9118727	3,277243	9,065678	9,934032	3,949492	3,404413	0	6,155781	3,883524	4,482206	2,24062	7,969994	9,863991	4,762309	6,304708	10,19155	3,695016	4,390543	9,919942	14,90848	1,645253	3,074574	6,559944	4,718101	1,714813	1,011135	6,623771	9,705461	6,713294	1,735743	0,7129338	6,673574	21,69243	5,881824	9,682321	12,98899	11,53743	5,771511	8,035202	9,60288	9,375759	6,880527	8,173146	9,021193	1,707698	1,516288	4,582436	9,977757	1,795908	2,14861	5,560897	10,33067	16,13596	5,686754	7,266801	12,08271	19,87863	4,965047	18,13937	6,941036	7,960048	32,63912	24,22979	12,47202	15,61291	9,877115	13,29113	12,57536	5,621478	6,373231	13,97077	14,85176	1,879904	1,666252	9,36899	10,50156	18,01482	4,196162	4,932098	7,576812	23,86895	5,972039	33,90059	12,98484	10,78781	8,105245	15,50979	9,846098	17,34451	6,163033	25,72496	10,59474	3,816037	33,00695	27,87806	13,59997	2,114832	5,52636	6,446245	11,29898	5,127721	4,158239	3,161403	5,929004	0,3576757	5,4052	3,647837	4,316078	1,872928	2,993065	5,184571	8,904247	1,457988	3,169071	6,544817	7,473405	1,997195	15,26021	6,042634	4,385016	2,814987	3,851887	5,059889	9,412094
13/03/2020 18:01:00	2	4,151401	4,902464	3,662274	19,40318	3,478876	2,054874	1,82637	11,04699	2,546627	3,347632	5,469648	3,888014	0	4,86772	12,114	11,44383	2,828249	3,047359	11,76289	20,06583	2,063232	4,009795	18,32131	5,132695	7,897395	2,700666	2,80283	17,78701	4,517297	3,749655	5,42316	26,34194	6,272035	8,013026	14,53284	16,3217	4,822268	4,641012	11,86015	7,819684	2,873425	2,575017	14,57732	21,5185	1,011964	2,686436	18,0933	11,33344	6,455362	6,947254	1,216636	4,359872	4,348751	7,170715	7,004933	18,59554	8,644589	7,623854	7,000994	19,17599	6,20441	6,319077	8,807057	17,4743	3,021109	4,383289	13,37457	27,90051	0	4,855631	12,16698	14,57449	6,50648	5,266427	0	8,648045	5,769093	7,113036	3,446204	11,18762	11,74527	8,029952	9,755678	15,4416	5,792372	7,16132	13,51632	24,73862	2,34451	4,093999	12,90997	7,29208	2,896427	1,967631	10,43325	16,7852	10,29302	3,484541	0,7654316	10,38869	11,47871	9,225657	11,06253	16,93586	9,712713	8,274549	9,977412	12,55692	7,407644	9,746354	9,838017	12,71365	4,04088	1,882253	6,190042	14,79837	2,718695	2,04472	11,18438	17,97048	14,62464	5,985508	5,020654	16,78113	14,78566	5,24971	6,796737	7,160698	11,73802	35,27872	14,5213	15,16481	11,14922	8,847672	7,384506	15,71949	5,714661	6,834246	18,53276	18,24478	1,954921	1,053202	11,1517	12,80131	15,52152	6,514424	5,262212	11,58619	20,00794	6,735743	21,45308	13,37513	13,69308	8,530062	10,2055	16,30651	16,16165	5,959052	14,43669	12,24629	5,433867	30,50612	16,00554	13,11194	1,980686	6,499572	8,641759	18,61972	7,584481	6,22016	5,67964	8,67899	0,8215213	7,822722	5,1099	7,427815	3,102689	3,990592	9,174334	14,25688	2,050384	3,8255	9,87511	12,21285	3,502086	18,7069	8,826676	7,705225	3,866117	5,038751	7,42678	12,01826
13/03/2020 20:01:00	4	4,588446	5,051047	3,745648	19,37141	4,012835	2,553603	1,642835	10,56242	2,676006	2,309972	5,802111	4,826689	0	4,914346	13,34197	12,38803	3,032162	3,26329	13,0792	21,1975	2,181628	3,87185	19,04074	5,37605	7,909553	2,835226	2,452959	17,42858	4,503136	3,222674	5,084342	26,83722	6,973225	9,454506	14,20763	17,23337	5,323345	4,706358	12,96868	7,565553	3,052954	2,569076	17,11566	24,87559	1,308853	2,797373	20,52912	12,0488	5,99131	7,128993	1,591788	4,567446	3,885528	7,756342	6,979926	18,9669	8,363796	8,120787	7,872527	21,26513	5,910423	7,56493	9,145253	19,4467	2,995413	5,291363	15,38047	29,36595	0	5,319131	12,75959	14,73813	5,906415	5,078815	0	8,791031	7,52922	6,542398	2,794333	14,38737	9,385432	7,986226	11,64408	15,83803	5,718184	7,111793	14,84161	24,59618	2,512848	4,625884	14,77419	8,732525	3,322074	1,823469	10,73138	17,10723	10,19956	3,289124	0,9750082	12,69542	15,37349	8,875098	10,18015	18,17321	8,602108	7,939946	9,33763	14,45257	7,72726	8,539042	12,19793	13,00681	3,697226	2,575362	7,291666	14,74808	2,518236	2,752128	10,81144	19,29481	12,85885	6,932404	4,956965	16,81718	14,05849	5,284593	7,167053	8,02491	11,69547	33,85693	10,99221	14,70546	10,58528	9,123149	5,596679	16,1524	6,113644	6,362594	17,67435	19,64895	1,731667	0,8983339	10,79721	12,28524	22,22577	6,549444	6,086014	12,37552	33,15055	7,172027	20,57382	14,33321	14,91462	8,768996	11,10943	13,83835	10,51089	6,596485	15,21787	13,3649	4,892863	31,88142	14,44083	13,97892	2,081399	7,711787	9,310828	19,53256	7,820719	7,898707	5,48139	9,984874	0,6238257	8,14752	5,653873	8,079134	3,521427	4,449257	9,787935	15,24273	2,633938	4,307996	10,63156	14,67154	4,67106	18,41291	9,814185	8,960681	3,777009	5,067833	8,030779	12,02117
13/03/2020 22:01:00	6	4,834771	5,343032	3,875235	21,93959	3,557001	2,441079	1,548478	11,63455	2,582132	2,642849	6,647464	4,244792	0	5,409414	13,44096	12,3709	3,142545	3,310815	13,48116	22,67898	2,186188	4,78614	19,57318	6,790727	7,792536	3,121339	2,124019	20,54563	4,337492	3,939959	5,166473	26,18852	6,512904	8,035685	16,72434	18,13681	6,203097	5,070389	14,82896	8,361794	2,838956	2,49627	17,78321	26,82443	1,21035	2,529012	22,57937	13,32574	6,279773	6,800605	1,407148	5,20336	4,150365	8,446688	8,140541	17,94651	8,373329	7,760348	9,116449	21,24682	6,491973	7,484664	10,29247	20,65415	3,476045	4,904053	16,12483	29,44808	1,215462	5,504601	12,42692	16,92653	5,335848	6,325637	0,4068579	8,315788	6,881217	7,90741	3,534898	13,89451	10,46405	7,017435	11,49301	18,67029	6,155504	7,256784	14,8691	28,99004	2,157797	4,97009	17,12602	9,439588	3,036445	2,106819	11,37054	19,01263	10,2457	3,220878	1,521538	13,43861	13,26066	10,18623	11,40632	18,76623	8,045079	8,276139	9,989085	15,00055	7,312665	9,548518	11,56678	14,29515	3,918339	2,270944	9,017877	16,49426	2,89926	2,053078	11,85469	19,62022	16,07537	6,547372	4,265791	16,97226	14,99855	5,861309	7,981391	6,495358	10,72081	34,90834	9,73979	13,53372	10,26601	9,853973	6,924389	16,54171	5,432002	6,04367	17,66751	19,53215	1,713846	1,153777	11,4039	11,7401	17,09556	7,240067	6,567681	13,3162	23,8552	7,315153	20,41301	17,75468	17,24518	9,347161	10,36548	14,87207	19,04792	7,271842	12,90596	13,09095	6,040907	30,64219	13,91903	14,57422	3,014478	7,353489	8,837244	19,02755	7,583512	8,595685	5,294402	10,28805	0,767711	9,447116	5,596541	9,564546	3,086387	5,020998	8,443441	16,3914	2,172925	4,442487	10,71784	14,77502	3,846568	20,36251	11,0838	9,832145	4,150641	5,635845	8,586772	13,28505
14/03/2020 00:01:00	8	4,467423	6,635029	4,21198	23,38286	4,020364	2,149025	1,824851	13,68521	2,781347	2,851735	6,361351	4,527451	1,45336	5,742291	15,81662	13,76727	3,725754	3,556518	14,77288	24,33404	2,709508	4,979208	21,57949	6,571135	8,713527	3,400407	2,089136	21,10494	4,749461	4,608338	5,640543	31,51021	6,960656	8,586774	16,48659	19,22345	5,801697	4,78013	14,64626	9,506866	3,388732	2,861475	19,67763	28,99308	1,503993	2,534815	23,65281	13,28249	6,82416	8,214108	1,671916	4,838431	4,389092	7,525835	9,392131	19,03473	8,397297	8,217285	8,274137	22,88855	6,95437	7,768085	10,20909	21,99788	4,002473	5,57568	18,10311	33,89361	1,010928	5,321065	14,09738	17,96412	6,444795	6,962934	0	9,28306	6,693951	9,810594	3,347632	14,77419	11,03055	8,217906	12,20221	20,44962	6,787343	8,82778	15,90945	28,07775	2,665644	4,628854	16,92294	10,50032	3,255416	1,848958	12,87978	19,14215	10,50336	4,424113	1,39582	12,57129	14,4601	10,57699	11,97889	21,338	10,23645	8,390528	9,998412	14,91317	6,831412	8,945899	11,57645	14,93431	4,499752	2,11497	9,159207	16,2205	2,504974	2,791708	11,79328	20,69401	18,94459	6,959895	5,049459	17,84904	14,21198	5,756176	9,459064	6,337244	11,2623	35,35249	10,75396	15,68468	9,389851	9,94467	7,103919	16,13851	5,326799	5,80218	17,51147	22,71517	1,889299	1,377722	12,35218	12,72187	21,28585	7,123398	7,996726	13,13336	23,35412	7,167399	19,23298	13,7299	17,1864	9,145183	11,46621	15,06638	14,38785	6,412745	13,05889	12,95555	6,342978	28,11864	13,00343	14,05663	3,182057	7,198	9,338598	19,92616	7,682499	7,793227	6,530379	10,53603	1,020668	9,420866	6,468902	9,50666	3,925453	5,12558	9,433509	18,07796	2,90969	5,536099	13,05834	15,67197	3,360826	21,57072	11,51353	9,777644	4,633689	5,952904	9,229596	13,45595
14/03/2020 02:01:00	10	5,459218	7,063439	4,535464	23,44731	3,644176	2,489155	1,943247	12,39887	2,862995	2,80283	6,851377	4,963735	1,360591	5,567115	16,1783	14,23339	3,585945	4,050827	16,11075	25,99815	2,427816	5,009464	23,70385	6,782714	9,281817	3,711041	2,141703	22,79544	5,047731	5,117567	6,167247	31,5386	8,246021	8,628496	17,25084	22,44198	6,582118	5,050219	14,38246	9,354554	2,850147	2,83046	22,7093	31,49239	1,94974	2,402396	27,61577	13,9908	7,227081	8,494557	1,934129	4,607303	3,99522	8,974428	8,851194	19,40118	10,15791	9,014492	9,774054	23,23504	8,252584	7,971099	12,29443	22,24767	3,622278	6,309198	19,07873	34,99966	1,276525	4,687362	15,55275	18,84256	6,947116	7,505941	0	10,36976	8,473835	9,211912	4,414373	16,20959	11,18313	8,03679	12,66447	20,90662	8,167688	8,434667	15,24502	29,90717	2,798685	4,693648	17,71165	10,82159	4,280987	1,789899	13,34853	18,48641	11,43381	4,944601	1,270377	13,32283	16,71226	11,17236	12,16415	21,74451	14,09483	8,942722	12,45717	16,77021	7,864583	10,09988	12,51444	16,20337	4,996477	2,520378	10,01775	17,69846	2,467327	2,239238	13,16831	22,02655	11,75246	7,495924	6,016593	17,7667	12,74916	5,116877	9,848449	8,169003	12,17203	33,83081	9,878288	13,81666	11,41806	10,00269	6,948843	17,20063	5,828705	6,568579	18,24761	22,50926	1,921834	1,335931	12,73341	12,69355	17,48363	6,232455	7,866794	13,89078	27,34141	7,351902	18,52067	17,83316	17,68478	9,155063	10,65567	15,58369	15,82332	8,880001	14,06091	14,19001	6,374682	30,51226	16,18279	15,77773	4,452435	8,586496	9,99254	19,05636	9,025681	8,460227	7,290216	11,40563	0,6863395	9,42073	6,876036	10,31547	4,016426	5,823318	10,1186	18,13695	3,12797	4,654758	15,35015	17,13134	4,381493	20,50094	12,36523	10,29799	5,04566	6,039732	8,712009	15,56594
14/03/2020 04:01:00	12	6,121243	8,018762	4,84002	26,86146	3,535104	2,609555	2,291321	14,93735	3,347701	3,341	7,123674	5,6355	1,843778	6,001741	16,83383	15,627	4,437652	3,986516	19,3167	28,40358	2,617429	5,699257	26,12905	7,009077	9,903984	2,981529	2,347342	24,35939	5,987442	6,049058	6,943455	33,62759	8,76257	8,882488	17,18121	23,29748	6,452462	5,334949	14,31939	9,32423	3,89202	3,811754	22,00997	33,49269	1,736157	2,897326	28,82067	16,01155	8,133219	8,875235	1,838114	5,205294	5,444919	9,678175	10,06348	18,28857	10,01568	9,423008	10,24757	25,16717	9,237539	8,581524	13,16665	25,2314	3,216802	6,534455	20,19507	36,8022	0	5,067487	16,08933	20,95505	7,378012	6,5453	0,1122486	10,58839	9,573664	9,805552	4,500995	16,85055	11,68677	8,529785	12,0557	21,16159	7,723392	9,26524	18,68845	31,72731	2,613837	5,317681	18,97733	12,52314	4,212878	2,238754	13,69833	21,53342	10,28963	4,475575	1,058867	14,64737	17,36074	11,39527	12,24994	22,1348	13,11132	9,033351	13,23352	18,11795	9,281056	10,09429	14,1981	18,31738	5,595229	2,692653	9,641428	19,43033	2,560925	2,901539	13,76181	23,7165	18,46119	6,25304	6,167317	18,64334	14,59556	5,437252	9,018567	8,993217	12,79413	33,00053	10,92686	15,60822	9,712574	10,88293	8,270612	17,21347	6,250415	7,027381	20,04759	24,17564	2,821964	1,179128	12,63387	13,23704	23,76837	6,965075	7,527768	14,61856	28,78682	7,0776	17,47127	16,11454	18,17764	9,092826	10,96707	14,41299	15,73897	7,755305	12,86762	15,15853	7,059779	30,23997	11,10612	14,65241	3,684585	7,57253	9,995856	19,85176	10,33944	8,891053	8,01959	11,55787	0,8139921	9,971679	7,761937	10,50419	4,331965	6,556145	12,21479	19,60917	3,817349	5,383234	14,45306	17,04272	4,73606	19,72667	13,3973	11,1803	5,163572	6,942556	9,556187	15,59281
14/03/2020 06:01:00	14	6,667978	7,701771	5,146441	26,78409	3,70068	2,657562	2,556435	16,41309	3,173906	3,611641	7,486806	6,096513	1,857455	6,861185	19,71893	15,92299	3,96531	4,077904	19,40277	29,31987	2,767601	5,821936	27,78197	8,071466	10,15943	3,0973	2,531499	27,21589	6,282535	5,719979	7,781139	36,74577	10,24232	10,1568	19,62768	23,67955	8,014339	6,209383	15,31782	8,905765	3,56536	4,332726	25,31581	33,35958	2,27571	2,987124	30,55364	16,90961	8,666418	10,66631	1,999268	6,840808	5,097121	11,1086	10,64158	18,73439	10,75894	10,07419	10,40769	26,62336	8,0734	8,4375	12,6702	25,0784	4,069062	6,816907	21,15613	37,98671	0,875815	5,328111	18,70351	22,41345	8,301075	7,744459	0	11,52085	10,34331	9,449257	4,190291	18,94376	11,8301	8,108629	12,23972	21,69803	8,844497	9,327336	19,64205	32,64465	3,1489	5,27734	20,90289	12,58939	4,199754	2,315912	14,83014	24,28044	12,08803	4,661873	1,402174	16,26388	17,33125	13,6039	14,15513	23,74164	13,9937	9,248108	13,48219	18,81376	8,290299	13,17108	13,35558	18,76264	6,610232	2,807595	9,629269	17,25388	3,158433	2,391758	15,30525	26,07075	17,26811	8,157259	6,945457	20,30055	14,6167	5,901995	9,423353	8,513345	13,19926	35,51987	11,57328	16,37558	8,848848	10,63536	7,385265	18,92172	5,978946	6,24703	21,48672	26,3637	2,902782	1,061837	13,21211	13,834	20,09235	7,315498	8,106215	13,95771	29,55612	7,770364	21,47387	16,05548	19,90122	8,992113	10,75231	15,36071	17,10717	8,708348	13,82184	14,70166	6,282051	28,91102	16,37489	16,40888	5,926102	8,629601	11,42877	21,97323	11,94677	8,905007	8,000871	11,75971	0,8479083	11,29172	8,012338	10,77759	4,061119	5,908074	11,89773	21,72124	3,692598	6,11392	14,69261	18,32995	5,056573	21,23736	14,32817	11,93572	5,684682	7,851666	10,45742	16,25753
14/03/2020 08:01:00	16	6,774632	8,239944	5,28632	32,50386	4,09386	2,525213	3,077199	18,73322	3,436602	3,605562	8,033681	6,380416	2,037122	6,930331	21,38822	18,01406	3,706828	5,015888	20,72191	31,46331	3,233726	5,790782	31,43332	8,481226	11,40411	4,636936	2,815609	27,17216	6,348778	5,916294	8,511757	39,22041	10,98986	11,77028	21,09554	24,56834	7,746395	6,35099	16,51408	10,86538	3,980921	4,361462	27,32421	35,26131	1,944767	3,298726	31,18583	18,02415	11,1247	10,26988	2,040713	5,701467	6,246408	12,08092	10,59164	20,64213	12,13908	11,03317	12,08085	30,25869	8,520046	9,780408	12,88738	27,72927	4,209977	7,385402	24,40512	42,22887	0,9859225	5,695734	19,06796	22,86589	8,745234	8,425481	0,1137682	11,92743	10,34462	10,00767	4,91255	19,63721	13,04584	8,206372	14,6712	23,17163	8,620137	9,507833	20,10313	34,53305	3,602178	4,580363	21,09064	13,5387	4,383497	2,043269	15,84528	27,72857	12,20587	4,346334	1,726694	19,30178	22,39798	12,82259	14,13482	25,3259	12,31135	11,78278	14,11514	17,68547	9,956068	13,1565	13,98583	20,63923	6,430357	3,377473	11,5808	19,23844	2,808218	2,897602	15,51683	27,24815	15,43857	8,103242	6,956923	22,238	17,63739	6,617968	10,18872	9,128123	14,12101	38,3189	16,73726	19,14387	10,86497	11,67206	7,808287	21,5234	6,469385	6,900075	20,85841	26,05058	3,188688	1,235908	15,00725	14,27498	21,96362	8,0562	8,176253	14,84099	28,77825	7,38119	18,75808	16,5424	19,98336	10,11819	11,47885	14,95172	14,83581	7,930482	17,25388	14,15637	7,128164	31,04291	11,88163	16,11523	5,37384	9,613451	11,97378	23,03741	11,20407	9,932721	8,764023	11,61002	1,218432	10,52608	8,36732	11,77014	3,881383	7,016676	12,95176	22,32517	3,610882	6,712188	17,36074	21,43236	5,839827	23,23062	15,13532	13,32097	6,260292	8,48986	10,48056	19,47419
14/03/2020 10:01:00	18	7,494405	9,682872	4,770529	33,9028	4,618562	2,971859	3,076439	19,81308	3,850644	3,969593	9,154372	6,93185	2,038296	7,219621	20,83955	18,87668	4,168324	5,275406	20,47842	34,50293	3,878689	5,773099	30,72212	9,154924	10,76619	4,687569	2,732855	29,26793	7,183839	6,303397	8,229237	42,20276	12,84034	12,09376	23,66179	25,04725	8,347425	6,760955	18,56184	11,67834	4,486696	4,017394	28,21446	38,62117	2,220656	3,593819	36,45108	20,43511	11,2949	11,22914	1,515874	6,307817	7,201178	12,46132	11,21898	20,37709	12,79316	11,01528	13,47812	30,50529	9,386467	10,20073	14,26821	28,54387	4,259644	8,07727	24,70815	44,01781	0,9935896	6,734085	21,79004	24,28071	8,550025	8,932293	0	14,39413	11,41081	9,59024	5,539553	18,30764	13,13274	10,28943	14,99309	25,44395	9,365745	9,445596	21,02474	34,74276	2,811671	5,788987	23,86494	14,159	5,03364	2,426641	16,80198	29,18469	14,98204	5,901304	1,762475	19,3978	19,79761	14,31276	15,02024	28,07215	14,98674	12,16091	16,1144	19,71644	9,996892	15,55572	13,96849	23,43881	5,989721	3,39861	12,68948	23,43142	3,731626	3,091291	18,20921	28,86136	16,19336	7,85802	7,062472	23,771	15,1356	7,073386	10,80204	8,784953	13,94507	32,86908	11,94159	19,86682	12,09832	11,5377	7,770432	22,70011	6,754394	6,869473	20,89025	27,83971	3,35599	1,212906	15,33412	15,55827	18,11485	7,440732	8,826259	15,05809	18,49553	8,351984	18,41664	16,9905	18,77335	10,94151	10,87188	15,69552	14,0489	8,562874	14,09227	15,67052	7,216098	29,07777	16,39126	17,15442	6,25974	10,67031	13,22813	23,49774	13,36421	10,64137	10,09926	13,07236	1,079659	12,19054	9,002404	11,65037	4,505347	6,258565	12,83661	24,83768	4,053106	5,793062	17,70446	21,34463	6,876035	22,45061	16,07068	14,15962	6,19764	8,907977	11,61721	21,38277
14/03/2020 12:01:00	20	8,596169	8,896856	4,762586	36,52285	5,250124	3,609707	3,468792	21,6159	3,733146	4,299016	10,12613	6,01749	2,444877	8,81887	21,64373	20,22588	4,541335	5,658916	20,74616	33,90569	3,121546	5,414042	34,96671	10,9844	13,03624	4,695582	3,393845	32,30106	7,326413	7,540962	8,26543	47,67477	12,97655	13,07582	24,02824	28,94673	9,91117	7,809184	19,86378	12,05577	4,898458	4,580847	29,05373	39,12992	2,392725	4,173229	34,41811	23,12472	12,16498	11,79985	2,147989	6,546821	6,683797	13,81196	13,7873	20,96099	12,8451	12,03609	13,45387	32,84186	10,04248	11,91589	15,85108	31,59289	5,273057	8,507197	24,62678	44,01387	1,702103	7,325721	22,19489	25,57623	9,591692	8,860176	0	13,73701	11,47816	12,18412	5,74312	19,81011	13,74441	10,82774	16,99699	26,01783	9,720448	9,574354	22,75061	35,47297	3,194352	5,924376	25,22885	16,7736	5,361752	3,01213	16,921	31,18548	16,2797	5,771166	1,771524	19,50859	21,25242	15,02777	13,97277	26,9411	15,38254	11,6197	15,97335	20,78975	11,10211	15,81786	14,92692	23,62781	6,476777	3,328429	12,7685	23,03458	3,19822	2,721112	17,89436	31,52161	17,69818	9,449394	7,869144	25,66057	17,40985	6,25152	10,56836	10,69836	15,05471	30,65954	13,0256	21,41074	12,42063	13,56895	7,908793	25,91871	7,267629	6,832587	22,73638	29,05691	3,807057	1,652437	15,78077	17,37532	16,92611	7,429612	8,026014	17,05729	17,49599	8,584218	21,54206	16,78582	19,99834	9,398417	12,65487	17,05018	18,92898	8,144275	13,03113	15,15362	8,630636	34,68771	13,80015	15,74285	6,876311	10,56124	12,53723	23,8436	14,24044	11,1763	10,32459	14,33259	1,269479	13,03382	9,016013	12,89774	5,388898	7,906859	14,99282	27,37601	4,196231	6,587022	18,38479	25,57022	7,036707	22,2485	16,50496	15,65629	6,340075	9,21951	12,72187	20,34137
14/03/2020 14:01:00	22	7,603889	10,17621	5,951937	38,73591	5,857373	3,600519	3,852233	23,55203	4,361945	4,778473	10,4892	6,218432	2,044927	8,789373	22,58427	22,02718	4,792772	6,359969	23,10165	36,77678	3,192418	6,450045	37,58945	10,50633	13,17867	4,705046	3,262876	33,44392	8,525848	7,23613	7,769328	48,96531	11,45916	12,94699	24,9274	28,67747	11,09948	7,557817	21,54475	13,44475	5,665064	4,733367	32,95866	41,91064	2,77361	4,053244	38,49221	22,32496	12,96267	12,28289	2,56583	6,826923	7,103503	14,17067	14,92892	22,18467	13,60819	13,07948	14,4581	34,5439	10,78104	12,03415	15,4148	33,72223	5,671971	8,056338	27,40799	46,20952	1,770212	8,073746	24,03439	29,0674	12,08969	10,02777	0,3474525	15,93785	13,02781	11,14286	5,956772	21,0179	14,39614	11,9456	18,90839	28,11547	9,903501	10,61201	23,09461	35,19307	3,392946	5,95394	25,95311	17,97393	5,03067	2,693206	18,40635	32,94409	18,64404	6,287715	1,537426	22,44964	21,2654	16,84129	16,19965	29,42204	15,03578	12,31584	16,09693	22,7102	10,40341	16,5165	16,2728	25,21801	7,386232	3,235107	13,09592	26,58454	3,15712	2,728297	18,76707	30,59592	16,3036	9,854388	8,29541	25,65415	20,51234	6,75992	10,432	10,73304	17,19475	31,80282	13,08231	22,94678	11,45944	14,18649	8,54367	25,77911	7,557056	7,963984	24,42923	30,21096	3,390943	1,804197	17,21057	18,30059	0,7025033	8,189655	7,838266	16,61866	18,88055	8,601347	21,32046	18,16997	19,76466	11,02246	10,29737	18,89306	19,33673	8,565984	12,19095	15,74485	7,898568	35,89205	16,81021	18,34777	6,102453	10,64227	13,52357	25,68109	15,33474	10,69635	12,38368	13,75477	1,20289	13,28263	9,859293	14,72004	5,951591	9,812529	14,97189	27,54483	4,140487	6,896966	19,28562	26,45108	6,937168	22,53371	18,0162	15,52961	7,102122	9,820058	13,0265	20,57582
14/03/2020 16:01:00	24	10,35588	10,80867	6,786099	41,47015	5,993175	3,739362	3,15712	22,43251	4,471499	5,338404	12,35639	6,300909	1,906913	9,255222	24,8749	21,97571	5,173588	5,908627	24,93928	37,93449	3,476735	6,468971	40,31927	11,48113	13,83759	4,556601	4,448152	36,35216	7,534677	7,811878	9,499129	52,43328	11,97026	13,37761	24,84941	29,72079	10,77717	9,001782	22,60838	15,73953	5,159634	5,304833	32,15807	42,46201	2,602302	4,216263	40,30539	25,35464	13,2099	13,00647	2,179556	6,887228	7,859541	15,83596	15,56387	21,49757	14,33521	13,70338	15,75279	36,59337	10,76467	12,20629	15,5562	34,90102	6,304846	8,85617	27,70543	45,78996	1,754531	8,015653	25,4731	31,45198	12,18985	10,43559	0	16,00057	12,73237	12,18336	6,239777	22,53889	14,62692	12,42491	20,6393	32,17327	9,662287	11,56941	25,69249	36,82278	3,613437	7,490743	28,01655	19,69455	6,320181	2,649688	19,15824	34,99261	10,03606	6,977302	1,96473	24,05573	21,16545	16,7537	19,2946	33,25252	18,18205	13,3868	15,3831	22,08755	10,84736	16,78776	17,98553	24,90799	6,874516	3,781084	13,30197	27,59657	3,434391	2,634422	19,30164	32,3204	11,95147	9,036388	8,590364	26,59393	18,60722	7,375594	13,43874	10,28528	17,67559	30,45563	13,58505	22,38133	12,5563	15,86884	9,272768	28,0799	7,927788	8,573096	25,57209	32,54104	3,292855	2,011218	16,73319	20,07716	15,2513	9,734679	8,710627	17,10585	14,78448	8,955155	25,11135	19,12557	20,6842	10,71784	11,92805	16,86222	19,26441	8,986518	14,90543	16,55276	8,827365	34,09808	19,52676	19,39213	6,593792	11,78631	14,51619	25,09968	15,48319	12,59843	12,7361	15,28556	0	13,06981	10,48505	15,98067	5,610011	10,04587	16,62805	29,22393	4,885127	7,249048	22,04099	27,5543	6,552968	22,25077	19,01933	17,86389	6,911196	10,50467	13,37962	21,45074
14/03/2020 18:01:00	26	10,18416	12,37269	6,975436	40,7943	7,034221	3,717949	3,157535	24,68563	4,556946	5,554336	11,38933	7,473197	2,110757	8,950391	26,90822	23,73073	5,117637	5,848944	25,12945	40,6784	3,890155	8,090737	42,06171	12,76083	15,59523	5,694836	4,304266	39,48573	7,78853	8,245399	9,897905	56,71052	12,40557	13,71767	25,96769	33,01351	11,44514	8,869224	23,33354	14,28562	6,076896	5,701605	34,61953	46,99802	2,831772	4,206593	42,78791	26,63178	14,49727	13,82516	2,696176	6,263884	7,16284	16,94815	16,29345	20,94503	15,25835	14,10892	16,31479	39,52151	10,9127	12,43845	17,95231	38,14517	6,816977	9,721071	28,76817	51,86167	2,569767	8,19373	26,39326	33,92352	12,20325	11,09023	0,2812776	18,20181	13,27593	12,83965	6,748245	23,65999	17,60037	14,22946	21,3074	31,50786	11,71095	12,37628	25,88017	39,04358	3,74406	7,624407	29,19955	20,8477	6,356377	3,087976	19,32506	36,35251	10,13277	8,122996	1,599456	22,89643	22,0729	19,30855	19,591	34,12039	18,57676	14,66208	17,56721	24,63707	10,86808	18,14538	17,0405	27,41614	7,264797	4,037633	16,09893	29,08426	4,773914	2,615357	21,09569	34,92927	12,69397	10,73193	9,267518	27,2266	18,76741	7,703637	13,6238	10,93287	18,75304	30,29081	14,61235	24,61725	14,40774	16,33904	8,855619	28,8856	7,572739	8,248992	28,31503	33,99556	3,58408	1,873411	17,7598	21,27128	15,23527	8,743299	9,474538	19,57332	14,71796	8,979748	24,36616	21,38705	21,76752	11,32101	10,86248	18,05012	18,55645	8,95785	14,66173	18,35979	6,772698	29,79947	21,17934	20,41024	6,02861	12,93407	14,53733	24,99993	16,9476	11,52907	13,18641	17,14177	1,021773	15,18278	10,20695	17,18204	6,795977	9,759754	18,56577	29,80361	4,924431	7,486115	22,82915	29,2785	7,233712	22,01412	18,69771	18,63367	8,195044	11,19695	13,38977	24,92533
14/03/2020 20:01:00	28	9,334521	13,62484	8,095159	42,88026	6,531346	3,407314	3,129766	29,92506	5,853503	5,710378	12,93836	9,04979	2,696591	9,431504	27,50055	27,81465	5,703195	7,08361	28,50002	43,42907	3,89803	8,490689	43,59465	13,77135	16,71398	5,987995	4,703456	43,92331	8,527507	9,454783	11,29089	60,2562	13,90197	15,5801	28,09571	34,16792	12,47534	9,498922	22,72422	15,7492	5,285353	5,11888	36,78202	49,63805	2,986019	4,815291	46,91638	29,61891	14,61849	14,57387	2,961773	7,458071	8,243742	16,51049	19,52517	21,36073	15,97197	15,26581	17,25229	43,17999	12,72091	14,0777	18,44593	41,2136	6,583015	10,29143	30,47918	55,51579	1,907466	9,332932	28,33188	34,51094	14,05856	11,24116	0	17,52024	15,64821	15,54688	6,899107	24,3712	18,46085	14,48573	22,1797	33,43232	12,69051	14,08308	28,92711	41,92929	4,851832	7,86348	32,34603	21,07469	6,773804	3,474041	20,78705	36,51201	11,34823	7,77437	1,566783	26,95264	23,52163	17,94036	19,27795	36,14106	19,62444	15,84708	17,97359	26,52078	12,03139	17,48833	19,59977	28,02629	7,572115	4,343571	16,70459	30,41162	5,276511	3,331054	22,08796	39,4201	14,61994	10,8439	8,714011	29,76424	19,24293	8,800564	13,12106	11,08857	21,63697	29,51302	15,8267	27,19165	15,24999	16,00582	11,93952	30,53589	7,742872	9,483519	32,23392	35,90662	3,545949	1,643319	18,99439	21,19295	10,28314	9,0109	9,267309	18,81659	0	10,05243	22,51845	21,03753	21,46179	12,32966	10,90117	20,90261	17,9787	8,710834	13,2369	18,98341	7,57101	30,99683	16,50828	19,2173	6,712603	12,39411	14,41534	23,45995	16,9286	13,40766	16,00948	18,49186	1,372472	14,8635	12,34755	18,60342	6,968736	9,342465	20,83941	32,08258	5,360646	8,471486	24,28382	29,83084	8,285118	20,72026	19,84085	19,27684	7,968336	11,88536	15,49528	25,91291
14/03/2020 22:01:00	30	10,35857	13,96635	7,619156	47,14212	7,247251	4,290451	3,32608	29,57105	6,35465	5,92859	12,41808	9,310206	3,032507	10,14513	28,34797	26,76718	6,925494	7,696937	29,04268	45,00104	4,331896	9,019949	49,00717	15,01071	17,2257	6,68815	5,527396	45,01188	8,942169	10,16523	11,69609	63,09046	15,87084	16,80316	30,72144	36,01225	13,03112	9,287273	26,36156	14,95324	5,339232	6,011204	40,91823	50,86635	3,068841	5,768195	50,89888	31,69389	15,67874	14,72017	2,608035	8,549058	8,778597	17,6119	19,63251	22,4915	18,54367	15,98316	18,61537	47,52134	11,83963	15,03965	18,74199	39,53325	8,228683	9,814049	30,9891	61,61707	1,325915	10,1014	31,51449	35,71584	15,01264	12,18895	0,05277409	18,05655	15,55965	15,89053	7,201869	26,54316	18,39371	15,55661	22,75551	34,91753	13,22046	15,84591	30,84915	40,86193	4,402561	8,808784	32,6519	25,03198	6,788517	3,590711	21,68304	39,95856	13,84187	8,678162	2,014465	26,93399	29,34468	19,70532	21,93309	37,84628	21,4287	15,38144	19,68114	28,68493	12,24311	20,2111	20,45749	31,678	8,538282	4,554598	17,95231	31,71737	5,253785	3,233726	22,91301	38,43204	15,01623	11,46476	8,614611	29,28161	20,19258	9,189116	11,29918	11,5558	21,21878	29,46003	15,09587	25,65664	16,69982	15,71079	11,36722	29,68142	7,624613	8,441852	30,97141	38,05662	4,052622	1,427525	21,63862	25,14589	10,77013	9,250594	9,164527	19,60889	18,14241	9,162799	21,292	24,31622	20,21697	11,74341	10,67674	20,37474	15,79949	9,376657	16,94525	19,0996	8,202572	31,29034	22,41083	20,68006	8,721541	13,40068	13,96821	25,59399	17,74011	14,58168	17,03381	19,35842	1,639243	16,766	13,49359	18,73121	7,422635	10,81883	18,55866	34,1067	6,342355	9,47972	26,40024	33,82917	8,708348	14,30889	21,80558	18,98189	8,395087	12,97013	16,36121	30,58818
15/03/2020 00:01:00	32	11,77836	14,9473	8,78882	53,56108	8,77915	4,490426	5,057057	31,33718	5,925205	6,266993	11,92625	8,932845	2,789152	10,24474	31,16911	27,8489	7,124434	7,922055	30,0534	49,29784	5,241213	8,862733	49,71375	16,10936	19,58914	7,500207	5,570845	48,1563	8,270543	10,81199	13,25866	66,20164	17,57225	17,29837	33,15236	36,65479	12,21527	10,78312	29,29066	17,59028	6,556421	6,389672	39,74739	54,08274	3,498356	6,447489	54,96871	33,65619	16,82789	16,39375	3,367181	8,643348	9,620221	18,30992	22,58662	24,04585	17,40633	16,62101	18,86114	49,10291	14,39013	14,97458	21,31452	42,65812	6,380692	12,39666	31,60202	63,04625	1,643457	8,9698	33,44669	39,44228	15,34407	13,40448	0,1167385	19,43786	17,63704	17,40751	7,630484	29,34343	20,71811	15,76025	23,87033	37,22356	14,243	17,08506	32,94313	40,97957	4,857496	8,490412	33,26957	22,85636	7,388305	3,879932	23,66621	40,67805	12,25195	7,723876	2,294637	26,7059	28,22599	19,35373	22,86217	38,25341	21,4059	16,97779	22,27032	29,37728	14,19015	21,05251	21,54371	33,07968	7,780103	4,83332	19,42232	32,29595	6,163724	3,796281	23,28229	41,76089	14,97389	12,49454	10,39429	31,16897	23,5731	9,296737	10,537	11,99512	22,53703	31,01618	14,99807	25,77317	16,15364	17,74425	11,24358	30,52146	8,134394	9,102702	32,14191	41,17049	4,410091	1,927083	22,51195	23,18075	10,79514	9,392891	9,930442	18,77673	0	8,784262	22,24007	22,15538	19,46245	11,09976	9,547414	20,72626	17,53474	10,55503	16,23825	19,08951	8,594373	30,75521	21,75336	23,55859	6,35313	12,38879	15,18726	26,91058	19,61822	16,01721	17,99514	18,05627	1,559875	19,17558	13,22019	21,41641	8,404205	11,71916	19,85826	35,96762	7,424984	9,468392	27,53171	35,45721	8,503329	14,39842	21,30913	20,7483	9,230977	14,54735	17,13127	30,88749
15/03/2020 02:01:00	34	12,28946	14,41797	9,014492	53,6202	9,228558	4,450431	5,079852	35,83575	6,394576	6,605949	13,35178	9,794016	2,408751	11,0599	34,09863	28,96158	7,459453	7,877154	31,72503	52,88131	5,920369	9,04461	52,73859	16,94035	19,42287	8,043145	6,657065	48,86882	9,306132	12,17451	14,39814	69,63708	17,75088	18,26087	34,64716	40,8772	13,45035	11,3715	29,24472	17,75835	6,675508	7,002998	43,56101	53,11602	3,671668	6,159787	54,8709	34,70284	18,21708	16,84716	3,912536	9,207974	10,25724	17,93981	22,49641	25,0259	19,33715	18,24754	19,74131	51,64408	13,99785	16,80413	22,63228	45,82691	7,810774	14,36823	34,12488	67,08333	1,656029	8,986518	35,00642	39,1141	15,11349	14,20031	0,1539705	19,75706	18,07727	17,89277	7,801795	32,47382	21,59752	17,11221	23,49159	38,7967	14,87256	16,60077	37,07359	44,58631	4,586995	10,04511	37,21865	25,62141	8,241463	3,836414	24,33832	42,4578	13,62836	8,7672	2,112345	30,25344	34,57325	22,3776	25,21241	42,96661	22,76035	17,7868	24,18262	30,61174	16,73788	22,73044	20,01036	33,95509	7,45669	5,504186	19,77364	35,61506	6,296005	4,509767	26,08553	44,0893	15,89578	11,92467	9,510527	32,67822	24,41424	10,36555	11,66722	13,25086	22,62192	30,99511	15,4921	28,6877	15,84528	17,28207	11,95181	34,51944	9,162453	10,29212	32,68644	41,02903	4,625124	1,770833	23,39157	23,94763	10,94275	10,16274	10,43698	20,82297	14,86205	10,11467	21,99726	21,58274	19,82096	12,6023	10,7742	20,57685	21,90878	7,879918	16,82948	19,22068	7,108824	18,09267	19,80707	24,17302	6,644078	13,18365	14,62271	27,47458	19,8479	17,55616	19,25619	20,7751	2,376768	18,36421	15,24059	23,24754	7,128508	13,17501	20,90276	39,52559	6,627363	10,04967	29,63908	35,7474	8,76872	15,86925	23,9908	21,00547	9,723835	15,07087	19,07922	32,81271
15/03/2020 04:01:00	36	12,92281	15,80107	10,13235	59,10168	9,428328	5,674251	4,5776	36,99429	5,90918	7,123881	15,09125	11,08138	2,818164	12,11663	36,92605	29,90848	8,743439	7,299748	34,32457	54,09442	5,969068	9,40484	56,3818	16,93199	21,64249	7,285588	6,107151	52,92448	11,39651	13,19131	14,62568	74,3998	18,94535	19,32941	38,33236	40,44595	14,1427	12,15987	32,37919	20,16102	7,052111	7,461524	47,09535	56,577	3,710351	6,936409	58,30819	36,84847	18,06539	18,48668	3,879725	9,167288	10,90835	20,41756	23,21763	26,42186	21,57017	19,16556	20,22132	58,54609	15,05554	17,89125	22,8413	49,86972	8,452144	15,1595	35,75805	68,7795	1,499226	9,808936	38,7196	41,74286	16,28979	15,81233	0,09560125	22,59498	20,3277	19,09041	7,221693	31,68718	23,16258	17,84607	26,20828	41,28102	15,91609	17,78245	38,38984	46,00996	5,373149	9,409055	40,29613	26,2547	7,864169	3,839315	26,46669	45,3592	13,36863	9,365814	2,311077	29,17399	34,0904	23,13067	26,53052	41,13285	25,48104	19,96961	25,7492	34,88548	16,445	23,10683	23,96517	36,42815	8,341484	5,260762	19,45761	36,47651	6,653474	4,491324	27,2297	48,46969	16,60851	13,09758	10,50723	33,92884	25,38268	10,34317	12,05653	14,21896	24,10022	31,42497	16,88288	28,5349	18,53842	17,27855	12,52984	36,55656	9,495469	10,50868	34,0111	41,69485	5,150932	1,815802	23,0171	25,17601	11,03621	9,522547	9,850796	21,12918	0,282521	9,561713	21,09175	24,02575	19,81419	12,68733	10,75251	21,86844	17,52611	10,52712	17,00065	18,36214	6,993672	20,13028	22,13376	23,65778	6,267684	11,64968	15,70347	28,29796	22,00521	18,53683	18,72727	21,38636	1,836179	20,60448	15,02659	22,68202	9,245621	13,29147	22,80076	43,194	6,084218	11,34098	29,67548	35,56463	10,84045	17,47582	27,4866	22,86721	10,47517	15,20896	21,45626	35,36839
15/03/2020 06:01:00	38	14,0109	16,52782	11,18728	61,75081	11,51753	4,931545	6,120275	40,80902	5,794721	8,19974	16,50869	14,90343	3,111945	12,9483	39,94564	30,76834	8,52495	8,210032	37,18874	54,49781	5,801006	10,34041	57,22715	19,76307	23,52108	7,691894	6,16628	56,65804	12,97414	14,34841	15,41045	76,05515	20,26836	20,99988	38,5215	42,84503	16,22569	12,81962	36,65348	23,57462	8,428383	7,602717	48,63519	61,59061	4,545687	6,962105	59,86261	38,57966	18,88587	19,46148	4,692197	11,93371	11,32246	22,0698	25,23065	25,14444	21,70569	20,98046	23,00135	60,30062	17,66475	18,30343	24,29149	55,665	8,394327	17,30997	38,91116	72,29878	2,302857	10,08683	36,13872	44,1074	17,10157	16,61424	0,2875636	23,64279	20,81786	19,92257	8,022838	34,95207	23,18323	19,66795	28,52585	41,70942	17,41704	19,13531	40,73656	48,34294	5,538517	9,147671	40,93722	29,61773	9,693994	4,811699	29,16542	50,03848	16,54171	9,14995	2,623992	30,76177	35,7463	25,14403	26,36999	43,28995	23,56743	20,98924	27,15759	37,1853	18,36877	24,12785	26,88363	37,90851	9,634173	5,867457	21,68704	41,95471	6,652299	4,556187	28,37374	50,07744	15,66313	12,37601	11,97848	33,31696	23,54657	10,28135	11,48258	14,56192	24,94771	30,66175	19,91517	29,72266	17,31211	16,73982	13,53621	39,3989	9,345921	12,61715	35,76004	45,07779	5,061063	2,088376	24,32043	25,49887	10,52235	10,12068	9,130608	21,93524	11,8118	10,44948	19,8164	23,32366	19,17717	12,18239	10,1548	22,23136	18,6821	8,5856	14,63977	18,98997	7,489707	21,77988	17,25789	24,14298	6,258358	12,13804	13,24934	28,98396	23,49214	18,72154	22,08396	22,34886	1,873964	20,61112	15,72724	25,4921	9,600741	13,96807	24,82994	44,90779	7,644853	11,62488	32,02731	43,89783	12,2449	17,20104	28,2521	25,22878	12,53412	16,42379	21,26637	36,73795
15/03/2020 08:01:00	40	13,68072	17,99562	10,79811	66,33752	10,90379	6,105769	6,508482	42,29133	7,132239	8,678643	17,83322	13,97229	3,368079	13,43225	40,7092	34,2318	8,224609	9,008275	37,18605	60,15065	6,705971	10,64711	62,2382	21,24986	24,38758	7,722494	6,930882	62,6032	14,02126	14,62243	15,60131	81,63882	21,85069	22,22142	40,63599	46,92239	18,77328	13,53856	39,33114	24,13627	8,776801	8,127695	50,73884	60,98482	4,710157	7,417593	63,46499	40,7702	21,48686	21,63365	4,780477	11,47989	12,46042	25,0572	27,82252	24,87373	23,20707	22,2592	25,35374	62,56396	17,34983	20,36051	25,89902	55,74561	10,432	16,95257	40,51876	73,08418	2,354526	11,19612	40,69104	45,00187	18,62843	17,01308	0	27,10592	21,59683	21,87742	8,628357	37,22363	27,03443	19,77751	30,36735	44,49361	16,11489	19,4333	42,79937	49,78455	5,12489	9,81467	45,06251	31,47885	10,3659	5,225188	30,38876	51,33767	16,89607	10,56028	2,5994	34,70277	35,93612	27,4522	29,37611	47,79564	24,98418	21,65817	27,60141	39,47254	17,19102	27,33194	25,95815	38,45698	9,556326	6,734569	23,21742	46,8225	7,408682	3,842078	30,18354	53,23468	16,79342	12,71324	11,58004	36,27176	23,98493	11,39071	10,58901	14,73523	25,62818	33,09945	18,67533	32,81423	17,86762	16,46096	14,08102	39,42757	9,985012	11,83991	36,00906	47,5152	5,276166	2,32054	23,09088	27,35722	12,01923	10,22443	8,943897	20,00912	13,5101	12,14032	19,79664	24,66857	14,69503	11,07593	9,286446	22,1236	17,08755	9,305856	15,74195	19,88319	6,270033	21,49722	19,0263	23,86315	6,006575	11,4535	14,20777	30,19742	25,73303	20,47849	22,25271	25,68054	2,358532	22,91072	17,37808	28,45125	9,893276	13,64894	26,62494	49,55688	8,81956	11,65465	33,54595	42,18453	12,44812	19,48269	31,57397	25,21068	13,19242	17,16519	23,47445	36,923
15/03/2020 10:01:00	42	15,53672	20,35042	11,84875	70,83652	12,48425	6,515805	7,144535	43,79027	7,070071	8,093847	17,01274	15,9288	4,104912	13,88663	44,35843	35,42427	9,811837	9,361738	42,12374	59,21094	6,817253	11,46552	66,34443	23,31897	27,86417	7,886481	7,15013	62,4915	14,07763	15,40168	17,24062	80,97563	23,75055	24,89286	43,64307	49,53036	21,0579	13,98804	39,31263	24,24894	9,054073	8,917372	55,26408	65,42212	4,610204	7,446673	65,76067	46,47802	21,7298	21,87935	5,748024	12,40806	11,33572	24,56503	28,38853	24,78041	25,27064	24,34992	27,35218	66,26409	17,69037	22,67801	26,0349	61,51801	10,77068	16,25546	45,53113	76,26022	2,731474	11,68711	42,49537	50,86967	17,97898	17,10496	0	29,25087	23,47287	23,06034	9,154095	38,18952	27,34914	21,33331	31,53991	46,98504	17,77769	20,57285	45,66195	52,65716	5,197351	10,16862	43,1201	35,31347	11,15564	5,086207	31,8252	56,90318	16,77733	11,141	2,295881	41,33939	37,44066	27,97766	31,02136	52,05205	26,9735	23,02028	27,53481	40,31305	17,40916	27,66558	28,01006	40,0011	10,17967	6,913683	23,38431	49,23989	6,769245	5,871809	31,83991	54,58941	18,14994	11,88239	10,86628	37,82259	26,17975	11,4803	11,77581	16,94104	24,55881	31,51816	19,68757	32,22474	17,97669	16,05134	13,26253	39,18946	9,941907	11,20434	36,9849	47,06227	4,459757	2,159179	25,54612	27,81471	12,61177	9,772257	8,366214	22,09114	13,66449	11,11447	23,12914	24,69441	15,95608	14,60544	9,666501	22,83467	25,63868	9,159621	18,23048	20,86697	7,465255	21,08726	19,85466	25,08379	5,65719	11,28033	14,75312	29,31207	26,43892	22,68271	21,4459	26,71985	2,279786	24,66698	19,09579	27,69783	9,753607	13,01061	26,73029	54,53573	10,33205	12,85816	36,04201	49,74443	12,83495	18,77895	31,91824	25,72482	14,25405	18,21328	25,41839	41,39195
15/03/2020 12:01:00	44	15,72413	20,67867	11,96618	69,09891	13,96973	7,465463	7,186741	49,66367	7,940705	7,498412	21,28185	16,32681	3,959438	15,77393	47,16298	39,19395	10,35767	9,888373	42,94285	62,76912	7,370344	11,69858	70,41673	24,63466	28,48018	8,095919	6,981723	62,66212	14,60827	16,50054	19,14684	82,26073	23,74226	24,9406	46,88833	52,20449	22,91376	14,56185	41,49156	26,42697	9,492361	8,843322	56,76815	67,45089	4,836981	7,263139	70,45148	49,07535	24,28451	21,59745	5,462395	13,65516	14,00855	27,47002	30,79645	24,31055	26,63627	26,31141	28,61295	71,88812	18,82108	24,51495	28,43177	62,78045	11,39706	17,36282	45,75403	80,43884	2,972894	12,9711	46,87017	55,31237	18,95453	18,69481	0	31,65022	23,91765	24,84085	10,02611	44,37535	28,64197	23,83276	35,29482	49,63431	19,01104	22,65915	46,5643	52,88282	4,97161	11,14715	48,90956	35,44644	12,32897	5,178354	33,30764	57,71704	19,49775	12,54069	2,675522	38,85306	41,50026	29,88451	35,06555	55,91692	29,40201	25,08752	29,21087	42,70605	17,88607	27,61922	32,39376	45,6634	11,81656	6,854623	26,26278	47,18025	8,2177	6,085253	32,91432	56,22155	16,60111	13,22882	12,13162	37,65784	28,26018	12,67988	11,84177	16,36681	27,26666	35,57637	19,73116	34,10194	21,1629	17,41973	13,77694	40,66148	10,59799	12,05826	39,62312	49,78165	5,252542	1,711428	26,18756	27,81257	12,02945	10,18132	9,49989	22,23668	14,70359	10,87492	21,17982	25,22056	14,51398	14,52268	11,30782	25,60192	15,92603	9,448773	17,4866	21,69513	7,936147	22,76145	17,90879	26,34001	5,778625	11,90981	15,69408	30,41052	29,15133	22,88206	24,40173	26,98242	2,748466	26,98179	18,94251	29,21764	10,30393	14,52068	30,65001	56,88888	10,42813	12,71856	38,15146	47,66875	14,15824	18,97208	34,29377	28,38935	13,92759	18,19642	25,64883	45,25883
15/03/2020 14:01:00	46	17,89525	22,66302	11,51401	71,9067	15,08227	7,646995	7,177416	49,42681	9,129436	9,377348	20,05871	16,43913	4,632999	17,59733	47,86285	39,27422	9,357939	10,3096	47,07774	66,10798	7,893871	12,27316	68,83296	24,67058	30,99014	9,490081	6,863811	66,79619	14,28106	16,88902	20,90869	88,01496	24,09199	25,89889	47,89801	51,66163	22,75248	15,17186	43,86177	29,33417	9,61953	10,14299	58,97919	72,09763	5,058645	8,220048	75,06321	48,95543	24,28002	24,7657	6,690636	12,74674	13,04384	29,08751	34,26517	28,29535	28,48137	26,93752	29,17316	74,97783	20,55358	24,4449	31,42407	71,08864	12,95362	19,87407	48,34425	84,10712	3,909013	14,82013	47,06295	54,71099	21,99892	20,8334	0,06734914	33,55141	27,59305	25,81434	12,51727	46,06515	31,50676	26,11144	37,85173	53,59437	20,86545	24,77309	51,84868	59,73496	5,448994	11,32944	48,82357	35,44734	12,55789	5,276304	35,32812	59,419	19,97285	13,61468	3,073055	42,09376	43,41167	31,85593	31,92832	57,53834	32,17369	27,37518	30,67529	48,08369	21,22389	31,96494	33,78744	47,52894	12,23917	7,294637	27,08852	50,9737	8,250926	6,02571	35,35277	55,57886	18,07181	14,63528	12,5411	39,29197	28,32484	13,47432	12,61052	16,73837	28,5255	29,02057	20,78795	34,65317	21,45336	18,55424	14,66954	41,88772	10,94945	12,48681	41,28399	50,73774	4,989362	2,035671	26,60678	29,25543	13,4527	10,58072	9,601983	21,52727	14,65213	10,90262	24,06574	27,9119	15,60718	15,4539	10,71632	27,05481	17,27641	9,913242	18,19221	22,74626	8,59292	22,99956	17,06358	30,84439	6,013208	11,39893	16,02094	33,61578	31,36798	23,46354	24,93804	30,53423	2,584273	30,01769	20,51558	32,54559	11,40266	17,23233	30,94468	57,66958	10,20937	14,60461	38,25335	55,4195	13,12127	22,02738	38,24361	30,79976	14,83995	19,45934	26,63082	45,11211
15/03/2020 16:01:00	48	17,9912	23,16389	13,71926	77,867	13,9546	8,09585	8,207891	53,0904	10,22643	9,495537	21,26651	17,9787	4,84002	17,47817	49,89342	41,95037	11,2634	11,49508	48,43128	69,93398	8,955709	13,61627	74,13648	26,76413	31,71033	10,1452	6,871269	73,29417	14,80569	19,66795	22,31529	89,52469	26,67696	28,61171	51,88102	56,14093	24,46128	17,48135	49,4688	33,18289	10,79734	9,020708	64,4371	76,19308	5,811436	9,044056	78,65502	52,44826	25,14782	25,47352	7,611558	14,60191	13,87434	31,7488	35,95601	25,79016	30,45197	30,90297	29,22746	79,92368	23,29451	26,00009	33,60072	73,14434	11,14956	19,12053	50,99414	85,31568	3,816796	15,00698	51,22894	59,81205	21,83162	22,59215	0	36,67516	27,23751	27,76194	13,89485	53,03885	31,81863	25,64821	40,51366	57,15787	23,69523	25,4186	52,89628	60,05664	6,518775	12,61121	52,51389	38,57123	12,96758	5,700708	34,49126	62,36814	20,55316	14,13054	3,438882	48,22758	44,25467	31,8205	35,65919	58,87737	33,36759	28,81487	33,51397	48,62532	21,72683	32,30776	36,1343	52,68188	13,87551	7,663641	28,35019	54,36864	10,09719	6,613547	34,99586	60,35609	20,44091	15,52574	13,00087	42,34575	31,27045	13,49656	12,86818	17,95832	29,13676	28,2081	20,47704	36,93255	21,99706	20,14444	17,54815	47,14489	12,59298	12,4236	42,05322	53,50209	3,968902	2,090172	29,83284	31,04126	14,16397	10,85454	9,657592	23,54029	16,0282	13,05862	27,98982	29,05932	15,97722	18,75988	11,11841	28,29907	20,59523	9,088472	13,05544	27,60417	8,30888	25,7843	20,7177	27,83412	7,292495	13,07837	16,00582	33,48054	32,21196	24,33466	26,85054	32,91024	2,853738	32,58801	21,77505	32,18405	12,3854	17,41172	32,90065	61,68401	11,4258	15,76757	41,63565	57,63953	15,16578	22,41918	38,43667	29,43503	15,01409	19,86558	28,83801	50,11142
15/03/2020 18:01:00	50	19,84423	23,20748	13,68852	78,36974	15,53485	9,129711	9,776056	58,13481	10,302	10,05664	22,32904	21,35486	5,913945	17,48245	53,36435	43,39246	10,53631	11,56443	48,35965	70,94765	8,944242	14,23201	75,60448	28,41457	34,76992	11,36536	8,158985	75,43857	16,14652	20,55116	26,1191	90,50606	31,41427	30,02155	57,89642	56,93627	25,50757	17,49302	50,44651	35,10541	11,50019	11,72497	66,09983	77,34928	5,540796	8,940788	80,65595	54,10609	25,90725	27,64762	8,831096	14,08647	15,16744	32,74218	38,5816	26,33966	30,99884	30,05326	33,12631	82,27524	23,49801	26,91182	34,61103	78,83808	12,55084	20,44167	51,21049	91,38816	3,945762	16,04788	54,51122	60,92575	23,87137	22,76767	0,3453802	36,98379	30,5267	28,7395	15,06652	56,92245	32,53164	29,05511	39,63362	64,66698	25,16219	26,37979	58,97305	61,7886	7,191092	13,11042	54,97368	45,23624	13,89713	5,927207	37,78584	68,97285	22,72761	15,17863	2,667302	43,83013	47,31425	34,25391	37,62289	61,48886	35,17871	28,94397	35,14015	49,01767	23,8378	35,13035	38,99039	52,7781	14,67755	8,501464	30,70236	56,08021	10,84342	6,775462	36,20662	62,20236	21,04567	16,76441	15,10596	44,13738	30,97598	14,91704	13,34162	19,06803	30,25137	31,52416	21,22423	37,56038	23,66124	21,77	16,96729	45,75445	12,3173	14,17406	43,0486	55,06176	3,738465	1,687942	31,57514	32,56977	14,01871	11,51546	9,383703	24,12826	17,08416	12,48391	23,66421	28,99156	17,29878	16,87949	10,87292	27,72747	17,92074	10,16233	16,66702	26,77443	8,386729	25,34835	22,12934	28,18738	6,705417	13,00778	16,12891	34,64578	34,23064	25,11073	29,81667	34,69179	3,096334	33,34231	23,98458	35,43497	13,09599	19,08315	34,67963	58,22703	11,6505	17,36109	42,43272	57,77824	16,43816	23,28636	40,13877	33,23614	16,24869	20,47372	30,66582	49,89494
15/03/2020 20:01:00	52	22,586	25,92576	14,16674	81,81069	16,2558	9,390888	11,28875	61,81987	11,80675	11,60871	24,0625	20,67625	4,853282	16,98773	58,35434	46,37392	12,01301	11,67136	52,89387	73,3629	10,21317	16,01687	81,94857	32,50497	34,80196	11,57832	8,83524	76,64892	16,9181	22,20083	26,81235	92,11304	29,37921	31,26409	59,78019	58,26564	24,65317	17,88704	53,60363	36,04719	11,34277	12,00175	68,62256	80,95505	6,172152	9,792288	83,68748	58,57165	29,64143	30,32997	9,703387	14,28561	16,45329	32,56597	40,65153	26,68462	31,79909	32,30051	35,1253	84,4045	26,23701	28,39412	37,45662	80,75292	12,95922	22,85636	54,75582	94,22822	4,162384	16,11489	57,33891	62,85167	23,94728	24,53823	0	39,34723	32,60452	28,91647	15,80094	58,80581	34,07763	30,09954	43,85355	66,30139	24,89059	28,64894	57,95597	66,2319	6,998854	13,27621	60,71632	44,14325	14,35987	6,566852	39,34917	74,26228	24,80244	16,09562	2,316672	47,29312	50,18927	37,41662	39,54818	65,36224	35,16661	30,38531	35,71666	50,87769	24,203	35,12324	39,94722	51,86666	13,93464	9,405048	31,96356	56,9561	11,43899	7,045204	38,33658	64,31116	21,29897	16,18859	15,79534	45,16578	32,06316	15,7262	12,47355	19,66602	31,7651	29,17869	23,26184	38,39302	27,49958	23,54609	16,92404	50,10984	11,9963	14,15555	45,13891	57,6997	5,008704	1,933922	32,5268	33,67644	15,68082	10,28114	10,2743	25,28376	18,69612	14,69006	26,12291	30,14699	16,63662	17,64319	12,59954	29,24963	15,69449	10,66562	15,11763	26,41882	8,369047	25,85868	27,65542	30,85751	6,497361	13,16652	17,4388	35,57223	36,8855	28,92801	30,887	38,60239	3,668421	33,55009	24,38743	37,46401	13,07741	18,97602	36,74245	62,40081	12,9854	19,43579	48,90943	61,30229	18,31952	25,83734	42,37297	35,29737	18,4967	20,68434	33,63575	53,47169
15/03/2020 22:01:00	54	22,80173	27,84213	13,78861	84,33245	16,88764	10,4731	13,99294	64,0703	12,00949	11,73215	24,23022	22,19683	5,265321	18,77556	60,59212	45,94033	12,75745	13,21404	55,41163	73,30701	11,05099	14,88734	81,91651	33,54657	39,10947	13,07292	10,53168	79,25399	17,38906	23,47335	28,40442	93,05585	31,75888	31,80731	60,66064	61,54834	27,263	18,99508	56,28426	38,36567	11,55539	13,37955	70,32203	81,58426	5,980811	12,03533	83,40289	62,37097	30,6105	29,62989	9,377555	17,34085	16,92024	34,70967	42,19296	34,4876	34,47792	34,02768	37,22383	89,48974	27,54324	30,47808	40,04566	81,06446	12,99424	23,72451	58,3571	94,10684	3,742194	16,01418	60,71501	63,07195	25,60228	27,28959	0	42,63442	34,61525	31,49046	16,79349	63,46347	35,36486	33,91364	42,89449	68,35696	25,98682	30,5303	63,77825	66,51567	8,186615	13,42583	61,34146	44,99986	14,67624	6,469593	40,84729	73,98763	25,23375	15,89523	3,021178	49,4123	52,9684	40,30035	40,99829	67,39314	37,45938	33,47093	37,09155	52,85519	25,99546	40,74844	41,30589	54,84313	14,75699	9,038807	34,34281	55,68351	12,21562	7,441976	37,58641	67,30638	22,78383	16,91873	15,20018	43,60563	34,60295	16,29214	14,04993	21,05465	35,14022	32,0718	23,52827	41,03614	28,44614	25,20018	18,04294	50,11619	12,10337	15,08483	45,71245	58,55293	5,326109	1,949395	33,91827	34,28203	16,08118	10,55095	10,98067	27,07788	20,4081	14,19236	22,4953	32,35888	18,47964	20,17911	12,33194	30,06997	16,89593	9,332794	18,87116	28,53034	7,847728	25,91326	20,34966	30,53051	7,792952	13,70752	18,07008	37,4571	38,47203	29,0386	35,00056	38,90004	3,229926	35,39132	27,48176	38,55783	12,74667	23,24906	36,3217	70,8399	13,03693	20,24094	48,85238	61,15206	18,07782	27,5181	44,63341	35,20495	19,69717	23,60729	34,16646	55,51386
16/03/2020 00:01:00	56	25,76964	29,82386	14,7668	86,74459	17,86742	11,23501	13,15906	67,57066	13,36677	13,82281	28,02608	24,4717	5,410726	19,78096	63,47397	47,17534	13,85161	13,29175	57,90783	76,49177	11,76179	15,34531	84,56033	32,36427	38,84249	13,36338	9,919527	80,52249	19,44421	25,63571	28,72568	95,76054	32,94685	34,77916	64,73544	62,78225	28,65488	22,60244	59,2276	37,94016	14,11679	14,459	73,58546	83,74468	7,298436	12,87502	89,02768	64,72031	32,18011	32,40924	10,54936	18,85928	19,00724	37,12174	45,24322	33,94652	33,97753	39,9227	39,46072	91,31976	29,83318	30,49694	43,13881	87,48805	14,34744	25,71708	60,52968	94,22745	3,952324	17,91315	61,52354	66,01915	27,43113	27,87039	0,2713307	47,19103	36,36909	31,50282	18,07658	63,08239	38,035	35,64262	47,26225	69,70505	27,27785	31,37261	66,25063	71,30312	6,932748	13,7107	64,50162	47,07145	15,0938	6,384906	43,81922	76,03912	26,56982	16,95955	2,928271	51,6083	54,09317	42,78839	41,16518	73,74993	40,4845	34,505	39,30544	57,82735	26,55732	42,30562	44,26856	57,65162	15,37805	9,528556	34,53091	64,5812	12,81153	7,457657	41,52223	70,39836	23,44323	16,31638	16,55718	45,79465	35,25227	16,62923	14,46584	23,84608	35,03861	33,2941	25,298	43,32974	28,53462	27,27253	17,08099	52,61846	12,82293	15,36611	47,27792	61,17402	4,777506	2,33332	36,25711	35,57002	16,55373	11,71399	10,90883	26,75087	22,0173	14,86606	26,38656	31,91092	19,61746	18,71795	12,93608	32,40123	15,95505	11,60118	18,70911	27,60707	8,665038	26,62557	22,25789	33,75905	6,251658	13,89485	18,64431	40,81966	38,7185	30,38593	36,48368	40,33308	4,027617	38,36117	27,13514	41,51104	13,23048	23,16272	40,71418	73,49519	12,72816	20,61257	49,54216	66,94595	18,77031	28,28795	47,62655	35,65408	21,76807	25,65021	34,58375	61,88488
16/03/2020 02:01:00	58	28,25051	29,49305	16,6228	87,86818	18,66027	11,66169	13,53953	70,81143	12,08789	15,49002	28,20831	28,17515	6,304777	21,81194	64,5459	50,06618	14,63777	14,70581	61,06446	79,42454	12,54103	16,71923	86,48016	36,77781	42,96364	12,33657	12,19013	81,03407	22,82887	27,60085	33,60336	95,99773	38,8927	38,09274	66,09161	66,79066	28,50312	23,94093	60,42275	41,31065	13,56177	14,44263	77,67987	86,71385	7,827698	13,91592	90,16288	68,62795	33,64093	33,1038	10,62445	18,00943	20,18961	38,20969	48,56944	36,65002	36,49543	40,78981	40,96133	89,30151	29,81509	33,22889	45,55067	88,71678	15,02369	27,84248	64,26931	96,45198	3,815898	19,06167	64,16197	68,88615	29,71237	30,55275	0	50,60787	36,95333	33,64639	18,12078	70,59301	40,96706	36,61044	51,24398	74,15962	27,43597	33,22585	73,29209	72,67407	7,102744	13,70807	66,7879	52,56369	16,06812	6,717023	46,12428	82,48909	28,24775	17,29774	2,983049	52,15007	55,9871	43,14268	45,755	76,0769	43,64265	35,8705	41,27272	61,37249	30,11315	44,13047	48,02263	60,14437	15,11487	10,1329	38,49698	66,95782	12,32524	7,483008	43,62242	74,52303	25,0027	16,8397	15,65229	47,43466	36,72649	17,4846	14,15997	25,90883	36,05528	34,33252	27,39943	44,70319	30,56249	26,35016	18,80333	54,66768	12,86113	17,19634	48,09199	61,90775	4,97679	2,278473	35,35478	38,30522	16,18458	12,16885	11,04546	27,81091	24,04109	16,70183	26,15357	32,65853	19,78082	19,50404	13,45339	32,7064	17,47948	12,14357	20,7624	29,96954	9,673686	27,08479	25,54439	35,5515	7,704259	13,59941	21,22437	41,13209	42,46836	34,04061	40,56629	45,60531	3,62518	41,29621	30,25613	45,6458	13,09447	23,02691	41,81511	75,13974	14,92623	22,46111	54,00254	66,98388	20,06438	29,94398	48,81072	39,16039	22,06123	27,37083	37,43486	64,20258
16/03/2020 04:01:00	60	28,47846	31,66674	18,38597	90,88708	20,73048	12,69514	14,10643	72,27246	12,73942	16,96245	32,5047	30,75914	7,677526	23,96952	68,36145	54,12425	14,20286	15,60248	64,05988	82,59912	13,16341	17,88309	89,29964	38,6611	46,0179	12,48978	12,15966	82,25444	24,78531	29,37279	34,30088	97,13168	40,69836	40,40506	69,63135	68,77666	32,4292	23,56778	66,45516	42,55429	13,60977	15,54985	81,87804	88,63195	8,532619	14,1264	91,77906	72,92164	36,24448	35,41232	11,54689	19,36616	21,46801	41,79301	50,15259	35,35664	39,67092	43,85044	43,01178	92,87896	32,69521	35,91782	50,15549	90,2495	19,12881	28,68099	67,85277	97,59283	4,404979	19,43738	67,99126	72,34589	31,32135	31,78334	0,6207864	55,5593	40,69539	35,94303	19,02782	74,10477	44,73191	38,26218	54,66464	74,71782	29,48476	35,1157	74,62733	77,60037	7,537163	15,15639	69,3913	53,11561	17,67987	7,735964	49,57062	85,87125	30,22622	18,09923	2,824519	55,88653	60,61236	46,83086	51,31583	77,9097	45,1881	37,32034	43,74427	68,59024	33,64501	47,56825	51,75563	60,818	15,75728	11,0597	40,10817	71,92922	12,19924	8,633814	46,41965	74,42453	25,34704	17,43072	16,79176	49,57602	38,84795	19,54866	15,51489	23,14925	39,26144	35,47337	28,48606	49,83899	29,51129	26,89406	19,63224	58,188	13,622	18,31973	50,41853	64,36699	5,173519	1,835281	39,35421	40,38261	16,49149	12,55851	11,38387	30,61685	24,8039	17,93843	27,81989	32,80621	20,7903	19,89666	14,58444	34,15914	19,80009	11,86388	19,04219	30,93612	10,55586	29,53436	27,83205	35,12351	6,565608	14,37783	20,95774	42,91252	44,501	35,39678	41,03131	46,53162	3,969938	42,47562	30,67998	48,26225	15,13767	24,3359	44,37541	81,03593	14,3234	22,10626	55,26401	68,41519	21,14984	32,64796	50,37902	40,46481	23,14807	27,36282	39,93873	66,35445
16/03/2020 06:01:00	62	30,7063	33,26536	19,19326	92,9847	21,31873	13,84367	15,68157	76,77968	13,55818	15,36514	35,73421	33,12023	7,891731	26,46117	71,18292	54,18574	14,77474	15,42841	67,71773	84,77481	13,22019	18,43743	91,0686	41,21504	49,55758	13,57862	12,40778	85,06921	25,96706	32,34272	35,96451	97,90562	41,84419	44,40318	74,31698	68,99971	35,39401	25,33364	69,30454	44,87428	13,76962	16,80544	85,49017	89,92975	8,865012	14,67438	92,30859	76,43085	38,77328	34,76162	12,16926	20,6375	21,84474	43,0848	52,30217	41,76718	42,64921	44,76493	46,42649	94,87096	35,28611	38,53089	51,54633	92,45469	18,1221	30,51496	69,70505	97,18321	5,454175	21,03801	71,55366	75,04993	34,33818	33,60391	0,820278	56,45639	45,70534	39,36637	20,72771	75,91954	46,37904	41,14037	57,49683	79,71299	32,22715	38,64632	79,01836	81,51884	8,369805	16,58544	73,25591	56,40134	18,26744	8,524674	50,29213	88,06891	29,74829	18,91765	3,260389	59,42404	63,94396	49,2955	51,79287	80,05201	45,88279	37,93567	45,73842	73,52136	31,71323	49,20625	54,29528	66,85228	17,99348	11,52347	43,84664	74,00164	12,19095	9,282231	46,70273	78,95398	26,29428	17,953	15,47863	53,64667	40,34559	18,85631	16,52223	27,61467	39,52635	37,79717	29,72867	52,43148	29,31912	29,17682	17,92654	57,00901	14,39255	18,03182	49,55066	66,28012	6,382557	2,078222	39,74788	42,22287	16,03048	13,28256	12,64181	29,86841	24,0913	18,62801	29,64751	35,26532	19,64308	18,18676	13,80222	34,21737	17,47582	13,01855	17,41718	29,81474	9,930577	28,43957	26,41972	38,63976	6,145833	15,24957	20,87513	44,54306	46,28108	38,43992	43,61226	49,14664	4,374863	46,5549	34,42239	53,6153	16,4718	27,13072	46,84806	84,80507	16,51442	22,67725	57,26798	74,46438	21,73602	33,23249	56,08912	45,93674	22,31453	28,38431	41,33509	68,2427
16/03/2020 08:01:00	64	32,04783	36,7995	20,82677	94,98432	22,55588	13,32083	16,37669	78,95876	17,05612	16,03835	37,19724	35,21552	7,007695	26,48161	74,65296	57,03014	16,23826	16,89096	69,01469	88,04135	13,43481	20,00587	92,88711	43,78917	51,59283	14,64903	13,14455	85,686	26,357	34,78137	40,32935	98,94652	43,5597	44,93224	77,47804	72,75724	38,11927	27,12651	71,86008	47,55098	16,44797	19,31401	85,81641	89,41866	8,577518	15,57665	94,9674	79,19209	39,92692	37,08079	12,58268	21,76911	22,38278	45,86331	55,62279	40,45363	41,74009	46,45226	47,60583	95,67569	36,48997	39,66319	53,8724	94,06526	17,67532	31,1488	72,71172	99,17033	5,738838	22,52059	73,70704	78,1833	34,89667	36,84502	1,523886	61,42222	43,57683	43,43377	23,99895	81,80227	46,87839	43,38411	60,1488	76,46477	35,56925	40,46254	81,32191	85,95879	8,293753	14,58237	74,85889	60,22767	19,93286	8,652811	51,15253	88,43066	35,09436	20,29226	3,753661	62,96198	65,21468	48,99488	56,65796	85,09747	51,93081	45,81289	45,69429	73,55514	34,86081	49,48725	56,95292	69,36278	18,40952	11,91796	45,63681	76,81187	12,86141	10,86504	49,79823	78,59251	27,53599	19,03632	16,62322	52,4902	40,58984	19,675	17,13182	28,85672	42,7408	38,50478	29,57346	49,86944	31,32287	30,42648	18,72907	60,53963	15,52733	20,22346	52,55209	68,53994	5,928175	2,437486	39,66954	43,90094	16,38076	14,21198	12,70875	32,62745	23,45359	17,30479	32,13195	36,1966	19,8881	20,48001	13,77128	38,79828	17,66564	12,36724	18,66725	34,16584	9,424389	28,98997	28,59333	40,18561	7,160079	14,69745	22,47513	48,57579	48,44262	38,14365	42,7611	52,5201	4,129919	48,58173	34,46093	51,79252	17,83681	29,25018	49,11617	84,62022	16,20641	25,10831	58,68763	77,29616	23,13163	33,65358	55,47171	44,07487	25,31844	30,50543	43,06401	68,44503
16/03/2020 10:01:00	66	34,5653	40,64579	22,65874	95,65809	24,42722	14,37721	18,48502	80,61609	16,60485	16,97938	37,96861	39,02603	8,926696	28,98659	75,62182	59,65435	16,66107	17,2992	72,59201	88,29064	14,6484	21,14272	94,13655	49,16563	53,98209	16,86623	13,59396	89,54693	26,41868	36,23833	41,18265	98,93913	45,24239	48,09827	81,7191	75,68337	38,52205	26,6961	75,08662	55,22063	16,6677	17,17825	87,17873	91,66164	8,248025	15,62113	96,59117	81,86465	43,7701	39,63493	14,30882	24,93251	24,11596	47,3575	58,86826	44,58913	45,99497	51,84758	50,432	96,69692	37,40226	41,13941	57,67628	97,10426	19,38053	32,57088	75,53002	98,97692	6,866988	22,71932	77,76768	82,35508	38,7406	39,00199	1,572378	64,30074	49,31678	42,5938	27,52701	84,19292	50,77884	43,77245	62,93567	83,57655	36,60913	41,55034	85,64359	87,41588	9,599981	17,53018	78,48579	69,51578	22,23503	9,512461	54,22815	89,14001	34,22538	20,58625	3,473212	61,18542	70,24252	50,54245	54,6875	83,48013	58,7822	45,01437	47,09487	75,61485	38,76478	53,47812	59,09614	69,58858	21,96397	12,12512	47,53212	81,06163	12,92613	10,05264	51,73153	82,98299	27,28186	16,31887	16,25076	55,01844	40,12199	19,69662	17,85181	30,03868	43,66186	38,85431	29,8966	52,39514	31,94076	30,28853	18,67312	62,10503	16,22562	21,26865	54,87871	70,38863	6,344082	2,418628	40,30822	46,60692	17,8708	15,88956	12,46816	32,98015	24,68515	18,15636	33,22516	38,11188	21,07172	23,50374	14,86841	39,37079	17,83323	13,09634	17,72995	33,42811	10,91257	32,68796	29,15589	41,27715	7,168434	15,17573	20,64835	51,2596	51,41103	42,61425	45,88258	54,06472	4,569795	48,22834	36,83901	56,27488	18,37589	30,54888	53,87925	87,37166	18,19345	27,8889	62,07298	78,08086	24,87877	37,35404	60,1164	47,49281	27,71469	30,93571	47,51831	73,65088
16/03/2020 12:01:00	68	34,05221	40,38165	21,55539	96,46711	28,22847	15,43918	19,8126	84,47427	20,25952	17,67608	43,17688	39,25563	8,987	30,01824	79,56572	61,93682	18,07271	17,85857	75,00656	91,19598	16,34014	23,57158	96,40343	52,49468	54,66049	18,09979	15,28031	91,70065	27,80151	41,52016	43,60122	99,33155	46,99187	51,2634	85,69698	77,99935	40,76985	31,60533	76,97572	55,17318	17,93034	18,99329	90,83078	92,94906	8,987346	18,14351	98,04108	83,25686	46,33656	42,60693	15,42938	28,11636	27,54241	51,44563	60,39919	45,72875	47,67034	53,6137	52,4873	98,18607	41,36633	42,96481	59,54313	97,50138	20,99918	34,74048	78,66096	99,64351	6,319905	25,57678	79,86565	84,6674	40,91802	39,43247	2,402879	65,06548	54,00234	46,45896	26,23653	86,77968	53,65861	43,20851	64,33224	88,01517	39,13261	44,20556	86,4258	89,01912	11,05811	18,00267	80,13456	68,95675	23,37188	9,477922	57,31826	92,28628	38,40034	21,67875	4,224967	63,76631	71,65154	52,59381	58,19636	86,70652	62,77382	49,20211	50,23631	76,35236	35,43048	56,2933	64,41541	76,01874	21,26568	12,78604	51,62031	83,94728	14,59273	10,19079	51,81207	83,38515	28,32525	16,73208	18,39488	55,61546	42,77188	19,93576	19,46121	32,73023	44,3656	45,34166	31,63717	52,18246	32,71317	32,99935	20,53154	65,62514	17,2123	21,7756	57,584	71,87189	6,865191	2,357427	41,96915	47,59989	18,01413	14,99965	13,55894	34,58913	24,75167	18,05738	34,23222	39,40775	21,27438	22,66005	15,49431	42,03305	18,406	12,03242	21,49322	34,99524	11,34443	32,03995	33,04557	42,5601	6,756327	17,1368	22,83004	51,89042	53,88208	43,23849	49,86351	60,33501	5,517172	53,8552	41,04968	58,80077	20,4128	29,74124	57,68741	87,242	19,5423	30,19231	62,71856	80,57452	25,39532	37,66586	61,53094	50,68723	31,93254	32,77914	47,28338	78,85369
16/03/2020 14:01:00	70	37,03581	43,91751	21,08298	96,5442	28,00343	17,23012	20,78851	87,65887	21,40784	19,92201	42,92979	42,99625	9,424045	30,51075	80,8028	61,89525	19,03439	18,74703	76,53936	92,16284	17,69694	23,30598	97,39245	53,7846	56,2672	20,04173	16,47008	92,81416	29,09531	43,09986	47,6548	99,92699	50,15445	52,33007	89,55288	80,07398	41,06093	32,30092	77,87433	58,20119	18,25369	21,15322	91,445	93,72417	9,811008	18,5215	98,70379	83,82488	49,28796	43,61123	16,82154	29,14712	28,57931	52,94202	63,70613	48,78095	50,10223	53,65406	55,46025	98,63858	45,79535	44,7179	62,08949	98,09634	19,98922	36,59221	80,3326	99,77337	6,018251	25,24902	83,12901	85,58141	42,26127	42,4618	2,787149	69,28485	56,35873	47,74487	30,00394	89,20149	57,76435	46,21519	68,96683	89,34302	41,35962	46,2853	87,95217	91,99616	12,98395	18,49773	80,97045	75,6786	22,09604	10,68102	56,96832	94,37348	41,33787	24,39842	4,338045	64,94136	75,17608	53,2414	61,09638	89,56145	59,6071	50,16772	50,67653	79,58962	38,8322	59,78988	62,88261	81,66183	24,18918	13,71885	52,77631	85,10596	16,44148	12,13044	52,56514	86,07206	30,78905	17,73147	19,27373	56,12684	45,46682	19,80175	20,14105	33,70475	45,73753	46,61279	30,69491	55,30415	36,67917	36,96708	22,72277	66,571	17,44419	23,08183	62,46339	73,7851	6,681518	2,37069	44,44394	49,49112	19,44035	16,61147	13,08342	35,33723	26,5263	20,07018	36,85394	38,05682	21,77588	23,13571	15,06852	42,04445	19,70276	13,54809	21,11786	38,00785	11,63054	35,58749	29,07777	43,99765	6,44438	18,34515	22,03415	52,98285	55,11253	44,95317	52,25996	62,55471	6,054583	56,57631	45,94048	62,50345	20,13124	31,35741	58,64825	90,06811	20,15604	33,36013	66,8377	82,98899	26,73429	38,79919	63,00336	50,9882	35,40195	33,85445	50,10058	81,53819
16/03/2020 16:01:00	72	38,41684	43,1862	23,23048	97,92586	30,11259	18,33575	23,13605	87,74702	20,78318	20,10458	44,08847	47,01218	10,99407	31,90367	84,61214	64,97749	19,45002	20,325	78,11636	94,41513	19,82683	24,00151	97,53226	55,17055	60,5457	22,90755	17,04424	93,4091	29,51481	46,58626	49,58402	99,84312	53,6428	55,76944	90,96845	82,06765	42,93967	34,75768	81,92798	64,59943	19,24472	23,63692	92,90816	94,18152	9,581815	18,66891	99,28002	88,46389	50,58239	46,31666	16,292	31,53411	29,61946	54,85086	67,14204	54,61296	56,32302	59,25453	57,24974	98,79179	47,7694	49,11065	66,97937	98,97443	21,6092	40,04213	83,09827	99,86896	6,985177	28,33748	85,3344	89,2859	45,40935	44,73226	3,188412	70,37807	58,03127	51,05044	31,27024	91,84502	61,96785	50,14699	68,79594	91,32095	44,02962	48,18869	90,78913	93,11416	14,03142	21,13243	81,90539	75,26402	23,55569	10,35871	60,29586	95,27734	41,28544	26,25028	4,741587	67,8512	77,35985	55,64103	63,44628	90,5017	64,4034	52,19289	55,42496	82,15559	40,62984	64,15028	67,17265	83,36477	22,62855	14,7918	57,55664	85,85046	17,09929	12,21561	53,73556	86,56982	32,36959	19,285	19,57173	58,2787	44,84583	22,68457	22,07974	34,43551	48,18509	45,78498	33,67353	58,90605	37,56231	34,73647	23,22585	71,1678	19,20252	24,958	63,34626	77,47928	6,704105	2,267352	47,28573	52,86093	20,38966	17,1205	14,07258	35,9679	28,15512	21,10335	37,22218	43,66421	23,06173	26,98172	16,26651	44,0136	22,85574	12,70743	24,61808	40,47987	13,12521	35,33826	27,52004	45,51096	7,02082	18,72928	22,82342	54,63258	57,5744	47,84262	53,71249	65,72475	5,702227	59,32154	46,6228	65,57382	21,10176	33,83345	59,57677	91,37538	19,9408	34,33921	67,18508	85,14086	27,59381	42,82299	64,08467	53,44475	35,63391	35,55185	52,82721	84,75581
16/03/2020 18:01:00	74	40,6116	48,25445	23,87482	98,41429	32,93021	18,68424	25,45452	89,22836	20,77351	22,57695	47,46539	48,55735	11,57811	31,1772	86,68932	65,89039	20,7349	21,95327	82,03857	94,51688	20,64876	26,14708	98,49173	58,26025	60,53292	24,05787	17,93787	95,33958	34,68411	53,36173	55,42986	99,90668	57,25456	58,23684	92,97124	83,6687	44,85335	34,19548	82,53606	68,89125	21,19032	24,6426	95,16351	95,03641	10,43304	21,51235	99,21275	89,63148	52,44053	49,14007	17,4484	33,88028	33,85071	57,8516	68,74593	57,40771	57,94803	63,07189	60,40714	99,69082	48,61157	51,38581	68,49435	99,49554	21,37848	42,13231	85,41018	99,81716	6,748935	29,01422	88,35309	91,01569	45,50895	45,25151	3,256866	71,55753	59,00005	52,73921	32,99956	94,18843	65,67412	54,53022	71,98138	91,95341	46,13878	52,47127	92,48225	94,88444	14,8548	21,20655	84,73158	78,70655	25,32176	12,06303	65,18464	96,40417	45,32383	26,63558	4,260334	73,86508	76,89585	59,51515	65,3755	92,31156	67,25457	56,09499	57,23032	84,34074	41,19667	67,44695	71,37171	86,15177	24,46508	16,8292	57,71047	86,95479	19,27014	12,66468	55,34573	86,72131	31,60257	21,45668	20,5629	62,08375	45,73545	24,17434	22,10275	37,46774	52,76871	50,06376	35,57561	59,44525	42,01647	36,42698	25,33026	70,97266	19,47709	23,26909	64,49208	79,34855	6,146938	2,700045	49,24922	52,81899	20,43836	20,06728	13,93547	37,69921	28,3437	22,24463	41,20462	46,32938	23,90432	26,46987	16,53356	46,36398	21,15771	14,42273	20,06002	42,69225	11,91195	36,80786	30,98454	47,64188	8,12811	18,40013	23,72652	58,81182	57,80974	50,79458	56,27488	68,67195	6,912785	62,59145	46,06543	67,22957	24,10111	34,72184	61,76475	93,4118	19,72238	36,81829	71,67703	85,98191	30,21973	43,78779	68,38493	54,38633	39,15921	37,88834	57,14281	87,44978
16/03/2020 20:01:00	76	44,42321	47,38043	24,31352	98,9316	36,12981	19,27698	28,38728	91,75736	20,45701	23,64645	48,56143	50,78664	12,35135	33,22813	88,041	68,64674	22,53177	21,89172	83,18538	96,09576	21,20199	25,86967	98,1985	62,55733	64,87691	26,28357	19,97341	97,21119	38,5313	52,61053	56,69637	100	60,52105	61,18818	94,86835	87,13921	48,22012	37,31108	87,25409	69,78069	22,87536	26,07682	95,17463	96,06799	10,45632	22,2534	99,43648	92,972	52,19323	49,3413	19,25239	36,63703	32,7723	59,34053	72,35591	61,3224	59,34896	67,0968	64,04821	99,77039	51,25007	52,74135	72,06351	99,43627	23,28008	43,94618	87,08382	99,87104	8,042592	30,62542	89,5892	92,30576	51,95713	49,04074	3,792344	77,88212	60,20406	56,4575	36,296	96,49066	68,51598	54,25053	74,92043	94,55984	49,52911	51,17547	95,03642	96,06232	14,86378	20,95401	86,75377	83,97139	26,33427	12,7571	67,38486	97,87233	44,12957	27,31895	4,83111	73,71636	80,01492	60,95636	67,46021	93,72466	71,26616	56,81663	60,79816	85,74133	43,77818	70,63847	76,18577	86,12283	25,74947	18,0466	62,34113	88,85341	19,63611	13,91343	57,0153	89,11259	33,2043	20,28597	20,57326	62,69403	48,27994	24,82903	22,98484	38,75795	50,90089	50,7637	36,48755	62,15807	41,50248	37,86486	26,30333	70,49237	18,9984	26,70894	67,63531	80,7222	7,170094	3,245124	50,17808	55,35905	23,6841	18,80471	15,38006	36,18721	32,34416	23,17294	41,73347	44,59141	26,57549	27,47037	18,48351	47,02904	22,02808	13,23193	24,41755	41,91037	15,17649	37,88765	30,58355	53,22219	6,999959	17,82445	26,91748	59,08412	61,32675	50,0056	58,69322	72,18791	7,412481	64,01822	49,71001	73,04618	23,54478	34,95993	63,8369	94,95993	22,71918	39,55107	75,07619	88,24001	30,81489	46,98358	71,35707	57,48585	39,80348	39,80534	60,24612	87,97352
16/03/2020 22:01:00	78	46,18051	51,34561	26,13402	99,2068	37,60196	20,17006	30,31865	93,40296	21,26913	26,98973	51,10024	54,26247	13,90439	35,20149	91,28337	71,14963	24,60965	22,44536	86,3925	95,23369	22,55595	25,42655	99,11487	66,10052	68,47777	27,61287	20,76875	96,81795	41,49799	55,50392	61,22251	100	61,09244	63,94645	96,50061	91,40556	50,0612	40,33661	89,98259	73,34895	23,28174	27,31371	97,19241	97,17645	10,85965	24,67037	99,84183	95,18353	55,01665	52,77277	20,56642	39,05352	35,61954	62,91031	74,2477	62,82962	61,82983	69,53201	66,07151	99,93755	54,04855	58,23635	75,87899	99,88837	25,99297	46,33303	87,9854	99,97962	8,60135	31,27611	91,74596	93,25009	52,34224	51,21719	3,814862	80,99953	65,09809	57,89208	38,98286	97,56037	71,71406	57,71994	80,19528	95,65933	50,72758	53,6039	95,75549	96,48901	15,60193	23,73563	88,18932	83,47017	27,59091	14,01152	69,84589	97,80173	47,56079	27,89131	4,93279	76,98159	82,82384	63,85679	74,09614	96,81442	73,37589	57,76373	65,80965	88,15457	45,92251	71,97502	76,96474	89,65214	26,18784	19,06084	62,52618	92,85706	19,72674	15,02169	61,36018	90,85738	33,97464	23,04197	21,68932	64,8463	49,37348	27,03498	23,12383	40,42813	51,88406	55,35263	39,8749	64,99752	43,4663	42,17942	26,63227	75,67792	18,78772	27,2954	67,92841	80,52249	6,576247	3,34998	52,48412	58,05897	25,04608	19,03784	16,41578	37,49385	30,7358	23,01227	41,12711	47,58297	28,62186	29,34861	16,78119	50,0974	24,11238	13,83061	23,43577	41,59351	16,21691	38,93394	31,32163	52,8143	6,53639	19,05352	28,63429	60,10846	64,88969	53,27884	60,82118	73,01172	7,56134	66,95139	52,62786	78,10303	24,9942	36,39996	66,02523	97,50035	22,60672	42,95155	77,92386	90,40105	32,00674	48,99432	71,77872	58,63243	41,85186	40,65602	61,37545	90,35111
17/03/2020 00:01:00	80	49,49997	51,64463	28,05116	99,47005	39,03328	21,88039	31,24876	92,6635	22,41062	27,67311	53,3256	58,42196	15,74796	36,07269	92,61018	74,62706	23,39833	24,39745	88,26142	97,77838	23,45898	27,30617	99,55391	70,11639	71,41986	27,19116	21,04139	97,20228	43,94507	56,46814	62,68996	99,97507	63,52993	66,6972	97,64161	92,31329	52,48708	43,02125	92,66855	73,39123	24,92333	29,44822	97,82757	97,4848	12,58123	25,23438	99,81364	96,99222	56,58488	55,80424	20,91609	40,8198	38,78613	66,24427	76,29607	67,95418	66,33683	70,38074	70,2962	99,89198	56,89918	61,60429	79,73199	99,9609	27,62095	47,92931	91,35818	100	10,07039	32,62945	93,52578	95,49493	56,34616	56,04153	3,617581	84,19893	70,39187	62,56687	42,09052	97,71559	75,44949	62,97358	82,03229	97,14185	55,4988	57,52486	97,5849	98,5608	17,18142	24,46169	88,17432	84,19859	28,95944	13,19532	73,32076	98,42237	48,09219	29,22483	4,712782	75,40755	85,96527	67,88953	75,5915	97,13791	74,12556	61,71432	71,23695	90,12434	47,73603	75,12275	80,29709	90,79708	26,95133	20,18077	67,99755	92,85181	20,36113	15,20633	65,4126	93,32243	35,27361	20,74436	20,92976	66,33987	51,34297	27,45759	24,85777	42,78514	56,16925	55,48182	40,26892	68,41553	46,38753	42,47734	27,86203	78,24049	19,04896	26,05293	68,58387	83,82951	7,644163	3,686727	53,34743	58,05917	25,84418	20,01257	16,40473	37,78674	33,5235	24,55688	44,09869	50,74892	30,16578	28,62698	18,50299	51,37496	28,87206	15,39988	25,81531	46,06377	17,55319	39,30613	34,99614	56,35852	6,563673	19,27588	29,58907	61,49839	67,40655	56,33158	60,55903	76,72906	7,366407	69,45754	54,3685	79,55273	29,57484	39,70732	68,20464	97,98422	25,54646	48,75891	80,08601	91,79557	34,41327	51,54261	73,23926	64,68971	44,24231	40,66638	62,74715	93,85556
17/03/2020 02:01:00	82	50,68758	53,40946	30,76571	99,73814	41,20966	22,79192	33,12093	93,81356	25,30656	28,16858	55,36465	63,30238	16,27017	39,22918	94,40278	79,17862	25,31264	26,92018	91,26437	97,13873	24,36796	28,48661	99,72542	73,35771	75,84971	28,82757	22,89311	98,01642	47,0546	59,84031	66,15434	100	63,69619	71,74196	97,85347	92,59332	57,20395	44,99779	92,2914	76,21497	25,76067	27,85443	98,46998	98,28913	13,48586	27,46491	99,97838	97,8129	58,37485	58,11934	24,42626	43,66904	43,00799	69,29143	79,6627	72,1292	67,64188	75,00104	72,92496	99,91966	60,05671	63,54561	83,80616	99,83671	30,35616	50,06784	93,02297	99,9484	11,51132	34,7132	95,00235	96,75785	57,40004	58,29646	4,238713	87,15531	72,84373	68,34155	46,1687	98,66289	78,3211	65,74789	85,76418	98,47343	59,82061	61,79867	98,35883	99,04496	18,12424	24,29584	90,72295	91,36398	30,10154	13,62787	75,00801	98,61938	49,84181	32,51921	5,787122	80,11799	88,96159	73,59824	78,11369	97,90182	76,5873	63,89596	70,75549	91,4649	49,15141	79,56186	79,43593	89,71223	29,75852	19,52911	70,04331	94,99517	19,24935	15,48408	67,84048	91,18604	39,01518	23,0533	21,97129	66,55345	51,62494	26,48948	27,56362	44,92678	56,40839	61,01998	40,95415	68,41277	47,42118	44,05449	29,86434	81,07537	19,80231	26,27273	72,01612	84,87981	7,698249	3,752211	55,18257	62,12533	28,01448	20,95719	16,91472	41,97833	34,0194	25,98495	45,15114	52,90334	29,50231	29,79692	18,76734	54,33736	25,71521	17,09073	24,55453	44,98833	18,71436	39,54507	34,80735	55,64317	6,771317	21,55311	29,8128	63,21825	69,61469	57,99535	63,94273	78,29845	8,312887	72,09252	55,27485	79,77149	30,06742	42,27523	73,98031	98,14289	27,83163	49,84991	83,47811	93,39226	35,82304	54,7735	74,35151	67,75303	42,83661	42,2831	65,26898	94,91193
17/03/2020 04:01:00	84	52,58206	57,2094	33,3754	99,81412	44,79664	25,00476	38,06318	95,2761	28,53227	28,85168	58,64466	66,37365	16,57708	43,12397	96,41135	80,50467	26,45108	28,15015	93,8666	98,04736	26,06591	30,26829	99,84652	75,98482	77,99727	32,18578	25,56007	98,98002	48,75297	63,10532	68,06691	100	72,08527	74,22559	98,41388	94,15009	57,64755	44,77689	93,89278	78,47659	30,38931	32,51872	98,98839	99,32361	14,14422	29,35835	99,94862	97,9557	61,64734	62,09148	25,36493	48,25265	47,76533	73,46645	83,58948	74,61954	72,5313	77,88269	75,48872	100	62,28918	66,66853	84,85612	100	30,75376	53,17405	94,56088	99,97299	11,22838	36,50737	95,94131	97,10281	58,70593	59,32631	4,417274	90,56753	76,33821	71,58177	50,82642	99,06865	82,04334	68,07686	88,11768	98,83221	58,39364	60,86634	99,17958	98,98043	18,81417	25,3947	91,78023	92,24608	33,02456	15,50467	76,56955	99,06243	52,48418	32,46311	5,763152	80,29061	89,85439	74,61926	82,52694	98,25805	79,47848	67,83184	73,78447	94,10408	51,58115	82,03657	82,46263	93,96449	31,50462	21,85469	72,16257	96,06757	20,65139	16,7872	70,14209	94,2126	40,72972	24,90274	22,133	71,38118	56,54572	27,97967	28,062	50,23127	58,26764	59,17461	43,50679	72,695	46,9324	47,79074	29,28396	82,83303	21,18935	28,39951	74,6618	88,98411	8,309572	3,345353	57,33255	64,04192	27,69597	20,96976	17,59187	40,31706	36,58073	26,08443	46,74714	52,43763	29,78732	31,59635	19,71852	55,74623	34,23298	17,49565	23,4864	47,39715	17,17168	40,09712	34,24196	59,17648	7,729748	22,07684	29,57125	64,95477	70,66775	64,12343	68,3028	80,61678	7,934488	74,69849	58,33037	81,72165	32,93857	43,10055	75,74105	98,33775	29,52261	51,78376	85,06708	94,77419	38,21825	55,19466	76,45378	68,04986	46,30443	43,79877	68,31323	95,80536
17/03/2020 06:01:00	86	54,55046	61,03939	33,7319	99,69835	47,32566	25,91318	39,8021	95,94227	31,88481	30,57755	61,58551	70,08739	17,74778	44,4543	96,74342	83,18082	28,41401	29,67079	96,4325	98,6162	26,89365	33,36518	99,89584	79,937	80,84487	34,99372	25,37923	99,34882	49,24272	63,41741	72,11954	100	74,55625	74,31995	99,10969	95,77117	62,22066	50,62777	95,94171	84,36353	32,22114	29,99592	99,28445	99,27664	14,35255	31,17416	100	99,02818	67,15559	67,25858	28,00771	49,97203	51,73595	75,64214	86,59767	75,24895	74,75562	84,45367	77,16325	100	66,25546	67,25326	88,23988	99,97679	31,16	54,06837	96,15074	100	13,17922	37,47327	96,50448	97,89008	62,4868	64,21634	4,43703	91,13444	80,1079	75,04283	53,51825	99,64599	82,76325	71,01888	90,93916	99,47301	63,89548	63,73646	99,17689	99,64523	19,49788	26,05251	92,9693	95,20142	35,1128	14,45582	78,90764	99,17993	54,6435	33,13668	5,61001	84,41569	90,91049	76,64317	81,94727	99,19292	84,85915	70,73532	74,64185	96,07372	54,33377	81,47553	86,00278	93,80533	32,74025	21,97019	75,26235	95,95277	23,55438	17,97759	72,2467	95,18893	41,68345	26,67848	21,96003	71,12725	55,05008	30,54025	28,9238	51,54744	60,29965	62,36178	47,3271	74,06313	51,97902	48,15436	28,96863	85,38386	21,36874	30,13422	78,94217	88,49802	8,680509	3,667109	58,22336	66,26105	29,07542	22,98789	18,71243	42,86058	39,15368	26,52209	49,32492	52,84545	33,35702	33,72796	21,0809	60,20095	40,77856	18,93001	25,62542	51,63434	18,85596	42,40025	35,19535	60,51559	7,618879	22,7227	30,34974	67,38132	73,23552	66,78638	71,02198	85,01485	8,571784	76,36874	61,70667	85,5848	34,57193	45,20819	78,89236	98,75498	31,09755	56,95541	87,15732	97,06628	38,96828	54,75713	78,926	72,84807	48,38017	45,62003	70,12579	97,68871
17/03/2020 08:01:00	88	54,62706	61,98737	35,28267	99,80058	49,38646	25,37792	42,35259	96,83127	34,28333	31,85207	63,08459	74,52628	17,97794	45,41114	97,82625	86,44881	30,40962	30,74215	97,0832	98,66856	26,80828	37,25837	99,95421	83,77273	80,29109	35,31637	25,19397	99,19761	51,83895	69,50354	73,54594	100	79,46052	78,48765	99,74821	96,81933	64,65401	50,95629	95,68594	85,54398	36,29158	32,50007	99,26829	99,61076	15,35471	34,59549	100	99,35739	68,38377	67,30576	31,11993	51,44735	53,61689	79,02976	89,22124	78,70296	76,64926	85,44174	76,75495	100	69,06271	73,16824	89,7657	100	32,09818	57,0593	97,62718	100	12,66772	42,39072	97,05992	98,33728	64,30634	69,47896	4,474884	94,45036	81,48563	75,55247	57,76567	99,94398	84,7829	74,33852	94,29894	99,36429	67,1022	67,25106	99,70927	99,65566	20,33391	28,21231	93,81329	94,69621	36,45605	15,16143	79,31898	99,7952	57,1147	34,67051	6,63061	85,18029	92,41545	79,0192	83,91344	99,18684	85,93474	71,26174	79,75147	96,50994	59,10125	84,1311	88,13364	96,17512	33,70082	22,96081	76,34464	96,68422	25,67543	18,09399	74,17992	95,9994	43,85541	25,49334	23,28008	73,3908	58,36069	30,28508	29,00903	49,78096	59,69876	63,14413	49,04564	76,07822	50,60766	51,25111	33,52025	84,94522	21,63559	31,83135	78,26978	90,15487	8,305427	3,574409	60,20302	68,38839	31,399	25,24446	20,28957	43,9687	40,65802	27,54021	50,83265	54,117	32,85878	35,95671	22,84718	62,80235	27,29588	19,30385	26,65251	53,95515	20,13608	43,73183	34,35614	63,14656	7,547731	23,28443	32,97462	67,63034	73,98354	69,80383	74,46819	87,29575	10,14596	80,67266	64,47544	87,08313	36,14743	44,84437	81,36508	99,07141	33,46264	57,70778	90,14023	97,54408	41,11316	56,32453	78,95391	73,81287	50,6516	46,07344	70,44361	98,67381
17/03/2020 10:01:00	90	59,16259	63,74696	36,91306	99,96201	54,10546	28,43384	44,1429	97,36765	36,61168	34,26372	65,54031	79,06395	18,32456	48,02228	98,80367	86,64574	31,48445	31,8426	98,16555	98,90335	28,22502	36,80343	100	85,37212	82,21818	39,60005	27,72995	99,53982	53,91612	72,36468	75,71459	100	81,65395	81,55346	99,65607	98,13377	67,38631	54,82414	95,42275	90,47925	35,10223	35,70541	99,872	99,70698	15,9087	34,46162	100	99,46515	71,57481	73,24486	33,62939	52,19074	52,7363	81,84958	91,34554	82,62724	78,2264	85,27686	80,68005	100	70,81013	73,85506	92,11076	100	33,57724	60,21414	97,98347	100	14,39876	43,2398	97,99838	99,21856	66,89475	70,57858	5,210958	96,12975	87,1451	82,90665	57,85595	99,82448	87,54836	75,78029	94,08709	99,46218	69,41748	67,45538	99,62638	99,62305	20,82567	29,80548	96,20407	98,17646	38,93568	16,40211	82,13445	99,91386	62,48336	35,09166	7,03277	87,9823	94,06264	79,33114	85,91429	99,15126	86,89607	75,12296	78,86923	98,23518	60,4825	88,13156	89,5921	98,31662	36,00168	24,10892	81,17174	98,78709	26,25926	19,80023	74,11645	97,1665	44,47212	25,56843	24,591	74,99018	55,47138	30,80363	30,27264	52,55519	64,33743	63,98735	49,36422	77,04369	53,00066	53,31379	34,56275	86,16304	23,20202	32,01067	80,98695	90,58909	9,931684	3,690664	61,55925	68,83986	32,17804	25,69352	20,50916	47,26548	41,69734	29,52648	52,1169	57,02918	33,51279	36,86609	23,30639	65,31541	32,48654	20,52291	27,32932	56,76849	20,44091	44,25425	35,82732	64,93182	9,275736	23,75739	33,49664	69,99428	74,7668	72,74419	77,07201	90,29572	10,92216	83,47391	69,93583	89,31767	37,00818	46,63952	83,16756	99,70712	35,43214	61,89607	91,88931	98,37097	45,56208	60,26518	81,04366	76,11433	55,21303	46,27051	73,79462	98,96421
17/03/2020 12:01:00	92	63,00681	67,51105	38,93001	99,97714	55,35857	29,43123	47,02524	98,18814	38,91869	38,43716	65,60898	80,52346	19,53353	49,81267	99,29356	88,46188	32,8737	34,06028	98,9984	99,46148	30,99628	37,4913	100	88,90246	85,31208	43,49939	29,26482	99,9341	53,32815	76,29794	77,94789	100	84,69987	83,36864	100	98,19415	71,28986	59,06375	96,85863	91,46435	36,71288	35,56905	99,75471	99,85563	18,07278	37,34486	100	99,86178	75,10949	74,15506	35,27534	56,48375	59,51419	84,40318	93,385	83,07831	81,35693	88,97112	85,09747	100	74,23837	75,97025	95,09422	100	32,85816	61,5904	98,38093	100	14,23823	44,91338	98,06884	99,43185	68,87455	72,1817	5,311395	97,44523	86,59109	80,74837	63,14414	99,92651	90,83369	79,69918	95,35222	99,69711	70,54432	71,65797	99,84686	99,86973	23,64162	29,31124	96,94547	98,78951	40,42717	18,31917	84,65027	99,97271	61,68554	36,9103	7,868659	88,57351	95,90352	83,18233	89,606	99,54149	88,65067	78,60059	83,22171	97,80289	62,90789	89,04834	90,24854	98,23139	38,44413	25,35049	82,10538	98,02236	29,05932	19,88437	76,00423	97,73914	47,0593	26,94636	24,7132	74,21848	58,83421	31,32143	32,54987	57,44923	64,62209	67,71648	50,71425	80,55075	56,22962	55,35644	35,37868	88,51203	24,76514	33,95578	82,04955	92,10433	9,462727	3,589329	64,60261	69,7438	34,9732	26,05486	19,70152	48,13439	45,09989	30,65781	53,37339	60,11011	36,68552	38,18759	25,75279	65,97902	33,40282	22,36226	30,879	58,39806	24,11603	46,79729	44,84845	68,4366	9,293007	25,86103	33,80809	71,65189	76,46421	74,53229	77,86873	90,90815	12,4053	83,89741	71,92404	90,98779	41,37365	47,05046	84,72591	99,91193	36,61244	64,49878	91,48334	98,72534	45,16626	63,9939	83,33009	79,69302	57,52694	47,45945	78,4777	99,32886
17/03/2020 14:01:00	94	65,5285	69,24777	39,52731	99,87609	61,40169	32,10233	50,69663	99,04475	37,36372	41,09914	69,85571	85,50833	21,37972	50,43172	99,70477	91,25222	33,03437	34,83739	99,09255	99,52863	32,81976	38,51397	100	89,38654	87,0631	45,02901	30,41639	99,91808	60,59965	80,41397	81,43886	100	87,82424	86,47188	99,97596	98,41795	72,80614	58,83932	97,54525	93,93278	37,2947	36,9467	99,97514	99,96823	18,25162	39,46563	99,97375	99,75458	77,21838	78,09841	37,48764	57,97393	63,01981	87,26169	95,99104	85,47705	81,16083	91,5556	88,75187	100	75,34966	79,77261	95,818	100	33,3877	64,73378	99,05788	100	15,43698	44,58955	98,54824	99,44878	71,38028	73,27987	6,398307	98,13744	89,93977	86,56396	64,10133	99,92824	92,91735	80,7461	97,26984	99,94896	74,08523	74,21474	99,92802	99,85197	25,10811	32,14827	97,80463	98,53587	40,95871	19,91531	87,78053	100	62,92931	39,85577	9,014769	90,11398	96,69865	84,03107	88,52281	99,78014	89,5298	79,66677	82,83772	98,51575	65,52539	91,036	91,91741	98,20499	38,48689	27,16022	83,1833	98,62974	28,62829	19,8758	78,84698	98,38321	47,12215	27,83315	26,66281	77,35419	57,61052	34,26938	34,14526	63,04369	68,26668	72,43797	53,95309	83,35524	56,91368	58,5128	36,18866	88,92504	25,5082	34,68108	83,17937	93,70096	10,38793	3,500636	65,86814	71,79129	34,79878	27,48564	20,54688	48,84256	45,62355	32,49717	58,26032	59,96643	36,85006	39,16542	24,40864	66,09583	33,21411	23,99487	32,06627	57,61854	24,88837	47,78722	42,20857	70,5801	10,50025	27,1406	34,22504	75,17033	80,07944	73,99371	80,69961	92,78667	12,6586	87,64526	74,91904	93,32623	42,79212	48,92311	84,98598	99,87401	40,06846	66,78603	95,14513	99,34496	48,59666	63,85451	86,42393	81,99892	58,97242	49,4943	80,61843	99,43442
17/03/2020 16:01:00	96	67,96191	71,45135	39,16315	100	61,621	34,94447	52,3392	99,01912	41,62529	43,09385	71,78535	87,99038	24,03411	50,90807	99,85487	91,0007	35,48582	38,45139	99,57243	99,78925	34,15147	38,5389	99,97237	91,9255	89,78145	47,47403	31,92156	99,82593	64,67416	80,11018	83,27124	100	90,19501	89,34406	99,97645	99,2077	76,28951	61,55883	98,06795	93,75636	38,27795	40,89329	100	100	18,89078	40,76254	100	99,84457	80,48518	79,1295	41,93074	62,83557	65,51379	91,5473	96,27591	88,44814	84,77709	92,78854	90,93626	100	79,10609	83,00314	96,56105	100	35,03316	69,9274	99,43275	100	15,55592	46,22444	99,33881	99,82986	73,9783	75,05796	6,867678	99,34004	90,57809	86,83653	67,9313	99,87621	94,31132	83,15485	97,77382	99,8727	75,61581	76,15343	99,97285	99,91351	26,32806	31,10246	97,56245	98,80029	42,03449	21,06294	89,90496	100	66,46027	42,50429	9,301849	91,64319	97,76395	85,77435	91,08195	99,94584	93,12908	81,21001	86,66508	99,57063	66,5788	91,50822	94,33694	98,67236	42,06751	27,98886	87,34196	99,18105	31,39416	22,01916	81,81464	98,83579	49,61642	30,24163	26,422	78,91039	62,49593	36,42822	33,4136	63,20016	68,82287	74,13718	57,99853	85,59814	59,06292	60,53175	38,09654	92,01495	26,49522	35,33551	87,01633	94,98239	10,65256	3,714772	69,20245	74,73918	36,31431	27,80504	19,78545	51,8303	45,96396	34,70145	57,9481	63,9171	37,85961	41,47864	24,43945	67,50283	32,95618	24,64557	33,87005	57,6157	26,3809	50,21282	42,2485	70,67591	9,427635	28,0761	35,97342	75,64931	82,59152	77,31958	81,64401	93,51984	13,42452	89,87125	76,67834	96,01334	45,42186	52,71856	90,0793	99,84548	40,62024	71,54372	95,94269	99,57684	49,34834	66,01971	88,51225	83,37174	63,40054	51,32047	84,70802	99,83705
17/03/2020 18:01:00	98	69,64184	73,15257	39,59045	100	63,13088	36,24461	56,54427	99,15389	42,9099	45,99823	73,33216	89,72183	23,55286	53,44338	99,57559	92,89278	37,15939	39,96497	99,90315	99,83739	35,80674	38,65758	100	93,50175	91,39624	51,54778	34,02278	99,82469	67,94353	81,90526	83,2599	100	91,84516	92,11436	100	99,78297	77,50283	64,95179	98,96007	93,95585	41,16359	43,8436	99,9625	100	18,3638	43,32124	100	99,97687	82,35466	81,29076	44,45326	64,50245	71,90781	93,07817	97,0347	92,14384	87,56377	93,90349	93,24713	100	82,16505	84,75168	98,66282	100	36,09562	70,78823	99,52179	100	16,14024	49,93521	99,48235	99,86005	77,42326	77,21907	6,335309	99,32886	92,1605	91,36163	70,99207	99,93189	95,62411	85,5915	99,23698	99,96996	77,54864	78,41533	100	99,98059	27,98063	32,10814	96,83632	99,2879	44,22096	22,83232	92,38713	100	68,7261	42,99935	9,865509	92,82024	98,17771	86,70086	93,1853	99,95891	93,74613	82,31578	87,66143	99,59722	71,15219	93,46341	95,07226	99,00613	43,27863	28,23276	87,72699	99,49919	30,61436	23,94293	81,4039	98,84062	50,63854	27,04499	28,94307	80,46772	59,89646	36,89607	33,59016	63,4212	71,46532	75,52982	61,50255	87,2364	59,84935	62,0615	39,12688	94,52987	26,79238	35,92554	89,77565	95,68054	10,64855	4,08426	70,3306	75,82636	38,38548	28,6756	22,38112	53,16796	45,64572	34,93713	60,28944	66,77927	36,77491	42,28062	26,22555	72,91708	36,44936	24,94888	31,64478	60,66272	24,70125	50,47173	49,45444	73,58422	11,08912	29,60447	34,42321	76,23418	84,74953	78,00591	85,08469	93,13419	15,15238	91,26257	79,22511	96,67607	46,84115	54,67569	92,15062	99,97437	40,82629	73,93035	97,28477	99,79202	51,55339	69,01788	86,80067	85,73829	64,98377	52,07069	87,01273	99,80541
