# Supplementary material for: Neuroblastoma signalling models unveil combination therapies targeting feedback-mediated resistance
Source: PLoS Comput Biol. 2021 Nov 4;17(11):e1009515. doi: 10.1371/journal.pcbi.1009515 (PMC8604339; doi:10.1371/journal.pcbi.1009515)
Supplement: S2 File — (ZIP) [file pcbi.1009515.s023.zip › drug_sensitivity/IMR32_drug_sensitivity/IMR32_Sor_TAE_20190725_1.txt]

Label: IMR32_Sor_TAE_20190725_1
Metric: Phase Object Confluence (Percent)
Cell Type: IMR32
Passage: 1
Notes: 
Analysis Job: IMR32_Sor_TAE_20190725_1

Date Time	Elapsed	A1, Image 1	A1, Image 2	A1, Image 3	A1, Image 4	A2, Image 1	A2, Image 2	A2, Image 3	A2, Image 4	A3, Image 1	A3, Image 2	A3, Image 3	A3, Image 4	A4, Image 1	A4, Image 2	A4, Image 3	A4, Image 4	A5, Image 1	A5, Image 2	A5, Image 3	A5, Image 4	A6, Image 1	A6, Image 2	A6, Image 3	A6, Image 4	B1, Image 1	B1, Image 2	B1, Image 3	B1, Image 4	B2, Image 1	B2, Image 2	B2, Image 3	B2, Image 4	B3, Image 1	B3, Image 2	B3, Image 3	B3, Image 4	B4, Image 1	B4, Image 2	B4, Image 3	B4, Image 4	B5, Image 1	B5, Image 2	B5, Image 3	B5, Image 4	B6, Image 1	B6, Image 2	B6, Image 3	B6, Image 4	C1, Image 1	C1, Image 2	C1, Image 3	C1, Image 4	C2, Image 1	C2, Image 2	C2, Image 3	C2, Image 4	C3, Image 1	C3, Image 2	C3, Image 3	C3, Image 4	C4, Image 1	C4, Image 2	C4, Image 3	C4, Image 4	C5, Image 1	C5, Image 2	C5, Image 3	C5, Image 4	C6, Image 1	C6, Image 2	C6, Image 3	C6, Image 4	D1, Image 1	D1, Image 2	D1, Image 3	D1, Image 4	D2, Image 1	D2, Image 2	D2, Image 3	D2, Image 4	D3, Image 1	D3, Image 2	D3, Image 3	D3, Image 4	D4, Image 1	D4, Image 2	D4, Image 3	D4, Image 4	D5, Image 1	D5, Image 2	D5, Image 3	D5, Image 4	D6, Image 1	D6, Image 2	D6, Image 3	D6, Image 4
25,07,2019 16:30:00	0	77,17155	37,12995	33,67146	56,31437	27,58468	13,60225	17,73306	24,39738	5,247915	0,6188523	1,089536	3,823634	3,363795	0,6954576	1,046985	3,894439	10,79569	9,369542	15,05511	13,57786	8,746822	9,761133	12,76988	11,5051	10,79493	21,40763	16,03489	17,69382	13,64998	17,09259	20,61041	18,60494	6,959757	9,303988	11,52492	12,71041	9,832559	9,358766	11,40839	12,81374	14,48704	18,17895	20,1787	17,68871	18,63195	17,653	20,27002	16,67047	15,1874	22,02302	17,04376	20,55765	16,59165	18,24961	15,03703	19,47868	15,15279	17,2565	14,23229	19,99786	14,78089	16,63773	19,20929	18,02146	15,21931	17,18888	15,45466	19,74884	17,90361	18,14061	20,47628	14,98252	13,57924	19,47247	12,42519	18,94825	17,88441	23,00405	16,01272	16,92079	17,31785	20,53734	14,65379	19,97127	19,79601	20,59378	13,65937	18,91516	19,4871	23,63319	15,451	15,56746	18,5503	18,39108	17,22833	14,11071
25,07,2019 18:30:00	2	90,68011	39,68094	28,31931	79,64895	46,0179	10,79631	15,78553	31,02778	1,078691	0,8184128	1,351058	0,7608725	0,6938687	1,392711	0,3455183	0,7261272	13,20271	10,76875	19,02395	16,82181	10,71874	11,77118	15,5057	14,51667	11,92087	22,3718	16,74071	18,25148	14,32858	17,42657	21,12953	19,10746	8,883454	12,01039	14,3339	15,83499	12,76829	10,93998	14,06754	16,10383	15,19203	18,44517	20,21268	18,06566	19,74152	17,90492	21,76593	17,98174	15,60531	23,10497	17,68851	20,68489	16,99133	19,86399	15,64316	20,56836	15,87644	18,38058	14,68909	20,41791	14,93776	16,28633	19,68225	18,16099	16,24475	16,98912	16,17802	20,60179	18,81348	19,63576	21,06625	16,4734	14,71257	20,54894	13,04743	20,43587	18,46237	24,21564	16,18742	18,13371	18,80043	22,65293	15,53195	20,77461	20,81061	20,84452	14,88437	20,1291	20,32508	24,24279	15,87409	16,48334	18,62387	19,62263	18,03685	14,89134
25,07,2019 20:30:00	4	91,94878	34,95529	32,7392	85,17855	71,74576	11,56637	22,12098	51,02383	0,7310317	0,9169844	1,261743	1,414677	1,060663	1,116338	1,10052	1,436782	13,03002	11,77954	19,0864	17,08865	11,38594	11,94159	16,37551	15,48961	12,31336	23,21762	17,52535	20,46309	14,56061	18,385	22,39162	20,13974	7,906029	11,34284	13,25341	14,5356	11,73878	10,15107	12,55857	14,59293	15,25109	19,32996	21,25117	18,26978	20,56877	18,29527	22,46428	18,31972	15,94116	23,84989	17,51015	22,14412	17,16837	19,35898	16,42144	19,90281	16,50019	18,64038	14,5691	21,25629	15,76826	17,92385	20,25889	18,75587	16,63061	17,68795	16,86602	21,01176	19,91586	20,10043	21,86892	17,08229	14,82966	21,3655	13,46561	20,94392	18,41615	24,54941	16,9963	18,05413	19,63542	22,93635	15,86242	21,06453	21,86339	22,81402	15,47441	21,214	20,6574	25,22497	16,45536	16,19889	19,36692	19,85308	18,91792	14,80424
25,07,2019 22:30:00	6	98,43479	25,38524	33,64887	90,11563	71,15743	4,804446	17,25595	62,00591	0,5770612	0,9117346	0,614086	0,8268402	0,689517	0,913047	0,3638926	0,8574407	13,56488	11,49018	20,17269	17,27426	10,86414	12,10979	16,88467	15,14347	12,73942	24,05704	18,68728	20,54633	15,28169	19,03984	23,59085	20,26056	6,788448	9,351929	11,31901	13,26937	10,47552	9,017463	11,10252	12,64361	15,95677	20,37405	22,36309	19,43068	20,60656	19,2057	23,69315	19,0111	16,62274	24,15057	18,42202	22,60395	17,62841	19,98446	16,85207	21,4841	17,10135	19,57718	14,47688	22,06538	15,39415	17,88724	20,27831	19,62526	17,18336	18,60674	16,90697	22,26265	20,8439	20,04027	22,44011	17,77541	15,4568	21,30878	14,16735	21,63573	19,88395	25,65257	16,98717	18,6687	20,55696	23,80678	16,84516	22,89277	22,12519	22,37808	15,88686	22,83481	20,41473	26,39043	16,59704	17,7723	19,95517	20,86448	20,12102	15,50791
26,07,2019 00:30:00	8	98,87682	18,77293	34,49617	96,17871	83,78156	1,980755	14,39185	67,76221	0,2040506	0,7620469	0,4903017	0,6665838	0,6781194	0,6162965	0,3705929	0,6785339	13,70544	11,99112	22,02428	17,91024	12,26134	12,59124	16,97599	15,61546	13,53745	25,21531	18,67208	21,69796	15,63322	20,04967	24,6006	20,98081	5,894672	8,181642	10,46488	11,95215	9,61331	7,534053	10,55102	10,8832	15,86476	21,26153	23,48612	20,45472	21,49321	20,61657	25,45721	19,46597	17,2601	25,59868	18,99017	23,09426	18,61502	20,90966	17,23067	22,76277	18,29168	20,36562	15,11978	23,21701	16,50489	18,95267	21,7443	20,367	17,55727	20,14941	18,0868	22,0816	22,50027	21,65761	23,20188	17,34098	15,84645	22,24642	14,35932	22,91356	20,72067	27,47016	18,86778	19,68833	21,56713	24,64805	17,86521	24,37935	23,14724	23,90362	17,01011	22,72421	22,01018	27,8476	17,96288	18,42955	21,4019	22,59512	20,52007	16,35824
26,07,2019 02:30:00	10	98,94976	27,59429	34,60101	96,26187	82,43111	1,718957	13,31212	67,74294	0,2760969	0,503288	0,805012	0,5218694	0,3847534	0,9080046	0,4178409	0,541487	14,25453	13,06539	22,53529	17,76919	12,90354	13,27641	17,72726	15,66499	13,90445	26,16131	19,93299	23,21756	16,3409	20,20474	25,93253	22,08616	5,549707	7,566728	9,706221	11,17574	9,040602	7,487014	9,804168	10,52588	16,43423	22,63753	25,46398	21,32971	23,35406	21,95865	26,49432	21,38048	17,99231	27,24531	20,68116	25,08987	19,59562	21,41233	18,51487	24,38791	19,438	21,50088	16,27825	25,20342	17,82611	21,03013	22,65728	21,4613	18,9059	20,88866	19,13199	23,87799	22,30085	23,13184	25,69125	19,63507	16,83445	23,58146	15,85709	23,87606	22,00879	28,64838	20,39235	20,76439	22,5241	27,45193	19,09179	25,15831	25,07274	24,9828	17,9796	24,7277	23,31247	29,23104	18,76451	19,61255	22,14612	23,80864	21,38822	16,40687
26,07,2019 04:30:00	12	98,97242	31,52029	38,18875	93,53545	73,54462	3,212796	14,40249	76,74983	0,1348364	0,2999972	0,6176087	0,3751519	0,3436533	0,7042301	0,6298352	0,461497	15,19306	13,17604	24,08039	19,25295	13,71464	13,70634	18,29824	15,67453	14,81764	28,8588	20,79859	24,44076	17,77872	22,31632	28,20388	23,49496	5,60697	7,496684	10,83837	11,20303	8,908115	7,446605	9,214466	11,23135	17,47071	23,9117	27,59035	23,82743	24,48249	22,81381	27,06454	22,47265	19,45451	28,91827	21,45343	26,82271	20,17918	23,27083	18,88622	25,02937	21,27265	22,84531	17,47866	26,97095	19,25066	21,15847	23,97373	22,58862	20,64703	22,90741	19,98522	25,7293	24,00406	23,73363	26,58225	21,3483	17,78039	25,75023	16,13492	25,00532	23,34086	30,77627	20,84618	21,33614	23,54809	29,38571	20,41742	26,90345	26,12366	26,32633	19,1521	26,58592	24,54493	31,34186	20,35595	20,71687	23,9095	25,49652	22,0195	17,90389
26,07,2019 06:30:00	14	98,63457	34,40381	31,96791	91,22643	64,60481	3,518112	13,25286	57,47932	0,1373232	0,2025309	0,2519893	0,4468529	0,3508372	0,5280862	0,6469662	0,4648126	15,87768	14,11638	24,15657	20,07446	13,72838	13,72099	18,97111	17,01861	15,7389	29,97727	21,07178	25,91395	18,41443	23,25687	28,08202	24,50285	5,6862	7,521137	11,21346	10,83603	9,37866	7,657562	10,08075	11,38642	18,45373	25,883	29,32672	24,63245	25,92693	24,17192	27,95473	22,84946	20,15121	29,81211	23,20747	27,83274	21,90111	24,58816	20,93708	26,21974	22,41241	22,70267	18,62469	28,2666	19,81301	22,98401	25,95505	23,66952	21,75135	23,99618	20,3478	27,76947	25,01132	24,94819	28,84013	22,37656	18,75463	26,29511	16,96161	26,00824	24,05704	31,28212	21,46006	22,29161	24,49995	30,4816	20,60953	27,19683	27,39038	27,63953	20,63936	27,82135	25,77572	32,02434	21,82692	22,44135	25,73442	26,87997	23,40918	18,04232
26,07,2019 08:30:00	16	98,30155	34,39856	35,66118	90,95587	62,14758	7,253811	12,27902	43,77367	0,1468557	0,7829768	0,9841953	0,5581343	0,2550287	0,6793628	0,6046916	0,2604167	16,7908	14,49319	25,93729	20,4224	15,06113	14,29729	19,31939	18,28567	16,77636	31,33406	22,40854	27,16746	19,26904	24,33984	29,5662	26,47284	5,470822	8,150212	11,22271	11,49736	8,893953	8,334922	11,11675	11,74631	20,10838	26,62715	30,12206	26,47615	28,42237	26,15951	30,44775	25,32084	21,20524	30,7905	24,31905	29,88437	23,8005	25,4282	21,54067	28,27842	22,55982	24,68225	19,75851	28,50596	20,64504	23,09356	27,87929	25,82373	23,66296	25,61339	22,06738	29,6397	26,27155	27,15013	29,68633	22,5246	19,43973	28,54167	16,98324	27,38677	25,22884	32,50726	22,65701	23,40241	26,22617	31,07869	22,8918	27,94042	29,48834	30,4253	22,34472	28,78951	26,60015	33,69978	22,98871	22,3624	25,97479	27,42677	24,42232	19,34757
26,07,2019 10:30:00	18	96,60352	35,51591	31,69982	87,80447	65,17048	4,584092	22,21913	48,52343	0,1521745	0,6365358	0,5539207	0,4226762	0,1739334	0,8161334	0,6560841	0,2711925	17,90478	15,68523	28,079	22,5784	16,63503	15,55696	21,47526	19,70034	17,31992	33,11076	23,67305	28,80858	20,8488	27,009	32,10157	28,63471	5,495204	8,445098	11,59586	11,65106	9,121766	8,514242	11,41039	12,62068	22,34886	28,08707	32,4229	29,05275	30,23894	28,90362	33,43377	28,0066	21,50751	32,25222	25,71548	32,49558	25,49265	28,27192	22,66985	29,83767	24,51225	26,52886	21,13381	31,18935	21,96873	25,4599	29,15907	25,4818	24,85169	26,9132	25,14036	31,87183	26,77863	29,1639	32,93684	24,77868	20,11598	29,56551	17,83349	27,97392	26,1841	34,46604	22,1685	25,51765	27,56127	33,91661	24,11763	31,26975	31,37469	32,48977	22,56964	30,16425	29,43109	36,31832	22,84165	23,20291	27,50208	29,27463	24,72431	19,66512
26,07,2019 12:30:00	20	97,18964	32,95686	36,75528	86,18182	72,9912	3,524811	19,59072	54,63735	0,2809322	0,5115771	0,6900004	0,3026221	0,08807194	0,383372	0,6768069	0,4841539	19,51916	16,8609	29,38459	24,03099	17,24158	16,95526	22,94637	20,6029	18,22178	34,70808	26,20235	30,01015	22,7531	29,02201	32,81263	30,30732	5,604414	9,143733	11,89213	11,70638	9,886713	9,230353	11,81339	13,38148	24,59086	29,99122	35,2305	30,28833	32,58746	31,29331	35,36127	28,59879	22,8978	35,00193	26,7633	33,29603	27,41131	29,82095	24,54119	32,25539	26,50364	28,56231	21,97647	33,1813	24,07306	26,80516	31,07281	28,40005	26,90808	28,85611	26,78707	33,44571	29,81447	31,38601	35,41825	26,06011	21,20427	31,27528	18,9229	29,62049	28,26211	36,70003	24,34329	26,2364	29,60578	35,56462	24,71313	32,02428	34,25979	34,50031	23,98285	33,3821	31,67606	38,85058	24,18649	24,13911	28,78254	30,63805	26,13947	21,2156
26,07,2019 14:30:00	22	96,72723	30,29861	31,60437	85,60372	59,06098	4,523237	18,05178	47,37373	0,1391191	1,028335	1,658792	0,385168	0,2802415	1,123245	0,4498232	0,3835102	20,70147	17,74964	30,19928	25,34241	18,19366	17,83675	24,41154	21,80108	19,64405	37,61329	26,66445	32,94781	24,22932	30,71915	35,80997	32,98484	6,039455	9,949298	12,44764	12,4915	10,87008	8,931187	12,96834	13,90666	26,39367	31,35562	35,95456	31,32033	34,06512	33,32746	37,18921	30,94523	24,9187	37,73216	28,34672	35,70838	29,75491	31,6123	26,48437	33,69011	28,70186	30,77579	23,27544	36,24054	26,18391	28,63091	33,66013	30,10341	27,52224	31,13927	27,68423	34,98211	31,51946	32,33677	36,76213	28,33318	22,55906	33,056	19,46728	31,21636	30,62038	38,76202	25,85751	28,82563	32,39493	37,95936	27,09092	33,55602	36,02557	37,00913	25,67722	35,39387	32,55263	42,73983	26,47532	25,85578	30,60268	32,25864	27,99652	22,23074
26,07,2019 16:30:00	24	96,30829	20,62251	30,90475	86,78671	62,0298	3,234554	18,42085	50,12405	0,2075735	0,9210597	1,359623	0,2982703	0,1899591	1,161375	1,065981	0,5680813	21,2864	18,06	31,19197	26,89379	18,97581	17,0003	25,50736	22,41745	21,05853	39,9151	28,97035	33,79807	25,29683	32,81686	37,81636	35,40741	6,694089	10,74291	13,64542	12,80684	10,9806	9,214742	13,77791	14,10021	27,77658	32,41386	38,42859	34,61801	35,93557	35,11542	39,56213	32,8089	26,47222	39,29776	30,99802	37,50434	30,62708	34,3848	28,66193	35,92126	29,97472	32,38478	24,52253	38,98078	28,90058	30,25993	36,19273	32,05626	30,45362	31,73449	29,34425	37,06821	33,19677	34,33721	39,15997	28,97704	24,545	34,31704	19,85466	32,05626	31,27488	40,87361	27,13576	31,73995	34,94826	39,95834	28,27614	35,06797	38,46602	38,46893	27,44626	37,73659	34,09095	43,88781	28,85817	28,73176	33,42811	34,95938	31,4302	23,43619
26,07,2019 18:30:00	26	97,76531	24,72528	24,43599	86,08395	66,11764	3,639132	7,501798	51,64848	0,2574463	1,001672	0,7212228	0,1795286	0,3598861	1,519742	0,8943965	0,2977177	22,35998	18,6738	32,40792	27,28903	19,30579	19,18842	25,78671	22,98906	22,75606	41,87348	30,83699	36,35664	26,7921	34,95593	40,80688	36,6411	7,128854	10,97086	14,46942	14,26461	11,47609	9,572143	14,50894	14,84444	29,57387	35,28812	40,92369	35,88431	38,69985	36,70285	42,17756	34,51426	27,12885	42,36986	32,61404	39,77308	32,81036	36,80447	29,46514	38,35231	31,05535	33,84001	26,47221	41,17884	30,27394	32,58544	36,60125	34,7009	31,07235	34,10291	31,94573	39,2508	35,53962	36,49957	39,8139	31,04249	25,35622	36,24882	21,8761	33,65536	33,99424	42,70675	28,91827	32,44128	36,2873	42,61377	28,84498	37,8536	41,9625	41,9	28,82971	38,97007	35,69551	45,62403	30,18145	29,03714	35,329	37,03443	32,85318	25,05657
26,07,2019 20:30:00	28	97,56942	20,38288	25,30751	87,03422	66,84074	2,25623	9,864128	51,2399	0,3125691	0,9396414	0,618714	0,2066064	0,2419734	0,8817557	0,6397132	0,525185	22,7984	17,75841	33,52819	28,40545	18,67235	19,30102	25,9701	23,89817	23,56315	43,78143	31,64774	39,41036	28,85933	36,66411	41,85242	37,97304	7,760969	11,37931	15,15141	14,43848	12,20712	9,970849	14,60848	16,15764	30,97715	37,20758	41,88888	37,83239	41,08365	38,42782	44,35497	36,96389	28,74102	43,93491	33,77445	39,96477	33,52606	38,27599	30,74002	40,70665	33,95308	35,5819	27,49039	43,85263	31,766	35,20343	39,15306	36,20275	33,11015	36,30111	33,92607	41,29662	38,05259	39,24957	42,73624	32,08125	25,85937	38,51141	23,07747	35,09477	34,45885	44,86592	29,24023	33,68784	38,64521	46,01072	30,40913	40,56628	44,16439	43,25625	31,28239	41,67398	37,97807	47,64893	30,55082	31,19046	36,88427	38,21626	33,59927	26,77049
26,07,2019 22:30:00	30	97,64761	16,13837	22,9416	88,99384	69,13593	1,784786	6,578317	51,53577	0,2949547	1,096306	0,9915865	0,2283654	0,3414429	0,9887545	0,6879282	0,2269839	23,82163	18,1842	33,76719	29,03024	18,60473	19,07092	25,63301	23,46844	23,7529	46,13795	33,19221	41,01522	30,4054	38,2981	44,9133	40,39096	7,612525	10,9585	14,42494	14,52959	12,43155	10,14541	13,88712	16,36701	31,80544	40,52187	43,3285	40,15071	42,73935	39,72425	45,95379	36,98676	30,13718	45,99068	35,11079	42,6333	35,64441	40,86179	33,42002	41,67722	35,54011	38,29326	28,90881	45,36603	32,41648	35,96134	42,22356	39,10525	34,66097	38,48302	34,04316	44,00814	39,77246	40,42302	45,12717	34,87069	27,58841	39,36554	23,53525	36,87139	36,64841	46,74686	32,16711	35,83478	40,66029	47,11316	32,75198	41,81324	44,912	45,4038	32,35155	43,53027	39,48967	50,27367	33,77266	32,85332	37,94886	40,04869	35,56503	26,90615
27,07,2019 00:30:00	32	97,29704	17,03043	28,73488	88,41968	72,43272	1,841291	6,179403	55,25053	0,4454714	0,7261273	1,043601	0,2301613	0,4007792	0,9364637	0,6983586	0,4259228	23,0247	18,32373	34,29958	29,30537	18,93125	19,53588	26,6315	23,65191	25,15363	48,21106	34,228	42,16208	31,14162	39,3489	48,59658	41,01686	7,68609	11,40438	13,92441	14,59846	11,75791	10,21455	14,5651	17,02849	33,90224	42,19365	46,89075	42,41683	44,58008	41,77892	49,41796	40,46108	31,51988	47,35265	37,08022	44,55363	37,58842	42,10972	33,77707	44,4257	36,90215	39,43184	30,44111	46,48997	33,38411	36,64705	43,35426	38,968	37,25257	40,92182	36,15591	45,44112	40,90565	42,3845	47,75848	36,32598	29,51004	41,02834	24,17779	38,13121	37,22245	48,27475	31,52672	36,49017	42,01218	48,92365	34,58111	44,31	48,03796	48,55701	34,48788	45,5754	40,87111	53,52729	34,07859	33,8755	39,93589	42,13866	36,74507	28,26385
27,07,2019 02:30:00	34	97,78984	20,00393	19,22262	89,87773	75,06934	2,456413	8,661237	41,67757	0,283488	0,6408874	0,4174265	0,4719965	0,4014008	0,6771523	0,6708664	0,3916611	23,6622	19,04827	35,11612	29,8166	19,28257	19,5852	26,60401	23,97008	25,62044	49,35303	35,60309	44,36609	32,31426	41,15412	48,85909	42,21996	7,298297	10,2484	13,73943	14,33673	12,24615	9,795327	12,71876	16,62342	35,87105	43,79496	48,63637	43,75781	46,15343	42,31508	50,05063	41,34076	33,3908	49,06746	38,64507	47,58302	38,56156	43,85175	34,93348	46,67274	39,1646	41,30112	32,26865	49,78627	34,62139	39,67299	44,68142	41,70741	38,61992	43,55258	38,26736	48,09709	42,53661	42,60797	50,26346	37,99652	30,12613	42,20808	24,65317	39,72584	39,09468	50,72501	34,50865	37,68306	44,04143	52,6188	35,78808	44,26917	49,86868	51,17015	34,48449	48,50133	43,26086	54,95435	35,19832	34,97411	41,09388	43,86418	37,2911	28,6506
27,07,2019 04:30:00	36	97,64781	18,13397	20,60483	87,12885	72,56996	4,112095	4,821231	47,22853	0,374323	0,4888511	0,5906001	0,4461621	0,4201204	0,4900945	0,6120827	0,712243	24,37569	19,5575	34,58451	29,94419	20,01181	19,88043	25,09747	23,3917	26,22845	50,83519	36,5587	45,17124	34,38343	41,83942	50,8135	44,41008	7,036086	10,40699	12,93234	13,89554	11,07614	9,954479	11,59006	14,78579	38,0381	46,42606	50,98557	44,4487	49,21081	43,83352	51,59219	44,07734	33,62199	49,92671	40,39449	48,6868	40,34469	45,79084	36,29261	48,05592	41,05194	42,16249	33,55577	51,05933	38,01938	41,15737	46,9755	43,1447	41,20599	44,34018	41,16289	48,72837	43,68706	45,24363	51,37343	38,4087	30,20087	42,92862	25,71708	39,8896	39,86109	50,77055	34,56979	37,92461	44,41589	52,52526	36,59482	46,46924	51,83852	53,01027	35,69179	50,09076	44,10489	55,39388	36,30995	35,79948	41,38311	44,00682	37,69335	29,28644
27,07,2019 06:30:00	38	97,70094	17,2342	24,10727	84,45319	78,77797	1,279979	5,42309	44,32844	0,396082	0,4127984	0,8962616	0,3223779	0,3805399	0,6446175	0,7601127	0,4127984	24,17488	19,88616	36,14603	29,33251	20,24964	19,69973	25,84493	23,87461	26,62811	52,07098	37,54041	45,83319	35,4762	44,17965	52,09293	46,27548	6,734499	9,32561	11,97122	13,17915	10,62583	8,24602	10,85613	14,70104	39,31566	48,09157	52,64222	46,9525	51,15895	47,11821	54,44697	46,48333	33,52653	51,95257	40,65014	50,70623	41,66135	46,3686	37,42028	51,19302	41,54475	44,04475	35,41245	53,12279	37,66868	43,96628	49,54921	44,82399	43,61343	46,23156	40,99006	52,27861	47,42124	47,25388	54,45388	40,80045	30,61408	44,26041	25,03634	40,78201	41,88357	53,73224	34,74103	38,50539	45,63163	54,4121	38,44378	46,66618	53,87066	55,43185	36,93184	52,33014	45,35172	57,84199	38,52805	36,62556	43,04542	44,59051	37,98201	29,91814
27,07,2019 08:30:00	40	98,09771	16,6733	25,33488	86,15232	64,8856	3,426654	6,648015	43,13867	0,394286	0,4544512	0,7116213	0,3276967	0,2809322	0,8774039	0,7169402	0,4901635	24,67548	20,50039	35,15715	30,36914	19,80527	18,89602	26,22748	24,37168	26,78638	53,14234	39,61317	47,33698	35,97681	46,44272	54,633	49,00717	6,846127	8,526262	11,4631	12,42388	9,78096	7,852564	10,20944	13,04294	41,81551	49,89563	54,18496	50,86593	53,85208	48,95059	56,15757	48,32125	34,3779	54,33059	41,29516	52,23336	43,756	49,89749	39,15099	52,91951	43,03114	46,88819	36,35244	54,04655	39,99979	45,30738	51,38642	45,29253	44,12916	48,84663	43,62172	55,04041	49,78199	49,83994	57,30126	42,71834	31,1743	44,2412	25,76025	41,26423	42,88191	54,41395	35,48871	39,60943	48,08423	56,59185	38,95605	49,00896	57,5594	57,90197	39,96601	54,48103	49,12888	58,75174	38,60169	37,31799	43,54733	44,32512	38,78239	29,87241
27,07,2019 10:30:00	42	97,92874	17,60976	28,74895	88,72644	64,43544	3,030504	4,596112	46,3335	0,5461842	0,4681283	0,5718114	0,3661721	0,355189	0,45604	0,7818716	0,5389311	23,83365	20,1157	35,21579	30,56912	20,41929	19,38916	26,72082	24,49326	27,93774	54,55729	39,76473	47,99334	38,40834	49,53761	56,40611	51,34568	6,725935	7,930758	9,842853	10,33599	9,10892	6,766827	9,698758	11,84806	44,15879	52,66675	57,46374	52,46451	55,63694	50,241	58,93387	48,73653	35,84666	56,38628	42,04506	55,12439	45,57774	51,70742	41,17898	54,83414	45,76653	48,32096	37,45628	56,1486	42,52956	47,11407	54,07059	48,10648	45,64109	50,12115	45,23313	57,44391	51,9918	53,21238	57,17016	42,97731	31,32107	45,61506	25,95152	42,30831	43,51481	57,41179	36,48783	40,07674	50,54507	60,62797	40,9384	50,3636	60,60172	60,97762	42,30762	56,6851	50,60456	61,97205	40,74519	39,19015	43,64645	45,69545	38,67353	30,6165
27,07,2019 12:30:00	44	98,51894	14,16059	29,59087	83,29119	65,90572	1,32702	4,513842	41,67917	0,5973696	0,4313107	0,6325982	0,4744142	0,3386107	0,7445706	0,4906471	0,2476376	24,30454	20,64005	36,77381	30,47655	21,13499	19,25819	26,94815	24,8615	28,58096	57,67469	41,68837	49,06691	40,60482	50,64296	60,05512	53,14303	5,510402	6,827682	8,514656	9,510388	7,57018	6,264644	8,639061	10,61001	45,90018	54,98907	61,27162	53,87716	58,67933	52,37206	62,54876	50,28845	37,08202	57,36709	43,72755	56,28724	46,84129	54,49423	43,3758	57,76104	47,91665	50,16378	39,78205	59,52048	45,54217	50,32798	55,1863	50,0087	48,89824	52,87009	48,30846	59,03418	54,32649	55,18843	58,96413	46,22975	31,76786	47,32627	25,6576	42,10848	45,2334	58,47341	37,3012	42,47029	53,19282	62,69997	42,12636	51,58502	63,36428	63,3767	44,4199	59,10402	53,12935	63,80899	41,95464	40,99179	45,23278	48,76926	40,1901	31,32771
27,07,2019 14:30:00	46	98,17273	16,60733	24,24624	86,62667	68,84296	2,37587	4,581883	42,40585	0,5832781	0,7297192	0,5306421	0,44333	0,4017462	0,7974138	0,7461594	0,3565705	25,07736	20,85336	38,27324	31,33821	21,80959	19,68557	27,99037	25,90006	29,89369	58,77742	44,37831	52,73817	42,2802	53,10966	61,15881	55,79602	5,211649	7,463597	8,449863	9,293696	7,648653	6,312928	8,429626	9,666085	48,76816	58,55899	64,63127	57,8728	61,54136	54,42205	65,0523	53,58689	38,98224	62,0434	44,24547	59,84844	50,47364	56,87148	45,70174	60,02831	49,4648	52,68249	41,92646	60,66464	47,24234	51,90599	58,37567	53,16369	51,70645	57,70576	51,83644	62,78576	56,79466	56,86098	62,26293	48,65322	32,53101	47,94844	26,22306	45,12938	46,73153	60,60351	38,72113	44,65538	55,72024	66,38987	42,75965	53,35295	66,25518	64,70704	46,94932	61,23653	53,60659	67,66384	43,37166	43,56274	46,77843	49,71796	41,86409	33,04106
27,07,2019 16:30:00	48	98,4616	19,4456	22,43197	85,27975	70,91016	2,667716	4,665188	40,95143	0,4659869	0,4573524	0,8023872	0,499696	0,4122458	0,7756549	0,5451481	0,4445733	25,77613	20,27845	38,39833	31,43208	22,93214	20,13021	29,13599	26,23114	31,55993	61,16731	45,27208	55,50645	44,24865	56,74431	64,65586	58,06076	4,890445	6,435538	7,036362	8,215628	6,91458	5,283557	7,174444	9,110299	52,45636	59,78746	66,13105	58,69819	63,67801	58,0834	66,13394	56,52353	40,70424	63,80339	47,53633	62,69231	52,13776	59,15209	49,59057	61,34684	51,82138	54,74573	43,67464	63,97214	50,98343	53,86316	61,57072	55,43082	54,03736	58,71869	54,7527	64,42591	59,63134	59,26635	65,16592	50,94945	33,87453	50,998	25,95878	45,89695	49,5767	64,59245	40,17311	46,64525	58,2387	67,63441	45,45742	56,82194	70,2325	67,40971	49,66539	65,31982	56,22029	70,03592	46,09561	46,14818	49,06057	51,66361	43,88794	34,08475
27,07,2019 18:30:00	50	98,30715	18,63879	28,67511	85,74332	71,62003	2,931864	4,36367	41,21263	0,5280172	0,3877237	0,5376878	0,5081924	0,3450348	0,7440871	0,6955957	0,5220077	26,27293	21,3161	38,86894	31,78961	22,88247	20,71238	29,63714	26,16027	33,02519	62,45765	47,52812	57,15813	44,86143	58,85735	69,20705	61,36218	4,29128	5,876022	4,927816	7,891939	6,200747	5,037438	6,919278	8,461122	54,66982	62,8194	70,799	62,66979	65,66975	60,28957	68,91571	61,36203	41,91003	67,27121	49,00676	65,37177	55,99795	62,55373	52,49675	63,83185	55,13061	57,74286	45,51925	65,34497	51,49211	55,95302	62,09473	57,13914	56,51015	62,21658	54,80167	70,17303	60,34157	61,4535	68,04169	53,2143	35,48713	53,11125	27,63843	48,36014	51,89254	66,95077	41,58523	48,58235	62,34035	70,13718	48,39011	60,38185	71,53798	71,9985	50,91366	66,65513	56,82512	71,08159	48,41621	48,11899	51,93613	53,71021	44,99122	35,30158
27,07,2019 20:30:00	52	98,44197	21,13768	29,27685	88,52164	71,44106	2,290768	4,029826	42,30501	0,3399922	0,7924403	0,4668158	0,5375497	0,4691644	0,4872623	0,6344633	0,529606	27,53343	21,15523	39,69999	32,03118	23,93512	21,80116	30,6078	26,57244	35,03806	65,58342	49,31137	59,23256	47,09253	59,2425	71,61672	64,08204	4,602743	5,572847	4,633205	7,253675	5,989445	4,935343	6,516011	6,916377	57,65004	65,71023	73,01736	64,87434	69,24906	62,66425	71,04608	61,55917	44,74849	70,4818	51,67854	67,87839	57,15953	65,66051	53,79848	66,90622	56,01665	59,21453	48,28711	68,00037	53,90472	58,11333	65,74892	59,47198	58,4603	65,57209	58,47879	71,70044	63,66599	63,85029	69,56274	56,05003	37,95009	54,40505	29,00385	49,70974	55,13753	70,30463	43,89913	50,50225	66,19211	73,85264	50,56241	63,11056	74,75788	73,99818	54,47971	69,68293	60,06168	74,45361	50,98053	50,23554	54,87455	56,96404	48,28291	36,59648
27,07,2019 22:30:00	54	98,89374	13,55202	11,51553	85,9082	80,11859	1,791901	3,795314	42,56941	0,3732178	0,4320706	0,8177912	0,6426834	0,4429155	0,5206951	0,4565235	0,9195402	27,54718	22,27923	41,67972	32,1352	25,13028	21,61734	31,01431	27,24318	36,40141	68,96959	51,54399	62,95797	49,24921	63,39598	73,48842	65,23962	4,253701	6,283224	5,423851	6,442445	5,65194	4,886577	7,059639	6,801848	58,97201	67,73527	76,145	68,87025	71,6284	64,75318	72,51588	65,26228	46,67488	72,96854	53,95081	69,24471	60,11465	67,18183	55,58984	68,25852	58,80934	61,95236	50,25681	70,08697	55,88852	61,17574	70,47434	60,46785	60,73599	68,75705	59,33424	74,60371	65,9087	65,05595	74,27152	56,5457	39,3703	56,54834	30,63917	50,85647	57,73222	72,5413	45,89046	52,07456	68,12734	75,32755	54,43229	65,99973	77,60907	76,48222	55,43759	72,29636	62,5127	76,38179	54,26109	51,71039	56,88882	57,56555	48,75013	37,29733
28,07,2019 00:30:00	56	99,36381	14,23602	24,31745	87,36516	73,71158	3,238561	4,867857	45,20867	0,3864114	0,4194297	0,5592396	0,5870771	0,2769258	0,4516882	0,6112538	0,6215462	29,18021	23,68583	42,56223	33,50132	25,96112	22,80317	31,69913	29,06982	37,70633	69,64861	51,95119	64,73032	51,60408	65,78242	75,40443	68,23394	4,457477	4,742001	5,266219	6,490385	5,673007	4,711884	7,167192	6,105424	60,47744	71,38933	78,20084	71,70673	73,59147	67,04182	74,10256	66,32135	48,6517	75,33577	56,31327	72,03822	63,44302	70,89142	58,5226	71,2739	60,99178	62,56659	53,0846	72,88814	57,4902	62,21154	71,69001	62,17105	64,36864	70,97246	62,40067	75,7599	68,42547	68,65834	74,81293	58,51272	40,47973	58,89568	31,33407	53,40497	58,28283	73,28926	47,34769	52,68676	69,98101	77,80193	57,47941	68,00328	78,23911	79,8251	58,45152	75,05347	64,63866	77,74397	55,48801	53,79606	57,88751	59,5664	50,80141	38,8362
28,07,2019 02:30:00	58	99,41174	18,22075	14,10898	86,4626	81,04408	2,853807	3,782189	46,71376	0,249848	0,6281775	0,5175177	0,50239	0,4449878	0,7311697	0,5297441	0,554128	29,90468	23,78405	43,53559	34,28194	26,07599	23,31696	32,58732	28,65275	39,04993	72,12872	53,97338	67,86092	52,47589	69,0379	76,93647	70,41259	4,334729	4,794912	5,392421	6,52596	5,15846	4,343432	6,673575	6,335031	63,30212	73,28706	80,58133	74,02098	75,66485	69,03307	76,59704	68,98078	49,48193	77,81739	57,82383	74,65897	65,43918	72,98712	59,70311	73,28042	63,14639	65,31651	54,85161	76,34663	60,25674	65,52448	73,97103	65,70174	66,81323	72,55857	65,70906	78,5217	71,46047	71,25076	78,16907	62,11468	42,07207	60,31091	32,39141	54,72915	59,80105	75,64854	48,98728	55,18865	70,88293	80,44975	59,54381	69,82137	82,14909	79,95634	58,20974	76,01162	66,72545	79,99287	56,91582	54,1337	59,13165	60,6538	50,8082	40,06845
28,07,2019 04:30:00	60	99,5767	13,95322	16,40397	85,53927	78,30964	1,777534	3,795106	46,02895	0,3773624	0,4237124	0,5654564	0,4089992	0,1897518	0,7502348	0,4872622	0,6801227	31,35865	24,62499	45,1979	35,66471	25,43311	23,69142	33,55492	28,25237	39,97002	73,84132	56,89902	69,07195	56,00941	71,53584	79,29106	73,65749	3,718295	4,365121	5,682678	5,787397	5,983918	4,92519	6,80689	6,923213	67,02469	76,99236	82,31957	75,01132	76,56906	71,55958	79,56309	69,25446	50,86083	79,26614	59,34867	76,01756	68,08195	74,17937	63,32836	75,45977	66,30422	67,16871	57,9751	76,97018	63,14331	67,26452	75,71169	69,05208	69,72585	74,84155	68,67981	79,91483	72,86554	73,01274	79,74918	63,52467	43,18917	61,22091	33,56425	56,82332	62,77173	77,66405	50,89764	56,62129	73,84167	82,84545	60,56062	70,69117	81,87602	83,04424	63,07664	78,90466	70,52491	82,56106	58,44296	55,73849	60,66631	61,74886	52,09425	40,77585
28,07,2019 06:30:00	62	99,36428	16,57439	20,67073	85,35339	74,34584	2,386507	3,469274	42,52299	0,3657576	0,5598613	0,503288	0,5673214	0,2155863	0,4757266	0,6256217	0,6801918	31,45212	26,1314	46,51566	36,32384	26,60553	23,42078	35,25593	29,66954	42,39956	76,64186	58,6287	71,2636	58,15796	73,96089	81,62446	74,36615	3,731004	4,051101	5,196935	5,666446	5,902755	4,354898	7,20097	6,340213	69,57234	78,00964	83,84448	78,15179	80,90558	73,62883	81,12179	71,61548	52,17997	82,27667	61,13367	78,01855	69,89796	77,77595	65,42165	77,32233	68,18564	70,81302	58,89817	79,53974	64,98708	69,44116	79,15713	71,47636	70,7188	79,35517	71,21919	84,04184	75,93818	75,53153	82,31563	65,38184	45,24826	63,58939	34,73212	57,70598	65,2019	78,38002	52,72995	57,87584	76,28176	85,99276	62,71717	72,20165	85,82552	85,86207	64,61435	81,65644	71,91035	85,20639	60,77434	56,94732	61,40583	63,54559	54,26365	41,7365
28,07,2019 08:30:00	64	99,56647	15,42047	20,38317	85,04731	84,89603	1,712533	3,823634	50,46944	0,2837644	0,3373674	0,5256687	0,5465986	0,1411223	0,9654068	0,6616103	0,4080321	32,14944	26,50918	48,11906	38,4837	26,34947	23,57268	36,11344	30,72551	43,4006	79,06083	61,30049	72,0394	59,25971	76,29185	84,06346	77,40826	3,372361	3,901898	5,172759	5,597369	5,833817	4,733505	6,255319	6,164207	71,97433	81,06003	86,17387	80,51391	82,63261	75,47192	83,84117	75,49457	55,05214	84,01498	64,24294	80,38302	72,31417	81,54177	67,7205	81,8522	70,70719	73,8027	61,42745	81,65941	67,68498	71,99326	81,69566	72,98815	72,95272	81,50682	73,03851	85,94316	77,01439	78,78163	84,31567	69,25515	45,16211	65,07308	34,37547	58,67954	65,91541	80,74119	53,44757	60,74525	78,94685	88,00895	64,82248	75,87283	88,99362	88,54104	68,22322	85,67321	75,08171	86,46275	63,88525	61,1186	62,80304	65,20757	55,74285	43,45407
28,07,2019 10:30:00	66	99,22455	19,63444	23,21307	92,92709	77,77464	2,093004	3,643347	39,95184	0,4080321	0,6394368	0,5222839	0,4673685	0,3059378	0,6644424	0,6290754	0,3200984	33,27089	26,4356	49,3281	40,33826	28,76008	24,44497	35,82628	31,06825	45,56456	80,58837	63,57281	75,30634	61,87653	78,18613	86,16704	79,48496	3,402064	4,086607	4,836497	5,508606	6,230865	4,366641	5,487538	6,108118	75,02796	84,36429	87,33939	83,03133	83,71323	79,31082	85,08164	77,64609	57,25483	86,69601	65,03723	82,8549	73,76519	84,05061	70,57304	83,56963	73,93216	76,82954	65,87836	84,68591	70,04407	74,89099	83,13702	75,81791	76,3436	83,42064	76,85365	87,73727	80,24155	80,41473	85,48691	69,62208	46,79072	66,76461	35,96119	60,77724	68,06938	84,51204	55,47565	63,12804	81,15467	91,12357	65,09401	78,64908	91,53583	90,6672	70,82864	87,5364	76,83846	87,6385	65,74821	63,19434	65,92064	67,30457	57,55153	45,67597
28,07,2019 12:30:00	68	99,17572	13,49593	20,93826	91,92487	76,20109	1,806546	3,5407	45,7608	0,2971651	0,4243341	0,5847977	0,4521027	0,2169679	0,8941202	0,685856	0,5515721	33,60826	27,80953	50,89936	41,49335	28,41152	24,48766	37,30091	31,3284	47,09991	82,6253	65,52241	76,89752	64,30703	81,33752	87,10944	81,87969	3,255485	4,563923	4,480479	4,916901	5,66161	4,4677	5,893498	6,224164	77,84669	86,0016	90,17573	85,54044	86,97246	81,02066	87,26817	78,55174	59,08191	88,92946	67,99644	85,1713	77,17056	86,17062	74,20831	85,69883	76,24895	78,60893	67,23606	86,1222	73,11526	76,58466	84,48924	78,0332	79,55618	87,05182	78,42326	90,08074	82,46429	82,5536	87,66695	74,3913	49,30259	69,76444	36,36362	62,9664	71,16744	86,68518	58,44518	65,92693	84,5195	92,55484	70,22421	79,55943	93,11913	92,38084	74,69218	88,55748	80,08033	89,83994	68,28124	66,88654	68,98982	68,81355	59,99371	47,11185
28,07,2019 14:30:00	70	99,28064	15,40078	22,66488	88,15988	77,62094	1,232593	3,48233	41,34358	0,3000663	0,4186698	0,8477011	0,4981764	0,1985936	0,6819186	0,7236405	0,2870109	33,51181	28,95004	52,16718	42,56597	29,7181	23,92345	38,56895	32,19626	49,43745	84,16513	67,72359	79,48032	67,0767	83,20208	89,73419	85,01298	3,696811	3,89727	4,139451	5,312776	5,372182	4,753813	5,800246	5,139327	79,37933	87,7544	92,07524	87,38477	87,40149	82,82713	89,3477	80,62742	61,5118	91,02619	71,01804	86,80943	79,01559	88,24878	76,59689	88,91543	78,45974	80,37218	70,03329	89,17702	74,71229	78,57883	86,82271	81,12614	82,14038	88,58739	81,57072	92,33842	85,91021	84,63071	89,45547	77,28426	52,20449	72,03691	39,0263	65,5088	72,94595	89,28098	61,13498	68,48308	87,43914	94,05848	73,13612	82,53792	94,28284	94,79352	76,42593	90,72073	81,23563	91,76785	69,62118	69,46748	69,02271	71,1148	60,52263	47,68457
28,07,2019 16:30:00	72	99,34274	12,70391	21,56969	89,92146	80,61387	1,491006	3,041764	48,02545	0,3353641	0,2603475	0,7383537	0,4581123	0,2280891	0,4192916	0,7045064	0,2805869	34,47874	29,06153	52,56583	42,73416	30,55206	24,85073	39,42957	33,61282	51,84489	86,78499	69,87704	82,25574	68,90562	84,7393	92,35342	86,83997	3,734112	3,968004	4,884159	4,979208	5,477453	4,558743	5,31022	5,060372	82,46421	89,59203	93,66019	89,19236	89,33645	86,03352	91,60117	83,79787	64,33527	93,02055	72,4609	89,79276	81,83714	90,14381	78,20174	90,08965	80,87057	81,85828	72,06551	90,22111	77,82935	81,90607	89,04592	82,82901	83,64051	90,74554	82,68111	94,1804	87,57832	86,49162	91,08014	80,88969	53,46768	72,7828	39,65503	69,30427	75,55088	90,92513	63,57012	69,94536	89,95254	95,03046	74,22785	85,46246	96,24626	95,76653	78,76858	92,64194	83,02545	92,65279	71,68884	72,28448	70,3875	73,26363	63,32118	49,22539
28,07,2019 18:30:00	74	99,62174	12,04879	29,56738	91,60145	80,10533	1,437472	4,106985	51,1264	0,3853061	0,3480051	0,566907	0,4592175	0,1741407	0,6728696	0,6057969	0,2673934	36,06342	29,71312	54,7248	44,37506	30,5019	25,37826	39,50342	34,00737	53,96939	87,86188	71,31396	84,17723	71,5207	87,21423	93,11056	87,91686	3,233242	3,732247	4,115067	4,801406	5,158598	4,753467	5,067626	5,079645	84,20279	92,42221	95,19334	91,19812	91,77311	87,06061	92,17023	86,19985	65,88237	93,59582	74,02582	90,29736	83,79531	91,37046	80,55412	91,05714	82,81347	84,88623	75,07778	90,91028	80,81101	82,84151	90,76038	84,5434	86,32356	92,67531	86,61934	95,6661	89,37894	88,16326	93,16996	82,48515	56,06391	74,57587	41,19487	70,14104	76,81441	91,51635	65,61228	70,86413	90,70837	96,64082	78,33775	88,19918	97,1198	96,72965	81,81255	93,56093	83,65357	94,09461	74,07043	74,34536	72,80345	75,70726	64,13075	50,5866
28,07,2019 20:30:00	76	99,62146	14,99122	22,59595	91,35188	84,44476	1,510693	3,57351	45,6967	0,3038655	0,3723889	0,5272574	0,4446425	0,2966816	0,2019783	0,5762323	0,2879089	35,42365	31,60118	54,42675	44,51646	29,94819	25,27568	40,96733	34,47067	56,00526	88,42623	72,65749	86,16537	73,14136	87,13093	94,28112	89,26323	3,134601	3,867981	4,347852	5,617401	5,222354	4,524411	5,11135	5,073703	87,21278	93,70476	95,31705	92,92868	93,0698	88,92421	94,19153	88,58733	67,64816	94,71346	77,69154	91,57078	85,62174	92,48314	82,35867	92,63497	85,13393	87,40231	77,20062	93,12547	82,56589	86,38663	92,59346	86,60683	88,19917	94,39806	87,42546	96,19363	92,06378	90,35967	94,14725	83,94299	57,37566	76,94186	42,11752	71,26347	77,48206	91,89433	66,93529	72,90334	93,28843	97,19136	80,38847	89,57206	97,21257	97,34429	84,72051	94,52039	86,14445	95,14816	74,7746	75,70664	74,04758	77,46607	64,11402	51,62945
28,07,2019 22:30:00	78	99,59756	15,31153	20,2964	91,17525	85,21495	0,8990246	3,668973	52,97939	0,2877708	0,2765805	0,4911306	0,5813439	0,1375304	0,6454465	0,6272104	0,3962201	36,83978	31,6869	54,94494	45,27775	30,29274	24,87013	40,53658	35,62238	57,68829	89,64004	71,75204	87,30319	74,75934	88,51859	95,77192	90,38398	3,330639	3,538419	3,962892	5,419775	4,681352	4,057803	4,868479	5,16295	88,52052	95,65863	96,82802	94,62339	94,23104	90,28638	94,49146	90,18138	69,63375	95,29964	79,7049	93,47783	87,12173	94,13571	84,95379	93,9863	87,43845	88,29243	80,56463	94,21798	85,81095	88,34293	93,59477	89,02402	88,91039	95,30268	89,93147	97,87729	92,49502	91,8019	95,16177	86,09976	58,59022	77,56637	43,69238	72,1841	79,14297	92,5451	68,56638	74,18712	94,1518	97,87321	82,89946	91,61845	97,14211	97,73865	85,62341	96,06812	86,24626	95,23478	74,52268	76,93034	73,7366	76,64594	64,14648	50,79721
29,07,2019 00:30:00	80	99,7795	13,91275	24,71183	93,82632	86,52429	0,9908959	3,679127	44,4719	0,2077807	0,2996518	0,4654343	0,5335433	0,205294	0,6265888	0,6956647	0,2969579	38,06697	32,61467	56,54882	46,39844	31,83348	25,57015	41,81918	36,08215	57,94995	89,00723	70,99994	88,06311	75,33405	88,67836	96,09202	91,71336	3,612401	3,643899	3,893194	4,981004	4,736129	4,254117	4,513566	4,679693	89,15824	95,3031	97,51926	96,00581	95,49478	91,82	95,02707	90,37079	70,47392	96,41563	81,64268	93,83295	88,26508	95,3033	86,28452	94,21508	90,01995	91,12496	83,10619	95,90447	87,27859	89,95792	95,48788	89,78358	90,8325	96,3362	90,12529	98,00826	93,66426	94,10511	96,51104	86,66894	58,06566	77,39631	44,163	71,64491	78,12085	91,89358	67,85042	73,88925	95,25067	98,10192	85,9531	92,87978	98,56936	98,54663	88,46284	96,5913	86,32494	94,86246	74,00751	76,71452	72,03567	75,53921	62,45737	49,06519
29,07,2019 02:30:00	82	99,86916	12,26908	22,00472	92,62385	85,5667	1,266924	3,119888	45,93199	0,2408681	0,2291252	0,6635443	0,5775447	0,1940346	0,5557168	0,6644424	0,4231598	38,80388	33,1938	56,78001	47,71641	31,64132	25,76805	41,16027	36,73968	57,86166	88,04216	68,33628	88,02552	74,05413	88,6852	96,67025	91,67011	3,465061	3,357925	3,763401	5,038821	5,226361	3,927455	4,801614	4,786693	91,84667	96,89253	98,18799	96,27127	96,21256	93,26212	95,34759	92,31514	70,81633	96,78684	81,86476	95,32851	88,2474	95,70816	86,52306	95,00165	91,2321	92,59615	84,63679	96,14603	89,48994	91,58902	96,14493	91,31982	91,58321	96,77995	90,7123	98,48011	94,65116	94,74421	96,98013	89,85059	58,714	76,83141	44,93445	71,48643	76,64062	90,74305	68,39073	74,09116	95,84797	98,78736	87,83377	93,75815	98,8315	98,7015	89,35054	97,2458	84,86785	93,71049	71,41611	77,64996	69,03342	71,39857	58,3564	46,35984
29,07,2019 04:30:00	84	99,87884	11,06129	22,08049	96,7767	90,02044	1,191631	3,766094	46,29179	0,2700182	0,265321	0,6079381	0,4570761	0,09636107	0,3901415	0,8895611	0,2973033	39,59555	34,5499	57,37656	48,38493	32,2985	26,32515	43,39785	36,67681	55,44876	85,76888	64,55128	86,27444	72,73991	89,04723	97,04099	92,313	3,234347	3,090462	4,308272	4,203623	4,825859	3,46361	3,89575	4,941354	92,21913	97,96562	98,1935	96,7421	96,82851	94,04343	96,27872	93,63235	70,85702	96,36244	84,6848	96,25738	86,23425	95,36845	86,63336	95,40927	92,94817	93,70758	87,53889	97,53204	90,35415	93,52149	97,01135	93,3191	91,37198	97,23357	91,30622	98,52757	94,82115	95,05388	97,58759	89,75761	56,94428	74,46624	44,58851	69,83048	74,78027	89,60107	67,29243	71,4901	96,27783	99,16728	88,58338	94,15547	98,86743	99,02015	91,29599	97,58398	80,41218	90,64503	68,15877	75,93977	61,20627	65,7177	53,9211	42,50822
29,07,2019 06:30:00	86	12,75137	0	1,720131	11,81995	0,01519673	0,5276027	10,50191	3,826743	0,4121076	0,3330155	0,5108863	0,6081454	0,2671861	0,3156084	0,8864527	0,6473116	40,15943	34,22655	59,98576	49,87027	33,2253	26,77214	44,55231	36,93952	0	0	0	0	0	0	0	0	3,639754	2,213887	3,665658	4,888372	5,415492	3,57731	4,866614	5,600202	93,59941	98,25389	98,40067	97,02986	97,6798	94,90757	97,04886	94,3254	68,3593	95,38067	84,27318	95,90074	85,90364	94,21066	88,08962	0	94,69136	95,50983	89,64432	98,65426	93,1189	93,85202	98,13259	94,08826	92,41441	97,4982	92,38132	98,93235	94,96621	95,64543	98,18668	90,83976	55,99654	71,60173	44,71085	68,62325	70,21751	86,28916	64,86122	69,62256	96,63149	99,30239	89,60889	94,94176	99,17101	99,35247	93,11864	98,51665	73,9921	88,44889	63,78916	73,19662	55,32175	61,8151	49,50168	38,36987
29,07,2019 08:30:00	88	0,3689351	5,645653	0	14,4074	0,1134228	17,303	0	20,01202	0	0	0	0	0	0	0	0	0	0	0	0	0	0	0	0	50,92036	78,29581	59,54452	0	72,84136	4,831178	0	0	0	0	0	0	0	0	0	0	0	0	0	0	0	0	0	0	0,5217313	2,226873	0,7030559	0,7418765	10,66762	1,112401	5,780836	1,251312	0	0	0	0	0	0	0	0	0	0	0	0	0	0	0	0	0	0	0	0	0	0	0	0	0	0	0	0	0	0	0	0	0	0	0	0	0	0	0	0
29,07,2019 10:30:00	90	99,95448	10,18036	19,96291	96,15384	90,0614	1,454119	4,020777	40,54921	0,252542	0,2946784	0,5711898	0,4690953	0,1674403	0,5305039	0,6136024	0,2736793	41,18375	36,94931	62,73251	50,01787	34,9285	25,86358	45,04359	37,34306	47,72159	74,922	57,32088	81,33544	72,70452	89,90936	98,2809	93,73037	2,732648	2,67414	3,819559	3,78806	3,538144	2,877293	5,071009	4,352067	95,38751	98,8708	98,67152	98,08507	98,76021	96,96887	97,73775	96,21014	67,8252	94,90666	84,9944	96,23363	85,38944	96,76882	89,06284	95,52463	96,22402	96,69712	92,72311	99,00924	96,14949	96,9324	98,94154	95,7025	93,24435	97,78017	94,56516	99,42852	96,03627	97,23328	98,72189	92,68843	52,70107	63,86763	45,25247	64,00365	59,63445	77,03734	59,29694	63,7263	97,61287	99,58975	91,63502	96,33593	99,58615	99,49622	94,89977	98,8065	64,39627	81,6266	57,5643	68,01032	42,52777	50,73358	39,61905	31,01127
29,07,2019 12:30:00	92	99,98708	8,714009	24,83477	96,73808	89,57428	1,054031	4,513773	44,85183	0,3091153	0,4389781	0,5387931	0,4145943	0,2319573	0,6013069	0,7045756	0,4172883	43,48523	37,08644	63,39053	50,46591	34,91448	26,48824	44,12716	38,48475	47,26264	71,35892	56,43028	79,74918	71,9804	88,96807	98,49399	94,9323	2,842547	2,940083	2,529703	4,533321	4,0109	2,857813	4,558259	4,618562	95,18097	98,74254	98,84491	97,9836	99,05067	97,18604	97,98	95,97735	68,2496	94,92076	84,05351	96,07033	84,94093	96,65153	89,77653	95,56821	96,88757	97,69244	93,79469	99,3167	96,2252	96,44264	99,22068	96,49915	92,88164	97,84281	94,106	98,86003	96,78782	97,64409	98,87267	92,80642	50,73786	59,50257	44,35476	60,36113	55,57436	71,65319	56,57065	60,96037	97,80704	99,66733	91,37316	95,51427	99,58837	99,53229	94,7078	99,01814	62,29007	78,22605	54,91207	66,06522	38,47176	46,29823	36,18804	29,78738
