# Supplementary material for: Neuroblastoma signalling models unveil combination therapies targeting feedback-mediated resistance
Source: PLoS Comput Biol. 2021 Nov 4;17(11):e1009515. doi: 10.1371/journal.pcbi.1009515 (PMC8604339; doi:10.1371/journal.pcbi.1009515)
Supplement: S2 File — (ZIP) [file pcbi.1009515.s023.zip › drug_sensitivity/IMR32_drug_sensitivity/IMR32_Sor_TAE_20190725_2.txt]

Label: IMR32_Sor_TAE_20190725_2
Metric: Phase Object Confluence (Percent)
Cell Type: IMR32
Passage: 1
Notes: 
Analysis Job: IMR32_Sor_TAE_20190725_2

Date Time	Elapsed	A1, Image 1	A1, Image 2	A1, Image 3	A1, Image 4	B1, Image 1	B1, Image 2	B1, Image 3	B1, Image 4	C1, Image 1	C1, Image 2	C1, Image 3	C1, Image 4	D1, Image 1	D1, Image 2	D1, Image 3	D1, Image 4	A2, Image 1	A2, Image 2	A2, Image 3	A2, Image 4	B2, Image 1	B2, Image 2	B2, Image 3	B2, Image 4	C2, Image 1	C2, Image 2	C2, Image 3	C2, Image 4	D2, Image 1	D2, Image 2	D2, Image 3	D2, Image 4	A3, Image 1	A3, Image 2	A3, Image 3	A3, Image 4	B3, Image 1	B3, Image 2	B3, Image 3	B3, Image 4	C3, Image 1	C3, Image 2	C3, Image 3	C3, Image 4	D3, Image 1	D3, Image 2	D3, Image 3	D3, Image 4	A4, Image 1	A4, Image 2	A4, Image 3	A4, Image 4	B4, Image 1	B4, Image 2	B4, Image 3	B4, Image 4	C4, Image 1	C4, Image 2	C4, Image 3	C4, Image 4	D4, Image 1	D4, Image 2	D4, Image 3	D4, Image 4	A5, Image 1	A5, Image 2	A5, Image 3	A5, Image 4	B5, Image 1	B5, Image 2	B5, Image 3	B5, Image 4	C5, Image 1	C5, Image 2	C5, Image 3	C5, Image 4	D5, Image 1	D5, Image 2	D5, Image 3	D5, Image 4	A6, Image 1	A6, Image 2	A6, Image 3	A6, Image 4	B6, Image 1	B6, Image 2	B6, Image 3	B6, Image 4	C6, Image 1	C6, Image 2	C6, Image 3	C6, Image 4	D6, Image 1	D6, Image 2	D6, Image 3	D6, Image 4
25,07,2019 16:30:00	0	54,77798	26,33068	22,89006	43,02801	14,17309	16,02916	15,29005	19,25578	14,82655	21,18078	15,82055	20,8077	16,71005	20,34655	15,01727	19,56123	52,10247	24,23754	23,22771	45,58059	16,14769	14,16908	14,63687	18,534	17,12533	18,85168	17,40806	18,42037	17,87494	18,60039	15,35539	18,11795	5,177663	0,7810427	0,6821259	6,244543	9,208456	9,139657	13,10745	11,22396	19,60274	16,43913	15,58833	20,03819	20,18484	17,93007	17,10468	19,52745	8,698467	1,277561	1,929915	4,263442	7,106196	6,979443	9,886161	9,102358	17,8422	16,32563	17,47319	17,91018	20,69352	20,73594	17,88033	17,92669	7,632417	7,378771	13,55334	15,0221	15,63729	17,23952	15,71631	21,1839	18,23959	17,83771	18,59727	18,09551	17,84165	15,50612	14,52061	17,37262	12,47596	7,859612	11,23515	11,69671	21,77042	16,6094	19,46501	17,72988	20,1023	14,61393	19,22116	18,89568	20,88389	20,84846	13,37996	16,17656
25,07,2019 18:30:00	2	91,61665	48,05136	47,09168	83,0859	16,5799	16,85594	16,08076	20,68033	14,95814	21,8797	16,4019	21,41378	17,40502	20,82497	15,29205	20,50315	93,46071	48,96635	44,84201	81,43905	19,0978	14,8517	15,22961	20,45741	17,72622	19,40678	16,8989	19,72176	18,07775	18,85548	16,20144	18,8684	1,459231	2,553949	1,147491	1,649812	12,20781	12,13852	16,54267	15,55855	19,91718	17,30646	16,53065	20,64123	22,13354	19,09814	18,6852	20,93142	1,500055	0,9388815	0,7805591	0,4963113	8,910255	9,716238	13,3727	11,85648	18,59486	17,05999	17,70108	18,91274	21,10632	21,34559	18,83731	18,45276	9,32713	9,391924	16,50862	18,96503	15,8046	17,91266	16,53017	21,47643	18,27739	18,53924	19,50576	18,92318	19,08889	16,2884	14,73254	18,29465	14,94882	9,788628	14,00081	13,92669	21,82001	18,14371	20,42564	18,33941	20,58908	14,81294	19,81847	19,71451	22,41614	21,87078	13,81493	16,39064
25,07,2019 20:30:00	4	98,9126	63,52184	51,28246	91,52139	17,74861	17,18335	16,15965	22,63553	15,90717	21,25428	17,27661	21,70638	18,28788	20,92099	16,11758	21,35078	96,85634	62,30216	62,01411	90,45409	22,42221	14,98314	15,14098	21,08615	17,62924	19,60689	17,3718	19,20715	18,52149	19,16916	16,85538	19,38833	1,046157	0,9915174	1,85476	0,6675509	11,08684	10,72011	15,12489	14,81805	21,14659	16,86879	17,01004	20,81897	21,96729	20,50397	19,19091	21,02011	1,079244	1,432015	0,476072	0,5770612	8,799802	8,962273	11,65886	10,84908	19,56586	17,01204	18,51362	19,55625	22,7171	21,57832	19,5327	19,34413	9,443594	9,144561	16,81166	19,78841	16,0081	18,27116	16,10238	22,36482	19,73654	19,13606	18,90217	18,76658	19,40194	17,27654	15,46261	18,3276	15,11383	10,23417	14,50065	15,42537	23,01303	17,7752	20,99642	18,82384	21,53984	15,88086	19,81204	20,56622	22,40613	21,40384	14,50582	16,98048
25,07,2019 22:30:00	6	99,67637	37,98897	57,49557	91,4899	18,39516	17,43369	16,05672	23,97367	16,77663	22,65114	17,65045	22,66869	18,27551	21,69043	16,07227	22,24677	99,22365	63,42416	61,8739	85,84231	21,47353	14,81128	15,28065	22,62447	17,76055	20,47489	18,52301	20,18581	19,22172	20,24411	16,48741	19,6913	0,5698082	0,8628288	0,8316753	0,7188743	9,761758	9,144421	12,60893	12,73582	21,25028	17,94816	17,23267	20,82567	22,45068	20,87423	19,27801	21,75232	0,5930868	1,040423	0,431518	0,6455155	7,635873	7,338292	10,10299	8,989	19,34192	17,66523	18,47756	19,9973	23,18143	22,06696	19,62278	19,78642	9,874629	9,30986	17,6195	19,9247	16,84785	19,59653	17,59152	23,04273	19,01186	19,46397	21,13574	19,42826	20,15238	17,51589	15,73594	18,72783	15,8631	10,44036	14,16515	15,88155	23,32061	18,29624	22,27923	19,67085	22,73844	17,15731	20,41307	20,69414	24,02907	22,49461	14,99295	17,35121
26,07,2019 00:30:00	8	99,53096	50,79127	59,98873	98,10497	18,07754	17,0385	15,94068	22,4978	17,59415	23,85085	18,89305	23,23635	18,56453	22,90519	16,34906	22,65197	98,53164	53,21827	35,65076	91,15881	21,31798	15,36762	15,33799	22,73086	19,12121	22,01488	19,59521	21,23639	20,44512	20,80736	17,89809	20,64434	0,8650392	1,387392	0,6085598	0,7947198	8,87924	7,881368	11,62833	10,85074	22,4837	19,23712	17,87826	21,03441	23,02339	21,78139	20,52014	22,39589	0,8284979	0,8535725	0,6365356	0,5538516	6,18417	6,36667	9,694061	8,111115	20,68213	18,68211	19,19353	21,03648	23,64528	23,28049	21,72254	20,21511	10,15652	9,530902	17,48459	21,63973	17,86673	20,99504	19,17046	23,92539	21,08125	21,6407	21,15198	20,59813	20,45183	17,92793	15,85495	19,97403	16,30519	10,45307	15,27015	16,56326	24,30171	19,60861	23,31475	21,33821	24,27961	17,13452	21,69678	21,78921	25,54832	23,20292	15,29806	17,64575
26,07,2019 02:30:00	10	99,50583	48,40343	51,95477	95,87663	18,54132	16,2194	16,15295	22,22902	19,08177	24,95247	19,97706	23,95854	19,74821	24,33963	17,99935	24,60833	99,07161	30,00463	55,09429	94,3752	21,56173	14,48586	15,34773	21,70293	19,92609	23,2827	20,55564	21,9916	20,9688	21,73754	18,63823	22,22155	0,8787162	0,8382376	1,258151	0,6033101	8,151456	7,637807	10,96817	10,35028	25,36928	20,6297	18,79338	22,48266	24,96463	22,79627	21,26015	23,45484	0,6747347	0,8287743	0,9358421	0,5162052	5,711205	6,42193	9,190428	7,233021	22,49786	20,34987	20,82525	22,42022	25,88038	25,30787	21,72	22,02676	10,42433	9,908269	18,7949	22,20194	18,82281	22,38223	19,67811	25,81717	22,46008	22,19938	22,59601	22,63483	21,59324	18,51811	17,0872	20,88791	17,45696	11,19557	16,27963	16,61659	25,83644	20,5687	24,46037	22,91632	24,87132	18,7386	22,83771	23,50471	26,76068	24,47882	16,29517	18,59216
26,07,2019 04:30:00	12	98,84795	60,11881	56,45784	93,53172	17,7265	16,22071	15,82753	21,64546	21,01507	24,96982	20,63564	25,53298	20,46896	25,78028	18,78329	25,7675	96,24522	31,55386	48,67803	92,23225	19,68764	15,0192	15,16848	22,01895	21,52437	24,45339	21,67344	23,54553	22,24891	23,04943	19,19278	22,57495	0,5533681	1,174223	1,094924	0,3898651	8,31772	7,592838	11,50986	11,28841	27,17866	21,70272	20,71839	23,4866	25,33453	24,11016	22,30866	25,48498	0,4862262	1,094648	0,2980631	0,5099884	5,833264	6,533071	8,770998	7,507804	24,09586	21,37302	22,44481	23,29161	27,06296	25,82677	23,48115	22,89559	10,73193	11,19011	19,57421	24,75685	20,42896	24,33224	21,74804	28,12355	23,58262	23,5246	23,92607	23,64439	23,39288	21,20739	17,57169	21,82105	17,62462	12,22287	17,10364	18,38169	26,85413	21,90111	26,29152	24,41181	25,68157	19,84665	25,04911	25,38828	28,23911	25,67715	16,74252	19,08509
26,07,2019 06:30:00	14	96,8294	67,97835	52,49787	95,98792	16,10604	16,41799	15,66299	20,7302	21,19108	26,42622	21,44141	27,09728	21,38794	26,57245	19,67576	26,37946	95,07915	28,6218	42,15751	85,889	18,25016	14,40885	14,80576	20,38392	23,23435	25,53306	23,0401	25,4539	23,64625	24,90067	20,10645	23,56059	0,4386328	1,061353	1,592755	0,5027354	8,525295	8,281872	11,51919	11,37827	27,85878	23,30211	22,42878	26,19529	27,5704	25,03495	23,89292	26,47214	0,3665174	0,5165506	0,5793407	0,3082864	5,975975	6,571894	9,241407	7,272393	25,19292	22,96668	24,14698	25,0534	28,51832	28,48481	24,1496	25,42827	12,06358	11,33123	20,83471	24,97085	22,88821	25,98848	22,74902	30,0295	25,60759	24,90937	25,49431	25,61402	25,50916	21,66832	19,29687	23,20658	18,20789	13,03603	18,51783	19,08737	28,67651	23,57212	27,63373	25,70692	27,52224	20,56995	25,66347	26,58315	29,74746	26,76751	17,80511	20,086
26,07,2019 08:30:00	16	98,71752	49,47426	40,151	92,2956	16,15571	16,94442	15,74657	20,18022	21,81269	27,43209	22,63276	28,41111	23,12003	27,76449	19,60999	27,43411	95,95282	41,4358	43,54013	85,90296	17,24117	13,46976	14,24396	19,203	24,67466	27,62427	25,81869	28,18303	24,83152	26,92909	21,49003	24,09911	0,3621656	2,523969	0,4934792	0,5302967	8,645901	8,652326	12,04541	12,23039	29,94191	24,55929	24,6806	27,32324	29,44967	26,77684	24,48165	27,55637	0,470615	0,8780254	0,5423159	0,33343	6,222646	6,720407	9,604398	8,231586	27,25568	24,38136	24,65945	26,83556	30,71321	30,4423	25,83919	27,45917	13,09267	12,19869	22,76567	26,64718	23,86791	27,63358	24,13959	31,80281	27,48473	27,40233	27,36461	27,49428	27,00569	23,61661	20,35498	25,11998	19,60185	13,58546	19,08799	21,62923	30,30247	25,43331	30,80618	28,12652	29,90529	22,76221	27,78169	29,22891	31,61327	27,24249	19,17688	21,30381
26,07,2019 10:30:00	18	99,00219	65,27374	42,58952	92,36819	15,61657	15,66513	15,37557	19,90544	23,58407	30,37038	24,18649	30,82069	23,90687	28,21024	20,66969	28,41664	95,13967	42,81318	45,66982	87,70626	16,64822	13,80374	14,95593	19,24437	25,94337	29,86481	27,09383	30,45907	26,26492	27,79488	21,7363	25,82448	0,288876	0,6343253	0,8682167	0,5410035	9,394894	9,359595	13,05282	12,65425	33,11892	26,3324	25,96603	29,35275	31,76745	28,7241	26,99594	30,23768	0,308908	0,4724801	0,3120165	0,2968887	6,482717	6,824091	9,634932	8,511827	29,59078	25,86807	26,09486	27,92503	33,27634	32,03312	27,54517	29,54728	13,6323	13,03244	24,06506	28,41976	25,92534	29,37493	27,04513	34,31842	30,32963	29,07424	30,88923	28,78523	27,42471	24,95724	21,87403	26,44962	21,35209	15,21717	20,29392	22,397	32,17043	27,3206	33,72569	30,577	32,1837	23,79891	31,13941	30,97287	32,73402	28,63236	19,87932	21,74341
26,07,2019 12:30:00	20	98,76193	44,77148	55,65366	94,19698	15,15749	15,55386	14,86993	20,07453	24,40982	32,84462	25,92707	33,6899	24,61193	31,18887	21,33372	29,55647	95,93466	50,44726	44,14365	90,90344	16,83611	13,39861	14,53463	19,08053	27,96108	32,97876	28,76913	32,26645	29,08144	28,97091	24,9888	27,79289	0,2696037	0,4638456	0,5559239	0,4801475	10,31851	10,26325	14,35663	13,00557	34,66698	28,5465	27,36619	31,47933	33,90369	30,96353	29,36802	31,43181	0,5555785	0,3910394	0,4629475	0,5519866	7,208222	7,009007	10,38385	8,516522	30,8082	26,86021	27,69369	30,81537	35,28556	35,27409	30,32294	30,71784	14,51716	13,32034	25,2763	29,03928	26,40639	31,0563	27,64609	35,41956	32,03284	30,21511	32,46027	30,14202	30,12012	26,50226	23,1634	27,00237	23,38396	15,21524	22,00873	23,56467	34,10159	28,92228	35,12005	31,5049	34,83891	25,15949	30,74513	33,44082	35,41418	31,47614	20,95581	23,49082
26,07,2019 14:30:00	22	98,86804	38,79199	36,66404	90,92755	13,68762	14,45423	14,34295	19,0922	26,17063	35,71674	27,5029	34,93292	27,48329	31,35976	22,42297	32,20415	96,23031	48,46098	35,75087	91,60097	15,76177	12,56797	13,07078	18,58166	29,87311	34,4362	30,29047	33,27813	31,01299	31,26416	27,15399	29,82537	0,209853	1,137337	0,9642323	0,3340517	10,85772	10,75963	14,66891	14,17115	36,92162	30,94468	29,62401	34,04487	33,14704	33,72023	30,09034	33,99142	0,3541528	0,1996297	0,1878177	0,3513207	7,89905	7,617221	11,38974	9,658419	32,93842	28,46133	28,9039	31,4097	36,31639	36,81179	33,88158	32,01758	14,99813	14,35904	26,66203	31,16863	28,31855	32,74867	30,56982	37,45855	34,95156	31,91596	33,79332	31,87528	31,52181	28,55411	24,47433	28,54118	24,04253	15,54245	22,6968	24,95171	36,8578	30,75886	36,96597	34,78302	35,71402	27,62869	33,03969	34,99184	36,68987	33,59084	22,27267	25,2801
26,07,2019 16:30:00	24	98,11766	48,9778	36,48561	91,21622	13,69467	14,35283	13,57013	18,33175	27,75474	38,06062	29,84085	36,78423	29,15541	34,226	23,25127	33,40676	96,19218	58,05489	26,85173	91,22547	15,53161	12,05881	12,74577	17,22943	31,32412	36,04304	31,97744	34,39254	32,26783	31,83935	27,92558	31,90477	0,1960378	1,021704	0,9111128	0,6341181	12,24366	11,26375	15,06645	15,18159	38,085	31,84467	30,76792	35,74263	37,52266	35,94799	32,07739	36,14847	0,3120855	0,4036803	0,2023928	0,3326012	8,384656	8,175978	11,66473	10,45922	33,72663	30,04752	31,8982	34,15823	38,62601	39,24686	34,02118	34,26323	14,86737	15,06148	27,80656	32,08285	29,64514	34,49739	31,35789	39,00869	36,56492	33,26858	35,76018	34,53104	33,5014	30,15025	25,36624	31,14128	24,44753	15,80584	23,32656	25,7302	36,99512	32,6224	38,92766	34,99419	37,16513	29,14814	37,07656	36,70265	39,70988	35,4959	23,83765	26,35423
26,07,2019 18:30:00	26	98,74364	28,25113	48,80616	91,65063	13,24774	13,59858	13,17888	17,69341	29,22268	37,57861	31,19709	40,00048	31,98648	35,54231	25,29261	35,58216	94,51991	36,65665	29,5557	90,97141	14,68549	11,21325	11,86332	16,16987	32,06379	37,37766	34,37355	36,26001	34,39344	34,47744	29,41471	32,72919	0,1015418	0,6798464	0,7361433	0,3007571	13,13052	12,05273	15,92693	16,60208	41,09962	32,74149	32,23731	37,09273	39,57566	38,4663	33,15091	38,86778	0,4707531	0,335226	0,1905117	0,2420424	8,504505	8,626629	12,16111	11,21781	35,7123	31,80965	33,78129	36,11039	42,11138	41,51511	36,17981	36,57941	15,93819	15,55427	27,43506	32,17809	31,91327	36,38346	34,05206	40,69815	36,76565	35,7139	36,9822	36,12912	35,0938	32,05861	28,02538	33,56688	25,06148	16,65637	24,20431	26,57238	41,51448	33,49656	41,13457	38,528	39,43095	29,47212	38,06021	38,04741	40,67839	38,1442	24,95283	28,44124
26,07,2019 20:30:00	28	98,55616	40,74616	40,87355	86,38559	12,85325	12,74639	12,04161	16,04891	31,25842	41,28633	32,85677	40,55612	31,62686	37,46864	25,8144	36,84731	97,34934	50,44125	37,5945	88,82411	13,85548	10,42399	11,80385	14,70235	33,48943	40,07067	35,02776	39,08011	36,15088	35,5792	30,90979	33,33906	0,06265195	1,066396	0,412453	0,3821977	13,61019	11,96846	17,35529	17,62337	43,35703	36,18499	33,58014	38,52914	42,01308	39,943	35,98695	39,79001	0,3477288	0,3766716	0,3938716	0,383372	8,399508	9,057526	12,2525	11,41281	36,96473	33,64432	35,03391	37,789	44,85474	43,80132	38,58663	37,93378	15,87519	15,00014	27,88841	33,44171	33,46637	37,75632	35,63819	42,80933	39,16135	37,08236	39,01484	37,98305	36,97066	33,02118	28,91571	34,55708	25,93902	17,03007	26,13133	26,8922	41,76786	35,46591	42,81126	39,54782	40,66788	33,11546	38,68237	39,85038	43,60197	39,29287	26,05071	29,62616
26,07,2019 22:30:00	30	98,5735	33,02599	21,39934	86,8846	11,0865	12,605	10,92542	15,25331	32,5212	44,35331	34,42453	44,04619	33,10193	38,03355	27,12271	39,22387	98,30175	37,46223	31,87771	91,55392	13,9258	10,39491	11,52029	14,35124	34,72501	41,82374	37,91556	41,81014	37,4542	38,15332	33,05336	35,71687	0,1512074	1,507723	1,066879	0,4946535	13,11699	11,98946	16,2471	17,15669	45,41259	37,22846	36,73456	40,10941	44,18497	42,67953	37,35542	42,2145	0,3770861	0,2791363	0,7006382	0,3042799	8,25141	8,672702	11,80903	10,81448	38,80422	34,66235	38,3515	39,75545	46,89482	45,08994	40,02802	40,43228	16,03372	16,16559	28,24671	34,10035	35,27491	41,54579	38,10387	46,39824	40,30235	39,65592	40,24245	39,60688	39,55902	34,8834	30,07482	36,70555	25,79914	17,38388	25,14236	27,72857	45,3708	37,83149	44,80445	40,4809	43,59824	34,31255	41,76931	42,4917	45,77805	41,61777	26,18044	30,84072
27,07,2019 00:30:00	32	99,07195	38,07609	21,80219	85,90986	11,1698	11,75978	10,68703	14,18083	34,13627	45,19818	34,95336	46,47166	33,71974	39,1516	27,72428	40,28045	97,6215	44,37762	21,61555	87,8596	13,15526	9,427219	10,6154	12,99507	37,03455	44,18559	40,90406	44,10961	39,58727	40,18864	34,16812	37,88758	0,05498452	1,092507	0,8513622	0,4540368	12,67006	11,35776	16,19059	16,38532	48,08804	39,70636	38,24588	43,67664	47,68533	44,06409	38,77293	43,87709	0,4849138	0,8977812	0,8340932	0,3794347	8,058824	8,422855	12,38782	10,23285	41,84723	37,87342	40,42986	41,52112	49,73743	48,92911	44,17427	43,38237	16,25636	16,11399	28,37389	34,13233	37,01211	45,00166	39,9073	49,52764	44,32637	42,39681	43,41995	43,22454	41,33524	37,22861	30,86683	39,56288	25,75493	17,00977	25,55717	27,30983	46,49542	39,72978	48,46181	44,12778	45,14265	36,30125	43,33746	46,46137	49,08929	43,27254	28,21736	31,76552
27,07,2019 02:30:00	34	99,37106	25,77476	19,13531	83,2923	10,17276	11,1439	9,684529	13,86377	34,47763	46,6601	36,95009	48,10406	34,00047	40,60543	28,43212	41,7519	97,13756	26,30546	22,21168	85,51524	12,72519	9,330859	9,967325	13,014	39,34025	46,24253	43,58718	46,41426	40,21428	41,92363	34,08156	38,3649	0,3246574	0,515169	1,1506	0,3625801	11,48624	11,33027	14,48842	15,47593	50,63184	41,40023	39,74628	44,51273	51,00306	47,74916	40,92659	45,70326	0,3536002	0,4903707	0,4710985	0,4344192	8,028707	8,023458	11,65775	9,952682	45,82732	39,43386	41,80991	45,1706	51,67854	51,03601	45,46697	45,52097	15,93502	15,55606	29,99475	35,65878	40,04096	46,77511	43,79538	51,4544	48,45829	45,05726	45,3125	47,20139	43,10808	40,32044	33,32946	40,77814	26,70942	17,28946	25,84991	28,25362	50,03661	43,07713	51,66673	45,77151	48,85238	39,67292	46,29607	48,76706	51,02447	43,56211	28,78067	33,1996
27,07,2019 04:30:00	36	99,44393	34,81369	21,67303	85,99753	9,896591	10,00891	9,119417	13,39032	35,41998	48,84007	38,82129	50,46495	35,64309	41,67875	28,97159	41,69589	97,70915	27,02096	21,20234	86,50875	12,39638	7,870731	9,538916	11,75335	41,02536	49,06581	45,61145	48,90694	42,1886	44,06886	37,33828	40,31403	0,4177028	0,6197501	0,755001	0,3513207	10,43456	10,01043	13,80602	14,65911	52,74923	44,36733	42,11393	46,0677	51,48121	50,15466	43,10297	48,89582	0,5522629	0,7605271	0,4099662	0,3868258	6,891369	6,865882	10,79223	9,161415	47,62772	41,96197	43,85969	46,52311	54,28982	52,65217	48,09791	49,15465	16,45916	15,88127	30,04034	37,22625	42,48031	50,12551	46,22242	55,27533	48,57965	47,03767	48,61468	49,87988	45,65456	42,04417	34,37059	42,73445	26,91969	17,77022	27,51713	29,83194	52,77091	45,16123	54,72736	49,63335	51,76337	41,33281	48,59714	51,99603	54,04226	45,8055	30,0116	34,45436
27,07,2019 06:30:00	38	99,05027	28,96234	22,32572	84,11541	9,207075	9,341223	8,477149	12,23682	35,78464	50,95448	40,81723	51,92895	35,65214	42,97842	29,41506	41,77118	98,04797	38,07092	20,67156	85,86158	11,63282	7,788668	9,238364	10,66962	44,13648	52,69686	47,88696	50,02072	43,53876	44,99812	37,28509	41,3646	0,3263152	0,5867318	1,295037	0,6237566	9,790077	8,781153	13,17743	12,68809	54,99349	44,98079	45,15451	50,10234	54,98459	51,92259	45,56931	50,81551	0,5629696	1,089329	0,3627873	0,2970269	6,526027	5,936325	9,07804	8,394604	50,17358	43,97043	44,44157	47,85021	57,92398	57,7229	49,94942	50,84501	17,31501	16,20178	31,40231	37,97836	45,2142	53,01005	48,86272	57,13134	54,12805	50,43104	51,24006	51,71632	45,0708	42,96556	34,87655	43,13799	27,19945	18,65177	29,34212	32,01038	56,4394	48,51127	56,05976	52,48293	53,65391	43,12499	51,17752	55,31161	54,73392	47,51748	30,35484	35,01367
27,07,2019 08:30:00	40	98,9716	41,56913	22,04016	83,08031	8,351913	8,581248	8,162508	11,67005	38,36642	53,37055	42,40785	54,72838	35,74221	43,19655	29,62443	41,98075	97,68063	35,25488	21,49066	87,37959	10,96188	7,364956	8,68327	10,74968	45,94903	55,33659	49,80852	52,9514	45,42165	47,29767	39,84009	43,6803	0,320651	0,6819876	0,4055454	0,734071	8,770652	7,90154	11,64194	10,94814	56,9002	49,8166	46,61659	51,10846	55,79914	53,90156	45,62728	53,04619	0,4016771	0,6661692	0,3899342	0,3203056	5,350076	5,229609	7,850351	7,364404	53,04051	46,04746	47,85	51,61369	61,57493	59,35145	52,94671	53,04839	17,51167	16,12829	32,54241	38,97241	46,96114	55,69483	51,45342	61,20745	57,88081	52,97068	54,19837	54,38999	49,47847	46,06329	37,96592	45,37874	27,78846	19,51322	28,64887	32,54697	59,52779	50,72213	59,94618	55,8084	58,26176	46,5723	55,72537	57,11917	56,79626	49,76466	32,39893	35,0047
27,07,2019 10:30:00	42	98,02946	34,742	18,31067	90,70582	7,65846	8,796903	7,953829	11,64822	39,8032	56,07178	43,77051	56,16807	35,84293	44,10324	29,98507	42,92778	98,05625	33,53524	23,80326	85,31919	10,54818	7,065166	8,287465	9,741793	49,14684	57,62164	52,77553	55,16529	47,04935	47,79737	39,80479	44,67451	0,251644	0,4608753	0,7704049	0,5231818	7,498204	6,545368	10,31057	8,64376	60,44312	51,44001	48,60542	55,08834	61,45867	57,44667	48,97519	56,28681	0,386135	0,5410726	0,3716291	0,2951619	5,560689	5,043103	7,227426	6,841774	56,20041	48,51603	50,98778	53,74517	63,49344	63,60079	55,49079	55,02258	18,84166	16,36784	34,33852	40,54894	49,30441	58,29968	54,73205	64,2555	59,75057	56,39161	57,33572	58,23434	53,48523	48,33437	38,71656	47,61356	29,12024	20,3507	29,63176	33,1614	63,00024	53,55223	59,90937	59,51564	58,62717	49,04757	57,74756	59,91565	56,70562	50,98868	31,82734	36,72096
27,07,2019 12:30:00	44	99,22613	28,66862	27,85402	87,77437	7,02828	7,837988	7,464493	10,41121	42,42649	58,47025	45,84169	60,08565	35,56752	45,1204	29,87595	43,91496	96,94925	37,91314	18,50064	86,9498	10,01174	6,593723	7,477967	9,771843	50,31415	59,32727	54,33618	58,06733	50,0641	50,44188	43,98182	45,70326	0,4711676	0,8485299	0,6406111	0,566976	6,334895	6,899659	8,971318	7,779204	62,11069	52,94852	50,2758	56,47283	64,15608	56,35927	51,92589	58,74214	0,4795949	0,6691396	0,6738366	0,3928353	5,016785	4,419346	5,983987	5,967617	57,15406	50,43772	52,76165	56,55951	64,96904	66,11253	59,27443	57,40031	19,97251	16,72241	36,75322	42,54185	53,50298	61,90007	56,03538	67,18446	60,00124	59,08308	60,37087	61,33504	53,67069	50,8495	39,83228	49,12909	31,46358	20,20198	31,41412	34,34322	64,72307	56,18769	65,02736	61,95153	62,15648	50,43613	60,39919	62,65259	59,90654	51,43036	34,2021	37,50877
27,07,2019 14:30:00	46	99,26144	33,38817	29,97878	85,2506	6,762681	7,153308	6,99388	10,37232	43,60846	60,61366	47,63967	62,06683	37,35115	44,83014	30,42648	44,52504	97,34071	41,82989	22,55491	90,44222	9,544444	5,804114	7,56645	8,351848	53,72831	61,75177	57,65418	61,22216	51,71847	53,74032	43,59182	47,99092	0,4382875	0,7274396	0,863934	0,5513649	5,989306	5,500041	7,72795	6,659069	65,70409	56,79438	53,28767	58,84076	67,99734	61,96964	53,04998	61,2826	0,3562251	0,2266385	0,6687942	0,3732869	4,262889	4,639975	5,791127	5,341789	59,99776	53,50912	54,22456	59,63423	69,79195	69,28526	62,47408	61,17967	20,69352	18,12451	37,75889	43,97884	55,87423	64,37796	59,54209	70,23541	66,66879	62,69672	64,09711	63,4375	56,02446	53,55346	43,63995	50,79692	33,08258	21,45999	32,52072	35,70983	65,9274	58,39392	69,30046	64,56308	65,26172	54,26606	64,19443	65,7181	62,16423	55,50127	36,00166	39,87808
27,07,2019 16:30:00	48	99,01194	40,13033	26,20842	88,4455	5,768401	7,615289	6,329022	10,12972	45,52773	62,81063	48,44551	65,85682	38,32	48,14903	30,90697	46,19985	95,73241	34,18117	21,45142	91,18693	9,197957	6,11689	6,837834	8,328774	55,8066	65,05664	60,78691	63,3993	55,07079	55,48726	46,03102	50,55109	0,2482593	0,6582946	0,4561781	0,634118	5,423297	4,839397	6,261605	5,879477	68,02263	59,04613	55,05349	60,70836	66,30202	64,55626	53,97664	63,35088	0,4556255	0,4084466	0,4632239	0,1847093	4,19851	3,479981	5,4979	4,703179	61,41376	55,11597	56,86788	61,92509	70,45439	71,72144	62,03588	63,1755	21,73892	19,41354	39,23271	45,05029	58,343	66,84136	63,06538	72,84261	70,69201	65,11032	67,17823	66,4251	58,43058	55,63956	45,25171	54,06519	34,2135	22,46242	33,21418	36,89006	70,57954	60,94952	70,6243	67,4982	69,01614	56,06066	66,68276	68,9586	66,40611	57,80994	37,45578	41,72345
27,07,2019 18:30:00	50	99,26993	33,29873	21,12484	84,7737	6,094095	6,547787	5,859444	9,35172	47,8786	66,30698	51,53266	65,87817	39,17018	49,28811	32,14398	47,64706	97,48694	30,87485	21,88087	89,58002	9,885679	5,348074	6,340559	8,326838	56,63855	67,37055	63,42686	67,14288	56,19854	59,04053	47,75509	52,21332	0,3631327	0,9870965	0,4949989	0,3798491	4,709466	4,667191	5,6871	5,927069	68,72099	60,30952	57,60658	63,5534	70,8218	68,59686	56,98924	66,34665	0,4266826	0,5061892	0,6183686	0,2783073	3,757875	3,349636	5,245703	4,848171	65,51854	57,219	60,71065	64,00725	74,24858	74,20086	67,08237	64,36014	22,74508	21,04477	39,97886	46,23059	60,97114	69,93238	65,76411	75,72142	71,0141	67,77194	69,15464	70,52353	61,4785	57,92537	46,09299	56,77533	35,79099	23,38058	32,98291	38,89595	73,41408	63,62586	74,14517	69,94846	70,37522	58,16499	69,83324	69,76846	68,06995	59,80354	39,10974	43,51286
27,07,2019 20:30:00	52	98,19808	31,46497	22,77526	87,17735	6,610438	5,652008	5,913599	9,029899	49,80319	66,75412	52,3863	69,55307	40,89259	50,49501	33,09488	49,23595	97,78839	31,64057	17,7522	88,65792	8,925659	4,944254	5,813853	6,930121	58,55824	69,72113	65,216	69,49622	58,98602	61,6445	48,08956	54,8644	0,3560179	0,4154923	0,9924155	0,566976	4,939281	3,97201	5,625621	5,474069	72,57149	63,80173	58,79558	65,51136	74,87103	70,42578	60,81358	68,65026	0,3556724	0,4576287	0,2546143	0,3011024	4,127776	3,006258	5,42765	4,534221	66,48457	60,74244	61,68959	66,47747	77,93158	76,11508	68,59394	68,4665	22,5096	20,95359	42,33884	48,76022	63,99632	73,17694	68,54642	78,93187	75,40347	70,65904	71,60801	72,62971	63,25714	59,87641	48,59209	58,79124	38,06255	23,68624	34,37106	39,52089	75,71652	66,61202	76,87914	72,72173	73,59837	60,03225	71,23459	75,2028	70,46839	61,38187	41,43457	46,10293
27,07,2019 22:30:00	54	99,29556	29,39274	24,09158	85,71999	6,354166	5,022794	5,091594	8,688727	51,4063	68,95716	54,9734	70,68034	42,14156	52,18722	33,94549	50,65766	97,67696	30,82413	20,54011	90,57574	9,100837	4,845822	5,627141	7,069448	63,18663	73,48088	67,18273	72,32018	59,49664	63,83675	50,41045	56,34207	0,3345352	1,345878	0,7061643	0,5177249	4,347852	4,266551	5,178216	5,377707	75,21684	65,58818	63,03907	68,11471	76,47242	72,44535	63,09592	70,38101	0,3057996	0,30801	0,3754283	0,262558	3,800494	2,956316	5,354568	4,599842	67,24227	62,45868	65,25862	69,37043	79,81646	77,87701	71,27486	71,10355	24,19402	22,34637	44,25604	50,49085	66,91519	76,16317	72,20406	81,06073	76,44457	74,24519	73,64555	74,86626	64,80982	62,89794	50,80854	60,98356	38,66786	24,99351	35,58749	41,14169	76,71003	69,1141	79,28934	75,26961	75,23845	63,41809	74,28437	77,9501	72,95569	63,97263	42,63393	47,08347
28,07,2019 00:30:00	56	99,57373	39,23801	24,16714	86,1396	7,280822	5,327351	4,404426	7,693342	53,35363	71,90256	56,10404	72,47133	43,18019	53,29956	34,90648	51,53438	97,39161	39,91214	21,43409	89,74364	7,984914	3,922137	5,302276	6,12953	64,20292	75,61906	71,01362	75,10049	61,48789	63,61095	52,76007	58,50277	0,2833499	0,995662	0,6285229	0,6391605	4,202793	4,041984	5,652146	5,126961	77,87107	67,55801	63,79517	69,82932	80,23112	76,19902	66,69015	72,83356	0,5564074	0,4554874	0,3381272	0,2259477	3,799942	3,222812	5,279066	4,077143	72,02427	65,0545	67,2496	71,44024	81,32411	81,90311	73,6823	74,96277	24,22759	22,47327	45,09726	51,5533	69,52718	79,17094	75,38088	83,42395	81,16047	76,74106	76,4573	78,35046	67,32689	66,02902	53,13189	62,32993	40,77869	25,58348	37,54836	42,51057	80,0078	72,44592	80,64275	76,76474	78,78365	66,21318	76,69926	80,56939	75,9453	66,39458	43,55707	47,73832
28,07,2019 02:30:00	58	99,03147	32,445	31,8821	86,09001	6,438232	4,162591	3,930634	7,488947	55,27712	73,68533	59,79207	75,31361	42,56672	54,33231	34,0035	51,94324	96,79002	32,46352	22,40302	90,3833	7,880265	3,752487	4,568136	5,752513	66,6793	78,11042	72,54986	77,18736	64,15685	66,357	54,27925	60,49852	0,383303	0,2195236	0,7420148	0,7288212	4,122457	4,367195	5,635706	5,479319	78,65094	71,75231	65,69795	72,20505	82,18391	77,92101	68,18606	76,09678	0,3227923	0,3185096	0,2230465	0,3173353	3,858104	3,080238	4,950334	4,062568	72,87342	68,07346	70,1356	72,974	83,8907	83,79697	77,18286	77,53881	26,02577	24,12695	46,10093	53,50354	72,31702	82,09459	77,91189	85,69724	83,30922	79,5182	79,4275	81,65685	70,10969	68,53751	54,40705	66,43664	41,79287	27,026	38,20506	42,62883	83,28145	75,95552	84,56089	81,00906	82,10812	68,46085	80,1414	84,64591	77,38084	67,53702	45,07322	49,81251
28,07,2019 04:30:00	60	98,78605	28,17226	25,13795	86,01327	5,995248	3,546018	2,804349	7,094178	56,22954	76,00581	61,56981	76,77747	42,72581	55,39622	35,96533	53,5168	97,52997	37,95708	30,1358	91,90987	7,564242	3,57123	4,291901	5,692349	70,3433	80,93619	75,24756	80,23389	64,91012	66,36694	55,79176	62,43085	0,4121076	0,6556697	0,6108395	0,8102619	4,15513	4,033143	5,139257	5,499696	81,35748	73,79372	68,77472	75,39366	84,55411	80,43835	72,19566	78,29409	0,3619584	0,2287107	0,3863423	0,1443689	3,967174	2,362193	5,1099	4,405324	77,64312	71,71598	73,29403	76,55393	87,2402	87,7124	79,92442	80,23762	27,19171	25,03316	47,2373	55,37825	76,95042	85,2198	80,77095	88,20699	85,01429	82,06564	83,39625	83,88062	72,75674	70,26297	58,44089	66,35369	41,96832	27,87432	39,53325	44,08094	83,68306	77,85822	86,66134	82,73782	85,45576	72,38788	82,59448	84,87849	77,11918	69,56296	44,77259	51,03165
28,07,2019 06:30:00	62	98,98956	31,80722	26,94283	88,70724	5,211579	3,728172	2,123812	6,35603	58,01674	78,74564	62,11649	78,56398	42,92702	56,72392	35,47138	52,32793	96,96452	31,66189	28,07684	89,40194	6,385872	3,110977	4,609581	5,432209	74,23732	83,23392	78,55471	82,41841	66,09383	68,11229	57,31385	64,51025	0,2881161	0,08351293	0,7073386	0,4916142	3,895128	4,37652	5,572157	5,469303	85,29832	76,35575	70,51573	76,84812	86,26271	83,06104	73,63879	80,66237	0,2386577	0,7600436	0,1969358	0,2495026	3,964964	2,233228	4,815427	4,069407	80,83713	71,76046	75,5073	78,4002	89,60923	89,43668	82,53211	82,81808	27,47098	25,73351	49,77259	56,15515	79,08093	87,17451	82,86968	90,7016	87,09818	85,66921	85,83941	85,24023	74,32871	72,58482	61,33704	69,52737	43,49159	28,01399	42,02267	45,96209	87,52818	80,72225	89,04309	85,71445	86,45129	73,93201	85,35746	87,81215	80,05539	70,5942	46,88081	52,00714
28,07,2019 08:30:00	64	98,83779	30,54867	22,33677	86,12421	4,777575	3,234899	1,995675	6,367913	59,62851	79,65883	64,23076	80,59219	41,85877	54,95745	35,6965	52,76036	96,74348	31,95132	20,25592	90,94945	6,949118	2,668822	3,865772	4,805344	75,83319	86,81856	81,36991	84,87497	68,82127	69,43647	58,49669	65,68716	0,2609002	0,4811836	0,6540118	0,5127514	4,225519	4,41389	4,484348	5,765293	86,42089	78,88421	73,52005	79,0435	87,05231	84,28864	74,45589	82,92342	0,3511826	0,2806559	0,2115108	0,1254421	3,558659	2,248356	5,00373	4,236571	83,00861	76,60746	77,82203	81,28875	91,70085	91,40514	84,80077	85,31713	29,22441	26,69941	51,93689	58,65978	81,14616	90,04157	86,15723	92,77953	90,31035	86,92777	88,29754	87,93013	77,11247	75,33176	63,12618	71,44743	44,51328	27,95438	43,15042	47,99154	88,44736	82,76808	89,55548	89,51487	89,63582	77,44487	87,5011	90,85191	81,73325	70,00703	46,16076	53,43432
28,07,2019 10:30:00	66	99,01489	32,96266	19,4858	89,26751	4,626506	3,299071	1,774909	5,231129	61,9431	80,13207	65,31754	81,99844	40,39933	52,47478	34,48918	52,06786	96,8875	41,70562	32,99446	92,7942	6,026055	2,649205	3,534482	4,459755	78,08404	87,97614	83,26888	86,76578	69,20983	69,03258	59,0757	67,05688	0,3153321	0,4068578	0,8086041	0,3643761	3,966968	4,194089	3,771897	4,780406	88,97615	81,38013	76,44942	81,50399	91,53886	87,30914	77,43195	84,96118	0,2686367	0,4304127	0,319753	0,3459328	2,792675	1,584604	4,513912	4,978518	85,2915	78,24553	82,22577	83,36247	93,57446	93,75401	86,23369	86,91665	30,04482	26,78077	53,33642	60,90903	83,49186	91,2493	88,2541	94,49767	91,07661	88,24222	90,7474	90,30137	79,09911	76,6192	64,62568	73,10641	45,81793	28,75339	44,3632	49,2541	90,51848	84,73509	91,85393	91,09817	92,41676	80,82539	89,53773	90,69787	80,37674	72,69369	45,97231	54,01021
28,07,2019 12:30:00	68	98,78184	42,74315	27,59878	86,06342	4,028652	2,437072	1,614721	5,059889	63,86956	79,37499	67,16725	83,35378	39,34916	50,87746	34,40705	50,799	97,87025	26,55351	28,65412	90,89853	5,575749	2,344164	2,918808	4,000954	81,22886	90,3366	86,27203	88,81982	68,41504	69,32333	59,63991	67,30638	0,2601404	0,2228393	0,7660531	0,385168	4,009864	4,540161	4,327959	5,124475	90,58811	83,94555	78,91245	82,9521	91,94773	90,11266	80,1606	87,45793	0,2830045	0,552332	0,0867595	0,2106819	2,778584	1,623839	4,54389	4,644396	86,66452	80,25592	83,88801	85,96194	95,28141	95,27768	89,04336	88,64728	31,68552	27,71848	53,86673	62,56769	85,77012	92,7497	90,37135	95,28176	93,92986	90,27361	92,11006	92,45392	82,03657	79,75029	66,34007	74,23815	47,20871	29,48489	46,73408	51,44312	92,15862	86,89481	93,68285	92,74272	93,70565	83,09308	91,16302	93,06483	78,9901	70,67639	44,77544	55,15625
28,07,2019 14:30:00	70	98,76305	41,43339	26,15909	89,10525	5,628314	2,304445	2,512434	5,203498	64,87247	76,11419	66,96231	82,7247	37,88441	44,91461	32,10171	48,93609	97,11476	36,26333	24,5892	92,37572	5,384132	2,242761	2,8641	4,153956	82,90741	91,63336	87,55096	91,47414	63,98673	66,95215	57,08007	66,69947	0,2730575	0,621408	0,5548187	0,4780061	4,35704	4,367678	3,824533	4,89604	92,21748	86,2272	81,01617	85,76051	93,31737	91,18127	83,24601	88,59692	0,4002956	0,4043711	0,1646082	0,178976	3,076992	1,883911	4,33086	5,019065	88,69273	81,70956	85,92823	88,20554	96,56001	95,66132	91,43098	90,60337	32,09307	29,48876	56,77393	64,84982	88,3488	93,78957	91,8531	96,68233	95,19756	93,20616	93,7386	94,33846	84,98798	81,12476	68,15602	77,14356	49,18221	30,59419	46,98469	52,52314	93,20319	88,22509	94,68204	94,62961	94,59354	84,53636	92,94726	94,29963	79,15989	68,73265	44,77356	54,84085
28,07,2019 16:30:00	72	99,04785	33,1397	31,59143	92,40459	4,107538	2,13514	2,116973	3,567984	62,08809	74,56413	63,84718	79,69482	36,02958	42,31681	29,9533	45,64503	96,80177	33,76159	23,47183	92,24607	5,611598	2,376354	2,457449	2,621298	84,54402	92,59463	89,57013	92,99326	63,05522	63,7024	55,62638	65,87339	0,3265915	0,3473834	0,4929266	0,386964	4,591622	4,281816	3,826951	4,011452	94,17619	86,87299	82,94989	88,16692	93,27682	93,18095	83,71801	90,08019	0,2066064	0,9243755	0,1574934	0,1505858	3,063591	1,719717	4,419347	4,72708	89,75035	85,11411	86,52278	89,56986	96,65941	96,94518	93,57971	93,44965	34,17641	29,53774	57,97164	66,05906	91,63737	96,27803	93,96585	97,54414	96,05982	94,46023	95,68661	95,82987	86,43111	82,25608	69,46791	79,01303	51,12235	31,08069	48,50968	53,90845	94,2854	90,4532	95,98418	95,35284	95,53962	88,00887	94,66801	95,99607	75,22663	62,16512	41,76096	52,87653
28,07,2019 18:30:00	74	98,87585	31,77774	33,71429	92,74625	4,622429	2,081675	1,660657	4,163281	61,53583	70,90324	60,02251	75,66264	34,01608	38,48661	27,69086	41,90429	98,59209	28,7082	25,86822	91,04559	4,9551	1,670604	2,30935	2,525696	86,76557	94,37941	90,61588	94,22697	60,55647	58,12022	51,65223	62,17189	0,4618423	0,5019755	0,5229056	0,3773624	3,981197	3,766785	3,98251	4,124876	95,83416	89,74683	85,6158	89,87007	96,27831	93,97739	87,31798	91,25925	0,3772243	0,3195457	0,2892905	0,1852619	3,233863	2,028763	4,837947	4,795465	90,83243	86,24695	89,61883	92,10108	97,72249	98,22522	95,23885	94,51231	34,78496	30,98599	60,5097	67,26328	92,53378	97,39893	96,21912	98,6287	96,49743	96,12476	95,61822	96,94787	85,99145	81,64553	69,22903	78,91688	52,25049	32,10288	50,38917	56,02494	95,83208	92,82748	96,85558	96,56843	96,75418	90,41328	95,83616	97,41399	69,98494	56,57942	38,062	49,38971
28,07,2019 20:30:00	76	99,3549	31,70699	29,82689	92,80255	5,200044	2,085198	1,819739	3,623176	60,03192	66,1586	55,92332	69,15244	30,18561	36,30097	24,70497	37,94001	98,20402	49,13579	26,2732	91,95685	5,910767	2,001064	2,651828	2,597327	87,7935	95,3719	91,94048	95,11459	55,13371	52,68423	48,08155	58,54007	0,2378979	0,2066064	0,7258509	0,3833029	4,642807	3,899549	3,730105	3,978019	96,07468	91,71397	86,7595	91,60863	96,64262	95,44581	88,16154	92,45827	0,3783295	0,480631	0,2294015	0,3117401	3,295272	1,448179	4,322709	4,184488	92,39306	88,97159	90,76501	92,98927	98,5438	98,64437	95,85695	96,78636	36,1883	31,37696	61,59179	70,82048	94,00875	98,30743	97,19833	98,93042	98,0122	97,25636	97,19405	97,56761	86,86761	80,25654	68,38127	77,35189	52,61244	33,59575	52,41579	57,5449	96,88432	93,79234	97,77499	97,3322	97,95541	91,76212	97,01314	98,24311	62,79999	49,3553	35,01348	45,78505
28,07,2019 22:30:00	78	99,19166	36,59807	30,09401	89,15016	5,265875	1,955334	1,855797	3,503882	57,66855	63,9584	52,39169	64,7972	28,55065	32,56631	21,79122	33,38652	98,21893	39,78688	23,13411	90,71528	5,751683	1,436851	1,920452	2,496615	88,72942	94,88071	92,5509	95,11915	51,43256	47,06882	46,8868	54,81488	0,2228393	0,4498231	0,6031719	0,3097369	3,854857	3,76499	3,746062	3,77839	96,76758	93,14579	89,1572	93,68362	96,96893	96,44333	89,15043	93,06475	0,3465545	0,1893374	0,2595187	0,2191092	2,539097	1,335792	4,175508	3,57137	94,37845	90,44263	92,89787	94,43288	98,97456	99,05759	95,92355	97,63773	37,37049	32,39017	64,09042	70,9902	93,8485	98,75558	97,72794	99,30246	97,781	97,71938	97,16207	98,15491	84,64928	78,71622	65,96023	75,61843	54,7364	35,29668	53,30031	59,57821	97,47879	95,757	98,39992	98,06027	97,8779	93,68616	97,53681	98,44087	55,32956	43,83344	31,54281	40,83665
29,07,2019 00:30:00	80	99,19118	40,51352	22,17624	91,12109	5,196935	1,661693	1,904357	3,0457	54,10532	60,81971	51,11649	59,91572	26,44851	30,84791	20,41211	30,69774	97,53219	34,36947	25,73489	92,98808	4,183867	1,470629	2,142393	3,502017	88,75276	93,756	91,6134	94,61275	47,56749	45,04538	42,9492	52,46552	0,2447364	0,03909704	0,4871241	0,386066	3,795452	3,724442	3,753108	4,183659	97,97544	94,25301	90,43075	94,15029	97,67586	96,57983	87,54862	94,72769	0,3320485	0,2222176	0,1586676	0,2429404	2,37587	1,872099	4,351928	3,103241	95,44249	93,02441	94,25473	95,2374	98,97428	99,00792	97,14819	98,38292	39,36809	33,58236	64,39206	72,55941	96,48396	98,83647	98,50713	99,28719	98,60397	98,24954	97,71233	98,28484	82,85995	72,21961	61,48071	71,34098	55,44698	35,78408	53,92496	61,12117	96,96597	96,37481	97,80689	98,17866	98,6526	93,95473	97,99644	98,58871	48,44979	39,56814	28,36662	37,65237
29,07,2019 02:30:00	82	99,53276	35,8034	41,5477	90,47952	6,120551	2,018678	1,705902	2,841857	51,86485	58,91543	48,79103	56,54653	23,81321	29,42812	19,24749	28,23288	99,33693	25,57485	34,557	94,17744	4,291902	1,014934	2,23606	3,079755	85,96249	93,42506	91,32977	94,55487	46,44038	40,10838	41,01288	49,62539	0,1678548	0,1690291	0,4668849	0,3895198	3,546157	4,320982	3,737635	4,027961	98,20387	95,80168	92,86347	96,12089	97,67986	96,63792	88,60894	94,46715	0,268913	0,2156554	0,2636632	0,2448745	2,631175	1,685248	4,017393	3,414083	96,63033	93,57855	95,10741	95,70816	99,40808	99,51853	97,5773	98,49233	40,2388	34,76148	66,87188	74,94999	96,98648	99,13171	98,26176	99,46479	98,95059	98,45552	98,57259	98,83641	77,88841	66,97585	57,6778	67,61031	56,80834	36,23287	55,84431	63,1565	97,9018	97,19688	99,14317	98,77141	98,82571	95,93052	98,43073	99,26481	43,79919	35,87139	27,35992	33,73467
29,07,2019 04:30:00	84	99,37859	32,3675	21,81365	91,46828	6,061491	1,82195	1,48327	2,816575	54,39282	55,39027	48,34377	55,09795	21,9983	28,31096	18,18716	26,02591	97,83501	31,83632	39,97583	91,95478	3,865702	1,48852	1,950638	3,013995	87,83839	92,93635	91,92314	94,86323	43,52337	38,08748	39,44925	47,82127	0,1751077	0,2753371	0,4981072	0,4470601	4,286167	4,222825	4,289207	3,485576	99,08702	97,34161	93,80782	96,85799	97,9275	95,89184	88,42596	95,89176	0,2348585	0,3466927	0,2477067	0,2321645	2,5067	2,550702	3,962132	3,659994	97,68678	95,44954	96,49417	97,63469	99,36774	99,03839	96,23445	98,73266	41,69754	36,47988	68,13239	75,53374	96,68103	99,06802	98,65875	99,40913	98,92834	98,73548	98,40067	98,81783	72,28876	63,32649	53,54885	63,81997	58,45587	38,51169	56,80565	64,59859	98,33624	97,50414	99,13337	98,75227	99,45622	95,77206	98,4786	99,10069	40,69026	33,64051	25,34227	30,8553
29,07,2019 06:30:00	86	99,50106	35,25557	25,8745	91,70942	5,726335	1,525268	1,695402	3,149038	54,36263	54,28423	48,85747	54,89576	22,02137	27,60948	17,70819	25,17959	98,3021	39,00433	36,74829	93,32083	3,996324	1,204893	2,112414	3,361309	87,53909	92,80642	92,41627	95,0708	43,93534	36,17028	38,10938	45,49217	0,2311975	0,3352951	0,498798	0,1524508	3,492346	3,810993	3,858243	3,802636	99,30032	97,92094	94,9191	97,25021	97,57128	97,0061	89,09863	96,37799	0,3453111	0,3088389	0,1601182	0,1773873	3,087699	1,88619	3,944656	2,994308	98,7835	95,77309	97,3856	97,71282	99,12218	99,56538	97,73312	98,61826	42,16636	38,50741	69,44863	77,9014	96,55048	99,22122	98,67249	99,35358	99,37699	99,01587	98,87737	98,99969	66,8008	57,83101	49,96926	60,9803	61,22554	39,14228	60,06535	65,64711	98,54048	97,85802	99,03832	99,0379	99,2997	96,85192	98,74958	99,4755	39,80029	32,28918	24,31919	29,04198
29,07,2019 08:30:00	88	99,53256	40,42625	24,98729	91,21138	5,647242	1,26941	1,458195	2,736171	53,4029	53,67769	49,40222	54,44179	20,97286	27,70909	17,53689	24,13676	98,41428	39,71132	25,58119	93,74751	5,092975	1,452669	1,961138	2,870179	88,09163	92,10308	93,31136	96,04007	42,30307	36,32086	36,34296	43,00854	0,1587367	0,262558	0,4573525	0,1658516	2,85733	4,195194	4,005719	4,106639	99,4288	98,39329	96,08566	98,23006	98,42782	97,24434	89,90218	96,53169	0,2595187	0,2148955	0,2128233	0,1686837	2,345476	1,825472	3,664553	3,182126	97,86796	97,19806	97,73037	98,49366	99,6191	99,59791	98,33643	99,01269	44,05842	38,01868	71,53569	78,27924	97,12083	99,22324	98,69045	99,47847	99,09158	98,94031	99,05095	98,87053	66,92631	56,02172	48,97401	59,37617	61,37979	40,28659	60,68079	66,47753	98,39674	98,29147	99,28457	99,17122	98,65087	97,24828	98,76678	99,49767	38,27185	31,63586	22,8603	27,83108
29,07,2019 10:30:00	90	99,69074	31,51719	20,37031	92,93877	6,208829	1,330819	1,785477	2,434308	54,2984	54,23539	50,37107	54,34032	20,21828	27,43935	16,82168	24,33252	97,68512	37,17452	23,90542	94,6142	5,29606	1,511453	2,090793	2,729194	88,80215	92,99049	94,48987	96,50351	41,54681	35,61235	36,5046	43,61108	0,2397629	0,2349276	0,4946535	0,2439075	3,062141	3,790754	4,089439	4,036942	99,6191	98,1806	95,6451	98,50381	98,30169	97,55394	89,16093	97,42912	0,3775005	0,1241296	0,2340296	0,1986627	2,286693	1,824298	3,894093	3,00909	99,00025	97,57846	98,77914	98,77672	99,55259	99,42528	98,51789	99,15285	45,74526	39,13972	72,66432	78,53593	97,66474	99,23298	98,79676	99,16901	99,40539	99,05	98,06158	99,43046	65,9663	54,7366	47,12519	58,80132	63,16983	41,70756	62,62799	67,94955	98,94693	98,37194	99,44676	99,24582	99,26164	97,04105	99,37505	99,61082	37,78901	30,65249	22,37441	27,17597
29,07,2019 12:30:00	92	99,51632	40,81231	27,10895	90,06554	6,470972	1,195706	1,731529	2,435138	55,3623	53,59044	49,36189	52,95023	20,33101	26,82166	16,58226	23,56343	97,85767	30,37715	26,99339	94,47681	4,400487	1,251382	1,880456	2,879089	88,86141	93,08168	94,07935	96,751	41,74969	33,31599	37,44964	43,38018	0,3553962	0,2702945	0,4681973	0,3057305	3,031885	3,828193	4,003854	4,001575	99,59791	97,52376	96,56352	98,50034	99,29356	97,39948	90,01913	96,85158	0,3035201	0,2718142	0,3073193	0,2372762	2,438453	1,79653	3,840352	2,781623	98,99403	97,41876	97,90933	98,7049	99,50341	99,52496	98,6812	98,47382	45,33232	40,28991	74,21764	80,35256	98,25381	99,27538	99,02761	99,40249	99,01683	99,01517	98,74812	99,51508	64,07693	53,40301	46,25657	58,09121	64,4071	43,34142	63,48544	69,39275	98,79413	97,11689	99,25017	99,10629	99,52538	97,69292	99,13744	99,44096	36,56437	30,73835	22,61322	26,90104
