# Supplementary material for: Neuroblastoma signalling models unveil combination therapies targeting feedback-mediated resistance
Source: PLoS Comput Biol. 2021 Nov 4;17(11):e1009515. doi: 10.1371/journal.pcbi.1009515 (PMC8604339; doi:10.1371/journal.pcbi.1009515)
Supplement: S2 File — (ZIP) [file pcbi.1009515.s023.zip › drug_sensitivity/KELLY_drug_sensitivity/IC50_KELLY.txt]

BI78D3 -35.0649698447124 -5.52135148960054 0.227488424158265
Rapamycin -0.307910639135716 -4.24991270474687 0.131740299718272
AZD6244 -0.568855067371287 -4.92686294031302 0.0180257929641085
MK2206 -20.3988446604399 -4.99413086575944 0.100938102597226
GS4997 -4.05392317837091 -5.51977544173142 0.0789781837666064
TAE684 -11.5282616083741 -7.6626236717073 0.0432880605034702
LY294002 -3.91694728170197 -5.13869786112654 0.0827653888118765
Sorafenib -19.5556188920487 -5.87301637323749 0.12167654906983
