# Supplementary material for: Neuroblastoma signalling models unveil combination therapies targeting feedback-mediated resistance
Source: PLoS Comput Biol. 2021 Nov 4;17(11):e1009515. doi: 10.1371/journal.pcbi.1009515 (PMC8604339; doi:10.1371/journal.pcbi.1009515)
Supplement: S2 File — (ZIP) [file pcbi.1009515.s023.zip › drug_sensitivity/KELLY_drug_sensitivity/KELLY_AEW_AZD_interaction_20190815.txt]

Label: AEW451_AZD6244_interaction_KELLY
Metric: Phase Object Confluence (Percent)
Cell Type: 
Passage: 1
Notes: 
Analysis Job: KELLY_AEW_AZD_interaction

Date Time	Elapsed	A1, Image 1	A1, Image 2	A1, Image 3	B1, Image 1	B1, Image 2	B1, Image 3	C1, Image 1	C1, Image 2	C1, Image 3	D1, Image 1	D1, Image 2	D1, Image 3	E1, Image 1	E1, Image 2	E1, Image 3	F1, Image 1	F1, Image 2	F1, Image 3	A2, Image 1	A2, Image 2	A2, Image 3	B2, Image 1	B2, Image 2	B2, Image 3	C2, Image 1	C2, Image 2	C2, Image 3	D2, Image 1	D2, Image 2	D2, Image 3	E2, Image 1	E2, Image 2	E2, Image 3	F2, Image 1	F2, Image 2	F2, Image 3	A3, Image 1	A3, Image 2	A3, Image 3	B3, Image 1	B3, Image 2	B3, Image 3	C3, Image 1	C3, Image 2	C3, Image 3	D3, Image 1	D3, Image 2	D3, Image 3	E3, Image 1	E3, Image 2	E3, Image 3	F3, Image 1	F3, Image 2	F3, Image 3	A4, Image 1	A4, Image 2	A4, Image 3	B4, Image 1	B4, Image 2	B4, Image 3	C4, Image 1	C4, Image 2	C4, Image 3	D4, Image 1	D4, Image 2	D4, Image 3	E4, Image 1	E4, Image 2	E4, Image 3	F4, Image 1	F4, Image 2	F4, Image 3	A5, Image 1	A5, Image 2	A5, Image 3	B5, Image 1	B5, Image 2	B5, Image 3	C5, Image 1	C5, Image 2	C5, Image 3	D5, Image 1	D5, Image 2	D5, Image 3	E5, Image 1	E5, Image 2	E5, Image 3	F5, Image 1	F5, Image 2	F5, Image 3	A6, Image 1	A6, Image 2	A6, Image 3	B6, Image 1	B6, Image 2	B6, Image 3	C6, Image 1	C6, Image 2	C6, Image 3	D6, Image 1	D6, Image 2	D6, Image 3	E6, Image 1	E6, Image 2	E6, Image 3	F6, Image 1	F6, Image 2	F6, Image 3	A7, Image 1	A7, Image 2	A7, Image 3	B7, Image 1	B7, Image 2	B7, Image 3	C7, Image 1	C7, Image 2	C7, Image 3	D7, Image 1	D7, Image 2	D7, Image 3	E7, Image 1	E7, Image 2	E7, Image 3	F7, Image 1	F7, Image 2	F7, Image 3	A8, Image 1	A8, Image 2	A8, Image 3	B8, Image 1	B8, Image 2	B8, Image 3	C8, Image 1	C8, Image 2	C8, Image 3	D8, Image 1	D8, Image 2	D8, Image 3	E8, Image 1	E8, Image 2	E8, Image 3	F8, Image 1	F8, Image 2	F8, Image 3
8/15/2019 5:05:00 PM	0	8,427832	15,53886	10,74167	9,741103	19,83753	7,747087	11,36322	20,69421	8,986379	8,009573	18,51287	7,711927	8,916474	16,11213	9,491187	21,05065	10,19535	6,978408	11,6103	17,75897	10,16254	8,257557	21,04926	8,064353	7,005345	18,42817	8,601486	11,66232	17,79434	5,461705	12,07235	14,97569	5,431034	10,90856	8,464165	4,600464	6,752737	10,36728	11,11634	9,399316	19,25356	6,327021	10,30614	14,1331	7,135761	7,448469	17,42049	4,797746	10,53127	10,02556	6,787411	13,56557	4,219994	5,075501	8,230134	6,716677	10,77945	5,919886	17,75544	7,698041	9,204659	13,53117	4,644535	7,162701	9,727565	4,883261	10,14485	7,529357	4,571797	12,70212	6,103144	6,118825	7,326621	5,718529	8,426931	6,671433	9,10961	5,88514	7,997556	3,85541	8,448689	8,552374	6,087879	5,100022	6,76434	3,503399	3,474249	12,30327	5,363754	4,238575	6,915548	2,979526	11,25435	6,653889	5,003523	7,780517	9,217093	3,19007	9,317047	9,163283	5,293849	6,729457	7,402949	5,646069	5,55772	12,54676	6,333031	5,429929	9,97306	3,053368	8,776318	8,046805	4,705598	6,221472	8,418022	4,806864	6,448386	9,383081	7,466774	6,947322	9,470531	4,789456	5,031498	13,50271	7,984362	4,839121	5,227537	4,631893	11,28972	9,187874	4,02285	7,151926	8,393844	4,356488	8,112082	9,24576	5,536514	7,182804	7,090795	4,830074	5,424819	19,31435	5,902823	5,277547
8/15/2019 6:05:00 PM	1	9,483313	15,03647	10,63053	9,930303	19,3156	7,518099	11,1582	16,97191	8,981472	8,991767	16,6257	7,455169	9,975342	16,34242	10,43076	22,53744	8,621242	7,584756	11,15081	19,2881	9,027547	8,149385	22,14053	7,199657	8,346663	18,1326	7,281098	12,28275	15,03288	5,601099	14,53215	10,13684	5,953803	12,62116	8,065112	5,220906	8,297135	11,99816	11,1821	9,790078	19,90309	6,621215	10,92693	13,85009	7,69583	8,267505	17,03132	4,862332	12,59892	6,899868	6,724691	13,10897	3,947281	7,085268	9,047924	7,764009	11,46352	6,58792	16,87604	8,120441	9,97686	12,94609	4,020986	7,76546	8,052954	5,353186	10,19997	6,204687	4,583264	13,64563	6,743825	6,353061	7,252432	5,006631	8,484472	7,413655	10,62528	6,624876	8,652604	5,613464	8,234624	9,803614	8,410424	4,511494	6,559392	3,800288	3,616754	14,65711	6,057416	4,489044	7,227359	3,289263	11,58481	7,58531	4,543753	7,814778	8,467755	4,787453	9,216886	10,63295	4,0692	6,794321	7,520929	5,376396	5,668103	11,47526	5,987372	6,400863	9,966361	3,877928	8,955984	6,48023	5,173796	6,270792	9,987774	7,315084	6,930263	9,601085	5,821453	6,039525	10,05001	4,424596	4,546032	13,81804	6,570168	4,515985	5,085723	4,196645	12,18239	8,915643	4,271179	8,267022	8,811821	4,03107	8,192211	10,10879	5,900959	7,109098	8,981404	5,702297	5,965682	20,39664	6,797291	5,149896
8/15/2019 7:05:00 PM	2	9,726598	15,09712	10,87008	10,45307	19,74863	7,242071	11,60899	16,55953	9,311866	9,312072	16,92398	7,669374	9,927814	16,36833	10,15853	22,96377	8,048256	8,074919	12,03802	18,64425	9,702074	8,484887	20,12945	7,707504	7,910519	17,36441	8,196563	12,1817	15,37225	5,355258	12,61646	10,83548	6,35541	13,90625	7,544209	5,451964	8,67015	11,32129	11,76655	10,15252	21,8368	7,424915	12,28938	13,05143	8,377129	8,815554	16,76351	5,393318	13,45725	7,067517	6,928879	14,64944	4,391302	7,011909	9,177031	7,856296	12,20042	9,911929	17,16263	8,349153	11,60837	12,64202	4,469772	8,099095	8,330226	5,650835	10,75542	6,631299	5,010707	14,08454	6,90339	6,27162	7,4455	4,805828	9,023471	7,732026	10,38289	6,583914	9,229802	6,224098	7,528045	10,01354	7,524728	4,703664	7,634007	3,376368	3,814517	13,88166	5,997735	4,177789	7,586208	3,847743	12,18246	7,888414	5,577199	8,580971	9,168118	5,004628	9,168049	13,86391	5,049597	6,844814	7,590214	5,765984	5,874917	12,23572	6,531071	6,303259	10,77234	4,070928	9,604401	7,571493	5,806533	6,479953	9,849276	5,688411	7,445637	9,692751	6,334687	6,799983	10,56138	4,803479	4,938107	14,4543	6,746519	4,289415	5,567874	4,285477	12,70591	9,951647	4,167219	8,625042	9,070928	4,181173	8,708209	10,48118	5,807706	7,354803	9,321054	5,578028	5,790507	21,32716	6,65078	5,664512
8/15/2019 8:05:00 PM	3	10,24252	15,29738	11,18735	10,65823	20,34994	7,647478	11,91444	16,63841	9,795536	9,906748	16,29276	8,403102	10,57886	15,98102	10,66576	21,19218	7,47534	7,616324	12,44419	19,99144	10,16171	8,636373	21,00368	8,257213	8,194905	17,626	7,89463	12,24642	15,35954	5,665064	14,01518	9,562336	6,910161	12,71987	6,890542	5,328111	8,567293	12,59699	12,0892	10,23679	20,04324	7,48964	12,41082	13,42555	7,681186	8,376367	15,40817	5,396082	13,46382	9,713751	7,091967	13,15111	3,835724	6,800744	9,318841	8,030642	11,6943	7,322682	18,70386	9,283612	10,96278	13,71871	4,381217	8,481503	7,685193	6,012654	10,81952	5,966028	4,525655	12,6481	6,602771	5,930938	7,796268	6,209315	9,482344	7,343128	10,8819	6,717369	9,673202	6,004436	7,38713	10,36714	8,110563	4,655103	7,179419	3,473834	4,146635	13,02442	5,298063	5,335848	7,805593	4,600256	13,20741	7,932901	5,086	8,532754	9,681698	4,811769	10,10962	12,64672	4,501686	7,59139	7,889657	5,855231	6,323981	11,79936	5,885554	6,058037	11,4497	4,319048	10,25351	7,906237	6,398168	6,718681	10,55281	10,03509	7,51492	10,15218	6,609265	7,232883	10,6967	4,439103	4,952752	13,09371	7,530186	4,01539	5,429652	4,394894	12,23537	9,609719	4,229042	8,861351	9,423975	3,925176	8,078857	11,03877	6,3255	7,516855	9,813012	5,94793	5,765777	22,74681	6,868715	5,545078
8/15/2019 9:05:00 PM	4	9,588651	15,70105	10,98012	10,67819	20,58701	7,470435	12,31812	17,20291	9,902535	9,682595	15,28528	8,791445	11,57431	16,28972	10,88507	18,93961	7,013429	6,267961	12,63608	20,13608	10,17124	9,09973	21,04775	7,84462	8,40683	18,72707	8,569435	12,70882	15,71894	5,511786	13,25977	10,20474	6,884877	11,80751	6,433467	4,378454	8,577587	13,38659	12,15027	12,24739	20,22505	7,763042	13,33009	13,8722	7,873218	8,767338	15,34186	5,473862	12,87121	7,300785	7,039056	10,90414	4,059254	5,807776	9,837117	7,675591	13,0964	7,528116	17,96212	8,55334	11,11654	12,68257	4,771773	8,975121	8,005635	5,973212	11,98594	6,449975	4,677898	12,34941	5,987304	4,938246	8,046944	5,264216	9,6922	7,298367	10,44229	6,770558	9,668505	6,483822	8,059378	10,49023	8,709107	4,98204	7,497098	3,904178	3,952255	10,76557	4,198027	3,234485	8,774798	3,950113	14,07673	8,164027	5,457905	8,571232	9,760167	4,93942	10,14375	11,04436	4,548864	7,309834	7,962189	6,085669	6,559047	10,07122	4,86392	6,177746	12,07505	4,404841	10,40948	8,104416	6,389604	7,023514	10,18747	6,672538	8,117403	10,50094	6,870854	7,123743	11,56575	4,752155	6,363148	11,91058	5,391316	3,561215	5,61153	4,597564	12,57674	10,05029	4,998342	9,230219	10,45031	4,530144	8,925246	11,12097	6,197917	7,090034	11,73491	5,939227	5,6355	22,25934	6,731045	5,935428
8/15/2019 10:05:00 PM	5	9,817917	15,67287	11,46248	10,5428	21,68794	8,533861	12,60264	17,19358	10,42613	10,12883	15,41819	8,222051	10,79189	15,97757	10,73925	17,03968	6,364804	5,392145	12,42975	20,44796	10,26967	9,110303	21,48376	8,151593	8,429556	18,26053	9,276496	13,27711	15,77973	5,924376	13,37029	10,79044	7,015777	9,141453	6,04139	3,955985	8,455045	13,63858	12,26604	10,94102	21,92605	7,336566	12,2485	13,84678	8,15643	10,41611	16,56968	5,345656	13,10476	7,298919	6,811451	10,51683	2,912039	5,206607	9,993506	8,078997	12,22888	7,275503	19,4838	9,025889	11,96597	13,37844	4,377073	9,363051	8,178396	6,217879	11,12359	6,292136	4,884988	9,824067	5,360093	4,126671	7,545315	5,70651	10,65263	7,332837	11,26409	6,416957	9,472259	8,08604	8,121962	10,16951	8,405242	5,261661	7,545174	3,493797	4,129435	10,84874	3,685138	2,868866	8,13474	4,044678	14,28078	8,186338	5,424679	9,045784	12,11152	5,058095	10,54625	11,50689	4,806242	7,600712	7,824175	6,737195	6,403765	8,338586	4,426738	4,369405	13,20921	4,324781	11,09638	7,575985	6,665216	7,281097	10,76654	7,595671	8,336994	11,03082	7,012877	7,816161	11,14701	4,844855	5,513373	11,29165	4,734817	3,177153	5,792579	4,844647	13,19801	10,85447	4,485797	10,42924	10,42579	4,586166	9,201413	11,4115	6,482235	7,869972	10,33136	6,109016	6,934059	22,80484	7,294983	5,799554
8/15/2019 11:05:00 PM	6	10,1633	16,33075	11,44093	10,85695	20,55758	9,075073	13,29444	17,35577	10,46046	10,51538	15,03495	9,041224	10,99456	16,06743	11,03828	15,86704	6,568648	5,276096	12,78618	21,01984	10,18616	9,110991	21,91838	8,513345	8,510925	18,46361	8,768374	14,13848	15,77566	5,316576	13,84167	11,66936	7,111587	12,8869	5,988685	3,785367	8,87344	14,37251	13,44821	11,10646	22,56818	7,341885	13,06953	14,17026	8,641758	9,180412	16,47353	5,479387	13,44102	7,774508	6,921213	10,60421	3,061795	5,265529	10,20509	8,664554	12,10254	7,701632	19,41313	8,972355	12,3499	13,72341	4,52524	9,621533	8,163889	6,285712	10,67612	6,643803	4,966428	9,957865	7,222797	4,137516	7,781209	6,099484	10,39712	7,76622	11,9045	6,992222	10,03854	6,528238	8,757874	10,86932	8,861215	5,41494	7,381811	6,133055	4,236157	11,23916	4,055593	3,019313	8,821838	3,964689	14,3759	8,56315	5,458043	9,58354	10,34282	5,078471	11,32916	11,63399	5,022519	7,929446	10,78139	6,981791	6,226998	9,429846	4,591208	4,342535	11,99678	4,756093	11,45868	8,000595	7,109306	7,624336	10,73345	6,323773	8,725064	11,0235	6,979788	7,73175	11,70701	4,983492	7,874807	10,70699	5,268912	3,743852	5,915188	4,646953	15,22367	10,23845	4,574078	13,22309	10,57768	4,848654	9,740274	11,73084	6,740924	7,524522	9,951094	6,234044	6,899384	22,8594	7,612663	5,523735
8/16/2019 12:05:00 AM	7	10,55164	17,34044	11,42297	11,7012	20,82657	9,539057	12,69113	17,18073	10,99096	13,07416	14,96298	8,999709	11,26865	16,35085	10,58867	18,13543	7,029248	5,458941	13,318	22,07753	10,63205	10,02881	22,10226	8,949423	9,35041	19,47378	8,841664	13,49753	14,95973	5,621477	14,81605	13,67761	7,340988	12,23896	5,893914	4,013248	8,923037	15,02314	13,36497	11,1973	22,35467	7,049003	13,28284	13,72306	8,681202	9,5671	16,03407	5,848392	14,07017	7,411169	6,724	12,15027	3,168035	5,377846	10,26304	8,317031	12,7227	7,76173	20,04255	9,414856	11,93903	13,49469	4,678728	9,127985	6,994294	6,879146	11,90823	6,158406	4,566548	11,10052	5,852398	4,742969	8,265363	7,628136	10,08987	7,452751	11,36052	6,82492	10,62279	6,65672	8,998882	10,8276	8,936782	5,587768	8,016205	3,230272	4,483449	12,66178	4,630857	3,545673	9,477922	4,173988	14,53	8,183991	5,620234	9,134823	10,38952	5,384685	11,17063	12,44405	5,472066	8,254863	8,568952	10,03571	6,43989	9,862056	4,914899	4,50141	12,63635	4,577393	10,80032	8,384726	8,234211	7,623785	10,45141	7,332975	9,299913	11,44721	7,235784	7,945057	11,68048	4,602053	5,295024	11,57521	5,49873	3,535864	6,478296	5,0927	15,00587	10,89184	7,011562	9,714509	11,04167	4,435441	9,813286	11,40307	6,415576	6,939587	10,28397	6,359486	6,830378	24,63604	7,710197	5,720532
8/16/2019 1:05:00 AM	8	10,77241	17,49986	11,56374	11,52423	21,55532	9,431436	13,12189	17,63249	10,72502	11,54427	14,90965	9,860813	11,77297	16,5596	10,99988	17,77838	6,903045	6,049127	13,27925	22,67905	11,11205	10,57817	21,80503	9,307583	9,568069	19,23899	9,153197	14,49402	15,32293	5,735659	14,92188	11,02088	7,579369	11,30195	6,224167	4,291486	9,664775	15,75708	13,93257	11,82188	23,41056	7,546628	13,28657	13,45553	7,752403	9,260609	18,17826	6,0646	14,30213	7,206773	7,921847	13,385	3,016067	5,651387	10,63716	8,243258	13,32546	8,326909	21,77774	9,847067	12,07125	13,2943	4,788628	9,356627	7,508357	7,104402	11,85359	6,683037	4,698552	10,89543	5,965545	4,874765	8,5894	6,598075	9,879187	7,72802	11,64878	7,181077	10,91595	6,514907	9,063191	10,8553	8,810303	5,957877	9,387848	3,305565	4,546793	13,97643	4,802995	3,806435	8,66939	4,336386	15,01119	8,861282	5,559239	9,582849	10,87678	5,639921	11,66805	12,56832	5,662439	8,310331	8,127071	7,477965	6,616309	9,37652	5,356639	5,052015	13,47093	5,053258	11,96784	9,222067	7,977798	7,369378	12,70605	7,551876	9,121353	11,92909	7,468225	8,124656	12,57723	4,461483	5,457213	13,00964	5,878301	3,657162	6,902837	5,269397	15,72143	14,8966	4,786279	10,16274	10,64068	4,677415	9,844027	11,65133	6,600008	7,260098	10,97446	6,507723	6,860011	24,6368	7,746254	5,988063
8/16/2019 2:05:00 AM	9	10,80971	18,85361	12,38458	12,24138	21,75654	9,683702	13,80533	17,58669	11,7298	11,96135	14,68619	9,938453	12,19303	16,21974	11,45426	18,32919	6,358865	5,971968	14,15368	23,59181	11,28385	10,69511	22,49986	9,419829	11,4537	19,2796	9,556671	15,87278	15,46854	5,885693	15,33488	11,04954	7,501451	10,32604	6,081593	4,440968	9,621465	15,33882	14,48186	12,15779	23,37976	7,852771	13,50264	13,29272	8,240081	9,538019	16,74493	6,468281	14,41451	6,696713	7,165328	11,90857	3,067806	6,062044	10,32742	8,54229	13,6649	8,300522	22,42823	9,530353	12,70384	14,78925	4,983423	9,533598	7,940291	7,038434	11,61949	7,02013	4,971817	11,29462	6,263055	5,841208	8,636024	7,106888	9,800716	7,945055	11,74831	7,237096	10,9538	6,522089	9,08723	11,81718	9,729568	5,789815	8,121753	3,325114	4,845062	11,83024	4,946812	3,799873	9,07514	4,616421	15,2122	9,242582	6,133883	9,896179	10,63377	5,371145	11,02129	13,06262	5,576371	8,577588	8,450071	7,535091	6,837976	9,714163	5,452447	5,230024	13,60902	4,763	12,20795	8,847812	7,834052	7,536818	11,76379	7,661293	9,13199	12,27233	8,609982	8,289539	14,37334	4,789111	5,577752	13,09129	5,717562	3,865426	7,195928	5,513856	15,98261	11,62287	5,269742	10,52291	11,66757	4,586373	9,902947	11,91852	7,04396	7,837507	11,75446	6,777465	7,494475	25,36955	7,900158	6,181891
8/16/2019 3:05:00 AM	10	11,25117	17,56983	13,52461	12,46166	22,37387	10,16578	14,18408	19,28465	12,13044	12,22577	14,75747	9,767215	12,75551	16,65417	12,41352	19,0605	5,691036	6,510554	14,14788	23,11278	11,39617	11,40894	23,22709	9,619391	10,0907	18,75587	9,696618	15,29896	15,71646	5,906968	15,86698	14,15382	7,262863	10,6154	6,459162	4,569933	9,800025	15,73594	14,66878	13,05461	24,52289	8,04204	14,09269	14,06651	8,571577	10,34241	16,65223	6,816424	14,64281	6,906913	7,355494	12,00431	3,141233	5,455902	11,05548	9,042606	14,3969	8,29548	22,75607	9,760376	13,25638	13,65723	4,928714	9,585614	7,84165	7,24138	12,04382	6,929293	4,772049	11,08968	6,359762	5,216968	8,824187	7,263345	10,2437	8,329605	11,89994	7,466014	11,40583	6,460267	9,128469	12,47962	9,157895	6,203099	8,026979	3,22371	4,671268	12,13949	4,631756	4,041431	9,085917	4,807139	15,49431	9,137655	6,339454	10,70955	10,74782	5,159566	11,93482	12,74937	5,784565	8,752694	8,071191	7,592562	6,544955	10,47663	5,678465	5,157149	13,30729	5,068938	12,51354	9,609652	8,423963	8,091981	12,55485	9,053934	9,108159	12,21955	7,332629	8,703373	15,07847	4,872071	5,496588	13,19753	5,697806	3,913295	7,346376	6,013621	16,18307	13,25196	5,357399	11,50993	13,0017	5,129241	10,32155	12,52107	7,199934	8,362414	11,87521	7,179626	7,641813	28,29003	7,883648	6,512904
8/16/2019 4:05:00 AM	11	11,12442	18,0752	12,73189	12,72167	22,91805	10,10168	15,26712	19,30143	12,21126	12,49744	15,47711	11,43858	12,58614	17,53875	11,90719	18,30467	5,597439	6,501782	15,12019	22,9434	11,27853	10,3985	23,49	9,679557	10,14202	20,1432	9,873659	17,31688	16,06412	5,993452	16,21305	11,96687	7,660948	11,91645	6,475948	4,456717	10,81703	14,74421	14,35663	13,35489	22,97621	8,506715	14,50887	14,57608	9,382461	10,11045	17,1062	6,666667	15,30014	7,394866	7,959977	11,98573	3,103103	5,529883	11,49066	8,810717	14,82628	8,756975	23,62725	9,950058	13,10607	13,57586	5,055744	12,00914	9,113547	6,741062	13,06442	7,434999	5,168546	11,00299	6,212631	4,907784	8,446342	7,493507	10,25296	8,686313	12,37912	7,654661	11,42297	6,494253	9,451881	14,95386	9,261026	6,291861	8,018693	3,198497	4,5604	12,95017	4,63894	3,992803	9,22697	4,332312	15,6708	9,389297	6,099967	10,42357	11,72276	5,421157	12,0881	14,09462	6,095409	8,651221	8,035753	7,914387	6,385666	12,131	5,746298	5,23244	14,57042	4,488838	12,44025	9,257295	8,210655	8,052885	12,49109	7,786528	10,24888	14,10181	7,804832	8,642173	12,43693	5,259035	5,600617	12,40619	5,784014	3,935607	7,529426	5,789263	20,89433	12,06309	5,469372	11,2317	14,15492	5,446646	10,91291	12,76961	8,020211	8,784194	11,56429	6,936132	7,908861	26,86498	8,276828	6,269618
8/16/2019 5:05:00 AM	12	12,84586	18,67029	13,16078	12,7839	23,56515	10,44713	15,57796	19,22248	12,77596	13,07934	15,07944	10,54729	12,97974	16,65396	12,33553	18,74862	5,559032	6,544539	16,53383	23,32297	11,23266	12,22832	24,22538	9,710986	10,71321	20,7139	10,01879	15,19424	16,18893	6,358932	15,7863	11,47664	7,705984	10,5055	5,727577	4,333899	10,60034	15,49362	14,79408	13,91862	23,5514	8,407039	14,76867	14,58237	9,462658	9,803685	19,27463	7,245593	14,97458	7,161113	7,625443	12,79316	3,061312	5,454451	10,53092	9,298463	14,5497	8,711179	24,22365	9,887752	14,22731	13,83938	5,19058	10,15984	8,327738	7,650725	12,83723	7,059225	4,979001	14,18449	5,745055	4,881465	8,814448	7,694726	9,872487	8,558383	12,7502	7,445222	10,95656	6,485342	9,177858	12,19897	9,446079	5,902755	7,837851	3,194145	4,725838	12,57391	4,538158	3,99446	9,654618	4,720381	15,93605	9,667676	6,418615	10,40644	11,43202	5,442985	11,94269	12,4953	5,941989	8,790687	8,76126	7,491089	7,337119	10,17041	5,479457	5,393249	14,10947	5,516205	12,51665	9,657728	8,545191	9,770391	13,89161	7,90527	9,657107	13,17432	7,68616	8,810303	13,33907	5,042413	5,622445	13,1299	5,775378	4,100423	7,67718	6,072612	17,10032	13,32912	5,269742	10,64061	13,82522	5,419085	10,84356	12,93732	7,871558	8,723683	11,4689	6,87203	7,990923	26,93026	8,441922	6,726004
8/16/2019 6:05:00 AM	13	11,78617	18,76009	12,976	13,41892	24,39047	10,48236	15,70665	19,86482	13,33907	13,61247	15,61913	10,88279	13,72513	17,71068	12,67234	17,92205	5,230645	6,199851	15,35671	23,95129	12,14398	12,34458	25,68483	10,36196	10,07453	20,11867	10,73573	16,15426	16,79542	6,394299	15,90918	12,21181	7,499171	10,53969	5,549984	4,640321	10,79652	15,42551	14,94391	14,52344	25,03875	9,038531	14,8939	14,52738	9,885955	10,53769	17,70177	6,711013	14,63487	7,759933	8,052401	12,96419	3,282079	5,56221	11,4441	8,741227	15,10665	8,854721	24,28624	10,64641	14,99586	13,39025	5,337091	10,31243	9,04827	7,64575	12,39583	7,398665	5,488022	11,32522	5,8448	4,733436	9,6158	7,44474	10,32576	8,746476	11,50945	7,766634	11,61362	6,538807	9,202242	13,19263	9,227661	6,293034	7,792193	3,126451	4,811769	11,78541	4,575943	3,803603	9,941423	4,211152	15,87471	9,857428	6,313343	10,75286	12,50884	5,409691	12,69652	13,35544	5,886315	8,954603	8,501602	7,080777	6,618659	10,42192	6,098378	5,221388	16,05244	4,94847	14,3368	10,46626	9,44449	8,64397	13,3716	7,620331	10,33467	13,38155	8,137227	9,100838	12,74481	5,224912	5,714937	13,64728	6,082698	4,201343	7,711994	8,108282	17,65714	13,80913	5,382681	11,80054	12,97877	6,312169	11,35935	13,71885	7,936422	8,795659	14,13696	7,711855	8,247887	29,66636	8,5579	6,99678
8/16/2019 7:05:00 AM	14	11,64201	19,09966	13,9363	13,58539	24,40277	10,37184	16,41032	19,83319	13,80464	13,95419	15,59164	11,18472	13,32	18,2722	12,53502	17,80449	5,105272	6,421516	15,54197	24,72128	11,70942	12,32842	24,05876	10,29378	10,82885	21,33227	11,06474	16,7919	16,67744	6,432015	16,17284	12,30894	7,817404	11,54198	5,345449	4,221029	10,71397	14,98715	15,02653	13,74883	24,60876	10,20799	16,13989	14,58886	9,865232	10,70458	18,02774	6,923008	14,77005	7,813675	8,15256	12,0088	3,731004	5,773099	12,22819	9,148915	17,54434	8,947351	25,45479	10,41971	15,30829	14,29474	5,767849	10,74782	9,173505	7,722081	13,13329	7,710406	5,490371	11,95706	5,963472	5,199699	9,174817	7,55008	11,35396	8,833997	11,86609	7,504698	11,92398	6,475049	9,989017	13,45905	8,852302	6,236876	9,094758	3,253965	4,816672	13,82302	4,632101	3,643416	9,501477	4,681627	15,9806	9,605439	5,922304	10,92148	11,81021	5,146372	12,57944	13,55976	5,876091	9,359595	8,355784	6,998024	6,634408	10,56083	5,990758	5,048698	15,67128	5,322793	12,65217	10,97176	9,052829	8,44862	12,59864	7,797233	10,2723	14,01684	8,314131	8,877722	13,00308	4,865232	5,792371	12,73493	5,975353	4,250801	7,864998	7,098737	19,13054	13,73335	5,498661	12,23551	13,74765	6,861876	11,05472	14,00013	8,109114	9,241268	12,59567	7,893111	8,362413	29,2008	8,877514	7,133482
8/16/2019 8:05:00 AM	15	12,14156	18,89119	14,13392	13,43329	25,10507	10,51013	16,04816	20,363	13,59589	13,22702	16,91962	11,13388	13,68175	18,4652	12,78729	17,69335	4,663599	6,179474	15,44485	24,47447	12,54006	11,92266	25,44381	10,18036	10,33412	22,66198	11,48576	17,11007	17,62766	6,587782	15,92279	12,3852	8,097233	13,81148	7,675038	7,195306	11,35064	16,15737	15,23147	14,99834	24,81439	9,705253	16,83439	14,90164	9,846721	11,21222	19,01657	7,152756	15,79659	7,256022	8,334922	12,72222	3,219358	5,837547	11,45771	8,872956	16,09879	10,94897	27,71545	10,74036	14,83532	13,37098	5,823387	10,5379	9,220959	7,855396	12,38202	7,686368	5,559516	11,16504	5,400848	4,734127	9,248108	7,451233	10,84231	9,621118	11,5806	7,244972	11,84115	6,584466	9,858877	12,99292	9,183384	6,001465	9,326648	3,364901	4,64861	11,53756	4,464247	3,620828	9,780891	4,604954	16,93102	10,02452	5,583209	10,93564	11,31769	5,485052	12,67953	13,78164	6,147284	8,85548	8,238008	7,153653	6,64553	12,19268	5,847908	4,862194	15,13725	5,475658	12,68588	10,29986	8,913779	8,555066	12,50532	7,587036	10,47013	14,0817	8,029953	8,383137	13,2121	5,207989	5,712796	12,52293	5,326109	4,124462	8,051087	8,156016	18,79089	14,29149	5,835612	11,87175	15,89937	6,686354	11,42946	13,34176	8,495317	9,621671	12,49793	7,602026	8,137986	28,77618	9,229458	7,182388
8/16/2019 9:05:00 AM	16	12,85802	18,7156	13,98583	14,46756	25,22374	12,29229	16,42027	20,84155	13,96545	13,25873	17,83675	11,66895	13,99709	18,13785	13,07264	17,34002	5,009809	5,756176	16,34264	25,21476	13,39025	12,72995	24,8262	10,32742	10,59827	21,93627	11,70666	16,6465	17,13645	6,592271	15,5667	12,63788	8,212727	10,30007	5,292054	4,08723	11,26181	15,29033	14,87511	14,74608	24,73876	9,991849	15,57112	14,76348	9,852385	12,08022	18,36379	7,924749	14,92706	7,25243	8,342937	11,31307	3,10034	5,884172	11,85131	9,499337	17,33767	9,634726	25,6163	10,71777	14,54955	13,44013	5,946618	10,95436	9,260265	7,644438	12,34451	7,835433	5,441328	10,59067	5,611807	4,526968	9,22172	7,538545	10,97563	9,48483	11,66777	8,023043	12,08071	6,34643	9,558259	12,36413	9,026165	6,385665	7,932555	3,284842	4,669472	11,73623	4,229595	3,635195	10,16371	4,561644	16,2949	9,778127	5,890736	11,25242	11,95188	4,484002	12,84103	13,46824	6,105148	8,777906	8,582007	7,28552	6,651746	9,922981	5,844938	4,833458	15,53375	5,201978	13,75898	10,13518	8,481156	8,698952	12,74308	7,248771	10,68157	14,27733	7,985053	8,837934	13,98147	5,388897	5,708927	12,68326	5,567045	4,47302	8,538629	8,319311	18,72796	13,92849	5,585074	12,4846	14,78469	7,736931	11,87776	14,06367	8,268609	9,686948	12,11421	7,985742	8,741089	29,85431	9,62457	7,323028
8/16/2019 10:05:00 AM	17	14,43537	19,3951	13,81279	14,14774	25,20129	11,39458	16,42366	20,5504	13,67091	13,66538	16,35831	11,9677	14,18545	17,51534	13,84222	17,20332	4,74435	5,396496	17,11144	26,77512	12,71745	12,48542	26,28827	10,48415	12,95881	24,46508	12,18902	17,50988	18,425	6,886467	16,34305	12,27889	8,450073	9,990952	5,319615	4,345298	11,69471	15,6527	15,96472	15,71846	26,11889	10,36866	17,03077	15,04269	9,694961	11,70763	18,7681	7,022615	16,03124	7,880816	8,371946	11,41081	3,298243	5,552609	12,40986	9,291489	16,20938	9,626368	28,6113	11,28157	15,17504	13,6544	5,397809	11,04111	8,880208	7,798893	12,4234	7,429336	5,10907	10,44561	5,036472	4,362843	9,345988	7,744807	11,54551	9,678728	12,2782	7,576261	11,31728	6,40114	10,37764	13,68327	9,681077	6,505168	8,520461	3,371395	4,688675	11,39043	4,078732	3,612332	10,25309	4,413131	16,32626	9,79747	6,105493	11,00506	12,18936	4,885127	12,95445	13,06311	5,847493	8,935056	8,942308	7,447503	6,640142	10,20495	5,593778	5,060719	14,24763	5,791129	12,47983	10,49037	9,009451	8,971527	13,80436	7,739971	10,41059	16,86298	8,115122	8,646179	13,05952	4,966153	5,769714	12,47534	5,368728	4,032038	8,565015	8,688662	20,70485	13,83151	5,528985	12,53253	14,71927	6,371021	12,45676	14,98681	9,320015	10,79845	13,94487	8,308812	9,709191	31,83017	10,08669	8,050882
8/16/2019 11:05:00 AM	18	12,26252	19,48753	14,02326	14,18255	26,03718	11,11102	16,00693	21,21477	13,70282	12,98181	16,7354	12,16802	12,7895	18,36442	13,39882	16,90685	4,913103	5,440706	18,24187	26,11716	12,94824	12,83267	25,89972	11,1334	11,07911	23,43861	12,22625	17,53413	17,76601	7,173409	16,15253	12,3528	9,141247	9,736199	5,188716	3,976224	11,82202	15,07702	16,31037	15,69733	25,58929	10,30034	17,14005	15,22021	9,981833	12,79585	18,86936	7,431477	15,92224	8,108561	8,545259	11,25152	3,028363	5,54798	14,08985	9,418035	15,91512	12,52038	27,09563	11,29283	15,21462	13,5101	5,458872	10,93874	9,29501	7,760831	11,98642	7,664885	5,491614	10,09118	5,497349	4,424459	9,160794	7,719594	11,30574	9,915796	12,33449	8,05178	11,48493	6,425868	9,428397	14,25743	11,3045	6,585297	8,503123	3,37098	4,692336	11,01749	6,000566	3,422235	11,1075	4,384049	16,1421	9,830281	6,632405	11,46566	12,03187	5,105272	12,96164	13,66697	5,989307	9,033905	8,496423	7,598157	6,721099	10,11087	6,851859	5,565318	14,54023	5,307112	12,0691	9,06989	8,674362	9,440415	13,18295	8,096056	10,64786	14,07314	8,351846	8,410975	14,85978	5,675425	5,835613	12,38264	5,863589	3,970284	9,203897	8,274066	19,9799	13,82032	5,518969	13,37084	14,40436	6,284815	12,61653	15,47041	8,917372	10,11847	13,3698	8,018001	9,217162	31,01534	10,06769	7,285036
8/16/2019 12:05:00 PM	19	13,3477	19,85777	14,19588	15,23493	27,12271	10,80515	17,05895	21,27957	13,89762	13,12797	17,12492	12,30956	13,46928	19,20148	13,81963	17,30638	5,095809	5,524495	18,58083	27,4044	12,4913	12,83039	25,77952	10,47075	11,35327	23,7328	12,03429	17,05599	17,65653	7,434724	16,28951	13,09695	9,133858	10,59032	5,514134	3,695153	11,78188	15,48436	16,50717	15,79804	25,24501	10,62852	16,80261	14,55232	9,975965	11,74604	18,70089	8,55272	15,68696	8,391704	8,421889	10,18954	2,808079	5,288462	12,32925	9,547622	18,52467	9,752432	27,70861	11,64049	15,42392	13,52178	5,95173	11,28848	9,288863	7,793504	12,64126	7,779274	5,440014	10,54245	5,900959	4,524618	9,458238	7,706607	11,42704	9,858669	11,80979	8,497735	12,91653	6,006231	9,963874	12,97994	8,979194	6,64774	8,518458	3,366351	4,633276	10,97784	3,335613	3,449864	11,6467	4,322985	15,79521	10,44271	5,845146	11,61355	12,31363	4,036596	12,84883	13,74834	5,695044	9,380113	11,28854	7,658461	6,85179	9,825446	5,38054	4,966982	15,77524	5,07101	13,06725	10,12979	11,70908	8,309916	12,72733	8,462369	10,89385	14,6417	8,550509	8,916335	13,80153	5,336262	6,011965	12,16671	5,739805	4,100146	8,276897	10,06852	22,58248	16,05348	5,901235	13,39315	15,16357	7,151511	12,90948	14,57891	9,44221	10,73041	13,49511	8,381134	9,318911	32,05742	9,519368	7,550772
8/16/2019 1:05:00 PM	20	13,46527	20,33226	15,13173	15,54943	27,40226	11,32529	16,90995	21,77754	14,00157	13,66103	16,96003	11,87203	13,28097	18,74088	13,98106	16,77069	4,617872	5,199906	18,20823	26,60395	12,91805	14,71485	26,32397	11,09009	13,75401	23,98064	13,39191	17,89919	18,21922	7,579783	17,19482	12,72408	8,810372	9,609789	4,977551	3,674776	12,54538	15,816	16,68421	15,99621	25,1816	11,122	17,09625	14,98978	10,73172	12,85954	18,1268	8,179018	15,48195	8,230479	8,575791	12,99203	2,586828	5,312086	12,4312	9,505001	16,61009	9,75782	26,5252	11,21408	15,97757	13,19532	5,848669	11,46103	9,125428	7,933452	12,741	7,985399	5,45086	10,665	5,248674	4,477094	9,450087	7,943469	11,47526	9,508317	11,69526	8,449382	11,94373	6,192873	12,45759	13,65834	9,261024	6,963832	8,655849	3,541528	4,710088	11,87963	3,24388	3,342659	10,45984	4,400212	15,87292	10,06569	5,724125	12,18667	12,56569	3,899411	12,41061	14,07321	7,272188	9,529524	8,405241	7,46491	7,088306	9,447737	4,883262	4,995095	14,88299	5,186989	12,28904	10,11929	9,165354	8,567225	13,82226	8,605839	10,41287	14,96788	8,099511	8,963723	14,26531	5,419015	5,515031	12,16774	5,972591	3,791031	8,689628	9,065609	20,54619	15,48229	5,942404	13,4214	15,12144	6,839495	13,75711	15,05188	9,232013	11,0358	13,63443	8,484817	9,586992	32,23807	9,805205	7,651553
8/16/2019 2:05:00 PM	21	13,26889	21,34429	15,46847	15,26435	27,6501	12,20871	18,24699	22,49516	14,56186	13,48979	17,18777	12,02545	13,2052	18,75995	14,12716	16,70183	4,285892	5,345243	18,42389	26,7966	13,48654	12,51188	27,17839	10,59861	10,88583	25,28169	13,01206	18,59699	18,60294	8,027189	16,62771	13,33015	8,452974	10,33668	5,313743	3,477494	12,73292	16,25553	16,52699	16,07987	25,07592	10,74727	19,22013	15,797	11,98608	13,19587	19,18311	7,7236	16,38843	8,862803	8,733768	10,80412	2,447572	5,788019	13,12984	10,49956	17,03574	9,939629	28,63699	12,22321	15,82456	13,24194	5,155491	10,87872	9,429086	8,037964	12,5364	7,874461	5,654772	11,51283	4,137448	4,603228	9,331067	7,703568	11,54067	9,620358	12,66067	8,020488	11,86588	6,841637	9,850658	12,74004	9,763345	7,047	8,673534	3,679749	4,887199	10,8745	3,122651	3,223778	10,32355	4,58962	16,17215	10,1758	5,667344	11,54482	12,21589	4,479029	12,2639	14,13807	5,830778	9,53277	8,303494	9,372306	7,061368	9,225106	4,970989	4,974028	15,65968	5,510057	13,19249	10,39436	8,597824	8,932016	15,31091	8,331538	11,16144	15,08641	8,643762	8,6334	13,41277	5,809365	5,801144	13,86625	6,671916	3,690595	8,611712	8,21549	21,52969	16,51	6,010512	13,84394	16,17872	6,09375	13,5751	16,07186	9,742277	11,21187	13,40842	8,02553	9,287826	32,4073	10,34787	7,434309
8/16/2019 3:05:00 PM	22	13,09475	20,35284	17,09812	16,08802	28,04839	12,13984	18,07906	21,8024	15,5104	14,86924	17,23226	12,75696	14,60689	18,69771	14,59528	18,1766	4,56116	5,270639	19,26897	27,57135	13,60017	13,3877	27,38782	10,68213	11,34567	25,21185	13,32553	19,15513	20,24854	8,448621	17,31329	13,37057	8,431353	9,939904	5,511784	3,734389	14,30979	15,95809	16,58232	16,12628	26,42324	11,18189	17,93532	15,80328	10,88369	13,79815	20,16095	7,532536	17,14599	8,473212	8,448829	9,990329	2,433549	5,193758	13,06048	10,3757	17,38886	10,44678	29,39794	12,23475	15,09657	13,19221	5,639782	11,44611	11,05597	8,154634	13,30017	7,834881	5,369903	10,06113	4,595905	4,355451	9,808453	8,152008	11,57279	9,843059	12,8623	8,204782	13,8925	6,623011	9,698276	12,70965	9,377763	7,404606	8,642519	3,63941	4,901981	13,97719	3,184129	3,313854	10,28197	4,439863	16,44017	10,10382	5,790299	11,69326	12,25851	4,450293	13,43819	14,00461	5,917468	8,987621	8,169485	7,320126	6,743688	10,15411	5,129518	4,979208	15,24502	5,579893	13,82439	10,15577	9,291418	9,236778	13,65834	7,865965	11,0034	14,65124	8,844565	8,315859	14,30185	5,364239	5,64973	11,01784	5,570292	3,678092	9,299226	7,482939	20,70617	15,48961	6,124005	17,63076	17,16277	6,153708	13,82626	15,9147	9,560261	11,08021	14,45147	8,575792	9,627337	31,99354	10,36617	7,849939
8/16/2019 4:05:00 PM	23	13,53379	21,22686	15,51351	16,85607	30,05906	11,90532	17,13245	22,23993	13,87482	15,05796	16,35624	12,45075	13,9544	18,55949	14,66851	18,50223	4,466043	5,467024	18,75276	28,95702	14,60509	13,96648	27,85671	10,94883	12,24055	24,93659	14,02927	20,20453	18,93568	8,607014	16,75654	13,11146	8,911638	10,45804	4,693579	3,792413	16,12753	16,44017	16,877	16,30975	27,04956	10,23755	18,13377	15,195	11,55062	12,21776	18,44075	8,317307	16,91776	8,32829	8,483988	10,3699	2,638566	5,415424	12,88552	10,60518	17,38312	10,68717	26,48258	12,51506	16,70321	13,51714	5,748923	11,08498	8,011026	8,393224	13,64763	7,67117	5,405545	10,31464	4,11189	5,111972	10,3069	8,550922	12,2	9,4266	12,22183	8,426862	12,53592	6,585847	9,740412	13,35343	9,156789	6,729801	8,676295	3,335543	5,068179	11,50192	4,299638	3,299831	10,6833	4,645916	15,33743	10,04179	5,5734	11,96618	12,50629	3,803603	13,05468	14,07231	5,687307	9,492844	8,256798	7,141012	7,39169	11,37586	5,026388	4,69047	15,72744	5,491131	14,64819	10,23438	9,664983	8,39854	13,34321	10,34545	10,91837	14,78165	9,145945	8,626008	14,58285	4,545479	5,532784	12,06275	6,241988	3,636646	9,662771	8,619171	20,19852	17,04092	6,390777	15,14541	17,49862	6,665699	14,39959	16,48368	9,118037	11,40418	14,06063	9,045162	9,227246	35,07764	10,03025	8,156016
8/16/2019 5:05:00 PM	24	13,89955	20,41611	15,885	16,53128	29,80658	11,85524	17,66702	22,85098	14,68121	15,11032	16,38373	12,40772	13,16217	19,10091	14,83035	17,32427	4,495745	5,991932	19,00828	29,39669	15,25068	13,44759	28,61564	11,1057	12,2802	27,04569	14,1168	19,66837	19,38674	9,115966	18,95026	13,19145	8,559212	8,81293	4,981696	3,685276	16,57742	16,75757	18,00792	17,55823	26,73485	11,51118	18,67934	15,75597	11,89683	12,69182	21,63109	7,843516	15,99622	8,934157	8,746543	10,644	2,407438	5,077503	13,45608	10,54805	17,56169	11,00078	27,91867	13,84408	15,86393	13,10987	5,901373	10,86414	9,155476	7,987125	15,51641	7,884408	5,716664	11,70404	4,419416	4,445319	10,35436	9,578499	11,85082	9,59611	13,28595	8,25286	12,1368	7,201661	9,657384	12,71372	9,604886	7,475686	8,776595	3,640791	4,953098	11,16428	3,875994	3,251823	11,4468	4,816949	16,61935	9,788696	5,966167	11,89946	11,96404	3,840559	13,52329	13,65613	5,863796	9,929337	8,203262	6,979444	6,908364	8,729139	5,43884	4,710227	15,87056	5,223738	13,54926	10,43221	9,614695	8,395087	13,6678	8,524396	10,59765	14,46183	8,774247	8,525779	13,79925	5,447959	5,596817	11,37358	5,31768	3,437016	8,880624	6,637929	22,13528	15,36465	6,663489	14,87449	17,69279	6,059281	15,10956	16,95292	9,423352	11,52527	15,21655	8,544223	9,998134	33,41657	10,5924	7,990509
8/16/2019 6:05:00 PM	25	14,58251	20,09498	16,01259	16,82292	30,11356	12,15545	17,95169	23,01372	15,84604	15,03716	16,80261	13,75449	14,29066	19,86593	14,4371	17,09536	4,471085	5,551088	19,23726	28,96745	15,90766	14,54976	33,46982	11,56699	12,73286	26,60008	16,09948	19,47979	19,15638	9,483795	17,57868	14,02831	8,467339	9,122667	4,372306	3,57206	13,30563	17,87771	19,03066	18,88988	26,83874	11,12193	20,27223	15,50757	11,91444	12,84545	19,63956	8,233033	15,78947	8,520736	10,49445	10,08054	2,527354	5,057747	13,19615	10,06472	17,42982	11,11862	29,37224	13,14406	16,8167	14,24914	6,431739	11,5127	9,20162	7,85298	13,10449	8,065389	5,882378	10,2714	3,891675	4,550799	10,63267	7,55761	11,54917	9,538504	11,74397	8,455461	12,58856	7,124227	10,48864	13,87019	11,16006	7,409441	8,135016	3,324353	4,951646	10,5245	4,41023	3,176461	10,73615	5,334466	16,95147	9,813495	7,838473	11,63959	13,53725	3,472521	14,0015	14,21329	5,953387	9,225726	8,814102	6,863188	7,156761	9,001922	5,091871	4,603919	15,20999	5,04635	14,6609	11,11337	9,852452	8,241394	13,21342	8,348046	10,9672	15,71224	8,468307	9,192709	15,07267	5,92327	5,963058	11,17395	4,998688	3,911777	9,852384	7,983256	21,08208	16,90795	6,591098	15,48712	18,26129	7,606171	15,65705	16,54378	9,953304	11,72186	15,06044	8,983891	9,51101	34,34309	10,5401	8,321521
8/16/2019 7:05:00 PM	26	15,28404	19,45305	16,87728	19,00123	30,90738	12,8	17,909	23,78834	15,67667	16,32882	17,0577	13,53932	14,266	20,66506	14,9674	16,68104	7,035464	5,407548	19,76563	29,75319	15,07944	15,7914	29,87663	11,69312	14,25087	27,14564	15,22512	21,45958	19,00821	8,41885	21,04975	13,67429	8,829161	8,745164	4,259781	3,754351	13,16707	18,22626	19,07583	18,79027	28,84263	11,99429	19,27304	16,36612	12,6604	13,04066	21,7401	8,721885	17,35632	8,75221	8,89133	10,0947	2,413517	5,168131	14,02865	10,55924	18,09916	11,51339	28,38514	14,14656	15,80542	13,97332	5,958431	11,64277	10,08496	8,867361	15,10424	7,639187	5,566286	9,300191	4,436684	4,603297	10,48077	7,874322	11,86595	9,159758	12,70433	8,775697	12,54062	7,293118	9,592453	13,13605	10,05989	6,817253	8,112912	3,385969	4,961939	10,47524	3,81362	3,190622	9,680524	5,251023	16,36356	10,23893	5,928452	11,64753	12,79509	3,540354	13,55769	15,24916	5,981018	9,617667	8,05696	7,241034	7,291045	8,631188	5,146718	5,002349	15,20537	5,433867	13,30405	10,19217	10,01706	8,489514	13,88954	8,084383	11,1008	14,80748	9,844717	8,390873	13,75152	5,041238	6,716263	11,16704	4,648817	3,65357	9,201757	7,076288	23,0982	16,84716	6,68207	15,43691	18,77618	7,468778	16,13209	15,91574	10,13988	12,09832	15,72316	10,01589	10,01969	34,93259	11,03959	8,439781
8/16/2019 8:05:00 PM	27	13,97208	20,42979	17,09162	18,75324	30,89826	12,5784	18,83289	24,59452	16,00353	15,7425	17,88413	14,0433	14,63756	20,10755	15,2542	16,49957	3,790065	5,520005	20,06161	30,4166	15,74326	14,74179	30,22789	12,37566	12,88648	27,22473	17,11725	21,2701	19,21136	8,53317	21,15516	13,76388	9,250732	10,94351	4,483519	3,415879	13,63955	18,01192	18,92373	19,80404	28,56266	12,13341	18,77494	15,98019	11,68629	13,17501	20,52091	8,914885	16,14514	9,055731	8,511205	9,90053	2,439904	5,072807	13,34307	11,68808	18,4185	11,24897	28,35032	14,6406	18,10159	14,15949	6,632336	11,79301	9,353242	8,268332	12,60472	7,625857	5,659677	9,359041	4,522408	4,532356	9,974854	7,611903	12,05577	9,426324	12,08009	8,569987	12,42153	7,033114	9,972646	12,58234	9,994197	7,477068	9,200308	3,38065	5,021483	10,60421	4,014423	3,129905	10,13311	4,928919	16,98822	9,276567	6,296006	11,65707	12,01757	3,885804	13,21404	14,11313	6,077655	9,611032	8,879589	7,158213	7,455998	10,85903	5,246325	4,612483	18,4978	5,558895	13,22758	13,9412	9,737166	8,934986	14,66823	9,717548	10,84888	14,87366	10,29385	8,087838	14,05621	5,84031	6,019423	11,10929	4,643291	3,76872	9,963667	6,625289	23,32318	18,48302	6,856626	17,61253	19,87981	7,469951	19,44518	18,02594	10,23133	12,25292	15,24971	9,515983	10,72364	35,17497	10,57202	8,412839
8/16/2019 9:05:00 PM	28	13,73335	21,1736	16,57293	18,98679	31,19349	12,94768	18,81141	25,27734	17,89153	15,32307	17,89173	14,81557	14,0779	20,41694	15,33377	15,87574	5,455211	5,319339	20,03675	30,75853	15,94821	15,54867	30,85115	12,23427	13,66566	27,33194	15,24149	21,82879	19,47447	9,833804	19,49899	14,51046	8,98555	9,100629	4,693649	3,49283	13,47818	17,50836	19,80887	19,02617	29,18428	12,03008	21,04519	16,34049	12,82853	13,37002	20,28826	9,055454	16,93966	9,009451	9,013732	10,64745	2,633455	4,952753	14,72287	11,20082	19,56268	11,91976	28,63396	13,58084	17,47769	14,28873	6,42794	12,82155	9,412094	8,012545	13,29051	7,554914	5,682333	11,77843	3,683894	4,544098	10,06604	7,990855	12,55146	9,460861	12,02545	8,941201	13,31682	7,172165	9,655242	12,96025	10,56269	7,219275	10,11508	3,912467	4,885126	10,66776	3,985619	3,06974	11,51587	5,387724	17,00045	9,551558	6,266993	11,58384	15,3822	3,577103	13,03638	13,93402	5,811644	9,874904	8,071121	7,506079	7,010666	9,017046	5,13532	4,615385	15,53002	5,231888	12,84669	10,84065	8,973807	9,145875	13,94818	8,167688	10,8314	14,64432	8,41954	9,777231	16,05286	4,966498	6,00858	10,51427	6,049127	3,561699	10,8821	7,017228	23,35765	17,8851	6,591927	17,29457	20,17815	7,546281	17,1406	18,00716	10,47787	12,7571	18,5597	9,713474	10,5772	35,44547	11,03372	9,143044
8/16/2019 10:05:00 PM	29	13,94873	21,79252	18,72313	18,54554	31,50288	13,72016	18,35178	25,55572	16,18935	17,34768	18,64542	15,02604	14,40622	20,65857	15,24411	15,99034	6,140514	5,147063	20,41073	32,03857	16,09029	15,5696	31,91258	13,26909	16,10052	28,40538	16,08636	21,87196	19,39565	8,760292	20,98862	14,00779	9,463692	9,315802	4,24044	3,550232	14,13607	18,08245	20,70914	20,17981	29,61483	13,04743	20,34061	15,84784	12,78494	14,02106	19,99572	9,455335	16,7631	8,808646	8,520874	10,72392	2,379393	4,866061	14,00323	11,69443	19,13828	12,16042	29,71182	13,52405	17,25554	14,94053	6,078691	11,85697	9,084604	8,155738	12,63608	7,362678	5,385376	9,136273	3,95115	4,788352	10,195	7,5239	13,35185	10,64262	12,62751	8,374227	12,55533	7,33415	9,499752	13,24678	10,70195	7,489293	8,404412	3,535104	4,515225	10,47849	3,845463	3,049915	9,214881	5,234721	16,53957	10,07958	6,104665	11,85628	11,9782	4,044265	12,81609	15,35001	5,845007	9,194574	8,002806	7,59864	7,286832	10,04393	5,287633	4,565927	16,2395	5,429791	13,66248	10,38655	10,36728	8,42327	13,61026	8,400476	10,04186	14,7087	8,300729	8,681201	13,68949	4,77205	6,058521	10,83879	4,828208	3,370427	10,53354	6,70528	24,25067	19,40457	6,605189	17,36109	21,86312	7,637737	18,77811	18,56736	10,59599	13,41284	16,31065	10,10182	12,29332	35,36825	11,39416	8,634022
8/16/2019 11:05:00 PM	30	14,24562	22,15206	16,91237	18,40434	32,55208	13,21936	19,78883	24,98059	15,9156	17,05688	19,59853	15,00021	14,70739	19,63445	15,96907	15,98564	5,061477	5,127653	22,80538	32,1178	15,99269	18,56384	32,41255	12,79931	13,58373	28,03666	16,63558	22,7236	19,61891	8,958749	19,64833	13,59327	9,336387	9,859429	4,218474	3,598793	13,49939	18,02609	20,18692	19,48269	30,31899	12,26921	23,6937	15,7979	12,9463	14,86482	20,61229	10,12012	16,67959	8,994252	8,427691	10,60442	2,580681	4,851763	14,37922	11,13547	19,7668	11,47187	30,07771	13,53442	17,06309	15,1702	6,645322	11,68083	9,020294	8,280007	13,38507	7,850146	5,232303	9,705944	3,832132	4,185869	9,792703	8,039347	11,3045	9,792288	13,31489	8,660064	12,41455	7,284897	9,923463	13,15719	10,11591	7,174928	8,677263	3,388318	4,565374	10,28957	3,537937	3,069393	9,563301	5,260071	16,34187	9,911652	6,084908	11,86526	12,01909	3,639271	12,53751	13,84104	6,044844	9,726459	8,347771	10,22298	7,145295	8,806643	5,201081	4,554943	16,25049	5,455902	12,63974	10,46771	9,666156	9,154302	13,79711	7,728918	10,26021	14,3978	8,576896	8,100411	13,83717	4,877873	6,068606	10,75424	4,846997	3,335336	11,04298	7,203665	24,43206	20,46157	7,103434	17,42858	21,69395	8,216525	18,81473	19,70753	10,81593	13,88166	17,16187	10,0123	11,61707	38,38459	11,96452	8,986724
8/17/2019 12:05:00 AM	31	13,70455	22,28172	16,66639	18,86888	32,22611	13,93126	20,01271	26,12843	17,38381	17,39715	18,31337	15,60241	14,67776	20,45708	15,71563	15,69601	3,244502	4,947641	20,85633	32,42499	16,52575	17,8163	33,23014	13,87123	14,07694	28,38742	17,04244	22,68002	22,76857	9,532976	21,66936	14,16535	9,32492	9,758096	4,230009	3,476321	14,08847	19,97265	20,384	20,57036	30,69055	12,19337	20,93936	15,61153	13,34211	14,56841	20,53942	9,411058	16,59587	9,280505	8,308121	9,465903	2,175136	4,885542	14,31035	11,41226	19,1715	11,12207	31,85345	14,05303	17,78639	15,17338	6,375995	11,8777	9,343501	8,319242	16,01597	7,609278	5,528915	9,329342	3,818317	4,535809	10,01257	8,51224	11,69429	9,295494	13,15581	8,78074	11,79729	7,348309	9,280919	13,53925	10,5457	7,388718	8,252722	3,374227	4,742208	10,42371	3,603973	2,921226	9,619251	5,534096	16,49771	9,80866	6,329022	11,99906	14,48186	3,469137	13,06242	13,6841	5,79693	8,959507	10,08897	7,452682	6,874033	10,10106	5,225671	4,553216	15,50985	5,392213	13,47287	11,22948	9,201137	8,846913	14,41299	7,015708	11,21525	14,84458	8,614336	8,283183	14,70967	4,93873	6,354029	11,69375	4,876629	3,442543	10,667	6,923974	25,64676	21,26119	6,859459	17,81084	21,83058	8,601486	18,76561	19,35918	11,09479	13,70165	17,19068	12,74259	13,0868	37,9664	12,2887	8,979195
8/17/2019 1:05:00 AM	32	14,24313	23,14151	17,38844	18,35751	33,12238	14,55267	20,50971	26,31086	17,00389	18,44655	18,69073	16,07475	14,79636	19,26925	16,277	15,66907	3,318206	5,074603	22,11905	32,50235	16,26561	16,30381	33,84077	14,05739	14,69807	28,82274	17,4542	22,57129	21,44424	9,031417	20,99518	14,14346	9,432264	8,690112	4,208803	3,704064	14,24555	18,89029	20,61975	20,6163	30,62769	12,73548	21,52686	16,3112	13,51659	14,79692	20,8265	10,13145	16,86899	9,51039	8,410007	9,058631	2,124503	5,079369	14,4514	11,4115	19,38515	11,53694	31,06488	13,79103	17,06268	14,88547	6,496878	11,95257	9,879325	8,354194	13,48841	7,58068	5,56967	8,991145	3,801323	4,0109	10,07094	8,16838	11,59365	9,137655	13,05758	8,329741	11,92177	7,225561	11,47726	13,91786	11,3054	7,433755	8,2492	3,243051	4,806932	10,70402	3,836276	2,954382	9,733089	7,319021	16,78016	10,31257	6,424901	11,83045	12,51292	4,086953	13,26467	13,67091	5,783738	9,146082	8,205472	9,901015	6,848958	8,735148	4,987981	4,162591	15,47531	5,611738	13,20126	10,2437	10,1137	8,919651	13,4174	7,801449	11,35106	14,56116	9,043297	8,627045	13,94963	5,021483	6,050853	10,48132	4,808177	3,383552	12,40965	7,291252	24,43606	20,98903	9,324713	18,63402	22,38671	7,972618	19,22987	19,61193	11,46269	14,66789	18,71194	10,72675	12,89139	39,41203	12,37905	9,429362
8/17/2019 2:05:00 AM	33	13,31917	22,04272	17,48301	19,1945	34,43047	15,04953	20,70941	27,13548	17,06897	17,8058	18,80989	16,2261	14,98439	19,87435	15,34255	15,53879	3,194767	4,92374	22,46415	33,45339	16,16842	16,60692	34,27761	15,94275	15,3288	28,43778	17,83633	24,48766	19,59556	9,901084	21,18072	14,47288	9,808178	9,233809	4,379076	3,451591	14,33535	19,64709	21,36729	21,27811	30,18899	13,57109	21,92411	17,15082	13,46817	14,99151	21,36722	10,40396	16,95022	9,414926	8,757668	9,672441	2,424638	4,81087	14,68128	12,03118	20,13443	13,62352	31,2614	13,7185	17,33643	15,43939	6,67544	12,46367	9,489873	8,318205	12,65024	7,827972	5,406858	8,925106	3,808094	4,066852	9,867302	8,224332	12,16581	9,234501	13,63685	8,722369	12,17258	8,101445	9,29674	12,95114	10,95491	7,605963	8,237181	3,233035	4,785864	10,09339	3,440677	2,988298	12,00251	4,873798	16,09783	9,799609	6,170494	11,79936	12,54808	4,14394	12,94139	15,39933	6,047539	9,798849	7,841581	8,065318	7,047621	10,52843	5,698843	4,20901	15,87077	5,767849	13,123	10,3181	9,300326	8,889603	13,97498	10,34876	10,93826	14,68792	8,868949	8,787923	13,2061	4,991158	5,824423	10,54867	4,741379	3,40614	11,35741	6,858353	25,18153	20,65892	7,141564	23,65744	22,49897	7,798478	19,93756	20,74872	12,17735	14,94957	18,45678	10,97943	12,64796	39,49388	12,35093	9,015252
8/17/2019 3:05:00 AM	34	14,62816	21,83943	18,0819	19,55563	34,2602	16,12325	21,1725	26,78196	17,26984	19,37852	18,943	16,29594	15,51123	19,45444	16,09755	15,65387	4,418242	5,050564	22,53012	33,55506	17,63733	18,51825	35,14022	15,88514	15,34545	29,78434	20,00442	24,65296	20,23534	10,02404	21,4897	14,39213	9,501131	8,853271	3,982994	3,531444	15,49963	19,36195	21,49881	22,62758	31,77636	13,69515	21,74673	16,90215	13,36532	15,04089	21,96314	10,13753	16,87535	9,622156	8,303355	9,956069	2,058052	4,901843	14,65414	11,56616	20,31499	15,15715	33,68016	14,94826	18,10324	16,09914	6,595656	13,2148	9,484555	8,73805	12,84455	7,678285	5,526497	9,816051	3,791031	4,116241	9,97396	8,191866	13,05302	9,807967	14,62451	8,573096	12,25623	9,174403	9,940043	12,94057	11,2969	7,361641	8,242085	3,125829	4,863713	11,94829	3,351362	3,072917	9,934586	5,104303	15,98696	10,08296	6,140653	11,7249	12,13645	3,791999	12,45482	14,3435	6,117513	8,911707	7,864169	7,106197	6,89517	8,826881	5,014989	4,346541	15,81309	5,172276	13,37892	9,961456	9,212464	8,645904	13,17315	7,690995	11,79522	14,95655	8,163475	8,469343	14,32243	5,170687	5,666998	10,17228	4,693924	3,342313	11,88488	6,876866	25,84645	21,77539	7,762696	19,66091	22,75986	8,392602	19,26662	21,68746	11,97813	15,65166	19,94315	11,44542	13,05703	40,753	12,81809	9,466043
8/17/2019 4:05:00 AM	35	13,91185	22,67235	17,69921	20,14727	35,69746	14,72985	21,23038	27,5322	17,47734	18,44309	19,80507	17,63484	16,58274	19,85052	16,20331	16,65507	6,813386	4,891344	23,42963	35,04697	17,50497	18,85527	35,69387	15,37349	16,02806	28,84389	19,00834	24,59949	22,49399	9,866477	21,18003	15,0382	10,14679	10,10189	3,940581	3,421336	14,1648	20,20992	22,02289	23,09641	31,90788	13,62615	21,91942	16,52299	13,94673	15,51199	21,86167	10,45942	17,57923	9,269245	8,641344	10,01416	2,038019	5,02984	14,37003	11,83797	19,92892	14,40553	31,15668	14,99461	18,32954	15,92264	6,796943	12,90714	9,735578	9,191811	14,6292	8,588572	5,785464	10,38082	3,672497	4,106709	9,790768	8,338377	11,93986	9,239954	13,78171	8,718018	12,39148	7,616532	10,54038	14,69358	12,99072	7,546004	8,190207	3,133566	4,911582	10,75452	3,49877	2,969924	9,907578	5,201081	15,72115	9,139588	5,874918	11,62846	11,25794	3,542288	13,19442	13,91212	5,874779	9,332793	9,589481	7,297263	7,072281	9,292592	4,930786	4,44753	15,34131	5,425094	13,18641	9,872415	8,804502	8,652328	14,98059	7,545798	10,68662	14,79485	8,087837	8,078237	13,43674	5,326937	5,805496	9,865648	4,623398	3,432734	12,02414	7,74232	25,84618	22,19434	7,839924	19,77889	23,9993	9,060014	19,74587	21,41758	13,56812	16,67344	19,64205	11,47913	13,79469	43,07893	13,2157	9,474471
8/17/2019 5:05:00 AM	36	14,00192	25,60103	17,71344	19,38778	35,95284	15,54577	21,84792	27,45821	17,83875	18,98562	19,97921	17,09694	15,81019	19,8061	16,64767	15,63958	5,822765	5,488299	25,51938	35,07716	19,25343	18,52323	35,10114	14,96546	16,32605	29,65787	19,49664	25,2015	21,85172	9,992195	21,52651	14,02402	10,05105	9,86986	4,776124	3,387282	14,99744	19,92353	21,74942	22,46478	32,41635	14,35186	22,7149	17,35923	15,08075	15,6509	23,19387	10,75846	18,18462	9,227731	8,98182	9,999241	2,229567	4,783792	14,26862	13,01234	19,85729	12,63504	35,35007	15,4988	18,09129	16,67475	6,576798	13,68921	9,7324	8,837867	13,88401	7,874392	5,930593	8,820597	3,780601	4,086884	10,77904	8,221912	12,70923	10,11563	13,78758	8,544982	12,48508	7,55609	9,712918	13,51956	11,62522	7,187776	8,024288	3,002874	4,614003	10,33882	4,405117	3,058894	10,03633	5,345104	15,80328	9,682321	6,349814	11,2786	11,50938	3,664277	12,96122	13,49172	5,798173	9,894176	7,653349	7,270531	7,164567	8,843115	4,86924	4,325473	15,59164	5,450929	12,66433	10,25696	8,44724	8,829369	13,27697	7,61978	10,9185	14,54569	8,243327	8,165478	13,83884	6,790659	5,736074	9,965878	4,513152	3,182126	12,00307	8,794623	25,60006	22,00915	7,952102	20,47276	23,85783	9,085917	20,38455	22,0479	13,11644	16,60519	19,29466	11,26022	15,2035	40,63633	13,01842	9,676793
8/17/2019 6:05:00 AM	37	16,02171	23,06746	18,3917	19,62575	36,29869	16,11737	21,70687	29,06658	18,75331	18,49545	20,95193	16,93675	16,11012	20,82373	16,29759	15,4081	3,301835	4,937694	23,74019	34,96891	19,74097	19,75788	35,66713	16,10729	16,73457	31,44473	20,02811	26,14238	21,85324	10,1834	22,8831	14,85923	10,97729	8,462369	4,334245	3,331123	17,76214	20,56103	21,75937	22,38809	32,842	14,43116	25,10396	17,12699	14,29315	15,58521	22,69942	10,8839	17,39797	9,189531	11,2853	11,23446	1,992982	5,100161	14,80762	12,54967	20,95988	12,79661	32,63733	16,07551	19,46736	16,3704	6,944006	13,51853	11,4593	9,047994	14,62312	7,34748	6,028404	8,55265	3,866186	3,998604	11,12359	8,745647	12,40274	9,303439	14,14153	8,846846	11,65603	7,82673	9,574355	14,51398	11,317	7,598641	8,576965	3,04128	4,558467	9,879808	4,311105	3,110839	10,39505	5,454175	15,85924	9,566687	6,658308	11,55746	11,89752	4,550936	12,4703	13,08086	5,868908	9,62782	8,254243	7,076012	7,314462	8,791101	4,87815	4,245275	17,15738	5,229263	13,20299	10,19604	9,082189	8,670011	13,28671	8,884492	10,89184	15,1606	7,814228	8,091704	13,25417	5,071908	5,680122	10,51641	4,514603	3,235522	11,5491	11,16621	26,23266	22,7676	7,701149	20,74975	24,54424	10,06549	20,83361	22,16159	12,57412	17,75634	20,08254	11,5118	13,50167	41,56409	13,55949	9,79885
8/17/2019 7:05:00 AM	38	15,10763	22,42478	17,94375	20,17891	36,68332	15,54791	22,98326	27,34078	18,71587	18,8887	21,32992	17,40999	16,50662	21,18997	16,60478	15,08054	4,867374	5,086344	25,60559	34,92499	18,79594	19,99116	36,1716	16,39872	16,34975	30,98164	20,30711	25,57402	22,17541	10,02659	21,76579	15,97073	10,07184	8,656541	4,307444	3,290506	15,5821	21,30934	21,40121	24,20984	34,72604	13,83386	23,68756	17,6872	14,89887	16,20199	22,8994	11,33945	17,55471	10,09823	9,15589	9,297499	1,897173	4,698898	14,52787	12,34133	21,9228	14,61649	31,73146	16,26755	19,64067	15,9279	7,82307	14,36243	10,32114	9,756163	13,20927	7,92827	5,873812	8,919101	3,638373	4,105327	10,3375	8,087769	12,3079	9,603159	12,67635	9,251076	13,0562	7,565553	10,00359	14,48932	10,87112	7,449575	8,217148	3,031885	4,551904	9,917176	4,17019	3,093156	11,06287	5,213169	16,00299	9,733298	6,526373	12,36012	11,64947	3,417053	12,25872	15,43801	5,925067	9,164524	7,905062	6,94981	6,992292	10,62176	4,676033	4,247624	18,4632	5,464468	12,68167	11,67855	9,068578	8,706138	14,60565	7,098807	10,78567	14,4313	8,40158	8,522809	14,50051	5,217384	6,037315	10,32852	4,500512	3,315788	12,44612	7,686921	26,25097	22,8688	7,554709	21,40563	24,69779	9,740274	21,47871	21,52962	13,33071	16,91078	20,31831	12,46111	16,49405	43,94674	13,07423	10,10831
8/17/2019 8:05:00 AM	39	15,28363	23,56902	17,73817	20,23162	37,54455	15,71487	24,01498	28,20762	18,87959	20,49838	21,78997	17,89774	16,0588	21,98241	16,36115	16,00513	3,316894	5,070527	26,1113	38,2903	17,91114	19,13931	38,82647	16,03801	18,66048	33,748	22,18916	25,94351	22,23744	10,25841	22,18888	15,5334	10,70602	8,305426	3,615716	3,424238	16,16525	20,81765	22,14461	24,29612	34,60461	14,20286	25,02597	17,33864	15,77407	17,12872	22,63967	12,08029	19,27159	9,616215	8,990177	10,31968	1,896483	4,94094	16,07178	12,9329	22,52466	12,97379	33,56115	16,65403	20,24895	16,50862	7,485149	13,53974	9,856115	9,72107	13,84415	7,753854	5,503979	8,920411	3,83372	4,105742	10,49749	8,774868	12,04493	9,400488	14,08944	8,559489	12,26632	7,845449	10,0056	13,83959	11,17326	7,586413	8,353019	3,310884	4,602468	10,10285	3,506852	2,980839	10,01396	5,737041	15,20446	9,364845	5,869184	11,59248	11,14114	3,563011	12,01073	13,0372	5,808052	9,070721	8,035202	7,004103	6,891371	10,15742	4,564682	4,518816	16,65907	5,637572	12,30638	10,53057	9,028515	8,762504	13,09813	8,2932	10,65021	14,67237	7,792675	7,952241	13,38328	5,396911	5,449201	9,787798	4,320982	3,16313	12,25064	7,141359	26,76393	23,0524	7,744875	21,41357	25,18712	9,785795	21,46939	21,72435	13,15277	18,79304	21,9994	13,35634	14,82703	42,69418	13,69108	10,09056
8/17/2019 9:05:00 AM	40	15,92362	22,65252	18,21328	20,7637	38,44158	16,67979	24,52959	29,28976	19,60136	20,03281	21,00312	18,24498	15,94178	20,87409	21,08643	14,9991	3,069325	4,841056	28,43674	36,25635	19,82855	21,12898	37,3088	16,57196	17,96295	31,96273	20,97004	27,30894	22,87515	10,64759	22,38479	15,5944	10,37584	12,61349	3,999641	3,278487	16,87307	20,75915	23,0057	24,4753	36,01258	14,17938	25,17455	17,36178	15,16012	16,54177	27,66109	11,61458	18,5722	11,88792	9,359665	9,354758	2,015224	4,569656	16,64284	13,30536	23,81666	13,0245	33,95315	16,8808	21,82244	17,03629	7,635735	13,77763	10,24508	10,13663	14,41105	7,914802	5,760872	8,551615	3,791377	4,145805	10,64213	9,027479	12,43479	9,488839	14,06153	9,381354	12,35991	7,919982	10,86925	13,06788	12,3872	7,302719	8,165895	3,846085	4,526484	10,02542	4,158447	2,97476	9,824063	7,27419	15,51034	9,135582	6,300081	11,83722	11,98034	3,678852	12,14668	13,13605	6,011204	8,763332	7,891109	7,113521	6,656375	8,441024	5,111903	4,29881	15,51994	5,396635	12,75061	10,5964	8,853889	8,571508	13,56971	7,613215	10,41156	14,10664	8,205475	8,239045	13,13419	5,218557	5,782563	10,40016	4,290797	3,247195	14,8957	7,652035	27,91142	22,45178	8,512585	22,30493	26,35804	9,559296	23,73004	23,48696	13,73646	17,21492	22,28732	13,03831	15,20012	41,62716	13,78592	10,60593
8/17/2019 10:05:00 AM	41	15,2493	28,08853	18,60639	22,94188	41,12201	17,04362	25,06479	29,83526	18,84947	20,41557	21,24938	18,89789	16,60677	22,37118	16,59821	14,88658	3,189103	4,898389	26,94352	37,67497	19,79159	20,57326	37,60174	17,00093	18,51563	32,16719	20,86186	26,32536	23,20395	11,36432	22,22736	16,0217	10,16869	8,133427	3,966278	3,273721	16,93945	21,87341	23,4004	24,34399	36,59815	14,89507	25,79707	18,14338	17,3528	16,17167	23,37029	11,62425	18,54208	9,763137	9,660768	9,961664	2,054943	4,534704	16,57618	13,76037	24,84769	13,48102	32,87046	17,20954	22,79419	18,10455	8,117539	14,48642	10,10817	10,21952	15,61781	7,96198	5,508124	8,697156	3,694186	4,200927	10,41874	9,068094	12,48315	10,3353	12,22149	9,868411	12,98201	7,706675	12,76304	14,30993	11,64967	7,477689	8,632571	3,320831	4,58582	9,702006	3,56384	2,97179	9,744902	5,720947	15,36638	9,802925	6,131397	11,58682	12,28801	3,601763	12,15131	13,48192	5,992416	9,130816	8,048948	7,275296	7,023099	9,557292	4,648473	4,387986	15,7195	5,038959	12,86334	10,8841	8,976017	8,932845	13,8206	10,60821	10,39125	14,73834	7,990647	8,397989	15,70713	5,32825	5,967618	9,708293	4,284995	3,384795	13,96262	7,460005	28,53911	23,93671	8,909567	22,77375	29,62568	9,992539	23,06518	26,28074	14,03901	18,20534	22,4781	13,72216	15,3353	43,50878	13,43847	11,1106
8/17/2019 11:05:00 AM	42	15,50619	22,60603	18,64259	21,97178	39,4485	17,43845	24,80079	28,83462	20,96313	21,13492	21,31148	19,99903	16,4048	22,33788	16,96591	15,4749	2,810152	4,73468	27,43991	38,1614	19,15914	21,57873	38,26226	17,06171	18,24685	32,18881	20,92237	27,83426	23,02256	11,14549	23,293	17,38492	10,72254	7,978213	3,748757	3,307913	16,32709	20,2064	23,51707	25,28238	36,61873	16,32571	26,49273	17,87792	16,05334	17,53785	24,36554	10,89958	18,11484	9,782136	9,300261	9,016771	2,130236	4,65828	17,18695	14,60337	22,64976	13,57399	33,96925	17,2286	21,40722	18,15588	7,872595	14,88672	9,974165	10,89674	13,39384	7,812362	5,758455	11,15778	4,232703	4,075418	10,428	9,199479	12,41566	11,01438	13,28498	9,999449	13,06166	8,512724	10,65035	14,98246	12,4589	7,650379	8,486476	3,016551	4,59625	10,06914	3,391772	2,925439	9,919596	6,048713	14,90986	9,461827	6,636135	11,74783	12,09708	3,6095	12,49896	12,81644	6,102108	9,774192	8,110839	7,426158	6,665355	9,929058	4,562748	4,255291	15,19307	6,836595	13,95461	10,45867	8,474664	9,302608	13,3714	10,63356	11,37372	14,34143	7,979181	8,435773	13,80464	4,88188	5,65567	9,582163	4,320638	3,213693	13,00412	7,208707	28,59333	23,48267	8,885596	23,57835	27,27122	9,803617	22,81734	25,34731	14,6484	18,82426	22,30535	13,73557	15,60137	44,50356	13,84622	10,65401
8/17/2019 12:05:00 PM	43	15,64434	24,35214	18,89637	22,26811	39,95275	18,38887	25,42903	29,67597	19,32533	21,1955	20,82104	19,01733	16,71012	21,38802	17,1064	14,89984	2,655698	5,017477	27,84725	39,9761	19,48152	21,46524	38,79013	16,76489	19,49291	32,59684	21,10694	28,55106	22,95335	11,3092	23,60612	16,98013	11,96376	8,139711	3,871781	3,232482	17,67227	20,36445	24,05871	25,75321	37,5295	15,54701	26,0588	18,17584	16,31327	17,90368	23,97547	11,16959	18,35841	9,743106	9,586718	9,318911	1,705418	4,714646	19,72342	13,86805	23,33838	14,10768	34,13918	18,02829	21,93806	18,28422	8,009229	14,88409	9,977135	11,3331	13,8523	7,869213	5,92334	8,511685	3,803672	4,021607	10,49272	9,470185	11,77498	10,518	13,95688	9,916418	12,44246	8,403998	10,40789	13,93664	13,15035	7,936836	8,258939	2,849663	4,739307	10,28225	4,193538	2,928686	9,838363	5,745055	14,71872	9,315181	6,09824	11,56015	11,98994	3,632847	12,38478	12,85975	6,023499	9,126878	8,489513	7,110894	6,516081	11,38954	4,563785	4,110438	14,35075	5,530159	13,21197	10,50377	9,168463	8,178051	12,56742	11,28523	10,53368	14,27505	8,230342	8,682375	13,60653	4,978034	5,539898	10,64213	6,316727	3,185718	17,45918	8,631742	30,60773	27,27565	8,749171	23,80533	28,66732	9,989709	24,48379	24,08073	14,84734	19,39876	27,08257	13,50049	15,94013	45,13823	13,52502	10,66078
8/17/2019 1:05:00 PM	44	15,51683	22,96295	18,74828	22,35183	39,87518	18,15643	25,78035	30,0096	20,54169	21,03683	21,61472	19,22662	17,19737	22,91252	17,52107	14,92643	2,703015	4,750221	27,63284	38,43094	20,54611	23,09136	41,05706	16,40591	19,45326	32,9637	21,67247	29,27139	25,03053	11,8692	23,81907	16,71633	10,77614	8,015859	3,947557	3,45698	18,59126	20,70299	24,95116	26,05762	37,14295	15,4903	27,52286	18,71076	15,48761	18,08722	25,02922	11,68407	18,70966	9,38695	9,717895	9,451468	1,75764	4,458098	18,14683	13,11381	24,28852	15,80004	35,76357	17,85001	21,68981	17,85505	8,104554	15,77966	10,03951	11,71944	14,70373	7,973654	6,166142	8,663103	3,785436	3,894162	10,37377	9,384256	11,93005	10,57292	13,98948	10,31644	13,12452	8,478808	11,07033	13,99011	12,74453	10,31416	8,157812	2,844344	4,58886	10,29654	3,575307	2,960737	10,11812	6,233698	15,05471	9,498853	6,299943	11,73788	12,98402	3,536141	13,22647	12,85408	5,878647	9,513911	8,047153	6,960999	6,458402	7,872043	4,612829	4,025269	16,11337	5,429722	13,17197	12,06164	8,811686	8,788474	13,11581	7,856708	11,22417	13,65274	8,3629	8,489307	14,01381	4,606888	6,053617	10,96409	4,447806	3,091084	13,78412	7,253883	28,57158	25,77801	8,828055	24,08357	29,11804	10,23596	23,60667	27,96723	14,88672	19,21357	24,32506	14,09641	16,66245	44,70463	14,12874	11,06039
8/17/2019 2:05:00 PM	45	15,94317	24,66864	19,56917	24,24017	40,46709	18,04819	26,28102	30,25179	20,98095	22,01308	22,26798	19,53788	16,83715	22,46118	17,63387	15,17746	2,742388	4,811145	28,09212	38,05405	21,82147	22,77789	41,68304	17,59174	20,34199	33,17018	21,78617	29,86302	24,87718	12,24545	24,20604	16,97551	10,77248	8,141303	3,80533	3,378232	19,61553	20,37736	25,60753	26,62578	38,46486	16,28413	28,46644	18,99688	17,25851	18,47411	25,38496	11,69091	18,84975	10,01368	10,76771	10,46875	1,719303	4,695513	18,48281	14,76438	24,54948	14,34785	35,52519	19,34212	22,47195	18,0477	7,915286	15,75901	9,928575	12,16353	14,48614	8,259906	6,29179	10,06825	3,712077	3,969247	10,87519	9,249075	12,70682	11,0139	13,71526	10,73014	12,7046	8,050947	10,76688	14,64806	13,71153	7,35273	8,242983	3,062002	4,502377	10,32714	3,401374	2,919568	10,40458	6,210558	15,09201	9,355938	6,336414	11,20234	12,07366	3,545466	12,48176	12,75309	6,096789	9,056561	8,06138	6,994086	6,34118	10,17269	4,546585	4,176199	16,48755	5,221873	13,17418	10,02162	8,514658	9,116726	13,22081	7,389479	10,56718	14,24162	8,078304	8,487165	13,45746	4,847204	5,480148	9,523033	6,956096	3,165755	12,62006	7,447916	30,47062	25,01098	9,157272	23,82143	29,18774	10,82539	23,37809	25,85447	14,28285	19,76134	22,92426	13,98666	16,98158	44,17744	14,09428	11,06287
8/17/2019 3:05:00 PM	46	15,99283	24,23692	18,89161	23,38501	40,57637	17,64582	27,76636	31,19847	20,85191	22,25091	23,33091	20,17642	18,0924	22,75503	17,84006	15,29433	3,861627	4,813011	29,35221	39,24977	20,2053	24,01822	41,90132	18,11954	19,16695	33,63085	22,54973	28,80955	24,31787	11,87631	24,35131	16,67862	10,43262	8,602592	3,903764	3,250649	20,47897	20,78836	26,35141	27,87557	40,05554	15,43511	29,2479	19,63397	18,42189	17,95721	24,8041	12,70281	18,45111	9,345573	12,33587	9,11265	1,780988	4,448636	18,82785	13,79683	24,35504	15,27513	34,83643	19,57069	23,6278	18,43018	8,602178	16,87279	10,01686	11,91265	14,70885	8,401719	7,477551	8,495456	3,572682	4,157687	11,25166	9,022229	12,91232	10,89191	13,2061	11,65969	13,57593	8,080651	11,3657	13,43342	12,73631	7,967229	8,319726	3,02408	4,332173	9,415482	3,458499	2,994792	10,16426	6,746172	14,50611	9,659663	6,55207	11,40459	14,13082	3,387419	12,93159	12,67235	5,644963	8,87648	7,518582	7,244487	6,297249	8,089221	4,569173	4,717893	14,90813	5,214274	14,1275	10,18285	8,458015	9,01753	12,71821	7,308798	10,27921	14,73889	8,15864	8,937748	14,06858	4,774535	5,680123	10,37136	4,244654	3,142753	12,89256	7,906305	30,58846	27,91763	8,653709	25,31071	29,76867	10,49389	23,67906	26,02529	15,63723	19,83891	24,02423	15,16716	16,63316	44,49941	14,30668	11,02025
8/17/2019 4:05:00 PM	47	15,27209	26,45219	20,10797	23,48074	40,99339	18,836	27,02497	31,57707	22,53385	21,74451	22,24925	20,34406	17,29829	22,913	17,53958	15,8064	2,671516	4,799403	28,10456	39,39848	21,47892	23,46472	43,57489	18,26965	18,94832	35,45245	22,87847	30,54446	24,35048	12,23827	24,30614	17,26666	11,01611	8,194767	3,97429	3,179985	18,26087	21,06129	27,2105	27,90216	40,14313	17,37014	30,48975	19,64191	17,72864	18,46099	26,41758	12,62973	19,93321	10,46447	10,50211	9,313869	1,792385	4,42211	19,88333	13,73556	25,0878	16,73174	36,40853	20,0181	22,16222	18,8246	8,078512	15,88984	10,23279	12,72118	15,43539	8,240704	6,384698	10,02342	3,783571	4,397658	11,33586	9,882639	12,70564	10,76847	14,1494	10,9442	13,17536	8,934225	11,44134	14,45761	13,33796	7,518167	8,235175	3,059585	4,383151	10,50336	3,471623	2,960944	10,5888	5,55026	14,8805	9,279606	6,769867	11,15785	12,78169	3,370221	12,62019	13,11126	5,601101	8,689835	8,768097	7,437141	6,10128	9,252667	5,196453	4,234775	14,59349	5,164263	13,84774	11,54081	8,412977	9,200309	13,61047	7,20166	10,85309	13,61889	8,245193	8,390389	13,33499	4,559157	5,453347	9,758026	4,257433	3,049776	13,35026	7,467396	29,46024	26,83652	9,854458	24,40132	28,94852	10,38448	24,00531	27,16249	16,24137	20,80868	23,80361	15,05568	16,94857	44,58513	14,3969	11,51353
8/17/2019 5:05:00 PM	48	15,39291	25,88528	18,53669	23,80332	41,80012	18,38701	26,74293	32,71296	21,04588	21,78569	22,07429	20,40707	18,28891	23,96718	17,93007	14,45092	2,611351	4,869446	29,52551	39,01974	20,29067	27,23807	45,49397	18,51376	19,88596	35,29046	25,10548	30,65028	24,28948	12,61909	24,66885	17,48984	10,67639	7,994445	4,154854	3,109941	18,89513	21,55898	27,00514	28,15484	40,3335	17,27599	30,16889	19,71099	17,7332	19,75975	25,46019	12,68478	18,60881	9,933135	10,38462	8,991145	1,726625	4,305372	19,07943	14,13061	25,86573	15,30096	35,63446	20,753	25,14879	18,90542	8,882281	16,78748	10,41625	11,9409	15,38731	8,143305	6,31811	8,482539	3,539664	4,162453	11,76413	9,140488	12,87501	11,3188	13,1355	11,35057	13,07969	8,589536	11,68739	14,36319	12,53972	7,772711	8,187929	3,092052	4,265169	10,01437	3,542635	2,92834	9,827311	7,201314	15,45314	9,557843	6,634339	12,33062	12,05874	4,545135	12,70322	12,49047	5,669761	8,677953	7,850355	6,984072	6,202476	9,650546	4,483243	4,08792	14,63417	5,548947	13,46831	9,881673	8,734389	9,235397	13,03347	7,349622	11,16006	13,55334	8,525503	8,574339	13,57786	4,555289	5,438702	9,816257	4,448428	3,209825	13,52716	8,234486	31,22935	27,53951	9,813288	26,57127	29,7954	10,15059	24,61573	28,46024	17,21181	22,1721	24,65814	15,64821	17,11711	44,52358	13,99273	11,37938
8/17/2019 6:05:00 PM	49	15,91857	25,96203	19,36644	24,13738	41,77061	19,20024	27,95286	32,64962	21,13692	22,6434	22,44577	21,33607	18,00605	23,09647	18,07016	15,46377	2,376907	5,332809	28,2789	39,19989	20,89239	24,06678	45,2388	19,20749	22,46429	36,44881	25,21193	32,96869	25,13849	14,21827	24,85515	17,22915	10,97376	8,186686	3,411735	3,313025	19,32216	22,48474	27,8297	27,68954	41,15551	17,98326	29,08405	20,67425	19,08164	20,87049	27,20145	13,41464	19,14291	9,393925	10,34269	8,694255	1,627432	4,802305	20,16868	14,79139	25,13718	15,91098	37,27702	20,38911	24,10104	19,13164	9,010001	16,14687	9,808108	12,94665	14,40526	8,031127	6,185414	8,958609	3,549403	3,828333	11,26948	9,271249	12,96046	10,70803	14,373	11,52244	13,16707	8,774039	10,81233	15,6096	14,76403	7,515749	8,199464	3,045079	4,292661	9,184351	3,45539	2,9568	9,754158	6,241365	15,01637	9,457478	6,893719	11,66363	11,7182	3,785644	12,21119	12,43866	5,500041	8,665038	7,837092	7,95673	6,10722	9,626227	4,446011	3,968349	14,32561	4,762517	12,7493	10,6038	8,77307	8,996257	13,97353	9,890031	10,52857	13,45657	7,834397	8,358753	13,19829	4,862953	5,148514	9,780684	4,281678	2,966677	13,49718	7,55015	29,45319	27,63677	9,769839	26,89061	31,72967	10,09201	25,44389	29,80017	16,36163	22,69866	25,5611	15,0985	16,6371	45,65601	14,19865	11,32826
8/17/2019 7:05:00 PM	50	15,51952	26,9228	18,68673	24,44974	43,06912	20,35768	29,04945	33,59175	21,38056	22,76014	23,28001	20,86766	18,12818	22,61391	18,32857	14,94336	3,866048	4,625815	29,33797	39,72218	22,0928	25,44492	45,8781	19,80376	22,46076	36,42442	25,3125	32,17204	26,59007	13,32449	25,7617	17,70385	10,82512	8,927801	3,293822	3,127694	19,78152	21,47008	26,60188	29,76873	42,75026	18,61779	30,38075	21,17464	19,87415	18,69827	25,28439	13,45774	19,74559	9,906471	13,10144	9,909856	1,774909	4,272561	20,94966	16,7595	25,49562	19,19906	35,7128	20,56732	25,82235	19,21419	9,681008	17,98844	10,23486	13,98948	14,937	8,633814	6,341112	8,410976	3,351017	4,316492	11,69202	8,717396	14,06361	11,15937	13,53559	11,87265	13,3113	8,957713	11,41938	15,99698	13,62988	7,907134	7,911624	3,287122	4,413682	9,993575	3,443372	2,910243	9,592243	6,481474	14,29239	9,731916	6,584121	11,80758	11,51442	3,421129	12,25326	12,62903	5,262696	8,874959	8,738811	7,106612	6,315208	10,37204	4,314835	4,183591	14,99309	5,920093	13,07492	10,48996	9,787799	9,324644	13,94051	7,578263	10,26946	13,75263	8,501464	8,450764	13,38556	4,621326	5,388138	9,93666	4,408433	3,096334	13,80595	7,974828	29,49457	28,48413	9,522202	27,87812	32,86776	10,28902	26,44963	28,97181	16,20621	22,60949	25,95339	15,95118	17,58586	45,54293	14,11189	11,57721
8/17/2019 8:05:00 PM	51	16,36992	24,811	22,67345	24,97403	43,92075	19,40518	29,05746	33,20962	22,99597	23,30383	23,43018	21,61859	18,38569	23,77777	18,83689	14,69558	2,252984	4,616904	29,04903	40,50703	23,73114	25,07294	46,56747	20,82387	21,871	37,92572	26,34229	32,59215	25,5562	14,20659	25,44251	17,98388	10,87416	8,176531	3,384933	3,052332	19,35068	22,32842	27,60865	29,70353	44,02976	18,52536	31,47041	20,30387	18,94777	20,31609	25,81358	13,59755	19,90074	10,02266	10,92445	9,604542	1,688633	4,446148	20,62797	15,0621	26,52133	16,96438	36,64995	21,20379	25,26125	19,99268	9,492776	17,96281	10,25731	13,07451	16,68297	9,015322	6,251935	9,568829	3,359514	4,026373	11,58019	8,784814	13,14697	12,03671	13,17674	11,81836	13,04964	9,2135	11,70742	14,38888	14,78683	7,619017	8,423548	3,213486	4,619322	8,970835	4,408088	2,85961	10,05547	6,068676	16,32868	9,764865	6,647464	12,05107	11,36322	3,44579	12,52466	13,38272	5,665962	8,383137	8,289056	6,917344	6,679722	7,788946	4,34136	3,986793	15,40879	5,885002	13,15802	10,94924	8,885252	9,346539	13,72631	6,888332	10,50577	13,29673	8,512311	8,455667	13,96697	4,328166	5,151691	9,577253	4,280919	3,3582	13,81542	7,915215	29,90771	30,58687	10,02245	27,86707	32,46629	11,34781	26,85221	29,47426	17,22473	23,36974	27,00272	16,58391	17,47216	45,64967	14,54949	11,73616
8/17/2019 9:05:00 PM	52	16,59054	26,98898	18,49815	25,85848	44,80742	19,66097	30,68952	34,02603	22,71282	24,88976	23,71194	21,52354	19,0397	23,6622	18,50022	14,59204	1,740992	4,702144	29,38723	40,56034	23,85348	26,67537	46,79369	22,03636	22,16291	37,90279	26,46503	33,38155	26,25649	14,04606	25,34373	17,77499	11,17947	7,81257	3,270958	3,169969	19,80894	23,62601	28,74523	30,5879	42,95736	19,46066	33,42348	20,78443	19,91027	20,19535	25,95477	13,17764	19,27547	9,684046	10,8736	9,312487	1,720892	4,343156	20,52636	14,9913	26,11613	17,25803	37,02911	21,59241	26,88564	19,53457	10,33343	17,93262	10,35588	13,8465	15,35871	8,185304	6,36073	8,233242	3,50858	4,063605	11,2605	9,135859	13,35226	12,48743	13,07492	11,5864	14,97161	8,833237	12,02552	15,20129	13,23186	8,729554	7,560441	3,731349	4,305026	9,447944	3,336235	2,818026	9,33466	6,330336	15,48319	9,846514	6,815664	12,2887	12,48653	3,374434	12,39632	12,13376	5,675702	8,555965	7,927236	7,246697	6,246478	7,924613	4,363533	4,020571	15,49417	5,48443	13,62041	10,05657	10,49617	9,180137	12,98105	7,283239	10,33101	13,28934	7,848696	8,059515	14,12867	4,381769	5,196383	9,829037	5,047938	3,143858	14,72446	8,104485	31,36059	32,36102	10,23976	28,64038	32,61094	11,51781	27,98153	30,28653	17,55236	23,38369	27,61412	16,82955	18,92345	46,33393	13,90591	11,57431
8/17/2019 10:05:00 PM	53	15,6717	24,6598	19,07162	26,99927	44,96064	20,72468	30,78795	33,86419	24,29887	24,14602	23,86045	23,52758	18,23787	23,84567	18,52667	15,19065	1,822433	4,592451	30,00898	41,04574	23,96296	26,98732	47,05605	22,24048	22,77934	38,78965	26,99312	34,02768	26,61258	14,68011	26,52928	18,72354	10,91208	7,660186	3,338445	3,129214	19,8959	24,24334	27,99113	31,33924	44,01034	18,1364	33,10821	21,89876	19,36208	20,44008	26,83231	13,43543	19,51799	10,08006	11,48251	9,038047	1,692501	5,097535	20,66527	14,38571	26,62121	18,41008	37,55133	22,1444	27,34983	22,25036	9,902948	17,92862	9,87663	13,69543	17,56652	9,411057	6,657548	9,139242	3,429418	4,008829	11,02923	8,882971	13,86867	12,80311	12,56459	11,99595	13,94756	8,586842	11,72414	15,35284	13,51715	8,008261	7,854637	3,199533	4,36975	9,689781	3,295894	2,919291	9,266758	5,80888	15,28964	9,640944	6,777119	12,27592	12,20691	3,441231	12,58648	12,48598	5,46274	8,590779	8,489858	6,963624	6,151636	8,143098	4,307305	3,956469	15,15259	5,980326	13,14848	10,06168	8,729069	9,283476	12,86659	6,979581	10,49396	13,80443	8,02111	8,500843	14,51764	4,484554	5,681851	9,622571	4,062086	3,093225	13,82937	10,0976	32,49917	32,48197	10,31326	29,96263	32,64824	12,44391	28,07168	32,46242	17,89698	23,49622	27,3479	17,49717	19,22766	45,24446	14,05987	12,44654
8/17/2019 11:05:00 PM	54	16,2413	24,55971	19,43123	28,43798	46,63994	19,87787	30,44803	34,30579	23,91475	24,71023	25,7128	22,20967	19,70103	23,61772	18,91986	16,48189	1,789207	4,640528	31,17139	42,10109	24,84796	27,02372	48,2244	24,66671	23,82889	39,16376	28,26163	34,6348	27,6809	14,41914	25,84556	18,23428	12,08596	7,602438	3,306532	3,136052	19,95869	24,93147	28,21376	31,57507	43,65143	19,50217	33,41173	22,24663	18,77121	20,40928	27,49911	13,52398	19,48138	10,63053	11,39886	11,39941	1,760127	4,505968	20,87042	14,38681	27,20712	18,55168	38,29852	23,06338	27,42602	19,3091	9,683562	18,73584	10,38821	13,92953	14,76659	9,323883	6,757503	9,602674	3,390045	4,165215	11,3043	9,433852	13,35019	12,58352	12,69293	12,6061	14,99316	8,453181	14,16646	15,83976	13,77943	7,806837	8,183232	3,317999	4,498024	9,744555	3,324353	2,923436	9,046821	5,885348	15,50757	9,376037	7,027382	12,19109	11,5759	3,427968	12,44605	13,50934	5,820761	8,381479	7,948304	7,243591	5,834991	9,909166	4,326509	3,981543	15,58853	5,626106	13,39371	10,39256	8,557347	9,028101	13,06801	6,993671	10,42889	13,24685	7,63442	8,015861	12,95466	4,492775	5,411072	9,734748	4,221651	3,011715	16,18168	8,176393	34,55316	32,53482	10,51434	30,75217	34,25993	14,82247	30,56594	32,76663	18,25355	24,34426	28,16168	18,65005	19,59335	45,61243	14,83325	11,7604
8/18/2019 12:05:00 AM	55	16,15606	27,55989	22,57004	27,53315	45,46516	21,24875	30,5455	34,30171	24,11168	25,66582	24,30855	23,29666	20,25102	23,148	18,87067	14,64011	1,862497	4,73088	32,49903	42,7826	25,16274	27,56825	48,57331	23,72168	26,2393	39,53339	28,58014	35,86068	26,00809	14,44228	26,94131	17,29277	11,84495	7,4455	3,416777	3,196563	20,62721	25,70872	31,52968	32,38658	43,56163	19,79809	34,59438	21,50392	19,66816	21,85828	27,17603	13,5045	20,7264	8,966622	10,61623	9,028793	1,632958	4,273252	21,05216	15,61339	28,01241	19,58084	39,83429	23,12459	27,65977	19,0453	9,462313	18,42631	10,58245	15,39139	15,63308	8,383759	6,351128	8,289886	3,418918	3,988174	11,43664	9,864403	13,55749	12,10247	14,3263	12,25506	14,61725	8,080446	12,09667	15,39173	14,06043	7,66226	8,085351	3,521221	4,753952	9,450638	3,208444	2,808424	9,459064	7,146193	15,49514	9,721899	6,766067	11,61949	11,89876	3,894231	13,01897	14,12391	5,55247	8,978088	7,862581	7,468985	6,536736	7,627101	4,267794	3,928286	16,46731	5,68703	12,8402	10,00387	8,389837	8,716912	13,31206	8,097301	10,72461	13,10152	6,839977	8,364555	12,64009	4,168947	5,146372	8,89575	3,058342	2,84994	14,91455	8,213554	32,07145	31,48417	10,44029	30,21006	34,87573	12,65273	29,73627	33,8894	18,21721	24,28693	30,01906	19,27643	19,99213	48,03735	14,70767	11,48285
8/18/2019 1:05:00 AM	56	16,4669	25,30014	20,20398	27,41635	45,75887	21,81373	31,62619	35,92728	24,73447	27,0986	24,98487	24,27815	18,68133	23,26149	18,96863	14,56765	1,74265	4,753468	33,73335	43,56425	26,92473	27,02165	49,94363	24,89597	25,17725	40,86111	29,7648	37,56472	26,97164	15,18512	25,95456	18,32346	12,23102	7,46719	3,339274	3,04881	20,57478	25,57589	31,27825	32,61861	44,63673	20,39871	37,18861	22,65059	22,61805	21,47415	28,72431	14,00973	20,08745	10,65429	12,18778	8,846844	1,706938	4,36457	22,49309	15,197	29,27567	19,10857	40,81013	25,28915	29,10153	19,48193	10,00981	19,46562	10,85033	14,12709	15,30463	8,853614	6,622665	9,583888	3,402202	3,87337	11,54102	9,704563	13,57006	12,57923	13,86833	12,01516	13,95681	9,372443	13,55956	15,56345	13,59969	7,973587	8,211273	3,233726	4,55888	8,919719	3,148278	2,916667	9,890306	6,22161	15,62804	9,4123	7,131963	11,55967	11,61638	3,704341	13,59506	12,31329	5,919679	8,541943	7,283724	6,811865	5,658156	7,822033	4,403114	3,850023	15,48229	5,197488	14,24569	10,19631	7,938357	9,226349	12,90762	10,08711	10,71307	14,09711	7,399565	8,946454	12,78038	4,957864	4,845477	9,980934	2,985674	2,918325	14,159	8,30508	34,66001	31,65036	11,05949	31,90954	36,8987	12,47396	30,799	33,1717	20,00021	25,73973	29,85335	17,48543	21,25698	45,62044	15,14638	11,46455
8/18/2019 2:05:00 AM	57	16,42967	24,7659	19,63092	28,45532	47,64637	20,92817	31,47933	35,22332	25,88424	26,88868	25,84411	23,86639	19,18145	23,74848	19,17164	14,23871	3,016896	4,564061	33,34107	43,76796	25,80128	30,83872	49,80852	25,42337	25,04041	40,81475	30,08496	39,81371	27,67504	14,97499	26,98	18,9278	11,72904	7,922538	3,274688	3,005499	19,90364	26,13078	28,67215	33,82646	45,5685	22,79302	35,61705	22,38126	21,56471	22,19413	29,16771	15,20454	19,59238	9,73385	11,82423	9,82365	1,722204	4,249421	22,27212	15,30414	28,0515	19,33825	39,32685	22,82707	29,62153	19,86288	10,33585	20,00663	11,44397	14,45465	15,71445	8,938786	6,969497	8,392117	3,246781	3,969041	11,53881	10,08835	13,66531	13,21459	13,21128	12,67953	14,25702	9,187805	12,64133	16,95527	13,77521	7,954522	8,298451	4,385914	4,38246	9,695237	3,255899	2,819132	9,391993	5,637019	16,58585	9,623122	7,329727	11,50482	11,94249	3,544913	12,84593	12,16291	5,60027	8,744405	7,446052	7,1598	5,880581	8,241946	4,293213	3,826123	14,91076	5,30573	13,51307	11,4354	8,052677	9,290244	13,29707	7,440457	10,19894	12,58572	7,228462	9,241682	13,55513	4,576219	4,960903	9,498575	2,901125	3,032577	14,67175	8,342313	32,26072	34,82048	11,39306	33,01102	38,06732	14,12612	32,01764	34,16798	19,19202	25,85986	30,89723	19,49222	21,66473	46,33697	14,71458	11,94111
8/18/2019 3:05:00 AM	58	16,63524	23,33513	19,84237	28,58795	47,87245	21,23045	32,4991	34,89874	24,4773	27,92434	26,38808	24,0129	20,37965	23,72493	19,20805	15,03972	2,106059	4,765211	33,34046	44,4887	26,07966	31,20738	50,25309	27,14301	26,69222	40,65139	30,45867	36,83556	27,95915	15,99663	26,7776	18,47542	12,51589	7,361505	3,287467	3,258179	20,94531	26,13623	30,55655	34,57172	46,98207	20,26207	36,08401	21,42897	21,05334	24,88319	28,50167	14,72715	20,96403	9,286305	12,48038	9,901291	1,689876	4,229803	20,91388	17,94388	27,73611	19,77129	38,78199	23,60432	32,04148	19,61829	10,2743	20,53872	11,57093	15,18879	15,27409	9,407328	6,594896	8,161543	3,388041	5,36486	11,57562	10,62389	14,717	13,17066	14,36368	12,7361	14,11659	8,498427	12,73417	16,1993	13,14413	7,962256	7,785562	3,275447	4,521924	9,098421	3,39488	2,911486	9,620427	5,109624	16,20406	10,88106	6,506894	11,17865	12,30369	4,12011	12,86147	14,31995	5,797276	11,43381	8,014201	6,627915	5,928658	8,170175	4,152645	3,937403	15,14748	5,756176	13,97443	10,70561	8,691355	9,016359	12,48397	7,059571	10,95967	12,76498	6,568096	8,404204	12,43065	4,348475	4,868341	9,059806	3,095159	2,954175	15,34897	12,15524	34,05629	33,7183	12,00479	32,68208	36,91181	15,35636	32,36144	36,3228	19,79139	27,19427	30,47096	19,26566	22,24794	46,6847	15,53313	12,5621
8/18/2019 4:05:00 AM	59	16,13685	22,64223	20,31892	28,71146	46,17028	21,94802	33,14751	35,26574	25,78892	28,69481	27,09894	24,47744	19,78165	23,58028	19,77889	14,47046	4,255774	4,661596	35,4557	44,64633	25,2388	31,57638	51,94718	26,35659	27,36012	42,27557	29,68654	37,85858	27,17002	16,32895	27,77216	19,15589	12,1636	7,381119	3,288365	3,177636	21,90118	26,81794	32,17811	35,94483	47,65791	22,26894	37,43127	22,60444	21,34698	23,66055	29,66395	14,61442	20,10459	10,37688	11,48348	12,07953	1,650849	4,555151	23,15643	15,89516	28,45843	19,805	39,93728	25,18637	30,68316	20,62901	11,78244	21,05707	12,10765	14,90329	15,59778	9,191051	7,069726	9,251769	3,271027	3,764437	11,57266	10,73642	13,59023	13,29555	14,34619	12,87398	14,51005	9,12308	13,30757	15,92976	13,77874	7,946093	7,612939	3,013926	4,635072	9,141661	3,125	2,876326	9,100355	5,081855	15,83064	9,695584	6,838597	11,04892	11,77001	3,830819	13,20582	12,14101	5,953111	8,804155	8,27448	6,94007	5,502183	7,540963	4,256949	3,871505	15,04966	5,453622	13,57627	10,4168	8,551061	8,726928	13,50602	9,833042	10,58487	12,78715	7,278057	8,124584	12,4542	4,940802	4,652755	9,356764	2,830322	3,590227	15,10603	8,378162	33,40276	36,32661	11,55145	33,85921	38,83849	15,83209	34,50341	34,73206	20,29972	28,8233	33,05219	18,93657	23,95633	47,99735	15,68337	12,38395
8/18/2019 5:05:00 AM	60	16,87321	23,08086	20,8084	29,71997	48,465	22,19441	34,15644	36,06391	26,93434	28,09316	26,766	25,41433	19,81702	24,48428	19,14559	15,05789	1,766067	4,662012	34,41445	45,33958	26,36668	33,94777	52,65736	26,72138	27,32925	42,23302	32,1453	39,10063	27,95611	16,7392	28,30114	19,20204	12,22915	8,366697	3,215421	3,226335	23,7815	25,95042	32,14211	35,78892	47,19033	23,49933	37,99859	22,3222	21,30892	23,29824	30,37488	15,19369	20,38061	10,40396	11,96922	9,421558	1,714191	5,006079	22,73313	18,65737	29,98708	20,63156	38,60052	24,10913	32,99189	21,25539	11,34926	20,72095	12,64976	15,29426	16,59255	8,965931	7,269631	9,595217	3,277037	3,854443	11,92204	10,28024	14,11355	13,63216	12,97103	13,74067	14,74794	9,334384	14,33535	17,01619	13,5255	8,063315	8,613438	3,16983	4,523514	8,816105	3,312748	2,88724	9,812873	4,949022	16,38152	9,825584	6,475395	11,68228	11,30844	3,870607	13,05102	12,01667	5,642477	8,523914	6,870579	8,832684	5,469165	7,402327	4,188495	3,701923	14,20569	8,166031	13,57759	11,50427	8,890433	8,622139	14,53367	6,857317	10,66285	12,15082	7,649619	9,030725	12,33663	4,287066	5,583071	12,06316	2,756203	2,950169	14,87995	8,722854	33,97816	35,91264	12,73389	34,73371	41,83224	16,06142	34,54265	40,31002	21,8752	28,70392	32,8592	20,40106	22,4091	46,88164	15,08303	12,91604
8/18/2019 6:05:00 AM	61	16,61009	22,45821	19,99634	29,15451	48,56426	23,06912	33,4645	37,17189	26,55815	29,11155	27,70661	24,42536	20,55696	24,39165	20,2723	14,2738	1,899453	4,621533	34,40201	47,09342	26,27397	34,19886	53,73509	29,50977	26,25277	42,91847	33,17749	39,53408	27,96606	16,41461	28,76685	19,56247	12,45317	7,635251	3,208375	3,181988	20,96126	27,05439	31,7126	35,83493	48,28208	24,22359	40,25185	23,14517	22,97469	23,17957	30,20896	15,52194	21,8348	11,01535	13,32885	9,847895	1,935856	4,203691	22,78915	19,04627	29,51136	21,09479	38,14959	25,76425	32,70765	21,53743	11,68995	21,69886	13,76271	15,50522	16,12435	9,658627	7,33843	7,924611	3,852716	3,930082	11,98849	9,966568	14,76328	13,57959	13,87282	14,02299	14,11659	9,771221	14,20086	16,16883	13,57227	7,869764	7,598087	3,055095	4,594317	8,93471	3,214523	2,933315	9,300467	4,84375	17,0738	9,488148	6,927982	11,33172	11,58675	5,146649	13,41243	12,18474	5,897573	8,642518	7,138041	6,501782	5,482013	9,912135	4,150918	3,700197	14,61007	6,225617	14,38156	11,37268	9,363397	8,453665	13,03299	6,597177	10,38938	12,60976	7,881163	8,666073	12,73652	4,20908	4,886922	9,28838	2,391344	2,977592	15,11632	9,001921	36,20227	35,85972	12,5583	35,68455	42,5583	16,09119	35,56573	39,3274	23,15968	29,99862	32,41904	22,58061	22,86742	47,56962	15,04207	13,25438
8/18/2019 7:05:00 AM	62	16,75695	22,93111	19,87415	29,63563	48,06864	22,57308	34,71885	37,4944	26,39589	29,55294	27,94975	27,02496	20,68406	24,23768	19,84196	13,98175	6,089399	4,482551	36,04374	47,09336	26,24682	36,50441	53,69156	28,88905	28,4107	42,91329	33,37616	39,76762	30,06569	16,96114	29,86413	19,83125	12,51077	7,5545	3,293131	2,975312	22,11131	27,96357	32,75468	36,34104	50,29275	23,72894	39,82641	24,71106	23,33492	24,69261	31,94276	15,54916	20,1825	12,74377	12,64444	8,852438	1,670673	4,608822	25,26498	18,68825	30,90965	20,44382	38,56627	26,38642	32,96123	21,65105	11,89427	22,56873	12,16035	16,0952	17,1685	9,597356	8,093294	7,983877	3,209963	3,992802	12,75834	10,66023	14,84361	14,35262	14,39476	13,2548	15,06396	8,48765	15,90227	16,54413	13,26695	8,528059	8,206232	3,315028	4,655656	9,19036	3,179224	2,861613	9,244446	5,142366	17,86175	9,602674	7,450404	12,07601	11,18742	3,857552	12,17638	13,56073	6,457781	8,328153	7,149646	7,185912	5,546806	8,844912	4,183107	3,780325	15,66223	6,070748	13,8704	11,79943	8,967936	8,925176	12,1502	6,412052	10,36424	13,43342	9,6464	8,960751	12,65528	4,1036	4,812596	9,731087	2,834604	6,6074	14,63355	8,972631	34,95744	35,66438	12,81809	36,29912	43,07727	15,77331	35,20039	38,64343	23,7701	32,91687	31,77988	21,44624	23,72147	47,73168	17,36979	12,75952
8/18/2019 8:05:00 AM	63	17,51112	23,11319	19,54202	30,84218	49,04827	22,30832	34,872	37,77002	26,93642	28,96497	27,80524	25,58369	20,85537	24,88741	20,12441	14,8432	1,615689	4,711745	35,77517	47,15538	27,05473	36,48624	55,69158	28,42465	27,80401	44,53194	34,75776	40,14802	29,31919	19,03978	29,30876	20,17939	13,54305	8,219705	3,151111	3,057789	22,29415	27,2614	31,85532	37,19448	48,94438	25,07011	39,64177	25,33115	24,51716	25,0782	31,31431	16,1486	19,60212	12,39134	12,75033	9,165284	1,69934	4,15451	24,17703	17,27937	30,61022	20,85026	39,57338	26,40798	32,84359	21,85518	12,3787	22,55754	12,03312	16,489	15,75762	12,63152	7,538129	8,003633	3,22295	3,936023	12,13479	9,96249	14,765	13,73032	14,11707	14,05428	14,3625	8,798839	13,98762	16,34277	13,23241	8,186822	7,77292	3,250304	4,598807	8,760222	3,307084	2,852703	9,349648	5,107759	16,64291	10,82235	6,509796	12,53309	11,01756	4,066299	12,92109	12,71932	5,58162	8,683824	7,210295	6,565953	5,537687	7,966194	4,197405	3,762365	14,46805	5,832988	13,79732	11,53542	8,795106	8,6267	13,15691	6,292896	10,28439	12,37159	7,686298	8,727205	12,27923	3,91447	4,803479	9,346609	2,557955	2,971306	15,01229	9,312763	35,44775	41,42048	12,93794	37,48577	42,09777	15,19196	36,32806	39,59874	23,00916	31,79556	34,16107	21,187	25,01803	48,74068	15,2886	12,64196
8/18/2019 9:05:00 AM	64	16,85615	23,5521	21,13575	30,11094	48,83614	23,15477	35,6212	37,52217	26,72704	30,3373	27,45634	25,86545	21,58813	25,38558	19,77716	14,60771	4,566548	4,381078	36,36363	48,49082	27,0211	36,65555	56,33767	28,49684	30,08807	44,77515	35,48989	41,8777	29,15548	18,03631	28,83324	19,37735	14,13089	7,388028	2,944435	3,08017	23,88146	28,93568	32,41953	38,71568	49,67686	25,2361	41,17865	26,27535	25,12496	25,43546	30,68828	16,90608	20,0277	10,11757	12,38658	8,845186	1,619488	4,62167	24,84948	18,77418	32,89954	20,68365	39,90461	27,50084	34,27947	22,58165	12,49972	22,80193	12,61619	17,05018	15,55737	9,032453	7,37069	9,017118	3,152492	3,766786	12,8525	12,04382	15,54107	13,22917	14,91773	14,20321	15,26519	9,348959	13,32187	16,74472	13,69281	8,223778	7,851873	3,187583	4,647367	10,95062	3,37243	2,822861	9,570141	5,097881	16,42055	9,632169	6,424694	11,90519	10,84328	4,227108	12,65528	12,34368	6,498605	8,738534	7,775751	7,507736	5,911665	8,121477	4,149951	3,748618	15,93094	5,661265	14,78331	11,24427	9,731225	8,254104	12,97994	7,141702	10,1912	12,80435	6,444656	8,937127	12,46297	3,688591	5,602551	9,344123	2,71455	2,786666	15,2743	9,67258	34,44221	38,25403	12,83219	36,67876	43,20513	15,22968	37,07125	40,03675	23,33009	32,9903	35,69166	20,93322	26,72621	49,4552	15,74146	13,44358
8/18/2019 10:05:00 AM	65	18,5197	24,48918	20,52	30,46978	48,84084	23,3419	35,63653	38,10835	27,8384	31,32508	27,86265	26,99872	20,87616	25,78615	20,13595	14,35089	5,103821	4,420177	37,20684	48,03002	27,55975	37,00114	57,66717	30,5006	30,80895	46,24675	36,47948	44,26178	31,45391	17,91397	29,19291	19,78786	13,899	8,928908	2,964122	3,090255	23,02	29,93935	32,5373	40,32873	51,75687	25,40582	41,82948	27,47583	25,97832	26,42241	31,63869	17,25574	21,60609	11,34691	14,24037	8,996878	1,619142	4,51329	24,64799	17,94775	32,38139	21,07925	40,81489	28,09716	34,13938	24,05152	12,42277	23,25189	12,87197	17,45828	17,84952	9,243203	8,169209	9,017049	3,106488	3,683342	12,80546	11,47539	14,7373	13,96932	15,28349	13,297	14,69081	9,991642	13,71311	15,86249	14,40816	7,744529	8,042452	2,917288	4,441175	9,280988	3,179432	2,851044	9,718998	5,223738	16,17533	10,02362	6,871132	11,46531	10,60531	5,487054	14,35455	15,04179	5,744018	8,485853	6,789485	6,568234	5,818758	7,288698	8,189793	4,062983	14,08088	5,415699	13,85541	11,82955	9,126119	8,690662	11,87583	6,53342	10,57057	12,56645	7,284483	8,402269	11,79549	3,841664	4,688122	10,08248	2,871975	2,73403	15,11225	9,287066	33,76147	38,16845	13,22799	37,13963	44,83733	15,59737	38,00571	40,81986	25,32832	33,20582	36,4477	22,07339	30,85703	48,1382	15,66997	12,72878
8/18/2019 11:05:00 AM	66	16,72884	23,28629	20,54114	31,54675	49,71708	23,07119	37,8219	39,34889	28,24533	29,8425	28,74828	27,89436	21,02772	25,87713	20,14223	13,97111	1,664387	4,384671	37,65211	48,31123	27,74129	38,56211	57,90285	30,73739	28,68542	46,59076	37,50193	42,51443	31,30658	18,22433	29,66581	20,68303	13,2836	8,5617	2,791501	3,121132	23,04992	29,55142	34,48911	41,53798	51,19225	26,98138	43,88608	26,99858	27,05474	26,51083	31,95741	18,46548	20,5533	12,45959	12,73258	8,635543	1,899937	4,51253	24,87441	16,43008	32,81816	22,55982	39,61649	28,88387	36,25553	24,38184	14,52807	24,24368	13,46334	17,30783	15,95836	9,840432	7,745704	7,934834	3,085765	3,882764	13,34625	11,77394	15,58266	14,49816	13,89465	14,49202	14,64378	9,785865	14,27829	17,13631	13,78647	8,370637	7,89781	2,836746	4,70553	9,031139	3,12873	2,833154	9,757611	5,415078	16,37807	10,31167	6,680897	12,0383	11,23922	3,896441	11,85131	13,74205	6,621423	9,171502	6,722549	6,406872	5,889493	7,789567	4,220131	3,906595	15,68413	6,327296	13,98825	13,20237	9,284579	8,644659	11,75502	6,236392	10,41252	12,58172	7,629517	8,618204	12,47258	4,932306	4,810525	9,758164	4,298464	2,565553	15,46461	9,442487	34,84845	38,40532	12,68015	39,25391	46,69955	17,74936	38,3278	42,87695	23,94493	34,83346	36,0798	23,73632	28,05592	49,33459	15,68627	13,09461
8/18/2019 12:05:00 PM	67	17,20415	23,83986	20,85413	32,01066	49,90833	24,64668	36,69858	38,93361	28,51818	29,60461	28,70607	28,37658	21,65997	25,95573	20,18285	13,92746	1,627363	4,364777	38,5771	47,69756	28,1422	38,99695	59,88272	32,68685	30,71612	46,20731	37,49938	44,26054	31,16794	18,74558	30,04925	20,541	14,36816	7,167882	2,997417	3,095505	24,47364	29,57926	35,83451	44,26821	53,78598	26,78617	44,77537	26,79936	25,60407	27,77948	31,4602	18,19663	21,94794	10,66831	13,55804	8,697433	1,420203	4,26586	26,61728	16,036	32,71842	22,6043	42,48978	28,1929	36,88294	25,00787	13,59258	24,356	13,2608	18,69004	15,62272	9,291831	7,686782	7,932969	3,196908	3,757253	13,20327	11,27957	16,84191	13,96372	15,05167	14,64923	16,21609	10,50101	13,57413	16,74618	13,09903	7,876394	8,037134	3,900171	4,480687	8,772864	3,312057	2,870938	9,502238	5,904551	15,87941	10,37854	6,70383	12,08092	11,49301	3,960406	11,50365	11,85276	5,452309	8,52205	7,186257	6,826233	6,059557	7,97393	4,00116	3,792966	15,086	6,101141	12,99023	11,35002	11,16055	8,514659	11,73194	6,764616	10,04138	12,94782	6,590199	8,37837	11,95423	3,559074	4,606474	9,210668	2,4245	2,448193	15,99787	9,17392	36,80295	39,16957	14,33756	40,7157	46,29725	16,84074	39,30213	43,45788	24,63327	35,02639	36,90118	23,11913	28,11698	49,96588	15,5926	12,5688
8/18/2019 1:05:00 PM	68	17,33076	23,91378	21,07745	31,69941	50,76986	24,45188	36,70694	41,09872	29,39862	32,2373	29,30738	31,43077	22,05936	25,51379	20,05989	14,85922	1,651884	4,408018	40,18492	50,17697	27,88323	38,7268	60,65485	32,16809	31,39015	47,90824	38,19318	43,76665	30,70914	19,87401	30,8783	19,67728	13,97546	7,107579	2,873494	3,122651	24,63777	28,42459	34,75802	42,36392	54,11168	26,73333	46,90305	26,74701	27,51513	29,13061	33,55638	18,62131	23,03534	11,40653	12,16291	8,344937	1,466899	4,744557	28,40946	17,43631	33,91344	23,45139	43,9888	29,18373	37,85685	25,10306	14,85881	24,10899	13,44786	18,56543	15,27499	11,04035	7,768913	8,180744	3,160367	3,74772	13,17667	11,94573	15,54211	15,6717	16,37779	14,64198	15,85772	10,62189	15,27251	17,03056	14,03798	7,910104	8,688521	3,00087	4,491394	8,728932	3,211552	2,874116	12,51347	7,365441	16,52831	9,729086	7,178038	12,38575	11,83715	4,326785	11,63503	11,93295	5,373079	8,817487	7,262171	6,343666	5,933424	7,645612	4,404841	4,598254	15,57168	9,286238	12,87861	11,05624	9,641287	8,984929	11,5223	6,936754	10,39719	12,29581	6,602771	8,262738	12,14322	3,342658	4,621809	9,336732	2,500138	2,426019	16,09175	9,358835	34,84126	42,19697	13,6256	40,08151	46,80151	20,24121	38,37899	43,8103	25,80646	37,31115	37,49918	23,31945	29,41865	50,19902	15,26436	12,70591
8/18/2019 2:05:00 PM	69	17,95321	23,58753	20,34517	31,88585	50,76295	25,81655	37,84718	41,67447	30,54162	33,13163	30,74788	29,88402	21,9188	25,94869	21,01583	14,19512	1,666805	4,31594	39,77467	49,2153	29,1954	40,89903	62,12374	33,30923	31,26119	49,5135	38,34915	45,91513	32,17306	19,39883	29,95157	21,22859	13,85541	7,154412	2,905269	3,132391	25,02472	27,36855	35,89163	44,40685	56,33394	28,13074	46,25014	27,66005	26,94387	29,93949	33,19221	19,36588	21,82209	11,97033	12,30666	8,397988	1,571342	4,185455	27,56804	16,74569	36,09907	23,84484	44,76086	30,61906	37,91432	24,95966	13,79435	25,42931	13,81659	20,98012	15,4749	9,587477	8,011509	8,719124	3,153252	3,793034	13,52246	11,7403	15,39415	15,13228	15,39982	14,78137	17,37283	10,56428	14,94232	16,69817	14,55349	8,059792	8,28291	3,111254	4,32713	11,08595	2,977661	2,744598	9,93493	6,211456	16,69927	10,14161	7,133622	11,55594	10,88058	4,179998	12,03823	12,07663	5,205087	8,482952	7,745152	6,469179	5,282452	7,519618	4,049791	3,724718	14,81633	5,861655	14,12902	10,71763	9,648678	8,714289	10,89675	6,904564	10,24052	11,75943	7,171474	8,571853	11,72462	3,851749	4,468806	9,215366	2,176517	2,508151	14,50238	9,203485	36,28716	41,43761	13,84982	40,31257	49,19782	16,76151	39,17316	49,65262	27,35501	38,79006	39,53305	23,86391	31,61888	50,11508	14,68584	12,70543
8/18/2019 3:05:00 PM	70	17,73707	24,01733	20,64103	31,92155	51,37647	25,01118	37,99638	41,23549	31,68933	31,6657	32,135	29,89632	21,64394	26,38429	20,33951	14,17945	2,924403	4,37279	43,14821	49,68632	27,2927	42,43065	63,60708	33,82046	32,37173	49,89888	41,02419	46,39831	32,67379	19,66098	30,76855	21,19094	14,20873	7,223765	2,998176	2,967092	25,50564	27,56196	36,3474	43,65308	54,57041	31,45585	49,29391	28,49414	29,18104	30,40078	34,20348	19,56075	22,06876	13,47777	13,38721	8,752074	1,583706	5,245359	28,01006	17,9825	34,79325	22,8326	44,49222	29,51785	38,23359	24,59487	15,55178	25,99677	14,44836	19,53947	16,86277	9,578292	8,100824	9,126257	2,937044	3,764023	13,20154	12,34182	15,28349	15,53638	16,2422	16,26064	15,86642	10,14388	14,0998	17,57709	13,92601	7,541654	8,563633	3,142615	4,24942	10,82429	3,08611	2,880886	10,05264	5,966997	15,88355	10,26615	6,948291	10,88929	10,78581	4,005996	12,25865	12,06703	5,104235	8,256659	8,694534	6,315553	5,099885	7,019438	7,060884	3,718294	14,398	5,903791	14,50714	10,73048	9,604678	8,826951	11,11924	6,882806	9,523859	11,91196	6,968461	8,521428	11,34208	3,807678	4,484693	9,224553	2,147228	2,452061	14,39828	9,329893	35,70499	45,10293	14,05794	40,69111	47,53958	17,41504	39,43337	44,05981	29,16688	38,50457	38,90141	24,0337	32,35418	50,06203	14,82703	13,09709
8/18/2019 4:05:00 PM	71	18,40123	24,64529	20,76281	35,23223	52,77153	25,08338	36,38967	40,58715	31,09126	33,15553	30,8104	31,80869	21,90719	25,76108	20,37784	13,99398	1,49971	4,426945	41,35956	51,19309	28,66773	41,8605	63,95903	34,87062	35,17932	50,38262	39,53187	46,80613	32,62717	20,40976	30,62645	20,54867	15,36914	7,023928	2,979803	2,970132	26,08201	30,2531	36,79122	46,1685	55,13097	31,01183	46,94899	28,95094	27,80815	30,68524	33,97664	19,55536	22,75814	11,61452	12,90693	9,193399	1,395405	4,627887	27,70502	18,2921	35,95712	24,37576	46,80751	31,60919	40,59054	25,01451	13,89437	26,16869	13,5731	20,45936	16,17229	10,4041	7,875292	7,525766	3,233588	3,87413	14,21454	13,10587	15,8209	15,43836	16,81477	15,64572	16,56941	10,48581	14,85722	18,19255	13,64798	7,948926	8,585876	2,964122	4,671544	9,336937	3,3276	2,747983	9,662495	5,61001	14,8691	10,15418	6,784098	11,65838	12,07981	4,098489	13,09523	12,84807	5,623065	8,203263	7,105854	6,311063	5,537896	6,973433	3,991697	3,700403	16,05307	5,683577	12,63173	11,14072	9,581607	8,57731	14,35393	10,34628	9,598668	11,98304	7,410614	8,077336	11,1515	3,681131	4,481102	12,33919	2,371657	2,676006	15,04297	10,34013	34,11327	43,2733	14,40263	41,29372	51,3436	17,39936	40,03937	48,94604	28,3647	38,95992	38,94887	26,24669	33,09074	49,64013	15,45874	14,46459
8/18/2019 5:05:00 PM	72	17,5141	24,30385	21,58599	33,72313	51,90782	26,27217	39,09524	42,53357	33,25687	32,72844	30,76923	31,58826	21,24551	25,89833	21,14722	14,17275	2,462008	5,278308	42,41587	52,32138	29,49858	42,95162	65,31788	35,27437	32,86306	52,19786	42,49006	47,43528	33,67803	21,16518	33,16479	21,87383	14,9073	7,054736	3,531167	2,875911	26,86215	29,54796	36,35217	46,2328	56,62958	32,69258	51,33344	30,07944	29,99399	31,34118	35,60283	20,82408	22,63546	12,29975	13,07492	10,57043	1,660933	4,339565	28,7337	18,93319	35,76474	25,04186	45,39774	31,90083	40,08953	25,31492	14,34882	26,73885	14,34765	20,24916	17,81126	10,71424	8,879036	7,892145	3,10704	3,689697	14,49802	11,66045	15,41218	16,25933	16,75433	15,14174	16,7394	10,51255	14,66906	16,91783	14,52248	7,528321	8,456704	3,817971	4,264547	9,800715	3,506783	2,608726	10,19328	5,587078	15,96389	9,913518	7,484112	12,36537	11,95582	4,33611	12,4495	12,26431	6,203857	8,928356	7,456689	6,52285	4,933756	7,10454	4,163835	3,763263	14,50023	5,13159	13,15705	11,3063	8,989212	8,773071	12,42098	6,031444	9,542647	12,10468	7,178452	7,97172	11,61914	3,886632	4,481791	9,11182	2,451716	2,416487	14,71527	9,656761	35,37791	43,95571	14,14871	43,22564	50,25455	17,85664	40,88873	50,52243	29,42626	38,88408	39,44125	25,28314	32,68229	50,94834	15,35837	12,83343
8/18/2019 6:05:00 PM	73	17,76449	24,56731	20,60511	34,08668	53,24899	24,66028	39,72653	41,95934	34,71029	32,91728	29,96733	32,22894	22,23275	26,35741	20,48567	13,78924	1,60809	4,424044	41,94885	53,7232	29,59328	44,43655	65,35545	38,70309	34,44083	52,81153	43,22813	47,66371	33,33803	21,73927	31,96977	21,5022	15,82194	7,026413	2,974691	3,249268	27,30403	29,96836	37,11504	46,22507	58,67533	31,61257	52,00182	29,10257	28,80236	32,11462	33,83427	21,28599	23,44682	12,31301	13,30494	8,899479	1,503095	4,083016	28,79227	18,07022	36,65168	26,37752	45,14161	36,91492	41,11972	25,48747	14,39358	27,14688	13,74689	21,95921	17,24559	10,02591	8,10925	7,877568	2,938564	3,742747	13,62111	15,95007	17,08596	16,75239	17,42139	16,19377	17,24946	10,45901	14,31083	17,71027	14,37645	7,571908	8,519699	3,119198	5,138083	10,12537	2,676282	2,582408	9,990261	5,274024	15,26954	10,26836	6,733325	12,04976	10,87291	4,07514	12,70053	12,08741	5,751823	11,31507	6,823055	6,607054	5,206123	7,518926	4,09013	3,811547	14,52413	4,725976	12,38568	11,08912	9,591002	8,483436	11,98345	5,9748	10,13076	11,3722	6,940622	7,552153	12,42706	3,672635	4,58126	8,947765	2,527492	2,477067	15,5209	9,425496	35,79396	45,62963	14,13206	41,69851	52,13826	18,73453	40,74506	53,01164	29,75609	39,9187	40,53879	25,84646	32,75393	49,92677	15,01782	12,67635
8/18/2019 7:05:00 PM	74	19,47909	25,98931	20,20654	35,22525	53,01041	25,78366	40,31437	42,6604	32,6126	33,74295	31,59787	32,80379	21,24724	26,07331	21,27528	13,85051	1,559875	4,255844	42,72955	55,72041	30,8084	45,00283	66,74686	38,58152	34,02292	54,42433	44,22676	48,74959	34,65351	22,33194	32,61086	21,93703	14,48766	7,065304	2,877846	2,841166	26,66266	30,19942	38,36876	47,19303	59,25067	32,4207	52,29305	29,76438	31,05382	33,02194	35,58728	21,56381	24,42819	13,47784	14,033	9,97693	1,575624	4,412577	29,28859	21,92191	36,88446	26,66646	44,75486	34,08454	41,22589	27,70688	15,55613	26,28488	14,93866	22,5811	18,56177	10,11584	9,109264	7,545313	3,275102	3,554446	13,2521	14,29204	15,68012	17,53765	19,10436	15,95076	17,52894	10,3813	15,42599	18,3821	14,89922	7,965226	8,250926	3,056615	4,237745	10,69497	2,805731	2,625027	9,937074	5,730687	15,98336	10,27699	6,91997	12,37532	11,09492	4,182278	14,21557	13,0515	5,936602	7,936077	6,787895	6,571549	5,329285	7,006243	4,309999	3,710351	14,15575	4,839468	12,62765	10,38095	10,30912	8,876134	13,4174	6,157093	9,513566	11,73636	7,37214	7,591112	11,78734	3,761121	4,378522	11,38871	2,246974	2,370068	14,92844	9,15299	35,0974	46,13071	14,02568	43,51176	53,66518	17,62427	43,46948	49,92119	30,84756	42,44343	41,79784	27,6977	34,17945	52,64499	15,03937	12,7274
8/18/2019 8:05:00 PM	75	18,18005	24,1284	20,35926	34,2774	53,50264	27,18453	41,59413	43,50824	33,92075	33,46582	32,39494	33,35633	21,78161	26,39168	20,4664	14,39973	1,687182	4,211221	43,1498	54,33245	30,91871	46,42387	67,64002	40,63861	35,85226	55,29031	45,31589	50,45576	35,35014	22,84427	32,25471	23,02975	15,25323	6,906153	2,870455	3,804501	27,39149	30,27271	37,85519	49,64502	59,87892	33,36808	54,92407	31,16683	30,40561	32,92551	35,95608	21,82679	25,11032	13,11319	13,86798	9,163075	1,461649	4,128122	30,29247	19,12135	36,48334	27,19931	46,01031	35,48878	41,90733	27,05142	17,39839	26,96114	15,3565	23,40172	18,2195	9,710986	9,276982	8,422235	3,328429	3,469413	14,0252	12,2878	15,75411	16,80288	19,15893	16,80841	16,6885	12,38002	15,95228	17,50649	14,75457	8,552581	7,773956	3,269093	4,36001	8,973046	2,648306	2,669512	9,995995	9,562404	16,78472	9,972094	6,725311	12,25872	11,51173	4,154026	14,99288	11,92916	6,262433	7,96799	6,746313	6,537355	5,061754	6,760681	4,022644	4,3167	15,13449	4,776194	13,73384	10,93612	9,45727	8,736876	12,40841	7,074492	9,094136	11,36294	7,252018	7,481349	11,20172	3,792551	4,807693	8,955088	2,325928	2,517891	14,58817	8,914402	35,42502	45,84867	14,94592	43,33112	52,52473	19,32541	43,75325	49,00254	31,22078	41,3662	42,41601	26,49681	35,0771	50,7079	14,86434	12,93242
8/18/2019 9:05:00 PM	76	18,3046	24,3768	20,84204	35,56712	55,14078	26,89123	42,65101	44,36644	34,57152	34,37915	30,81614	34,81909	23,15063	26,80606	20,77897	13,59202	4,94619	4,464592	44,11279	53,29087	32,37035	46,21298	68,91179	39,41775	37,62841	54,56462	44,4695	48,54367	36,19453	23,10587	33,27752	23,21404	14,88146	6,89372	2,871353	3,293891	27,04894	28,60854	40,0507	49,71216	61,38124	35,2008	54,94473	31,09879	30,99027	34,46156	37,15773	23,94017	25,06624	14,01519	14,31	8,403931	1,683107	4,230907	31,41516	20,68482	36,6103	28,83303	46,10805	35,97646	42,46546	26,99381	18,15995	27,51278	17,22887	23,33202	18,77894	9,947987	9,062432	7,712409	2,992927	3,726515	13,93837	12,35128	15,70644	17,43445	18,97201	16,36508	17,7285	10,85371	17,49516	17,92931	14,85176	8,262461	7,720836	3,148141	4,043642	8,747168	3,187583	2,59719	10,09601	5,176421	15,61471	9,945362	6,640073	12,40792	10,93073	4,241269	14,61138	13,44192	5,99138	8,334093	6,837839	11,187	5,269396	8,041762	4,047649	3,639616	13,47604	4,265721	14,36395	10,19362	8,892298	9,183867	11,50959	6,074341	8,980369	10,94358	7,386231	7,958458	11,62874	4,040189	5,033502	8,781705	2,333043	2,378219	16,48458	9,281678	36,0704	47,79109	14,46978	45,99152	53,21307	19,46294	44,74083	53,10226	30,85813	42,95666	42,03429	27,90733	36,80108	50,64643	15,15114	13,22744
8/18/2019 10:05:00 PM	77	17,52701	24,01628	20,60724	34,86716	54,69421	27,34824	41,60284	44,42094	34,36699	33,94438	31,54365	34,38965	22,15732	27,519	21,19536	14,46777	1,950362	4,444699	44,05912	53,02787	30,34918	48,8626	70,97591	40,08787	36,91319	55,88618	45,64979	52,23786	37,10724	23,98472	32,82107	22,3213	15,01423	7,152341	2,897809	3,052056	29,58216	31,33379	42,05032	50,46578	62,9367	35,26138	56,83791	32,04921	33,49353	35,82421	38,6926	24,66567	24,79568	13,02429	14,96346	8,263634	1,406526	4,544928	31,66356	18,87627	36,71357	28,28809	46,66998	35,93266	44,37908	26,81477	15,80605	27,49703	14,93618	23,98873	19,25474	9,979486	8,773071	7,655007	4,798574	3,83897	14,02113	11,65838	16,48914	19,54341	19,84672	18,52398	17,44094	10,96168	16,38442	18,10932	14,52835	8,519838	7,919015	3,143858	4,150848	8,520875	3,157743	2,916736	10,26359	5,378606	15,56407	10,36368	7,029524	12,75151	11,59158	4,328028	12,8152	11,73181	5,958154	8,435082	6,622182	6,656029	4,803064	6,954851	4,024301	3,65661	13,36055	5,304419	14,13068	11,5978	9,108228	9,283888	11,61866	5,625415	9,136619	11,04636	8,02104	7,648582	10,95864	4,948193	4,354761	9,225104	2,265487	2,441009	15,40582	12,27944	36,08257	49,18394	14,72356	45,82228	54,20839	19,64744	43,30978	51,81178	32,60817	44,33687	43,88249	27,43355	37,20166	50,45404	15,47966	13,40642
8/18/2019 11:05:00 PM	78	16,82354	24,33065	20,46239	35,17842	54,19243	27,26328	42,8956	44,90875	35,5276	34,10968	32,28027	34,59252	22,55623	27,34782	21,27847	15,4329	1,506825	4,167219	44,67825	53,19284	32,42554	46,39533	70,39464	40,6498	37,13908	56,5882	47,53018	52,19421	37,81015	24,16459	32,92426	22,75248	15,24308	6,872307	2,87902	3,117195	27,90906	29,08626	41,09423	51,66253	63,97208	37,04389	57,12686	31,36529	32,99307	35,69656	39,35697	25,23368	24,90764	13,86031	16,11199	8,206304	1,588058	4,151056	32,47493	16,79453	40,03841	31,07655	47,7205	37,65625	45,16917	28,12237	18,60114	29,46874	14,90509	24,57843	19,69779	11,13485	9,19851	8,213694	2,70564	3,840144	14,075	11,32881	16,78444	20,20177	18,52536	17,88807	17,28731	11,78907	18,41305	18,14344	14,83594	8,8188	10,01195	3,104623	4,168186	8,605564	3,257005	2,646303	10,76136	6,10349	16,70535	10,27513	11,34318	12,58123	10,78691	5,757074	12,44281	11,79391	5,82387	8,356198	7,016814	7,034911	4,787729	6,851515	3,995427	3,657231	15,13111	4,713957	14,06526	10,6757	9,793948	8,813965	11,94677	6,316244	8,967798	10,8399	7,334978	8,010057	10,47946	4,023748	4,253841	8,880625	2,25333	2,516095	14,78041	9,898871	38,02746	50,02439	14,98239	47,303	56,47782	19,40643	44,40207	53,60287	33,35627	45,07819	44,03293	27,96412	38,64693	50,55931	15,63405	13,02063
8/19/2019 12:05:00 AM	79	17,16097	24,50811	20,04959	35,31403	57,30956	27,45683	43,31565	45,1655	35,48319	34,86945	33,09226	34,62278	23,7078	28,02684	20,73705	13,69895	5,800523	4,322917	45,22166	53,88692	34,28507	51,81511	71,40535	43,15512	39,95869	57,27523	47,13562	55,86367	39,68328	25,20578	33,82764	23,95129	15,79154	10,31837	3,803464	3,122237	28,43087	28,93056	42,58109	51,91029	63,67644	35,23693	58,40926	31,65485	34,69538	34,8839	39,1179	26,05099	24,82123	15,07364	14,93604	8,59914	1,476017	4,018913	33,19359	23,0486	38,39861	30,18623	45,91726	40,28777	45,18512	27,87218	18,36608	29,94937	16,77753	25,84963	20,72288	11,31051	8,554722	8,072018	2,835364	3,673671	14,9513	11,85732	15,88072	19,48207	18,42237	19,15679	18,06035	10,86421	17,33919	18,24222	14,78172	8,767822	7,602372	2,848558	4,499475	8,739846	3,230962	2,650586	11,62957	5,154593	15,2131	10,24909	7,088445	13,29037	11,20096	4,212326	12,78376	12,43749	5,614086	8,08611	6,440513	7,579023	5,563039	6,930261	3,989349	3,749723	13,07382	4,55522	13,68762	11,43975	9,772671	9,339149	11,54185	6,030407	9,263443	11,29034	7,570044	7,902159	12,14101	3,901	4,469703	8,636715	2,198622	2,497236	14,81294	9,792289	37,28131	51,23978	14,79788	46,871	56,90326	20,75493	48,6913	55,47566	33,90384	45,78844	43,22971	30,25883	37,81699	49,43965	15,05194	13,46962
8/19/2019 1:05:00 AM	80	17,47286	23,72348	20,02666	36,27839	55,02693	29,8347	43,30819	45,02356	36,18721	35,79527	32,87612	35,77883	23,33596	27,17984	20,47158	13,83483	1,528998	4,863852	44,49009	53,21093	32,76801	50,16191	72,49269	41,19688	40,19058	59,27146	47,80097	55,0643	39,53574	27,05197	33,87621	22,24076	15,67902	9,442695	2,890832	3,759049	29,10533	31,09146	41,25179	54,66236	67,43867	39,56987	59,46045	31,54219	34,42916	37,41227	40,75942	25,26995	27,9577	14,39206	15,00518	8,126864	1,402313	4,548726	33,13128	22,63953	39,63217	31,53156	48,5425	39,79063	45,55973	28,32387	16,51498	29,12246	15,42993	27,19289	20,37599	11,09126	9,07901	7,444462	2,604097	3,663517	14,71471	11,69768	16,18832	20,02128	19,42763	18,45774	17,55878	11,69706	16,51373	18,47093	15,3688	9,007516	7,886479	2,904095	4,318634	8,357718	3,073469	2,598571	11,0159	6,246754	15,23451	10,22477	6,868299	12,94402	10,5821	4,357455	13,33789	11,73485	5,814269	8,836898	6,324325	6,987456	4,591001	6,828372	3,815069	4,68826	14,26061	4,391924	15,98972	12,0202	10,08455	9,412646	10,97259	6,311271	9,136135	10,70575	7,808149	8,490965	11,59897	3,997983	4,590172	10,04663	2,436035	2,548906	15,26836	9,289968	35,42392	53,72796	15,72143	47,00397	59,13711	20,28563	47,07408	57,44703	33,74047	48,18897	45,46212	28,0497	38,42293	50,38903	15,2609	13,10124
8/19/2019 2:05:00 AM	81	17,55588	23,813	20,38759	36,16283	57,86852	29,3002	43,17549	46,49743	36,5625	36,18845	33,06961	35,68475	23,81991	29,1494	21,38476	13,89941	1,192529	4,180759	45,37017	54,58422	34,56662	53,76257	73,47701	45,13574	39,81004	60,22153	50,3478	58,76672	41,41571	26,96694	36,27528	23,38597	15,89336	7,37815	2,947751	3,079134	28,35358	30,60919	43,31255	55,57755	64,45851	37,96468	61,45481	32,81278	34,39282	37,48577	40,96707	26,81808	26,13305	15,28722	15,22981	9,020297	1,45032	4,233532	33,62953	19,08481	38,84491	33,14572	46,93745	40,98303	46,03925	29,10554	18,24886	30,67418	16,14342	27,20705	21,81718	11,62032	9,432541	7,945817	2,723945	3,768375	14,34509	11,6608	16,55684	21,63469	20,47062	18,81956	18,07015	11,92052	17,74508	19,53167	16,46275	9,34903	8,486269	3,044181	4,210322	8,952392	3,146621	2,607828	12,73997	6,531624	15,11633	10,37985	7,378909	13,26861	10,90386	4,221306	14,25598	11,69409	5,721431	8,333679	7,108891	6,859596	4,790493	7,420701	3,843874	3,791653	15,14644	4,573939	12,91066	11,85317	11,74445	9,351721	11,11123	5,942888	9,519853	10,67992	6,971845	7,783559	11,59552	4,338182	4,407742	8,84491	2,008455	2,244281	15,795	9,758235	36,26126	54,94737	15,39746	48,97622	57,62613	21,03891	48,3352	55,96223	35,92486	48,44931	47,22203	31,51345	38,64977	50,65008	14,75409	16,12808
8/19/2019 3:05:00 AM	82	18,38673	24,83443	19,90592	38,38749	56,24275	29,68888	43,83317	45,55516	38,61765	37,8259	33,06283	37,01475	24,36968	28,98196	21,55732	13,81555	1,261812	4,161141	45,34601	53,76678	34,82594	52,44557	75,34151	46,22196	41,87825	60,3447	48,30937	56,82464	40,04787	25,93681	35,25896	23,21715	15,90186	7,681531	2,943606	3,294581	29,90302	30,61506	43,41713	56,75736	65,02321	39,66325	63,82012	33,45678	36,80537	38,78675	42,04887	26,28351	27,1828	15,69435	14,50376	8,193316	1,767725	4,215573	33,27621	17,84061	42,47162	34,68709	49,99345	40,79272	48,22958	29,92395	18,46037	30,53887	17,41953	26,80323	22,40246	12,19123	9,510529	8,633469	2,683673	3,700058	14,63169	12,80283	16,77346	21,80081	19,53968	18,90929	18,47459	12,59912	18,81003	20,06935	15,09864	9,530973	7,629104	3,1661	4,333693	8,406622	3,024564	2,575017	11,00347	5,372389	15,04248	11,60201	6,819531	13,13916	10,96644	4,31898	14,33086	11,55359	5,904965	8,489791	7,092453	6,904634	5,33571	7,112414	4,152298	3,660547	16,14866	4,479098	13,0133	12,14046	9,831869	8,929115	11,84896	6,669914	8,787784	11,5712	7,32282	7,262378	10,64552	4,189601	4,061672	8,738396	1,94456	2,222867	15,88086	9,337285	35,2953	56,74742	15,6201	48,39157	60,3393	20,95905	47,65888	57,62848	35,91229	47,85622	49,50009	30,64835	40,53803	49,57276	14,93065	13,55569
8/19/2019 4:05:00 AM	83	17,03664	24,80382	20,23009	38,62118	56,462	29,71596	45,36949	47,45649	36,83086	37,59194	33,59638	36,28551	24,34599	28,45664	21,44424	13,55003	1,780988	4,329479	46,67538	54,53284	34,49768	53,41657	75,43324	46,30859	44,49595	62,07242	50,61954	57,73665	41,59967	25,88514	35,34732	23,4174	16,2891	6,964869	2,817059	3,302733	28,92214	31,74452	44,39178	57,30776	65,55517	40,75051	62,17286	31,91735	34,06706	41,32585	43,02831	27,04224	28,45898	15,53486	15,87416	10,07177	1,690291	4,117485	34,20452	19,62679	40,27562	34,12951	49,55777	41,80427	48,93333	31,08401	18,39591	31,4278	16,16801	27,26687	21,17968	11,12421	9,460863	7,808079	2,520999	3,945001	14,64744	13,38707	17,57833	21,60933	20,93045	18,85866	18,79296	13,2807	16,76289	21,03034	15,80812	9,578222	7,71904	2,924403	4,470048	8,442472	2,615426	2,559198	11,14915	5,819104	15,31347	10,41059	8,30757	13,253	10,35795	4,056422	13,38196	11,47913	5,938674	10,78042	6,538048	6,49294	4,451053	6,881149	4,050826	3,689766	14,7849	4,482966	13,44019	11,75923	9,612	8,69923	11,23853	6,361558	8,660063	11,26651	6,966457	7,362124	9,671614	4,102564	4,428948	8,944312	2,4589	2,264658	16,6085	9,23802	36,13057	55,59579	16,15979	49,25198	59,26407	20,9806	50,25089	58,70205	36,11945	49,87442	49,52504	31,26741	39,68543	49,8765	14,9569	13,21943
8/19/2019 5:05:00 AM	84	18,30536	24,05069	19,85149	38,56916	57,7716	29,66747	45,60269	46,37378	37,07166	38,44655	34,29494	35,62169	25,22767	29,79194	21,83459	13,64176	1,216084	4,284165	45,94433	54,93474	34,96262	54,24956	75,66618	49,0107	43,78343	63,26405	52,75462	58,72265	41,63469	28,32975	36,9266	23,68348	17,82721	7,123191	2,949339	3,102481	29,32388	32,65597	42,15973	60,33404	66,1544	40,72799	64,09393	32,59193	36,14279	43,01378	42,93684	28,40724	27,96219	15,88866	16,15171	8,271927	1,447212	4,206869	34,77986	21,76918	40,94061	36,18956	49,51205	41,47049	49,90689	30,8095	19,28189	31,91016	17,55713	27,7122	21,0246	11,95147	9,74587	8,980922	2,132792	3,487027	14,03639	13,87496	17,30445	20,91056	20,89288	19,65324	19,43178	12,8755	17,90133	22,19759	16,16041	9,73088	7,54773	3,469206	4,692819	8,273996	2,647546	2,55457	10,6757	6,326605	13,98431	10,47131	8,600036	13,84761	10,52484	4,297289	16,19453	11,27908	5,683784	9,06402	6,925288	6,522297	4,560677	6,760541	3,927526	3,679405	14,77972	4,323193	12,96329	11,84447	10,35215	9,004546	12,29035	6,794941	9,261372	13,17805	6,901181	7,864514	9,794569	4,249005	4,14325	8,810787	1,888055	2,022063	15,87713	9,518816	35,49818	55,50323	16,45329	49,90792	59,9245	21,94511	50,31056	59,94149	37,70212	49,38529	50,69228	33,16334	41,68801	51,08401	14,95834	13,61136
8/19/2019 6:05:00 AM	85	16,96031	24,5459	19,49568	40,19548	58,27793	29,72784	45,17532	46,33138	37,18819	40,43249	33,07644	36,67227	25,66306	29,4485	22,67393	13,50347	1,212354	4,291212	45,7664	56,09803	34,83428	55,84121	75,53217	48,43163	46,187	62,53565	54,25295	60,75362	42,31495	27,68533	37,90002	23,46865	17,14571	7,350728	2,93283	3,087492	30,797	34,79961	42,87288	57,71034	67,92025	41,6789	63,83027	33,64811	37,5132	42,96212	42,69196	27,9186	29,89162	14,40505	16,16953	9,790492	1,938757	3,86957	33,64197	22,18992	41,01542	37,49496	50,47414	45,00021	51,70377	30,87008	18,8791	31,38629	17,49123	28,20644	22,07421	13,83496	9,404357	7,627653	2,256369	3,702199	14,4715	14,92181	17,33767	21,45647	21,63462	20,63605	20,39228	12,57232	16,51014	20,96416	17,11552	8,990316	8,751105	3,42783	5,542109	9,751741	2,753716	3,143167	10,37688	5,509643	13,47169	11,01825	7,569077	14,13876	10,5582	4,16349	13,41222	12,27854	6,180717	8,476735	7,497237	6,639175	4,809557	6,785133	3,840974	3,579037	14,7257	4,363741	12,67939	12,59387	10,49535	8,691079	11,32923	6,321702	8,712698	10,94289	6,194255	7,977247	9,640462	3,927318	3,981198	8,761536	2,225216	2,103227	16,84495	9,183246	35,52588	55,23969	16,69312	50,75418	62,43051	22,96468	52,62102	59,68018	38,48689	50,31022	52,75393	34,1856	41,59621	50,51213	15,95802	12,7341
8/19/2019 7:05:00 AM	86	16,83369	24,28859	19,4646	39,94923	59,12634	30,62769	47,16008	48,17688	38,02898	40,17325	34,59494	37,44536	25,21959	29,51502	22,49827	14,72494	1,178299	4,226833	46,13748	54,87609	35,69359	54,43578	77,19481	49,0243	43,75588	64,1094	55,09933	62,7028	43,76443	27,9521	38,58236	25,52712	17,10053	6,988421	3,237456	3,09433	30,72772	34,77405	42,98409	59,31712	65,53444	43,83137	64,99248	32,81236	38,62684	41,29594	44,94626	28,3524	28,16983	15,85848	16,82865	9,652755	1,401069	4,714578	33,72292	21,05983	41,08615	36,21629	49,04958	44,25184	50,81807	32,02372	19,81522	31,38511	17,66129	27,83011	22,02123	12,5507	9,832007	7,31688	2,069519	3,546295	14,67203	13,25113	17,56721	23,84173	19,31297	21,10639	19,37493	12,79703	18,58899	21,73395	16,13375	9,374724	7,818511	3,471831	4,789732	8,55728	2,794955	2,646372	10,29592	5,619267	14,52255	11,86913	7,548491	13,88995	11,63586	4,15596	13,78219	11,73913	5,913807	8,552444	6,290755	7,370552	4,62174	6,702586	3,863285	3,616407	12,89304	4,453125	12,85664	13,68396	11,30789	9,44912	11,5777	8,528957	9,558119	10,74809	7,145777	7,594081	10,16737	4,213638	4,664221	9,20079	3,098475	2,07014	16,54565	9,6082	37,9302	57,35611	16,70148	53,89299	62,53937	22,14274	51,72552	62,33525	39,62879	51,71088	52,36903	33,32353	41,36336	50,60703	15,39967	13,48972
8/19/2019 8:05:00 AM	87	16,63586	23,88532	19,5816	40,63971	58,99155	30,98385	47,72346	48,14822	40,41549	40,92997	33,71878	38,99971	25,08558	29,36851	22,47672	13,54899	1,175605	4,270419	47,07732	56,42318	36,98062	57,66315	77,84055	49,65456	46,36156	65,01022	57,43121	63,49138	44,07728	29,0042	38,94707	24,59452	18,40504	6,774495	2,794748	3,071121	31,58599	33,93892	44,0078	61,52547	66,05977	45,37612	66,74866	34,05006	40,85765	43,33817	47,03416	28,84442	30,79169	16,21871	16,80185	8,578003	1,41744	4,276153	34,30731	22,18978	41,60871	36,87556	51,24751	44,43827	52,52708	32,14038	21,15792	32,47244	17,49897	28,07112	23,24982	12,39832	10,06631	7,639187	2,039056	3,343695	14,14221	12,82604	17,96613	22,47161	21,16739	20,66133	19,8633	13,34162	17,87142	21,9516	17,00825	11,05507	8,036031	3,457048	5,568495	10,24571	2,534469	2,64948	11,1486	8,831994	14,0424	11,72034	8,047428	14,65186	11,00257	4,163973	13,31917	11,88902	5,668104	9,708637	7,226045	6,911611	4,411957	7,091622	4,213846	3,617927	12,64312	4,414304	12,43279	12,48038	16,37516	8,895544	11,24565	6,083181	8,960613	10,57907	6,927498	7,067379	9,447667	4,589343	3,849193	9,291488	2,01778	2,252224	17,10005	9,125497	36,4986	57,68215	18,37215	52,69535	61,43174	23,61751	54,19644	64,38342	40,67294	51,22866	56,99595	34,39835	42,3966	50,93224	15,79811	12,84773
8/19/2019 9:05:00 AM	88	16,38339	23,83725	18,99052	40,09049	61,17781	32,57564	46,77864	50,42585	40,11233	39,34696	33,80429	37,35964	25,87706	30,00788	22,88869	14,59667	5,63101	4,218612	47,98436	56,90919	35,44402	59,16059	79,7813	49,20377	47,92019	67,16617	57,03609	62,22259	44,81674	29,27256	39,65345	26,28468	17,83088	7,205115	2,934834	3,320831	32,50442	33,7998	45,69719	60,82712	65,88818	43,16506	66,078	34,50659	38,98748	42,72643	47,0184	29,81937	30,15957	19,27008	19,26724	10,2256	1,504683	3,976431	35,3092	21,38622	42,37449	36,85097	49,44421	45,86089	53,25626	32,27723	20,58804	32,5411	17,83474	28,76852	21,71661	13,88525	9,842507	7,622404	1,998715	3,188481	15,04925	14,89017	18,03175	24,17599	19,66408	21,13077	22,2525	12,35943	21,02895	21,57804	17,86376	10,23389	8,689904	3,06739	4,678797	9,414029	2,68913	2,576812	11,32294	7,690305	13,70531	11,89165	7,994032	14,11914	12,78673	4,019604	12,79199	12,64168	6,319698	9,002129	7,322545	6,654303	4,555289	7,524799	3,946797	3,600175	13,03327	4,669195	13,73335	13,21452	10,49617	8,946798	11,37662	5,893637	8,935884	10,74374	8,320347	6,728767	9,531526	4,061325	4,397796	9,022989	2,070554	2,255816	17,48004	9,638179	37,02697	56,9961	16,91935	53,39219	65,19389	24,92381	54,04696	61,6284	40,64172	50,91747	53,35751	32,20926	42,47126	50,99103	15,31043	13,12348
8/19/2019 10:05:00 AM	89	16,71737	23,25466	19,57304	41,94097	60,54888	30,93929	49,28471	49,14049	38,74343	41,6842	34,28223	38,48115	26,67592	29,5296	22,40253	13,14876	1,057209	5,268845	47,0832	58,08162	34,86703	60,99828	79,86779	51,16311	50,05733	66,506	57,99804	65,23604	44,21592	31,6713	40,15363	24,03577	18,7156	7,5248	2,935386	2,97621	32,89891	35,28246	44,10477	64,30143	67,72864	46,97592	67,54786	34,49409	40,8745	45,793	46,22658	29,18304	32,42733	17,2373	16,8455	8,943205	1,441548	4,048132	35,24115	22,78356	42,17576	38,6008	52,99279	47,67062	56,43678	34,21329	21,05714	33,08742	18,14717	29,57477	22,41545	12,88586	11,35002	7,39604	2,076356	3,776111	15,79645	21,85974	18,33617	23,21169	23,1002	21,0179	22,93394	12,35204	17,55706	22,4263	17,39342	9,736682	7,948786	3,278072	4,646745	8,090462	1,955405	2,583029	10,64724	5,919127	12,93387	12,22059	8,1938	14,3712	10,69111	3,995774	12,87632	12,63795	6,900905	8,254518	6,267406	6,769797	4,747941	6,690015	3,84201	4,32271	14,14726	5,074395	12,81651	12,77195	10,58466	8,959922	11,90422	8,262115	8,312058	10,27444	6,850754	7,12554	10,61284	3,4308	3,715807	8,157949	2,325514	2,146883	16,47008	9,766109	38,01178	57,08817	17,2132	54,26047	63,43143	22,73576	54,7907	65,16779	41,10584	52,04036	57,74245	33,744	43,68155	50,31927	15,4472	12,56141
8/19/2019 11:05:00 AM	90	16,30671	22,9787	19,82268	41,90055	61,05349	31,56692	52,44806	50,02942	39,31988	43,78813	35,52608	38,32214	25,73525	30,26436	22,6615	13,15788	4,337698	4,11403	47,39639	58,16203	34,87718	60,00028	81,07447	50,23259	48,63651	66,94897	56,28537	67,79883	44,89597	31,48348	40,38821	24,34288	19,2269	7,083886	2,997486	2,942018	33,30992	35,76923	45,73518	63,56543	68,18192	48,90321	68,82639	36,26624	42,2706	47,05633	48,90742	29,22897	30,81247	17,13044	17,78791	7,83495	1,520295	3,927733	35,95629	22,32932	42,20926	39,66934	53,31275	46,93862	53,97326	33,97947	21,3199	33,511	18,71263	30,55869	22,69459	13,75311	9,907161	7,931934	2,055703	3,225229	15,36486	22,48308	17,72159	24,1505	21,76144	20,54079	21,96169	13,43294	21,09603	22,68575	17,18342	12,73672	7,809599	3,208651	4,747665	8,042521	1,867471	2,597466	10,73082	5,685856	12,74785	11,84253	8,171696	14,00461	10,5591	4,982662	12,30251	12,36869	6,228172	8,446135	6,31873	7,004104	4,84748	7,011978	3,896648	3,631742	13,39605	6,550343	12,44909	13,3553	10,53983	9,314904	13,38272	7,237097	8,410354	11,52181	6,544471	6,845642	8,858725	3,806711	3,633607	8,076715	1,946286	2,134933	16,54917	9,549277	36,77982	57,51181	17,28787	55,13837	66,90443	23,53669	56,17084	65,47814	40,80411	53,69073	55,51131	35,06569	44,14891	49,61774	15,3518	12,63601
8/19/2019 12:05:00 PM	91	16,32812	22,8507	18,98873	40,62417	61,67012	32,33816	50,03336	51,10038	40,14665	43,34964	36,17581	38,11699	26,12497	30,4807	22,31771	14,09144	6,969635	4,285339	48,07886	59,05552	36,33158	61,62294	81,92218	54,15355	48,20893	69,07688	60,57837	63,86204	46,70832	31,41053	45,01727	25,63654	19,48614	7,776237	2,755857	3,093778	34,17384	34,9437	46,40094	66,50634	68,54394	48,6573	71,09852	36,43416	44,5144	45,8153	48,59541	32,75414	32,47776	16,99713	18,26523	9,885472	1,461787	5,695734	36,2118	24,5787	43,49276	39,52842	53,04004	49,45063	57,38789	35,16544	21,94159	34,8557	18,68037	30,53672	26,70086	13,29355	10,05865	9,044747	2,278681	3,151318	15,59157	16,6697	18,56874	24,80065	22,66378	20,97501	23,12231	13,19711	19,5251	23,36	20,1195	11,68304	8,878067	3,4031	4,589412	8,058343	1,878247	2,571839	11,28157	5,907798	13,19214	12,93518	11,99049	14,6368	13,7654	3,623729	12,81789	12,61923	6,103559	8,557001	6,277147	7,865343	4,35255	6,803713	3,855479	3,696536	13,0314	5,588665	12,55243	12,08202	10,07944	9,726665	13,42686	6,332408	8,953498	10,29192	7,256992	6,487553	9,253151	4,200929	3,6984	8,262597	2,061644	2,177346	16,70162	9,469497	37,477	60,58197	18,41029	54,59135	67,34182	24,614	55,55758	65,81262	41,30561	55,67986	55,73684	34,15575	45,76682	49,57656	14,74318	12,64237
8/19/2019 1:05:00 PM	92	17,28531	22,88841	18,34114	40,3556	63,16348	32,87342	48,57793	51,46524	40,71363	43,69674	37,15082	38,73916	26,84571	30,9335	23,1241	12,9682	5,154661	4,372237	48,01255	60,65602	38,28981	62,12506	82,78397	55,66961	49,52896	69,51198	59,08281	66,86975	46,33372	31,30941	42,42892	26,46441	18,55728	6,848199	2,809737	3,130181	34,65262	34,78269	45,80045	66,29552	69,24141	48,92123	71,14791	36,67406	45,42599	46,47912	48,41795	32,16871	30,72067	17,42195	18,3352	9,624296	1,395405	3,619585	35,65152	26,76421	43,63223	40,53064	52,02559	46,92169	56,97515	34,33328	22,46933	36,41924	19,10215	31,80585	22,15863	14,78124	10,09049	7,256023	2,187016	3,246574	16,35921	17,0088	17,54532	24,91843	21,63689	22,27246	22,70316	12,93359	20,46515	22,72029	18,39308	11,03655	7,890695	3,250304	5,338818	9,066162	1,945941	2,640017	10,23051	6,122071	13,67554	12,24221	8,473626	15,37515	12,29823	4,0969	13,467	12,96675	6,544955	8,829922	6,493424	6,394576	4,429432	6,826716	3,847881	3,582353	13,54685	5,153625	12,37594	12,10876	10,63812	10,36831	12,51782	6,205722	8,925452	9,527313	6,355272	6,247582	9,151747	4,358284	3,811893	8,764921	2,198483	2,190401	16,31051	9,750014	36,03248	62,97752	18,2577	56,76614	67,84193	24,63527	56,5949	65,45445	40,04766	56,16013	53,99363	35,73338	47,28083	49,68578	14,90074	12,76608
8/19/2019 2:05:00 PM	93	15,57451	22,65694	18,28685	41,97868	62,62621	33,68873	50,4497	51,75121	40,81096	44,71383	35,94704	39,85522	26,74424	31,59766	24,06409	12,93256	4,872969	4,011453	49,81633	60,57873	37,77692	64,17993	81,76676	52,85395	50,88086	71,19004	59,71127	67,07953	46,40908	33,67194	44,33963	26,53231	18,40752	7,253122	2,863478	2,973447	34,87234	36,84563	44,13682	69,35276	68,48586	51,20316	71,93269	37,68125	44,74981	47,37138	48,43888	32,3586	31,58661	17,90113	20,3974	9,251077	1,36667	5,376534	36,95424	25,61367	43,92138	41,47809	53,50996	47,34568	57,57301	35,1986	23,09302	35,93716	20,35602	32,55423	23,59514	14,25764	9,771152	9,075004	2,180661	3,213141	15,98385	15,31257	18,28588	25,49707	22,44156	22,95169	23,11636	13,53842	20,11604	23,49331	17,82438	10,32507	8,230481	3,001837	4,285892	8,388111	2,020198	2,601542	10,7979	5,804736	13,6066	12,61943	8,575583	15,12966	10,74526	6,747277	13,16293	12,71193	6,287923	8,919721	6,237843	6,466001	4,466319	6,85642	3,869157	3,687625	13,19767	5,128965	12,34264	12,56852	11,79211	10,02307	11,12691	7,860716	8,798147	9,943359	6,412191	6,12449	9,235812	4,212256	4,038185	8,214661	2,067031	1,872652	16,28737	9,659455	36,69063	61,96874	19,14525	56,6179	69,06927	26,46891	56,38243	67,94312	41,71689	56,29263	55,44127	37,36716	46,21498	50,19929	14,62057	12,94533
8/19/2019 3:05:00 PM	94	15,47372	22,06779	19,24728	41,86498	61,37413	33,54125	49,72667	52,48397	43,09862	44,56711	37,52342	39,94536	26,99706	31,13265	24,86282	13,17059	0,8498425	3,912536	50,90781	60,77517	37,35597	63,90404	83,2729	55,91809	51,77049	71,99368	62,24794	67,22653	47,15372	32,11103	44,5068	27,27364	18,56847	6,627985	2,895737	2,925439	34,18096	40,60055	43,97671	67,82127	69,42818	51,53121	71,1881	38,39793	46,85448	50,00905	49,7563	33,18869	30,61339	18,15733	19,11327	8,581454	1,41896	3,483091	37,52376	24,68494	44,69407	44,18007	55,44326	51,6807	59,69641	37,15289	22,6423	36,69789	20,28514	32,40834	22,57474	13,25535	10,5209	7,36233	2,182872	3,031333	15,71722	16,37724	18,12265	24,49201	24,06506	21,90947	24,04192	16,98069	19,21212	24,48863	17,61025	10,56304	8,62297	3,307706	4,260334	7,948786	1,94304	2,545038	10,17083	5,947378	13,91005	12,00313	9,136757	15,1269	10,69435	7,913005	12,19683	15,20881	6,260776	8,921309	6,492597	6,236323	4,624573	6,677719	3,878343	3,545328	12,82376	5,734071	13,05661	11,92114	10,98413	9,282161	11,013	9,037147	8,501188	10,50163	6,219885	5,985785	8,873371	4,930371	3,521842	8,747584	1,952711	1,931297	15,80356	9,448015	34,61366	62,12064	18,47756	55,7206	67,88772	26,18845	57,88317	69,18656	41,39962	57,90203	56,52402	34,77834	47,372	49,13924	14,89991	12,5746
8/19/2019 4:05:00 PM	95	15,71376	22,02131	18,85714	42,29802	61,98462	34,0759	50,01168	52,45669	42,86846	45,0288	38,47991	40,02058	27,03228	31,81311	25,06604	12,77464	2,169264	4,62913	49,79905	60,85302	37,65031	64,28748	84,09841	57,08975	51,92799	73,33803	63,26391	70,79134	46,29186	33,61123	44,55861	26,64801	18,3935	6,682002	2,883717	2,972549	34,64046	35,2511	46,03539	69,96678	70,1503	52,14433	73,06276	38,77031	45,85412	49,81447	49,20211	34,05801	30,88542	18,35399	19,21433	7,884132	1,743617	3,498633	38,44738	25,27631	45,09436	43,58394	57,92862	50,51579	60,59578	37,98429	24,84348	37,4245	20,2437	32,68616	22,87674	13,72776	10,37225	7,722562	2,153445	3,268609	16,35541	17,11559	18,48759	24,73419	24,03377	22,44211	25,20861	14,72777	20,99732	24,64854	18,08376	10,87354	8,477494	3,247472	4,368024	8,427069	1,926462	2,53965	10,5332	6,504753	13,42914	12,73161	8,822944	14,675	10,60538	6,504615	12,57902	13,51908	6,606157	8,309848	6,437264	6,09976	4,418173	6,916654	3,752832	3,504435	13,01807	6,908226	13,1757	11,61631	11,54012	8,968418	11,18707	7,337602	9,873108	10,15287	6,35313	6,124005	9,149123	4,095173	3,598931	9,938801	2,224248	1,986212	16,45509	9,495053	36,32647	63,03348	18,3504	56,92528	68,96614	27,44384	59,24908	68,56357	44,40705	58,14677	58,15408	35,78713	49,31932	50,48457	15,00456	12,5411
8/19/2019 5:05:00 PM	96	15,83437	22,02124	18,44475	42,38113	63,27192	33,81037	50,24086	53,34288	41,28461	46,4763	38,37775	40,29882	26,9103	32,21672	25,36134	12,58365	2,86707	3,922897	48,82005	62,49489	37,65114	65,5705	83,57883	55,71777	52,45607	73,50499	63,82654	70,89357	47,5172	36,76814	45,29496	29,43821	19,17779	6,710392	3,141371	4,192433	34,79084	36,62633	45,68254	70,16005	71,75503	52,3298	73,2633	37,87633	46,3858	50,70983	49,49982	34,96208	30,78533	18,96704	19,136	9,557982	1,406595	3,486061	38,10911	23,21107	45,85378	45,53009	54,88534	50,62369	62,74322	37,03678	23,30854	38,03155	22,52632	32,86369	22,67041	16,25774	10,06369	7,273087	2,103503	3,131424	18,0819	20,04525	18,31917	26,32336	20,39076	23,99336	24,78552	14,56316	21,62612	25,38351	17,02814	11,19944	9,759201	3,31047	4,515363	12,25423	1,96397	2,557472	13,17439	7,904717	14,73033	13,08473	9,066922	14,93548	11,69893	3,614542	13,76789	13,69785	7,439351	8,445583	6,870579	6,256147	4,562541	6,872168	3,889741	4,159966	13,06753	4,625954	13,02546	12,45807	11,66487	9,488837	11,64643	6,490247	9,115966	10,18595	6,349538	6,066328	8,68728	4,494157	3,750691	8,089495	2,023168	2,202766	17,23965	9,535602	35,88458	66,08801	18,55127	58,62704	70,36783	27,7513	58,27393	70,60993	41,78783	57,86721	59,06244	35,27237	48,39661	49,39738	14,83926	12,57971
8/19/2019 6:05:00 PM	97	15,6402	21,78893	18,37885	42,70004	66,07647	33,11229	50,25586	52,99928	42,75254	46,9418	38,8016	40,96996	28,06518	31,79992	24,83553	12,23917	9,288655	4,539264	50,39249	62,05923	37,53019	66,9523	84,63714	57,22495	52,58731	72,82542	64,34696	69,56226	48,75974	34,43634	46,06191	27,99507	18,99211	6,872998	2,856294	3,8255	35,38642	42,08921	47,36662	70,89018	72,83784	52,48363	75,56981	37,84206	46,25823	52,65224	49,69359	35,82615	30,95919	19,05559	19,91884	8,240425	1,67689	3,407452	39,07272	26,638	48,03907	46,56181	55,49237	52,87301	62,52521	37,97766	23,48931	38,35778	22,98927	32,26908	22,6193	14,3283	9,923946	7,15759	2,032424	3,185649	16,50682	18,28401	18,15174	26,73042	21,73049	23,88318	24,93162	15,95118	22,55975	24,19665	17,6997	11,80703	8,885873	3,388457	4,310345	8,13032	2,05294	2,439628	11,38352	8,253618	13,56156	12,85567	9,31511	15,81075	10,4434	3,440954	12,99155	13,52454	6,256631	8,276207	6,277767	6,119653	4,442488	6,94829	4,243203	4,126809	14,48545	6,105561	13,12079	12,29678	11,59883	10,31457	11,30395	7,063509	9,376313	10,33308	6,703139	6,804335	9,585406	4,140487	3,811339	8,175979	2,451785	2,467051	15,3391	9,460586	37,04016	66,89759	19,21481	58,47756	70,78133	27,29519	60,29578	69,59998	41,07987	58,17908	62,58967	37,92295	49,16591	50,2598	14,67589	12,60534
8/19/2019 7:05:00 PM	98	16,63724	20,90317	18,05986	42,56002	64,58679	33,10863	49,74263	53,28132	41,11703	48,07471	40,6058	42,04438	28,27102	32,06089	26,13976	12,32841	2,921778	4,275116	50,60345	61,43713	38,9754	67,20202	86,25394	56,87127	54,29902	74,06035	64,04716	70,02079	48,68072	34,20093	48,06435	28,18799	19,53187	8,485439	3,123826	2,780656	34,73869	40,84322	47,00169	70,94178	73,39364	53,79379	73,64549	38,90356	47,59933	52,846	51,14011	36,70341	32,19911	18,67712	20,49106	9,661735	1,573414	4,377487	38,14683	28,94113	48,4138	46,99029	55,99517	56,28635	63,30066	37,87322	24,82848	39,91248	22,81395	34,29646	23,55321	14,75333	10,6239	7,096597	2,046101	3,168726	16,29463	19,14532	19,1898	27,1656	23,87723	23,20409	25,96831	17,00977	24,85563	24,62561	18,64438	12,02185	8,448966	3,464924	4,080529	7,590214	2,043062	2,629725	10,52892	7,872251	14,17468	12,8547	11,4506	15,2332	10,39891	3,584908	13,56923	13,0944	6,051821	8,301558	6,263193	6,348779	4,331205	6,755842	4,089647	3,851956	12,58206	5,972107	13,45435	11,88405	11,32094	9,941078	11,52927	6,97447	9,138207	10,24253	7,141703	6,436505	9,130266	3,786265	3,748342	7,676005	2,073663	2,085268	16,19985	8,74185	36,45253	67,85442	19,16052	58,71152	70,96312	28,54312	62,45738	68,55099	41,25208	57,35626	57,26881	37,51244	49,3819	50,15356	14,32651	12,93083
8/19/2019 8:05:00 PM	99	15,47352	20,74208	19,57981	43,45144	65,0335	32,78639	52,48881	53,52502	42,88316	48,79815	39,48967	42,56438	29,09304	31,5368	25,16039	12,6691	6,451149	3,861765	50,33902	62,40771	39,16466	66,869	83,25349	55,73338	53,56253	75,0708	64,13165	70,97474	48,72644	35,64192	47,52742	28,31295	19,63334	8,110768	3,132184	3,397989	35,70742	37,60347	46,12159	70,47192	73,14745	54,32022	76,88378	38,44566	47,35225	53,63243	52,10226	35,94489	33,94155	18,64749	20,85827	8,995772	2,064338	3,816037	38,42003	25,56076	47,93884	47,19482	56,81953	56,80336	64,83553	37,97608	25,23417	39,03591	23,41843	32,54331	24,36492	14,44276	10,60089	8,654052	2,245178	3,123963	16,36467	13,92027	18,63457	27,09645	25,10424	25,17324	27,49495	15,72951	23,94853	25,76115	17,59595	12,15255	9,031277	4,322986	4,385154	7,715379	1,992222	2,421391	9,883884	6,174846	14,8988	14,24376	11,78803	15,32342	10,91837	5,021344	13,89824	13,61668	6,349124	8,153185	6,34574	7,239653	4,619461	7,0336	3,93844	4,503136	12,94547	6,048781	14,97907	12,5105	11,05652	10,46226	12,14764	8,899482	9,305784	10,1012	6,709494	6,48852	8,352468	3,874268	3,607219	8,174113	2,102537	1,843156	16,60284	9,048133	34,43592	67,5565	18,74524	59,33474	71,74928	29,87325	60,75777	71,36095	42,38555	54,72757	56,79467	39,1675	50,87415	50,92485	14,56669	12,67656
8/19/2019 9:05:00 PM	100	15,62037	20,41142	17,82272	43,76982	65,60159	33,08812	51,31881	55,05941	43,56294	48,85008	41,34892	41,87231	27,35224	31,61438	25,45888	13,62552	4,316423	3,753937	49,58817	62,82177	38,05103	66,17927	83,46002	56,15005	53,84264	75,71384	65,16178	70,73165	49,90247	36,73056	47,62248	29,67265	19,89155	7,374215	3,098613	2,825694	36,06675	39,19955	48,39627	74,88167	74,22649	53,12693	75,32901	39,35863	46,80578	53,26875	53,11311	37,17756	33,43273	19,33936	21,68352	9,924915	1,442584	3,701854	38,55169	26,46124	49,34772	49,36347	56,26285	55,74457	65,35789	39,40836	25,73207	40,49037	24,06906	33,34466	23,72624	14,66616	10,94807	7,136798	2,127887	3,190691	17,04617	16,06267	18,13951	27,63849	25,79962	25,40223	26,64022	17,59926	23,32967	27,26031	17,42858	12,88109	8,866393	3,398127	4,169637	7,668406	2,209535	2,522173	9,781651	6,264644	13,85824	12,86997	9,384947	15,84169	10,98744	3,846775	14,29107	14,15195	6,614791	8,266121	5,866628	5,948	4,60523	6,704313	4,073138	3,780324	12,76152	4,829314	12,55118	13,00474	11,45281	9,728532	11,95147	6,74638	8,885666	9,813427	6,779054	6,624185	8,882692	4,645778	3,523361	7,859678	1,952641	2,13666	17,79945	8,887532	34,07529	67,30825	18,8371	58,96102	71,30201	28,3017	59,77116	70,55959	42,85982	58,25825	60,68854	39,35407	50,7588	49,4581	15,47048	12,65894
8/19/2019 10:05:00 PM	101	15,52373	21,29	18,43426	43,76692	63,77072	32,72222	53,037	54,74373	45,00276	49,81163	40,78595	42,20567	27,38617	31,58944	26,67198	12,4837	7,557955	3,797179	50,24031	63,68266	39,31732	68,18371	82,93215	57,33436	56,04332	77,84069	66,00658	72,56556	49,69793	34,85315	47,54926	29,61069	19,34005	6,661624	3,103172	2,849663	37,81948	40,6382	49,18415	71,32488	74,79131	53,61053	76,88412	39,67742	50,13173	55,05368	53,94389	37,47029	33,88636	18,72575	21,25891	7,787427	1,470491	3,605355	39,3435	25,55662	46,9992	49,1686	58,41767	55,28901	65,83375	41,56202	26,63538	39,16156	25,20157	34,31525	24,35041	14,39573	11,05072	9,135375	1,76959	3,00833	17,29961	13,18068	18,59313	26,51581	26,38643	24,75387	27,17714	17,89532	24,32962	27,78494	18,24139	12,17431	9,666225	3,300108	4,210738	8,278351	1,875	2,36399	9,414926	9,071618	13,95626	12,76311	9,173919	15,7472	13,81424	3,631949	14,09642	14,38377	6,357551	8,540839	7,627238	6,060386	4,082256	6,578387	4,548934	3,54809	13,04743	4,918974	13,04031	12,55878	11,35921	9,996202	11,43264	6,695195	11,69105	10,56297	8,517904	6,469109	8,975878	3,805261	3,521703	8,056338	2,063301	2,134035	17,02455	8,900793	35,08925	66,68628	21,20917	60,15583	70,73408	30,19009	61,02853	69,58936	42,49759	59,55267	60,23831	38,82481	51,00892	49,10664	14,38916	12,63995
8/19/2019 11:05:00 PM	102	15,55496	20,26394	17,54117	45,02625	64,8856	32,12049	53,00163	55,0299	44,78621	49,27759	40,34931	43,33652	28,63036	32,46829	26,32094	13,1163	5,324727	4,1141	50,2953	63,57821	39,6882	65,38849	84,80935	57,26707	55,26304	77,0593	68,40781	73,25197	51,20607	37,44218	48,05544	29,98805	20,1816	6,882045	2,849248	2,842341	38,33637	40,49466	47,36434	73,70387	72,63056	54,85453	79,29964	40,57803	49,89314	53,81072	54,61325	38,18482	33,08245	18,75193	22,20498	8,097441	1,470836	3,489583	39,30137	25,16308	48,3285	51,02427	59,36644	57,81657	65,21993	40,65367	27,10606	39,65725	25,94924	34,07583	24,84921	15,98357	13,1174	6,910987	1,874793	3,116918	17,62026	13,36193	18,42707	27,38803	25,35429	26,55849	27,49669	16,7716	27,49835	26,74327	18,20195	13,17128	8,580349	3,253067	4,218681	7,5822	2,078843	2,403432	9,760099	8,915368	15,35319	12,42588	8,915368	15,23514	11,12421	5,076882	13,46928	14,72756	6,354581	9,19416	6,198055	6,152741	4,709535	6,732566	3,97353	3,742816	13,25327	5,362856	11,99892	12,86161	10,67418	9,721831	11,53846	6,159027	8,808922	12,2009	6,654855	6,600008	8,688246	3,866808	3,413393	7,903612	1,908433	1,907604	16,98794	9,986048	34,96512	68,33492	20,05996	59,58694	72,84414	31,22775	61,69298	71,92985	43,98727	56,75716	58,59189	40,52553	50,74878	49,29652	14,93811	12,66461
8/20/2019 12:05:00 AM	103	15,5897	20,30539	18,09889	44,59612	63,67988	32,80973	54,43427	56,30914	46,05727	49,22939	39,50838	43,05247	28,63209	32,03767	26,37993	12,28227	7,096182	4,048132	50,10666	65,26712	40,41584	65,43062	84,01719	56,45177	55,92949	75,88908	66,19917	73,71056	51,06709	35,81668	49,15417	28,66732	20,64849	6,953193	3,984651	2,898154	37,36876	45,39216	48,8905	74,57698	75,04338	52,4015	79,30199	38,03341	51,07014	57,28386	53,46596	38,5798	34,5316	17,78998	24,738	8,687694	1,462271	3,40835	40,37357	26,33537	47,75697	50,88148	60,36238	60,72709	67,56176	42,26611	27,35901	41,95043	25,25392	36,08001	24,82911	14,5479	12,00134	7,147711	1,899799	3,068703	17,07954	15,05174	19,4793	27,53985	27,83992	26,47229	27,64444	19,17026	24,57788	27,73693	17,74177	12,65784	8,789512	3,299279	4,521993	7,462699	1,993466	2,354733	9,957379	5,686271	14,98073	12,56984	8,994738	15,66776	11,86367	4,019328	14,16135	13,5465	6,628606	8,37692	6,450252	5,410795	4,833388	6,650157	3,780739	3,623038	15,52878	6,762268	12,19779	12,00859	11,50413	9,395102	10,58653	6,623355	9,50583	9,909718	5,678672	6,562294	8,220946	3,171627	3,082518	9,532424	2,016813	2,138318	17,26998	11,84882	34,67292	67,31349	20,30304	61,6351	73,37471	31,23598	60,6634	71,12939	42,87267	59,36512	61,16787	40,54135	51,17906	48,2052	15,0478	12,19959
8/20/2019 1:05:00 AM	104	15,46267	20,23279	18,23435	45,0697	63,33616	32,63995	55,36665	55,4222	45,98599	50,67861	41,39913	44,39075	29,53277	32,15746	27,37628	13,07823	9,400006	4,164042	50,14679	66,18266	38,69619	66,19293	85,50191	54,86351	55,94006	74,31477	69,8336	73,47716	50,42952	38,22115	50,26691	28,983	20,37716	6,497983	2,864169	3,252653	37,62371	45,50363	49,21807	74,94785	75,56559	53,66165	79,09897	40,15038	51,01799	57,1044	54,28354	38,01545	34,47675	18,48578	23,93395	7,675867	1,426489	4,517365	39,84354	26,57825	48,8101	51,67081	61,053	62,39493	68,12749	43,06808	27,22618	42,89429	24,98086	35,60538	26,01728	15,10023	11,03504	7,870939	1,921074	3,107316	17,64465	21,61051	18,91599	28,38577	28,72624	27,72788	29,42888	16,92909	26,21443	28,32339	18,12859	12,43479	9,174747	3,001354	4,482965	7,239031	2,0193	2,46263	11,02474	8,832408	13,74468	12,73016	9,127155	16,35472	11,55366	4,616421	14,18856	14,48186	6,400171	8,77991	6,854345	5,63999	3,905421	9,04979	3,895543	3,529371	13,95751	5,973973	13,07119	12,47928	11,73954	9,278018	10,8611	6,261467	10,38931	10,41418	5,929695	6,241365	7,998178	3,145999	3,019728	7,579505	2,04693	2,118839	16,70597	9,860606	33,96765	69,59666	19,91379	61,63538	72,86797	30,3891	62,97684	72,57398	41,88405	57,04223	60,89909	39,26179	52,194	48,89444	15,59205	12,35432
8/20/2019 2:05:00 AM	105	15,46253	20,47331	18,10946	45,09029	63,94307	33,28264	54,10491	56,82423	47,02048	50,93024	40,87271	42,34147	29,14491	32,6492	26,85317	12,59505	5,654772	4,087022	49,61539	64,51482	38,90342	68,00198	85,11957	59,6777	56,52452	74,5173	69,40781	72,93663	50,76308	37,88641	48,97616	28,75967	23,28083	6,979029	2,918877	2,83046	37,7855	48,8105	49,09848	75,37806	74,5946	56,48721	81,21471	39,67342	50,95374	57,98125	55,31092	37,57081	35,80376	18,35592	23,8255	8,52571	1,372955	3,419333	40,39981	32,73092	48,34833	52,47542	60,78159	60,96078	67,56701	43,32933	29,78683	43,55548	27,1596	36,1955	25,83229	14,46114	11,05065	7,163944	1,920452	3,127763	17,82604	12,32676	19,49879	28,74896	28,32754	28,97892	28,11008	18,27503	24,46224	28,53642	18,1719	13,31689	8,022214	2,921019	4,63217	8,095436	1,880526	2,50297	10,19936	5,475173	13,66932	12,28448	8,796559	15,73483	11,37731	4,014078	13,48136	13,82239	6,397893	8,561421	6,465656	6,670189	3,915782	6,837286	3,918753	3,510167	13,35067	4,89162	12,03173	12,50933	11,63855	8,966829	11,35804	7,022478	8,677884	11,45364	5,55247	6,67682	7,830459	2,853393	2,940705	7,530187	1,816424	2,268871	16,82596	9,693095	33,34577	69,4246	21,05355	62,28366	72,78501	31,16407	62,53213	74,42149	44,15147	60,43913	61,76165	40,00794	52,52073	47,46436	15,94544	11,83749
8/20/2019 3:05:00 AM	106	14,81453	19,73841	18,51293	44,62858	62,42658	34,7324	54,86441	56,45695	45,71197	49,42653	42,20588	43,09993	28,80188	34,3147	27,43831	12,75172	8,81804	4,076176	49,81211	64,52733	39,45189	67,97669	85,50971	55,97425	55,68336	75,23203	69,70159	73,4536	54,56351	37,0948	49,01014	29,77875	21,24123	8,735287	2,547869	5,845767	38,34859	45,3777	50,24508	73,36974	76,07324	56,22362	80,27982	40,80923	52,20657	55,74706	56,4202	38,63659	36,40335	19,13696	24,34958	7,874324	1,407493	3,711179	40,12848	25,48036	48,08079	52,01426	60,87506	60,82532	68,2934	42,75407	29,80507	43,84001	26,55089	36,8127	27,75752	14,67644	10,96914	7,269494	1,893305	3,096817	18,40027	15,01464	18,55189	29,42038	28,94473	28,99556	30,67749	18,79704	26,33483	27,12954	18,83338	12,83253	7,602234	3,150144	4,332449	7,710545	1,893788	2,522933	9,945292	5,860757	14,71997	13,55569	9,744556	16,38	11,1774	4,119557	14,48172	15,34517	6,286403	8,750623	5,912702	5,539276	5,448995	7,436174	3,882419	4,020916	13,07374	5,361889	12,00293	12,75648	12,56618	9,507211	10,89212	6,044775	8,834342	11,26734	6,000153	6,801711	8,633331	2,999834	2,723392	7,918324	1,703208	2,030283	18,55797	9,612207	33,57324	69,48766	20,97819	62,22203	73,54761	31,21946	62,72215	75,49853	44,65351	59,13551	59,78518	40,67384	53,50933	47,13728	16,13685	12,02593
8/20/2019 4:05:00 AM	107	14,72045	19,7733	17,56306	45,38248	63,4337	34,05497	55,45024	55,94862	46,21664	49,2376	41,57639	43,53255	28,78965	33,78047	27,58628	12,59691	10,33537	4,055247	52,97656	65,23659	38,77584	67,1866	84,88893	57,10427	57,41898	76,06985	70,62418	74,37085	52,3385	38,49622	50,67632	28,85728	21,85241	6,363423	2,70633	3,420991	39,42231	44,66906	49,95669	74,82399	76,18224	57,04029	81,01536	39,45893	51,46303	57,34292	56,46378	38,73197	37,57026	19,03901	25,29675	9,550109	1,415437	4,592314	40,70237	26,49032	48,83407	53,28373	61,89323	61,62411	69,53394	42,75461	30,21047	44,42114	25,81662	37,69079	27,68416	15,4961	10,47062	8,629465	1,916515	3,123549	20,82249	16,36204	19,21834	32,2264	29,60813	28,63996	29,30343	19,08951	26,05514	29,90047	19,15859	13,1795	7,842756	3,094261	4,561368	10,75093	2,100119	2,512641	10,53859	6,291515	15,12696	12,88137	8,847881	16,25801	11,15599	5,731377	14,29266	13,87365	6,170771	9,848588	6,869474	5,957118	3,840835	7,260168	4,083085	3,573373	14,0346	10,20592	11,86381	13,35945	11,45053	9,12391	11,9983	6,376479	9,925674	10,28791	5,523666	7,53371	7,655351	2,773196	2,740454	8,218253	1,975851	2,244418	18,95564	9,708637	32,83315	71,23328	19,52338	62,60009	72,54421	30,59571	62,66475	72,6937	45,11031	61,49675	61,10121	40,35927	51,31963	47,11082	16,66805	12,14156
8/20/2019 5:05:00 AM	108	14,68667	19,51806	17,99742	46,21712	64,1646	33,79221	55,60863	56,98939	46,45826	52,01585	41,20586	43,44047	29,42107	33,93443	27,49896	13,25666	9,149813	4,114721	50,31423	64,55357	37,88855	68,03824	85,9643	57,93642	58,5079	75,60933	70,13746	74,78793	51,59807	37,77119	51,98311	29,51723	22,17078	6,497707	2,713652	5,15176	38,76388	44,49001	50,58204	76,06951	76,73906	56,71482	80,39436	40,25592	50,93467	57,6854	56,37593	39,02872	39,2327	18,50368	25,7711	7,765737	1,334964	3,377611	40,98343	30,07619	49,09531	54,83706	62,78592	63,80553	69,86779	43,07396	31,86526	46,00057	26,51574	38,52599	27,94478	15,40969	10,53596	7,455378	1,987732	3,117609	18,25873	19,222	19,72418	33,01317	30,62991	29,0723	30,89226	18,92642	26,91182	28,47867	18,94825	13,94998	8,04874	3,360135	4,746491	8,036654	1,910989	2,530877	10,16378	8,960268	15,25427	13,55541	9,006686	17,06772	11,0503	4,263512	13,48979	14,44111	6,446935	8,777631	6,013829	5,60034	4,044403	7,330006	3,963859	3,632156	13,53061	4,633482	12,12119	12,51119	11,074	8,993423	11,82858	6,530449	9,37652	9,94709	5,401194	6,882599	7,831497	3,234071	2,808908	11,69899	2,149025	2,01557	16,42815	9,597356	34,12571	70,76426	20,22663	63,04094	72,91073	31,11441	62,10329	73,82951	42,66577	59,46701	60,28909	42,14591	52,3912	47,17093	17,11428	12,06634
8/20/2019 6:05:00 AM	109	14,60143	19,28755	17,8784	45,46543	64,39592	32,97946	56,78672	56,64829	45,84066	50,98785	42,32979	43,31109	29,01671	35,0183	27,86638	12,25326	5,639714	4,056698	50,54018	64,60129	38,2141	68,27683	85,06846	58,56356	57,59844	75,50419	70,60815	72,86658	50,92189	37,44778	52,12444	30,04034	23,02553	6,716955	3,577724	3,257557	40,76992	42,07421	50,0804	76,00616	77,66441	56,04588	82,22625	40,6165	52,62779	59,49458	57,86265	38,88864	39,5175	19,05297	25,33322	8,653571	1,431946	3,327531	40,87768	31,52534	47,40226	56,11648	62,89927	61,139	71,69699	44,45257	32,92109	45,90993	25,98461	39,98895	28,56778	16,57784	10,12848	7,539098	1,976542	3,112082	18,37575	23,079	20,20751	33,78937	31,5594	31,40701	32,68346	18,37209	29,70698	29,09683	18,88159	13,01517	9,034595	3,144411	4,726805	7,468364	1,891509	2,531913	9,965599	7,126575	14,3493	12,87294	8,755802	17,70695	11,28378	4,327407	13,49055	13,90819	6,742029	8,487235	5,746782	5,68261	4,019673	7,424224	3,886563	3,890708	13,40697	4,612829	12,31716	12,78183	11,7986	8,937542	10,94966	5,95622	8,4299	10,00566	5,659331	6,956787	8,101998	2,894148	2,799652	10,3335	1,933162	2,084646	16,88211	9,998411	34,36063	70,60358	20,61947	62,8143	73,47887	31,43457	62,35949	73,73211	42,30162	60,37667	61,49529	42,3019	53,62739	46,37288	17,43493	11,84461
8/20/2019 7:05:00 AM	110	14,44794	19,34868	17,58041	45,81662	64,67645	34,31352	56,67972	57,98719	45,4749	51,00098	43,61827	43,31151	28,31248	35,08966	28,40697	12,20104	9,351375	3,891399	50,8526	64,30427	38,46499	67,45137	83,7967	57,38353	57,61349	75,12082	70,36203	74,6339	53,30729	37,30183	52,38858	33,33409	21,87175	6,88695	2,571079	2,813744	39,5794	41,70942	51,45896	76,04292	76,48362	55,7184	81,25787	41,48092	50,59743	58,72548	60,38939	40,65601	39,51737	20,74222	25,50985	8,376853	1,38235	3,437845	42,9081	24,91863	49,33059	56,21891	62,6412	62,3979	70,50735	43,66615	35,85295	45,39318	27,42837	40,52311	29,50708	16,32398	11,30208	6,92294	1,842465	3,079272	18,91537	28,15159	19,20832	36,77034	30,50598	30,76737	31,01065	18,69695	28,8648	29,17966	19,60288	13,35689	8,255346	3,42555	4,425771	7,749228	1,660381	2,579921	9,710573	7,531707	14,71582	12,53924	12,03609	17,51216	11,72732	5,373425	13,91979	13,89934	6,512833	8,333265	6,619349	5,476763	3,586014	8,864733	3,900102	3,481709	13,31772	7,912661	11,47001	12,46125	11,55773	8,870745	10,48844	5,90835	8,851336	9,764865	5,79244	6,889506	7,435691	2,978628	2,504214	7,580681	1,775807	1,880802	15,69836	11,32004	34,04165	70,39954	18,98293	63,85327	73,26984	31,57355	65,55896	72,91114	43,79961	60,41294	62,58055	39,2077	53,54706	46,58868	20,2837	11,79287
8/20/2019 8:05:00 AM	111	14,6665	18,82813	17,55733	45,44223	66,11386	33,4147	57,11366	58,41022	45,93543	51,07931	42,09418	42,57758	28,59272	35,14312	28,80402	12,50718	8,309571	3,785989	51,19785	63,99148	37,84351	66,29662	83,03638	57,33139	57,71883	75,45272	70,09907	73,35433	53,04881	38,65598	51,94926	34,24776	22,11663	6,560843	2,749917	3,855134	39,3643	41,97426	50,20467	76,24054	77,76498	57,20319	81,94387	42,10219	51,87445	58,72023	60,03855	41,84406	41,00464	20,69684	26,92059	9,023128	1,552208	4,680868	41,65465	26,67917	50,63128	56,52277	62,38305	65,08414	67,15912	42,72215	33,33589	46,73478	28,60944	39,23919	30,96396	17,10558	11,45571	6,945045	2,048312	3,071604	20,26235	25,73103	18,37816	35,89985	31,97185	32,5076	32,83067	20,06362	28,2865	30,75507	19,72977	13,7422	8,020903	3,01959	4,619806	7,136524	1,637171	2,533571	10,1597	11,45011	14,68011	14,70891	9,484278	17,76104	13,20948	4,638387	13,30529	12,78901	8,383135	8,680648	5,90614	5,392766	3,750069	6,64705	3,835793	3,434047	13,80512	4,812873	11,00692	12,29118	12,16546	10,02445	10,61367	5,908972	8,757185	9,440554	6,30761	7,229844	7,726571	2,818509	2,540271	7,898363	1,774563	2,158281	15,64137	10,18816	34,2631	69,34357	19,32092	61,61016	73,04971	32,07684	64,96976	72,27212	43,12473	60,25178	61,72428	40,34	54,23105	45,94765	18,3524	11,73401
8/20/2019 9:05:00 AM	112	14,64364	19,07369	17,47782	45,63605	65,11336	34,42343	56,96536	58,46975	45,38931	51,72953	41,95416	42,23724	29,52075	34,86862	28,77728	12,42478	6,185897	3,885458	51,60366	63,05545	38,55597	67,7084	82,59361	59,10207	58,12149	75,39297	70,8642	72,86417	53,24637	38,1013	54,89328	34,23008	23,11947	6,589025	2,585447	3,678368	39,12612	41,35665	50,79971	77,44799	77,28049	56,92577	81,89378	41,64001	51,64568	60,41079	59,49159	42,0912	42,00238	20,52422	26,67419	7,594979	1,324326	4,018361	43,20485	27,00604	49,67665	56,96825	62,80613	63,38162	69,56345	44,14484	35,27202	47,33015	27,92061	40,87202	30,91215	17,91307	11,92584	8,931187	1,873066	3,007018	18,93575	26,11897	19,11942	36,34478	30,83541	33,20851	32,71497	19,03535	29,9435	30,78256	19,2908	14,08771	8,008677	3,085143	4,629753	7,242484	1,797359	2,582339	10,55551	8,162992	13,9537	13,7902	10,04172	17,96972	12,26556	4,699381	13,83407	13,03983	6,467589	8,105867	5,80294	5,252266	4,808729	6,772213	4,243963	3,935815	13,76119	12,03028	12,5382	12,16989	11,35196	9,86088	11,02612	5,774205	10,03481	10,36818	6,529757	7,256646	7,500346	2,641951	2,31833	8,143512	1,767241	1,936409	16,65327	9,612345	34,67625	70,78567	18,82689	61,70742	75,15914	31,54233	64,64909	71,73374	42,11642	61,0387	62,29443	41,08511	54,04834	45,45673	18,45712	11,56015
8/20/2019 10:05:00 AM	113	14,54569	19,15783	17,42768	45,67025	64,52925	33,92533	54,92215	59,53926	45,41453	51,45151	43,16721	42,24498	29,29398	35,71169	29,30089	12,16567	6,82423	3,88387	50,26463	63,93872	39,11031	66,83465	84,53526	58,77783	59,55723	74,10139	70,34498	72,95487	53,18945	38,5016	52,82335	33,18993	23,03188	6,461926	2,647132	2,814918	41,04146	40,86581	48,99785	77,29961	78,09695	55,44271	81,46545	41,8377	51,50716	61,03786	59,69255	42,92669	42,81078	21,95907	26,79543	8,097507	1,367498	3,951081	44,39876	26,81083	49,51108	58,75353	62,88012	65,07502	70,01423	45,40603	35,06155	49,36305	27,66468	40,29468	32,04631	19,36402	12,21334	7,464702	1,839702	3,018209	18,94728	18,82067	18,83365	36,0228	32,93815	33,23663	33,65682	19,44131	29,84907	31,23792	20,48692	16,053	8,285877	4,416515	5,024108	8,486267	1,627155	2,518651	9,356901	9,025337	14,01905	14,1811	9,894868	18,04529	12,31522	4,296737	14,76652	13,77639	6,417579	7,970546	5,657949	6,060179	3,683272	6,720961	3,884353	3,679749	13,52806	8,183923	11,05762	12,29996	11,63786	9,45872	10,87692	5,768885	8,815484	9,747596	6,468832	6,958307	8,80457	2,471886	2,194477	8,124931	1,828512	2,108685	17,55056	9,920149	35,84735	71,79059	19,96118	63,50789	75,53188	33,0341	64,78973	71,98132	42,24117	59,76287	63,33527	40,77925	55,59869	45,4785	18,50547	11,92156
8/20/2019 11:05:00 AM	114	14,2544	18,37982	17,28614	45,0907	64,41209	33,0562	54,03251	56,78733	45,77987	51,82554	42,67	41,96099	30,38552	35,3583	30,50184	12,27281	10,96748	3,902382	50,1195	64,07949	38,28456	67,46906	85,85316	58,3727	57,79385	75,20751	67,24462	71,82893	53,0964	36,72953	54,60696	34,67231	23,41871	7,937803	2,796198	2,971652	42,97089	41,37047	51,53459	76,87639	76,60809	56,76345	81,71081	42,62088	50,82518	59,39062	60,62804	42,17389	43,75421	21,79957	26,69782	9,540784	1,427802	3,757391	43,74337	25,49472	50,86967	58,03527	62,758	64,85667	70,18002	45,32445	35,00705	48,58477	28,55279	40,38793	35,51504	18,17612	12,57592	6,955196	1,80475	2,982841	19,27664	11,8931	19,06672	38,35274	33,79048	34,70456	37,09542	19,14733	30,22567	31,51829	20,15584	15,91678	9,171846	3,226404	4,436686	7,880195	1,556214	2,417385	9,860327	10,16267	13,83752	15,325	10,1291	18,85734	13,28422	4,70166	14,60019	14,02969	6,38387	8,582767	5,683438	5,251091	4,180827	7,166431	3,926835	4,176268	13,39972	10,79182	11,22272	13,00653	11,43899	9,483727	10,66859	5,904067	8,804088	9,450639	6,63061	6,862773	7,173064	2,365371	2,137558	8,293959	1,709494	1,985936	15,13207	9,829729	34,16086	71,78182	19,89024	63,01897	73,886	33,16396	66,74632	72,66254	41,56968	58,08957	62,49675	40,583	54,57277	45,74872	18,8342	11,64249
