# Supplementary material for: Neuroblastoma signalling models unveil combination therapies targeting feedback-mediated resistance
Source: PLoS Comput Biol. 2021 Nov 4;17(11):e1009515. doi: 10.1371/journal.pcbi.1009515 (PMC8604339; doi:10.1371/journal.pcbi.1009515)
Supplement: S2 File — (ZIP) [file pcbi.1009515.s023.zip › drug_sensitivity/KELLY_drug_sensitivity/KELLY_AEW_AZD_rep2.txt]

Label: KELLY_AEW_AZD_rep2
Metric: Phase Object Confluence (Percent)
Cell Type: KELLY
Passage: 1
Notes: 
Analysis Job: KELLY_AEW_AZD_rep2

Date Time	Elapsed	A1, Image 1	A1, Image 2	A1, Image 3	A1, Image 4	B1, Image 1	B1, Image 2	B1, Image 3	B1, Image 4	C1, Image 1	C1, Image 2	C1, Image 3	C1, Image 4	D1, Image 1	D1, Image 2	D1, Image 3	D1, Image 4	E1, Image 1	E1, Image 2	E1, Image 3	E1, Image 4	F1, Image 1	F1, Image 2	F1, Image 3	F1, Image 4	A2, Image 1	A2, Image 2	A2, Image 3	A2, Image 4	B2, Image 1	B2, Image 2	B2, Image 3	B2, Image 4	C2, Image 1	C2, Image 2	C2, Image 3	C2, Image 4	D2, Image 1	D2, Image 2	D2, Image 3	D2, Image 4	E2, Image 1	E2, Image 2	E2, Image 3	E2, Image 4	F2, Image 1	F2, Image 2	F2, Image 3	F2, Image 4	A3, Image 1	A3, Image 2	A3, Image 3	A3, Image 4	B3, Image 1	B3, Image 2	B3, Image 3	B3, Image 4	C3, Image 1	C3, Image 2	C3, Image 3	C3, Image 4	D3, Image 1	D3, Image 2	D3, Image 3	D3, Image 4	E3, Image 1	E3, Image 2	E3, Image 3	E3, Image 4	F3, Image 1	F3, Image 2	F3, Image 3	F3, Image 4	A4, Image 1	A4, Image 2	A4, Image 3	A4, Image 4	B4, Image 1	B4, Image 2	B4, Image 3	B4, Image 4	C4, Image 1	C4, Image 2	C4, Image 3	C4, Image 4	D4, Image 1	D4, Image 2	D4, Image 3	D4, Image 4	E4, Image 1	E4, Image 2	E4, Image 3	E4, Image 4	F4, Image 1	F4, Image 2	F4, Image 3	F4, Image 4	A5, Image 1	A5, Image 2	A5, Image 3	A5, Image 4	B5, Image 1	B5, Image 2	B5, Image 3	B5, Image 4	C5, Image 1	C5, Image 2	C5, Image 3	C5, Image 4	D5, Image 1	D5, Image 2	D5, Image 3	D5, Image 4	E5, Image 1	E5, Image 2	E5, Image 3	E5, Image 4	F5, Image 1	F5, Image 2	F5, Image 3	F5, Image 4	A6, Image 1	A6, Image 2	A6, Image 3	A6, Image 4	B6, Image 1	B6, Image 2	B6, Image 3	B6, Image 4	C6, Image 1	C6, Image 2	C6, Image 3	C6, Image 4	D6, Image 1	D6, Image 2	D6, Image 3	D6, Image 4	E6, Image 1	E6, Image 2	E6, Image 3	E6, Image 4	F6, Image 1	F6, Image 2	F6, Image 3	F6, Image 4	A7, Image 1	A7, Image 2	A7, Image 3	A7, Image 4	B7, Image 1	B7, Image 2	B7, Image 3	B7, Image 4	C7, Image 1	C7, Image 2	C7, Image 3	C7, Image 4	D7, Image 1	D7, Image 2	D7, Image 3	D7, Image 4	E7, Image 1	E7, Image 2	E7, Image 3	E7, Image 4	F7, Image 1	F7, Image 2	F7, Image 3	F7, Image 4	A8, Image 1	A8, Image 2	A8, Image 3	A8, Image 4	B8, Image 1	B8, Image 2	B8, Image 3	B8, Image 4	C8, Image 1	C8, Image 2	C8, Image 3	C8, Image 4	D8, Image 1	D8, Image 2	D8, Image 3	D8, Image 4	E8, Image 1	E8, Image 2	E8, Image 3	E8, Image 4	F8, Image 1	F8, Image 2	F8, Image 3	F8, Image 4
3/6/2020 5:06:00 PM	0	4,475229	7,486531	2,844966	5,225878	5,086621	6,321632	5,797966	5,760527	6,866642	4,360425	5,058991	5,451481	5,33122	6,50351	8,097439	5,187473	7,233781	9,620218	6,148873	8,458153	5,271469	5,916155	3,608049	8,121753	7,153929	4,649024	4,034317	7,016191	6,344289	10,47027	10,79804	9,467839	9,251354	11,76524	7,172718	9,756162	7,50974	9,397935	8,563357	11,24171	9,105604	10,36396	8,938371	11,3617	4,598392	4,030035	4,082602	7,395695	4,791322	7,238685	4,010692	4,678796	8,662204	7,36772	9,53802	9,317945	10,24874	10,56953	11,62418	13,5836	11,6905	10,89723	10,96043	8,275584	10,15846	9,439448	8,641207	12,18667	4,387641	4,60302	6,246961	6,550756	4,427152	8,674088	4,361599	5,289706	11,2328	8,731142	8,570887	9,718378	11,8797	10,23237	7,605272	8,272408	10,83278	10,43808	11,02032	13,17736	10,51151	9,217576	10,66921	12,21403	5,215794	4,411195	5,851224	4,187804	3,766371	3,361585	5,764188	5,134352	8,82557	9,455335	6,880733	11,4057	12,83295	8,498841	14,65794	10,93508	10,42309	12,23827	10,57216	10,40465	7,960945	11,13077	8,544705	7,954174	4,381562	4,943289	3,551613	6,271069	4,383635	4,870691	4,774673	4,91476	9,67707	9,060291	8,465614	8,24077	10,21897	11,0561	7,291183	9,813012	13,35281	8,920066	10,19321	10,51165	9,224966	8,840836	7,152064	7,272602	6,290894	4,294733	4,262337	5,216691	8,72893	3,394534	2,528321	5,114114	7,931656	9,122113	6,391675	10,54121	8,645834	8,887461	8,730866	8,465613	8,213902	12,03118	8,376021	8,056822	6,523611	8,617375	8,776526	6,543296	4,604885	4,270143	5,892808	3,759601	10,23859	3,206234	3,00612	5,687099	7,537991	6,671018	5,460322	6,941589	4,981419	4,774329	5,97867	6,398169	5,703678	7,673381	5,932734	5,999669	6,408944	6,364045	4,640114	4,960558	5,046627	5,663406	5,178493	6,211318
3/6/2020 7:06:00 PM	2	4,159552	8,241739	2,887793	5,344828	5,218833	6,842119	5,734139	6,188177	7,06033	4,269452	5,375705	6,280601	6,079659	6,858077	8,194768	5,335778	6,927638	10,78201	6,617485	9,513704	5,88666	6,355687	4,420728	8,973805	7,755237	4,849898	3,700472	6,547235	6,872169	11,27369	10,84169	9,372996	9,751328	12,5402	7,458622	10,37798	8,430799	10,4311	9,297013	12,54974	10,72578	11,96307	9,598945	11,65865	5,304626	4,558743	4,178755	7,426365	4,862469	7,913558	4,239473	4,855907	9,106156	7,8641	9,995303	10,28998	10,40727	11,02378	12,5793	14,45865	12,7285	10,45839	12,07981	8,601693	11,32578	10,39284	8,789649	12,23316	5,027078	4,481515	6,323705	7,077739	4,216125	8,683894	4,338735	5,335641	11,22396	8,783504	8,327947	10,56553	13,15595	10,16274	8,297139	8,694739	10,66161	10,56262	11,00775	13,29548	11,19039	9,767075	11,19536	12,49537	5,229539	4,625538	6,530103	4,554252	3,629325	3,712146	5,700016	5,15625	9,361048	9,317459	6,81967	10,7474	13,27476	9,040672	15,40886	11,20738	10,78829	12,28199	10,4539	10,81213	8,345698	10,84259	8,788612	8,420716	4,550729	4,937279	3,926489	6,370055	4,204314	5,295369	4,290659	5,176627	9,89977	9,419417	8,132737	8,234002	10,2417	11,00395	7,021579	10,10776	13,38639	8,868327	10,59709	11,15827	9,392407	9,075694	6,706248	7,184115	6,802678	4,316216	4,200721	5,598682	9,128468	3,400061	3,018485	5,721431	8,162716	9,347233	6,662178	10,38109	8,688383	9,103947	8,819698	9,070652	8,892644	11,65624	8,920617	8,444892	6,964661	8,208513	8,478739	6,041529	4,664774	4,221375	5,524426	4,106779	10,27555	3,166308	3,229029	6,37565	7,435069	7,030353	5,95097	7,32724	5,195278	5,119502	6,439752	6,824713	6,378275	8,000179	6,066466	5,938813	6,231627	6,538393	5,252819	4,9484	5,684544	5,973764	5,405546	6,697268
3/6/2020 9:06:00 PM	4	4,960558	8,051295	3,221361	5,767435	5,808328	7,851183	6,065912	6,039456	7,432996	4,501548	5,149619	6,482373	6,427248	7,366129	8,810306	5,799693	7,129891	11,01424	6,958581	9,625539	6,19163	6,917344	4,303645	9,907094	8,534968	4,914898	3,923657	6,956511	7,823829	11,60802	12,11359	10,132	11,37883	13,89396	8,160297	10,94738	8,011716	11,62177	9,899702	14,12004	11,15578	12,07808	9,740067	12,70902	6,286335	4,541749	4,940111	7,644853	4,93051	7,915077	4,410091	5,168545	9,42798	8,41063	10,80114	10,66624	12,05798	11,62563	14,15886	15,24791	12,66019	11,17277	12,25202	8,992388	12,45351	11,2442	9,568966	12,52059	5,14202	4,94688	6,863327	7,08147	4,088266	9,527934	4,71741	6,163586	11,55255	8,906182	8,23877	11,09265	13,76803	10,28708	8,988313	9,895557	10,93688	11,23536	12,10965	13,41436	11,36467	10,36672	11,59787	13,64349	5,597852	5,113976	6,636343	5,489266	3,819352	3,130112	6,052305	5,24964	9,752777	10,541	7,353282	11,17768	13,88221	9,41928	16,19184	11,67779	11,57894	13,31496	12,22003	11,46579	8,628012	11,229	9,012212	8,638511	4,906195	4,830488	3,948386	6,210903	5,119087	5,722605	4,311243	5,218212	10,25973	9,863642	9,021331	8,736528	10,13518	11,3905	7,326826	10,06521	14,6149	9,345437	10,98862	11,26893	9,922912	9,012419	7,084231	7,667441	7,038158	4,590656	4,353863	5,207021	8,848295	3,680441	2,747431	5,367139	7,950513	9,162108	6,318178	10,107	8,740396	8,647213	8,76872	9,044747	8,273377	11,97412	8,789512	8,396123	6,516634	8,040174	8,256659	6,944976	4,766592	4,327061	5,45977	3,876962	11,56761	3,860176	3,48309	6,534178	8,302595	7,277437	5,664927	8,346942	5,982745	5,94199	6,841153	6,783475	7,06862	8,856653	6,90484	6,595173	6,548683	6,971569	5,108656	4,990744	5,759215	6,082767	5,631079	7,149438
3/6/2020 11:06:00 PM	6	6,005056	8,787231	3,396745	5,970312	5,750443	7,291736	6,178092	7,102952	7,703636	4,709189	5,594053	7,329452	6,949188	7,751989	9,534221	6,349469	7,14944	12,36537	7,037882	9,62305	6,298699	7,44688	5,081787	10,25862	9,213708	5,14361	4,4094	7,712615	8,280629	12,07974	12,607	10,64973	10,85551	14,76238	8,530131	11,76973	8,604456	11,67143	10,26159	15,41632	11,44176	13,00633	10,59233	13,8798	5,929349	4,614763	4,926434	8,350257	4,957657	8,294928	5,035436	5,870151	10,1912	8,893196	11,01569	11,34802	12,27253	11,82755	14,67976	15,79161	13,56771	12,03857	12,41414	9,699379	12,86969	11,46731	10,24356	13,88228	5,70651	5,496933	7,381673	8,263083	4,348061	9,96954	5,066382	6,08705	12,58193	9,288588	9,305923	11,28343	14,48794	10,76709	9,158932	9,79816	11,75577	12,42146	12,33111	14,98197	12,25989	11,11772	12,00521	14,36754	6,008442	5,221044	7,20408	5,32293	4,679418	3,747514	6,321702	5,476971	10,34331	10,7311	6,951813	10,81012	14,49084	9,544167	16,9132	12,39404	12,06427	13,71484	12,19593	12,08685	9,299845	11,68905	9,769494	9,163627	5,163434	5,006286	4,500304	7,007281	5,059612	5,525531	4,690056	5,786984	10,5774	9,865303	9,063744	8,744197	10,55848	11,5433	7,896152	10,49804	14,71534	9,527382	11,51974	11,0226	9,946119	9,642737	7,298298	7,87605	7,133966	4,346196	4,334798	6,100451	7,604167	3,364003	2,50974	5,193551	7,646165	8,295549	5,388	9,095794	7,821272	7,80656	7,577641	7,914939	7,08209	10,51054	7,517131	7,017365	5,346485	7,068896	6,78527	5,179322	3,591609	4,207283	5,254407	3,52343	12,14405	3,681545	3,771759	6,831344	9,068578	7,573083	6,138097	9,130057	6,068468	6,245925	7,635942	7,776926	7,05812	9,146429	7,287799	7,02607	7,132032	8,033683	5,523665	5,148306	5,790921	6,76883	6,043808	7,391896
3/7/2020 1:06:00 AM	8	5,474138	10,35229	3,559419	5,925965	6,094164	0	0,3526332	0	8,557347	4,616421	6,271275	7,067999	7,65328	8,067874	10,07329	6,939312	7,722702	12,7828	7,37131	10,0708	6,785271	7,390515	5,433107	10,69214	9,256466	5,536859	4,936727	8,114778	8,550161	12,38264	13,68493	10,73905	12,12602	15,14996	9,155202	11,89766	10,56698	12,11601	11,38387	15,47338	12,83965	13,52647	11,61686	14,2249	6,281706	4,571797	5,381714	8,922276	5,572571	8,55327	5,474069	5,964993	10,40216	9,685773	11,70873	12,86106	13,03195	11,79176	15,51102	15,99918	14,20272	12,59091	13,6171	10,58293	13,67623	12,15393	11,06287	14,82869	6,072199	5,684613	7,791018	8,714979	5,050632	10,46426	5,754656	6,625014	12,45627	10,002	9,795259	11,73291	15,0974	11,7977	9,646332	11,01576	12,33284	13,05572	13,05896	14,79864	13,03126	11,15329	12,80836	15,3574	6,390018	5,464744	7,842963	5,601929	5,19362	3,943413	6,488865	5,775171	11,45799	11,49405	7,6959	12,24421	15,91015	10,10596	17,44149	13,80567	12,79869	13,82315	13,45193	12,22832	9,77405	11,51159	10,39256	9,402561	5,187956	5,664789	4,610135	6,774081	5,337437	5,909731	5,42164	5,519659	11,25739	9,947986	8,712699	9,09621	11,16628	12,26611	7,996242	11,29075	15,67197	9,994681	11,46262	11,73761	10,48498	9,638456	8,045839	7,387475	7,738934	4,526346	4,640943	5,921129	7,260514	3,230203	2,421115	4,762654	6,492043	7,482316	5,313468	8,093087	7,197587	7,350381	6,47208	7,407439	6,86989	9,355865	6,875138	6,42877	6,004988	7,350934	6,344566	5,12185	4,178479	3,770101	4,604402	3,419125	12,7591	4,014216	3,673395	8,029675	9,419901	7,8784	6,665285	9,589551	6,906637	6,796599	8,150421	8,129906	7,25402	9,922704	7,581373	7,633523	7,457103	8,088114	5,715904	5,750925	5,746367	6,928741	6,423174	7,639949
3/7/2020 3:06:00 AM	10	5,296681	9,759064	3,424652	5,995247	6,592756	7,403363	7,42526	7,769189	9,044816	5,478282	6,822503	7,81844	9,027478	8,370082	10,26498	7,454134	8,269093	12,81299	7,819683	10,71894	7,380016	7,479347	5,360646	11,4986	9,913588	6,260983	5,446162	8,80685	9,208112	14,19955	13,622	12,01246	12,9367	16,29498	9,696825	12,71966	10,47359	12,85298	12,13597	16,1859	13,04004	14,20189	11,75571	14,91697	6,528031	4,773707	5,645861	9,011937	5,777728	9,53056	5,78878	6,256423	11,74942	9,652616	12,88116	13,23138	14,21758	12,34644	16,42449	17,59304	14,55232	12,56472	15,12751	11,13451	14,04661	12,57964	12,11096	14,77246	6,965075	5,829327	8,225507	9,615937	5,325418	10,85053	6,192391	6,374614	13,44261	10,64289	10,37605	11,56879	16,13734	12,20643	10,35761	11,48355	12,5784	12,91452	14,18553	16,2185	13,63381	11,29614	13,69501	16,24399	7,079328	5,185194	8,832616	5,64814	5,503841	4,076454	7,102191	6,72849	12,83157	12,40026	8,040106	12,3863	16,7019	11,27141	18,19138	13,91488	12,92655	14,40367	13,69274	13,20312	10,28121	12,71621	10,69283	9,442695	5,66389	5,384685	4,9656	7,619155	5,288255	6,157646	5,431449	5,572503	11,36446	10,04255	9,313177	9,294318	11,67157	13,28353	8,278488	11,00008	15,27658	10,2915	11,71233	12,32075	11,07524	9,931268	8,36138	7,851458	7,613561	4,687776	4,500511	5,968654	7,930067	3,06297	2,760002	5,534579	7,014741	7,947129	5,185678	8,607149	7,34465	7,706538	7,140528	8,019659	7,336981	10,01465	7,251602	6,711637	6,333029	7,201108	7,063578	5,202322	4,224207	4,149053	5,182223	3,535865	14,15161	3,950873	3,677401	7,584065	10,13933	8,298037	7,036362	10,34883	7,04092	6,763719	8,292993	8,218529	7,671309	10,06079	8,531306	7,652452	7,885721	8,507405	6,242471	5,886868	5,949312	7,732373	6,459716	8,077683
3/7/2020 5:06:00 AM	12	5,671073	10,40714	3,502432	6,030477	6,981378	8,229235	7,308936	8,491725	9,357108	5,547013	7,439075	8,083485	8,689214	8,853408	10,48436	7,872597	8,081137	13,0506	7,315085	11,20662	7,4971	7,865273	5,665824	11,29068	9,863297	6,610301	5,350285	9,383289	9,718309	14,2267	14,24355	12,3548	13,06511	17,61177	9,8968	12,84351	10,59772	13,22019	11,55711	16,30409	13,1404	14,19209	11,66888	15,41176	7,180869	5,279758	5,782217	9,726665	5,714938	10,46599	5,901373	6,474566	12,56231	10,84314	13,74005	13,69163	15,37039	13,29776	16,74382	18,6582	15,37384	13,33941	15,6038	12,1502	14,50452	13,6247	12,48522	15,47794	6,899177	5,89267	8,10338	9,053519	5,800591	11,30692	6,49819	7,036637	14,52151	11,51767	10,57844	12,57591	16,84889	12,30914	11,12759	12,21727	12,7035	13,17446	14,44739	17,02172	14,52503	11,25815	14,21992	16,99215	7,571701	5,79327	7,965157	5,698496	5,806047	4,426669	7,396594	6,641938	13,03879	12,31059	8,064352	13,05793	18,05075	10,87885	19,02499	14,97299	13,68783	14,7983	14,17288	13,37637	10,46854	12,5641	11,18535	9,662009	5,883828	5,82083	4,80113	7,567696	5,116669	6,328125	5,631701	5,968791	11,12276	10,47828	9,198579	9,460516	12,19897	13,48668	8,18779	11,18548	15,46454	10,47593	11,90381	12,73969	11,0789	10,01906	8,384379	7,878191	7,576538	4,539194	4,65759	6,01901	8,007777	3,163476	2,793712	5,893153	7,242278	8,480673	5,182776	8,959852	7,700319	7,973309	7,527909	8,058825	7,740868	10,28121	7,58296	6,765376	7,065926	7,198552	7,037743	5,390693	4,200377	4,038531	5,610494	3,670218	14,21385	4,246104	3,738257	7,830873	10,30911	8,650739	7,014049	10,45176	7,173685	7,127471	8,702961	8,78668	8,070432	10,07032	9,016428	7,787149	7,835849	8,574478	6,941797	6,180095	6,016178	7,775198	6,199436	8,562803
3/7/2020 7:06:00 AM	14	6,237636	11,40881	3,902245	6,367222	7,284966	8,627873	8,210447	9,342742	10,09615	5,815858	7,787218	8,354815	8,618754	9,488561	10,98261	8,077477	8,490411	13,39771	8,228544	11,91209	7,543587	7,996795	6,015211	12,20691	10,80135	6,710323	5,640749	9,995994	10,14361	14,66415	14,97845	12,81312	13,51293	17,86997	10,22809	13,58484	11,15986	13,46679	12,49572	17,05038	14,06105	15,61768	12,29022	15,42399	7,682361	5,10313	5,679225	9,67182	6,073788	10,50591	6,436091	6,553381	12,43003	11,01625	14,32927	13,94396	15,41639	13,8588	17,70992	19,33148	16,50738	14,21813	16,63731	11,90705	14,95082	13,65509	12,98229	15,92569	7,022202	6,200197	8,465891	9,913794	6,582256	11,65783	6,803162	6,843571	15,49016	12,00265	11,11288	13,12839	17,40571	12,10205	11,71613	12,90237	13,50374	14,0042	15,31713	18,02892	14,46611	11,26907	14,69061	18,14517	7,379532	5,952352	8,28795	5,80667	6,085945	4,252321	7,682222	6,53556	13,09903	12,9617	9,18138	14,10754	17,91763	11,81995	19,47592	14,96229	13,68459	14,99212	14,25916	13,71104	10,71984	13,40911	11,89186	9,969608	5,987511	6,001671	4,662149	7,725531	5,602619	6,561118	5,626589	6,383386	11,87113	10,46827	10,01575	9,824063	12,09307	13,21673	8,697433	11,96121	16,16552	10,887	12,46525	12,66378	11,11662	10,21932	8,791791	7,971859	7,568317	4,719828	4,695513	6,237843	8,114638	3,543118	2,664263	6,304294	7,398596	8,666626	5,457422	9,855217	7,73776	8,015652	7,418076	8,5101	7,590559	9,835809	7,406748	7,003758	7,112692	7,830598	7,394797	5,265322	4,277258	4,723972	5,361683	3,913019	14,97748	4,510251	4,053313	7,715725	11,7459	9,959728	7,63525	10,2399	7,595879	7,931173	9,003371	9,863436	9,075624	11,09803	9,570415	8,609428	8,412771	9,154441	6,987802	6,687666	6,62239	8,082658	6,666874	9,158172
3/7/2020 9:06:00 AM	16	5,990551	11,45965	3,76271	6,763374	7,054183	9,079562	8,105521	9,045163	10,59647	5,579963	7,667233	8,346251	8,840629	9,621533	11,26119	7,898775	9,043781	13,9276	8,525849	11,63489	8,037135	7,981874	5,957878	11,96266	10,92762	6,843017	5,488437	10,70306	10,12876	16,46669	15,14264	13,78654	13,78758	18,50837	10,30497	14,10588	12,01225	13,96303	12,44992	15,72095	15,38897	15,35712	13,15595	15,92852	7,228532	5,41038	5,668932	9,547413	6,65969	10,91484	6,252003	6,856349	13,01158	11,72	14,62499	13,98597	16,14128	13,93713	17,9664	20,53506	16,35679	14,48103	17,12402	11,25587	15,78795	14,02229	13,50381	15,58452	7,057292	6,693676	8,066216	9,944187	6,473669	12,29153	6,859942	7,356461	16,09789	12,50187	11,98069	13,26101	17,74978	13,82039	12,13031	12,38506	14,52027	14,99696	15,6621	18,09426	15,66748	11,47215	15,50267	18,5512	7,669512	5,925274	8,324629	6,131673	6,205239	4,258262	7,966885	6,362041	14,21129	13,46223	9,260611	14,54914	18,35744	12,24912	20,2408	15,55219	14,38978	15,31747	14,49643	14,04979	10,95083	13,64949	12,13403	10,96789	5,935773	6,160821	4,817225	7,809253	5,47545	6,703554	5,933701	6,58571	11,79757	11,05451	10,18775	9,661459	12,2869	14,04544	8,38742	12,51685	16,04208	10,99304	12,35411	12,85595	11,36252	9,731982	8,681822	8,441301	7,546213	4,945499	4,86917	5,849153	8,516109	3,473903	2,739901	5,983919	7,371242	8,544499	5,429584	9,671544	7,651207	8,025323	7,59346	8,132322	7,878398	9,992955	7,684296	7,030766	7,029109	7,505317	7,220104	5,352495	4,523238	4,40263	5,185953	3,929598	15,56062	4,362013	4,386329	8,637129	12,10882	10,29157	7,496131	10,74858	7,753716	7,834052	9,089301	9,528279	9,249005	11,49343	10,29744	8,763264	8,691771	9,33618	7,117043	6,768346	6,814283	8,378162	7,05743	8,473212
3/7/2020 11:06:00 AM	18	6,643802	12,2295	4,00641	7,167468	7,770571	9,78552	8,790823	9,186145	10,97487	5,862829	7,802139	8,887668	9,325197	9,769009	11,91548	8,320486	9,018291	14,14456	8,417677	11,47167	8,488202	8,241878	6,019079	11,72365	11,32308	7,004034	5,748716	10,41853	10,88314	17,62199	16,18507	14,89397	14,34143	18,82364	11,04871	14,13911	12,55961	14,15893	13,1795	18,0725	15,47379	16,0226	13,2979	16,0311	7,209673	5,159013	5,456385	9,824823	6,423519	11,02481	6,410394	6,900214	13,44994	11,86927	15,23355	14,00523	16,45164	14,96311	18,74454	22,07069	16,88495	14,67749	18,41236	12,80159	16,15281	13,87344	13,59437	18,2626	6,760196	6,458955	8,215697	9,576839	6,342562	11,95948	6,909332	7,583237	16,55062	13,77756	11,85089	14,05538	18,37022	14,17254	12,00479	12,98229	14,68702	15,03233	16,22948	18,39412	14,96878	11,9867	15,51759	19,0444	7,85436	6,160478	8,032162	5,995109	6,647188	4,574767	8,696119	6,328333	13,38915	14,10471	9,482759	14,50901	20,27036	12,40323	20,97162	16,31659	14,76293	15,56124	15,19749	14,77308	11,39043	13,985	12,32462	11,38104	6,035243	6,109154	4,673892	8,337133	5,846251	6,77042	5,916778	6,28371	11,9027	11,60699	10,3078	9,762033	12,38561	13,99736	8,595753	12,44564	16,19446	11,31783	12,60852	12,83198	11,35085	10,33516	8,836554	8,306462	7,46795	5,099193	4,600396	5,809087	8,468309	3,311713	2,745703	6,189213	7,462975	8,823011	5,374737	9,374655	7,559613	7,868313	7,374557	7,651622	7,690789	10,26629	7,553741	6,963418	6,754602	7,919499	7,313011	5,430827	4,332104	4,911582	5,028598	3,545742	17,39694	4,841194	4,331344	8,881039	12,22515	10,85081	7,785768	11,23846	8,249475	7,768982	9,662633	10,1863	9,455543	11,83535	10,85433	8,85762	8,804571	9,658281	7,951066	7,167813	7,071659	8,32753	6,905531	8,918268
3/7/2020 1:06:00 PM	20	6,455846	13,15236	4,148914	7,215615	8,156567	10,36382	9,41396	9,893624	11,13347	5,992208	7,693481	9,152852	9,763415	9,944118	11,98967	8,817349	9,57539	15,36382	8,669942	11,53646	7,987885	8,806158	6,079105	11,67219	11,5815	7,125125	6,05645	10,68841	11,28771	17,66088	16,81339	15,4932	15,38648	20,32707	11,31231	13,90321	12,7743	15,5486	13,82964	17,05211	16,15288	16,00312	13,93291	16,70287	7,112345	5,146994	5,800591	10,2064	6,403211	11,1086	6,231211	7,327724	13,50969	11,97046	15,62217	15,03212	16,82561	15,54916	18,95806	22,07815	17,15145	14,87808	18,17833	13,14275	15,73656	14,89604	13,46665	17,16236	6,526028	6,503577	8,661239	9,70318	6,691188	13,04218	7,212782	7,494682	17,23765	13,83634	12,01115	14,97935	19,03839	13,7835	12,37822	13,12707	14,95786	15,00622	16,82706	19,19492	15,22028	12,33726	15,67163	18,8409	7,742527	5,667136	8,342589	5,652354	7,006658	5,051669	8,734181	6,830308	14,67956	14,63176	9,404633	15,45086	19,63244	13,36904	21,95982	17,16608	14,75015	16,75522	15,87796	15,43836	11,08332	13,98306	12,44882	11,01984	6,496809	6,055414	5,035022	8,070155	5,909525	7,08209	6,043808	6,248135	12,12174	12,01364	10,20744	9,865303	13,03714	14,26503	8,802567	13,05192	16,50137	11,47277	12,83785	12,49123	11,25504	10,46903	9,063329	8,942584	7,581924	4,930509	4,857427	5,734486	8,297691	3,362691	2,656457	5,892393	7,026968	8,450694	5,105065	9,390404	8,079894	7,657908	7,312597	8,008676	7,887517	9,985564	7,537716	6,885846	6,581634	7,554225	7,159663	4,850519	6,149356	4,721555	4,568344	3,440332	17,00224	4,925881	4,50134	9,239264	12,77741	10,98468	8,19228	11,29828	8,478046	8,4518	10,42875	10,05588	10,36072	12,60886	10,84964	9,814601	9,216125	9,207835	8,272754	7,068965	7,214993	8,141371	7,369308	9,12674
3/7/2020 3:06:00 PM	22	7,094455	13,68493	4,156858	7,887172	8,925659	10,47579	9,104292	10,60255	11,49391	6,656858	7,965571	9,376657	9,79208	10,15894	12,45103	8,929943	9,421557	15,29793	8,982786	11,98193	8,512033	8,825224	5,495966	12,98782	12,09135	7,367581	6,546957	10,12054	11,50026	18,41802	17,04438	17,04113	16,04318	21,12787	11,20303	14,68253	13,18613	16,12221	14,22448	17,99237	15,87119	16,89469	14,32768	16,99699	7,335668	5,268153	5,745468	9,869584	6,76807	12,16284	6,763995	7,461386	14,19706	12,68754	16,35472	13,86239	17,47299	15,2169	19,39572	22,00397	18,07637	15,00097	18,43916	13,06394	15,77497	15,14478	14,14912	17,99251	7,254918	6,47878	8,881313	9,858326	7,00141	13,40352	7,540272	7,552636	17,67677	14,11106	12,33284	15,40775	19,679	14,62008	12,73044	13,18289	15,57368	15,18616	16,68857	19,14242	15,3116	12,41117	15,8191	19,77378	7,634768	6,065982	7,965781	5,975284	6,660865	5,498038	8,987138	7,470228	15,51876	14,42515	10,17255	16,17436	20,59329	13,46486	22,57308	18,08694	15,17594	16,49771	15,79693	14,93452	11,229	14,24437	12,58787	11,70341	6,244267	6,220712	4,757889	8,059999	6,015901	6,901802	6,430773	6,644631	12,23965	12,0099	10,89253	10,29958	12,76677	14,59674	9,343295	13,88408	17,01743	11,56133	13,45131	13,32318	11,45239	10,36431	8,914471	8,855756	7,425329	5,219523	4,783931	5,437252	8,139783	3,402547	2,794955	5,706786	7,31826	8,315788	5,203498	9,551489	7,605481	7,442115	7,414968	8,103931	7,500621	9,746078	7,6157	7,107647	6,664041	7,648445	7,050729	4,954203	4,881742	4,821024	4,864956	3,377887	17,78183	5,596127	4,741448	9,126534	12,76124	11,51422	8,628149	12,13362	8,603006	8,561422	10,65401	10,71528	9,849207	12,99092	11,45882	9,747252	9,620704	9,853629	8,929253	7,308798	7,087962	8,237041	7,653488	9,702145
3/7/2020 5:06:00 PM	24	7,05522	13,33513	4,444076	8,021317	9,257363	10,41466	9,861019	11,03365	11,73616	6,260638	8,057168	9,7534	10,25551	10,45673	12,83412	8,948387	9,902396	16,06653	8,876894	12,31274	8,112637	8,624558	5,451204	12,21817	12,38464	7,644714	6,111641	10,80626	11,96362	19,04572	17,78971	17,03429	16,68304	21,35431	11,57977	15,54155	13,17114	16,38787	15,12309	18,43494	16,25926	18,19373	15,17725	17,70467	7,478795	5,453208	5,801352	9,203761	6,901733	11,70037	6,697268	7,52397	14,48373	13,7643	17,22342	14,59156	18,47895	16,50835	19,96346	22,76933	17,7055	16,1258	19,04074	13,33078	17,19378	14,97099	13,80264	17,7808	7,292496	6,246201	8,414221	9,84907	7,389893	13,55203	7,779068	7,567902	18,62428	13,88698	13,2139	15,43034	20,38158	14,65925	13,47031	13,97595	14,76618	15,81807	17,57508	19,24314	15,71542	12,27937	15,97736	19,64046	7,600575	6,290133	7,989888	5,938813	6,794803	5,390487	9,260818	7,008801	16,85076	15,70451	10,54764	16,68491	20,75977	13,99204	23,23925	18,15187	15,62673	17,25374	17,07435	15,18706	11,22865	14,72646	12,72443	11,53708	6,490385	6,21256	4,794845	8,114155	6,142034	7,188468	6,498466	6,895585	12,95093	12,6184	10,56373	9,706288	13,06214	14,88699	9,477163	13,41021	17,43769	11,71999	13,20306	12,72125	11,49391	10,07778	9,26213	8,917372	7,231364	5,104443	4,68826	5,328595	8,553548	3,401719	3,17584	5,940678	7,504768	8,261355	5,02839	9,343917	7,444118	7,722771	7,357842	7,725603	7,790603	10,62687	7,429613	6,628123	6,625912	7,474925	7,072281	5,470339	5,005457	4,250802	4,989501	3,206026	18,29638	5,082822	4,612484	8,170176	13,05171	11,7861	9,150503	12,89705	9,239404	8,219979	11,19066	10,75037	10,19714	13,60121	11,59731	10,06534	9,349719	9,886578	9,514604	7,763872	7,021441	8,824533	7,405159	9,314144
3/7/2020 7:06:00 PM	26	7,068136	13,62449	4,580294	8,330431	9,375484	10,86759	10,05153	10,24239	11,94415	6,432569	7,626479	10,28881	10,76115	10,00484	13,12901	9,296806	9,504034	15,74326	8,861488	12,16022	7,691272	9,296392	5,34165	12,15621	13,2941	7,384021	7,304377	10,87803	12,68402	19,08336	18,14869	16,88522	17,2679	22,16996	12,58932	15,667	13,57144	17,61204	15,60511	19,67272	15,40472	18,99681	15,39912	17,85007	7,47168	5,668449	5,658157	9,174609	6,661279	11,89026	6,914649	7,720422	16,07614	13,52737	17,69486	15,02949	19,34454	16,9514	21,34968	22,26632	18,58518	15,13871	19,05455	13,22384	16,72511	15,21138	14,64916	18,23725	7,009561	6,515598	8,559972	8,976017	6,7173	14,43682	7,615979	8,249337	19,95793	14,62271	12,37214	15,68593	21,13388	15,22312	14,0558	16,21836	15,22284	15,97673	18,01006	20,13041	15,0858	12,97476	16,61541	20,08296	7,349967	6,281499	7,769052	5,866076	7,181905	5,312984	9,393373	7,221623	16,27984	16,72497	10,92154	17,04182	21,12953	14,54568	23,43046	18,53303	16,10929	18,19159	17,29173	15,66065	11,26409	14,79934	12,79661	11,95547	6,823677	6,03165	4,840712	8,315995	6,685732	7,096527	6,384836	7,016607	13,16845	13,42693	11,15481	10,5428	13,18634	15,01285	9,81315	13,15761	17,672	12,2067	13,38252	13,26833	11,93137	9,951509	9,498647	9,348062	7,240275	5,199837	4,350064	4,970435	8,061244	3,398887	2,821065	5,572157	7,377942	8,338861	5,580999	9,255844	7,639809	7,57329	7,497582	7,604443	7,698731	10,20529	7,168297	6,855797	6,405973	7,377044	6,775185	5,335916	4,779993	4,397864	5,247983	3,340517	19,8586	5,852468	4,868825	9,966568	13,69108	12,00065	9,366573	13,67443	9,0701	8,763194	11,21871	11,62702	11,12622	13,93333	12,20733	10,22395	9,466871	10,46219	9,475921	7,481902	7,099013	7,997003	7,328691	9,048822
3/7/2020 9:06:00 PM	28	7,131548	14,93217	4,697516	8,153943	10,12696	11,0932	10,21952	10,57022	11,94048	6,535768	7,751022	10,84114	10,96568	10,25572	13,06567	9,552594	9,978725	16,38539	9,037978	11,79273	8,161127	8,844291	5,227675	12,07131	13,51093	7,240067	7,4484	11,68898	12,85146	20,37536	18,94611	16,83411	17,90209	22,54262	13,45297	17,10703	14,0942	18,25072	15,93936	20,53575	16,42048	18,12044	14,75982	17,69721	8,094882	5,661542	5,656706	8,96379	6,617277	12,16602	7,804211	8,401442	16,77353	14,65635	18,25037	16,97191	20,06155	17,4551	21,24337	24,25121	19,52427	16,3532	19,41016	13,83766	17,12464	15,67591	15,19472	18,38611	6,667841	6,684627	8,348875	8,870538	6,549928	15,02777	8,075266	8,438812	20,56511	14,70104	13,90176	15,61022	21,39851	15,98067	15,0583	15,98081	15,01679	16,24558	17,86597	20,90552	15,27451	13,73467	16,64629	20,76239	7,424777	6,259739	7,834121	5,900061	7,372694	5,738285	10,16185	7,320886	17,2333	16,28889	10,84135	17,69307	22,18073	14,95137	24,4525	18,35116	16,49819	17,8382	17,2306	15,66285	11,72531	14,79388	13,39212	11,61003	6,337174	5,92548	4,736751	8,020832	7,039056	7,576951	6,714674	6,850064	13,15526	13,11574	11,16987	10,60068	13,69218	14,96809	9,808312	13,56446	17,68892	12,14606	13,25086	13,14068	11,70742	10,03025	9,400488	8,804432	6,94456	5,018927	4,049998	5,176628	8,555895	3,370082	3,081206	5,631355	7,029593	8,175289	5,159359	8,967383	7,326964	7,763249	7,356459	7,428023	7,902852	9,909785	7,206359	6,425315	6,635031	7,342714	6,841154	5,097812	4,616421	4,609375	4,670577	3,164926	19,13945	5,744432	5,135458	9,517642	14,75457	12,36551	9,910203	13,92511	9,554528	9,569725	11,79605	12,22273	11,07648	15,0849	12,61211	10,96423	9,711607	10,50363	9,86088	7,684916	6,577973	8,382308	7,582753	9,442695
3/7/2020 11:06:00 PM	30	7,292496	14,7447	4,794706	8,403792	10,15991	12,01972	10,93246	11,66156	12,63042	6,789967	8,250304	10,78084	11,18417	10,32839	13,73384	10,11992	10,56318	16,47691	9,520474	11,96922	8,309089	8,841732	5,339232	11,99761	13,85893	7,998315	7,78342	11,99305	13,42969	21,90788	18,96959	18,16631	18,19394	23,58753	13,79994	17,24241	14,88078	19,28016	16,35962	22,17507	17,4801	18,22288	14,80783	18,55914	7,556642	5,320374	5,96209	9,239404	6,696714	12,82949	7,959289	8,153806	17,2601	14,4447	19,44739	16,15164	20,87443	17,08616	22,30984	24,93673	19,88105	15,96057	19,65448	14,9732	17,11808	15,70002	15,52422	18,90729	6,714674	6,862289	7,853601	8,894783	6,997403	15,46309	8,538488	9,376383	20,7007	15,9737	13,66897	16,27017	21,22334	16,20752	15,00857	15,407	15,75583	16,0807	18,2874	21,05466	15,45328	13,40137	16,66266	20,80895	7,485563	6,153224	7,458209	5,873466	7,817473	5,81786	10,27527	7,776927	17,74225	17,40364	11,74058	18,85562	22,77292	15,07025	25,48505	19,00503	17,28048	18,77611	17,24166	16,31362	11,64159	14,97824	13,30929	11,99913	6,266163	5,823594	4,645986	7,589662	6,780159	7,421875	7,005899	6,933439	13,48551	13,58291	11,33565	10,80211	13,70745	14,8097	10,00304	13,99025	17,5326	12,1788	13,26219	13,16527	11,94795	9,974373	9,294044	9,002267	6,887641	4,987636	4,078525	5,308562	7,975035	3,382999	2,796613	5,550536	6,9677	7,940221	5,38137	9,411885	7,898708	7,251673	7,111932	7,391965	7,416764	9,960974	7,220172	6,72469	6,252694	7,351832	6,78603	5,015542	4,756507	4,467286	4,40712	2,97248	20,90068	5,853573	5,010707	10,24854	15,16053	12,71621	9,755264	14,35835	9,813564	9,226624	12,38375	12,89864	11,63545	14,92112	13,20603	11,07724	9,929611	11,04823	10,28114	8,214521	6,464205	8,362346	7,746532	8,704065
3/8/2020 1:06:00 AM	32	7,710958	15,20246	4,848239	8,849746	10,59778	12,48107	10,80163	11,73934	12,13618	7,199242	8,989279	11,42269	11,63531	11,40618	13,75124	10,60131	10,56408	17,57515	9,747598	11,87831	8,220395	8,60501	5,008428	11,77526	13,70407	8,370359	7,810082	12,31025	13,6075	22,53834	20,30159	18,07333	18,48571	25,26007	14,13393	18,37644	14,9618	19,06817	17,2467	21,682	16,5462	19,14636	15,71217	18,8952	7,880609	5,057333	5,617056	9,220062	7,159869	13,6687	7,836123	8,659511	17,92026	15,33481	20,24446	17,54891	22,23966	18,62276	21,85158	25,65629	20,7588	16,91009	19,79512	15,01485	17,34154	16,58329	15,25151	19,90012	6,494806	6,906362	7,74591	8,881244	7,722011	15,4416	8,673602	9,702006	20,88162	15,82781	14,8479	16,9427	22,92848	16,95029	14,62941	16,16227	16,16531	17,05128	18,80215	21,01231	15,29523	13,93547	17,04769	21,7519	7,468777	6,074409	7,34907	6,01293	7,762143	6,120413	10,31768	7,916183	18,63215	17,73037	11,43195	19,77516	23,89831	15,1108	26,053	20,00007	17,14364	19,89017	18,74689	16,67185	12,13721	15,12302	13,17757	12,1808	6,173394	5,935565	4,895281	7,291045	6,436091	7,229982	6,905601	7,084784	13,76616	14,02962	11,29449	10,8611	13,8677	15,69525	10,42668	13,90411	18,17646	12,35881	13,40269	13,21743	11,75619	9,750154	9,252874	8,753592	6,916447	5,094289	4,239473	5,058094	7,770571	3,233449	2,688785	5,955875	7,062266	7,789292	5,205502	9,467909	7,311353	7,509118	7,092521	7,691548	7,000374	10,23154	6,935649	6,550481	6,480991	7,564034	6,680551	5,39553	5,018235	4,04157	4,733504	3,033336	20,44257	6,050647	5,362097	10,72019	15,76101	13,23821	10,44402	14,72667	10,40492	9,019811	12,54338	13,36027	11,79356	15,69504	13,4833	11,10383	9,753054	11,3856	9,471498	8,371257	6,435813	8,016482	7,424085	8,437364
3/8/2020 3:06:00 AM	34	7,599609	15,64821	5,015819	9,041156	10,49382	12,67386	11,21049	11,34325	13,02898	7,230259	8,607081	11,3016	11,86436	11,72145	14,07072	11,20779	10,65429	17,82742	9,341292	12,89836	7,741767	8,406277	4,86696	11,91175	15,40755	8,713322	8,119199	13,35274	14,01946	22,75206	21,72083	19,19872	19,74249	25,34497	14,11749	19,0299	15,19776	20,33405	17,55644	22,47859	17,41338	19,99441	16,56354	19,25363	7,870938	5,030047	5,710931	9,029757	6,815042	13,52612	8,464164	8,847672	19,32879	15,7512	20,27769	18,03424	22,65356	18,97519	23,3707	26,5737	21,61348	16,93607	20,78056	15,21365	17,91736	16,71551	16,13831	20,40051	6,463997	6,536872	7,302374	8,519978	7,542066	15,67176	8,67671	9,212395	21,46801	16,61244	15,28453	18,23566	22,99459	16,13568	15,24722	17,01288	16,42041	17,83032	19,17869	22,33221	15,20599	13,33085	17,48114	21,64587	7,994239	5,882378	7,301546	6,147699	7,965435	6,170079	10,90483	8,639823	18,4453	18,47239	12,1455	20,9614	23,99598	15,72454	27,20394	19,94101	17,70958	19,90592	19,56641	17,61274	11,44376	15,07384	13,54097	12,51299	6,296972	5,797621	4,500097	7,31833	6,81815	7,841166	7,250912	6,606225	13,48302	13,91385	11,38214	10,91464	13,81625	15,80929	10,52201	13,99446	17,9329	12,63083	13,68493	13,28533	11,7251	10,08911	9,039428	8,706483	7,185081	5,080819	4,24341	5,335089	7,818855	3,227647	2,841029	6,101142	6,816838	7,894631	5,327075	9,114722	7,78929	7,323097	7,280892	7,435414	7,139493	9,971611	6,858147	6,781401	6,164415	7,436243	6,732841	4,871587	5,493479	4,088956	4,457408	2,857814	21,06287	5,923478	5,454313	11,22334	15,9663	13,8063	10,31671	15,8868	10,91146	9,98805	13,03271	14,33425	13,03914	16,04339	14,31449	11,58827	10,00725	11,3043	10,07301	8,373466	6,723171	7,86341	7,243244	8,467201
3/8/2020 5:06:00 AM	36	7,717521	16,08145	5,186852	9,592383	11,37482	12,60437	11,49315	11,79556	13,49594	7,346445	9,12066	11,11102	12,53247	12,27343	14,85853	10,95808	10,85191	17,67207	9,916349	13,02899	7,157245	8,858174	4,765832	11,81283	15,82028	9,264963	8,17964	14,02326	14,41969	23,87496	22,27225	19,85232	19,59356	27,158	14,99682	19,34993	15,18623	19,61842	17,96965	22,47707	17,92192	20,89854	16,47429	21,21774	7,94782	5,233822	5,194381	9,38177	7,167607	14,01014	8,214522	8,925938	20,19666	16,0588	21,62308	18,92642	22,84386	20,10002	23,86322	27,52279	21,83791	17,37262	21,91451	15,97874	17,88517	16,95333	16,44183	20,53534	6,287647	6,607539	7,23164	8,128316	7,98063	16,46876	8,830335	9,565305	22,97939	17,09667	15,64648	18,03548	24,17281	17,03823	15,67819	17,7312	16,51221	17,18715	19,78476	22,844	15,88859	13,02456	17,39977	22,55622	7,412481	6,049334	7,185152	5,760389	8,528749	6,366393	11,08919	8,651912	19,32167	19,06747	13,13329	20,93328	25,28598	15,95843	28,04515	20,39699	17,54041	20,27907	19,136	18,94652	12,01156	15,35574	13,43052	12,74619	5,650558	5,712865	4,401594	6,894065	6,831413	7,695416	6,992913	7,157936	13,85956	14,11983	11,27542	10,93764	14,11611	15,77282	10,45169	13,95771	17,94865	11,92038	13,32643	12,68229	11,35444	9,872624	9,113271	8,689281	6,525821	5,122748	4,138484	5,016648	7,844552	3,542979	2,716347	5,79251	7,262793	8,035548	5,253579	8,979609	7,265486	7,180869	7,325515	7,495994	6,919761	9,855353	6,929709	6,599455	6,216982	7,634146	6,791212	4,761549	4,786072	3,727066	4,422732	3,097508	22,00397	6,393056	5,709826	11,59227	17,09411	14,49416	10,74354	16,83211	11,12331	10,26283	12,93822	14,54127	13,11436	16,41903	14,55743	12,47348	10,10444	11,60636	10,78678	8,873507	6,275558	7,892353	6,986628	8,575788
3/8/2020 7:06:00 AM	38	7,781277	16,99726	4,939006	10,0315	11,47892	13,20996	11,56222	12,06966	13,4987	7,60548	9,195542	11,79176	12,52114	12,48853	15,33419	11,12691	10,46392	18,43881	9,805621	13,1679	7,137973	8,645764	5,155836	11,84903	16,54433	9,848655	8,752695	13,7721	15,10962	24,83967	23,23359	20,16799	20,68386	27,30845	15,44181	19,89991	16,44106	20,53686	18,2711	23,93395	19,11141	21,2833	17,65411	20,62659	7,394383	4,976859	5,175937	8,982924	7,248425	13,6689	8,572822	8,596099	21,44058	16,48493	22,49834	19,73682	24,19437	19,80002	25,52643	28,54802	23,02843	17,73873	22,37739	16,29041	18,5351	16,88446	15,82712	20,89744	6,436644	6,265956	7,091001	8,078926	8,458707	16,87832	8,919375	9,457752	23,77176	17,58248	16,12856	19,29632	24,02043	18,06767	16,89938	17,71317	16,95899	17,9999	20,29855	23,9231	16,86395	13,04225	17,58179	22,61488	6,560427	5,710793	7,254021	5,414663	9,062984	6,529344	11,29898	8,608739	20,10886	19,0598	13,58139	22,02372	26,50172	16,61037	28,35129	20,81157	17,92026	20,736	19,86662	18,54885	12,35626	15,54522	14,60164	12,80145	5,336469	5,404509	4,465973	6,844399	6,64553	7,761936	7,018126	7,079328	14,12792	14,00226	11,42739	11,57155	14,47703	15,74347	10,50494	13,65627	17,95086	11,92557	13,30266	12,62993	11,48893	9,884711	8,899757	8,476253	7,378083	4,77419	4,043849	5,002212	7,822516	3,399853	2,61218	5,875331	7,016606	7,958459	5,396704	9,076453	7,339398	7,214163	7,294913	7,481764	7,109789	10,10472	7,090172	6,402314	6,388152	7,538198	6,743826	5,040548	4,236226	3,777285	4,306131	3,008192	22,81547	6,383041	5,824906	11,45384	16,77277	14,76728	11,47595	16,64021	11,35983	10,84072	13,18468	14,05919	13,43743	17,57398	14,4925	12,86866	10,0744	11,89724	11,33704	8,815415	6,052719	7,363369	7,419664	8,623799
3/8/2020 9:06:00 AM	40	7,909828	16,55511	4,755057	10,09906	11,70279	13,91855	12,44661	13,25465	13,95992	8,030643	9,213845	12,3213	13,00142	12,30707	15,40057	11,5406	10,81904	18,65406	9,999379	13,19325	6,657825	8,298865	4,810386	11,80254	16,84896	9,383705	9,070098	14,32941	14,70677	24,73827	25,061	20,92134	20,71203	28,30017	16,56388	21,90767	16,62101	21,77084	18,64024	24,80472	18,91689	22,58386	17,66564	20,84611	7,199036	5,208748	5,677981	8,933742	7,498757	14,42584	8,881244	9,503344	21,06481	16,35845	22,87937	19,95427	24,75305	21,21187	26,11095	29,63106	22,81809	17,68823	23,46748	16,82319	18,71885	16,87956	16,3322	21,96155	6,517807	6,83991	6,908294	7,734652	8,661376	17,52936	9,231045	9,621188	24,09766	18,51805	16,661	19,84306	25,25013	18,17384	17,47638	17,82894	18,64287	18,61026	20,99884	24,02658	16,30616	13,81251	17,83709	22,90879	7,09342	5,552746	7,272947	5,502804	9,317322	6,342769	11,46683	9,542302	20,36749	19,49505	13,67471	22,34789	26,50613	17,01046	28,56722	21,89883	18,7654	21,0838	19,7648	19,13593	11,70652	15,51089	14,55971	13,55921	5,277686	5,433453	4,340669	6,641593	7,15393	7,831772	6,920591	7,309281	14,66436	14,10125	11,26043	11,6092	14,56151	15,36534	10,24053	14,51965	17,89083	12,1828	13,47363	13,61779	12,36067	9,891828	8,982028	8,763332	7,091553	4,938522	4,081428	5,255719	7,861613	3,343557	2,459798	5,966166	6,795563	7,98063	5,246878	9,533461	7,371589	7,347896	7,19862	7,547594	7,58531	10,16191	7,128372	6,423243	6,11544	7,54559	6,55207	5,122818	4,310138	3,601003	3,929529	2,96426	23,28574	6,540465	6,324395	12,03077	17,34382	15,17594	11,5339	17,35321	11,72338	11,12159	13,77383	15,18961	14,56406	17,91708	15,23092	13,63029	10,37204	11,66508	10,79797	9,134408	6,206206	7,000097	7,272602	8,767338
3/8/2020 11:06:00 AM	42	8,221292	16,65983	4,888374	10,16841	11,5625	14,29162	13,35924	12,93532	14,39614	8,430729	9,564819	12,35156	13,02726	13,13764	16,02931	11,83728	10,81302	18,69239	9,844854	12,7542	6,541362	8,364142	4,586718	10,86932	17,61936	9,561367	8,959577	15,09981	16,16572	25,91553	25,22492	22,04845	22,01737	29,58285	16,31984	22,69203	17,49738	22,28821	19,10478	26,22306	19,14829	23,25183	17,89297	22,00541	7,13217	4,958831	5,908834	8,871023	7,854429	14,82565	9,209908	9,796572	22,37415	17,29229	24,60399	20,88113	25,59765	21,69077	26,58529	30,72397	24,57898	18,63367	23,31199	17,75171	19,34081	17,34444	16,34802	22,37021	6,429046	6,536113	6,654716	7,750264	8,801254	17,48156	9,642117	9,917522	26,04077	18,27082	17,23178	22,36731	26,68166	18,7788	17,92164	18,37064	18,80726	19,46763	21,78782	25,61547	16,37247	13,5818	17,88434	22,24076	6,533765	5,537687	6,548271	5,306353	9,620013	6,723378	11,54164	8,659648	21,6494	20,78761	14,25419	22,86569	27,05667	16,90733	29,54106	22,39286	19,89411	20,96651	19,91663	18,62953	11,25574	15,69111	14,5749	13,80561	5,539899	5,417634	4,176062	6,571756	7,158765	8,113671	7,253467	7,126299	14,75706	14,40553	11,73457	11,49798	14,73585	14,99758	10,40182	14,36657	17,74819	11,72745	13,75055	13,32187	11,89248	9,326095	8,843875	8,486338	6,893305	4,982593	4,19112	5,133317	7,829769	3,362691	2,534745	5,979153	6,937444	7,843238	5,19956	9,075073	7,073317	7,160838	6,997472	7,158557	7,047829	9,920358	6,635445	6,601389	6,521746	7,394522	6,654303	4,751188	3,512931	3,814379	4,110922	2,842272	23,73881	7,004932	6,101901	13,00066	17,93863	15,39077	11,73609	17,49061	12,10551	11,29932	13,70766	15,76979	14,88375	17,48764	15,36175	14,59473	10,68489	11,82782	11,05928	9,46549	6,415783	7,248633	7,137282	8,752209
3/8/2020 1:06:00 PM	44	8,646179	16,80834	5,215104	10,57471	11,95927	14,4389	13,59209	14,00185	14,74394	9,247831	9,526414	12,93401	13,05268	12,60189	16,24807	12,06316	11,19799	18,96013	10,03026	13,10711	6,852619	8,008676	4,575182	10,45321	18,37416	9,845754	9,620704	15,10859	16,90519	27,62013	26,79605	23,43902	23,03534	29,78696	16,01908	24,75727	18,24506	24,17295	20,09581	26,39278	20,11729	22,94133	18,876	21,72898	7,277713	4,755333	5,208057	9,136619	8,228062	14,93514	9,473502	9,854733	23,1375	18,03976	24,51805	21,18051	26,60699	22,95998	27,93193	31,51574	25,9109	19,65255	24,66091	16,71094	19,40229	17,76864	17,02973	23,58042	6,350229	6,449699	6,43091	7,490053	8,953427	18,4183	10,12745	9,572835	25,51531	19,0069	16,71136	21,47864	26,54192	19,40477	18,36711	18,24892	19,56172	20,2437	23,06007	26,28081	17,1665	13,84077	17,84683	22,49426	6,01901	5,17718	6,583155	5,318302	9,859501	6,903944	12,18722	9,294044	21,61811	21,09575	14,34468	23,28678	27,51534	17,29284	30,31637	22,0327	19,70345	21,82582	20,76702	19,49851	11,59276	15,70078	14,81073	14,04164	5,057887	5,268775	4,113685	6,319836	7,116973	8,173215	7,345131	7,662053	14,80997	14,58071	11,96818	11,2806	15,34289	15,34165	10,2915	14,35062	18,03762	12,26708	13,41325	13,58608	11,74769	9,771912	8,823913	8,659512	7,148818	5,002418	4,357179	4,809626	7,803382	3,078927	2,553258	6,129876	6,845435	8,028708	5,247292	9,259229	7,155518	7,147849	7,069727	7,182596	7,076979	9,937349	6,775393	6,797843	6,286611	7,587933	6,566299	4,962285	3,915369	3,688315	4,064088	2,805869	24,35103	7,180178	6,491283	13,09861	18,51569	16,8433	12,12326	17,83979	12,37546	11,74396	13,97429	16,12732	14,6426	17,76346	15,61567	14,71893	11,35403	11,87714	11,17567	9,727012	6,21422	7,384712	6,941244	8,803673
3/8/2020 3:06:00 PM	46	8,35613	18,50672	4,955446	10,99615	12,58248	14,51322	13,89568	13,73943	14,42729	9,315733	9,477786	13,58484	13,53027	13,31565	16,61065	13,1355	11,3704	19,46473	10,14105	13,96828	5,609389	7,830668	4,45499	10,75466	19,14415	9,919665	10,26636	14,88036	16,89766	27,86721	27,25056	23,7529	23,80657	31,77602	17,07926	25,11577	19,53139	25,2256	21,09037	27,20656	19,78344	23,81196	19,01974	21,98787	7,001824	5,240662	5,320444	9,07894	8,424237	15,18354	9,406222	10,30235	22,91446	17,57785	25,46357	21,04277	27,91287	24,42432	28,20554	33,64466	26,59745	20,68475	24,99137	17,47858	19,61704	18,37713	17,49247	22,7285	6,254629	5,828567	6,213805	7,212368	9,458927	18,81936	9,859431	10,28072	26,40003	18,77728	17,12126	22,5536	26,68946	19,44345	18,94148	19,22931	20,12068	20,57617	23,06207	25,61595	16,81235	13,5666	18,33962	22,96682	5,991103	4,833113	6,22016	5,226845	9,802029	7,31909	12,71206	9,816604	23,18676	22,63511	14,56986	24,25495	27,8391	18,24029	30,56601	23,35544	20,05968	22,04037	21,86091	19,44753	11,55407	16,08919	14,78773	14,21668	5,007806	5,072254	3,836069	5,891978	7,422635	8,157189	7,555605	7,61584	14,80051	14,41548	11,78037	11,57756	14,35545	15,35319	10,42875	14,26904	18,44358	12,28027	12,94257	12,82749	11,65755	9,768941	8,686933	8,622969	7,359708	4,597701	4,233049	4,978517	8,049087	3,359997	2,578885	5,937155	6,735743	7,781831	5,431448	9,325819	7,450817	7,157038	7,185912	7,185152	6,848061	9,785378	6,922939	6,688702	6,485136	7,568454	6,509864	4,883399	3,633123	3,588707	4,261715	3,060967	25,39477	7,112621	6,58198	11,72732	19,13586	16,6083	12,1933	17,94057	12,22252	11,65458	14,26759	15,96258	15,3163	17,56106	16,34843	15,20081	11,6963	12,24021	11,42787	10,22042	5,832712	7,226737	6,352786	8,095712
3/8/2020 5:06:00 PM	48	8,388525	19,07701	5,309391	10,94869	13,12148	15,90662	14,13213	14,50894	14,8403	9,394411	9,700555	14,2057	13,59941	13,21673	17,57923	12,77202	10,87823	19,49658	10,20163	14,49844	6,128771	7,892283	4,231322	10,29426	20,80936	9,962216	10,23776	15,66735	17,69203	28,82433	28,19062	25,06762	24,25149	33,00357	17,77271	24,99178	19,35911	25,55551	22,18266	28,34176	20,64324	23,96842	19,61663	22,54462	7,407853	5,100644	5,151208	9,741448	9,005374	15,70727	9,718308	9,820057	23,6046	18,90196	26,04264	21,55221	28,47404	24,67279	29,20976	35,75797	27,31488	21,97301	25,57437	18,44986	20,55164	19,08971	17,74356	23,28802	5,817585	5,35519	6,383317	6,983449	9,70104	19,34855	10,40064	10,21821	27,53723	19,80099	17,72767	22,78128	27,67221	20,15763	19,7697	19,631	20,00477	20,70078	23,78502	26,8654	17,50712	14,2048	18,6095	22,61646	5,921474	4,69952	6,273763	4,906263	10,46488	7,173063	13,24609	9,909097	23,67706	23,07575	15,12012	25,25413	28,47163	18,15263	31,90409	23,14337	20,69877	23,13128	22,61059	20,71218	11,82996	15,96948	14,73053	14,24383	4,587271	4,958279	4,105465	5,700638	7,477136	8,131563	7,382502	7,710407	15,30097	14,6866	12,1598	11,20531	14,54596	15,74996	10,00788	14,29308	18,28457	12,59146	13,06649	12,91915	11,77062	9,485453	8,66773	8,667454	7,286693	4,650269	4,469496	5,168407	7,98374	3,161887	2,536886	6,226445	6,921075	7,894908	5,387655	9,406499	7,282755	7,216512	7,353421	7,570112	6,847509	9,82199	6,688701	6,562638	6,828443	7,437416	6,426075	4,963389	4,011798	3,623798	4,676517	3,188826	26,31735	7,261343	6,961897	12,53703	20,11729	16,7642	12,73334	18,04425	12,7866	12,31653	15,04372	16,25504	15,69615	19,03915	16,62702	14,85639	11,86132	12,58096	10,99331	10,04269	5,422953	6,580736	6,601113	8,36573
3/8/2020 7:06:00 PM	50	8,72983	18,12804	5,60932	11,8779	12,84745	16,22472	14,33335	14,72998	15,44243	9,164248	10,02383	14,28555	14,00054	13,21439	17,79661	12,60928	11,38615	19,95662	10,0123	13,37146	5,916225	7,690443	4,200583	9,876562	20,87015	10,68758	10,6594	15,69567	18,81334	31,69963	29,18469	25,99587	26,03828	31,19529	18,50091	25,48837	21,14687	27,68996	23,27524	29,11403	19,82275	24,95724	19,74055	23,47314	6,32398	4,688398	4,750567	8,772798	9,339702	16,85117	11,00989	10,15915	25,53762	18,02643	27,68368	22,51879	30,21634	25,49023	30,07343	33,30363	28,2997	22,08975	25,9364	18,02284	20,60532	19,35255	17,82818	24,13193	5,666999	5,292675	6,21857	7,166708	10,04559	19,59121	10,13435	10,90876	28,16845	20,18969	17,92896	24,14664	28,47301	20,03592	20,30304	20,31699	20,01637	21,34042	24,23719	28,94334	17,7544	14,16798	18,47066	23,23193	5,597783	4,455266	5,621616	4,683355	10,62838	7,664331	13,74261	9,853076	24,74041	24,25453	15,74174	26,54716	29,53381	19,20991	33,58022	24,33404	21,77415	23,18752	23,10034	20,46688	12,24131	15,81669	14,48338	14,6368	4,894245	4,91407	3,71263	5,737525	7,478034	8,106764	7,238132	7,411652	15,06929	14,8595	12,17527	11,56146	14,54797	15,82166	10,13995	14,15216	18,72493	11,99948	13,39364	13,20016	11,5406	9,472329	8,71111	8,762505	7,393139	4,840573	4,41244	5,250401	7,934904	3,225298	2,577918	6,243714	7,17997	7,672	5,60331	9,279676	7,591803	7,085682	7,061022	7,377528	6,920867	10,24619	6,486794	6,635375	6,727246	7,543242	6,538186	4,825099	3,57358	3,59002	4,922152	2,990578	26,72442	7,614596	6,750456	13,05668	20,40969	16,75246	13,26087	19,52476	13,29721	12,39888	16,03428	17,34023	15,99483	18,96966	16,75529	16,21885	11,49557	12,80428	11,10356	9,908752	5,171032	6,68207	6,33821	8,707174
3/8/2020 9:06:00 PM	52	8,770516	19,00095	5,488644	11,24261	13,64701	16,14777	14,60157	14,56869	15,73918	9,398071	10,26725	13,67043	14,81177	13,80173	17,53122	13,11706	11,16752	20,87658	10,4682	13,28471	5,913669	7,623646	4,002059	10,23665	20,89737	11,05548	11,24779	15,78222	19,92567	32,36593	30,1854	26,46483	26,81733	33,67057	19,48317	25,90814	21,60954	27,36296	24,53277	30,37777	20,06134	26,26982	19,7601	23,5119	6,488313	4,492015	5,121022	8,66925	9,530559	17,40364	11,22997	10,32915	26,67793	19,60219	28,65627	24,39441	29,79015	27,36655	30,84121	35,69346	28,50844	22,95535	26,65479	18,78758	21,05417	19,35358	18,08176	25,16903	5,586526	5,215242	5,910975	6,710254	10,66769	20,74913	10,88134	11,37316	28,50809	20,98061	18,13495	25,45487	29,2153	20,46039	21,33469	21,29684	19,39731	21,86464	24,49844	30,17573	17,95922	14,56454	18,69944	23,28761	5,408309	4,471361	5,854539	4,753813	10,58797	7,462214	14,14408	10,07578	26,08139	24,20086	15,85433	26,66536	29,88941	19,38495	34,33508	25,39056	22,32717	23,6975	22,78701	20,98351	12,60099	16,26119	14,10035	15,00159	4,944117	4,767836	4,111958	5,68627	7,587796	8,331054	7,609832	7,758758	15,59951	15,32818	12,14695	11,51567	14,21495	16,04333	10,30331	14,02326	18,93022	12,12112	13,21355	13,23317	11,63551	9,090821	8,919443	8,650461	7,295259	5,154039	4,935829	5,148928	7,74453	3,196356	2,69217	5,819035	6,958581	7,727467	5,472895	9,292592	7,113037	7,200485	7,130236	6,992223	6,825473	9,772673	6,422207	6,551518	6,513318	7,600781	6,376408	5,113424	3,461401	3,773486	4,347646	3,089219	27,71552	7,534952	6,994709	13,11747	20,6279	18,33313	13,72879	19,77005	13,31399	12,8469	16,38028	18,46085	16,15212	19,459	16,94974	16,18376	11,08056	12,63539	12,01329	10,7655	5,589357	6,452809	5,794513	9,331345
3/8/2020 11:06:00 PM	54	9,029826	19,44518	5,86718	12,12305	14,31608	17,16795	14,25121	15,01914	16,62806	8,732661	10,47476	14,97748	15,24343	14,41043	17,71027	13,76782	11,45778	20,52767	10,35277	13,1096	5,659054	6,804681	3,962271	9,841264	21,73443	10,8055	11,37254	16,79763	21,14425	32,50324	30,49976	27,77561	28,03326	35,1635	19,85639	26,31224	23,1641	28,80975	25,92997	32,36213	20,70886	25,2848	20,91167	23,74572	6,045397	4,358491	4,436546	7,914872	9,663876	17,45255	11,53211	10,65374	27,65031	20,29613	29,51315	26,12111	31,56112	27,93656	31,90705	37,00611	29,41576	24,13959	27,77347	20,42565	21,33427	19,98183	18,8626	25,07805	5,157218	5,065485	5,559723	6,559944	10,58369	20,55026	11,09057	11,37116	29,89307	21,87604	18,92635	25,52843	29,68356	21,91603	21,96673	21,61403	19,99274	22,65114	24,80417	30,00111	17,80774	14,4027	18,93899	23,56784	5,490233	4,490633	5,919886	4,572281	10,84673	7,990577	14,21626	10,41066	26,11751	23,7929	16,64159	27,47506	31,34829	19,42425	33,99564	26,14058	22,40502	24,53422	23,21687	21,61963	12,412	15,88887	13,73998	14,82068	4,502928	4,823925	4,527658	5,829119	7,642711	8,400545	7,504214	8,0638	15,69684	15,19452	12,24055	11,58371	14,28334	15,96541	10,56711	14,04074	18,56108	12,28573	13,0017	13,27179	11,52099	9,361391	8,587811	8,466719	7,210571	5,089523	4,379835	5,171654	8,069324	3,304736	2,534055	6,344703	6,743824	7,644161	5,462395	8,944448	7,35121	7,00956	7,356599	7,218929	6,978683	9,738063	6,520018	6,611406	6,634202	7,935594	6,293656	4,86986	3,924556	3,968695	4,789871	3,223227	28,04308	7,730783	7,39459	13,34093	21,08463	18,51065	13,87019	21,1307	13,26232	13,54229	16,44866	18,62856	16,46206	19,9111	17,66392	16,47284	10,96603	12,92123	11,49833	10,77628	5,816133	6,245579	6,029717	10,11467
3/9/2020 1:06:00 AM	56	9,061948	21,17471	5,881548	11,74569	14,64695	17,58565	14,34053	15,62542	17,00396	9,729568	10,62949	14,60558	15,65305	15,13567	17,98153	13,8168	11,51919	20,22574	10,0125	13,00239	5,708168	6,851307	4,147463	9,4849	22,75358	11,64152	11,87866	17,07746	21,05279	32,51603	32,72505	28,00287	27,9463	35,92783	20,99836	29,17669	23,50395	28,24078	26,2368	33,19587	21,14203	26,13305	20,39014	24,62498	6,436229	4,215158	4,819021	7,626892	9,89307	17,60486	11,63524	10,52705	29,08026	21,73422	30,68172	25,87733	33,55479	28,83344	33,6794	38,4536	29,89922	24,293	28,11132	20,58058	21,46552	19,99185	18,71753	25,79306	5,450376	4,940733	5,793545	6,922801	10,6344	21,63461	11,31983	12,05336	30,37515	22,93532	19,93037	26,1687	31,29531	21,72324	22,41939	21,92971	20,36576	22,97621	25,90331	30,38068	17,65452	14,44394	18,81265	24,07162	5,540105	4,089854	6,101072	4,545963	10,85613	8,09516	14,58368	10,77869	26,71226	25,27023	16,99706	28,27883	31,45198	19,99786	34,76501	26,96825	22,58994	25,39809	24,48303	22,45904	12,76277	15,75002	14,29266	14,75637	4,466043	4,827448	4,218336	5,817169	7,374557	8,263775	7,29367	7,845104	16,02039	15,18616	12,57957	11,95499	14,54803	15,969	10,58729	14,17758	18,54975	12,05107	13,40897	12,65563	11,26485	9,335351	8,856653	8,448965	7,148541	4,89901	4,427982	5,418187	8,075681	3,354471	2,6892	5,89115	7,005416	7,620123	5,149895	8,970009	7,42388	7,019716	7,273638	7,131894	6,778364	9,594385	6,542883	6,423933	6,718819	7,309281	6,401139	4,638387	3,782811	3,941341	4,631893	3,883041	28,79104	8,022008	7,579507	13,56439	21,14597	19,2631	14,10498	21,00672	14,28679	13,76043	17,23931	20,16116	17,22832	20,14313	18,25286	16,66162	11,78907	12,62185	11,65789	10,56435	5,803079	6,914788	6,446522	9,863091
3/9/2020 3:06:00 AM	58	9,242375	19,82945	5,924582	11,49432	14,71354	18,45587	14,91973	15,73428	17,57508	9,595008	10,88348	15,33875	15,90303	15,62113	17,97131	14,29024	11,08505	20,95401	10,36431	13,11547	5,610908	7,300784	4,246864	9,183314	23,84014	12,03284	11,9286	17,31736	22,4846	34,21778	34,2345	29,60882	29,0442	37,81554	21,99215	28,84291	24,1132	29,86067	27,28649	33,15152	21,12546	27,06572	21,32985	25,0811	6,310372	4,149328	4,984181	7,218101	10,3536	18,7118	12,3367	11,07931	31,05044	23,60066	32,60472	27,03125	35,87796	29,62443	34,8671	39,85356	31,48734	25,38323	28,5753	20,92417	22,62696	20,62728	19,31843	27,10344	4,921806	4,43862	6,006577	6,376616	10,99021	22,64754	12,02386	12,35888	31,90795	23,38024	19,95393	26,8243	31,77657	22,75593	22,54801	23,39336	21,09196	24,50044	25,72109	30,81233	17,63007	14,90246	19,13517	23,90984	5,31775	4,207353	5,553437	4,576011	10,84687	8,348669	14,72639	11,07275	27,03615	26,27722	17,5228	30,16509	33,20354	20,53928	35,04469	26,44686	23,34605	25,52829	25,60289	23,10041	13,03334	15,94109	14,11396	14,23747	4,809626	4,675688	4,102633	5,946826	7,465324	8,565567	7,732855	8,091222	15,81081	15,3232	12,38354	12,05342	14,05283	16,443	10,16032	14,44898	18,21148	12,14212	13,21978	12,67297	11,96694	9,139728	8,333126	8,29548	7,313495	5,129587	4,865993	6,328056	7,722564	3,303079	2,502142	6,122209	6,781332	7,472576	5,191203	9,039015	7,014397	6,95644	7,262377	7,157729	6,92059	9,937418	6,516149	6,291998	6,419928	7,340919	6,230866	5,052153	4,421695	3,657784	4,505001	4,52082	29,26952	7,835088	8,241878	15,03219	21,4946	20,06687	14,3377	22,18792	15,1215	14,15085	17,58206	21,27038	17,80919	20,62783	18,07699	16,09182	13,24692	13,20085	11,52403	10,76502	5,411762	6,884464	6,743273	17,3378
3/9/2020 5:06:00 AM	60	9,344813	20,512	5,621753	11,87887	14,87442	18,17391	15,22533	16,2223	17,90209	10,36679	11,06612	14,89604	16,13837	16,08719	18,9506	14,16515	11,45909	20,64627	10,64075	12,78618	5,742636	6,49004	4,154371	9,225451	24,48304	12,40371	11,88557	17,54366	22,67794	36,76897	34,58382	31,02364	29,88299	38,7645	23,10925	30,97453	25,87996	30,74119	28,0323	34,6209	22,21437	27,57571	20,86028	25,31043	6,612235	4,020019	4,532355	7,570321	10,46992	19,23422	12,07297	11,08733	31,18845	24,07721	34,98999	28,77708	37,22231	29,86579	36,1774	40,74678	31,52485	24,90502	29,4706	21,46766	22,78383	20,50584	19,63818	26,83597	4,836981	4,446978	5,942473	6,476432	11,36847	23,8065	12,01225	13,27814	32,9119	23,99543	20,70174	29,14629	32,00956	23,19352	23,68458	25,5296	21,55173	24,87387	26,78568	31,81118	17,75731	14,69185	19,07722	24,43365	5,071148	4,038048	5,539761	6,658309	11,48582	8,660408	15,56207	11,93807	28,40676	27,61999	17,51969	29,84665	34,12025	20,50308	36,31617	27,96979	24,38591	26,21367	26,13526	22,96329	12,33726	16,05238	13,65019	13,88387	4,996477	4,706911	4,264754	5,98468	7,402604	8,549334	7,771055	7,918809	15,80287	15,37066	12,14688	12,15863	14,23478	16,12539	10,22968	14,24921	18,18212	12,24463	13,21466	12,84718	11,73139	9,188425	8,404897	8,31054	7,231157	5,070182	4,846029	6,787066	7,817612	3,243604	2,571701	5,827324	6,87652	7,398182	5,095602	8,957367	7,164083	6,958168	7,102537	7,056395	6,722136	10,04773	6,462339	6,423243	6,539498	7,323305	6,18127	4,580156	3,919928	3,637959	4,965117	5,488022	30,6366	8,332643	8,405725	15,02894	22,25402	21,48141	14,38246	21,61542	15,54978	14,56095	17,78252	21,71191	18,00129	21,35859	18,39813	16,87134	12,49378	13,014	11,66197	10,91712	5,709895	6,562914	5,604347	12,1446
3/9/2020 7:06:00 AM	62	9,562472	20,85723	5,636052	11,97143	15,45058	18,98956	15,15646	16,88136	17,42989	10,602	10,80273	15,83002	15,92507	16,42753	19,3808	15,12316	11,4555	20,54833	10,97535	12,92799	5,828567	6,658862	4,167356	9,184972	25,34718	12,69991	12,72691	17,68989	23,77466	37,44536	36,47644	32,0242	30,74277	40,65021	24,92664	31,00755	26,92681	31,1381	28,85804	35,65284	22,60237	29,21951	21,19778	25,78705	6,301047	4,110301	4,478476	6,963832	10,51952	19,36091	12,66751	11,49177	33,31613	25,37039	35,76806	28,56688	37,48598	31,37876	38,57682	40,85185	32,2391	26,37275	30,56525	22,30541	23,35481	21,12173	19,87055	27,88337	4,587409	4,224207	6,03013	6,989113	11,35203	24,20072	12,15828	13,59548	34,21481	23,77653	21,92094	29,0297	32,59409	23,98341	25,17939	25,36603	21,89558	26,43596	26,74852	33,61254	17,84966	14,72086	19,2526	24,50286	5,041445	4,021952	5,945236	5,529053	11,88681	9,263304	15,83907	11,67696	29,65338	27,87992	19,38833	30,98282	34,5412	21,35652	37,76601	28,04356	24,94916	26,33048	26,12345	23,9296	12,26597	16,09741	14,35062	13,64197	4,680316	4,690124	3,882695	6,300012	7,579369	8,47494	7,682845	8,281388	16,02923	15,24156	12,45358	12,4435	14,32685	16,14804	10,28501	14,57559	18,22875	11,98096	12,94292	12,79779	11,79846	9,161763	8,431697	8,145998	7,526869	4,983077	5,15031	7,066756	7,840614	3,237594	2,604719	6,010789	6,881839	7,647891	5,259864	9,015254	6,761715	6,823055	7,201662	7,102952	6,904357	9,732329	6,261813	6,570652	6,608851	7,34686	6,015763	4,790423	3,848917	3,828609	5,033225	5,640611	31,98179	9,185801	8,767201	15,46212	22,79433	21,5873	15,21407	23,22772	16,11123	14,71271	17,8527	22,15718	17,3767	20,8647	18,9986	17,24276	11,47899	13,19781	11,85594	10,55586	5,898334	6,468004	4,827587	10,63992
3/9/2020 9:06:00 AM	64	9,280504	21,77705	6,058659	12,26625	15,44582	18,96877	15,4318	16,94933	18,36269	10,74782	10,9766	15,94441	16,65879	16,97779	20,04518	15,10389	11,23038	20,62769	10,84142	12,79281	5,558411	6,413848	4,261439	8,828815	25,89647	13,962	13,88884	19,20977	24,18718	39,25142	37,82038	32,66703	32,49213	41,0177	25,3364	32,88862	29,22386	33,15677	29,83346	36,51208	22,86742	29,70076	21,97426	27,5431	6,233284	4,234155	4,629477	6,910919	10,82049	19,71727	13,61938	11,74002	33,80464	26,00457	36,70535	30,38599	38,37078	32,3872	39,93244	42,51174	33,00101	26,77415	33,19367	23,32249	23,68458	21,69333	20,6956	27,82639	4,13123	4,392269	5,970105	6,687873	11,54979	25,57471	13,12334	13,6553	34,88913	24,89521	22,42222	30,17704	34,05269	24,36478	25,23362	26,26113	22,74508	25,86614	28,34459	33,74951	18,20858	14,42708	18,93734	24,46501	5,267463	3,879172	5,588459	5,523666	12,3452	9,240232	16,35935	12,13949	29,88223	29,16791	19,92188	32,02994	36,26706	21,93296	38,67519	29,97465	25,61077	27,86293	26,54855	23,79179	12,17375	16,2176	14,26441	13,96455	4,569035	4,534013	4,169706	7,21071	7,65625	8,041971	7,693481	7,825901	16,22824	15,50854	12,36171	12,25872	14,37148	16,06577	10,13401	14,63887	18,97097	11,86181	12,91964	13,23069	11,86319	9,127846	8,198359	7,21893	7,542137	4,923879	5,58238	7,320677	7,796751	3,207062	2,591802	6,110328	6,814973	7,908998	4,996615	9,196507	6,929018	6,848959	7,037537	7,130649	6,606087	10,04428	6,447281	6,251589	6,516565	7,534469	6,045743	5,090422	3,887668	3,631328	5,123301	6,508621	32,71953	8,930358	8,989624	16,07551	24,12253	22,37767	15,90317	22,98201	16,12698	15,09961	18,59997	22,96066	18,3736	21,33082	19,16591	16,99989	11,75792	13,00674	11,462	10,5035	6,216291	6,311133	4,731571	7,770502
3/9/2020 11:06:00 AM	66	9,306338	21,92888	6,255181	12,47264	15,36977	18,90121	15,60076	17,62821	18,91564	11,36626	11,48362	16,97627	17,1004	17,32779	20,28694	15,59751	11,05293	21,32032	10,85951	13,10089	4,970988	6,494529	4,149536	8,29541	26,51892	14,41513	13,80644	19,977	25,24777	41,4202	38,49815	35,19942	35,29039	43,14821	25,95373	34,19678	28,51045	34,95193	31,07952	38,17833	23,04177	30,15273	22,3508	26,98932	5,378882	4,392339	4,295631	6,922732	11,14335	20,5696	13,25908	12,42726	35,62093	26,58315	37,16146	31,67626	40,34089	33,78005	41,0036	46,28537	33,69985	27,28538	33,87966	24,20459	23,16327	21,73823	21,36902	28,41926	4,465836	4,52227	6,070609	6,962382	11,74445	26,00637	12,86963	13,69923	35,84252	26,80033	24,91331	31,34781	35,84093	26,04347	26,27376	27,03857	23,76478	26,75129	28,67332	34,12673	17,64223	14,33991	18,96227	24,91656	5,415009	4,155891	6,047262	6,008441	12,64313	9,833664	16,23757	12,24573	30,82241	29,84499	21,17132	32,10579	37,60162	22,74287	39,79858	29,18946	25,97957	28,95336	26,50696	24,46218	11,93454	15,96644	13,84678	13,56999	4,28838	4,610894	4,781996	7,829906	7,790948	8,156845	7,766772	7,947337	16,21097	15,62293	12,58054	12,35328	14,32879	16,25014	10,32328	14,66975	18,65019	11,88529	12,89643	13,57047	11,726	9,14387	8,610466	7,852219	7,288558	4,634795	5,034884	8,601211	7,507046	3,271027	2,563274	6,167869	6,564089	7,764562	5,050702	9,068373	7,263276	6,977993	7,154827	6,993329	6,881908	9,918283	6,389119	6,371228	6,151222	7,233505	5,877404	4,686878	4,26054	3,801806	4,702697	6,040285	33,73743	9,03563	8,918407	15,67798	24,31062	22,1969	15,76308	24,2986	16,86685	15,97784	18,68072	23,63713	19,5479	22,20891	19,92353	17,92309	11,68221	13,08231	11,40957	10,54515	5,875194	5,607662	5,033433	4,134961
3/9/2020 1:06:00 PM	68	9,553216	22,43617	6,109086	12,09224	15,06321	20,01333	16,59103	17,76401	19,43503	11,29607	11,3925	16,01721	18,00156	17,98118	20,97659	16,37247	10,73511	21,07793	10,75369	13,32891	4,8385	6,595104	4,091236	8,114778	26,57383	15,04752	14,48787	21,78831	25,99256	42,50581	40,38441	37,53004	36,53798	43,45787	27,23786	36,57134	30,65816	36,59497	31,439	38,41678	23,30169	30,45998	22,50318	26,65631	5,551157	4,577738	4,462451	7,244833	12,01868	21,63758	14,03943	12,38243	37,50304	27,13044	38,12334	31,79018	41,86236	34,69261	42,49295	47,97718	34,30213	28,88636	36,03193	24,9265	23,18682	21,80544	21,56533	28,2847	3,920066	4,453194	6,202061	7,230327	12,53322	26,54509	12,67877	14,0433	37,48584	26,46027	26,28288	32,49614	36,55767	27,56355	26,70037	27,71607	25,08393	27,97013	30,37777	35,39443	17,50477	14,55626	18,62276	24,22455	5,190581	4,195611	6,097065	6,749903	12,5085	10,32404	16,64456	13,28761	31,79819	31,50835	20,98385	32,36427	37,86631	22,95721	40,51593	31,21781	26,13071	28,87282	26,69727	24,39192	12,43237	16,02847	13,82902	13,34542	3,986655	4,55964	4,322778	8,181295	7,396456	8,308398	7,864722	8,145929	16,11295	15,83078	12,91549	12,13922	14,69759	16,29953	10,22056	14,63328	17,99154	11,8319	13,18986	13,03043	11,29725	9,55211	8,591816	7,685815	7,696521	4,917315	4,929819	10,16281	7,480797	3,263222	2,501934	5,999738	6,562846	7,840408	4,897422	8,748688	7,355355	7,071037	7,067929	6,872721	6,97585	9,83325	6,688564	6,400447	6,368604	7,394729	5,918227	4,746214	4,552664	3,820458	4,377487	6,109017	34,33714	9,030104	9,07963	16,84972	25,46896	22,88793	16,65983	24,62043	17,24366	16,65603	18,78813	23,91723	19,675	22,45883	19,72356	18,70344	11,46939	12,94181	12,03622	10,42661	5,82159	5,08676	5,054155	4,12757
3/9/2020 3:06:00 PM	70	9,501962	21,65423	6,239983	12,27143	15,17463	20,14257	16,59289	18,38017	19,71264	11,22444	11,43478	15,50923	18,01337	17,98609	20,9529	15,47448	10,71887	20,11197	10,73911	13,13391	4,905227	6,529274	4,2794	8,512034	27,94292	15,15998	14,72287	21,45958	27,33235	45,29827	40,81517	37,02911	39,27014	48,66566	27,92669	36,37268	31,27687	38,35647	33,89001	39,01898	23,46817	29,53809	23,13951	26,25822	4,830626	4,122045	4,911928	7,251188	11,92819	22,62157	13,83296	12,56009	38,42348	29,91635	39,60316	34,40311	42,85049	35,94012	44,22904	47,45186	35,3601	30,8055	36,90007	25,33744	23,90825	22,29485	21,19432	28,01828	3,81583	4,90129	5,759975	7,212507	12,48639	28,02574	12,98899	14,08281	39,01236	28,30107	28,25079	32,64568	37,7533	27,99224	27,11995	28,99066	24,69841	28,07623	30,0976	36,84613	16,85828	14,96692	18,57558	23,69979	5,595298	3,756908	5,583417	6,159304	13,41526	10,34635	16,87265	13,16893	32,76186	34,07224	21,76006	35,37502	38,75677	23,59983	42,05301	31,75563	26,63365	30,70603	27,00652	25,62438	11,91541	15,53824	13,78854	13,44627	4,256879	4,521648	4,380043	9,366573	7,522173	8,297415	7,740661	8,259492	16,85897	16,20241	12,92419	12,27481	14,79263	16,08139	10,66486	14,46632	18,09219	11,76089	12,88385	13,28657	11,31749	9,232841	8,410215	7,828042	7,565345	4,97313	4,539124	9,885127	7,562929	3,29541	2,715103	5,956081	6,45343	7,79309	5,204258	8,655641	7,648928	6,675578	7,126437	7,308452	7,242692	9,911306	6,442376	6,386149	6,372196	6,703554	6,022256	4,464108	4,04606	3,945348	5,038752	4,979415	33,85693	9,563993	8,996048	17,25029	26,00961	23,23718	16,28564	25,06735	17,03118	16,72987	19,63839	24,98632	20,85178	23,09799	20,12475	19,24866	11,26216	13,42272	11,87521	10,7492	5,959466	5,031499	4,708499	5,61754
3/9/2020 5:06:00 PM	72	9,56572	21,98103	6,404593	12,2295	15,52961	21,03241	16,92432	17,83827	19,94854	11,1917	11,65679	16,09928	18,07741	18,35482	21,98828	15,86545	11,16559	19,82952	10,24798	12,92268	5,215863	6,595105	3,987898	8,031679	28,81659	15,81178	14,97348	22,3126	27,74667	46,91043	42,43604	38,75553	40,38938	51,11985	28,98106	37,47783	33,09578	38,56232	35,68986	40,56159	24,2497	29,81702	23,71222	26,70279	5,13974	4,165769	4,743245	7,345822	12,51347	22,84262	14,48027	12,58441	39,98667	31,32059	41,01866	34,4916	43,87917	38,22723	46,06958	48,27883	36,24786	30,95443	37,5476	25,97667	23,53048	22,31342	21,41931	28,39944	3,547401	4,638525	5,863312	8,122789	12,64686	28,45664	13,38258	15,03267	39,69123	28,27918	28,73038	33,47287	39,81287	28,17356	29,27008	30,71348	25,11418	30,04041	30,4972	37,75095	17,59263	14,99061	18,15049	23,89734	5,5495	3,445582	5,856267	6,871409	13,83704	11,19709	17,59208	13,52979	34,78178	34,98446	22,93932	36,28026	40,84307	24,4391	44,01595	31,37572	27,03781	31,45564	27,50166	26,96667	12,37988	14,78075	13,57151	13,41498	3,630706	4,425011	2,447226	12,82197	7,539028	8,288573	7,820513	8,102274	16,67627	16,08035	13,05088	13,03644	14,10478	16,05203	10,6411	13,69018	18,21715	11,45488	13,14689	13,32366	12,03954	9,284582	8,642241	7,820029	7,761799	5,189061	5,916778	7,075665	7,907548	3,405656	2,556159	5,918573	6,589371	7,642435	5,040824	8,626355	7,280131	6,750871	7,070072	7,124641	7,103089	10,24978	6,446522	6,26347	6,327089	6,494183	5,599304	4,680039	4,210116	3,599759	5,123232	3,373536	36,04187	9,65842	9,623881	17,12595	26,33752	24,45029	16,31507	25,68143	18,21501	17,04748	19,58699	25,17117	20,24633	22,75254	20,17304	19,18538	10,7617	12,86997	12,23316	10,79237	4,911376	8,025529	4,835806	5,621891
3/9/2020 7:06:00 PM	74	9,807279	21,33324	6,210696	11,97233	15,74036	21,18507	16,58895	18,1096	19,90993	11,02391	11,69975	16,89683	18,69764	18,59444	22,28041	16,04802	10,73138	20,43891	10,05968	13,06387	4,915658	6,508967	4,621464	8,090738	29,89314	15,29758	15,59682	22,87902	29,22386	48,18523	44,13151	40,15963	42,27523	50,96769	29,65344	38,64666	34,07977	39,7143	37,2771	44,39793	23,9888	29,77855	23,40738	26,70888	5,366241	3,940995	4,930027	6,951674	12,32538	22,96357	15,43435	12,94796	42,18163	32,06274	43,03286	36,20054	46,3119	40,3737	47,57467	50,3661	37,1446	31,41171	38,96642	28,10269	23,35868	22,21023	20,83389	27,92578	3,139437	4,838777	5,532093	7,561893	12,56521	28,79787	13,98962	15,62424	40,71266	30,03046	28,92159	34,62968	39,90226	29,52428	30,09967	30,37024	25,8982	30,31491	32,39541	38,14683	16,95022	14,92457	18,45318	23,11934	5,666584	3,51604	7,096113	9,977551	14,12833	11,21774	18,20361	13,53552	35,26905	36,77518	23,99121	37,27716	42,3251	24,96919	45,44098	32,36247	27,98022	31,55718	28,73874	26,96494	12,5773	14,51087	13,42603	13,64701	4,804584	4,864404	2,557126	6,442791	7,610038	8,685482	7,656043	8,337893	17,13003	16,13444	12,82556	12,13369	13,93319	15,66845	10,33813	13,98258	18,578	11,20524	13,49698	13,30902	11,91928	8,683273	8,411667	7,802622	8,24685	5,32148	4,106018	3,892919	7,884961	3,287397	2,512434	5,967756	6,644355	7,875153	5,05236	8,520598	6,957822	6,758399	6,781334	7,163393	6,838183	10,30013	6,375372	6,326881	6,808134	7,184807	5,465365	4,877183	4,069961	3,818593	4,618217	3,11229	36,14901	10,20177	9,71969	17,80414	26,07593	24,6665	16,59994	26,15806	18,37395	16,22872	20,46889	26,51726	21,1783	23,32021	20,97756	19,03045	10,68102	12,61598	12,24387	10,38835	48,41049	14,64522	5,263801	5,225326
3/9/2020 9:06:00 PM	76	9,737164	21,82803	6,372956	12,11186	15,96962	21,31231	16,44183	17,993	20,67121	10,87519	12,24884	16,60491	19,12992	18,76914	21,68642	15,81565	11,10812	20,22809	10,16143	13,13066	5,051808	6,615965	4,407535	8,360341	29,6692	16,08567	17,15006	23,86404	30,51869	48,92663	46,59061	41,91279	44,33004	52,88378	31,45764	41,57618	34,25156	41,24702	39,59585	47,31571	23,28961	29,09048	23,66324	27,19607	5,311326	3,53324	4,442418	7,110826	12,96744	23,9689	15,80674	12,93711	44,24976	33,50679	44,65297	38,18966	46,93055	41,37765	48,21079	51,04727	37,79295	33,43659	40,03695	28,75781	23,79739	22,91722	20,5667	28,24595	3,678782	5,231059	5,49866	7,276538	13,7681	29,68785	14,2604	16,45239	42,94699	29,52987	29,8928	35,39663	41,48092	31,05569	31,34685	31,01196	26,74293	31,62536	32,51161	40,22981	16,93012	15,24694	18,1891	23,2655	6,267062	3,177498	4,700971	3,231377	13,95979	11,71329	18,53255	14,0748	36,4794	38,08059	24,60254	37,08624	42,67104	25,51144	45,01015	34,31636	29,44829	32,14226	30,02818	27,22239	12,18149	15,04318	13,35862	14,20798	4,451951	4,66733	1,796253	5,062031	7,226459	8,485438	8,108491	8,519286	17,05957	16,59393	13,02277	13,08881	14,11811	16,31465	10,44119	14,26344	17,87142	11,06557	12,95093	13,17798	11,81988	8,563426	8,622762	7,509049	8,200225	5,519107	4,176889	2,558231	7,679047	3,276553	2,476445	6,013967	6,700998	7,973517	5,224705	8,265638	7,118494	6,700651	6,844262	7,258648	6,855589	10,16129	6,318937	6,393265	6,023707	6,57224	5,401746	4,82358	3,666971	3,693773	4,59328	4,099386	36,19999	10,20495	10,0889	18,58691	26,86644	24,78048	17,4341	26,76358	18,27421	16,0081	20,44637	27,29699	22,09286	23,05834	20,46246	18,82108	10,91927	12,80697	12,65287	10,41798	27,32144	7,172096	4,732814	4,601776
3/9/2020 11:06:00 PM	78	9,98059	21,83418	6,275835	12,38582	16,44873	22,02773	16,9313	18,41118	20,6958	11,39333	11,93226	16,91507	19,52538	18,19325	21,69395	15,77987	9,98881	20,01161	9,857151	13,17529	5,175246	6,072544	5,004007	8,493451	29,70975	16,62197	18,17937	25,54032	32,64685	49,03031	48,9296	43,75801	44,92719	54,57456	32,93898	42,88835	34,47102	42,69886	41,12753	47,43866	23,6191	30,05554	23,23545	26,50095	6,033861	4,038669	4,465489	7,880678	13,07996	24,60122	16,19488	13,24941	48,0343	36,18355	47,31391	40,98005	49,90834	44,8662	49,63431	52,40565	39,33065	34,77322	40,1318	29,68481	24,06892	23,07188	20,13449	27,87211	3,556311	4,757405	5,582726	9,124806	14,10657	30,04324	14,53698	16,59366	43,78137	31,04374	31,76752	36,8808	42,5793	32,59021	33,54692	32,39321	26,82092	31,26126	32,79565	42,41497	17,13562	15,05209	18,13177	22,76131	5,952006	3,430247	4,035561	3,139644	14,63583	11,42635	19,16819	14,43751	37,99189	39,0071	23,75559	38,34763	44,15789	26,4173	46,27439	34,04171	29,9225	32,61771	29,8767	28,04612	12,00949	14,7724	13,12334	14,34737	5,006908	4,655794	1,544126	4,681629	7,831565	8,65433	7,836814	8,364141	16,75143	16,78499	12,97787	13,18137	13,89803	16,17692	10,70382	14,1063	18,31531	11,08836	12,93939	13,47162	10,95401	8,473557	8,809199	7,493784	7,285381	5,525323	3,686658	3,264395	7,581442	3,286154	2,499447	5,889215	6,563467	7,959079	4,991365	8,769202	7,210295	6,480023	6,964385	6,92052	7,350104	9,885126	6,120067	5,953111	5,959812	6,597937	5,476417	4,605438	3,337478	5,477247	5,059266	3,516799	36,65948	10,34075	10,11577	18,28035	27,49033	25,83361	18,37319	27,76221	18,57814	16,58454	21,31666	27,34113	22,29388	23,01427	21,18632	19,49913	10,97176	12,34078	12,25968	10,44803	13,92379	6,33897	4,879255	4,515432
3/10/2020 1:06:00 AM	80	10,12724	21,48659	6,31652	12,89615	16,51954	22,70122	16,79929	17,65936	20,91312	11,00948	11,97219	17,52846	18,64818	18,61095	22,09542	15,92078	10,08503	19,75886	9,765073	12,57964	5,233062	6,30236	5,050978	8,87779	30,277	16,67682	18,93499	25,37964	32,98388	51,79951	49,30061	46,36204	47,54587	56,96487	33,84035	44,65911	35,26677	43,57441	41,64926	49,16722	22,85374	29,62617	23,18468	26,7347	6,178783	3,45249	3,95937	7,281167	13,22039	25,47649	16,7986	13,84685	49,06195	36,89559	48,30529	42,2621	51,72504	46,07807	50,81233	54,96754	41,37676	34,73869	41,95762	30,52256	24,23104	23,05482	20,22235	27,33256	3,572958	4,360287	5,288876	8,439227	14,10996	31,41999	15,05105	16,70901	45,14824	32,97676	32,31771	38,16113	44,31649	33,57648	34,40678	33,85506	27,10931	32,06724	33,0645	43,57047	16,82596	13,92635	17,90465	22,66275	5,443537	3,623867	3,959715	3,398403	14,50555	11,52368	19,49229	14,38985	39,61518	40,85966	24,7753	39,54382	45,34469	26,91576	47,89146	34,82427	30,54853	32,91757	31,64954	28,2693	11,75716	15,04504	13,10966	14,17696	4,235121	4,814669	1,496601	6,899453	7,589245	8,835447	7,87453	8,408558	16,56865	16,40328	13,25106	13,25072	14,17337	16,39016	10,74941	13,97802	18,18406	11,1106	13,02021	13,65861	11,90456	8,809266	8,602454	7,377943	7,472508	5,723917	3,88608	3,017448	7,892835	3,20499	2,372278	6,019355	6,659827	8,011232	5,197765	8,278901	7,008661	6,566921	6,681517	6,83528	7,064614	10,16336	5,961538	5,943648	7,790121	6,375443	5,327766	4,564752	16,49625	22,83985	26,40646	4,585959	37,11359	10,71549	10,53382	19,67244	28,32822	25,42323	18,89244	28,02809	18,84885	16,46517	20,95871	27,76152	21,5748	22,67884	21,49826	19,25826	10,78864	12,46132	11,84633	10,21952	91,70225	36,73139	35,73621	63,18579
3/10/2020 3:06:00 AM	82	10,29122	21,27722	6,268858	13,40013	16,47077	23,0475	16,5214	17,64478	21,28447	11,37309	11,69851	17,08928	18,64687	18,35447	21,78078	15,8497	9,677485	19,20024	9,630581	11,76807	5,202807	6,819463	5,080128	10,60766	32,8775	17,59098	19,6283	26,28454	35,57623	54,21185	52,79544	47,51858	48,6171	60,63439	36,63903	45,78553	35,74339	44,89901	42,80732	49,65967	23,19594	30,42233	23,78392	25,86276	5,676462	3,603766	3,240219	8,546641	13,64473	25,28522	17,44156	14,0989	51,57604	37,64658	51,09492	42,52576	52,89083	46,75529	53,4596	56,04153	42,15821	35,4557	42,72561	31,02412	23,98859	22,67787	19,19893	27,57647	3,329327	4,248591	4,611931	8,471416	15,36617	32,10592	15,99166	17,84041	47,18225	35,03275	33,62312	40,39111	45,73912	34,51668	35,69069	35,82795	28,34245	33,14518	35,55482	42,77961	16,2547	13,82419	17,38133	22,90182	5,651525	3,382239	4,469772	5,32445	14,81101	12,46104	19,8088	14,58927	40,6936	42,17976	25,91629	41,38925	45,99166	26,69775	49,42922	36,39783	30,36223	34,69517	31,72635	29,19368	11,49833	14,85577	12,82632	13,34708	4,301779	5,739528	1,602564	6,451081	7,592009	9,039704	7,817197	8,567364	16,81069	16,76765	13,12749	12,52508	14,21896	15,97204	10,65367	13,72921	18,49877	11,19363	13,08811	13,33796	11,2127	8,167828	8,7433	7,474096	45,91138	29,18373	14,06209	4,312073	7,764838	3,293615	2,410547	5,816064	6,458472	8,06974	4,968226	7,986434	7,100394	6,353545	6,75916	6,973572	7,243313	10,18423	6,114611	5,873536	5,878923	5,990135	5,42986	4,978792	9,527727	6,841085	10,72336	5,880305	38,28568	10,71397	10,60897	20,73331	28,32684	25,88003	18,9479	28,50416	18,35088	16,88053	21,21781	28,9803	21,66273	23,15111	21,40915	18,94742	10,9538	13,08853	12,29125	10,34317	96,27481	98,87372	90,49879	93,08294
3/10/2020 5:06:00 AM	84	10,49832	21,55214	6,368189	13,50768	16,46759	23,80257	16,37337	17,33277	20,63813	11,32412	11,79038	17,64575	19,16964	17,74543	22,1913	15,43117	9,44228	18,45622	9,105673	11,76503	5,194519	6,683037	3,724995	13,06062	33,4949	18,49407	19,28106	26,22976	36,86436	54,72224	53,68335	49,30226	49,92858	60,97031	38,20279	48,30094	38,11312	45,797	43,55831	51,29718	22,80912	29,93804	23,45774	26,08781	6,145143	3,657438	4,793187	7,606101	13,94756	24,9694	17,0461	13,59686	51,98199	40,02094	51,20034	45,68758	55,61105	49,89438	55,05229	58,9153	43,07001	36,77698	43,31227	31,93129	23,69197	22,70205	19,86648	27,55498	3,315028	4,147601	4,849	8,356198	15,50129	33,46402	16,73056	18,87917	48,07457	36,09797	34,97762	41,09175	46,5158	36,20075	36,31072	35,87975	30,29087	34,45871	36,4381	43,62304	15,55924	13,70973	17,26065	22,2056	7,038366	4,251423	3,999158	5,301033	15,33951	11,45371	19,9446	16,45163	41,54399	43,97947	26,63945	43,78834	47,78335	27,75026	51,2996	37,75766	31,54102	36,13465	33,26446	29,11603	11,97965	15,09802	12,41656	12,59021	31,63773	34,96022	1,566299	6,409496	7,673865	9,337146	8,014893	8,638926	17,07332	17,03111	13,26053	13,13571	14,33251	16,25235	10,51379	13,37271	18,25818	10,78926	12,99528	13,29306	11,76213	8,123964	8,725685	7,121464	15,50294	11,10874	6,417302	3,968487	7,431545	3,217907	2,358187	5,677913	6,73671	7,898363	5,279551	7,899674	7,178313	6,319974	6,755499	6,736918	7,186809	9,801062	6,034759	5,743397	5,69373	6,178368	5,363962	4,873384	4,858187	4,51108	7,960876	5,977702	39,47101	11,31182	10,58052	20,93563	26,73989	26,54427	19,92961	28,99916	19,42999	16,67012	21,79453	29,66982	20,64489	23,71187	20,86483	18,43018	10,10824	12,28372	11,87555	10,20129	97,46408	99,45457	93,43716	93,4965
3/10/2020 7:06:00 AM	86	10,09761	22,15884	5,962851	13,50692	17,1656	23,86094	16,22092	17,56555	21,06391	11,27811	11,61486	17,8145	18,75815	17,91259	21,95817	14,92098	9,416032	18,89582	9,386536	11,56547	5,156319	6,282397	3,533792	11,7374	34,65455	18,90376	20,11453	26,65036	38,09723	55,49894	57,14171	51,0139	51,42373	63,34225	38,66511	49,78966	37,94002	48,10559	44,39524	52,42305	22,42153	29,97023	23,82474	26,05445	5,622168	3,952669	3,790271	7,324823	14,84182	27,00866	17,80746	14,37859	52,74516	40,07668	53,03823	47,91647	57,97476	50,52097	56,3936	60,62466	44,49913	37,5402	44,8365	33,14462	24,34558	22,39728	19,37631	28,01987	3,387696	4,286099	5,632322	12,21499	15,60898	34,36409	17,45413	19,11901	49,57201	36,58757	36,55663	44,38446	46,64871	36,94587	38,69522	37,00334	29,86254	35,59578	35,61216	43,9182	15,05139	13,57524	16,93275	21,6438	33,47646	18,12196	5,067487	12,69424	15,80508	12,26535	20,20695	16,23798	43,13889	43,93256	27,9588	43,99916	50,81669	28,57248	51,74707	37,888	32,74813	37,22805	34,29846	30,50992	12,45924	14,61179	12,17859	12,76525	6,815456	10,15232	1,691672	5,540313	7,781486	9,41458	7,953277	8,827849	17,17949	17,35066	13,24664	12,91086	14,42929	16,08601	10,20875	13,14179	17,78563	10,87623	12,99175	12,93089	11,69879	8,071191	8,537936	7,214924	72,2579	8,100616	46,66535	94,39068	7,611143	3,332298	2,445914	5,520487	6,709218	7,858159	5,260003	7,926961	7,258994	6,123384	6,510347	6,923559	7,436865	10,33771	6,152257	5,848531	5,750996	6,345671	5,044139	4,84154	90,16716	96,58018	86,21857	97,32158	40,47103	11,45875	10,95705	21,96667	27,6003	27,46664	19,95551	29,80058	19,30558	17,28303	21,37565	30,1376	20,98399	24,27525	20,50447	18,54588	10,20004	12,00624	11,47028	9,714716	98,44047	99,72564	94,25488	96,58938
3/10/2020 9:06:00 AM	88	10,08455	21,79833	5,917675	13,15194	17,8592	23,72458	15,84211	16,83701	21,41855	11,36916	11,2949	17,96509	18,50679	17,19178	21,71605	15,22408	9,927401	18,83704	8,833583	10,57402	4,939282	6,491973	3,552581	10,39539	35,44312	18,97519	20,5781	26,68836	39,25225	58,56916	58,87316	53,02346	52,21665	66,18722	40,1499	51,43118	40,56124	48,71774	46,45709	54,3978	22,64796	29,94647	23,05544	25,06555	5,737249	3,877998	3,145792	7,178797	14,48435	27,7169	18,25196	14,26641	55,68227	42,47755	56,27217	50,15114	59,24715	53,22765	57,77354	62,80539	45,5783	38,0343	45,94269	33,50015	24,25888	22,01965	19,49637	28,03582	4,060842	5,350906	5,489472	11,48486	15,15984	34,98433	17,72118	20,03088	51,65251	38,27379	38,4862	44,26344	48,7891	38,37036	38,67036	37,8393	30,50618	35,90946	35,87741	45,24606	14,67859	12,89436	16,47919	21,07151	17,52411	5,100368	4,80873	6,294415	16,13989	12,60817	21,08146	16,70459	44,71575	44,37873	29,91946	46,04519	52,04562	29,84949	53,98058	38,87779	32,14032	36,1229	35,7438	30,55537	11,46241	14,20818	11,66736	12,56452	50,56318	54,86406	40,05568	28,46106	8,042041	9,757958	8,08245	8,600934	16,90843	17,10544	13,29065	13,65986	14,57436	16,08311	10,39235	13,47922	18,05123	11,18666	12,74391	13,38065	11,65479	7,888139	8,544499	7,063993	83,77611	93,8807	80,52773	99,30814	7,376009	3,358615	2,432513	5,710931	6,260568	7,542622	5,512959	7,870802	7,404054	6,216914	6,43996	7,037467	7,247665	10,05208	6,093127	5,714868	5,625622	5,982953	5,326592	4,667882	93,17931	99,43883	91,07103	98,30328	40,62984	11,61279	10,84176	22,0919	27,6501	27,2487	19,81384	30,64745	19,83974	16,55041	22,02517	30,75839	20,6556	24,16805	20,64303	18,04017	9,839744	12,07228	11,11268	9,572557	99,15451	99,88368	95,72834	98,26999
3/10/2020 11:06:00 AM	90	9,671959	21,57874	6,12739	12,83985	17,61101	23,13218	16,07614	16,58129	20,82422	11,17056	11,52921	17,70295	18,69239	17,12748	20,96638	14,80334	9,970297	18,02118	8,526056	10,50964	5,396842	6,396787	3,80008	10,00497	36,43423	19,56938	21,01742	27,24325	41,41965	59,39269	60,22636	55,50978	54,33432	67,35356	41,23895	54,37819	42,79143	49,9558	47,54076	55,21607	22,42664	30,17172	22,99783	26,08117	5,302208	4,07148	5,86946	8,372017	14,92581	28,69598	19,16259	14,80638	56,96679	45,09491	56,84647	52,50919	60,21503	55,65642	58,73404	64,66595	46,35355	39,28002	47,6939	33,80305	24,07072	21,36536	19,7266	27,97662	20,05602	11,96922	5,349456	12,62834	15,60269	36,53653	17,43327	21,32875	52,64879	39,49989	40,16116	45,88749	49,49229	39,08426	38,94977	39,71078	31,21077	36,62729	36,6713	46,24759	14,4744	13,0343	15,88949	20,38317	14,84872	4,405186	17,96917	15,70015	16,19357	12,4913	21,59324	17,28455	46,54668	46,7374	30,54287	48,16244	54,15534	30,74084	55,71079	41,10349	33,28188	37,24891	35,96547	31,18473	11,25186	14,11866	11,89752	12,27398	65,34415	75,44326	84,87048	89,55157	7,974553	9,80479	7,787011	8,556586	17,15331	16,98366	13,06905	13,2072	14,93272	16,03352	9,925675	13,71076	17,80677	11,4861	12,59588	13,80547	11,5596	8,557832	8,574962	7,256576	94,80279	96,19398	92,48059	99,81059	7,250497	3,297483	2,461594	5,59806	6,463585	7,70785	5,348144	7,660533	8,106833	6,050854	6,476913	6,726763	7,315084	10,02943	6,33082	5,666653	5,300826	6,03987	5,030186	4,621671	94,36533	99,04281	92,82853	99,19167	39,41064	11,69761	11,2415	22,65107	28,2445	27,30914	19,90371	30,83278	20,31685	15,8486	22,02849	30,61782	20,17635	23,2186	20,61271	18,02242	10,57692	11,80737	11,07586	9,775917	99,03088	99,83533	96,60775	98,34833
3/10/2020 1:06:00 PM	92	10,05153	22,30596	5,666377	12,93456	17,90057	23,07679	16,38442	16,41827	21,15185	11,20621	11,57079	17,61128	19,1429	17,17997	21,40142	15,05664	9,445734	18,19608	8,567639	10,27478	4,888719	6,454396	3,915852	10,52318	37,27889	20,77759	21,29967	28,8885	42,05177	61,33759	62,40847	57,4524	57,0271	67,97918	41,69119	55,63696	44,06858	51,7593	47,32897	56,90567	22,59028	29,61179	22,28711	25,24888	5,556822	3,653847	6,534247	7,780034	15,62037	29,13358	20,21939	14,62671	57,51678	45,19818	58,98002	53,76858	62,68499	56,02772	60,18837	65,67922	46,57556	39,78476	48,47998	35,10223	23,56716	21,54475	19,24645	27,61418	12,09832	13,39426	17,75344	22,02869	16,08926	37,28918	17,97655	20,81178	53,60577	40,11183	41,25533	48,24263	50,45978	40,02591	39,81163	40,54301	31,56581	36,019	38,18904	46,90312	13,79089	12,75938	15,50136	20,22636	51,97109	48,7482	48,31372	55,57573	16,86602	13,44482	22,09922	17,29768	48,81555	46,94642	31,74914	47,62172	55,29889	31,08388	57,431	41,93496	33,11443	37,31971	35,96299	31,93752	10,61519	14,15831	11,44832	12,21347	34,26772	62,0627	38,58974	48,64563	8,040175	9,61946	7,826522	8,310193	16,70189	17,10094	12,8192	12,7819	14,53933	16,72041	10,04145	14,0127	17,93235	11,16172	12,69334	13,43543	10,8296	8,208582	8,49656	7,037605	76,94601	86,40237	49,60218	90,48892	7,035948	3,44047	2,351349	5,513028	6,691811	7,653902	5,093461	7,818787	7,550287	6,108257	6,438163	7,224111	7,546696	9,731293	5,948553	5,727095	5,674665	6,307056	5,274924	5,085654	82,41918	95,78091	73,05647	87,48017	41,16849	11,93109	11,05155	21,78513	29,13476	27,24359	20,11121	30,88051	20,00373	15,88873	22,23205	30,32915	20,32348	22,95038	20,07032	17,89145	10,82822	12,09963	11,39914	9,383012	93,86522	93,2394	79,94128	74,14719
