# Supplementary material for: Neuroblastoma signalling models unveil combination therapies targeting feedback-mediated resistance
Source: PLoS Comput Biol. 2021 Nov 4;17(11):e1009515. doi: 10.1371/journal.pcbi.1009515 (PMC8604339; doi:10.1371/journal.pcbi.1009515)
Supplement: S2 File — (ZIP) [file pcbi.1009515.s023.zip › drug_sensitivity/KELLY_drug_sensitivity/KELLY_AEW_AZD_rep3.txt]

Label: KELLY_AEW_AZD_rep3
Metric: Phase Object Confluence (Percent)
Cell Type: KELLY
Passage: 1
Notes: 
Analysis Job: KELLY_AEW_AZD_rep3

Date Time	Elapsed	A1, Image 1	A1, Image 2	A1, Image 3	A1, Image 4	B1, Image 1	B1, Image 2	B1, Image 3	B1, Image 4	C1, Image 1	C1, Image 2	C1, Image 3	C1, Image 4	D1, Image 1	D1, Image 2	D1, Image 3	D1, Image 4	E1, Image 1	E1, Image 2	E1, Image 3	E1, Image 4	F1, Image 1	F1, Image 2	F1, Image 3	F1, Image 4	A2, Image 1	A2, Image 2	A2, Image 3	A2, Image 4	B2, Image 1	B2, Image 2	B2, Image 3	B2, Image 4	C2, Image 1	C2, Image 2	C2, Image 3	C2, Image 4	D2, Image 1	D2, Image 2	D2, Image 3	D2, Image 4	E2, Image 1	E2, Image 2	E2, Image 3	E2, Image 4	F2, Image 1	F2, Image 2	F2, Image 3	F2, Image 4	A3, Image 1	A3, Image 2	A3, Image 3	A3, Image 4	B3, Image 1	B3, Image 2	B3, Image 3	B3, Image 4	C3, Image 1	C3, Image 2	C3, Image 3	C3, Image 4	D3, Image 1	D3, Image 2	D3, Image 3	D3, Image 4	E3, Image 1	E3, Image 2	E3, Image 3	E3, Image 4	F3, Image 1	F3, Image 2	F3, Image 3	F3, Image 4	A4, Image 1	A4, Image 2	A4, Image 3	A4, Image 4	B4, Image 1	B4, Image 2	B4, Image 3	B4, Image 4	C4, Image 1	C4, Image 2	C4, Image 3	C4, Image 4	D4, Image 1	D4, Image 2	D4, Image 3	D4, Image 4	E4, Image 1	E4, Image 2	E4, Image 3	E4, Image 4	F4, Image 1	F4, Image 2	F4, Image 3	F4, Image 4	A5, Image 1	A5, Image 2	A5, Image 3	A5, Image 4	B5, Image 1	B5, Image 2	B5, Image 3	B5, Image 4	C5, Image 1	C5, Image 2	C5, Image 3	C5, Image 4	D5, Image 1	D5, Image 2	D5, Image 3	D5, Image 4	E5, Image 1	E5, Image 2	E5, Image 3	E5, Image 4	F5, Image 1	F5, Image 2	F5, Image 3	F5, Image 4	A6, Image 1	A6, Image 2	A6, Image 3	A6, Image 4	B6, Image 1	B6, Image 2	B6, Image 3	B6, Image 4	C6, Image 1	C6, Image 2	C6, Image 3	C6, Image 4	D6, Image 1	D6, Image 2	D6, Image 3	D6, Image 4	E6, Image 1	E6, Image 2	E6, Image 3	E6, Image 4	F6, Image 1	F6, Image 2	F6, Image 3	F6, Image 4	A7, Image 1	A7, Image 2	A7, Image 3	A7, Image 4	B7, Image 1	B7, Image 2	B7, Image 3	B7, Image 4	C7, Image 1	C7, Image 2	C7, Image 3	C7, Image 4	D7, Image 1	D7, Image 2	D7, Image 3	D7, Image 4	E7, Image 1	E7, Image 2	E7, Image 3	E7, Image 4	F7, Image 1	F7, Image 2	F7, Image 3	F7, Image 4	A8, Image 1	A8, Image 2	A8, Image 3	A8, Image 4	B8, Image 1	B8, Image 2	B8, Image 3	B8, Image 4	C8, Image 1	C8, Image 2	C8, Image 3	C8, Image 4	D8, Image 1	D8, Image 2	D8, Image 3	D8, Image 4	E8, Image 1	E8, Image 2	E8, Image 3	E8, Image 4	F8, Image 1	F8, Image 2	F8, Image 3	F8, Image 4
13/03/2020 16:01:00	0	8,284913	11,7202	5,961746	9,137172	7,953345	11,1707	7,643056	11,42338	9,224069	11,82616	7,462492	6,425315	10,21193	8,687624	9,834425	11,01673	11,4544	8,750414	9,327682	8,96165	10,09201	7,606721	6,591857	6,830652	9,753675	7,477205	5,58017	8,129146	12,00286	13,46596	12,65217	15,49866	13,80236	16,76524	13,31109	15,70499	13,88277	11,44493	14,22379	13,75774	12,87266	11,98207	10,97252	11,70141	6,564366	6,165175	6,463307	6,482234	7,08064	7,71911	5,377155	8,701578	14,65427	12,41524	13,22765	10,65788	15,06458	12,89767	13,04812	25,48236	16,53901	16,60705	13,66676	16,65292	13,58519	10,46896	7,340366	15,55316	5,772615	7,744598	6,013001	5,46882	7,711994	7,40067	3,095298	14,43316	12,93691	12,62524	12,59305	14,75548	14,91711	19,91711	14,63452	25,37508	13,02159	13,53103	14,8517	28,65405	11,83259	12,04389	12,76456	11,917	6,858215	9,227176	6,972673	6,524923	6,044913	6,228449	5,808673	5,513718	13,13453	8,460432	12,04575	11,96038	10,51254	13,76858	11,80019	15,11577	13,26978	16,52078	17,43983	20,59758	7,164152	9,88499	15,12876	12,96447	8,113672	7,964951	9,224415	11,71551	8,208927	6,979995	6,797911	7,164706	9,45057	10,80232	8,778185	11,92598	16,84288	21,1535	12,56666	19,31034	14,81474	21,49771	16,65837	20,02404	11,68456	10,96278	15,91899	16,62598	5,207989	14,91877	7,522657	8,443027	9,266828	5,544181	5,781111	7,807871	9,240716	12,12961	8,300522	14,24051	8,284082	12,83516	10,46433	16,58115	10,6232	12,30451	10,99255	11,85759	7,478447	9,066853	10,65408	13,65205	6,693468	6,375235	7,196549	10,42067	21,33103	6,513111	6,464482	5,589011	11,99077	8,958678	7,383952	12,50877	8,907494	8,896028	9,990329	10,96354	4,787729	9,871449	12,16823	11,83749	6,497085	15,25876	9,913585	11,73547	4,780062	7,855741	10,98855	17,34762
13/03/2020 18:01:00	2	9,189877	13,40034	6,046571	9,456164	7,921228	11,93282	8,290784	12,23931	9,790701	12,59187	8,176185	6,936754	10,81731	8,765543	10,29081	12,31702	12,42236	8,969317	10,19597	8,931877	10,0134	8,27075	7,043408	6,910505	9,615521	8,348736	5,894466	8,656057	12,47658	14,20369	13,06194	17,02144	14,72598	18,06228	13,51659	16,88135	14,79215	12,50843	14,8021	14,63659	13,1891	12,62669	12,03975	12,3356	6,533834	6,464274	6,395681	6,882184	7,414485	8,261771	5,502113	9,057596	15,52843	12,71863	13,72106	11,04084	15,33163	13,31696	14,22959	26,07455	16,5922	17,63836	14,10664	17,25637	14,27394	10,84508	7,746464	16,30284	6,224374	8,140265	6,764547	6,41005	8,286085	7,273224	3,50409	14,5758	13,23483	13,52516	13,05254	15,00635	14,40187	19,5921	15,03108	26,68332	13,49697	14,82759	15,26097	31,37917	12,22632	12,27557	13,21839	12,57039	6,700998	9,101045	7,841306	6,407977	6,190941	6,83466	5,853158	5,474898	14,26061	8,766164	12,25361	12,35632	10,10672	14,47157	12,33753	15,73476	13,45808	17,1216	18,58511	21,04588	6,995054	10,21082	15,47745	12,86631	8,2043	7,618535	9,386536	11,58184	8,264189	6,859458	6,539152	7,153655	9,576358	10,89378	8,997776	12,60962	17,29201	20,36438	12,9684	20,76895	15,06155	22,73375	17,42194	18,96316	11,90905	11,60153	15,85627	16,83307	5,560277	13,98741	8,366282	8,64535	9,46715	6,576039	6,810898	7,136384	10,01997	13,1574	8,815001	16,34256	8,984858	14,40643	11,02944	18,55534	11,65458	13,70634	12,3059	13,37671	8,003494	9,888858	11,12262	14,80355	6,838667	6,655338	7,619362	11,51152	22,7026	7,347409	6,914787	6,348365	12,88821	9,891205	7,710751	14,1579	9,280228	9,01912	10,2924	11,28958	5,703609	11,08574	14,39268	12,21389	6,627225	15,27941	11,07683	13,32042	5,401885	7,915146	11,92259	17,90996
13/03/2020 20:01:00	4	9,516605	13,50278	6,602149	10,63364	8,106693	11,99699	8,878897	12,34444	9,709674	13,57738	8,802289	7,097287	11,16635	9,011315	10,55427	12,66039	13,2588	9,954412	10,88984	9,39821	10,72972	9,324367	7,776165	7,780795	10,22008	8,60798	6,403763	8,744682	12,83094	15,2035	13,94617	18,34722	15,27637	19,35407	15,26788	16,86229	15,19783	13,62483	15,8515	15,41625	14,79257	13,19228	12,66634	13,41526	7,113037	6,834383	6,626534	7,567555	7,780656	9,585475	5,786362	9,340185	15,46329	13,69177	15,31284	11,67385	15,61975	13,76969	15,25599	26,61624	18,70117	19,49278	14,90613	18,82474	14,63949	11,30029	8,053576	17,85685	6,712534	8,491035	7,04617	6,424694	8,844841	8,090393	3,757529	13,53669	14,03901	13,30978	14,06409	15,78125	14,60579	21,18915	15,87347	28,31081	13,90038	15,32293	16,05493	31,28434	12,45807	13,11305	13,74392	13,61668	7,026967	9,200446	8,104968	7,047553	6,645391	6,744446	6,144245	6,316728	14,20894	9,099733	13,64148	12,62296	16,72186	15,28473	13,58975	16,95541	13,72389	18,12175	18,62711	21,7095	8,045839	10,99076	16,72186	13,81783	8,605631	7,937597	9,893071	13,05261	8,870884	6,708528	6,461166	7,384022	10,20011	11,18811	9,112096	13,41132	18,44793	20,27942	13,66545	20,25786	16,53963	23,53462	17,85015	20,9967	12,63422	11,52147	16,40597	16,86561	5,504877	14,63245	8,910949	9,389991	8,129284	6,268927	6,457297	8,024358	9,354623	11,79073	8,653571	14,40298	8,412632	12,15289	9,781649	16,19923	10,493	12,68278	11,67095	12,33387	6,757364	8,746548	9,810592	13,4661	6,492941	6,374821	6,77788	10,88307	23,53386	7,873495	7,300854	6,908364	14,51688	10,20163	7,910658	14,68294	9,147946	9,485866	10,73691	12,00058	5,916224	12,02455	13,80464	12,68174	6,771523	17,33477	11,30029	13,28077	5,225809	8,966069	12,31453	19,31256
13/03/2020 22:01:00	6	9,759616	13,32173	6,93261	11,08891	8,60342	12,03498	8,901345	12,81119	10,76502	14,0165	9,298049	7,799169	12,68574	9,201759	10,99407	13,33223	14,41824	9,730535	11,34657	10,37253	11,63082	9,211497	7,846623	7,598988	10,59585	9,30841	6,766068	9,689848	14,19623	15,75859	14,28175	18,87026	16,17561	19,46376	16,73091	18,02843	16,26858	13,52985	16,80157	15,00635	14,60537	13,71318	13,02802	15,02321	7,358532	7,596431	6,708941	7,421669	8,097713	9,822821	6,159027	9,970435	16,46621	14,34654	15,63661	11,94525	15,49742	14,75195	16,45695	28,04204	19,14498	20,88721	15,52588	20,00608	15,74713	11,12221	8,607427	18,56308	7,07919	8,647978	7,164981	6,835075	9,595008	7,776097	3,947281	13,58919	14,32734	14,05525	15,08344	15,71756	15,20246	22,1721	16,77415	29,88637	15,14886	15,98482	17,02393	31,22355	14,13068	13,49131	14,62892	14,41168	7,888552	10,07633	8,274895	7,31453	6,542882	7,454272	6,447903	6,372403	14,64578	9,269039	14,22372	13,55085	13,27876	16,02391	13,63644	17,9088	14,61994	18,42154	19,6198	23,55922	7,692723	11,22251	17,01723	14,03618	9,017531	7,617568	10,98005	12,98174	9,008206	7,342852	6,334895	7,94637	10,59488	12,02835	9,541611	13,40434	19,14152	20,84141	13,89071	19,93487	16,3943	25,53486	17,36745	21,43575	12,89974	12,13977	16,5473	17,25167	5,70727	14,38778	9,034661	9,75782	6,895793	5,00815	5,019618	5,98986	8,003702	10,26422	7,289734	12,25899	6,774632	10,99822	8,259214	13,81549	8,502017	10,65063	9,778542	9,814877	6,273831	7,451648	8,163474	11,70176	5,377501	5,000277	6,256217	8,951081	24,76238	8,332644	7,85505	6,783474	15,52076	10,44374	8,672913	14,81626	10,72074	9,913655	11,27397	12,37359	6,166901	12,10413	14,76487	12,81706	6,83915	18,43557	11,5931	13,45221	5,380954	8,673534	12,23323	18,9171
14/03/2020 00:01:00	8	10,40285	14,26848	7,502211	11,92998	9,053519	12,83543	9,03176	12,65024	11,70024	14,90371	9,380458	8,190207	13,61662	9,151955	11,67447	13,90542	14,76252	10,47331	11,80848	10,38393	11,71523	9,93562	8,202778	7,967507	11,18051	9,618217	7,191369	10,00428	14,23823	16,35251	14,78863	19,36906	16,57638	20,85606	17,01385	19,30268	17,43673	14,18214	17,52556	16,22341	15,66071	14,89349	13,47888	14,57919	7,789498	7,713583	7,081883	8,013649	8,580486	9,508111	6,462685	10,62058	17,83253	14,63639	16,77056	13,10863	16,1542	14,88796	16,43229	28,95612	19,33093	20,65968	15,5495	20,65898	16,51111	11,83763	8,834134	18,66227	7,002236	9,13344	7,500897	6,753011	9,625884	8,638512	3,972977	12,62586	15,61664	14,29612	15,20419	16,98635	15,93784	22,2753	17,32607	24,4628	14,90454	16,57887	17,54227	31,66674	13,84587	13,95826	15,52532	15,1575	7,73099	9,91179	8,8666	7,665369	7,321162	7,897533	6,553243	6,751562	15,70202	9,688467	15,41819	14,64274	13,87302	16,75391	14,34481	19,52034	15,25842	18,78516	20,41259	24,5106	7,780172	12,00638	17,27309	14,80541	9,358974	8,380718	11,28751	13,84601	9,598323	7,402949	7,179902	8,124517	10,96776	12,73368	9,755195	14,38702	19,48745	20,81213	14,54658	20,50633	17,41248	24,6169	17,79717	21,78969	12,81734	12,48238	17,64478	18,23587	6,196812	16,02267	9,477234	9,961454	8,171696	5,092079	4,794844	5,500387	8,750001	10,42433	7,438107	12,00527	7,335598	11,26782	8,763744	13,9305	9,015113	11,11876	9,412923	9,991918	6,82568	8,078374	8,734321	11,94691	6,293656	5,051393	6,885361	9,489737	25,85633	8,559075	8,404205	7,102952	15,57285	10,75134	9,285409	16,35389	10,15093	10,1137	11,21726	13,60985	6,366047	12,64603	15,55655	13,42659	7,042855	18,84291	12,06641	13,72154	5,50916	9,000608	12,59622	19,72825
14/03/2020 02:01:00	10	10,58853	14,31373	7,241242	11,80005	9,026581	14,0232	9,832009	13,22599	11,74935	14,16093	10,09588	8,059239	13,97367	9,862471	12,17389	14,70864	15,42924	11,23625	11,95934	11,35064	12,2094	10,26297	8,456289	7,942639	11,31168	10,05657	7,46864	10,44195	15,98869	17,49786	16,36404	19,15851	17,85927	20,16378	17,40192	19,17378	17,31225	14,5678	17,90541	17,75503	16,1191	15,73062	14,04254	14,63335	7,753511	8,061725	7,848006	8,127418	8,800217	10,18084	6,586193	10,13463	19,312	14,91642	17,73769	14,03514	16,61099	16,18113	16,55753	28,16969	18,94141	21,63793	17,27702	20,84342	16,66473	11,58578	9,199617	20,06838	7,561754	9,589136	7,838542	6,736917	10,08759	8,693221	4,338943	13,76651	16,54779	14,92671	16,14493	17,27985	17,23786	23,49815	18,37782	26,36632	15,42544	16,47512	19,65255	32,16899	14,93783	14,033	15,59723	16,55566	8,561492	10,516	9,541958	8,165825	7,207325	8,23649	6,809792	7,143361	16,48797	10,28577	15,72336	14,77979	17,92033	16,71675	14,60095	19,46473	15,06528	19,38323	21,50213	25,36189	7,9807	12,57571	18,37194	14,55605	9,434751	8,691494	11,58557	13,86446	9,587962	7,331316	6,955405	8,714289	10,94047	13,35116	9,849069	14,71548	19,99855	19,18981	14,69164	20,32106	17,22156	28,06539	18,00336	23,47445	13,90742	12,42871	17,79931	18,55569	6,024467	14,38633	9,274566	10,06631	8,113465	5,162053	5,232648	6,079935	9,003371	11,1955	7,939462	12,89449	7,566659	11,98697	9,268346	15,45639	9,662288	11,7374	9,999653	10,89177	7,160906	8,265638	9,046268	13,35447	6,005955	5,322378	7,045064	10,36797	26,87804	9,297772	8,171281	7,295119	14,80604	10,86898	9,288725	16,66639	10,70167	10,29109	12,16581	14,06443	6,610508	13,4862	16,8109	14,62071	7,162979	18,78184	12,69611	14,57608	5,87395	9,319739	13,74081	20,01561
14/03/2020 04:01:00	12	11,2413	14,74414	7,948303	12,23945	9,673477	14,40491	10,19141	14,49699	12,02455	14,4362	10,47552	8,678576	13,83186	10,10693	12,8257	15,604	15,18319	11,60098	12,79765	11,72068	12,28324	11,28067	9,175371	7,94485	11,24268	10,8888	7,480936	10,25814	15,1244	18,39958	16,7394	20,33564	18,08825	21,05072	18,89706	20,19355	17,92959	15,06113	17,98643	18,37471	16,3867	16,7144	14,17005	15,54529	8,421268	8,161058	8,868949	8,307982	9,075831	10,94842	7,433412	11,2243	18,80733	15,89495	18,7786	14,00827	17,24718	17,14585	17,31937	29,46895	20,904	21,93371	18,17142	22,62448	16,30271	12,20125	9,191671	20,35996	7,949893	9,958485	7,825003	7,001616	10,20136	9,131094	4,406222	14,74642	16,42704	15,02839	16,67268	18,62421	17,85658	24,16177	18,85286	26,0025	16,34885	17,71442	19,79533	30,43517	14,98825	14,64667	16,09748	16,81228	8,638166	11,12069	9,793463	8,37996	7,926198	8,150972	7,432374	7,28614	17,47576	10,59999	15,57789	14,89217	16,50047	17,66917	14,86295	19,83263	15,68206	19,75755	21,63013	25,49528	8,461745	12,77997	18,56184	15,41383	9,554873	8,503951	11,91078	14,43427	9,603228	7,635251	7,410202	8,721608	11,50897	13,18717	10,57955	15,00691	19,99489	18,83891	15,05208	21,21768	16,93565	21,89427	17,86542	23,0111	13,51189	12,26121	17,82114	18,39067	6,240054	14,1016	9,451814	10,49162	8,30522	5,434626	5,315885	6,436574	8,671807	10,88355	7,92689	13,35316	7,788116	11,88364	9,327476	15,48277	9,852039	11,39375	10,11322	11,26333	7,068411	8,303147	9,068164	13,32595	5,967547	5,12938	7,135141	10,42482	27,58317	10,00035	9,190084	8,117401	16,49729	11,71557	10,044	17,50636	10,6891	10,8859	12,7868	15,15839	7,156969	13,16092	17,18432	14,40899	7,82445	20,18885	12,99749	16,21899	6,196604	9,519231	13,68984	19,49906
14/03/2020 06:01:00	14	12,19869	17,2029	8,443302	12,50981	9,934862	14,85128	10,37792	15,06914	12,83391	15,26912	10,79541	8,540009	14,89065	10,54328	12,88351	15,36382	15,99932	12,27896	12,36896	12,02745	12,61508	11,05486	9,178756	8,625663	11,30298	11,0731	8,054266	10,40078	16,09168	18,08846	18,16997	21,0331	20,07032	21,35562	20,03226	20,44167	18,36159	16,01749	18,60045	18,4759	17,17893	17,37939	14,39697	15,87858	8,55873	8,479083	9,319187	8,675398	9,318496	10,70658	7,559543	11,79791	19,9254	15,46619	18,49849	14,30731	18,04301	17,23627	16,79929	28,58871	20,28846	22,54808	18,30045	23,0303	16,98435	12,76042	9,172401	21,04346	7,972963	10,191	8,55265	6,894688	10,49362	9,524963	4,550936	13,87095	16,70383	16,29918	17,04189	18,97926	18,11816	24,96837	18,97843	23,56129	16,3159	17,90997	20,10506	28,22847	15,17711	14,59977	16,72904	15,94013	8,418297	11,61085	9,844096	8,931671	7,936491	8,678713	7,582269	7,334495	18,13827	10,83983	16,32854	15,85302	12,11041	18,15678	15,76875	20,06272	16,14003	20,01617	21,58046	27,37539	8,921378	13,13474	19,096	15,87492	10,11225	8,729139	11,96653	15,10852	9,425702	7,820996	7,975035	9,031485	11,55048	13,64397	10,78312	15,28784	20,54328	18,09281	15,2906	22,43328	16,86644	25,56096	17,72588	22,5536	13,17031	12,261	17,58614	18,57171	6,586814	11,5482	10,20239	10,43718	7,697765	5,504117	5,31029	6,148044	8,366421	11,05528	7,788946	12,70032	7,852012	11,85276	9,201826	15,53783	9,751256	11,2127	10,23617	11,75488	7,035049	7,86348	8,936369	12,85837	6,213459	4,901705	6,754602	10,33792	28,46223	9,749532	9,632102	8,299693	17,88054	11,65458	10,28591	18,32366	10,7032	11,23011	12,93027	15,12731	6,825957	14,29218	18,15892	14,02693	7,745565	19,39773	12,45766	14,98812	6,696645	9,520892	14,38819	21,01998
14/03/2020 08:01:00	16	12,84911	17,3481	8,927319	12,87757	10,97349	15,2256	11,11323	15,25842	13,46575	15,83023	11,3731	8,894507	15,55392	11,11882	13,25314	16,0226	16,56526	11,99167	13,2807	12,49047	13,65088	11,10135	9,73986	8,733354	12,05867	10,79527	8,745372	11,07821	15,91174	18,71387	18,43722	22,15994	19,99786	21,35866	20,35699	20,83354	19,39752	16,73858	19,27726	18,57662	17,85325	17,73306	15,17531	16,66031	9,013318	9,01546	9,711263	9,210046	9,355246	11,33261	7,677249	12,03664	20,34041	15,44927	19,24762	15,49673	17,91549	17,66564	18,65482	29,56075	21,68345	23,02864	18,49739	23,38341	17,96868	12,84344	9,504102	21,85172	8,286224	10,25068	8,430868	7,248011	10,6672	9,720795	4,987497	12,65908	18,06028	16,59759	17,44349	19,01249	19,23678	25,48519	19,38937	22,16636	16,75854	18,38465	20,36969	28,35709	15,87492	15,10286	17,63926	16,17512	9,309999	11,9898	10,26587	9,547621	8,131908	9,053864	8,001425	7,528321	18,34432	11,34843	16,73623	16,08857	13,12148	18,35309	16,05665	20,48857	16,4269	20,18657	22,17727	27,19731	8,509063	13,07761	19,32223	15,96257	10,30048	9,277604	12,46104	15,28162	9,864611	7,693759	7,781692	8,62062	11,48251	13,51908	11,41164	15,05409	20,59046	16,75239	15,49258	22,74418	16,73678	25,08987	17,45614	22,94816	14,06879	12,62634	17,65556	19,84361	6,462754	10,67791	9,991507	10,7014	7,770986	5,512959	5,331635	6,461372	7,874186	10,36085	7,653555	12,16312	7,45966	11,4403	8,872473	14,98031	9,365122	11,14058	9,968433	11,57555	6,897243	7,913143	8,561354	13,61302	5,847908	4,847895	6,71281	10,24985	29,30593	10,84867	9,46832	8,899065	18,4652	12,03512	10,53651	19,77329	11,10694	11,19508	13,27131	14,93783	6,934958	14,65324	18,27745	15,46198	7,846278	19,68274	12,75047	15,84004	6,522713	9,978034	15,3583	21,4803
14/03/2020 10:01:00	18	12,07415	18,02822	9,688673	13,24996	10,81468	16,54565	10,86974	16,91437	13,68853	16,80752	11,99782	9,169913	15,60766	10,89481	14,00082	16,34132	16,56547	12,86113	13,46651	12,8679	14,56082	11,67523	9,372445	9,56199	12,54027	11,74852	9,051033	11,61866	16,56071	19,92636	18,15892	22,51783	20,51614	23,01047	21,32764	21,33787	19,32748	17,37041	20,4244	18,91557	17,6845	18,01641	15,1979	16,84778	9,630581	9,617802	9,973682	9,078803	9,800164	11,89897	8,280629	11,91161	20,75742	15,71349	19,84886	15,6241	18,72762	18,02705	18,32422	28,42735	22,26466	23,03493	19,33832	24,39524	18,14517	12,76484	10,1693	22,91791	8,776593	10,43083	8,795867	7,553395	11,54572	9,972507	5,513511	11,6065	18,91336	17,30818	18,27137	20,41529	19,77737	26,06225	20,31665	21,03013	17,49392	18,79773	21,52596	27,23012	16,25594	15,31215	17,93711	16,24682	10,14368	11,74638	10,61561	9,262544	8,154773	9,228419	8,149592	7,830459	19,40471	11,33565	17,50318	16,18182	14,48546	19,1485	16,30699	21,62232	16,81069	20,10513	24,51315	26,98255	8,287191	13,63098	19,85922	15,75915	10,27762	9,982178	12,66129	15,97915	10,35353	8,031196	7,778652	8,929805	12,08223	13,83476	11,12159	14,65151	20,07184	17,61087	16,0646	22,35874	17,51748	19,64039	17,98919	22,96204	14,2059	12,50131	17,53406	19,09207	6,707006	11,58177	9,960005	10,6203	7,624613	5,23175	5,378191	6,444312	7,734169	10,20488	7,55761	12,4256	7,397491	11,78817	9,114031	14,66657	9,396276	10,8935	9,679073	11,3063	6,467659	7,851667	8,74081	12,90872	5,874434	4,884505	6,815249	10,02625	30,73048	11,4955	10,082	9,1762	19,37721	13,00985	11,25124	18,43875	11,15371	11,0655	14,30475	15,22989	7,510637	14,29294	19,18608	15,40872	8,294513	19,95358	13,53669	16,60574	6,64622	10,11778	15,3009	23,53289
14/03/2020 12:01:00	20	12,62593	17,6646	9,325404	13,19705	10,99366	17,93608	11,77139	17,52853	13,61765	16,79674	12,15193	9,644465	16,08332	11,1544	13,85417	15,97846	16,6369	12,67497	14,04102	12,80559	14,37556	12,30838	10,32459	9,387916	12,81008	12,07746	8,933949	12,34361	17,74612	19,44352	19,55556	23,44717	21,27065	23,65523	21,45364	23,04618	20,558	18,37913	21,0809	19,61566	17,76428	18,43128	15,66147	16,65279	9,38543	9,461621	10,04283	10,52235	9,895765	11,75198	8,178601	12,61708	21,52582	17,06399	20,64863	15,5332	19,84755	18,89085	20,14299	29,54604	22,44536	23,24809	19,22939	25,52684	18,29741	13,26398	9,793947	21,99802	9,265033	11,02985	9,646815	7,620677	11,68919	10,92016	5,797897	7,437073	19,6855	17,07553	19,04861	19,93666	20,3967	26,71115	20,71922	19,13648	17,42326	19,20736	22,02676	26,79556	16,48728	15,91028	17,85153	16,8415	9,842783	12,86762	11,06025	9,345159	8,702891	9,679901	8,770102	8,02795	19,89804	11,57721	18,13501	16,38767	13,35703	19,60371	16,16469	21,3065	17,39486	21,06564	23,81756	27,47845	8,398128	13,37153	20,10493	15,33005	10,60331	10,32597	13,01627	16,19674	10,20156	8,12424	8,061104	9,723906	12,25886	13,86239	11,10086	15,33439	20,64966	15,8582	16,80924	21,49308	17,6606	21,14694	18,05896	22,20152	14,37458	12,51665	17,69314	19,63721	6,817529	10,50674	10,14527	11,00589	7,504698	5,202877	4,932167	5,838514	7,841166	10,20716	7,388374	12,85782	7,195997	11,00229	8,9727	14,33383	9,201965	10,77158	9,41071	10,55724	6,794734	7,844966	8,686658	12,2916	5,765985	4,827862	6,284054	9,932998	30,77973	11,95982	10,50177	9,749876	19,44359	14,12612	11,64007	19,93776	12,24573	11,24606	14,0328	16,78803	7,912868	14,71292	18,74206	16,06999	7,947545	20,69864	13,64998	16,39969	6,405283	10,46557	15,56042	23,91578
14/03/2020 14:01:00	22	13,60881	18,01655	9,802788	13,27939	10,88044	18,15387	12,37021	18,34459	14,26026	17,53972	12,13272	10,83188	15,98475	10,88887	14,06899	16,35852	16,50171	11,93945	14,31083	12,11014	14,97534	12,77948	10,2971	9,535187	13,64044	12,28276	8,620482	12,55215	17,8078	20,35574	21,15965	24,65739	21,71889	25,22429	21,58785	23,59562	20,13677	18,74952	21,98317	20,64006	17,63041	18,16659	15,64331	17,19897	9,783861	9,579949	9,579743	10,753	10,26988	12,35584	8,166655	12,73721	23,90107	17,33159	21,54247	16,20075	20,41763	18,62393	20,59012	29,68094	22,01591	23,86826	19,52835	24,78304	18,94742	13,12493	10,06714	22,44688	9,134409	11,3655	9,550453	7,407438	12,09701	10,86974	6,323567	7,608724	19,76839	18,55154	19,70581	21,22852	19,82019	27,60334	21,82009	20,10603	17,93933	19,6198	21,37889	26,04933	16,53812	16,42428	18,09184	17,46622	9,79816	13,32553	11,01528	9,836911	9,026235	9,835876	8,725547	7,852288	20,52809	11,8971	18,93395	17,04009	14,5595	19,10181	16,62771	21,71605	16,93572	20,68005	24,40836	28,88843	8,049016	13,80609	20,02356	16,10397	10,89115	10,21462	13,60839	16,71004	10,56324	8,231515	8,164512	9,111131	12,47451	14,24065	11,5071	14,59217	20,41328	16,85061	16,32619	22,95107	17,54407	18,61807	17,7897	21,96197	14,81018	12,64181	17,52196	19,68674	6,98642	10,09719	10,0954	11,06101	7,447504	4,639838	4,957726	6,264506	7,596638	10,28038	7,630484	12,66316	6,862844	10,92631	8,67457	14,9895	9,088337	10,61346	9,226624	10,41079	6,608366	7,499517	8,155462	11,74189	5,847148	5,049182	6,797773	9,663875	31,19764	12,39466	10,89543	10,01036	19,93521	14,01325	11,96915	19,58485	12,29899	11,65499	15,26629	16,44286	8,002045	15,38731	19,87767	16,77394	8,428728	21,60553	12,60451	16,43657	6,39133	10,8535	16,44977	24,9216
14/03/2020 16:01:00	24	13,75656	18,40738	10,53886	13,88912	11,51726	18,92462	12,6432	18,40807	14,48856	17,80504	12,64402	10,76094	16,48051	11,14528	14,38709	16,07724	15,91968	11,71136	13,91779	12,49005	14,96539	13,43508	10,92044	9,506867	14,2698	12,79496	8,850299	13,01904	18,58325	22,63733	22,26397	25,04469	22,29857	25,48671	23,36649	24,66546	20,72212	18,4987	22,40633	20,28121	18,36483	18,1127	17,21354	16,88253	9,536983	10,05906	9,923532	10,81047	10,83534	12,26653	8,317585	13,19435	23,94058	17,68616	22,14509	16,42642	20,26601	20,08324	21,04719	30,00685	22,4417	25,03399	20,23935	27,0765	19,10519	13,53807	9,916349	22,69003	9,68598	12,12015	9,527383	8,15194	12,15766	11,31604	6,327572	7,20104	19,9906	18,79221	20,20599	23,51203	21,36729	28,17218	21,82112	19,04302	18,35295	19,64999	22,55064	26,38173	17,03457	16,30298	17,90644	17,92115	10,27824	13,63665	11,23653	9,709673	9,218129	10,28252	9,236987	7,795093	20,48484	12,03871	19,22656	17,58503	14,26917	18,81099	16,66646	21,67551	17,31149	20,67529	24,11362	28,02699	8,108214	13,68272	19,62761	15,60041	11,30961	10,39843	14,28382	17,67843	10,4405	8,275104	8,375884	9,317528	12,5956	14,06768	11,89759	14,99102	20,39332	17,59015	16,57597	22,73058	17,80297	16,77028	17,62171	22,37311	14,7047	12,76822	17,5641	18,79884	7,121671	9,659454	10,18644	11,20469	7,470435	4,907576	4,852523	6,021842	7,353075	10,12316	7,247181	11,93807	6,997748	10,62113	8,850162	14,80154	9,132889	10,73704	9,158516	10,54784	6,3599	7,639673	8,24996	12,2199	5,757833	4,884436	6,428838	9,582159	33,01165	13,06898	11,46538	10,04967	20,68427	13,40801	12,01598	21,38311	12,62005	12,42084	14,58506	16,04256	8,07865	15,70921	18,85126	16,38014	7,705778	21,79239	13,26253	16,53998	6,355064	10,67404	15,95815	26,37862
14/03/2020 18:01:00	26	13,5025	18,83911	10,78111	15,03647	11,62867	19,02416	13,05136	19,46708	13,91461	17,44847	12,80124	10,6268	17,22376	11,33897	15,37183	16,08284	15,92299	12,32303	14,98045	12,94927	14,90136	13,82122	10,99338	9,95158	15,55081	13,02885	9,636383	13,28367	19,52794	23,78413	23,24491	26,96729	22,86997	26,40266	24,90136	26,29842	20,99711	19,32375	23,71001	20,02978	18,46326	19,02886	17,10461	16,53971	10,37868	10,40347	10,25696	11,20869	10,75459	13,44772	8,907493	13,80312	24,97258	18,127	23,75912	17,38126	21,62218	20,09077	20,93405	31,22672	22,58455	25,40306	20,07571	25,1769	19,56316	13,48744	10,30587	22,56825	10,09678	12,19545	10,01043	8,262255	13,21348	11,77166	6,063702	7,760278	20,01851	19,72487	21,27155	24,26593	20,93584	28,58691	22,85035	19,25391	18,8409	20,21683	22,44288	23,96904	17,37324	16,11274	18,54015	17,29035	10,602	13,61392	11,60284	9,672581	9,107537	10,27527	9,462934	8,314131	20,94227	12,49102	20,34358	19,40035	13,7442	19,17192	16,61314	21,89407	17,35909	21,07586	24,35358	29,28873	8,556378	13,40331	19,44027	15,40099	11,71737	10,54315	15,17684	17,63884	10,68434	8,524744	8,014271	9,007723	13,00301	14,1648	12,31218	14,71444	21,18327	18,49276	17,31322	23,16293	17,98181	15,65332	18,30984	22,88303	14,49533	12,81236	17,71607	19,02057	7,370138	9,960488	10,41736	11,46973	7,359776	4,954271	4,997099	5,807776	7,266385	9,853075	7,113451	11,7106	6,83093	10,4043	8,722233	13,80664	8,909499	10,00546	9,276153	10,36438	6,445278	7,310662	8,506091	11,62114	5,911252	4,460171	6,316797	9,726389	33,84428	12,81789	11,5643	10,74312	21,54109	14,58554	12,78722	21,1334	12,67373	12,59947	15,33598	17,24069	8,415327	16,07759	19,61628	17,76573	8,128799	21,81304	13,15913	16,24731	6,427249	11,00043	16,8971	26,37103
14/03/2020 20:01:00	28	14,17779	20,07523	11,32674	15,72129	11,6706	19,35538	14,52807	19,95918	14,2879	17,82162	12,7073	10,77462	17,8603	11,55594	15,76253	16,2451	16,28675	12,80304	14,15534	12,99313	15,98606	14,17295	11,32405	10,33426	16,1944	14,28755	10,04324	14,24099	21,09534	24,38046	23,64072	26,95437	23,09405	26,48085	25,40838	26,21187	22,76367	20,10734	23,56543	21,61541	18,6584	20,12475	16,64394	17,04292	10,4892	10,81185	10,19687	12,17521	11,21595	13,94134	9,60295	14,73627	25,36694	19,06961	24,32209	18,46444	21,69319	19,76342	22,10012	31,56948	21,71461	25,65581	20,36286	25,27665	19,77772	13,51535	10,56235	23,53241	10,06479	12,54393	10,08669	8,808852	13,48689	11,96176	6,47118	8,470657	20,30242	20,54722	22,45013	23,66034	21,85476	29,73903	22,47741	19,92022	19,25605	20,31796	23,37789	23,80658	17,44563	16,46503	18,6229	18,40808	10,8314	13,42334	11,84461	9,735577	9,385913	10,80805	9,506866	8,491726	22,44066	12,85726	20,6576	19,13427	13,83669	19,90903	16,55034	22,68761	17,18888	20,71003	24,76542	29,15313	8,339345	13,3066	18,71843	15,71881	12,25948	10,99739	15,27741	17,29181	10,93052	8,899341	8,391841	9,314007	13,339	14,6884	12,42091	14,84299	21,03172	17,63968	16,6601	23,14193	18,16686	14,56696	17,75144	22,7752	14,27905	12,42913	17,56901	18,57102	7,51043	8,997432	10,31084	11,96763	7,1426	4,833458	4,801268	5,566354	7,115109	9,875664	6,757226	12,28959	6,848267	10,21607	8,563012	13,97892	8,989418	10,06093	9,122598	10,41729	6,21788	7,02669	8,038103	11,84295	5,554473	4,440691	6,726486	9,160381	34,79623	13,1672	12,04341	11,39769	22,23751	14,86226	13,09785	21,78016	13,36656	13,17301	15,54328	18,93395	8,833997	15,92189	19,71893	18,78398	8,771623	21,47242	14,43966	17,03678	6,775668	12,45662	16,87493	26,51912
14/03/2020 22:01:00	30	14,60778	20,45003	11,75191	16,34429	12,4819	19,64951	14,45243	19,75796	14,90129	19,06989	13,55196	11,01266	18,17204	12,55015	16,38235	16,47498	16,44162	12,64402	14,82089	12,52936	16,28564	14,43648	11,39299	10,11142	16,92847	15,22277	10,32583	14,56489	21,43119	26,08256	25,01161	27,94126	24,23802	26,71896	25,91574	26,87804	23,21522	19,66215	23,82052	23,13074	18,59113	19,52538	17,83343	17,60126	10,64061	11,2156	10,6317	12,20436	11,67475	13,89416	9,755331	14,91545	26,32909	19,6578	25,09436	19,03646	23,45318	19,96546	21,5913	30,61125	22,29491	25,24647	20,68399	25,90648	19,2977	13,90881	11,30699	22,67103	10,42834	12,60251	10,2495	8,928563	13,78254	12,23275	6,616035	8,782396	21,16835	20,7443	21,99685	24,6741	21,38753	30,73014	23,36732	19,40146	19,08315	20,80902	22,49006	23,74413	17,15421	16,62577	18,94556	18,30446	10,14451	13,62249	12,17845	10,11011	9,276704	10,99953	10,03965	8,744679	24,28658	12,95183	21,33186	19,52103	14,6522	20,82912	17,27371	23,08314	17,45586	21,18424	24,52441	28,96565	8,989487	12,93172	19,22345	15,37985	12,31204	10,84107	15,62583	17,27329	10,79009	9,131161	8,165272	8,982649	13,6229	14,37811	12,57384	16,04954	20,91788	17,25913	16,86913	23,04515	17,98381	15,35602	17,44943	22,0019	13,86446	13,18372	17,18571	18,76015	7,016468	9,245549	10,64123	11,703	7,395143	5,038475	5,021206	5,399882	7,1913	10,3679	6,970602	11,81352	6,552899	10,25959	8,531029	14,09393	8,878551	10,80522	8,860797	10,80087	6,45647	7,322474	8,213694	11,45557	5,599649	4,593212	6,074133	9,428534	35,34766	13,99349	12,71186	11,26458	22,70695	15,29571	14,00634	22,06095	14,07466	13,67353	15,0574	18,78771	9,011384	16,27674	20,39104	19,05428	8,244778	21,63448	14,4525	17,47292	6,741131	12,36482	16,64069	27,01529
15/03/2020 00:01:00	32	15,31623	20,95125	11,90519	17,08437	13,5865	21,14569	15,6585	20,42033	15,76681	19,53912	13,53904	10,92548	19,12384	12,93027	17,23655	17,13535	17,01937	13,24029	15,30932	13,29389	16,84765	14,53719	11,27922	10,63322	17,4254	15,07999	10,09007	14,91925	21,21892	26,9436	26,82886	29,14298	25,19134	27,43983	26,2185	28,34707	22,78052	20,09615	24,28589	23,25597	19,47184	20,2676	17,4703	17,53143	11,16566	11,22914	10,98882	12,62158	11,52617	14,09773	10,11612	15,03806	26,12552	21,22548	26,745	18,73909	23,84995	21,17809	22,83951	31,46773	25,00303	26,58253	21,30284	27,66937	19,42784	14,19457	11,22603	23,0352	10,03834	12,62579	10,6116	9,548174	13,99536	12,57067	6,698373	9,695859	23,19373	21,63075	23,41498	25,70707	22,93787	30,5008	23,82432	23,29341	20,1148	21,41116	23,99232	23,79967	16,79404	16,68097	18,92311	19,3292	10,98509	14,29446	13,24623	10,01209	9,444007	11,81953	9,737992	8,770516	25,13553	13,13626	21,77201	19,97734	14,24182	21,32053	17,47099	23,02767	18,07527	21,61963	24,73288	29,29183	8,205681	13,0792	18,54457	15,28597	12,11753	10,96458	15,40907	17,69935	11,0474	9,518886	8,473143	8,900032	13,98265	15,0764	12,60555	15,97756	21,58585	18,90066	16,9438	23,6754	18,50091	14,88319	17,58317	22,1781	14,23346	12,58628	17,65584	18,9028	6,970187	9,239404	10,65049	11,60167	7,574326	4,87138	4,857565	5,815996	7,110066	9,764795	7,039884	11,12836	6,805649	10,27209	8,40448	14,18711	8,669872	9,95966	9,002196	10,34165	6,119791	7,290561	8,05993	11,69948	5,432209	4,593349	6,136094	9,067334	37,46436	14,69931	13,17722	11,77394	23,44344	15,2935	14,17116	24,40512	14,23381	13,99218	15,80045	19,58713	9,326026	17,20387	22,01522	18,54298	8,818939	22,56769	14,31946	17,38734	6,876451	12,77409	17,09155	27,77216
15/03/2020 02:01:00	34	16,16345	21,10066	11,41896	17,52645	14,32899	20,90856	15,84811	20,33765	15,98219	20,13442	14,38902	11,05804	18,8378	13,3276	17,65404	17,48867	17,12381	13,21169	15,19721	13,55189	17,51444	15,68793	12,21285	11,16207	17,22943	17,02952	10,65415	15,32113	21,29131	28,06345	27,307	29,63749	25,82215	27,60707	27,29512	28,557	24,20432	21,12988	24,9426	24,36885	19,83311	20,363	17,75696	19,10975	11,9105	11,26009	11,51367	12,55388	11,93454	14,44034	9,878288	15,75424	27,26113	21,46967	26,8243	20,1749	24,91966	21,58502	23,61689	30,79106	23,59596	26,26955	21,37869	26,70638	19,24528	13,98348	11,25787	23,27096	10,8906	13,2731	10,54245	9,451951	14,43924	13,10552	7,133898	8,611572	23,54643	22,34941	23,54803	26,0885	22,94969	30,88169	24,58609	19,22262	20,50211	21,6257	24,20224	22,84448	17,17369	17,54594	18,18855	18,61751	10,87257	14,87262	13,25555	11,01783	9,705048	11,98974	10,06535	8,800425	25,78201	14,41928	22,28456	20,48339	14,3216	21,26796	18,02083	23,31448	17,44156	21,16538	25,17124	29,46252	8,268609	12,85298	19,25937	15,84024	12,57046	11,4095	15,31837	18,19836	11,03151	9,273319	8,645834	9,332034	14,0674	15,26	12,77623	16,32509	21,14825	17,87197	16,87624	23,34681	18,84919	16,19308	17,36592	21,87078	14,19685	12,02807	17,38506	18,53642	7,151029	9,340394	10,7195	11,76641	7,219274	4,806794	5,156181	6,052996	7,117112	9,811148	6,597313	11,64415	6,447902	10,48415	8,201536	13,81569	8,442818	9,896731	8,595478	9,936311	6,122071	6,99243	7,945195	11,01286	5,459425	4,94018	6,211249	9,533668	37,51795	14,85073	13,58677	12,21492	25,3277	16,34905	14,52241	24,28375	15,38075	14,13855	16,61576	19,85253	9,83042	17,47555	22,41835	19,01138	8,406416	23,3734	14,88637	17,31653	7,768982	13,3792	17,82839	27,98858
15/03/2020 04:01:00	36	16,02571	22,81312	12,05736	17,18059	14,51529	22,18929	17,33546	21,61486	16,2136	21,45682	14,66933	11,90747	19,45181	14,16812	17,93366	17,64195	17,61646	14,15216	14,44484	13,68569	17,35211	15,91505	12,94271	11,21346	17,78176	17,6043	10,59399	15,90627	22,43507	29,09973	29,03549	30,95656	27,56722	28,42873	28,4498	29,02126	24,73068	21,11226	24,74498	25,8792	19,79484	21,29946	18,33596	18,65633	11,64014	11,54323	12,93552	13,04404	12,46878	14,67997	10,22408	15,73131	28,70075	21,23591	27,26155	20,53299	25,02134	22,44446	23,30197	31,17242	24,14808	27,15642	21,92294	28,66732	19,33639	14,08543	12,06551	22,7283	11,24993	13,75007	11,26561	9,689642	13,98244	13,37409	7,344648	9,645293	23,66421	23,03037	24,29204	26,35272	23,05475	31,74597	25,14658	19,49899	20,75694	22,04811	25,14182	22,96723	17,29906	16,61845	19,31152	19,09752	11,19543	15,08759	13,32801	11,61596	11,04643	11,87693	10,75017	8,873855	26,08491	14,41445	22,59478	20,34055	14,54279	22,3309	18,07312	24,50777	17,79295	21,48831	25,64904	29,0788	8,0361	13,58104	19,46141	15,2667	12,66716	11,64346	15,64275	18,41533	11,07082	9,371754	8,514381	9,546586	14,09759	15,98426	12,83384	15,94717	21,41427	18,21625	17,16726	22,34389	18,38887	15,70209	17,48812	21,80551	13,43025	12,95203	16,9047	18,20382	7,21734	8,743093	10,7751	11,81587	7,390169	5,001934	4,529661	5,768402	7,178174	9,517297	6,940829	11,22934	6,237774	10,21158	8,350811	13,75332	8,591677	10,06383	8,530478	9,925813	6,264369	6,936684	7,908031	11,59752	5,504394	4,634173	5,9891	9,280711	37,99051	15,2589	13,96842	12,33684	24,59901	16,13657	15,08358	24,71617	15,862	14,82959	17,62406	20,65063	10,23755	17,99175	22,56431	19,72777	8,303563	22,24594	15,42724	18,21742	7,684363	12,92903	18,70904	28,23449
15/03/2020 06:01:00	38	16,69623	23,41346	11,2795	18,66649	15,39007	23,22405	18,21777	22,0088	17,50311	22,52287	15,13857	12,92302	20,7673	13,93809	17,40412	18,76002	18,15574	14,43406	15,84888	14,29487	18,31531	15,8035	13,27911	11,00437	18,76844	18,01531	11,31127	15,64103	23,81259	29,63887	29,29729	31,1622	28,46762	29,90088	30,72371	29,53926	26,2712	21,63095	25,3708	25,6574	19,77523	21,66598	18,79379	18,80844	11,83279	11,90912	13,29424	12,76663	13,02705	14,63072	11,43961	16,70846	29,42356	22,20235	28,50146	21,81304	25,75997	22,71213	23,48137	32,82299	24,93818	27,67752	23,12493	28,49442	20,07343	14,44511	11,8493	22,52266	10,96444	13,87323	11,659	9,640045	14,50086	13,59147	7,798755	9,309586	24,34046	23,95378	25,29551	25,89108	23,37893	32,05743	26,56754	20,08158	21,37496	22,10979	25,33109	21,67848	17,53412	17,16333	19,19513	18,91392	11,3197	15,61789	13,31972	11,95209	10,47207	12,66841	11,17664	8,964965	26,77677	14,94391	23,52122	20,29972	15,1968	22,84559	18,42244	25,02403	18,06808	22,08444	25,53914	29,40518	8,626147	13,39039	18,98506	15,32514	12,62441	11,90097	15,82546	18,1317	11,21636	9,769079	8,700266	9,906471	14,54866	15,93529	13,55279	16,99526	22,00473	17,83502	17,38257	22,3566	19,08288	15,79707	17,48038	21,28081	12,92765	11,98663	16,85262	18,11381	7,388235	8,619585	11,24468	11,81338	7,30265	4,900185	4,840365	5,400847	6,884879	9,176752	6,985246	10,47842	6,580736	10,11322	8,191314	13,31448	8,539042	9,700143	8,965586	9,308479	6,161099	7,44094	8,015513	11,24302	5,363202	4,364224	5,992208	9,204177	39,00198	15,99704	13,91834	12,62655	26,05493	17,0767	15,42337	27,03422	16,26796	14,8597	17,86286	21,11806	10,74257	18,41843	22,71338	21,37544	8,080859	22,38457	14,96124	18,92221	7,405021	13,3716	18,0926	29,06844
15/03/2020 08:01:00	40	16,56872	24,21004	11,99602	19,7286	15,16281	22,94934	18,97608	22,80476	17,67117	23,02602	15,86566	13,0676	20,69338	14,6138	18,09247	19,56737	18,99218	14,66712	15,56304	14,98356	19,37113	16,42007	14,35821	11,42027	19,43945	18,8552	12,30514	16,8857	24,05808	30,52042	31,72504	33,36552	28,66117	31,01397	31,12262	30,3686	26,98607	21,96148	26,75219	25,409	21,20413	21,9822	18,24008	20,4807	12,11822	12,17016	13,64218	12,79081	13,15056	15,83361	11,36625	17,46028	31,69733	22,52984	29,01891	22,96516	26,92488	23,15001	24,71831	33,79566	25,78588	27,88979	22,98181	29,3089	20,6652	14,41831	12,18729	23,15858	11,71578	14,55895	10,85848	10,07377	15,20633	14,07113	7,684917	8,940719	24,82344	23,82453	26,17982	26,81021	24,56144	32,75054	26,92411	20,453	21,05866	23,01932	25,02749	20,54577	17,67621	16,80551	19,26586	18,56059	11,84799	15,9288	13,16776	12,21769	10,6183	12,71759	11,46352	9,488216	27,94533	15,46854	24,61849	21,42145	19,91456	23,31779	19,20065	25,44271	18,74468	22,23289	25,65567	30,31403	8,905629	12,74564	19,20908	15,34918	12,74315	11,98373	16,26195	18,47203	11,99367	9,48193	9,25087	9,77419	14,24859	16,26416	13,05475	16,95182	21,95181	18,14704	17,2753	22,72029	18,90985	15,56256	17,62489	22,05992	13,51031	11,80447	16,94414	17,79592	7,247527	8,776732	11,06356	11,46877	7,084855	5,035366	4,64336	5,366725	7,075252	9,03708	6,587574	10,69049	6,076481	9,954133	8,137987	12,77962	8,236213	9,994059	8,30584	9,435511	6,105079	7,020267	7,788048	10,88638	5,377087	4,316078	5,954079	9,11265	39,78711	16,98973	14,90578	13,02083	26,70052	17,6615	15,35029	27,36047	17,07021	14,6665	18,40082	22,2726	10,65367	18,45097	23,07112	22,62717	8,793104	22,71939	15,30884	19,5519	8,022561	13,17487	18,25922	29,6589
15/03/2020 10:01:00	42	18,44213	25,9815	12,85063	19,37155	17,03436	25,15245	18,09074	23,92877	18,61502	24,54002	16,28426	13,80146	20,85468	15,65809	18,87109	20,32715	19,43185	15,37936	15,97045	15,05775	20,02742	16,95085	14,75485	11,96991	20,47946	18,2275	12,15027	17,7531	24,33466	31,34228	31,52036	34,13247	29,48904	33,3256	31,15668	31,25628	27,04417	22,63332	28,01676	26,76082	21,27708	22,88745	18,8695	20,55654	12,1732	12,52625	13,8503	13,37043	12,99755	16,63952	11,44528	18,20534	32,02357	22,95003	30,02749	23,88166	28,34059	23,5847	26,22258	33,73999	26,85172	28,51556	23,31503	29,99613	21,02647	14,48027	12,31115	23,46189	11,72897	14,4353	11,4506	10,17117	15,2247	14,58285	8,148556	9,613588	25,22429	25,25669	27,76041	27,96723	25,28342	33,33734	27,36606	21,52437	21,89614	23,52454	25,539	21,34249	17,54041	16,98214	18,7578	19,16149	11,85532	16,39257	13,16921	12,55298	10,91705	12,45192	12,17914	9,947572	26,91769	15,17863	25,25834	22,47928	20,55178	24,16294	19,08764	25,45722	18,80878	23,43488	26,48686	29,93749	8,391082	13,48288	18,98479	15,14485	12,44695	12,15987	16,79922	18,44165	11,44231	9,231047	9,010832	9,695444	14,20707	15,61388	12,99679	16,76227	21,70763	18,59361	17,54476	23,02422	18,40635	14,97099	17,83523	21,83839	13,752	11,74023	16,70597	17,3597	7,312183	9,131026	10,94178	12,0747	6,909746	4,60454	4,412025	6,002362	6,879836	9,284027	6,630126	10,97156	6,113782	9,919528	7,994031	13,40483	8,293545	9,389159	8,734251	9,509285	5,995387	7,205459	7,737552	11,17174	5,264216	4,593073	5,750305	9,208941	41,24938	16,24378	15,63695	13,57317	27,83508	18,35115	15,37135	28,35406	17,6195	15,48864	18,31095	23,15035	10,6145	19,54431	23,6314	22,70232	8,875512	23,75774	15,57402	19,40346	8,861974	12,92509	18,62524	29,80956
15/03/2020 12:01:00	44	18,41747	27,27993	13,33865	19,83125	17,62365	26,18079	18,46216	25,40472	18,36152	24,38737	16,8732	13,79214	21,0331	16,15281	19,34019	20,45825	19,53401	14,76203	16,70003	16,16877	20,37522	17,01612	15,19238	12,78252	21,55518	19,19499	12,80704	18,6517	27,09514	33,38342	32,32095	34,29018	30,56725	34,99896	31,90844	32,48259	28,43667	23,941	29,58783	27,67897	21,40266	23,17612	19,60385	20,66956	12,3566	12,91687	13,9439	13,59886	13,5818	17,00403	12,02365	19,19637	32,67725	23,85914	31,06094	22,89007	28,29997	24,01173	27,00797	35,07978	26,26229	28,88629	23,62532	30,17448	21,33676	14,26648	12,62772	23,4154	12,23641	14,66913	11,66708	10,51282	15,59419	15,20516	8,114155	10,01133	25,73773	25,39249	28,49477	28,88601	26,34995	33,48495	28,50968	21,53155	21,76648	23,7261	26,38636	22,12885	18,02028	16,99782	19,96035	19,16411	12,24746	16,98324	13,46016	12,73051	11,39582	12,91149	12,41455	10,21469	28,43059	16,401	25,70796	23,01669	21,3186	24,55881	19,67493	26,92328	19,18421	23,07534	26,98974	29,42031	8,698331	13,16424	19,43309	15,46661	12,97193	12,75848	17,16187	18,85838	11,63137	9,5977	9,091028	10,35291	14,11956	15,7188	13,31434	17,18785	21,88799	18,06946	17,24152	22,74487	18,7558	15,00235	17,54483	20,85413	13,16479	11,72096	16,41191	17,63705	7,746394	9,826135	10,8475	11,93033	6,925703	4,697861	4,449809	6,158474	6,786653	9,177649	6,821949	10,46702	6,493355	9,777849	8,010612	13,51023	8,193384	9,422526	8,568882	9,568	5,819104	6,608919	7,825002	10,7224	5,278446	4,539677	5,906278	9,229595	44,07507	17,36364	16,26306	13,86239	28,62138	18,92649	16,14155	29,66996	17,17873	16,03089	19,08364	23,88691	10,95491	19,73572	23,22751	23,44538	8,610881	23,95488	15,90186	19,21281	9,059392	12,87336	18,9546	30,32549
15/03/2020 14:01:00	46	19,00835	27,16077	13,71505	19,83035	17,08955	27,13024	18,92297	26,20786	19,59501	25,2504	16,48783	14,68184	22,99382	17,01681	19,73267	20,28094	19,65365	15,47876	17,31515	16,49999	20,6404	17,22888	15,48298	12,81195	23,18123	20,06914	14,45754	18,97982	27,87115	34,12771	33,65896	35,9402	32,20159	35,01638	33,57365	32,8402	28,7185	25,06652	29,87691	28,95799	22,29457	25,34932	19,91724	20,3612	12,43044	12,96412	14,22614	14,37714	13,72403	18,09419	12,09425	19,13987	33,78191	25,63101	30,88687	24,26151	28,62954	25,02839	27,61128	34,92637	27,47941	29,65276	23,87696	30,43207	21,19667	14,0636	13,12721	23,74061	12,9148	15,24121	11,69713	10,83851	15,59039	15,20322	8,541804	10,70934	26,77622	26,61604	28,78246	29,76549	26,83887	33,9899	28,42783	22,02448	22,95742	24,68239	28,08881	23,21597	17,3499	17,51147	19,62457	19,00883	12,73106	17,47872	13,90031	12,55982	11,14259	13,44786	12,00493	10,28515	28,13979	16,31597	26,40963	23,19843	21,67247	24,99717	19,57664	27,60189	19,79533	23,22405	26,99713	30,19604	8,249751	13,63105	19,39351	15,84293	13,11457	13,02111	17,42367	19,23015	12,0452	9,907094	9,223793	10,37681	14,74007	15,84301	13,50015	16,68746	21,42338	18,08818	16,68656	23,63878	18,8255	14,7141	16,74583	21,17526	12,92088	12,01778	16,66383	17,68195	7,537439	9,505003	11,26534	11,80475	6,93717	4,639561	4,76977	5,979084	6,812348	9,331204	6,546337	10,97577	5,881548	9,989847	8,002941	13,18572	8,088667	9,231601	8,180123	9,249282	6,351818	6,531346	7,959425	10,88935	5,239832	4,293628	5,919472	9,947985	45,01783	17,99838	17,26721	14,23374	30,07012	19,33355	17,11442	28,91502	17,64727	16,74051	19,34295	24,03093	10,54777	19,99903	24,43116	23,69667	8,806434	23,74814	16,27418	20,17828	8,635818	13,16195	19,21509	30,57568
15/03/2020 16:01:00	48	18,84332	28,96856	14,28686	21,37703	16,27494	27,47113	20,28079	26,53749	20,16661	25,74961	17,34057	15,16868	24,00179	16,78085	20,32943	21,03891	20,13829	16,27369	17,07249	16,29469	21,33586	17,24994	15,09636	13,26764	24,31491	21,22375	14,88893	18,88124	29,22241	36,52838	36,06639	37,03429	34,06554	37,02621	34,69309	35,79292	29,96387	25,88224	30,63916	29,42584	22,84096	25,1059	19,82496	20,74975	12,96834	13,60998	14,44221	15,14347	14,6607	18,81618	12,60838	20,27796	36,19378	26,39568	32,02752	25,59806	29,14518	25,19514	27,48101	37,79075	28,18476	30,69208	24,42577	32,27744	21,52651	14,88706	13,34079	25,13608	13,28761	14,81004	11,99298	11,05085	16,50703	15,48519	9,14774	10,6433	27,62717	27,58461	29,79277	30,24854	26,79425	35,26947	28,95115	23,21894	23,74323	25,5942	28,53297	23,28022	17,22404	17,69224	20,26905	19,43178	13,27531	17,42436	13,54491	13,41339	11,68539	14,20583	12,32275	10,66127	28,13992	17,12022	26,98849	23,64839	22,19703	25,20868	20,46868	29,17102	20,15673	24,64309	28,91088	31,41999	8,608601	14,07466	20,66824	15,48844	13,91917	12,75296	17,67138	19,21233	11,73934	10,10513	9,312141	9,689642	14,77461	16,37696	13,45518	17,23786	21,71447	15,97266	16,8569	23,27476	19,19305	13,60183	16,2835	20,90607	13,4337	11,63503	16,17305	17,71911	7,678009	9,648541	10,92797	11,51995	6,876934	4,314559	4,43779	5,751202	6,639865	9,287964	6,204894	11,15675	6,351472	9,966085	8,062833	13,41263	8,212726	9,445044	8,311024	9,875319	5,839344	6,61859	7,705779	10,41245	5,142642	4,946465	5,734762	8,998606	45,0487	18,44406	17,84007	15,01934	32,38781	19,84693	18,23497	30,77821	20,09091	16,75052	19,98695	23,99888	11,21567	21,5147	24,18484	24,66118	9,049653	24,4983	16,31541	21,4173	8,59299	13,29431	19,00537	32,64568
15/03/2020 18:01:00	50	19,28009	29,82572	14,79036	22,0814	16,8855	29,0053	21,37012	28,57068	20,62452	27,47783	17,99141	15,87865	24,63349	17,28214	21,96183	22,07318	20,49175	16,39009	17,83674	16,17796	22,09736	18,662	15,37308	13,50084	24,82537	21,21657	15,66403	19,19761	31,01921	38,11947	38,62574	39,95944	34,84188	39,24686	36,54385	38,689	31,21408	26,25939	32,29802	31,54288	23,61337	25,76204	20,48271	21,45378	14,27159	13,71843	15,02639	15,883	14,90606	18,77673	13,51217	21,0876	36,98317	29,23754	34,22421	26,3503	29,3902	26,71544	28,33672	38,44441	28,58691	31,07607	25,41336	32,79351	22,40716	15,10486	13,10524	25,27092	12,98263	15,55765	12,34658	11,15447	17,32627	15,88058	9,332036	11,03013	28,31931	28,72541	31,55006	31,93896	27,39915	37,37539	29,0987	23,49497	25,23438	25,73283	28,38826	24,59369	17,15911	17,71331	20,10361	19,9973	13,4232	18,07713	13,77804	12,99762	11,71419	14,26351	12,55934	10,73594	28,89782	17,6577	27,75772	24,66008	22,74688	25,89005	21,20676	28,90729	21,04788	25,41543	28,82778	32,17334	9,068646	13,77169	20,4682	16,4975	13,94839	12,86845	18,06366	19,54237	11,61631	10,31865	9,542923	9,593695	14,76632	16,25435	13,74779	17,15539	21,73243	16,00443	17,29381	22,77728	18,75822	12,79703	16,2509	22,12803	13,09875	11,7345	15,90124	18,00598	7,677594	9,81018	11,18265	12,12133	6,773942	4,414788	4,583196	5,88963	6,69561	9,289692	6,405077	11,04319	6,083044	9,721899	7,63843	13,96483	8,014823	9,362981	8,085488	9,513636	5,783392	6,788311	7,485841	10,51676	5,025006	4,789111	6,113782	9,10795	47,18177	19,50804	18,22032	15,29482	32,58234	21,63786	18,61461	31,69609	19,70975	17,72622	20,76888	24,08855	11,76206	22,49067	26,15667	25,32542	8,763124	25,04449	16,51049	20,66679	8,545259	13,54636	19,45175	33,03133
15/03/2020 20:01:00	52	20,53036	30,58652	15,57022	23,20333	17,43707	30,29447	22,94105	28,89755	21,30678	28,1078	19,45817	17,20698	25,60559	18,39129	22,15227	23,51272	20,6288	16,55283	20,1624	17,01032	22,15959	19,47343	15,05526	13,63948	24,88451	22,61902	16,95237	19,59701	32,31964	40,39367	39,79036	41,49315	35,67177	40,64779	36,76648	38,0229	30,88293	27,21852	33,12189	31,78058	24,81971	25,99994	21,44362	21,9333	14,19457	14,97092	15,38931	16,37047	15,08338	19,85991	13,1891	21,84039	38,97181	30,50791	35,79638	27,62551	31,55518	28,54167	28,96082	40,12268	30,10017	31,20262	26,82403	34,02589	21,8281	15,95007	13,74482	24,85446	13,30425	16,01576	12,84303	11,09058	18,43895	17,02497	9,080462	11,61023	28,96634	29,84486	32,61031	32,77147	29,16431	37,36793	30,25758	24,23395	25,96665	26,20841	30,10251	25,59447	17,59401	17,86963	20,86311	20,47193	13,78537	18,36683	14,21592	12,91812	11,71682	14,91697	12,68298	11,51076	29,73931	18,68161	28,27731	26,93551	23,12162	26,88515	20,93218	30,22007	21,22064	26,38035	28,58007	32,35204	9,003096	13,57938	20,66582	16,42615	13,83469	13,26246	18,45794	20,47068	11,66736	9,866822	9,241338	9,647714	14,81059	16,20469	13,1565	17,47285	21,43057	16,2109	17,4551	23,31772	18,52951	12,94754	16,48666	21,42615	12,77064	11,89199	15,92873	17,88399	7,616324	9,392891	11,16379	11,78817	6,839841	4,756231	4,228766	5,533821	6,592134	9,082327	6,396579	10,71052	6,033999	9,390197	7,534814	13,17978	8,156015	9,829106	8,227647	9,054972	6,039664	6,536735	7,318192	10,8466	5,113906	4,313108	5,467299	9,509562	49,05194	20,07709	19,02796	16,13962	33,70607	21,38132	18,53966	33,12341	19,88181	18,82888	21,99899	25,10286	13,24485	22,80131	26,22493	26,72413	8,660547	25,57969	16,61963	20,53071	8,548435	13,57559	19,7956	31,11938
15/03/2020 22:01:00	54	21,71661	30,15404	16,00354	25,27423	18,51342	31,52299	23,97671	29,38639	21,55863	27,5679	19,7831	18,01655	25,51172	20,24557	22,53295	24,84375	21,15143	17,49171	19,63901	16,72193	22,49399	19,31794	15,22754	13,88615	26,48589	23,32726	16,659	20,98412	34,12433	41,49578	40,8544	44,88175	38,46174	39,7579	37,59982	39,44601	33,42279	28,04695	34,4715	33,555	24,93507	27,6977	21,75391	23,24858	14,71658	14,96305	16,42987	16,35783	16,15785	21,69851	13,60411	22,98519	40,4282	31,99837	36,36757	29,66401	32,51948	30,10762	30,12613	41,73553	31,45923	33,64232	28,32187	34,06202	22,73009	16,55379	13,60204	24,86924	13,68279	16,16055	13,23863	11,21829	18,59596	16,52665	9,642532	11,48866	30,26436	32,84676	33,4328	33,4299	30,81557	38,29023	32,20359	25,1711	26,41171	26,73187	30,33572	26,39409	18,15975	18,08514	21,0034	20,31671	13,56004	19,0835	14,80811	12,85132	11,44756	15,6786	13,52917	11,81338	30,45791	19,60654	29,55868	26,17319	23,79235	27,86424	21,34166	31,75398	22,36758	26,04643	30,08275	34,1804	9,521303	14,24707	20,81606	16,30809	14,74256	13,67906	18,68507	20,82394	11,71232	10,15639	9,408295	9,888513	14,56357	16,78755	14,16307	16,87624	20,97321	16,49563	17,33318	23,52813	18,7136	13,13322	17,13749	21,86982	13,36539	11,32971	16,16511	18,16976	7,576467	9,519644	10,78167	12,01453	6,593101	4,687086	4,418034	5,414042	6,491905	8,685967	6,379379	9,803341	5,887213	9,595075	7,768084	12,08195	7,899743	9,347578	8,143306	8,69101	6,180786	6,70314	7,678079	10,35422	5,503357	3,861213	5,89861	8,606047	49,93956	19,396	19,55211	15,87132	35,15467	22,67732	19,25211	35,17332	20,24591	19,50977	22,46512	26,51815	13,68009	23,11982	28,16459	26,32329	8,940651	26,27114	17,08271	21,69202	8,382654	13,99591	19,43123	32,59642
16/03/2020 00:01:00	56	21,87113	32,36281	17,27053	26,07337	19,6464	31,82043	25,30394	31,55013	22,56286	29,11977	20,3382	17,25734	26,36916	20,1385	23,98749	24,25094	21,15847	17,62047	19,24942	17,58952	22,95148	20,21192	15,9873	14,46383	27,33312	25,24923	17,92275	20,80156	35,26794	44,46756	41,96957	46,22589	38,27324	42,1998	39,22746	40,95678	34,53533	30,48443	35,47876	34,4943	24,73158	27,16574	21,93993	22,88282	14,81882	15,63018	16,42511	17,60838	16,30367	21,99899	14,22973	22,70785	42,45082	32,2706	37,52494	31,53888	34,47703	31,69285	30,66665	40,88486	32,11	33,44704	28,35689	35,58522	23,44102	16,34747	13,98133	25,06514	14,29619	16,56409	13,50278	12,21755	19,45147	18,18862	10,00912	12,42574	32,04223	32,99714	35,69897	35,94268	31,11123	40,00574	32,43998	26,02129	27,35321	27,71856	31,71841	27,391	19,07459	18,14241	21,56934	21,06391	14,3587	18,7471	15,28528	13,56861	12,32344	16,30333	13,43522	11,13278	33,79103	19,7344	30,20454	26,04374	24,88043	28,40456	22,86783	31,833	23,41505	26,76848	29,88561	33,67526	9,494431	14,34516	21,14632	16,48845	14,9073	13,96628	18,56128	20,07309	12,06821	10,26111	9,639079	10,4711	14,807	16,58882	14,07542	17,40606	21,67765	16,18086	16,97143	23,20126	18,39778	12,83067	17,05861	21,31314	12,90748	11,3599	15,85261	17,66233	7,362748	9,599083	11,83038	12,22508	6,750387	4,447253	4,285063	5,414801	6,533281	8,811614	6,511868	10,7186	5,942404	9,322639	7,759449	13,04094	7,953	9,12916	8,008676	9,253633	5,748853	6,644977	7,387683	10,18823	4,986186	4,504863	5,794789	9,622016	51,04713	21,07413	19,87179	15,75466	37,26169	23,45961	20,19093	36,17215	20,18761	19,98701	23,91813	28,25887	15,67467	24,77481	29,58037	28,45104	9,371408	26,72683	17,0316	22,20822	8,428314	15,25669	20,28128	33,42707
16/03/2020 02:01:00	58	22,52038	32,87626	17,74971	26,87804	19,54624	32,53399	25,47863	32,19179	23,50658	29,56613	19,19886	17,68098	27,65494	20,2973	24,06554	24,76742	21,53259	18,94653	19,83947	17,71131	24,23678	21,63897	15,62721	14,47523	28,13737	26,04312	18,76519	21,36881	36,87728	46,50338	44,13911	48,51611	40,24985	43,88153	41,51982	42,90196	35,08276	31,85904	35,92016	35,42461	26,68594	27,29077	22,12278	22,37932	15,13808	15,58252	16,9295	17,74992	16,57535	22,28821	15,20453	23,57614	43,80139	32,51603	37,75593	31,94214	36,02074	32,98892	31,49066	41,76731	32,70765	33,8608	28,64701	37,34797	22,93601	16,78417	14,68515	26,19473	15,14789	16,74361	14,00814	11,90885	20,12227	18,92456	10,31423	12,04023	34,40014	35,11985	37,93061	35,09422	32,47887	40,84929	33,70538	27,78804	28,01801	27,94955	33,19207	28,62801	18,30169	18,24492	22,42706	21,09375	14,69448	18,57993	15,14734	13,34287	12,69728	17,27999	13,61973	11,07109	33,76001	20,72938	31,1106	27,47631	25,87319	29,08398	23,53372	33,44517	23,211	27,97103	31,16255	34,14491	10,04677	14,73758	20,95007	16,47795	14,90239	13,93796	18,5425	19,88506	11,81725	10,33239	9,593765	11,08864	14,89874	17,03152	13,33188	17,41269	21,2663	16,26644	17,59567	23,79524	18,89423	12,84545	16,96231	21,5978	12,76663	11,08463	15,72758	17,85629	7,231018	9,701523	11,39395	12,25409	6,726832	4,722176	4,329756	5,351736	6,831206	8,810512	6,348502	10,41059	5,762875	9,386396	7,513195	12,45627	7,696246	9,479511	8,132531	8,877789	5,858545	6,810759	7,377596	10,65332	5,145957	4,165562	5,884865	8,732388	52,39632	21,77484	20,52035	17,39383	37,88241	25,55164	20,85654	38,06131	21,14286	20,96941	24,37977	27,98035	16,25656	26,24392	29,8729	29,34074	9,305854	27,10275	18,55589	23,15809	8,552649	15,58632	20,17124	34,03168
16/03/2020 04:01:00	60	23,50906	34,43993	17,8469	27,265	20,33855	33,8246	27,02096	33,68797	24,46888	30,89633	20,63135	18,83123	28,88532	20,5075	25,72875	25,96506	22,44108	18,86874	20,19286	17,37249	24,47807	22,15932	16,10591	14,7027	29,31235	26,79646	19,38357	22,96315	38,21812	47,71255	46,17492	49,32547	41,14922	47,01405	42,99017	44,45285	37,18557	32,41013	36,46034	36,82865	26,77843	28,89499	23,69578	23,47674	15,48367	15,85025	17,52431	17,54573	16,65569	23,17508	15,32832	24,15126	45,81068	34,70118	40,51745	32,46228	37,42312	34,31152	32,65922	43,28118	34,45603	35,09422	28,41636	37,79129	22,41524	17,0115	14,33715	26,58391	15,15232	16,88025	14,51225	12,6825	20,31671	19,46148	10,50633	13,26405	34,69317	34,80948	39,56849	37,96177	33,40779	42,10585	35,43173	28,99032	29,60392	28,06166	34,87069	28,78157	18,7145	18,68555	22,6231	21,79294	15,02314	19,24804	16,15578	13,76803	12,81312	17,04617	14,26068	12,07166	34,46798	21,17478	31,84343	27,9941	25,58363	30,00677	24,70525	34,31096	24,26199	28,50036	31,34898	36,6916	10,48581	15,47421	20,29495	17,77658	14,66574	14,12985	18,78129	20,00815	11,61293	9,922565	9,72273	10,5236	14,87788	17,04617	13,72451	17,53758	22,09715	16,376	17,42153	24,21812	18,78488	12,25823	17,24055	21,50213	12,81174	11,07793	16,13879	17,17286	7,312389	9,647229	11,61445	12,55001	6,761646	4,440139	4,410989	5,200253	6,340973	8,675605	6,411983	10,63198	5,566216	9,457892	7,358117	12,75206	7,703361	8,847676	8,158984	8,952737	5,649455	6,46089	7,059157	10,65401	4,867927	4,488699	5,982262	8,928493	53,89085	21,87217	20,03468	17,86976	40,36997	25,75023	22,2362	38,74178	22,65777	20,89612	27,96978	29,55267	17,13908	26,3722	31,53584	30,47649	9,316423	29,06458	18,49739	23,49573	9,167564	15,84957	20,8037	32,81623
16/03/2020 06:01:00	62	24,6645	34,96933	18,00018	28,25141	21,62916	34,68494	27,61094	35,75459	25,3918	32,9436	20,44416	19,41548	29,72017	22,21948	25,70084	27,12893	23,09689	18,66773	20,39829	17,91404	24,67258	22,38762	16,63703	15,19397	30,18305	28,15187	20,53106	23,2827	40,35319	48,07934	48,2541	52,7656	43,5034	48,64936	46,13775	45,30608	38,75698	34,1764	38,57932	37,77941	27,77306	29,26531	23,80022	23,72037	15,97508	15,75852	18,87945	18,39308	17,15821	24,17551	15,80957	25,20398	46,443	34,96062	42,0441	34,28693	38,47177	35,19051	34,82856	44,37293	34,93465	34,25771	29,59867	38,51059	22,95024	17,15068	15,23707	27,51962	15,95311	17,42167	14,6779	13,06877	20,54045	19,6665	10,6853	13,38058	36,21691	37,06199	41,2518	37,58165	33,55189	43,06145	37,5449	30,75555	30,63226	28,78316	35,94226	30,1222	18,57627	19,38861	23,6535	21,9572	14,73399	19,47951	16,58626	13,78965	13,28401	17,74474	15,08814	12,79917	34,9046	21,8178	32,97821	29,05967	26,80958	31,57294	25,24646	35,68261	25,15763	29,40145	32,70384	36,96887	10,12883	15,0851	20,72702	18,0372	14,87608	14,21184	18,98023	19,79291	11,62557	10,78926	9,802099	10,72102	15,39601	16,88377	13,7261	17,56265	22,48522	16,51456	17,2992	22,97518	18,46423	12,16429	16,95064	21,70383	13,05012	11,14812	15,99297	16,81712	7,490468	10,26304	11,82022	12,06696	6,854208	4,382046	4,207353	5,225187	6,335448	8,853613	6,228587	10,16399	5,878302	9,270903	7,641538	12,5831	7,682292	8,778942	7,975174	9,10885	5,635292	6,719511	7,179141	10,36894	4,936934	4,151402	5,641509	8,540215	54,86316	23,02567	20,39843	18,19435	40,78511	26,24696	22,95424	38,43964	23,88767	21,51166	28,37381	30,77794	18,7033	28,23331	34,5568	30,59702	9,866336	28,86549	18,51487	24,37666	8,823634	15,9098	21,03724	33,32594
16/03/2020 08:01:00	64	25,7014	36,46952	18,49172	29,50984	22,17362	36,67786	29,9522	38,34908	27,10122	35,2352	21,06881	20,35436	30,44733	23,02512	26,68746	28,61537	24,88513	19,88292	21,04146	19,0185	24,40926	22,64313	17,50746	15,85945	31,15219	29,26787	21,26595	23,3457	42,12568	49,20113	51,54862	53,71975	45,59834	49,23864	48,44323	47,69162	40,04448	35,13049	40,35982	41,11039	28,41049	29,31269	24,29453	23,65343	16,68269	16,82817	19,4277	18,34307	17,02365	24,34827	16,17229	26,19599	49,30902	37,2132	42,84898	36,26257	39,12487	36,42263	35,79279	45,5162	35,47725	36,21891	30,03192	40,47504	23,20105	17,87605	15,78132	27,71261	16,22016	17,39625	15,14741	13,09903	22,29063	21,33344	11,32716	13,71249	37,62965	36,92881	42,25403	38,11602	35,18353	45,2741	38,21342	31,02855	32,03539	29,77087	36,71171	32,05984	18,79421	19,51903	23,31924	21,60816	14,93044	19,25204	16,25566	14,09849	13,23711	18,50333	16,29801	12,55229	36,19951	22,56438	34,59446	28,46762	28,60418	33,54263	25,99953	35,65359	25,5189	30,13767	33,13349	37,67767	10,06003	15,65885	22,18101	18,41685	14,75216	14,50093	19,25626	20,26898	11,96584	10,47151	9,585614	10,20716	15,58072	16,82464	14,23588	17,66758	21,49487	16,47823	17,2275	22,94118	18,54257	11,81891	17,33007	20,80508	12,77748	11,35935	15,62921	16,75868	7,554847	9,717136	11,5261	12,46173	6,531624	4,469358	4,312832	5,276442	6,717229	8,768305	6,180234	10,29965	6,352786	9,387571	7,416487	12,76118	7,947683	8,902588	7,985606	8,942445	5,611807	6,559392	7,191091	10,2676	4,711953	4,424942	5,548118	8,798422	55,21061	25,33564	21,65783	18,78364	41,7966	27,47223	24,01436	40,41646	24,28886	22,57198	29,46031	31,46745	18,7585	28,28746	33,21355	32,35453	9,97085	30,24833	19,45927	24,92167	9,073277	15,61485	21,24565	34,66588
16/03/2020 10:01:00	66	25,67687	37,21147	18,85755	29,66753	23,11215	38,76789	30,35899	39,75768	27,81809	35,18174	21,88343	21,60788	32,35798	23,16375	27,06931	28,92836	24,84071	20,0324	22,24435	19,03004	24,98998	22,93035	17,69853	16,50448	33,78399	30,96755	22,45848	24,4657	42,96779	52,20898	52,20657	54,9971	47,75233	52,1862	49,82296	49,90944	41,38533	35,62756	42,13147	42,02877	28,1956	30,56808	25,04144	25,75024	17,06248	17,0843	19,43917	18,19345	17,81982	25,51939	17,29098	27,20871	51,50013	37,95742	44,71582	37,42947	41,84219	38,04791	37,43687	48,39944	37,03152	36,59919	31,1917	40,02687	24,19823	17,48653	16,50475	28,50175	16,51788	18,18337	15,45528	12,80041	22,37248	21,87956	11,1106	15,37107	39,37445	38,70973	44,87132	42,07622	37,02911	45,84584	38,52232	31,00554	32,95141	31,35596	36,75943	32,39901	18,69882	19,96767	23,94604	22,07656	15,0288	20,61954	16,84295	14,23167	13,643	19,08288	16,68746	12,90907	37,21119	23,74309	35,90524	30,37978	29,28699	34,02617	26,75944	36,75336	26,46289	30,70105	33,30066	38,792	10,3384	15,23534	22,33083	18,49946	15,44678	14,43517	19,23291	20,24971	11,8788	10,08634	9,362567	11,02302	15,45494	17,16622	13,90805	17,77782	20,95049	16,11627	17,30244	23,20885	18,98949	11,96127	16,49481	21,38435	13,07306	11,18383	15,43994	16,99195	7,493645	9,942253	11,78838	12,35832	6,312721	4,506797	4,461483	5,344552	6,498604	8,486269	6,391123	10,65028	5,698496	9,516055	7,610384	12,64886	8,15277	8,948939	7,968819	9,116932	5,54059	6,296696	7,327931	10,11591	5,067832	4,119695	5,547635	8,926351	56,44658	26,31182	22,81575	19,13365	43,91061	28,57476	25,53196	41,11841	25,92037	23,19933	30,07343	33,45532	19,47184	30,30304	34,70864	33,43896	9,899701	31,45233	20,70008	24,52462	9,355038	15,35851	21,32729	34,13889
16/03/2020 12:01:00	68	27,28724	39,17067	19,40139	31,29725	23,36345	40,57719	32,72581	39,89914	29,55059	37,14495	23,26723	23,69253	32,41594	23,88483	28,66393	30,55288	24,98929	20,95823	22,72318	19,13344	24,92595	22,65673	18,21321	16,0052	35,5774	32,90424	22,54608	26,0664	46,26817	54,29867	53,64721	58,69536	50,43649	55,0601	51,6072	52,69991	43,97975	38,19995	44,3471	42,56707	29,43862	30,8495	25,7847	26,39264	17,11932	17,77983	19,79512	18,51272	18,47224	26,13768	17,84407	28,02353	52,88269	40,50661	46,28606	37,70729	43,20816	38,88325	38,7757	50,1385	38,57268	39,24583	31,47305	41,55719	25,13421	17,93518	16,57991	28,95522	16,20365	18,35731	15,59406	13,73432	22,75075	23,01966	11,16331	16,37558	41,78575	41,45861	46,33047	43,7118	36,84412	47,69687	40,04318	32,71918	33,55058	32,46146	37,99051	33,29106	20,23735	20,65222	24,53747	23,20941	15,80902	20,85191	17,65314	14,87179	13,93588	19,79312	17,03381	13,68451	37,55616	23,86999	36,95292	30,83941	31,22521	35,00401	26,95914	38,02905	28,04439	30,53362	34,23478	40,2191	9,5126	15,34117	23,42894	18,93271	14,84499	14,76238	19,13033	20,54784	11,85345	10,53285	9,26358	11,37434	15,60884	17,23945	13,83856	18,14482	21,21705	16,04263	17,30175	22,46187	19,27726	12,13701	16,93448	21,6867	12,65466	11,01611	15,63461	17,25837	7,387129	9,729706	11,7919	12,5317	6,630747	4,229802	4,680455	5,327421	6,347535	8,534829	6,5424	10,16675	5,491546	9,234223	7,143498	12,41179	7,614529	9,092964	7,836883	9,684599	5,67066	6,200611	7,84835	10,12945	5,024176	3,843667	5,533544	8,875721	57,22018	26,50897	23,73225	19,76362	44,10975	30,03233	26,26727	41,91203	25,09339	24,38667	31,89614	35,55095	19,92526	31,29677	35,89419	33,87676	10,95525	32,61432	21,91175	25,72785	8,432181	15,31588	21,84005	32,28469
16/03/2020 14:01:00	70	29,1878	41,27784	20,57506	32,58096	24,31608	41,92646	33,5206	43,65544	30,22264	38,78661	24,83318	24,0616	33,34293	25,47221	30,57948	31,05666	25,35691	20,86787	21,95326	19,37922	26,08933	23,3886	18,41609	16,45688	36,59711	34,5975	24,26337	27,84144	47,87667	57,16829	55,50586	59,65711	52,49759	57,18544	53,88118	56,00961	44,82345	40,31332	46,1973	46,50282	30,27326	31,67662	25,883	27,25588	17,96634	17,50905	20,172	19,23042	19,04599	26,92515	18,09433	29,08405	53,9401	42,55119	48,65129	40,17759	44,41582	40,91284	41,27929	53,01593	39,7621	40,07875	32,82784	43,12328	26,31528	17,40467	17,12339	30,67522	16,87673	19,14581	15,89675	14,06201	23,81507	23,57489	11,13533	15,60317	43,64666	42,77196	46,87521	44,92678	38,64867	48,42907	42,29526	35,35319	34,16701	33,21383	38,82302	34,08129	20,08337	20,67204	25,16945	23,66566	15,7302	20,67128	17,10869	14,87207	14,20203	20,37626	16,61113	14,18905	39,44953	24,69482	37,85106	32,52459	32,97255	34,96173	28,1853	38,81396	29,38654	33,44261	35,35119	40,83651	9,4782	15,74312	24,24921	19,07224	15,14423	14,81957	19,31746	20,20903	12,33864	10,96444	9,465972	11,0284	15,65995	17,26024	13,86777	18,41035	20,97335	15,9109	17,50186	22,34036	18,64666	12,03622	17,26943	21,72145	12,62254	11,42089	15,53769	16,62357	7,634284	9,80403	11,78817	12,74377	6,634408	4,577531	4,332312	5,367416	6,273211	8,479914	6,199782	10,12738	5,762185	9,305717	7,300921	12,78998	7,909965	8,776525	8,07941	9,542923	5,976114	6,600698	7,674762	9,772048	5,163503	4,088542	5,450997	8,734181	59,06783	27,87467	24,48483	20,09235	46,14121	29,73123	26,3454	45,05817	27,0519	25,2781	32,08416	36,48859	20,4894	31,83715	37,44336	35,92368	11,55173	33,5242	22,10709	25,49541	8,233312	14,74856	21,94974	32,63187
16/03/2020 16:01:00	72	29,64612	43,07859	21,98027	32,63836	25,61705	44,8966	35,17946	43,54271	31,56333	40,42979	25,56104	24,36567	35,71106	25,96478	31,41931	32,51865	25,77338	21,41253	22,83619	19,20494	25,61623	23,0812	19,43296	16,67903	38,07997	36,67502	25,34448	29,14477	50,73884	61,51823	57,96724	62,83738	54,76921	59,22746	56,11862	56,78562	47,1464	41,04761	49,18635	47,92109	30,82325	32,43092	26,02308	27,92033	17,92931	18,40897	21,05445	19,77682	19,50901	27,94913	18,87848	30,66389	56,13636	43,17605	51,01769	43,1279	46,60664	42,32185	43,13239	55,5891	41,64567	42,20982	33,72935	47,03575	27,0211	18,48033	17,45779	30,77262	16,74521	19,42536	16,0351	14,76017	24,48062	24,58533	11,37731	16,07075	45,16558	43,76023	49,25736	45,80412	39,82772	50,07336	44,26551	36,08173	34,62623	34,58644	39,57774	34,69661	20,19349	21,20151	25,25447	23,3926	16,1705	20,6279	17,71255	15,20032	14,92982	21,13326	17,45752	14,52793	40,16633	24,99337	39,7027	33,68742	33,26059	36,20779	29,01857	40,00705	29,86835	33,74939	36,27232	42,18957	9,61131	15,41784	23,93499	19,42418	15,62624	15,01064	19,40015	20,4434	12,32925	10,9938	9,402286	10,64158	15,25848	17,75282	14,38253	18,8226	21,87299	16,24938	18,10227	22,60015	18,64479	12,16919	17,20408	21,62522	12,18287	11,02295	15,31941	17,31709	7,31322	10,02556	11,51021	12,39431	6,712257	4,497057	4,536223	5,187127	6,382211	8,487995	6,316105	10,16889	5,578651	8,982855	7,361917	12,38036	7,575361	8,741366	7,919981	8,915506	5,470891	6,133261	7,247805	10,45528	4,98881	4,045162	5,38883	8,900447	61,21352	28,90763	24,52172	21,28288	47,49572	32,53771	28,60522	46,05901	29,05684	25,71245	33,02311	39,14637	20,89923	33,44532	39,30185	37,2284	12,33698	33,58733	22,96751	24,97348	8,44427	14,85397	21,61942	33,39205
16/03/2020 18:01:00	74	31,18908	44,77198	22,75275	34,61014	26,98235	46,28599	36,38091	44,55695	32,80214	40,44215	25,01568	25,83734	36,07047	26,9706	32,6568	33,77894	25,66672	21,98829	23,84781	19,65849	26,31693	24,18573	19,69489	17,05301	41,39859	37,54884	26,0943	31,58274	53,30474	63,80554	59,96552	65,21297	58,30542	61,62529	57,72326	60,39809	48,89983	43,6325	50,51834	47,72229	32,13707	33,82778	27,32144	28,27255	18,48703	18,59126	21,08477	20,43732	20,45562	28,98603	19,4648	32,78494	57,85651	45,98046	53,45	42,586	48,03278	43,51908	46,36729	56,84765	43,02657	43,4478	35,35996	47,64457	28,10324	18,92607	18,11236	31,94201	16,81387	18,96904	16,25118	14,89217	25,87298	25,31823	11,48051	15,90725	47,65716	46,25228	50,41591	47,36966	41,70051	52,07774	44,21826	37,82804	36,25891	35,30242	41,10508	35,14016	20,62023	22,17804	25,96217	23,43039	16,50842	21,33469	17,3204	15,47255	15,46371	21,79777	17,82535	15,35381	41,76303	27,03353	41,19163	34,30613	34,93313	37,6396	30,02618	42,67677	30,4722	36,43623	36,64428	42,23723	9,963458	16,51505	24,10754	18,93975	15,75963	14,69061	19,4525	21,28074	12,74771	11,10308	9,212118	10,83927	15,86082	17,4569	14,23415	19,29743	21,4555	16,22582	18,03707	22,44081	18,30605	12,37069	17,63408	20,98869	12,06247	11,17989	15,39532	16,82457	7,400048	9,823374	11,54426	12,39058	6,376203	4,336455	4,205626	4,926711	6,097273	8,665315	6,358518	10,33357	5,58466	8,976914	7,143914	11,99415	7,496616	8,871298	7,966195	8,763538	5,50467	6,136508	6,932056	10,29599	4,826895	4,073206	5,382267	8,520114	62,36634	28,90487	26,013	22,53177	48,79752	34,37811	30,3105	47,72353	30,40313	27,46374	33,9258	41,80441	20,23465	34,96043	40,46723	37,6863	12,68139	35,76592	23,19	25,29185	8,606736	14,14822	21,60505	33,69799
16/03/2020 20:01:00	76	31,79093	46,95215	24,34461	36,92923	27,48812	46,79887	37,5869	46,36867	33,58421	42,29139	26,32239	26,69831	37,99417	27,33954	33,93526	35,41563	26,91458	22,77672	24,75741	20,30221	26,31045	23,76077	20,22553	16,73726	42,4875	38,7366	28,17626	32,73382	55,36783	66,95078	62,39287	69,03059	60,43097	62,80331	60,65042	61,27245	50,97556	45,79893	53,33955	51,40778	33,10483	35,19175	27,56072	29,4065	18,49283	18,26702	20,74423	19,91262	20,99808	30,97031	20,12586	32,89201	60,59323	47,02994	55,8868	45,59937	49,99468	44,96684	46,47311	59,1838	44,784	44,57946	37,3434	50,22091	28,4051	19,69296	18,2579	31,97213	16,80882	19,66664	16,30602	14,9953	25,87437	25,5314	11,81062	17,32013	50,44679	47,27848	51,36433	48,35958	43,39751	53,77832	45,94075	39,11908	35,77296	36,86443	42,57972	36,55366	20,96907	22,83813	25,87685	24,50417	16,60208	21,69879	18,05219	15,95947	15,19694	22,8632	18,82156	15,87105	43,84166	28,27193	41,84378	37,30065	36,11544	38,45181	30,42268	43,43308	31,60526	37,38996	37,96841	43,04425	9,498579	16,92722	24,88865	18,67816	15,88604	14,76424	19,68674	20,79313	12,4129	11,23522	9,38923	10,89785	15,95277	17,89436	14,58741	19,59667	20,90096	16,5942	17,86942	22,65377	19,12425	12,68022	17,10613	21,73464	12,345	11,12104	15,49224	17,86611	7,281098	9,750289	11,46669	12,1931	6,660244	4,233947	4,284372	4,905158	6,114819	8,435704	6,086911	10,01105	5,902133	9,228836	7,116974	12,11428	7,56348	8,437706	7,673244	8,513829	5,594468	6,64698	7,163391	9,857841	5,072046	4,243963	5,563661	8,491311	64,82159	30,04939	26,9313	22,86859	50,69899	35,38814	30,64358	48,68052	32,16616	28,41394	35,05023	41,71661	21,81028	36,45937	41,02281	40,43117	13,20244	35,62928	23,60045	26,0313	8,896304	14,87352	21,23625	33,94431
16/03/2020 22:01:00	78	32,99859	48,7185	25,97819	39,24058	28,68638	48,07333	39,93852	46,8109	35,60786	43,51756	28,37174	27,5936	39,46695	27,58441	34,70981	36,22658	27,42333	23,33755	25,70402	20,73166	27,26087	23,82944	20,25765	16,85193	43,93305	40,10576	30,64338	33,46424	58,56681	68,24299	63,95205	70,70568	63,38977	67,98311	63,61205	63,11443	53,08653	47,07856	56,92887	53,56702	34,46888	36,12864	28,6975	31,37558	19,1045	19,4697	21,12359	20,82373	22,25513	31,10591	20,34331	34,98121	62,10392	49,99565	58,49809	45,84045	52,41062	47,4817	47,87378	59,43496	45,75113	45,16405	38,1116	50,67551	29,74483	20,08164	19,10139	32,24698	16,80662	19,53643	16,46199	15,4463	27,16533	25,93854	12,17472	17,4837	52,82258	49,54023	53,78143	49,80003	45,02335	55,94172	48,13115	40,37709	37,57606	38,30626	44,26406	38,12645	20,80619	23,4134	26,22064	24,74214	16,8187	22,24021	17,67062	15,94904	15,59219	23,01938	19,20777	15,97059	45,78257	29,34737	44,16839	37,65072	36,74915	40,22512	30,96361	45,06224	33,37064	38,31883	39,6819	45,33571	9,558122	17,51071	25,63108	18,85734	15,75901	14,62858	19,94875	20,69788	12,5545	11,58861	9,306546	10,90158	16,20476	17,79688	14,20659	20,22408	21,99975	15,94151	18,16106	22,08796	19,07376	12,71448	17,62309	22,26473	11,91334	10,98793	15,17628	16,84571	7,470988	9,695651	11,70058	12,39569	6,543642	4,250525	4,213708	4,883676	6,022049	8,436397	6,155089	9,936378	5,532577	8,898652	7,209674	12,54573	7,703499	9,0424	7,481488	8,860037	5,677498	6,144037	6,717646	9,854044	4,932858	4,376589	5,439877	8,888703	66,80655	30,14084	27,32441	22,69017	52,53082	37,1482	31,90525	50,48035	32,85657	29,36512	36,08277	45,05104	23,5052	37,32475	42,93807	41,09921	13,53034	36,65507	23,85755	26,97281	9,236641	14,92699	21,47657	32,90237
17/03/2020 00:01:00	80	34,55494	50,97556	26,6016	40,4432	29,99385	49,43641	42,46222	48,66579	36,67019	44,86095	30,11038	28,40324	40,30553	28,10062	36,56347	38,28008	27,67987	24,28299	26,1745	21,91058	27,49156	25,41971	20,48036	17,3213	46,25892	43,04101	32,29636	34,55625	59,47896	72,25388	68,04694	74,55466	67,33324	68,82302	66,86705	65,41053	55,50066	50,33419	58,7976	55,28563	35,47442	36,88225	29,31808	32,49358	19,77916	19,50085	22,01889	21,91873	23,35675	32,48225	22,23744	36,19854	65,73878	52,40537	61,45675	48,92505	54,56842	50,25205	50,77705	61,40052	48,58146	48,08252	39,3272	52,60452	30,22581	20,90718	18,79677	32,76947	16,84129	19,97106	17,22687	15,60276	28,54976	26,39851	12,70909	17,84255	54,64937	50,75529	56,91991	50,10859	46,66218	56,76358	50,39733	41,40301	40,71618	38,93084	45,22305	38,97409	21,94	24,38743	26,93385	25,13705	17,76208	22,34334	18,1679	15,52664	16,17333	23,91779	20,2531	17,24787	47,43356	31,15737	46,41468	38,80008	38,28622	42,95832	32,2467	48,21667	34,32154	39,80106	41,10508	45,03959	9,930371	17,10592	26,2156	19,48808	16,19522	14,91165	20,15321	20,45335	12,46546	11,48575	9,283474	10,7338	15,92058	18,09488	14,87338	19,48393	22,29201	16,27625	18,66448	22,44253	18,99363	12,82963	18,38701	21,24897	12,10855	10,90324	15,23735	16,88032	7,661638	9,73848	11,80295	12,21796	6,301392	4,165976	4,071618	5,242112	6,265196	8,15415	6,337865	9,920701	5,42544	8,801326	7,429543	12,22722	7,716484	8,8675	7,858297	8,774662	5,351943	6,668117	6,821398	9,830762	4,903639	4,051448	5,373909	8,611711	68,3582	30,54232	27,66848	23,65178	54,86869	37,69342	32,52114	51,25132	33,31945	31,70092	38,62477	44,93907	24,53409	38,55949	44,70305	42,79074	14,35842	38,61212	24,93258	27,41745	9,173849	15,41874	21,14611	33,7873
17/03/2020 02:01:00	82	35,21199	53,20609	27,03919	42,72547	31,36791	50,92596	43,48516	51,54572	37,6126	45,90178	31,0148	29,73606	41,62301	28,30584	37,95604	38,97159	28,20139	24,56275	25,476	22,06793	28,14026	26,0016	20,40596	18,48454	47,10648	46,11738	33,08252	35,18084	63,30882	75,92838	70,21696	78,66082	69,71091	73,40496	68,06968	68,77881	57,6798	52,08002	60,25559	59,67134	36,41067	38,9124	31,45909	33,61683	20,6431	19,25398	22,20249	23,09177	23,78178	33,10407	23,43045	37,40239	68,15706	54,47931	64,43794	50,30312	56,74736	53,55327	53,429	64,58499	49,66691	49,08848	41,22002	53,97325	30,71232	21,83736	19,42784	33,30252	16,38974	19,97845	17,42961	16,02847	29,42577	27,90741	12,76159	18,69591	57,47499	53,42521	59,32244	53,06795	49,21143	59,81723	51,60257	43,24955	40,60683	40,34089	47,842	40,49859	21,82948	24,46246	26,93434	25,38668	17,18591	22,8956	18,03817	15,91167	16,86381	24,86558	20,95449	17,80407	49,14097	31,25566	47,79717	40,06728	39,6073	44,27699	32,78902	47,89906	35,70465	40,42503	43,65835	47,06607	10,61215	17,28552	25,78892	20,51635	16,33959	15,05208	20,10016	20,39885	12,92399	11,52133	9,667124	11,18334	15,77344	18,39895	14,91517	19,67058	22,67718	16,52934	18,03099	21,99333	19,28514	13,05295	18,21093	21,16656	12,37435	11,2614	14,58395	16,3025	7,51057	9,633621	11,68021	12,55174	6,39499	4,382529	4,283267	4,960558	6,017836	8,351847	6,262503	9,724319	5,752791	9,183039	7,024273	11,82886	7,480727	8,524467	7,855604	8,775902	5,506949	6,367844	6,931781	10,17635	4,815429	4,120317	5,487746	8,4337	68,3265	31,93019	27,85761	24,61898	56,93773	39,25391	34,73412	52,33899	34,85135	32,8583	40,45225	47,27848	25,99214	40,55206	46,87783	43,62864	14,24445	39,81281	25,151	27,6519	9,505898	15,76501	21,29849	34,43882
17/03/2020 04:01:00	84	36,28289	54,16943	28,57689	44,03466	32,65612	54,18359	45,15923	53,47155	39,22504	48,01641	31,62923	29,65939	43,71525	30,07136	37,47969	38,99398	28,97029	24,90122	26,38325	22,66233	28,13888	25,80591	21,14507	19,01553	48,96634	47,6461	35,3192	37,35992	66,88626	77,96114	72,53516	80,18665	70,62949	75,15949	70,94869	70,30373	61,44176	53,25583	62,81913	63,38052	38,19442	40,39705	32,38153	35,6692	20,43	19,18601	23,33147	23,8465	24,15375	33,89865	25,33826	37,77098	70,15488	56,78154	66,97958	53,0283	59,37328	53,9285	55,73518	65,88328	52,43023	51,22908	42,79924	55,95802	31,22264	22,93	19,85432	34,69655	17,40889	19,93507	17,86355	15,81765	30,7023	28,7194	13,22523	18,35806	58,76685	54,01256	61,37966	54,00013	50,46772	61,52548	54,55584	44,1648	41,44597	41,07048	48,9037	42,27171	22,92206	24,67825	26,90256	26,73236	16,72973	22,75682	18,04598	15,40561	17,27564	25,75155	21,18777	17,64216	51,35741	32,8719	49,55612	40,88439	40,95319	45,86608	33,65591	49,59667	36,77381	42,47389	46,11565	48,25949	10,99545	17,58938	26,54924	20,64095	16,9505	15,07764	20,93177	20,23797	12,80221	11,24524	9,703111	11,55642	15,87437	18,68203	15,09422	20,00332	21,90657	16,97916	18,48931	22,40634	19,15285	12,84593	18,27766	21,24931	12,1234	11,21892	15,30753	16,64691	7,414277	9,642186	11,61071	12,32054	6,365012	4,572212	4,170052	5,536376	6,146456	8,39426	6,188523	9,785725	5,504601	8,868328	7,295466	11,59358	7,722009	8,685346	7,771124	8,486543	5,631701	6,040286	7,609971	10,34131	4,950819	3,927871	5,657604	8,977469	71,07883	32,70191	29,27463	25,20495	59,17633	41,22341	36,20876	55,70747	35,74132	32,62585	42,71096	49,27235	27,06255	42,30355	50,06638	45,0476	14,67445	39,82351	24,57325	29,12736	9,242719	16,1524	21,64242	34,10131
17/03/2020 06:01:00	86	39,17986	55,73476	28,74676	45,67909	35,3889	54,99862	45,77214	57,12009	41,90208	49,29266	33,40048	32,3937	46,02198	31,68028	39,07853	42,30949	29,02913	25,90061	27,16139	23,08169	29,47019	27,61156	20,1423	18,63147	50,90104	49,60827	36,38049	40,25898	69,46535	80,95305	73,39951	81,83861	74,55398	75,94821	74,41471	73,88221	63,80339	56,50654	65,80756	64,04882	39,82551	42,70509	33,06283	38,25376	21,61369	20,06618	23,73998	24,00897	24,92857	35,70299	25,59288	40,12192	73,19298	58,42673	68,71112	57,2782	60,40963	55,85039	57,82784	69,76542	53,47896	54,08073	43,70918	57,70619	31,88322	23,66179	20,5466	35,5723	17,42609	19,50894	18,68507	15,93294	31,8167	29,3958	13,41961	19,95869	60,60621	55,76881	63,03438	55,76474	54,7905	62,31992	56,67821	45,40824	44,10802	42,33843	49,93002	43,87544	23,47135	24,77253	28,04232	25,93515	16,95527	22,74232	18,08397	15,64158	18,41367	26,39644	21,11993	17,79564	53,18828	34,10132	51,98857	42,6358	42,91936	48,31116	34,96885	52,98215	37,82473	44,00034	46,6744	49,84604	11,85034	17,91625	27,43259	21,20621	16,29808	15,50771	20,95664	20,58003	12,87329	11,32999	9,952268	11,71122	16,17947	19,01497	15,80563	20,47255	22,005	16,23273	19,09738	22,54835	18,84982	12,51153	18,15498	21,71889	12,03795	11,15136	15,15625	17,27696	7,690166	9,518953	11,19688	12,26031	6,322046	4,012489	4,316768	5,423298	5,987649	8,67761	5,915119	10,26477	5,411348	9,146774	7,345061	13,05109	7,397491	8,827917	7,439904	8,948318	5,595573	6,160064	6,846125	9,996479	4,974305	4,595007	5,459701	8,505885	72,59173	34,74615	29,0223	25,40693	60,7827	42,60762	37,42319	57,39073	36,86664	34,49395	44,43171	50,6029	27,6604	43,07845	52,93393	48,22571	14,70463	40,16434	26,20109	29,90434	9,821024	16,65216	20,58259	34,4612
17/03/2020 08:01:00	88	39,18117	57,28137	30,12703	46,05347	36,95064	57,96226	47,30017	58,35648	42,03988	51,23487	34,44878	32,18031	47,04687	32,3041	39,25198	42,27143	29,50003	26,36819	27,92026	24,119	29,10878	28,42327	21,14563	18,74993	53,2434	51,81898	38,38908	41,31252	69,66927	84,8358	75,08704	84,13525	77,81506	81,21519	76,11931	75,26899	66,19669	57,87508	68,04716	67,20395	40,39284	42,58946	33,2673	37,86403	21,85601	19,85923	24,26669	24,46439	25,48526	36,58778	26,95596	40,70244	75,12137	61,57956	71,65285	58,34867	63,86246	57,1129	59,78374	71,43449	56,04277	54,29667	45,62769	58,99108	31,98657	24,17019	21,32398	35,98835	17,73369	20,76522	18,04225	16,20724	33,98962	30,39511	13,94106	20,97432	63,37291	56,9838	67,3941	56,67787	54,4697	63,63181	59,29156	47,71649	46,98138	43,64355	50,39961	45,74678	23,74185	25,03902	28,95979	26,11683	16,98663	21,65216	17,73721	15,89999	18,40614	26,79246	21,9094	18,96027	55,05726	35,35567	53,69937	44,65531	43,83635	49,73447	36,91887	52,49731	39,29515	44,35808	47,67331	51,32288	11,96065	18,77818	28,31054	21,4823	16,8721	14,78061	20,83845	20,49576	12,77506	11,63752	10,38503	11,95154	16,57044	18,78813	15,90124	20,98793	23,0591	16,54662	19,11458	23,08908	18,65799	12,6157	18,14779	20,8944	11,92363	11,03849	15,04628	16,59711	7,628344	9,096763	11,24662	12,14599	6,671572	4,199547	4,104982	5,474691	5,918711	8,536211	5,684613	9,754782	5,685165	8,735769	7,284551	12,05363	7,732993	8,552099	7,691064	8,221638	5,505085	6,334687	7,303685	9,659663	4,890446	4,192708	5,430758	8,251688	73,03278	35,92652	30,11204	25,87402	62,34969	43,72776	39,56282	58,91523	38,05275	35,929	46,97509	52,61743	29,23277	44,40353	54,12716	49,92567	14,40332	41,55345	26,70632	31,66804	10,13007	15,80702	20,31119	34,55122
17/03/2020 10:01:00	90	41,46869	60,63149	31,0166	47,98948	38,5588	59,67349	49,17752	60,80688	44,35076	53,96863	35,66817	33,90812	47,34119	34,03915	41,52077	43,29734	29,70857	26,41039	28,61227	24,43068	30,42641	27,57453	20,79127	18,61268	55,62223	54,74559	40,89909	43,87221	73,51052	86,66273	76,32211	86,14024	80,12662	83,1757	76,53881	77,61239	70,36651	58,85251	70,28619	67,66551	39,90184	43,9488	34,68847	39,09676	21,91527	19,96263	25,11971	24,6694	25,48561	36,54032	26,5855	41,70853	76,8263	62,80559	73,98376	62,21368	67,44495	59,30419	63,45857	72,65694	56,63421	59,19561	46,90837	62,24567	33,13716	24,66401	22,48011	35,97535	17,39342	19,7161	17,9901	16,22907	34,54023	32,27012	14,35628	20,5582	64,02335	61,1982	66,51097	57,8103	55,19224	66,36024	60,5448	49,29425	46,36509	44,33978	52,71089	47,08631	23,52529	25,10748	29,0281	26,73767	16,75377	21,66066	18,12383	16,09202	19,20431	27,49434	22,64713	18,44289	57,09404	37,59933	54,86896	46,79467	45,41183	51,31051	37,48183	52,97166	41,12629	45,63688	47,89215	53,09103	11,75087	18,52806	28,06788	20,923	16,6686	14,71983	21,01887	20,97542	13,01234	12,20187	9,858118	11,5225	17,41338	19,38419	15,48167	21,25878	23,47508	16,71378	19,64384	22,95218	18,86066	12,7073	17,94955	21,10252	11,85752	10,98461	14,46494	16,28122	7,500555	9,730603	11,25525	11,93454	6,384214	4,393996	4,366158	5,628454	5,883205	8,416845	6,012724	10,07364	5,227951	8,756978	7,147299	12,68478	7,407713	8,594097	7,572876	8,749586	5,489612	6,072751	6,90871	9,411677	4,921322	4,293904	5,517034	8,48882	75,12109	37,19579	31,26707	27,37407	63,30805	44,52565	39,82296	61,24578	39,3147	37,4931	48,50132	52,32938	30,82581	46,61922	58,21127	52,38527	14,38094	42,21762	27,34845	32,08326	9,745179	16,34491	19,96498	33,9019
17/03/2020 12:01:00	92	43,78924	62,26571	32,30037	49,18835	39,9455	61,08055	51,79578	62,28276	46,61991	56,2149	36,70543	34,89777	49,24686	33,89617	42,01903	44,96167	30,89143	26,20683	28,8827	24,14104	31,10508	28,11588	20,40403	18,63388	59,16694	57,07056	42,07048	45,65201	75,05589	86,95271	79,02541	87,72933	83,75795	85,33917	80,33295	78,38694	72,70592	60,17179	72,77098	70,82428	41,22734	43,55721	35,7416	41,18397	22,38755	20,86228	24,97948	25,82352	26,84392	36,90774	27,14329	44,74594	77,66911	66,05659	76,3425	64,44877	67,35749	62,35543	65,3	75,01215	59,37507	61,08097	49,29867	62,50228	32,67393	24,59708	23,51839	36,92992	17,33795	19,69834	19,1512	16,22603	35,99048	33,75242	15,01589	21,71032	65,24459	61,80462	68,07652	61,12359	57,3425	69,13123	62,89567	50,74464	48,13979	46,24192	54,18718	46,71046	23,9747	26,08519	30,00076	26,61009	16,76987	21,57383	18,43342	15,14858	19,62872	28,76416	23,07679	18,31786	57,991	39,46964	57,87557	48,78675	46,33455	51,98787	38,72527	54,77427	42,22184	47,0374	50,06169	53,95648	11,22355	18,52543	29,16626	21,8893	17,14764	15,11425	21,1658	20,53693	12,7904	12,02068	10,21324	12,8107	17,22487	19,62264	15,52353	21,9925	23,75035	16,39968	20,05961	23,03887	18,40131	12,62537	18,95667	21,11655	11,8158	10,8122	14,25592	16,51842	7,461802	9,502584	11,27072	12,05847	6,235632	4,149329	4,11631	5,639989	6,145281	8,503054	6,110052	10,09125	5,587561	8,896236	7,247942	11,86754	7,270391	9,135306	8,068358	8,855202	5,683438	5,948967	6,760472	9,732331	4,695512	4,299293	5,270502	8,239803	76,54876	38,14828	31,76634	27,05266	65,46675	45,64565	42,71634	64,03321	40,6277	38,19705	50,21966	54,94398	32,34803	47,95763	58,78447	52,62655	14,82151	43,15104	28,28788	32,72837	9,947641	16,70314	20,5113	33,7768
17/03/2020 14:01:00	94	43,93996	63,99667	32,72284	50,03979	41,66557	62,52266	54,63578	63,30481	48,2512	57,09238	37,26701	34,86993	51,25166	36,59179	42,4741	47,28884	32,92986	27,10109	30,22381	24,7047	30,81462	29,16405	21,08429	19,51467	61,14424	59,07183	44,15686	47,326	77,52341	90,05665	80,46668	90,02329	86,40142	87,49441	83,67906	81,53632	73,98044	62,71179	76,34933	72,54338	41,31038	45,09422	37,38099	41,31493	22,26577	20,49251	25,30131	25,80045	27,16353	39,48179	29,02969	45,63522	79,60834	68,98708	77,57204	68,69391	71,14072	65,64165	66,13727	76,92854	62,35439	64,1438	50,60766	65,33453	32,69403	25,41003	23,70572	39,17944	17,59539	19,35386	18,6133	16,2031	37,10053	34,76901	15,59378	23,64424	68,1181	65,2877	71,43472	61,79038	59,40609	71,93779	64,89584	52,23289	50,16862	49,20038	56,71156	48,41098	24,66809	25,60006	29,96526	26,86084	16,53846	22,01516	18,65309	15,00366	19,75181	29,7353	24,06568	18,97906	61,26155	40,94835	60,38565	48,62104	48,68756	53,94259	39,4601	58,68156	44,05967	49,06002	50,46931	55,8591	12,16609	18,88629	29,35407	22,091	17,06766	14,62499	20,64994	20,73828	12,99065	11,93068	10,19928	11,83397	17,58268	19,8805	16,86878	22,70156	24,42639	16,4917	19,90537	22,87736	18,5608	12,42567	19,16584	21,96984	12,01467	10,85412	14,49236	16,41405	7,539789	9,92008	11,00043	11,69091	6,380279	4,257226	4,154302	5,118742	6,356999	8,163547	6,512212	9,949435	5,075638	8,674775	7,028073	11,8042	7,105231	8,637268	7,430163	8,327808	5,407272	5,963403	6,697336	9,870412	4,774951	4,010417	5,458043	8,143581	78,00585	39,21979	34,34972	28,56204	68,59106	46,90913	45,65539	64,33447	40,76696	39,94481	52,02241	56,36225	33,99411	50,7988	60,93266	54,64032	15,69746	43,27068	30,59323	33,58982	9,001092	17,0327	20,40368	34,55473
17/03/2020 16:01:00	96	45,50219	66,98642	34,81633	52,67503	43,62387	65,49583	56,9264	65,26497	49,49291	59,5104	39,9683	37,50574	52,97116	38,03085	45,07481	46,91492	34,87656	28,95412	30,25462	24,64847	31,31189	28,09454	20,86331	20,18264	63,00101	62,45572	46,46559	49,75816	79,41859	92,30507	82,86942	91,79231	89,35891	89,86364	86,66212	83,16361	77,90726	65,6241	78,11749	75,70457	42,25471	46,08346	38,14669	42,77113	22,83834	20,5685	25,06521	26,0619	27,81796	40,53824	29,62021	47,56023	81,96943	71,01521	80,85338	70,49209	73,21956	68,76022	67,70957	80,22761	65,60117	64,8843	52,74972	68,68314	34,30793	26,68932	24,64861	39,16204	18,16872	19,5383	18,83828	16,35652	38,27241	35,12054	17,13293	23,98085	71,53175	67,30383	75,18748	64,06671	62,04957	73,7909	67,01916	54,96587	52,59195	51,36806	60,09339	49,8749	26,52651	26,96984	30,48105	27,11125	15,85938	22,37573	17,89408	15,25344	20,87699	30,80294	24,88651	19,15106	64,27747	43,77956	62,24877	50,32355	50,5477	55,2591	41,06985	59,20383	45,41024	50,69298	52,09148	59,81336	12,10495	18,98921	29,53719	22,8889	16,94007	15,13297	20,57672	20,8274	13,76009	12,15089	10,79721	11,91907	17,65314	20,16109	17,07159	22,29609	23,74144	17,53364	19,82123	23,685	18,59403	12,90043	18,70054	22,17016	11,69188	10,77414	14,67161	16,48078	7,924127	9,829591	11,21512	12,30479	6,211594	4,203276	4,078802	5,137807	6,009616	8,611159	5,800453	9,676863	5,156181	8,525227	6,861945	11,70908	7,164567	8,743162	7,395556	8,527714	5,135665	6,257806	6,614168	9,70629	4,418656	4,211842	5,096222	8,346736	79,81252	40,40188	33,79166	28,46976	71,20207	48,82868	47,21458	67,04224	41,7709	42,38644	54,40947	59,93782	36,87093	53,17846	63,06746	57,40551	16,5127	44,11272	31,71847	34,38136	9,545618	16,3389	20,39574	33,10138
17/03/2020 18:01:00	98	46,48569	67,7576	36,20034	54,38171	44,45189	68,37408	57,60369	67,46601	51,61223	61,79722	42,3939	39,58092	53,87158	40,69947	44,86703	48,71138	35,54232	29,80411	31,7747	24,05062	31,78078	29,24652	21,29393	19,35228	65,94241	63,61848	47,97939	51,25138	81,94498	95,32929	85,32059	94,37086	90,99989	91,51194	90,16516	84,89515	78,32974	66,95859	81,28399	79,0911	44,2383	48,08756	38,31489	42,22853	22,83481	20,64538	24,93977	25,5178	28,19932	42,40612	30,76902	49,24894	84,70464	73,24208	84,42535	72,81071	75,86518	71,57458	70,48526	83,06062	68,45387	65,92735	55,51564	68,62325	33,78261	27,83709	25,68372	39,84658	17,28607	20,47055	18,48737	16,71232	39,75471	37,47873	17,11221	23,64265	75,16785	70,45935	76,44155	67,28774	63,82882	74,89044	68,66428	56,70784	54,71714	53,5052	61,92371	50,3009	26,60408	27,17797	31,44383	27,55843	16,13561	22,04921	18,18669	14,88112	21,34553	32,13632	25,70354	19,81384	64,81274	44,35165	64,03908	52,50911	52,30121	57,40606	42,42498	59,36637	46,30008	51,35238	52,72119	61,85629	12,53771	19,26213	30,86677	23,5894	17,52121	15,52975	20,81151	20,3994	13,82246	11,94338	10,64234	11,88564	17,66675	20,44402	17,31895	22,96405	24,35497	17,52328	20,18458	24,36657	18,46375	13,10062	18,56156	21,9324	11,47353	10,62735	14,45423	16,42407	7,633938	9,898113	11,14936	12,52425	6,203926	4,111405	4,190844	5,294471	5,940609	8,183576	5,757626	9,365398	5,478559	8,794623	7,075874	11,16227	7,364473	8,157396	7,17099	7,811188	5,140847	6,215048	6,850271	9,877737	4,628854	3,979609	5,280449	8,31724	79,88644	41,62004	35,87615	29,22759	72,51748	50,02508	48,74468	69,18125	44,57117	45,38683	55,20198	62,18763	39,51239	53,991	66,5377	60,52021	16,57846	45,48257	31,66646	36,21906	9,789803	16,36985	20,41998	33,36711
