# Supplementary material for: Neuroblastoma signalling models unveil combination therapies targeting feedback-mediated resistance
Source: PLoS Comput Biol. 2021 Nov 4;17(11):e1009515. doi: 10.1371/journal.pcbi.1009515 (PMC8604339; doi:10.1371/journal.pcbi.1009515)
Supplement: S2 File — (ZIP) [file pcbi.1009515.s023.zip › drug_sensitivity/KELLY_drug_sensitivity/Kelly_BI_Rap_12-150518.txt]

Label: Kelly_BI_Rap
Metric: Phase Object Confluence (Percent)
Cell Type: Kelly
Passage: 7
Notes: 
Analysis Job: Kelly_BI_Rap

Date Time	Elapsed	A1, Image 1	A1, Image 2	A1, Image 3	A1, Image 4	B1, Image 1	B1, Image 2	B1, Image 3	B1, Image 4	C1, Image 1	C1, Image 2	C1, Image 3	C1, Image 4	D1, Image 1	D1, Image 2	D1, Image 3	D1, Image 4	A2, Image 1	A2, Image 2	A2, Image 3	A2, Image 4	B2, Image 1	B2, Image 2	B2, Image 3	B2, Image 4	C2, Image 1	C2, Image 2	C2, Image 3	C2, Image 4	D2, Image 1	D2, Image 2	D2, Image 3	D2, Image 4	A3, Image 1	A3, Image 2	A3, Image 3	A3, Image 4	B3, Image 1	B3, Image 2	B3, Image 3	B3, Image 4	C3, Image 1	C3, Image 2	C3, Image 3	C3, Image 4	D3, Image 1	D3, Image 2	D3, Image 3	D3, Image 4	A4, Image 1	A4, Image 2	A4, Image 3	A4, Image 4	B4, Image 1	B4, Image 2	B4, Image 3	B4, Image 4	C4, Image 1	C4, Image 2	C4, Image 3	C4, Image 4	D4, Image 1	D4, Image 2	D4, Image 3	D4, Image 4	A5, Image 1	A5, Image 2	A5, Image 3	A5, Image 4	B5, Image 1	B5, Image 2	B5, Image 3	B5, Image 4	C5, Image 1	C5, Image 2	C5, Image 3	C5, Image 4	D5, Image 1	D5, Image 2	D5, Image 3	D5, Image 4	A6, Image 1	A6, Image 2	A6, Image 3	A6, Image 4	B6, Image 1	B6, Image 2	B6, Image 3	B6, Image 4	C6, Image 1	C6, Image 2	C6, Image 3	C6, Image 4	D6, Image 1	D6, Image 2	D6, Image 3	D6, Image 4
5/12/2018 12:28:00 PM	0	7,031665	7,004725	7,002999	9,176545	7,86859	4,664635	6,408046	9,353034	6,03393	3,880139	6,656306	6,308577	8,163474	3,452558	7,032632	5,207091	8,977882	3,47259	12,59574	7,329728	10,70078	7,580336	9,634243	7,359982	8,001562	6,682832	8,49718	7,785904	12,50532	3,424306	8,311367	5,077296	6,348365	5,565318	9,946052	7,551048	13,3285	7,158488	6,66646	6,731874	9,698206	4,944325	11,04367	8,531513	15,02542	3,790686	8,046599	3,998467	8,512173	3,378993	8,506783	4,36229	11,59842	8,36504	12,39217	8,715117	9,718308	5,064103	10,39829	6,736987	11,02426	4,47371	10,42869	6,150945	9,338737	1,465932	12,3222	9,077697	17,02655	5,015472	12,80255	5,649453	8,617238	5,099331	11,50413	7,086856	9,536707	5,976045	9,321328	5,290602	8,71346	5,224911	9,245619	6,771247	11,97944	4,092133	8,751659	4,870068	13,49911	5,231957	9,680871	7,764631	10,21759	8,466928	9,656485	3,255761
5/12/2018 1:28:00 PM	1	5,937915	5,071356	6,598005	7,421254	6,683315	3,826536	5,444159	7,39611	6,031444	3,909566	6,962451	7,106266	8,501394	3,451039	7,182941	6,109914	7,612041	2,866586	10,74353	6,079037	8,292233	4,638456	8,593544	5,771925	8,56833	7,037883	8,898236	8,313093	12,53813	3,789719	8,755319	5,447959	7,069864	4,529592	12,20131	7,829631	11,73851	6,044775	9,086815	9,11921	10,7282	5,668655	14,33128	8,643139	11,09313	3,320969	8,962686	4,906333	8,351637	3,294098	8,503191	5,753759	12,83599	10,77068	12,53799	8,260734	11,04443	5,352634	11,46849	6,935235	12,77016	4,701868	10,45839	6,37855	8,396055	1,760265	11,43989	8,788544	17,75537	5,236586	11,15972	5,456869	9,685289	5,72447	12,40316	6,985728	10,38033	6,049266	9,931962	5,582588	7,807042	4,751603	8,637752	6,042633	12,11387	4,264547	9,084398	5,344759	12,08368	5,913876	10,72564	8,220187	11,38408	8,712008	10,83755	3,344386
5/12/2018 2:28:00 PM	2	5,946204	5,092907	6,801781	7,701772	6,476777	3,621174	5,301586	7,507875	6,652368	3,806642	6,97744	6,579078	9,498509	3,600727	7,409304	6,022464	7,704882	2,800135	10,80867	6,481543	8,160851	16,02198	7,853668	7,156829	7,925508	6,773736	9,44594	8,473764	13,59928	3,586704	9,248521	5,403474	8,027326	4,855838	10,54971	9,906125	13,07858	5,647105	8,86156	7,789497	11,02095	5,204949	11,88916	9,772462	11,69457	3,58553	9,272146	4,263995	8,776801	3,789097	8,990592	5,347177	14,50099	11,05051	12,19296	10,01775	12,39196	5,605521	12,05978	7,309834	12,37325	4,621187	11,44514	7,493577	8,493314	1,140998	12,42816	8,839593	14,95324	4,749876	12,0986	5,745469	10,54453	7,312805	14,29619	7,532605	10,68828	6,679031	10,75189	5,352012	7,821272	5,037302	9,22628	6,484998	12,60983	4,19554	8,891606	4,942252	12,10454	7,918117	11,08125	7,69438	13,3993	10,06535	10,85198	3,638718
5/12/2018 3:28:00 PM	3	6,009408	4,593073	7,096803	7,810567	6,38014	3,778183	5,287978	7,264866	6,781196	3,67374	7,380085	7,267215	9,935966	3,734182	7,858159	5,368659	7,978213	2,537992	11,14922	6,633234	8,277589	5,926172	7,644991	6,131605	7,939254	7,568386	9,623398	8,626491	14,06194	3,560594	9,781303	5,918641	7,823344	5,575542	11,22721	8,369875	14,40899	8,02622	8,735079	8,158917	11,56464	6,094579	12,48743	9,171432	12,59733	4,09089	10,06079	4,59024	9,385983	3,941272	9,678866	6,8368	15,90054	10,29254	12,21029	9,74504	11,31942	6,002984	11,58018	7,133898	13,47197	4,637005	11,2585	7,794955	9,006133	1,374268	12,16325	9,307306	15,25517	5,277685	13,56267	5,783254	10,65449	5,832988	13,21957	7,999834	11,67876	6,480161	10,83879	5,173865	8,412702	5,454382	9,480273	6,460683	14,24742	4,417136	9,235331	5,214827	12,51278	6,015763	11,46124	8,3209	12,99085	9,490219	11,7631	2,936906
5/12/2018 4:28:00 PM	4	6,168422	4,803825	6,765237	8,25217	6,748798	3,955087	5,4807	7,126368	6,925357	4,043021	7,691687	7,696246	10,063	4,201343	7,881093	6,36363	8,53614	2,887102	12,03422	6,752805	8,210101	6,298284	7,557748	6,439268	7,82666	7,95687	10,09546	8,817833	14,85915	3,515625	10,03585	6,68145	7,768016	5,820899	11,94318	8,290991	13,35509	6,002087	7,982634	9,042745	11,85621	6,044706	13,4509	10,63577	13,40531	3,810097	10,44713	4,774743	8,722714	4,113064	10,14368	5,376326	18,76886	10,54522	13,91792	9,672303	11,77643	5,74243	13,74454	7,447502	14,15043	4,914968	12,07422	8,125552	9,334867	2,047897	13,64943	9,518472	16,62487	5,151967	12,5431	5,528708	10,33578	6,06239	15,4769	7,681877	11,51795	6,30533	10,74809	5,41342	8,718846	5,714177	9,827724	6,100865	13,62187	4,446148	9,897697	5,238104	12,95003	6,400241	11,24205	8,621311	12,52625	10,0257	10,99311	2,625028
5/12/2018 5:28:00 PM	5	6,464896	4,902533	7,086993	8,671392	6,736364	4,062363	5,522905	7,071936	7,130997	4,261992	8,007156	7,735963	10,64234	4,26662	7,365509	6,295866	8,326012	3,028294	12,3872	7,003618	7,53958	6,135818	7,722495	5,512614	8,855271	7,945057	10,01637	9,264688	15,26069	3,587602	10,14181	6,807513	8,45933	5,795963	11,81345	8,842077	14,83726	13,28484	9,526415	7,821134	11,94352	5,802319	13,74178	10,20488	14,13316	3,839039	11,37081	5,248674	9,081221	4,300882	10,38703	5,504601	20,31271	9,574424	13,91219	9,51405	12,20387	5,765363	13,54657	7,718143	13,66124	5,353531	12,16291	7,684433	9,848309	1,693399	14,1016	9,527798	17,51306	5,563591	15,0087	6,181547	11,01362	5,955114	14,18027	8,550162	13,43121	6,424141	11,76862	5,658156	8,236905	5,822972	10,40776	6,980824	13,87309	4,713542	10,39007	5,215517	12,37988	6,197709	11,4622	8,860107	13,15284	10,53292	11,66238	3,12652
5/12/2018 6:28:00 PM	6	6,567958	5,131797	6,843639	8,870745	7,458831	3,607634	7,320679	7,728778	6,989321	4,728186	7,212506	7,431684	9,561783	4,305924	7,46933	6,975851	9,316769	2,930344	14,65283	6,397546	7,617846	5,860895	7,521276	5,553022	8,992389	7,947406	10,56408	9,088473	15,25027	3,706896	10,42102	6,184447	9,056491	5,513237	12,30341	9,817986	15,05167	5,84853	9,275808	6,807858	12,17672	6,479056	14,184	10,71922	15,99449	3,831302	11,01314	5,438978	9,90205	4,125705	10,64614	6,670397	17,20125	10,21511	15,54059	11,06619	11,75032	5,826771	13,06656	7,939877	15,04822	5,405407	12,35155	8,301764	14,60502	1,973157	15,36161	9,670024	16,98006	5,112732	14,7382	5,9098	10,90027	6,164001	14,41424	7,538752	12,46968	6,251244	11,49356	5,952903	8,760432	6,118272	10,70319	6,454811	14,85736	4,709536	9,770185	5,62051	13,61019	7,006659	11,7767	10,27858	13,16458	10,64413	12,02199	3,19974
5/12/2018 7:28:00 PM	7	6,356655	4,617872	6,86823	8,223847	7,158212	3,112497	5,476971	7,345545	7,232399	4,84223	7,597673	7,939669	10,25344	4,269106	7,798548	7,028211	10,3708	2,70191	12,13465	6,021704	7,86645	5,864694	7,713446	6,867265	9,463002	8,279592	10,76225	9,750636	15,5388	4,15451	10,55081	7,655352	9,47316	5,766606	13,41484	10,22643	14,47848	6,007268	8,808437	8,841595	13,47432	6,183065	14,25571	10,64344	14,45534	3,679197	11,60436	5,432969	10,36003	4,532632	14,03031	6,809447	15,0918	11,80807	15,05664	9,893623	17,04286	6,171184	13,27289	7,307762	14,83235	5,816409	13,16113	8,061589	11,21981	1,800812	14,62188	9,990331	15,31098	5,890598	12,9894	5,974732	11,3264	6,392781	13,98638	8,14151	12,62282	6,424763	11,1803	6,477881	9,052552	5,87768	12,1265	6,697267	14,98363	4,703526	10,08835	5,647173	14,19388	6,67544	12,0738	9,73081	13,54084	10,89833	12,10496	3,583665
5/12/2018 8:28:00 PM	8	6,058314	4,603848	6,256908	8,180537	6,987595	3,317032	5,572433	7,623163	7,444325	4,929404	7,521482	8,032783	11,2194	4,623881	8,59893	7,234886	8,224954	2,686505	11,91811	6,724276	8,034234	5,302967	7,85512	5,474897	9,635555	8,523569	10,86131	9,292661	16,24178	4,333624	10,53168	6,586815	9,692127	6,035588	13,97457	10,74125	15,6927	6,505235	9,024301	8,2349	13,28491	6,18044	14,78296	11,27107	15,9757	4,046821	11,7153	5,651871	10,14955	4,938177	12,61266	6,173672	15,33198	11,95306	15,49928	10,61084	12,07587	5,93377	13,31648	8,288088	15,29565	5,807361	13,10628	8,227164	11,30139	1,811934	16,86263	10,14064	18,00163	5,229954	13,725	6,032135	13,33976	6,116338	15,7579	8,425481	12,2858	6,879144	11,81615	6,564711	9,5193	6,483062	11,13299	6,952021	15,81876	4,555289	10,48098	5,687651	13,40034	6,467382	12,70267	9,532909	14,06782	10,73967	12,56652	3,372776
5/12/2018 9:28:00 PM	9	5,93087	4,385361	6,554832	8,146344	8,762227	3,364901	5,707615	7,87764	7,881437	4,886992	7,711304	7,817612	10,52291	4,832836	8,682029	7,604374	7,394591	2,504766	12,50138	7,43051	8,101101	5,948414	8,351777	5,75804	9,820128	8,42037	11,21809	9,972854	17,0803	4,596319	10,87706	6,964661	10,25814	6,061423	14,2689	10,30124	15,52781	7,086098	10,72937	9,473158	12,90451	7,289042	15,23817	11,18079	16,35907	3,877998	12,06786	5,640404	10,86014	4,930164	13,03465	6,27176	25,3896	12,07933	16,48527	10,71459	13,95695	5,952697	14,0902	8,499945	15,09001	5,027838	14,18249	9,208873	10,88397	1,722756	16,5998	10,66555	17,65936	6,323015	16,5176	6,40473	11,94719	6,119239	16,06854	9,24348	12,69438	6,834798	12,0957	6,501299	10,01264	6,708734	11,69485	6,878246	17,38727	5,054915	11,10266	5,760735	14,42563	6,552484	12,5125	9,355659	14,64799	11,10418	13,5217	3,593128
5/12/2018 10:28:00 PM	10	5,998425	4,450086	5,977426	8,035272	7,041405	3,317308	6,442169	7,523693	0	0,5267048	0	0,7195652	11,03517	4,978448	8,86812	7,986779	7,942914	2,811464	11,17809	5,815996	8,151803	5,353946	8,33637	6,09603	10,0983	8,638374	12,0814	10,29931	17,18861	4,794015	11,48375	7,163668	10,23507	6,270239	14,765	10,57105	17,11539	8,259076	10,14471	7,943816	13,67153	7,13887	16,69319	11,16103	17,72664	4,112787	12,58441	6,156747	11,01804	4,884228	13,36248	7,1464	18,31323	11,34754	15,86877	11,29531	13,38113	6,804612	15,3431	8,302595	16,8529	5,809433	13,49124	8,983199	12,542	1,774771	18,23393	11,52665	18,16127	6,288752	15,46661	6,46006	12,32303	6,382764	15,91988	8,69018	13,68507	7,220726	13,19926	6,784442	10,2696	6,692502	12,90465	7,420424	16,5156	5,045659	10,9739	5,939641	15,18146	6,522436	13,15961	9,541544	15,30926	11,96224	13,57724	3,402824
5/12/2018 11:28:00 PM	11	5,572296	4,773706	5,844938	8,383204	7,12402	2,837091	5,72143	7,537922	8,247609	4,669264	8,283184	9,006548	11,51097	4,685704	9,484624	7,950996	7,793159	2,448608	12,02641	6,294002	7,934902	4,129919	7,720836	5,45231	10,07087	9,056561	12,08851	10,19037	18,06124	4,771704	11,91631	7,367722	10,87533	6,247307	17,93463	11,21125	17,29643	8,300038	9,487457	7,51789	14,23934	6,671364	14,87884	11,99574	18,74517	3,970836	12,64955	6,009478	11,17188	5,315056	14,61324	6,9304	19,64274	12,0861	16,69126	11,10487	13,8456	6,286542	14,3817	9,268623	15,84342	5,861516	13,66711	9,365055	11,95064	1,683452	17,89422	12,33139	19,8508	6,884532	14,4764	6,602703	12,57806	6,448318	16,51781	9,593765	13,72044	7,198483	13,1011	7,12837	11,06944	6,976336	14,16901	7,741696	17,4819	6,595105	11,52354	6,009547	15,84612	6,832242	13,62988	9,423768	14,76155	11,3179	13,28084	3,702821
5/13/2018 12:28:00 AM	12	5,287219	4,355866	5,900406	7,621506	6,857316	4,212878	5,935635	7,111446	8,498702	4,832007	9,494571	8,88387	11,50862	4,978379	9,681353	8,408279	7,84172	2,416902	11,54951	5,081304	7,667788	4,237263	7,509463	5,410588	10,56007	8,912399	12,41877	10,72357	19,25018	4,866062	11,64885	7,363092	10,56732	6,224095	16,31079	10,9632	15,76799	7,594911	9,909649	9,087575	14,63548	7,022755	15,92134	11,20987	18,19843	4,035629	13,35309	6,408461	11,80689	5,401678	13,63423	7,211194	17,09093	11,98124	16,84233	11,33331	22,17438	6,363838	15,23113	9,077489	19,19264	6,016247	14,96664	8,653362	12,62558	1,818289	21,32895	12,88323	17,73852	6,609472	16,29642	6,759781	12,52673	6,602633	16,91244	9,707326	14,23789	7,846624	13,33976	6,873136	11,29614	6,900698	15,31589	8,175839	16,68421	5,434488	11,5413	6,230381	15,80294	7,190747	14,00337	9,905643	15,64172	12,10026	14,00123	3,804985
5/13/2018 1:28:00 AM	13	5,44699	4,400213	5,734277	7,665919	6,344357	3,301903	5,287287	6,662867	8,878827	4,839261	8,703996	8,882005	11,5873	4,899287	9,825238	8,200639	7,487911	2,491435	11,16573	6,245234	8,07879	6,891993	7,000236	5,631009	10,36963	9,082257	12,15282	10,75804	21,01403	5,001521	12,3318	8,548574	13,15021	6,846748	16,5569	10,99697	15,94461	7,374281	9,98812	9,427361	14,43627	7,445015	15,9116	11,85628	16,71336	4,032522	12,90112	6,140584	12,60534	5,257101	16,92556	7,248356	17,19095	12,28393	17,31972	11,43858	13,97816	6,690637	15,23009	8,783362	16,60408	6,065636	13,80471	9,083568	13,01973	1,865537	19,31415	13,2253	18,45656	6,413089	15,33778	6,888401	13,59099	6,51021	17,65515	10,59067	14,65946	8,2655	13,5436	6,862222	11,21698	7,362885	14,69503	8,786471	17,72056	6,178712	11,86637	6,716886	16,14791	8,928423	15,16219	10,32376	16,22948	13,07603	14,33867	4,28831
5/13/2018 2:28:00 AM	14	5,596472	4,384049	5,842382	8,033129	6,503647	3,007225	4,930371	6,981308	9,120937	5,169098	8,812721	10,16247	12,08292	5,143748	10,73559	8,569781	7,247665	2,346444	11,27128	5,968377	7,658182	4,620428	7,119667	7,325238	10,55551	9,458926	12,2802	11,14279	20,26048	5,140363	12,45773	7,358463	11,40584	6,360799	18,25051	13,04328	18,60999	7,887517	12,42616	7,88655	14,20666	7,563897	15,76433	12,12968	17,62261	4,11113	12,91508	6,455225	11,79169	5,205018	14,60592	7,776857	17,42015	12,24152	17,02959	11,8529	14,66961	6,866365	16,25283	9,282577	18,1116	6,510554	14,89625	9,152644	13,882	2,028142	20,54542	13,27662	20,82131	7,087615	16,13395	6,51173	12,89277	6,773942	19,02568	12,37027	14,68992	8,134187	13,33879	8,641966	11,9907	9,873453	15,52664	8,834481	18,12127	5,975215	12,14757	6,73823	17,08734	7,683328	14,8825	10,14444	16,43084	13,25383	14,40484	3,999089
5/13/2018 3:28:00 AM	15	5,25496	4,363534	5,677982	7,679183	6,572239	2,912108	4,946743	6,30692	9,32713	5,445816	9,561091	9,627266	12,43735	5,227122	11,18369	8,888015	7,280615	2,389617	10,84708	6,264368	7,4111	5,694352	7,206151	5,714662	10,82801	9,828897	13,06394	11,82727	20,02155	5,092977	13,20582	7,691065	11,2949	6,702104	17,38983	11,61244	17,49717	8,026291	10,66168	8,226749	15,33419	7,516233	16,35403	12,53378	18,09412	4,458997	13,2023	6,589647	11,98483	5,346002	16,05251	7,631175	20,59723	11,98034	17,53868	12,32517	15,9574	6,661831	16,85387	9,799472	17,53999	6,244819	14,68916	9,412714	14,2691	2,27571	23,56916	13,74171	20,363	7,2152	15,31989	6,948636	13,50996	6,739267	18,8061	10,27244	16,84827	9,118315	14,25868	7,524179	12,45869	7,649412	15,51814	9,473089	19,05497	6,453636	12,17113	6,969635	18,45124	8,35378	15,49963	10,65657	16,54351	13,5282	14,9064	4,123563
5/13/2018 4:28:00 AM	16	4,6808	4,385154	5,584314	7,4656	5,63626	2,886273	4,872071	5,751548	9,483104	5,746781	9,727909	9,900393	12,31377	5,074809	10,8486	8,723475	7,238478	2,274398	11,33386	5,184571	7,822033	4,467769	6,867746	6,151153	11,00423	9,864334	13,70399	11,6753	20,81316	5,320444	14,2401	7,546627	11,9563	7,240205	17,32876	12,3059	20,48643	6,156194	12,80587	10,3478	14,17344	7,853256	15,89695	12,71275	16,85089	4,64868	12,9863	6,267545	13,04536	5,921681	15,60469	7,933383	17,97642	12,54427	18,35337	13,10497	15,0563	6,370122	15,22512	9,30088	17,86341	6,290202	14,54721	9,798989	14,53111	2,283999	23,86757	14,482	20,93501	7,346858	17,79682	8,48758	13,73736	6,63731	18,82122	11,31569	15,16619	9,002403	14,84133	7,926545	12,14875	7,846278	16,12497	9,775641	19,22158	7,611972	12,51713	6,805095	21,7088	7,534537	15,85841	10,49576	16,48361	14,13337	15,77842	4,190222
5/13/2018 5:28:00 AM	17	4,426185	4,297843	5,475243	7,596705	5,736902	3,328774	5,01195	5,664165	9,929611	5,74312	9,015943	9,742208	12,3195	5,404095	10,8591	9,1829	6,718266	2,281306	10,60048	6,154882	7,656735	3,640169	6,621423	4,819229	12,30679	10,71162	13,69205	11,72966	22,01164	5,553576	13,964	9,006755	12,78204	6,873895	19,4916	12,40896	18,90611	9,368437	13,48226	9,057872	14,72425	8,57952	17,33961	12,88358	17,92392	4,477094	13,9584	6,656996	14,61186	5,718322	15,63315	7,258511	21,16559	12,72892	18,53814	13,2119	17,43832	6,594277	16,39769	10,88659	19,60979	6,212422	15,26511	10,43304	15,49189	2,430164	22,81816	14,78103	21,21581	7,593946	16,32177	7,674279	14,66367	6,968737	20,10444	11,55573	15,79341	9,027755	14,23809	8,151871	12,49876	8,580694	16,83183	9,970506	19,3147	6,511177	12,73313	7,381465	18,77687	8,056132	16,31859	11,25753	17,0452	13,85707	16,01528	4,28451
5/13/2018 6:28:00 AM	18	4,801061	4,099179	5,381163	7,15531	5,576646	2,7714	5,090489	5,633773	10,1778	5,616228	9,769562	10,30152	12,23143	5,496588	11,01114	9,312417	6,737402	2,511674	11,17153	5,469372	7,491642	5,027285	6,470492	4,594593	11,73485	11,30968	14,81135	12,02275	22,46359	5,408033	14,23153	8,628219	12,82424	6,757363	20,17559	12,14495	19,38149	11,89089	13,42493	9,381424	16,35935	8,413669	17,96115	12,84994	19,19747	4,666017	13,3124	6,525821	12,56652	5,798312	16,9436	7,981046	19,56144	13,24775	19,44753	13,42672	18,10614	6,932057	16,88743	10,2254	18,40918	6,442723	15,79444	10,09436	15,52021	2,706537	21,88522	15,47338	20,89806	7,772643	16,86637	7,794955	14,14235	7,849662	19,34986	11,7153	15,79403	8,892572	14,33355	8,220187	12,74246	8,784953	17,21375	10,68924	20,09463	6,873066	12,91446	7,58075	18,54782	8,320071	16,55165	11,06564	17,40302	14,58534	16,55283	4,068095
5/13/2018 7:28:00 AM	19	5,328802	4,010694	5,333983	7,355976	5,564281	2,974691	4,84679	5,550605	10,49369	6,030477	9,868275	10,42489	12,82936	5,525462	11,43236	9,686534	7,015708	2,474926	12,0365	5,441879	7,368272	4,874973	6,725864	6,171944	12,47935	10,93543	14,81156	12,12464	23,21742	5,648624	14,21143	8,743576	11,93496	7,163393	18,60259	12,89304	19,14097	9,160794	11,69948	9,516261	17,30755	8,520597	17,27661	13,70199	18,8791	5,046074	13,33934	6,273486	12,93483	5,910837	17,43341	8,602315	17,55388	13,73667	18,55956	13,16672	15,53292	7,471128	17,60375	9,512462	17,62019	6,881771	15,86214	10,30925	15,55206	2,643264	22,55526	16,49812	26,76503	7,420631	17,62786	8,444339	14,96595	7,538821	20,06217	11,31044	15,99843	10,48091	14,5039	8,430593	13,59009	8,609776	17,56334	11,13126	19,89825	6,860149	13,45249	7,704259	19,63666	8,635334	16,78755	12,66115	17,21347	17,13908	16,83942	4,52379
5/13/2018 8:28:00 AM	20	4,478061	3,870054	5,089522	7,383261	5,294677	2,891869	4,99026	5,867112	11,23757	5,681366	9,867652	11,34912	13,49145	5,906278	11,97861	9,381148	7,964604	2,339191	10,66113	5,013884	7,047898	5,28487	6,708597	5,795135	12,41027	11,94125	15,62313	12,48992	23,27752	5,485744	14,45955	8,515489	12,66212	7,765115	18,08169	11,78596	18,97235	9,361324	14,13752	8,847191	15,79037	8,90328	17,55374	14,264	19,79153	5,613948	13,94666	6,412328	13,63168	5,964371	19,30454	8,27669	18,59472	13,40282	18,79117	13,91537	17,63283	8,037206	17,63649	10,45929	17,90458	6,925702	15,78719	10,50723	15,58342	2,708817	22,05508	16,38076	24,10284	7,791985	17,76594	8,779219	14,91759	7,702945	20,4845	11,7325	16,47747	8,977468	14,76507	8,594995	14,00372	8,769755	17,79724	11,32184	20,20978	7,190608	13,40877	7,940153	19,72335	9,284925	17,52563	11,43505	18,03534	14,88506	17,34133	4,322088
5/13/2018 9:28:00 AM	21	5,310152	3,946659	5,625139	7,475407	5,382888	2,889106	4,696273	5,55026	10,8399	6,256424	10,90897	11,71495	13,13833	5,594745	14,01097	9,861158	6,653474	2,297884	11,24806	5,583416	7,072697	5,266703	6,501091	4,815014	12,76698	12,11732	15,75121	12,83578	22,89981	5,566976	14,98011	9,276154	13,09274	7,995414	19,75354	13,61696	19,84575	7,913766	14,67148	9,094413	16,30181	9,260472	17,22059	13,89872	18,28877	4,677484	13,8246	6,473323	13,61005	6,385734	18,90128	9,108917	18,19891	13,99874	18,44544	14,01622	16,01528	8,075887	17,4915	9,676035	17,47348	6,813107	16,58398	10,29786	16,78948	2,744598	22,74294	16,32177	25,6842	7,941396	17,12402	8,467271	15,58279	8,236213	20,71749	12,69991	16,69036	10,01492	15,33025	8,647008	14,46121	9,36526	18,02698	11,66632	20,50439	7,14115	13,79801	8,254932	20,22589	9,214468	17,81347	12,14309	17,5429	15,5591	17,19248	4,347991
5/13/2018 10:28:00 AM	22	4,481446	3,937748	5,082754	7,009352	5,223668	2,887033	4,542855	5,784428	10,87298	6,476017	11,61161	11,7814	13,13495	5,545839	12,63069	9,410437	6,774288	2,208499	10,85095	5,095532	7,590628	6,005679	6,364736	7,855259	12,89587	11,89476	15,85606	13,13405	25,08227	5,811368	15,09553	8,731072	13,11754	9,384118	20,46965	14,72411	18,39301	9,615662	12,5601	9,713956	16,00872	9,570417	18,24616	14,21758	19,29674	4,622224	13,2798	6,53252	14,60288	6,043532	17,56867	9,742346	24,04226	13,18738	18,31972	15,98503	23,12708	8,607151	17,13473	10,03868	19,06167	6,746312	15,73373	10,5792	17,70426	2,577918	23,13501	16,45571	26,30506	8,903279	23,19408	8,960545	15,74174	8,56232	21,62799	12,83053	16,78769	10,54757	17,97801	8,604526	14,41078	9,470186	18,15291	11,87189	22,94361	7,257544	14,60337	8,131837	19,49719	9,378316	18,66655	14,46411	17,27599	16,6965	17,37456	4,597701
5/13/2018 11:28:00 AM	23	4,530559	4,142491	4,529662	7,530394	5,213928	2,665645	5,295852	5,913116	10,71383	6,496602	11,23549	11,59172	13,64763	5,975423	13,04004	10,22021	6,629919	2,302443	10,49645	5,459149	7,323442	4,79222	6,378204	6,046433	12,75945	12,26549	15,95691	14,41092	23,88988	6,000912	15,1559	8,903349	15,06507	8,544982	20,17048	14,5729	18,11775	8,228615	12,28082	11,34173	17,30942	9,737373	17,65956	14,4152	19,18725	4,899771	14,04005	7,274536	14,17613	6,579354	17,39528	9,552249	18,91295	13,29507	18,43819	13,97229	16,45709	8,039553	18,74973	10,51158	19,48925	6,870303	16,60242	10,48526	17,53716	3,12956	23,28767	17,12133	25,68537	8,936296	19,64142	9,209217	16,39188	8,57282	23,24001	12,78169	17,72809	9,91932	16,31894	9,006064	14,81715	9,694547	19,28134	12,38381	22,01336	7,049901	14,39434	8,062832	20,67688	9,297566	18,2825	12,68526	17,7513	15,42972	17,9358	4,352551
5/13/2018 12:28:00 PM	24	4,817639	3,932222	4,668089	7,331522	5,373563	2,732579	4,701178	5,500732	10,96859	6,681795	11,6858	12,02952	14,0665	5,717769	12,60064	10,27672	6,364182	2,269424	10,42433	5,280311	7,149785	4,915313	6,300288	5,222218	13,3562	12,47023	17,67366	13,727	24,52179	6,252902	15,54266	9,009173	14,63949	8,223987	23,83199	13,36697	18,87531	7,564517	13,03824	10,16212	16,18742	11,31797	17,50021	18,82225	18,91661	4,921185	14,06354	6,802747	14,52165	5,896194	17,9101	9,633068	18,6602	13,51404	18,62352	14,27194	18,48288	8,054889	17,98008	10,26408	18,68397	7,102744	16,50289	10,5455	17,67373	2,600368	24,02996	17,74481	22,59539	9,081772	20,00657	9,026029	18,0781	8,798008	21,98179	13,63748	18,0417	10,43863	16,12635	9,415962	16,23052	9,969193	20,37681	12,73216	22,53495	7,498966	14,52089	8,034993	20,30421	9,092065	18,86784	13,00474	17,91922	16,25484	18,17626	4,837465
5/13/2018 1:28:00 PM	25	4,584439	4,002887	4,600741	7,276608	5,420259	2,961566	4,880153	5,458251	10,97452	6,354719	11,08104	12,42795	14,11769	5,612428	12,51243	10,47711	6,120897	2,390169	10,65532	4,903086	6,919831	4,812182	6,251794	5,147961	13,35302	12,68125	17,21223	14,069	23,76844	6,533557	15,56463	9,142076	13,35261	8,407453	20,28093	12,46677	19,83449	10,50336	13,0772	10,3326	16,25995	9,320086	18,36884	14,24293	19,19623	4,994957	14,02851	6,742651	14,8957	6,199782	18,17114	9,429638	18,49622	14,46224	18,07409	14,28928	16,56098	7,739693	17,9311	10,84321	19,1505	7,152686	16,96708	10,17642	17,9349	2,688439	25,19707	18,17846	23,04743	9,237677	21,62184	9,021954	17,4236	8,627528	22,30907	12,56327	18,19926	13,72914	16,39768	9,545135	15,75162	9,903915	19,33404	12,67462	22,7848	8,017449	15,33115	8,062141	20,2915	9,539401	18,27828	12,86963	20,54701	16,10743	19,33259	4,503896
5/13/2018 2:28:00 PM	26	4,25619	3,679266	4,595421	7,145916	5,762046	2,688992	5,0172	5,467921	11,32744	6,415852	11,45585	12,83564	14,23049	5,689102	13,12286	10,54736	6,085322	2,248425	9,947432	5,662646	7,029247	3,912398	6,248479	5,034262	13,30791	12,57902	17,42485	14,72211	24,69738	6,817254	15,42765	8,865289	14,48925	9,183176	21,74714	13,87883	20,06293	7,841306	14,5298	11,64608	16,24468	8,632503	18,91944	13,81162	19,78255	4,939006	14,2758	7,20249	15,47946	6,569476	18,211	9,57387	20,49845	13,44137	19,25757	14,14988	21,2185	7,320333	18,26702	10,67777	20,99297	7,104125	17,31902	10,09539	18,1726	3,112981	26,75784	18,18468	24,58858	10,44215	20,49037	9,560814	18,55604	8,796006	22,28124	13,65972	18,63547	10,35629	16,30402	9,465351	16,53065	10,14147	20,11087	13,0658	23,1929	7,713377	15,31457	8,489377	20,92175	9,674997	18,84215	13,76962	19,64647	16,46559	18,65329	4,899564
5/13/2018 3:28:00 PM	27	4,457408	3,943136	4,738893	7,23544	5,050356	2,641675	4,570693	5,720119	11,88792	6,445623	11,73554	13,20451	14,2861	5,766054	12,43914	10,48899	6,174292	2,166639	10,2131	4,937141	7,203939	4,981556	6,146179	5,01264	16,36377	13,14607	18,20706	15,41535	24,16473	6,903252	16,0416	9,313868	13,70061	9,092895	21,39658	14,10968	19,53532	8,945073	11,69948	9,611171	16,02254	9,010556	18,12334	14,7583	19,49906	5,070044	14,07749	6,889645	15,38752	6,821605	17,75807	9,673478	23,03168	15,34179	18,62815	14,53077	16,61251	7,554087	18,8387	10,61118	25,40727	7,657701	18,29824	10,27741	19,23761	2,954866	26,62239	19,43489	24,90032	10,43601	21,23867	9,848239	16,94456	8,638649	22,78114	14,28016	18,37333	10,70188	16,67288	9,905158	16,82934	13,21466	20,37778	12,97711	24,05891	7,568594	15,29633	8,769065	23,35523	9,410161	19,45886	13,35088	18,69805	16,8712	18,90936	4,764312
5/13/2018 4:28:00 PM	28	5,081234	4,090269	5,031361	7,029039	4,973475	2,504421	4,716857	5,462464	12,16056	6,571756	12,12892	13,49476	15,07785	5,892601	14,4869	9,977411	8,053229	2,041404	9,920702	5,493686	7,557746	5,478766	6,304571	5,622513	14,34854	12,92599	18,85631	15,23728	25,06549	7,161735	16,33414	8,973461	12,99431	9,404496	22,88552	14,60848	22,88607	8,567571	13,64231	9,187807	16,76959	9,295011	18,2197	15,81158	19,07424	5,286252	14,54202	6,976266	15,7597	7,196964	18,11125	10,46032	20,50619	13,82384	19,33646	15,17089	24,43454	7,662468	17,73479	10,98088	19,18318	7,621505	17,42878	10,25558	19,11831	3,073952	27,36136	19,92008	23,41519	10,50294	21,01424	9,723972	17,3709	9,622983	23,77307	14,54555	18,32788	10,89896	18,22109	10,04193	17,0863	11,16642	20,63868	12,67683	23,70448	8,066563	16,1124	8,625731	21,81359	9,56116	20,23231	16,09437	19,24397	17,31122	18,37444	5,161569
5/13/2018 5:28:00 PM	29	4,31967	3,703927	4,54914	7,004794	4,748219	2,690304	4,617181	5,116878	12,06848	6,974885	12,08478	13,73155	14,69303	5,98385	12,29947	10,6748	6,168214	2,259339	10,14313	4,959107	6,900558	5,309323	6,253798	5,222562	14,49554	14,12578	19,52531	15,12627	26,14355	7,299059	17,30093	10,11418	13,6821	8,857275	21,99589	14,01118	18,55092	8,638442	12,89173	10,23161	16,45923	8,020556	19,43372	14,37818	19,84105	5,069699	14,53014	7,541445	16,27211	7,520516	18,21148	9,976583	22,35854	14,43669	20,15584	14,74608	20,27651	8,184545	18,45719	10,48892	20,21614	8,025878	18,59589	10,41805	19,76093	3,388249	29,23243	21,09085	27,36399	10,4405	23,84816	9,7248	18,04805	9,314144	23,44496	14,36837	18,76195	12,22984	16,66605	10,20011	17,52397	11,20303	21,59635	13,25445	24,50314	8,190346	17,05073	9,456027	22,38008	9,963666	19,27443	14,21322	20,57029	17,6195	19,38723	4,72936
5/13/2018 6:28:00 PM	30	4,732537	4,006895	4,647091	7,052249	4,797814	2,588555	4,337699	5,424335	12,41373	7,250358	12,05177	14,23457	15,29392	6,178714	12,81361	10,843	7,406265	2,244211	10,01036	5,759838	6,50275	4,441106	6,153777	5,559586	14,09953	14,41161	19,67769	15,13477	25,03682	7,421391	18,06034	10,39809	14,46487	9,157064	21,49149	15,2341	18,10704	9,021746	12,34064	9,621531	17,14198	9,442971	20,51192	14,36222	20,12454	5,234237	14,34778	7,544209	15,24557	7,200003	18,95577	9,752984	22,04976	13,81963	19,23063	14,56489	23,52612	7,617775	18,57627	10,68185	20,02611	7,781969	18,53601	10,70368	19,331	3,321935	29,73385	19,49381	25,84107	11,35824	23,67325	10,03578	18,01282	8,959992	24,10664	14,31228	19,7114	11,77263	16,59745	10,05498	17,52943	12,07905	21,93282	13,3276	25,22816	9,386881	16,49052	9,81985	23,26288	10,83506	19,86392	13,62725	19,36498	17,97469	20,12372	4,824478
5/13/2018 7:28:00 PM	31	4,272353	3,925453	4,763415	7,187847	4,611378	2,588832	4,656969	5,291985	12,86783	7,010182	12,6979	14,37472	16,02785	6,431532	12,54953	11,71233	5,699118	2,115177	10,23313	4,709189	6,352578	4,559088	6,213251	4,952544	15,04345	14,74145	18,83137	16,1287	27,92226	7,746186	18,66608	10,2591	15,0737	9,78621	22,42105	14,45098	20,21179	8,617859	13,25044	9,424942	19,53809	9,144701	20,64552	14,09013	20,66237	5,260071	14,95966	7,478447	15,59647	7,194131	18,29217	10,20626	22,47016	14,52883	19,88112	14,50541	18,68272	7,967507	19,05325	10,8571	19,69821	7,496962	18,73315	11,21291	20,33046	3,274826	29,78338	20,74002	25,19528	10,69173	22,9271	10,42261	19,21654	8,927594	24,30406	14,24769	19,73171	11,76206	17,37311	10,26587	18,21038	12,59754	22,36399	13,97519	26,20386	8,054335	17,02593	9,342742	23,48233	10,47752	20,2665	14,04896	19,01587	18,52088	20,06977	5,31699
5/13/2018 8:28:00 PM	32	4,119903	3,85016	4,550177	7,460006	5,128482	3,061036	4,715476	5,249434	13,49	7,037882	12,66316	13,28249	16,30409	6,977234	13,3734	11,9954	7,029869	2,143153	10,25303	4,966913	6,591719	5,464398	6,19391	4,682872	15,85523	15,30235	19,9877	14,64751	25,45452	7,761039	18,42755	10,75127	18,67478	9,303853	20,89944	14,744	19,66691	12,12195	12,72063	9,958001	17,98913	9,933895	19,5316	15,13539	20,68206	5,826357	15,24391	8,435843	15,8466	7,262724	18,5378	9,902741	21,01017	14,80189	19,26938	15,15369	16,21291	8,625319	19,3989	11,10218	20,36348	7,659496	18,86549	10,95788	20,19763	3,22965	30,70983	20,58176	26,69927	11,04422	23,93512	10,4282	19,79595	9,683495	23,41201	14,8318	20,82297	11,19246	17,48052	10,57347	18,5474	12,10682	23,67319	13,98265	26,45474	8,875028	16,52071	9,665879	24,98875	10,72606	20,86331	14,00406	19,90074	18,53952	20,97736	5,270019
5/13/2018 9:28:00 PM	33	4,391094	3,996809	4,428879	7,617086	4,626506	2,518858	4,569725	5,217797	13,20064	7,288282	12,77099	14,09911	16,10411	6,992982	12,96813	11,83425	5,709065	2,458831	10,08828	5,517932	6,732426	5,014091	5,976389	4,470878	16,08249	14,99213	20,50944	15,65775	26,5071	7,779897	18,15912	10,54957	14,99972	10,18347	22,06005	14,94101	20,17386	9,494294	13,42624	9,233048	17,46829	9,714439	19,46542	13,92628	21,04705	5,550121	15,48339	8,005706	16,79888	7,283239	19,29487	9,473917	22,38478	14,07866	19,4248	14,76037	18,07368	8,917854	19,10774	10,47559	21,20524	8,08687	19,0435	10,98537	23,71014	3,297966	31,32025	21,38325	26,78707	11,08277	24,32934	11,55483	22,66951	10,26857	24,38833	14,60737	21,41447	12,10371	17,66351	10,51952	19,12515	12,66447	24,54887	14,07528	26,5453	9,263442	18,15767	9,996822	28,62456	10,63218	21,36184	14,82849	20,0525	19,01049	21,98919	5,355949
5/13/2018 10:28:00 PM	34	4,052622	4,095795	4,535257	7,020821	4,794498	2,547386	4,495123	5,394217	13,316	8,49373	12,97158	14,98757	16,36176	6,987733	12,96239	12,07124	5,806256	2,111724	9,821577	4,898803	6,559115	4,643153	6,722895	5,428339	15,90538	14,76901	20,68254	16,67966	26,65015	7,697488	18,38065	11,37261	16,80841	9,592176	22,20097	15,90683	19,71112	11,68034	15,0668	10,39118	17,55961	9,970021	19,90847	14,25287	21,62778	5,820555	15,35947	8,324009	18,34431	7,807525	19,00116	9,839951	21,65126	14,88727	19,54279	14,85018	18,54726	9,43026	19,8452	9,975962	21,52195	7,76539	19,7677	11,10149	22,16001	3,651152	33,59092	21,5176	27,61618	11,63461	27,27985	11,1517	20,48947	10,59461	26,39658	15,48941	21,91693	12,39494	18,09475	10,85295	19,40001	13,12141	23,98299	14,19437	26,77221	9,236504	17,91929	9,963043	25,59288	10,9969	21,81214	17,06593	20,57333	18,51314	21,51574	5,375567
5/13/2018 11:28:00 PM	35	4,011108	4,119556	4,520198	6,546129	4,443454	2,644646	4,440622	5,360578	14,80424	7,440181	12,64271	14,88879	16,71585	7,124572	13,03949	12,1578	5,508469	2,012254	9,62022	4,82586	6,261743	4,8901	5,991172	4,611725	15,87126	15,36355	21,45371	16,40804	27,97228	7,79157	18,46078	11,15233	16,01791	9,864888	24,68854	15,63881	19,71492	9,199755	12,72104	10,3851	17,63995	10,34213	19,79001	15,59951	23,17584	5,717217	15,16627	9,511013	17,14882	7,370966	18,68555	10,45224	21,60374	15,17428	19,70539	14,57125	16,85559	8,167897	18,39191	12,49247	21,38746	7,951827	19,3424	11,90726	21,98697	3,609499	33,36256	21,22327	30,16364	12,18688	24,92692	11,20572	21,40238	10,6844	26,1084	15,84708	21,60042	12,51451	19,1264	11,22306	20,12965	14,02292	25,11867	14,72715	27,16146	9,475368	19,21827	10,22457	25,37053	11,43208	21,94649	15,42896	21,00658	18,35406	21,46746	5,215725
5/14/2018 12:28:00 AM	36	4,248176	4,276222	4,469842	6,724621	4,324437	2,606446	4,383428	5,225189	13,76257	7,908723	13,60798	15,18968	17,33415	6,833001	13,3182	12,14571	5,55102	1,980963	9,769631	4,867928	6,526372	5,84549	6,17305	4,849621	15,8602	15,95809	21,28668	16,23709	27,36848	7,807872	18,49408	11,10045	16,21836	10,388	23,56957	15,32162	18,82004	9,153888	14,02858	10,31526	17,69293	10,17262	23,88435	14,86281	22,41842	5,409897	16,84281	8,748688	17,68948	7,71607	19,33708	10,42696	25,5857	18,96572	19,75568	15,05685	18,97035	8,709798	19,32748	10,16233	21,84019	8,531098	19,10836	11,67447	23,60307	3,718847	34,08178	21,67261	29,7583	11,70231	27,7178	11,51947	22,01958	10,75113	27,31819	16,38912	21,93151	12,72595	19,00386	11,51359	20,70817	13,72755	25,33115	14,90295	27,30293	9,743108	19,42625	10,91996	25,89322	12,12872	22,3461	15,93073	20,57527	19,07894	22,01412	5,662509
5/14/2018 1:28:00 AM	37	4,13876	4,727219	4,383565	6,837422	4,74352	2,648928	4,382876	5,329285	14,21171	7,895737	13,19131	15,60511	17,9579	6,860288	13,38231	12,01467	5,397532	1,977647	10,67225	5,253233	6,443827	4,623606	6,524921	4,653445	16,80385	15,74043	20,89778	16,46559	28,77356	7,719938	19,17765	11,29835	17,11124	10,12675	23,75691	16,20648	20,28452	9,072378	11,23232	9,402353	17,74446	9,684322	19,53319	15,16855	23,14421	5,4396	16,18086	8,528336	17,75351	7,87902	19,71997	11,10646	23,8541	15,42875	20,10272	14,62989	17,94119	9,242996	19,95275	10,36762	22,7741	8,731351	19,92616	11,79653	23,82495	3,534621	34,1496	22,17362	38,50368	13,09157	26,84026	11,56305	21,85932	11,1354	28,40124	17,82383	22,72588	13,44068	19,16632	11,67765	23,64279	13,91737	25,91436	15,31865	28,4136	10,14057	19,61905	10,73138	25,71612	12,36579	22,70267	15,76557	21,38159	19,4065	22,92233	5,939365
5/14/2018 2:28:00 AM	38	4,144148	3,732523	4,44601	6,691189	4,059115	2,585723	4,309655	5,406168	14,60143	8,270819	13,90155	15,63847	18,15498	7,148334	13,36386	11,45806	5,866836	2,002929	9,819506	5,48298	6,373991	6,056035	5,918918	4,618701	17,27109	16,30927	21,73547	16,41675	29,95925	7,991269	19,58264	11,58378	17,31446	10,53921	23,50561	15,87803	19,7688	9,409123	12,01025	9,272077	18,32104	9,932513	19,32216	15,93716	23,1154	5,766122	16,19743	8,495731	19,2852	8,022768	19,19181	10,75922	20,3583	13,96559	19,79112	15,16786	19,95164	8,877515	19,91607	11,56975	21,88771	8,572128	19,43088	12,28835	24,32195	3,83151	36,44252	23,42507	31,01176	12,47721	25,36431	13,16831	22,19392	11,14991	27,95652	17,47092	22,29961	13,9086	19,50113	11,32163	21,84834	14,76859	29,49513	15,30808	28,41056	10,29682	19,23961	10,56124	25,3382	12,52245	23,13405	15,71556	21,91458	22,67856	22,88441	6,588058
5/14/2018 3:28:00 AM	39	4,039705	4,197476	4,449257	6,904013	4,419002	2,739072	4,240785	5,180772	14,34627	9,363327	14,57988	16,0483	18,10532	7,114073	13,93043	11,36342	5,43359	2,141288	9,942668	5,309875	6,670258	5,26387	6,165106	4,80044	17,07429	15,42931	22,52501	16,38663	29,50334	8,285396	19,05711	11,82464	16,57853	10,43711	25,61761	17,20567	19,96146	8,857275	12,14239	11,18141	18,1031	10,62921	19,16529	15,94095	22,34707	5,547912	16,28302	8,925385	18,6763	8,13177	20,31727	10,44941	21,5748	15,34697	21,52686	15,0956	17,88441	9,064572	19,41859	10,97729	22,46139	8,856377	19,15976	12,23924	24,5356	3,992319	36,44818	23,59755	35,77199	12,24663	26,26554	12,80773	24,0681	11,88881	28,53033	17,91971	22,62779	15,96762	20,11536	11,36115	21,91009	14,96581	26,88964	15,4959	28,94591	10,93218	19,79844	10,94434	25,31133	12,29623	23,81797	16,09693	22,06462	22,50414	23,30605	6,054378
5/14/2018 4:28:00 AM	40	3,72534	4,493052	4,520405	6,925426	4,083637	2,597811	4,347301	5,145198	15,05685	8,940719	14,05718	16,09969	18,22868	6,927359	14,58402	10,98358	5,000899	1,770143	10,0849	4,926573	6,618107	4,58962	6,045189	4,326578	16,79764	16,05362	23,12438	17,0222	31,79004	8,271303	19,505	12,25423	16,94836	10,16157	24,39289	17,94229	19,41223	11,06743	12,49758	9,939696	18,14109	10,29841	19,26213	16,33137	22,81989	5,543076	16,17353	8,973738	18,85527	8,222951	20,8696	10,70423	23,89907	15,64586	19,45195	14,84071	17,6166	9,038808	19,22082	10,83713	21,87196	8,771553	19,1447	12,02945	24,88437	4,012005	37,13687	24,57173	29,09898	12,55498	27,01812	12,50919	24,00924	12,58027	28,79656	20,64089	22,96515	14,35193	20,45148	12,27944	22,90258	15,35871	27,87743	16,01804	29,57435	11,08132	19,86323	11,34767	26,15903	14,47682	24,17793	17,2858	21,99382	20,43034	24,26434	5,916708
5/14/2018 5:28:00 AM	41	3,708624	4,04392	4,422179	6,660244	4,126533	3,197253	4,465282	5,091456	16,71785	8,861696	14,36533	16,64318	19,37569	7,425053	14,79056	11,1859	5,270709	1,817391	9,647367	4,909718	6,278115	5,930247	6,207035	4,660008	17,83605	16,44832	23,40137	17,23295	31,79053	8,341691	19,30558	11,63261	17,56597	10,27492	26,80316	18,12251	19,91531	11,36391	14,35704	11,3724	20,18975	9,924224	20,68461	16,13354	24,117	5,698635	16,88474	8,63568	18,94162	8,312542	21,27998	10,84936	23,37927	16,2223	19,02106	14,48594	18,09937	9,308479	19,44532	11,33407	22,62151	9,140695	19,13026	12,37511	25,01851	3,888152	35,52525	24,48006	31,49074	13,11561	29,9971	12,62171	25,56857	11,82803	29,58596	18,7815	24,55488	14,1887	20,79983	12,30769	22,32641	15,44713	27,9242	16,06743	32,3367	11,78527	20,39152	11,69699	26,49502	13,01697	24,78621	18,18213	22,56258	22,74819	24,16832	5,842244
5/14/2018 6:28:00 AM	42	3,725202	4,194435	4,368162	6,767931	4,476196	2,799859	4,365812	5,164332	15,23403	9,467286	14,2575	16,5636	18,37665	7,362056	14,72812	12,0461	5,740771	1,926807	9,693027	5,147132	6,265612	6,419305	6,014658	6,444311	18,55479	16,64933	23,99398	19,3732	31,77892	8,67298	22,92496	12,13694	17,00749	10,2542	25,98164	17,76359	21,1229	8,612194	13,30239	11,27107	20,82504	9,867996	19,93852	17,42367	23,39398	5,585626	17,62454	9,036044	17,87322	8,621036	20,7186	11,41047	30,12641	15,67232	21,49335	14,79498	16,73477	9,052346	19,68791	11,28737	22,46622	9,494709	19,98128	12,2601	26,73139	4,257363	37,43031	24,79602	32,04431	15,16261	26,94421	12,85671	23,54512	11,70383	30,29296	18,27213	23,65336	14,77039	20,44893	13,05682	22,74397	15,14251	28,79386	16,47788	31,18839	11,05755	19,94744	12,02904	27,41697	13,45677	24,85943	16,49881	22,84911	21,06937	23,68251	5,75666
5/14/2018 7:28:00 AM	43	3,614058	4,076592	4,499682	9,457339	3,909221	2,279095	4,263304	5,231888	16,01749	9,519506	13,86176	16,69326	18,53269	7,327725	14,7831	11,28371	4,922151	1,854623	9,848654	5,029219	6,312721	5,142365	6,407148	5,214067	18,94051	16,62059	23,20589	20,10714	32,12422	8,72845	20,23845	11,59655	17,84587	10,61927	24,99717	17,31536	20,79521	8,097715	14,72273	11,28399	17,75669	9,587823	20,20377	15,87278	23,66158	5,667137	17,92772	8,873992	18,35516	8,795038	23,86108	11,69678	25,17677	17,21548	20,25752	16,42449	18,69605	9,577601	19,49181	11,54958	22,67076	9,343156	20,33315	13,34888	26,0646	4,269314	37,25422	25,68993	33,13888	13,74095	27,72519	12,79896	26,34097	12,04534	29,97817	18,86515	23,56874	15,3985	20,38613	12,75372	24,11009	16,22817	29,43517	16,95948	30,75576	11,9867	20,73006	11,76434	28,06076	13,89907	25,12081	16,48085	26,54869	22,18018	24,36754	6,015418
5/14/2018 8:28:00 AM	44	3,940857	4,218681	4,448083	6,627707	3,882557	2,728297	4,49982	5,569739	15,3478	10,35167	13,98679	16,1028	18,39363	7,667509	14,24196	11,98718	4,870966	1,985314	9,498301	5,470685	6,344012	4,470187	5,77531	4,484693	19,37223	17,84144	23,59699	18,56412	31,86187	8,566602	21,16006	12,79675	18,03361	9,950956	27,80186	17,50719	23,79124	9,296876	15,62528	12,6215	19,93362	10,54536	19,42736	16,30927	24,64295	5,868977	17,80904	9,15513	18,49525	8,657783	20,89502	12,47472	24,21157	17,03691	21,02599	18,79994	18,96994	9,232358	19,63673	11,91493	27,78825	9,065885	20,49369	12,86417	26,83818	4,693855	41,53135	25,92977	31,90595	14,85653	28,15899	12,54006	24,71513	12,05287	30,48443	18,63257	23,33851	14,49436	20,86448	13,97125	24,04185	16,17975	30,81794	17,50822	31,90346	11,85476	20,99297	12,14536	28,29693	13,662	26,3485	18,94459	22,66627	20,91754	24,34254	6,169181
5/14/2018 9:28:00 AM	45	3,745925	4,180897	4,398348	6,600906	4,001575	2,448608	4,474816	5,076606	15,84687	10,51717	14,46825	16,77118	18,04674	7,326964	14,12384	12,67034	4,953097	1,931504	9,83104	5,104236	6,163517	4,310207	5,855093	4,929681	18,54692	18,18006	23,98009	18,73522	31,61058	8,374364	21,6742	12,91839	18,35696	10,84086	25,77075	18,48364	22,03091	8,929182	18,02774	13,35516	20,52961	10,46184	19,68688	15,90441	23,57531	5,51358	17,67822	8,492208	18,60473	8,88076	24,59563	12,67387	23,13916	15,68634	20,27402	16,05445	18,61731	9,878081	19,50956	11,54468	25,36742	9,537674	20,93419	12,70702	27,71939	4,514395	39,82137	27,76504	33,5541	15,37211	29,96408	12,76905	25,37183	12,28393	29,639	24,14546	23,83151	15,55503	21,22658	13,86612	24,49948	16,02709	30,45127	18,38445	32,35805	11,17712	21,25815	12,13044	28,0006	13,52771	25,04144	17,60085	23,95378	21,98006	24,50756	5,882171
5/14/2018 10:28:00 AM	46	3,744336	4,063329	4,358905	6,694642	3,708071	2,570803	4,391923	5,040548	16,21256	10,50163	14,98156	16,74189	17,73838	7,529357	14,47357	13,987	4,891068	2,28697	9,613379	4,649024	6,268097	4,091996	6,000912	4,186215	20,68289	18,727	24,61829	19,30786	33,909	8,38452	21,6036	13,44026	18,26184	10,52774	26,89061	17,60023	20,31243	9,390334	15,02874	11,35645	20,26574	10,55558	19,70933	15,99856	24,97852	6,080281	18,40117	8,841526	18,56315	8,824327	22,53523	12,03263	23,29113	15,63011	20,43801	16,7249	19,53387	9,318912	19,05953	13,6343	24,67735	9,292523	20,93038	12,97766	28,87793	4,618769	40,76405	27,58331	38,13274	14,31014	29,19312	13,2684	31,13941	12,79081	29,7619	19,6951	24,04261	15,22291	20,0639	14,25529	24,64212	16,94242	31,16027	18,54008	32,15607	11,44963	21,27805	12,2248	29,24921	14,54693	26,12325	18,50941	23,42997	21,67717	24,53187	5,985991
5/14/2018 11:28:00 AM	47	3,666694	3,77169	3,919651	6,774632	3,601901	2,416763	4,481999	4,965946	16,01528	10,72882	14,9732	17,31039	17,49813	8,269853	14,49485	12,09839	5,01043	1,962381	9,573039	4,648334	6,646359	4,035008	5,616159	3,989072	20,1798	19,34454	26,31217	19,52794	33,3618	8,882764	21,47305	13,15829	18,41526	10,1186	26,85738	17,81499	20,23182	12,52639	13,01876	14,47951	20,28666	10,29413	20,0659	17,32627	26,13381	5,902548	19,34378	9,14995	18,12949	8,697433	23,752	12,49717	22,65245	15,89688	21,01431	15,85019	20,21269	9,044747	19,19879	12,28138	24,67265	9,682872	21,56299	13,18185	28,51079	4,871104	40,7443	27,65066	35,2647	14,76169	31,09817	13,15899	25,98088	13,40545	30,51386	18,89672	25,55627	15,57803	21,44148	15,15798	25,11744	16,82658	31,10978	19,36913	32,20843	11,39368	21,64111	12,0184	30,0905	14,19547	26,6264	19,00993	23,30549	21,64947	25,06342	6,143347
5/14/2018 12:28:00 PM	48	3,59679	4,052484	3,984513	6,570237	3,861005	2,73997	4,345988	5,071424	17,00618	10,55965	15,45949	17,29084	17,27668	7,847175	14,3312	11,96943	5,231335	1,796806	9,412507	4,613658	6,436643	4,955307	5,638608	4,604195	23,14241	19,9511	27,44149	19,7802	33,90998	9,14325	22,42326	13,28602	18,29693	11,01079	26,98421	18,47687	21,22389	9,926572	13,73487	12,42533	19,05711	10,26318	21,17768	20,44823	28,59796	6,100658	19,20321	9,117969	19,04129	8,714287	22,16622	13,42438	22,97476	16,17464	20,5227	17,34299	18,01192	8,686865	20,50322	12,47955	26,03303	9,598046	22,98208	12,70605	30,26608	4,902949	40,19921	27,83385	34,18615	14,24079	31,59677	14,11652	26,85607	13,69543	31,38249	18,59734	25,43559	15,5982	20,43594	13,92138	25,53403	16,55193	31,67074	19,16017	33,42748	11,63234	22,61508	12,18515	31,40273	14,72971	27,86452	20,23576	24,34751	21,38905	25,23071	6,232179
5/14/2018 1:28:00 PM	49	3,609914	3,952324	4,094897	6,654994	3,990384	2,414138	4,393029	5,108726	17,95341	10,63612	15,75258	18,43377	17,97621	7,236889	14,01567	11,4928	5,223738	1,952365	9,502444	5,068869	6,066328	4,875248	5,998978	4,633621	20,15984	19,00261	25,5678	19,91911	33,91019	9,333694	22,07816	13,49988	18,99785	11,48527	27,06316	19,40919	21,04747	13,06898	14,12971	16,04871	19,9169	9,348475	18,85154	15,78615	26,0704	6,092921	18,38977	8,840974	19,72536	8,88912	23,15726	13,6144	23,6725	15,25717	20,12572	15,84432	18,83123	8,799251	19,4793	12,3367	26,31915	9,34509	21,51574	12,67221	31,11648	5,083721	41,18057	30,11861	34,76251	15,28135	32,04272	15,24494	27,8382	14,52282	31,52215	19,73585	25,14906	16,72497	21,38912	13,64362	25,472	16,91658	32,40005	19,81799	33,08625	11,97813	23,38549	13,11374	30,85613	14,1952	26,99623	18,32995	25,59365	22,16754	25,89958	6,566506
5/14/2018 2:28:00 PM	50	3,809751	3,948593	4,275461	6,549168	3,878689	2,422359	4,494778	4,932168	16,93814	10,43338	14,79692	18,00861	18,73688	7,985673	14,48518	12,26183	5,616504	1,923077	9,695167	4,669264	6,186104	4,860604	5,950004	5,281831	20,65677	19,39814	27,7886	21,2194	32,83993	9,624502	24,12702	13,46942	18,27925	10,31892	27,37463	18,47826	20,08261	10,81883	14,55515	11,54793	21,24482	10,01941	20,38075	16,60291	25,044	6,891234	18,87026	9,116726	20,16378	9,023541	24,22974	12,59968	23,60293	15,99173	20,33004	16,32792	19,03604	9,273735	19,47792	13,19746	25,13739	9,636594	22,21354	13,58988	30,77012	4,897837	42,8717	29,81509	34,4331	15,3442	32,42242	14,98018	26,52023	14,48027	33,32587	19,88209	25,17953	15,66935	20,53285	14,15962	25,88265	17,59277	33,12638	19,25702	33,63741	14,96678	21,89496	12,24932	31,45999	14,86185	26,85546	22,25464	27,64616	21,07199	26,47332	6,198677
5/14/2018 3:28:00 PM	51	3,694118	3,872679	4,192225	6,424072	3,85099	2,617775	4,233187	5,11819	17,27847	10,537	15,29703	18,7701	18,00674	8,362	14,65165	10,6813	6,852274	1,950984	9,434546	5,044485	6,222647	4,619874	5,680745	6,794803	21,23853	20,24281	26,07896	20,54874	33,87178	9,971126	23,29147	14,21599	18,63126	11,29469	27,93179	19,14007	23,21079	12,78148	13,61482	11,55711	21,79163	10,61291	19,64419	17,55658	25,93847	6,454879	19,45043	9,347024	20,197	9,855009	23,23898	13,61309	23,82827	15,76295	21,17602	16,74217	20,11798	9,475092	19,65973	16,83183	25,89895	9,681561	21,99947	13,74648	30,88618	4,833872	42,86265	29,99427	35,26906	15,47352	31,62888	16,74783	26,19267	14,44843	34,77813	21,24088	25,30607	16,0141	21,46877	13,41533	26,357	18,7844	31,26672	19,66174	36,89565	12,55091	22,7848	12,43866	31,80731	16,5989	27,93049	20,76647	24,44553	22,12955	27,11262	6,924598
5/14/2018 4:28:00 PM	52	3,577724	3,624351	4,164318	6,471941	3,781568	2,611558	4,369681	5,032189	16,97329	10,47476	16,67123	19,291	17,10903	8,16534	15,06777	11,42352	5,285147	1,913683	9,744073	5,030808	6,433674	4,080805	5,911597	3,977467	22,49627	19,62658	25,65014	23,58947	35,86621	9,81916	24,07197	15,85122	19,19823	10,47676	27,31543	18,73059	22,15662	10,51248	14,8557	14,86164	22,19241	10,96078	19,16418	18,72686	27,43998	6,790727	19,16238	9,272146	20,09139	9,557015	23,16803	13,27414	23,65191	14,81681	21,39582	16,91175	22,54849	9,701661	18,99929	13,39212	25,53831	10,09546	22,77126	13,5798	31,22644	4,6703	43,7482	29,83049	36,18921	17,47789	32,13832	14,71175	27,72318	13,97913	33,77798	21,34781	26,32944	15,59799	20,79617	14,80555	27,31543	18,11913	33,32387	20,35105	35,70568	12,63774	23,44842	13,07133	33,01462	16,0742	26,80634	21,60394	27,35536	27,38181	28,73646	6,212008
5/14/2018 5:28:00 PM	53	3,537868	3,863147	4,064918	6,763373	3,608464	2,710958	4,419416	4,910202	18,96676	11,01942	16,09976	20,46647	17,53157	7,67345	14,073	11,77767	6,050371	1,972121	9,522824	5,104305	6,23363	4,837395	5,841691	4,550314	22,80159	20,4704	26,43954	21,91603	34,39227	10,01927	23,49884	14,26199	19,3779	11,19039	31,56996	18,48869	23,3859	11,64201	14,65939	10,41653	20,53976	12,63394	21,0664	17,41214	27,6892	6,77553	19,59978	8,93326	19,90986	9,554114	23,62981	13,42493	22,16796	15,47552	21,11303	17,45918	18,16051	9,579465	19,27443	13,78433	26,01694	10,18305	22,91453	13,92131	33,33838	4,810248	43,99998	31,71378	37,08873	16,19004	32,02062	14,50535	29,03446	14,10982	35,08261	22,78079	26,68	16,78817	21,91362	15,31333	28,33534	19,48269	33,14801	21,06556	36,04001	12,72636	23,27496	12,90078	33,84167	17,08133	27,81816	21,70507	24,4362	23,04073	27,7752	6,56927
5/14/2018 6:28:00 PM	54	3,555274	3,758012	4,146359	6,611682	3,829921	2,397353	4,271593	5,173174	17,81188	10,84494	17,08202	19,80901	18,3325	7,398251	14,06685	10,8564	5,593087	1,76289	9,457407	5,381783	7,562445	4,114653	5,737387	5,75065	27,69065	22,88842	27,52486	21,82803	35,05865	10,29544	24,16805	14,32126	19,15347	11,95119	28,40592	20,67336	21,37427	8,926626	13,98182	10,88749	19,13309	12,81057	18,76941	17,76961	27,04327	6,607124	19,02444	9,112029	21,35589	9,32782	22,98526	13,90618	24,04786	15,81772	21,13347	17,26431	23,17508	9,932373	19,68018	12,57806	26,88577	10,53928	22,09639	14,41279	32,08692	4,959107	44,61539	31,57452	37,25478	16,99961	34,78786	15,10196	31,65831	15,13746	35,03606	22,84745	27,32269	17,08036	22,1397	14,80175	27,82908	19,08011	33,81196	20,30877	37,81098	12,99313	24,74435	14,2267	35,21027	16,04049	30,32639	20,39139	25,36748	25,13497	27,73596	7,011495
5/14/2018 7:28:00 PM	55	3,522394	3,833651	4,048685	6,305329	3,653293	2,664332	4,363396	4,890929	18,88691	11,48147	16,82672	19,99717	17,13624	8,738257	13,95792	11,90201	5,22954	1,891578	9,577256	4,007722	6,405974	4,427498	5,667482	4,353586	26,07158	22,65549	30,82953	23,05896	37,26963	10,55869	25,10375	14,55971	19,40809	13,51708	28,4958	20,00718	22,31232	12,90983	14,45679	11,57915	23,57759	10,53527	20,08164	18,27448	26,55842	6,484928	19,04012	9,786625	20,43131	9,318841	23,23697	12,66198	22,09003	16,66584	21,56996	17,54331	19,62685	10,05561	19,31007	12,51375	27,38554	10,96368	23,03783	14,17807	32,69998	5,24598	46,20855	31,16725	39,1101	17,23392	33,04543	15,61036	29,64509	15,30345	36,74921	22,25457	27,2945	16,77533	22,14439	15,46433	28,04535	20,75141	33,71083	20,83389	37,33677	13,52675	23,99515	13,67671	34,44062	17,8335	27,87578	21,25055	25,86055	24,11852	27,46229	6,943386
5/14/2018 8:28:00 PM	56	3,528404	3,629048	4,254807	6,303534	3,749585	2,572323	4,271939	5,314848	19,48884	12,27564	16,73705	19,43219	16,85883	8,387351	14,22269	12,15738	5,441395	1,859941	9,682941	4,173022	6,178092	4,796088	5,657811	6,676613	22,63069	22,40502	29,95178	24,16466	35,48043	10,69194	27,28586	14,66263	19,60281	10,81703	31,03103	19,65393	23,17743	9,538848	14,77592	10,73027	21,83466	13,89374	20,12447	18,02712	27,0356	6,677097	19,06443	9,687914	20,16509	9,512876	23,65088	13,55749	24,76659	16,10314	21,81546	17,41973	20,10596	10,35616	20,56111	12,30562	28,06815	10,88542	23,81341	14,20963	35,44388	5,002141	46,02136	30,56719	39,71416	17,69542	33,70621	15,48042	33,75449	15,63073	36,89241	22,27357	27,62393	15,75024	22,20235	16,2042	28,8168	20,10714	33,26889	21,37648	37,55837	13,5485	26,28474	13,60128	35,14727	16,63558	28,71726	22,17037	26,52755	23,34756	27,85229	7,02303
5/14/2018 9:28:00 PM	57	3,459121	3,871851	4,035353	6,418754	3,946038	2,64278	4,22842	4,708155	19,0824	12,60541	18,07043	20,2752	17,17306	8,348391	15,46246	12,0135	7,338501	1,874724	9,652272	5,067349	6,43464	5,814683	5,716319	5,765708	23,77971	22,41739	30,08054	26,48707	35,95968	10,78187	25,19162	16,69312	19,16922	10,69428	30,22622	22,06578	23,0533	11,05376	14,6475	11,70093	22,00279	12,4819	20,56712	18,0743	28,52972	7,114003	19,57138	10,18029	20,65015	9,750566	23,1022	14,50307	24,49091	15,02204	22,11932	17,79039	23,07741	10,05575	19,77951	12,67117	28,48827	11,73174	27,22024	15,08407	33,19836	5,115772	47,71289	31,93219	39,30213	17,78936	32,97014	16,2118	31,35927	14,88464	37,26051	24,52365	28,98983	16,62515	22,04886	15,56242	29,05953	20,8028	35,15659	21,96535	39,24417	13,99432	25,78374	14,54811	34,42328	17,6492	29,70767	21,56264	27,55049	23,65723	27,66178	7,306034
5/14/2018 10:28:00 PM	58	3,724718	3,844634	4,303576	6,34042	3,669319	2,405435	4,414856	4,89466	20,35629	12,89394	16,81	20,77773	17,57654	8,287604	14,76155	11,89994	5,316782	1,884326	9,548865	4,934101	6,475049	5,215311	5,590669	4,400973	24,97838	23,56937	30,113	23,83821	35,78581	10,8935	24,69379	14,71479	18,92897	11,57258	37,4828	20,9949	22,3586	9,68688	17,6644	10,50018	21,81504	11,57217	21,77595	17,81948	27,86535	6,588404	19,64529	10,27306	20,43559	9,731433	23,21321	14,35359	25,04504	16,60719	21,73961	17,43714	21,52651	10,54715	20,46854	13,83462	30,10769	11,08739	23,95737	15,13926	33,34826	5,008704	47,35812	32,91003	40,50571	18,50941	38,12065	16,21526	37,18798	15,06458	38,48109	23,35516	28,99702	16,77456	22,8956	16,54378	29,44656	22,58828	35,12897	22,21852	39,28783	14,45699	26,17795	14,67431	36,26969	18,01987	29,66028	22,55554	29,5633	24,51509	27,85305	7,087064
5/14/2018 11:28:00 PM	59	3,587672	3,678852	4,022851	6,52589	3,609292	2,536749	4,292315	4,702145	19,57574	13,38694	17,23937	20,06776	17,20097	8,1766	13,9917	11,74272	5,552746	2,158626	9,483311	4,834218	6,409705	4,335696	5,496934	4,875248	24,89487	23,87303	29,6904	24,57262	37,06248	10,76502	24,80797	15,75652	21,30125	11,89296	29,5526	20,62666	22,53551	15,17062	15,19611	13,58864	22,40226	13,20907	21,51477	17,33781	27,9378	6,69402	20,3203	10,56318	22,24483	9,961249	22,72097	13,83593	25,83665	17,42236	21,59158	18,04778	20,85344	10,26401	20,03681	13,71981	27,15027	10,97314	24,15292	15,23831	33,09385	5,071839	49,14449	34,04074	46,47194	18,60936	36,22514	18,13488	33,56819	15,62852	38,51936	25,09636	29,29121	17,07456	22,97317	16,01749	31,57825	21,36474	36,21222	22,02427	40,60843	15,69014	26,62916	14,53388	37,16933	22,45765	32,51651	22,18301	28,84104	23,59686	28,01627	7,638635
5/15/2018 12:28:00 AM	60	3,536141	3,98175	4,228974	7,194477	3,505954	2,367512	4,103807	4,909786	19,91055	13,4051	18,3667	20,98862	17,61777	7,390929	13,81009	11,24413	5,568082	1,853379	9,169084	5,398914	6,376962	4,672856	5,735867	8,102618	24,43876	25,46239	31,14597	24,34496	38,04156	11,02557	26,95264	15,61208	19,71036	12,46021	31,11281	22,15434	22,6003	10,29295	16,34173	13,38148	22,4064	12,94699	21,06052	18,22433	27,80988	6,623218	19,70753	10,19479	22,83924	10,16316	23,16458	14,30516	24,50701	17,13134	21,87859	17,9845	21,60726	10,68399	20,59509	13,37961	27,34969	11,74576	24,15562	14,58568	34,29508	5,399398	49,05048	33,22792	43,95578	20,59875	36,41551	18,01482	34,937	16,83466	40,12213	23,73881	29,51744	17,55036	25,3	15,57036	32,02773	21,08961	36,14514	22,47285	40,62921	15,55945	27,11856	15,86635	36,8625	18,26419	30,69257	22,29408	30,47787	24,20825	28,9323	7,776304
5/15/2018 1:28:00 AM	61	3,414014	3,64832	4,150296	6,213598	3,644728	2,564931	4,403321	4,747389	20,111	13,63768	16,46856	20,96119	16,73892	8,126519	14,3205	11,61707	5,997872	1,914719	9,847895	4,791944	6,21712	4,487249	5,849152	5,134214	32,35217	24,59446	31,77215	26,71875	37,10648	11,18749	25,38282	16,0961	20,16716	11,01701	28,2856	19,4735	25,22809	9,395308	16,73166	13,01793	24,4179	14,02817	21,70452	18,56978	28,81728	7,309765	20,48112	10,95277	19,53712	10,09588	25,18112	13,60598	26,22223	15,92652	21,32398	18,70109	18,91993	11,37924	21,11882	14,59632	28,87171	11,79107	25,65125	14,97693	33,88581	5,348005	50,12925	32,96039	44,50528	19,81211	41,77201	17,00846	34,31635	16,20372	41,70866	23,83462	29,12432	16,90477	24,37542	16,63489	31,63814	23,29065	36,57818	21,36108	41,50455	16,10605	28,37609	15,52305	38,34763	19,7219	30,85662	22,27481	28,60888	23,33507	30,27886	7,658944
5/15/2018 2:28:00 AM	62	3,434461	3,669802	4,024647	6,498189	3,874337	2,333872	4,171156	4,908267	20,97957	13,70234	17,50981	21,44382	17,59215	7,767117	16,40964	11,22769	5,62424	1,857731	9,782825	4,164594	6,395544	5,256618	5,49942	4,935552	25,71846	24,05767	32,57702	24,57463	38,02726	11,5692	26,56333	16,30119	21,16462	12,1073	29,65261	21,77484	23,13336	8,844703	16,40687	11,68615	22,72782	12,04127	21,43699	18,61765	27,77644	7,02531	20,44098	11,0416	22,53641	10,62845	23,74371	14,70601	26,89621	17,12119	22,29802	19,47461	20,77628	11,61224	21,39285	14,68674	28,8188	11,70818	25,29723	15,57326	33,0841	5,168132	48,89106	34,26848	44,1907	20,50281	38,38356	19,15251	33,47349	17,28676	41,53052	25,73518	30,74588	18,03085	26,187	15,94876	31,4544	21,63068	37,26466	22,24048	44,11576	16,57424	28,18779	15,36431	37,86866	19,03017	31,58288	23,45249	29,71132	25,18326	30,12924	8,137711
5/15/2018 3:28:00 AM	63	3,537246	3,587464	4,299776	6,386771	3,532618	3,225091	4,273734	4,807485	20,87865	14,38032	17,76574	20,71238	17,73341	7,943953	13,65357	12,35176	5,680744	1,859665	9,656137	4,848585	6,700443	3,838901	5,37971	4,563095	25,91975	25,05941	37,22818	24,80231	38,85224	11,35907	26,45481	16,87935	21,42773	11,96238	29,76569	20,90697	23,55942	8,636439	16,6188	12,65825	22,72422	11,8665	22,65536	18,05198	32,14937	7,320611	21,70342	11,13471	19,90378	10,68282	24,65476	14,04233	27,12457	16,81843	23,53358	19,41362	21,03759	12,17148	21,75059	14,84879	30,04269	11,79418	25,83078	15,51268	33,85238	5,334121	50,57132	34,79374	43,28263	21,02274	39,90282	18,32747	33,75663	18,71505	42,62461	25,55109	31,45219	18,82357	25,41086	16,76054	32,18743	21,11185	36,88785	22,59028	42,76097	16,51194	28,65012	15,67999	38,24305	19,06506	32,15297	24,06147	30,44237	23,98514	30,21096	8,498149
5/15/2018 4:28:00 AM	64	3,472245	3,827158	3,899205	6,202408	3,917579	2,504352	4,34882	4,704908	21,17643	14,33846	18,03707	21,81415	17,07898	7,897257	13,55797	11,48451	5,781249	1,909883	9,290796	4,757681	6,425177	4,495261	5,285422	4,391785	31,57749	25,45798	34,7409	26,81048	39,33874	11,86457	26,89261	17,15213	21,53183	11,71219	30,2962	21,93966	25,00663	10,80971	16,58661	14,4141	23,00149	11,87852	22,25029	19,40015	32,06496	7,264105	22,59816	11,52527	21,32433	10,89606	24,92954	14,47143	27,91867	19,0223	22,30355	20,15162	21,69112	11,8904	22,2793	13,68127	29,76569	11,95098	24,85909	16,20275	35,08607	5,503634	51,96134	35,96652	44,82426	21,73022	40,71058	18,29354	33,34397	18,18738	43,18848	25,21552	31,6983	19,83574	25,66085	16,90843	32,36814	22,40412	37,72899	23,21114	44,07735	16,09886	29,26151	16,19191	40,7914	19,49789	32,35514	25,06597	31,77706	24,36063	30,18491	8,284704
5/15/2018 5:28:00 AM	65	3,453526	3,606253	4,099318	6,545991	3,576619	2,400047	4,19188	4,802374	21,34567	14,25536	18,35931	22,57868	17,66123	8,000181	13,25023	11,60187	5,377985	1,956441	9,037149	4,678588	6,299528	4,963044	5,4845	4,359803	26,23114	26,06501	36,39243	25,96775	41,45336	11,52485	27,47506	18,66241	21,31852	12,04548	34,81266	21,34256	23,60909	9,825996	15,91201	12,90789	24,34385	12,72201	23,33506	19,89252	30,94013	7,543793	22,78529	11,55041	19,51502	11,15157	25,53921	14,67749	29,61	19,42446	25,83617	19,28382	28,50353	11,84854	24,76556	16,21353	30,04905	12,2983	25,53948	16,61548	35,145	5,978739	54,3998	35,49506	46,90829	22,23309	40,95663	18,50927	34,08681	18,6765	44,71368	27,81001	32,53557	21,34021	26,51919	17,22812	32,01129	24,0433	37,01992	22,90859	42,11042	16,50731	30,2187	16,33655	39,42315	22,88234	33,08341	26,03069	30,31091	23,70848	30,07826	8,479567
5/15/2018 6:28:00 AM	66	3,431421	3,769549	4,236088	6,287992	3,341484	2,865827	4,147532	4,669609	21,50848	14,25529	19,16991	22,64264	16,83887	8,04805	14,1295	11,51477	5,429791	1,917413	9,190912	4,473088	6,157576	4,700555	5,711139	4,40643	27,70025	25,72426	35,78415	27,29844	40,23927	11,33227	28,12459	17,48087	21,55552	12,23213	32,0709	23,2208	24,00386	10,16931	14,94495	12,46173	25,97383	13,10863	23,04597	20,23092	31,18991	7,603683	22,99749	12,19337	20,3143	10,83479	24,28955	14,61835	28,82633	18,08342	23,68908	20,15004	21,27645	12,41296	24,06892	15,10555	31,89752	12,16995	25,62106	16,62142	35,53741	6,742513	54,01188	36,33006	48,98009	22,48293	42,51996	18,60777	36,02164	19,14975	45,4215	26,45032	32,67277	19,34343	26,78962	17,01564	32,77251	23,20927	38,15464	24,23982	42,38064	17,20021	30,81026	16,4517	40,60297	19,93452	33,80526	25,90234	28,57448	25,99235	30,38351	8,68721
5/15/2018 7:28:00 AM	67	3,833099	3,869363	4,17088	6,222439	3,48081	2,332422	4,28527	4,936796	22,24974	14,60178	19,89273	22,70025	17,08396	8,026911	13,6908	11,25546	5,334605	2,013428	9,194781	4,354485	6,194531	3,932015	6,125387	5,460324	28,18585	27,77589	39,02022	30,07405	41,77422	11,82962	27,84932	19,07438	21,38712	13,07713	30,43732	22,51458	24,11217	12,86369	16,6228	13,36007	26,49246	12,59153	22,66343	20,9375	32,17279	7,887588	23,50975	12,3479	20,67888	11,12083	24,97196	13,13847	28,11382	18,92166	23,41256	19,04668	22,27689	12,1732	23,63257	14,10049	32,3316	12,5661	25,94841	17,60721	36,48631	6,469593	54,43012	35,72537	46,76254	22,18384	42,28069	19,4474	35,12378	19,00862	46,10349	27,89476	32,76856	23,19829	26,60436	17,95445	33,51708	23,2769	41,16435	24,67893	44,14305	17,39376	30,55482	17,544	41,45765	21,4593	34,78545	26,41709	29,39379	25,25827	30,61153	9,281196
5/15/2018 8:28:00 AM	68	3,533309	3,828608	3,897408	6,575418	3,405864	2,437417	4,071134	4,626023	22,79862	15,96389	19,2776	22,45317	17,72457	7,893734	13,6267	10,88839	5,67287	1,922317	9,443524	5,106447	5,748162	3,941133	5,856956	6,854762	29,05546	27,52604	38,05917	28,9984	41,06128	11,52292	28,25928	18,01241	22,17133	12,6798	36,40155	23,03824	24,92415	12,53143	15,12337	14,26448	25,04428	13,15056	23,77052	20,85896	32,54593	8,123897	25,9125	12,60962	21,52237	11,18465	24,82316	13,76934	27,14875	17,43093	23,34439	19,26123	22,74743	12,72194	24,54818	15,43898	30,61844	12,80539	27,18688	17,41269	36,85594	6,841913	56,35817	36,70763	46,37793	24,28728	44,24369	21,42835	37,97137	19,74283	47,454	27,64187	32,74267	21,60781	28,05993	18,93789	34,68674	23,95702	39,72398	24,64557	44,20294	17,84821	31,4231	17,64064	41,98774	22,54635	36,77657	26,81248	28,79725	24,57863	30,88673	9,154923
5/15/2018 9:28:00 AM	69	3,382447	3,713874	4,213432	6,40252	3,271372	2,457933	4,179031	4,604333	23,76437	14,82448	19,79291	26,09395	17,36309	7,185427	13,85278	11,39775	5,797276	1,875484	9,334934	4,938798	5,581897	4,081082	5,709895	4,904813	29,6406	27,30549	39,10962	31,47022	41,55407	11,34926	29,13206	17,91356	21,1832	12,99479	30,20854	22,31826	29,66595	11,33842	16,37026	13,35433	25,75334	13,29486	24,01194	22,36537	32,76055	8,265431	24,25032	12,97435	21,49598	11,48334	24,51868	14,92291	29,5039	19,15161	26,21395	19,7601	22,21368	12,77299	26,09078	14,51184	32,98596	13,27282	26,89856	18,15816	37,45406	7,312251	57,6539	36,89745	50,53963	24,23498	44,24479	20,34338	36,69789	20,2837	48,17611	28,60369	32,96778	20,71058	28,4547	19,07618	33,68804	24,88699	41,21346	24,35262	44,23188	17,61301	31,978	17,95072	43,30812	21,78251	37,21872	27,74191	29,91048	25,04324	30,41798	9,362223
5/15/2018 10:28:00 AM	70	4,770944	3,754076	4,234293	6,470354	3,169761	2,351003	4,002127	4,645019	23,80485	15,1014	19,90647	23,0783	17,77637	6,798671	13,68763	10,63743	5,512545	1,806822	9,041086	4,62989	6,070888	5,159289	5,826426	4,558742	30,14617	27,56376	39,55066	30,58307	43,49994	11,29566	32,08395	18,29914	20,76281	13,08411	30,9985	25,1722	25,91525	10,25296	21,60726	16,58288	24,60295	12,37815	25,13774	22,14999	32,91101	8,588431	23,78274	13,34266	22,57433	11,36764	25,88093	14,68929	32,83861	20,80605	26,0369	19,78621	20,91063	12,59836	25,11902	15,35526	31,40342	13,75069	26,726	18,30066	36,18763	6,829894	55,1872	38,32152	48,33272	25,51627	45,44278	21,24903	38,6354	22,20173	47,52176	30,72958	33,87544	21,34201	28,44026	17,96833	33,38445	25,01381	40,21711	25,02024	44,91476	19,44124	31,89932	18,45359	42,78978	22,83564	37,67995	27,07283	29,93424	25,47835	30,80688	9,846442
5/15/2018 11:28:00 AM	71	3,50775	3,891883	4,154165	6,37123	3,491241	2,426227	4,223724	4,785864	23,95226	15,7186	20,12585	23,34687	17,34106	7,615909	15,41155	10,65512	5,880651	1,844883	9,291004	4,895764	5,816963	4,30848	5,646552	4,001712	31,59289	29,27684	40,27099	32,73438	44,9828	11,5357	30,57803	18,49255	22,34693	13,14531	30,05036	23,12231	26,65686	9,940249	17,36634	15,42495	24,83574	12,97586	23,2809	21,32149	34,18276	8,725064	24,47288	13,88871	22,4828	11,43209	25,52795	14,76929	28,98514	20,01368	27,51085	20,48415	22,81878	12,84766	25,10478	15,04255	32,79123	14,10512	27,5574	18,10476	38,20927	6,68283	56,4859	38,70171	50,40921	25,56435	47,34071	22,46864	38,75193	22,13169	48,89852	30,0516	34,39303	21,02758	28,64839	19,90578	33,41173	24,50224	40,6766	25,99214	45,94379	18,87012	32,98119	18,34846	44,34648	24,02126	37,15573	28,63686	30,40071	25,46461	30,99235	11,21429
5/15/2018 12:28:00 PM	72	3,45995	3,942446	4,110922	6,3666	3,101928	2,241379	3,913227	4,618286	24,11707	16,02323	20,30863	23,44931	17,07899	6,831413	15,03109	10,59661	4,799334	1,789345	9,267588	4,9006	5,850465	4,083499	5,763221	4,998549	31,86126	29,5968	40,74298	31,79557	44,48324	11,56747	30,95125	17,88932	22,27426	15,32369	31,22396	23,46147	26,10218	9,111476	16,15626	15,12772	25,37681	13,19139	24,85135	21,96735	34,62568	8,548642	25,39449	13,59313	23,89851	11,86927	25,53071	15,27534	27,65687	18,77604	23,44904	20,16806	20,97307	13,09937	27,17804	16,16967	32,01481	13,99557	28,2836	18,36518	37,51291	7,258717	58,38832	40,74008	50,31636	26,47761	47,57909	23,31641	39,65054	22,96129	51,16821	31,79287	35,14188	21,67585	28,90459	18,79324	34,46694	24,45395	40,40396	26,04118	45,57851	18,77314	34,40588	18,28146	44,00924	22,978	38,56307	29,11851	30,62334	25,43414	31,68283	10,0125
5/15/2018 1:28:00 PM	73	3,307499	3,834204	4,188425	6,388705	3,758013	2,33408	4,091166	4,576979	25,53134	16,40086	20,15155	23,67685	16,75557	7,11794	13,25417	10,99456	6,034759	1,874724	8,927939	4,381079	5,853435	5,441051	6,029786	3,856999	37,30838	32,90569	40,50467	34,10677	45,09636	11,31417	30,92873	18,28222	23,04474	13,73556	32,43189	23,22033	26,97295	11,40397	15,82518	14,1532	26,40204	12,39501	24,62768	23,50202	38,45912	8,54519	25,73435	13,46451	22,86148	11,72158	26,07027	15,1184	28,61869	20,42648	24,30199	19,93203	22,49254	12,84365	26,10162	16,33959	32,2277	14,28375	29,52953	18,64114	39,16487	7,244005	58,11789	39,22221	52,44557	27,12775	49,77074	23,92193	41,66356	22,58862	52,07249	32,63235	34,99046	22,69141	30,31892	19,8566	35,8917	26,34457	41,62004	26,4995	47,01246	19,22794	34,19167	18,62766	47,74612	25,61361	38,97573	32,21706	30,87948	25,02853	31,2326	11,18824
5/15/2018 2:28:00 PM	74	3,503537	3,866393	4,072309	6,600215	3,287121	2,323925	4,117347	4,512046	25,1052	15,88044	20,54383	24,4945	16,11572	7,051144	12,83827	10,91298	4,873315	1,987594	9,431642	4,962906	5,629974	4,265238	5,798105	4,72266	33,48302	31,65893	41,68491	34,91068	47,10709	11,54793	31,86277	18,44344	22,93981	13,61903	30,72302	23,85493	27,21769	11,41703	17,58185	13,72783	27,42996	12,92178	25,3929	22,93352	37,66882	8,73349	26,41661	14,00696	22,1636	11,98594	26,21588	15,692	30,82671	18,65792	25,04628	20,4407	22,59222	13,28864	26,60305	16,48493	33,72728	14,12667	29,74131	19,15817	40,21738	7,675246	58,06041	40,44797	55,07122	27,85809	51,03925	24,38723	40,80072	23,6716	51,38615	30,08137	35,54245	21,9619	30,56795	20,36458	34,62395	25,0306	42,68595	26,26976	48,43114	19,02423	36,65831	18,35316	48,2351	24,21018	38,57476	31,4372	30,78291	25,11246	32,51423	9,806795
