# Supplementary material for: Neuroblastoma signalling models unveil combination therapies targeting feedback-mediated resistance
Source: PLoS Comput Biol. 2021 Nov 4;17(11):e1009515. doi: 10.1371/journal.pcbi.1009515 (PMC8604339; doi:10.1371/journal.pcbi.1009515)
Supplement: S2 File — (ZIP) [file pcbi.1009515.s023.zip › drug_sensitivity/KELLY_drug_sensitivity/Kelly_GS_TAE_15-180518.txt]

Label: Kelly_GS_TAE
Metric: Phase Object Confluence (Percent)
Cell Type: Kelly
Passage: 8
Notes: 
Analysis Job: Kelly_GS_TAE

Date Time	Elapsed	A1, Image 1	A1, Image 2	A1, Image 3	A1, Image 4	B1, Image 1	B1, Image 2	B1, Image 3	B1, Image 4	C1, Image 1	C1, Image 2	C1, Image 3	C1, Image 4	D1, Image 1	D1, Image 2	D1, Image 3	D1, Image 4	A2, Image 1	A2, Image 2	A2, Image 3	A2, Image 4	B2, Image 1	B2, Image 2	B2, Image 3	B2, Image 4	C2, Image 1	C2, Image 2	C2, Image 3	C2, Image 4	D2, Image 1	D2, Image 2	D2, Image 3	D2, Image 4	A3, Image 1	A3, Image 2	A3, Image 3	A3, Image 4	B3, Image 1	B3, Image 2	B3, Image 3	B3, Image 4	C3, Image 1	C3, Image 2	C3, Image 3	C3, Image 4	D3, Image 1	D3, Image 2	D3, Image 3	D3, Image 4	A4, Image 1	A4, Image 2	A4, Image 3	A4, Image 4	B4, Image 1	B4, Image 2	B4, Image 3	B4, Image 4	C4, Image 1	C4, Image 2	C4, Image 3	C4, Image 4	D4, Image 1	D4, Image 2	D4, Image 3	D4, Image 4	A5, Image 1	A5, Image 2	A5, Image 3	A5, Image 4	B5, Image 1	B5, Image 2	B5, Image 3	B5, Image 4	C5, Image 1	C5, Image 2	C5, Image 3	C5, Image 4	D5, Image 1	D5, Image 2	D5, Image 3	D5, Image 4	A6, Image 1	A6, Image 2	A6, Image 3	A6, Image 4	B6, Image 1	B6, Image 2	B6, Image 3	B6, Image 4	C6, Image 1	C6, Image 2	C6, Image 3	C6, Image 4	D6, Image 1	D6, Image 2	D6, Image 3	D6, Image 4
5/15/2018 3:54:00 PM	0	7,813606	9,414511	15,75452	12,29187	11,08885	8,770515	11,67054	14,1601	11,32564	9,518955	11,60056	10,7836	11,21657	11,05279	7,979871	8,313163	11,28931	8,320555	11,53425	12,61018	13,40904	9,681559	11,27245	14,20652	13,08342	9,49029	13,0935	12,14833	15,91726	7,909759	9,526969	11,18044	24,05498	37,50242	31,04374	20,65539	9,890721	11,21498	11,5846	11,85842	14,00461	10,05643	12,61957	12,74653	17,51844	9,142282	8,700613	8,384449	18,73231	24,79981	24,27394	16,36017	17,50711	7,416142	9,87359	12,59609	14,34502	9,448496	11,15937	11,72794	14,47337	10,43138	11,02537	7,701081	14,02575	10,7769	10,11515	8,974013	15,0391	7,706747	11,48375	8,389906	15,70444	10,2457	15,537	11,86292	11,28516	10,69	12,27889	8,386937	16,53162	6,510692	17,43444	8,486752	15,24757	8,662479	16,63607	9,035697	13,30487	8,898859	12,5335	9,739445	16,79971	7,739625	21,49004	7,788738
5/15/2018 4:56:00 PM	1,03333333333333	7,552151	9,657659	16,33614	11,81919	11,96749	9,834562	11,33648	13,89181	11,57065	10,1767	12,33726	11,7488	11,78154	11,71778	8,886633	8,955295	9,915658	7,339053	11,40991	11,71523	13,18862	10,19383	12,78404	20,24343	12,44785	10,31354	13,58933	11,92881	20,89661	8,611779	9,575806	12,26411	51,05244	60,02238	56,77753	46,22582	10,35395	11,05804	10,58383	12,04686	18,47439	11,26768	13,69433	13,23241	16,32757	8,865357	8,945349	7,871906	53,36053	53,56067	48,11375	43,80243	10,96175	9,340947	9,738753	9,701109	15,28294	10,45072	11,98711	11,48824	16,55559	11,701	11,05742	8,233036	15,39394	8,733007	13,10766	9,045992	15,59986	7,904994	11,85304	9,053384	16,75937	14,16239	12,63042	12,23495	12,06427	10,57741	12,86445	8,502708	21,41054	6,315623	13,63002	8,830195	17,21727	9,291903	17,30942	8,810581	14,14111	10,16274	12,87232	12,39438	16,78161	9,107882	21,59075	8,339273
5/15/2018 5:56:00 PM	2,03333333333333	7,343407	8,966346	18,99619	11,04443	12,06565	10,61229	12,1453	15,20764	12,21465	10,476	13,82964	12,57412	11,73388	13,31123	8,482538	9,336871	9,584299	7,361571	10,94227	11,90429	13,48378	9,896594	13,05137	17,04188	13,47763	10,77745	13,94908	12,39307	18,74019	8,6229	9,071136	12,58862	58,27814	48,15097	58,62876	54,87953	9,477164	10,12945	10,10285	11,49688	14,78048	12,38982	14,25205	15,19265	18,31427	9,452779	8,964549	7,82307	52,21769	44,02583	57,33588	44,38232	12,4551	8,051159	9,857636	11,52499	15,86034	10,79348	12,77845	13,3285	16,6168	13,14724	11,84053	8,886631	18,49766	9,005302	13,75566	9,536499	15,62396	8,858519	12,66744	9,954134	17,1674	10,28432	17,18577	13,34514	12,4169	11,1323	14,03825	8,745234	17,06613	6,7861	20,11481	8,756148	17,42961	9,699105	17,6338	8,865563	15,13939	13,25604	13,76202	10,83534	14,15755	12,90844	22,41089	8,907011
5/15/2018 6:56:00 PM	3,03333333333333	7,139562	8,583735	17,39964	11,25974	15,20011	10,77213	11,77947	14,84727	13,18295	11,33289	13,54146	12,18861	12,38747	12,28849	8,786818	9,860328	10,2589	7,184183	10,67446	13,48668	15,061	8,908876	12,90914	14,33065	13,61261	10,38482	15,2379	12,53468	17,35736	9,127431	9,987773	13,01261	62,06724	47,75234	65,31692	49,51101	6,745688	8,35758	7,526594	9,005237	14,52759	12,57453	14,24182	13,36705	17,75323	10,22001	9,255154	8,405448	55,3299	45,30884	60,07364	45,52242	9,240922	6,981997	8,138193	7,996175	16,70273	9,780891	12,83378	12,16436	17,90347	11,46469	12,43714	9,195679	15,58991	8,846637	11,94332	9,462796	15,59716	7,933661	13,33043	10,87201	20,65906	10,56304	14,16846	12,48833	16,27853	11,84585	13,88014	9,263647	17,5429	6,786444	15,21096	9,526001	16,37158	10,98447	18,08922	9,034939	14,9015	11,19087	13,82709	10,70154	16,21774	9,814463	23,37803	9,261301
5/15/2018 7:56:00 PM	4,03333333333333	7,877363	8,429488	14,05027	10,89011	12,27088	10,40962	11,94781	14,88547	12,28593	11,15426	13,36421	11,99899	12,63711	13,21231	8,761813	9,556188	10,19949	6,908709	11,12649	11,51967	13,53656	10,48512	13,69695	18,43577	17,19517	11,23114	14,57615	14,71085	17,91909	9,022161	12,83619	13,14821	61,23045	49,80818	67,58254	51,32351	6,275766	8,234969	6,695472	8,384033	14,78131	15,90939	14,39807	15,01665	22,99769	10,41169	9,702559	8,04653	60,57237	45,51828	67,93594	50,24743	7,599192	5,182844	6,866434	7,132931	16,16331	12,04182	12,76077	14,222	19,72135	14,16494	12,97621	9,433439	18,10773	10,0152	12,83612	9,990124	16,8788	7,776651	14,44469	10,9136	18,77259	10,59937	14,58872	12,94402	13,15587	11,87673	13,773	9,692613	21,57424	7,096388	17,55471	10,1005	16,60498	12,08037	19,23837	10,19259	14,46964	11,76793	14,19616	12,32876	16,20973	9,544581	24,08654	8,955224
5/15/2018 8:56:00 PM	5,03333333333333	7,261757	10,42855	17,60306	11,30802	12,41075	9,806242	12,77299	13,97567	13,0133	10,95443	14,65628	12,54601	12,15137	12,43016	9,810732	10,24059	9,189807	6,878937	10,53776	10,59689	14,07832	8,760294	13,05558	19,63887	14,41134	12,68008	14,7907	11,94138	18,45298	9,100907	10,31457	13,2472	63,38148	52,98125	65,9078	53,69868	6,732218	5,59889	6,773874	8,255899	14,40512	12,96785	14,53906	15,24563	18,19712	10,61588	9,693649	7,903265	64,39883	51,1743	73,66489	48,46209	7,709644	4,949574	7,436382	6,698649	16,09092	8,934572	12,75448	15,5714	18,0017	12,22301	12,87592	10,46088	22,5563	10,8256	15,94075	10,47497	16,50213	8,200086	14,24659	11,92528	18,94839	13,71153	14,53215	14,13779	14,417	12,2956	14,46466	10,0277	19,33051	8,04798	17,27011	10,07156	18,23352	11,15274	18,85596	10,35416	16,48044	11,27501	14,58112	10,94593	21,78714	9,558743	24,9953	8,832754
5/15/2018 9:56:00 PM	6,03333333333333	7,129683	8,023458	13,43087	10,41363	13,19815	9,854181	11,75135	13,21438	12,76042	12,37352	14,63286	13,75663	11,78513	15,46695	9,496367	11,09527	9,885955	6,705901	11,16414	11,91755	13,76692	10,75355	13,04508	20,03295	13,86397	12,1826	14,53311	13,24319	18,77349	9,095312	10,4405	13,73038	64,51501	52,30879	69,44975	52,08934	7,08734	5,574781	7,240964	8,578624	15,76447	11,79066	14,31262	14,09179	18,62988	10,54225	10,01561	8,812653	63,0573	46,71453	64,42232	52,09826	7,679804	5,193689	7,300992	6,798464	15,42923	9,33694	12,67345	13,21832	18,09495	11,77829	12,59339	9,746006	18,01123	10,51178	12,81174	10,37267	16,50143	8,245468	14,39931	11,46192	22,4379	11,85414	17,39487	14,82213	13,33071	12,45275	15,09615	10,31561	20,4347	8,368837	17,3052	10,27679	27,82887	10,85723	21,59311	10,37377	18,54436	11,63918	14,7391	10,66375	17,22798	10,41646	23,64065	8,929323
5/15/2018 10:56:00 PM	7,03333333333333	8,2454	8,810788	14,44732	11,08111	12,04734	9,447806	15,13601	13,52965	13,54954	12,40841	13,8456	12,97435	12,94312	12,8172	9,672302	9,909995	11,46268	6,78762	10,43767	10,84231	13,47487	9,096557	12,94409	17,0461	14,55874	12,19662	14,24058	16,49467	19,68681	9,551973	10,85267	13,01648	65,34863	50,71189	67,12685	55,9924	7,670066	6,651539	7,89166	8,578346	13,70275	12,03657	14,53201	13,13267	18,27386	11,28288	10,51924	8,423822	61,01149	44,14996	68,19891	52,60044	8,29313	4,9312	7,408889	7,252984	15,69325	9,329063	12,06496	15,06197	19,18849	11,77933	13,39053	9,393374	20,63688	12,66889	12,75268	10,68544	16,1984	8,496836	14,91759	12,25892	19,39842	12,52701	15,02493	13,9935	13,99716	12,41863	15,3478	10,98351	21,03891	9,054211	17,89456	11,32295	19,93866	14,44788	19,8012	10,82449	16,66432	13,38369	16,12256	13,19704	20,80467	9,660836	24,92582	9,174541
5/15/2018 11:56:00 PM	8,03333333333333	7,873565	8,518044	12,58959	11,02716	12,29505	9,720518	11,1696	13,32684	13,54802	13,43308	14,66588	12,5451	13,62076	13,20105	9,97534	10,30815	11,02751	6,701067	10,23638	16,03172	12,76263	8,938786	12,98574	13,88325	16,96252	11,34546	14,78932	13,49615	19,92443	9,434614	11,24903	13,31275	67,99384	53,00439	67,66315	52,70377	7,635803	6,800123	7,811051	11,59925	13,68653	10,37398	14,0846	11,64526	20,6288	11,06087	9,923118	8,403723	67,0501	49,19644	67,49509	48,92643	8,402548	5,02915	7,763318	6,77187	17,57335	9,697033	11,88474	11,92142	19,89514	12,06551	14,28368	9,665189	18,578	11,51235	15,36624	11,59483	17,2563	8,624283	14,97679	12,32731	25,98281	11,78389	15,41646	14,58264	15,6545	12,81271	15,27492	11,09078	23,07789	8,762434	17,7618	11,49107	19,59943	11,36121	19,93486	11,65734	16,48306	12,2485	15,90255	11,65727	15,89785	10,0907	26,0847	9,764381
5/16/2018 12:56:00 AM	9,03333333333333	7,112277	7,801103	12,89077	10,07965	11,9076	9,704008	11,44818	15,02901	17,27046	12,56155	15,07467	13,58076	13,34853	14,56827	10,5008	10,58411	10,16267	6,96245	12,53834	9,613864	12,5266	9,302471	13,04687	15,89198	15,57782	12,42243	15,60345	14,25847	22,44336	9,935691	11,20303	13,98603	65,40257	53,4987	68,43031	54,26186	7,541653	7,821618	8,065527	8,347978	17,82956	11,46192	14,09787	11,50316	19,55763	10,89453	9,992678	9,602121	62,86818	56,14804	67,14606	50,16883	8,025877	5,234444	7,691894	6,96176	16,40549	8,549058	12,32151	12,24511	22,068	13,0982	13,83372	9,811284	24,25771	11,4763	14,2468	11,85158	17,58669	9,064227	15,84998	12,95935	22,32821	12,00562	17,33899	14,18704	15,04096	15,63046	16,15675	10,8486	23,04121	10,26332	22,9635	11,21443	25,47117	14,34302	22,09756	11,9333	17,20746	11,76172	16,18977	15,56629	16,24378	12,56921	27,28587	10,57347
5/16/2018 1:56:00 AM	10,0333333333333	6,978891	7,559198	13,25473	10,22077	12,12229	9,524551	11,80924	13,28726	14,05214	12,27322	14,99551	13,82315	14,87373	14,20631	10,28211	10,34759	9,68011	6,285921	11,90995	12,87018	13,20913	8,47121	13,50326	15,65698	16,25373	11,99975	16,82851	13,70185	20,82476	9,806451	11,23211	15,92023	66,52975	57,08561	67,77058	52,79198	7,532052	6,75985	7,558783	8,801668	12,49806	11,21691	13,7013	12,27398	21,37289	11,49121	10,01388	8,990247	66,22092	46,248	71,20752	52,29865	8,016759	4,23892	7,343821	6,043601	14,93203	8,267159	11,7421	12,20083	20,21877	12,90955	13,85686	10,04131	19,77398	12,98768	16,28081	12,66316	18,07789	9,337561	16,97191	13,03244	20,64738	14,40477	19,76853	15,22912	15,17677	13,53994	16,35196	11,19854	26,50717	9,559778	20,79873	11,98552	21,34228	12,16187	21,10301	12,37449	16,25801	14,19313	15,81261	11,70597	18,99239	10,93861	27,44473	9,667122
5/16/2018 2:56:00 AM	11,0333333333333	7,049764	6,96024	11,92736	9,305577	12,22397	9,725696	11,8902	15,107	14,88002	13,7681	15,85178	15,02494	15,24066	14,32264	11,4365	11,08166	9,182002	6,603187	12,29982	11,62874	12,45137	12,47196	13,85382	17,95197	15,23735	11,74362	16,65015	13,83642	20,01381	10,72765	12,67518	16,92887	68,22792	56,17728	71,11931	50,72744	8,064352	5,578581	7,828802	7,878676	12,62648	11,53245	13,42652	11,61071	19,22787	11,15329	10,29212	8,588017	64,1036	55,45189	65,53147	50,21981	8,232552	4,463694	7,372555	6,126699	16,85372	8,35834	13,07775	14,22835	19,45444	12,7428	13,79013	9,679072	21,54592	12,06482	17,95715	13,08418	18,05482	9,512668	16,38021	12,93608	21,55614	12,73327	20,07004	16,03345	14,33017	13,34169	16,79805	10,94178	25,73228	9,750221	21,90892	12,7685	21,14639	12,77016	23,23007	11,53321	17,53412	12,51382	17,13625	12,58662	17,72781	12,2523	27,53232	10,22167
5/16/2018 3:56:00 AM	12,0333333333333	6,43913	6,791348	13,17204	9,118315	12,66661	9,689642	12,79419	14,67984	15,94406	14,38653	15,23706	14,56144	16,33517	14,8318	10,78705	10,56912	9,09842	5,945237	10,56933	8,317929	14,14263	10,52719	13,29424	19,51426	15,96064	15,32949	17,44827	14,47841	20,81171	11,98241	11,87417	15,10527	65,99158	59,37307	68,79311	55,07806	6,873273	6,3943	7,731956	8,15111	11,91555	12,72788	12,61909	11,25774	19,30779	11,31921	10,31595	8,736046	62,07774	48,1936	65,44914	51,55297	8,192142	8,133497	6,956305	8,39992	14,50935	7,98443	11,74866	12,83426	20,99352	12,97303	14,6683	10,13988	22,80642	13,27959	16,92757	13,95578	18,33907	10,34041	16,59345	13,11167	22,63339	12,71124	18,4958	15,83133	15,04856	13,84726	15,90773	11,53618	25,43822	9,789249	26,14349	13,54333	23,10089	12,24179	22,9494	12,09515	18,52094	14,50956	16,98235	13,67995	19,16452	12,28863	28,66303	10,92825
5/16/2018 4:56:00 AM	13,0333333333333	6,276733	6,829962	11,44355	9,747043	12,54276	9,766869	13,2063	14,22801	14,78269	13,2092	14,97769	14,7554	14,03141	15,17013	11,74106	11,42656	10,01596	5,758662	9,768871	10,67025	13,10925	12,55844	12,76173	15,57105	16,79888	13,60909	17,16457	14,89673	22,29657	12,2563	13,62615	15,51593	64,84196	53,15664	70,79307	53,61032	7,041819	5,026318	7,541585	6,832105	15,02576	10,41964	13,69736	11,18783	20,44416	11,42034	10,44575	8,858035	64,67112	50,79949	65,47697	52,75682	7,733545	4,180413	7,334563	5,058784	16,97944	8,533171	11,87362	13,02305	20,69773	13,1509	14,62989	10,38655	27,74903	13,33713	16,62398	14,52365	18,15056	9,84375	17,41456	13,05648	25,57664	13,21266	18,47335	15,85709	15,91174	14,19934	17,47299	11,55511	25,68095	10,39332	22,29077	14,00551	24,45291	13,21411	23,03113	13,17881	19,51184	17,42505	17,65653	13,67015	19,9578	11,98165	28,53994	11,17277
5/16/2018 5:56:00 AM	14,0333333333333	5,744847	5,968516	14,25751	9,411542	12,94782	9,944256	12,04002	14,60827	15,79582	13,28166	16,10038	15,57768	14,40616	15,91174	11,66818	11,12794	8,466511	5,513788	10,04794	8,479911	14,16992	9,743797	13,7118	14,65621	16,74611	14,40456	17,4656	15,6355	21,95499	10,36099	12,7839	15,48781	65,88701	54,25598	70,58825	56,33372	7,076011	5,288186	7,609555	6,419929	12,98408	11,41903	15,85944	10,88307	21,70093	12,48087	10,49693	10,27693	63,73875	46,08346	65,94924	56,37938	7,752681	4,066368	7,799168	6,153431	14,94847	8,390459	11,54337	12,85174	20,9183	12,11918	15,16737	10,94241	27,84096	20,04787	18,6115	14,60351	18,20257	10,06293	18,6354	13,66462	24,46474	12,95259	19,68708	16,26871	15,86048	15,08952	17,74087	11,73892	28,29265	10,94752	22,82866	15,1461	22,98257	14,93728	26,81725	13,66973	19,35138	13,47224	17,1864	13,51749	19,40705	12,80621	28,1192	11,2663
5/16/2018 6:56:00 AM	15,0333333333333	5,3775	6,366876	10,22664	8,934362	13,34308	9,985494	13,035	3,218943	15,42192	14,27657	17,11089	15,76419	17,28801	16,31569	11,88156	11,64691	9,34654	5,302691	8,824739	8,671668	14,01961	9,116519	13,46306	13,48675	16,93979	13,96303	18,04743	14,21675	22,82818	10,91429	12,38243	19,04406	64,68626	50,7872	70,13815	54,02134	6,900282	4,223516	7,205667	7,031665	13,68327	10,35574	13,44379	11,16006	20,22029	11,4698	10,8095	9,963943	59,826	44,438	67,3057	52,90665	7,275088	5,349939	7,072351	4,272837	15,38531	9,121355	14,77018	14,11244	22,13438	14,88098	14,75091	10,73221	23,55783	14,29971	18,10228	18,84118	18,52813	9,950335	16,96287	14,28113	24,69703	13,36248	18,56847	17,42878	18,4192	14,8193	17,7466	12,05826	27,80691	11,33034	24,05456	14,88388	23,38369	16,33683	25,70713	13,55873	18,66946	13,30936	18,96427	13,76395	19,52994	15,25468	28,19953	11,15903
5/16/2018 7:56:00 AM	16,0333333333333	5,373978	6,58937	10,7063	8,722647	12,99417	10,37799	13,20347	15,13283	15,70631	14,49699	16,57321	14,48594	15,83057	16,94663	11,85393	11,5062	7,728849	5,248881	9,417341	8,404344	13,94182	9,69945	14,22172	20,41833	17,41469	15,23444	18,38632	14,98232	22,60755	11,30429	12,19952	16,56078	66,65583	52,51596	70,56995	51,79073	6,837492	4,628026	7,071592	5,995247	14,12702	10,83589	13,27952	11,28924	20,30808	11,71343	11,04029	8,879657	60,92729	47,3039	67,47575	50,84336	6,899315	4,922842	6,941452	4,197613	15,24978	8,709244	11,45847	11,23667	21,55745	14,52344	14,80058	10,79624	24,82019	15,10092	17,97441	15,64869	22,54573	10,74678	18,16257	13,98569	24,33673	12,78639	18,77273	17,58973	16,63565	14,84437	18,95792	11,7316	26,73568	11,08526	23,65357	15,37757	26,56236	13,7384	25,17891	13,66144	19,59805	17,84158	18,36642	14,38612	20,01568	12,73493	29,74021	12,35425
5/16/2018 8:56:00 AM	17,0333333333333	5,443745	6,053272	14,09773	8,104346	13,21549	11,48147	13,3906	15,3268	16,46828	13,96213	17,8592	18,54457	17,45462	17,07	11,86657	11,92239	10,06106	4,957104	10,00898	9,280435	15,35878	9,786348	14,75457	15,90503	16,86554	13,9573	21,97799	15,31098	24,03715	11,76855	12,43845	19,50562	67,9883	51,88867	69,80735	51,74604	6,99008	4,512323	6,97295	6,04229	14,36726	9,535601	13,91295	12,49572	20,15453	11,87714	10,34317	10,29364	62,61654	48,29155	68,38169	52,83378	7,352178	4,946536	7,279855	4,194021	16,04243	8,689905	11,31749	12,87432	21,75868	13,42507	14,96657	11,26616	25,63108	15,44091	18,4384	18,04777	21,79211	10,66175	16,81193	13,65682	25,56103	13,46817	24,8796	18,31351	16,48576	14,94895	19,06402	11,28958	28,48054	12,2907	23,88712	15,24322	34,32658	13,88891	27,08237	13,07921	19,56406	19,6627	18,60038	14,40229	24,24541	15,2598	30,0775	11,96563
5/16/2018 9:56:00 AM	18,0333333333333	11,48928	6,034138	12,653	8,495109	13,23746	11,11813	13,39785	15,36942	14,74636	15,19217	18,18834	15,96354	16,59151	16,67129	12,92772	11,95361	7,911349	4,684945	9,065815	8,567225	14,75927	9,885057	14,34861	16,009	18,61675	14,38129	19,82952	14,19354	23,28366	12,03892	13,06919	17,4024	69,22214	49,95808	69,56531	57,3474	6,900211	4,347507	7,153654	6,249241	13,80602	9,294664	14,18041	11,31977	19,87801	13,6265	10,81102	9,935138	60,5515	47,30956	66,32648	50,58812	7,31764	3,59596	6,858214	4,875732	16,03158	8,792137	11,96093	21,21194	21,28281	14,11493	14,75098	10,43248	26,22168	15,47366	19,76114	15,90787	28,34342	11,20282	18,34576	13,2646	27,13176	13,67464	22,35059	20,4597	19,1887	15,53389	18,8503	12,47582	29,83428	12,24843	28,90397	15,94323	30,39698	17,65915	25,63018	14,52759	21,42331	13,92476	18,9716	14,99164	22,01426	13,02802	32,57737	12,94443
5/16/2018 10:56:00 AM	19,0333333333333	5,801627	6,166349	10,36914	8,582974	13,6363	10,2868	15,0096	15,38399	14,94619	14,81784	16,56215	15,7845	15,80695	16,78092	13,47798	12,37318	7,566796	4,886854	9,139036	8,263843	14,79256	10,71798	14,77779	18,4011	17,35052	14,25052	19,57822	15,00905	23,42134	12,28117	13,17895	16,24268	66,66494	51,21657	71,58669	55,70815	6,847646	4,262959	6,837009	5,403749	14,14277	9,475092	13,39682	11,45426	19,49071	11,99519	11,11226	9,716718	62,26715	44,14753	66,82719	56,33953	7,449297	4,181863	7,062819	3,979747	16,35126	8,515694	12,15103	13,03797	21,73091	13,12355	14,89459	10,55088	27,78833	15,48789	19,38018	16,51	22,98719	11,39382	18,23269	14,85087	27,74108	14,70408	20,74816	18,72251	16,9992	16,05231	19,12508	12,89304	30,52208	13,08114	25,72958	16,27286	30,90849	17,51271	29,02686	14,22897	20,81109	14,90495	19,12232	15,52857	21,34339	13,16313	31,18307	12,18923
5/16/2018 11:56:00 AM	20,0333333333333	5,534026	5,879614	10,31879	8,700609	13,53234	10,46067	13,30501	15,20605	15,81385	14,93638	17,80415	16,08332	19,80804	16,83204	12,68796	12,51872	8,571854	5,123923	9,092065	7,360054	15,62859	9,96132	14,61773	15,69594	19,05304	16,87203	20,54169	15,96513	26,85414	12,22681	13,30508	16,57279	71,3876	50,89827	70,1836	53,92096	6,694989	4,495676	6,867126	5,423851	13,98279	9,73309	13,16741	13,7759	21,27839	14,17226	11,0999	12,11994	62,67884	43,36974	67,56376	49,74967	7,159663	3,803257	7,068206	3,348116	17,31626	8,915161	12,21389	13,3725	20,77393	13,21321	15,42779	10,50432	26,75833	17,48667	20,80764	17,81188	20,40734	11,85663	21,03655	14,591	28,06656	13,88242	21,76393	19,09849	17,23053	16,20565	18,65972	13,36898	31,04554	13,67802	25,75044	17,04334	24,96588	14,4581	28,15084	14,13261	20,78691	14,54244	19,40291	17,11621	21,31079	12,86382	30,80197	15,18595
5/16/2018 12:56:00 PM	21,0333333333333	5,407755	6,17298	14,64771	8,598791	13,21376	10,63356	14,55232	15,01734	16,05313	15,22546	17,6702	16,52485	17,13279	17,1759	13,39018	12,714	9,258608	4,800992	9,77702	7,342575	15,14741	10,107	14,54693	17,54884	22,86382	19,28202	22,60313	15,99387	24,18421	12,27758	13,79635	19,67106	64,64557	56,16594	71,16628	55,62445	6,730078	4,114377	6,847924	5,567737	14,44318	9,99634	13,04418	11,88812	20,14934	12,61819	11,18645	10,20826	58,12735	46,56561	68,97332	49,93852	7,25409	3,671461	6,361489	3,690526	16,31251	12,37808	12,18584	15,83209	21,25408	13,45429	15,23438	10,03233	30,72253	18,01447	20,96513	16,99091	23,00474	12,51064	20,57789	13,87164	30,7512	14,34516	22,03726	19,15721	17,93483	16,27024	19,14912	13,40835	31,42456	11,98656	27,43887	17,81423	35,44907	17,06993	28,29175	14,8173	21,02758	15,90918	19,76956	15,58051	22,86486	13,29009	30,6737	12,78155
5/16/2018 1:56:00 PM	22,0333333333333	5,564282	5,904828	10,72937	8,347907	12,65287	10,46516	15,38979	14,91324	16,24655	14,937	17,9119	16,96121	18,75892	16,97316	13,97484	12,37228	9,133925	4,685013	9,000333	12,55111	16,05472	9,175577	15,84991	13,11595	18,77093	14,66899	20,7981	17,51285	24,41341	11,34477	14,73827	15,78167	67,71352	52,45192	70,19231	55,85247	7,209813	4,120594	6,971154	5,456594	14,67216	10,55883	14,15513	11,80309	20,03613	12,18978	11,13623	10,57416	60,02038	40,59799	68,69598	56,37329	6,929917	3,230134	6,654647	3,44275	17,16788	8,315234	12,12692	12,79848	22,7837	12,86009	14,76618	10,49707	28,09529	17,23489	21,03814	17,75779	22,12388	12,23571	19,28534	15,89771	29,29612	14,22186	20,63198	19,45603	19,87263	16,61507	19,98018	14,03639	32,84842	13,04356	25,75652	17,51354	27,48812	14,93521	32,28013	15,29378	21,44024	15,11605	20,73573	19,42418	23,06118	12,87577	31,69768	12,77596
5/16/2018 2:56:00 PM	23,0333333333333	5,398845	5,907314	10,43684	8,503952	13,3984	10,85751	14,57111	15,27865	17,09397	14,91497	18,0649	16,99402	18,02982	17,20871	13,56425	12,73762	9,774329	4,495262	9,27035	7,202697	15,78574	9,6817	15,53416	14,87138	18,62726	15,51565	21,45115	20,48733	23,3698	13,2704	14,69206	16,03801	66,80206	54,50908	70,89261	55,97108	6,309129	4,428672	6,842396	5,153349	14,34647	13,21059	14,09221	13,82688	19,91269	12,1846	11,28198	10,09084	64,92905	41,76986	68,78198	51,13886	7,016055	2,931656	6,919486	3,225713	16,58302	8,810648	13,50582	13,55244	21,3389	13,66538	15,98558	10,00905	31,71233	18,25749	21,30194	18,94431	26,66791	12,6738	20,00187	17,00196	28,65398	15,95816	21,58454	19,18	18,42016	16,67302	19,21012	14,62464	31,63289	13,51411	25,9364	18,93651	26,87563	15,10831	28,6649	14,59273	21,51595	15,31644	21,53922	16,42407	21,07586	14,31877	30,87658	13,05813
5/16/2018 3:56:00 PM	24,0333333333333	5,152589	5,833817	11,11834	8,52129	14,16094	10,78312	14,99095	14,82496	18,59354	15,39753	18,69951	16,97958	16,68096	17,55029	13,13805	12,71151	7,016329	4,827793	8,864044	8,284912	17,49924	9,608132	16,11033	16,34312	18,88892	15,38185	21,39036	17,18487	25,13117	12,45628	15,08966	19,36927	63,90128	50,65512	67,48916	55,09084	6,283364	3,870123	6,653543	4,992609	14,13649	10,54515	15,32915	12,88192	20,77566	12,20387	11,06149	9,720726	59,87318	41,18189	75,28017	50,73525	9,284857	2,072074	6,636069	6,322529	17,2009	8,989348	12,56714	14,99883	20,44637	13,7002	14,70746	10,54218	29,37493	19,14664	21,34159	18,01793	24,33286	12,79751	20,6192	16,94339	30,71695	14,94481	26,20373	19,80486	19,01546	17,06544	19,51495	14,80997	32,57626	14,41416	28,58249	19,13337	24,38785	15,88977	33,39798	15,58729	23,20161	19,20735	21,62322	16,69941	25,31824	14,70152	31,47561	14,74532
5/16/2018 4:56:00 PM	25,0333333333333	7,695829	5,934808	12,45717	8,454632	13,4395	10,83389	14,17123	16,37372	16,80862	17,65784	19,18912	17,64361	16,54627	18,68023	13,77798	13,25127	7,472646	4,718998	9,577117	8,65654	15,94869	10,16288	16,08484	15,64386	19,36008	14,72004	22,39058	18,95909	24,26248	13,14144	14,44656	17,13183	65,4798	51,85572	71,66764	57,09756	6,333237	3,873922	6,516357	4,962285	14,18179	11,81104	14,3368	12,37456	19,83007	12,32386	10,93923	9,83035	58,90833	43,36994	70,45922	52,49786	6,650296	2,021372	6,624736	4,00945	16,63386	10,77773	12,97579	14,09746	22,40799	17,13121	14,56489	10,02383	32,32047	19,19941	23,0303	18,60922	25,2877	13,19491	20,42137	16,60077	30,95664	14,98646	22,95763	20,50184	19,63694	17,64388	19,8995	14,83484	33,8936	13,9182	26,73713	18,69453	27,90948	16,01721	28,89948	15,36928	22,67642	15,59087	22,07857	16,91555	25,98606	13,95605	32,26334	12,72125
5/16/2018 5:56:00 PM	26,0333333333333	5,746712	5,627694	10,33322	8,387694	13,27828	11,19564	14,77592	14,83926	17,40405	15,68012	20,61547	18,11374	17,02828	18,06483	13,52993	13,87081	7,746808	4,774673	8,699092	7,296778	17,20677	10,05208	15,57347	15,27023	19,7391	13,99854	21,42352	17,47575	24,46674	12,91162	14,22822	17,06386	67,04403	51,14606	71,70107	57,02552	5,982813	4,552802	6,247375	4,956759	14,18919	10,73663	15,57568	12,59968	18,93001	12,41338	10,54169	10,0469	60,16026	43,74723	68,064	53,78868	6,69409	2,586276	6,811934	3,698746	18,02663	8,918132	13,3792	13,86743	21,72469	13,26439	14,79001	10,05381	32,73791	20,3326	22,11373	19,40802	24,9502	13,07437	21,36702	15,53631	31,24033	18,57545	23,89568	20,73256	19,00565	16,98345	20,01989	15,05554	35,39539	13,54084	28,29748	19,03252	26,48824	16,60961	33,05599	15,85316	21,96729	15,95069	21,89573	19,25384	25,80674	14,58506	31,79053	12,6693
5/16/2018 6:56:00 PM	27,0333333333333	5,252955	5,793891	10,13166	8,420923	13,42741	11,65637	14,6453	14,25453	16,84488	14,90696	18,97098	18,37789	18,05288	19,20542	14,22711	14,66546	6,849649	4,73689	9,01615	7,982704	15,58805	10,22132	15,47358	21,27438	19,80935	16,16773	22,78784	18,74524	23,00274	13,66075	14,66947	21,57763	65,46322	55,53272	70,50516	54,00474	6,162757	3,376575	6,620524	5,322239	14,01021	10,28363	15,30925	12,15876	19,85873	12,06088	10,41404	10,08358	59,37306	42,86943	71,5795	54,02168	6,946286	2,127473	6,650019	3,253205	16,39907	9,472397	13,20969	14,62796	20,83741	13,32947	14,50687	10,07806	31,13637	21,31701	23,87282	19,39828	29,83574	12,56514	24,94771	15,0431	30,78083	14,97451	23,86847	22,68195	18,84809	17,32365	20,82795	14,84527	34,35303	13,79635	29,05608	20,42329	31,59	19,78669	30,22022	15,84632	23,1487	15,54425	22,92157	16,79605	27,10129	15,29226	33,77128	13,08093
5/16/2018 7:56:00 PM	28,0333333333333	5,837547	5,860826	13,45836	7,913213	12,84973	11,5004	18,93512	16,15578	20,55765	16,39444	18,56591	18,14876	18,61371	18,05862	14,3149	13,82833	6,942695	4,644604	9,343985	7,742664	15,69021	14,94999	15,55544	17,69086	21,5672	15,01402	23,40462	18,66766	24,98273	13,79911	14,83429	19,17862	65,29282	47,34769	71,43499	56,17042	6,040838	3,775834	6,354166	4,554183	14,10498	11,14521	14,40187	12,09881	20,62044	12,69639	10,30801	9,442419	60,02412	41,52182	69,56855	55,56898	8,068219	2,415382	6,247031	2,847591	17,61681	9,365468	13,8626	15,46281	24,32271	13,73653	18,45691	10,43104	36,93524	20,80915	21,90864	22,87411	26,61845	12,75316	22,07623	16,69547	33,62946	16,91644	24,74311	23,26529	21,01418	18,74275	21,07047	14,32181	34,72563	14,6685	29,49954	20,56131	27,60735	17,67552	33,13011	16,45288	23,68472	15,80929	24,65421	16,48354	22,54255	14,66567	32,62752	13,91944
5/16/2018 8:56:00 PM	29,0333333333333	5,435869	5,70948	11,98379	8,048534	12,95417	11,32004	15,18029	14,50024	17,5603	15,34683	18,85092	18,28084	16,91548	20,18609	15,04863	14,1065	6,998508	4,928092	8,892711	7,592147	15,54273	14,46287	15,3047	16,0434	19,35276	15,39394	22,76229	18,54229	24,27988	14,53601	15,13339	17,26438	66,51463	52,54518	71,37704	56,17049	5,895363	3,555552	6,321977	4,67928	14,93755	10,37039	14,84651	12,79205	19,92326	11,9744	10,59792	8,75822	61,0856	40,36805	69,70338	53,66912	6,493011	2,526456	6,522298	3,64908	15,74361	11,58744	13,47805	14,36264	20,77759	13,59189	15,13138	9,991227	33,52821	21,28557	24,38654	21,21698	31,91638	13,22799	22,37939	16,19619	32,21161	16,33966	25,32134	21,8634	19,3578	18,17681	20,97267	14,75388	37,86541	14,85632	33,96573	21,40791	29,97921	18,3437	35,07785	16,74168	22,57502	16,11807	24,15997	18,09944	21,87824	14,84113	32,7904	13,88656
5/16/2018 9:56:00 PM	30,0333333333333	5,575612	5,558481	10,32093	8,391012	13,31537	11,87555	14,69655	14,5604	17,72429	15,40983	19,43205	17,90361	18,79124	18,44993	14,94294	14,47537	7,004794	4,787661	9,021884	6,606225	15,36445	10,80591	15,21814	13,94721	19,55702	15,52173	22,80373	21,05617	25,31237	14,02658	14,71534	17,15828	65,40319	50,81689	71,92446	57,88309	6,233629	4,039775	6,391192	5,223185	14,45361	10,33764	14,14463	13,07879	18,80105	11,71309	10,36376	9,135997	61,16172	41,55214	68,4071	57,36047	6,532382	2,45289	6,947945	2,702462	15,48713	9,044473	12,50587	13,77142	20,1396	13,63457	14,84927	10,15646	33,75422	21,7347	22,96848	19,25868	26,48659	13,68486	21,86499	17,08554	33,57365	15,64593	26,22472	21,79018	19,7762	18,12535	21,6208	14,79229	35,96651	14,98405	31,56368	21,01369	28,99143	17,58116	30,63522	16,51788	23,24167	16,42939	23,84788	17,51755	23,21045	15,17069	34,18642	14,59667
5/16/2018 10:56:00 PM	31,0333333333333	5,223115	6,638622	10,44036	9,676033	12,71496	11,47429	13,96455	14,76383	18,22737	15,79265	19,12205	19,02464	18,08114	19,1514	14,86599	15,57692	7,412688	4,712298	9,103462	7,543863	17,1951	9,603573	16,74617	19,94149	21,17346	15,25759	23,57724	19,98771	29,70843	13,63824	15,16488	17,87107	64,57173	52,55222	71,4714	56,87018	6,763166	3,817833	6,84958	4,647989	15,95988	11,0045	14,27643	12,53847	18,81521	11,83148	9,951854	9,685497	60,2205	38,67795	67,73714	55,5448	6,282742	4,264547	6,569891	3,435773	15,37425	8,825086	13,26598	13,27345	25,55931	14,17855	15,27257	10,30062	33,06194	21,31342	23,93015	19,90993	27,64527	14,9665	22,7026	17,32082	31,42414	15,66368	29,68688	23,07609	19,41189	19,0502	21,68933	15,38558	37,81043	15,37536	31,28205	22,08769	29,41306	17,55858	30,69773	16,70141	23,97588	16,61334	25,23016	17,02089	22,6222	15,42502	35,40617	14,62347
5/16/2018 11:56:00 PM	32,0333333333333	5,020723	5,822143	14,7114	8,268815	12,72823	11,14556	15,3384	14,07818	18,48544	16,2451	19,36284	19,07549	18,52233	18,67546	15,80094	14,87096	7,089965	4,800509	8,977467	9,043021	15,43497	10,66147	16,31044	13,93554	19,46058	17,36454	23,65219	19,33327	26,41937	15,62314	17,1913	18,45802	68,24789	49,71914	70,85758	57,36206	5,784359	3,342313	6,232248	4,236641	14,05034	10,24474	15,85979	10,94282	19,08751	11,80254	10,43615	10,33944	58,13881	38,81707	66,98173	53,51376	6,909332	2,164567	6,252419	3,296377	15,56083	9,137446	12,91757	15,62099	20,69194	12,76118	14,67997	10,82283	36,60333	22,72851	25,62603	20,72772	27,83371	14,1427	24,28783	19,31656	32,39383	19,26261	31,99934	22,45047	21,28164	18,82398	23,05468	15,41494	38,10407	15,8372	31,24745	21,64173	30,31871	18,04356	32,20553	16,45979	24,6223	17,02766	25,26235	17,44274	23,87979	15,37377	36,58543	15,62465
5/17/2018 12:56:00 AM	33,0333333333333	4,982316	5,627211	10,46654	8,265224	13,94666	11,4211	14,13779	14,31794	22,01094	15,94538	20,72454	20,57243	18,48938	20,08537	14,73558	14,89777	6,780987	4,853352	9,183384	7,483905	17,87329	10,66396	16,05058	13,70344	19,46715	21,53888	23,85161	20,0192	28,232	14,79091	14,66339	18,69902	67,93235	50,87444	71,87224	55,92865	5,715145	3,655228	6,179957	5,588804	14,43226	9,280711	14,0053	12,76373	19,27152	11,20372	9,96864	10,10824	58,15733	39,68688	67,89457	54,28078	6,650434	1,920729	6,103904	2,803175	14,868	8,622903	13,19104	13,42272	20,39546	12,94492	14,92505	10,86428	41,22596	24,1322	28,69301	25,16993	27,71517	14,04309	23,78999	17,72526	33,57344	17,65798	27,63705	23,06628	21,90657	20,05243	23,73252	14,83781	39,83933	16,18652	33,50665	23,64721	31,35907	18,39446	32,24809	16,12732	24,41403	17,70522	24,47778	19,06298	23,03458	17,22798	35,89343	16,23805
5/17/2018 1:56:00 AM	34,0333333333333	5,254683	5,493755	10,80356	9,053176	13,14787	11,02454	14,09137	14,82102	23,0819	16,18265	20,16282	19,63044	18,04142	19,53933	14,90882	14,87497	7,284967	4,434267	9,170191	7,198069	15,16088	11,07054	15,23106	13,36014	20,20619	17,19268	24,1992	20,22671	27,44792	14,12342	16,03324	20,04076	66,49108	51,74479	71,2578	55,70189	5,676255	3,966208	6,130569	5,972591	13,99253	9,675827	14,49305	11,87583	19,82903	11,11945	10,09194	9,906679	58,41982	41,43505	71,30782	53,64715	6,521607	2,220795	6,27542	3,431145	15,58507	9,14049	12,97497	13,72472	20,16558	13,83655	15,16288	10,61927	36,46061	22,61149	31,50655	21,16448	26,443	15,93799	23,87627	17,84213	33,22192	15,99249	30,15576	24,9502	21,12387	18,75781	24,13531	17,72747	40,88528	15,8582	32,12782	21,7481	35,85641	21,46047	35,41998	17,47894	26,75737	19,69786	25,06665	18,12031	24,66871	17,00286	36,20889	16,73761
5/17/2018 2:56:00 AM	35,0333333333333	5,223737	5,777381	10,21573	7,900364	16,61223	10,60525	15,45832	15,17	19,33459	15,93571	20,34413	19,09953	17,41331	21,37047	15,52581	15,25275	6,805165	4,507902	9,158032	6,387668	16,51954	9,473366	15,2953	13,81424	21,46214	17,18619	24,97492	20,43097	27,14239	14,53229	17,4254	19,47226	70,45991	49,4496	72,53647	58,43156	5,531196	3,817902	6,206068	4,222412	15,44264	9,755195	13,92932	11,49508	21,49315	11,63572	9,998203	10,53265	58,80782	38,63347	67,82336	58,02001	6,22914	2,234955	6,158958	2,641398	15,41618	8,806298	12,89332	13,53538	19,83422	13,4431	16,14846	10,67038	34,80638	23,85589	26,65555	21,06937	27,99513	15,47151	25,70554	18,85479	36,7678	17,22798	27,29457	23,48509	20,72717	18,76264	24,1523	15,60663	38,83034	15,81973	33,96863	23,27573	30,6212	19,17157	34,00538	17,69528	25,77234	18,65647	26,69479	18,35364	26,68663	18,21246	36,56209	17,005
5/17/2018 3:56:00 AM	36,0333333333333	5,759837	6,071026	13,03154	8,16023	13,06456	11,09748	13,8304	15,19956	21,09893	16,64947	20,10949	20,04524	17,38948	20,44865	15,58936	15,63757	7,892283	5,26532	9,205213	6,552691	15,01043	9,535048	15,38151	13,22854	21,07123	16,87113	25,31588	20,44817	28,02587	14,0359	16,51069	20,23893	65,72233	54,02333	72,4091	60,4912	5,6661	3,431836	9,426808	4,694476	14,02168	10,88673	13,89057	10,00117	19,47343	11,17837	10,36576	9,894935	60,52124	36,50006	70,33563	54,04773	6,444726	2,26977	6,048783	3,668076	15,24128	8,473558	13,18675	13,00515	19,62741	13,27283	14,68343	10,31802	41,20406	25,02252	28,24485	21,9304	35,74195	15,45811	27,88814	22,47375	34,78966	17,7897	28,44067	24,84997	21,22942	19,40975	24,5153	15,70983	42,51637	16,08132	34,10408	23,618	31,84833	20,41556	35,30573	17,57261	25,00877	20,09049	25,84556	19,11175	25,8352	17,03747	35,99822	16,19979
5/17/2018 4:56:00 AM	37,0333333333333	5,163089	5,507156	11,32792	7,994929	12,5029	11,15551	13,51079	15,29102	20,06196	17,0032	20,80025	18,92919	18,67305	20,80853	15,79969	14,83104	7,186739	4,659455	8,752417	6,466898	15,43829	10,0411	15,21966	14,05794	21,18196	18,67885	25,42682	21,69258	28,43315	15,93605	16,43775	20,63226	67,60727	47,3262	73,1049	57,26714	5,684406	3,226128	6,031444	4,480064	13,32733	10,76785	14,83194	12,82169	19,8834	11,43996	10,18609	10,15493	57,74522	42,93795	69,02541	53,62173	6,541638	1,645806	6,149633	2,695485	15,07142	8,563357	12,78376	12,74667	19,46832	12,81582	15,00926	10,27154	44,35006	25,76212	29,12833	21,72393	29,36532	15,91885	24,6359	18,5731	34,58927	17,26038	28,2559	23,32366	21,13022	20,28625	24,28845	15,72799	43,36407	17,50449	35,87443	24,04171	33,70082	19,96298	36,23259	17,87225	26,0331	18,46216	26,97364	20,09007	25,05899	17,72595	37,33623	17,05812
5/17/2018 5:56:00 AM	38,0333333333333	5,159359	5,199768	10,91698	8,124862	11,99844	11,23169	14,2097	14,71582	20,04317	19,30592	20,88956	19,91428	18,92269	22,89256	15,37115	15,88832	7,142671	4,381217	8,749585	6,318801	14,73834	11,02302	15,68537	18,65695	22,28863	18,56239	26,09658	19,27083	28,28195	14,78517	17,60776	21,00436	65,33613	48,36905	72,44122	56,81982	5,435111	3,568883	5,835751	4,525931	15,84142	10,89447	13,78682	11,52651	21,53646	11,2109	10,52042	10,00408	59,62195	37,56072	69,79471	54,46252	6,207036	2,024342	6,174707	2,631383	15,48423	9,183382	13,23545	12,94879	19,54285	12,70619	14,80023	10,38918	44,0585	24,32872	29,24831	22,03947	30,53244	15,65547	27,21941	18,42873	33,36801	20,17435	27,08851	24,84478	22,52038	20,74105	24,52883	15,91339	45,75293	17,69044	34,76148	25,37039	39,94792	19,24127	39,88886	22,71794	29,61414	18,79179	26,72676	19,24154	28,5867	17,73624	39,08302	15,4014
5/17/2018 6:56:00 AM	39,0333333333333	6,239155	5,394907	11,22375	7,632833	12,17224	10,68738	14,67417	15,5895	21,26084	18,60943	21,45709	19,97168	18,36531	22,69487	16,06115	15,78201	6,374061	4,505208	9,379147	10,02038	14,94474	9,77792	15,80391	17,64672	22,79793	21,53964	25,83969	19,86668	29,93438	14,63065	16,83825	21,06916	69,2075	47,17887	71,57645	57,26494	5,463086	4,254324	6,066397	4,540437	15,01623	11,77622	14,34696	11,48845	21,22714	11,2281	10,90483	10,73566	57,98456	40,76882	69,81543	53,83863	5,92479	2,130927	6,446521	2,734513	15,61394	8,085351	12,58096	12,68567	19,0194	12,34258	14,87815	10,49189	37,01536	29,12923	31,44811	24,61829	38,47591	16,77823	25,12703	20,00981	34,77461	18,90059	29,59729	25,43151	21,66024	22,26922	24,09655	15,99601	46,43492	19,44428	37,89352	24,94688	33,73431	19,46908	43,18068	20,81192	27,13327	19,51163	28,02463	19,72584	24,35213	17,80021	39,15327	18,65143
5/17/2018 7:56:00 AM	40,0333333333333	4,91994	5,276235	10,26069	7,985812	12,35384	11,248	14,12771	14,76293	20,79845	18,21846	22,14972	20,18879	19,27726	23,41035	16,4334	15,04138	7,600576	4,879464	8,843048	6,042151	15,76882	10,45279	15,22242	15,37612	21,91803	18,28712	25,64545	21,32557	29,86337	14,57671	18,04936	19,84009	65,31402	49,25571	74,54672	61,82347	5,512614	3,471968	6,130775	4,593004	14,59473	9,445872	13,61537	10,26774	19,41769	11,51097	10,86166	9,907231	60,3478	41,52382	69,03211	50,6125	6,293725	1,760058	6,24551	2,706814	15,54018	7,518997	12,89525	14,46363	18,94991	12,67014	15,38758	10,29565	41,07718	25,99083	30,01665	23,45643	35,60725	17,87156	28,7721	21,6065	35,75888	18,77231	28,95247	25,87574	22,56956	20,02466	24,54818	16,42248	43,81439	17,52376	37,14571	25,61685	33,90452	20,17062	40,47014	18,75995	27,16871	18,7138	28,21514	20,01437	25,75825	18,18033	41,12635	16,10418
5/17/2018 8:56:00 AM	41,0333333333333	4,736406	5,371076	15,66293	7,954728	12,03187	11,51339	14,59204	15,81917	20,65774	17,95783	22,07449	20,66127	18,96593	22,59429	17,80213	15,49431	7,714964	4,867582	9,439309	6,823884	14,57332	9,33017	15,61574	14,85204	22,55132	18,46181	27,88013	21,87893	30,3668	15,00705	18,63091	19,86289	67,53902	48,93733	70,89371	61,59455	5,409828	5,928935	5,93902	4,069477	13,12431	10,09077	14,00876	10,2705	19,61773	11,38387	10,62949	10,19535	67,23571	38,45407	76,23868	57,86273	6,49377	2,382916	6,139894	3,606875	15,98496	8,425621	12,49876	12,72982	20,09173	12,57053	14,20652	10,48533	39,2229	26,08201	30,67625	24,37617	34,78048	16,64988	27,52922	19,71513	35,51987	19,43199	35,27417	27,30534	21,98891	21,0188	25,01292	16,43395	49,6922	19,08854	38,85299	25,94959	34,0922	21,55759	39,95407	19,14988	27,6253	20,09194	28,47563	21,26789	29,79602	18,8389	40,74312	15,48367
5/17/2018 9:56:00 AM	42,0333333333333	5,201011	5,565042	14,53546	8,083346	12,12782	11,48106	15,13332	14,98404	23,61012	18,76976	22,91895	20,41563	18,57503	21,87134	17,10447	16,31065	6,440305	4,744695	8,804638	6,5864	15,73324	9,322434	15,90365	13,30819	25,04988	19,51254	29,41106	21,55891	30,08883	15,08033	18,33188	21,78396	68,75249	51,48576	73,36179	57,64272	5,644963	4,015874	6,051959	3,944519	14,21281	10,33571	13,14814	9,798988	21,67316	12,54497	10,49486	10,69601	58,03472	38,00585	68,44157	51,64664	6,124212	3,070153	6,21408	3,147173	15,31257	8,071328	12,85747	12,21112	19,75817	12,63145	14,10429	10,08759	42,99459	26,71171	31,85379	26,60691	32,50656	17,21251	28,95744	20,64261	39,59563	19,06865	27,71876	26,36052	23,77611	21,09403	25,69339	16,73636	49,93086	18,76706	38,78627	26,79681	36,08276	20,9335	38,72548	18,53828	27,64748	19,27678	30,43704	20,91014	25,98972	19,05248	40,96278	17,82645
5/17/2018 10:56:00 AM	43,0333333333333	5,963818	6,048575	12,19786	7,891662	12,41794	11,32813	14,83512	15,11211	23,65302	21,30885	22,8373	20,96348	19,82289	23,71276	17,68837	16,41184	7,59657	4,474331	8,489999	6,021496	17,55215	8,849608	16,37482	14,69054	24,05607	24,09759	28,80471	21,39472	34,53187	16,50282	18,45463	20,78471	67,51133	44,31692	73,78716	57,38134	5,846388	3,094261	6,209038	4,317598	12,94071	10,50508	13,81141	10,02072	19,04482	11,75881	10,76032	10,76833	58,41617	37,23191	68,33279	51,6737	5,965061	1,755291	6,064185	2,796751	15,26719	8,385277	12,44723	12,19068	19,70532	13,24582	14,13503	10,2609	40,64124	26,6112	32,58324	23,44503	38,07347	17,0758	29,31193	20,48691	36,29946	18,61496	29,43814	26,75101	24,24749	21,65561	25,76052	17,08699	51,00195	18,81403	38,92186	27,5192	35,23686	25,56594	42,12264	20,06493	28,19208	21,00299	30,33384	20,78443	25,89032	20,36803	40,84328	17,05798
5/17/2018 11:56:00 AM	44,0333333333333	4,877183	5,319063	11,74852	7,816575	12,63387	10,99628	14,75126	14,92512	22,44294	19,03142	23,66538	21,48286	20,17214	23,86059	17,52176	15,82373	6,755569	4,443523	8,575446	6,249378	17,38816	9,944808	17,00694	16,36439	24,38688	20,33764	29,71721	22,20974	32,03353	16,04934	18,93333	20,23811	65,99372	49,21957	70,36777	57,96172	5,780352	3,508303	5,935982	4,077973	13,09689	10,49072	13,71664	9,934724	18,41042	12,0459	10,58901	9,693926	59,11031	38,07775	70,48057	51,12821	6,153848	1,975921	5,815443	3,605493	14,98543	8,090393	12,53088	13,32511	21,181	16,16959	14,11396	10,55461	39,98204	27,51657	33,31088	24,69247	33,00798	18,54706	30,74886	19,88354	38,5532	19,02499	30,24812	26,13008	24,21578	20,98081	26,29325	16,45129	49,6696	18,24326	40,7912	26,71226	35,79755	21,95983	43,28795	19,78179	29,42764	22,67421	30,07308	20,98385	30,55793	19,38122	40,43498	17,25761
5/17/2018 12:56:00 PM	45,0333333333333	4,816811	5,233062	10,49375	7,922952	13,73784	11,06405	14,75174	15,30539	25,35167	18,13868	24,11389	21,43734	18,94618	22,89422	16,53501	16,4001	6,285021	4,551627	8,260735	6,099483	17,12256	10,43884	16,12179	17,53661	24,13945	21,28081	30,54039	22,22438	31,57839	16,0961	18,9756	21,81111	66,89911	46,13368	71,38953	58,28436	6,264921	3,346251	5,849567	4,719965	13,35903	9,186699	14,61849	9,986254	18,50796	12,43403	10,5629	9,628442	57,15836	40,3248	68,00964	56,82763	6,306437	1,713569	5,939089	2,367927	15,27554	9,053105	12,32448	12,50062	19,22959	14,13987	14,24528	11,36439	44,31186	28,16907	33,7031	25,78602	33,52668	18,75532	28,77356	20,69532	38,34059	19,25654	30,82201	27,14502	24,39027	20,62404	26,00409	17,30424	51,32495	19,76265	41,25407	27,66495	37,67497	23,40241	41,17761	18,9077	31,78106	22,56963	30,44216	21,56872	27,51257	20,01554	42,67469	16,99934
5/17/2018 1:56:00 PM	46,0333333333333	5,491269	5,406237	11,16759	8,682651	12,98305	10,40099	14,62132	15,63405	24,02817	18,92994	23,05136	21,59628	18,97512	23,31662	16,78727	16,0436	6,373371	4,484969	8,353504	6,278873	16,11275	9,216608	17,56942	13,79918	25,09843	21,42808	33,92759	22,65722	31,95049	15,78968	18,77376	21,81622	65,98109	45,92065	73,99218	56,59366	5,512129	3,526194	5,96368	3,897478	18,72548	10,04096	12,77174	9,541819	19,78469	12,73437	10,84107	9,966429	59,70104	39,48027	67,71255	52,64231	5,70568	1,573483	5,996491	3,576757	16,54772	8,330502	12,82106	12,45386	19,21682	13,71159	14,46922	9,885473	45,8122	28,11374	34,31787	25,28584	39,16072	17,70218	31,05058	20,88327	37,87474	19,6475	32,9365	26,32018	24,33956	22,81982	29,09932	17,54538	49,09131	19,95738	45,13519	26,90754	36,28627	22,90631	41,38836	20,30324	29,96678	23,7243	32,56424	23,38914	26,03752	19,93569	42,28719	17,64865
5/17/2018 2:56:00 PM	47,0333333333333	4,965945	5,329907	10,41943	7,980838	12,94098	11,28951	15,16358	15,76184	23,65198	18,88401	22,9213	21,88509	19,34164	24,75002	16,96528	18,2101	7,073042	4,506037	8,364557	5,909317	15,32431	9,108089	16,44369	15,08365	25,15128	20,09429	31,63364	22,31191	34,74242	17,74156	19,30848	23,61523	66,44508	48,20589	70,98232	56,75156	5,313744	3,770378	5,852536	4,506382	13,00287	9,507005	12,84994	8,8628	19,98197	12,16719	10,8182	9,868065	59,79484	40,32777	70,16633	49,94072	6,048297	1,749351	6,093266	3,176185	15,64938	8,975258	11,75011	12,37608	21,05859	14,32119	14,67914	10,20467	46,60056	29,04965	32,62254	25,81793	34,61179	17,80552	31,17698	23,50022	38,98321	20,59578	38,44896	28,8684	24,06865	21,34256	27,33595	17,04631	51,057	19,26082	42,18149	26,90504	38,44406	24,56123	41,36156	20,41017	31,30201	21,40308	32,35176	22,68782	26,37745	20,47828	43,22626	17,29346
5/17/2018 3:56:00 PM	48,0333333333333	4,783378	5,398222	9,996754	7,807804	13,41008	11,24896	14,07666	15,42551	21,9275	19,55812	22,83537	25,34476	19,90336	23,56882	16,7745	15,6431	7,94036	4,458444	8,121063	6,4115	15,98005	11,88018	16,48569	13,99398	26,10535	25,31333	32,31543	23,47459	30,8669	14,90882	19,56489	21,50579	67,07014	52,81893	70,52415	57,94754	5,258344	3,571853	5,890804	4,241614	13,0638	10,3775	12,53571	9,567445	19,29543	11,82195	11,09727	9,702211	58,74434	41,34857	70,06176	54,44014	6,126078	1,844676	6,036003	3,158986	15,27251	6,952297	11,80392	11,72214	19,07224	13,89036	16,27058	10,46599	44,60572	29,53809	36,78782	25,90462	37,88441	17,74563	30,76654	21,15267	40,14782	20,40361	31,73382	27,71366	25,99801	21,28357	26,96894	17,88296	50,76197	19,11535	42,19068	27,69452	36,84102	23,89403	43,64756	22,65908	31,02233	22,22259	33,13668	23,74461	30,63812	19,5785	42,64465	20,00642
5/17/2018 4:56:00 PM	49,0333333333333	4,896386	5,119087	10,98944	7,992581	13,23076	11,25629	14,65358	16,37565	24,10236	19,93639	23,84318	22,67352	19,47157	23,3888	16,62474	15,84411	6,788102	4,313799	8,090877	6,111019	17,50601	9,289898	16,65948	13,51259	28,81693	19,44207	31,90277	23,97346	34,98418	15,09519	19,22338	22,84739	67,81762	52,55381	71,36012	59,08875	5,404371	3,54519	5,811505	4,548243	14,31587	9,935345	12,45545	11,51988	19,03507	14,21025	11,07144	9,548588	57,6501	37,54802	69,78138	52,83067	6,084494	1,641385	5,88804	4,020502	15,32949	7,342507	11,97281	11,7557	19,46611	15,05906	14,2298	10,32507	45,91844	30,2962	34,93031	30,23064	40,34566	18,08652	29,88838	23,97478	42,84966	20,95166	33,08438	29,6272	24,99772	21,48528	27,03616	17,88531	50,99504	19,87988	43,92546	30,11764	39,88236	25,04158	43,80575	22,28137	32,10924	22,3309	33,76278	24,2879	28,21542	20,55489	43,08266	19,29923
5/17/2018 5:56:00 PM	50,0333333333333	4,794983	5,326038	14,73952	7,972203	12,9988	11,21671	14,41755	15,8562	24,06809	18,93644	23,17328	23,43723	19,012	23,09488	16,41786	17,48771	6,740924	4,506038	8,125759	6,109086	15,70589	9,364985	16,26099	13,53186	29,13627	23,37312	33,15325	22,60575	34,9714	14,8702	19,74518	22,79454	66,96238	48,71864	71,59525	58,23891	5,311462	3,668698	5,823317	4,038739	16,56471	9,330585	12,69493	10,05609	21,74562	13,09433	10,92017	9,578635	58,01766	40,76322	68,82661	53,42528	5,808259	2,454893	5,845077	2,452062	15,52297	9,846927	12,23047	12,49744	19,11141	14,78068	15,107	10,33163	49,79636	30,92072	35,69117	29,19608	38,11713	18,19712	32,71463	23,60508	42,47065	21,13941	33,02124	28,56578	25,99615	21,24309	26,7946	18,57441	49,48214	20,38323	42,6834	28,35046	43,02975	28,28028	46,8797	21,73505	35,18844	24,01442	36,71143	24,56661	29,56019	22,43832	43,13889	18,52813
5/17/2018 6:56:00 PM	51,0333333333333	4,717271	5,087519	10,12206	8,555619	13,27089	11,32433	14,01898	15,44623	23,05344	19,44732	24,68833	22,75282	19,18497	23,17833	17,13956	18,35855	6,403073	4,413613	8,606599	6,53784	16,06667	9,104086	16,94332	13,92207	30,24515	22,33677	34,0395	26,65486	31,64581	15,60158	19,7889	23,29928	67,91342	51,95893	72,01923	56,97419	5,507226	3,246436	5,60773	4,2135	13,29065	9,341359	12,9405	10,20799	19,20369	12,40067	11,13499	9,042813	57,6271	38,41194	68,4873	56,51381	7,574531	2,185635	6,122003	3,322281	17,70799	7,700251	12,10585	15,79901	19,40084	15,21082	14,33701	10,24722	48,95018	32,30728	35,08061	28,78654	41,04844	19,29301	31,1421	23,99197	49,01097	22,35245	33,68182	28,85037	26,23501	23,14883	27,7665	18,61523	50,73952	20,87264	43,65115	29,66456	45,53762	26,54883	43,81956	22,72063	34,37935	22,96627	35,17752	23,41263	28,75055	21,51677	42,74274	19,57049
5/17/2018 7:56:00 PM	52,0333333333333	4,696273	5,711691	15,67764	7,729471	14,39262	11,78499	14,25343	15,93398	25,9087	18,84056	24,98336	23,9354	20,55772	23,48537	18,11982	16,41116	7,044167	4,260748	8,464508	7,386716	16,30802	9,708776	17,08969	14,30827	30,6679	21,49176	33,04294	25,05851	32,25541	15,26622	20,4539	22,53758	66,84357	48,85141	72,22135	58,65019	5,314917	3,370497	5,679363	3,800011	12,96219	9,350131	12,62233	10,3192	18,78564	15,24011	10,87057	9,295424	62,39915	38,37312	69,02603	51,82823	6,244543	1,501989	6,154122	3,948732	14,89542	7,140115	12,11	11,20344	18,85438	13,91965	14,42874	10,04932	49,8816	31,81331	36,80088	28,61433	40,03965	19,68729	33,5972	23,77052	44,72204	22,86078	35,53589	30,00801	28,05786	22,19586	27,95244	19,21889	50,06273	21,90339	44,56966	28,81424	48,9696	25,65698	45,42633	23,00142	33,3562	22,93967	35,18623	25,2962	27,112	20,50495	44,30647	19,57352
5/17/2018 8:56:00 PM	53,0333333333333	4,740896	5,073221	12,08368	7,778858	13,82087	11,71385	14,1876	15,99076	24,73896	19,88201	26,13436	24,14318	20,27237	22,63656	17,17631	16,37261	6,710323	4,618977	8,103586	6,443897	16,00706	9,714646	15,69739	13,93623	28,09357	23,09329	32,96205	25,03219	32,88068	15,30076	19,90986	22,89761	68,11036	50,69989	71,66666	57,89926	5,217521	3,901139	5,952559	3,995635	13,57013	9,414166	13,29147	10,17497	19,66844	12,46291	10,47331	9,949229	61,29483	38,18053	70,03267	56,13507	7,248978	1,627639	5,792578	3,333057	15,06686	7,456068	12,37124	11,89365	19,19851	14,48794	15,0764	10,11978	49,30033	31,45481	35,90026	28,15892	43,85811	20,16972	32,91039	23,60024	44,2542	23,12265	37,29256	30,26056	26,05438	22,65542	27,92807	19,30855	52,54366	20,3087	43,95757	30,55903	41,5022	28,8197	47,60189	23,00391	34,78849	23,52875	35,78809	25,25082	27,95486	20,77524	44,91076	19,29011
5/17/2018 9:56:00 PM	54,0333333333333	4,810041	5,125719	11,41488	7,523002	13,16147	11,89793	14,04274	16,271	26,49315	20,90345	26,20392	25,06251	20,46681	23,33803	16,58315	16,51995	8,989695	4,283405	8,011579	6,293519	16,59669	9,5709	15,91284	14,12419	32,20084	21,64719	33,09965	25,18353	33,41298	16,15011	19,96892	23,27938	70,39512	50,46385	71,92329	56,57645	5,924928	3,548091	5,67508	3,9937	12,63774	9,602329	13,08777	11,41495	19,20984	12,43894	10,65069	9,289621	59,66767	38,1263	69,17434	60,52414	5,764395	1,594344	6,108465	2,301476	14,96954	7,298919	12,43907	11,90574	19,64557	13,82322	15,04787	10,26581	51,85829	35,72668	36,43381	29,40629	46,06598	20,63239	33,37215	25,56366	44,23159	21,97537	39,26793	33,15084	26,54771	22,63947	28,20692	19,31732	53,02573	20,21897	45,90421	30,62929	42,61901	27,1884	47,84642	24,53546	34,14581	25,80902	35,58694	25,10237	32,81769	21,50897	46,62502	18,63153
5/17/2018 10:56:00 PM	55,0333333333333	5,130485	4,886094	13,21162	7,635597	13,68756	12,24	14,23574	16,20185	24,4505	21,41509	25,77296	24,91849	20,34261	23,16928	18,30488	16,55269	6,656722	4,339011	8,319381	6,280946	16,51733	10,36161	15,99656	13,34446	30,40299	24,19927	34,63707	26,56091	31,13423	16,36784	20,28515	21,7794	70,38752	48,45739	74,90834	57,65872	5,513513	3,473419	5,575819	4,165216	12,02787	10,04034	13,15595	9,988116	19,9381	11,43381	10,5819	10,15128	60,08829	38,30542	71,11267	56,98352	6,069504	1,670052	5,615813	3,171626	15,32307	7,365924	12,72553	12,53758	19,70325	13,49387	15,48084	10,38206	46,63219	33,17405	35,61878	28,75131	43,80575	20,89122	34,46528	25,28169	49,80114	22,68554	39,51805	31,76089	27,49558	23,6457	28,1585	19,80092	53,69446	20,95042	44,80134	30,1385	43,71622	31,07082	47,39825	25,01637	34,76757	24,68025	38,55424	27,16325	27,97041	20,53409	45,54329	18,77169
5/17/2018 11:56:00 PM	56,0333333333333	5,976115	5,016302	11,98456	7,712063	13,46741	12,62634	14,38805	15,45618	25,623	20,83409	26,56415	25,29813	21,42103	24,62091	16,94588	17,04859	6,431463	4,36899	8,037826	6,299668	16,47319	10,12102	17,30396	14,75367	33,83068	23,12935	34,58022	29,0672	33,63865	16,55801	20,64731	23,84505	66,72256	49,49761	76,0972	61,05397	5,76405	3,177222	5,63847	4,17993	12,03629	8,251477	13,21653	9,980313	20,96941	11,36494	10,92686	9,640666	61,41012	40,01284	69,97492	58,14613	5,706164	2,067101	5,532784	2,381327	14,5126	7,771055	12,61101	11,36073	20,59716	13,84256	15,28121	10,40624	48,66227	34,37687	37,54386	30,20032	41,53915	21,08118	37,27626	25,64275	45,63551	22,9099	37,93836	31,65209	27,33235	23,21722	28,25079	19,96615	54,55605	20,65242	45,51876	31,33282	44,44725	27,16264	47,02621	25,78553	36,32613	25,5305	38,60094	27,04859	34,13607	21,00416	43,99867	19,28051
5/18/2018 12:56:00 AM	57,0333333333333	4,759131	4,923533	11,16552	7,431337	13,31779	12,16636	14,20797	15,69573	26,96024	22,21023	26,72842	26,6867	21,89676	23,69778	16,74741	16,8703	7,066618	4,304819	8,640447	6,427594	16,5683	9,361531	16,16863	18,17971	30,40783	22,32821	35,59143	29,40532	35,00532	18,04177	20,02743	22,69342	68,62027	49,25101	71,19115	61,90843	5,457905	3,749724	5,708374	4,130264	12,284	9,129781	13,3466	9,240509	19,65994	11,35044	10,98551	9,806589	58,77576	39,43676	69,10222	53,63285	6,11993	1,87348	5,619198	2,43044	14,99503	7,548906	11,76952	11,70949	20,09332	13,6973	17,11068	10,56808	54,50349	38,10077	38,65268	28,78613	43,24561	22,777	38,86322	28,02021	50,4932	24,31256	42,58365	35,74864	30,80626	23,17674	28,50202	20,10106	54,21122	22,50297	45,59433	31,24614	48,81313	31,25808	48,32733	27,15469	36,63904	27,85381	38,34341	29,23892	29,29798	22,95121	45,67273	18,37699
5/18/2018 1:56:00 AM	58,0333333333333	4,744004	5,09719	9,776264	7,56818	13,01268	12,04382	14,12736	15,3554	26,66294	22,09909	27,51278	27,32462	20,52974	24,18359	17,52079	20,99546	6,46911	4,324505	8,781983	6,268305	18,23283	9,707187	15,98475	13,82467	30,35222	22,71814	37,11511	27,7973	36,68007	16,95858	20,32424	24,88582	67,0526	48,12645	72,27805	58,31966	5,664166	3,603766	5,665685	3,774315	12,20201	9,689296	13,91102	9,583126	19,12667	12,04548	11,20724	10,52028	60,29026	42,41332	70,76619	54,86406	5,730618	1,612166	5,609181	2,667509	15,14368	8,193386	12,244	12,04057	21,04029	15,12157	15,45673	10,58708	50,99221	35,71735	39,99392	30,57312	43,49538	22,43369	37,31468	26,53784	46,67896	22,89767	45,72578	33,84587	28,44075	23,6908	28,26944	19,77868	55,70174	22,20822	48,70386	32,5248	51,68407	29,82027	50,76543	27,20664	36,85717	27,01874	38,20983	29,36892	31,64056	21,58827	45,91989	18,3906
5/18/2018 2:56:00 AM	59,0333333333333	4,7458	4,941838	10,60655	7,593115	14,53429	12,90824	14,28796	15,74208	26,82443	27,07767	27,79599	27,45296	21,67019	23,97609	17,39922	19,87172	7,279441	4,086123	8,543602	6,441617	16,93026	9,646261	16,75992	15,42655	33,27075	22,01357	36,28095	28,34183	37,95785	16,88398	20,79437	23,27358	69,26269	46,04602	71,80378	56,85786	5,374531	3,303838	6,513801	3,951425	12,1587	9,609859	12,96447	11,14763	19,01836	11,75384	10,97528	9,766385	58,40042	40,3773	69,04606	56,19763	6,190941	1,878385	5,642477	3,448276	15,19217	7,510914	11,72379	12,38858	21,50109	15,52173	15,07405	10,65816	50,14347	35,22311	37,83778	29,48	43,96159	21,81663	39,41789	27,67304	47,24994	25,14167	44,2702	34,32969	29,20729	22,775	28,62829	19,82213	53,83814	22,85118	47,44529	32,14281	49,64888	29,45886	51,62951	29,37845	39,05994	28,19125	39,13172	29,83547	29,14836	21,4937	47,06758	19,19374
5/18/2018 3:56:00 AM	60,0333333333333	4,790907	5,067073	11,44341	7,645957	12,8726	12,51533	14,52738	15,37384	29,18138	21,77546	29,5441	27,07248	20,74733	24,41707	17,133	17,61204	6,009753	4,551075	8,090117	7,954176	16,79508	10,47241	16,9858	16,70722	31,65527	22,81478	39,30744	28,57248	37,81955	17,98595	20,15874	23,56709	66,3467	49,85074	71,55394	59,63141	5,28259	4,353104	5,464745	3,932015	12,56341	9,101735	13,78958	11,248	18,85002	11,87113	11,08933	9,520061	64,64674	39,80182	69,95503	57,10239	5,829741	1,773942	5,516275	2,626064	14,59038	7,053493	13,36062	12,46871	20,26746	14,22932	14,5184	12,05204	54,3828	36,69899	43,76823	29,17061	46,13112	22,6769	39,68149	28,1556	53,97733	27,35832	41,13229	34,05083	28,47695	22,34721	29,37991	19,68508	54,91351	22,01364	47,54123	34,71347	48,96421	30,09816	50,85938	26,84005	39,54935	28,61489	39,78034	30,46136	33,13792	22,68506	48,74503	18,95979
5/18/2018 4:56:00 AM	61,0333333333333	4,893969	4,867029	9,8557	7,506978	13,3667	12,41269	14,60716	15,37467	29,70698	22,58628	28,43343	27,69548	20,95974	25,11591	18,16465	17,36427	10,03302	4,325611	8,279661	6,09603	19,73717	9,927815	18,60556	14,4532	32,24607	23,09398	38,2769	28,61288	34,02693	17,79295	20,76702	23,15229	68,57234	45,89737	72,18785	60,6538	5,461014	3,165824	5,578444	5,96962	12,36247	10,14499	12,64264	10,85357	19,54134	12,98747	10,81717	12,35522	64,51759	39,05083	68,80623	55,18389	6,0541	1,590269	5,809156	3,830474	15,56711	7,923298	12,46815	12,22798	20,54184	14,51474	16,01935	10,63833	53,48793	36,93012	40,48415	31,56092	47,35571	24,23913	39,51329	29,56143	50,9002	25,75728	45,29757	36,80275	28,40103	25,03461	29,17647	20,45991	55,91505	21,69036	48,11782	33,20043	51,00686	30,78008	51,42359	28,15035	39,08488	28,17632	41,52804	29,6569	29,0281	21,85221	49,24548	18,8342
5/18/2018 5:56:00 AM	62,0333333333333	4,760928	4,837602	10,24211	7,232332	13,40967	12,45123	14,97334	15,34966	28,87379	23,07672	28,54912	27,12609	23,65758	24,71313	17,95321	18,08411	6,157369	4,910823	8,352604	7,191161	17,28932	10,55945	16,87818	16,7919	31,40363	23,21777	36,98117	32,90748	36,85677	17,2889	20,42979	23,42424	68,37996	47,50111	72,36724	60,07522	5,19286	3,550439	5,645654	3,865564	12,55437	9,402425	13,34632	12,54193	18,46168	12,29671	10,6585	10,83713	60,38213	39,5655	69,52898	55,60159	6,039042	2,021165	5,920991	2,57184	15,96306	7,812983	12,84607	13,62808	19,76977	13,90577	14,82469	15,38489	55,69415	40,151	40,54238	30,27741	48,78551	23,8684	43,36504	30,36576	53,26239	26,36778	42,70343	36,1135	29,54292	23,38459	29,35711	19,74041	59,63729	21,58378	47,98913	34,02942	51,28737	32,51706	53,77811	27,65397	39,13206	29,92042	41,75674	31,69886	31,99333	22,95839	47,39666	18,98935
5/18/2018 6:56:00 AM	63,0333333333333	7,310524	4,893071	9,841125	7,802483	12,62178	12,09522	15,28805	15,42468	28,91502	24,23201	28,63022	27,57225	23,59597	26,54731	19,02105	16,64228	6,772422	4,165424	8,391565	6,366877	20,12082	9,490633	17,26169	15,54204	34,05014	24,12197	38,96483	30,08199	35,63598	17,33422	20,60953	25,19245	66,15688	47,37615	71,83377	59,07294	5,159496	3,251064	5,545908	3,505333	12,34575	11,53073	14,37666	10,68883	19,10036	12,2411	10,85889	9,647161	66,25546	42,39956	72,29236	52,83075	5,853502	1,548754	5,614915	2,959286	15,59571	6,866226	12,05163	11,8379	21,35707	14,24527	14,80147	10,39139	50,94047	36,88536	41,1506	30,10942	54,73911	25,54466	41,70521	32,6396	60,17221	28,67844	44,61905	37,259	30,07917	23,78861	31,54986	20,41162	60,52899	22,13321	48,3783	34,39628	51,92038	31,61231	56,09555	28,68804	40,93349	31,20262	42,34506	31,38173	32,69293	22,91874	49,70552	18,91585
5/18/2018 7:56:00 AM	64,0333333333333	4,880637	4,972025	13,71836	7,456413	13,25486	12,04852	15,19238	15,33744	31,45999	23,71007	29,44912	28,56343	21,79743	24,92112	18,82785	17,09722	7,612732	4,227523	8,666487	6,593031	18,70987	9,833321	16,51567	13,41954	34,52372	24,27464	39,85432	34,07984	37,92467	18,28001	20,50115	23,32912	65,41176	45,91823	72,0106	61,28758	7,660879	3,493106	5,815994	3,606736	12,14426	8,731281	13,67816	8,862249	18,76236	14,87601	10,67398	9,711193	57,21983	39,27802	73,8349	50,28184	5,86794	2,187776	5,641371	2,869902	15,02404	7,326342	12,09038	11,31811	19,16784	14,64488	14,8367	10,50688	51,36522	40,54694	40,02044	32,15117	53,42209	25,29178	47,58255	31,72165	55,60932	26,34519	42,16546	39,2104	29,27346	23,61627	29,64709	20,54211	60,40168	23,05502	50,04352	34,55536	54,11169	32,77913	55,88722	30,10611	45,65422	31,38532	41,58902	31,31956	30,54791	22,7513	49,32955	20,77635
5/18/2018 8:56:00 AM	65,0333333333333	4,977275	4,620289	10,05858	7,436726	12,69611	12,28821	14,98446	15,31436	34,45962	23,87399	29,92809	28,30494	20,38033	25,27154	18,90964	17,46816	7,745013	4,294872	8,041212	7,395557	16,71999	10,41826	16,33144	13,82405	34,35586	27,5456	41,29338	31,4191	35,05913	17,75952	20,48243	23,00101	66,35231	50,94289	73,77425	55,39347	5,279965	2,928478	5,47103	3,861696	12,31246	8,866463	13,86881	8,438606	18,82225	11,73035	11,12677	9,959799	58,12223	40,33599	71,12222	55,52008	6,129462	1,381451	5,650835	3,319657	14,72059	8,280351	12,24421	11,92487	20,29937	14,10132	15,65394	16,01252	58,83089	41,20759	41,8721	32,80476	50,9404	24,84934	41,45723	32,90388	57,94568	27,37035	42,75192	38,31593	29,24355	23,24319	30,08531	20,46433	59,1027	22,52542	50,31747	33,51328	54,97321	34,57643	56,53384	31,53377	42,36289	31,41841	42,8335	30,85668	30,8944	22,57004	48,87675	18,99992
5/18/2018 9:56:00 AM	66,0333333333333	4,888856	4,70242	9,7467	7,143568	13,47453	11,47553	14,25875	15,44008	31,24751	24,62761	30,92603	28,11346	21,46545	25,41446	19,73516	17,77278	6,252832	4,090752	8,057097	6,252557	16,09417	10,4749	16,32578	15,33191	33,03064	30,14112	41,88218	31,47677	37,31653	18,45678	20,82276	23,47846	65,85198	48,4181	75,34987	56,36405	5,488299	3,435083	5,45749	3,730244	11,83432	9,339564	12,74964	9,36609	18,74199	14,01795	11,07945	9,323468	56,93662	39,93169	69,09551	52,16367	5,754379	1,761094	5,207711	2,27426	14,51281	7,528805	12,6041	11,83404	19,72819	14,44705	14,87331	12,69238	53,60819	38,96524	44,71693	33,48972	52,73362	25,67902	43,85603	34,46162	58,20105	27,47326	50,42937	38,64466	28,97346	23,57434	29,74249	21,00202	58,94964	23,7527	50,14562	34,62292	53,67747	33,94259	56,97536	30,5571	41,47747	31,6322	43,76782	32,37759	33,05572	22,09957	48,70359	19,53387
5/18/2018 10:56:00 AM	67,0333333333333	4,757751	4,886025	10,19031	7,676972	13,52246	12,52528	14,09545	14,79222	31,15475	24,60972	31,51684	28,43868	21,23667	25,31623	19,85446	19,71658	6,376961	4,180759	8,203748	5,713486	17,1225	11,09113	16,9027	14,16432	35,93557	28,20506	42,11186	34,62416	38,17397	17,22936	21,66328	23,35378	68,87413	48,68804	71,7497	59,66043	5,242941	5,086829	5,421295	3,373881	12,31349	11,14335	12,69763	10,8792	19,33259	11,7765	10,9498	9,565443	61,10086	37,61335	69,25737	55,31762	5,542731	1,770143	5,768056	4,051034	16,80648	9,404289	13,6698	10,62873	19,81218	15,49541	14,37534	10,26235	55,18118	38,77135	43,05579	32,47942	51,6876	28,41097	45,22651	35,43587	59,25487	28,66849	51,1745	40,82381	29,30441	23,96642	30,20743	20,81165	60,58363	23,82122	52,1819	35,48892	58,8231	34,26662	59,14464	31,56229	45,48885	30,81227	47,3758	32,77824	31,90229	21,81104	49,46764	19,23954
5/18/2018 11:56:00 AM	68,0333333333333	5,94496	4,778196	9,87055	7,84911	13,4795	12,05992	14,63424	14,21896	30,72875	24,23651	31,8243	28,86715	22,34147	25,96168	18,94798	17,24981	6,309198	4,325403	7,847177	6,493908	17,32676	10,3096	17,05176	15,13048	33,82357	27,78929	42,52916	31,85193	36,8471	17,13777	21,06556	23,20941	67,09446	51,71689	72,52556	61,52609	5,15024	3,320831	5,444712	3,502362	12,48992	8,494004	13,18827	10,11107	20,59163	11,34712	10,62452	10,25199	61,03089	37,88469	77,5934	53,42533	5,816825	1,844538	5,864279	3,210309	14,36423	7,687955	12,79682	12,79765	20,36679	14,14132	15,96824	10,38621	56,35886	38,94839	45,72371	33,33354	53,85666	26,73194	46,39001	35,75445	61,82713	29,32783	46,03462	41,44707	28,63941	23,41546	29,87165	20,62528	59,30931	22,91598	51,24116	35,10265	56,28661	36,45087	62,42671	31,73318	44,01035	31,57203	45,92631	33,19415	31,10245	23,11105	49,44573	20,77821
5/18/2018 12:56:00 PM	69,0333333333333	5,070665	4,607441	11,32688	7,434793	15,80549	12,7399	14,64219	14,76044	31,90304	24,96436	31,25298	29,92015	22,06523	27,60679	18,76209	17,56555	6,34042	4,225796	8,13246	8,90169	17,17355	10,07343	16,83362	13,37582	36,05679	27,27371	42,19801	32,01308	36,64795	17,1884	20,82373	23,1614	65,56097	47,39411	73,74979	60,19101	5,68993	2,888139	5,35132	3,754766	12,67649	9,460308	13,74745	8,429074	19,31352	11,38069	11,03994	9,721141	60,24073	40,52643	70,17725	53,69938	5,771234	1,576868	5,498591	2,800481	13,67478	7,147851	12,48991	11,58688	19,96312	14,50203	14,83871	10,74091	59,06768	43,30218	43,48288	33,73184	53,85715	28,48896	45,48429	36,33952	59,39049	28,70323	48,52253	39,56904	28,30045	24,26966	29,91262	20,99435	60,2296	22,90264	51,09866	36,7077	58,47694	35,22519	62,20284	32,38167	46,49459	31,71378	47,39376	35,09567	36,50572	23,44883	51,47635	20,40706
5/18/2018 1:56:00 PM	70,0333333333333	4,810111	4,583472	10,10742	7,355217	14,35456	12,45724	14,83878	14,37624	31,44638	26,25712	33,22848	29,92968	23,73252	27,17845	19,31566	17,12602	8,046599	4,177581	11,06619	6,128841	17,2152	10,75756	17,10917	13,09184	36,42234	28,2854	43,07769	32,30887	38,49684	17,39936	21,5558	23,03707	70,18312	46,9686	72,21507	61,20316	5,094773	5,178148	5,538447	3,379476	12,57619	9,215572	13,18309	7,83806	18,90405	11,30989	11,33075	9,432818	60,08075	41,80786	72,36358	58,38356	5,899717	1,485066	5,762807	2,284414	16,54799	7,988782	12,49876	11,92245	20,94731	14,79961	14,98239	10,53596	57,93242	42,73983	45,77835	35,19714	56,43257	28,61074	47,76601	36,78161	65,85116	29,35966	49,90446	41,11399	28,74855	25,10368	30,28528	20,71577	61,75619	23,5025	50,82663	38,6086	58,40676	36,92135	61,59995	32,92703	47,21583	32,21727	47,05424	36,13154	31,8683	23,46023	51,24786	20,06355
5/18/2018 2:56:00 PM	71,0333333333333	4,900531	4,620151	9,732816	7,3977	14,78006	12,82804	15,12047	14,528	32,80656	26,1763	32,41235	31,28682	22,4225	25,53203	19,80555	17,18923	6,410947	4,207353	7,926751	5,980051	17,56714	10,55282	18,00992	14,03328	37,96509	27,79986	43,06919	33,54816	38,02166	17,04486	21,85745	24,24631	67,21817	48,51452	72,1951	60,31858	5,14126	3,316341	5,54432	3,521359	12,44087	13,15367	17,17334	7,631522	19,51433	10,96285	11,08014	9,002748	60,05001	39,32692	69,19706	56,42698	5,614707	2,184184	5,469717	2,964813	13,80941	9,512461	12,72954	11,78036	19,31021	15,16143	15,75038	11,68207	56,19122	40,58735	46,66059	33,87654	59,57822	30,78145	48,18192	38,1239	63,44897	30,20308	54,60972	43,46734	28,08673	24,48842	30,54853	20,87409	62,54152	24,11921	51,74168	37,1225	61,43098	37,74129	63,05364	33,63638	48,35289	34,06975	51,41703	33,76112	33,16099	23,44572	52,5507	19,81322
5/18/2018 3:56:00 PM	72,0333333333333	4,74062	4,616628	10,55655	7,445776	17,9702	12,68941	15,79873	14,52379	30,99898	27,21105	32,62234	30,27872	22,42588	26,59255	18,88926	17,08893	7,588072	4,436754	8,162922	5,854195	16,9181	11,42621	17,68519	13,75159	38,68852	27,55747	45,18457	34,47468	36,80151	17,72491	21,61065	23,59458	66,94933	47,49937	73,37699	58,09973	4,858879	3,240219	5,330943	3,362139	12,59926	9,108573	12,59982	8,501603	18,94859	11,67288	10,77151	8,882559	58,80996	39,51377	71,6389	56,85658	5,681643	1,77035	5,617885	2,427609	13,8427	7,353629	12,32171	11,67351	19,2374	14,95717	15,62673	11,26168	55,95229	41,15627	45,66597	34,78206	57,72795	30,25945	53,63138	38,70973	66,77782	31,69664	49,72369	46,15205	28,85203	25,42717	30,35954	20,71604	63,96386	24,50403	53,2206	40,02867	61,98296	38,23504	62,56956	35,8131	48,32974	36,19936	49,64571	38,3747	33,04148	23,53241	54,29356	20,9478
5/18/2018 4:56:00 PM	73,0333333333333	4,82959	4,651443	10,71093	7,17334	13,78102	12,48218	15,65111	14,2718	32,56776	27,04921	34,24224	31,59787	21,64885	26,23266	18,66614	18,4451	7,372348	4,271317	8,088872	6,715089	21,9628	9,934377	19,9674	15,96085	38,39972	29,033	45,77731	36,03476	36,27625	17,57019	21,42669	24,84513	70,89067	49,65373	72,47727	60,0078	4,784276	3,790685	5,317887	3,713667	12,47568	8,232485	13,53151	7,755236	19,74553	11,03041	10,87395	9,42522	59,10009	38,33216	68,54008	51,92749	5,606418	1,939586	5,438426	2,784801	13,50713	7,295605	12,71828	11,9391	19,54838	14,6064	14,85404	11,45426	61,83543	42,92447	46,64235	36,64692	58,23988	30,62935	52,64438	39,50354	63,58318	32,71579	48,61267	43,52993	29,89521	25,20184	31,7479	20,8982	64,51874	25,30373	52,25188	40,52705	70,30076	42,54117	63,82792	35,75777	48,4505	34,43517	53,77453	36,89241	32,89643	23,68417	53,43702	20,27803
5/18/2018 5:56:00 PM	74,0333333333333	4,761618	4,020087	9,474746	6,906499	13,48088	14,505	16,40618	14,90613	34,99365	28,59872	34,44443	31,7468	21,60298	24,7362	19,39862	19,17827	6,508344	4,07072	8,274549	5,738147	17,36427	10,99545	17,58904	13,65972	39,97803	29,70366	46,18825	37,14288	36,38525	18,68921	21,94698	24,36975	65,08495	48,53296	74,26931	58,97532	6,689324	5,264354	5,138636	3,233242	11,982	9,462104	12,76208	7,208845	18,93291	10,94261	10,48533	9,291833	59,46626	36,8645	70,21151	57,65521	5,809363	2,989473	5,302553	2,16132	13,02788	8,101444	10,83016	11,62391	18,44621	15,03592	14,60627	10,92106	61,13381	44,01767	50,09878	37,33595	59,65448	32,15883	49,95697	39,35186	71,7745	31,81284	52,86465	44,93797	28,86177	26,12401	30,59744	20,7711	65,92327	24,68045	53,65993	40,3411	66,2107	40,77655	62,86238	36,75964	49,39413	36,77491	52,75434	37,55657	33,84885	23,79566	53,39095	20,21261
5/18/2018 6:56:00 PM	75,0333333333333	4,739306	4,095657	12,27267	6,873895	13,74869	13,58291	16,02523	15,70741	36,7298	28,68921	34,82959	30,64883	22,40378	25,50439	18,68064	20,72233	6,438578	3,109044	10,05015	5,404855	17,10993	10,37971	17,71186	14,25599	39,9055	27,60714	47,19689	36,96936	35,61519	17,1578	22,02089	23,55369	65,9136	47,76774	73,18026	62,45814	5,048837	3,77687	5,175247	3,513415	12,20042	10,18837	13,75394	8,50326	18,80284	12,74294	10,74402	9,113893	61,07496	38,35255	71,19626	54,1237	5,454036	1,915824	4,978173	2,246974	13,32843	7,130305	11,02992	11,73781	18,56453	14,68211	14,72784	11,06039	60,32404	45,66182	47,46823	35,50874	64,12204	31,67081	54,43759	41,42144	70,19969	32,25595	57,7006	45,6641	28,82875	24,25585	30,77842	20,9614	63,73757	24,90467	53,88056	41,24545	65,19617	40,55786	69,00814	37,01095	50,09636	35,43111	52,87641	39,3931	34,22863	24,10858	52,61391	20,59384
