# Supplementary material for: Neuroblastoma signalling models unveil combination therapies targeting feedback-mediated resistance
Source: PLoS Comput Biol. 2021 Nov 4;17(11):e1009515. doi: 10.1371/journal.pcbi.1009515 (PMC8604339; doi:10.1371/journal.pcbi.1009515)
Supplement: S2 File — (ZIP) [file pcbi.1009515.s023.zip › drug_sensitivity/KELLY_drug_sensitivity/Kelly_MK_AZD_12-150518.txt]

Label: Kelly_MK_AZD
Metric: Phase Object Confluence (Percent)
Cell Type: Kelly
Passage: 8
Notes: 
Analysis Job: Kelly_MK_AZD

Date Time	Elapsed	A1, Image 1	A1, Image 2	A1, Image 3	A1, Image 4	B1, Image 1	B1, Image 2	B1, Image 3	B1, Image 4	C1, Image 1	C1, Image 2	C1, Image 3	C1, Image 4	D1, Image 1	D1, Image 2	D1, Image 3	D1, Image 4	A2, Image 1	A2, Image 2	A2, Image 3	A2, Image 4	B2, Image 1	B2, Image 2	B2, Image 3	B2, Image 4	C2, Image 1	C2, Image 2	C2, Image 3	C2, Image 4	D2, Image 1	D2, Image 2	D2, Image 3	D2, Image 4	A3, Image 1	A3, Image 2	A3, Image 3	A3, Image 4	B3, Image 1	B3, Image 2	B3, Image 3	B3, Image 4	C3, Image 1	C3, Image 2	C3, Image 3	C3, Image 4	D3, Image 1	D3, Image 2	D3, Image 3	D3, Image 4	A4, Image 1	A4, Image 2	A4, Image 3	A4, Image 4	B4, Image 1	B4, Image 2	B4, Image 3	B4, Image 4	C4, Image 1	C4, Image 2	C4, Image 3	C4, Image 4	D4, Image 1	D4, Image 2	D4, Image 3	D4, Image 4	A5, Image 1	A5, Image 2	A5, Image 3	A5, Image 4	B5, Image 1	B5, Image 2	B5, Image 3	B5, Image 4	C5, Image 1	C5, Image 2	C5, Image 3	C5, Image 4	D5, Image 1	D5, Image 2	D5, Image 3	D5, Image 4	A6, Image 1	A6, Image 2	A6, Image 3	A6, Image 4	B6, Image 1	B6, Image 2	B6, Image 3	B6, Image 4	C6, Image 1	C6, Image 2	C6, Image 3	C6, Image 4	D6, Image 1	D6, Image 2	D6, Image 3	D6, Image 4
5/12/2018 12:28:00 PM	0	5,712381	3,591263	3,331952	3,783917	7,305621	4,925674	6,156817	8,72983	6,128978	12,07449	5,189338	7,283723	3,743368	6,671433	7,603615	4,404288	6,505236	6,87203	5,597646	7,09183	11,12028	7,297606	7,781554	8,8369	7,833084	7,85367	7,690856	6,245234	10,07605	6,321908	8,797455	4,419553	7,005692	3,150144	8,860936	6,937513	9,479096	5,411141	12,91031	8,143443	11,42697	7,819959	11,01348	7,412413	9,509839	3,966209	9,478406	5,440083	8,712215	3,84719	10,3134	8,676849	12,73817	6,414954	8,444823	6,94442	9,369404	5,232165	10,33046	6,527272	15,5754	5,012779	12,53343	4,2718	8,298037	2,771331	8,686312	4,934862	12,32268	4,984319	12,53986	6,269686	15,43953	4,458444	8,614334	8,116987	9,112514	6,43692	9,259229	6,011135	8,94652	5,590601	8,385279	5,843211	10,8935	6,083112	11,95347	6,171944	10,98654	5,133938	7,909348	7,935317	11,71599	8,221776	10,02404	8,586151
5/12/2018 1:28:00 PM	1	4,688328	3,652326	2,6854	3,75974	8,295965	5,51137	6,500125	9,552803	6,61037	13,13522	5,758317	7,560164	4,008897	6,503095	8,119128	4,80928	6,070955	5,91664	5,088418	5,972314	12,15573	7,187983	8,081136	9,341845	8,204782	8,353779	8,486405	6,033723	10,91871	6,682002	8,818593	4,445044	7,168575	2,703912	8,530408	6,860564	9,919942	5,996007	10,48339	9,450432	10,93577	7,986848	11,12255	7,934559	10,49168	4,241546	10,17518	6,084148	8,665867	4,148431	10,39235	8,619378	13,34397	6,423865	8,970078	6,961276	9,779645	5,644549	10,8591	7,185775	13,47487	5,477524	13,3658	4,608408	8,027534	2,241034	7,560029	4,460379	13,33865	5,151622	12,20187	6,001464	12,70536	4,492014	13,34618	8,516176	10,23369	6,778432	9,87587	6,250137	8,760154	4,986945	8,422441	5,592741	13,16147	5,974248	12,60127	6,432222	14,12377	5,341581	8,620205	7,373936	12,5078	8,615441	10,54826	8,844082
5/12/2018 2:28:00 PM	2	4,611378	3,056408	1,398444	3,60342	8,41954	5,814407	6,962242	9,220684	7,205874	14,40961	5,719703	7,283031	4,50728	6,8855	8,096609	5,08372	4,251008	4,261923	4,810663	4,917937	12,23779	7,319643	9,271111	10,11708	9,049998	8,517974	8,615438	5,91878	10,78008	7,307763	8,736185	4,194711	7,779966	3,400475	8,587948	6,879006	10,39553	5,669624	13,29306	9,878012	11,39934	8,562597	11,32826	7,921848	10,75334	4,571728	10,71459	6,298491	9,904675	4,294112	10,13691	9,21426	14,69551	6,342147	10,05816	7,355976	10,73621	5,953181	12,14025	7,212715	13,91205	5,643236	14,72376	4,809213	8,289194	2,421322	7,942018	5,072047	13,59175	4,922082	13,19815	5,902823	13,88864	4,833803	9,1389	8,326703	11,02371	7,542413	12,3079	6,201855	8,902452	5,272021	8,803742	6,22686	12,24939	5,787674	13,71457	6,902077	12,19475	5,840034	9,030587	8,320762	12,60258	9,061326	10,87941	9,504173
5/12/2018 3:28:00 PM	3	5,679709	2,422082	1,815387	3,719054	8,848917	5,669831	7,084646	9,758096	7,300785	14,69668	6,049611	7,608864	4,563025	6,956857	8,805467	5,738354	4,803547	3,528197	3,834757	5,005043	12,33283	6,956786	8,326772	9,583127	8,833374	8,733007	9,771084	6,296971	11,5328	6,865675	9,219511	4,359872	8,056961	3,047911	9,555981	10,86435	10,56318	5,275475	11,67723	9,008482	11,84785	9,225587	11,27998	7,274812	10,42558	4,359804	10,73089	6,405145	9,988671	4,238506	15,39118	9,984597	15,31796	6,372471	9,876078	8,144894	11,10922	5,789469	11,11675	6,653196	14,31221	5,961677	15,00856	4,933411	12,03464	3,093778	8,085142	5,645446	14,85239	5,228919	13,49697	6,149426	14,69005	5,029772	9,041708	8,149038	13,30149	7,710267	10,91837	6,312446	9,056905	6,234734	8,942376	6,461374	12,48349	5,943164	14,0263	6,675164	12,08775	5,815028	8,367387	7,583306	13,56342	8,936574	11,29352	10,02473
5/12/2018 4:28:00 PM	4	5,391868	1,700307	1,135058	2,806283	8,903695	5,668381	7,066755	10,73234	7,308038	14,2182	6,500677	7,696453	4,620081	7,091139	9,020089	5,250193	4,322571	3,630843	3,249544	5,083582	12,7314	7,679736	8,602179	9,663116	9,054487	8,737982	8,914539	6,088087	12,51243	7,536542	9,885128	5,140155	8,864596	3,778045	9,111476	7,963431	11,45854	5,788434	12,21499	9,724041	12,04873	9,084396	11,98697	8,104345	10,79845	4,230493	10,95429	6,676199	9,99392	4,347507	12,27067	10,40202	14,95068	7,30265	9,967051	10,91291	10,81399	6,360453	11,23031	6,952987	14,59149	6,229208	14,63251	5,046143	9,075624	2,769673	8,178121	5,446508	17,13037	5,330114	13,78005	6,951676	14,51626	4,847894	10,07736	8,948524	11,7604	7,493091	10,85164	6,200335	9,60074	6,04588	9,201066	6,344911	13,24098	6,293311	14,88872	7,102191	12,28932	5,935843	8,971457	7,080709	13,75629	9,687847	11,78417	10,0429
5/12/2018 5:28:00 PM	5	3,777009	1,457159	0,9676862	2,963431	9,068372	5,832988	7,604512	10,36223	7,51133	14,51474	6,5453	7,680911	4,230838	7,245039	9,290036	5,299306	3,488132	3,523223	3,755457	3,924072	13,10082	7,779553	8,28933	9,988256	9,138416	8,868257	9,557845	6,289857	13,2284	7,382227	9,737097	4,726459	9,857149	3,935608	9,639976	7,88351	11,49266	6,61113	13,2043	11,6523	13,03479	9,696272	11,68421	8,038793	10,8924	4,324506	11,60878	6,558218	10,64862	4,240026	12,47879	10,7532	15,17027	7,495925	10,61243	8,039139	12,91916	6,68366	11,37351	6,988008	16,27135	6,474637	14,96125	5,185884	9,156511	2,501243	8,752762	5,436975	14,60136	5,30062	13,35668	6,751078	14,57152	5,415906	10,85081	8,561975	11,61562	7,762145	11,02074	6,443897	10,3201	6,268927	9,713266	6,080626	13,40068	6,862427	15,01982	7,189781	12,96689	5,898611	9,584853	7,14412	13,65875	9,832422	11,98117	10,43843
5/12/2018 6:28:00 PM	6	4,190567	1,752942	1,691811	3,046115	8,724373	5,774964	7,856502	10,98364	8,181021	14,86268	6,397408	8,370151	4,124875	7,500622	9,082189	5,644549	3,645972	3,499875	3,633607	5,023969	13,57323	8,106971	8,680372	9,73834	10,54163	8,712767	9,290451	6,040423	13,72251	7,787148	10,16986	4,412578	9,438619	3,676434	10,28376	8,012338	12,48073	7,21672	13,46417	9,961181	13,43453	9,797676	11,65347	8,031125	11,86878	4,403597	11,61355	6,788863	10,86621	4,647574	13,00052	10,48105	15,38897	7,371795	11,21146	7,93504	10,90835	6,831689	11,94801	7,385678	15,40755	6,382142	15,25171	5,687099	10,03903	2,276263	9,342052	5,854056	13,94521	5,61001	13,36352	6,657963	14,06533	5,518969	11,26008	8,959507	12,23883	7,420909	11,04098	6,507377	10,61305	6,698649	10,32728	6,225755	13,67726	6,603116	15,87457	7,476927	14,63189	6,202683	9,580709	7,275434	13,73225	10,03516	12,03146	11,03275
5/12/2018 7:28:00 PM	7	4,306477	0,9281748	1,120413	1,998784	9,28748	6,033309	7,806421	10,90054	8,268126	16,03607	6,745275	8,682444	4,952545	7,60099	9,66284	5,762255	3,092672	3,919858	3,247127	4,031347	13,28954	7,937806	8,778667	10,37923	10,46923	8,882489	9,584646	6,174915	13,81555	7,317018	10,77883	4,65013	9,874835	3,491794	11,68007	8,452282	11,75398	6,648637	13,8159	10,07377	13,02691	10,01223	12,34431	8,520804	12,31349	4,671613	12,05715	6,602081	10,92762	4,879117	13,97926	11,01321	15,97964	7,860578	11,5013	8,035892	11,91147	7,170023	11,92867	7,586829	15,51924	6,403488	15,59523	5,73269	10,06873	2,688923	9,482553	5,987442	14,86164	5,928175	13,82819	6,859941	13,45401	5,263042	11,09603	9,159139	13,75249	7,291805	12,04306	6,16856	11,30747	6,731736	10,94648	6,98787	13,78944	7,131271	16,45156	7,693481	13,63181	6,242609	10,87948	7,186948	14,28493	10,2207	12,08934	10,77876
5/12/2018 8:28:00 PM	8	3,096057	1,15433	0,933908	2,746394	9,845614	6,040699	7,841166	10,93142	8,205128	16,08622	7,362539	9,004683	4,867719	7,868659	9,826826	5,612566	2,995759	3,073193	2,586138	4,603504	13,48869	8,524605	8,784744	10,91298	9,779649	9,282231	9,901014	6,702172	13,89258	7,998382	11,06529	4,900807	10,24536	3,827641	15,27099	9,455611	13,07347	6,582532	13,9439	10,99891	12,99555	9,77723	12,4848	8,685345	12,09446	4,603712	11,91278	7,30037	11,57701	5,007115	12,76532	12,42699	16,33862	8,189932	12,0307	8,456496	12,20249	7,012598	11,73077	8,206026	16,07648	6,500678	16,01832	5,889562	10,78104	2,691133	10,23182	6,23432	14,69599	6,468142	13,88871	6,872652	14,17033	5,421779	11,80952	9,433992	12,89263	7,695347	11,84834	6,545577	11,05845	6,925287	11,43851	6,675786	15,63025	7,596568	16,31659	7,9396	13,40856	6,497638	10,04269	7,440665	15,50184	10,59841	12,326	11,23135
5/12/2018 9:28:00 PM	9	2,940152	0,9281747	1,184171	3,183991	9,923326	6,266647	7,761384	11,55338	8,726445	16,361	8,146897	9,226348	4,742277	8,408074	10,09698	6,063563	3,253067	2,9291	3,041695	4,041087	14,61083	8,628981	9,112649	10,74229	9,932582	10,11985	9,846374	6,900903	13,80305	8,338722	11,03925	5,304971	10,41508	3,511619	13,42465	8,746269	12,36233	6,224787	13,99674	11,06135	14,33286	10,44174	12,20546	8,147656	12,01681	4,523721	11,74824	7,114486	11,69962	4,86917	16,48389	12,45144	18,32553	8,362967	12,03726	8,239804	12,47617	6,499641	12,73797	8,171971	17,65031	6,333996	17,62448	5,774205	11,11136	2,719593	10,2732	6,526097	17,60465	6,469938	14,16107	8,043767	14,89376	5,792993	12,29844	9,209562	14,13282	7,745842	12,47009	6,407563	11,82084	7,272395	11,78299	6,658377	14,54244	7,914801	16,74486	8,667936	13,63775	6,453912	10,35056	7,907549	16,1084	11,30602	13,35364	11,56754
5/12/2018 10:28:00 PM	10	2,874116	1,125249	1,011411	2,884892	10,18982	6,510347	8,109111	12,29678	9,831179	17,69272	7,9874	9,600395	5,38869	8,340724	10,49334	6,266717	2,977868	2,28317	2,660947	3,638649	14,27809	8,562252	9,628164	11,65948	10,20074	9,833941	10,54328	6,993604	14,19015	8,246228	11,1812	5,103062	11,20711	3,977191	12,07353	8,970007	13,11637	6,739127	14,30013	11,73671	14,66139	11,09527	12,98353	9,248798	11,91092	4,648265	12,5038	7,67946	12,88834	5,173312	13,97726	14,59563	17,06848	8,378994	12,39563	8,019245	12,69797	7,40737	12,53212	8,261771	17,19842	6,707283	17,38906	6,108601	11,80468	3,014478	10,93792	7,317502	16,95078	6,889644	14,66989	7,07691	18,30771	6,094302	13,18917	9,762174	16,37945	7,832464	12,95839	7,06109	12,0564	7,55457	12,54946	7,339813	15,07087	8,377679	16,74203	8,746961	13,84339	6,427041	10,71169	7,875498	16,59358	11,03635	13,83925	12,17693
5/12/2018 11:28:00 PM	11	2,432927	0,8364417	0,8859694	3,019037	10,86905	6,660313	8,315099	12,61024	9,941769	17,14329	8,11381	10,72571	6,073925	8,108214	11,08083	6,522089	2,974207	1,861599	2,730024	3,977398	14,6875	8,818662	10,08724	11,42449	10,97093	11,10218	10,78077	7,314046	14,64964	8,868881	11,36004	5,271538	12,04962	4,033005	12,56044	9,708845	13,30833	6,706524	15,39311	11,52782	15,07349	11,0398	12,98671	10,64545	12,68526	4,586649	13,02318	8,059655	13,42417	4,928162	14,70622	13,43895	17,15497	7,946991	13,55223	9,073346	13,02733	7,611282	13,13108	7,990232	17,79164	7,004863	18,64411	6,196466	12,8069	2,946231	10,89108	7,211953	17,71655	7,189778	15,49721	8,098819	17,58745	6,122003	12,65577	10,15169	15,05153	8,399853	13,09612	7,100258	12,96523	7,614598	13,29714	7,44163	15,88736	8,259145	16,97682	9,377903	14,0567	6,483132	11,27618	8,11305	17,12119	11,4745	13,54388	12,73976
5/13/2018 12:28:00 AM	12	2,310594	0,9354278	0,8278763	2,204147	11,06446	6,675301	8,708833	12,70944	10,05015	18,24423	8,248163	10,74222	5,932734	8,366904	11,13181	6,287508	2,572253	1,819601	2,825003	3,539802	15,83209	9,00793	10,66451	11,1115	10,82456	10,90075	11,04084	7,533433	14,2412	8,885596	11,23536	5,430136	11,70335	4,529799	12,77589	10,01658	12,75558	7,102952	14,85404	11,86284	15,25931	11,65382	13,98299	9,710917	13,00902	4,521648	14,57014	8,341969	13,5769	5,553506	15,30304	14,41997	17,78508	8,688729	13,3669	9,610552	13,00681	7,700804	13,93422	8,339136	17,98664	7,942778	18,15063	6,503647	13,11768	2,916045	11,28571	7,349414	17,66496	7,347341	15,53769	8,369667	17,33304	6,271414	13,3381	9,819503	14,55128	8,719124	13,65716	6,968737	12,78135	8,060069	13,80533	7,633386	16,60961	8,438399	18,3926	9,416515	14,92077	6,580944	11,32384	8,484677	17,83522	12,07083	13,59458	13,11872
5/13/2018 1:28:00 AM	13	2,379739	1,20738	1,003053	3,079962	11,45757	6,404246	8,516801	13,23981	10,37861	19,26531	8,665174	11,86464	6,184171	9,221237	12,13963	6,81221	1,927222	1,711704	2,872113	2,910105	15,61015	8,695086	10,59848	12,05771	11,78748	10,95581	11,20932	7,421875	14,79249	10,18816	11,40335	5,542869	13,33969	4,637281	12,40564	9,985496	15,02273	6,781402	14,7067	12,30721	15,66645	11,85345	14,87843	9,752639	15,40872	4,705046	13,03845	8,31337	13,39198	5,6422	14,30198	14,203	18,31731	9,209355	13,4489	9,412232	13,79331	7,98146	13,68341	8,418989	18,26198	7,962879	18,16375	6,5042	13,63181	3,510514	11,97143	7,979596	18,40663	7,22266	15,4894	7,340572	18,27856	7,476722	13,60715	9,507073	14,83691	9,055109	14,45354	7,543242	13,07837	8,612469	15,04821	7,571425	17,15904	8,540076	18,66441	9,520821	15,73131	6,720614	11,51221	8,220255	18,37734	12,51962	13,64148	13,84781
5/13/2018 2:28:00 AM	14	2,639465	0,9987705	0,6917275	2,293463	11,49598	6,475879	9,022021	13,90038	10,21876	19,43793	8,819698	12,0756	6,378757	9,256119	12,17824	7,253122	2,147505	1,532659	2,351624	3,166239	16,74797	8,894367	10,77897	12,03111	11,96507	11,74313	11,38435	7,650586	14,69814	9,637764	12,284	5,857373	12,82604	4,672441	14,56102	12,00245	13,45311	7,287247	15,40499	12,82348	16,47906	11,93993	14,64011	9,865717	13,90176	4,655519	14,00185	8,937611	15,1003	5,670452	15,40202	15,26173	17,62178	9,946259	13,78509	11,18452	13,33934	8,747445	15,1452	9,303091	19,74235	8,433632	19,37645	6,750871	14,79484	3,305911	13,41478	8,196908	19,70815	7,618742	15,51358	7,932348	20,25316	6,885845	13,79711	10,31284	15,99138	9,543891	14,69966	6,900213	13,727	8,225921	14,81363	7,775129	17,58455	8,990177	19,33839	10,22167	16,12898	6,826372	11,91728	8,917924	18,79635	12,60051	14,8376	14,0205
5/13/2018 3:28:00 AM	15	0,05719496	0,04807692	0	0,4124531	12,08354	6,71585	9,001712	14,0366	10,42427	19,85128	8,976294	11,18334	6,308854	9,353724	12,70309	7,081952	1,330681	1,381728	2,219344	2,834536	16,09769	9,428121	10,86483	12,60776	12,11096	12,03885	11,86243	7,655421	15,74423	9,761827	12,50366	5,804944	13,21224	4,621187	15,21297	10,49901	13,45525	7,314807	15,87112	12,93925	16,95941	11,73491	15,42074	10,38648	14,69378	5,389865	14,97181	9,145185	14,89452	6,143485	16,89207	15,97031	19,1025	9,657592	13,85403	14,26876	14,32098	8,586703	14,71119	8,695914	22,2275	8,247058	19,95482	7,007556	14,11693	3,279868	13,13467	8,436741	18,53269	7,535781	17,43341	8,59375	19,90896	6,813521	13,27994	10,77835	16,79142	9,498233	14,7047	7,300991	14,18483	8,51231	15,44588	8,860661	17,45503	8,992872	19,59632	10,6565	17,70992	7,034427	12,52197	9,177096	19,57615	12,83288	15,0277	14,16646
5/13/2018 4:28:00 AM	16	2,409441	1,174362	0,6796392	2,991822	12,10958	7,30714	9,149605	15,87277	11,02405	20,02204	9,292315	10,81993	6,468073	9,656416	13,22101	7,766771	1,706731	1,557803	1,927429	2,876464	16,71281	9,575942	11,46427	12,5201	12,03926	11,40224	12,43009	7,711926	15,93087	9,408502	12,98581	6,098862	13,3591	4,724525	14,76942	10,69684	13,66276	7,75123	15,6223	12,54753	15,6585	12,64182	15,57761	10,82705	15,24446	5,250746	14,98432	9,056215	14,18442	6,17001	15,69193	15,9538	18,73314	9,773498	14,32174	9,544651	14,82164	8,642656	15,40168	8,659441	20,21876	8,158987	19,9897	7,092658	13,859	3,373674	13,06145	8,434046	19,13869	7,656112	17,23931	8,330709	19,68591	7,232744	13,45581	10,51531	14,96961	9,469635	15,05015	7,516922	14,35489	8,924347	15,80618	9,04378	17,72291	8,999711	20,1997	10,17117	16,65782	7,196203	12,74868	9,305371	18,57607	13,50561	15,34849	15,42074
5/13/2018 5:28:00 AM	17	1,979443	0,7912661	0,9543546	1,786859	12,48128	7,130996	9,488905	15,27942	10,86186	21,11537	9,566754	11,48286	6,439822	9,832836	13,85845	7,755236	1,67986	1,341871	1,957269	3,322489	16,58882	9,700971	11,3981	13,18627	12,31971	11,77967	11,896	8,268747	16,18134	9,817984	13,35122	6,379863	14,47813	5,292537	15,35292	11,12801	14,42073	8,063245	16,52796	12,76933	16,45509	13,39315	16,1888	9,851071	15,92541	5,221803	15,65277	9,834148	15,21842	5,78049	16,86008	15,94213	19,71796	9,795949	13,9955	9,717963	14,73661	8,777147	15,36652	9,442834	19,93292	7,946646	20,51545	6,949878	15,62466	3,447309	14,2202	8,722301	19,6319	7,870523	18,01351	9,282578	20,21047	7,202421	14,28651	10,52215	18,67761	10,06079	14,81709	8,149038	15,31223	9,123356	16,26534	9,11182	17,98195	9,640943	20,21642	10,83257	16,66273	7,224248	13,37264	9,771084	19,59528	14,03328	15,31671	15,27209
5/13/2018 6:28:00 AM	18	2,479277	1,068468	0,8767822	2,369239	12,20118	7,544761	9,710156	15,30932	11,40611	21,01963	9,452435	11,53694	6,506203	9,79291	13,53828	7,699906	1,694712	1,321079	2,053631	2,783557	17,43044	9,984734	12,11345	13,26806	12,44722	15,07806	12,54967	9,066991	17,88254	10,84128	13,90522	6,465034	13,59126	5,251921	15,60234	12,51589	14,32223	8,303702	17,91438	14,57429	16,32923	12,73686	16,9458	10,26808	16,10784	5,425854	15,14623	9,468045	15,75424	6,092921	18,43135	16,94795	17,95411	9,567584	16,24247	10,39373	15,26657	8,71035	15,94227	9,764174	20,30145	8,466305	21,64511	7,124087	16,0693	3,784745	13,68231	9,011453	20,4186	8,328083	18,43253	8,940098	20,99795	6,725312	14,63631	11,00202	16,10384	10,49244	14,79685	8,050673	15,93025	9,772464	16,75875	9,416101	19,03729	9,816326	21,67592	11,02018	17,20719	7,648375	13,74827	9,553216	19,84196	14,55169	15,5236	15,59219
5/13/2018 7:28:00 AM	19	1,865744	0,8118507	0,4741379	2,085268	12,13846	7,896289	9,915659	14,86475	11,03386	22,05487	10,04704	11,52997	6,830584	9,812802	13,92538	7,971581	1,629918	1,543919	2,282341	3,026981	17,81423	10,20405	12,13134	13,3801	13,73356	13,15816	12,97676	8,869985	17,60956	10,9777	13,84609	6,69934	14,3446	4,899149	16,51532	11,76476	14,88195	7,999144	18,00356	11,8395	17,16056	13,27959	16,93468	9,88029	15,26456	5,829534	15,78526	10,16475	16,16186	6,354788	16,64367	17,6787	18,6421	9,177512	14,34316	9,66512	15,69525	8,489861	15,87201	9,820473	20,21234	8,515074	21,41412	7,03132	16,29462	3,726514	17,0019	9,462934	20,80163	8,660271	17,94568	9,733988	19,89446	6,98649	14,80085	11,55179	15,8743	10,73905	15,562	8,227785	15,89336	10,07108	17,14378	9,800785	19,04578	9,854113	21,11482	11,60167	17,58925	8,507888	13,87731	9,705874	20,82974	14,43109	15,73629	15,39429
5/13/2018 8:28:00 AM	20	2,032977	0,784842	0,5702918	2,033253	12,35605	7,929792	10,25109	15,94565	11,03559	23,15236	10,54984	11,35057	7,202281	10,07101	12,9005	7,81167	2,252086	1,656305	2,156001	2,544623	18,56343	10,51462	12,64851	13,80754	13,63955	13,85831	13,35281	8,736392	18,11112	11,41274	13,89106	6,399687	14,67216	5,656568	16,74534	13,69287	15,9679	8,362001	17,2199	13,34376	16,62716	13,68279	17,34271	10,41494	15,49769	6,182858	16,08677	10,33716	17,06752	7,026554	19,62299	17,26929	19,48835	9,80562	14,51661	10,75224	15,85157	8,910949	15,48968	10,59544	21,27459	9,700555	20,9777	7,397148	16,4249	3,399578	14,19844	9,849898	22,46629	9,259576	17,86002	9,894729	21,53494	7,878812	14,31746	11,79004	17,87584	11,24219	15,56587	8,465821	16,39996	11,0052	17,9349	10,25779	19,94115	9,861985	22,59435	11,73837	17,92233	8,418366	14,15313	9,859431	20,62314	15,75825	15,99656	15,90531
5/13/2018 9:28:00 AM	21	2,728158	1,262986	0,4560401	2,163738	12,84289	7,863618	10,29765	16,30727	11,50047	24,31746	10,39539	11,77477	6,832657	10,40893	13,79041	8,280422	1,566161	1,555523	1,820982	2,749641	18,47135	10,585	12,40958	13,88974	13,56812	14,39579	13,14365	9,565858	17,73141	10,96223	14,47115	6,902077	15,89882	5,564076	17,99976	11,85884	15,24246	7,579852	18,12424	13,73487	16,54944	13,88194	17,58241	10,73193	15,6795	6,017145	16,21823	10,65422	16,62854	6,496947	17,29671	17,24857	19,11976	9,807485	14,60585	16,87327	16,55338	9,228836	16,14141	11,11433	21,20006	9,281609	21,78465	7,246284	17,08865	3,688177	14,77778	9,856736	22,60272	8,796834	19,17986	9,851693	20,40665	7,739971	15,33488	11,50862	17,23668	11,10093	15,7367	7,8985	17,38001	10,47289	17,9566	10,83575	19,52787	10,18395	22,14882	12,12236	17,77686	8,378647	14,53802	10,20461	21,2616	15,086	16,44652	15,97584
5/13/2018 10:28:00 AM	22	0	0,0867595	0	0,3730106	12,59235	8,047842	10,88459	16,11958	12,58047	24,32533	10,62694	12,6365	7,243244	10,31312	14,05697	8,589329	1,741062	1,142103	1,517393	0	19,43392	10,68468	12,76408	13,6573	14,57498	13,70054	13,71567	9,168808	17,41829	11,34567	14,49768	6,833071	16,00506	5,244668	18,63823	12,389	15,34745	8,531304	17,30099	14,04537	16,16511	15,4894	17,50905	11,84958	15,83713	5,906969	16,12082	11,19509	16,37254	6,9677	17,81374	18,82204	19,09469	9,562886	15,17303	11,3282	16,51104	9,247694	16,42172	10,29654	25,29357	9,91925	22,02116	7,479416	16,84834	4,163904	15,26484	9,786348	23,8847	9,17461	20,38931	9,639837	19,40498	7,792399	15,6641	12,43306	17,17928	11,05665	16,02516	8,062831	17,41041	10,24308	19,28237	11,2518	20,38165	10,26518	22,51043	12,17203	18,74337	8,521705	14,77598	10,31181	20,8352	15,00311	16,64	17,08858
5/13/2018 11:28:00 AM	23	1,648638	0,8236626	0,7666751	1,587989	12,73099	8,022216	11,02433	16,03331	13,44903	24,65559	11,04844	12,73154	7,1254	10,40665	15,12151	8,280076	1,11917	1,408391	2,056463	2,334632	19,08088	10,81344	12,26196	14,40746	14,32609	13,47114	13,9584	10,023	18,6611	11,73215	15,044	6,876728	14,67583	5,592535	18,59064	12,2985	14,88513	8,290507	18,87572	16,12359	16,68545	14,20045	17,88704	10,87741	17,1522	6,085806	16,25131	10,49279	16,85331	6,67696	19,42066	20,8037	19,01242	9,508867	13,72154	11,18707	16,61694	9,488008	16,91258	10,68986	21,62591	9,604195	22,05585	7,396938	17,63995	3,825224	16,01183	9,997514	23,11968	8,81659	19,4706	10,28342	20,93405	8,203954	15,55599	12,76498	19,33245	11,72497	16,55317	9,30392	17,84006	10,78153	19,2383	11,07669	20,32189	10,60407	22,19717	12,82866	19,75388	8,785713	14,72121	10,43566	20,66548	15,0746	17,23565	17,27205
5/13/2018 12:28:00 PM	24	1,986282	0,9427497	0,573193	1,721721	13,2568	7,863547	11,13043	16,21478	12,78991	25,5973	11,59662	13,19297	7,371657	10,88065	14,8528	8,72154	2,2152	1,885845	1,579355	2,180523	19,09041	10,7608	12,68008	14,52455	15,03329	14,33438	14,25598	10,05865	19,40443	11,35887	15,72488	7,101017	15,2618	5,853089	17,63401	13,08611	14,90979	7,56355	17,6988	13,43128	16,09838	14,35297	18,12334	13,62739	16,62336	6,405766	16,16731	10,3536	16,52817	6,821465	18,8963	16,9449	19,30848	12,01301	13,95329	11,18763	16,09652	9,771707	17,10067	10,84404	22,07926	9,602327	22,44039	7,562513	18,19449	3,796626	15,94841	10,29364	23,45629	9,043919	22,14613	10,23866	21,90297	7,923642	16,33911	13,24775	19,73544	11,93406	16,82865	8,474112	18,51182	10,87547	19,65379	11,48831	21,14279	10,93481	22,96675	12,88392	19,35808	8,602109	14,91504	10,05132	24,02797	15,02031	18,00522	17,03008
5/13/2018 1:28:00 PM	25	1,777465	0,694007	0,7244005	1,865744	12,90354	8,517766	11,10715	17,63753	12,9195	25,95615	11,7173	12,86044	7,685677	10,8906	15,04891	8,880416	1,399964	1,479332	1,522229	2,47382	18,34915	11,00533	12,41441	13,93457	15,26125	15,11985	14,25972	10,46923	18,56605	11,92833	15,71791	7,628275	15,48464	6,105493	18,53642	13,75587	15,12669	8,610121	18,79614	13,98797	16,60684	14,26717	18,14593	10,84335	16,1354	6,740094	16,15654	10,7291	16,63406	6,966111	18,58657	17,27765	20,92382	9,467079	14,69282	11,14825	16,73464	9,58748	17,9224	10,87561	21,44859	9,903087	22,6079	7,737139	18,87213	4,696411	16,87375	10,53817	24,39241	9,204382	21,19716	10,62306	23,62649	8,482813	16,81422	13,65633	17,46733	12,12775	16,71233	8,074436	18,75788	11,21146	19,91366	11,6505	21,43119	11,23888	23,51929	13,07706	19,26655	9,343225	14,82621	10,262	22,75945	15,14499	18,17522	17,46118
5/13/2018 2:28:00 PM	26	1,82043	0,6868231	0,6987041	2,069104	12,92986	8,031885	11,27162	16,86333	12,93967	26,92397	11,67827	12,76256	7,535367	11,10874	15,07087	8,897408	1,348157	1,372403	1,676061	2,540824	18,94086	11,61327	13,5818	14,97424	14,68501	15,11674	14,99378	10,79534	18,97795	11,90519	15,58189	7,521138	15,70824	5,646621	17,98934	13,16672	15,78263	8,88615	17,15635	14,85763	18,56453	14,77792	17,85222	12,07753	16,97661	6,455019	16,54406	10,27713	16,49888	7,142532	23,90418	20,51172	19,85383	10,51199	14,6511	12,66882	17,12568	10,66617	17,5096	11,6494	21,3619	10,25489	22,78915	7,631383	19,64295	4,674997	16,69748	10,60614	25,38254	9,611863	21,52354	10,14996	22,75179	10,10375	17,22321	13,92898	18,24409	12,33249	16,68677	8,243949	18,89264	11,72552	20,08096	11,62826	21,09803	11,50966	23,88905	12,91231	20,29565	9,190705	15,39111	10,23113	22,07988	16,16379	17,68782	17,79413
5/13/2018 3:28:00 PM	27	2,00659	1,335654	0,6861324	2,400807	12,82411	7,942777	11,31431	17,11297	13,32277	27,09163	11,93482	13,18772	7,647548	11,30872	15,34835	9,542303	1,818358	1,348295	0,9374999	2,613769	20,08759	11,30802	13,60031	15,42903	14,61649	14,58699	14,74808	11,02026	19,2289	12,67435	16,2339	7,43493	18,93291	5,565387	19,58485	13,7759	15,27996	8,458707	18,39219	13,73446	17,80642	14,75803	18,35088	11,82983	16,73872	6,526581	16,84039	10,91477	16,89144	7,158074	19,60979	19,5347	19,16114	9,764106	14,56192	10,29406	17,05308	9,642947	17,85995	11,7086	22,89332	10,4253	22,96654	7,712271	20,24364	4,587824	18,75228	11,2721	25,74547	9,823649	22,92793	10,91968	22,39093	8,049638	17,82784	14,34371	18,165	11,92453	17,18349	8,032784	19,45906	11,81491	20,78553	13,49732	21,7557	11,83466	25,37288	13,10925	20,64669	9,415202	16,02736	10,64835	22,49875	16,17007	17,84869	17,95721
5/13/2018 4:28:00 PM	28	1,436574	0,8534346	1,000912	2,179695	12,65127	7,75268	11,1821	17,23468	13,37153	27,83854	12,091	13,14862	8,027673	11,51449	15,78898	9,046821	1,288544	1,517808	0,8617927	2,693067	19,5957	10,87961	14,29218	15,25959	15,39497	14,49879	16,02226	11,0463	20,57464	12,9014	16,74472	7,321577	16,60429	6,035381	17,84635	13,87137	15,623	9,074035	18,76913	13,98645	17,00611	14,85439	18,64238	11,72283	17,52273	6,777119	17,13569	10,76225	17,49226	7,393278	20,82477	17,82535	19,92678	10,36976	15,66907	11,45647	19,41209	10,04276	17,85291	11,69699	23,12473	10,48982	23,38494	7,881508	20,74015	5,12261	17,37076	12,38644	26,46517	9,976238	23,31482	11,13561	23,1029	8,303563	18,0303	14,01028	18,90383	12,21285	18,30066	8,283945	20,20523	12,84117	20,56104	12,83868	22,35252	11,78845	26,32377	13,02891	20,16986	9,567377	15,98627	11,22465	22,5612	16,05693	17,50974	18,83407
5/13/2018 5:28:00 PM	29	1,589371	0,7932001	0,6312859	1,705971	12,80255	8,123549	11,11641	17,78065	13,71843	27,61349	12,54352	13,81673	8,0801	11,52838	16,11399	9,47005	0,8816175	1,895723	0,9169154	2,580819	19,46432	11,20655	13,86356	16,11993	15,80204	15,09657	16,40135	11,20061	20,49921	13,17736	17,06779	7,783626	16,34684	5,824561	18,88705	14,27712	15,70202	8,66559	18,62939	14,23719	17,82024	15,68551	18,93713	11,64346	17,34914	6,688288	17,91169	11,18078	18,25472	7,474442	20,33315	18,65267	19,57601	10,56311	14,31877	11,40818	17,09467	10,02259	18,52833	11,77864	22,24884	10,62887	23,23808	8,023873	21,37987	4,957518	18,33437	11,87493	26,23867	10,08206	23,03216	12,30804	22,16457	8,618411	18,34701	14,74421	19,36077	13,16741	18,2836	8,720022	20,25869	13,01317	21,13575	13,00246	22,61722	12,4015	26,00036	14,10118	20,95747	10,08773	17,14674	11,33213	22,58952	16,08947	18,2224	18,63831
5/13/2018 6:28:00 PM	30	1,499986	1,085392	0,5510195	1,329299	13,15677	8,30819	10,96486	18,05614	14,16162	27,6852	12,60811	14,11196	8,312612	11,28786	15,08013	9,093308	1,19916	1,36066	1,014244	2,845657	18,80741	11,1544	13,9153	16,06688	15,78802	15,50363	16,73139	11,43222	21,03234	13,56467	17,12865	7,752058	16,07676	5,796377	18,4212	13,56011	15,43698	8,980023	18,09771	13,41049	18,33195	16,39782	18,92587	11,98096	17,39162	7,130927	17,87363	11,47609	18,53248	7,357427	20,09567	22,36516	22,44985	12,37635	14,61048	10,92037	16,82554	9,843821	18,86246	12,65487	22,18688	10,76288	23,48717	8,071949	20,53271	5,040824	19,35331	12,24131	27,27702	10,18768	24,06388	12,5221	24,12557	9,657659	19,32665	14,49105	18,89015	12,84206	19,2392	8,886425	20,44285	13,74454	22,42616	13,19926	23,66994	12,45379	26,76483	14,49277	21,08276	10,26152	17,38879	11,98752	23,0381	16,07668	18,34155	19,18097
5/13/2018 7:28:00 PM	31	1,605465	0,6891717	1,108256	1,624185	13,47611	8,064215	10,99511	17,43348	14,48462	28,35122	13,68652	13,99411	8,556586	11,94511	15,09919	9,301779	1,537425	1,573898	1,088017	2,788876	19,27567	11,35161	14,1601	17,38817	16,45308	16,8882	17,98264	11,35341	21,41627	14,20894	16,77705	7,978282	16,46434	5,539277	21,37365	15,09028	14,40968	9,209632	18,3258	13,09654	18,01455	16,04346	19,16059	12,59581	18,08515	7,079326	21,2786	11,52264	18,44848	7,776719	21,58433	19,07376	22,05999	10,77517	16,13582	11,48887	16,99519	10,12475	18,69757	12,29112	21,67123	10,96845	24,51626	8,577173	21,37088	5,29012	21,99671	12,6117	28,04577	10,21531	27,55623	12,51064	23,12777	9,295632	19,59232	14,68971	19,052	13,55956	18,7319	9,594801	21,59434	13,8226	24,20362	13,42721	23,86335	12,6358	28,19028	15,19576	21,61465	10,50142	17,85774	12,10212	24,05	16,35755	18,82543	19,13255
5/13/2018 8:28:00 PM	32	0,06603669	0,06707283	0,3390943	0,09718999	14,04585	8,179154	11,05369	17,65114	14,48621	28,33838	13,69536	14,39835	11,43934	11,8196	16,7995	9,021399	1,135058	1,773113	0,8269783	2,556366	19,28189	11,40549	14,35456	15,65242	16,15612	15,13069	17,15296	11,95402	21,53488	13,75864	17,32413	7,835501	15,8316	5,901028	21,45067	14,38115	15,237	8,426311	18,79345	15,66949	17,83364	16,09354	18,91412	12,18149	18,2912	7,058052	18,20181	11,29276	17,76815	7,80124	24,05089	19,83201	19,77363	10,2417	15,43345	12,21997	18,25666	10,52712	18,56895	11,91348	25,55461	11,48576	24,27885	8,329325	22,82411	5,488022	20,56138	13,72886	28,63768	10,46751	24,92484	13,10925	24,41452	10,0793	20,80356	15,85482	20,9221	13,90072	19,18698	8,792897	22,6461	14,35386	23,87738	13,16417	23,0046	13,38604	27,51395	15,58591	22,36627	10,81862	18,10925	12,82107	23,49331	17,1216	19,1465	19,43848
5/13/2018 9:28:00 PM	33	1,513594	0,7842203	0,5090904	1,266233	13,81673	8,555897	11,38691	17,34058	15,41211	29,29314	13,84236	14,90862	8,83752	12,0966	16,22064	9,441175	1,369087	1,355341	1,045397	2,620468	20,33205	11,92612	14,08806	16,09872	16,23107	15,31119	17,8764	11,96528	21,69623	14,67776	18,61254	8,071052	17,46968	5,889907	19,16176	13,9314	15,59198	9,139728	19,03598	14,94225	18,56274	16,43713	19,52897	13,38687	18,07361	7,378219	18,51425	11,638	17,49883	7,542482	20,58832	20,47448	20,42461	9,716859	15,35457	11,24164	18,30384	10,82014	19,07804	12,00162	23,37968	11,23494	24,53456	8,741297	22,07104	5,632598	20,82691	13,58298	29,82945	10,84501	26,50828	12,69549	23,92711	9,850449	20,47959	15,61989	22,26873	14,16259	20,68592	8,675261	22,87716	14,53857	24,82876	13,93734	24,66319	13,69322	28,15774	15,55302	22,802	11,02647	18,55417	12,16326	24,35579	16,93744	19,8662	19,83208
5/13/2018 10:28:00 PM	34	1,87051	0,7554156	0,6145695	2,691272	14,10332	8,545466	11,53522	17,24311	16,15267	30,28577	13,92566	14,96484	8,995358	13,25341	16,36024	9,986944	0,6298354	1,266302	0,9620221	2,261618	20,35153	11,8158	13,63471	16,71937	16,86388	17,23945	18,16465	12,24152	22,24552	13,73349	18,69522	8,536003	15,71901	5,613741	19,87663	14,6109	15,4396	9,225934	18,48896	14,87642	18,4049	17,08174	19,93003	12,05605	20,57789	7,288352	18,52343	12,23067	17,66426	7,850561	19,39745	19,06927	20,57292	11,12083	15,86553	10,43338	18,10614	11,52865	19,20735	12,66564	24,25052	11,58944	24,53519	8,745234	22,55029	5,603655	21,56056	14,24949	28,79062	10,76806	25,35374	12,81271	24,33562	10,12116	20,91284	15,7157	20,59385	14,47212	20,76813	9,274494	23,47536	14,47599	25,3831	14,00102	24,97866	13,49884	29,25647	16,5042	23,4719	11,10556	19,6118	11,83093	24,89528	17,61943	19,63376	19,47378
5/13/2018 11:28:00 PM	35	1,550274	0,8458362	0,6799154	1,690567	14,40222	8,420439	11,2308	17,83426	16,00078	30,07129	13,71974	14,89487	9,281333	12,91812	16,64028	10,2015	0,9917248	1,350506	0,8760914	2,039194	20,67729	12,01315	14,39434	16,88785	17,69866	17,66648	18,50519	12,51029	21,90132	14,38619	17,99997	8,863008	16,25822	5,730617	20,31906	13,22198	16,03573	9,227108	18,53358	15,88293	19,58962	16,81642	19,62174	12,89401	18,69564	7,086925	18,80167	12,48349	17,48646	7,68243	21,62936	19,44	20,08027	10,6641	15,75756	11,05659	18,77659	10,74119	20,08793	12,41269	24,35932	11,66335	24,77578	8,921032	23,49836	5,925826	20,78975	14,28638	29,91566	11,30692	26,86941	13,04943	24,91704	10,63384	20,20585	16,14646	21,81553	14,74974	21,16303	9,34965	24,69151	14,23174	26,35168	14,28334	25,29855	14,02983	29,10492	16,34747	24,04123	11,25414	19,05449	13,03589	26,11144	17,80794	20,70119	20,55074
5/14/2018 12:28:00 AM	36	1,41599	1,071715	0,5943993	2,570941	14,34322	8,597618	10,97363	17,60589	16,58405	30,10335	14,31794	15,64048	8,646317	12,88033	17,14419	10,24142	0,6321148	1,208347	1,301669	2,226943	24,79781	12,2514	14,87131	16,68366	17,63719	16,95278	18,94258	12,65984	22,84476	14,88146	17,87564	8,795107	17,76968	5,689241	20,51904	13,77176	15,37757	9,361601	18,54809	14,76783	20,67011	17,40226	19,47185	13,3361	18,65468	7,139286	19,38529	12,714	17,50366	8,001492	20,38448	19,47281	19,98025	10,68316	15,83416	10,67011	18,98679	12,68202	19,32755	11,8053	23,68583	11,67502	25,89419	8,885043	23,63485	5,98834	21,87279	14,39089	31,08187	11,4593	27,88241	13,90287	25,32618	10,43725	23,14759	16,29511	23,442	14,8959	21,27929	9,109679	25,23575	15,18885	26,64719	15,00981	26,43264	14,3281	29,74746	16,69167	24,18801	11,42925	19,96781	12,79171	25,65166	17,80324	20,54846	20,76219
5/14/2018 1:28:00 AM	37	1,491214	1,114818	0,7699215	1,905532	14,25446	8,473557	11,23142	18,4757	16,27556	30,66707	14,01809	15,46267	8,364073	13,70586	16,90512	10,18485	0,5419015	1,215393	1,447765	2,204217	22,68685	12,53613	15,09947	17,97815	18,00239	17,81133	19,23416	13,02954	23,18551	15,62417	18,5751	9,143594	18,13889	5,535685	20,24301	13,6448	15,44934	9,533807	19,21495	14,89148	20,93467	18,19678	20,32542	13,12514	18,69391	7,619986	19,60516	13,15152	17,73983	7,449368	20,78844	18,66435	19,15112	10,09525	15,93239	14,07258	18,96082	11,2109	19,69386	12,08465	25,19093	11,44625	26,05327	9,118521	26,05417	5,825804	21,73153	15,10672	31,52624	12,19033	26,25083	13,80091	26,00147	10,83188	21,37648	16,24973	23,76582	15,39367	22,04078	9,370302	25,59585	15,38365	28,24588	15,47462	26,33421	14,07694	30,37965	16,53045	24,57912	11,49847	20,47248	12,48743	26,31887	17,7857	20,84736	21,19308
5/14/2018 2:28:00 AM	38	1,625912	0,9698967	0,4764865	1,782093	14,14463	8,322696	11,50593	18,85555	16,49681	31,52479	14,2843	16,40404	8,784884	12,65625	17,40274	10,55917	1,457228	1,565816	0,8850023	2,028902	21,87777	12,64223	15,44685	17,19897	18,73895	17,90741	20,06383	13,14213	21,48645	15,43435	18,49007	8,871435	17,8011	5,181877	20,83409	13,54049	15,73918	10,17414	19,24728	20,20081	18,91945	17,23724	21,70279	12,83909	19,08391	7,653902	19,84527	13,23089	16,94767	7,789566	20,9089	19,59473	21,01404	10,74747	15,93439	10,94524	20,18899	11,39499	20,54246	14,89466	25,59081	12,34534	25,66569	9,261164	25,93252	6,628606	22,66488	14,96063	31,90913	12,18439	25,97846	13,78944	29,50217	10,77103	21,90146	16,34305	22,24387	15,10582	21,41551	10,44043	26,24723	15,94206	28,95903	15,42447	26,35396	14,18601	30,53071	16,80088	24,57304	12,112	20,4148	12,19379	31,43361	18,4956	20,09138	21,7986
5/14/2018 3:28:00 AM	39	1,366186	0,8025944	0,3687969	1,451081	14,68536	8,5063	11,59124	18,82944	17,02497	31,61715	14,88748	15,6643	9,430121	12,74094	17,58952	10,21794	0,6391606	1,349124	0,9037217	2,100672	22,36274	12,75931	15,17732	16,75274	18,58042	17,9309	19,64212	13,12272	21,71792	16,29138	18,47094	9,317737	17,00921	6,158267	19,67403	13,05814	16,2788	9,358905	18,86964	15,17815	20,11142	17,92033	21,05797	13,05109	20,02169	7,564794	21,03082	14,83111	17,30832	7,888414	18,87441	20,3717	19,84278	13,33022	17,71538	10,64441	18,85575	11,92805	21,66625	12,65791	24,9562	12,15952	25,85053	9,044264	26,4412	6,688287	24,15313	15,28356	31,28896	12,89442	25,39726	13,73709	26,34112	11,30015	21,55829	16,14639	25,89343	15,35042	22,37263	10,35657	26,23266	15,7454	29,88975	15,92811	27,53813	14,74173	31,40018	17,07732	26,02979	12,22252	20,54066	13,1221	27,13638	19,43455	21,30809	21,97357
5/14/2018 4:28:00 AM	40	1,749489	1,052304	0,5489473	0,9636799	14,93306	8,125967	12,04127	19,22717	18,2398	32,3166	14,71844	16,05907	9,275393	13,47349	18,06781	10,46875	0,573262	1,336829	1,204963	2,383469	21,72089	12,91059	15,04289	17,77575	19,32285	19,14546	20,15307	14,08723	21,48113	15,8801	18,60466	9,345573	17,00977	5,686132	19,83415	14,26814	17,09791	9,700831	19,3665	15,75141	20,52401	18,46492	21,4861	12,77824	19,64315	7,689337	20,6029	13,70469	17,64547	7,966538	19,37825	18,63036	20,27533	11,57866	16,62121	12,25948	19,57173	11,53155	20,57603	12,52494	23,89223	12,06613	26,30146	9,283888	28,66061	6,700652	25,57009	16,49329	33,30902	13,6917	28,49925	14,76134	26,85013	11,82015	22,43748	16,79529	23,29044	15,69242	22,39618	10,31457	27,1913	16,28896	30,35823	16,51594	27,22757	14,61407	33,57801	17,01999	26,14507	12,26266	21,57155	12,82403	28,72209	19,29708	21,42946	22,13728
5/14/2018 5:28:00 AM	41	1,959549	0,7797994	0,4891965	1,508068	14,70028	8,433218	12,13742	20,52235	17,77202	32,81554	15,40714	16,30526	10,06928	13,47342	18,1069	10,52746	0,6982897	1,496256	1,101901	2,148817	23,05993	13,09502	15,27665	17,47817	19,55446	18,58802	21,01846	14,07625	22,76	16,2594	19,63293	9,310828	16,19515	5,752101	19,78144	13,43177	16,26029	10,32901	19,02914	15,77455	20,13055	19,36208	22,07131	12,88006	20,03281	7,645957	20,86573	13,64197	17,95722	8,028294	21,71302	20,04041	20,37674	11,52389	16,89904	12,90098	20,00331	11,31141	21,84668	12,83122	24,69379	12,2572	25,8868	9,448567	27,25264	6,918449	25,10804	16,90401	33,92753	13,10794	26,77346	13,61634	28,15035	12,34147	23,33976	17,77279	23,77446	15,77835	22,99127	10,26656	27,56596	17,29602	31,55932	17,42699	27,41269	15,11018	32,23979	17,52991	25,92127	12,33277	22,09231	13,02705	28,03506	19,71941	22,35376	22,39722
5/14/2018 6:28:00 AM	42	1,209522	1,384491	0,8382378	1,598074	14,77378	8,225022	12,08651	19,50714	18,49055	33,08065	15,84038	15,90808	9,607235	13,77846	19,46956	10,41487	0,5891496	1,160547	1,215117	2,027451	22,14142	13,90404	16,10833	18,09412	19,36188	19,11949	20,91353	14,46888	23,39916	15,90642	19,86095	9,947363	16,84861	6,728836	21,01742	15,75245	15,75707	10,48823	19,63521	15,84839	27,45994	18,69785	22,48079	12,84711	19,96484	8,038724	21,07413	13,87054	18,03575	7,602234	19,58921	19,09718	20,39069	11,67731	16,86982	11,90691	19,45313	11,72441	22,24587	14,0942	25,4128	11,69209	27,28082	9,363605	28,05033	6,448871	25,57948	17,00244	34,27739	13,26564	28,9754	14,75319	27,68789	12,1178	23,31834	17,62841	25,75258	15,94061	23,25666	10,60732	28,07099	17,04672	31,3463	17,53032	27,12464	15,25945	32,22094	18,12949	26,45053	12,69106	22,30852	13,03589	28,75567	19,66781	22,21112	22,2458
5/14/2018 7:28:00 AM	43	1,281775	1,199298	0,5551641	1,248757	14,44711	8,569643	12,11338	19,75409	17,83281	33,34909	15,86407	16,66549	9,583541	13,96414	18,24402	10,3775	0,586041	1,288959	1,148113	2,010665	21,97779	13,46914	15,98344	18,07437	20,83741	19,53905	21,41558	13,99674	23,43723	16,69851	20,59481	9,963043	16,85138	5,96368	19,64412	14,33169	16,58702	9,572625	19,63279	14,94819	21,24661	18,84664	22,35308	13,55534	19,38681	8,370082	21,2232	14,11997	17,43383	7,744875	19,86261	19,35828	20,3927	11,56947	17,7017	11,58785	21,23045	12,04292	24,56841	13,02581	25,43615	12,2487	26,88826	9,457132	28,92967	6,877695	28,15118	17,17576	34,40297	13,70351	28,69557	14,83608	30,49846	13,09606	23,09426	17,93574	24,21744	16,36024	24,51591	11,08947	28,73225	17,83226	32,1779	17,85533	27,71269	15,50647	33,9651	17,83854	27,44308	13,09122	25,19984	14,29377	28,76788	20,49687	22,61626	22,64153
5/14/2018 8:28:00 AM	44	2,441286	1,946217	0,3214799	2,254227	14,41002	8,627529	12,05639	19,32209	18,49739	33,72099	16,336	16,54288	9,628994	14,10022	17,85146	10,30331	0,3262461	0	0	0,1494115	22,63843	13,63257	15,84197	0	18,80271	20,28895	21,46842	15,03523	22,56121	16,16096	20,03392	9,955377	16,78403	5,628315	21,17264	14,27353	17,02407	9,966776	20,7405	17,00037	21,40245	19,67949	22,79074	13,37547	19,76715	8,156706	21,32965	14,04751	17,89456	7,773748	20,23058	19,33832	20,24377	11,00492	17,96399	12,19033	20,13166	12,82487	22,42436	13,17971	24,8271	11,81041	28,00916	9,477303	29,68896	6,837492	27,11546	17,56024	34,93224	13,47722	30,17946	15,13401	30,70471	13,26626	23,50023	18,36897	28,66082	16,65865	23,31454	10,79126	30,89136	17,05425	32,83786	17,83695	30,12371	15,47725	33,83503	18,67754	26,44204	13,31517	22,51008	14,69959	28,06829	19,7581	23,98776	22,82134
5/14/2018 9:28:00 AM	45	1,535422	0,9082808	0,9165699	1,187279	13,99398	9,089026	11,8024	20,0639	18,3229	33,1822	15,9681	17,4024	9,596803	14,45603	18,44814	11,7642	0,9100078	1,012309	1,032134	2,106267	23,04936	14,5421	16,04726	19,66318	20,53852	20,57921	21,79273	15,27596	23,14047	15,87133	20,48091	10,476	17,00189	5,932044	20,04973	13,99619	16,82098	9,677553	19,55349	16,72745	24,69393	20,2149	22,80304	15,00069	19,04406	8,821632	21,73816	13,93526	18,11554	7,203526	19,02223	19,90143	20,57734	11,41496	17,89525	13,02021	19,3214	12,34023	21,95485	13,36801	26,41467	11,90187	30,24253	9,735093	31,96266	7,290977	26,61603	17,35722	35,29295	12,9682	29,80748	15,76247	35,30697	12,71738	24,18	18,7301	24,57014	16,89593	22,96924	10,6737	30,4079	17,08983	33,16486	18,53469	29,4887	16,36066	35,68773	18,71056	27,97669	13,67892	23,27869	13,78841	29,14553	19,55211	23,47156	22,3539
5/14/2018 10:28:00 AM	46	1,423312	1,174914	0,4582504	1,513456	14,61759	8,716428	12,12665	20,16696	18,59202	34,40491	16,07876	16,98352	10,93135	13,81452	18,94106	11,22299	0,9215434	0,9477924	1,040838	2,114418	24,79912	14,26337	15,7682	18,98838	20,12068	20,40741	21,55193	15,71763	22,64403	15,62507	20,13953	10,40092	17,22245	5,747747	19,59694	14,66277	16,47346	10,50619	23,05841	15,55157	23,03804	19,97479	23,52012	14,67541	22,37269	8,482537	20,91118	13,46955	18,33596	7,743355	27,03829	19,60799	20,90255	12,07566	18,27248	11,97102	19,36001	11,70922	22,4627	13,83317	25,89688	12,57439	28,62241	9,614695	31,13243	7,152894	26,71648	17,76021	36,97613	13,77597	30,47648	16,5397	32,39051	13,33838	25,43871	19,06699	23,77121	17,07076	23,87026	11,06854	30,45162	17,87101	32,98118	18,25424	29,11693	16,47118	34,82206	19,13973	26,56658	13,8454	22,97649	14,63908	29,11196	19,97658	24,04413	23,01517
5/14/2018 11:28:00 AM	47	1,200334	0,7511328	0,4289622	1,11993	14,84368	8,706346	12,5871	20,70527	18,92981	34,92332	17,32641	17,14074	9,722037	13,62753	18,36815	10,90393	0,7409096	1,078761	1,364183	2,08658	22,92137	14,9647	15,49976	19,09973	20,19334	20,72841	22,0166	15,97556	22,69846	15,57513	20,61602	10,34428	16,77898	5,928314	20,71694	14,14698	17,17113	9,906816	21,22057	15,35388	22,60887	20,20267	23,46416	14,61545	21,46731	8,18261	23,17985	13,56888	18,29838	7,751437	24,43724	19,29854	21,02903	11,37523	18,08611	13,75795	21,07151	12,22149	23,03555	13,09751	25,69138	12,5956	28,3526	9,503482	31,35244	7,114625	28,46099	17,79592	37,44481	13,82039	29,9723	16,94636	32,39051	13,95847	23,99895	19,26731	24,15327	17,70288	23,22074	11,37883	30,56953	18,82516	34,14	18,50789	28,81556	15,9918	36,11627	19,5039	26,50468	14,26752	23,47549	15,04904	29,28575	20,57333	24,39399	22,07705
5/14/2018 12:28:00 PM	48	1,446798	0,8418987	0,4422939	1,30685	14,79871	8,776042	12,52597	21,24075	19,16459	35,84128	16,28281	17,3624	9,877943	13,76029	18,31296	11,0972	0,6886881	1,106115	1,047262	1,865329	24,86951	15,49085	15,8048	19,21191	21,38726	20,66099	21,75619	16,2091	22,47168	16,58806	21,14888	10,69995	16,3349	5,615468	20,82726	15,99324	17,09577	10,64738	20,08545	16,3972	22,71587	20,67301	23,13323	14,20846	21,48238	8,399026	22,68126	14,16743	18,31883	7,825555	20,21082	20,32694	21,15136	11,46642	18,63775	17,72657	21,07413	12,45855	23,46457	13,8512	32,36302	12,70191	28,10007	9,199341	31,43616	7,786251	29,98211	17,84338	38,44455	14,41728	32,36123	16,48182	31,44383	13,10338	24,79119	19,25633	24,47143	17,86265	23,79221	11,80772	31,0646	19,396	34,49125	19,47488	28,95108	16,35216	36,24862	20,02639	27,72091	14,29245	23,9986	15,58459	29,02375	20,42309	24,25211	22,81361
5/14/2018 1:28:00 PM	49	1,468418	0,8979886	0,3441369	1,144314	14,58755	8,634644	12,56866	21,00319	19,26869	35,35664	16,54316	18,96945	9,835323	14,08896	18,16375	11,43748	0,4125221	1,09154	0,8335406	1,997264	23,06753	15,63225	16,26064	20,946	21,92908	19,94902	23,3591	15,86877	22,83025	17,23489	21,22133	10,38047	17,02282	5,534994	20,50197	15,50909	17,43086	10,97259	19,50928	17,78425	22,92047	21,85843	24,62816	14,04261	20,23845	8,119336	22,31515	14,2468	18,17398	7,344648	21,85124	19,83152	23,25963	11,61217	17,74888	13,61875	21,7555	12,32489	23,39674	14,07542	25,5665	13,55327	28,28594	9,287136	31,89628	7,931035	28,17294	18,35931	39,56096	15,05098	31,77035	15,91305	33,41526	12,74881	23,9611	19,77309	24,53049	17,96398	23,58671	11,269	30,95008	18,3676	34,83677	19,40312	31,68919	16,44086	38,47612	19,77108	28,4174	14,73171	24,10429	14,91262	32,96308	20,70955	23,39688	24,87145
5/14/2018 2:28:00 PM	50	1,137337	0,6752183	0,4837396	1,521193	15,46461	8,912675	12,6872	20,95104	19,77267	36,38539	16,66943	17,90644	9,652547	14,33086	18,36373	10,66175	0,6721789	1,286749	0,9537328	2,082988	22,83385	15,36223	16,09735	19,67831	21,7309	20,26214	23,93361	17,03505	24,78524	17,36793	21,42462	10,90752	16,87251	5,248122	20,6422	14,58686	16,55304	9,747941	20,63958	16,88709	23,144	21,74596	23,53441	14,71154	21,17567	7,843722	22,07166	14,22642	18,82612	7,580681	19,86765	20,81454	21,83811	11,45688	17,79067	12,73748	21,82091	12,96523	22,95438	14,31718	26,01438	12,96219	28,54243	9,525792	33,06249	7,856985	32,2527	18,28388	39,59079	14,98045	32,84386	16,80889	33,51176	13,36345	26,08305	19,42128	24,82497	17,91826	24,4648	11,32522	31,44169	18,91827	35,8421	19,65303	30,31243	16,84578	38,54119	21,37973	28,80484	14,60627	24,9801	15,27451	30,38986	21,49791	24,33224	22,81975
5/14/2018 3:28:00 PM	51	1,253661	0,8550231	0,4699243	1,666321	15,92534	9,022367	12,59429	22,29498	20,34877	37,85084	16,79515	17,69811	10,15321	14,79788	18,70399	11,13533	0,6136025	1,068675	0,8387904	2,596015	23,54257	15,39878	16,48071	19,66194	23,24208	20,28984	23,85513	16,91196	23,34957	18,03934	22,25381	10,50847	17,88807	5,393043	20,84881	14,84154	18,13571	9,838224	20,75935	15,929	22,372	22,29526	24,19541	14,13268	23,96655	7,8641	25,01982	14,96242	18,55562	8,583181	20,36666	19,83974	21,91569	12,01315	18,3372	12,91943	21,55359	12,56624	23,4364	14,62174	26,83384	13,46658	27,78114	9,463347	32,51154	7,734098	34,87325	19,0272	40,08772	15,26947	33,63527	17,25471	33,73377	13,09322	25,948	20,12834	25,8448	18,80181	24,12232	11,31493	31,92646	20,02867	36,89993	20,42088	33,05537	16,98186	39,35918	20,94033	28,78944	15,65111	24,73965	15,53044	30,68199	21,9856	25,10638	23,11477
5/14/2018 4:28:00 PM	52	1,044499	0,9669265	0,3908322	1,734983	15,57382	9,193399	13,06587	21,33324	19,69731	36,3018	16,83963	18,77639	9,896455	14,62962	18,91143	10,53168	0,4846375	1,156264	0,9987706	2,471057	23,24734	15,50412	16,99636	19,65538	23,57932	21,0273	24,16217	17,09922	24,05	17,08962	22,47796	10,66513	17,35204	5,611599	20,96091	14,67113	18,33596	11,2415	25,65733	16,92072	21,69796	22,20919	23,95226	14,76597	21,86271	7,690718	23,0459	14,18283	18,87323	7,811601	19,70947	20,541	22,33152	12,11048	18,10082	13,31876	21,45481	12,98471	24,13172	14,74628	26,18265	13,02208	28,14455	9,472397	33,84174	7,756135	31,81697	18,71477	40,36356	14,72556	37,57999	17,82107	35,52802	13,89133	27,11697	20,39498	25,54087	18,36221	24,41044	11,45757	33,59928	19,89093	36,98352	20,6911	32,29948	17,67027	39,83194	22,07718	28,99157	15,23742	26,71191	16,06128	30,42634	21,78582	24,21405	22,88869
5/14/2018 5:28:00 PM	53	1,052304	0,7875359	0,3790202	1,411085	15,81627	9,630374	12,80442	21,57106	20,35132	37,25982	16,82202	18,18931	9,925121	14,81066	18,49532	10,85171	1,132225	1,054515	1,002708	1,931504	23,96628	15,77994	16,28765	20,20992	23,43149	20,84114	25,24356	17,44329	24,61173	17,47299	22,43244	10,77593	17,27488	5,956151	22,3834	15,4856	17,94257	10,45307	21,03808	17,23806	22,52645	22,59394	24,77917	14,97817	21,63379	8,011578	23,49359	14,43075	19,60005	8,275034	24,45244	20,31796	22,15697	12,11124	18,01303	13,32041	22,63394	13,43792	24,43268	15,15522	26,36038	13,39799	28,70482	9,940594	33,83813	7,785492	33,37747	18,77632	40,08994	15,16606	34,16155	18,17349	34,5843	13,59409	26,38649	20,52173	27,05964	19,20176	26,41399	11,04346	33,58953	20,59094	36,11765	20,04946	32,45938	17,54821	40,53645	22,48985	29,58471	15,57078	25,07129	15,8602	30,86905	22,35155	24,90841	22,78694
5/14/2018 6:28:00 PM	54	1,432568	0,8861765	0,7690236	1,526373	15,52235	9,551282	12,74363	21,84702	20,59405	36,15094	16,79169	20,03129	9,849346	15,09153	18,56108	11,11696	1,114818	1,480714	0,9015114	2,03201	24,3692	15,44347	17,29802	20,30794	24,5115	21,41122	25,92693	17,43479	23,92677	17,25934	23,01773	10,39657	17,60251	6,170148	20,70167	14,65324	17,37339	10,38634	20,86566	15,88355	22,86362	23,59368	25,14022	16,29227	21,76358	8,31427	23,88138	14,62727	19,31739	8,180537	21,10467	20,31132	22,09611	11,42808	18,00418	13,63257	23,26688	13,43605	24,49153	14,83429	26,65589	13,7567	28,10303	10,44064	33,42604	8,176047	36,26741	19,25135	41,60036	15,44665	38,47784	18,24415	35,70223	13,54001	27,80165	20,82463	30,93114	19,12805	24,45181	11,32909	34,70311	20,72419	37,16456	21,12801	34,08102	18,52143	41,20725	22,27184	30,42523	16,02108	25,13877	15,45777	33,55085	21,91402	24,77212	22,16574
5/14/2018 7:28:00 PM	55	1,027437	0,9258261	0,364238	1,341871	15,98682	9,230287	12,76829	22,24194	20,36265	38,00792	17,17845	19,08232	9,605991	14,71278	18,29382	10,61346	0,4818745	1,038627	0,9180206	2,082712	24,49305	15,58121	16,9771	20,29247	23,98293	23,13556	24,92844	17,7064	24,52068	17,25084	22,70799	10,6594	18,0524	5,711138	21,1908	14,98183	18,17598	10,78512	21,05251	16,51995	22,82597	25,62693	25,28936	15,32155	22,99714	8,374434	24,38412	14,27097	19,17696	8,747996	21,1267	20,49493	20,76108	12,85443	18,34384	17,44308	23,89029	14,36091	24,39116	15,41218	26,9572	13,88732	28,80499	9,603088	33,34355	8,212312	31,80461	20,09678	42,9635	15,52843	35,27023	19,34792	40,23141	14,849	28,80277	21,77926	26,60837	19,71589	25,27554	12,003	36,23163	22,32047	37,39818	21,05769	33,55169	19,1887	40,51669	23,01261	30,8303	16,40514	24,96774	16,87099	35,40969	21,92916	24,99171	24,99061
5/14/2018 8:28:00 PM	56	1,169388	0,7927166	0,4761411	1,314034	15,99677	9,778058	13,11636	22,25547	20,73117	37,80173	17,56251	19,96374	9,438619	14,90433	18,10041	10,58604	0,7045065	1,07061	1,153984	1,974884	24,07217	17,01757	17,63353	20,25586	24,75941	23,42838	24,86468	17,67	24,8061	17,70219	22,85539	10,58583	18,36214	6,127597	22,50477	14,90005	17,99458	10,47393	22,91839	18,93098	23,38397	24,53187	25,36382	16,43326	23,41567	8,201745	23,6745	14,50894	19,69773	8,207685	20,21704	20,89896	22,31874	12,21741	18,12935	13,8235	22,75061	14,8881	24,20335	16,07358	26,9592	13,92089	29,36982	10,09622	34,76839	8,389078	33,98866	19,90322	43,90701	16,05921	36,79929	19,36167	38,45981	15,11032	27,9537	21,82512	27,37249	19,40753	25,25848	12,63407	36,41254	23,42341	37,96281	21,57493	33,84879	19,47544	42,2411	23,32539	30,53997	16,63144	26,44452	17,00818	32,76539	21,70051	25,3583	24,42024
5/14/2018 9:28:00 PM	57	1,184516	1,247099	0,4065816	1,588196	16,03876	9,762171	12,90292	22,04832	21,94698	37,50511	17,84842	19,54403	9,661318	15,12793	18,08963	10,91056	0,8036998	1,167109	0,7900227	1,736364	24,26096	15,67812	18,45656	20,5093	25,63087	23,62117	25,44609	17,48936	24,85805	18,94231	24,07342	11,46628	18,57987	6,105907	21,0972	16,77995	18,65102	10,09422	22,27675	17,43659	24,49934	23,94597	25,55869	16,20655	22,97856	8,36656	23,88739	14,5222	19,09793	8,454494	20,39063	20,50909	22,38665	12,95203	18,55328	14,03508	23,79552	14,09393	24,33466	15,73566	27,11566	14,29356	29,19312	11,03428	34,62754	8,420922	33,92241	20,38689	44,41321	16,18887	37,10883	20,39408	36,94152	16,04485	29,84064	22,48211	27,14564	19,4762	25,27575	12,38451	37,44881	23,38528	39,10312	22,15103	34,32831	19,85135	44,99151	24,18974	31,20807	17,25326	27,66744	17,56189	35,37695	21,96749	25,73684	24,44207
5/14/2018 10:28:00 PM	58	0,06700376	0,1342148	0,1450597	0,3649978	15,86214	10,0268	13,16099	21,68787	21,42497	37,41911	18,33526	20,39719	9,806726	14,67279	19,7561	11,11503	0,414249	1,076412	0,2020474	0	0	0	0,0628592	0	0	0	0	0	25,25006	18,33838	23,77439	11,61403	0,06113229	0	0	0	0	0	0	0	0,178009	0,09567031	0	0,1103144	23,47058	8,829094	23,97844	14,54507	19,30316	8,389285	15,11245	0,2608311	22,92358	13,23151	18,10262	13,71201	25,42054	14,25529	24,28244	15,98744	27,47078	14,48173	29,74124	9,894175	35,00656	8,447862	33,78972	21,44044	45,84611	16,78672	39,28106	19,65614	38,08045	15,78871	29,58223	22,67711	28,7089	19,88893	26,03303	13,06677	37,33628	23,28332	39,64723	22,01081	35,39622	20,02632	44,11444	24,5843	32,82729	17,08195	28,69295	17,74722	33,3441	21,89372	26,4334	24,86323
5/14/2018 11:28:00 PM	59	1,114266	0,598682	0,4795259	1,160478	15,17089	9,789248	13,16907	23,30764	23,20078	37,48218	18,27407	20,98274	9,823372	14,54113	17,84538	11,07731	0,4530697	0,90013	0,9643015	1,990149	25,11515	15,48436	17,1522	20,82657	27,00576	24,61587	27,15497	18,92683	25,31747	18,88042	24,05801	11,96134	17,63891	5,999047	21,7164	14,63376	20,08151	10,99587	21,47733	17,15469	24,58672	25,12323	25,91339	16,84419	23,37146	8,684793	23,36974	14,63051	19,5059	8,443647	19,64481	20,68882	22,73866	12,93021	18,89106	14,08391	25,25226	13,94196	24,42515	15,32003	27,44439	14,88478	29,86358	9,811284	35,6449	8,301697	35,37943	21,57383	46,2069	17,49786	38,59375	20,88369	39,61456	15,80308	30,41922	23,97305	27,94388	19,85086	25,96906	12,31764	38,44172	23,86667	39,9924	22,63221	35,35844	20,12358	43,88711	24,77675	33,43729	16,9152	28,20852	17,88178	33,13149	22,17866	25,99304	25,57976
5/15/2018 12:28:00 AM	60	1,130982	0,7964467	0,5267739	1,789967	15,84411	9,957036	13,2512	22,35902	21,99506	36,41454	18,59216	21,15544	9,761895	14,88637	17,67801	11,02875	0,5163435	1,001672	0,9888235	1,686975	25,78505	15,23769	17,06793	21,37475	27,39307	25,61913	27,55471	19,0071	25,93688	18,99294	23,67395	11,40086	18,52723	5,794098	21,70411	14,58934	20,16019	11,42124	21,64753	17,40979	24,28686	25,52456	26,43015	18,20388	23,54491	8,942101	24,79547	14,60212	19,99703	9,427706	19,09407	19,66567	22,61604	13,81493	18,83352	15,53106	27,16948	14,59722	25,6659	15,54052	27,19786	15,5401	29,53532	10,0496	36,27839	8,786266	37,19385	21,97322	46,48431	18,21493	39,86012	20,69622	38,83386	17,36357	30,29661	24,13848	28,30874	20,57961	30,7244	12,09204	38,0712	24,68342	40,77807	22,84822	36,79889	20,99173	43,49946	24,15057	34,35573	17,45807	29,0069	17,95915	35,68592	22,49275	25,94393	25,04082
5/15/2018 1:28:00 AM	61	0,9957311	0,9014423	0,5607593	0,8417606	16,06108	9,939144	13,81521	22,52438	22,50891	37,10199	19,01608	20,03426	9,92533	15,01478	17,92295	10,77814	0,6821949	0,9366711	1,343045	1,953332	28,85423	16,95437	17,31909	22,29429	27,22391	25,19631	28,10262	18,91482	25,82153	19,70311	24,03052	12,05342	18,11816	6,364459	21,37372	14,526	21,72393	11,08139	24,62685	16,6092	25,02853	25,6853	26,08905	17,42947	23,39557	8,685276	23,98763	14,79429	20,77807	8,343696	22,35618	20,37578	24,03432	14,63003	19,80203	13,81721	25,5828	14,64923	26,17796	16,52258	27,58807	15,38247	30,87416	10,25123	37,27758	8,790755	35,4072	22,21796	47,84974	18,52557	40,59861	22,089	40,17905	17,96502	32,13728	24,11203	28,73376	20,602	26,39209	12,17251	39,11216	25,50053	42,42208	22,84179	36,34981	20,99856	42,39301	25,60566	34,69399	17,42187	29,23809	18,80726	35,75473	22,23247	25,99173	25,60131
5/15/2018 2:28:00 AM	62	1,413227	0,7981737	0,87844	0,9709328	15,27983	10,23838	13,35226	27,3184	22,3271	37,49192	19,22559	21,60201	10,06189	14,85826	18,27144	11,07559	0,4921668	1,156886	0,8888015	1,719026	26,02101	15,45957	17,3711	21,08567	27,20366	27,2371	28,98271	18,66048	25,95028	18,87876	23,76672	12,21126	18,80865	5,821384	20,99739	15,22443	20,01575	11,4441	23,59824	20,28045	25,20571	26,14217	27,73783	17,45856	23,12155	8,70137	23,77114	15,43483	19,60302	8,238699	20,01623	20,06459	24,10008	13,50354	20,68164	14,87995	25,99587	14,3636	25,75818	19,83836	27,59297	15,65795	30,23162	10,36527	38,26854	8,780946	38,23186	22,45379	49,09635	19,53457	41,17588	22,57101	40,04476	17,60479	32,17769	25,23313	28,47922	21,0282	26,45902	12,73914	39,49221	25,23728	40,98938	24,48898	37,58953	21,51131	45,86125	25,10195	35,33916	17,89498	30,41866	18,75228	34,077	22,92806	25,11833	27,06987
5/15/2018 3:28:00 AM	63	1,093405	0,6075238	0,4009864	1,272312	15,23575	10,67425	13,91053	21,51863	23,33333	37,15801	19,51142	21,47961	9,853765	14,55888	18,38093	11,71771	0,5530919	0,958361	0,9844717	1,801503	26,39209	15,73386	17,14675	22,28013	27,1645	25,87885	29,17655	18,9059	25,58052	18,00957	23,92241	12,70875	19,40463	5,936394	22,01087	15,36852	20,30967	12,34865	22,40688	18,62477	29,11362	27,24062	28,2684	18,04805	23,97436	8,609086	24,28355	15,85696	20,85136	8,632295	20,7751	20,54681	24,86627	13,33071	21,33959	15,31969	26,15108	14,6178	25,4604	16,71509	27,37918	14,94626	31,06523	10,388	38,02263	8,585047	37,45213	21,94967	50,35851	18,84982	41,44838	23,16962	44,35014	18,44247	32,53053	25,37343	29,33797	21,24144	26,05569	12,5317	39,85128	25,61215	41,97592	24,14132	38,91765	21,87002	46,39064	27,19952	36,58702	17,54069	31,44245	18,98963	34,94751	22,48563	25,08352	25,83368
5/15/2018 4:28:00 AM	64	1,130153	0,9243066	0,676738	1,279426	15,25924	10,38344	14,18518	24,70892	26,93592	37,76629	19,95642	22,10827	10,69159	14,64833	18,47142	11,334	0,4697171	1,088155	1,180233	1,890128	26,41344	15,84121	17,35162	22,33954	27,24255	26,10687	29,62761	19,72494	25,98592	18,50768	23,84208	12,7714	19,26344	5,619681	22,73562	14,57774	19,92885	11,84026	27,71351	16,86333	25,94178	26,38318	27,69438	19,21198	23,13032	8,532548	24,45451	15,57375	19,99703	8,664278	19,48649	20,74568	26,81719	14,27401	21,85635	14,17586	26,98904	14,66774	26,7184	16,72538	27,67034	14,92478	32,27882	10,41819	37,91777	9,063398	38,05731	23,48558	50,41708	19,32002	41,98435	23,89755	43,61234	17,23993	33,12873	25,0918	29,19879	21,17409	27,85975	12,94188	40,47027	25,74879	42,13349	24,2832	39,58699	22,43023	46,88599	27,54752	36,36191	18,3408	31,55524	19,20245	35,54073	22,87025	25,87043	25,88272
5/15/2018 5:28:00 AM	65	0,9500028	0,7678493	0,3125691	1,476224	15,29171	10,7443	14,73758	21,36708	23,71878	37,99589	20,43242	22,29692	10,06321	14,69586	19,24064	11,04968	1,415161	1,46455	0,9267932	1,847508	25,82552	16,39161	17,52549	21,9601	28,75304	25,47172	31,06598	19,87511	26,88287	19,25564	24,14	12,98961	23,46347	6,818703	22,21555	15,48284	19,89327	12,28061	23,58339	17,39197	28,75953	27,05825	29,68246	17,34085	24,26462	8,733007	24,45133	15,54004	20,62963	9,392339	20,27831	20,9471	25,89682	14,24534	22,14426	14,90875	27,12499	15,56366	27,86127	17,07946	29,08295	14,78987	31,7258	9,894105	37,79945	8,804087	37,68091	23,99405	51,38449	20,44741	42,69894	24,24673	41,86954	18,52191	34,72984	26,60802	32,81768	21,3713	26,19343	12,98098	41,84372	26,26969	43,76651	24,79291	41,22361	23,19719	47,50898	28,53551	39,06284	18,18661	31,9143	19,26123	35,31277	23,53745	26,44037	26,03027
5/15/2018 6:28:00 AM	66	1,348226	1,557388	0,3794347	1,360798	15,51075	10,63923	14,73551	21,49681	23,10497	38,2463	20,1177	22,17403	10,342	15,29309	18,00142	11,10632	0,733933	1,243576	1,013967	2,091208	27,22874	16,43091	17,70074	22,44495	27,53454	26,64878	31,10632	20,36617	26,03773	19,1762	24,55832	13,52108	19,70235	6,588612	23,20126	14,76873	21,25732	12,1551	23,19291	17,97939	26,89082	26,81968	29,38336	19,04848	24,18255	8,976569	24,67506	15,56193	20,24881	8,863492	20,29364	21,64539	24,8193	14,32844	21,9152	14,37155	27,9405	14,96477	28,09744	17,74453	27,96903	14,69669	31,97952	9,901291	37,51589	8,98997	46,27811	25,31333	55,15127	20,22823	42,5257	25,68461	41,84799	19,12847	33,78792	26,91997	29,4809	21,33027	26,89137	12,75517	42,23178	27,22729	45,05043	24,01477	39,71389	23,28547	47,32379	28,87116	37,90479	18,51231	32,06337	19,65891	35,51414	23,86183	26,56471	26,29987
5/15/2018 7:28:00 AM	67	0,9522132	0,6261743	0,3357096	1,342631	15,6737	10,9976	14,75382	21,70224	23,34542	37,82238	20,54328	22,565	10,41418	14,87711	18,46506	10,5341	1,176987	0,9639562	1,472149	1,702517	26,94629	16,59124	18,44703	22,57958	28,05766	26,2281	31,19516	20,38738	27,19883	19,312	24,97617	13,09965	20,12137	6,360383	21,92646	15,2944	20,46322	12,52065	24,02686	17,36551	27,25679	28,31993	30,43061	18,34556	24,9292	8,783227	24,70498	15,62265	20,00767	8,721402	19,88008	21,45799	23,92773	14,3321	22,0622	15,77559	27,65231	15,07674	28,32629	18,14648	29,6703	15,53879	32,07332	9,960006	39,16971	9,13579	39,28161	24,41161	54,46239	20,62044	46,65575	25,8772	44,98059	19,86261	36,04996	26,61417	30,58839	21,66238	26,68082	12,88876	42,53184	27,01088	46,96964	24,58119	40,32887	24,01636	49,51716	29,04115	39,41113	19,38364	32,74667	19,67465	35,94061	24,32526	26,62778	26,12898
5/15/2018 8:28:00 AM	68	0,9811561	0,8195872	0,4921668	1,071439	16,06702	11,11931	14,22787	21,37959	23,75774	39,27208	20,54349	22,79951	10,55088	14,67154	18,01358	10,79161	0,3995358	1,441341	0,8679405	1,822018	26,43961	16,47547	18,6323	23,00778	28,97823	26,59635	32,75303	20,58494	28,39875	19,54879	25,15232	12,77368	20,31823	6,002778	22,03463	14,89694	20,96555	12,94506	25,6335	19,50348	26,703	27,42264	33,03631	18,14089	24,27774	9,241755	24,87166	15,77241	20,94116	9,035493	20,27147	22,28739	25,7787	14,08688	21,23267	14,51626	29,32285	15,89951	29,29335	18,27061	29,13012	15,6538	33,165	10,38192	38,94693	9,045991	39,55764	24,49312	55,78822	21,63572	45,32811	26,32101	45,54743	20,68924	35,61968	27,77748	30,83133	21,64608	26,2098	12,91998	42,77831	27,62095	47,65577	25,25372	44,14311	25,08552	48,84815	29,80127	39,26358	19,47115	33,31254	20,24867	35,88168	24,29743	27,33705	27,0575
5/15/2018 9:28:00 AM	69	1,183618	0,5526775	0,5758179	1,65223	15,97349	11,34512	14,11873	21,89172	23,81472	39,30862	20,66327	23,11498	10,27264	14,55494	18,752	11,10936	1,049818	0,9686534	1,286887	1,995676	26,73098	16,54655	18,64528	23,74668	28,91876	27,19475	32,41766	20,42641	27,73327	19,21461	25,06983	13,19421	19,72591	6,335032	21,71592	14,57794	22,21064	12,48356	23,58146	19,13938	27,58779	27,83937	32,71669	18,51328	24,73979	9,272491	25,11674	15,73725	20,79389	9,159069	24,02147	22,42035	26,164	13,86909	21,90056	14,94177	29,31566	16,06267	29,26248	18,04915	29,10857	15,7108	32,50269	10,35118	39,82448	9,357109	41,56534	26,27404	55,97059	22,45676	47,04237	26,63206	46,12131	20,50384	35,98426	27,95984	32,6146	21,66052	28,02277	13,51701	43,75746	27,60838	47,29705	25,86028	43,03741	24,70905	50,5955	30,91844	39,97078	19,36747	35,10292	20,71576	36,84626	24,83201	27,93469	27,26003
5/15/2018 10:28:00 AM	70	0,9986322	0,7114832	0,3155394	1,757847	16,08077	11,91064	14,28838	21,66397	22,97041	39,08689	20,74174	22,88924	10,36583	14,49257	18,86267	11,13188	0,4907162	1,020184	0,9209219	1,6896	27,02351	17,75074	18,83538	23,20375	29,9265	26,76731	33,2845	20,52898	27,36661	19,5977	24,74213	13,00985	20,12233	6,764962	21,78755	14,97396	21,21602	12,43597	23,94127	19,47461	27,10171	28,52543	32,94264	19,55985	24,96104	9,361254	25,70051	16,12691	20,22864	8,969178	18,95826	22,18039	27,39631	14,31739	20,63018	15,23845	32,13218	15,79375	29,16259	18,26398	28,3468	16,5033	33,40096	10,60386	41,07952	10,10645	41,02102	27,04749	57,89394	22,81796	49,36263	26,94083	49,62125	21,05914	37,3995	27,73901	35,73794	21,58564	28,23539	13,17619	45,02701	27,19378	48,0102	26,72967	43,43149	25,13028	51,76524	29,94142	41,09078	20,49776	34,65594	20,99318	37,00141	24,46604	27,90727	27,11165
5/15/2018 11:28:00 AM	71	0,9953167	1,181338	0,3840628	1,172566	16,56581	11,49218	14,59694	22,51831	23,13633	39,55038	20,41846	23,40137	10,1224	14,5307	18,70959	11,13824	0,457836	1,044844	1,310994	2,21969	26,96321	17,1292	19,07701	24,26192	29,937	28,1125	33,01406	20,74664	27,29719	19,23174	24,60716	13,80077	19,91953	6,349953	22,86901	14,86371	21,2241	13,01614	23,94459	19,99427	28,8742	28,95985	33,17418	19,12791	24,30627	9,041915	24,90717	16,41482	21,41668	8,87102	19,58976	22,09038	28,86184	14,75264	21,74741	16,33938	31,74341	16,62287	30,41688	20,3087	29,18546	15,51303	33,18489	10,65305	41,82085	10,07578	42,56562	26,09085	57,66571	25,75259	49,0799	28,42486	46,25497	20,83092	38,0151	29,03362	31,72207	21,36605	28,36083	13,09896	44,22276	27,78515	47,56113	27,33974	43,49159	25,48056	51,15744	32,1645	41,26464	20,50509	35,91788	21,49349	38,91751	24,72702	27,27523	27,41835
5/15/2018 12:28:00 PM	72	1,685317	0,7515473	0,3527023	1,325569	16,22037	11,58813	14,78082	22,70944	23,13695	39,74276	20,59053	23,41229	10,5629	14,59487	18,37989	11,21795	0,4395308	0,9921391	0,6950431	2,129822	28,14752	16,22272	18,95543	23,20906	31,76634	28,23738	33,07416	21,51553	25,7972	20,27734	24,18933	13,34901	19,38571	6,292551	22,4464	15,70637	21,6599	12,36164	25,05387	20,55275	28,43882	29,85715	34,17116	20,1816	24,81847	9,245759	25,36797	16,63213	20,24826	8,77839	19,56496	21,7948	27,24629	15,43691	21,86201	15,61326	30,90296	16,97855	31,225	19,16494	28,54236	16,05293	32,60023	10,70237	40,73615	9,978793	41,99298	25,58086	59,88181	24,01753	50,13144	27,85775	47,14585	21,49626	38,31633	29,32243	32,41013	21,90636	29,79512	14,03162	45,19328	27,89816	48,97525	27,05778	42,93456	25,84611	51,90559	32,09052	41,3168	21,20869	36,3961	21,34988	37,34575	25,91574	27,51817	27,93697
5/15/2018 1:28:00 PM	73	0,9945568	1,082076	0,5627625	1,203166	17,0517	11,46241	14,84085	24,12619	22,6041	39,44421	22,56942	23,17618	10,35539	14,60081	18,58926	10,78097	0,6424762	1,127597	0,8105384	1,990357	28,36953	17,39604	18,46644	24,53602	30,24791	29,56704	34,53843	22,37235	26,79439	18,72845	23,7527	14,29169	19,79892	6,338418	22,7265	15,41708	22,52224	13,16106	25,18533	21,01646	29,87712	30,30462	34,59142	20,23983	24,50079	9,176682	26,48217	16,00306	20,77656	8,520046	20,47234	22,35135	26,76385	15,23658	23,35813	17,35853	33,6363	18,26011	31,62598	19,97327	28,79441	15,79023	32,99687	10,80183	42,00024	9,825446	42,98858	26,5882	61,66066	24,04668	49,00683	29,18097	49,88617	21,34084	39,29839	29,60654	32,33084	21,57666	29,5173	13,6553	45,90303	29,96802	49,30067	27,62247	45,62043	26,63856	52,21824	33,81562	41,39243	21,4957	36,40162	21,58889	37,76643	25,79368	28,12203	28,31213
5/15/2018 2:28:00 PM	74	1,123107	0,8654537	0,3381963	1,886605	18,11001	11,16801	14,74497	23,68348	23,07879	40,33392	21,74797	22,19468	10,46309	14,71023	18,77535	11,11993	0,6055897	1,30457	0,8104692	2,241379	28,11029	17,34209	19,39759	23,49014	31,69913	29,08992	34,39497	22,65577	27,73582	19,13261	24,73578	14,08177	20,77531	5,74091	22,88165	16,57915	23,66815	13,22343	25,22554	21,52389	29,34675	31,0693	35,87139	19,83657	25,22104	9,303092	26,00561	16,1573	21,02875	8,806919	20,37439	21,32267	27,14301	15,23997	23,11906	16,43602	33,00115	19,2001	32,79786	20,21738	28,91889	15,51082	33,05268	10,47773	42,33912	10,0708	44,97437	25,78443	62,52598	24,49623	51,71275	30,62009	49,31974	21,80578	39,46701	30,10803	32,30853	21,21139	30,41107	13,87924	47,02821	28,94293	49,11997	28,47667	46,39685	26,98559	52,64326	34,65987	43,07982	22,38195	37,25374	21,56174	37,90727	25,6757	28,82902	27,57432
