# Supplementary material for: Neuroblastoma signalling models unveil combination therapies targeting feedback-mediated resistance
Source: PLoS Comput Biol. 2021 Nov 4;17(11):e1009515. doi: 10.1371/journal.pcbi.1009515 (PMC8604339; doi:10.1371/journal.pcbi.1009515)
Supplement: S2 File — (ZIP) [file pcbi.1009515.s023.zip › drug_sensitivity/KELLY_drug_sensitivity/KELLY_SCH_AZD_rep2.txt]

Label: KELLY_SCH_AZD_rep2
Metric: Phase Object Confluence (Percent)
Cell Type: KELLY
Passage: 1
Notes: 
Analysis Job: KELLY_SCH_AZD_rep2

Date Time	Elapsed	A1, Image 1	A1, Image 2	A1, Image 3	A1, Image 4	B1, Image 1	B1, Image 2	B1, Image 3	B1, Image 4	C1, Image 1	C1, Image 2	C1, Image 3	C1, Image 4	D1, Image 1	D1, Image 2	D1, Image 3	D1, Image 4	E1, Image 1	E1, Image 2	E1, Image 3	E1, Image 4	F1, Image 1	F1, Image 2	F1, Image 3	F1, Image 4	A2, Image 1	A2, Image 2	A2, Image 3	A2, Image 4	B2, Image 1	B2, Image 2	B2, Image 3	B2, Image 4	C2, Image 1	C2, Image 2	C2, Image 3	C2, Image 4	D2, Image 1	D2, Image 2	D2, Image 3	D2, Image 4	E2, Image 1	E2, Image 2	E2, Image 3	E2, Image 4	F2, Image 1	F2, Image 2	F2, Image 3	F2, Image 4	A3, Image 1	A3, Image 2	A3, Image 3	A3, Image 4	B3, Image 1	B3, Image 2	B3, Image 3	B3, Image 4	C3, Image 1	C3, Image 2	C3, Image 3	C3, Image 4	D3, Image 1	D3, Image 2	D3, Image 3	D3, Image 4	E3, Image 1	E3, Image 2	E3, Image 3	E3, Image 4	F3, Image 1	F3, Image 2	F3, Image 3	F3, Image 4	A4, Image 1	A4, Image 2	A4, Image 3	A4, Image 4	B4, Image 1	B4, Image 2	B4, Image 3	B4, Image 4	C4, Image 1	C4, Image 2	C4, Image 3	C4, Image 4	D4, Image 1	D4, Image 2	D4, Image 3	D4, Image 4	E4, Image 1	E4, Image 2	E4, Image 3	E4, Image 4	F4, Image 1	F4, Image 2	F4, Image 3	F4, Image 4	A5, Image 1	A5, Image 2	A5, Image 3	A5, Image 4	B5, Image 1	B5, Image 2	B5, Image 3	B5, Image 4	C5, Image 1	C5, Image 2	C5, Image 3	C5, Image 4	D5, Image 1	D5, Image 2	D5, Image 3	D5, Image 4	E5, Image 1	E5, Image 2	E5, Image 3	E5, Image 4	F5, Image 1	F5, Image 2	F5, Image 3	F5, Image 4	A6, Image 1	A6, Image 2	A6, Image 3	A6, Image 4	B6, Image 1	B6, Image 2	B6, Image 3	B6, Image 4	C6, Image 1	C6, Image 2	C6, Image 3	C6, Image 4	D6, Image 1	D6, Image 2	D6, Image 3	D6, Image 4	E6, Image 1	E6, Image 2	E6, Image 3	E6, Image 4	F6, Image 1	F6, Image 2	F6, Image 3	F6, Image 4	A7, Image 1	A7, Image 2	A7, Image 3	A7, Image 4	B7, Image 1	B7, Image 2	B7, Image 3	B7, Image 4	C7, Image 1	C7, Image 2	C7, Image 3	C7, Image 4	D7, Image 1	D7, Image 2	D7, Image 3	D7, Image 4	E7, Image 1	E7, Image 2	E7, Image 3	E7, Image 4	F7, Image 1	F7, Image 2	F7, Image 3	F7, Image 4	A8, Image 1	A8, Image 2	A8, Image 3	A8, Image 4	B8, Image 1	B8, Image 2	B8, Image 3	B8, Image 4	C8, Image 1	C8, Image 2	C8, Image 3	C8, Image 4	D8, Image 1	D8, Image 2	D8, Image 3	D8, Image 4	E8, Image 1	E8, Image 2	E8, Image 3	E8, Image 4	F8, Image 1	F8, Image 2	F8, Image 3	F8, Image 4
3/6/2020 5:06:00 PM	0	3,231792	4,919664	4,802305	2,700735	3,907701	5,00974	4,01615	4,980659	3,705238	5,080819	3,747721	5,847701	5,713002	4,220891	2,642642	4,366158	3,633814	5,780904	5,637019	4,085848	12,11946	3,412771	4,239404	3,896718	4,450984	3,654053	4,301572	3,544154	4,877114	5,221665	5,025213	7,639327	7,12547	5,669278	3,707173	6,655476	4,834356	6,388843	4,619045	5,759629	9,381768	6,540465	4,921806	5,562003	3,258178	2,053838	2,978904	5,241559	5,713762	3,241531	2,807596	3,356682	5,967341	5,849497	5,455073	7,752195	5,088073	10,93474	4,17171	5,337229	5,067487	7,155172	3,624904	9,213156	8,358131	8,052401	3,327462	6,107359	2,777478	4,065332	2,664954	3,716291	3,156361	5,022864	4,17468	2,977315	5,678188	3,878689	6,475948	5,236309	5,847564	5,423505	9,52821	5,227536	10,03827	8,017447	4,876216	4,769563	7,298782	6,302844	4,826827	5,497071	3,731833	3,833306	4,452572	3,04729	6,050716	4,177788	2,938012	4,790907	6,118962	4,47737	5,027078	8,171283	10,36735	5,970173	6,516219	4,46031	8,173699	8,165202	5,706855	4,794154	7,634905	6,596761	6,545577	7,942499	4,862332	5,513236	3,94431	3,377681	7,404053	3,993355	2,896497	2,577987	8,549196	3,88083	6,114749	7,67276	8,684172	5,680744	4,662495	4,464523	4,388746	5,995731	8,555964	5,935428	9,569725	7,194685	8,405379	7,409442	5,562624	4,487732	4,860881	4,561574	6,95865	5,263732	4,45506	9,354552	11,25781	8,234554	10,96188	9,594869	13,29963	11,41648	7,814021	5,673147	9,930095	5,40596	7,879919	6,667152	6,431325	10,15618	10,57672	8,084592	7,680773	7,339123	7,046377	5,34165	7,772367	2,956731	2,363022	4,416653	6,374269	5,919886	3,144203	3,766648	6,313136	4,329479	4,44152	4,253633	6,132432	8,209619	2,628758	2,989058	5,199422	3,815346	3,085419	5,716733	5,164332	4,137172	4,205694	1,861116
3/6/2020 7:06:00 PM	2	3,529302	4,937555	3,972632	3,262323	3,585185	5,449547	3,142476	4,866821	3,883524	4,305303	3,484817	4,982869	5,835682	4,308757	2,91273	4,031139	4,152023	5,866213	5,337367	3,953844	12,97614	4,578014	4,164111	3,669733	4,721002	3,460917	3,904109	3,78737	4,814393	6,010928	5,340406	7,1808	7,095491	5,521386	4,795673	6,514424	4,838777	6,44894	5,337506	5,019687	8,962961	6,090158	4,728738	5,607317	3,083209	2,134588	4,020088	4,305026	6,270792	3,362345	2,717935	2,755996	5,728131	6,174846	5,686478	7,632765	4,989569	11,6485	4,585405	5,118673	4,71071	6,926877	3,431283	8,881934	7,34154	8,165962	3,183162	5,955323	2,388097	3,774038	3,202987	3,253067	2,834397	4,850865	4,581192	3,211552	5,677429	3,429764	6,47436	5,379021	5,621201	5,21379	9,694342	5,687376	9,928507	7,564518	4,692888	5,026111	7,059777	6,077518	5,185607	5,534994	3,086456	4,45727	4,401318	3,316134	6,384699	4,402838	2,969027	4,726321	6,50717	4,796433	5,595505	7,637046	10,03178	6,330197	6,814421	6,021773	7,422081	8,733629	6,157232	5,314434	6,960863	6,240675	5,968654	6,793629	5,630733	6,073096	3,002666	4,077352	8,441299	4,166944	2,861544	2,842894	8,481363	4,383773	5,725852	7,469745	8,839799	5,695457	4,554874	4,10139	4,159206	7,121048	9,083845	6,651124	9,532287	7,04182	9,610895	5,930454	4,94322	5,209439	5,446093	3,966208	7,807044	5,161846	4,340946	6,621492	9,953373	7,293671	11,28329	8,061726	11,00195	8,740881	6,460406	3,841112	9,375275	5,203084	5,774758	6,25746	5,961677	9,689987	9,5986	6,853379	7,549458	5,194035	7,216029	4,959661	8,300936	2,618603	3,047773	4,398693	6,398652	5,99732	2,892007	3,683825	5,741462	4,332312	4,820402	4,222549	5,663545	8,592506	2,360743	3,244709	5,126202	4,771842	3,3037	5,146511	4,713818	4,188978	4,878564	2,442114
3/6/2020 9:06:00 PM	4	3,548643	5,256203	4,375414	3,228683	3,812376	5,215863	3,428037	5,054708	3,99446	4,617664	3,878343	5,242457	6,010928	4,01242	2,868106	4,136895	4,580156	5,886315	5,994349	4,403321	13,60328	4,507349	4,768595	3,699575	4,946121	3,556933	3,918062	4,13807	5,657258	6,046847	5,177388	7,664678	7,097354	5,791197	4,69648	6,577696	5,283073	6,968806	5,853228	5,488782	10,0507	6,117373	5,064862	6,386079	3,419126	2,341471	4,542509	4,622293	6,110122	3,557002	2,990233	3,275447	6,150185	6,611891	6,018457	8,309296	4,989846	12,28566	5,121505	5,771234	4,964426	6,761094	3,803396	9,579467	7,497514	8,698469	3,386798	6,546128	2,70184	3,679059	3,065526	3,510445	3,274757	5,002832	4,570072	3,249198	6,06315	4,061257	6,969358	5,561796	6,00844	5,641993	9,976236	5,79541	10,64137	7,7198	4,974718	4,970919	7,637323	5,925066	5,552195	5,747817	3,4031	4,714854	4,828	3,523431	6,500263	4,971679	3,336373	5,38572	7,15821	5,191894	5,783322	8,435842	11,00291	6,966456	7,179556	5,997735	7,92088	9,516053	6,062942	5,403819	7,609071	6,614099	6,354167	7,874807	5,878923	6,206068	3,714357	3,974912	8,443786	4,238437	2,833361	2,922055	8,97788	3,993493	6,055621	7,355425	9,299914	5,818137	5,1271	4,776471	4,686878	7,170577	9,442627	6,882529	9,440897	7,48508	9,695168	6,244404	5,559586	5,067556	5,762393	4,372582	7,84835	5,314089	4,82579	7,404881	9,391094	6,979097	11,32744	9,127226	10,90649	8,425687	6,589371	3,859347	9,428466	5,323069	5,251714	6,484928	5,861794	10,20225	9,424942	7,384644	7,97552	5,742016	7,822516	5,238106	8,185787	2,956593	2,862235	4,414443	6,814421	5,793269	3,476735	3,867982	6,281637	4,591346	5,042482	4,130126	6,51684	9,274356	2,64955	3,232759	6,158958	4,009726	3,745925	5,453623	4,750981	4,965876	5,364998	2,954037
3/6/2020 11:06:00 PM	6	3,566465	5,280449	4,611724	3,15643	3,740399	5,19369	3,781015	5,595782	4,219095	4,82199	3,925315	5,240869	6,667289	4,152437	3,056615	4,210876	5,008565	6,248758	6,297593	4,745317	14,96788	4,146842	4,716098	3,793311	5,44188	3,602868	4,25246	4,137655	5,905035	6,365634	5,494447	7,92164	7,657355	5,862	5,009601	6,931642	5,349249	7,106198	5,936809	5,864763	10,18423	6,791486	5,746781	6,100174	3,307775	2,529565	4,449878	5,37612	6,909538	3,620551	3,594234	3,245952	6,004849	6,158128	6,378136	8,524328	5,827738	12,80946	5,476072	5,725989	5,281071	7,150336	4,272214	9,836223	8,189518	8,729001	3,522464	6,228862	3,137779	4,102909	3,228614	3,685414	3,453802	5,738631	4,851901	3,280766	6,409705	3,718294	7,430025	6,973089	6,107358	5,659882	11,07993	6,540742	10,84397	8,532134	5,424818	5,188647	7,948164	6,206897	5,535962	5,929212	3,876686	5,215103	4,687086	4,147602	7,059846	4,882295	3,515073	5,36562	7,113795	5,491339	6,018457	7,765459	11,97392	6,933646	7,868589	5,952421	8,766096	9,302814	6,544196	5,572157	7,672138	6,37337	7,077393	7,665989	6,574865	6,694919	4,068925	4,222343	8,240219	4,532218	3,223503	2,940498	9,051311	4,474401	5,942335	7,439352	9,045024	6,205584	5,128205	5,595436	4,488492	7,221416	9,84831	6,944697	10,18941	7,467811	9,382668	6,719718	5,856957	5,263181	6,179127	4,458513	7,72961	5,163848	5,077296	7,537853	9,286446	6,436229	11,67378	7,64133	10,77358	8,280974	6,557871	4,202034	9,144699	4,753261	5,732483	6,082421	6,266026	9,569105	9,550591	7,810843	8,238008	5,858961	7,966748	5,278929	8,970698	3,218806	3,025738	5,127446	7,12837	6,462962	3,954258	4,400973	6,538738	4,462313	5,137945	4,85494	7,01481	9,969606	2,751091	3,950252	6,556214	4,22918	3,622555	5,985439	5,32528	4,856322	5,940954	3,155946
3/7/2020 1:06:00 AM	8	3,954189	5,468888	4,795328	3,16244	3,72009	5,261177	3,887185	6,314103	4,012972	4,745663	4,006204	5,376534	6,646704	4,652271	3,342797	4,482896	5,038614	6,109638	6,505237	5,039995	16,508	4,57608	5,300135	4,111613	6,162411	4,150918	4,396966	4,455681	6,599318	6,964108	5,864555	8,025807	8,234485	6,373647	5,213514	6,88923	5,31851	7,604857	6,31424	6,266785	10,77552	7,567763	6,046295	6,050784	3,70441	2,537716	5,016855	5,511301	7,184046	3,969731	3,600796	3,977261	6,471528	6,892477	6,742582	9,71665	5,712312	13,56833	5,831745	7,40737	5,518692	7,792122	4,348889	11,02841	8,355023	8,967729	4,056491	7,008318	3,504089	4,488008	3,356059	4,121353	3,365869	5,662992	5,3364	3,604181	7,386095	4,082256	7,314808	6,569269	6,426421	6,625152	11,1696	6,506686	11,58453	9,273596	5,966719	5,560206	8,504988	6,539636	5,870704	7,103296	3,883801	5,546323	4,821163	4,076108	7,239791	4,934033	3,559765	5,680468	7,434516	5,782839	6,448525	8,312956	12,21382	7,954934	8,428452	6,2672	9,134617	10,04	6,503232	5,736903	7,675453	7,14274	6,893788	8,447447	6,668602	6,649329	3,748411	4,60903	8,924761	4,946811	2,940636	3,271787	9,601293	4,522132	6,612788	7,991959	9,79961	6,391262	5,32079	5,007944	4,311519	7,533847	9,836289	7,240481	10,37135	7,597537	9,467149	6,380485	5,64593	5,238036	5,836856	4,942597	7,500968	5,08821	6,368949	7,618465	9,140762	6,435883	11,40314	8,275309	10,80943	8,500223	7,173479	3,874613	9,640734	5,160532	5,357123	7,158696	6,956855	9,771429	9,647989	7,453719	8,13626	6,470491	7,927995	5,591221	9,255568	3,476873	2,978076	5,139671	7,595671	6,474635	4,305924	4,262061	7,0193	4,912688	5,676323	5,446645	7,766912	10,56684	3,065594	4,316631	6,850687	4,79215	4,04758	6,527272	5,696425	4,992886	6,05935	3,438398
3/7/2020 3:06:00 AM	10	4,201827	5,873743	5,079161	3,192142	3,963721	5,511232	4,007239	6,111434	4,410161	5,118535	4,242581	5,798934	7,372348	4,684046	3,443233	4,66954	5,164885	6,778017	6,911818	5,245773	17,02096	4,798574	5,561588	4,232013	6,290617	4,139244	4,388262	4,565028	6,506135	6,713086	6,337243	8,394051	8,715186	7,010597	5,020239	7,455999	5,868977	7,996312	6,311962	6,367291	11,60982	7,43279	6,262988	6,687252	3,726445	2,975451	5,430965	5,329769	7,140045	4,239749	3,591333	3,715117	6,979926	7,302996	7,15317	9,478199	6,137475	14,39738	6,081386	6,634202	5,966167	7,689476	4,741517	10,6096	8,652051	9,469428	4,081565	7,075389	3,562113	4,672441	3,913019	4,367747	3,642863	5,931629	5,652769	3,732386	7,574671	4,004545	8,483711	6,98483	7,069036	6,638345	12,09722	7,367512	12,15966	9,274564	6,409636	5,933769	8,842008	6,814075	6,648914	6,897243	4,436133	5,563385	4,875111	4,281195	7,432306	5,25565	4,178893	5,906277	8,112843	5,738147	6,551724	8,72838	12,02061	7,940637	8,725893	6,578595	8,953429	10,40437	7,404538	5,95698	8,445583	7,223765	6,866711	9,251354	6,974677	7,077461	3,940028	5,432209	9,280779	4,714439	3,100547	3,457739	9,892796	4,629822	6,841497	7,743701	9,466318	6,32695	5,481253	5,110107	4,507211	7,832739	10,22774	7,620814	10,46606	7,846072	9,996822	6,57079	6,205308	5,222011	6,44065	4,963943	8,196908	5,305592	5,681781	8,330018	9,734543	6,309751	11,96563	7,460143	10,78719	8,626423	6,649399	4,005996	9,545204	5,057955	5,685442	6,800122	6,866228	9,933273	10,01451	8,057996	8,647491	6,420203	8,003219	6,794664	10,39346	3,233311	3,303907	5,334122	8,366697	7,31391	4,758441	4,479444	7,654869	5,310704	6,010099	5,24073	8,169485	11,35997	3,560455	4,408502	7,636012	4,687293	4,292247	7,142187	5,920853	5,533681	6,422553	3,500567
3/7/2020 5:06:00 AM	12	4,289	6,364389	5,430482	3,284704	3,966623	5,940955	4,127847	6,738644	4,236157	5,251852	4,260058	6,092369	7,313357	4,766247	3,841871	4,794913	5,216899	6,809723	7,188673	5,457007	17,67753	5,03737	6,137683	4,324851	6,43022	4,207214	4,763968	4,569656	6,824644	7,318123	6,403902	8,845531	8,875648	6,759021	5,835474	8,122443	6,80551	8,682511	7,277368	6,712879	11,59096	7,776788	6,478089	7,044719	4,019189	2,589592	5,381022	5,706371	7,505734	3,837451	3,774936	4,061463	7,223211	7,333318	7,482593	10,22208	6,394507	14,6294	6,367914	7,391276	6,018043	8,090532	4,679764	11,28516	9,11424	9,12239	4,148983	7,189295	4,303714	5,083029	3,885389	4,367332	3,90625	5,923133	5,488299	4,018499	7,556021	4,32568	8,523431	7,24504	6,775875	6,682208	12,29774	6,897519	12,33256	9,805412	6,35845	6,731185	8,701854	6,92653	6,770488	7,356115	4,81232	5,40672	5,230023	4,407396	7,539788	5,257653	4,229871	6,43022	8,544153	6,304915	6,790658	8,996049	13,06179	8,873785	9,124807	7,655351	9,383153	10,91657	7,872941	6,232662	8,286225	7,44315	6,910782	8,567431	7,356115	7,136729	4,308066	5,387585	8,874338	4,838155	3,036031	3,347425	10,5419	4,524135	7,376354	8,007847	9,952061	6,445348	5,721982	5,258621	4,807555	7,861543	10,50488	7,493163	10,88576	7,983809	10,86186	6,882529	6,596693	5,353877	6,337796	5,134214	7,643679	5,483464	6,656651	8,18261	9,667811	6,227619	12,9711	7,621643	10,97667	8,681338	6,855729	4,101113	9,589551	4,989984	5,572778	7,109928	7,127679	10,10624	9,937348	7,476583	8,707243	6,573069	8,205611	7,197033	10,35015	3,506714	3,179985	5,692902	8,528474	7,948856	4,405463	4,764727	8,106696	5,462879	6,849029	6,178575	8,55624	12,23868	3,161541	4,174335	8,50699	5,139948	4,586027	6,86754	6,287094	5,646414	6,841705	3,953429
3/7/2020 7:06:00 AM	14	4,784828	6,653612	5,464053	3,444753	4,371063	6,278805	4,350271	6,819394	4,759615	5,474484	4,806864	6,44514	8,03907	4,972922	3,87109	4,864611	5,510748	7,856847	7,79834	5,614639	19,02658	5,441535	6,236185	4,539124	7,021925	3,985549	4,983422	4,840227	7,119323	7,793988	6,69775	9,527865	10,30027	7,632074	6,016593	8,534207	7,325653	8,852164	7,783144	7,104816	12,78328	8,154012	7,208982	7,047137	4,305924	3,195803	5,705266	6,518568	8,100272	4,281748	3,640031	4,066576	7,702047	7,85291	8,268333	11,24827	7,086373	16,52852	6,815457	7,655007	6,383317	9,370786	5,152105	12,18004	9,816949	10,87347	4,557499	7,576881	3,748135	5,120262	4,287481	4,812942	4,104981	6,543297	6,194808	3,894231	8,078098	4,51633	8,762848	7,897464	7,925302	7,119529	12,92067	6,864292	14,20051	10,42275	7,109376	6,747692	10,02141	7,960116	7,782451	8,078858	4,559433	5,867043	5,503081	5,00974	8,492969	5,527949	4,358007	6,99989	8,905075	6,571963	6,877694	9,427084	13,97097	8,927044	9,195126	7,434516	9,812389	11,28647	7,935938	6,05341	8,374779	8,08604	7,457587	9,337147	7,963707	8,027811	4,470187	5,408309	9,103668	5,341236	3,359859	3,296585	10,56076	4,616282	7,349897	8,419817	10,40016	6,254973	6,161651	5,634671	5,177111	8,435567	11,12801	7,891316	11,44079	8,554307	10,94586	7,040645	6,804266	5,881618	6,906015	5,415424	8,626838	5,61229	7,140665	9,052898	9,889894	6,404523	13,25272	8,342313	10,85792	8,454354	7,080708	4,130126	9,672097	5,059198	5,660366	6,331095	7,439421	10,9127	10,17297	7,481419	8,895544	6,874586	8,55859	7,577641	10,78629	4,047856	3,342244	5,425232	9,37728	8,042591	4,348613	4,517573	9,27864	5,76398	6,104941	6,160547	8,734389	13,3133	3,689904	4,81163	9,485453	5,02473	4,909304	7,654315	6,421999	6,066327	6,969911	3,681407
3/7/2020 9:06:00 AM	16	4,837188	7,322751	5,646069	3,648803	4,693648	6,623977	4,376658	7,020957	5,216484	5,653598	4,794292	6,490662	8,563426	5,392213	4,225244	5,217589	5,532162	7,470851	7,903611	5,800523	19,41223	5,199353	6,359624	4,679211	7,429681	4,503689	5,245427	5,233132	7,380913	8,747651	7,00949	9,947917	10,3306	7,936353	5,88445	8,484402	7,497721	9,388608	7,488395	7,702393	13,2608	7,64437	7,052663	7,635871	4,073206	3,161818	5,213169	6,845642	8,937126	4,49692	3,937334	4,443524	8,20506	7,970961	8,333886	11,37931	7,399356	16,50662	6,726694	8,145308	6,75688	9,81612	5,358436	13,22357	9,997581	10,76288	5,059474	7,973311	4,576771	5,3641	4,441037	5,001382	4,450293	6,345946	6,297731	4,187252	8,407935	4,773293	8,768512	7,84773	8,3209	7,268526	13,43888	6,970878	14,25411	10,97521	7,218445	7,050868	10,4749	7,767601	8,112843	7,130305	4,546032	5,837961	5,616849	5,388898	8,654538	5,088279	4,829659	6,840462	9,485661	6,210489	7,642642	10,07667	13,53815	9,352344	8,982096	7,376285	10,32466	10,88625	8,781496	6,006439	9,06623	7,914871	7,870248	10,37619	8,051159	7,846071	4,328305	5,73787	9,186284	5,302553	3,375055	3,546294	10,50654	5,06583	7,76622	9,05656	10,80688	7,1531	6,478781	5,787743	4,918766	7,865551	11,51511	8,185371	11,27135	8,657438	11,45004	6,905463	6,86975	5,767919	6,673713	5,523182	8,610466	5,503979	7,95977	8,989969	10,01914	6,438232	13,58346	8,609982	10,9958	8,426517	7,174168	4,146013	10,41446	5,557099	5,965614	6,902838	7,934628	11,01252	10,61284	7,703361	9,887683	7,113381	8,880416	7,82452	11,56796	3,875856	3,574685	5,878579	9,843821	8,37837	4,564545	5,280242	9,25764	5,977288	6,335586	6,822503	9,131921	13,16106	4,069822	4,618907	9,83636	5,788226	4,997237	7,905338	7,126851	6,757848	7,059296	4,027617
3/7/2020 11:06:00 AM	18	4,924915	7,985467	5,931491	3,693427	4,236227	6,906153	4,573939	7,403501	4,984596	6,123591	5,253993	7,755927	8,88083	5,338127	4,228904	5,249848	5,864418	7,465324	7,796682	6,105907	20,04082	5,46053	6,483753	4,78621	7,113175	4,873867	4,843197	5,241351	7,666958	8,563841	7,247872	11,22596	10,67377	7,712547	6,281498	9,477578	7,965365	9,568137	7,85512	7,81174	13,6964	8,238563	7,619365	8,389975	4,745317	3,319795	5,774826	6,474566	9,315389	4,389091	4,319877	4,422939	8,285878	8,128867	8,459259	11,22562	7,477344	16,37766	7,174583	7,875292	6,607124	9,625262	5,688067	12,96461	10,10879	11,58826	5,29012	8,131701	4,832974	5,303865	4,417965	4,978518	4,540852	6,367636	6,840117	3,968626	8,29617	4,971817	9,207078	8,490204	9,030448	7,3557	13,8295	7,04907	14,93134	11,92529	7,115661	7,417039	10,04338	8,308536	8,462507	7,253259	4,840988	5,979429	5,999531	5,86649	8,20665	5,851778	4,851142	6,865536	9,288102	6,732497	7,705709	9,790009	13,72044	9,315316	9,330652	7,942916	9,543339	11,91658	8,525228	6,525959	9,218822	8,510997	8,497735	10,17497	8,326151	7,527699	4,483104	5,891564	9,417482	5,375152	3,53241	3,702061	10,53962	5,11743	7,772436	9,207628	10,71604	7,280684	6,688495	5,726611	4,985424	8,717534	12,14364	8,681477	11,81034	8,519976	11,52969	7,299195	6,596001	5,750097	6,866849	5,786431	8,942653	5,393596	9,296736	9,114031	10,35042	6,695818	13,89561	9,196644	10,90117	8,748965	7,320263	4,050826	10,0936	5,188509	6,319283	7,012668	7,267905	11,41716	10,79175	8,479635	10,23106	7,071246	9,286928	8,087976	11,8837	3,805606	3,287259	5,96064	10,09001	8,767546	4,967465	5,830225	9,175854	6,201647	7,057914	7,299887	9,036527	13,62338	3,615095	5,48526	9,66056	5,956841	5,43663	8,408627	6,967907	6,620317	7,222798	4,342741
3/7/2020 1:06:00 PM	20	5,102923	7,055703	6,138649	3,865634	4,534635	6,76738	4,800232	7,70488	5,3058	6,633648	4,987152	7,264659	8,987761	5,325694	4,336594	5,28563	5,776346	7,961082	8,140127	6,091401	20,47352	5,674667	6,239708	5,051807	7,584411	5,172828	4,960212	5,647587	7,737899	8,604595	7,654937	10,78615	11,1278	8,124104	6,228241	8,909636	8,253342	9,647643	8,517007	7,924681	14,36726	8,480328	8,084661	7,785492	5,838859	3,154427	6,130913	6,293311	9,566547	4,81384	3,943206	4,500926	8,717534	9,200722	8,482607	11,60878	7,478933	16,59255	6,938066	7,983532	7,090103	10,04103	5,740633	12,78743	10,64987	12,10876	5,264147	8,516179	4,415133	5,600271	4,4505	5,187887	4,495815	7,030282	6,953194	4,207975	8,663722	4,881258	9,302402	8,668559	8,444753	7,848766	14,07141	6,910505	15,18519	11,9934	7,175964	7,429474	10,88272	8,509547	7,843171	7,933796	5,264561	6,181407	6,157232	6,181891	8,581869	5,57195	4,837119	7,390722	9,861986	6,611959	8,064904	10,00442	14,51377	9,725492	9,537882	7,739832	9,994751	11,6371	8,470035	6,391952	9,222756	8,673326	8,22972	10,26815	8,372361	7,730299	4,838431	5,757281	9,785034	5,45383	3,683963	3,696535	10,56214	5,136702	7,738935	9,271386	11,14335	7,271291	6,650088	6,323843	5,259657	8,630362	11,98815	8,177499	11,95133	8,800357	11,50289	7,715724	6,850893	6,053134	6,717231	5,8276	9,115965	5,537274	10,19196	9,35628	9,986875	6,786444	14,03867	9,097659	11,13119	8,363795	7,484459	4,284235	10,78249	5,413145	6,227896	7,082642	8,024564	11,49329	10,84749	8,060827	10,62604	6,778018	9,274426	7,753024	12,18004	4,254877	3,58104	6,278113	10,52726	9,136756	5,097673	5,566493	9,348062	6,233974	7,61363	7,942708	9,774191	13,82605	3,997707	5,042896	10,07308	6,128565	5,230921	7,919982	7,107718	7,156001	7,786666	4,02513
3/7/2020 3:06:00 PM	22	5,244045	8,01061	6,383801	4,116034	5,230576	7,100533	5,019894	7,533778	5,064655	6,413848	4,769563	7,601473	9,557084	5,813301	4,300605	5,633219	5,975146	7,610661	8,245745	6,64104	20,55675	5,37605	6,727247	4,961731	7,463321	5,069975	5,26615	5,612428	8,724236	8,440607	7,876051	10,82608	10,78367	8,074437	6,95437	9,380664	8,109043	10,36189	8,676504	7,802693	13,82184	8,816658	8,396053	8,393567	5,565802	3,300384	6,17381	6,859389	9,641289	4,998412	4,029068	4,742969	8,935607	8,775697	8,89285	12,63166	8,323938	17,33104	7,414069	8,456012	7,047484	9,927126	6,243646	13,48641	10,36721	12,15241	5,272436	8,759049	4,702351	5,818965	4,337216	5,300066	4,52379	6,569131	7,565001	4,10512	8,775491	4,995303	9,934102	8,786404	8,65585	7,734996	14,03763	7,880886	15,77697	12,51257	7,453097	7,457586	10,5618	8,505057	8,19691	8,66628	5,228088	6,429943	6,188384	5,816755	8,417468	6,094027	5,131867	7,217341	9,99261	6,885914	8,498219	10,38835	13,89147	9,66139	9,773293	8,113464	10,15943	11,7153	8,80913	6,796046	9,664775	9,397174	8,187514	9,845545	8,344869	7,971375	4,786486	5,854815	10,06693	5,650489	3,608878	3,299694	11,28972	5,377846	7,902368	9,979554	11,15806	6,907949	6,672332	6,639105	5,645585	8,938164	12,39887	8,738396	11,74244	8,875167	11,37185	7,582339	6,941866	5,629905	6,724483	5,725782	8,621864	5,617885	10,54867	10,45797	10,37778	7,062404	13,93526	8,764367	11,45709	9,061602	7,75054	4,117829	10,82594	5,704299	6,275904	7,004311	8,357235	11,29918	11,07303	8,049706	10,59633	6,94373	9,5126	8,642795	12,30065	4,533668	3,758427	6,877764	10,34365	9,412094	4,954893	5,96962	9,836981	6,328125	8,284428	8,512171	10,22243	14,62146	4,282369	5,355189	10,33909	6,182029	5,237207	8,332297	7,046239	7,385472	8,325183	4,534221
3/7/2020 5:06:00 PM	24	5,782977	7,712755	6,141896	4,160313	5,292469	7,183355	5,13532	8,24319	5,27064	5,728269	5,147408	7,351487	9,3473	5,703886	4,601707	5,965476	6,287371	8,254657	7,782245	6,269272	21,12393	5,581828	6,801434	5,255306	7,840684	4,948746	4,943841	5,553921	8,888014	8,640792	8,669387	11,41696	11,61631	8,658958	7,347687	9,487248	8,091292	10,3172	8,62822	8,543672	14,43247	8,464024	8,281112	8,804776	5,741531	3,410077	6,133193	6,510624	9,929197	4,96636	4,155753	4,371685	9,238919	9,296254	9,411817	12,1855	8,724442	18,02353	7,302582	8,041349	7,174306	10,70561	5,998287	13,75642	10,67902	12,12133	5,303589	8,824465	5,276442	5,560483	4,296737	5,535546	4,58285	7,194615	7,100809	4,44601	8,910326	5,065346	10,28667	8,969729	9,06333	8,442473	14,15651	7,801863	15,74768	12,53053	7,525419	7,746395	10,9185	8,984859	8,021248	8,493866	5,098019	6,468004	6,397822	5,600823	8,514244	6,41668	5,094842	7,120773	10,59751	7,138249	9,162661	10,50985	15,4825	10,64793	9,831385	8,208513	10,57188	12,10558	8,817556	6,488174	9,638248	9,102702	8,816866	11,15246	8,746615	7,88199	4,745524	5,898749	9,936104	5,731101	3,552374	3,448552	11,32598	5,688274	8,249129	10,55102	11,23218	7,428782	6,459025	6,691949	5,793546	9,397312	12,16505	8,295479	12,06848	9,044472	11,34491	8,037827	6,972535	6,42946	6,958927	5,639921	8,89734	5,83285	9,897491	10,20578	10,03309	7,48584	13,88276	8,512172	11,50517	8,988037	7,987747	4,239819	10,22408	5,62949	6,474359	6,845228	8,23939	11,68476	11,24779	8,036169	11,2279	7,377321	9,081429	8,829716	13,7864	4,63514	3,663103	6,907466	11,33331	9,380663	5,25047	6,350851	10,33647	6,577834	8,538488	8,400682	10,19314	14,52296	4,217852	5,14582	11,15868	6,344151	5,548395	8,427138	7,378287	7,600712	8,359443	4,502031
3/7/2020 7:06:00 PM	26	5,161223	8,089563	6,7555	4,241269	5,095393	7,317018	4,776263	8,790687	5,282866	6,446315	5,307112	7,725741	9,914139	5,917814	4,712989	6,212769	5,956427	8,078925	8,991559	6,386633	21,40694	5,946479	6,558009	5,073565	7,854636	5,394286	5,498522	6,155228	8,921654	9,196783	8,905213	11,21305	12,0633	9,199203	7,435137	10,00138	8,678161	11,09382	8,871849	8,92801	14,57836	8,75967	8,812167	8,483091	6,405283	3,343902	5,966027	6,819325	10,33101	5,38358	4,386812	5,027838	9,605162	9,738755	9,852179	12,74045	8,493451	18,29127	7,634974	8,592439	7,439903	10,23714	6,203788	14,79781	11,31031	12,88261	5,247983	9,527451	5,127721	6,058797	4,47067	5,520764	5,010361	7,772091	7,467465	4,316355	9,219993	5,10465	10,76564	8,921585	9,167011	8,352605	14,4514	7,891109	16,5127	13,65882	7,381327	8,219429	10,78733	8,734319	7,848903	8,148349	5,596886	6,384905	6,262848	5,937914	9,318979	6,531416	5,307112	6,99015	10,78719	7,538752	8,861696	10,63495	15,55323	10,35636	9,86399	8,428865	10,87132	13,01089	9,062501	6,45854	9,967465	8,898721	8,704134	11,19343	8,740812	7,957146	4,632792	5,955805	10,48643	5,939848	3,829714	3,566603	11,55497	5,466885	8,436741	10,3536	11,68691	7,55236	6,490315	6,905049	5,551296	9,202311	12,15269	8,725478	11,57825	9,347163	11,39568	7,89705	7,315428	6,265473	6,962244	6,255872	8,841318	5,920163	10,34628	10,08248	10,15584	7,289802	14,38626	8,36497	11,66494	9,126326	7,898983	4,317667	10,48664	5,618852	6,300357	6,999959	8,440332	11,97958	11,39223	8,109595	11,33938	7,190747	9,100147	8,783502	14,81287	4,644397	4,044126	6,906498	11,56119	10,15563	5,778901	6,136992	10,55337	7,45731	8,597342	8,304321	11,12801	15,71273	4,182347	5,906899	11,21712	6,414124	5,929072	8,378162	7,535506	8,053507	8,683065	4,540576
3/7/2020 9:06:00 PM	28	5,319754	9,009313	7,411376	4,732469	4,945085	7,401498	4,781236	9,071895	5,501907	6,455709	5,716457	7,836884	9,668643	5,618161	4,573939	6,042565	6,345395	7,901469	8,909636	6,230037	21,21788	5,546875	6,735259	5,112663	8,469689	5,322793	5,931145	5,955252	9,278225	9,706428	8,959093	13,19877	12,92599	9,485177	7,31087	10,46868	9,045575	12,08769	9,125083	8,888566	14,02541	8,792275	8,822117	8,921862	5,874227	3,456496	6,133055	6,376064	10,17718	5,613257	4,939075	4,700003	9,872279	10,17531	10,26518	13,38853	9,151262	19,656	7,531637	8,36062	7,906305	11,30236	6,458265	15,19846	11,75087	12,76636	5,335019	9,965601	5,137945	6,008026	4,158999	5,515584	5,136218	7,732303	7,5545	4,661182	9,730881	5,411762	11,88212	8,652742	10,19272	8,477081	13,99674	8,255002	16,99651	13,66662	7,324201	7,960047	10,92127	9,046545	7,968405	8,653708	5,62279	5,79244	6,404316	6,052443	9,333623	6,663006	4,916487	7,431821	11,09686	8,142614	8,897063	10,76129	16,01079	10,34379	10,26877	8,394812	11,361	12,28227	9,144907	6,257806	10,20156	9,589827	8,252653	11,27632	8,40158	7,605825	4,716996	6,203167	10,60359	5,914015	3,748757	3,480811	12,31405	5,366518	8,088046	10,60317	11,62425	7,374488	6,980963	7,245178	5,509021	9,245553	12,25022	8,747582	11,59904	9,305232	11,59621	7,744045	7,67117	5,773928	7,044305	6,677719	8,402893	5,851777	9,086677	10,00905	10,05222	7,319574	14,49678	9,35414	11,80903	9,349856	8,444407	4,419693	10,46592	5,63177	6,225409	6,679378	8,144617	11,51194	10,84148	8,117887	12,03975	7,070969	9,405878	8,724374	16,14314	4,576427	4,219441	6,906846	11,56139	10,82532	5,714108	6,397753	11,10093	7,779412	8,554515	9,318497	11,59462	16,53819	4,394064	5,56076	11,79515	6,663421	5,799693	8,806573	8,185719	8,000387	8,87938	4,716995
3/7/2020 11:06:00 PM	30	5,899646	9,430329	7,364542	4,615178	5,247914	7,901954	5,276649	9,166875	5,604278	6,428907	6,443275	8,385418	10,17338	6,236668	4,925467	6,052029	6,290617	8,743785	9,041225	6,721099	21,2288	5,309945	6,618797	5,366172	9,128399	5,954079	6,046433	6,190319	9,704768	9,591139	8,909014	13,01849	13,13433	9,467631	7,816646	11,00354	9,090891	11,91292	9,691299	8,909497	15,66327	9,160312	8,617098	8,622002	5,975768	3,120786	5,674321	6,932472	10,74208	4,988948	4,96263	5,043518	10,18139	10,51455	10,76025	13,78868	9,144355	20,17359	8,131561	9,014216	7,699077	11,58709	6,573898	15,80301	11,86954	13,14607	5,267945	9,395794	5,80515	6,260362	4,14097	5,449202	5,128205	8,322558	7,848903	4,836911	10,20847	5,309391	12,133	9,284166	9,515639	9,081909	14,87311	8,045354	17,73251	14,4887	8,122029	8,3859	11,69734	9,078457	8,131907	8,542287	6,600976	6,075168	6,258565	5,730962	9,106295	6,09375	5,121781	6,894342	11,17712	7,734168	9,42356	10,79969	16,26209	11,46386	10,44664	8,675951	11,4316	12,91604	8,978573	6,181753	10,55675	9,772466	8,197115	10,77117	8,54305	8,107387	4,785588	6,277976	10,61181	5,578236	4,451122	3,601694	12,22902	5,457698	7,698801	11,08684	11,07344	7,446673	6,742098	6,900697	5,809019	9,208251	12,05701	7,973654	11,79591	9,367332	11,53459	8,736393	7,603752	6,039871	7,103366	6,6342	8,64611	5,863036	9,625675	9,944395	10,37474	7,538544	14,07549	9,382944	11,71985	9,923118	8,594718	4,510873	10,57119	5,616159	6,405629	6,928741	7,811395	11,79439	10,92534	7,259824	11,29946	6,830585	9,394962	8,503814	15,06638	4,555703	4,276843	6,779052	12,77845	11,41986	5,832367	6,497085	11,39506	7,947129	8,919859	9,434613	12,09825	16,71903	4,76224	5,929902	11,80185	6,602357	6,336621	9,91179	8,336164	8,97429	8,607566	4,106156
3/8/2020 1:06:00 AM	32	6,029924	9,416998	7,588279	4,99033	5,934462	7,839853	4,841402	9,958347	5,567253	7,41186	6,360385	8,755733	10,53458	6,264575	4,978932	6,130913	6,525199	8,894991	9,20162	6,992015	21,05162	5,797828	6,743964	5,293643	9,733436	5,94268	6,577558	6,591512	10,13269	11,12007	9,596251	13,51604	14,41513	10,06182	8,050536	11,43982	9,398694	12,46905	9,648887	9,318221	15,90545	9,296737	9,462175	9,143112	6,056242	3,199533	5,816548	7,09701	10,8973	5,954977	5,135044	5,32901	11,05832	10,37114	11,77622	14,9024	9,576079	21,47008	8,491309	9,795673	8,072227	10,92147	6,52133	16,29822	12,19468	13,20257	5,231612	9,834286	5,322171	5,876644	4,128606	5,2303	5,05457	8,765749	7,70709	4,828969	10,52643	5,489335	12,67614	9,761135	9,889756	9,688881	15,71204	8,032577	18,40793	14,69351	8,147588	8,525572	10,82532	9,172746	8,203333	8,825431	6,100658	6,379794	6,063149	5,991241	9,282369	6,514631	5,11881	7,416486	11,67965	8,356337	8,900793	11,47408	16,42359	10,84017	10,78429	8,617582	11,97634	13,29058	9,114514	6,694296	10,53803	9,375553	8,617995	11,12566	8,811893	8,081552	4,652133	6,476845	10,74271	5,390695	4,633206	3,602454	11,8377	5,431242	8,216456	10,42171	11,58101	7,879227	6,376755	6,855452	5,661611	9,099663	11,68476	7,800689	11,8846	9,43254	11,73312	8,526471	7,791501	5,797829	7,428576	6,358656	8,772589	5,766123	9,422042	9,94557	9,382737	7,312044	14,42191	8,999642	11,59393	9,17385	8,264465	4,614141	10,77441	5,515584	6,073649	7,06572	7,603613	11,69416	10,49887	7,586415	11,06391	6,802054	9,163074	9,431229	17,34686	4,534289	4,614141	7,083403	14,03487	11,63648	5,734831	6,231695	11,73042	8,673879	8,849055	10,41031	12,6356	17,33533	5,102578	6,057347	12,7446	7,281305	6,669016	9,631411	8,671737	9,299846	8,997777	4,685082
3/8/2020 3:06:00 AM	34	6,100727	9,507141	7,828871	5,09194	5,685719	8,37768	5,177387	9,531042	5,604692	7,070554	6,969911	8,93906	10,40886	6,129946	5,074878	6,172704	6,413435	8,782742	9,577461	7,073594	20,35609	5,992002	6,767863	5,290188	10,0172	6,177332	6,384491	6,659622	10,07695	11,36695	10,05201	13,89879	14,23312	10,44485	7,792606	10,16316	9,843544	12,74211	10,29578	9,850657	17,31115	9,935898	9,465837	9,177651	6,074202	3,170038	6,102799	7,399287	11,36881	5,868701	5,385029	5,106515	11,17996	10,90282	12,02959	15,04718	9,687707	21,65127	8,443716	10,23078	7,84773	12,12457	6,631714	16,52382	12,46567	13,74157	5,479457	9,813217	5,141261	6,138995	4,394687	5,65567	5,826426	8,941272	7,280822	5,272505	10,54515	6,023016	12,89014	9,789389	10,53769	9,557014	15,66189	8,408419	18,41864	15,96382	8,684034	8,970698	11,29566	9,287135	8,176461	9,177581	5,897919	6,218916	5,918021	6,202406	8,819629	6,248688	5,346209	7,254297	11,73312	8,336096	9,563924	11,67295	16,88129	11,39375	10,80425	8,582767	11,87479	13,24063	9,42805	6,459991	10,56615	9,260474	8,498219	10,69491	8,793034	7,593598	4,791391	6,324189	10,60083	5,824907	3,903694	3,54816	12,3356	5,571536	8,126105	10,40354	11,40867	8,023735	6,544748	6,880803	5,899094	9,174405	11,75053	8,494764	11,70901	8,897962	11,43899	8,670149	7,394867	5,543697	6,666391	6,501436	8,590988	5,843419	9,118037	9,638042	9,112305	7,14571	14,34177	9,670646	11,46531	9,141248	7,832186	4,029067	10,40002	5,624102	6,232869	7,039471	7,768085	11,91776	10,33647	7,936906	11,60719	6,994226	8,685414	8,45933	16,24641	4,719275	4,812873	7,246629	13,05454	12,62517	6,428631	6,701896	12,44598	9,181726	8,915992	10,04366	13,33285	18,3399	4,899011	6,227827	12,46221	7,878674	7,065373	9,574079	8,705447	9,451606	9,650062	4,595283
3/8/2020 5:06:00 AM	36	6,333651	10,25316	7,590421	4,992195	6,294209	8,89734	5,49189	10,38503	6,510279	7,449713	7,270736	8,943343	10,48871	6,944283	5,059129	6,47657	6,704175	9,185802	10,00394	7,297055	20,08179	5,72744	6,958927	5,534925	10,13587	6,782231	6,514561	6,869887	10,34787	12,01896	10,45853	15,11086	14,7335	10,541	8,536831	11,31175	10,3603	13,44917	9,848863	10,47441	17,10447	10,16972	9,929265	10,09671	6,023638	3,382861	6,203443	7,158972	11,13209	6,225479	5,199008	5,433176	11,97184	10,95891	12,66848	14,39814	10,44478	23,14572	8,858864	10,8182	8,879035	12,63214	7,207049	16,68214	12,13749	13,4795	5,482082	10,11916	5,77531	5,975078	3,972977	5,509436	5,845559	9,145254	7,784938	5,624448	11,36342	6,096029	12,9262	10,04138	9,892173	9,361668	16,57929	9,406982	18,97864	16,01293	8,396538	9,052414	11,4774	9,63362	8,499047	8,482263	5,880098	6,099553	6,009132	6,065982	9,43544	6,459714	5,596748	6,948082	11,3083	8,800909	10,30062	11,75681	16,54883	11,13506	10,72875	8,865494	11,95174	13,36981	9,479167	6,520709	10,72848	8,993148	8,292303	11,47008	8,69025	8,244088	4,943357	6,405973	10,33226	5,640266	4,072793	3,796972	12,73921	5,897781	8,483228	11,10681	11,62895	7,647478	6,628398	6,984277	6,100104	9,371754	11,65175	8,020282	12,65162	9,139174	11,13527	8,327531	7,956523	5,620234	7,100189	6,273072	9,129158	5,654979	8,671116	9,434614	9,251215	7,03802	14,14656	8,926076	11,4917	9,328234	7,59422	4,169568	10,05146	5,431449	6,016454	6,764686	7,123398	12,03816	10,39733	7,801172	10,77862	6,741407	8,44731	8,293409	17,39321	4,955377	4,880153	7,513678	13,43446	12,6119	5,98986	6,650296	12,83882	9,256259	9,16121	10,14444	13,85437	19,10167	5,054777	6,254629	13,6361	7,906098	7,135831	10,44596	9,670232	9,716651	10,1003	4,683011
3/8/2020 7:06:00 AM	38	5,969343	10,46226	7,539372	5,87174	6,206206	9,185179	5,451757	10,99283	6,967839	8,025737	7,795094	9,413821	10,57568	6,772284	5,511231	6,538945	6,747486	8,725685	9,880429	7,298229	20,03661	5,863796	7,280684	5,225809	10,44685	6,62453	6,746243	7,470022	10,67487	11,26534	10,75037	14,78179	15,04034	11,6849	8,696052	11,63337	11,42262	13,83331	10,59806	10,91008	17,40067	10,39511	10,01983	10,50612	6,27763	3,490067	6,555455	7,112	12,54877	6,718406	5,195623	5,583623	12,21416	11,74804	12,90071	14,92464	10,68758	22,58455	8,511757	9,901635	8,531857	13,25217	7,10081	16,94643	12,88254	14,06146	5,781112	10,2913	6,270447	5,974249	4,189877	5,647726	5,609596	9,423284	8,009782	5,756383	11,14134	6,025986	12,88524	10,61264	10,42862	9,543269	16,63738	9,622222	18,8599	16,37399	8,303562	9,050689	11,73733	9,417136	8,958609	8,842424	5,855991	6,188936	6,299872	6,623287	9,457891	6,980203	5,312984	6,940207	12,3939	8,856309	10,16447	12,41608	17,79081	11,91555	11,2558	8,923036	12,0269	13,46921	9,418102	6,751906	11,12138	8,871021	8,434736	11,39064	8,692598	8,048602	4,923326	6,923767	9,926435	5,335088	4,244101	3,691907	12,31163	5,550813	8,246297	11,76717	11,91948	7,963293	6,503095	7,21589	5,463984	9,345019	11,83839	8,698469	12,86548	8,916681	11,5674	8,349084	7,667994	5,513857	6,918311	6,370399	7,937804	6,038697	8,629393	10,30165	8,800286	7,19275	13,98859	9,524067	11,85573	9,373412	7,929929	4,501271	10,46412	5,168822	6,223613	6,627638	7,139491	12,32372	9,91262	8,271579	11,76289	6,463446	7,797648	8,498634	17,76076	4,863367	5,040893	7,835433	13,83572	13,24574	6,374821	6,969012	13,30266	9,750016	9,998343	10,14699	13,78157	20,025	5,083444	6,791142	14,12004	7,772367	7,587865	11,5576	9,51329	9,811837	10,1461	4,703318
3/8/2020 9:06:00 AM	40	6,097757	10,99774	7,335806	5,511508	6,257046	9,477509	5,30877	10,99905	7,175619	7,815608	7,770226	9,465558	11,31362	6,712256	5,390072	6,632612	6,988423	9,207627	9,99261	7,31909	20,79928	5,617332	6,924045	5,589772	11,0532	6,772076	6,5453	7,37815	11,62211	12,31854	11,35258	15,42268	15,65657	11,69278	8,81196	12,10634	11,51518	13,69729	10,68869	10,93722	17,93511	10,64289	10,08344	10,08918	6,910851	3,452282	6,259395	6,951537	13,02629	6,385044	5,327352	5,711277	12,91577	12,26183	13,10939	16,21208	10,83423	23,43971	9,289691	10,72281	8,115536	13,6151	7,8192	17,56252	12,99334	14,71126	5,952352	10,55952	5,802319	6,34643	4,129849	5,438633	5,645653	9,25681	8,12569	5,882723	11,29987	7,025517	13,38169	12,50131	11,24151	9,411334	17,23254	9,9828	20,01768	16,85186	8,809544	9,705322	12,0309	9,4056	9,036321	8,632087	5,766606	6,064186	6,494875	6,432016	9,083568	6,28447	5,26242	7,10613	12,21541	9,427429	10,48857	12,34085	18,66683	11,52023	11,22755	9,2135	12,49392	13,75946	9,842577	6,966871	11,13022	9,33314	8,941478	12,19061	8,587948	8,030159	5,158737	6,416887	10,48588	5,269949	4,404703	3,636992	12,16878	5,655048	8,048326	11,14721	11,62605	8,415811	6,534041	7,008455	6,217258	9,395583	11,52292	8,929114	12,35142	9,020501	11,67869	8,277311	8,00474	5,683577	6,831689	5,987442	8,176945	5,208679	8,04577	9,768803	8,749309	6,514009	13,51715	9,559088	12,35722	9,435027	7,476652	4,198995	10,74257	5,259035	5,985371	7,184253	7,200141	11,74023	9,603297	7,748605	11,47194	6,388567	7,435137	9,0386	18,07174	4,843474	4,950887	7,694656	13,9604	13,76589	6,548753	7,02151	13,98064	9,300812	10,05264	10,22505	14,37555	20,24294	4,955929	6,995538	14,9817	8,608395	7,697005	11,32591	10,03177	10,25759	10,28515	4,851831
3/8/2020 11:06:00 AM	42	6,270516	10,98461	7,327379	5,68848	6,554555	9,729637	5,533751	11,47664	7,649203	8,42555	7,895944	9,275186	11,68055	6,909607	5,69	6,888194	6,574865	9,937969	9,784897	8,306462	20,63336	5,391178	6,946632	5,756382	11,43561	7,287176	6,938204	7,546144	11,37365	12,54683	11,61237	16,16193	15,8077	11,82976	9,084604	12,18667	11,55829	14,40097	11,06142	11,09672	17,71973	11,09417	10,36251	10,76301	6,206759	3,544153	6,486447	7,507529	13,35323	6,695333	5,644272	5,449063	12,52418	12,9664	13,7223	16,80745	11,34823	25,28321	9,562819	11,52202	8,412287	14,13855	7,853187	17,52445	13,70635	15,1244	5,922856	11,01714	6,359623	6,080763	4,021677	5,673215	6,043048	9,755885	8,690663	5,771511	11,401	7,222591	14,05304	11,15108	11,35493	9,494985	18,76782	9,681354	20,14651	16,50724	8,901346	9,917385	11,72462	9,9035	8,819629	9,160865	6,323773	5,91733	6,6447	6,711566	9,46328	6,4803	5,45307	7,118217	12,67525	9,007514	10,83154	12,79862	19,06208	11,79328	11,6295	8,64238	12,84082	14,3569	10,29655	6,896413	11,1564	9,547621	8,764989	11,67116	9,065609	7,745428	4,917799	6,714192	10,46233	5,445057	4,451744	3,626699	12,34983	5,589565	8,094538	11,17761	11,4001	8,098888	6,451426	7,2773	6,64104	9,19789	11,8368	8,666831	12,69791	9,100768	12,18999	8,277311	8,119543	5,751686	7,296157	5,973281	7,904579	5,264768	8,172456	9,527727	8,342729	6,834868	12,92516	8,882833	12,00701	9,610135	7,670205	3,725616	10,21234	5,650212	5,925204	6,630402	7,322267	11,48375	9,450985	8,181503	11,04215	6,388843	7,393485	8,320141	17,9691	4,723005	5,091733	7,789706	14,76314	13,62995	6,905255	7,265903	14,15209	9,629958	10,50177	10,95422	15,12682	21,40901	5,239003	6,859251	14,75229	8,411114	8,123963	11,75667	10,21821	10,70478	10,78726	4,805827
3/8/2020 1:06:00 PM	44	6,534041	11,90049	7,761453	5,704989	6,94974	9,665396	6,13264	11,85745	7,549252	9,173781	7,779897	10,45735	12,20719	7,173825	5,910629	7,108891	7,242002	10,58335	10,14561	8,362139	20,40147	6,095477	7,27129	6,105009	11,77208	7,686575	6,995676	8,095298	11,9581	12,3595	12,47921	16,6668	16,32018	12,39183	9,227178	13,90501	12,09328	14,93949	11,31251	11,85621	18,37589	12,1196	10,45701	10,99359	5,571466	3,357855	6,772215	7,301199	13,51307	7,053286	5,586525	5,693799	13,69439	13,59727	14,80673	17,8239	12,16837	25,06334	10,02611	12,01536	8,46589	14,06734	8,263567	17,60962	13,83262	15,48112	5,794996	11,82748	5,901373	6,08933	4,16646	5,76861	6,412537	10,04165	8,521565	5,771441	11,60167	7,428506	13,52847	12,04389	11,53542	9,918353	18,77411	10,10589	20,75175	17,35418	9,331621	10,05913	11,4774	9,896386	9,399176	9,24583	6,677582	6,289511	6,524854	6,387323	9,998756	6,768899	5,570154	7,566659	13,04025	9,789663	10,96686	12,92585	19,36063	11,82582	11,77719	8,846223	12,75088	14,18242	10,29813	7,492057	10,94952	9,590034	8,656196	12,10834	8,764504	7,786181	4,92526	7,151029	9,951232	4,924017	4,415617	3,911914	12,20601	6,234734	7,992444	11,32847	11,84571	8,331054	6,583016	7,615841	6,166694	9,309652	12,02786	7,763801	12,55478	9,101252	11,76711	7,917357	8,517629	5,767712	7,495234	6,06011	7,518651	5,010223	8,029191	8,827918	8,407038	6,556077	13,0904	9,115551	11,43934	9,214052	7,420632	3,838694	10,34835	4,969261	5,53603	6,9199	7,252778	11,83818	8,997776	7,460213	11,19419	6,130914	7,278749	8,477633	17,64009	4,964012	5,274785	7,981666	15,60006	13,67208	7,167883	7,128578	14,6131	9,892655	11,20911	11,02923	16,22472	21,82437	5,645032	7,601266	15,34407	8,514521	8,199118	11,50047	10,55592	10,74768	10,83216	5,277202
3/8/2020 3:06:00 PM	46	7,024273	11,79591	7,442461	6,009754	6,704727	10,50149	6,456192	11,51062	7,328001	8,618548	7,823829	10,6871	11,52679	7,576951	5,800591	7,478448	7,247458	10,07951	10,54038	8,420854	20,46322	5,925205	7,048104	5,94793	12,25927	7,990165	6,912509	8,022838	11,91859	12,89981	12,52445	18,15249	16,82471	12,51416	9,243549	14,36063	12,34631	14,98916	11,47954	12,27246	18,7348	11,787	11,08629	10,65194	5,590324	3,61696	6,733394	6,973158	14,23775	7,42975	5,82463	6,168421	13,71498	14,28341	15,1778	17,84607	12,39521	26,10487	10,1653	11,77242	9,034593	13,63085	8,761467	18,75843	14,0605	16,11026	6,177401	12,02566	5,763566	6,046296	4,297704	5,749405	6,366532	10,42033	8,65661	6,067087	12,18301	7,811671	13,97028	12,38789	12,17562	10,08759	18,74523	10,42198	21,06115	17,54248	9,990813	10,60276	11,39271	10,48153	9,136342	10,3355	6,590751	6,701964	6,571895	6,187348	10,13415	6,884118	5,484154	7,835226	13,12403	9,781444	10,93329	12,58621	20,82525	11,67869	11,94394	9,126671	12,89063	14,06271	10,30663	7,142533	11,00119	9,950541	8,438605	11,6284	9,083707	7,989956	4,887821	7,392173	9,980452	4,87442	4,34212	3,775559	12,51665	6,167109	8,211207	11,357	11,8435	8,568676	7,002376	7,575293	6,443482	9,82206	12,12727	8,030988	12,7475	9,383428	12,01301	8,446756	8,410699	5,939572	7,38865	6,178161	7,796681	4,977896	7,367237	9,215158	7,81402	6,250484	13,19373	8,579175	10,72495	9,209633	7,6032	4,131438	10,669	5,302553	5,320513	6,905946	7,516371	11,00892	9,591622	7,889243	10,65546	6,402174	6,936133	8,155601	17,42353	5,000138	4,95137	7,599331	15,63702	14,66008	7,232399	7,736448	15,04732	9,930787	11,07648	11,90546	16,75571	22,0872	5,942128	7,971306	15,64179	8,865633	8,134325	12,31377	10,93847	11,46793	11,08394	5,31478
3/8/2020 5:06:00 PM	48	7,078014	12,26231	8,277312	6,756949	7,065374	10,1262	6,401761	11,60505	7,190194	8,909842	8,509202	10,9757	11,96832	7,522451	5,895571	7,319367	7,52915	10,13988	10,56898	8,709176	20,11536	5,882032	6,945526	5,96969	12,27675	8,45401	6,73222	7,832878	12,28731	14,24583	13,0417	19,03873	17,67539	12,9557	9,236228	14,25667	12,74653	16,06184	13,17149	12,57488	19,59238	12,11034	11,00623	10,78312	5,593916	3,47563	6,606432	7,419803	14,09193	7,43424	5,857994	6,573829	14,0136	15,046	16,124	17,37808	12,89339	27,20387	10,48457	11,24144	8,838694	14,5108	8,991974	19,12785	14,58803	16,04906	6,056036	12,22432	6,175536	5,848531	4,302125	5,771027	6,706248	10,30677	9,096071	6,306574	12,52611	7,5898	14,40526	13,26212	13,41457	10,4177	19,44518	9,807415	22,10654	18,15567	9,866684	11,01901	12,57923	10,28308	9,221582	10,195	6,309406	6,913407	6,582947	6,106322	10,49617	7,022753	5,317266	7,952379	13,65509	10,09671	11,35417	12,41103	20,87354	11,89517	12,66868	9,403806	13,06656	14,67714	10,16212	7,8775	10,77835	10,04607	8,620551	12,15158	8,478255	7,813743	5,118189	7,119667	10,72779	5,194311	4,339426	3,844496	12,49599	6,294278	8,030504	11,18486	11,7144	8,748273	7,108547	7,189848	6,383523	9,724388	12,11456	8,248855	12,14654	9,944532	11,56036	8,520667	7,942708	6,085046	7,772092	6,235632	7,08741	4,774397	7,129961	9,372998	8,126658	6,298699	13,2032	8,40835	11,20938	8,938786	7,445085	4,070858	10,16675	4,864749	5,123784	6,788033	7,291528	10,30649	9,424322	7,923852	11,22589	6,412537	7,13514	8,655643	17,64983	5,653736	5,114529	7,217134	16,18237	15,33143	8,077061	7,575708	14,66187	10,52146	11,39485	12,14543	17,40972	22,65134	5,779661	7,691963	15,77483	9,158446	8,462161	12,4236	10,70126	11,7671	11,58343	5,383234
3/8/2020 7:06:00 PM	50	7,338846	12,52252	8,443579	6,607675	7,293671	10,1874	6,33738	11,95326	7,216651	8,79331	8,572475	11,18583	12,61252	7,873289	6,203236	7,580888	7,838403	10,25607	10,58445	8,570817	20,772	5,691935	6,59773	6,181132	12,867	8,290162	6,910575	8,647008	13,29825	14,33121	13,83248	19,98384	18,1194	13,16879	9,638662	14,93818	13,16431	16,64581	12,8297	13,28084	20,17221	12,83302	11,2433	11,60581	5,837893	3,465062	6,107704	7,900365	13,79352	7,655214	5,979637	5,966028	15,24315	15,55592	16,86519	17,9474	13,32822	27,24642	10,82988	12,8956	9,336043	15,10797	9,785035	20,46378	15,11736	16,09417	6,073511	12,55851	6,012103	5,899439	4,224828	5,885624	7,275848	10,27057	9,109264	6,661348	12,93117	7,337119	14,62153	13,10677	13,54457	10,28314	20,12109	10,12482	22,8706	19,32319	10,19397	11,15247	12,24912	10,56857	9,230976	9,887612	6,870096	6,597175	6,571067	6,402105	10,39857	7,285035	5,62507	7,891661	14,05511	10,81413	11,55912	13,71947	20,86843	12,3671	12,98657	9,53802	12,62137	13,69868	9,860054	7,675522	10,68627	10,18982	8,936573	12,05709	8,696467	7,648445	4,964081	6,858077	10,57541	5,106032	4,416377	3,94742	13,24049	6,071784	8,762297	11,21629	11,93461	8,913987	6,994709	7,646027	6,80924	9,57691	12,32807	8,319864	12,6061	9,661251	11,58267	8,373053	8,30888	6,025365	7,602855	6,499088	7,157936	4,70021	6,625497	9,340185	8,130319	6,251451	13,25079	8,154634	10,78809	8,942859	7,437208	3,75898	10,08406	5,156664	5,000277	6,820015	7,382641	10,89281	9,640251	8,420092	10,95954	6,294762	6,72697	7,984223	17,27522	4,992195	5,352357	7,519617	16,82616	15,16185	7,693137	7,589246	16,16821	11,2252	11,89248	12,42816	17,80677	23,63692	5,882654	7,832186	16,36584	9,380871	8,466443	12,54794	11,24669	11,78624	11,67199	5,201219
3/8/2020 9:06:00 PM	52	7,332419	13,37457	8,860936	6,340558	7,683467	11,04795	6,382834	12,42498	7,745358	8,969455	8,721194	12,40329	12,8947	8,118163	6,178645	7,576191	7,961843	10,16412	10,63046	8,763677	20,79458	5,842037	6,491559	6,299528	13,96842	8,317101	7,454962	8,227646	13,4386	15,13725	14,01649	20,16703	19,10443	14,16846	10,1662	15,11943	13,78495	16,86346	13,15242	13,17653	20,31202	12,57896	11,84046	11,90394	6,018043	3,41132	6,262848	8,024494	14,16998	7,89249	5,954631	6,284606	14,97631	16,08995	17,85588	19,85998	12,86804	28,77155	11,54951	12,99459	9,093515	15,9281	10,02521	20,87865	15,16454	16,70452	6,104871	12,64202	5,451343	6,09969	4,268969	6,090987	6,865261	10,54605	9,393858	6,160202	13,89844	8,367388	14,75036	13,51217	14,03826	10,98613	20,688	9,934584	23,7759	20,4472	10,65125	11,30402	12,53544	10,67439	9,15527	10,14651	6,867333	6,338142	6,252487	6,319628	10,66189	7,276953	5,323	8,357096	14,5747	10,63101	11,49543	14,52531	20,91816	12,64223	13,19981	9,604884	12,3233	13,8867	9,659524	7,341194	10,81489	9,856392	9,05808	12,28711	8,657092	8,068289	5,02694	7,051696	10,27464	5,024177	4,336939	3,863077	13,00785	6,032549	9,070306	10,91705	11,83459	9,035422	7,237926	7,527147	6,922248	9,674652	12,33546	8,681407	12,43452	9,581744	12,20263	9,084465	8,545258	5,96665	7,315637	5,997388	6,719026	4,488492	6,690774	8,888016	8,177844	6,142518	13,16507	8,086109	10,49949	9,288863	7,175619	3,779495	9,802443	5,113284	5,246325	6,715227	7,456275	10,5209	9,510595	8,052125	10,57098	6,041874	6,598144	7,971514	17,44723	5,084342	5,281209	7,46712	17,31142	15,86241	8,075127	7,549942	16,39492	11,63254	11,93738	13,25093	18,19152	23,93706	6,640693	8,071673	17,29878	9,927815	8,87703	12,71814	11,3304	12,09998	11,80295	5,423161
3/8/2020 11:06:00 PM	54	7,690995	13,21694	9,090684	6,511177	7,555744	11,65486	6,334964	12,9988	7,616879	9,511355	9,189185	13,00308	13,29728	8,507888	6,216429	7,785422	8,250996	10,6574	11,02412	8,645143	20,17304	5,652216	6,390915	6,386563	14,71651	9,112166	7,759864	8,739432	14,38543	16,36681	14,45437	22,55705	19,56316	14,6694	10,38565	16,04091	14,75478	17,31184	13,57537	14,03611	20,10175	13,14641	11,8587	12,05667	6,268789	3,447999	6,38311	7,915838	14,84437	7,358602	5,811644	6,639176	16,0369	16,20586	18,05288	19,38909	14,23215	29,92499	12,24497	12,81865	9,71375	16,42974	9,957312	21,1401	15,09353	15,31609	5,948898	13,37132	5,280518	6,004366	4,343087	5,949588	7,330211	10,99283	9,546862	6,659759	13,96172	8,309157	15,33136	15,19224	14,3864	11,95534	21,80641	11,04291	24,37984	20,87112	10,50073	11,61382	12,40316	10,90275	9,203002	10,06383	6,693605	7,034428	6,70079	6,3599	10,3422	7,723254	5,197834	8,62359	14,64681	10,73442	11,46538	14,76784	21,5578	12,97766	13,15228	9,987014	12,71517	14,58244	9,76162	7,644024	11,06377	10,27568	8,952186	12,30797	8,584218	7,916529	5,090075	6,920728	9,858117	5,106239	4,364708	3,483643	13,22557	6,122969	8,695085	11,22265	12,42298	8,966346	7,030629	8,260321	6,933094	10,06024	12,54048	8,078857	12,91342	9,588239	12,01757	8,973046	8,245192	6,245717	7,466222	6,577007	7,418629	4,64419	7,071451	8,564808	8,376782	6,570582	13,12542	8,614888	10,8564	9,351582	7,224317	4,017187	9,785795	5,172344	5,346831	6,909952	7,285933	11,01666	9,876701	7,705986	11,13506	6,099	6,286333	8,2588	17,02489	4,719482	5,574298	7,22128	17,41338	16,02571	7,917841	7,770917	17,10564	12,39273	12,31267	14,14221	19,12543	24,5575	7,20919	8,624905	16,36308	9,753261	9,077973	13,33244	11,75149	11,85884	11,96984	5,337575
3/9/2020 1:06:00 AM	56	7,593391	13,86107	9,135998	6,822295	7,90976	12,19054	6,417302	13,35095	7,37967	9,710504	9,283129	13,49387	13,49414	8,503398	6,578043	8,035961	8,020488	10,92748	11,13119	9,159206	20,10071	5,386964	6,598627	6,39803	14,998	9,147947	7,587313	9,341913	15,13297	17,12982	15,31809	22,93117	20,34048	15,22519	10,79541	16,33586	14,97251	18,04031	13,70925	14,16598	20,87851	13,23884	12,29194	12,12112	6,449906	3,605355	6,512282	8,442819	15,70513	8,401443	6,487069	6,578181	17,08824	16,72517	18,84187	19,51992	15,43449	29,97237	13,08031	13,17121	9,929887	17,76981	10,60794	22,86155	15,63211	16,4631	6,36218	13,1174	5,41197	6,846196	3,947212	6,132639	8,09578	10,65629	9,753537	6,655269	14,96035	8,621449	15,64275	15,48982	14,58969	12,4551	22,65439	11,37247	25,05775	21,03089	10,88942	11,72241	12,29229	11,33303	9,35117	9,679003	6,794941	6,906015	6,496119	6,806823	10,30573	7,41628	5,354913	8,397645	14,88492	10,86159	11,6094	15,03509	22,4904	13,50651	13,5635	10,5352	13,30923	14,49519	10,06362	7,772436	11,29034	10,44236	8,799389	12,42035	8,572544	7,958802	5,079161	6,83314	9,77951	5,142504	4,435235	3,838694	13,01572	6,049818	9,323676	10,9987	12,28027	8,691217	7,127197	8,337064	7,305896	9,831868	12,65839	8,225507	13,03686	9,536432	12,58559	8,851334	8,45028	6,536044	7,585999	6,344083	6,770695	4,6531	6,453912	8,955363	7,947475	6,339178	13,38535	8,300729	10,76661	9,511424	7,494336	3,945692	9,608822	5,22132	5,378191	7,07304	7,815609	10,55337	9,692059	7,476861	10,31388	5,747956	6,713363	8,037273	16,84281	4,864266	5,421226	7,394245	17,82756	16,40383	8,191729	8,065595	17,64022	12,78832	12,6758	14,21053	19,78331	26,32965	7,385749	9,16715	17,6137	9,994336	9,601362	12,97656	12,20898	11,58875	12,54732	5,207505
3/9/2020 3:06:00 AM	58	8,069878	14,46079	9,294734	6,841567	7,982497	12,51665	5,734555	13,91205	7,42595	9,799542	9,333969	12,66786	13,98272	8,60584	6,658654	7,773126	8,331538	11,10694	11,55718	9,100216	20,35485	5,567114	6,638484	6,260499	15,96175	9,354762	7,741834	9,519921	15,71072	16,4602	15,82877	22,86894	21,18963	15,66134	11,70687	16,72863	15,90566	17,77057	14,50044	15,33854	22,19641	14,10236	12,00977	12,29671	6,36059	3,625387	6,47132	8,122996	16,00886	8,2865	6,733324	7,192267	17,07885	18,10932	20,56594	20,52463	15,82318	31,92301	12,92682	14,07639	10,71238	18,21211	10,74512	22,16139	15,81772	15,99926	6,795908	13,94348	5,229816	6,920382	4,14843	5,990828	7,118976	10,68613	9,863644	7,299335	15,03267	8,806849	16,8864	15,04946	14,70346	12,89691	24,02085	11,75129	26,2994	22,2574	11,08159	11,76945	12,58116	11,88743	8,911499	10,15466	7,107856	7,258787	6,741821	6,902286	11,04498	7,260168	5,193067	8,77169	16,04968	11,24468	11,91728	15,24577	22,47824	14,34074	14,04053	10,30939	13,47812	14,92284	9,695581	7,8641	11,16172	9,955724	8,569505	12,93925	8,650047	8,255761	5,011052	6,776636	10,03281	4,695858	4,414926	3,999433	13,13163	6,218087	9,404705	11,41212	12,70315	8,878206	7,403018	8,677333	7,238547	10,06079	12,43313	8,011234	13,1203	9,720173	12,79661	9,201413	8,177982	6,447074	7,350381	6,234389	7,157934	4,651927	6,230935	8,714703	8,161472	6,527064	13,74827	7,768153	10,39263	9,207421	7,453719	3,695845	9,616629	4,86392	5,61305	6,589922	7,066133	10,60662	9,730329	7,00949	10,34531	5,906485	6,429114	7,755513	17,09874	4,531803	4,986323	7,48874	18,8811	16,29034	7,762766	8,601625	18,53462	13,2003	12,59795	14,23547	20,80784	27,12948	8,000939	9,153473	18,27469	10,53479	10,2551	14,0569	12,26638	12,68885	12,93083	5,35885
3/9/2020 5:06:00 AM	60	8,266262	15,15999	9,907852	7,052733	8,191452	12,66157	6,110329	14,79899	8,048809	10,86207	9,75782	13,69709	14,77578	8,40828	6,864777	8,313923	8,427138	11,72476	11,72124	9,88043	19,74974	5,226915	6,785615	6,174914	15,57299	9,822335	7,753648	9,243066	16,21291	19,06547	15,88853	23,00778	21,98987	16,87846	12,22307	16,86077	16,42718	18,17439	15,33619	15,54854	21,99858	14,54728	12,23413	12,50359	6,692432	3,723129	6,164138	7,545591	16,27563	8,084521	6,784373	7,191299	18,20879	18,41242	21,09244	21,2558	16,44003	34,30965	13,13329	13,91378	10,64614	19,04309	11,48693	23,04901	15,63191	16,31818	6,861668	14,58361	5,828498	6,264921	3,942792	5,987373	7,946163	11,40514	10,19839	7,159248	15,24032	9,248107	16,88364	16,00699	15,94351	13,56045	24,5901	11,97792	27,04009	22,89905	12,33581	12,39576	12,90098	12,10758	9,26738	9,906956	6,580254	7,513056	5,961608	6,821467	11,08643	7,249048	4,838293	8,643831	15,42281	11,47118	12,06109	16,12746	23,1967	14,25315	15,00055	10,71162	14,19381	15,46392	10,26698	8,437776	11,65838	10,50474	8,625731	13,13833	8,486682	8,425481	5,252611	6,186588	10,13587	4,665327	4,489805	4,083223	13,29051	6,398721	9,512737	12,16049	12,42968	8,937405	7,421185	8,67519	7,51865	10,08724	12,75358	8,375747	13,36974	10,12731	12,31426	9,589687	8,29769	6,335793	7,261342	6,367498	7,21223	4,676724	6,360936	8,55272	7,896703	6,167593	13,31662	8,49808	10,21103	9,337007	7,625856	4,066162	9,891897	4,856254	5,088555	7,137006	7,393969	9,694546	9,581055	7,520722	10,78263	5,853849	6,492249	8,201122	16,703	4,696411	4,96187	7,340021	19,21212	16,01638	8,267297	8,441299	18,66801	14,1601	13,45622	14,56634	22,3117	28,79587	7,569906	9,46922	19,38004	10,64676	10,47345	14,77336	12,68602	12,21796	13,52688	5,445886
3/9/2020 7:06:00 AM	62	8,263083	15,10693	9,755817	7,406333	8,432044	12,89429	6,239777	14,73537	8,414774	11,03718	9,955446	14,11742	14,58285	8,744957	6,968322	8,68203	8,245193	12,07912	11,17968	9,531249	19,51785	5,195347	6,490937	5,985646	16,27038	10,06196	7,764699	9,60675	16,77574	18,76022	16,49432	23,92138	22,26411	16,50565	12,64036	18,22433	17,24718	18,46554	16,11136	15,86525	22,92537	15,17124	12,69632	13,2838	7,024757	3,326634	6,222163	7,563826	16,94069	8,166446	6,777948	7,993479	19,16134	19,23229	22,66157	21,64208	17,10675	36,08421	13,87102	15,21165	10,94178	19,59818	12,02179	23,24202	16,15875	17,18612	7,051836	14,69296	6,082974	6,554832	4,0864	6,444103	7,998247	11,72297	10,32562	7,126782	15,95539	8,620137	16,96418	16,83949	16,93344	14,55087	25,54799	12,71766	27,24034	23,15028	12,57267	12,40875	12,80345	11,72434	9,446908	10,10783	7,386716	7,3385	6,265542	6,519949	10,95442	7,778237	4,893139	8,760015	16,6132	12,36392	11,96957	16,14604	23,82674	14,20597	14,61283	10,85558	14,40125	15,05519	10,30228	8,14897	11,71108	10,39988	9,018636	13,46409	8,991215	8,552166	5,214205	6,708043	10,76812	4,43855	4,314144	4,181795	14,06996	6,525406	9,684254	13,69246	12,63124	9,66878	7,715725	8,982234	7,338087	10,12123	13,13598	8,896374	13,58933	9,991642	12,40813	9,24044	8,930287	6,009339	7,048864	6,635721	6,974607	4,644051	6,547027	8,132598	7,853461	6,136785	13,06276	8,150904	9,847274	9,449464	7,60382	4,195333	9,647505	5,218626	5,663476	6,90788	7,392104	9,625815	9,991021	7,282963	9,935206	5,938674	6,554695	8,554585	16,41689	5,047041	4,977689	7,497306	19,03384	16,8569	8,471003	8,637544	19,61283	13,66006	13,94949	15,56698	22,88379	29,40808	7,747914	9,566894	20,12157	11,08125	10,96092	15,54397	13,21446	13,32491	14,10312	5,76405
3/9/2020 9:06:00 AM	64	8,762502	15,5187	10,15673	7,984706	8,773624	13,35647	6,042979	14,33397	8,801256	11,34712	10,52463	14,26918	15,07433	9,236777	7,032424	8,895681	8,218322	12,3604	11,21525	9,437239	19,44781	5,162052	6,337864	6,238395	16,95029	10,07543	8,013857	9,512738	18,19559	18,73964	17,3738	26,30063	23,15802	17,53654	12,26763	18,88408	18,15277	19,47854	16,61866	16,72096	22,90603	16,01811	13,23925	13,67201	7,253744	3,403653	6,290202	7,929998	17,43949	8,508993	6,975298	8,119681	19,98114	20,002	22,89	23,42099	17,61294	37,19178	13,80975	16,07385	10,38517	21,26444	12,42747	24,71126	16,38504	17,54117	7,39535	15,23583	5,966512	6,691534	3,893816	6,408944	8,381203	11,359	10,3297	7,72353	16,55773	9,449673	17,89961	17,07498	17,0439	14,20825	27,09674	12,65155	27,38105	23,97788	12,64423	13,65599	12,84704	12,46691	9,748286	10,53403	7,336359	7,472507	6,720754	6,803092	11,42684	7,753716	4,915796	8,593681	16,97378	12,45351	12,15932	16,53929	25,49348	14,00662	15,45742	10,28535	14,69579	14,88478	10,30663	7,944021	11,82969	10,61319	9,217647	13,38625	8,565912	8,041556	5,733864	7,024688	10,40637	4,507903	4,448773	4,364708	13,82191	6,517601	9,858878	12,85857	12,95597	10,19984	8,097576	8,792689	7,750816	10,22422	12,79129	9,453194	13,78178	9,535877	12,17168	9,930925	9,587686	5,912909	7,453788	6,436643	6,838597	5,137739	6,615481	7,518444	7,984363	6,757571	13,26302	8,332021	9,89024	9,304058	7,281996	4,135375	9,572143	5,374945	5,580998	6,873065	6,83314	9,364845	10,07543	7,881784	11,19702	6,193081	6,62087	7,527147	15,55952	4,563578	5,462049	7,415728	19,53754	17,68906	8,996325	8,705378	19,76459	15,36818	14,52013	16,4173	24,14664	30,13788	7,69887	10,39097	20,95007	11,30167	11,75536	16,09479	12,91908	12,84745	14,72515	5,650006
3/9/2020 11:06:00 AM	66	8,940236	15,12454	10,51026	8,336511	9,032589	13,0694	6,556077	15,3335	9,509423	11,6264	10,94821	14,86295	15,90275	9,536293	7,037191	9,078457	8,280766	12,28331	11,30346	9,874074	19,48186	5,261384	6,332684	6,420066	16,90629	10,6087	8,084313	9,993922	18,78032	19,50555	17,6644	25,77034	23,66939	17,3785	12,49654	18,94742	18,7786	20,363	17,18225	17,00887	23,46071	15,5553	13,10483	13,14075	6,80696	3,423547	6,711981	7,790051	18,27185	8,983546	7,203318	8,136468	21,3333	20,93584	23,35461	24,21578	18,04881	40,20522	14,51281	16,30989	11,50772	22,53813	13,31144	26,23176	16,49273	17,97648	7,548561	14,71368	6,111503	6,247099	4,022781	6,197917	8,98921	11,6648	10,15922	7,653625	16,77394	10,35844	17,63428	17,77755	18,03355	14,96422	27,83274	12,89332	27,75876	24,47737	13,1116	13,79145	13,64321	12,15745	9,383427	10,92624	8,030781	7,317294	6,346291	6,306505	11,50075	7,644369	5,055952	8,955569	16,61182	13,04867	13,21017	16,53915	25,09961	14,48041	15,93729	11,07966	14,61532	14,60834	11,27618	8,234624	11,8109	11,16697	9,341497	13,63748	8,538074	8,122512	5,71031	6,794526	10,49106	4,459272	4,43109	4,042675	13,86674	6,579908	9,603504	12,59284	12,88061	10,08752	7,658668	9,103394	7,652865	10,29053	13,1766	9,083085	13,8715	9,691714	11,67164	9,856045	9,041847	5,927553	7,170023	6,875345	6,678961	4,536914	6,45336	7,615978	8,068703	6,519328	13,19788	8,150835	9,813289	9,350203	7,215821	4,225313	10,22747	5,495966	5,537549	7,085061	7,229707	9,835185	10,26615	7,456275	11,09389	6,10577	6,98718	7,928894	16,37613	4,658143	5,037302	7,448192	20,57402	17,21534	8,845531	9,011177	20,66686	16,07986	15,22277	17,02883	24,59315	32,84235	7,965435	10,61119	22,32917	11,54951	11,90601	16,95644	12,92074	13,773	15,17027	6,394438
3/9/2020 1:06:00 PM	68	9,065332	16,21505	10,53043	8,624489	8,903073	13,59437	6,725864	16,13589	9,261853	11,47636	11,46234	14,94481	16,47609	9,865855	6,874379	9,48877	8,3276	12,55195	11,45329	9,913102	19,37106	5,183465	6,381383	6,307471	17,27771	10,78215	8,562458	10,41093	20,23534	19,66277	18,25459	26,84751	24,30786	19,06789	13,57282	20,35581	19,74325	21,51394	17,31895	17,129	23,86674	16,20268	13,65951	14,2814	7,250013	3,441161	6,197088	7,76912	19,32962	8,671461	7,110826	8,172594	21,94407	21,60084	23,9765	25,03951	18,85458	41,4794	14,10781	17,0642	11,71005	22,997	13,59817	26,60429	16,94207	18,21342	7,397491	15,74319	6,45702	6,15958	4,110508	6,681242	8,436049	11,8491	10,56663	7,795853	17,37401	10,47987	18,297	18,57178	18,21625	15,93667	28,12348	12,94133	29,68287	25,79155	13,82225	14,18829	13,51494	12,7075	9,395862	11,22417	7,272877	7,026276	6,498812	6,125248	11,36798	7,575846	5,157355	9,203278	17,36199	13,10034	13,04308	16,99775	25,47255	14,61304	15,48878	11,39167	15,03765	14,61822	12,00894	7,996657	12,31004	11,24772	9,467838	13,50948	8,205405	8,056269	5,681574	6,881148	10,05029	4,206593	4,434544	4,267035	13,57109	6,750387	9,472397	12,75012	13,14994	10,02045	7,555606	9,027618	8,084936	10,74609	13,49069	9,041018	13,74959	9,562956	11,88267	9,898941	9,756507	6,173809	6,797359	6,059903	6,671503	4,909442	6,625843	8,590987	7,707366	6,268167	13,49725	7,887172	10,12427	9,227798	6,777741	4,138415	9,897145	5,438426	4,817156	6,691465	7,601749	10,04269	9,762169	7,047415	10,72171	5,605313	7,197793	7,133827	16,00526	4,605162	5,026801	6,940691	20,8343	18,3513	8,392394	9,221788	21,95299	16,09292	15,43228	17,41034	25,66002	34,55929	8,022561	11,21919	22,48391	11,50869	12,49579	17,27985	12,89705	14,22434	15,34828	6,355065
3/9/2020 3:06:00 PM	70	8,898582	16,85255	10,59944	8,835861	9,703802	13,55583	6,78976	16,93012	9,725767	11,40805	11,64933	15,35125	16,78237	10,17421	6,689256	9,725285	8,382308	11,61113	11,00015	10,13207	18,41857	4,947019	6,085807	5,720257	17,50276	11,27252	8,365453	10,4378	21,16912	21,14508	18,97471	29,10982	26,53605	18,78688	13,90066	20,44644	20,93467	22,14537	18,33976	18,94673	24,25591	16,78879	13,66338	15,09429	7,201315	3,310746	5,870635	7,820858	19,19989	9,317322	7,260929	8,180399	23,52965	22,98871	25,04884	25,15155	19,10643	44,16494	14,68916	16,70645	12,18736	24,41202	14,0196	27,08886	16,96017	18,64618	8,479013	16,13685	7,577987	6,451012	4,008069	6,700376	8,51155	11,41599	10,56877	7,81174	18,42721	10,90621	18,50347	18,89817	19,59735	16,06211	28,42078	13,41194	31,45778	26,26838	14,5068	14,15582	14,03086	12,48805	9,870689	11,5893	7,089827	7,067032	6,683522	6,287784	11,68622	7,697005	4,798436	8,973185	17,91453	13,53884	13,3113	17,61356	26,65962	14,22552	16,00609	11,81774	15,03316	15,26553	12,32697	7,788392	12,20774	11,17561	9,558673	13,27476	8,269645	8,037135	5,850672	7,150198	10,84466	4,06782	4,069891	4,018015	14,46038	6,551033	9,558882	12,78515	13,6334	10,34151	7,443151	8,594234	7,588557	10,33605	13,44924	9,27636	13,44662	9,766522	12,23751	9,605921	9,777851	5,881135	6,965559	6,26796	6,838666	4,617872	6,764272	7,370413	7,672207	6,217811	13,16886	7,485632	9,829659	9,60302	6,993051	4,21806	10,16102	5,779454	5,191962	6,828512	7,664194	9,94923	9,488078	7,222522	9,888028	5,528571	7,039263	7,185704	15,21807	4,557154	5,102923	6,971499	21,31638	18,44158	9,376175	9,682458	22,02759	16,7642	15,93432	17,37456	26,11737	35,0364	7,975035	11,13513	23,80091	11,92667	12,50477	18,30232	13,20244	14,13006	15,24446	6,079452
3/9/2020 5:06:00 PM	72	9,07079	17,15068	10,55869	8,488687	9,804376	14,45547	6,851375	17,12105	9,805692	12,09093	11,34374	15,65526	16,88861	9,903502	6,553866	10,34435	8,124517	12,33698	10,84307	10,66776	18,723	4,832146	5,505775	6,333997	18,14697	12,23261	8,529371	11,58806	22,21907	21,44728	19,97023	30,12654	27,20823	19,96394	13,97477	22,29471	20,92465	22,67035	18,18434	19,46818	25,27624	18,1471	14,1523	15,73241	7,071176	3,402617	5,935497	7,944436	19,3062	9,425358	7,313702	7,618258	24,34916	24,40608	27,0461	27,08672	20,51662	46,20199	15,21206	18,43253	12,94844	24,58133	14,61532	29,12957	17,4502	20,1309	8,025945	17,42775	7,463321	6,182167	4,336939	6,596831	8,90176	12,0117	10,43822	8,160161	19,64087	11,05569	18,76796	19,90433	20,53403	16,60049	29,49437	14,138	31,68262	27,43596	14,805	14,2709	14,60468	12,63553	10,15832	12,04866	7,724083	7,112345	6,739473	6,037246	11,89158	7,571978	4,624088	9,140971	17,61197	13,78032	13,81376	17,90251	28,71049	14,52289	16,83038	12,75835	15,15611	15,0011	12,45856	7,749294	12,303	11,81152	10,28266	13,26412	8,338447	7,965364	5,995179	6,879629	9,313799	4,166045	4,634933	4,335489	14,08232	6,697681	9,753605	13,12376	13,53593	10,31513	7,677388	8,856171	7,913489	10,32846	13,67153	9,005098	13,72527	10,3516	12,3184	9,750981	10,14817	5,818413	7,393001	7,352523	6,369915	5,342479	6,986836	6,752461	7,67421	6,574312	13,54029	7,747362	9,924571	9,731433	7,411652	4,10215	10,11197	5,857028	5,102854	7,002031	7,782452	9,435855	9,879394	7,437211	10,82242	5,24225	6,484998	7,85961	15,52995	4,484347	5,485812	6,864155	22,63187	18,27614	8,684102	9,181312	23,59748	17,31501	15,68282	19,00482	27,71455	36,41343	8,396123	11,13616	23,87475	12,43735	13,73985	19,075	13,16009	13,23041	15,2801	5,808052
3/9/2020 7:06:00 PM	74	8,770721	17,33733	10,72855	8,475425	9,955446	14,73634	7,551945	17,54649	10,24315	12,07055	12,0682	15,78767	17,99811	9,953512	6,45792	10,53624	8,151525	12,2123	11,47837	10,34821	17,55851	4,720656	5,750098	6,497845	18,88863	12,22798	8,661859	11,98552	22,88434	23,40532	20,50032	31,10072	27,96018	20,96997	13,90487	23,40725	21,47339	24,69531	19,12722	20,25807	25,79769	17,45199	14,47122	16,02136	7,483007	3,402133	5,956289	7,851598	19,15672	9,195816	7,398665	7,689821	25,31968	25,23852	28,46865	27,70032	21,56782	46,90955	16,4412	18,15532	13,53987	25,0534	15,11191	29,60184	17,82369	20,3009	8,226473	17,91404	7,28407	6,507515	4,441797	6,5558	9,607303	12,31605	10,15722	7,995482	20,44181	11,92653	19,48311	20,13587	22,2239	17,03622	29,95863	14,98087	33,95184	27,98181	14,90716	14,79028	15,59447	12,93684	10,2895	11,92239	7,963847	7,008247	7,011356	6,380416	11,51808	8,026497	4,693027	9,364501	17,83454	13,6774	13,34439	18,53517	29,1927	15,2245	17,00777	12,72947	14,86475	16,11931	12,78231	7,933522	12,40792	11,69927	10,70672	13,17681	8,463197	7,531015	5,915189	6,744516	9,8108	4,240509	4,771981	4,231322	14,57498	6,903598	9,882778	13,30045	14,66105	10,08869	7,681256	8,677884	7,600506	10,21241	13,89996	8,838624	13,98085	10,3382	12,28635	9,810939	10,14527	5,821522	6,769796	7,267974	6,31431	4,425978	6,82181	6,738575	7,992996	6,796323	13,30978	7,387683	10,01016	9,458928	6,951744	4,311657	10,30456	5,618506	5,240385	7,332837	7,587657	9,319948	9,252737	7,468433	10,77787	5,467231	7,18301	7,70778	15,50854	4,285685	5,436768	6,873549	23,04881	19,20715	8,662342	9,819298	23,96055	17,98429	15,96119	19,15914	28,4185	37,38657	8,957919	11,7374	24,13538	12,84269	14,22221	19,56945	13,24478	13,95301	15,08814	5,562556
3/9/2020 9:06:00 PM	76	9,429153	17,33325	11,43575	8,045147	10,81399	15,16689	7,82065	17,51091	10,497	12,72823	12,33553	17,03111	18,30101	10,30835	6,741614	10,93239	7,875013	13,0227	11,12691	10,65208	17,34341	4,510666	5,233822	6,529412	19,46984	12,99901	8,995704	12,479	24,02181	25,44471	21,07192	32,18964	29,54617	21,57922	14,80638	23,66532	21,98455	24,87802	20,07757	21,13215	27,03788	17,61419	15,26491	17,15158	7,553465	3,489445	5,902271	8,174113	19,83518	9,356212	7,195652	8,262599	26,96397	26,49232	30,47981	29,08122	22,92206	49,52531	16,40259	20,07191	13,77127	26,05734	15,70858	31,57238	19,38778	21,02937	7,669512	17,87136	7,098254	6,407355	4,408087	6,712326	9,785795	12,19821	10,79299	8,582422	22,03657	12,18156	20,52166	20,53023	22,65314	18,15609	30,89059	15,14644	35,17089	28,80609	15,62369	15,47455	15,49652	13,44786	10,00194	12,34603	7,918255	7,016676	6,520295	6,31873	11,6313	7,649757	4,435787	9,543545	18,9334	13,95971	13,45926	19,24825	30,26733	15,7262	17,41062	12,53779	15,14361	15,57022	12,47776	8,147035	12,70578	11,8348	10,77835	13,35171	8,313093	7,594634	5,819104	6,791073	9,90578	4,200099	4,625814	4,080184	15,18837	7,319506	9,925882	13,70572	14,44746	10,30463	7,8708	8,807471	8,142131	10,2437	13,87337	8,589328	14,69006	10,26511	12,7772	9,797607	9,981627	5,980535	6,701067	6,715019	7,130788	4,782895	6,508966	7,501796	7,732856	7,021925	13,38328	7,208361	9,759479	9,151124	6,085116	4,592175	10,03046	5,558687	5,029289	7,322544	7,547456	9,350963	9,417343	7,287729	9,712437	5,238105	6,513041	7,392034	15,1548	4,304335	5,340338	6,909677	22,76512	18,99018	9,167081	8,841941	24,80873	19,07065	16,66404	20,19383	28,23159	38,42915	9,22918	12,91245	25,4798	12,95763	14,56793	20,4378	14,13178	13,88553	15,88542	5,606004
3/9/2020 11:06:00 PM	78	9,728946	17,31868	10,57347	8,236903	10,99249	15,42641	7,205321	17,82942	10,32307	12,65943	12,09501	16,9887	18,15056	10,04545	6,955128	11,24558	7,827974	12,72298	10,7941	10,30642	17,18743	4,008276	5,419914	6,297732	19,4686	13,54367	9,149121	12,66889	24,96837	26,22182	22,09446	35,16054	30,476	22,00286	15,79728	24,85467	23,34612	25,43263	20,65477	21,29877	27,51133	17,60133	15,90911	17,34672	7,879988	3,35599	6,061009	8,11305	20,70112	9,618631	7,414622	7,919361	28,42134	27,74377	30,79148	30,00712	23,17004	50,52995	17,87446	20,18575	13,74171	27,28082	16,75819	33,48032	19,68716	21,70508	8,020903	18,4632	7,007281	6,290755	4,36899	6,742027	9,662563	12,67808	11,24751	8,449796	22,90513	12,92744	20,581	21,21795	23,60073	18,99356	32,57446	15,56145	37,36952	30,31927	16,11689	16,30395	16,41633	13,91109	10,01388	12,59332	9,190292	7,074492	7,028211	6,351128	11,51062	7,84773	4,66429	9,634243	19,42646	14,62478	13,68797	19,4983	30,76087	16,32751	17,35155	12,55678	15,58618	16,63406	12,85132	8,417813	12,63684	12,13811	10,63481	13,42887	8,181228	7,377114	5,722812	6,437818	9,606613	4,327752	4,365191	4,274011	15,19528	7,431546	10,05478	13,67989	14,75305	10,3717	8,090048	9,225657	7,726363	9,548727	14,09863	8,496629	14,85038	10,34828	12,64851	10,02604	9,7726	6,281913	6,704659	6,700169	6,62308	4,551213	5,69981	6,578871	7,428576	7,032701	13,61413	7,253883	9,845892	9,238782	6,36667	4,293974	9,68688	5,912702	5,021621	7,46636	7,598019	9,384603	8,86501	7,546073	9,846029	5,344827	6,085461	7,276608	15,31865	4,162729	5,626865	7,056602	23,38383	19,79381	9,295838	8,919443	24,42694	19,29584	16,96162	20,95049	29,48062	38,37485	9,707877	13,51866	25,86034	13,2921	15,16564	20,88576	14,57449	13,95039	15,37405	5,452587
3/10/2020 1:06:00 AM	80	9,766939	17,56625	11,48348	8,892643	11,19619	16,10142	7,5344	18,32636	10,04835	13,20009	12,93228	17,94789	18,48813	10,74036	6,817322	10,92479	8,206026	12,70288	10,89985	10,53548	15,82131	4,161486	5,880927	6,431256	20,10285	14,18262	9,091718	12,97835	25,51938	27,49896	23,15885	35,19362	31,46117	23,36967	16,78361	25,18574	24,85777	27,01315	22,06268	23,0522	28,29652	18,87296	16,01583	18,0285	8,568953	3,477772	5,860549	7,999905	20,78843	9,013732	7,267214	7,597397	28,78254	28,77342	31,80952	30,71052	24,04696	52,10682	17,87895	20,16786	15,00097	28,18032	16,98283	35,09429	20,11363	22,36585	8,454975	19,1036	7,39618	6,291377	4,188771	6,401829	9,613105	12,64299	11,15177	8,91226	24,05801	13,53283	22,33829	22,50007	23,59513	19,54237	34,97321	16,37012	38,8858	30,3489	16,87037	17,6499	15,81896	14,1237	10,51814	13,08873	9,166115	7,474097	6,89448	6,251174	11,74279	7,741421	4,714163	9,684393	20,52532	14,41845	13,74523	20,0543	31,43637	16,92004	17,94754	13,90432	15,76004	15,75037	13,40137	8,959162	12,75676	12,4656	10,58204	13,22972	8,822392	7,108547	6,045604	6,31576	9,68591	4,238851	5,151415	4,093723	15,55116	7,448607	9,93341	13,48268	15,28328	11,06868	7,846554	9,735991	7,265348	9,205212	14,35663	8,638373	14,30413	11,06108	12,98388	9,718654	9,975685	6,222716	6,43091	6,899659	7,296778	4,500373	5,75659	6,543849	7,912315	6,907604	13,54374	7,281996	10,16502	8,775074	5,989307	4,471154	9,59853	6,31286	5,508745	6,869199	8,057236	9,484001	9,364154	7,135417	8,357235	5,529053	5,687653	7,694725	14,77744	4,284441	5,361544	6,954714	24,5309	19,51108	9,267794	8,895957	25,62576	19,60081	17,39645	21,4019	30,52325	39,67148	10,17007	13,78081	26,5911	13,66082	14,8872	20,7215	14,24832	14,58085	15,13649	5,652561
3/10/2020 3:06:00 AM	82	9,988118	17,59967	11,70086	8,624698	11,12124	16,89531	7,718004	18,74413	10,26	13,25866	12,78957	17,60838	18,48848	11,01943	7,622196	10,55972	8,314406	12,82169	11,2768	9,99696	15,67239	4,253357	5,453415	5,821867	21,08629	13,22378	9,415687	12,39846	26,61818	28,66221	23,5943	36,69215	33,74165	25,10119	17,15945	26,10404	26,11806	28,08142	22,90396	23,66883	29,03107	19,19907	16,31873	17,59747	7,961773	3,490412	5,883621	7,666681	21,67337	9,875594	7,022547	8,099442	29,41327	29,48145	33,49373	32,27356	24,28437	54,86116	19,60917	20,44001	15,02418	29,95123	18,04156	36,21098	20,5582	22,81589	8,464993	19,7552	7,06565	5,912771	4,059738	6,515944	9,985702	12,32752	10,72509	8,265985	25,09774	13,83683	23,18289	22,79047	24,36457	20,20377	37,50498	17,3526	39,44801	33,37519	17,14447	17,34976	16,31252	14,29391	10,63909	13,27213	8,467271	7,101431	7,231709	6,123729	11,92936	7,934005	4,352827	9,058425	21,09133	15,30994	14,63431	20,6221	33,39074	17,83882	18,80326	14,11313	17,7656	16,58502	13,23145	9,260542	12,13376	12,02876	10,28321	13,11685	8,936368	7,762145	5,505982	6,460406	9,18815	4,206385	4,215227	4,235743	16,19896	7,776512	9,788558	14,01802	14,76659	11,09638	7,746878	9,309239	7,838955	9,686671	13,97609	9,443318	14,30517	10,94772	13,09274	10,23127	9,368853	6,104111	6,508069	6,021704	6,425384	4,31663	6,049472	6,402036	7,991822	6,945596	13,36449	6,808618	10,49548	8,872266	6,325501	4,00047	9,616698	5,893085	5,462464	7,129269	7,282825	10,04856	8,994253	7,957215	8,459121	5,670935	5,897851	7,102399	13,89706	4,350271	5,187679	7,341055	22,80048	19,98418	9,404703	9,109887	26,05313	20,74775	17,82383	21,69658	30,39008	41,69727	10,28604	14,23395	27,47707	14,57657	14,93086	20,30939	15,03392	14,73109	15,34725	6,275835
3/10/2020 5:06:00 AM	84	9,830765	17,96371	11,5797	8,832961	11,51829	17,261	7,680841	18,94065	10,16979	13,31075	13,28084	17,84517	18,91005	11,18265	7,549666	11,05085	8,774245	13,00854	11,01528	11,01846	15,28404	4,388263	5,496864	6,016799	20,61381	14,2374	9,555082	13,13985	27,32704	29,26462	24,53519	37,94105	34,49292	25,1767	17,74632	27,65156	27,25105	29,09663	23,36725	24,10415	30,25476	20,09456	16,74756	17,20532	7,432099	3,501327	5,43815	7,468226	22,07062	9,762447	7,320955	8,192142	30,2008	30,66147	35,0027	34,46411	25,94897	57,628	21,06218	20,62231	16,31618	30,58307	19,35918	36,41883	21,33621	23,39246	8,815415	19,94564	7,078983	6,293172	3,833582	6,286265	10,02231	12,22487	10,90331	8,170797	26,18873	14,25799	24,01622	24,66926	25,36403	22,07553	39,35952	18,33064	40,73863	33,30446	18,04128	17,81077	15,94779	15,1206	10,91394	13,36469	9,302194	6,89738	7,622748	6,598489	13,08286	8,058756	4,668919	9,538504	21,79314	15,06597	14,9044	21,01217	32,6586	18,15954	18,80077	15,46661	18,04052	16,70093	12,76532	8,917095	11,93758	12,35605	10,83202	14,02112	8,752072	8,120028	5,235963	6,430357	9,145254	4,076662	4,423836	4,251147	15,7378	7,843861	10,00422	13,73398	14,98011	11,58868	7,453443	9,243273	7,573566	9,765764	14,10623	9,394963	14,55004	10,64261	13,47107	10,25779	9,647367	5,925412	6,488244	6,336346	7,430234	4,003786	6,52727	6,14162	8,411803	6,795632	13,37423	7,065856	10,50122	8,507543	6,793906	4,228421	9,641289	5,753758	4,998204	7,12395	6,557734	9,732675	9,619183	7,192958	8,446756	5,289153	6,08256	7,11725	14,18096	4,485591	4,855838	6,936961	23,53462	20,08165	9,571038	9,514672	26,61175	21,227	18,02519	21,91417	31,91983	42,78356	10,72606	15,02487	28,40724	14,99282	14,9761	22,17403	15,88265	15,05733	14,97976	6,383523
3/10/2020 7:06:00 AM	86	10,09235	17,88379	12,11539	9,01919	11,5232	17,72457	7,745773	18,75939	10,51572	13,85348	13,93367	17,62897	20,27022	11,75695	7,065374	11,11931	8,458708	12,36648	11,21781	10,54515	14,99765	3,98251	5,337229	6,531416	22,31923	14,14429	9,775573	13,39654	29,11362	29,51052	25,5082	40,30594	35,87644	25,95077	18,5188	28,51424	27,55423	30,67004	24,93016	26,50295	29,80065	21,19495	17,55643	18,01641	7,880885	3,474041	5,371077	7,919982	22,47216	9,883055	7,423256	8,712699	32,87687	32,20609	35,33689	36,85393	25,79293	60,59903	19,88071	22,71407	17,10523	32,81036	19,92305	37,37283	22,28365	24,55315	8,932569	21,64007	7,56431	6,373231	3,783295	6,051476	9,199615	12,61059	12,23682	8,249406	27,20587	15,15321	24,88574	24,06678	25,81572	22,5927	39,58548	19,61387	40,64946	34,67693	18,86854	18,43494	16,78126	14,83021	11,17008	14,42114	8,840006	7,431546	7,321507	6,000843	11,35838	7,760693	5,0927	10,08469	22,58745	16,26824	15,30476	21,79183	33,6553	18,35371	18,42057	15,90365	18,53165	16,03165	13,39737	9,843957	12,5201	12,15275	10,5973	13,28885	8,349222	7,152548	5,795894	6,129324	9,976446	4,031139	3,901829	3,996325	16,48728	8,055371	9,972853	14,35497	15,02121	11,54737	7,531567	10,3976	7,350036	9,11486	14,23077	9,504311	14,98384	11,50841	13,49608	10,04863	9,496298	5,629145	6,088569	6,562087	7,116836	3,584356	6,220021	6,289097	7,973033	6,84143	12,97497	7,078222	10,64289	8,347425	6,027437	4,276774	10,56504	6,055758	4,919734	7,651	7,183287	9,005029	9,605922	6,890818	8,391219	5,628454	5,866765	6,723103	13,36421	3,723406	5,394977	6,826993	23,60142	19,85045	10,13221	8,941825	26,64573	22,07602	18,55887	21,82167	33,49925	43,13764	10,15038	15,78802	28,67602	14,25329	15,48028	23,86785	15,13214	14,61283	15,2142	5,961608
3/10/2020 9:06:00 AM	88	10,09014	17,45524	11,99119	8,795661	11,94511	17,90092	7,562722	18,39578	10,31664	14,43434	13,93222	18,59154	19,81771	11,84115	7,124572	11,27825	9,301918	12,53654	11,56519	10,62894	15,01782	4,400143	5,310428	5,992485	21,81256	14,652	9,889273	13,16444	30,60745	30,3516	26,95866	39,48545	37,69086	26,80199	19,66319	30,43995	28,52744	31,16821	25,63909	28,47909	30,23769	21,33869	18,13377	19,52904	7,639189	3,43902	6,078139	7,453926	23,66732	10,13194	7,624683	8,629394	34,10119	34,79781	36,81124	37,53364	26,95154	61,30962	21,39091	23,17239	17,71745	34,48635	21,67682	37,33174	22,44736	25,35754	9,421282	22,48349	7,250014	6,309613	3,75	6,328747	9,425013	12,6615	12,33284	8,582628	27,95121	15,76743	25,65333	25,19189	26,89082	22,98512	42,45938	20,43698	42,42464	34,41265	19,89777	19,88727	17,29409	15,54708	11,17699	14,76508	8,836068	7,270253	7,128993	6,012862	11,17761	7,710613	4,629062	9,933205	23,53946	16,90512	14,40381	23,07147	34,09387	19,2298	19,29943	15,51006	19,29321	16,10405	13,6287	9,197888	12,64741	12,59533	10,83292	13,47777	8,863422	7,083886	5,792302	6,140032	9,465489	4,02658	3,883248	4,422593	15,30083	7,992375	10,19707	14,83263	15,34124	10,98979	8,054473	10,04117	7,341746	8,944726	14,11797	9,071549	14,93058	11,56761	14,11237	9,986115	9,681283	5,951799	5,861862	6,882391	7,429336	4,018982	5,869598	6,193151	7,409373	6,397338	12,43569	7,453098	9,805483	7,571149	6,068882	4,368438	10,50895	6,053962	4,927332	7,682362	7,321852	9,043849	9,238505	7,479347	8,432734	5,047869	5,998839	6,500677	12,9903	3,380167	5,028736	6,830791	23,89838	19,60986	9,929611	8,945832	25,90199	21,96832	18,17474	23,22848	35,80598	43,44627	10,76619	16,20862	29,66429	14,40643	15,93391	23,75256	14,59687	15,54715	15,54591	5,185814
3/10/2020 11:06:00 AM	90	10,09222	17,81906	11,9628	9,381287	12,47023	17,61757	7,275573	18,74185	11,11012	14,35835	14,41071	19,33542	20,17276	12,42305	7,392448	11,487	9,222756	12,38167	11,35341	10,80688	14,45775	4,442556	5,504669	6,1506	21,48272	15,29371	9,475229	13,31572	31,6829	31,47567	26,40874	40,6699	39,4523	28,14821	20,66976	31,81393	30,24204	32,23565	26,62591	29,55184	31,18728	21,1801	18,65993	20,11556	7,751299	3,376713	5,591981	7,300024	23,33395	10,21552	7,623715	9,02893	36,4477	35,00034	39,21046	40,03475	28,05627	64,15154	23,40414	24,49954	18,38631	36,0847	23,04239	38,31794	22,69258	25,72488	9,583611	22,79081	7,337602	6,101487	3,660064	6,068054	9,617804	12,87598	11,87175	8,424444	28,58208	16,51836	26,743	26,04118	27,40585	25,15259	43,63153	19,39116	43,10069	35,67494	20,413	20,98116	17,72947	15,79438	11,74182	15,16917	8,797389	7,142048	7,239377	5,488506	10,78243	7,462146	4,344952	9,671681	23,8427	17,61867	15,00587	23,51183	35,53216	19,14532	19,22994	15,92735	20,237	16,49716	13,3917	8,963515	12,43956	12,45137	11,05507	13,71242	8,859832	7,263416	5,999669	5,875608	9,239334	3,906734	4,137517	4,184557	15,04904	7,882751	10,67798	14,55515	15,14278	11,40349	8,381756	10,37805	7,72208	9,364639	14,17026	8,51162	14,93638	11,15868	14,18608	9,756093	9,140972	5,594883	5,341926	6,850547	6,858837	3,417192	5,79023	6,65147	7,665023	6,046295	12,92123	7,444878	9,661734	7,853462	5,993936	4,371892	10,26408	6,113852	4,72259	7,453788	6,740855	8,953912	9,206662	7,413378	7,672968	5,445886	6,284677	5,392629	13,01669	3,74634	5,373909	7,125263	23,63623	19,05573	9,576149	9,149812	26,33124	22,66268	18,56971	23,25556	36,21132	44,61594	11,46697	16,13388	29,58285	14,57926	16,98808	24,41548	15,12144	13,78854	15,94075	5,597922
3/10/2020 1:06:00 PM	92	10,31816	17,45406	11,37689	9,441589	11,79052	18,59596	8,169763	19,03729	10,85848	14,72659	14,67603	18,85382	20,51711	12,4732	7,958182	11,34609	8,971665	13,13854	11,14791	11,22769	15,14029	4,302678	5,400227	6,481474	21,43139	16,0646	9,565995	13,84663	33,43592	32,04182	26,83784	42,80069	40,91975	30,22775	21,64795	33,31116	31,55787	33,07154	26,27232	28,73211	31,41937	22,75841	19,20729	20,74809	6,948636	3,716015	6,053893	6,820568	23,601	10,34538	7,31308	9,034801	37,08237	38,01572	41,13499	40,01326	29,033	65,35886	24,4409	25,92452	18,67657	37,60181	22,98284	39,35096	23,01531	26,31976	9,558673	22,54179	8,040866	6,452876	3,661721	5,93149	9,479445	12,84877	11,7117	8,424513	28,65433	16,73588	27,30403	26,44797	28,73716	25,63004	45,14174	19,93687	44,70643	38,12135	21,09251	20,72454	16,9255	15,46122	11,8817	14,96885	7,29809	6,944076	7,287385	5,379642	10,61257	7,225285	4,644259	9,430122	23,87993	18,22682	14,97935	23,5092	35,84066	20,26442	20,51731	15,60159	19,06395	16,91921	13,28857	8,755733	12,41034	12,71089	10,74657	13,55983	8,814104	7,355011	6,012516	6,007198	9,262197	3,647284	4,421972	4,013595	15,92921	8,123411	10,03461	15,38662	14,61124	11,19881	8,380168	10,89813	7,577641	9,042676	14,72107	8,454492	14,41831	11,32681	13,57572	10,22353	8,731351	5,839412	5,572503	6,393195	6,443688	3,156775	5,467922	6,802126	7,611973	6,202199	12,86237	6,753426	9,13137	7,617292	6,367361	4,15147	9,923257	5,714108	4,81833	7,412758	6,41081	8,878067	8,695983	7,198483	7,705848	5,748992	6,119585	7,327448	12,86603	3,262254	5,048008	6,865674	24,02658	19,484	9,201965	9,268209	25,57423	22,25879	19,25301	23,88056	35,64732	46,07834	12,15358	15,07985	30,15314	14,96913	16,11779	25,09588	16,10086	14,09524	15,66044	5,828291
