# Supplementary material for: Neuroblastoma signalling models unveil combination therapies targeting feedback-mediated resistance
Source: PLoS Comput Biol. 2021 Nov 4;17(11):e1009515. doi: 10.1371/journal.pcbi.1009515 (PMC8604339; doi:10.1371/journal.pcbi.1009515)
Supplement: S2 File — (ZIP) [file pcbi.1009515.s023.zip › drug_sensitivity/KELLY_drug_sensitivity/KELLY_SCH_AZD_rep3.txt]

Label: KELLY_SCH_AZD_rep3
Metric: Phase Object Confluence (Percent)
Cell Type: KELLY
Passage: 1
Notes: 
Analysis Job: KELLY_SCH_AZD_rep3

Date Time	Elapsed	A1, Image 1	A1, Image 2	A1, Image 3	A1, Image 4	B1, Image 1	B1, Image 2	B1, Image 3	B1, Image 4	C1, Image 1	C1, Image 2	C1, Image 3	C1, Image 4	D1, Image 1	D1, Image 2	D1, Image 3	D1, Image 4	E1, Image 1	E1, Image 2	E1, Image 3	E1, Image 4	F1, Image 1	F1, Image 2	F1, Image 3	F1, Image 4	A2, Image 1	A2, Image 2	A2, Image 3	A2, Image 4	B2, Image 1	B2, Image 2	B2, Image 3	B2, Image 4	C2, Image 1	C2, Image 2	C2, Image 3	C2, Image 4	D2, Image 1	D2, Image 2	D2, Image 3	D2, Image 4	E2, Image 1	E2, Image 2	E2, Image 3	E2, Image 4	F2, Image 1	F2, Image 2	F2, Image 3	F2, Image 4	A3, Image 1	A3, Image 2	A3, Image 3	A3, Image 4	B3, Image 1	B3, Image 2	B3, Image 3	B3, Image 4	C3, Image 1	C3, Image 2	C3, Image 3	C3, Image 4	D3, Image 1	D3, Image 2	D3, Image 3	D3, Image 4	E3, Image 1	E3, Image 2	E3, Image 3	E3, Image 4	F3, Image 1	F3, Image 2	F3, Image 3	F3, Image 4	A4, Image 1	A4, Image 2	A4, Image 3	A4, Image 4	B4, Image 1	B4, Image 2	B4, Image 3	B4, Image 4	C4, Image 1	C4, Image 2	C4, Image 3	C4, Image 4	D4, Image 1	D4, Image 2	D4, Image 3	D4, Image 4	E4, Image 1	E4, Image 2	E4, Image 3	E4, Image 4	F4, Image 1	F4, Image 2	F4, Image 3	F4, Image 4	A5, Image 1	A5, Image 2	A5, Image 3	A5, Image 4	B5, Image 1	B5, Image 2	B5, Image 3	B5, Image 4	C5, Image 1	C5, Image 2	C5, Image 3	C5, Image 4	D5, Image 1	D5, Image 2	D5, Image 3	D5, Image 4	E5, Image 1	E5, Image 2	E5, Image 3	E5, Image 4	F5, Image 1	F5, Image 2	F5, Image 3	F5, Image 4	A6, Image 1	A6, Image 2	A6, Image 3	A6, Image 4	B6, Image 1	B6, Image 2	B6, Image 3	B6, Image 4	C6, Image 1	C6, Image 2	C6, Image 3	C6, Image 4	D6, Image 1	D6, Image 2	D6, Image 3	D6, Image 4	E6, Image 1	E6, Image 2	E6, Image 3	E6, Image 4	F6, Image 1	F6, Image 2	F6, Image 3	F6, Image 4	A7, Image 1	A7, Image 2	A7, Image 3	A7, Image 4	B7, Image 1	B7, Image 2	B7, Image 3	B7, Image 4	C7, Image 1	C7, Image 2	C7, Image 3	C7, Image 4	D7, Image 1	D7, Image 2	D7, Image 3	D7, Image 4	E7, Image 1	E7, Image 2	E7, Image 3	E7, Image 4	F7, Image 1	F7, Image 2	F7, Image 3	F7, Image 4	A8, Image 1	A8, Image 2	A8, Image 3	A8, Image 4	B8, Image 1	B8, Image 2	B8, Image 3	B8, Image 4	C8, Image 1	C8, Image 2	C8, Image 3	C8, Image 4	D8, Image 1	D8, Image 2	D8, Image 3	D8, Image 4	E8, Image 1	E8, Image 2	E8, Image 3	E8, Image 4	F8, Image 1	F8, Image 2	F8, Image 3	F8, Image 4
13/03/2020 16:01:00	0	6,865743	22,07049	3,279385	8,821286	11,13312	12,54462	10,11943	11,90795	8,587397	9,120938	9,562748	12,64478	19,62471	9,111474	8,150075	12,07712	16,88584	10,8819	9,995301	8,57807	8,262737	9,209769	6,119585	5,748714	6,450872	12,82127	7,591249	7,617636	14,3844	15,75555	14,03957	16,41475	12,52832	11,83715	17,33118	20,23065	11,57728	14,10139	12,86804	15,79665	11,65983	13,64507	13,38279	12,18135	7,15607	9,000677	8,670979	7,472301	7,418076	11,96086	2,436864	10,6107	14,76038	12,87363	12,05391	13,56115	15,26256	13,70061	13,87213	17,68346	13,87565	21,08408	10,47068	14,57235	11,67247	13,94203	12,09093	16,24447	10,2837	7,23454	9,212119	7,388029	8,153666	8,004256	9,59114	8,194767	13,35868	15,67494	10,19189	16,722	15,2542	15,55945	13,47563	18,11602	14,71879	17,70971	13,99149	14,13669	13,91999	15,67619	13,40545	17,3805	7,817819	8,171282	12,27468	5,913116	10,03329	8,268059	8,216525	9,317873	16,06253	15,29813	14,18304	15,59101	10,86974	15,26242	15,68924	22,584	14,26116	15,89785	18,53787	26,31217	14,82655	12,4158	16,10584	24,33273	6,98939	9,305647	13,34273	20,39332	8,46893	12,77851	9,16715	16,615	18,20596	15,08123	19,1255	24,54058	19,24355	17,96578	16,67973	42,11407	20,77192	15,62894	15,46371	46,55497	16,35534	18,77155	23,40262	35,1834	7,566106	8,202781	10,31816	27,37159	18,51093	10,21883	9,0214	22,02925	18,6698	14,24431	14,97741	32,68948	18,5235	17,19392	18,51058	35,26263	15,92009	19,094	15,69187	33,99329	14,00254	16,4238	17,72159	38,52626	10,30849	6,006023	18,70696	37,44889	24,04074	7,947268	6,337036	21,35962	13,93436	10,20537	11,35078	27,00687	7,923645	9,273319	12,50304	22,81554	12,11842	13,30025	11,16773	20,37743	9,291625	13,62048	9,490012	19,4009	6,258221	9,910686	9,860536	17,9615
13/03/2020 18:01:00	2	6,900005	22,58261	4,065885	8,818109	11,32288	13,36152	10,17891	11,53066	9,028998	9,134615	9,655657	13,11851	22,24262	9,586303	7,88876	11,62315	17,44129	12,07311	9,590103	8,41353	8,136329	9,568966	6,615827	5,644272	6,843362	13,69654	8,604873	8,42852	14,22165	16,05321	14,58803	17,4064	12,77195	11,4544	18,1393	21,7631	12,22322	15,10209	13,65703	15,86069	12,04859	15,6375	13,43557	13,94776	7,480866	10,27133	8,78806	7,285933	7,859471	12,26376	2,996588	11,28716	15,35975	12,41669	12,30182	13,73114	14,90129	14,24693	13,01759	17,58566	14,69365	21,33179	10,50557	14,50991	12,0184	13,40227	12,44253	17,3584	10,58507	6,626257	8,945002	7,374075	8,301628	8,779634	7,717521	8,30888	13,68728	17,45248	9,909996	17,41669	14,81653	16,77664	13,23124	19,27408	14,20735	19,64136	14,26496	14,45638	15,65622	16,18521	14,19223	17,76256	7,155656	8,306046	11,17782	6,217811	10,51178	8,442404	8,255279	10,61049	16,77256	15,90787	15,13449	15,93612	11,50696	15,30097	16,89331	23,80181	14,20037	16,53833	18,89831	27,57315	15,13346	12,72222	15,79285	24,91048	6,62156	10,2464	13,75995	20,12323	9,906401	11,95824	9,319256	17,06033	19,82372	15,70382	19,54051	26,11641	19,41085	17,21119	18,51369	43,41967	20,96092	16,75225	15,97169	49,93431	16,53529	15,26263	23,56778	39,56786	7,341609	10,65028	8,843806	29,14484	20,78905	12,99161	9,408365	25,77855	20,37329	15,19555	17,23655	36,3264	20,01444	17,56949	20,64655	39,21888	18,62933	20,38579	18,236	38,41712	14,12875	15,64966	19,57152	44,07776	11,92722	7,026139	18,88891	43,72623	24,07507	8,004049	6,401691	23,07768	14,6933	10,73221	11,77933	26,70293	8,929254	9,526691	12,37525	22,21368	12,07725	13,96793	12,84752	22,03139	9,215986	13,40172	10,20979	21,54862	7,022202	8,856726	10,15667	19,01387
13/03/2020 20:01:00	4	7,527976	25,31796	4,438412	9,430951	12,08893	13,3676	11,09078	11,81656	9,521372	10,07011	9,663807	14,63044	22,49869	10,00704	7,811257	11,90968	18,14255	12,54317	10,1805	9,502998	8,192348	9,953098	7,170922	5,731791	7,086304	14,64225	8,937197	8,836069	15,35768	17,65542	15,38358	18,69778	13,76589	11,69471	18,97698	23,25155	13,06656	16,18258	14,07334	16,94207	12,63359	17,1415	14,85605	15,06113	8,049569	11,38021	10,29696	8,156983	8,246781	12,53184	3,193247	11,9188	16,54095	13,29742	13,07651	15,03509	16,3094	15,07709	14,19368	17,93463	16,00699	22,76746	11,34712	16,19191	12,97586	14,62498	12,74038	18,25376	11,15972	8,074643	10,15452	8,27676	9,220891	9,513981	7,685953	8,739639	14,74318	17,79288	10,78602	17,39059	15,72937	17,44819	13,85652	20,67859	15,26877	20,95443	14,66422	16,21719	15,94476	16,88232	14,92001	19,79616	7,71006	7,942986	11,71143	6,200404	11,04422	8,928216	8,693426	11,43471	17,5201	16,97102	15,55392	17,18239	13,59852	16,6407	18,57247	26,57722	15,80667	17,02497	19,67984	29,38563	16,12076	13,80042	17,13148	26,27569	6,920037	10,75086	14,7371	20,76778	10,63771	11,7986	9,615798	17,09929	19,80148	16,54793	18,901	26,05362	19,76646	17,43763	19,16936	43,75394	21,60871	17,17652	16,21243	50,0536	16,87279	15,97908	23,61344	42,08472	7,461801	11,08581	8,869226	30,38095	20,85157	13,42859	10,73352	25,88859	20,26705	15,80322	20,12896	35,49804	19,80659	16,74852	20,5752	39,26338	20,8372	20,45024	18,70794	39,889	14,35124	16,45474	19,48628	45,42558	11,64608	7,855258	18,52337	44,37977	26,7327	8,240978	7,208638	24,45202	15,22077	12,14723	12,29858	28,90936	9,587549	9,584645	12,8518	23,4699	13,22378	14,98183	14,20452	24,51502	9,471501	14,5852	10,58901	23,04238	7,360744	9,362566	10,58155	19,87815
13/03/2020 22:01:00	6	7,533778	25,84563	4,661803	9,721693	13,34591	13,90425	11,46794	12,24794	11,04512	10,10444	10,24619	14,88927	23,72299	10,15646	8,285256	12,88427	18,9057	12,19517	10,5104	9,843336	8,997086	9,935206	7,580751	6,053823	7,213888	15,02811	9,614556	9,457201	17,07926	17,72388	16,23971	21,0494	14,74932	12,32703	19,80521	25,26878	13,51169	17,12823	14,39635	17,25505	12,80953	17,43887	16,27501	16,06715	8,244639	11,49591	10,54826	8,310054	8,118647	13,04957	3,258109	12,42443	16,63144	13,61945	13,98217	14,9788	17,44488	15,11467	15,07806	18,31109	17,39604	22,75862	10,97743	16,56692	13,78772	14,67521	13,59251	20,065	12,391	8,083624	10,65422	8,784814	9,840986	10,09913	7,498688	8,451869	15,41784	17,81678	10,35153	18,20223	15,37833	17,7732	13,93063	21,23266	15,07233	21,67068	15,72005	15,9176	17,28172	18,07195	15,93833	20,2955	8,387697	8,275103	12,30341	7,070831	11,00568	9,197337	9,101665	11,28751	18,70828	16,79363	15,29157	17,697	13,3037	17,34479	18,86522	25,14907	15,58279	17,39376	20,72516	30,28964	16,6389	13,88753	16,87327	27,26411	7,541101	10,48733	15,28017	22,63152	10,00594	11,78555	9,790011	17,12188	19,32962	15,81406	18,8474	24,47627	19,43807	17,28214	17,94478	44,82986	20,45694	16,33766	16,07828	49,98481	16,88978	15,41301	22,28918	40,96313	7,990508	9,325335	8,584839	28,94507	20,36991	13,26509	11,15046	25,41238	19,30227	14,81757	17,57046	33,71401	18,90964	16,53867	19,61918	36,87141	19,56752	19,7965	17,47686	37,08783	14,10076	15,23873	18,95018	44,33245	11,59393	7,394382	18,1089	41,0912	27,74784	8,296655	7,130927	26,06591	16,75688	12,68395	12,7703	30,9107	9,694546	9,328789	13,46858	23,32408	13,50837	15,62355	14,268	25,23438	10,05706	15,1767	11,09824	24,02934	7,292565	9,610413	11,22472	20,99739
14/03/2020 00:01:00	8	7,95307	27,4741	4,599705	10,46695	14,03218	14,027	12,11435	12,81671	11,04802	10,26035	10,94752	15,28217	25,30884	10,84597	8,516316	13,25818	19,34751	12,8335	10,58963	9,836428	9,549832	10,57492	7,56956	6,182237	7,71607	15,45335	10,15342	9,944532	17,24981	18,62415	16,81401	20,62659	15,10887	12,4073	19,68329	25,9931	13,39564	17,81768	15,96472	17,01136	13,74282	17,97366	16,9791	16,61638	8,435566	11,99699	11,63068	8,417813	9,017184	13,70959	3,211	12,17541	17,475	14,08461	14,98736	16,2538	18,13094	15,92369	15,09885	19,1237	18,10621	24,53325	11,84965	16,79238	14,8691	14,59211	13,77846	21,04705	13,50982	8,347218	11,66667	9,100631	10,14022	9,981073	7,757999	9,168671	16,65969	18,62317	9,990882	18,30446	16,41108	19,30848	14,95607	21,22673	16,36674	22,05978	16,53674	17,38969	17,97746	19,03432	16,73374	21,87148	8,526056	8,98562	12,78598	7,084024	11,05604	9,466389	9,356694	11,45896	19,38288	18,21211	16,25843	17,67386	13,87952	17,6079	18,85569	27,36966	16,08698	18,1002	21,39465	31,85268	16,90077	14,86426	18,08562	27,24373	7,592977	10,96168	15,29606	22,34727	9,98059	11,37848	9,117692	17,21085	17,92731	15,28501	17,66067	23,13778	19,17544	16,95375	17,18315	43,26447	19,22559	16,32225	15,64932	48,7585	16,791	15,16979	21,75578	40,09277	8,162854	10,96423	8,201399	28,81777	19,74739	13,13446	10,07875	23,2769	18,25832	13,23096	16,59117	33,64984	18,92601	15,5991	19,76072	35,91748	19,11576	19,56931	17,02331	35,64406	14,35096	14,14283	18,55866	42,74502	10,67108	7,235094	18,34266	39,68315	28,1078	8,940235	7,9157	26,74825	17,82397	12,43797	13,68928	32,25146	9,868134	9,643427	13,99253	25,00111	13,84153	17,00107	15,24101	25,41991	11,06785	15,85012	11,65396	25,14714	7,499931	10,41729	11,65437	22,29616
14/03/2020 02:01:00	10	8,407313	27,93193	5,143056	11,01604	13,90073	14,49788	13,02871	13,72679	11,27155	10,50792	10,6938	15,61602	25,4025	11,36156	8,968212	13,6086	19,39033	13,75104	11,27148	10,05422	9,852177	10,76833	8,104139	6,480991	8,057582	15,85143	10,44492	10,19369	18,2376	19,09255	17,95038	21,7691	15,33474	13,211	21,34657	27,59139	13,4987	18,68389	17,01088	18,54961	13,8809	18,6651	18,00508	17,92565	8,275171	12,75199	11,84267	8,850229	9,916211	14,73502	3,524605	13,31772	17,86707	14,63763	15,90614	17,32814	18,70123	16,248	16,18472	19,18719	18,3124	25,65152	13,27489	16,55628	14,85149	15,59212	14,76204	20,79707	12,70046	8,665314	11,52333	9,744212	10,5133	10,36493	8,398403	9,29432	17,57889	18,58146	10,95056	19,5077	17,33077	20,24992	15,60538	22,57529	16,3485	23,81756	17,72878	16,96618	18,61012	18,6928	17,39521	22,36724	9,298739	9,410437	13,03071	7,960254	11,25104	9,699797	9,890654	12,22749	19,80458	18,74965	17,16132	18,04611	14,18663	17,60362	20,00118	26,68359	17,2947	17,66461	21,92059	31,80586	17,62475	14,61062	18,05406	27,71876	8,206786	11,48223	15,77863	23,20347	9,568828	10,72302	9,070374	16,73885	18,06297	14,73385	17,13286	23,08466	17,59857	16,59062	17,08541	44,99869	20,281	15,98952	15,85198	46,94802	16,17754	14,69987	20,89012	38,92628	7,900227	13,10642	8,725685	28,22813	19,30496	13,1755	10,49548	22,53606	17,42464	14,09262	17,59291	31,91375	17,91515	15,16723	18,86584	34,71741	19,10318	18,16409	16,03131	33,76416	13,85209	13,66883	17,46035	40,23728	11,1526	7,103296	18,09129	39,98826	29,23658	9,693234	7,70253	26,10729	17,7924	13,43329	14,10021	34,47696	10,61968	10,47676	15,1769	25,06928	14,31042	17,05902	15,40652	27,08596	11,31279	15,36956	11,6952	26,42158	7,533571	10,98558	11,36605	22,83599
14/03/2020 04:01:00	12	8,948386	29,19761	5,214067	11,94939	14,76169	14,5117	13,42182	14,59867	12,40461	11,22016	11,08242	16,54316	26,44182	11,63959	9,013387	13,91081	20,37281	13,85638	11,42801	10,68579	10,22927	11,40142	8,650876	6,840946	8,392464	17,9671	11,10183	10,4396	19,84368	19,79319	18,62276	24,76818	14,8222	14,14546	22,11746	28,2443	14,04868	19,84126	17,41442	20,37702	14,12861	19,08267	19,22124	18,92967	8,986931	13,93423	12,70205	8,976985	9,792772	15,04835	3,891744	13,63326	18,43798	15,29095	16,44189	17,40806	19,85432	17,06033	16,18666	19,74428	19,47737	25,51835	13,03817	17,45303	15,81385	16,54123	15,54653	21,37192	13,42617	9,09483	11,67585	11,02937	10,38994	10,62866	8,525986	11,12877	17,47127	19,68764	11,64553	20,30649	17,78432	20,91415	16,15184	23,88139	17,23385	23,93533	18,02035	17,72008	18,8579	19,02326	17,886	22,22114	9,102841	9,608062	13,34674	8,26474	12,00922	10,11867	10,23106	11,74603	19,81412	18,75829	17,60003	20,01209	15,23976	18,1306	20,65132	29,49291	17,55105	18,253	21,99643	32,36709	18,25376	14,87566	19,23098	29,24106	8,329949	12,20194	16,56022	24,64854	10,16026	11,47546	9,648057	16,23777	18,37899	15,29937	17,53205	22,83564	17,44806	16,60422	17,30866	42,56465	19,43171	16,14646	16,1428	46,88046	16,85283	15,44824	21,61141	36,80068	8,414289	13,2197	8,658267	28,21922	18,9785	13,01102	10,54142	21,93924	16,93109	14,08426	16,70134	32,89097	16,90008	14,61608	17,44108	34,00842	17,61398	18,362	16,72027	33,09861	14,23401	13,40082	17,79302	40,8446	11,13264	6,846334	17,34106	38,44476	31,51021	10,0612	7,868659	28,65861	18,29817	13,59803	14,69531	33,42527	10,62251	10,23624	15,2589	26,69672	14,3875	17,18426	15,83879	28,84602	11,70991	15,38054	12,55118	26,43388	7,644576	11,13651	11,89089	24,67003
14/03/2020 06:01:00	14	8,793448	29,65558	5,374116	11,76759	14,90343	15,63384	14,44691	16,02329	12,29381	11,79729	11,60622	16,58516	25,85233	12,17589	9,298533	14,51896	21,49039	13,59472	11,90912	11,41786	10,71977	11,59842	9,00496	6,910574	8,531307	18,93913	11,39395	11,09182	20,20032	20,6297	19,22345	24,7333	16,02378	14,3531	22,83046	28,10158	14,91953	20,24397	18,06884	20,11722	14,01463	20,04497	20,18443	18,12424	9,678519	14,16432	12,82818	9,586373	9,840849	15,46108	4,358974	14,55702	20,1434	15,97432	17,92054	18,28733	19,81343	17,57198	17,42312	19,55916	18,45677	26,69181	14,03784	17,67843	16,72815	16,33593	16,13271	21,49191	13,88746	9,669058	12,48024	11,02771	10,6708	11,19826	8,034786	10,80923	17,92413	20,66528	11,31355	20,61001	17,6892	21,22437	17,08464	23,74337	17,25865	25,2171	18,50333	19,24977	20,16447	19,34633	18,61005	23,0466	9,467285	10,40686	13,76996	7,900503	11,98773	10,62459	10,45355	12,52645	20,59606	18,3439	17,59222	20,83423	15,59129	18,28097	20,66644	28,42755	18,3763	18,73377	22,33014	33,00115	18,76782	15,02611	19,53601	28,32546	8,331952	11,81104	17,10033	25,30877	9,945846	11,87376	9,557015	17,19143	18,85969	15,73172	17,20021	22,89297	18,251	16,71198	17,59512	42,46718	20,33633	16,55711	16,77104	47,53108	15,91609	15,57685	21,81339	38,05724	8,958127	8,147173	8,55189	27,35238	19,31677	12,84897	12,01391	22,91929	17,97925	14,24597	16,75674	31,74023	17,1187	14,12819	17,86928	34,79719	18,85016	17,48176	16,12698	33,96469	12,71124	13,77805	17,67249	39,73738	11,1553	6,626811	17,846	37,20297	32,08347	10,96686	8,066422	30,21482	18,40186	15,25185	14,83664	34,46757	11,72462	10,46564	16,98062	27,24877	15,27326	17,63007	15,69014	29,25847	11,89123	15,20868	13,01406	26,39264	7,73624	11,9753	12,76498	24,17551
14/03/2020 08:01:00	16	9,570278	31,51027	5,994695	12,38333	15,7798	15,87512	15,36072	17,17921	13,03189	12,13341	11,75736	16,24793	26,38836	11,64069	10,12841	14,93949	21,81511	14,27305	11,97827	11,71219	11,22037	11,92757	9,085157	6,570652	8,821009	18,90632	12,29001	11,20455	20,88611	21,1899	19,61311	24,58872	16,56761	14,47433	23,88809	29,51205	15,18588	20,34151	19,22165	20,48264	14,26717	21,38484	19,60426	19,4161	10,26	14,74773	13,35744	10,01672	9,840918	15,42475	4,469635	14,90557	20,69435	16,80634	17,21085	18,28865	20,59088	17,77644	18,21777	20,02964	18,89181	26,23487	14,55094	18,47031	16,17892	16,86346	15,97342	21,34235	13,80112	9,889203	12,78045	11,24067	11,05521	11,9954	7,556712	11,12926	18,35344	20,11404	11,71205	21,21926	18,68631	21,70839	17,32697	24,06395	18,01013	25,02639	19,72314	19,46577	19,20493	19,40795	20,10009	23,36912	10,33992	9,923808	13,63008	8,315926	12,50698	11,15854	10,81606	13,39661	21,66024	19,11313	18,30619	19,28665	16,65672	18,12375	21,44093	29,42964	19,07866	19,13924	22,75102	34,14124	18,77328	15,63239	18,0973	29,17544	8,921448	12,02883	17,56942	24,44056	10,23313	12,28821	9,583747	17,4971	19,7228	15,65891	18,88601	24,06112	18,57869	17,00943	17,86238	43,29029	21,19633	16,8424	16,6476	47,20789	16,7785	11,99802	21,64214	37,96558	8,576482	7,275295	9,148706	27,7799	19,95531	12,8507	10,67998	22,59864	17,733	14,07314	16,98158	32,38051	16,96155	14,02803	16,71737	34,21634	17,58303	17,29111	15,53824	33,01441	13,44081	13,51894	16,76496	39,18739	10,87112	6,815318	17,42242	38,84706	34,21067	10,82104	8,157743	32,05266	19,23913	15,0402	15,74899	37,06779	11,9362	11,24917	15,37287	26,80752	14,74428	18,2425	16,17422	28,20665	12,89898	15,56594	13,73322	27,02814	9,19934	11,88812	13,83199	24,3739
14/03/2020 10:01:00	18	9,519024	33,53925	5,961608	12,47741	16,14549	15,72599	17,04452	17,60575	13,54733	11,61472	13,12956	17,24228	27,94118	11,90208	10,20433	15,73435	22,40468	13,97484	12,57743	11,83432	11,98898	12,17907	9,259851	6,683454	9,320361	19,21661	12,71386	12,18771	21,42159	21,10328	20,04856	25,85592	17,21168	15,0391	24,95524	30,00725	15,62348	20,93674	19,65697	21,13844	15,03191	21,72214	19,75084	19,28403	10,1539	14,53733	14,16128	10,72841	10,89654	16,52879	4,938108	15,60352	21,54972	16,80973	17,93055	18,90736	21,812	18,11243	18,48178	19,4467	20,50619	26,40598	15,20647	18,49096	16,2299	17,29367	16,18003	22,65812	14,37645	10,39076	13,2789	11,38332	11,75716	11,45426	8,104485	11,34401	18,82536	21,76247	12,0374	22,35183	18,85272	21,64746	17,30404	24,18718	18,4393	25,52622	19,53374	20,96209	20,80308	20,15307	19,64377	23,47743	10,18257	10,33081	14,59211	8,86218	12,50497	11,02129	11,22299	14,10989	21,75426	20,18257	18,89886	20,755	16,25518	18,58643	21,95603	29,57117	18,12169	19,35815	23,19277	32,49468	18,79884	15,47338	18,41892	29,50624	8,179915	12,52162	18,0064	26,30056	10,27285	11,63538	9,651788	16,791	19,4753	15,90386	18,47149	23,79559	19,70297	16,45392	18,54049	44,05746	20,58438	17,37532	16,48009	48,2054	16,14998	11,6217	21,87838	39,02851	8,746132	8,989279	8,98845	27,91349	19,84755	12,53958	11,1363	23,7527	17,84296	13,6227	16,46213	32,53149	16,34194	14,031	17,82059	33,07099	19,20162	17,51244	15,49686	32,6979	13,21446	13,03458	17,01212	38,6046	11,254	6,895447	17,823	38,17184	34,95724	11,48748	8,845463	33,04025	20,09795	14,73371	16,06066	38,32802	12,45683	11,54744	16,63406	28,13349	15,06258	19,29086	16,29842	28,40171	12,68899	15,84929	13,09516	28,5693	9,591347	12,23281	14,21046	24,97292
14/03/2020 12:01:00	20	9,382598	34,24859	6,199574	12,23703	16,72027	16,33351	16,47208	17,27088	14,49685	12,53771	12,52273	17,75109	28,47535	11,9009	10,6822	15,88383	23,65613	14,31104	12,96923	11,93219	11,48935	12,15932	9,796088	7,035256	9,884851	20,76322	13,06083	12,01115	21,78935	22,46539	21,07759	26,93227	17,79931	15,04877	25,60939	31,34256	15,89295	22,15234	20,1615	22,33077	15,47497	21,47146	20,0621	19,72273	10,47642	15,83934	14,74794	11,50448	10,58811	17,23689	5,146096	16,73837	22,31992	17,7839	18,36594	20,5602	22,53254	18,94334	19,26683	20,0134	21,22569	27,955	15,6777	19,18497	17,56252	17,77451	15,89778	21,75819	15,04075	10,83568	13,23262	12,06309	12,06033	12,35473	9,886024	12,32089	20,77641	23,02574	12,62641	22,99749	20,61098	22,19551	18,18538	25,0641	19,5269	26,76026	20,97681	20,76882	19,54714	20,29012	20,37612	23,02125	10,5944	10,74084	15,22326	8,90473	12,69113	11,01777	11,66073	13,50347	21,70418	20,51378	18,79524	21,35452	16,82181	18,69508	21,45032	28,86177	17,90465	19,62948	23,58567	33,75539	19,13337	16,01466	18,45	29,06085	8,665866	12,62669	17,87156	26,22514	10,34725	11,85193	9,659248	17,16733	20,5991	15,5477	17,84945	24,2202	19,11624	16,68995	18,72113	43,45802	21,39071	17,35294	17,1167	48,07091	16,78486	11,65396	21,52651	38,691	8,223228	6,726072	9,276291	28,76368	19,59273	12,0651	11,55995	23,70054	18,85196	14,457	16,40694	32,31577	16,44431	14,45879	17,81305	33,56688	18,3189	17,49586	16,14418	32,91895	12,82341	13,20195	17,97248	40,04069	11,2967	7,644163	18,1337	38,23842	36,13485	11,68476	8,927803	34,98847	21,22506	15,5238	17,37843	38,90708	12,71469	12,05342	17,52729	29,75803	15,42143	20,48111	17,37552	30,15391	12,72243	15,80294	13,26495	27,66702	9,980315	13,0162	14,30509	26,49502
14/03/2020 14:01:00	22	9,815084	34,76265	6,945941	12,68651	17,04327	17,0068	16,89041	18,29106	14,66602	12,44633	13,29016	19,48152	29,66298	12,32703	10,86159	15,91367	24,00994	15,5305	12,99182	12,82293	12,24159	13,23925	10,14347	7,463944	10,25613	21,67779	13,00274	12,18764	22,7178	23,77708	22,25216	27,32295	18,38169	15,19286	25,93979	32,16616	16,39554	22,39791	20,62541	22,20795	15,42634	23,13087	19,67209	20,20585	10,95021	15,79665	15,43919	11,54592	11,19156	17,33014	4,714854	17,39922	23,21528	18,12824	19,24845	20,88625	22,67518	19,5365	20,19362	20,41466	22,04707	27,94243	15,55924	19,64709	17,21962	17,71179	16,31334	22,5192	15,8506	10,9842	13,92276	12,24939	12,28207	12,7542	9,843266	12,07014	20,49983	22,81022	13,18814	24,71927	20,17034	22,50339	18,35192	25,73151	20,00953	27,33359	20,60324	21,33676	21,14169	21,21145	19,78635	23,07748	10,41577	10,67536	15,28618	8,634575	13,11015	11,45537	12,17438	13,5789	22,49502	20,98903	19,14256	22,2458	16,08954	19,44794	22,69555	30,44112	18,47508	19,77308	24,3301	33,84456	18,92897	15,86773	19,08274	29,7755	8,289124	12,21624	17,51229	26,10908	10,25993	11,9648	9,658626	17,32303	20,37342	15,22595	18,12044	25,47532	19,50217	16,45978	18,67927	44,35414	21,45343	17,65314	16,60968	48,65054	16,48009	12,04493	21,77353	38,73785	8,564462	7,861338	9,341153	29,78214	19,49056	11,92853	10,7349	23,49179	18,95875	14,43371	16,27853	31,63102	16,64801	14,21184	17,18895	32,29775	17,57972	17,3126	15,95124	32,78438	12,91978	12,53302	16,99602	38,99404	11,15744	7,493438	18,60922	37,53828	37,20276	12,45918	9,019466	35,51925	21,94946	15,57388	16,88965	39,75865	12,35902	12,1493	17,57246	29,84327	15,67888	21,315	18,17522	29,43855	12,83971	17,09935	13,36193	28,89402	9,496506	12,57115	14,95427	27,56618
14/03/2020 16:01:00	24	10,43836	34,96159	6,886742	13,3334	18,5608	17,49075	17,2516	17,86914	14,80728	12,88213	13,15249	19,77509	29,34088	12,76463	10,89986	16,61182	23,39115	16,03524	13,40476	12,05418	12,53689	13,86315	10,66403	7,873149	10,31616	22,41352	14,17226	13,35765	24,10892	24,55681	22,96101	29,10519	18,52654	15,75749	26,36847	32,38672	16,91583	22,61618	20,53562	23,54049	16,23114	22,98982	20,0076	21,39734	11,75184	16,78796	16,54247	11,9972	11,05963	16,98904	5,118949	17,63705	23,43453	19,04316	20,95774	21,88198	22,89339	20,07689	20,05361	21,0954	22,05329	28,68874	15,53506	19,98246	17,02524	17,74957	16,26022	22,0267	15,9259	10,50812	13,95557	12,53495	12,59885	13,50236	9,755955	12,49551	21,27812	24,30206	13,08729	26,0141	19,91151	23,5999	18,77597	26,19709	20,76357	27,67324	20,94234	20,39525	20,76612	21,68691	19,89611	23,53745	11,078	11,42891	15,9364	9,170535	13,13191	11,09921	12,22383	13,61917	22,74404	21,64684	19,24403	21,79045	16,87811	18,75214	23,90404	30,44077	18,25383	19,54852	23,89693	34,26116	19,39869	15,60532	19,33818	29,90219	8,664277	12,98512	17,63056	25,94289	10,51448	12,40316	9,657798	17,54393	20,43801	15,63854	19,09517	25,79679	20,71715	16,58875	19,1561	44,58728	21,52672	17,82224	16,82907	47,51692	16,69637	12,05619	22,13162	39,95987	8,312264	7,156968	9,228283	28,3122	20,26822	12,0843	10,96423	24,28776	18,66856	14,41085	17,04389	33,23296	16,12021	14,4132	16,61645	33,28968	17,57709	17,58649	15,8383	33,78848	12,76187	12,90914	17,98298	40,11073	11,30851	7,6921	17,00369	37,52687	37,62096	12,72077	9,011453	36,6838	22,68561	15,96831	17,33511	41,97253	11,98732	12,18598	17,45199	29,05711	16,09009	20,93398	18,10725	31,02191	13,06166	16,42469	14,11451	29,54721	10,28238	12,905	15,61561	29,03362
14/03/2020 18:01:00	26	10,94503	35,89136	7,698662	13,97692	18,52737	18,47315	18,44371	17,69051	14,98391	12,75752	13,90839	20,84397	29,0786	13,43135	11,34028	17,46097	22,59525	15,81289	13,46099	11,91506	13,2816	14,20928	10,81765	8,880968	10,96672	23,60349	14,39531	13,13578	24,94827	26,15191	22,96523	30,58922	19,26752	15,88459	27,82466	34,12391	17,79129	22,36973	21,25636	23,35371	16,64836	22,73355	19,93921	21,59911	11,64125	17,56196	16,62943	13,04653	10,82967	17,87108	5,103891	18,65081	25,03385	19,2756	21,30643	21,56305	23,54091	20,99401	21,27272	21,63178	22,29872	29,98784	15,18326	20,43843	16,97495	18,52433	16,61182	22,34617	17,30389	10,71521	14,57173	12,69459	13,50996	13,42562	10,31851	13,00343	21,36777	24,50894	13,65516	26,11516	20,2895	23,99833	19,56531	25,87533	20,79527	28,25528	20,27368	20,66644	20,17331	22,11448	19,85494	22,50719	11,41668	12,32116	16,23494	9,361255	12,95155	12,04493	12,5391	13,82985	23,19456	20,92376	19,37603	20,23258	15,99241	18,74212	22,80918	30,92141	18,85389	19,78483	24,19513	33,81997	19,5472	15,5551	18,9803	29,05905	8,707933	13,35557	17,40682	25,5734	11,16849	12,7935	9,918767	17,5603	20,18112	15,59163	18,62608	25,2466	19,7324	16,40038	18,93734	43,68707	21,24848	18,12562	18,02815	48,28251	16,3829	12,04078	22,19282	40,39705	8,105452	6,587989	9,378456	29,11541	20,91284	12,07345	11,80565	23,3133	18,58519	14,67361	16,39934	32,84207	16,62723	14,47523	17,1712	33,69633	17,41925	16,77201	14,39842	32,69991	12,59284	13,20016	17,75081	38,10981	12,15234	7,3834	17,2476	37,53185	39,18476	13,02698	9,229804	36,16759	23,48834	16,39962	17,94333	43,36186	12,54414	12,72118	17,12768	29,51958	15,83402	20,72931	18,63796	30,18457	13,69515	16,38111	14,08806	29,32154	10,13691	13,47535	15,67474	29,90213
14/03/2020 20:01:00	28	10,98178	37,97573	8,045286	14,97651	19,99972	19,14505	19,46708	18,60397	14,79788	12,98277	14,39814	21,5424	30,38075	14,07452	11,28654	16,4754	23,7375	16,30457	14,31649	12,45558	14,64343	14,56365	11,3034	9,03791	11,52092	23,90839	14,38004	14,5852	25,53389	27,28269	23,08887	30,64082	20,38178	16,95851	28,08687	34,44422	17,72318	24,0719	21,83549	23,68977	16,26989	23,62919	20,12572	21,35161	12,12782	18,53586	17,06758	13,54616	11,30637	18,46437	4,819089	18,33665	25,4054	20,47379	22,10793	23,21079	23,05157	20,96748	21,96722	22,01046	23,33513	30,25641	15,9442	20,83278	17,47893	18,10628	16,19426	22,4551	17,61971	11,5643	14,7898	13,10704	13,25017	14,55709	10,38206	13,11008	22,15759	24,12743	12,84103	26,04125	20,89322	24,58354	19,52303	26,07027	21,10377	28,8934	20,59025	21,23218	19,97216	21,92177	20,16882	23,49262	11,68905	12,30134	16,69955	9,167634	12,76705	11,79453	12,37635	13,83034	23,7547	22,25098	20,1796	21,60933	16,34836	19,66153	23,51597	29,84175	18,23158	19,0006	24,10871	33,9966	18,88214	15,93107	17,79869	29,13074	9,010486	13,33948	18,07119	26,1126	10,6049	12,2686	9,786487	18,31026	20,27389	15,5352	18,41512	24,68384	20,46378	16,84081	19,2249	43,27918	20,45355	18,12887	17,07587	48,429	16,05403	12,23461	21,84157	40,68124	8,49055	6,595104	9,461829	28,08818	19,6044	11,17616	12,16547	23,17266	19,66208	15,05312	15,75348	32,03022	16,70528	14,44573	17,39128	33,92648	16,62536	16,76241	14,67493	33,22682	12,36931	12,5965	16,82955	40,09242	11,24178	7,406887	17,26107	36,68007	40,70872	13,26681	9,566754	36,52935	23,8273	17,9912	18,44365	42,09604	13,74254	12,66053	17,54635	31,20559	16,09755	22,14619	19,06616	31,14058	13,8561	16,85248	14,08308	29,4418	10,29357	13,30467	15,95947	30,82885
14/03/2020 22:01:00	30	11,70383	39,22738	7,990923	15,92894	20,50156	19,11155	20,47676	19,46915	15,29185	14,17993	14,71617	23,39371	30,36921	14,40394	12,29229	17,26327	24,25142	17,25492	13,35813	12,49337	14,06443	15,78878	11,88343	9,669263	12,07062	24,50403	14,80203	15,18658	26,18811	28,89741	25,18948	33,47066	20,32203	17,47741	27,99182	34,60745	17,78514	23,65723	21,94547	23,98942	17,07401	23,04328	21,08277	21,85442	12,45655	18,87675	17,93594	13,13108	11,71633	18,66821	5,224636	19,47033	26,13741	21,16345	22,87494	25,51579	25,0315	21,44998	23,3448	22,89491	24,48683	32,66571	15,91104	21,24489	16,95561	18,82661	16,57493	22,60672	17,89698	12,21575	15,15646	13,70247	13,55659	15,29282	10,77821	13,37478	22,49047	24,6129	13,24305	27,01702	21,05231	25,62797	20,79623	26,6324	21,53369	29,46604	20,1175	21,00009	19,48911	21,73305	20,19307	23,85347	11,80841	12,59719	17,23993	10,0257	12,78224	11,77912	12,48819	14,10678	23,8829	21,65548	19,69918	22,07643	17,54076	19,43752	23,23041	29,61649	18,25894	18,80609	23,75097	33,54857	19,16543	16,28288	18,7473	28,59051	8,959991	13,10987	18,61986	27,11172	10,46751	12,34755	9,72632	17,44999	20,03115	15,30829	18,8807	24,45119	19,8517	16,00154	18,6593	41,4604	20,22622	18,02236	17,68305	47,79399	15,65974	11,79701	21,09396	40,28204	8,366835	6,42718	8,650185	28,01531	20,24115	11,12069	11,6992	23,03092	18,16652	14,11403	15,69635	32,01184	16,86429	14,83871	16,73588	34,61235	16,75281	16,12919	14,02182	32,63028	11,77235	13,44407	16,77408	38,12182	10,6784	8,025945	16,85455	35,55897	41,78471	13,77646	10,03551	37,62143	25,75376	18,57924	20,10748	45,51316	13,41982	12,78881	18,77231	32,46415	16,0981	22,3597	20,03433	31,02364	13,52461	16,72725	13,5007	29,66968	9,436616	13,82895	16,67212	32,86245
15/03/2020 00:01:00	32	11,57666	38,61275	7,925924	16,55656	21,10522	19,82731	20,929	19,91483	15,61491	14,55771	14,96581	23,36843	30,88742	14,42259	12,42305	18,48544	23,59444	17,67967	13,85652	13,20043	14,75727	16,40632	11,9246	9,815773	12,53675	26,57611	15,46246	16,11233	26,97378	29,40028	26,15578	33,79449	20,95021	18,51915	29,96	37,58406	18,55997	23,93803	22,34741	24,36706	18,21639	23,98811	21,57908	22,53917	12,7962	19,60723	18,68852	13,82771	12,15041	19,90302	6,097411	19,99033	27,07393	22,67925	23,51514	25,23818	26,29137	22,13763	23,74019	24,17986	25,17442	32,54497	16,39561	22,28863	17,23219	19,1438	16,73685	23,10269	19,17192	12,82065	15,26235	14,09255	14,55632	15,9357	11,10791	13,53358	23,31102	25,84155	13,50457	28,79566	21,65624	26,19032	21,00146	26,50309	21,332	29,7976	20,72737	21,52541	19,5421	20,77096	19,96077	24,115	12,3635	13,39536	17,57239	10,56159	13,16189	12,34976	12,43631	14,47191	24,2488	22,30618	19,5452	22,33512	16,56499	19,9245	23,00633	29,58465	18,23594	18,80671	24,37555	34,22635	18,20195	15,97011	17,46001	29,22138	9,462036	13,13267	19,3022	26,39921	10,15895	11,04291	8,959301	17,23903	19,76825	15,27582	18,85327	24,80873	19,61849	16,21781	18,99039	41,14576	20,30711	18,44137	17,60458	47,32454	14,84023	12,01813	21,39147	39,29674	8,319173	6,088293	8,627736	28,02705	18,89202	10,9194	11,27563	22,68775	17,92067	14,54527	15,24625	31,90588	16,96514	14,92422	16,37468	35,66306	16,77567	16,32785	13,97187	31,83867	11,79522	13,14407	16,45322	38,47777	10,62403	7,631866	16,49142	35,27133	43,96683	13,7902	10,32065	38,30957	26,56319	19,2374	19,9866	46,42248	14,29867	13,38542	19,6091	30,92825	17,17797	23,28526	20,45873	33,31337	14,22483	16,80385	14,11293	31,05859	9,19257	14,13358	17,21582	34,85156
15/03/2020 02:01:00	34	12,36247	39,99033	8,041696	17,84054	22,70184	21,21008	20,86732	20,95753	16,46172	15,19445	15,45514	25,14513	31,27618	14,74048	13,38998	18,90238	24,88527	17,89684	14,10629	13,20126	14,26206	16,04719	13,24091	9,847962	13,21356	28,04874	16,73878	16,87597	27,95895	29,3884	26,83915	35,68282	21,7747	19,03909	30,95519	37,43423	20,20122	24,37417	23,70724	25,2205	17,91163	24,42073	21,66487	22,06254	13,27255	20,47297	18,90473	14,04344	12,68505	20,16889	6,159855	20,34586	28,52599	23,85742	24,67292	27,22321	26,70721	22,92557	23,3477	24,49968	26,63718	32,81976	16,77311	22,63173	17,89373	19,48082	16,74238	23,74171	20,32438	14,02009	15,46191	13,73432	14,4018	16,50751	12,63491	13,80581	24,85536	26,61175	13,83621	29,7172	21,29849	26,84709	22,02766	27,31474	22,89539	30,36293	21,38359	20,14547	20,31064	21,15993	20,17518	23,8715	12,05812	13,99771	18,57524	10,54978	13,43543	12,01536	12,82376	14,52897	24,49464	22,81526	20,28687	23,06379	16,94304	19,75616	23,48523	29,87242	18,11167	19,1217	23,90915	32,95245	18,19359	15,64579	17,71034	28,78219	9,711884	13,97547	19,27947	26,919	9,935207	11,42511	9,114652	17,08955	19,70643	16,01563	19,13061	24,79733	19,48138	15,92147	18,33782	41,01736	19,86123	18,39005	17,02013	46,76248	14,57988	11,77049	20,58279	38,92746	8,265294	6,002846	8,653225	27,80753	18,09585	11,21139	10,3641	22,36164	18,53248	13,64252	15,3288	30,57333	16,26817	14,48179	15,42882	35,47924	15,62645	15,44423	14,09573	31,31652	11,74928	12,73983	16,485	36,95934	10,92831	7,232539	16,04015	35,30794	44,29984	14,76929	10,7186	39,36596	27,45034	20,0802	20,34055	47,75862	13,69046	13,7013	20,80542	32,53558	17,68533	24,53809	21,64283	35,00104	14,58748	16,60795	14,83981	31,2712	9,286375	15,43691	17,71531	34,63956
15/03/2020 04:01:00	36	12,58476	40,84495	8,546573	17,5717	23,9019	21,97675	22,46975	22,05612	16,43595	15,94731	15,80957	25,43097	31,15163	15,62983	13,83206	20,29447	26,02384	18,36932	14,5738	13,80167	15,18865	17,09473	13,51929	10,09705	13,6133	28,11443	17,25071	16,83003	29,73655	30,85219	26,88011	36,45764	22,19413	19,54507	31,79978	38,40924	20,56953	25,64973	24,38467	25,87436	18,28353	25,40189	22,0642	22,31867	13,58843	21,74445	20,43808	14,36775	13,17397	21,11205	6,672332	22,18909	29,15817	24,78579	25,87961	27,2746	26,49612	23,16831	23,31095	23,34459	26,66688	34,76798	18,33844	23,9528	18,19677	19,61331	17,11773	23,39032	19,29245	14,21744	16,22486	13,88318	14,94681	17,21651	13,32512	14,00537	25,1892	28,35295	14,65731	31,17436	22,57716	27,32282	22,92254	27,93905	22,87764	31,16911	21,32923	20,97425	19,97237	21,27908	19,86192	23,21942	12,34244	14,04143	18,90528	11,14162	13,81839	12,68671	13,54995	14,54376	25,4177	22,33215	20,58072	23,21038	17,36012	20,46668	23,0801	30,49231	17,89733	19,22414	24,75222	32,71117	18,52944	16,19923	17,79924	29,27774	9,704977	14,07348	19,49989	27,01716	9,574769	11,25643	9,041709	16,78437	18,91986	15,39843	18,54346	24,21288	19,41203	15,8839	18,41574	40,41936	19,75789	17,97974	16,84523	45,06458	13,98168	12,04431	19,784	37,98864	8,144894	5,711414	8,829643	27,05266	17,33574	10,82712	10,74457	22,64368	18,14317	14,45002	14,9712	30,43359	16,06564	13,78357	15,96783	34,86868	15,29434	16,01873	13,5157	30,35105	11,67475	12,06012	15,45597	36,32537	10,38627	7,030213	16,32046	34,44539	45,61616	15,72398	11,07966	42,08443	29,32914	21,03317	21,54144	49,65884	14,69337	14,00731	21,96204	32,61896	17,71938	24,40429	22,06088	35,53368	14,63459	17,0414	14,74912	32,42105	11,63973	15,81779	18,06587	35,28694
15/03/2020 06:01:00	38	13,04784	42,01736	9,083222	17,98008	24,66201	23,31758	24,32824	22,47493	16,82319	16,25587	16,12352	25,28065	34,41257	15,66872	14,29764	21,65092	26,31949	18,15104	14,20252	13,36988	15,17062	17,66323	13,92759	10,44319	13,61724	29,33556	17,55181	18,01641	31,25946	32,52279	27,09659	38,95861	23,30784	20,51772	33,43992	38,83047	22,10668	25,4702	24,51156	26,16807	18,47356	26,17512	22,96253	21,9686	13,45926	22,89049	20,29088	15,19977	14,09269	21,25601	6,576454	22,63387	30,12358	25,04545	26,88501	28,23856	26,83383	24,08274	25,08772	25,68613	26,79101	36,02951	18,00805	25,27845	17,87723	20,22982	16,94304	23,72486	21,11164	15,37854	16,8091	14,91227	15,21317	17,91805	13,96959	14,06954	27,05874	29,96091	15,40617	32,17879	24,24237	28,19795	23,17239	28,38321	23,71076	31,31914	21,99015	22,07173	19,53119	20,91954	20,64095	22,84884	13,14579	14,01684	18,7243	11,11572	14,00682	12,9347	13,7386	14,80279	25,12351	23,62552	20,45355	22,86182	17,42844	21,17409	23,1364	29,5928	17,43327	18,65972	23,9258	32,15835	18,10828	15,84459	16,98587	29,32196	9,925053	14,86586	19,46604	27,65522	9,558674	11,31528	8,995013	16,61106	19,03439	15,59523	19,86075	24,16611	19,60813	15,6058	17,56742	39,46349	20,13995	17,30811	16,27411	45,47849	14,87055	11,81014	19,55177	36,89421	7,702463	4,292661	8,41367	26,85663	16,89227	10,45003	10,16198	21,7888	18,43225	13,51625	15,3058	30,49984	15,84314	14,1733	15,91726	32,97615	15,15915	15,41121	14,21364	29,73855	11,73181	11,8281	15,6	35,29461	10,50902	6,799501	15,39643	34,09366	45,91153	15,44499	11,00533	42,67297	30,19148	21,22375	22,47202	50,71184	15,84231	14,00586	22,31087	34,16549	18,71636	24,99787	22,79585	36,44051	14,96815	17,24753	14,96069	32,08382	11,34691	15,65339	19,49561	36,40439
15/03/2020 08:01:00	40	13,83006	43,69812	9,481931	18,61565	25,52622	23,97312	25,40451	23,60867	17,10523	17,57612	16,92426	26,22285	34,47163	16,69105	14,66063	21,67309	26,6887	18,57096	14,74193	13,97201	16,60077	17,9903	14,7304	10,42579	14,28845	29,47288	18,43232	18,09495	31,54019	34,15133	29,04717	40,00988	23,65115	21,49218	34,23429	40,18063	21,99526	27,62613	25,67197	27,27281	18,31758	27,00963	23,01752	24,1878	13,77231	22,78273	21,88184	15,32114	13,97318	21,59932	6,046571	23,06221	30,4617	26,1888	27,77285	28,64742	27,72194	24,92554	24,91255	25,68475	28,09329	36,34159	18,58373	25,8993	18,42742	21,17402	17,00666	24,45824	21,09513	15,08248	17,14557	14,71907	15,58853	17,74011	13,73073	14,63265	27,5143	30,75887	16,36854	33,94978	25,45673	29,16217	24,203	30,64552	23,82599	31,01846	23,3953	22,96889	20,04082	21,78251	20,69214	22,92426	13,47459	15,21227	19,1945	11,69368	13,51369	12,52052	13,89603	15,08883	25,50584	23,56156	21,24924	23,55451	18,14117	21,1285	23,72548	30,47462	18,1498	19,11037	24,18483	31,46441	18,039	16,1803	17,15531	29,17026	9,863091	14,98156	19,84596	26,05134	9,469289	10,57789	9,192709	16,22244	18,35433	16,21201	17,6242	23,91703	19,21482	15,96009	17,53074	37,56293	18,36145	17,40993	16,13741	44,15707	14,36506	11,73519	18,6017	36,01299	7,786528	5,368176	8,416365	25,89923	17,043	10,84418	10,60186	20,40547	17,87826	12,91611	15,41791	29,73965	15,68123	13,71339	15,31216	32,00362	14,60205	14,98301	14,05663	29,22449	10,94862	12,19655	15,70955	35,63185	10,87464	7,015985	14,90481	32,49185	46,41986	16,248	11,70259	44,5843	30,66403	21,89082	22,32552	52,01066	15,37729	14,44173	22,19537	33,90459	19,5615	26,16939	23,79531	36,2768	14,82538	18,0955	15,30283	31,56181	11,81511	16,31252	20,00857	36,98027
15/03/2020 10:01:00	42	14,30158	45,25379	9,829313	18,80374	25,76958	24,90793	25,95428	24,73765	17,52473	18,22053	17,26079	26,82512	35,65588	16,75881	15,00746	22,36392	26,90726	19,10036	15,39926	14,69669	16,3791	19,67942	16,03082	10,92299	14,47641	31,05106	18,57807	19,35545	33,51763	35,37592	29,59162	42,17625	24,9484	22,04244	35,2875	41,00768	22,71932	27,60734	25,97377	28,4634	18,88062	26,43188	23,70427	24,77364	14,96401	23,98997	23,33043	15,95815	14,26586	21,70266	6,330543	25,06887	31,97233	26,62791	27,88552	29,69019	29,21406	25,76474	26,62522	26,85062	28,72057	38,15705	19,31352	26,94152	18,48586	21,8511	17,5038	24,5497	22,03478	15,71024	17,27371	15,27913	16,16531	18,28636	14,91531	14,71976	28,36462	32,14509	16,9391	33,95273	26,33925	29,4887	24,41299	30,2982	25,00587	32,47886	22,9121	23,30771	20,71107	22,02725	21,02523	22,44944	14,24141	15,38179	19,66443	11,97993	14,04129	12,63919	14,28506	15,67273	26,12594	24,31615	22,10026	23,74917	18,24471	21,19039	24,30026	31,48797	17,85187	18,79442	24,59957	32,54048	18,47466	16,76593	17,47769	28,04067	9,548863	15,25911	19,56399	26,98007	9,295702	11,11661	8,673532	16,06253	17,90037	15,49161	17,47292	23,49221	19,08004	15,4443	16,98421	36,27169	18,04466	17,35736	16,28869	43,08418	14,32347	11,18258	18,9901	33,43785	7,762006	5,275337	8,359512	26,32273	16,90491	10,90144	9,925053	19,37797	17,22287	12,66779	14,64481	30,07474	15,62977	13,52896	14,86316	29,87787	14,80044	14,42059	12,70695	28,17239	11,40052	11,79577	14,68004	33,88774	10,27776	6,749282	15,32148	30,72129	47,41656	15,65111	11,35313	45,53049	32,91763	22,21679	23,12666	54,39255	15,26712	15,69297	23,11002	35,48567	20,26822	27,30583	23,87724	37,63443	15,84701	17,90893	16,03407	32,93601	10,65104	16,64	20,94247	37,8181
15/03/2020 12:01:00	44	15,19051	45,80612	10,60483	19,29135	26,37275	26,48327	26,94477	24,55716	18,6515	18,30895	17,66461	27,20194	35,93729	16,9313	15,08821	22,66682	28,55997	18,57558	15,98019	14,52717	18,0133	19,40173	16,26692	10,8591	14,65683	32,83108	18,54457	19,7612	34,98459	36,35783	31,43637	42,93145	26,48251	22,30155	35,58051	43,1308	22,95197	28,42928	27,38409	30,60856	19,22538	27,65397	24,22407	25,29876	15,81475	25,28556	24,69607	17,88088	14,83671	23,06339	6,431463	25,46322	33,7328	29,36947	29,696	30,28121	29,6303	27,38886	26,91445	26,94249	29,89017	39,38005	19,4992	28,18102	18,76568	21,98228	18,30992	24,17344	23,05213	15,62369	17,96019	15,87968	16,54806	18,9267	14,76376	15,2437	29,40912	33,3258	18,0819	37,14999	26,7738	30,9634	25,27368	31,21836	25,61139	32,71172	23,44558	23,16355	20,77185	22,71835	20,16233	22,80511	14,84451	15,94835	20,59502	12,06979	14,63466	13,14814	14,71969	15,67052	26,79232	25,3393	22,98484	23,94797	18,8722	21,60671	25,02176	31,47692	18,87952	18,99177	25,06583	31,53922	18,17446	16,81643	17,73645	27,62205	10,11619	15,23624	20,03613	28,20554	9,081565	11,34436	8,477219	15,28238	17,70412	15,47545	17,53399	23,56854	18,46037	15,43034	17,03028	36,0494	17,00486	17,37103	15,62176	42,2351	13,90556	10,89813	18,04805	32,36951	7,553051	5,02321	8,083418	26,2797	16,39935	10,54563	9,391924	18,47853	16,47187	12,78211	15,02418	27,97227	15,27285	13,26329	14,85874	29,54997	14,201	15,41563	12,69535	27,40606	10,89543	12,10571	14,68916	33,73716	10,26781	6,410879	16,11592	31,00167	49,79194	16,73332	12,35619	47,49462	33,9698	22,99811	22,54579	57,2389	16,42904	16,25214	24,01746	37,19924	20,20605	28,46845	24,40215	40,66728	16,68338	19,33135	15,89523	34,05311	13,95004	17,09694	21,14777	37,70502
15/03/2020 14:01:00	46	15,26477	47,13355	10,92244	19,21675	27,3805	26,67716	26,81746	25,11757	19,81557	19,33791	17,91176	29,39801	37,23482	18,01752	15,73027	22,45579	28,45304	19,28838	16,79487	15,13352	18,26944	20,52595	16,97557	11,49453	15,5037	32,99583	18,36732	20,37467	37,88268	38,74557	32,10358	44,22544	27,42035	21,84053	36,83045	44,19429	23,74482	28,89354	27,90837	31,28384	20,28922	28,79311	24,78946	25,60718	16,58377	25,57865	25,37978	19,2946	15,67902	23,14572	6,915962	26,39686	35,16626	28,94825	32,89947	32,04541	31,26499	28,29086	27,61584	27,81119	30,45853	39,7773	20,51185	28,82481	19,21046	21,65893	18,54028	24,88368	24,40242	16,22665	18,33872	16,4258	17,57426	18,7156	15,25814	15,79265	29,83843	34,43668	19,21688	36,53453	28,69018	30,86042	25,49915	32,69908	25,41991	33,90929	23,87883	24,53588	20,73635	23,38231	20,99173	22,33401	15,47352	16,58944	20,74568	12,57888	14,47074	13,59451	14,61103	15,68033	27,39673	24,93389	23,75988	24,72729	18,595	21,79183	25,55634	33,11858	19,17095	19,32036	24,85397	32,28676	18,49829	16,43969	18,06415	28,00419	10,13539	15,55019	20,17919	28,99031	9,450915	11,16856	8,501465	15,13103	17,57902	15,10527	17,0736	23,5226	18,0343	15,26007	17,14723	37,06316	17,34955	17,13493	15,05202	41,91037	14,02941	11,21173	18,43446	31,39389	7,560441	5,45977	8,536901	25,15577	15,38669	10,08268	10,27817	18,98755	15,83016	13,31468	14,49319	28,78833	14,00738	12,64755	14,97306	28,31441	14,67445	13,86646	13,31565	27,01619	10,42579	11,8118	14,13392	33,48171	10,11605	6,055965	15,17345	29,75271	52,23377	17,56618	12,12402	48,80871	35,73642	24,073	24,18766	59,65627	17,20339	16,87935	25,90331	39,05429	20,80315	28,71359	25,19549	40,20287	16,26361	20,19645	16,84537	35,04214	14,43924	17,5918	21,30547	39,26005
15/03/2020 16:01:00	48	15,50218	48,39039	11,0865	20,3556	28,07237	27,40599	28,49615	26,74002	19,81633	19,71458	18,92511	29,7228	36,87825	17,36958	16,25152	22,40309	29,87118	19,86731	17,26783	16,01749	19,26731	21,18949	17,44598	11,81463	17,01129	34,01118	20,03281	20,8888	40,25164	39,45299	33,69854	46,63786	28,85679	23,18482	39,61946	46,38967	25,40637	29,17717	28,48005	32,7142	20,64206	28,95709	25,36763	25,88479	16,73575	26,10894	26,4765	20,67791	16,15385	24,50673	7,376492	27,76981	36,60692	30,74291	33,66103	33,86598	33,02255	29,83967	27,80165	29,49782	31,92156	42,19088	21,21678	29,62596	19,50431	21,55352	18,83814	25,5799	25,66272	16,85345	19,08184	16,65727	18,69101	19,5097	15,67701	16,26333	30,89729	36,43776	19,42943	37,46588	29,70069	32,08892	25,99904	33,66912	26,88412	33,90708	24,15106	24,70063	21,23287	22,82452	21,35203	22,78473	16,52865	16,49094	22,11891	12,88227	14,45064	13,46264	14,56247	16,17968	27,09867	25,21815	24,25067	25,1537	19,01857	23,13529	25,47697	33,54035	19,90648	19,26303	25,10251	31,78631	19,39482	17,00935	19,33466	28,69881	10,10424	16,2366	21,41095	30,77434	8,853614	10,88431	8,310192	15,01085	18,23221	14,59439	17,4779	22,15531	17,94063	15,51241	17,22107	34,88831	17,2726	16,69298	15,45024	38,37637	13,52619	10,95449	17,74709	30,41093	7,63677	4,703733	7,974	24,35013	15,33515	10,39159	9,628647	18,33969	17,18066	12,78957	14,17212	26,57265	15,22615	12,59353	15,18865	27,95404	14,03832	13,29569	13,25811	26,93413	9,762033	11,53563	14,23491	31,53832	10,68606	5,951799	14,67562	28,82536	52,25188	18,12804	12,20622	49,23146	36,76247	25,26077	25,80729	59,99986	17,55409	17,04265	25,63785	39,00724	22,04859	30,46399	25,53044	40,50342	17,16595	20,4043	17,34603	36,1497	15,55281	17,85906	21,57024	40,07101
15/03/2020 18:01:00	50	15,63377	48,68341	11,48389	21,71993	29,27608	28,82522	30,67549	27,18446	20,90869	20,09926	18,80927	30,367	38,50113	17,8355	16,92619	23,82543	30,70837	20,82097	17,99147	16,06149	20,51068	22,72891	17,78667	12,25078	17,57308	35,61443	20,34697	21,36045	41,65679	41,52872	34,82648	48,5465	30,52028	24,32077	39,80535	47,82887	25,41846	31,38643	29,37755	34,40429	21,07849	28,71747	26,70238	26,30457	17,2085	26,17533	27,18356	20,45756	16,80516	24,95227	7,316396	28,15298	37,0001	32,96254	33,70793	35,42095	33,39336	31,16835	30,39111	29,6426	32,5717	43,19373	21,95927	29,84251	20,94448	22,31708	19,35918	24,73391	26,38649	17,47334	19,89113	17,14633	18,73633	20,35989	15,77642	16,10598	32,69674	36,94159	20,35305	39,1188	31,57984	33,54381	26,74998	34,89949	28,73742	35,24425	24,16121	26,45322	21,15709	23,08418	22,40357	23,35792	16,94097	17,71897	21,21035	13,01289	15,01962	14,17164	14,76141	16,68552	29,06706	26,74459	24,8282	25,58949	18,80506	23,19642	25,67093	33,34832	20,12779	19,76031	24,96553	32,2326	18,92214	17,00107	18,84891	28,88235	10,21897	16,0436	20,8955	31,37385	9,040189	11,57562	9,040327	14,42501	17,54683	14,47122	17,5335	22,668	18,03534	15,71811	16,33441	35,00056	17,55284	17,26956	15,02659	38,67084	13,49414	10,94869	18,09502	31,79529	7,175066	5,627832	8,070224	24,16508	16,2415	10,25731	9,860674	17,09156	15,81911	12,27219	14,60143	26,86941	14,80113	12,73755	14,03197	27,47113	13,8342	12,85222	13,12134	26,59994	9,436754	11,40514	13,91689	30,98834	10,5323	5,805013	14,32789	28,27537	53,25908	18,81452	13,18461	49,97513	37,26293	26,21256	26,75405	60,57706	18,10483	18,32442	26,21407	40,05864	22,98996	32,2058	26,83328	42,28883	17,07601	21,55462	17,70944	36,81829	16,3121	18,77867	23,34853	41,37904
15/03/2020 20:01:00	52	16,36011	49,69779	12,71842	22,64906	31,11482	29,31553	32,08637	28,61295	21,74189	22,46954	20,33026	30,09097	39,51744	18,38452	17,85215	24,28458	31,82817	21,1895	17,26169	16,33483	21,21	24,20915	17,81623	13,18095	18,21065	37,17072	21,50447	23,68355	43,89154	43,90224	36,22424	50,66596	31,99768	23,34369	41,47678	47,50801	26,75011	31,77518	30,55572	35,4702	20,72129	30,0163	28,1239	27,48612	18,15063	26,46062	28,25755	20,50073	17,96723	25,92983	7,764009	27,51652	39,7668	34,31761	33,82426	37,16008	34,74193	34,42819	30,00041	30,46688	33,46091	45,66431	23,27151	31,27127	20,90973	21,97606	19,25018	26,07013	25,93302	18,92683	21,43817	18,18302	19,35311	20,74091	15,18057	16,33448	35,12371	39,07722	21,26154	41,3999	31,82139	34,744	27,33484	37,368	29,20652	34,99869	25,5151	27,41704	21,23093	23,17508	23,03127	23,26688	17,21685	17,83426	22,00956	13,8139	14,99288	14,07107	15,70872	16,65499	29,80182	26,60892	26,39195	25,31886	19,26703	23,50623	26,15841	32,7294	21,01473	20,01617	24,89736	33,35233	19,39924	17,48736	18,83669	28,87365	11,74928	16,4238	21,79971	30,58107	8,661583	12,01191	8,984581	14,41693	18,1746	14,06713	18,36352	22,12278	18,12721	15,69049	16,92819	35,44444	17,29174	16,81524	15,10914	39,21515	14,65994	10,29081	18,30094	30,51137	7,141772	5,137807	7,71082	24,23437	14,92367	10,96651	10,25006	17,324	17,55961	11,71267	13,98734	25,80861	13,78993	11,98822	13,53338	27,11442	13,49303	13,33803	13,0513	26,44583	10,02162	10,84915	13,14068	30,60345	9,381425	5,611599	13,60314	27,86866	54,35684	19,51004	13,26757	51,80724	38,96599	28,61005	28,18772	62,49151	18,922	18,61662	27,13625	42,93441	23,37201	33,56467	27,51803	44,34599	17,05197	22,01944	18,22116	37,13487	15,86324	19,74842	23,33188	43,66311
15/03/2020 22:01:00	54	16,6505	52,27357	12,26335	21,28157	32,27895	31,84599	32,94906	29,54893	22,25844	22,26859	21,13036	30,94317	40,58826	18,78447	17,99085	24,80576	32,60672	21,9322	18,25472	16,56602	21,31521	24,70636	19,73723	13,00267	19,24396	38,08956	22,28455	22,55416	44,00855	45,10376	37,71227	53,16784	33,29915	26,357	42,97435	49,77868	28,09565	33,07686	31,75923	35,69104	22,30735	30,39622	28,62207	28,15649	18,0714	28,24395	29,6712	22,5641	19,10139	26,83694	8,322971	29,442	40,35353	34,51902	36,29918	38,98438	36,22997	34,26234	32,37076	32,14495	36,28475	46,8004	24,52738	32,21844	21,24399	23,34349	20,31457	26,47208	26,85662	19,47813	22,02282	19,63749	19,49188	21,80765	16,15426	17,03125	35,51337	39,8948	21,1133	45,39277	31,56637	35,82401	29,32368	35,77386	30,12779	35,66679	25,97246	28,06512	21,06895	23,57448	24,0022	25,47973	17,89594	19,09324	22,56541	13,4739	15,65463	14,47143	15,53051	16,87742	29,67507	26,8281	26,84392	26,05521	19,13814	23,19684	27,14523	33,5892	20,73041	19,74497	25,51848	32,53448	19,71589	17,50511	19,25031	29,2459	11,64947	16,29241	22,23924	31,26914	8,471348	11,69872	8,556034	14,29384	18,35275	14,07604	17,80649	22,98719	18,48419	15,52139	16,96169	34,95248	17,18301	17,01343	14,17185	39,03397	13,04598	10,58349	17,75137	30,09138	6,996161	4,855286	7,491366	24,1914	15,06141	10,41418	9,785172	17,56922	16,80275	12,45945	14,40063	26,34726	13,95695	12,58849	14,05891	28,24589	14,12536	13,19325	13,71726	25,89087	9,651788	11,0751	13,75801	29,30724	10,72585	5,784704	13,59983	27,98222	55,18934	20,60242	13,99405	52,92883	40,89315	29,69359	28,91682	63,27654	18,12839	19,1179	28,76609	41,65479	24,36581	34,21067	28,28954	45,24543	17,43023	21,59276	18,36325	37,82335	16,26761	20,70112	23,89914	44,63873
16/03/2020 00:01:00	56	17,49662	53,9993	12,45648	22,60596	33,24561	32,74177	34,02085	30,78871	23,09689	21,96052	22,62109	31,57922	40,94171	19,01159	18,79504	25,93743	32,80241	21,88267	18,45663	17,10716	22,11725	25,56498	20,35043	14,10788	20,00802	40,06597	23,18386	25,36299	46,1506	47,1656	40,68151	54,65868	33,75	27,98339	44,48297	51,03759	27,84689	33,67698	33,34079	37,33595	23,34459	30,58549	29,95966	28,75255	19,16107	30,78954	31,1649	22,94368	19,43178	27,35453	8,542772	29,94557	41,47553	36,41198	38,15395	42,13915	37,01129	35,58038	32,86942	33,57303	36,80365	48,89831	24,80969	34,4534	22,08016	22,79157	20,52346	26,87051	29,00317	20,497	22,02531	20,44927	19,88796	22,64327	15,57838	16,97371	37,05764	41,71813	22,03374	45,04566	32,27909	38,00073	30,83734	37,00707	31,00161	37,52086	27,34886	30,08565	21,71419	23,65523	25,02687	24,96525	18,19794	19,30123	22,91376	14,48877	16,46179	14,74166	15,56767	17,74004	30,58915	26,83549	27,30224	26,82126	20,33136	23,90356	27,74232	34,61401	22,08458	20,81848	25,5247	31,66957	19,45983	17,28952	19,51543	28,73673	11,84516	16,01362	21,44245	32,0323	8,428797	10,65774	8,431212	13,77535	17,82121	14,02672	18,7473	22,60596	18,49207	15,7025	16,0856	34,52075	17,67753	16,8493	14,57546	38,06718	13,28015	10,86649	17,582	30,5821	6,968045	9,091649	7,561063	24,16681	14,24293	10,72088	9,324092	17,05025	15,17953	12,49012	13,86929	26,51892	13,53808	12,15849	13,50139	26,73733	14,24638	12,3519	12,84234	24,3252	9,729568	11,38152	13,81037	29,7275	9,257089	5,576025	13,0191	26,42746	56,68504	21,09389	15,24923	54,98356	43,50347	30,97805	30,59287	65,90442	19,34136	20,20716	28,83559	45,41466	25,05885	37,05536	28,50934	46,31576	18,06974	22,5804	19,34461	38,85036	16,88363	21,99229	24,78815	46,9016
16/03/2020 02:01:00	58	18,56087	55,29365	12,4178	24,65455	35,11584	33,69432	35,76439	32,00397	24,96408	23,01275	23,36621	32,69445	42,53046	19,5021	19,44698	26,9898	33,93982	22,3622	19,34274	17,80815	21,05168	26,51428	21,66687	14,62796	20,95083	41,12918	24,84562	25,00843	48,73735	48,25176	40,97874	57,95819	35,39457	30,17511	45,78581	53,19297	30,00124	35,65581	34,15389	37,517	24,0757	32,37283	31,19011	30,23244	19,42425	32,36565	32,64576	22,55519	20,09298	28,17348	9,975685	32,02814	43,65481	38,17191	40,00408	43,85658	38,98514	35,92852	34,201	34,77627	38,90652	50,7389	26,74893	35,57119	21,60844	23,39937	21,14107	27,32033	29,87947	21,38173	22,76753	21,24724	20,81302	22,40523	16,80924	17,78922	37,59581	43,08162	22,7944	48,71222	34,0386	37,57309	31,83535	39,81293	32,02034	38,98603	27,81057	30,83914	21,43602	24,65738	25,39118	24,86254	18,74689	19,03922	24,12149	14,81957	16,38435	15,19134	15,43352	17,71725	31,20171	26,62902	27,79447	27,74038	21,56941	24,46673	28,49331	34,7793	22,36606	21,42449	25,76135	32,76863	19,86489	17,86659	19,50935	29,58264	12,0211	16,63925	22,76456	32,17845	8,99149	11,22037	8,805536	14,38377	18,09993	14,53395	18,21287	22,7636	18,10324	15,15811	15,5953	34,76576	17,24007	16,85649	14,66774	38,21811	12,76125	11,1209	18,35302	30,45762	7,03719	5,944822	7,32883	23,63596	14,3931	10,64158	9,393928	16,89186	15,86898	13,06545	13,83027	25,62652	12,79772	12,73797	13,14897	26,89193	14,64115	12,9452	13,13764	24,91504	9,57173	10,85316	14,29667	28,26025	9,257503	5,562141	12,64188	27,36662	58,2177	22,0526	15,71873	56,49716	43,25203	32,51927	32,63332	68,23415	20,0087	21,32309	31,56623	46,76068	25,79852	37,7388	30,40279	48,60867	18,83876	22,79848	19,45534	40,13291	17,52148	22,88116	25,76073	50,34945
16/03/2020 04:01:00	60	19,04855	56,22086	12,86866	24,29688	37,06897	36,07282	37,5639	33,28485	25,39366	23,43349	25,3297	34,09351	43,23159	20,68151	20,04525	29,2162	34,48842	23,12327	19,41002	18,01337	21,76462	27,48757	23,15097	14,97361	22,18363	43,46423	26,08111	25,76826	50,05733	49,77985	43,50886	59,02679	36,53625	30,96672	46,97239	55,68917	31,02364	36,9438	35,31319	39,3609	24,70145	33,99861	32,89988	30,6362	20,18906	32,66005	33,44724	23,78792	20,5401	29,55136	9,717548	32,2641	45,46033	39,23325	42,04382	46,42593	41,12007	38,17839	35,91727	36,18894	40,7052	52,44081	26,12518	37,00998	22,28186	24,64902	21,4249	27,33021	31,51228	22,27136	23,63071	22,87398	21,82748	23,65399	16,67171	17,97525	39,23409	44,56261	24,65221	50,81165	35,14735	39,79637	33,37492	41,14611	33,37292	41,04879	29,21074	31,48376	22,18087	24,82572	25,55592	25,48816	19,80431	19,12398	24,72086	15,39705	17,50352	15,35098	16,2212	18,04639	32,62579	28,01386	27,80953	28,36814	21,59959	24,99323	30,12081	36,07662	21,99954	21,51822	26,34429	32,24704	20,44582	17,55229	19,85922	29,95275	12,10012	17,24179	22,65031	33,014	8,737013	11,36826	8,185925	14,10194	17,82929	14,27139	17,99168	22,41345	17,91943	15,45922	15,648	34,88671	16,37206	17,04272	14,31394	37,69776	13,50458	11,24371	18,46858	30,62749	7,012945	5,892118	7,408406	23,18972	14,68819	11,43726	9,867098	17,41649	15,33191	12,67283	13,322	26,02971	13,62034	12,1864	13,01579	26,98912	13,85589	12,17762	13,57489	24,64115	9,473917	10,3402	14,01843	27,13375	9,781097	4,984872	12,94706	25,65636	59,9607	22,8918	15,83548	58,11865	45,80846	33,0551	33,7949	69,98473	19,79243	21,73423	32,11007	47,77458	27,23937	38,79974	31,26879	48,91765	19,10215	22,6251	19,71099	40,39159	17,79019	23,77141	25,64821	50,75362
16/03/2020 06:01:00	62	20,16185	58,86763	13,68901	25,34414	37,21548	36,43733	38,45857	34,80092	27,91556	24,25957	25,3668	36,23888	44,1255	22,50933	21,11717	29,61401	35,45666	23,34038	20,36292	18,18952	23,07126	27,80435	25,11149	15,34393	22,52653	43,98437	27,30942	27,30997	53,59665	51,31286	45,07909	61,1046	38,57352	31,42262	49,07176	57,65832	32,10612	39,17612	38,13958	39,28865	25,62846	34,75444	33,8161	31,20559	20,4805	33,49476	35,19009	23,34439	21,25933	30,04324	10,2044	33,02518	46,74528	40,2942	43,26633	47,97034	41,65271	40,31789	38,07402	38,75117	42,1426	55,04028	28,86591	37,73307	23,04846	25,04103	22,47037	28,96752	32,1263	23,70144	24,8135	23,28076	22,44599	25,11301	16,53998	18,78937	41,89662	50,27064	25,539	52,7138	37,33083	42,99749	34,58195	42,63498	34,82835	43,38528	29,62001	32,97476	21,72503	24,46494	25,43629	25,77158	21,10135	19,6417	26,34816	15,60559	17,39853	15,27347	16,10667	18,88636	32,97966	29,01408	29,07203	29,21709	21,96584	25,82657	30,54922	36,87721	21,61362	20,91567	26,55179	33,28601	20,82263	18,42327	19,36402	30,91229	12,53702	17,13998	22,61529	33,90155	8,544223	10,70181	8,289679	14,66899	18,18482	13,8264	17,97573	22,83419	18,12617	15,93957	15,63584	34,58589	17,22418	16,79625	15,30739	37,06433	12,84089	11,54848	18,23594	31,81483	6,910573	5,950348	7,845173	23,17916	14,17751	10,73131	9,535532	16,4861	15,30007	13,44358	13,50976	24,77011	12,99845	12,70958	13,25631	26,61887	14,0547	11,78513	13,61136	24,88402	9,991573	10,76999	13,97954	27,51796	9,548588	5,12786	12,34824	26,0769	61,92729	23,15228	17,40965	61,16414	47,73998	34,41223	35,59999	72,45905	21,34263	22,28835	33,49807	49,27781	28,25673	39,35069	32,13279	50,14673	19,42895	22,9713	20,95518	41,16863	18,16396	24,50486	26,60892	51,39775
16/03/2020 08:01:00	64	20,25089	60,96735	13,02664	25,8542	38,67395	37,85836	39,94674	35,37004	28,51162	24,9839	26,68352	36,53543	47,95818	23,22129	21,23397	30,6612	37,29298	23,43253	21,53708	19,04005	24,94564	27,9988	24,184	15,78726	22,96702	47,29145	28,0877	28,51376	56,62246	53,97326	46,8607	63,39903	39,69717	33,72416	51,88302	59,95702	33,82488	40,64289	39,56662	40,00456	26,17084	37,20125	35,12226	33,04833	22,07884	34,61103	36,86541	24,37113	21,46096	30,07902	10,00041	32,6892	49,15182	43,18144	46,58184	49,1657	43,19718	42,63539	40,04062	41,41447	44,22517	56,04388	28,12942	40,11674	23,91675	26,12069	22,19289	29,12813	32,48259	24,0319	24,74276	24,64688	22,91418	26,23771	17,33974	19,53415	43,98949	51,74286	26,29304	53,76118	38,79545	43,28947	35,43932	43,64508	36,32896	44,72031	30,77676	33,57055	21,22976	24,68411	26,531	26,15474	21,19163	19,54886	28,02947	15,96057	17,20346	15,85198	16,28972	19,19948	33,06684	30,58714	30,7769	29,23222	22,5469	26,59276	30,91443	36,40784	21,34995	20,80218	27,16581	33,89976	20,5229	18,32953	19,12799	30,12765	13,211	17,47182	23,67761	34,22214	8,610189	11,84039	8,891469	13,85748	18,63271	14,32202	19,16549	23,82426	18,6917	15,68399	15,70548	35,09097	16,98642	16,66902	15,35008	36,35963	12,95051	11,4852	18,07105	30,54176	6,704452	5,687721	7,156209	23,12148	14,43295	10,99905	9,302677	15,29447	15,10472	12,37249	14,14152	24,93679	13,7185	12,74536	13,16182	26,85089	14,17717	12,55899	13,34266	24,45396	10,08545	11,24254	14,34191	26,47125	9,332313	4,996132	12,86942	25,42302	64,95565	23,63948	17,69521	62,62179	50,42682	36,29338	36,99208	75,8477	22,18315	22,70598	33,61523	50,22748	29,23188	40,37474	31,638	51,70694	19,53692	23,54277	21,94829	41,73222	19,79388	24,49526	27,3615	53,55865
16/03/2020 10:01:00	66	21,06557	61,43409	13,84836	26,75253	40,82076	40,08579	42,43969	35,84584	28,5141	26,50013	29,11431	37,09052	48,90073	24,13068	21,1162	31,28302	38,23787	23,6803	22,84883	20,10769	26,74756	29,17675	25,51068	15,78477	24,05794	48,03783	28,41159	29,89894	58,96331	56,94173	49,25695	64,07812	41,14072	34,55335	53,88718	63,05192	33,98134	42,26825	41,81684	41,53024	26,35707	37,23875	36,86304	34,46314	22,6387	36,94201	39,31442	25,24881	22,85374	30,94531	10,85254	35,25027	51,33006	45,39221	48,98901	50,09374	44,28403	44,38895	40,84611	42,16912	46,30754	58,24029	30,31968	42,85678	24,79318	26,30492	22,2467	29,25253	34,25964	24,26144	26,2279	25,01478	23,55445	27,54821	17,24096	20,23465	46,45598	53,8275	28,38715	57,18716	40,47289	44,91096	36,5775	46,61597	37,33263	46,69249	31,52548	35,52505	22,38893	25,67252	27,0269	27,03111	22,13072	20,52408	29,02519	16,87597	18,13129	16,6686	16,21671	19,87449	34,26282	30,41929	31,85504	30,95484	23,40842	27,39832	30,93501	36,74721	21,97033	21,88667	27,75565	34,80949	21,10583	18,43653	19,5012	30,69256	13,27676	17,39715	24,97603	33,69239	8,392048	11,64836	8,354402	14,21433	18,12375	15,22187	19,5698	24,32609	18,58643	16,45999	16,22934	35,38255	16,77747	16,09292	14,85964	36,23819	12,90948	11,74562	18,42168	30,48001	6,64249	5,635914	7,127335	22,19268	14,17945	11,28585	8,955226	16,14383	15,89074	12,51616	14,22013	24,28879	13,57531	12,40253	12,8134	26,27598	14,17655	12,55347	13,46313	24,47116	9,931131	11,15688	14,37072	25,34669	9,364156	4,893485	12,66343	25,36479	67,05453	24,74614	18,42431	64,14146	51,14383	36,14487	37,94575	77,51299	24,0196	24,06623	35,58107	53,38266	30,7338	41,17912	33,60328	53,64529	20,8113	24,24472	21,78596	43,50257	20,33129	24,41534	28,65192	55,62271
16/03/2020 12:01:00	68	21,41606	61,67828	15,25842	27,29243	41,33606	42,27695	43,75843	38,29617	29,32637	28,06049	28,8418	38,98424	50,29972	25,84984	21,99899	32,65652	39,25668	24,482	23,2807	20,28335	27,33961	29,94536	26,89448	16,39858	24,06223	48,81024	30,84321	31,17636	60,46225	57,9338	51,99422	66,70791	43,57137	36,7372	55,16282	65,54798	34,30178	45,1396	42,65812	42,17182	27,32461	39,31656	38,17577	34,52787	24,0174	38,78219	41,06073	26,56589	22,17002	32,5201	10,09919	37,20215	53,05143	47,76415	50,70892	52,71732	46,48798	45,43062	43,19118	43,80851	47,96529	60,96596	32,22169	45,14561	25,11204	26,79915	23,4489	30,1528	34,98991	25,46958	26,80828	25,18996	24,68722	28,31745	18,85196	21,76407	50,34801	56,85629	29,82793	61,02295	41,77581	46,3418	37,65038	46,36329	38,57082	47,21975	33,63008	36,48962	23,56287	25,81482	25,82947	26,7861	21,80682	21,93889	29,59501	17,78052	18,22792	16,51926	16,81297	20,83589	35,59855	30,82104	32,18751	30,92762	23,7386	27,28856	30,516	38,00605	22,39376	21,83894	28,57662	36,08311	20,74036	18,07561	19,45914	30,60359	13,69025	18,60563	25,3364	35,26857	9,109057	10,52235	8,378578	14,12101	17,91722	15,19231	20,26974	24,14781	18,76693	16,32992	16,05514	33,94908	16,58474	16,72676	15,52525	37,11228	13,10821	11,73153	18,20513	30,16309	6,476086	5,925205	7,773403	21,57832	14,52524	10,8084	8,713943	15,99152	16,16531	12,38561	13,00819	25,64345	12,97061	12,27164	12,36448	25,62086	13,74006	12,3997	12,72767	24,48656	9,712438	10,753	14,7552	24,61856	10,3889	5,262489	12,49641	25,43774	70,72157	25,03861	18,89513	64,64592	52,65757	37,80138	37,82493	79,66216	24,71119	26,14066	37,56603	55,17786	31,28454	42,96246	34,92078	57,38658	22,52349	25,53728	22,74211	45,6545	20,74188	25,66983	29,83243	57,16671
16/03/2020 14:01:00	70	23,06284	62,9691	16,12428	27,96695	43,63132	43,8512	45,27237	40,04207	30,79458	29,19208	29,79263	41,24448	52,14087	27,42443	22,88779	33,58504	40,46902	26,13036	24,6147	21,1182	28,44205	31,97219	28,03437	17,37477	25,52732	51,86546	31,35313	31,80889	63,11525	60,05112	54,41306	67,46732	44,81654	37,54614	57,63255	68,90439	36,36446	48,19117	45,30545	45,51137	28,36449	40,51551	39,40636	35,28667	25,43118	39,24106	42,47043	28,69792	23,84954	32,99755	11,68829	39,01746	55,55177	50,52733	51,35659	55,00007	48,12521	47,76008	44,65552	46,91756	49,05843	61,86823	35,19618	47,36855	25,61264	27,23143	24,51847	29,88921	35,47234	27,49406	27,94754	25,8667	26,18742	29,00482	19,60709	23,04252	51,88895	58,22757	32,64347	62,0519	43,70758	47,64355	39,71824	48,10345	40,63301	48,35654	34,87041	36,51381	23,46133	27,04003	26,66639	27,65901	23,45076	23,14531	31,89455	17,96005	19,07949	16,48976	17,5027	20,66748	36,27605	32,31474	33,62318	31,7573	24,78206	28,56059	30,60028	38,83738	23,17073	22,61681	29,07584	37,30397	21,03531	17,27288	19,55017	30,97604	13,60853	18,87413	25,3096	36,20095	8,77017	10,57789	8,694878	14,04288	18,13882	14,60792	19,34612	23,94901	18,97104	17,02579	15,26601	32,86182	16,92867	16,73547	15,76509	36,91894	13,00329	11,36135	18,55445	29,36312	6,63731	5,80073	8,21259	22,04492	14,35483	10,49293	8,626423	16,39741	16,17623	12,04292	13,21839	24,82662	14,40208	11,82727	12,29526	25,37149	13,37568	12,83564	13,54056	25,27354	9,424459	10,14817	14,77343	24,21032	9,849552	5,039926	12,22245	24,10982	72,54579	25,68468	19,49119	67,23441	56,09555	40,17974	41,25711	82,00639	25,0822	25,63889	38,8693	57,33022	32,91031	44,80252	35,86069	58,71601	22,04424	26,47988	22,81954	45,76937	21,38795	25,82373	30,38807	57,81014
16/03/2020 16:01:00	72	24,61621	64,29591	16,49405	29,25944	45,1711	44,64371	48,85562	40,75742	33,0236	29,31152	30,40057	41,37682	53,74738	28,39419	23,7853	35,02936	41,08035	27,05826	25,95249	21,35859	29,39745	33,92614	29,37652	18,91827	26,84454	51,32025	32,37801	33,93954	65,26428	65,7128	57,0747	70,17918	46,65016	39,35172	59,37182	70,0949	37,62607	50,7771	47,86078	48,32933	30,07902	43,14786	40,33986	35,81558	26,43851	40,48471	43,4596	29,96063	25,51275	34,13697	12,73327	38,59119	57,67594	52,11028	54,02984	56,42227	51,19273	50,8928	46,52507	47,57626	50,81399	64,93258	36,1725	48,5979	26,47498	29,1304	25,8294	31,71557	37,86486	27,93131	27,69127	28,31261	26,37392	30,31367	21,38622	24,36657	56,31002	62,5938	33,31987	63,87123	45,25386	50,52602	41,05168	49,36166	41,71647	51,52547	35,72738	39,13117	23,00384	26,82361	27,28186	27,62475	24,25902	24,36181	32,50795	19,23485	19,00586	17,29367	17,93055	20,0831	36,1412	34,26912	34,27636	32,22266	25,71176	28,68382	32,8476	39,76818	23,55341	22,63014	29,87421	38,54132	21,21768	18,29907	19,02686	30,51365	14,74808	19,1342	25,76584	36,30698	9,025128	11,40908	8,909151	14,65144	18,06325	14,31249	20,61436	24,13704	18,98845	16,23225	15,36534	34,24514	18,53165	15,94849	15,97121	36,94974	12,86687	11,4727	18,40877	30,0648	6,525752	5,111627	8,76865	20,99097	13,67201	11,00492	9,064849	15,36977	17,02137	12,21168	13,1096	24,48746	13,8523	12,36917	11,3789	25,03999	13,64349	12,7379	13,22668	25,44533	9,97679	11,24413	14,66291	25,06721	10,14996	5,45079	12,92281	24,44829	74,53471	26,75716	19,48151	69,38764	59,41306	41,17941	41,9668	83,43667	26,1736	26,9927	41,83507	59,34869	34,20845	46,15702	37,92039	61,05286	22,67939	27,15137	23,99115	47,60438	21,65652	25,68447	31,7537	59,10022
16/03/2020 18:01:00	74	25,19576	66,19481	17,43908	29,07238	46,03096	46,04132	49,9314	42,74087	32,7417	31,36964	32,58759	43,62415	56,81477	29,03888	24,92367	36,20282	42,28648	27,1819	25,41211	21,71316	30,59916	35,81081	29,72805	20,6279	28,13861	53,42085	32,99376	34,99578	67,8445	67,73064	57,59449	72,07912	49,35863	41,90277	61,4584	72,05563	40,15957	54,5566	50,24204	50,84681	30,01755	44,29909	41,0619	37,42713	28,02214	43,05648	45,22056	31,24316	25,86407	35,33081	12,22929	39,5164	60,56795	53,5729	57,54007	59,27436	52,71836	54,08052	49,6578	50,20427	53,11271	66,59316	38,3372	50,9031	27,75123	30,22056	27,25201	32,25734	38,87351	28,42079	29,71755	28,33907	28,43971	32,44384	21,66729	24,70436	56,29697	65,02189	35,66673	66,64442	46,26216	51,64968	44,1063	51,28108	44,50901	52,96309	37,60555	41,07807	23,17964	26,69955	27,30127	27,66675	24,85038	25,53479	33,85086	19,98314	19,50486	18,18185	18,60529	20,67522	38,23062	34,67265	34,53318	33,32359	27,36033	29,68978	33,35067	39,58866	24,17675	22,79495	30,09284	39,37542	21,92066	19,3187	19,99537	31,55441	15,60262	19,1342	26,75571	36,87189	9,00427	11,118	9,013732	14,21378	18,74392	14,53505	19,68481	23,77805	19,04309	16,53148	16,00554	32,80718	17,65991	16,10093	16,6867	35,58487	13,36421	11,56015	17,64976	29,31878	6,554764	5,326108	8,67222	20,64531	13,80692	10,98088	8,889464	15,60952	16,60374	12,69431	13,23227	25,35961	13,90915	13,09302	11,22416	25,22187	13,84374	13,58346	13,76395	25,35194	9,589826	11,72953	14,30005	24,81812	9,414372	5,040202	12,1301	24,42791	76,60546	28,78668	20,01907	70,52982	61,2194	44,49126	44,15879	85,05457	27,18785	28,09309	43,66573	60,50383	35,65768	48,30626	39,42287	62,30216	23,27766	27,6959	24,86834	48,20457	22,72885	26,81995	33,36607	62,13439
16/03/2020 20:01:00	76	25,60359	67,72291	16,86222	30,18133	47,71069	48,72458	52,59864	45,50308	33,96241	32,85885	32,87536	45,52747	58,15878	29,39614	25,71224	37,39224	44,21999	28,05447	26,84758	23,09862	31,76862	37,66246	30,74671	21,69499	29,3158	55,75928	33,69246	36,32744	71,69948	69,23167	60,74788	76,26022	50,53735	44,26185	64,08129	75,3487	42,82107	55,48304	51,78347	52,18494	31,19951	46,20627	41,92273	39,2488	28,4451	44,80182	45,91782	32,96654	27,52349	38,30363	12,22653	42,36296	61,78769	56,23397	59,9616	61,82388	54,62374	55,28314	51,22293	52,69921	54,67936	70,8104	39,57981	51,49776	28,31551	31,03794	27,6289	32,61073	40,77573	30,36389	30,70575	28,22516	28,75007	32,6483	22,2429	25,37391	59,53104	67,43845	39,17282	68,52682	47,16174	54,25087	45,85896	53,66311	46,8098	54,81599	40,67708	42,77818	23,50009	27,7216	27,70301	27,62676	25,78056	25,42247	35,89378	20,67391	19,74083	17,79454	18,89685	21,28267	39,12053	35,25303	35,55109	36,27086	29,29404	30,40935	35,90027	41,3485	24,58513	22,74108	31,86422	39,09386	22,0834	19,14118	20,06687	32,36143	15,40665	19,70401	27,48183	38,28498	9,001506	10,94379	9,620634	13,65689	18,71712	14,41507	18,82681	24,23982	19,52144	17,09521	16,58681	33,38383	17,91667	16,68407	16,80358	36,26658	13,29672	11,85566	17,69238	29,66574	6,352578	5,154799	8,855478	20,59841	13,27517	10,94772	8,6984	14,97209	16,59863	12,29526	13,17211	24,81584	13,89154	12,46277	11,21898	24,72328	13,26108	13,28125	13,92255	25,63854	10,17587	12,02296	14,03832	24,72121	8,995842	5,460599	12,33201	24,16328	77,44993	29,4621	21,38781	73,06863	64,57788	45,40499	45,53941	85,72758	28,05758	29,35455	45,5104	63,75084	36,71745	49,85894	41,06716	63,2043	22,68022	28,21832	25,56429	50,55413	22,42975	28,17785	34,49858	61,37075
16/03/2020 22:01:00	78	26,7334	69,35897	17,85561	30,1977	49,71215	49,77584	54,77993	45,93522	34,2575	33,27151	33,48931	46,63884	59,74822	31,35431	27,31191	39,09013	44,97106	28,43467	27,99465	23,08286	32,64561	39,42115	32,14764	22,36979	30,3058	56,20276	35,53927	36,84779	74,31359	71,72607	62,57681	78,27822	52,39231	46,35452	66,67026	77,93089	44,0406	57,48813	53,84283	53,95288	32,6729	47,85788	44,0692	40,76667	28,91102	46,97371	46,76752	34,17793	29,05013	38,91219	14,01194	44,07479	63,59493	58,85562	60,57382	66,18617	57,64513	57,74687	54,80286	53,84755	57,38831	71,48071	40,64669	54,16494	29,78766	31,39872	28,34556	34,59666	42,06841	30,96852	33,3678	29,9734	29,53954	33,90535	23,11429	27,08478	62,83287	69,29722	41,92191	71,52887	49,12957	56,17014	46,7269	56,67033	49,26593	56,47257	42,5237	44,28555	24,16653	26,93337	27,89277	28,01268	25,363	26,57237	36,46594	21,7649	20,32466	18,34066	18,57102	20,79023	40,84225	35,83831	35,91982	35,8028	31,26209	30,85288	36,94207	43,5961	24,47116	24,2805	31,89351	39,48173	22,49537	19,33176	20,77807	31,39872	16,0014	20,66983	28,33886	39,27746	9,12681	11,50758	9,600119	14,38737	18,46396	14,16743	18,71436	24,28113	18,83932	17,0872	16,23626	33,74565	17,57184	17,07926	16,90857	36,74182	13,67077	11,93206	17,46795	28,71456	6,340627	5,44036	8,017173	20,61678	13,2684	10,6679	8,779428	14,93762	15,99974	12,72153	13,81825	25,55965	14,80396	12,137	11,02433	25,32293	13,5072	12,88275	14,54935	24,1389	9,983836	11,21739	13,94072	24,56965	9,662218	5,249986	12,90057	23,61171	79,31905	30,37605	22,28552	74,51205	68,28616	47,44177	47,46429	87,19773	29,8173	29,99447	48,8693	67,4426	38,38784	51,12973	42,65652	65,11688	22,90672	29,69434	26,14632	50,476	23,98527	28,49455	36,47726	62,57019
17/03/2020 00:01:00	80	27,82721	69,39821	17,49517	32,01709	51,24351	52,9146	54,88705	48,36926	37,29202	34,87421	35,67495	47,53198	61,70446	31,82285	30,16585	41,87093	45,28211	29,12045	27,43106	23,5043	32,953	40,51884	33,87669	23,95654	31,94974	58,02284	36,70397	38,74275	76,00678	73,19871	64,91455	81,50282	55,12634	49,99247	68,19056	80,24384	45,40396	57,61716	55,22318	56,52237	33,9747	49,19568	43,60514	42,6749	29,90716	48,34811	48,37264	35,78961	30,25918	41,43285	14,55812	45,79534	65,8149	61,5929	63,91655	69,15789	60,0228	59,39296	57,30486	56,11351	58,82198	73,26433	44,33252	56,96487	31,43996	32,9014	28,32194	35,34476	44,33252	32,70488	34,14643	31,40922	29,6627	35,46025	23,16126	27,35584	64,01711	74,06623	44,30965	74,04075	52,4491	58,37037	49,08039	58,2787	50,92894	58,80727	45,31091	47,23087	24,12246	28,43177	27,84801	28,00398	27,26625	27,8259	37,67242	21,82036	20,82587	18,03824	19,0643	20,52152	42,17845	37,5438	38,1576	39,05056	31,08387	32,70688	37,88061	44,13662	25,58279	22,7618	32,47652	40,65581	21,65865	18,68044	19,81433	31,81007	16,60602	20,72599	28,99985	39,51287	9,546862	11,62785	9,480204	14,42563	18,57828	13,85534	18,39971	23,46465	19,38067	15,94234	16,59745	33,9086	16,84433	17,5583	16,39948	35,98275	13,6926	11,75156	17,05702	28,19629	7,040092	5,333844	8,393291	20,52001	13,4806	10,21358	8,43978	15,40126	16,85849	13,57524	13,66269	25,56559	13,9642	12,825	10,98951	25,1041	13,08736	12,75226	14,67514	23,75774	9,647643	11,5024	14,14898	24,70456	9,454231	5,208333	12,69224	23,23511	80,84563	31,81359	22,76622	75,68179	70,40955	49,72549	50,01168	88,80146	31,50883	30,52788	51,50938	69,93465	39,3484	54,76632	43,96074	67,66199	23,36096	30,68835	27,23951	52,03298	26,49695	30,2245	37,70419	64,48399
17/03/2020 02:01:00	82	29,01505	70,45914	18,65233	32,73617	54,84928	54,57589	58,66476	48,86584	39,31698	35,73006	38,06131	49,28741	63,83144	33,31385	30,49043	42,92959	48,14669	29,2756	28,16313	24,7067	34,23277	40,81745	35,63619	24,88617	33,4679	59,62457	37,52549	40,40665	77,61038	75,35326	67,87192	83,06001	57,39335	50,92176	69,10714	81,46075	47,84683	60,09601	58,30384	60,69297	35,11922	50,94862	47,31135	45,17836	29,93679	49,76866	50,6449	36,68422	31,16331	43,61641	14,40394	46,10329	68,9209	64,48898	67,47127	72,27758	62,55768	62,67911	59,8405	58,87386	60,62873	75,32439	44,43303	58,15263	31,64781	32,77575	28,90273	36,62978	45,62576	34,0415	36,22686	31,72282	30,23803	36,443	23,52744	28,2311	67,20871	76,86768	46,76765	77,09639	54,78876	59,86662	50,27085	61,64083	54,13835	61,5214	46,38884	48,82611	25,14741	29,40823	28,3131	27,49489	28,31966	27,80802	39,39386	22,59304	21,26278	19,11217	19,65269	21,44106	43,01669	38,90998	39,5546	39,20501	31,69782	33,24713	39,43489	46,28938	26,18776	24,57746	33,56122	40,01865	22,42091	18,94113	19,56676	32,30376	16,89296	21,03124	28,90985	40,17767	9,482897	10,96064	9,134477	14,56295	18,43978	14,43931	18,95992	23,35233	20,10071	16,10922	16,378	33,68701	16,85614	17,70384	16,66584	35,34745	14,35462	12,15379	17,21589	27,17776	7,086855	5,687238	9,134823	21,00353	13,41457	10,47628	8,970146	15,35326	16,06184	13,15035	14,05594	25,01699	14,20763	13,11222	11,40839	25,83624	12,57895	12,70495	14,79118	22,72995	9,949368	11,15771	14,19817	24,06188	9,195747	4,998342	12,51858	23,42652	82,42043	33,06567	24,67058	77,5192	71,92715	52,17742	50,94227	90,58949	33,60487	32,56472	52,75455	71,46753	41,659	55,93184	45,74997	69,9406	24,54513	32,47589	27,79116	53,34245	26,82533	30,91816	38,59465	65,79057
17/03/2020 04:01:00	84	29,58713	71,60056	19,32078	33,25079	58,77736	57,19967	60,45563	50,50834	41,07302	36,0141	40,48368	50,87789	67,55147	35,0288	31,72503	43,96593	49,57145	30,43932	29,87836	24,29777	36,16145	42,27965	36,56561	26,72814	35,20937	61,85027	39,8356	41,84654	81,92246	78,13861	68,77957	85,01521	62,326	54,29459	71,73098	84,56275	50,63509	63,425	60,15079	61,7126	36,49294	52,1647	48,07154	47,14205	30,54418	51,13451	51,55159	38,09605	32,75752	44,96595	16,31417	46,71591	70,66155	67,11366	70,13587	73,42472	65,31332	64,95463	62,59947	62,14109	65,00532	77,65349	46,56553	59,77986	33,13019	33,25397	31,17664	38,21743	47,04472	35,63205	36,87265	32,8116	31,67281	37,78162	24,02762	29,10912	71,46268	78,91565	49,00393	80,73911	57,35619	61,47602	51,65092	64,56918	57,34686	64,43496	48,43564	49,83857	26,30291	30,72903	28,27068	28,58546	29,02706	28,06829	41,62101	23,5483	21,97951	19,77447	19,90185	21,77968	45,26816	39,51827	40,96044	39,81273	33,02498	33,60653	39,59148	47,67414	26,08332	26,21167	33,3323	39,40339	23,07292	19,93113	19,65262	32,34119	16,89593	22,20553	30,68613	40,38199	9,397449	11,11889	9,346747	14,92132	18,58733	14,69151	18,35406	24,36126	20,4367	17,17451	16,78362	32,45441	16,90409	17,66516	16,54689	35,45231	14,51025	11,74956	17,07947	28,2282	7,073594	5,725161	8,334991	20,96561	14,05414	10,52795	8,702888	15,51116	15,56863	12,73085	13,18344	25,42917	14,39938	13,14192	12,13611	25,80474	12,8431	12,31867	14,58679	22,6012	9,750979	11,70894	14,61801	23,66082	9,910408	5,408792	12,75033	23,29769	84,25239	35,40535	25,54749	78,76589	76,32993	54,66803	52,5679	92,33325	36,32053	32,65874	54,3801	73,44075	42,88103	58,88076	47,73935	71,06136	25,14803	33,06988	29,97251	55,5922	27,98685	32,19012	40,74755	68,6908
17/03/2020 06:01:00	86	29,42853	71,84666	20,11715	34,54886	60,56505	58,09708	62,69348	54,62927	43,3714	37,32572	40,47524	53,28236	70,59538	35,31043	33,47038	45,92652	50,33358	32,54297	30,98738	25,02169	37,04417	44,54148	38,00239	26,5844	36,6456	64,45402	40,86932	45,22112	84,28148	78,82522	72,12721	85,60278	63,51307	56,4586	73,86702	86,74645	54,0976	65,06915	62,44177	65,38903	37,84745	52,86016	49,3739	48,89492	33,3153	51,74404	52,57459	39,28699	33,49372	45,45383	17,12284	48,10849	74,67769	68,1337	72,87971	74,88437	69,62996	67,76877	65,27438	63,97083	67,29105	79,63479	48,39841	62,85844	34,74953	35,62051	31,29877	39,66636	47,72277	37,29042	38,83656	34,68481	33,0877	37,93283	25,07191	29,52379	73,48634	81,58612	50,55835	82,86493	60,64503	63,63127	55,33046	65,44962	60,16751	66,52444	50,27334	51,35486	26,87666	30,33903	29,53533	27,80836	30,22077	29,64633	43,42389	24,47654	22,62254	21,10646	20,54881	22,15884	45,46682	42,18384	42,31087	40,58286	33,70856	34,79147	41,77898	48,72126	26,43098	26,36266	33,48137	41,17809	23,38749	20,07253	19,3415	32,51547	17,22991	22,03395	31,59296	40,23638	9,311795	10,96603	9,402147	15,07412	18,34908	14,89611	19,05629	24,32761	21,30257	17,3767	16,72455	32,53143	17,27392	17,31695	16,56962	35,01624	14,9026	11,81318	16,38781	29,13883	7,023031	5,251368	8,695361	20,28003	13,98976	10,63923	8,08535	15,27734	15,99186	12,89436	13,45823	24,84596	14,25301	13,03921	11,92107	25,26187	12,67034	12,51015	14,75996	22,50435	9,69427	11,97295	14,37652	23,50533	9,789662	5,056573	12,1176	22,96281	85,6811	36,82098	26,02232	79,57857	79,69186	56,35078	54,59825	94,49451	37,2878	33,50222	55,51524	76,86092	45,40174	60,63212	49,78607	74,22753	25,68972	33,71533	30,09042	55,98454	29,40788	33,37491	40,98668	70,7262
17/03/2020 08:01:00	88	31,5616	73,21707	20,51558	37,30576	63,40532	60,14009	63,40111	55,61721	44,96891	39,43241	42,99466	56,12525	73,24603	37,9997	34,56054	48,28084	52,38989	35,43932	31,57535	27,07007	37,70964	46,45447	39,80652	27,67013	38,73335	66,99181	43,44185	46,78071	85,50198	82,57565	74,68855	87,38223	67,27261	58,44419	76,63937	88,29134	55,44403	68,14096	64,58237	67,23827	39,52711	54,86019	51,9132	50,25372	34,66768	54,42246	53,69024	42,37939	34,23319	46,68884	18,38839	49,70732	76,68504	71,86561	74,37804	78,70434	70,92099	70,93438	66,20338	66,40743	71,48161	82,92709	49,82752	64,44221	34,78172	35,31899	33,18517	40,04864	50,6375	39,25149	39,9636	36,35617	35,75805	39,69365	25,78588	30,4588	77,68672	83,12003	53,46098	84,52842	61,92432	66,62853	58,46465	68,10676	62,54966	69,5468	52,63084	53,12886	28,02291	31,14307	29,35427	28,49214	31,50206	30,36092	45,75859	26,06702	21,70549	21,62591	21,25739	22,80421	47,90948	43,77632	44,31118	40,46523	34,61753	35,30587	42,47527	48,38528	25,63875	27,4933	34,8977	41,46	24,60744	20,52256	19,74145	33,10435	16,78133	22,0673	32,57005	41,20268	9,089855	11,54993	9,367884	15,05927	19,11673	15,77172	18,4145	24,64764	20,50343	17,71441	17,25464	31,92529	16,81705	17,81485	17,25236	33,99578	15,05851	12,25768	16,7727	27,77969	7,487429	5,366587	8,810441	20,69048	13,87683	10,48326	8,684794	15,15383	16,35948	12,38471	13,91578	24,09628	14,19886	12,86147	11,83052	25,91333	12,76104	13,1058	15,65906	22,85236	9,662771	12,20484	14,29287	23,23075	9,362981	5,065208	12,01785	23,27503	87,95072	38,92629	26,78893	81,68166	80,29945	57,86646	56,68588	95,98316	40,13815	36,02019	58,25037	78,51991	47,31633	62,21196	52,46352	76,18113	26,81352	34,7726	32,03277	58,93541	31,64312	34,86137	41,9161	71,53439
17/03/2020 10:01:00	90	32,56859	75,09063	21,88764	36,64567	65,16399	62,60686	63,40821	57,16594	46,98379	40,22381	43,59576	57,72712	73,82923	39,75416	36,69319	47,83577	54,63514	35,52312	32,11186	28,43322	38,35268	47,9836	41,81753	28,64728	38,93741	69,89514	44,07224	48,25113	88,69384	84,31559	76,76186	89,26766	69,66201	61,26057	79,07121	89,11707	59,47612	71,86319	68,66525	68,4737	41,91665	56,43264	53,70573	51,48236	35,75514	56,53342	57,73549	45,27168	33,94984	48,23767	19,95662	50,19059	78,93002	73,8367	77,13065	80,60532	74,03252	72,88144	68,82771	68,90265	73,51645	84,99517	52,85146	67,40502	35,904	36,77747	34,73931	41,44708	53,38328	40,43801	41,39983	37,34416	38,29873	40,99366	26,41198	31,35825	81,76558	87,42678	56,5406	87,79903	63,56688	68,42776	61,54475	71,22417	65,0351	72,17652	55,50592	55,5571	28,67678	31,67171	30,09312	28,72105	32,99223	30,68551	46,57894	27,52356	22,21278	22,44488	22,47949	23,99536	48,30267	45,02507	46,41192	41,74908	34,77274	38,29721	45,10997	49,71285	26,35072	27,71275	34,75589	41,11482	22,39079	20,60973	20,3029	32,69686	16,73706	22,15856	33,66939	41,15433	9,368507	11,02026	9,868618	14,60744	18,99439	15,25268	18,47335	24,51426	20,62645	17,26639	16,94138	31,86105	17,02517	18,12576	16,04492	34,35125	14,58416	12,01771	16,95741	27,68325	7,616324	5,621961	8,594787	21,24965	13,95536	10,69325	8,631811	15,62728	16,6313	13,06925	14,00316	24,67396	15,02031	12,23157	12,43576	25,41335	13,64141	12,38782	14,71803	23,02242	9,567169	12,21962	14,60661	22,83281	9,595284	5,209646	12,06717	22,67863	87,94589	39,64744	27,67158	83,90246	83,44172	60,01457	58,98051	96,36378	41,40991	38,98983	60,15577	81,58868	49,83905	63,62905	54,42122	77,72063	28,34639	36,04712	32,74253	59,61041	31,61528	36,79971	43,32256	73,276
17/03/2020 12:01:00	92	33,34397	75,41681	22,43376	38,91212	64,80168	65,26678	65,12379	59,14152	49,26724	43,28864	44,96912	59,46294	75,21717	40,08821	38,54912	49,89391	55,05686	36,81884	33,44711	29,782	40,59496	48,95053	43,18303	28,75318	40,92527	71,22762	46,19191	49,81592	90,37516	85,93475	79,11431	91,16601	71,73595	63,48019	82,14674	91,46684	61,16283	72,3662	72,38223	69,31325	43,12845	57,33062	55,2408	53,73819	37,90188	58,89113	59,06858	46,67607	35,45728	50,43898	20,42634	52,1732	80,55081	75,41805	79,32078	82,58385	77,90541	76,95091	72,49675	73,28629	75,43712	86,45647	54,17849	70,42896	36,08498	37,28365	35,5801	42,52859	54,56227	42,0526	44,12321	38,85597	39,18518	42,36613	26,97447	32,46961	83,73115	89,86745	59,97016	90,57886	66,77844	69,53795	63,50907	74,58603	67,65854	74,71175	57,19041	58,67858	30,10092	32,181	29,74994	29,40594	33,33616	31,84405	48,37685	27,91611	22,84835	23,22751	22,81451	24,80631	47,92219	46,75709	47,94893	43,4221	35,39	37,84545	46,1895	50,03343	26,19999	29,77219	35,21095	40,77876	22,418	22,04921	20,72185	34,21544	17,76539	22,91059	33,74524	41,90795	9,266758	11,34982	10,191	14,62043	19,08164	15,75231	18,71878	24,4572	21,56962	17,41628	17,22211	32,58303	17,60292	17,58538	15,83451	34,9419	14,41769	12,03519	16,50268	28,13025	7,382985	5,615053	8,419539	21,35865	14,21647	10,4445	9,347646	15,55351	16,25587	12,69673	14,49941	24,56089	14,35075	12,72194	12,40046	24,56337	12,09204	12,40447	15,88797	22,69348	9,547069	12,50836	14,20127	22,85775	9,886093	5,424541	11,67627	22,16878	89,26607	40,23023	28,50112	85,63751	84,06243	63,33334	60,74209	97,07961	42,4665	40,28321	62,80683	82,18308	51,10867	65,57554	54,94895	79,09545	28,0006	36,43906	34,64398	60,74036	32,98015	37,96178	43,29942	75,07212
17/03/2020 14:01:00	94	35,46544	76,75134	23,47646	39,00966	68,55085	68,50375	65,97425	60,31513	50,84267	44,94557	46,92881	62,36855	77,6921	42,13742	39,9245	50,97902	57,04181	38,22398	33,89437	29,60233	40,48609	51,05852	45,02721	30,09207	43,98941	73,38777	48,18275	52,2165	92,08692	88,54816	80,78132	92,88538	74,95123	64,08434	86,35237	93,09032	63,02685	76,38393	75,21337	72,84876	45,35547	59,83635	56,95098	56,06363	39,48656	62,47776	61,95342	48,00004	36,93276	51,61382	22,92689	53,10994	83,77784	77,53419	81,92654	84,11935	80,21282	80,27493	74,6272	77,36655	77,84732	88,85984	57,34541	73,28968	38,35868	38,93222	36,99906	43,43314	57,74895	43,68037	45,1874	41,67379	40,5955	43,33616	27,92178	33,72375	87,29361	91,55733	62,13404	92,29705	69,44817	70,36272	65,65933	75,82664	68,53669	76,37724	60,35416	60,97522	30,19238	33,53725	31,22078	30,14893	34,8662	33,064	49,80341	29,23298	23,45809	23,98147	22,99086	24,92498	49,89548	50,06127	49,07915	44,61559	37,36357	38,06884	47,39079	52,17721	27,01764	30,93868	35,5162	42,15551	23,46458	22,23772	20,11916	34,17482	18,03638	23,14448	34,84043	43,08273	9,307721	10,8611	10,74582	14,22614	19,27373	15,37826	18,84291	25,00131	21,982	16,65161	17,48086	32,84303	18,10317	17,55187	16,55552	35,12924	15,64427	11,6581	16,27701	28,10856	7,278611	5,833057	8,836137	22,36537	13,98686	10,54791	8,796144	15,60165	16,47636	12,23931	13,91136	25,02777	13,16941	12,5708	11,76745	24,50686	12,19655	13,24312	14,92616	22,57874	9,526278	12,55699	13,78468	22,3365	10,52878	5,269397	11,31355	21,85981	91,33421	42,08637	28,93472	86,83245	85,89923	65,13518	64,05788	97,03256	44,09311	44,52752	64,29605	84,20058	52,5239	68,69308	56,98973	83,47542	29,42564	38,90066	34,46977	61,14391	34,04834	37,86707	45,05457	77,89104
17/03/2020 16:01:00	96	36,13913	78,43694	24,3366	41,61687	71,7888	71,02916	69,55681	62,82355	51,7595	48,53648	48,7826	65,38412	80,6601	43,87441	40,50467	53,68328	58,37056	39,95095	36,41847	31,54903	42,37145	53,2588	46,48964	30,92396	45,47131	75,79893	49,65324	53,35474	93,48267	90,85385	82,00922	94,48	77,73603	65,92403	88,52641	94,40616	64,98791	78,3019	77,59345	75,27417	46,71965	62,92288	58,12038	58,29293	41,94733	65,35146	64,08184	50,8055	37,61708	53,67705	23,2186	56,04187	84,92077	82,05142	84,32817	88,10524	83,0024	82,98264	78,14469	79,47779	80,35408	90,63785	61,01389	75,30504	39,98784	39,64011	39,07673	45,34594	59,01436	44,8986	47,98022	43,91702	42,09639	44,78387	28,33396	35,20087	91,21257	93,37022	65,85965	93,78551	71,49391	75,31893	68,21252	78,09054	72,53509	79,17509	61,07821	62,43762	30,73372	33,18917	31,89717	30,16627	37,15862	34,43033	51,22569	30,96873	23,79836	24,03425	23,4022	25,33681	52,60575	53,41139	51,66549	45,09388	38,32449	38,5494	48,82537	53,34487	28,91889	31,37434	36,43181	42,29491	24,84492	22,43811	21,29649	35,87885	18,17902	24,59529	36,38981	43,94314	9,735646	11,28164	10,51365	14,9808	19,33459	16,02219	20,32072	25,34842	22,05543	16,67447	16,98732	32,49171	18,4288	18,35641	16,32184	33,72838	15,74802	11,93876	16,53418	27,22418	7,577848	5,65346	8,568538	21,42911	13,92829	10,98074	8,415809	15,41356	16,86478	12,61135	14,73903	25,47828	14,30882	13,12113	11,74472	25,10022	12,76905	13,23898	14,40035	22,02448	9,753607	12,44813	13,42251	21,83874	10,08034	5,601099	11,11268	21,64387	93,10159	44,939	28,90045	87,92496	87,07408	68,30598	66,63074	97,80013	45,24432	47,2543	64,67983	86,69112	54,65338	71,8205	59,31324	85,95125	31,38698	40,99932	35,77289	63,64246	35,66935	37,54649	45,87782	78,67194
17/03/2020 18:01:00	98	37,85408	79,4351	24,61939	42,34866	74,26814	73,13148	71,04934	65,4072	55,21062	50,13138	51,32825	66,41737	82,05881	45,67059	42,64748	54,97977	59,1979	41,83501	38,35654	32,52742	44,47626	52,73423	48,58574	32,81913	46,76918	76,95223	51,64084	54,37245	94,23492	93,21094	85,68102	95,43097	80,75487	69,18884	89,44083	94,77689	67,44322	81,11648	81,27673	79,34854	47,8565	64,71292	59,80562	59,84818	42,40986	68,38563	66,1173	52,92545	39,68267	56,15379	25,05533	57,92759	87,02387	84,48601	86,93779	88,75166	84,38668	85,19632	81,28558	80,31548	83,07188	90,72723	63,78164	77,02663	40,5468	41,22499	40,58224	48,76457	62,88593	48,43522	49,08723	44,91676	43,68652	47,81112	29,62879	36,37158	93,00923	95,71791	68,36291	94,96629	73,69205	76,74673	70,70119	79,81329	75,30588	81,21449	64,14194	65,11398	31,53003	34,26635	33,80153	30,83769	38,15146	36,62827	53,71153	31,43484	25,79154	24,60502	24,73876	25,05796	54,58223	54,6991	51,93627	46,27639	39,90164	39,11998	50,86732	54,7507	29,39234	32,46104	36,19957	42,74549	25,45362	23,27103	21,84385	34,38011	18,32304	24,75423	36,63524	45,56028	9,384325	10,99615	10,09988	13,95557	20,25552	15,72937	20,42026	23,86798	21,93164	17,23917	17,63518	32,8945	18,3017	18,18081	16,6952	33,78426	15,98703	11,67275	17,07539	27,04251	7,201108	5,951591	8,410422	20,32576	13,36988	11,19709	8,021179	15,62707	17,46353	12,45579	14,71002	25,4653	14,2135	13,43149	11,99899	25,09926	12,32185	12,78446	14,30931	21,27259	9,355796	11,63558	13,3325	21,97226	9,859016	4,814048	10,66887	21,45157	93,99834	45,73138	29,84002	90,1204	90,0945	70,54205	69,99772	98,01841	45,53106	49,78973	68,81735	89,24756	56,12283	73,64293	61,55435	88,18752	32,55305	40,88929	36,72732	65,7738	36,52251	39,35822	47,42532	80,64848
