# Supplementary material for: Neuroblastoma signalling models unveil combination therapies targeting feedback-mediated resistance
Source: PLoS Comput Biol. 2021 Nov 4;17(11):e1009515. doi: 10.1371/journal.pcbi.1009515 (PMC8604339; doi:10.1371/journal.pcbi.1009515)
Supplement: S2 File — (ZIP) [file pcbi.1009515.s023.zip › drug_sensitivity/KELLY_drug_sensitivity/Kelly_Sor_LY_15-180518.txt]

Label: Kelly_Sor_LY
Metric: Phase Object Confluence (Percent)
Cell Type: Kelly
Passage: 8
Notes: 
Analysis Job: Kelly_Sor_LY

Date Time	Elapsed	A1, Image 1	A1, Image 2	A1, Image 3	A1, Image 4	B1, Image 1	B1, Image 2	B1, Image 3	B1, Image 4	C1, Image 1	C1, Image 2	C1, Image 3	C1, Image 4	D1, Image 1	D1, Image 2	D1, Image 3	D1, Image 4	A2, Image 1	A2, Image 2	A2, Image 3	A2, Image 4	B2, Image 1	B2, Image 2	B2, Image 3	B2, Image 4	C2, Image 1	C2, Image 2	C2, Image 3	C2, Image 4	D2, Image 1	D2, Image 2	D2, Image 3	D2, Image 4	A3, Image 1	A3, Image 2	A3, Image 3	A3, Image 4	B3, Image 1	B3, Image 2	B3, Image 3	B3, Image 4	C3, Image 1	C3, Image 2	C3, Image 3	C3, Image 4	D3, Image 1	D3, Image 2	D3, Image 3	D3, Image 4	A4, Image 1	A4, Image 2	A4, Image 3	A4, Image 4	B4, Image 1	B4, Image 2	B4, Image 3	B4, Image 4	C4, Image 1	C4, Image 2	C4, Image 3	C4, Image 4	D4, Image 1	D4, Image 2	D4, Image 3	D4, Image 4	A5, Image 1	A5, Image 2	A5, Image 3	A5, Image 4	B5, Image 1	B5, Image 2	B5, Image 3	B5, Image 4	C5, Image 1	C5, Image 2	C5, Image 3	C5, Image 4	D5, Image 1	D5, Image 2	D5, Image 3	D5, Image 4	A6, Image 1	A6, Image 2	A6, Image 3	A6, Image 4	B6, Image 1	B6, Image 2	B6, Image 3	B6, Image 4	C6, Image 1	C6, Image 2	C6, Image 3	C6, Image 4	D6, Image 1	D6, Image 2	D6, Image 3	D6, Image 4
5/15/2018 3:54:00 PM	0	6,690706	7,897188	10,74091	11,29697	7,724291	10,92735	8,478877	11,14397	8,013649	7,90451	9,679901	9,161901	8,582698	10,26028	8,205473	9,699244	6,69637	9,052691	12,35031	10,26663	10,37391	6,530035	9,66436	12,78729	13,44945	9,325058	12,04092	12,10129	13,86391	9,082324	8,958542	10,18589	8,458085	12,57771	10,06735	10,60994	13,56156	10,16917	12,88102	10,59868	13,66973	13,67947	9,993369	10,927	11,60768	8,595961	7,731751	9,748978	8,61834	6,607469	8,46589	10,38095	9,605021	10,64959	7,736863	11,19743	16,11489	14,45319	11,69533	14,91938	14,23201	10,5562	14,27056	9,715406	9,139729	8,010196	9,755818	9,347093	12,48985	10,39166	11,12539	9,681628	13,82066	9,260749	13,74972	13,83165	15,65436	7,080294	10,8265	8,440609	10,09056	6,112677	7,671722	9,854249	11,78997	10,0592	11,69872	8,38811	12,75544	13,20036	12,33905	9,90274	10,45203	8,881659	11,04671	7,821134
5/15/2018 4:56:00 PM	1,03333333333333	5,857717	7,297676	9,121975	10,8258	8,079616	10,78035	9,30247	10,64683	8,315652	9,28762	9,901498	9,879532	9,544236	9,544168	8,630084	10,55744	6,310372	8,682995	10,84742	11,92916	11,00671	6,510624	9,971333	12,90548	12,61743	9,199478	12,61943	13,36877	14,43565	8,915367	8,782259	11,03669	9,345572	8,268541	10,01561	9,937487	14,16708	10,70091	12,85816	11,07883	13,30854	14,00537	10,10997	11,67655	13,50029	14,38287	7,559406	10,48381	8,11236	6,497361	7,526869	8,786057	13,29306	9,959106	8,044319	11,62211	14,91739	17,33712	14,77288	14,35	15,10983	11,35638	14,17779	10,40168	9,341637	8,503537	11,62266	8,75532	16,19094	11,12096	10,32521	10,94413	15,63025	10,77952	12,88524	14,37915	20,26249	7,633938	11,48258	8,766646	9,660559	6,542398	7,62406	9,372857	16,12953	9,702698	11,54585	8,028846	13,76036	13,53655	12,60223	10,07405	11,00589	8,299487	11,25822	7,929032
5/15/2018 5:56:00 PM	2,03333333333333	5,747266	7,330971	8,996187	11,06301	8,63934	12,08347	9,781374	11,73851	8,58325	8,999709	10,04739	10,19839	10,22933	9,900325	9,143525	10,47821	6,35693	10,84936	10,75645	9,49996	11,41274	6,148596	9,922359	15,21406	13,30411	11,09181	13,28974	14,26455	15,28632	9,922359	8,791587	11,8158	8,807332	10,51572	11,30996	9,735508	14,43973	10,84328	13,25362	11,47546	14,87732	11,97799	10,60973	11,5779	12,5985	9,444904	7,547661	10,74443	8,568537	7,22114	8,163821	8,927525	9,586167	9,389784	8,761812	11,43347	16,33151	11,30029	12,79627	15,67667	16,39506	10,79085	14,4409	10,2779	9,665603	8,033265	11,74486	9,10961	13,31834	11,53839	13,75228	10,96989	15,22774	10,28584	14,01076	14,54389	18,59189	8,322765	11,99761	9,077144	9,931823	6,62902	8,357371	9,790217	13,1107	10,47621	13,97422	8,51901	13,82516	13,60604	13,85058	10,29357	12,0204	8,467341	12,22197	9,005306
5/15/2018 6:56:00 PM	3,03333333333333	5,749474	7,168989	9,461553	9,455338	8,292439	11,63289	10,24426	12,53972	8,288779	10,41515	10,29454	10,50992	9,571107	9,736475	8,670701	10,92459	6,205722	8,179707	10,66223	9,160865	11,8799	6,493838	12,0135	14,92643	13,48198	9,857703	13,63665	14,3274	15,88852	9,173091	9,620291	12,16768	8,944242	11,76662	10,18402	10,52415	14,80265	10,17421	15,27928	12,1225	15,0297	12,34699	10,16806	11,08954	12,35211	9,737857	7,966402	10,67577	8,923106	7,192334	8,832961	9,335696	10,20025	10,17386	9,133718	14,50611	17,82141	10,37709	13,10021	19,17385	16,29297	12,95452	15,53292	10,81586	10,71743	8,094676	10,87347	9,437654	13,12106	11,24358	13,14793	11,46289	15,32645	9,960558	15,81005	15,11667	20,70776	8,820527	13,01006	9,556396	11,16939	6,867472	8,644173	10,31727	13,97104	10,96603	13,11568	8,998055	14,44387	14,76231	13,40483	10,11363	12,2096	9,670785	12,67055	9,020847
5/15/2018 7:56:00 PM	4,03333333333333	5,321549	6,427042	9,558055	9,405393	9,492426	11,95893	10,47545	12,91867	8,515558	9,568758	10,24115	10,80225	9,615456	10,68123	9,066022	12,06682	5,74685	7,738103	10,2484	8,348045	12,20601	6,948635	10,22712	14,6379	14,36381	10,05008	13,93119	15,48478	15,77538	9,620495	10,15646	12,52701	8,897547	9,810042	10,72433	11,15253	15,5562	10,6326	14,80451	12,47852	16,15081	13,31026	10,58494	13,22792	13,16866	9,621118	8,278764	10,76958	9,028515	7,64202	8,601001	9,704423	10,32549	10,3393	8,996392	11,58288	16,25995	12,29022	13,97443	21,54578	16,64719	11,37026	15,37156	10,74188	10,59979	8,578485	11,00671	10,03274	12,65542	12,48515	11,71447	10,74775	15,34897	10,86587	14,55377	15,32977	17,63926	7,823	12,31184	10,07281	10,93073	6,900212	8,771344	10,86366	13,1069	11,85897	13,04957	8,646248	14,60578	14,51916	14,35566	10,61415	12,22487	9,486282	12,37028	9,469843
5/15/2018 8:56:00 PM	5,03333333333333	5,106377	6,859181	8,332783	9,426391	9,471707	12,13335	11,09624	13,18876	8,837659	9,907577	10,42157	10,70119	9,857635	10,60269	9,244655	12,23136	5,370386	7,972617	9,929889	8,668763	11,84371	7,549183	10,90096	15,18167	15,41611	11,71046	14,04019	15,57595	16,73664	9,789733	10,36562	12,65473	9,184421	9,304749	11,84848	12,2688	16,10245	11,57659	15,23424	12,04742	16,13043	13,63982	11,02315	11,99367	13,14386	9,78158	8,722991	10,92403	9,498231	7,463666	9,647851	10,43566	10,41204	10,10659	9,584578	12,92261	17,62213	12,81043	14,62471	14,84085	17,53461	12,01695	16,01231	11,0501	10,81682	8,527022	11,04795	10,74623	12,6816	12,81444	13,33568	12,0488	15,05125	10,39	15,40789	16,80392	19,84126	8,315581	12,42547	10,21835	11,73415	7,274951	9,210669	11,41502	14,30185	11,92867	13,30494	8,376919	15,34711	14,71375	13,9104	10,65609	12,46111	9,398209	12,87301	9,424184
5/15/2018 9:56:00 PM	6,03333333333333	4,616351	5,756314	8,548092	8,706691	9,189601	11,96798	10,98143	12,72823	9,203555	10,4548	10,52001	11,00139	10,77262	10,68054	9,281883	12,15724	5,156044	7,495855	9,06644	8,422995	12,27177	6,927842	11,27349	14,78945	14,25405	11,3282	14,75002	14,33887	18,80437	10,36293	10,22574	13,07333	9,444145	10,01091	11,78161	12,14018	16,02108	11,54247	14,45347	12,27972	16,01369	13,78675	10,55565	12,47375	13,48855	10,26352	8,310192	11,36757	10,17159	7,713375	10,41998	10,25517	11,82326	10,10389	10,7579	13,0705	19,00641	12,82763	13,66207	17,8049	17,72125	12,24974	15,73718	11,0771	10,92099	9,40284	11,70728	10,34117	13,34211	12,32524	13,10711	13,08991	16,4611	11,4843	15,27112	15,92901	19,6205	8,783158	12,63629	9,890583	12,47237	8,078791	9,366575	11,92418	14,58188	12,24214	13,85949	8,834481	15,44589	14,20894	14,51467	11,32108	13,03361	10,13863	13,56011	9,914621
5/15/2018 10:56:00 PM	7,03333333333333	4,885057	5,391868	7,823897	8,399991	9,282646	12,97959	10,70928	13,24347	9,457064	10,39954	11,0302	11,16524	10,26719	10,54984	9,628855	12,54221	5,140639	7,545521	8,869916	7,528462	12,20401	8,295756	11,18438	14,79484	14,71354	14,35055	14,84168	16,2616	16,97157	10,16571	10,60359	13,08763	9,506038	10,41211	11,51422	13,57006	16,25732	12,12996	16,33172	12,67449	16,81414	13,89064	11,02502	12,33449	14,01049	10,01983	9,032453	10,99981	10,50039	8,440194	10,21331	11,0237	15,41674	12,21064	10,109	12,76677	18,23069	15,83934	15,00338	16,84799	17,36157	12,50594	16,50841	11,23004	11,4269	9,371201	12,06938	10,95725	15,3011	12,93338	11,77325	13,85209	16,15384	11,28965	16,07966	15,88417	19,0806	8,79034	12,91701	10,9909	12,57177	8,036998	9,496505	11,88081	15,02114	12,85926	14,10201	9,000746	15,9643	15,33018	15,08338	10,87899	12,86624	10,66817	13,58802	9,35041
5/15/2018 11:56:00 PM	8,03333333333333	4,547967	7,022132	8,343763	7,772989	9,903362	13,34812	10,87658	13,30135	9,572556	10,78374	11,15937	10,58867	10,4655	11,14494	10,45093	12,36952	4,698553	7,074975	9,074521	7,543931	12,44937	6,84951	10,97798	0	15,22263	11,23446	14,63811	16,12712	17,34396	10,46454	11,09886	13,94162	9,918215	10,21192	11,60802	11,92549	17,20449	12,51271	15,61961	13,7261	18,58249	14,37162	11,3438	12,53095	16,24917	9,881602	9,633277	11,60339	10,24377	8,206372	9,965463	10,77248	10,90759	11,2089	10,58528	12,76152	19,22807	14,40049	15,89274	15,91049	19,69786	13,00743	16,2089	11,39244	11,80157	9,487041	12,3691	11,3503	14,24079	13,04701	12,17044	13,09633	16,32819	10,86138	16,67199	17,97214	19,18469	8,839315	13,58145	11,12939	13,0955	7,998452	10,19003	12,35487	15,51614	12,57951	14,91511	9,034041	16,88177	15,46834	15,00194	10,98993	12,85036	10,85343	13,43515	10,23065
5/16/2018 12:56:00 AM	9,03333333333333	4,568069	5,940609	7,748744	7,816646	9,63003	13,49877	11,83714	12,62537	9,780199	10,97632	11,57404	11,13658	11,28737	11,49039	9,709328	12,98719	4,738202	7,350657	9,119074	12,28932	12,71966	6,435262	10,92472	0,172552	14,87166	11,00913	15,80239	16,50068	17,69784	10,35084	11,86291	14,18249	9,875249	10,34559	11,95188	12,56535	17,32779	12,14343	15,89157	14,49927	17,62745	14,1322	11,37275	12,66157	14,98052	11,38035	9,354	12,20795	11,21995	8,003427	9,69945	11,43513	13,65399	12,26728	10,6632	14,26227	18,92366	15,63495	15,65332	17,54386	23,62698	12,17859	16,39941	12,15966	13,01931	10,1365	12,90175	11,92867	15,50564	13,45415	12,95728	13,08632	20,6	12,28814	16,43139	17,30894	21,15488	9,342672	13,67422	10,70188	13,46243	8,24319	10,70948	12,93939	16,64325	13,1116	14,51944	9,949921	16,43588	15,63633	15,07205	11,37075	13,18088	10,58542	14,07908	10,78243
5/16/2018 1:56:00 AM	10,0333333333333	4,716857	6,403557	8,262531	7,987678	9,938798	13,40241	11,02143	14,09877	10,7282	10,99124	11,62156	11,84357	11,66383	12,63705	11,73243	12,78376	4,710227	7,70564	9,372791	6,565747	12,91114	7,514989	11,93952	15,63204	16,25249	11,76676	15,36866	15,73919	18,68562	10,38123	11,58198	14,68847	9,533114	10,00256	11,47457	14,14484	18,01503	12,53778	16,40404	13,68051	19,4945	16,56533	12,03325	13,75103	15,32362	12,0852	9,704354	11,97551	10,05768	7,715931	10,89315	10,76812	12,13576	11,30008	10,63108	15,17884	21,43802	13,44627	16,01784	19,7257	22,64299	12,7227	15,75507	11,8147	13,53711	10,40575	14,13379	12,61556	14,81115	13,81452	14,37631	13,70662	20,22118	11,63455	18,65322	17,19648	19,84976	9,306822	13,80644	11,09389	13,72285	8,725756	11,48189	14,45485	16,58461	13,61406	16,11917	10,1414	17,07256	16,26299	15,62576	11,51187	13,42044	10,55088	14,66795	11,84419
5/16/2018 2:56:00 AM	11,0333333333333	4,689365	5,672318	8,098267	7,481555	9,721	13,37816	12,13107	13,48281	10,67038	11,02081	12,15787	12,85035	11,85511	13,39391	10,47206	14,00641	4,878287	7,168366	9,119349	6,712395	12,81927	7,639256	12,85844	0,5414871	16,22589	12,06503	16,06646	17,03277	19,00033	11,53646	11,70984	14,57608	10,4139	10,05471	11,50372	11,89476	18,17363	12,24407	15,25178	14,38405	18,33257	15,54377	11,81138	13,75491	14,77426	11,03987	9,224208	12,73327	9,873798	7,708265	9,559778	10,6882	12,07712	11,48064	10,69532	14,34115	20,31975	14,5682	16,11289	17,19399	18,95074	14,21267	16,6121	12,48881	13,52053	10,65905	13,48358	13,56184	16,19916	13,92442	14,40657	14,40187	17,72235	11,47961	20,88175	18,56819	20,12351	9,293696	14,70947	11,70072	14,89977	8,798561	11,67924	14,08392	16,56202	13,75677	16,01065	10,17787	17,0298	17,09204	15,53368	12,32696	13,90887	10,90296	15,26014	10,98129
5/16/2018 3:56:00 AM	12,0333333333333	4,476404	6,209729	7,735618	7,455998	10,33965	13,92462	11,64069	14,26883	10,6223	11,2473	11,97931	13,28415	15,58736	12,53094	10,23811	13,61254	5,025213	7,542413	9,453676	7,108615	0	0	0	1,101348	16,05721	13,21625	16,37986	17,60789	20,0201	10,77966	12,27916	15,18851	9,477163	10,00698	11,19446	10,99573	19,28292	13,66331	17,12257	14,24783	17,94326	16,01894	12,81962	14,24224	16,17782	11,63399	9,641495	12,54137	9,997787	7,919775	9,736751	10,84307	11,58999	11,24371	10,449	15,38717	21,77898	12,09729	16,76489	18,55486	19,76182	14,06526	16,75681	13,58837	14,06588	11,43713	16,75578	13,24423	15,01499	14,5758	13,80934	14,37645	19,18843	13,82122	26,40417	18,05793	22,15303	8,808853	14,50086	12,03194	14,85674	9,732677	11,76745	14,2584	16,11931	14,94101	16,49584	10,61643	17,48536	17,02268	16,85455	12,69203	14,94425	11,46925	14,46611	10,77186
5/16/2018 4:56:00 AM	13,0333333333333	4,618287	5,132696	8,354402	7,854707	10,19514	14,07659	12,28262	14,20093	11,36764	12,04603	12,52459	12,8706	12,34859	12,70826	10,7836	14,50494	5,073912	8,038379	9,752708	7,926476	13,4395	8,072366	12,32807	17,31502	17,33049	11,77809	16,65658	16,33082	20,40368	11,4613	12,10592	15,05761	9,465835	9,711747	11,19142	10,67169	18,88	12,74246	16,46801	15,77856	19,85674	17,60472	12,82846	14,30523	18,98161	11,24323	9,559434	12,46083	9,870759	8,122927	9,802372	12,02994	12,76332	12,63339	11,16414	15,82373	20,33958	16,50662	17,68319	17,42968	22,4339	13,861	18,17066	13,40455	13,90708	11,68483	14,65338	13,68099	16,40176	19,03791	14,00434	14,48676	22,20394	11,81898	18,85769	19,10492	20,13967	9,000954	15,49189	12,67497	15,3965	9,725559	12,23813	15,09236	16,9534	14,40587	16,82706	10,49438	18,23815	17,33014	16,10847	12,42941	14,3645	10,86559	15,24349	11,25642
5/16/2018 5:56:00 AM	14,0333333333333	4,596527	5,774619	8,092189	7,857331	10,0974	14,27332	11,8149	14,32499	11,07241	11,95727	12,59015	13,27289	12,01557	13,31151	11,39844	14,55936	5,160946	7,692722	9,73613	7,535987	13,1125	7,592078	12,23931	17,43265	16,19619	14,46991	16,37904	17,01951	20,63619	11,68573	12,72712	15,44658	9,110991	11,39181	11,187	10,61277	18,79939	12,69272	19,32692	14,7152	20,04386	17,25236	12,89159	14,70719	16,68587	11,44252	9,898113	12,71883	9,809419	7,364818	9,536223	10,53879	13,51811	11,89814	11,10694	15,80529	20,06707	20,27665	17,65804	18,11975	25,72067	14,43793	18,08355	13,79601	15,19162	12,0682	15,18519	14,35877	17,50615	15,92223	18,12742	15,06859	20,88044	14,20625	19,7869	19,22711	25,74319	9,5441	16,27991	12,80628	15,89253	9,902187	12,34486	15,88224	17,85443	14,86696	17,6948	10,92313	18,90072	17,46326	16,19419	13,22903	14,73246	11,3894	15,65014	11,47498
5/16/2018 6:56:00 AM	15,0333333333333	4,626161	5,148859	7,72733	8,255761	10,29185	14,06823	11,80081	14,43814	11,64809	12,12243	13,06325	13,69398	12,33353	13,6678	10,84735	14,44919	5,252542	7,585102	9,884295	7,226389	19,21177	7,871628	12,3032	16,79508	18,0752	14,18601	16,77615	17,33795	20,72993	11,76966	13,04266	16,26885	9,104916	9,363119	12,96612	10,47497	18,97388	13,55009	17,42851	14,38557	20,56242	18,44613	13,58194	14,99696	17,22874	11,97792	10,34883	12,47058	9,604473	7,692655	9,592175	10,33792	15,38033	12,99472	11,45923	15,77261	19,54728	16,48147	16,89441	18,43564	20,35187	15,56373	18,7078	13,48496	15,31146	13,04294	15,61968	15,10023	17,90976	16,3217	15,4349	16,51415	20,3851	12,86058	20,75921	19,71092	22,02013	9,462382	14,85729	13,03817	16,56395	10,19231	13,2253	16,30748	18,207	15,21607	17,35764	11,14148	18,64369	17,83571	16,59973	13,3582	14,73931	11,30934	15,99794	11,16766
5/16/2018 7:56:00 AM	16,0333333333333	4,360425	5,39249	8,08466	7,865207	10,76661	14,10098	11,5462	14,97023	11,98663	11,99657	12,80953	13,55389	12,88158	13,59106	11,48051	14,11714	5,463638	7,593735	10,95228	8,558454	14,07928	8,398818	12,96267	16,49018	17,0423	14,64516	17,27032	17,44446	20,97909	11,66722	12,99417	16,11226	9,1074	8,898099	11,44203	12,5201	19,20563	13,58097	17,5402	15,01022	22,02393	15,95159	14,3683	15,3181	16,26969	11,99499	10,93564	13,27579	9,669542	7,60251	9,193469	10,33184	13,66656	12,16484	10,90607	17,6146	20,26726	14,0614	17,87667	18,96372	20,62141	15,54453	19,47281	14,14629	17,39894	12,30341	19,1467	15,26995	18,07354	16,32246	16,02923	18,48544	22,84593	13,21204	21,75294	19,88223	22,36869	9,686119	15,43601	12,7591	16,31217	10,42689	13,45339	16,20938	18,23131	16,51484	17,75655	11,51138	20,04117	18,18876	17,5181	13,05406	15,17241	11,71633	16,57791	11,45067
5/16/2018 8:56:00 AM	17,0333333333333	4,920907	5,033571	8,383139	8,227853	10,38862	14,4907	12,60831	14,84078	12,37304	12,37746	13,22834	13,85437	13,14496	14,58955	11,25663	14,49112	5,61526	7,458139	9,50445	6,647878	14,70919	7,893526	13,02249	1,071507	16,88163	14,12557	17,83177	17,78514	21,53245	11,82451	13,213	15,74064	9,471775	9,256052	12,26003	10,69118	19,60578	13,18924	17,57184	15,63543	21,37385	16,49619	13,77915	15,01382	17,07539	11,9945	10,68772	13,79193	9,625884	7,24649	9,620497	12,08492	14,93562	12,47112	12,25347	15,94013	21,69755	15,33571	17,51747	20,342	26,77567	15,29364	19,35131	14,32761	15,02273	12,88006	16,60091	16,57224	19,0033	16,55691	20,99172	15,56131	25,32943	13,17252	22,09072	20,15038	21,77892	10,52442	15,71363	13,12735	17,71365	10,89682	13,91302	17,17217	20,37661	15,27603	17,96799	11,30575	19,57125	19,06595	17,35059	13,21763	15,57471	11,90905	16,29407	11,86692
5/16/2018 9:56:00 AM	18,0333333333333	4,690816	5,7454	8,307291	8,429487	10,56511	14,90178	12,63387	15,77552	12,05252	11,8701	13,66607	14,45299	13,22302	15,52767	11,06156	16,59351	5,385653	7,864306	10,00242	6,894066	14,44401	8,874753	12,57923	0	18,16361	14,38757	18,27966	19,71941	22,78881	12,05142	13,44772	16,7611	12,33843	9,959244	11,11516	11,74079	19,67431	13,96116	17,39128	15,55461	21,97385	16,84537	13,21431	15,62458	17,95597	12,10268	10,79355	13,54644	11,20545	8,38576	9,14332	9,879048	12,64969	14,31636	11,50579	16,20669	22,97704	16,52361	18,20513	20,77876	21,35804	15,66617	19,04233	14,64053	16,2301	12,77493	17,00555	15,76523	19,53788	17,04776	14,91849	17,06075	21,18728	13,41457	19,45105	20,81475	23,07105	10,20529	16,30879	14,55778	17,72511	11,41288	13,25203	17,27668	19,20756	15,73386	17,9939	11,73719	18,95833	18,73812	17,07318	13,40303	14,89577	11,8788	17,11068	11,77899
5/16/2018 10:56:00 AM	19,0333333333333	4,58734	4,658626	8,248647	7,940429	10,32562	15,64469	12,56659	15,47186	12,26624	11,9992	14,32893	15,00332	14,99565	15,22685	12,00445	15,80273	5,239694	5,946204	10,4856	6,642905	14,42018	8,078512	12,35294	18,2702	18,43777	14,05366	19,03963	19,59211	23,04978	12,71614	14,38785	16,78396	9,174747	9,714854	12,29201	13,69405	19,88126	13,73066	18,3189	15,7693	21,61721	17,47921	14,04336	15,56932	17,63774	11,50758	10,9766	13,98458	11,20558	7,174445	9,203691	11,94532	15,04027	15,89371	11,47767	17,38851	22,77299	18,01448	19,73779	21,3818	21,63793	15,72074	20,00145	16,77788	15,52512	13,26668	17,05425	16,47574	19,86578	18,7632	15,74388	16,87017	20,89882	14,7554	19,96643	21,14494	25,22795	10,57582	16,69057	13,47701	18,11512	11,05762	14,52835	17,80767	19,80556	15,76295	19,62513	11,60153	19,66049	19,28734	18,85527	13,84567	16,12055	11,97965	17,33311	12,35867
5/16/2018 11:56:00 AM	20,0333333333333	4,725631	5,183604	8,292234	7,089412	10,31471	14,76176	12,46339	16,05216	12,57288	12,31688	14,3272	15,03012	12,81941	15,38399	11,98863	16,12359	5,097259	6,537356	10,00283	6,98946	14,74082	8,825639	12,77561	17,62696	17,86251	13,49794	20,06424	20,54329	22,99942	12,70177	14,3873	17,14426	9,001229	8,824119	10,57886	11,97067	20,12987	13,81679	18,27475	15,63011	25,8629	20,18505	14,65455	15,21572	20,18216	14,00468	11,10915	13,67291	11,91727	7,035119	9,532702	10,28756	12,85021	12,51002	11,28737	15,10368	23,79421	24,75285	18,89858	19,66111	22,36274	16,26568	20,65996	14,74863	19,1771	13,71173	19,54161	16,40618	19,94806	17,80939	16,27763	16,18963	22,37	13,82032	23,33644	22,0557	22,06703	10,42109	17,12864	13,51901	19,26344	11,90664	14,19782	17,97186	19,03307	16,56506	19,32609	11,69941	21,24599	19,27919	18,75338	13,79366	15,35664	11,79736	17,59353	11,89117
5/16/2018 12:56:00 PM	21,0333333333333	4,51405	5,382888	7,976072	8,332987	11,37752	15,24806	12,00804	15,88963	12,34327	12,73134	14,48463	15,51738	13,47314	15,37929	13,6535	16,07061	5,523321	9,043089	9,996616	6,715918	14,5765	8,751244	12,8967	17,62938	20,34158	13,70089	19,72321	21,16821	22,93518	12,12305	14,59549	17,10129	8,862869	9,405529	13,57531	11,03732	22,04562	14,04869	18,69122	15,48754	23,33002	17,94388	14,71416	15,24377	17,93276	12,11497	11,00278	14,20031	9,605646	7,343475	9,086402	11,09886	14,70014	12,93145	11,02308	16,33773	23,27855	21,16345	19,59342	20,16164	22,6673	16,04139	20,39311	15,15073	15,94399	13,37436	19,25073	16,59428	20,69021	17,87494	16,3445	16,56616	25,51255	14,247	22,37442	21,90698	23,26654	10,84169	16,9945	13,28512	19,14781	12,65217	14,37611	18,99563	19,59674	16,32018	19,15057	11,92287	21,20828	18,99135	18,25017	14,35538	16,27466	12,07939	16,58875	11,62543
5/16/2018 1:56:00 PM	22,0333333333333	4,677554	4,702765	8,219081	7,660187	11,01901	14,85846	12,10786	15,98136	12,78673	13,0169	14,69482	15,30456	13,81859	15,7389	12,46829	16,51684	5,141745	7,165674	10,24384	7,479762	14,14021	9,145185	12,92378	18,1835	20,70009	14,3558	20,56739	21,86816	22,57129	13,19269	14,81046	17,3575	9,161141	9,179309	10,51745	11,46559	19,81467	14,46383	18,84995	15,41998	22,716	17,55567	15,2236	15,2466	19,33487	13,00011	11,85635	13,51418	9,707602	7,218722	9,073966	10,65712	15,26194	12,92047	11,25787	16,3887	21,55663	17,83612	20,27582	22,25547	23,37989	16,92999	20,78422	15,50081	18,53863	14,13634	18,76575	16,85594	20,0315	18,36386	16,31507	17,00618	28,083	14,0158	24,51875	23,07844	23,76968	10,24135	17,46311	14,06934	20,39159	11,2375	14,92132	19,81322	20,08551	17,09839	19,86503	11,83383	19,99558	20,06438	19,4246	14,59915	14,86475	12,06745	17,69804	12,26597
5/16/2018 2:56:00 PM	23,0333333333333	4,732538	3,995152	8,515901	8,023597	11,19888	14,78027	11,97827	15,6585	14,63072	13,45988	14,15949	15,77559	13,65758	15,70596	12,73548	16,44099	5,298339	6,285368	10,67985	7,386714	14,68404	7,976902	13,41726	19,09545	21,15336	18,3506	21,54385	20,49479	22,19075	13,27117	14,69337	17,85533	9,349581	9,238712	11,72435	11,10342	21,33628	15,04552	18,77859	15,19307	25,00787	22,15704	15,4014	16,57417	20,76543	12,73914	11,48265	13,78171	9,609375	7,511121	9,262268	10,49023	13,07105	11,42145	11,82789	16,58571	23,30929	15,03039	19,64647	22,37746	28,65233	16,54903	20,51317	15,79797	17,1053	14,16618	18,83289	17,47251	20,1481	19,05697	18,64432	19,06852	22,54911	14,09752	21,32557	24,00717	25,29931	10,7483	17,19137	13,8177	19,56358	11,55559	14,87435	19,64944	20,53161	16,70431	20,26062	11,73408	21,03905	20,34255	19,85155	14,6129	15,8307	12,1243	17,92758	12,56106
5/16/2018 3:56:00 PM	24,0333333333333	4,361807	4,104636	8,357511	7,783211	11,0112	15,22622	12,65252	15,75693	12,87632	13,36159	14,67562	15,5006	13,88145	15,89246	13,04722	16,85407	5,475312	6,440997	10,55952	7,244902	14,82075	8,593475	13,1489	17,97062	20,0782	19,08716	21,40653	22,39355	24,10291	12,69231	14,96898	17,80269	8,974566	10,08103	10,65429	11,26948	20,64945	14,23174	18,7471	15,57471	23,47915	20,71266	14,86993	17,05695	18,62083	13,5177	11,58336	13,97982	9,637697	7,453997	9,002473	10,99697	13,61358	12,52666	11,09002	16,15813	22,20401	15,68406	20,58065	22,90244	25,9974	15,9462	20,79534	15,69007	17,17949	14,09248	18,92414	17,88917	25,96029	18,95847	18,27462	17,27122	23,64348	15,14223	22,16747	24,15872	25,11798	11,11696	17,30797	14,1534	19,80583	11,99188	14,79229	19,55494	19,71168	17,75116	19,60502	12,09694	20,82857	20,6203	20,04718	14,90316	15,85765	12,19724	18,00322	12,25575
5/16/2018 4:56:00 PM	25,0333333333333	4,737512	4,096278	8,537454	7,515266	11,06612	14,88381	12,14633	15,66742	12,542	14,29929	15,20695	15,49776	14,04364	15,98378	13,53165	17,08113	5,523252	6,301392	10,17227	7,660464	15,81717	8,325875	13,55873	18,5427	20,83714	15,20785	21,56858	21,61728	24,00593	13,26833	15,59467	17,26231	9,021816	8,512724	10,6976	10,77061	22,04576	14,26462	19,50928	16,07261	23,13053	16,9543	14,8738	17,24663	18,73709	12,38927	11,57597	13,4797	9,803341	6,884118	9,451467	10,00974	13,37167	13,24499	11,84316	16,38291	22,53329	17,04265	19,22746	23,35647	24,8329	16,79646	20,15376	15,75742	18,04854	14,37078	20,04828	18,07519	20,68254	19,68004	16,43326	17,81057	27,66585	14,44111	22,56251	24,50852	24,55494	11,23722	17,01419	15,68151	20,17953	12,29181	15,85537	19,49132	20,88493	18,21487	20,98827	12,23738	20,97128	20,6775	20,87174	15,73476	16,40984	12,00369	17,97124	12,932
5/16/2018 5:56:00 PM	26,0333333333333	4,612414	4,22324	8,794347	6,758055	11,2788	15,28936	12,27488	15,38241	13,10075	14,04047	15,40313	15,91401	14,08605	15,87188	13,54588	17,09094	5,413558	6,276871	0,1103835	1,542192	14,9513	8,473282	13,66255	18,40186	21,58447	15,7005	21,81746	21,88487	23,49746	14,36077	15,69415	18,09392	9,607027	8,483297	10,11612	10,57451	20,41854	15,34573	19,07908	16,40445	24,00703	20,14534	15,5361	17,03864	18,56998	12,96834	11,6228	13,67809	9,912273	7,375802	9,475921	10,73794	15,75707	11,97986	11,92405	18,86267	26,82748	18,557	20,55482	23,45297	24,88699	16,27908	20,83589	15,81758	20,66271	14,18283	20,05188	18,88622	20,90075	19,43213	18,63616	18,60563	22,94575	14,69241	22,17368	24,5738	26,02032	11,45979	17,12471	14,13683	20,94268	12,7772	15,61526	19,92499	20,73843	17,74356	21,23501	12,49061	21,71454	22,26659	20,9996	15,49527	16,24945	11,97205	17,70495	13,03202
5/16/2018 6:56:00 PM	27,0333333333333	4,493052	4,116655	8,528336	6,874723	11,1555	15,26277	12,79288	15,24453	13,35799	14,73212	15,16882	16,3532	14,05062	16,18299	13,16686	16,88577	5,780836	6,4937	9,806589	6,90498	15,01948	8,523638	13,0553	18,01717	22,27965	16,21353	22,3548	26,26175	23,30715	13,48081	15,45784	18,83877	9,17012	8,295549	10,54142	10,4588	20,66962	15,26684	19,7009	16,33227	24,01104	17,61598	16,48894	17,60444	18,8016	13,40123	11,45502	13,77148	9,778889	7,345131	9,253565	10,21165	14,04205	13,81555	12,14191	16,71481	23,18447	17,17506	20,69276	25,09041	29,80542	16,72594	21,18748	16,02882	19,26883	14,48075	19,83905	19,38322	21,00616	19,45907	18,9602	22,81001	25,13228	15,50757	22,95397	24,69407	25,51089	11,64608	19,07397	14,29259	20,79375	12,56141	16,69292	20,5408	21,69989	18,09212	21,3331	12,57495	23,00225	21,56381	20,84798	15,92493	16,23743	12,00175	18,37844	13,08051
5/16/2018 7:56:00 PM	28,0333333333333	4,558812	4,10968	8,793931	6,748245	11,50289	15,74782	12,88599	15,11985	13,01455	15,10023	15,45736	16,06522	13,80844	15,77103	13,14704	16,79114	5,350699	6,714259	10,42005	7,356392	14,84478	8,497111	13,30791	18,50782	21,63026	16,00209	23,26868	22,71068	23,80194	13,73977	15,62673	19,15707	10,43242	8,67015	10,28715	11,01832	20,76702	14,80493	19,23015	15,82767	24,94004	18,39702	16,49605	17,50532	20,82269	13,59389	11,75273	14,32851	9,600257	6,936547	9,099595	10,46778	15,23859	12,90575	12,74695	27,43997	23,67671	20,19576	22,71752	27,21824	23,67864	18,5119	21,40653	16,3702	17,85015	14,68101	23,21687	19,19036	22,80746	19,50583	18,27476	19,64481	29,97679	15,37785	25,0105	25,68012	25,4137	11,40832	18,65046	15,37418	20,95028	13,42493	16,26644	20,61989	21,58509	18,09081	21,22534	12,83039	22,88731	21,54219	20,63951	16,28309	17,97718	12,42934	18,31275	13,1949
5/16/2018 8:56:00 PM	29,0333333333333	4,623812	4,459756	9,000608	7,330487	11,85386	15,32853	12,74191	14,99164	13,39958	15,19915	15,4168	16,34298	14,62519	16,03241	13,39281	17,34838	5,587768	6,021359	9,710986	6,821397	15,59848	9,070582	14,01159	0,1850547	20,88749	17,6079	23,7299	21,28841	24,36498	13,92366	15,72032	19,31677	8,690182	9,063259	11,24275	10,52001	20,56269	15,12537	19,85155	16,17429	24,79277	19,72708	15,99981	18,23387	19,45637	12,80055	11,68601	14,41941	9,743176	6,995399	9,36167	11,59428	14,38129	13,55763	11,9362	17,64907	25,44568	20,1338	20,68966	25,07481	24,82655	17,30424	22,14102	18,58636	18,06021	15,22194	21,22002	19,05435	24,92084	19,71299	20,4405	19,64446	24,11396	15,3116	25,47552	24,41976	26,42649	11,69865	18,06774	16,91527	21,73084	13,28208	17,06917	20,65415	22,48432	18,17432	20,68275	12,97234	23,50657	21,2518	21,49405	16,09769	16,62087	12,99797	18,24264	13,22592
5/16/2018 9:56:00 PM	30,0333333333333	4,470532	4,059875	8,226127	6,630609	11,57231	14,59901	13,05668	15,54321	14,14526	14,85943	15,68896	16,42103	14,99586	15,77821	13,55617	17,34886	5,201978	6,451495	10,01548	9,48262	14,81266	8,152768	13,95619	19,01373	21,30208	18,70331	23,89672	22,36799	24,42736	13,32939	15,00069	19,45541	8,466097	8,458293	11,67772	10,24191	20,14823	15,24197	19,14256	16,17381	25,24432	18,08155	16,80489	18,2434	19,4525	14,07107	12,16181	14,30537	9,720518	7,094662	8,835722	10,01672	14,71624	13,83939	13,18406	16,14231	23,9316	17,38098	21,05984	25,14679	27,28607	17,53578	22,38554	16,76565	20,20129	15,19984	20,48291	20,29786	23,45263	20,37419	20,67943	19,94419	25,13021	16,01514	23,58256	26,1812	25,51123	11,66453	18,33348	15,90144	21,79957	13,32857	15,80481	20,87568	22,26922	18,15118	21,10466	13,39039	23,50837	21,88488	21,49156	16,83908	17,23723	12,81872	19,13317	13,82785
5/16/2018 10:56:00 PM	31,0333333333333	4,417689	4,312763	8,729485	6,562154	11,48783	14,81819	12,50069	15,1166	13,84332	15,36921	15,75956	16,81884	14,3042	15,91505	14,37493	17,74729	5,310566	7,508771	9,667951	7,354527	15,72019	8,962201	13,46216	19,88251	22,17624	17,23571	24,29556	23,82156	25,46025	13,80491	16,81933	18,99909	10,25738	8,799526	9,923324	10,54708	20,6308	15,44914	19,0882	16,17692	24,86938	20,9739	16,52361	18,82032	22,76704	13,85942	12,04769	14,83118	9,548105	7,590006	8,830196	9,854733	16,74528	12,32524	12,87944	15,76709	24,65054	22,04935	22,33574	24,2964	26,49895	17,29588	22,03463	17,24856	20,12807	16,27031	21,52396	19,39407	24,75657	20,9605	19,99952	20,3909	24,88527	16,14424	26,08608	26,83355	25,95207	11,43989	18,70662	15,53168	22,238	13,23684	17,16975	21,22817	22,31653	18,82274	22,02289	13,04881	23,48972	22,99106	21,60747	16,62778	17,0097	13,10614	18,59755	13,17529
5/16/2018 11:56:00 PM	32,0333333333333	4,612761	4,26655	8,800564	7,199243	11,39416	15,63446	12,87481	15,30532	13,88449	15,37529	16,33282	17,05121	14,9533	16,5069	14,3522	18,04031	5,497417	6,739265	10,09671	7,313978	15,2665	8,318205	13,36566	18,89478	22,58952	15,97128	24,39165	24,13579	25,24543	14,08246	16,22244	19,18739	8,972909	8,4203	9,592381	9,979278	20,49085	15,0601	21,37089	16,2194	25,94088	20,885	16,9639	18,62318	20,41439	13,9526	12,60859	14,75768	9,649094	7,142463	9,206111	9,970296	14,42535	12,84276	12,66944	16,32454	24,59211	17,94471	23,32394	24,72162	25,60773	17,21326	21,79266	16,27687	20,46067	16,07489	22,61128	19,90322	24,84776	21,59642	20,48968	20,21151	25,66182	16,68083	25,85309	27,14785	24,17026	11,08767	18,5999	15,04745	21,83556	14,10346	17,73686	21,34118	22,76463	19,04937	22,62027	13,91475	24,5957	23,5742	22,31487	16,80212	17,11518	13,03541	18,21763	13,7587
5/17/2018 12:56:00 AM	33,0333333333333	4,58734	4,714578	8,227922	7,780794	11,61603	14,43455	13,25182	14,88748	14,70194	15,97908	16,4106	17,15234	15,17234	16,97896	14,90716	17,83709	5,259243	6,37869	10,04891	7,915216	15,40023	8,898582	13,65337	18,69101	22,34969	20,66562	25,61029	27,02538	26,10065	13,33893	16,02799	19,98888	8,541735	8,818524	9,612414	10,50432	21,63662	14,42646	19,57193	16,42262	26,85103	20,64683	17,19213	19,63044	19,96056	13,85431	12,40757	15,32618	9,335834	7,20394	8,48081	9,38474	15,3364	12,64948	12,49689	16,70873	26,62405	18,43398	23,01772	25,09021	25,48844	17,21071	22,61494	16,95727	22,25306	16,31894	23,99391	20,2676	25,49058	20,74892	26,07558	21,14542	27,20098	17,76974	25,23997	26,96964	27,27143	11,70563	18,8543	15,72364	22,09128	14,56793	18,35564	21,99201	23,6915	19,07873	22,57951	14,31076	24,49726	23,60991	27,94319	17,77244	17,02289	12,5965	18,69136	14,13524
5/17/2018 1:56:00 AM	34,0333333333333	4,81985	4,294941	8,615714	6,711565	11,50171	14,9216	12,21347	14,91538	14,88354	15,84667	16,96563	17,51271	14,85197	17,22543	14,61048	18,35302	5,651733	6,473394	10,10451	6,796669	15,22498	9,194712	13,51791	0,3158847	25,07978	22,45109	25,42295	24,33646	25,82795	14,06423	15,46433	19,50714	8,340794	8,584633	10,00076	9,632032	20,5736	14,73129	19,95524	16,77166	27,83088	20,97328	17,54953	19,58893	21,5013	14,37818	12,72609	15,13345	9,552734	6,902768	8,751864	9,855147	15,26353	12,97462	12,79903	16,94705	25,99815	22,09556	23,50216	26,18134	28,74406	17,55906	23,06587	15,92417	27,96869	16,53218	23,74316	20,6851	26,89862	21,99008	20,07481	22,26196	25,94448	17,92026	25,13317	27,83316	26,51497	11,56236	18,46693	16,30664	23,95509	14,69012	18,49249	23,41878	23,79255	19,80009	22,36365	14,59404	28,34418	23,82902	23,58408	16,74058	17,34548	13,18876	18,94279	14,36333
5/17/2018 2:56:00 AM	35,0333333333333	4,514188	3,903141	8,565153	6,524025	11,25373	14,87172	12,51022	15,07412	15,02272	15,5638	17,0662	18,2579	15,17186	16,53694	14,4628	18,34604	5,214758	6,756327	10,43124	6,989113	15,41093	8,608258	13,55065	19,00876	22,4817	19,11465	25,76834	22,99824	25,95463	13,9305	15,77068	20,08192	8,240841	8,757736	9,613588	9,680179	20,86187	14,50521	19,73344	15,67853	27,89802	20,95041	17,75772	19,46003	21,04222	14,14242	12,69107	15,49638	9,26365	6,848475	8,341208	9,020846	16,25152	13,49746	12,83737	17,09535	27,92212	23,61399	23,5675	27,5344	27,06461	16,53238	22,8688	16,4497	19,95766	17,66426	25,01616	23,48047	24,99488	22,29464	20,62473	22,6512	27,89318	17,08824	29,69904	28,29831	28,33838	11,65955	19,09558	15,71245	24,27988	14,83152	18,87123	22,93538	24,51591	20,42247	22,24835	14,81591	27,81865	24,1438	26,15951	17,71041	17,61018	13,54788	18,88373	13,74786
5/17/2018 3:56:00 AM	36,0333333333333	4,467216	4,63072	8,851058	6,865191	11,85365	14,36132	12,31653	14,79339	16,37427	15,9422	17,12996	17,49226	15,216	17,57633	14,42142	19,08302	4,932237	6,975782	10,28528	7,271013	15,16841	9,584162	13,9077	0,1322806	23,45898	18,86246	26,37282	23,90314	26,22692	14,5108	16,20027	20,65236	8,353642	9,067197	10,26242	9,906885	20,87002	14,91946	20,72771	16,96128	26,6474	22,01454	17,62123	20,06908	21,00002	15,36569	12,87128	15,61685	8,986378	6,976887	8,291543	8,902728	14,59549	14,94281	12,68367	17,18411	26,43098	20,4099	24,26116	27,65459	27,26197	16,45039	22,73873	16,96825	22,63988	17,83356	24,13786	22,61156	24,99226	22,99258	20,61988	22,81775	27,03753	16,86084	27,00507	27,92454	29,63942	11,85338	19,22359	15,63743	26,12394	15,14637	19,8861	23,51639	24,63638	20,63198	22,70481	15,00055	28,61005	25,16516	28,8121	17,75662	18,04819	13,73501	19,43973	13,59623
5/17/2018 4:56:00 AM	37,0333333333333	4,622914	4,268346	8,282632	6,891788	10,98813	14,37493	12,23233	15,1722	15,59447	16,44915	17,01578	17,62724	15,93094	17,5105	14,46902	19,08163	5,732896	6,312444	10,46854	6,444656	15,91264	8,782743	13,29479	19,61891	24,85785	19,9982	27,68471	26,14135	26,12056	14,78773	16,48652	20,58307	8,951703	9,599221	11,45163	9,451815	20,96623	15,14057	20,84625	16,20158	27,84532	23,14586	18,0944	19,84969	21,61914	13,41864	13,38714	15,64351	9,011868	6,785893	8,689834	8,720918	14,86302	13,27234	12,70136	16,77	26,77588	22,01267	25,15162	27,12091	26,29518	16,85462	22,78825	16,82941	23,34079	19,4523	25,36258	22,58766	26,94366	24,09137	21,86353	23,12362	27,28283	17,84545	25,12316	28,00688	27,59063	12,00569	19,57781	15,66016	26,83611	15,77994	19,95807	23,39281	25,85558	21,28426	24,74034	14,97424	25,78	25,4673	27,09217	17,88558	17,47113	13,9955	19,48449	13,58056
5/17/2018 5:56:00 AM	38,0333333333333	4,754504	4,150087	8,866325	6,664111	12,71718	14,49858	12,48895	14,95054	16,01417	16,41143	17,79924	17,73624	16,28288	17,35052	14,42073	19,6714	5,072254	6,709147	10,51925	7,113451	15,67391	8,366766	12,95901	0,07335876	24,82462	18,24056	27,07014	28,41643	26,45074	16,20931	17,18598	20,4329	8,518111	8,704686	9,329342	9,490842	21,59324	14,68419	20,87485	16,98504	28,19974	23,52212	18,25769	20,86994	23,2606	14,37521	13,35364	15,65546	8,928356	6,475948	8,428175	8,362483	14,5805	13,0924	12,97739	17,68506	26,52299	20,66065	24,91573	26,77304	30,07447	17,91536	22,30617	16,82589	22,80967	19,36367	26,34595	22,50463	27,42954	24,21985	22,35321	23,57558	28,11201	17,33891	27,64907	28,58622	27,79426	11,89116	18,87372	15,54577	25,60593	15,67432	20,84328	23,4509	26,28688	21,38235	25,9768	15,18871	27,72388	24,61511	24,50811	17,94651	17,79592	13,70558	19,50804	13,85285
5/17/2018 6:56:00 AM	39,0333333333333	5,135321	4,081634	8,553409	6,849026	11,90774	13,76934	11,89621	14,54127	16,23376	16,24786	17,68118	17,69155	15,61602	17,35598	14,34992	19,85321	5,197143	5,806117	10,11142	6,686698	15,17573	8,631949	12,76829	0,3537384	24,68957	21,24226	27,32248	27,56943	26,80827	15,24198	17,30673	20,84549	8,08383	8,798144	10,01644	9,334105	21,47892	15,42205	20,74049	16,87776	27,88365	23,42873	18,6343	20,79859	23,2912	14,37258	13,11492	15,31561	8,91986	7,467604	8,281873	9,36084	16,56416	13,54422	12,68209	16,93303	28,60052	18,07982	24,66484	32,71911	27,17645	18,90833	22,95432	16,7106	23,09634	20,07902	29,02686	23,43418	27,79281	25,63018	22,53253	23,78247	33,94294	17,92185	29,08888	29,3203	30,12012	11,80737	19,04254	15,65291	26,88053	16,298	20,56283	24,87497	25,63018	21,8911	24,97299	15,38593	25,70637	24,68681	25,02397	18,32656	17,42781	13,72686	19,59632	13,96987
5/17/2018 7:56:00 AM	40,0333333333333	4,841332	4,142973	9,176613	6,499227	11,32737	14,59895	11,99733	14,66463	16,25877	16,88515	19,26247	18,03382	16,12049	17,20636	14,92263	20,063	5,067902	5,352012	9,941081	6,458127	15,28107	8,530752	12,98795	19,20694	24,53843	21,50372	28,42119	26,60477	27,5804	15,43387	17,60873	20,73711	8,097024	8,069185	9,005445	9,260127	22,07753	15,60518	23,4833	16,7289	29,1934	23,32069	18,86964	20,25386	21,2529	14,35303	13,28595	15,10472	8,842009	6,403349	8,538143	8,654053	16,22202	13,95439	12,66481	18,06884	27,85463	17,66495	25,51669	26,57417	31,51581	18,20029	23,16417	16,57583	23,42251	19,73261	27,67531	23,25915	30,09484	25,13145	23,51791	22,9836	29,31193	19,22994	28,27918	29,15672	28,41166	11,90629	18,25189	15,7262	26,15716	16,7745	21,49363	25,44382	26,25041	22,38893	27,01184	15,35761	27,14343	25,38841	24,56765	20,4148	17,19296	13,59009	19,62395	14,27967
5/17/2018 8:56:00 AM	41,0333333333333	4,486351	4,433783	8,830335	7,391067	10,89896	13,23635	11,74106	14,77723	16,11144	16,93606	18,05227	18,35633	15,92403	17,58607	15,19086	19,91607	5,249296	6,249793	9,886094	7,168366	15,12033	8,307015	13,13239	21,10294	24,64495	19,64951	28,92525	25,52042	27,74978	15,12254	17,53385	20,38828	7,779274	8,17743	8,833443	8,888774	22,01032	15,107	21,26782	16,5846	30,00767	23,98942	19,59694	21,04574	21,44694	15,38192	13,52806	15,45494	8,185858	6,060041	8,494143	7,895875	15,21918	13,78143	13,18537	19,1543	28,14883	18,8981	25,20267	30,7445	25,57616	17,52964	23,65717	17,17099	24,59805	20,00366	25,74374	23,71898	29,51833	25,23576	23,02926	25,02549	29,53222	18,70337	28,58083	29,87553	27,83233	11,79632	19,01152	15,68406	25,79058	16,25732	21,27052	25,16184	26,95942	21,6561	26,93461	15,80605	27,2123	27,79682	27,97283	22,26224	17,05232	13,51908	19,94854	13,89002
5/17/2018 9:56:00 AM	42,0333333333333	4,835668	4,295908	8,726444	6,455571	10,75203	13,45076	11,68622	14,50569	17,0948	17,00389	18,1547	19,10692	15,64703	17,45082	15,06576	20,01264	5,146027	5,739873	10,434	6,763924	15,6176	9,527451	12,9941	21,59131	25,29868	21,82015	30,39049	29,47185	27,43535	15,39705	17,73907	20,55951	8,277175	8,052609	9,805205	8,984305	22,09708	15,4376	21,15164	15,6717	31,09292	23,26598	19,38101	21,05107	21,60609	15,63232	13,40062	15,37619	8,370564	6,202338	8,22212	7,643885	15,64234	14,49665	14,53491	19,13752	26,81891	24,70753	27,81975	28,19304	25,96223	17,39348	23,28485	17,24856	23,47466	25,66838	28,86453	24,4458	31,16531	25,26684	23,99176	24,22497	29,66637	18,21922	28,01047	30,08345	27,85678	11,60436	19,4534	15,83354	26,72282	17,31584	23,09681	26,17657	26,57977	22,58683	27,23462	15,9891	31,3063	26,22741	26,54184	19,41562	16,96901	13,82343	19,40961	14,01988
5/17/2018 10:56:00 AM	43,0333333333333	4,939421	3,902105	8,684793	7,157935	11,18673	12,6376	11,54205	14,64136	16,79715	17,32655	18,31793	19,36188	15,87305	17,98015	15,47221	20,49003	5,149343	5,120814	10,20833	6,549307	15,60407	8,751174	12,85339	0,6788793	26,60547	24,00096	30,39229	27,2936	29,31629	15,97991	17,78674	20,85599	7,544001	8,00771	8,61544	8,899964	24,35766	15,12517	23,03375	16,27494	31,11054	24,71354	20,25807	21,03234	22,47155	15,41784	14,08371	15,45189	8,100892	5,899853	8,278487	8,143167	15,60359	15,19259	13,14006	17,14806	31,03635	22,6557	26,12034	31,84737	26,4533	18,2664	23,30563	17,10986	23,44344	21,02081	28,6582	24,51391	30,28135	25,7568	24,29784	26,26044	30,62562	18,6343	27,14219	31,93337	27,03747	11,78555	20,33613	16,13858	30,49431	17,60589	23,08922	28,20036	27,56507	22,72719	28,041	16,63351	29,04364	26,36729	25,6029	19,31359	17,3767	14,58803	20,36147	13,90618
5/17/2018 11:56:00 AM	44,0333333333333	4,347853	3,974912	8,031264	6,524646	11,06985	12,59836	11,36957	13,89596	16,938	17,29602	18,3553	19,78738	16,18721	17,86769	15,12952	21,08733	5,430136	4,351238	9,797124	6,5281	14,92208	8,46064	13,04529	19,66457	26,36791	24,70912	30,77648	27,9311	29,30358	15,58307	18,01696	21,42759	8,096334	7,790258	8,639894	8,416225	22,14896	14,90046	21,99229	16,16006	31,67951	25,04289	21,65292	21,45854	22,74391	15,79099	14,11279	15,41888	8,011371	5,899301	8,086663	7,95231	17,51457	15,16475	12,14129	22,93228	29,64778	23,76202	26,32232	30,09968	27,94699	18,63326	24,66961	18,33016	23,86432	21,59206	29,73696	24,92333	31,2757	28,21294	25,10866	25,92237	30,85163	19,18801	31,93254	32,22612	28,6725	12,2324	21,54185	15,30559	26,28806	18,48447	24,46929	27,33899	26,76089	23,58062	28,36427	17,23986	32,40675	27,35611	29,23567	19,14961	18,13405	14,57725	19,68432	14,04288
5/17/2018 12:56:00 PM	45,0333333333333	4,44677	3,843391	8,568054	6,518291	10,75866	12,53592	10,74768	13,97443	18,0095	17,54214	18,59969	19,8557	17,15738	17,98947	15,5095	20,80612	5,338956	5,305938	10,06486	6,702035	15,39518	10,0324	13,24043	18,8217	26,26043	21,05852	31,30105	28,97636	28,13122	17,82687	17,6575	21,45509	7,819546	7,623716	8,558521	8,719745	23,62249	15,21358	21,6398	17,35259	31,8089	24,83055	21,35582	22,36938	21,68235	15,4311	14,41395	16,27866	8,242706	6,017076	8,114917	7,782245	16,86174	18,14268	12,84773	17,11981	29,53975	21,36039	28,79649	30,19044	26,5359	18,12894	23,87365	17,54649	24,25529	22,35114	29,00005	26,50572	31,02336	26,24952	25,87333	25,62659	31,05002	19,47537	32,87681	32,85602	29,0489	11,7975	19,40373	16,32384	27,10579	18,16271	23,64148	27,70481	27,68816	23,90936	30,02059	16,95907	28,47163	26,50759	27,13452	20,8765	17,11539	13,99957	20,1843	14,21785
5/17/2018 1:56:00 PM	46,0333333333333	4,756023	4,150296	8,575584	6,907465	10,92334	12,57812	10,54404	13,28719	17,59366	17,37649	18,61599	20,47227	15,75576	18,20852	15,45666	20,65408	5,097052	4,550038	10,39726	6,665905	15,82097	8,242362	12,88358	18,96932	27,40682	21,88654	32,08182	29,41072	29,08067	16,43796	18,21832	22,22708	7,44923	7,593667	8,576067	8,711247	23,02429	16,42545	21,85538	16,73049	32,40371	24,89542	19,93976	22,33677	22,51202	15,54031	14,86765	16,18113	8,024288	6,579978	8,019105	7,994928	16,08076	14,93714	13,58643	17,66695	30,90165	21,54669	27,49233	31,87052	27,35045	19,56109	24,57297	17,44357	24,92353	24,0978	28,73025	26,53756	33,42735	25,7816	24,24134	30,25372	37,81028	18,82757	30,6527	33,23746	28,90204	12,10164	19,96373	16,44383	28,37485	18,67761	23,23967	28,45546	28,03465	24,50783	30,30021	17,07656	28,63906	27,14695	26,66729	20,7474	16,97129	14,72826	19,66194	14,29708
5/17/2018 2:56:00 PM	47,0333333333333	4,623467	3,818731	8,772795	6,84129	10,7903	11,99581	11,0914	13,36538	17,46691	17,92868	18,32456	20,18581	15,32148	18,65647	15,69698	20,6958	4,930924	4,367195	9,852729	6,32771	16,09258	7,379671	13,33734	18,22412	28,30059	24,7132	31,93758	29,18836	28,1431	16,40915	18,15926	21,3655	7,499104	7,417524	8,349082	8,955155	22,81775	16,46621	21,40694	17,259	32,27011	26,54281	21,22707	22,76339	25,44029	15,48194	14,80396	16,48341	8,369944	6,252349	8,18261	7,997693	15,60159	14,90613	13,19463	17,22888	30,29944	20,39884	27,46111	30,73469	27,60513	19,60868	24,30523	16,91714	25,93508	23,38576	29,68432	26,58647	37,89843	28,94763	23,55776	27,90285	33,41306	19,07936	32,8853	34,24811	32,8125	12,27488	20,42606	16,64919	29,40989	18,41291	24,38294	28,97657	28,24948	24,12951	28,13316	17,28518	28,47446	27,82652	26,88426	21,20061	17,04313	14,37997	20,40651	14,53008
5/17/2018 3:56:00 PM	48,0333333333333	4,724387	3,751658	8,494833	6,894272	10,61422	14,7152	10,81745	13,64238	16,78306	17,67981	18,82992	19,6415	15,4664	18,63886	15,38524	20,95042	4,764175	5,319684	9,512806	6,682831	14,54209	8,331191	12,94464	17,25167	28,92822	27,58669	32,81519	31,0579	28,34984	16,73657	18,27172	21,79922	7,80138	7,018816	8,517558	8,146967	23,23911	16,82616	22,76871	16,51594	33,15809	26,40204	21,54744	23,5762	22,03629	16,32874	15,2066	15,86994	7,81036	5,720671	7,702393	7,599469	18,19242	15,90331	13,38141	18,31448	32,45966	25,56822	28,45761	31,1488	27,03767	19,18069	24,69758	16,58357	27,85622	22,74315	31,0074	26,68711	32,49593	27,93103	23,76789	27,53585	32,15399	20,75342	31,92191	35,60884	29,04178	11,74555	19,75678	16,57804	28,92338	18,42044	23,93802	28,63319	31,78803	24,91089	28,47418	17,4091	30,24578	27,90182	32,67159	21,51056	16,54281	14,32319	19,67437	14,39538
5/17/2018 4:56:00 PM	49,0333333333333	4,744211	3,818731	8,459052	6,660174	10,30186	12,06344	10,7235	13,17094	19,7833	17,46498	19,54728	20,17552	15,61872	18,75449	15,19017	21,3925	4,967673	5,751133	10,06832	6,591443	15,17842	7,635045	12,81899	21,95285	29,26178	23,11153	33,01096	30,41832	28,59859	16,37516	18,15098	21,6179	7,321577	7,182527	8,299764	8,110701	22,83702	17,28773	22,00445	17,6356	33,95337	29,77564	21,66294	23,71132	25,4396	17,33443	15,08061	16,12808	7,681047	5,68337	7,56286	7,684224	16,18907	13,81963	15,16033	18,52343	33,46915	22,0539	30,19306	33,99716	28,19912	19,56772	24,04945	19,02368	27,09991	23,24533	31,89131	26,70638	34,58838	31,1783	26,98656	28,88995	31,7861	20,9987	31,58309	34,01477	32,8284	11,98704	20,20916	16,48134	30,04822	21,93192	25,11964	29,74512	29,79885	24,6692	28,65412	17,76476	29,99558	28,07174	26,91465	21,04471	17,12609	14,59701	19,59507	14,99558
5/17/2018 5:56:00 PM	50,0333333333333	4,734265	4,241407	8,230619	6,281429	10,57243	11,88225	10,69131	13,09391	18,65633	16,87127	20,22519	20,75065	16,05438	18,5789	15,53962	20,88065	5,080198	5,742983	9,885058	6,410326	14,93535	7,397008	12,80746	18,56149	30,71301	24,9252	33,54153	28,91282	27,75593	16,08822	18,22841	21,41136	7,29291	7,012391	8,246851	8,201191	23,49318	16,59863	22,54884	17,1444	35,08144	27,34817	21,6215	24,36077	23,59127	16,23232	15,05747	16,57348	7,621366	5,782977	7,867486	7,436313	15,79002	14,58782	13,60736	18,43322	32,11207	20,68102	29,6225	32,43728	28,06754	19,36084	24,52345	17,15524	27,4026	24,22165	32,63056	28,98023	33,89968	28,41015	26,05155	32,94913	35,34967	21,92971	34,03708	35,39325	31,71502	12,09204	20,1215	16,52092	31,6208	19,12336	24,27829	31,05928	30,71459	25,10258	29,73054	18,26916	31,81615	28,00169	28,4929	21,5051	17,75317	14,26358	19,45748	14,31615
5/17/2018 6:56:00 PM	51,0333333333333	4,624434	4,415617	8,218875	6,377513	10,12192	13,29258	10,63198	13,14427	18,93305	17,17154	20,87389	20,55172	15,96424	17,94775	15,78933	21,62943	5,296958	6,130636	10,54245	6,438509	14,78068	7,734582	13,06056	16,48783	29,52352	24,60979	33,8838	33,21328	28,97077	15,81109	18,47128	22,05543	7,191091	7,334702	9,791944	8,245746	22,81437	17,05522	22,62378	18,19408	35,73932	26,41586	22,25975	24,50148	22,46595	15,46419	15,04027	16,57957	7,504076	5,880236	7,853808	7,369654	15,92521	15,20861	13,30902	18,47141	33,52662	23,41063	28,98417	31,50061	27,7245	19,51882	24,46307	16,99533	27,65998	24,62844	32,3825	28,47784	36,08111	28,82294	24,68985	29,97706	36,10301	21,52458	32,17106	35,33716	28,92497	12,03947	19,84071	16,70839	30,43193	19,63832	24,62872	29,70802	31,29973	25,57817	29,32188	19,04544	33,04515	27,69894	28,28181	21,66273	17,25374	14,18276	19,16715	14,22801
5/17/2018 7:56:00 PM	52,0333333333333	4,924223	4,40118	8,753317	6,443552	9,929127	11,72027	10,51551	12,46325	18,91095	17,24062	20,20985	20,70568	16,61755	18,08376	15,47456	21,3961	4,879739	5,197144	9,901153	6,860149	15,10355	7,347963	13,01545	16,90602	30,54833	24,10415	35,17801	32,42823	29,5597	16,84675	18,62248	22,4542	7,094385	6,9056	8,073745	7,889034	22,98968	17,39598	22,80007	18,00923	35,71072	26,17423	22,88413	25,56428	22,48977	15,78533	15,13781	17,92164	7,977383	5,756176	7,66523	6,87445	15,87361	15,21089	14,68218	18,31109	33,98141	23,58622	28,77148	35,36893	27,70266	20,14292	24,55605	16,28433	30,22713	25,5649	33,88414	28,53282	38,34535	28,90155	24,72646	31,58619	44,58362	21,52168	34,86848	36,83728	29,29128	11,99043	21,0226	16,79149	30,42875	19,99689	25,64627	30,31927	30,35664	26,01024	30,51165	19,65918	30,14893	28,41864	28,63174	21,4995	17,23267	14,1619	19,30482	14,11224
5/17/2018 8:56:00 PM	53,0333333333333	4,702835	3,93395	8,339341	6,619003	10,15259	11,77629	10,04759	12,36233	18,81845	17,48791	19,97078	20,75742	16,57376	18,09385	18,18116	21,12566	4,902948	5,115702	10,36396	7,124157	15,08663	7,896151	12,8621	18,488	31,06039	23,76582	35,44588	33,72437	29,04592	16,22064	18,72499	22,1147	7,123396	6,632681	9,441037	7,897187	23,32711	17,92198	22,86023	19,24942	36,38891	27,40157	22,93995	25,57264	23,50706	15,50433	15,24225	17,02255	7,666334	5,925964	7,671792	6,992705	16,47312	14,5997	14,29384	18,35793	32,8011	26,37219	29,44028	34,20293	27,78839	18,69343	24,14629	17,1797	33,52923	25,58114	33,51452	29,53498	36,52582	30,33723	24,96726	32,62103	35,89267	22,06234	33,26205	37,10309	28,32836	12,59906	20,6384	16,31252	30,56656	20,22408	25,95353	31,78741	32,77597	25,81033	30,49866	19,96601	30,66486	28,52371	28,56357	21,76952	17,3758	13,77183	19,36588	14,34074
5/17/2018 9:56:00 PM	54,0333333333333	4,800232	3,573994	8,418644	6,116614	10,41342	12,95038	10,44671	12,28027	19,08253	17,89974	20,86242	21,00457	16,70894	18,42734	15,36286	21,3503	4,877115	4,904261	10,21006	6,642213	14,98943	7,254227	12,91991	19,61263	30,97114	24,81301	35,45694	34,35151	28,76195	15,67784	19,33376	22,23599	7,109583	6,746242	7,950514	8,233933	22,75883	17,22059	22,59077	18,37022	36,40742	27,57025	23,39972	26,32799	22,80663	15,43069	14,99634	16,76787	7,657357	5,591637	7,656183	6,973779	18,09875	17,00838	14,04054	18,65212	34,0357	22,42892	30,82566	34,89722	27,48024	19,24293	24,63052	16,63627	29,39475	25,26042	38,278	29,87366	40,88646	29,21412	27,88116	33,60916	38,48074	22,38789	35,18499	37,52391	29,65911	12,68471	22,32337	15,97494	31,79784	20,82933	25,62052	31,58356	33,65129	26,61921	31,35465	19,97016	32,18384	29,3558	29,20604	22,10835	17,64941	13,71201	18,98734	14,16901
5/17/2018 10:56:00 PM	55,0333333333333	4,616904	4,155131	8,295686	6,831206	10,36714	11,37834	10,42047	13,20237	18,58153	18,79034	20,84466	20,86041	18,49373	18,30964	15,30704	21,26982	4,885956	5,129449	10,29551	7,138526	14,89487	6,908916	12,84607	16,76476	31,659	27,87231	35,86373	36,23349	28,1938	16,73028	19,35366	22,33525	6,985383	6,759643	8,047842	7,961912	23,11789	16,67572	23,15988	17,73431	37,34838	30,43552	24,66858	26,2719	23,01103	16,03911	15,43207	16,83038	7,601404	5,576233	7,506908	6,799777	17,26501	15,22325	18,16271	19,21702	35,92354	21,67171	31,02958	44,092	27,52935	18,63961	24,33984	17,06275	30,73228	25,31996	37,49295	30,42247	40,30111	30,22809	27,95777	31,72594	37,50912	23,23296	33,68155	38,17854	28,91309	12,06019	20,50032	16,54903	31,34366	20,94607	27,32537	32,17811	35,0601	27,04949	31,48602	20,52705	33,2195	29,46618	30,66409	24,42419	17,53654	14,28368	18,9365	13,29617
5/17/2018 11:56:00 PM	56,0333333333333	4,519161	4,494846	8,573511	6,67088	10,62831	11,0673	10,10824	12,65902	18,28553	18,58505	20,93564	20,25869	16,7526	18,18765	15,2294	21,36584	4,896593	4,945638	10,43594	7,386715	15,14244	6,73139	12,39805	18,73715	30,95076	25,21959	35,95111	34,59024	28,65489	17,03595	19,1923	23,21708	8,404205	6,434088	7,64727	7,936628	23,06297	16,85545	23,14641	18,17778	37,75586	27,39943	25,57872	26,98615	26,2672	22,0059	15,16178	16,75964	7,704464	5,414525	7,083058	7,056187	16,37842	15,95719	14,31366	19,97445	34,8566	26,66556	30,48291	35,44457	27,98478	24,05193	24,23001	17,32503	31,46179	26,41171	38,23124	31,8073	40,59164	31,15322	28,62276	32,29823	40,59986	24,21903	34,30661	39,60412	28,96262	12,3767	20,52691	16,69001	29,26958	21,22444	25,94082	32,16146	34,09483	27,69369	37,8737	20,79603	32,81443	29,60013	30,58072	23,32629	17,43217	13,64763	17,73265	14,20715
5/18/2018 12:56:00 AM	57,0333333333333	4,624364	4,152713	8,441853	5,997044	9,690127	11,20835	9,864681	11,91272	19,25363	19,18242	21,94201	20,55081	17,19738	18,28491	15,21911	21,12104	4,9073	4,685635	10,16571	7,05964	14,5108	7,750815	12,23951	15,91008	32,33754	24,25826	37,30403	35,08441	29,23829	17,50062	19,56821	23,63485	6,923285	6,638623	7,854638	7,594081	23,36926	16,76938	23,63734	18,29023	38,0093	27,82928	24,86164	28,2818	22,89954	21,76289	15,29109	17,21499	7,663088	5,549984	7,599539	6,445623	16,45923	14,01387	15,09463	17,71593	35,24894	22,72996	30,94482	35,58784	29,66415	18,71008	23,94286	17,40302	32,6986	26,63994	38,63237	32,02269	38,70656	30,8736	30,15473	33,236	40,78001	23,92538	35,1979	38,82391	30,1595	12,61487	20,77386	16,82948	31,15115	21,14839	28,05199	32,91004	35,05202	27,41172	32,35936	20,82656	37,45137	29,48297	29,9285	22,9624	17,62572	13,83655	17,94796	14,05366
5/18/2018 1:56:00 AM	58,0333333333333	4,989708	3,812445	7,963983	6,259533	10,44692	10,85716	10,44858	11,65057	19,33722	19,59998	21,30478	21,78009	16,46372	17,99749	15,11315	21,39976	4,796986	4,433784	10,25675	6,734223	15,14264	6,53342	12,31564	15,05754	32,54773	27,54117	36,82319	37,5842	29,02631	17,44854	19,30903	22,99335	6,855315	6,738229	7,841996	7,945404	23,31785	16,94111	24,31145	18,61129	38,90149	28,67539	26,35948	28,10656	22,62164	16,10252	15,45044	16,89227	7,616116	5,25496	7,203664	6,183964	16,85166	15,38337	18,32857	19,0931	34,72004	24,17848	32,89519	35,71066	28,28504	19,41893	24,50113	17,03173	34,03065	24,99938	39,44995	32,37311	40,2705	32,15124	32,25112	34,2879	41,489	23,8456	36,76289	40,16882	30,19107	12,81858	21,1926	15,97135	32,38927	22,1149	27,79351	32,85981	34,23851	28,21059	34,31241	21,63255	35,16516	29,85044	30,35304	23,37485	17,5849	13,5494	17,46684	14,3312
5/18/2018 2:56:00 AM	59,0333333333333	4,376588	4,039152	8,115951	5,742153	10,3047	11,40508	10,6994	12,54601	19,86959	19,59059	21,17491	21,12794	16,69015	18,68058	15,31602	20,26083	5,167025	4,485038	10,51904	7,457518	14,9274	7,463114	12,1339	0	37,23655	27,19738	37,64464	35,7157	29,86233	17,08099	19,5519	23,58201	6,883497	6,904564	7,799031	7,459522	25,07482	17,14833	23,84221	18,21266	39,85888	30,94282	25,92182	27,74391	22,89995	15,58369	15,31043	16,95147	7,568593	5,575058	7,072902	6,301807	18,01372	16,6885	14,94177	18,60805	37,83819	24,48318	32,23213	37,83654	27,92516	17,2601	23,77922	17,49406	31,69595	26,15323	37,68775	32,11939	42,56396	31,89379	30,11177	33,96897	47,93311	24,0614	37,36558	40,94821	30,63826	13,22606	21,43582	16,65326	34,00102	20,90925	28,56654	33,50561	36,83155	28,29591	35,7215	22,29132	33,79296	30,72129	30,91982	24,92464	17,19523	13,47591	17,68761	13,99446
5/18/2018 3:56:00 AM	60,0333333333333	4,345711	3,97284	8,591538	6,110536	10,02183	11,02875	10,51178	11,75923	19,80714	19,60716	21,96653	21,97641	16,49612	18,38604	15,00014	20,38033	5,057126	4,641841	10,04207	6,602426	14,83311	6,68145	12,11159	15,5944	35,09636	29,16232	37,50975	37,72063	30,04393	16,88501	19,34005	24,08495	7,103435	5,96071	11,90595	7,523555	24,24942	18,10006	24,12343	18,34418	39,9868	30,82249	27,50877	30,19383	25,67646	15,01437	15,52505	17,9108	7,210363	5,307112	7,416833	6,057899	18,55507	14,90378	14,84513	21,24869	38,39164	22,38623	35,99139	37,45137	30,73787	17,87177	23,73958	17,695	31,95499	26,7937	39,06852	32,92461	42,09756	32,70716	35,19535	35,6927	42,59118	26,16615	37,55132	42,08265	29,58444	12,80007	22,00569	18,32788	33,26999	21,87666	29,66553	33,45187	38,28153	29,10409	34,85514	23,29478	36,24281	31,619	31,45695	24,01857	16,8741	13,45256	17,80856	13,86515
5/18/2018 4:56:00 AM	61,0333333333333	4,837187	3,832477	9,380251	6,356998	10,13124	10,71045	10,81938	12,11573	20,21199	19,41424	21,84986	21,47974	17,67048	18,64659	15,52829	20,96948	5,077987	4,832974	10,16136	6,983865	14,74456	6,813246	12,30527	14,53678	36,82499	30,08116	38,85271	36,47097	30,04697	18,03983	20,18609	23,91054	6,845644	6,237773	7,47617	7,483077	22,40357	17,36406	24,46763	17,83654	40,90282	31,62232	26,13747	29,2649	23,09178	15,72847	15,26891	16,94546	7,365648	5,146303	7,070762	6,036762	16,75356	15,93342	15,3516	18,45677	38,85106	23,27973	33,43999	36,73015	28,75988	19,63984	23,44862	17,45856	32,75876	26,96618	37,31238	33,04162	43,48172	33,55134	32,96349	35,72849	43,76389	25,59537	40,22739	42,57999	28,86853	12,7953	20,75127	16,65969	33,38957	26,74583	28,63312	36,00367	37,06738	29,91767	35,24729	23,63968	39,81391	32,21437	31,7162	24,5765	17,09507	13,45083	17,79192	13,69999
5/18/2018 5:56:00 AM	62,0333333333333	4,391716	3,608671	8,852993	6,097273	10,11266	10,95297	10,33688	11,41185	20,95346	20,13525	21,39423	21,98373	16,65493	18,57399	15,60884	20,37135	5,007944	4,625401	9,974234	6,322115	14,56689	6,341526	12,26183	15,5714	38,4692	30,01168	39,61442	38,66097	30,73649	16,75274	19,60164	24,00137	6,967009	7,28925	8,434531	7,767877	23,66234	17,66351	24,14097	18,67947	41,48866	33,67319	26,59718	30,2352	22,78286	14,88837	15,52684	17,44149	7,323372	5,159911	6,987664	6,095408	16,59912	16,29421	15,05775	20,35809	37,44418	22,73548	34,00102	39,39565	28,32153	19,57988	23,69364	18,81846	33,73896	27,0584	40,80736	33,66587	42,05004	33,03313	31,90574	36,01729	42,53592	24,24217	41,92833	43,85472	30,37218	12,88096	21,45405	16,99561	33,4547	23,14869	29,94992	35,83651	39,52344	30,43939	35,94745	24,12805	36,12774	32,26812	32,20553	25,13836	17,10282	13,74206	18,58069	13,89085
5/18/2018 6:56:00 AM	63,0333333333333	4,572281	4,213708	8,610396	7,158418	10,06092	10,61685	10,54135	11,75149	20,68324	21,3034	21,96156	23,79531	16,35002	19,08087	14,95517	21,73747	4,666224	4,682388	9,911511	6,619556	14,47412	7,366683	12,60872	0,4688191	35,72813	29,8021	39,48719	38,77369	30,04939	16,96369	19,96657	24,15064	6,6657	6,021635	7,567764	7,374763	22,76422	17,41711	23,86218	18,3562	41,53922	33,91606	26,81021	31,62039	22,90741	15,64414	15,67853	17,09411	7,566521	5,409759	7,070001	6,242471	17,64534	16,94898	15,41618	18,81293	39,22331	25,69628	33,83352	42,6584	29,264	19,62554	23,97505	17,19655	32,90527	26,81324	39,05048	33,16098	43,74441	34,91642	31,44396	37,73527	46,53805	25,42917	40,927	44,66077	27,92157	12,83854	21,724	16,92826	34,41188	22,30231	29,81992	36,12975	39,15934	31,05894	37,88461	24,52552	36,42787	32,17202	33,27434	25,07895	16,54972	13,84554	17,89595	13,50865
5/18/2018 7:56:00 AM	64,0333333333333	4,607925	4,255015	8,306602	6,238257	9,932098	10,82235	10,05664	12,06952	21,18085	20,22913	22,09874	22,31336	16,1553	19,05283	14,80673	20,89322	4,69123	4,578498	10,06244	6,288752	16,23453	6,729249	12,33553	0,1411223	36,64125	31,93931	40,21421	38,39088	30,62445	18,01862	20,22608	24,22145	7,167744	6,087188	7,709369	7,132999	23,10006	17,69466	23,14227	18,51894	41,64235	34,92588	27,32317	29,96657	24,05559	15,98634	15,23134	16,98027	7,311836	5,305523	6,974262	6,060248	18,20893	14,3321	15,99546	18,90452	39,86295	24,417	34,39821	44,14568	32,68644	19,7983	23,62532	17,69687	34,47198	28,16714	39,47972	33,24388	44,18649	36,38422	33,86218	38,00882	46,2768	25,57596	39,07135	45,33876	29,86102	12,75641	21,8216	16,67799	34,58091	23,35427	32,523	36,0677	39,74449	32,92772	37,46015	25,37342	36,25863	33,30701	32,92427	25,62625	16,13927	13,89844	17,41711	13,30978
5/18/2018 8:56:00 AM	65,0333333333333	4,581193	4,502238	8,82488	6,386287	9,839398	11,67275	10,01713	11,47892	21,30906	20,09491	22,71013	22,87922	15,88624	19,21474	15,83257	20,63613	4,825514	4,65241	9,799125	5,916294	14,19782	6,908156	12,50863	14,50404	40,86552	32,48391	42,51554	41,69851	30,37474	17,48017	19,89783	24,43862	6,58281	5,889078	8,737843	7,712546	24,85867	17,37394	23,84919	17,89463	41,97614	39,30054	28,69937	30,73297	23,85824	16,17036	15,54011	17,04893	7,077392	5,134699	7,0986	5,79396	17,6995	15,63543	16,71516	20,93888	40,67487	30,4463	35,45273	41,84047	28,87758	20,01948	24,14643	18,36096	35,8747	27,35805	38,81431	32,99065	45,0907	40,25614	34,67231	40,08835	47,61929	24,2162	40,44706	46,2022	28,18261	13,22668	20,71266	16,64021	38,69136	23,3544	32,86237	38,02187	40,69525	32,70115	37,54876	26,63358	35,98626	31,88626	33,4775	25,85385	17,13452	13,29824	17,37767	13,37858
5/18/2018 9:56:00 AM	66,0333333333333	4,839468	3,691493	7,874806	6,445417	9,952959	10,90144	10,07826	11,68967	20,39975	20,40623	22,65197	22,68388	16,1325	18,10173	14,69689	20,84604	4,952408	4,399728	9,758166	6,440512	14,01436	6,816285	12,16761	15,46101	38,06698	31,66584	41,81366	42,10316	30,76004	17,88379	19,95717	24,27981	6,741752	5,910768	7,49033	7,481418	23,12997	18,24111	24,32679	18,87586	43,15477	33,9819	30,15577	31,54081	23,35682	15,63964	15,55737	17,3796	7,201798	5,121989	7,063164	5,892187	20,12012	15,6929	16,2261	19,28341	48,0687	26,90967	36,09147	40,38689	28,36359	19,30634	24,02278	17,27426	35,99435	27,67109	40,45888	33,70227	46,76675	39,57083	37,16428	38,98044	47,97891	26,60395	42,63436	47,63277	28,10683	12,83432	21,26375	16,38118	34,44491	24,18089	32,18322	38,51846	39,28859	32,28835	38,94527	26,78983	37,64237	33,20174	34,44152	25,79334	16,59925	13,47128	17,66654	13,24181
5/18/2018 10:56:00 AM	67,0333333333333	4,651373	3,529233	8,232621	6,486861	9,846166	11,37765	10,05678	11,4899	21,42566	20,69484	23,28512	23,04729	16,18479	18,74772	14,33411	20,10527	4,874213	4,663946	10,06776	6,480093	14,05953	6,200542	12,23157	15,03909	39,88326	36,36225	42,80276	42,55485	31,77884	18,93892	20,46198	23,95129	7,153378	5,714247	7,425744	7,732717	26,51898	17,28822	24,78269	18,94176	43,1965	36,20254	29,86958	31,13499	24,71769	15,94807	15,70092	17,28579	7,286072	4,918975	7,000096	6,056173	17,30921	15,96264	16,22582	19,62671	43,66407	27,06558	37,37926	43,30384	29,11134	20,83147	24,20825	18,47729	36,36847	27,68699	39,65351	33,7183	49,40567	39,52953	36,98006	40,01368	47,62407	28,45069	39,9998	47,13189	27,51119	13,15401	20,22705	16,49087	35,28328	24,16895	33,54085	38,99861	40,52284	33,52992	41,4106	26,57611	41,58102	33,6647	36,28164	26,55442	16,37537	12,83392	17,86735	13,1585
5/18/2018 11:56:00 AM	68,0333333333333	4,834632	4,212533	8,701923	6,401208	9,615662	11,33531	9,851556	11,50579	21,51753	21,33511	23,58788	22,6881	16,74085	18,47245	14,31359	20,08448	4,605714	4,644534	10,26843	6,323359	14,02838	6,128633	12,44909	14,09124	40,16848	36,03732	43,22958	41,54053	32,43002	19,09856	20,9174	24,29411	6,747002	5,582588	8,211827	7,483007	24,53021	17,72761	24,62726	18,5389	43,65122	35,85979	31,26098	32,68526	25,64793	19,87981	15,64475	17,58524	7,163185	4,953926	6,85718	6,440442	17,78784	17,2907	15,78705	23,53103	45,70748	26,29898	38,26046	42,72415	30,01913	19,631	23,56225	18,09364	37,33789	27,86265	41,54834	33,86281	47,53468	40,07502	39,24113	41,5634	48,05779	25,53119	39,03847	48,72388	28,22454	13,48475	20,14713	16,51194	35,35519	24,2662	33,73825	39,43075	41,48755	33,11774	39,29895	26,92515	38,50775	33,7518	35,36694	27,09439	16,05576	13,17667	18,36338	13,34722
5/18/2018 12:56:00 PM	69,0333333333333	4,778128	3,533032	8,649632	6,945458	9,159413	10,91768	10,22056	12,11414	21,5174	22,01163	24,28562	22,54573	16,66805	18,67188	14,61172	20,20301	5,015335	4,774605	9,803204	6,252901	14,05538	6,205861	12,3157	0,6300426	39,37742	34,53837	44,29688	43,51369	32,01329	18,98375	21,23038	24,22828	6,567888	6,002777	7,38278	7,358808	24,32816	16,77104	24,09269	19,24023	43,87267	36,34145	29,93534	33,07941	23,84063	16,2337	16,07517	17,22715	7,443497	4,998688	7,14419	6,645806	17,84621	15,7425	15,7713	20,30939	49,6618	31,95299	38,44697	45,06327	28,62912	19,25218	23,45387	17,1493	35,91927	27,67055	41,52942	34,80265	48,78254	40,25289	39,2356	44,90489	49,9848	27,51789	40,94102	49,21433	31,33718	13,47542	19,66415	16,25891	36,3637	24,32423	32,70315	41,16193	42,74819	33,54919	39,08046	27,25327	40,37288	33,76444	35,85468	27,27883	15,93909	12,53778	17,63663	12,6959
5/18/2018 1:56:00 PM	70,0333333333333	4,906332	3,767891	8,253206	6,837285	9,553699	10,67722	9,719482	11,79826	21,16359	21,6713	24,28196	22,96295	16,20924	18,79622	14,48207	20,18968	5,202116	4,616559	9,9513	6,261813	14,02699	6,222164	12,32344	14,08343	41,03587	36,19135	44,69842	44,07914	33,64217	18,47087	21,0626	24,06837	6,621768	5,451827	7,58683	7,240482	24,30261	17,69797	24,88602	19,00869	44,40319	37,21651	30,65581	33,43253	23,63423	16,39886	15,85571	17,75227	7,325446	5,168062	6,82112	6,240468	20,07232	15,88949	16,1602	21,5069	48,17176	28,22564	38,38327	42,92475	28,69681	19,03784	23,45629	17,92116	36,95706	29,22	43,27503	35,90269	49,94847	40,60987	39,1141	43,00053	48,58747	27,20021	40,78754	48,86149	28,39827	13,44648	20,40417	15,76509	36,47968	24,96	34,2946	40,49962	43,10891	34,60268	39,83353	27,28359	42,70398	34,39068	36,2891	27,25969	15,55599	12,83896	17,84179	12,72471
5/18/2018 2:56:00 PM	71,0333333333333	5,071701	4,104429	8,726099	6,935441	9,406084	10,31727	9,915036	11,33655	21,22466	21,52582	24,29784	23,34286	16,20655	18,34038	14,50645	19,56005	4,748149	4,453747	9,817155	5,810745	13,94307	6,900834	12,59574	13,67153	42,99549	34,86538	45,6529	47,88869	33,14945	18,27586	21,44086	24,00731	6,692296	5,329493	7,420838	7,470159	24,41403	17,26424	24,64619	18,70724	46,63109	38,1956	31,62736	34,59404	23,746	15,89999	15,50723	17,40972	7,24594	5,073705	6,931504	6,700929	17,75621	16,05942	16,31016	20,66672	45,01347	30,76336	40,70616	42,11518	28,92884	17,00673	23,97229	17,98222	36,86671	29,22104	42,18854	35,49321	53,15112	42,09791	39,63321	44,58969	49,05401	28,65965	43,8425	49,32043	27,9224	13,00191	19,50521	16,30672	36,88495	25,87257	33,41698	43,36386	44,02507	36,02323	40,15356	27,05391	39,83021	36,27797	36,70542	27,48218	15,99497	12,5038	17,91114	12,68872
5/18/2018 3:56:00 PM	72,0333333333333	4,742485	3,811133	8,78889	7,320678	9,485385	10,60849	9,675137	10,96706	21,89296	21,30312	24,377	23,1201	16,81912	18,47944	14,36823	19,46908	4,99772	4,747112	10,04967	6,254144	13,94417	7,307348	12,69956	13,41167	43,0082	37,08084	47,08265	45,07226	33,22564	18,45684	21,35741	23,32539	6,467382	5,561243	9,504311	7,521621	24,72238	19,63542	25,98358	19,24424	45,71964	40,9594	31,75819	35,18933	22,80787	17,19448	15,41383	17,08458	8,419884	5,015404	6,961276	6,243853	17,54241	17,11332	16,10487	21,91797	45,28853	28,74102	41,68912	47,18778	28,53869	17,62385	23,75332	17,18646	36,21519	29,34757	42,84241	35,98765	51,62634	43,60059	42,00051	44,62789	50,1195	28,76326	43,33775	51,03013	27,84019	12,72367	19,52082	15,9929	35,21627	25,66396	34,06416	41,93441	43,5673	35,21814	42,34513	27,76111	39,84292	35,34732	36,92757	27,23019	15,82788	12,68471	17,88378	12,40744
5/18/2018 4:56:00 PM	73,0333333333333	4,596112	3,877031	8,456151	6,483617	9,833528	10,48153	9,639422	11,16352	21,90608	21,30208	24,60074	22,34299	15,91028	18,34446	14,31525	19,21847	4,885334	4,422387	9,820264	5,194656	13,84684	6,594828	12,57633	13,06186	44,66934	36,0074	48,13371	47,74239	33,38535	17,90783	21,22915	23,90859	6,666944	5,297373	7,180869	7,248217	24,20473	17,64071	25,44174	19,32637	46,80185	39,85632	32,78978	35,23686	23,6314	16,41599	15,35975	17,62254	7,289111	5,431656	6,656652	6,287162	17,83654	15,25579	16,29103	21,24668	46,30125	29,74649	41,09423	46,08567	27,7504	17,52943	23,32677	18,05054	37,87584	29,79553	44,35601	36,85766	53,48799	43,98721	45,03613	45,49604	50,59703	34,34095	45,05547	51,80378	27,50615	12,67988	19,64412	15,73759	36,78009	25,99145	35,63509	41,69727	45,78146	36,14362	41,63683	26,41309	40,09871	36,14949	37,23192	27,68534	15,50798	12,63173	17,94975	12,08706
5/18/2018 5:56:00 PM	74,0333333333333	3,952462	6,672676	8,574755	5,47096	8,594095	9,587133	9,634794	10,00684	23,52578	20,90531	25,24349	22,90127	15,83036	17,88903	14,10125	19,37576	4,255429	5,883552	9,942254	5,102786	13,09661	6,485066	12,69576	14,49637	44,8747	36,35762	49,24258	48,81258	33,28616	18,89803	20,93729	24,15278	6,69782	4,7563	7,523763	7,055564	28,57414	18,51749	25,93798	18,95502	49,16674	40,5723	33,42223	35,08876	23,49698	15,98717	15,66085	17,31087	6,851031	5,038889	6,662592	5,092492	18,12189	15,74588	16,50378	21,1993	48,29687	29,97692	42,01723	48,38203	30,07073	19,39178	22,94637	17,37539	39,61892	30,19888	44,00579	37,93415	52,72008	45,00491	43,42638	45,74934	49,79326	30,78581	46,11958	53,35917	27,58352	13,06269	19,58258	16,12615	39,69123	26,76925	36,14245	42,51831	44,2104	37,1962	42,49552	27,87066	42,20512	36,74721	38,24332	27,44336	15,70119	12,46512	17,68913	11,62046
5/18/2018 6:56:00 PM	75,0333333333333	3,549473	4,256535	8,52198	5,56815	8,735839	10,00856	10,38959	10,71736	21,84233	20,50495	25,2082	22,92744	15,84611	17,9396	14,88057	19,53871	4,783239	5,099262	9,812736	4,833043	13,68369	5,970932	12,48377	17,00569	44,40229	37,75344	50,83017	47,84538	33,92228	18,04018	20,75189	23,43764	6,243783	4,460723	7,509323	7,210849	30,49845	18,80747	25,17898	18,2539	50,86041	40,73083	34,16011	36,17733	25,69007	18,04259	15,56988	17,58103	6,567819	4,16943	6,69271	5,021068	18,20251	16,13209	16,32702	20,40492	47,67635	29,80561	42,00224	51,88135	30,58376	19,78552	22,94761	17,50366	40,08904	30,9002	46,18728	39,99406	54,53056	45,3699	43,77715	46,08049	57,94873	29,54589	46,73298	53,73929	26,99126	13,63091	20,26215	16,03345	39,80672	26,90415	34,22628	41,88025	45,25193	38,24581	42,49186	27,72595	41,52658	37,4712	39,24569	27,389	15,64061	12,51043	17,67628	11,28661
