# Supplementary material for: Neuroblastoma signalling models unveil combination therapies targeting feedback-mediated resistance
Source: PLoS Comput Biol. 2021 Nov 4;17(11):e1009515. doi: 10.1371/journal.pcbi.1009515 (PMC8604339; doi:10.1371/journal.pcbi.1009515)
Supplement: S2 File — (ZIP) [file pcbi.1009515.s023.zip › drug_sensitivity/LAN6_drug_sensitivity/IC50_LAN-6.txt]

Sorafenib -21.6170839806481 -5.45376572120301 0.255239326413108
TAE684 -3.11874592262785 -7.58852662699752 0.161246614006248
BI78D3 -27.2699121073919 -5.51978773567685 0.0622460232242157
GS4997 -31.5371713983671 -4.51529478509598 0.078691106958864
MK2206 -19.5267106893339 -5.98138170321682 0.176817781798706
Rapamycin -0.279870882083683 -3.71909933967616 0.205632906198139
AZD6244 -2.39757690804074 -7.58058766652924 0.153733379194309
LY294002 -19.475620048763 -4.98269308680177 0.0564628830169188
