# Supplementary material for: Neuroblastoma signalling models unveil combination therapies targeting feedback-mediated resistance
Source: PLoS Comput Biol. 2021 Nov 4;17(11):e1009515. doi: 10.1371/journal.pcbi.1009515 (PMC8604339; doi:10.1371/journal.pcbi.1009515)
Supplement: S2 File — (ZIP) [file pcbi.1009515.s023.zip › drug_sensitivity/LAN6_drug_sensitivity/LAN6_AEW_AZD_121119.txt]

Label: LAN6_partial_AEW_AZD_synergy
Metric: Phase Object Confluence (Percent)
Cell Type: LAN6
Passage: 1
Notes: 
Analysis Job: LAN6_partial_AEW_AZD_synergy

Date Time	Elapsed	A1, Image 1	A1, Image 2	A1, Image 3	A1, Image 4	A1, Image 5	A1, Image 6	A1, Image 7	A1, Image 8	A1, Image 9	B1, Image 1	B1, Image 2	B1, Image 3	B1, Image 4	B1, Image 5	B1, Image 6	B1, Image 7	B1, Image 8	B1, Image 9	C1, Image 1	C1, Image 2	C1, Image 3	C1, Image 4	C1, Image 5	C1, Image 6	C1, Image 7	C1, Image 8	C1, Image 9	D1, Image 1	D1, Image 2	D1, Image 3	D1, Image 4	D1, Image 5	D1, Image 6	D1, Image 7	D1, Image 8	D1, Image 9	E1, Image 1	E1, Image 2	E1, Image 3	E1, Image 4	E1, Image 5	E1, Image 6	E1, Image 7	E1, Image 8	E1, Image 9	F1, Image 1	F1, Image 2	F1, Image 3	F1, Image 4	F1, Image 5	F1, Image 6	F1, Image 7	F1, Image 8	F1, Image 9	A2, Image 1	A2, Image 2	A2, Image 3	A2, Image 4	A2, Image 5	A2, Image 6	A2, Image 7	A2, Image 8	A2, Image 9	B2, Image 1	B2, Image 2	B2, Image 3	B2, Image 4	B2, Image 5	B2, Image 6	B2, Image 7	B2, Image 8	B2, Image 9	C2, Image 1	C2, Image 2	C2, Image 3	C2, Image 4	C2, Image 5	C2, Image 6	C2, Image 7	C2, Image 8	C2, Image 9	D2, Image 1	D2, Image 2	D2, Image 3	D2, Image 4	D2, Image 5	D2, Image 6	D2, Image 7	D2, Image 8	D2, Image 9	E2, Image 1	E2, Image 2	E2, Image 3	E2, Image 4	E2, Image 5	E2, Image 6	E2, Image 7	E2, Image 8	E2, Image 9	A3, Image 1	A3, Image 2	A3, Image 3	A3, Image 4	A3, Image 5	A3, Image 6	A3, Image 7	A3, Image 8	A3, Image 9	B3, Image 1	B3, Image 2	B3, Image 3	B3, Image 4	B3, Image 5	B3, Image 6	B3, Image 7	B3, Image 8	B3, Image 9	C3, Image 1	C3, Image 2	C3, Image 3	C3, Image 4	C3, Image 5	C3, Image 6	C3, Image 7	C3, Image 8	C3, Image 9	D3, Image 1	D3, Image 2	D3, Image 3	D3, Image 4	D3, Image 5	D3, Image 6	D3, Image 7	D3, Image 8	D3, Image 9	E3, Image 1	E3, Image 2	E3, Image 3	E3, Image 4	E3, Image 5	E3, Image 6	E3, Image 7	E3, Image 8	E3, Image 9	A4, Image 1	A4, Image 2	A4, Image 3	A4, Image 4	A4, Image 5	A4, Image 6	A4, Image 7	A4, Image 8	A4, Image 9	B4, Image 1	B4, Image 2	B4, Image 3	B4, Image 4	B4, Image 5	B4, Image 6	B4, Image 7	B4, Image 8	B4, Image 9	C4, Image 1	C4, Image 2	C4, Image 3	C4, Image 4	C4, Image 5	C4, Image 6	C4, Image 7	C4, Image 8	C4, Image 9	D4, Image 1	D4, Image 2	D4, Image 3	D4, Image 4	D4, Image 5	D4, Image 6	D4, Image 7	D4, Image 8	D4, Image 9	E4, Image 1	E4, Image 2	E4, Image 3	E4, Image 4	E4, Image 5	E4, Image 6	E4, Image 7	E4, Image 8	E4, Image 9	A5, Image 1	A5, Image 2	A5, Image 3	A5, Image 4	A5, Image 5	A5, Image 6	A5, Image 7	A5, Image 8	A5, Image 9	B5, Image 1	B5, Image 2	B5, Image 3	B5, Image 4	B5, Image 5	B5, Image 6	B5, Image 7	B5, Image 8	B5, Image 9	C5, Image 1	C5, Image 2	C5, Image 3	C5, Image 4	C5, Image 5	C5, Image 6	C5, Image 7	C5, Image 8	C5, Image 9	D5, Image 1	D5, Image 2	D5, Image 3	D5, Image 4	D5, Image 5	D5, Image 6	D5, Image 7	D5, Image 8	D5, Image 9	E5, Image 1	E5, Image 2	E5, Image 3	E5, Image 4	E5, Image 5	E5, Image 6	E5, Image 7	E5, Image 8	E5, Image 9	A6, Image 1	A6, Image 2	A6, Image 3	A6, Image 4	A6, Image 5	A6, Image 6	A6, Image 7	A6, Image 8	A6, Image 9	B6, Image 1	B6, Image 2	B6, Image 3	B6, Image 4	B6, Image 5	B6, Image 6	B6, Image 7	B6, Image 8	B6, Image 9
12,11,2019 12:30:00	0	36,86561	46,35623	49,8959	50,48967	46,88247	45,54997	40,3505	39,04281	40,14492	39,89769	38,50002	40,57555	52,0503	47,24454	44,29797	41,82277	35,68163	31,70555	43,38666	39,40372	41,5853	40,50031	45,09726	41,7671	49,96255	35,5276	40,04372	39,72403	37,68105	36,44988	40,03226	38,82336	36,50495	35,51738	38,15387	35,34047	42,23536	24,37817	26,4048	36,06341	35,18981	32,24179	28,69931	28,72043	28,34784	27,89097	28,00901	30,93101	43,43163	68,67913	34,85487	34,01297	39,232	35,16432	36,04104	47,6883	51,7108	44,10477	49,25494	50,25798	33,66233	39,09682	36,75121	39,75512	40,92556	50,81551	42,28296	51,78739	55,99642	45,84562	46,87818	50,76674	43,44281	48,10109	46,00961	44,02008	47,11317	47,10868	42,1176	42,05024	50,7923	34,06049	32,36717	37,43776	43,09599	37,65321	45,26643	39,21217	45,39359	44,8316	35,63819	35,56129	38,79724	34,14075	44,75761	42,2069	35,68544	36,98179	31,80137	43,39156	41,05458	46,68186	41,56264	44,90814	46,66569	35,16337	36,98559	40,79313	37,75308	39,31752	42,33422	39,65771	42,38851	51,09686	29,68203	39,31558	43,66152	33,63512	38,10648	42,96598	42,16221	46,51262	45,30746	37,86699	40,70837	46,48362	38,3314	38,58338	41,00416	38,50846	48,64706	47,20982	41,86755	42,24027	40,49685	28,48571	31,59144	35,83373	30,56173	33,8724	33,73094	28,49821	31,7115	34,51991	44,23602	41,01847	43,46292	40,86414	46,12365	45,22035	37,48025	36,30954	38,07997	36,74797	37,83322	40,83131	37,32814	42,74183	43,58601	38,60577	37,13694	40,69006	36,30553	41,92597	37,76158	38,66757	40,37742	37,67456	34,34011	41,75467	41,71128	34,30876	34,53395	37,31052	44,90309	45,83002	31,98594	41,62095	49,9644	45,83014	34,20554	26,2692	24,53802	35,80922	34,87276	28,295	32,50904	33,19339	22,47251	40,55331	35,81578	35,0152	40,58811	43,25425	40,53319	37,82874	35,36927	38,98402	33,57994	36,03241	38,10429	33,74599	38,87122	45,04691	32,50034	34,8405	42,62745	35,6223	41,45744	43,10103	37,43874	46,09293	39,40237	34,02431	34,38771	33,57503	34,25583	34,4297	34,59225	37,47513	40,24438	40,02024	34,10987	39,11092	30,80018	38,85996	37,47389	42,009	36,18093	42,53309	37,34327	34,12308	37,52217	35,78332	60,69276	41,19176	36,97433	46,55089	42,68353	35,77787	46,25422	41,69422	41,22576	42,61156	40,6297	43,9137	38,86861	36,61636	41,78202	31,80212	34,73164	31,02612
12,11,2019 14:30:00	2	38,40351	46,53832	53,46354	50,82705	48,83724	46,8882	41,80129	41,25221	40,23245	40,80149	39,0004	41,88059	52,46082	45,37619	46,1823	39,50569	38,93076	33,8219	43,31081	39,15609	42,60416	41,48934	46,49162	42,6175	50,14885	37,28605	41,91629	42,56411	38,0553	37,59455	38,90839	38,77687	36,18487	36,57541	40,25392	37,37289	42,77188	24,50528	28,30667	37,32187	34,69407	32,33732	30,2839	29,98915	29,20196	26,94076	27,44391	31,75316	43,85942	66,13686	33,46181	36,44375	42,48536	34,90515	36,4452	47,43671	53,05455	44,12301	50,5674	51,96652	35,98515	40,26297	36,19611	40,88893	41,29158	53,53572	44,22861	52,99043	55,08179	47,16836	48,27621	51,90995	43,95854	48,30334	46,81816	45,42011	46,15764	46,47028	42,26825	45,84501	52,39182	33,62815	32,37891	38,06353	44,40823	38,19718	43,76865	40,07805	46,03551	48,58746	35,78595	36,25988	39,15858	34,45935	44,21379	41,85973	36,30173	38,59685	33,77943	44,6855	42,61694	47,72325	41,64318	49,43938	48,59727	36,68317	39,13945	44,21259	39,23595	38,66296	42,96612	40,41963	43,99508	54,37775	31,96321	40,98619	46,4917	33,51832	37,15822	42,07061	43,17756	46,35665	44,71707	40,82751	42,26956	47,87447	39,49768	38,20969	42,1875	42,09301	48,22556	47,89407	42,50608	42,99223	42,94518	29,80533	31,86373	36,17208	31,50916	33,62809	34,21515	27,64146	32,76484	34,87462	45,60882	42,16442	44,34372	44,33149	47,13002	47,27584	40,3145	38,677	39,49346	38,47591	38,59831	41,79887	38,49878	44,71312	44,55686	40,01278	38,50187	43,3689	38,29486	40,95116	39,23152	39,84001	40,23083	39,10007	36,61472	43,03568	42,23447	34,3258	34,18137	39,05	45,5229	46,2567	31,17864	42,47153	51,58197	45,25703	33,62019	25,56912	26,21774	35,13628	33,13115	28,51984	32,5887	32,48943	22,01095	40,2497	37,50387	34,21309	40,67556	43,65841	42,11711	37,1674	36,97923	38,78419	34,54126	36,40923	39,11596	35,77634	39,94203	44,81293	33,65709	36,79736	44,02762	33,32345	42,71966	44,02525	37,68208	46,18818	39,24817	36,33405	34,34184	34,25633	35,59212	33,82115	35,18394	38,70323	39,43787	37,77203	35,01873	39,68695	29,66559	38,8959	37,02206	41,27451	36,29793	41,37191	36,02655	32,74783	37,23503	36,4557	61,2848	41,16718	36,49681	45,65974	43,21576	35,71299	44,7009	43,46478	41,22548	43,49793	41,9773	45,00539	39,69606	37,41787	43,36296	33,85596	35,51897	31,71405
12,11,2019 16:30:00	4	39,15839	47,47332	52,55566	50,17952	48,35198	47,36758	42,31322	41,34256	40,89992	41,57714	40,34794	41,2846	54,52178	46,02508	46,25456	39,45257	40,29322	32,82784	46,04519	40,33701	44,30225	42,11586	47,17672	43,99543	50,87527	37,59396	43,08942	42,49571	38,19606	38,57281	39,82227	40,25428	37,18059	37,72655	40,46999	36,75003	44,02126	24,26503	28,4507	37,81002	34,37402	32,02669	30,0018	30,08123	29,32946	27,17424	28,24117	31,53831	43,74847	65,97733	34,38958	36,31424	42,92888	34,4121	36,05555	45,91333	51,6688	43,55326	50,1414	52,29815	36,49744	40,26269	37,11862	40,8691	42,08941	54,96705	43,76443	53,56273	55,35104	46,57935	48,63981	52,27129	44,83242	48,52736	47,53232	46,56235	47,60437	48,64058	43,1212	45,948	52,93766	34,38764	32,7014	37,09169	44,11017	39,46805	44,13523	41,52382	47,28461	46,78478	35,89874	36,79467	39,06637	34,20294	44,6118	43,34791	35,33653	38,60702	33,85947	43,07686	41,69602	46,90242	40,02728	47,58918	46,77241	36,0032	37,41655	42,3173	39,25363	38,52439	43,7473	40,53576	44,42657	55,66576	34,05981	41,74264	46,41536	33,72279	38,48039	44,5979	43,7779	47,26534	46,16531	42,11144	43,11305	48,5438	39,17309	38,24359	41,67806	40,95269	46,70922	46,95906	41,15446	42,43327	41,57465	29,97023	31,79639	35,34531	31,21699	33,93955	33,3287	27,39225	32,36613	34,30489	43,73639	41,59925	42,28235	41,1499	45,42799	45,79354	37,02255	36,9223	36,85096	36,70769	37,28006	40,67549	36,67453	41,61741	43,69529	37,45364	36,23674	41,6708	37,27944	39,48172	37,87445	38,52847	39,35801	38,9836	35,09782	42,034	40,70298	33,16796	33,05204	38,22253	44,58886	44,70126	30,93383	40,9663	49,99365	44,00261	33,30273	25,37495	25,96036	33,5981	31,81912	27,74631	30,61575	31,15991	21,12048	39,45217	36,02336	33,90687	38,30301	41,76911	39,77405	35,77912	34,47102	37,16311	32,76248	34,54988	38,01012	34,05815	37,94789	42,25512	31,24365	34,70068	40,91339	33,24961	41,49232	42,12257	36,51234	44,43019	38,44228	33,84195	33,12824	33,43431	33,87757	32,24856	34,49421	36,69341	37,7732	35,67901	34,18993	38,00737	29,26599	36,89566	34,71983	39,48684	34,52145	38,83234	34,23359	31,14335	36,41193	34,46114	58,5829	38,24022	34,35683	43,64092	40,93757	33,34632	42,01971	41,53591	40,25687	42,02331	41,38815	44,33085	37,96074	36,85731	42,14537	31,43664	33,73016	29,72135
12,11,2019 18:30:00	6	38,78639	46,45488	53,10352	50,03039	48,79046	48,48529	42,00646	41,81753	40,87906	41,79654	40,17387	43,17218	54,05441	46,33475	46,65306	40,06583	40,2365	33,84836	46,23445	40,08702	45,16771	42,23515	48,2063	44,27593	50,75285	39,36243	45,23748	43,30273	39,0397	39,36637	40,32555	40,7561	38,20857	38,03299	42,03428	37,59704	43,70032	24,19913	27,83482	37,83113	33,92505	31,97635	30,51661	30,11419	29,52738	26,88363	28,59318	32,09341	43,24401	65,97404	34,12874	35,79941	44,05027	34,67672	35,78732	46,07329	51,97087	42,37256	51,22187	51,77921	35,4159	41,81144	37,8154	41,81324	42,48907	54,75147	44,24231	54,03121	55,73669	47,91141	48,95957	51,10707	45,37749	50,45637	48,50864	47,41096	48,19636	49,05075	43,65067	46,79764	54,47648	34,20535	33,33603	38,25404	44,79781	41,30581	46,00547	41,28743	47,58944	48,20403	35,83892	36,93207	39,05772	34,89307	44,93956	43,06013	34,84672	37,34237	33,72326	44,41665	40,6326	46,49355	40,13836	46,46814	48,17361	35,32045	37,38921	42,44487	39,18047	39,54845	44,03417	40,67412	44,87323	55,87208	33,66303	41,99428	47,34374	35,32722	39,72074	44,59473	43,58415	48,35246	46,88805	42,08768	43,4274	49,46314	41,09588	40,63942	43,10732	42,5183	49,80104	51,04836	43,79559	44,47917	42,36308	28,89257	30,88625	33,85561	30,21551	32,66682	31,82728	26,57679	30,75639	32,98146	41,85559	39,81722	41,61284	40,8064	44,65849	45,18657	36,25359	35,21241	36,75018	35,94081	37,49309	39,66256	36,193	41,92687	42,7508	37,56516	35,94269	41,02454	37,08555	39,00157	38,40759	38,11305	38,31205	38,99225	35,5073	41,41765	40,67092	34,10629	34,64364	38,40137	44,74172	46,08298	33,0265	42,58463	50,83803	46,08642	32,2078	24,20169	24,77895	32,31113	30,11128	26,33634	29,49711	29,5566	20,65138	37,61942	34,29313	32,26622	38,26239	40,63943	38,78225	33,79288	32,9219	35,61076	31,62259	33,90245	37,73914	33,51907	36,73532	41,28004	31,08525	34,16985	41,53908	32,96737	41,0802	41,51014	35,74416	42,98623	37,45109	32,71711	32,75378	32,13108	32,70908	32,09846	33,92504	35,91173	37,04692	35,40451	33,32649	37,68229	28,1965	35,15976	31,86159	37,08396	32,34692	36,74699	32,37664	29,2231	34,28643	32,34078	57,23232	37,01646	32,31094	42,009	39,62719	31,73553	40,58536	38,76733	37,96896	40,3373	39,88483	43,57792	38,17653	35,25524	40,43275	30,61387	32,55954	28,67401
12,11,2019 20:30:00	8	39,27953	47,51789	52,98285	51,4376	48,51935	48,20533	42,6702	42,41995	40,71652	42,0758	41,18176	43,37035	55,30206	46,96969	45,53963	42,52895	40,83514	35,37405	46,58274	42,05846	46,4019	44,22945	50,07052	46,04789	53,84918	40,00608	46,0398	43,58429	39,63866	40,59413	41,59869	41,69747	38,85789	39,50183	42,86949	38,72768	42,59857	23,80601	28,25348	37,34347	33,55161	31,66729	30,52028	29,89487	28,88994	26,77318	28,59637	32,42823	44,04909	66,02158	35,52462	36,62701	42,86023	33,72589	35,60973	47,5237	53,50477	44,66291	50,80439	53,62427	36,9563	41,20731	38,13363	41,27032	42,22017	55,30199	43,99232	55,15804	57,1665	47,6809	50,05651	51,99402	47,13251	49,99012	50,42813	48,09716	49,83545	50,62479	45,1874	47,93642	55,03515	36,32426	34,73579	40,17208	46,28309	42,89186	46,77096	42,27683	49,20707	49,83262	34,47786	35,40651	39,48331	33,93961	43,63387	41,22775	34,03209	36,26314	32,86181	43,29541	40,94358	46,76607	40,23298	46,95782	49,01048	35,37108	37,2844	41,89205	40,12005	40,20377	44,5981	40,7454	46,17906	55,06817	33,01116	42,48639	47,01948	35,73642	38,76865	44,36021	43,75967	47,23978	46,27237	42,17037	43,40787	49,31414	42,11621	41,13816	44,30143	42,4515	49,15498	51,91541	44,63686	46,10217	43,70675	28,40524	29,54514	33,45366	29,05719	31,96397	32,17645	25,46598	29,66229	32,65279	41,85242	38,77038	41,74632	40,20315	44,68922	44,4867	36,39748	35,93562	36,46157	37,66661	38,68312	40,62997	37,21486	43,1174	44,33487	39,5349	37,66171	41,85952	38,44316	40,85585	39,40504	39,33548	41,08934	41,02045	36,19668	42,57618	42,934	33,96489	34,30606	38,7612	45,77323	45,58195	33,19379	42,13411	49,17536	44,94488	31,03655	23,61909	23,73397	31,79701	29,35352	25,71141	28,14648	28,10842	21,35866	37,05935	33,65107	31,36155	37,02316	39,18145	37,77569	34,0935	32,24055	35,78368	31,10791	33,37845	37,57038	33,30909	37,32095	40,93937	29,94088	34,1744	41,05278	31,90545	40,17759	40,98827	34,96451	43,19987	38,16299	33,13667	32,17714	32,94774	33,20969	31,74775	33,09197	35,51144	36,69576	34,74691	32,21809	37,04942	28,6365	33,85714	30,13387	35,59647	30,21227	34,27973	31,4258	27,63967	32,07615	31,04132	55,66948	36,05045	31,77478	40,72799	38,40262	31,44748	38,68784	38,6814	37,07117	39,82288	39,43433	43,02531	35,67612	34,57195	40,0279	30,28812	31,97412	27,7971
12,11,2019 22:30:00	10	38,6314	49,04053	55,13214	50,52345	50,08986	48,35033	42,8339	42,72518	41,63875	43,93513	41,78768	43,97332	54,56999	47,04983	48,71608	40,92527	40,41114	36,29863	46,93902	42,13742	46,61879	44,11402	50,60281	46,2567	53,69253	41,49798	46,01928	44,57428	40,29364	40,84736	43,95847	42,83952	39,67756	39,55943	43,14074	39,42937	41,24792	22,73368	26,5484	36,55054	32,30368	29,90556	29,11307	27,96715	27,89429	27,22334	27,43804	32,15752	43,9068	65,87704	35,53376	37,29394	44,19582	35,63861	37,27481	46,68234	53,80748	43,71862	50,59882	53,24282	35,30967	42,63014	38,2684	42,20668	44,20934	55,42944	43,65012	54,65662	57,41759	49,16091	50,57133	52,26777	48,04369	51,7177	50,62603	49,22579	50,4729	51,6018	46,0798	49,16128	57,06192	36,68021	34,83546	41,82783	47,25388	44,08957	48,01081	43,29974	49,15277	51,10266	33,36303	34,75491	37,41046	32,05148	42,42133	40,97246	31,32295	34,49465	31,88502	43,23691	41,01721	46,53693	40,11873	47,06523	48,31503	35,90089	37,99147	40,93597	40,39367	40,8066	46,29712	40,29231	45,59957	57,46131	33,82315	43,2726	49,30841	36,60706	40,98584	45,17669	43,75414	48,80402	48,09066	42,12416	43,59111	49,88774	42,45144	41,60919	44,3526	42,79862	49,78399	52,05701	45,49803	45,25323	44,11721	27,35245	28,33581	32,08339	28,06152	30,80487	30,60677	24,31261	28,28408	30,929	41,89945	38,53786	41,07978	40,79189	44,66296	44,24825	36,31658	36,1984	36,86754	37,11974	37,85249	40,08523	38,11367	42,36067	44,61449	39,79575	37,20062	43,31345	38,48979	40,72992	39,86848	38,66682	40,55252	40,42904	36,38504	42,38954	42,78252	34,8671	34,1981	38,54214	46,27922	45,58873	33,3582	42,09009	49,41319	45,13711	29,59878	22,84559	21,99561	30,20316	27,67669	24,02651	27,30126	26,50281	19,00675	39,19629	34,23601	32,94015	37,58633	40,53547	38,00791	34,68993	32,71275	36,79757	31,71239	34,11942	37,84572	34,90667	37,5761	43,00839	30,64339	35,73455	41,74174	32,74495	40,22326	40,32266	34,26239	43,16312	38,4357	32,76891	32,34955	32,81823	32,60133	31,72622	32,0307	35,65469	36,36599	34,05476	32,51699	36,83507	28,19682	31,96389	27,7028	32,90048	27,77527	31,9121	29,34757	25,2091	30,0221	28,11877	55,37244	35,03625	31,00389	39,89431	38,68181	30,55061	38,25611	37,48018	36,48929	39,81136	38,60356	41,58992	35,50024	33,49338	39,65414	30,41287	32,02903	27,79717
13,11,2019 00:30:00	12	38,37118	48,16831	55,18662	51,40548	50,47254	46,53811	42,75724	42,02842	42,61972	44,97023	41,47748	45,501	56,22893	48,36213	49,03909	42,12456	41,43547	35,45665	46,62888	43,08313	48,0736	45,54155	50,88983	47,5661	54,73839	42,19054	45,89667	45,82366	41,67867	41,38703	44,49788	43,14628	40,74084	40,75658	44,93603	41,12703	39,46189	21,44837	24,79546	33,86197	30,12592	28,40545	27,55154	26,1187	26,32233	28,51721	28,23234	32,9155	44,20092	67,62227	35,64316	38,09288	45,31139	35,42379	38,64783	49,0176	53,60397	44,75954	51,58003	55,23864	35,94668	42,62309	38,28638	42,40358	44,45105	57,01466	46,04754	55,45347	56,87395	50,36036	51,97314	54,94279	49,83022	52,33167	51,81188	49,89527	50,53824	53,13977	46,37218	49,43606	58,25299	37,16547	36,55862	41,4133	47,81933	45,50051	47,97758	43,86625	49,86778	50,30124	31,1314	32,03291	35,30545	29,84762	38,43529	38,18578	30,44491	32,39569	29,96063	43,13694	41,37883	46,23881	40,20805	47,51872	48,10979	37,11331	38,33493	41,59482	40,01216	41,26028	45,97562	40,75623	45,81786	56,97895	34,13833	43,48191	48,41989	36,77386	40,09933	43,7547	45,05658	48,20996	47,03325	44,03977	43,81881	50,82122	43,41885	41,31901	46,08463	43,53206	50,80134	52,77672	44,8063	45,80605	44,19692	24,98432	26,22769	29,75298	26,14666	29,08647	27,57916	21,50641	25,93598	28,80249	42,94456	38,94514	40,9411	40,51233	44,081	44,30938	37,30341	36,03212	36,75937	36,5419	37,82134	40,81591	38,3582	43,2313	46,48079	39,80038	36,83217	43,56245	39,05227	40,55621	39,48683	39,03895	39,28596	40,74525	36,79287	42,04734	42,04243	34,25245	33,68852	38,09121	46,71266	45,73028	34,07741	42,13935	50,43358	45,04274	27,29712	21,6648	20,81647	27,89131	25,40077	22,43431	25,7751	24,60067	18,25867	38,11892	34,62201	32,67297	38,04555	40,5948	38,57973	34,75443	33,48517	36,70701	32,11186	34,3437	38,32407	35,05015	38,05398	43,69833	30,717	33,96013	42,01992	32,58565	39,99364	40,6069	34,41196	42,15421	37,80172	32,54152	32,43396	32,91171	32,47962	32,07276	32,09203	34,44234	36,09332	34,8568	32,46782	37,09078	28,2561	28,8237	25,54452	29,52411	26,30961	30,04967	27,39487	23,41243	27,05425	26,3534	56,13775	36,38677	31,76019	41,26588	39,06656	31,53438	38,37976	39,10373	37,56479	40,28506	39,5327	44,08046	36,15577	34,45243	39,87649	31,01314	32,35611	28,88277
13,11,2019 02:30:00	14	40,09241	48,78095	54,4141	52,8628	50,11163	47,14136	43,67629	43,20278	42,43817	44,81965	42,41816	45,51088	57,02572	48,16036	49,52434	43,55036	42,68526	38,03264	48,93139	43,2588	48,38437	46,02197	51,70598	46,9344	55,08026	41,65278	47,27061	45,78767	43,01131	41,94283	44,51709	42,97593	40,84763	40,05153	44,11459	41,04346	36,72489	19,92388	23,05986	31,79079	27,51996	25,53949	26,17513	24,62444	24,14733	27,84082	28,89996	33,69101	45,68455	67,11718	36,50357	37,11069	43,57715	35,59723	38,03201	49,83575	54,63568	44,40511	51,02682	53,09473	37,00658	43,09833	39,14015	43,3988	44,17612	56,65388	46,16054	56,16621	57,83301	50,26699	53,02021	54,8584	49,65553	51,90697	52,34063	48,92461	51,15565	53,32138	45,98778	49,47006	57,33434	37,4991	36,59124	41,33248	46,90415	46,54045	47,82003	44,21446	49,32981	52,16532	29,16238	30,212	33,04142	27,70254	35,83278	35,63321	27,60016	30,39304	27,75379	43,25782	43,51741	47,18024	41,02833	46,91859	48,42665	37,13803	37,55471	41,66079	41,26478	41,67681	46,16426	41,8185	45,62749	57,46368	34,10242	45,66845	50,06576	37,38823	40,72157	45,53547	45,54915	48,46762	47,74052	43,27744	44,4885	51,69913	42,88607	42,18798	45,74158	43,54429	51,04855	53,24483	45,78401	45,98288	44,8903	23,83517	25,33107	27,26347	24,3234	27,26285	26,2663	21,08332	24,51163	27,28952	42,04789	38,42154	40,98653	40,36879	43,61516	43,36815	36,40604	35,93957	36,5873	36,82042	37,81112	41,35714	38,10281	42,9762	43,95543	39,5298	36,98489	43,33409	38,04252	40,53534	39,44857	38,51935	39,76369	40,94924	36,14742	42,52549	42,05859	34,99122	33,55859	38,09509	46,00974	45,2664	33,56211	43,12307	49,63499	44,91241	24,81239	19,57602	18,66856	25,89571	24,0998	20,13353	23,77562	23,1795	17,19585	37,42422	34,50003	32,59719	38,15001	40,08145	39,14698	34,30705	33,53206	36,82043	30,53113	34,52095	37,51865	34,75719	37,59651	42,28151	30,7005	33,62392	41,93592	33,33292	41,44769	41,85835	36,07952	44,50914	38,91129	33,26965	33,79587	33,91163	33,6039	32,70087	32,40646	35,34102	35,31761	34,94584	33,02594	37,6693	29,10726	26,4966	23,92683	28,54561	24,02368	27,45593	25,95049	21,7776	25,59225	24,90612	54,38696	35,47952	31,57313	40,88659	39,21391	30,33971	38,21783	37,93843	36,51919	40,11459	39,29251	43,52102	35,0811	34,03225	40,46724	30,40016	31,80461	28,4192
13,11,2019 04:30:00	16	40,02369	49,92311	56,79313	51,82148	51,10308	50,20045	44,30447	42,9937	42,85297	44,57124	43,06344	47,16256	57,82895	48,94051	50,73331	42,63186	43,59272	35,44588	49,40421	42,24414	48,16568	46,38325	52,5826	47,24773	54,76017	43,39591	47,23798	46,86968	41,59883	42,04175	44,82841	44,31683	42,15525	40,81868	45,22505	40,65718	33,57599	18,73729	20,46729	29,92891	25,77013	23,38051	23,50471	23,36353	22,48135	27,61101	29,04082	34,35166	46,72226	66,43126	35,35512	38,46132	47,07373	35,40209	37,92067	49,09772	55,66016	44,23386	52,15358	55,58072	38,00626	42,85546	40,28432	44,33672	45,32032	58,55436	46,37918	56,63407	60,55661	50,72074	53,81569	54,29127	50,04067	53,17702	52,96964	50,64585	51,43726	54,05634	45,86027	50,42751	59,09304	38,11588	37,30964	42,50143	46,96942	46,61472	48,08376	44,67299	49,69579	52,02979	26,49024	27,75959	30,64972	24,84161	33,78612	33,97857	25,66493	28,26709	24,94335	44,24687	42,32986	48,2405	41,39679	47,83571	50,20052	36,95624	39,34335	41,87106	41,88321	41,97349	45,23747	41,61617	47,26217	58,7598	34,21936	46,08573	51,55207	38,15512	40,89916	46,0541	44,78897	48,7866	47,01114	42,08961	44,28907	51,14488	42,71807	42,21057	45,91139	43,8512	51,18077	52,5409	45,72695	46,26539	45,67287	21,91361	23,06518	25,23023	22,50331	25,40713	25,74168	19,20763	22,65031	24,51681	42,56519	38,05737	40,87837	40,71991	43,62489	45,51786	37,2013	36,1115	36,02854	36,93551	38,16313	40,37798	37,8205	43,21479	45,05747	39,43993	37,02626	44,48489	38,0303	40,55061	38,86729	38,64923	39,20901	40,83065	36,04955	42,43928	42,30354	33,64459	33,25272	37,67179	46,36142	44,4163	33,12901	42,0483	50,26712	44,27166	24,00979	18,31655	18,46348	24,86213	23,19552	19,88575	22,48494	21,70148	17,17368	37,2509	34,16909	32,48744	36,68457	40,26221	39,42411	34,23222	33,76561	36,02978	31,80358	33,63333	37,27391	35,12295	36,97356	42,39942	30,63427	34,36879	41,75827	32,95375	40,65912	40,81585	34,81258	43,47935	37,6262	33,26468	32,55824	33,47508	32,74755	32,27786	32,39507	34,92794	35,74492	34,74364	31,86996	36,02633	28,95232	24,95649	22,31135	26,38249	23,09274	26,27141	25,2763	21,12201	24,18373	23,97739	54,68204	34,88057	31,50834	40,18098	37,22155	30,57071	37,96683	37,52831	36,70397	40,16289	38,77928	43,25941	35,1988	33,82522	39,71429	29,75237	31,31418	28,46547
13,11,2019 06:30:00	18	40,66444	50,5926	57,54545	52,40965	51,4052	49,90653	44,31621	42,91348	43,37264	44,58892	42,571	46,98925	58,56991	49,46672	51,05354	43,43964	44,12598	36,80177	48,80588	43,72064	49,32836	46,42718	53,56678	49,5559	56,01266	42,65969	50,36589	45,90524	41,91858	41,71363	46,56464	44,74814	41,53528	41,14244	44,56944	40,81357	31,13921	17,18163	19,67832	27,49634	23,65978	21,40701	21,67523	21,46131	20,03924	28,63678	29,40298	33,2684	46,29532	67,42147	37,81809	39,22027	47,32269	38,01482	38,83248	50,61699	57,08203	45,88935	52,7207	55,07917	37,09355	45,87981	40,52761	44,72295	46,74231	57,80697	46,94579	57,6043	60,56067	49,88602	54,43204	55,87332	51,40431	55,04446	54,0685	51,58599	53,04431	56,5692	47,82369	51,89186	60,96603	38,01717	35,95275	41,86145	47,36633	46,90034	49,6053	43,99114	50,59169	52,52218	24,36747	26,10984	28,33941	23,22516	31,09597	31,41398	23,70324	25,28598	23,54471	44,25488	43,90294	48,42099	41,74818	47,80945	49,84687	37,50615	37,54069	42,84974	41,99365	41,66902	47,47196	41,60828	47,45469	58,89159	35,3203	46,12117	51,25828	37,74591	41,43665	45,8899	45,69932	48,84388	46,83949	43,05164	45,59868	51,27072	41,37026	41,38408	45,44753	43,26073	49,87994	51,54053	45,44208	46,6532	46,4318	20,48546	21,82941	23,72727	21,7019	23,7299	24,60647	18,45746	22,0747	23,56681	42,72386	39,03859	41,00077	40,90041	43,79345	44,66381	36,52098	35,8213	35,71624	37,16303	37,52866	40,23463	38,67685	42,86319	44,4822	39,99426	37,58626	43,61544	38,05902	39,763	39,81633	38,73396	39,42907	40,35415	36,00208	41,87942	42,0251	33,8175	33,14344	37,26927	45,1711	44,54679	33,76423	42,15656	49,86253	44,28983	22,17388	17,38167	17,48474	23,69881	21,59794	18,14697	21,13658	20,54867	15,96202	37,68559	32,89462	30,44755	37,86486	40,22318	38,76747	34,53899	33,12892	35,5982	31,82734	34,03397	37,08105	33,90404	36,9485	41,56216	29,95005	33,60473	41,92175	32,51388	40,566	40,79852	34,69778	42,88779	37,64195	32,20567	32,45234	33,35557	32,17002	31,15337	31,90713	35,17324	35,01852	34,51786	31,60111	36,29897	28,74495	23,53206	21,3715	24,98929	21,62245	24,95311	23,28768	19,52013	22,04161	22,09065	54,45118	35,79078	31,06854	40,36182	36,6945	30,71355	37,70343	37,00438	36,66888	39,20157	38,39162	41,85136	34,42466	33,37498	40,12495	29,23422	30,62762	27,54082
13,11,2019 08:30:00	20	41,79238	50,46494	58,77032	54,05461	52,44204	49,50762	44,42645	45,1648	44,36477	45,66629	43,71967	47,44686	61,45688	51,29414	52,66481	44,56323	44,5827	39,28016	49,18124	44,23083	49,25778	46,63192	54,50872	48,68245	55,74311	43,15443	49,24515	45,94571	43,99825	41,82677	46,45045	44,6685	40,52657	41,54509	45,28204	41,25449	28,0946	15,97252	18,54028	25,37722	21,45019	19,73094	20,27679	19,98563	18,70213	28,18482	29,88237	33,46678	46,87949	67,35093	38,16519	39,65448	47,9957	37,09716	38,6555	50,58231	57,29953	46,51726	52,86224	54,78394	37,44778	45,98343	40,81469	43,77639	45,70671	58,45235	47,72429	56,67966	60,43699	50,9931	54,46389	56,52692	52,18058	55,85619	53,93126	52,66199	52,73222	56,50682	47,7714	52,1499	61,99402	41,00002	39,30972	43,31372	48,64859	49,84001	50,11501	45,61098	51,71328	54,84202	24,10747	24,24741	26,38848	23,04045	29,03183	30,21939	22,09314	26,0711	22,81775	46,65126	43,30528	48,0794	42,84965	48,83074	49,96083	37,85188	40,32418	42,26665	41,76123	42,41751	47,42276	42,22936	47,50434	58,97346	36,08524	47,74417	53,14989	37,59298	41,83693	46,95499	44,25944	48,37981	47,61003	44,81128	44,95475	51,2862	42,50503	40,51608	45,72433	43,13426	50,10583	52,11871	45,31665	47,16663	45,58875	18,79558	20,32998	21,59206	20,04634	22,36655	22,20823	17,35073	20,04296	21,93267	43,09785	39,27145	40,96637	41,12344	44,02333	44,51688	36,88418	35,58942	35,89537	36,66237	37,74998	39,76575	38,40973	42,35238	45,84929	39,41644	36,72192	43,57468	37,56162	39,8722	38,91212	38,79289	38,91178	39,24085	35,74214	41,53107	41,44307	33,69081	33,09018	36,65672	44,60839	44,46867	33,03174	41,45274	49,03501	43,65564	20,12738	16,6304	16,12248	21,74666	19,67548	17,49433	19,81474	18,67215	13,88628	38,34624	32,52245	31,73981	37,84787	40,02472	37,35073	33,49601	33,13881	35,48941	31,49798	33,5751	37,45869	35,044	36,44817	41,70015	29,30544	33,43342	41,94359	32,49612	40,61098	39,8387	34,709	41,59068	37,1781	31,51435	31,57273	32,70701	32,30686	31,23169	31,16399	34,07078	34,48145	33,9747	30,69102	35,74173	27,54911	22,00266	19,96712	23,70966	20,41549	23,32552	22,39624	18,64203	20,56014	21,32212	53,87413	34,67319	31,27044	40,09592	36,74574	30,55164	36,54558	36,08241	36,78341	38,73936	37,9977	41,42284	34,26372	32,37241	38,95313	28,66144	29,98446	27,28517
13,11,2019 10:30:00	22	42,33497	51,49178	58,44379	54,67182	52,86712	50,53686	44,96684	44,47681	46,32542	45,47718	44,21025	48,11892	60,65138	51,10196	52,30194	43,96862	44,92546	40,61311	50,32153	44,21447	50,25849	47,7785	53,64528	49,68376	56,14687	43,32332	48,72271	45,27361	43,18703	42,06178	46,38187	45,55454	41,11052	41,3458	44,93983	41,22638	26,43236	14,72576	17,26127	23,55756	19,87587	18,51963	19,06035	18,73018	17,61432	30,42241	33,16423	36,40114	50,06928	69,90627	39,69902	40,77281	50,1137	41,84336	39,47453	51,55899	57,86589	46,45992	53,37554	56,35928	38,3937	46,52498	41,35451	45,10955	45,29992	58,96371	46,54861	58,74923	62,42669	52,33962	55,40348	57,94133	51,50296	56,26525	53,98946	53,16859	53,82274	58,50367	48,8456	52,51232	61,15578	40,68766	38,83537	43,43591	47,9313	49,13669	50,14429	46,11751	51,7859	52,17561	22,45165	23,04984	24,50161	21,56167	27,87785	27,55236	21,4968	23,21286	20,33936	44,897	42,80987	48,88587	43,14565	48,67318	50,91407	36,78561	39,35378	43,7806	43,24581	43,34832	48,20313	41,77331	47,20442	60,5041	36,64124	47,25506	52,76614	36,76814	41,26443	45,53258	44,12667	48,54242	47,63939	43,27289	44,90847	52,22882	43,03161	42,4448	45,78608	44,02898	50,59619	52,76504	45,2126	47,31135	45,76701	17,70502	18,1538	19,95406	18,59617	19,91648	20,41121	15,95021	18,69198	20,12199	41,83977	38,34722	40,81171	40,26451	43,81044	44,77869	37,39521	36,04063	36,36308	37,02502	38,03886	40,73297	37,37886	42,68022	45,66685	39,64336	37,2824	43,45256	37,12733	39,81784	39,44552	38,57241	39,31395	39,58339	35,65988	42,06524	41,48133	33,05054	33,53564	36,53384	43,98278	43,88269	33,79277	40,89999	48,09522	43,86085	18,73542	15,56946	14,74442	20,35822	19,1009	16,13478	19,34481	18,01358	13,33886	38,12632	32,16208	31,9409	37,20201	39,4259	37,45538	33,07203	32,53026	35,30035	30,80749	32,80745	36,11916	34,10283	37,30355	41,80025	29,48207	33,64832	41,58384	31,36244	39,27193	39,80755	33,96227	41,71434	37,39984	31,30926	31,3835	32,83192	31,58122	30,14755	30,61546	32,49834	33,30597	33,30072	30,08372	35,35028	27,2393	21,355	19,31905	22,45379	19,38702	22,1493	20,78864	16,80143	19,66049	20,65277	52,40377	33,99293	31,06598	39,85715	36,54108	30,38778	36,60339	35,87823	35,87926	38,72783	37,64935	40,32396	34,60165	32,0738	37,87205	28,10552	29,57208	27,21665
13,11,2019 12:30:00	24	42,17223	53,17908	58,70608	56,37026	52,64209	51,40279	47,1913	45,84113	45,87511	47,19876	44,87394	48,18096	61,80614	53,23552	53,72396	46,09196	46,36978	39,8338	50,00683	44,57193	50,29605	48,21073	54,59024	51,71191	57,44226	44,7451	50,62666	45,97514	42,63462	42,84447	47,24994	45,89383	42,12927	41,12883	45,5187	42,91044	24,38026	13,58304	16,67502	21,35832	18,60258	16,75218	18,06048	16,88336	16,29704	31,67198	31,88218	35,98682	49,21729	70,86945	41,02017	41,27127	49,42467	42,72194	39,765	51,27183	56,52043	47,29588	52,97116	56,61272	39,43364	45,71949	42,2239	46,68696	48,38873	60,07169	47,6398	59,04434	61,8495	52,24939	55,00898	57,36308	52,86895	56,72144	54,92001	53,39079	53,91262	56,71357	49,7011	51,92065	61,28668	40,9616	39,50748	43,30307	50,18015	48,92379	50,34571	46,32286	51,9199	52,66552	20,60897	21,7338	22,52742	20,27851	25,971	26,12207	19,57511	21,49839	19,36243	47,52251	43,54657	47,55643	43,11304	49,50804	50,77793	37,78167	39,79242	44,00082	43,4321	43,45317	46,71446	43,01579	47,87474	59,36512	36,38137	47,47492	53,06924	36,20379	40,93375	45,52607	44,8461	48,60577	47,31432	43,92365	44,597	52,00872	42,53709	42,18155	45,17112	42,23074	49,87897	51,9409	45,29924	46,18381	46,27252	16,79805	17,37421	18,75165	17,66005	18,67015	19,4219	15,16661	17,65915	19,09247	42,8009	38,92379	41,67185	40,12447	43,8031	44,65987	36,8522	36,52256	36,37785	36,12144	37,50579	39,85806	38,36144	42,66902	45,35485	39,25999	36,86657	42,62068	36,54985	38,95709	38,75856	37,79144	38,64479	39,9053	35,3476	41,86561	40,8146	32,8585	32,53399	36,60843	43,60411	44,52724	33,34985	39,89881	48,00542	43,66696	17,73417	14,43136	14,12052	19,43516	18,06615	15,33363	18,37961	17,78238	12,67449	38,01386	31,81222	30,94605	37,52465	39,97638	36,97882	31,81579	32,68843	35,9089	31,6087	33,20547	35,53968	33,43923	36,33054	41,52153	28,69695	33,44495	40,33447	32,14342	38,17114	39,27966	34,44255	40,9583	37,46822	30,70554	30,90275	32,86203	31,57458	30,58956	30,4193	31,84232	32,04893	33,28906	29,18013	34,8718	25,92844	20,21103	18,39252	21,45993	18,61911	21,6121	20,14969	16,57922	18,94196	19,5626	53,23703	33,27137	29,90225	39,08895	36,47712	30,1501	36,75404	35,35622	35,64698	37,49095	36,53232	40,08932	33,5927	31,56873	38,48592	27,57784	29,41715	26,33324
13,11,2019 14:30:00	26	43,02118	52,55906	60,6842	55,19922	53,58517	53,50202	46,93199	46,07034	47,3666	45,25862	46,1834	47,75364	61,25884	53,00107	53,85735	45,62464	46,79148	40,21337	50,41011	44,08688	49,50699	47,94561	54,72121	49,97285	56,22466	44,29335	48,18108	46,19805	42,28075	42,94596	46,4901	46,42531	41,72407	41,79162	44,78455	41,48989	23,29832	13,45505	16,1307	20,6661	18,22978	16,57832	16,92798	16,47581	15,39035	30,93957	33,68313	37,6269	52,16394	71,14154	40,99103	41,59221	51,12407	44,42065	39,97029	52,02993	57,96011	47,78673	55,01596	57,95134	39,51721	47,30761	42,14384	47,23088	47,9934	60,20301	48,87309	59,15126	60,31802	52,54427	55,87946	56,73953	52,91722	57,33262	54,67272	54,24245	52,71902	54,63673	48,64231	52,4736	61,74809	39,83843	39,64701	43,04817	48,96006	49,39537	50,71895	45,6674	51,51539	52,15724	19,68411	20,36327	21,21684	19,12764	24,53035	25,10195	18,63589	20,07184	17,96475	46,3226	43,56819	48,09398	43,12997	49,23014	52,39389	38,36076	39,43468	44,79802	42,81057	43,76334	46,92667	42,77416	49,10878	60,97272	37,00533	48,21534	54,00149	37,112	39,2926	46,69202	45,62535	49,14111	46,94214	44,78082	46,54854	50,96705	42,61051	41,82547	45,91373	42,77962	50,59307	51,6304	44,95338	45,81205	44,72639	15,63356	16,67012	17,52078	16,59517	17,49751	19,50783	14,32251	17,1359	18,39605	41,81283	39,28492	41,81615	40,54832	43,28354	44,74379	37,95252	35,906	36,26119	35,69967	37,91936	39,02664	37,44168	41,99298	45,40437	38,72015	37,06584	43,60619	37,77637	38,35398	38,44343	37,24483	38,62746	39,50015	35,35179	41,3666	40,52802	32,94748	32,17879	35,64047	44,00945	43,03348	33,24905	39,9723	48,34742	43,10814	17,25015	14,54665	14,09144	18,72768	17,48293	14,70953	17,84952	16,61265	12,80338	37,53217	31,75626	31,27224	36,3121	39,49208	37,42422	33,31668	32,9014	35,05194	30,85834	33,26385	34,97748	34,01138	36,48659	40,86448	28,64818	33,08563	39,36417	30,8535	37,67979	39,17599	34,11169	40,83525	36,45516	29,95571	30,47234	32,94133	30,60537	29,56405	30,20626	31,99927	32,674	32,84669	29,27621	33,48025	25,98902	19,80168	17,48957	21,76876	18,60978	20,3927	19,36347	15,9978	18,00861	20,19431	51,8105	32,65699	29,90136	38,16913	35,51647	29,17289	35,67357	34,83712	34,95047	36,75101	36,45266	39,4581	33,00924	30,92493	37,18806	27,96273	28,72376	26,10811
13,11,2019 16:30:00	28	43,37574	53,98728	60,68454	56,12904	55,10477	52,35686	49,16024	47,09831	48,49953	46,96307	45,80336	47,89705	61,61554	52,4495	53,68895	45,39014	46,79259	40,45071	48,30321	44,16882	49,55597	48,82065	54,93637	50,17047	55,88851	43,33969	49,42722	45,3199	42,89926	41,75501	47,00824	46,6235	41,49894	41,52216	45,06195	41,06577	21,01196	12,51057	15,19258	19,39966	16,76593	15,77379	16,42035	15,38593	14,87594	31,48816	33,19311	37,95135	50,9804	71,21891	41,4298	42,29746	50,54252	44,21978	41,883	52,57618	58,06622	48,23959	54,11998	59,34196	40,60476	46,50164	41,64132	46,89627	48,09286	60,03653	48,65494	59,95481	62,03711	52,74763	56,12352	58,67947	50,45439	56,47982	53,62759	52,60756	53,81161	56,74775	48,76408	52,25264	60,22381	40,89376	39,66132	43,29437	48,36613	48,87178	50,92611	46,71411	50,90174	51,58952	19,18505	19,2229	20,23272	18,23814	23,54781	23,26225	17,98042	19,19865	17,27378	47,18107	44,82993	48,31903	43,74282	48,3017	51,20398	38,60847	39,17702	44,80673	43,32083	43,95059	48,03636	43,51271	47,83379	59,15353	35,86269	46,9058	52,04494	36,40728	41,03371	45,18816	44,68238	48,16754	46,67854	44,6998	44,81564	50,8964	41,14991	40,60332	44,39248	42,26004	49,34834	51,70403	43,40773	45,36554	44,57442	15,65256	15,97659	16,91872	15,50266	16,83142	17,99127	13,78349	16,18099	17,3061	42,43396	39,35221	41,16075	40,50791	42,4245	45,25613	36,92293	35,1787	36,21705	34,84755	37,26266	40,11653	37,97898	41,67785	45,75534	38,81085	37,06069	42,6381	36,30815	38,68002	38,2186	36,43057	38,16823	39,34142	34,24458	40,53638	40,67196	32,29733	32,19274	35,48677	42,50933	42,89483	33,62103	39,08348	47,34506	42,45517	17,24207	13,71512	13,31115	18,15449	16,703	14,58485	17,4495	15,51585	12,16954	37,14391	31,64441	31,41275	36,43499	38,31246	37,23959	32,67662	32,45841	34,58484	30,55757	32,9168	34,51798	33,82073	35,8113	40,24135	28,12831	32,75876	38,47106	31,08712	37,38146	37,49385	33,28048	39,76604	36,8442	29,42204	30,20378	32,06454	30,35103	28,6564	29,37348	31,42724	30,94856	31,47635	28,8896	32,59885	25,46605	18,70289	16,67626	20,42827	17,75413	19,89563	18,91322	15,50198	17,87494	18,54512	51,1017	31,8788	29,95097	39,39101	35,60401	29,157	35,31236	35,15693	34,65165	35,29765	35,12082	38,91247	32,75295	29,86393	36,62943	26,82997	27,75689	25,69683
13,11,2019 18:30:00	30	44,34093	53,9206	64,23257	57,00258	55,09173	53,94603	49,53491	47,32674	47,87543	47,5431	45,80313	49,14006	62,65577	52,55568	55,47683	46,49543	46,4479	39,84775	49,84333	45,29253	48,66911	48,15815	54,99413	48,51812	57,43919	43,41241	48,81004	44,37417	41,7548	42,01487	46,57749	46,21007	41,30581	40,51081	44,91385	41,77629	20,74829	12,18087	14,08565	18,68507	16,68925	14,82544	15,95062	14,2823	13,87469	32,17962	34,43731	37,89526	51,77117	71,72586	40,57748	42,91701	52,81458	43,5076	41,19342	52,66447	59,12515	48,274	54,8206	59,18289	39,56992	47,81237	42,30409	47,41027	48,89692	60,39109	48,31488	59,74055	62,77554	52,82396	55,45071	60,3098	52,27914	57,44147	53,76863	53,91965	53,555	58,7196	48,76852	52,40847	62,07712	40,26041	39,63693	42,93504	48,39791	48,7578	51,11758	46,70652	49,97527	52,48784	17,8652	18,28194	18,69218	18,09295	23,10718	21,48554	16,86775	18,39046	16,53072	47,20256	45,00553	48,48807	44,3033	48,66103	51,8969	38,27717	39,85389	42,63305	43,18207	43,98803	48,568	43,87302	48,44764	59,75354	37,58247	48,9678	53,38313	37,3499	40,36154	45,55592	44,34834	48,46243	47,93013	44,11484	45,1881	50,68938	41,53452	40,90545	44,09109	42,84813	49,63984	50,60909	43,32504	45,30917	45,91926	14,91441	15,4568	16,11647	14,82061	16,32052	17,41731	13,72734	15,66126	17,1111	43,04542	39,27221	41,23219	40,00379	42,15371	44,31255	37,27144	35,40423	36,12773	35,67348	36,20738	39,42542	38,36753	41,85262	44,2687	38,7299	37,07718	42,46055	35,80073	38,06911	37,76871	36,4731	37,44847	38,53537	35,26014	40,78987	40,67889	32,04382	31,6967	35,38524	42,00866	41,63903	33,44316	38,76319	45,66236	42,08505	16,60864	13,04245	12,68167	17,59858	16,24565	14,90951	16,66743	15,55433	13,16409	36,92052	31,60305	30,82145	36,62887	38,49759	36,4157	32,44888	32,0394	34,76547	29,6855	32,44957	33,50332	32,95188	35,53664	39,48441	27,95355	32,18993	38,07844	30,44416	37,00058	37,79647	32,66336	38,66531	35,64634	29,20043	29,96104	30,93832	30,19528	28,07195	28,99474	30,36776	30,58957	31,05645	28,03043	32,25091	25,5189	18,72174	16,43036	20,67494	17,07774	19,46722	18,72251	15,40479	17,43886	18,87662	50,153	31,1202	28,83124	37,42476	34,5385	28,63187	34,68032	34,17883	33,62	35,23498	34,64004	38,2552	31,82671	29,88892	35,86718	26,01107	27,74847	25,28659
13,11,2019 20:30:00	32	42,67917	54,29736	62,83584	57,72042	56,34588	54,27352	49,06754	47,64471	47,9791	47,48757	45,04297	50,31811	63,35192	53,38914	54,92199	46,77933	47,35868	40,53596	49,62304	44,59327	49,66132	47,95921	53,8684	48,9631	55,30261	44,03742	49,35302	44,70076	42,63911	41,41578	46,55456	46,51877	41,90463	40,60337	44,55052	40,41632	19,46887	13,13785	13,53379	17,73914	16,19501	15,02556	14,93313	13,98893	13,62055	32,0997	34,87849	38,96711	52,81327	72,95135	42,61184	42,96826	53,42706	43,09916	41,41868	53,67422	60,37437	49,41942	55,81778	58,35729	41,9849	47,51443	42,90976	47,95736	49,89701	61,44706	49,01925	60,30841	64,00399	53,15683	56,17533	59,43592	53,16734	56,99892	54,85617	53,74192	54,28311	57,07317	49,58015	53,66732	62,05184	40,06873	39,05269	41,96281	47,33981	49,18166	48,83689	45,32223	51,32776	51,60794	17,47679	18,14787	17,94637	16,84826	22,043	22,12132	16,44797	17,57474	16,23825	46,95679	45,57408	48,29023	44,54637	49,62457	52,69466	38,75919	39,77427	45,02576	44,1753	43,15	48,34687	43,30383	48,54091	60,04945	36,66756	47,84854	53,97229	37,39327	41,43098	46,36348	44,63174	48,1654	47,81145	43,97318	45,25917	51,92777	41,81282	40,91346	43,46326	41,91658	50,04303	50,28701	44,02119	44,53097	44,56351	13,85514	14,64813	15,6489	14,15133	15,96271	16,88301	13,18655	15,11004	16,81422	41,53908	39,80729	40,60496	40,72992	42,88488	44,13552	37,05225	35,33129	35,37562	34,71091	36,42553	39,01462	37,86394	41,26588	44,42894	38,01214	36,04229	42,50227	35,85364	38,0926	37,21016	35,62714	37,86457	38,39847	33,53753	39,85279	39,80051	31,32239	30,71956	35,10498	41,82727	41,46634	33,58877	38,44785	45,64711	42,00846	16,01017	12,8632	12,73907	17,11013	15,67529	14,35082	16,46365	15,10444	12,89421	36,1457	31,30595	29,94191	36,24911	37,90694	36,06433	32,30811	31,93558	34,89141	29,2872	31,18217	32,7752	32,77354	35,09303	38,52653	27,59436	32,4102	37,57723	30,19161	35,92259	37,43583	32,34871	38,18081	35,02541	28,68866	29,4471	30,69489	28,99556	27,67732	28,54726	30,22746	31,32252	30,18464	28,08382	32,10752	25,48104	17,98733	16,30739	19,86205	16,81995	18,79317	18,88594	15,25565	16,92066	18,46872	49,97643	31,19715	27,98628	36,27748	33,78605	28,12472	33,57199	33,04383	33,60687	34,65712	33,85885	37,06239	30,81758	29,20439	35,21738	25,61671	26,8167	25,03351
13,11,2019 22:30:00	34	45,49237	55,49962	64,99916	57,66508	57,27791	54,58553	50,07094	49,40324	48,31738	48,33727	46,00906	49,87872	65,16523	54,31316	55,54611	47,49957	47,31632	40,32389	50,1365	44,08405	51,30844	48,3285	55,01542	50,98737	56,47691	44,68563	49,63576	45,54439	41,41744	41,14307	47,25733	46,45219	41,91458	41,4626	44,31455	41,04932	18,92704	12,91038	13,36297	17,16125	15,55357	14,03715	14,90688	13,22143	13,67374	32,45688	35,92803	38,76187	52,76316	74,01012	43,12389	43,72493	52,86631	45,37625	42,01432	54,08605	60,53982	49,1715	56,13948	60,55185	41,09624	47,81471	42,73561	48,30142	48,15119	60,74186	48,75455	59,7071	62,39072	52,11366	56,85283	60,20778	51,90462	56,88314	54,95523	51,69424	55,06885	56,77932	49,89328	52,49668	61,01038	39,87642	39,78233	43,54367	48,60832	48,77016	51,41274	46,13374	50,53128	51,63336	16,99533	17,40674	17,97649	16,47919	21,64325	21,58516	15,88893	17,56307	16,34539	46,56525	44,30999	48,84622	43,64638	48,22522	52,55568	38,86494	41,36197	45,2287	44,26213	43,37899	46,99995	43,52667	48,00473	58,4149	36,25614	47,77271	53,62282	36,59062	40,28216	45,67154	44,88513	48,27696	48,25175	43,60466	44,4851	50,56035	41,01604	40,77938	43,81837	41,74804	49,31429	51,22271	43,39639	44,25867	43,94865	13,78454	14,62996	15,94095	13,922	15,83782	16,65769	12,8927	14,53208	16,38884	42,4855	39,46714	40,77152	39,64578	42,20896	44,07493	36,53563	35,50964	35,45029	34,34392	36,7588	38,48986	37,88365	41,52353	44,43357	37,54394	35,18968	41,84274	35,00408	37,33049	36,80261	36,17484	36,7758	38,10442	33,77205	39,50706	40,09629	31,68759	30,65145	34,36941	41,6744	40,95953	33,36221	37,99278	45,18208	40,99485	15,47656	12,79447	11,95292	16,77712	15,82422	14,52973	16,04934	14,77633	12,48466	36,43815	30,35747	30,20059	34,60103	36,96354	36,05763	31,71488	30,99504	34,18772	29,13987	30,82678	32,04721	32,60209	33,97754	37,81664	27,36455	31,96867	37,49938	30,47835	35,45148	37,16075	31,55905	37,60264	33,4134	28,33085	28,96525	30,61636	28,83959	27,23889	26,89945	29,22939	29,92704	29,97154	26,64159	31,32315	24,52987	17,4055	16,09368	20,27118	16,67143	18,88885	18,28547	15,14858	17,1189	17,93469	48,83612	30,56732	27,52549	35,90849	33,41919	27,49681	33,53516	32,34092	32,89158	33,62261	33,51162	35,91499	30,15963	27,47319	34,5414	24,86212	26,12911	24,91897
14,11,2019 00:30:00	36	46,58792	56,02252	65,30448	58,16906	57,54391	54,81722	49,3647	48,43777	50,74202	48,66939	45,83146	49,98715	64,77094	54,02713	55,15363	48,42631	48,2217	41,77911	48,97263	43,44765	50,32188	48,32491	55,06134	50,367	55,97058	43,0191	48,52736	44,30468	41,556	41,57466	46,26291	45,805	41,42966	40,45008	44,19318	40,58568	18,65937	12,6184	14,314	16,84011	15,44195	13,61599	14,51115	12,91335	12,68871	33,5847	36,20903	39,70966	53,59817	73,45	43,29354	45,08303	53,24076	44,95689	41,82353	52,94251	61,85488	50,08952	56,53494	61,67488	40,97756	49,18193	43,36752	48,24009	48,77458	60,35684	48,69182	57,87114	61,78167	54,77812	56,7153	60,07087	51,59717	56,28579	55,50715	52,07304	54,09904	56,55055	49,96013	52,71944	61,66563	40,41687	38,24588	42,97351	48,72824	46,74858	51,65015	45,80908	51,61705	51,52961	16,43139	16,88585	17,33643	16,17671	20,73629	19,98998	15,49479	17,22397	16,0983	48,18253	45,01802	48,86189	42,88082	50,12675	52,41288	38,15263	40,90565	45,75886	44,6312	43,69225	47,32047	42,90553	47,31875	58,89808	36,17117	47,38291	54,38875	36,29849	40,55578	45,0871	45,0813	48,16878	47,16568	42,75931	44,98771	50,37679	40,80659	39,44511	43,80596	41,86657	49,57877	50,66872	43,19448	44,44662	44,88512	13,78578	14,27374	15,27609	13,86294	16,00388	16,93337	12,69818	14,54976	15,86863	42,01521	39,14373	40,07093	39,53637	41,96893	43,96041	35,97246	34,93224	35,61353	34,04908	36,34705	38,35171	36,80315	41,17602	42,97531	37,88937	35,64793	41,69458	35,30151	36,90373	36,99919	34,95303	37,0461	37,30829	33,56612	38,7332	39,26607	30,86856	30,23755	34,13392	40,12849	40,65112	33,5282	36,83224	44,13599	40,52919	15,37543	12,55291	11,64939	16,22997	15,41231	14,45147	15,8486	14,39793	12,41538	35,41348	30,32383	29,12141	34,81998	36,65154	35,72626	31,62168	30,78492	33,41794	28,27503	30,48967	31,41647	32,72151	33,42327	37,42975	26,39465	30,82552	36,84958	29,45583	34,80168	36,30339	31,02558	36,45958	32,93054	28,31503	28,13018	30,41426	27,84544	26,71487	27,37836	29,37637	29,53767	29,41277	26,79128	30,16627	23,75462	17,16284	15,56138	20,02079	16,01832	19,05746	19,05765	14,99488	16,63115	18,31061	47,98471	29,76432	27,07545	35,60807	32,57895	26,76869	32,97945	31,40349	32,47104	32,85858	32,37421	34,88202	29,36546	27,57819	33,47507	24,79063	25,71776	23,66718
14,11,2019 02:30:00	38	47,02047	56,25614	65,24597	59,48573	58,8844	56,94676	49,32747	50,40471	51,12552	47,87521	46,97371	50,0737	62,18356	54,04274	53,18046	46,37384	47,03953	40,8419	50,04917	44,02858	49,68246	48,15594	54,05822	49,31821	55,75238	42,62745	49,49181	44,35744	42,24966	41,07158	45,084	45,48174	40,44761	40,36071	43,80982	41,3134	18,12071	12,19406	12,96267	17,24456	15,30849	13,55769	14,28437	12,67683	12,53986	33,76609	35,61007	39,83154	53,79974	75,52041	44,89148	45,94607	54,56993	48,00882	43,6948	55,92996	63,07623	51,08352	58,26832	61,83486	42,88517	49,55846	45,12579	49,9392	48,61924	60,0391	49,49678	60,34241	63,2081	53,48792	56,43982	59,79856	52,26368	57,48162	54,38404	51,44065	53,19821	57,06703	48,35144	51,8026	61,1624	39,60026	38,84697	42,88455	47,37794	48,39971	50,83236	44,79173	50,62196	50,85593	16,39223	16,32073	17,13942	15,92251	20,04531	19,29584	15,3002	16,78181	15,4128	48,33353	44,95959	48,96046	43,31481	49,38652	52,40877	38,69003	40,9596	44,6573	43,70392	44,11865	47,36669	43,46754	48,01296	58,44627	37,07981	47,73603	53,16512	36,99353	40,09462	44,47902	44,93658	48,02932	47,74239	43,26177	43,6678	49,21253	40,54943	39,26088	43,25589	41,45758	48,48129	51,14038	43,01537	44,60266	44,5443	13,29921	14,00434	14,85011	13,18378	15,15964	17,27447	12,53792	13,93388	14,69821	41,54559	38,90533	40,23672	38,97463	41,88453	43,52509	36,50696	34,77358	34,95642	33,74061	35,34663	37,85497	36,47808	40,47311	43,23911	36,91714	35,31035	40,67446	34,7056	36,2042	35,36744	35,60552	35,77454	36,63662	32,93932	38,6343	38,582	30,37778	29,61124	33,94595	39,26681	39,72513	33,79158	37,83267	44,05864	40,14492	15,00014	12,19565	11,34981	16,09699	14,52137	13,56363	15,11936	13,9477	12,21036	36,00988	30,03879	29,27339	35,48719	36,05714	35,77723	31,45667	30,73738	33,11994	27,26928	30,2821	30,81129	31,75135	33,70557	36,65691	25,97647	30,27761	36,29634	28,43916	34,01041	35,87029	30,77303	36,12566	33,51099	27,68644	28,04585	29,76487	27,64242	25,37178	27,37255	28,7281	28,23905	29,81805	26,0302	30,30194	23,20816	16,91334	15,46715	19,24796	15,86096	18,54706	17,87287	14,77571	15,81289	17,18549	47,08928	29,19015	26,41205	34,92463	31,66715	26,11773	31,82651	30,57623	31,2759	31,86781	31,74977	34,07507	28,91916	27,25347	32,39382	23,56701	25,23755	23,26211
14,11,2019 04:30:00	40	48,13716	57,34264	66,86166	60,5743	59,43724	56,80626	50,92354	50,32203	51,50323	49,17654	47,10039	50,33045	63,58898	54,23249	54,36773	47,00922	47,48542	38,26384	48,32449	43,17147	50,13034	47,58794	54,33285	49,7342	55,86095	42,53336	48,09254	45,11419	41,31431	40,65864	46,15654	44,89997	39,31076	40,59378	43,66572	40,75383	18,61468	12,34872	12,70136	16,09989	14,80437	13,38915	14,09227	12,38899	12,39853	34,28313	35,50993	40,56152	54,36352	74,33024	45,16301	45,95988	54,3283	47,94319	44,16134	55,3538	62,29082	52,14177	57,78023	61,79424	43,70877	49,85756	45,24355	48,73923	48,80257	61,34635	48,55644	60,01582	61,51761	53,33697	57,6923	60,28052	52,63276	57,20947	55,07555	50,88411	53,52978	56,25725	48,21949	51,38491	58,92572	39,54878	37,54074	41,84599	47,23446	47,14936	48,98058	44,57296	49,85714	50,90221	15,81005	16,28406	16,76862	16,30919	19,88858	19,58658	15,3326	15,74036	15,05893	49,37155	46,24662	49,16563	43,86839	49,31228	51,17381	38,93705	41,47573	43,89305	44,93485	43,83752	47,61548	43,72956	48,01351	57,73479	35,58458	46,03884	52,83875	37,0363	40,51006	45,33556	44,5575	47,98685	46,48057	43,4011	43,90106	49,39351	39,02817	38,38956	41,09125	40,57112	47,39969	48,7623	42,53695	43,2642	44,60072	13,05972	13,82046	15,47207	13,04895	15,46115	16,24275	12,71158	13,79966	15,00815	41,1249	38,65169	39,12894	38,56702	41,69906	42,23792	35,60034	34,99303	34,9044	33,64369	34,96415	37,43556	36,38414	40,1001	41,71571	36,53584	34,40137	39,46775	34,2602	35,76225	35,62603	35,22821	35,31699	36,84874	32,78147	38,14593	38,52735	30,23596	28,93208	32,98201	39,41279	39,14512	33,25016	37,108	43,45718	38,8744	14,85363	12,04486	11,17174	16,45239	14,33673	14,23602	14,69931	14,28879	11,88709	34,92168	29,57022	27,83179	34,91836	35,1968	33,89485	30,24322	29,57304	32,2076	27,35445	29,92297	29,37381	31,19599	32,43616	35,80984	26,20164	29,73018	35,31597	28,39453	33,39231	35,2486	30,20482	35,22139	32,12575	27,76545	27,70958	29,32279	27,31012	25,40375	25,96539	28,45705	28,21114	27,8815	25,59606	28,46623	23,57061	16,6248	15,35747	19,4076	15,70119	18,46769	17,37193	14,67679	15,69242	16,86899	45,13772	28,32179	24,86185	34,14732	30,65138	25,29377	31,16856	30,4896	30,15405	30,84756	31,31701	32,94175	28,10129	26,12117	31,38469	23,34542	24,12074	22,07194
14,11,2019 06:30:00	42	48,48627	56,84847	66,59779	60,92126	59,90253	55,49728	53,82868	50,40002	52,93407	48,25272	46,57845	50,08488	63,88497	53,03339	54,48462	46,16794	48,28111	40,56897	49,42445	43,32359	49,39483	48,69107	52,84787	47,2237	55,91622	43,01234	48,40531	44,33997	39,95559	40,08476	44,49071	44,74393	40,05366	39,66499	42,93179	41,0936	17,25146	11,93358	12,47161	15,6279	14,37259	13,03651	14,27899	12,02144	12,39065	35,86774	36,91057	40,82498	56,96922	75,8048	46,26657	47,87785	54,50237	48,34707	46,12489	56,57161	63,87688	52,13646	59,28236	64,11575	43,99722	49,95655	46,73201	48,86438	49,21895	62,55105	49,40484	60,98821	61,7302	54,37098	58,0341	59,89895	53,25652	57,07566	53,11809	51,65941	52,81064	56,34552	48,30625	51,10344	59,44987	37,94768	36,67081	40,14512	46,50184	46,63738	48,86011	43,79856	49,45713	49,61476	15,8859	16,01603	16,05824	15,13318	19,55729	19,75284	15,32956	15,73137	14,85314	48,98272	45,51006	49,31343	44,26379	50,37377	53,01212	40,16668	41,23713	44,97388	43,68216	43,77389	47,70694	43,8047	47,90038	57,67358	35,70258	46,66888	52,55124	37,3651	39,38847	44,88147	44,01111	47,35978	47,13002	43,2358	43,40574	49,12957	40,57036	38,05847	41,60665	39,9026	48,24236	48,7225	41,27637	43,46781	42,9512	13,03907	13,62573	14,61497	12,6414	15,49797	15,84258	12,34237	13,70185	14,46749	40,9768	38,22363	38,80056	38,60363	40,81115	42,11891	35,33336	34,43903	35,31652	33,78619	34,58464	37,08547	36,1278	39,1784	42,83619	37,04042	34,06333	39,76867	33,22869	35,0154	35,05622	34,76805	35,12019	36,27211	33,42956	37,52306	37,4542	29,90826	29,26599	32,13817	39,26737	39,01496	32,88614	36,54951	43,13281	38,1625	14,95793	12,05805	11,07144	15,64268	14,54741	14,86703	14,3656	13,89712	11,75508	34,23009	28,56688	28,04274	34,90854	34,50776	33,86314	30,17379	29,49933	31,61167	27,05376	29,43724	29,1831	30,7655	31,18444	35,16031	26,06508	29,27637	34,84202	27,29236	33,07201	34,95612	29,55356	34,9522	31,77893	27,01605	26,86588	28,95101	27,16001	25,4749	24,97216	28,14193	27,15034	27,75965	25,50392	29,05821	21,99022	16,24178	15,36216	18,65613	15,54977	18,06552	18,26674	14,42335	15,52118	16,55959	43,54131	27,94409	25,19327	32,43701	30,22263	24,75471	30,5455	29,77978	29,42349	30,11882	30,35774	31,45785	26,9029	26,22665	31,0242	22,8335	23,94223	21,92756
14,11,2019 08:30:00	44	49,86812	59,25805	67,78287	61,9641	61,36355	56,87299	54,94729	52,02883	52,09736	48,79628	46,56706	50,76979	63,94189	54,16757	55,28473	46,06722	48,15049	41,22298	48,09792	42,81899	48,22944	47,49648	53,31323	47,8777	54,45154	43,45112	47,35342	43,17218	41,0836	40,24148	46,20862	44,25923	39,7824	40,29758	42,59262	40,72695	17,57778	11,68843	12,39949	15,90821	14,10954	12,92723	13,52115	11,7814	11,96915	37,26182	39,41644	41,47933	57,37021	76,33737	45,4175	48,1203	56,06044	48,93816	46,45536	57,15157	63,90195	52,24372	60,54742	64,03563	44,7833	51,12394	45,07758	48,13612	47,66599	61,28455	49,11072	60,87878	62,19433	52,69748	56,03726	58,68845	51,02322	55,90371	52,94836	50,85294	52,45923	56,03827	48,72824	51,53217	58,26984	37,2905	37,04949	40,87526	46,61658	46,46331	48,4473	43,27987	49,37072	49,47799	15,48511	15,81385	16,45032	15,74056	18,8447	19,13634	15,26574	15,53914	14,79719	48,00411	46,08255	50,25889	43,90176	49,32609	51,84834	40,84624	40,65512	46,58516	43,63464	42,60299	47,75675	43,51694	47,46062	58,4951	36,38482	46,19707	51,91285	35,44844	39,50396	42,71959	44,51861	48,14151	45,53574	42,35424	43,19704	49,57291	39,78822	38,18571	40,74285	39,37403	46,63302	48,55078	40,53312	43,18247	42,05031	12,75344	13,20389	14,61103	12,46684	15,54736	15,88963	12,09853	13,69149	14,69903	40,02908	37,66115	37,98926	37,8938	41,24834	41,61287	34,91517	34,71195	34,85184	33,23751	33,82921	35,75197	35,03847	38,99797	41,04209	35,69904	33,45953	39,33984	33,18861	34,74862	34,66843	34,10816	34,13591	36,0916	31,71286	36,7957	37,4475	29,37789	28,79316	31,9096	38,63091	37,93496	32,88578	36,39029	42,38207	38,02974	14,50955	11,7251	10,69173	15,78311	14,26924	13,62518	14,27111	13,83966	11,60774	33,76499	28,29002	27,37166	34,12839	34,23761	33,56093	29,04585	28,94314	31,01031	26,64601	28,88221	29,15914	30,3145	30,67412	33,57695	24,65164	29,42266	33,5847	27,43941	32,42879	33,87316	28,47549	34,23124	31,67247	26,77187	26,10513	28,30583	26,54489	25,65892	25,45549	27,67061	27,09009	28,02899	25,14568	28,43535	22,40924	16,11751	15,18236	18,37885	15,26905	17,87094	18,88953	14,50714	15,10962	16,4095	43,02304	27,1741	24,02519	32,36303	29,62243	23,75339	29,58374	28,836	29,59549	29,48096	29,78973	31,19881	26,44507	24,97735	30,03896	22,31632	22,31218	21,79018
14,11,2019 10:30:00	46	48,74378	57,66302	74,09241	64,27151	61,89626	59,55869	55,63046	54,98674	55,51054	48,90845	45,67315	51,07958	62,92075	51,77947	57,71068	46,86104	50,81842	42,65784	49,3218	43,65737	49,02934	46,24329	52,89629	47,886	54,62209	46,05492	47,96896	47,76462	41,67115	40,48961	46,50703	45,03508	38,93035	43,10297	46,44431	44,89527	17,20519	12,32061	11,69713	17,10122	15,3956	12,5869	14,94737	13,73528	12,56576	37,75461	35,55289	41,29165	51,80592	71,47822	46,87244	54,13372	64,43502	48,84871	47,82555	54,68142	64,03584	54,60489	62,04554	64,83504	49,48358	52,90113	48,11464	51,17927	50,90628	64,02789	50,37909	59,72155	62,49378	53,51777	60,10091	60,50611	52,14066	54,46653	53,19815	48,19303	50,10229	54,40008	46,71674	53,95038	59,83995	37,44502	38,07058	41,18113	45,49873	44,30764	47,225	44,05303	51,51123	49,70905	14,49229	14,72998	15,00373	14,85874	17,88606	18,05627	15,27002	16,17388	15,84584	50,84341	45,09138	49,65269	46,16316	49,79042	49,41665	43,34301	41,69242	47,9901	42,93884	42,65106	49,88421	43,05088	49,34144	58,43293	39,64384	46,9925	52,79601	35,69151	37,49882	42,38921	44,07127	46,08594	44,39586	42,78238	45,03592	49,56317	37,70148	38,54022	39,86184	39,36118	44,93652	47,95259	40,84252	45,25414	46,43899	11,94235	13,13895	13,92808	13,21763	15,69414	14,77129	12,49648	14,62609	14,44145	43,16777	36,64054	37,50657	39,43026	42,55429	41,35899	34,62389	36,36073	35,15605	33,61454	35,31609	35,09664	34,77612	41,14895	42,79737	36,71231	33,53151	38,61684	32,52349	31,86808	35,47952	35,58797	35,31319	34,88223	32,68685	37,77388	35,73219	27,78737	28,34777	32,17217	36,10646	38,52653	34,12369	36,56823	43,31578	36,78928	14,22476	11,88281	11,17871	15,06251	13,82088	14,01242	14,26606	14,05539	11,97848	34,95628	26,86181	28,14247	34,63458	33,46477	32,76166	29,29557	28,56328	31,00174	28,25969	29,318	29,90592	30,48506	33,10531	35,08393	26,16945	29,86888	33,25231	26,00257	31,75356	35,38405	29,25301	33,69666	31,96791	26,84785	26,88204	27,08569	25,58874	25,17587	24,65483	27,37897	25,96216	27,48432	25,4376	29,57954	23,83199	15,4291	14,88374	18,69875	15,67868	17,10772	17,12049	13,79787	16,69962	16,57735	42,34272	27,75951	22,76608	32,17499	28,83689	22,83598	27,76871	30,05976	29,01559	28,7455	29,04412	32,68948	25,23577	24,4241	30,87119	22,63491	23,34818	21,22997
14,11,2019 12:30:00	48	49,80485	58,79456	74,32221	64,48373	63,8572	60,56	56,3858	56,54171	57,88213	51,18273	47,68249	53,60666	66,95187	56,25283	59,32976	47,84006	53,30749	44,70856	51,03904	45,52311	49,80313	49,07604	54,93134	49,06339	55,5486	47,21203	50,10741	46,4374	40,88956	40,17476	47,0778	43,90789	40,55751	43,30183	46,88122	44,36284	16,70942	11,96321	11,70196	17,5945	15,56283	12,77983	15,61229	14,05697	12,59339	40,51979	37,8237	41,3382	53,33843	72,97254	46,99263	56,46814	67,17706	49,69876	49,51093	57,67766	66,37959	54,39772	62,8996	65,63383	50,97535	53,58345	50,43104	51,00524	50,70105	65,3795	50,90468	60,97306	63,63685	55,46288	59,93422	62,28573	53,83035	56,40279	53,9352	49,39779	52,00326	54,9824	47,15793	54,02583	59,17854	37,5312	38,47646	41,87576	46,40902	45,16627	45,83748	44,23796	51,46572	50,12196	14,5823	14,55522	14,97741	14,87338	17,30424	18,20133	14,94985	15,69925	16,08429	51,63515	45,15229	50,33509	46,19915	50,86657	51,95236	43,86882	42,95575	48,05206	43,49952	44,4724	50,29357	43,26295	50,60926	58,8353	40,31844	47,81237	53,2619	35,79195	37,94345	42,77775	45,06775	45,88073	44,22447	43,71533	45,05436	49,84816	37,38381	39,54444	42,38264	38,97678	45,56559	49,46314	41,72751	45,4257	46,01929	11,8004	12,80524	14,17385	13,66117	15,29281	14,50811	12,16933	14,36401	14,66146	43,66806	36,60401	37,7352	39,67865	42,63469	41,84902	34,83662	36,27086	35,28397	33,68679	35,05194	34,73599	34,82964	41,46255	42,62986	36,42829	33,10939	39,24361	32,26777	32,77216	36,35519	36,55235	35,33129	35,29992	32,37904	36,75343	35,44762	28,07319	28,37775	32,40198	36,37592	38,69935	34,2698	36,8216	43,6886	36,51289	14,09621	11,87182	11,12421	15,35761	13,57572	14,01822	13,91012	13,82999	12,30009	35,72128	27,56321	28,24249	34,48711	33,19365	32,90457	29,05033	28,40137	30,65291	28,64744	29,68003	29,52724	31,2413	33,47183	35,14824	26,19433	29,92388	32,50124	25,80542	31,36308	35,30622	29,49636	34,17344	32,0787	26,9516	26,23246	26,97819	25,41825	25,30684	25,13519	27,71572	26,3974	27,86224	25,75368	29,59825	24,17371	15,65553	14,78241	18,67008	15,84984	16,60912	17,83232	13,53365	16,63972	16,43243	42,11366	27,22659	22,12733	31,95616	28,31738	22,58372	26,86008	30,29143	28,37207	28,74496	28,87806	32,44894	25,03592	24,29107	30,16655	22,67635	23,2648	20,92175
14,11,2019 14:30:00	50	55,44547	65,25868	73,43501	68,09779	66,18887	64,76308	61,76475	56,2462	58,82667	52,37787	49,78835	54,34474	67,31549	58,66095	58,26218	50,52899	49,33969	44,33286	49,12971	44,37333	50,18712	50,54955	55,87499	50,32148	57,45296	43,91405	50,0976	44,62409	42,53404	38,83089	47,53944	47,08182	42,31052	40,62908	43,41719	39,52144	16,92756	11,62819	12,18826	16,11544	14,28907	12,55982	13,71325	12,12699	12,80725	38,41905	39,71181	43,04736	58,11926	81,03462	47,93013	47,8898	58,15746	49,50356	50,88872	62,25975	68,99418	57,82438	64,96324	66,80958	47,24669	55,62148	48,81693	50,69905	51,88828	64,43641	52,53619	63,13294	64,45831	56,75846	58,37933	62,5239	52,44542	57,06287	53,40973	51,13643	53,34681	55,81544	48,73445	49,25419	58,1616	38,02726	38,16071	40,85861	45,65911	47,25077	49,19886	42,92439	48,0088	48,96606	16,1354	14,79581	15,21863	15,49928	17,94775	18,71353	14,73779	14,02437	14,13123	50,91111	49,3969	51,62825	46,149	51,9469	53,06063	41,89123	42,72029	48,13287	44,34005	45,30586	50,197	44,35359	49,5771	57,27874	36,54909	46,45156	50,90179	37,86335	40,64822	43,94922	45,46349	48,7013	48,55029	42,50449	43,88435	48,13764	41,05569	38,68528	42,26072	39,60406	47,80449	48,97235	42,14915	43,60673	42,43438	12,06675	13,30667	14,29832	12,55947	14,20542	14,93914	11,8196	13,22281	14,42336	40,58142	37,48196	38,9664	38,69315	42,03947	42,64402	34,67603	34,58256	34,40981	33,01012	34,03362	34,68874	34,29094	38,00252	41,56443	35,19064	33,15878	37,51746	33,36656	35,64855	34,86385	33,88504	35,66879	36,38809	31,20946	35,65201	37,04797	29,1342	28,94754	31,95008	37,79205	38,3084	34,10961	36,28839	41,02937	37,6532	14,53042	11,65271	10,91567	15,36251	15,39947	14,7469	13,666	13,88946	11,227	32,90298	27,88165	27,47278	32,75538	33,45912	31,91624	29,60979	27,42961	29,51171	26,26472	26,83183	27,62689	29,49934	30,33958	34,13482	24,67224	27,96508	32,39596	27,76898	30,90008	32,80104	28,59699	34,09055	30,64973	25,38861	25,61602	27,81167	25,01105	25,07708	24,80513	27,1263	27,29878	28,39565	23,96185	27,75192	21,5951	15,85122	15,24556	18,71684	15,04	17,66737	18,28698	13,96262	15,62776	15,89605	39,64799	26,17816	22,8976	30,75492	28,16022	23,90977	27,96376	26,66292	26,93758	28,71959	27,71489	29,15148	24,96864	23,83096	28,78522	21,45722	22,35294	20,18665
14,11,2019 16:30:00	52	56,2911	64,60722	73,40813	69,19408	65,92491	63,4757	61,05782	56,1783	58,67981	52,0718	48,68928	52,42283	66,20758	57,70419	58,47299	50,51502	49,37051	42,93062	49,38715	44,63486	49,29439	48,99301	54,3261	47,38429	56,57991	43,81189	47,96964	44,5488	42,26471	38,49627	47,24641	46,94746	42,00381	40,22401	43,55105	38,99121	16,63165	10,9967	11,78251	16,14625	14,24161	12,52328	13,41982	12,00942	12,01011	39,06789	39,45741	43,90176	57,84192	80,68171	49,15258	49,60501	57,46421	50,78387	52,13106	63,70538	69,31104	57,81858	66,33952	68,17191	47,97054	56,78587	50,15445	51,34034	50,3406	62,40357	53,37118	62,56756	64,76797	56,14838	58,29561	61,44846	49,15298	55,37142	51,84876	49,05214	51,93676	55,23431	48,56866	49,24714	58,34521	37,82133	36,78769	40,28514	45,74326	46,26368	49,4378	42,69002	47,10619	48,49994	15,24653	14,43254	15,31202	15,5562	17,84801	18,06103	14,64972	13,89658	14,1525	51,30961	49,63817	52,53828	46,15309	53,68893	53,33333	42,31088	42,72781	46,05838	44,42377	43,64322	48,22647	44,1094	47,80794	57,00797	35,03696	46,35699	50,92844	36,86443	39,29321	43,41396	43,99039	47,33553	46,27569	40,69918	42,7667	47,65569	39,44373	37,23199	42,37144	38,81907	46,50296	48,29072	40,35084	42,99694	41,29221	11,79964	13,06711	13,86266	12,22722	14,1543	15,20943	11,88619	12,93366	14,11348	40,03819	36,76633	37,86306	37,70349	40,66666	41,39084	34,28062	33,37546	33,91999	32,07408	33,30142	34,51653	33,79365	37,44252	39,8894	34,11017	32,09673	37,33842	32,64747	34,18451	33,56176	33,08079	34,52627	35,61607	30,43215	35,68031	36,44742	28,51639	28,1701	31,88336	37,15289	36,83515	32,97006	35,84369	40,24183	35,93246	14,12322	11,63427	10,31347	15,40175	15,1405	14,51578	13,71283	13,91592	11,4095	32,05081	26,68655	26,69029	32,19262	32,28407	31,46165	28,82356	26,65934	28,99412	25,35892	25,95035	26,43663	28,28823	28,8518	33,19657	24,01366	27,21024	30,6487	26,56644	30,67025	31,74008	27,57771	32,915	29,03694	24,76776	25,16322	27,01094	24,43675	24,08986	24,30959	25,98986	26,33469	26,78643	23,22565	27,05639	21,08899	15,3985	14,77986	18,59955	14,73226	17,12043	17,40855	13,61786	15,52484	15,81434	38,59304	25,23195	22,16767	29,26751	26,83915	22,561	26,83514	25,86579	26,5484	27,28062	27,08277	28,37844	24,32554	22,93428	27,87639	20,74843	21,50171	19,48746
14,11,2019 18:30:00	54	55,85701	65,54639	74,83669	68,0475	67,39189	64,6024	62,74902	55,06176	59,76777	51,22298	49,03175	52,6635	65,92431	57,18791	57,72823	49,2912	49,96663	44,87137	48,20713	42,60355	49,32629	49,69089	52,38587	49,94024	56,04256	43,45574	46,90083	44,18766	40,07287	38,02623	45,76514	44,6352	41,63235	39,84147	42,2045	39,50631	16,37323	10,75984	11,76994	15,67446	14,31746	12,18536	13,01241	11,65271	11,86119	39,9578	39,82772	45,03294	58,94843	80,82062	49,62518	50,34709	60,46543	51,15834	52,225	63,87924	71,21939	58,83226	66,07959	69,14704	49,39945	57,13851	51,14943	51,17989	50,35291	62,94513	51,76516	62,58019	65,01202	55,59501	58,82279	61,74452	49,22026	54,10228	51,46117	49,90281	51,52616	53,16548	47,03325	48,59761	56,83991	37,90014	37,10239	37,89547	44,65468	46,16635	47,31778	40,91782	46,65734	47,43388	15,04904	14,85494	14,8374	15,84031	17,73879	18,234	14,67023	13,65488	14,18552	51,74436	48,43122	52,31734	45,87063	52,4493	54,04571	41,81497	42,57439	48,49483	44,80894	44,10435	48,79414	45,08138	48,15533	57,62274	36,85213	47,44936	51,45978	36,50143	38,65607	42,60851	42,90948	46,98378	46,28847	40,7463	42,5788	47,34243	39,55397	37,54717	41,58205	37,75793	46,51448	47,28737	40,36776	41,997	41,08249	11,45446	12,87654	13,41456	12,11579	14,39524	14,93334	11,31555	12,67234	14,54092	40,34019	36,71634	38,5914	37,89615	41,09831	42,24503	34,7172	34,1382	34,17833	31,55939	32,45723	33,93719	33,22536	37,21989	39,2361	33,05412	31,84695	36,86415	32,7332	33,41754	33,67989	32,40025	33,84345	34,96201	29,97825	34,49698	35,73117	28,03582	27,69929	30,66167	36,12711	36,78464	32,34022	34,91599	39,59189	34,78413	14,24852	11,34519	9,729359	15,2446	15,6364	14,49091	13,63672	13,44924	10,49631	31,81973	26,79563	26,06522	31,97031	31,80122	30,57396	28,04604	25,81323	28,09295	24,7027	25,92003	26,35693	28,18971	28,9106	32,42921	23,29058	26,30954	29,75747	26,17753	30,54266	31,37101	26,57147	32,6287	29,91683	24,27256	24,62664	26,29952	24,31518	23,82813	23,37844	25,24536	25,73221	27,11918	23,25237	26,66743	20,77164	15,32072	14,3692	17,94796	14,79733	17,06772	17,25822	13,36124	15,25751	15,69055	36,94594	24,59784	21,31251	28,90404	26,0117	21,98062	25,86884	25,24957	26,07599	26,64774	25,99773	27,86831	23,6459	22,54338	27,3378	19,65054	20,96478	19,12729
14,11,2019 20:30:00	56	56,64511	66,55717	74,59624	69,14387	68,18475	64,5403	62,45019	57,02413	60,73869	51,47912	48,9446	53,12417	65,79583	56,68966	57,77252	49,39919	49,01373	44,44614	48,37913	42,83467	48,68513	48,2483	52,96772	47,68001	54,73937	42,31081	46,16607	43,89285	39,9383	38,24284	45,74312	42,41462	39,37251	39,04342	41,08084	38,50451	15,95318	10,49735	11,09306	15,88825	14,32299	12,42174	13,43612	11,60263	11,54633	41,00201	39,49305	44,48973	60,20342	80,85073	49,93051	50,03605	59,88229	52,17616	52,16103	63,76989	70,61608	58,4123	67,08355	69,92946	49,20908	57,20891	51,39478	50,59613	51,19211	63,50353	52,08175	62,31715	64,46217	56,47582	58,97193	61,99782	49,80624	54,03922	50,24417	49,88953	51,49578	53,74757	46,3054	48,28366	56,02356	36,97909	36,78851	38,62566	43,84386	44,6786	46,70238	40,62057	46,13844	46,54647	15,09132	14,45582	14,717	14,96699	17,32296	18,39951	14,35282	13,58981	14,15091	50,40464	48,66558	51,95761	45,97985	52,51997	53,30246	42,74031	42,86119	47,93304	44,75083	44,37161	47,71793	44,25868	47,96578	56,56747	36,23204	46,04774	51,43581	36,32405	39,59626	43,56474	43,34853	47,35411	46,98787	40,48077	43,05171	47,63227	41,6594	39,5957	42,07262	39,29528	47,54981	47,76766	41,13215	43,11435	40,33792	11,92791	13,05875	13,10594	11,96383	14,11396	14,39013	11,23757	12,53937	13,93208	39,13647	36,3065	37,48494	37,40197	40,40347	40,68034	33,97277	33,46112	34,0855	31,21035	31,67233	33,93044	32,72097	36,71268	37,98796	33,16258	32,1254	35,82029	32,85857	33,40518	32,78859	32,82714	33,21997	35,40098	30,42614	34,19775	34,82986	27,60769	27,07291	30,24729	35,79111	36,16303	31,97799	34,61372	39,33646	34,05289	13,91544	11,31244	9,942043	15,04579	15,16737	13,83026	13,26322	13,22205	10,46046	31,32218	26,63248	25,92659	30,91387	31,0434	29,55515	27,42746	26,14804	27,78404	24,20665	25,36167	25,51821	27,61826	28,49925	31,71577	22,79883	25,75459	29,64433	25,98378	29,83698	30,89426	25,71355	32,15662	29,40102	23,68769	24,39697	25,77912	23,81148	23,66814	23,70344	25,00863	25,51821	26,99477	23,06794	25,64275	20,81109	15,39201	14,20362	17,44937	14,47723	16,95589	17,76131	13,19539	14,89742	15,36617	36,38173	24,09579	21,04056	28,21949	25,37562	21,18714	25,0413	24,83878	25,35326	25,82676	25,3947	27,45704	23,28871	22,25291	26,68365	19,41707	20,29399	18,58138
14,11,2019 22:30:00	58	55,98199	66,45889	75,45438	69,44338	69,51991	65,6634	62,85582	57,80075	60,91367	50,38504	49,02278	51,20758	64,35628	56,20724	57,63478	49,56247	48,70993	43,31626	48,33762	41,8455	47,11504	48,67007	53,02848	46,04139	54,08681	41,72255	46,58087	42,52328	39,744	38,67299	44,56144	42,79647	39,12184	38,57247	40,82393	39,83615	16,06819	10,51869	11,44645	16,16724	13,90197	12,21154	12,63739	11,27943	11,6188	39,97375	40,74057	45,29149	59,76824	82,47437	50,27084	50,97776	61,11979	53,67828	52,14446	63,34929	70,76384	58,86826	67,68774	70,20542	48,15566	57,01667	51,94227	50,17717	50,22374	63,23794	51,66659	62,37138	63,74054	55,64551	57,51401	60,40588	47,73873	52,95612	50,39415	48,7415	50,98819	52,49973	46,39388	46,69311	55,54542	35,98109	34,81315	37,65065	44,16542	44,81632	46,74444	41,31631	46,77718	46,72462	14,96063	14,26461	14,63784	14,7775	17,16112	17,69873	14,27919	13,46568	13,94079	50,07929	49,12688	52,94021	45,46847	51,38227	53,12492	42,06591	42,85796	49,12452	44,55645	44,51508	47,27901	43,32952	47,70542	56,7957	35,44386	45,75742	50,88928	37,75206	39,54023	42,87819	43,41103	47,50228	46,27162	39,96469	42,93836	47,10764	40,33738	37,84179	42,28125	38,84589	46,52859	46,83051	40,38145	43,58394	40,55406	11,41481	12,77672	13,08521	11,70348	14,19098	15,12993	11,13651	12,433	13,8179	38,87184	35,33321	37,37684	36,6114	39,75367	41,18707	33,55658	33,24685	33,53931	30,57512	31,65728	33,18889	31,97205	35,79652	36,94973	32,69799	31,23631	36,07075	33,22861	34,4143	32,7555	33,11858	35,05747	35,8352	30,52401	35,12039	36,00263	28,19814	28,24381	31,59357	36,30347	36,22756	32,68554	35,28535	39,31145	36,10431	14,23367	11,25801	9,622013	15,27499	14,97195	14,14823	12,89498	13,25845	10,50709	30,51158	26,04781	24,87415	31,11668	30,35568	29,56225	26,94994	25,39615	26,99174	23,95294	25,0813	25,40727	27,41752	27,71006	31,7385	22,61784	24,73371	29,20072	25,76536	29,18096	30,12957	25,85496	30,99801	28,60052	23,75007	23,82806	25,04234	23,70026	22,71337	22,85899	24,59279	24,99682	26,06901	22,47285	25,46266	20,15577	15,14147	14,14456	18,21874	14,61794	16,82146	16,87631	13,19788	14,86965	15,27582	35,3413	23,29202	20,60076	26,78015	24,28796	20,46212	24,58208	24,08875	24,26828	25,48934	25,09374	26,50546	22,84159	21,53487	26,41557	18,99647	20,5285	18,58353
15,11,2019 00:30:00	60	57,42043	67,00286	76,05119	70,78884	69,40276	67,6637	63,84034	58,83184	60,41259	50,91483	48,09364	51,80303	65,14644	55,53513	56,87411	49,23152	48,79814	42,79136	47,46587	41,91755	47,74073	48,25409	52,68208	46,13616	53,08915	40,69172	47,1591	42,20366	39,80002	37,38215	44,04715	43,54015	39,86378	38,21826	39,99495	37,25643	15,97432	10,42378	11,50219	15,62141	13,65226	12,20297	12,60119	11,17429	11,8663	40,67244	41,98766	45,42268	60,72101	82,60333	50,92477	51,69262	61,2683	52,30291	53,047	64,74918	70,95007	59,25915	67,3231	69,80685	49,17336	57,58792	52,08775	50,34283	50,11583	62,76056	51,58514	61,2221	65,04523	55,18506	58,10559	60,72358	48,7942	53,09059	49,66297	48,2074	50,49361	52,86381	45,34829	46,78906	54,22295	35,6833	35,48622	37,40916	42,75233	44,11943	45,75383	40,20695	45,60179	46,84852	14,86074	14,30275	14,56005	14,77004	18,16292	18,88919	14,09359	13,44654	13,71346	50,80716	49,32796	52,91942	45,21654	51,72221	53,23227	42,23398	43,80035	48,40322	43,82101	43,26439	46,80011	43,17452	47,34119	55,92747	35,74872	45,65436	51,06182	36,11779	39,10891	42,00963	42,20008	47,30396	45,18899	40,71542	41,65277	46,96874	39,7795	37,70523	41,00573	38,52286	46,05376	45,83983	39,5707	42,00962	40,06838	11,18521	12,75841	12,88959	11,63945	13,98686	14,47634	10,82995	12,15572	13,71118	38,68569	35,48822	35,97528	36,09623	39,13925	40,67715	33,14598	32,7575	33,82225	30,98944	32,18859	33,06083	32,56147	36,40791	37,89724	33,16644	31,12153	36,141	33,47853	34,2215	33,36497	32,33683	33,81121	35,80653	30,26814	35,37535	35,42855	27,92275	28,34473	30,93445	35,99525	36,50605	31,79156	34,52013	39,05927	35,41721	13,73612	11,17264	9,536427	14,87173	15,03917	14,39849	12,73299	12,97828	10,23382	30,08324	25,80896	24,43379	29,85251	29,81811	29,36933	26,94366	24,90467	26,63704	24,31877	24,85267	24,78254	27,71752	28,51727	32,19709	23,23745	25,33812	29,36292	25,23402	28,43535	29,89073	25,49797	30,89916	27,88186	23,56073	23,84836	24,26634	23,17964	22,89117	22,70073	24,47897	24,80091	25,42385	22,26307	25,77821	20,22298	15,24342	14,20162	18,32276	14,76204	16,90173	16,99043	13,39419	14,97755	15,33647	34,43558	22,23206	20,2812	26,31154	23,98396	19,58996	24,16398	23,55603	24,23484	24,68715	24,00405	25,95207	22,38865	20,86228	25,05152	18,77037	19,396	17,70668
15,11,2019 02:30:00	62	57,89594	68,45408	74,80506	70,7141	70,50777	68,22282	65,17434	59,21861	62,18694	51,44762	47,7006	51,09824	65,41016	55,82324	56,58357	48,53323	48,10351	44,72729	46,87756	41,88619	45,9031	47,71668	51,94014	45,85543	52,555	41,07579	44,96241	42,79606	38,10857	37,23964	43,31496	41,89751	39,19334	38,12059	40,17268	38,06704	15,99504	10,57678	11,67426	15,85944	13,97636	12,05494	12,7837	11,21484	11,49301	41,26361	42,24324	46,50061	63,43246	82,80849	51,17561	51,91852	62,46863	53,63145	54,47999	65,46197	71,83659	60,52913	69,24374	70,73919	51,02751	57,71082	52,76775	50,00813	49,24506	62,61079	51,47989	61,1812	63,23413	56,00831	57,62772	60,30939	48,72084	53,22212	50,07038	48,06407	49,58201	51,10444	45,59812	45,78876	54,63285	34,39661	34,47169	36,24666	43,9573	43,70179	44,90523	40,50507	45,70256	45,32278	14,64515	14,30164	14,02996	14,6071	16,96086	17,01544	14,12577	13,11982	13,89699	50,55093	48,87696	53,16776	44,82075	51,57901	52,28606	41,65748	43,03485	49,20287	42,86272	42,98547	46,23355	42,99561	46,55269	55,61194	34,89901	44,57643	50,19437	37,02143	39,63383	41,71612	41,59317	47,02889	44,03301	39,86875	41,65479	45,41998	39,73922	37,0425	39,69931	38,54022	45,75397	46,44127	39,27172	41,46897	40,53285	11,13008	12,63629	12,7341	11,59684	14,20749	14,31304	10,92562	12,09411	13,69688	38,0162	34,37541	35,90565	35,39809	38,83936	39,63147	32,28682	32,12332	32,44369	30,79921	31,37551	32,97226	31,94793	35,38442	37,13424	32,67455	31,46889	35,85273	32,36468	33,18558	32,439	31,42056	32,96626	34,42204	29,99054	33,98195	34,1851	27,39107	27,51499	30,56379	35,26291	35,7572	31,80938	33,28413	38,82038	34,6272	14,01311	11,1689	9,529179	15,11791	15,16951	14,6377	12,60375	13,21065	10,50204	29,4726	25,5334	24,4927	30,36493	30,17911	29,67527	26,97253	24,76155	26,68262	23,7672	24,10111	24,45734	27,43721	26,70548	30,8497	22,82638	24,86419	29,29646	24,95171	28,76306	28,92607	25,18436	30,8343	27,61797	22,79012	23,30723	24,44097	23,43094	22,04817	22,33104	23,93899	24,63314	25,69898	21,92583	25,12399	19,78641	15,24031	13,92013	17,63435	14,38819	16,61058	17,68671	13,21072	14,93327	15,82076	33,92987	22,57052	20,55372	26,034	24,31124	20,53154	24,20051	23,59803	23,44779	24,65227	23,53904	25,48927	21,85995	20,43179	24,96892	18,53704	19,10497	17,33753
15,11,2019 04:30:00	64	59,46286	69,81397	76,00423	71,92728	72,06039	67,53412	66,0831	60,04131	62,72767	51,7423	48,43024	53,29389	66,09216	55,20038	56,57852	49,01545	49,39848	45,20508	45,34468	41,63061	47,2994	47,98463	50,76176	44,27042	51,3322	40,40651	45,67383	42,41158	38,50333	36,53764	43,2331	42,54158	38,53517	37,8482	39,3118	37,15779	15,6661	10,45362	11,39347	15,87871	13,5722	11,80337	12,47168	11,05009	11,51953	40,80536	42,00948	46,44314	63,29948	83,19766	50,73415	53,4491	62,53066	54,66733	54,57629	65,15722	72,25105	60,74208	69,24403	71,58923	51,35534	58,56963	52,6148	50,52199	49,48849	62,59829	50,8419	61,22015	62,26832	54,93507	57,44101	59,08342	48,18419	51,923	49,0308	47,98421	49,41962	50,88197	44,66228	46,86622	53,24775	35,0688	34,50347	37,06812	42,2147	43,07332	46,10295	39,39462	44,90211	45,26836	14,60039	14,25177	14,05649	14,99226	16,98421	18,2195	13,89961	13,25244	13,48909	50,80556	49,23236	51,88281	45,07689	52,02221	52,02412	43,13887	44,0634	48,7154	42,21975	42,4562	46,26471	43,00599	46,36473	54,48379	34,54886	44,36	49,21073	36,10556	38,07167	40,92105	41,34713	47,05341	44,5832	38,86203	41,01978	44,63977	38,50415	35,79301	38,88234	37,68015	44,64736	44,75035	38,47189	40,83147	39,37596	10,99428	12,73071	12,80746	11,55766	14,28133	14,23436	10,81779	12,07553	13,59216	37,33319	34,02179	35,71679	35,03592	38,06725	39,05157	32,1824	31,48728	31,91099	30,3983	30,68275	32,14191	32,23344	34,31345	36,34491	32,15495	31,21366	34,75306	31,94497	32,4274	31,62577	30,80736	32,45081	35,0406	29,5289	33,70543	34,18297	26,74955	27,40192	30,05289	35,44078	34,85168	31,35983	32,68339	37,69491	34,12915	13,58159	11,05741	9,527864	14,98003	15,00995	13,79828	12,5402	12,9921	10,33219	29,30198	24,54762	23,79711	29,37626	29,66677	28,26294	26,36515	23,91384	25,96085	23,8358	23,35171	24,88146	26,81081	26,79205	30,24943	22,1091	24,50514	29,09337	24,64377	29,35836	30,50542	26,25042	30,75251	27,97413	23,9146	23,84325	24,9665	22,71675	22,12042	22,24504	23,44607	23,74695	25,45667	21,52112	24,84866	19,0033	15,19845	14,31843	17,71524	14,41493	16,66446	16,97171	13,07416	14,56647	15,54094	32,3311	21,92605	19,60053	25,2372	23,58062	19,73875	23,61005	23,40123	23,0573	24,32403	23,48482	25,02175	22,14494	20,43097	24,87905	18,38003	19,20645	17,04099
15,11,2019 06:30:00	66	59,43254	70,37003	76,95313	71,74768	72,87659	68,11131	65,92671	61,62688	62,72678	51,80585	48,18724	52,30762	65,50149	56,53098	56,82719	49,37865	48,95495	44,33072	47,19606	40,503	45,34117	46,03545	49,45215	45,62583	52,24532	40,18076	44,53077	40,74706	38,65951	36,59213	42,53197	41,99028	38,91979	36,31846	38,99494	37,67773	15,70126	10,28528	11,3074	15,70706	13,54422	11,99913	12,49406	11,01804	11,65437	41,43837	43,33458	45,02493	62,54828	83,5112	53,06275	53,17778	63,09537	54,36506	54,76735	66,57873	72,39851	61,31195	70,11929	72,94472	52,0157	59,92021	54,37437	48,7819	50,8868	62,4073	50,94152	61,18064	64,31242	55,6768	58,48108	60,00033	47,27964	52,12782	48,93526	46,96942	48,71241	51,83596	45,89273	46,75598	53,49538	35,46992	34,15451	36,42544	41,53764	42,54372	46,16414	37,65549	43,34368	43,54242	14,32892	14,09579	14,11935	14,81494	16,87313	16,88246	13,80499	13,02684	13,82771	50,81163	49,1695	54,16647	45,28113	52,36136	52,01349	43,34307	43,33706	49,02168	41,97488	42,29753	45,28997	42,58862	45,64656	53,43287	34,572	44,42929	49,15858	35,04849	36,83784	40,78726	40,33302	46,03938	43,97934	38,22475	40,67198	43,21617	37,89442	36,28758	39,52351	37,40342	43,13349	44,61447	38,09827	40,50213	39,69453	11,04726	12,38409	12,74846	11,57942	14,04032	14,26835	10,6842	12,00023	13,53448	36,43118	33,54015	35,47289	34,84353	38,10967	38,50505	31,34967	30,92549	31,39574	29,91296	30,44105	32,50407	31,20033	34,00454	35,49429	31,61705	29,92884	33,83987	31,64013	32,16537	31,40071	30,77157	32,26506	34,21896	28,60721	33,58178	34,07272	26,42966	27,28468	30,13987	34,42757	34,23892	30,27415	32,61998	37,54296	33,21957	13,71525	11,07323	9,51702	15,04815	15,45984	13,91958	12,40405	13,10842	10,39988	28,37837	24,43344	23,35909	28,60003	28,84698	27,65128	26,37591	23,51957	25,31851	23,25638	23,06538	23,99515	26,50586	26,13311	29,97838	22,04265	24,28899	28,08431	24,18615	28,60266	29,26682	25,70926	30,82151	27,21388	22,67952	23,21079	24,65089	22,90258	22,09294	21,36584	23,91406	24,33714	25,95863	21,63592	24,5823	19,21004	15,4807	14,40649	18,31102	14,5374	17,19662	17,26424	13,32352	14,92539	15,95194	31,56022	21,13347	19,18041	24,86267	23,31682	19,41879	22,52556	22,20518	22,07525	23,35219	23,11057	24,22206	21,32895	20,22947	24,39122	17,85767	18,86204	16,73035
15,11,2019 08:30:00	68	60,03681	70,348	78,09689	73,44536	72,64547	67,87142	65,05511	61,27852	63,92344	51,73906	48,26778	52,86942	65,32057	55,99883	57,05908	49,18649	49,51908	44,13654	45,68676	40,3172	45,26152	45,86966	49,44546	43,88752	50,41977	38,99335	44,07397	39,63528	38,04356	35,81607	41,20358	40,46833	37,95395	36,17506	38,55733	36,74174	15,53513	10,24411	11,46428	15,79119	13,60902	12,18307	12,23468	11,01493	11,63821	41,5799	43,20906	47,42615	63,192	84,01656	51,53714	52,9794	62,96508	54,96703	55,41623	66,93786	74,17018	62,2998	70,92824	73,70578	51,55366	59,24803	54,53276	49,83773	49,2957	62,17306	52,38775	61,13208	64,13717	55,155	58,2959	58,81929	46,88198	51,76282	48,25942	46,57493	48,84559	51,7883	45,28942	45,36533	52,79053	34,95946	33,59465	36,06107	41,64835	42,96813	44,8606	37,40667	44,64473	43,82701	14,79049	13,83614	13,89064	14,66588	17,61584	17,18736	13,85644	12,94713	13,4174	50,6301	49,17219	52,74212	44,92236	52,33361	52,75695	43,05384	43,4636	48,6412	41,84267	42,81962	45,43351	42,44626	45,36183	53,4958	34,26068	44,13766	48,84262	34,93956	36,22036	40,60164	39,17087	45,85184	43,37567	38,4929	39,89046	43,86757	37,72561	34,04067	37,89953	37,15095	43,78633	43,39101	37,64465	39,69703	38,97581	11,24047	12,44736	12,81056	12,47347	14,40256	14,73033	10,83071	12,29305	13,63043	36,35638	33,24429	34,98798	34,27263	37,01797	38,11719	30,89073	30,90524	31,22576	29,72818	29,94923	31,31016	30,37583	33,80809	35,39814	31,14238	29,71989	33,2758	30,84368	31,82596	31,17768	29,91925	31,43769	33,76955	28,40613	32,85608	33,34251	25,9397	26,70915	29,87132	33,86902	33,77777	29,45733	32,19807	36,72227	33,21432	13,96317	11,49515	9,839051	14,89831	14,91601	14,66567	12,41849	13,04107	11,2873	28,00218	24,04716	22,74418	28,27269	27,95783	27,44156	25,17434	22,34126	23,98424	22,49717	22,55118	23,76809	26,1859	25,65422	29,31463	21,74783	23,89672	27,96102	24,76328	27,98671	28,61579	24,77053	30,39621	27,23219	22,19309	22,74183	23,99957	22,67145	21,59158	21,5145	23,71684	24,20273	25,65263	21,46468	24,19664	19,32285	15,27665	14,1923	17,79115	14,48435	17,0834	17,83902	13,09778	14,9149	15,62389	30,68461	20,44547	18,59458	24,55687	22,41504	18,78737	22,1446	21,46324	21,72559	22,92129	22,51893	24,01975	20,98268	19,65269	23,66226	17,56866	18,37844	16,37226
15,11,2019 10:30:00	70	60,08267	71,48982	78,96013	73,76968	73,91874	69,54658	67,56105	62,02869	65,01001	52,56361	48,10862	52,26099	65,01609	56,35099	56,85386	50,0657	49,61725	43,94299	44,76617	39,91986	44,30462	44,56364	47,833	44,62954	51,13222	38,17839	43,5201	39,42928	37,53102	34,97216	42,30071	39,53249	37,81768	36,99064	38,41734	36,21945	15,4407	10,27437	11,4794	16,47443	13,67705	12,06503	12,41545	11,02288	11,57514	41,27168	44,60951	47,76331	63,97076	84,66739	52,02966	54,9102	63,14772	55,14354	56,97627	67,13908	74,52792	62,9324	71,65112	73,13149	52,59235	60,58548	54,51281	49,61027	49,08349	62,0186	51,6945	60,67666	62,97414	54,7317	58,01095	59,91199	45,98835	51,40707	49,54603	47,38443	49,34688	53,02373	44,96587	46,51345	52,83294	35,92313	34,46679	36,85214	41,22977	43,98112	44,24562	39,32243	45,36521	45,46012	14,45527	13,75345	13,92503	14,46888	17,11981	16,36909	13,75608	12,71953	13,27213	51,16676	48,85659	52,81449	45,01133	51,59482	51,94248	42,74094	44,02374	48,07816	41,4738	42,38976	45,63404	41,09424	45,21614	52,55932	33,5418	42,76455	47,57991	34,17966	35,61313	39,64544	38,85278	44,83519	42,29803	38,46223	39,52835	43,61985	37,33144	34,69593	37,3557	35,78877	43,1998	43,389	36,49067	38,8469	39,03556	11,42925	12,65466	13,2034	11,87583	14,07265	14,40063	10,71314	11,96825	13,70296	36,04324	32,73189	34,86247	33,06062	36,71398	37,25076	30,52139	30,40383	30,62003	29,07534	30,06784	30,47462	29,79472	33,16582	33,9968	30,71866	29,45368	33,20845	30,04144	31,76441	30,50398	29,51586	31,05099	32,87244	27,9119	31,9257	32,49647	25,80749	25,51696	29,32589	33,54567	33,06766	29,64363	31,90408	36,21629	32,21182	13,99867	11,18935	9,828899	15,0947	15,21262	14,74663	12,63484	13,35647	10,55274	27,23509	23,55879	23,00377	27,86411	27,62441	26,80496	24,94122	22,31369	24,21674	22,15945	22,30182	23,40296	25,73614	25,43394	29,14304	21,25022	22,89808	27,7263	24,49554	27,71247	28,05931	24,41879	29,26026	27,19033	22,00369	22,61052	24,00586	22,36813	21,2482	21,13485	23,3716	23,76132	24,85625	20,92618	23,55637	19,32761	15,24584	14,34668	18,06483	14,68335	17,20062	16,98663	12,91542	15,05491	15,14789	29,02658	20,17102	18,09233	23,84056	22,181	17,97725	21,36777	21,16089	20,69925	22,44771	21,79604	23,6861	20,3672	19,18753	23,14469	17,35266	17,79641	16,23369
15,11,2019 12:30:00	72	60,22775	72,68312	80,19817	74,82951	74,87282	71,04388	68,00874	63,33148	66,62004	52,31715	48,70765	52,10474	65,9866	56,02674	56,64932	49,93064	48,95564	45,12806	44,985	40,01844	44,73157	45,87091	47,94789	41,82407	50,45873	38,31945	45,42384	38,62573	37,06392	35,60655	41,25545	39,81073	36,43789	35,73911	37,24863	35,59047	15,25309	10,31043	11,3112	16,70313	14,23595	12,17969	12,55153	11,12884	11,66673	45,94407	45,75154	48,80911	68,25452	86,34145	55,20112	57,23778	66,57838	59,10041	56,50322	67,88198	74,74386	63,31849	72,72559	75,10175	53,47113	61,85703	55,96885	48,64445	49,84339	62,485	51,51339	61,54675	64,43454	55,55917	57,14853	59,54174	48,55935	51,70701	48,69564	46,41073	48,10578	51,21587	45,14534	45,28453	53,14607	35,72888	33,255	36,40611	40,67812	42,93269	44,47163	38,62027	43,48487	44,49788	15,22326	14,01021	13,95059	15,4597	17,13631	17,84262	14,00137	13,0725	14,3475	51,65126	48,85899	52,65554	45,18284	51,48831	51,94497	42,90685	43,77728	48,21342	40,97631	41,66479	45,47614	41,60767	44,79152	53,26274	34,12197	43,15214	48,72153	34,82205	35,55301	39,3292	38,59817	44,02645	42,46429	37,06965	39,78938	43,41582	36,83976	34,45975	36,50253	36,27494	42,8038	42,8703	36,71163	38,6633	38,23496	11,65216	12,3825	12,90299	11,73402	14,08122	13,70448	10,83582	11,86892	13,48012	35,66747	32,22992	34,46175	33,09827	36,40494	36,6936	30,51013	29,69434	30,81889	28,43846	28,98707	30,56726	30,07018	32,33381	34,01836	30,15197	28,81375	32,63103	29,60005	30,30152	29,72072	29,36768	30,80839	31,95857	26,99408	31,81958	32,28732	25,48091	25,46556	28,25652	33,25148	32,27163	29,41038	31,29282	35,6813	32,39472	13,76727	11,34304	9,733642	15,09132	15,13359	14,19796	12,34955	12,87736	10,63439	26,72227	22,83523	22,47126	27,62454	27,03215	25,4943	24,04689	22,26037	23,65142	21,20565	21,94649	22,01991	24,98129	25,00304	28,26646	20,56953	22,69078	27,07933	23,54836	26,80261	27,52735	23,55618	28,8751	25,94545	21,93881	21,99815	23,35025	22,12015	21,22514	21,34657	22,74673	23,22081	24,82806	20,47034	23,3211	19,09386	15,08109	13,92891	17,84179	14,59466	16,93171	18,54097	13,05144	14,55418	16,20786	28,84386	19,83968	17,35825	23,05254	21,53826	17,62075	20,8459	20,73061	20,82132	21,92467	21,40425	23,11982	19,8702	18,6392	22,27772	16,6389	17,57605	15,71583
15,11,2019 14:30:00	74	62,65306	73,63802	79,89037	75,56987	75,64799	69,70966	69,2749	64,58691	65,73448	51,24205	48,03532	52,17126	65,53326	56,01645	55,97726	49,57219	49,0645	43,50491	44,49049	38,83358	43,23137	44,83131	46,73983	42,03138	50,57207	38,45352	42,92888	39,33121	38,47701	36,18783	43,03348	41,66171	38,64217	37,1118	38,90985	37,72879	16,2147	10,6594	11,31493	17,04686	14,30517	12,36723	12,56742	11,1305	12,35694	46,2082	46,14922	50,88322	67,30866	85,14989	55,63764	58,88767	66,97784	58,86184	58,65211	68,89968	75,45576	65,03979	72,83653	76,6907	54,75664	61,8207	54,94943	50,45541	49,49651	61,68379	51,02729	62,40902	63,8358	56,48291	57,26943	60,3518	46,32383	50,15472	48,28139	45,62313	48,48101	50,60786	44,64024	44,90224	53,59429	35,8144	32,24378	35,07654	40,96319	41,64829	42,607	38,67954	43,78834	44,50763	15,31354	13,71539	13,88484	14,98259	17,928	17,70467	13,89617	13,20354	13,73881	51,56021	50,14651	52,75061	45,78775	52,71	52,64603	42,94574	43,09667	48,83157	40,58031	41,69332	45,09864	41,30291	45,3493	53,42326	33,42375	43,57841	48,35046	34,01872	34,89244	38,70019	38,04093	44,11811	42,56832	35,99374	39,11541	42,89117	36,60987	34,40755	37,39155	35,56235	42,23627	42,00811	36,2214	37,053	37,6796	11,50758	12,36537	12,62206	11,81338	13,89499	14,59273	10,67377	11,72434	13,72569	35,56621	31,88114	33,61688	33,14785	36,27258	36,37875	30,56745	29,68584	30,64159	28,48136	28,67311	29,61939	29,84071	31,46828	33,98121	29,31264	28,20187	32,45938	29,15741	30,22968	29,55991	29,12189	30,45009	31,53563	26,96341	31,45321	31,40278	25,3726	25,30455	27,27591	32,34057	31,97156	29,02818	30,57442	35,28564	32,22444	14,02769	11,12422	9,295771	15,16336	15,31257	14,4965	12,25312	13,20189	10,6069	25,99047	22,92862	22,12478	27,31053	26,68317	25,95601	23,59562	21,66252	23,1134	21,36522	21,49101	22,3222	24,8901	24,26635	27,95853	20,33516	22,27916	27,10185	23,71781	26,46973	27,50919	22,91971	28,50118	25,92913	21,47263	22,14903	23,09067	21,79591	20,84231	21,30465	22,38374	22,77444	24,75768	20,16447	23,14393	18,53718	15,44222	13,85189	18,0234	14,63956	17,10088	18,60819	12,93124	14,70891	15,82338	28,09757	19,56758	17,17396	22,03733	21,34767	17,02247	20,46468	20,21538	20,02846	21,57376	21,24551	22,2612	20,04227	18,61198	21,85442	16,74072	17,10896	15,53195
15,11,2019 16:30:00	76	62,58337	74,12045	80,59757	75,66188	76,2274	72,53806	68,45083	65,58707	66,88736	52,57695	50,04129	53,98174	66,60048	57,76959	57,35556	52,31033	49,63846	46,95512	44,95441	39,70131	45,07901	46,166	48,27261	44,34841	50,45839	39,97153	45,18111	39,91737	37,79177	33,86391	41,60477	40,24633	37,90568	35,90308	38,36207	36,61147	16,23197	10,57098	12,09957	18,21024	14,72321	12,51754	12,78777	11,43001	12,35819	44,70034	44,89901	50,30297	67,19765	85,9654	55,5573	57,22701	66,53936	57,68002	58,75006	69,41444	75,07349	64,42494	73,40502	76,51974	53,45456	61,97977	57,17008	50,10211	49,42763	62,58075	51,33074	61,24344	63,67153	54,85363	57,02013	59,44007	45,16819	50,28894	47,4752	45,9748	47,2715	49,72728	43,0991	43,75497	51,54482	34,49222	32,36061	34,62913	40,05409	41,26049	44,49007	37,20856	43,41732	45,13124	15,13387	14,05857	13,88249	15,3174	16,96045	17,88454	13,94479	13,16016	13,67319	52,55927	49,61621	53,62815	46,60843	52,42897	52,45234	43,20775	44,61441	48,38928	40,44851	41,08746	44,43565	41,21567	45,27912	52,90257	33,4797	42,89685	49,06257	32,98146	34,80645	38,20251	37,16671	43,31404	40,97715	37,04374	37,58269	42,07711	34,28265	33,54297	35,79119	34,85211	40,54764	41,26009	35,29151	37,01336	37,31792	11,34967	12,31253	12,92785	11,8855	14,39662	14,6361	10,81786	11,67862	13,37118	34,86943	31,51366	33,32228	32,71883	36,22009	36,24847	30,03922	29,20617	30,38544	27,91224	28,57442	28,93919	29,19602	31,23474	33,34811	29,02885	28,22758	31,88508	28,96082	30,48879	29,06194	28,9707	29,93575	31,58944	26,44009	30,80127	31,11308	24,62395	24,91863	27,36689	31,87935	31,52451	28,59112	30,8767	34,90598	31,81752	14,16611	11,26167	9,624846	14,96712	15,9683	15,09484	12,35038	12,7828	10,71169	26,0246	22,40578	21,89869	26,34428	26,1756	24,99661	22,72678	20,67777	22,43016	20,98101	21,54716	22,48764	24,58173	23,92159	27,33954	19,72473	21,83141	26,25691	22,80545	26,45039	27,1694	23,00377	27,97193	25,41715	21,55145	21,21767	22,89504	21,3782	20,8468	20,38461	22,25968	22,56252	24,49547	20,36383	22,51264	18,2532	15,59855	13,78627	17,51451	14,55453	17,40322	18,04356	13,00239	14,55177	15,35298	28,01661	18,88132	17,1236	21,88252	20,57237	17,05018	19,95358	19,59521	18,97788	21,16835	20,81882	21,73671	19,39551	18,28443	21,59862	16,16621	16,56796	15,21055
15,11,2019 18:30:00	78	64,94315	74,77149	82,64872	78,26294	78,13439	73,44467	71,76475	67,93144	70,02113	52,55236	49,31117	53,59948	66,83659	56,7597	57,24987	49,94141	50,05726	45,32728	44,52821	39,41029	43,9001	44,48144	46,46966	41,64318	49,52407	38,88828	43,68223	39,31159	36,96473	34,22392	41,38497	38,59097	37,04879	35,81571	37,47582	35,86345	15,8039	10,56698	11,77297	18,63118	14,28754	12,69286	12,71428	11,75315	12,6472	46,13878	45,15701	50,13747	66,16456	87,13141	56,07903	58,12893	66,18907	57,72291	59,11334	70,29411	75,55688	65,71597	74,1226	77,63455	55,38081	63,37103	57,85117	52,0508	50,60682	64,23815	52,48611	62,75136	65,25681	55,83672	58,60791	61,41771	46,40625	50,06969	47,13838	44,52477	47,1797	49,69324	43,89616	43,77825	52,47319	34,12094	31,59247	33,96987	41,02647	40,76985	43,16457	38,07368	42,62931	44,14139	14,86592	14,08467	13,58373	15,06507	17,5364	17,91107	13,85866	12,82742	13,70689	53,55299	49,55943	53,88054	45,7378	52,47979	52,49717	43,74199	42,9568	47,95632	40,54078	41,06805	43,75822	40,55371	44,75484	52,05148	33,01723	42,49385	47,74426	32,80939	34,46217	37,71199	36,65528	42,49682	40,57673	35,91249	38,11698	41,0742	35,76874	33,29174	35,86525	34,71098	41,00277	41,32253	35,61064	36,99389	36,87989	11,41737	12,42056	12,96537	11,75605	14,68902	14,53719	10,78277	11,72206	13,79351	34,51633	30,91296	32,55921	32,26921	35,89874	35,81054	29,41175	29,03977	29,3797	27,4073	28,25618	28,86826	28,84097	30,83962	32,39859	28,64672	27,51652	31,29323	28,75159	29,73447	28,62934	28,7415	29,25977	30,85813	26,22782	30,59626	30,84776	24,46852	24,86391	27,24932	31,14583	31,04263	28,20534	29,81557	34,29363	31,0854	14,11092	11,23024	9,427429	15,02915	15,78981	14,89127	12,38616	12,69638	10,38289	25,45521	22,03187	20,86304	26,00823	25,84086	24,5559	22,2563	20,72129	22,33864	20,83098	21,03835	22,31025	24,58367	23,00142	27,25381	19,52207	21,75349	26,34899	22,77879	25,62438	26,90319	22,56659	27,59339	25,02265	21,29448	20,91325	22,36848	21,10467	20,53333	20,27631	21,75328	22,0613	23,25093	19,57443	22,80249	17,96323	15,22304	13,99543	18,0343	14,76265	17,20926	19,20183	12,83157	14,60316	15,7997	26,79466	18,72748	16,18894	21,15888	20,01105	16,13099	19,38039	19,37182	18,85237	20,92548	20,14374	21,29448	19,14871	17,59525	21,23812	15,83188	16,60788	15,29026
15,11,2019 20:30:00	80	65,56608	74,81605	83,34299	78,93298	78,58836	74,50983	71,86069	67,9963	69,21198	51,72615	49,38799	53,36034	66,6201	58,75573	57,58702	50,30393	50,33659	45,11576	44,72618	38,88829	43,60605	45,68088	46,61506	42,71807	48,88042	38,39764	43,64535	38,81176	34,30281	33,33625	41,99989	39,70842	37,39381	35,64766	37,15392	35,79754	15,85102	10,59896	11,83887	19,97796	15,19355	12,93069	13,32042	11,68387	13,08735	45,23769	45,85951	50,75438	67,78888	86,40824	55,55986	58,59885	66,93779	59,20832	61,97121	72,64194	77,049	67,9733	76,65118	79,53857	58,54382	65,01837	59,01055	51,7122	50,83905	63,97028	52,4379	63,42747	65,89549	56,81649	59,15534	61,02087	46,445	49,11154	45,67452	44,48151	47,13783	48,58117	43,01094	42,42706	50,69628	33,5291	31,405	33,05462	39,84631	40,86096	43,44724	37,18362	41,91699	42,25954	15,36313	13,84208	13,59789	15,51482	17,32911	17,03926	13,74074	12,62827	13,47901	53,41006	50,62183	55,25275	47,30729	54,77441	54,18206	46,20467	46,73373	49,99834	40,06583	40,84866	43,75518	40,95587	44,35268	51,86105	33,35923	42,56059	46,55676	32,76727	34,20111	37,49593	37,33671	42,6863	40,61422	35,72696	37,67676	41,4233	35,5511	32,6302	36,42303	33,88573	40,82152	40,79713	34,94522	36,27999	36,19341	11,33959	12,20048	12,70647	11,73961	14,19934	14,66712	10,7503	11,60035	13,7576	34,46196	30,59467	32,49047	31,76074	36,16324	35,58189	28,98989	28,49193	29,24824	26,68455	27,89304	28,98472	28,28795	30,49596	32,08505	28,39231	27,49407	31,04118	27,96357	29,23719	28,92863	27,802	29,35503	30,23396	25,90891	29,93182	30,23969	24,2061	24,32098	26,12249	31,32327	30,43248	27,77306	29,90074	34,49725	30,57297	14,15374	10,99269	9,496709	14,95006	15,65464	15,41673	12,2123	12,53398	10,73027	24,53443	21,67876	20,8287	25,87278	25,53478	24,3232	21,60457	20,66997	21,9668	20,52193	20,53119	21,53155	23,9003	22,59408	26,62584	19,49126	21,02708	25,63231	22,70018	25,51089	26,009	22,39059	27,993	24,66691	20,66452	20,68495	22,25021	20,94268	20,10465	20,16944	21,42725	21,91354	23,38734	19,8097	22,52363	17,55782	15,27831	14,31746	17,81291	14,84921	16,91955	19,00613	12,99734	14,74573	15,67819	26,60552	18,43632	15,79955	21,10708	19,52005	16,17201	19,17737	18,88898	18,59865	20,55143	19,96622	20,83051	18,93734	17,32738	20,60635	15,27734	16,83362	14,97071
15,11,2019 22:30:00	82	66,49065	76,12573	84,36201	80,69676	78,93359	75,65656	74,04005	68,96911	71,08884	53,21756	49,22523	54,94405	67,66612	58,78971	57,84469	51,96748	50,11149	45,35794	45,94324	39,30551	44,55896	46,64745	44,99025	41,29752	48,91482	38,22612	42,97953	38,49337	35,67894	32,59726	40,90635	38,93043	36,06211	34,34509	36,6769	35,60745	15,8316	10,80929	11,6474	20,50426	14,79201	12,67525	13,28795	11,84965	13,02581	44,95268	46,05264	53,23344	68,11705	85,83913	55,22912	59,22918	67,49005	60,61885	62,28675	72,81926	79,32304	68,18578	77,26245	79,85314	58,0372	65,04906	61,07917	50,30545	50,75679	63,50786	51,82249	62,74371	65,3777	56,02517	57,95915	62,02924	44,43848	48,41277	45,38965	43,23814	46,46792	48,78136	41,95741	42,62648	50,69572	32,8357	31,37026	32,67795	39,52337	39,52109	42,02255	36,96778	41,05693	42,79012	15,15874	13,80602	13,93084	15,40865	17,37573	17,54656	13,73141	12,66274	13,52592	53,64673	51,38006	55,80309	46,93883	54,72577	54,51349	45,1599	45,92299	50,17337	39,90358	41,59676	44,15679	40,67314	45,54777	51,47455	33,79911	43,22771	48,02076	32,06067	33,28277	37,71233	37,19994	42,50166	39,83893	35,3013	37,15303	41,1928	34,83843	33,10048	35,68074	34,09116	40,8488	40,46902	33,69515	35,81882	35,94585	11,55387	12,18494	12,55706	12,01046	15,31153	14,60979	10,70181	11,61113	13,60812	35,00255	30,84562	32,91673	32,21237	36,64263	35,58991	29,33363	29,20175	30,00822	26,52216	27,19848	28,83414	28,15981	30,32817	32,01572	27,63215	27,19503	30,76756	27,7895	29,16301	28,55403	27,47424	29,28417	30,06105	25,51124	29,81487	30,28501	23,52301	24,79546	25,60316	30,68102	29,99323	27,76754	28,92462	33,81934	30,01595	14,10512	11,11516	9,456646	15,23803	15,78111	16,06812	12,20242	12,91121	10,77262	25,16523	21,5386	20,32569	25,62348	25,06134	23,70281	20,78788	19,90585	21,47657	19,95185	20,43144	21,81366	23,36711	22,73237	26,43304	18,91323	21,27638	25,34317	22,38126	25,29821	26,57569	22,41911	27,40549	24,54085	20,6223	20,55253	21,78664	20,75196	20,04462	20,21572	21,15572	21,49086	23,01033	19,61476	21,9326	17,61681	15,2723	14,33383	17,93283	15,05498	17,30886	19,46155	12,99783	15,16523	15,98578	26,48851	18,20173	15,37813	20,71487	19,35959	16,19067	18,72859	17,9624	17,91867	20,15929	19,41706	20,759	18,75338	17,43569	20,40479	15,53216	16,52768	14,66332
16,11,2019 00:30:00	84	66,35457	76,88184	82,44315	80,56214	79,71761	75,77939	72,73803	68,61964	69,56862	52,83902	48,46078	52,79337	67,48777	58,58415	56,72303	50,53859	51,11592	45,59798	43,6897	38,21466	42,59373	45,09988	46,07785	40,40291	48,03153	37,25001	43,45179	37,25907	35,2841	32,99085	40,49078	39,31656	35,91898	34,70353	36,21304	35,2399	16,22721	10,62431	12,17009	19,90612	15,85475	13,09896	12,97897	12,53819	12,64588	45,30904	46,98615	52,04512	68,07443	86,91927	56,10631	60,70753	66,65181	59,23207	62,22418	72,7066	78,83082	69,58299	76,92922	79,49899	58,32345	66,09755	62,77802	51,62037	51,61361	63,53951	52,09072	63,28456	65,60973	56,24627	59,36215	60,7561	42,68927	48,05764	46,18256	43,4076	45,89917	47,74583	41,83156	42,7361	50,19307	33,12188	30,85019	33,63624	38,33629	40,48782	41,82719	37,02855	40,51999	40,94233	15,30525	13,69654	13,44765	15,63267	17,76062	17,43438	13,77729	12,55478	13,59188	53,35218	50,87574	56,03862	47,94748	55,10221	54,75685	44,43731	46,46869	50,02798	39,62016	42,175	43,99627	40,33344	45,3163	50,98123	33,99363	42,86473	48,11823	33,50422	34,41748	37,83265	37,51035	42,67449	41,07357	35,72488	37,62641	42,21417	36,22237	33,60605	36,14218	35,11328	42,27882	40,68061	35,77705	36,90408	36,39788	11,8799	12,57191	12,59256	12,12685	15,15667	15,04642	10,61429	11,7354	13,54947	34,64384	30,19769	32,83868	31,8942	36,0179	34,8787	28,92178	28,85023	29,8805	25,94827	26,94153	28,54532	27,99736	30,22527	31,2862	27,42603	26,33695	29,81564	27,4073	28,55624	27,88544	27,45834	28,95902	29,60633	25,22823	29,3305	29,81605	23,82294	24,19989	25,56683	30,3545	29,88726	27,63173	28,38147	33,82632	29,79843	14,30882	10,96672	9,671474	15,15701	16,85165	17,28048	12,11842	12,86832	11,4325	24,09525	21,0224	19,93715	24,35358	24,41906	23,68645	20,59903	19,80009	21,03979	19,99495	20,18091	21,35513	22,91219	22,84089	25,4494	18,4587	20,84527	24,48082	21,97841	25,1202	25,87297	22,06552	26,76317	23,78771	20,47303	20,2602	21,37572	20,64662	19,83366	19,81142	20,94082	21,14487	21,78872	19,41154	22,02662	17,43003	15,57368	14,15333	18,27116	15,58065	18,0459	20,01831	12,96695	14,46935	16,34069	25,86593	17,84282	15,56366	20,35146	18,84166	16,18639	18,45511	18,02332	17,79951	19,71837	19,20424	19,97576	18,54809	16,96155	19,85929	15,25717	16,21015	14,74324
16,11,2019 02:30:00	86	67,49688	77,87632	84,97264	81,01818	80,6328	75,8345	73,93311	69,68066	71,26277	52,83047	48,77397	54,09635	67,6608	59,04792	57,61923	50,50869	51,32916	47,44861	43,7243	38,6124	42,61432	46,25151	45,70567	40,05478	47,37075	37,2163	41,97315	36,5685	34,943	32,79115	40,97307	38,67525	36,145	34,37487	36,11309	34,77344	16,56416	10,76736	11,72303	16,3123	16,87645	12,76235	13,10089	13,30301	12,60983	44,9028	47,4991	52,78438	68,98154	87,46759	57,20449	60,59322	67,38022	61,29248	65,25379	74,60136	79,89638	70,24888	78,73369	80,60159	59,82918	66,66543	62,20801	52,08699	50,79818	62,92157	52,79903	62,98787	64,82233	55,90543	58,07568	61,06839	44,70594	47,78569	45,53051	43,25396	45,80743	49,24506	41,80558	42,16132	49,25163	33,04591	30,37072	33,05013	39,32187	40,17898	41,91872	36,67648	40,96574	42,24393	15,67715	13,66628	13,78115	15,26221	18,16693	18,02643	13,79421	12,46981	14,39904	53,14964	50,61271	55,69325	48,05675	55,7561	54,72003	44,99246	45,90303	50,28583	40,13974	41,19038	44,24479	40,93211	44,98743	51,48507	33,37703	43,02497	47,97558	33,30432	33,85312	38,04024	37,6581	43,32877	41,30774	36,13553	37,28379	40,47207	35,6681	34,29549	35,22221	33,95778	41,44403	40,79609	34,18013	36,15487	35,28452	11,61251	12,08299	12,43417	12,33325	15,01837	14,80638	10,81074	11,71371	14,30122	34,75727	30,32182	32,43203	31,44728	35,6223	35,01002	28,94659	28,62193	29,74856	26,08608	26,95548	27,81746	27,63021	30,34116	31,47899	27,00231	26,30126	30,60256	28,42693	29,74815	28,07893	27,81961	29,49954	31,14355	25,71294	30,08786	30,03613	24,68811	24,46915	26,09459	31,45923	30,13263	27,71628	29,71201	34,15208	31,33525	14,34322	11,15979	9,683215	15,35678	16,72441	16,94532	12,05025	12,84234	11,05272	24,28113	20,53306	19,82406	24,24155	24,80244	23,22903	20,44353	19,40442	20,53485	19,73205	19,55549	21,00264	22,83826	22,58296	25,3304	18,00529	20,78616	24,79677	21,99236	24,89355	25,51509	22,03173	27,25824	24,15209	20,06237	19,93328	21,18017	20,61056	19,32671	19,56288	20,78718	21,29884	22,29388	19,44711	21,7555	17,47299	15,48746	14,09952	18,44945	15,09808	18,22806	19,97507	12,97379	14,80459	16,36349	25,17076	18,0973	15,27748	20,04089	18,54471	16,39043	18,29603	18,17439	17,5699	19,82109	18,84891	19,43206	17,98083	16,73975	19,70022	14,91304	16,04167	13,9278
16,11,2019 04:30:00	88	67,00914	78,37621	84,99164	80,85398	80,77516	76,26077	73,2219	69,92056	70,89812	53,1393	47,78272	54,33334	66,98235	58,50581	57,45143	51,16145	51,72006	46,58406	43,30887	37,45433	41,71675	45,38261	44,77288	40,64233	46,63689	37,06289	41,75757	36,90165	34,30026	32,62565	42,8098	37,67213	35,86255	33,94955	36,06557	34,75761	18,92456	10,64137	12,1131	15,78974	13,72831	12,38664	12,83584	11,02937	12,19026	47,2943	48,87502	54,00212	68,61274	87,79087	56,67813	61,22078	69,14062	61,28191	64,81563	75,53465	80,69897	71,02674	78,96523	80,26766	61,73318	67,82687	62,79725	51,40031	50,73124	62,62902	52,37331	63,37111	64,75568	57,17072	59,4429	61,88729	44,48151	47,47623	45,12262	43,66537	45,77048	47,72249	41,40307	41,98959	48,51341	32,7685	29,40649	32,2293	37,8728	38,9731	40,63452	36,30354	39,98218	40,92424	15,82442	13,76506	13,22827	15,73987	17,90755	18,33064	13,79628	12,38084	13,59485	54,75824	51,82919	56,97965	49,48359	55,99456	55,32734	45,05582	45,81689	50,76322	39,78544	42,06876	44,56268	40,58426	45,47131	50,99256	33,3236	42,61798	47,14246	33,14585	33,1739	36,8075	36,8685	42,19516	40,85441	35,92472	36,99242	39,24776	34,19686	33,41981	35,53243	34,15299	40,24329	39,52227	34,5336	35,66657	35,6862	11,92854	12,16995	12,37235	12,4254	16,30858	15,16233	10,68827	11,73125	14,38177	34,00779	29,68224	31,97225	31,17926	34,89714	35,07087	29,11838	28,43632	29,09206	26,3858	27,28345	28,45275	27,93663	30,23831	31,7497	27,60051	26,90318	31,34719	27,72768	29,11051	28,1987	28,11417	29,14013	30,40395	25,13538	29,43834	29,73371	24,03639	23,94465	26,08083	31,1189	30,04717	28,03354	29,50224	33,91958	30,56207	14,36339	11,34346	9,702698	15,34538	17,5402	17,2192	12,13355	12,70322	11,03517	23,84788	20,38462	19,31628	24,58209	24,56537	22,97489	20,20495	18,96731	20,48	20,21337	19,99966	21,00263	23,73162	22,88779	26,52381	18,76982	21,17886	24,62491	21,52899	24,74981	24,98495	21,94836	26,95713	24,68183	20,23223	19,52006	21,35057	20,51544	19,22821	19,77038	20,24032	20,96507	22,39576	19,02706	21,61686	17,36703	16,28232	14,51184	18,46437	14,9502	18,89209	20,35713	13,09447	14,77584	15,56277	24,94937	17,63891	15,22284	19,85784	18,52191	16,00568	17,44557	17,42595	17,48556	19,60482	18,75662	19,29349	17,91736	16,36411	19,63721	14,80486	15,583	13,76665
16,11,2019 06:30:00	90	67,6376	78,85105	85,60323	81,41681	81,70445	76,39298	74,01304	70,53188	71,83804	52,63857	49,19602	54,13323	67,60479	58,81023	58,51658	50,93158	50,77316	46,43608	43,80877	37,04285	41,65714	45,57244	45,48312	40,89281	47,4207	37,64995	41,2953	36,64587	34,19161	32,68609	41,90022	38,62622	35,17193	34,08315	36,4495	35,54535	16,32343	10,5104	11,4812	16,80434	14,58257	12,4426	12,94844	11,36701	12,35515	46,75957	47,94209	53,17209	69,33305	87,34195	55,41776	62,13886	69,09496	63,70758	65,46598	75,80687	81,0963	71,02847	79,65358	79,96358	62,0224	68,11642	62,99147	51,72379	50,41789	64,05966	52,39575	63,11864	64,58154	56,63005	59,69675	61,36211	43,95985	46,97192	44,28396	43,86135	45,46108	48,01075	40,33716	41,59697	49,22219	32,57253	30,56483	32,56292	36,92902	39,24831	41,10667	36,09734	40,54183	40,67016	16,61403	13,80955	13,93188	16,46489	18,44329	19,06809	13,92863	12,45531	14,30723	55,51545	51,9054	56,68988	49,20564	57,05521	55,57173	45,07687	46,5837	50,8604	40,01527	41,46716	43,69114	40,14725	44,9645	51,02226	33,75601	42,14888	46,86684	32,18253	33,39916	36,18084	35,90654	41,56216	38,53718	35,2187	36,18678	39,80376	34,7556	32,27185	34,65034	33,39606	40,51294	39,84243	33,19097	36,39064	35,0527	11,84868	12,27094	12,61418	12,7982	15,98095	15,23762	10,929	11,80316	14,17233	34,04625	29,57084	31,77255	31,68462	35,03585	34,69447	28,7435	28,26935	29,09074	26,47713	27,11422	28,12422	27,78059	29,83809	30,96761	27,16111	26,23031	30,46364	28,04921	28,81409	27,17111	27,36012	28,41317	29,66595	25,00214	29,57227	29,3044	23,96551	23,98734	26,13748	30,90612	29,84478	27,63276	28,97795	33,70848	30,23464	14,59162	11,22755	9,688673	15,21371	18,07436	17,41199	11,96521	12,8929	11,54972	24,59466	20,78326	20,03979	25,13207	25,34779	22,59471	20,6156	19,01	20,26083	19,72017	19,22898	20,77137	22,8257	22,56644	25,95463	18,35461	20,79113	24,31697	21,50524	24,70305	23,86335	21,52693	26,89716	24,04965	20,11294	19,50438	21,78465	20,05492	19,40857	19,53118	20,24453	20,82767	22,54041	18,5394	21,48513	16,34277	15,78512	14,25861	18,08922	15,7923	19,614	18,70896	12,96502	14,86813	16,0302	24,57911	17,58255	15,52166	20,19514	18,80857	16,55289	17,65099	17,90022	17,6749	19,05268	18,47473	18,69474	17,55243	16,22983	19,51916	14,5825	14,99302	13,33457
16,11,2019 08:30:00	92	68,35986	79,72134	87,12339	81,97267	81,81656	77,45654	75,82891	71,0273	72,25084	53,86411	48,99093	55,13477	67,87847	59,54713	59,9754	51,63322	50,60829	47,09335	43,25942	37,5341	41,08339	43,9191	44,34129	40,50308	45,5785	36,06224	42,0738	37,04774	34,09282	32,08486	40,78352	38,70773	35,24681	33,85079	36,02218	34,47123	16,34864	10,59944	12,01205	24,18048	13,9928	12,29809	13,29686	11,36729	11,5808	47,67545	48,8362	53,5639	69,50369	87,57647	57,94616	62,22791	69,66553	62,57169	65,22699	76,19901	81,70583	70,9194	80,14098	82,10081	61,43119	68,82122	64,19851	52,50691	50,73069	62,40728	52,07932	63,05461	65,52324	56,33054	59,25998	61,0112	43,46305	45,5982	44,14319	42,97579	44,84747	46,9277	40,47683	41,08131	48,42182	31,97026	29,36368	31,32384	37,07035	38,24891	39,42134	35,27064	39,89652	40,3245	16,40777	14,24417	13,60881	16,52872	19,30862	18,47708	13,85852	12,47078	13,42852	55,75727	51,59537	57,92177	49,37271	56,67123	55,92652	44,83601	46,34083	50,08587	39,35153	41,00174	44,33141	40,31974	45,13787	50,2968	33,10931	41,84219	46,84184	31,46572	32,8811	36,25981	36,33924	40,49023	38,72596	35,0369	35,21483	39,31387	34,44172	31,34485	34,60427	33,45581	40,06713	39,20596	33,31627	35,6538	34,50547	12,0068	12,2543	12,36191	12,9376	15,82435	15,90254	10,57084	11,53211	14,59473	33,93747	29,0006	31,32123	31,35209	35,15369	34,56275	28,42521	28,32711	28,62696	26,07813	26,79798	27,49605	27,30189	29,42861	30,28301	26,44811	26,12144	30,76073	27,65549	28,25051	27,58619	27,14025	28,34998	29,29335	24,82627	29,21129	29,12391	23,8965	23,93195	25,95718	30,30746	29,98079	26,86684	28,70131	33,46175	29,56351	14,3643	11,44051	9,748078	15,46743	18,87475	18,39779	12,10806	12,87626	11,33206	24,34218	20,46184	19,62036	24,4603	24,6368	21,88107	20,30829	18,9535	20,25054	19,71596	19,24217	20,02411	23,19055	22,80511	25,59301	18,14689	20,57064	23,92303	21,90174	25,2636	26,29393	22,5413	27,1638	25,19231	20,57962	20,46032	21,88439	20,34676	19,35558	19,60661	20,83706	21,27998	22,65825	18,32871	21,22617	16,85601	15,9987	14,45865	19,30516	15,45798	19,74857	19,19996	13,85956	15,01616	14,88588	24,868	17,30686	15,14181	19,69399	19,05752	16,35783	17,6117	17,39424	16,89869	18,98886	18,77743	19,00165	17,70287	16,23943	19,15375	15,08241	15,9192	13,94921
16,11,2019 10:30:00	94	70,04697	80,79043	86,08932	83,10288	82,8268	77,91584	76,74693	72,17188	73,52018	53,07035	49,04522	54,9774	67,75578	59,02519	58,40564	50,84472	51,79763	47,13155	42,81941	36,96342	40,8991	45,25821	44,71319	38,81472	46,12807	36,15012	40,98475	36,46275	33,13819	31,95037	42,98457	38,01973	34,14602	31,86843	35,87566	35,74581	16,94021	10,62272	13,32331	18,05572	14,36153	13,32014	13,64397	11,92763	12,77492	47,56631	48,3801	50,50128	69,78357	87,53764	58,12913	61,79334	70,01104	63,30038	65,84666	77,00305	82,4229	71,25297	80,3451	82,66592	60,8068	68,24677	66,11136	52,1529	51,17552	63,34866	51,60472	63,75159	65,54294	56,6878	58,88615	60,67183	42,76635	46,28648	43,93761	42,07573	44,64888	46,87354	40,56033	40,50584	47,85235	31,92459	29,79332	32,23792	36,94899	36,91216	39,92581	34,88554	39,69545	40,80211	16,74666	13,90183	13,62394	17,20995	18,85236	19,41673	14,01698	12,75468	14,89915	55,66099	51,54287	56,41708	49,27152	56,1903	55,87091	45,39021	46,95554	50,74649	39,31704	40,58549	43,49462	39,76728	44,74352	49,08875	32,40364	41,83074	46,75371	31,27209	32,35349	35,15605	35,62742	40,90357	38,48952	34,4181	35,05768	39,59273	34,31608	31,78319	32,9691	32,69403	39,88844	39,4152	32,91294	34,90805	34,22083	12,32164	12,62144	12,88897	12,79157	16,47857	15,63806	10,69863	11,81753	14,15755	33,42444	29,19016	30,93038	30,59205	34,8394	33,3642	27,71876	27,33623	28,53269	25,53797	26,25014	26,99871	26,76966	28,30106	30,16537	26,3523	25,30449	29,73985	27,47071	27,65957	26,89572	27,25891	27,96965	28,45242	24,63756	28,68056	28,89955	23,66138	23,32642	25,44665	29,65627	28,86846	26,90373	28,41305	32,98546	29,31352	14,59832	11,57597	9,469978	16,33455	18,59485	18,14869	12,10143	13,05572	11,99554	23,83213	20,29882	18,96565	24,21391	24,43406	21,27873	20,17262	18,98548	19,34267	19,50473	18,59091	20,10942	22,58317	22,16159	25,23914	17,65549	20,30248	23,09936	21,29387	24,85438	25,28957	21,92287	26,71059	23,80795	20,04704	19,6725	21,16953	20,44367	19,58215	19,53415	20,6549	21,17028	22,49674	18,45635	20,94827	17,11807	17,1942	14,7391	18,60763	15,96354	17,35597	17,85878	14,05525	15,35298	19,2193	24,32077	17,1397	15,20288	19,40498	18,55928	15,90379	17,14882	16,88412	16,71737	18,66877	18,42078	19,14629	17,25616	15,74402	18,6403	14,47212	15,36907	13,752
16,11,2019 12:30:00	96	70,88348	81,28695	86,63841	83,73653	83,62607	79,77316	77,2203	73,31108	75,21606	53,98022	49,70187	55,30815	68,5565	59,49041	59,15105	52,06266	52,15655	48,73287	42,96812	37,25553	40,09007	46,03925	44,35427	40,21524	46,50012	36,37708	41,52782	35,52933	33,11961	31,93682	42,50746	38,80435	34,72383	33,23622	35,44071	34,76363	16,47602	11,20966	12,18156	19,78703	14,63106	12,96889	13,60818	12,09998	13,78661	47,716	48,61854	53,62269	70,72039	88,10281	59,02008	62,50303	70,08378	62,8815	66,80585	76,88681	82,93745	70,74588	80,6116	82,64568	62,40219	69,23228	65,94869	50,34917	50,54797	62,54732	50,87933	63,99805	64,76915	55,23513	58,92337	61,89745	42,24006	46,0894	43,62545	42,65113	44,61746	46,67523	39,95247	40,90274	46,71509	31,89738	29,36948	32,18923	36,95699	37,55139	41,04658	34,78379	39,30502	39,91517	15,40673	13,89782	13,95364	17,58828	18,90749	20,15583	14,17737	12,52929	14,90516	55,55088	52,50352	57,37945	49,92573	56,617	55,83983	45,33509	47,53342	50,62522	39,03051	40,56987	42,94996	39,53166	44,22068	49,10229	32,29313	41,51539	46,1336	30,72005	32,51968	34,98555	35,42827	41,15343	38,18483	33,6376	34,7507	38,14158	33,16243	30,70437	33,28546	31,12076	38,70068	38,6128	32,19061	34,66607	34,45112	11,84032	12,42851	13,27407	12,63663	17,6338	16,92135	11,01597	12,44819	16,98932	33,20644	29,12385	30,64123	30,1742	34,73564	32,58538	27,54621	27,29815	28,41967	25,07301	26,13885	27,14696	26,72945	28,03658	29,41927	26,21974	25,38614	29,00849	27,1303	27,42325	27,22562	26,51795	27,56548	28,49656	24,24486	28,06124	28,37761	22,98325	22,6262	25,00028	29,29563	28,81154	26,38097	27,96847	32,70758	28,99895	15,45431	11,90298	10,19341	15,94461	16,06024	15,87768	13,09129	13,12472	11,19847	23,64658	19,93424	18,51928	23,76982	24,10927	21,77974	19,5843	18,4929	18,97477	19,34523	18,47003	19,90033	22,22459	21,87168	24,79678	17,35536	19,85715	23,25859	21,357	24,64025	24,93493	21,58315	26,34511	23,59085	19,9752	19,61172	21,23701	20,00359	19,24106	19,06526	20,82623	21,19383	22,12388	18,43101	21,42657	16,89489	16,6161	14,81999	18,17259	15,29288	17,91114	19,7771	13,90584	15,63667	16,04975	23,59797	16,54322	14,47965	19,03384	18,56563	16,06143	16,9561	16,70155	16,97185	18,13757	17,94588	18,72251	16,83308	15,82663	18,39523	14,49374	15,19417	13,53227
16,11,2019 14:30:00	98	70,72908	80,64503	87,73885	84,12259	84,17404	79,35103	77,23744	72,73237	74,69696	52,88446	48,55935	55,99241	68,68935	60,33143	58,56839	51,04898	51,62785	47,74004	42,152	37,23909	40,3395	45,43966	44,61753	38,84719	45,47531	35,63447	40,22589	36,0005	33,83345	31,97309	44,66953	39,10615	34,55832	33,21328	35,60647	35,5671	16,47975	11,23667	12,15351	18,11602	16,57631	12,99776	14,34951	12,21706	13,86025	49,79609	47,60126	52,26259	71,30048	87,87356	58,32621	62,3615	71,04498	63,93498	67,97836	78,20665	84,24409	71,88853	82,33213	83,21886	63,63367	69,23705	65,07018	53,10414	50,12751	62,87093	52,16125	64,43654	65,80225	56,20179	59,72058	62,96294	42,71516	46,76918	43,84069	43,32483	44,27242	47,61639	40,00539	41,34941	48,82508	31,95983	31,13609	32,72208	38,24617	38,519	40,42612	35,32687	41,1191	41,86609	15,12565	13,27772	13,86488	18,32346	20,66866	20,48919	14,00938	12,73237	14,1391	56,49446	52,72476	57,88221	50,10072	57,80608	56,60084	46,29966	47,15634	51,04111	39,15858	40,54377	42,90036	39,37043	43,95509	49,16335	32,31244	41,71702	46,91374	30,67792	30,94717	34,62277	35,53223	40,77862	38,51009	33,08342	34,24485	38,12458	33,58863	31,1765	33,19967	31,63751	39,2841	38,9689	32,49744	34,07569	33,34514	11,61493	12,66122	13,0227	12,4609	19,20887	14,34958	11,1964	12,03864	16,47235	33,56654	28,73852	30,48926	30,35332	34,66242	33,47749	27,56686	27,04244	28,67084	24,77336	26,02999	26,18209	26,25773	27,65564	29,71907	26,05009	25,08883	28,8322	26,35921	26,99913	26,47546	26,3179	27,82536	28,35965	24,02727	27,88351	27,97503	22,88876	22,43023	25,40713	29,28617	28,08342	26,34491	27,25781	32,19378	28,62918	15,22788	11,71709	10,27008	15,98136	16,19232	15,98641	12,70488	13,24298	10,88051	23,82634	19,96726	18,47294	24,33658	24,71285	21,85739	19,73474	18,08776	19,19458	18,90466	18,27675	19,59998	22,19952	21,88274	24,33686	17,36461	19,69061	22,68685	21,27293	24,54113	24,79899	21,62343	26,3505	23,78053	19,50162	19,20673	21,5701	19,94936	18,98997	19,3915	20,88342	21,48153	22,5094	17,71675	21,015	17,0687	15,85537	14,47239	18,94652	15,26615	17,81444	20,35318	13,80333	14,83906	16,65872	23,60874	16,69699	14,5251	19,0656	18,69322	16,60428	16,76441	16,18369	16,20724	17,87011	17,53412	18,6814	16,71274	15,91913	19,06975	14,02644	15,11977	13,66504
16,11,2019 16:30:00	100	71,36217	81,9152	88,22329	85,00698	84,96545	81,31099	77,52969	73,82639	76,31126	53,38348	49,78772	56,35955	68,69625	60,87456	59,51293	51,8837	50,78201	48,33195	42,28995	36,78561	40,14493	47,20138	44,95848	38,48185	44,91773	35,65339	41,42725	36,09782	33,40393	31,26145	45,17566	39,7525	34,32804	32,82306	35,11265	37,022	16,57832	11,13395	12,82113	18,16975	15,80605	13,21424	13,61641	11,82243	13,06096	50,52981	50,68005	53,878	71,63979	88,34756	59,78959	64,12267	72,31163	65,56808	67,14251	78,03996	84,41706	72,54691	82,703	83,77576	64,01414	70,58991	66,94241	53,19365	50,52644	63,25314	52,54815	64,52289	66,12843	57,22604	60,09906	63,59885	43,20969	46,69492	44,2403	42,87003	43,57413	47,02262	39,79802	40,75569	47,94968	32,51244	30,12061	31,64	37,3588	37,98843	40,76315	34,8365	39,70739	40,93501	16,0941	14,13282	13,94065	15,90676	20,81834	18,84477	15,31554	12,70688	14,64136	57,70467	52,50705	57,42442	50,55979	58,67449	57,01143	46,62922	47,37234	51,36375	39,15554	40,12304	43,04217	39,74063	43,98693	49,07921	31,52802	41,569	45,04497	30,28293	31,3445	34,86267	34,52579	40,18077	38,04694	32,94851	34,3216	37,96109	33,85769	30,90026	32,8815	31,15052	39,18739	38,91032	33,03395	33,71021	33,63726	12,31287	12,66509	13,28837	12,8554	18,65163	18,62718	10,77793	12,35501	14,39911	33,0868	28,35978	30,5464	30,22884	34,58776	33,16161	27,43431	26,99444	28,55161	24,35068	25,39069	26,47878	26,12118	27,42906	28,80202	25,65186	24,96042	28,58221	26,33627	26,74057	26,2147	25,8285	27,13776	27,89511	23,26094	27,41945	27,65204	23,08797	22,59982	25,19052	29,42633	28,59459	25,93231	27,49475	31,70852	28,50802	14,94253	11,89337	10,11204	15,84894	16,48748	17,5335	12,90237	13,28008	12,42519	23,80712	19,67382	18,31724	24,2318	23,97761	21,01652	19,48309	18,11644	18,7158	18,57234	18,34714	18,84981	21,49101	21,6371	24,2135	16,92122	19,51895	22,69169	20,80163	23,75104	24,37127	21,43395	26,15302	23,26053	18,83192	19,10739	21,09264	20,12848	18,6852	19,50839	20,28977	21,42662	22,37587	17,47624	20,54729	17,39327	16,02841	14,4333	19,05421	15,35663	17,71311	19,43606	13,89126	14,90951	17,4379	23,52509	16,67517	14,52089	19,16425	18,57019	16,94808	16,27784	15,98702	16,57307	17,78563	17,31522	18,22268	16,56188	15,4472	18,67678	13,7366	14,85501	13,34735
16,11,2019 18:30:00	102	72,48763	82,60256	87,92668	85,47765	84,82185	81,93827	78,97649	75,04745	76,05762	53,8744	50,60088	56,13035	69,66725	62,05078	59,94136	52,18342	51,95036	48,07755	42,2603	36,77588	40,87208	48,10324	43,98879	39,8939	45,7762	35,60986	41,31002	35,42606	33,91179	31,5665	44,76569	39,96933	34,59377	33,65224	36,64104	36,43728	16,68152	11,04139	12,42574	18,69619	14,92615	13,61102	13,82405	12,14619	15,53002	51,66224	49,90384	55,72883	73,54947	88,65231	60,30372	63,99556	73,03168	65,89874	68,81487	78,58546	84,0502	74,0437	83,154	85,37397	65,61497	71,37067	68,48094	52,71371	51,14231	63,49054	52,23612	64,55107	65,3447	57,53467	59,89983	61,63792	42,41193	46,48864	43,04501	41,63013	43,25983	48,18772	39,74517	40,64412	47,79322	33,28864	29,25681	32,02717	36,93765	37,3465	40,34178	34,91075	39,20209	40,39926	17,26425	14,13323	13,97519	16,29503	17,56155	18,77369	15,47214	13,6785	14,81971	58,03168	52,87936	59,43351	51,4358	59,73211	56,94912	47,01432	48,12368	51,73151	39,29659	39,7688	43,41733	39,66126	44,41769	49,26517	31,93281	41,814	45,89377	30,40063	31,06763	34,41029	34,43454	39,92567	37,69592	33,58876	34,70456	37,51553	33,77451	30,32002	33,12362	30,71818	38,4466	38,28788	32,44439	33,46485	31,43119	11,96715	12,56397	13,06525	12,42236	16,12248	16,80482	11,0494	12,15939	15,40485	33,3316	28,55188	30,35968	30,17234	34,058	33,07796	27,19254	26,81201	27,64195	24,44007	25,3795	26,42822	26,01707	27,61708	29,06602	25,47725	24,47378	28,31379	26,24206	26,79921	26,16643	26,39195	27,431	28,33106	23,60508	27,53877	27,77175	22,85857	22,58289	24,82372	28,62663	28,1277	26,14252	27,21072	31,73505	28,9651	14,6227	11,77512	10,42903	15,6768	16,73685	16,95278	12,84552	13,68673	11,43692	23,75207	19,44207	18,21798	24,73875	23,47908	21,36038	19,62471	18,05254	18,72506	18,77619	18,18931	19,12163	21,90311	21,43029	24,36615	16,75198	19,3156	22,25485	21,14121	24,26911	24,12633	21,23901	25,91651	23,79476	19,43268	18,81535	21,0552	19,73537	18,79304	19,46563	20,73538	21,26893	23,17294	17,75959	20,85089	16,96728	16,07254	14,62132	19,02133	16,3333	17,97234	19,39123	13,86985	15,34027	16,64408	23,2561	16,55083	14,38895	19,19919	18,82744	17,44923	16,2616	16,04049	16,27805	17,74715	17,56624	18,20458	16,31562	15,39346	18,37291	13,84491	14,90094	12,95742
16,11,2019 20:30:00	104	73,25278	82,5453	89,24657	85,08018	85,86206	82,36612	78,66158	74,90391	76,81463	54,3564	50,61644	55,59246	70,22581	61,4479	60,13579	52,61383	51,9235	49,62429	41,55545	36,43126	40,17477	48,14006	44,34957	39,2325	44,53463	34,86916	40,10112	34,94984	33,17707	31,58972	46,75811	40,03073	33,65675	32,38539	35,4586	37,61887	16,69975	11,25594	12,31605	18,02255	14,80493	13,18054	13,52156	12,33954	13,21604	50,49216	51,33994	54,88934	73,77293	89,02699	61,08496	64,57987	71,89806	66,09865	69,245	78,83655	84,95129	74,90971	83,2074	85,46094	64,70802	71,75736	68,07326	53,23801	52,14287	63,35675	51,94138	65,20419	66,336	56,79134	59,68362	62,61073	41,63952	45,6185	42,35867	42,41021	43,03568	45,44043	38,99451	40,18995	47,54013	32,47589	29,11194	31,23763	37,06337	37,76802	40,04462	34,89887	39,09496	40,27666	16,92003	13,84	14,11182	16,02888	17,5076	18,9164	14,26627	13,07789	15,67625	58,01661	53,51754	58,37989	52,18799	60,17109	57,46201	46,77484	47,97185	51,17795	39,09703	39,00103	43,20547	39,22849	43,50153	48,95722	32,20491	41,15377	45,411	30,26352	31,31811	33,92076	33,48517	40,03143	37,55734	32,74203	34,38535	38,30563	33,81763	30,92271	32,82825	30,93046	38,45269	37,15179	32,12672	33,66357	33,06054	12,82334	12,37808	13,39951	12,51623	15,13864	15,36244	11,32377	12,19821	15,11404	32,50586	28,36227	30,06949	30,4803	33,49572	33,2389	26,85572	26,9255	27,54781	24,18441	25,38696	25,61291	25,46881	26,99118	28,55189	25,01277	24,12011	28,27179	26,13899	26,382	26,19827	25,95692	26,93502	27,41289	23,36449	27,40668	27,36038	22,70211	22,34415	24,83856	29,03423	27,98505	25,94593	26,57784	31,95512	28,43791	15,71045	11,76697	10,24287	15,74104	16,0628	16,29241	13,018	13,50292	11,83998	23,3821	19,25356	18,22523	24,07998	24,63258	21,49252	19,38121	17,70778	18,68251	18,58339	18,07878	18,69881	22,07235	21,03365	23,729	16,67198	19,0127	22,17983	21,34864	23,82315	24,3634	21,45896	26,04291	23,94506	18,82329	19,12453	20,57326	20,16772	18,88538	18,83738	20,19079	21,32239	23,13551	17,76014	21,14051	16,90898	16,76475	15,08786	19,24638	16,24074	21,31023	19,29535	13,86273	14,66975	16,44016	23,32732	16,5348	14,5117	19,22351	19,57566	17,77153	16,15032	15,94475	16,1191	17,87708	17,41151	17,93449	16,35424	15,58494	18,65764	13,99108	14,66719	12,92192
16,11,2019 22:30:00	106	73,92233	83,35378	88,68575	86,79915	87,25311	82,7075	78,51128	75,72971	78,57281	54,2832	50,68213	56,52256	70,99911	62,20373	61,28978	52,92267	52,98883	48,8163	41,84246	37,02586	39,78496	48,54568	45,11169	39,54512	45,52793	35,00843	40,61568	34,86993	33,14565	31,2397	45,56083	40,16621	33,52839	33,41512	34,99018	38,11651	17,0968	10,97508	13,59195	19,28686	15,51331	13,22834	13,51114	12,05812	16,4649	50,04877	51,38822	55,65754	74,17439	89,36885	61,11324	65,46315	72,37994	65,80045	70,44624	80,63363	85,42536	75,65131	83,33132	86,53466	65,7032	72,66267	69,34342	53,89603	51,75411	63,31203	51,98829	65,19618	65,95705	56,91333	60,13731	62,13106	42,21215	45,61269	42,54704	42,2657	42,79481	46,47511	39,23546	40,58665	47,70895	33,4518	29,46017	31,15191	37,08036	38,42445	39,55011	33,75973	38,88939	39,82841	18,33236	13,86252	13,92186	16,13313	18,44558	18,50056	14,21025	13,11105	15,19162	58,2648	53,97878	59,28154	52,33662	60,24136	57,93608	46,47512	48,42631	52,20967	38,93145	39,02658	43,13171	39,05414	43,23606	49,04198	32,13749	40,76584	45,97403	29,43682	31,68014	33,85603	33,50809	39,58947	37,6872	32,90837	34,14132	37,30872	33,57026	31,18204	33,08412	30,68123	38,06523	37,95134	31,76944	32,79309	33,31337	12,04237	12,81195	13,40821	12,77313	15,5859	16,22182	11,38042	12,12167	14,82475	32,94361	28,59776	30,8104	30,51903	33,99604	34,0502	27,06765	26,99195	27,87438	24,28817	25,02466	25,60158	25,80528	27,19882	28,43715	24,88029	24,03708	28,13604	25,8937	26,74443	26,23156	26,22767	26,84418	27,59961	23,5023	27,14757	27,477	23,15677	22,32897	25,18754	28,82881	28,00121	25,75838	26,90401	31,3916	28,33767	15,58645	11,95119	10,60407	16,4238	16,71309	17,88593	12,88662	13,78378	14,8883	23,58711	19,16556	18,18095	25,38261	25,1387	21,97274	19,16528	17,87004	18,82792	18,12616	17,72373	18,52135	22,16699	21,17009	24,19305	16,59724	18,5235	22,05163	21,14714	23,74199	24,79746	20,89674	26,03242	23,26716	18,76465	18,49338	20,7771	20,3	18,63002	18,67858	20,63653	21,28771	23,32539	18,10096	21,0244	16,94443	16,12027	14,96069	19,04772	15,8582	20,69158	20,08358	14,16715	15,24778	18,3611	23,29112	16,47056	14,37894	19,26171	19,75713	18,11167	15,8774	16,02744	16,05708	17,81347	17,31556	17,87329	15,97922	15,45106	18,67298	13,51404	14,37085	13,25231
17,11,2019 00:30:00	108	73,8742	83,86528	89,59473	87,65341	87,66494	83,99832	80,51261	76,14507	78,63084	54,87062	51,56368	56,01687	71,76606	62,87321	60,97646	53,40234	53,95584	50,15522	41,74347	37,2934	40,07625	51,24583	45,40762	39,4742	44,13157	35,06782	41,1848	34,43828	32,99699	30,93979	48,1145	40,66651	34,91759	33,34529	36,5368	38,77603	17,53267	11,74582	12,69755	21,10639	15,55047	15,0161	13,71843	11,96936	14,88755	51,79536	51,73193	54,88526	73,26012	89,41913	60,25199	64,77336	73,30811	65,92631	71,91161	80,31277	85,76626	76,12753	84,13724	87,86527	67,27232	72,92239	69,70974	54,41935	53,2639	64,14711	51,90994	64,91012	67,1533	57,07662	60,62099	63,83122	42,49081	45,58217	42,91198	42,6798	43,28174	46,01431	39,27449	40,6067	47,17507	33,44053	29,91455	31,43789	37,03568	37,67461	40,35601	33,85104	39,16038	40,86496	17,2172	13,89748	13,87095	16,49121	18,97111	20,04773	15,52968	13,10953	14,59515	58,65779	54,55051	60,42413	53,09791	61,03627	58,10517	47,3921	48,87674	52,60094	38,92744	39,89362	42,96357	38,84898	43,00031	48,87213	32,75918	41,23314	45,97791	30,07169	30,77269	34,03189	34,20612	40,29372	38,09507	32,31674	33,78261	37,65646	32,98298	30,83249	32,71178	30,10429	37,8163	37,09003	31,50628	32,94139	33,04259	12,38671	12,70675	13,51024	12,88862	14,52151	16,40321	11,01673	12,22722	14,5041	33,31661	28,6258	30,65075	30,98696	34,48828	33,47078	27,20435	27,00561	27,89214	23,863	24,99973	25,23948	25,13076	26,89813	28,04149	24,4697	23,70227	27,96529	25,61256	25,95704	25,95352	25,89335	26,93662	26,88999	23,21369	27,10916	27,35556	22,76138	22,49676	24,51508	28,8659	27,92972	25,7865	26,62569	31,25793	28,39758	15,33516	11,98007	10,55288	16,1888	16,72628	17,82369	12,79275	14,16736	11,90339	24,7858	19,44828	17,96889	24,36125	26,10556	21,8884	18,31551	17,38575	18,83572	17,97386	17,74694	18,36407	22,08651	21,4689	23,50907	16,26748	18,63492	22,17886	21,40584	23,65004	24,42204	21,21228	25,44879	22,758	18,47673	17,77562	20,2819	20,34414	19,31863	19,09717	20,55827	21,5777	22,70481	18,1806	20,86953	16,73215	15,88099	14,90619	19,9075	15,52691	18,98818	21,2911	13,91502	15,39297	17,22956	23,10931	16,6067	14,02195	19,70877	20,21758	18,51279	15,79575	16,14465	15,98924	17,59616	17,2724	17,71538	16,05348	15,5017	18,60377	13,76126	14,54893	13,14475
17,11,2019 02:30:00	110	75,0091	84,74946	89,77881	88,00059	88,5027	84,07472	80,71252	77,04865	79,66167	54,45439	51,57314	56,47055	72,04797	63,4558	61,04125	53,47073	52,95418	52,01157	41,48099	36,76291	40,22718	49,67085	45,94798	39,29279	44,61173	33,72568	40,58881	34,59239	32,90567	31,7854	47,43142	41,51608	34,00488	32,81657	35,70216	38,65826	17,03063	11,93745	12,26507	19,69164	15,69173	13,86708	13,88608	12,34582	13,36186	50,3703	52,75246	55,41915	73,56335	88,76166	59,39579	64,94971	74,00343	65,87139	71,13884	80,66727	86,30912	76,08511	84,86993	87,44556	66,97384	74,36325	70,47967	54,80996	52,93649	64,6944	51,48673	64,98515	67,38844	57,35031	61,19495	63,02504	42,47983	44,88256	42,76337	42,43071	44,00822	47,27018	38,52128	39,06969	47,92315	33,81693	29,20901	31,02972	36,95583	38,21458	40,63826	33,97201	37,91404	40,49216	18,66987	13,79034	14,07375	16,07379	19,20784	18,75684	14,83767	13,10089	15,53644	59,7719	54,2689	60,97874	54,11169	61,20967	58,52446	47,83985	48,95564	51,96978	38,77037	39,32505	42,8974	39,2001	43,14593	48,28069	32,07228	40,96043	46,17001	29,32409	30,42937	33,53442	33,24173	38,99958	37,12754	32,51997	33,31309	37,64623	34,07672	30,79009	32,46616	31,08436	37,78327	37,96888	32,09231	33,2501	32,62895	13,1192	12,79779	12,80897	13,22212	15,29495	15,49983	11,30097	12,19468	14,84534	33,30148	28,49918	30,10714	30,93294	34,77114	34,0596	27,24828	26,84314	27,6378	23,72501	24,62362	24,62505	25,69344	26,61934	28,04957	24,55964	23,7942	27,99244	25,56953	25,64116	25,73601	25,99822	26,88964	26,74424	23,10345	26,90898	27,38112	22,60962	22,59305	24,96533	28,42694	27,98166	25,71646	26,39623	31,80807	27,69147	15,38185	11,90504	10,48367	16,04098	16,31182	26,79577	12,95708	13,36607	12,25948	23,71	19,36775	18,1518	25,73138	25,38122	22,31177	18,84015	17,51368	19,45623	18,02629	17,40785	18,43839	22,30464	21,69485	24,31953	15,97936	18,75849	22,40771	21,61044	23,78406	24,98031	21,09962	25,97673	23,91653	18,83207	18,29313	20,15189	20,43103	19,24851	19,46556	20,45894	21,46047	23,87219	17,94623	20,60013	16,61008	17,01156	14,73281	19,07231	15,74733	17,81422	19,64336	13,88511	15,00262	16,64387	23,18772	16,51856	14,27076	19,5633	20,21511	18,59603	15,90751	15,82566	15,80812	17,61238	17,12243	18,04963	16,08912	15,40312	19,11569	13,74751	14,68667	13,0408
17,11,2019 04:30:00	112	76,97031	85,62914	90,24632	89,35904	89,13019	85,66782	81,29441	77,58696	80,96354	55,97639	52,44239	57,12104	71,2875	64,17337	61,93094	54,93264	55,00739	53,11609	40,97976	36,89621	39,87627	51,57119	45,89875	39,78525	45,0409	34,9868	42,18419	34,86385	33,21741	31,21553	49,2939	42,04107	34,45919	32,99072	35,42806	38,85368	16,7423	11,24744	12,91073	21,17968	15,61056	13,81949	13,95985	12,57743	14,70366	49,87352	51,48125	54,73156	73,3968	89,01173	59,95903	64,42149	74,6142	65,05562	72,3914	81,79811	86,09768	77,57964	85,43013	88,24304	67,28855	75,34537	72,36427	54,49138	52,58054	64,70325	51,59468	65,70776	67,4821	56,63496	61,03842	64,05434	41,89379	45,21669	42,73085	41,68677	43,48378	46,80204	38,49849	39,08516	46,27176	34,17854	29,3477	31,13802	36,41645	38,85339	38,87212	34,27698	39,18324	39,55998	17,06558	14,17039	14,11652	16,92266	18,21017	18,43805	14,26379	12,86182	15,45314	59,94936	55,41486	60,74616	54,18689	61,19447	60,11991	48,54263	49,939	53,39576	38,78592	39,43509	43,08846	39,50182	43,23172	47,61854	31,96866	40,84902	45,46061	29,4672	29,96429	33,0718	33,27689	39,0491	37,13244	31,97302	33,54422	37,13287	33,52979	31,24931	32,41082	31,13809	37,49061	36,93896	31,86216	32,85498	32,73845	12,55167	12,57667	13,18413	12,75717	15,29855	15,92078	11,36321	12,11462	14,51467	33,73611	28,29823	29,69675	31,02716	35,21323	33,87951	27,27819	26,85745	27,48418	23,64694	24,37894	24,4476	25,35594	26,47353	28,08998	24,09544	23,38963	27,78757	25,41349	25,79962	26,19682	25,67058	26,46088	26,41557	22,92903	26,65651	27,30975	23,20954	22,60065	25,71653	28,42893	27,8471	25,46033	26,55041	31,41073	27,92288	15,56932	11,72579	10,47635	16,80358	16,52195	17,07297	13,03023	13,14413	11,3838	24,40456	19,7936	18,20388	26,42925	25,13952	22,2373	18,83641	17,38692	19,153	17,83488	17,32903	18,19103	21,88854	22,06262	23,83303	16,2348	18,69888	21,46544	21,61085	23,60348	24,18905	21,3512	26,41626	23,82964	18,62753	18,36476	21,14425	20,95974	19,4536	18,85099	20,54923	21,55828	23,49344	17,74812	20,90898	15,86338	16,50406	14,69427	18,89989	15,54957	18,08058	23,05392	14,08129	14,80264	18,41422	23,26378	16,68449	14,18919	19,61277	20,83098	19,43489	15,80723	16,04871	16,29027	17,65313	16,97267	18,13715	15,93549	15,7427	19,06478	13,68072	14,8296	13,1335
17,11,2019 06:30:00	114	76,94987	85,87498	90,60186	89,37789	89,71547	85,36707	81,26788	77,50649	80,77433	56,4153	52,52466	57,18203	72,34368	64,71478	60,62921	55,39414	55,24937	53,58718	41,42495	37,15689	39,85342	51,56533	46,84392	39,14808	44,58415	34,2396	40,99332	35,76853	33,62387	31,42007	49,85404	41,67985	34,21198	33,34528	35,42038	39,2059	16,45274	11,42013	11,6284	21,50053	15,59675	13,45104	14,00171	12,45904	14,98025	51,71578	50,90843	54,72632	73,23911	88,88655	60,94883	64,99156	73,6164	66,63765	75,01839	83,15738	86,75618	77,91369	86,56257	89,93113	69,13966	76,1135	71,76897	55,46294	54,12908	64,06396	52,7417	66,23466	68,69576	57,63222	60,64488	64,67934	42,42671	45,51558	42,03062	41,27039	43,84649	45,83886	38,32698	39,36296	46,31015	34,57906	29,24541	31,39367	36,99774	38,21832	39,0196	33,97483	37,40944	39,49996	17,6347	14,62201	14,03466	16,87272	18,85741	18,93885	14,35801	13,26467	18,20837	60,52049	56,22698	61,69885	54,29785	62,37815	60,49203	49,44049	49,09669	52,82009	38,93416	39,64433	43,57405	39,53138	43,51555	48,2369	32,80622	40,93052	44,89045	29,83539	30,0344	33,22764	34,15989	39,57116	36,55698	31,43022	33,34024	36,83052	33,21908	30,31803	32,33588	31,05528	37,13175	37,50297	31,16656	32,81304	32,65079	13,02926	12,87729	13,39329	13,21977	16,03102	16,57182	11,44003	12,34886	14,76396	34,31815	28,83462	29,60647	31,10762	35,84272	33,53496	27,2898	26,87284	27,75703	23,78143	24,04855	24,77543	25,66506	25,95568	27,36772	23,9919	23,24706	27,47037	25,62673	26,01225	25,8546	25,7532	26,97923	26,65589	23,00715	26,73477	27,02413	23,39425	22,8882	25,3103	28,2642	27,64203	25,72902	26,8053	31,37247	27,66066	15,493	11,88094	10,56394	15,92673	16,72883	18,3714	13,10669	13,29361	12,0307	24,31518	19,40104	18,14398	26,89793	26,19765	22,63975	18,93589	17,0394	19,87351	17,68975	17,16422	17,89545	22,39224	21,86885	24,4311	16,19999	18,95101	21,7041	21,73028	23,87502	23,86466	21,18666	26,06192	24,11327	18,62165	18,08617	20,8781	20,89716	19,40628	19,18463	20,58037	21,29712	23,47673	18,3589	21,55684	16,64974	16,27929	15,09228	19,05483	15,74851	18,05102	20,65601	13,4509	16,03648	17,42408	23,79842	16,79031	14,51011	19,52324	20,94219	19,30371	15,7943	15,92838	16,16379	18,09226	16,86774	18,10656	15,99173	15,83022	19,26669	13,54215	14,81308	13,44786
17,11,2019 08:30:00	116	77,99491	86,67426	90,6989	89,47274	90,71921	87,01398	82,0798	79,47577	81,2743	56,62336	52,86997	57,55602	73,86176	66,49168	62,17195	55,02369	55,15833	54,44738	41,57362	37,19704	40,32694	53,25722	47,45267	39,75588	44,68066	35,10313	42,37352	35,15576	32,74258	31,20359	50,61415	41,78064	35,12468	33,74316	36,84668	38,59051	16,80053	11,48596	13,33631	19,7266	16,84702	14,51211	13,56391	12,29823	13,62642	49,71678	50,61683	54,13696	73,21542	88,39017	60,7246	65,20142	74,16197	64,89368	75,21545	82,66475	87,01536	79,03563	87,08988	89,15416	70,67514	76,42062	74,2222	55,60744	53,05674	65,71527	53,3086	66,83501	67,79868	56,94228	61,40417	65,05995	42,76345	45,38821	42,08995	41,06362	43,73299	45,65939	37,75668	38,9899	46,59372	34,55053	28,96504	30,86159	37,25312	38,60888	39,9102	33,18226	37,27213	39,44841	17,36295	14,78593	14,33756	17,38989	18,80346	19,52827	14,24051	13,10372	15,17366	60,47752	56,21918	62,09783	54,69351	62,38672	60,64931	49,79497	49,20398	53,79938	38,96676	39,92989	42,49205	39,34819	44,186	47,94104	32,55001	40,25945	45,22118	29,49291	30,43138	33,26799	33,20347	39,20322	37,23688	31,41446	32,52964	35,86275	34,7317	30,35395	31,99927	30,26946	37,53281	36,35181	31,19432	32,65396	32,13154	12,79848	12,7904	13,27966	12,53792	15,2591	17,35673	11,17015	12,14502	14,7009	34,20285	29,36304	29,65738	31,36757	35,50674	33,729	27,31957	26,63351	27,73134	23,37561	24,55459	24,47495	25,54859	25,94289	27,17092	24,39647	23,10269	27,68865	26,19536	26,09367	25,92375	25,709	26,69851	26,48397	23,25224	26,24171	26,95339	23,49339	22,50939	25,26484	28,27267	27,8994	24,63218	26,20163	31,38172	27,6034	15,48291	11,87783	10,52567	16,76482	18,55582	18,45193	13,00487	13,41304	12,14695	24,30724	19,50541	18,00294	27,44818	25,84093	22,69431	18,94935	17,31404	20,16364	17,83944	17,17769	17,93027	22,21547	22,38726	24,15493	16,032	18,70275	21,73864	22,17582	23,79759	23,85803	21,4477	26,46295	24,09054	18,5262	18,26708	20,8566	21,30035	19,66636	19,19996	20,74843	21,81663	24,17482	18,0848	21,45729	16,57804	16,28668	15,51241	19,26247	15,6824	17,38768	21,30615	13,94977	15,80805	17,26908	23,97816	16,49246	14,54368	20,2401	21,70099	18,53268	15,83954	15,67522	16,21166	17,94071	17,31716	18,21846	16,01742	15,86373	19,32851	13,60819	14,52172	13,39868
17,11,2019 10:30:00	118	78,96655	87,20138	90,91994	90,00407	91,16737	88,949	83,03947	79,13579	81,43726	57,12594	52,85567	57,13963	73,9403	66,06204	62,28033	55,151	55,69849	53,67119	41,91203	37,51145	39,43798	53,21099	47,86057	39,36532	43,85789	34,35503	42,32931	35,54618	33,87489	31,37502	51,09093	43,34417	35,62515	33,12652	36,42843	40,64309	16,58806	11,6858	13,28567	23,58545	15,25288	14,12453	14,05448	12,7379	14,48607	51,51781	49,71215	55,08255	73,51664	88,61848	60,31346	63,85443	74,45256	65,51351	75,65242	83,82798	87,8299	79,16362	87,04181	90,33984	70,24515	76,22215	73,96123	55,19493	53,32477	65,7251	53,44925	66,60684	68,72899	56,36707	62,44281	65,20965	42,53952	44,34523	42,57363	41,4238	44,06787	45,85931	38,29893	39,90232	46,0418	34,15464	29,09848	30,37494	35,44877	38,57123	40,24438	33,32704	37,02613	40,11479	16,97384	13,97139	14,17737	16,58833	19,04357	22,22086	14,24444	12,87653	15,38628	61,19273	56,26506	62,11069	55,63246	63,21189	60,99925	49,18021	49,62236	53,62893	38,78827	39,93873	42,06232	38,74413	44,0786	47,53986	32,40358	39,93211	44,95385	30,02695	29,72755	33,33921	33,29998	38,72589	35,95096	31,62058	32,61051	36,20587	34,84062	30,73759	31,20793	30,67991	37,90458	37,32143	31,35597	32,45959	32,78646	13,77611	12,76933	13,20409	12,96709	15,63847	18,91612	11,2165	11,86353	14,85425	34,32339	28,95958	29,75043	31,27839	36,2763	33,62296	27,19682	26,41039	27,82072	23,14779	24,34378	24,31829	25,4434	25,98523	27,12278	24,18076	23,04908	27,33628	25,7251	25,82048	25,84666	25,67418	26,67496	27,29076	22,80801	26,39816	27,0021	23,87055	22,92834	25,43905	28,21217	27,77493	25,48002	25,72107	30,93025	27,91783	16,03373	11,98752	10,76585	16,9963	17,59581	16,8044	13,33057	13,37989	12,90886	24,14359	20,11514	18,06967	28,27952	27,10053	22,4848	19,0471	17,27281	19,67914	17,82473	16,91603	17,66668	22,33905	22,35971	24,1121	15,87554	18,90438	20,95056	22,26058	23,65322	23,53655	21,36716	26,29047	24,3321	17,87763	17,72235	20,86289	21,26119	19,68716	19,19781	20,69539	21,62522	24,82703	17,90686	21,37517	16,44701	17,67994	14,62063	19,23498	16,02288	17,60133	19,77453	13,90169	15,06983	16,55227	23,65101	16,60214	14,6808	20,2301	22,90209	19,13523	15,60897	15,92306	16,36557	17,72995	17,16318	18,29595	15,79078	15,91712	20,02266	13,60211	14,58817	13,3086
17,11,2019 12:30:00	120	79,91235	88,02283	91,25345	90,8086	91,76931	88,69031	83,48855	79,46112	82,77209	58,01102	53,67284	58,65494	74,73772	67,21533	62,97428	55,13712	55,58335	55,0531	41,63213	37,31177	39,63625	54,84051	47,47755	40,27078	42,19772	34,38882	42,27736	35,50278	33,91827	31,7669	52,04871	43,2494	34,56973	33,41409	37,40599	43,3193	16,58481	11,35244	13,48896	20,97204	15,91981	13,74758	14,07597	12,51029	14,93928	49,71251	50,43394	54,36995	74,07051	88,1576	61,10424	64,66283	74,86792	65,32534	75,71611	84,27725	88,16486	80,3221	87,9485	90,3281	71,24896	77,30589	75,55447	54,72784	54,30571	66,22837	53,10191	67,271	68,49268	57,13216	63,10932	64,8146	42,74902	45,01091	42,11621	40,50605	44,35841	46,26064	37,79179	39,22137	46,03165	34,72122	28,9606	30,80079	36,54515	38,00673	40,74947	33,69094	37,59726	39,19892	17,19371	14,32678	14,05683	16,74237	18,7969	21,72242	14,22635	12,88814	15,41508	61,60104	56,83252	62,83923	56,30367	64,53352	61,7479	50,25275	50,32479	54,95453	38,68291	39,20998	42,26258	38,89354	44,14732	48,34513	32,62316	40,16702	44,62706	29,05208	29,78939	32,09017	32,41475	39,20299	36,1341	31,28958	32,38306	35,93356	34,9734	30,08261	31,61569	31,17684	36,87285	38,05349	31,29275	32,31667	31,74707	13,12348	12,95342	13,43964	12,68844	16,47367	16,28295	11,54848	12,25989	14,81219	34,79843	29,14968	30,46094	31,59828	36,21083	33,72354	27,13313	26,89358	28,50927	23,02263	23,85969	24,2841	25,31637	25,87084	27,19316	24,04551	22,58875	27,10807	25,36106	25,96485	26,31202	25,90428	27,32372	26,99222	22,8527	26,46227	27,03221	23,9401	23,41021	25,79195	28,07036	27,6175	25,68227	25,60932	31,71964	28,21279	16,6237	11,78382	10,66727	17,32607	17,75848	18,13108	13,25217	13,26585	11,64919	24,46626	20,12593	16,94828	28,96332	26,98683	22,98187	19,28078	17,08057	20,29356	17,99562	16,99671	17,9253	23,09046	22,06254	24,35511	15,46958	18,25673	21,73326	22,57211	23,47749	23,82936	21,60111	26,21354	24,56572	18,40117	18,39129	20,64067	22,17327	20,22435	19,08964	20,51143	21,63371	23,85962	17,94568	20,96383	15,93882	18,89845	14,72992	19,54597	15,66499	18,47072	21,30105	13,94459	15,16516	16,5328	23,92289	16,74541	14,44318	20,1818	22,81126	18,84063	15,68434	16,09768	16,64373	17,90133	17,05142	18,02187	16,0188	16,46296	19,5805	13,51631	14,39302	13,08417
17,11,2019 14:30:00	122	81,00789	88,54649	91,76371	91,40575	92,09135	90,46191	83,89209	81,11889	83,06842	58,76533	53,77188	60,79148	75,70995	67,76193	64,15189	56,98981	56,50447	56,28419	41,87431	37,57765	39,84941	53,94769	48,12914	40,8345	44,14138	35,74629	43,28933	35,85929	34,27173	30,78649	52,09176	43,41664	34,88083	33,73011	36,91685	42,32371	17,44198	11,91617	13,63457	19,94923	16,69809	13,33796	13,7158	13,69916	14,0692	51,17567	50,66449	52,76041	72,77587	88,11166	59,33852	63,84193	73,58484	66,05769	76,43837	84,20292	88,14924	80,86848	88,31489	90,20978	71,43027	78,12251	74,80251	54,80236	54,81805	66,98372	54,08874	67,62046	68,3133	57,75489	63,01875	65,50404	42,34706	44,41092	42,15053	40,42047	44,35932	45,67805	38,1529	38,90315	45,88922	36,50013	29,05994	31,07711	37,87626	40,13512	41,33799	33,12465	37,11787	39,49643	17,78936	13,99335	14,09503	16,87921	18,4594	19,04696	14,46749	12,74722	20,33405	62,66716	57,55145	63,37111	57,04838	65,4016	61,89841	50,3219	50,74657	55,0203	39,00184	39,67126	41,76987	38,93781	44,46432	47,94927	32,71283	39,91656	45,98046	29,14538	29,63348	32,53157	32,83377	38,71732	35,61408	30,87106	31,98428	37,12685	35,69843	31,09396	31,65154	30,88996	37,13623	37,53233	31,49612	32,10917	32,15075	14,04951	12,77292	13,36061	13,12666	15,72253	16,26195	11,24461	12,42844	15,24936	34,90729	28,87034	30,09581	32,14301	36,96016	34,88768	27,27231	26,55338	28,84808	23,17709	23,87785	24,49657	25,72813	26,099	27,4301	23,77134	22,62986	27,55243	25,70934	25,67929	26,13865	25,99269	26,78312	27,21492	22,95412	26,39133	26,95374	24,26025	23,45967	25,61277	28,18489	26,74361	25,19922	26,05881	31,20214	27,6999	16,8064	11,75011	10,79624	16,78907	18,44337	19,15327	13,16644	13,69052	11,91479	25,60572	20,02832	17,77362	29,64846	28,84747	22,60127	18,95012	17,38976	20,09236	17,73831	16,9409	18,11195	23,04439	22,57667	24,37998	15,82947	18,08334	22,01937	22,95631	23,61378	24,36415	21,60726	26,53452	25,06803	18,26798	18,40061	20,80957	22,19309	20,56428	19,06132	21,04298	21,26147	24,63611	18,24789	21,35555	16,69837	16,3934	15,11722	20,64061	15,74368	17,84656	19,55978	13,89444	15,08338	16,58992	23,89036	16,95388	14,06658	20,35042	23,43714	19,30357	15,58383	15,82331	16,33814	17,77913	17,04735	18,09254	15,92085	16,33911	20,5745	13,54249	14,59763	13,08604
17,11,2019 16:30:00	124	80,74277	89,31628	92,9195	91,43028	92,80213	90,56641	85,39365	81,04877	85,0835	58,7826	54,01829	60,50839	76,3744	68,89243	64,73647	57,38243	57,15346	56,43152	41,83811	37,05963	39,2345	55,93674	47,4225	41,07613	44,0078	35,05588	45,92265	36,1088	33,99846	32,69231	53,39849	44,6625	36,13436	33,39626	37,63304	44,1235	16,73802	11,62715	13,68548	23,29216	17,22017	14,04778	14,0692	12,43534	14,42646	50,05644	49,69716	53,53164	73,8315	87,73486	59,57739	63,98768	74,2767	66,21324	76,35416	84,2968	88,76616	82,0845	88,74157	90,68316	70,87465	79,20865	76,4222	55,96762	54,69732	67,06399	54,42376	67,83261	68,61059	57,8623	63,29816	65,38786	42,75026	44,71457	42,30197	40,92168	45,43283	46,55393	38,03361	39,14235	45,85992	36,56968	29,49615	30,77192	37,47252	41,10058	41,71744	33,70385	37,04991	38,19781	17,69127	14,01933	13,8992	17,64527	19,06616	24,66885	13,97346	12,92537	15,37052	63,62664	58,01724	65,28699	58,1645	65,77923	62,71247	51,3405	51,97882	54,97755	39,25404	39,97242	42,94678	39,88084	43,83414	47,65956	32,37669	40,32507	45,58348	29,78876	29,29867	32,31729	32,40481	38,48032	36,39506	30,46129	32,19005	36,49798	35,92837	30,58071	31,23009	30,69567	37,49784	37,95231	30,94144	31,95885	32,05218	13,59223	12,74315	13,5362	13,2894	15,73732	16,28184	11,1794	12,09846	14,69337	35,39386	29,2595	29,73993	32,48003	36,72483	34,67375	26,94815	27,06019	29,44746	23,15787	23,7122	23,87253	25,68925	25,65933	27,33822	23,55755	22,59829	27,54158	25,55116	25,7438	25,66976	25,64046	26,93261	26,89179	22,61501	26,36045	26,93765	24,99564	23,58697	26,02985	28,24492	27,34403	25,16309	26,40212	31,35023	26,9199	16,07054	11,86547	10,37294	16,24261	18,32394	17,75579	12,96357	13,57599	12,39438	25,06984	20,04959	18,18261	29,69475	28,83247	22,36537	18,82681	17,83343	20,79217	17,81195	16,68752	17,96239	23,64251	21,96804	24,51025	15,78146	18,43025	20,61664	22,88165	23,2664	23,73252	21,70928	26,31956	24,52192	18,03527	18,26342	20,85855	21,85254	20,5609	19,1458	20,76066	21,67827	25,02024	18,32089	20,69214	16,06018	16,65721	14,90157	18,90755	15,61381	17,61625	19,61366	13,92006	14,98038	16,52886	23,51584	17,37863	14,11811	20,27077	23,72554	20,37488	15,73801	15,62556	17,05528	17,87045	17,11124	17,80296	15,96278	16,64988	20,63205	13,62497	14,83504	13,2503
17,11,2019 18:30:00	126	81,0322	89,99413	92,85034	92,34222	93,10724	90,07494	86,02204	81,84142	84,63258	59,13848	53,17963	60,45568	76,90125	69,11169	64,63445	56,96797	57,68063	58,27629	42,28213	36,21482	41,07745	57,93966	49,1547	42,18108	44,0187	36,23957	44,07209	36,72131	34,70816	31,70037	53,16854	44,74586	37,51512	34,44117	38,28353	45,66478	17,99424	11,73491	13,1281	21,92052	17,60983	14,4494	14,49927	12,70695	16,0858	51,87369	49,94901	53,45187	74,02354	88,15878	59,65724	65,0172	74,9305	67,11013	79,2146	86,45094	89,76465	82,41821	89,34474	91,25573	73,31329	79,34702	78,33699	56,59006	55,36679	66,67868	55,05063	68,78522	69,56958	58,85402	63,26183	66,97668	42,24193	43,89748	42,59076	40,79313	44,49975	47,38484	38,22854	39,81791	45,02978	37,09714	29,18172	30,58529	37,84579	39,80663	41,28986	32,90217	37,25597	38,45966	17,44998	14,14456	13,96151	17,02683	18,68307	21,05963	14,59874	12,93124	15,68019	63,72237	58,2304	64,35863	58,35392	66,35555	62,43763	51,37787	52,03904	56,15406	38,7346	39,48606	42,22196	39,85183	44,17565	48,05951	33,14821	40,19182	46,02612	30,30643	29,3728	31,61202	32,76381	39,57	35,91664	30,75265	32,24504	36,31264	37,21403	31,10942	32,07091	31,41116	36,83833	37,90871	30,89542	32,59497	31,96728	12,7962	12,90098	13,08342	12,99286	15,87871	16,66874	11,2996	12,08851	15,1061	35,56345	29,17827	30,26987	32,42332	37,48211	33,78537	26,9677	26,7262	28,50636	22,77458	23,71747	23,94239	25,68812	25,83327	27,54808	23,15657	22,57826	28,22294	25,96623	25,99572	25,20832	25,82663	27,27129	26,96086	22,52832	25,96388	27,1243	25,56683	23,74724	25,5513	27,92909	27,96757	26,02142	26,33289	30,41846	27,33842	15,79459	12,03581	10,78035	16,69505	17,46346	19,60916	13,24298	13,37588	12,09038	25,37176	20,21601	17,39458	29,6013	29,56046	22,07706	19,00067	17,76594	21,22582	17,73298	17,16595	18,27821	24,2564	22,8719	24,60612	15,50397	18,4779	21,47457	22,33754	23,59159	24,30745	21,60429	26,86644	25,25185	18,01282	18,11057	20,60352	21,745	20,92258	18,89057	20,98909	21,78541	25,30235	18,33457	21,41744	16,07821	17,36129	15,64793	19,64668	15,6909	18,04308	20,40437	13,98147	14,89023	21,7941	23,59354	17,67282	14,24002	20,56621	24,37998	20,80059	16,33704	15,9549	16,50054	17,85885	17,35584	17,52072	16,1048	16,73499	20,50687	14,05034	14,97092	13,43364
17,11,2019 20:30:00	128	81,71494	90,1865	93,20168	92,63697	93,54188	91,98495	86,64484	82,69209	85,24383	59,61462	53,62207	60,75244	78,20451	68,93761	65,54142	57,91506	57,92052	59,23822	42,06406	37,57584	39,40636	58,51148	49,5693	41,31556	44,06926	36,32508	45,51993	36,5366	34,27876	32,09113	54,32458	44,76665	36,9695	34,64639	38,93222	48,00528	17,33436	11,83196	13,36711	21,96445	16,33703	13,73135	14,44836	12,50124	14,64564	51,80584	50,16087	53,01123	74,00066	88,16064	60,45093	64,33735	75,81931	65,99884	79,42348	87,47119	90,98254	83,42603	89,96379	91,87479	75,54708	80,56939	79,32256	56,98544	56,09691	66,82236	54,72819	68,78343	70,23085	58,76519	62,60443	66,12455	42,09031	43,28339	41,49113	39,98722	45,17083	45,40215	37,84911	39,09828	45,66099	37,04755	29,23353	30,98496	37,84164	40,23383	41,06735	33,58462	36,89405	38,40662	18,82647	14,15264	13,84152	16,94463	18,31972	26,92576	14,20176	12,85816	14,94944	64,85646	58,61295	65,6395	59,61316	67,23784	62,82153	52,94968	52,9751	57,16034	38,75649	39,42715	42,11518	40,34055	44,73391	48,79138	32,94435	40,94281	46,15944	29,79195	29,54872	32,39934	31,97386	39,52027	36,9974	30,51138	32,13563	36,53602	37,83578	31,24247	31,38967	31,26927	37,87625	37,90063	30,84259	31,7642	31,95789	13,27116	12,68112	13,28242	13,37499	16,4488	16,70756	11,85483	11,70473	16,83625	36,22762	29,60447	29,65405	33,23753	37,91237	33,95487	26,8189	26,73665	29,91296	22,88711	23,57185	24,01484	26,22057	25,80114	27,6747	23,03713	22,92419	27,59381	26,16165	26,23985	25,75997	26,10107	27,65777	26,65155	22,57674	26,055	27,33007	26,04428	24,05005	25,50771	28,06968	27,51603	25,97066	26,57383	31,12545	27,5335	15,66644	12,38457	10,18754	16,48417	19,48173	20,01263	13,06421	13,91723	12,22998	25,36113	20,72543	17,43749	30,207	29,26958	23,48316	19,11479	17,73389	21,58778	17,85885	16,92052	18,17736	24,52262	23,06732	25,47379	15,84535	18,09813	21,36162	23,67298	23,76631	23,90833	21,92411	26,98835	25,60256	18,18973	18,10047	20,46253	22,83495	20,54563	19,3091	20,91663	22,23123	24,78801	18,37098	20,78899	17,10861	16,06473	14,69744	19,82213	16,099	18,60549	20,21504	14,05524	15,08559	16,64705	24,17599	17,20637	14,58161	20,37287	24,79359	21,38035	16,36977	16,20564	16,93226	18,408	17,34665	17,95824	16,03594	17,22915	21,01852	13,99771	14,9352	13,46906
17,11,2019 22:30:00	130	82,74577	90,82166	93,0669	93,1538	94,39758	92,48466	86,25027	82,73113	85,94288	60,56573	53,64935	60,78304	78,61674	71,24081	65,07363	57,9454	58,5114	61,2062	42,41751	37,66087	39,99046	58,49759	49,93431	42,09432	43,49773	35,55226	44,29735	35,80528	34,78661	33,00128	55,91306	44,95461	38,68363	34,57027	38,68265	49,23402	17,68291	11,35057	13,32774	21,68926	17,21789	15,85709	13,85092	12,71793	15,18395	50,87084	49,12473	52,55394	74,15424	88,25914	59,33963	63,65038	74,64875	65,20026	79,78959	87,13389	91,07233	83,83164	90,04144	91,55662	75,0873	80,7724	79,44939	57,03007	55,83133	66,72504	55,62244	68,65011	68,96005	58,3254	63,58214	66,4539	43,44198	42,85519	42,00334	40,17303	44,75048	47,51837	38,18343	38,4022	45,56352	38,22577	29,13185	31,13402	38,19891	41,47228	41,84791	34,42004	37,55837	38,0951	20,98744	14,47177	14,3149	17,8469	20,25766	20,51772	14,48835	13,67402	14,86046	64,28796	58,49013	65,26207	59,96339	67,14978	63,93236	53,21328	52,49904	57,8319	39,01718	39,15769	41,58894	39,94798	44,78489	47,95362	31,8276	40,43703	45,78864	30,05062	28,95177	32,55119	32,87107	39,54209	35,48242	30,75859	31,76054	35,57291	37,46339	31,25884	30,79257	31,1077	37,58007	38,23311	30,67197	31,80957	31,82539	13,15636	12,76124	13,1871	13,01766	15,67032	16,54275	11,40984	12,30831	14,72128	35,96327	29,13937	29,75016	33,15021	38,28822	34,44393	26,60194	26,25552	29,18041	22,99458	23,42327	23,64577	26,54806	25,61574	27,37836	23,19297	22,74778	28,40889	25,78188	25,79327	25,56276	26,04084	28,41326	26,88273	22,35418	26,02916	26,47774	25,05456	24,34074	26,08539	28,3133	27,59421	25,84431	26,4267	30,98806	27,58537	15,925	12,18764	10,8667	16,64456	18,16845	18,31986	13,2456	13,33665	12,01764	25,09884	20,06729	18,0198	29,34446	29,48994	22,1866	19,36864	17,99846	21,87334	17,99568	16,84405	18,01655	24,53241	23,3584	24,6109	15,77137	18,30895	21,94705	24,04917	23,44627	24,6008	22,3021	27,23751	24,25488	18,10614	18,34846	20,97163	23,69674	21,21256	19,81571	20,84721	22,09073	24,79934	18,49172	21,36667	16,43595	16,059	14,7842	18,98023	16,00989	18,53345	20,36009	13,74316	15,06279	16,53453	23,96234	17,5842	14,97299	21,53784	24,24776	21,53252	15,9654	16,33745	17,32751	17,60203	17,30872	17,44536	15,99594	16,89116	20,29005	13,84684	14,67286	14,21841
18,11,2019 00:30:00	132	84,3656	91,37212	93,51183	94,00108	94,9457	92,17616	87,97509	83,59133	85,98191	60,3031	54,79319	61,17373	79,56889	71,98918	64,71375	58,13051	58,74902	60,49038	42,95369	37,45068	39,8988	58,50298	51,53182	41,60498	44,76825	36,59966	46,47863	37,44233	34,65365	32,77691	57,06155	45,9969	38,02331	35,42197	39,14186	46,49929	16,90311	11,30844	13,03831	21,92639	16,96777	14,02637	14,25571	13,04128	17,70398	50,42407	48,51057	52,15296	74,20279	87,63228	59,34641	62,82513	74,32478	66,42014	80,9645	88,29375	91,32771	84,98783	90,84003	92,14729	76,69422	82,60824	79,21204	57,94318	56,27645	67,75082	56,70763	70,00332	69,76396	59,1409	64,38542	66,71494	43,73536	43,039	42,09459	40,88092	45,9737	47,86362	37,55326	37,96824	45,39324	37,512	29,51384	31,38035	38,84021	40,94938	42,55029	34,02796	37,21975	37,90802	18,35627	14,289	13,95281	17,39653	19,48966	19,91808	14,95793	13,11657	21,60145	65,90662	59,65414	67,01985	61,06777	68,47404	63,99142	53,50216	52,92943	58,29025	38,56459	39,60386	41,9538	39,9397	44,62691	48,36974	32,43244	41,12788	45,99504	30,70228	29,53476	32,47451	33,29997	39,51854	37,78404	30,68233	31,82271	35,65027	38,2552	31,13472	30,96478	31,21359	37,66993	38,59113	30,59488	32,17472	31,60133	13,05579	12,89739	13,17515	13,79427	15,76605	16,12393	11,64394	12,28801	15,42516	37,27605	29,98467	30,02094	34,04241	39,88901	34,68529	26,79411	26,12455	28,882	23,73307	23,50968	23,24802	27,24345	26,1133	27,52409	23,18648	22,71504	28,47984	26,09271	26,11364	25,975	26,20108	28,26549	27,55775	22,73866	25,79423	26,63109	26,92509	24,16114	25,46323	28,28574	27,69928	26,34974	26,8084	30,99913	27,43258	15,85744	12,30679	10,95408	16,27956	18,84622	18,96635	12,97234	13,65309	11,78679	26,18666	20,86863	17,60734	31,75544	31,34802	23,38673	19,60488	18,32726	21,08014	17,6262	16,50434	17,79716	24,59771	23,47086	25,49415	15,57173	18,36843	22,25001	23,74654	24,02727	25,17808	22,1044	27,61903	25,90373	18,28394	18,48337	20,3728	23,79068	21,1756	20,05947	21,28281	22,25691	27,1323	18,46222	20,73684	17,58178	17,11456	15,17227	23,13626	16,11695	18,95211	23,76554	13,73563	15,80777	17,83122	25,06521	17,9474	14,86654	21,82251	26,42249	22,65224	16,13893	16,10694	17,0367	18,06248	17,68243	17,99452	16,34864	17,11338	21,18949	14,07618	15,11611	14,42301
18,11,2019 02:30:00	134	84,59299	91,75363	93,56017	94,41229	94,86211	93,39356	87,74301	85,65228	86,80323	61,36405	54,23499	62,15572	80,29247	72,36212	66,12158	58,77568	58,85914	63,30114	43,03251	38,36214	40,42882	61,01306	51,66309	42,7631	44,23677	36,19666	49,77866	37,38864	34,82724	32,17831	57,747	46,43513	38,70987	35,3581	40,41424	47,53936	17,06766	11,74521	13,24533	21,68262	19,22586	13,93485	14,77101	14,70014	16,08429	49,49208	47,5748	51,23438	73,75304	86,84425	57,56458	62,32979	72,848	64,46942	81,8238	88,42686	91,90532	85,24018	91,24012	92,75378	78,07596	82,76953	80,74014	57,70218	57,45669	68,14109	56,52506	69,78247	70,14858	60,47621	64,55922	66,99249	43,96773	43,51279	42,45848	41,15722	46,70583	48,2271	37,18515	38,47377	45,96168	38,53503	29,51862	30,88576	38,89423	40,52796	43,6783	34,51577	37,12373	38,66013	18,65868	13,7911	14,05524	16,69968	19,84858	20,81075	14,67285	12,96716	15,62486	66,24157	60,02472	67,65942	61,63647	69,0857	64,42252	54,4018	53,66385	58,95171	39,09462	39,50196	42,14017	40,28445	44,96532	47,97081	32,39162	41,23963	45,65007	30,3898	29,38231	31,92672	32,58441	39,42307	36,74824	30,63459	31,49606	35,55827	38,46747	30,8613	32,53322	31,36246	37,90686	38,45138	31,2502	31,99499	31,89828	13,27766	12,63801	13,44386	13,23787	16,07627	16,74611	11,43353	12,04127	15,07564	37,22383	29,56149	30,15673	34,05836	39,51618	34,32209	26,98061	26,3255	29,62582	23,31054	23,32518	23,68838	26,98483	25,79133	27,65915	23,07803	22,61943	28,34949	26,4403	26,28943	25,9587	26,05534	29,19995	26,85683	22,33297	25,80348	27,1013	26,77408	24,21136	26,02473	28,11084	27,33879	26,63696	26,23583	30,72821	28,08161	16,59807	12,73265	11,2232	16,63841	18,26509	22,42173	13,18171	13,92711	13,83634	26,94906	20,99276	18,15484	31,01486	31,1803	23,86577	19,60315	18,08666	22,54456	17,38161	16,72434	17,64914	25,11301	24,10402	25,37785	15,40437	18,02256	21,6199	24,373	23,79579	24,21301	22,2659	27,10971	26,84827	18,30695	18,07741	20,97798	24,29541	21,66942	20,32252	21,69139	22,31619	26,60222	18,58027	21,31735	17,09383	16,18548	15,14588	19,09331	15,84376	18,46084	21,38581	14,12564	15,2073	18,04266	25,28659	18,44848	14,9361	21,25981	25,72399	21,56561	16,38463	16,34159	16,55704	18,20236	17,4352	18,0792	16,36024	17,22218	22,2324	13,985	14,83746	13,52046
18,11,2019 04:30:00	136	84,28098	92,21864	93,94548	94,37327	95,65614	94,13046	88,43542	86,01217	88,12257	61,72323	55,1385	61,21421	80,96629	73,92662	66,90332	58,95459	60,08205	63,08623	43,80782	39,11513	40,29654	62,8275	52,02199	43,37022	44,49387	36,06108	51,50143	37,76283	34,88478	33,26162	57,93317	46,94414	38,77114	35,95208	40,71755	49,04904	17,73154	11,86125	13,5771	23,9966	16,48078	14,07673	15,02328	13,07962	15,15052	50,57602	47,26977	50,64502	73,71759	85,95511	57,61274	62,86037	73,54892	64,01063	81,93571	89,00565	91,71902	85,92244	92,13368	93,22211	78,08017	83,30701	80,58168	58,3287	57,16891	67,6177	56,69795	70,59011	70,75072	60,36057	64,38902	66,52616	43,10924	43,44391	42,13873	40,69097	44,73558	47,47781	37,42603	37,97282	44,79864	39,22808	29,73841	31,20786	38,56557	40,92085	43,31365	34,37707	37,32882	37,43562	18,36745	14,72998	13,96662	17,18661	19,44484	20,07681	14,58243	13,83289	15,40617	66,06776	60,51833	67,84082	61,92742	69,82212	65,55288	54,80367	53,91198	59,45829	38,84283	39,66019	42,32765	39,83754	44,92173	48,67567	32,11475	41,01126	45,39034	30,46945	29,47019	32,78045	32,8308	39,94896	36,80883	30,61229	31,59296	35,34468	38,39903	31,10612	31,49037	31,1689	38,40551	38,39653	30,91871	31,77911	32,09963	13,8954	12,74114	13,47065	13,32366	16,10619	17,3452	11,23018	11,82388	15,14326	37,77485	30,06514	29,57601	35,06679	40,51683	34,21979	27,41296	25,95726	28,68957	23,53807	23,28733	23,38259	26,8272	25,88252	27,48018	22,96309	22,61418	29,17848	26,04049	25,55723	25,46625	26,36315	29,60475	27,76706	22,92191	25,71846	27,19309	27,43763	24,2684	26,13436	27,7473	27,48169	26,16704	26,57652	30,74672	28,18496	16,81822	12,67434	10,78228	16,75702	17,1091	19,77163	13,22426	13,55286	11,92329	27,09472	20,69235	17,94174	31,12905	31,4727	25,14168	19,35829	18,1616	22,62862	17,63255	16,65804	17,3709	25,69014	24,53325	25,2064	15,99712	17,53529	22,04963	24,5043	23,9689	25,00146	22,01848	26,71301	25,96963	18,12776	18,51845	20,49327	24,09116	21,25815	20,17703	21,7162	22,24366	25,17517	18,66732	21,11143	17,35944	17,75634	14,78103	20,14423	15,87823	18,67235	21,3983	14,46743	15,03164	17,04824	25,15466	18,19698	15,21752	22,14674	27,54793	23,28339	16,23322	16,52084	17,60023	18,00218	17,04133	17,93553	16,46393	17,47134	21,74057	14,10643	14,70069	14,01228
18,11,2019 06:30:00	138	85,86303	92,65908	94,82986	94,68494	95,59591	93,80429	88,96606	85,83913	87,80801	62,75122	55,07246	62,29463	81,63185	73,86362	66,20372	58,94818	61,15903	67,03333	43,79967	38,57338	39,87296	63,27731	51,89379	43,51051	43,96434	37,00238	52,17374	37,68291	35,52512	32,36343	59,03506	47,43112	39,62511	36,43608	41,42718	51,1486	17,31508	12,16747	13,44289	21,02261	16,36626	14,17385	14,5461	12,6061	24,06098	49,13697	47,38919	50,89654	74,14849	85,51614	57,89442	61,83328	74,99951	64,50285	83,86708	90,14118	92,49274	86,16096	92,26409	94,06788	79,44379	83,97981	81,98973	58,43342	57,29456	68,43279	56,558	70,55951	70,86082	60,27091	65,24977	67,01466	43,74516	42,70833	42,34085	40,91996	47,31335	48,0323	37,32407	37,81465	45,19955	37,92641	29,84602	30,24776	38,09729	42,39578	42,81099	33,56874	36,15875	38,21962	18,683	14,2901	13,63423	17,65169	20,11812	22,24705	15,06728	13,22399	16,76523	67,39755	61,51788	67,84247	62,30126	70,39669	66,2151	54,4192	54,08709	60,10188	39,11016	40,13173	42,52377	40,60255	45,75901	48,22696	32,607	41,2373	46,19555	31,76952	29,45651	32,42815	33,08195	40,41376	37,08125	30,44803	31,4899	34,7871	40,08841	31,66454	31,27894	31,80848	38,54111	38,52391	30,3938	31,76676	30,77331	13,59775	12,81395	13,47729	14,39828	17,10392	22,92813	11,99388	12,13383	15,24253	38,6553	30,57685	30,50384	35,72544	41,49569	34,60591	27,30057	25,88363	29,89417	23,04874	23,40462	23,73812	27,90277	26,22327	27,57764	23,07249	22,56487	29,08501	26,35803	25,9462	26,08457	26,13663	29,67209	27,30403	21,99319	25,74485	27,15496	27,57537	24,10505	26,29414	28,36758	27,48364	26,22976	26,785	30,69995	28,40863	16,28916	11,65969	10,97487	15,97431	17,92192	18,08335	13,20913	13,70006	11,9581	27,21451	21,17857	18,46043	31,27701	33,50023	25,0623	19,94784	18,24154	23,31848	17,79868	16,87119	17,821	24,54521	25,63743	25,46239	15,84715	17,73879	22,59995	24,81156	23,70772	24,92975	22,20602	26,91383	25,98951	18,37858	18,39964	21,11683	24,36278	21,74797	20,21427	21,76137	22,2288	27,27211	18,43909	21,39595	17,7263	16,54571	15,23403	20,64538	16,38905	19,92208	22,83854	14,11023	15,30932	17,54704	24,10153	18,47708	14,94191	22,45904	26,00063	24,57359	16,38194	16,15847	17,24324	18,84001	17,52584	17,65445	16,62494	17,9961	21,57569	14,09621	15,00628	14,10954
18,11,2019 08:30:00	140	86,35892	93,13148	95,23519	95,09428	96,15446	94,0801	89,78896	85,3107	87,62592	63,35744	55,87111	62,45123	83,90997	76,05058	68,10703	60,5669	60,95159	66,27625	43,91958	39,16644	40,39173	64,26087	53,02718	45,52663	44,57387	38,47045	51,40376	37,61535	35,55716	33,32165	59,90217	47,24746	39,16355	36,35962	41,92721	53,69806	18,4147	11,98946	12,99679	21,88121	17,3273	14,68121	14,82841	12,9264	14,20749	48,48198	46,74438	49,4612	72,87444	85,23264	55,99822	60,90199	72,17389	63,27106	84,00918	90,36562	92,85069	86,25441	93,01737	94,35117	79,78753	84,74669	83,04707	58,88054	57,56202	68,56833	56,80758	71,32528	70,40443	60,38799	64,60114	67,07905	44,65511	42,51568	41,32867	41,10791	47,33938	48,11153	37,25665	38,19449	44,47895	40,44305	30,19887	30,98275	38,46769	42,89076	42,56355	34,47765	36,99892	38,10546	19,02741	14,20245	14,74517	19,20901	19,58644	20,47655	14,57995	12,99458	15,48215	68,14923	61,77601	68,35765	63,38403	70,22213	66,6313	55,37031	53,53959	60,57658	39,04467	39,74669	42,18936	40,7036	46,25573	48,19649	32,13341	41,02481	46,10577	31,51029	28,7951	32,21445	32,82244	41,62437	37,48789	30,40493	31,32591	34,8452	40,17731	31,79301	32,53287	31,12422	38,15932	38,19152	30,75919	31,92867	31,54648	13,96793	12,47085	13,18254	13,52502	16,49652	16,97371	11,50869	12,07553	15,87512	39,03418	30,63073	30,22	35,66396	42,02538	35,06707	26,79135	26,27506	29,04487	23,39502	22,95625	23,57227	27,85187	25,99366	27,14136	22,94057	21,96231	28,22571	26,99388	26,16725	26,04104	26,7921	28,98285	27,66813	22,15917	25,72192	26,63807	28,23787	24,32968	25,80735	28,15103	27,42181	26,19846	26,22223	30,86338	28,44281	16,02985	12,27536	11,05417	16,58557	17,4531	22,32627	13,19504	13,54333	12,71759	28,22349	20,8189	17,50981	33,0944	32,22866	24,73813	20,18415	18,48785	23,1471	17,43886	16,37786	17,73182	26,69374	26,12939	25,2763	15,51165	17,56169	23,62469	24,65012	24,04274	25,00455	21,7823	27,89885	27,40979	18,48834	18,58346	20,80604	24,44386	22,30693	20,45866	21,6476	22,2259	25,67971	18,96503	21,51947	17,22873	17,70088	14,66967	19,28776	16,30982	18,85775	20,57824	13,94383	14,98515	16,73422	25,48981	18,36973	15,46861	21,8504	28,17873	24,356	16,49709	16,2366	17,32199	18,85147	17,4368	17,79025	16,14259	18,05985	22,57116	14,31463	15,07129	14,13945
18,11,2019 10:30:00	142	87,01708	93,33152	95,51543	95,63522	96,32991	95,16171	90,15749	88,21349	89,20797	62,53011	55,70934	63,45448	84,62429	76,21207	68,50236	61,60732	62,46421	68,4397	44,50562	39,44221	40,98605	66,55566	50,13372	44,79905	45,42633	38,63892	53,41996	37,97931	36,2911	33,68417	62,89379	48,14185	38,578	36,27949	43,38395	55,26946	17,22315	11,64	13,98686	22,02938	17,36744	14,08121	15,33654	13,31171	15,46972	48,93382	45,81847	47,783	72,35521	84,45374	55,9911	60,48436	73,45649	63,31273	85,28134	90,36795	93,45531	87,51367	93,39004	94,50817	80,977	85,77095	83,7828	58,95377	57,91232	69,39531	57,36971	71,58488	71,75494	61,19066	64,16382	66,60774	44,20735	42,2925	42,5449	40,84556	47,49316	49,96788	37,17548	38,22743	46,0983	39,77901	30,70263	30,87044	38,94472	43,21059	42,24178	33,41166	36,13617	38,56502	19,46114	14,16135	13,8427	16,98435	20,41784	19,2403	14,85266	12,84344	16,88723	69,30295	62,24704	69,45808	64,81736	72,39223	66,52912	55,32832	54,84706	62,16076	39,44981	40,21462	42,31688	41,23653	47,47824	48,33146	32,65086	40,89281	46,12503	31,53479	29,00786	32,23211	32,54657	40,12752	36,37179	30,36908	31,33661	35,29143	41,64379	31,3858	32,41999	31,19109	38,11415	38,17708	30,95553	31,61727	32,00832	13,10034	12,77382	13,47031	13,89174	15,9127	17,31999	11,30747	12,34906	15,49935	39,31152	30,81828	30,52291	36,57451	43,47445	35,90952	26,7968	26,24613	31,47587	23,37105	23,27172	23,24533	28,5492	26,10357	27,08456	22,8717	22,64423	28,46403	26,76966	25,50142	26,27176	26,52147	29,32355	28,25333	22,38851	26,00002	26,96825	28,86541	24,79664	27,14743	28,29734	27,02993	26,53943	25,85391	30,9165	28,22688	16,02164	12,84911	11,07503	16,97896	18,81672	18,48191	13,93858	13,43542	11,96915	27,98333	20,62846	18,53904	33,54596	33,41201	25,26463	20,15915	18,11263	22,53592	17,4857	16,69754	17,50642	26,6074	26,32791	26,07655	15,47829	17,76766	22,70398	25,26683	23,94943	24,76078	22,11892	26,44141	26,5855	18,5894	18,33161	21,24793	25,0029	22,20165	20,2638	21,51298	22,563	25,70659	17,95135	21,19557	17,80746	19,61608	15,0442	19,7945	15,89937	19,10954	22,56499	14,1974	14,73254	17,35369	25,53217	18,45698	15,40299	22,27218	28,46961	24,44677	16,30381	16,51421	17,40509	18,51287	17,36682	18,55375	16,26506	17,96875	21,60312	13,9001	14,61828	14,1679
