# Supplementary material for: Neuroblastoma signalling models unveil combination therapies targeting feedback-mediated resistance
Source: PLoS Comput Biol. 2021 Nov 4;17(11):e1009515. doi: 10.1371/journal.pcbi.1009515 (PMC8604339; doi:10.1371/journal.pcbi.1009515)
Supplement: S2 File — (ZIP) [file pcbi.1009515.s023.zip › drug_sensitivity/LAN6_drug_sensitivity/LAN6_AZD_LY_03-070318.txt]

Label: LAN6_AZD_LY
Metric: Phase Object Confluence (Percent)
Cell Type: LAN6
Passage: 18
Notes: 
Analysis Job: LAN6_AZD_LY

Date Time	Elapsed	A1, Image 1	A1, Image 2	A1, Image 3	A1, Image 4	B1, Image 1	B1, Image 2	B1, Image 3	B1, Image 4	C1, Image 1	C1, Image 2	C1, Image 3	C1, Image 4	D1, Image 1	D1, Image 2	D1, Image 3	D1, Image 4	A2, Image 1	A2, Image 2	A2, Image 3	A2, Image 4	B2, Image 1	B2, Image 2	B2, Image 3	B2, Image 4	C2, Image 1	C2, Image 2	C2, Image 3	C2, Image 4	D2, Image 1	D2, Image 2	D2, Image 3	D2, Image 4	A3, Image 1	A3, Image 2	A3, Image 3	A3, Image 4	B3, Image 1	B3, Image 2	B3, Image 3	B3, Image 4	C3, Image 1	C3, Image 2	C3, Image 3	C3, Image 4	D3, Image 1	D3, Image 2	D3, Image 3	D3, Image 4	A4, Image 1	A4, Image 2	A4, Image 3	A4, Image 4	B4, Image 1	B4, Image 2	B4, Image 3	B4, Image 4	C4, Image 1	C4, Image 2	C4, Image 3	C4, Image 4	D4, Image 1	D4, Image 2	D4, Image 3	D4, Image 4	A5, Image 1	A5, Image 2	A5, Image 3	A5, Image 4	B5, Image 1	B5, Image 2	B5, Image 3	B5, Image 4	C5, Image 1	C5, Image 2	C5, Image 3	C5, Image 4	D5, Image 1	D5, Image 2	D5, Image 3	D5, Image 4	A6, Image 1	A6, Image 2	A6, Image 3	A6, Image 4	B6, Image 1	B6, Image 2	B6, Image 3	B6, Image 4	C6, Image 1	C6, Image 2	C6, Image 3	C6, Image 4	D6, Image 1	D6, Image 2	D6, Image 3	D6, Image 4
3/3/2018 5:50:00 PM	0	16,2529	15,88901	15,83223	14,84603	21,47332	19,56026	20,76951	22,25402	20,61554	29,87131	17,25976	29,09041	20,9967	20,21662	19,06022	31,20462	10,21034	10,92272	24,08467	18,1576	26,42967	12,20166	15,2341	15,29937	20,53016	14,70152	15,33398	27,81022	20,26587	25,08276	18,60446	25,26705	17,20629	9,73544	15,78643	16,27052	23,29783	17,78874	12,22093	19,88499	16,04926	26,1535	17,95279	25,4894	16,47056	25,90848	17,19165	16,21712	15,29081	19,5403	12,84649	20,46019	13,47045	12,64547	14,55888	19,49561	21,68781	19,23699	10,65132	19,05483	12,97773	13,25397	12,41732	13,66898	17,16091	21,95451	9,59549	21,2549	18,59147	19,21198	22,69334	15,98448	16,07365	20,91464	10,47552	14,21861	26,46759	13,4223	9,749117	22,29892	12,66489	8,921378	8,350948	22,88503	16,73374	14,98736	20,97971	18,24112	18,76367	10,86842	12,48529	11,60775	15,00725	16,55663	25,62396	17,83274
3/3/2018 6:50:00 PM	1	13,56964	17,88669	22,32558	23,39177	21,38339	21,80792	29,5021	22,81568	20,35298	30,28618	13,72216	25,13007	25,23956	22,33456	26,30367	29,64827	11,02923	14,45748	14,59577	19,37265	22,05377	14,1543	15,16848	23,5463	25,27175	15,18257	16,53321	18,19809	29,14629	32,35688	32,41186	18,45097	11,92695	12,53944	15,76819	29,11058	23,80284	19,62153	13,90224	17,73845	17,2831	28,04888	18,57172	25,06348	16,44272	27,29278	24,07894	23,83496	7,872665	16,31818	14,3739	10,09498	15,75141	20,61692	15,33122	31,53867	15,539	11,39202	18,34825	18,38493	15,14693	20,58155	14,25854	13,62559	11,94325	15,11625	19,91552	30,05595	18,20796	14,79996	22,58697	15,25399	14,1228	18,91703	11,30623	15,73428	20,13193	17,8125	11,05741	24,01829	13,28187	12,56887	11,49605	9,873038	12,45261	12,02068	17,35681	18,15553	22,2096	11,31997	15,02148	18,42859	22,08796	16,23425	17,09445	16,831
3/3/2018 7:50:00 PM	2	15,49976	19,93252	16,64401	16,32639	18,88117	24,38377	22,62869	28,01164	27,04755	30,62521	12,43272	26,06633	24,46521	33,46327	26,9179	34,55315	11,50441	15,74554	18,77853	29,17917	21,96204	16,51836	15,67536	19,38909	19,35594	17,25941	15,03675	21,85959	29,00358	25,19245	23,32284	20,19631	12,48314	12,75448	15,2868	29,73116	31,04885	20,74346	13,79538	24,82116	17,12084	29,52061	17,98077	23,54381	18,12797	28,19843	18,32028	22,22874	8,581594	29,18504	10,35173	16,93461	16,23888	18,35641	16,26382	28,6754	23,82163	13,37858	12,32614	15,75908	14,0348	13,7203	21,46117	10,76481	16,62522	20,26145	19,25792	28,40325	13,9756	17,6854	10,83119	15,9882	15,79362	21,54633	11,32274	13,6191	19,73454	18,7786	9,973337	21,26996	13,14932	26,44016	14,32216	12,92952	11,92667	30,26366	27,10302	17,58994	21,00354	13,62553	17,19165	16,27466	17,07104	27,25603	17,46401	26,99713
3/3/2018 8:50:00 PM	3	0,1977647	0	1,689185	0,4478199	19,21046	19,89887	22,44736	25,1711	24,9205	27,17445	22,61059	26,71211	26,64677	23,6106	26,05714	29,24396	12,81637	0,4385638	0	0,0559516	30,16157	16,17112	25,21531	22,82348	22,11408	14,90129	20,6585	17,15607	21,59006	22,97407	19,51281	20,16958	17,33415	16,22575	23,80457	28,15684	36,87907	25,82069	16,44265	23,54982	22,53288	30,45362	20,80812	19,0107	17,51168	31,41557	20,45798	17,12478	21,35901	16,67668	18,1871	0,05788573	20,86539	9,753675	16,90312	19,43434	17,67676	25,69125	14,84437	16,37254	14,06727	18,47825	12,08554	10,5743	12,92026	17,17541	10,15936	22,33056	16,97972	11,98739	12,60396	15,45625	12,74156	10,94717	12,52853	12,3566	21,81802	18,10835	12,74163	23,15719	13,41761	15,05333	11,2491	8,323041	12,42726	16,29718	23,79269	11,81794	23,45898	11,32792	16,4765	14,75444	16,8196	17,58386	16,18403	15,29309
3/3/2018 9:50:00 PM	4	19,68625	27,52624	16,48168	16,1785	18,4652	28,33036	24,78821	23,38721	25,98047	29,40477	13,40054	25,47766	28,77204	32,24974	26,89842	28,96627	20,27859	16,12228	24,09835	18,99384	20,00933	14,58361	21,08954	18,71864	17,77161	13,58242	14,29466	15,5513	19,56876	36,42891	19,42612	23,63706	15,21559	12,04286	17,27889	19,67168	25,92776	18,83469	13,60073	18,37423	16,60056	32,99611	30,22284	21,91244	24,9283	32,44792	28,47066	18,85299	8,557279	11,49094	13,03962	13,11222	15,52891	18,90666	17,65894	13,81224	15,94489	14,25474	12,1826	15,61768	15,7235	19,90633	12,7486	11,47609	24,89956	24,11894	11,53867	18,48855	26,26541	12,1312	11,82934	14,87925	13,77922	19,10326	12,68347	18,45311	23,83552	21,1229	12,08078	32,909	12,5737	11,41074	8,628427	10,13574	13,05904	12,62447	17,98339	25,47151	21,55539	13,72555	15,74616	19,63528	17,4913	19,42142	24,53657	15,09664
3/3/2018 10:50:00 PM	5	14,0337	17,41062	32,28814	22,33297	17,97746	22,78964	29,9913	23,25852	22,97421	36,13527	15,56311	30,11336	22,11221	31,98014	20,89964	28,41249	14,86378	18,67505	21,62881	22,6854	20,46392	16,94407	18,21342	27,80981	18,44662	15,13926	17,87446	20,65063	24,30489	24,71969	23,68493	29,59791	14,90357	10,48091	30,8629	23,19456	29,26303	17,41946	23,81935	23,57061	28,57192	28,28174	27,15669	31,85241	22,53495	23,55224	21,35444	29,91801	8,70289	11,42097	15,8294	11,26907	22,80877	10,78215	16,50199	19,93742	25,38019	12,72781	24,81156	16,48582	14,68156	19,65027	12,62047	10,67971	26,16379	26,2471	20,14762	24,16467	23,11934	14,87787	12,52611	17,64368	13,54913	15,58998	26,83176	14,82648	21,60706	16,56844	10,23548	33,76458	16,6045	25,97453	16,67199	10,93722	14,33632	14,00372	24,16991	14,78531	25,46572	15,20088	13,24436	15,69615	18,46769	28,51169	17,55823	18,01614
3/3/2018 11:50:00 PM	6	12,92199	17,43265	22,70681	16,67697	17,33926	21,70369	19,11969	24,6319	25,37315	26,67676	12,13445	23,55272	25,67211	26,99374	27,23772	28,08549	14,10761	12,91342	21,00575	18,46119	20,93239	16,99975	17,98975	21,56651	16,99008	21,34028	19,96546	18,40255	25,38794	25,98972	20,00601	31,04968	24,06257	11,79508	18,70593	26,97108	26,98166	25,89426	25,4454	20,84812	20,60745	35,43324	18,37968	26,5348	16,30878	25,88251	21,66176	24,33128	9,753814	25,47994	18,49463	12,64057	22,57764	18,61972	17,28179	28,81355	16,0532	15,59654	17,25893	23,90363	20,59688	13,65364	14,1429	11,5004	23,82571	25,76785	16,14079	21,23888	12,90423	19,62644	20,99125	15,03675	16,10702	15,08213	12,77368	15,59689	23,04391	16,45979	10,00739	18,71546	14,55073	19,44843	21,3865	15,34034	19,91331	22,77161	20,40596	12,80863	20,6442	12,41255	18,73453	12,94596	18,666	25,50916	17,39024	19,93224
3/4/2018 12:50:00 AM	7	20,47573	20,82373	16,48286	21,59448	16,11344	22,02786	18,74434	24,19796	25,01789	23,09129	12,3671	32,56797	24,94923	21,61113	19,30178	27,58137	12,44847	15,1014	14,50693	16,71792	19,28244	23,08169	13,4212	30,10679	21,61618	19,79277	14,04875	25,74471	23,70945	24,49119	27,51477	21,08809	14,16314	18,02422	18,38715	37,09404	26,90788	16,07379	20,40078	19,02686	24,78932	33,20485	24,08944	21,15799	17,05612	33,75221	23,92822	22,91833	10,34151	12,87826	23,78412	21,36094	22,42989	14,5796	16,79667	19,33086	15,75852	25,52712	12,43956	17,99189	14,66712	17,45386	13,24146	12,34499	10,69125	14,482	13,85603	20,82083	12,80103	14,94129	15,17738	14,55087	12,34741	18,14683	12,79861	16,13589	19,41465	17,5708	11,09196	28,71408	13,28353	20,13	9,269315	11,63731	12,49592	31,03517	23,18275	16,35804	29,00779	12,9483	14,95524	16,49833	21,59055	30,15432	19,94909	16,06709
3/4/2018 1:50:00 AM	8	12,846	22,82383	15,19217	16,35071	29,35456	19,78144	20,68917	19,9196	24,00779	26,56485	12,00984	25,26864	23,76264	29,60758	23,01054	28,941	12,49192	18,68832	23,20962	17,32358	18,74647	13,25763	17,33111	20,80177	20,59178	25,02369	18,77466	16,85718	24,74152	24,9149	30,89896	25,12717	34,51957	10,67992	17,39563	28,04218	32,32034	23,0754	14,46722	19,82524	33,01213	28,38563	22,63401	27,84352	15,76115	28,04798	21,45329	19,11009	8,78723	10,60656	15,5428	11,25117	18,14731	21,82126	22,09107	26,9201	17,14737	22,74888	21,95264	17,35287	18,54719	14,49685	16,46835	13,84519	19,14573	27,35584	20,29986	26,10494	22,4359	26,94491	12,62075	14,80852	15,62044	17,75834	11,82347	13,21943	18,86791	33,30688	10,61754	18,0609	17,34057	19,17178	9,924846	9,43924	17,47334	24,69945	26,0072	15,59205	22,82922	16,44742	22,81782	12,89808	18,03837	18,48578	17,27861	22,18709
3/4/2018 2:50:00 AM	9	16,79805	27,50097	15,0317	18,21452	15,02162	21,78921	18,97208	20,60469	23,57904	24,41306	16,4517	22,37435	23,37368	24,75872	19,89963	33,58698	12,17672	13,72914	15,64503	25,15307	35,18755	23,37361	14,15347	27,8565	21,26817	29,54783	12,99016	19,42363	22,04499	30,76682	23,5952	21,45426	30,60111	11,4278	22,18398	24,85819	28,67216	23,76741	14,99855	23,53303	26,74134	32,85954	19,44283	20,75044	17,29699	25,44837	20,02121	15,90842	10,23182	22,95901	13,99246	13,91765	29,54376	12,49385	18,05662	21,43719	21,59801	18,75774	11,31258	22,97138	14,07431	15,65194	13,14372	11,39948	30,12841	16,27522	10,57506	26,99056	19,12978	14,44539	13,70199	13,93201	20,3726	27,79364	11,41205	13,44751	20,49928	26,65693	11,25864	30,45038	18,65054	19,40339	9,960835	11,97461	12,95949	25,76391	20,51725	26,58239	21,43291	16,23874	15,5113	13,76727	26,27149	32,95977	17,19641	30,06196
3/4/2018 3:50:00 AM	10	0	0,7680565	0,2481211	5,680399	24,20984	24,90253	15,81558	22,29519	20,55088	22,30127	12,10178	29,51135	26,2748	20,18927	20,64392	31,00865	18,17819	14,7726	33,95501	19,62865	18,45505	24,59494	23,67581	21,1546	19,41223	14,34944	12,3711	19,0998	23,2876	27,76077	25,62217	26,13464	19,42045	12,88565	19,91525	20,43925	27,81596	17,60472	17,40454	21,86194	18,08038	34,90544	22,94243	19,68888	19,46798	26,16836	22,06254	25,27333	10,02687	24,40318	10,61001	25,20135	17,15096	11,84246	25,04531	32,31239	24,79588	19,49975	12,16187	23,32781	15,30732	23,13343	17,26832	12,80428	13,64811	29,95579	12,36454	20,42965	18,2807	12,89401	22,98312	14,90716	17,88627	20,64199	16,02757	16,01431	25,3775	30,51655	16,02757	22,29084	22,77237	10,32024	19,79263	9,793809	13,22979	25,30449	26,26216	15,94744	25,16433	16,2893	17,13417	17,55291	19,52172	29,79554	20,63232	21,6418
3/4/2018 4:50:00 AM	11	12,27965	15,50813	20,1767	18,0084	21,70687	36,63523	19,6694	24,45002	30,8198	30,24509	17,21637	27,18819	23,65937	29,02616	19,82855	37,72934	14,34937	15,03979	24,32167	17,26293	23,03997	10,58314	18,97678	28,15809	20,30269	21,92487	13,80036	19,40678	25,22008	30,45494	25,71273	30,86877	20,35263	17,01964	31,04671	26,72663	25,14955	20,75548	21,08498	20,12448	17,53026	38,54643	19,4659	20,7787	17,82631	28,47135	29,89376	16,85939	16,04588	14,73074	22,3472	29,43717	20,89875	17,26114	19,98591	26,98649	18,49477	14,00904	11,68518	19,54258	16,8712	15,43042	14,43717	11,49418	20,20067	14,20963	18,2702	18,29734	13,209	16,13727	15,92362	18,08874	16,56768	17,49364	16,36342	23,52219	18,85154	28,71968	11,10404	21,26748	13,16866	19,4418	12,32013	13,61558	15,66216	18,93671	21,2138	12,36896	21,16946	21,17851	12,74322	14,57961	18,14068	21,09409	20,99919	21,30402
3/4/2018 5:50:00 AM	12	18,40289	15,18589	18,7223	17,20739	15,51248	19,89307	20,53603	26,83349	17,94575	20,8602	12,95293	23,35502	23,72361	29,53208	24,81481	36,06012	11,56098	18,8887	24,76583	21,86581	19,13538	10,42364	18,90397	22,7493	16,99547	14,21668	12,31211	18,96172	20,65056	27,54801	23,41816	26,09009	20,42613	21,09037	18,7902	25,79686	28,64148	23,49663	21,27818	29,81281	20,5971	38,14359	20,29613	24,01988	24,62146	35,65042	19,98936	18,40165	9,959177	24,77129	11,41123	22,27468	24,53526	22,17756	21,11683	25,78518	24,65676	16,04422	13,32207	25,75867	15,16088	15,89985	14,82462	12,54172	12,9101	19,81999	30,59047	20,86041	18,2809	16,28101	15,93853	14,5356	28,67443	13,76188	17,42595	18,70345	19,23256	20,67432	10,65298	30,0755	14,11002	11,25504	10,12268	15,24805	13,01593	18,47591	27,84193	17,27336	21,18597	13,77093	14,53553	15,11115	16,96335	21,78824	19,2823	16,42559
3/4/2018 6:50:00 AM	13	0,1065843	0,1615689	0,3692805	0,288876	21,44687	20,29447	19,69213	22,79959	18,51618	33,32685	12,25084	23,98465	27,91873	21,45225	27,24248	46,20061	11,20255	12,30375	20,29593	16,94159	23,14828	10,98302	13,4194	18,76347	21,0894	20,10472	17,43134	17,8346	23,69211	31,0512	25,3136	21,78845	31,0235	10,08517	17,19503	20,93018	29,12356	27,65583	18,24734	19,981	22,78708	40,25807	21,52637	20,36831	18,40697	28,13709	26,88868	26,63648	15,3804	20,58577	18,73667	16,93945	23,54125	16,35493	16,78631	20,44361	26,6237	14,66733	12,02351	26,42787	15,18381	17,64831	14,22621	11,89814	22,19765	27,86638	20,81772	25,59122	15,64946	15,81282	23,22931	28,46727	15,0268	24,82765	17,89436	19,83456	24,27629	20,29986	12,23717	17,43093	14,5689	14,5861	16,66667	9,109127	13,7862	15,60725	30,06728	13,50208	24,84969	18,39453	14,08516	30,59054	19,72528	20,07861	23,51279	17,51486
3/4/2018 7:50:00 AM	14	18,94811	27,52659	19,23181	15,26042	18,65654	25,89916	16,1993	25,58397	22,35743	22,44861	11,71509	25,5283	32,49578	25,25724	19,48138	35,24411	11,13126	20,18395	15,01071	37,12719	17,3959	17,06599	14,10719	24,44207	16,04512	18,69122	12,88434	19,42094	22,93939	32,82189	31,08401	29,63776	19,83995	14,65952	24,07397	27,79247	26,33282	18,50112	24,13745	20,82173	18,49194	44,01732	30,16267	24,67638	26,69382	27,63532	25,04863	26,10798	9,240026	13,60943	14,02237	11,62702	16,23936	23,89555	23,43715	20,07682	25,2696	29,06872	19,88644	22,49219	27,94057	20,13932	18,38715	15,33951	12,84379	32,87397	12,40454	22,40046	17,62931	18,88857	13,59175	23,15988	34,4141	25,32645	15,13484	20,9002	20,48291	29,90461	15,48029	23,90494	21,89006	12,17078	11,18721	12,46829	22,90251	20,67011	21,39071	16,65644	26,82485	13,2684	17,27854	14,08813	26,44403	21,17512	21,10342	15,73483
3/4/2018 8:50:00 AM	15	18,53006	25,83644	15,83361	17,75883	15,28266	21,77512	21,98131	19,92104	30,36272	22,09784	12,28158	23,2577	37,04369	26,95658	30,3929	37,42471	12,94975	15,86027	14,68142	17,99341	27,21934	16,45819	13,2016	32,35722	21,94629	13,37091	12,40854	23,87026	22,69922	35,0525	22,5699	22,75676	23,05841	10,77565	17,18266	32,84703	28,46956	29,04165	20,67688	24,53574	20,75687	36,17208	24,88713	24,8385	22,61432	37,14964	23,38155	22,52045	17,52846	15,70084	13,48551	11,65465	33,10352	29,16191	25,38593	18,51542	26,04029	16,53411	15,09491	20,02293	23,72126	16,67931	21,34456	10,76053	20,23513	15,28446	12,5411	17,79185	14,96615	19,25301	21,05383	21,79459	32,9901	16,50323	13,25189	19,39821	20,5388	18,19249	15,88058	23,83075	14,60413	12,37884	10,73138	17,58807	15,33322	15,48471	23,27641	14,44131	27,7444	17,53709	19,13323	14,40022	24,67762	22,13928	18,85003	27,53385
3/4/2018 9:50:00 AM	16	13,57165	22,85457	30,06631	19,07991	14,04019	24,69081	19,18269	21,54198	27,85457	23,01054	13,04411	25,91967	22,85989	26,35092	29,20632	29,09062	11,7805	20,74077	15,33357	20,29875	20,76536	17,86679	13,77121	24,98474	22,48784	13,43301	20,02238	18,91751	32,09467	27,35564	27,28469	23,0495	13,42569	17,41324	22,38499	32,34167	33,79428	20,24674	17,48549	37,00314	22,82121	32,67781	24,14166	27,57391	20,14106	31,3791	22,11007	29,14076	11,13713	25,29364	10,97017	25,99345	17,0892	14,11693	18,35025	20,22229	27,70391	23,52854	29,22758	25,71031	15,58694	15,33999	25,60469	10,4311	16,85283	21,41889	13,44268	25,52076	16,95941	23,98382	14,78545	16,65976	15,09215	24,40304	13,01558	16,68649	19,64661	18,11989	12,02559	30,10625	19,67735	11,78347	10,62369	10,30442	13,72755	21,44763	22,43203	26,94352	27,62074	31,05893	13,63512	15,04034	17,57992	26,22582	18,66725	17,34996
3/4/2018 10:50:00 AM	17	3,544361	3,106419	0,4766937	0,4027824	32,42429	25,3717	22,46318	24,08826	18,00509	23,40883	12,01011	22,76401	27,18349	23,46064	28,36082	34,57574	11,70355	12,72567	0,1351127	0,08171696	17,78542	15,34897	14,32492	14,75036	19,63866	21,14653	12,61764	13,91668	25,10521	27,1446	29,83319	24,90329	19,37328	19,64025	15,11398	29,21896	28,54989	18,07444	22,68837	33,53138	20,55537	33,36083	30,01195	30,81026	21,73519	38,48067	23,25314	17,7321	7,881923	9,661942	10,90131	21,50116	21,03856	17,16678	17,97621	20,60186	29,20694	25,55385	14,90336	19,38881	15,12254	17,79951	15,48353	12,57453	24,70663	19,75368	11,25104	26,73651	19,02637	29,24534	22,72049	21,49384	15,64068	17,00128	13,29237	28,44337	24,0241	23,06152	11,55863	17,07339	16,6706	16,84544	11,04719	9,644258	14,15575	16,74472	25,77703	18,65191	27,27516	15,2283	15,12026	17,53274	19,99033	24,83401	21,68138	19,15817
3/4/2018 11:50:00 AM	18	0,09988395	0	0,0631355	2,833706	32,56224	22,90935	22,48108	23,02533	19,48884	22,90831	12,16277	26,40425	24,28057	20,90262	22,26839	37,85665	11,11682	12,03899	25,25489	19,65137	23,36773	13,50416	20,3031	19,14726	16,27052	13,63064	23,68445	19,33376	27,52584	35,84045	23,9859	23,35723	30,46163	10,46689	16,65866	23,06774	31,78783	20,7014	16,50379	26,53639	20,79728	36,47057	26,40528	25,086	19,03066	35,61671	23,11678	29,1284	8,674638	11,01949	13,88698	11,38346	28,40462	14,76666	32,60044	16,44459	19,29577	15,12434	17,7312	18,26599	19,21247	16,98442	14,59977	16,53687	26,09872	25,29503	15,58777	28,54422	19,19174	26,5616	13,99681	17,48888	21,49847	24,82558	14,73571	17,28545	20,83928	25,5437	11,34346	20,61947	18,99122	18,29286	15,42592	9,41983	14,00482	16,05493	24,0433	14,57719	26,162	21,68905	15,29716	15,46412	20,00387	24,37977	32,33933	20,70085
3/4/2018 12:50:00 PM	19	30,80825	26,2567	20,79127	28,7661	15,96478	14,4027	17,39411	23,61074	18,87448	25,3163	12,54276	27,46891	27,84504	33,25431	21,69029	39,19789	12,41987	19,29612	18,92939	18,4585	23,98168	17,71752	12,81554	17,08299	19,52303	30,97687	12,10903	19,52027	25,56435	39,12514	23,11879	23,30777	14,55004	10,45362	24,02838	29,50024	34,61794	19,62699	37,92641	25,09698	20,86835	35,64898	25,28633	26,43547	23,91723	34,38253	23,65019	28,93547	27,40184	17,44978	16,27667	12,88448	24,8108	28,13412	18,76913	24,35559	17,28027	21,65251	20,06196	19,52793	17,17652	16,35824	14,5039	12,28711	18,46561	19,57546	21,57756	26,19011	17,21541	24,45264	14,06105	16,69257	20,96029	24,34799	15,82629	21,17899	21,01819	33,2711	21,19453	19,86344	15,91968	12,84096	15,76122	10,01844	16,09845	25,42219	27,61874	14,68315	24,19982	20,1997	15,61395	18,39267	18,7614	19,69289	25,03938	20,07819
3/4/2018 1:50:00 PM	20	13,28947	31,88847	16,33883	19,09179	22,5545	18,04308	21,93689	19,45644	17,53461	31,96915	12,26666	28,35385	28,41243	28,9602	24,71396	41,72676	11,88592	20,00083	26,86049	18,87185	25,83913	23,64314	17,47638	27,92392	17,26556	19,5671	20,43601	28,21964	30,04504	33,12969	27,78128	31,09465	18,56391	18,84042	16,13402	19,50859	30,8468	31,92618	18,08618	32,28082	28,67699	38,94314	24,96035	25,26443	20,83976	29,1418	24,52566	23,21784	20,36023	13,83517	10,65574	29,1561	19,55432	26,36059	23,27662	15,75583	23,75939	25,62997	18,04529	19,86213	33,17183	15,72323	19,95704	12,60534	19,38951	25,19894	12,66419	18,2769	20,67087	23,3247	15,07923	20,94931	25,67328	16,16953	15,17725	17,89035	21,92094	18,91274	12,26825	19,76452	19,91366	20,52539	20,13594	12,18177	14,48165	20,52311	23,61047	19,20528	29,32527	26,0378	19,77219	25,82401	31,97709	25,83381	21,92708	21,13568
3/4/2018 2:50:00 PM	21	18,14648	24,96235	18,03437	16,32964	15,21352	19,38716	27,63767	24,30068	22,82542	25,00822	12,66717	24,51274	29,67894	28,54084	29,4411	37,2668	11,15233	14,58969	21,51567	16,97765	29,23091	13,73287	15,58342	25,4443	21,14894	19,86082	21,15447	22,97987	26,70971	40,4358	23,66987	24,79111	16,18714	9,068373	20,51006	18,17349	34,17931	22,62689	18,3591	24,38391	24,25177	37,27937	23,53718	28,04867	21,22368	33,93575	38,70448	28,04425	9,599982	23,25749	10,58991	11,20738	19,77254	20,91498	20,24695	31,332	18,20416	29,68854	13,57911	18,2539	19,71962	16,35914	16,00989	11,67945	19,79885	18,2952	17,45606	26,6235	16,26347	17,97856	16,21436	18,02228	18,45111	14,40878	23,11291	21,33711	22,08009	29,39648	13,039	31,82499	18,1902	13,14241	11,76496	13,51494	14,83753	23,45518	25,77013	17,23177	27,19462	15,98509	25,00663	30,18215	25,31927	21,68774	21,19232	19,77944
3/4/2018 3:50:00 PM	22	11,21643	16,88343	22,53572	6,666597	13,63851	26,23432	32,20049	26,4642	25,6107	29,55895	13,56543	25,76868	31,35693	26,10625	23,06622	38,87779	11,23536	17,53288	16,5319	16,745	16,76697	12,48384	14,10795	14,6607	29,82987	19,184	13,91785	15,68047	27,00984	37,91259	27,96695	24,64723	12,21734	20,93315	22,42326	31,68414	35,2265	19,41845	19,00399	25,19569	23,8445	36,10301	27,50497	28,25237	24,44463	31,87251	34,93914	25,15736	9,245966	14,37493	26,6657	15,46274	20,36949	17,76643	21,10929	17,9338	17,75883	19,91552	19,76335	23,97713	24,40795	20,64655	15,87201	11,99581	15,58798	29,3998	17,21168	19,57131	26,56526	17,52763	26,31853	17,41877	17,70329	25,65229	16,45294	18,3917	25,76688	27,11387	13,7567	34,19602	18,40911	22,93131	11,86056	13,19857	19,97382	23,39882	27,56411	14,47426	27,53184	15,49514	19,2671	22,31895	26,26092	22,47713	19,96726	18,68003
3/4/2018 4:50:00 PM	23	11,8062	0	6,65741	1,205999	13,5168	22,54227	24,1275	18,72382	20,82718	31,79052	19,50403	26,09478	25,47538	23,44503	22,53419	32,49171	14,47088	12,11946	17,9472	17,04147	16,03876	11,81097	12,33816	25,58107	21,26706	13,44614	12,48515	14,81771	32,06075	33,16479	32,53392	27,55381	18,76478	28,5789	15,6871	21,6771	35,08904	29,34143	19,68509	31,06944	24,63403	40,22256	34,34806	31,48818	27,53917	39,01456	30,12116	21,33047	11,31279	12,77921	9,542993	0	22,54621	23,14054	23,55313	22,59249	24,02437	17,64727	19,72501	20,95864	16,6856	22,81499	24,93534	11,37703	17,66578	20,1032	13,75926	24,67859	21,62259	27,716	17,70232	22,29243	20,10527	23,55389	16,65002	21,60222	32,38457	35,69173	14,84941	18,50499	17,47713	13,92953	14,41272	9,95137	17,97821	28,6001	28,73321	20,85116	30,33675	15,38213	17,68195	20,55365	22,16478	22,37822	32,22646	24,50183
3/4/2018 5:50:00 PM	24	0,3845463	0,2323718	0,4068579	0,5582725	14,38647	26,72248	25,09415	21,85759	25,80038	24,71043	13,70351	20,46675	27,5257	25,00829	40,73606	38,48295	0,2128924	0,1440926	0,2599331	20,90918	15,04601	10,27741	13,6238	14,09248	19,99745	18,79739	13,14199	23,26419	26,10321	35,8935	24,88264	29,16432	14,0406	9,963391	15,33226	23,05945	34,7058	19,51495	19,08467	26,47077	22,23841	34,6511	23,88995	23,81873	21,7671	29,45098	26,75336	19,65538	8,507266	21,70825	9,72349	12,43659	22,14682	20,18001	22,19786	16,03973	23,8896	26,05652	14,42971	24,08025	24,57635	21,552	16,42698	11,55193	32,64223	17,79731	13,03299	26,81069	25,00884	16,45778	19,8412	17,15421	20,15888	21,33683	19,03418	29,22352	23,5702	22,94319	12,99797	35,33557	26,8895	13,29403	13,21169	13,04225	17,59194	19,8508	35,94483	20,28093	36,70797	20,76447	17,42609	16,72821	20,237	32,47749	24,05856	28,12831
3/4/2018 6:50:00 PM	25	11,15032	22,78225	30,84377	15,81116	20,3049	14,6589	26,23522	17,32849	17,32607	22,64181	13,26667	23,97947	26,62916	38,56874	28,45311	36,89399	10,16433	14,0538	19,58879	18,33319	16,10162	12,01661	12,13417	24,76818	18,87372	18,32497	17,12727	20,17227	30,64773	41,42746	31,1647	37,90133	12,37145	10,55585	21,09368	18,56135	33,6383	23,0953	19,19803	28,20955	31,06453	43,16368	22,85747	31,30934	23,67332	33,68065	27,33463	26,17188	8,363657	14,75568	12,32227	24,28465	21,06916	15,8839	22,07774	24,0348	19,44546	33,78626	14,59397	20,19272	22,98174	19,58057	23,83517	12,58096	16,05424	21,29221	19,45098	27,3135	19,8079	26,80096	21,14783	31,55076	16,79598	20,40962	17,64022	23,71346	22,62938	24,08578	16,35741	33,9785	21,20282	17,22604	13,41968	10,85295	16,55863	22,35149	25,12413	21,01473	26,68172	15,67163	20,96347	20,06154	21,17581	24,90454	25,12496	19,27484
3/4/2018 7:50:00 PM	26	22,53122	21,99354	16,93427	16,16718	22,21333	32,63802	27,14364	20,62611	22,65791	20,96603	12,92026	21,10556	29,21613	38,10041	26,28972	32,89477	10,67066	16,78237	17,2268	26,70957	16,57058	17,70992	12,41973	24,38833	30,56677	20,19493	16,07552	23,27089	32,91328	35,71549	31,50172	29,74449	15,4454	8,589674	23,75352	17,85899	43,52944	19,652	19,37224	31,67399	32,54145	37,99507	23,49988	34,66581	24,26772	31,87831	28,54181	23,85479	9,385294	16,97122	25,72696	11,38836	35,6404	20,81234	20,60041	19,73351	21,95416	22,94395	16,70307	25,17552	33,82239	19,05877	23,68984	12,4779	18,03299	22,28158	14,56973	23,29472	27,00307	22,12526	31,31493	18,44013	21,84827	26,40591	21,23805	22,78038	21,2909	30,70375	19,48746	18,92234	17,53461	24,98453	13,05413	13,59755	17,13169	33,75407	28,26861	18,65979	30,72357	16,21905	22,20622	26,72131	19,68867	33,62421	23,39371	25,66941
3/4/2018 8:50:00 PM	27	11,22437	18,91454	16,75847	18,76395	27,72539	16,62743	16,44631	16,93233	17,84055	24,88409	15,06017	25,80308	25,91381	27,84593	23,60543	35,0505	12,77789	16,85587	22,23316	17,73852	22,64195	16,7966	12,12243	28,49166	20,34476	13,68217	16,55594	23,13743	31,19494	33,70717	37,59091	26,78479	14,74553	9,131299	19,10388	18,85872	37,79482	18,46727	19,64717	26,6476	24,00013	35,03717	30,08406	39,31284	22,37007	33,13779	29,44104	32,33401	8,984375	16,529	18,06	23,26744	30,36528	20,04096	22,0508	25,94482	21,55193	35,49175	16,6724	26,70031	18,44337	17,00611	17,79626	13,32615	24,05407	19,01567	13,49276	30,12959	19,69835	23,18309	31,92667	18,28181	18,81866	25,61215	16,58958	20,44257	22,2947	28,37319	13,77224	23,07554	21,18535	15,96631	13,41153	15,88832	18,50603	26,89199	27,89387	14,782	33,3647	15,66347	21,2719	16,92992	20,73559	26,94352	28,01012	18,7473
3/4/2018 9:50:00 PM	28	11,44659	27,45945	24,92022	22,33802	13,5148	14,29066	15,67667	24,5001	26,01431	31,1973	13,05337	21,12732	27,56362	27,63753	24,83035	36,95568	21,05217	21,10363	17,10164	17,31881	18,27103	10,29986	14,32222	14,3339	15,53783	13,34522	13,05558	14,34198	28,63395	35,14347	33,56204	27,81437	11,80959	16,1908	33,57655	25,81572	42,82798	17,32897	22,57978	34,54486	23,98583	47,21327	23,21045	26,58032	23,57151	33,66096	28,99825	28,59879	7,719317	13,41733	9,634452	15,78857	20,22326	16,49198	23,16258	16,47954	19,71845	17,88925	16,36328	20,77082	19,70539	17,1111	19,02782	13,62698	23,22723	28,23324	20,73151	26,54938	20,11874	19,83387	20,646	19,40207	20,38123	25,15605	18,06028	25,43442	24,0118	28,96683	18,90811	24,99772	20,26042	14,80956	13,73266	11,50724	16,37662	23,01766	23,19877	22,96965	34,02347	22,23827	18,11298	18,39288	21,58647	26,88605	25,73242	20,02466
3/4/2018 10:50:00 PM	29	11,45488	17,03505	18,12977	16,34464	14,18166	20,36652	14,97575	22,51326	20,56242	18,68534	12,88628	30,37501	28,42293	26,48727	34,03197	38,93416	11,0284	18,63782	17,86009	23,29133	16,54503	11,09631	11,4392	25,78159	17,34596	29,54631	16,4738	20,17987	28,07893	43,05441	39,83504	32,55429	12,07843	19,69883	32,55582	20,62901	33,6765	18,99163	20,39442	38,01476	26,42739	48,42313	24,72508	33,20671	26,25311	34,8756	29,633	29,05041	8,899618	20,95435	9,430744	11,64442	26,23453	19,0176	23,01938	16,34733	20,46889	23,58394	29,53796	26,97958	27,31121	17,70522	18,53801	14,43986	25,9969	22,15959	13,87662	28,59879	22,38485	19,2977	19,30627	24,84078	20,57928	22,56113	18,70338	23,01206	25,96686	25,40492	14,49906	38,71339	26,92134	24,49526	13,81666	17,84849	22,30583	18,80402	26,89193	20,6985	27,85022	21,60174	19,62741	26,12981	21,38504	28,21984	25,82201	30,30649
3/4/2018 11:50:00 PM	30	10,85827	29,63307	21,96735	16,91223	15,45507	15,10085	16,71164	16,52658	28,87897	19,40035	19,45278	22,93649	28,34065	33,11492	22,78128	37,1263	14,72169	10,66831	17,53267	18,69571	19,03183	28,36545	11,08408	30,55275	20,56891	15,60525	16,35285	21,82402	35,89543	38,35938	32,78308	31,82043	16,39458	11,56747	21,22969	18,51887	36,71799	18,91302	23,21701	27,19683	26,43036	42,76525	26,93958	40,70776	32,83052	33,22723	36,47263	25,89958	11,80323	23,5657	9,793324	12,06316	21,25249	28,32477	24,90136	25,75645	24,63023	35,03205	16,63696	21,59345	19,06153	18,23711	18,24022	15,67301	21,05652	27,06614	18,23276	35,98558	32,08513	29,59964	31,67751	22,22895	23,9832	18,10918	17,48515	28,513	34,20632	32,72871	15,06542	20,43	28,24403	21,30837	21,85407	19,81439	20,02404	22,25955	24,31007	21,98076	34,65614	30,56435	29,72217	20,98903	21,15122	25,54467	23,59928	32,44405
3/5/2018 12:50:00 AM	31	18,22405	28,28705	16,85007	17,36123	16,86464	19,5729	19,27871	20,93322	23,07354	22,53212	16,71163	26,23487	28,02311	25,50812	23,13647	48,26564	10,9192	17,16768	22,97227	18,01027	15,67031	19,1427	15,77116	14,96601	22,92827	12,47299	12,83454	19,00406	30,51026	32,22128	27,24214	27,81133	10,84169	14,36816	16,73512	23,85893	35,61561	18,65737	22,09314	31,03075	32,46656	39,94902	25,85599	28,33997	29,12847	29,90723	30,53078	30,55986	9,283339	7,067032	13,96538	12,16436	20,80695	25,78401	26,2748	21,34484	20,84929	24,18172	19,94377	26,36978	19,9893	19,01836	21,87839	13,52709	23,39923	29,22366	14,72169	26,7517	24,18566	21,35762	19,40981	25,69574	19,86931	18,2358	17,88648	19,94923	27,45613	22,43369	17,41621	22,70247	19,36595	15,00194	14,78718	17,34306	18,41547	27,48294	38,00232	27,29084	29,06215	24,01525	22,41697	19,00917	29,48359	28,32318	30,47358	25,37515
3/5/2018 1:50:00 AM	32	12,22287	22,2851	20,91035	14,52503	25,97708	14,32865	18,15111	17,1817	24,73993	21,89862	12,6816	24,29377	27,22811	35,35878	24,9924	36,7631	10,42288	12,51361	20,38026	18,70255	14,78193	18,59893	11,16006	25,79686	32,17023	17,97994	19,24327	25,72081	39,63086	40,60822	31,23833	29,65366	21,2518	13,28298	15,8868	22,28642	36,56195	19,48269	23,81403	27,16132	25,14803	39,50728	27,37732	33,16493	23,97305	38,82888	30,08994	26,00285	9,714439	12,06399	8,821218	12,86168	28,88131	22,60617	23,37202	29,19174	20,72813	25,69795	15,96637	22,15911	19,48586	19,75727	18,90169	12,98305	25,41501	33,54864	24,20231	33,16624	20,84211	18,8648	24,71416	21,88446	25,38841	26,91859	23,94072	20,00484	30,5285	36,14563	15,57354	18,59928	21,09651	14,93086	16,00105	16,78078	17,88696	28,04487	29,19623	31,40052	38,26986	24,2919	20,73594	25,04814	24,20618	25,59109	29,40802	22,47409
3/5/2018 2:50:00 AM	33	10,1394	20,85088	15,14762	20,99525	13,78716	26,65106	23,90031	15,54363	22,79558	18,23228	11,8187	20,43615	26,96708	28,1308	41,61749	40,08414	10,86048	19,16577	18,59251	16,98476	14,55653	21,31466	19,48753	22,47693	21,74189	16,44099	14,30807	25,05616	32,45897	49,46667	30,09519	28,21853	16,24807	23,88919	19,81723	17,27605	35,86145	24,53595	27,48253	30,17497	25,49832	39,2566	29,15914	31,09603	29,65	33,0573	38,91779	25,51669	14,36699	16,88211	12,46954	17,47368	22,40772	22,67676	23,5858	25,24867	23,61219	25,87658	31,85186	26,63703	20,20785	25,13491	18,52979	13,31682	34,84396	27,85028	17,93463	27,18653	26,89524	22,10123	25,92832	23,08224	20,67937	28,43108	18,8054	24,19492	24,75167	23,25355	17,10247	34,51757	26,62411	19,5537	25,71694	13,85431	19,08073	20,16737	29,44263	16,73464	34,40699	21,73802	21,18549	20,77455	21,46214	27,17479	24,92761	21,20171
3/5/2018 3:50:00 AM	34	11,90588	21,67081	24,59839	18,60101	13,21086	12,75572	14,89473	21,32446	23,89022	22,28041	12,73085	19,86461	31,06329	29,04827	34,42294	39,73848	10,9156	18,46769	22,15559	18,24042	14,65717	12,75779	10,87188	19,97133	18,95156	18,08307	17,04617	19,43945	29,40415	47,09729	34,20452	30,63909	11,14024	16,13361	23,33174	18,73363	35,50225	20,22463	24,74815	28,59914	26,70895	42,17632	28,3314	39,14615	24,61877	32,00901	30,04566	33,89251	11,56927	18,67934	9,646607	14,22787	31,38905	25,98316	26,40984	17,94872	20,86649	32,62779	15,62376	21,60602	20,03143	23,48392	17,94257	14,8948	24,62581	24,23499	15,36707	36,80613	25,89081	23,9553	22,90783	26,46407	21,10757	19,07811	17,54	29,31435	24,85349	35,88894	15,86863	34,8555	23,82798	16,94933	15,40624	12,65729	21,56581	24,78455	28,40055	19,51882	38,32739	24,60868	23,41194	23,03907	20,13677	32,16111	28,16147	22,4819
3/5/2018 4:50:00 AM	35	21,37295	16,08657	16,27003	14,13268	20,70485	13,57303	14,79478	13,35565	16,76559	30,16647	12,22142	24,90709	29,31566	37,29782	26,26962	36,35334	10,49286	10,49914	28,96317	18,05689	15,29661	14,03335	12,18087	19,34378	17,71752	22,40744	17,56051	27,04258	32,68119	39,77557	27,38009	33,41878	29,36084	8,746546	16,35417	28,92269	35,91995	24,97741	36,84171	26,37979	32,29339	50,11625	25,62183	37,31523	26,66177	34,761	30,02501	37,25803	8,10635	14,0281	21,9277	11,63807	28,11222	24,69151	22,02946	23,85831	23,32421	23,51825	18,40476	23,16596	21,36708	23,92697	17,89235	14,1867	35,39919	26,76898	18,11022	32,88303	25,34994	28,94424	23,51286	21,52382	27,38153	26,53494	18,20091	20,61802	24,44138	29,02333	21,51118	26,80848	26,39706	24,54742	15,17227	12,09549	17,73797	27,37407	28,8293	18,42555	37,5163	24,24735	20,83036	19,10229	20,39968	32,72187	31,14556	21,90305
3/5/2018 5:50:00 AM	36	16,98193	14,90426	18,91944	20,70893	12,79164	18,98189	12,58855	14,11355	18,07133	19,8528	16,22361	20,23362	29,57442	39,72494	26,37143	35,58522	10,73594	10,87174	15,41294	17,11511	13,90307	14,19167	15,6509	26,124	21,23197	18,46354	14,09787	17,12858	35,05174	37,84773	30,72896	33,33734	13,2713	19,66809	15,18029	28,29555	39,31739	20,5026	23,75884	30,24004	32,22646	41,70155	32,27157	36,3311	26,04568	36,89193	29,41928	30,72903	8,642448	17,56901	13,13218	11,78078	27,7151	17,95038	28,31172	19,53263	20,99553	28,71221	17,01578	22,57522	19,74387	23,44786	18,19435	15,16198	25,50868	30,39429	16,63475	25,83271	25,68123	22,32006	24,21765	23,43764	24,27443	18,2396	21,36432	31,31652	24,68564	29,01512	18,5425	29,52434	38,67402	17,44177	17,3727	16,16815	23,50658	19,98791	29,00351	18,19304	29,68101	24,19872	27,53122	20,25095	21,17305	36,62826	30,21876	24,30447
3/5/2018 6:50:00 AM	37	10,40389	21,94125	14,18649	19,22905	12,90071	11,89959	21,1696	25,83506	15,3201	20,13974	11,53991	20,91574	28,39468	35,67349	29,97589	35,55185	12,08085	25,99987	32,12823	21,06633	15,34324	14,13683	13,24706	16,99754	15,86739	14,25522	18,34922	17,19157	41,73388	35,24494	27,49876	32,03961	16,9487	13,13647	33,87793	40,51089	42,70233	30,15335	34,0719	32,09681	29,90205	40,35077	28,06324	35,8466	29,75623	36,95147	30,84266	37,95231	7,499517	5,613395	20,36313	15,14002	40,27514	24,73282	28,04474	27,44716	22,12651	30,21517	25,0543	39,14352	20,32438	26,32239	18,83752	16,70528	25,8676	28,44938	22,19496	40,97217	21,38753	22,20822	26,03938	29,28852	29,3645	28,5387	17,23371	34,16322	25,03101	35,16157	17,12257	23,03652	33,29679	16,57038	27,47852	17,12112	22,5735	23,78682	27,05736	26,74445	41,62143	19,77661	23,71374	22,61957	20,89889	26,96632	33,6993	24,71458
3/5/2018 7:50:00 AM	38	10,97791	24,29252	15,48146	13,21425	13,30363	13,89085	14,19112	12,57578	20,12316	21,71074	11,74949	19,9046	28,69785	28,45933	38,97125	41,41178	10,48091	14,54113	16,6657	16,81801	13,9716	23,89651	10,48381	20,72765	15,37653	19,49298	18,73936	21,33331	40,70203	41,14742	27,93097	27,72561	16,17788	10,90676	15,7847	27,22293	42,92316	24,14498	27,9539	27,70958	33,96538	54,3616	28,77597	38,33327	27,3077	34,70214	32,18764	34,22269	27,999	23,40282	9,577186	15,59757	33,02008	33,32111	28,48496	26,97972	26,23135	22,38029	20,78712	32,41407	20,8649	22,94547	19,49264	15,20046	28,07105	25,95124	16,76904	33,88629	22,8929	24,59252	25,6192	22,26051	22,46367	23,15767	30,67722	22,12216	28,78129	28,74654	19,64205	27,77403	22,67442	20,00408	17,92786	17,85028	22,01087	26,61735	30,79866	24,308	31,75233	22,30894	26,18521	30,52125	22,41407	33,79552	29,63169	26,26734
3/5/2018 8:50:00 AM	39	10,34393	24,24949	14,47254	19,22635	24,93369	13,32242	13,74295	13,71243	20,84135	28,45111	12,54386	21,87327	33,74586	42,5516	39,51294	40,5372	10,57865	14,40187	14,58382	21,15053	13,24381	12,02324	11,2147	15,36659	18,3468	18,75207	13,57199	24,80769	38,89168	47,69113	34,07259	35,6328	11,39727	22,13535	15,8142	18,70158	39,28382	23,54415	25,80653	30,98655	29,96256	43,95467	29,11721	37,60092	27,48225	37,16491	33,09122	33,99094	8,842701	20,49348	16,23453	16,15205	29,60537	14,76134	35,85806	18,24844	23,36407	28,49187	24,55115	23,38549	22,94526	21,86609	22,85823	16,852	24,30061	28,32366	16,90498	34,85466	33,70835	19,72936	26,36039	24,99351	31,7843	24,0243	29,35476	27,8143	34,22358	23,50754	21,14266	26,1325	22,25692	18,21542	15,63585	20,75929	22,4321	34,92243	26,92846	19,74179	31,48589	36,26492	27,31219	25,86096	21,66729	33,96123	34,85667	29,23754
3/5/2018 9:50:00 AM	40	13,67326	12,62137	17,95335	0	11,21449	15,00615	13,82716	15,50391	13,99446	19,77681	12,0852	19,44815	30,3938	29,34668	26,41171	36,83562	9,851141	18,20644	14,7726	21,13513	12,82687	8,672912	10,30387	11,95927	16,69229	13,02574	16,55366	13,13585	38,21507	37,36364	27,17948	28,7931	11,04837	9,730189	15,36514	26,16372	36,94788	24,59639	33,74302	36,9465	31,41731	50,67867	31,5904	34,11742	27,5878	37,78135	32,28615	32,106	9,047649	6,216291	17,4455	15,71784	36,0952	21,87086	22,45593	28,93934	29,71334	35,13636	17,00017	27,10274	20,35471	21,93889	20,28052	14,42584	26,70169	24,04917	33,78033	29,12467	28,20429	22,41884	33,96524	22,36095	28,081	20,12309	19,96947	34,03452	27,05798	34,74752	23,65053	30,48064	23,48724	20,85344	18,38093	12,68167	20,70333	29,2097	30,66278	19,95641	37,70364	21,34374	24,0203	20,32666	23,04259	32,999	30,06486	26,17166
3/5/2018 10:50:00 AM	41	0,1396027	0	0,6291445	0,5019755	12,64914	14,67417	14,01898	16,50054	15,06258	28,27269	11,42165	22,08824	31,78699	27,85885	31,5366	42,23047	10,45314	10,19659	20,84183	17,43244	18,14435	9,793532	10,94088	12,83951	15,79672	13,73101	23,34853	26,13969	31,91839	34,55819	27,67462	36,54717	10,73248	13,02415	15,14403	23,12169	38,19159	29,98971	26,56215	33,02463	29,05635	48,74323	27,03319	33,22081	31,1477	34,28762	32,90092	29,59383	8,749449	11,89683	12,39984	12,72657	27,1006	17,73783	22,94147	24,55315	23,30335	31,84454	18,17432	24,23415	20,88846	25,36003	20,31402	14,86834	23,98707	33,93443	20,50751	37,91114	32,79647	27,16657	26,82513	24,11638	27,91397	31,33669	24,10526	30,01147	25,69801	24,3185	21,53846	36,75481	39,14125	33,0124	15,95249	13,56177	34,19154	31,80323	32,43313	27,43907	35,60117	30,7854	28,7241	25,17967	24,49533	28,62165	27,63954	23,68507
3/5/2018 11:50:00 AM	42	13,30163	0,4302747	0,06292827	5,097466	34,76506	14,08536	19,78704	16,1046	14,72632	17,6874	11,56319	24,42315	31,73609	30,21345	26,64588	39,0911	11,91216	11,22886	22,41476	14,61863	11,98359	9,29425	20,23541	12,14426	16,29227	18,00875	17,07435	18,74586	36,21692	34,26434	28,32277	35,03061	10,60255	19,94633	35,98337	18,36629	41,64214	20,4968	25,23375	30,91712	29,36761	54,17869	29,13793	40,41839	27,61625	33,71215	32,70129	36,73782	15,13836	10,04442	7,448469	11,21926	21,90816	19,01028	34,78124	20,08358	24,83739	28,72043	18,79849	37,83516	20,95608	24,19803	24,73315	19,65255	26,06487	26,45798	31,82851	34,16232	24,96533	29,87145	27,96723	27,76297	25,98205	23,18524	23,33292	23,73971	28,14717	33,48938	21,82976	35,84383	23,74074	18,23248	21,85172	16,06067	30,06037	31,64429	31,76261	19,49713	35,87437	21,00927	24,95255	21,02074	21,99284	33,81196	30,6335	29,07742
3/5/2018 12:50:00 PM	43	10,18775	23,07271	14,26973	13,32277	11,0742	16,10321	12,42975	18,08176	15,17318	17,77237	11,17091	19,65787	29,28002	28,98894	31,20117	39,48994	14,43516	15,50688	16,71937	15,72323	11,98179	14,744	12,58932	13,49318	14,13213	12,7428	12,87632	29,81226	33,67519	35,94862	28,92483	31,27376	16,45799	12,39072	20,48132	22,7408	41,64532	23,25783	28,64514	30,06942	33,73784	48,36159	34,16135	35,38331	28,26509	42,4799	32,90444	31,39209	7,164567	13,65716	8,0906	11,48396	24,96284	29,52994	36,44342	18,55154	22,71379	25,77324	17,31895	23,97325	24,07217	23,2338	20,08434	19,27367	43,25418	29,43399	20,90075	39,70353	25,79603	25,10617	28,93429	22,65501	30,94268	27,10751	18,68804	24,55536	26,18169	28,02635	24,50949	22,76173	22,59892	18,26909	17,98947	18,05434	36,82499	27,71213	32,0519	19,80603	35,35291	21,21498	34,32105	21,13602	23,94521	33,93091	28,84843	23,65433
3/5/2018 1:50:00 PM	44	21,83238	17,54338	15,85067	14,29087	15,51392	15,41397	12,51126	13,11305	18,89672	17,18197	11,46041	18,42611	28,57717	39,98107	32,42712	34,21758	10,0266	11,17429	14,75941	14,7985	13,3151	24,23761	13,47169	14,29674	19,48987	18,46423	12,3852	16,75004	32,98008	38,29963	28,48143	35,25061	13,57351	13,93748	17,73804	29,31214	37,33222	24,38847	41,50468	35,22132	32,19634	47,09542	32,16933	37,54345	30,14112	38,45926	37,49973	41,94864	8,650393	14,53768	8,530822	12,41352	22,09024	16,87237	25,85081	20,84929	30,37274	30,67577	26,64007	29,92747	21,38318	22,18149	21,03773	21,54406	24,13986	23,71629	20,57941	27,71386	26,78265	26,91106	31,96618	25,35388	39,96581	31,52085	19,77834	26,28543	26,97164	38,46837	17,46284	30,08801	30,03841	18,42424	26,11765	21,85345	33,20534	31,04098	29,21806	21,38518	45,59053	24,23857	27,07194	21,62073	22,7513	29,49112	33,58201	24,93452
3/5/2018 2:50:00 PM	45	8,654745	0	0,4875387	8,682652	11,77	11,67019	13,06953	11,81104	25,42426	27,6108	11,71364	23,21956	30,60463	32,65881	37,0481	41,0168	11,4794	16,015	17,88683	28,57254	11,87314	9,020916	14,43371	11,77933	14,41721	12,44273	25,4836	17,5974	45,74443	36,29047	33,42451	36,53985	14,61366	8,583044	13,46762	37,9521	41,79184	26,0398	30,11771	37,22853	33,5313	45,09201	32,81637	47,31184	32,181	36,22686	36,34311	31,13948	14,08226	5,972177	8,127071	27,20774	24,77592	17,14405	26,13216	27,67117	25,11591	28,83966	18,18862	24,38612	22,5585	22,39431	21,77325	25,32279	28,23241	39,70671	19,62036	39,06381	28,61447	28,64757	32,72408	22,61847	39,3654	19,85515	26,67937	25,44064	32,7989	27,42353	20,79375	37,16125	39,95311	22,86997	16,35679	18,70172	21,7001	36,03766	38,427	25,19452	41,29124	20,6909	25,38531	31,36556	35,75887	36,40211	38,40807	27,23178
3/5/2018 3:50:00 PM	46	8,118438	18,01918	19,84416	19,46342	16,17533	15,642	12,39915	12,18543	20,30766	27,91563	12,00687	17,67393	29,69261	35,23637	31,07676	43,46105	9,709465	11,7812	12,98312	13,46105	12,51872	10,61264	11,30657	28,38045	19,65214	19,45686	17,20201	27,50815	33,89015	31,31314	46,13886	36,94608	11,78783	8,638097	16,67537	18,58601	38,63982	21,23867	40,07205	28,62325	38,40683	57,82749	38,44586	38,97906	34,56013	39,61111	35,60559	36,51207	9,365537	29,18697	20,38593	18,80381	21,17581	20,79058	25,35188	37,83695	24,76977	39,35608	23,19712	28,90922	25,76826	23,71954	21,13278	14,40519	28,55451	24,02416	27,32413	36,73906	25,36887	27,481	28,469	25,14195	28,45484	20,44312	18,9508	32,43714	27,00065	41,14079	23,79801	23,80519	24,41527	27,40847	16,92839	22,25395	32,69493	25,77759	31,31134	24,7409	39,24583	24,64605	28,38963	21,57542	30,49769	29,91041	32,92474	27,55291
3/5/2018 4:50:00 PM	47	7,992028	12,59484	0,1559046	0,2651138	17,19268	11,1486	13,27883	16,27784	14,09573	28,66994	11,63448	20,17828	33,29562	28,86273	28,29278	40,76778	11,1966	21,84377	13,95847	27,81395	15,76232	9,399521	8,379683	22,73058	15,28784	21,59006	11,74341	30,00014	41,46462	37,28876	46,71067	37,55719	19,20155	17,19482	14,51371	21,33938	40,21012	23,93533	32,55623	32,08506	43,83234	51,31321	29,00427	46,13734	29,1648	37,72961	37,12078	42,83716	8,485991	22,66627	7,440389	12,16954	27,80179	24,13268	31,31251	25,38952	24,91435	27,03028	18,43273	31,60291	22,86666	29,03971	26,91203	21,10701	25,20523	26,82016	35,91781	32,55222	30,80446	30,17636	27,58075	29,07977	26,91134	23,22116	23,76154	29,76666	27,13853	31,116	18,7558	29,41673	23,41477	34,38184	16,70224	15,81468	27,8382	25,0833	32,35515	27,37304	37,76871	27,29892	26,25249	27,31633	24,00102	40,5714	31,05023	28,21887
3/5/2018 5:50:00 PM	48	7,93435	22,19717	16,4068	13,16638	12,61418	16,12642	12,6653	10,89509	16,51352	16,78347	15,0402	28,5541	32,6358	32,09238	27,05542	40,6143	14,95013	12,50863	13,94196	18,44586	10,82649	8,935608	15,33605	16,07178	18,98327	20,95609	12,69542	22,5154	36,48106	32,90824	42,94001	34,97569	10,41017	19,20424	13,82957	23,75739	50,71915	20,89253	25,69415	32,42153	39,25274	44,95614	30,78657	40,43249	28,44565	38,62103	36,92439	33,61295	8,720021	5,691106	7,572807	13,46955	27,82901	26,66991	25,33564	18,62166	24,13648	24,77992	36,37807	25,51178	24,77917	28,52336	23,169	19,74096	28,06407	29,96982	39,5792	33,97671	32,90064	23,01897	35,35049	25,36182	34,69172	21,09175	19,89894	26,28578	28,28422	39,20107	21,35271	27,18971	28,09088	20,08331	16,80903	19,83836	22,44909	30,56939	34,76114	21,83742	39,35159	22,06634	29,06105	23,36124	27,64837	29,74201	28,80478	25,09332
3/5/2018 6:50:00 PM	49	0,3004117	0,079023	13,1822	0,4319325	11,39644	11,30326	11,05569	11,8931	20,6545	16,20572	13,06988	23,00301	31,80206	28,37506	29,68715	38,39122	12,33125	16,34097	17,23212	13,02733	30,6518	12,24649	11,81214	10,81903	14,22621	11,94187	17,87784	16,60374	33,70987	36,53839	44,07348	31,61928	12,55167	16,93634	20,8247	17,70081	45,66403	27,21112	24,72266	29,1686	34,36257	46,4028	29,60192	38,04992	27,79482	34,8517	36,79867	27,43092	15,59267	9,945846	9,135998	13,95557	27,19669	22,63539	35,92127	25,72074	35,41301	29,83981	18,66573	29,77025	24,13807	25,70168	22,03595	20,10776	25,31319	24,78476	33,88988	36,70549	31,5891	22,81209	37,6711	34,91869	37,21223	24,52407	22,43293	30,01264	27,15911	32,1819	19,10616	31,95588	34,87835	21,40494	29,64357	16,46358	25,59937	32,2116	36,10045	21,91568	42,62344	27,83723	28,75912	40,21075	29,03839	30,61201	29,87152	30,77069
3/5/2018 7:50:00 PM	50	9,360148	0	0	4,186561	17,72623	13,86439	17,2478	11,62937	13,96483	29,09214	11,26692	20,85848	35,87084	33,52005	36,45703	40,65236	1,490316	0,1572861	0,5118535	0,0810262	11,36093	8,699229	8,854858	16,25491	17,37401	14,11576	11,3724	11,5969	35,38345	30,03074	39,77219	41,32446	20,02411	15,41929	38,64674	22,18315	43,80954	19,87276	30,49921	33,27649	39,07894	45,81862	37,12899	42,10889	28,9249	36,35492	34,46991	30,85344	13,60874	11,27183	7,744668	16,01079	22,5697	21,46234	31,63565	23,17929	26,86284	29,41976	18,00591	29,84168	25,33965	25,63163	20,50992	14,23229	33,91903	25,89827	24,45485	38,31807	31,88405	25,3994	27,73507	34,08115	39,85826	23,73529	35,57471	27,85291	31,64166	36,0561	23,98963	30,35795	37,39162	29,34751	16,20262	17,01378	37,60465	32,36303	31,15156	21,57832	39,21178	31,37538	30,54397	25,3842	23,51604	31,08153	44,55563	27,27205
3/5/2018 8:50:00 PM	51	14,77267	14,88202	13,02664	12,02814	21,40079	10,48865	17,88116	12,93829	15,52236	22,35183	10,93108	18,92214	30,28991	29,1235	34,00053	37,0403	16,43982	8,06076	11,72165	12,58641	13,49884	8,133221	15,02777	10,18996	13,68659	13,81866	17,26528	26,90512	42,58282	30,57934	28,99902	33,28201	13,48793	16,71571	32,57081	24,43475	45,08524	20,53541	32,85297	38,68175	44,36091	50,01947	36,40729	39,63659	25,75238	39,33604	34,50259	37,18439	6,871131	7,344026	9,873867	28,36076	25,42199	23,52778	35,91236	26,81497	28,87682	24,26455	18,11422	24,96912	23,93222	26,1975	25,85033	15,93702	33,4107	36,11475	25,41756	33,46817	27,61045	23,35005	36,87555	29,81031	30,07778	21,91002	22,2516	32,64782	26,69589	29,79643	22,75807	35,68082	39,56648	26,58246	19,41375	19,06333	29,25364	28,97049	34,58472	22,75676	41,56526	26,87556	30,72108	23,28913	24,66996	33,16541	38,79207	25,81351
3/5/2018 9:50:00 PM	52	15,94089	19,33245	11,98946	17,72139	8,969316	13,17474	12,02704	12,04818	20,99276	15,61153	10,87291	21,16745	30,68019	36,85939	40,36845	43,95467	9,448497	16,44998	14,954	12,49074	9,677208	8,481089	9,213501	10,49293	19,44601	14,57097	23,99778	20,19189	43,77956	43,25666	30,6299	38,31772	14,3922	8,694671	17,68291	21,10176	39,83339	25,78353	25,34061	29,89438	43,06304	49,15459	31,40749	50,99443	28,96883	41,32564	40,34227	39,00579	6,167248	11,11972	16,7881	10,9462	20,71065	18,05005	24,8126	25,05678	26,04132	26,44832	17,35798	31,09444	23,68314	24,80196	21,59711	15,10403	31,72711	39,46011	25,80591	36,43913	30,36431	22,78915	27,89187	26,93075	32,62869	40,41107	20,54169	29,63349	29,8164	31,36612	22,11028	33,31973	25,01416	27,87916	18,95661	16,76123	24,75927	27,99286	34,76929	25,48374	48,45159	26,46434	28,65164	22,15448	24,1876	36,2643	39,86765	24,77392
3/5/2018 10:50:00 PM	53	6,831897	12,17797	11,59994	12,15372	10,40969	13,21632	10,14181	19,69365	14,12992	16,32343	14,28147	20,85406	30,40472	35,47836	30,87485	41,45903	9,258123	8,47784	12,00763	13,1375	13,96096	8,44351	8,898237	27,38526	15,25509	13,1134	12,71393	21,9744	45,99615	37,52059	38,75373	43,34674	13,18689	9,80182	13,5043	19,19706	41,10114	19,79243	25,0976	28,46865	39,09835	53,9153	39,79982	45,35374	32,8277	37,89201	39,45354	36,05113	10,6603	9,079838	16,35962	25,14396	23,65136	27,15489	37,44074	31,11005	25,72647	29,30523	17,96992	31,64919	23,41933	22,64016	26,64222	15,82346	25,9806	30,73711	27,04845	43,63209	32,15386	29,26945	38,93582	27,86914	33,06442	25,60318	25,0382	30,00559	39,22462	32,82694	24,6149	34,5899	32,83226	37,81381	19,74428	18,43232	26,59773	25,00546	33,08128	26,28564	54,27214	25,35015	30,09892	23,78744	28,51169	36,60637	39,6734	28,41125
3/5/2018 11:50:00 PM	54	8,382654	11,86284	11,56789	17,49807	8,533862	12,52169	12,08996	10,04248	24,36042	21,0579	10,67066	17,54103	33,70655	29,59066	36,24296	37,75724	12,10993	8,253136	12,17265	13,74171	9,72418	10,02079	19,35683	20,00732	14,96968	16,59856	14,80914	23,06649	35,62031	39,56849	34,39994	39,04488	10,86594	14,79768	26,78852	22,84054	41,73885	22,05405	27,31716	30,35374	36,07185	50,53907	37,73839	38,87614	30,72537	42,09169	35,50605	40,75196	7,59719	13,22005	8,372293	10,73967	41,62598	33,53214	44,43227	25,34144	28,02367	30,47877	20,50467	28,11644	23,96593	24,76072	31,94353	15,86587	35,07598	29,71313	37,63449	40,66514	31,25664	24,48435	31,23888	25,88687	42,63857	37,11808	22,58421	32,09549	37,53468	37,75005	19,49699	39,02734	25,72343	29,18138	18,92891	20,23037	40,24232	32,29077	34,48891	22,94706	40,73711	29,13158	28,65336	23,46437	27,35024	35,56117	30,13069	27,78018
3/6/2018 12:50:00 AM	55	7,138042	12,43562	12,40046	12,72139	10,80743	20,94123	16,65492	9,670991	21,0342	14,6857	11,48361	17,62814	32,67401	37,13176	33,7433	42,96854	8,585393	13,89451	18,23069	14,21937	10,57078	11,89566	7,860162	25,83692	24,06395	15,46461	16,83942	16,02992	39,56835	41,35341	28,61558	39,73662	16,22258	8,863631	13,80775	25,67902	52,67138	28,37201	29,47758	29,958	34,15672	52,43176	34,58244	41,15095	29,75513	44,52842	34,06899	36,84793	6,372403	10,49279	11,90187	10,71487	20,79748	24,55481	32,42181	27,75171	34,53602	28,49642	25,27631	27,90168	25,19859	24,46328	23,27372	16,97778	26,99056	32,57591	21,56934	38,98175	32,69452	24,05207	37,11041	27,10205	39,24203	32,26093	20,8477	33,11774	29,35814	33,71982	23,51438	25,31768	40,81012	23,5351	21,08077	20,39014	30,74996	33,98189	35,55496	22,25389	48,84484	28,35033	29,61649	26,936	26,15702	37,04195	28,91454	25,57029
3/6/2018 1:50:00 AM	56	7,220035	11,25677	22,95037	10,32797	10,22616	13,0745	10,42903	9,544998	23,04425	17,80304	10,68206	20,09851	37,90313	30,25793	34,03459	40,57043	9,250801	7,404882	12,116	13,64839	10,68468	10,0641	11,39596	10,28052	19,2374	17,48418	29,2975	26,57279	38,91191	37,67048	30,43497	42,61094	10,46357	18,67913	16,26982	32,38878	51,07648	26,44562	41,5154	36,83625	39,81771	54,86344	38,45988	42,51838	33,68169	43,94576	37,87895	36,99823	9,222826	26,26223	14,27042	28,94742	22,01668	26,60658	27,49537	30,14865	31,44445	33,12852	20,03896	30,30753	24,91455	24,77371	23,81956	19,53333	40,55731	32,27641	22,62247	35,40355	33,6278	25,40112	34,5048	38,58152	43,01413	22,43977	24,2258	28,80229	30,64994	33,93257	27,92267	28,23981	26,57902	32,92785	19,84375	20,32943	25,19383	26,56492	37,94472	27,41048	45,66838	25,43539	30,11183	29,54956	25,13304	39,74912	40,16958	35,01015
3/6/2018 2:50:00 AM	57	7,177	10,37943	0,137185	0	9,655725	12,12775	15,1825	13,03907	15,05761	24,50003	10,52532	18,35979	33,42189	33,41947	36,38111	42,71103	7,859609	17,37974	10,09229	13,6678	10,13339	6,986005	11,90063	15,17973	20,58639	13,61358	11,68912	22,74432	44,70726	42,57923	30,70271	38,8597	9,456648	16,36294	18,84187	20,34145	48,68928	22,40765	26,25857	30,05209	37,55637	52,48847	31,49156	50,56373	27,7207	40,45224	36,62626	36,12524	16,48527	10,42026	13,2003	11,15765	21,30526	21,42428	27,68616	22,83253	28,13778	37,89491	26,88066	32,7991	25,24999	22,79889	26,93019	21,24323	27,87992	30,13463	23,73764	47,29187	36,65168	27,09632	32,62772	29,60109	40,40058	31,94739	26,80219	34,0855	35,49141	40,44257	23,54906	40,59184	28,64037	24,63528	18,14821	18,87351	28,58761	27,83654	36,64967	25,86227	44,31988	29,46418	28,69343	30,20433	34,55861	33,2177	33,60211	26,80869
3/6/2018 3:50:00 AM	58	1,866642	0,2890142	0,1784925	3,901415	17,85781	14,17668	17,52977	15,28252	18,92891	17,54345	11,61286	19,4552	35,72033	28,51182	30,20903	42,02862	7,43272	11,49798	11,18569	12,82252	10,71348	7,80739	10,90766	8,970631	12,37373	11,47484	23,93423	23,27047	41,82907	42,18563	32,56169	41,29338	10,66203	19,00185	12,78549	22,38596	49,08005	19,88402	39,32209	30,61927	35,76302	51,70633	36,89178	44,78324	28,30577	39,77053	36,80917	42,5029	18,55624	20,10776	8,034513	11,01307	20,30027	24,39821	32,15434	20,21821	43,39619	24,97174	22,10261	29,76901	27,15026	29,27553	24,06671	19,27684	43,01994	39,76818	24,12985	37,96585	33,6495	25,1186	34,03984	32,37725	34,84306	29,64136	27,03581	32,2067	28,02484	32,4359	20,3632	27,0394	28,79214	25,70388	20,96251	19,09013	26,75474	31,20773	38,18033	27,94299	44,99088	25,29813	31,74376	38,36967	26,0541	35,87499	31,06612	30,09595
3/6/2018 4:50:00 AM	59	7,007627	17,13735	24,71762	9,751186	14,82482	18,25127	14,17081	9,909925	19,07984	21,02129	10,74574	25,83098	31,74936	34,1025	26,41765	45,31816	8,140473	10,96527	10,69366	21,1468	9,01014	12,90997	7,772713	15,12068	15,35706	15,31409	11,76282	19,89424	47,02214	33,4815	38,02042	42,50926	10,07384	7,096735	14,53401	19,69607	53,68417	24,21053	31,52582	37,50884	35,3326	51,98372	37,2686	46,15972	37,18439	42,68485	40,71915	36,60035	7,247595	17,74619	11,47947	18,61593	21,24482	24,47965	27,73762	22,97414	34,34585	34,21143	20,89972	30,68386	24,19243	22,1236	27,56597	16,45088	27,55111	30,07005	39,76176	41,29338	36,20428	26,12477	33,29472	30,10942	38,93367	34,8144	24,35614	31,60802	34,00565	39,73931	23,17363	37,3593	34,24879	37,40157	19,51329	23,88401	31,35417	29,0721	37,23537	26,46497	54,10912	30,08531	40,13829	25,95511	27,76919	38,2999	35,17766	27,12029
3/6/2018 5:50:00 AM	60	6,908433	9,707947	14,96698	9,567928	22,36841	10,77807	17,1828	13,93167	19,97451	15,99214	10,55109	15,55606	37,38354	40,25275	33,34314	38,40552	8,424928	7,375042	8,861764	11,75646	9,627958	12,04686	7,509671	10,29613	12,96371	11,53183	17,71441	19,21599	35,81959	36,51194	45,87084	41,11033	8,812099	8,735769	12,65218	21,34297	42,2351	21,34167	27,40391	38,57628	36,35209	53,07533	32,67802	44,21302	27,96329	42,09377	38,74281	32,94878	6,964314	12,00762	7,711096	11,02585	27,3597	29,14629	31,81428	27,53799	30,49755	33,11747	20,9136	28,82087	27,65134	23,68127	23,20085	21,72144	29,53367	29,01974	36,21077	42,17155	36,65196	24,92961	32,9349	27,24476	42,65508	36,95202	24,81709	35,02404	31,58101	39,12633	19,36105	25,20682	34,02258	26,28316	30,57382	18,8302	29,49264	27,96336	39,06672	26,51622	46,8234	27,04762	32,61211	33,18054	29,19568	37,38043	28,62276	31,49253
3/6/2018 6:50:00 AM	61	7,023167	20,6277	10,53258	9,331829	18,20748	8,371808	15,38828	21,09824	14,74559	15,76972	11,41399	15,08379	31,54233	39,47979	26,44196	39,13172	8,468585	11,20869	8,685759	12,52604	9,702144	7,02531	19,47178	8,968904	13,14261	16,64788	17,75123	21,85055	40,46647	44,98598	29,27802	41,55379	10,20391	7,145365	20,43421	19,09828	46,85006	24,84251	27,14329	33,05109	39,45727	52,46132	36,17733	42,74205	31,70714	44,85943	37,8163	33,48012	10,85122	8,389977	16,02985	11,3827	27,3517	19,97541	28,62076	23,53138	30,30421	36,31569	23,49815	28,72589	24,4449	24,18062	23,29921	16,17706	34,06485	37,60182	25,44983	41,06819	28,72147	28,84277	35,29551	30,17773	41,07006	32,716	31,56222	41,8623	35,04987	37,89346	20,99235	40,78754	31,27335	34,3321	28,16859	23,86819	29,81778	28,234	37,928	27,25975	46,08753	32,5029	41,86747	27,95493	26,16317	36,00423	33,73363	28,24623
3/6/2018 7:50:00 AM	62	6,150945	10,51897	9,983145	10,86925	8,060966	13,16382	12,84738	8,428382	17,3756	19,60786	10,66527	19,23222	34,18891	34,25543	32,75634	42,05384	7,522933	9,75844	9,21053	12,84573	8,659509	7,128095	7,371865	21,4881	14,95821	12,36938	13,91813	22,42982	42,25658	35,71756	33,43301	39,74622	10,45369	8,598655	13,47301	19,32713	43,93809	20,43324	34,8079	29,69102	39,15672	62,10648	41,93433	52,43852	31,14742	40,30698	37,93365	30,30124	15,38586	22,07387	21,92225	12,73361	36,334	26,7021	27,9787	20,61789	34,78482	24,70166	26,71254	29,78621	23,97982	22,99811	25,02466	22,9443	34,79575	29,69606	27,39182	43,90888	35,36002	27,68298	33,75684	38,41146	37,84428	32,45641	27,18038	41,23018	31,10072	41,21028	27,43921	37,81146	39,99537	26,93613	22,5172	22,28462	27,32917	35,59737	35,93439	23,10069	54,85556	31,83853	34,95745	26,47629	37,6367	40,49445	33,5034	37,22584
3/6/2018 8:50:00 AM	63	8,153047	9,113339	14,35414	10,17117	8,097162	13,17114	9,795951	9,077767	21,75578	28,14773	15,65636	28,64265	34,13517	34,14829	26,00665	39,45375	9,519298	17,91473	9,354623	16,8319	12,07781	6,270655	7,70184	8,360757	16,9487	17,08997	11,96445	19,47405	35,94199	31,53583	37,75116	35,47649	12,32489	6,581772	13,78537	25,55979	42,70385	29,34585	26,97558	35,88321	40,95823	55,57278	36,84751	55,30021	32,42395	43,06926	41,70763	42,97145	6,313067	20,41812	13,53994	23,53953	27,74971	26,66335	27,46367	23,87572	29,20638	25,77455	23,27669	30,62548	30,83728	23,04211	24,76818	29,3216	38,60874	41,19937	29,48055	37,13024	33,05247	36,68967	44,92388	35,25814	43,66704	27,99147	36,33019	32,14764	29,32816	28,78253	32,03443	33,45602	37,03685	25,01161	20,33599	26,05521	28,70144	34,94543	38,41795	23,95571	49,03321	31,81594	36,25808	31,80144	31,39424	40,23016	39,86689	30,23292
3/6/2018 9:50:00 AM	64	10,75369	14,56171	10,64075	9,291694	9,24182	10,88949	15,50357	22,41124	20,19652	23,15664	10,50391	17,0854	37,79461	36,39022	34,80651	43,12666	8,275517	9,894314	8,580487	12,66136	8,525434	5,827531	6,215807	8,37319	19,07086	12,51555	11,63227	13,5005	36,08035	39,48345	39,92664	40,54853	15,96734	6,827199	21,17105	16,47726	43,72182	31,64298	30,94123	36,43774	44,42011	57,18909	35,05582	55,16088	36,27349	43,65668	44,75333	43,12328	6,33075	15,6699	7,551945	26,64995	27,65148	32,86486	26,99872	21,81849	31,59918	33,20106	23,50609	30,54978	28,24347	30,22906	23,69129	16,8397	32,65763	39,20929	25,21497	47,3975	35,08676	38,63492	40,52746	37,73734	45,0277	36,26154	33,65633	36,81739	29,43378	30,94441	21,95852	33,32269	34,44387	29,98011	20,29896	31,54938	30,01444	32,66523	42,00404	32,38955	51,10867	32,45296	37,71117	35,44776	26,86844	35,61968	31,6782	29,70664
3/6/2018 10:50:00 AM	65	21,85414	9,460654	14,4735	9,357387	9,603435	17,80304	10,10065	18,79097	28,83172	15,43856	10,48312	16,11254	36,63247	36,41779	24,91912	46,44197	8,478945	10,88915	8,371463	13,00799	8,980023	9,442695	5,942266	10,85986	19,34378	18,17508	13,06173	15,58867	39,50638	37,46104	41,62778	47,28386	13,15864	7,121463	12,86431	19,51716	41,94857	34,28223	30,94268	36,94276	40,83036	61,26506	43,93229	50,74727	38,11596	46,13292	38,13667	35,26207	13,25348	10,27085	8,229856	11,80157	23,01103	26,76117	28,61993	29,58575	31,04215	33,03576	36,0563	37,54663	24,24921	23,57462	24,68978	22,40081	44,09538	33,97215	25,44416	43,37492	38,41927	39,98246	42,75061	32,24346	45,15176	32,38996	35,68351	38,24726	32,93484	39,94999	24,96636	39,70608	30,81821	24,76279	24,8347	23,42728	27,79751	29,97375	48,04591	23,88097	50,43	29,52041	33,47087	31,80337	27,44819	37,38803	30,06707	35,97667
3/6/2018 11:50:00 AM	66	6,173808	17,07138	8,932154	9,838707	7,760002	21,41571	9,454783	17,59456	19,42274	28,30377	11,92743	15,63315	37,01025	34,79036	35,75266	41,36343	8,669179	9,862192	8,445032	12,57647	8,958405	6,052511	6,188798	13,91613	17,16332	27,70578	19,44359	18,86398	38,6211	33,0667	29,52662	38,10276	10,02901	20,67204	12,49316	16,54198	43,36407	20,6574	27,71268	30,66223	42,65915	56,88239	38,13564	48,06539	31,4716	40,13677	41,36895	41,6628	10,19293	7,303755	12,81181	15,42558	29,2595	35,86373	28,25735	25,23092	34,1351	35,50329	33,26032	29,20086	26,6552	28,49242	23,5036	23,5847	46,16662	41,87804	25,68834	50,54604	31,64767	30,40741	37,44191	39,1867	36,1124	32,12458	34,87926	36,11703	34,17868	30,25192	24,90778	27,64133	38,57841	33,69653	30,03702	31,43395	28,36684	29,53629	38,40386	26,04622	54,28949	29,63017	32,47644	32,45849	29,50003	37,14357	36,92411	35,06425
3/6/2018 12:50:00 PM	67	6,018114	16,36045	10,92859	8,997156	13,05828	12,1283	9,919872	13,16914	17,04596	28,53283	10,93847	20,43062	32,69196	36,3369	30,72461	38,13123	15,49535	5,670107	8,06594	12,42878	8,237733	8,20582	6,057762	7,564655	12,64582	25,35215	13,99336	15,82891	41,81946	42,79358	37,37808	37,44978	13,17259	16,73416	13,40987	15,37142	50,3451	27,83329	31,42248	32,23426	39,7563	62,66523	35,97964	53,52758	34,72211	49,24445	40,62272	40,4387	6,765929	8,865289	7,470988	16,02454	22,15883	24,64958	31,63116	27,85043	31,05886	28,33582	25,15604	30,61457	29,80238	24,5432	29,94854	22,0432	41,82672	37,25229	26,76883	42,67055	39,16964	30,25821	41,51905	30,37957	49,27443	31,01942	29,97769	44,54341	32,22253	40,01741	24,81702	34,42474	33,01234	22,45234	24,55122	18,85368	30,3965	39,54472	42,42036	26,13161	50,99276	32,97158	43,44136	37,54884	32,02876	37,87481	32,23143	30,60331
3/6/2018 1:50:00 PM	68	4,836911	12,87377	0,1096237	0	7,33111	6,886537	9,695306	15,30179	21,35721	23,85596	9,821095	21,93419	37,1674	34,60399	29,45258	39,92595	7,63159	20,96423	7,614528	10,90455	8,666487	8,675052	6,279426	8,322214	14,24369	14,08039	16,92052	11,99271	40,1825	43,60397	34,08813	45,44168	9,39745	15,67404	16,6706	16,57051	43,46513	22,89995	32,78052	41,55815	37,78666	57,30935	41,15591	52,82784	32,13901	41,42393	39,21413	35,26456	7,575501	19,47033	7,806006	22,64624	25,32169	34,6587	38,25562	25,05927	30,82601	35,583	35,24481	37,4205	26,766	27,09341	23,29168	25,50522	38,41291	45,09602	31,91258	44,05421	34,22352	38,54747	33,60004	34,40504	47,15048	30,13408	31,95755	37,60209	32,89691	28,9218	28,25189	33,83731	35,09188	22,86617	28,02201	18,83393	34,06858	38,15581	46,71419	25,40838	54,08405	36,43319	33,27565	30,63564	28,43833	35,92672	34,10464	30,74976
3/6/2018 2:50:00 PM	69	5,569602	0,1288959	0	0,2666335	11,47374	9,631272	15,62528	9,707947	15,23472	19,94032	9,692888	16,01728	32,6711	37,28567	34,81667	40,35574	8,174735	5,421916	6,972812	11,5415	14,32747	9,035837	6,301394	13,96642	18,5398	11,81401	28,28664	11,96583	38,29921	38,09779	33,3803	36,54385	12,06745	7,475133	19,32651	27,884	44,71679	29,78179	40,40313	36,183	38,31103	60,17912	42,05805	45,42614	36,25338	46,44659	41,55097	37,87771	24,32375	4,676863	10,49148	16,54399	34,37328	20,99704	28,23145	21,82693	32,66343	35,21366	24,71562	32,45821	26,82886	27,28532	24,23443	19,33701	32,67815	46,35361	40,41687	39,19706	35,85495	32,26715	40,82857	33,00385	48,43322	34,09435	32,1933	40,96072	31,34325	33,4145	33,99322	30,36756	47,01301	30,41294	23,94646	19,14926	30,42524	32,4897	43,80823	34,27581	59,77986	42,1616	39,8758	32,25222	30,76467	39,17772	36,76801	31,74417
3/6/2018 3:50:00 PM	70	6,235355	7,972963	14,68847	14,91704	11,25525	6,720063	8,414151	13,09005	18,12258	17,0309	10,3498	16,18514	36,74845	34,00351	26,42234	39,97549	7,822102	5,190787	6,560359	10,11232	8,334438	5,998909	5,675564	11,29145	13,20934	11,97937	11,19281	13,35067	34,37727	37,53689	31,05369	48,49393	12,23413	7,672483	31,00029	20,33267	49,35724	22,15649	32,3535	36,80807	43,72064	59,73336	37,36717	48,6763	33,2713	46,37413	40,2609	49,33901	6,286747	20,99705	10,43801	17,84276	24,60226	22,03464	28,79407	32,87584	31,6409	29,23022	25,7016	37,94527	31,62018	27,22721	23,1011	15,75915	33,234	32,78611	39,67866	41,03772	42,69493	43,6258	36,5024	34,04689	41,47574	38,52986	35,07122	40,25047	30,56	39,78525	25,20516	40,9735	31,90671	27,55595	25,20467	19,33017	41,99368	37,91031	40,91485	33,21922	60,12724	30,2341	38,23787	39,54285	31,56265	35,54667	42,09653	35,47884
3/6/2018 4:50:00 PM	71	0,323345	0	25,46744	0	6,790796	8,354263	9,725629	7,791087	15,37895	16,60623	10,04048	21,43899	38,60577	39,42107	24,90895	40,51855	7,852289	8,73508	6,550757	14,96539	7,889934	6,88018	6,296557	12,43403	13,53096	11,52112	11,88985	15,87837	40,3125	40,28757	35,97142	40,04331	19,15071	7,908171	15,84307	19,84016	43,92249	24,22739	29,91068	40,11743	43,21729	56,80469	39,42245	54,30621	35,90193	50,4999	43,88221	38,73944	12,67531	4,984734	8,705237	15,28832	29,78476	38,07181	33,17618	23,88145	38,47598	34,56889	27,33664	35,79755	25,22457	26,36936	23,42569	22,7725	36,51318	32,30044	28,54222	39,74165	35,12337	31,68297	38,4748	44,95483	38,12148	34,88111	31,44161	38,33244	31,83742	35,1097	25,94904	33,53988	37,62793	42,29015	24,48739	20,54867	37,31287	37,85781	40,91899	26,99768	53,72713	32,26701	39,68729	37,29643	28,22619	45,62894	37,69445	34,93976
3/6/2018 5:50:00 PM	72	8,267506	15,13021	9,969262	8,710487	7,471265	6,528584	11,56533	7,420771	15,31416	22,25513	12,67483	18,43246	32,47113	31,45737	29,50473	37,81243	7,637392	16,48679	9,915796	18,07188	7,590698	18,85355	6,100381	13,4605	20,47939	16,07897	14,4255	27,02579	36,77159	37,13929	39,70954	35,50377	10,21725	6,469248	15,90372	26,77732	48,48337	29,2756	38,39944	41,90567	49,61401	62,11014	45,2245	51,97102	30,36403	47,44032	44,03501	41,15461	6,102315	16,13948	16,25566	13,82626	25,10672	40,22906	29,67997	26,14783	49,86461	31,40052	38,78067	38,30591	24,94059	22,59975	23,78751	16,5062	33,80463	39,65836	30,4834	43,84436	39,29681	40,39263	40,56953	32,50201	40,41826	27,30576	32,16657	42,03636	32,54573	35,67142	33,69743	38,07692	32,64057	24,98729	36,85863	20,03917	39,73102	36,36135	42,26535	27,35073	54,22144	37,76988	34,6511	34,50155	28,67671	41,43153	45,86559	33,49987
3/6/2018 6:50:00 PM	73	5,581758	15,63163	9,235813	11,24226	14,68785	11,10839	8,807956	10,59972	16,08505	20,53561	9,58513	19,44988	40,94115	38,28491	28,68438	36,59552	6,85262	8,093155	6,336897	10,19176	8,371808	8,926214	6,387048	11,82299	19,11155	25,9654	17,48073	17,19399	42,01771	41,73478	32,72305	38,54381	15,71363	10,63419	18,19484	23,47328	45,33509	26,41585	29,51992	45,35733	49,24673	60,32286	37,11338	48,08294	35,59758	45,94958	44,67901	29,92132	9,640804	12,38927	10,56863	18,40842	26,39471	23,2997	33,08887	28,45954	41,98725	38,46962	27,78038	41,68304	25,92748	21,66812	23,23221	28,02042	41,33731	41,36785	39,15554	48,47155	40,19548	37,56272	46,82913	43,473	48,60204	35,23928	35,15708	44,39448	39,55709	42,17576	22,25533	41,29366	36,0416	31,33807	26,7756	23,95412	36,99492	37,9128	50,70872	26,72725	53,16085	42,68927	37,10572	35,37219	30,52553	37,6463	42,43134	34,83401
3/6/2018 7:50:00 PM	74	5,768816	8,581938	15,27859	7,718486	11,46282	9,947363	7,824312	9,97686	17,89892	19,07742	14,27443	16,08588	34,31946	29,40899	24,41092	37,11076	7,389133	9,002681	6,101624	9,165771	7,751229	5,076468	5,706371	6,63793	20,85758	11,18189	10,82062	18,61523	34,5671	37,89622	33,12341	40,50971	9,224346	22,25146	12,96336	27,84814	50,85012	24,15161	33,85458	35,43124	42,49296	63,1766	37,8554	54,26931	35,18367	48,0743	43,43204	41,94104	5,864901	16,19004	7,236751	21,43892	26,97675	26,34795	32,17162	32,70384	36,8156	38,75159	30,39974	33,40614	30,34227	22,20719	24,11527	22,01267	36,18231	46,54082	38,05551	46,25269	39,89418	32,13735	47,66717	36,04989	38,49393	37,88607	34,76334	42,91674	32,42519	39,07252	23,61482	35,09692	34,77115	28,66579	24,3292	26,17347	34,03708	37,91411	48,78772	31,53597	56,7077	31,17402	38,94679	33,12009	30,6547	42,26466	38,26474	34,2814
3/6/2018 8:50:00 PM	75	5,212409	8,333264	8,802154	7,999557	8,114224	10,82442	8,610604	7,919983	14,99676	18,67761	9,492637	22,48584	34,5841	32,70074	28,31441	39,13717	7,227358	5,828567	5,797345	9,866889	8,330847	7,068137	5,665616	7,640707	13,82274	11,06729	15,82622	11,20773	37,39501	40,90594	43,8121	37,69431	9,893415	7,515266	12,18301	20,53396	49,90937	23,92649	29,55308	39,93701	43,74531	63,49884	42,03547	54,28375	33,37333	49,47164	48,0274	39,24541	7,587522	7,763248	6,651608	10,89219	33,66193	20,2026	31,14328	41,06142	34,12287	40,96886	24,50956	34,34129	26,91761	23,66117	25,06251	25,12703	35,09879	33,79145	33,62442	41,91707	39,24818	43,95999	46,82865	44,67582	42,44999	32,07843	32,79316	40,82594	34,65475	37,73852	24,34336	35,95118	34,70256	28,0629	23,39827	18,82937	38,74918	40,75203	45,73925	33,98272	55,97177	34,22476	45,7436	33,51162	29,5365	39,58769	33,92463	29,84818
3/6/2018 9:50:00 PM	76	5,996077	8,350534	7,831705	7,156555	7,173754	12,38602	11,315	9,865234	14,35566	16,29711	12,31453	15,20336	31,80372	31,51346	30,25931	35,04621	7,400184	4,731364	5,322516	8,246851	14,00047	5,055399	5,387449	14,50797	13,58477	17,65307	11,98594	11,73892	39,82468	39,5948	32,47299	40,11598	8,611433	6,196466	12,46415	24,57753	48,36504	31,92653	31,91085	40,72212	46,54039	64,25114	45,1034	49,86123	32,76263	46,80606	39,39117	38,41664	6,569684	8,485577	11,63303	25,34469	26,03621	24,66353	29,71721	38,26736	39,65911	37,0691	30,70223	35,0449	32,90064	25,93647	24,60758	23,45373	35,2102	38,02981	28,26225	41,90698	45,98033	35,26823	46,02288	36,53556	39,13448	37,29382	36,05576	40,30835	36,38394	41,54468	26,73823	29,72156	33,84919	41,83411	23,99612	26,18569	34,30427	38,97174	50,97985	28,19553	62,27206	40,0373	39,22559	39,92057	28,75732	39,67735	38,09758	36,36432
3/6/2018 10:50:00 PM	77	4,773086	8,338101	17,85885	7,289941	12,37504	19,45886	8,81949	10,81524	18,05102	21,03158	9,504794	15,14513	42,55167	39,88948	28,33423	36,06205	8,565083	5,890045	5,645654	8,480605	9,108368	4,937348	6,074478	6,807237	30,22581	26,1267	11,21788	21,73844	36,4937	45,97536	42,51354	42,20525	8,386728	12,26355	14,09351	24,25356	47,66336	24,18207	38,63637	39,99364	50,90213	64,17163	45,23818	49,01587	34,79878	46,58143	49,76853	39,69835	5,619957	11,38007	6,735397	16,06964	26,53252	26,38118	32,07546	30,86131	37,58807	35,84169	25,84991	35,1088	26,47844	24,95186	24,27215	22,07767	34,87201	39,26199	31,47339	47,01591	38,73425	40,49002	47,90534	39,07058	49,55577	38,37119	36,84219	43,11409	33,43916	39,16881	25,28342	29,48994	35,81931	26,08705	26,9552	19,3187	40,51517	42,80048	42,73983	29,94661	58,20844	32,10509	38,2557	36,40942	32,54034	39,92029	33,54947	34,47564
3/6/2018 11:50:00 PM	78	0,1367015	0	1,496671	0	11,44749	9,143665	7,747154	8,061381	14,15879	18,81238	12,13935	19,44843	35,9306	36,55794	30,60807	39,32444	7,431201	4,96111	4,501962	8,676365	7,715794	5,375013	5,86953	7,09031	12,97117	24,40014	10,14085	12,2505	40,8656	46,15937	32,76207	41,40431	8,874683	16,40494	14,36319	18,2539	51,46925	36,2929	41,9092	40,73973	43,08673	67,51665	45,93322	54,73668	37,80186	45,71633	41,23626	43,02698	11,82043	12,68084	11,06322	12,92447	30,56884	26,45433	35,24038	34,53152	37,01957	33,65164	35,13297	38,86695	30,47774	23,6468	27,99514	18,34225	51,32626	47,36012	39,30385	44,21074	38,87476	44,80811	40,81634	40,45749	47,04597	39,34543	41,69603	43,19519	31,80772	35,89295	26,12774	37,07021	48,68521	37,47064	23,60204	20,27292	35,46074	39,51654	51,13043	33,50665	61,22824	34,75789	36,11668	39,50853	28,59091	40,38137	35,85551	31,75218
3/7/2018 12:50:00 AM	79	4,627542	7,549527	7,36627	7,593391	9,134686	11,31445	7,477273	9,302332	14,20777	24,65123	9,96553	14,94702	30,45832	29,85674	38,61503	40,363	8,069809	5,305454	5,137254	9,115274	9,666708	5,096154	6,116062	9,614142	13,57641	16,64739	13,24927	22,82038	41,85505	42,99051	36,14618	46,09935	16,58992	17,14191	16,11779	24,57649	49,50486	33,43114	30,63585	37,92765	47,93857	64,37611	44,71216	54,51709	36,65569	45,7177	43,43999	37,23309	6,02426	15,48975	12,36876	10,88341	40,09802	24,35483	32,03844	34,43675	44,89722	37,82977	28,90811	31,81899	26,3867	23,69439	24,58858	20,60103	37,55423	38,90708	36,93544	46,26471	43,50879	37,86486	47,22017	40,31969	41,01493	36,96936	33,49125	45,33578	45,63923	36,84634	25,14623	38,68423	38,18779	39,29688	27,1978	34,20487	37,21769	40,82387	43,09723	44,63873	57,70681	38,21079	38,64473	35,92148	33,74157	35,49286	40,20033	32,25692
3/7/2018 1:50:00 AM	80	5,14361	5,772477	9,351444	7,193995	7,361986	6,948084	7,940084	9,088404	18,5349	15,40147	9,610894	17,57985	40,05457	35,35623	31,15426	38,68362	7,069174	4,788144	5,640059	9,459893	7,937529	8,307016	8,887669	13,96814	19,18891	10,67653	13,11837	18,52903	40,407	41,38622	34,73129	39,88996	12,7493	9,370716	15,25386	19,42336	54,80846	34,77599	31,36556	37,48114	46,30077	68,4326	49,59224	53,04459	33,50471	51,99788	40,51883	38,27655	6,351473	10,25026	6,823331	10,56891	30,70748	23,65233	39,24348	25,37957	41,85255	46,22803	32,03767	39,13662	27,33712	22,97821	24,8557	23,37146	41,63254	45,79003	31,97143	49,95034	37,75655	36,0932	43,20492	42,9608	46,2853	40,21531	33,14952	40,26573	41,93322	38,92331	23,96725	36,63855	42,8049	36,90001	23,80747	21,85732	40,51075	37,86762	51,13381	29,67873	55,84301	34,96754	38,04736	34,31649	29,55252	36,13941	40,60414	32,23924
3/7/2018 2:50:00 AM	81	8,800979	9,691229	7,585447	6,217328	7,610176	9,454506	6,863533	8,953014	31,24461	19,97721	9,408571	14,57145	34,35082	37,7057	23,68528	32,82072	7,564172	4,504587	5,215448	9,423905	7,432099	4,967257	5,546875	24,58796	14,72031	16,78078	10,13111	15,83029	40,83865	45,65035	41,1544	38,9182	7,705362	6,067155	13,21114	15,342	47,04811	30,45017	38,32712	42,14412	49,25288	65,17629	48,37519	53,16804	38,14773	45,18692	40,43021	38,52916	6,023016	10,96741	6,544195	16,16455	25,13753	21,66384	45,18029	25,06154	47,86866	39,3596	32,75178	38,2999	25,86414	23,42873	24,76093	16,74099	51,84868	41,19018	31,8808	47,19779	48,79539	43,77314	43,23041	43,09074	56,17872	33,62214	34,93804	43,04977	31,29379	35,11128	23,85776	39,29211	38,44696	26,98021	24,12791	23,81659	36,44984	39,54348	44,87601	36,47215	54,2564	41,89952	38,20382	40,23465	31,96639	38,41146	44,10836	32,35397
3/7/2018 3:50:00 AM	82	17,45959	0,2479139	0,3495248	0,2569629	6,139963	17,62151	7,183287	7,527492	16,01742	24,33342	14,20286	17,05812	34,25053	35,88356	24,38115	33,82972	0	4,96705	0,09760445	0,4095519	7,851044	4,505554	15,87575	10,37778	13,74371	23,74827	10,37342	11,70314	44,41499	35,41432	39,86205	44,19326	8,390252	8,057168	13,57365	30,80053	51,36467	38,00957	34,5173	39,08972	45,67066	68,27178	47,6088	55,91201	39,51992	49,20203	45,73649	31,32025	6,853587	4,285615	6,55718	11,10701	27,15109	23,6008	36,36219	27,76311	44,26013	39,05939	28,49711	42,05805	27,59788	22,42422	27,86997	32,35336	46,09935	47,5217	37,76595	43,49808	44,63051	44,10906	38,9334	43,56246	53,04314	35,16661	32,78487	44,87532	36,37378	37,3488	23,41795	33,81141	43,32629	30,47988	29,04268	25,45535	44,90274	43,56329	46,05597	41,35707	58,15097	35,68034	47,54525	35,32459	29,64522	38,02125	40,34856	37,35003
3/7/2018 4:50:00 AM	83	5,703056	11,66031	8,027394	10,70395	12,01184	17,87826	8,264879	11,44293	24,11044	27,42451	9,668158	20,99732	29,00096	35,67025	26,53135	33,44614	7,580128	3,894231	5,242457	9,958968	7,52238	4,701454	5,643236	16,50337	18,84174	16,95527	16,29642	18,15788	46,32516	48,02353	39,66387	41,51477	14,77813	5,770474	15,10451	15,84169	54,13759	30,61071	42,23661	36,27542	49,68571	68,43308	51,63924	61,80766	44,4639	51,22258	38,65958	33,60515	6,040699	23,56619	9,841125	10,70927	34,59742	27,80505	33,84001	31,4249	37,54552	47,36282	33,47363	35,14713	25,64282	22,7962	23,55597	16,81207	37,04175	46,9956	32,31985	44,61601	37,29249	42,67269	48,82771	37,24953	49,34378	38,64384	34,5879	47,17776	30,43262	43,33976	29,98839	33,3821	40,06659	33,72921	28,46424	26,96307	38,11727	46,5893	49,78482	32,86707	58,08605	34,24107	47,02938	42,39238	29,45416	37,27378	40,68109	31,9159
3/7/2018 5:50:00 AM	84	5,385927	5,391179	0,1247513	0,3100823	6,250968	5,848254	7,6615	9,142628	19,34675	19,90357	10,35319	19,60862	40,10741	37,93615	31,57128	39,98695	6,918932	8,976915	4,992332	8,297897	7,52024	4,92153	6,038144	10,2102	15,05436	18,22108	13,37533	17,50021	39,8508	41,08166	36,64414	49,92188	8,176253	8,272202	11,91444	21,78396	45,95256	36,65535	31,5967	38,76057	47,69735	62,79572	48,16969	57,02759	34,10478	47,20498	40,10493	40,44209	5,923892	4,605645	6,348503	29,03923	37,51437	22,64983	33,51114	33,56951	52,58772	44,44815	36,50772	41,39216	27,82425	24,47315	30,50612	17,80801	41,99444	38,49179	31,53218	47,66889	41,06495	47,74784	45,38834	45,73835	47,42885	40,67281	40,50135	46,07745	34,8613	42,01875	27,13569	38,20023	42,84655	29,0214	27,13107	23,68638	38,86101	41,5681	50,70326	37,37725	57,7942	35,04496	36,77028	40,41197	28,12831	36,30651	39,19692	35,19196
3/7/2018 6:50:00 AM	85	5,143056	6,467176	8,792275	10,74492	6,983727	12,567	7,931311	7,183908	24,03749	26,34602	9,472397	14,18691	31,88591	31,89738	32,24152	38,28787	8,971666	3,570126	13,59016	8,592023	13,60466	4,282093	6,423104	9,364292	19,75672	11,82375	11,18334	21,29994	40,43131	38,45836	34,04758	44,0987	8,528404	20,00891	15,25662	17,84697	49,91704	26,05928	43,21867	39,23499	46,68726	69,65551	50,86525	61,29504	38,30004	52,55913	39,43116	43,83192	5,982884	14,90841	6,666322	10,67335	26,38055	22,85326	32,88151	35,01098	47,37809	49,51661	31,78057	49,49015	24,8939	22,1274	23,97823	16,96024	41,17464	38,8503	41,57895	55,65499	45,34676	43,93982	48,62532	40,39249	50,47697	39,99779	40,37108	42,1359	30,46474	34,75367	34,80769	34,33797	50,5716	40,34124	26,17146	24,96919	38,03879	42,12775	47,30755	32,65736	58,67879	38,09502	41,93109	36,08173	33,69958	42,11014	37,8679	31,96639
3/7/2018 7:50:00 AM	86	5,450861	4,979968	8,251477	11,78748	6,811863	5,98309	14,03908	7,206081	22,36364	19,9866	10,80128	16,57521	31,94663	33,47749	29,40236	37,29401	6,758814	2,988092	5,087658	8,927664	12,17811	4,905435	4,918352	20,94344	20,28183	13,5387	11,20075	16,74051	37,05466	40,16938	35,53796	44,45769	9,087299	11,101	12,31715	22,97835	52,67463	28,32864	44,69793	46,02046	47,78294	70,77179	48,21066	56,50482	32,74646	45,06285	38,21977	42,79779	5,403956	6,513387	18,80312	28,39847	27,41586	26,51691	35,50605	26,94373	43,74779	42,24339	40,78449	42,41006	26,3588	23,14033	22,71994	28,3562	47,99244	51,29145	46,14231	50,31824	41,04609	39,74843	52,50829	41,1459	45,12711	40,29751	34,47267	48,8322	32,21071	38,33934	30,65381	33,0535	38,78219	35,2044	32,85484	26,79356	39,05014	43,3363	55,68441	34,43303	58,73888	34,51108	42,58863	36,92826	33,71808	38,46257	38,54906	32,2409
3/7/2018 8:50:00 AM	87	12,51623	10,93135	11,96556	5,742429	5,803423	13,17743	8,174804	8,02173	15,23417	18,86619	10,55219	14,78262	30,49459	32,42077	24,41285	39,86586	8,437707	2,860577	5,538655	19,91297	7,697904	6,919969	6,462754	15,79168	14,50473	18,52516	11,22707	12,75144	36,16587	38,99723	33,12238	43,79559	8,025738	5,828843	11,09665	15,60711	47,28366	31,42421	37,7191	38,64452	46,44121	72,14211	53,98859	52,49406	44,17917	46,99907	40,08911	35,43891	5,646413	7,317155	7,076288	24,1561	31,29995	24,21136	41,76724	38,36539	58,4098	43,27994	35,02915	49,82054	27,87011	24,86516	23,23262	28,80734	45,47028	43,19103	41,78506	50,19356	39,74414	41,33704	44,94509	45,64579	53,3544	43,72672	32,0019	42,99624	32,06137	29,65925	25,72129	42,13853	41,76033	43,65302	31,26167	27,02131	47,47569	42,79046	50,99297	31,62806	61,18755	34,69579	37,50518	39,52489	34,31484	38,58318	43,95675	31,64242
3/7/2018 9:50:00 AM	88	4,241199	6,767863	10,59005	5,450514	5,815305	6,442792	7,665923	9,556946	16,37441	33,51867	13,35606	22,53268	32,15345	37,84407	27,86085	36,76869	7,140597	3,071881	4,222549	17,81568	6,930398	6,935097	5,446024	6,720822	14,3147	16,29145	11,4859	18,50844	36,80965	41,49812	33,8771	44,20259	8,16016	18,5588	17,16712	26,12981	48,87917	30,30097	43,38687	40,71446	50,49804	67,05376	50,06238	58,41505	41,18093	45,11508	40,62741	35,39691	5,719841	28,44924	7,477138	14,55612	36,29877	22,91211	35,0313	32,54228	44,4277	42,3899	33,4612	41,37558	27,87274	24,46708	23,04943	24,79768	49,62928	46,32316	37,39715	50,97294	48,22108	40,9826	43,77708	40,29869	49,28997	38,14207	39,0683	45,39567	35,7912	40,32003	33,80436	42,17852	49,80624	39,86337	29,46791	37,28863	44,34764	40,56076	48,63285	43,11029	58,94411	35,14237	37,86493	40,38262	29,73005	43,37292	48,41858	33,05316
3/7/2018 10:50:00 AM	89	4,478476	4,917385	6,621353	4,932444	5,423574	14,39531	7,587589	7,965985	23,91399	20,33543	9,541058	23,75573	31,47858	35,15853	28,60232	38,53442	7,063094	4,906263	4,339081	6,540949	7,543863	12,92613	6,007405	8,34556	14,97762	18,01945	11,50807	12,21423	34,90696	42,9664	30,24702	39,0071	9,005374	10,0737	12,07069	18,95205	54,06022	37,5813	45,03972	36,77076	54,59522	74,99841	48,17363	61,6981	32,70937	43,06553	42,5545	31,21146	6,179129	8,142959	8,029469	12,85733	27,28676	29,45706	36,25601	38,33092	52,93221	46,00975	34,04917	35,82442	26,14135	29,68702	24,02361	19,66049	44,8778	43,15636	33,05227	53,89962	47,4169	41,51525	43,95267	45,80564	48,98693	42,26314	35,4557	47,34389	33,37602	29,72826	32,59257	40,67971	41,86975	36,8788	26,71474	31,57997	44,58071	41,66128	52,77141	34,06498	61,85912	43,2472	40,54328	37,64341	29,15216	39,7907	38,16016	36,8636
3/7/2018 11:50:00 AM	90	15,83182	0,1028542	0,5836925	0,2784455	6,171875	7,203181	30,77109	7,166364	26,69858	20,26981	10,08089	15,16039	34,72266	31,98919	27,95901	34,25087	7,646648	4,768872	0,159842	0,274301	7,674555	3,993769	5,223116	5,226915	14,38474	14,90474	17,39238	25,31989	38,67513	46,35742	34,59293	34,86102	7,479278	9,301642	13,21024	23,80644	58,33479	28,82619	33,41788	48,34356	55,96879	69,83961	52,50014	64,79975	34,03384	44,30075	39,43724	29,41672	11,56388	9,390129	12,05377	23,59417	31,61645	25,59212	47,73251	27,95411	46,51221	41,76096	32,74867	41,76966	32,71607	29,01768	24,50265	21,83625	43,51017	39,89874	41,5893	51,33503	51,07772	40,59081	48,13847	42,40516	49,40553	34,17876	48,87544	44,58651	36,39755	40,72799	27,8927	33,41029	51,05762	35,3241	35,00076	34,08266	46,80634	47,02206	55,77856	37,5344	62,25319	42,14059	40,94199	41,90105	33,04018	38,87192	47,09826	31,83238
3/7/2018 12:50:00 PM	91	5,318717	13,4976	8,275517	4,859499	6,015349	5,76633	7,893596	9,953718	20,43387	23,17743	13,86757	17,37138	30,28066	37,38892	33,78323	42,61515	6,584535	4,057596	8,074091	6,858837	7,122222	8,013442	10,21876	5,665548	14,86364	12,16477	19,89494	15,49852	35,76854	40,34558	34,28154	36,00367	7,776235	7,602371	13,92304	19,62416	51,05976	28,67941	46,37544	41,02882	54,52517	68,47881	53,50071	58,27262	37,56279	41,30208	41,71764	44,13482	6,262227	14,2202	7,594704	27,24711	32,32745	29,43054	35,37474	37,04431	57,06565	43,20534	40,03923	37,84822	27,15835	22,89415	21,6657	31,55905	49,39897	45,3201	39,89183	59,01021	45,68827	47,66586	50,55938	45,41756	55,79258	39,12252	37,34714	51,98041	30,30401	46,722	27,6367	34,83464	48,30978	42,0423	27,45773	26,45951	42,47699	51,04201	52,76554	35,92804	63,95634	37,41083	46,17934	44,71851	33,56039	53,31668	39,26641	32,9646
3/7/2018 1:50:00 PM	92	8,153319	8,618412	8,929112	11,27659	9,660215	9,420935	8,275931	10,0659	14,47682	25,51766	8,947145	18,46168	30,66098	36,36522	24,93348	39,64606	6,114819	3,505126	7,919637	11,51442	6,985798	10,47725	8,806159	19,86793	15,3239	13,56985	11,70687	25,36893	44,07922	41,06433	35,35795	38,77625	7,142394	15,06438	16,92259	16,2739	57,51479	37,46367	37,61729	40,93737	50,98019	72,73775	59,02707	57,71255	37,95142	46,55455	38,57489	36,57328	12,33056	6,277838	7,748122	12,98906	33,31344	29,08889	37,96474	38,46161	45,99083	46,44473	36,52879	38,09047	25,0554	31,36805	34,99903	37,91521	51,37579	46,32191	42,05529	53,30045	46,66391	54,35884	47,98581	49,06319	58,81604	43,86225	37,05322	54,86564	30,61823	37,70771	23,15339	33,34708	42,55029	42,90016	27,30922	32,75883	51,70708	41,61265	57,63774	38,09917	62,65728	37,45566	40,73883	39,37127	34,40796	42,53496	39,61089	37,95072
3/7/2018 2:50:00 PM	93	9,757612	0,2202835	26,72165	0,05885279	5,98019	5,950072	7,942087	9,950473	20,86	19,60682	18,95709	22,71517	32,28325	26,79964	24,41175	34,13503	0,3774315	10,68703	1,218639	0,1191562	13,041	8,200293	5,396152	0,2265694	15,99117	26,2451	18,31897	19,20542	36,46558	39,8385	39,0183	45,69732	11,48113	5,209646	13,24367	16,80461	50,48256	28,89153	37,94085	46,65658	52,64396	71,42345	61,23936	55,12497	33,9209	42,80656	38,65067	38,84346	6,015417	8,293339	18,47287	9,673962	29,69538	31,02357	35,77027	29,18304	48,05054	53,27268	31,63213	50,8524	32,09177	23,09322	25,12234	53,16914	54,17455	44,63631	51,6072	47,62841	53,68652	42,61446	52,95964	48,78275	53,21867	38,20658	42,16698	51,02951	35,0134	37,82756	31,48382	31,27134	46,63662	42,28912	32,45931	33,03638	51,1879	44,17385	52,81285	40,02445	62,85222	44,57249	41,34022	41,72711	35,50392	42,1607	46,34602	35,2084
3/7/2018 3:50:00 PM	94	4,931753	14,07425	5,497969	4,902257	13,06732	9,307857	8,041212	8,603419	22,12402	21,21968	8,746132	15,1796	41,60477	36,74894	23,9718	40,17615	6,482649	5,286389	4,382737	8,059724	7,720768	4,752362	6,105148	10,42655	15,77351	11,76883	11,87569	16,42352	35,19942	33,62753	31,48306	34,52967	9,123218	11,42158	14,47267	13,45539	60,42793	34,04192	33,75173	45,04041	53,31703	74,37044	53,1996	61,33441	33,12231	42,22025	39,56102	36,0606	5,708237	3,554101	6,632336	10,72502	34,64965	27,26639	40,60821	28,49407	54,80438	44,77074	35,27341	46,91424	29,11542	25,75327	22,10834	69,54258	45,04262	47,52867	43,14489	54,94889	47,35473	49,51757	51,15806	47,47465	59,07348	47,10413	42,95176	50,76122	43,13909	34,87359	26,52879	41,52617	42,06275	42,49862	27,45966	29,36353	42,45054	45,3639	52,79192	42,33581	68,56958	38,94935	44,05221	38,06263	31,57901	38,6718	41,23204	34,04972
3/7/2018 4:50:00 PM	95	7,13003	5,2714	7,020751	6,157922	5,677912	6,011204	6,624254	8,859346	16,76655	31,33117	9,853076	20,49942	28,97567	28,90625	26,07358	39,37666	8,19615	6,070817	5,188647	5,896676	7,933591	6,97364	7,770364	9,631962	15,32839	11,31783	12,84138	14,1523	34,42722	44,51702	33,91703	39,32596	8,872058	9,592936	11,05099	21,13064	57,55533	32,73534	34,24472	42,83363	54,14829	74,08571	56,9188	58,46851	35,98033	47,38616	38,57109	33,07478	5,30055	8,935331	6,53183	9,544374	34,69227	32,76028	35,81268	38,26191	47,49565	47,80635	37,54062	46,12788	40,29095	24,80416	28,96683	77,03249	53,13073	52,54214	50,29945	52,50864	47,05819	50,38482	45,13263	51,84206	52,05467	45,57182	40,77414	51,34684	30,03668	37,02131	23,00978	43,23994	45,99256	43,36428	36,22154	30,2017	46,10274	41,0396	53,99998	39,11548	62,49682	42,66178	43,12093	44,79485	28,68686	43,62131	36,6923	42,63277
3/7/2018 5:50:00 PM	96	0	0	11,45053	0,07508566	5,957947	7,556366	7,891661	7,642918	16,31293	19,2642	8,97498	26,41316	29,74449	34,0645	30,18147	39,8738	3,062694	11,21629	5,193344	1,374682	0,1587367	0	0	0	16,50337	11,26831	15,87057	19,22849	47,90997	44,24279	31,41558	41,4546	12,48335	9,153406	18,01372	18,65226	57,66461	28,00184	3,978987	0,5262904	56,19819	76,71013	59,12336	56,08843	34,62899	43,19249	39,91062	34,85909	4,988118	10,5303	12,16056	9,595215	29,32326	30,44084	53,05399	33,38445	50,60725	40,19169	36,53141	42,72741	34,9779	30,72544	24,00738	79,02084	59,01346	48,27711	38,93471	54,90613	44,97133	46,72158	46,71488	49,73213	54,18538	44,86662	43,60377	53,30626	32,83226	35,24515	34,20072	33,93284	46,41806	39,20922	28,52606	28,80029	51,17775	42,76408	55,46716	41,87749	65,81931	42,8889	42,48612	48,86564	33,73902	47,58469	44,71513	31,98069
3/7/2018 6:50:00 PM	97	10,51897	3,993907	8,891468	7,994239	6,689738	5,61381	7,770778	9,706151	16,699	23,72044	10,67342	23,45498	35,92099	27,73396	41,44334	39,17634	7,138732	9,766247	4,810386	5,854886	7,73106	10,05098	4,991572	17,04272	16,46648	22,8793	13,56985	17,29616	39,09275	40,39857	41,60982	36,95009	8,574475	7,909275	13,03631	18,7118	52,85236	35,78851	42,97828	41,16082	48,83014	74,96423	54,72128	66,39727	34,78835	48,93139	48,84049	37,45489	5,480217	9,678589	11,14293	8,724926	29,56254	36,58122	44,13475	28,78854	52,9117	45,47911	32,91494	39,99033	36,6237	33,90805	35,53299	86,61549	59,05325	45,24252	48,27911	56,02046	51,31411	48,07312	54,73703	50,01706	59,46231	44,58044	42,69521	50,28059	33,31655	46,98028	31,30913	40,70057	44,35911	36,49722	28,43847	36,5194	47,42139	44,50797	59,15292	49,66216	65,74181	48,7299	42,42519	47,5496	31,27736	42,81478	50,31507	44,09669
3/7/2018 7:50:00 PM	98	0,07764147	0,4516882	0,4858118	1,295314	5,664029	6,28523	10,20882	10,96106	16,70473	29,245	8,915575	19,21758	37,52853	26,9248	22,42395	43,12943	6,884187	3,047704	3,637959	13,17412	6,353754	4,073898	6,273624	8,184129	16,94456	12,23965	12,3662	17,72754	31,49536	40,28902	41,58454	38,92269	6,752528	5,147132	11,24392	23,87579	57,89015	38,30598	39,37224	41,05811	49,31774	75,12157	62,5	55,814	38,99881	40,67875	38,04902	33,79041	8,562529	9,526346	10,06866	11,22534	28,4777	29,86489	39,56925	32,4627	59,4324	43,71228	34,62947	52,73016	36,32295	24,80396	38,95316	79,80888	51,47007	51,46393	44,01443	50,96879	55,3029	51,47353	52,19476	47,02904	59,06478	42,10213	44,46376	51,89828	34,23443	36,59317	22,76691	40,28038	52,96889	35,01526	31,48873	30,37777	47,16899	43,37036	54,97555	39,21302	64,89783	42,25533	42,82044	48,48406	31,7669	44,29922	42,84289	32,82203
3/7/2018 8:50:00 PM	99	3,747583	3,526056	4,937141	4,559433	5,47248	12,4609	6,676682	9,853906	16,50289	25,77586	8,568054	29,59583	34,77102	26,35644	27,84034	36,7039	7,201592	3,009574	4,057043	6,595932	9,605024	3,848986	10,37191	6,513525	16,6208	15,84383	13,06311	12,10951	32,02814	40,71176	37,39653	44,65566	8,01289	4,858602	9,759064	20,54142	56,00264	34,80714	31,93758	40,69297	54,58223	77,36198	61,42338	55,70969	33,83469	45,25634	36,55166	42,38168	5,088417	3,975326	6,344082	8,198636	30,019	35,15549	34,70512	37,41255	50,02874	50,70776	35,52132	46,94249	42,57806	30,10293	37,41476	79,39497	45,79631	55,31693	39,99792	56,96363	46,25704	48,96068	51,42228	54,13863	55,65739	43,42141	49,33729	50,35057	31,44707	34,93838	25,22166	45,4749	55,26235	41,62978	27,68229	32,78563	46,22631	52,86203	56,95244	44,57505	67,87115	41,52105	45,55571	40,60034	27,91349	44,37231	45,10783	34,01353
3/7/2018 9:50:00 PM	100	10,67052	17,32876	4,936036	8,647491	5,746367	6,546267	8,515902	8,092948	17,77568	25,94192	9,773639	27,08146	21,58226	34,25329	20,14782	34,04358	5,835889	2,486668	3,354264	5,287771	7,575846	4,464937	4,996754	22,52073	15,68406	14,77323	12,5096	17,24034	34,73965	39,10629	38,94708	36,1497	7,275089	14,96878	27,16436	12,78294	54,80458	35,42433	43,36089	48,15899	54,31076	76,86685	60,81772	60,31229	32,39473	42,17769	37,78673	44,9207	12,093	14,66857	9,158515	8,934985	41,32328	38,80091	40,94399	38,95247	51,99554	40,63453	39,17696	50,53776	38,07941	32,57273	34,44006	74,39655	55,1883	45,04912	48,6638	53,69164	56,7048	50,43491	54,30413	54,65372	58,44752	51,50814	46,39396	53,26447	36,07012	34,21012	21,35956	43,52613	48,34797	44,38433	29,37355	33,04197	51,07621	42,70681	59,56379	41,0284	63,32022	48,31489	44,76363	45,90615	28,8896	44,67769	39,19589	40,37916
3/7/2018 10:50:00 PM	101	3,610259	3,607151	4,653308	3,883869	5,358712	5,132833	7,111172	8,567571	16,57397	17,87488	10,49348	15,07032	25,06956	37,97869	36,16393	35,0543	5,769023	3,552857	3,475216	12,18619	12,44895	8,373397	4,775365	8,230618	20,10741	24,98937	18,97015	17,66482	41,26616	43,31869	32,3843	39,42004	6,917621	15,72661	19,44802	23,16271	52,69107	34,66954	44,74877	46,2234	57,28884	76,67599	65,91582	59,15451	31,90325	45,31886	39,68474	45,18975	8,150627	12,83322	11,94988	15,08227	44,27575	36,5491	35,55924	39,83249	54,75485	53,71333	36,33441	46,45889	33,63105	37,88662	27,78017	66,40563	46,98628	48,99882	39,77122	63,30011	54,41251	53,09171	53,97055	50,29813	60,40368	51,21235	43,58449	59,26711	29,61483	39,17661	35,12806	48,7594	51,97364	35,81399	39,88299	29,50134	51,89794	50,40623	60,34628	44,96021	71,05825	45,43801	43,98583	44,03909	27,71482	41,47919	41,62218	33,48958
3/7/2018 11:50:00 PM	102	2,701702	4,871588	4,84368	4,919595	13,72507	5,445333	7,094041	14,03528	32,0231	29,23878	9,328581	16,21809	27,53178	33,1527	40,69345	36,19688	5,390626	5,627418	2,915147	8,136881	6,425178	4,435787	5,706717	10,87941	19,49975	16,55676	15,78332	26,20827	41,68885	47,52597	39,83623	43,01081	6,792109	6,648639	10,42302	12,61888	58,33292	32,05308	39,09842	41,78748	52,56645	76,27266	62,35529	59,9616	43,65627	44,63549	40,28915	43,4042	4,467838	5,989721	6,472908	17,1942	33,05275	42,46871	45,87016	45,47586	52,6144	49,62969	42,55077	49,73848	32,93746	32,24366	35,85654	73,80554	50,07605	46,4955	50,18181	57,52066	53,14338	49,53201	53,72734	52,05681	59,8358	41,53943	50,03772	53,00046	30,0996	33,16196	29,85032	50,86054	49,89742	46,06459	30,78539	32,62862	56,00139	44,98598	56,26099	46,90781	69,80991	46,38843	50,95284	41,79045	29,70021	48,13377	37,95949	42,72277
3/8/2018 12:50:00 AM	103	8,275034	4,214053	0,1170839	1,211386	6,298284	12,26624	6,518085	8,739499	18,01261	17,58593	9,193813	30,62756	22,69162	29,64875	27,13196	37,56707	5,061615	10,09394	3,746891	8,811408	5,715214	8,542495	4,781444	8,593474	27,90479	14,54859	18,29755	12,50808	31,59269	42,81865	30,66023	42,87619	12,19745	5,096223	9,152508	16,41454	59,33245	39,2325	42,90969	43,75933	56,7564	78,99598	63,39336	64,18172	33,95143	45,36963	38,70966	41,23577	6,124005	7,148058	11,35665	16,69271	33,96911	33,64141	47,79088	41,60484	61,22265	51,82685	45,68647	45,54999	32,5056	37,29893	44,80983	69,78124	47,45359	50,59578	44,53394	62,09929	57,57053	49,4311	56,23494	56,44563	60,74754	45,05595	43,41098	55,98281	42,40012	46,74672	26,28571	58,8785	50,46703	38,18116	30,23389	40,0125	53,95108	56,61002	67,00258	49,67016	73,07927	46,68325	43,69909	44,57767	34,656	42,64824	40,18727	34,07784
3/8/2018 1:50:00 AM	104	9,784276	6,222231	4,67555	8,995151	5,685372	10,01962	6,71944	9,405947	21,59842	24,00986	9,050343	15,27665	23,86267	30,06763	29,22193	32,83018	6,809101	5,571673	2,765183	7,371036	9,848863	3,624697	9,35918	12,09667	20,79672	26,69236	27,89443	15,04918	45,68357	40,88383	35,00373	41,75066	6,987178	20,01299	12,30818	22,32475	56,77187	31,88833	47,08673	43,51542	51,33331	76,72104	63,70573	63,47246	38,15284	42,85609	45,67384	45,62417	4,51626	18,10642	9,67168	10,50377	32,29609	44,02534	43,95792	42,46008	54,21268	49,67956	41,01231	50,45874	30,78788	33,13398	29,44601	77,05025	50,43311	58,68217	45,98579	61,35341	55,06224	54,8901	56,04768	54,71879	59,80349	43,70144	45,49908	52,54408	38,2148	39,51398	25,26001	64,66415	49,49699	36,7403	32,14584	42,92309	50,33081	53,30128	62,17596	42,90298	70,13435	45,86684	52,33871	42,93311	28,64659	45,40354	40,73214	36,39147
3/8/2018 2:50:00 AM	105	4,608063	10,6585	4,453678	3,975395	5,478697	5,706027	10,05526	7,963915	19,71644	21,46835	11,28109	16,99989	24,87594	19,80092	31,9818	38,95399	5,460876	10,25993	3,050536	11,58419	9,365122	7,32959	5,033779	22,26224	19,74629	18,75518	12,16871	13,6794	30,61236	39,77225	28,05406	45,2484	8,138193	9,27926	8,91371	11,24178	60,1278	31,53874	47,02386	47,46408	59,76756	79,48946	60,66189	61,35327	37,50449	42,60424	42,26936	43,58622	12,66122	8,84346	6,476017	9,378108	37,58234	36,18224	44,31297	42,07837	57,21534	47,74191	41,42808	48,65136	26,78417	37,47092	34,37452	76,38435	46,81974	54,28264	44,03569	59,76908	51,50386	53,84105	55,8265	61,40839	63,12852	51,09886	47,57978	49,63121	39,16246	30,89965	27,58959	76,68346	55,85122	48,77763	37,09784	33,48075	51,52147	57,58807	59,77239	43,57773	68,99342	49,32119	48,46672	47,85201	31,26699	43,95205	37,38464	33,27351
3/8/2018 3:50:00 AM	106	9,029344	7,14709	4,984458	11,8044	5,675909	11,8596	6,022602	7,167882	17,52777	27,55264	9,397866	15,49576	18,42928	27,3642	23,3104	36,97564	6,535491	6,3083	2,776857	4,427705	5,618299	7,412896	4,855078	20,92424	15,77413	12,12181	12,84773	14,54382	33,38293	43,55162	31,18831	42,02455	17,39335	4,573731	9,294597	17,77679	64,31042	32,1665	40,9775	42,27246	57,79226	78,7069	62,32573	60,54045	29,75969	39,00572	44,18372	42,99147	5,585074	3,629808	5,329216	13,60245	39,33134	45,04331	37,26984	38,11533	59,66768	45,45148	39,46058	46,8779	25,72875	29,0424	51,23785	66,17174	47,83122	51,68808	42,6644	57,50207	56,83514	57,08886	55,34807	54,05366	65,65139	41,64008	47,52887	56,40287	31,52962	41,36322	28,12203	82,19801	49,48504	41,61237	31,02633	32,26314	53,53897	50,13566	63,36919	48,04708	74,64488	43,92062	49,64993	47,99749	28,18987	43,02933	43,64798	31,21076
3/8/2018 4:50:00 AM	107	3,219565	3,296446	5,432969	6,097895	5,50467	7,131687	6,222024	11,43761	19,22586	22,87205	8,896856	15,57748	27,38713	24,53229	25,61637	38,24761	6,845987	7,828804	2,660602	4,380458	11,29068	8,977674	4,947295	9,660492	15,68606	15,07232	14,11548	21,2708	29,86413	45,53195	35,66217	38,89354	7,893941	16,54661	9,656899	14,79947	56,9458	34,99461	50,14596	45,99083	52,83895	77,67504	68,76996	62,04596	28,29044	38,42831	39,75423	43,73778	4,639285	20,31506	5,402644	8,336995	33,94141	38,96711	40,85703	36,85629	62,04168	49,24651	38,85175	49,15085	29,65953	28,28699	56,84964	71,11108	54,00109	51,79342	42,01743	59,98508	55,72536	56,14155	60,86822	59,48622	60,11226	41,9277	51,8578	57,1397	46,77816	41,81538	25,81841	85,0322	49,09682	41,45999	42,35916	32,9655	49,33971	46,82382	63,07755	53,16403	75,43421	43,45034	47,03574	52,69307	29,80072	41,98718	42,03512	34,26593
3/8/2018 5:50:00 AM	108	2,986433	9,633691	4,38847	10,19424	6,059143	5,331565	7,347342	10,24411	22,06434	16,99706	9,618493	19,83118	19,20031	37,54531	19,50327	33,90376	6,349885	2,517753	2,895046	6,118272	6,677787	7,198276	10,36935	30,56885	18,97139	18,3207	12,97828	12,53267	34,26717	34,34412	31,81076	42,1848	6,404799	6,594344	10,9022	18,59182	57,30382	34,25578	38,62926	46,2949	51,85186	78,33997	62,52542	65,88265	27,0575	37,50684	34,70428	40,63833	10,65657	3,76568	5,129518	8,058619	35,99766	42,39314	38,32173	44,11182	56,72552	54,977	42,50747	54,19361	25,57023	34,66968	60,75486	64,25122	52,3539	51,63006	50,65263	59,92892	56,825	55,62714	59,13255	57,41545	60,64006	45,10568	49,15147	52,49932	32,71414	30,92465	32,28254	84,199	51,70432	40,08096	36,43216	45,57161	51,98407	49,12197	66,70494	46,1361	70,43608	48,06539	47,7189	50,41454	37,95044	46,22852	42,91777	33,2148
3/8/2018 6:50:00 AM	109	0,1710323	0,2926752	6,001534	0,5626244	5,390141	5,544388	8,803948	11,58536	31,95168	28,53634	10,25745	19,9913	23,52399	32,51299	37,58745	41,59615	5,753274	3,141648	3,550232	4,810594	6,578525	3,999987	5,022864	5,566493	15,44519	24,10104	18,07202	17,49662	39,98515	33,06262	38,36856	37,69396	14,01546	7,681532	8,56004	14,85266	60,84094	37,09632	43,34038	43,29292	54,81868	79,16225	62,41628	69,05739	24,15582	41,03794	33,20203	39,49063	5,793408	12,2105	5,071631	8,168449	37,06089	36,95699	40,88189	45,32667	65,21973	47,97615	45,86407	48,19912	27,2364	27,83599	55,69733	61,8971	61,08775	52,55202	51,52727	54,57222	59,78055	56,66115	59,50224	51,86305	63,4078	51,18183	45,37653	57,07415	42,9548	47,74501	36,40804	88,73411	62,40108	50,12006	35,34663	40,72087	49,53781	48,76084	74,91663	46,6541	77,78383	48,81472	50,78574	56,0892	29,75056	48,83587	47,03712	35,75721
3/8/2018 7:50:00 AM	110	3,418711	4,224621	4,176752	4,587339	11,66017	6,648639	10,00021	8,480535	20,52594	28,26716	12,14239	25,35436	27,87191	22,48584	20,91885	33,42701	5,269121	3,771483	2,694864	13,32877	5,933562	3,520046	4,699174	5,889423	31,92542	14,23305	13,8724	15,07288	36,42186	28,50568	36,29676	43,86108	6,361489	5,242457	8,545051	10,86082	55,89226	32,81665	48,14261	45,5372	54,91462	80,50793	64,71832	67,91376	30,15501	31,99195	34,7114	32,54263	11,82727	8,83745	5,697322	8,014685	36,55387	37,29554	38,30619	38,92421	63,27289	50,73145	36,24219	53,29797	27,65881	20,06708	50,35188	68,8188	51,51912	59,59079	42,2842	60,80702	55,94442	57,52204	56,91735	54,10111	63,01172	46,18991	49,42853	64,59349	37,42215	34,86751	31,80393	85,22423	54,65518	44,8861	39,54769	33,42748	56,4468	47,16388	63,43771	47,46471	70,74603	55,99104	47,84359	51,24116	37,1357	45,29717	37,83564	30,35422
3/8/2018 8:50:00 AM	111	4,983974	11,5949	4,481862	9,25757	5,787537	6,270102	6,619004	10,70437	22,46691	18,45636	11,6552	21,87935	24,22414	23,14862	24,2671	29,45921	6,304639	8,952116	3,794554	11,34235	22,97559	11,38719	4,855839	10,15639	15,30034	27,73625	20,61713	16,1084	32,13908	32,61854	40,55233	40,67018	13,01821	4,007792	9,029828	19,11127	58,15836	39,60129	46,64733	43,12846	55,40762	81,73132	66,09721	62,32718	27,18791	37,26072	31,85525	33,19988	5,068593	7,612525	8,745511	14,5077	44,55163	31,40286	42,05349	33,28864	62,01488	49,87635	45,93425	50,01444	32,47734	20,40928	43,40594	65,4885	48,45145	55,10237	44,95959	60,41287	58,6772	53,7415	59,30882	54,10685	67,9941	44,9129	44,17938	55,64048	40,35091	38,67277	28,41781	84,43489	53,492	42,19676	47,13563	37,74944	54,46286	48,33375	64,31151	50,67439	76,67738	48,5894	49,417	52,43354	26,33945	44,1494	43,51403	33,52433
3/8/2018 9:50:00 AM	112	4,408502	9,643359	10,74215	11,50828	12,13452	5,236033	7,344786	7,673864	19,27739	25,47842	10,52553	16,21553	19,1427	20,31382	17,0269	33,08901	5,048699	2,190885	7,150959	5,489128	5,48671	3,207407	6,126148	5,257861	15,13539	14,33487	16,23619	24,1686	32,1415	40,61699	25,78167	38,9276	7,932901	5,239901	8,843945	10,57948	54,5745	38,33651	50,84418	48,61634	58,41643	79,52829	63,86149	67,16353	26,59068	35,3793	30,69539	31,37918	4,745455	3,277796	5,759629	14,99634	37,24166	34,39794	42,44584	47,36586	62,77686	60,60697	48,15526	53,68687	26,19281	31,95168	32,66654	69,72322	47,18432	54,75367	44,72108	63,76423	57,11325	53,34653	60,62604	54,84568	62,13079	49,19588	55,97149	64,8774	42,01585	36,49874	25,757	85,29772	53,58353	51,64788	32,31965	36,03317	53,01979	52,15987	69,83111	46,08608	70,32797	47,24048	50,82609	52,55816	25,8517	44,40111	39,09565	32,81284
3/8/2018 10:50:00 AM	113	4,535187	2,782245	7,047483	12,70695	7,577573	7,335876	7,426434	8,269438	23,9497	22,14336	8,939752	16,61955	23,77328	25,66693	28,37581	30,03357	6,145074	1,946632	2,420425	4,385499	6,609748	3,155118	6,782507	4,903571	16,34132	19,54313	14,00068	18,69978	34,53547	31,84392	42,8335	40,24245	14,82413	4,904469	8,784194	11,5844	60,17	35,48278	46,62233	41,73968	53,40186	82,64866	65,41943	70,17883	19,88223	33,21059	34,93818	36,64677	5,599028	8,867777	13,20927	18,56315	38,40262	31,35313	39,6884	37,77375	68,47494	57,03139	41,93427	51,89075	29,45416	28,14337	27,62219	70,80757	57,56666	51,70162	41,95652	55,76654	58,61592	56,04498	65,40141	55,45528	65,87423	47,54048	46,32274	59,14331	47,46498	42,58697	29,83726	81,51401	61,53619	47,50518	35,14941	42,02345	53,1203	53,40828	68,66075	49,77467	75,68012	53,8409	50,18512	56,05735	28,25804	44,11894	42,44107	41,21083
3/8/2018 11:50:00 AM	114	3,008261	0,1259947	0,356985	0,8769894	6,303257	5,24674	17,94976	12,60845	20,83368	25,70568	12,76401	16,69547	23,87061	26,90098	22,99445	34,50286	6,315761	1,972328	2,123812	8,561076	8,956193	5,241283	4,698967	4,746836	17,175	21,06474	14,69558	16,89544	28,09889	37,62524	41,36715	39,53864	7,567279	4,942805	15,48271	24,66402	61,95464	36,08256	40,33896	42,46304	62,13266	81,90594	66,9054	69,70436	23,28477	24,66768	27,87087	24,33204	13,36228	2,948373	8,906457	10,09249	34,24604	30,39822	41,46925	32,0403	60,42434	49,61187	48,60128	47,19179	24,291	28,23	31,53404	66,12588	57,04755	54,29487	53,11429	60,63039	57,78667	56,84986	63,73377	59,23554	63,96939	53,13019	57,62766	57,75531	39,56221	37,3749	38,72576	79,61436	59,65918	49,95773	32,57343	41,30581	57,56355	52,21748	68,53442	54,34142	76,36515	51,90767	49,66146	54,96954	27,99072	49,56047	41,82458	32,27115
3/8/2018 12:50:00 PM	115	10,60946	6,53853	3,560525	4,411127	7,884615	5,339163	11,51325	8,12569	17,96613	20,0688	10,10479	18,5807	20,66327	19,69952	22,88461	37,13984	6,875898	2,127335	1,991946	4,282645	6,175744	3,265431	4,655241	6,355755	20,94178	31,33317	14,68432	14,99047	31,41157	31,89013	35,65125	33,04557	6,248825	3,771552	8,974982	9,976999	57,92675	39,81702	45,98966	48,23746	63,06754	83,84796	63,82094	65,59239	24,08129	30,74574	39,30275	30,33433	8,506092	20,62058	22,87964	7,853393	45,22021	39,64557	42,39155	44,94501	66,51256	51,71578	44,77074	49,83366	21,30996	17,36786	26,90691	63,30135	55,87477	55,71411	56,17754	55,74167	57,02475	60,23548	65,73746	60,84231	67,41656	50,22311	51,4077	62,87246	32,82272	38,13612	32,98623	83,59113	51,59054	47,71309	34,34406	34,67479	54,7947	48,14068	71,61839	51,62549	71,63283	53,56281	56,49391	52,89491	26,66978	41,63862	36,94194	38,88311
3/8/2018 1:50:00 PM	116	4,163766	3,357855	4,349027	4,349511	5,61153	9,413545	6,135127	7,676972	23,98673	25,31464	14,24106	20,28729	22,25229	15,03861	17,25347	31,83438	5,237414	9,733229	2,248356	5,276235	5,452863	6,345671	4,913863	9,865994	15,13449	19,26047	14,22773	22,69825	25,64786	26,77843	25,44762	36,1479	7,941672	3,601349	8,286914	10,4224	56,46786	38,70255	38,2608	48,43647	58,59451	84,05034	71,07904	70,74355	22,96039	31,72663	34,25922	28,87075	5,047801	2,640501	5,332463	8,108145	33,40794	36,80523	45,13339	39,63548	61,02357	56,75819	45,98958	50,78132	23,9276	25,26801	31,35321	62,6798	52,75075	55,07501	46,92404	67,09328	57,82521	57,9271	62,70253	61,59393	65,86808	52,34499	55,59426	62,35867	24,28748	37,20111	33,89036	75,57893	57,88773	48,02656	33,37478	41,01812	57,71469	49,95109	73,64397	49,80148	78,3504	47,63428	53,30929	47,31177	28,73253	41,23052	38,77176	37,8898
3/8/2018 2:50:00 PM	117	9,193607	6,458886	7,839233	4,08937	5,655877	9,659869	5,938121	12,41255	21,78783	22,74674	9,890515	17,95583	17,63877	24,87152	29,18946	31,31852	5,368521	2,067307	1,867264	9,428188	5,417841	5,578374	5,250608	15,19617	14,35054	25,56318	14,48967	14,77917	36,79549	31,1718	40,74878	31,41247	14,9256	4,274218	8,190899	9,971402	57,95148	33,25459	41,31969	41,89393	58,11823	81,36101	70,73926	65,71701	17,17693	33,82737	26,3992	30,82981	4,071963	4,59031	5,777313	9,007791	37,14723	40,14748	50,89191	40,1901	63,55976	53,21777	44,51523	53,57137	25,82601	20,51406	26,68034	64,56516	59,55032	56,92536	43,00336	60,48547	57,37656	58,00149	63,20831	60,12745	68,09102	55,32314	56,09133	59,69848	26,78223	33,22744	33,45609	75,08766	56,01611	56,15826	34,33501	44,55598	57,87046	58,94666	67,01958	50,36023	74,28858	50,14721	52,84793	52,38361	32,72803	42,28987	40,8102	45,26954
3/8/2018 3:50:00 PM	118	3,23718	3,343834	8,611572	5,237552	6,024744	4,609513	8,805743	7,571217	18,19926	29,79174	10,57513	16,53687	15,49797	23,95813	15,88556	26,60554	5,446231	1,801296	2,343198	4,864197	4,885472	5,405062	4,498922	5,63474	16,59262	28,71408	17,23392	16,71709	19,75644	37,5561	34,23077	36,13105	6,710669	3,907839	7,630485	17,26894	57,36468	37,34278	42,17659	46,67634	61,16	79,51888	67,75144	66,77277	17,06468	34,6006	25,62825	28,60342	4,097591	11,80952	5,105479	9,013041	33,30301	34,69296	40,36465	42,00625	63,62221	57,29139	45,35802	52,62082	31,9851	31,50564	29,74725	61,63379	56,85434	51,22769	48,37119	58,69737	59,5106	57,57515	58,1116	63,9877	67,13376	57,94513	54,86606	59,25958	26,35293	42,39695	47,59823	75,88004	55,86366	45,18457	35,22415	37,5219	55,49258	54,64779	68,30861	49,15084	79,38163	51,62149	51,8893	52,55077	39,9111	44,60993	40,7445	37,07221
3/8/2018 4:50:00 PM	119	6,827544	3,903487	4,417344	3,444753	9,658417	6,282672	5,482151	8,105936	18,49269	19,6531	9,818053	18,39384	22,00065	24,06167	14,96243	25,23196	6,194808	9,063398	1,891026	4,571314	4,9761	3,771621	5,840725	4,914415	16,17609	18,58822	14,22883	18,34017	18,88546	28,97906	25,64994	28,35067	6,01224	3,809198	8,293684	10,734	60,07018	37,32165	41,2585	45,38027	57,87654	81,25497	64,9875	65,80611	15,7559	33,87683	22,48791	23,4002	3,918823	2,865274	5,019341	7,931795	40,3688	41,02654	44,94895	43,74358	70,36651	57,84041	40,99269	54,14567	26,9168	22,42063	29,23691	67,24773	56,5549	61,27819	50,56982	62,09542	58,47632	54,39021	62,36758	63,91336	65,97163	57,65045	55,09353	65,01374	28,64348	47,69224	41,94983	69,37832	59,28099	53,92981	33,78557	36,39133	56,18521	60,34704	69,18705	46,70155	74,70885	46,39306	52,85022	53,44448	32,87833	49,25136	39,76604	44,12412
3/8/2018 5:50:00 PM	120	2,783765	24,89549	3,182264	3,405035	5,048353	4,609652	5,599166	7,646304	18,5912	27,50007	9,681421	18,79525	27,29912	19,96471	20,81758	20,22567	8,035685	11,24385	2,252293	5,480908	5,190511	6,071577	5,352427	8,69543	29,01063	21,33621	14,30406	15,00491	28,73929	34,44242	30,50895	33,90321	5,418808	4,306062	10,39781	11,56699	59,2935	42,6271	38,29831	47,59816	57,72719	83,85003	65,34172	68,49553	17,71137	33,37278	29,37328	28,21439	8,367044	2,209535	6,703346	7,418421	32,97462	43,30356	46,56997	35,09795	69,15659	48,21411	42,57626	52,98312	20,70976	16,8377	29,03521	60,442	55,41224	55,47007	44,81184	64,28036	59,55191	56,65783	61,24081	61,65175	71,57327	53,6915	53,09405	63,21992	25,27389	39,68349	41,41294	69,33825	59,33521	52,01468	34,51606	38,79932	61,24151	56,51719	69,16446	53,36753	76,51491	48,83897	58,31317	55,34891	27,20518	48,34474	37,85947	45,46053
3/8/2018 6:50:00 PM	121	5,362442	7,921571	3,972977	3,135499	13,47294	4,619184	6,88695	10,26884	17,43465	22,35024	9,567584	15,6717	31,61658	15,92417	31,81677	20,64932	5,080818	2,813467	2,107234	5,377086	5,606005	3,806711	4,322986	6,88467	20,97038	18,52004	13,34363	25,20896	31,52948	26,02799	31,60181	28,32284	5,712451	6,003053	13,38362	11,36052	56,7175	41,13223	46,15198	44,59943	58,26129	83,53179	66,27459	65,22747	18,65378	33,03527	19,95407	32,88945	4,69717	10,12399	4,910339	13,8179	38,52171	41,82063	43,52985	45,29185	65,64192	58,75663	41,37206	54,40133	35,50964	27,04887	20,35146	64,33253	55,33468	55,13235	50,47995	60,58204	61,48521	53,66379	63,97416	59,87339	71,96011	53,21632	57,66274	60,29469	33,64936	36,61693	44,17785	61,51214	69,01008	46,61085	35,65519	42,14343	59,09925	53,79622	71,60878	53,86632	80,80743	51,19066	55,81054	56,90829	30,85267	39,38675	37,33518	52,37304
3/8/2018 7:50:00 PM	122	1,970532	2,358463	5,070181	7,891524	8,945556	12,70827	6,281637	6,714398	28,73466	25,04435	10,14969	24,73033	16,58764	22,32434	20,47089	21,185	5,562003	1,620317	2,136798	5,962367	5,014645	4,759338	6,887089	7,65038	20,66928	20,37888	14,8231	19,75291	30,13788	26,88743	24,21931	38,9582	10,1883	3,456772	7,157314	15,02162	56,13589	38,69557	39,61304	49,36347	58,35868	81,32018	69,86752	70,70222	13,84049	30,04262	31,97143	29,16757	4,12529	6,646704	4,833941	9,805898	35,05153	40,89095	43,88201	37,84787	61,40265	49,65476	43,35482	63,1719	22,22411	16,15923	28,21812	59,42294	55,37778	61,02985	57,97808	63,11381	59,7554	52,52293	66,54275	60,63232	69,47952	53,1375	54,37666	64,10519	18,54781	23,47066	33,9305	65,84535	61,37489	53,94742	34,99344	38,30867	55,04186	58,11851	71,02198	52,179	80,07668	54,03887	53,74959	59,44594	26,50966	42,39355	34,44919	50,23016
3/8/2018 8:50:00 PM	123	3,42106	2,429405	5,373839	5,121436	14,32085	4,37797	5,546046	6,582739	18,20534	22,75848	10,73179	16,50165	15,91899	25,00829	18,87012	24,39462	5,088763	2,119115	2,376009	4,657176	5,706164	3,152838	4,862607	6,387669	16,92156	27,97828	14,77267	13,71754	18,63181	25,55779	22,56307	26,02108	10,31789	4,307305	7,128441	9,90882	55,55137	36,30174	40,73808	49,93314	63,47446	82,27232	71,15979	66,91451	31,40197	29,92305	21,59794	28,02947	12,94637	7,59795	10,18132	11,76248	44,38847	35,96368	43,85721	43,53434	61,67364	53,35406	46,3608	50,3067	19,61035	23,21695	17,56701	61,07545	59,44124	54,78434	58,93845	64,13889	57,86382	63,44786	64,39531	62,29747	68,65185	56,91472	52,89844	60,6748	19,20514	33,3591	29,3871	64,67562	57,98484	52,43983	35,1235	38,17018	56,41336	56,53059	76,2672	49,43689	75,1479	55,28189	54,12902	52,57143	26,6463	41,17636	40,43491	49,41202
3/8/2018 9:50:00 PM	124	2,554847	3,006742	3,302111	5,690485	4,289346	5,299721	5,898748	11,3264	21,66971	21,97247	10,4023	28,0993	11,14922	35,24301	14,77378	24,522	6,284745	1,253523	3,449036	5,819448	5,612428	3,090393	4,612621	21,5911	21,85366	31,94194	16,62398	17,42043	34,7467	36,24759	26,85808	29,77067	6,746795	4,039152	7,111723	23,4174	58,22993	33,56599	48,87475	48,64066	63,18779	82,77368	69,10692	64,08986	12,21596	29,0098	20,17248	32,02296	7,983602	21,58502	5,815581	13,899	38,52675	43,08376	48,54526	35,67916	61,46476	54,54079	44,85321	51,71999	18,91171	15,66935	28,106	63,33271	56,64677	56,95492	59,54866	59,68999	62,75378	59,04578	68,35129	60,74568	72,14178	50,34574	48,7136	60,09663	23,60335	23,49491	26,77526	63,00744	62,74474	61,52728	38,39101	40,5122	58,92	55,18492	74,88672	53,85831	76,49349	49,42825	54,04662	53,13122	28,8646	39,93148	34,66602	63,39694
3/8/2018 10:50:00 PM	125	7,617153	9,746836	4,473847	4,406291	4,404358	7,178935	8,439986	7,117043	22,47803	21,91444	13,10683	27,66565	19,7331	14,00068	21,50966	17,12423	5,830502	7,957353	1,818151	9,011521	6,045536	5,256064	5,295576	14,73157	16,89945	15,76709	18,97843	14,58209	23,63948	29,00945	22,13508	23,28581	16,49142	3,80167	6,859389	16,60588	56,50544	36,6818	42,43348	53,73985	61,28931	84,28514	68,01309	71,13023	13,83869	27,29401	18,35689	35,79119	6,007267	2,960806	5,153971	10,51033	39,06941	37,96101	45,82084	38,88186	64,71451	59,5421	43,34031	55,94917	16,7133	36,41095	28,02167	58,71318	61,06805	62,64009	56,92681	64,96609	60,8475	58,97823	64,85909	63,87483	71,3798	58,74959	56,6496	65,9757	18,29955	18,83393	19,62077	58,6283	61,04512	57,07388	35,7664	37,64748	54,799	62,21389	70,6708	49,20294	77,77209	51,43685	51,71489	55,24453	29,23222	41,69194	36,73526	59,1253
3/8/2018 11:50:00 PM	126	0,4474746	0	11,30713	0,6305261	11,77498	6,690707	5,75659	9,574078	28,81666	21,60353	12,30977	23,73363	21,73705	12,14688	14,52372	20,00587	4,852454	4,81536	2,398873	4,435303	5,025006	3,38293	4,438757	6,658514	16,49398	20,10631	15,74533	14,16038	20,22774	36,04291	16,74099	23,76989	5,20412	12,47928	7,445014	9,777232	60,64482	34,9944	36,44044	50,537	66,81456	84,37348	70,88128	67,84145	12,57757	20,88286	17,85705	32,95694	14,50721	7,815124	5,405338	13,51528	42,35501	43,98658	48,33672	43,47529	62,54704	56,61853	44,51302	60,81787	16,88785	20,91685	26,25084	62,55624	65,7302	58,60764	63,03818	61,4189	62,17699	65,00746	70,2504	62,6347	70,02024	54,48138	52,77292	64,53215	17,54628	32,80186	29,86482	58,94258	59,9283	62,29388	46,28399	38,77797	61,06171	63,69875	78,18172	55,31865	77,04292	53,97312	52,1346	58,03873	30,99828	37,03616	32,92413	69,07652
3/9/2018 12:50:00 AM	127	1,84585	3,525641	4,055454	9,389091	6,062597	4,698483	6,169389	7,606515	17,14233	24,51481	10,18264	23,38638	11,05217	11,96521	16,30043	22,96357	5,632323	17,47272	1,503923	4,425978	7,925993	3,361378	5,171793	8,060068	18,96593	28,28056	15,86124	17,86217	16,19239	18,77356	15,2053	30,68116	5,635362	6,640764	17,25022	15,72841	59,32278	35,56518	52,12374	47,33139	64,46445	83,80305	68,1878	66,58882	11,73892	22,72332	16,86899	28,17474	3,366282	10,23666	11,92895	7,084714	41,15171	33,55134	51,76262	36,97896	69,93093	58,91758	50,81689	62,48702	30,36264	23,07423	19,52068	58,87635	62,94755	56,16718	61,92487	60,57326	66,79272	64,50714	69,53049	70,44499	67,43121	58,10263	51,29034	65,23182	25,74519	24,73689	25,48457	61,38503	61,554	61,56803	36,29359	45,65478	63,4337	59,82897	77,76103	52,8469	79,7561	51,37323	63,50291	55,26891	32,96923	41,08118	32,36938	74,02609
3/9/2018 1:50:00 AM	128	2,078567	3,980783	7,991891	3,219012	4,676932	21,2835	5,691588	6,532106	18,4529	27,15565	15,73421	24,56883	13,63906	16,83487	18,23193	32,15379	5,024246	7,169471	2,61287	6,950984	10,77255	3,198497	4,477163	13,43391	16,12138	19,42957	15,12116	25,61146	21,15785	27,29284	16,94345	31,49681	5,710033	7,464149	6,628537	9,397796	61,06177	37,66074	40,15493	45,91125	62,72395	84,51274	70,43663	70,02438	13,16879	17,42298	17,2697	29,87608	3,502155	18,48413	4,547415	6,661486	43,53159	47,28677	50,92901	45,61934	69,34136	54,02707	47,86797	59,62069	24,0643	21,48618	15,53762	62,05046	54,61787	61,28143	63,19448	64,34917	65,36092	63,12901	66,62038	66,90457	73,11311	52,94568	53,30135	62,58572	18,03948	16,05147	16,99395	59,22477	67,38444	52,63629	39,38598	45,96872	60,78561	62,4781	73,49408	52,76823	83,31006	53,41629	54,26109	56,69907	31,36438	37,4998	31,69934	81,47858
3/9/2018 2:50:00 AM	129	2,417247	3,39709	4,081565	0	6,132639	4,672856	5,19514	10,34193	18,11381	17,87564	9,955308	24,0232	14,26614	13,36013	22,96226	38,5034	4,794292	1,250484	1,972742	11,93468	4,819159	6,183273	5,950555	8,005982	20,11232	17,6664	16,21746	19,99358	17,52756	23,38576	15,84328	25,22677	11,82195	3,764023	6,720408	10,3632	68,95191	37,94547	39,31332	51,68774	62,11691	83,87386	69,17081	70,04379	15,88922	34,02065	27,81333	27,79786	3,885458	2,567004	4,532977	12,08472	40,99663	32,36295	47,42333	38,40082	66,50385	53,68299	44,79485	56,86353	28,48122	13,13612	27,88642	57,78583	61,27584	59,84175	54,00565	61,06012	62,66177	58,20168	67,56376	65,62922	76,2824	53,88676	55,68054	69,25882	17,56203	16,96073	21,88999	65,68544	66,51559	65,35332	43,4806	42,51609	62,13473	56,24662	75,02052	56,15557	80,71535	54,0484	55,95367	59,55398	25,38973	37,56949	31,75502	79,51343
3/9/2018 3:50:00 AM	130	3,213486	3,40379	8,079063	6,549722	4,534704	10,15404	5,10313	14,81888	18,96006	22,26155	10,8439	18,21556	9,621533	13,99315	23,64155	33,63637	5,080819	7,581234	1,664663	4,421627	6,938827	6,629226	4,903224	6,693952	17,87142	31,87956	19,30074	17,7542	17,25678	21,51276	21,03138	26,13803	7,586483	3,365799	13,72693	10,36334	60,00221	36,39506	40,8705	50,84507	66,72614	83,68569	70,90966	68,24091	19,68902	17,15255	15,91878	22,23461	3,602315	6,591098	4,917869	6,308507	39,84361	40,50453	48,08542	39,49236	67,53814	58,24181	47,28145	59,71347	19,64191	26,77256	26,58785	58,75029	57,76801	57,16547	53,60011	67,24345	60,36058	62,1446	68,21169	64,01891	73,2789	57,82522	53,47446	66,55498	17,18937	20,96969	15,25171	55,11708	62,96005	57,81568	48,03672	48,46002	61,18424	58,88048	76,30762	53,6897	81,67876	51,83107	57,39349	59,2535	26,52375	42,5382	35,33516	79,1742
3/9/2018 4:50:00 AM	131	2,242623	2,185911	9,965324	2,919637	6,441204	12,12361	5,508192	7,458347	21,08221	18,39916	11,48071	20,42834	10,71722	24,45803	15,66175	35,47103	4,577462	2,478034	1,603255	4,327959	8,990798	3,34853	4,816741	5,65643	18,22198	21,61217	15,94406	23,33195	16,02302	25,48588	14,12646	22,40592	5,8687	6,39803	6,512558	9,726596	69,02402	41,11019	53,92442	50,20453	63,02443	87,00425	69,88899	70,18781	13,37347	18,54174	16,17795	27,52964	3,500773	10,76999	5,823387	9,305578	45,06791	36,9458	49,43813	43,17846	69,63618	57,3137	47,66696	58,22578	24,13337	20,40409	20,31844	55,0288	61,48569	58,74468	57,21223	60,93633	63,98202	62,74957	73,51901	65,0201	70,43905	57,3968	51,0237	64,60123	20,68993	20,14734	26,89828	60,69911	63,07893	59,97327	50,17027	47,31564	64,33302	57,04002	75,31043	55,8763	79,41956	54,87857	53,71277	56,98953	28,45139	39,08744	30,31816	82,82072
3/9/2018 5:50:00 AM	132	2,093556	3,539249	3,65502	2,916252	4,364431	5,644204	12,70101	7,015985	20,27934	19,47412	22,4645	20,37867	23,7708	21,34905	20,07163	32,25823	5,419706	2,41849	1,624668	4,36153	4,931338	6,513386	4,36975	5,802387	18,12921	19,84568	17,23586	17,34506	15,48802	24,76576	13,69785	21,86491	4,979692	3,421129	6,393125	11,98013	59,80258	38,10746	52,59554	48,72983	62,14005	85,46191	71,4537	72,3883	12,31736	23,27414	14,51951	18,84546	22,13548	5,656292	4,105051	13,36621	42,50352	44,65959	51,62653	48,25852	65,66016	61,41088	44,61953	60,28315	24,10215	12,38775	16,531	62,28607	59,43337	63,09116	62,09246	64,59363	63,59404	61,99906	68,47577	68,80298	76,71958	59,73115	54,18373	65,90041	31,18535	19,43648	17,65425	56,3666	65,53244	61,66839	40,06141	46,61866	63,99273	63,91689	74,89707	54,2682	84,21599	55,03191	56,38525	58,69737	28,4297	34,78434	31,47878	86,32764
3/9/2018 6:50:00 AM	133	1,905255	2,116628	10,02155	3,023113	11,48217	5,077572	5,585143	12,02455	23,69198	20,98606	10,98067	18,36131	9,27781	15,30863	10,48326	38,3171	5,098226	2,827766	1,2089	4,792564	4,922774	5,240592	4,283543	6,05189	21,0217	15,61526	21,01956	19,36685	11,92494	22,85713	15,22153	22,02703	5,794375	3,650254	7,548699	10,85378	67,69777	39,8671	41,93019	47,7102	60,33336	84,59673	68,85541	72,86721	11,37848	18,2521	15,38033	27,55381	4,198027	5,457629	4,57981	6,273901	42,95321	42,58096	57,48266	35,11204	68,91261	57,62483	49,93493	58,5197	22,28227	26,18832	30,4628	60,32597	63,73473	64,34578	57,00708	65,10057	62,50553	64,78677	67,03223	69,47751	70,62804	57,41366	61,08553	64,16232	23,21846	30,81296	16,76275	62,8909	67,04866	66,23481	49,38612	48,89851	62,61764	60,94738	78,49898	52,31115	81,84226	58,10269	56,85186	57,41138	40,03226	35,74015	39,04986	85,37502
3/9/2018 7:50:00 AM	134	2,927374	7,886687	3,904247	4,118313	4,887821	4,311035	6,272104	6,128495	34,25219	18,51265	14,84202	18,1118	14,65414	10,11577	31,28944	34,85529	5,38648	4,886922	1,092368	10,66244	5,719426	4,994473	4,325472	9,419209	18,59147	16,11136	18,07582	18,84318	14,62437	17,81271	14,27242	20,76253	7,954453	6,858077	7,105507	20,24232	65,37218	46,36764	45,8993	47,97884	60,51441	84,39642	70,09512	76,08844	11,14956	17,40993	27,45503	24,2834	3,067114	3,110494	12,0307	6,311892	48,19366	47,85699	46,97786	50,76992	68,7415	61,16394	56,99167	58,01048	21,10508	11,03331	21,17698	61,29102	58,42141	61,05458	58,3341	61,42732	66,22507	64,28078	72,40177	66,50434	72,30121	61,60208	56,26554	67,40363	21,23391	32,47928	20,75756	69,06989	71,1687	61,08829	40,53202	46,12083	64,09683	63,42458	77,33042	54,9388	79,24224	54,36091	59,64785	62,89732	24,63355	34,88541	41,53915	86,74984
3/9/2018 8:50:00 AM	135	1,766758	9,213709	6,558493	5,356571	5,476487	5,611185	5,484844	11,64891	18,09751	24,53546	10,31754	19,90944	8,239943	11,84095	19,09897	27,85691	6,598903	10,03419	8,266123	4,822197	5,000207	5,032327	4,566755	23,91806	21,69181	30,52098	22,94416	24,74836	12,38948	20,74582	12,69321	23,15532	5,720118	7,384851	6,214149	12,63069	60,48927	42,26293	46,03553	51,56491	66,06577	87,82446	69,31312	69,82248	17,95307	16,45246	18,1804	22,59401	2,813191	6,332822	4,57463	5,88141	38,94107	43,83904	49,27774	45,87906	73,20617	54,32168	46,42076	60,906	24,94364	14,31373	26,64284	60,56586	62,26743	60,75818	55,51586	67,89401	66,27162	65,76226	68,12162	66,25843	72,57571	61,46884	53,81176	64,24072	21,01189	27,29401	12,8143	62,43232	63,72955	62,52921	46,22368	51,30161	66,07433	64,35296	78,12031	54,51018	83,36691	55,44824	57,13997	58,27351	30,25282	43,32463	29,13814	82,77293
3/9/2018 9:50:00 AM	136	3,182126	2,545521	5,334743	2,527009	10,19417	4,743935	10,92728	10,66078	20,44533	18,76713	10,63875	18,14254	8,648665	8,6296	17,63691	32,01516	5,37384	3,192349	1,573483	4,446287	5,670037	3,724235	4,367885	6,0302	19,02541	20,76336	17,94651	17,71593	20,54066	17,8203	17,33132	29,4543	4,809005	3,320071	6,261537	13,32712	68,55134	45,76481	41,42138	57,4082	63,58043	85,5609	74,55141	70,25635	8,66262	26,39478	28,19311	34,95351	2,935041	3,695568	8,396677	8,438606	42,47237	40,13747	59,91158	42,0461	69,24556	55,73386	50,33909	60,28674	20,89536	13,88877	33,70952	57,27151	64,86752	67,94238	57,67897	68,5981	64,8135	64,42115	71,40984	66,87045	74,8693	60,6114	61,53957	68,59417	22,93698	26,68753	14,75278	63,37914	67,9137	60,85303	42,22418	42,94996	69,40588	66,60401	79,87975	58,83635	78,89023	62,13459	61,3275	55,64545	30,13277	37,2326	35,44969	80,55703
3/9/2018 10:50:00 AM	137	2,424707	2,851735	7,892767	2,388097	10,71045	4,981212	6,095823	9,735371	18,93754	24,49167	13,22191	25,774	9,381286	24,05704	13,44669	27,38333	5,386688	2,063992	1,261052	6,517808	10,61388	7,821273	4,701868	5,523734	18,34398	21,01846	17,16844	19,37804	9,49602	19,61635	11,83936	42,15966	7,067585	5,521109	7,86348	8,290714	63,58836	34,7219	42,81761	46,61528	63,91737	86,5853	69,89452	71,46821	7,726708	15,36182	24,84692	30,20571	10,94434	5,532093	4,519853	10,54135	44,31836	42,98222	47,06047	42,91916	75,15031	64,16736	50,18712	61,20779	36,48665	12,57025	28,3752	59,37189	60,50792	63,7138	59,32333	70,41522	64,83726	69,86413	70,7262	70,61464	74,03156	60,55993	59,96663	67,74916	19,86627	14,05849	23,88774	65,43055	66,58239	60,71266	41,74175	45,87906	64,05104	64,34772	79,1235	57,86714	85,07225	58,48516	59,07985	61,65334	28,28622	39,13164	33,6792	90,54259
3/9/2018 11:50:00 AM	138	2,514713	2,950652	5,108795	1,972674	18,0372	5,112041	5,892946	8,822875	20,91857	28,98037	11,20545	33,14462	9,297081	20,74395	14,85584	29,96091	5,963887	10,5515	1,506894	10,47269	4,791943	3,07713	4,617043	7,973517	18,66145	19,02844	17,87425	19,68764	20,60062	18,30653	18,90929	35,4452	4,874143	2,562099	6,778986	8,029122	63,3792	34,86227	50,61485	50,93564	63,62449	84,95275	71,66729	74,03666	7,683604	28,02885	35,77938	31,54993	2,991614	2,113657	4,230562	23,25362	46,73029	41,25422	48,02284	46,74977	77,92226	60,01443	51,17879	61,95016	32,86424	10,85516	28,13958	52,51761	60,67792	67,50208	56,42076	66,5167	66,89814	67,43494	69,64937	69,29944	74,48145	63,96842	59,39966	67,77292	17,97511	24,77854	23,06117	69,62492	72,80069	58,86404	42,11152	47,0057	64,4981	64,45174	83,47743	58,25521	84,30179	57,38416	58,81997	58,27413	24,14684	37,38541	30,0398	83,46272
3/9/2018 12:50:00 PM	139	9,198649	1,622389	0,08537798	0,4022989	7,622471	7,383607	10,62452	7,184323	24,5968	22,14612	10,90759	21,31127	9,044817	7,205459	29,10996	33,77625	4,837878	0,9575321	1,446176	4,564614	7,451233	3,703098	6,370054	8,117126	19,38833	23,78778	16,45833	20,80342	19,11175	26,87735	21,3465	48,50312	7,74142	2,946162	6,656996	11,16124	70,73358	45,33771	54,17807	48,1067	66,41565	86,97924	68,8644	75,45679	9,701316	20,34877	11,76752	36,77325	5,587561	6,87583	3,989349	24,44415	39,48953	41,50434	53,71353	53,38874	71,23833	59,3156	45,81033	63,73355	25,95587	29,80347	28,54485	52,31321	65,40976	62,39183	60,48512	72,06344	66,21664	64,74027	71,70052	70,91851	76,86864	56,72766	60,89605	71,94104	19,99192	29,39663	23,56577	56,50663	71,32114	65,95263	43,35067	49,72038	63,46624	64,25136	83,63347	62,08403	82,76318	58,78855	62,50773	57,0394	35,72854	32,90285	28,1384	82,04528
3/9/2018 1:50:00 PM	140	2,313909	1,867402	3,224953	2,284344	4,993577	4,465214	6,12152	6,793007	23,90715	22,30044	11,42421	19,05152	10,11605	13,09958	22,909	27,24277	7,225907	10,08268	2,330557	5,396911	6,165036	3,094123	4,226348	6,064463	18,15891	23,85479	24,69441	27,05716	12,81264	15,81682	12,81533	33,39184	6,821189	3,815484	7,116283	8,407245	71,99775	37,56149	49,25142	49,33549	64,45037	84,63265	70,97909	73,60294	14,32568	22,66592	10,71072	31,04347	5,304626	1,573	3,931808	6,927982	46,99865	47,47106	57,12291	44,27069	71,79722	59,06464	53,19449	63,80174	29,01684	29,47454	29,35297	46,31783	62,24276	65,35512	61,52581	69,79616	68,45856	67,70654	71,43623	69,82144	77,74184	58,65426	60,60552	69,45258	16,0072	28,06055	17,27233	61,95395	71,25401	57,11047	45,89833	49,90246	64,36091	66,69678	79,77067	59,4659	81,5527	60,39947	61,16027	60,27092	32,19904	34,3366	27,92606	71,96397
