# Supplementary material for: Neuroblastoma signalling models unveil combination therapies targeting feedback-mediated resistance
Source: PLoS Comput Biol. 2021 Nov 4;17(11):e1009515. doi: 10.1371/journal.pcbi.1009515 (PMC8604339; doi:10.1371/journal.pcbi.1009515)
Supplement: S2 File — (ZIP) [file pcbi.1009515.s023.zip › drug_sensitivity/LAN6_drug_sensitivity/LAN6_AZD_TAE_lowC_21-230318.txt]

Label: LAN6_AZD_TAE
Metric: Phase Object Confluence (Percent)
Cell Type: LAN6
Passage: 17
Notes: 
Analysis Job: LAN6_AZD_TAE

Date Time	Elapsed	A1, Image 1	A1, Image 2	A1, Image 3	A1, Image 4	B1, Image 1	B1, Image 2	B1, Image 3	B1, Image 4	C1, Image 1	C1, Image 2	C1, Image 3	C1, Image 4	A2, Image 1	A2, Image 2	A2, Image 3	A2, Image 4	B2, Image 1	B2, Image 2	B2, Image 3	B2, Image 4	C2, Image 1	C2, Image 2	C2, Image 3	C2, Image 4	A3, Image 1	A3, Image 2	A3, Image 3	A3, Image 4	B3, Image 1	B3, Image 2	B3, Image 3	B3, Image 4	C3, Image 1	C3, Image 2	C3, Image 3	C3, Image 4	A4, Image 1	A4, Image 2	A4, Image 3	A4, Image 4	B4, Image 1	B4, Image 2	B4, Image 3	B4, Image 4	C4, Image 1	C4, Image 2	C4, Image 3	C4, Image 4	A5, Image 1	A5, Image 2	A5, Image 3	A5, Image 4	B5, Image 1	B5, Image 2	B5, Image 3	B5, Image 4	C5, Image 1	C5, Image 2	C5, Image 3	C5, Image 4	A6, Image 1	A6, Image 2	A6, Image 3	A6, Image 4	B6, Image 1	B6, Image 2	B6, Image 3	B6, Image 4	C6, Image 1	C6, Image 2	C6, Image 3	C6, Image 4
3/21/2018 11:30:00 AM	0	23,32056	44,19526	21,11523	20,06417	22,53931	39,8526	22,93718	22,59208	28,24368	31,96783	18,91109	21,11379	30,50612	39,31919	21,42352	19,02423	23,75753	45,71404	23,82205	31,81898	34,76915	38,2074	25,6471	18,95267	27,75738	33,83483	19,61573	21,42442	32,58116	33,6238	23,91979	21,67005	34,5135	35,78408	25,57084	22,03961	21,80185	37,25893	26,52278	18,66904	22,14765	33,35165	21,13368	19,61877	32,12574	34,25502	34,45347	24,75734	37,63877	34,10726	21,29683	27,70999	39,78338	24,75527	30,19355	26,17036	30,65463	32,48783	25,17269	21,13962	36,76517	34,03777	26,14466	27,22591	38,65226	29,33583	22,12575	23,53842	43,01849	26,41786	24,09822	27,28904
3/21/2018 12:30:00 PM	1	29,78848	46,73478	20,57077	21,24081	21,90878	38,95398	23,73059	23,86052	27,94941	33,23615	18,29562	22,84254	30,57665	41,77194	25,36003	21,39547	21,02025	42,087	22,76111	31,66978	35,59192	43,02906	26,98628	19,16874	29,14187	39,55695	20,2169	23,33534	28,43543	35,08829	25,64199	22,80338	35,45404	36,20366	26,78741	24,09586	24,2669	37,32157	29,43109	21,02481	24,84706	37,53302	23,16016	23,31558	36,08512	39,05332	40,29344	26,30975	34,15278	36,19322	22,29485	29,03749	43,01102	27,41787	28,13771	27,06233	31,24654	37,29761	27,1672	22,41794	48,25963	35,68814	22,82583	28,57068	39,58354	31,75212	23,42002	26,03773	40,97149	28,90266	25,13477	31,06681
3/21/2018 1:30:00 PM	2	27,01653	48,84858	22,12526	22,20608	23,03734	41,57279	23,55486	23,67948	28,02215	33,85251	19,28879	22,6939	31,05686	43,25541	21,9782	20,33495	21,89199	41,22203	22,17486	34,79512	36,269	43,02208	25,88107	20,44312	30,3498	39,60765	23,60922	26,03296	30,86511	36,68159	26,54827	25,04497	33,45884	39,95531	28,38052	23,23145	24,69434	41,51864	31,18686	21,57763	27,05371	39,57511	24,87387	22,219	39,24984	41,42124	38,47701	26,87507	43,02188	36,8853	22,91771	29,01221	46,18756	27,01287	26,88039	29,75775	36,88025	35,61077	28,65778	23,77293	43,38997	36,95008	22,09466	29,96077	48,74344	32,75109	23,04819	26,11191	47,8279	30,59461	25,38434	30,01672
3/21/2018 2:30:00 PM	3	25,61816	47,97331	22,37345	21,71122	21,87617	41,34747	23,20126	23,22861	31,33854	35,56041	19,72583	22,92026	34,74586	43,84491	22,98526	20,83554	23,59382	45,51469	23,50409	33,75179	35,9096	41,227	26,4575	23,00902	33,96876	40,11902	22,3499	28,46976	29,85011	38,42023	29,55605	26,39292	36,1848	39,5126	28,23151	24,37417	24,65199	41,39699	31,11758	20,97156	26,75432	39,91069	24,11196	24,46356	38,94583	38,66379	37,76615	27,58621	39,43703	38,42361	23,66193	29,08751	41,65278	29,68971	27,24946	29,54686	37,56562	37,06282	27,22232	24,51778	43,05496	42,4406	24,6589	31,06287	46,8299	34,43185	24,4467	29,42749	43,98652	29,48621	25,71528	31,68635
3/21/2018 3:30:00 PM	4	25,99028	50,91636	26,07952	21,56271	24,8184	40,89613	23,74903	24,11154	27,74108	36,0773	18,99273	24,07217	30,09788	44,54845	20,82525	20,38897	22,40129	49,32776	23,36566	31,76254	34,92899	43,18434	28,16555	22,2505	34,28811	47,82286	21,39016	26,6248	32,72499	39,56558	30,8555	26,31307	34,83338	40,2332	29,33335	26,73443	23,92677	47,24704	32,05978	23,33113	28,37858	41,67917	25,93881	24,36775	44,71333	41,22493	36,0454	26,94947	38,28512	44,20804	26,4412	33,01669	36,37199	31,42166	32,53855	28,86957	33,86488	39,28085	28,11264	22,59187	43,83987	42,48874	25,96478	28,47439	42,26038	33,99322	25,05858	27,54566	48,82405	30,94206	27,17078	31,6809
3/21/2018 4:30:00 PM	5	25,64124	51,96485	24,44808	20,37004	24,49077	41,47775	22,04368	24,4532	29,38398	37,33395	19,16045	24,81771	32,84151	46,96363	19,39703	20,34061	22,48059	48,50402	23,29182	32,00452	35,52719	43,12127	27,67718	23,51611	31,80406	44,13496	21,43533	28,10711	31,2194	39,82932	26,78119	25,90863	42,27219	37,33601	28,96932	28,41781	24,48359	40,66423	31,1383	22,54808	28,26557	42,3539	25,40548	23,84477	38,86743	41,57058	39,68322	30,05271	34,07286	41,76427	28,16962	29,70809	42,96578	28,3602	28,12748	30,03958	34,09407	38,44013	26,81394	25,76599	43,55811	41,76241	24,88623	33,38073	37,58504	37,16153	24,31781	26,79639	45,1059	28,92	26,81076	32,43002
3/21/2018 5:30:00 PM	6	24,17696	51,67932	19,29121	22,0919	26,45488	42,1214	23,71166	23,19732	28,63512	34,98564	18,84208	26,43216	29,91483	45,26968	19,06602	19,94419	21,53798	46,60871	24,12004	31,51	36,1897	42,91936	26,76358	25,46171	35,05643	42,07069	25,57492	27,85126	35,35464	40,95594	25,76087	30,37177	41,91541	40,85489	30,12365	28,31241	28,37816	42,05067	31,95823	21,29262	26,88384	43,38113	25,22222	24,15154	37,29575	41,97295	40,77006	29,63334	41,7021	40,31215	26,72379	30,05022	40,5801	27,81195	27,84158	30,42282	30,55634	36,32212	30,05277	25,3594	39,68756	41,6371	26,78403	29,92533	38,60688	36,0961	23,72009	26,50655	47,01985	30,20999	26,57383	32,20235
3/21/2018 6:30:00 PM	7	24,56779	47,34444	19,70145	21,1267	24,85977	41,93662	22,97075	24,21474	30,80853	34,61186	19,60633	25,52484	29,73869	44,44345	19,88506	20,86304	21,74417	43,99273	22,49965	30,96119	35,8897	45,25579	27,21209	22,86818	33,50678	41,34125	21,30906	27,82666	33,94804	38,54616	26,81429	26,44293	37,78245	42,74046	29,08702	27,28932	25,86387	39,78324	30,5046	21,36826	28,65198	42,24248	25,52726	24,76797	45,25068	43,66207	43,56633	29,52476	36,43084	39,3857	25,67964	31,84246	45,21945	26,70687	29,78469	29,9111	37,19482	43,85977	32,43776	25,59412	41,06509	41,32467	26,80123	31,73747	37,70819	33,32601	25,55993	26,29221	48,96655	28,95094	25,99883	33,3379
3/21/2018 7:30:00 PM	8	23,96614	49,1023	19,78483	21,51042	23,85569	42,26051	23,72189	23,60639	30,43124	34,44276	18,84595	24,3205	30,19252	42,47748	19,99669	19,7228	21,23204	45,92631	22,80697	31,78479	34,0366	45,24136	29,41555	21,8808	30,89198	40,00953	21,70169	26,62011	35,54107	38,87945	27,08589	28,25472	43,52668	42,48694	30,87685	26,74079	23,45138	39,96367	32,09521	21,60664	25,03185	43,13453	25,59668	24,86371	36,4001	42,16712	37,46333	30,258	39,17855	40,39822	25,92645	31,26838	44,8767	28,51618	28,30964	29,40401	35,19618	37,17341	28,62636	24,264	42,77644	43,05165	27,08119	30,75162	42,53717	35,13179	26,07385	25,53914	42,98083	30,15729	26,65734	33,02843
3/21/2018 8:30:00 PM	9	25,98392	47,1111	19,41928	21,15689	23,65889	41,04319	23,35178	24,75485	31,26264	35,63654	19,93742	25,58231	31,25318	44,22234	20,0514	18,46368	22,55056	43,43646	21,82665	32,85388	36,15081	44,81826	27,45545	26,53639	31,24191	39,84389	21,5185	25,67695	31,0043	40,25019	27,55706	27,36447	39,25467	42,98319	31,29704	29,48387	23,1462	42,64941	32,94319	21,76993	25,57665	42,21935	26,36453	24,78517	37,41041	43,72713	40,06494	31,65603	37,34948	39,66747	29,74994	31,29994	41,7249	29,91835	29,73253	30,9259	36,86968	38,22923	30,12219	24,09269	54,50603	43,85458	25,12019	31,86312	43,39004	34,32693	26,06903	28,45698	49,52303	30,0451	26,45239	32,64333
3/21/2018 9:30:00 PM	10	24,15085	46,67365	19,58347	21,40148	25,22961	41,53087	24,5845	24,53491	29,28658	36,20579	20,47849	26,30388	30,76129	45,32673	20,02818	18,60397	20,31727	45,45438	22,00714	31,28109	37,98374	45,94766	28,82094	24,01035	31,04802	39,8499	21,87196	25,56477	36,25263	41,5176	27,90934	27,35646	44,3703	44,21606	32,50055	30,7166	23,62926	41,80033	29,86054	21,12069	27,95583	43,34784	26,45413	24,36174	41,49253	45,24529	39,55494	29,80583	40,86981	39,6808	29,22435	32,45711	44,84886	31,41371	32,01142	30,15265	42,27164	37,73438	31,43526	24,88692	50,14575	43,52985	28,1422	36,12567	38,59941	33,39861	26,53984	28,10677	46,44977	32,64671	26,26706	34,83823
3/21/2018 10:30:00 PM	11	25,05422	48,43398	19,92471	21,28689	24,14967	41,63614	22,84683	27,01929	30,01416	36,58398	22,24373	24,72135	31,00444	46,91224	20,47635	19,10512	21,31783	45,55875	23,35406	31,04968	40,22783	46,52596	28,88291	23,86342	29,56821	39,64729	20,74658	27,76926	32,44032	37,61356	28,29002	26,68297	39,84382	43,31696	31,00658	29,8032	23,48254	40,197	28,55942	21,16455	30,176	41,6302	26,41813	26,4057	38,89755	44,62989	40,45791	30,36679	41,76324	40,99718	24,49941	34,07528	49,01788	32,19109	32,67829	29,87995	36,36246	39,40311	32,58689	25,25476	46,68871	43,14497	28,42908	32,03422	39,5202	33,42528	26,41302	30,98343	45,81779	31,35617	27,45123	33,20561
3/21/2018 11:30:00 PM	12	24,49222	49,96124	19,69821	20,7166	26,1821	41,46746	23,16127	24,40974	29,10519	36,57804	20,76785	24,09282	31,73513	44,86641	20,34558	19,46818	22,21029	45,12946	23,65412	31,44797	40,37191	48,1069	26,72262	23,64866	33,85714	41,07655	20,87927	25,02349	36,40404	40,12634	29,06803	27,45551	46,46393	46,01831	32,7609	29,05394	23,81107	39,77371	29,64005	22,19814	28,93278	42,93027	26,5567	25,17276	42,05964	45,63923	38,97374	33,43695	46,94595	40,55703	27,55271	33,83351	42,86464	33,03424	32,47154	30,0391	42,78072	39,11106	27,53813	26,97855	44,30896	42,9903	24,87359	30,81172	45,23259	35,81199	25,8848	27,62462	43,38866	33,85542	26,35327	37,60175
3/22/2018 12:30:00 AM	13	24,18373	48,494	20,36797	20,75859	25,04732	40,76025	24,33224	24,95027	32,04562	37,06489	20,11702	25,43449	31,33303	43,75925	22,00383	20,3882	22,60997	43,8963	24,00213	33,67864	39,59584	46,56782	28,54706	24,89038	34,37265	41,38124	20,72115	25,94627	34,21655	40,01057	28,80485	27,05874	38,42355	45,42972	29,97071	31,98511	22,99037	41,46365	28,5923	21,61659	30,29282	43,63713	29,10409	25,25261	41,2337	43,25472	39,90358	31,02772	40,53305	40,69657	26,3226	33,07058	46,18929	32,60859	32,66965	30,15867	33,87994	39,59301	30,90614	27,24973	42,20719	44,4132	25,01706	32,6356	46,12697	35,7063	26,77857	28,0486	50,88363	31,78755	27,42768	35,90379
3/22/2018 1:30:00 AM	14	33,79856	49,91925	22,10779	21,43755	24,29771	43,43888	26,88668	24,85985	29,91269	39,3453	21,58868	25,38206	33,64342	43,38155	21,10619	19,74491	21,72904	48,54042	24,06208	29,80169	45,83582	46,73913	29,71043	25,68151	30,54667	40,55067	22,32959	24,68978	36,25104	43,26889	28,53393	27,55499	37,31335	48,25528	32,67318	39,20114	23,62062	40,46646	29,95434	21,13955	29,34067	45,41259	26,87175	23,94341	43,2961	46,04664	41,45868	32,28966	48,6057	40,71804	28,83158	34,55155	45,9	33,08812	32,62012	30,65056	34,9683	40,38876	32,33968	26,91444	45,99165	45,49776	25,56843	33,6812	48,81521	34,68743	27,3959	27,00804	47,5507	34,18781	27,89034	36,17989
3/22/2018 2:30:00 AM	15	26,4544	50,17704	19,37935	20,72861	23,65751	41,73195	23,15339	25,5361	30,43988	42,59298	23,05841	25,23044	33,84864	46,61133	23,61268	20,02542	24,04641	48,53442	24,70339	31,68076	42,07429	47,96924	30,20288	25,43898	32,30148	39,04799	21,19806	25,65719	38,48399	39,78835	29,70726	27,31543	42,90437	46,83757	30,96818	33,7518	24,77039	39,64508	29,84216	22,18266	29,20826	44,25391	28,54063	26,13678	39,86662	43,61137	42,80905	29,83636	46,73954	43,81147	29,43192	34,38239	50,24694	35,08676	32,56155	30,20488	40,04221	42,30942	30,3967	27,8822	49,76715	43,9593	28,74641	35,45113	51,6802	35,08572	26,8643	29,19637	55,2741	31,04339	28,85085	35,9259
3/22/2018 3:30:00 AM	16	26,26347	47,41359	19,5997	20,58224	27,44757	42,49109	23,43722	24,25094	28,70131	37,81553	22,72844	27,30307	34,54431	44,48352	22,26252	18,53089	22,79807	43,57973	25,35767	31,76406	45,75991	48,00419	29,59038	27,0939	33,15664	37,92627	23,36	24,80361	34,08073	40,57209	28,44903	28,50118	48,13695	48,73971	33,32995	30,86421	23,90183	39,3317	31,68939	19,40304	28,86674	44,10188	28,06089	24,96146	43,19049	45,31872	42,0517	31,73761	44,32706	43,8648	26,95692	36,22686	51,40224	35,05485	33,50326	32,79593	37,58365	40,17926	35,42855	29,08246	47,41683	45,40527	30,83175	34,09014	46,46207	36,35334	27,42278	28,48578	47,1683	36,16539	28,65661	38,01717
3/22/2018 4:30:00 AM	17	27,84787	49,74518	20,04711	21,49004	25,60953	41,47215	23,3743	26,80406	31,55566	39,65808	22,73977	27,79558	32,36116	44,99973	25,47524	20,5647	24,99557	48,92214	26,45902	32,26148	45,80322	48,15526	29,67631	26,84012	33,50817	39,3538	21,87065	26,13264	35,96127	41,04934	30,3583	27,54814	40,75853	48,03845	34,76859	33,01627	27,23633	39,87664	28,22634	20,50225	31,27073	43,63512	27,57329	25,45687	50,68116	45,27341	42,96923	33,35247	47,63359	44,69635	30,25462	35,31754	53,66145	34,50169	39,67596	33,32359	34,75326	42,60825	33,36981	30,87727	57,8574	45,50584	29,53643	36,04346	40,89211	35,93543	32,34065	26,98967	51,75294	34,82026	29,18	36,9905
3/22/2018 5:30:00 AM	18	25,54419	48,26986	19,76998	21,69374	24,2948	43,09537	24,36263	26,20724	33,61039	39,744	23,06304	27,10157	33,53566	44,35836	22,7102	19,59805	25,20896	49,0504	26,42773	35,02404	42,86983	50,14127	29,7773	25,72219	33,19939	41,42186	22,99196	24,93907	37,86804	41,97467	29,67789	27,29457	51,745	51,07455	33,9888	35,36058	22,80912	39,74849	27,76263	19,29757	30,09117	45,6795	27,06987	28,52205	44,15659	47,77327	43,04639	33,38618	42,09438	45,6862	30,98966	35,53797	53,78026	33,49346	35,18485	32,98353	38,85651	42,61149	37,45787	30,74215	46,37027	48,06408	33,24333	35,05361	49,13412	38,25859	29,00987	29,7163	50,42944	35,74588	28,14517	38,29603
3/22/2018 6:30:00 AM	19	26,2862	47,41856	20,05436	21,12912	25,00912	42,17044	24,62436	26,62004	31,71523	40,81697	23,3037	26,55	35,57215	43,08321	22,57765	20,37467	24,9301	49,05642	27,24988	33,8293	43,80008	50,73821	28,48081	26,49342	30,45867	39,36319	22,57771	25,64193	40,41341	40,34075	29,63791	27,22294	42,8192	51,78057	32,34679	36,466	23,06338	39,97631	27,57481	18,901	28,79179	44,29577	26,97316	28,46617	41,701	47,97331	43,4748	34,55045	42,28753	45,79313	31,32377	35,91927	52,91853	37,70019	37,33049	34,64751	37,57923	43,56516	40,15922	32,81982	45,41743	47,66827	37,54373	35,90041	48,80284	38,94072	27,50124	32,26307	50,58467	37,05073	28,22337	39,8079
3/22/2018 7:30:00 AM	20	26,70189	46,77471	20,18292	23,09468	26,11986	42,23157	25,6835	26,38394	36,61437	41,31369	22,53861	27,63505	38,89845	42,72643	24,73724	20,00842	26,62695	48,42693	28,77155	35,55579	44,39793	51,51442	31,62729	27,98395	29,82006	37,79198	21,81698	25,31236	36,16953	41,54371	29,66795	28,22689	48,9593	52,94264	32,4627	33,26122	23,5463	39,4063	26,81083	19,49098	29,29432	44,05684	28,21059	26,84647	51,74299	47,2753	44,4476	35,41412	47,28683	50,27514	32,47597	35,7025	48,83572	36,21719	36,76973	34,11797	38,55092	43,33023	36,35645	31,5375	49,01988	47,97158	33,26198	36,69016	45,78891	40,13421	29,63693	31,4508	54,16909	40,86152	33,09585	39,49754
3/22/2018 8:30:00 AM	21	28,19629	47,14502	19,97748	22,96129	27,77361	42,43501	24,2099	25,7331	35,23389	40,02618	21,99713	28,05226	35,66838	44,09068	22,78916	21,33027	25,8524	50,18864	26,54233	37,11462	47,64271	51,24931	31,12393	26,68193	31,84323	37,63891	21,70646	26,4106	40,95401	40,03495	29,94321	28,60439	43,45173	48,61551	33,65675	33,65965	30,07094	37,6231	26,45163	20,22816	34,10408	44,38943	27,34437	28,08652	48,01088	53,69157	45,7791	35,00767	49,94191	45,79224	32,88634	37,2563	58,8322	34,90446	41,39658	33,8282	33,83089	44,09593	34,24784	33,79159	45,38136	46,24302	34,23021	36,23045	45,6002	39,71203	29,93417	30,30725	58,62	36,94926	31,44003	41,20248
3/22/2018 9:30:00 AM	22	28,11388	45,41039	20,51904	22,23129	29,07873	40,74271	24,24071	25,44733	32,36723	40,17953	21,78817	27,90658	34,32022	43,4165	25,43345	20,56132	25,81344	47,40454	26,92916	34,94971	42,69383	53,03168	30,33799	26,19336	32,77658	38,15387	22,71821	25,27969	35,53382	41,24289	30,12738	28,14027	41,47982	53,66056	35,07308	35,21559	23,36055	37,14695	27,57011	20,193	31,3197	46,75018	27,11055	25,8245	53,85928	48,21155	46,15413	36,01811	51,73264	47,41386	30,84563	37,69804	55,75368	36,78099	39,37217	35,08759	45,78865	44,57837	35,56677	39,25549	54,43771	50,69449	31,35555	40,06252	57,06669	39,33943	32,23323	32,62883	50,67122	39,48483	31,6849	43,13502
3/22/2018 10:30:00 AM	23	26,787	46,3885	19,78076	21,25615	27,15372	40,09622	24,54672	26,41184	33,1509	39,36879	22,19089	28,08114	34,59908	44,96228	23,80485	20,40299	25,56698	47,18439	26,64477	34,45686	50,05961	53,89817	33,32262	28,03527	32,69839	38,0859	28,70773	24,81764	40,9299	40,80412	28,9276	28,00992	52,51057	54,10346	34,21033	35,42122	24,25633	39,71976	28,72334	19,58423	30,94863	46,35458	28,32967	28,04577	46,99319	49,25578	43,73639	37,02724	46,06805	46,18666	39,60192	36,44728	57,36557	36,49868	36,88689	34,05117	41,68131	45,97024	35,40983	32,56017	54,03252	48,2083	34,40028	38,92373	47,18114	40,78056	28,28615	33,92504	59,45057	39,13738	33,05682	41,41557
3/22/2018 11:30:00 AM	24	25,8745	46,65976	20,50474	21,28495	26,61486	41,02171	24,16197	26,10446	33,94272	38,42424	22,84455	29,71154	34,24776	43,60839	22,84953	20,76032	27,5027	51,63862	27,81285	36,1745	45,30338	51,59863	32,64574	28,16493	29,977	38,55009	21,49895	25,05429	35,94012	41,76904	28,93326	28,83386	45,34103	52,93808	35,36776	37,70543	26,98787	36,24289	28,40627	20,24964	29,96891	47,32047	28,60425	28,74496	53,26861	48,84629	44,14595	36,23909	50,90276	45,50882	35,63833	38,31102	49,2059	36,50448	38,03955	34,4925	46,71453	43,24243	33,79076	34,04102	59,20659	47,94817	30,48277	38,09441	55,23852	41,88025	29,79339	32,37711	58,96676	41,56913	31,33041	40,41377
3/22/2018 12:30:00 PM	25	25,37335	45,14375	20,82898	21,90056	27,80891	41,50407	24,45865	25,59999	36,1553	39,80865	22,67062	31,88233	37,41213	42,28262	23,26633	20,38013	26,5174	49,03681	26,4506	35,05491	45,66003	53,07457	31,28765	28,10131	28,15864	36,93109	20,43201	23,86273	35,6469	40,82656	28,59617	27,36668	54,35089	55,08151	35,56359	34,48676	24,69773	36,29967	29,34702	19,63507	30,7979	48,20098	27,74667	28,11146	49,26897	49,75291	45,2033	36,82395	51,47145	48,05634	32,95929	39,54734	57,712	37,93422	43,53276	33,88684	43,09378	42,87136	40,24874	34,30033	46,90498	48,81396	32,65369	39,84126	56,9543	43,28449	31,55891	34,36077	55,49155	39,42231	33,53863	43,44585
3/22/2018 1:30:00 PM	26	26,7622	49,98384	20,58252	22,69189	26,831	41,83349	26,43858	25,85813	33,27034	39,86013	23,89824	30,30172	34,65337	45,0056	23,30419	20,54632	27,51886	48,17466	27,2315	34,06195	51,99347	53,03686	34,52801	26,81594	28,75947	36,23397	19,44132	24,61532	34,5794	40,42469	30,06666	28,03106	44,4409	53,91978	36,97654	35,43373	23,49366	34,98315	26,99706	19,50977	28,6198	48,4145	27,34887	27,44688	53,4529	50,64718	44,50377	36,35182	49,31594	46,82686	33,10538	38,55217	58,21231	37,96454	35,55074	34,51985	43,73778	44,03619	39,87836	41,9992	58,80851	49,09387	35,72903	41,13416	50,95111	42,60686	31,82506	34,49381	60,38234	40,21904	32,55167	43,59568
3/22/2018 2:30:00 PM	27	27,42188	47,05619	21,45502	20,7521	26,03282	41,99368	24,60005	26,5435	35,62389	40,93356	23,87703	30,23956	35,08807	43,38466	23,66794	20,29944	25,66583	46,74127	28,08556	34,00178	49,1512	51,98048	32,86542	30,28183	29,96939	36,30381	20,73586	24,95649	41,53052	41,17091	29,11334	28,05496	48,38141	54,23581	34,55577	37,35971	25,05236	35,6172	28,46796	18,59023	31,78589	46,16421	26,38373	27,217	52,20256	49,0719	42,48722	36,83197	48,08314	49,19506	36,27915	38,71546	58,28457	40,16274	36,99989	38,29569	44,18497	45,55074	39,9122	33,37927	55,21967	49,86164	31,8618	39,95925	52,72851	44,12598	35,57844	36,26216	62,00735	39,63266	33,86094	44,1485
3/22/2018 3:30:00 PM	28	28,53041	43,83994	21,37565	21,25311	32,4138	42,71863	27,34637	26,68684	35,93771	40,63212	26,17319	29,69199	35,51324	42,71007	23,59859	20,13857	25,11757	49,6415	26,48527	34,44871	48,15795	53,11657	36,04264	31,57286	28,04729	36,28074	22,73196	26,85987	36,53211	40,64821	29,8854	27,99804	59,44131	53,67782	35,76868	37,1256	24,17268	35,62176	27,29837	19,70187	34,24258	46,3695	27,79136	26,71191	55,04393	49,3111	46,15536	37,0115	54,05822	49,36782	36,18196	38,96241	60,30601	39,28258	39,14927	37,6624	43,13936	46,71426	39,13551	34,95531	49,43427	50,85178	34,96312	41,02924	56,52085	42,99949	37,83496	33,56633	61,42186	39,91953	34,16162	44,49063
3/22/2018 4:30:00 PM	29	27,93318	44,77585	20,69311	20,27258	27,52659	39,78683	26,81366	26,55449	35,34614	40,13643	23,67685	30,13788	35,39664	41,88612	23,50305	20,01381	26,4115	46,97538	28,08024	34,37162	50,4126	53,53829	37,32234	30,10272	27,55872	36,26665	20,70285	24,13247	35,06141	39,62637	29,16321	27,88475	54,45168	53,32898	39,67306	36,68566	25,01962	35,44824	27,82355	19,42625	31,1115	48,01275	25,91981	27,08817	53,7616	51,56001	43,83331	34,98066	47,93062	50,99269	33,96489	39,63728	60,83451	39,95946	41,58419	37,7312	48,81631	47,15221	41,00091	35,94193	63,80768	50,05727	35,70679	40,74277	59,72715	44,31836	35,55331	34,56862	63,99093	43,14579	37,22266	43,97187
3/22/2018 5:30:00 PM	30	28,15201	43,211	21,02488	20,85178	27,5561	40,62299	24,84762	27,41069	35,56759	42,95929	22,83454	31,23978	34,4858	41,39879	23,00708	20,25233	24,95794	48,48434	28,45843	33,99253	43,91543	53,51957	36,01328	30,24895	30,26705	37,01943	19,91918	25,02777	41,06757	39,2823	30,0199	30,2133	46,93966	52,06144	36,85131	34,22531	24,11002	32,41539	27,6119	22,47561	29,26772	46,88737	25,47068	27,44274	53,16714	49,58624	50,32679	36,7776	52,16319	51,06599	35,91781	39,89736	60,84101	39,72522	43,43599	37,20829	41,17097	49,28168	44,31643	35,46634	57,16878	51,07545	35,60621	41,07856	51,79266	43,37561	30,50639	34,65061	63,60287	41,52789	33,74731	44,10105
3/22/2018 6:30:00 PM	31	27,41656	43,16742	20,00228	21,10784	27,31288	39,13427	25,54342	26,40494	33,46043	42,40385	23,79048	30,85813	33,64646	40,80805	23,8103	19,88721	27,72843	50,72191	27,36586	35,30787	46,76317	54,32064	35,35257	28,54181	30,71203	37,17617	19,30724	23,2454	37,86245	40,5408	31,94788	28,82218	54,96629	54,46286	37,8813	32,58303	22,21596	33,72935	27,91425	19,76279	33,37609	46,96507	26,80793	27,93159	53,11706	53,18054	47,0392	37,17493	55,79666	53,7281	39,15306	41,42304	62,14018	40,88915	45,52505	39,72218	41,11731	46,0818	39,25688	33,769	54,22366	51,21208	35,28901	40,50916	54,3607	44,22987	33,26502	34,74235	55,22657	42,96012	37,02345	44,26725
3/22/2018 7:30:00 PM	32	29,3531	43,85775	20,40555	20,86234	28,16817	38,71408	27,36206	27,56396	33,29548	44,06561	23,30121	31,90974	32,58918	40,69698	22,53509	19,59535	26,29456	47,87481	27,39901	34,8175	46,69527	53,43798	35,52608	30,27727	26,83728	35,9165	20,77641	25,88134	40,45839	39,88084	30,65671	29,50224	55,64537	55,12918	37,84131	36,44265	24,76224	33,84858	27,11145	18,89845	32,06572	46,44031	26,32371	27,48646	51,79777	50,29089	48,02933	37,64472	46,62985	55,03647	35,45818	42,19137	65,25537	42,01523	47,61888	35,4854	43,64549	47,95853	41,44342	31,10308	61,90747	50,61899	34,98611	40,25586	58,26122	43,61116	37,08546	36,55601	56,89227	44,40415	36,56948	46,03283
3/22/2018 8:30:00 PM	33	27,02179	45,72233	21,93689	20,68558	26,43416	39,43075	25,74326	27,05197	36,16994	43,48889	24,13862	32,09853	33,21128	39,72625	22,85505	19,87746	25,57057	48,85548	27,98872	34,82842	44,89743	54,81197	35,53693	30,5017	29,4275	38,56695	19,41465	23,93215	37,18032	39,07576	29,88844	29,30448	50,20392	53,02726	37,56742	38,28187	21,03897	32,83226	26,65506	19,57477	35,35429	45,28155	26,21097	27,89069	56,05866	49,61802	43,59907	36,35582	51,76587	54,4074	34,98004	43,40379	66,95181	41,63717	48,28333	39,70208	50,26387	46,76462	44,2959	33,43494	53,54872	49,07625	37,71746	41,52755	53,26743	44,30572	34,32865	37,38492	63,08196	40,80176	39,68184	45,65256
3/22/2018 9:30:00 PM	34	26,2853	42,68153	20,38247	20,41349	27,27979	38,92898	26,11226	26,54046	36,29642	45,30304	24,15727	31,806	32,31799	40,61837	22,8067	19,26807	28,68694	49,58637	28,26025	34,39482	49,25923	54,63728	34,74145	31,08207	25,4416	38,54747	18,97181	23,60584	36,92149	40,00663	29,66263	29,2785	54,31608	55,93833	39,37812	35,24018	21,75778	32,44592	27,04652	19,48345	34,09027	43,6162	26,65368	28,93851	52,68988	51,14542	48,40559	37,80732	56,66301	56,52651	41,12725	46,42711	68,687	44,80535	48,0761	38,48461	49,77267	51,50861	45,26926	36,49204	54,41589	49,32996	38,37589	40,66541	60,03461	44,04343	36,33924	34,461	54,4496	41,31155	37,65687	48,35841
3/22/2018 10:30:00 PM	35	26,80586	44,39787	21,67026	20,56276	27,62096	39,74566	26,58109	27,34341	34,8975	44,79857	24,98529	31,98877	32,86155	40,75349	23,05206	18,70317	27,51402	49,53643	27,46208	34,2729	50,37978	53,26343	33,98444	30,03882	29,90931	34,3817	19,46266	22,6242	33,40324	39,8365	31,65044	29,71644	55,87009	55,43062	47,25913	36,8551	22,76069	34,08923	27,15366	19,47357	32,41966	43,3544	28,48709	27,74274	51,99595	52,56901	46,43982	37,55893	57,81029	54,44428	40,02459	42,56458	67,65618	43,66076	44,79712	38,25314	49,96622	49,99945	39,95572	34,98867	55,21634	50,42192	39,21937	40,19853	67,25291	45,54024	39,63411	37,81063	63,69274	42,68575	39,88063	46,60601
3/22/2018 11:30:00 PM	36	26,68186	43,2271	21,3112	20,23921	30,93978	39,52041	27,60859	30,04269	34,21764	43,67671	24,77737	31,24545	31,9494	41,72172	26,06287	18,68652	25,58867	51,17498	27,10641	33,77853	49,74828	58,91613	38,27545	30,9605	29,61386	37,32116	19,02561	22,37173	33,52592	43,30136	29,0902	30,27002	51,55159	55,25254	40,88853	38,38121	22,12374	33,04155	28,09806	19,42405	31,61659	45,97052	28,99985	27,4082	53,20928	53,43004	46,79328	37,06786	53,91821	55,69815	42,53937	42,48357	65,25269	43,35565	44,06105	39,80534	41,92487	51,22803	45,16143	33,50346	56,39106	50,40396	37,49281	40,75452	58,42051	48,09392	37,64782	38,68666	58,95668	42,79889	41,89662	45,28017
3/23/2018 12:30:00 AM	37	26,07531	43,20749	20,91049	22,51091	26,02965	39,92457	25,0536	27,42499	34,84058	44,30841	26,26416	32,28504	31,75356	42,6003	23,78482	21,66549	26,78935	50,64503	28,51583	33,25942	51,10777	55,55523	36,88425	33,2485	26,76593	34,9991	19,16335	23,01883	34,00648	40,28162	27,45807	29,39096	56,62557	54,99724	39,74981	39,05456	22,20657	36,54013	27,37588	18,8704	31,51836	44,83263	27,23343	27,63179	51,63116	52,55622	45,80695	36,95665	56,10432	56,27722	39,54362	47,3068	68,09364	45,17469	49,46639	42,02033	49,62015	50,80626	45,55592	33,69432	54,1952	53,21819	38,31372	42,10033	62,17251	47,43003	34,32782	37,93131	59,60046	42,65163	37,32945	48,35503
3/23/2018 1:30:00 AM	38	26,06543	43,49208	20,68061	19,85625	26,94878	40,79535	26,19343	28,01876	33,15975	44,35635	26,37392	32,46394	31,15736	42,94395	23,14834	18,73204	27,22915	51,29359	28,56785	34,53484	46,58785	54,38896	36,46607	31,23515	26,31355	33,73384	19,48006	22,82051	38,51949	39,57753	29,7887	27,96945	56,73001	58,87517	39,43254	37,57606	23,96849	31,9782	27,04161	18,20382	31,60153	44,95276	27,02317	27,07767	55,86483	52,21016	47,99873	38,03334	54,77633	54,78469	43,10469	44,13904	68,66206	44,98204	44,02175	42,52528	50,11052	52,261	44,31553	34,16418	68,55603	52,64105	35,2142	42,6834	54,66228	45,06742	45,12399	37,64319	53,83379	43,51556	40,40036	53,33755
3/23/2018 2:30:00 AM	39	27,13638	43,99308	21,05541	19,9234	25,93743	40,12441	27,33574	27,55298	33,13364	45,19328	26,82188	32,27115	32,10364	41,61666	24,15424	18,91779	27,15013	52,88006	29,67182	34,02934	52,19296	57,20456	34,91835	31,55559	27,10358	32,76428	20,05581	22,79751	37,18965	40,09678	28,85203	28,5351	56,73796	56,27811	40,15825	38,98693	23,84878	31,18238	28,89948	19,85149	34,78358	43,36304	27,52017	28,1748	55,01526	50,13614	45,88417	38,54111	59,02734	57,57156	40,94434	44,10484	59,87463	44,09677	43,92069	42,7991	51,38097	52,11359	40,4921	37,2918	70,28093	51,25926	42,59236	43,34826	54,784	47,23088	38,92456	38,64888	61,94725	43,0685	41,39996	47,52894
3/23/2018 3:30:00 AM	40	25,65651	43,54608	20,67909	21,17519	28,78108	39,87166	29,96332	27,49951	38,81666	43,59334	29,21474	31,54606	32,80214	38,72776	22,96827	18,03589	27,08257	51,61238	29,22172	34,15741	50,16827	54,6292	36,70501	33,98168	28,51431	35,14782	20,19563	21,79632	34,47509	39,89853	28,61198	28,67844	52,70246	56,30257	39,26718	40,13062	23,17211	31,70535	25,74519	17,97407	32,81291	45,21614	26,83943	26,69043	55,0181	50,88127	44,5039	37,67953	60,22782	58,64694	40,93439	46,80627	65,10673	46,18825	42,95625	45,64254	43,73888	53,30598	41,39803	34,77149	63,67796	52,29885	35,97025	43,97989	61,87397	45,97045	35,49659	38,50347	58,6897	43,8007	40,80819	49,53374
3/23/2018 4:30:00 AM	41	26,7461	43,49788	21,19833	20,57554	29,38011	38,77017	26,43844	26,07821	35,58797	45,0918	28,53006	33,86135	31,92142	38,60571	23,13978	18,31434	25,94966	49,76363	28,40821	38,03099	49,37038	54,45444	38,3772	31,88889	27,17721	33,89603	18,22903	23,46872	35,39525	39,69862	28,67402	27,87363	48,57461	55,87485	42,21195	41,24033	21,24282	31,93959	24,82862	21,13056	35,58922	44,26144	26,8969	26,45046	54,59937	51,46925	46,11689	40,55164	53,27013	57,14882	36,58012	44,76535	68,52143	45,87354	43,82841	46,37945	47,47707	53,7873	43,22883	39,15693	56,4484	52,25582	36,92176	43,02512	57,14343	47,07442	38,50043	39,81218	65,18581	43,59369	40,98923	47,57412
3/23/2018 5:30:00 AM	42	25,17711	44,92781	20,77656	27,62427	27,93877	40,00007	26,57327	26,92052	37,78045	45,16937	25,90545	32,66695	31,47505	39,3895	22,77313	18,17964	28,50181	51,61887	28,24477	35,62459	53,71587	58,97112	41,10266	32,99914	26,08747	32,94727	20,00194	23,31869	34,18767	39,98487	28,22855	28,18628	50,28984	56,02806	37,85125	40,52056	22,13266	31,37096	25,96167	20,04739	28,46299	46,33406	26,45301	27,41345	51,96487	50,75424	49,04164	39,2986	57,45993	59,54334	39,01719	45,51441	66,54923	46,39624	44,87407	43,62822	52,37532	56,03759	46,59352	37,12506	61,571	53,46071	39,25032	43,65529	61,6036	47,93856	46,48044	39,16128	66,16732	43,21259	45,63612	48,30349
3/23/2018 6:30:00 AM	43	25,14009	42,84745	20,84583	23,36186	26,6257	41,05411	28,52557	26,12166	41,45992	46,3023	26,06398	33,90984	36,05983	39,86115	23,88677	19,25094	26,34007	50,90932	29,19161	34,92595	48,28257	54,34461	37,62952	31,53528	26,76565	33,7605	21,99478	22,38444	35,02832	38,91192	29,0406	27,77776	59,01615	58,37271	39,55674	39,59618	22,69549	31,14708	25,19121	18,0399	35,5955	44,46936	26,40508	26,41772	59,42695	54,65718	48,66615	40,00394	60,63266	57,52411	46,8911	45,99021	62,55658	47,00169	48,74206	46,55027	53,17294	57,01682	46,09624	37,25285	59,1391	53,02084	39,02388	42,04514	57,62295	47,64631	38,76278	37,30838	60,85447	43,6995	47,14053	50,15197
3/23/2018 7:30:00 AM	44	25,68399	44,65849	21,98152	18,91447	27,41255	40,87209	26,81228	26,22072	38,70649	46,48486	25,73898	33,30031	30,30525	38,083	23,45256	19,7782	25,6527	49,50832	29,04448	35,90386	54,69316	53,93975	38,5313	30,21309	25,94717	34,86841	21,2031	22,9872	35,39933	38,74184	28,23815	29,44787	59,935	56,68366	43,38839	40,64151	21,71391	31,92315	24,73322	18,46009	36,37379	44,73814	25,74119	26,42352	52,52812	51,24226	49,97259	41,74507	61,50862	59,71569	47,56466	49,14043	66,4238	49,92078	45,70237	45,92569	45,52008	54,89908	45,88258	37,39963	68,93291	55,71804	37,83088	45,7778	63,38438	48,84526	36,3577	38,83524	59,52552	43,18158	45,53403	49,9761
3/23/2018 8:30:00 AM	45	26,62992	42,64935	21,73201	20,83188	28,25486	38,86115	26,05493	26,90167	39,26192	45,75024	27,52031	33,14959	34,19035	38,97982	23,36691	19,22897	28,56004	51,29435	29,62381	36,33178	49,84037	54,23188	37,13797	32,71033	30,70423	32,04348	17,98754	21,53004	34,26455	40,57858	27,94243	29,41637	62,14585	57,37891	39,67202	40,92783	21,48424	34,21467	24,54493	17,92876	30,9824	43,7777	26,103	32,82991	50,84086	51,45073	55,16475	40,84135	62,13494	61,00644	43,29921	49,09787	72,93567	49,51613	52,61418	46,23736	51,76034	58,1806	42,3387	40,74934	55,99855	54,57698	38,33838	44,60136	54,92347	50,23686	52,04306	39,43109	62,85442	42,34631	41,31335	50,73097
3/23/2018 9:30:00 AM	46	25,59599	44,92478	22,12098	21,51947	28,18689	40,21427	25,73711	27,16318	38,99439	48,03119	25,8946	33,72707	30,8113	39,30979	24,31628	18,79531	28,20783	52,2753	28,86605	36,10239	49,25895	58,66186	37,89539	30,49935	27,7408	33,11216	21,90836	21,60767	32,43473	38,73653	29,96339	28,16804	59,27498	58,14773	41,85932	40,4376	19,90495	31,04112	24,04544	17,94589	34,69689	44,91413	25,98199	26,54475	47,42112	52,34272	49,93348	42,2518	60,98363	63,0323	48,94762	49,40194	72,46436	51,51649	55,59066	46,35589	56,64795	59,90212	44,05836	38,358	71,83024	55,15163	40,83658	45,2658	59,97305	49,0895	44,87442	38,46735	66,95838	44,54858	39,47419	50,17822
3/23/2018 10:30:00 AM	47	26,93102	43,2061	21,99278	20,08593	27,70882	40,6739	25,68579	27,19724	40,02777	46,19142	25,98634	34,47703	31,73166	41,63462	23,54581	18,64756	27,63484	49,27546	29,15637	36,84688	53,71996	58,51978	35,95608	32,83129	24,46998	32,28504	19,33949	21,63676	35,68275	38,19145	28,91543	28,70089	61,26132	57,92385	38,09468	40,62763	21,50579	30,74664	23,25279	17,12374	32,46939	44,95255	25,86303	27,16505	53,60349	52,83564	54,79865	40,71417	61,10177	62,33007	42,81153	48,84138	70,11584	50,89923	49,8832	46,86436	45,32003	56,42628	40,12889	40,25898	67,11877	55,98537	44,34951	43,91958	62,7245	51,10073	40,4396	40,70348	61,77664	43,1192	40,45715	51,36584
3/23/2018 11:30:00 AM	48	26,09251	43,28913	20,48505	20,40534	28,26426	40,7579	25,09484	27,42112	39,35939	46,80572	27,25444	34,45885	31,19523	37,33048	23,18275	19,82793	29,94915	52,10779	30,28818	37,54408	55,07882	56,19861	36,10984	32,08609	25,12814	31,31307	19,07562	21,95465	33,01006	38,28492	31,5214	29,29342	56,18452	57,04493	42,95735	41,20227	21,6512	30,8475	24,01428	16,71164	31,02965	44,88375	25,97784	27,33256	55,42178	53,64252	56,0179	43,83303	61,57998	61,73339	50,06356	47,0995	67,70378	52,52293	50,32583	49,86419	52,09163	58,5358	48,6086	39,25757	68,35855	55,75964	39,23423	44,82462	66,33752	52,01585	39,61684	38,18358	67,81997	47,13099	42,78425	50,87658
3/23/2018 12:30:00 PM	49	27,26922	43,53069	21,06273	20,47013	28,59845	40,27099	26,26707	28,22896	41,51311	47,68368	25,27782	34,28561	31,27528	37,48501	22,63697	18,96207	26,50171	49,92139	29,80334	36,596	52,79613	56,61065	39,01926	33,05468	27,82776	31,69913	19,87152	22,12333	38,66601	39,4246	27,87073	29,43357	56,98725	59,57546	42,20028	41,03131	22,41497	30,78374	23,50278	17,40674	29,73716	45,19051	26,50275	26,43319	54,06915	55,24356	49,66975	43,98265	58,23283	65,03516	49,90178	48,34915	72,43977	54,28817	44,00109	48,65682	55,85599	59,35732	44,88679	39,99944	62,49565	56,51685	40,56276	46,90844	66,90575	52,85809	42,20214	40,22575	61,54419	45,18367	42,89912	50,28818
