# Supplementary material for: Neuroblastoma signalling models unveil combination therapies targeting feedback-mediated resistance
Source: PLoS Comput Biol. 2021 Nov 4;17(11):e1009515. doi: 10.1371/journal.pcbi.1009515 (PMC8604339; doi:10.1371/journal.pcbi.1009515)
Supplement: S2 File — (ZIP) [file pcbi.1009515.s023.zip › drug_sensitivity/LAN6_drug_sensitivity/LAN6_GS_BI_2702-020318.txt]

Label: LAN6_GS_BI
Metric: Phase Object Confluence (Percent)
Cell Type: LAN6
Passage: 17
Notes: 
Analysis Job: LAN6_GS_BI

Date Time	Elapsed	A1, Image 1	A1, Image 2	A1, Image 3	A1, Image 4	B1, Image 1	B1, Image 2	B1, Image 3	B1, Image 4	C1, Image 1	C1, Image 2	C1, Image 3	C1, Image 4	D1, Image 1	D1, Image 2	D1, Image 3	D1, Image 4	A2, Image 1	A2, Image 2	A2, Image 3	A2, Image 4	B2, Image 1	B2, Image 2	B2, Image 3	B2, Image 4	C2, Image 1	C2, Image 2	C2, Image 3	C2, Image 4	D2, Image 1	D2, Image 2	D2, Image 3	D2, Image 4	A3, Image 1	A3, Image 2	A3, Image 3	A3, Image 4	B3, Image 1	B3, Image 2	B3, Image 3	B3, Image 4	C3, Image 1	C3, Image 2	C3, Image 3	C3, Image 4	D3, Image 1	D3, Image 2	D3, Image 3	D3, Image 4	A4, Image 1	A4, Image 2	A4, Image 3	A4, Image 4	B4, Image 1	B4, Image 2	B4, Image 3	B4, Image 4	C4, Image 1	C4, Image 2	C4, Image 3	C4, Image 4	D4, Image 1	D4, Image 2	D4, Image 3	D4, Image 4	A5, Image 1	A5, Image 2	A5, Image 3	A5, Image 4	B5, Image 1	B5, Image 2	B5, Image 3	B5, Image 4	C5, Image 1	C5, Image 2	C5, Image 3	C5, Image 4	D5, Image 1	D5, Image 2	D5, Image 3	D5, Image 4	A6, Image 1	A6, Image 2	A6, Image 3	A6, Image 4	B6, Image 1	B6, Image 2	B6, Image 3	B6, Image 4	C6, Image 1	C6, Image 2	C6, Image 3	C6, Image 4	D6, Image 1	D6, Image 2	D6, Image 3	D6, Image 4
2/27/2018 10:17:00 AM	0	9,440761	6,894963	7,466774	6,567405	15,74644	10,0266	12,48218	10,41653	9,54113	9,823719	7,555538	18,78323	5,352634	14,5776	7,621504	16,03352	6,822294	5,366034	7,604305	7,801171	15,02224	8,337686	5,350078	10,85171	8,227854	7,756204	5,558273	7,337947	6,385252	6,828581	3,601555	4,967673	6,419168	4,902188	6,590407	6,820223	4,625401	6,277562	6,847647	11,10604	5,885417	7,549664	7,800687	22,83799	10,13062	6,092577	5,913254	8,420923	4,892448	6,05859	8,731558	7,007555	5,610979	5,857372	6,478573	4,614348	6,851859	9,841056	17,01274	6,742305	11,88363	10,71901	4,593764	20,95657	4,134339	2,6443	8,457049	5,80591	8,034097	5,438702	10,29012	7,426296	9,284718	9,744281	6,469524	9,51474	7,546627	5,948345	7,835503	6,72849	6,994086	4,833941	6,025227	9,110784	10,55102	6,463514	7,150407	6,282121	13,81915	8,721127	6,277699	8,25652	7,232399	14,04945	9,49091	8,328429
2/27/2018 11:17:00 AM	1	7,932693	12,6253	10,74602	6,102868	17,28296	17,03429	9,171639	11,79287	9,530007	12,81064	11,57355	16,52285	6,180026	8,925797	8,345697	15,12676	6,045605	4,668504	7,55747	7,101984	9,941147	7,624545	6,344635	10,16254	10,10147	11,11406	7,373521	14,20238	9,252666	14,18152	4,941839	8,496144	7,155794	7,597121	5,526291	6,764063	4,828623	3,76948	6,638623	7,210434	6,212492	8,988243	8,368285	7,563826	10,11232	7,029245	6,892477	9,449879	4,504241	5,363686	7,392934	5,911459	4,799058	7,593737	5,02466	5,127238	7,722908	6,515045	7,621987	8,457327	12,88766	9,452571	5,958845	14,63776	5,836027	3,339343	10,09678	6,892959	8,911223	5,184433	7,525973	7,732789	12,51209	8,130595	7,555261	8,837312	9,376105	5,51289	8,962065	11,53674	6,93337	16,89248	6,347744	26,84675	15,05865	13,17107	9,483103	6,6791	10,99359	7,311147	7,194131	11,00761	8,673048	11,43913	8,140888	7,913698
2/27/2018 12:17:00 PM	2	8,664208	6,127252	7,43044	5,600616	9,956898	26,6943	17,56389	12,50256	10,14803	11,8015	8,147105	15,19265	6,040977	20,72813	7,730783	11,71592	5,578995	4,216678	7,218586	7,193026	16,26389	7,915839	13,67761	21,88819	9,893486	19,99316	8,507198	9,875525	9,370302	10,85571	4,503274	6,643872	6,44217	3,261977	5,246049	12,70861	5,608215	9,605092	4,432748	12,12871	7,298299	8,770378	8,156221	7,727054	8,078098	7,591456	7,395764	9,93721	4,881466	4,729774	8,002251	6,422621	5,454728	4,224276	9,790148	9,280711	8,827435	7,070072	8,679195	9,311519	12,35487	10,03412	6,634201	9,206387	6,041115	3,021732	13,73087	6,896415	9,83774	5,092769	9,069134	13,643	13,35074	14,59155	8,007571	11,11226	15,91036	13,0064	8,791585	7,801034	7,609831	5,567322	7,422772	18,3924	12,47817	7,508981	9,594868	13,8188	10,67895	21,37593	7,644509	9,577185	12,45476	16,64657	14,92712	14,47219
2/27/2018 1:17:00 PM	3	8,808439	9,80859	5,082339	12,66993	11,13658	14,2823	10,87347	12,57011	11,7298	10,12696	7,968405	18,2626	5,834301	10,18457	8,453594	18,21107	6,440995	4,510804	5,916985	6,931713	11,95603	8,190692	6,814214	10,37812	10,25226	15,797	6,484513	12,87128	10,7311	8,150005	4,446632	7,398251	5,654564	3,303423	4,403529	5,138429	3,867016	2,662052	3,658751	5,497486	7,258855	8,697295	8,936918	8,09654	10,107	7,315843	7,393209	9,506658	6,199091	3,604042	6,395199	6,188591	5,097743	3,395778	3,226611	9,242373	9,243756	10,12116	8,20347	9,212257	13,76789	9,528277	6,720753	8,492762	4,946535	3,007364	11,12331	11,21173	9,124186	10,00691	9,626505	9,908613	16,447	9,837258	7,898085	13,51494	9,529387	5,59661	9,066783	8,348667	7,636633	19,76963	10,68972	13,38121	12,52728	12,37532	8,594786	7,046171	11,23971	5,654634	7,736034	10,2933	8,876685	10,85268	9,267448	6,926669
2/27/2018 2:17:00 PM	4	7,386024	21,2864	5,74464	5,550053	11,75564	13,90342	9,694477	12,23862	9,522685	10,79728	11,95423	13,90784	6,653612	11,08968	8,006397	16,35714	5,297303	4,591899	7,706124	6,458195	11,46476	12,40177	7,126229	10,52767	10,11239	9,231943	10,12254	9,503689	11,63772	8,363657	4,673616	7,048381	4,948814	3,245883	4,743383	5,86877	2,725948	3,315374	3,365868	5,362926	6,669707	9,445804	8,010126	9,166531	9,395239	7,502486	6,901249	9,532287	5,272229	2,746394	5,104512	14,48283	5,307457	2,199036	3,070845	9,394273	9,422041	7,565898	7,936908	8,400061	16,35361	10,13062	6,532107	23,07886	11,27286	2,96578	9,373964	6,301048	9,855147	6,055137	7,613078	8,899896	12,20318	8,892779	8,449865	9,383981	11,97827	7,430096	9,189461	7,193027	6,993258	5,105618	6,630402	12,20829	15,05512	6,412745	9,417206	7,983326	11,88619	12,74176	7,408543	10,02266	10,47635	28,38307	9,986115	7,552704
2/27/2018 3:17:00 PM	5	6,602012	9,992815	5,03592	5,363686	12,6155	22,06979	9,783101	15,43974	11,93392	10,90704	20,43628	16,31852	6,236184	9,775641	7,864928	10,87637	5,925895	4,007238	5,302208	7,270874	12,06144	10,27313	6,778708	10,40389	10,82587	13,00564	6,564158	10,00428	10,48105	7,764285	8,102413	7,475546	4,925605	1,84288	4,147463	4,532011	3,260735	8,895127	3,472591	4,989985	7,581165	10,81254	8,748825	7,573221	8,694671	12,66198	7,615841	11,12193	2,936561	2,701633	4,109265	4,418103	4,325265	1,952296	2,873633	3,749103	8,518664	12,92282	7,868591	8,848018	20,6755	9,287205	6,820154	8,76575	4,949436	3,004324	9,905021	6,960309	9,556877	6,634063	8,195391	11,3101	12,0242	13,53151	8,231931	10,17981	10,05706	8,222398	9,640874	8,836069	7,616186	5,279343	6,87735	8,885529	11,35631	6,382764	10,4655	7,158902	11,63752	6,433673	7,725049	11,39506	10,97618	10,88949	8,747375	8,746892
2/27/2018 4:17:00 PM	6	6,242886	6,612925	5,033295	5,893912	11,94166	18,45415	9,421971	12,57454	11,40915	12,6939	7,51865	14,73661	6,800259	9,470464	9,49982	11,97267	4,883123	3,628772	8,529923	10,52836	13,08507	8,329534	6,763512	9,97679	10,28432	10,27658	6,636066	10,4244	10,21338	8,306945	5,181463	7,509464	3,479844	1,788172	3,682029	12,80159	3,320623	2,717313	3,598032	4,270902	7,007557	8,911223	8,666349	7,585241	8,94963	11,75598	7,745564	9,240787	4,019189	2,915354	2,784179	4,003716	3,491379	1,91389	2,782314	2,473406	12,06254	7,088652	7,976831	9,667124	14,66346	10,18298	7,177485	10,01229	6,390086	2,864998	10,28777	6,391261	9,928507	5,879338	8,810925	8,97878	13,09592	14,85073	8,167482	9,984734	12,36503	8,360965	13,91019	7,955213	8,638305	5,471996	6,67979	10,5229	13,72037	6,833417	10,90234	6,437679	13,9403	8,916681	7,57999	10,90165	14,76224	18,84698	8,816382	7,473199
2/27/2018 5:17:00 PM	7	5,70948	5,228365	4,616836	5,966719	14,51543	17,13652	9,664152	13,64135	13,01344	16,45806	7,591803	17,43431	6,683729	13,8695	9,035007	11,71668	5,559171	3,628909	5,913392	9,468876	9,983145	13,10317	6,233146	16,75315	10,98261	14,01477	6,664526	9,505071	9,48504	7,900365	11,85504	7,893113	3,365454	1,555938	2,620538	4,428051	3,049362	2,743907	2,85436	2,546765	8,375331	9,397797	8,279593	8,451177	9,054212	8,012339	7,221071	8,779014	4,478683	2,70336	2,472439	2,900987	3,332505	1,954437	2,375594	10,26484	9,534014	7,405919	8,56902	8,37098	14,42515	10,92983	6,687183	13,3113	5,078954	6,675578	14,4733	6,385735	16,02564	12,13162	9,477648	8,317376	12,6157	10,40382	8,092809	10,92942	12,50594	5,847424	9,598048	8,717398	12,31259	5,210544	7,038365	13,98292	13,42313	25,56463	15,45362	7,556159	17,86541	6,513248	7,926891	11,79743	10,20799	15,41784	9,789456	9,228284
2/27/2018 6:17:00 PM	8	5,389381	4,271801	4,192846	4,961317	11,56285	13,17584	10,25828	13,18882	12,60665	17,08119	15,15998	15,64531	7,431477	10,40043	11,06142	11,06032	4,603987	3,233795	5,053948	5,823525	16,5911	9,412646	10,20267	10,54839	11,22265	10,46668	7,438109	11,16897	9,781929	18,29666	5,335572	7,630692	3,743576	1,832933	2,413931	3,447861	2,738244	2,03049	2,469123	2,333734	8,326151	10,3813	8,633953	15,15121	9,121976	8,412081	7,854636	9,69116	2,751506	2,098461	2,476238	1,805993	3,191313	1,526097	2,261895	4,085779	10,6029	7,171061	7,94492	8,917578	14,2086	10,11805	7,93062	13,32194	6,505236	3,014548	10,20143	6,812831	11,61299	6,321425	9,105051	8,627321	12,34431	9,736337	8,375195	9,649232	11,54399	5,314089	9,467839	9,158101	8,595201	5,3813	9,820541	19,96021	13,03707	11,81767	11,47381	7,696728	13,25355	6,270861	8,66172	10,33958	15,07502	20,23376	9,369128	7,99203
2/27/2018 7:17:00 PM	9	5,579064	4,180205	4,183383	4,566963	13,05178	18,4375	11,53218	13,87102	11,55283	16,02385	9,231461	16,87106	7,130581	27,13971	8,860038	13,47121	4,606681	3,378026	4,746906	7,888137	10,15314	9,000746	7,985604	9,80783	10,66327	14,72846	7,521966	10,31878	9,564061	17,20505	5,819932	10,65636	2,531637	1,461096	2,230189	2,996104	1,715573	2,122154	2,421391	3,6917	8,538558	9,911791	9,007653	7,582269	10,89287	7,541654	7,444049	9,155753	2,710889	2,169126	2,19275	3,696259	3,616269	1,109637	1,602702	3,890363	8,787647	7,616947	8,288572	9,204313	14,0167	10,39173	10,53872	9,596666	6,047193	6,988976	9,820264	9,156374	12,32793	8,646111	7,949478	8,821217	13,15166	9,833595	9,04081	12,92931	13,65495	9,395722	9,89839	14,03991	7,595946	6,048782	7,218101	9,756646	15,36652	21,72428	13,67008	7,993825	13,70704	9,758856	7,94934	10,34524	10,79064	14,72349	9,210736	8,443645
2/27/2018 8:17:00 PM	10	5,522561	4,364017	4,171986	5,59958	13,64604	19,14028	15,64386	12,7044	11,86388	14,61801	11,09783	19,53139	6,532314	23,94825	8,64694	18,75974	4,797814	3,316479	5,791681	6,468695	12,07159	9,385638	7,02911	9,944876	10,67833	15,84287	7,596431	15,11315	9,082394	10,97528	6,119861	7,931589	2,36019	1,275213	2,332076	3,27006	1,675578	2,888	2,490675	4,245897	8,043421	10,24992	8,890433	7,551808	9,93638	8,249131	7,620813	9,146082	2,028073	2,084577	2,365302	2,423809	3,835309	1,334549	1,613133	1,930883	8,585806	7,658945	8,314476	10,06997	14,83152	16,81608	7,701218	23,32705	6,014036	3,882073	10,91671	12,83937	10,62472	6,85711	8,56999	14,3158	12,62206	11,6371	8,766786	14,1076	13,06677	6,279495	9,710849	7,592216	8,554307	7,61895	7,655905	10,30766	33,36269	9,946742	16,64083	6,983312	13,54567	12,06206	8,774315	18,70517	11,73975	24,15562	9,161762	7,88351
2/27/2018 9:17:00 PM	11	4,388816	3,543463	3,766302	3,837174	14,38536	19,66139	10,5982	12,41255	23,46022	12,2067	8,739983	19,6062	18,31129	15,63937	8,265638	30,38455	5,102786	3,450832	4,629891	5,581482	10,02141	9,527933	6,565194	16,98628	34,74118	11,38097	8,842493	16,91797	9,994404	10,20136	5,591568	7,26597	3,212727	1,484859	2,199795	2,565898	25,15805	2,20995	2,470435	3,425826	8,302734	13,3908	10,17463	11,61472	8,159401	8,200362	8,182333	10,31506	1,621767	1,87424	2,973516	6,304639	5,18029	0,9850243	1,595933	3,071328	9,375276	7,94851	10,59861	10,25006	16,97233	10,41349	7,18232	11,14873	5,991172	6,218847	14,68757	9,495329	13,26191	6,591099	9,460516	8,030227	11,94166	12,34734	10,04808	10,52926	12,07498	8,831579	9,67334	7,811671	8,556033	8,341208	7,611075	10,60987	12,89498	11,16973	14,47765	6,176434	19,1139	12,63221	8,800217	10,42917	12,5775	10,61277	9,140903	7,789221
2/27/2018 10:17:00 PM	12	4,241338	3,688522	3,590711	3,672704	12,6291	23,20976	10,02653	12,73631	13,46831	12,09238	10,11439	21,64484	7,623439	14,8606	9,951787	19,26469	3,694601	3,173077	4,282784	7,250636	11,10805	9,420521	6,512558	11,04243	11,22838	10,97839	8,388041	11,04892	10,68558	16,48652	5,696148	7,477551	2,598364	1,273762	2,07014	2,962948	1,267476	1,974538	2,247113	1,116338	8,720228	13,03555	9,836637	7,374697	8,513208	9,123771	8,492624	13,37913	1,761163	1,86678	2,002169	1,407148	3,577103	1,259463	1,606087	2,096527	9,365676	8,109249	8,431282	10,92859	14,46038	10,94862	6,902907	8,434255	5,962021	3,045493	19,19264	7,634284	11,17554	6,505374	10,19162	15,80487	12,7685	13,58988	8,989003	9,625192	11,36653	8,722992	9,843266	8,161472	7,760694	5,299376	6,557527	10,99387	13,45753	16,76317	11,93061	14,85874	13,81804	11,75122	9,440138	12,09805	12,46304	23,63457	9,320223	11,47277
2/27/2018 11:17:00 PM	13	4,922497	3,515349	3,526678	4,461553	12,61881	20,00898	10,18354	21,8989	18,46851	18,75718	9,235951	16,63669	11,62308	15,92424	14,49658	19,45893	3,180054	3,059793	4,364847	5,26242	10,41149	14,99592	6,003192	11,17188	12,44467	14,9254	7,788047	10,54038	10,13152	9,497818	5,552608	7,949893	2,134726	1,330612	2,088031	2,066962	2,818372	3,396192	2,483629	0,9866821	8,583321	10,9491	11,03062	8,262255	9,587617	8,475215	8,188826	9,714784	3,206787	2,443703	3,481915	1,146455	5,192653	0,9951785	1,982828	2,993618	9,59031	12,52141	9,274632	10,20156	14,75098	11,29849	7,441838	8,708831	6,538877	3,102965	10,58749	9,147947	12,8612	6,150877	8,763124	8,563772	12,95729	12,24635	9,496022	16,72717	12,4665	5,559585	9,152161	8,90183	9,169086	8,135639	6,680068	14,51599	14,7208	8,524605	20,40057	12,32213	21,36964	14,41734	8,978159	10,88756	16,80012	10,95967	12,64941	8,137711
2/28/2018 12:17:00 AM	14	3,982095	3,32608	3,557278	5,218212	11,0349	18,56011	11,78548	13,4643	12,6186	12,53329	9,727149	17,67504	11,67682	16,64353	12,62558	14,50307	3,281319	3,055855	4,282854	6,237704	17,84421	9,264202	12,55105	9,863025	11,51152	12,43244	9,454715	10,94572	11,44756	16,03193	11,80903	7,90078	2,133414	5,025144	1,746518	2,43051	1,444035	2,022823	2,54262	1,546682	9,057734	14,11431	10,91899	13,41222	8,857552	15,36528	9,413613	10,34324	2,473337	2,225492	3,082795	2,584411	4,085503	0,7218447	1,377929	6,73153	9,941147	8,539664	9,345435	11,04388	23,81079	10,61726	7,312459	7,760832	5,370939	4,301227	11,24945	6,726763	11,66978	6,564987	12,20069	8,666073	12,22487	12,30659	9,390611	10,54833	12,29257	6,183135	9,849831	9,258954	9,796502	5,825321	7,162149	10,63661	15,37363	14,547	15,48699	8,31565	22,19759	9,889962	8,785852	12,00438	14,27449	17,06862	10,13774	8,367942
2/28/2018 1:17:00 AM	15	3,271303	3,17508	3,195526	3,864182	12,80601	21,35272	15,47379	13,26495	12,45717	20,94993	9,939007	17,3528	7,553188	13,64576	8,39792	11,70127	3,305841	3,323318	3,991006	5,762116	11,23225	11,48969	6,358449	10,23548	11,09292	17,45413	7,779343	15,76743	10,34904	9,635488	5,898886	8,166861	2,175343	1,186795	1,74562	2,008455	1,592341	1,804819	1,260016	1,212354	8,55403	10,97024	12,54214	8,691009	9,228076	8,700128	8,499462	10,69283	2,18605	2,750677	1,884049	2,243935	2,519756	3,496905	1,37634	2,339191	11,3454	9,193398	8,983822	10,85744	17,25291	11,0789	7,731128	24,8365	5,317128	3,438122	11,00285	8,730453	11,77367	7,032286	14,0911	8,817904	12,47285	13,55306	9,183038	15,42212	11,40825	6,68352	9,423285	8,099235	7,596499	6,46386	7,102882	15,32783	17,52535	23,14552	11,02557	15,00297	14,84078	11,77878	9,045853	11,22935	11,18769	19,14505	13,65474	12,31999
2/28/2018 2:17:00 AM	16	4,21053	3,133358	4,177096	4,526346	11,68511	15,24543	10,79942	14,09421	13,17591	13,34667	15,70071	20,80053	6,984968	16,62163	9,016357	19,28286	3,33354	7,90368	3,644246	5,058508	15,27934	11,17443	6,933024	10,46633	11,00989	13,02691	8,351571	10,84383	9,138828	13,97975	5,785878	9,16715	1,72621	1,370883	2,05591	2,933936	1,713224	1,759989	1,109292	2,894148	8,315235	11,49018	10,21186	8,731418	13,06173	10,03171	8,545121	11,93524	1,589233	1,826716	1,762544	1,094855	2,34672	1,820983	1,499364	2,0021	10,04953	8,72306	9,449602	9,896454	20,33426	11,11613	7,746049	9,326163	5,106654	3,363381	18,77783	11,23245	11,17353	7,983049	9,597702	9,389299	12,40847	10,60435	9,663739	10,43628	12,06517	6,646912	9,678934	15,33011	10,49811	18,33872	7,237167	10,83672	15,09567	12,38575	12,86673	8,549888	14,72231	6,476225	9,810318	12,67145	11,19881	11,63144	10,47455	13,48102
2/28/2018 3:17:00 AM	17	3,343626	3,037204	2,426365	4,050412	12,74342	20,75217	11,02771	15,79735	12,37649	20,30311	24,83884	17,42022	6,734845	11,68663	14,00254	13,24782	4,058978	2,744322	3,358477	5,534442	22,11863	9,498577	6,633787	11,65672	10,70727	17,21845	9,243756	11,74244	9,465075	9,808107	5,922994	7,914457	2,17106	1,331164	1,834521	2,467258	1,110466	1,780297	1,090987	1,614238	9,540852	11,46814	9,866546	7,816576	10,22519	8,955156	8,921241	11,36556	1,780573	2,14039	2,236268	1,088569	2,14039	2,04624	1,713017	3,761743	10,57188	9,19402	9,54831	10,21386	21,66853	12,54808	8,391496	16,69077	6,191562	3,673118	17,34817	8,709936	11,57638	7,506148	13,4078	23,44289	14,51958	15,55496	9,997238	15,48899	12,91432	7,171475	9,044818	9,425012	23,36421	13,95274	7,113519	11,91189	16,2386	16,14659	15,49631	8,829229	20,15611	11,42628	16,22493	12,21257	11,14024	11,54122	9,661115	8,009919
2/28/2018 4:17:00 AM	18	3,303976	3,87786	2,408889	4,688813	18,532	21,23218	10,83133	14,88602	12,79551	13,51438	10,80729	22,96475	7,479692	11,41088	9,668228	13,75366	3,542427	3,011577	3,112359	5,463431	12,14357	9,771842	6,650296	18,09827	11,42269	13,65868	8,737843	11,64967	9,468806	13,07388	5,943233	8,114776	2,178382	1,623701	1,78755	2,465531	1,760057	1,921626	1,050577	1,053617	8,336441	12,88793	13,7672	8,99294	9,44076	9,6254	9,032589	11,1582	1,747624	2,097702	1,635444	1,54903	2,044029	1,80178	1,511798	1,769866	10,68047	10,03115	9,421628	10,08856	17,03629	12,41151	8,897753	9,201136	5,187541	3,966001	15,71763	11,01162	12,35501	7,427332	10,58908	9,562128	12,82673	11,84032	10,34317	11,40757	12,74335	12,10171	8,786471	8,624006	8,565152	6,243991	7,285863	12,09584	18,52302	13,00785	14,84057	7,275159	16,70238	7,11732	9,721624	16,15765	11,55387	17,83129	11,6179	9,510736
2/28/2018 5:17:00 AM	19	3,222259	2,908861	3,067736	4,038669	11,659	16,33124	11,43581	17,35439	13,69211	13,9088	16,34097	20,58936	7,140528	10,55095	15,17718	12,4627	3,469137	3,028847	3,221914	5,137807	11,28019	16,74127	6,470422	16,61831	13,16983	21,49294	8,462576	11,18466	10,72102	11,35251	6,193358	10,27416	1,878316	1,530173	1,848268	1,888539	0,7302029	2,348931	1,029233	0,9479997	8,912122	14,39261	10,84964	9,024095	10,40354	9,461414	9,006549	12,17445	1,590476	2,318952	1,848751	1,199506	2,762489	0,913807	1,284538	3,622002	10,51558	9,79664	8,756839	11,16897	16,81774	11,92473	8,579312	12,50677	5,342134	3,183231	10,97356	8,722922	11,59082	7,687266	9,696479	9,42736	12,67504	19,71603	11,09223	11,56181	14,60309	6,133261	10,11764	15,07598	8,577517	6,586055	7,70785	11,22617	16,52244	7,771469	12,69148	7,083817	16,71675	7,10081	10,52802	16,20109	14,70705	29,65883	10,82794	15,70451
2/28/2018 6:17:00 AM	20	2,74377	2,990025	2,390584	3,729139	19,67748	15,37184	10,77068	16,34816	18,39557	21,84772	17,89795	22,60002	6,198331	11,13444	9,864471	12,37387	3,326011	2,795645	3,784193	4,706289	13,40172	9,899287	13,3477	11,46517	12,1721	13,40842	12,3883	11,88964	10,13871	9,867445	6,675785	8,367456	1,821673	1,69181	1,697958	2,385403	1,184171	1,689254	1,22831	1,377722	9,240578	13,07713	10,25199	9,1284	8,935399	10,46992	9,754089	12,09936	2,026484	2,332145	1,701964	1,749351	2,029938	1,2156	1,358449	2,036016	10,43995	9,826066	9,496505	11,12919	16,55601	12,07401	8,84353	17,80075	10,50184	3,179432	12,25416	8,379338	12,54766	9,084189	11,07842	12,07767	12,29187	21,57003	11,60077	19,33763	13,0955	6,364044	9,738823	8,821287	12,05777	19,6167	12,23192	17,84138	15,47662	8,189379	13,45795	7,561548	23,44634	6,98124	20,62921	16,44597	12,49917	11,68207	14,20604	7,566105
2/28/2018 7:17:00 AM	21	2,563205	2,942915	2,547317	3,669043	12,88171	22,00321	10,67826	16,75661	13,72237	16,1392	11,30982	18,83787	12,74619	10,59205	10,87298	24,7706	3,095781	2,73852	2,821964	4,233048	19,04675	9,946605	6,848199	11,50973	16,90084	13,83959	8,621655	12,2152	11,72559	10,19562	6,821258	9,132061	2,121256	2,31688	1,666598	2,089757	0,936464	1,577421	1,530242	2,6376	9,578844	13,02388	10,85951	16,48244	11,02923	9,241546	9,056146	15,69152	1,591028	1,887641	2,088928	2,303755	1,896275	1,192598	1,392849	2,202973	9,71361	10,28072	9,266757	11,34008	17,88365	12,45572	8,622555	9,311381	5,228849	6,037247	11,94836	8,221499	12,51022	6,568164	13,15843	11,59234	13,88781	12,7493	10,93584	18,46237	14,74007	5,821038	9,931961	15,73656	8,182125	7,00949	8,185512	11,60926	17,09418	8,250926	16,17229	7,883578	18,58677	23,98894	16,14438	12,78072	12,11939	11,97951	13,3046	11,83487
2/28/2018 8:17:00 AM	22	3,608394	3,065181	2,371035	6,489694	13,01185	21,88515	17,76014	16,10107	13,20471	15,68744	17,61653	18,77701	7,36917	16,26527	9,795949	18,28795	2,730438	2,597259	2,805524	4,228559	14,40084	10,56276	6,860909	15,11494	11,77346	14,73461	9,10823	13,02622	13,35924	13,77058	6,619765	9,507212	2,280269	1,274798	1,457297	1,911265	0,5237346	1,541225	1,022878	1,455916	9,955999	12,32199	17,59311	13,5742	8,919098	10,2283	9,329894	15,53292	1,526788	2,242899	2,037881	2,75641	1,769521	1,011411	1,562224	2,494958	9,566961	9,921392	9,752915	11,22444	21,04754	12,35591	9,020364	12,1473	5,292537	3,409663	17,23012	8,577449	12,16346	7,234679	11,30443	19,93313	13,46976	14,48718	11,05044	12,19082	15,843	6,109292	10,14713	15,64545	7,945956	8,022699	8,576898	11,61113	15,73387	13,61965	18,19194	8,467408	15,25461	12,17541	17,8344	19,35718	17,64133	19,28382	12,74715	8,933812
2/28/2018 9:17:00 AM	23	2,651	3,522877	2,277713	3,449657	14,00455	18,33354	14,61863	18,4281	13,12569	20,12972	11,8674	19,83677	6,975851	11,13533	10,00414	15,47469	2,927719	2,44992	2,881438	4,505968	11,95637	10,68648	7,173962	23,17971	12,41262	20,42026	9,938315	12,76118	14,67306	11,0943	7,402328	9,51101	2,232123	1,896621	1,363147	1,96397	0,7955488	1,444864	1,022671	1,887158	9,277325	14,84375	11,67889	8,966276	8,940028	9,679418	8,988244	12,02469	1,586193	1,995192	1,602219	2,397491	1,557112	1,212975	1,356308	2,335945	9,616489	10,02659	9,92906	10,95124	17,91114	15,08579	13,14213	13,86522	5,805496	7,078707	13,64963	12,6242	12,74114	7,293325	10,88376	12,62793	13,40331	11,84191	11,00015	12,8728	15,68033	10,38683	10,42371	10,13788	16,32978	23,34798	9,323677	11,02585	20,1796	12,72988	14,80576	9,384189	16,77622	8,054887	11,63986	12,14674	12,16906	16,70466	11,5156	8,646732
2/28/2018 10:17:00 AM	24	3,500221	2,371173	2,299058	6,971569	13,87068	29,73717	11,39589	25,32811	12,955	16,17844	18,03465	28,71118	7,471195	17,01937	14,71375	21,39644	2,910035	2,738451	2,788599	4,852108	18,7893	10,96893	7,245319	12,58517	13,15664	16,79764	10,01278	14,31822	23,61475	12,37705	6,528998	9,944396	2,053354	1,244819	1,485757	2,258165	0,5740219	1,76807	1,32101	1,611544	9,232982	13,21349	11,2549	17,12208	9,452297	10,25634	8,919651	12,28662	1,937168	2,044444	1,75315	2,161735	1,616448	1,057416	1,350851	2,380636	13,60017	10,60877	11,59862	10,96119	18,30571	12,4877	10,53078	9,327061	6,155988	3,548021	13,87095	14,14297	12,56617	6,897035	12,56873	10,63813	12,94547	10,95166	11,55559	27,03891	22,54483	6,527962	10,98005	10,25427	20,20522	9,523583	9,231321	12,79033	16,68621	14,37673	13,41105	8,610189	16,40335	8,743714	10,99532	12,12354	14,09289	29,65918	16,54799	8,634229
2/28/2018 11:17:00 AM	25	2,907618	2,447502	2,059502	3,431697	20,85433	18,38797	11,68096	21,43147	13,8275	18,01551	15,23431	22,21638	7,569077	11,35562	17,36986	22,44909	2,376492	2,215131	2,739141	4,112994	11,40549	11,32253	11,17574	13,77708	14,2928	19,87849	9,429156	14,40056	11,14922	11,85062	7,764699	10,08261	1,992775	1,335309	1,556974	2,014879	0,5348558	1,570306	1,137268	1,017283	9,646608	15,88079	11,95796	10,16613	9,681628	10,07246	9,098005	12,31875	1,671502	2,587796	2,100119	2,456206	1,933715	1,093681	1,57742	2,126644	12,0843	10,88238	10,64365	10,49161	18,77763	13,12818	9,882296	10,55965	5,705819	3,616752	15,89557	20,25324	13,771	7,4149	12,55878	21,67067	13,53117	14,39565	11,54026	11,88999	15,42489	10,56553	11,46572	10,11246	11,06412	22,02317	8,888152	12,25388	21,79639	14,26068	20,68883	8,81286	17,9635	14,17592	12,30845	20,08013	13,05848	25,07495	12,64976	9,09676
2/28/2018 12:17:00 PM	26	2,655836	2,268872	1,759436	3,357372	13,74061	25,92672	17,35618	17,45579	14,56752	15,8553	14,56227	20,44416	7,374352	10,93881	12,26569	22,25113	3,399024	2,409234	2,466084	4,108643	18,97975	10,50729	7,560511	13,19256	12,93566	20,22118	16,0282	15,50488	11,76462	13,0466	6,9438	10,95028	2,006452	1,304156	1,302705	2,597812	1,227412	1,538945	0,9639561	1,30906	10,15805	15,29599	12,13148	9,66049	9,018705	10,38731	9,742209	12,67898	1,725519	2,302166	1,515666	2,157935	2,050453	1,201854	1,231418	2,074285	10,51406	11,18341	14,01069	10,80556	19,81647	13,5628	9,991227	10,80349	5,642752	16,09762	22,89622	9,487871	13,49387	8,750692	12,9177	10,58867	18,39364	11,69326	11,98317	13,11091	15,48008	6,818979	11,0961	11,03317	10,28231	18,04812	9,187321	13,90653	22,80877	8,914332	17,05446	8,025254	26,87742	8,531305	11,23812	12,83205	17,61495	13,47072	12,51009	19,7315
2/28/2018 1:17:00 PM	27	2,634836	2,400531	2,226943	3,282148	17,0267	17,19987	11,79425	18,02657	14,87152	15,43407	15,93709	20,70175	7,985052	11,62059	17,34389	15,5457	2,517821	2,360328	2,211124	3,755042	13,70102	15,81593	15,39194	17,61701	16,7345	18,01303	9,411542	21,28192	11,51228	14,82821	14,44373	12,52811	2,078636	1,361074	1,317625	1,935925	0,7491296	1,560497	0,9888927	1,056587	10,31084	14,63238	14,78649	9,315595	10,07059	10,31202	9,036113	13,26018	1,749074	2,768291	1,469524	2,467465	1,600699	1,204617	1,310303	4,943772	10,60248	10,99843	11,17485	11,31134	20,22346	13,71843	10,09698	9,495054	5,501147	3,844634	18,17854	11,03213	13,31109	20,79886	12,84731	11,39326	14,77198	14,59169	11,43126	12,15593	17,57529	6,668532	11,40148	10,19307	9,053729	7,779205	9,66581	12,35847	17,38734	8,314062	13,80581	16,44714	17,05253	23,10662	15,46184	17,47265	13,91613	13,22136	15,91443	13,67118
2/28/2018 2:17:00 PM	28	2,637531	2,151719	2,146399	4,290312	13,98003	17,58068	15,00539	19,75913	15,22187	17,20208	15,78319	20,58874	10,65747	17,09763	14,2843	15,26608	2,660187	2,652865	2,277852	3,616476	13,75587	13,64701	11,49259	13,30764	11,57942	27,3068	9,424182	14,83249	11,24385	11,77187	10,21925	12,62903	2,217272	1,1334	1,237912	3,115122	0,8140611	1,531278	0,9936589	0,9587064	10,59046	14,97354	14,05207	16,80972	9,23084	10,45708	9,760167	13,5492	1,960862	1,630263	1,773527	2,437072	1,488036	0,8804432	1,29414	4,39593	11,77118	12,74205	13,23884	11,07061	18,73163	15,31886	9,554737	14,54507	5,289705	3,763885	16,08339	14,41582	13,7835	8,152907	12,63311	9,783379	14,45858	16,1296	16,55732	12,75558	22,29809	7,208154	11,52589	9,918213	17,36296	9,044609	9,674929	12,75289	22,4569	12,36461	23,40144	9,161346	17,25154	7,997211	13,01503	12,72719	27,23523	16,07468	23,44683	12,9329
2/28/2018 3:17:00 PM	29	2,756618	2,112967	1,748245	3,120303	14,29052	16,6362	20,01582	27,9827	15,72495	17,437	13,47384	20,48195	6,885085	12,07891	10,85274	21,02834	2,422013	2,620676	2,271842	3,537108	12,76408	12,27889	9,245829	14,88022	13,13902	26,38007	9,58354	15,4481	19,87711	11,93302	7,009699	11,07482	2,032148	1,533074	1,300633	3,376782	1,51843	2,009629	1,022947	0,953042	10,70002	15,35333	13,67581	10,7635	12,79468	10,59398	10,59164	14,05221	1,662522	2,238271	1,594206	2,792399	1,470836	0,8756769	1,274522	13,29244	11,7671	10,45956	11,68249	12,39259	18,86653	14,17191	9,850518	18,51031	5,240869	19,96035	14,08177	13,51563	13,32753	9,306406	15,79065	15,23085	14,62202	15,57444	12,64471	12,16173	16,94946	10,91457	11,50033	10,44388	20,59951	12,87826	9,254461	11,96473	22,15918	8,639823	15,57851	12,04189	16,98594	22,11276	11,73015	16,74686	20,20626	25,66112	15,28708	18,19829
2/28/2018 4:17:00 PM	30	2,821894	2,385196	2,045825	3,057098	15,09394	24,78137	14,74981	31,5308	14,43433	16,68518	12,6119	24,81771	6,774218	12,29305	10,95781	16,11579	2,700459	2,181145	1,785616	3,790133	17,9378	16,34608	8,014548	20,88763	15,11481	18,35109	9,880292	14,51992	13,78917	12,14074	8,101031	10,86918	1,730838	1,13789	1,448248	1,82492	2,250083	1,290686	1,281982	1,278597	10,63557	17,11904	12,69044	16,14114	9,630582	12,22743	10,97853	13,95226	2,054183	1,692432	1,652644	1,249033	3,153736	0,8118507	1,327089	15,84079	15,16302	10,63882	12,32324	12,05211	19,05317	14,0777	10,53251	9,803064	5,861309	3,770584	12,96723	10,48802	12,49883	8,580833	13,03085	15,0583	14,36567	19,18048	11,88122	12,14454	15,89868	16,835	11,854	10,29786	10,54743	8,262807	9,308548	12,53751	18,68438	16,78458	16,11654	14,33355	21,2567	7,751506	12,83032	13,21535	13,2367	14,61539	13,51404	8,573166
2/28/2018 5:17:00 PM	31	1,386011	3,341484	1,378274	2,750608	16,73105	26,59531	12,79785	19,59349	16,24185	17,77188	13,65627	20,66133	7,090104	11,75957	12,28973	17,23067	2,438591	2,264865	1,73443	6,396096	14,89528	11,41102	14,87076	15,94724	12,86127	23,89147	10,31609	15,53713	12,6385	12,68029	8,338447	12,52756	1,843916	1,160132	1,40473	2,331247	0,6343944	1,103351	1,064047	1,850547	10,84832	14,88368	12,35031	10,62417	13,66441	10,90476	11,55642	15,19265	2,471402	1,873273	1,862497	0,7777271	1,454603	0,9768043	1,071715	24,55847	12,07532	11,82388	12,2277	12,17721	20,79237	15,26138	12,36164	20,57658	5,945928	3,877721	19,18463	11,59711	14,15962	8,932362	13,53531	14,27366	16,02378	15,15991	12,70067	11,90546	15,87519	11,46068	12,07643	12,1301	13,56453	20,81213	9,760237	12,38471	18,33098	12,18232	16,88564	9,432956	19,03232	13,10683	14,11859	13,28415	29,40989	21,85911	14,1047	8,589123
2/28/2018 6:17:00 PM	32	1,316797	2,105299	1,498812	2,934005	16,58764	17,19945	12,18605	19,03017	16,01231	16,38221	13,14876	22,55844	7,136038	12,026	11,7604	16,14853	2,271566	2,139561	1,801572	3,658198	20,24073	17,38478	14,91027	21,09575	14,18794	19,90378	10,77496	15,90054	12,66903	10,73228	8,722025	12,65874	1,331993	0,9474469	1,345809	1,385527	0,5944684	1,179888	1,064324	1,586469	10,52332	16,50468	12,92952	10,8182	10,15577	11,70259	11,55898	14,68536	1,324947	1,593377	1,784649	0,7968612	1,307057	0,9378454	0,9348752	1,759228	18,07236	11,48251	12,26625	12,96323	27,08789	15,52601	11,37593	20,34269	7,384781	3,778321	18,33133	20,14175	15,81668	12,77016	12,75254	14,18663	14,809	16,66936	11,31984	12,98381	27,23123	12,13763	12,83101	16,44369	10,56014	19,94723	9,848034	13,33244	18,12334	26,65762	16,72531	13,17024	16,98165	8,54229	20,16461	13,64114	14,27429	20,12254	14,89058	9,3033
2/28/2018 7:17:00 PM	33	1,355065	2,173961	1,444035	2,397699	16,44155	24,04896	12,71033	19,65807	15,44223	29,48504	12,97594	24,85778	9,190844	16,54668	13,37734	21,27217	2,175964	2,214578	1,944214	2,935455	20,40313	12,28062	13,44786	14,41382	12,95632	22,03132	11,29338	26,09071	16,06377	11,0934	8,653916	12,05874	1,678479	1,294692	1,645046	1,553451	1,057209	1,052166	1,107842	1,632198	10,72322	15,66997	13,11733	11,27252	10,13504	10,98516	12,48563	17,90285	1,635445	1,535146	1,840117	0,6920038	1,47954	0,9157411	1,02944	1,7823	12,46311	11,35285	12,98823	13,40835	27,6693	15,06072	11,74873	11,71557	5,882378	3,587188	14,31926	13,2809	14,56779	10,04449	14,41182	11,49121	13,87613	11,34609	11,57452	15,60214	15,9422	12,39901	12,61246	10,71666	16,37358	7,686644	11,84322	18,22993	18,86674	35,00131	15,58438	7,879987	17,78667	8,727482	17,48563	16,33918	15,91698	20,27679	14,09828	8,387766
2/28/2018 8:17:00 PM	34	1,667081	1,590476	1,423864	2,204838	15,78367	17,78957	18,5284	22,50746	16,68173	22,28248	13,65799	22,20601	8,214177	14,31953	15,23168	20,7072	1,966802	2,407024	1,91686	3,092396	14,52096	13,59921	8,239322	27,47272	13,82813	17,87163	10,56325	21,62356	12,57847	18,35447	8,212452	18,28319	1,582256	1,229277	1,414816	1,361627	0,4520335	1,183272	1,114473	0,7968612	10,5964	16,91051	19,05118	10,57568	10,94669	10,8314	12,32213	14,98964	1,268443	1,609679	2,044789	0,6984279	2,192335	0,5414871	0,9543546	1,553037	12,49675	14,59197	11,80516	12,23364	20,93322	14,90488	10,93529	11,48071	6,94007	3,916749	31,47906	11,52831	14,91069	17,13963	15,21393	12,60589	14,81211	23,9066	12,31771	12,90368	16,47139	28,47659	13,36615	17,42333	11,32281	15,59026	10,40002	19,79809	19,60295	34,15141	22,00542	8,741089	23,14061	24,75948	14,04744	14,39966	16,46193	15,54073	14,86371	11,89227
2/28/2018 9:17:00 PM	35	1,141412	1,821466	1,861254	2,082712	15,23451	23,48751	12,74564	21,77795	17,00017	17,14267	17,24849	25,35118	7,631313	12,39224	11,399	18,57579	2,03125	2,067031	1,42642	3,286776	13,65806	12,74411	8,232483	15,32991	15,2303	29,75602	11,51194	23,06573	12,05039	12,17009	8,142478	12,21865	1,634615	2,445085	1,479402	2,387475	0,5182775	1,094855	1,089536	1,748384	12,1082	16,5835	13,49911	10,86559	11,94256	13,77424	12,82279	15,11688	1,535422	1,944145	1,823469	0,8179985	1,733049	1,155504	1,009063	1,69181	13,78896	12,07919	12,04886	12,66675	20,63101	15,20716	11,82582	10,40251	6,24185	3,780186	20,52574	11,08311	14,77599	10,09982	13,31897	16,14044	15,43725	17,1138	12,18778	12,52107	16,55918	13,09274	13,5664	12,62903	16,49453	8,876063	10,5611	14,29004	23,90169	10,40976	16,92957	8,384381	18,08293	8,864321	14,47875	13,16196	14,41658	15,16689	18,53069	8,817901
2/28/2018 10:17:00 PM	36	0,9246519	1,664318	1,109292	2,73928	18,71174	25,03067	12,0164	25,30829	15,428	21,89027	15,18616	22,33684	7,838541	13,18558	11,58875	17,63671	1,805993	1,946149	1,546267	3,352606	16,46137	13,51949	10,36721	14,39061	14,08212	18,44068	11,38822	16,7135	12,26922	13,20886	8,379477	13,39067	1,330543	0,9658213	1,437403	1,478296	0,6452394	4,138899	1,017214	2,083333	28,9334	15,80577	13,9821	11,58426	12,32358	11,66936	12,65535	16,60754	1,237014	1,62902	2,149232	0,6797082	1,916998	0,7784179	1,11171	2,16657	14,26648	12,43431	12,52708	13,16769	22,46961	15,06894	11,31963	20,32182	7,968336	4,043712	14,24783	13,39212	15,21676	12,28932	17,79869	12,14081	15,78747	12,18667	12,82797	12,96433	16,97578	15,29717	13,16893	11,40895	13,33741	11,28295	10,76826	18,92601	20,11564	11,01549	18,45684	9,808659	21,60284	25,66817	15,72523	14,54652	17,19378	26,31058	29,07873	9,374171
2/28/2018 11:17:00 PM	37	0,8228337	2,376009	1,182996	3,024978	17,34803	20,60759	13,52688	21,33662	16,00706	21,86208	14,48083	28,71035	7,667717	13,58802	12,21948	24,01069	2,392863	1,94601	1,425729	3,17736	13,42127	17,24684	9,49837	14,55488	14,39641	22,68347	11,95568	17,11925	11,99858	14,78552	9,160865	13,18814	1,446452	1,038973	1,471596	1,871615	0,4626022	0,9251354	1,093612	2,643194	12,22432	16,80282	13,83061	10,8591	11,45578	12,22625	12,6289	15,49175	1,250829	1,768208	1,868783	0,9314214	1,278874	0,4983146	1,020668	1,535768	14,43517	12,29422	12,73182	13,75753	21,81525	15,12178	11,88274	16,96121	6,468626	4,762172	18,55148	10,78581	15,15245	9,597425	14,06906	17,35473	15,37529	24,79781	13,19546	15,82629	17,63435	8,741643	14,60654	11,4821	12,10855	8,444685	10,91222	17,50235	23,61516	10,66016	19,72936	9,43938	19,15043	9,0567	22,36406	19,12101	13,25058	15,42399	13,92014	10,47697
3/1/2018 12:17:00 AM	38	1,222301	1,614238	1,189628	2,409096	16,53563	19,6799	12,85436	21,81263	16,20234	18,99902	14,19347	26,6342	8,760432	12,95473	18,50755	31,97185	2,218653	2,152133	1,57749	3,831786	21,28329	16,24295	9,920909	16,5701	14,83767	17,69397	12,91964	17,23005	11,64539	13,99405	8,860729	13,66145	1,409635	1,58198	1,573483	1,628053	0,4677829	0,9587063	1,196259	2,042993	12,04721	16,48154	13,59948	16,06281	11,83915	12,11628	12,32234	15,54314	1,54834	2,081399	1,63503	0,741186	1,410533	0,8202088	1,021151	6,029579	12,91266	13,26854	12,7504	13,58215	23,98071	15,29599	12,19862	12,17755	6,952503	3,938371	15,54625	15,12972	14,90191	11,87424	15,56767	12,34686	17,0595	26,71212	13,80436	14,25032	21,5683	9,465697	13,41581	15,94489	15,23576	13,50409	10,81427	14,25336	31,81353	24,99751	16,00036	9,98059	18,44786	33,92179	15,96485	18,10324	17,48743	31,35914	13,59976	10,19949
3/1/2018 1:17:00 AM	39	1,017283	1,634063	1,484237	2,374351	18,52011	26,66777	16,36004	21,90698	16,98248	20,62749	17,32337	23,21128	8,027879	13,42617	14,41562	33,85133	1,931021	2,453028	1,443965	2,737069	16,37613	18,2742	9,570623	16,22928	14,95275	19,98549	12,05114	17,13652	14,91932	17,14985	8,927387	14,57532	1,600146	0,9468253	1,618659	1,73823	1,104595	1,065636	1,114611	0,7223282	12,29146	17,33643	15,25655	19,10332	12,42664	13,18641	12,89173	15,47759	1,354719	1,430496	1,528169	2,027106	1,321356	0,5127515	1,027299	2,014741	12,82217	15,50329	13,40075	13,07257	27,35584	16,53798	12,12961	11,09306	9,350755	4,241269	22,92468	19,38453	16,51774	16,86229	15,38095	11,71916	15,86718	20,111	13,29852	16,97737	17,14295	8,475148	14,30019	18,23435	11,99353	8,894713	12,16194	14,15251	22,34258	10,42703	17,28469	18,29576	22,15676	13,07727	18,1927	15,16993	14,13862	21,99519	22,62862	10,11197
3/1/2018 2:17:00 AM	40	0,8345767	1,504062	1,161997	2,431684	18,23573	24,95765	15,31954	27,19089	16,64691	20,49714	15,30843	22,95853	9,187737	14,49954	16,03897	30,814	1,854208	6,900904	1,585571	2,888277	15,91588	16,93807	9,959245	15,73518	15,2017	21,78934	12,0144	20,06424	11,68967	17,55098	9,745177	14,82662	1,380899	0,9620219	1,48928	1,46683	0,4434682	0,9853007	1,153915	0,9468944	16,75087	17,47106	15,43373	10,76495	20,24329	13,40517	12,3061	15,44755	1,608228	1,710461	1,575141	0,7856709	1,909676	0,486848	0,9537328	2,363782	12,97379	11,75598	13,57379	14,2059	23,64141	15,5133	14,60958	16,36702	8,338447	4,355727	16,03621	10,713	15,54708	16,59241	16,74424	12,01232	17,71621	19,31815	13,95523	12,19434	18,02947	13,42921	14,21813	12,33	11,87535	12,97483	10,8611	14,90164	21,09341	18,93692	32,33995	9,446494	19,26351	25,66879	15,5933	13,57593	14,69386	16,32516	15,16765	17,45164
3/1/2018 3:17:00 AM	41	0,9182969	1,406388	1,178645	2,513884	17,35805	22,56445	15,53099	23,55845	17,06275	24,22193	27,37732	23,65675	15,79555	14,32465	17,34817	18,32504	1,852481	2,361227	1,520985	2,871422	16,1535	21,66294	11,72517	19,69689	16,53128	23,43039	13,30052	17,93787	13,85472	13,99488	8,709523	13,67422	1,411154	0,9709328	1,213735	1,278183	0,5304349	1,028335	1,121726	1,307057	11,68988	16,81325	16,40266	11,48596	12,66627	15,25227	11,51256	15,89205	1,224718	2,828802	1,581289	1,079797	1,237221	0,605935	1,019355	1,770764	13,95129	12,59415	14,43807	13,1728	22,16595	15,69926	12,98105	10,68689	13,76913	4,392821	22,65701	14,43033	17,62475	9,99323	20,29337	11,8024	16,52258	17,07878	13,769	13,37015	24,66954	10,05844	14,78849	11,74907	12,28303	22,85664	11,18542	22,73078	21,98442	22,44143	18,20761	17,97393	20,64614	8,656332	15,27106	13,99557	14,61787	30,27043	30,72371	10,51068
3/1/2018 4:17:00 AM	42	2,533295	1,499295	1,30685	3,088528	19,31525	22,64527	18,10255	23,66752	19,08392	19,17012	16,04298	22,01149	8,182955	15,57941	13,57855	24,55384	2,15911	2,065374	1,489487	2,689614	16,08788	20,95062	12,47506	20,64344	15,14962	18,43419	11,84219	25,59516	12,69141	17,35349	8,633192	13,85258	1,37482	1,043946	1,587644	1,685801	0,4650199	0,9535257	1,114542	0,8407936	11,72628	16,96549	14,8385	15,37225	12,30396	15,52063	12,10751	20,42247	1,193841	1,357137	1,539843	1,089951	1,467382	0,5405891	1,238879	1,548823	14,12736	12,04299	13,9613	13,86563	23,33527	16,04761	13,16161	13,77245	7,629587	5,088417	23,3236	15,68019	16,97696	12,04078	19,64343	17,5257	16,41834	13,33996	14,83442	13,01185	18,1804	11,71163	13,76886	17,11041	14,9647	8,747237	11,41723	29,31705	25,92105	11,54571	21,45564	15,17732	29,95399	27,9579	22,66489	15,26207	22,74066	31,1486	16,73719	11,21505
3/1/2018 5:17:00 AM	43	1,263401	1,542399	1,047952	2,584825	19,01456	23,85624	14,22476	25,36632	20,946	18,8943	24,60703	26,15958	8,335475	20,21268	24,25854	27,09286	1,816147	2,014326	1,416542	2,408198	23,13667	23,98914	15,20875	22,19033	15,60766	22,84842	11,95375	18,89147	14,4369	14,68715	9,375484	14,89735	1,599801	0,972038	1,268167	1,57894	0,4494778	3,172248	1,203374	0,7753095	12,2572	22,30458	15,66997	12,5047	14,09883	15,28743	12,28441	16,21208	1,289995	1,433673	1,480645	0,8533654	1,895239	0,7175619	0,9644396	1,478089	13,64314	12,38147	13,82737	14,05808	22,87923	18,62062	13,55838	20,35774	7,271289	4,536638	19,48179	21,98083	15,56359	13,27179	21,84951	11,89144	17,8161	19,26669	15,3172	23,78253	21,57328	8,876961	14,0091	11,82161	12,0202	13,4337	13,88104	19,52656	21,9755	24,79415	17,11691	12,78964	22,35508	14,52379	16,35444	32,06876	17,57522	21,75412	15,20412	10,29143
3/1/2018 6:17:00 AM	44	0,8496353	2,328415	1,091678	2,656665	19,80403	22,70875	18,31704	31,36025	17,79371	22,70129	15,88666	24,50396	8,09799	14,60931	12,84835	16,80945	1,850202	3,128109	1,621215	3,483436	16,95658	20,4032	12,37304	27,36613	15,30628	18,72914	12,74978	23,16893	12,99307	14,83692	10,71701	15,2819	1,379518	0,9264479	1,33821	1,72697	0,4368369	1,034276	0,9919319	0,726749	13,64321	17,15331	16,14114	11,97875	25,02535	14,71486	16,25069	16,19032	1,223198	1,441479	1,470905	0,8632433	1,47581	0,822972	1,040838	1,590614	14,43807	12,85761	14,09144	14,14602	24,24203	18,57876	16,99471	9,865717	7,903472	4,388263	24,37189	11,87479	16,80751	27,88717	21,77104	13,5112	16,60602	17,24	15,33889	26,35472	25,33764	9,741172	13,92601	11,99119	12,06911	13,07105	11,49453	18,47749	23,34335	12,76373	18,85658	13,89036	25,05133	8,966554	24,02575	16,49826	18,30066	19,61559	18,44524	10,41515
3/1/2018 7:17:00 AM	45	0,8762296	1,409013	1,069504	2,441286	22,91224	24,93666	14,547	30,51911	23,39391	18,74426	24,17261	28,04494	8,603766	14,11597	12,65045	19,53754	1,988699	1,737262	1,397547	2,430717	21,27722	15,885	14,18097	19,24079	15,55599	22,50332	12,12388	22,86382	13,77328	14,55619	10,81206	14,97361	1,338832	0,9886164	1,190733	1,463514	0,4600464	0,905656	0,9794291	0,9223032	12,63456	17,66537	20,71736	11,46773	14,57843	14,31635	12,74598	18,91178	1,291515	1,482648	1,607192	0,7936146	1,888125	0,7399426	1,123867	1,65893	18,13813	13,56066	14,70442	15,52829	25,20074	16,73505	13,43191	10,94406	7,725258	7,473199	17,45614	11,57183	16,37848	10,94945	16,49847	18,427	21,48237	29,82082	16,82914	15,14713	17,80905	8,588502	15,98516	13,30571	12,07304	9,036529	12,4475	15,9833	23,276	9,570692	28,62082	19,95033	25,90372	20,2839	17,27889	15,80004	14,01007	23,05648	19,62216	12,12374
3/1/2018 8:17:00 AM	46	1,372541	1,741338	1,103144	2,300992	22,54774	27,9883	16,70383	28,80429	17,87688	27,87771	17,0814	23,62663	9,034731	13,77583	14,29404	24,10767	1,89296	1,760886	1,437265	2,562238	16,72483	16,59241	12,63801	23,45277	16,56975	19,29839	12,89	19,85252	21,07759	16,11123	10,12185	15,69484	1,26492	1,035312	1,275006	1,810069	0,4654344	1,252348	0,9486903	0,746643	12,42478	18,31537	16,35279	12,42789	12,46076	13,82619	13,07147	16,2853	1,381728	1,671226	1,580943	0,8278764	1,271483	0,9390196	1,027713	5,753757	14,94875	12,8087	15,63806	15,46571	29,48103	15,95132	13,87938	15,93342	12,01371	4,339426	25,16295	16,52741	16,40853	10,59523	17,06579	13,62401	17,61018	14,3071	16,03573	13,41685	20,20834	10,04842	15,13097	12,58033	13,93609	16,13927	12,85021	19,76652	23,31137	26,69989	18,79193	14,61227	22,91812	13,56274	24,07784	15,92431	16,21221	16,40895	20,20322	14,28935
3/1/2018 9:17:00 AM	47	0,9053106	1,446452	1,199091	2,274743	21,79722	27,98243	21,01797	25,64538	18,35993	22,60209	16,3639	25,63011	9,668504	14,28154	19,74006	18,18482	1,833347	1,739128	1,334135	2,261412	16,39658	19,82993	13,15042	27,4607	19,07258	20,29551	12,80891	20,53817	15,0192	18,79808	11,72503	15,41349	1,403901	1,628053	1,083112	1,624668	0,8968832	1,052857	1,123798	1,156057	12,52977	18,03769	18,99073	21,3063	17,19945	16,80192	18,20305	18,85347	1,223544	1,521123	4,10063	1,539981	1,870648	0,7724083	1,031305	1,530449	15,88652	12,88841	15,86504	15,59627	24,21302	19,47854	13,81403	9,635831	14,71721	5,454451	20,64731	11,79605	16,66743	11,34249	17,54207	13,78109	17,27453	15,19016	17,36544	13,81832	25,37004	9,768733	15,71328	12,6843	23,22419	9,742828	12,5822	21,12525	23,25438	14,60862	19,39006	28,60197	24,12135	26,29973	25,5057	18,86494	16,23985	24,50645	16,6675	11,03697
3/1/2018 10:17:00 AM	48	0,9563577	12,13825	1,088707	1,362594	21,62108	30,47663	15,33992	33,056	18,87185	20,34566	23,88795	28,8608	9,573938	15,02694	14,98239	26,02564	1,923008	1,726141	1,036693	2,273707	16,53674	19,42667	14,81681	19,58299	17,38893	20,0458	12,37774	19,9283	15,16427	24,76121	9,808659	17,03961	1,370538	0,9314213	1,221472	1,821052	0,9890999	0,9273459	0,8841042	1,182167	13,58436	18,4185	18,42735	13,97581	15,55682	14,83981	13,71297	16,52182	1,275282	1,842396	1,793076	0,9769424	2,436588	0,4889893	0,9433025	1,704728	19,30302	13,13329	22,39224	15,54708	24,71617	16,13844	19,31822	10,27513	13,74606	5,136148	25,60227	13,10669	16,41191	21,13112	20,53465	17,47658	18,41699	19,33362	17,79157	13,88159	23,71692	9,37438	16,85739	12,73368	13,60252	13,34397	13,44337	17,30797	28,39474	14,23194	19,12902	11,17436	25,96244	23,49235	21,08871	17,22805	15,84121	25,78643	22,54642	13,29292
3/1/2018 11:17:00 AM	49	1,155504	1,480507	1,0818	2,670135	19,67417	34,55045	16,77152	28,43909	19,60896	20,00691	17,06482	25,10638	10,22222	18,37872	20,21994	19,09469	1,43913	1,812279	1,023983	1,450182	15,5696	20,98724	15,80453	19,26752	17,49641	26,76234	13,50699	25,69076	14,72763	19,74539	10,29986	17,8612	2,384643	1,133676	1,202199	7,627169	2,391205	1,273417	0,8843114	1,231142	13,59741	19,89328	18,10179	18,36352	13,26695	18,44932	13,8045	17,4562	1,34422	1,51691	1,514216	1,054584	1,498812	0,5856267	0,933839	4,904951	15,86456	13,62718	17,54863	16,04208	25,03544	22,81547	14,75216	10,66803	8,077683	18,61157	27,11642	13,12085	16,83956	11,87369	19,59487	19,81156	18,18164	25,89577	17,42692	14,37023	20,84238	15,44996	16,2558	13,2206	14,44608	17,4292	14,14291	17,74225	29,45354	10,49334	23,89099	13,03548	23,82964	9,371892	20,23949	20,30124	31,1037	21,56326	17,99134	11,52976
3/1/2018 12:17:00 PM	50	0,7064406	1,68587	0,8932223	1,530587	22,06662	26,7298	18,15829	26,62536	24,5778	22,98284	22,41303	28,53656	10,01078	15,86988	14,14933	22,89311	1,549237	1,43768	1,106736	1,614722	16,00589	29,10484	20,00007	20,42406	17,63104	25,044	13,58698	21,15329	15,09056	19,1751	10,21089	17,29844	2,357013	0,9818469	1,173602	1,592272	0,5460461	1,870441	1,144314	0,8660754	13,855	26,89966	21,98297	12,56514	21,95119	15,20516	14,41672	17,39141	1,319422	1,668601	1,623356	0,7953415	1,491973	0,448718	0,8722231	2,941672	22,23772	13,12134	20,72012	15,86172	24,45769	17,27115	14,87815	11,53404	8,17964	9,169777	19,37763	11,79715	17,04424	12,07988	18,26267	20,86172	18,9669	16,48686	17,06855	19,11658	20,16053	9,356143	17,21893	12,85823	21,3704	10,34296	13,3591	18,1612	25,23942	27,02372	18,84533	11,36777	24,55488	24,40968	19,47765	20,71135	15,98316	23,72175	17,57301	30,89219
3/1/2018 1:17:00 PM	51	0,7591457	1,638484	0,9218887	1,750525	22,04776	32,04569	17,79178	26,69091	18,93817	20,59488	15,75348	26,18183	10,17421	22,16643	20,48091	17,47817	1,517117	1,426006	1,01825	1,237014	16,25028	16,91078	21,74603	19,54597	18,39046	27,05598	20,23852	25,78685	19,43765	16,92073	10,61547	19,7811	2,759035	0,9663048	1,204755	1,726901	0,5979221	5,762047	0,9439932	0,8450071	13,67091	24,96	19,80921	17,11228	13,60225	15,13781	15,16019	22,85505	1,250069	1,62681	1,69934	1,058107	1,740716	0,4471292	0,9448912	2,247251	15,409	12,99832	18,148	16,80613	25,40755	16,59725	14,76943	21,38332	8,940997	4,206247	19,85266	11,64263	16,25801	25,57506	22,96399	13,80906	20,61851	17,49261	18,17474	16,13492	20,17849	15,49196	24,93003	12,68886	13,92172	10,33951	20,08186	20,71494	31,8071	14,97658	21,65997	15,52256	24,85895	9,355313	21,33718	21,75412	14,91117	17,42125	16,95527	12,24891
3/1/2018 2:17:00 PM	52	0,8957781	1,772353	0,923823	1,146179	25,7083	29,0176	22,001	28,61655	19,57125	21,43948	23,21176	32,80546	11,2366	16,91389	15,27962	27,83661	1,489694	1,519535	1,146386	1,190387	17,7982	23,11077	16,27749	20,36693	18,87696	22,38643	14,02679	28,20865	15,03405	21,64947	11,60553	18,7748	7,083195	0,9616767	1,224787	2,347204	0,5321618	0,9723834	1,045811	0,8372015	13,61434	21,63807	18,59479	12,5554	13,57876	18,58353	14,97299	17,47444	1,285574	1,476846	1,549721	1,012309	1,563951	0,5511577	1,019355	1,428147	16,62784	13,706	16,85863	16,95948	24,98805	15,56249	14,71996	11,5891	8,813413	4,587686	25,08635	12,62406	16,48002	15,80798	20,99117	14,63334	21,95036	16,24703	18,10531	15,88521	24,396	15,65906	17,99687	15,88411	13,43508	14,2374	13,90376	17,89166	30,38164	32,41234	24,93645	11,42158	25,15652	14,9466	21,89807	16,94746	20,46612	35,20599	24,41292	15,44112
3/1/2018 3:17:00 PM	53	0,6788793	1,455432	0,9040672	1,621491	22,70073	32,36316	23,57793	38,34528	25,03012	26,77733	17,74273	26,11696	11,17201	15,05353	15,64482	29,84527	1,373508	2,728158	1,105907	1,036762	18,05047	21,4546	16,02543	20,97356	19,22545	24,1342	13,40283	35,26836	21,50696	20,59323	10,71349	21,00589	1,309475	0,9609167	1,340144	1,517946	0,5281554	0,9785312	1,252003	0,7088583	14,03805	21,23287	19,49036	12,89049	13,55521	14,24113	15,85254	21,45336	1,263884	1,547787	1,509242	0,7028487	1,372265	0,457836	1,087741	1,590338	16,51097	16,17036	22,57971	17,38748	24,10049	21,12808	15,27175	11,04284	8,576551	4,778059	20,46675	12,8011	16,6485	18,91323	21,67633	15,044	20,11356	16,45219	18,44752	15,82297	21,90574	11,76773	18,54692	14,3663	14,58085	13,05572	14,00095	18,98914	26,84564	17,81008	21,17443	12,65556	33,99246	10,14002	27,26894	18,5141	17,48715	24,44069	24,15562	13,18503
3/1/2018 4:17:00 PM	54	0,4824271	2,160422	1,000359	1,284883	31,87714	34,93631	17,80518	39,60427	24,32299	22,95245	31,54061	28,53193	25,19984	16,95934	26,28937	23,14738	1,229554	0,9953856	1,247513	1,070955	23,54851	20,32487	23,63257	21,79093	23,95847	27,49144	18,67312	37,3452	21,97454	16,31362	13,96338	17,99818	1,24254	1,163171	1,100796	1,531899	0,5889423	0,8176531	0,9961455	0,7943053	15,66451	29,5803	19,39821	14,5899	24,28278	14,92001	14,12639	18,03099	1,588058	1,487829	1,407562	0,7833223	1,38083	0,4929957	1,013553	1,833209	17,40792	25,52761	19,27574	23,40165	25,97411	16,93917	17,40709	21,53591	8,643414	4,567308	19,66768	12,95797	37,59933	18,64431	18,88124	18,61654	20,81669	25,45128	22,97282	16,96577	21,99554	12,95797	18,23732	19,54362	14,29225	11,36115	14,50293	26,26796	26,62502	13,93312	21,13409	15,33357	35,4682	10,25669	31,13568	18,1871	27,94755	19,86806	25,46916	12,60168
3/1/2018 5:17:00 PM	55	0,6078001	1,708388	0,8834134	1,143899	38,43792	30,46557	31,21436	38,99888	20,74029	38,92352	18,09391	32,6146	11,76814	15,946	31,71088	28,34163	0,9984251	0,6874447	1,57224	1,137268	17,94154	17,87453	23,46824	18,95094	22,95542	27,21168	13,64252	24,36602	16,98041	17,00659	18,52122	18,47114	1,480852	0,9524895	1,878316	1,579147	0,8970906	1,363077	0,9405395	0,7322752	19,83608	26,60919	21,5156	12,8248	15,91319	16,3445	15,18934	18,25093	1,241711	1,605327	1,558563	0,6862013	1,387807	0,5749199	1,042219	1,407079	17,33152	15,16903	17,60238	17,31957	40,08994	16,66639	16,90001	11,41502	22,28897	4,769355	31,14238	13,27089	36,61811	13,30598	26,92846	15,72861	21,81774	21,38429	17,33871	16,5118	32,14972	10,50177	17,8335	13,00515	14,18621	10,42316	14,84727	22,87785	27,95907	15,28307	22,5507	10,59488	26,20862	12,01488	21,65347	21,62868	20,53085	26,27756	18,4585	12,41566
3/1/2018 6:17:00 PM	56	0,6069021	1,541156	0,9953167	1,295728	22,50684	35,2388	25,19252	37,11345	21,41682	24,48629	22,73168	34,47626	11,04595	15,39297	18,26329	25,32977	1,171875	0,7299265	1,302014	1,070541	27,84193	23,9698	24,43682	19,5039	20,4043	23,74268	24,87	28,29203	22,30217	20,69629	10,83016	16,84571	1,51539	5,781734	1,1745	2,57923	1,108049	0,6950431	0,9381908	0,7105852	25,04186	26,04077	27,20118	13,72955	14,53616	16,55691	15,04469	19,09165	1,27542	1,678617	1,560911	0,6837837	1,512765	0,4081012	1,105631	1,698718	23,53428	16,2996	17,54235	18,28926	24,57753	19,94916	16,04795	11,51014	8,321314	4,787454	21,15537	13,00398	18,26917	17,75586	17,71662	30,37163	21,81104	26,0226	23,50202	18,22509	22,0289	13,79808	18,48599	13,19124	17,74943	10,75417	16,92363	21,27743	26,86768	28,67354	24,85612	26,67337	25,21662	10,64123	22,58117	28,53158	20,13415	18,0772	25,10997	17,68865
3/1/2018 7:17:00 PM	57	3,27082	4,763484	1,108878	1,541639	22,14385	37,3595	36,8232	44,74456	20,25675	40,35933	25,59129	32,15987	17,58579	31,03745	21,72089	32,65625	1,16773	0,6468281	1,317004	1,563467	25,46902	24,41327	31,28066	19,11804	20,65733	30,1586	14,92022	31,36591	17,73873	19,80576	11,73733	15,70775	1,455018	0,9354278	1,077932	1,548132	1,294416	0,9950403	0,9824685	1,114956	15,83499	28,2137	23,82661	22,01509	21,62805	24,95579	23,37374	19,63549	1,634753	1,593377	1,502059	2,444394	1,360384	0,6743203	0,9864059	5,349594	16,42566	16,58654	18,79884	19,49119	33,37851	21,54136	16,13554	16,72573	9,878911	5,495344	27,75834	13,32705	18,29728	23,66441	19,58492	15,90614	27,81734	23,70634	17,85139	14,89915	22,54601	15,76274	18,82633	18,87758	22,54435	10,91015	19,8481	20,61181	29,58782	12,04873	24,05877	15,55613	25,12517	13,41733	26,51422	19,39752	17,90976	31,30263	18,58671	13,0754
3/1/2018 8:17:00 PM	58	0,5039788	1,48023	1,023983	1,107772	29,93935	39,66823	26,10404	37,63449	26,487	28,41692	33,54913	27,06904	14,94446	19,72832	14,55881	26,16635	0,9187113	0,7016745	1,42946	0,9958003	16,90505	24,20134	27,0548	35,42814	35,751	36,6485	14,75644	24,71901	26,70466	24,21239	11,37827	23,42997	1,304087	0,9354969	1,021842	1,622182	0,7949961	3,00764	0,9734197	1,481681	20,74975	25,08414	21,33047	18,0178	26,93793	20,60234	15,64773	32,89808	1,31583	1,540188	1,625498	0,6846126	1,386011	0,5428686	0,9739031	1,447834	22,79724	18,8322	19,33217	19,3062	45,15259	18,20817	16,13727	12,85947	9,993713	5,071079	21,95679	19,95241	18,0504	17,95293	22,62454	17,40654	21,4068	25,60317	18,11968	17,71876	31,53356	16,56899	20,0907	18,33071	17,92378	17,2679	15,81593	23,04425	29,64889	36,20089	35,96679	12,72401	27,14806	15,65837	23,06414	19,10837	22,45807	27,1922	32,56335	14,1284
3/1/2018 9:17:00 PM	59	0,541487	1,746933	0,8704962	4,745455	21,49267	33,24112	24,95531	38,1458	20,0735	26,29241	20,03605	31,05997	14,66139	16,62218	28,76119	22,88248	0,9797054	0,7923712	3,889603	1,030407	19,0786	19,84893	20,45445	23,22337	20,85219	23,79214	16,26603	30,46931	21,53259	18,25017	12,59836	18,35862	1,318523	1,009754	1,297248	1,799085	0,6581565	0,7330349	0,9151884	0,825735	14,39054	23,00847	20,82187	14,91932	15,77676	19,37769	15,90662	20,36762	1,496532	1,734637	1,75536	1,334964	1,469593	0,5424541	1,064462	1,367498	17,34541	22,45282	26,30271	19,36402	27,14205	17,07691	34,25184	16,51166	9,381563	5,22201	27,47907	33,43736	18,71678	15,76626	19,31829	16,56409	29,89535	24,31256	18,96662	24,06823	22,09494	9,931822	19,33093	15,27983	15,41059	14,65462	18,99453	21,85469	39,61801	11,95015	23,99632	10,9748	27,42471	11,68608	31,38898	20,5475	22,83378	32,94353	18,36656	17,66378
3/1/2018 10:17:00 PM	60	0,6010998	1,586746	0,8843115	1,132295	25,27582	33,12514	26,73554	30,5656	25,83983	34,43752	25,67073	34,38274	11,80703	24,09365	15,84231	25,50046	1,018526	0,6598834	1,951951	1,012655	21,54599	24,97196	20,31409	39,50182	20,06921	31,49329	22,8813	35,47683	19,13199	31,749	11,29704	19,6272	1,396579	0,9734887	1,211594	2,366545	0,6392297	3,871159	0,9315594	2,075044	16,65416	22,98996	22,1473	20,04856	27,57613	21,8502	16,3141	25,28314	1,332408	1,677374	1,606225	0,6190594	1,29711	0,4762102	1,017214	1,531554	20,66168	16,83473	18,19255	19,61905	33,94618	18,07085	32,25436	19,86233	8,793655	9,240578	27,42181	14,08309	20,53575	15,25358	24,67009	17,07629	24,96077	18,51805	19,84265	16,40218	27,97041	10,73158	25,7684	20,10168	17,57944	25,62099	15,72785	18,36283	35,95822	11,7814	21,62025	10,79755	35,73676	11,04153	22,96937	20,34621	21,07614	19,09883	19,37244	13,94072
3/1/2018 11:17:00 PM	61	0,6554626	1,65969	0,8716015	1,124627	28,94037	44,70574	29,20411	38,07092	24,79105	35,87236	31,47982	33,70261	26,29607	30,4186	22,61847	24,62001	1,115785	0,7507874	1,083043	0,9732814	22,50629	22,9903	27,54006	21,36619	20,07681	27,95093	21,36591	37,20256	22,56003	24,58762	11,70507	24,20735	1,400379	1,313274	1,111848	1,653542	0,7529979	0,747541	0,9663047	0,8872817	25,58231	27,09632	21,87645	15,21731	17,477	22,89318	16,1667	21,04305	1,18797	1,67841	1,544057	0,8827227	1,422759	0,8474249	0,9928299	1,878454	18,32456	17,00155	18,31164	19,57097	27,29166	24,72031	20,6183	13,85748	10,72841	5,181739	34,87318	14,18787	18,8485	23,58615	19,58458	21,39016	23,11367	18,59803	20,0784	16,83348	23,01634	16,65182	19,78994	16,62494	17,08285	11,36971	23,78343	19,20196	30,53506	24,41762	28,63906	11,75792	41,20669	14,89694	29,06444	24,42073	22,7466	27,68278	19,68812	18,30709
3/2/2018 12:17:00 AM	62	0,6611959	4,710917	0,8840352	0,9756299	39,30564	38,22419	31,273	40,48339	34,66042	34,59383	33,31696	32,51713	12,09066	19,49077	30,82926	25,97294	1,026125	0,6571894	1,099276	1,609057	20,11273	26,05216	21,58433	23,46582	22,30355	29,83705	18,83358	30,91865	27,4301	31,70397	11,72213	17,01847	1,391053	1,047953	1,233974	1,701067	0,8298795	0,9226486	0,9804654	0,7870524	17,72981	30,56545	35,39008	15,49645	15,09802	20,24204	17,30168	22,14578	1,19543	1,745206	1,429114	2,300163	1,364183	0,5035644	1,13789	1,497638	18,90466	24,22849	18,84173	19,70498	32,73452	23,52385	17,98547	12,41656	15,35222	9,289348	23,52799	17,47555	19,85522	16,92156	23,5253	18,27434	53,34369	22,35798	21,15385	16,40162	28,95923	11,9353	20,51586	21,63157	15,31589	17,74108	16,04754	18,67188	37,60244	28,48143	23,85154	16,77691	26,75584	18,04763	33,32048	23,47017	30,13878	21,28309	21,12062	14,76673
3/2/2018 1:17:00 AM	63	0,5524701	1,492111	0,969206	1,196881	30,03371	36,37544	27,70868	30,8906	29,73676	24,40539	21,38457	32,20726	11,96653	17,0146	27,32276	28,62	1,272035	0,7245386	1,59393	1,180026	20,55903	21,41302	21,76476	32,28669	35,30552	39,41721	24,98474	32,15932	21,06384	23,5494	12,4093	18,43619	1,334894	0,9697586	1,399342	1,693192	0,7299265	1,046847	1,032341	0,716664	29,1228	24,45803	29,03307	27,72084	20,07681	23,74254	16,8348	19,93618	1,313619	1,528791	1,481267	0,6227205	1,291031	0,4556946	1,055482	2,609278	18,18572	22,03111	25,40458	19,35352	27,92033	22,09922	17,7915	12,64023	12,20698	7,912384	22,80656	13,88677	26,91285	21,18818	23,02215	18,60011	22,88924	18,73681	22,52867	19,67769	24,68094	11,38511	28,59036	21,20434	29,48034	11,30816	22,35826	19,40567	32,4149	12,68699	25,48782	12,05971	36,4001	15,002	31,70666	20,59482	32,06496	25,80004	25,98799	19,64184
3/2/2018 2:17:00 AM	64	0,448787	1,600837	0,8650392	1,150116	25,47649	34,93942	25,64724	38,61255	31,89863	24,71893	26,73229	36,74527	20,81537	33,24768	18,44786	32,53336	0,9206455	0,7789014	1,013553	1,346637	19,80099	28,65764	27,12678	24,94052	33,87586	30,23106	25,62652	30,93874	21,50406	20,75769	19,24258	29,87027	1,293311	1,043117	1,261398	1,677788	0,7868452	0,67957	1,013622	1,020253	25,76806	31,46662	23,17425	15,5504	19,54914	16,55393	17,37297	22,2773	1,308715	1,577628	1,532521	0,7871906	1,385803	0,5704299	0,9996685	1,258427	17,85919	18,61468	21,63199	19,26213	34,46321	20,8486	16,91734	12,53903	9,480618	4,861779	23,44399	14,37548	20,41473	15,732	21,70258	23,21135	25,48132	26,4325	21,07862	22,33429	31,56554	14,29508	21,65313	18,24499	19,20162	12,29125	16,45626	19,78586	44,90716	28,5052	28,76216	10,61139	32,18218	11,79301	34,55149	19,53229	36,43865	28,42327	20,50999	15,15957
3/2/2018 3:17:00 AM	65	0,5133041	1,463238	0,9996685	1,265819	38,74717	41,87991	20,64172	38,87289	27,29188	32,62904	30,67991	36,22914	19,16915	17,71614	33,43495	22,91902	1,110328	0,6869612	1,085737	1,567819	21,89628	25,91719	26,76697	29,457	20,86697	36,39665	15,09463	35,55689	17,74792	23,04708	12,99009	26,89165	1,333306	1,308162	1,423795	1,475119	0,5941229	0,7545867	0,9768043	0,9480686	26,05458	29,33486	22,50677	21,0854	25,24854	23,59071	27,86141	26,38159	1,440443	1,871753	1,465172	0,6931781	1,465794	0,4585267	0,8230411	1,634201	27,19185	19,10429	19,00945	19,74843	32,63063	22,49586	23,10455	18,16928	10,16254	5,433107	26,0226	15,7235	20,29081	28,39875	20,7309	24,84852	23,76616	26,37972	22,73279	16,52976	39,85653	11,09727	29,4802	24,90108	15,15887	11,05168	22,42105	19,21944	35,63923	13,87199	29,32347	15,4443	27,90935	14,64467	35,67791	29,05656	22,50069	26,11475	29,87449	16,12877
3/2/2018 4:17:00 AM	66	0,5780973	2,077807	0,8724995	1,146524	29,48021	39,25073	32,65673	42,56556	23,02691	32,76732	24,68875	35,82069	18,27075	17,95694	23,63167	24,10091	1,033447	0,6250001	1,768692	1,285505	26,39237	21,00733	27,70613	34,43406	21,73664	31,7917	14,97168	29,78172	23,68562	27,84745	11,963	29,98611	1,599525	1,071991	1,233284	2,002929	0,6572585	0,6948358	0,9491739	0,8551614	18,84325	30,48574	31,24199	18,13785	28,47466	22,63746	21,88398	27,31308	1,242402	1,51463	1,473461	0,7877432	1,258427	0,4340048	0,9885473	1,330266	25,77724	19,14739	30,5256	20,52884	31,04879	23,54512	18,39467	13,25714	12,52694	7,030075	27,24111	18,4719	51,43181	21,01003	23,48897	34,89252	40,97032	20,69663	22,37539	27,97531	21,88267	14,67403	25,88832	17,21713	14,94425	10,85288	17,98139	23,76941	46,37696	28,7719	25,9402	12,67974	28,40711	31,73264	25,19666	26,53743	31,08816	26,30727	20,79148	21,11958
3/2/2018 5:17:00 AM	67	0,4771082	1,386218	0,8796834	1,096582	28,17798	37,48909	38,67823	43,16734	24,92796	25,23458	34,40277	32,61922	28,45906	17,17907	28,0696	23,31068	0,9982179	0,6880664	1,157576	1,029993	21,98352	27,63761	21,36011	32,11456	34,81073	42,5141	15,9136	32,041	24,9694	20,1166	20,55855	19,57173	1,908571	0,9558743	1,207104	15,09816	0,6505582	0,875746	0,7738589	1,131949	19,51578	32,47292	23,80975	26,82755	17,04659	20,10907	17,54179	21,43202	1,33372	1,613202	1,612718	0,7554846	1,380208	0,432416	0,9270695	1,433052	19,27546	21,6427	30,8888	21,27349	37,36951	22,02448	24,25488	17,74142	13,53241	5,863727	32,8583	19,64419	25,77938	16,17837	22,25658	31,72082	25,57595	30,53161	29,50279	22,39956	27,1895	11,78783	21,45619	18,8532	15,12717	14,69441	18,51507	23,17101	33,97076	18,22813	37,99735	15,58203	28,23476	18,96579	29,331	23,03707	28,60681	29,59349	26,89268	15,33509
3/2/2018 6:17:00 AM	68	0,5263594	1,358035	1,012793	1,0541	25,33951	42,87839	34,24976	32,40882	22,77154	26,40397	23,58553	37,05667	26,65389	19,10409	31,08643	31,63261	0,9804652	0,6900006	1,095408	5,278446	30,07895	24,34917	31,58419	31,09403	34,24293	37,05371	26,24054	39,26489	30,73566	22,31529	11,89565	20,08883	1,340973	1,061215	1,308991	1,607261	0,6634754	4,087091	0,7934074	1,038835	16,78417	28,81521	29,55129	24,48483	19,06989	19,50265	18,92145	25,31015	1,479609	1,514492	1,549997	0,7424293	1,293242	0,5558549	0,9926918	1,267476	19,8595	19,39448	19,90972	27,06061	42,53205	27,08203	18,34915	14,83967	10,55869	5,799624	32,99285	14,76777	20,39021	22,61881	23,11913	22,08845	24,71727	22,29395	21,28509	20,55143	39,9926	17,94057	21,37448	17,97987	21,08028	11,35707	18,19601	19,73143	34,96567	18,50824	27,3537	11,71454	29,99462	28,43854	32,19918	32,33643	21,0273	30,03938	22,00935	20,05581
3/2/2018 7:17:00 AM	69	0,6061422	1,393955	0,7818027	1,155918	29,16584	43,1297	24,03045	40,19521	35,89032	43,41353	29,14912	38,17729	14,8126	30,64945	24,59411	26,06515	1,201716	0,7645336	1,127045	1,004849	29,76998	23,61067	31,82133	26,39257	29,28334	36,46732	16,40528	36,40459	19,9647	23,94307	11,43056	23,51901	1,271552	1,083319	1,130913	1,563536	0,6622319	0,8014203	0,7733753	1,328401	27,20629	26,14065	23,31158	17,37055	27,06752	19,4047	18,44151	22,38741	1,340006	1,620938	1,515666	0,7763456	1,307955	0,4591485	1,048643	1,507999	25,63833	22,69908	29,56144	22,72381	28,71761	25,33606	18,21466	13,86722	11,34629	5,710033	28,83752	14,87097	23,90667	21,52962	22,30162	21,5949	30,10983	33,85065	21,55	30,40734	25,71963	11,6657	22,54179	18,04632	19,8338	15,18215	17,45448	24,02071	36,22105	15,93246	26,86989	12,90575	29,69759	11,8567	28,91171	29,42301	34,70304	43,01372	26,98069	17,09225
3/2/2018 8:17:00 AM	70	0,5667689	1,425108	0,8694601	1,012586	31,4133	36,812	31,36232	38,08259	36,62377	34,97058	32,30203	38,01703	13,55375	16,56464	34,4103	25,74022	1,424003	0,6125664	1,116891	0,9292108	21,92667	22,6309	23,74607	32,51623	24,56524	38,0028	27,59629	39,99786	23,8896	29,54348	11,86188	23,90107	1,274246	1,220228	1,251934	1,488934	0,8219358	3,223088	0,7719938	0,8852094	18,05185	34,95952	26,21656	26,41074	17,51457	17,133	18,13577	27,43839	1,25898	1,542123	1,520226	0,7009146	1,322046	0,4845684	0,9891689	1,282189	29,04185	21,4707	20,82394	22,28752	30,06866	23,06912	18,61627	26,86789	10,04628	10,24315	35,38013	28,97767	24,04578	29,09428	34,61283	26,89634	44,13745	27,12243	24,75506	22,44515	23,90549	14,61345	21,18417	19,84893	23,16271	15,4063	16,43236	31,82685	43,34224	14,41949	27,97793	14,56703	33,97692	20,50135	31,90947	21,32253	21,88329	30,94275	35,21959	15,9558
3/2/2018 9:17:00 AM	71	0,8077752	1,334894	0,8872818	1,159856	41,09306	37,6148	24,32057	32,53606	30,68537	27,31702	29,43151	37,42043	12,87336	17,59547	25,70782	31,81291	0,9121491	0,6572585	22,37414	0,8960544	21,57452	41,78044	29,78262	44,06485	38,44538	33,52136	19,8271	30,25247	31,33296	26,41109	12,47444	21,5587	1,441755	1,006161	1,190871	3,384518	0,7018126	4,772532	0,7692308	0,8495663	24,07645	28,3857	24,82503	19,8202	17,12782	18,63395	22,17299	27,02476	20,88175	2,746463	1,606225	0,6990495	1,308853	0,4418103	0,8937058	1,43471	22,86134	20,98385	21,56402	22,67497	30,10616	25,63288	17,86279	15,26297	22,11069	25,21379	24,58582	25,00539	25,89992	24,90378	27,80815	28,45912	34,73765	30,93377	24,04129	24,15389	28,94245	15,53334	20,72951	26,64954	15,9661	11,38221	16,99105	19,57961	35,26746	31,59745	27,63594	11,65568	29,94149	11,67896	39,36111	24,05027	25,72482	28,49987	28,14379	16,76738
3/2/2018 10:17:00 AM	72	0,6787412	1,439545	0,7934765	1,108325	29,70747	43,67582	20,46102	32,22383	22,49392	37,42153	23,01593	29,3931	12,94409	20,67405	26,72731	27,51789	0,6520778	0,7060953	0,800315	1,120552	26,39396	23,41242	27,49323	28,91896	39,07175	31,75204	19,42985	35,00994	22,60403	26,66922	14,45761	21,66397	1,437956	1,156955	1,229899	1,788241	0,7143844	3,836553	0,8436257	6,829617	17,51651	36,02053	29,78897	19,08157	17,08168	20,019	24,90288	22,96454	1,751492	1,518913	1,440719	0,702227	1,707905	0,4974856	1,038006	4,284787	33,53787	20,0154	22,87246	23,12783	46,79957	23,72962	18,86819	15,39194	10,94413	6,209798	30,69394	16,80192	21,70279	19,80293	22,64631	22,65031	28,53925	23,8952	23,46382	24,23084	24,28665	13,46976	21,21346	21,8245	16,73706	12,19006	20,64932	22,99072	36,81131	27,88738	28,00073	13,18137	30,50495	15,56953	36,80821	29,23298	23,22482	24,01125	23,94956	17,50863
3/2/2018 11:17:00 AM	73	0,5290534	1,42946	0,833057	1,149701	29,77799	39,6578	37,49724	40,7691	31,94069	40,26553	24,12709	30,81199	17,83281	28,61931	23,70551	37,77189	0,8966761	0,6242402	0,9225795	1,030338	28,70642	24,94819	27,62779	29,94018	25,07281	34,36361	21,95085	36,30167	21,85835	25,3344	12,94817	23,39115	1,262434	1,044291	2,307347	1,667634	0,6263815	4,171986	0,7731681	0,9310759	23,66207	32,09321	26,08422	19,79319	19,14712	17,91743	19,08198	25,98482	1,241504	1,48921	1,489625	1,0541	1,417095	0,3867568	1,058107	2,220104	23,5512	19,97112	21,64829	23,72769	38,04757	23,37029	19,18041	21,10017	10,95505	6,537357	25,38448	15,87561	27,93918	17,03795	35,39725	28,5626	32,14468	27,00756	33,09592	21,22257	28,13516	12,08333	26,98145	24,5832	17,44122	20,52885	21,38608	24,90909	39,11169	19,80002	35,94247	12,00362	44,52144	35,67308	35,47829	26,32025	35,62252	38,33396	39,67686	17,56237
3/2/2018 12:17:00 PM	74	0,4694407	8,186064	0,7932001	1,716747	22,81464	39,57953	35,76488	41,12836	26,47899	28,95902	29,46584	40,71314	14,01456	18,53145	31,62646	27,50988	0,7346237	0,5346485	1,098862	0,9634726	22,41649	23,65309	21,32412	33,27365	24,84016	36,49218	17,40999	40,2781	30,18271	30,4347	13,73149	32,90029	1,399204	1,097204	1,162964	1,497361	0,7887103	3,726376	0,7791087	0,8754697	24,04281	32,54649	23,53545	20,15915	18,6124	26,49356	21,70839	22,7714	1,236047	1,988492	1,463238	0,8089495	1,318385	0,4272353	0,9631964	1,393471	30,2694	23,03748	22,43818	23,61309	44,08523	22,59802	20,70465	15,52401	15,2964	5,162812	30,98067	15,6335	33,86128	25,52616	31,06653	26,12608	29,5642	27,54946	24,71609	19,67113	31,3132	17,94844	21,72766	17,54089	20,40907	11,34222	17,81209	23,987	41,79148	18,07147	27,95736	12,41428	30,73207	16,44079	30,11688	31,19011	32,58103	29,13987	23,60653	16,54454
3/2/2018 1:17:00 PM	75	0,6585019	1,500262	0,8506023	1,111157	35,53727	38,20989	27,89615	34,1179	28,51493	44,47972	27,60382	34,37735	12,65342	17,85104	21,43485	27,16637	0,727647	0,4961042	0,8130249	2,374972	24,12764	26,30906	28,79117	47,49675	27,37111	41,49751	15,5734	36,14791	20,02342	24,71389	13,60874	27,10074	1,2433	1,18721	1,476362	1,557043	0,8623454	0,6909676	0,7820099	1,174224	25,67135	32,37455	21,97599	27,27433	19,65704	18,86577	21,21291	22,34755	1,336691	1,645391	1,505581	0,7605962	1,157922	0,4470602	1,047124	2,125677	23,96276	21,74072	22,53171	24,21654	40,37363	23,73501	19,74124	15,23894	17,7256	5,308632	35,73919	18,55776	23,19338	17,28393	22,97669	37,51029	29,67852	27,54172	24,62063	24,52738	26,10605	19,94916	22,0182	23,1087	17,45068	14,19837	25,26871	21,90947	41,86823	22,74391	41,02999	29,60426	34,70028	12,2851	37,11456	24,50182	24,57256	29,63756	30,49327	22,9673
3/2/2018 2:17:00 PM	76	0,8652465	1,4698	1,27017	1,136093	31,74555	43,54457	36,5337	37,29257	40,33392	31,90982	37,25989	32,41082	20,65153	20,92424	31,13527	24,89093	0,8306394	0,4672303	0,6739749	0,6975989	30,48581	28,15954	26,16794	38,38998	25,65892	34,8021	17,38989	46,26382	21,18224	27,46968	14,06492	24,29577	1,37558	0,9908267	1,208278	1,777119	0,8558522	0,7402188	0,7306173	1,77408	22,71241	31,29373	26,28281	18,79241	20,478	24,64067	21,57577	22,36952	1,256701	1,493769	1,429529	0,6726625	1,172704	0,4500995	7,507805	4,361599	22,90251	21,11468	27,45503	24,6991	38,72003	21,93938	27,1627	15,27472	11,23183	5,234858	24,69096	17,10551	23,53987	19,01788	21,91969	23,72762	30,77579	41,62205	37,50629	21,49418	25,81157	16,68684	22,36192	18,05275	17,84386	11,49004	18,35199	26,18853	39,7342	23,16907	29,87187	14,46045	37,88137	36,37371	44,58838	34,14471	27,24449	24,30565	25,57091	16,10936
3/2/2018 3:17:00 PM	77	0,6130499	1,329714	0,8032852	1,283364	24,38232	35,27444	24,87919	31,78638	25,34193	34,29515	27,26023	35,30698	12,88814	31,18742	30,38883	28,60798	0,7083057	1,305813	0,6866158	0,6462064	28,77756	28,50768	29,2095	27,94077	37,40136	38,53897	19,27098	39,92125	21,57549	35,29765	14,51384	22,91467	1,340835	1,068399	1,154951	1,529136	0,605935	0,6828167	0,7683328	1,55504	19,9234	37,61114	24,77605	22,56735	17,94851	24,74532	19,66436	23,924	1,233284	1,480576	1,395405	0,6870302	1,285574	0,4422939	1,036762	1,42421	23,38114	22,75289	39,42577	24,8309	45,64745	23,68403	20,3114	15,20253	16,77822	6,02198	31,96929	18,97705	23,36421	17,05585	22,62005	31,69416	32,00161	26,35175	25,33267	25,86711	28,73474	20,0058	24,25812	21,02986	19,25149	15,79044	30,41688	35,53541	48,63437	24,52738	43,12548	12,17976	33,48979	19,79416	40,24888	24,99399	24,05014	30,24626	33,56577	18,02387
3/2/2018 4:17:00 PM	78	0,6663074	1,379379	0,8698056	1,079935	24,26586	36,55766	28,7165	39,37935	31,56388	31,87251	24,92982	40,80626	12,01281	25,55696	26,97129	26,93254	0,7169402	0,4667468	0,6088362	0,7143844	22,21969	28,32871	29,70456	30,96596	27,40723	34,52482	22,75986	37,63325	21,14977	34,4601	15,59205	29,38674	1,301531	0,9023403	1,250138	1,682347	0,4670231	0,6811587	0,7532742	0,9954547	23,94273	29,79658	25,23417	20,83962	22,4158	21,67793	21,1287	26,58737	1,446729	7,767877	1,4354	0,6859941	1,109154	0,4982455	0,9681698	1,431946	23,01918	21,87741	33,48336	26,12932	36,67192	25,83037	22,98305	23,6162	14,70339	16,59849	32,11987	16,3715	25,76895	18,1784	36,30941	37,13293	34,41023	25,1517	26,8024	25,7979	34,40153	24,65055	29,59425	25,27382	30,24094	13,3973	19,30234	22,41296	48,12472	20,29026	31,14314	17,00887	44,09089	14,14429	34,82538	26,11599	32,43707	28,60742	31,75909	16,3617
