# Supplementary material for: Neuroblastoma signalling models unveil combination therapies targeting feedback-mediated resistance
Source: PLoS Comput Biol. 2021 Nov 4;17(11):e1009515. doi: 10.1371/journal.pcbi.1009515 (PMC8604339; doi:10.1371/journal.pcbi.1009515)
Supplement: S2 File — (ZIP) [file pcbi.1009515.s023.zip › drug_sensitivity/LAN6_drug_sensitivity/LAN6_MK_Rap_2702-020318.txt]

Label: LAN6_MK_Rap
Metric: Phase Object Confluence (Percent)
Cell Type: LAN6
Passage: 17
Notes: 
Analysis Job: LAN6_MK_Rap

Date Time	Elapsed	A1, Image 1	A1, Image 2	A1, Image 3	A1, Image 4	B1, Image 1	B1, Image 2	B1, Image 3	B1, Image 4	C1, Image 1	C1, Image 2	C1, Image 3	C1, Image 4	D1, Image 1	D1, Image 2	D1, Image 3	D1, Image 4	A2, Image 1	A2, Image 2	A2, Image 3	A2, Image 4	B2, Image 1	B2, Image 2	B2, Image 3	B2, Image 4	C2, Image 1	C2, Image 2	C2, Image 3	C2, Image 4	D2, Image 1	D2, Image 2	D2, Image 3	D2, Image 4	A3, Image 1	A3, Image 2	A3, Image 3	A3, Image 4	B3, Image 1	B3, Image 2	B3, Image 3	B3, Image 4	C3, Image 1	C3, Image 2	C3, Image 3	C3, Image 4	D3, Image 1	D3, Image 2	D3, Image 3	D3, Image 4	A4, Image 1	A4, Image 2	A4, Image 3	A4, Image 4	B4, Image 1	B4, Image 2	B4, Image 3	B4, Image 4	C4, Image 1	C4, Image 2	C4, Image 3	C4, Image 4	D4, Image 1	D4, Image 2	D4, Image 3	D4, Image 4	A5, Image 1	A5, Image 2	A5, Image 3	A5, Image 4	B5, Image 1	B5, Image 2	B5, Image 3	B5, Image 4	C5, Image 1	C5, Image 2	C5, Image 3	C5, Image 4	D5, Image 1	D5, Image 2	D5, Image 3	D5, Image 4	A6, Image 1	A6, Image 2	A6, Image 3	A6, Image 4	B6, Image 1	B6, Image 2	B6, Image 3	B6, Image 4	C6, Image 1	C6, Image 2	C6, Image 3	C6, Image 4	D6, Image 1	D6, Image 2	D6, Image 3	D6, Image 4
2/27/2018 10:17:00 AM	0	6,106252	3,91592	2,545728	2,313495	9,297913	5,944062	5,640819	7,972757	8,462437	8,738256	7,532119	10,00055	6,164692	8,126588	6,787273	22,31605	4,000125	2,055358	3,624351	4,009312	9,659111	7,471264	9,051587	8,433632	7,4408	9,317182	7,296503	12,44391	7,143222	8,882486	7,995483	11,24302	4,005512	8,338513	8,642725	6,276318	8,776457	6,493217	9,773639	7,17631	7,432168	8,768857	9,958761	5,871117	11,02972	8,005153	5,738838	21,44687	4,904054	10,1557	9,578083	6,13941	9,494987	7,10157	7,215338	5,738078	8,975533	8,933535	4,454231	9,865786	18,2244	16,97772	4,547552	7,761108	4,688674	6,605742	5,460392	6,92432	5,476071	5,984265	5,624171	6,164485	6,099138	6,808618	7,57999	7,485633	7,410202	12,19828	5,343239	6,314103	5,781388	5,742843	6,578111	7,282203	6,755845	7,164774	5,930523	9,601017	8,95571	5,462948	7,435967	12,19303	9,25239	9,161693	15,86366	5,467646
2/27/2018 11:17:00 AM	1	3,529647	1,11544	2,711926	4,385223	9,013387	6,134159	6,477813	15,33868	13,49918	8,92932	12,80221	12,08547	6,765306	8,48385	8,3075	13,18558	4,08868	2,169678	4,259988	4,544928	9,905711	7,15607	7,91031	8,244917	7,500759	10,7396	7,974692	14,28431	13,05696	9,283131	8,549749	10,87485	4,937487	8,664829	9,460724	6,977095	15,32597	9,230354	11,25497	8,935815	10,78008	9,935759	12,48563	7,664124	10,9279	9,776955	7,104884	14,69386	5,477315	6,367084	11,2614	7,457726	16,33883	7,991337	10,06763	6,490523	9,909994	14,27132	5,19217	10,93923	12,42954	12,48045	6,036694	8,70434	6,29932	6,852135	6,05113	7,137143	6,642214	6,881562	5,760735	7,169056	6,778846	9,742899	13,92055	7,932761	8,751863	9,217023	6,694643	9,438481	6,233974	5,444367	7,23993	6,53943	7,811878	8,735079	6,773528	7,976693	11,21781	6,557942	8,624833	14,17288	22,35024	12,82984	7,607759	8,380925
2/27/2018 12:17:00 PM	2	4,495883	0,9085572	8,729346	1,793214	8,744199	4,817295	7,430302	14,33542	16,81062	8,850092	8,514727	16,52472	7,339331	8,794623	9,356764	19,66222	2,861337	1,399412	6,316036	4,306753	10,31526	7,105713	8,464854	7,690719	7,165603	9,779646	14,71679	16,75121	10,21621	14,41707	6,920937	10,84356	4,539056	8,260942	9,618356	8,797803	9,784966	10,36755	16,18093	13,77121	9,480204	10,13401	11,3275	9,311034	12,53993	11,87272	7,911693	17,89284	5,914705	6,986005	15,15031	6,759024	10,38904	8,409941	8,760637	6,278874	11,51774	14,18172	5,238451	10,89951	20,67936	12,46401	5,732482	12,46194	4,594662	7,603752	6,453015	8,446618	8,179433	7,584411	9,222896	7,902438	11,76586	7,266454	9,696688	10,85033	8,052056	9,520821	7,86935	8,81196	14,6779	5,834577	7,362125	6,612788	8,648045	7,908514	8,183024	9,48414	10,79873	7,901469	10,61768	9,593764	15,8725	10,43815	9,031968	8,096541
2/27/2018 1:17:00 PM	3	1,565263	2,582131	1,3083	1,477467	6,328125	8,507543	6,729458	7,77071	11,55815	10,14983	8,237042	12,67677	7,308245	8,463542	9,127708	21,15764	1,487345	1,943731	2,204009	3,567225	9,545409	7,701909	6,79653	6,297939	8,019659	9,921805	9,463761	18,57081	13,67429	10,15431	7,040646	16,68711	5,325211	13,45615	8,654191	15,0717	9,930715	7,958528	12,50774	16,96252	10,49659	10,74319	11,27736	7,503729	11,97993	10,04593	8,070914	12,46021	6,044569	6,619971	11,9467	7,569767	11,06709	8,331538	8,678438	12,41213	12,81616	14,52579	5,314089	11,70832	22,84068	43,32388	7,833914	9,840711	9,309654	7,944159	8,836899	7,629034	9,071963	7,193234	5,909111	7,182112	8,987416	7,939393	8,014894	7,84994	9,131714	8,465337	6,195913	7,371175	7,477136	6,387323	14,12985	7,24221	8,940857	9,081149	8,604941	9,102356	10,88238	7,297468	8,217148	11,19978	11,04637	27,14005	9,688951	8,871851
2/27/2018 2:17:00 PM	4	2,083955	1,970601	14,46577	3,306187	7,061784	4,526208	6,067018	7,170991	11,00409	9,330446	7,853601	11,5415	7,770226	24,73226	9,208735	11,8292	1,458126	1,233422	1,395958	4,017739	9,572971	6,848198	8,002391	7,496615	8,927388	11,05949	8,274619	14,38426	13,85078	9,566479	6,871408	15,23672	5,844869	7,787564	12,2018	9,138967	9,896594	8,038517	12,86486	9,813978	9,204935	10,29392	11,75543	8,238354	12,196	9,821922	8,018969	12,43679	6,416612	12,86147	11,19308	7,718281	10,33633	7,552776	10,45708	10,28197	11,78838	10,00249	5,642477	11,37855	14,25536	26,01783	6,092438	11,12097	6,713845	7,713998	6,760195	7,460557	7,58821	8,15049	6,484513	6,998855	13,86992	7,625443	8,766924	9,965186	8,98562	7,985467	9,46245	9,793324	7,094593	6,890474	8,975326	7,550218	9,221375	9,557844	8,031678	8,155187	14,27961	8,664001	8,841595	12,58213	11,18714	10,76826	7,295673	23,18144
2/27/2018 3:17:00 PM	5	1,314034	1,425591	1,218709	2,811257	6,464274	4,927263	13,20147	19,21032	10,83541	9,021607	8,429143	12,40053	8,649978	7,975035	9,597218	12,33415	1,608574	1,440926	1,556422	1,890818	8,568053	9,777299	5,995938	14,49347	8,418643	11,4202	13,7692	19,32561	13,89195	9,483793	7,899192	11,24026	6,580667	13,91343	9,434406	7,96509	9,900461	7,926199	19,69952	10,42233	9,472882	11,75218	15,53133	7,448333	11,38684	10,54619	7,791985	11,30754	5,91063	7,982084	17,52335	7,255677	15,5723	11,70369	9,773705	10,06321	11,86167	13,99957	4,824271	17,32489	15,89032	14,61587	5,279274	15,45432	6,096375	7,743976	9,972577	7,112346	8,646593	7,544486	10,45597	8,548228	8,288986	7,374973	9,122389	8,535934	16,1354	14,12039	6,449562	9,838777	6,458609	7,152272	7,37753	7,054253	10,03696	8,633816	8,791722	11,65375	10,96472	8,445099	8,010818	11,71371	13,33838	10,65484	7,527078	8,55196
2/27/2018 4:17:00 PM	6	16,45578	1,233284	1,875691	3,501257	6,545578	4,836705	12,52701	7,248219	12,02566	8,56619	8,417054	12,7122	7,382157	26,52293	11,24827	12,58779	1,214426	1,312376	1,206828	2,777755	9,132335	8,399577	6,727314	8,657921	8,7672	10,47393	8,716291	18,30598	9,696412	10,09104	8,481017	12,58434	5,388484	8,356337	9,771013	9,565651	11,0829	8,332505	13,21853	9,709536	11,29545	10,48878	18,79483	7,061368	12,01101	16,71336	9,341497	14,47275	8,189795	11,95319	11,32405	8,632778	11,73022	9,340117	11,08076	14,94584	11,68794	11,15592	5,149895	12,21188	21,84792	21,71488	6,334549	9,261852	5,062306	8,185858	6,00844	7,025378	8,537798	8,393291	14,03094	7,422981	9,09006	11,11993	8,793656	9,309582	11,86277	8,833445	8,649702	8,466167	6,76586	6,515597	8,137779	6,983726	9,686464	8,961858	8,11533	9,048892	11,73118	8,212795	9,933204	10,8629	15,75701	10,09374	8,056891	11,77532
2/27/2018 5:17:00 PM	7	1,927912	1,800605	2,877224	2,847314	9,852038	8,00467	7,214163	6,563468	11,97585	9,460032	8,676919	13,60798	10,37501	12,91031	9,532908	13,44662	1,58046	1,120413	1,121104	1,792385	9,157688	5,132833	6,143346	7,215547	13,3131	12,55533	8,066701	31,22022	9,610757	9,938246	7,79226	13,19297	6,561464	8,732039	10,42648	8,252307	11,61182	8,101721	13,61696	11,59386	10,41439	10,80819	12,43079	9,179236	11,9905	12,51996	15,26201	14,58278	6,706109	6,466554	10,8439	11,82133	12,15061	8,718018	11,07987	11,16331	12,3749	10,52532	5,666999	14,0042	14,50556	19,41548	5,042205	11,77629	5,138567	9,907852	9,570278	7,491987	10,18036	8,114984	7,551877	6,658723	8,479706	7,888	8,718363	8,865012	15,04145	7,800826	7,584963	8,90494	9,087367	5,79997	7,645751	7,019714	9,86627	8,850782	15,90738	8,637821	12,32261	8,0428	9,416101	11,17719	11,87355	10,10272	8,457463	7,490052
2/27/2018 6:17:00 PM	8	2,290977	1,072613	1,895999	2,702807	7,411998	6,028749	5,428963	13,58491	16,38712	16,38725	9,810525	12,35473	8,166377	10,45286	9,496297	12,47341	0,9173299	1,125318	1,339039	1,628399	7,814089	5,098917	13,45953	10,96789	8,3218	11,55981	8,891606	15,73504	9,6598	9,817639	7,958112	10,56476	5,810677	8,417953	10,23617	15,52829	10,67722	8,012683	13,86177	9,515088	10,99545	11,94214	23,0571	9,211636	11,56112	11,6467	8,271925	12,54476	7,557196	8,294445	17,55464	7,64437	11,70825	8,262876	10,22139	10,1941	11,45122	12,06613	5,610149	12,02386	22,70736	16,28558	5,551711	10,68786	5,357745	8,597135	6,007129	7,874945	15,24398	9,318221	6,560705	7,308729	8,50927	7,440318	12,75641	8,235936	9,805138	8,235248	7,628757	9,825583	6,930606	6,377514	7,613561	7,629725	15,83941	8,550853	8,25217	9,322848	11,41212	8,538075	10,9281	12,3584	12,43383	10,04863	8,408834	7,691617
2/27/2018 7:17:00 PM	9	2,619847	1,436989	1,306712	2,73776	6,309336	3,389424	5,5361	5,952075	11,98469	9,972992	10,02956	13,48226	8,409316	9,692819	10,09947	16,80454	1,04146	1,026746	0,9536638	1,93634	7,796611	5,004559	5,396151	14,62008	8,85327	13,58332	9,327339	15,3775	9,475575	12,75213	7,955073	12,55533	6,361074	8,686725	10,96202	7,730853	11,60263	7,785215	14,54852	10,81793	10,47455	15,10265	12,86224	7,372693	11,6541	11,47353	12,86009	12,21789	8,098407	6,404799	12,51824	7,404952	12,13445	8,671598	11,01473	11,15088	13,96586	16,98642	5,593639	12,71711	21,4642	16,72117	5,918919	13,80229	5,8926	7,299196	6,502128	8,184544	14,5097	8,513277	6,558632	7,075183	10,50204	8,969524	14,81446	8,626906	13,32663	8,224746	8,308674	8,781154	6,823814	6,048368	7,706262	7,326895	10,625	9,329893	8,289193	8,756908	11,48886	9,806795	9,523996	16,01245	11,76496	11,4421	8,154634	7,71759
2/27/2018 8:17:00 PM	10	1,731667	1,441893	1,964315	2,965987	6,514907	4,32043	4,958347	5,987719	14,60765	10,78885	10,15756	14,44753	8,54595	9,126601	10,12973	19,36353	1,254974	0,6665838	1,157024	1,551241	7,706055	5,822212	7,64347	29,83242	14,3482	14,24355	8,341208	21,22078	10,58887	9,913174	7,692169	15,97335	6,356585	9,095796	12,22328	8,96013	11,3599	8,008399	14,84983	10,9719	16,51028	11,6123	14,033	8,418711	11,39237	11,16068	8,126934	11,97923	7,012807	10,30317	10,95691	7,775131	10,8372	8,282562	10,79755	8,183023	11,34781	11,27597	5,668242	13,90432	21,71419	15,37626	6,066948	11,27459	6,072888	7,18384	7,357842	8,6229	9,953442	8,566327	6,213874	7,703774	11,87963	9,024852	28,96462	8,289054	10,81779	7,909759	8,220532	7,606169	13,91364	6,563951	11,93613	8,917647	9,958691	10,4903	7,877295	8,698539	19,01083	8,080378	11,66231	11,33572	12,29982	18,41243	8,175149	10,32445
2/27/2018 9:17:00 PM	11	3,433148	1,36439	1,467797	2,924956	6,750733	4,424942	4,565581	6,688079	13,45069	12,25519	9,405532	14,65421	8,12417	10,25393	11,2346	19,6149	2,344095	0,9897906	1,134988	2,32427	8,099166	9,445251	4,833665	8,528337	8,0189	12,8554	8,170935	18,04591	13,5791	11,4611	7,910727	17,85581	6,623494	8,637267	10,69497	8,047013	11,75612	7,983738	14,54686	10,62348	18,34874	11,94684	13,94321	9,126187	11,63938	10,78775	8,429626	12,28062	6,859666	7,272256	12,77106	7,623302	18,50761	8,898237	11,06439	14,3558	12,01101	10,32155	5,347245	12,50331	15,14305	17,31715	6,201716	11,7269	5,095739	8,455667	7,760348	9,636038	8,606943	8,428312	12,82811	8,427484	10,42606	8,525089	16,70121	8,389562	11,0398	8,447308	18,49988	14,62906	13,47376	6,496809	7,947268	7,47907	9,878703	9,310898	9,222066	8,930909	11,67889	7,689061	14,14042	12,37297	13,13964	12,20926	8,293684	8,556793
2/27/2018 10:17:00 PM	12	1,509864	1,212077	2,027796	2,779758	6,346983	3,01289	4,134132	5,953456	12,95024	10,29164	15,82753	13,6984	8,788614	9,600946	12,64167	15,68178	1,161514	0,8904592	1,235356	1,564158	10,60276	5,223461	4,953789	11,82008	8,200986	12,03097	10,27244	16,93993	11,69906	10,2475	7,969371	11,97924	13,45166	8,991974	10,91201	7,950791	9,607304	11,21063	15,08103	11,71309	11,08076	11,38076	14,14311	7,960807	12,09729	11,25946	10,19873	11,69989	6,990149	12,06157	12,80566	7,983739	13,17612	8,609499	12,02925	7,845726	13,55189	10,98136	5,623412	14,24555	23,39322	18,8362	6,900905	10,23748	7,871836	7,378703	12,72457	8,658889	17,00452	9,499199	7,389202	8,016137	16,49335	8,016343	10,79299	9,055248	12,52507	8,428658	14,25232	10,96202	6,377446	6,78527	8,312542	7,941879	9,823789	8,873921	7,696521	8,925315	12,24808	10,04904	9,708776	15,80791	14,80528	11,25207	8,280076	17,18342
2/27/2018 11:17:00 PM	13	1,890542	1,245648	1,747762	2,835295	6,292482	3,368355	3,863285	6,49522	12,99721	10,32852	10,88293	13,24678	8,786127	10,28784	12,05425	14,64053	1,717645	0,8364418	0,8563357	1,437887	11,08546	4,38626	8,244433	13,21294	8,608671	12,81768	8,861352	19,7688	10,49106	10,80557	8,383483	13,49483	6,133677	9,156512	10,40575	17,77168	12,45103	7,815262	14,10609	9,667123	10,55157	11,75329	12,98851	9,692127	11,74065	11,39029	8,495801	10,12268	7,08872	7,053492	12,30279	8,489722	12,21451	10,04594	11,27832	7,121464	16,21947	11,2911	5,751409	17,96758	23,42458	20,15957	6,128081	12,16063	9,90571	7,733823	6,571756	9,18145	7,525143	12,46608	12,15655	11,33255	10,2008	8,856585	21,02033	9,811838	10,20067	8,543463	8,30826	11,37613	6,817252	6,475188	8,16389	9,010832	10,43712	8,781429	8,863078	10,15425	12,96688	8,51528	10,50101	12,67718	12,54518	10,87505	8,7328	9,035976
2/28/2018 12:17:00 AM	14	2,394037	1,946494	1,570375	2,465324	5,131521	3,645971	4,191603	5,346279	13,43902	10,7206	11,20089	14,4686	8,732247	24,57352	13,54478	19,06713	0,6864086	1,927774	1,204893	2,660878	8,950804	4,685842	4,415617	8,941892	8,76962	13,45131	9,763968	27,39722	17,46581	15,00407	7,958182	12,84635	7,50442	9,545618	15,8821	8,792481	9,59411	7,991752	14,50977	9,708499	17,7868	13,37084	13,96642	8,962893	11,40763	11,68829	9,06264	11,29317	6,398653	6,710943	13,40082	8,772313	11,0836	14,72812	12,18156	14,52676	12,0356	18,71498	6,141896	12,37794	15,81848	16,23308	6,245441	18,08501	4,787799	8,653984	14,07321	8,936989	12,34264	12,2726	7,388305	8,197806	9,119902	9,246103	27,24967	9,971887	9,665672	8,193041	8,954602	9,311587	7,861891	6,175881	8,220463	14,24127	11,25111	8,561078	8,608187	9,810939	19,161	8,639823	10,2886	17,0776	12,31467	11,04526	9,108711	10,24294
2/28/2018 1:17:00 AM	15	1,412951	0,9523513	0,9969054	2,628067	5,442017	2,270737	3,519286	4,428948	13,70552	11,15854	11,26313	14,50894	8,873025	10,15017	12,02987	14,82538	0,509643	1,058314	0,8568192	2,031112	7,630831	7,304376	6,97364	5,059406	9,654205	15,27921	14,61255	17,25374	12,93152	11,33586	8,100616	12,33463	5,868217	9,307238	11,78106	9,17102	11,37544	8,421405	15,39242	9,934585	11,596	11,83853	13,08314	8,986655	11,48327	11,14272	8,654814	13,98935	6,743894	7,26459	13,6944	15,02666	10,99248	9,499752	15,3125	7,755788	11,60491	16,31348	7,57398	20,44747	19,43827	15,74747	5,792441	15,09878	5,529882	7,826869	12,48356	9,558465	7,642436	9,106017	12,52535	8,629947	12,74121	9,578221	16,48859	10,79203	19,57995	8,162785	9,178547	9,320637	7,697834	6,060663	12,62309	12,60355	10,7903	10,25675	8,568953	10,46661	14,4934	8,318966	10,10493	14,58713	13,92552	12,60479	8,55113	8,462297
2/28/2018 2:17:00 AM	16	1,631852	1,582532	1,314932	2,773127	4,815429	2,68015	3,947903	4,471914	14,30661	11,63731	10,74872	14,47288	9,227523	9,671889	12,18888	18,36041	0,6321148	1,333513	0,9016496	1,841084	5,959674	3,774798	3,212589	7,32054	12,02269	14,43151	9,13068	16,93676	11,19294	11,44279	9,445805	14,6875	6,161997	9,424253	11,53819	9,969746	10,73262	9,700418	15,19901	10,88424	11,52859	12,34734	13,38707	15,713	11,7488	10,54964	9,120662	18,74779	7,403432	7,034773	18,45442	14,50334	17,67614	9,278362	11,91285	8,37996	13,77204	11,41654	6,697475	13,74738	20,96257	14,50169	6,768485	10,91484	4,564959	7,605963	6,931158	10,61201	8,09295	8,549266	8,1011	9,157204	11,97779	13,66082	27,19862	11,57238	10,13691	13,1614	8,705723	8,534554	7,06047	6,748937	8,726723	8,784536	11,14521	9,702972	8,046185	10,76944	13,33078	9,395656	10,87879	16,8569	13,1031	12,43265	8,577448	9,179998
2/28/2018 3:17:00 AM	17	1,457159	1,161859	0,8843805	2,492471	4,806863	2,001824	3,604319	6,05182	14,24286	12,07774	10,10672	14,21944	9,659454	9,565097	16,81214	20,37564	1,890818	0,4820817	0,9272076	2,61439	4,918422	4,526829	3,351569	5,579479	8,908322	13,90058	8,705585	16,80724	18,21708	11,36059	7,914249	16,92301	5,806532	15,14174	11,90553	10,52802	9,898527	9,302194	15,36742	10,69643	10,58632	12,72747	19,45423	9,01629	11,93475	17,47465	10,5095	20,09747	7,305759	8,11609	13,36159	8,978227	11,097	8,873441	11,97157	10,88189	12,96737	24,10651	5,860273	14,84513	15,52125	16,98027	6,286057	17,98754	4,704078	8,103172	14,30351	10,04601	7,436242	9,059116	7,675798	8,025531	7,890003	8,798422	11,86001	8,902728	11,34774	8,966761	12,9483	9,814738	7,906445	7,337603	8,845463	8,11374	10,88369	9,708569	8,728724	9,996409	14,60406	19,33873	10,8381	13,38224	12,1625	11,89793	8,573718	9,162039
2/28/2018 4:17:00 AM	18	1,690567	1,260845	1,05189	2,767946	3,252031	2,171129	2,942363	3,778529	14,70622	11,39927	14,43309	14,51294	10,78484	9,996684	17,54144	29,68087	1,306021	1,002846	1,219399	1,897243	4,580018	3,856101	3,987	11,25656	9,656484	16,87963	9,555772	18,76603	10,83506	11,37772	9,104842	14,73413	6,326121	10,59426	12,05619	9,272216	10,39318	9,591138	16,19281	11,05002	12,21029	12,2659	19,62976	8,851058	12,51768	12,23564	8,628772	16,61756	7,093004	7,349277	13,19684	9,723835	14,96781	9,356625	15,72509	9,20162	12,62019	17,24566	6,858353	13,42092	15,78332	15,45176	6,186865	25,37494	4,978725	8,401718	7,022547	9,973545	7,633595	9,474678	7,673864	9,855355	9,246797	8,991145	11,47574	9,84444	11,38912	8,863836	9,908475	17,59961	7,704257	5,93301	8,826676	8,055786	11,21436	10,16343	8,31413	10,01948	19,65662	8,997017	10,81102	12,22452	14,89715	11,66964	8,361724	11,47982
2/28/2018 5:17:00 AM	19	2,963707	7,009492	0,9669265	2,813329	2,935386	2,474787	3,02705	4,317253	13,00584	12,50636	9,556327	14,92229	9,4467	10,4367	11,73194	24,85128	0,2484665	0,9168462	1,573552	1,473737	3,930702	6,251795	4,532355	4,333278	10,04745	12,5467	11,52644	20,04186	12,43617	12,01792	8,263083	18,64984	6,321424	18,44448	11,67399	9,823649	10,45279	9,085227	16,45598	10,11791	11,13796	12,95245	13,48012	8,770722	12,64624	11,35866	8,735012	15,42565	7,692791	8,434116	13,10794	9,541405	14,40539	9,192846	11,95824	12,20525	12,22625	12,11324	6,122348	13,8818	17,85284	19,20701	6,94228	18,53766	11,38463	7,817543	7,450196	9,628301	8,105451	12,08009	8,906457	9,019533	8,263981	9,424251	12,60942	10,82677	14,72715	8,707519	8,917233	10,34628	10,37653	6,740579	9,018845	7,969993	10,26567	9,348545	9,087989	11,44093	12,94983	8,090047	11,02958	14,72812	13,37664	13,1815	8,03078	11,24447
2/28/2018 6:17:00 AM	20	8,799942	1,162964	0,918297	2,397422	3,276069	2,281443	2,504559	4,003302	14,14602	11,23556	10,1157	15,86207	10,30684	10,48367	18,52433	23,59444	0,7585931	1,525613	0,9954547	1,711704	4,395446	3,907978	3,372499	4,053244	10,1061	15,25814	9,864404	17,43341	17,6979	11,5645	9,296737	14,71154	6,115371	9,94177	14,81716	10,55986	17,50193	9,351996	16,2337	10,66472	11,51719	13,35143	13,36014	8,122927	20,31927	12,05177	9,033489	16,77049	6,942556	9,936934	14,36271	9,648611	14,96933	9,547067	14,87933	7,641607	11,99312	12,07187	6,043946	13,43867	24,21689	17,41911	6,284401	15,94786	5,266288	8,265016	7,839578	9,795949	6,697959	9,209356	8,915853	9,139521	15,63087	9,088404	17,7763	9,898182	12,09058	11,63662	10,10804	9,997029	7,192542	7,002791	9,366299	8,580625	11,05693	9,468807	9,646953	11,38511	13,84837	8,960267	11,36391	11,80226	12,47507	13,1201	8,751657	15,03461
2/28/2018 7:17:00 AM	21	3,17736	1,038282	1,284814	2,672137	2,557747	2,250774	2,880057	3,688176	13,39661	12,11974	10,00552	14,86544	10,87754	9,91849	18,86902	36,90366	0,5246326	0,9694822	0,7108616	1,266164	4,659111	4,339702	3,107317	4,251976	11,98538	13,75456	11,1696	20,22339	12,43189	11,92867	9,858324	20,10596	6,14756	10,50432	13,0477	10,49832	11,37786	13,92138	15,90234	9,847342	12,58137	12,37767	13,86847	8,279662	12,8449	16,26354	8,749931	14,44111	7,173202	7,754754	13,68099	9,397036	10,96872	10,02059	13,57848	7,599814	18,09972	12,51872	5,878371	17,28317	25,09111	18,7243	6,826302	15,56988	5,251575	8,210655	7,710129	10,13636	10,77338	9,592244	8,654122	8,783847	10,06348	9,879877	11,6751	9,995925	11,01839	9,674928	10,20626	11,22189	7,54711	7,090933	10,23548	8,1489	11,22534	10,67881	9,394272	13,46472	14,34357	9,025129	11,72269	13,34811	12,81485	12,61322	26,248	9,153819
2/28/2018 8:17:00 AM	22	1,422068	1,04146	1,016247	4,469772	3,321245	9,061532	2,559543	3,908805	13,83033	17,19925	10,45438	15,25026	9,891274	13,49414	18,05371	19,12481	0,7029178	1,310234	1,366048	1,544471	5,310221	6,712257	3,108145	5,288601	13,6658	14,45734	10,42765	18,19076	12,53827	12,6787	8,681822	13,26205	6,310304	11,2346	12,96088	11,11164	12,10585	10,2877	20,67798	9,993715	11,29366	13,46686	19,92215	8,914745	13,0446	12,22183	9,00952	14,19001	6,597108	12,2648	15,36555	10,7541	16,75868	9,835943	12,46097	8,72603	15,29523	14,14214	6,124558	14,53249	23,60107	21,69389	6,512351	16,62094	5,815236	9,304128	9,785035	13,75049	7,51941	10,3614	8,281873	9,068164	12,8087	10,44734	19,68197	9,853076	10,65463	10,87271	9,057528	9,638802	7,559129	7,137282	9,312002	8,548575	11,01397	9,75554	13,11098	11,49004	13,97339	9,205281	12,58552	12,96467	12,32931	13,49774	9,800646	8,742954
2/28/2018 9:17:00 AM	23	1,595518	1,36142	0,8838969	3,269231	2,383676	3,63043	2,515819	4,166667	13,80436	13,2635	10,13311	15,69663	10,33232	11,36867	12,71725	19,61449	0,7194269	0,697599	0,7681255	1,378965	4,056698	4,605713	4,387987	5,218074	15,83637	14,07514	10,52132	21,70038	12,71863	19,65248	9,041777	16,75094	7,250566	10,55572	14,93079	9,905366	11,80986	8,935193	16,42352	10,45825	12,40184	12,01606	13,86888	8,679265	12,05653	17,83385	9,26137	14,45181	7,414138	7,562652	13,30577	10,13746	17,22701	9,39607	12,60741	7,662949	14,50908	15,89992	6,080902	14,5939	18,46707	19,51688	6,66791	16,50171	6,115371	9,236225	14,8059	10,55565	9,763898	9,381769	10,21759	8,998812	11,62805	10,10631	12,9148	10,92797	10,45024	9,024369	9,293351	13,10441	7,798547	7,147229	9,585197	8,435428	11,48272	9,949021	9,842783	12,0251	22,71877	8,961513	11,75888	12,78238	13,25721	13,99232	13,0372	10,7052
2/28/2018 10:17:00 AM	24	1,44286	1,040285	1,689047	2,597397	4,44311	2,504974	4,061603	4,137309	14,35262	12,22819	10,28667	16,97751	10,14617	11,36315	13,80422	22,7484	1,359278	0,589564	0,6752183	1,644908	3,709176	4,108642	2,306656	6,571135	11,9094	14,15099	10,12516	24,28257	17,80766	12,45227	9,467978	14,50369	6,231627	19,14139	12,8661	10,03592	17,36406	9,693372	16,2319	9,871518	21,11033	11,99029	20,92044	8,117954	11,74969	11,76026	10,95967	15,33986	6,818773	7,733891	15,04062	10,91132	10,9098	9,446907	19,60516	7,557748	12,76808	15,83562	6,43167	16,39727	18,55016	22,045	6,889989	28,77314	5,874226	9,156927	8,392049	10,41784	8,495317	9,661735	11,91693	8,972217	9,567654	11,95831	13,63195	10,34856	10,47138	8,949215	9,153612	11,5281	8,571025	7,685194	11,94822	9,156651	13,05151	9,321052	10,02528	12,02876	15,46011	8,999987	16,11247	12,97048	14,47799	14,38681	10,16343	10,61008
2/28/2018 11:17:00 AM	25	1,452186	0,9882709	1,312997	2,531153	2,579438	1,836456	2,46864	3,276691	15,46682	15,24232	10,62417	16,02875	11,23391	12,12284	13,11409	22,10254	0,9410229	0,8582699	0,7945126	1,695748	4,221169	3,637959	2,340573	4,195541	11,49626	14,80113	13,96241	25,81669	13,21183	14,5805	9,023196	29,3511	6,582602	13,06359	13,29244	11,18921	11,49971	9,40118	16,5424	10,82111	11,69554	13,51003	14,90965	8,380374	14,12391	11,15288	9,627475	21,35638	6,977441	8,665797	15,49417	9,778405	10,78622	17,7064	11,71758	7,46629	13,15677	13,24989	6,574451	16,66225	17,5661	18,79849	6,94974	11,97523	6,035726	9,357109	14,45257	10,74823	14,78635	9,769355	8,193316	8,528889	12,93352	10,88908	29,12087	9,877805	10,95207	9,91849	9,311176	18,84305	11,52527	7,246768	11,18942	8,652119	11,14038	10,11308	10,11163	11,07102	16,9322	9,874351	13,36911	13,65813	14,56157	12,40702	12,27523	10,31305
2/28/2018 12:17:00 PM	26	1,308922	1,47505	1,089813	1,636619	3,949215	2,122016	1,946079	7,651484	14,73323	13,88553	10,71881	16,06011	9,890032	15,74554	13,4529	32,11573	0,4555565	0,7545867	1,116338	1,326536	4,105949	3,359859	3,289539	5,229747	12,07946	14,27574	10,75321	26,88426	12,21817	18,48889	9,063538	17,4922	6,63054	12,13217	13,76368	10,78588	12,8757	8,6917	17,00369	12,8277	14,06229	15,71286	14,88195	12,92461	13,7558	11,1334	8,760362	18,87537	7,618812	10,31181	15,46827	10,81758	12,59325	10,83844	13,27897	7,210088	13,69322	13,27213	6,630126	14,69088	23,60225	21,34795	7,441216	12,71352	6,051062	11,09534	11,03586	11,62681	9,105743	11,42711	9,343294	10,35332	10,92168	12,80014	23,66552	10,28155	22,63104	14,31028	9,409677	13,37996	11,06785	6,759021	11,70079	9,425426	12,43493	11,24965	10,00898	11,01777	16,62674	10,0744	12,26632	12,45255	14,14484	13,22102	10,08952	14,86482
2/28/2018 1:17:00 PM	27	1,20068	1,223406	0,9922083	1,89448	3,021455	1,462202	2,02006	3,741089	14,47709	12,19379	10,41929	17,03111	10,30186	11,82002	13,95163	23,09336	0,8556449	0,6203029	1,212423	1,480507	2,997417	3,146482	2,363437	4,054694	11,97198	13,9258	11,41613	19,07107	12,60686	13,85997	9,658765	18,41609	6,827062	13,38569	13,0323	12,69024	12,42194	10,49438	21,02847	12,06434	14,15209	13,0752	15,13753	8,319588	13,63851	11,68235	9,192777	19,92761	7,267145	9,31594	15,5122	10,08275	12,14073	10,80722	13,00702	8,617029	15,43111	17,44812	7,690511	14,68543	17,51996	20,32873	7,571355	11,9706	6,953194	10,37667	8,431422	14,76114	12,86672	9,144147	9,042399	8,508718	13,67443	11,1057	13,0801	10,797	9,949989	14,47993	9,515846	12,58634	8,058412	6,887019	10,69504	9,886232	12,30182	11,33586	14,24901	11,82057	17,68665	10,04884	13,06767	13,84153	13,83869	12,4991	10,52643	15,14803
2/28/2018 2:17:00 PM	28	1,18797	1,182375	0,9799817	1,73077	2,362194	1,763719	2,035947	3,329051	19,21343	12,41068	9,934309	16,74852	10,5754	12,61757	14,25011	19,87573	0,2745773	0,7918878	1,365495	1,556076	3,480327	2,82369	2,544071	3,509339	11,17416	15,02749	12,41752	19,70802	16,37986	16,06025	9,630996	19,87698	6,890058	21,51263	13,90162	10,83858	17,88268	9,500925	23,13059	10,69926	14,02244	13,18531	13,39827	8,764161	14,22276	13,66642	9,516468	20,66057	8,128661	7,94409	14,53961	10,88721	11,6914	9,69123	12,27861	11,25173	13,20202	13,13951	6,588127	15,96879	27,81347	18,14794	7,520102	11,90581	6,418822	10,45245	9,646053	12,03685	33,14952	9,696273	18,64155	10,23065	10,58811	11,17443	20,28736	11,52119	10,68247	13,91647	9,756922	14,21861	7,727536	6,959964	17,7093	8,741296	12,31999	10,4519	10,64711	13,1987	19,73261	12,04479	20,76163	19,24327	15,27568	12,66599	10,31098	10,89467
2/28/2018 3:17:00 PM	29	1,894894	0,9297636	0,9482067	1,568095	2,210295	5,956427	3,209135	3,921585	20,58597	19,27007	10,30242	16,09942	10,15597	12,10972	14,75478	22,86735	0,6473116	0,7802829	0,8654537	1,2567	4,29128	2,838956	2,358809	3,352053	17,72685	13,90273	10,80432	23,77114	19,42425	15,80011	10,59944	16,34001	6,819532	17,22121	14,98563	11,16642	11,46407	9,777852	18,25465	10,78484	13,58222	22,85222	14,49098	9,20293	14,2202	16,10017	10,23403	30,7532	8,08618	8,292164	14,84714	11,0369	17,43355	9,746007	12,24981	8,255691	15,37122	14,18615	7,015777	16,71923	18,00294	25,56318	7,014741	15,36431	7,548905	24,01194	9,031762	14,15292	10,3487	10,57948	8,462368	9,153198	11,84557	12,09045	15,64268	11,76917	10,85813	11,05293	18,48986	11,4678	11,02792	6,974954	11,29759	10,0364	13,41989	13,50982	10,68517	19,22359	16,21194	13,62345	14,13842	15,02501	14,44663	12,7964	10,53831	10,78595
2/28/2018 4:17:00 PM	30	1,5386	0,6371574	1,130153	2,364058	8,063731	2,137835	1,561602	4,715891	14,63915	16,76973	10,86034	16,3246	11,33621	19,5957	19,67741	20,2618	0,3720436	0,5292607	0,8319517	1,998163	2,212851	2,041611	1,17899	4,880775	11,60167	17,27785	11,22416	22,62219	20,55337	20,87775	9,855216	15,47552	6,27397	12,9139	13,71974	12,7533	13,52626	9,004546	17,85837	11,52354	12,43389	15,66589	15,73704	9,303299	14,64847	11,86478	9,828	16,9659	9,548932	8,089151	15,25379	11,50517	13,10642	10,15452	13,16541	14,97845	23,50692	13,76057	8,252101	22,8498	35,26097	18,50022	6,804611	12,81402	7,48874	10,40762	13,48067	13,07499	9,576564	10,68061	14,53277	9,205489	17,51934	12,39121	15,26829	12,03415	11,51463	10,89757	10,63619	14,59052	8,2253	6,800881	10,94254	9,208389	15,73995	11,62923	11,14065	13,19767	16,99664	11,50213	12,86914	14,91628	14,92132	14,19699	10,96409	10,67667
2/28/2018 5:17:00 PM	31	0	0,1733118	0,1250967	0	1,773596	2,41103	0,867388	2,808356	15,64731	12,80836	10,81372	16,4774	11,71965	15,18782	14,77806	23,11022	5,652493	0,3404067	12,95901	1,0713	3,159745	5,647311	1,65444	5,008427	12,31218	15,79306	11,56278	26,48458	14,14311	15,51503	10,03924	18,58788	0	0	0,1442999	0	12,01177	8,052885	17,88544	14,16805	12,81043	15,50211	15,33136	9,16266	23,47328	12,97234	9,841954	17,20408	2,222383	0,4194988	0	0,05816202	15,55855	9,591347	13,95764	6,023707	13,80395	28,47108	7,356874	15,51123	25,0105	21,61831	32,77105	17,15303	12,05715	10,08745	9,022022	14,24638	9,5843	11,03925	16,62888	11,11399	10,13249	17,57439	19,99102	12,56811	30,10258	20,3938	26,42607	12,68291	8,419679	7,485771	11,53162	9,562612	13,24029	12,11587	11,27646	12,39162	20,17262	10,88839	14,88209	14,12467	13,72251	14,61539	10,68696	11,51276
2/28/2018 6:17:00 PM	32	1,127321	0,3955985	0,6308715	5,602413	1,095339	2,821135	1,058245	2,57101	17,11172	13,11423	11,94477	16,09928	10,59039	20,37509	13,24001	20,26615	1,211041	0,7768292	1,382833	0,9327338	1,676752	6,65679	1,449768	4,655172	12,40212	14,74179	17,54877	20,18644	15,8019	16,30699	10,44278	17,93642	6,544126	13,09779	14,93148	18,89161	12,0709	9,639424	18,4165	11,91748	13,07499	14,29321	14,12992	9,80942	16,54191	16,45087	11,1296	31,84011	7,91563	11,24468	15,42689	16,91023	18,41312	10,0422	14,76424	7,945126	13,55548	13,92269	7,533571	15,62086	35,72474	21,508	7,076012	17,39058	6,936755	11,04436	10,78781	11,76552	9,862676	11,20607	9,644258	10,94676	11,54496	12,85768	21,78251	12,04341	13,11346	14,66084	10,21179	12,49275	8,299417	7,468985	11,39361	10,03578	13,26633	12,59733	12,63042	12,74784	16,82112	16,86256	14,12149	15,37916	17,6539	18,34328	11,13423	16,13161
2/28/2018 7:17:00 PM	33	1,141274	0,2892214	1,236185	1,048574	1,637862	1,829479	0,8553686	2,92765	27,09204	13,36166	11,32971	16,29531	11,46655	13,95156	14,59197	27,90265	0,8295342	0,8893541	1,012378	0,6707283	1,652783	3,296723	1,311201	2,946093	13,05807	15,89467	11,81166	20,16792	21,187	16,08014	12,06924	16,15178	6,437818	15,33972	15,44547	11,27673	11,85221	8,666142	18,49836	12,22915	25,94496	18,45139	15,27637	10,27154	14,99192	12,70419	11,26679	20,88963	7,825487	8,128591	16,18562	11,11613	13,19484	10,68689	13,57199	7,978213	12,84048	14,48905	8,879519	24,14353	27,65736	19,62906	6,975645	12,4895	10,29668	11,52713	9,350409	11,72545	11,29027	11,15723	9,937971	10,02335	10,84798	12,51382	18,84339	12,75737	12,87785	12,42865	15,19991	14,2126	8,99826	6,99982	11,5339	10,6194	14,16798	10,99753	18,55824	12,28511	22,98188	11,32232	14,02154	22,55671	14,84465	15,04773	10,84977	10,97156
2/28/2018 8:17:00 PM	34	1,151497	0,5215932	0,6886882	1,276801	1,340628	2,485909	0,8995773	2,141081	14,85826	12,99313	11,39195	16,72718	11,21698	12,90237	14,49271	19,39095	0,833126	2,327655	1,039525	1,422552	1,889644	2,737069	1,37634	3,030849	11,25069	16,71053	11,80903	25,14706	15,28135	16,92432	13,83814	20,44409	6,283156	17,94154	13,24112	11,73409	12,36813	8,993217	18,97588	11,68345	12,11718	14,19761	16,32529	10,62203	14,99938	12,34479	14,54541	14,76639	7,04023	11,39969	15,40285	12,47009	12,3175	10,30511	14,55715	14,58347	13,95288	19,62416	7,146884	18,19815	23,23746	18,80671	8,35081	18,12997	7,138802	10,64711	13,31606	11,59165	10,75901	11,6369	10,0516	9,408365	11,03414	16,62508	15,26788	14,33196	12,57819	13,09772	10,56283	13,88719	11,75508	6,906499	11,71626	9,711539	13,67236	11,7401	13,07036	13,8197	17,94478	10,2341	14,702	19,14056	24,33328	15,20108	11,0905	12,50111
2/28/2018 9:17:00 PM	35	1,509242	0,3707311	0,6390915	0,7960323	1,11019	1,645944	0,865661	1,702932	18,17211	12,96543	12,53012	16,36971	10,77883	12,36371	13,56964	19,63403	0,7452614	0,5568219	0,470546	1,449561	1,505443	1,992429	1,749903	3,582767	11,21422	21,55525	11,79315	28,22019	16,83549	17,52425	13,00529	17,27164	6,531624	21,82755	14,58789	11,8053	11,87465	9,393858	19,34772	13,2856	18,93375	15,56525	14,30005	9,991712	16,00098	12,26645	11,73878	15,98433	7,475271	9,715753	16,50675	12,35093	13,68113	10,7608	14,40899	13,35033	27,38016	14,20901	7,730506	15,86946	39,66623	23,61109	8,884974	14,16025	10,25337	10,81213	10,52629	11,55463	10,22242	11,97274	10,42053	10,35913	11,67959	13,43204	28,33665	13,09958	14,00966	12,85208	11,59179	14,89127	9,03176	7,337948	11,53328	10,08407	14,36236	11,48078	11,79342	14,09075	20,71156	11,20337	14,84009	15,98323	14,90523	14,76176	13,00405	12,71013
2/28/2018 10:17:00 PM	36	1,046088	0,7063025	0,5590324	0,585005	1,699547	1,53107	0,9272076	1,963348	15,09926	13,36331	12,00479	18,04626	12,10357	13,17294	17,77064	19,39441	2,013222	0,6292137	0,4716512	1,706662	2,520447	3,173008	1,5692	7,917842	11,25242	15,30842	11,63904	28,5901	17,0517	20,83637	11,57611	16,97557	6,467245	20,11529	15,89143	13,42458	13,50692	8,92345	37,38754	11,40611	12,70322	14,8106	15,79092	9,924779	17,40779	12,69797	10,30753	15,53582	7,764768	8,250716	15,2254	11,17423	14,93783	11,69996	19,4018	10,85178	14,33542	14,52282	7,885998	16,79563	28,93954	18,98686	8,524399	17,12015	7,136453	11,75432	10,49037	12,87073	11,3206	12,51713	31,94324	11,03075	12,45538	12,97697	30,40396	14,59881	12,80304	11,79252	10,82781	13,18302	10,26615	7,463528	15,5064	10,81959	15,02259	12,06579	12,82977	14,14201	18,83676	11,04326	15,16806	18,6573	15,02818	18,46589	11,79812	11,36729
2/28/2018 11:17:00 PM	37	0,7901608	0,4981073	0,6143624	0,7194961	1,227205	1,544748	1,268374	2,415658	16,70079	13,8293	12,19137	18,06484	11,82437	13,30695	14,02568	19,82095	1,792316	0,7001548	1,250069	0,9372929	1,885845	1,603531	1,362939	3,678023	11,54516	16,17809	11,73726	22,62289	16,3474	16,03289	10,56995	18,07575	6,572378	13,69149	20,31513	11,70473	19,07535	12,14184	19,5785	11,9505	12,05722	14,81301	14,71893	9,798919	18,76457	13,98002	10,56815	15,59343	8,712562	8,473764	19,73351	10,68206	13,39557	10,87996	13,51473	8,168242	15,13242	13,59036	7,58676	17,48011	20,56774	33,16182	7,959495	14,35428	6,85856	11,22044	11,13264	12,52535	11,36432	11,76013	17,84545	10,09484	15,25448	13,03016	16,72877	14,58257	13,47052	12,91722	12,14308	21,73346	9,510528	7,470298	12,22162	10,76605	16,27376	12,34921	12,63194	13,1239	18,26716	12,25547	16,06011	22,76601	15,92092	15,60061	13,10587	12,45116
3/1/2018 12:17:00 AM	38	0,6966319	0,7795922	0,5401056	0,8778184	0,981985	1,509311	1,056173	1,318247	15,34642	13,2233	11,97509	18,08853	11,6905	12,87709	19,2258	20,48602	1,077863	0,5818275	0,8412771	0,7346928	1,341595	2,399702	1,353821	3,224262	11,94857	16,14141	11,89793	24,93072	16,39396	16,59897	10,53921	16,26416	7,781968	15,04124	13,59119	21,05003	12,53081	9,36229	19,38356	11,23847	13,93975	13,60529	14,26772	9,210598	22,78397	14,01733	10,63716	16,80012	9,472604	9,265997	15,00049	11,26105	13,35634	14,26324	13,46865	14,82627	15,20778	14,7791	7,429404	16,49225	28,65033	18,24796	8,575514	22,92668	10,89301	11,32419	17,4033	12,27108	11,20123	11,90982	16,88902	10,06486	14,8394	14,65593	22,30106	14,31974	15,39809	12,73873	12,1645	14,53194	13,04004	7,45068	15,33978	10,45114	15,4376	12,79026	12,54414	15,03799	19,58776	11,69754	21,01804	15,80937	15,01174	19,75285	14,6712	11,87977
3/1/2018 1:17:00 AM	39	0,8556449	0,2989611	1,029924	0,6098033	1,002224	2,439006	1,23128	1,948151	16,15889	13,83579	12,06337	17,48674	11,56229	13,45739	15,23721	21,34878	0,6702448	0,595919	0,5185539	1,436989	1,334687	1,893858	0,9997376	2,583098	16,55684	16,91873	12,02289	22,81312	16,37012	22,87046	11,19957	16,95637	6,228863	15,39456	13,61903	15,72717	19,40905	15,07322	20,03081	12,2992	26,1374	16,51967	15,22906	17,28994	17,42844	15,82325	19,40001	18,61793	9,640804	8,829851	21,68193	12,02317	13,70448	10,79444	13,79165	7,965849	18,16755	15,97397	8,122928	18,3381	31,37889	22,86389	8,365592	27,9604	8,099581	11,16227	10,94012	12,66316	10,83389	11,8511	11,56119	10,3592	21,90374	14,67956	32,73037	14,83512	16,64864	11,73215	11,84405	13,75946	9,845547	7,469262	15,68896	10,89682	17,03077	14,04406	12,89864	13,51487	18,25583	12,07643	20,74367	17,78584	15,62624	30,08261	11,50455	12,92703
3/1/2018 2:17:00 AM	40	0,6656859	0,3074574	0,5547497	2,282963	1,384353	1,460406	1,102592	1,718267	19,68225	12,8594	16,23135	17,51817	11,53114	13,10448	15,43083	20,23071	0,2399701	0,9881327	0,5657328	0,8762987	1,91161	1,283018	1,359486	7,186532	11,56015	16,35962	11,82444	23,58622	17,23026	16,35707	10,78035	17,86209	6,862429	14,30744	14,24189	11,79239	12,63601	9,440761	20,40706	11,83853	12,95535	17,66102	15,45977	9,639562	17,65411	13,31669	13,80727	17,77762	9,130747	9,120938	16,24399	12,13832	13,92835	10,27409	14,0051	12,46381	14,89369	16,6867	7,992029	18,6716	39,97824	20,34842	9,112649	13,73667	13,94134	12,01046	11,48562	13,10808	13,7281	12,21168	12,98678	11,28564	17,16298	14,51619	16,06964	13,94189	15,28176	11,98663	11,84219	15,15798	13,29755	7,172718	11,94014	10,53313	15,91015	12,88766	13,446	15,24584	17,81215	11,25884	17,01916	16,47947	15,88583	18,1241	11,96093	10,6833
3/1/2018 3:17:00 AM	41	0,9696203	0,433383	0,5566838	0,9862677	1,434364	1,301738	1,295176	1,703968	15,96824	13,82999	14,17171	17,91328	11,40784	16,41295	15,33447	20,3793	0,9102842	0,6981515	0,5735384	0,7686782	1,469662	1,173395	7,314255	3,399715	11,51456	16,58903	11,63531	23,77003	17,03767	21,78306	10,57713	18,49297	7,194477	14,10305	16,26223	11,38214	12,59685	9,224208	20,32659	13,96061	13,62919	16,38808	15,7675	9,45126	17,01591	21,3599	11,9802	16,57431	9,157202	11,20144	15,36797	11,5987	13,30177	10,89067	14,20728	12,77693	16,08975	15,4691	8,14372	17,01819	22,86223	20,20889	9,151331	22,55554	7,725671	10,96299	14,83028	13,09551	12,08852	14,92354	13,73895	11,70424	17,03761	13,75947	36,0845	14,74242	16,7642	12,37297	18,80105	17,25139	9,988396	7,978283	12,25754	10,65249	16,00181	14,36457	12,76415	14,36692	19,70843	11,09776	18,38694	21,94794	16,68912	20,35609	12,55623	15,92824
3/1/2018 4:17:00 AM	42	1,587022	0,5021137	0,5335433	0,9150503	1,398928	1,411638	0,9595352	1,815111	23,05986	14,39676	12,37352	26,33503	11,66853	16,70286	15,08586	23,68403	1,30761	1,243438	0,6798464	0,8373398	1,861945	1,191631	0,9915866	2,415451	17,96578	23,42382	11,02799	27,58317	17,79454	23,41484	14,83318	26,58033	8,500084	12,99465	14,11002	13,37057	13,59423	11,99726	20,11798	13,5235	13,11554	17,44384	17,30396	9,239266	17,88689	18,98645	12,8431	21,05472	9,372651	12,67566	16,83307	11,2797	13,94459	11,93358	13,80049	13,26412	17,36731	28,92304	7,984776	16,38401	22,69121	25,48616	8,916127	13,32802	13,76098	17,09432	11,9648	12,55312	11,8473	12,75572	19,88733	12,39148	14,18256	18,36124	16,72593	15,34531	15,72053	12,78093	12,56161	17,8927	11,82064	8,082451	12,44453	10,70313	16,75826	13,58781	13,74468	14,53187	28,43868	13,64155	16,24869	17,28207	18,40248	16,18279	13,85852	11,54993
3/1/2018 5:17:00 AM	43	1,074961	0,2099221	0,8022491	0,9010279	1,022809	1,604222	1,150738	1,270999	15,87858	14,05974	12,48943	19,42957	11,93219	14,88416	15,45273	25,88031	0,5709826	0,4806311	0,6470353	0,9914483	1,959411	1,809447	1,044982	2,753647	12,15352	16,6704	12,81416	28,21908	18,72458	21,64636	11,03835	18,37706	8,127417	20,70941	14,66857	21,21601	13,1574	9,948056	20,68717	12,24338	13,62062	20,24854	17,38782	15,48422	17,92074	17,16077	12,90009	27,70205	8,610258	9,950195	15,54687	11,51871	19,39987	10,88245	13,89099	9,578914	15,33944	18,6562	8,298102	16,63586	33,34087	25,64448	9,212465	17,62731	8,339895	16,67109	11,29504	12,93843	17,73417	12,33905	13,69557	13,0122	21,16538	14,69413	19,01215	15,82125	18,20299	12,07836	25,46115	13,922	14,12709	7,896981	14,26275	11,59952	15,96403	17,83564	12,92482	14,19927	18,74759	11,95989	18,23179	20,13636	16,14459	16,15999	12,49986	11,42476
3/1/2018 6:17:00 AM	44	1,773251	0,3280421	0,7625995	0,7464356	1,314863	1,305606	0,9541473	6,333237	16,02599	13,44551	12,73375	17,9396	11,00968	14,06126	16,04574	22,23862	0,6037937	0,6258981	0,6147077	1,017835	1,713362	1,400448	1,070264	2,417593	13,80837	21,27266	11,98601	24,30766	17,42126	19,12536	10,5466	24,56572	6,672608	26,17346	14,60737	20,35028	12,43824	9,480963	19,5642	11,75612	13,73245	16,35431	16,92771	10,47034	17,69742	13,51556	17,9081	18,24008	8,747445	13,9296	15,38627	11,74977	13,41857	11,34194	14,42107	10,12634	14,74518	16,37662	8,962409	17,58359	23,21066	26,43575	8,715945	14,2021	8,086593	11,5748	10,7539	14,40125	14,61331	13,20983	13,3638	13,20913	13,10504	13,80768	21,81117	14,99123	25,2026	12,81457	12,94188	23,49228	10,61885	7,566796	12,78749	11,40273	17,22763	14,17931	12,83205	14,85943	26,27487	11,82506	17,54255	18,71829	15,96589	15,49597	14,82254	16,91251
3/1/2018 7:17:00 AM	45	1,396165	0,418808	0,5610356	0,7689545	1,013	1,289235	1,018595	1,210281	16,17941	13,39336	13,38376	18,34045	12,11221	17,10323	17,30652	31,42179	0,3268678	0,4947226	0,7735134	0,606833	1,977716	1,218847	1,076205	2,935663	12,20877	18,8074	15,02065	21,58619	17,33947	18,99239	11,44051	22,56838	8,664069	13,8302	15,4796	14,06478	13,83966	9,559088	19,81495	15,61692	12,16705	15,95511	16,43616	11,36978	19,6062	24,41569	11,35126	17,38347	8,546779	12,78515	20,3813	12,43562	19,51281	10,46454	20,00698	8,898101	14,72294	17,10372	8,286776	16,76938	24,22815	24,63424	10,27831	22,01232	8,535381	11,8587	11,69002	13,48406	12,63318	13,62408	12,81499	12,42802	16,91941	14,92657	20,57105	15,39083	15,46792	13,84754	16,85034	15,51876	11,4957	7,661431	16,05458	12,4569	28,85306	13,9059	13,88525	15,19839	21,29725	12,01647	16,24565	23,46237	18,06497	16,98573	12,16947	13,66055
3/1/2018 8:17:00 AM	46	0,7278542	0,2939186	0,8036997	0,6674818	0,8157881	1,246546	0,8881797	1,287163	16,81034	15,96202	13,15726	17,735	14,79961	14,56295	17,29111	31,54205	0,5997872	0,5669762	0,4294457	0,719427	1,683867	1,226721	1,256493	2,346168	12,27398	23,31855	12,35757	28,63595	17,42167	18,39446	11,72739	18,0781	7,625511	12,61736	15,30863	11,99512	17,0423	9,177651	19,84714	12,18605	12,75641	20,4586	17,0135	9,311519	18,98693	14,61642	13,16527	17,10413	8,715808	9,623673	16,60132	13,213	13,48834	11,41178	15,58238	9,987428	14,75222	17,35812	8,420714	25,5772	23,8932	22,1035	9,901498	16,85766	7,823483	11,14583	12,95805	13,5016	19,77309	13,31005	14,50866	12,55733	18,96517	15,94835	21,82306	16,55117	18,36062	12,0861	18,09847	15,30905	11,21968	7,705294	13,05316	11,56388	16,84399	14,84762	12,85056	14,71976	26,05949	11,58903	16,38173	18,03175	18,34667	14,99758	12,37635	16,3932
3/1/2018 9:17:00 AM	47	0,676738	0,2986848	1,076826	1,116683	0,8950873	1,407701	0,9678934	1,219607	16,78009	14,04882	13,78109	18,64645	12,61266	14,00289	15,4282	22,61439	0,2308521	1,058452	0,5218695	0,5578582	2,003343	1,427318	1,034137	7,389686	13,12306	16,13043	12,7352	24,07659	19,22006	18,18206	13,32642	22,10447	7,282065	13,35226	16,32605	20,72067	13,34314	8,941825	19,83125	12,98706	12,414	16,21657	17,14232	9,931546	26,37247	15,15639	11,53459	16,60705	9,081288	9,234293	25,86041	12,51969	14,78863	12,96357	14,70242	8,947903	14,19969	16,15219	9,536154	17,08416	26,39858	21,22009	10,2361	14,13683	12,90437	11,22237	11,56091	12,87577	10,82283	13,96586	32,96288	13,4576	20,00186	18,30342	24,86634	16,79121	16,40017	11,83003	23,68769	15,92562	11,06771	7,206565	13,21908	12,63871	16,38228	15,16495	15,05795	14,42895	41,44867	12,18425	18,41636	18,34287	27,62213	17,97497	13,14731	12,19102
3/1/2018 10:17:00 AM	48	0,7069933	0,2515059	1,350644	7,523901	1,807996	2,477482	0,6710047	2,131479	17,15428	13,3341	13,03265	18,04757	12,70426	14,53166	15,34552	28,37257	0,4388401	1,082353	0,6256217	0,8852785	2,80352	1,184861	0,78947	2,022339	13,32042	16,95533	13,40745	29,77012	18,07077	23,53124	14,58147	21,01922	7,777064	15,87658	15,90248	21,30139	14,20397	9,210253	19,29169	15,78222	12,12685	25,76619	17,36109	10,93073	19,49754	22,58517	11,40763	17,73831	10,95636	9,165769	16,15571	12,74045	19,17993	15,38572	14,25343	8,566118	19,12446	16,12607	10,5475	17,2199	37,05771	25,94572	10,63115	22,07629	7,745842	17,31087	11,06412	19,16929	15,26629	13,95474	14,69164	14,96408	14,56503	15,54266	29,8633	17,2878	16,84419	12,45627	21,0704	15,04953	11,71094	7,401774	13,26578	12,21105	18,40262	16,06564	19,74456	14,89425	21,26789	12,17665	18,44551	18,55907	16,83397	16,78444	15,82498	11,55442
3/1/2018 11:17:00 AM	49	1,960309	0,683991	0,5138566	1,032894	1,091332	1,808894	0,627763	1,050992	15,78346	12,99217	17,45641	17,88648	14,05621	14,23574	15,40037	27,6414	1,89517	0,9535257	0,8294651	1,798395	1,303396	11,94276	0,82387	3,228614	13,54284	16,28695	12,28462	23,41353	18,60266	17,69203	14,75651	20,64013	7,341885	21,89869	16,2136	20,41335	13,2608	9,981764	20,43815	12,5708	12,97835	15,74236	17,26652	11,27887	19,99206	14,7018	12,31681	18,17985	9,00579	9,435164	17,04168	15,5229	15,57236	13,125	21,07393	9,53726	15,10265	15,73048	8,279593	17,07691	28,15996	20,73421	9,516882	13,89423	8,912123	22,03788	12,68782	14,00682	17,22798	17,80055	21,72925	13,37595	19,57608	17,52653	21,42455	15,49307	16,25069	12,2353	17,80594	17,00776	10,82014	8,079412	13,30881	12,20422	18,46582	15,26961	12,95867	14,28575	20,75942	13,14855	20,57665	22,18184	17,60638	15,99718	13,64749	18,46002
3/1/2018 12:17:00 PM	50	0,4646745	0,3396469	0,8564738	1,263401	0,9334245	1,211387	0,5716043	1,665907	15,87685	13,89492	13,55832	19,7552	13,34494	17,07408	17,28504	21,4506	0,6868922	0,4746906	0,4098972	0,8673878	1,955888	2,075113	0,7384229	3,09585	12,86341	16,35962	12,64996	24,39869	19,29501	20,48112	12,46422	24,09172	10,26615	13,64839	16,52665	12,40239	19,42239	9,15886	20,45721	12,6166	13,04363	16,24682	17,99956	10,59723	20,4168	16,18341	12,87336	23,00875	8,715808	9,845132	15,62314	12,65556	15,86718	12,12402	21,48935	12,12789	14,67873	22,8259	8,689075	19,78966	25,36562	23,0334	9,532564	21,56547	9,569518	12,33691	14,87041	14,60302	12,3709	14,54907	19,75084	13,76195	14,08101	17,78971	19,99931	16,75329	26,41281	12,57702	16,99616	20,22319	13,29058	7,436796	13,253	11,88046	16,68566	15,16288	13,46493	15,66106	22,60299	19,98902	18,52758	22,15524	18,44883	23,35012	13,37008	13,0783
3/1/2018 1:17:00 PM	51	0,4409814	0,3024149	0,7160422	1,161237	1,301807	1,78976	0,9803962	1,101279	16,5442	13,66794	12,951	19,02686	13,57627	17,31778	16,85884	22,10357	0,5716043	0,4625331	0,7651553	1,198607	1,926738	2,477965	0,7900227	1,754117	13,14192	22,46111	12,35439	26,41764	19,86848	24,97023	19,56309	26,0648	8,731004	13,82909	16,2404	21,48838	19,29977	9,198925	20,52512	13,72382	16,00568	23,78772	17,32434	9,464661	22,22667	18,73605	19,1905	17,98837	8,657577	10,24971	17,71634	13,39184	14,68204	12,59933	14,53733	9,229801	14,87718	16,53038	9,26945	17,35315	26,4678	30,26567	11,00457	15,93087	8,090393	12,45973	16,43948	15,14803	18,22129	13,75242	30,28777	17,97048	19,81888	20,2457	23,60273	17,15607	21,443	14,10063	15,97017	14,93977	11,8006	7,828665	14,22849	11,91962	17,08616	15,16019	13,97622	16,18313	32,20449	13,07844	27,06358	24,02907	18,13419	18,74309	13,28609	11,97171
3/1/2018 2:17:00 PM	52	1,089191	0,2076426	0,5154454	1,402589	0,8345076	1,013553	0,8568882	1,037937	15,59744	21,72138	14,98625	18,29175	13,26467	13,99819	16,47692	21,52078	1,122417	0,7200486	0,7039539	0,883966	1,146179	1,748522	1,113506	1,918587	14,02568	17,46008	13,27552	28,1623	21,09631	33,13964	13,52295	30,10728	7,866449	14,63687	16,56816	14,15472	13,6211	9,148223	20,41149	13,81853	14,10726	16,4975	17,82107	10,19431	22,73866	16,50841	12,19641	18,98672	10,3967	9,435993	18,28298	13,54899	15,14458	11,13982	15,03281	9,373204	15,34752	16,32812	8,695499	16,96238	35,50197	29,15333	10,52664	15,6967	11,23991	12,1397	15,28004	13,94659	15,42323	14,22552	29,69323	14,17489	16,94739	17,38008	24,72107	17,24691	18,28415	16,08774	15,39636	15,77192	11,3876	7,653418	13,19214	17,30852	17,23205	15,451	17,16871	15,85834	20,96996	13,76375	20,47766	20,34455	18,71705	20,12627	13,25445	10,95884
3/1/2018 3:17:00 PM	53	0,2810704	0,2511605	0,6402658	0,8604112	0,9099386	1,029924	0,7868452	1,219123	15,39028	14,60703	13,53213	18,60743	19,60496	21,58709	16,24254	22,43887	1,625774	0,5265666	0,4679902	0,665824	1,236668	2,415382	0,9313523	4,574768	18,10725	23,22965	13,08777	25,1776	20,11115	20,81765	13,28422	25,35429	9,648816	21,81946	17,07332	21,70894	19,31131	8,780946	19,9636	12,94071	18,83379	20,79838	17,47707	17,30576	23,16873	16,26195	13,5836	23,02131	9,055386	13,17059	17,29464	14,77689	14,23505	12,14626	15,28211	13,40379	15,37578	17,73293	8,988726	19,00883	39,61739	26,41012	11,18417	22,21382	14,3558	16,43581	12,72077	13,90604	17,95293	15,57603	17,42215	13,68196	15,70851	18,89209	21,85635	20,8381	21,16566	12,9244	15,85108	17,08527	12,72781	7,742941	12,92302	12,32227	18,74151	18,26633	14,89653	16,05997	21,72248	13,25251	20,9279	20,87485	24,67024	18,40448	13,49849	13,01759
3/1/2018 4:17:00 PM	54	0,5506742	0,7444325	0,805841	0,7456759	0,5990275	0,9943496	0,8397574	1,097964	15,60559	14,30302	13,64646	19,50162	12,71849	13,78785	16,68622	23,70255	0,4611516	0,9881328	0,5872154	2,184875	0,8948802	1,262226	0,7910587	1,271897	19,37632	20,23293	13,05896	31,12214	21,00243	25,3947	18,23407	21,43588	8,420785	14,14533	16,52119	23,31572	29,32063	9,96477	20,55841	12,31481	13,20161	17,18156	17,90168	9,997238	22,06634	20,68765	13,47183	24,70532	9,902396	9,328373	17,23323	15,80743	14,81198	12,305	21,61389	20,75238	25,95877	17,56791	8,842977	22,43189	31,30367	26,9869	10,71521	16,97316	10,62348	12,27612	26,42248	13,91392	31,48741	16,76627	15,67232	17,37366	21,38477	19,6071	39,14104	23,6832	19,99952	12,99355	21,45612	16,50455	12,20194	7,80131	13,16583	12,49938	18,56412	16,09631	16,33489	16,66287	41,57279	12,9005	25,52111	19,50141	19,62077	23,63174	13,45636	16,12663
3/1/2018 5:17:00 PM	55	0,1463031	0,4128675	0,7833223	0,8126105	0,7134865	0,9228559	0,8481157	1,658999	16,08187	19,96981	19,53312	19,77385	13,61295	20,23465	16,31148	22,49441	0,7659152	0,4556255	0,6368811	0,6329438	1,277216	1,52513	0,8923933	1,042427	13,72783	17,90133	13,57903	31,10584	21,37123	20,20875	12,96198	24,72508	17,70156	22,95563	16,8397	21,65596	13,70413	9,394617	24,34053	13,035	14,07438	22,46843	18,56563	10,59329	23,33154	17,65798	12,60499	19,10443	10,54598	10,03329	18,51556	13,15353	32,49786	11,75598	22,28206	9,444215	15,82332	18,22516	9,052208	17,28054	31,07586	26,69672	10,1367	21,08477	9,031071	15,24985	18,36393	14,4992	17,74943	16,64152	16,4564	16,59117	29,73468	17,6186	41,1955	18,61731	29,78773	26,2415	23,02512	18,80305	12,29678	8,104554	12,16857	12,76643	26,82961	16,40742	16,116	18,61523	42,67704	12,95114	20,97943	22,60818	19,48511	24,1322	12,55001	12,94146
3/1/2018 6:17:00 PM	56	0,5156527	0,242526	0,5502598	0,6374338	0,6091125	0,9836428	0,5566148	1,216084	16,27666	14,77944	13,5427	23,44558	14,45347	14,28023	16,66024	21,92805	0,7256438	0,4553492	1,138304	1,257529	1,216774	1,772008	1,421999	1,835143	14,39082	20,08428	13,72665	27,34872	20,57844	22,77078	13,87261	22,14205	10,3592	14,88982	17,11898	12,88752	13,82516	9,610688	21,42835	13,05938	19,03452	18,61558	19,28196	9,197268	24,8548	17,9644	12,62164	20,48699	10,08068	14,95496	38,35246	13,08507	17,07414	18,57109	16,65223	9,761066	21,41095	17,37594	9,248867	21,30713	37,26618	25,2609	10,38413	23,48468	9,170605	12,27764	27,18439	20,99822	27,07642	19,44856	26,00437	14,67949	20,50149	23,16237	25,54743	18,38791	17,48004	22,58109	20,61105	18,90418	18,18938	8,227855	16,40508	12,86113	29,62167	15,73649	17,01156	17,82141	47,80421	13,22938	20,65636	23,3332	19,43807	18,87365	15,21158	11,85221
3/1/2018 7:17:00 PM	57	0,5403818	0,3165755	0,5395529	0,683162	0,6053133	1,663144	0,5633151	1,257737	17,263	13,8838	14,03052	19,15555	14,15852	14,33425	17,73976	22,1674	1,43464	0,5911527	0,5614501	0,8414843	1,116269	1,167316	0,7283378	2,294291	14,31415	19,09531	13,79856	31,16448	19,8825	21,57051	14,04461	28,24001	8,3305	20,17407	16,90615	12,47942	15,13283	10,17911	22,1158	13,44689	13,01545	17,62876	19,55398	9,551973	21,84364	17,83122	12,6892	22,21927	9,490011	9,609859	26,26921	13,72741	14,25467	12,17679	15,03868	9,928575	17,81236	32,51865	14,17461	25,00808	27,82646	30,06417	12,96309	16,78555	21,27114	12,99044	18,05668	14,31435	25,96817	21,99374	20,32687	14,37638	19,01664	18,25763	22,09742	19,62976	22,38416	12,69486	25,3929	17,78432	16,13955	9,258815	13,93126	12,66067	21,63897	15,08386	16,28205	17,84828	21,25843	13,5492	27,546	33,74565	21,45875	33,55341	14,48981	12,67166
3/1/2018 8:17:00 PM	58	0,3339827	0,388829	0,6444795	0,7045755	0,7844275	1,005057	0,6245856	1,258289	22,48522	14,27021	14,28403	19,39704	13,13308	14,95089	16,29663	26,6016	0,5173104	0,6142932	1,276111	0,5597232	0,9815706	1,131604	0,7511329	1,373094	14,09897	20,52173	13,64798	30,09035	24,45409	22,44646	13,88435	24,98453	10,6632	14,47944	16,79557	14,05635	14,08833	9,822198	22,80863	13,58657	12,56341	19,28886	18,34211	12,78646	20,85206	18,84366	14,05	22,01543	10,19203	13,8092	22,93704	13,19705	15,86725	11,36135	19,08288	9,407466	21,78223	31,30962	17,18087	18,08162	46,51414	24,61207	10,53873	17,07781	8,823912	13,6868	14,10684	13,86591	17,55692	29,2843	16,99568	14,85328	31,33151	20,92624	32,54118	20,03924	23,63672	12,95874	21,78907	25,41584	15,49175	9,742002	13,56929	11,96508	23,8264	15,66997	23,29845	17,33995	28,643	13,58063	30,16032	25,6871	27,73721	21,02198	15,06431	17,23074
3/1/2018 9:17:00 PM	59	0,3406831	0,3262461	0,525116	1,251036	0,644065	1,076412	0,6383317	1,022809	16,68518	15,22456	13,57068	19,72342	13,4404	14,38225	16,80717	22,7475	0,5543352	0,5973006	1,060594	0,6569822	0,8314683	1,36363	0,9631963	1,180095	15,36907	19,30972	13,54747	29,06907	23,01047	23,09571	13,77307	26,94007	9,002335	20,24066	16,61154	11,98055	14,06575	9,105328	21,43954	18,42279	11,84889	25,77427	20,26166	18,49269	31,84841	17,27018	15,23962	24,0022	15,41991	9,799334	20,46046	18,72313	15,88811	12,99224	20,98827	9,36084	15,19825	17,649	9,191258	18,47466	28,21736	29,31062	10,64849	17,89166	9,059322	14,11445	13,47211	14,4936	16,92425	16,13589	17,44923	14,42722	16,59324	22,48197	29,23671	24,87974	20,72033	14,7764	18,70876	18,97305	12,99092	9,578152	13,84802	12,48625	21,57549	16,80979	36,22548	17,48522	22,03063	16,99015	32,54593	31,94837	23,04508	19,463	14,65559	18,14455
3/1/2018 10:17:00 PM	60	0,4145253	0,4882986	0,5198663	0,6098724	0,7723393	1,087326	0,7442943	1,190456	18,23836	15,47441	13,88145	20,55496	13,79013	14,35131	17,09183	28,5132	0,1827061	0,5302277	0,566907	0,6956648	0,8342313	1,272795	0,6811588	1,191976	14,27878	22,31495	15,43117	25,99324	27,82645	29,74946	20,18209	28,53199	8,955639	13,14496	20,03302	12,88441	18,45436	10,22374	21,88177	12,86106	11,85096	18,21515	18,84975	11,37461	23,7252	17,75206	14,56185	22,69984	9,787453	9,723006	18,79455	13,234	17,43631	11,71557	29,3598	10,11391	17,88987	18,041	9,693994	24,69227	46,57038	25,6708	12,49765	19,43965	9,455543	13,8925	13,36532	14,01815	24,83076	15,92548	29,27871	14,2021	26,51532	22,82445	22,76422	19,7677	19,04109	20,23679	24,81799	20,4195	12,86735	9,630995	17,27488	12,60541	26,62301	21,84254	23,00481	17,99687	24,9924	17,4417	23,62283	26,12877	37,98401	20,54667	12,29471	32,71877
3/1/2018 11:17:00 PM	61	0,2090241	0,3348116	0,5233892	0,7562445	0,293435	0	0	0,171723	17,32932	15,15134	15,4117	20,26401	13,8188	14,50307	19,23699	22,71642	0,44333	0,5970933	1,816562	1,021635	0,8117126	1,344841	0,965614	1,492595	14,9091	19,04406	13,16486	36,73927	28,40593	23,88677	20,73732	35,47359	7,954107	13,32539	16,52955	12,93366	14,31311	9,667538	26,53473	13,32194	12,72498	20,02258	19,86634	10,78643	22,58786	26,04036	16,17188	26,69554	9,378524	15,33916	17,4444	20,85143	22,33346	11,77961	14,88568	10,23638	14,55087	21,99658	9,417689	19,72736	28,09979	37,13846	11,16407	23,26695	14,70636	13,15768	26,14549	14,82033	28,89367	16,28482	18,05157	14,04115	21,97869	24,17855	31,1104	22,28144	21,97219	15,66437	24,21475	25,1012	15,58949	8,898929	13,48765	15,95698	20,61885	16,04049	20,34641	24,93161	24,90723	23,68908	31,30948	31,83756	29,10553	19,20998	12,22383	12,21755
3/2/2018 12:17:00 AM	62	0,2152409	0,3312887	0,5004559	0,6103558	1,41972	2,437694	0,5443192	1,254973	18,28885	15,27665	15,57575	20,94876	13,64466	14,56241	18,11153	22,90575	0,172621	0,5826564	0,5155146	0,8007985	1,177125	1,306642	0,6948358	1,059143	16,82955	18,33444	13,88035	37,75634	24,63756	22,21285	16,13623	23,61364	7,361432	16,85345	18,97125	13,29279	14,97202	10,29081	20,88286	18,50927	12,1875	19,14532	19,11652	10,80377	25,03267	18,96331	16,74286	24,13765	9,493397	9,944878	17,24677	13,5063	16,10832	17,43445	21,93592	14,86793	14,83919	24,68688	10,87505	23,25155	40,44167	29,56157	11,64822	28,95861	12,82058	12,64775	14,51142	15,19839	24,3587	17,95501	23,90128	14,44	20,27223	19,47779	32,00217	26,14632	24,60447	22,40882	25,80881	22,73582	13,45007	9,004132	14,3913	13,26039	19,6712	16,77132	18,34445	18,92338	38,95129	14,40311	22,71731	21,20158	21,66211	20,21545	14,08295	12,49959
3/2/2018 1:17:00 AM	63	0,4474055	0,8068772	0,7614943	0,7188053	0,6988423	1,096237	0,7066479	1,058936	17,12554	14,76783	14,34917	22,09881	13,87869	15,27023	18,23663	23,31897	0,6192668	0,7293049	1,389258	0,5691866	1,087464	1,783405	0,9515224	2,007833	14,47592	19,18891	14,10913	27,24055	22,57799	23,20112	16,66777	30,41156	8,727826	14,58106	19,11714	22,37235	17,61259	9,845269	21,26617	12,72892	13,46251	18,46693	19,47923	10,79424	22,3615	19,57891	16,54951	25,64496	9,534081	10,37791	18,60059	14,06823	15,48222	12,27516	21,44459	13,30315	16,61382	20,83092	9,859224	20,38213	31,71302	31,20952	11,21788	28,34694	10,74955	12,63643	14,40553	20,1843	22,38665	18,01179	28,5798	14,62913	24,71782	20,78913	36,86167	23,576	23,50609	20,23548	29,18201	21,69084	13,7806	10,68385	13,98099	13,3055	20,42682	19,7916	22,59201	21,70922	28,37768	15,86518	22,07802	23,76347	24,55494	20,6766	13,43867	17,29505
3/2/2018 2:17:00 AM	64	0,2222176	0,5126133	0,5242872	0,6730078	0,8223503	0,9890308	0,6057969	0,7997624	22,9921	14,24272	23,14579	21,77436	14,23333	17,79288	18,58719	23,46161	0,242526	0,441465	0,7416004	0,8423823	0,9404012	2,65853	0,7865689	1,211732	15,20308	25,74146	13,63699	34,50203	23,6687	22,42644	15,71556	25,03247	13,88933	12,52335	16,93876	12,89049	14,65987	9,655862	21,71606	12,46042	13,37126	28,82792	19,62216	14,11721	22,97573	31,12732	16,84896	23,86515	15,63218	11,86457	18,72796	14,72238	18,19	12,49758	17,30051	10,6344	19,07652	17,97152	10,30621	28,68404	31,09996	32,62468	10,90075	19,64191	19,72017	13,56135	15,21683	26,01818	22,4542	18,94887	25,36721	14,80611	33,66351	19,68356	36,00381	26,5902	30,71673	17,24511	26,33372	35,07854	17,4886	9,799128	20,78001	13,60922	21,51049	19,47129	19,42204	18,63008	41,82354	17,92696	37,83046	32,37449	22,28041	23,37478	19,85363	14,12253
3/2/2018 3:17:00 AM	65	0,4198442	0,5221458	0,7024342	0,7940982	0,6977371	0,8609638	0,541418	1,90643	18,49449	15,06348	15,66216	22,12782	16,34429	15,14845	18,07126	26,40528	0,5910837	0,5429376	0,5692557	0,5437666	1,71654	1,344565	0,9150503	1,349746	14,66636	19,67956	14,42404	30,87388	28,9955	28,02871	18,75069	26,00085	6,510763	18,49159	18,42203	14,30813	20,33198	9,682181	21,51484	12,71559	12,69901	18,16831	20,31975	10,57451	32,93615	31,27308	16,91472	24,97161	9,955446	15,07225	17,53067	14,20438	30,10154	23,84415	20,12655	15,98951	15,11881	27,36482	9,335973	19,42695	41,85518	38,76105	11,88923	23,86184	13,01171	14,54859	14,18442	16,15529	19,49277	21,28592	30,45362	18,60363	23,98376	20,18436	44,18401	19,85867	19,65289	14,7534	18,71263	20,5801	14,58693	9,769217	14,01311	13,82571	20,40278	16,33282	22,10703	18,95751	50,2381	16,33628	32,65631	28,16831	22,68733	26,86547	13,38624	13,3803
3/2/2018 4:17:00 AM	66	0,2235301	0,438702	0,5116462	0,6411638	0,8867982	1,165865	0,6580184	1,027022	25,0172	16,52251	20,85509	21,73664	15,42434	15,07647	21,61286	23,25984	0,6987041	0,3845463	0,5470822	1,547096	0,8988175	0,9966983	0,7976902	1,346983	17,53523	22,45848	14,42515	41,8292	35,78871	23,90487	22,584	36,42926	8,494626	14,23809	17,35467	13,95294	14,19084	9,626575	22,07055	13,12507	12,04279	18,10939	19,79733	10,88328	24,30717	22,57702	16,53383	27,45261	9,674375	10,29026	19,4514	15,58998	21,963	11,53867	15,9346	8,764851	19,45782	18,31247	9,587132	25,19756	30,70444	28,9517	15,24294	33,01337	14,4447	13,7212	13,66421	15,08655	16,52092	18,43736	20,70326	17,98989	18,64521	20,07702	34,15997	21,71275	22,34527	17,85264	28,85555	21,21643	15,17165	9,954757	13,73149	14,29702	22,3671	17,6175	18,38334	19,42467	47,59373	20,38261	26,83562	26,4812	26,02095	21,09458	17,20877	13,20278
3/2/2018 5:17:00 AM	67	0,3275586	0,5678741	0,5195209	0,6052443	1,090918	1,359969	0,5973006	1,107082	24,23008	15,18063	15,44209	21,13554	14,63286	14,81439	20,38448	27,71911	0,3200984	0,6073166	0,9919319	0,8199326	1,045466	3,935884	0,6797082	1,275903	14,97796	20,43255	15,49901	31,41295	30,31112	24,46287	16,93137	26,67206	8,067804	12,9309	19,34723	12,55271	17,20242	9,720243	22,32192	13,39702	12,12913	18,00052	20,47822	12,41331	26,42248	18,72741	17,1424	27,57695	9,99689	17,41877	21,76938	14,12778	16,90671	12,32206	15,46226	16,14666	15,88949	31,77733	9,432264	26,31127	41,77989	29,9359	12,19676	29,26745	11,15081	15,00932	14,07224	15,48892	21,40059	19,55874	31,57473	17,28925	24,36713	22,88765	44,24962	21,59144	22,26183	19,48677	30,41998	30,03032	14,18359	11,12228	13,85727	19,61166	22,08658	15,73856	18,11271	19,19091	27,29374	21,8654	30,21331	26,23446	25,71349	20,07716	14,97499	22,02282
3/2/2018 6:17:00 AM	68	0,3348807	0,4713058	0,7970684	0,690415	0,6576729	1,038628	0,6399204	1,085392	24,84375	14,51736	18,69937	21,85276	15,47898	16,54827	18,54492	23,25942	0,3720436	0,3880001	0,4853283	0,614984	0,8867292	1,058936	0,7361433	1,680551	16,3847	21,71032	14,18117	28,0104	28,15187	25,39746	17,09107	29,37935	6,877694	13,75014	19,57774	14,84852	15,49348	9,931201	29,02935	13,07754	13,03955	20,7023	19,83353	11,61569	32,34189	19,22759	16,15184	25,91775	9,43482	16,55449	19,74953	14,73288	21,23073	11,6264	16,10549	12,61557	15,44181	21,36778	10,30435	19,61711	36,7785	32,62848	12,14529	34,32506	10,96313	15,84514	16,27908	15,46371	24,69213	25,07833	36,69471	16,28205	32,50111	21,58398	40,51787	24,05615	20,96589	21,35672	26,40825	21,78313	14,73337	9,804514	14,07638	15,10127	21,82975	16,87237	18,71864	20,17214	38,00094	17,01826	27,93456	23,35012	34,18352	24,63203	16,24448	16,25656
3/2/2018 7:17:00 AM	69	0,2179349	0,3804708	0,690415	0,7983808	0,9852316	0,926586	0,6850271	1,828235	19,16093	18,23359	21,49198	22,74522	18,03665	15,18284	19,76321	32,00299	0,2939876	0,3842009	0,488713	0,4505139	0,8130941	1,154468	0,9162247	1,786237	16,22776	34,33217	15,38054	32,5554	24,12087	23,6419	16,91154	26,21298	7,087893	12,93552	17,90223	14,91193	17,72919	10,28528	22,79641	13,14103	16,24731	22,92053	20,18775	12,80953	23,85209	26,09527	16,55477	29,1181	9,809418	18,70096	20,35194	14,23512	18,05468	11,23149	16,22279	12,52459	17,14723	36,52023	9,765348	20,0621	37,91812	31,98	12,25064	41,70017	10,99739	19,41748	16,65976	16,33337	25,07239	19,1876	25,31706	19,69503	29,13234	27,25961	25,365	23,77556	30,73863	30,03931	17,83481	23,26612	14,15983	10,15404	13,61572	13,62035	22,67787	17,24324	25,73959	23,75884	45,89612	16,84999	35,2703	30,39512	25,26946	22,8842	20,2629	19,58313
3/2/2018 8:17:00 AM	70	0,3613368	0,4611517	0,872983	0,6990496	0,6408876	0,928451	0,6650641	1,090573	23,8514	16,5788	15,38482	24,19119	14,77481	16,08208	22,97856	35,37412	0,1919623	0,4538296	0,4895419	0,6417855	0,8567502	1,93406	1,170632	1,044982	21,79287	28,70061	14,66871	34,83193	24,17129	23,93367	18,3515	30,26525	7,067446	15,35367	16,96301	13,65613	20,95712	10,25993	23,47011	12,37304	14,05545	27,88731	25,688	11,8167	24,04551	20,97404	20,8899	25,13422	10,60835	17,08126	28,9861	14,03943	15,27755	11,35513	21,7124	9,683701	16,25477	32,31681	10,90338	19,8709	38,83482	29,40698	13,84215	25,81973	13,27724	13,64355	15,61015	16,16656	25,55516	29,68508	35,53106	16,47236	21,3532	23,64708	36,72379	27,23765	33,93906	21,66805	21,08567	24,65793	13,96939	9,959383	13,92158	14,20328	23,37706	17,11428	19,35061	26,69872	27,71987	15,40423	31,9047	24,22883	34,55094	20,61395	22,18584	16,67882
3/2/2018 9:17:00 AM	71	0,2185566	0,6388843	0,5259449	1,881217	1,026263	0,9967673	0,597715	1,177332	18,31813	17,44902	14,7199	22,83785	20,12834	20,37101	20,63032	33,81334	0,6406112	0,3819214	0,877611	0,7420148	0,8153045	2,194339	0,8340241	1,876382	21,09734	21,49681	14,52648	36,07503	29,33321	32,78204	18,66186	32,842	11,62474	19,14961	20,59426	13,20582	17,19282	11,68836	22,99866	18,32947	13,13191	19,42653	19,48075	13,08183	24,35213	19,19285	18,9153	25,61505	9,690748	15,71473	21,58743	14,55736	20,74803	12,50539	16,83701	10,51096	20,46668	20,44831	14,84271	27,67055	42,38423	32,94754	12,97186	28,70482	10,08559	14,17772	15,39802	15,82587	29,64578	20,45908	24,66409	17,29416	21,96411	24,23588	45,22021	23,93747	27,39936	21,18534	24,44228	20,76011	14,98729	9,497818	14,42584	14,20846	30,5839	17,4953	26,53847	21,96729	28,03658	15,56905	23,55327	25,27188	24,40954	19,61953	24,82302	14,48151
3/2/2018 10:17:00 AM	72	0,6480023	0,5463915	0,5644203	0,7036776	0,8162024	0,7624613	0,9058632	1,182513	18,6086	15,83685	14,91317	23,20285	16,11848	16,01839	19,48096	24,43309	0,261591	1,719234	0,8431422	0,4606681	1,321701	1,150047	0,6357068	1,957477	16,47298	20,60911	15,12303	28,15781	24,07293	30,5312	18,41623	31,35541	8,45553	13,50803	18,30778	13,23967	15,35021	9,619737	29,46991	12,48453	13,28802	25,18906	19,6884	12,60679	26,93855	20,52919	17,61246	27,56203	13,44358	12,14467	19,0308	15,57312	32,34513	12,96164	16,36335	20,77006	17,3671	31,19135	9,735991	19,31387	39,52365	33,6021	14,00876	34,00034	19,51812	13,94694	18,35364	15,78125	23,17197	20,75466	24,29708	18,02	27,07691	23,70869	44,81474	24,59501	22,6912	14,57656	40,62114	21,3454	14,51405	9,732815	14,6024	20,12213	42,87895	18,8561	26,58543	26,94898	27,02462	16,36425	23,41561	22,75226	36,20945	33,63658	17,15787	25,6451
3/2/2018 11:17:00 AM	73	0,2810014	0,2940567	0,5066728	0,8197945	0,6638898	0,8773348	0,60407	1,25974	18,89852	15,1633	20,73994	24,32437	16,26085	16,71578	19,09186	26,32487	0,8160644	0,4461621	0,496933	0,9179515	0,8014202	1,061215	0,9975271	1,523058	22,12022	21,61224	15,28376	31,50869	25,29212	37,67372	22,83861	29,34212	6,77263	18,82073	21,55884	15,39885	20,27651	10,43629	24,1724	12,55547	19,95586	18,08763	19,75886	12,60085	25,78678	20,43525	17,08776	31,69464	14,49747	13,35413	18,11533	13,18489	17,08064	19,00012	15,96734	14,27719	20,88272	25,48851	10,40334	26,16331	35,87761	30,09774	12,71476	24,74788	15,24964	13,85852	30,81979	20,5283	35,15329	21,73788	25,41639	18,04605	24,72743	23,51093	34,72639	27,25699	26,45398	14,84962	24,44193	23,88546	14,6522	9,875042	14,32015	16,42082	24,84444	17,5726	30,06445	23,32767	43,35571	17,45275	23,33775	24,91621	25,20681	25,38945	17,65224	18,84843
3/2/2018 12:17:00 PM	74	0,2222176	0,4304819	0,5731239	0,6625082	0,9106985	0,8322972	0,7674348	1,181477	19,37935	15,88321	16,12304	23,42596	15,46495	19,55315	20,12772	26,95009	0,3110494	0,4375967	0,5768541	1,114956	1,028404	1,749005	0,6412328	2,030766	16,86657	21,79515	15,64573	33,29486	26,04436	28,64169	19,46507	28,34142	5,972107	17,82148	18,07879	13,01082	15,54681	9,903915	23,05973	13,23739	13,0428	20,37806	20,57851	19,77882	39,31242	20,28169	25,90103	27,57226	9,895213	16,44569	19,19167	13,07278	19,71499	11,8292	20,52221	23,48378	15,82484	31,01431	10,44471	25,17863	40,45004	39,9198	13,76837	28,43584	10,55606	14,78787	22,14585	16,46635	20,3487	22,40813	28,61786	18,45056	27,39998	34,42059	37,18059	25,85813	22,2811	21,68228	26,96694	20,53465	14,87338	9,989846	19,39199	20,14181	25,09553	17,58987	27,15531	23,33472	27,63214	16,92121	23,21204	28,62166	23,53725	21,08885	19,61628	14,67541
3/2/2018 1:17:00 PM	75	0,297027	0,4784897	1,267062	0,7576261	0,834784	1,03393	0,7977591	1,456814	25,98807	15,73697	15,06576	24,05532	16,36038	18,09495	19,65538	28,34632	0,4756577	0,4973474	0,6922801	0,5012158	1,443206	1,040769	0,6746657	0,8053576	29,95649	35,05588	16,1135	29,7735	38,30888	24,40746	21,2422	29,03659	6,942626	17,3948	18,14255	14,59791	14,43889	10,02314	24,27118	13,65398	13,21846	20,09795	20,78436	12,55202	26,02619	21,47864	18,61965	32,27143	10,19894	12,46719	19,24762	15,33723	24,26151	12,70536	16,95527	16,1526	28,35019	19,22234	14,25529	19,56613	49,90695	37,90099	13,06262	32,68132	10,5057	14,71844	17,02427	19,54127	30,82326	22,23523	32,59581	21,03732	40,36293	36,32405	43,50264	27,44481	22,59912	21,2692	27,26673	21,80917	15,18464	11,64111	14,32471	18,87482	26,98372	21,12511	28,05772	23,5188	39,74525	19,61283	30,22885	23,58809	25,08151	26,88889	17,40516	15,30283
3/2/2018 2:17:00 PM	76	0,9157411	0,5666308	0,6037246	0,6564986	0,9490356	0,8391358	0,5906001	1,505305	20,3248	16,6273	14,9216	25,31982	17,41739	23,55707	21,29186	28,45194	0,2633869	0,7642573	0,6301116	1,674403	1,010375	1,209591	0,5654564	1,561188	24,31822	26,06053	16,97779	37,10523	25,84501	35,51973	19,4925	32,0249	6,23515	13,51493	18,33547	14,87256	19,72211	10,59578	23,10891	13,12749	18,8923	20,62341	20,76564	13,88726	29,53892	21,00457	16,80468	28,37347	10,35657	10,37875	18,05503	17,01253	17,41573	11,65796	16,81483	10,62362	17,82327	21,88902	11,07019	22,78687	39,99572	32,80131	12,02047	21,16566	19,45907	14,62575	16,15537	20,96092	27,44039	26,50593	37,38658	20,70561	23,42237	25,84135	43,12631	25,72827	27,48459	19,75305	20,34262	23,63396	15,19977	10,19638	16,26485	14,85073	25,49576	18,6084	22,82293	28,21943	52,34513	37,1962	30,83313	29,00994	42,91584	43,47681	35,13608	16,53922
3/2/2018 3:17:00 PM	77	0,2254642	0,6857179	0,7328277	0,6748039	1,495911	0,8588915	0,5772685	1,355341	25,6869	16,36715	15,78042	24,84203	15,71528	18,46713	20,21386	27,52231	1,140376	0,7114142	0,7524453	0,9077283	1,350851	1,183894	0,6444104	2,910588	18,05337	25,13532	17,5726	36,40887	26,59897	26,52713	26,38207	29,50203	6,679514	14,11355	18,14648	15,86048	15,13283	10,26788	29,74318	14,22331	13,01904	21,18528	21,34353	12,30755	26,28454	22,90113	18,12831	30,42744	13,01883	10,92078	19,66567	15,38972	19,91711	11,78824	18,04349	10,11329	29,34378	24,97748	18,44662	19,87097	46,88744	33,78703	12,4627	33,27524	10,19528	14,79685	23,21659	15,94841	26,09071	29,41583	33,06608	20,5428	31,35575	27,08824	29,96104	27,38948	33,07541	17,65494	25,19859	23,06055	15,02273	10,37287	15,90255	16,00312	27,20913	19,58921	21,52748	25,29136	38,03824	17,21934	26,15633	29,73496	25,87727	25,14154	16,72434	14,90543
3/2/2018 4:17:00 PM	78	0,1673022	0,3627183	0,4910615	0,5578581	0,7436726	0,7346928	0,6287301	1,781402	25,32763	16,32301	16,91196	27,04113	15,32583	16,94021	20,43235	28,29499	0,2445982	0,7262655	1,320803	0,7875359	1,051199	1,601044	0,7172166	1,708665	25,21717	23,26405	18,83275	35,03226	32,62524	27,03698	20,40527	41,51967	6,149287	15,1061	17,61335	12,77485	16,93599	10,31381	24,32306	13,6879	14,83284	21,51118	25,58342	14,25177	39,79954	23,13184	16,69291	27,8116	10,26076	10,63439	18,92117	13,73611	30,4434	11,78575	20,46433	9,962769	18,28933	18,08507	11,0427	29,88161	47,71773	39,87525	12,50366	28,56211	10,79797	15,24736	16,09196	15,03136	27,03609	28,67664	34,8517	22,76298	25,33122	30,24792	44,81875	27,57944	35,44609	16,3876	19,76694	30,96851	15,29275	10,4472	16,53058	14,97341	33,06677	18,31212	25,1729	25,92976	28,8695	22,81133	24,95849	25,88548	37,40039	26,43457	16,99664	20,28231
